# Supplementary material for: Investigating the volume and diversity of data needed for generalizable antibody–antigen ΔΔG prediction
Source: Nat Comput Sci. 2025 Jul 8;5(8):635–47. doi: 10.1038/s43588-025-00823-8 (PMC12374841; doi:10.1038/s43588-025-00823-8)
Supplement: Supplementary file 4 — Unprocessed Graphinity model predictions and true values for experimental and synthetic ΔΔG values. [file 43588_2025_823_MOESM4_ESM.zip › Figure2/Figure2a-Graphinity_Predictions-Experimental_ddG_645-10FoldCV_CDR_SeqId-with_reverse_mutations_with_non_binders/Graphinity_predictions_test-Experimental_ddG_645-w_rev_muts_w_non_binders-random-fold0.csv]

wt_pdb	mut_pdb	pred_score	true_label
1AK4.pdb	1AK4_AD88V_fwd.pdb	-2.087029457092285	-0.6000000238418579
1AK4.pdb	1AK4_GD89V_fwd.pdb	-2.1707684993743896	-2.859999895095825
1AK4.pdb	1AK4_PD93A_fwd.pdb	-1.0494822263717651	-0.5099999904632568
1BJ1.pdb	1BJ1_EW80A_fwd.pdb	-0.6300807595252991	-0.8199999928474426
1BJ1.pdb	1BJ1_QW74A_fwd.pdb	0.268556147813797	-0.0
1CZ8.pdb	1CZ8_GW79A_fwd.pdb	-3.855053186416626	-4.099999904632568
1CZ8.pdb	1CZ8_KW35A_fwd.pdb	-0.6338170766830444	-0.0
1CZ8.pdb	1CZ8_RW69A_fwd.pdb	-0.346687376499176	-0.8199999928474426
1DQJ.pdb	1DQJ_KC96A_fwd.pdb	-6.450781345367432	-6.099999904632568
1DQJ.pdb	1DQJ_NC93A_fwd.pdb	-0.8806716203689575	-0.6000000238418579
1DVF.pdb	1DVF_EB98A_fwd.pdb	-3.8489034175872803	-4.230000019073486
1FFW.pdb	1FFW_VA107M_fwd.pdb	-1.0280189514160156	-1.1299999952316284
1MHP.pdb	1MHP_GH100F_fwd.pdb	0.01881301775574684	-0.5699999928474426
1MHP.pdb	1MHP_GH53W_fwd.pdb	-8.015852928161621	-8.0
1MHP.pdb	1MHP_KH64D_fwd.pdb	-0.2646639347076416	0.11999999731779099
1MHP.pdb	1MHP_KH64N_fwd.pdb	-0.502772867679596	0.07000000029802322
1MHP.pdb	1MHP_HL30W_fwd.pdb	-1.7232065200805664	-1.2599999904632568
1MHP.pdb	1MHP_LL48K_fwd.pdb	-1.3307675123214722	-0.9300000071525574
1MHP.pdb	1MHP_NL92D_fwd.pdb	-4.564322471618652	-8.0
1MLC.pdb	1MLC_TH31A_fwd.pdb	-0.5423874855041504	-0.44999998807907104
1N8Z.pdb	1N8Z_NL30A_fwd.pdb	-0.1550138294696808	-1.1200000047683716
1N8Z.pdb	1N8Z_TL94A_fwd.pdb	0.24801887571811676	0.11999999731779099
1VFB.pdb	1VFB_IC124A_fwd.pdb	-0.7040876746177673	-1.2000000476837158
1VFB.pdb	1VFB_GH31A_fwd.pdb	-0.35629743337631226	-0.30000001192092896
1VFB.pdb	1VFB_GH31W_fwd.pdb	-0.1975153535604477	-0.009999999776482582
1VFB.pdb	1VFB_LL46E_fwd.pdb	-9.911179542541504	-8.0
2JEL.pdb	2JEL_FP2W_fwd.pdb	-1.0350422859191895	-2.640000104904175
2JEL.pdb	2JEL_KP72R_fwd.pdb	-0.4550148546695709	-0.0
2JEL.pdb	2JEL_KP79E_fwd.pdb	-0.5400194525718689	-0.4099999964237213
2JEL.pdb	2JEL_RP17G_fwd.pdb	0.35720136761665344	-0.0
2JEL.pdb	2JEL_SP41C_fwd.pdb	-1.1914163827896118	-1.5099999904632568
2JEL.pdb	2JEL_SP64T_fwd.pdb	-3.222445487976074	-4.130000114440918
2NYY.pdb	2NYY_KA875A_fwd.pdb	-0.9209042191505432	-0.28999999165534973
2NYY.pdb	2NYY_TA1035A_fwd.pdb	-1.0892637968063354	-1.6200000047683716
2NYY.pdb	2NYY_YH56Q_fwd.pdb	-0.7548208832740784	-0.5199999809265137
3BDY.pdb	3BDY_FH105A_fwd.pdb	-0.28162798285484314	-0.699999988079071
3BDY.pdb	3BDY_GH104A_fwd.pdb	-0.14828087389469147	-0.800000011920929
3BDY.pdb	3BDY_RH60A_fwd.pdb	-0.25390955805778503	0.20000000298023224
3BDY.pdb	3BDY_TH55A_fwd.pdb	0.7604420185089111	0.5
3BDY.pdb	3BDY_HL95A_fwd.pdb	-1.2648379802703857	-2.0
3BE1.pdb	3BE1_TH32A_fwd.pdb	0.28744271397590637	0.4000000059604645
3BE1.pdb	3BE1_HL95A_fwd.pdb	-0.4258258640766144	-0.8999999761581421
3BE1.pdb	3BE1_PL30A_fwd.pdb	-0.3221178650856018	-0.10000000149011612
3BE1.pdb	3BE1_RL31A_fwd.pdb	0.5448916554450989	0.20000000298023224
3BE1.pdb	3BE1_YL36A_fwd.pdb	1.200789451599121	0.800000011920929
3BN9.pdb	3BN9_DA91A_fwd.pdb	-6.295572757720947	-6.699999809265137
3BN9.pdb	3BN9_KA221A_fwd.pdb	-0.6671966314315796	-0.7900000214576721
3BN9.pdb	3BN9_QA169A_fwd.pdb	-2.1178176403045654	-2.509999990463257
3BN9.pdb	3BN9_QA23A_fwd.pdb	0.05569343641400337	0.41999998688697815
3BN9.pdb	3BN9_RA82A_fwd.pdb	0.10598432272672653	0.1599999964237213
3BN9.pdb	3BN9_TA144A_fwd.pdb	-0.16517086327075958	-0.28999999165534973
3HFM.pdb	3HFM_YL96A_fwd.pdb	-3.429593563079834	-2.7100000381469727
3K2M.pdb	3K2M_ED52A_fwd.pdb	-2.911219358444214	-2.5
3NGB.pdb	3NGB_VH58T_fwd.pdb	0.48035040497779846	-0.14000000059604645
3NGB.pdb	3NGB_VH74T_fwd.pdb	0.10157320648431778	-0.1599999964237213
3NPS.pdb	3NPS_FA50A_fwd.pdb	0.848347544670105	-0.2199999988079071
HM_1KTZ.pdb	HM_1KTZ_SB28A_fwd.pdb	0.30384963750839233	-0.20000000298023224
HM_1YY9.pdb	HM_1YY9_VH50L_fwd.pdb	0.9730756282806396	0.6000000238418579
HM_2NYY.pdb	HM_2NYY_YH56Q_fwd.pdb	-2.167041778564453	-1.190000057220459
HM_2NZ9.pdb	HM_2NZ9_DA1061A_fwd.pdb	-0.12648887932300568	0.14000000059604645
HM_3BN9.pdb	HM_3BN9_TH102Q_fwd.pdb	0.8316608667373657	0.1599999964237213
