# Supplementary material for: Investigating the volume and diversity of data needed for generalizable antibody–antigen ΔΔG prediction
Source: Nat Comput Sci. 2025 Jul 8;5(8):635–47. doi: 10.1038/s43588-025-00823-8 (PMC12374841; doi:10.1038/s43588-025-00823-8)
Supplement: Supplementary file 4 — Unprocessed Graphinity model predictions and true values for experimental and synthetic ΔΔG values. [file 43588_2025_823_MOESM4_ESM.zip › Figure2/Figure2a-Graphinity_Predictions-Experimental_ddG_645-10FoldCV_CDR_SeqId-with_reverse_mutations_with_non_binders/Graphinity_predictions_test-Experimental_ddG_645-w_rev_muts_w_non_binders-random-fold1.csv]

wt_pdb	mut_pdb	pred_score	true_label
1AK4.pdb	1AK4_HD87R_fwd.pdb	-1.6616967916488647	-1.4800000190734863
1AK4.pdb	1AK4_ID91A_fwd.pdb	-0.07289104163646698	-0.07000000029802322
1BJ1.pdb	1BJ1_KW71A_fwd.pdb	-1.1787843704223633	-0.6499999761581421
1BJ1.pdb	1BJ1_YW32A_fwd.pdb	-0.742904782295227	-0.8199999928474426
1CZ8.pdb	1CZ8_IW78A_fwd.pdb	-0.6199674606323242	-1.059999942779541
1CZ8.pdb	1CZ8_QW66A_fwd.pdb	-0.9520076513290405	-0.6499999761581421
1DQJ.pdb	1DQJ_TC89A_fwd.pdb	-0.6086556911468506	-0.800000011920929
1DVF.pdb	1DVF_HA30A_fwd.pdb	-1.3386832475662231	-1.6699999570846558
1DVF.pdb	1DVF_YC49A_fwd.pdb	-0.9791762828826904	-1.8799999952316284
1KTZ.pdb	1KTZ_FB86A_fwd.pdb	-1.3875455856323242	-0.8999999761581421
1MHP.pdb	1MHP_FH99Y_fwd.pdb	0.2962988615036011	-0.7599999904632568
1MHP.pdb	1MHP_GH100I_fwd.pdb	-9.63160228729248	-8.0
1MHP.pdb	1MHP_GH54T_fwd.pdb	-2.1670985221862793	-1.1699999570846558
1MHP.pdb	1MHP_NL29Y_fwd.pdb	-2.38445782661438	-1.909999966621399
1MHP.pdb	1MHP_NL51E_fwd.pdb	-0.7610650062561035	0.18000000715255737
1MHP.pdb	1MHP_SL90Q_fwd.pdb	-2.0558371543884277	-1.7799999713897705
1MHP.pdb	1MHP_SL90T_fwd.pdb	-2.7164018154144287	-2.319999933242798
1MLC.pdb	1MLC_NL32G_fwd.pdb	0.23215049505233765	0.8500000238418579
1N8Z.pdb	1N8Z_RH50A_fwd.pdb	-3.425063133239746	-8.0
1N8Z.pdb	1N8Z_YH109V_fwd.pdb	-0.8965058326721191	-0.2199999988079071
1N8Z.pdb	1N8Z_YH52A_fwd.pdb	-0.33857837319374084	-0.23000000417232513
1N8Z.pdb	1N8Z_NL30S_fwd.pdb	-0.4275110960006714	-0.05999999865889549
1N8Z.pdb	1N8Z_YL92F_fwd.pdb	0.7266218662261963	0.20999999344348907
1VFB.pdb	1VFB_GH31E_fwd.pdb	0.16621728241443634	0.5099999904632568
1YY9.pdb	1YY9_NL93A_fwd.pdb	1.1473418474197388	0.7400000095367432
2JEL.pdb	2JEL_DP69E_fwd.pdb	-2.1210362911224365	-0.9599999785423279
2JEL.pdb	2JEL_EP85A_fwd.pdb	-0.12631887197494507	-0.0
2JEL.pdb	2JEL_EP85K_fwd.pdb	-0.19326770305633545	-0.0
2JEL.pdb	2JEL_KP27E_fwd.pdb	-0.570144534111023	-0.0
2NYY.pdb	2NYY_DA1034A_fwd.pdb	-3.62802791595459	-2.5299999713897705
2NYY.pdb	2NYY_LA891A_fwd.pdb	-0.46056661009788513	-2.5899999141693115
2NYY.pdb	2NYY_MH33Q_fwd.pdb	-0.26919078826904297	0.05999999865889549
2NZ9.pdb	2NZ9_NA926A_fwd.pdb	0.31805843114852905	0.15000000596046448
3BDY.pdb	3BDY_DL28A_fwd.pdb	0.30158233642578125	-0.0
3BDY.pdb	3BDY_RL31A_fwd.pdb	-0.07680608332157135	0.20000000298023224
3BDY.pdb	3BDY_TL97A_fwd.pdb	0.22731241583824158	0.30000001192092896
3BDY.pdb	3BDY_WL54A_fwd.pdb	-1.2422822713851929	-1.2999999523162842
3BDY.pdb	3BDY_YL57A_fwd.pdb	-0.9224830865859985	-0.699999988079071
3BE1.pdb	3BE1_GH100A_fwd.pdb	-0.5069553852081299	-0.10000000149011612
3BE1.pdb	3BE1_GH103A_fwd.pdb	-0.6353614330291748	-1.7999999523162842
3BE1.pdb	3BE1_YH33A_fwd.pdb	-2.9610698223114014	-2.4000000953674316
3BE1.pdb	3BE1_IL29A_fwd.pdb	-0.9060417413711548	0.20000000298023224
3BE1.pdb	3BE1_WL54A_fwd.pdb	-0.18444079160690308	-1.399999976158142
3BN9.pdb	3BN9_FA50A_fwd.pdb	-0.0002745017409324646	0.05000000074505806
3BN9.pdb	3BN9_PH104H_fwd.pdb	-0.3885471820831299	-8.0
3BN9.pdb	3BN9_SH30N_fwd.pdb	-0.7369621992111206	-1.3600000143051147
3HFM.pdb	3HFM_DH32N_fwd.pdb	-0.6082414388656616	-0.17000000178813934
3HFM.pdb	3HFM_SH31A_fwd.pdb	-0.7546902894973755	-0.17000000178813934
3HFM.pdb	3HFM_NL31E_fwd.pdb	-1.143253207206726	-5.670000076293945
3HFM.pdb	3HFM_NL32A_fwd.pdb	-1.5414015054702759	-5.110000133514404
3NGB.pdb	3NGB_AH57G_fwd.pdb	0.3109704554080963	0.05999999865889549
3NGB.pdb	3NGB_YH75S_fwd.pdb	0.8858915567398071	-0.33000001311302185
3NPS.pdb	3NPS_HA138A_fwd.pdb	-1.5262956619262695	-1.8899999856948853
3NPS.pdb	3NPS_IA26A_fwd.pdb	-0.6828689575195312	-0.6499999761581421
3NPS.pdb	3NPS_IA45A_fwd.pdb	0.9107367992401123	0.3400000035762787
3NPS.pdb	3NPS_QA168A_fwd.pdb	-0.3893020451068878	0.05999999865889549
3NPS.pdb	3NPS_QA23A_fwd.pdb	-0.7837475538253784	-0.029999999329447746
HM_1YY9.pdb	HM_1YY9_RH97D_fwd.pdb	-1.8202645778656006	0.9900000095367432
HM_1YY9.pdb	HM_1YY9_VH50Q_fwd.pdb	-0.5425848960876465	0.6399999856948853
HM_2NYY.pdb	HM_2NYY_RA1063A_fwd.pdb	-2.6142659187316895	-4.440000057220459
HM_2NZ9.pdb	HM_2NZ9_IA916A_fwd.pdb	-1.0870028734207153	-0.949999988079071
