# Supplementary material for: Investigating the volume and diversity of data needed for generalizable antibody–antigen ΔΔG prediction
Source: Nat Comput Sci. 2025 Jul 8;5(8):635–47. doi: 10.1038/s43588-025-00823-8 (PMC12374841; doi:10.1038/s43588-025-00823-8)
Supplement: Supplementary file 4 — Unprocessed Graphinity model predictions and true values for experimental and synthetic ΔΔG values. [file 43588_2025_823_MOESM4_ESM.zip › Figure2/Figure2a-Graphinity_Predictions-Experimental_ddG_645-10FoldCV_CDR_SeqId-with_reverse_mutations_with_non_binders/Graphinity_predictions_test-Experimental_ddG_645-w_rev_muts_w_non_binders-random-fold2.csv]

wt_pdb	mut_pdb	pred_score	true_label
1AK4.pdb	1AK4_ID91V_fwd.pdb	0.2032204568386078	0.17000000178813934
1AK4.pdb	1AK4_VD86A_fwd.pdb	-1.929511547088623	-0.8199999928474426
1BJ1.pdb	1BJ1_FV4A_fwd.pdb	-1.611543893814087	-0.0
1DQJ.pdb	1DQJ_SC100A_fwd.pdb	-0.5257810354232788	-0.800000011920929
1DQJ.pdb	1DQJ_YC20A_fwd.pdb	-3.620530843734741	-3.299999952316284
1DQJ.pdb	1DQJ_NL31A_fwd.pdb	-1.4385358095169067	-2.0
1DVF.pdb	1DVF_WA92A_fwd.pdb	-2.205913782119751	-0.3400000035762787
1DVF.pdb	1DVF_YA50A_fwd.pdb	-0.8398807048797607	-0.6899999976158142
1DVF.pdb	1DVF_DB100A_fwd.pdb	-0.5296040773391724	-2.819999933242798
1DVF.pdb	1DVF_TB30A_fwd.pdb	-1.1105526685714722	-0.9200000166893005
1DVF.pdb	1DVF_ND55A_fwd.pdb	-1.2327970266342163	-1.8799999952316284
1FFW.pdb	1FFW_EA116K_fwd.pdb	-0.7383385300636292	-0.7099999785423279
1JTG.pdb	1JTG_RA217A_fwd.pdb	-1.4628430604934692	-0.5600000023841858
1KTZ.pdb	1KTZ_DB94A_fwd.pdb	-0.7576383352279663	-0.8999999761581421
1KTZ.pdb	1KTZ_EB31A_fwd.pdb	-1.5376063585281372	-1.2999999523162842
1KTZ.pdb	1KTZ_MB88A_fwd.pdb	-0.7116966247558594	-0.800000011920929
1MHP.pdb	1MHP_TH50V_fwd.pdb	-1.1829320192337036	0.25999999046325684
1MHP.pdb	1MHP_HL30R_fwd.pdb	-1.2618087530136108	-1.1200000047683716
1MHP.pdb	1MHP_LL48W_fwd.pdb	-3.028236150741577	-1.909999966621399
1MHP.pdb	1MHP_NL29W_fwd.pdb	-3.2320380210876465	-1.5800000429153442
1MHP.pdb	1MHP_NL51K_fwd.pdb	-0.8830257058143616	-0.6600000262260437
1MHP.pdb	1MHP_NL51R_fwd.pdb	-0.845150887966156	-0.8500000238418579
1N8Z.pdb	1N8Z_YL49A_fwd.pdb	-1.9211640357971191	-1.0499999523162842
1VFB.pdb	1VFB_DC119A_fwd.pdb	-0.0931834951043129	-1.0
1VFB.pdb	1VFB_YC23A_fwd.pdb	-1.0056324005126953	-0.4000000059604645
1VFB.pdb	1VFB_DH58N_fwd.pdb	0.2970442473888397	0.12999999523162842
1VFB.pdb	1VFB_RH99W_fwd.pdb	1.037995457649231	-0.7099999785423279
1YY9.pdb	1YY9_TH61E_fwd.pdb	0.5104891061782837	0.05999999865889549
2JEL.pdb	2JEL_AP82S_fwd.pdb	0.3655063509941101	-0.0
2JEL.pdb	2JEL_EP66K_fwd.pdb	-2.365022659301758	-4.130000114440918
2JEL.pdb	2JEL_EP68A_fwd.pdb	-0.48200270533561707	-0.4099999964237213
2JEL.pdb	2JEL_EP85Q_fwd.pdb	0.08078332245349884	-0.0
2JEL.pdb	2JEL_NP38T_fwd.pdb	0.5501607060432434	-0.0
2NYY.pdb	2NYY_SA927A_fwd.pdb	0.17356038093566895	-0.0
2NZ9.pdb	2NZ9_SA927A_fwd.pdb	0.608453094959259	0.07999999821186066
3BDY.pdb	3BDY_YH34A_fwd.pdb	-1.6876531839370728	-0.30000001192092896
3BE1.pdb	3BE1_WH99A_fwd.pdb	-0.8267805576324463	-1.7999999523162842
3BE1.pdb	3BE1_YH105A_fwd.pdb	-1.002596378326416	-1.2000000476837158
3BE1.pdb	3BE1_YH57A_fwd.pdb	-1.6227304935455322	-1.7999999523162842
3BE1.pdb	3BE1_GL35A_fwd.pdb	-0.07634701579809189	-0.30000001192092896
3BN9.pdb	3BN9_DA47A_fwd.pdb	-0.966275691986084	-0.3100000023841858
3BN9.pdb	3BN9_HA138A_fwd.pdb	-0.14658311009407043	-0.09000000357627869
3BN9.pdb	3BN9_IA26A_fwd.pdb	-0.09477498382329941	-0.0
3BN9.pdb	3BN9_IA45A_fwd.pdb	0.8803021907806396	-0.8399999737739563
3BN9.pdb	3BN9_RA51A_fwd.pdb	-0.18922275304794312	0.07000000029802322
3BN9.pdb	3BN9_YA141A_fwd.pdb	-2.9496426582336426	-1.090000033378601
3BN9.pdb	3BN9_YA52A_fwd.pdb	0.07459644228219986	-0.019999999552965164
3BN9.pdb	3BN9_TH102R_fwd.pdb	0.2940351665019989	0.05999999865889549
3HFM.pdb	3HFM_YL50L_fwd.pdb	-4.378021717071533	-4.400000095367432
3HFM.pdb	3HFM_YY20A_fwd.pdb	-5.46517276763916	-4.869999885559082
3NGB.pdb	3NGB_KH52N_fwd.pdb	-0.21270382404327393	-0.18000000715255737
3NGB.pdb	3NGB_RH62Q_fwd.pdb	-0.08976592868566513	-0.10000000149011612
3NPS.pdb	3NPS_RA51A_fwd.pdb	-0.6027262210845947	-0.14000000059604645
3NPS.pdb	3NPS_RA82A_fwd.pdb	0.7675526738166809	0.15000000596046448
3NPS.pdb	3NPS_TA144A_fwd.pdb	-0.18203148245811462	-0.18000000715255737
3NPS.pdb	3NPS_YA52A_fwd.pdb	-1.290442705154419	-0.46000000834465027
HM_1KTZ.pdb	HM_1KTZ_FB86A_fwd.pdb	-1.0028626918792725	-0.8999999761581421
HM_1KTZ.pdb	HM_1KTZ_IB101A_fwd.pdb	-0.592093288898468	-0.5
HM_1KTZ.pdb	HM_1KTZ_LB3A_fwd.pdb	-1.4905959367752075	-1.7999999523162842
HM_1KTZ.pdb	HM_1KTZ_SB25A_fwd.pdb	-0.5521292090415955	-0.30000001192092896
HM_1YY9.pdb	HM_1YY9_AL25V_fwd.pdb	1.2723203897476196	0.6200000047683716
HM_1YY9.pdb	HM_1YY9_QL27Y_fwd.pdb	0.8162442445755005	0.8299999833106995
HM_2NYY.pdb	HM_2NYY_DA901A_fwd.pdb	-1.1122519969940186	0.49000000953674316
HM_2NYY.pdb	HM_2NYY_RA902A_fwd.pdb	0.42876508831977844	0.019999999552965164
HM_2NZ9.pdb	HM_2NZ9_NA917A_fwd.pdb	-1.0806457996368408	-0.30000001192092896
