# Supplementary material for: Investigating the volume and diversity of data needed for generalizable antibody–antigen ΔΔG prediction
Source: Nat Comput Sci. 2025 Jul 8;5(8):635–47. doi: 10.1038/s43588-025-00823-8 (PMC12374841; doi:10.1038/s43588-025-00823-8)
Supplement: Supplementary file 4 — Unprocessed Graphinity model predictions and true values for experimental and synthetic ΔΔG values. [file 43588_2025_823_MOESM4_ESM.zip › Figure2/Figure2a-Graphinity_Predictions-Experimental_ddG_645-10FoldCV_CDR_SeqId-with_reverse_mutations_with_non_binders/Graphinity_predictions_test-Experimental_ddG_645-w_rev_muts_w_non_binders-random-fold3.csv]

wt_pdb	mut_pdb	pred_score	true_label
1AK4.pdb	1AK4_AD92G_fwd.pdb	-0.012890191748738289	-0.4099999964237213
1BJ1.pdb	1BJ1_GW75A_fwd.pdb	-3.4275078773498535	-2.759999990463257
1BJ1.pdb	1BJ1_QW66A_fwd.pdb	0.14283142983913422	-0.0
1CZ8.pdb	1CZ8_HW73A_fwd.pdb	0.44695135951042175	-0.0
1CZ8.pdb	1CZ8_MW68A_fwd.pdb	-0.5552295446395874	-4.099999904632568
1DQJ.pdb	1DQJ_DC101A_fwd.pdb	-0.5886792540550232	-1.2999999523162842
1DQJ.pdb	1DQJ_DH32A_fwd.pdb	-1.5184109210968018	-2.0
1DVF.pdb	1DVF_YA49A_fwd.pdb	-1.1511143445968628	-1.6399999856948853
1DVF.pdb	1DVF_YA49A_fwd.pdb	-1.151114821434021	-1.75
1FFW.pdb	1FFW_AA89V_fwd.pdb	0.5338543057441711	-0.09000000357627869
1JRH.pdb	1JRH_EI35Q_fwd.pdb	0.6472175717353821	-0.10999999940395355
1MHP.pdb	1MHP_GH100S_fwd.pdb	-0.20555752515792847	-0.5600000023841858
1MHP.pdb	1MHP_SH35A_fwd.pdb	-2.2211360931396484	-1.5800000429153442
1MHP.pdb	1MHP_HL30K_fwd.pdb	-0.5222605466842651	-1.1699999570846558
1MHP.pdb	1MHP_LL48Y_fwd.pdb	-8.252052307128906	-8.0
1MHP.pdb	1MHP_NL29V_fwd.pdb	-1.7413136959075928	-1.0499999523162842
1MHP.pdb	1MHP_SL27Q_fwd.pdb	0.917129635810852	0.6700000166893005
1MHP.pdb	1MHP_WL89Q_fwd.pdb	-2.2855961322784424	-2.0799999237060547
1MLC.pdb	1MLC_TH58D_fwd.pdb	0.08942341059446335	0.5600000023841858
1N8Z.pdb	1N8Z_YH105F_fwd.pdb	-0.13562096655368805	-0.8199999928474426
1N8Z.pdb	1N8Z_HL91F_fwd.pdb	0.18897686898708344	-0.029999999329447746
1VFB.pdb	1VFB_DC18A_fwd.pdb	-0.22038131952285767	-0.30000001192092896
1VFB.pdb	1VFB_KC116A_fwd.pdb	-2.8870673179626465	-0.699999988079071
1VFB.pdb	1VFB_SC24A_fwd.pdb	-0.9851635694503784	-0.800000011920929
1VFB.pdb	1VFB_TC118A_fwd.pdb	-0.7209736108779907	-0.800000011920929
1VFB.pdb	1VFB_DH100A_fwd.pdb	-2.6674160957336426	-2.9000000953674316
1VFB.pdb	1VFB_RH99Y_fwd.pdb	-0.774394690990448	-1.2599999904632568
1VFB.pdb	1VFB_YH101A_fwd.pdb	-4.869546413421631	-4.0
1VFB.pdb	1VFB_YH101F_fwd.pdb	-1.2626932859420776	-1.600000023841858
2JEL.pdb	2JEL_HP76D_fwd.pdb	1.0613539218902588	0.6600000262260437
2JEL.pdb	2JEL_KP24E_fwd.pdb	0.584781289100647	-0.0
2JEL.pdb	2JEL_TP7N_fwd.pdb	-0.9116380214691162	-0.4099999964237213
2NYY.pdb	2NYY_RA1266A_fwd.pdb	0.7040646076202393	-0.30000001192092896
2NYY.pdb	2NYY_YH30D_fwd.pdb	-0.1566593199968338	-0.07000000029802322
2NYY.pdb	2NYY_YH30Q_fwd.pdb	-0.08688819408416748	-0.12999999523162842
2NYY.pdb	2NYY_HL34R_fwd.pdb	-0.8234628438949585	-0.10000000149011612
2NYY.pdb	2NYY_SL28Q_fwd.pdb	-0.26652705669403076	-0.41999998688697815
2NZ9.pdb	2NZ9_RA1266A_fwd.pdb	-0.5161082744598389	-0.38999998569488525
3BDY.pdb	3BDY_NH56A_fwd.pdb	-0.11855203658342361	0.20000000298023224
3BDY.pdb	3BDY_GL35A_fwd.pdb	-1.1035507917404175	-1.2000000476837158
3BE1.pdb	3BE1_DH31A_fwd.pdb	-0.759605348110199	-0.4000000059604645
3BE1.pdb	3BE1_RH59A_fwd.pdb	-2.5532066822052	-2.5
3BN9.pdb	3BN9_QA168A_fwd.pdb	0.5079732537269592	0.029999999329447746
3BN9.pdb	3BN9_TH28R_fwd.pdb	-0.5557202696800232	-0.30000001192092896
3HFM.pdb	3HFM_CH95A_fwd.pdb	-6.366272926330566	-5.519999980926514
3HFM.pdb	3HFM_CH95F_fwd.pdb	-3.2177951335906982	-3.25
3HFM.pdb	3HFM_YL50A_fwd.pdb	-6.413331508636475	-4.570000171661377
3HFM.pdb	3HFM_RY21A_fwd.pdb	-4.949913501739502	-1.0299999713897705
3NPS.pdb	3NPS_DA214A_fwd.pdb	-0.9502758383750916	-1.4800000190734863
3NPS.pdb	3NPS_DA47A_fwd.pdb	-1.1507759094238281	-1.0800000429153442
3NPS.pdb	3NPS_QA218A_fwd.pdb	-0.05954567342996597	0.03999999910593033
HM_1KTZ.pdb	HM_1KTZ_HB55A_fwd.pdb	-0.691557765007019	-0.30000001192092896
HM_1KTZ.pdb	HM_1KTZ_VB38A_fwd.pdb	-0.05431617051362991	-0.699999988079071
HM_1YY9.pdb	HM_1YY9_AH98W_fwd.pdb	-0.2887622117996216	0.23000000417232513
HM_2NYY.pdb	HM_2NYY_KA914A_fwd.pdb	0.3682519495487213	0.3100000023841858
HM_2NYY.pdb	HM_2NYY_SA953A_fwd.pdb	0.6324443817138672	0.6600000262260437
HM_2NYY.pdb	HM_2NYY_MH33Q_fwd.pdb	-0.5410367846488953	0.009999999776482582
HM_2NYY.pdb	HM_2NYY_SL28Q_fwd.pdb	-0.8462989330291748	-0.699999988079071
HM_2NZ9.pdb	HM_2NZ9_RA1060A_fwd.pdb	-0.6950021982192993	-0.5799999833106995
HM_2NZ9.pdb	HM_2NZ9_RA902A_fwd.pdb	-0.6201420426368713	0.019999999552965164
HM_3BN9.pdb	HM_3BN9_TH28R_fwd.pdb	-0.07119173556566238	0.23999999463558197
