# Supplementary material for: Investigating the volume and diversity of data needed for generalizable antibody–antigen ΔΔG prediction
Source: Nat Comput Sci. 2025 Jul 8;5(8):635–47. doi: 10.1038/s43588-025-00823-8 (PMC12374841; doi:10.1038/s43588-025-00823-8)
Supplement: Supplementary file 4 — Unprocessed Graphinity model predictions and true values for experimental and synthetic ΔΔG values. [file 43588_2025_823_MOESM4_ESM.zip › Figure2/Figure2a-Graphinity_Predictions-Experimental_ddG_645-10FoldCV_CDR_SeqId-with_reverse_mutations_with_non_binders/Graphinity_predictions_test-Experimental_ddG_645-w_rev_muts_w_non_binders-random-fold4.csv]

wt_pdb	mut_pdb	pred_score	true_label
1AK4.pdb	1AK4_HD87A_fwd.pdb	-1.3759092092514038	-0.8399999737739563
1AK4.pdb	1AK4_PD90A_fwd.pdb	-2.737518548965454	-2.0
1BJ1.pdb	1BJ1_GW79A_fwd.pdb	-3.9512228965759277	-3.690000057220459
1CZ8.pdb	1CZ8_EW80A_fwd.pdb	-1.0737934112548828	-1.149999976158142
1CZ8.pdb	1CZ8_GW75A_fwd.pdb	-4.277875900268555	-2.6700000762939453
1CZ8.pdb	1CZ8_IW67A_fwd.pdb	-2.1501858234405518	-0.949999988079071
1CZ8.pdb	1CZ8_MW81A_fwd.pdb	-1.0431290864944458	-1.909999966621399
1CZ8.pdb	1CZ8_QW74A_fwd.pdb	0.06357689201831818	-0.0
1DQJ.pdb	1DQJ_WC62A_fwd.pdb	-0.6757482290267944	-0.800000011920929
1DQJ.pdb	1DQJ_YH50A_fwd.pdb	-5.3057050704956055	-6.900000095367432
1DQJ.pdb	1DQJ_NL32A_fwd.pdb	0.18892496824264526	-4.099999904632568
1DVF.pdb	1DVF_SA93A_fwd.pdb	-0.764196515083313	-1.1699999570846558
1DVF.pdb	1DVF_DB54A_fwd.pdb	-4.640933513641357	-4.320000171661377
1DVF.pdb	1DVF_YB101F_fwd.pdb	-2.653477907180786	-2.0299999713897705
1DVF.pdb	1DVF_ID101A_fwd.pdb	-2.0536606311798096	-2.7100000381469727
1FFW.pdb	1FFW_FA110V_fwd.pdb	-1.325034737586975	-1.2599999904632568
1JTG.pdb	1JTG_DB49A_fwd.pdb	-3.326460838317871	-1.9800000190734863
1KTZ.pdb	1KTZ_DB8A_fwd.pdb	-1.7228225469589233	-1.399999976158142
1KTZ.pdb	1KTZ_IB101A_fwd.pdb	-1.0677417516708374	-0.5
1MHP.pdb	1MHP_GH100L_fwd.pdb	-3.9094951152801514	-2.7300000190734863
1MHP.pdb	1MHP_GH100M_fwd.pdb	-2.4301187992095947	-0.10000000149011612
1MHP.pdb	1MHP_GH53Q_fwd.pdb	-9.306792259216309	-8.0
1MHP.pdb	1MHP_GH54M_fwd.pdb	-8.710613250732422	-8.0
1MHP.pdb	1MHP_HH56Y_fwd.pdb	-9.335700988769531	-8.0
1MHP.pdb	1MHP_KH64Q_fwd.pdb	-0.09581432491540909	0.1599999964237213
1MHP.pdb	1MHP_SH35V_fwd.pdb	-7.27010440826416	-8.0
1MHP.pdb	1MHP_TH33V_fwd.pdb	-2.4227139949798584	-0.4300000071525574
1MHP.pdb	1MHP_YH59E_fwd.pdb	-0.9685909152030945	-0.5400000214576721
1MHP.pdb	1MHP_GL91S_fwd.pdb	-0.3907167315483093	-0.5099999904632568
1MHP.pdb	1MHP_NL51D_fwd.pdb	-0.07561855763196945	-0.5
1MLC.pdb	1MLC_SH57A_fwd.pdb	0.277832955121994	0.3799999952316284
1MLC.pdb	1MLC_TH28D_fwd.pdb	-0.08082962781190872	0.15000000596046448
1MLC.pdb	1MLC_NL92A_fwd.pdb	-0.8686022758483887	1.25
1N8Z.pdb	1N8Z_KH30A_fwd.pdb	-0.3874781131744385	-0.6100000143051147
1N8Z.pdb	1N8Z_DL28N_fwd.pdb	0.38714027404785156	0.2800000011920929
1N8Z.pdb	1N8Z_FL53N_fwd.pdb	-0.8107762932777405	-1.2100000381469727
1N8Z.pdb	1N8Z_RL66G_fwd.pdb	0.7634655237197876	-0.2199999988079071
1VFB.pdb	1VFB_QC121A_fwd.pdb	-3.159170627593994	-2.9000000953674316
1VFB.pdb	1VFB_VC120A_fwd.pdb	-0.40518033504486084	-0.8999999761581421
1VFB.pdb	1VFB_DH58E_fwd.pdb	-0.5345903038978577	-0.07999999821186066
1VFB.pdb	1VFB_TL52F_fwd.pdb	0.023489750921726227	-0.4699999988079071
1VFB.pdb	1VFB_YL32W_fwd.pdb	-4.967045783996582	-8.0
1YY9.pdb	1YY9_NH56A_fwd.pdb	-0.6375378370285034	0.05999999865889549
2JEL.pdb	2JEL_EP5Q_fwd.pdb	-0.868475615978241	-0.7200000286102295
2JEL.pdb	2JEL_EP70A_fwd.pdb	-2.660633087158203	-2.75
2JEL.pdb	2JEL_EP75R_fwd.pdb	-2.7389707565307617	-2.75
2JEL.pdb	2JEL_KP72E_fwd.pdb	0.4300377368927002	-0.4099999964237213
2JEL.pdb	2JEL_SP43C_fwd.pdb	-0.6863914728164673	-0.0
2JEL.pdb	2JEL_SP46C_fwd.pdb	-0.5704803466796875	-0.0
2NYY.pdb	2NYY_FA889A_fwd.pdb	0.04289860278367996	-0.41999998688697815
2NYY.pdb	2NYY_NA890A_fwd.pdb	-0.36899757385253906	-0.8899999856948853
2NZ9.pdb	2NZ9_FA889A_fwd.pdb	-1.365201473236084	0.05000000074505806
2NZ9.pdb	2NZ9_KA895A_fwd.pdb	0.42241889238357544	0.30000001192092896
2NZ9.pdb	2NZ9_NA890A_fwd.pdb	-1.3560051918029785	-2.1600000858306885
2NZ9.pdb	2NZ9_QA887A_fwd.pdb	-0.08976739645004272	-0.10000000149011612
3BDY.pdb	3BDY_YH53A_fwd.pdb	0.327848881483078	-0.4000000059604645
3BDY.pdb	3BDY_IL33A_fwd.pdb	0.8624193668365479	-0.800000011920929
3BDY.pdb	3BDY_SL32A_fwd.pdb	-0.5101262331008911	-1.0
3BDY.pdb	3BDY_YL96A_fwd.pdb	-1.8217531442642212	-1.399999976158142
3BN9.pdb	3BN9_DA46A_fwd.pdb	-1.9582505226135254	-0.41999998688697815
3BN9.pdb	3BN9_QH105V_fwd.pdb	-0.9805625081062317	-1.3600000143051147
3BN9.pdb	3BN9_SH30G_fwd.pdb	-1.5863699913024902	-1.3600000143051147
3HFM.pdb	3HFM_DH32A_fwd.pdb	-2.1859984397888184	-1.899999976158142
3K2M.pdb	3K2M_RD38A_fwd.pdb	-2.113633632659912	-2.5
3NGB.pdb	3NGB_GH55S_fwd.pdb	-0.7765343189239502	-0.7300000190734863
3NGB.pdb	3NGB_IH30T_fwd.pdb	-0.32964709401130676	-0.07999999821186066
3NPS.pdb	3NPS_EA163A_fwd.pdb	-0.8520215153694153	-0.6200000047683716
3NPS.pdb	3NPS_QA140A_fwd.pdb	-0.5042387843132019	-0.30000001192092896
HM_1KTZ.pdb	HM_1KTZ_EB95A_fwd.pdb	-1.8842657804489136	-1.5
HM_1KTZ.pdb	HM_1KTZ_IB26A_fwd.pdb	-2.382636308670044	-1.899999976158142
HM_1KTZ.pdb	HM_1KTZ_VB53A_fwd.pdb	-0.671451985836029	-0.4000000059604645
HM_1YY9.pdb	HM_1YY9_GH33D_fwd.pdb	0.9071504473686218	0.8899999856948853
HM_1YY9.pdb	HM_1YY9_YH32R_fwd.pdb	0.13871192932128906	0.12999999523162842
HM_2NYY.pdb	HM_2NYY_DA1061A_fwd.pdb	0.6963953971862793	0.14000000059604645
HM_2NYY.pdb	HM_2NYY_YH30Q_fwd.pdb	-1.49740731716156	-1.3300000429153442
HM_2NYY.pdb	HM_2NYY_HL34R_fwd.pdb	-1.6701077222824097	-0.6299999952316284
HM_3BN9.pdb	HM_3BN9_QH105V_fwd.pdb	-1.4209909439086914	-0.4099999964237213
HM_3BN9.pdb	HM_3BN9_YH103S_fwd.pdb	-0.9081466794013977	-0.5400000214576721
