# Supplementary material for: Investigating the volume and diversity of data needed for generalizable antibody–antigen ΔΔG prediction
Source: Nat Comput Sci. 2025 Jul 8;5(8):635–47. doi: 10.1038/s43588-025-00823-8 (PMC12374841; doi:10.1038/s43588-025-00823-8)
Supplement: Supplementary file 4 — Unprocessed Graphinity model predictions and true values for experimental and synthetic ΔΔG values. [file 43588_2025_823_MOESM4_ESM.zip › Figure2/Figure2a-Graphinity_Predictions-Experimental_ddG_645-10FoldCV_CDR_SeqId-with_reverse_mutations_with_non_binders/Graphinity_predictions_test-Experimental_ddG_645-w_rev_muts_w_non_binders-random-fold5.csv]

wt_pdb	mut_pdb	pred_score	true_label
1BJ1.pdb	1BJ1_YV8A_fwd.pdb	-0.18080170452594757	-0.0
1BJ1.pdb	1BJ1_HW73A_fwd.pdb	-0.21594572067260742	-0.0
1CZ8.pdb	1CZ8_FV4A_fwd.pdb	-0.1716812252998352	-0.0
1CZ8.pdb	1CZ8_KW71A_fwd.pdb	0.013434702530503273	-1.3600000143051147
1DQJ.pdb	1DQJ_WH98A_fwd.pdb	-4.563634872436523	-4.900000095367432
1DVF.pdb	1DVF_YA32A_fwd.pdb	-0.3386533856391907	-2.049999952316284
1DVF.pdb	1DVF_YD102A_fwd.pdb	-3.5197582244873047	-4.789999961853027
1FFW.pdb	1FFW_EA92K_fwd.pdb	-0.2783304452896118	-0.8199999928474426
1FFW.pdb	1FFW_YA105W_fwd.pdb	-1.184522032737732	-0.7099999785423279
1JTG.pdb	1JTG_SA105A_fwd.pdb	-0.1797698736190796	-0.5
1KTZ.pdb	1KTZ_DB8N_fwd.pdb	-1.6625182628631592	-1.7000000476837158
1KTZ.pdb	1KTZ_EB95A_fwd.pdb	-1.8920753002166748	-1.399999976158142
1KTZ.pdb	1KTZ_FB6A_fwd.pdb	-3.122678756713867	-2.9000000953674316
1KTZ.pdb	1KTZ_SB25A_fwd.pdb	-0.4819141626358032	-0.5
1KTZ.pdb	1KTZ_VB53A_fwd.pdb	-0.2972707152366638	-0.5
1MHP.pdb	1MHP_GH54N_fwd.pdb	-9.24198055267334	-8.0
1MHP.pdb	1MHP_GH54Y_fwd.pdb	-0.22398987412452698	-0.0
1MHP.pdb	1MHP_TH33N_fwd.pdb	-3.8958547115325928	-2.7300000190734863
1MHP.pdb	1MHP_TH33Q_fwd.pdb	-6.840358257293701	-8.0
1MHP.pdb	1MHP_YH58Q_fwd.pdb	-2.201408863067627	-2.0799999237060547
1MHP.pdb	1MHP_YH58W_fwd.pdb	-0.4078003764152527	-0.8199999928474426
1N8Z.pdb	1N8Z_DH102W_fwd.pdb	0.5063210725784302	0.6899999976158142
1N8Z.pdb	1N8Z_YH105F_fwd.pdb	-0.7276138067245483	0.05000000074505806
1N8Z.pdb	1N8Z_HL91F_fwd.pdb	0.4418301582336426	0.4300000071525574
1N8Z.pdb	1N8Z_SL50A_fwd.pdb	-0.3599874675273895	0.07000000029802322
1N8Z.pdb	1N8Z_TL31A_fwd.pdb	-0.7536537647247314	-0.800000011920929
1N8Z.pdb	1N8Z_YL92A_fwd.pdb	-1.1114141941070557	-1.3600000143051147
1VFB.pdb	1VFB_YL32A_fwd.pdb	-2.0971271991729736	-1.7000000476837158
2JEL.pdb	2JEL_EP85D_fwd.pdb	-0.41530007123947144	-0.0
2JEL.pdb	2JEL_FP2Y_fwd.pdb	-0.8345784544944763	-0.0
2JEL.pdb	2JEL_NP12D_fwd.pdb	0.2518020570278168	-0.0
2JEL.pdb	2JEL_QP4K_fwd.pdb	-1.3198946714401245	-1.3799999952316284
2JEL.pdb	2JEL_TP34Q_fwd.pdb	-1.1194900274276733	-0.0
2JEL.pdb	2JEL_TP62N_fwd.pdb	0.1408821940422058	-0.0
2NYY.pdb	2NYY_FA925A_fwd.pdb	-4.967435359954834	-4.059999942779541
2NYY.pdb	2NYY_HA1036A_fwd.pdb	-6.425362586975098	-7.320000171661377
2NYY.pdb	2NYY_KA895A_fwd.pdb	0.5399860143661499	0.14000000059604645
2NZ9.pdb	2NZ9_LA891A_fwd.pdb	-1.4193012714385986	-2.2799999713897705
2NZ9.pdb	2NZ9_SA874A_fwd.pdb	-0.34078818559646606	0.11999999731779099
3BDY.pdb	3BDY_DH103A_fwd.pdb	-0.03322019800543785	-0.0
3BDY.pdb	3BDY_GH101A_fwd.pdb	0.21993321180343628	-0.20000000298023224
3BDY.pdb	3BDY_KH31A_fwd.pdb	-0.22481028735637665	-0.20000000298023224
3BDY.pdb	3BDY_RH51A_fwd.pdb	-3.75093674659729	0.30000001192092896
3BDY.pdb	3BDY_IL29A_fwd.pdb	-1.1701768636703491	-1.100000023841858
3BDY.pdb	3BDY_SL56A_fwd.pdb	-0.13725513219833374	-0.10000000149011612
3BE1.pdb	3BE1_FH104A_fwd.pdb	-1.3664381504058838	-1.899999976158142
3BE1.pdb	3BE1_DL28A_fwd.pdb	-0.30934616923332214	-0.0
3BE1.pdb	3BE1_SL32A_fwd.pdb	0.07792945951223373	-0.30000001192092896
3BE1.pdb	3BE1_TL98A_fwd.pdb	-1.8958070278167725	-1.399999976158142
3BN9.pdb	3BN9_DA214A_fwd.pdb	-1.322506070137024	-0.5699999928474426
3BN9.pdb	3BN9_FA89A_fwd.pdb	-0.9110243916511536	-0.6399999856948853
3HFM.pdb	3HFM_YH33A_fwd.pdb	-4.811285018920898	-6.0
3HFM.pdb	3HFM_YL96F_fwd.pdb	-1.444218397140503	-1.399999976158142
3K2M.pdb	3K2M_YD36A_fwd.pdb	-3.248722553253174	-3.700000047683716
3NGB.pdb	3NGB_PH63K_fwd.pdb	-0.3217315375804901	-0.23000000417232513
3NGB.pdb	3NGB_TH33Y_fwd.pdb	0.250755250453949	-0.07999999821186066
HM_1KTZ.pdb	HM_1KTZ_EB51A_fwd.pdb	-0.5616384148597717	-1.100000023841858
HM_1KTZ.pdb	HM_1KTZ_SB28L_fwd.pdb	-3.639564037322998	-4.0
HM_1YY9.pdb	HM_1YY9_IH51G_fwd.pdb	-0.06210493668913841	0.5099999904632568
HM_1YY9.pdb	HM_1YY9_TL97C_fwd.pdb	0.40450581908226013	0.5099999904632568
HM_2NYY.pdb	HM_2NYY_NA917A_fwd.pdb	-0.18714088201522827	-0.30000001192092896
HM_2NYY.pdb	HM_2NYY_NA956A_fwd.pdb	0.12414383888244629	-0.009999999776482582
HM_2NYY.pdb	HM_2NYY_YH30D_fwd.pdb	-0.6930198669433594	-0.9700000286102295
HM_2NZ9.pdb	HM_2NZ9_DA901A_fwd.pdb	0.6648663878440857	0.49000000953674316
HM_2NZ9.pdb	HM_2NZ9_FA952A_fwd.pdb	-1.102889895439148	-1.5299999713897705
HM_2NZ9.pdb	HM_2NZ9_KA914A_fwd.pdb	-1.0823185443878174	0.3100000023841858
HM_2NZ9.pdb	HM_2NZ9_KA954A_fwd.pdb	0.06898058950901031	0.5
HM_2NZ9.pdb	HM_2NZ9_NA956A_fwd.pdb	0.058452505618333817	-0.009999999776482582
HM_3BN9.pdb	HM_3BN9_SH30N_fwd.pdb	-0.615980327129364	-0.7099999785423279
