# Supplementary material for: Investigating the volume and diversity of data needed for generalizable antibody–antigen ΔΔG prediction
Source: Nat Comput Sci. 2025 Jul 8;5(8):635–47. doi: 10.1038/s43588-025-00823-8 (PMC12374841; doi:10.1038/s43588-025-00823-8)
Supplement: Supplementary file 4 — Unprocessed Graphinity model predictions and true values for experimental and synthetic ΔΔG values. [file 43588_2025_823_MOESM4_ESM.zip › Figure2/Figure2a-Graphinity_Predictions-Experimental_ddG_645-10FoldCV_CDR_SeqId-with_reverse_mutations_with_non_binders/Graphinity_predictions_test-Experimental_ddG_645-w_rev_muts_w_non_binders-random-fold6.csv]

wt_pdb	mut_pdb	pred_score	true_label
1AK4.pdb	1AK4_AD88G_fwd.pdb	-2.7175183296203613	-2.490000009536743
1AK4.pdb	1AK4_AD92V_fwd.pdb	-0.6386911869049072	-0.1899999976158142
1BJ1.pdb	1BJ1_HW77A_fwd.pdb	-0.1608605682849884	-0.0
1BJ1.pdb	1BJ1_KW35A_fwd.pdb	-2.3313188552856445	-0.4099999964237213
1CZ8.pdb	1CZ8_QW76A_fwd.pdb	-1.327024221420288	-1.059999942779541
1DQJ.pdb	1DQJ_WC63A_fwd.pdb	-1.3873248100280762	-1.2999999523162842
1DQJ.pdb	1DQJ_YL96A_fwd.pdb	-2.597306251525879	-1.100000023841858
1DVF.pdb	1DVF_WB52A_fwd.pdb	-4.06062650680542	-4.170000076293945
1DVF.pdb	1DVF_KD30A_fwd.pdb	-1.3007028102874756	-1.0099999904632568
1FFW.pdb	1FFW_DA12K_fwd.pdb	-0.13689815998077393	-0.05000000074505806
1FFW.pdb	1FFW_TA86I_fwd.pdb	0.7579339146614075	0.3199999928474426
1JTG.pdb	1JTG_KA208A_fwd.pdb	-0.39996373653411865	-0.8199999928474426
1KTZ.pdb	1KTZ_HB55A_fwd.pdb	-0.783405065536499	-0.4000000059604645
1KTZ.pdb	1KTZ_NB23A_fwd.pdb	0.2127300351858139	-0.30000001192092896
1KTZ.pdb	1KTZ_SB28A_fwd.pdb	-0.8357086777687073	-0.4000000059604645
1KTZ.pdb	1KTZ_SB28L_fwd.pdb	-4.1606011390686035	-3.700000047683716
1MHP.pdb	1MHP_TH50E_fwd.pdb	-7.9026570320129395	-8.0
1MHP.pdb	1MHP_LL48F_fwd.pdb	-2.6132900714874268	-0.7099999785423279
1MHP.pdb	1MHP_SL90W_fwd.pdb	-8.797249794006348	-8.0
1MLC.pdb	1MLC_TH31W_fwd.pdb	-0.13945800065994263	-0.12999999523162842
1N8Z.pdb	1N8Z_DH31A_fwd.pdb	0.2819608449935913	-0.25
1N8Z.pdb	1N8Z_NH55A_fwd.pdb	0.2887292504310608	0.15000000596046448
1N8Z.pdb	1N8Z_TH32A_fwd.pdb	0.05384165048599243	-0.3799999952316284
1N8Z.pdb	1N8Z_TH54A_fwd.pdb	-0.47244685888290405	-0.7799999713897705
1N8Z.pdb	1N8Z_YH105A_fwd.pdb	-2.1334228515625	-8.0
1N8Z.pdb	1N8Z_HL91A_fwd.pdb	-6.897898197174072	-8.0
1N8Z.pdb	1N8Z_TL93A_fwd.pdb	-0.18689635396003723	-0.8199999928474426
1N8Z.pdb	1N8Z_TL94S_fwd.pdb	0.024262843653559685	-0.3100000023841858
1VFB.pdb	1VFB_RC125A_fwd.pdb	-1.7103627920150757	-1.7999999523162842
1VFB.pdb	1VFB_DH54A_fwd.pdb	0.46519729495048523	-1.0
1VFB.pdb	1VFB_YL50R_fwd.pdb	-0.44426292181015015	-0.8500000238418579
2JEL.pdb	2JEL_QP71E_fwd.pdb	-1.695651888847351	-2.75
2JEL.pdb	2JEL_TP7S_fwd.pdb	0.33209216594696045	-0.0
2NYY.pdb	2NYY_IA928A_fwd.pdb	-0.05792073905467987	0.009999999776482582
2NYY.pdb	2NYY_QA887A_fwd.pdb	0.09781472384929657	-0.5199999809265137
2NYY.pdb	2NYY_RA1033A_fwd.pdb	-1.231306791305542	-0.8199999928474426
2NYY.pdb	2NYY_KH29R_fwd.pdb	-0.8869558572769165	-0.07000000029802322
2NYY.pdb	2NYY_DL30Y_fwd.pdb	-2.6123247146606445	-0.6499999761581421
2NZ9.pdb	2NZ9_DA1030A_fwd.pdb	-0.7362661957740784	0.029999999329447746
2NZ9.pdb	2NZ9_HA1036A_fwd.pdb	-6.800570011138916	-7.420000076293945
2NZ9.pdb	2NZ9_IA928A_fwd.pdb	0.14557749032974243	-0.07000000029802322
3BDY.pdb	3BDY_GH102A_fwd.pdb	-0.10760301351547241	0.10000000149011612
3BDY.pdb	3BDY_YH106A_fwd.pdb	-0.34079819917678833	-0.5
3BDY.pdb	3BDY_YH58A_fwd.pdb	-0.5943747758865356	-0.20000000298023224
3BDY.pdb	3BDY_SL34A_fwd.pdb	-1.107831358909607	-1.2999999523162842
3BDY.pdb	3BDY_TL98A_fwd.pdb	0.3920758068561554	-0.0
3BDY.pdb	3BDY_YL36A_fwd.pdb	-1.701163411140442	-1.7000000476837158
3BE1.pdb	3BE1_KH30A_fwd.pdb	0.1803986132144928	0.30000001192092896
3BE1.pdb	3BE1_GL55A_fwd.pdb	-0.458800733089447	0.30000001192092896
3BE1.pdb	3BE1_YL57A_fwd.pdb	-0.21119792759418488	-0.8999999761581421
3BN9.pdb	3BN9_EA163A_fwd.pdb	0.24488820135593414	-0.3700000047683716
3BN9.pdb	3BN9_RA219A_fwd.pdb	0.2215014398097992	0.09000000357627869
3BN9.pdb	3BN9_RA48A_fwd.pdb	1.188817024230957	0.05000000074505806
3HFM.pdb	3HFM_YH50A_fwd.pdb	-8.105029106140137	-8.0
3HFM.pdb	3HFM_NL31D_fwd.pdb	-2.8796451091766357	-1.340000033378601
3K2M.pdb	3K2M_WD80A_fwd.pdb	-2.9258289337158203	-4.0
3K2M.pdb	3K2M_YD87A_fwd.pdb	-5.160841464996338	-4.0
3NPS.pdb	3NPS_DA46A_fwd.pdb	-0.5270547866821289	-0.3400000035762787
3NPS.pdb	3NPS_FA92A_fwd.pdb	-1.7854094505310059	-0.4699999988079071
HM_1KTZ.pdb	HM_1KTZ_DB94A_fwd.pdb	-0.8003607988357544	-0.800000011920929
HM_1KTZ.pdb	HM_1KTZ_TB27A_fwd.pdb	-1.1266462802886963	-1.5
HM_1YY9.pdb	HM_1YY9_TH57G_fwd.pdb	0.6695011854171753	0.46000000834465027
HM_2NYY.pdb	HM_2NYY_KA954A_fwd.pdb	-0.378412127494812	0.5
HM_2NYY.pdb	HM_2NYY_LA918A_fwd.pdb	0.018786249682307243	-0.4099999964237213
HM_2NYY.pdb	HM_2NYY_SL31N_fwd.pdb	-0.4154854416847229	-1.2000000476837158
HM_2NZ9.pdb	HM_2NZ9_SA953A_fwd.pdb	-0.8694469928741455	0.6600000262260437
HM_3BN9.pdb	HM_3BN9_TH102R_fwd.pdb	0.8613227009773254	1.5700000524520874
