# Supplementary material for: Investigating the volume and diversity of data needed for generalizable antibody–antigen ΔΔG prediction
Source: Nat Comput Sci. 2025 Jul 8;5(8):635–47. doi: 10.1038/s43588-025-00823-8 (PMC12374841; doi:10.1038/s43588-025-00823-8)
Supplement: Supplementary file 4 — Unprocessed Graphinity model predictions and true values for experimental and synthetic ΔΔG values. [file 43588_2025_823_MOESM4_ESM.zip › Figure2/Figure2a-Graphinity_Predictions-Experimental_ddG_645-10FoldCV_CDR_SeqId-with_reverse_mutations_with_non_binders/Graphinity_predictions_test-Experimental_ddG_645-w_rev_muts_w_non_binders-random-fold7.csv]

wt_pdb	mut_pdb	pred_score	true_label
1AK4.pdb	1AK4_GD89A_fwd.pdb	-2.00334095954895	-1.909999966621399
1AK4.pdb	1AK4_HD87Q_fwd.pdb	-1.6047660112380981	-0.800000011920929
1AK4.pdb	1AK4_PD90V_fwd.pdb	-3.713815450668335	-2.859999895095825
1BJ1.pdb	1BJ1_MW81A_fwd.pdb	-1.8424341678619385	-1.4199999570846558
1CZ8.pdb	1CZ8_YW32A_fwd.pdb	-1.1409555673599243	-1.940000057220459
1DQJ.pdb	1DQJ_KC97A_fwd.pdb	-0.8473833799362183	-3.5
1DQJ.pdb	1DQJ_RC21A_fwd.pdb	-1.3175333738327026	-1.2999999523162842
1KTZ.pdb	1KTZ_VB38A_fwd.pdb	-0.2247173935174942	-0.699999988079071
1MHP.pdb	1MHP_GH102S_fwd.pdb	-9.221478462219238	-8.0
1MHP.pdb	1MHP_GH53A_fwd.pdb	0.5051745772361755	-0.5099999904632568
1MHP.pdb	1MHP_GH54I_fwd.pdb	-1.6310055255889893	-1.3600000143051147
1MHP.pdb	1MHP_KH64E_fwd.pdb	-0.15371474623680115	0.1599999964237213
1MHP.pdb	1MHP_LH60D_fwd.pdb	0.07645995169878006	0.11999999731779099
1N8Z.pdb	1N8Z_DH102A_fwd.pdb	-0.2417532503604889	-1.2100000381469727
1N8Z.pdb	1N8Z_WH99A_fwd.pdb	-5.888009548187256	-8.0
1VFB.pdb	1VFB_SH28Q_fwd.pdb	-0.002921445295214653	-0.07999999821186066
1VFB.pdb	1VFB_YH32A_fwd.pdb	-2.6177423000335693	-1.100000023841858
1VFB.pdb	1VFB_YH32E_fwd.pdb	-2.831376552581787	-1.909999966621399
1VFB.pdb	1VFB_LL46D_fwd.pdb	-8.674942016601562	-8.0
1VFB.pdb	1VFB_NL31W_fwd.pdb	0.09573835134506226	-0.17000000178813934
2JEL.pdb	2JEL_EP5D_fwd.pdb	-0.8867340087890625	-0.4099999964237213
2JEL.pdb	2JEL_EP70K_fwd.pdb	-4.2357282638549805	-4.130000114440918
2JEL.pdb	2JEL_QP57E_fwd.pdb	0.34679004549980164	0.4099999964237213
2JEL.pdb	2JEL_TP62A_fwd.pdb	-0.06775031983852386	-0.0
2NYY.pdb	2NYY_EA892A_fwd.pdb	-1.1514943838119507	-2.8399999141693115
2NYY.pdb	2NYY_KA1028A_fwd.pdb	-0.02199619822204113	0.029999999329447746
2NYY.pdb	2NYY_NA926A_fwd.pdb	-0.31357812881469727	-0.10000000149011612
2NYY.pdb	2NYY_SA874A_fwd.pdb	0.4761684238910675	0.23000000417232513
2NZ9.pdb	2NZ9_EA892A_fwd.pdb	-0.9796023368835449	-2.7699999809265137
2NZ9.pdb	2NZ9_KA1028A_fwd.pdb	-0.5229285955429077	0.009999999776482582
3BDY.pdb	3BDY_WH100A_fwd.pdb	-0.41192176938056946	-2.0
3BDY.pdb	3BDY_GL55A_fwd.pdb	-1.0220013856887817	-1.0
3BDY.pdb	3BDY_PL30A_fwd.pdb	0.06894049048423767	-0.20000000298023224
3BE1.pdb	3BE1_GH101A_fwd.pdb	-0.07188483327627182	-0.30000001192092896
3BE1.pdb	3BE1_YH52A_fwd.pdb	0.5839252471923828	0.800000011920929
3BE1.pdb	3BE1_SL56A_fwd.pdb	-0.4575144350528717	-0.30000001192092896
3BE1.pdb	3BE1_YL96A_fwd.pdb	-1.4530305862426758	-0.5
3BN9.pdb	3BN9_FA92A_fwd.pdb	-6.974902629852295	-6.699999809265137
3BN9.pdb	3BN9_LA147A_fwd.pdb	-0.5849693417549133	-0.3400000035762787
3BN9.pdb	3BN9_QA140A_fwd.pdb	-0.33108067512512207	-0.12999999523162842
3BN9.pdb	3BN9_QA218A_fwd.pdb	-1.3707462549209595	-0.7099999785423279
3BN9.pdb	3BN9_YH103S_fwd.pdb	0.1461779773235321	-0.4099999964237213
3HFM.pdb	3HFM_QL53A_fwd.pdb	-1.038893699645996	-0.949999988079071
3HFM.pdb	3HFM_YL50F_fwd.pdb	-2.8491082191467285	-2.359999895095825
3K2M.pdb	3K2M_YD35A_fwd.pdb	-0.7827339768409729	-1.0
3NPS.pdb	3NPS_DA91A_fwd.pdb	-0.896709680557251	-1.5199999809265137
3NPS.pdb	3NPS_KA221A_fwd.pdb	0.22551578283309937	0.10000000149011612
3NPS.pdb	3NPS_RA219A_fwd.pdb	0.2960722744464874	0.07999999821186066
HM_1KTZ.pdb	HM_1KTZ_EB31A_fwd.pdb	-1.5317556858062744	-1.2000000476837158
HM_1KTZ.pdb	HM_1KTZ_FB6A_fwd.pdb	-3.117048501968384	-3.0
HM_1KTZ.pdb	HM_1KTZ_IB29A_fwd.pdb	-1.006811261177063	-1.399999976158142
HM_1KTZ.pdb	HM_1KTZ_MB88A_fwd.pdb	-0.7770341634750366	-0.8999999761581421
HM_1KTZ.pdb	HM_1KTZ_NB23A_fwd.pdb	-0.3539927303791046	-0.30000001192092896
HM_1YY9.pdb	HM_1YY9_TH100Y_fwd.pdb	-0.3201364278793335	0.44999998807907104
HM_1YY9.pdb	HM_1YY9_TH57P_fwd.pdb	0.42313942313194275	0.47999998927116394
HM_1YY9.pdb	HM_1YY9_TL97S_fwd.pdb	0.27277472615242004	0.699999988079071
HM_2NYY.pdb	HM_2NYY_KH29R_fwd.pdb	-0.38378721475601196	-0.5099999904632568
HM_2NZ9.pdb	HM_2NZ9_PA1062A_fwd.pdb	-0.4632568359375	-0.23999999463558197
HM_2NZ9.pdb	HM_2NZ9_TA922A_fwd.pdb	-0.7071435451507568	-0.6200000047683716
