# Supplementary material for: Investigating the volume and diversity of data needed for generalizable antibody–antigen ΔΔG prediction
Source: Nat Comput Sci. 2025 Jul 8;5(8):635–47. doi: 10.1038/s43588-025-00823-8 (PMC12374841; doi:10.1038/s43588-025-00823-8)
Supplement: Supplementary file 4 — Unprocessed Graphinity model predictions and true values for experimental and synthetic ΔΔG values. [file 43588_2025_823_MOESM4_ESM.zip › Figure2/Figure2a-Graphinity_Predictions-Experimental_ddG_645-10FoldCV_CDR_SeqId-with_reverse_mutations_with_non_binders/Graphinity_predictions_test-Experimental_ddG_645-w_rev_muts_w_non_binders-random-fold8.csv]

wt_pdb	mut_pdb	pred_score	true_label
1BJ1.pdb	1BJ1_IW70A_fwd.pdb	-2.6393067836761475	-3.690000057220459
1BJ1.pdb	1BJ1_IW78A_fwd.pdb	-0.41655585169792175	-0.4099999964237213
1BJ1.pdb	1BJ1_RW69A_fwd.pdb	-3.0927796363830566	-3.690000057220459
1CZ8.pdb	1CZ8_YV8A_fwd.pdb	0.5574669241905212	-0.0
1CZ8.pdb	1CZ8_HW77A_fwd.pdb	-0.23264136910438538	-0.0
1CZ8.pdb	1CZ8_IW70A_fwd.pdb	-1.0100274085998535	-1.2999999523162842
1DQJ.pdb	1DQJ_YH33A_fwd.pdb	-6.088539123535156	-5.5
1DQJ.pdb	1DQJ_YH53A_fwd.pdb	-0.9203343987464905	-1.2000000476837158
1DQJ.pdb	1DQJ_YL50A_fwd.pdb	-2.3886871337890625	-2.700000047683716
1DVF.pdb	1DVF_DD52A_fwd.pdb	-1.8339829444885254	-1.7000000476837158
1DVF.pdb	1DVF_HD33A_fwd.pdb	-1.2841984033584595	-1.8799999952316284
1FFW.pdb	1FFW_TA111I_fwd.pdb	-0.35272589325904846	-0.5600000023841858
1JRH.pdb	1JRH_TI4V_fwd.pdb	-0.09558313339948654	0.019999999552965164
1KTZ.pdb	1KTZ_EB95Q_fwd.pdb	-1.3277738094329834	-1.7000000476837158
1KTZ.pdb	1KTZ_IB29A_fwd.pdb	-1.593292474746704	-1.2000000476837158
1KTZ.pdb	1KTZ_TB27A_fwd.pdb	-0.9641848802566528	-1.2999999523162842
1MHP.pdb	1MHP_FH99W_fwd.pdb	0.07674869149923325	-0.0
1MHP.pdb	1MHP_GH100V_fwd.pdb	-8.342987060546875	-8.0
1MHP.pdb	1MHP_GH53N_fwd.pdb	-0.8741704821586609	-1.2599999904632568
1MHP.pdb	1MHP_RH31Q_fwd.pdb	-0.6091160774230957	-1.309999942779541
1MHP.pdb	1MHP_SH35Q_fwd.pdb	-3.119845390319824	-2.7300000190734863
1MHP.pdb	1MHP_SH52M_fwd.pdb	-2.9294965267181396	-2.0799999237060547
1MHP.pdb	1MHP_YH58E_fwd.pdb	-1.8822917938232422	-2.0799999237060547
1MHP.pdb	1MHP_GL91Q_fwd.pdb	-2.058043956756592	-1.5800000429153442
1MHP.pdb	1MHP_NL29K_fwd.pdb	-7.819830417633057	-8.0
1MHP.pdb	1MHP_NL51Y_fwd.pdb	-0.10151303559541702	0.10000000149011612
1MHP.pdb	1MHP_SL23R_fwd.pdb	-0.41182273626327515	0.07000000029802322
1MLC.pdb	1MLC_KH65D_fwd.pdb	-0.37790822982788086	-0.019999999552965164
1MLC.pdb	1MLC_TH31V_fwd.pdb	-0.8015848994255066	-0.5299999713897705
1MLC.pdb	1MLC_NL32Y_fwd.pdb	1.5316035747528076	-0.0
1N8Z.pdb	1N8Z_FH104A_fwd.pdb	-1.5133838653564453	-1.1699999570846558
1N8Z.pdb	1N8Z_YH33A_fwd.pdb	-0.07506673783063889	0.09000000357627869
1N8Z.pdb	1N8Z_YH57A_fwd.pdb	-1.5421929359436035	-0.8700000047683716
1VFB.pdb	1VFB_SH28E_fwd.pdb	-0.45753151178359985	0.10000000149011612
1VFB.pdb	1VFB_TL53R_fwd.pdb	-0.45961567759513855	-1.6699999570846558
1VFB.pdb	1VFB_WL92A_fwd.pdb	-2.9255640506744385	-3.299999952316284
1VFB.pdb	1VFB_YL50A_fwd.pdb	-0.8878504037857056	-0.5
1YY9.pdb	1YY9_SL26D_fwd.pdb	0.30943140387535095	0.20000000298023224
1YY9.pdb	1YY9_TL31E_fwd.pdb	0.1267041116952896	0.5199999809265137
2JEL.pdb	2JEL_PP11E_fwd.pdb	0.020786751061677933	-0.0
2JEL.pdb	2JEL_RP17K_fwd.pdb	-0.1824187934398651	-0.0
2JEL.pdb	2JEL_VP6F_fwd.pdb	0.0031846659258008003	-0.0
2NYY.pdb	2NYY_DA1030A_fwd.pdb	0.5523030161857605	-0.009999999776482582
3BE1.pdb	3BE1_NH55A_fwd.pdb	0.42928946018218994	0.800000011920929
3BE1.pdb	3BE1_TH54A_fwd.pdb	0.07611588388681412	-0.10000000149011612
3BE1.pdb	3BE1_TL97A_fwd.pdb	0.20647379755973816	0.4000000059604645
3BN9.pdb	3BN9_NA90A_fwd.pdb	-0.878501832485199	-0.7699999809265137
3BN9.pdb	3BN9_TA93A_fwd.pdb	-0.10732898861169815	-1.1299999952316284
3BN9.pdb	3BN9_TH102Q_fwd.pdb	-0.21099638938903809	-0.0
3HFM.pdb	3HFM_NL31A_fwd.pdb	-1.1669050455093384	-5.21999979019165
3HFM.pdb	3HFM_KY96A_fwd.pdb	-7.173670768737793	-6.829999923706055
3HFM.pdb	3HFM_KY97A_fwd.pdb	-6.3621087074279785	-6.179999828338623
3K2M.pdb	3K2M_MD88A_fwd.pdb	-3.9809906482696533	-4.0
3NGB.pdb	3NGB_RH54N_fwd.pdb	-0.13613766431808472	-0.05000000074505806
3NPS.pdb	3NPS_QA169A_fwd.pdb	-1.7670819759368896	-0.75
3NPS.pdb	3NPS_YA141A_fwd.pdb	-0.9475796818733215	-1.7899999618530273
HM_1YY9.pdb	HM_1YY9_GL30Y_fwd.pdb	1.958417296409607	0.9200000166893005
HM_2NYY.pdb	HM_2NYY_EA919A_fwd.pdb	-2.0174598693847656	-0.5
HM_2NYY.pdb	HM_2NYY_PA1062A_fwd.pdb	0.2684319019317627	-0.23999999463558197
HM_2NYY.pdb	HM_2NYY_RA1060A_fwd.pdb	0.4208897054195404	-0.5799999833106995
HM_2NYY.pdb	HM_2NYY_DL30Y_fwd.pdb	-0.4515146017074585	-0.6000000238418579
HM_2NZ9.pdb	HM_2NZ9_EA919A_fwd.pdb	0.06836933642625809	-0.5
HM_2NZ9.pdb	HM_2NZ9_LA918A_fwd.pdb	-0.07489023357629776	-0.4099999964237213
HM_3BN9.pdb	HM_3BN9_PH104H_fwd.pdb	-2.3972396850585938	-1.3600000143051147
