# Supplementary material for: Investigating the volume and diversity of data needed for generalizable antibody–antigen ΔΔG prediction
Source: Nat Comput Sci. 2025 Jul 8;5(8):635–47. doi: 10.1038/s43588-025-00823-8 (PMC12374841; doi:10.1038/s43588-025-00823-8)
Supplement: Supplementary file 4 — Unprocessed Graphinity model predictions and true values for experimental and synthetic ΔΔG values. [file 43588_2025_823_MOESM4_ESM.zip › Figure2/Figure2a-Graphinity_Predictions-Experimental_ddG_645-10FoldCV_CDR_SeqId-with_reverse_mutations_with_non_binders/Graphinity_predictions_test-Experimental_ddG_645-w_rev_muts_w_non_binders-random-fold9.csv]

wt_pdb	mut_pdb	pred_score	true_label
1AK4.pdb	1AK4_PD85A_fwd.pdb	-0.6210134625434875	-0.9200000166893005
1BJ1.pdb	1BJ1_IW67A_fwd.pdb	-0.41391903162002563	-0.8199999928474426
1BJ1.pdb	1BJ1_MW68A_fwd.pdb	-3.416454315185547	-3.690000057220459
1BJ1.pdb	1BJ1_QW76A_fwd.pdb	-1.215952754020691	-1.75
1DQJ.pdb	1DQJ_LC75A_fwd.pdb	-1.4711394309997559	-1.5
1DQJ.pdb	1DQJ_SL91A_fwd.pdb	-1.277024745941162	-1.399999976158142
1DVF.pdb	1DVF_DB58A_fwd.pdb	-1.1253386735916138	-1.6200000047683716
1DVF.pdb	1DVF_NB56A_fwd.pdb	-1.143339991569519	-1.1699999570846558
1DVF.pdb	1DVF_RB99A_fwd.pdb	-2.2923200130462646	-1.8899999856948853
1DVF.pdb	1DVF_YB32A_fwd.pdb	-2.4045426845550537	-1.850000023841858
1DVF.pdb	1DVF_QD104A_fwd.pdb	-1.12820565700531	-1.6399999856948853
1DVF.pdb	1DVF_RD106A_fwd.pdb	0.17181706428527832	-4.130000114440918
1JTG.pdb	1JTG_SA209A_fwd.pdb	-0.8153461217880249	-1.3200000524520874
1KTZ.pdb	1KTZ_EB51A_fwd.pdb	-0.6047434210777283	-1.0
1KTZ.pdb	1KTZ_IB26A_fwd.pdb	-2.6645421981811523	-1.899999976158142
1KTZ.pdb	1KTZ_LB3A_fwd.pdb	-2.744691848754883	-1.899999976158142
1MHP.pdb	1MHP_GH53S_fwd.pdb	-1.246851921081543	-0.6800000071525574
1MHP.pdb	1MHP_SH52T_fwd.pdb	-2.003324508666992	-8.0
1MHP.pdb	1MHP_TH50Q_fwd.pdb	-8.821185111999512	-8.0
1MHP.pdb	1MHP_SL90K_fwd.pdb	-9.131950378417969	-8.0
1MHP.pdb	1MHP_SL90R_fwd.pdb	-4.013321399688721	-2.7300000190734863
1MLC.pdb	1MLC_SH57V_fwd.pdb	1.36214280128479	0.49000000953674316
1N8Z.pdb	1N8Z_SL52A_fwd.pdb	0.2647506594657898	0.3100000023841858
1VFB.pdb	1VFB_LC129A_fwd.pdb	0.9610103964805603	-0.20000000298023224
1VFB.pdb	1VFB_NC19A_fwd.pdb	-0.16750593483448029	-0.30000001192092896
1VFB.pdb	1VFB_SH28D_fwd.pdb	0.3363029956817627	-0.0
1VFB.pdb	1VFB_SH28N_fwd.pdb	0.23373213410377502	-0.15000000596046448
1VFB.pdb	1VFB_WH52A_fwd.pdb	-1.9356144666671753	-0.8999999761581421
1VFB.pdb	1VFB_YL50K_fwd.pdb	-1.7217015027999878	-1.6699999570846558
2JEL.pdb	2JEL_EP83A_fwd.pdb	0.3133201003074646	-0.0
2JEL.pdb	2JEL_HP76A_fwd.pdb	1.5587393045425415	0.4099999964237213
2JEL.pdb	2JEL_QP3K_fwd.pdb	0.25195571780204773	-4.130000114440918
2JEL.pdb	2JEL_TP36Q_fwd.pdb	-0.09545624256134033	-0.4099999964237213
2NYY.pdb	2NYY_SL31N_fwd.pdb	-0.8144674897193909	0.36000001430511475
2NZ9.pdb	2NZ9_DA1034A_fwd.pdb	-1.7163769006729126	-2.3399999141693115
2NZ9.pdb	2NZ9_FA925A_fwd.pdb	-2.3003973960876465	-3.3399999141693115
2NZ9.pdb	2NZ9_KA875A_fwd.pdb	-0.33593371510505676	-0.5400000214576721
2NZ9.pdb	2NZ9_RA1033A_fwd.pdb	-1.4057716131210327	-0.28999999165534973
2NZ9.pdb	2NZ9_TA1035A_fwd.pdb	-2.230790138244629	-2.369999885559082
3BDY.pdb	3BDY_DH32A_fwd.pdb	-0.046787723898887634	-0.20000000298023224
3BDY.pdb	3BDY_TH33A_fwd.pdb	0.18103402853012085	0.4000000059604645
3BE1.pdb	3BE1_DH102A_fwd.pdb	-0.24561548233032227	0.10000000149011612
3BE1.pdb	3BE1_RH50A_fwd.pdb	-1.3358268737792969	-2.4000000953674316
3BE1.pdb	3BE1_IL33A_fwd.pdb	-1.4698117971420288	-0.8999999761581421
3BE1.pdb	3BE1_SL34A_fwd.pdb	0.14007587730884552	0.20000000298023224
3HFM.pdb	3HFM_KY97M_fwd.pdb	-3.5671722888946533	-1.090000033378601
3NPS.pdb	3NPS_FA89A_fwd.pdb	-1.360264539718628	-1.6100000143051147
3NPS.pdb	3NPS_LA147A_fwd.pdb	-0.4553534686565399	-0.30000001192092896
3NPS.pdb	3NPS_NA90A_fwd.pdb	-1.0372557640075684	-0.25999999046325684
3NPS.pdb	3NPS_RA48A_fwd.pdb	0.8879050612449646	1.0700000524520874
3NPS.pdb	3NPS_TA93A_fwd.pdb	-1.091462254524231	-0.7300000190734863
HM_1KTZ.pdb	HM_1KTZ_DB8A_fwd.pdb	-1.7826122045516968	-1.5
HM_1KTZ.pdb	HM_1KTZ_DB8N_fwd.pdb	-2.202437162399292	-2.0
HM_1KTZ.pdb	HM_1KTZ_EB95Q_fwd.pdb	-2.7505295276641846	-1.600000023841858
HM_1YY9.pdb	HM_1YY9_TL97D_fwd.pdb	0.40429458022117615	0.6600000262260437
HM_2NYY.pdb	HM_2NYY_FA952A_fwd.pdb	-2.1456665992736816	-1.5299999713897705
HM_2NYY.pdb	HM_2NYY_IA916A_fwd.pdb	-0.15429623425006866	-0.949999988079071
HM_2NYY.pdb	HM_2NYY_TA922A_fwd.pdb	-0.5009555816650391	-0.6200000047683716
HM_2NZ9.pdb	HM_2NZ9_RA1063A_fwd.pdb	-3.6631109714508057	-4.440000057220459
HM_3BN9.pdb	HM_3BN9_SH30G_fwd.pdb	-0.6959809064865112	-0.7099999785423279
