# Supplementary material for: Investigating the volume and diversity of data needed for generalizable antibody–antigen ΔΔG prediction
Source: Nat Comput Sci. 2025 Jul 8;5(8):635–47. doi: 10.1038/s43588-025-00823-8 (PMC12374841; doi:10.1038/s43588-025-00823-8)
Supplement: Supplementary file 4 — Unprocessed Graphinity model predictions and true values for experimental and synthetic ΔΔG values. [file 43588_2025_823_MOESM4_ESM.zip › Figure2/Figure2b-Graphinity_Predictions-10FoldCV_CDR_SeqId/Graphinity_Predictions-Experimental_ddG_645-10FoldCV_CDR_SeqId/no_reverse_mutations_no_non_binders/ddG_645-no_rev_muts_no_non_binders-cutoff_100-fold1.csv]

wt_pdb	mut_pdb	pred_score	true_label
3BDY.pdb	3BDY_DH32A_fwd.pdb	-0.4825165867805481	-0.20000000298023224
3BDY.pdb	3BDY_DH103A_fwd.pdb	-0.20204389095306396	-0.0
3BDY.pdb	3BDY_FH105A_fwd.pdb	0.11573293805122375	-0.699999988079071
3BDY.pdb	3BDY_GH101A_fwd.pdb	-0.304821252822876	-0.20000000298023224
3BDY.pdb	3BDY_GH102A_fwd.pdb	-0.9985156059265137	0.10000000149011612
3BDY.pdb	3BDY_GH104A_fwd.pdb	-0.5219378471374512	-0.800000011920929
3BDY.pdb	3BDY_KH31A_fwd.pdb	-0.4879707098007202	-0.20000000298023224
3BDY.pdb	3BDY_NH56A_fwd.pdb	-0.04406139254570007	0.20000000298023224
3BDY.pdb	3BDY_RH51A_fwd.pdb	-0.4142378270626068	0.30000001192092896
3BDY.pdb	3BDY_RH60A_fwd.pdb	-1.0021542310714722	0.20000000298023224
3BDY.pdb	3BDY_TH33A_fwd.pdb	-1.294101595878601	0.4000000059604645
3BDY.pdb	3BDY_TH55A_fwd.pdb	-1.1499261856079102	0.5
3BDY.pdb	3BDY_WH100A_fwd.pdb	-1.1614974737167358	-2.0
3BDY.pdb	3BDY_YH106A_fwd.pdb	-3.428497791290283	-0.5
3BDY.pdb	3BDY_YH34A_fwd.pdb	-1.8178441524505615	-0.30000001192092896
3BDY.pdb	3BDY_YH53A_fwd.pdb	-1.1657003164291382	-0.4000000059604645
3BDY.pdb	3BDY_YH58A_fwd.pdb	0.11065885424613953	-0.20000000298023224
3BDY.pdb	3BDY_DL28A_fwd.pdb	-0.0291215181350708	-0.0
3BDY.pdb	3BDY_GL35A_fwd.pdb	-0.28721827268600464	-1.2000000476837158
3BDY.pdb	3BDY_GL55A_fwd.pdb	-0.9241290092468262	-1.0
3BDY.pdb	3BDY_HL95A_fwd.pdb	-1.9313623905181885	-2.0
3BDY.pdb	3BDY_IL29A_fwd.pdb	0.9088603258132935	-1.100000023841858
3BDY.pdb	3BDY_IL33A_fwd.pdb	0.5574914216995239	-0.800000011920929
3BDY.pdb	3BDY_PL30A_fwd.pdb	-0.7312291860580444	-0.20000000298023224
3BDY.pdb	3BDY_RL31A_fwd.pdb	-0.5006139278411865	0.20000000298023224
3BDY.pdb	3BDY_SL32A_fwd.pdb	0.1117677390575409	-1.0
3BDY.pdb	3BDY_SL34A_fwd.pdb	-0.5856032967567444	-1.2999999523162842
3BDY.pdb	3BDY_SL56A_fwd.pdb	-0.25251972675323486	-0.10000000149011612
3BDY.pdb	3BDY_TL97A_fwd.pdb	1.1354490518569946	0.30000001192092896
3BDY.pdb	3BDY_TL98A_fwd.pdb	-0.8548235893249512	-0.0
3BDY.pdb	3BDY_WL54A_fwd.pdb	-0.518904983997345	-1.2999999523162842
3BDY.pdb	3BDY_YL36A_fwd.pdb	-1.7281956672668457	-1.7000000476837158
3BDY.pdb	3BDY_YL57A_fwd.pdb	-0.5203293561935425	-0.699999988079071
3BDY.pdb	3BDY_YL96A_fwd.pdb	-2.2618567943573	-1.399999976158142
3BE1.pdb	3BE1_DH31A_fwd.pdb	-1.8879649639129639	-0.4000000059604645
3BE1.pdb	3BE1_DH102A_fwd.pdb	0.10260501503944397	0.10000000149011612
3BE1.pdb	3BE1_FH104A_fwd.pdb	0.29368552565574646	-1.899999976158142
3BE1.pdb	3BE1_GH100A_fwd.pdb	-1.2811038494110107	-0.10000000149011612
3BE1.pdb	3BE1_GH101A_fwd.pdb	-0.6741739511489868	-0.30000001192092896
3BE1.pdb	3BE1_GH103A_fwd.pdb	-0.4848342537879944	-1.7999999523162842
3BE1.pdb	3BE1_KH30A_fwd.pdb	0.28797248005867004	0.30000001192092896
3BE1.pdb	3BE1_NH55A_fwd.pdb	-1.4127339124679565	0.800000011920929
3BE1.pdb	3BE1_RH50A_fwd.pdb	-3.1225779056549072	-2.4000000953674316
3BE1.pdb	3BE1_RH59A_fwd.pdb	0.7963714599609375	-2.5
3BE1.pdb	3BE1_TH32A_fwd.pdb	-1.9014564752578735	0.4000000059604645
3BE1.pdb	3BE1_TH54A_fwd.pdb	-2.5047857761383057	-0.10000000149011612
3BE1.pdb	3BE1_WH99A_fwd.pdb	1.0881391763687134	-1.7999999523162842
3BE1.pdb	3BE1_YH105A_fwd.pdb	-3.400880813598633	-1.2000000476837158
3BE1.pdb	3BE1_YH33A_fwd.pdb	-0.9760851860046387	-2.4000000953674316
3BE1.pdb	3BE1_YH52A_fwd.pdb	-0.6691080331802368	0.800000011920929
3BE1.pdb	3BE1_YH57A_fwd.pdb	-0.4219910502433777	-1.7999999523162842
3BE1.pdb	3BE1_DL28A_fwd.pdb	-0.7201037406921387	-0.0
3BE1.pdb	3BE1_GL35A_fwd.pdb	-0.33891797065734863	-0.30000001192092896
3BE1.pdb	3BE1_GL55A_fwd.pdb	-0.8329988718032837	0.30000001192092896
3BE1.pdb	3BE1_HL95A_fwd.pdb	-0.9601647853851318	-0.8999999761581421
3BE1.pdb	3BE1_IL29A_fwd.pdb	0.746238112449646	0.20000000298023224
3BE1.pdb	3BE1_IL33A_fwd.pdb	-0.2625862658023834	-0.8999999761581421
3BE1.pdb	3BE1_PL30A_fwd.pdb	-0.5395936965942383	-0.10000000149011612
3BE1.pdb	3BE1_RL31A_fwd.pdb	0.4180396497249603	0.20000000298023224
3BE1.pdb	3BE1_SL32A_fwd.pdb	0.19789734482765198	-0.30000001192092896
3BE1.pdb	3BE1_SL34A_fwd.pdb	-0.7714645266532898	0.20000000298023224
3BE1.pdb	3BE1_SL56A_fwd.pdb	0.01679101586341858	-0.30000001192092896
3BE1.pdb	3BE1_TL97A_fwd.pdb	-1.420250415802002	0.4000000059604645
3BE1.pdb	3BE1_TL98A_fwd.pdb	-1.24885094165802	-1.399999976158142
3BE1.pdb	3BE1_WL54A_fwd.pdb	0.06612381339073181	-1.399999976158142
3BE1.pdb	3BE1_YL36A_fwd.pdb	-1.2001651525497437	0.800000011920929
3BE1.pdb	3BE1_YL57A_fwd.pdb	0.5902283191680908	-0.8999999761581421
3BE1.pdb	3BE1_YL96A_fwd.pdb	-1.4807556867599487	-0.5
3K2M.pdb	3K2M_ED52A_fwd.pdb	-1.4949039220809937	-2.5
3K2M.pdb	3K2M_MD88A_fwd.pdb	-1.407580018043518	-4.0
3K2M.pdb	3K2M_RD38A_fwd.pdb	-1.1505340337753296	-2.5
3K2M.pdb	3K2M_WD80A_fwd.pdb	-0.5722358822822571	-4.0
3K2M.pdb	3K2M_YD35A_fwd.pdb	-1.244084358215332	-1.0
3K2M.pdb	3K2M_YD36A_fwd.pdb	-0.9860051870346069	-3.700000047683716
3K2M.pdb	3K2M_YD87A_fwd.pdb	-0.5008419752120972	-4.0
