# Supplementary material for: Investigating the volume and diversity of data needed for generalizable antibody–antigen ΔΔG prediction
Source: Nat Comput Sci. 2025 Jul 8;5(8):635–47. doi: 10.1038/s43588-025-00823-8 (PMC12374841; doi:10.1038/s43588-025-00823-8)
Supplement: Supplementary file 4 — Unprocessed Graphinity model predictions and true values for experimental and synthetic ΔΔG values. [file 43588_2025_823_MOESM4_ESM.zip › Figure2/Figure2b-Graphinity_Predictions-10FoldCV_CDR_SeqId/Graphinity_Predictions-Experimental_ddG_645-10FoldCV_CDR_SeqId/no_reverse_mutations_no_non_binders/ddG_645-no_rev_muts_no_non_binders-cutoff_100-fold2.csv]

wt_pdb	mut_pdb	pred_score	true_label
1KTZ.pdb	1KTZ_DB94A_fwd.pdb	0.3583081364631653	-0.8999999761581421
1KTZ.pdb	1KTZ_DB8A_fwd.pdb	-0.6135332584381104	-1.399999976158142
1KTZ.pdb	1KTZ_DB8N_fwd.pdb	-0.4764827489852905	-1.7000000476837158
1KTZ.pdb	1KTZ_EB95A_fwd.pdb	-0.7709602117538452	-1.399999976158142
1KTZ.pdb	1KTZ_EB95Q_fwd.pdb	-0.4594719707965851	-1.7000000476837158
1KTZ.pdb	1KTZ_EB31A_fwd.pdb	-0.22143802046775818	-1.2999999523162842
1KTZ.pdb	1KTZ_EB51A_fwd.pdb	-0.72893887758255	-1.0
1KTZ.pdb	1KTZ_FB86A_fwd.pdb	-0.4447789192199707	-0.8999999761581421
1KTZ.pdb	1KTZ_FB6A_fwd.pdb	-2.473698139190674	-2.9000000953674316
1KTZ.pdb	1KTZ_HB55A_fwd.pdb	-1.4249029159545898	-0.4000000059604645
1KTZ.pdb	1KTZ_IB101A_fwd.pdb	-0.30136382579803467	-0.5
1KTZ.pdb	1KTZ_IB26A_fwd.pdb	-1.2709696292877197	-1.899999976158142
1KTZ.pdb	1KTZ_IB29A_fwd.pdb	-0.7095174193382263	-1.2000000476837158
1KTZ.pdb	1KTZ_LB3A_fwd.pdb	-0.9860265254974365	-1.899999976158142
1KTZ.pdb	1KTZ_MB88A_fwd.pdb	0.02234262228012085	-0.800000011920929
1KTZ.pdb	1KTZ_NB23A_fwd.pdb	-0.5572563409805298	-0.30000001192092896
1KTZ.pdb	1KTZ_SB25A_fwd.pdb	-0.24192292988300323	-0.5
1KTZ.pdb	1KTZ_SB28A_fwd.pdb	-1.3237743377685547	-0.4000000059604645
1KTZ.pdb	1KTZ_SB28L_fwd.pdb	-0.08896529674530029	-3.700000047683716
1KTZ.pdb	1KTZ_TB27A_fwd.pdb	-0.7397488355636597	-1.2999999523162842
1KTZ.pdb	1KTZ_VB38A_fwd.pdb	-0.7232871055603027	-0.699999988079071
1KTZ.pdb	1KTZ_VB53A_fwd.pdb	-0.8777265548706055	-0.5
HM_1KTZ.pdb	HM_1KTZ_DB94A_fwd.pdb	0.09070056676864624	-0.800000011920929
HM_1KTZ.pdb	HM_1KTZ_DB8A_fwd.pdb	-0.7826583981513977	-1.5
HM_1KTZ.pdb	HM_1KTZ_DB8N_fwd.pdb	-0.6422196626663208	-2.0
HM_1KTZ.pdb	HM_1KTZ_EB95A_fwd.pdb	-0.703506350517273	-1.5
HM_1KTZ.pdb	HM_1KTZ_EB95Q_fwd.pdb	-0.3900114893913269	-1.600000023841858
HM_1KTZ.pdb	HM_1KTZ_EB31A_fwd.pdb	-0.2103225141763687	-1.2000000476837158
HM_1KTZ.pdb	HM_1KTZ_EB51A_fwd.pdb	-0.8166854381561279	-1.100000023841858
HM_1KTZ.pdb	HM_1KTZ_FB86A_fwd.pdb	-0.4130181670188904	-0.8999999761581421
HM_1KTZ.pdb	HM_1KTZ_FB6A_fwd.pdb	-1.7503507137298584	-3.0
HM_1KTZ.pdb	HM_1KTZ_HB55A_fwd.pdb	-1.3576290607452393	-0.30000001192092896
HM_1KTZ.pdb	HM_1KTZ_IB101A_fwd.pdb	-0.30114856362342834	-0.5
HM_1KTZ.pdb	HM_1KTZ_IB26A_fwd.pdb	-0.9357928037643433	-1.899999976158142
HM_1KTZ.pdb	HM_1KTZ_IB29A_fwd.pdb	-0.7068979144096375	-1.399999976158142
HM_1KTZ.pdb	HM_1KTZ_LB3A_fwd.pdb	-0.24607513844966888	-1.7999999523162842
HM_1KTZ.pdb	HM_1KTZ_MB88A_fwd.pdb	-0.03474569320678711	-0.8999999761581421
HM_1KTZ.pdb	HM_1KTZ_NB23A_fwd.pdb	-0.613146960735321	-0.30000001192092896
HM_1KTZ.pdb	HM_1KTZ_SB25A_fwd.pdb	-0.25108256936073303	-0.30000001192092896
HM_1KTZ.pdb	HM_1KTZ_SB28A_fwd.pdb	-1.3240315914154053	-0.20000000298023224
HM_1KTZ.pdb	HM_1KTZ_SB28L_fwd.pdb	0.08677142858505249	-4.0
HM_1KTZ.pdb	HM_1KTZ_TB27A_fwd.pdb	-0.37831640243530273	-1.5
HM_1KTZ.pdb	HM_1KTZ_VB38A_fwd.pdb	-0.7232784628868103	-0.699999988079071
HM_1KTZ.pdb	HM_1KTZ_VB53A_fwd.pdb	-0.9323506951332092	-0.4000000059604645
1N8Z.pdb	1N8Z_DH31A_fwd.pdb	-0.026116132736206055	-0.25
1N8Z.pdb	1N8Z_DH102A_fwd.pdb	-0.39821818470954895	-1.2100000381469727
1N8Z.pdb	1N8Z_DH102W_fwd.pdb	-0.32692256569862366	0.6899999976158142
1N8Z.pdb	1N8Z_FH104A_fwd.pdb	-0.8485929369926453	-1.1699999570846558
1N8Z.pdb	1N8Z_KH30A_fwd.pdb	-0.17701029777526855	-0.6100000143051147
1N8Z.pdb	1N8Z_NH55A_fwd.pdb	0.19522470235824585	0.15000000596046448
1N8Z.pdb	1N8Z_TH32A_fwd.pdb	-0.32043594121932983	-0.3799999952316284
1N8Z.pdb	1N8Z_TH54A_fwd.pdb	-0.22183337807655334	-0.7799999713897705
1N8Z.pdb	1N8Z_YH105F_fwd.pdb	-0.5767937898635864	0.05000000074505806
1N8Z.pdb	1N8Z_YH105F_fwd.pdb	-0.5767937898635864	-0.8199999928474426
1N8Z.pdb	1N8Z_YH109V_fwd.pdb	-0.6482661962509155	-0.2199999988079071
1N8Z.pdb	1N8Z_YH33A_fwd.pdb	-1.2916982173919678	0.09000000357627869
1N8Z.pdb	1N8Z_YH52A_fwd.pdb	0.1902284026145935	-0.23000000417232513
1N8Z.pdb	1N8Z_YH57A_fwd.pdb	-0.07669855654239655	-0.8700000047683716
1N8Z.pdb	1N8Z_DL28N_fwd.pdb	-0.6416183710098267	0.2800000011920929
1N8Z.pdb	1N8Z_FL53N_fwd.pdb	-0.2841459810733795	-1.2100000381469727
1N8Z.pdb	1N8Z_HL91F_fwd.pdb	-0.16088303923606873	0.4300000071525574
1N8Z.pdb	1N8Z_HL91F_fwd.pdb	-0.1608826220035553	-0.029999999329447746
1N8Z.pdb	1N8Z_NL30A_fwd.pdb	-0.6357501745223999	-1.1200000047683716
1N8Z.pdb	1N8Z_NL30S_fwd.pdb	-0.4189309775829315	-0.05999999865889549
1N8Z.pdb	1N8Z_RL66G_fwd.pdb	-0.5913800597190857	-0.2199999988079071
1N8Z.pdb	1N8Z_SL50A_fwd.pdb	-0.3909187912940979	0.07000000029802322
1N8Z.pdb	1N8Z_SL52A_fwd.pdb	-0.4418407678604126	0.3100000023841858
1N8Z.pdb	1N8Z_TL31A_fwd.pdb	-0.4880315363407135	-0.800000011920929
1N8Z.pdb	1N8Z_TL93A_fwd.pdb	0.25344961881637573	-0.8199999928474426
1N8Z.pdb	1N8Z_TL94A_fwd.pdb	-0.6244709491729736	0.11999999731779099
1N8Z.pdb	1N8Z_TL94S_fwd.pdb	-0.3224965035915375	-0.3100000023841858
1N8Z.pdb	1N8Z_YL49A_fwd.pdb	-0.6938849687576294	-1.0499999523162842
1N8Z.pdb	1N8Z_YL92A_fwd.pdb	-1.2833876609802246	-1.3600000143051147
1N8Z.pdb	1N8Z_YL92F_fwd.pdb	-0.8032413125038147	0.20999999344348907
