# Supplementary material for: Investigating the volume and diversity of data needed for generalizable antibody–antigen ΔΔG prediction
Source: Nat Comput Sci. 2025 Jul 8;5(8):635–47. doi: 10.1038/s43588-025-00823-8 (PMC12374841; doi:10.1038/s43588-025-00823-8)
Supplement: Supplementary file 4 — Unprocessed Graphinity model predictions and true values for experimental and synthetic ΔΔG values. [file 43588_2025_823_MOESM4_ESM.zip › Figure2/Figure2b-Graphinity_Predictions-10FoldCV_CDR_SeqId/Graphinity_Predictions-Experimental_ddG_645-10FoldCV_CDR_SeqId/no_reverse_mutations_no_non_binders/ddG_645-no_rev_muts_no_non_binders-cutoff_100-fold3.csv]

wt_pdb	mut_pdb	pred_score	true_label
1DVF.pdb	1DVF_HA30A_fwd.pdb	-0.8375245332717896	-1.6699999570846558
1DVF.pdb	1DVF_SA93A_fwd.pdb	-0.4351695477962494	-1.1699999570846558
1DVF.pdb	1DVF_WA92A_fwd.pdb	-0.9157744646072388	-0.3400000035762787
1DVF.pdb	1DVF_YA32A_fwd.pdb	-1.4866714477539062	-2.049999952316284
1DVF.pdb	1DVF_YA49A_fwd.pdb	-0.9847997426986694	-1.6399999856948853
1DVF.pdb	1DVF_YA49A_fwd.pdb	-0.9847992658615112	-1.75
1DVF.pdb	1DVF_YA50A_fwd.pdb	-2.387171506881714	-0.6899999976158142
1DVF.pdb	1DVF_DB100A_fwd.pdb	-1.4840270280838013	-2.819999933242798
1DVF.pdb	1DVF_DB54A_fwd.pdb	-1.2680749893188477	-4.320000171661377
1DVF.pdb	1DVF_DB58A_fwd.pdb	-0.7016880512237549	-1.6200000047683716
1DVF.pdb	1DVF_EB98A_fwd.pdb	-1.3442082405090332	-4.230000019073486
1DVF.pdb	1DVF_NB56A_fwd.pdb	-0.975907564163208	-1.1699999570846558
1DVF.pdb	1DVF_RB99A_fwd.pdb	-1.7904975414276123	-1.8899999856948853
1DVF.pdb	1DVF_TB30A_fwd.pdb	-0.6323489546775818	-0.9200000166893005
1DVF.pdb	1DVF_WB52A_fwd.pdb	-2.1438510417938232	-4.170000076293945
1DVF.pdb	1DVF_YB101F_fwd.pdb	-0.3930566906929016	-2.0299999713897705
1DVF.pdb	1DVF_YB32A_fwd.pdb	-1.3831003904342651	-1.850000023841858
1DVF.pdb	1DVF_YC49A_fwd.pdb	-0.9813740253448486	-1.8799999952316284
1DVF.pdb	1DVF_DD52A_fwd.pdb	-0.7380861043930054	-1.7000000476837158
1DVF.pdb	1DVF_HD33A_fwd.pdb	-1.3544340133666992	-1.8799999952316284
1DVF.pdb	1DVF_ID101A_fwd.pdb	-0.4301077723503113	-2.7100000381469727
1DVF.pdb	1DVF_KD30A_fwd.pdb	-0.339114248752594	-1.0099999904632568
1DVF.pdb	1DVF_ND55A_fwd.pdb	1.1600197553634644	-1.8799999952316284
1DVF.pdb	1DVF_QD104A_fwd.pdb	-0.7008457779884338	-1.6399999856948853
1DVF.pdb	1DVF_RD106A_fwd.pdb	-1.50713312625885	-4.130000114440918
1DVF.pdb	1DVF_YD102A_fwd.pdb	-2.295309066772461	-4.789999961853027
1FFW.pdb	1FFW_AA89V_fwd.pdb	0.3366294801235199	-0.09000000357627869
1FFW.pdb	1FFW_DA12K_fwd.pdb	-1.3178271055221558	-0.05000000074505806
1FFW.pdb	1FFW_EA116K_fwd.pdb	-0.9690717458724976	-0.7099999785423279
1FFW.pdb	1FFW_EA92K_fwd.pdb	-0.7486976981163025	-0.8199999928474426
1FFW.pdb	1FFW_FA110V_fwd.pdb	-1.040449619293213	-1.2599999904632568
1FFW.pdb	1FFW_TA111I_fwd.pdb	-0.537962794303894	-0.5600000023841858
1FFW.pdb	1FFW_TA86I_fwd.pdb	-0.39479923248291016	0.3199999928474426
1FFW.pdb	1FFW_VA107M_fwd.pdb	0.7162989377975464	-1.1299999952316284
1FFW.pdb	1FFW_YA105W_fwd.pdb	-1.7567588090896606	-0.7099999785423279
1VFB.pdb	1VFB_DC119A_fwd.pdb	-1.0622137784957886	-1.0
1VFB.pdb	1VFB_DC18A_fwd.pdb	-0.48445770144462585	-0.30000001192092896
1VFB.pdb	1VFB_IC124A_fwd.pdb	-0.7213537693023682	-1.2000000476837158
1VFB.pdb	1VFB_KC116A_fwd.pdb	-0.9931706190109253	-0.699999988079071
1VFB.pdb	1VFB_LC129A_fwd.pdb	-0.6112107634544373	-0.20000000298023224
1VFB.pdb	1VFB_NC19A_fwd.pdb	-3.4920527935028076	-0.30000001192092896
1VFB.pdb	1VFB_QC121A_fwd.pdb	-4.346457481384277	-2.9000000953674316
1VFB.pdb	1VFB_RC125A_fwd.pdb	-1.3219447135925293	-1.7999999523162842
1VFB.pdb	1VFB_SC24A_fwd.pdb	-0.649884819984436	-0.800000011920929
1VFB.pdb	1VFB_TC118A_fwd.pdb	-0.760226845741272	-0.800000011920929
1VFB.pdb	1VFB_VC120A_fwd.pdb	-1.1917842626571655	-0.8999999761581421
1VFB.pdb	1VFB_YC23A_fwd.pdb	-1.8409167528152466	-0.4000000059604645
1VFB.pdb	1VFB_DH100A_fwd.pdb	-1.5911495685577393	-2.9000000953674316
1VFB.pdb	1VFB_DH54A_fwd.pdb	-0.5574768781661987	-1.0
1VFB.pdb	1VFB_DH58E_fwd.pdb	-0.3617660403251648	-0.07999999821186066
1VFB.pdb	1VFB_DH58N_fwd.pdb	-0.49576932191848755	0.12999999523162842
1VFB.pdb	1VFB_GH31A_fwd.pdb	-0.3065885603427887	-0.30000001192092896
1VFB.pdb	1VFB_GH31E_fwd.pdb	0.7024185657501221	0.5099999904632568
1VFB.pdb	1VFB_GH31W_fwd.pdb	0.31345638632774353	-0.009999999776482582
1VFB.pdb	1VFB_RH99W_fwd.pdb	0.06726095080375671	-0.7099999785423279
1VFB.pdb	1VFB_RH99Y_fwd.pdb	0.07430991530418396	-1.2599999904632568
1VFB.pdb	1VFB_SH28D_fwd.pdb	-0.6602261066436768	-0.0
1VFB.pdb	1VFB_SH28E_fwd.pdb	-0.6704782247543335	0.10000000149011612
1VFB.pdb	1VFB_SH28N_fwd.pdb	-0.21624219417572021	-0.15000000596046448
1VFB.pdb	1VFB_SH28Q_fwd.pdb	-0.5918542742729187	-0.07999999821186066
1VFB.pdb	1VFB_WH52A_fwd.pdb	-0.24794933199882507	-0.8999999761581421
1VFB.pdb	1VFB_YH101A_fwd.pdb	-2.3355729579925537	-4.0
1VFB.pdb	1VFB_YH101F_fwd.pdb	-0.678382396697998	-1.600000023841858
1VFB.pdb	1VFB_YH32A_fwd.pdb	-1.9147555828094482	-1.100000023841858
1VFB.pdb	1VFB_YH32E_fwd.pdb	-1.3948345184326172	-1.909999966621399
1VFB.pdb	1VFB_NL31W_fwd.pdb	0.7050340175628662	-0.17000000178813934
1VFB.pdb	1VFB_TL52F_fwd.pdb	-0.1934681385755539	-0.4699999988079071
1VFB.pdb	1VFB_TL53R_fwd.pdb	-0.2841915488243103	-1.6699999570846558
1VFB.pdb	1VFB_WL92A_fwd.pdb	0.0765598714351654	-3.299999952316284
1VFB.pdb	1VFB_YL32A_fwd.pdb	-1.0345381498336792	-1.7000000476837158
1VFB.pdb	1VFB_YL50A_fwd.pdb	-1.9845436811447144	-0.5
1VFB.pdb	1VFB_YL50K_fwd.pdb	-1.558464765548706	-1.6699999570846558
1VFB.pdb	1VFB_YL50R_fwd.pdb	-1.2687832117080688	-0.8500000238418579
