# Supplementary material for: Investigating the volume and diversity of data needed for generalizable antibody–antigen ΔΔG prediction
Source: Nat Comput Sci. 2025 Jul 8;5(8):635–47. doi: 10.1038/s43588-025-00823-8 (PMC12374841; doi:10.1038/s43588-025-00823-8)
Supplement: Supplementary file 4 — Unprocessed Graphinity model predictions and true values for experimental and synthetic ΔΔG values. [file 43588_2025_823_MOESM4_ESM.zip › Figure2/Figure2b-Graphinity_Predictions-10FoldCV_CDR_SeqId/Graphinity_Predictions-Experimental_ddG_645-10FoldCV_CDR_SeqId/no_reverse_mutations_no_non_binders/ddG_645-no_rev_muts_no_non_binders-cutoff_100-fold4.csv]

wt_pdb	mut_pdb	pred_score	true_label
1AK4.pdb	1AK4_AD88G_fwd.pdb	-0.8653455972671509	-2.490000009536743
1AK4.pdb	1AK4_AD88V_fwd.pdb	-0.23964615166187286	-0.6000000238418579
1AK4.pdb	1AK4_AD92G_fwd.pdb	-0.2856466472148895	-0.4099999964237213
1AK4.pdb	1AK4_AD92V_fwd.pdb	-0.41469985246658325	-0.1899999976158142
1AK4.pdb	1AK4_GD89A_fwd.pdb	-0.5678712725639343	-1.909999966621399
1AK4.pdb	1AK4_GD89V_fwd.pdb	-0.617057740688324	-2.859999895095825
1AK4.pdb	1AK4_HD87A_fwd.pdb	-0.7896714210510254	-0.8399999737739563
1AK4.pdb	1AK4_HD87Q_fwd.pdb	-0.5748541355133057	-0.800000011920929
1AK4.pdb	1AK4_HD87R_fwd.pdb	-0.5003487467765808	-1.4800000190734863
1AK4.pdb	1AK4_ID91A_fwd.pdb	-0.6689551472663879	-0.07000000029802322
1AK4.pdb	1AK4_ID91V_fwd.pdb	-0.40205445885658264	0.17000000178813934
1AK4.pdb	1AK4_PD85A_fwd.pdb	-0.880603551864624	-0.9200000166893005
1AK4.pdb	1AK4_PD90A_fwd.pdb	-0.655421257019043	-2.0
1AK4.pdb	1AK4_PD90V_fwd.pdb	-0.20327487587928772	-2.859999895095825
1AK4.pdb	1AK4_PD93A_fwd.pdb	-0.18620891869068146	-0.5099999904632568
1AK4.pdb	1AK4_VD86A_fwd.pdb	-0.8500657081604004	-0.8199999928474426
2NYY.pdb	2NYY_DA1030A_fwd.pdb	-1.3041863441467285	-0.009999999776482582
2NYY.pdb	2NYY_DA1034A_fwd.pdb	-4.141166687011719	-2.5299999713897705
2NYY.pdb	2NYY_EA892A_fwd.pdb	-2.5899951457977295	-2.8399999141693115
2NYY.pdb	2NYY_FA889A_fwd.pdb	-0.01753351092338562	-0.41999998688697815
2NYY.pdb	2NYY_FA925A_fwd.pdb	-3.376936674118042	-4.059999942779541
2NYY.pdb	2NYY_HA1036A_fwd.pdb	-3.5448081493377686	-7.320000171661377
2NYY.pdb	2NYY_IA928A_fwd.pdb	-0.6525693535804749	0.009999999776482582
2NYY.pdb	2NYY_KA1028A_fwd.pdb	-0.2780625820159912	0.029999999329447746
2NYY.pdb	2NYY_KA875A_fwd.pdb	-0.5453763008117676	-0.28999999165534973
2NYY.pdb	2NYY_KA895A_fwd.pdb	-0.3835451006889343	0.14000000059604645
2NYY.pdb	2NYY_LA891A_fwd.pdb	-0.7006763219833374	-2.5899999141693115
2NYY.pdb	2NYY_NA890A_fwd.pdb	-0.345467746257782	-0.8899999856948853
2NYY.pdb	2NYY_NA926A_fwd.pdb	-2.5111634731292725	-0.10000000149011612
2NYY.pdb	2NYY_QA887A_fwd.pdb	-0.9570767879486084	-0.5199999809265137
2NYY.pdb	2NYY_RA1033A_fwd.pdb	-0.7537609338760376	-0.8199999928474426
2NYY.pdb	2NYY_RA1266A_fwd.pdb	-0.2274324595928192	-0.30000001192092896
2NYY.pdb	2NYY_SA874A_fwd.pdb	-0.5763288140296936	0.23000000417232513
2NYY.pdb	2NYY_SA927A_fwd.pdb	-0.6276947259902954	-0.0
2NYY.pdb	2NYY_TA1035A_fwd.pdb	-0.37113049626350403	-1.6200000047683716
2NYY.pdb	2NYY_KH29R_fwd.pdb	-1.3424330949783325	-0.07000000029802322
2NYY.pdb	2NYY_MH33Q_fwd.pdb	0.052197813987731934	0.05999999865889549
2NYY.pdb	2NYY_YH30D_fwd.pdb	-1.764755129814148	-0.07000000029802322
2NYY.pdb	2NYY_YH30Q_fwd.pdb	-1.5525449514389038	-0.12999999523162842
2NYY.pdb	2NYY_YH56Q_fwd.pdb	-0.8873893618583679	-0.5199999809265137
2NYY.pdb	2NYY_DL30Y_fwd.pdb	0.017239093780517578	-0.6499999761581421
2NYY.pdb	2NYY_HL34R_fwd.pdb	-1.210621953010559	-0.10000000149011612
2NYY.pdb	2NYY_SL28Q_fwd.pdb	-0.4569545090198517	-0.41999998688697815
2NYY.pdb	2NYY_SL31N_fwd.pdb	-0.5698458552360535	0.36000001430511475
HM_2NYY.pdb	HM_2NYY_DA1061A_fwd.pdb	0.6311055421829224	0.14000000059604645
HM_2NYY.pdb	HM_2NYY_DA901A_fwd.pdb	-0.8519499897956848	0.49000000953674316
HM_2NYY.pdb	HM_2NYY_EA919A_fwd.pdb	-2.5279839038848877	-0.5
HM_2NYY.pdb	HM_2NYY_FA952A_fwd.pdb	-2.2693724632263184	-1.5299999713897705
HM_2NYY.pdb	HM_2NYY_IA916A_fwd.pdb	-0.6654618382453918	-0.949999988079071
HM_2NYY.pdb	HM_2NYY_KA914A_fwd.pdb	-0.6784783601760864	0.3100000023841858
HM_2NYY.pdb	HM_2NYY_KA954A_fwd.pdb	-0.7834920883178711	0.5
HM_2NYY.pdb	HM_2NYY_LA918A_fwd.pdb	-0.2625143527984619	-0.4099999964237213
HM_2NYY.pdb	HM_2NYY_NA917A_fwd.pdb	-0.36549830436706543	-0.30000001192092896
HM_2NYY.pdb	HM_2NYY_NA956A_fwd.pdb	-0.39454716444015503	-0.009999999776482582
HM_2NYY.pdb	HM_2NYY_PA1062A_fwd.pdb	-0.4948238730430603	-0.23999999463558197
HM_2NYY.pdb	HM_2NYY_RA1060A_fwd.pdb	-0.4827395975589752	-0.5799999833106995
HM_2NYY.pdb	HM_2NYY_RA1063A_fwd.pdb	-1.1061350107192993	-4.440000057220459
HM_2NYY.pdb	HM_2NYY_RA902A_fwd.pdb	-0.38090795278549194	0.019999999552965164
HM_2NYY.pdb	HM_2NYY_SA953A_fwd.pdb	-0.616318941116333	0.6600000262260437
HM_2NYY.pdb	HM_2NYY_TA922A_fwd.pdb	-0.15286996960639954	-0.6200000047683716
HM_2NYY.pdb	HM_2NYY_KH29R_fwd.pdb	-0.7091379165649414	-0.5099999904632568
HM_2NYY.pdb	HM_2NYY_MH33Q_fwd.pdb	-0.08429396152496338	0.009999999776482582
HM_2NYY.pdb	HM_2NYY_YH30D_fwd.pdb	-0.11128637194633484	-0.9700000286102295
HM_2NYY.pdb	HM_2NYY_YH30Q_fwd.pdb	-0.9944131374359131	-1.3300000429153442
HM_2NYY.pdb	HM_2NYY_YH56Q_fwd.pdb	-2.3389170169830322	-1.190000057220459
HM_2NYY.pdb	HM_2NYY_DL30Y_fwd.pdb	0.7748359441757202	-0.6000000238418579
HM_2NYY.pdb	HM_2NYY_HL34R_fwd.pdb	-0.9795809984207153	-0.6299999952316284
HM_2NYY.pdb	HM_2NYY_SL28Q_fwd.pdb	-0.9611841440200806	-0.699999988079071
HM_2NYY.pdb	HM_2NYY_SL31N_fwd.pdb	-0.21807646751403809	-1.2000000476837158
