# Supplementary material for: Investigating the volume and diversity of data needed for generalizable antibody–antigen ΔΔG prediction
Source: Nat Comput Sci. 2025 Jul 8;5(8):635–47. doi: 10.1038/s43588-025-00823-8 (PMC12374841; doi:10.1038/s43588-025-00823-8)
Supplement: Supplementary file 4 — Unprocessed Graphinity model predictions and true values for experimental and synthetic ΔΔG values. [file 43588_2025_823_MOESM4_ESM.zip › Figure2/Figure2b-Graphinity_Predictions-10FoldCV_CDR_SeqId/Graphinity_Predictions-Experimental_ddG_645-10FoldCV_CDR_SeqId/no_reverse_mutations_no_non_binders/ddG_645-no_rev_muts_no_non_binders-cutoff_100-fold6.csv]

wt_pdb	mut_pdb	pred_score	true_label
1MHP.pdb	1MHP_FH99W_fwd.pdb	0.36412185430526733	-0.0
1MHP.pdb	1MHP_FH99Y_fwd.pdb	-0.14999480545520782	-0.7599999904632568
1MHP.pdb	1MHP_GH100F_fwd.pdb	0.4620453715324402	-0.5699999928474426
1MHP.pdb	1MHP_GH100L_fwd.pdb	-0.638441801071167	-2.7300000190734863
1MHP.pdb	1MHP_GH100M_fwd.pdb	-0.38294047117233276	-0.10000000149011612
1MHP.pdb	1MHP_GH100S_fwd.pdb	0.27386003732681274	-0.5600000023841858
1MHP.pdb	1MHP_GH53A_fwd.pdb	0.6961323022842407	-0.5099999904632568
1MHP.pdb	1MHP_GH53N_fwd.pdb	0.4473600387573242	-1.2599999904632568
1MHP.pdb	1MHP_GH53S_fwd.pdb	1.1816174983978271	-0.6800000071525574
1MHP.pdb	1MHP_GH54I_fwd.pdb	1.0264005661010742	-1.3600000143051147
1MHP.pdb	1MHP_GH54T_fwd.pdb	1.899380087852478	-1.1699999570846558
1MHP.pdb	1MHP_GH54Y_fwd.pdb	1.6096999645233154	-0.0
1MHP.pdb	1MHP_KH64D_fwd.pdb	-0.5913867950439453	0.11999999731779099
1MHP.pdb	1MHP_KH64E_fwd.pdb	-0.3456745445728302	0.1599999964237213
1MHP.pdb	1MHP_KH64N_fwd.pdb	-0.315015971660614	0.07000000029802322
1MHP.pdb	1MHP_KH64Q_fwd.pdb	-0.5685181617736816	0.1599999964237213
1MHP.pdb	1MHP_LH60D_fwd.pdb	-0.010176122188568115	0.11999999731779099
1MHP.pdb	1MHP_RH31Q_fwd.pdb	-0.6370338201522827	-1.309999942779541
1MHP.pdb	1MHP_SH35A_fwd.pdb	-0.7090482115745544	-1.5800000429153442
1MHP.pdb	1MHP_SH35Q_fwd.pdb	0.47512537240982056	-2.7300000190734863
1MHP.pdb	1MHP_SH52M_fwd.pdb	0.14123445749282837	-2.0799999237060547
1MHP.pdb	1MHP_TH33N_fwd.pdb	0.4505760073661804	-2.7300000190734863
1MHP.pdb	1MHP_TH33V_fwd.pdb	0.017386972904205322	-0.4300000071525574
1MHP.pdb	1MHP_TH50V_fwd.pdb	-0.5166009068489075	0.25999999046325684
1MHP.pdb	1MHP_YH58E_fwd.pdb	0.38316017389297485	-2.0799999237060547
1MHP.pdb	1MHP_YH58Q_fwd.pdb	-0.3058672249317169	-2.0799999237060547
1MHP.pdb	1MHP_YH58W_fwd.pdb	-0.5020374655723572	-0.8199999928474426
1MHP.pdb	1MHP_YH59E_fwd.pdb	-1.363454818725586	-0.5400000214576721
1MHP.pdb	1MHP_GL91Q_fwd.pdb	-1.283453345298767	-1.5800000429153442
1MHP.pdb	1MHP_GL91S_fwd.pdb	-0.7274170517921448	-0.5099999904632568
1MHP.pdb	1MHP_HL30K_fwd.pdb	-1.0114727020263672	-1.1699999570846558
1MHP.pdb	1MHP_HL30R_fwd.pdb	-1.2856318950653076	-1.1200000047683716
1MHP.pdb	1MHP_HL30W_fwd.pdb	-0.17986121773719788	-1.2599999904632568
1MHP.pdb	1MHP_LL48F_fwd.pdb	-0.6388208270072937	-0.7099999785423279
1MHP.pdb	1MHP_LL48K_fwd.pdb	-1.0803630352020264	-0.9300000071525574
1MHP.pdb	1MHP_LL48W_fwd.pdb	-0.4581776559352875	-1.909999966621399
1MHP.pdb	1MHP_NL29V_fwd.pdb	-0.7898612022399902	-1.0499999523162842
1MHP.pdb	1MHP_NL29W_fwd.pdb	-0.35137200355529785	-1.5800000429153442
1MHP.pdb	1MHP_NL29Y_fwd.pdb	-0.40082499384880066	-1.909999966621399
1MHP.pdb	1MHP_NL51D_fwd.pdb	-0.38582757115364075	-0.5
1MHP.pdb	1MHP_NL51E_fwd.pdb	-0.7116698026657104	0.18000000715255737
1MHP.pdb	1MHP_NL51K_fwd.pdb	-0.7593143582344055	-0.6600000262260437
1MHP.pdb	1MHP_NL51R_fwd.pdb	-1.201073169708252	-0.8500000238418579
1MHP.pdb	1MHP_NL51Y_fwd.pdb	0.18890881538391113	0.10000000149011612
1MHP.pdb	1MHP_SL23R_fwd.pdb	-0.12022772431373596	0.07000000029802322
1MHP.pdb	1MHP_SL27Q_fwd.pdb	-0.7469462156295776	0.6700000166893005
1MHP.pdb	1MHP_SL90Q_fwd.pdb	-1.0115439891815186	-1.7799999713897705
1MHP.pdb	1MHP_SL90R_fwd.pdb	-0.2849610447883606	-2.7300000190734863
1MHP.pdb	1MHP_SL90T_fwd.pdb	-0.2760810852050781	-2.319999933242798
1MHP.pdb	1MHP_WL89Q_fwd.pdb	-0.3154726028442383	-2.0799999237060547
3BN9.pdb	3BN9_DA214A_fwd.pdb	-1.2146389484405518	-0.5699999928474426
3BN9.pdb	3BN9_DA46A_fwd.pdb	-1.0743426084518433	-0.41999998688697815
3BN9.pdb	3BN9_DA47A_fwd.pdb	-1.9364262819290161	-0.3100000023841858
3BN9.pdb	3BN9_DA91A_fwd.pdb	-1.452254295349121	-6.699999809265137
3BN9.pdb	3BN9_EA163A_fwd.pdb	-0.278097003698349	-0.3700000047683716
3BN9.pdb	3BN9_FA50A_fwd.pdb	-0.9881141185760498	0.05000000074505806
3BN9.pdb	3BN9_FA89A_fwd.pdb	-0.7625747919082642	-0.6399999856948853
3BN9.pdb	3BN9_FA92A_fwd.pdb	-1.467152714729309	-6.699999809265137
3BN9.pdb	3BN9_HA138A_fwd.pdb	-1.6719452142715454	-0.09000000357627869
3BN9.pdb	3BN9_IA26A_fwd.pdb	-0.8152554035186768	-0.0
3BN9.pdb	3BN9_IA45A_fwd.pdb	-0.415049284696579	-0.8399999737739563
3BN9.pdb	3BN9_KA221A_fwd.pdb	-0.13516974449157715	-0.7900000214576721
3BN9.pdb	3BN9_LA147A_fwd.pdb	-0.7807812690734863	-0.3400000035762787
3BN9.pdb	3BN9_NA90A_fwd.pdb	-0.36553341150283813	-0.7699999809265137
3BN9.pdb	3BN9_QA140A_fwd.pdb	-0.2659962475299835	-0.12999999523162842
3BN9.pdb	3BN9_QA168A_fwd.pdb	-1.7240971326828003	0.029999999329447746
3BN9.pdb	3BN9_QA169A_fwd.pdb	-1.9397046566009521	-2.509999990463257
3BN9.pdb	3BN9_QA218A_fwd.pdb	-0.6851717233657837	-0.7099999785423279
3BN9.pdb	3BN9_QA23A_fwd.pdb	-0.14245036244392395	0.41999998688697815
3BN9.pdb	3BN9_RA219A_fwd.pdb	-0.18284593522548676	0.09000000357627869
3BN9.pdb	3BN9_RA48A_fwd.pdb	-0.19892747700214386	0.05000000074505806
3BN9.pdb	3BN9_RA51A_fwd.pdb	-0.007212132215499878	0.07000000029802322
3BN9.pdb	3BN9_RA82A_fwd.pdb	0.6350399255752563	0.1599999964237213
3BN9.pdb	3BN9_TA144A_fwd.pdb	-0.5560833215713501	-0.28999999165534973
3BN9.pdb	3BN9_TA93A_fwd.pdb	-1.1274272203445435	-1.1299999952316284
3BN9.pdb	3BN9_YA141A_fwd.pdb	-1.890494465827942	-1.090000033378601
3BN9.pdb	3BN9_YA52A_fwd.pdb	-0.6329593658447266	-0.019999999552965164
3BN9.pdb	3BN9_QH105V_fwd.pdb	-0.37767842411994934	-1.3600000143051147
3BN9.pdb	3BN9_SH30G_fwd.pdb	-1.3545002937316895	-1.3600000143051147
3BN9.pdb	3BN9_SH30N_fwd.pdb	-1.6136360168457031	-1.3600000143051147
3BN9.pdb	3BN9_TH28R_fwd.pdb	-1.9390825033187866	-0.30000001192092896
3BN9.pdb	3BN9_TH102Q_fwd.pdb	-0.7956048846244812	-0.0
3BN9.pdb	3BN9_TH102R_fwd.pdb	-0.15239378809928894	0.05999999865889549
3BN9.pdb	3BN9_YH103S_fwd.pdb	-1.1668524742126465	-0.4099999964237213
HM_3BN9.pdb	HM_3BN9_PH104H_fwd.pdb	-0.009231537580490112	-1.3600000143051147
HM_3BN9.pdb	HM_3BN9_QH105V_fwd.pdb	1.1060717105865479	-0.4099999964237213
HM_3BN9.pdb	HM_3BN9_SH30G_fwd.pdb	-0.8502699136734009	-0.7099999785423279
HM_3BN9.pdb	HM_3BN9_SH30N_fwd.pdb	-0.7886413931846619	-0.7099999785423279
HM_3BN9.pdb	HM_3BN9_TH28R_fwd.pdb	-2.4843597412109375	0.23999999463558197
HM_3BN9.pdb	HM_3BN9_TH102Q_fwd.pdb	-1.4581531286239624	0.1599999964237213
HM_3BN9.pdb	HM_3BN9_TH102R_fwd.pdb	-1.0136429071426392	1.5700000524520874
HM_3BN9.pdb	HM_3BN9_YH103S_fwd.pdb	-1.678658127784729	-0.5400000214576721
