# Supplementary material for: Investigating the volume and diversity of data needed for generalizable antibody–antigen ΔΔG prediction
Source: Nat Comput Sci. 2025 Jul 8;5(8):635–47. doi: 10.1038/s43588-025-00823-8 (PMC12374841; doi:10.1038/s43588-025-00823-8)
Supplement: Supplementary file 4 — Unprocessed Graphinity model predictions and true values for experimental and synthetic ΔΔG values. [file 43588_2025_823_MOESM4_ESM.zip › Figure2/Figure2b-Graphinity_Predictions-10FoldCV_CDR_SeqId/Graphinity_Predictions-Experimental_ddG_645-10FoldCV_CDR_SeqId/no_reverse_mutations_no_non_binders/ddG_645-no_rev_muts_no_non_binders-cutoff_100-fold7.csv]

wt_pdb	mut_pdb	pred_score	true_label
1JRH.pdb	1JRH_EI35Q_fwd.pdb	0.18063786625862122	-0.10999999940395355
1JRH.pdb	1JRH_TI4V_fwd.pdb	0.09909829497337341	0.019999999552965164
3HFM.pdb	3HFM_CH95A_fwd.pdb	-0.4994264841079712	-5.519999980926514
3HFM.pdb	3HFM_CH95F_fwd.pdb	0.07796803116798401	-3.25
3HFM.pdb	3HFM_DH32A_fwd.pdb	-0.08384197950363159	-1.899999976158142
3HFM.pdb	3HFM_DH32N_fwd.pdb	-0.28146588802337646	-0.17000000178813934
3HFM.pdb	3HFM_SH31A_fwd.pdb	-0.5540330410003662	-0.17000000178813934
3HFM.pdb	3HFM_YH33A_fwd.pdb	-1.8721518516540527	-6.0
3HFM.pdb	3HFM_NL31A_fwd.pdb	-1.0762147903442383	-5.21999979019165
3HFM.pdb	3HFM_NL31D_fwd.pdb	0.6854889392852783	-1.340000033378601
3HFM.pdb	3HFM_NL31E_fwd.pdb	-0.05301502346992493	-5.670000076293945
3HFM.pdb	3HFM_NL32A_fwd.pdb	0.45076367259025574	-5.110000133514404
3HFM.pdb	3HFM_QL53A_fwd.pdb	-0.8662333488464355	-0.949999988079071
3HFM.pdb	3HFM_YL50A_fwd.pdb	-1.1529510021209717	-4.570000171661377
3HFM.pdb	3HFM_YL50F_fwd.pdb	1.7183998823165894	-2.359999895095825
3HFM.pdb	3HFM_YL50L_fwd.pdb	-0.171224445104599	-4.400000095367432
3HFM.pdb	3HFM_YL96A_fwd.pdb	-2.329049587249756	-2.7100000381469727
3HFM.pdb	3HFM_YL96F_fwd.pdb	-1.1282356977462769	-1.399999976158142
3HFM.pdb	3HFM_KY96A_fwd.pdb	-1.8890081644058228	-6.829999923706055
3HFM.pdb	3HFM_KY97A_fwd.pdb	-0.3361780047416687	-6.179999828338623
3HFM.pdb	3HFM_KY97M_fwd.pdb	0.0473380982875824	-1.090000033378601
3HFM.pdb	3HFM_RY21A_fwd.pdb	-2.5937204360961914	-1.0299999713897705
3HFM.pdb	3HFM_YY20A_fwd.pdb	-0.9041732549667358	-4.869999885559082
3NGB.pdb	3NGB_AH57G_fwd.pdb	-0.3203904628753662	0.05999999865889549
3NGB.pdb	3NGB_GH55S_fwd.pdb	-0.7520503401756287	-0.7300000190734863
3NGB.pdb	3NGB_IH30T_fwd.pdb	-0.5410699844360352	-0.07999999821186066
3NGB.pdb	3NGB_KH52N_fwd.pdb	0.571083664894104	-0.18000000715255737
3NGB.pdb	3NGB_PH63K_fwd.pdb	-0.978429913520813	-0.23000000417232513
3NGB.pdb	3NGB_RH54N_fwd.pdb	-0.46101343631744385	-0.05000000074505806
3NGB.pdb	3NGB_RH62Q_fwd.pdb	-0.8952432870864868	-0.10000000149011612
3NGB.pdb	3NGB_TH33Y_fwd.pdb	0.2552386224269867	-0.07999999821186066
3NGB.pdb	3NGB_VH58T_fwd.pdb	0.4343741238117218	-0.14000000059604645
3NGB.pdb	3NGB_VH74T_fwd.pdb	-0.445424884557724	-0.1599999964237213
3NGB.pdb	3NGB_YH75S_fwd.pdb	0.18496230244636536	-0.33000001311302185
