# Supplementary material for: Investigating the volume and diversity of data needed for generalizable antibody–antigen ΔΔG prediction
Source: Nat Comput Sci. 2025 Jul 8;5(8):635–47. doi: 10.1038/s43588-025-00823-8 (PMC12374841; doi:10.1038/s43588-025-00823-8)
Supplement: Supplementary file 4 — Unprocessed Graphinity model predictions and true values for experimental and synthetic ΔΔG values. [file 43588_2025_823_MOESM4_ESM.zip › Figure2/Figure2b-Graphinity_Predictions-10FoldCV_CDR_SeqId/Graphinity_Predictions-Experimental_ddG_645-10FoldCV_CDR_SeqId/no_reverse_mutations_no_non_binders/ddG_645-no_rev_muts_no_non_binders-cutoff_100-fold8.csv]

wt_pdb	mut_pdb	pred_score	true_label
1BJ1.pdb	1BJ1_FV4A_fwd.pdb	-2.420488119125366	-0.0
1BJ1.pdb	1BJ1_YV8A_fwd.pdb	-0.12092694640159607	-0.0
1BJ1.pdb	1BJ1_EW80A_fwd.pdb	-1.0756480693817139	-0.8199999928474426
1BJ1.pdb	1BJ1_GW75A_fwd.pdb	1.6665241718292236	-2.759999990463257
1BJ1.pdb	1BJ1_GW79A_fwd.pdb	-0.42045336961746216	-3.690000057220459
1BJ1.pdb	1BJ1_HW73A_fwd.pdb	-0.7920811176300049	-0.0
1BJ1.pdb	1BJ1_HW77A_fwd.pdb	-3.3133955001831055	-0.0
1BJ1.pdb	1BJ1_IW67A_fwd.pdb	-0.02194306254386902	-0.8199999928474426
1BJ1.pdb	1BJ1_IW70A_fwd.pdb	0.24103033542633057	-3.690000057220459
1BJ1.pdb	1BJ1_IW78A_fwd.pdb	-1.8262355327606201	-0.4099999964237213
1BJ1.pdb	1BJ1_KW35A_fwd.pdb	-0.8333749771118164	-0.4099999964237213
1BJ1.pdb	1BJ1_KW71A_fwd.pdb	-1.765819787979126	-0.6499999761581421
1BJ1.pdb	1BJ1_MW68A_fwd.pdb	-3.0149950981140137	-3.690000057220459
1BJ1.pdb	1BJ1_MW81A_fwd.pdb	-1.406245231628418	-1.4199999570846558
1BJ1.pdb	1BJ1_QW66A_fwd.pdb	-1.4876935482025146	-0.0
1BJ1.pdb	1BJ1_QW74A_fwd.pdb	-0.40226882696151733	-0.0
1BJ1.pdb	1BJ1_QW76A_fwd.pdb	-0.5277159810066223	-1.75
1BJ1.pdb	1BJ1_RW69A_fwd.pdb	-4.115480899810791	-3.690000057220459
1BJ1.pdb	1BJ1_YW32A_fwd.pdb	-0.4258895516395569	-0.8199999928474426
1CZ8.pdb	1CZ8_FV4A_fwd.pdb	-0.5454614162445068	-0.0
1CZ8.pdb	1CZ8_YV8A_fwd.pdb	0.24930447340011597	-0.0
1CZ8.pdb	1CZ8_EW80A_fwd.pdb	-1.3893053531646729	-1.149999976158142
1CZ8.pdb	1CZ8_GW75A_fwd.pdb	0.2203986644744873	-2.6700000762939453
1CZ8.pdb	1CZ8_GW79A_fwd.pdb	-0.42007261514663696	-4.099999904632568
1CZ8.pdb	1CZ8_HW73A_fwd.pdb	0.08041661977767944	-0.0
1CZ8.pdb	1CZ8_HW77A_fwd.pdb	-2.237572431564331	-0.0
1CZ8.pdb	1CZ8_IW67A_fwd.pdb	-2.01975154876709	-0.949999988079071
1CZ8.pdb	1CZ8_IW70A_fwd.pdb	0.8407979607582092	-1.2999999523162842
1CZ8.pdb	1CZ8_IW78A_fwd.pdb	-1.964731216430664	-1.059999942779541
1CZ8.pdb	1CZ8_KW35A_fwd.pdb	-0.45464521646499634	-0.0
1CZ8.pdb	1CZ8_KW71A_fwd.pdb	-0.18961504101753235	-1.3600000143051147
1CZ8.pdb	1CZ8_MW68A_fwd.pdb	-2.423260450363159	-4.099999904632568
1CZ8.pdb	1CZ8_MW81A_fwd.pdb	-1.2775301933288574	-1.909999966621399
1CZ8.pdb	1CZ8_QW66A_fwd.pdb	-0.6926509737968445	-0.6499999761581421
1CZ8.pdb	1CZ8_QW74A_fwd.pdb	0.2016974687576294	-0.0
1CZ8.pdb	1CZ8_QW76A_fwd.pdb	-1.909247636795044	-1.059999942779541
1CZ8.pdb	1CZ8_RW69A_fwd.pdb	-1.4802277088165283	-0.8199999928474426
1CZ8.pdb	1CZ8_YW32A_fwd.pdb	-1.5728187561035156	-1.940000057220459
1DQJ.pdb	1DQJ_DC101A_fwd.pdb	-2.6425082683563232	-1.2999999523162842
1DQJ.pdb	1DQJ_KC96A_fwd.pdb	-2.871077537536621	-6.099999904632568
1DQJ.pdb	1DQJ_KC97A_fwd.pdb	-2.8303070068359375	-3.5
1DQJ.pdb	1DQJ_LC75A_fwd.pdb	-2.0682928562164307	-1.5
1DQJ.pdb	1DQJ_NC93A_fwd.pdb	0.6230748295783997	-0.6000000238418579
1DQJ.pdb	1DQJ_RC21A_fwd.pdb	-2.71236252784729	-1.2999999523162842
1DQJ.pdb	1DQJ_SC100A_fwd.pdb	-0.29384565353393555	-0.800000011920929
1DQJ.pdb	1DQJ_TC89A_fwd.pdb	-0.8975086212158203	-0.800000011920929
1DQJ.pdb	1DQJ_WC62A_fwd.pdb	-1.6315100193023682	-0.800000011920929
1DQJ.pdb	1DQJ_WC63A_fwd.pdb	-1.371598243713379	-1.2999999523162842
1DQJ.pdb	1DQJ_YC20A_fwd.pdb	-1.540221929550171	-3.299999952316284
1DQJ.pdb	1DQJ_DH32A_fwd.pdb	-1.171787142753601	-2.0
1DQJ.pdb	1DQJ_WH98A_fwd.pdb	-2.7343180179595947	-4.900000095367432
1DQJ.pdb	1DQJ_YH33A_fwd.pdb	-3.071560859680176	-5.5
1DQJ.pdb	1DQJ_YH50A_fwd.pdb	-2.607240676879883	-6.900000095367432
1DQJ.pdb	1DQJ_YH53A_fwd.pdb	-2.3558197021484375	-1.2000000476837158
1DQJ.pdb	1DQJ_NL31A_fwd.pdb	0.02437114715576172	-2.0
1DQJ.pdb	1DQJ_NL32A_fwd.pdb	-2.475588083267212	-4.099999904632568
1DQJ.pdb	1DQJ_SL91A_fwd.pdb	-2.6477725505828857	-1.399999976158142
1DQJ.pdb	1DQJ_YL50A_fwd.pdb	-1.4220788478851318	-2.700000047683716
1DQJ.pdb	1DQJ_YL96A_fwd.pdb	-2.505841016769409	-1.100000023841858
