# Supplementary material for: Investigating the volume and diversity of data needed for generalizable antibody–antigen ΔΔG prediction
Source: Nat Comput Sci. 2025 Jul 8;5(8):635–47. doi: 10.1038/s43588-025-00823-8 (PMC12374841; doi:10.1038/s43588-025-00823-8)
Supplement: Supplementary file 4 — Unprocessed Graphinity model predictions and true values for experimental and synthetic ΔΔG values. [file 43588_2025_823_MOESM4_ESM.zip › Figure2/Figure2b-Graphinity_Predictions-10FoldCV_CDR_SeqId/Graphinity_Predictions-Experimental_ddG_645-10FoldCV_CDR_SeqId/no_reverse_mutations_no_non_binders/ddG_645-no_rev_muts_no_non_binders-cutoff_100-fold9.csv]

wt_pdb	mut_pdb	pred_score	true_label
1MLC.pdb	1MLC_KH65D_fwd.pdb	0.813179612159729	-0.019999999552965164
1MLC.pdb	1MLC_SH57A_fwd.pdb	-0.09485898911952972	0.3799999952316284
1MLC.pdb	1MLC_SH57V_fwd.pdb	0.3209852874279022	0.49000000953674316
1MLC.pdb	1MLC_TH28D_fwd.pdb	-0.2586573660373688	0.15000000596046448
1MLC.pdb	1MLC_TH31A_fwd.pdb	-0.05691048502922058	-0.44999998807907104
1MLC.pdb	1MLC_TH31V_fwd.pdb	-0.20660808682441711	-0.5299999713897705
1MLC.pdb	1MLC_TH31W_fwd.pdb	0.6341711282730103	-0.12999999523162842
1MLC.pdb	1MLC_TH58D_fwd.pdb	0.41487202048301697	0.5600000023841858
1MLC.pdb	1MLC_NL32G_fwd.pdb	-1.4212157726287842	0.8500000238418579
1MLC.pdb	1MLC_NL32Y_fwd.pdb	1.289160132408142	-0.0
1MLC.pdb	1MLC_NL92A_fwd.pdb	-0.5748478174209595	1.25
2JEL.pdb	2JEL_AP82S_fwd.pdb	-0.2608891427516937	-0.0
2JEL.pdb	2JEL_DP69E_fwd.pdb	1.3143987655639648	-0.9599999785423279
2JEL.pdb	2JEL_EP5D_fwd.pdb	0.025758594274520874	-0.4099999964237213
2JEL.pdb	2JEL_EP5Q_fwd.pdb	-0.5467547178268433	-0.7200000286102295
2JEL.pdb	2JEL_EP66K_fwd.pdb	-1.5552111864089966	-4.130000114440918
2JEL.pdb	2JEL_EP68A_fwd.pdb	-1.1611958742141724	-0.4099999964237213
2JEL.pdb	2JEL_EP70A_fwd.pdb	-1.051282525062561	-2.75
2JEL.pdb	2JEL_EP70K_fwd.pdb	0.3472692668437958	-4.130000114440918
2JEL.pdb	2JEL_EP75R_fwd.pdb	0.32009580731391907	-2.75
2JEL.pdb	2JEL_EP83A_fwd.pdb	-0.46637123823165894	-0.0
2JEL.pdb	2JEL_EP85A_fwd.pdb	-0.7188941240310669	-0.0
2JEL.pdb	2JEL_EP85D_fwd.pdb	-0.23612496256828308	-0.0
2JEL.pdb	2JEL_EP85K_fwd.pdb	-0.5809763669967651	-0.0
2JEL.pdb	2JEL_EP85Q_fwd.pdb	-0.20806005597114563	-0.0
2JEL.pdb	2JEL_FP2W_fwd.pdb	0.8261312246322632	-2.640000104904175
2JEL.pdb	2JEL_FP2Y_fwd.pdb	0.2642926275730133	-0.0
2JEL.pdb	2JEL_HP76A_fwd.pdb	-1.279854655265808	0.4099999964237213
2JEL.pdb	2JEL_HP76D_fwd.pdb	0.21239590644836426	0.6600000262260437
2JEL.pdb	2JEL_KP24E_fwd.pdb	-0.649556040763855	-0.0
2JEL.pdb	2JEL_KP27E_fwd.pdb	-0.1655462384223938	-0.0
2JEL.pdb	2JEL_KP72E_fwd.pdb	-0.6140563488006592	-0.4099999964237213
2JEL.pdb	2JEL_KP72R_fwd.pdb	0.5898109674453735	-0.0
2JEL.pdb	2JEL_KP79E_fwd.pdb	-0.2692696750164032	-0.4099999964237213
2JEL.pdb	2JEL_NP12D_fwd.pdb	-0.08869047462940216	-0.0
2JEL.pdb	2JEL_NP38T_fwd.pdb	-0.8417043685913086	-0.0
2JEL.pdb	2JEL_PP11E_fwd.pdb	-0.3265354633331299	-0.0
2JEL.pdb	2JEL_QP3K_fwd.pdb	-0.32620638608932495	-4.130000114440918
2JEL.pdb	2JEL_QP4K_fwd.pdb	-0.28411391377449036	-1.3799999952316284
2JEL.pdb	2JEL_QP57E_fwd.pdb	-0.6399482488632202	0.4099999964237213
2JEL.pdb	2JEL_QP71E_fwd.pdb	-0.14319497346878052	-2.75
2JEL.pdb	2JEL_RP17G_fwd.pdb	-0.2437203824520111	-0.0
2JEL.pdb	2JEL_RP17K_fwd.pdb	-1.2567510604858398	-0.0
2JEL.pdb	2JEL_SP41C_fwd.pdb	-0.12197993695735931	-1.5099999904632568
2JEL.pdb	2JEL_SP43C_fwd.pdb	-0.4521885812282562	-0.0
2JEL.pdb	2JEL_SP46C_fwd.pdb	0.8109444379806519	-0.0
2JEL.pdb	2JEL_SP64T_fwd.pdb	0.045092105865478516	-4.130000114440918
2JEL.pdb	2JEL_TP34Q_fwd.pdb	-0.23830202221870422	-0.0
2JEL.pdb	2JEL_TP36Q_fwd.pdb	-0.044171229004859924	-0.4099999964237213
2JEL.pdb	2JEL_TP62A_fwd.pdb	-0.6550558805465698	-0.0
2JEL.pdb	2JEL_TP62N_fwd.pdb	-0.15641969442367554	-0.0
2JEL.pdb	2JEL_TP7N_fwd.pdb	-0.2251758724451065	-0.4099999964237213
2JEL.pdb	2JEL_TP7S_fwd.pdb	-0.5456556677818298	-0.0
2JEL.pdb	2JEL_VP6F_fwd.pdb	-0.43457818031311035	-0.0
3NPS.pdb	3NPS_DA214A_fwd.pdb	-0.10390320420265198	-1.4800000190734863
3NPS.pdb	3NPS_DA46A_fwd.pdb	-0.3524777889251709	-0.3400000035762787
3NPS.pdb	3NPS_DA47A_fwd.pdb	-0.9753420352935791	-1.0800000429153442
3NPS.pdb	3NPS_DA91A_fwd.pdb	-0.5709436535835266	-1.5199999809265137
3NPS.pdb	3NPS_EA163A_fwd.pdb	-0.3873775601387024	-0.6200000047683716
3NPS.pdb	3NPS_FA50A_fwd.pdb	-1.3301016092300415	-0.2199999988079071
3NPS.pdb	3NPS_FA89A_fwd.pdb	0.04765099287033081	-1.6100000143051147
3NPS.pdb	3NPS_FA92A_fwd.pdb	-0.7990692853927612	-0.4699999988079071
3NPS.pdb	3NPS_HA138A_fwd.pdb	-0.9496254920959473	-1.8899999856948853
3NPS.pdb	3NPS_IA26A_fwd.pdb	0.05282336473464966	-0.6499999761581421
3NPS.pdb	3NPS_IA45A_fwd.pdb	-0.5973811149597168	0.3400000035762787
3NPS.pdb	3NPS_KA221A_fwd.pdb	0.026536256074905396	0.10000000149011612
3NPS.pdb	3NPS_LA147A_fwd.pdb	-0.6047626733779907	-0.30000001192092896
3NPS.pdb	3NPS_NA90A_fwd.pdb	-0.6790502071380615	-0.25999999046325684
3NPS.pdb	3NPS_QA140A_fwd.pdb	-0.3356124758720398	-0.30000001192092896
3NPS.pdb	3NPS_QA168A_fwd.pdb	-0.45776742696762085	0.05999999865889549
3NPS.pdb	3NPS_QA169A_fwd.pdb	-0.29601001739501953	-0.75
3NPS.pdb	3NPS_QA218A_fwd.pdb	-0.9529821872711182	0.03999999910593033
3NPS.pdb	3NPS_QA23A_fwd.pdb	0.15190860629081726	-0.029999999329447746
3NPS.pdb	3NPS_RA219A_fwd.pdb	-0.6168972253799438	0.07999999821186066
3NPS.pdb	3NPS_RA48A_fwd.pdb	-1.598060131072998	1.0700000524520874
3NPS.pdb	3NPS_RA51A_fwd.pdb	-0.5545979738235474	-0.14000000059604645
3NPS.pdb	3NPS_RA82A_fwd.pdb	-1.0913492441177368	0.15000000596046448
3NPS.pdb	3NPS_TA144A_fwd.pdb	-0.26642388105392456	-0.18000000715255737
3NPS.pdb	3NPS_TA93A_fwd.pdb	-0.29404738545417786	-0.7300000190734863
3NPS.pdb	3NPS_YA141A_fwd.pdb	-1.1076452732086182	-1.7899999618530273
3NPS.pdb	3NPS_YA52A_fwd.pdb	-0.6289674639701843	-0.46000000834465027
