# Supplementary material for: Investigating the volume and diversity of data needed for generalizable antibody–antigen ΔΔG prediction
Source: Nat Comput Sci. 2025 Jul 8;5(8):635–47. doi: 10.1038/s43588-025-00823-8 (PMC12374841; doi:10.1038/s43588-025-00823-8)
Supplement: Supplementary file 4 — Unprocessed Graphinity model predictions and true values for experimental and synthetic ΔΔG values. [file 43588_2025_823_MOESM4_ESM.zip › Figure2/Figure2b-Graphinity_Predictions-10FoldCV_CDR_SeqId/Graphinity_Predictions-Experimental_ddG_645-10FoldCV_CDR_SeqId/no_reverse_mutations_no_non_binders/ddG_645-no_rev_muts_no_non_binders-cutoff_70-fold0.csv]

wt_pdb	mut_pdb	pred_score	true_label
2NYY.pdb	2NYY_DA1030A_fwd.pdb	-0.5892416834831238	-0.009999999776482582
2NYY.pdb	2NYY_DA1034A_fwd.pdb	-2.979367256164551	-2.5299999713897705
2NYY.pdb	2NYY_EA892A_fwd.pdb	-0.8860573172569275	-2.8399999141693115
2NYY.pdb	2NYY_FA889A_fwd.pdb	0.11012336611747742	-0.41999998688697815
2NYY.pdb	2NYY_FA925A_fwd.pdb	-3.3701658248901367	-4.059999942779541
2NYY.pdb	2NYY_HA1036A_fwd.pdb	-1.631883144378662	-7.320000171661377
2NYY.pdb	2NYY_IA928A_fwd.pdb	-0.14442865550518036	0.009999999776482582
2NYY.pdb	2NYY_KA1028A_fwd.pdb	-0.4996679127216339	0.029999999329447746
2NYY.pdb	2NYY_KA875A_fwd.pdb	0.14313486218452454	-0.28999999165534973
2NYY.pdb	2NYY_KA895A_fwd.pdb	-0.23434734344482422	0.14000000059604645
2NYY.pdb	2NYY_LA891A_fwd.pdb	-1.5956283807754517	-2.5899999141693115
2NYY.pdb	2NYY_NA890A_fwd.pdb	-0.31141597032546997	-0.8899999856948853
2NYY.pdb	2NYY_NA926A_fwd.pdb	-0.9010635018348694	-0.10000000149011612
2NYY.pdb	2NYY_QA887A_fwd.pdb	-1.0853805541992188	-0.5199999809265137
2NYY.pdb	2NYY_RA1033A_fwd.pdb	-2.786196231842041	-0.8199999928474426
2NYY.pdb	2NYY_RA1266A_fwd.pdb	-1.4153332710266113	-0.30000001192092896
2NYY.pdb	2NYY_SA874A_fwd.pdb	-0.6656542420387268	0.23000000417232513
2NYY.pdb	2NYY_SA927A_fwd.pdb	-0.878241240978241	-0.0
2NYY.pdb	2NYY_TA1035A_fwd.pdb	-1.338726282119751	-1.6200000047683716
2NYY.pdb	2NYY_KH29R_fwd.pdb	-1.367485523223877	-0.07000000029802322
2NYY.pdb	2NYY_MH33Q_fwd.pdb	-1.7545329332351685	0.05999999865889549
2NYY.pdb	2NYY_YH30D_fwd.pdb	-1.6548272371292114	-0.07000000029802322
2NYY.pdb	2NYY_YH30Q_fwd.pdb	-0.7515885233879089	-0.12999999523162842
2NYY.pdb	2NYY_YH56Q_fwd.pdb	-0.6021556854248047	-0.5199999809265137
2NYY.pdb	2NYY_DL30Y_fwd.pdb	-0.40222278237342834	-0.6499999761581421
2NYY.pdb	2NYY_HL34R_fwd.pdb	-0.815528929233551	-0.10000000149011612
2NYY.pdb	2NYY_SL28Q_fwd.pdb	-0.5648203492164612	-0.41999998688697815
2NYY.pdb	2NYY_SL31N_fwd.pdb	-0.63381427526474	0.36000001430511475
HM_2NYY.pdb	HM_2NYY_DA1061A_fwd.pdb	-1.8759524822235107	0.14000000059604645
HM_2NYY.pdb	HM_2NYY_DA901A_fwd.pdb	-0.8045837879180908	0.49000000953674316
HM_2NYY.pdb	HM_2NYY_EA919A_fwd.pdb	-1.558891773223877	-0.5
HM_2NYY.pdb	HM_2NYY_FA952A_fwd.pdb	-2.2349698543548584	-1.5299999713897705
HM_2NYY.pdb	HM_2NYY_IA916A_fwd.pdb	-0.1463397890329361	-0.949999988079071
HM_2NYY.pdb	HM_2NYY_KA914A_fwd.pdb	0.2902146577835083	0.3100000023841858
HM_2NYY.pdb	HM_2NYY_KA954A_fwd.pdb	-0.1204022467136383	0.5
HM_2NYY.pdb	HM_2NYY_LA918A_fwd.pdb	0.048244357109069824	-0.4099999964237213
HM_2NYY.pdb	HM_2NYY_NA917A_fwd.pdb	-0.3647017180919647	-0.30000001192092896
HM_2NYY.pdb	HM_2NYY_NA956A_fwd.pdb	-1.1008222103118896	-0.009999999776482582
HM_2NYY.pdb	HM_2NYY_PA1062A_fwd.pdb	-0.3762427270412445	-0.23999999463558197
HM_2NYY.pdb	HM_2NYY_RA1060A_fwd.pdb	-0.9519872665405273	-0.5799999833106995
HM_2NYY.pdb	HM_2NYY_RA1063A_fwd.pdb	-1.8207892179489136	-4.440000057220459
HM_2NYY.pdb	HM_2NYY_RA902A_fwd.pdb	-1.412462592124939	0.019999999552965164
HM_2NYY.pdb	HM_2NYY_SA953A_fwd.pdb	0.07631698250770569	0.6600000262260437
HM_2NYY.pdb	HM_2NYY_TA922A_fwd.pdb	-0.24174976348876953	-0.6200000047683716
HM_2NYY.pdb	HM_2NYY_KH29R_fwd.pdb	-1.107742428779602	-0.5099999904632568
HM_2NYY.pdb	HM_2NYY_MH33Q_fwd.pdb	-1.6169337034225464	0.009999999776482582
HM_2NYY.pdb	HM_2NYY_YH30D_fwd.pdb	-1.7215543985366821	-0.9700000286102295
HM_2NYY.pdb	HM_2NYY_YH30Q_fwd.pdb	-2.7234554290771484	-1.3300000429153442
HM_2NYY.pdb	HM_2NYY_YH56Q_fwd.pdb	-2.543120861053467	-1.190000057220459
HM_2NYY.pdb	HM_2NYY_DL30Y_fwd.pdb	1.4528628587722778	-0.6000000238418579
HM_2NYY.pdb	HM_2NYY_HL34R_fwd.pdb	-0.5381445288658142	-0.6299999952316284
HM_2NYY.pdb	HM_2NYY_SL28Q_fwd.pdb	-0.9366708993911743	-0.699999988079071
HM_2NYY.pdb	HM_2NYY_SL31N_fwd.pdb	0.19672584533691406	-1.2000000476837158
2NZ9.pdb	2NZ9_DA1030A_fwd.pdb	-1.393880009651184	0.029999999329447746
2NZ9.pdb	2NZ9_DA1034A_fwd.pdb	-1.196897029876709	-2.3399999141693115
2NZ9.pdb	2NZ9_EA892A_fwd.pdb	0.9145301580429077	-2.7699999809265137
2NZ9.pdb	2NZ9_FA889A_fwd.pdb	-1.7947546243667603	0.05000000074505806
2NZ9.pdb	2NZ9_FA925A_fwd.pdb	-2.6610560417175293	-3.3399999141693115
2NZ9.pdb	2NZ9_HA1036A_fwd.pdb	-0.6708377599716187	-7.420000076293945
2NZ9.pdb	2NZ9_IA928A_fwd.pdb	0.16640108823776245	-0.07000000029802322
2NZ9.pdb	2NZ9_KA1028A_fwd.pdb	-2.6772513389587402	0.009999999776482582
2NZ9.pdb	2NZ9_KA875A_fwd.pdb	-0.7202011346817017	-0.5400000214576721
2NZ9.pdb	2NZ9_KA895A_fwd.pdb	-1.0281486511230469	0.30000001192092896
2NZ9.pdb	2NZ9_LA891A_fwd.pdb	-1.4210926294326782	-2.2799999713897705
2NZ9.pdb	2NZ9_NA890A_fwd.pdb	-0.47596243023872375	-2.1600000858306885
2NZ9.pdb	2NZ9_NA926A_fwd.pdb	0.9556092023849487	0.15000000596046448
2NZ9.pdb	2NZ9_QA887A_fwd.pdb	-0.8925142288208008	-0.10000000149011612
2NZ9.pdb	2NZ9_RA1033A_fwd.pdb	-2.911329746246338	-0.28999999165534973
2NZ9.pdb	2NZ9_RA1266A_fwd.pdb	-1.0945007801055908	-0.38999998569488525
2NZ9.pdb	2NZ9_SA874A_fwd.pdb	-0.7935898900032043	0.11999999731779099
2NZ9.pdb	2NZ9_SA927A_fwd.pdb	-0.1576227843761444	0.07999999821186066
2NZ9.pdb	2NZ9_TA1035A_fwd.pdb	-1.5523006916046143	-2.369999885559082
HM_2NZ9.pdb	HM_2NZ9_DA1061A_fwd.pdb	-1.0877158641815186	0.14000000059604645
HM_2NZ9.pdb	HM_2NZ9_DA901A_fwd.pdb	-0.8655624389648438	0.49000000953674316
HM_2NZ9.pdb	HM_2NZ9_EA919A_fwd.pdb	1.2947207689285278	-0.5
HM_2NZ9.pdb	HM_2NZ9_FA952A_fwd.pdb	-1.8246581554412842	-1.5299999713897705
HM_2NZ9.pdb	HM_2NZ9_IA916A_fwd.pdb	-0.6750801801681519	-0.949999988079071
HM_2NZ9.pdb	HM_2NZ9_KA914A_fwd.pdb	-1.5575220584869385	0.3100000023841858
HM_2NZ9.pdb	HM_2NZ9_KA954A_fwd.pdb	-0.34408649802207947	0.5
HM_2NZ9.pdb	HM_2NZ9_LA918A_fwd.pdb	-0.8906228542327881	-0.4099999964237213
HM_2NZ9.pdb	HM_2NZ9_NA917A_fwd.pdb	-0.9686789512634277	-0.30000001192092896
HM_2NZ9.pdb	HM_2NZ9_NA956A_fwd.pdb	-2.2110562324523926	-0.009999999776482582
HM_2NZ9.pdb	HM_2NZ9_PA1062A_fwd.pdb	-0.7845091819763184	-0.23999999463558197
HM_2NZ9.pdb	HM_2NZ9_RA1060A_fwd.pdb	-2.7206740379333496	-0.5799999833106995
HM_2NZ9.pdb	HM_2NZ9_RA1063A_fwd.pdb	-1.8024615049362183	-4.440000057220459
HM_2NZ9.pdb	HM_2NZ9_RA902A_fwd.pdb	-0.7974287867546082	0.019999999552965164
HM_2NZ9.pdb	HM_2NZ9_SA953A_fwd.pdb	-0.30615490674972534	0.6600000262260437
HM_2NZ9.pdb	HM_2NZ9_TA922A_fwd.pdb	0.05392354726791382	-0.6200000047683716
