# Supplementary material for: Investigating the volume and diversity of data needed for generalizable antibody–antigen ΔΔG prediction
Source: Nat Comput Sci. 2025 Jul 8;5(8):635–47. doi: 10.1038/s43588-025-00823-8 (PMC12374841; doi:10.1038/s43588-025-00823-8)
Supplement: Supplementary file 4 — Unprocessed Graphinity model predictions and true values for experimental and synthetic ΔΔG values. [file 43588_2025_823_MOESM4_ESM.zip › Figure2/Figure2b-Graphinity_Predictions-10FoldCV_CDR_SeqId/Graphinity_Predictions-Experimental_ddG_645-10FoldCV_CDR_SeqId/no_reverse_mutations_no_non_binders/ddG_645-no_rev_muts_no_non_binders-cutoff_70-fold1.csv]

wt_pdb	mut_pdb	pred_score	true_label
1BJ1.pdb	1BJ1_FV4A_fwd.pdb	-0.9472299814224243	-0.0
1BJ1.pdb	1BJ1_YV8A_fwd.pdb	-0.47692587971687317	-0.0
1BJ1.pdb	1BJ1_EW80A_fwd.pdb	-1.2019020318984985	-0.8199999928474426
1BJ1.pdb	1BJ1_GW75A_fwd.pdb	0.738060712814331	-2.759999990463257
1BJ1.pdb	1BJ1_GW79A_fwd.pdb	0.27694666385650635	-3.690000057220459
1BJ1.pdb	1BJ1_HW73A_fwd.pdb	-0.8041204810142517	-0.0
1BJ1.pdb	1BJ1_HW77A_fwd.pdb	-2.299626350402832	-0.0
1BJ1.pdb	1BJ1_IW67A_fwd.pdb	-0.10997769236564636	-0.8199999928474426
1BJ1.pdb	1BJ1_IW70A_fwd.pdb	0.17195188999176025	-3.690000057220459
1BJ1.pdb	1BJ1_IW78A_fwd.pdb	-0.5836114287376404	-0.4099999964237213
1BJ1.pdb	1BJ1_KW35A_fwd.pdb	-0.3639103174209595	-0.4099999964237213
1BJ1.pdb	1BJ1_KW71A_fwd.pdb	-0.8491660356521606	-0.6499999761581421
1BJ1.pdb	1BJ1_MW68A_fwd.pdb	-1.879164695739746	-3.690000057220459
1BJ1.pdb	1BJ1_MW81A_fwd.pdb	-1.7655378580093384	-1.4199999570846558
1BJ1.pdb	1BJ1_QW66A_fwd.pdb	0.5611956715583801	-0.0
1BJ1.pdb	1BJ1_QW74A_fwd.pdb	0.2675928473472595	-0.0
1BJ1.pdb	1BJ1_QW76A_fwd.pdb	1.0757019519805908	-1.75
1BJ1.pdb	1BJ1_RW69A_fwd.pdb	-1.98893141746521	-3.690000057220459
1BJ1.pdb	1BJ1_YW32A_fwd.pdb	0.278764009475708	-0.8199999928474426
1CZ8.pdb	1CZ8_FV4A_fwd.pdb	0.0683349072933197	-0.0
1CZ8.pdb	1CZ8_YV8A_fwd.pdb	0.07770955562591553	-0.0
1CZ8.pdb	1CZ8_EW80A_fwd.pdb	-2.1197125911712646	-1.149999976158142
1CZ8.pdb	1CZ8_GW75A_fwd.pdb	0.12480339407920837	-2.6700000762939453
1CZ8.pdb	1CZ8_GW79A_fwd.pdb	-0.28072279691696167	-4.099999904632568
1CZ8.pdb	1CZ8_HW73A_fwd.pdb	-0.9205569624900818	-0.0
1CZ8.pdb	1CZ8_HW77A_fwd.pdb	-1.8613324165344238	-0.0
1CZ8.pdb	1CZ8_IW67A_fwd.pdb	-1.974755883216858	-0.949999988079071
1CZ8.pdb	1CZ8_IW70A_fwd.pdb	-0.13354411721229553	-1.2999999523162842
1CZ8.pdb	1CZ8_IW78A_fwd.pdb	-3.0552759170532227	-1.059999942779541
1CZ8.pdb	1CZ8_KW35A_fwd.pdb	-0.6403799653053284	-0.0
1CZ8.pdb	1CZ8_KW71A_fwd.pdb	-0.6282037496566772	-1.3600000143051147
1CZ8.pdb	1CZ8_MW68A_fwd.pdb	-1.5837856531143188	-4.099999904632568
1CZ8.pdb	1CZ8_MW81A_fwd.pdb	-1.2714078426361084	-1.909999966621399
1CZ8.pdb	1CZ8_QW66A_fwd.pdb	0.11419236660003662	-0.6499999761581421
1CZ8.pdb	1CZ8_QW74A_fwd.pdb	-0.5715481638908386	-0.0
1CZ8.pdb	1CZ8_QW76A_fwd.pdb	0.2062133550643921	-1.059999942779541
1CZ8.pdb	1CZ8_RW69A_fwd.pdb	-1.7082364559173584	-0.8199999928474426
1CZ8.pdb	1CZ8_YW32A_fwd.pdb	-0.9371413588523865	-1.940000057220459
