# Supplementary material for: Investigating the volume and diversity of data needed for generalizable antibody–antigen ΔΔG prediction
Source: Nat Comput Sci. 2025 Jul 8;5(8):635–47. doi: 10.1038/s43588-025-00823-8 (PMC12374841; doi:10.1038/s43588-025-00823-8)
Supplement: Supplementary file 4 — Unprocessed Graphinity model predictions and true values for experimental and synthetic ΔΔG values. [file 43588_2025_823_MOESM4_ESM.zip › Figure2/Figure2b-Graphinity_Predictions-10FoldCV_CDR_SeqId/Graphinity_Predictions-Experimental_ddG_645-10FoldCV_CDR_SeqId/no_reverse_mutations_no_non_binders/ddG_645-no_rev_muts_no_non_binders-cutoff_70-fold2.csv]

wt_pdb	mut_pdb	pred_score	true_label
1KTZ.pdb	1KTZ_DB94A_fwd.pdb	-0.9137527942657471	-0.8999999761581421
1KTZ.pdb	1KTZ_DB8A_fwd.pdb	-0.8432828783988953	-1.399999976158142
1KTZ.pdb	1KTZ_DB8N_fwd.pdb	-0.2164456844329834	-1.7000000476837158
1KTZ.pdb	1KTZ_EB95A_fwd.pdb	-0.9531278014183044	-1.399999976158142
1KTZ.pdb	1KTZ_EB95Q_fwd.pdb	-0.27435585856437683	-1.7000000476837158
1KTZ.pdb	1KTZ_EB31A_fwd.pdb	-0.2241685390472412	-1.2999999523162842
1KTZ.pdb	1KTZ_EB51A_fwd.pdb	-0.6803392171859741	-1.0
1KTZ.pdb	1KTZ_FB86A_fwd.pdb	-1.0885227918624878	-0.8999999761581421
1KTZ.pdb	1KTZ_FB6A_fwd.pdb	-1.6173999309539795	-2.9000000953674316
1KTZ.pdb	1KTZ_HB55A_fwd.pdb	-0.552229642868042	-0.4000000059604645
1KTZ.pdb	1KTZ_IB101A_fwd.pdb	-0.1725194752216339	-0.5
1KTZ.pdb	1KTZ_IB26A_fwd.pdb	-0.8889379501342773	-1.899999976158142
1KTZ.pdb	1KTZ_IB29A_fwd.pdb	-0.2467263787984848	-1.2000000476837158
1KTZ.pdb	1KTZ_LB3A_fwd.pdb	-0.5067317485809326	-1.899999976158142
1KTZ.pdb	1KTZ_MB88A_fwd.pdb	-0.20123669505119324	-0.800000011920929
1KTZ.pdb	1KTZ_NB23A_fwd.pdb	-0.2546517848968506	-0.30000001192092896
1KTZ.pdb	1KTZ_SB25A_fwd.pdb	-0.47105512022972107	-0.5
1KTZ.pdb	1KTZ_SB28A_fwd.pdb	-0.6554121971130371	-0.4000000059604645
1KTZ.pdb	1KTZ_SB28L_fwd.pdb	0.626559853553772	-3.700000047683716
1KTZ.pdb	1KTZ_TB27A_fwd.pdb	-0.7149604558944702	-1.2999999523162842
1KTZ.pdb	1KTZ_VB38A_fwd.pdb	-0.3426160216331482	-0.699999988079071
1KTZ.pdb	1KTZ_VB53A_fwd.pdb	-0.3844504952430725	-0.5
HM_1KTZ.pdb	HM_1KTZ_DB94A_fwd.pdb	-0.9482812881469727	-0.800000011920929
HM_1KTZ.pdb	HM_1KTZ_DB8A_fwd.pdb	-0.914104700088501	-1.5
HM_1KTZ.pdb	HM_1KTZ_DB8N_fwd.pdb	-0.28776925802230835	-2.0
HM_1KTZ.pdb	HM_1KTZ_EB95A_fwd.pdb	-0.9631043672561646	-1.5
HM_1KTZ.pdb	HM_1KTZ_EB95Q_fwd.pdb	-0.28446686267852783	-1.600000023841858
HM_1KTZ.pdb	HM_1KTZ_EB31A_fwd.pdb	-0.2963198721408844	-1.2000000476837158
HM_1KTZ.pdb	HM_1KTZ_EB51A_fwd.pdb	-0.7725091576576233	-1.100000023841858
HM_1KTZ.pdb	HM_1KTZ_FB86A_fwd.pdb	-1.1759207248687744	-0.8999999761581421
HM_1KTZ.pdb	HM_1KTZ_FB6A_fwd.pdb	-1.5977139472961426	-3.0
HM_1KTZ.pdb	HM_1KTZ_HB55A_fwd.pdb	-0.06934861838817596	-0.30000001192092896
HM_1KTZ.pdb	HM_1KTZ_IB101A_fwd.pdb	-0.17275404930114746	-0.5
HM_1KTZ.pdb	HM_1KTZ_IB26A_fwd.pdb	-0.6880868077278137	-1.899999976158142
HM_1KTZ.pdb	HM_1KTZ_IB29A_fwd.pdb	-0.2474934160709381	-1.399999976158142
HM_1KTZ.pdb	HM_1KTZ_LB3A_fwd.pdb	-0.4444476366043091	-1.7999999523162842
HM_1KTZ.pdb	HM_1KTZ_MB88A_fwd.pdb	-0.17454905807971954	-0.8999999761581421
HM_1KTZ.pdb	HM_1KTZ_NB23A_fwd.pdb	-0.5918190479278564	-0.30000001192092896
HM_1KTZ.pdb	HM_1KTZ_SB25A_fwd.pdb	-0.4054962396621704	-0.30000001192092896
HM_1KTZ.pdb	HM_1KTZ_SB28A_fwd.pdb	-0.6559062004089355	-0.20000000298023224
HM_1KTZ.pdb	HM_1KTZ_SB28L_fwd.pdb	0.5987719297409058	-4.0
HM_1KTZ.pdb	HM_1KTZ_TB27A_fwd.pdb	-0.6854462623596191	-1.5
HM_1KTZ.pdb	HM_1KTZ_VB38A_fwd.pdb	-0.3430638313293457	-0.699999988079071
HM_1KTZ.pdb	HM_1KTZ_VB53A_fwd.pdb	-0.37138500809669495	-0.4000000059604645
