# Supplementary material for: Investigating the volume and diversity of data needed for generalizable antibody–antigen ΔΔG prediction
Source: Nat Comput Sci. 2025 Jul 8;5(8):635–47. doi: 10.1038/s43588-025-00823-8 (PMC12374841; doi:10.1038/s43588-025-00823-8)
Supplement: Supplementary file 4 — Unprocessed Graphinity model predictions and true values for experimental and synthetic ΔΔG values. [file 43588_2025_823_MOESM4_ESM.zip › Figure2/Figure2b-Graphinity_Predictions-10FoldCV_CDR_SeqId/Graphinity_Predictions-Experimental_ddG_645-10FoldCV_CDR_SeqId/no_reverse_mutations_no_non_binders/ddG_645-no_rev_muts_no_non_binders-cutoff_70-fold3.csv]

wt_pdb	mut_pdb	pred_score	true_label
1DVF.pdb	1DVF_HA30A_fwd.pdb	-0.7594088315963745	-1.6699999570846558
1DVF.pdb	1DVF_SA93A_fwd.pdb	-0.4059268832206726	-1.1699999570846558
1DVF.pdb	1DVF_WA92A_fwd.pdb	-0.5775967836380005	-0.3400000035762787
1DVF.pdb	1DVF_YA32A_fwd.pdb	-0.17912337183952332	-2.049999952316284
1DVF.pdb	1DVF_YA49A_fwd.pdb	-0.6498219966888428	-1.6399999856948853
1DVF.pdb	1DVF_YA49A_fwd.pdb	-0.6498223543167114	-1.75
1DVF.pdb	1DVF_YA50A_fwd.pdb	-1.1448523998260498	-0.6899999976158142
1DVF.pdb	1DVF_DB100A_fwd.pdb	-0.5013183355331421	-2.819999933242798
1DVF.pdb	1DVF_DB54A_fwd.pdb	-0.07824015617370605	-4.320000171661377
1DVF.pdb	1DVF_DB58A_fwd.pdb	-1.0384256839752197	-1.6200000047683716
1DVF.pdb	1DVF_EB98A_fwd.pdb	-0.2033524215221405	-4.230000019073486
1DVF.pdb	1DVF_NB56A_fwd.pdb	-0.08678621053695679	-1.1699999570846558
1DVF.pdb	1DVF_RB99A_fwd.pdb	-0.586189866065979	-1.8899999856948853
1DVF.pdb	1DVF_TB30A_fwd.pdb	-0.5272533893585205	-0.9200000166893005
1DVF.pdb	1DVF_WB52A_fwd.pdb	-1.3743454217910767	-4.170000076293945
1DVF.pdb	1DVF_YB101F_fwd.pdb	-0.02193760871887207	-2.0299999713897705
1DVF.pdb	1DVF_YB32A_fwd.pdb	-1.3988409042358398	-1.850000023841858
1DVF.pdb	1DVF_YC49A_fwd.pdb	-0.5204281806945801	-1.8799999952316284
1DVF.pdb	1DVF_DD52A_fwd.pdb	0.23966151475906372	-1.7000000476837158
1DVF.pdb	1DVF_HD33A_fwd.pdb	-0.9861986041069031	-1.8799999952316284
1DVF.pdb	1DVF_ID101A_fwd.pdb	-0.5815337896347046	-2.7100000381469727
1DVF.pdb	1DVF_KD30A_fwd.pdb	0.2514292001724243	-1.0099999904632568
1DVF.pdb	1DVF_ND55A_fwd.pdb	0.41739511489868164	-1.8799999952316284
1DVF.pdb	1DVF_QD104A_fwd.pdb	-1.503096342086792	-1.6399999856948853
1DVF.pdb	1DVF_RD106A_fwd.pdb	-0.45671120285987854	-4.130000114440918
1DVF.pdb	1DVF_YD102A_fwd.pdb	-0.7565010786056519	-4.789999961853027
1VFB.pdb	1VFB_DC119A_fwd.pdb	-0.7601097822189331	-1.0
1VFB.pdb	1VFB_DC18A_fwd.pdb	0.030933231115341187	-0.30000001192092896
1VFB.pdb	1VFB_IC124A_fwd.pdb	-0.1688559204339981	-1.2000000476837158
1VFB.pdb	1VFB_KC116A_fwd.pdb	0.07565084099769592	-0.699999988079071
1VFB.pdb	1VFB_LC129A_fwd.pdb	-0.5594992637634277	-0.20000000298023224
1VFB.pdb	1VFB_NC19A_fwd.pdb	-1.0779469013214111	-0.30000001192092896
1VFB.pdb	1VFB_QC121A_fwd.pdb	-2.162588596343994	-2.9000000953674316
1VFB.pdb	1VFB_RC125A_fwd.pdb	-0.8557581901550293	-1.7999999523162842
1VFB.pdb	1VFB_SC24A_fwd.pdb	-1.3814818859100342	-0.800000011920929
1VFB.pdb	1VFB_TC118A_fwd.pdb	-0.5812960267066956	-0.800000011920929
1VFB.pdb	1VFB_VC120A_fwd.pdb	-0.27070292830467224	-0.8999999761581421
1VFB.pdb	1VFB_YC23A_fwd.pdb	-0.774160623550415	-0.4000000059604645
1VFB.pdb	1VFB_DH100A_fwd.pdb	-0.37910568714141846	-2.9000000953674316
1VFB.pdb	1VFB_DH54A_fwd.pdb	-0.36250489950180054	-1.0
1VFB.pdb	1VFB_DH58E_fwd.pdb	-0.4974011778831482	-0.07999999821186066
1VFB.pdb	1VFB_DH58N_fwd.pdb	-0.4027537703514099	0.12999999523162842
1VFB.pdb	1VFB_GH31A_fwd.pdb	-0.5594599843025208	-0.30000001192092896
1VFB.pdb	1VFB_GH31E_fwd.pdb	0.26298218965530396	0.5099999904632568
1VFB.pdb	1VFB_GH31W_fwd.pdb	-0.16911154985427856	-0.009999999776482582
1VFB.pdb	1VFB_RH99W_fwd.pdb	-0.26849138736724854	-0.7099999785423279
1VFB.pdb	1VFB_RH99Y_fwd.pdb	-0.15823689103126526	-1.2599999904632568
1VFB.pdb	1VFB_SH28D_fwd.pdb	-0.31696006655693054	-0.0
1VFB.pdb	1VFB_SH28E_fwd.pdb	-0.47343069314956665	0.10000000149011612
1VFB.pdb	1VFB_SH28N_fwd.pdb	-0.4747200906276703	-0.15000000596046448
1VFB.pdb	1VFB_SH28Q_fwd.pdb	-0.5155097246170044	-0.07999999821186066
1VFB.pdb	1VFB_WH52A_fwd.pdb	-0.9290390014648438	-0.8999999761581421
1VFB.pdb	1VFB_YH101A_fwd.pdb	-1.610144853591919	-4.0
1VFB.pdb	1VFB_YH101F_fwd.pdb	-0.8849981427192688	-1.600000023841858
1VFB.pdb	1VFB_YH32A_fwd.pdb	-0.9706870317459106	-1.100000023841858
1VFB.pdb	1VFB_YH32E_fwd.pdb	-0.9188942909240723	-1.909999966621399
1VFB.pdb	1VFB_NL31W_fwd.pdb	0.11399707198143005	-0.17000000178813934
1VFB.pdb	1VFB_TL52F_fwd.pdb	0.23828035593032837	-0.4699999988079071
1VFB.pdb	1VFB_TL53R_fwd.pdb	-0.5201597809791565	-1.6699999570846558
1VFB.pdb	1VFB_WL92A_fwd.pdb	-0.22805005311965942	-3.299999952316284
1VFB.pdb	1VFB_YL32A_fwd.pdb	-0.4706646800041199	-1.7000000476837158
1VFB.pdb	1VFB_YL50A_fwd.pdb	-0.6148555278778076	-0.5
1VFB.pdb	1VFB_YL50K_fwd.pdb	-0.980622410774231	-1.6699999570846558
1VFB.pdb	1VFB_YL50R_fwd.pdb	-0.026624947786331177	-0.8500000238418579
3K2M.pdb	3K2M_ED52A_fwd.pdb	-0.35944515466690063	-2.5
3K2M.pdb	3K2M_MD88A_fwd.pdb	-0.8791456818580627	-4.0
3K2M.pdb	3K2M_RD38A_fwd.pdb	-0.6022040843963623	-2.5
3K2M.pdb	3K2M_WD80A_fwd.pdb	-0.7273035049438477	-4.0
3K2M.pdb	3K2M_YD35A_fwd.pdb	-1.2168495655059814	-1.0
3K2M.pdb	3K2M_YD36A_fwd.pdb	-1.0238503217697144	-3.700000047683716
3K2M.pdb	3K2M_YD87A_fwd.pdb	-1.4313395023345947	-4.0
