# Supplementary material for: Investigating the volume and diversity of data needed for generalizable antibody–antigen ΔΔG prediction
Source: Nat Comput Sci. 2025 Jul 8;5(8):635–47. doi: 10.1038/s43588-025-00823-8 (PMC12374841; doi:10.1038/s43588-025-00823-8)
Supplement: Supplementary file 4 — Unprocessed Graphinity model predictions and true values for experimental and synthetic ΔΔG values. [file 43588_2025_823_MOESM4_ESM.zip › Figure2/Figure2b-Graphinity_Predictions-10FoldCV_CDR_SeqId/Graphinity_Predictions-Experimental_ddG_645-10FoldCV_CDR_SeqId/no_reverse_mutations_no_non_binders/ddG_645-no_rev_muts_no_non_binders-cutoff_70-fold4.csv]

wt_pdb	mut_pdb	pred_score	true_label
1DQJ.pdb	1DQJ_DC101A_fwd.pdb	-1.5334651470184326	-1.2999999523162842
1DQJ.pdb	1DQJ_KC96A_fwd.pdb	-2.512711763381958	-6.099999904632568
1DQJ.pdb	1DQJ_KC97A_fwd.pdb	-0.7373577952384949	-3.5
1DQJ.pdb	1DQJ_LC75A_fwd.pdb	-0.6541940569877625	-1.5
1DQJ.pdb	1DQJ_NC93A_fwd.pdb	-0.6771327257156372	-0.6000000238418579
1DQJ.pdb	1DQJ_RC21A_fwd.pdb	-2.379676103591919	-1.2999999523162842
1DQJ.pdb	1DQJ_SC100A_fwd.pdb	-0.1750083565711975	-0.800000011920929
1DQJ.pdb	1DQJ_TC89A_fwd.pdb	-1.1901295185089111	-0.800000011920929
1DQJ.pdb	1DQJ_WC62A_fwd.pdb	-1.9396233558654785	-0.800000011920929
1DQJ.pdb	1DQJ_WC63A_fwd.pdb	-0.5015454292297363	-1.2999999523162842
1DQJ.pdb	1DQJ_YC20A_fwd.pdb	-2.458423137664795	-3.299999952316284
1DQJ.pdb	1DQJ_DH32A_fwd.pdb	-1.6045377254486084	-2.0
1DQJ.pdb	1DQJ_WH98A_fwd.pdb	-2.3142409324645996	-4.900000095367432
1DQJ.pdb	1DQJ_YH33A_fwd.pdb	-3.0424771308898926	-5.5
1DQJ.pdb	1DQJ_YH50A_fwd.pdb	-1.4939253330230713	-6.900000095367432
1DQJ.pdb	1DQJ_YH53A_fwd.pdb	-0.15489554405212402	-1.2000000476837158
1DQJ.pdb	1DQJ_NL31A_fwd.pdb	-1.1015903949737549	-2.0
1DQJ.pdb	1DQJ_NL32A_fwd.pdb	-1.5077033042907715	-4.099999904632568
1DQJ.pdb	1DQJ_SL91A_fwd.pdb	-2.358416795730591	-1.399999976158142
1DQJ.pdb	1DQJ_YL50A_fwd.pdb	-1.4215744733810425	-2.700000047683716
1DQJ.pdb	1DQJ_YL96A_fwd.pdb	-1.2750442028045654	-1.100000023841858
1N8Z.pdb	1N8Z_DH31A_fwd.pdb	-0.6270483136177063	-0.25
1N8Z.pdb	1N8Z_DH102A_fwd.pdb	-0.2602349519729614	-1.2100000381469727
1N8Z.pdb	1N8Z_DH102W_fwd.pdb	-0.7664858102798462	0.6899999976158142
1N8Z.pdb	1N8Z_FH104A_fwd.pdb	-1.053875207901001	-1.1699999570846558
1N8Z.pdb	1N8Z_KH30A_fwd.pdb	-0.3094745874404907	-0.6100000143051147
1N8Z.pdb	1N8Z_NH55A_fwd.pdb	-0.7202977538108826	0.15000000596046448
1N8Z.pdb	1N8Z_TH32A_fwd.pdb	-1.0576848983764648	-0.3799999952316284
1N8Z.pdb	1N8Z_TH54A_fwd.pdb	0.024989277124404907	-0.7799999713897705
1N8Z.pdb	1N8Z_YH105F_fwd.pdb	-1.0375123023986816	0.05000000074505806
1N8Z.pdb	1N8Z_YH105F_fwd.pdb	-1.0375123023986816	-0.8199999928474426
1N8Z.pdb	1N8Z_YH109V_fwd.pdb	-0.37521791458129883	-0.2199999988079071
1N8Z.pdb	1N8Z_YH33A_fwd.pdb	-0.5691154599189758	0.09000000357627869
1N8Z.pdb	1N8Z_YH52A_fwd.pdb	0.47298580408096313	-0.23000000417232513
1N8Z.pdb	1N8Z_YH57A_fwd.pdb	-1.7062430381774902	-0.8700000047683716
1N8Z.pdb	1N8Z_DL28N_fwd.pdb	-0.8618273735046387	0.2800000011920929
1N8Z.pdb	1N8Z_FL53N_fwd.pdb	-1.3701486587524414	-1.2100000381469727
1N8Z.pdb	1N8Z_HL91F_fwd.pdb	-0.15205791592597961	0.4300000071525574
1N8Z.pdb	1N8Z_HL91F_fwd.pdb	-0.15205678343772888	-0.029999999329447746
1N8Z.pdb	1N8Z_NL30A_fwd.pdb	-1.104074239730835	-1.1200000047683716
1N8Z.pdb	1N8Z_NL30S_fwd.pdb	-0.43619340658187866	-0.05999999865889549
1N8Z.pdb	1N8Z_RL66G_fwd.pdb	0.01363062858581543	-0.2199999988079071
1N8Z.pdb	1N8Z_SL50A_fwd.pdb	0.02951359748840332	0.07000000029802322
1N8Z.pdb	1N8Z_SL52A_fwd.pdb	-0.45361098647117615	0.3100000023841858
1N8Z.pdb	1N8Z_TL31A_fwd.pdb	-0.7715511322021484	-0.800000011920929
1N8Z.pdb	1N8Z_TL93A_fwd.pdb	-0.3222265839576721	-0.8199999928474426
1N8Z.pdb	1N8Z_TL94A_fwd.pdb	-0.568601667881012	0.11999999731779099
1N8Z.pdb	1N8Z_TL94S_fwd.pdb	-0.2844927906990051	-0.3100000023841858
1N8Z.pdb	1N8Z_YL49A_fwd.pdb	-0.9610430598258972	-1.0499999523162842
1N8Z.pdb	1N8Z_YL92A_fwd.pdb	-1.7844247817993164	-1.3600000143051147
1N8Z.pdb	1N8Z_YL92F_fwd.pdb	-0.323387086391449	0.20999999344348907
3HFM.pdb	3HFM_CH95A_fwd.pdb	-0.6267659068107605	-5.519999980926514
3HFM.pdb	3HFM_CH95F_fwd.pdb	0.5993847250938416	-3.25
3HFM.pdb	3HFM_DH32A_fwd.pdb	-1.198386311531067	-1.899999976158142
3HFM.pdb	3HFM_DH32N_fwd.pdb	-0.4124424457550049	-0.17000000178813934
3HFM.pdb	3HFM_SH31A_fwd.pdb	-0.8351699709892273	-0.17000000178813934
3HFM.pdb	3HFM_YH33A_fwd.pdb	-2.3584744930267334	-6.0
3HFM.pdb	3HFM_NL31A_fwd.pdb	-1.907559871673584	-5.21999979019165
3HFM.pdb	3HFM_NL31D_fwd.pdb	-0.7048479318618774	-1.340000033378601
3HFM.pdb	3HFM_NL31E_fwd.pdb	-0.475477010011673	-5.670000076293945
3HFM.pdb	3HFM_NL32A_fwd.pdb	-0.10731297731399536	-5.110000133514404
3HFM.pdb	3HFM_QL53A_fwd.pdb	-1.0463356971740723	-0.949999988079071
3HFM.pdb	3HFM_YL50A_fwd.pdb	-1.5361301898956299	-4.570000171661377
3HFM.pdb	3HFM_YL50F_fwd.pdb	1.6251955032348633	-2.359999895095825
3HFM.pdb	3HFM_YL50L_fwd.pdb	-1.0522441864013672	-4.400000095367432
3HFM.pdb	3HFM_YL96A_fwd.pdb	-1.870469570159912	-2.7100000381469727
3HFM.pdb	3HFM_YL96F_fwd.pdb	-0.6252227425575256	-1.399999976158142
3HFM.pdb	3HFM_KY96A_fwd.pdb	-4.216322422027588	-6.829999923706055
3HFM.pdb	3HFM_KY97A_fwd.pdb	-0.739483118057251	-6.179999828338623
3HFM.pdb	3HFM_KY97M_fwd.pdb	0.4319967031478882	-1.090000033378601
3HFM.pdb	3HFM_RY21A_fwd.pdb	-3.570995330810547	-1.0299999713897705
3HFM.pdb	3HFM_YY20A_fwd.pdb	-1.0102906227111816	-4.869999885559082
