# Supplementary material for: Investigating the volume and diversity of data needed for generalizable antibody–antigen ΔΔG prediction
Source: Nat Comput Sci. 2025 Jul 8;5(8):635–47. doi: 10.1038/s43588-025-00823-8 (PMC12374841; doi:10.1038/s43588-025-00823-8)
Supplement: Supplementary file 4 — Unprocessed Graphinity model predictions and true values for experimental and synthetic ΔΔG values. [file 43588_2025_823_MOESM4_ESM.zip › Figure2/Figure2b-Graphinity_Predictions-10FoldCV_CDR_SeqId/Graphinity_Predictions-Experimental_ddG_645-10FoldCV_CDR_SeqId/no_reverse_mutations_no_non_binders/ddG_645-no_rev_muts_no_non_binders-cutoff_70-fold5.csv]

wt_pdb	mut_pdb	pred_score	true_label
1FFW.pdb	1FFW_AA89V_fwd.pdb	0.7156729102134705	-0.09000000357627869
1FFW.pdb	1FFW_DA12K_fwd.pdb	0.3993907570838928	-0.05000000074505806
1FFW.pdb	1FFW_EA116K_fwd.pdb	-0.32786041498184204	-0.7099999785423279
1FFW.pdb	1FFW_EA92K_fwd.pdb	-0.34905654191970825	-0.8199999928474426
1FFW.pdb	1FFW_FA110V_fwd.pdb	-0.5127378702163696	-1.2599999904632568
1FFW.pdb	1FFW_TA111I_fwd.pdb	-0.18487386405467987	-0.5600000023841858
1FFW.pdb	1FFW_TA86I_fwd.pdb	-0.650356650352478	0.3199999928474426
1FFW.pdb	1FFW_VA107M_fwd.pdb	0.23139597475528717	-1.1299999952316284
1FFW.pdb	1FFW_YA105W_fwd.pdb	-1.0408395528793335	-0.7099999785423279
1YY9.pdb	1YY9_NH56A_fwd.pdb	-1.0964988470077515	0.05999999865889549
1YY9.pdb	1YY9_TH61E_fwd.pdb	-0.8628361225128174	0.05999999865889549
1YY9.pdb	1YY9_NL93A_fwd.pdb	-0.07877935469150543	0.7400000095367432
1YY9.pdb	1YY9_SL26D_fwd.pdb	-0.4896200895309448	0.20000000298023224
1YY9.pdb	1YY9_TL31E_fwd.pdb	-0.20793983340263367	0.5199999809265137
HM_1YY9.pdb	HM_1YY9_AH98W_fwd.pdb	1.9700920581817627	0.23000000417232513
HM_1YY9.pdb	HM_1YY9_GH33D_fwd.pdb	0.16470982134342194	0.8899999856948853
HM_1YY9.pdb	HM_1YY9_IH51G_fwd.pdb	-1.1056323051452637	0.5099999904632568
HM_1YY9.pdb	HM_1YY9_RH97D_fwd.pdb	-1.1853599548339844	0.9900000095367432
HM_1YY9.pdb	HM_1YY9_TH100Y_fwd.pdb	-0.148342102766037	0.44999998807907104
HM_1YY9.pdb	HM_1YY9_TH57G_fwd.pdb	-1.3648282289505005	0.46000000834465027
HM_1YY9.pdb	HM_1YY9_TH57P_fwd.pdb	0.15144307911396027	0.47999998927116394
HM_1YY9.pdb	HM_1YY9_VH50L_fwd.pdb	-0.6806738376617432	0.6000000238418579
HM_1YY9.pdb	HM_1YY9_VH50Q_fwd.pdb	0.5930818915367126	0.6399999856948853
HM_1YY9.pdb	HM_1YY9_YH32R_fwd.pdb	-0.4975331425666809	0.12999999523162842
HM_1YY9.pdb	HM_1YY9_AL25V_fwd.pdb	-0.7386217713356018	0.6200000047683716
HM_1YY9.pdb	HM_1YY9_GL30Y_fwd.pdb	-0.5807651281356812	0.9200000166893005
HM_1YY9.pdb	HM_1YY9_QL27Y_fwd.pdb	-0.4447980523109436	0.8299999833106995
HM_1YY9.pdb	HM_1YY9_TL97C_fwd.pdb	-0.007878288626670837	0.5099999904632568
HM_1YY9.pdb	HM_1YY9_TL97D_fwd.pdb	-0.2973713278770447	0.6600000262260437
HM_1YY9.pdb	HM_1YY9_TL97S_fwd.pdb	-0.2969571053981781	0.699999988079071
