# Supplementary material for: Investigating the volume and diversity of data needed for generalizable antibody–antigen ΔΔG prediction
Source: Nat Comput Sci. 2025 Jul 8;5(8):635–47. doi: 10.1038/s43588-025-00823-8 (PMC12374841; doi:10.1038/s43588-025-00823-8)
Supplement: Supplementary file 4 — Unprocessed Graphinity model predictions and true values for experimental and synthetic ΔΔG values. [file 43588_2025_823_MOESM4_ESM.zip › Figure2/Figure2b-Graphinity_Predictions-10FoldCV_CDR_SeqId/Graphinity_Predictions-Experimental_ddG_645-10FoldCV_CDR_SeqId/no_reverse_mutations_no_non_binders/ddG_645-no_rev_muts_no_non_binders-cutoff_70-fold6.csv]

wt_pdb	mut_pdb	pred_score	true_label
1AK4.pdb	1AK4_AD88G_fwd.pdb	-0.661136269569397	-2.490000009536743
1AK4.pdb	1AK4_AD88V_fwd.pdb	-0.1357029378414154	-0.6000000238418579
1AK4.pdb	1AK4_AD92G_fwd.pdb	-0.5526068806648254	-0.4099999964237213
1AK4.pdb	1AK4_AD92V_fwd.pdb	-0.13437888026237488	-0.1899999976158142
1AK4.pdb	1AK4_GD89A_fwd.pdb	-0.746965765953064	-1.909999966621399
1AK4.pdb	1AK4_GD89V_fwd.pdb	0.42371270060539246	-2.859999895095825
1AK4.pdb	1AK4_HD87A_fwd.pdb	-1.910177230834961	-0.8399999737739563
1AK4.pdb	1AK4_HD87Q_fwd.pdb	-1.5708057880401611	-0.800000011920929
1AK4.pdb	1AK4_HD87R_fwd.pdb	-1.4365018606185913	-1.4800000190734863
1AK4.pdb	1AK4_ID91A_fwd.pdb	-0.86128830909729	-0.07000000029802322
1AK4.pdb	1AK4_ID91V_fwd.pdb	-0.6313563585281372	0.17000000178813934
1AK4.pdb	1AK4_PD85A_fwd.pdb	0.25200483202934265	-0.9200000166893005
1AK4.pdb	1AK4_PD90A_fwd.pdb	-1.1192511320114136	-2.0
1AK4.pdb	1AK4_PD90V_fwd.pdb	0.04667854309082031	-2.859999895095825
1AK4.pdb	1AK4_PD93A_fwd.pdb	-0.7461531162261963	-0.5099999904632568
1AK4.pdb	1AK4_VD86A_fwd.pdb	-0.5999284982681274	-0.8199999928474426
3BDY.pdb	3BDY_DH32A_fwd.pdb	-0.8413703441619873	-0.20000000298023224
3BDY.pdb	3BDY_DH103A_fwd.pdb	-0.7623685002326965	-0.0
3BDY.pdb	3BDY_FH105A_fwd.pdb	-0.9308995008468628	-0.699999988079071
3BDY.pdb	3BDY_GH101A_fwd.pdb	-0.7283234000205994	-0.20000000298023224
3BDY.pdb	3BDY_GH102A_fwd.pdb	-0.5910118222236633	0.10000000149011612
3BDY.pdb	3BDY_GH104A_fwd.pdb	-0.4610871374607086	-0.800000011920929
3BDY.pdb	3BDY_KH31A_fwd.pdb	-0.8672338724136353	-0.20000000298023224
3BDY.pdb	3BDY_NH56A_fwd.pdb	0.7786852121353149	0.20000000298023224
3BDY.pdb	3BDY_RH51A_fwd.pdb	-1.2788883447647095	0.30000001192092896
3BDY.pdb	3BDY_RH60A_fwd.pdb	-0.6897783279418945	0.20000000298023224
3BDY.pdb	3BDY_TH33A_fwd.pdb	-1.0371731519699097	0.4000000059604645
3BDY.pdb	3BDY_TH55A_fwd.pdb	-0.6879186630249023	0.5
3BDY.pdb	3BDY_WH100A_fwd.pdb	-1.0291714668273926	-2.0
3BDY.pdb	3BDY_YH106A_fwd.pdb	-2.0089120864868164	-0.5
3BDY.pdb	3BDY_YH34A_fwd.pdb	-0.7685445547103882	-0.30000001192092896
3BDY.pdb	3BDY_YH53A_fwd.pdb	-0.7941584587097168	-0.4000000059604645
3BDY.pdb	3BDY_YH58A_fwd.pdb	-1.2759300470352173	-0.20000000298023224
3BDY.pdb	3BDY_DL28A_fwd.pdb	-0.3481610417366028	-0.0
3BDY.pdb	3BDY_GL35A_fwd.pdb	-0.32415062189102173	-1.2000000476837158
3BDY.pdb	3BDY_GL55A_fwd.pdb	-0.6707591414451599	-1.0
3BDY.pdb	3BDY_HL95A_fwd.pdb	-0.164044588804245	-2.0
3BDY.pdb	3BDY_IL29A_fwd.pdb	-0.2130102813243866	-1.100000023841858
3BDY.pdb	3BDY_IL33A_fwd.pdb	-0.8222026824951172	-0.800000011920929
3BDY.pdb	3BDY_PL30A_fwd.pdb	-0.5206984281539917	-0.20000000298023224
3BDY.pdb	3BDY_RL31A_fwd.pdb	0.017520666122436523	0.20000000298023224
3BDY.pdb	3BDY_SL32A_fwd.pdb	-1.052598237991333	-1.0
3BDY.pdb	3BDY_SL34A_fwd.pdb	-0.6051977872848511	-1.2999999523162842
3BDY.pdb	3BDY_SL56A_fwd.pdb	-0.7624927759170532	-0.10000000149011612
3BDY.pdb	3BDY_TL97A_fwd.pdb	-0.615475058555603	0.30000001192092896
3BDY.pdb	3BDY_TL98A_fwd.pdb	-0.5633466839790344	-0.0
3BDY.pdb	3BDY_WL54A_fwd.pdb	-0.8082821369171143	-1.2999999523162842
3BDY.pdb	3BDY_YL36A_fwd.pdb	-1.8245688676834106	-1.7000000476837158
3BDY.pdb	3BDY_YL57A_fwd.pdb	-0.7720812559127808	-0.699999988079071
3BDY.pdb	3BDY_YL96A_fwd.pdb	-2.5175304412841797	-1.399999976158142
3BE1.pdb	3BE1_DH31A_fwd.pdb	-0.621809720993042	-0.4000000059604645
3BE1.pdb	3BE1_DH102A_fwd.pdb	-0.7844347953796387	0.10000000149011612
3BE1.pdb	3BE1_FH104A_fwd.pdb	-1.3800872564315796	-1.899999976158142
3BE1.pdb	3BE1_GH100A_fwd.pdb	-1.0602941513061523	-0.10000000149011612
3BE1.pdb	3BE1_GH101A_fwd.pdb	-0.24629075825214386	-0.30000001192092896
3BE1.pdb	3BE1_GH103A_fwd.pdb	-0.3997378647327423	-1.7999999523162842
3BE1.pdb	3BE1_KH30A_fwd.pdb	-0.09106767177581787	0.30000001192092896
3BE1.pdb	3BE1_NH55A_fwd.pdb	-1.5520693063735962	0.800000011920929
3BE1.pdb	3BE1_RH50A_fwd.pdb	-1.9317322969436646	-2.4000000953674316
3BE1.pdb	3BE1_RH59A_fwd.pdb	-0.9172847270965576	-2.5
3BE1.pdb	3BE1_TH32A_fwd.pdb	-0.6532779932022095	0.4000000059604645
3BE1.pdb	3BE1_TH54A_fwd.pdb	-1.4563416242599487	-0.10000000149011612
3BE1.pdb	3BE1_WH99A_fwd.pdb	-0.8186876773834229	-1.7999999523162842
3BE1.pdb	3BE1_YH105A_fwd.pdb	-1.9461777210235596	-1.2000000476837158
3BE1.pdb	3BE1_YH33A_fwd.pdb	-1.4590684175491333	-2.4000000953674316
3BE1.pdb	3BE1_YH52A_fwd.pdb	-1.5575799942016602	0.800000011920929
3BE1.pdb	3BE1_YH57A_fwd.pdb	-1.7431763410568237	-1.7999999523162842
3BE1.pdb	3BE1_DL28A_fwd.pdb	-0.6711106300354004	-0.0
3BE1.pdb	3BE1_GL35A_fwd.pdb	-0.47710099816322327	-0.30000001192092896
3BE1.pdb	3BE1_GL55A_fwd.pdb	-0.5152538418769836	0.30000001192092896
3BE1.pdb	3BE1_HL95A_fwd.pdb	-0.018483102321624756	-0.8999999761581421
3BE1.pdb	3BE1_IL29A_fwd.pdb	-1.0793616771697998	0.20000000298023224
3BE1.pdb	3BE1_IL33A_fwd.pdb	-1.523614525794983	-0.8999999761581421
3BE1.pdb	3BE1_PL30A_fwd.pdb	-0.17649737000465393	-0.10000000149011612
3BE1.pdb	3BE1_RL31A_fwd.pdb	-0.09202975034713745	0.20000000298023224
3BE1.pdb	3BE1_SL32A_fwd.pdb	-0.47624558210372925	-0.30000001192092896
3BE1.pdb	3BE1_SL34A_fwd.pdb	-0.6673316359519958	0.20000000298023224
3BE1.pdb	3BE1_SL56A_fwd.pdb	-0.5231126546859741	-0.30000001192092896
3BE1.pdb	3BE1_TL97A_fwd.pdb	-0.6463660001754761	0.4000000059604645
3BE1.pdb	3BE1_TL98A_fwd.pdb	-0.7974859476089478	-1.399999976158142
3BE1.pdb	3BE1_WL54A_fwd.pdb	-1.4770077466964722	-1.399999976158142
3BE1.pdb	3BE1_YL36A_fwd.pdb	-2.3616814613342285	0.800000011920929
3BE1.pdb	3BE1_YL57A_fwd.pdb	-0.19621697068214417	-0.8999999761581421
3BE1.pdb	3BE1_YL96A_fwd.pdb	-0.8986127972602844	-0.5
