# Supplementary material for: Investigating the volume and diversity of data needed for generalizable antibody–antigen ΔΔG prediction
Source: Nat Comput Sci. 2025 Jul 8;5(8):635–47. doi: 10.1038/s43588-025-00823-8 (PMC12374841; doi:10.1038/s43588-025-00823-8)
Supplement: Supplementary file 4 — Unprocessed Graphinity model predictions and true values for experimental and synthetic ΔΔG values. [file 43588_2025_823_MOESM4_ESM.zip › Figure2/Figure2b-Graphinity_Predictions-10FoldCV_CDR_SeqId/Graphinity_Predictions-Experimental_ddG_645-10FoldCV_CDR_SeqId/no_reverse_mutations_no_non_binders/ddG_645-no_rev_muts_no_non_binders-cutoff_70-fold7.csv]

wt_pdb	mut_pdb	pred_score	true_label
1JTG.pdb	1JTG_KA208A_fwd.pdb	-0.8306131362915039	-0.8199999928474426
1JTG.pdb	1JTG_RA217A_fwd.pdb	-0.05556154251098633	-0.5600000023841858
1JTG.pdb	1JTG_SA105A_fwd.pdb	0.30910202860832214	-0.5
1JTG.pdb	1JTG_SA209A_fwd.pdb	-0.5881310701370239	-1.3200000524520874
1JTG.pdb	1JTG_DB49A_fwd.pdb	-3.741978883743286	-1.9800000190734863
3BN9.pdb	3BN9_DA214A_fwd.pdb	-0.21035894751548767	-0.5699999928474426
3BN9.pdb	3BN9_DA46A_fwd.pdb	-0.787591814994812	-0.41999998688697815
3BN9.pdb	3BN9_DA47A_fwd.pdb	-2.2241764068603516	-0.3100000023841858
3BN9.pdb	3BN9_DA91A_fwd.pdb	-1.7124067544937134	-6.699999809265137
3BN9.pdb	3BN9_EA163A_fwd.pdb	-0.6723436117172241	-0.3700000047683716
3BN9.pdb	3BN9_FA50A_fwd.pdb	-0.10613049566745758	0.05000000074505806
3BN9.pdb	3BN9_FA89A_fwd.pdb	-0.3654179573059082	-0.6399999856948853
3BN9.pdb	3BN9_FA92A_fwd.pdb	-1.2615424394607544	-6.699999809265137
3BN9.pdb	3BN9_HA138A_fwd.pdb	-2.0853054523468018	-0.09000000357627869
3BN9.pdb	3BN9_IA26A_fwd.pdb	-1.2738317251205444	-0.0
3BN9.pdb	3BN9_IA45A_fwd.pdb	0.12354108691215515	-0.8399999737739563
3BN9.pdb	3BN9_KA221A_fwd.pdb	-0.12106304615736008	-0.7900000214576721
3BN9.pdb	3BN9_LA147A_fwd.pdb	-0.3714470863342285	-0.3400000035762787
3BN9.pdb	3BN9_NA90A_fwd.pdb	0.5829068422317505	-0.7699999809265137
3BN9.pdb	3BN9_QA140A_fwd.pdb	-0.9943141937255859	-0.12999999523162842
3BN9.pdb	3BN9_QA168A_fwd.pdb	-2.4298276901245117	0.029999999329447746
3BN9.pdb	3BN9_QA169A_fwd.pdb	-1.7526586055755615	-2.509999990463257
3BN9.pdb	3BN9_QA218A_fwd.pdb	-1.0937997102737427	-0.7099999785423279
3BN9.pdb	3BN9_QA23A_fwd.pdb	0.05916681885719299	0.41999998688697815
3BN9.pdb	3BN9_RA219A_fwd.pdb	0.34389981627464294	0.09000000357627869
3BN9.pdb	3BN9_RA48A_fwd.pdb	0.7528665065765381	0.05000000074505806
3BN9.pdb	3BN9_RA51A_fwd.pdb	0.029088109731674194	0.07000000029802322
3BN9.pdb	3BN9_RA82A_fwd.pdb	0.06422963738441467	0.1599999964237213
3BN9.pdb	3BN9_TA144A_fwd.pdb	-0.23177099227905273	-0.28999999165534973
3BN9.pdb	3BN9_TA93A_fwd.pdb	-0.5345485210418701	-1.1299999952316284
3BN9.pdb	3BN9_YA141A_fwd.pdb	-2.5474090576171875	-1.090000033378601
3BN9.pdb	3BN9_YA52A_fwd.pdb	-0.8972839117050171	-0.019999999552965164
3BN9.pdb	3BN9_QH105V_fwd.pdb	-0.16371870040893555	-1.3600000143051147
3BN9.pdb	3BN9_SH30G_fwd.pdb	-1.1684550046920776	-1.3600000143051147
3BN9.pdb	3BN9_SH30N_fwd.pdb	-0.1657429039478302	-1.3600000143051147
3BN9.pdb	3BN9_TH28R_fwd.pdb	-0.1997123807668686	-0.30000001192092896
3BN9.pdb	3BN9_TH102Q_fwd.pdb	-0.18274039030075073	-0.0
3BN9.pdb	3BN9_TH102R_fwd.pdb	0.5174187421798706	0.05999999865889549
3BN9.pdb	3BN9_YH103S_fwd.pdb	-0.9477065801620483	-0.4099999964237213
HM_3BN9.pdb	HM_3BN9_PH104H_fwd.pdb	0.9134734869003296	-1.3600000143051147
HM_3BN9.pdb	HM_3BN9_QH105V_fwd.pdb	0.8591800928115845	-0.4099999964237213
HM_3BN9.pdb	HM_3BN9_SH30G_fwd.pdb	-1.7137806415557861	-0.7099999785423279
HM_3BN9.pdb	HM_3BN9_SH30N_fwd.pdb	-0.18592101335525513	-0.7099999785423279
HM_3BN9.pdb	HM_3BN9_TH28R_fwd.pdb	-1.5580899715423584	0.23999999463558197
HM_3BN9.pdb	HM_3BN9_TH102Q_fwd.pdb	-0.9923651218414307	0.1599999964237213
HM_3BN9.pdb	HM_3BN9_TH102R_fwd.pdb	-0.37019437551498413	1.5700000524520874
HM_3BN9.pdb	HM_3BN9_YH103S_fwd.pdb	-1.4281527996063232	-0.5400000214576721
