# Supplementary material for: Investigating the volume and diversity of data needed for generalizable antibody–antigen ΔΔG prediction
Source: Nat Comput Sci. 2025 Jul 8;5(8):635–47. doi: 10.1038/s43588-025-00823-8 (PMC12374841; doi:10.1038/s43588-025-00823-8)
Supplement: Supplementary file 4 — Unprocessed Graphinity model predictions and true values for experimental and synthetic ΔΔG values. [file 43588_2025_823_MOESM4_ESM.zip › Figure2/Figure2b-Graphinity_Predictions-10FoldCV_CDR_SeqId/Graphinity_Predictions-Experimental_ddG_645-10FoldCV_CDR_SeqId/no_reverse_mutations_no_non_binders/ddG_645-no_rev_muts_no_non_binders-cutoff_70-fold8.csv]

wt_pdb	mut_pdb	pred_score	true_label
1JRH.pdb	1JRH_EI35Q_fwd.pdb	0.34724390506744385	-0.10999999940395355
1JRH.pdb	1JRH_TI4V_fwd.pdb	0.3163257837295532	0.019999999552965164
1MHP.pdb	1MHP_FH99W_fwd.pdb	0.34759271144866943	-0.0
1MHP.pdb	1MHP_FH99Y_fwd.pdb	0.04548686742782593	-0.7599999904632568
1MHP.pdb	1MHP_GH100F_fwd.pdb	1.555789828300476	-0.5699999928474426
1MHP.pdb	1MHP_GH100L_fwd.pdb	0.503788948059082	-2.7300000190734863
1MHP.pdb	1MHP_GH100M_fwd.pdb	0.7999862432479858	-0.10000000149011612
1MHP.pdb	1MHP_GH100S_fwd.pdb	0.01508033275604248	-0.5600000023841858
1MHP.pdb	1MHP_GH53A_fwd.pdb	0.7284880876541138	-0.5099999904632568
1MHP.pdb	1MHP_GH53N_fwd.pdb	1.0373822450637817	-1.2599999904632568
1MHP.pdb	1MHP_GH53S_fwd.pdb	1.0890710353851318	-0.6800000071525574
1MHP.pdb	1MHP_GH54I_fwd.pdb	1.0519382953643799	-1.3600000143051147
1MHP.pdb	1MHP_GH54T_fwd.pdb	1.871658444404602	-1.1699999570846558
1MHP.pdb	1MHP_GH54Y_fwd.pdb	1.747787356376648	-0.0
1MHP.pdb	1MHP_KH64D_fwd.pdb	-0.5428626537322998	0.11999999731779099
1MHP.pdb	1MHP_KH64E_fwd.pdb	-0.23414406180381775	0.1599999964237213
1MHP.pdb	1MHP_KH64N_fwd.pdb	-0.4280708134174347	0.07000000029802322
1MHP.pdb	1MHP_KH64Q_fwd.pdb	-0.6055340766906738	0.1599999964237213
1MHP.pdb	1MHP_LH60D_fwd.pdb	0.23269551992416382	0.11999999731779099
1MHP.pdb	1MHP_RH31Q_fwd.pdb	0.05953696370124817	-1.309999942779541
1MHP.pdb	1MHP_SH35A_fwd.pdb	-0.24721914529800415	-1.5800000429153442
1MHP.pdb	1MHP_SH35Q_fwd.pdb	-0.2363099753856659	-2.7300000190734863
1MHP.pdb	1MHP_SH52M_fwd.pdb	0.6366644501686096	-2.0799999237060547
1MHP.pdb	1MHP_TH33N_fwd.pdb	0.02008199691772461	-2.7300000190734863
1MHP.pdb	1MHP_TH33V_fwd.pdb	-0.21438544988632202	-0.4300000071525574
1MHP.pdb	1MHP_TH50V_fwd.pdb	-0.6854413151741028	0.25999999046325684
1MHP.pdb	1MHP_YH58E_fwd.pdb	-1.5101778507232666	-2.0799999237060547
1MHP.pdb	1MHP_YH58Q_fwd.pdb	-1.812814474105835	-2.0799999237060547
1MHP.pdb	1MHP_YH58W_fwd.pdb	-1.2069475650787354	-0.8199999928474426
1MHP.pdb	1MHP_YH59E_fwd.pdb	-1.1233805418014526	-0.5400000214576721
1MHP.pdb	1MHP_GL91Q_fwd.pdb	-0.815018892288208	-1.5800000429153442
1MHP.pdb	1MHP_GL91S_fwd.pdb	-0.9692642092704773	-0.5099999904632568
1MHP.pdb	1MHP_HL30K_fwd.pdb	-0.6071200370788574	-1.1699999570846558
1MHP.pdb	1MHP_HL30R_fwd.pdb	-0.5691961646080017	-1.1200000047683716
1MHP.pdb	1MHP_HL30W_fwd.pdb	0.1012764573097229	-1.2599999904632568
1MHP.pdb	1MHP_LL48F_fwd.pdb	1.0965148210525513	-0.7099999785423279
1MHP.pdb	1MHP_LL48K_fwd.pdb	0.49084705114364624	-0.9300000071525574
1MHP.pdb	1MHP_LL48W_fwd.pdb	1.32704758644104	-1.909999966621399
1MHP.pdb	1MHP_NL29V_fwd.pdb	-0.3758341670036316	-1.0499999523162842
1MHP.pdb	1MHP_NL29W_fwd.pdb	0.6165968179702759	-1.5800000429153442
1MHP.pdb	1MHP_NL29Y_fwd.pdb	0.2613492012023926	-1.909999966621399
1MHP.pdb	1MHP_NL51D_fwd.pdb	-0.3127242624759674	-0.5
1MHP.pdb	1MHP_NL51E_fwd.pdb	-0.34979480504989624	0.18000000715255737
1MHP.pdb	1MHP_NL51K_fwd.pdb	-1.0661993026733398	-0.6600000262260437
1MHP.pdb	1MHP_NL51R_fwd.pdb	-0.8836959004402161	-0.8500000238418579
1MHP.pdb	1MHP_NL51Y_fwd.pdb	-0.4317135214805603	0.10000000149011612
1MHP.pdb	1MHP_SL23R_fwd.pdb	-1.2806639671325684	0.07000000029802322
1MHP.pdb	1MHP_SL27Q_fwd.pdb	-0.7033855319023132	0.6700000166893005
1MHP.pdb	1MHP_SL90Q_fwd.pdb	-0.8093438744544983	-1.7799999713897705
1MHP.pdb	1MHP_SL90R_fwd.pdb	-0.775564968585968	-2.7300000190734863
1MHP.pdb	1MHP_SL90T_fwd.pdb	-0.7931910753250122	-2.319999933242798
1MHP.pdb	1MHP_WL89Q_fwd.pdb	-0.002859562635421753	-2.0799999237060547
3NGB.pdb	3NGB_AH57G_fwd.pdb	-0.3626708686351776	0.05999999865889549
3NGB.pdb	3NGB_GH55S_fwd.pdb	-0.2816479802131653	-0.7300000190734863
3NGB.pdb	3NGB_IH30T_fwd.pdb	-0.8758538961410522	-0.07999999821186066
3NGB.pdb	3NGB_KH52N_fwd.pdb	0.11352697014808655	-0.18000000715255737
3NGB.pdb	3NGB_PH63K_fwd.pdb	-0.20025242865085602	-0.23000000417232513
3NGB.pdb	3NGB_RH54N_fwd.pdb	-0.2772427499294281	-0.05000000074505806
3NGB.pdb	3NGB_RH62Q_fwd.pdb	-0.30395981669425964	-0.10000000149011612
3NGB.pdb	3NGB_TH33Y_fwd.pdb	0.6393741965293884	-0.07999999821186066
3NGB.pdb	3NGB_VH58T_fwd.pdb	0.2449028491973877	-0.14000000059604645
3NGB.pdb	3NGB_VH74T_fwd.pdb	-0.5308306813240051	-0.1599999964237213
3NGB.pdb	3NGB_YH75S_fwd.pdb	-0.8738408088684082	-0.33000001311302185
