# Supplementary material for: Investigating the volume and diversity of data needed for generalizable antibody–antigen ΔΔG prediction
Source: Nat Comput Sci. 2025 Jul 8;5(8):635–47. doi: 10.1038/s43588-025-00823-8 (PMC12374841; doi:10.1038/s43588-025-00823-8)
Supplement: Supplementary file 4 — Unprocessed Graphinity model predictions and true values for experimental and synthetic ΔΔG values. [file 43588_2025_823_MOESM4_ESM.zip › Figure2/Figure2b-Graphinity_Predictions-10FoldCV_CDR_SeqId/Graphinity_Predictions-Experimental_ddG_645-10FoldCV_CDR_SeqId/no_reverse_mutations_no_non_binders/ddG_645-no_rev_muts_no_non_binders-cutoff_70-fold9.csv]

wt_pdb	mut_pdb	pred_score	true_label
1MLC.pdb	1MLC_KH65D_fwd.pdb	-0.6241828203201294	-0.019999999552965164
1MLC.pdb	1MLC_SH57A_fwd.pdb	-1.0123509168624878	0.3799999952316284
1MLC.pdb	1MLC_SH57V_fwd.pdb	0.15191105008125305	0.49000000953674316
1MLC.pdb	1MLC_TH28D_fwd.pdb	-0.9479731321334839	0.15000000596046448
1MLC.pdb	1MLC_TH31A_fwd.pdb	0.05493691563606262	-0.44999998807907104
1MLC.pdb	1MLC_TH31V_fwd.pdb	0.11008152365684509	-0.5299999713897705
1MLC.pdb	1MLC_TH31W_fwd.pdb	0.3225807845592499	-0.12999999523162842
1MLC.pdb	1MLC_TH58D_fwd.pdb	-0.8161499500274658	0.5600000023841858
1MLC.pdb	1MLC_NL32G_fwd.pdb	-0.3445455729961395	0.8500000238418579
1MLC.pdb	1MLC_NL32Y_fwd.pdb	2.1124064922332764	-0.0
1MLC.pdb	1MLC_NL92A_fwd.pdb	-0.957222580909729	1.25
2JEL.pdb	2JEL_AP82S_fwd.pdb	-0.6946122646331787	-0.0
2JEL.pdb	2JEL_DP69E_fwd.pdb	-0.034131646156311035	-0.9599999785423279
2JEL.pdb	2JEL_EP5D_fwd.pdb	-0.9006657600402832	-0.4099999964237213
2JEL.pdb	2JEL_EP5Q_fwd.pdb	-0.7905588150024414	-0.7200000286102295
2JEL.pdb	2JEL_EP66K_fwd.pdb	-2.020751953125	-4.130000114440918
2JEL.pdb	2JEL_EP68A_fwd.pdb	-1.1583693027496338	-0.4099999964237213
2JEL.pdb	2JEL_EP70A_fwd.pdb	-0.3948093056678772	-2.75
2JEL.pdb	2JEL_EP70K_fwd.pdb	1.4425325393676758	-4.130000114440918
2JEL.pdb	2JEL_EP75R_fwd.pdb	-0.3568912148475647	-2.75
2JEL.pdb	2JEL_EP83A_fwd.pdb	-0.6469785571098328	-0.0
2JEL.pdb	2JEL_EP85A_fwd.pdb	-0.701623797416687	-0.0
2JEL.pdb	2JEL_EP85D_fwd.pdb	-0.6093348264694214	-0.0
2JEL.pdb	2JEL_EP85K_fwd.pdb	-1.046143889427185	-0.0
2JEL.pdb	2JEL_EP85Q_fwd.pdb	-1.0858817100524902	-0.0
2JEL.pdb	2JEL_FP2W_fwd.pdb	-0.4532089829444885	-2.640000104904175
2JEL.pdb	2JEL_FP2Y_fwd.pdb	-0.6377278566360474	-0.0
2JEL.pdb	2JEL_HP76A_fwd.pdb	-0.47390154004096985	0.4099999964237213
2JEL.pdb	2JEL_HP76D_fwd.pdb	-1.0186491012573242	0.6600000262260437
2JEL.pdb	2JEL_KP24E_fwd.pdb	-1.0423656702041626	-0.0
2JEL.pdb	2JEL_KP27E_fwd.pdb	-0.6950464248657227	-0.0
2JEL.pdb	2JEL_KP72E_fwd.pdb	-1.0862247943878174	-0.4099999964237213
2JEL.pdb	2JEL_KP72R_fwd.pdb	-1.397773265838623	-0.0
2JEL.pdb	2JEL_KP79E_fwd.pdb	0.30064859986305237	-0.4099999964237213
2JEL.pdb	2JEL_NP12D_fwd.pdb	-0.8739572763442993	-0.0
2JEL.pdb	2JEL_NP38T_fwd.pdb	-0.27902573347091675	-0.0
2JEL.pdb	2JEL_PP11E_fwd.pdb	-0.8538030982017517	-0.0
2JEL.pdb	2JEL_QP3K_fwd.pdb	-0.8277347087860107	-4.130000114440918
2JEL.pdb	2JEL_QP4K_fwd.pdb	-1.0514507293701172	-1.3799999952316284
2JEL.pdb	2JEL_QP57E_fwd.pdb	-0.8867566585540771	0.4099999964237213
2JEL.pdb	2JEL_QP71E_fwd.pdb	0.2601235806941986	-2.75
2JEL.pdb	2JEL_RP17G_fwd.pdb	-0.03545650839805603	-0.0
2JEL.pdb	2JEL_RP17K_fwd.pdb	0.22194668650627136	-0.0
2JEL.pdb	2JEL_SP41C_fwd.pdb	-0.9815782308578491	-1.5099999904632568
2JEL.pdb	2JEL_SP43C_fwd.pdb	0.12755635380744934	-0.0
2JEL.pdb	2JEL_SP46C_fwd.pdb	-0.5291702151298523	-0.0
2JEL.pdb	2JEL_SP64T_fwd.pdb	-0.7306711077690125	-4.130000114440918
2JEL.pdb	2JEL_TP34Q_fwd.pdb	-0.687928318977356	-0.0
2JEL.pdb	2JEL_TP36Q_fwd.pdb	-0.5103013515472412	-0.4099999964237213
2JEL.pdb	2JEL_TP62A_fwd.pdb	0.18511894345283508	-0.0
2JEL.pdb	2JEL_TP62N_fwd.pdb	-0.4465055465698242	-0.0
2JEL.pdb	2JEL_TP7N_fwd.pdb	-1.2360817193984985	-0.4099999964237213
2JEL.pdb	2JEL_TP7S_fwd.pdb	-0.4740363359451294	-0.0
2JEL.pdb	2JEL_VP6F_fwd.pdb	-0.32627660036087036	-0.0
3NPS.pdb	3NPS_DA214A_fwd.pdb	-1.2879388332366943	-1.4800000190734863
3NPS.pdb	3NPS_DA46A_fwd.pdb	-0.2525430917739868	-0.3400000035762787
3NPS.pdb	3NPS_DA47A_fwd.pdb	0.2098635733127594	-1.0800000429153442
3NPS.pdb	3NPS_DA91A_fwd.pdb	-1.5209660530090332	-1.5199999809265137
3NPS.pdb	3NPS_EA163A_fwd.pdb	-0.3387867510318756	-0.6200000047683716
3NPS.pdb	3NPS_FA50A_fwd.pdb	-0.986466646194458	-0.2199999988079071
3NPS.pdb	3NPS_FA89A_fwd.pdb	0.171598881483078	-1.6100000143051147
3NPS.pdb	3NPS_FA92A_fwd.pdb	-1.7514150142669678	-0.4699999988079071
3NPS.pdb	3NPS_HA138A_fwd.pdb	-1.1717770099639893	-1.8899999856948853
3NPS.pdb	3NPS_IA26A_fwd.pdb	-0.6556107401847839	-0.6499999761581421
3NPS.pdb	3NPS_IA45A_fwd.pdb	-1.2442314624786377	0.3400000035762787
3NPS.pdb	3NPS_KA221A_fwd.pdb	0.06062069535255432	0.10000000149011612
3NPS.pdb	3NPS_LA147A_fwd.pdb	-0.1319712996482849	-0.30000001192092896
3NPS.pdb	3NPS_NA90A_fwd.pdb	-1.4706547260284424	-0.25999999046325684
3NPS.pdb	3NPS_QA140A_fwd.pdb	-0.8362975120544434	-0.30000001192092896
3NPS.pdb	3NPS_QA168A_fwd.pdb	-0.39265090227127075	0.05999999865889549
3NPS.pdb	3NPS_QA169A_fwd.pdb	-0.6280535459518433	-0.75
3NPS.pdb	3NPS_QA218A_fwd.pdb	-0.25946924090385437	0.03999999910593033
3NPS.pdb	3NPS_QA23A_fwd.pdb	-0.3159911632537842	-0.029999999329447746
3NPS.pdb	3NPS_RA219A_fwd.pdb	-0.28564468026161194	0.07999999821186066
3NPS.pdb	3NPS_RA48A_fwd.pdb	-2.263667345046997	1.0700000524520874
3NPS.pdb	3NPS_RA51A_fwd.pdb	-0.5326348543167114	-0.14000000059604645
3NPS.pdb	3NPS_RA82A_fwd.pdb	0.14449307322502136	0.15000000596046448
3NPS.pdb	3NPS_TA144A_fwd.pdb	-0.6461461186408997	-0.18000000715255737
3NPS.pdb	3NPS_TA93A_fwd.pdb	-1.078041672706604	-0.7300000190734863
3NPS.pdb	3NPS_YA141A_fwd.pdb	-1.5006580352783203	-1.7899999618530273
3NPS.pdb	3NPS_YA52A_fwd.pdb	-0.4549340307712555	-0.46000000834465027
