# Supplementary material for: Investigating the volume and diversity of data needed for generalizable antibody–antigen ΔΔG prediction
Source: Nat Comput Sci. 2025 Jul 8;5(8):635–47. doi: 10.1038/s43588-025-00823-8 (PMC12374841; doi:10.1038/s43588-025-00823-8)
Supplement: Supplementary file 4 — Unprocessed Graphinity model predictions and true values for experimental and synthetic ΔΔG values. [file 43588_2025_823_MOESM4_ESM.zip › Figure2/Figure2b-Graphinity_Predictions-10FoldCV_CDR_SeqId/Graphinity_Predictions-Experimental_ddG_645-10FoldCV_CDR_SeqId/no_reverse_mutations_no_non_binders/ddG_645-no_rev_muts_no_non_binders-cutoff_90-fold0.csv]

wt_pdb	mut_pdb	pred_score	true_label
2NYY.pdb	2NYY_DA1030A_fwd.pdb	-2.040618658065796	-0.009999999776482582
2NYY.pdb	2NYY_DA1034A_fwd.pdb	-1.6307318210601807	-2.5299999713897705
2NYY.pdb	2NYY_EA892A_fwd.pdb	-2.0607357025146484	-2.8399999141693115
2NYY.pdb	2NYY_FA889A_fwd.pdb	-0.13093292713165283	-0.41999998688697815
2NYY.pdb	2NYY_FA925A_fwd.pdb	-3.084507703781128	-4.059999942779541
2NYY.pdb	2NYY_HA1036A_fwd.pdb	-2.240604877471924	-7.320000171661377
2NYY.pdb	2NYY_IA928A_fwd.pdb	-0.6820232272148132	0.009999999776482582
2NYY.pdb	2NYY_KA1028A_fwd.pdb	-2.1138038635253906	0.029999999329447746
2NYY.pdb	2NYY_KA875A_fwd.pdb	0.508901834487915	-0.28999999165534973
2NYY.pdb	2NYY_KA895A_fwd.pdb	-0.9744961261749268	0.14000000059604645
2NYY.pdb	2NYY_LA891A_fwd.pdb	0.4891906678676605	-2.5899999141693115
2NYY.pdb	2NYY_NA890A_fwd.pdb	-0.7732638120651245	-0.8899999856948853
2NYY.pdb	2NYY_NA926A_fwd.pdb	-1.8207415342330933	-0.10000000149011612
2NYY.pdb	2NYY_QA887A_fwd.pdb	0.9112865924835205	-0.5199999809265137
2NYY.pdb	2NYY_RA1033A_fwd.pdb	-0.43363064527511597	-0.8199999928474426
2NYY.pdb	2NYY_RA1266A_fwd.pdb	-0.20879925787448883	-0.30000001192092896
2NYY.pdb	2NYY_SA874A_fwd.pdb	-0.679543673992157	0.23000000417232513
2NYY.pdb	2NYY_SA927A_fwd.pdb	-0.8874704837799072	-0.0
2NYY.pdb	2NYY_TA1035A_fwd.pdb	-0.2932010293006897	-1.6200000047683716
2NYY.pdb	2NYY_KH29R_fwd.pdb	-1.4825359582901	-0.07000000029802322
2NYY.pdb	2NYY_MH33Q_fwd.pdb	0.5830631256103516	0.05999999865889549
2NYY.pdb	2NYY_YH30D_fwd.pdb	-0.8510018587112427	-0.07000000029802322
2NYY.pdb	2NYY_YH30Q_fwd.pdb	-1.2761869430541992	-0.12999999523162842
2NYY.pdb	2NYY_YH56Q_fwd.pdb	-1.038277268409729	-0.5199999809265137
2NYY.pdb	2NYY_DL30Y_fwd.pdb	-0.1766669899225235	-0.6499999761581421
2NYY.pdb	2NYY_HL34R_fwd.pdb	-0.8995529413223267	-0.10000000149011612
2NYY.pdb	2NYY_SL28Q_fwd.pdb	-0.21997100114822388	-0.41999998688697815
2NYY.pdb	2NYY_SL31N_fwd.pdb	-0.96956467628479	0.36000001430511475
HM_2NYY.pdb	HM_2NYY_DA1061A_fwd.pdb	-1.114383339881897	0.14000000059604645
HM_2NYY.pdb	HM_2NYY_DA901A_fwd.pdb	-0.49922192096710205	0.49000000953674316
HM_2NYY.pdb	HM_2NYY_EA919A_fwd.pdb	-1.2632793188095093	-0.5
HM_2NYY.pdb	HM_2NYY_FA952A_fwd.pdb	-3.5433266162872314	-1.5299999713897705
HM_2NYY.pdb	HM_2NYY_IA916A_fwd.pdb	-0.2880215048789978	-0.949999988079071
HM_2NYY.pdb	HM_2NYY_KA914A_fwd.pdb	0.21406438946723938	0.3100000023841858
HM_2NYY.pdb	HM_2NYY_KA954A_fwd.pdb	-0.512557327747345	0.5
HM_2NYY.pdb	HM_2NYY_LA918A_fwd.pdb	0.521828293800354	-0.4099999964237213
HM_2NYY.pdb	HM_2NYY_NA917A_fwd.pdb	-1.198775291442871	-0.30000001192092896
HM_2NYY.pdb	HM_2NYY_NA956A_fwd.pdb	-0.8318585157394409	-0.009999999776482582
HM_2NYY.pdb	HM_2NYY_PA1062A_fwd.pdb	0.3138279616832733	-0.23999999463558197
HM_2NYY.pdb	HM_2NYY_RA1060A_fwd.pdb	0.02333235740661621	-0.5799999833106995
HM_2NYY.pdb	HM_2NYY_RA1063A_fwd.pdb	-1.1180853843688965	-4.440000057220459
HM_2NYY.pdb	HM_2NYY_RA902A_fwd.pdb	-0.6236515045166016	0.019999999552965164
HM_2NYY.pdb	HM_2NYY_SA953A_fwd.pdb	0.1545945703983307	0.6600000262260437
HM_2NYY.pdb	HM_2NYY_TA922A_fwd.pdb	0.4277133643627167	-0.6200000047683716
HM_2NYY.pdb	HM_2NYY_KH29R_fwd.pdb	-0.5946170687675476	-0.5099999904632568
HM_2NYY.pdb	HM_2NYY_MH33Q_fwd.pdb	0.27776750922203064	0.009999999776482582
HM_2NYY.pdb	HM_2NYY_YH30D_fwd.pdb	-1.3670326471328735	-0.9700000286102295
HM_2NYY.pdb	HM_2NYY_YH30Q_fwd.pdb	-1.3819217681884766	-1.3300000429153442
HM_2NYY.pdb	HM_2NYY_YH56Q_fwd.pdb	-2.3397319316864014	-1.190000057220459
HM_2NYY.pdb	HM_2NYY_DL30Y_fwd.pdb	0.7533879280090332	-0.6000000238418579
HM_2NYY.pdb	HM_2NYY_HL34R_fwd.pdb	-0.9212979078292847	-0.6299999952316284
HM_2NYY.pdb	HM_2NYY_SL28Q_fwd.pdb	-0.3739264905452728	-0.699999988079071
HM_2NYY.pdb	HM_2NYY_SL31N_fwd.pdb	-0.8037620782852173	-1.2000000476837158
2NZ9.pdb	2NZ9_DA1030A_fwd.pdb	-1.0260021686553955	0.029999999329447746
2NZ9.pdb	2NZ9_DA1034A_fwd.pdb	-1.7355777025222778	-2.3399999141693115
2NZ9.pdb	2NZ9_EA892A_fwd.pdb	-1.7761565446853638	-2.7699999809265137
2NZ9.pdb	2NZ9_FA889A_fwd.pdb	-1.5580730438232422	0.05000000074505806
2NZ9.pdb	2NZ9_FA925A_fwd.pdb	-1.3791329860687256	-3.3399999141693115
2NZ9.pdb	2NZ9_HA1036A_fwd.pdb	-1.5048578977584839	-7.420000076293945
2NZ9.pdb	2NZ9_IA928A_fwd.pdb	-0.41242337226867676	-0.07000000029802322
2NZ9.pdb	2NZ9_KA1028A_fwd.pdb	-4.142938613891602	0.009999999776482582
2NZ9.pdb	2NZ9_KA875A_fwd.pdb	0.07804760336875916	-0.5400000214576721
2NZ9.pdb	2NZ9_KA895A_fwd.pdb	-0.9657337665557861	0.30000001192092896
2NZ9.pdb	2NZ9_LA891A_fwd.pdb	-0.28673064708709717	-2.2799999713897705
2NZ9.pdb	2NZ9_NA890A_fwd.pdb	-0.3562960922718048	-2.1600000858306885
2NZ9.pdb	2NZ9_NA926A_fwd.pdb	-0.06059783697128296	0.15000000596046448
2NZ9.pdb	2NZ9_QA887A_fwd.pdb	0.2082153558731079	-0.10000000149011612
2NZ9.pdb	2NZ9_RA1033A_fwd.pdb	0.16464322805404663	-0.28999999165534973
2NZ9.pdb	2NZ9_RA1266A_fwd.pdb	-1.2495396137237549	-0.38999998569488525
2NZ9.pdb	2NZ9_SA874A_fwd.pdb	-1.5618503093719482	0.11999999731779099
2NZ9.pdb	2NZ9_SA927A_fwd.pdb	-1.2616028785705566	0.07999999821186066
2NZ9.pdb	2NZ9_TA1035A_fwd.pdb	-0.7832820415496826	-2.369999885559082
HM_2NZ9.pdb	HM_2NZ9_DA1061A_fwd.pdb	-0.7086949348449707	0.14000000059604645
HM_2NZ9.pdb	HM_2NZ9_DA901A_fwd.pdb	-1.4452953338623047	0.49000000953674316
HM_2NZ9.pdb	HM_2NZ9_EA919A_fwd.pdb	-0.054322198033332825	-0.5
HM_2NZ9.pdb	HM_2NZ9_FA952A_fwd.pdb	-1.524198055267334	-1.5299999713897705
HM_2NZ9.pdb	HM_2NZ9_IA916A_fwd.pdb	0.114886075258255	-0.949999988079071
HM_2NZ9.pdb	HM_2NZ9_KA914A_fwd.pdb	-3.4311861991882324	0.3100000023841858
HM_2NZ9.pdb	HM_2NZ9_KA954A_fwd.pdb	-0.5572279691696167	0.5
HM_2NZ9.pdb	HM_2NZ9_LA918A_fwd.pdb	0.3532833158969879	-0.4099999964237213
HM_2NZ9.pdb	HM_2NZ9_NA917A_fwd.pdb	-1.008754849433899	-0.30000001192092896
HM_2NZ9.pdb	HM_2NZ9_NA956A_fwd.pdb	-1.3801010847091675	-0.009999999776482582
HM_2NZ9.pdb	HM_2NZ9_PA1062A_fwd.pdb	-0.2735956907272339	-0.23999999463558197
HM_2NZ9.pdb	HM_2NZ9_RA1060A_fwd.pdb	-0.8161190748214722	-0.5799999833106995
HM_2NZ9.pdb	HM_2NZ9_RA1063A_fwd.pdb	-1.8214082717895508	-4.440000057220459
HM_2NZ9.pdb	HM_2NZ9_RA902A_fwd.pdb	-1.6265629529953003	0.019999999552965164
HM_2NZ9.pdb	HM_2NZ9_SA953A_fwd.pdb	-0.16534990072250366	0.6600000262260437
HM_2NZ9.pdb	HM_2NZ9_TA922A_fwd.pdb	-0.5089235305786133	-0.6200000047683716
