# Supplementary material for: Investigating the volume and diversity of data needed for generalizable antibody–antigen ΔΔG prediction
Source: Nat Comput Sci. 2025 Jul 8;5(8):635–47. doi: 10.1038/s43588-025-00823-8 (PMC12374841; doi:10.1038/s43588-025-00823-8)
Supplement: Supplementary file 4 — Unprocessed Graphinity model predictions and true values for experimental and synthetic ΔΔG values. [file 43588_2025_823_MOESM4_ESM.zip › Figure2/Figure2b-Graphinity_Predictions-10FoldCV_CDR_SeqId/Graphinity_Predictions-Experimental_ddG_645-10FoldCV_CDR_SeqId/no_reverse_mutations_no_non_binders/ddG_645-no_rev_muts_no_non_binders-cutoff_90-fold2.csv]

wt_pdb	mut_pdb	pred_score	true_label
1KTZ.pdb	1KTZ_DB94A_fwd.pdb	-0.4913765788078308	-0.8999999761581421
1KTZ.pdb	1KTZ_DB8A_fwd.pdb	-0.5103462934494019	-1.399999976158142
1KTZ.pdb	1KTZ_DB8N_fwd.pdb	-0.5986899137496948	-1.7000000476837158
1KTZ.pdb	1KTZ_EB95A_fwd.pdb	-0.7844007015228271	-1.399999976158142
1KTZ.pdb	1KTZ_EB95Q_fwd.pdb	-0.6886347532272339	-1.7000000476837158
1KTZ.pdb	1KTZ_EB31A_fwd.pdb	0.0051347315311431885	-1.2999999523162842
1KTZ.pdb	1KTZ_EB51A_fwd.pdb	-0.9504361152648926	-1.0
1KTZ.pdb	1KTZ_FB86A_fwd.pdb	-0.7929816842079163	-0.8999999761581421
1KTZ.pdb	1KTZ_FB6A_fwd.pdb	-0.48114606738090515	-2.9000000953674316
1KTZ.pdb	1KTZ_HB55A_fwd.pdb	-1.1155482530593872	-0.4000000059604645
1KTZ.pdb	1KTZ_IB101A_fwd.pdb	-0.6382651925086975	-0.5
1KTZ.pdb	1KTZ_IB26A_fwd.pdb	-0.7950373888015747	-1.899999976158142
1KTZ.pdb	1KTZ_IB29A_fwd.pdb	-0.2694072723388672	-1.2000000476837158
1KTZ.pdb	1KTZ_LB3A_fwd.pdb	-0.36539894342422485	-1.899999976158142
1KTZ.pdb	1KTZ_MB88A_fwd.pdb	-1.053420066833496	-0.800000011920929
1KTZ.pdb	1KTZ_NB23A_fwd.pdb	-0.18960973620414734	-0.30000001192092896
1KTZ.pdb	1KTZ_SB25A_fwd.pdb	-0.5190741419792175	-0.5
1KTZ.pdb	1KTZ_SB28A_fwd.pdb	-1.3229267597198486	-0.4000000059604645
1KTZ.pdb	1KTZ_SB28L_fwd.pdb	-0.29954418540000916	-3.700000047683716
1KTZ.pdb	1KTZ_TB27A_fwd.pdb	-0.29044806957244873	-1.2999999523162842
1KTZ.pdb	1KTZ_VB38A_fwd.pdb	-0.6617462038993835	-0.699999988079071
1KTZ.pdb	1KTZ_VB53A_fwd.pdb	-0.6457067728042603	-0.5
HM_1KTZ.pdb	HM_1KTZ_DB94A_fwd.pdb	-0.6649791598320007	-0.800000011920929
HM_1KTZ.pdb	HM_1KTZ_DB8A_fwd.pdb	-0.5921823978424072	-1.5
HM_1KTZ.pdb	HM_1KTZ_DB8N_fwd.pdb	-0.6831583380699158	-2.0
HM_1KTZ.pdb	HM_1KTZ_EB95A_fwd.pdb	-0.7595095634460449	-1.5
HM_1KTZ.pdb	HM_1KTZ_EB95Q_fwd.pdb	-0.6688504219055176	-1.600000023841858
HM_1KTZ.pdb	HM_1KTZ_EB31A_fwd.pdb	-0.30080631375312805	-1.2000000476837158
HM_1KTZ.pdb	HM_1KTZ_EB51A_fwd.pdb	-0.9228472709655762	-1.100000023841858
HM_1KTZ.pdb	HM_1KTZ_FB86A_fwd.pdb	-0.807508111000061	-0.8999999761581421
HM_1KTZ.pdb	HM_1KTZ_FB6A_fwd.pdb	-1.1478497982025146	-3.0
HM_1KTZ.pdb	HM_1KTZ_HB55A_fwd.pdb	-1.2102696895599365	-0.30000001192092896
HM_1KTZ.pdb	HM_1KTZ_IB101A_fwd.pdb	-0.6378651857376099	-0.5
HM_1KTZ.pdb	HM_1KTZ_IB26A_fwd.pdb	-0.5277703404426575	-1.899999976158142
HM_1KTZ.pdb	HM_1KTZ_IB29A_fwd.pdb	-0.2683226764202118	-1.399999976158142
HM_1KTZ.pdb	HM_1KTZ_LB3A_fwd.pdb	-0.538057267665863	-1.7999999523162842
HM_1KTZ.pdb	HM_1KTZ_MB88A_fwd.pdb	-0.031333744525909424	-0.8999999761581421
HM_1KTZ.pdb	HM_1KTZ_NB23A_fwd.pdb	-0.4738506078720093	-0.30000001192092896
HM_1KTZ.pdb	HM_1KTZ_SB25A_fwd.pdb	-0.46787339448928833	-0.30000001192092896
HM_1KTZ.pdb	HM_1KTZ_SB28A_fwd.pdb	-1.3259395360946655	-0.20000000298023224
HM_1KTZ.pdb	HM_1KTZ_SB28L_fwd.pdb	-0.3188411593437195	-4.0
HM_1KTZ.pdb	HM_1KTZ_TB27A_fwd.pdb	-0.2761615514755249	-1.5
HM_1KTZ.pdb	HM_1KTZ_VB38A_fwd.pdb	-0.6615813970565796	-0.699999988079071
HM_1KTZ.pdb	HM_1KTZ_VB53A_fwd.pdb	-0.7104537487030029	-0.4000000059604645
