# Supplementary material for: Investigating the volume and diversity of data needed for generalizable antibody–antigen ΔΔG prediction
Source: Nat Comput Sci. 2025 Jul 8;5(8):635–47. doi: 10.1038/s43588-025-00823-8 (PMC12374841; doi:10.1038/s43588-025-00823-8)
Supplement: Supplementary file 4 — Unprocessed Graphinity model predictions and true values for experimental and synthetic ΔΔG values. [file 43588_2025_823_MOESM4_ESM.zip › Figure2/Figure2b-Graphinity_Predictions-10FoldCV_CDR_SeqId/Graphinity_Predictions-Experimental_ddG_645-10FoldCV_CDR_SeqId/no_reverse_mutations_no_non_binders/ddG_645-no_rev_muts_no_non_binders-cutoff_90-fold3.csv]

wt_pdb	mut_pdb	pred_score	true_label
3BN9.pdb	3BN9_DA214A_fwd.pdb	-0.5424835681915283	-0.5699999928474426
3BN9.pdb	3BN9_DA46A_fwd.pdb	-0.8671953678131104	-0.41999998688697815
3BN9.pdb	3BN9_DA47A_fwd.pdb	-1.1704998016357422	-0.3100000023841858
3BN9.pdb	3BN9_DA91A_fwd.pdb	-0.6694270968437195	-6.699999809265137
3BN9.pdb	3BN9_EA163A_fwd.pdb	-0.400615394115448	-0.3700000047683716
3BN9.pdb	3BN9_FA50A_fwd.pdb	-0.6552306413650513	0.05000000074505806
3BN9.pdb	3BN9_FA89A_fwd.pdb	-1.3640413284301758	-0.6399999856948853
3BN9.pdb	3BN9_FA92A_fwd.pdb	-1.9835712909698486	-6.699999809265137
3BN9.pdb	3BN9_HA138A_fwd.pdb	-0.7372440695762634	-0.09000000357627869
3BN9.pdb	3BN9_IA26A_fwd.pdb	-0.9757876396179199	-0.0
3BN9.pdb	3BN9_IA45A_fwd.pdb	-0.3196758031845093	-0.8399999737739563
3BN9.pdb	3BN9_KA221A_fwd.pdb	-0.2948964834213257	-0.7900000214576721
3BN9.pdb	3BN9_LA147A_fwd.pdb	-0.5130346417427063	-0.3400000035762787
3BN9.pdb	3BN9_NA90A_fwd.pdb	-0.8255031108856201	-0.7699999809265137
3BN9.pdb	3BN9_QA140A_fwd.pdb	-0.6208910942077637	-0.12999999523162842
3BN9.pdb	3BN9_QA168A_fwd.pdb	-1.5269895792007446	0.029999999329447746
3BN9.pdb	3BN9_QA169A_fwd.pdb	-2.105487108230591	-2.509999990463257
3BN9.pdb	3BN9_QA218A_fwd.pdb	-0.2932145297527313	-0.7099999785423279
3BN9.pdb	3BN9_QA23A_fwd.pdb	-0.7398438453674316	0.41999998688697815
3BN9.pdb	3BN9_RA219A_fwd.pdb	-0.18078404664993286	0.09000000357627869
3BN9.pdb	3BN9_RA48A_fwd.pdb	-0.05484923720359802	0.05000000074505806
3BN9.pdb	3BN9_RA51A_fwd.pdb	-0.20677849650382996	0.07000000029802322
3BN9.pdb	3BN9_RA82A_fwd.pdb	0.09339475631713867	0.1599999964237213
3BN9.pdb	3BN9_TA144A_fwd.pdb	-0.15689456462860107	-0.28999999165534973
3BN9.pdb	3BN9_TA93A_fwd.pdb	-0.7981681227684021	-1.1299999952316284
3BN9.pdb	3BN9_YA141A_fwd.pdb	-2.051680088043213	-1.090000033378601
3BN9.pdb	3BN9_YA52A_fwd.pdb	-1.6692554950714111	-0.019999999552965164
3BN9.pdb	3BN9_QH105V_fwd.pdb	-0.8021355867385864	-1.3600000143051147
3BN9.pdb	3BN9_SH30G_fwd.pdb	-1.0730693340301514	-1.3600000143051147
3BN9.pdb	3BN9_SH30N_fwd.pdb	-0.7458406090736389	-1.3600000143051147
3BN9.pdb	3BN9_TH28R_fwd.pdb	-1.1791622638702393	-0.30000001192092896
3BN9.pdb	3BN9_TH102Q_fwd.pdb	-0.430657297372818	-0.0
3BN9.pdb	3BN9_TH102R_fwd.pdb	-0.6327886581420898	0.05999999865889549
3BN9.pdb	3BN9_YH103S_fwd.pdb	-0.6159852743148804	-0.4099999964237213
HM_3BN9.pdb	HM_3BN9_PH104H_fwd.pdb	-0.39106285572052	-1.3600000143051147
HM_3BN9.pdb	HM_3BN9_QH105V_fwd.pdb	-0.09912100434303284	-0.4099999964237213
HM_3BN9.pdb	HM_3BN9_SH30G_fwd.pdb	-0.7742083072662354	-0.7099999785423279
HM_3BN9.pdb	HM_3BN9_SH30N_fwd.pdb	-0.6261454820632935	-0.7099999785423279
HM_3BN9.pdb	HM_3BN9_TH28R_fwd.pdb	-1.4965505599975586	0.23999999463558197
HM_3BN9.pdb	HM_3BN9_TH102Q_fwd.pdb	-0.6007857918739319	0.1599999964237213
HM_3BN9.pdb	HM_3BN9_TH102R_fwd.pdb	-0.5069600939750671	1.5700000524520874
HM_3BN9.pdb	HM_3BN9_YH103S_fwd.pdb	-0.7420898675918579	-0.5400000214576721
3K2M.pdb	3K2M_ED52A_fwd.pdb	-1.0372475385665894	-2.5
3K2M.pdb	3K2M_MD88A_fwd.pdb	-2.400068759918213	-4.0
3K2M.pdb	3K2M_RD38A_fwd.pdb	-1.1097288131713867	-2.5
3K2M.pdb	3K2M_WD80A_fwd.pdb	-0.45150429010391235	-4.0
3K2M.pdb	3K2M_YD35A_fwd.pdb	-0.699688196182251	-1.0
3K2M.pdb	3K2M_YD36A_fwd.pdb	-2.0777580738067627	-3.700000047683716
3K2M.pdb	3K2M_YD87A_fwd.pdb	-1.6382912397384644	-4.0
