# Supplementary material for: Investigating the volume and diversity of data needed for generalizable antibody–antigen ΔΔG prediction
Source: Nat Comput Sci. 2025 Jul 8;5(8):635–47. doi: 10.1038/s43588-025-00823-8 (PMC12374841; doi:10.1038/s43588-025-00823-8)
Supplement: Supplementary file 4 — Unprocessed Graphinity model predictions and true values for experimental and synthetic ΔΔG values. [file 43588_2025_823_MOESM4_ESM.zip › Figure2/Figure2b-Graphinity_Predictions-10FoldCV_CDR_SeqId/Graphinity_Predictions-Experimental_ddG_645-10FoldCV_CDR_SeqId/no_reverse_mutations_no_non_binders/ddG_645-no_rev_muts_no_non_binders-cutoff_90-fold4.csv]

wt_pdb	mut_pdb	pred_score	true_label
1N8Z.pdb	1N8Z_DH31A_fwd.pdb	-1.2044841051101685	-0.25
1N8Z.pdb	1N8Z_DH102A_fwd.pdb	-0.7399734258651733	-1.2100000381469727
1N8Z.pdb	1N8Z_DH102W_fwd.pdb	-0.40915682911872864	0.6899999976158142
1N8Z.pdb	1N8Z_FH104A_fwd.pdb	-0.9523257613182068	-1.1699999570846558
1N8Z.pdb	1N8Z_KH30A_fwd.pdb	-0.2602844536304474	-0.6100000143051147
1N8Z.pdb	1N8Z_NH55A_fwd.pdb	-1.1909270286560059	0.15000000596046448
1N8Z.pdb	1N8Z_TH32A_fwd.pdb	-0.72538161277771	-0.3799999952316284
1N8Z.pdb	1N8Z_TH54A_fwd.pdb	-1.0072180032730103	-0.7799999713897705
1N8Z.pdb	1N8Z_YH105F_fwd.pdb	-0.4258964955806732	0.05000000074505806
1N8Z.pdb	1N8Z_YH105F_fwd.pdb	-0.42589595913887024	-0.8199999928474426
1N8Z.pdb	1N8Z_YH109V_fwd.pdb	-1.1983284950256348	-0.2199999988079071
1N8Z.pdb	1N8Z_YH33A_fwd.pdb	-2.793102741241455	0.09000000357627869
1N8Z.pdb	1N8Z_YH52A_fwd.pdb	-0.16603732109069824	-0.23000000417232513
1N8Z.pdb	1N8Z_YH57A_fwd.pdb	-0.9438759088516235	-0.8700000047683716
1N8Z.pdb	1N8Z_DL28N_fwd.pdb	-0.351055383682251	0.2800000011920929
1N8Z.pdb	1N8Z_FL53N_fwd.pdb	-1.477219581604004	-1.2100000381469727
1N8Z.pdb	1N8Z_HL91F_fwd.pdb	-0.14605197310447693	0.4300000071525574
1N8Z.pdb	1N8Z_HL91F_fwd.pdb	-0.146051287651062	-0.029999999329447746
1N8Z.pdb	1N8Z_NL30A_fwd.pdb	-1.408984661102295	-1.1200000047683716
1N8Z.pdb	1N8Z_NL30S_fwd.pdb	-1.1741116046905518	-0.05999999865889549
1N8Z.pdb	1N8Z_RL66G_fwd.pdb	-1.224890947341919	-0.2199999988079071
1N8Z.pdb	1N8Z_SL50A_fwd.pdb	-0.48354414105415344	0.07000000029802322
1N8Z.pdb	1N8Z_SL52A_fwd.pdb	-0.5658888220787048	0.3100000023841858
1N8Z.pdb	1N8Z_TL31A_fwd.pdb	-1.3023388385772705	-0.800000011920929
1N8Z.pdb	1N8Z_TL93A_fwd.pdb	-0.6234719753265381	-0.8199999928474426
1N8Z.pdb	1N8Z_TL94A_fwd.pdb	-1.228177547454834	0.11999999731779099
1N8Z.pdb	1N8Z_TL94S_fwd.pdb	-0.3833155035972595	-0.3100000023841858
1N8Z.pdb	1N8Z_YL49A_fwd.pdb	0.07727992534637451	-1.0499999523162842
1N8Z.pdb	1N8Z_YL92A_fwd.pdb	-1.784334421157837	-1.3600000143051147
1N8Z.pdb	1N8Z_YL92F_fwd.pdb	-0.9029428958892822	0.20999999344348907
3BDY.pdb	3BDY_DH32A_fwd.pdb	-0.7985430359840393	-0.20000000298023224
3BDY.pdb	3BDY_DH103A_fwd.pdb	-0.40664052963256836	-0.0
3BDY.pdb	3BDY_FH105A_fwd.pdb	-0.7047966718673706	-0.699999988079071
3BDY.pdb	3BDY_GH101A_fwd.pdb	-1.1037622690200806	-0.20000000298023224
3BDY.pdb	3BDY_GH102A_fwd.pdb	-0.4676794111728668	0.10000000149011612
3BDY.pdb	3BDY_GH104A_fwd.pdb	-0.8829578161239624	-0.800000011920929
3BDY.pdb	3BDY_KH31A_fwd.pdb	-0.7198953628540039	-0.20000000298023224
3BDY.pdb	3BDY_NH56A_fwd.pdb	-0.3668525815010071	0.20000000298023224
3BDY.pdb	3BDY_RH51A_fwd.pdb	-2.489187717437744	0.30000001192092896
3BDY.pdb	3BDY_RH60A_fwd.pdb	-0.6840753555297852	0.20000000298023224
3BDY.pdb	3BDY_TH33A_fwd.pdb	-1.1105656623840332	0.4000000059604645
3BDY.pdb	3BDY_TH55A_fwd.pdb	-0.4108975827693939	0.5
3BDY.pdb	3BDY_WH100A_fwd.pdb	-2.690411329269409	-2.0
3BDY.pdb	3BDY_YH106A_fwd.pdb	-1.9744384288787842	-0.5
3BDY.pdb	3BDY_YH34A_fwd.pdb	-1.88908052444458	-0.30000001192092896
3BDY.pdb	3BDY_YH53A_fwd.pdb	-1.133862018585205	-0.4000000059604645
3BDY.pdb	3BDY_YH58A_fwd.pdb	-0.7623187899589539	-0.20000000298023224
3BDY.pdb	3BDY_DL28A_fwd.pdb	-0.550142765045166	-0.0
3BDY.pdb	3BDY_GL35A_fwd.pdb	-0.27811914682388306	-1.2000000476837158
3BDY.pdb	3BDY_GL55A_fwd.pdb	-0.6019713878631592	-1.0
3BDY.pdb	3BDY_HL95A_fwd.pdb	-1.8649678230285645	-2.0
3BDY.pdb	3BDY_IL29A_fwd.pdb	0.11051219701766968	-1.100000023841858
3BDY.pdb	3BDY_IL33A_fwd.pdb	0.6953254342079163	-0.800000011920929
3BDY.pdb	3BDY_PL30A_fwd.pdb	0.05579906702041626	-0.20000000298023224
3BDY.pdb	3BDY_RL31A_fwd.pdb	-0.5477451682090759	0.20000000298023224
3BDY.pdb	3BDY_SL32A_fwd.pdb	-0.7340570688247681	-1.0
3BDY.pdb	3BDY_SL34A_fwd.pdb	-0.8539403676986694	-1.2999999523162842
3BDY.pdb	3BDY_SL56A_fwd.pdb	-0.5426850914955139	-0.10000000149011612
3BDY.pdb	3BDY_TL97A_fwd.pdb	-0.9042398929595947	0.30000001192092896
3BDY.pdb	3BDY_TL98A_fwd.pdb	-1.0798308849334717	-0.0
3BDY.pdb	3BDY_WL54A_fwd.pdb	-0.8603501319885254	-1.2999999523162842
3BDY.pdb	3BDY_YL36A_fwd.pdb	-1.271004557609558	-1.7000000476837158
3BDY.pdb	3BDY_YL57A_fwd.pdb	-1.3624415397644043	-0.699999988079071
3BDY.pdb	3BDY_YL96A_fwd.pdb	-1.846576452255249	-1.399999976158142
3BE1.pdb	3BE1_DH31A_fwd.pdb	-1.1104285717010498	-0.4000000059604645
3BE1.pdb	3BE1_DH102A_fwd.pdb	-1.0506919622421265	0.10000000149011612
3BE1.pdb	3BE1_FH104A_fwd.pdb	-1.7381954193115234	-1.899999976158142
3BE1.pdb	3BE1_GH100A_fwd.pdb	-0.8676904439926147	-0.10000000149011612
3BE1.pdb	3BE1_GH101A_fwd.pdb	-0.594472348690033	-0.30000001192092896
3BE1.pdb	3BE1_GH103A_fwd.pdb	-0.515648365020752	-1.7999999523162842
3BE1.pdb	3BE1_KH30A_fwd.pdb	-0.06567895412445068	0.30000001192092896
3BE1.pdb	3BE1_NH55A_fwd.pdb	-0.8779698610305786	0.800000011920929
3BE1.pdb	3BE1_RH50A_fwd.pdb	-2.8874619007110596	-2.4000000953674316
3BE1.pdb	3BE1_RH59A_fwd.pdb	-1.1077016592025757	-2.5
3BE1.pdb	3BE1_TH32A_fwd.pdb	-1.022314429283142	0.4000000059604645
3BE1.pdb	3BE1_TH54A_fwd.pdb	-1.5152127742767334	-0.10000000149011612
3BE1.pdb	3BE1_WH99A_fwd.pdb	-1.711395025253296	-1.7999999523162842
3BE1.pdb	3BE1_YH105A_fwd.pdb	-2.1445302963256836	-1.2000000476837158
3BE1.pdb	3BE1_YH33A_fwd.pdb	-2.117056369781494	-2.4000000953674316
3BE1.pdb	3BE1_YH52A_fwd.pdb	-2.311081647872925	0.800000011920929
3BE1.pdb	3BE1_YH57A_fwd.pdb	-0.7393258810043335	-1.7999999523162842
3BE1.pdb	3BE1_DL28A_fwd.pdb	-0.30786576867103577	-0.0
3BE1.pdb	3BE1_GL35A_fwd.pdb	-0.6647019386291504	-0.30000001192092896
3BE1.pdb	3BE1_GL55A_fwd.pdb	-0.8486650586128235	0.30000001192092896
3BE1.pdb	3BE1_HL95A_fwd.pdb	-1.1232194900512695	-0.8999999761581421
3BE1.pdb	3BE1_IL29A_fwd.pdb	-0.5652777552604675	0.20000000298023224
3BE1.pdb	3BE1_IL33A_fwd.pdb	-0.40958818793296814	-0.8999999761581421
3BE1.pdb	3BE1_PL30A_fwd.pdb	-0.22439804673194885	-0.10000000149011612
3BE1.pdb	3BE1_RL31A_fwd.pdb	-0.8122313022613525	0.20000000298023224
3BE1.pdb	3BE1_SL32A_fwd.pdb	-0.6652085781097412	-0.30000001192092896
3BE1.pdb	3BE1_SL34A_fwd.pdb	-0.6421438455581665	0.20000000298023224
3BE1.pdb	3BE1_SL56A_fwd.pdb	-0.523971676826477	-0.30000001192092896
3BE1.pdb	3BE1_TL97A_fwd.pdb	-0.6372228860855103	0.4000000059604645
3BE1.pdb	3BE1_TL98A_fwd.pdb	-2.857025146484375	-1.399999976158142
3BE1.pdb	3BE1_WL54A_fwd.pdb	-1.3272759914398193	-1.399999976158142
3BE1.pdb	3BE1_YL36A_fwd.pdb	-3.339315891265869	0.800000011920929
3BE1.pdb	3BE1_YL57A_fwd.pdb	-1.5859777927398682	-0.8999999761581421
3BE1.pdb	3BE1_YL96A_fwd.pdb	-1.2108542919158936	-0.5
