# Supplementary material for: Investigating the volume and diversity of data needed for generalizable antibody–antigen ΔΔG prediction
Source: Nat Comput Sci. 2025 Jul 8;5(8):635–47. doi: 10.1038/s43588-025-00823-8 (PMC12374841; doi:10.1038/s43588-025-00823-8)
Supplement: Supplementary file 4 — Unprocessed Graphinity model predictions and true values for experimental and synthetic ΔΔG values. [file 43588_2025_823_MOESM4_ESM.zip › Figure2/Figure2b-Graphinity_Predictions-10FoldCV_CDR_SeqId/Graphinity_Predictions-Experimental_ddG_645-10FoldCV_CDR_SeqId/no_reverse_mutations_no_non_binders/ddG_645-no_rev_muts_no_non_binders-cutoff_90-fold5.csv]

wt_pdb	mut_pdb	pred_score	true_label
1BJ1.pdb	1BJ1_FV4A_fwd.pdb	-1.5239766836166382	-0.0
1BJ1.pdb	1BJ1_YV8A_fwd.pdb	-0.3848832845687866	-0.0
1BJ1.pdb	1BJ1_EW80A_fwd.pdb	-0.40324291586875916	-0.8199999928474426
1BJ1.pdb	1BJ1_GW75A_fwd.pdb	0.38712936639785767	-2.759999990463257
1BJ1.pdb	1BJ1_GW79A_fwd.pdb	0.3897038698196411	-3.690000057220459
1BJ1.pdb	1BJ1_HW73A_fwd.pdb	-0.9612434506416321	-0.0
1BJ1.pdb	1BJ1_HW77A_fwd.pdb	-1.0171884298324585	-0.0
1BJ1.pdb	1BJ1_IW67A_fwd.pdb	-0.40746545791625977	-0.8199999928474426
1BJ1.pdb	1BJ1_IW70A_fwd.pdb	-0.4023692011833191	-3.690000057220459
1BJ1.pdb	1BJ1_IW78A_fwd.pdb	-0.6987044811248779	-0.4099999964237213
1BJ1.pdb	1BJ1_KW35A_fwd.pdb	-0.3190576136112213	-0.4099999964237213
1BJ1.pdb	1BJ1_KW71A_fwd.pdb	-0.7659614086151123	-0.6499999761581421
1BJ1.pdb	1BJ1_MW68A_fwd.pdb	-1.2629499435424805	-3.690000057220459
1BJ1.pdb	1BJ1_MW81A_fwd.pdb	-0.6869422197341919	-1.4199999570846558
1BJ1.pdb	1BJ1_QW66A_fwd.pdb	-0.6622086763381958	-0.0
1BJ1.pdb	1BJ1_QW74A_fwd.pdb	-1.1789982318878174	-0.0
1BJ1.pdb	1BJ1_QW76A_fwd.pdb	-0.8750378489494324	-1.75
1BJ1.pdb	1BJ1_RW69A_fwd.pdb	-1.02109956741333	-3.690000057220459
1BJ1.pdb	1BJ1_YW32A_fwd.pdb	-1.0506592988967896	-0.8199999928474426
1CZ8.pdb	1CZ8_FV4A_fwd.pdb	-1.558836579322815	-0.0
1CZ8.pdb	1CZ8_YV8A_fwd.pdb	-1.4231982231140137	-0.0
1CZ8.pdb	1CZ8_EW80A_fwd.pdb	-1.1525049209594727	-1.149999976158142
1CZ8.pdb	1CZ8_GW75A_fwd.pdb	0.47844836115837097	-2.6700000762939453
1CZ8.pdb	1CZ8_GW79A_fwd.pdb	0.3029382526874542	-4.099999904632568
1CZ8.pdb	1CZ8_HW73A_fwd.pdb	-0.8400552868843079	-0.0
1CZ8.pdb	1CZ8_HW77A_fwd.pdb	-0.6093302965164185	-0.0
1CZ8.pdb	1CZ8_IW67A_fwd.pdb	-0.207896888256073	-0.949999988079071
1CZ8.pdb	1CZ8_IW70A_fwd.pdb	-0.1666167676448822	-1.2999999523162842
1CZ8.pdb	1CZ8_IW78A_fwd.pdb	-1.0730042457580566	-1.059999942779541
1CZ8.pdb	1CZ8_KW35A_fwd.pdb	-0.38670068979263306	-0.0
1CZ8.pdb	1CZ8_KW71A_fwd.pdb	-0.5173347592353821	-1.3600000143051147
1CZ8.pdb	1CZ8_MW68A_fwd.pdb	-1.7595959901809692	-4.099999904632568
1CZ8.pdb	1CZ8_MW81A_fwd.pdb	-0.6907922029495239	-1.909999966621399
1CZ8.pdb	1CZ8_QW66A_fwd.pdb	-0.3464546203613281	-0.6499999761581421
1CZ8.pdb	1CZ8_QW74A_fwd.pdb	0.10559254139661789	-0.0
1CZ8.pdb	1CZ8_QW76A_fwd.pdb	-1.1002060174942017	-1.059999942779541
1CZ8.pdb	1CZ8_RW69A_fwd.pdb	-1.1100250482559204	-0.8199999928474426
1CZ8.pdb	1CZ8_YW32A_fwd.pdb	-0.28070756793022156	-1.940000057220459
1MHP.pdb	1MHP_FH99W_fwd.pdb	-0.028353966772556305	-0.0
1MHP.pdb	1MHP_FH99Y_fwd.pdb	0.11711109429597855	-0.7599999904632568
1MHP.pdb	1MHP_GH100F_fwd.pdb	0.9004846215248108	-0.5699999928474426
1MHP.pdb	1MHP_GH100L_fwd.pdb	0.6649959087371826	-2.7300000190734863
1MHP.pdb	1MHP_GH100M_fwd.pdb	0.5589807629585266	-0.10000000149011612
1MHP.pdb	1MHP_GH100S_fwd.pdb	0.24066013097763062	-0.5600000023841858
1MHP.pdb	1MHP_GH53A_fwd.pdb	1.038705825805664	-0.5099999904632568
1MHP.pdb	1MHP_GH53N_fwd.pdb	1.379256010055542	-1.2599999904632568
1MHP.pdb	1MHP_GH53S_fwd.pdb	0.9512354731559753	-0.6800000071525574
1MHP.pdb	1MHP_GH54I_fwd.pdb	0.8298183679580688	-1.3600000143051147
1MHP.pdb	1MHP_GH54T_fwd.pdb	0.9296339750289917	-1.1699999570846558
1MHP.pdb	1MHP_GH54Y_fwd.pdb	2.016458749771118	-0.0
1MHP.pdb	1MHP_KH64D_fwd.pdb	0.2965918481349945	0.11999999731779099
1MHP.pdb	1MHP_KH64E_fwd.pdb	0.5023826360702515	0.1599999964237213
1MHP.pdb	1MHP_KH64N_fwd.pdb	0.11699580401182175	0.07000000029802322
1MHP.pdb	1MHP_KH64Q_fwd.pdb	0.1826973855495453	0.1599999964237213
1MHP.pdb	1MHP_LH60D_fwd.pdb	-0.1792115867137909	0.11999999731779099
1MHP.pdb	1MHP_RH31Q_fwd.pdb	-0.30633237957954407	-1.309999942779541
1MHP.pdb	1MHP_SH35A_fwd.pdb	-0.12014750391244888	-1.5800000429153442
1MHP.pdb	1MHP_SH35Q_fwd.pdb	-0.05950658768415451	-2.7300000190734863
1MHP.pdb	1MHP_SH52M_fwd.pdb	0.9423984885215759	-2.0799999237060547
1MHP.pdb	1MHP_TH33N_fwd.pdb	0.3143205940723419	-2.7300000190734863
1MHP.pdb	1MHP_TH33V_fwd.pdb	-0.2532799541950226	-0.4300000071525574
1MHP.pdb	1MHP_TH50V_fwd.pdb	0.07803912460803986	0.25999999046325684
1MHP.pdb	1MHP_YH58E_fwd.pdb	-0.6730499863624573	-2.0799999237060547
1MHP.pdb	1MHP_YH58Q_fwd.pdb	-0.900201678276062	-2.0799999237060547
1MHP.pdb	1MHP_YH58W_fwd.pdb	-0.027069859206676483	-0.8199999928474426
1MHP.pdb	1MHP_YH59E_fwd.pdb	-0.6200928688049316	-0.5400000214576721
1MHP.pdb	1MHP_GL91Q_fwd.pdb	1.0724542140960693	-1.5800000429153442
1MHP.pdb	1MHP_GL91S_fwd.pdb	0.3633982837200165	-0.5099999904632568
1MHP.pdb	1MHP_HL30K_fwd.pdb	0.05762004479765892	-1.1699999570846558
1MHP.pdb	1MHP_HL30R_fwd.pdb	0.03293211758136749	-1.1200000047683716
1MHP.pdb	1MHP_HL30W_fwd.pdb	1.1443586349487305	-1.2599999904632568
1MHP.pdb	1MHP_LL48F_fwd.pdb	0.5769929885864258	-0.7099999785423279
1MHP.pdb	1MHP_LL48K_fwd.pdb	0.28106895089149475	-0.9300000071525574
1MHP.pdb	1MHP_LL48W_fwd.pdb	0.8364940285682678	-1.909999966621399
1MHP.pdb	1MHP_NL29V_fwd.pdb	-0.3271203339099884	-1.0499999523162842
1MHP.pdb	1MHP_NL29W_fwd.pdb	0.9798417091369629	-1.5800000429153442
1MHP.pdb	1MHP_NL29Y_fwd.pdb	0.7354424595832825	-1.909999966621399
1MHP.pdb	1MHP_NL51D_fwd.pdb	0.32810813188552856	-0.5
1MHP.pdb	1MHP_NL51E_fwd.pdb	0.24154651165008545	0.18000000715255737
1MHP.pdb	1MHP_NL51K_fwd.pdb	-0.38815876841545105	-0.6600000262260437
1MHP.pdb	1MHP_NL51R_fwd.pdb	-0.06284145265817642	-0.8500000238418579
1MHP.pdb	1MHP_NL51Y_fwd.pdb	0.16502565145492554	0.10000000149011612
1MHP.pdb	1MHP_SL23R_fwd.pdb	0.48551684617996216	0.07000000029802322
1MHP.pdb	1MHP_SL27Q_fwd.pdb	0.11805602163076401	0.6700000166893005
1MHP.pdb	1MHP_SL90Q_fwd.pdb	-0.5828205347061157	-1.7799999713897705
1MHP.pdb	1MHP_SL90R_fwd.pdb	-0.30892959237098694	-2.7300000190734863
1MHP.pdb	1MHP_SL90T_fwd.pdb	-0.4564664959907532	-2.319999933242798
1MHP.pdb	1MHP_WL89Q_fwd.pdb	-0.261277437210083	-2.0799999237060547
