# Supplementary material for: Investigating the volume and diversity of data needed for generalizable antibody–antigen ΔΔG prediction
Source: Nat Comput Sci. 2025 Jul 8;5(8):635–47. doi: 10.1038/s43588-025-00823-8 (PMC12374841; doi:10.1038/s43588-025-00823-8)
Supplement: Supplementary file 4 — Unprocessed Graphinity model predictions and true values for experimental and synthetic ΔΔG values. [file 43588_2025_823_MOESM4_ESM.zip › Figure2/Figure2b-Graphinity_Predictions-10FoldCV_CDR_SeqId/Graphinity_Predictions-Experimental_ddG_645-10FoldCV_CDR_SeqId/no_reverse_mutations_no_non_binders/ddG_645-no_rev_muts_no_non_binders-cutoff_90-fold6.csv]

wt_pdb	mut_pdb	pred_score	true_label
1DVF.pdb	1DVF_HA30A_fwd.pdb	-2.5282890796661377	-1.6699999570846558
1DVF.pdb	1DVF_SA93A_fwd.pdb	-0.048601433634757996	-1.1699999570846558
1DVF.pdb	1DVF_WA92A_fwd.pdb	-1.6901280879974365	-0.3400000035762787
1DVF.pdb	1DVF_YA32A_fwd.pdb	-0.9581035375595093	-2.049999952316284
1DVF.pdb	1DVF_YA49A_fwd.pdb	-0.2581343650817871	-1.6399999856948853
1DVF.pdb	1DVF_YA49A_fwd.pdb	-0.25813329219818115	-1.75
1DVF.pdb	1DVF_YA50A_fwd.pdb	-1.8875353336334229	-0.6899999976158142
1DVF.pdb	1DVF_DB100A_fwd.pdb	-1.1187195777893066	-2.819999933242798
1DVF.pdb	1DVF_DB54A_fwd.pdb	0.2886616587638855	-4.320000171661377
1DVF.pdb	1DVF_DB58A_fwd.pdb	-0.9251776337623596	-1.6200000047683716
1DVF.pdb	1DVF_EB98A_fwd.pdb	-2.3547277450561523	-4.230000019073486
1DVF.pdb	1DVF_NB56A_fwd.pdb	-1.8425413370132446	-1.1699999570846558
1DVF.pdb	1DVF_RB99A_fwd.pdb	-1.822750449180603	-1.8899999856948853
1DVF.pdb	1DVF_TB30A_fwd.pdb	-0.6572983860969543	-0.9200000166893005
1DVF.pdb	1DVF_WB52A_fwd.pdb	-2.474898338317871	-4.170000076293945
1DVF.pdb	1DVF_YB101F_fwd.pdb	-0.263713002204895	-2.0299999713897705
1DVF.pdb	1DVF_YB32A_fwd.pdb	-2.112720251083374	-1.850000023841858
1DVF.pdb	1DVF_YC49A_fwd.pdb	-1.1067686080932617	-1.8799999952316284
1DVF.pdb	1DVF_DD52A_fwd.pdb	0.5272812843322754	-1.7000000476837158
1DVF.pdb	1DVF_HD33A_fwd.pdb	-1.1121045351028442	-1.8799999952316284
1DVF.pdb	1DVF_ID101A_fwd.pdb	-0.4363163709640503	-2.7100000381469727
1DVF.pdb	1DVF_KD30A_fwd.pdb	1.0249091386795044	-1.0099999904632568
1DVF.pdb	1DVF_ND55A_fwd.pdb	0.22520171105861664	-1.8799999952316284
1DVF.pdb	1DVF_QD104A_fwd.pdb	-1.5156446695327759	-1.6399999856948853
1DVF.pdb	1DVF_RD106A_fwd.pdb	-0.5573715567588806	-4.130000114440918
1DVF.pdb	1DVF_YD102A_fwd.pdb	-2.94661021232605	-4.789999961853027
1VFB.pdb	1VFB_DC119A_fwd.pdb	-0.8509449362754822	-1.0
1VFB.pdb	1VFB_DC18A_fwd.pdb	1.282546043395996	-0.30000001192092896
1VFB.pdb	1VFB_IC124A_fwd.pdb	0.7305595278739929	-1.2000000476837158
1VFB.pdb	1VFB_KC116A_fwd.pdb	-1.389265775680542	-0.699999988079071
1VFB.pdb	1VFB_LC129A_fwd.pdb	-0.33166569471359253	-0.20000000298023224
1VFB.pdb	1VFB_NC19A_fwd.pdb	-1.353339433670044	-0.30000001192092896
1VFB.pdb	1VFB_QC121A_fwd.pdb	-2.9630441665649414	-2.9000000953674316
1VFB.pdb	1VFB_RC125A_fwd.pdb	-1.7034251689910889	-1.7999999523162842
1VFB.pdb	1VFB_SC24A_fwd.pdb	-0.3127436935901642	-0.800000011920929
1VFB.pdb	1VFB_TC118A_fwd.pdb	-0.843915581703186	-0.800000011920929
1VFB.pdb	1VFB_VC120A_fwd.pdb	-0.5888481736183167	-0.8999999761581421
1VFB.pdb	1VFB_YC23A_fwd.pdb	-0.8645089268684387	-0.4000000059604645
1VFB.pdb	1VFB_DH100A_fwd.pdb	-1.4005775451660156	-2.9000000953674316
1VFB.pdb	1VFB_DH54A_fwd.pdb	0.011930182576179504	-1.0
1VFB.pdb	1VFB_DH58E_fwd.pdb	-0.6446864604949951	-0.07999999821186066
1VFB.pdb	1VFB_DH58N_fwd.pdb	-0.8746191263198853	0.12999999523162842
1VFB.pdb	1VFB_GH31A_fwd.pdb	-0.5760459303855896	-0.30000001192092896
1VFB.pdb	1VFB_GH31E_fwd.pdb	-0.3496510982513428	0.5099999904632568
1VFB.pdb	1VFB_GH31W_fwd.pdb	-0.21129892766475677	-0.009999999776482582
1VFB.pdb	1VFB_RH99W_fwd.pdb	-0.14768895506858826	-0.7099999785423279
1VFB.pdb	1VFB_RH99Y_fwd.pdb	-0.3174225687980652	-1.2599999904632568
1VFB.pdb	1VFB_SH28D_fwd.pdb	-0.32403677701950073	-0.0
1VFB.pdb	1VFB_SH28E_fwd.pdb	-0.5157686471939087	0.10000000149011612
1VFB.pdb	1VFB_SH28N_fwd.pdb	-0.4785986542701721	-0.15000000596046448
1VFB.pdb	1VFB_SH28Q_fwd.pdb	-0.9038532376289368	-0.07999999821186066
1VFB.pdb	1VFB_WH52A_fwd.pdb	0.3318858742713928	-0.8999999761581421
1VFB.pdb	1VFB_YH101A_fwd.pdb	-3.2592592239379883	-4.0
1VFB.pdb	1VFB_YH101F_fwd.pdb	-1.0467976331710815	-1.600000023841858
1VFB.pdb	1VFB_YH32A_fwd.pdb	-1.662790298461914	-1.100000023841858
1VFB.pdb	1VFB_YH32E_fwd.pdb	-1.7985368967056274	-1.909999966621399
1VFB.pdb	1VFB_NL31W_fwd.pdb	-0.2046685516834259	-0.17000000178813934
1VFB.pdb	1VFB_TL52F_fwd.pdb	-0.25688135623931885	-0.4699999988079071
1VFB.pdb	1VFB_TL53R_fwd.pdb	0.8827806115150452	-1.6699999570846558
1VFB.pdb	1VFB_WL92A_fwd.pdb	-0.8472184538841248	-3.299999952316284
1VFB.pdb	1VFB_YL32A_fwd.pdb	-1.8358542919158936	-1.7000000476837158
1VFB.pdb	1VFB_YL50A_fwd.pdb	-0.49477142095565796	-0.5
1VFB.pdb	1VFB_YL50K_fwd.pdb	-0.5022602677345276	-1.6699999570846558
1VFB.pdb	1VFB_YL50R_fwd.pdb	0.2050689309835434	-0.8500000238418579
3NGB.pdb	3NGB_AH57G_fwd.pdb	-0.11543311178684235	0.05999999865889549
3NGB.pdb	3NGB_GH55S_fwd.pdb	0.24739782512187958	-0.7300000190734863
3NGB.pdb	3NGB_IH30T_fwd.pdb	0.1407531350851059	-0.07999999821186066
3NGB.pdb	3NGB_KH52N_fwd.pdb	1.1453585624694824	-0.18000000715255737
3NGB.pdb	3NGB_PH63K_fwd.pdb	-1.4843740463256836	-0.23000000417232513
3NGB.pdb	3NGB_RH54N_fwd.pdb	0.3650234341621399	-0.05000000074505806
3NGB.pdb	3NGB_RH62Q_fwd.pdb	-0.6300015449523926	-0.10000000149011612
3NGB.pdb	3NGB_TH33Y_fwd.pdb	-0.3164968192577362	-0.07999999821186066
3NGB.pdb	3NGB_VH58T_fwd.pdb	-0.17947480082511902	-0.14000000059604645
3NGB.pdb	3NGB_VH74T_fwd.pdb	-0.42560261487960815	-0.1599999964237213
3NGB.pdb	3NGB_YH75S_fwd.pdb	1.2024791240692139	-0.33000001311302185
