# Supplementary material for: Investigating the volume and diversity of data needed for generalizable antibody–antigen ΔΔG prediction
Source: Nat Comput Sci. 2025 Jul 8;5(8):635–47. doi: 10.1038/s43588-025-00823-8 (PMC12374841; doi:10.1038/s43588-025-00823-8)
Supplement: Supplementary file 4 — Unprocessed Graphinity model predictions and true values for experimental and synthetic ΔΔG values. [file 43588_2025_823_MOESM4_ESM.zip › Figure2/Figure2b-Graphinity_Predictions-10FoldCV_CDR_SeqId/Graphinity_Predictions-Experimental_ddG_645-10FoldCV_CDR_SeqId/no_reverse_mutations_no_non_binders/ddG_645-no_rev_muts_no_non_binders-cutoff_90-fold7.csv]

wt_pdb	mut_pdb	pred_score	true_label
1DQJ.pdb	1DQJ_DC101A_fwd.pdb	-2.341508388519287	-1.2999999523162842
1DQJ.pdb	1DQJ_KC96A_fwd.pdb	-3.766857147216797	-6.099999904632568
1DQJ.pdb	1DQJ_KC97A_fwd.pdb	-2.7729618549346924	-3.5
1DQJ.pdb	1DQJ_LC75A_fwd.pdb	-1.0697919130325317	-1.5
1DQJ.pdb	1DQJ_NC93A_fwd.pdb	-0.6266829967498779	-0.6000000238418579
1DQJ.pdb	1DQJ_RC21A_fwd.pdb	-3.3008618354797363	-1.2999999523162842
1DQJ.pdb	1DQJ_SC100A_fwd.pdb	-0.9559707641601562	-0.800000011920929
1DQJ.pdb	1DQJ_TC89A_fwd.pdb	-0.612646758556366	-0.800000011920929
1DQJ.pdb	1DQJ_WC62A_fwd.pdb	-1.810639500617981	-0.800000011920929
1DQJ.pdb	1DQJ_WC63A_fwd.pdb	-1.8228400945663452	-1.2999999523162842
1DQJ.pdb	1DQJ_YC20A_fwd.pdb	-1.0987703800201416	-3.299999952316284
1DQJ.pdb	1DQJ_DH32A_fwd.pdb	-1.9477874040603638	-2.0
1DQJ.pdb	1DQJ_WH98A_fwd.pdb	-2.7549843788146973	-4.900000095367432
1DQJ.pdb	1DQJ_YH33A_fwd.pdb	-3.677262544631958	-5.5
1DQJ.pdb	1DQJ_YH50A_fwd.pdb	-4.0053229331970215	-6.900000095367432
1DQJ.pdb	1DQJ_YH53A_fwd.pdb	-2.9659159183502197	-1.2000000476837158
1DQJ.pdb	1DQJ_NL31A_fwd.pdb	-1.3123366832733154	-2.0
1DQJ.pdb	1DQJ_NL32A_fwd.pdb	-2.4691836833953857	-4.099999904632568
1DQJ.pdb	1DQJ_SL91A_fwd.pdb	-1.8880311250686646	-1.399999976158142
1DQJ.pdb	1DQJ_YL50A_fwd.pdb	-2.1676626205444336	-2.700000047683716
1DQJ.pdb	1DQJ_YL96A_fwd.pdb	-3.473559617996216	-1.100000023841858
1FFW.pdb	1FFW_AA89V_fwd.pdb	-0.11757799983024597	-0.09000000357627869
1FFW.pdb	1FFW_DA12K_fwd.pdb	-1.0147391557693481	-0.05000000074505806
1FFW.pdb	1FFW_EA116K_fwd.pdb	-0.3788297176361084	-0.7099999785423279
1FFW.pdb	1FFW_EA92K_fwd.pdb	-0.6368403434753418	-0.8199999928474426
1FFW.pdb	1FFW_FA110V_fwd.pdb	-1.5536959171295166	-1.2599999904632568
1FFW.pdb	1FFW_TA111I_fwd.pdb	-0.004770636558532715	-0.5600000023841858
1FFW.pdb	1FFW_TA86I_fwd.pdb	0.7995891571044922	0.3199999928474426
1FFW.pdb	1FFW_VA107M_fwd.pdb	0.21243521571159363	-1.1299999952316284
1FFW.pdb	1FFW_YA105W_fwd.pdb	-2.16731595993042	-0.7099999785423279
1JRH.pdb	1JRH_EI35Q_fwd.pdb	-0.36762160062789917	-0.10999999940395355
1JRH.pdb	1JRH_TI4V_fwd.pdb	-0.5430602431297302	0.019999999552965164
