# Supplementary material for: Investigating the volume and diversity of data needed for generalizable antibody–antigen ΔΔG prediction
Source: Nat Comput Sci. 2025 Jul 8;5(8):635–47. doi: 10.1038/s43588-025-00823-8 (PMC12374841; doi:10.1038/s43588-025-00823-8)
Supplement: Supplementary file 4 — Unprocessed Graphinity model predictions and true values for experimental and synthetic ΔΔG values. [file 43588_2025_823_MOESM4_ESM.zip › Figure2/Figure2b-Graphinity_Predictions-10FoldCV_CDR_SeqId/Graphinity_Predictions-Experimental_ddG_645-10FoldCV_CDR_SeqId/no_reverse_mutations_no_non_binders/ddG_645-no_rev_muts_no_non_binders-cutoff_90-fold8.csv]

wt_pdb	mut_pdb	pred_score	true_label
1AK4.pdb	1AK4_AD88G_fwd.pdb	-0.5039386749267578	-2.490000009536743
1AK4.pdb	1AK4_AD88V_fwd.pdb	-0.3698546290397644	-0.6000000238418579
1AK4.pdb	1AK4_AD92G_fwd.pdb	-0.15587085485458374	-0.4099999964237213
1AK4.pdb	1AK4_AD92V_fwd.pdb	-0.3051864802837372	-0.1899999976158142
1AK4.pdb	1AK4_GD89A_fwd.pdb	-0.5091407895088196	-1.909999966621399
1AK4.pdb	1AK4_GD89V_fwd.pdb	-0.8763627409934998	-2.859999895095825
1AK4.pdb	1AK4_HD87A_fwd.pdb	-1.0122945308685303	-0.8399999737739563
1AK4.pdb	1AK4_HD87Q_fwd.pdb	-0.4975973963737488	-0.800000011920929
1AK4.pdb	1AK4_HD87R_fwd.pdb	-0.40476909279823303	-1.4800000190734863
1AK4.pdb	1AK4_ID91A_fwd.pdb	-0.31848880648612976	-0.07000000029802322
1AK4.pdb	1AK4_ID91V_fwd.pdb	-0.4067254960536957	0.17000000178813934
1AK4.pdb	1AK4_PD85A_fwd.pdb	-0.7944811582565308	-0.9200000166893005
1AK4.pdb	1AK4_PD90A_fwd.pdb	-1.1265040636062622	-2.0
1AK4.pdb	1AK4_PD90V_fwd.pdb	-0.4096437990665436	-2.859999895095825
1AK4.pdb	1AK4_PD93A_fwd.pdb	-0.6727696061134338	-0.5099999904632568
1AK4.pdb	1AK4_VD86A_fwd.pdb	-0.610520601272583	-0.8199999928474426
1JTG.pdb	1JTG_KA208A_fwd.pdb	-0.8346912860870361	-0.8199999928474426
1JTG.pdb	1JTG_RA217A_fwd.pdb	-0.5194025635719299	-0.5600000023841858
1JTG.pdb	1JTG_SA105A_fwd.pdb	-0.6235873699188232	-0.5
1JTG.pdb	1JTG_SA209A_fwd.pdb	-0.9151502251625061	-1.3200000524520874
1JTG.pdb	1JTG_DB49A_fwd.pdb	-3.0564210414886475	-1.9800000190734863
1MLC.pdb	1MLC_KH65D_fwd.pdb	-0.26779723167419434	-0.019999999552965164
1MLC.pdb	1MLC_SH57A_fwd.pdb	-0.3336375653743744	0.3799999952316284
1MLC.pdb	1MLC_SH57V_fwd.pdb	0.318623423576355	0.49000000953674316
1MLC.pdb	1MLC_TH28D_fwd.pdb	-0.08569976687431335	0.15000000596046448
1MLC.pdb	1MLC_TH31A_fwd.pdb	-0.3967527151107788	-0.44999998807907104
1MLC.pdb	1MLC_TH31V_fwd.pdb	-0.20478610694408417	-0.5299999713897705
1MLC.pdb	1MLC_TH31W_fwd.pdb	-0.19208818674087524	-0.12999999523162842
1MLC.pdb	1MLC_TH58D_fwd.pdb	-0.05437065660953522	0.5600000023841858
1MLC.pdb	1MLC_NL32G_fwd.pdb	-1.535872459411621	0.8500000238418579
1MLC.pdb	1MLC_NL32Y_fwd.pdb	-0.029933050274848938	-0.0
1MLC.pdb	1MLC_NL92A_fwd.pdb	-0.6668035984039307	1.25
