# Supplementary material for: Investigating the volume and diversity of data needed for generalizable antibody–antigen ΔΔG prediction
Source: Nat Comput Sci. 2025 Jul 8;5(8):635–47. doi: 10.1038/s43588-025-00823-8 (PMC12374841; doi:10.1038/s43588-025-00823-8)
Supplement: Supplementary file 4 — Unprocessed Graphinity model predictions and true values for experimental and synthetic ΔΔG values. [file 43588_2025_823_MOESM4_ESM.zip › Figure2/Figure2b-Graphinity_Predictions-10FoldCV_CDR_SeqId/Graphinity_Predictions-Experimental_ddG_645-10FoldCV_CDR_SeqId/no_reverse_mutations_no_non_binders/ddG_645-no_rev_muts_no_non_binders-cutoff_90-fold9.csv]

wt_pdb	mut_pdb	pred_score	true_label
2JEL.pdb	2JEL_AP82S_fwd.pdb	-0.4119991660118103	-0.0
2JEL.pdb	2JEL_DP69E_fwd.pdb	-0.5750305652618408	-0.9599999785423279
2JEL.pdb	2JEL_EP5D_fwd.pdb	-0.7852688431739807	-0.4099999964237213
2JEL.pdb	2JEL_EP5Q_fwd.pdb	-0.9068516492843628	-0.7200000286102295
2JEL.pdb	2JEL_EP66K_fwd.pdb	-0.8237725496292114	-4.130000114440918
2JEL.pdb	2JEL_EP68A_fwd.pdb	-1.0231051445007324	-0.4099999964237213
2JEL.pdb	2JEL_EP70A_fwd.pdb	-0.9975719451904297	-2.75
2JEL.pdb	2JEL_EP70K_fwd.pdb	0.27180594205856323	-4.130000114440918
2JEL.pdb	2JEL_EP75R_fwd.pdb	-1.03810453414917	-2.75
2JEL.pdb	2JEL_EP83A_fwd.pdb	-0.51923668384552	-0.0
2JEL.pdb	2JEL_EP85A_fwd.pdb	-0.480290949344635	-0.0
2JEL.pdb	2JEL_EP85D_fwd.pdb	-0.38416847586631775	-0.0
2JEL.pdb	2JEL_EP85K_fwd.pdb	-0.8204128742218018	-0.0
2JEL.pdb	2JEL_EP85Q_fwd.pdb	-0.7528794407844543	-0.0
2JEL.pdb	2JEL_FP2W_fwd.pdb	-0.6572024822235107	-2.640000104904175
2JEL.pdb	2JEL_FP2Y_fwd.pdb	0.9571852087974548	-0.0
2JEL.pdb	2JEL_HP76A_fwd.pdb	0.21852362155914307	0.4099999964237213
2JEL.pdb	2JEL_HP76D_fwd.pdb	-0.15384240448474884	0.6600000262260437
2JEL.pdb	2JEL_KP24E_fwd.pdb	-0.5386971831321716	-0.0
2JEL.pdb	2JEL_KP27E_fwd.pdb	-0.8060051202774048	-0.0
2JEL.pdb	2JEL_KP72E_fwd.pdb	0.2992628216743469	-0.4099999964237213
2JEL.pdb	2JEL_KP72R_fwd.pdb	-0.10226652026176453	-0.0
2JEL.pdb	2JEL_KP79E_fwd.pdb	-0.5976554155349731	-0.4099999964237213
2JEL.pdb	2JEL_NP12D_fwd.pdb	-0.34785428643226624	-0.0
2JEL.pdb	2JEL_NP38T_fwd.pdb	-0.3892771601676941	-0.0
2JEL.pdb	2JEL_PP11E_fwd.pdb	-0.8204485774040222	-0.0
2JEL.pdb	2JEL_QP3K_fwd.pdb	-0.5085033178329468	-4.130000114440918
2JEL.pdb	2JEL_QP4K_fwd.pdb	-0.22844231128692627	-1.3799999952316284
2JEL.pdb	2JEL_QP57E_fwd.pdb	-0.5991601943969727	0.4099999964237213
2JEL.pdb	2JEL_QP71E_fwd.pdb	-0.13893866539001465	-2.75
2JEL.pdb	2JEL_RP17G_fwd.pdb	-0.07531797885894775	-0.0
2JEL.pdb	2JEL_RP17K_fwd.pdb	-0.30867862701416016	-0.0
2JEL.pdb	2JEL_SP41C_fwd.pdb	-0.7464063167572021	-1.5099999904632568
2JEL.pdb	2JEL_SP43C_fwd.pdb	-0.758431613445282	-0.0
2JEL.pdb	2JEL_SP46C_fwd.pdb	-0.14331001043319702	-0.0
2JEL.pdb	2JEL_SP64T_fwd.pdb	-0.5699087977409363	-4.130000114440918
2JEL.pdb	2JEL_TP34Q_fwd.pdb	-0.890790581703186	-0.0
2JEL.pdb	2JEL_TP36Q_fwd.pdb	-0.31547266244888306	-0.4099999964237213
2JEL.pdb	2JEL_TP62A_fwd.pdb	-0.32471179962158203	-0.0
2JEL.pdb	2JEL_TP62N_fwd.pdb	0.20583271980285645	-0.0
2JEL.pdb	2JEL_TP7N_fwd.pdb	-0.7754014730453491	-0.4099999964237213
2JEL.pdb	2JEL_TP7S_fwd.pdb	-0.3243027329444885	-0.0
2JEL.pdb	2JEL_VP6F_fwd.pdb	-1.0638725757598877	-0.0
3HFM.pdb	3HFM_CH95A_fwd.pdb	-0.7299814224243164	-5.519999980926514
3HFM.pdb	3HFM_CH95F_fwd.pdb	-0.2938120663166046	-3.25
3HFM.pdb	3HFM_DH32A_fwd.pdb	-0.4768224358558655	-1.899999976158142
3HFM.pdb	3HFM_DH32N_fwd.pdb	-0.6873903870582581	-0.17000000178813934
3HFM.pdb	3HFM_SH31A_fwd.pdb	-0.9585202932357788	-0.17000000178813934
3HFM.pdb	3HFM_YH33A_fwd.pdb	-3.2725613117218018	-6.0
3HFM.pdb	3HFM_NL31A_fwd.pdb	-1.1858105659484863	-5.21999979019165
3HFM.pdb	3HFM_NL31D_fwd.pdb	-0.11608642339706421	-1.340000033378601
3HFM.pdb	3HFM_NL31E_fwd.pdb	-0.1177569031715393	-5.670000076293945
3HFM.pdb	3HFM_NL32A_fwd.pdb	-0.7888519763946533	-5.110000133514404
3HFM.pdb	3HFM_QL53A_fwd.pdb	-0.8270822763442993	-0.949999988079071
3HFM.pdb	3HFM_YL50A_fwd.pdb	-0.8667809963226318	-4.570000171661377
3HFM.pdb	3HFM_YL50F_fwd.pdb	1.4429335594177246	-2.359999895095825
3HFM.pdb	3HFM_YL50L_fwd.pdb	-0.6152253150939941	-4.400000095367432
3HFM.pdb	3HFM_YL96A_fwd.pdb	-2.0191097259521484	-2.7100000381469727
3HFM.pdb	3HFM_YL96F_fwd.pdb	-0.6110833287239075	-1.399999976158142
3HFM.pdb	3HFM_KY96A_fwd.pdb	-2.3468127250671387	-6.829999923706055
3HFM.pdb	3HFM_KY97A_fwd.pdb	-1.233816385269165	-6.179999828338623
3HFM.pdb	3HFM_KY97M_fwd.pdb	-0.6066076159477234	-1.090000033378601
3HFM.pdb	3HFM_RY21A_fwd.pdb	-1.9446585178375244	-1.0299999713897705
3HFM.pdb	3HFM_YY20A_fwd.pdb	-2.3844847679138184	-4.869999885559082
3NPS.pdb	3NPS_DA214A_fwd.pdb	-0.7003813982009888	-1.4800000190734863
3NPS.pdb	3NPS_DA46A_fwd.pdb	-0.31883835792541504	-0.3400000035762787
3NPS.pdb	3NPS_DA47A_fwd.pdb	-0.5043410062789917	-1.0800000429153442
3NPS.pdb	3NPS_DA91A_fwd.pdb	-1.2715227603912354	-1.5199999809265137
3NPS.pdb	3NPS_EA163A_fwd.pdb	-0.4583227336406708	-0.6200000047683716
3NPS.pdb	3NPS_FA50A_fwd.pdb	-1.2433855533599854	-0.2199999988079071
3NPS.pdb	3NPS_FA89A_fwd.pdb	-0.36478403210639954	-1.6100000143051147
3NPS.pdb	3NPS_FA92A_fwd.pdb	-1.3744877576828003	-0.4699999988079071
3NPS.pdb	3NPS_HA138A_fwd.pdb	-0.2518501877784729	-1.8899999856948853
3NPS.pdb	3NPS_IA26A_fwd.pdb	-0.24190405011177063	-0.6499999761581421
3NPS.pdb	3NPS_IA45A_fwd.pdb	-0.6616888642311096	0.3400000035762787
3NPS.pdb	3NPS_KA221A_fwd.pdb	0.03583666682243347	0.10000000149011612
3NPS.pdb	3NPS_LA147A_fwd.pdb	-0.07043927907943726	-0.30000001192092896
3NPS.pdb	3NPS_NA90A_fwd.pdb	-1.1132838726043701	-0.25999999046325684
3NPS.pdb	3NPS_QA140A_fwd.pdb	-0.39789068698883057	-0.30000001192092896
3NPS.pdb	3NPS_QA168A_fwd.pdb	0.1377074122428894	0.05999999865889549
3NPS.pdb	3NPS_QA169A_fwd.pdb	-1.269592046737671	-0.75
3NPS.pdb	3NPS_QA218A_fwd.pdb	-0.3899134695529938	0.03999999910593033
3NPS.pdb	3NPS_QA23A_fwd.pdb	-0.4606018662452698	-0.029999999329447746
3NPS.pdb	3NPS_RA219A_fwd.pdb	-0.21519778668880463	0.07999999821186066
3NPS.pdb	3NPS_RA48A_fwd.pdb	-1.1747660636901855	1.0700000524520874
3NPS.pdb	3NPS_RA51A_fwd.pdb	-0.21517618000507355	-0.14000000059604645
3NPS.pdb	3NPS_RA82A_fwd.pdb	-0.6328148245811462	0.15000000596046448
3NPS.pdb	3NPS_TA144A_fwd.pdb	-0.6678380966186523	-0.18000000715255737
3NPS.pdb	3NPS_TA93A_fwd.pdb	-1.3136953115463257	-0.7300000190734863
3NPS.pdb	3NPS_YA141A_fwd.pdb	-1.359100341796875	-1.7899999618530273
3NPS.pdb	3NPS_YA52A_fwd.pdb	-0.8451553583145142	-0.46000000834465027
