# Supplementary material for: Investigating the volume and diversity of data needed for generalizable antibody–antigen ΔΔG prediction
Source: Nat Comput Sci. 2025 Jul 8;5(8):635–47. doi: 10.1038/s43588-025-00823-8 (PMC12374841; doi:10.1038/s43588-025-00823-8)
Supplement: Supplementary file 4 — Unprocessed Graphinity model predictions and true values for experimental and synthetic ΔΔG values. [file 43588_2025_823_MOESM4_ESM.zip › Figure2/Figure2b-Graphinity_Predictions-10FoldCV_CDR_SeqId/Graphinity_Predictions-Experimental_ddG_645-10FoldCV_CDR_SeqId/no_reverse_mutations_no_non_binders/ddG_645-no_rev_muts_no_non_binders-random-fold0.csv]

wt_pdb	mut_pdb	pred_score	true_label
1AK4.pdb	1AK4_AD88V_fwd.pdb	-1.6940736770629883	-0.6000000238418579
1AK4.pdb	1AK4_PD93A_fwd.pdb	-0.4718775153160095	-0.5099999904632568
1BJ1.pdb	1BJ1_YV8A_fwd.pdb	-0.5998406410217285	-0.0
1CZ8.pdb	1CZ8_MW81A_fwd.pdb	-0.9060512781143188	-1.909999966621399
1CZ8.pdb	1CZ8_QW66A_fwd.pdb	-0.48037561774253845	-0.6499999761581421
1CZ8.pdb	1CZ8_RW69A_fwd.pdb	-1.1679668426513672	-0.8199999928474426
1DQJ.pdb	1DQJ_KC96A_fwd.pdb	-3.173487663269043	-6.099999904632568
1DQJ.pdb	1DQJ_WC62A_fwd.pdb	-1.9609639644622803	-0.800000011920929
1DVF.pdb	1DVF_WA92A_fwd.pdb	-1.2962119579315186	-0.3400000035762787
1DVF.pdb	1DVF_EB98A_fwd.pdb	-0.6667886972427368	-4.230000019073486
1FFW.pdb	1FFW_EA116K_fwd.pdb	-0.5119960904121399	-0.7099999785423279
1MHP.pdb	1MHP_GH100S_fwd.pdb	-0.4836243987083435	-0.5600000023841858
1MHP.pdb	1MHP_HL30R_fwd.pdb	-0.6983307600021362	-1.1200000047683716
1MHP.pdb	1MHP_LL48F_fwd.pdb	-2.565732717514038	-0.7099999785423279
1MLC.pdb	1MLC_SH57A_fwd.pdb	-0.12649112939834595	0.3799999952316284
1MLC.pdb	1MLC_TH31A_fwd.pdb	-0.5364847779273987	-0.44999998807907104
1MLC.pdb	1MLC_TH58D_fwd.pdb	0.4194543957710266	0.5600000023841858
1N8Z.pdb	1N8Z_DH31A_fwd.pdb	-0.47079190611839294	-0.25
1N8Z.pdb	1N8Z_TH32A_fwd.pdb	-0.0916353166103363	-0.3799999952316284
1N8Z.pdb	1N8Z_YH57A_fwd.pdb	-0.6262775659561157	-0.8700000047683716
1N8Z.pdb	1N8Z_YL92F_fwd.pdb	-0.09763774275779724	0.20999999344348907
1VFB.pdb	1VFB_DC119A_fwd.pdb	-1.0555315017700195	-1.0
1VFB.pdb	1VFB_NC19A_fwd.pdb	-1.6182987689971924	-0.30000001192092896
1VFB.pdb	1VFB_VC120A_fwd.pdb	-0.4294634163379669	-0.8999999761581421
1VFB.pdb	1VFB_DH54A_fwd.pdb	-0.358158677816391	-1.0
1VFB.pdb	1VFB_RH99W_fwd.pdb	-1.283046007156372	-0.7099999785423279
1VFB.pdb	1VFB_RH99Y_fwd.pdb	-0.5699310302734375	-1.2599999904632568
2JEL.pdb	2JEL_PP11E_fwd.pdb	-1.1969599723815918	-0.0
2JEL.pdb	2JEL_TP7N_fwd.pdb	-0.2308211475610733	-0.4099999964237213
2NYY.pdb	2NYY_FA889A_fwd.pdb	0.512374997138977	-0.41999998688697815
2NYY.pdb	2NYY_KA895A_fwd.pdb	-0.6201622486114502	0.14000000059604645
2NYY.pdb	2NYY_SA874A_fwd.pdb	-0.5793039202690125	0.23000000417232513
2NYY.pdb	2NYY_YH56Q_fwd.pdb	-0.13193979859352112	-0.5199999809265137
2NZ9.pdb	2NZ9_EA892A_fwd.pdb	-0.9507517218589783	-2.7699999809265137
2NZ9.pdb	2NZ9_LA891A_fwd.pdb	-1.1594665050506592	-2.2799999713897705
2NZ9.pdb	2NZ9_NA926A_fwd.pdb	0.22404325008392334	0.15000000596046448
2NZ9.pdb	2NZ9_RA1033A_fwd.pdb	-0.8819421529769897	-0.28999999165534973
3BDY.pdb	3BDY_TL97A_fwd.pdb	0.3901674747467041	0.30000001192092896
3BE1.pdb	3BE1_DH31A_fwd.pdb	-0.7622569799423218	-0.4000000059604645
3BE1.pdb	3BE1_FH104A_fwd.pdb	-0.2243131846189499	-1.899999976158142
3BE1.pdb	3BE1_GH103A_fwd.pdb	-0.08853965997695923	-1.7999999523162842
3BE1.pdb	3BE1_IL33A_fwd.pdb	-1.5014233589172363	-0.8999999761581421
3BE1.pdb	3BE1_YL36A_fwd.pdb	-2.145571708679199	0.800000011920929
3BN9.pdb	3BN9_DA47A_fwd.pdb	-1.837998867034912	-0.3100000023841858
3BN9.pdb	3BN9_FA50A_fwd.pdb	-0.8492403030395508	0.05000000074505806
3BN9.pdb	3BN9_QA169A_fwd.pdb	-1.4999890327453613	-2.509999990463257
3BN9.pdb	3BN9_TA93A_fwd.pdb	-0.6893452405929565	-1.1299999952316284
3HFM.pdb	3HFM_CH95F_fwd.pdb	-2.415815591812134	-3.25
3HFM.pdb	3HFM_YL96A_fwd.pdb	-1.5212054252624512	-2.7100000381469727
3NGB.pdb	3NGB_PH63K_fwd.pdb	-1.6863698959350586	-0.23000000417232513
3NGB.pdb	3NGB_VH74T_fwd.pdb	0.256117582321167	-0.1599999964237213
3NPS.pdb	3NPS_DA214A_fwd.pdb	-0.9147877097129822	-1.4800000190734863
3NPS.pdb	3NPS_DA46A_fwd.pdb	-0.5842083692550659	-0.3400000035762787
3NPS.pdb	3NPS_IA26A_fwd.pdb	0.06657293438911438	-0.6499999761581421
3NPS.pdb	3NPS_KA221A_fwd.pdb	0.13578957319259644	0.10000000149011612
HM_1KTZ.pdb	HM_1KTZ_FB6A_fwd.pdb	-2.28277850151062	-3.0
HM_1YY9.pdb	HM_1YY9_AH98W_fwd.pdb	-0.33385756611824036	0.23000000417232513
HM_1YY9.pdb	HM_1YY9_RH97D_fwd.pdb	-0.32956695556640625	0.9900000095367432
HM_1YY9.pdb	HM_1YY9_TL97C_fwd.pdb	-0.04198122024536133	0.5099999904632568
HM_2NYY.pdb	HM_2NYY_KA954A_fwd.pdb	0.686488687992096	0.5
HM_3BN9.pdb	HM_3BN9_SH30N_fwd.pdb	0.49254417419433594	-0.7099999785423279
HM_3BN9.pdb	HM_3BN9_TH102R_fwd.pdb	-0.43940186500549316	1.5700000524520874
