# Supplementary material for: Investigating the volume and diversity of data needed for generalizable antibody–antigen ΔΔG prediction
Source: Nat Comput Sci. 2025 Jul 8;5(8):635–47. doi: 10.1038/s43588-025-00823-8 (PMC12374841; doi:10.1038/s43588-025-00823-8)
Supplement: Supplementary file 4 — Unprocessed Graphinity model predictions and true values for experimental and synthetic ΔΔG values. [file 43588_2025_823_MOESM4_ESM.zip › Figure2/Figure2b-Graphinity_Predictions-10FoldCV_CDR_SeqId/Graphinity_Predictions-Experimental_ddG_645-10FoldCV_CDR_SeqId/no_reverse_mutations_no_non_binders/ddG_645-no_rev_muts_no_non_binders-random-fold1.csv]

wt_pdb	mut_pdb	pred_score	true_label
1AK4.pdb	1AK4_HD87A_fwd.pdb	-1.305140495300293	-0.8399999737739563
1AK4.pdb	1AK4_HD87R_fwd.pdb	-0.6068322658538818	-1.4800000190734863
1AK4.pdb	1AK4_ID91V_fwd.pdb	-0.43157896399497986	0.17000000178813934
1AK4.pdb	1AK4_PD90A_fwd.pdb	-1.787076711654663	-2.0
1AK4.pdb	1AK4_VD86A_fwd.pdb	-0.9348592758178711	-0.8199999928474426
1BJ1.pdb	1BJ1_HW73A_fwd.pdb	-0.5064100027084351	-0.0
1BJ1.pdb	1BJ1_QW74A_fwd.pdb	0.023820579051971436	-0.0
1BJ1.pdb	1BJ1_YW32A_fwd.pdb	-1.5282642841339111	-0.8199999928474426
1CZ8.pdb	1CZ8_EW80A_fwd.pdb	-0.6105412244796753	-1.149999976158142
1CZ8.pdb	1CZ8_KW35A_fwd.pdb	-0.5000494718551636	-0.0
1CZ8.pdb	1CZ8_QW74A_fwd.pdb	-0.5111027359962463	-0.0
1DQJ.pdb	1DQJ_YC20A_fwd.pdb	-2.096590757369995	-3.299999952316284
1DQJ.pdb	1DQJ_WH98A_fwd.pdb	-1.6258718967437744	-4.900000095367432
1DVF.pdb	1DVF_HA30A_fwd.pdb	-0.5900814533233643	-1.6699999570846558
1DVF.pdb	1DVF_YA32A_fwd.pdb	-0.5818797945976257	-2.049999952316284
1DVF.pdb	1DVF_YC49A_fwd.pdb	-1.6966609954833984	-1.8799999952316284
1KTZ.pdb	1KTZ_EB31A_fwd.pdb	0.06492286920547485	-1.2999999523162842
1KTZ.pdb	1KTZ_IB101A_fwd.pdb	-0.4467425048351288	-0.5
1MHP.pdb	1MHP_GH100L_fwd.pdb	-0.5973762273788452	-2.7300000190734863
1MHP.pdb	1MHP_SH35A_fwd.pdb	-1.5037143230438232	-1.5800000429153442
1MHP.pdb	1MHP_TH50V_fwd.pdb	-1.686572790145874	0.25999999046325684
1MHP.pdb	1MHP_LL48K_fwd.pdb	-0.6610419154167175	-0.9300000071525574
1MHP.pdb	1MHP_NL51D_fwd.pdb	-0.05770915746688843	-0.5
1N8Z.pdb	1N8Z_DH102W_fwd.pdb	-0.3594670593738556	0.6899999976158142
1N8Z.pdb	1N8Z_YH109V_fwd.pdb	0.017768800258636475	-0.2199999988079071
1VFB.pdb	1VFB_QC121A_fwd.pdb	-3.281003713607788	-2.9000000953674316
1VFB.pdb	1VFB_GH31A_fwd.pdb	-0.8807650804519653	-0.30000001192092896
1VFB.pdb	1VFB_SH28E_fwd.pdb	-0.2424863874912262	0.10000000149011612
1VFB.pdb	1VFB_WL92A_fwd.pdb	-0.2641526162624359	-3.299999952316284
1YY9.pdb	1YY9_SL26D_fwd.pdb	-0.8187820911407471	0.20000000298023224
2JEL.pdb	2JEL_KP72R_fwd.pdb	-0.6030141115188599	-0.0
2JEL.pdb	2JEL_QP3K_fwd.pdb	-1.01937997341156	-4.130000114440918
2JEL.pdb	2JEL_TP62A_fwd.pdb	-1.4545655250549316	-0.0
2NYY.pdb	2NYY_EA892A_fwd.pdb	-2.2058637142181396	-2.8399999141693115
3BDY.pdb	3BDY_FH105A_fwd.pdb	-1.11012864112854	-0.699999988079071
3BDY.pdb	3BDY_KH31A_fwd.pdb	-0.3051884174346924	-0.20000000298023224
3BDY.pdb	3BDY_YH53A_fwd.pdb	-0.8909237384796143	-0.4000000059604645
3BDY.pdb	3BDY_SL56A_fwd.pdb	-0.4478170871734619	-0.10000000149011612
3BE1.pdb	3BE1_NH55A_fwd.pdb	-1.1098418235778809	0.800000011920929
3BE1.pdb	3BE1_HL95A_fwd.pdb	-0.37870335578918457	-0.8999999761581421
3BE1.pdb	3BE1_TL97A_fwd.pdb	-0.9691567420959473	0.4000000059604645
3BN9.pdb	3BN9_HA138A_fwd.pdb	-1.2089154720306396	-0.09000000357627869
3BN9.pdb	3BN9_QA23A_fwd.pdb	-0.4719845652580261	0.41999998688697815
3BN9.pdb	3BN9_RA51A_fwd.pdb	-0.3203980624675751	0.07000000029802322
3BN9.pdb	3BN9_YA52A_fwd.pdb	-0.37722939252853394	-0.019999999552965164
3BN9.pdb	3BN9_QH105V_fwd.pdb	-0.9183617830276489	-1.3600000143051147
3BN9.pdb	3BN9_SH30N_fwd.pdb	-0.6854355335235596	-1.3600000143051147
3HFM.pdb	3HFM_DH32A_fwd.pdb	-0.34600135684013367	-1.899999976158142
3HFM.pdb	3HFM_SH31A_fwd.pdb	-0.31062766909599304	-0.17000000178813934
3HFM.pdb	3HFM_YL50F_fwd.pdb	-1.6486361026763916	-2.359999895095825
HM_1KTZ.pdb	HM_1KTZ_DB8A_fwd.pdb	-1.289189100265503	-1.5
HM_1KTZ.pdb	HM_1KTZ_FB86A_fwd.pdb	-0.6940519213676453	-0.8999999761581421
HM_1KTZ.pdb	HM_1KTZ_HB55A_fwd.pdb	-0.3160771131515503	-0.30000001192092896
HM_1KTZ.pdb	HM_1KTZ_IB101A_fwd.pdb	-0.4469074606895447	-0.5
HM_1KTZ.pdb	HM_1KTZ_VB53A_fwd.pdb	-0.41235268115997314	-0.4000000059604645
HM_1YY9.pdb	HM_1YY9_GH33D_fwd.pdb	-0.7883143424987793	0.8899999856948853
HM_1YY9.pdb	HM_1YY9_AL25V_fwd.pdb	-0.7936547994613647	0.6200000047683716
HM_1YY9.pdb	HM_1YY9_QL27Y_fwd.pdb	0.3429136872291565	0.8299999833106995
HM_2NYY.pdb	HM_2NYY_EA919A_fwd.pdb	-2.016702175140381	-0.5
HM_2NYY.pdb	HM_2NYY_SL31N_fwd.pdb	-0.5761848092079163	-1.2000000476837158
HM_2NZ9.pdb	HM_2NZ9_DA901A_fwd.pdb	-0.19435527920722961	0.49000000953674316
HM_3BN9.pdb	HM_3BN9_QH105V_fwd.pdb	-0.3749539852142334	-0.4099999964237213
