# Supplementary material for: Investigating the volume and diversity of data needed for generalizable antibody–antigen ΔΔG prediction
Source: Nat Comput Sci. 2025 Jul 8;5(8):635–47. doi: 10.1038/s43588-025-00823-8 (PMC12374841; doi:10.1038/s43588-025-00823-8)
Supplement: Supplementary file 4 — Unprocessed Graphinity model predictions and true values for experimental and synthetic ΔΔG values. [file 43588_2025_823_MOESM4_ESM.zip › Figure2/Figure2b-Graphinity_Predictions-10FoldCV_CDR_SeqId/Graphinity_Predictions-Experimental_ddG_645-10FoldCV_CDR_SeqId/no_reverse_mutations_no_non_binders/ddG_645-no_rev_muts_no_non_binders-random-fold2.csv]

wt_pdb	mut_pdb	pred_score	true_label
1AK4.pdb	1AK4_AD88G_fwd.pdb	-0.9789105653762817	-2.490000009536743
1BJ1.pdb	1BJ1_KW35A_fwd.pdb	-0.6424586772918701	-0.4099999964237213
1CZ8.pdb	1CZ8_KW71A_fwd.pdb	-1.0539281368255615	-1.3600000143051147
1DQJ.pdb	1DQJ_NL32A_fwd.pdb	-1.8011937141418457	-4.099999904632568
1DVF.pdb	1DVF_WB52A_fwd.pdb	-1.0339632034301758	-4.170000076293945
1DVF.pdb	1DVF_YB101F_fwd.pdb	-0.6701387166976929	-2.0299999713897705
1DVF.pdb	1DVF_KD30A_fwd.pdb	0.9383311867713928	-1.0099999904632568
1FFW.pdb	1FFW_DA12K_fwd.pdb	-0.4665059447288513	-0.05000000074505806
1FFW.pdb	1FFW_TA86I_fwd.pdb	-0.8353661298751831	0.3199999928474426
1FFW.pdb	1FFW_VA107M_fwd.pdb	0.27430617809295654	-1.1299999952316284
1KTZ.pdb	1KTZ_DB8A_fwd.pdb	-1.3111612796783447	-1.399999976158142
1KTZ.pdb	1KTZ_NB23A_fwd.pdb	-0.2934648394584656	-0.30000001192092896
1MHP.pdb	1MHP_YH58W_fwd.pdb	-0.08035668730735779	-0.8199999928474426
1MHP.pdb	1MHP_NL51R_fwd.pdb	-0.35456085205078125	-0.8500000238418579
1MHP.pdb	1MHP_SL90T_fwd.pdb	-1.1010618209838867	-2.319999933242798
1MLC.pdb	1MLC_TH31V_fwd.pdb	-1.00885009765625	-0.5299999713897705
1N8Z.pdb	1N8Z_YH33A_fwd.pdb	-1.2119975090026855	0.09000000357627869
1N8Z.pdb	1N8Z_SL52A_fwd.pdb	-0.6564165353775024	0.3100000023841858
1N8Z.pdb	1N8Z_TL93A_fwd.pdb	-0.2098410725593567	-0.8199999928474426
1N8Z.pdb	1N8Z_TL94A_fwd.pdb	-0.6692380905151367	0.11999999731779099
1VFB.pdb	1VFB_TC118A_fwd.pdb	-0.4953310489654541	-0.800000011920929
1VFB.pdb	1VFB_DH100A_fwd.pdb	-1.1422287225723267	-2.9000000953674316
1VFB.pdb	1VFB_DH58N_fwd.pdb	-0.4031326174736023	0.12999999523162842
1VFB.pdb	1VFB_GH31E_fwd.pdb	0.4777213931083679	0.5099999904632568
1YY9.pdb	1YY9_NH56A_fwd.pdb	-0.6946977376937866	0.05999999865889549
1YY9.pdb	1YY9_TL31E_fwd.pdb	-0.240265354514122	0.5199999809265137
2JEL.pdb	2JEL_EP85A_fwd.pdb	-0.005854159593582153	-0.0
2JEL.pdb	2JEL_EP85K_fwd.pdb	0.06183221936225891	-0.0
2JEL.pdb	2JEL_QP57E_fwd.pdb	-0.652260422706604	0.4099999964237213
2JEL.pdb	2JEL_TP36Q_fwd.pdb	-0.953193187713623	-0.4099999964237213
2NYY.pdb	2NYY_DA1030A_fwd.pdb	-1.014073371887207	-0.009999999776482582
2NYY.pdb	2NYY_MH33Q_fwd.pdb	0.13364177942276	0.05999999865889549
2NZ9.pdb	2NZ9_TA1035A_fwd.pdb	-1.2221641540527344	-2.369999885559082
3BDY.pdb	3BDY_GH102A_fwd.pdb	-0.5222347974777222	0.10000000149011612
3BDY.pdb	3BDY_DL28A_fwd.pdb	-0.5031811594963074	-0.0
3BDY.pdb	3BDY_SL34A_fwd.pdb	-0.9255871176719666	-1.2999999523162842
3BE1.pdb	3BE1_GH101A_fwd.pdb	-0.42961496114730835	-0.30000001192092896
3BE1.pdb	3BE1_KH30A_fwd.pdb	-0.2569229304790497	0.30000001192092896
3BE1.pdb	3BE1_TH54A_fwd.pdb	-0.37994080781936646	-0.10000000149011612
3BE1.pdb	3BE1_YH52A_fwd.pdb	-2.1490797996520996	0.800000011920929
3BE1.pdb	3BE1_SL56A_fwd.pdb	-0.07970437407493591	-0.30000001192092896
3BN9.pdb	3BN9_LA147A_fwd.pdb	-0.24511367082595825	-0.3400000035762787
3BN9.pdb	3BN9_TA144A_fwd.pdb	-0.4430014491081238	-0.28999999165534973
3HFM.pdb	3HFM_YL50A_fwd.pdb	-4.384579658508301	-4.570000171661377
3HFM.pdb	3HFM_YL96F_fwd.pdb	-0.7517443895339966	-1.399999976158142
3NGB.pdb	3NGB_AH57G_fwd.pdb	-0.4740038514137268	0.05999999865889549
3NGB.pdb	3NGB_GH55S_fwd.pdb	-1.5922677516937256	-0.7300000190734863
3NGB.pdb	3NGB_KH52N_fwd.pdb	-0.43692296743392944	-0.18000000715255737
3NGB.pdb	3NGB_RH62Q_fwd.pdb	-0.6925212144851685	-0.10000000149011612
3NPS.pdb	3NPS_QA140A_fwd.pdb	-0.6065619587898254	-0.30000001192092896
3NPS.pdb	3NPS_QA169A_fwd.pdb	-1.5302760601043701	-0.75
HM_1KTZ.pdb	HM_1KTZ_EB95Q_fwd.pdb	-1.8568589687347412	-1.600000023841858
HM_1KTZ.pdb	HM_1KTZ_EB31A_fwd.pdb	-1.0939680337905884	-1.2000000476837158
HM_1YY9.pdb	HM_1YY9_YH32R_fwd.pdb	-1.3196673393249512	0.12999999523162842
HM_2NYY.pdb	HM_2NYY_DA1061A_fwd.pdb	-0.9349169731140137	0.14000000059604645
HM_2NYY.pdb	HM_2NYY_TA922A_fwd.pdb	-0.7303792834281921	-0.6200000047683716
HM_2NYY.pdb	HM_2NYY_KH29R_fwd.pdb	-0.7814857363700867	-0.5099999904632568
HM_2NYY.pdb	HM_2NYY_YH30Q_fwd.pdb	-0.9273765683174133	-1.3300000429153442
HM_2NZ9.pdb	HM_2NZ9_IA916A_fwd.pdb	0.8928043246269226	-0.949999988079071
HM_2NZ9.pdb	HM_2NZ9_RA1063A_fwd.pdb	-5.11184549331665	-4.440000057220459
HM_3BN9.pdb	HM_3BN9_PH104H_fwd.pdb	-0.10541892051696777	-1.3600000143051147
HM_3BN9.pdb	HM_3BN9_YH103S_fwd.pdb	-0.9882043600082397	-0.5400000214576721
