# Supplementary material for: Investigating the volume and diversity of data needed for generalizable antibody–antigen ΔΔG prediction
Source: Nat Comput Sci. 2025 Jul 8;5(8):635–47. doi: 10.1038/s43588-025-00823-8 (PMC12374841; doi:10.1038/s43588-025-00823-8)
Supplement: Supplementary file 4 — Unprocessed Graphinity model predictions and true values for experimental and synthetic ΔΔG values. [file 43588_2025_823_MOESM4_ESM.zip › Figure2/Figure2b-Graphinity_Predictions-10FoldCV_CDR_SeqId/Graphinity_Predictions-Experimental_ddG_645-10FoldCV_CDR_SeqId/no_reverse_mutations_no_non_binders/ddG_645-no_rev_muts_no_non_binders-random-fold3.csv]

wt_pdb	mut_pdb	pred_score	true_label
1AK4.pdb	1AK4_AD92V_fwd.pdb	-0.26632118225097656	-0.1899999976158142
1AK4.pdb	1AK4_HD87Q_fwd.pdb	-1.1219182014465332	-0.800000011920929
1BJ1.pdb	1BJ1_EW80A_fwd.pdb	-0.3708689212799072	-0.8199999928474426
1DQJ.pdb	1DQJ_DH32A_fwd.pdb	-1.0924155712127686	-2.0
1DQJ.pdb	1DQJ_YH50A_fwd.pdb	-1.1685733795166016	-6.900000095367432
1DVF.pdb	1DVF_SA93A_fwd.pdb	-0.39143407344818115	-1.1699999570846558
1JTG.pdb	1JTG_KA208A_fwd.pdb	-0.788163423538208	-0.8199999928474426
1JTG.pdb	1JTG_RA217A_fwd.pdb	-0.5789084434509277	-0.5600000023841858
1KTZ.pdb	1KTZ_HB55A_fwd.pdb	-0.4775547385215759	-0.4000000059604645
1KTZ.pdb	1KTZ_SB28A_fwd.pdb	-0.060622602701187134	-0.4000000059604645
1KTZ.pdb	1KTZ_VB38A_fwd.pdb	-0.6556218862533569	-0.699999988079071
1MHP.pdb	1MHP_FH99Y_fwd.pdb	-0.35846835374832153	-0.7599999904632568
1MHP.pdb	1MHP_SH52M_fwd.pdb	0.5152721405029297	-2.0799999237060547
1MHP.pdb	1MHP_HL30W_fwd.pdb	-0.49234268069267273	-1.2599999904632568
1MHP.pdb	1MHP_NL29V_fwd.pdb	-1.6384260654449463	-1.0499999523162842
1MHP.pdb	1MHP_NL51E_fwd.pdb	-0.4037618637084961	0.18000000715255737
1MHP.pdb	1MHP_SL90R_fwd.pdb	-2.451267957687378	-2.7300000190734863
1MHP.pdb	1MHP_WL89Q_fwd.pdb	-0.9207519292831421	-2.0799999237060547
1N8Z.pdb	1N8Z_NH55A_fwd.pdb	-0.6390279531478882	0.15000000596046448
1VFB.pdb	1VFB_DC18A_fwd.pdb	-0.6001948714256287	-0.30000001192092896
1VFB.pdb	1VFB_KC116A_fwd.pdb	-2.259777545928955	-0.699999988079071
1VFB.pdb	1VFB_YL50K_fwd.pdb	-0.459465891122818	-1.6699999570846558
2JEL.pdb	2JEL_EP68A_fwd.pdb	-0.7152891755104065	-0.4099999964237213
2JEL.pdb	2JEL_EP70A_fwd.pdb	-2.64656400680542	-2.75
2JEL.pdb	2JEL_SP43C_fwd.pdb	-0.6887030601501465	-0.0
2JEL.pdb	2JEL_TP62N_fwd.pdb	-0.1038551926612854	-0.0
2NYY.pdb	2NYY_RA1033A_fwd.pdb	-0.7552846074104309	-0.8199999928474426
2NYY.pdb	2NYY_SA927A_fwd.pdb	-0.6726322770118713	-0.0
2NYY.pdb	2NYY_TA1035A_fwd.pdb	-0.44285592436790466	-1.6200000047683716
2NYY.pdb	2NYY_SL31N_fwd.pdb	-1.0717324018478394	0.36000001430511475
2NZ9.pdb	2NZ9_DA1034A_fwd.pdb	-1.590216875076294	-2.3399999141693115
2NZ9.pdb	2NZ9_FA925A_fwd.pdb	-2.962522029876709	-3.3399999141693115
2NZ9.pdb	2NZ9_IA928A_fwd.pdb	0.15617302060127258	-0.07000000029802322
2NZ9.pdb	2NZ9_KA1028A_fwd.pdb	-2.8258166313171387	0.009999999776482582
2NZ9.pdb	2NZ9_NA890A_fwd.pdb	-0.3443789780139923	-2.1600000858306885
3BDY.pdb	3BDY_GH101A_fwd.pdb	-0.49118155241012573	-0.20000000298023224
3BDY.pdb	3BDY_RH60A_fwd.pdb	-0.470910906791687	0.20000000298023224
3BDY.pdb	3BDY_IL29A_fwd.pdb	-0.7471005320549011	-1.100000023841858
3BDY.pdb	3BDY_PL30A_fwd.pdb	-0.6021114587783813	-0.20000000298023224
3BE1.pdb	3BE1_GH100A_fwd.pdb	-0.3331851065158844	-0.10000000149011612
3BE1.pdb	3BE1_RH50A_fwd.pdb	-1.6499277353286743	-2.4000000953674316
3BE1.pdb	3BE1_RH59A_fwd.pdb	-1.4067972898483276	-2.5
3BE1.pdb	3BE1_DL28A_fwd.pdb	-0.46114417910575867	-0.0
3BE1.pdb	3BE1_TL98A_fwd.pdb	-0.6642455458641052	-1.399999976158142
3BE1.pdb	3BE1_WL54A_fwd.pdb	-0.9324747323989868	-1.399999976158142
3BE1.pdb	3BE1_YL57A_fwd.pdb	-0.8736916780471802	-0.8999999761581421
3HFM.pdb	3HFM_CH95A_fwd.pdb	-2.007197380065918	-5.519999980926514
3HFM.pdb	3HFM_NL31E_fwd.pdb	-1.0972460508346558	-5.670000076293945
3HFM.pdb	3HFM_QL53A_fwd.pdb	-0.5643333196640015	-0.949999988079071
3K2M.pdb	3K2M_WD80A_fwd.pdb	-0.7298935651779175	-4.0
3NGB.pdb	3NGB_TH33Y_fwd.pdb	-0.19241967797279358	-0.07999999821186066
3NGB.pdb	3NGB_YH75S_fwd.pdb	-0.7549068927764893	-0.33000001311302185
3NPS.pdb	3NPS_FA92A_fwd.pdb	-2.6385867595672607	-0.4699999988079071
3NPS.pdb	3NPS_QA218A_fwd.pdb	-0.4696051776409149	0.03999999910593033
HM_1YY9.pdb	HM_1YY9_TH57G_fwd.pdb	-0.5939964652061462	0.46000000834465027
HM_1YY9.pdb	HM_1YY9_VH50L_fwd.pdb	-0.31716254353523254	0.6000000238418579
HM_1YY9.pdb	HM_1YY9_TL97D_fwd.pdb	0.5930639505386353	0.6600000262260437
HM_2NYY.pdb	HM_2NYY_DA901A_fwd.pdb	-0.3897796869277954	0.49000000953674316
HM_2NYY.pdb	HM_2NYY_KA914A_fwd.pdb	-0.3626618981361389	0.3100000023841858
HM_2NZ9.pdb	HM_2NZ9_EA919A_fwd.pdb	-1.65933096408844	-0.5
HM_3BN9.pdb	HM_3BN9_SH30G_fwd.pdb	-0.9258544445037842	-0.7099999785423279
HM_3BN9.pdb	HM_3BN9_TH28R_fwd.pdb	-1.0632001161575317	0.23999999463558197
