# Supplementary material for: Investigating the volume and diversity of data needed for generalizable antibody–antigen ΔΔG prediction
Source: Nat Comput Sci. 2025 Jul 8;5(8):635–47. doi: 10.1038/s43588-025-00823-8 (PMC12374841; doi:10.1038/s43588-025-00823-8)
Supplement: Supplementary file 4 — Unprocessed Graphinity model predictions and true values for experimental and synthetic ΔΔG values. [file 43588_2025_823_MOESM4_ESM.zip › Figure2/Figure2b-Graphinity_Predictions-10FoldCV_CDR_SeqId/Graphinity_Predictions-Experimental_ddG_645-10FoldCV_CDR_SeqId/no_reverse_mutations_no_non_binders/ddG_645-no_rev_muts_no_non_binders-random-fold4.csv]

wt_pdb	mut_pdb	pred_score	true_label
1AK4.pdb	1AK4_GD89A_fwd.pdb	-0.5376023054122925	-1.909999966621399
1AK4.pdb	1AK4_GD89V_fwd.pdb	-1.0825079679489136	-2.859999895095825
1BJ1.pdb	1BJ1_GW79A_fwd.pdb	-0.08748441934585571	-3.690000057220459
1BJ1.pdb	1BJ1_HW77A_fwd.pdb	-1.1224530935287476	-0.0
1BJ1.pdb	1BJ1_QW66A_fwd.pdb	0.20082882046699524	-0.0
1CZ8.pdb	1CZ8_GW75A_fwd.pdb	-1.1089670658111572	-2.6700000762939453
1CZ8.pdb	1CZ8_QW76A_fwd.pdb	-0.7607914805412292	-1.059999942779541
1DQJ.pdb	1DQJ_DC101A_fwd.pdb	-1.6508169174194336	-1.2999999523162842
1DQJ.pdb	1DQJ_KC97A_fwd.pdb	-2.6712374687194824	-3.5
1DQJ.pdb	1DQJ_RC21A_fwd.pdb	-2.456660270690918	-1.2999999523162842
1DQJ.pdb	1DQJ_SC100A_fwd.pdb	-0.6538896560668945	-0.800000011920929
1DQJ.pdb	1DQJ_YL96A_fwd.pdb	-1.5052236318588257	-1.100000023841858
1DVF.pdb	1DVF_ND55A_fwd.pdb	0.1920742690563202	-1.8799999952316284
1DVF.pdb	1DVF_YD102A_fwd.pdb	-2.781642436981201	-4.789999961853027
1FFW.pdb	1FFW_AA89V_fwd.pdb	-0.11027228832244873	-0.09000000357627869
1KTZ.pdb	1KTZ_FB86A_fwd.pdb	-0.7043984532356262	-0.8999999761581421
1KTZ.pdb	1KTZ_SB28L_fwd.pdb	-4.217939376831055	-3.700000047683716
1MHP.pdb	1MHP_GH100F_fwd.pdb	-0.1138993501663208	-0.5699999928474426
1MHP.pdb	1MHP_KH64N_fwd.pdb	0.31920376420021057	0.07000000029802322
1MHP.pdb	1MHP_KH64Q_fwd.pdb	0.10071885585784912	0.1599999964237213
1MHP.pdb	1MHP_LH60D_fwd.pdb	-0.9776867628097534	0.11999999731779099
1MHP.pdb	1MHP_SH35Q_fwd.pdb	-1.1595553159713745	-2.7300000190734863
1MHP.pdb	1MHP_YH58E_fwd.pdb	-0.5696234107017517	-2.0799999237060547
1MHP.pdb	1MHP_GL91Q_fwd.pdb	-0.6630645990371704	-1.5800000429153442
1MHP.pdb	1MHP_SL90Q_fwd.pdb	-1.731340765953064	-1.7799999713897705
1N8Z.pdb	1N8Z_YH105F_fwd.pdb	-0.7099056243896484	0.05000000074505806
1N8Z.pdb	1N8Z_NL30S_fwd.pdb	-1.3746082782745361	-0.05999999865889549
1VFB.pdb	1VFB_TL52F_fwd.pdb	-0.29380565881729126	-0.4699999988079071
1VFB.pdb	1VFB_TL53R_fwd.pdb	0.1260400116443634	-1.6699999570846558
1VFB.pdb	1VFB_YL32A_fwd.pdb	-2.743478536605835	-1.7000000476837158
2JEL.pdb	2JEL_EP5Q_fwd.pdb	-0.3131311535835266	-0.7200000286102295
2JEL.pdb	2JEL_EP75R_fwd.pdb	-1.1248975992202759	-2.75
2JEL.pdb	2JEL_EP83A_fwd.pdb	-0.2218664288520813	-0.0
2JEL.pdb	2JEL_EP85D_fwd.pdb	-0.4940420091152191	-0.0
2JEL.pdb	2JEL_KP72E_fwd.pdb	0.05785837769508362	-0.4099999964237213
2JEL.pdb	2JEL_RP17G_fwd.pdb	-0.07054877281188965	-0.0
2JEL.pdb	2JEL_RP17K_fwd.pdb	-0.25731804966926575	-0.0
2JEL.pdb	2JEL_SP64T_fwd.pdb	-0.7636304497718811	-4.130000114440918
2JEL.pdb	2JEL_VP6F_fwd.pdb	-0.4587665796279907	-0.0
2NYY.pdb	2NYY_YH30D_fwd.pdb	-0.4924688935279846	-0.07000000029802322
2NYY.pdb	2NYY_YH30Q_fwd.pdb	-0.7808371782302856	-0.12999999523162842
2NYY.pdb	2NYY_SL28Q_fwd.pdb	-0.7661176919937134	-0.41999998688697815
2NZ9.pdb	2NZ9_DA1030A_fwd.pdb	-1.0001178979873657	0.029999999329447746
2NZ9.pdb	2NZ9_SA927A_fwd.pdb	-0.25640857219696045	0.07999999821186066
3BDY.pdb	3BDY_WH100A_fwd.pdb	-0.8580776453018188	-2.0
3BDY.pdb	3BDY_IL33A_fwd.pdb	-0.3759234845638275	-0.800000011920929
3BE1.pdb	3BE1_IL29A_fwd.pdb	-1.2070822715759277	0.20000000298023224
3BN9.pdb	3BN9_RA82A_fwd.pdb	-0.41035762429237366	0.1599999964237213
3HFM.pdb	3HFM_YH33A_fwd.pdb	-1.731856107711792	-6.0
3HFM.pdb	3HFM_YY20A_fwd.pdb	-2.266793966293335	-4.869999885559082
3K2M.pdb	3K2M_YD35A_fwd.pdb	-1.2602689266204834	-1.0
3K2M.pdb	3K2M_YD36A_fwd.pdb	-2.552762508392334	-3.700000047683716
3NGB.pdb	3NGB_IH30T_fwd.pdb	-0.7289010286331177	-0.07999999821186066
3NPS.pdb	3NPS_DA91A_fwd.pdb	-1.2100433111190796	-1.5199999809265137
3NPS.pdb	3NPS_FA50A_fwd.pdb	-0.5348680019378662	-0.2199999988079071
3NPS.pdb	3NPS_YA52A_fwd.pdb	-1.0492628812789917	-0.46000000834465027
HM_1YY9.pdb	HM_1YY9_IH51G_fwd.pdb	-1.214579463005066	0.5099999904632568
HM_2NYY.pdb	HM_2NYY_LA918A_fwd.pdb	-0.6979665756225586	-0.4099999964237213
HM_2NYY.pdb	HM_2NYY_RA1060A_fwd.pdb	-0.6723761558532715	-0.5799999833106995
HM_2NYY.pdb	HM_2NYY_MH33Q_fwd.pdb	-0.007746458053588867	0.009999999776482582
HM_2NYY.pdb	HM_2NYY_SL28Q_fwd.pdb	-1.037029504776001	-0.699999988079071
HM_2NZ9.pdb	HM_2NZ9_SA953A_fwd.pdb	0.10716703534126282	0.6600000262260437
