# Supplementary material for: Investigating the volume and diversity of data needed for generalizable antibody–antigen ΔΔG prediction
Source: Nat Comput Sci. 2025 Jul 8;5(8):635–47. doi: 10.1038/s43588-025-00823-8 (PMC12374841; doi:10.1038/s43588-025-00823-8)
Supplement: Supplementary file 4 — Unprocessed Graphinity model predictions and true values for experimental and synthetic ΔΔG values. [file 43588_2025_823_MOESM4_ESM.zip › Figure2/Figure2b-Graphinity_Predictions-10FoldCV_CDR_SeqId/Graphinity_Predictions-Experimental_ddG_645-10FoldCV_CDR_SeqId/no_reverse_mutations_no_non_binders/ddG_645-no_rev_muts_no_non_binders-random-fold5.csv]

wt_pdb	mut_pdb	pred_score	true_label
1AK4.pdb	1AK4_AD92G_fwd.pdb	-0.028395354747772217	-0.4099999964237213
1CZ8.pdb	1CZ8_GW79A_fwd.pdb	-1.6699512004852295	-4.099999904632568
1DQJ.pdb	1DQJ_WC63A_fwd.pdb	-1.8122202157974243	-1.2999999523162842
1DQJ.pdb	1DQJ_YH53A_fwd.pdb	-1.961759090423584	-1.2000000476837158
1DVF.pdb	1DVF_YA50A_fwd.pdb	-2.4748799800872803	-0.6899999976158142
1DVF.pdb	1DVF_DD52A_fwd.pdb	-0.8936910629272461	-1.7000000476837158
1FFW.pdb	1FFW_FA110V_fwd.pdb	-0.5979259014129639	-1.2599999904632568
1FFW.pdb	1FFW_TA111I_fwd.pdb	-0.003728032112121582	-0.5600000023841858
1JTG.pdb	1JTG_SA105A_fwd.pdb	-0.5259681940078735	-0.5
1JTG.pdb	1JTG_DB49A_fwd.pdb	-2.486447811126709	-1.9800000190734863
1KTZ.pdb	1KTZ_EB95A_fwd.pdb	-0.935043454170227	-1.399999976158142
1MHP.pdb	1MHP_GH53A_fwd.pdb	-0.4419150948524475	-0.5099999904632568
1MHP.pdb	1MHP_GH53N_fwd.pdb	-0.3790132403373718	-1.2599999904632568
1MHP.pdb	1MHP_GH54Y_fwd.pdb	0.532637357711792	-0.0
1MHP.pdb	1MHP_TH33N_fwd.pdb	-0.2768348753452301	-2.7300000190734863
1MHP.pdb	1MHP_YH58Q_fwd.pdb	-1.6280198097229004	-2.0799999237060547
1MHP.pdb	1MHP_NL29W_fwd.pdb	-0.4742235839366913	-1.5800000429153442
1MLC.pdb	1MLC_SH57V_fwd.pdb	-0.4721207022666931	0.49000000953674316
1MLC.pdb	1MLC_TH31W_fwd.pdb	0.07870599627494812	-0.12999999523162842
1MLC.pdb	1MLC_NL32Y_fwd.pdb	2.105698585510254	-0.0
1N8Z.pdb	1N8Z_RL66G_fwd.pdb	-0.9768617153167725	-0.2199999988079071
1N8Z.pdb	1N8Z_SL50A_fwd.pdb	-0.6856206655502319	0.07000000029802322
1VFB.pdb	1VFB_SC24A_fwd.pdb	-1.5554953813552856	-0.800000011920929
1VFB.pdb	1VFB_YC23A_fwd.pdb	-1.4515994787216187	-0.4000000059604645
1VFB.pdb	1VFB_SH28N_fwd.pdb	-0.2244347631931305	-0.15000000596046448
2JEL.pdb	2JEL_HP76A_fwd.pdb	-0.3880772590637207	0.4099999964237213
2NYY.pdb	2NYY_FA925A_fwd.pdb	-2.896702766418457	-4.059999942779541
2NYY.pdb	2NYY_IA928A_fwd.pdb	-0.5275197625160217	0.009999999776482582
2NYY.pdb	2NYY_QA887A_fwd.pdb	-1.2027400732040405	-0.5199999809265137
2NYY.pdb	2NYY_DL30Y_fwd.pdb	-0.24565839767456055	-0.6499999761581421
2NZ9.pdb	2NZ9_QA887A_fwd.pdb	-0.916352391242981	-0.10000000149011612
3BDY.pdb	3BDY_YH106A_fwd.pdb	-2.1472511291503906	-0.5
3BDY.pdb	3BDY_YH58A_fwd.pdb	-1.4528107643127441	-0.20000000298023224
3BDY.pdb	3BDY_YL57A_fwd.pdb	-0.8745706081390381	-0.699999988079071
3BE1.pdb	3BE1_TH32A_fwd.pdb	-0.5406890511512756	0.4000000059604645
3BE1.pdb	3BE1_WH99A_fwd.pdb	0.303071528673172	-1.7999999523162842
3BE1.pdb	3BE1_GL35A_fwd.pdb	-0.5987185835838318	-0.30000001192092896
3BE1.pdb	3BE1_SL32A_fwd.pdb	-0.17810362577438354	-0.30000001192092896
3BN9.pdb	3BN9_DA46A_fwd.pdb	-0.5965684056282043	-0.41999998688697815
3BN9.pdb	3BN9_QA168A_fwd.pdb	-1.8806835412979126	0.029999999329447746
3BN9.pdb	3BN9_YA141A_fwd.pdb	-2.1606364250183105	-1.090000033378601
3BN9.pdb	3BN9_TH102Q_fwd.pdb	0.5923300981521606	-0.0
3HFM.pdb	3HFM_DH32N_fwd.pdb	-1.2844260931015015	-0.17000000178813934
3HFM.pdb	3HFM_NL31A_fwd.pdb	-3.339723825454712	-5.21999979019165
3HFM.pdb	3HFM_YL50L_fwd.pdb	-3.3978865146636963	-4.400000095367432
3HFM.pdb	3HFM_KY96A_fwd.pdb	-3.9471683502197266	-6.829999923706055
3HFM.pdb	3HFM_KY97M_fwd.pdb	-1.3576964139938354	-1.090000033378601
3NGB.pdb	3NGB_RH54N_fwd.pdb	-0.147609144449234	-0.05000000074505806
3NPS.pdb	3NPS_IA45A_fwd.pdb	-1.3569316864013672	0.3400000035762787
HM_1KTZ.pdb	HM_1KTZ_IB26A_fwd.pdb	-0.7185126543045044	-1.899999976158142
HM_1KTZ.pdb	HM_1KTZ_SB25A_fwd.pdb	-0.590499997138977	-0.30000001192092896
HM_1YY9.pdb	HM_1YY9_VH50Q_fwd.pdb	0.5234712362289429	0.6399999856948853
HM_1YY9.pdb	HM_1YY9_GL30Y_fwd.pdb	-0.38409560918807983	0.9200000166893005
HM_2NYY.pdb	HM_2NYY_IA916A_fwd.pdb	0.06297951936721802	-0.949999988079071
HM_2NYY.pdb	HM_2NYY_NA917A_fwd.pdb	-1.2254480123519897	-0.30000001192092896
HM_2NYY.pdb	HM_2NYY_SA953A_fwd.pdb	0.5673443078994751	0.6600000262260437
HM_2NYY.pdb	HM_2NYY_DL30Y_fwd.pdb	0.5222982168197632	-0.6000000238418579
HM_2NZ9.pdb	HM_2NZ9_DA1061A_fwd.pdb	-0.4810584783554077	0.14000000059604645
HM_2NZ9.pdb	HM_2NZ9_NA917A_fwd.pdb	-2.0311601161956787	-0.30000001192092896
HM_2NZ9.pdb	HM_2NZ9_PA1062A_fwd.pdb	-1.0237786769866943	-0.23999999463558197
HM_2NZ9.pdb	HM_2NZ9_RA902A_fwd.pdb	-0.5274735689163208	0.019999999552965164
HM_3BN9.pdb	HM_3BN9_TH102Q_fwd.pdb	0.9938030242919922	0.1599999964237213
