# Supplementary material for: Investigating the volume and diversity of data needed for generalizable antibody–antigen ΔΔG prediction
Source: Nat Comput Sci. 2025 Jul 8;5(8):635–47. doi: 10.1038/s43588-025-00823-8 (PMC12374841; doi:10.1038/s43588-025-00823-8)
Supplement: Supplementary file 4 — Unprocessed Graphinity model predictions and true values for experimental and synthetic ΔΔG values. [file 43588_2025_823_MOESM4_ESM.zip › Figure2/Figure2b-Graphinity_Predictions-10FoldCV_CDR_SeqId/Graphinity_Predictions-Experimental_ddG_645-10FoldCV_CDR_SeqId/no_reverse_mutations_no_non_binders/ddG_645-no_rev_muts_no_non_binders-random-fold6.csv]

wt_pdb	mut_pdb	pred_score	true_label
1BJ1.pdb	1BJ1_KW71A_fwd.pdb	-0.39018043875694275	-0.6499999761581421
1BJ1.pdb	1BJ1_MW81A_fwd.pdb	-1.9450416564941406	-1.4199999570846558
1BJ1.pdb	1BJ1_RW69A_fwd.pdb	-3.773730993270874	-3.690000057220459
1CZ8.pdb	1CZ8_FV4A_fwd.pdb	-1.1124458312988281	-0.0
1CZ8.pdb	1CZ8_IW78A_fwd.pdb	-1.5170050859451294	-1.059999942779541
1DQJ.pdb	1DQJ_TC89A_fwd.pdb	-1.0381972789764404	-0.800000011920929
1DQJ.pdb	1DQJ_YL50A_fwd.pdb	-2.4783077239990234	-2.700000047683716
1DVF.pdb	1DVF_TB30A_fwd.pdb	-0.5335677862167358	-0.9200000166893005
1FFW.pdb	1FFW_EA92K_fwd.pdb	-0.7715318202972412	-0.8199999928474426
1KTZ.pdb	1KTZ_FB6A_fwd.pdb	-3.5684800148010254	-2.9000000953674316
1KTZ.pdb	1KTZ_SB25A_fwd.pdb	-0.260458767414093	-0.5
1KTZ.pdb	1KTZ_TB27A_fwd.pdb	-1.465175747871399	-1.2999999523162842
1KTZ.pdb	1KTZ_VB53A_fwd.pdb	-0.5470021367073059	-0.5
1MHP.pdb	1MHP_RH31Q_fwd.pdb	-0.1827017068862915	-1.309999942779541
1MHP.pdb	1MHP_GL91S_fwd.pdb	-0.5071114301681519	-0.5099999904632568
1MLC.pdb	1MLC_NL92A_fwd.pdb	-0.9691356420516968	1.25
1N8Z.pdb	1N8Z_YH52A_fwd.pdb	-0.5042485594749451	-0.23000000417232513
1N8Z.pdb	1N8Z_FL53N_fwd.pdb	-1.798721194267273	-1.2100000381469727
1N8Z.pdb	1N8Z_HL91F_fwd.pdb	-0.5192501544952393	-0.029999999329447746
1N8Z.pdb	1N8Z_NL30A_fwd.pdb	-1.145079493522644	-1.1200000047683716
1VFB.pdb	1VFB_IC124A_fwd.pdb	-0.17941366136074066	-1.2000000476837158
1VFB.pdb	1VFB_SH28Q_fwd.pdb	0.09423145651817322	-0.07999999821186066
1VFB.pdb	1VFB_WH52A_fwd.pdb	-1.510038137435913	-0.8999999761581421
1VFB.pdb	1VFB_YH32A_fwd.pdb	-1.7689497470855713	-1.100000023841858
2JEL.pdb	2JEL_HP76D_fwd.pdb	0.23669347167015076	0.6600000262260437
2JEL.pdb	2JEL_KP79E_fwd.pdb	0.008541852235794067	-0.4099999964237213
2JEL.pdb	2JEL_NP38T_fwd.pdb	-0.28157299757003784	-0.0
2JEL.pdb	2JEL_QP71E_fwd.pdb	0.5918776988983154	-2.75
2JEL.pdb	2JEL_TP34Q_fwd.pdb	-0.27429407835006714	-0.0
2NYY.pdb	2NYY_HL34R_fwd.pdb	-0.9111074209213257	-0.10000000149011612
2NZ9.pdb	2NZ9_FA889A_fwd.pdb	-1.0553499460220337	0.05000000074505806
2NZ9.pdb	2NZ9_KA895A_fwd.pdb	0.1252715289592743	0.30000001192092896
3BDY.pdb	3BDY_DH103A_fwd.pdb	-0.9006547927856445	-0.0
3BDY.pdb	3BDY_GL55A_fwd.pdb	-0.7999602556228638	-1.0
3BDY.pdb	3BDY_TL98A_fwd.pdb	-1.4914096593856812	-0.0
3BDY.pdb	3BDY_WL54A_fwd.pdb	-1.432153344154358	-1.2999999523162842
3BDY.pdb	3BDY_YL36A_fwd.pdb	-1.4517371654510498	-1.7000000476837158
3BE1.pdb	3BE1_PL30A_fwd.pdb	-0.3018512725830078	-0.10000000149011612
3BE1.pdb	3BE1_RL31A_fwd.pdb	-0.12356400489807129	0.20000000298023224
3BN9.pdb	3BN9_DA91A_fwd.pdb	-1.1031873226165771	-6.699999809265137
3BN9.pdb	3BN9_EA163A_fwd.pdb	-0.17248812317848206	-0.3700000047683716
3BN9.pdb	3BN9_FA89A_fwd.pdb	-0.5640727877616882	-0.6399999856948853
3BN9.pdb	3BN9_IA26A_fwd.pdb	-0.4974697530269623	-0.0
3BN9.pdb	3BN9_IA45A_fwd.pdb	-0.09450739622116089	-0.8399999737739563
3BN9.pdb	3BN9_TH102R_fwd.pdb	0.573352575302124	0.05999999865889549
3NGB.pdb	3NGB_VH58T_fwd.pdb	-0.3998052477836609	-0.14000000059604645
3NPS.pdb	3NPS_EA163A_fwd.pdb	-0.399992972612381	-0.6200000047683716
3NPS.pdb	3NPS_QA168A_fwd.pdb	-0.5270453095436096	0.05999999865889549
3NPS.pdb	3NPS_QA23A_fwd.pdb	-0.10729724168777466	-0.029999999329447746
3NPS.pdb	3NPS_RA219A_fwd.pdb	0.06074106693267822	0.07999999821186066
3NPS.pdb	3NPS_RA48A_fwd.pdb	-1.4812639951705933	1.0700000524520874
3NPS.pdb	3NPS_RA51A_fwd.pdb	-0.13584363460540771	-0.14000000059604645
3NPS.pdb	3NPS_RA82A_fwd.pdb	0.11183729767799377	0.15000000596046448
3NPS.pdb	3NPS_TA144A_fwd.pdb	-0.933003306388855	-0.18000000715255737
3NPS.pdb	3NPS_YA141A_fwd.pdb	-2.0764660835266113	-1.7899999618530273
HM_1KTZ.pdb	HM_1KTZ_DB8N_fwd.pdb	-1.3666269779205322	-2.0
HM_1KTZ.pdb	HM_1KTZ_EB95A_fwd.pdb	-1.4631527662277222	-1.5
HM_1KTZ.pdb	HM_1KTZ_NB23A_fwd.pdb	-0.33328789472579956	-0.30000001192092896
HM_1KTZ.pdb	HM_1KTZ_SB28A_fwd.pdb	-0.679580569267273	-0.20000000298023224
HM_2NYY.pdb	HM_2NYY_YH30D_fwd.pdb	-1.863417625427246	-0.9700000286102295
HM_2NYY.pdb	HM_2NYY_HL34R_fwd.pdb	-1.0472896099090576	-0.6299999952316284
HM_2NZ9.pdb	HM_2NZ9_RA1060A_fwd.pdb	-1.1948673725128174	-0.5799999833106995
