# Supplementary material for: Investigating the volume and diversity of data needed for generalizable antibody–antigen ΔΔG prediction
Source: Nat Comput Sci. 2025 Jul 8;5(8):635–47. doi: 10.1038/s43588-025-00823-8 (PMC12374841; doi:10.1038/s43588-025-00823-8)
Supplement: Supplementary file 4 — Unprocessed Graphinity model predictions and true values for experimental and synthetic ΔΔG values. [file 43588_2025_823_MOESM4_ESM.zip › Figure2/Figure2b-Graphinity_Predictions-10FoldCV_CDR_SeqId/Graphinity_Predictions-Experimental_ddG_645-10FoldCV_CDR_SeqId/no_reverse_mutations_no_non_binders/ddG_645-no_rev_muts_no_non_binders-random-fold7.csv]

wt_pdb	mut_pdb	pred_score	true_label
1AK4.pdb	1AK4_PD90V_fwd.pdb	-1.563405156135559	-2.859999895095825
1BJ1.pdb	1BJ1_FV4A_fwd.pdb	-2.8145594596862793	-0.0
1BJ1.pdb	1BJ1_IW70A_fwd.pdb	-0.4544402062892914	-3.690000057220459
1BJ1.pdb	1BJ1_IW78A_fwd.pdb	-1.4583429098129272	-0.4099999964237213
1CZ8.pdb	1CZ8_HW73A_fwd.pdb	-0.25578200817108154	-0.0
1DQJ.pdb	1DQJ_YH33A_fwd.pdb	-5.585460186004639	-5.5
1DVF.pdb	1DVF_YA49A_fwd.pdb	-1.8995174169540405	-1.6399999856948853
1DVF.pdb	1DVF_DB54A_fwd.pdb	-1.8457156419754028	-4.320000171661377
1FFW.pdb	1FFW_YA105W_fwd.pdb	-1.723215937614441	-0.7099999785423279
1JRH.pdb	1JRH_EI35Q_fwd.pdb	-1.0903100967407227	-0.10999999940395355
1JRH.pdb	1JRH_TI4V_fwd.pdb	-0.4097616374492645	0.019999999552965164
1KTZ.pdb	1KTZ_DB94A_fwd.pdb	-1.2455750703811646	-0.8999999761581421
1KTZ.pdb	1KTZ_EB95Q_fwd.pdb	-1.9539071321487427	-1.7000000476837158
1KTZ.pdb	1KTZ_IB29A_fwd.pdb	-1.5622446537017822	-1.2000000476837158
1MHP.pdb	1MHP_FH99W_fwd.pdb	-0.1410384476184845	-0.0
1MHP.pdb	1MHP_GH54T_fwd.pdb	1.1009019613265991	-1.1699999570846558
1MHP.pdb	1MHP_KH64E_fwd.pdb	-0.07515689730644226	0.1599999964237213
1MHP.pdb	1MHP_TH33V_fwd.pdb	-1.6213923692703247	-0.4300000071525574
1MHP.pdb	1MHP_YH59E_fwd.pdb	-1.2982561588287354	-0.5400000214576721
1MLC.pdb	1MLC_KH65D_fwd.pdb	-0.01116633415222168	-0.019999999552965164
1N8Z.pdb	1N8Z_KH30A_fwd.pdb	0.09961295127868652	-0.6100000143051147
1N8Z.pdb	1N8Z_TH54A_fwd.pdb	-0.2990095317363739	-0.7799999713897705
1N8Z.pdb	1N8Z_DL28N_fwd.pdb	-0.9525918364524841	0.2800000011920929
1N8Z.pdb	1N8Z_HL91F_fwd.pdb	0.06283122301101685	0.4300000071525574
1N8Z.pdb	1N8Z_TL31A_fwd.pdb	0.3529571294784546	-0.800000011920929
1N8Z.pdb	1N8Z_YL92A_fwd.pdb	-1.5874894857406616	-1.3600000143051147
1VFB.pdb	1VFB_LC129A_fwd.pdb	-0.4651664197444916	-0.20000000298023224
1VFB.pdb	1VFB_RC125A_fwd.pdb	-2.767364501953125	-1.7999999523162842
1VFB.pdb	1VFB_SH28D_fwd.pdb	0.08263826370239258	-0.0
1VFB.pdb	1VFB_YH32E_fwd.pdb	-1.0734927654266357	-1.909999966621399
1VFB.pdb	1VFB_NL31W_fwd.pdb	-0.1708410680294037	-0.17000000178813934
1VFB.pdb	1VFB_YL50R_fwd.pdb	-0.5390328168869019	-0.8500000238418579
1YY9.pdb	1YY9_NL93A_fwd.pdb	-0.9401310682296753	0.7400000095367432
2JEL.pdb	2JEL_DP69E_fwd.pdb	0.061583757400512695	-0.9599999785423279
2JEL.pdb	2JEL_FP2W_fwd.pdb	0.14909714460372925	-2.640000104904175
2JEL.pdb	2JEL_QP4K_fwd.pdb	-0.5136008858680725	-1.3799999952316284
2NYY.pdb	2NYY_LA891A_fwd.pdb	-1.4428555965423584	-2.5899999141693115
2NYY.pdb	2NYY_NA890A_fwd.pdb	-0.22177796065807343	-0.8899999856948853
2NYY.pdb	2NYY_RA1266A_fwd.pdb	-0.6531575918197632	-0.30000001192092896
2NZ9.pdb	2NZ9_HA1036A_fwd.pdb	-5.559016227722168	-7.420000076293945
2NZ9.pdb	2NZ9_KA875A_fwd.pdb	-0.24262100458145142	-0.5400000214576721
2NZ9.pdb	2NZ9_SA874A_fwd.pdb	-0.6012663245201111	0.11999999731779099
3BDY.pdb	3BDY_TH55A_fwd.pdb	-0.08637827634811401	0.5
3BDY.pdb	3BDY_GL35A_fwd.pdb	-0.12568658590316772	-1.2000000476837158
3BE1.pdb	3BE1_YH57A_fwd.pdb	-0.6932657361030579	-1.7999999523162842
3BE1.pdb	3BE1_GL55A_fwd.pdb	-0.534099817276001	0.30000001192092896
3BN9.pdb	3BN9_FA92A_fwd.pdb	-0.9728512763977051	-6.699999809265137
3BN9.pdb	3BN9_QA140A_fwd.pdb	-0.19128309190273285	-0.12999999523162842
3BN9.pdb	3BN9_RA48A_fwd.pdb	-0.31292229890823364	0.05000000074505806
3BN9.pdb	3BN9_TH28R_fwd.pdb	-0.4313776195049286	-0.30000001192092896
3BN9.pdb	3BN9_YH103S_fwd.pdb	-0.2243882417678833	-0.4099999964237213
3HFM.pdb	3HFM_NL32A_fwd.pdb	-1.09247624874115	-5.110000133514404
3HFM.pdb	3HFM_KY97A_fwd.pdb	-1.266416311264038	-6.179999828338623
3HFM.pdb	3HFM_RY21A_fwd.pdb	-4.260252952575684	-1.0299999713897705
3K2M.pdb	3K2M_MD88A_fwd.pdb	-1.5078651905059814	-4.0
3NPS.pdb	3NPS_LA147A_fwd.pdb	-0.6092315912246704	-0.30000001192092896
3NPS.pdb	3NPS_NA90A_fwd.pdb	-0.7966092228889465	-0.25999999046325684
3NPS.pdb	3NPS_TA93A_fwd.pdb	-0.6730095148086548	-0.7300000190734863
HM_1KTZ.pdb	HM_1KTZ_DB94A_fwd.pdb	-1.4877185821533203	-0.800000011920929
HM_1KTZ.pdb	HM_1KTZ_SB28L_fwd.pdb	-4.072981834411621	-4.0
HM_1YY9.pdb	HM_1YY9_TL97S_fwd.pdb	0.2938750982284546	0.699999988079071
HM_2NZ9.pdb	HM_2NZ9_LA918A_fwd.pdb	-1.0827523469924927	-0.4099999964237213
