# Supplementary material for: Investigating the volume and diversity of data needed for generalizable antibody–antigen ΔΔG prediction
Source: Nat Comput Sci. 2025 Jul 8;5(8):635–47. doi: 10.1038/s43588-025-00823-8 (PMC12374841; doi:10.1038/s43588-025-00823-8)
Supplement: Supplementary file 4 — Unprocessed Graphinity model predictions and true values for experimental and synthetic ΔΔG values. [file 43588_2025_823_MOESM4_ESM.zip › Figure2/Figure2b-Graphinity_Predictions-10FoldCV_CDR_SeqId/Graphinity_Predictions-Experimental_ddG_645-10FoldCV_CDR_SeqId/no_reverse_mutations_no_non_binders/ddG_645-no_rev_muts_no_non_binders-random-fold8.csv]

wt_pdb	mut_pdb	pred_score	true_label
1AK4.pdb	1AK4_PD85A_fwd.pdb	-0.6793469190597534	-0.9200000166893005
1BJ1.pdb	1BJ1_GW75A_fwd.pdb	-2.5327932834625244	-2.759999990463257
1BJ1.pdb	1BJ1_IW67A_fwd.pdb	-0.34244847297668457	-0.8199999928474426
1BJ1.pdb	1BJ1_QW76A_fwd.pdb	-0.025211721658706665	-1.75
1CZ8.pdb	1CZ8_YV8A_fwd.pdb	-1.3233311176300049	-0.0
1CZ8.pdb	1CZ8_HW77A_fwd.pdb	-0.27323153614997864	-0.0
1CZ8.pdb	1CZ8_IW70A_fwd.pdb	-1.318176031112671	-1.2999999523162842
1DQJ.pdb	1DQJ_NC93A_fwd.pdb	-3.0097692012786865	-0.6000000238418579
1DVF.pdb	1DVF_YA49A_fwd.pdb	-1.7937651872634888	-1.75
1DVF.pdb	1DVF_NB56A_fwd.pdb	-2.8050925731658936	-1.1699999570846558
1DVF.pdb	1DVF_HD33A_fwd.pdb	-1.4819811582565308	-1.8799999952316284
1DVF.pdb	1DVF_ID101A_fwd.pdb	-0.7768610715866089	-2.7100000381469727
1DVF.pdb	1DVF_QD104A_fwd.pdb	-1.177329659461975	-1.6399999856948853
1KTZ.pdb	1KTZ_EB51A_fwd.pdb	-0.6785180568695068	-1.0
1KTZ.pdb	1KTZ_LB3A_fwd.pdb	-0.21356219053268433	-1.899999976158142
1MHP.pdb	1MHP_GH100M_fwd.pdb	0.010632872581481934	-0.10000000149011612
1MHP.pdb	1MHP_GH54I_fwd.pdb	-0.42185038328170776	-1.3600000143051147
1MHP.pdb	1MHP_HL30K_fwd.pdb	-1.1074966192245483	-1.1699999570846558
1MHP.pdb	1MHP_NL51Y_fwd.pdb	0.08621206879615784	0.10000000149011612
1MHP.pdb	1MHP_SL27Q_fwd.pdb	-0.6449676752090454	0.6700000166893005
1MLC.pdb	1MLC_NL32G_fwd.pdb	-1.8170154094696045	0.8500000238418579
1N8Z.pdb	1N8Z_DH102A_fwd.pdb	-0.5183694362640381	-1.2100000381469727
1N8Z.pdb	1N8Z_YH105F_fwd.pdb	-0.38890504837036133	-0.8199999928474426
1N8Z.pdb	1N8Z_TL94S_fwd.pdb	-0.2904549241065979	-0.3100000023841858
1N8Z.pdb	1N8Z_YL49A_fwd.pdb	-0.6770256757736206	-1.0499999523162842
1VFB.pdb	1VFB_GH31W_fwd.pdb	0.46444258093833923	-0.009999999776482582
1VFB.pdb	1VFB_YH101A_fwd.pdb	-3.1763553619384766	-4.0
1YY9.pdb	1YY9_TH61E_fwd.pdb	-0.9691133499145508	0.05999999865889549
2JEL.pdb	2JEL_EP5D_fwd.pdb	-0.9338053464889526	-0.4099999964237213
2JEL.pdb	2JEL_EP70K_fwd.pdb	-1.614603877067566	-4.130000114440918
2JEL.pdb	2JEL_EP85Q_fwd.pdb	-0.5469269752502441	-0.0
2JEL.pdb	2JEL_KP27E_fwd.pdb	-0.19399920105934143	-0.0
2JEL.pdb	2JEL_NP12D_fwd.pdb	-0.502358615398407	-0.0
2JEL.pdb	2JEL_SP41C_fwd.pdb	-0.23614922165870667	-1.5099999904632568
2JEL.pdb	2JEL_SP46C_fwd.pdb	-0.6923348903656006	-0.0
2NYY.pdb	2NYY_DA1034A_fwd.pdb	-2.513702630996704	-2.5299999713897705
2NYY.pdb	2NYY_KA1028A_fwd.pdb	-0.2398436963558197	0.029999999329447746
2NYY.pdb	2NYY_NA926A_fwd.pdb	-1.7453774213790894	-0.10000000149011612
3BDY.pdb	3BDY_DH32A_fwd.pdb	-0.2054273635149002	-0.20000000298023224
3BDY.pdb	3BDY_GH104A_fwd.pdb	-0.4880922734737396	-0.800000011920929
3BDY.pdb	3BDY_NH56A_fwd.pdb	-0.12868976593017578	0.20000000298023224
3BDY.pdb	3BDY_RH51A_fwd.pdb	-1.0732403993606567	0.30000001192092896
3BDY.pdb	3BDY_TH33A_fwd.pdb	-0.2548735439777374	0.4000000059604645
3BDY.pdb	3BDY_YH34A_fwd.pdb	-1.193098783493042	-0.30000001192092896
3BDY.pdb	3BDY_HL95A_fwd.pdb	-1.1917742490768433	-2.0
3BDY.pdb	3BDY_RL31A_fwd.pdb	-0.2806573808193207	0.20000000298023224
3BE1.pdb	3BE1_YH105A_fwd.pdb	-2.79909610748291	-1.2000000476837158
3BE1.pdb	3BE1_YH33A_fwd.pdb	-1.7587610483169556	-2.4000000953674316
3BN9.pdb	3BN9_NA90A_fwd.pdb	0.16417619585990906	-0.7699999809265137
3BN9.pdb	3BN9_RA219A_fwd.pdb	0.4037395417690277	0.09000000357627869
3K2M.pdb	3K2M_YD87A_fwd.pdb	-1.819724678993225	-4.0
3NPS.pdb	3NPS_DA47A_fwd.pdb	-1.1767834424972534	-1.0800000429153442
3NPS.pdb	3NPS_HA138A_fwd.pdb	-0.67989581823349	-1.8899999856948853
HM_1KTZ.pdb	HM_1KTZ_MB88A_fwd.pdb	0.19491073489189148	-0.8999999761581421
HM_1YY9.pdb	HM_1YY9_TH100Y_fwd.pdb	-0.037251949310302734	0.44999998807907104
HM_2NYY.pdb	HM_2NYY_FA952A_fwd.pdb	-3.4194369316101074	-1.5299999713897705
HM_2NYY.pdb	HM_2NYY_NA956A_fwd.pdb	-0.4416597783565521	-0.009999999776482582
HM_2NYY.pdb	HM_2NYY_PA1062A_fwd.pdb	-0.35882413387298584	-0.23999999463558197
HM_2NYY.pdb	HM_2NYY_RA1063A_fwd.pdb	-3.6511905193328857	-4.440000057220459
HM_2NZ9.pdb	HM_2NZ9_FA952A_fwd.pdb	-1.68702232837677	-1.5299999713897705
HM_2NZ9.pdb	HM_2NZ9_NA956A_fwd.pdb	-0.7018006443977356	-0.009999999776482582
