# Supplementary material for: Investigating the volume and diversity of data needed for generalizable antibody–antigen ΔΔG prediction
Source: Nat Comput Sci. 2025 Jul 8;5(8):635–47. doi: 10.1038/s43588-025-00823-8 (PMC12374841; doi:10.1038/s43588-025-00823-8)
Supplement: Supplementary file 4 — Unprocessed Graphinity model predictions and true values for experimental and synthetic ΔΔG values. [file 43588_2025_823_MOESM4_ESM.zip › Figure2/Figure2b-Graphinity_Predictions-10FoldCV_CDR_SeqId/Graphinity_Predictions-Experimental_ddG_645-10FoldCV_CDR_SeqId/no_reverse_mutations_no_non_binders/ddG_645-no_rev_muts_no_non_binders-random-fold9.csv]

wt_pdb	mut_pdb	pred_score	true_label
1AK4.pdb	1AK4_ID91A_fwd.pdb	-0.11386987566947937	-0.07000000029802322
1BJ1.pdb	1BJ1_MW68A_fwd.pdb	-1.0448265075683594	-3.690000057220459
1CZ8.pdb	1CZ8_IW67A_fwd.pdb	-1.6733369827270508	-0.949999988079071
1CZ8.pdb	1CZ8_MW68A_fwd.pdb	0.606959342956543	-4.099999904632568
1CZ8.pdb	1CZ8_YW32A_fwd.pdb	-1.2667115926742554	-1.940000057220459
1DQJ.pdb	1DQJ_LC75A_fwd.pdb	-0.05778735876083374	-1.5
1DQJ.pdb	1DQJ_NL31A_fwd.pdb	-1.635262370109558	-2.0
1DQJ.pdb	1DQJ_SL91A_fwd.pdb	-2.7167611122131348	-1.399999976158142
1DVF.pdb	1DVF_DB100A_fwd.pdb	-1.0164670944213867	-2.819999933242798
1DVF.pdb	1DVF_DB58A_fwd.pdb	-1.4797056913375854	-1.6200000047683716
1DVF.pdb	1DVF_RB99A_fwd.pdb	-2.038814067840576	-1.8899999856948853
1DVF.pdb	1DVF_YB32A_fwd.pdb	-0.8753799200057983	-1.850000023841858
1DVF.pdb	1DVF_RD106A_fwd.pdb	-1.7024399042129517	-4.130000114440918
1JTG.pdb	1JTG_SA209A_fwd.pdb	-0.6495743989944458	-1.3200000524520874
1KTZ.pdb	1KTZ_DB8N_fwd.pdb	-1.3864272832870483	-1.7000000476837158
1KTZ.pdb	1KTZ_IB26A_fwd.pdb	-2.187209129333496	-1.899999976158142
1KTZ.pdb	1KTZ_MB88A_fwd.pdb	-0.4916859269142151	-0.800000011920929
1MHP.pdb	1MHP_GH53S_fwd.pdb	-0.8476393222808838	-0.6800000071525574
1MHP.pdb	1MHP_KH64D_fwd.pdb	-0.4137161076068878	0.11999999731779099
1MHP.pdb	1MHP_LL48W_fwd.pdb	-0.4407693147659302	-1.909999966621399
1MHP.pdb	1MHP_NL29Y_fwd.pdb	-1.4972957372665405	-1.909999966621399
1MHP.pdb	1MHP_NL51K_fwd.pdb	0.3469078838825226	-0.6600000262260437
1MHP.pdb	1MHP_SL23R_fwd.pdb	-1.0687962770462036	0.07000000029802322
1MLC.pdb	1MLC_TH28D_fwd.pdb	0.2052997648715973	0.15000000596046448
1N8Z.pdb	1N8Z_FH104A_fwd.pdb	-1.2034597396850586	-1.1699999570846558
1VFB.pdb	1VFB_DH58E_fwd.pdb	-0.5688122510910034	-0.07999999821186066
1VFB.pdb	1VFB_YH101F_fwd.pdb	-1.085605502128601	-1.600000023841858
1VFB.pdb	1VFB_YL50A_fwd.pdb	-1.1434545516967773	-0.5
2JEL.pdb	2JEL_AP82S_fwd.pdb	-0.4296503961086273	-0.0
2JEL.pdb	2JEL_EP66K_fwd.pdb	0.019052237272262573	-4.130000114440918
2JEL.pdb	2JEL_FP2Y_fwd.pdb	-0.18230664730072021	-0.0
2JEL.pdb	2JEL_KP24E_fwd.pdb	-0.5776228308677673	-0.0
2JEL.pdb	2JEL_TP7S_fwd.pdb	-0.620152473449707	-0.0
2NYY.pdb	2NYY_HA1036A_fwd.pdb	-5.32997989654541	-7.320000171661377
2NYY.pdb	2NYY_KA875A_fwd.pdb	-0.9728498458862305	-0.28999999165534973
2NYY.pdb	2NYY_KH29R_fwd.pdb	-0.29101496934890747	-0.07000000029802322
2NZ9.pdb	2NZ9_RA1266A_fwd.pdb	-0.6652535200119019	-0.38999998569488525
3BDY.pdb	3BDY_SL32A_fwd.pdb	-0.5360961556434631	-1.0
3BDY.pdb	3BDY_YL96A_fwd.pdb	-2.1260266304016113	-1.399999976158142
3BE1.pdb	3BE1_DH102A_fwd.pdb	-0.7569770812988281	0.10000000149011612
3BE1.pdb	3BE1_SL34A_fwd.pdb	-0.24275265634059906	0.20000000298023224
3BE1.pdb	3BE1_YL96A_fwd.pdb	-1.1867953538894653	-0.5
3BN9.pdb	3BN9_DA214A_fwd.pdb	-0.1447277069091797	-0.5699999928474426
3BN9.pdb	3BN9_KA221A_fwd.pdb	-0.3357546925544739	-0.7900000214576721
3BN9.pdb	3BN9_QA218A_fwd.pdb	-0.015073388814926147	-0.7099999785423279
3BN9.pdb	3BN9_SH30G_fwd.pdb	-0.7848209142684937	-1.3600000143051147
3HFM.pdb	3HFM_NL31D_fwd.pdb	-3.336761951446533	-1.340000033378601
3K2M.pdb	3K2M_ED52A_fwd.pdb	0.6208432912826538	-2.5
3K2M.pdb	3K2M_RD38A_fwd.pdb	-0.15009674429893494	-2.5
3NPS.pdb	3NPS_FA89A_fwd.pdb	-0.07185158133506775	-1.6100000143051147
HM_1KTZ.pdb	HM_1KTZ_EB51A_fwd.pdb	-0.005272358655929565	-1.100000023841858
HM_1KTZ.pdb	HM_1KTZ_IB29A_fwd.pdb	-1.4587260484695435	-1.399999976158142
HM_1KTZ.pdb	HM_1KTZ_LB3A_fwd.pdb	-1.546801209449768	-1.7999999523162842
HM_1KTZ.pdb	HM_1KTZ_TB27A_fwd.pdb	-1.3693629503250122	-1.5
HM_1KTZ.pdb	HM_1KTZ_VB38A_fwd.pdb	-0.35418984293937683	-0.699999988079071
HM_1YY9.pdb	HM_1YY9_TH57P_fwd.pdb	-0.21760530769824982	0.47999998927116394
HM_2NYY.pdb	HM_2NYY_RA902A_fwd.pdb	-0.7028024196624756	0.019999999552965164
HM_2NYY.pdb	HM_2NYY_YH56Q_fwd.pdb	-1.57183837890625	-1.190000057220459
HM_2NZ9.pdb	HM_2NZ9_KA914A_fwd.pdb	-1.7870959043502808	0.3100000023841858
HM_2NZ9.pdb	HM_2NZ9_KA954A_fwd.pdb	0.05681031942367554	0.5
HM_2NZ9.pdb	HM_2NZ9_TA922A_fwd.pdb	-0.30935829877853394	-0.6200000047683716
