# Supplementary material for: Investigating the volume and diversity of data needed for generalizable antibody–antigen ΔΔG prediction
Source: Nat Comput Sci. 2025 Jul 8;5(8):635–47. doi: 10.1038/s43588-025-00823-8 (PMC12374841; doi:10.1038/s43588-025-00823-8)
Supplement: Supplementary file 4 — Unprocessed Graphinity model predictions and true values for experimental and synthetic ΔΔG values. [file 43588_2025_823_MOESM4_ESM.zip › Figure2/Figure2b-Graphinity_Predictions-10FoldCV_CDR_SeqId/Graphinity_Predictions-Experimental_ddG_645-10FoldCV_CDR_SeqId/no_reverse_mutations_with_non_binders/ddG_645-no_rev_muts_w_non_binders-cutoff_100-fold1.csv]

wt_pdb	mut_pdb	pred_score	true_label
3BDY.pdb	3BDY_DH32A_fwd.pdb	-0.3767678141593933	-0.20000000298023224
3BDY.pdb	3BDY_DH103A_fwd.pdb	-0.44005462527275085	-0.0
3BDY.pdb	3BDY_FH105A_fwd.pdb	-0.2425576150417328	-0.699999988079071
3BDY.pdb	3BDY_GH101A_fwd.pdb	-1.9108049869537354	-0.20000000298023224
3BDY.pdb	3BDY_GH102A_fwd.pdb	-0.4689888060092926	0.10000000149011612
3BDY.pdb	3BDY_GH104A_fwd.pdb	-0.5466679930686951	-0.800000011920929
3BDY.pdb	3BDY_KH31A_fwd.pdb	-0.7640248537063599	-0.20000000298023224
3BDY.pdb	3BDY_NH56A_fwd.pdb	-0.8029177784919739	0.20000000298023224
3BDY.pdb	3BDY_RH51A_fwd.pdb	-1.7426954507827759	0.30000001192092896
3BDY.pdb	3BDY_RH60A_fwd.pdb	-0.5729827284812927	0.20000000298023224
3BDY.pdb	3BDY_TH33A_fwd.pdb	-0.2925492525100708	0.4000000059604645
3BDY.pdb	3BDY_TH55A_fwd.pdb	-0.7536391615867615	0.5
3BDY.pdb	3BDY_WH100A_fwd.pdb	-0.3453647494316101	-2.0
3BDY.pdb	3BDY_YH106A_fwd.pdb	-3.7302651405334473	-0.5
3BDY.pdb	3BDY_YH34A_fwd.pdb	-1.3922998905181885	-0.30000001192092896
3BDY.pdb	3BDY_YH53A_fwd.pdb	-0.22047466039657593	-0.4000000059604645
3BDY.pdb	3BDY_YH58A_fwd.pdb	-1.8148268461227417	-0.20000000298023224
3BDY.pdb	3BDY_DL28A_fwd.pdb	0.24726444482803345	-0.0
3BDY.pdb	3BDY_GL35A_fwd.pdb	0.3577359914779663	-1.2000000476837158
3BDY.pdb	3BDY_GL55A_fwd.pdb	-2.170673131942749	-1.0
3BDY.pdb	3BDY_HL95A_fwd.pdb	-1.2034461498260498	-2.0
3BDY.pdb	3BDY_IL29A_fwd.pdb	-1.9552890062332153	-1.100000023841858
3BDY.pdb	3BDY_IL33A_fwd.pdb	0.3139740228652954	-0.800000011920929
3BDY.pdb	3BDY_PL30A_fwd.pdb	-0.3973850607872009	-0.20000000298023224
3BDY.pdb	3BDY_RL31A_fwd.pdb	-0.04480171203613281	0.20000000298023224
3BDY.pdb	3BDY_SL32A_fwd.pdb	-0.23645207285881042	-1.0
3BDY.pdb	3BDY_SL34A_fwd.pdb	-0.6441575884819031	-1.2999999523162842
3BDY.pdb	3BDY_SL56A_fwd.pdb	-1.177763819694519	-0.10000000149011612
3BDY.pdb	3BDY_TL97A_fwd.pdb	-0.5737980604171753	0.30000001192092896
3BDY.pdb	3BDY_TL98A_fwd.pdb	0.7163388729095459	-0.0
3BDY.pdb	3BDY_WL54A_fwd.pdb	-1.699623465538025	-1.2999999523162842
3BDY.pdb	3BDY_YL36A_fwd.pdb	-1.9962130784988403	-1.7000000476837158
3BDY.pdb	3BDY_YL57A_fwd.pdb	-1.2833226919174194	-0.699999988079071
3BDY.pdb	3BDY_YL96A_fwd.pdb	-2.4227867126464844	-1.399999976158142
3BE1.pdb	3BE1_DH31A_fwd.pdb	-0.8100796937942505	-0.4000000059604645
3BE1.pdb	3BE1_DH102A_fwd.pdb	-0.2888861298561096	0.10000000149011612
3BE1.pdb	3BE1_FH104A_fwd.pdb	-0.6150708198547363	-1.899999976158142
3BE1.pdb	3BE1_GH100A_fwd.pdb	-0.6796886324882507	-0.10000000149011612
3BE1.pdb	3BE1_GH101A_fwd.pdb	-0.4491657316684723	-0.30000001192092896
3BE1.pdb	3BE1_GH103A_fwd.pdb	0.2689831852912903	-1.7999999523162842
3BE1.pdb	3BE1_KH30A_fwd.pdb	0.24123692512512207	0.30000001192092896
3BE1.pdb	3BE1_NH55A_fwd.pdb	-2.247415781021118	0.800000011920929
3BE1.pdb	3BE1_RH50A_fwd.pdb	-0.7064253687858582	-2.4000000953674316
3BE1.pdb	3BE1_RH59A_fwd.pdb	-0.3108788728713989	-2.5
3BE1.pdb	3BE1_TH32A_fwd.pdb	-0.7920228242874146	0.4000000059604645
3BE1.pdb	3BE1_TH54A_fwd.pdb	-0.38034242391586304	-0.10000000149011612
3BE1.pdb	3BE1_WH99A_fwd.pdb	0.5958514213562012	-1.7999999523162842
3BE1.pdb	3BE1_YH105A_fwd.pdb	-1.7084753513336182	-1.2000000476837158
3BE1.pdb	3BE1_YH33A_fwd.pdb	-3.1824049949645996	-2.4000000953674316
3BE1.pdb	3BE1_YH52A_fwd.pdb	-0.9415969252586365	0.800000011920929
3BE1.pdb	3BE1_YH57A_fwd.pdb	-1.6069756746292114	-1.7999999523162842
3BE1.pdb	3BE1_DL28A_fwd.pdb	-1.0635793209075928	-0.0
3BE1.pdb	3BE1_GL35A_fwd.pdb	-0.31322625279426575	-0.30000001192092896
3BE1.pdb	3BE1_GL55A_fwd.pdb	-0.5334530472755432	0.30000001192092896
3BE1.pdb	3BE1_HL95A_fwd.pdb	-0.8407509922981262	-0.8999999761581421
3BE1.pdb	3BE1_IL29A_fwd.pdb	-1.2101191282272339	0.20000000298023224
3BE1.pdb	3BE1_IL33A_fwd.pdb	-0.9649996161460876	-0.8999999761581421
3BE1.pdb	3BE1_PL30A_fwd.pdb	-0.4370436668395996	-0.10000000149011612
3BE1.pdb	3BE1_RL31A_fwd.pdb	0.12832844257354736	0.20000000298023224
3BE1.pdb	3BE1_SL32A_fwd.pdb	-0.13037919998168945	-0.30000001192092896
3BE1.pdb	3BE1_SL34A_fwd.pdb	0.5607656240463257	0.20000000298023224
3BE1.pdb	3BE1_SL56A_fwd.pdb	-0.5697144269943237	-0.30000001192092896
3BE1.pdb	3BE1_TL97A_fwd.pdb	-0.5661253333091736	0.4000000059604645
3BE1.pdb	3BE1_TL98A_fwd.pdb	-0.5776861310005188	-1.399999976158142
3BE1.pdb	3BE1_WL54A_fwd.pdb	-0.54087895154953	-1.399999976158142
3BE1.pdb	3BE1_YL36A_fwd.pdb	-2.458634853363037	0.800000011920929
3BE1.pdb	3BE1_YL57A_fwd.pdb	-1.32787024974823	-0.8999999761581421
3BE1.pdb	3BE1_YL96A_fwd.pdb	-2.141763687133789	-0.5
3K2M.pdb	3K2M_ED52A_fwd.pdb	-1.7991923093795776	-2.5
3K2M.pdb	3K2M_MD88A_fwd.pdb	-1.7885462045669556	-4.0
3K2M.pdb	3K2M_RD38A_fwd.pdb	-2.195831775665283	-2.5
3K2M.pdb	3K2M_WD80A_fwd.pdb	-1.7760229110717773	-4.0
3K2M.pdb	3K2M_YD35A_fwd.pdb	-1.7693274021148682	-1.0
3K2M.pdb	3K2M_YD36A_fwd.pdb	-1.6609615087509155	-3.700000047683716
3K2M.pdb	3K2M_YD87A_fwd.pdb	-3.010702133178711	-4.0
