# Supplementary material for: Investigating the volume and diversity of data needed for generalizable antibody–antigen ΔΔG prediction
Source: Nat Comput Sci. 2025 Jul 8;5(8):635–47. doi: 10.1038/s43588-025-00823-8 (PMC12374841; doi:10.1038/s43588-025-00823-8)
Supplement: Supplementary file 4 — Unprocessed Graphinity model predictions and true values for experimental and synthetic ΔΔG values. [file 43588_2025_823_MOESM4_ESM.zip › Figure2/Figure2b-Graphinity_Predictions-10FoldCV_CDR_SeqId/Graphinity_Predictions-Experimental_ddG_645-10FoldCV_CDR_SeqId/no_reverse_mutations_with_non_binders/ddG_645-no_rev_muts_w_non_binders-cutoff_100-fold2.csv]

wt_pdb	mut_pdb	pred_score	true_label
1KTZ.pdb	1KTZ_DB94A_fwd.pdb	0.2085995078086853	-0.8999999761581421
1KTZ.pdb	1KTZ_DB8A_fwd.pdb	-1.4775936603546143	-1.399999976158142
1KTZ.pdb	1KTZ_DB8N_fwd.pdb	-2.122150182723999	-1.7000000476837158
1KTZ.pdb	1KTZ_EB95A_fwd.pdb	-0.496303528547287	-1.399999976158142
1KTZ.pdb	1KTZ_EB95Q_fwd.pdb	-1.3802309036254883	-1.7000000476837158
1KTZ.pdb	1KTZ_EB31A_fwd.pdb	-0.47795620560646057	-1.2999999523162842
1KTZ.pdb	1KTZ_EB51A_fwd.pdb	0.9141691327095032	-1.0
1KTZ.pdb	1KTZ_FB86A_fwd.pdb	-0.9693679809570312	-0.8999999761581421
1KTZ.pdb	1KTZ_FB6A_fwd.pdb	-0.21990299224853516	-2.9000000953674316
1KTZ.pdb	1KTZ_HB55A_fwd.pdb	-0.20988407731056213	-0.4000000059604645
1KTZ.pdb	1KTZ_IB101A_fwd.pdb	-0.6377291083335876	-0.5
1KTZ.pdb	1KTZ_IB26A_fwd.pdb	-0.7961403131484985	-1.899999976158142
1KTZ.pdb	1KTZ_IB29A_fwd.pdb	-0.3117285370826721	-1.2000000476837158
1KTZ.pdb	1KTZ_LB3A_fwd.pdb	-0.35648423433303833	-1.899999976158142
1KTZ.pdb	1KTZ_MB88A_fwd.pdb	1.4112412929534912	-0.800000011920929
1KTZ.pdb	1KTZ_NB23A_fwd.pdb	-1.2313883304595947	-0.30000001192092896
1KTZ.pdb	1KTZ_SB25A_fwd.pdb	-1.4169329404830933	-0.5
1KTZ.pdb	1KTZ_SB28A_fwd.pdb	-1.1041427850723267	-0.4000000059604645
1KTZ.pdb	1KTZ_SB28L_fwd.pdb	-1.6456782817840576	-3.700000047683716
1KTZ.pdb	1KTZ_TB27A_fwd.pdb	-1.5505080223083496	-1.2999999523162842
1KTZ.pdb	1KTZ_VB38A_fwd.pdb	0.6061403155326843	-0.699999988079071
1KTZ.pdb	1KTZ_VB53A_fwd.pdb	-2.2540009021759033	-0.5
HM_1KTZ.pdb	HM_1KTZ_DB94A_fwd.pdb	-0.08861762285232544	-0.800000011920929
HM_1KTZ.pdb	HM_1KTZ_DB8A_fwd.pdb	0.1337084174156189	-1.5
HM_1KTZ.pdb	HM_1KTZ_DB8N_fwd.pdb	-0.5031296014785767	-2.0
HM_1KTZ.pdb	HM_1KTZ_EB95A_fwd.pdb	-0.6369053721427917	-1.5
HM_1KTZ.pdb	HM_1KTZ_EB95Q_fwd.pdb	-1.5251768827438354	-1.600000023841858
HM_1KTZ.pdb	HM_1KTZ_EB31A_fwd.pdb	-1.201812505722046	-1.2000000476837158
HM_1KTZ.pdb	HM_1KTZ_EB51A_fwd.pdb	1.0011241436004639	-1.100000023841858
HM_1KTZ.pdb	HM_1KTZ_FB86A_fwd.pdb	-0.5332114100456238	-0.8999999761581421
HM_1KTZ.pdb	HM_1KTZ_FB6A_fwd.pdb	0.6053343415260315	-3.0
HM_1KTZ.pdb	HM_1KTZ_HB55A_fwd.pdb	-0.1764512062072754	-0.30000001192092896
HM_1KTZ.pdb	HM_1KTZ_IB101A_fwd.pdb	-0.6373476982116699	-0.5
HM_1KTZ.pdb	HM_1KTZ_IB26A_fwd.pdb	-0.5338792204856873	-1.899999976158142
HM_1KTZ.pdb	HM_1KTZ_IB29A_fwd.pdb	-0.302956759929657	-1.399999976158142
HM_1KTZ.pdb	HM_1KTZ_LB3A_fwd.pdb	0.3152860999107361	-1.7999999523162842
HM_1KTZ.pdb	HM_1KTZ_MB88A_fwd.pdb	0.5744872689247131	-0.8999999761581421
HM_1KTZ.pdb	HM_1KTZ_NB23A_fwd.pdb	-0.29051461815834045	-0.30000001192092896
HM_1KTZ.pdb	HM_1KTZ_SB25A_fwd.pdb	-1.3534421920776367	-0.30000001192092896
HM_1KTZ.pdb	HM_1KTZ_SB28A_fwd.pdb	-1.1047013998031616	-0.20000000298023224
HM_1KTZ.pdb	HM_1KTZ_SB28L_fwd.pdb	-1.4248178005218506	-4.0
HM_1KTZ.pdb	HM_1KTZ_TB27A_fwd.pdb	-1.599550485610962	-1.5
HM_1KTZ.pdb	HM_1KTZ_VB38A_fwd.pdb	0.6078086495399475	-0.699999988079071
HM_1KTZ.pdb	HM_1KTZ_VB53A_fwd.pdb	-2.0128719806671143	-0.4000000059604645
1N8Z.pdb	1N8Z_DH31A_fwd.pdb	0.4804512858390808	-0.25
1N8Z.pdb	1N8Z_DH102A_fwd.pdb	-1.5626518726348877	-1.2100000381469727
1N8Z.pdb	1N8Z_DH102W_fwd.pdb	-1.2996160984039307	0.6899999976158142
1N8Z.pdb	1N8Z_FH104A_fwd.pdb	-0.6961506605148315	-1.1699999570846558
1N8Z.pdb	1N8Z_KH30A_fwd.pdb	1.399251937866211	-0.6100000143051147
1N8Z.pdb	1N8Z_NH55A_fwd.pdb	0.07214486598968506	0.15000000596046448
1N8Z.pdb	1N8Z_RH50A_fwd.pdb	-2.976701259613037	-8.0
1N8Z.pdb	1N8Z_TH32A_fwd.pdb	-0.060278236865997314	-0.3799999952316284
1N8Z.pdb	1N8Z_TH54A_fwd.pdb	0.7104397416114807	-0.7799999713897705
1N8Z.pdb	1N8Z_WH99A_fwd.pdb	-2.529676675796509	-8.0
1N8Z.pdb	1N8Z_YH105A_fwd.pdb	-1.7799265384674072	-8.0
1N8Z.pdb	1N8Z_YH105F_fwd.pdb	0.13586705923080444	0.05000000074505806
1N8Z.pdb	1N8Z_YH105F_fwd.pdb	0.1358674168586731	-0.8199999928474426
1N8Z.pdb	1N8Z_YH109V_fwd.pdb	-0.7843054533004761	-0.2199999988079071
1N8Z.pdb	1N8Z_YH33A_fwd.pdb	-1.3269932270050049	0.09000000357627869
1N8Z.pdb	1N8Z_YH52A_fwd.pdb	-1.0986334085464478	-0.23000000417232513
1N8Z.pdb	1N8Z_YH57A_fwd.pdb	0.45863252878189087	-0.8700000047683716
1N8Z.pdb	1N8Z_DL28N_fwd.pdb	-1.064397931098938	0.2800000011920929
1N8Z.pdb	1N8Z_FL53N_fwd.pdb	-2.302907705307007	-1.2100000381469727
1N8Z.pdb	1N8Z_HL91A_fwd.pdb	-1.4891167879104614	-8.0
1N8Z.pdb	1N8Z_HL91F_fwd.pdb	-1.0626277923583984	0.4300000071525574
1N8Z.pdb	1N8Z_HL91F_fwd.pdb	-1.0626288652420044	-0.029999999329447746
1N8Z.pdb	1N8Z_NL30A_fwd.pdb	-0.8730984330177307	-1.1200000047683716
1N8Z.pdb	1N8Z_NL30S_fwd.pdb	-0.7701482772827148	-0.05999999865889549
1N8Z.pdb	1N8Z_RL66G_fwd.pdb	-0.20468363165855408	-0.2199999988079071
1N8Z.pdb	1N8Z_SL50A_fwd.pdb	-0.1860404908657074	0.07000000029802322
1N8Z.pdb	1N8Z_SL52A_fwd.pdb	1.3651015758514404	0.3100000023841858
1N8Z.pdb	1N8Z_TL31A_fwd.pdb	-2.734898090362549	-0.800000011920929
1N8Z.pdb	1N8Z_TL93A_fwd.pdb	-0.4913026690483093	-0.8199999928474426
1N8Z.pdb	1N8Z_TL94A_fwd.pdb	-0.9085465669631958	0.11999999731779099
1N8Z.pdb	1N8Z_TL94S_fwd.pdb	-1.3185575008392334	-0.3100000023841858
1N8Z.pdb	1N8Z_YL49A_fwd.pdb	-1.80812668800354	-1.0499999523162842
1N8Z.pdb	1N8Z_YL92A_fwd.pdb	-0.9396860599517822	-1.3600000143051147
1N8Z.pdb	1N8Z_YL92F_fwd.pdb	-0.4924626350402832	0.20999999344348907
