# Supplementary material for: Investigating the volume and diversity of data needed for generalizable antibody–antigen ΔΔG prediction
Source: Nat Comput Sci. 2025 Jul 8;5(8):635–47. doi: 10.1038/s43588-025-00823-8 (PMC12374841; doi:10.1038/s43588-025-00823-8)
Supplement: Supplementary file 4 — Unprocessed Graphinity model predictions and true values for experimental and synthetic ΔΔG values. [file 43588_2025_823_MOESM4_ESM.zip › Figure2/Figure2b-Graphinity_Predictions-10FoldCV_CDR_SeqId/Graphinity_Predictions-Experimental_ddG_645-10FoldCV_CDR_SeqId/no_reverse_mutations_with_non_binders/ddG_645-no_rev_muts_w_non_binders-cutoff_100-fold3.csv]

wt_pdb	mut_pdb	pred_score	true_label
1DVF.pdb	1DVF_HA30A_fwd.pdb	-2.836263656616211	-1.6699999570846558
1DVF.pdb	1DVF_SA93A_fwd.pdb	-0.6020554900169373	-1.1699999570846558
1DVF.pdb	1DVF_WA92A_fwd.pdb	-2.075390338897705	-0.3400000035762787
1DVF.pdb	1DVF_YA32A_fwd.pdb	-1.2441139221191406	-2.049999952316284
1DVF.pdb	1DVF_YA49A_fwd.pdb	-1.5198086500167847	-1.6399999856948853
1DVF.pdb	1DVF_YA49A_fwd.pdb	-1.5198062658309937	-1.75
1DVF.pdb	1DVF_YA50A_fwd.pdb	-2.661870002746582	-0.6899999976158142
1DVF.pdb	1DVF_DB100A_fwd.pdb	0.14470726251602173	-2.819999933242798
1DVF.pdb	1DVF_DB54A_fwd.pdb	-1.8711098432540894	-4.320000171661377
1DVF.pdb	1DVF_DB58A_fwd.pdb	-1.5985769033432007	-1.6200000047683716
1DVF.pdb	1DVF_EB98A_fwd.pdb	-1.381923794746399	-4.230000019073486
1DVF.pdb	1DVF_NB56A_fwd.pdb	-1.9941821098327637	-1.1699999570846558
1DVF.pdb	1DVF_RB99A_fwd.pdb	-2.687556743621826	-1.8899999856948853
1DVF.pdb	1DVF_TB30A_fwd.pdb	-0.6189928650856018	-0.9200000166893005
1DVF.pdb	1DVF_WB52A_fwd.pdb	-2.3413803577423096	-4.170000076293945
1DVF.pdb	1DVF_YB101F_fwd.pdb	1.2372207641601562	-2.0299999713897705
1DVF.pdb	1DVF_YB32A_fwd.pdb	-4.747653484344482	-1.850000023841858
1DVF.pdb	1DVF_YC49A_fwd.pdb	-0.7873430252075195	-1.8799999952316284
1DVF.pdb	1DVF_DD52A_fwd.pdb	-1.116262435913086	-1.7000000476837158
1DVF.pdb	1DVF_HD33A_fwd.pdb	-2.832873821258545	-1.8799999952316284
1DVF.pdb	1DVF_ID101A_fwd.pdb	0.1333940029144287	-2.7100000381469727
1DVF.pdb	1DVF_KD30A_fwd.pdb	1.5539336204528809	-1.0099999904632568
1DVF.pdb	1DVF_ND55A_fwd.pdb	1.9966366291046143	-1.8799999952316284
1DVF.pdb	1DVF_QD104A_fwd.pdb	-0.5222762823104858	-1.6399999856948853
1DVF.pdb	1DVF_RD106A_fwd.pdb	0.36674630641937256	-4.130000114440918
1DVF.pdb	1DVF_YD102A_fwd.pdb	-2.601461172103882	-4.789999961853027
1FFW.pdb	1FFW_AA89V_fwd.pdb	-0.7456772327423096	-0.09000000357627869
1FFW.pdb	1FFW_DA12K_fwd.pdb	-2.441798210144043	-0.05000000074505806
1FFW.pdb	1FFW_EA116K_fwd.pdb	-0.6496618986129761	-0.7099999785423279
1FFW.pdb	1FFW_EA92K_fwd.pdb	-1.6331595182418823	-0.8199999928474426
1FFW.pdb	1FFW_FA110V_fwd.pdb	-1.7858412265777588	-1.2599999904632568
1FFW.pdb	1FFW_TA111I_fwd.pdb	0.1378733515739441	-0.5600000023841858
1FFW.pdb	1FFW_TA86I_fwd.pdb	-1.6816340684890747	0.3199999928474426
1FFW.pdb	1FFW_VA107M_fwd.pdb	-0.6736512780189514	-1.1299999952316284
1FFW.pdb	1FFW_YA105W_fwd.pdb	0.17546367645263672	-0.7099999785423279
1VFB.pdb	1VFB_DC119A_fwd.pdb	-1.1060600280761719	-1.0
1VFB.pdb	1VFB_DC18A_fwd.pdb	0.710853099822998	-0.30000001192092896
1VFB.pdb	1VFB_IC124A_fwd.pdb	-1.288681983947754	-1.2000000476837158
1VFB.pdb	1VFB_KC116A_fwd.pdb	-0.16632932424545288	-0.699999988079071
1VFB.pdb	1VFB_LC129A_fwd.pdb	-1.1109126806259155	-0.20000000298023224
1VFB.pdb	1VFB_NC19A_fwd.pdb	-5.835434913635254	-0.30000001192092896
1VFB.pdb	1VFB_QC121A_fwd.pdb	-3.037945508956909	-2.9000000953674316
1VFB.pdb	1VFB_RC125A_fwd.pdb	-0.5976467132568359	-1.7999999523162842
1VFB.pdb	1VFB_SC24A_fwd.pdb	-1.6498891115188599	-0.800000011920929
1VFB.pdb	1VFB_TC118A_fwd.pdb	-0.818877100944519	-0.800000011920929
1VFB.pdb	1VFB_VC120A_fwd.pdb	-0.6957234740257263	-0.8999999761581421
1VFB.pdb	1VFB_YC23A_fwd.pdb	-4.164548873901367	-0.4000000059604645
1VFB.pdb	1VFB_DH100A_fwd.pdb	-0.792809009552002	-2.9000000953674316
1VFB.pdb	1VFB_DH54A_fwd.pdb	1.2101256847381592	-1.0
1VFB.pdb	1VFB_DH58E_fwd.pdb	-1.8334753513336182	-0.07999999821186066
1VFB.pdb	1VFB_DH58N_fwd.pdb	-1.0827418565750122	0.12999999523162842
1VFB.pdb	1VFB_GH31A_fwd.pdb	-0.5580994486808777	-0.30000001192092896
1VFB.pdb	1VFB_GH31E_fwd.pdb	-0.4384651184082031	0.5099999904632568
1VFB.pdb	1VFB_GH31W_fwd.pdb	-0.5286374092102051	-0.009999999776482582
1VFB.pdb	1VFB_RH99W_fwd.pdb	0.3341696262359619	-0.7099999785423279
1VFB.pdb	1VFB_RH99Y_fwd.pdb	0.12046033143997192	-1.2599999904632568
1VFB.pdb	1VFB_SH28D_fwd.pdb	-1.4056403636932373	-0.0
1VFB.pdb	1VFB_SH28E_fwd.pdb	-1.7808904647827148	0.10000000149011612
1VFB.pdb	1VFB_SH28N_fwd.pdb	-0.5998526811599731	-0.15000000596046448
1VFB.pdb	1VFB_SH28Q_fwd.pdb	-1.0874691009521484	-0.07999999821186066
1VFB.pdb	1VFB_WH52A_fwd.pdb	0.4496253728866577	-0.8999999761581421
1VFB.pdb	1VFB_YH101A_fwd.pdb	-3.0575594902038574	-4.0
1VFB.pdb	1VFB_YH101F_fwd.pdb	-1.0595011711120605	-1.600000023841858
1VFB.pdb	1VFB_YH32A_fwd.pdb	-6.179202556610107	-1.100000023841858
1VFB.pdb	1VFB_YH32E_fwd.pdb	-3.29616379737854	-1.909999966621399
1VFB.pdb	1VFB_LL46D_fwd.pdb	-0.17176967859268188	-8.0
1VFB.pdb	1VFB_LL46E_fwd.pdb	-0.7006747722625732	-8.0
1VFB.pdb	1VFB_NL31W_fwd.pdb	-1.1503055095672607	-0.17000000178813934
1VFB.pdb	1VFB_TL52F_fwd.pdb	-0.0057525634765625	-0.4699999988079071
1VFB.pdb	1VFB_TL53R_fwd.pdb	-0.946605920791626	-1.6699999570846558
1VFB.pdb	1VFB_WL92A_fwd.pdb	-0.6083141565322876	-3.299999952316284
1VFB.pdb	1VFB_YL32A_fwd.pdb	-1.1417922973632812	-1.7000000476837158
1VFB.pdb	1VFB_YL32W_fwd.pdb	-0.44813597202301025	-8.0
1VFB.pdb	1VFB_YL50A_fwd.pdb	-1.57453453540802	-0.5
1VFB.pdb	1VFB_YL50K_fwd.pdb	-0.9658724069595337	-1.6699999570846558
1VFB.pdb	1VFB_YL50R_fwd.pdb	-0.15994948148727417	-0.8500000238418579
