# Supplementary material for: Investigating the volume and diversity of data needed for generalizable antibody–antigen ΔΔG prediction
Source: Nat Comput Sci. 2025 Jul 8;5(8):635–47. doi: 10.1038/s43588-025-00823-8 (PMC12374841; doi:10.1038/s43588-025-00823-8)
Supplement: Supplementary file 4 — Unprocessed Graphinity model predictions and true values for experimental and synthetic ΔΔG values. [file 43588_2025_823_MOESM4_ESM.zip › Figure2/Figure2b-Graphinity_Predictions-10FoldCV_CDR_SeqId/Graphinity_Predictions-Experimental_ddG_645-10FoldCV_CDR_SeqId/no_reverse_mutations_with_non_binders/ddG_645-no_rev_muts_w_non_binders-cutoff_100-fold4.csv]

wt_pdb	mut_pdb	pred_score	true_label
1AK4.pdb	1AK4_AD88G_fwd.pdb	-0.5556342601776123	-2.490000009536743
1AK4.pdb	1AK4_AD88V_fwd.pdb	-0.067690908908844	-0.6000000238418579
1AK4.pdb	1AK4_AD92G_fwd.pdb	-0.8051823377609253	-0.4099999964237213
1AK4.pdb	1AK4_AD92V_fwd.pdb	-0.6020420789718628	-0.1899999976158142
1AK4.pdb	1AK4_GD89A_fwd.pdb	-1.1008074283599854	-1.909999966621399
1AK4.pdb	1AK4_GD89V_fwd.pdb	-0.6848444938659668	-2.859999895095825
1AK4.pdb	1AK4_HD87A_fwd.pdb	-2.3163962364196777	-0.8399999737739563
1AK4.pdb	1AK4_HD87Q_fwd.pdb	-2.386009693145752	-0.800000011920929
1AK4.pdb	1AK4_HD87R_fwd.pdb	-1.5233173370361328	-1.4800000190734863
1AK4.pdb	1AK4_ID91A_fwd.pdb	-0.5445756912231445	-0.07000000029802322
1AK4.pdb	1AK4_ID91V_fwd.pdb	-0.6055407524108887	0.17000000178813934
1AK4.pdb	1AK4_PD85A_fwd.pdb	0.4421611428260803	-0.9200000166893005
1AK4.pdb	1AK4_PD90A_fwd.pdb	-0.36108535528182983	-2.0
1AK4.pdb	1AK4_PD90V_fwd.pdb	0.2687380909919739	-2.859999895095825
1AK4.pdb	1AK4_PD93A_fwd.pdb	-0.736642599105835	-0.5099999904632568
1AK4.pdb	1AK4_VD86A_fwd.pdb	-0.7829293608665466	-0.8199999928474426
2NYY.pdb	2NYY_DA1030A_fwd.pdb	-0.6149249076843262	-0.009999999776482582
2NYY.pdb	2NYY_DA1034A_fwd.pdb	-1.6940603256225586	-2.5299999713897705
2NYY.pdb	2NYY_EA892A_fwd.pdb	-2.0837583541870117	-2.8399999141693115
2NYY.pdb	2NYY_FA889A_fwd.pdb	-1.2539360523223877	-0.41999998688697815
2NYY.pdb	2NYY_FA925A_fwd.pdb	-1.9771618843078613	-4.059999942779541
2NYY.pdb	2NYY_HA1036A_fwd.pdb	-4.259297847747803	-7.320000171661377
2NYY.pdb	2NYY_IA928A_fwd.pdb	-0.8640827536582947	0.009999999776482582
2NYY.pdb	2NYY_KA1028A_fwd.pdb	-0.5108205676078796	0.029999999329447746
2NYY.pdb	2NYY_KA875A_fwd.pdb	-0.9330837726593018	-0.28999999165534973
2NYY.pdb	2NYY_KA895A_fwd.pdb	-0.49043944478034973	0.14000000059604645
2NYY.pdb	2NYY_LA891A_fwd.pdb	-0.7104504704475403	-2.5899999141693115
2NYY.pdb	2NYY_NA890A_fwd.pdb	-0.32670724391937256	-0.8899999856948853
2NYY.pdb	2NYY_NA926A_fwd.pdb	-1.1180980205535889	-0.10000000149011612
2NYY.pdb	2NYY_QA887A_fwd.pdb	0.3639342188835144	-0.5199999809265137
2NYY.pdb	2NYY_RA1033A_fwd.pdb	-1.9051733016967773	-0.8199999928474426
2NYY.pdb	2NYY_RA1266A_fwd.pdb	-1.1571195125579834	-0.30000001192092896
2NYY.pdb	2NYY_SA874A_fwd.pdb	-1.1044435501098633	0.23000000417232513
2NYY.pdb	2NYY_SA927A_fwd.pdb	0.08361607789993286	-0.0
2NYY.pdb	2NYY_TA1035A_fwd.pdb	-0.5556144714355469	-1.6200000047683716
2NYY.pdb	2NYY_KH29R_fwd.pdb	-1.639845609664917	-0.07000000029802322
2NYY.pdb	2NYY_MH33Q_fwd.pdb	-1.8651247024536133	0.05999999865889549
2NYY.pdb	2NYY_YH30D_fwd.pdb	-2.2110559940338135	-0.07000000029802322
2NYY.pdb	2NYY_YH30Q_fwd.pdb	-0.9761250019073486	-0.12999999523162842
2NYY.pdb	2NYY_YH56Q_fwd.pdb	-2.8565659523010254	-0.5199999809265137
2NYY.pdb	2NYY_DL30Y_fwd.pdb	1.0728318691253662	-0.6499999761581421
2NYY.pdb	2NYY_HL34R_fwd.pdb	0.2077956199645996	-0.10000000149011612
2NYY.pdb	2NYY_SL28Q_fwd.pdb	0.13255643844604492	-0.41999998688697815
2NYY.pdb	2NYY_SL31N_fwd.pdb	-1.2459838390350342	0.36000001430511475
HM_2NYY.pdb	HM_2NYY_DA1061A_fwd.pdb	-0.5503620505332947	0.14000000059604645
HM_2NYY.pdb	HM_2NYY_DA901A_fwd.pdb	-1.5066410303115845	0.49000000953674316
HM_2NYY.pdb	HM_2NYY_EA919A_fwd.pdb	-1.716619849205017	-0.5
HM_2NYY.pdb	HM_2NYY_FA952A_fwd.pdb	-0.3330003619194031	-1.5299999713897705
HM_2NYY.pdb	HM_2NYY_IA916A_fwd.pdb	-0.5121781229972839	-0.949999988079071
HM_2NYY.pdb	HM_2NYY_KA914A_fwd.pdb	-0.9308957457542419	0.3100000023841858
HM_2NYY.pdb	HM_2NYY_KA954A_fwd.pdb	0.10143107175827026	0.5
HM_2NYY.pdb	HM_2NYY_LA918A_fwd.pdb	-0.2573307454586029	-0.4099999964237213
HM_2NYY.pdb	HM_2NYY_NA917A_fwd.pdb	-0.8488827347755432	-0.30000001192092896
HM_2NYY.pdb	HM_2NYY_NA956A_fwd.pdb	0.088925302028656	-0.009999999776482582
HM_2NYY.pdb	HM_2NYY_PA1062A_fwd.pdb	-0.8549053072929382	-0.23999999463558197
HM_2NYY.pdb	HM_2NYY_RA1060A_fwd.pdb	-0.35311099886894226	-0.5799999833106995
HM_2NYY.pdb	HM_2NYY_RA1063A_fwd.pdb	-2.3952078819274902	-4.440000057220459
HM_2NYY.pdb	HM_2NYY_RA902A_fwd.pdb	-1.1286704540252686	0.019999999552965164
HM_2NYY.pdb	HM_2NYY_SA953A_fwd.pdb	-2.3679256439208984	0.6600000262260437
HM_2NYY.pdb	HM_2NYY_TA922A_fwd.pdb	-0.9537492990493774	-0.6200000047683716
HM_2NYY.pdb	HM_2NYY_KH29R_fwd.pdb	-0.9083890914916992	-0.5099999904632568
HM_2NYY.pdb	HM_2NYY_MH33Q_fwd.pdb	-1.036185383796692	0.009999999776482582
HM_2NYY.pdb	HM_2NYY_YH30D_fwd.pdb	-2.242136240005493	-0.9700000286102295
HM_2NYY.pdb	HM_2NYY_YH30Q_fwd.pdb	-2.393012046813965	-1.3300000429153442
HM_2NYY.pdb	HM_2NYY_YH56Q_fwd.pdb	-4.907707691192627	-1.190000057220459
HM_2NYY.pdb	HM_2NYY_DL30Y_fwd.pdb	0.7838233113288879	-0.6000000238418579
HM_2NYY.pdb	HM_2NYY_HL34R_fwd.pdb	-1.2233798503875732	-0.6299999952316284
HM_2NYY.pdb	HM_2NYY_SL28Q_fwd.pdb	-0.8069227933883667	-0.699999988079071
HM_2NYY.pdb	HM_2NYY_SL31N_fwd.pdb	-1.1849644184112549	-1.2000000476837158
