# Supplementary material for: Investigating the volume and diversity of data needed for generalizable antibody–antigen ΔΔG prediction
Source: Nat Comput Sci. 2025 Jul 8;5(8):635–47. doi: 10.1038/s43588-025-00823-8 (PMC12374841; doi:10.1038/s43588-025-00823-8)
Supplement: Supplementary file 4 — Unprocessed Graphinity model predictions and true values for experimental and synthetic ΔΔG values. [file 43588_2025_823_MOESM4_ESM.zip › Figure2/Figure2b-Graphinity_Predictions-10FoldCV_CDR_SeqId/Graphinity_Predictions-Experimental_ddG_645-10FoldCV_CDR_SeqId/no_reverse_mutations_with_non_binders/ddG_645-no_rev_muts_w_non_binders-cutoff_100-fold5.csv]

wt_pdb	mut_pdb	pred_score	true_label
1JTG.pdb	1JTG_KA208A_fwd.pdb	0.03372675180435181	-0.8199999928474426
1JTG.pdb	1JTG_RA217A_fwd.pdb	-1.5518379211425781	-0.5600000023841858
1JTG.pdb	1JTG_SA105A_fwd.pdb	-0.8927667140960693	-0.5
1JTG.pdb	1JTG_SA209A_fwd.pdb	-0.6516191959381104	-1.3200000524520874
1JTG.pdb	1JTG_DB49A_fwd.pdb	-2.488798141479492	-1.9800000190734863
2NZ9.pdb	2NZ9_DA1030A_fwd.pdb	-0.820906937122345	0.029999999329447746
2NZ9.pdb	2NZ9_DA1034A_fwd.pdb	-2.2077159881591797	-2.3399999141693115
2NZ9.pdb	2NZ9_EA892A_fwd.pdb	-3.444085121154785	-2.7699999809265137
2NZ9.pdb	2NZ9_FA889A_fwd.pdb	-1.9765326976776123	0.05000000074505806
2NZ9.pdb	2NZ9_FA925A_fwd.pdb	-3.560652256011963	-3.3399999141693115
2NZ9.pdb	2NZ9_HA1036A_fwd.pdb	-5.605210304260254	-7.420000076293945
2NZ9.pdb	2NZ9_IA928A_fwd.pdb	-0.013590246438980103	-0.07000000029802322
2NZ9.pdb	2NZ9_KA1028A_fwd.pdb	-3.1704916954040527	0.009999999776482582
2NZ9.pdb	2NZ9_KA875A_fwd.pdb	-0.599553108215332	-0.5400000214576721
2NZ9.pdb	2NZ9_KA895A_fwd.pdb	0.1712559163570404	0.30000001192092896
2NZ9.pdb	2NZ9_LA891A_fwd.pdb	-0.884925365447998	-2.2799999713897705
2NZ9.pdb	2NZ9_NA890A_fwd.pdb	-1.0698689222335815	-2.1600000858306885
2NZ9.pdb	2NZ9_NA926A_fwd.pdb	-0.23731864988803864	0.15000000596046448
2NZ9.pdb	2NZ9_QA887A_fwd.pdb	-1.2454990148544312	-0.10000000149011612
2NZ9.pdb	2NZ9_RA1033A_fwd.pdb	-0.32004010677337646	-0.28999999165534973
2NZ9.pdb	2NZ9_RA1266A_fwd.pdb	-0.6951371431350708	-0.38999998569488525
2NZ9.pdb	2NZ9_SA874A_fwd.pdb	-0.08066967129707336	0.11999999731779099
2NZ9.pdb	2NZ9_SA927A_fwd.pdb	-0.3189108073711395	0.07999999821186066
2NZ9.pdb	2NZ9_TA1035A_fwd.pdb	-2.208333730697632	-2.369999885559082
HM_2NZ9.pdb	HM_2NZ9_DA1061A_fwd.pdb	-1.3840736150741577	0.14000000059604645
HM_2NZ9.pdb	HM_2NZ9_DA901A_fwd.pdb	-0.019288718700408936	0.49000000953674316
HM_2NZ9.pdb	HM_2NZ9_EA919A_fwd.pdb	-2.470367193222046	-0.5
HM_2NZ9.pdb	HM_2NZ9_FA952A_fwd.pdb	-1.1719114780426025	-1.5299999713897705
HM_2NZ9.pdb	HM_2NZ9_IA916A_fwd.pdb	-1.2379087209701538	-0.949999988079071
HM_2NZ9.pdb	HM_2NZ9_KA914A_fwd.pdb	-2.3166072368621826	0.3100000023841858
HM_2NZ9.pdb	HM_2NZ9_KA954A_fwd.pdb	0.05628207325935364	0.5
HM_2NZ9.pdb	HM_2NZ9_LA918A_fwd.pdb	-1.5308133363723755	-0.4099999964237213
HM_2NZ9.pdb	HM_2NZ9_NA917A_fwd.pdb	-0.9794080257415771	-0.30000001192092896
HM_2NZ9.pdb	HM_2NZ9_NA956A_fwd.pdb	0.4924573004245758	-0.009999999776482582
HM_2NZ9.pdb	HM_2NZ9_PA1062A_fwd.pdb	-1.2682220935821533	-0.23999999463558197
HM_2NZ9.pdb	HM_2NZ9_RA1060A_fwd.pdb	-0.7939302921295166	-0.5799999833106995
HM_2NZ9.pdb	HM_2NZ9_RA1063A_fwd.pdb	-2.8690435886383057	-4.440000057220459
HM_2NZ9.pdb	HM_2NZ9_RA902A_fwd.pdb	-0.6869500875473022	0.019999999552965164
HM_2NZ9.pdb	HM_2NZ9_SA953A_fwd.pdb	-1.1423866748809814	0.6600000262260437
HM_2NZ9.pdb	HM_2NZ9_TA922A_fwd.pdb	-0.430158406496048	-0.6200000047683716
