# Supplementary material for: Investigating the volume and diversity of data needed for generalizable antibody–antigen ΔΔG prediction
Source: Nat Comput Sci. 2025 Jul 8;5(8):635–47. doi: 10.1038/s43588-025-00823-8 (PMC12374841; doi:10.1038/s43588-025-00823-8)
Supplement: Supplementary file 4 — Unprocessed Graphinity model predictions and true values for experimental and synthetic ΔΔG values. [file 43588_2025_823_MOESM4_ESM.zip › Figure2/Figure2b-Graphinity_Predictions-10FoldCV_CDR_SeqId/Graphinity_Predictions-Experimental_ddG_645-10FoldCV_CDR_SeqId/no_reverse_mutations_with_non_binders/ddG_645-no_rev_muts_w_non_binders-cutoff_100-fold6.csv]

wt_pdb	mut_pdb	pred_score	true_label
1MHP.pdb	1MHP_FH99W_fwd.pdb	-0.44285860657691956	-0.0
1MHP.pdb	1MHP_FH99Y_fwd.pdb	-0.09534412622451782	-0.7599999904632568
1MHP.pdb	1MHP_GH100F_fwd.pdb	1.4948617219924927	-0.5699999928474426
1MHP.pdb	1MHP_GH100I_fwd.pdb	0.34303751587867737	-8.0
1MHP.pdb	1MHP_GH100L_fwd.pdb	0.33121564984321594	-2.7300000190734863
1MHP.pdb	1MHP_GH100M_fwd.pdb	0.6077374219894409	-0.10000000149011612
1MHP.pdb	1MHP_GH100S_fwd.pdb	0.3297952115535736	-0.5600000023841858
1MHP.pdb	1MHP_GH100V_fwd.pdb	0.2520780861377716	-8.0
1MHP.pdb	1MHP_GH102S_fwd.pdb	-0.02598363161087036	-8.0
1MHP.pdb	1MHP_GH53A_fwd.pdb	0.9201173782348633	-0.5099999904632568
1MHP.pdb	1MHP_GH53N_fwd.pdb	0.14176341891288757	-1.2599999904632568
1MHP.pdb	1MHP_GH53Q_fwd.pdb	-0.4110334813594818	-8.0
1MHP.pdb	1MHP_GH53S_fwd.pdb	-0.0005040466785430908	-0.6800000071525574
1MHP.pdb	1MHP_GH53W_fwd.pdb	0.019817620515823364	-8.0
1MHP.pdb	1MHP_GH54I_fwd.pdb	0.3885936439037323	-1.3600000143051147
1MHP.pdb	1MHP_GH54M_fwd.pdb	0.2637007534503937	-8.0
1MHP.pdb	1MHP_GH54N_fwd.pdb	0.29207339882850647	-8.0
1MHP.pdb	1MHP_GH54T_fwd.pdb	0.6175410747528076	-1.1699999570846558
1MHP.pdb	1MHP_GH54Y_fwd.pdb	1.0771433115005493	-0.0
1MHP.pdb	1MHP_HH56Y_fwd.pdb	-0.5447026491165161	-8.0
1MHP.pdb	1MHP_KH64D_fwd.pdb	-0.8460922241210938	0.11999999731779099
1MHP.pdb	1MHP_KH64E_fwd.pdb	-0.39449459314346313	0.1599999964237213
1MHP.pdb	1MHP_KH64N_fwd.pdb	-0.014872342348098755	0.07000000029802322
1MHP.pdb	1MHP_KH64Q_fwd.pdb	-0.5100266337394714	0.1599999964237213
1MHP.pdb	1MHP_LH60D_fwd.pdb	-0.29714062809944153	0.11999999731779099
1MHP.pdb	1MHP_RH31Q_fwd.pdb	-0.15095865726470947	-1.309999942779541
1MHP.pdb	1MHP_SH35A_fwd.pdb	-0.21770548820495605	-1.5800000429153442
1MHP.pdb	1MHP_SH35Q_fwd.pdb	-0.3015602231025696	-2.7300000190734863
1MHP.pdb	1MHP_SH35V_fwd.pdb	-0.2217315137386322	-8.0
1MHP.pdb	1MHP_SH52M_fwd.pdb	-0.4368431568145752	-2.0799999237060547
1MHP.pdb	1MHP_SH52T_fwd.pdb	-1.4624379873275757	-8.0
1MHP.pdb	1MHP_TH33N_fwd.pdb	0.023062199354171753	-2.7300000190734863
1MHP.pdb	1MHP_TH33Q_fwd.pdb	0.1324157416820526	-8.0
1MHP.pdb	1MHP_TH33V_fwd.pdb	-0.3929716646671295	-0.4300000071525574
1MHP.pdb	1MHP_TH50E_fwd.pdb	-0.9451828002929688	-8.0
1MHP.pdb	1MHP_TH50Q_fwd.pdb	-0.35130617022514343	-8.0
1MHP.pdb	1MHP_TH50V_fwd.pdb	-0.685495913028717	0.25999999046325684
1MHP.pdb	1MHP_YH58E_fwd.pdb	-1.2201122045516968	-2.0799999237060547
1MHP.pdb	1MHP_YH58Q_fwd.pdb	-1.258113980293274	-2.0799999237060547
1MHP.pdb	1MHP_YH58W_fwd.pdb	-1.6695361137390137	-0.8199999928474426
1MHP.pdb	1MHP_YH59E_fwd.pdb	-0.8326120376586914	-0.5400000214576721
1MHP.pdb	1MHP_GL91Q_fwd.pdb	-0.394832968711853	-1.5800000429153442
1MHP.pdb	1MHP_GL91S_fwd.pdb	-0.4966394007205963	-0.5099999904632568
1MHP.pdb	1MHP_HL30K_fwd.pdb	-0.5979354977607727	-1.1699999570846558
1MHP.pdb	1MHP_HL30R_fwd.pdb	-0.6633431315422058	-1.1200000047683716
1MHP.pdb	1MHP_HL30W_fwd.pdb	0.1902082860469818	-1.2599999904632568
1MHP.pdb	1MHP_LL48F_fwd.pdb	-0.4356285333633423	-0.7099999785423279
1MHP.pdb	1MHP_LL48K_fwd.pdb	-0.7905975580215454	-0.9300000071525574
1MHP.pdb	1MHP_LL48W_fwd.pdb	-0.1018354594707489	-1.909999966621399
1MHP.pdb	1MHP_LL48Y_fwd.pdb	0.14960309863090515	-8.0
1MHP.pdb	1MHP_NL29K_fwd.pdb	-0.5312398672103882	-8.0
1MHP.pdb	1MHP_NL29V_fwd.pdb	-1.5117188692092896	-1.0499999523162842
1MHP.pdb	1MHP_NL29W_fwd.pdb	-0.4346742033958435	-1.5800000429153442
1MHP.pdb	1MHP_NL29Y_fwd.pdb	-0.33039215207099915	-1.909999966621399
1MHP.pdb	1MHP_NL51D_fwd.pdb	-0.7343889474868774	-0.5
1MHP.pdb	1MHP_NL51E_fwd.pdb	-0.16048835217952728	0.18000000715255737
1MHP.pdb	1MHP_NL51K_fwd.pdb	-0.14064833521842957	-0.6600000262260437
1MHP.pdb	1MHP_NL51R_fwd.pdb	-0.7705568075180054	-0.8500000238418579
1MHP.pdb	1MHP_NL51Y_fwd.pdb	0.6257263422012329	0.10000000149011612
1MHP.pdb	1MHP_NL92D_fwd.pdb	-0.28103530406951904	-8.0
1MHP.pdb	1MHP_SL23R_fwd.pdb	-0.446239173412323	0.07000000029802322
1MHP.pdb	1MHP_SL27Q_fwd.pdb	-0.5525640249252319	0.6700000166893005
1MHP.pdb	1MHP_SL90K_fwd.pdb	-1.2183153629302979	-8.0
1MHP.pdb	1MHP_SL90Q_fwd.pdb	-1.6158376932144165	-1.7799999713897705
1MHP.pdb	1MHP_SL90R_fwd.pdb	-0.9622985124588013	-2.7300000190734863
1MHP.pdb	1MHP_SL90T_fwd.pdb	-0.9367135763168335	-2.319999933242798
1MHP.pdb	1MHP_SL90W_fwd.pdb	-0.33230483531951904	-8.0
1MHP.pdb	1MHP_WL89Q_fwd.pdb	-0.8193019032478333	-2.0799999237060547
3BN9.pdb	3BN9_DA214A_fwd.pdb	-0.5463935136795044	-0.5699999928474426
3BN9.pdb	3BN9_DA46A_fwd.pdb	-0.6573324799537659	-0.41999998688697815
3BN9.pdb	3BN9_DA47A_fwd.pdb	-1.4794623851776123	-0.3100000023841858
3BN9.pdb	3BN9_DA91A_fwd.pdb	-1.2613861560821533	-6.699999809265137
3BN9.pdb	3BN9_EA163A_fwd.pdb	0.31651678681373596	-0.3700000047683716
3BN9.pdb	3BN9_FA50A_fwd.pdb	-1.1406465768814087	0.05000000074505806
3BN9.pdb	3BN9_FA89A_fwd.pdb	-0.24352827668190002	-0.6399999856948853
3BN9.pdb	3BN9_FA92A_fwd.pdb	-1.5152220726013184	-6.699999809265137
3BN9.pdb	3BN9_HA138A_fwd.pdb	-0.5386824011802673	-0.09000000357627869
3BN9.pdb	3BN9_IA26A_fwd.pdb	-0.9217557907104492	-0.0
3BN9.pdb	3BN9_IA45A_fwd.pdb	-0.7374868988990784	-0.8399999737739563
3BN9.pdb	3BN9_KA221A_fwd.pdb	-0.5054593682289124	-0.7900000214576721
3BN9.pdb	3BN9_LA147A_fwd.pdb	-1.3656387329101562	-0.3400000035762787
3BN9.pdb	3BN9_NA90A_fwd.pdb	-0.801898717880249	-0.7699999809265137
3BN9.pdb	3BN9_QA140A_fwd.pdb	-0.5390748381614685	-0.12999999523162842
3BN9.pdb	3BN9_QA168A_fwd.pdb	-0.9586946964263916	0.029999999329447746
3BN9.pdb	3BN9_QA169A_fwd.pdb	-0.9559316635131836	-2.509999990463257
3BN9.pdb	3BN9_QA218A_fwd.pdb	-0.002851814031600952	-0.7099999785423279
3BN9.pdb	3BN9_QA23A_fwd.pdb	-0.009126484394073486	0.41999998688697815
3BN9.pdb	3BN9_RA219A_fwd.pdb	-0.17285683751106262	0.09000000357627869
3BN9.pdb	3BN9_RA48A_fwd.pdb	0.725997805595398	0.05000000074505806
3BN9.pdb	3BN9_RA51A_fwd.pdb	-0.15208056569099426	0.07000000029802322
3BN9.pdb	3BN9_RA82A_fwd.pdb	0.11961832642555237	0.1599999964237213
3BN9.pdb	3BN9_TA144A_fwd.pdb	-0.14466659724712372	-0.28999999165534973
3BN9.pdb	3BN9_TA93A_fwd.pdb	-0.47532933950424194	-1.1299999952316284
3BN9.pdb	3BN9_YA141A_fwd.pdb	-2.7783429622650146	-1.090000033378601
3BN9.pdb	3BN9_YA52A_fwd.pdb	-0.9271200895309448	-0.019999999552965164
3BN9.pdb	3BN9_PH104H_fwd.pdb	-0.29312998056411743	-8.0
3BN9.pdb	3BN9_QH105V_fwd.pdb	-0.1570574790239334	-1.3600000143051147
3BN9.pdb	3BN9_SH30G_fwd.pdb	-1.8795949220657349	-1.3600000143051147
3BN9.pdb	3BN9_SH30N_fwd.pdb	-1.1097397804260254	-1.3600000143051147
3BN9.pdb	3BN9_TH28R_fwd.pdb	-0.9131996631622314	-0.30000001192092896
3BN9.pdb	3BN9_TH102Q_fwd.pdb	-1.002761960029602	-0.0
3BN9.pdb	3BN9_TH102R_fwd.pdb	-0.36379504203796387	0.05999999865889549
3BN9.pdb	3BN9_YH103S_fwd.pdb	-0.6103334426879883	-0.4099999964237213
HM_3BN9.pdb	HM_3BN9_PH104H_fwd.pdb	-0.4378836154937744	-1.3600000143051147
HM_3BN9.pdb	HM_3BN9_QH105V_fwd.pdb	0.4230059087276459	-0.4099999964237213
HM_3BN9.pdb	HM_3BN9_SH30G_fwd.pdb	-1.4176729917526245	-0.7099999785423279
HM_3BN9.pdb	HM_3BN9_SH30N_fwd.pdb	-0.4264584183692932	-0.7099999785423279
HM_3BN9.pdb	HM_3BN9_TH28R_fwd.pdb	-2.362863302230835	0.23999999463558197
HM_3BN9.pdb	HM_3BN9_TH102Q_fwd.pdb	-0.8335103988647461	0.1599999964237213
HM_3BN9.pdb	HM_3BN9_TH102R_fwd.pdb	0.42366304993629456	1.5700000524520874
HM_3BN9.pdb	HM_3BN9_YH103S_fwd.pdb	-0.3860933482646942	-0.5400000214576721
