# Supplementary material for: Investigating the volume and diversity of data needed for generalizable antibody–antigen ΔΔG prediction
Source: Nat Comput Sci. 2025 Jul 8;5(8):635–47. doi: 10.1038/s43588-025-00823-8 (PMC12374841; doi:10.1038/s43588-025-00823-8)
Supplement: Supplementary file 4 — Unprocessed Graphinity model predictions and true values for experimental and synthetic ΔΔG values. [file 43588_2025_823_MOESM4_ESM.zip › Figure2/Figure2b-Graphinity_Predictions-10FoldCV_CDR_SeqId/Graphinity_Predictions-Experimental_ddG_645-10FoldCV_CDR_SeqId/no_reverse_mutations_with_non_binders/ddG_645-no_rev_muts_w_non_binders-cutoff_100-fold7.csv]

wt_pdb	mut_pdb	pred_score	true_label
1JRH.pdb	1JRH_EI35Q_fwd.pdb	-0.24270693957805634	-0.10999999940395355
1JRH.pdb	1JRH_TI4V_fwd.pdb	-0.20424774289131165	0.019999999552965164
3HFM.pdb	3HFM_CH95A_fwd.pdb	-0.4237741529941559	-5.519999980926514
3HFM.pdb	3HFM_CH95F_fwd.pdb	1.4097527265548706	-3.25
3HFM.pdb	3HFM_DH32A_fwd.pdb	-0.37040644884109497	-1.899999976158142
3HFM.pdb	3HFM_DH32N_fwd.pdb	-1.2592929601669312	-0.17000000178813934
3HFM.pdb	3HFM_SH31A_fwd.pdb	-0.3141346573829651	-0.17000000178813934
3HFM.pdb	3HFM_YH33A_fwd.pdb	-1.5828981399536133	-6.0
3HFM.pdb	3HFM_YH50A_fwd.pdb	-2.3923940658569336	-8.0
3HFM.pdb	3HFM_NL31A_fwd.pdb	-0.3240552544593811	-5.21999979019165
3HFM.pdb	3HFM_NL31D_fwd.pdb	-0.01137399673461914	-1.340000033378601
3HFM.pdb	3HFM_NL31E_fwd.pdb	-0.4102361798286438	-5.670000076293945
3HFM.pdb	3HFM_NL32A_fwd.pdb	-0.7271774411201477	-5.110000133514404
3HFM.pdb	3HFM_QL53A_fwd.pdb	-1.2246650457382202	-0.949999988079071
3HFM.pdb	3HFM_YL50A_fwd.pdb	-1.2544678449630737	-4.570000171661377
3HFM.pdb	3HFM_YL50F_fwd.pdb	0.59113609790802	-2.359999895095825
3HFM.pdb	3HFM_YL50L_fwd.pdb	-0.899753987789154	-4.400000095367432
3HFM.pdb	3HFM_YL96A_fwd.pdb	-1.2405403852462769	-2.7100000381469727
3HFM.pdb	3HFM_YL96F_fwd.pdb	-1.1732524633407593	-1.399999976158142
3HFM.pdb	3HFM_KY96A_fwd.pdb	-0.6258641481399536	-6.829999923706055
3HFM.pdb	3HFM_KY97A_fwd.pdb	0.058719247579574585	-6.179999828338623
3HFM.pdb	3HFM_KY97M_fwd.pdb	-0.4558776021003723	-1.090000033378601
3HFM.pdb	3HFM_RY21A_fwd.pdb	-4.3686676025390625	-1.0299999713897705
3HFM.pdb	3HFM_YY20A_fwd.pdb	-0.9577082395553589	-4.869999885559082
3NGB.pdb	3NGB_AH57G_fwd.pdb	-0.18134814500808716	0.05999999865889549
3NGB.pdb	3NGB_GH55S_fwd.pdb	-0.06421244144439697	-0.7300000190734863
3NGB.pdb	3NGB_IH30T_fwd.pdb	0.08957669138908386	-0.07999999821186066
3NGB.pdb	3NGB_KH52N_fwd.pdb	-0.2098166048526764	-0.18000000715255737
3NGB.pdb	3NGB_PH63K_fwd.pdb	-1.447495698928833	-0.23000000417232513
3NGB.pdb	3NGB_RH54N_fwd.pdb	-0.1955910623073578	-0.05000000074505806
3NGB.pdb	3NGB_RH62Q_fwd.pdb	-1.806740403175354	-0.10000000149011612
3NGB.pdb	3NGB_TH33Y_fwd.pdb	-1.902682900428772	-0.07999999821186066
3NGB.pdb	3NGB_VH58T_fwd.pdb	-0.04194986820220947	-0.14000000059604645
3NGB.pdb	3NGB_VH74T_fwd.pdb	-1.8022708892822266	-0.1599999964237213
3NGB.pdb	3NGB_YH75S_fwd.pdb	-0.25022202730178833	-0.33000001311302185
