# Supplementary material for: Investigating the volume and diversity of data needed for generalizable antibody–antigen ΔΔG prediction
Source: Nat Comput Sci. 2025 Jul 8;5(8):635–47. doi: 10.1038/s43588-025-00823-8 (PMC12374841; doi:10.1038/s43588-025-00823-8)
Supplement: Supplementary file 4 — Unprocessed Graphinity model predictions and true values for experimental and synthetic ΔΔG values. [file 43588_2025_823_MOESM4_ESM.zip › Figure2/Figure2b-Graphinity_Predictions-10FoldCV_CDR_SeqId/Graphinity_Predictions-Experimental_ddG_645-10FoldCV_CDR_SeqId/no_reverse_mutations_with_non_binders/ddG_645-no_rev_muts_w_non_binders-cutoff_100-fold8.csv]

wt_pdb	mut_pdb	pred_score	true_label
1BJ1.pdb	1BJ1_FV4A_fwd.pdb	-6.211212635040283	-0.0
1BJ1.pdb	1BJ1_YV8A_fwd.pdb	-2.4756455421447754	-0.0
1BJ1.pdb	1BJ1_EW80A_fwd.pdb	-1.062570333480835	-0.8199999928474426
1BJ1.pdb	1BJ1_GW75A_fwd.pdb	-1.1285151243209839	-2.759999990463257
1BJ1.pdb	1BJ1_GW79A_fwd.pdb	-1.3446122407913208	-3.690000057220459
1BJ1.pdb	1BJ1_HW73A_fwd.pdb	-2.8625917434692383	-0.0
1BJ1.pdb	1BJ1_HW77A_fwd.pdb	-0.6471095681190491	-0.0
1BJ1.pdb	1BJ1_IW67A_fwd.pdb	0.220261812210083	-0.8199999928474426
1BJ1.pdb	1BJ1_IW70A_fwd.pdb	0.33157336711883545	-3.690000057220459
1BJ1.pdb	1BJ1_IW78A_fwd.pdb	-0.18814878165721893	-0.4099999964237213
1BJ1.pdb	1BJ1_KW35A_fwd.pdb	-1.7450915575027466	-0.4099999964237213
1BJ1.pdb	1BJ1_KW71A_fwd.pdb	-0.7122501134872437	-0.6499999761581421
1BJ1.pdb	1BJ1_MW68A_fwd.pdb	-3.944192886352539	-3.690000057220459
1BJ1.pdb	1BJ1_MW81A_fwd.pdb	-1.6047812700271606	-1.4199999570846558
1BJ1.pdb	1BJ1_QW66A_fwd.pdb	-0.6843153834342957	-0.0
1BJ1.pdb	1BJ1_QW74A_fwd.pdb	1.0596798658370972	-0.0
1BJ1.pdb	1BJ1_QW76A_fwd.pdb	-1.5063735246658325	-1.75
1BJ1.pdb	1BJ1_RW69A_fwd.pdb	-2.289680004119873	-3.690000057220459
1BJ1.pdb	1BJ1_YW32A_fwd.pdb	-0.29141879081726074	-0.8199999928474426
1CZ8.pdb	1CZ8_FV4A_fwd.pdb	-0.8797187209129333	-0.0
1CZ8.pdb	1CZ8_YV8A_fwd.pdb	0.3664953112602234	-0.0
1CZ8.pdb	1CZ8_EW80A_fwd.pdb	0.8465338945388794	-1.149999976158142
1CZ8.pdb	1CZ8_GW75A_fwd.pdb	-0.5486182570457458	-2.6700000762939453
1CZ8.pdb	1CZ8_GW79A_fwd.pdb	-1.502766728401184	-4.099999904632568
1CZ8.pdb	1CZ8_HW73A_fwd.pdb	-1.537217378616333	-0.0
1CZ8.pdb	1CZ8_HW77A_fwd.pdb	0.38028210401535034	-0.0
1CZ8.pdb	1CZ8_IW67A_fwd.pdb	-1.9631731510162354	-0.949999988079071
1CZ8.pdb	1CZ8_IW70A_fwd.pdb	0.24781131744384766	-1.2999999523162842
1CZ8.pdb	1CZ8_IW78A_fwd.pdb	1.051946759223938	-1.059999942779541
1CZ8.pdb	1CZ8_KW35A_fwd.pdb	-1.4659907817840576	-0.0
1CZ8.pdb	1CZ8_KW71A_fwd.pdb	0.34811705350875854	-1.3600000143051147
1CZ8.pdb	1CZ8_MW68A_fwd.pdb	-2.963059425354004	-4.099999904632568
1CZ8.pdb	1CZ8_MW81A_fwd.pdb	-0.7948601245880127	-1.909999966621399
1CZ8.pdb	1CZ8_QW66A_fwd.pdb	-0.5700123310089111	-0.6499999761581421
1CZ8.pdb	1CZ8_QW74A_fwd.pdb	-0.15711462497711182	-0.0
1CZ8.pdb	1CZ8_QW76A_fwd.pdb	-2.4993929862976074	-1.059999942779541
1CZ8.pdb	1CZ8_RW69A_fwd.pdb	-2.3585903644561768	-0.8199999928474426
1CZ8.pdb	1CZ8_YW32A_fwd.pdb	0.9751033782958984	-1.940000057220459
1DQJ.pdb	1DQJ_DC101A_fwd.pdb	-1.4209702014923096	-1.2999999523162842
1DQJ.pdb	1DQJ_KC96A_fwd.pdb	-1.5245486497879028	-6.099999904632568
1DQJ.pdb	1DQJ_KC97A_fwd.pdb	-2.740227222442627	-3.5
1DQJ.pdb	1DQJ_LC75A_fwd.pdb	-0.7675372362136841	-1.5
1DQJ.pdb	1DQJ_NC93A_fwd.pdb	-3.104466438293457	-0.6000000238418579
1DQJ.pdb	1DQJ_RC21A_fwd.pdb	1.478492021560669	-1.2999999523162842
1DQJ.pdb	1DQJ_SC100A_fwd.pdb	-1.3429162502288818	-0.800000011920929
1DQJ.pdb	1DQJ_TC89A_fwd.pdb	-0.5120704174041748	-0.800000011920929
1DQJ.pdb	1DQJ_WC62A_fwd.pdb	0.7997854948043823	-0.800000011920929
1DQJ.pdb	1DQJ_WC63A_fwd.pdb	0.4818442463874817	-1.2999999523162842
1DQJ.pdb	1DQJ_YC20A_fwd.pdb	-2.2443342208862305	-3.299999952316284
1DQJ.pdb	1DQJ_DH32A_fwd.pdb	-0.056627869606018066	-2.0
1DQJ.pdb	1DQJ_WH98A_fwd.pdb	-0.21685773134231567	-4.900000095367432
1DQJ.pdb	1DQJ_YH33A_fwd.pdb	-2.677426338195801	-5.5
1DQJ.pdb	1DQJ_YH50A_fwd.pdb	-7.876058578491211	-6.900000095367432
1DQJ.pdb	1DQJ_YH53A_fwd.pdb	-1.1993176937103271	-1.2000000476837158
1DQJ.pdb	1DQJ_NL31A_fwd.pdb	0.39736688137054443	-2.0
1DQJ.pdb	1DQJ_NL32A_fwd.pdb	-1.649276852607727	-4.099999904632568
1DQJ.pdb	1DQJ_SL91A_fwd.pdb	-4.737661838531494	-1.399999976158142
1DQJ.pdb	1DQJ_YL50A_fwd.pdb	-1.2617539167404175	-2.700000047683716
1DQJ.pdb	1DQJ_YL96A_fwd.pdb	-3.4625158309936523	-1.100000023841858
