# Supplementary material for: Investigating the volume and diversity of data needed for generalizable antibody–antigen ΔΔG prediction
Source: Nat Comput Sci. 2025 Jul 8;5(8):635–47. doi: 10.1038/s43588-025-00823-8 (PMC12374841; doi:10.1038/s43588-025-00823-8)
Supplement: Supplementary file 4 — Unprocessed Graphinity model predictions and true values for experimental and synthetic ΔΔG values. [file 43588_2025_823_MOESM4_ESM.zip › Figure2/Figure2b-Graphinity_Predictions-10FoldCV_CDR_SeqId/Graphinity_Predictions-Experimental_ddG_645-10FoldCV_CDR_SeqId/no_reverse_mutations_with_non_binders/ddG_645-no_rev_muts_w_non_binders-cutoff_100-fold9.csv]

wt_pdb	mut_pdb	pred_score	true_label
1MLC.pdb	1MLC_KH65D_fwd.pdb	1.4883809089660645	-0.019999999552965164
1MLC.pdb	1MLC_SH57A_fwd.pdb	0.8146523237228394	0.3799999952316284
1MLC.pdb	1MLC_SH57V_fwd.pdb	2.0565528869628906	0.49000000953674316
1MLC.pdb	1MLC_TH28D_fwd.pdb	-1.2219007015228271	0.15000000596046448
1MLC.pdb	1MLC_TH31A_fwd.pdb	-0.78957200050354	-0.44999998807907104
1MLC.pdb	1MLC_TH31V_fwd.pdb	-1.379235029220581	-0.5299999713897705
1MLC.pdb	1MLC_TH31W_fwd.pdb	-1.1920967102050781	-0.12999999523162842
1MLC.pdb	1MLC_TH58D_fwd.pdb	0.5905100107192993	0.5600000023841858
1MLC.pdb	1MLC_NL32G_fwd.pdb	-0.9059561491012573	0.8500000238418579
1MLC.pdb	1MLC_NL32Y_fwd.pdb	0.9324321746826172	-0.0
1MLC.pdb	1MLC_NL92A_fwd.pdb	-2.3501858711242676	1.25
2JEL.pdb	2JEL_AP82S_fwd.pdb	0.4351959228515625	-0.0
2JEL.pdb	2JEL_DP69E_fwd.pdb	-0.387500524520874	-0.9599999785423279
2JEL.pdb	2JEL_EP5D_fwd.pdb	-1.8812838792800903	-0.4099999964237213
2JEL.pdb	2JEL_EP5Q_fwd.pdb	0.7868611812591553	-0.7200000286102295
2JEL.pdb	2JEL_EP66K_fwd.pdb	-1.3754467964172363	-4.130000114440918
2JEL.pdb	2JEL_EP68A_fwd.pdb	-0.992332398891449	-0.4099999964237213
2JEL.pdb	2JEL_EP70A_fwd.pdb	0.7111692428588867	-2.75
2JEL.pdb	2JEL_EP70K_fwd.pdb	-0.12186801433563232	-4.130000114440918
2JEL.pdb	2JEL_EP75R_fwd.pdb	-0.8800279498100281	-2.75
2JEL.pdb	2JEL_EP83A_fwd.pdb	-0.8641571998596191	-0.0
2JEL.pdb	2JEL_EP85A_fwd.pdb	-0.8268993496894836	-0.0
2JEL.pdb	2JEL_EP85D_fwd.pdb	-0.2962277829647064	-0.0
2JEL.pdb	2JEL_EP85K_fwd.pdb	-0.5390259027481079	-0.0
2JEL.pdb	2JEL_EP85Q_fwd.pdb	-1.9123847484588623	-0.0
2JEL.pdb	2JEL_FP2W_fwd.pdb	-0.23162305355072021	-2.640000104904175
2JEL.pdb	2JEL_FP2Y_fwd.pdb	-1.2611536979675293	-0.0
2JEL.pdb	2JEL_HP76A_fwd.pdb	-1.271924376487732	0.4099999964237213
2JEL.pdb	2JEL_HP76D_fwd.pdb	-2.130272388458252	0.6600000262260437
2JEL.pdb	2JEL_KP24E_fwd.pdb	-0.4548717737197876	-0.0
2JEL.pdb	2JEL_KP27E_fwd.pdb	1.129347324371338	-0.0
2JEL.pdb	2JEL_KP72E_fwd.pdb	0.26625484228134155	-0.4099999964237213
2JEL.pdb	2JEL_KP72R_fwd.pdb	0.15997862815856934	-0.0
2JEL.pdb	2JEL_KP79E_fwd.pdb	-1.340592384338379	-0.4099999964237213
2JEL.pdb	2JEL_NP12D_fwd.pdb	0.38990122079849243	-0.0
2JEL.pdb	2JEL_NP38T_fwd.pdb	-1.7607804536819458	-0.0
2JEL.pdb	2JEL_PP11E_fwd.pdb	-1.4365886449813843	-0.0
2JEL.pdb	2JEL_QP3K_fwd.pdb	0.5502051115036011	-4.130000114440918
2JEL.pdb	2JEL_QP4K_fwd.pdb	1.641586184501648	-1.3799999952316284
2JEL.pdb	2JEL_QP57E_fwd.pdb	-0.4369381368160248	0.4099999964237213
2JEL.pdb	2JEL_QP71E_fwd.pdb	-1.0580438375473022	-2.75
2JEL.pdb	2JEL_RP17G_fwd.pdb	0.5415859818458557	-0.0
2JEL.pdb	2JEL_RP17K_fwd.pdb	0.24121743440628052	-0.0
2JEL.pdb	2JEL_SP41C_fwd.pdb	-0.2502540051937103	-1.5099999904632568
2JEL.pdb	2JEL_SP43C_fwd.pdb	-0.41494086384773254	-0.0
2JEL.pdb	2JEL_SP46C_fwd.pdb	0.18268948793411255	-0.0
2JEL.pdb	2JEL_SP64T_fwd.pdb	-1.0317881107330322	-4.130000114440918
2JEL.pdb	2JEL_TP34Q_fwd.pdb	-1.0007333755493164	-0.0
2JEL.pdb	2JEL_TP36Q_fwd.pdb	-1.3294072151184082	-0.4099999964237213
2JEL.pdb	2JEL_TP62A_fwd.pdb	0.271511971950531	-0.0
2JEL.pdb	2JEL_TP62N_fwd.pdb	-0.2536827027797699	-0.0
2JEL.pdb	2JEL_TP7N_fwd.pdb	-0.3297029137611389	-0.4099999964237213
2JEL.pdb	2JEL_TP7S_fwd.pdb	0.8797197341918945	-0.0
2JEL.pdb	2JEL_VP6F_fwd.pdb	-1.7299859523773193	-0.0
3NPS.pdb	3NPS_DA214A_fwd.pdb	-0.3680117130279541	-1.4800000190734863
3NPS.pdb	3NPS_DA46A_fwd.pdb	-0.5177269577980042	-0.3400000035762787
3NPS.pdb	3NPS_DA47A_fwd.pdb	-1.370617151260376	-1.0800000429153442
3NPS.pdb	3NPS_DA91A_fwd.pdb	1.1172353029251099	-1.5199999809265137
3NPS.pdb	3NPS_EA163A_fwd.pdb	-0.7453091740608215	-0.6200000047683716
3NPS.pdb	3NPS_FA50A_fwd.pdb	0.7166768312454224	-0.2199999988079071
3NPS.pdb	3NPS_FA89A_fwd.pdb	-0.5345394611358643	-1.6100000143051147
3NPS.pdb	3NPS_FA92A_fwd.pdb	-2.1494617462158203	-0.4699999988079071
3NPS.pdb	3NPS_HA138A_fwd.pdb	-1.9515202045440674	-1.8899999856948853
3NPS.pdb	3NPS_IA26A_fwd.pdb	1.555245280265808	-0.6499999761581421
3NPS.pdb	3NPS_IA45A_fwd.pdb	-1.066058874130249	0.3400000035762787
3NPS.pdb	3NPS_KA221A_fwd.pdb	-0.7248108386993408	0.10000000149011612
3NPS.pdb	3NPS_LA147A_fwd.pdb	0.12930268049240112	-0.30000001192092896
3NPS.pdb	3NPS_NA90A_fwd.pdb	-1.0124225616455078	-0.25999999046325684
3NPS.pdb	3NPS_QA140A_fwd.pdb	-1.291519284248352	-0.30000001192092896
3NPS.pdb	3NPS_QA168A_fwd.pdb	-1.7324928045272827	0.05999999865889549
3NPS.pdb	3NPS_QA169A_fwd.pdb	-2.5473122596740723	-0.75
3NPS.pdb	3NPS_QA218A_fwd.pdb	-0.12720394134521484	0.03999999910593033
3NPS.pdb	3NPS_QA23A_fwd.pdb	0.5862133502960205	-0.029999999329447746
3NPS.pdb	3NPS_RA219A_fwd.pdb	0.8582234382629395	0.07999999821186066
3NPS.pdb	3NPS_RA48A_fwd.pdb	-1.8041346073150635	1.0700000524520874
3NPS.pdb	3NPS_RA51A_fwd.pdb	-1.3288694620132446	-0.14000000059604645
3NPS.pdb	3NPS_RA82A_fwd.pdb	-0.6071802377700806	0.15000000596046448
3NPS.pdb	3NPS_TA144A_fwd.pdb	-0.43590429425239563	-0.18000000715255737
3NPS.pdb	3NPS_TA93A_fwd.pdb	-0.6267695426940918	-0.7300000190734863
3NPS.pdb	3NPS_YA141A_fwd.pdb	-0.6571449041366577	-1.7899999618530273
3NPS.pdb	3NPS_YA52A_fwd.pdb	-2.0920257568359375	-0.46000000834465027
