# Supplementary material for: Investigating the volume and diversity of data needed for generalizable antibody–antigen ΔΔG prediction
Source: Nat Comput Sci. 2025 Jul 8;5(8):635–47. doi: 10.1038/s43588-025-00823-8 (PMC12374841; doi:10.1038/s43588-025-00823-8)
Supplement: Supplementary file 4 — Unprocessed Graphinity model predictions and true values for experimental and synthetic ΔΔG values. [file 43588_2025_823_MOESM4_ESM.zip › Figure2/Figure2b-Graphinity_Predictions-10FoldCV_CDR_SeqId/Graphinity_Predictions-Experimental_ddG_645-10FoldCV_CDR_SeqId/no_reverse_mutations_with_non_binders/ddG_645-no_rev_muts_w_non_binders-cutoff_70-fold0.csv]

wt_pdb	mut_pdb	pred_score	true_label
2NYY.pdb	2NYY_DA1030A_fwd.pdb	-1.6897468566894531	-0.009999999776482582
2NYY.pdb	2NYY_DA1034A_fwd.pdb	-2.9400384426116943	-2.5299999713897705
2NYY.pdb	2NYY_EA892A_fwd.pdb	-1.59336519241333	-2.8399999141693115
2NYY.pdb	2NYY_FA889A_fwd.pdb	-1.7425293922424316	-0.41999998688697815
2NYY.pdb	2NYY_FA925A_fwd.pdb	-3.2992377281188965	-4.059999942779541
2NYY.pdb	2NYY_HA1036A_fwd.pdb	-1.1312260627746582	-7.320000171661377
2NYY.pdb	2NYY_IA928A_fwd.pdb	-0.13500052690505981	0.009999999776482582
2NYY.pdb	2NYY_KA1028A_fwd.pdb	-0.20759600400924683	0.029999999329447746
2NYY.pdb	2NYY_KA875A_fwd.pdb	-1.3050432205200195	-0.28999999165534973
2NYY.pdb	2NYY_KA895A_fwd.pdb	-0.8758870363235474	0.14000000059604645
2NYY.pdb	2NYY_LA891A_fwd.pdb	-2.03715181350708	-2.5899999141693115
2NYY.pdb	2NYY_NA890A_fwd.pdb	0.33774489164352417	-0.8899999856948853
2NYY.pdb	2NYY_NA926A_fwd.pdb	-4.059814453125	-0.10000000149011612
2NYY.pdb	2NYY_QA887A_fwd.pdb	-2.260263681411743	-0.5199999809265137
2NYY.pdb	2NYY_RA1033A_fwd.pdb	0.4679332375526428	-0.8199999928474426
2NYY.pdb	2NYY_RA1266A_fwd.pdb	0.549353301525116	-0.30000001192092896
2NYY.pdb	2NYY_SA874A_fwd.pdb	-1.3568238019943237	0.23000000417232513
2NYY.pdb	2NYY_SA927A_fwd.pdb	-1.5961980819702148	-0.0
2NYY.pdb	2NYY_TA1035A_fwd.pdb	-1.073225736618042	-1.6200000047683716
2NYY.pdb	2NYY_KH29R_fwd.pdb	-1.5218493938446045	-0.07000000029802322
2NYY.pdb	2NYY_MH33Q_fwd.pdb	-1.3621019124984741	0.05999999865889549
2NYY.pdb	2NYY_YH30D_fwd.pdb	-2.467351198196411	-0.07000000029802322
2NYY.pdb	2NYY_YH30Q_fwd.pdb	-2.833462715148926	-0.12999999523162842
2NYY.pdb	2NYY_YH56Q_fwd.pdb	-3.4404549598693848	-0.5199999809265137
2NYY.pdb	2NYY_DL30Y_fwd.pdb	0.5188561081886292	-0.6499999761581421
2NYY.pdb	2NYY_HL34R_fwd.pdb	-1.8472323417663574	-0.10000000149011612
2NYY.pdb	2NYY_SL28Q_fwd.pdb	-0.6264371275901794	-0.41999998688697815
2NYY.pdb	2NYY_SL31N_fwd.pdb	-0.4109972417354584	0.36000001430511475
HM_2NYY.pdb	HM_2NYY_DA1061A_fwd.pdb	-1.277449369430542	0.14000000059604645
HM_2NYY.pdb	HM_2NYY_DA901A_fwd.pdb	-1.8505334854125977	0.49000000953674316
HM_2NYY.pdb	HM_2NYY_EA919A_fwd.pdb	-2.7719104290008545	-0.5
HM_2NYY.pdb	HM_2NYY_FA952A_fwd.pdb	-4.314517498016357	-1.5299999713897705
HM_2NYY.pdb	HM_2NYY_IA916A_fwd.pdb	-0.8485076427459717	-0.949999988079071
HM_2NYY.pdb	HM_2NYY_KA914A_fwd.pdb	-0.9094874858856201	0.3100000023841858
HM_2NYY.pdb	HM_2NYY_KA954A_fwd.pdb	0.5542448163032532	0.5
HM_2NYY.pdb	HM_2NYY_LA918A_fwd.pdb	-2.2344167232513428	-0.4099999964237213
HM_2NYY.pdb	HM_2NYY_NA917A_fwd.pdb	-0.8698807954788208	-0.30000001192092896
HM_2NYY.pdb	HM_2NYY_NA956A_fwd.pdb	0.3588882088661194	-0.009999999776482582
HM_2NYY.pdb	HM_2NYY_PA1062A_fwd.pdb	-0.6214507818222046	-0.23999999463558197
HM_2NYY.pdb	HM_2NYY_RA1060A_fwd.pdb	-1.259793996810913	-0.5799999833106995
HM_2NYY.pdb	HM_2NYY_RA1063A_fwd.pdb	-3.4792492389678955	-4.440000057220459
HM_2NYY.pdb	HM_2NYY_RA902A_fwd.pdb	-0.7053749561309814	0.019999999552965164
HM_2NYY.pdb	HM_2NYY_SA953A_fwd.pdb	-1.2178130149841309	0.6600000262260437
HM_2NYY.pdb	HM_2NYY_TA922A_fwd.pdb	-1.040015697479248	-0.6200000047683716
HM_2NYY.pdb	HM_2NYY_KH29R_fwd.pdb	-1.8455915451049805	-0.5099999904632568
HM_2NYY.pdb	HM_2NYY_MH33Q_fwd.pdb	-1.6285440921783447	0.009999999776482582
HM_2NYY.pdb	HM_2NYY_YH30D_fwd.pdb	-2.257016181945801	-0.9700000286102295
HM_2NYY.pdb	HM_2NYY_YH30Q_fwd.pdb	-1.2831003665924072	-1.3300000429153442
HM_2NYY.pdb	HM_2NYY_YH56Q_fwd.pdb	-3.651933431625366	-1.190000057220459
HM_2NYY.pdb	HM_2NYY_DL30Y_fwd.pdb	0.058252155780792236	-0.6000000238418579
HM_2NYY.pdb	HM_2NYY_HL34R_fwd.pdb	-1.6892268657684326	-0.6299999952316284
HM_2NYY.pdb	HM_2NYY_SL28Q_fwd.pdb	-0.9610677361488342	-0.699999988079071
HM_2NYY.pdb	HM_2NYY_SL31N_fwd.pdb	-2.882664918899536	-1.2000000476837158
2NZ9.pdb	2NZ9_DA1030A_fwd.pdb	-1.6763522624969482	0.029999999329447746
2NZ9.pdb	2NZ9_DA1034A_fwd.pdb	-2.556875228881836	-2.3399999141693115
2NZ9.pdb	2NZ9_EA892A_fwd.pdb	-1.3134359121322632	-2.7699999809265137
2NZ9.pdb	2NZ9_FA889A_fwd.pdb	-1.663398265838623	0.05000000074505806
2NZ9.pdb	2NZ9_FA925A_fwd.pdb	-4.437558650970459	-3.3399999141693115
2NZ9.pdb	2NZ9_HA1036A_fwd.pdb	-0.9436488747596741	-7.420000076293945
2NZ9.pdb	2NZ9_IA928A_fwd.pdb	-0.44380059838294983	-0.07000000029802322
2NZ9.pdb	2NZ9_KA1028A_fwd.pdb	-1.75009024143219	0.009999999776482582
2NZ9.pdb	2NZ9_KA875A_fwd.pdb	-1.0302842855453491	-0.5400000214576721
2NZ9.pdb	2NZ9_KA895A_fwd.pdb	0.07254630327224731	0.30000001192092896
2NZ9.pdb	2NZ9_LA891A_fwd.pdb	-0.8365999460220337	-2.2799999713897705
2NZ9.pdb	2NZ9_NA890A_fwd.pdb	0.12112981081008911	-2.1600000858306885
2NZ9.pdb	2NZ9_NA926A_fwd.pdb	1.8627619743347168	0.15000000596046448
2NZ9.pdb	2NZ9_QA887A_fwd.pdb	-1.233391523361206	-0.10000000149011612
2NZ9.pdb	2NZ9_RA1033A_fwd.pdb	0.3389729857444763	-0.28999999165534973
2NZ9.pdb	2NZ9_RA1266A_fwd.pdb	-1.046182632446289	-0.38999998569488525
2NZ9.pdb	2NZ9_SA874A_fwd.pdb	-0.18507683277130127	0.11999999731779099
2NZ9.pdb	2NZ9_SA927A_fwd.pdb	-1.6414952278137207	0.07999999821186066
2NZ9.pdb	2NZ9_TA1035A_fwd.pdb	0.08307558298110962	-2.369999885559082
HM_2NZ9.pdb	HM_2NZ9_DA1061A_fwd.pdb	0.8954260945320129	0.14000000059604645
HM_2NZ9.pdb	HM_2NZ9_DA901A_fwd.pdb	-0.8388575911521912	0.49000000953674316
HM_2NZ9.pdb	HM_2NZ9_EA919A_fwd.pdb	-2.0170681476593018	-0.5
HM_2NZ9.pdb	HM_2NZ9_FA952A_fwd.pdb	-2.9340567588806152	-1.5299999713897705
HM_2NZ9.pdb	HM_2NZ9_IA916A_fwd.pdb	-0.9147697687149048	-0.949999988079071
HM_2NZ9.pdb	HM_2NZ9_KA914A_fwd.pdb	-1.2501378059387207	0.3100000023841858
HM_2NZ9.pdb	HM_2NZ9_KA954A_fwd.pdb	0.23750513792037964	0.5
HM_2NZ9.pdb	HM_2NZ9_LA918A_fwd.pdb	-0.4242168366909027	-0.4099999964237213
HM_2NZ9.pdb	HM_2NZ9_NA917A_fwd.pdb	0.5569550395011902	-0.30000001192092896
HM_2NZ9.pdb	HM_2NZ9_NA956A_fwd.pdb	0.5423348546028137	-0.009999999776482582
HM_2NZ9.pdb	HM_2NZ9_PA1062A_fwd.pdb	-2.617431640625	-0.23999999463558197
HM_2NZ9.pdb	HM_2NZ9_RA1060A_fwd.pdb	-0.5670861601829529	-0.5799999833106995
HM_2NZ9.pdb	HM_2NZ9_RA1063A_fwd.pdb	0.6686652302742004	-4.440000057220459
HM_2NZ9.pdb	HM_2NZ9_RA902A_fwd.pdb	-1.728285312652588	0.019999999552965164
HM_2NZ9.pdb	HM_2NZ9_SA953A_fwd.pdb	-2.6705803871154785	0.6600000262260437
HM_2NZ9.pdb	HM_2NZ9_TA922A_fwd.pdb	-1.1406242847442627	-0.6200000047683716
