# Supplementary material for: Investigating the volume and diversity of data needed for generalizable antibody–antigen ΔΔG prediction
Source: Nat Comput Sci. 2025 Jul 8;5(8):635–47. doi: 10.1038/s43588-025-00823-8 (PMC12374841; doi:10.1038/s43588-025-00823-8)
Supplement: Supplementary file 4 — Unprocessed Graphinity model predictions and true values for experimental and synthetic ΔΔG values. [file 43588_2025_823_MOESM4_ESM.zip › Figure2/Figure2b-Graphinity_Predictions-10FoldCV_CDR_SeqId/Graphinity_Predictions-Experimental_ddG_645-10FoldCV_CDR_SeqId/no_reverse_mutations_with_non_binders/ddG_645-no_rev_muts_w_non_binders-cutoff_70-fold1.csv]

wt_pdb	mut_pdb	pred_score	true_label
1BJ1.pdb	1BJ1_FV4A_fwd.pdb	-3.5647921562194824	-0.0
1BJ1.pdb	1BJ1_YV8A_fwd.pdb	-1.3770112991333008	-0.0
1BJ1.pdb	1BJ1_EW80A_fwd.pdb	0.4678735136985779	-0.8199999928474426
1BJ1.pdb	1BJ1_GW75A_fwd.pdb	-1.285611867904663	-2.759999990463257
1BJ1.pdb	1BJ1_GW79A_fwd.pdb	-1.2771363258361816	-3.690000057220459
1BJ1.pdb	1BJ1_HW73A_fwd.pdb	-0.9167634844779968	-0.0
1BJ1.pdb	1BJ1_HW77A_fwd.pdb	-1.0317946672439575	-0.0
1BJ1.pdb	1BJ1_IW67A_fwd.pdb	0.18405640125274658	-0.8199999928474426
1BJ1.pdb	1BJ1_IW70A_fwd.pdb	-0.959178626537323	-3.690000057220459
1BJ1.pdb	1BJ1_IW78A_fwd.pdb	-0.5630138516426086	-0.4099999964237213
1BJ1.pdb	1BJ1_KW35A_fwd.pdb	-1.392868995666504	-0.4099999964237213
1BJ1.pdb	1BJ1_KW71A_fwd.pdb	-1.5840625762939453	-0.6499999761581421
1BJ1.pdb	1BJ1_MW68A_fwd.pdb	-3.559072256088257	-3.690000057220459
1BJ1.pdb	1BJ1_MW81A_fwd.pdb	-0.9236820936203003	-1.4199999570846558
1BJ1.pdb	1BJ1_QW66A_fwd.pdb	0.5947551131248474	-0.0
1BJ1.pdb	1BJ1_QW74A_fwd.pdb	-0.8148984909057617	-0.0
1BJ1.pdb	1BJ1_QW76A_fwd.pdb	-0.9035934209823608	-1.75
1BJ1.pdb	1BJ1_RW69A_fwd.pdb	-2.1838948726654053	-3.690000057220459
1BJ1.pdb	1BJ1_YW32A_fwd.pdb	-0.5214619636535645	-0.8199999928474426
1CZ8.pdb	1CZ8_FV4A_fwd.pdb	-0.6177095174789429	-0.0
1CZ8.pdb	1CZ8_YV8A_fwd.pdb	-0.020324647426605225	-0.0
1CZ8.pdb	1CZ8_EW80A_fwd.pdb	0.7200230956077576	-1.149999976158142
1CZ8.pdb	1CZ8_GW75A_fwd.pdb	-0.8360366821289062	-2.6700000762939453
1CZ8.pdb	1CZ8_GW79A_fwd.pdb	-2.4049673080444336	-4.099999904632568
1CZ8.pdb	1CZ8_HW73A_fwd.pdb	-0.4513588845729828	-0.0
1CZ8.pdb	1CZ8_HW77A_fwd.pdb	-1.0716371536254883	-0.0
1CZ8.pdb	1CZ8_IW67A_fwd.pdb	0.41148900985717773	-0.949999988079071
1CZ8.pdb	1CZ8_IW70A_fwd.pdb	0.35686153173446655	-1.2999999523162842
1CZ8.pdb	1CZ8_IW78A_fwd.pdb	-0.20407220721244812	-1.059999942779541
1CZ8.pdb	1CZ8_KW35A_fwd.pdb	-0.2222105860710144	-0.0
1CZ8.pdb	1CZ8_KW71A_fwd.pdb	0.35148030519485474	-1.3600000143051147
1CZ8.pdb	1CZ8_MW68A_fwd.pdb	-2.063485622406006	-4.099999904632568
1CZ8.pdb	1CZ8_MW81A_fwd.pdb	0.4716525673866272	-1.909999966621399
1CZ8.pdb	1CZ8_QW66A_fwd.pdb	-0.23536711931228638	-0.6499999761581421
1CZ8.pdb	1CZ8_QW74A_fwd.pdb	0.4952998757362366	-0.0
1CZ8.pdb	1CZ8_QW76A_fwd.pdb	-1.0592124462127686	-1.059999942779541
1CZ8.pdb	1CZ8_RW69A_fwd.pdb	-0.6600794196128845	-0.8199999928474426
1CZ8.pdb	1CZ8_YW32A_fwd.pdb	-0.8143519163131714	-1.940000057220459
