# Supplementary material for: Investigating the volume and diversity of data needed for generalizable antibody–antigen ΔΔG prediction
Source: Nat Comput Sci. 2025 Jul 8;5(8):635–47. doi: 10.1038/s43588-025-00823-8 (PMC12374841; doi:10.1038/s43588-025-00823-8)
Supplement: Supplementary file 4 — Unprocessed Graphinity model predictions and true values for experimental and synthetic ΔΔG values. [file 43588_2025_823_MOESM4_ESM.zip › Figure2/Figure2b-Graphinity_Predictions-10FoldCV_CDR_SeqId/Graphinity_Predictions-Experimental_ddG_645-10FoldCV_CDR_SeqId/no_reverse_mutations_with_non_binders/ddG_645-no_rev_muts_w_non_binders-cutoff_70-fold2.csv]

wt_pdb	mut_pdb	pred_score	true_label
1KTZ.pdb	1KTZ_DB94A_fwd.pdb	-0.47705692052841187	-0.8999999761581421
1KTZ.pdb	1KTZ_DB8A_fwd.pdb	-0.10122150182723999	-1.399999976158142
1KTZ.pdb	1KTZ_DB8N_fwd.pdb	-0.037576913833618164	-1.7000000476837158
1KTZ.pdb	1KTZ_EB95A_fwd.pdb	1.2210568189620972	-1.399999976158142
1KTZ.pdb	1KTZ_EB95Q_fwd.pdb	-0.5644295811653137	-1.7000000476837158
1KTZ.pdb	1KTZ_EB31A_fwd.pdb	-1.207938551902771	-1.2999999523162842
1KTZ.pdb	1KTZ_EB51A_fwd.pdb	0.867702841758728	-1.0
1KTZ.pdb	1KTZ_FB86A_fwd.pdb	-0.7705187797546387	-0.8999999761581421
1KTZ.pdb	1KTZ_FB6A_fwd.pdb	-2.0023324489593506	-2.9000000953674316
1KTZ.pdb	1KTZ_HB55A_fwd.pdb	-1.0198523998260498	-0.4000000059604645
1KTZ.pdb	1KTZ_IB101A_fwd.pdb	-0.10828149318695068	-0.5
1KTZ.pdb	1KTZ_IB26A_fwd.pdb	-0.40534669160842896	-1.899999976158142
1KTZ.pdb	1KTZ_IB29A_fwd.pdb	0.4644503593444824	-1.2000000476837158
1KTZ.pdb	1KTZ_LB3A_fwd.pdb	-1.299697756767273	-1.899999976158142
1KTZ.pdb	1KTZ_MB88A_fwd.pdb	-0.6396709680557251	-0.800000011920929
1KTZ.pdb	1KTZ_NB23A_fwd.pdb	-0.657279908657074	-0.30000001192092896
1KTZ.pdb	1KTZ_SB25A_fwd.pdb	-0.4109663963317871	-0.5
1KTZ.pdb	1KTZ_SB28A_fwd.pdb	-1.405731439590454	-0.4000000059604645
1KTZ.pdb	1KTZ_SB28L_fwd.pdb	-2.1694095134735107	-3.700000047683716
1KTZ.pdb	1KTZ_TB27A_fwd.pdb	-0.7636443376541138	-1.2999999523162842
1KTZ.pdb	1KTZ_VB38A_fwd.pdb	0.29185181856155396	-0.699999988079071
1KTZ.pdb	1KTZ_VB53A_fwd.pdb	0.5036983489990234	-0.5
HM_1KTZ.pdb	HM_1KTZ_DB94A_fwd.pdb	-0.7933943271636963	-0.800000011920929
HM_1KTZ.pdb	HM_1KTZ_DB8A_fwd.pdb	-0.4258267879486084	-1.5
HM_1KTZ.pdb	HM_1KTZ_DB8N_fwd.pdb	-0.37557852268218994	-2.0
HM_1KTZ.pdb	HM_1KTZ_EB95A_fwd.pdb	1.0973461866378784	-1.5
HM_1KTZ.pdb	HM_1KTZ_EB95Q_fwd.pdb	-0.6881794929504395	-1.600000023841858
HM_1KTZ.pdb	HM_1KTZ_EB31A_fwd.pdb	-1.4945321083068848	-1.2000000476837158
HM_1KTZ.pdb	HM_1KTZ_EB51A_fwd.pdb	0.863674521446228	-1.100000023841858
HM_1KTZ.pdb	HM_1KTZ_FB86A_fwd.pdb	-0.6490292549133301	-0.8999999761581421
HM_1KTZ.pdb	HM_1KTZ_FB6A_fwd.pdb	-1.6471383571624756	-3.0
HM_1KTZ.pdb	HM_1KTZ_HB55A_fwd.pdb	-1.251413345336914	-0.30000001192092896
HM_1KTZ.pdb	HM_1KTZ_IB101A_fwd.pdb	-0.10839706659317017	-0.5
HM_1KTZ.pdb	HM_1KTZ_IB26A_fwd.pdb	0.23480826616287231	-1.899999976158142
HM_1KTZ.pdb	HM_1KTZ_IB29A_fwd.pdb	0.46542370319366455	-1.399999976158142
HM_1KTZ.pdb	HM_1KTZ_LB3A_fwd.pdb	-0.8540526628494263	-1.7999999523162842
HM_1KTZ.pdb	HM_1KTZ_MB88A_fwd.pdb	0.532274603843689	-0.8999999761581421
HM_1KTZ.pdb	HM_1KTZ_NB23A_fwd.pdb	0.022619009017944336	-0.30000001192092896
HM_1KTZ.pdb	HM_1KTZ_SB25A_fwd.pdb	-0.5123942494392395	-0.30000001192092896
HM_1KTZ.pdb	HM_1KTZ_SB28A_fwd.pdb	-1.4192711114883423	-0.20000000298023224
HM_1KTZ.pdb	HM_1KTZ_SB28L_fwd.pdb	-2.2553062438964844	-4.0
HM_1KTZ.pdb	HM_1KTZ_TB27A_fwd.pdb	-0.7007993459701538	-1.5
HM_1KTZ.pdb	HM_1KTZ_VB38A_fwd.pdb	0.29169362783432007	-0.699999988079071
HM_1KTZ.pdb	HM_1KTZ_VB53A_fwd.pdb	0.5478311777114868	-0.4000000059604645
