# Supplementary material for: Investigating the volume and diversity of data needed for generalizable antibody–antigen ΔΔG prediction
Source: Nat Comput Sci. 2025 Jul 8;5(8):635–47. doi: 10.1038/s43588-025-00823-8 (PMC12374841; doi:10.1038/s43588-025-00823-8)
Supplement: Supplementary file 4 — Unprocessed Graphinity model predictions and true values for experimental and synthetic ΔΔG values. [file 43588_2025_823_MOESM4_ESM.zip › Figure2/Figure2b-Graphinity_Predictions-10FoldCV_CDR_SeqId/Graphinity_Predictions-Experimental_ddG_645-10FoldCV_CDR_SeqId/no_reverse_mutations_with_non_binders/ddG_645-no_rev_muts_w_non_binders-cutoff_70-fold3.csv]

wt_pdb	mut_pdb	pred_score	true_label
1DVF.pdb	1DVF_HA30A_fwd.pdb	0.042138759046792984	-1.6699999570846558
1DVF.pdb	1DVF_SA93A_fwd.pdb	-0.43044427037239075	-1.1699999570846558
1DVF.pdb	1DVF_WA92A_fwd.pdb	0.19033503532409668	-0.3400000035762787
1DVF.pdb	1DVF_YA32A_fwd.pdb	-0.5298978686332703	-2.049999952316284
1DVF.pdb	1DVF_YA49A_fwd.pdb	-0.9480466246604919	-1.6399999856948853
1DVF.pdb	1DVF_YA49A_fwd.pdb	-0.9480458498001099	-1.75
1DVF.pdb	1DVF_YA50A_fwd.pdb	-1.355715274810791	-0.6899999976158142
1DVF.pdb	1DVF_DB100A_fwd.pdb	-1.5175939798355103	-2.819999933242798
1DVF.pdb	1DVF_DB54A_fwd.pdb	-1.6004561185836792	-4.320000171661377
1DVF.pdb	1DVF_DB58A_fwd.pdb	-0.9865891933441162	-1.6200000047683716
1DVF.pdb	1DVF_EB98A_fwd.pdb	-0.8889057040214539	-4.230000019073486
1DVF.pdb	1DVF_NB56A_fwd.pdb	-0.6150720119476318	-1.1699999570846558
1DVF.pdb	1DVF_RB99A_fwd.pdb	-1.521822214126587	-1.8899999856948853
1DVF.pdb	1DVF_TB30A_fwd.pdb	-0.4163646996021271	-0.9200000166893005
1DVF.pdb	1DVF_WB52A_fwd.pdb	-1.309077262878418	-4.170000076293945
1DVF.pdb	1DVF_YB101F_fwd.pdb	-0.22974975407123566	-2.0299999713897705
1DVF.pdb	1DVF_YB32A_fwd.pdb	-1.1469892263412476	-1.850000023841858
1DVF.pdb	1DVF_YC49A_fwd.pdb	-0.5981253981590271	-1.8799999952316284
1DVF.pdb	1DVF_DD52A_fwd.pdb	-1.2315990924835205	-1.7000000476837158
1DVF.pdb	1DVF_HD33A_fwd.pdb	-0.3773990571498871	-1.8799999952316284
1DVF.pdb	1DVF_ID101A_fwd.pdb	-0.3113177716732025	-2.7100000381469727
1DVF.pdb	1DVF_KD30A_fwd.pdb	0.037400487810373306	-1.0099999904632568
1DVF.pdb	1DVF_ND55A_fwd.pdb	0.3856543004512787	-1.8799999952316284
1DVF.pdb	1DVF_QD104A_fwd.pdb	-0.38039305806159973	-1.6399999856948853
1DVF.pdb	1DVF_RD106A_fwd.pdb	-1.2445980310440063	-4.130000114440918
1DVF.pdb	1DVF_YD102A_fwd.pdb	-1.5474401712417603	-4.789999961853027
1VFB.pdb	1VFB_DC119A_fwd.pdb	-0.17815421521663666	-1.0
1VFB.pdb	1VFB_DC18A_fwd.pdb	-0.23266080021858215	-0.30000001192092896
1VFB.pdb	1VFB_IC124A_fwd.pdb	-0.09240344166755676	-1.2000000476837158
1VFB.pdb	1VFB_KC116A_fwd.pdb	0.024810422211885452	-0.699999988079071
1VFB.pdb	1VFB_LC129A_fwd.pdb	-0.46108388900756836	-0.20000000298023224
1VFB.pdb	1VFB_NC19A_fwd.pdb	-1.1741102933883667	-0.30000001192092896
1VFB.pdb	1VFB_QC121A_fwd.pdb	-0.45418781042099	-2.9000000953674316
1VFB.pdb	1VFB_RC125A_fwd.pdb	-1.7854288816452026	-1.7999999523162842
1VFB.pdb	1VFB_SC24A_fwd.pdb	-0.25183072686195374	-0.800000011920929
1VFB.pdb	1VFB_TC118A_fwd.pdb	-0.21072201430797577	-0.800000011920929
1VFB.pdb	1VFB_VC120A_fwd.pdb	-0.16155043244361877	-0.8999999761581421
1VFB.pdb	1VFB_YC23A_fwd.pdb	-1.3216829299926758	-0.4000000059604645
1VFB.pdb	1VFB_DH100A_fwd.pdb	-1.847907543182373	-2.9000000953674316
1VFB.pdb	1VFB_DH54A_fwd.pdb	-0.542340874671936	-1.0
1VFB.pdb	1VFB_DH58E_fwd.pdb	-0.36416253447532654	-0.07999999821186066
1VFB.pdb	1VFB_DH58N_fwd.pdb	-0.026910604909062386	0.12999999523162842
1VFB.pdb	1VFB_GH31A_fwd.pdb	-0.18585103750228882	-0.30000001192092896
1VFB.pdb	1VFB_GH31E_fwd.pdb	0.3032911717891693	0.5099999904632568
1VFB.pdb	1VFB_GH31W_fwd.pdb	0.13523432612419128	-0.009999999776482582
1VFB.pdb	1VFB_RH99W_fwd.pdb	0.2616395056247711	-0.7099999785423279
1VFB.pdb	1VFB_RH99Y_fwd.pdb	-0.3436693847179413	-1.2599999904632568
1VFB.pdb	1VFB_SH28D_fwd.pdb	-0.08441564440727234	-0.0
1VFB.pdb	1VFB_SH28E_fwd.pdb	-0.5693376064300537	0.10000000149011612
1VFB.pdb	1VFB_SH28N_fwd.pdb	-0.960755467414856	-0.15000000596046448
1VFB.pdb	1VFB_SH28Q_fwd.pdb	-0.23079226911067963	-0.07999999821186066
1VFB.pdb	1VFB_WH52A_fwd.pdb	-1.3796173334121704	-0.8999999761581421
1VFB.pdb	1VFB_YH101A_fwd.pdb	-1.8878357410430908	-4.0
1VFB.pdb	1VFB_YH101F_fwd.pdb	-0.9700473546981812	-1.600000023841858
1VFB.pdb	1VFB_YH32A_fwd.pdb	-1.018056869506836	-1.100000023841858
1VFB.pdb	1VFB_YH32E_fwd.pdb	-0.6573771238327026	-1.909999966621399
1VFB.pdb	1VFB_LL46D_fwd.pdb	-0.6601791977882385	-8.0
1VFB.pdb	1VFB_LL46E_fwd.pdb	-0.20252372324466705	-8.0
1VFB.pdb	1VFB_NL31W_fwd.pdb	0.8281902074813843	-0.17000000178813934
1VFB.pdb	1VFB_TL52F_fwd.pdb	-0.024288948625326157	-0.4699999988079071
1VFB.pdb	1VFB_TL53R_fwd.pdb	0.11491666734218597	-1.6699999570846558
1VFB.pdb	1VFB_WL92A_fwd.pdb	-0.30887770652770996	-3.299999952316284
1VFB.pdb	1VFB_YL32A_fwd.pdb	-0.28034141659736633	-1.7000000476837158
1VFB.pdb	1VFB_YL32W_fwd.pdb	-0.17785458266735077	-8.0
1VFB.pdb	1VFB_YL50A_fwd.pdb	-1.331781029701233	-0.5
1VFB.pdb	1VFB_YL50K_fwd.pdb	-0.5233914256095886	-1.6699999570846558
1VFB.pdb	1VFB_YL50R_fwd.pdb	-1.3803893327713013	-0.8500000238418579
3K2M.pdb	3K2M_ED52A_fwd.pdb	-0.24132366478443146	-2.5
3K2M.pdb	3K2M_MD88A_fwd.pdb	-0.7419406175613403	-4.0
3K2M.pdb	3K2M_RD38A_fwd.pdb	-0.5616708397865295	-2.5
3K2M.pdb	3K2M_WD80A_fwd.pdb	-0.647674024105072	-4.0
3K2M.pdb	3K2M_YD35A_fwd.pdb	-0.9191630482673645	-1.0
3K2M.pdb	3K2M_YD36A_fwd.pdb	-0.8551633954048157	-3.700000047683716
3K2M.pdb	3K2M_YD87A_fwd.pdb	-1.1548902988433838	-4.0
