# Supplementary material for: Investigating the volume and diversity of data needed for generalizable antibody–antigen ΔΔG prediction
Source: Nat Comput Sci. 2025 Jul 8;5(8):635–47. doi: 10.1038/s43588-025-00823-8 (PMC12374841; doi:10.1038/s43588-025-00823-8)
Supplement: Supplementary file 4 — Unprocessed Graphinity model predictions and true values for experimental and synthetic ΔΔG values. [file 43588_2025_823_MOESM4_ESM.zip › Figure2/Figure2b-Graphinity_Predictions-10FoldCV_CDR_SeqId/Graphinity_Predictions-Experimental_ddG_645-10FoldCV_CDR_SeqId/no_reverse_mutations_with_non_binders/ddG_645-no_rev_muts_w_non_binders-cutoff_70-fold4.csv]

wt_pdb	mut_pdb	pred_score	true_label
1DQJ.pdb	1DQJ_DC101A_fwd.pdb	-0.7115318179130554	-1.2999999523162842
1DQJ.pdb	1DQJ_KC96A_fwd.pdb	-0.652879536151886	-6.099999904632568
1DQJ.pdb	1DQJ_KC97A_fwd.pdb	-0.27211785316467285	-3.5
1DQJ.pdb	1DQJ_LC75A_fwd.pdb	-0.0772155374288559	-1.5
1DQJ.pdb	1DQJ_NC93A_fwd.pdb	-0.5589413642883301	-0.6000000238418579
1DQJ.pdb	1DQJ_RC21A_fwd.pdb	-0.7806960344314575	-1.2999999523162842
1DQJ.pdb	1DQJ_SC100A_fwd.pdb	-1.3888095617294312	-0.800000011920929
1DQJ.pdb	1DQJ_TC89A_fwd.pdb	-0.43499451875686646	-0.800000011920929
1DQJ.pdb	1DQJ_WC62A_fwd.pdb	-0.8950832486152649	-0.800000011920929
1DQJ.pdb	1DQJ_WC63A_fwd.pdb	-0.4956898093223572	-1.2999999523162842
1DQJ.pdb	1DQJ_YC20A_fwd.pdb	-0.3557407259941101	-3.299999952316284
1DQJ.pdb	1DQJ_DH32A_fwd.pdb	0.21956802904605865	-2.0
1DQJ.pdb	1DQJ_WH98A_fwd.pdb	-0.7193893790245056	-4.900000095367432
1DQJ.pdb	1DQJ_YH33A_fwd.pdb	-1.445894479751587	-5.5
1DQJ.pdb	1DQJ_YH50A_fwd.pdb	-2.640597343444824	-6.900000095367432
1DQJ.pdb	1DQJ_YH53A_fwd.pdb	-0.5506097674369812	-1.2000000476837158
1DQJ.pdb	1DQJ_NL31A_fwd.pdb	-0.12491314113140106	-2.0
1DQJ.pdb	1DQJ_NL32A_fwd.pdb	-1.2386524677276611	-4.099999904632568
1DQJ.pdb	1DQJ_SL91A_fwd.pdb	-1.5024323463439941	-1.399999976158142
1DQJ.pdb	1DQJ_YL50A_fwd.pdb	-0.36827653646469116	-2.700000047683716
1DQJ.pdb	1DQJ_YL96A_fwd.pdb	-1.7960309982299805	-1.100000023841858
1N8Z.pdb	1N8Z_DH31A_fwd.pdb	-0.3806191682815552	-0.25
1N8Z.pdb	1N8Z_DH102A_fwd.pdb	0.025417879223823547	-1.2100000381469727
1N8Z.pdb	1N8Z_DH102W_fwd.pdb	0.11288298666477203	0.6899999976158142
1N8Z.pdb	1N8Z_FH104A_fwd.pdb	-0.9012710452079773	-1.1699999570846558
1N8Z.pdb	1N8Z_KH30A_fwd.pdb	-0.4063335955142975	-0.6100000143051147
1N8Z.pdb	1N8Z_NH55A_fwd.pdb	-0.44020211696624756	0.15000000596046448
1N8Z.pdb	1N8Z_RH50A_fwd.pdb	-0.4346470236778259	-8.0
1N8Z.pdb	1N8Z_TH32A_fwd.pdb	-0.599855899810791	-0.3799999952316284
1N8Z.pdb	1N8Z_TH54A_fwd.pdb	-0.5594974756240845	-0.7799999713897705
1N8Z.pdb	1N8Z_WH99A_fwd.pdb	-0.8226572275161743	-8.0
1N8Z.pdb	1N8Z_YH105A_fwd.pdb	-1.2169291973114014	-8.0
1N8Z.pdb	1N8Z_YH105F_fwd.pdb	-0.2895023226737976	0.05000000074505806
1N8Z.pdb	1N8Z_YH105F_fwd.pdb	-0.2895013689994812	-0.8199999928474426
1N8Z.pdb	1N8Z_YH109V_fwd.pdb	-0.8227179646492004	-0.2199999988079071
1N8Z.pdb	1N8Z_YH33A_fwd.pdb	-1.0450806617736816	0.09000000357627869
1N8Z.pdb	1N8Z_YH52A_fwd.pdb	-0.8784547448158264	-0.23000000417232513
1N8Z.pdb	1N8Z_YH57A_fwd.pdb	-0.38453876972198486	-0.8700000047683716
1N8Z.pdb	1N8Z_DL28N_fwd.pdb	-0.7526652216911316	0.2800000011920929
1N8Z.pdb	1N8Z_FL53N_fwd.pdb	-1.8291610479354858	-1.2100000381469727
1N8Z.pdb	1N8Z_HL91A_fwd.pdb	-0.3179122507572174	-8.0
1N8Z.pdb	1N8Z_HL91F_fwd.pdb	0.33379125595092773	0.4300000071525574
1N8Z.pdb	1N8Z_HL91F_fwd.pdb	0.33379071950912476	-0.029999999329447746
1N8Z.pdb	1N8Z_NL30A_fwd.pdb	-0.48773783445358276	-1.1200000047683716
1N8Z.pdb	1N8Z_NL30S_fwd.pdb	0.3682997226715088	-0.05999999865889549
1N8Z.pdb	1N8Z_RL66G_fwd.pdb	-0.3668370246887207	-0.2199999988079071
1N8Z.pdb	1N8Z_SL50A_fwd.pdb	-0.5336278676986694	0.07000000029802322
1N8Z.pdb	1N8Z_SL52A_fwd.pdb	-0.1865772157907486	0.3100000023841858
1N8Z.pdb	1N8Z_TL31A_fwd.pdb	-1.3074464797973633	-0.800000011920929
1N8Z.pdb	1N8Z_TL93A_fwd.pdb	0.43041491508483887	-0.8199999928474426
1N8Z.pdb	1N8Z_TL94A_fwd.pdb	-0.35110265016555786	0.11999999731779099
1N8Z.pdb	1N8Z_TL94S_fwd.pdb	0.11368303000926971	-0.3100000023841858
1N8Z.pdb	1N8Z_YL49A_fwd.pdb	-1.1558520793914795	-1.0499999523162842
1N8Z.pdb	1N8Z_YL92A_fwd.pdb	-0.744458019733429	-1.3600000143051147
1N8Z.pdb	1N8Z_YL92F_fwd.pdb	-0.018983155488967896	0.20999999344348907
3HFM.pdb	3HFM_CH95A_fwd.pdb	-0.4281827211380005	-5.519999980926514
3HFM.pdb	3HFM_CH95F_fwd.pdb	0.3445618748664856	-3.25
3HFM.pdb	3HFM_DH32A_fwd.pdb	-0.7280676364898682	-1.899999976158142
3HFM.pdb	3HFM_DH32N_fwd.pdb	-0.3554670512676239	-0.17000000178813934
3HFM.pdb	3HFM_SH31A_fwd.pdb	-1.145615816116333	-0.17000000178813934
3HFM.pdb	3HFM_YH33A_fwd.pdb	-0.9016390442848206	-6.0
3HFM.pdb	3HFM_YH50A_fwd.pdb	-1.8428701162338257	-8.0
3HFM.pdb	3HFM_NL31A_fwd.pdb	-0.5511192083358765	-5.21999979019165
3HFM.pdb	3HFM_NL31D_fwd.pdb	-0.09178009629249573	-1.340000033378601
3HFM.pdb	3HFM_NL31E_fwd.pdb	-0.4496597647666931	-5.670000076293945
3HFM.pdb	3HFM_NL32A_fwd.pdb	-0.7326985001564026	-5.110000133514404
3HFM.pdb	3HFM_QL53A_fwd.pdb	0.2195778340101242	-0.949999988079071
3HFM.pdb	3HFM_YL50A_fwd.pdb	-1.0337820053100586	-4.570000171661377
3HFM.pdb	3HFM_YL50F_fwd.pdb	-0.14139464497566223	-2.359999895095825
3HFM.pdb	3HFM_YL50L_fwd.pdb	-0.844747006893158	-4.400000095367432
3HFM.pdb	3HFM_YL96A_fwd.pdb	-1.018612027168274	-2.7100000381469727
3HFM.pdb	3HFM_YL96F_fwd.pdb	-0.6234989166259766	-1.399999976158142
3HFM.pdb	3HFM_KY96A_fwd.pdb	-1.2842741012573242	-6.829999923706055
3HFM.pdb	3HFM_KY97A_fwd.pdb	-0.1289552003145218	-6.179999828338623
3HFM.pdb	3HFM_KY97M_fwd.pdb	0.2063499540090561	-1.090000033378601
3HFM.pdb	3HFM_RY21A_fwd.pdb	-0.8952449560165405	-1.0299999713897705
3HFM.pdb	3HFM_YY20A_fwd.pdb	-0.64377760887146	-4.869999885559082
