# Supplementary material for: Investigating the volume and diversity of data needed for generalizable antibody–antigen ΔΔG prediction
Source: Nat Comput Sci. 2025 Jul 8;5(8):635–47. doi: 10.1038/s43588-025-00823-8 (PMC12374841; doi:10.1038/s43588-025-00823-8)
Supplement: Supplementary file 4 — Unprocessed Graphinity model predictions and true values for experimental and synthetic ΔΔG values. [file 43588_2025_823_MOESM4_ESM.zip › Figure2/Figure2b-Graphinity_Predictions-10FoldCV_CDR_SeqId/Graphinity_Predictions-Experimental_ddG_645-10FoldCV_CDR_SeqId/no_reverse_mutations_with_non_binders/ddG_645-no_rev_muts_w_non_binders-cutoff_70-fold5.csv]

wt_pdb	mut_pdb	pred_score	true_label
1FFW.pdb	1FFW_AA89V_fwd.pdb	-0.4408717453479767	-0.09000000357627869
1FFW.pdb	1FFW_DA12K_fwd.pdb	-0.9630046486854553	-0.05000000074505806
1FFW.pdb	1FFW_EA116K_fwd.pdb	-1.2279952764511108	-0.7099999785423279
1FFW.pdb	1FFW_EA92K_fwd.pdb	-2.607168674468994	-0.8199999928474426
1FFW.pdb	1FFW_FA110V_fwd.pdb	-2.6170125007629395	-1.2599999904632568
1FFW.pdb	1FFW_TA111I_fwd.pdb	-0.8372586965560913	-0.5600000023841858
1FFW.pdb	1FFW_TA86I_fwd.pdb	-1.151919960975647	0.3199999928474426
1FFW.pdb	1FFW_VA107M_fwd.pdb	-0.544842004776001	-1.1299999952316284
1FFW.pdb	1FFW_YA105W_fwd.pdb	-4.009224891662598	-0.7099999785423279
1YY9.pdb	1YY9_NH56A_fwd.pdb	-0.7983123660087585	0.05999999865889549
1YY9.pdb	1YY9_TH61E_fwd.pdb	-1.0436599254608154	0.05999999865889549
1YY9.pdb	1YY9_NL93A_fwd.pdb	-1.9168627262115479	0.7400000095367432
1YY9.pdb	1YY9_SL26D_fwd.pdb	-0.795508861541748	0.20000000298023224
1YY9.pdb	1YY9_TL31E_fwd.pdb	-0.6741846799850464	0.5199999809265137
HM_1YY9.pdb	HM_1YY9_AH98W_fwd.pdb	0.6510215997695923	0.23000000417232513
HM_1YY9.pdb	HM_1YY9_GH33D_fwd.pdb	0.9142063856124878	0.8899999856948853
HM_1YY9.pdb	HM_1YY9_IH51G_fwd.pdb	0.14780080318450928	0.5099999904632568
HM_1YY9.pdb	HM_1YY9_RH97D_fwd.pdb	-2.1087303161621094	0.9900000095367432
HM_1YY9.pdb	HM_1YY9_TH100Y_fwd.pdb	-1.1402432918548584	0.44999998807907104
HM_1YY9.pdb	HM_1YY9_TH57G_fwd.pdb	-1.2947338819503784	0.46000000834465027
HM_1YY9.pdb	HM_1YY9_TH57P_fwd.pdb	-0.9437007904052734	0.47999998927116394
HM_1YY9.pdb	HM_1YY9_VH50L_fwd.pdb	0.056810855865478516	0.6000000238418579
HM_1YY9.pdb	HM_1YY9_VH50Q_fwd.pdb	-0.23981404304504395	0.6399999856948853
HM_1YY9.pdb	HM_1YY9_YH32R_fwd.pdb	-0.4339413344860077	0.12999999523162842
HM_1YY9.pdb	HM_1YY9_AL25V_fwd.pdb	0.15124762058258057	0.6200000047683716
HM_1YY9.pdb	HM_1YY9_GL30Y_fwd.pdb	-1.1620018482208252	0.9200000166893005
HM_1YY9.pdb	HM_1YY9_QL27Y_fwd.pdb	-1.454891562461853	0.8299999833106995
HM_1YY9.pdb	HM_1YY9_TL97C_fwd.pdb	-0.16891223192214966	0.5099999904632568
HM_1YY9.pdb	HM_1YY9_TL97D_fwd.pdb	-0.3741890788078308	0.6600000262260437
HM_1YY9.pdb	HM_1YY9_TL97S_fwd.pdb	-1.0873061418533325	0.699999988079071
