# Supplementary material for: Investigating the volume and diversity of data needed for generalizable antibody–antigen ΔΔG prediction
Source: Nat Comput Sci. 2025 Jul 8;5(8):635–47. doi: 10.1038/s43588-025-00823-8 (PMC12374841; doi:10.1038/s43588-025-00823-8)
Supplement: Supplementary file 4 — Unprocessed Graphinity model predictions and true values for experimental and synthetic ΔΔG values. [file 43588_2025_823_MOESM4_ESM.zip › Figure2/Figure2b-Graphinity_Predictions-10FoldCV_CDR_SeqId/Graphinity_Predictions-Experimental_ddG_645-10FoldCV_CDR_SeqId/no_reverse_mutations_with_non_binders/ddG_645-no_rev_muts_w_non_binders-cutoff_70-fold6.csv]

wt_pdb	mut_pdb	pred_score	true_label
1AK4.pdb	1AK4_AD88G_fwd.pdb	0.23942357301712036	-2.490000009536743
1AK4.pdb	1AK4_AD88V_fwd.pdb	-0.36469322443008423	-0.6000000238418579
1AK4.pdb	1AK4_AD92G_fwd.pdb	-0.5886907577514648	-0.4099999964237213
1AK4.pdb	1AK4_AD92V_fwd.pdb	-1.0240447521209717	-0.1899999976158142
1AK4.pdb	1AK4_GD89A_fwd.pdb	-1.3774878978729248	-1.909999966621399
1AK4.pdb	1AK4_GD89V_fwd.pdb	-1.722041368484497	-2.859999895095825
1AK4.pdb	1AK4_HD87A_fwd.pdb	-1.6359926462173462	-0.8399999737739563
1AK4.pdb	1AK4_HD87Q_fwd.pdb	-2.270085334777832	-0.800000011920929
1AK4.pdb	1AK4_HD87R_fwd.pdb	-2.1134443283081055	-1.4800000190734863
1AK4.pdb	1AK4_ID91A_fwd.pdb	-0.396156907081604	-0.07000000029802322
1AK4.pdb	1AK4_ID91V_fwd.pdb	-0.7675049901008606	0.17000000178813934
1AK4.pdb	1AK4_PD85A_fwd.pdb	-2.4500203132629395	-0.9200000166893005
1AK4.pdb	1AK4_PD90A_fwd.pdb	-0.8069887161254883	-2.0
1AK4.pdb	1AK4_PD90V_fwd.pdb	0.04085648059844971	-2.859999895095825
1AK4.pdb	1AK4_PD93A_fwd.pdb	-1.9937574863433838	-0.5099999904632568
1AK4.pdb	1AK4_VD86A_fwd.pdb	-1.9151792526245117	-0.8199999928474426
3BDY.pdb	3BDY_DH32A_fwd.pdb	-1.016561508178711	-0.20000000298023224
3BDY.pdb	3BDY_DH103A_fwd.pdb	-1.2344027757644653	-0.0
3BDY.pdb	3BDY_FH105A_fwd.pdb	0.3145124316215515	-0.699999988079071
3BDY.pdb	3BDY_GH101A_fwd.pdb	-1.449286699295044	-0.20000000298023224
3BDY.pdb	3BDY_GH102A_fwd.pdb	-0.8434610962867737	0.10000000149011612
3BDY.pdb	3BDY_GH104A_fwd.pdb	-0.7829782366752625	-0.800000011920929
3BDY.pdb	3BDY_KH31A_fwd.pdb	-0.9231000542640686	-0.20000000298023224
3BDY.pdb	3BDY_NH56A_fwd.pdb	-0.4108927249908447	0.20000000298023224
3BDY.pdb	3BDY_RH51A_fwd.pdb	-1.5055792331695557	0.30000001192092896
3BDY.pdb	3BDY_RH60A_fwd.pdb	-0.28400081396102905	0.20000000298023224
3BDY.pdb	3BDY_TH33A_fwd.pdb	-0.6504412293434143	0.4000000059604645
3BDY.pdb	3BDY_TH55A_fwd.pdb	0.3764280676841736	0.5
3BDY.pdb	3BDY_WH100A_fwd.pdb	-2.25776743888855	-2.0
3BDY.pdb	3BDY_YH106A_fwd.pdb	-4.503383636474609	-0.5
3BDY.pdb	3BDY_YH34A_fwd.pdb	-2.5738401412963867	-0.30000001192092896
3BDY.pdb	3BDY_YH53A_fwd.pdb	-0.3220023512840271	-0.4000000059604645
3BDY.pdb	3BDY_YH58A_fwd.pdb	-1.2030702829360962	-0.20000000298023224
3BDY.pdb	3BDY_DL28A_fwd.pdb	-1.7355213165283203	-0.0
3BDY.pdb	3BDY_GL35A_fwd.pdb	-1.8142518997192383	-1.2000000476837158
3BDY.pdb	3BDY_GL55A_fwd.pdb	-1.9286901950836182	-1.0
3BDY.pdb	3BDY_HL95A_fwd.pdb	-1.860830307006836	-2.0
3BDY.pdb	3BDY_IL29A_fwd.pdb	-1.949666976928711	-1.100000023841858
3BDY.pdb	3BDY_IL33A_fwd.pdb	3.9281790256500244	-0.800000011920929
3BDY.pdb	3BDY_PL30A_fwd.pdb	-0.9798241853713989	-0.20000000298023224
3BDY.pdb	3BDY_RL31A_fwd.pdb	-1.5354549884796143	0.20000000298023224
3BDY.pdb	3BDY_SL32A_fwd.pdb	-0.6666769981384277	-1.0
3BDY.pdb	3BDY_SL34A_fwd.pdb	-1.9458494186401367	-1.2999999523162842
3BDY.pdb	3BDY_SL56A_fwd.pdb	-2.033111333847046	-0.10000000149011612
3BDY.pdb	3BDY_TL97A_fwd.pdb	0.86912602186203	0.30000001192092896
3BDY.pdb	3BDY_TL98A_fwd.pdb	-2.540893316268921	-0.0
3BDY.pdb	3BDY_WL54A_fwd.pdb	-0.1454482078552246	-1.2999999523162842
3BDY.pdb	3BDY_YL36A_fwd.pdb	-2.170196056365967	-1.7000000476837158
3BDY.pdb	3BDY_YL57A_fwd.pdb	-3.1104471683502197	-0.699999988079071
3BDY.pdb	3BDY_YL96A_fwd.pdb	-2.5150725841522217	-1.399999976158142
3BE1.pdb	3BE1_DH31A_fwd.pdb	-0.5778908133506775	-0.4000000059604645
3BE1.pdb	3BE1_DH102A_fwd.pdb	-1.75288724899292	0.10000000149011612
3BE1.pdb	3BE1_FH104A_fwd.pdb	-2.7129111289978027	-1.899999976158142
3BE1.pdb	3BE1_GH100A_fwd.pdb	-1.2930779457092285	-0.10000000149011612
3BE1.pdb	3BE1_GH101A_fwd.pdb	-0.9561086893081665	-0.30000001192092896
3BE1.pdb	3BE1_GH103A_fwd.pdb	-1.1728618144989014	-1.7999999523162842
3BE1.pdb	3BE1_KH30A_fwd.pdb	-0.19754862785339355	0.30000001192092896
3BE1.pdb	3BE1_NH55A_fwd.pdb	-2.0458579063415527	0.800000011920929
3BE1.pdb	3BE1_RH50A_fwd.pdb	-3.258408784866333	-2.4000000953674316
3BE1.pdb	3BE1_RH59A_fwd.pdb	-2.767911911010742	-2.5
3BE1.pdb	3BE1_TH32A_fwd.pdb	-0.8362480998039246	0.4000000059604645
3BE1.pdb	3BE1_TH54A_fwd.pdb	-0.7096417546272278	-0.10000000149011612
3BE1.pdb	3BE1_WH99A_fwd.pdb	-0.7206497192382812	-1.7999999523162842
3BE1.pdb	3BE1_YH105A_fwd.pdb	-3.586829423904419	-1.2000000476837158
3BE1.pdb	3BE1_YH33A_fwd.pdb	-4.390745162963867	-2.4000000953674316
3BE1.pdb	3BE1_YH52A_fwd.pdb	-2.6186134815216064	0.800000011920929
3BE1.pdb	3BE1_YH57A_fwd.pdb	-1.2645355463027954	-1.7999999523162842
3BE1.pdb	3BE1_DL28A_fwd.pdb	-0.5534347295761108	-0.0
3BE1.pdb	3BE1_GL35A_fwd.pdb	-0.5536161065101624	-0.30000001192092896
3BE1.pdb	3BE1_GL55A_fwd.pdb	-1.3040953874588013	0.30000001192092896
3BE1.pdb	3BE1_HL95A_fwd.pdb	-3.8494791984558105	-0.8999999761581421
3BE1.pdb	3BE1_IL29A_fwd.pdb	-1.4419276714324951	0.20000000298023224
3BE1.pdb	3BE1_IL33A_fwd.pdb	-3.444401741027832	-0.8999999761581421
3BE1.pdb	3BE1_PL30A_fwd.pdb	-2.1964712142944336	-0.10000000149011612
3BE1.pdb	3BE1_RL31A_fwd.pdb	-0.7090500593185425	0.20000000298023224
3BE1.pdb	3BE1_SL32A_fwd.pdb	-1.869239330291748	-0.30000001192092896
3BE1.pdb	3BE1_SL34A_fwd.pdb	-0.4808989465236664	0.20000000298023224
3BE1.pdb	3BE1_SL56A_fwd.pdb	-0.9824503064155579	-0.30000001192092896
3BE1.pdb	3BE1_TL97A_fwd.pdb	0.8183361887931824	0.4000000059604645
3BE1.pdb	3BE1_TL98A_fwd.pdb	-2.070858955383301	-1.399999976158142
3BE1.pdb	3BE1_WL54A_fwd.pdb	-4.821272850036621	-1.399999976158142
3BE1.pdb	3BE1_YL36A_fwd.pdb	-3.6213791370391846	0.800000011920929
3BE1.pdb	3BE1_YL57A_fwd.pdb	-1.5265626907348633	-0.8999999761581421
3BE1.pdb	3BE1_YL96A_fwd.pdb	-1.553576111793518	-0.5
