# Supplementary material for: Investigating the volume and diversity of data needed for generalizable antibody–antigen ΔΔG prediction
Source: Nat Comput Sci. 2025 Jul 8;5(8):635–47. doi: 10.1038/s43588-025-00823-8 (PMC12374841; doi:10.1038/s43588-025-00823-8)
Supplement: Supplementary file 4 — Unprocessed Graphinity model predictions and true values for experimental and synthetic ΔΔG values. [file 43588_2025_823_MOESM4_ESM.zip › Figure2/Figure2b-Graphinity_Predictions-10FoldCV_CDR_SeqId/Graphinity_Predictions-Experimental_ddG_645-10FoldCV_CDR_SeqId/no_reverse_mutations_with_non_binders/ddG_645-no_rev_muts_w_non_binders-cutoff_70-fold7.csv]

wt_pdb	mut_pdb	pred_score	true_label
1JTG.pdb	1JTG_KA208A_fwd.pdb	-0.8700301051139832	-0.8199999928474426
1JTG.pdb	1JTG_RA217A_fwd.pdb	-1.931156039237976	-0.5600000023841858
1JTG.pdb	1JTG_SA105A_fwd.pdb	-0.6687913537025452	-0.5
1JTG.pdb	1JTG_SA209A_fwd.pdb	-1.0092217922210693	-1.3200000524520874
1JTG.pdb	1JTG_DB49A_fwd.pdb	-1.9347920417785645	-1.9800000190734863
3BN9.pdb	3BN9_DA214A_fwd.pdb	-0.844465970993042	-0.5699999928474426
3BN9.pdb	3BN9_DA46A_fwd.pdb	-1.8421010971069336	-0.41999998688697815
3BN9.pdb	3BN9_DA47A_fwd.pdb	-1.6918935775756836	-0.3100000023841858
3BN9.pdb	3BN9_DA91A_fwd.pdb	-1.6562647819519043	-6.699999809265137
3BN9.pdb	3BN9_EA163A_fwd.pdb	-0.03990599513053894	-0.3700000047683716
3BN9.pdb	3BN9_FA50A_fwd.pdb	-0.19893349707126617	0.05000000074505806
3BN9.pdb	3BN9_FA89A_fwd.pdb	-1.038508415222168	-0.6399999856948853
3BN9.pdb	3BN9_FA92A_fwd.pdb	-0.9150062799453735	-6.699999809265137
3BN9.pdb	3BN9_HA138A_fwd.pdb	-0.8158918023109436	-0.09000000357627869
3BN9.pdb	3BN9_IA26A_fwd.pdb	-0.3999417722225189	-0.0
3BN9.pdb	3BN9_IA45A_fwd.pdb	0.21168211102485657	-0.8399999737739563
3BN9.pdb	3BN9_KA221A_fwd.pdb	-0.5457518696784973	-0.7900000214576721
3BN9.pdb	3BN9_LA147A_fwd.pdb	-0.5002483129501343	-0.3400000035762787
3BN9.pdb	3BN9_NA90A_fwd.pdb	0.39868587255477905	-0.7699999809265137
3BN9.pdb	3BN9_QA140A_fwd.pdb	-0.25721004605293274	-0.12999999523162842
3BN9.pdb	3BN9_QA168A_fwd.pdb	-1.194075345993042	0.029999999329447746
3BN9.pdb	3BN9_QA169A_fwd.pdb	-1.8275563716888428	-2.509999990463257
3BN9.pdb	3BN9_QA218A_fwd.pdb	-0.5811497569084167	-0.7099999785423279
3BN9.pdb	3BN9_QA23A_fwd.pdb	-0.45077890157699585	0.41999998688697815
3BN9.pdb	3BN9_RA219A_fwd.pdb	-1.4346810579299927	0.09000000357627869
3BN9.pdb	3BN9_RA48A_fwd.pdb	-1.8718509674072266	0.05000000074505806
3BN9.pdb	3BN9_RA51A_fwd.pdb	-0.573784351348877	0.07000000029802322
3BN9.pdb	3BN9_RA82A_fwd.pdb	-1.054211139678955	0.1599999964237213
3BN9.pdb	3BN9_TA144A_fwd.pdb	-0.4495551288127899	-0.28999999165534973
3BN9.pdb	3BN9_TA93A_fwd.pdb	0.08110952377319336	-1.1299999952316284
3BN9.pdb	3BN9_YA141A_fwd.pdb	-2.3790087699890137	-1.090000033378601
3BN9.pdb	3BN9_YA52A_fwd.pdb	-1.0444774627685547	-0.019999999552965164
3BN9.pdb	3BN9_PH104H_fwd.pdb	-0.6637158393859863	-8.0
3BN9.pdb	3BN9_QH105V_fwd.pdb	0.3562910556793213	-1.3600000143051147
3BN9.pdb	3BN9_SH30G_fwd.pdb	-1.0610181093215942	-1.3600000143051147
3BN9.pdb	3BN9_SH30N_fwd.pdb	-1.712419033050537	-1.3600000143051147
3BN9.pdb	3BN9_TH28R_fwd.pdb	-0.10977241396903992	-0.30000001192092896
3BN9.pdb	3BN9_TH102Q_fwd.pdb	1.254582405090332	-0.0
3BN9.pdb	3BN9_TH102R_fwd.pdb	0.8957622051239014	0.05999999865889549
3BN9.pdb	3BN9_YH103S_fwd.pdb	-0.7256330251693726	-0.4099999964237213
HM_3BN9.pdb	HM_3BN9_PH104H_fwd.pdb	-0.7983207702636719	-1.3600000143051147
HM_3BN9.pdb	HM_3BN9_QH105V_fwd.pdb	-0.5449671745300293	-0.4099999964237213
HM_3BN9.pdb	HM_3BN9_SH30G_fwd.pdb	-0.8582589626312256	-0.7099999785423279
HM_3BN9.pdb	HM_3BN9_SH30N_fwd.pdb	-1.403678297996521	-0.7099999785423279
HM_3BN9.pdb	HM_3BN9_TH28R_fwd.pdb	-1.938175082206726	0.23999999463558197
HM_3BN9.pdb	HM_3BN9_TH102Q_fwd.pdb	-1.6878662109375	0.1599999964237213
HM_3BN9.pdb	HM_3BN9_TH102R_fwd.pdb	-0.6020265817642212	1.5700000524520874
HM_3BN9.pdb	HM_3BN9_YH103S_fwd.pdb	-0.7719326615333557	-0.5400000214576721
