# Supplementary material for: Investigating the volume and diversity of data needed for generalizable antibody–antigen ΔΔG prediction
Source: Nat Comput Sci. 2025 Jul 8;5(8):635–47. doi: 10.1038/s43588-025-00823-8 (PMC12374841; doi:10.1038/s43588-025-00823-8)
Supplement: Supplementary file 4 — Unprocessed Graphinity model predictions and true values for experimental and synthetic ΔΔG values. [file 43588_2025_823_MOESM4_ESM.zip › Figure2/Figure2b-Graphinity_Predictions-10FoldCV_CDR_SeqId/Graphinity_Predictions-Experimental_ddG_645-10FoldCV_CDR_SeqId/no_reverse_mutations_with_non_binders/ddG_645-no_rev_muts_w_non_binders-cutoff_70-fold8.csv]

wt_pdb	mut_pdb	pred_score	true_label
1JRH.pdb	1JRH_EI35Q_fwd.pdb	0.5332843065261841	-0.10999999940395355
1JRH.pdb	1JRH_TI4V_fwd.pdb	-0.10603159666061401	0.019999999552965164
1MHP.pdb	1MHP_FH99W_fwd.pdb	-0.774804413318634	-0.0
1MHP.pdb	1MHP_FH99Y_fwd.pdb	-0.5625731348991394	-0.7599999904632568
1MHP.pdb	1MHP_GH100F_fwd.pdb	1.1037813425064087	-0.5699999928474426
1MHP.pdb	1MHP_GH100I_fwd.pdb	-0.6474972367286682	-8.0
1MHP.pdb	1MHP_GH100L_fwd.pdb	-0.39666029810905457	-2.7300000190734863
1MHP.pdb	1MHP_GH100M_fwd.pdb	1.3587677478790283	-0.10000000149011612
1MHP.pdb	1MHP_GH100S_fwd.pdb	0.03892958164215088	-0.5600000023841858
1MHP.pdb	1MHP_GH100V_fwd.pdb	-0.8199763298034668	-8.0
1MHP.pdb	1MHP_GH102S_fwd.pdb	-0.42723143100738525	-8.0
1MHP.pdb	1MHP_GH53A_fwd.pdb	-0.9265130758285522	-0.5099999904632568
1MHP.pdb	1MHP_GH53N_fwd.pdb	-1.7747912406921387	-1.2599999904632568
1MHP.pdb	1MHP_GH53Q_fwd.pdb	-1.2935495376586914	-8.0
1MHP.pdb	1MHP_GH53S_fwd.pdb	-1.6826505661010742	-0.6800000071525574
1MHP.pdb	1MHP_GH53W_fwd.pdb	-1.5651429891586304	-8.0
1MHP.pdb	1MHP_GH54I_fwd.pdb	0.7961498498916626	-1.3600000143051147
1MHP.pdb	1MHP_GH54M_fwd.pdb	1.4088226556777954	-8.0
1MHP.pdb	1MHP_GH54N_fwd.pdb	0.5810072422027588	-8.0
1MHP.pdb	1MHP_GH54T_fwd.pdb	1.186540961265564	-1.1699999570846558
1MHP.pdb	1MHP_GH54Y_fwd.pdb	2.472970485687256	-0.0
1MHP.pdb	1MHP_HH56Y_fwd.pdb	0.30879324674606323	-8.0
1MHP.pdb	1MHP_KH64D_fwd.pdb	-0.8361868858337402	0.11999999731779099
1MHP.pdb	1MHP_KH64E_fwd.pdb	-0.8704352378845215	0.1599999964237213
1MHP.pdb	1MHP_KH64N_fwd.pdb	0.018193483352661133	0.07000000029802322
1MHP.pdb	1MHP_KH64Q_fwd.pdb	-0.8203278183937073	0.1599999964237213
1MHP.pdb	1MHP_LH60D_fwd.pdb	-1.2598776817321777	0.11999999731779099
1MHP.pdb	1MHP_RH31Q_fwd.pdb	0.587517261505127	-1.309999942779541
1MHP.pdb	1MHP_SH35A_fwd.pdb	-0.9229210019111633	-1.5800000429153442
1MHP.pdb	1MHP_SH35Q_fwd.pdb	-2.0437798500061035	-2.7300000190734863
1MHP.pdb	1MHP_SH35V_fwd.pdb	-1.5386433601379395	-8.0
1MHP.pdb	1MHP_SH52M_fwd.pdb	0.0424809455871582	-2.0799999237060547
1MHP.pdb	1MHP_SH52T_fwd.pdb	-1.5048998594284058	-8.0
1MHP.pdb	1MHP_TH33N_fwd.pdb	-2.235424041748047	-2.7300000190734863
1MHP.pdb	1MHP_TH33Q_fwd.pdb	-1.6442694664001465	-8.0
1MHP.pdb	1MHP_TH33V_fwd.pdb	-1.8457626104354858	-0.4300000071525574
1MHP.pdb	1MHP_TH50E_fwd.pdb	2.028550624847412	-8.0
1MHP.pdb	1MHP_TH50Q_fwd.pdb	1.9226752519607544	-8.0
1MHP.pdb	1MHP_TH50V_fwd.pdb	0.7735501527786255	0.25999999046325684
1MHP.pdb	1MHP_YH58E_fwd.pdb	-2.266106128692627	-2.0799999237060547
1MHP.pdb	1MHP_YH58Q_fwd.pdb	-2.598198890686035	-2.0799999237060547
1MHP.pdb	1MHP_YH58W_fwd.pdb	-2.1627745628356934	-0.8199999928474426
1MHP.pdb	1MHP_YH59E_fwd.pdb	-0.6305519342422485	-0.5400000214576721
1MHP.pdb	1MHP_GL91Q_fwd.pdb	-1.2625653743743896	-1.5800000429153442
1MHP.pdb	1MHP_GL91S_fwd.pdb	-1.8761277198791504	-0.5099999904632568
1MHP.pdb	1MHP_HL30K_fwd.pdb	-0.8063325881958008	-1.1699999570846558
1MHP.pdb	1MHP_HL30R_fwd.pdb	-1.3525278568267822	-1.1200000047683716
1MHP.pdb	1MHP_HL30W_fwd.pdb	0.08868241310119629	-1.2599999904632568
1MHP.pdb	1MHP_LL48F_fwd.pdb	0.28059840202331543	-0.7099999785423279
1MHP.pdb	1MHP_LL48K_fwd.pdb	0.23833084106445312	-0.9300000071525574
1MHP.pdb	1MHP_LL48W_fwd.pdb	0.5403144359588623	-1.909999966621399
1MHP.pdb	1MHP_LL48Y_fwd.pdb	1.1699498891830444	-8.0
1MHP.pdb	1MHP_NL29K_fwd.pdb	-0.9873478412628174	-8.0
1MHP.pdb	1MHP_NL29V_fwd.pdb	-1.5114413499832153	-1.0499999523162842
1MHP.pdb	1MHP_NL29W_fwd.pdb	-1.4539166688919067	-1.5800000429153442
1MHP.pdb	1MHP_NL29Y_fwd.pdb	-0.6888221502304077	-1.909999966621399
1MHP.pdb	1MHP_NL51D_fwd.pdb	-1.3088557720184326	-0.5
1MHP.pdb	1MHP_NL51E_fwd.pdb	-0.6836642026901245	0.18000000715255737
1MHP.pdb	1MHP_NL51K_fwd.pdb	-0.3543589115142822	-0.6600000262260437
1MHP.pdb	1MHP_NL51R_fwd.pdb	-1.6305668354034424	-0.8500000238418579
1MHP.pdb	1MHP_NL51Y_fwd.pdb	-0.41157084703445435	0.10000000149011612
1MHP.pdb	1MHP_NL92D_fwd.pdb	-1.0550496578216553	-8.0
1MHP.pdb	1MHP_SL23R_fwd.pdb	-1.0094419717788696	0.07000000029802322
1MHP.pdb	1MHP_SL27Q_fwd.pdb	-1.0195527076721191	0.6700000166893005
1MHP.pdb	1MHP_SL90K_fwd.pdb	-0.8962900042533875	-8.0
1MHP.pdb	1MHP_SL90Q_fwd.pdb	-1.2465100288391113	-1.7799999713897705
1MHP.pdb	1MHP_SL90R_fwd.pdb	-0.8049440979957581	-2.7300000190734863
1MHP.pdb	1MHP_SL90T_fwd.pdb	-1.3260622024536133	-2.319999933242798
1MHP.pdb	1MHP_SL90W_fwd.pdb	-1.3628993034362793	-8.0
1MHP.pdb	1MHP_WL89Q_fwd.pdb	-0.059596478939056396	-2.0799999237060547
3NGB.pdb	3NGB_AH57G_fwd.pdb	-0.6509487628936768	0.05999999865889549
3NGB.pdb	3NGB_GH55S_fwd.pdb	-0.9731841683387756	-0.7300000190734863
3NGB.pdb	3NGB_IH30T_fwd.pdb	-0.5475019812583923	-0.07999999821186066
3NGB.pdb	3NGB_KH52N_fwd.pdb	-2.3139162063598633	-0.18000000715255737
3NGB.pdb	3NGB_PH63K_fwd.pdb	-0.9864305853843689	-0.23000000417232513
3NGB.pdb	3NGB_RH54N_fwd.pdb	-0.24045789241790771	-0.05000000074505806
3NGB.pdb	3NGB_RH62Q_fwd.pdb	-1.2023165225982666	-0.10000000149011612
3NGB.pdb	3NGB_TH33Y_fwd.pdb	-0.9200282692909241	-0.07999999821186066
3NGB.pdb	3NGB_VH58T_fwd.pdb	-0.8838050365447998	-0.14000000059604645
3NGB.pdb	3NGB_VH74T_fwd.pdb	0.2461639642715454	-0.1599999964237213
3NGB.pdb	3NGB_YH75S_fwd.pdb	0.45481646060943604	-0.33000001311302185
