# Supplementary material for: Investigating the volume and diversity of data needed for generalizable antibody–antigen ΔΔG prediction
Source: Nat Comput Sci. 2025 Jul 8;5(8):635–47. doi: 10.1038/s43588-025-00823-8 (PMC12374841; doi:10.1038/s43588-025-00823-8)
Supplement: Supplementary file 4 — Unprocessed Graphinity model predictions and true values for experimental and synthetic ΔΔG values. [file 43588_2025_823_MOESM4_ESM.zip › Figure2/Figure2b-Graphinity_Predictions-10FoldCV_CDR_SeqId/Graphinity_Predictions-Experimental_ddG_645-10FoldCV_CDR_SeqId/no_reverse_mutations_with_non_binders/ddG_645-no_rev_muts_w_non_binders-cutoff_70-fold9.csv]

wt_pdb	mut_pdb	pred_score	true_label
1MLC.pdb	1MLC_KH65D_fwd.pdb	-0.27287474274635315	-0.019999999552965164
1MLC.pdb	1MLC_SH57A_fwd.pdb	0.04630348086357117	0.3799999952316284
1MLC.pdb	1MLC_SH57V_fwd.pdb	1.351150631904602	0.49000000953674316
1MLC.pdb	1MLC_TH28D_fwd.pdb	-0.793232798576355	0.15000000596046448
1MLC.pdb	1MLC_TH31A_fwd.pdb	-0.37840527296066284	-0.44999998807907104
1MLC.pdb	1MLC_TH31V_fwd.pdb	-0.7232849597930908	-0.5299999713897705
1MLC.pdb	1MLC_TH31W_fwd.pdb	-0.607719898223877	-0.12999999523162842
1MLC.pdb	1MLC_TH58D_fwd.pdb	-0.5078837871551514	0.5600000023841858
1MLC.pdb	1MLC_NL32G_fwd.pdb	-0.9451183080673218	0.8500000238418579
1MLC.pdb	1MLC_NL32Y_fwd.pdb	1.4625496864318848	-0.0
1MLC.pdb	1MLC_NL92A_fwd.pdb	-1.7282603979110718	1.25
2JEL.pdb	2JEL_AP82S_fwd.pdb	-0.8295519351959229	-0.0
2JEL.pdb	2JEL_DP69E_fwd.pdb	0.09804674983024597	-0.9599999785423279
2JEL.pdb	2JEL_EP5D_fwd.pdb	-1.6473865509033203	-0.4099999964237213
2JEL.pdb	2JEL_EP5Q_fwd.pdb	-0.6888771653175354	-0.7200000286102295
2JEL.pdb	2JEL_EP66K_fwd.pdb	0.3381977379322052	-4.130000114440918
2JEL.pdb	2JEL_EP68A_fwd.pdb	-2.219170570373535	-0.4099999964237213
2JEL.pdb	2JEL_EP70A_fwd.pdb	-1.2687345743179321	-2.75
2JEL.pdb	2JEL_EP70K_fwd.pdb	0.7002555131912231	-4.130000114440918
2JEL.pdb	2JEL_EP75R_fwd.pdb	-0.8668630123138428	-2.75
2JEL.pdb	2JEL_EP83A_fwd.pdb	-0.8950889110565186	-0.0
2JEL.pdb	2JEL_EP85A_fwd.pdb	-0.15161031484603882	-0.0
2JEL.pdb	2JEL_EP85D_fwd.pdb	-0.31996792554855347	-0.0
2JEL.pdb	2JEL_EP85K_fwd.pdb	-0.44939950108528137	-0.0
2JEL.pdb	2JEL_EP85Q_fwd.pdb	-1.2680916786193848	-0.0
2JEL.pdb	2JEL_FP2W_fwd.pdb	2.131107807159424	-2.640000104904175
2JEL.pdb	2JEL_FP2Y_fwd.pdb	0.2619239389896393	-0.0
2JEL.pdb	2JEL_HP76A_fwd.pdb	0.5758033990859985	0.4099999964237213
2JEL.pdb	2JEL_HP76D_fwd.pdb	0.855301022529602	0.6600000262260437
2JEL.pdb	2JEL_KP24E_fwd.pdb	-0.08683335781097412	-0.0
2JEL.pdb	2JEL_KP27E_fwd.pdb	-1.477838158607483	-0.0
2JEL.pdb	2JEL_KP72E_fwd.pdb	1.7759164571762085	-0.4099999964237213
2JEL.pdb	2JEL_KP72R_fwd.pdb	1.4920895099639893	-0.0
2JEL.pdb	2JEL_KP79E_fwd.pdb	-0.7182662487030029	-0.4099999964237213
2JEL.pdb	2JEL_NP12D_fwd.pdb	-0.986361026763916	-0.0
2JEL.pdb	2JEL_NP38T_fwd.pdb	-0.8158074617385864	-0.0
2JEL.pdb	2JEL_PP11E_fwd.pdb	-0.2495787888765335	-0.0
2JEL.pdb	2JEL_QP3K_fwd.pdb	-0.709635317325592	-4.130000114440918
2JEL.pdb	2JEL_QP4K_fwd.pdb	-0.7920722365379333	-1.3799999952316284
2JEL.pdb	2JEL_QP57E_fwd.pdb	-0.5608547925949097	0.4099999964237213
2JEL.pdb	2JEL_QP71E_fwd.pdb	0.1776467263698578	-2.75
2JEL.pdb	2JEL_RP17G_fwd.pdb	-0.39569395780563354	-0.0
2JEL.pdb	2JEL_RP17K_fwd.pdb	-0.46675291657447815	-0.0
2JEL.pdb	2JEL_SP41C_fwd.pdb	-0.28657442331314087	-1.5099999904632568
2JEL.pdb	2JEL_SP43C_fwd.pdb	-0.06397756934165955	-0.0
2JEL.pdb	2JEL_SP46C_fwd.pdb	-0.13918055593967438	-0.0
2JEL.pdb	2JEL_SP64T_fwd.pdb	-2.337407112121582	-4.130000114440918
2JEL.pdb	2JEL_TP34Q_fwd.pdb	-1.385807991027832	-0.0
2JEL.pdb	2JEL_TP36Q_fwd.pdb	-1.5336560010910034	-0.4099999964237213
2JEL.pdb	2JEL_TP62A_fwd.pdb	-1.6776556968688965	-0.0
2JEL.pdb	2JEL_TP62N_fwd.pdb	-1.708686113357544	-0.0
2JEL.pdb	2JEL_TP7N_fwd.pdb	0.6375263929367065	-0.4099999964237213
2JEL.pdb	2JEL_TP7S_fwd.pdb	1.0505199432373047	-0.0
2JEL.pdb	2JEL_VP6F_fwd.pdb	0.9666464328765869	-0.0
3NPS.pdb	3NPS_DA214A_fwd.pdb	-0.7490029335021973	-1.4800000190734863
3NPS.pdb	3NPS_DA46A_fwd.pdb	0.07392284274101257	-0.3400000035762787
3NPS.pdb	3NPS_DA47A_fwd.pdb	-0.8444677591323853	-1.0800000429153442
3NPS.pdb	3NPS_DA91A_fwd.pdb	1.584116816520691	-1.5199999809265137
3NPS.pdb	3NPS_EA163A_fwd.pdb	-1.3838132619857788	-0.6200000047683716
3NPS.pdb	3NPS_FA50A_fwd.pdb	-1.0667170286178589	-0.2199999988079071
3NPS.pdb	3NPS_FA89A_fwd.pdb	-1.066385269165039	-1.6100000143051147
3NPS.pdb	3NPS_FA92A_fwd.pdb	-2.7911784648895264	-0.4699999988079071
3NPS.pdb	3NPS_HA138A_fwd.pdb	0.46467021107673645	-1.8899999856948853
3NPS.pdb	3NPS_IA26A_fwd.pdb	-1.090607762336731	-0.6499999761581421
3NPS.pdb	3NPS_IA45A_fwd.pdb	-3.104473352432251	0.3400000035762787
3NPS.pdb	3NPS_KA221A_fwd.pdb	-1.1031993627548218	0.10000000149011612
3NPS.pdb	3NPS_LA147A_fwd.pdb	-0.9532778263092041	-0.30000001192092896
3NPS.pdb	3NPS_NA90A_fwd.pdb	-0.4033006727695465	-0.25999999046325684
3NPS.pdb	3NPS_QA140A_fwd.pdb	-0.8727185726165771	-0.30000001192092896
3NPS.pdb	3NPS_QA168A_fwd.pdb	0.1916414201259613	0.05999999865889549
3NPS.pdb	3NPS_QA169A_fwd.pdb	-1.5760291814804077	-0.75
3NPS.pdb	3NPS_QA218A_fwd.pdb	-0.3068753480911255	0.03999999910593033
3NPS.pdb	3NPS_QA23A_fwd.pdb	-0.21862545609474182	-0.029999999329447746
3NPS.pdb	3NPS_RA219A_fwd.pdb	0.38511922955513	0.07999999821186066
3NPS.pdb	3NPS_RA48A_fwd.pdb	-3.2375190258026123	1.0700000524520874
3NPS.pdb	3NPS_RA51A_fwd.pdb	-0.4986802041530609	-0.14000000059604645
3NPS.pdb	3NPS_RA82A_fwd.pdb	0.2688438594341278	0.15000000596046448
3NPS.pdb	3NPS_TA144A_fwd.pdb	-0.1384986788034439	-0.18000000715255737
3NPS.pdb	3NPS_TA93A_fwd.pdb	0.13512155413627625	-0.7300000190734863
3NPS.pdb	3NPS_YA141A_fwd.pdb	-1.726327657699585	-1.7899999618530273
3NPS.pdb	3NPS_YA52A_fwd.pdb	-0.7588724493980408	-0.46000000834465027
