# Supplementary material for: Investigating the volume and diversity of data needed for generalizable antibody–antigen ΔΔG prediction
Source: Nat Comput Sci. 2025 Jul 8;5(8):635–47. doi: 10.1038/s43588-025-00823-8 (PMC12374841; doi:10.1038/s43588-025-00823-8)
Supplement: Supplementary file 4 — Unprocessed Graphinity model predictions and true values for experimental and synthetic ΔΔG values. [file 43588_2025_823_MOESM4_ESM.zip › Figure2/Figure2b-Graphinity_Predictions-10FoldCV_CDR_SeqId/Graphinity_Predictions-Experimental_ddG_645-10FoldCV_CDR_SeqId/no_reverse_mutations_with_non_binders/ddG_645-no_rev_muts_w_non_binders-cutoff_90-fold0.csv]

wt_pdb	mut_pdb	pred_score	true_label
2NYY.pdb	2NYY_DA1030A_fwd.pdb	0.468506395816803	-0.009999999776482582
2NYY.pdb	2NYY_DA1034A_fwd.pdb	-1.1618000268936157	-2.5299999713897705
2NYY.pdb	2NYY_EA892A_fwd.pdb	-0.1292162537574768	-2.8399999141693115
2NYY.pdb	2NYY_FA889A_fwd.pdb	-2.2630114555358887	-0.41999998688697815
2NYY.pdb	2NYY_FA925A_fwd.pdb	-1.7463445663452148	-4.059999942779541
2NYY.pdb	2NYY_HA1036A_fwd.pdb	-1.3173017501831055	-7.320000171661377
2NYY.pdb	2NYY_IA928A_fwd.pdb	-1.8583917617797852	0.009999999776482582
2NYY.pdb	2NYY_KA1028A_fwd.pdb	-1.131537675857544	0.029999999329447746
2NYY.pdb	2NYY_KA875A_fwd.pdb	-0.9233829975128174	-0.28999999165534973
2NYY.pdb	2NYY_KA895A_fwd.pdb	-0.29977667331695557	0.14000000059604645
2NYY.pdb	2NYY_LA891A_fwd.pdb	-0.11947539448738098	-2.5899999141693115
2NYY.pdb	2NYY_NA890A_fwd.pdb	-0.6287410259246826	-0.8899999856948853
2NYY.pdb	2NYY_NA926A_fwd.pdb	-2.051395893096924	-0.10000000149011612
2NYY.pdb	2NYY_QA887A_fwd.pdb	-1.7810208797454834	-0.5199999809265137
2NYY.pdb	2NYY_RA1033A_fwd.pdb	-1.9212312698364258	-0.8199999928474426
2NYY.pdb	2NYY_RA1266A_fwd.pdb	-0.6926925182342529	-0.30000001192092896
2NYY.pdb	2NYY_SA874A_fwd.pdb	-0.8374764323234558	0.23000000417232513
2NYY.pdb	2NYY_SA927A_fwd.pdb	-2.2257022857666016	-0.0
2NYY.pdb	2NYY_TA1035A_fwd.pdb	-0.7871971726417542	-1.6200000047683716
2NYY.pdb	2NYY_KH29R_fwd.pdb	-0.8522724509239197	-0.07000000029802322
2NYY.pdb	2NYY_MH33Q_fwd.pdb	-1.1461176872253418	0.05999999865889549
2NYY.pdb	2NYY_YH30D_fwd.pdb	-0.11614298820495605	-0.07000000029802322
2NYY.pdb	2NYY_YH30Q_fwd.pdb	0.2925945520401001	-0.12999999523162842
2NYY.pdb	2NYY_YH56Q_fwd.pdb	-2.160651206970215	-0.5199999809265137
2NYY.pdb	2NYY_DL30Y_fwd.pdb	0.7541798949241638	-0.6499999761581421
2NYY.pdb	2NYY_HL34R_fwd.pdb	-1.040379524230957	-0.10000000149011612
2NYY.pdb	2NYY_SL28Q_fwd.pdb	-0.6416425108909607	-0.41999998688697815
2NYY.pdb	2NYY_SL31N_fwd.pdb	-0.8334789872169495	0.36000001430511475
HM_2NYY.pdb	HM_2NYY_DA1061A_fwd.pdb	0.9320922493934631	0.14000000059604645
HM_2NYY.pdb	HM_2NYY_DA901A_fwd.pdb	-1.5321152210235596	0.49000000953674316
HM_2NYY.pdb	HM_2NYY_EA919A_fwd.pdb	0.1933245062828064	-0.5
HM_2NYY.pdb	HM_2NYY_FA952A_fwd.pdb	-3.492353677749634	-1.5299999713897705
HM_2NYY.pdb	HM_2NYY_IA916A_fwd.pdb	-0.07962912321090698	-0.949999988079071
HM_2NYY.pdb	HM_2NYY_KA914A_fwd.pdb	0.028185606002807617	0.3100000023841858
HM_2NYY.pdb	HM_2NYY_KA954A_fwd.pdb	-0.6764999628067017	0.5
HM_2NYY.pdb	HM_2NYY_LA918A_fwd.pdb	-1.4877538681030273	-0.4099999964237213
HM_2NYY.pdb	HM_2NYY_NA917A_fwd.pdb	-1.0077769756317139	-0.30000001192092896
HM_2NYY.pdb	HM_2NYY_NA956A_fwd.pdb	-0.7036683559417725	-0.009999999776482582
HM_2NYY.pdb	HM_2NYY_PA1062A_fwd.pdb	-0.6404147148132324	-0.23999999463558197
HM_2NYY.pdb	HM_2NYY_RA1060A_fwd.pdb	-1.786468505859375	-0.5799999833106995
HM_2NYY.pdb	HM_2NYY_RA1063A_fwd.pdb	0.026748239994049072	-4.440000057220459
HM_2NYY.pdb	HM_2NYY_RA902A_fwd.pdb	-2.2608394622802734	0.019999999552965164
HM_2NYY.pdb	HM_2NYY_SA953A_fwd.pdb	-0.7279531359672546	0.6600000262260437
HM_2NYY.pdb	HM_2NYY_TA922A_fwd.pdb	-0.5271787047386169	-0.6200000047683716
HM_2NYY.pdb	HM_2NYY_KH29R_fwd.pdb	-0.029118001461029053	-0.5099999904632568
HM_2NYY.pdb	HM_2NYY_MH33Q_fwd.pdb	-0.8123698234558105	0.009999999776482582
HM_2NYY.pdb	HM_2NYY_YH30D_fwd.pdb	-1.4732792377471924	-0.9700000286102295
HM_2NYY.pdb	HM_2NYY_YH30Q_fwd.pdb	-0.9693838357925415	-1.3300000429153442
HM_2NYY.pdb	HM_2NYY_YH56Q_fwd.pdb	-2.9762299060821533	-1.190000057220459
HM_2NYY.pdb	HM_2NYY_DL30Y_fwd.pdb	2.3000974655151367	-0.6000000238418579
HM_2NYY.pdb	HM_2NYY_HL34R_fwd.pdb	-1.5233774185180664	-0.6299999952316284
HM_2NYY.pdb	HM_2NYY_SL28Q_fwd.pdb	-1.6958658695220947	-0.699999988079071
HM_2NYY.pdb	HM_2NYY_SL31N_fwd.pdb	-1.6599717140197754	-1.2000000476837158
2NZ9.pdb	2NZ9_DA1030A_fwd.pdb	-1.2967724800109863	0.029999999329447746
2NZ9.pdb	2NZ9_DA1034A_fwd.pdb	-0.8518449068069458	-2.3399999141693115
2NZ9.pdb	2NZ9_EA892A_fwd.pdb	-0.36473897099494934	-2.7699999809265137
2NZ9.pdb	2NZ9_FA889A_fwd.pdb	-4.899186611175537	0.05000000074505806
2NZ9.pdb	2NZ9_FA925A_fwd.pdb	-2.5961086750030518	-3.3399999141693115
2NZ9.pdb	2NZ9_HA1036A_fwd.pdb	-4.423303604125977	-7.420000076293945
2NZ9.pdb	2NZ9_IA928A_fwd.pdb	-1.434945821762085	-0.07000000029802322
2NZ9.pdb	2NZ9_KA1028A_fwd.pdb	-1.3075377941131592	0.009999999776482582
2NZ9.pdb	2NZ9_KA875A_fwd.pdb	-0.47777995467185974	-0.5400000214576721
2NZ9.pdb	2NZ9_KA895A_fwd.pdb	-0.13734307885169983	0.30000001192092896
2NZ9.pdb	2NZ9_LA891A_fwd.pdb	0.379733145236969	-2.2799999713897705
2NZ9.pdb	2NZ9_NA890A_fwd.pdb	-0.8518689870834351	-2.1600000858306885
2NZ9.pdb	2NZ9_NA926A_fwd.pdb	-0.5210660099983215	0.15000000596046448
2NZ9.pdb	2NZ9_QA887A_fwd.pdb	0.3979657292366028	-0.10000000149011612
2NZ9.pdb	2NZ9_RA1033A_fwd.pdb	-0.9293738603591919	-0.28999999165534973
2NZ9.pdb	2NZ9_RA1266A_fwd.pdb	-1.7527120113372803	-0.38999998569488525
2NZ9.pdb	2NZ9_SA874A_fwd.pdb	-1.4313511848449707	0.11999999731779099
2NZ9.pdb	2NZ9_SA927A_fwd.pdb	-1.5247273445129395	0.07999999821186066
2NZ9.pdb	2NZ9_TA1035A_fwd.pdb	-1.5271127223968506	-2.369999885559082
HM_2NZ9.pdb	HM_2NZ9_DA1061A_fwd.pdb	-1.6679821014404297	0.14000000059604645
HM_2NZ9.pdb	HM_2NZ9_DA901A_fwd.pdb	-0.8222935199737549	0.49000000953674316
HM_2NZ9.pdb	HM_2NZ9_EA919A_fwd.pdb	0.906452476978302	-0.5
HM_2NZ9.pdb	HM_2NZ9_FA952A_fwd.pdb	-2.3017308712005615	-1.5299999713897705
HM_2NZ9.pdb	HM_2NZ9_IA916A_fwd.pdb	-3.483234405517578	-0.949999988079071
HM_2NZ9.pdb	HM_2NZ9_KA914A_fwd.pdb	-1.7491259574890137	0.3100000023841858
HM_2NZ9.pdb	HM_2NZ9_KA954A_fwd.pdb	-0.5884560346603394	0.5
HM_2NZ9.pdb	HM_2NZ9_LA918A_fwd.pdb	-0.4980200231075287	-0.4099999964237213
HM_2NZ9.pdb	HM_2NZ9_NA917A_fwd.pdb	-0.08657640218734741	-0.30000001192092896
HM_2NZ9.pdb	HM_2NZ9_NA956A_fwd.pdb	-0.8468595743179321	-0.009999999776482582
HM_2NZ9.pdb	HM_2NZ9_PA1062A_fwd.pdb	-0.6069365739822388	-0.23999999463558197
HM_2NZ9.pdb	HM_2NZ9_RA1060A_fwd.pdb	-2.0541839599609375	-0.5799999833106995
HM_2NZ9.pdb	HM_2NZ9_RA1063A_fwd.pdb	-2.673152208328247	-4.440000057220459
HM_2NZ9.pdb	HM_2NZ9_RA902A_fwd.pdb	-1.2788838148117065	0.019999999552965164
HM_2NZ9.pdb	HM_2NZ9_SA953A_fwd.pdb	-1.5199092626571655	0.6600000262260437
HM_2NZ9.pdb	HM_2NZ9_TA922A_fwd.pdb	-1.4566829204559326	-0.6200000047683716
