# Supplementary material for: Investigating the volume and diversity of data needed for generalizable antibody–antigen ΔΔG prediction
Source: Nat Comput Sci. 2025 Jul 8;5(8):635–47. doi: 10.1038/s43588-025-00823-8 (PMC12374841; doi:10.1038/s43588-025-00823-8)
Supplement: Supplementary file 4 — Unprocessed Graphinity model predictions and true values for experimental and synthetic ΔΔG values. [file 43588_2025_823_MOESM4_ESM.zip › Figure2/Figure2b-Graphinity_Predictions-10FoldCV_CDR_SeqId/Graphinity_Predictions-Experimental_ddG_645-10FoldCV_CDR_SeqId/no_reverse_mutations_with_non_binders/ddG_645-no_rev_muts_w_non_binders-cutoff_90-fold2.csv]

wt_pdb	mut_pdb	pred_score	true_label
1KTZ.pdb	1KTZ_DB94A_fwd.pdb	-0.806057333946228	-0.8999999761581421
1KTZ.pdb	1KTZ_DB8A_fwd.pdb	-0.5020158886909485	-1.399999976158142
1KTZ.pdb	1KTZ_DB8N_fwd.pdb	0.11178737878799438	-1.7000000476837158
1KTZ.pdb	1KTZ_EB95A_fwd.pdb	0.07956594228744507	-1.399999976158142
1KTZ.pdb	1KTZ_EB95Q_fwd.pdb	-0.13803890347480774	-1.7000000476837158
1KTZ.pdb	1KTZ_EB31A_fwd.pdb	0.29712456464767456	-1.2999999523162842
1KTZ.pdb	1KTZ_EB51A_fwd.pdb	-1.5019888877868652	-1.0
1KTZ.pdb	1KTZ_FB86A_fwd.pdb	-0.9740251898765564	-0.8999999761581421
1KTZ.pdb	1KTZ_FB6A_fwd.pdb	-1.668775200843811	-2.9000000953674316
1KTZ.pdb	1KTZ_HB55A_fwd.pdb	-0.7495713233947754	-0.4000000059604645
1KTZ.pdb	1KTZ_IB101A_fwd.pdb	-0.01564633846282959	-0.5
1KTZ.pdb	1KTZ_IB26A_fwd.pdb	-1.847150206565857	-1.899999976158142
1KTZ.pdb	1KTZ_IB29A_fwd.pdb	-1.3328557014465332	-1.2000000476837158
1KTZ.pdb	1KTZ_LB3A_fwd.pdb	-2.774162769317627	-1.899999976158142
1KTZ.pdb	1KTZ_MB88A_fwd.pdb	0.09307903051376343	-0.800000011920929
1KTZ.pdb	1KTZ_NB23A_fwd.pdb	-1.4713163375854492	-0.30000001192092896
1KTZ.pdb	1KTZ_SB25A_fwd.pdb	-1.431928277015686	-0.5
1KTZ.pdb	1KTZ_SB28A_fwd.pdb	-2.357574462890625	-0.4000000059604645
1KTZ.pdb	1KTZ_SB28L_fwd.pdb	-1.784700632095337	-3.700000047683716
1KTZ.pdb	1KTZ_TB27A_fwd.pdb	-0.7692211270332336	-1.2999999523162842
1KTZ.pdb	1KTZ_VB38A_fwd.pdb	-0.7621312141418457	-0.699999988079071
1KTZ.pdb	1KTZ_VB53A_fwd.pdb	-0.43424031138420105	-0.5
HM_1KTZ.pdb	HM_1KTZ_DB94A_fwd.pdb	-0.7387195825576782	-0.800000011920929
HM_1KTZ.pdb	HM_1KTZ_DB8A_fwd.pdb	-1.1278125047683716	-1.5
HM_1KTZ.pdb	HM_1KTZ_DB8N_fwd.pdb	-0.499839186668396	-2.0
HM_1KTZ.pdb	HM_1KTZ_EB95A_fwd.pdb	0.06210196018218994	-1.5
HM_1KTZ.pdb	HM_1KTZ_EB95Q_fwd.pdb	-0.15897297859191895	-1.600000023841858
HM_1KTZ.pdb	HM_1KTZ_EB31A_fwd.pdb	0.09504169225692749	-1.2000000476837158
HM_1KTZ.pdb	HM_1KTZ_EB51A_fwd.pdb	-1.4276957511901855	-1.100000023841858
HM_1KTZ.pdb	HM_1KTZ_FB86A_fwd.pdb	-0.9133081436157227	-0.8999999761581421
HM_1KTZ.pdb	HM_1KTZ_FB6A_fwd.pdb	-1.1949102878570557	-3.0
HM_1KTZ.pdb	HM_1KTZ_HB55A_fwd.pdb	-0.5343879461288452	-0.30000001192092896
HM_1KTZ.pdb	HM_1KTZ_IB101A_fwd.pdb	-0.015391528606414795	-0.5
HM_1KTZ.pdb	HM_1KTZ_IB26A_fwd.pdb	-1.8983023166656494	-1.899999976158142
HM_1KTZ.pdb	HM_1KTZ_IB29A_fwd.pdb	-1.333374261856079	-1.399999976158142
HM_1KTZ.pdb	HM_1KTZ_LB3A_fwd.pdb	-2.492853879928589	-1.7999999523162842
HM_1KTZ.pdb	HM_1KTZ_MB88A_fwd.pdb	0.6827845573425293	-0.8999999761581421
HM_1KTZ.pdb	HM_1KTZ_NB23A_fwd.pdb	-1.2330968379974365	-0.30000001192092896
HM_1KTZ.pdb	HM_1KTZ_SB25A_fwd.pdb	-1.4087854623794556	-0.30000001192092896
HM_1KTZ.pdb	HM_1KTZ_SB28A_fwd.pdb	-2.359553575515747	-0.20000000298023224
HM_1KTZ.pdb	HM_1KTZ_SB28L_fwd.pdb	-1.6338717937469482	-4.0
HM_1KTZ.pdb	HM_1KTZ_TB27A_fwd.pdb	-0.6728707551956177	-1.5
HM_1KTZ.pdb	HM_1KTZ_VB38A_fwd.pdb	-0.760893702507019	-0.699999988079071
HM_1KTZ.pdb	HM_1KTZ_VB53A_fwd.pdb	-0.5548077821731567	-0.4000000059604645
