# Supplementary material for: Investigating the volume and diversity of data needed for generalizable antibody–antigen ΔΔG prediction
Source: Nat Comput Sci. 2025 Jul 8;5(8):635–47. doi: 10.1038/s43588-025-00823-8 (PMC12374841; doi:10.1038/s43588-025-00823-8)
Supplement: Supplementary file 4 — Unprocessed Graphinity model predictions and true values for experimental and synthetic ΔΔG values. [file 43588_2025_823_MOESM4_ESM.zip › Figure2/Figure2b-Graphinity_Predictions-10FoldCV_CDR_SeqId/Graphinity_Predictions-Experimental_ddG_645-10FoldCV_CDR_SeqId/no_reverse_mutations_with_non_binders/ddG_645-no_rev_muts_w_non_binders-cutoff_90-fold3.csv]

wt_pdb	mut_pdb	pred_score	true_label
3BN9.pdb	3BN9_DA214A_fwd.pdb	-1.527867078781128	-0.5699999928474426
3BN9.pdb	3BN9_DA46A_fwd.pdb	-0.420596182346344	-0.41999998688697815
3BN9.pdb	3BN9_DA47A_fwd.pdb	-2.323596239089966	-0.3100000023841858
3BN9.pdb	3BN9_DA91A_fwd.pdb	-0.8283872604370117	-6.699999809265137
3BN9.pdb	3BN9_EA163A_fwd.pdb	0.3560599088668823	-0.3700000047683716
3BN9.pdb	3BN9_FA50A_fwd.pdb	-1.4493683576583862	0.05000000074505806
3BN9.pdb	3BN9_FA89A_fwd.pdb	-1.6410713195800781	-0.6399999856948853
3BN9.pdb	3BN9_FA92A_fwd.pdb	-0.7748346924781799	-6.699999809265137
3BN9.pdb	3BN9_HA138A_fwd.pdb	-1.0746049880981445	-0.09000000357627869
3BN9.pdb	3BN9_IA26A_fwd.pdb	-0.948494553565979	-0.0
3BN9.pdb	3BN9_IA45A_fwd.pdb	-0.3475074768066406	-0.8399999737739563
3BN9.pdb	3BN9_KA221A_fwd.pdb	0.23072665929794312	-0.7900000214576721
3BN9.pdb	3BN9_LA147A_fwd.pdb	-1.371108055114746	-0.3400000035762787
3BN9.pdb	3BN9_NA90A_fwd.pdb	-0.10615479946136475	-0.7699999809265137
3BN9.pdb	3BN9_QA140A_fwd.pdb	-0.7028262615203857	-0.12999999523162842
3BN9.pdb	3BN9_QA168A_fwd.pdb	-0.7198187708854675	0.029999999329447746
3BN9.pdb	3BN9_QA169A_fwd.pdb	-2.124131917953491	-2.509999990463257
3BN9.pdb	3BN9_QA218A_fwd.pdb	-1.4162440299987793	-0.7099999785423279
3BN9.pdb	3BN9_QA23A_fwd.pdb	-1.4377427101135254	0.41999998688697815
3BN9.pdb	3BN9_RA219A_fwd.pdb	0.6170805096626282	0.09000000357627869
3BN9.pdb	3BN9_RA48A_fwd.pdb	-0.41601595282554626	0.05000000074505806
3BN9.pdb	3BN9_RA51A_fwd.pdb	-2.0874691009521484	0.07000000029802322
3BN9.pdb	3BN9_RA82A_fwd.pdb	-0.5909722447395325	0.1599999964237213
3BN9.pdb	3BN9_TA144A_fwd.pdb	-1.4771822690963745	-0.28999999165534973
3BN9.pdb	3BN9_TA93A_fwd.pdb	-0.4257153868675232	-1.1299999952316284
3BN9.pdb	3BN9_YA141A_fwd.pdb	-2.088956117630005	-1.090000033378601
3BN9.pdb	3BN9_YA52A_fwd.pdb	0.41150468587875366	-0.019999999552965164
3BN9.pdb	3BN9_PH104H_fwd.pdb	0.8385171294212341	-8.0
3BN9.pdb	3BN9_QH105V_fwd.pdb	-1.666534662246704	-1.3600000143051147
3BN9.pdb	3BN9_SH30G_fwd.pdb	-1.8542454242706299	-1.3600000143051147
3BN9.pdb	3BN9_SH30N_fwd.pdb	-0.6611499190330505	-1.3600000143051147
3BN9.pdb	3BN9_TH28R_fwd.pdb	-0.18891718983650208	-0.30000001192092896
3BN9.pdb	3BN9_TH102Q_fwd.pdb	0.5558406710624695	-0.0
3BN9.pdb	3BN9_TH102R_fwd.pdb	0.480363667011261	0.05999999865889549
3BN9.pdb	3BN9_YH103S_fwd.pdb	-0.9592315554618835	-0.4099999964237213
HM_3BN9.pdb	HM_3BN9_PH104H_fwd.pdb	0.7088597416877747	-1.3600000143051147
HM_3BN9.pdb	HM_3BN9_QH105V_fwd.pdb	-0.606101393699646	-0.4099999964237213
HM_3BN9.pdb	HM_3BN9_SH30G_fwd.pdb	-2.175698757171631	-0.7099999785423279
HM_3BN9.pdb	HM_3BN9_SH30N_fwd.pdb	-0.5480086803436279	-0.7099999785423279
HM_3BN9.pdb	HM_3BN9_TH28R_fwd.pdb	-1.3668251037597656	0.23999999463558197
HM_3BN9.pdb	HM_3BN9_TH102Q_fwd.pdb	-0.5318882465362549	0.1599999964237213
HM_3BN9.pdb	HM_3BN9_TH102R_fwd.pdb	0.7971901297569275	1.5700000524520874
HM_3BN9.pdb	HM_3BN9_YH103S_fwd.pdb	-0.4681628942489624	-0.5400000214576721
3K2M.pdb	3K2M_ED52A_fwd.pdb	1.2297229766845703	-2.5
3K2M.pdb	3K2M_MD88A_fwd.pdb	-2.0124971866607666	-4.0
3K2M.pdb	3K2M_RD38A_fwd.pdb	0.08429509401321411	-2.5
3K2M.pdb	3K2M_WD80A_fwd.pdb	-0.4509153962135315	-4.0
3K2M.pdb	3K2M_YD35A_fwd.pdb	-1.5376975536346436	-1.0
3K2M.pdb	3K2M_YD36A_fwd.pdb	-2.3647401332855225	-3.700000047683716
3K2M.pdb	3K2M_YD87A_fwd.pdb	-0.5950547456741333	-4.0
