# Supplementary material for: Investigating the volume and diversity of data needed for generalizable antibody–antigen ΔΔG prediction
Source: Nat Comput Sci. 2025 Jul 8;5(8):635–47. doi: 10.1038/s43588-025-00823-8 (PMC12374841; doi:10.1038/s43588-025-00823-8)
Supplement: Supplementary file 4 — Unprocessed Graphinity model predictions and true values for experimental and synthetic ΔΔG values. [file 43588_2025_823_MOESM4_ESM.zip › Figure2/Figure2b-Graphinity_Predictions-10FoldCV_CDR_SeqId/Graphinity_Predictions-Experimental_ddG_645-10FoldCV_CDR_SeqId/no_reverse_mutations_with_non_binders/ddG_645-no_rev_muts_w_non_binders-cutoff_90-fold4.csv]

wt_pdb	mut_pdb	pred_score	true_label
1N8Z.pdb	1N8Z_DH31A_fwd.pdb	0.04199013113975525	-0.25
1N8Z.pdb	1N8Z_DH102A_fwd.pdb	-1.0083675384521484	-1.2100000381469727
1N8Z.pdb	1N8Z_DH102W_fwd.pdb	-0.2974230647087097	0.6899999976158142
1N8Z.pdb	1N8Z_FH104A_fwd.pdb	-1.1333009004592896	-1.1699999570846558
1N8Z.pdb	1N8Z_KH30A_fwd.pdb	-0.486553817987442	-0.6100000143051147
1N8Z.pdb	1N8Z_NH55A_fwd.pdb	-0.05625489354133606	0.15000000596046448
1N8Z.pdb	1N8Z_RH50A_fwd.pdb	-1.8418340682983398	-8.0
1N8Z.pdb	1N8Z_TH32A_fwd.pdb	0.34275832772254944	-0.3799999952316284
1N8Z.pdb	1N8Z_TH54A_fwd.pdb	-1.579127550125122	-0.7799999713897705
1N8Z.pdb	1N8Z_WH99A_fwd.pdb	-0.46742215752601624	-8.0
1N8Z.pdb	1N8Z_YH105A_fwd.pdb	-3.920595169067383	-8.0
1N8Z.pdb	1N8Z_YH105F_fwd.pdb	-1.5428826808929443	0.05000000074505806
1N8Z.pdb	1N8Z_YH105F_fwd.pdb	-1.5428818464279175	-0.8199999928474426
1N8Z.pdb	1N8Z_YH109V_fwd.pdb	-1.719980239868164	-0.2199999988079071
1N8Z.pdb	1N8Z_YH33A_fwd.pdb	-3.0675175189971924	0.09000000357627869
1N8Z.pdb	1N8Z_YH52A_fwd.pdb	-1.8001185655593872	-0.23000000417232513
1N8Z.pdb	1N8Z_YH57A_fwd.pdb	-1.4074047803878784	-0.8700000047683716
1N8Z.pdb	1N8Z_DL28N_fwd.pdb	-0.7323946356773376	0.2800000011920929
1N8Z.pdb	1N8Z_FL53N_fwd.pdb	-1.2688840627670288	-1.2100000381469727
1N8Z.pdb	1N8Z_HL91A_fwd.pdb	-0.11112752556800842	-8.0
1N8Z.pdb	1N8Z_HL91F_fwd.pdb	0.7649307250976562	0.4300000071525574
1N8Z.pdb	1N8Z_HL91F_fwd.pdb	0.7649327516555786	-0.029999999329447746
1N8Z.pdb	1N8Z_NL30A_fwd.pdb	-0.7947608232498169	-1.1200000047683716
1N8Z.pdb	1N8Z_NL30S_fwd.pdb	-0.88824063539505	-0.05999999865889549
1N8Z.pdb	1N8Z_RL66G_fwd.pdb	-0.33464521169662476	-0.2199999988079071
1N8Z.pdb	1N8Z_SL50A_fwd.pdb	-0.7395429611206055	0.07000000029802322
1N8Z.pdb	1N8Z_SL52A_fwd.pdb	-0.290733277797699	0.3100000023841858
1N8Z.pdb	1N8Z_TL31A_fwd.pdb	-0.9325295686721802	-0.800000011920929
1N8Z.pdb	1N8Z_TL93A_fwd.pdb	-0.726320743560791	-0.8199999928474426
1N8Z.pdb	1N8Z_TL94A_fwd.pdb	-1.6390728950500488	0.11999999731779099
1N8Z.pdb	1N8Z_TL94S_fwd.pdb	-0.6653569340705872	-0.3100000023841858
1N8Z.pdb	1N8Z_YL49A_fwd.pdb	-0.8879318237304688	-1.0499999523162842
1N8Z.pdb	1N8Z_YL92A_fwd.pdb	-1.6672935485839844	-1.3600000143051147
1N8Z.pdb	1N8Z_YL92F_fwd.pdb	-0.6097975969314575	0.20999999344348907
3BDY.pdb	3BDY_DH32A_fwd.pdb	-0.5333758592605591	-0.20000000298023224
3BDY.pdb	3BDY_DH103A_fwd.pdb	-1.1690239906311035	-0.0
3BDY.pdb	3BDY_FH105A_fwd.pdb	0.019732683897018433	-0.699999988079071
3BDY.pdb	3BDY_GH101A_fwd.pdb	-0.4769611358642578	-0.20000000298023224
3BDY.pdb	3BDY_GH102A_fwd.pdb	-0.513158917427063	0.10000000149011612
3BDY.pdb	3BDY_GH104A_fwd.pdb	-0.5199992656707764	-0.800000011920929
3BDY.pdb	3BDY_KH31A_fwd.pdb	-0.44950178265571594	-0.20000000298023224
3BDY.pdb	3BDY_NH56A_fwd.pdb	-0.9025132060050964	0.20000000298023224
3BDY.pdb	3BDY_RH51A_fwd.pdb	-1.072324275970459	0.30000001192092896
3BDY.pdb	3BDY_RH60A_fwd.pdb	-0.17493733763694763	0.20000000298023224
3BDY.pdb	3BDY_TH33A_fwd.pdb	-0.9908852577209473	0.4000000059604645
3BDY.pdb	3BDY_TH55A_fwd.pdb	-1.7613396644592285	0.5
3BDY.pdb	3BDY_WH100A_fwd.pdb	-1.3742473125457764	-2.0
3BDY.pdb	3BDY_YH106A_fwd.pdb	-2.391895294189453	-0.5
3BDY.pdb	3BDY_YH34A_fwd.pdb	-2.3570470809936523	-0.30000001192092896
3BDY.pdb	3BDY_YH53A_fwd.pdb	-1.123146414756775	-0.4000000059604645
3BDY.pdb	3BDY_YH58A_fwd.pdb	-1.2489092350006104	-0.20000000298023224
3BDY.pdb	3BDY_DL28A_fwd.pdb	-0.5819166898727417	-0.0
3BDY.pdb	3BDY_GL35A_fwd.pdb	-0.8857334852218628	-1.2000000476837158
3BDY.pdb	3BDY_GL55A_fwd.pdb	-1.5203258991241455	-1.0
3BDY.pdb	3BDY_HL95A_fwd.pdb	-0.751489520072937	-2.0
3BDY.pdb	3BDY_IL29A_fwd.pdb	-1.8935494422912598	-1.100000023841858
3BDY.pdb	3BDY_IL33A_fwd.pdb	-0.535885751247406	-0.800000011920929
3BDY.pdb	3BDY_PL30A_fwd.pdb	-0.2802121043205261	-0.20000000298023224
3BDY.pdb	3BDY_RL31A_fwd.pdb	-0.27255523204803467	0.20000000298023224
3BDY.pdb	3BDY_SL32A_fwd.pdb	-0.6455845832824707	-1.0
3BDY.pdb	3BDY_SL34A_fwd.pdb	-0.8817495107650757	-1.2999999523162842
3BDY.pdb	3BDY_SL56A_fwd.pdb	0.234842449426651	-0.10000000149011612
3BDY.pdb	3BDY_TL97A_fwd.pdb	1.5665456056594849	0.30000001192092896
3BDY.pdb	3BDY_TL98A_fwd.pdb	-1.334529161453247	-0.0
3BDY.pdb	3BDY_WL54A_fwd.pdb	-2.575859785079956	-1.2999999523162842
3BDY.pdb	3BDY_YL36A_fwd.pdb	-2.055074453353882	-1.7000000476837158
3BDY.pdb	3BDY_YL57A_fwd.pdb	-1.6545242071151733	-0.699999988079071
3BDY.pdb	3BDY_YL96A_fwd.pdb	-1.943340539932251	-1.399999976158142
3BE1.pdb	3BE1_DH31A_fwd.pdb	-0.42712023854255676	-0.4000000059604645
3BE1.pdb	3BE1_DH102A_fwd.pdb	-1.2763077020645142	0.10000000149011612
3BE1.pdb	3BE1_FH104A_fwd.pdb	-0.026158064603805542	-1.899999976158142
3BE1.pdb	3BE1_GH100A_fwd.pdb	-0.5666356086730957	-0.10000000149011612
3BE1.pdb	3BE1_GH101A_fwd.pdb	-0.5547508001327515	-0.30000001192092896
3BE1.pdb	3BE1_GH103A_fwd.pdb	-0.7093925476074219	-1.7999999523162842
3BE1.pdb	3BE1_KH30A_fwd.pdb	0.15237829089164734	0.30000001192092896
3BE1.pdb	3BE1_NH55A_fwd.pdb	-0.6770322322845459	0.800000011920929
3BE1.pdb	3BE1_RH50A_fwd.pdb	-0.8945310711860657	-2.4000000953674316
3BE1.pdb	3BE1_RH59A_fwd.pdb	-0.3042529821395874	-2.5
3BE1.pdb	3BE1_TH32A_fwd.pdb	-0.3174694776535034	0.4000000059604645
3BE1.pdb	3BE1_TH54A_fwd.pdb	-2.7761104106903076	-0.10000000149011612
3BE1.pdb	3BE1_WH99A_fwd.pdb	0.15160343050956726	-1.7999999523162842
3BE1.pdb	3BE1_YH105A_fwd.pdb	-3.542980194091797	-1.2000000476837158
3BE1.pdb	3BE1_YH33A_fwd.pdb	-3.1542036533355713	-2.4000000953674316
3BE1.pdb	3BE1_YH52A_fwd.pdb	-2.6184141635894775	0.800000011920929
3BE1.pdb	3BE1_YH57A_fwd.pdb	-1.6848222017288208	-1.7999999523162842
3BE1.pdb	3BE1_DL28A_fwd.pdb	-0.37969496846199036	-0.0
3BE1.pdb	3BE1_GL35A_fwd.pdb	-0.49836066365242004	-0.30000001192092896
3BE1.pdb	3BE1_GL55A_fwd.pdb	-0.7122807502746582	0.30000001192092896
3BE1.pdb	3BE1_HL95A_fwd.pdb	-0.44262292981147766	-0.8999999761581421
3BE1.pdb	3BE1_IL29A_fwd.pdb	-0.8466588258743286	0.20000000298023224
3BE1.pdb	3BE1_IL33A_fwd.pdb	-1.1285858154296875	-0.8999999761581421
3BE1.pdb	3BE1_PL30A_fwd.pdb	-0.35279422998428345	-0.10000000149011612
3BE1.pdb	3BE1_RL31A_fwd.pdb	-0.10513749718666077	0.20000000298023224
3BE1.pdb	3BE1_SL32A_fwd.pdb	-0.6653904318809509	-0.30000001192092896
3BE1.pdb	3BE1_SL34A_fwd.pdb	0.06200730800628662	0.20000000298023224
3BE1.pdb	3BE1_SL56A_fwd.pdb	0.15474364161491394	-0.30000001192092896
3BE1.pdb	3BE1_TL97A_fwd.pdb	0.07692369818687439	0.4000000059604645
3BE1.pdb	3BE1_TL98A_fwd.pdb	-1.9443433284759521	-1.399999976158142
3BE1.pdb	3BE1_WL54A_fwd.pdb	-0.4505683183670044	-1.399999976158142
3BE1.pdb	3BE1_YL36A_fwd.pdb	-1.8078550100326538	0.800000011920929
3BE1.pdb	3BE1_YL57A_fwd.pdb	-1.7119498252868652	-0.8999999761581421
3BE1.pdb	3BE1_YL96A_fwd.pdb	-2.557807683944702	-0.5
