# Supplementary material for: Investigating the volume and diversity of data needed for generalizable antibody–antigen ΔΔG prediction
Source: Nat Comput Sci. 2025 Jul 8;5(8):635–47. doi: 10.1038/s43588-025-00823-8 (PMC12374841; doi:10.1038/s43588-025-00823-8)
Supplement: Supplementary file 4 — Unprocessed Graphinity model predictions and true values for experimental and synthetic ΔΔG values. [file 43588_2025_823_MOESM4_ESM.zip › Figure2/Figure2b-Graphinity_Predictions-10FoldCV_CDR_SeqId/Graphinity_Predictions-Experimental_ddG_645-10FoldCV_CDR_SeqId/no_reverse_mutations_with_non_binders/ddG_645-no_rev_muts_w_non_binders-cutoff_90-fold5.csv]

wt_pdb	mut_pdb	pred_score	true_label
1BJ1.pdb	1BJ1_FV4A_fwd.pdb	-2.6930348873138428	-0.0
1BJ1.pdb	1BJ1_YV8A_fwd.pdb	-0.2987287938594818	-0.0
1BJ1.pdb	1BJ1_EW80A_fwd.pdb	-1.5560518503189087	-0.8199999928474426
1BJ1.pdb	1BJ1_GW75A_fwd.pdb	0.4294305443763733	-2.759999990463257
1BJ1.pdb	1BJ1_GW79A_fwd.pdb	-0.03012406826019287	-3.690000057220459
1BJ1.pdb	1BJ1_HW73A_fwd.pdb	-1.1810710430145264	-0.0
1BJ1.pdb	1BJ1_HW77A_fwd.pdb	-2.9103405475616455	-0.0
1BJ1.pdb	1BJ1_IW67A_fwd.pdb	0.028224937617778778	-0.8199999928474426
1BJ1.pdb	1BJ1_IW70A_fwd.pdb	0.3626781105995178	-3.690000057220459
1BJ1.pdb	1BJ1_IW78A_fwd.pdb	-1.1243678331375122	-0.4099999964237213
1BJ1.pdb	1BJ1_KW35A_fwd.pdb	-1.173533320426941	-0.4099999964237213
1BJ1.pdb	1BJ1_KW71A_fwd.pdb	-2.4870247840881348	-0.6499999761581421
1BJ1.pdb	1BJ1_MW68A_fwd.pdb	-3.2940871715545654	-3.690000057220459
1BJ1.pdb	1BJ1_MW81A_fwd.pdb	-2.3904690742492676	-1.4199999570846558
1BJ1.pdb	1BJ1_QW66A_fwd.pdb	-0.89187091588974	-0.0
1BJ1.pdb	1BJ1_QW74A_fwd.pdb	-1.9943333864212036	-0.0
1BJ1.pdb	1BJ1_QW76A_fwd.pdb	-0.17027536034584045	-1.75
1BJ1.pdb	1BJ1_RW69A_fwd.pdb	-2.7880611419677734	-3.690000057220459
1BJ1.pdb	1BJ1_YW32A_fwd.pdb	-0.05807908624410629	-0.8199999928474426
1CZ8.pdb	1CZ8_FV4A_fwd.pdb	-1.676358699798584	-0.0
1CZ8.pdb	1CZ8_YV8A_fwd.pdb	0.03432931751012802	-0.0
1CZ8.pdb	1CZ8_EW80A_fwd.pdb	-0.6413887739181519	-1.149999976158142
1CZ8.pdb	1CZ8_GW75A_fwd.pdb	-0.6358138918876648	-2.6700000762939453
1CZ8.pdb	1CZ8_GW79A_fwd.pdb	-0.23074302077293396	-4.099999904632568
1CZ8.pdb	1CZ8_HW73A_fwd.pdb	-0.9084753394126892	-0.0
1CZ8.pdb	1CZ8_HW77A_fwd.pdb	-2.7208831310272217	-0.0
1CZ8.pdb	1CZ8_IW67A_fwd.pdb	-0.44890111684799194	-0.949999988079071
1CZ8.pdb	1CZ8_IW70A_fwd.pdb	0.6904090046882629	-1.2999999523162842
1CZ8.pdb	1CZ8_IW78A_fwd.pdb	-2.308847665786743	-1.059999942779541
1CZ8.pdb	1CZ8_KW35A_fwd.pdb	-0.3441433012485504	-0.0
1CZ8.pdb	1CZ8_KW71A_fwd.pdb	-0.3666778802871704	-1.3600000143051147
1CZ8.pdb	1CZ8_MW68A_fwd.pdb	-1.4035013914108276	-4.099999904632568
1CZ8.pdb	1CZ8_MW81A_fwd.pdb	-0.507149875164032	-1.909999966621399
1CZ8.pdb	1CZ8_QW66A_fwd.pdb	-0.7128183841705322	-0.6499999761581421
1CZ8.pdb	1CZ8_QW74A_fwd.pdb	0.355793833732605	-0.0
1CZ8.pdb	1CZ8_QW76A_fwd.pdb	0.5143443942070007	-1.059999942779541
1CZ8.pdb	1CZ8_RW69A_fwd.pdb	-1.316701054573059	-0.8199999928474426
1CZ8.pdb	1CZ8_YW32A_fwd.pdb	-0.9640644192695618	-1.940000057220459
1MHP.pdb	1MHP_FH99W_fwd.pdb	0.6531192064285278	-0.0
1MHP.pdb	1MHP_FH99Y_fwd.pdb	-0.17796412110328674	-0.7599999904632568
1MHP.pdb	1MHP_GH100F_fwd.pdb	1.9065533876419067	-0.5699999928474426
1MHP.pdb	1MHP_GH100I_fwd.pdb	-0.35449233651161194	-8.0
1MHP.pdb	1MHP_GH100L_fwd.pdb	-0.051525987684726715	-2.7300000190734863
1MHP.pdb	1MHP_GH100M_fwd.pdb	0.6432195901870728	-0.10000000149011612
1MHP.pdb	1MHP_GH100S_fwd.pdb	0.49399375915527344	-0.5600000023841858
1MHP.pdb	1MHP_GH100V_fwd.pdb	-0.3500117361545563	-8.0
1MHP.pdb	1MHP_GH102S_fwd.pdb	0.5846814513206482	-8.0
1MHP.pdb	1MHP_GH53A_fwd.pdb	0.9619778990745544	-0.5099999904632568
1MHP.pdb	1MHP_GH53N_fwd.pdb	2.3816263675689697	-1.2599999904632568
1MHP.pdb	1MHP_GH53Q_fwd.pdb	2.4979662895202637	-8.0
1MHP.pdb	1MHP_GH53S_fwd.pdb	1.3371189832687378	-0.6800000071525574
1MHP.pdb	1MHP_GH53W_fwd.pdb	1.7129217386245728	-8.0
1MHP.pdb	1MHP_GH54I_fwd.pdb	1.41861891746521	-1.3600000143051147
1MHP.pdb	1MHP_GH54M_fwd.pdb	2.3474669456481934	-8.0
1MHP.pdb	1MHP_GH54N_fwd.pdb	2.0595340728759766	-8.0
1MHP.pdb	1MHP_GH54T_fwd.pdb	2.5457422733306885	-1.1699999570846558
1MHP.pdb	1MHP_GH54Y_fwd.pdb	2.4806807041168213	-0.0
1MHP.pdb	1MHP_HH56Y_fwd.pdb	0.7642889022827148	-8.0
1MHP.pdb	1MHP_KH64D_fwd.pdb	-0.11566679179668427	0.11999999731779099
1MHP.pdb	1MHP_KH64E_fwd.pdb	-0.12541593611240387	0.1599999964237213
1MHP.pdb	1MHP_KH64N_fwd.pdb	-0.16821077466011047	0.07000000029802322
1MHP.pdb	1MHP_KH64Q_fwd.pdb	-0.25853702425956726	0.1599999964237213
1MHP.pdb	1MHP_LH60D_fwd.pdb	0.3523966073989868	0.11999999731779099
1MHP.pdb	1MHP_RH31Q_fwd.pdb	0.20930570363998413	-1.309999942779541
1MHP.pdb	1MHP_SH35A_fwd.pdb	0.21400368213653564	-1.5800000429153442
1MHP.pdb	1MHP_SH35Q_fwd.pdb	0.03043297678232193	-2.7300000190734863
1MHP.pdb	1MHP_SH35V_fwd.pdb	1.3022489547729492	-8.0
1MHP.pdb	1MHP_SH52M_fwd.pdb	0.20002570748329163	-2.0799999237060547
1MHP.pdb	1MHP_SH52T_fwd.pdb	0.32184258103370667	-8.0
1MHP.pdb	1MHP_TH33N_fwd.pdb	1.2463183403015137	-2.7300000190734863
1MHP.pdb	1MHP_TH33Q_fwd.pdb	0.5640556216239929	-8.0
1MHP.pdb	1MHP_TH33V_fwd.pdb	-0.1988218128681183	-0.4300000071525574
1MHP.pdb	1MHP_TH50E_fwd.pdb	0.5259793400764465	-8.0
1MHP.pdb	1MHP_TH50Q_fwd.pdb	0.38774874806404114	-8.0
1MHP.pdb	1MHP_TH50V_fwd.pdb	0.15920159220695496	0.25999999046325684
1MHP.pdb	1MHP_YH58E_fwd.pdb	-1.4925940036773682	-2.0799999237060547
1MHP.pdb	1MHP_YH58Q_fwd.pdb	-1.4423085451126099	-2.0799999237060547
1MHP.pdb	1MHP_YH58W_fwd.pdb	-1.0363178253173828	-0.8199999928474426
1MHP.pdb	1MHP_YH59E_fwd.pdb	-1.9213298559188843	-0.5400000214576721
1MHP.pdb	1MHP_GL91Q_fwd.pdb	1.116554856300354	-1.5800000429153442
1MHP.pdb	1MHP_GL91S_fwd.pdb	0.7057721614837646	-0.5099999904632568
1MHP.pdb	1MHP_HL30K_fwd.pdb	-0.7950948476791382	-1.1699999570846558
1MHP.pdb	1MHP_HL30R_fwd.pdb	-2.16935396194458	-1.1200000047683716
1MHP.pdb	1MHP_HL30W_fwd.pdb	0.8029987812042236	-1.2599999904632568
1MHP.pdb	1MHP_LL48F_fwd.pdb	1.4068247079849243	-0.7099999785423279
1MHP.pdb	1MHP_LL48K_fwd.pdb	-0.8149254322052002	-0.9300000071525574
1MHP.pdb	1MHP_LL48W_fwd.pdb	0.011345386505126953	-1.909999966621399
1MHP.pdb	1MHP_LL48Y_fwd.pdb	1.339286208152771	-8.0
1MHP.pdb	1MHP_NL29K_fwd.pdb	-0.010572902858257294	-8.0
1MHP.pdb	1MHP_NL29V_fwd.pdb	-1.9105629920959473	-1.0499999523162842
1MHP.pdb	1MHP_NL29W_fwd.pdb	0.623634934425354	-1.5800000429153442
1MHP.pdb	1MHP_NL29Y_fwd.pdb	0.15853965282440186	-1.909999966621399
1MHP.pdb	1MHP_NL51D_fwd.pdb	-0.11031578481197357	-0.5
1MHP.pdb	1MHP_NL51E_fwd.pdb	-0.20769968628883362	0.18000000715255737
1MHP.pdb	1MHP_NL51K_fwd.pdb	-0.9462339282035828	-0.6600000262260437
1MHP.pdb	1MHP_NL51R_fwd.pdb	-0.8277446627616882	-0.8500000238418579
1MHP.pdb	1MHP_NL51Y_fwd.pdb	-0.14479473233222961	0.10000000149011612
1MHP.pdb	1MHP_NL92D_fwd.pdb	-0.2853565812110901	-8.0
1MHP.pdb	1MHP_SL23R_fwd.pdb	-1.079695463180542	0.07000000029802322
1MHP.pdb	1MHP_SL27Q_fwd.pdb	-0.6706987023353577	0.6700000166893005
1MHP.pdb	1MHP_SL90K_fwd.pdb	-0.3073338568210602	-8.0
1MHP.pdb	1MHP_SL90Q_fwd.pdb	-0.24808213114738464	-1.7799999713897705
1MHP.pdb	1MHP_SL90R_fwd.pdb	0.07335341721773148	-2.7300000190734863
1MHP.pdb	1MHP_SL90T_fwd.pdb	-0.13265454769134521	-2.319999933242798
1MHP.pdb	1MHP_SL90W_fwd.pdb	1.2686502933502197	-8.0
1MHP.pdb	1MHP_WL89Q_fwd.pdb	-0.26924267411231995	-2.0799999237060547
