# Supplementary material for: Investigating the volume and diversity of data needed for generalizable antibody–antigen ΔΔG prediction
Source: Nat Comput Sci. 2025 Jul 8;5(8):635–47. doi: 10.1038/s43588-025-00823-8 (PMC12374841; doi:10.1038/s43588-025-00823-8)
Supplement: Supplementary file 4 — Unprocessed Graphinity model predictions and true values for experimental and synthetic ΔΔG values. [file 43588_2025_823_MOESM4_ESM.zip › Figure2/Figure2b-Graphinity_Predictions-10FoldCV_CDR_SeqId/Graphinity_Predictions-Experimental_ddG_645-10FoldCV_CDR_SeqId/no_reverse_mutations_with_non_binders/ddG_645-no_rev_muts_w_non_binders-cutoff_90-fold6.csv]

wt_pdb	mut_pdb	pred_score	true_label
1DVF.pdb	1DVF_HA30A_fwd.pdb	-0.8675696849822998	-1.6699999570846558
1DVF.pdb	1DVF_SA93A_fwd.pdb	-0.312518835067749	-1.1699999570846558
1DVF.pdb	1DVF_WA92A_fwd.pdb	-0.2631922662258148	-0.3400000035762787
1DVF.pdb	1DVF_YA32A_fwd.pdb	-0.9453451633453369	-2.049999952316284
1DVF.pdb	1DVF_YA49A_fwd.pdb	-0.6919843554496765	-1.6399999856948853
1DVF.pdb	1DVF_YA49A_fwd.pdb	-0.6919856071472168	-1.75
1DVF.pdb	1DVF_YA50A_fwd.pdb	-1.6710011959075928	-0.6899999976158142
1DVF.pdb	1DVF_DB100A_fwd.pdb	-0.43722838163375854	-2.819999933242798
1DVF.pdb	1DVF_DB54A_fwd.pdb	-0.10659144818782806	-4.320000171661377
1DVF.pdb	1DVF_DB58A_fwd.pdb	-0.7366832494735718	-1.6200000047683716
1DVF.pdb	1DVF_EB98A_fwd.pdb	-1.2709331512451172	-4.230000019073486
1DVF.pdb	1DVF_NB56A_fwd.pdb	-0.683059573173523	-1.1699999570846558
1DVF.pdb	1DVF_RB99A_fwd.pdb	-0.8298715949058533	-1.8899999856948853
1DVF.pdb	1DVF_TB30A_fwd.pdb	0.043491050601005554	-0.9200000166893005
1DVF.pdb	1DVF_WB52A_fwd.pdb	-0.5599701404571533	-4.170000076293945
1DVF.pdb	1DVF_YB101F_fwd.pdb	-0.41340386867523193	-2.0299999713897705
1DVF.pdb	1DVF_YB32A_fwd.pdb	-1.5542566776275635	-1.850000023841858
1DVF.pdb	1DVF_YC49A_fwd.pdb	-1.0905823707580566	-1.8799999952316284
1DVF.pdb	1DVF_DD52A_fwd.pdb	-0.49537593126296997	-1.7000000476837158
1DVF.pdb	1DVF_HD33A_fwd.pdb	-1.9266718626022339	-1.8799999952316284
1DVF.pdb	1DVF_ID101A_fwd.pdb	-0.1198008805513382	-2.7100000381469727
1DVF.pdb	1DVF_KD30A_fwd.pdb	-0.21794307231903076	-1.0099999904632568
1DVF.pdb	1DVF_ND55A_fwd.pdb	-0.08871786296367645	-1.8799999952316284
1DVF.pdb	1DVF_QD104A_fwd.pdb	-0.5679224133491516	-1.6399999856948853
1DVF.pdb	1DVF_RD106A_fwd.pdb	-0.7214663028717041	-4.130000114440918
1DVF.pdb	1DVF_YD102A_fwd.pdb	-1.9776817560195923	-4.789999961853027
1VFB.pdb	1VFB_DC119A_fwd.pdb	-0.15958504378795624	-1.0
1VFB.pdb	1VFB_DC18A_fwd.pdb	-0.6536964178085327	-0.30000001192092896
1VFB.pdb	1VFB_IC124A_fwd.pdb	0.5355916619300842	-1.2000000476837158
1VFB.pdb	1VFB_KC116A_fwd.pdb	-0.36314117908477783	-0.699999988079071
1VFB.pdb	1VFB_LC129A_fwd.pdb	-0.37735700607299805	-0.20000000298023224
1VFB.pdb	1VFB_NC19A_fwd.pdb	-1.495741367340088	-0.30000001192092896
1VFB.pdb	1VFB_QC121A_fwd.pdb	-2.308772563934326	-2.9000000953674316
1VFB.pdb	1VFB_RC125A_fwd.pdb	-1.0242594480514526	-1.7999999523162842
1VFB.pdb	1VFB_SC24A_fwd.pdb	-1.0275464057922363	-0.800000011920929
1VFB.pdb	1VFB_TC118A_fwd.pdb	0.2615128755569458	-0.800000011920929
1VFB.pdb	1VFB_VC120A_fwd.pdb	-0.14989520609378815	-0.8999999761581421
1VFB.pdb	1VFB_YC23A_fwd.pdb	-0.9165456295013428	-0.4000000059604645
1VFB.pdb	1VFB_DH100A_fwd.pdb	-0.853569746017456	-2.9000000953674316
1VFB.pdb	1VFB_DH54A_fwd.pdb	-1.078256607055664	-1.0
1VFB.pdb	1VFB_DH58E_fwd.pdb	0.04894450306892395	-0.07999999821186066
1VFB.pdb	1VFB_DH58N_fwd.pdb	0.3871147036552429	0.12999999523162842
1VFB.pdb	1VFB_GH31A_fwd.pdb	0.03155644237995148	-0.30000001192092896
1VFB.pdb	1VFB_GH31E_fwd.pdb	-0.0020140111446380615	0.5099999904632568
1VFB.pdb	1VFB_GH31W_fwd.pdb	-0.6407461166381836	-0.009999999776482582
1VFB.pdb	1VFB_RH99W_fwd.pdb	0.5333699584007263	-0.7099999785423279
1VFB.pdb	1VFB_RH99Y_fwd.pdb	1.0749971866607666	-1.2599999904632568
1VFB.pdb	1VFB_SH28D_fwd.pdb	-0.36135122179985046	-0.0
1VFB.pdb	1VFB_SH28E_fwd.pdb	-0.1381322741508484	0.10000000149011612
1VFB.pdb	1VFB_SH28N_fwd.pdb	-0.14220364391803741	-0.15000000596046448
1VFB.pdb	1VFB_SH28Q_fwd.pdb	-0.1795889437198639	-0.07999999821186066
1VFB.pdb	1VFB_WH52A_fwd.pdb	-0.4192683696746826	-0.8999999761581421
1VFB.pdb	1VFB_YH101A_fwd.pdb	-0.6239393353462219	-4.0
1VFB.pdb	1VFB_YH101F_fwd.pdb	0.37551605701446533	-1.600000023841858
1VFB.pdb	1VFB_YH32A_fwd.pdb	-1.1162303686141968	-1.100000023841858
1VFB.pdb	1VFB_YH32E_fwd.pdb	-0.366702675819397	-1.909999966621399
1VFB.pdb	1VFB_LL46D_fwd.pdb	-0.18429605662822723	-8.0
1VFB.pdb	1VFB_LL46E_fwd.pdb	0.06994110345840454	-8.0
1VFB.pdb	1VFB_NL31W_fwd.pdb	0.4987831115722656	-0.17000000178813934
1VFB.pdb	1VFB_TL52F_fwd.pdb	0.6581826210021973	-0.4699999988079071
1VFB.pdb	1VFB_TL53R_fwd.pdb	0.31416070461273193	-1.6699999570846558
1VFB.pdb	1VFB_WL92A_fwd.pdb	-0.2600644528865814	-3.299999952316284
1VFB.pdb	1VFB_YL32A_fwd.pdb	-0.639462411403656	-1.7000000476837158
1VFB.pdb	1VFB_YL32W_fwd.pdb	0.6152096390724182	-8.0
1VFB.pdb	1VFB_YL50A_fwd.pdb	-0.732142448425293	-0.5
1VFB.pdb	1VFB_YL50K_fwd.pdb	-0.9118960499763489	-1.6699999570846558
1VFB.pdb	1VFB_YL50R_fwd.pdb	-1.0369343757629395	-0.8500000238418579
3NGB.pdb	3NGB_AH57G_fwd.pdb	-0.11518335342407227	0.05999999865889549
3NGB.pdb	3NGB_GH55S_fwd.pdb	-0.34754037857055664	-0.7300000190734863
3NGB.pdb	3NGB_IH30T_fwd.pdb	0.0005792677402496338	-0.07999999821186066
3NGB.pdb	3NGB_KH52N_fwd.pdb	-0.5886405110359192	-0.18000000715255737
3NGB.pdb	3NGB_PH63K_fwd.pdb	-0.3588521480560303	-0.23000000417232513
3NGB.pdb	3NGB_RH54N_fwd.pdb	-0.20447495579719543	-0.05000000074505806
3NGB.pdb	3NGB_RH62Q_fwd.pdb	-1.1621049642562866	-0.10000000149011612
3NGB.pdb	3NGB_TH33Y_fwd.pdb	0.33413898944854736	-0.07999999821186066
3NGB.pdb	3NGB_VH58T_fwd.pdb	0.37204647064208984	-0.14000000059604645
3NGB.pdb	3NGB_VH74T_fwd.pdb	-0.13658678531646729	-0.1599999964237213
3NGB.pdb	3NGB_YH75S_fwd.pdb	-0.7912524938583374	-0.33000001311302185
