# Supplementary material for: Investigating the volume and diversity of data needed for generalizable antibody–antigen ΔΔG prediction
Source: Nat Comput Sci. 2025 Jul 8;5(8):635–47. doi: 10.1038/s43588-025-00823-8 (PMC12374841; doi:10.1038/s43588-025-00823-8)
Supplement: Supplementary file 4 — Unprocessed Graphinity model predictions and true values for experimental and synthetic ΔΔG values. [file 43588_2025_823_MOESM4_ESM.zip › Figure2/Figure2b-Graphinity_Predictions-10FoldCV_CDR_SeqId/Graphinity_Predictions-Experimental_ddG_645-10FoldCV_CDR_SeqId/no_reverse_mutations_with_non_binders/ddG_645-no_rev_muts_w_non_binders-cutoff_90-fold7.csv]

wt_pdb	mut_pdb	pred_score	true_label
1DQJ.pdb	1DQJ_DC101A_fwd.pdb	-0.8637222051620483	-1.2999999523162842
1DQJ.pdb	1DQJ_KC96A_fwd.pdb	-2.153104782104492	-6.099999904632568
1DQJ.pdb	1DQJ_KC97A_fwd.pdb	-0.9373255968093872	-3.5
1DQJ.pdb	1DQJ_LC75A_fwd.pdb	-0.15125304460525513	-1.5
1DQJ.pdb	1DQJ_NC93A_fwd.pdb	-1.0321142673492432	-0.6000000238418579
1DQJ.pdb	1DQJ_RC21A_fwd.pdb	-2.119359254837036	-1.2999999523162842
1DQJ.pdb	1DQJ_SC100A_fwd.pdb	-0.29067128896713257	-0.800000011920929
1DQJ.pdb	1DQJ_TC89A_fwd.pdb	-0.5042561292648315	-0.800000011920929
1DQJ.pdb	1DQJ_WC62A_fwd.pdb	-2.1526498794555664	-0.800000011920929
1DQJ.pdb	1DQJ_WC63A_fwd.pdb	0.12441453337669373	-1.2999999523162842
1DQJ.pdb	1DQJ_YC20A_fwd.pdb	-2.4665615558624268	-3.299999952316284
1DQJ.pdb	1DQJ_DH32A_fwd.pdb	-0.638980507850647	-2.0
1DQJ.pdb	1DQJ_WH98A_fwd.pdb	-0.9843544960021973	-4.900000095367432
1DQJ.pdb	1DQJ_YH33A_fwd.pdb	-2.544433355331421	-5.5
1DQJ.pdb	1DQJ_YH50A_fwd.pdb	-2.4149317741394043	-6.900000095367432
1DQJ.pdb	1DQJ_YH53A_fwd.pdb	-1.8842403888702393	-1.2000000476837158
1DQJ.pdb	1DQJ_NL31A_fwd.pdb	-0.27067214250564575	-2.0
1DQJ.pdb	1DQJ_NL32A_fwd.pdb	-0.7982022762298584	-4.099999904632568
1DQJ.pdb	1DQJ_SL91A_fwd.pdb	-1.6541107892990112	-1.399999976158142
1DQJ.pdb	1DQJ_YL50A_fwd.pdb	-1.4398767948150635	-2.700000047683716
1DQJ.pdb	1DQJ_YL96A_fwd.pdb	-1.2984248399734497	-1.100000023841858
1FFW.pdb	1FFW_AA89V_fwd.pdb	0.6256427764892578	-0.09000000357627869
1FFW.pdb	1FFW_DA12K_fwd.pdb	-1.4829350709915161	-0.05000000074505806
1FFW.pdb	1FFW_EA116K_fwd.pdb	-0.7747613191604614	-0.7099999785423279
1FFW.pdb	1FFW_EA92K_fwd.pdb	-0.8131559491157532	-0.8199999928474426
1FFW.pdb	1FFW_FA110V_fwd.pdb	-2.519001007080078	-1.2599999904632568
1FFW.pdb	1FFW_TA111I_fwd.pdb	-0.5193004012107849	-0.5600000023841858
1FFW.pdb	1FFW_TA86I_fwd.pdb	-0.02846325933933258	0.3199999928474426
1FFW.pdb	1FFW_VA107M_fwd.pdb	0.3961166739463806	-1.1299999952316284
1FFW.pdb	1FFW_YA105W_fwd.pdb	-1.4806146621704102	-0.7099999785423279
1JRH.pdb	1JRH_EI35Q_fwd.pdb	-0.522338330745697	-0.10999999940395355
1JRH.pdb	1JRH_TI4V_fwd.pdb	-0.6656420230865479	0.019999999552965164
