# Supplementary material for: Investigating the volume and diversity of data needed for generalizable antibody–antigen ΔΔG prediction
Source: Nat Comput Sci. 2025 Jul 8;5(8):635–47. doi: 10.1038/s43588-025-00823-8 (PMC12374841; doi:10.1038/s43588-025-00823-8)
Supplement: Supplementary file 4 — Unprocessed Graphinity model predictions and true values for experimental and synthetic ΔΔG values. [file 43588_2025_823_MOESM4_ESM.zip › Figure2/Figure2b-Graphinity_Predictions-10FoldCV_CDR_SeqId/Graphinity_Predictions-Experimental_ddG_645-10FoldCV_CDR_SeqId/no_reverse_mutations_with_non_binders/ddG_645-no_rev_muts_w_non_binders-cutoff_90-fold8.csv]

wt_pdb	mut_pdb	pred_score	true_label
1AK4.pdb	1AK4_AD88G_fwd.pdb	-0.7754161953926086	-2.490000009536743
1AK4.pdb	1AK4_AD88V_fwd.pdb	-1.7228310108184814	-0.6000000238418579
1AK4.pdb	1AK4_AD92G_fwd.pdb	-0.5693666934967041	-0.4099999964237213
1AK4.pdb	1AK4_AD92V_fwd.pdb	-0.012510597705841064	-0.1899999976158142
1AK4.pdb	1AK4_GD89A_fwd.pdb	-0.4808156192302704	-1.909999966621399
1AK4.pdb	1AK4_GD89V_fwd.pdb	1.1710774898529053	-2.859999895095825
1AK4.pdb	1AK4_HD87A_fwd.pdb	-1.9046940803527832	-0.8399999737739563
1AK4.pdb	1AK4_HD87Q_fwd.pdb	-1.0752768516540527	-0.800000011920929
1AK4.pdb	1AK4_HD87R_fwd.pdb	-1.407371997833252	-1.4800000190734863
1AK4.pdb	1AK4_ID91A_fwd.pdb	-0.5026142597198486	-0.07000000029802322
1AK4.pdb	1AK4_ID91V_fwd.pdb	-0.6203584671020508	0.17000000178813934
1AK4.pdb	1AK4_PD85A_fwd.pdb	-0.9467498064041138	-0.9200000166893005
1AK4.pdb	1AK4_PD90A_fwd.pdb	-0.8066226243972778	-2.0
1AK4.pdb	1AK4_PD90V_fwd.pdb	0.0025237202644348145	-2.859999895095825
1AK4.pdb	1AK4_PD93A_fwd.pdb	-1.1302134990692139	-0.5099999904632568
1AK4.pdb	1AK4_VD86A_fwd.pdb	-0.7477664351463318	-0.8199999928474426
1JTG.pdb	1JTG_KA208A_fwd.pdb	0.4104427695274353	-0.8199999928474426
1JTG.pdb	1JTG_RA217A_fwd.pdb	-1.9571118354797363	-0.5600000023841858
1JTG.pdb	1JTG_SA105A_fwd.pdb	-1.0712981224060059	-0.5
1JTG.pdb	1JTG_SA209A_fwd.pdb	-1.0100747346878052	-1.3200000524520874
1JTG.pdb	1JTG_DB49A_fwd.pdb	-4.610692024230957	-1.9800000190734863
1MLC.pdb	1MLC_KH65D_fwd.pdb	-0.16678932309150696	-0.019999999552965164
1MLC.pdb	1MLC_SH57A_fwd.pdb	-0.22464251518249512	0.3799999952316284
1MLC.pdb	1MLC_SH57V_fwd.pdb	0.581982433795929	0.49000000953674316
1MLC.pdb	1MLC_TH28D_fwd.pdb	-0.837621808052063	0.15000000596046448
1MLC.pdb	1MLC_TH31A_fwd.pdb	0.08950293064117432	-0.44999998807907104
1MLC.pdb	1MLC_TH31V_fwd.pdb	-1.0929136276245117	-0.5299999713897705
1MLC.pdb	1MLC_TH31W_fwd.pdb	0.39998650550842285	-0.12999999523162842
1MLC.pdb	1MLC_TH58D_fwd.pdb	0.179914653301239	0.5600000023841858
1MLC.pdb	1MLC_NL32G_fwd.pdb	-0.41750964522361755	0.8500000238418579
1MLC.pdb	1MLC_NL32Y_fwd.pdb	1.6653409004211426	-0.0
1MLC.pdb	1MLC_NL92A_fwd.pdb	-0.17595413327217102	1.25
