# Supplementary material for: Investigating the volume and diversity of data needed for generalizable antibody–antigen ΔΔG prediction
Source: Nat Comput Sci. 2025 Jul 8;5(8):635–47. doi: 10.1038/s43588-025-00823-8 (PMC12374841; doi:10.1038/s43588-025-00823-8)
Supplement: Supplementary file 4 — Unprocessed Graphinity model predictions and true values for experimental and synthetic ΔΔG values. [file 43588_2025_823_MOESM4_ESM.zip › Figure2/Figure2b-Graphinity_Predictions-10FoldCV_CDR_SeqId/Graphinity_Predictions-Experimental_ddG_645-10FoldCV_CDR_SeqId/no_reverse_mutations_with_non_binders/ddG_645-no_rev_muts_w_non_binders-cutoff_90-fold9.csv]

wt_pdb	mut_pdb	pred_score	true_label
2JEL.pdb	2JEL_AP82S_fwd.pdb	-0.8800925612449646	-0.0
2JEL.pdb	2JEL_DP69E_fwd.pdb	-0.13766443729400635	-0.9599999785423279
2JEL.pdb	2JEL_EP5D_fwd.pdb	-1.3967549800872803	-0.4099999964237213
2JEL.pdb	2JEL_EP5Q_fwd.pdb	-0.9693503975868225	-0.7200000286102295
2JEL.pdb	2JEL_EP66K_fwd.pdb	-1.1113548278808594	-4.130000114440918
2JEL.pdb	2JEL_EP68A_fwd.pdb	-1.4220175743103027	-0.4099999964237213
2JEL.pdb	2JEL_EP70A_fwd.pdb	-1.0539145469665527	-2.75
2JEL.pdb	2JEL_EP70K_fwd.pdb	-0.7488711476325989	-4.130000114440918
2JEL.pdb	2JEL_EP75R_fwd.pdb	-0.6337150931358337	-2.75
2JEL.pdb	2JEL_EP83A_fwd.pdb	-0.4746037721633911	-0.0
2JEL.pdb	2JEL_EP85A_fwd.pdb	-1.4732697010040283	-0.0
2JEL.pdb	2JEL_EP85D_fwd.pdb	-0.9770369529724121	-0.0
2JEL.pdb	2JEL_EP85K_fwd.pdb	-1.9982612133026123	-0.0
2JEL.pdb	2JEL_EP85Q_fwd.pdb	-1.5101432800292969	-0.0
2JEL.pdb	2JEL_FP2W_fwd.pdb	-0.5976009368896484	-2.640000104904175
2JEL.pdb	2JEL_FP2Y_fwd.pdb	-0.6881691813468933	-0.0
2JEL.pdb	2JEL_HP76A_fwd.pdb	-0.9586517810821533	0.4099999964237213
2JEL.pdb	2JEL_HP76D_fwd.pdb	-1.2350335121154785	0.6600000262260437
2JEL.pdb	2JEL_KP24E_fwd.pdb	-0.4269607961177826	-0.0
2JEL.pdb	2JEL_KP27E_fwd.pdb	-1.4570903778076172	-0.0
2JEL.pdb	2JEL_KP72E_fwd.pdb	0.4671556353569031	-0.4099999964237213
2JEL.pdb	2JEL_KP72R_fwd.pdb	-1.375637412071228	-0.0
2JEL.pdb	2JEL_KP79E_fwd.pdb	-0.9453901052474976	-0.4099999964237213
2JEL.pdb	2JEL_NP12D_fwd.pdb	-0.4172975420951843	-0.0
2JEL.pdb	2JEL_NP38T_fwd.pdb	0.19309651851654053	-0.0
2JEL.pdb	2JEL_PP11E_fwd.pdb	-0.8996071219444275	-0.0
2JEL.pdb	2JEL_QP3K_fwd.pdb	-0.9552003741264343	-4.130000114440918
2JEL.pdb	2JEL_QP4K_fwd.pdb	-0.7551956176757812	-1.3799999952316284
2JEL.pdb	2JEL_QP57E_fwd.pdb	-0.05091768503189087	0.4099999964237213
2JEL.pdb	2JEL_QP71E_fwd.pdb	-1.2330235242843628	-2.75
2JEL.pdb	2JEL_RP17G_fwd.pdb	-0.07189321517944336	-0.0
2JEL.pdb	2JEL_RP17K_fwd.pdb	0.29374969005584717	-0.0
2JEL.pdb	2JEL_SP41C_fwd.pdb	-0.4969061017036438	-1.5099999904632568
2JEL.pdb	2JEL_SP43C_fwd.pdb	-0.39959418773651123	-0.0
2JEL.pdb	2JEL_SP46C_fwd.pdb	-1.0182713270187378	-0.0
2JEL.pdb	2JEL_SP64T_fwd.pdb	-0.32870322465896606	-4.130000114440918
2JEL.pdb	2JEL_TP34Q_fwd.pdb	-0.8465210199356079	-0.0
2JEL.pdb	2JEL_TP36Q_fwd.pdb	-1.8428199291229248	-0.4099999964237213
2JEL.pdb	2JEL_TP62A_fwd.pdb	-0.47669342160224915	-0.0
2JEL.pdb	2JEL_TP62N_fwd.pdb	1.3561718463897705	-0.0
2JEL.pdb	2JEL_TP7N_fwd.pdb	-1.231014609336853	-0.4099999964237213
2JEL.pdb	2JEL_TP7S_fwd.pdb	-0.2958352267742157	-0.0
2JEL.pdb	2JEL_VP6F_fwd.pdb	-0.4917515218257904	-0.0
3HFM.pdb	3HFM_CH95A_fwd.pdb	-0.4866805076599121	-5.519999980926514
3HFM.pdb	3HFM_CH95F_fwd.pdb	0.4341586232185364	-3.25
3HFM.pdb	3HFM_DH32A_fwd.pdb	-0.21792644262313843	-1.899999976158142
3HFM.pdb	3HFM_DH32N_fwd.pdb	-1.2714402675628662	-0.17000000178813934
3HFM.pdb	3HFM_SH31A_fwd.pdb	-1.3031831979751587	-0.17000000178813934
3HFM.pdb	3HFM_YH33A_fwd.pdb	-2.9725632667541504	-6.0
3HFM.pdb	3HFM_YH50A_fwd.pdb	-3.854097843170166	-8.0
3HFM.pdb	3HFM_NL31A_fwd.pdb	-1.0554535388946533	-5.21999979019165
3HFM.pdb	3HFM_NL31D_fwd.pdb	0.2325393557548523	-1.340000033378601
3HFM.pdb	3HFM_NL31E_fwd.pdb	-0.6037329435348511	-5.670000076293945
3HFM.pdb	3HFM_NL32A_fwd.pdb	0.21201252937316895	-5.110000133514404
3HFM.pdb	3HFM_QL53A_fwd.pdb	-1.1666316986083984	-0.949999988079071
3HFM.pdb	3HFM_YL50A_fwd.pdb	-2.930101156234741	-4.570000171661377
3HFM.pdb	3HFM_YL50F_fwd.pdb	-0.07470953464508057	-2.359999895095825
3HFM.pdb	3HFM_YL50L_fwd.pdb	-2.2900896072387695	-4.400000095367432
3HFM.pdb	3HFM_YL96A_fwd.pdb	-0.1493862271308899	-2.7100000381469727
3HFM.pdb	3HFM_YL96F_fwd.pdb	-0.26935702562332153	-1.399999976158142
3HFM.pdb	3HFM_KY96A_fwd.pdb	-3.2811594009399414	-6.829999923706055
3HFM.pdb	3HFM_KY97A_fwd.pdb	-1.6092162132263184	-6.179999828338623
3HFM.pdb	3HFM_KY97M_fwd.pdb	-1.253035306930542	-1.090000033378601
3HFM.pdb	3HFM_RY21A_fwd.pdb	-2.3736021518707275	-1.0299999713897705
3HFM.pdb	3HFM_YY20A_fwd.pdb	-2.3203213214874268	-4.869999885559082
3NPS.pdb	3NPS_DA214A_fwd.pdb	0.3005102872848511	-1.4800000190734863
3NPS.pdb	3NPS_DA46A_fwd.pdb	-0.19278955459594727	-0.3400000035762787
3NPS.pdb	3NPS_DA47A_fwd.pdb	-0.9818825125694275	-1.0800000429153442
3NPS.pdb	3NPS_DA91A_fwd.pdb	-0.060909271240234375	-1.5199999809265137
3NPS.pdb	3NPS_EA163A_fwd.pdb	-1.0054757595062256	-0.6200000047683716
3NPS.pdb	3NPS_FA50A_fwd.pdb	-0.05673563480377197	-0.2199999988079071
3NPS.pdb	3NPS_FA89A_fwd.pdb	-0.9307096600532532	-1.6100000143051147
3NPS.pdb	3NPS_FA92A_fwd.pdb	-2.2241008281707764	-0.4699999988079071
3NPS.pdb	3NPS_HA138A_fwd.pdb	-1.9507114887237549	-1.8899999856948853
3NPS.pdb	3NPS_IA26A_fwd.pdb	0.23767578601837158	-0.6499999761581421
3NPS.pdb	3NPS_IA45A_fwd.pdb	-0.46260544657707214	0.3400000035762787
3NPS.pdb	3NPS_KA221A_fwd.pdb	-0.3793608546257019	0.10000000149011612
3NPS.pdb	3NPS_LA147A_fwd.pdb	-0.692700207233429	-0.30000001192092896
3NPS.pdb	3NPS_NA90A_fwd.pdb	-1.0675990581512451	-0.25999999046325684
3NPS.pdb	3NPS_QA140A_fwd.pdb	-1.1958744525909424	-0.30000001192092896
3NPS.pdb	3NPS_QA168A_fwd.pdb	-0.7464745044708252	0.05999999865889549
3NPS.pdb	3NPS_QA169A_fwd.pdb	-2.1150941848754883	-0.75
3NPS.pdb	3NPS_QA218A_fwd.pdb	-0.5206751823425293	0.03999999910593033
3NPS.pdb	3NPS_QA23A_fwd.pdb	0.5403305888175964	-0.029999999329447746
3NPS.pdb	3NPS_RA219A_fwd.pdb	0.6751547455787659	0.07999999821186066
3NPS.pdb	3NPS_RA48A_fwd.pdb	-0.515385627746582	1.0700000524520874
3NPS.pdb	3NPS_RA51A_fwd.pdb	-1.0095009803771973	-0.14000000059604645
3NPS.pdb	3NPS_RA82A_fwd.pdb	-0.9172772169113159	0.15000000596046448
3NPS.pdb	3NPS_TA144A_fwd.pdb	-1.0567972660064697	-0.18000000715255737
3NPS.pdb	3NPS_TA93A_fwd.pdb	-0.9074410200119019	-0.7300000190734863
3NPS.pdb	3NPS_YA141A_fwd.pdb	-1.9594686031341553	-1.7899999618530273
3NPS.pdb	3NPS_YA52A_fwd.pdb	-0.2571229040622711	-0.46000000834465027
