# Supplementary material for: Investigating the volume and diversity of data needed for generalizable antibody–antigen ΔΔG prediction
Source: Nat Comput Sci. 2025 Jul 8;5(8):635–47. doi: 10.1038/s43588-025-00823-8 (PMC12374841; doi:10.1038/s43588-025-00823-8)
Supplement: Supplementary file 4 — Unprocessed Graphinity model predictions and true values for experimental and synthetic ΔΔG values. [file 43588_2025_823_MOESM4_ESM.zip › Figure2/Figure2b-Graphinity_Predictions-10FoldCV_CDR_SeqId/Graphinity_Predictions-Experimental_ddG_645-10FoldCV_CDR_SeqId/no_reverse_mutations_with_non_binders/ddG_645-no_rev_muts_w_non_binders-random-fold0.csv]

wt_pdb	mut_pdb	pred_score	true_label
1AK4.pdb	1AK4_PD93A_fwd.pdb	-0.6140313148498535	-0.5099999904632568
1BJ1.pdb	1BJ1_EW80A_fwd.pdb	-0.8387914896011353	-0.8199999928474426
1CZ8.pdb	1CZ8_MW81A_fwd.pdb	-1.9670640230178833	-1.909999966621399
1CZ8.pdb	1CZ8_QW66A_fwd.pdb	-1.9375131130218506	-0.6499999761581421
1CZ8.pdb	1CZ8_QW74A_fwd.pdb	-1.1570912599563599	-0.0
1CZ8.pdb	1CZ8_RW69A_fwd.pdb	0.16883623600006104	-0.8199999928474426
1DQJ.pdb	1DQJ_KC96A_fwd.pdb	-4.166669845581055	-6.099999904632568
1DQJ.pdb	1DQJ_YC20A_fwd.pdb	-1.1536645889282227	-3.299999952316284
1DVF.pdb	1DVF_HA30A_fwd.pdb	-2.199289321899414	-1.6699999570846558
1DVF.pdb	1DVF_SA93A_fwd.pdb	0.9083157777786255	-1.1699999570846558
1DVF.pdb	1DVF_EB98A_fwd.pdb	-1.6438977718353271	-4.230000019073486
1KTZ.pdb	1KTZ_IB101A_fwd.pdb	-0.08102661371231079	-0.5
1MHP.pdb	1MHP_GH54Y_fwd.pdb	-4.154623508453369	-0.0
1MHP.pdb	1MHP_SH35A_fwd.pdb	-5.589142322540283	-1.5800000429153442
1MHP.pdb	1MHP_LL48W_fwd.pdb	-1.146315336227417	-1.909999966621399
1MHP.pdb	1MHP_NL51E_fwd.pdb	-0.8732587099075317	0.18000000715255737
1MHP.pdb	1MHP_SL90Q_fwd.pdb	-5.10405158996582	-1.7799999713897705
1N8Z.pdb	1N8Z_YH105F_fwd.pdb	-0.05672276020050049	-0.8199999928474426
1N8Z.pdb	1N8Z_FL53N_fwd.pdb	-2.4017763137817383	-1.2100000381469727
1N8Z.pdb	1N8Z_NL30A_fwd.pdb	-0.8693395853042603	-1.1200000047683716
1N8Z.pdb	1N8Z_RL66G_fwd.pdb	-0.7659813761711121	-0.2199999988079071
1N8Z.pdb	1N8Z_SL50A_fwd.pdb	-0.7129096984863281	0.07000000029802322
1N8Z.pdb	1N8Z_TL93A_fwd.pdb	-0.5433576107025146	-0.8199999928474426
1N8Z.pdb	1N8Z_YL49A_fwd.pdb	0.24552267789840698	-1.0499999523162842
1VFB.pdb	1VFB_TC118A_fwd.pdb	-0.9030241966247559	-0.800000011920929
1VFB.pdb	1VFB_DH58E_fwd.pdb	0.2706702947616577	-0.07999999821186066
1VFB.pdb	1VFB_RH99W_fwd.pdb	-0.553778886795044	-0.7099999785423279
1VFB.pdb	1VFB_LL46E_fwd.pdb	-5.202676773071289	-8.0
1YY9.pdb	1YY9_TH61E_fwd.pdb	-0.25421881675720215	0.05999999865889549
2JEL.pdb	2JEL_EP68A_fwd.pdb	-1.1073532104492188	-0.4099999964237213
2JEL.pdb	2JEL_HP76D_fwd.pdb	-2.139558792114258	0.6600000262260437
2JEL.pdb	2JEL_TP7S_fwd.pdb	-0.8476844429969788	-0.0
2NYY.pdb	2NYY_NA890A_fwd.pdb	-1.0328569412231445	-0.8899999856948853
3BDY.pdb	3BDY_FH105A_fwd.pdb	-0.7219536900520325	-0.699999988079071
3BDY.pdb	3BDY_YH58A_fwd.pdb	-1.7461652755737305	-0.20000000298023224
3BE1.pdb	3BE1_FH104A_fwd.pdb	-0.7180717587471008	-1.899999976158142
3BE1.pdb	3BE1_GH101A_fwd.pdb	-0.7663486003875732	-0.30000001192092896
3BE1.pdb	3BE1_RL31A_fwd.pdb	-0.2030113935470581	0.20000000298023224
3BE1.pdb	3BE1_YL96A_fwd.pdb	-0.45408934354782104	-0.5
3BN9.pdb	3BN9_IA26A_fwd.pdb	-0.027148783206939697	-0.0
3BN9.pdb	3BN9_QA140A_fwd.pdb	-1.0371533632278442	-0.12999999523162842
3BN9.pdb	3BN9_TA93A_fwd.pdb	-1.721365213394165	-1.1299999952316284
3HFM.pdb	3HFM_DH32N_fwd.pdb	-2.4210221767425537	-0.17000000178813934
3HFM.pdb	3HFM_YH50A_fwd.pdb	-4.180200576782227	-8.0
3HFM.pdb	3HFM_NL31E_fwd.pdb	-1.6659330129623413	-5.670000076293945
3HFM.pdb	3HFM_YL50A_fwd.pdb	-3.768655300140381	-4.570000171661377
3K2M.pdb	3K2M_MD88A_fwd.pdb	-3.3009448051452637	-4.0
3NGB.pdb	3NGB_AH57G_fwd.pdb	-0.7693455815315247	0.05999999865889549
3NGB.pdb	3NGB_RH54N_fwd.pdb	-0.585304319858551	-0.05000000074505806
3NGB.pdb	3NGB_VH58T_fwd.pdb	-1.6451234817504883	-0.14000000059604645
3NGB.pdb	3NGB_YH75S_fwd.pdb	1.654718279838562	-0.33000001311302185
3NPS.pdb	3NPS_KA221A_fwd.pdb	-0.27421826124191284	0.10000000149011612
HM_1KTZ.pdb	HM_1KTZ_EB95A_fwd.pdb	-1.0055336952209473	-1.5
HM_1KTZ.pdb	HM_1KTZ_SB25A_fwd.pdb	-0.5023114681243896	-0.30000001192092896
HM_1KTZ.pdb	HM_1KTZ_VB38A_fwd.pdb	-0.9570028781890869	-0.699999988079071
HM_1YY9.pdb	HM_1YY9_YH32R_fwd.pdb	-0.8026739358901978	0.12999999523162842
HM_2NYY.pdb	HM_2NYY_DA901A_fwd.pdb	-0.9174546599388123	0.49000000953674316
HM_2NYY.pdb	HM_2NYY_YH30D_fwd.pdb	-3.2241992950439453	-0.9700000286102295
HM_2NZ9.pdb	HM_2NZ9_DA1061A_fwd.pdb	0.6871674060821533	0.14000000059604645
HM_2NZ9.pdb	HM_2NZ9_KA954A_fwd.pdb	0.003781735897064209	0.5
HM_2NZ9.pdb	HM_2NZ9_TA922A_fwd.pdb	-1.1097371578216553	-0.6200000047683716
HM_3BN9.pdb	HM_3BN9_SH30G_fwd.pdb	-1.051649808883667	-0.7099999785423279
HM_3BN9.pdb	HM_3BN9_SH30N_fwd.pdb	0.11961936950683594	-0.7099999785423279
HM_3BN9.pdb	HM_3BN9_TH102Q_fwd.pdb	1.1332364082336426	0.1599999964237213
HM_3BN9.pdb	HM_3BN9_YH103S_fwd.pdb	-0.8284540176391602	-0.5400000214576721
