# Supplementary material for: Investigating the volume and diversity of data needed for generalizable antibody–antigen ΔΔG prediction
Source: Nat Comput Sci. 2025 Jul 8;5(8):635–47. doi: 10.1038/s43588-025-00823-8 (PMC12374841; doi:10.1038/s43588-025-00823-8)
Supplement: Supplementary file 4 — Unprocessed Graphinity model predictions and true values for experimental and synthetic ΔΔG values. [file 43588_2025_823_MOESM4_ESM.zip › Figure2/Figure2b-Graphinity_Predictions-10FoldCV_CDR_SeqId/Graphinity_Predictions-Experimental_ddG_645-10FoldCV_CDR_SeqId/no_reverse_mutations_with_non_binders/ddG_645-no_rev_muts_w_non_binders-random-fold1.csv]

wt_pdb	mut_pdb	pred_score	true_label
1AK4.pdb	1AK4_AD88V_fwd.pdb	-1.6869083642959595	-0.6000000238418579
1AK4.pdb	1AK4_HD87R_fwd.pdb	-1.6854830980300903	-1.4800000190734863
1AK4.pdb	1AK4_ID91V_fwd.pdb	-0.5149736404418945	0.17000000178813934
1BJ1.pdb	1BJ1_YV8A_fwd.pdb	-1.2896783351898193	-0.0
1BJ1.pdb	1BJ1_HW73A_fwd.pdb	-0.9765563011169434	-0.0
1BJ1.pdb	1BJ1_QW74A_fwd.pdb	-0.700654149055481	-0.0
1BJ1.pdb	1BJ1_YW32A_fwd.pdb	-0.28988054394721985	-0.8199999928474426
1CZ8.pdb	1CZ8_EW80A_fwd.pdb	-0.14789587259292603	-1.149999976158142
1CZ8.pdb	1CZ8_KW35A_fwd.pdb	-1.3282088041305542	-0.0
1DQJ.pdb	1DQJ_WC62A_fwd.pdb	-0.8661094307899475	-0.800000011920929
1DVF.pdb	1DVF_WA92A_fwd.pdb	-3.2297167778015137	-0.3400000035762787
1FFW.pdb	1FFW_AA89V_fwd.pdb	0.002119779586791992	-0.09000000357627869
1FFW.pdb	1FFW_EA116K_fwd.pdb	0.2109939455986023	-0.7099999785423279
1KTZ.pdb	1KTZ_EB31A_fwd.pdb	-0.5132853984832764	-1.2999999523162842
1MHP.pdb	1MHP_GH100M_fwd.pdb	-3.386608123779297	-0.10000000149011612
1MHP.pdb	1MHP_GH54N_fwd.pdb	-0.8436720371246338	-8.0
1MHP.pdb	1MHP_KH64D_fwd.pdb	0.29671865701675415	0.11999999731779099
1MHP.pdb	1MHP_KH64Q_fwd.pdb	0.5393141508102417	0.1599999964237213
1MHP.pdb	1MHP_TH33N_fwd.pdb	-3.9100704193115234	-2.7300000190734863
1MHP.pdb	1MHP_NL29V_fwd.pdb	-2.49725604057312	-1.0499999523162842
1MHP.pdb	1MHP_NL51D_fwd.pdb	-0.487476110458374	-0.5
1MHP.pdb	1MHP_NL51R_fwd.pdb	-0.3055415749549866	-0.8500000238418579
1MHP.pdb	1MHP_SL27Q_fwd.pdb	-2.2875022888183594	0.6700000166893005
1MHP.pdb	1MHP_WL89Q_fwd.pdb	-1.5111145973205566	-2.0799999237060547
1N8Z.pdb	1N8Z_YH52A_fwd.pdb	-0.3002169728279114	-0.23000000417232513
1N8Z.pdb	1N8Z_HL91F_fwd.pdb	-2.871401309967041	-0.029999999329447746
1N8Z.pdb	1N8Z_TL31A_fwd.pdb	-0.8461897373199463	-0.800000011920929
1N8Z.pdb	1N8Z_YL92A_fwd.pdb	-1.136394739151001	-1.3600000143051147
1VFB.pdb	1VFB_DC119A_fwd.pdb	-0.7237541079521179	-1.0
1VFB.pdb	1VFB_YH101A_fwd.pdb	-4.473608493804932	-4.0
1VFB.pdb	1VFB_YH101F_fwd.pdb	-3.063282012939453	-1.600000023841858
1YY9.pdb	1YY9_NH56A_fwd.pdb	-0.3178272843360901	0.05999999865889549
2JEL.pdb	2JEL_QP4K_fwd.pdb	-1.7655601501464844	-1.3799999952316284
2JEL.pdb	2JEL_TP7N_fwd.pdb	-0.9157441854476929	-0.4099999964237213
2NYY.pdb	2NYY_DA1034A_fwd.pdb	-2.928927421569824	-2.5299999713897705
2NYY.pdb	2NYY_YH30D_fwd.pdb	-0.7758451700210571	-0.07000000029802322
2NZ9.pdb	2NZ9_IA928A_fwd.pdb	0.17492687702178955	-0.07000000029802322
2NZ9.pdb	2NZ9_LA891A_fwd.pdb	-0.892626166343689	-2.2799999713897705
2NZ9.pdb	2NZ9_SA874A_fwd.pdb	-0.8470195531845093	0.11999999731779099
3BDY.pdb	3BDY_WH100A_fwd.pdb	-0.6745460033416748	-2.0
3BDY.pdb	3BDY_YH53A_fwd.pdb	-0.7913064360618591	-0.4000000059604645
3BDY.pdb	3BDY_SL34A_fwd.pdb	-0.24992430210113525	-1.2999999523162842
3BE1.pdb	3BE1_GH103A_fwd.pdb	-0.8294312953948975	-1.7999999523162842
3BE1.pdb	3BE1_GL35A_fwd.pdb	-0.6028051376342773	-0.30000001192092896
3BE1.pdb	3BE1_WL54A_fwd.pdb	-0.36550578474998474	-1.399999976158142
3BN9.pdb	3BN9_RA219A_fwd.pdb	-0.3687528371810913	0.09000000357627869
3BN9.pdb	3BN9_RA82A_fwd.pdb	0.3641977310180664	0.1599999964237213
3BN9.pdb	3BN9_TH28R_fwd.pdb	-1.078489065170288	-0.30000001192092896
3HFM.pdb	3HFM_SH31A_fwd.pdb	-0.41866791248321533	-0.17000000178813934
3HFM.pdb	3HFM_NL31A_fwd.pdb	-1.3652002811431885	-5.21999979019165
3HFM.pdb	3HFM_NL32A_fwd.pdb	-0.44088214635849	-5.110000133514404
3HFM.pdb	3HFM_QL53A_fwd.pdb	-0.013241112232208252	-0.949999988079071
3K2M.pdb	3K2M_YD35A_fwd.pdb	-2.0366413593292236	-1.0
3NGB.pdb	3NGB_IH30T_fwd.pdb	-0.780993640422821	-0.07999999821186066
HM_1KTZ.pdb	HM_1KTZ_EB51A_fwd.pdb	-2.086331844329834	-1.100000023841858
HM_1KTZ.pdb	HM_1KTZ_SB28L_fwd.pdb	-4.31951379776001	-4.0
HM_1YY9.pdb	HM_1YY9_GH33D_fwd.pdb	-0.9650768637657166	0.8899999856948853
HM_2NYY.pdb	HM_2NYY_DA1061A_fwd.pdb	-1.7690637111663818	0.14000000059604645
HM_2NYY.pdb	HM_2NYY_KA914A_fwd.pdb	-0.41015687584877014	0.3100000023841858
HM_2NYY.pdb	HM_2NYY_KA954A_fwd.pdb	-0.31694215536117554	0.5
HM_2NYY.pdb	HM_2NYY_NA956A_fwd.pdb	-2.184142589569092	-0.009999999776482582
HM_2NYY.pdb	HM_2NYY_SA953A_fwd.pdb	0.8580083847045898	0.6600000262260437
HM_2NZ9.pdb	HM_2NZ9_LA918A_fwd.pdb	-0.4760611057281494	-0.4099999964237213
HM_2NZ9.pdb	HM_2NZ9_RA902A_fwd.pdb	-0.8407331705093384	0.019999999552965164
HM_3BN9.pdb	HM_3BN9_PH104H_fwd.pdb	-0.5745978951454163	-1.3600000143051147
