# Supplementary material for: Investigating the volume and diversity of data needed for generalizable antibody–antigen ΔΔG prediction
Source: Nat Comput Sci. 2025 Jul 8;5(8):635–47. doi: 10.1038/s43588-025-00823-8 (PMC12374841; doi:10.1038/s43588-025-00823-8)
Supplement: Supplementary file 4 — Unprocessed Graphinity model predictions and true values for experimental and synthetic ΔΔG values. [file 43588_2025_823_MOESM4_ESM.zip › Figure2/Figure2b-Graphinity_Predictions-10FoldCV_CDR_SeqId/Graphinity_Predictions-Experimental_ddG_645-10FoldCV_CDR_SeqId/no_reverse_mutations_with_non_binders/ddG_645-no_rev_muts_w_non_binders-random-fold2.csv]

wt_pdb	mut_pdb	pred_score	true_label
1AK4.pdb	1AK4_HD87A_fwd.pdb	-1.1703071594238281	-0.8399999737739563
1AK4.pdb	1AK4_PD90A_fwd.pdb	-2.4753661155700684	-2.0
1AK4.pdb	1AK4_VD86A_fwd.pdb	-0.7128298282623291	-0.8199999928474426
1DQJ.pdb	1DQJ_WH98A_fwd.pdb	-2.5562498569488525	-4.900000095367432
1DVF.pdb	1DVF_YA32A_fwd.pdb	-0.7681206464767456	-2.049999952316284
1DVF.pdb	1DVF_WB52A_fwd.pdb	-1.8545899391174316	-4.170000076293945
1DVF.pdb	1DVF_YB101F_fwd.pdb	-1.3068811893463135	-2.0299999713897705
1DVF.pdb	1DVF_YC49A_fwd.pdb	-1.642019510269165	-1.8799999952316284
1DVF.pdb	1DVF_KD30A_fwd.pdb	-0.2064143717288971	-1.0099999904632568
1DVF.pdb	1DVF_ND55A_fwd.pdb	0.04165393114089966	-1.8799999952316284
1KTZ.pdb	1KTZ_DB8A_fwd.pdb	-1.4574579000473022	-1.399999976158142
1KTZ.pdb	1KTZ_NB23A_fwd.pdb	-0.5433540940284729	-0.30000001192092896
1MHP.pdb	1MHP_GH100I_fwd.pdb	-4.796311378479004	-8.0
1MHP.pdb	1MHP_TH33V_fwd.pdb	-2.979076623916626	-0.4300000071525574
1MHP.pdb	1MHP_TH50E_fwd.pdb	-4.322569847106934	-8.0
1MHP.pdb	1MHP_TH50V_fwd.pdb	-4.485264778137207	0.25999999046325684
1MHP.pdb	1MHP_YH58W_fwd.pdb	-0.5013703107833862	-0.8199999928474426
1MHP.pdb	1MHP_SL90W_fwd.pdb	-2.3110885620117188	-8.0
1MLC.pdb	1MLC_TH28D_fwd.pdb	-0.4275352656841278	0.15000000596046448
1MLC.pdb	1MLC_TH31A_fwd.pdb	-0.266376793384552	-0.44999998807907104
1N8Z.pdb	1N8Z_KH30A_fwd.pdb	0.7461324334144592	-0.6100000143051147
1N8Z.pdb	1N8Z_YH105F_fwd.pdb	-0.7557749152183533	0.05000000074505806
1N8Z.pdb	1N8Z_YH109V_fwd.pdb	-1.9354479312896729	-0.2199999988079071
1N8Z.pdb	1N8Z_DL28N_fwd.pdb	-0.34642040729522705	0.2800000011920929
1N8Z.pdb	1N8Z_TL94A_fwd.pdb	-2.090419292449951	0.11999999731779099
1VFB.pdb	1VFB_YC23A_fwd.pdb	-1.370872974395752	-0.4000000059604645
1VFB.pdb	1VFB_GH31A_fwd.pdb	-0.6719477772712708	-0.30000001192092896
1VFB.pdb	1VFB_RH99Y_fwd.pdb	-0.7757944464683533	-1.2599999904632568
2JEL.pdb	2JEL_EP85Q_fwd.pdb	-0.6988083124160767	-0.0
2JEL.pdb	2JEL_KP27E_fwd.pdb	-0.4232407510280609	-0.0
2JEL.pdb	2JEL_KP72E_fwd.pdb	-1.2781450748443604	-0.4099999964237213
2JEL.pdb	2JEL_KP72R_fwd.pdb	-1.7331295013427734	-0.0
2JEL.pdb	2JEL_TP34Q_fwd.pdb	0.8445032238960266	-0.0
2JEL.pdb	2JEL_TP62N_fwd.pdb	-0.5572060346603394	-0.0
2NYY.pdb	2NYY_KA895A_fwd.pdb	0.051880061626434326	0.14000000059604645
2NYY.pdb	2NYY_LA891A_fwd.pdb	-1.908595323562622	-2.5899999141693115
2NYY.pdb	2NYY_RA1266A_fwd.pdb	-1.5206947326660156	-0.30000001192092896
2NYY.pdb	2NYY_KH29R_fwd.pdb	-0.5594831109046936	-0.07000000029802322
2NZ9.pdb	2NZ9_KA895A_fwd.pdb	0.565897524356842	0.30000001192092896
2NZ9.pdb	2NZ9_RA1266A_fwd.pdb	-2.4844484329223633	-0.38999998569488525
3BDY.pdb	3BDY_GH102A_fwd.pdb	-0.6964460015296936	0.10000000149011612
3BDY.pdb	3BDY_NH56A_fwd.pdb	0.3586060404777527	0.20000000298023224
3BDY.pdb	3BDY_TH55A_fwd.pdb	-0.2446618676185608	0.5
3BDY.pdb	3BDY_DL28A_fwd.pdb	-0.5239684581756592	-0.0
3BDY.pdb	3BDY_TL97A_fwd.pdb	0.7309064269065857	0.30000001192092896
3BE1.pdb	3BE1_YH105A_fwd.pdb	-3.439880609512329	-1.2000000476837158
3BE1.pdb	3BE1_DL28A_fwd.pdb	-0.6915878057479858	-0.0
3BE1.pdb	3BE1_IL29A_fwd.pdb	-1.3747656345367432	0.20000000298023224
3BE1.pdb	3BE1_SL56A_fwd.pdb	-0.2629663944244385	-0.30000001192092896
3BN9.pdb	3BN9_QA218A_fwd.pdb	0.017619192600250244	-0.7099999785423279
3HFM.pdb	3HFM_YL50F_fwd.pdb	-1.3424028158187866	-2.359999895095825
3HFM.pdb	3HFM_KY96A_fwd.pdb	-3.4376866817474365	-6.829999923706055
3K2M.pdb	3K2M_ED52A_fwd.pdb	-0.31466972827911377	-2.5
3NGB.pdb	3NGB_PH63K_fwd.pdb	-1.3697023391723633	-0.23000000417232513
3NPS.pdb	3NPS_FA92A_fwd.pdb	-2.646605968475342	-0.4699999988079071
3NPS.pdb	3NPS_YA52A_fwd.pdb	-0.3737184405326843	-0.46000000834465027
HM_1KTZ.pdb	HM_1KTZ_DB94A_fwd.pdb	-0.8827576041221619	-0.800000011920929
HM_1KTZ.pdb	HM_1KTZ_IB26A_fwd.pdb	-1.514566421508789	-1.899999976158142
HM_1KTZ.pdb	HM_1KTZ_TB27A_fwd.pdb	-1.590623378753662	-1.5
HM_1YY9.pdb	HM_1YY9_TH100Y_fwd.pdb	0.04442983865737915	0.44999998807907104
HM_1YY9.pdb	HM_1YY9_GL30Y_fwd.pdb	-1.6698603630065918	0.9200000166893005
HM_1YY9.pdb	HM_1YY9_TL97S_fwd.pdb	0.523196280002594	0.699999988079071
HM_2NYY.pdb	HM_2NYY_TA922A_fwd.pdb	-0.17471551895141602	-0.6200000047683716
HM_2NZ9.pdb	HM_2NZ9_IA916A_fwd.pdb	-0.35357218980789185	-0.949999988079071
HM_2NZ9.pdb	HM_2NZ9_RA1060A_fwd.pdb	-0.07825785875320435	-0.5799999833106995
