# Supplementary material for: Investigating the volume and diversity of data needed for generalizable antibody–antigen ΔΔG prediction
Source: Nat Comput Sci. 2025 Jul 8;5(8):635–47. doi: 10.1038/s43588-025-00823-8 (PMC12374841; doi:10.1038/s43588-025-00823-8)
Supplement: Supplementary file 4 — Unprocessed Graphinity model predictions and true values for experimental and synthetic ΔΔG values. [file 43588_2025_823_MOESM4_ESM.zip › Figure2/Figure2b-Graphinity_Predictions-10FoldCV_CDR_SeqId/Graphinity_Predictions-Experimental_ddG_645-10FoldCV_CDR_SeqId/no_reverse_mutations_with_non_binders/ddG_645-no_rev_muts_w_non_binders-random-fold3.csv]

wt_pdb	mut_pdb	pred_score	true_label
1AK4.pdb	1AK4_AD88G_fwd.pdb	-0.7073791027069092	-2.490000009536743
1AK4.pdb	1AK4_AD92V_fwd.pdb	-0.5276164412498474	-0.1899999976158142
1BJ1.pdb	1BJ1_KW35A_fwd.pdb	-0.6125149130821228	-0.4099999964237213
1CZ8.pdb	1CZ8_KW71A_fwd.pdb	-1.0931396484375	-1.3600000143051147
1DQJ.pdb	1DQJ_YH50A_fwd.pdb	-4.3794755935668945	-6.900000095367432
1DQJ.pdb	1DQJ_NL32A_fwd.pdb	-2.0600106716156006	-4.099999904632568
1FFW.pdb	1FFW_DA12K_fwd.pdb	-1.215295433998108	-0.05000000074505806
1FFW.pdb	1FFW_TA86I_fwd.pdb	-0.7916781306266785	0.3199999928474426
1FFW.pdb	1FFW_VA107M_fwd.pdb	-1.6176611185073853	-1.1299999952316284
1FFW.pdb	1FFW_YA105W_fwd.pdb	-2.5846447944641113	-0.7099999785423279
1JTG.pdb	1JTG_RA217A_fwd.pdb	-1.136796474456787	-0.5600000023841858
1KTZ.pdb	1KTZ_SB28A_fwd.pdb	-0.20266473293304443	-0.4000000059604645
1MHP.pdb	1MHP_FH99Y_fwd.pdb	0.5579208135604858	-0.7599999904632568
1MHP.pdb	1MHP_KH64N_fwd.pdb	-0.24613237380981445	0.07000000029802322
1MHP.pdb	1MHP_TH33Q_fwd.pdb	-2.2369961738586426	-8.0
1MHP.pdb	1MHP_YH59E_fwd.pdb	-1.768196702003479	-0.5400000214576721
1MHP.pdb	1MHP_GL91S_fwd.pdb	-1.749642014503479	-0.5099999904632568
1MHP.pdb	1MHP_LL48K_fwd.pdb	-1.0450313091278076	-0.9300000071525574
1MHP.pdb	1MHP_LL48Y_fwd.pdb	0.3469557762145996	-8.0
1MLC.pdb	1MLC_TH31W_fwd.pdb	-1.2652137279510498	-0.12999999523162842
1N8Z.pdb	1N8Z_RH50A_fwd.pdb	-1.9862420558929443	-8.0
1N8Z.pdb	1N8Z_TH32A_fwd.pdb	-0.3525111675262451	-0.3799999952316284
2JEL.pdb	2JEL_AP82S_fwd.pdb	-0.8752923011779785	-0.0
2JEL.pdb	2JEL_DP69E_fwd.pdb	-2.0280165672302246	-0.9599999785423279
2JEL.pdb	2JEL_EP5Q_fwd.pdb	0.06862902641296387	-0.7200000286102295
2JEL.pdb	2JEL_EP75R_fwd.pdb	-0.6724143624305725	-2.75
2JEL.pdb	2JEL_EP85K_fwd.pdb	0.12901616096496582	-0.0
2JEL.pdb	2JEL_FP2W_fwd.pdb	-1.0220249891281128	-2.640000104904175
2JEL.pdb	2JEL_KP24E_fwd.pdb	-0.996349573135376	-0.0
2JEL.pdb	2JEL_SP46C_fwd.pdb	0.45914196968078613	-0.0
2NYY.pdb	2NYY_HA1036A_fwd.pdb	-4.729178428649902	-7.320000171661377
2NYY.pdb	2NYY_RA1033A_fwd.pdb	-0.5927791595458984	-0.8199999928474426
2NYY.pdb	2NYY_SA927A_fwd.pdb	0.32102274894714355	-0.0
2NYY.pdb	2NYY_YH30Q_fwd.pdb	-1.2107924222946167	-0.12999999523162842
2NYY.pdb	2NYY_HL34R_fwd.pdb	0.3233073949813843	-0.10000000149011612
2NYY.pdb	2NYY_SL28Q_fwd.pdb	-0.3159242868423462	-0.41999998688697815
2NZ9.pdb	2NZ9_NA890A_fwd.pdb	-0.8757773637771606	-2.1600000858306885
3BDY.pdb	3BDY_DH103A_fwd.pdb	-0.4184474050998688	-0.0
3BDY.pdb	3BDY_GL35A_fwd.pdb	-0.6939963102340698	-1.2000000476837158
3BDY.pdb	3BDY_SL32A_fwd.pdb	-0.09832221269607544	-1.0
3BDY.pdb	3BDY_TL98A_fwd.pdb	0.10215103626251221	-0.0
3BDY.pdb	3BDY_YL36A_fwd.pdb	-2.8825361728668213	-1.7000000476837158
3BE1.pdb	3BE1_DH31A_fwd.pdb	-0.5542625784873962	-0.4000000059604645
3BE1.pdb	3BE1_GH100A_fwd.pdb	-1.8569146394729614	-0.10000000149011612
3BE1.pdb	3BE1_KH30A_fwd.pdb	0.014471888542175293	0.30000001192092896
3BE1.pdb	3BE1_SL32A_fwd.pdb	-0.4224170446395874	-0.30000001192092896
3BE1.pdb	3BE1_TL98A_fwd.pdb	0.8410360813140869	-1.399999976158142
3BE1.pdb	3BE1_YL36A_fwd.pdb	-2.0854365825653076	0.800000011920929
3BN9.pdb	3BN9_FA92A_fwd.pdb	-0.08305513858795166	-6.699999809265137
3BN9.pdb	3BN9_QA168A_fwd.pdb	-1.385616660118103	0.029999999329447746
3BN9.pdb	3BN9_YA141A_fwd.pdb	-1.543577790260315	-1.090000033378601
3BN9.pdb	3BN9_PH104H_fwd.pdb	-1.0666931867599487	-8.0
3BN9.pdb	3BN9_YH103S_fwd.pdb	-1.89301598072052	-0.4099999964237213
3HFM.pdb	3HFM_KY97A_fwd.pdb	-1.0372551679611206	-6.179999828338623
3K2M.pdb	3K2M_YD36A_fwd.pdb	-2.3786368370056152	-3.700000047683716
3NGB.pdb	3NGB_RH62Q_fwd.pdb	-3.01609468460083	-0.10000000149011612
3NGB.pdb	3NGB_VH74T_fwd.pdb	-1.704755187034607	-0.1599999964237213
3NPS.pdb	3NPS_DA46A_fwd.pdb	-1.212488055229187	-0.3400000035762787
HM_1KTZ.pdb	HM_1KTZ_EB95Q_fwd.pdb	-1.7277694940567017	-1.600000023841858
HM_1YY9.pdb	HM_1YY9_RH97D_fwd.pdb	-0.31093907356262207	0.9900000095367432
HM_1YY9.pdb	HM_1YY9_VH50L_fwd.pdb	-1.3764235973358154	0.6000000238418579
HM_1YY9.pdb	HM_1YY9_VH50Q_fwd.pdb	-0.42789870500564575	0.6399999856948853
HM_2NYY.pdb	HM_2NYY_EA919A_fwd.pdb	-2.720308542251587	-0.5
HM_2NYY.pdb	HM_2NYY_KH29R_fwd.pdb	-0.3158542513847351	-0.5099999904632568
HM_2NZ9.pdb	HM_2NZ9_DA901A_fwd.pdb	-0.7401620149612427	0.49000000953674316
