# Supplementary material for: Investigating the volume and diversity of data needed for generalizable antibody–antigen ΔΔG prediction
Source: Nat Comput Sci. 2025 Jul 8;5(8):635–47. doi: 10.1038/s43588-025-00823-8 (PMC12374841; doi:10.1038/s43588-025-00823-8)
Supplement: Supplementary file 4 — Unprocessed Graphinity model predictions and true values for experimental and synthetic ΔΔG values. [file 43588_2025_823_MOESM4_ESM.zip › Figure2/Figure2b-Graphinity_Predictions-10FoldCV_CDR_SeqId/Graphinity_Predictions-Experimental_ddG_645-10FoldCV_CDR_SeqId/no_reverse_mutations_with_non_binders/ddG_645-no_rev_muts_w_non_binders-random-fold4.csv]

wt_pdb	mut_pdb	pred_score	true_label
1AK4.pdb	1AK4_GD89A_fwd.pdb	-1.80076265335083	-1.909999966621399
1AK4.pdb	1AK4_HD87Q_fwd.pdb	-0.1497887372970581	-0.800000011920929
1BJ1.pdb	1BJ1_GW79A_fwd.pdb	-1.0943500995635986	-3.690000057220459
1BJ1.pdb	1BJ1_QW66A_fwd.pdb	0.9508758187294006	-0.0
1CZ8.pdb	1CZ8_GW75A_fwd.pdb	-1.196553111076355	-2.6700000762939453
1CZ8.pdb	1CZ8_QW76A_fwd.pdb	-1.0415623188018799	-1.059999942779541
1DQJ.pdb	1DQJ_DC101A_fwd.pdb	-0.5215926170349121	-1.2999999523162842
1DQJ.pdb	1DQJ_KC97A_fwd.pdb	-2.403846502304077	-3.5
1DQJ.pdb	1DQJ_RC21A_fwd.pdb	-1.3184446096420288	-1.2999999523162842
1DQJ.pdb	1DQJ_SC100A_fwd.pdb	0.2506787180900574	-0.800000011920929
1DQJ.pdb	1DQJ_DH32A_fwd.pdb	-0.7010221481323242	-2.0
1DQJ.pdb	1DQJ_YL96A_fwd.pdb	-1.2117525339126587	-1.100000023841858
1DVF.pdb	1DVF_YD102A_fwd.pdb	-3.8950257301330566	-4.789999961853027
1JTG.pdb	1JTG_KA208A_fwd.pdb	1.5380446910858154	-0.8199999928474426
1KTZ.pdb	1KTZ_FB86A_fwd.pdb	0.21090084314346313	-0.8999999761581421
1KTZ.pdb	1KTZ_HB55A_fwd.pdb	-1.425096035003662	-0.4000000059604645
1KTZ.pdb	1KTZ_VB38A_fwd.pdb	-0.5333229303359985	-0.699999988079071
1MHP.pdb	1MHP_GH54I_fwd.pdb	-2.5750081539154053	-1.3600000143051147
1MHP.pdb	1MHP_GH54M_fwd.pdb	-3.818310499191284	-8.0
1MHP.pdb	1MHP_HH56Y_fwd.pdb	-0.5370115041732788	-8.0
1MHP.pdb	1MHP_LH60D_fwd.pdb	0.6986848711967468	0.11999999731779099
1MHP.pdb	1MHP_SH35V_fwd.pdb	-0.6783286333084106	-8.0
1MHP.pdb	1MHP_LL48F_fwd.pdb	-4.406161308288574	-0.7099999785423279
1MLC.pdb	1MLC_SH57A_fwd.pdb	0.7047041058540344	0.3799999952316284
1N8Z.pdb	1N8Z_DH102A_fwd.pdb	-0.6018016934394836	-1.2100000381469727
1N8Z.pdb	1N8Z_HL91A_fwd.pdb	-1.2575647830963135	-8.0
1VFB.pdb	1VFB_VC120A_fwd.pdb	-0.2283983826637268	-0.8999999761581421
1VFB.pdb	1VFB_DH100A_fwd.pdb	0.08158403635025024	-2.9000000953674316
1VFB.pdb	1VFB_LL46D_fwd.pdb	-3.5295357704162598	-8.0
1VFB.pdb	1VFB_TL52F_fwd.pdb	-0.36915916204452515	-0.4699999988079071
2JEL.pdb	2JEL_EP70A_fwd.pdb	-2.164172410964966	-2.75
2JEL.pdb	2JEL_EP85A_fwd.pdb	0.15822440385818481	-0.0
2JEL.pdb	2JEL_FP2Y_fwd.pdb	-0.36525169014930725	-0.0
2JEL.pdb	2JEL_SP41C_fwd.pdb	-0.5717754364013672	-1.5099999904632568
2JEL.pdb	2JEL_SP43C_fwd.pdb	0.13668513298034668	-0.0
2JEL.pdb	2JEL_SP64T_fwd.pdb	-1.5713820457458496	-4.130000114440918
2JEL.pdb	2JEL_TP62A_fwd.pdb	-0.3127083480358124	-0.0
2NYY.pdb	2NYY_EA892A_fwd.pdb	-1.165633201599121	-2.8399999141693115
2NYY.pdb	2NYY_FA889A_fwd.pdb	-0.16370093822479248	-0.41999998688697815
2NYY.pdb	2NYY_QA887A_fwd.pdb	-2.1690115928649902	-0.5199999809265137
2NYY.pdb	2NYY_MH33Q_fwd.pdb	0.32138603925704956	0.05999999865889549
2NYY.pdb	2NYY_DL30Y_fwd.pdb	0.7572199702262878	-0.6499999761581421
2NZ9.pdb	2NZ9_DA1030A_fwd.pdb	-0.3997843861579895	0.029999999329447746
3BDY.pdb	3BDY_GH101A_fwd.pdb	0.554241955280304	-0.20000000298023224
3BDY.pdb	3BDY_RH60A_fwd.pdb	-1.4362642765045166	0.20000000298023224
3BDY.pdb	3BDY_YH106A_fwd.pdb	-4.889126777648926	-0.5
3BDY.pdb	3BDY_YH34A_fwd.pdb	-0.8677257895469666	-0.30000001192092896
3BDY.pdb	3BDY_IL29A_fwd.pdb	-0.2878570556640625	-1.100000023841858
3BDY.pdb	3BDY_YL57A_fwd.pdb	-1.9129705429077148	-0.699999988079071
3BE1.pdb	3BE1_GL55A_fwd.pdb	-1.6550958156585693	0.30000001192092896
3BN9.pdb	3BN9_DA214A_fwd.pdb	-0.5255539417266846	-0.5699999928474426
3BN9.pdb	3BN9_EA163A_fwd.pdb	-0.5476510524749756	-0.3700000047683716
3BN9.pdb	3BN9_KA221A_fwd.pdb	-0.6473897099494934	-0.7900000214576721
3BN9.pdb	3BN9_LA147A_fwd.pdb	0.33865076303482056	-0.3400000035762787
3BN9.pdb	3BN9_TH102R_fwd.pdb	0.8922368884086609	0.05999999865889549
3HFM.pdb	3HFM_YH33A_fwd.pdb	-4.156203746795654	-6.0
3HFM.pdb	3HFM_RY21A_fwd.pdb	-5.864036560058594	-1.0299999713897705
3NGB.pdb	3NGB_GH55S_fwd.pdb	-0.7530322670936584	-0.7300000190734863
3NPS.pdb	3NPS_DA214A_fwd.pdb	-1.8001642227172852	-1.4800000190734863
3NPS.pdb	3NPS_EA163A_fwd.pdb	1.102616310119629	-0.6200000047683716
3NPS.pdb	3NPS_RA51A_fwd.pdb	-0.14022284746170044	-0.14000000059604645
HM_1YY9.pdb	HM_1YY9_TL97C_fwd.pdb	0.6421452164649963	0.5099999904632568
HM_2NYY.pdb	HM_2NYY_PA1062A_fwd.pdb	0.00023353099822998047	-0.23999999463558197
HM_2NZ9.pdb	HM_2NZ9_FA952A_fwd.pdb	-2.703651189804077	-1.5299999713897705
HM_3BN9.pdb	HM_3BN9_QH105V_fwd.pdb	0.19825559854507446	-0.4099999964237213
