# Supplementary material for: Investigating the volume and diversity of data needed for generalizable antibody–antigen ΔΔG prediction
Source: Nat Comput Sci. 2025 Jul 8;5(8):635–47. doi: 10.1038/s43588-025-00823-8 (PMC12374841; doi:10.1038/s43588-025-00823-8)
Supplement: Supplementary file 4 — Unprocessed Graphinity model predictions and true values for experimental and synthetic ΔΔG values. [file 43588_2025_823_MOESM4_ESM.zip › Figure2/Figure2b-Graphinity_Predictions-10FoldCV_CDR_SeqId/Graphinity_Predictions-Experimental_ddG_645-10FoldCV_CDR_SeqId/no_reverse_mutations_with_non_binders/ddG_645-no_rev_muts_w_non_binders-random-fold5.csv]

wt_pdb	mut_pdb	pred_score	true_label
1AK4.pdb	1AK4_GD89V_fwd.pdb	-1.8300492763519287	-2.859999895095825
1BJ1.pdb	1BJ1_FV4A_fwd.pdb	-3.987881898880005	-0.0
1BJ1.pdb	1BJ1_HW77A_fwd.pdb	-0.338603138923645	-0.0
1CZ8.pdb	1CZ8_GW79A_fwd.pdb	-3.3627827167510986	-4.099999904632568
1DQJ.pdb	1DQJ_WC63A_fwd.pdb	-1.8447644710540771	-1.2999999523162842
1DVF.pdb	1DVF_YA50A_fwd.pdb	-2.277683973312378	-0.6899999976158142
1DVF.pdb	1DVF_DB54A_fwd.pdb	-0.1824626624584198	-4.320000171661377
1DVF.pdb	1DVF_DD52A_fwd.pdb	-0.5028315782546997	-1.7000000476837158
1FFW.pdb	1FFW_FA110V_fwd.pdb	-3.371537685394287	-1.2599999904632568
1FFW.pdb	1FFW_TA111I_fwd.pdb	-0.4221223294734955	-0.5600000023841858
1JTG.pdb	1JTG_DB49A_fwd.pdb	-3.7088394165039062	-1.9800000190734863
1KTZ.pdb	1KTZ_EB95A_fwd.pdb	-1.7683794498443604	-1.399999976158142
1KTZ.pdb	1KTZ_SB28L_fwd.pdb	-5.066985130310059	-3.700000047683716
1MHP.pdb	1MHP_GH100F_fwd.pdb	-1.8188283443450928	-0.5699999928474426
1MHP.pdb	1MHP_GH100S_fwd.pdb	-0.8354987502098083	-0.5600000023841858
1MHP.pdb	1MHP_GH53Q_fwd.pdb	-2.146235466003418	-8.0
1MHP.pdb	1MHP_KH64E_fwd.pdb	0.408008873462677	0.1599999964237213
1MHP.pdb	1MHP_RH31Q_fwd.pdb	-0.5714964866638184	-1.309999942779541
1MHP.pdb	1MHP_NL29W_fwd.pdb	-2.604930877685547	-1.5800000429153442
1MHP.pdb	1MHP_NL51K_fwd.pdb	-1.8757846355438232	-0.6600000262260437
1MHP.pdb	1MHP_NL92D_fwd.pdb	-0.9824466109275818	-8.0
1N8Z.pdb	1N8Z_DH102W_fwd.pdb	-1.1298319101333618	0.6899999976158142
1N8Z.pdb	1N8Z_HL91F_fwd.pdb	-0.33694347739219666	0.4300000071525574
1VFB.pdb	1VFB_DC18A_fwd.pdb	0.7319822907447815	-0.30000001192092896
1VFB.pdb	1VFB_GH31W_fwd.pdb	2.1883411407470703	-0.009999999776482582
1VFB.pdb	1VFB_SH28Q_fwd.pdb	0.14934557676315308	-0.07999999821186066
1VFB.pdb	1VFB_YH32E_fwd.pdb	-0.7982813119888306	-1.909999966621399
1VFB.pdb	1VFB_NL31W_fwd.pdb	0.2736225128173828	-0.17000000178813934
2JEL.pdb	2JEL_KP79E_fwd.pdb	-1.8204588890075684	-0.4099999964237213
2JEL.pdb	2JEL_NP38T_fwd.pdb	-1.4392077922821045	-0.0
2JEL.pdb	2JEL_RP17K_fwd.pdb	-1.3895248174667358	-0.0
2NYY.pdb	2NYY_FA925A_fwd.pdb	-3.321927547454834	-4.059999942779541
2NYY.pdb	2NYY_KA1028A_fwd.pdb	-0.8771491050720215	0.029999999329447746
2NYY.pdb	2NYY_SA874A_fwd.pdb	-0.7811222076416016	0.23000000417232513
2NZ9.pdb	2NZ9_SA927A_fwd.pdb	-0.06160712242126465	0.07999999821186066
3BDY.pdb	3BDY_HL95A_fwd.pdb	-0.466894268989563	-2.0
3BDY.pdb	3BDY_RL31A_fwd.pdb	0.09801441431045532	0.20000000298023224
3BDY.pdb	3BDY_SL56A_fwd.pdb	-0.43801945447921753	-0.10000000149011612
3BE1.pdb	3BE1_TH32A_fwd.pdb	-1.896686315536499	0.4000000059604645
3BE1.pdb	3BE1_TH54A_fwd.pdb	-0.7458170056343079	-0.10000000149011612
3BN9.pdb	3BN9_DA46A_fwd.pdb	-2.124621868133545	-0.41999998688697815
3BN9.pdb	3BN9_DA47A_fwd.pdb	-1.3416602611541748	-0.3100000023841858
3BN9.pdb	3BN9_QA23A_fwd.pdb	0.7376125454902649	0.41999998688697815
3BN9.pdb	3BN9_SH30G_fwd.pdb	-1.6706230640411377	-1.3600000143051147
3HFM.pdb	3HFM_CH95F_fwd.pdb	2.507725715637207	-3.25
3HFM.pdb	3HFM_NL31D_fwd.pdb	-3.987285614013672	-1.340000033378601
3HFM.pdb	3HFM_YL50L_fwd.pdb	-3.362773895263672	-4.400000095367432
3NPS.pdb	3NPS_DA47A_fwd.pdb	-1.4380249977111816	-1.0800000429153442
3NPS.pdb	3NPS_DA91A_fwd.pdb	-1.1600430011749268	-1.5199999809265137
3NPS.pdb	3NPS_IA26A_fwd.pdb	1.0649256706237793	-0.6499999761581421
HM_1KTZ.pdb	HM_1KTZ_HB55A_fwd.pdb	-0.9168106317520142	-0.30000001192092896
HM_1KTZ.pdb	HM_1KTZ_SB28A_fwd.pdb	-1.277435064315796	-0.20000000298023224
HM_1KTZ.pdb	HM_1KTZ_VB53A_fwd.pdb	-0.1573425531387329	-0.4000000059604645
HM_1YY9.pdb	HM_1YY9_AH98W_fwd.pdb	-1.1514164209365845	0.23000000417232513
HM_1YY9.pdb	HM_1YY9_TH57G_fwd.pdb	-1.177039623260498	0.46000000834465027
HM_1YY9.pdb	HM_1YY9_TH57P_fwd.pdb	-1.6033309698104858	0.47999998927116394
HM_1YY9.pdb	HM_1YY9_AL25V_fwd.pdb	-0.4673125743865967	0.6200000047683716
HM_1YY9.pdb	HM_1YY9_QL27Y_fwd.pdb	-0.813003420829773	0.8299999833106995
HM_2NYY.pdb	HM_2NYY_RA902A_fwd.pdb	-1.6839218139648438	0.019999999552965164
HM_2NYY.pdb	HM_2NYY_HL34R_fwd.pdb	-0.051596224308013916	-0.6299999952316284
HM_2NYY.pdb	HM_2NYY_SL31N_fwd.pdb	-0.910173237323761	-1.2000000476837158
HM_2NZ9.pdb	HM_2NZ9_KA914A_fwd.pdb	-4.097878456115723	0.3100000023841858
HM_2NZ9.pdb	HM_2NZ9_NA956A_fwd.pdb	-0.15506607294082642	-0.009999999776482582
HM_2NZ9.pdb	HM_2NZ9_RA1063A_fwd.pdb	-3.891169786453247	-4.440000057220459
