# Supplementary material for: Investigating the volume and diversity of data needed for generalizable antibody–antigen ΔΔG prediction
Source: Nat Comput Sci. 2025 Jul 8;5(8):635–47. doi: 10.1038/s43588-025-00823-8 (PMC12374841; doi:10.1038/s43588-025-00823-8)
Supplement: Supplementary file 4 — Unprocessed Graphinity model predictions and true values for experimental and synthetic ΔΔG values. [file 43588_2025_823_MOESM4_ESM.zip › Figure2/Figure2b-Graphinity_Predictions-10FoldCV_CDR_SeqId/Graphinity_Predictions-Experimental_ddG_645-10FoldCV_CDR_SeqId/no_reverse_mutations_with_non_binders/ddG_645-no_rev_muts_w_non_binders-random-fold6.csv]

wt_pdb	mut_pdb	pred_score	true_label
1AK4.pdb	1AK4_AD92G_fwd.pdb	-0.5515130162239075	-0.4099999964237213
1BJ1.pdb	1BJ1_RW69A_fwd.pdb	-2.1115665435791016	-3.690000057220459
1CZ8.pdb	1CZ8_FV4A_fwd.pdb	-1.0583679676055908	-0.0
1CZ8.pdb	1CZ8_IW78A_fwd.pdb	-0.651240348815918	-1.059999942779541
1DQJ.pdb	1DQJ_TC89A_fwd.pdb	-1.2822023630142212	-0.800000011920929
1DQJ.pdb	1DQJ_YH53A_fwd.pdb	-3.175902843475342	-1.2000000476837158
1DQJ.pdb	1DQJ_YL50A_fwd.pdb	-0.77510666847229	-2.700000047683716
1DVF.pdb	1DVF_TB30A_fwd.pdb	-1.1145793199539185	-0.9200000166893005
1JTG.pdb	1JTG_SA105A_fwd.pdb	-0.5284827351570129	-0.5
1KTZ.pdb	1KTZ_SB25A_fwd.pdb	-0.13295912742614746	-0.5
1KTZ.pdb	1KTZ_TB27A_fwd.pdb	-1.5571918487548828	-1.2999999523162842
1MHP.pdb	1MHP_GH100V_fwd.pdb	-5.9369330406188965	-8.0
1MHP.pdb	1MHP_SH52M_fwd.pdb	-5.24714469909668	-2.0799999237060547
1MHP.pdb	1MHP_YH58E_fwd.pdb	-2.4450936317443848	-2.0799999237060547
1MHP.pdb	1MHP_SL23R_fwd.pdb	-0.46403583884239197	0.07000000029802322
1N8Z.pdb	1N8Z_DH31A_fwd.pdb	-0.22573047876358032	-0.25
1N8Z.pdb	1N8Z_FH104A_fwd.pdb	-0.11702585220336914	-1.1699999570846558
1N8Z.pdb	1N8Z_YH33A_fwd.pdb	-1.3430922031402588	0.09000000357627869
1N8Z.pdb	1N8Z_NL30S_fwd.pdb	-1.1264581680297852	-0.05999999865889549
1VFB.pdb	1VFB_IC124A_fwd.pdb	0.37698912620544434	-1.2000000476837158
1VFB.pdb	1VFB_KC116A_fwd.pdb	0.08603745698928833	-0.699999988079071
1VFB.pdb	1VFB_YL32W_fwd.pdb	-0.3904385566711426	-8.0
1VFB.pdb	1VFB_YL50A_fwd.pdb	-3.001777172088623	-0.5
1YY9.pdb	1YY9_NL93A_fwd.pdb	-1.3619413375854492	0.7400000095367432
1YY9.pdb	1YY9_TL31E_fwd.pdb	-0.7631492614746094	0.5199999809265137
2JEL.pdb	2JEL_EP66K_fwd.pdb	-1.780391812324524	-4.130000114440918
2JEL.pdb	2JEL_VP6F_fwd.pdb	-1.3934342861175537	-0.0
2NYY.pdb	2NYY_DA1030A_fwd.pdb	1.0115327835083008	-0.009999999776482582
2NYY.pdb	2NYY_IA928A_fwd.pdb	-0.8991439342498779	0.009999999776482582
2NYY.pdb	2NYY_NA926A_fwd.pdb	-1.6861478090286255	-0.10000000149011612
2NYY.pdb	2NYY_YH56Q_fwd.pdb	-2.7170052528381348	-0.5199999809265137
2NZ9.pdb	2NZ9_FA889A_fwd.pdb	-2.9386448860168457	0.05000000074505806
2NZ9.pdb	2NZ9_KA1028A_fwd.pdb	-2.6090312004089355	0.009999999776482582
2NZ9.pdb	2NZ9_QA887A_fwd.pdb	-1.1972291469573975	-0.10000000149011612
3BDY.pdb	3BDY_GH104A_fwd.pdb	-0.6172496676445007	-0.800000011920929
3BDY.pdb	3BDY_KH31A_fwd.pdb	-0.46470046043395996	-0.20000000298023224
3BDY.pdb	3BDY_GL55A_fwd.pdb	-2.223177909851074	-1.0
3BDY.pdb	3BDY_WL54A_fwd.pdb	-1.7933307886123657	-1.2999999523162842
3BE1.pdb	3BE1_NH55A_fwd.pdb	-2.1081228256225586	0.800000011920929
3BE1.pdb	3BE1_WH99A_fwd.pdb	-0.37338730692863464	-1.7999999523162842
3BE1.pdb	3BE1_YH33A_fwd.pdb	-2.1876721382141113	-2.4000000953674316
3BE1.pdb	3BE1_YL57A_fwd.pdb	0.14217108488082886	-0.8999999761581421
3BN9.pdb	3BN9_FA89A_fwd.pdb	0.04822111129760742	-0.6399999856948853
3BN9.pdb	3BN9_RA48A_fwd.pdb	0.28493839502334595	0.05000000074505806
3BN9.pdb	3BN9_RA51A_fwd.pdb	-0.9623571038246155	0.07000000029802322
3BN9.pdb	3BN9_TA144A_fwd.pdb	-0.5285127758979797	-0.28999999165534973
3BN9.pdb	3BN9_YA52A_fwd.pdb	-1.6461801528930664	-0.019999999552965164
3HFM.pdb	3HFM_CH95A_fwd.pdb	-1.6679911613464355	-5.519999980926514
3HFM.pdb	3HFM_YL96A_fwd.pdb	-1.67520272731781	-2.7100000381469727
3K2M.pdb	3K2M_WD80A_fwd.pdb	-1.3354432582855225	-4.0
3NGB.pdb	3NGB_KH52N_fwd.pdb	0.1010810136795044	-0.18000000715255737
3NGB.pdb	3NGB_TH33Y_fwd.pdb	-0.3663572072982788	-0.07999999821186066
3NPS.pdb	3NPS_FA50A_fwd.pdb	0.003906309604644775	-0.2199999988079071
3NPS.pdb	3NPS_QA168A_fwd.pdb	-0.75450599193573	0.05999999865889549
HM_1KTZ.pdb	HM_1KTZ_EB31A_fwd.pdb	-0.9590845704078674	-1.2000000476837158
HM_1KTZ.pdb	HM_1KTZ_IB101A_fwd.pdb	-0.0738559365272522	-0.5
HM_1KTZ.pdb	HM_1KTZ_IB29A_fwd.pdb	-1.1743850708007812	-1.399999976158142
HM_1KTZ.pdb	HM_1KTZ_LB3A_fwd.pdb	-1.7422114610671997	-1.7999999523162842
HM_1KTZ.pdb	HM_1KTZ_MB88A_fwd.pdb	-1.202864408493042	-0.8999999761581421
HM_2NYY.pdb	HM_2NYY_LA918A_fwd.pdb	-0.5308645963668823	-0.4099999964237213
HM_2NYY.pdb	HM_2NYY_DL30Y_fwd.pdb	0.9456624984741211	-0.6000000238418579
HM_2NYY.pdb	HM_2NYY_SL28Q_fwd.pdb	-0.6722899675369263	-0.699999988079071
HM_2NZ9.pdb	HM_2NZ9_PA1062A_fwd.pdb	-3.0842151641845703	-0.23999999463558197
HM_3BN9.pdb	HM_3BN9_TH28R_fwd.pdb	-0.5698719620704651	0.23999999463558197
