# Supplementary material for: Investigating the volume and diversity of data needed for generalizable antibody–antigen ΔΔG prediction
Source: Nat Comput Sci. 2025 Jul 8;5(8):635–47. doi: 10.1038/s43588-025-00823-8 (PMC12374841; doi:10.1038/s43588-025-00823-8)
Supplement: Supplementary file 4 — Unprocessed Graphinity model predictions and true values for experimental and synthetic ΔΔG values. [file 43588_2025_823_MOESM4_ESM.zip › Figure2/Figure2b-Graphinity_Predictions-10FoldCV_CDR_SeqId/Graphinity_Predictions-Experimental_ddG_645-10FoldCV_CDR_SeqId/no_reverse_mutations_with_non_binders/ddG_645-no_rev_muts_w_non_binders-random-fold7.csv]

wt_pdb	mut_pdb	pred_score	true_label
1AK4.pdb	1AK4_PD90V_fwd.pdb	-1.0471677780151367	-2.859999895095825
1BJ1.pdb	1BJ1_IW70A_fwd.pdb	1.5336592197418213	-3.690000057220459
1BJ1.pdb	1BJ1_IW78A_fwd.pdb	-1.131935715675354	-0.4099999964237213
1BJ1.pdb	1BJ1_KW71A_fwd.pdb	-1.2103140354156494	-0.6499999761581421
1BJ1.pdb	1BJ1_MW81A_fwd.pdb	-2.0049569606781006	-1.4199999570846558
1CZ8.pdb	1CZ8_HW73A_fwd.pdb	-0.34482747316360474	-0.0
1DQJ.pdb	1DQJ_YH33A_fwd.pdb	-4.3791704177856445	-5.5
1DVF.pdb	1DVF_YA49A_fwd.pdb	-1.3888270854949951	-1.6399999856948853
1FFW.pdb	1FFW_EA92K_fwd.pdb	-1.038771629333496	-0.8199999928474426
1JRH.pdb	1JRH_TI4V_fwd.pdb	-0.30627185106277466	0.019999999552965164
1KTZ.pdb	1KTZ_DB94A_fwd.pdb	-1.0762885808944702	-0.8999999761581421
1KTZ.pdb	1KTZ_EB95Q_fwd.pdb	-1.6563124656677246	-1.7000000476837158
1KTZ.pdb	1KTZ_FB6A_fwd.pdb	-2.6617493629455566	-2.9000000953674316
1KTZ.pdb	1KTZ_IB29A_fwd.pdb	-2.322720766067505	-1.2000000476837158
1KTZ.pdb	1KTZ_VB53A_fwd.pdb	-0.23732295632362366	-0.5
1MHP.pdb	1MHP_GH54T_fwd.pdb	-3.9366281032562256	-1.1699999570846558
1MHP.pdb	1MHP_SH35Q_fwd.pdb	-4.777343273162842	-2.7300000190734863
1MHP.pdb	1MHP_NL29K_fwd.pdb	-0.3346947133541107	-8.0
1MHP.pdb	1MHP_SL90T_fwd.pdb	-2.601332664489746	-2.319999933242798
1MLC.pdb	1MLC_KH65D_fwd.pdb	-0.042875587940216064	-0.019999999552965164
1MLC.pdb	1MLC_TH31V_fwd.pdb	0.0673779845237732	-0.5299999713897705
1MLC.pdb	1MLC_TH58D_fwd.pdb	-0.48044121265411377	0.5600000023841858
1MLC.pdb	1MLC_NL32G_fwd.pdb	-1.8452613353729248	0.8500000238418579
1MLC.pdb	1MLC_NL32Y_fwd.pdb	1.2429006099700928	-0.0
1MLC.pdb	1MLC_NL92A_fwd.pdb	-2.1712799072265625	1.25
1N8Z.pdb	1N8Z_NH55A_fwd.pdb	-2.079901695251465	0.15000000596046448
1N8Z.pdb	1N8Z_YH105A_fwd.pdb	-1.0691335201263428	-8.0
1N8Z.pdb	1N8Z_YH57A_fwd.pdb	0.06829339265823364	-0.8700000047683716
1N8Z.pdb	1N8Z_YL92F_fwd.pdb	-0.08016008138656616	0.20999999344348907
1VFB.pdb	1VFB_QC121A_fwd.pdb	-2.832829236984253	-2.9000000953674316
1VFB.pdb	1VFB_RC125A_fwd.pdb	0.9588162302970886	-1.7999999523162842
1VFB.pdb	1VFB_DH58N_fwd.pdb	-0.08902746438980103	0.12999999523162842
1VFB.pdb	1VFB_SH28E_fwd.pdb	-0.48987165093421936	0.10000000149011612
1VFB.pdb	1VFB_WL92A_fwd.pdb	-2.4654664993286133	-3.299999952316284
2JEL.pdb	2JEL_EP5D_fwd.pdb	-1.2514927387237549	-0.4099999964237213
2JEL.pdb	2JEL_EP85D_fwd.pdb	0.35338085889816284	-0.0
2JEL.pdb	2JEL_QP57E_fwd.pdb	-1.593475580215454	0.4099999964237213
2JEL.pdb	2JEL_QP71E_fwd.pdb	-0.8559544682502747	-2.75
2NYY.pdb	2NYY_KA875A_fwd.pdb	-0.8770500421524048	-0.28999999165534973
2NZ9.pdb	2NZ9_HA1036A_fwd.pdb	-5.268382549285889	-7.420000076293945
2NZ9.pdb	2NZ9_NA926A_fwd.pdb	0.4994427561759949	0.15000000596046448
3BDY.pdb	3BDY_YL96A_fwd.pdb	-2.083486795425415	-1.399999976158142
3BE1.pdb	3BE1_YH52A_fwd.pdb	0.6306067109107971	0.800000011920929
3BE1.pdb	3BE1_YH57A_fwd.pdb	0.43994659185409546	-1.7999999523162842
3BE1.pdb	3BE1_PL30A_fwd.pdb	-1.0687408447265625	-0.10000000149011612
3BN9.pdb	3BN9_HA138A_fwd.pdb	-1.95457124710083	-0.09000000357627869
3BN9.pdb	3BN9_IA45A_fwd.pdb	-0.11808943748474121	-0.8399999737739563
3BN9.pdb	3BN9_NA90A_fwd.pdb	-0.3988674581050873	-0.7699999809265137
3BN9.pdb	3BN9_QH105V_fwd.pdb	-0.76591956615448	-1.3600000143051147
3HFM.pdb	3HFM_DH32A_fwd.pdb	0.32181257009506226	-1.899999976158142
3HFM.pdb	3HFM_YL96F_fwd.pdb	-1.2773324251174927	-1.399999976158142
3K2M.pdb	3K2M_YD87A_fwd.pdb	-3.040792465209961	-4.0
3NPS.pdb	3NPS_HA138A_fwd.pdb	0.15825790166854858	-1.8899999856948853
3NPS.pdb	3NPS_IA45A_fwd.pdb	-0.9882071018218994	0.3400000035762787
3NPS.pdb	3NPS_QA140A_fwd.pdb	-0.3915162980556488	-0.30000001192092896
3NPS.pdb	3NPS_QA169A_fwd.pdb	-1.671854019165039	-0.75
3NPS.pdb	3NPS_QA218A_fwd.pdb	-0.571320116519928	0.03999999910593033
3NPS.pdb	3NPS_QA23A_fwd.pdb	-0.8646122217178345	-0.029999999329447746
3NPS.pdb	3NPS_RA82A_fwd.pdb	-0.31424400210380554	0.15000000596046448
3NPS.pdb	3NPS_YA141A_fwd.pdb	-1.6911401748657227	-1.7899999618530273
HM_1KTZ.pdb	HM_1KTZ_NB23A_fwd.pdb	-0.1502322554588318	-0.30000001192092896
HM_1YY9.pdb	HM_1YY9_TL97D_fwd.pdb	0.2198103666305542	0.6600000262260437
HM_2NYY.pdb	HM_2NYY_MH33Q_fwd.pdb	-0.19535735249519348	0.009999999776482582
HM_2NYY.pdb	HM_2NYY_YH56Q_fwd.pdb	-3.309260606765747	-1.190000057220459
