# Supplementary material for: Investigating the volume and diversity of data needed for generalizable antibody–antigen ΔΔG prediction
Source: Nat Comput Sci. 2025 Jul 8;5(8):635–47. doi: 10.1038/s43588-025-00823-8 (PMC12374841; doi:10.1038/s43588-025-00823-8)
Supplement: Supplementary file 4 — Unprocessed Graphinity model predictions and true values for experimental and synthetic ΔΔG values. [file 43588_2025_823_MOESM4_ESM.zip › Figure2/Figure2b-Graphinity_Predictions-10FoldCV_CDR_SeqId/Graphinity_Predictions-Experimental_ddG_645-10FoldCV_CDR_SeqId/no_reverse_mutations_with_non_binders/ddG_645-no_rev_muts_w_non_binders-random-fold8.csv]

wt_pdb	mut_pdb	pred_score	true_label
1AK4.pdb	1AK4_PD85A_fwd.pdb	-1.816746473312378	-0.9200000166893005
1BJ1.pdb	1BJ1_GW75A_fwd.pdb	-2.272773504257202	-2.759999990463257
1BJ1.pdb	1BJ1_IW67A_fwd.pdb	-0.0455285906791687	-0.8199999928474426
1BJ1.pdb	1BJ1_QW76A_fwd.pdb	-0.47592437267303467	-1.75
1CZ8.pdb	1CZ8_YV8A_fwd.pdb	0.6069281697273254	-0.0
1CZ8.pdb	1CZ8_HW77A_fwd.pdb	0.19753974676132202	-0.0
1CZ8.pdb	1CZ8_IW70A_fwd.pdb	0.6603671908378601	-1.2999999523162842
1DQJ.pdb	1DQJ_NC93A_fwd.pdb	-2.5819966793060303	-0.6000000238418579
1DVF.pdb	1DVF_YA49A_fwd.pdb	-1.4499726295471191	-1.75
1DVF.pdb	1DVF_NB56A_fwd.pdb	-1.0442030429840088	-1.1699999570846558
1DVF.pdb	1DVF_HD33A_fwd.pdb	-0.20885434746742249	-1.8799999952316284
1DVF.pdb	1DVF_ID101A_fwd.pdb	-1.5042959451675415	-2.7100000381469727
1DVF.pdb	1DVF_QD104A_fwd.pdb	-0.32317984104156494	-1.6399999856948853
1JRH.pdb	1JRH_EI35Q_fwd.pdb	-0.2596462368965149	-0.10999999940395355
1KTZ.pdb	1KTZ_EB51A_fwd.pdb	-1.0168190002441406	-1.0
1KTZ.pdb	1KTZ_LB3A_fwd.pdb	-1.2310055494308472	-1.899999976158142
1MHP.pdb	1MHP_FH99W_fwd.pdb	-2.5544731616973877	-0.0
1MHP.pdb	1MHP_GH53A_fwd.pdb	-4.277080535888672	-0.5099999904632568
1MHP.pdb	1MHP_GH53N_fwd.pdb	-6.1304779052734375	-1.2599999904632568
1MHP.pdb	1MHP_GH53W_fwd.pdb	-5.758419990539551	-8.0
1MHP.pdb	1MHP_SH52T_fwd.pdb	-1.450657606124878	-8.0
1MHP.pdb	1MHP_HL30K_fwd.pdb	-0.4171580970287323	-1.1699999570846558
1MHP.pdb	1MHP_HL30W_fwd.pdb	0.018118560314178467	-1.2599999904632568
1MHP.pdb	1MHP_NL51Y_fwd.pdb	0.43698400259017944	0.10000000149011612
1MHP.pdb	1MHP_SL90K_fwd.pdb	-3.1040875911712646	-8.0
1MLC.pdb	1MLC_SH57V_fwd.pdb	-1.0441577434539795	0.49000000953674316
1N8Z.pdb	1N8Z_TH54A_fwd.pdb	0.6103112101554871	-0.7799999713897705
1N8Z.pdb	1N8Z_WH99A_fwd.pdb	-1.1338591575622559	-8.0
1N8Z.pdb	1N8Z_TL94S_fwd.pdb	0.22688060998916626	-0.3100000023841858
1VFB.pdb	1VFB_LC129A_fwd.pdb	-0.23993277549743652	-0.20000000298023224
1VFB.pdb	1VFB_SC24A_fwd.pdb	-0.013554632663726807	-0.800000011920929
1VFB.pdb	1VFB_GH31E_fwd.pdb	-0.8076026439666748	0.5099999904632568
1VFB.pdb	1VFB_SH28N_fwd.pdb	-1.24239182472229	-0.15000000596046448
1VFB.pdb	1VFB_YH32A_fwd.pdb	-0.9936935305595398	-1.100000023841858
1VFB.pdb	1VFB_TL53R_fwd.pdb	-1.4749033451080322	-1.6699999570846558
1VFB.pdb	1VFB_YL50R_fwd.pdb	-1.039031744003296	-0.8500000238418579
1YY9.pdb	1YY9_SL26D_fwd.pdb	-1.8456981182098389	0.20000000298023224
2JEL.pdb	2JEL_EP70K_fwd.pdb	-0.05630660057067871	-4.130000114440918
2JEL.pdb	2JEL_EP83A_fwd.pdb	-0.009006381034851074	-0.0
2JEL.pdb	2JEL_PP11E_fwd.pdb	-2.0901410579681396	-0.0
2JEL.pdb	2JEL_RP17G_fwd.pdb	0.46897196769714355	-0.0
2NYY.pdb	2NYY_SL31N_fwd.pdb	-0.48750025033950806	0.36000001430511475
2NZ9.pdb	2NZ9_DA1034A_fwd.pdb	-3.6178689002990723	-2.3399999141693115
2NZ9.pdb	2NZ9_EA892A_fwd.pdb	-3.239086627960205	-2.7699999809265137
2NZ9.pdb	2NZ9_FA925A_fwd.pdb	-2.0914106369018555	-3.3399999141693115
2NZ9.pdb	2NZ9_KA875A_fwd.pdb	-1.2203174829483032	-0.5400000214576721
2NZ9.pdb	2NZ9_RA1033A_fwd.pdb	-0.5685494542121887	-0.28999999165534973
2NZ9.pdb	2NZ9_TA1035A_fwd.pdb	-1.452535629272461	-2.369999885559082
3BDY.pdb	3BDY_IL33A_fwd.pdb	2.1144859790802	-0.800000011920929
3BDY.pdb	3BDY_PL30A_fwd.pdb	-0.7572243213653564	-0.20000000298023224
3BE1.pdb	3BE1_IL33A_fwd.pdb	-0.5058060884475708	-0.8999999761581421
3BE1.pdb	3BE1_TL97A_fwd.pdb	-0.8442379236221313	0.4000000059604645
3BN9.pdb	3BN9_FA50A_fwd.pdb	-0.5432348847389221	0.05000000074505806
3HFM.pdb	3HFM_YY20A_fwd.pdb	-3.584193706512451	-4.869999885559082
3K2M.pdb	3K2M_RD38A_fwd.pdb	-0.20663851499557495	-2.5
3NPS.pdb	3NPS_TA144A_fwd.pdb	-0.24345660209655762	-0.18000000715255737
3NPS.pdb	3NPS_TA93A_fwd.pdb	-0.6252017617225647	-0.7300000190734863
HM_1KTZ.pdb	HM_1KTZ_DB8N_fwd.pdb	-0.4612972140312195	-2.0
HM_1KTZ.pdb	HM_1KTZ_FB6A_fwd.pdb	-2.165862798690796	-3.0
HM_1YY9.pdb	HM_1YY9_IH51G_fwd.pdb	-0.5031216144561768	0.5099999904632568
HM_2NYY.pdb	HM_2NYY_NA917A_fwd.pdb	-0.637386679649353	-0.30000001192092896
HM_2NYY.pdb	HM_2NYY_RA1060A_fwd.pdb	-1.1632089614868164	-0.5799999833106995
HM_2NZ9.pdb	HM_2NZ9_EA919A_fwd.pdb	-3.4430880546569824	-0.5
HM_3BN9.pdb	HM_3BN9_TH102R_fwd.pdb	0.3299897313117981	1.5700000524520874
