# Supplementary material for: Investigating the volume and diversity of data needed for generalizable antibody–antigen ΔΔG prediction
Source: Nat Comput Sci. 2025 Jul 8;5(8):635–47. doi: 10.1038/s43588-025-00823-8 (PMC12374841; doi:10.1038/s43588-025-00823-8)
Supplement: Supplementary file 4 — Unprocessed Graphinity model predictions and true values for experimental and synthetic ΔΔG values. [file 43588_2025_823_MOESM4_ESM.zip › Figure2/Figure2b-Graphinity_Predictions-10FoldCV_CDR_SeqId/Graphinity_Predictions-Experimental_ddG_645-10FoldCV_CDR_SeqId/no_reverse_mutations_with_non_binders/ddG_645-no_rev_muts_w_non_binders-random-fold9.csv]

wt_pdb	mut_pdb	pred_score	true_label
1AK4.pdb	1AK4_ID91A_fwd.pdb	-0.473783016204834	-0.07000000029802322
1BJ1.pdb	1BJ1_MW68A_fwd.pdb	-1.377331018447876	-3.690000057220459
1CZ8.pdb	1CZ8_IW67A_fwd.pdb	-0.2786678671836853	-0.949999988079071
1CZ8.pdb	1CZ8_MW68A_fwd.pdb	-0.5096230506896973	-4.099999904632568
1CZ8.pdb	1CZ8_YW32A_fwd.pdb	-1.1441748142242432	-1.940000057220459
1DQJ.pdb	1DQJ_LC75A_fwd.pdb	-1.4525469541549683	-1.5
1DQJ.pdb	1DQJ_NL31A_fwd.pdb	-0.5406957268714905	-2.0
1DQJ.pdb	1DQJ_SL91A_fwd.pdb	-0.9754067063331604	-1.399999976158142
1DVF.pdb	1DVF_DB100A_fwd.pdb	-0.2605985701084137	-2.819999933242798
1DVF.pdb	1DVF_DB58A_fwd.pdb	-1.313997507095337	-1.6200000047683716
1DVF.pdb	1DVF_RB99A_fwd.pdb	-0.9488965272903442	-1.8899999856948853
1DVF.pdb	1DVF_YB32A_fwd.pdb	-2.4795854091644287	-1.850000023841858
1DVF.pdb	1DVF_RD106A_fwd.pdb	0.3775539994239807	-4.130000114440918
1JTG.pdb	1JTG_SA209A_fwd.pdb	-1.1433007717132568	-1.3200000524520874
1KTZ.pdb	1KTZ_DB8N_fwd.pdb	-0.8235660195350647	-1.7000000476837158
1KTZ.pdb	1KTZ_IB26A_fwd.pdb	-1.4231812953948975	-1.899999976158142
1KTZ.pdb	1KTZ_MB88A_fwd.pdb	0.1950690746307373	-0.800000011920929
1MHP.pdb	1MHP_GH100L_fwd.pdb	-6.793578147888184	-2.7300000190734863
1MHP.pdb	1MHP_GH102S_fwd.pdb	-1.5026922225952148	-8.0
1MHP.pdb	1MHP_GH53S_fwd.pdb	-1.1490594148635864	-0.6800000071525574
1MHP.pdb	1MHP_TH50Q_fwd.pdb	-4.249146461486816	-8.0
1MHP.pdb	1MHP_YH58Q_fwd.pdb	-0.9495130777359009	-2.0799999237060547
1MHP.pdb	1MHP_GL91Q_fwd.pdb	-0.3764682412147522	-1.5800000429153442
1MHP.pdb	1MHP_HL30R_fwd.pdb	-2.579622268676758	-1.1200000047683716
1MHP.pdb	1MHP_NL29Y_fwd.pdb	-2.796272039413452	-1.909999966621399
1MHP.pdb	1MHP_SL90R_fwd.pdb	-6.78156042098999	-2.7300000190734863
1N8Z.pdb	1N8Z_SL52A_fwd.pdb	-0.941664457321167	0.3100000023841858
1VFB.pdb	1VFB_NC19A_fwd.pdb	-3.3444998264312744	-0.30000001192092896
1VFB.pdb	1VFB_DH54A_fwd.pdb	-0.9817056655883789	-1.0
1VFB.pdb	1VFB_SH28D_fwd.pdb	0.030624330043792725	-0.0
1VFB.pdb	1VFB_WH52A_fwd.pdb	1.3200414180755615	-0.8999999761581421
1VFB.pdb	1VFB_YL32A_fwd.pdb	-4.861073017120361	-1.7000000476837158
1VFB.pdb	1VFB_YL50K_fwd.pdb	-0.6507930159568787	-1.6699999570846558
2JEL.pdb	2JEL_HP76A_fwd.pdb	1.3284506797790527	0.4099999964237213
2JEL.pdb	2JEL_NP12D_fwd.pdb	-0.6239609122276306	-0.0
2JEL.pdb	2JEL_QP3K_fwd.pdb	-0.5989685654640198	-4.130000114440918
2JEL.pdb	2JEL_TP36Q_fwd.pdb	-0.3692469000816345	-0.4099999964237213
2NYY.pdb	2NYY_TA1035A_fwd.pdb	-0.7401852607727051	-1.6200000047683716
3BDY.pdb	3BDY_DH32A_fwd.pdb	-0.37332019209861755	-0.20000000298023224
3BDY.pdb	3BDY_RH51A_fwd.pdb	-1.60420560836792	0.30000001192092896
3BDY.pdb	3BDY_TH33A_fwd.pdb	-0.47795042395591736	0.4000000059604645
3BE1.pdb	3BE1_DH102A_fwd.pdb	-2.3176732063293457	0.10000000149011612
3BE1.pdb	3BE1_RH50A_fwd.pdb	-1.570462942123413	-2.4000000953674316
3BE1.pdb	3BE1_RH59A_fwd.pdb	-0.8557326197624207	-2.5
3BE1.pdb	3BE1_HL95A_fwd.pdb	-4.1681904792785645	-0.8999999761581421
3BE1.pdb	3BE1_SL34A_fwd.pdb	-0.04045024514198303	0.20000000298023224
3BN9.pdb	3BN9_DA91A_fwd.pdb	-0.5392691493034363	-6.699999809265137
3BN9.pdb	3BN9_QA169A_fwd.pdb	-0.7447725534439087	-2.509999990463257
3BN9.pdb	3BN9_SH30N_fwd.pdb	-2.460407257080078	-1.3600000143051147
3BN9.pdb	3BN9_TH102Q_fwd.pdb	-0.7289227843284607	-0.0
3HFM.pdb	3HFM_KY97M_fwd.pdb	-3.376516580581665	-1.090000033378601
3NPS.pdb	3NPS_FA89A_fwd.pdb	-0.9020195603370667	-1.6100000143051147
3NPS.pdb	3NPS_LA147A_fwd.pdb	-0.4794718623161316	-0.30000001192092896
3NPS.pdb	3NPS_NA90A_fwd.pdb	-0.5488567352294922	-0.25999999046325684
3NPS.pdb	3NPS_RA219A_fwd.pdb	1.5337789058685303	0.07999999821186066
3NPS.pdb	3NPS_RA48A_fwd.pdb	-3.059098482131958	1.0700000524520874
HM_1KTZ.pdb	HM_1KTZ_DB8A_fwd.pdb	-2.863795280456543	-1.5
HM_1KTZ.pdb	HM_1KTZ_FB86A_fwd.pdb	0.40834951400756836	-0.8999999761581421
HM_2NYY.pdb	HM_2NYY_FA952A_fwd.pdb	-3.6084258556365967	-1.5299999713897705
HM_2NYY.pdb	HM_2NYY_IA916A_fwd.pdb	0.03824108839035034	-0.949999988079071
HM_2NYY.pdb	HM_2NYY_RA1063A_fwd.pdb	-2.693814277648926	-4.440000057220459
HM_2NYY.pdb	HM_2NYY_YH30Q_fwd.pdb	-2.5849883556365967	-1.3300000429153442
HM_2NZ9.pdb	HM_2NZ9_NA917A_fwd.pdb	-1.3550338745117188	-0.30000001192092896
HM_2NZ9.pdb	HM_2NZ9_SA953A_fwd.pdb	0.5574637055397034	0.6600000262260437
