# Supplementary material for: Investigating the volume and diversity of data needed for generalizable antibody–antigen ΔΔG prediction
Source: Nat Comput Sci. 2025 Jul 8;5(8):635–47. doi: 10.1038/s43588-025-00823-8 (PMC12374841; doi:10.1038/s43588-025-00823-8)
Supplement: Supplementary file 4 — Unprocessed Graphinity model predictions and true values for experimental and synthetic ΔΔG values. [file 43588_2025_823_MOESM4_ESM.zip › Figure2/Figure2b-Graphinity_Predictions-10FoldCV_CDR_SeqId/Graphinity_Predictions-Experimental_ddG_645-10FoldCV_CDR_SeqId/with_reverse_mutations_no_non_binders/ddG_645-w_rev_muts_no_non_binders-cutoff_100-fold1.csv]

wt_pdb	mut_pdb	pred_score	true_label
3BDY.pdb	3BDY_DH32A_fwd.pdb	-0.22123581171035767	-0.20000000298023224
3BDY.pdb	3BDY_DH103A_fwd.pdb	-0.3095838129520416	-0.0
3BDY.pdb	3BDY_FH105A_fwd.pdb	-0.9346816539764404	-0.699999988079071
3BDY.pdb	3BDY_GH101A_fwd.pdb	-0.7182524800300598	-0.20000000298023224
3BDY.pdb	3BDY_GH102A_fwd.pdb	-0.18758678436279297	0.10000000149011612
3BDY.pdb	3BDY_GH104A_fwd.pdb	-0.3292918801307678	-0.800000011920929
3BDY.pdb	3BDY_KH31A_fwd.pdb	-0.6919888854026794	-0.20000000298023224
3BDY.pdb	3BDY_NH56A_fwd.pdb	1.6292674541473389	0.20000000298023224
3BDY.pdb	3BDY_RH51A_fwd.pdb	-0.8519883155822754	0.30000001192092896
3BDY.pdb	3BDY_RH60A_fwd.pdb	-0.5541394948959351	0.20000000298023224
3BDY.pdb	3BDY_TH33A_fwd.pdb	-1.980634331703186	0.4000000059604645
3BDY.pdb	3BDY_TH55A_fwd.pdb	1.0772223472595215	0.5
3BDY.pdb	3BDY_WH100A_fwd.pdb	-1.100102186203003	-2.0
3BDY.pdb	3BDY_YH106A_fwd.pdb	-3.041015625	-0.5
3BDY.pdb	3BDY_YH34A_fwd.pdb	-2.238831043243408	-0.30000001192092896
3BDY.pdb	3BDY_YH53A_fwd.pdb	-0.19546811282634735	-0.4000000059604645
3BDY.pdb	3BDY_YH58A_fwd.pdb	-1.0979598760604858	-0.20000000298023224
3BDY.pdb	3BDY_DL28A_fwd.pdb	-0.1496061086654663	-0.0
3BDY.pdb	3BDY_GL35A_fwd.pdb	0.10133622586727142	-1.2000000476837158
3BDY.pdb	3BDY_GL55A_fwd.pdb	-0.4864721894264221	-1.0
3BDY.pdb	3BDY_HL95A_fwd.pdb	-0.37089455127716064	-2.0
3BDY.pdb	3BDY_IL29A_fwd.pdb	-0.4277183413505554	-1.100000023841858
3BDY.pdb	3BDY_IL33A_fwd.pdb	0.5257925391197205	-0.800000011920929
3BDY.pdb	3BDY_PL30A_fwd.pdb	0.24776463210582733	-0.20000000298023224
3BDY.pdb	3BDY_RL31A_fwd.pdb	-0.28764641284942627	0.20000000298023224
3BDY.pdb	3BDY_SL32A_fwd.pdb	-0.8927773237228394	-1.0
3BDY.pdb	3BDY_SL34A_fwd.pdb	-0.7905963063240051	-1.2999999523162842
3BDY.pdb	3BDY_SL56A_fwd.pdb	-0.6069469451904297	-0.10000000149011612
3BDY.pdb	3BDY_TL97A_fwd.pdb	0.24195271730422974	0.30000001192092896
3BDY.pdb	3BDY_TL98A_fwd.pdb	-0.6768302917480469	-0.0
3BDY.pdb	3BDY_WL54A_fwd.pdb	-1.8557279109954834	-1.2999999523162842
3BDY.pdb	3BDY_YL36A_fwd.pdb	-2.67804217338562	-1.7000000476837158
3BDY.pdb	3BDY_YL57A_fwd.pdb	-0.23528653383255005	-0.699999988079071
3BDY.pdb	3BDY_YL96A_fwd.pdb	-2.3748667240142822	-1.399999976158142
3BE1.pdb	3BE1_DH31A_fwd.pdb	-0.6862716674804688	-0.4000000059604645
3BE1.pdb	3BE1_DH102A_fwd.pdb	-0.9048944115638733	0.10000000149011612
3BE1.pdb	3BE1_FH104A_fwd.pdb	-0.18645361065864563	-1.899999976158142
3BE1.pdb	3BE1_GH100A_fwd.pdb	0.6031468510627747	-0.10000000149011612
3BE1.pdb	3BE1_GH101A_fwd.pdb	-0.3156440258026123	-0.30000001192092896
3BE1.pdb	3BE1_GH103A_fwd.pdb	0.11932307481765747	-1.7999999523162842
3BE1.pdb	3BE1_KH30A_fwd.pdb	-0.0338258258998394	0.30000001192092896
3BE1.pdb	3BE1_NH55A_fwd.pdb	-1.0299917459487915	0.800000011920929
3BE1.pdb	3BE1_RH50A_fwd.pdb	-1.8848514556884766	-2.4000000953674316
3BE1.pdb	3BE1_RH59A_fwd.pdb	-1.1195409297943115	-2.5
3BE1.pdb	3BE1_TH32A_fwd.pdb	-1.411533236503601	0.4000000059604645
3BE1.pdb	3BE1_TH54A_fwd.pdb	-0.4689454436302185	-0.10000000149011612
3BE1.pdb	3BE1_WH99A_fwd.pdb	-0.5040407776832581	-1.7999999523162842
3BE1.pdb	3BE1_YH105A_fwd.pdb	-1.3693113327026367	-1.2000000476837158
3BE1.pdb	3BE1_YH33A_fwd.pdb	-2.8488950729370117	-2.4000000953674316
3BE1.pdb	3BE1_YH52A_fwd.pdb	-1.2722593545913696	0.800000011920929
3BE1.pdb	3BE1_YH57A_fwd.pdb	-1.4110147953033447	-1.7999999523162842
3BE1.pdb	3BE1_DL28A_fwd.pdb	-0.4362837076187134	-0.0
3BE1.pdb	3BE1_GL35A_fwd.pdb	-0.05613645538687706	-0.30000001192092896
3BE1.pdb	3BE1_GL55A_fwd.pdb	-0.0828295573592186	0.30000001192092896
3BE1.pdb	3BE1_HL95A_fwd.pdb	-0.5976433753967285	-0.8999999761581421
3BE1.pdb	3BE1_IL29A_fwd.pdb	-0.691627025604248	0.20000000298023224
3BE1.pdb	3BE1_IL33A_fwd.pdb	-0.15923653542995453	-0.8999999761581421
3BE1.pdb	3BE1_PL30A_fwd.pdb	-0.13285671174526215	-0.10000000149011612
3BE1.pdb	3BE1_RL31A_fwd.pdb	0.1639605313539505	0.20000000298023224
3BE1.pdb	3BE1_SL32A_fwd.pdb	0.03849269077181816	-0.30000001192092896
3BE1.pdb	3BE1_SL34A_fwd.pdb	-0.5047768950462341	0.20000000298023224
3BE1.pdb	3BE1_SL56A_fwd.pdb	-0.43927299976348877	-0.30000001192092896
3BE1.pdb	3BE1_TL97A_fwd.pdb	-1.2138502597808838	0.4000000059604645
3BE1.pdb	3BE1_TL98A_fwd.pdb	-1.3851548433303833	-1.399999976158142
3BE1.pdb	3BE1_WL54A_fwd.pdb	-0.5756900310516357	-1.399999976158142
3BE1.pdb	3BE1_YL36A_fwd.pdb	-3.245123863220215	0.800000011920929
3BE1.pdb	3BE1_YL57A_fwd.pdb	-0.05732092261314392	-0.8999999761581421
3BE1.pdb	3BE1_YL96A_fwd.pdb	-2.1846933364868164	-0.5
3K2M.pdb	3K2M_ED52A_fwd.pdb	-0.6935024857521057	-2.5
3K2M.pdb	3K2M_MD88A_fwd.pdb	-2.6750521659851074	-4.0
3K2M.pdb	3K2M_RD38A_fwd.pdb	-0.5562436580657959	-2.5
3K2M.pdb	3K2M_WD80A_fwd.pdb	-1.1582496166229248	-4.0
3K2M.pdb	3K2M_YD35A_fwd.pdb	-1.3647621870040894	-1.0
3K2M.pdb	3K2M_YD36A_fwd.pdb	-2.1220667362213135	-3.700000047683716
3K2M.pdb	3K2M_YD87A_fwd.pdb	-1.7270129919052124	-4.0
