# Supplementary material for: Investigating the volume and diversity of data needed for generalizable antibody–antigen ΔΔG prediction
Source: Nat Comput Sci. 2025 Jul 8;5(8):635–47. doi: 10.1038/s43588-025-00823-8 (PMC12374841; doi:10.1038/s43588-025-00823-8)
Supplement: Supplementary file 4 — Unprocessed Graphinity model predictions and true values for experimental and synthetic ΔΔG values. [file 43588_2025_823_MOESM4_ESM.zip › Figure2/Figure2b-Graphinity_Predictions-10FoldCV_CDR_SeqId/Graphinity_Predictions-Experimental_ddG_645-10FoldCV_CDR_SeqId/with_reverse_mutations_no_non_binders/ddG_645-w_rev_muts_no_non_binders-cutoff_100-fold2.csv]

wt_pdb	mut_pdb	pred_score	true_label
1KTZ.pdb	1KTZ_DB94A_fwd.pdb	-0.9345220327377319	-0.8999999761581421
1KTZ.pdb	1KTZ_DB8A_fwd.pdb	-0.8034245371818542	-1.399999976158142
1KTZ.pdb	1KTZ_DB8N_fwd.pdb	-0.5082980394363403	-1.7000000476837158
1KTZ.pdb	1KTZ_EB95A_fwd.pdb	-0.7516491413116455	-1.399999976158142
1KTZ.pdb	1KTZ_EB95Q_fwd.pdb	-0.35128146409988403	-1.7000000476837158
1KTZ.pdb	1KTZ_EB31A_fwd.pdb	-0.3813588619232178	-1.2999999523162842
1KTZ.pdb	1KTZ_EB51A_fwd.pdb	-0.9266659021377563	-1.0
1KTZ.pdb	1KTZ_FB86A_fwd.pdb	-1.2786409854888916	-0.8999999761581421
1KTZ.pdb	1KTZ_FB6A_fwd.pdb	-2.4009764194488525	-2.9000000953674316
1KTZ.pdb	1KTZ_HB55A_fwd.pdb	-1.1040198802947998	-0.4000000059604645
1KTZ.pdb	1KTZ_IB101A_fwd.pdb	-0.12138697504997253	-0.5
1KTZ.pdb	1KTZ_IB26A_fwd.pdb	-0.8886985778808594	-1.899999976158142
1KTZ.pdb	1KTZ_IB29A_fwd.pdb	0.03881990909576416	-1.2000000476837158
1KTZ.pdb	1KTZ_LB3A_fwd.pdb	-0.4618991017341614	-1.899999976158142
1KTZ.pdb	1KTZ_MB88A_fwd.pdb	-0.5083904266357422	-0.800000011920929
1KTZ.pdb	1KTZ_NB23A_fwd.pdb	-0.37546855211257935	-0.30000001192092896
1KTZ.pdb	1KTZ_SB25A_fwd.pdb	-0.46181052923202515	-0.5
1KTZ.pdb	1KTZ_SB28A_fwd.pdb	-0.21592992544174194	-0.4000000059604645
1KTZ.pdb	1KTZ_SB28L_fwd.pdb	1.0864843130111694	-3.700000047683716
1KTZ.pdb	1KTZ_TB27A_fwd.pdb	-0.8610017895698547	-1.2999999523162842
1KTZ.pdb	1KTZ_VB38A_fwd.pdb	-0.0008556917309761047	-0.699999988079071
1KTZ.pdb	1KTZ_VB53A_fwd.pdb	-0.06156810000538826	-0.5
HM_1KTZ.pdb	HM_1KTZ_DB94A_fwd.pdb	-0.9558049440383911	-0.800000011920929
HM_1KTZ.pdb	HM_1KTZ_DB8A_fwd.pdb	-0.6009519100189209	-1.5
HM_1KTZ.pdb	HM_1KTZ_DB8N_fwd.pdb	-0.29995813965797424	-2.0
HM_1KTZ.pdb	HM_1KTZ_EB95A_fwd.pdb	-0.8099579811096191	-1.5
HM_1KTZ.pdb	HM_1KTZ_EB95Q_fwd.pdb	-0.4091340899467468	-1.600000023841858
HM_1KTZ.pdb	HM_1KTZ_EB31A_fwd.pdb	-0.2832672894001007	-1.2000000476837158
HM_1KTZ.pdb	HM_1KTZ_EB51A_fwd.pdb	-0.9490378499031067	-1.100000023841858
HM_1KTZ.pdb	HM_1KTZ_FB86A_fwd.pdb	-1.3058874607086182	-0.8999999761581421
HM_1KTZ.pdb	HM_1KTZ_FB6A_fwd.pdb	-2.020657539367676	-3.0
HM_1KTZ.pdb	HM_1KTZ_HB55A_fwd.pdb	-0.9815517663955688	-0.30000001192092896
HM_1KTZ.pdb	HM_1KTZ_IB101A_fwd.pdb	-0.12117695808410645	-0.5
HM_1KTZ.pdb	HM_1KTZ_IB26A_fwd.pdb	-0.6638590693473816	-1.899999976158142
HM_1KTZ.pdb	HM_1KTZ_IB29A_fwd.pdb	0.037999048829078674	-1.399999976158142
HM_1KTZ.pdb	HM_1KTZ_LB3A_fwd.pdb	-0.31702566146850586	-1.7999999523162842
HM_1KTZ.pdb	HM_1KTZ_MB88A_fwd.pdb	-0.5338060259819031	-0.8999999761581421
HM_1KTZ.pdb	HM_1KTZ_NB23A_fwd.pdb	-0.47162115573883057	-0.30000001192092896
HM_1KTZ.pdb	HM_1KTZ_SB25A_fwd.pdb	-0.45152127742767334	-0.30000001192092896
HM_1KTZ.pdb	HM_1KTZ_SB28A_fwd.pdb	-0.2174258530139923	-0.20000000298023224
HM_1KTZ.pdb	HM_1KTZ_SB28L_fwd.pdb	0.9945146441459656	-4.0
HM_1KTZ.pdb	HM_1KTZ_TB27A_fwd.pdb	-0.8032663464546204	-1.5
HM_1KTZ.pdb	HM_1KTZ_VB38A_fwd.pdb	-0.0011799782514572144	-0.699999988079071
HM_1KTZ.pdb	HM_1KTZ_VB53A_fwd.pdb	-0.030254341661930084	-0.4000000059604645
1N8Z.pdb	1N8Z_DH31A_fwd.pdb	-1.5719980001449585	-0.25
1N8Z.pdb	1N8Z_DH102A_fwd.pdb	-0.8793193101882935	-1.2100000381469727
1N8Z.pdb	1N8Z_DH102W_fwd.pdb	-0.047581762075424194	0.6899999976158142
1N8Z.pdb	1N8Z_FH104A_fwd.pdb	-1.4686994552612305	-1.1699999570846558
1N8Z.pdb	1N8Z_KH30A_fwd.pdb	-0.5340111255645752	-0.6100000143051147
1N8Z.pdb	1N8Z_NH55A_fwd.pdb	-0.8513902425765991	0.15000000596046448
1N8Z.pdb	1N8Z_TH32A_fwd.pdb	-1.2102659940719604	-0.3799999952316284
1N8Z.pdb	1N8Z_TH54A_fwd.pdb	-0.5846969485282898	-0.7799999713897705
1N8Z.pdb	1N8Z_YH105F_fwd.pdb	0.07493799924850464	0.05000000074505806
1N8Z.pdb	1N8Z_YH105F_fwd.pdb	0.07493855059146881	-0.8199999928474426
1N8Z.pdb	1N8Z_YH109V_fwd.pdb	-1.059317708015442	-0.2199999988079071
1N8Z.pdb	1N8Z_YH33A_fwd.pdb	-2.2663426399230957	0.09000000357627869
1N8Z.pdb	1N8Z_YH52A_fwd.pdb	-1.6476598978042603	-0.23000000417232513
1N8Z.pdb	1N8Z_YH57A_fwd.pdb	-1.4126101732254028	-0.8700000047683716
1N8Z.pdb	1N8Z_DL28N_fwd.pdb	-0.4868946075439453	0.2800000011920929
1N8Z.pdb	1N8Z_FL53N_fwd.pdb	-1.0823153257369995	-1.2100000381469727
1N8Z.pdb	1N8Z_HL91F_fwd.pdb	0.09471432864665985	0.4300000071525574
1N8Z.pdb	1N8Z_HL91F_fwd.pdb	0.09471441805362701	-0.029999999329447746
1N8Z.pdb	1N8Z_NL30A_fwd.pdb	-0.9605371952056885	-1.1200000047683716
1N8Z.pdb	1N8Z_NL30S_fwd.pdb	-0.4737732410430908	-0.05999999865889549
1N8Z.pdb	1N8Z_RL66G_fwd.pdb	-1.5300297737121582	-0.2199999988079071
1N8Z.pdb	1N8Z_SL50A_fwd.pdb	-0.20944897830486298	0.07000000029802322
1N8Z.pdb	1N8Z_SL52A_fwd.pdb	-0.524097740650177	0.3100000023841858
1N8Z.pdb	1N8Z_TL31A_fwd.pdb	-0.6059294939041138	-0.800000011920929
1N8Z.pdb	1N8Z_TL93A_fwd.pdb	-0.4044785499572754	-0.8199999928474426
1N8Z.pdb	1N8Z_TL94A_fwd.pdb	-0.5938881039619446	0.11999999731779099
1N8Z.pdb	1N8Z_TL94S_fwd.pdb	-0.3278312087059021	-0.3100000023841858
1N8Z.pdb	1N8Z_YL49A_fwd.pdb	-0.6364633440971375	-1.0499999523162842
1N8Z.pdb	1N8Z_YL92A_fwd.pdb	-0.5429446697235107	-1.3600000143051147
1N8Z.pdb	1N8Z_YL92F_fwd.pdb	-0.052871838212013245	0.20999999344348907
