# Supplementary material for: Investigating the volume and diversity of data needed for generalizable antibody–antigen ΔΔG prediction
Source: Nat Comput Sci. 2025 Jul 8;5(8):635–47. doi: 10.1038/s43588-025-00823-8 (PMC12374841; doi:10.1038/s43588-025-00823-8)
Supplement: Supplementary file 4 — Unprocessed Graphinity model predictions and true values for experimental and synthetic ΔΔG values. [file 43588_2025_823_MOESM4_ESM.zip › Figure2/Figure2b-Graphinity_Predictions-10FoldCV_CDR_SeqId/Graphinity_Predictions-Experimental_ddG_645-10FoldCV_CDR_SeqId/with_reverse_mutations_no_non_binders/ddG_645-w_rev_muts_no_non_binders-cutoff_100-fold3.csv]

wt_pdb	mut_pdb	pred_score	true_label
1DVF.pdb	1DVF_HA30A_fwd.pdb	-0.5481299757957458	-1.6699999570846558
1DVF.pdb	1DVF_SA93A_fwd.pdb	-0.2004707008600235	-1.1699999570846558
1DVF.pdb	1DVF_WA92A_fwd.pdb	-0.2138223648071289	-0.3400000035762787
1DVF.pdb	1DVF_YA32A_fwd.pdb	-0.4208419919013977	-2.049999952316284
1DVF.pdb	1DVF_YA49A_fwd.pdb	-0.15447025001049042	-1.6399999856948853
1DVF.pdb	1DVF_YA49A_fwd.pdb	-0.1544690579175949	-1.75
1DVF.pdb	1DVF_YA50A_fwd.pdb	-1.8159613609313965	-0.6899999976158142
1DVF.pdb	1DVF_DB100A_fwd.pdb	0.3832516074180603	-2.819999933242798
1DVF.pdb	1DVF_DB54A_fwd.pdb	-0.40742024779319763	-4.320000171661377
1DVF.pdb	1DVF_DB58A_fwd.pdb	-1.7521247863769531	-1.6200000047683716
1DVF.pdb	1DVF_EB98A_fwd.pdb	-0.13348998129367828	-4.230000019073486
1DVF.pdb	1DVF_NB56A_fwd.pdb	-2.1679959297180176	-1.1699999570846558
1DVF.pdb	1DVF_RB99A_fwd.pdb	-0.518693745136261	-1.8899999856948853
1DVF.pdb	1DVF_TB30A_fwd.pdb	-0.8564749956130981	-0.9200000166893005
1DVF.pdb	1DVF_WB52A_fwd.pdb	-0.9357133507728577	-4.170000076293945
1DVF.pdb	1DVF_YB101F_fwd.pdb	-0.15062038600444794	-2.0299999713897705
1DVF.pdb	1DVF_YB32A_fwd.pdb	-1.3261202573776245	-1.850000023841858
1DVF.pdb	1DVF_YC49A_fwd.pdb	-1.646456003189087	-1.8799999952316284
1DVF.pdb	1DVF_DD52A_fwd.pdb	0.16853205859661102	-1.7000000476837158
1DVF.pdb	1DVF_HD33A_fwd.pdb	-1.1216740608215332	-1.8799999952316284
1DVF.pdb	1DVF_ID101A_fwd.pdb	-0.37199267745018005	-2.7100000381469727
1DVF.pdb	1DVF_KD30A_fwd.pdb	-0.32798612117767334	-1.0099999904632568
1DVF.pdb	1DVF_ND55A_fwd.pdb	-0.11306921392679214	-1.8799999952316284
1DVF.pdb	1DVF_QD104A_fwd.pdb	-2.1171605587005615	-1.6399999856948853
1DVF.pdb	1DVF_RD106A_fwd.pdb	-1.927575945854187	-4.130000114440918
1DVF.pdb	1DVF_YD102A_fwd.pdb	-3.167956829071045	-4.789999961853027
1FFW.pdb	1FFW_AA89V_fwd.pdb	0.8620905876159668	-0.09000000357627869
1FFW.pdb	1FFW_DA12K_fwd.pdb	-0.15842559933662415	-0.05000000074505806
1FFW.pdb	1FFW_EA116K_fwd.pdb	0.4013993442058563	-0.7099999785423279
1FFW.pdb	1FFW_EA92K_fwd.pdb	-0.829455554485321	-0.8199999928474426
1FFW.pdb	1FFW_FA110V_fwd.pdb	0.6847777366638184	-1.2599999904632568
1FFW.pdb	1FFW_TA111I_fwd.pdb	0.812324047088623	-0.5600000023841858
1FFW.pdb	1FFW_TA86I_fwd.pdb	-0.5327128767967224	0.3199999928474426
1FFW.pdb	1FFW_VA107M_fwd.pdb	2.3597090244293213	-1.1299999952316284
1FFW.pdb	1FFW_YA105W_fwd.pdb	-1.2865005731582642	-0.7099999785423279
1VFB.pdb	1VFB_DC119A_fwd.pdb	-1.1182345151901245	-1.0
1VFB.pdb	1VFB_DC18A_fwd.pdb	-0.09244474023580551	-0.30000001192092896
1VFB.pdb	1VFB_IC124A_fwd.pdb	-0.13755379617214203	-1.2000000476837158
1VFB.pdb	1VFB_KC116A_fwd.pdb	-0.8392409086227417	-0.699999988079071
1VFB.pdb	1VFB_LC129A_fwd.pdb	-0.5918607115745544	-0.20000000298023224
1VFB.pdb	1VFB_NC19A_fwd.pdb	-3.744379758834839	-0.30000001192092896
1VFB.pdb	1VFB_QC121A_fwd.pdb	-1.6745275259017944	-2.9000000953674316
1VFB.pdb	1VFB_RC125A_fwd.pdb	-0.9111982583999634	-1.7999999523162842
1VFB.pdb	1VFB_SC24A_fwd.pdb	-0.9298520684242249	-0.800000011920929
1VFB.pdb	1VFB_TC118A_fwd.pdb	-0.16268451511859894	-0.800000011920929
1VFB.pdb	1VFB_VC120A_fwd.pdb	-0.04602816700935364	-0.8999999761581421
1VFB.pdb	1VFB_YC23A_fwd.pdb	-1.0173819065093994	-0.4000000059604645
1VFB.pdb	1VFB_DH100A_fwd.pdb	-1.0825995206832886	-2.9000000953674316
1VFB.pdb	1VFB_DH54A_fwd.pdb	-0.6614550948143005	-1.0
1VFB.pdb	1VFB_DH58E_fwd.pdb	-0.4149288833141327	-0.07999999821186066
1VFB.pdb	1VFB_DH58N_fwd.pdb	0.15971387922763824	0.12999999523162842
1VFB.pdb	1VFB_GH31A_fwd.pdb	-0.40633392333984375	-0.30000001192092896
1VFB.pdb	1VFB_GH31E_fwd.pdb	0.18667887151241302	0.5099999904632568
1VFB.pdb	1VFB_GH31W_fwd.pdb	-0.4377085268497467	-0.009999999776482582
1VFB.pdb	1VFB_RH99W_fwd.pdb	0.3776566684246063	-0.7099999785423279
1VFB.pdb	1VFB_RH99Y_fwd.pdb	-0.84811931848526	-1.2599999904632568
1VFB.pdb	1VFB_SH28D_fwd.pdb	-0.08558251708745956	-0.0
1VFB.pdb	1VFB_SH28E_fwd.pdb	-0.3160395324230194	0.10000000149011612
1VFB.pdb	1VFB_SH28N_fwd.pdb	0.13537031412124634	-0.15000000596046448
1VFB.pdb	1VFB_SH28Q_fwd.pdb	-0.07075405865907669	-0.07999999821186066
1VFB.pdb	1VFB_WH52A_fwd.pdb	-0.8614463210105896	-0.8999999761581421
1VFB.pdb	1VFB_YH101A_fwd.pdb	-1.9834400415420532	-4.0
1VFB.pdb	1VFB_YH101F_fwd.pdb	0.4411883056163788	-1.600000023841858
1VFB.pdb	1VFB_YH32A_fwd.pdb	-1.616317868232727	-1.100000023841858
1VFB.pdb	1VFB_YH32E_fwd.pdb	0.1911066770553589	-1.909999966621399
1VFB.pdb	1VFB_NL31W_fwd.pdb	1.5434304475784302	-0.17000000178813934
1VFB.pdb	1VFB_TL52F_fwd.pdb	-0.14911378920078278	-0.4699999988079071
1VFB.pdb	1VFB_TL53R_fwd.pdb	1.8673584461212158	-1.6699999570846558
1VFB.pdb	1VFB_WL92A_fwd.pdb	-0.7994624376296997	-3.299999952316284
1VFB.pdb	1VFB_YL32A_fwd.pdb	-1.0845366716384888	-1.7000000476837158
1VFB.pdb	1VFB_YL50A_fwd.pdb	-1.675963282585144	-0.5
1VFB.pdb	1VFB_YL50K_fwd.pdb	0.2659081518650055	-1.6699999570846558
1VFB.pdb	1VFB_YL50R_fwd.pdb	-0.5904582738876343	-0.8500000238418579
