# Supplementary material for: Investigating the volume and diversity of data needed for generalizable antibody–antigen ΔΔG prediction
Source: Nat Comput Sci. 2025 Jul 8;5(8):635–47. doi: 10.1038/s43588-025-00823-8 (PMC12374841; doi:10.1038/s43588-025-00823-8)
Supplement: Supplementary file 4 — Unprocessed Graphinity model predictions and true values for experimental and synthetic ΔΔG values. [file 43588_2025_823_MOESM4_ESM.zip › Figure2/Figure2b-Graphinity_Predictions-10FoldCV_CDR_SeqId/Graphinity_Predictions-Experimental_ddG_645-10FoldCV_CDR_SeqId/with_reverse_mutations_no_non_binders/ddG_645-w_rev_muts_no_non_binders-cutoff_100-fold4.csv]

wt_pdb	mut_pdb	pred_score	true_label
1AK4.pdb	1AK4_AD88G_fwd.pdb	-0.5201625823974609	-2.490000009536743
1AK4.pdb	1AK4_AD88V_fwd.pdb	0.6220332980155945	-0.6000000238418579
1AK4.pdb	1AK4_AD92G_fwd.pdb	0.1128622367978096	-0.4099999964237213
1AK4.pdb	1AK4_AD92V_fwd.pdb	0.10630635917186737	-0.1899999976158142
1AK4.pdb	1AK4_GD89A_fwd.pdb	-0.4350522756576538	-1.909999966621399
1AK4.pdb	1AK4_GD89V_fwd.pdb	-0.9272987842559814	-2.859999895095825
1AK4.pdb	1AK4_HD87A_fwd.pdb	-2.2583999633789062	-0.8399999737739563
1AK4.pdb	1AK4_HD87Q_fwd.pdb	-1.592074990272522	-0.800000011920929
1AK4.pdb	1AK4_HD87R_fwd.pdb	-0.7402295470237732	-1.4800000190734863
1AK4.pdb	1AK4_ID91A_fwd.pdb	-0.47931358218193054	-0.07000000029802322
1AK4.pdb	1AK4_ID91V_fwd.pdb	0.06375960260629654	0.17000000178813934
1AK4.pdb	1AK4_PD85A_fwd.pdb	-0.6260955929756165	-0.9200000166893005
1AK4.pdb	1AK4_PD90A_fwd.pdb	-0.33403480052948	-2.0
1AK4.pdb	1AK4_PD90V_fwd.pdb	0.35358768701553345	-2.859999895095825
1AK4.pdb	1AK4_PD93A_fwd.pdb	-0.6581318378448486	-0.5099999904632568
1AK4.pdb	1AK4_VD86A_fwd.pdb	-0.5851370096206665	-0.8199999928474426
2NYY.pdb	2NYY_DA1030A_fwd.pdb	-0.5407624244689941	-0.009999999776482582
2NYY.pdb	2NYY_DA1034A_fwd.pdb	-1.9973595142364502	-2.5299999713897705
2NYY.pdb	2NYY_EA892A_fwd.pdb	-1.6373041868209839	-2.8399999141693115
2NYY.pdb	2NYY_FA889A_fwd.pdb	-1.1288049221038818	-0.41999998688697815
2NYY.pdb	2NYY_FA925A_fwd.pdb	-2.3523454666137695	-4.059999942779541
2NYY.pdb	2NYY_HA1036A_fwd.pdb	-2.2569222450256348	-7.320000171661377
2NYY.pdb	2NYY_IA928A_fwd.pdb	-0.9857226610183716	0.009999999776482582
2NYY.pdb	2NYY_KA1028A_fwd.pdb	-0.786819338798523	0.029999999329447746
2NYY.pdb	2NYY_KA875A_fwd.pdb	-0.4871480464935303	-0.28999999165534973
2NYY.pdb	2NYY_KA895A_fwd.pdb	-0.48105481266975403	0.14000000059604645
2NYY.pdb	2NYY_LA891A_fwd.pdb	-0.7810277938842773	-2.5899999141693115
2NYY.pdb	2NYY_NA890A_fwd.pdb	-0.7513089179992676	-0.8899999856948853
2NYY.pdb	2NYY_NA926A_fwd.pdb	-2.256605863571167	-0.10000000149011612
2NYY.pdb	2NYY_QA887A_fwd.pdb	-0.6290945410728455	-0.5199999809265137
2NYY.pdb	2NYY_RA1033A_fwd.pdb	-0.939966082572937	-0.8199999928474426
2NYY.pdb	2NYY_RA1266A_fwd.pdb	-2.0605826377868652	-0.30000001192092896
2NYY.pdb	2NYY_SA874A_fwd.pdb	-0.5376665592193604	0.23000000417232513
2NYY.pdb	2NYY_SA927A_fwd.pdb	-0.5158354640007019	-0.0
2NYY.pdb	2NYY_TA1035A_fwd.pdb	-0.20100249350070953	-1.6200000047683716
2NYY.pdb	2NYY_KH29R_fwd.pdb	-1.471206784248352	-0.07000000029802322
2NYY.pdb	2NYY_MH33Q_fwd.pdb	-0.28758713603019714	0.05999999865889549
2NYY.pdb	2NYY_YH30D_fwd.pdb	-1.1716914176940918	-0.07000000029802322
2NYY.pdb	2NYY_YH30Q_fwd.pdb	-0.5508907437324524	-0.12999999523162842
2NYY.pdb	2NYY_YH56Q_fwd.pdb	-1.2293888330459595	-0.5199999809265137
2NYY.pdb	2NYY_DL30Y_fwd.pdb	1.253767490386963	-0.6499999761581421
2NYY.pdb	2NYY_HL34R_fwd.pdb	-1.0954630374908447	-0.10000000149011612
2NYY.pdb	2NYY_SL28Q_fwd.pdb	0.5231028199195862	-0.41999998688697815
2NYY.pdb	2NYY_SL31N_fwd.pdb	-0.5025438070297241	0.36000001430511475
HM_2NYY.pdb	HM_2NYY_DA1061A_fwd.pdb	-0.4828372597694397	0.14000000059604645
HM_2NYY.pdb	HM_2NYY_DA901A_fwd.pdb	-0.6995362639427185	0.49000000953674316
HM_2NYY.pdb	HM_2NYY_EA919A_fwd.pdb	-2.005312204360962	-0.5
HM_2NYY.pdb	HM_2NYY_FA952A_fwd.pdb	-2.234807014465332	-1.5299999713897705
HM_2NYY.pdb	HM_2NYY_IA916A_fwd.pdb	-1.4911531209945679	-0.949999988079071
HM_2NYY.pdb	HM_2NYY_KA914A_fwd.pdb	-0.8529878258705139	0.3100000023841858
HM_2NYY.pdb	HM_2NYY_KA954A_fwd.pdb	-0.5833361148834229	0.5
HM_2NYY.pdb	HM_2NYY_LA918A_fwd.pdb	-0.22445514798164368	-0.4099999964237213
HM_2NYY.pdb	HM_2NYY_NA917A_fwd.pdb	-1.2208454608917236	-0.30000001192092896
HM_2NYY.pdb	HM_2NYY_NA956A_fwd.pdb	-1.0016247034072876	-0.009999999776482582
HM_2NYY.pdb	HM_2NYY_PA1062A_fwd.pdb	-0.021475331857800484	-0.23999999463558197
HM_2NYY.pdb	HM_2NYY_RA1060A_fwd.pdb	-0.49148088693618774	-0.5799999833106995
HM_2NYY.pdb	HM_2NYY_RA1063A_fwd.pdb	-2.8384392261505127	-4.440000057220459
HM_2NYY.pdb	HM_2NYY_RA902A_fwd.pdb	0.3079809248447418	0.019999999552965164
HM_2NYY.pdb	HM_2NYY_SA953A_fwd.pdb	-0.35262805223464966	0.6600000262260437
HM_2NYY.pdb	HM_2NYY_TA922A_fwd.pdb	-0.6131144165992737	-0.6200000047683716
HM_2NYY.pdb	HM_2NYY_KH29R_fwd.pdb	-0.2143976092338562	-0.5099999904632568
HM_2NYY.pdb	HM_2NYY_MH33Q_fwd.pdb	-0.754363477230072	0.009999999776482582
HM_2NYY.pdb	HM_2NYY_YH30D_fwd.pdb	-3.426933765411377	-0.9700000286102295
HM_2NYY.pdb	HM_2NYY_YH30Q_fwd.pdb	-2.0013749599456787	-1.3300000429153442
HM_2NYY.pdb	HM_2NYY_YH56Q_fwd.pdb	-2.723790407180786	-1.190000057220459
HM_2NYY.pdb	HM_2NYY_DL30Y_fwd.pdb	1.8276753425598145	-0.6000000238418579
HM_2NYY.pdb	HM_2NYY_HL34R_fwd.pdb	-0.9084062576293945	-0.6299999952316284
HM_2NYY.pdb	HM_2NYY_SL28Q_fwd.pdb	1.2073031663894653	-0.699999988079071
HM_2NYY.pdb	HM_2NYY_SL31N_fwd.pdb	-0.37680569291114807	-1.2000000476837158
