# Supplementary material for: Investigating the volume and diversity of data needed for generalizable antibody–antigen ΔΔG prediction
Source: Nat Comput Sci. 2025 Jul 8;5(8):635–47. doi: 10.1038/s43588-025-00823-8 (PMC12374841; doi:10.1038/s43588-025-00823-8)
Supplement: Supplementary file 4 — Unprocessed Graphinity model predictions and true values for experimental and synthetic ΔΔG values. [file 43588_2025_823_MOESM4_ESM.zip › Figure2/Figure2b-Graphinity_Predictions-10FoldCV_CDR_SeqId/Graphinity_Predictions-Experimental_ddG_645-10FoldCV_CDR_SeqId/with_reverse_mutations_no_non_binders/ddG_645-w_rev_muts_no_non_binders-cutoff_100-fold5.csv]

wt_pdb	mut_pdb	pred_score	true_label
1JTG.pdb	1JTG_KA208A_fwd.pdb	-0.4950844645500183	-0.8199999928474426
1JTG.pdb	1JTG_RA217A_fwd.pdb	-0.3286905884742737	-0.5600000023841858
1JTG.pdb	1JTG_SA105A_fwd.pdb	0.3833959698677063	-0.5
1JTG.pdb	1JTG_SA209A_fwd.pdb	-1.6863865852355957	-1.3200000524520874
1JTG.pdb	1JTG_DB49A_fwd.pdb	-2.800058126449585	-1.9800000190734863
2NZ9.pdb	2NZ9_DA1030A_fwd.pdb	-0.8109837174415588	0.029999999329447746
2NZ9.pdb	2NZ9_DA1034A_fwd.pdb	-2.9573702812194824	-2.3399999141693115
2NZ9.pdb	2NZ9_EA892A_fwd.pdb	-0.055221471935510635	-2.7699999809265137
2NZ9.pdb	2NZ9_FA889A_fwd.pdb	-1.6021753549575806	0.05000000074505806
2NZ9.pdb	2NZ9_FA925A_fwd.pdb	-2.2331595420837402	-3.3399999141693115
2NZ9.pdb	2NZ9_HA1036A_fwd.pdb	-6.388177871704102	-7.420000076293945
2NZ9.pdb	2NZ9_IA928A_fwd.pdb	0.1313285082578659	-0.07000000029802322
2NZ9.pdb	2NZ9_KA1028A_fwd.pdb	-2.832986354827881	0.009999999776482582
2NZ9.pdb	2NZ9_KA875A_fwd.pdb	-0.29679980874061584	-0.5400000214576721
2NZ9.pdb	2NZ9_KA895A_fwd.pdb	0.5335968732833862	0.30000001192092896
2NZ9.pdb	2NZ9_LA891A_fwd.pdb	-0.5949372053146362	-2.2799999713897705
2NZ9.pdb	2NZ9_NA890A_fwd.pdb	-0.6797458529472351	-2.1600000858306885
2NZ9.pdb	2NZ9_NA926A_fwd.pdb	0.7803483009338379	0.15000000596046448
2NZ9.pdb	2NZ9_QA887A_fwd.pdb	-0.49279990792274475	-0.10000000149011612
2NZ9.pdb	2NZ9_RA1033A_fwd.pdb	-1.3182481527328491	-0.28999999165534973
2NZ9.pdb	2NZ9_RA1266A_fwd.pdb	-0.46120530366897583	-0.38999998569488525
2NZ9.pdb	2NZ9_SA874A_fwd.pdb	0.6182239055633545	0.11999999731779099
2NZ9.pdb	2NZ9_SA927A_fwd.pdb	-0.4781252443790436	0.07999999821186066
2NZ9.pdb	2NZ9_TA1035A_fwd.pdb	-1.3964406251907349	-2.369999885559082
HM_2NZ9.pdb	HM_2NZ9_DA1061A_fwd.pdb	-0.47156569361686707	0.14000000059604645
HM_2NZ9.pdb	HM_2NZ9_DA901A_fwd.pdb	0.44246968626976013	0.49000000953674316
HM_2NZ9.pdb	HM_2NZ9_EA919A_fwd.pdb	-1.7391031980514526	-0.5
HM_2NZ9.pdb	HM_2NZ9_FA952A_fwd.pdb	-1.2891734838485718	-1.5299999713897705
HM_2NZ9.pdb	HM_2NZ9_IA916A_fwd.pdb	-0.8814436197280884	-0.949999988079071
HM_2NZ9.pdb	HM_2NZ9_KA914A_fwd.pdb	-0.9662348031997681	0.3100000023841858
HM_2NZ9.pdb	HM_2NZ9_KA954A_fwd.pdb	0.2758994996547699	0.5
HM_2NZ9.pdb	HM_2NZ9_LA918A_fwd.pdb	-0.9626145958900452	-0.4099999964237213
HM_2NZ9.pdb	HM_2NZ9_NA917A_fwd.pdb	-0.7007805109024048	-0.30000001192092896
HM_2NZ9.pdb	HM_2NZ9_NA956A_fwd.pdb	0.06258964538574219	-0.009999999776482582
HM_2NZ9.pdb	HM_2NZ9_PA1062A_fwd.pdb	-1.3180480003356934	-0.23999999463558197
HM_2NZ9.pdb	HM_2NZ9_RA1060A_fwd.pdb	-0.6454988718032837	-0.5799999833106995
HM_2NZ9.pdb	HM_2NZ9_RA1063A_fwd.pdb	-4.285641193389893	-4.440000057220459
HM_2NZ9.pdb	HM_2NZ9_RA902A_fwd.pdb	-0.49604472517967224	0.019999999552965164
HM_2NZ9.pdb	HM_2NZ9_SA953A_fwd.pdb	-0.33929693698883057	0.6600000262260437
HM_2NZ9.pdb	HM_2NZ9_TA922A_fwd.pdb	-0.6522371768951416	-0.6200000047683716
