# Supplementary material for: Investigating the volume and diversity of data needed for generalizable antibody–antigen ΔΔG prediction
Source: Nat Comput Sci. 2025 Jul 8;5(8):635–47. doi: 10.1038/s43588-025-00823-8 (PMC12374841; doi:10.1038/s43588-025-00823-8)
Supplement: Supplementary file 4 — Unprocessed Graphinity model predictions and true values for experimental and synthetic ΔΔG values. [file 43588_2025_823_MOESM4_ESM.zip › Figure2/Figure2b-Graphinity_Predictions-10FoldCV_CDR_SeqId/Graphinity_Predictions-Experimental_ddG_645-10FoldCV_CDR_SeqId/with_reverse_mutations_no_non_binders/ddG_645-w_rev_muts_no_non_binders-cutoff_100-fold6.csv]

wt_pdb	mut_pdb	pred_score	true_label
1MHP.pdb	1MHP_FH99W_fwd.pdb	0.6687430739402771	-0.0
1MHP.pdb	1MHP_FH99Y_fwd.pdb	0.4499800503253937	-0.7599999904632568
1MHP.pdb	1MHP_GH100F_fwd.pdb	0.5513625741004944	-0.5699999928474426
1MHP.pdb	1MHP_GH100L_fwd.pdb	0.16092757880687714	-2.7300000190734863
1MHP.pdb	1MHP_GH100M_fwd.pdb	0.23527167737483978	-0.10000000149011612
1MHP.pdb	1MHP_GH100S_fwd.pdb	0.6875417232513428	-0.5600000023841858
1MHP.pdb	1MHP_GH53A_fwd.pdb	0.8916054964065552	-0.5099999904632568
1MHP.pdb	1MHP_GH53N_fwd.pdb	1.1863033771514893	-1.2599999904632568
1MHP.pdb	1MHP_GH53S_fwd.pdb	0.43064719438552856	-0.6800000071525574
1MHP.pdb	1MHP_GH54I_fwd.pdb	0.9502558708190918	-1.3600000143051147
1MHP.pdb	1MHP_GH54T_fwd.pdb	1.2560102939605713	-1.1699999570846558
1MHP.pdb	1MHP_GH54Y_fwd.pdb	1.7475740909576416	-0.0
1MHP.pdb	1MHP_KH64D_fwd.pdb	-0.20886002480983734	0.11999999731779099
1MHP.pdb	1MHP_KH64E_fwd.pdb	0.3336470425128937	0.1599999964237213
1MHP.pdb	1MHP_KH64N_fwd.pdb	-0.1714833825826645	0.07000000029802322
1MHP.pdb	1MHP_KH64Q_fwd.pdb	-0.0518670491874218	0.1599999964237213
1MHP.pdb	1MHP_LH60D_fwd.pdb	0.051981136202812195	0.11999999731779099
1MHP.pdb	1MHP_RH31Q_fwd.pdb	0.6429359316825867	-1.309999942779541
1MHP.pdb	1MHP_SH35A_fwd.pdb	-0.3906126618385315	-1.5800000429153442
1MHP.pdb	1MHP_SH35Q_fwd.pdb	0.9687644839286804	-2.7300000190734863
1MHP.pdb	1MHP_SH52M_fwd.pdb	0.5466779470443726	-2.0799999237060547
1MHP.pdb	1MHP_TH33N_fwd.pdb	-0.7669439911842346	-2.7300000190734863
1MHP.pdb	1MHP_TH33V_fwd.pdb	-1.0014725923538208	-0.4300000071525574
1MHP.pdb	1MHP_TH50V_fwd.pdb	-0.5330314040184021	0.25999999046325684
1MHP.pdb	1MHP_YH58E_fwd.pdb	-0.6193099617958069	-2.0799999237060547
1MHP.pdb	1MHP_YH58Q_fwd.pdb	-0.9008694291114807	-2.0799999237060547
1MHP.pdb	1MHP_YH58W_fwd.pdb	-0.1835796982049942	-0.8199999928474426
1MHP.pdb	1MHP_YH59E_fwd.pdb	-0.08803458511829376	-0.5400000214576721
1MHP.pdb	1MHP_GL91Q_fwd.pdb	-0.89264976978302	-1.5800000429153442
1MHP.pdb	1MHP_GL91S_fwd.pdb	-0.27631163597106934	-0.5099999904632568
1MHP.pdb	1MHP_HL30K_fwd.pdb	-0.5341576337814331	-1.1699999570846558
1MHP.pdb	1MHP_HL30R_fwd.pdb	-0.8332632780075073	-1.1200000047683716
1MHP.pdb	1MHP_HL30W_fwd.pdb	-0.6221033930778503	-1.2599999904632568
1MHP.pdb	1MHP_LL48F_fwd.pdb	-0.8712149262428284	-0.7099999785423279
1MHP.pdb	1MHP_LL48K_fwd.pdb	-0.7146583199501038	-0.9300000071525574
1MHP.pdb	1MHP_LL48W_fwd.pdb	-0.08885078132152557	-1.909999966621399
1MHP.pdb	1MHP_NL29V_fwd.pdb	-0.4314925968647003	-1.0499999523162842
1MHP.pdb	1MHP_NL29W_fwd.pdb	-0.30247199535369873	-1.5800000429153442
1MHP.pdb	1MHP_NL29Y_fwd.pdb	-0.03926847502589226	-1.909999966621399
1MHP.pdb	1MHP_NL51D_fwd.pdb	0.357761025428772	-0.5
1MHP.pdb	1MHP_NL51E_fwd.pdb	0.5548025369644165	0.18000000715255737
1MHP.pdb	1MHP_NL51K_fwd.pdb	0.19300810992717743	-0.6600000262260437
1MHP.pdb	1MHP_NL51R_fwd.pdb	-0.36665308475494385	-0.8500000238418579
1MHP.pdb	1MHP_NL51Y_fwd.pdb	1.5489866733551025	0.10000000149011612
1MHP.pdb	1MHP_SL23R_fwd.pdb	-0.5540300607681274	0.07000000029802322
1MHP.pdb	1MHP_SL27Q_fwd.pdb	-0.6924803256988525	0.6700000166893005
1MHP.pdb	1MHP_SL90Q_fwd.pdb	-0.6723771095275879	-1.7799999713897705
1MHP.pdb	1MHP_SL90R_fwd.pdb	-0.4156269431114197	-2.7300000190734863
1MHP.pdb	1MHP_SL90T_fwd.pdb	-0.06150554493069649	-2.319999933242798
1MHP.pdb	1MHP_WL89Q_fwd.pdb	0.17519839107990265	-2.0799999237060547
3BN9.pdb	3BN9_DA214A_fwd.pdb	-1.0143325328826904	-0.5699999928474426
3BN9.pdb	3BN9_DA46A_fwd.pdb	-0.15396587550640106	-0.41999998688697815
3BN9.pdb	3BN9_DA47A_fwd.pdb	-0.8904107213020325	-0.3100000023841858
3BN9.pdb	3BN9_DA91A_fwd.pdb	-1.4617648124694824	-6.699999809265137
3BN9.pdb	3BN9_EA163A_fwd.pdb	-0.5531087517738342	-0.3700000047683716
3BN9.pdb	3BN9_FA50A_fwd.pdb	-0.2014758139848709	0.05000000074505806
3BN9.pdb	3BN9_FA89A_fwd.pdb	-0.8284870982170105	-0.6399999856948853
3BN9.pdb	3BN9_FA92A_fwd.pdb	-0.2104295939207077	-6.699999809265137
3BN9.pdb	3BN9_HA138A_fwd.pdb	-1.3516329526901245	-0.09000000357627869
3BN9.pdb	3BN9_IA26A_fwd.pdb	-0.5377340316772461	-0.0
3BN9.pdb	3BN9_IA45A_fwd.pdb	-0.5191702246665955	-0.8399999737739563
3BN9.pdb	3BN9_KA221A_fwd.pdb	0.10155753791332245	-0.7900000214576721
3BN9.pdb	3BN9_LA147A_fwd.pdb	-0.6042463183403015	-0.3400000035762787
3BN9.pdb	3BN9_NA90A_fwd.pdb	-1.256909728050232	-0.7699999809265137
3BN9.pdb	3BN9_QA140A_fwd.pdb	-0.595378577709198	-0.12999999523162842
3BN9.pdb	3BN9_QA168A_fwd.pdb	-1.0567153692245483	0.029999999329447746
3BN9.pdb	3BN9_QA169A_fwd.pdb	-1.0417354106903076	-2.509999990463257
3BN9.pdb	3BN9_QA218A_fwd.pdb	-0.7461423277854919	-0.7099999785423279
3BN9.pdb	3BN9_QA23A_fwd.pdb	-0.46257641911506653	0.41999998688697815
3BN9.pdb	3BN9_RA219A_fwd.pdb	0.8090535402297974	0.09000000357627869
3BN9.pdb	3BN9_RA48A_fwd.pdb	0.046158935874700546	0.05000000074505806
3BN9.pdb	3BN9_RA51A_fwd.pdb	-0.3338793218135834	0.07000000029802322
3BN9.pdb	3BN9_RA82A_fwd.pdb	0.027224157005548477	0.1599999964237213
3BN9.pdb	3BN9_TA144A_fwd.pdb	0.11145783960819244	-0.28999999165534973
3BN9.pdb	3BN9_TA93A_fwd.pdb	-0.6430709362030029	-1.1299999952316284
3BN9.pdb	3BN9_YA141A_fwd.pdb	-2.788504123687744	-1.090000033378601
3BN9.pdb	3BN9_YA52A_fwd.pdb	-0.7745362520217896	-0.019999999552965164
3BN9.pdb	3BN9_QH105V_fwd.pdb	0.03485385701060295	-1.3600000143051147
3BN9.pdb	3BN9_SH30G_fwd.pdb	-1.5839978456497192	-1.3600000143051147
3BN9.pdb	3BN9_SH30N_fwd.pdb	-0.15931813418865204	-1.3600000143051147
3BN9.pdb	3BN9_TH28R_fwd.pdb	-1.289914608001709	-0.30000001192092896
3BN9.pdb	3BN9_TH102Q_fwd.pdb	-0.36433354020118713	-0.0
3BN9.pdb	3BN9_TH102R_fwd.pdb	-0.06336778402328491	0.05999999865889549
3BN9.pdb	3BN9_YH103S_fwd.pdb	1.385894536972046	-0.4099999964237213
HM_3BN9.pdb	HM_3BN9_PH104H_fwd.pdb	0.6073689460754395	-1.3600000143051147
HM_3BN9.pdb	HM_3BN9_QH105V_fwd.pdb	-0.38083547353744507	-0.4099999964237213
HM_3BN9.pdb	HM_3BN9_SH30G_fwd.pdb	-0.5833677649497986	-0.7099999785423279
HM_3BN9.pdb	HM_3BN9_SH30N_fwd.pdb	0.25587958097457886	-0.7099999785423279
HM_3BN9.pdb	HM_3BN9_TH28R_fwd.pdb	-1.6010714769363403	0.23999999463558197
HM_3BN9.pdb	HM_3BN9_TH102Q_fwd.pdb	-0.5712664723396301	0.1599999964237213
HM_3BN9.pdb	HM_3BN9_TH102R_fwd.pdb	-0.1453145295381546	1.5700000524520874
HM_3BN9.pdb	HM_3BN9_YH103S_fwd.pdb	-0.04160856828093529	-0.5400000214576721
