# Supplementary material for: Investigating the volume and diversity of data needed for generalizable antibody–antigen ΔΔG prediction
Source: Nat Comput Sci. 2025 Jul 8;5(8):635–47. doi: 10.1038/s43588-025-00823-8 (PMC12374841; doi:10.1038/s43588-025-00823-8)
Supplement: Supplementary file 4 — Unprocessed Graphinity model predictions and true values for experimental and synthetic ΔΔG values. [file 43588_2025_823_MOESM4_ESM.zip › Figure2/Figure2b-Graphinity_Predictions-10FoldCV_CDR_SeqId/Graphinity_Predictions-Experimental_ddG_645-10FoldCV_CDR_SeqId/with_reverse_mutations_no_non_binders/ddG_645-w_rev_muts_no_non_binders-cutoff_100-fold7.csv]

wt_pdb	mut_pdb	pred_score	true_label
1JRH.pdb	1JRH_EI35Q_fwd.pdb	0.14536167681217194	-0.10999999940395355
1JRH.pdb	1JRH_TI4V_fwd.pdb	0.13222983479499817	0.019999999552965164
3HFM.pdb	3HFM_CH95A_fwd.pdb	-0.3285258114337921	-5.519999980926514
3HFM.pdb	3HFM_CH95F_fwd.pdb	1.4001972675323486	-3.25
3HFM.pdb	3HFM_DH32A_fwd.pdb	-0.6602365374565125	-1.899999976158142
3HFM.pdb	3HFM_DH32N_fwd.pdb	0.006181150674819946	-0.17000000178813934
3HFM.pdb	3HFM_SH31A_fwd.pdb	-0.3892231285572052	-0.17000000178813934
3HFM.pdb	3HFM_YH33A_fwd.pdb	-1.760574460029602	-6.0
3HFM.pdb	3HFM_NL31A_fwd.pdb	-1.0357310771942139	-5.21999979019165
3HFM.pdb	3HFM_NL31D_fwd.pdb	0.47105494141578674	-1.340000033378601
3HFM.pdb	3HFM_NL31E_fwd.pdb	0.32078853249549866	-5.670000076293945
3HFM.pdb	3HFM_NL32A_fwd.pdb	-0.24579842388629913	-5.110000133514404
3HFM.pdb	3HFM_QL53A_fwd.pdb	-0.9819770455360413	-0.949999988079071
3HFM.pdb	3HFM_YL50A_fwd.pdb	-1.4151947498321533	-4.570000171661377
3HFM.pdb	3HFM_YL50F_fwd.pdb	0.016947997733950615	-2.359999895095825
3HFM.pdb	3HFM_YL50L_fwd.pdb	-1.2093650102615356	-4.400000095367432
3HFM.pdb	3HFM_YL96A_fwd.pdb	-2.0626275539398193	-2.7100000381469727
3HFM.pdb	3HFM_YL96F_fwd.pdb	-0.41175130009651184	-1.399999976158142
3HFM.pdb	3HFM_KY96A_fwd.pdb	-1.1834921836853027	-6.829999923706055
3HFM.pdb	3HFM_KY97A_fwd.pdb	-0.4423610270023346	-6.179999828338623
3HFM.pdb	3HFM_KY97M_fwd.pdb	-0.015677355229854584	-1.090000033378601
3HFM.pdb	3HFM_RY21A_fwd.pdb	-2.710095167160034	-1.0299999713897705
3HFM.pdb	3HFM_YY20A_fwd.pdb	-1.7366453409194946	-4.869999885559082
3NGB.pdb	3NGB_AH57G_fwd.pdb	-0.12847889959812164	0.05999999865889549
3NGB.pdb	3NGB_GH55S_fwd.pdb	0.5224698185920715	-0.7300000190734863
3NGB.pdb	3NGB_IH30T_fwd.pdb	0.22304688394069672	-0.07999999821186066
3NGB.pdb	3NGB_KH52N_fwd.pdb	-0.18740367889404297	-0.18000000715255737
3NGB.pdb	3NGB_PH63K_fwd.pdb	-0.5515193939208984	-0.23000000417232513
3NGB.pdb	3NGB_RH54N_fwd.pdb	0.20123861730098724	-0.05000000074505806
3NGB.pdb	3NGB_RH62Q_fwd.pdb	-0.12333587557077408	-0.10000000149011612
3NGB.pdb	3NGB_TH33Y_fwd.pdb	0.39174729585647583	-0.07999999821186066
3NGB.pdb	3NGB_VH58T_fwd.pdb	0.38461121916770935	-0.14000000059604645
3NGB.pdb	3NGB_VH74T_fwd.pdb	-0.06468218564987183	-0.1599999964237213
3NGB.pdb	3NGB_YH75S_fwd.pdb	-0.9597418904304504	-0.33000001311302185
