# Supplementary material for: Investigating the volume and diversity of data needed for generalizable antibody–antigen ΔΔG prediction
Source: Nat Comput Sci. 2025 Jul 8;5(8):635–47. doi: 10.1038/s43588-025-00823-8 (PMC12374841; doi:10.1038/s43588-025-00823-8)
Supplement: Supplementary file 4 — Unprocessed Graphinity model predictions and true values for experimental and synthetic ΔΔG values. [file 43588_2025_823_MOESM4_ESM.zip › Figure2/Figure2b-Graphinity_Predictions-10FoldCV_CDR_SeqId/Graphinity_Predictions-Experimental_ddG_645-10FoldCV_CDR_SeqId/with_reverse_mutations_no_non_binders/ddG_645-w_rev_muts_no_non_binders-cutoff_100-fold8.csv]

wt_pdb	mut_pdb	pred_score	true_label
1BJ1.pdb	1BJ1_FV4A_fwd.pdb	-0.1480136513710022	-0.0
1BJ1.pdb	1BJ1_YV8A_fwd.pdb	-0.5203176736831665	-0.0
1BJ1.pdb	1BJ1_EW80A_fwd.pdb	-0.7298823595046997	-0.8199999928474426
1BJ1.pdb	1BJ1_GW75A_fwd.pdb	0.7111406922340393	-2.759999990463257
1BJ1.pdb	1BJ1_GW79A_fwd.pdb	0.29466718435287476	-3.690000057220459
1BJ1.pdb	1BJ1_HW73A_fwd.pdb	-1.098679542541504	-0.0
1BJ1.pdb	1BJ1_HW77A_fwd.pdb	-1.7071787118911743	-0.0
1BJ1.pdb	1BJ1_IW67A_fwd.pdb	-1.2894644737243652	-0.8199999928474426
1BJ1.pdb	1BJ1_IW70A_fwd.pdb	0.9013209342956543	-3.690000057220459
1BJ1.pdb	1BJ1_IW78A_fwd.pdb	-2.4149842262268066	-0.4099999964237213
1BJ1.pdb	1BJ1_KW35A_fwd.pdb	0.06301925331354141	-0.4099999964237213
1BJ1.pdb	1BJ1_KW71A_fwd.pdb	-1.0468838214874268	-0.6499999761581421
1BJ1.pdb	1BJ1_MW68A_fwd.pdb	-2.122213125228882	-3.690000057220459
1BJ1.pdb	1BJ1_MW81A_fwd.pdb	-1.2882343530654907	-1.4199999570846558
1BJ1.pdb	1BJ1_QW66A_fwd.pdb	0.20973218977451324	-0.0
1BJ1.pdb	1BJ1_QW74A_fwd.pdb	-0.27724912762641907	-0.0
1BJ1.pdb	1BJ1_QW76A_fwd.pdb	-1.8322194814682007	-1.75
1BJ1.pdb	1BJ1_RW69A_fwd.pdb	-2.776500940322876	-3.690000057220459
1BJ1.pdb	1BJ1_YW32A_fwd.pdb	-0.5150122046470642	-0.8199999928474426
1CZ8.pdb	1CZ8_FV4A_fwd.pdb	0.7586493492126465	-0.0
1CZ8.pdb	1CZ8_YV8A_fwd.pdb	-1.1603403091430664	-0.0
1CZ8.pdb	1CZ8_EW80A_fwd.pdb	-0.30630433559417725	-1.149999976158142
1CZ8.pdb	1CZ8_GW75A_fwd.pdb	-0.7951723337173462	-2.6700000762939453
1CZ8.pdb	1CZ8_GW79A_fwd.pdb	0.46403369307518005	-4.099999904632568
1CZ8.pdb	1CZ8_HW73A_fwd.pdb	-0.6767319440841675	-0.0
1CZ8.pdb	1CZ8_HW77A_fwd.pdb	-2.032728672027588	-0.0
1CZ8.pdb	1CZ8_IW67A_fwd.pdb	-1.367729902267456	-0.949999988079071
1CZ8.pdb	1CZ8_IW70A_fwd.pdb	-0.36993563175201416	-1.2999999523162842
1CZ8.pdb	1CZ8_IW78A_fwd.pdb	-0.46329450607299805	-1.059999942779541
1CZ8.pdb	1CZ8_KW35A_fwd.pdb	0.23944731056690216	-0.0
1CZ8.pdb	1CZ8_KW71A_fwd.pdb	-0.9224612712860107	-1.3600000143051147
1CZ8.pdb	1CZ8_MW68A_fwd.pdb	-3.042203903198242	-4.099999904632568
1CZ8.pdb	1CZ8_MW81A_fwd.pdb	0.1529601812362671	-1.909999966621399
1CZ8.pdb	1CZ8_QW66A_fwd.pdb	-0.5296347737312317	-0.6499999761581421
1CZ8.pdb	1CZ8_QW74A_fwd.pdb	-0.2203696221113205	-0.0
1CZ8.pdb	1CZ8_QW76A_fwd.pdb	0.2652284801006317	-1.059999942779541
1CZ8.pdb	1CZ8_RW69A_fwd.pdb	-0.6968158483505249	-0.8199999928474426
1CZ8.pdb	1CZ8_YW32A_fwd.pdb	-0.014294086024165154	-1.940000057220459
1DQJ.pdb	1DQJ_DC101A_fwd.pdb	-2.6071975231170654	-1.2999999523162842
1DQJ.pdb	1DQJ_KC96A_fwd.pdb	-2.8139777183532715	-6.099999904632568
1DQJ.pdb	1DQJ_KC97A_fwd.pdb	-1.0380319356918335	-3.5
1DQJ.pdb	1DQJ_LC75A_fwd.pdb	-1.0711101293563843	-1.5
1DQJ.pdb	1DQJ_NC93A_fwd.pdb	-0.42537903785705566	-0.6000000238418579
1DQJ.pdb	1DQJ_RC21A_fwd.pdb	-2.0750057697296143	-1.2999999523162842
1DQJ.pdb	1DQJ_SC100A_fwd.pdb	-0.05460016056895256	-0.800000011920929
1DQJ.pdb	1DQJ_TC89A_fwd.pdb	-0.7584121227264404	-0.800000011920929
1DQJ.pdb	1DQJ_WC62A_fwd.pdb	0.27932730317115784	-0.800000011920929
1DQJ.pdb	1DQJ_WC63A_fwd.pdb	0.19127891957759857	-1.2999999523162842
1DQJ.pdb	1DQJ_YC20A_fwd.pdb	-1.9497923851013184	-3.299999952316284
1DQJ.pdb	1DQJ_DH32A_fwd.pdb	-0.3102509379386902	-2.0
1DQJ.pdb	1DQJ_WH98A_fwd.pdb	-1.3516989946365356	-4.900000095367432
1DQJ.pdb	1DQJ_YH33A_fwd.pdb	-2.647125720977783	-5.5
1DQJ.pdb	1DQJ_YH50A_fwd.pdb	-2.185335397720337	-6.900000095367432
1DQJ.pdb	1DQJ_YH53A_fwd.pdb	-1.5634924173355103	-1.2000000476837158
1DQJ.pdb	1DQJ_NL31A_fwd.pdb	-0.3714953064918518	-2.0
1DQJ.pdb	1DQJ_NL32A_fwd.pdb	-0.5271275043487549	-4.099999904632568
1DQJ.pdb	1DQJ_SL91A_fwd.pdb	-1.834524393081665	-1.399999976158142
1DQJ.pdb	1DQJ_YL50A_fwd.pdb	-0.42432892322540283	-2.700000047683716
1DQJ.pdb	1DQJ_YL96A_fwd.pdb	-1.5245765447616577	-1.100000023841858
