# Supplementary material for: Investigating the volume and diversity of data needed for generalizable antibody–antigen ΔΔG prediction
Source: Nat Comput Sci. 2025 Jul 8;5(8):635–47. doi: 10.1038/s43588-025-00823-8 (PMC12374841; doi:10.1038/s43588-025-00823-8)
Supplement: Supplementary file 4 — Unprocessed Graphinity model predictions and true values for experimental and synthetic ΔΔG values. [file 43588_2025_823_MOESM4_ESM.zip › Figure2/Figure2b-Graphinity_Predictions-10FoldCV_CDR_SeqId/Graphinity_Predictions-Experimental_ddG_645-10FoldCV_CDR_SeqId/with_reverse_mutations_no_non_binders/ddG_645-w_rev_muts_no_non_binders-cutoff_100-fold9.csv]

wt_pdb	mut_pdb	pred_score	true_label
1MLC.pdb	1MLC_KH65D_fwd.pdb	0.44371190667152405	-0.019999999552965164
1MLC.pdb	1MLC_SH57A_fwd.pdb	-0.872975766658783	0.3799999952316284
1MLC.pdb	1MLC_SH57V_fwd.pdb	-0.6347102522850037	0.49000000953674316
1MLC.pdb	1MLC_TH28D_fwd.pdb	0.12092695385217667	0.15000000596046448
1MLC.pdb	1MLC_TH31A_fwd.pdb	0.5966686010360718	-0.44999998807907104
1MLC.pdb	1MLC_TH31V_fwd.pdb	0.855256974697113	-0.5299999713897705
1MLC.pdb	1MLC_TH31W_fwd.pdb	0.7206416130065918	-0.12999999523162842
1MLC.pdb	1MLC_TH58D_fwd.pdb	-0.6038581132888794	0.5600000023841858
1MLC.pdb	1MLC_NL32G_fwd.pdb	-1.9241777658462524	0.8500000238418579
1MLC.pdb	1MLC_NL32Y_fwd.pdb	1.290850281715393	-0.0
1MLC.pdb	1MLC_NL92A_fwd.pdb	0.7120032906532288	1.25
2JEL.pdb	2JEL_AP82S_fwd.pdb	-0.3687642514705658	-0.0
2JEL.pdb	2JEL_DP69E_fwd.pdb	-0.9440922141075134	-0.9599999785423279
2JEL.pdb	2JEL_EP5D_fwd.pdb	-0.26853665709495544	-0.4099999964237213
2JEL.pdb	2JEL_EP5Q_fwd.pdb	-0.3149935305118561	-0.7200000286102295
2JEL.pdb	2JEL_EP66K_fwd.pdb	-1.0100502967834473	-4.130000114440918
2JEL.pdb	2JEL_EP68A_fwd.pdb	-1.044428825378418	-0.4099999964237213
2JEL.pdb	2JEL_EP70A_fwd.pdb	-0.8439324498176575	-2.75
2JEL.pdb	2JEL_EP70K_fwd.pdb	1.6143639087677002	-4.130000114440918
2JEL.pdb	2JEL_EP75R_fwd.pdb	0.13979612290859222	-2.75
2JEL.pdb	2JEL_EP83A_fwd.pdb	-0.6506656408309937	-0.0
2JEL.pdb	2JEL_EP85A_fwd.pdb	0.0668504536151886	-0.0
2JEL.pdb	2JEL_EP85D_fwd.pdb	0.057636164128780365	-0.0
2JEL.pdb	2JEL_EP85K_fwd.pdb	0.3343275189399719	-0.0
2JEL.pdb	2JEL_EP85Q_fwd.pdb	-0.20735198259353638	-0.0
2JEL.pdb	2JEL_FP2W_fwd.pdb	0.04747043177485466	-2.640000104904175
2JEL.pdb	2JEL_FP2Y_fwd.pdb	1.425420880317688	-0.0
2JEL.pdb	2JEL_HP76A_fwd.pdb	0.4201171398162842	0.4099999964237213
2JEL.pdb	2JEL_HP76D_fwd.pdb	0.10356693714857101	0.6600000262260437
2JEL.pdb	2JEL_KP24E_fwd.pdb	0.7423987984657288	-0.0
2JEL.pdb	2JEL_KP27E_fwd.pdb	-0.48292025923728943	-0.0
2JEL.pdb	2JEL_KP72E_fwd.pdb	-0.48788318037986755	-0.4099999964237213
2JEL.pdb	2JEL_KP72R_fwd.pdb	-0.39524737000465393	-0.0
2JEL.pdb	2JEL_KP79E_fwd.pdb	-0.33141008019447327	-0.4099999964237213
2JEL.pdb	2JEL_NP12D_fwd.pdb	0.19964851438999176	-0.0
2JEL.pdb	2JEL_NP38T_fwd.pdb	0.9326562285423279	-0.0
2JEL.pdb	2JEL_PP11E_fwd.pdb	-0.5629401803016663	-0.0
2JEL.pdb	2JEL_QP3K_fwd.pdb	0.8426175713539124	-4.130000114440918
2JEL.pdb	2JEL_QP4K_fwd.pdb	-2.051922559738159	-1.3799999952316284
2JEL.pdb	2JEL_QP57E_fwd.pdb	0.3208853304386139	0.4099999964237213
2JEL.pdb	2JEL_QP71E_fwd.pdb	3.5582356452941895	-2.75
2JEL.pdb	2JEL_RP17G_fwd.pdb	-0.7771210074424744	-0.0
2JEL.pdb	2JEL_RP17K_fwd.pdb	-0.8066821694374084	-0.0
2JEL.pdb	2JEL_SP41C_fwd.pdb	0.21316532790660858	-1.5099999904632568
2JEL.pdb	2JEL_SP43C_fwd.pdb	0.7186926007270813	-0.0
2JEL.pdb	2JEL_SP46C_fwd.pdb	0.8943892121315002	-0.0
2JEL.pdb	2JEL_SP64T_fwd.pdb	-0.014963810332119465	-4.130000114440918
2JEL.pdb	2JEL_TP34Q_fwd.pdb	0.39160147309303284	-0.0
2JEL.pdb	2JEL_TP36Q_fwd.pdb	-0.30819281935691833	-0.4099999964237213
2JEL.pdb	2JEL_TP62A_fwd.pdb	-0.14776591956615448	-0.0
2JEL.pdb	2JEL_TP62N_fwd.pdb	0.1791004091501236	-0.0
2JEL.pdb	2JEL_TP7N_fwd.pdb	0.4090172350406647	-0.4099999964237213
2JEL.pdb	2JEL_TP7S_fwd.pdb	0.6183290481567383	-0.0
2JEL.pdb	2JEL_VP6F_fwd.pdb	0.11851666867733002	-0.0
3NPS.pdb	3NPS_DA214A_fwd.pdb	0.1940518617630005	-1.4800000190734863
3NPS.pdb	3NPS_DA46A_fwd.pdb	-0.11819429695606232	-0.3400000035762787
3NPS.pdb	3NPS_DA47A_fwd.pdb	-0.798869252204895	-1.0800000429153442
3NPS.pdb	3NPS_DA91A_fwd.pdb	0.24546679854393005	-1.5199999809265137
3NPS.pdb	3NPS_EA163A_fwd.pdb	-0.9969392418861389	-0.6200000047683716
3NPS.pdb	3NPS_FA50A_fwd.pdb	-0.6369082927703857	-0.2199999988079071
3NPS.pdb	3NPS_FA89A_fwd.pdb	-1.201874017715454	-1.6100000143051147
3NPS.pdb	3NPS_FA92A_fwd.pdb	-1.291396975517273	-0.4699999988079071
3NPS.pdb	3NPS_HA138A_fwd.pdb	-2.928515672683716	-1.8899999856948853
3NPS.pdb	3NPS_IA26A_fwd.pdb	-0.9232548475265503	-0.6499999761581421
3NPS.pdb	3NPS_IA45A_fwd.pdb	-0.2625376284122467	0.3400000035762787
3NPS.pdb	3NPS_KA221A_fwd.pdb	-0.6945103406906128	0.10000000149011612
3NPS.pdb	3NPS_LA147A_fwd.pdb	-0.8989564776420593	-0.30000001192092896
3NPS.pdb	3NPS_NA90A_fwd.pdb	-1.0214309692382812	-0.25999999046325684
3NPS.pdb	3NPS_QA140A_fwd.pdb	0.5848654508590698	-0.30000001192092896
3NPS.pdb	3NPS_QA168A_fwd.pdb	-0.5192355513572693	0.05999999865889549
3NPS.pdb	3NPS_QA169A_fwd.pdb	-0.3737047016620636	-0.75
3NPS.pdb	3NPS_QA218A_fwd.pdb	-0.0025857100263237953	0.03999999910593033
3NPS.pdb	3NPS_QA23A_fwd.pdb	-1.5394599437713623	-0.029999999329447746
3NPS.pdb	3NPS_RA219A_fwd.pdb	-0.42529740929603577	0.07999999821186066
3NPS.pdb	3NPS_RA48A_fwd.pdb	-0.5805578827857971	1.0700000524520874
3NPS.pdb	3NPS_RA51A_fwd.pdb	-0.1368570774793625	-0.14000000059604645
3NPS.pdb	3NPS_RA82A_fwd.pdb	0.3162640631198883	0.15000000596046448
3NPS.pdb	3NPS_TA144A_fwd.pdb	-0.1679428070783615	-0.18000000715255737
3NPS.pdb	3NPS_TA93A_fwd.pdb	-0.4676946699619293	-0.7300000190734863
3NPS.pdb	3NPS_YA141A_fwd.pdb	-2.438021421432495	-1.7899999618530273
3NPS.pdb	3NPS_YA52A_fwd.pdb	-0.48088619112968445	-0.46000000834465027
