# Supplementary material for: Investigating the volume and diversity of data needed for generalizable antibody–antigen ΔΔG prediction
Source: Nat Comput Sci. 2025 Jul 8;5(8):635–47. doi: 10.1038/s43588-025-00823-8 (PMC12374841; doi:10.1038/s43588-025-00823-8)
Supplement: Supplementary file 4 — Unprocessed Graphinity model predictions and true values for experimental and synthetic ΔΔG values. [file 43588_2025_823_MOESM4_ESM.zip › Figure2/Figure2b-Graphinity_Predictions-10FoldCV_CDR_SeqId/Graphinity_Predictions-Experimental_ddG_645-10FoldCV_CDR_SeqId/with_reverse_mutations_no_non_binders/ddG_645-w_rev_muts_no_non_binders-cutoff_70-fold0.csv]

wt_pdb	mut_pdb	pred_score	true_label
2NYY.pdb	2NYY_DA1030A_fwd.pdb	-1.6486536264419556	-0.009999999776482582
2NYY.pdb	2NYY_DA1034A_fwd.pdb	-4.30241060256958	-2.5299999713897705
2NYY.pdb	2NYY_EA892A_fwd.pdb	-1.708764910697937	-2.8399999141693115
2NYY.pdb	2NYY_FA889A_fwd.pdb	-1.7379943132400513	-0.41999998688697815
2NYY.pdb	2NYY_FA925A_fwd.pdb	-2.2810802459716797	-4.059999942779541
2NYY.pdb	2NYY_HA1036A_fwd.pdb	-3.217815637588501	-7.320000171661377
2NYY.pdb	2NYY_IA928A_fwd.pdb	0.39370059967041016	0.009999999776482582
2NYY.pdb	2NYY_KA1028A_fwd.pdb	-0.7620542645454407	0.029999999329447746
2NYY.pdb	2NYY_KA875A_fwd.pdb	-0.08702284097671509	-0.28999999165534973
2NYY.pdb	2NYY_KA895A_fwd.pdb	-0.23157057166099548	0.14000000059604645
2NYY.pdb	2NYY_LA891A_fwd.pdb	0.3147144615650177	-2.5899999141693115
2NYY.pdb	2NYY_NA890A_fwd.pdb	-0.17104804515838623	-0.8899999856948853
2NYY.pdb	2NYY_NA926A_fwd.pdb	-1.3497531414031982	-0.10000000149011612
2NYY.pdb	2NYY_QA887A_fwd.pdb	-1.1040973663330078	-0.5199999809265137
2NYY.pdb	2NYY_RA1033A_fwd.pdb	-1.6984570026397705	-0.8199999928474426
2NYY.pdb	2NYY_RA1266A_fwd.pdb	-0.6677061319351196	-0.30000001192092896
2NYY.pdb	2NYY_SA874A_fwd.pdb	-0.6189060807228088	0.23000000417232513
2NYY.pdb	2NYY_SA927A_fwd.pdb	-0.5912207961082458	-0.0
2NYY.pdb	2NYY_TA1035A_fwd.pdb	-0.42531174421310425	-1.6200000047683716
2NYY.pdb	2NYY_KH29R_fwd.pdb	-0.5630796551704407	-0.07000000029802322
2NYY.pdb	2NYY_MH33Q_fwd.pdb	-0.26254916191101074	0.05999999865889549
2NYY.pdb	2NYY_YH30D_fwd.pdb	-1.3408499956130981	-0.07000000029802322
2NYY.pdb	2NYY_YH30Q_fwd.pdb	-1.821712613105774	-0.12999999523162842
2NYY.pdb	2NYY_YH56Q_fwd.pdb	-1.2024420499801636	-0.5199999809265137
2NYY.pdb	2NYY_DL30Y_fwd.pdb	0.5774486660957336	-0.6499999761581421
2NYY.pdb	2NYY_HL34R_fwd.pdb	-0.8801801800727844	-0.10000000149011612
2NYY.pdb	2NYY_SL28Q_fwd.pdb	-0.3052230775356293	-0.41999998688697815
2NYY.pdb	2NYY_SL31N_fwd.pdb	-1.3528780937194824	0.36000001430511475
HM_2NYY.pdb	HM_2NYY_DA1061A_fwd.pdb	0.34705856442451477	0.14000000059604645
HM_2NYY.pdb	HM_2NYY_DA901A_fwd.pdb	-0.539872944355011	0.49000000953674316
HM_2NYY.pdb	HM_2NYY_EA919A_fwd.pdb	-2.4221699237823486	-0.5
HM_2NYY.pdb	HM_2NYY_FA952A_fwd.pdb	-2.9765377044677734	-1.5299999713897705
HM_2NYY.pdb	HM_2NYY_IA916A_fwd.pdb	-0.4043627977371216	-0.949999988079071
HM_2NYY.pdb	HM_2NYY_KA914A_fwd.pdb	-0.6797593235969543	0.3100000023841858
HM_2NYY.pdb	HM_2NYY_KA954A_fwd.pdb	-0.5648322701454163	0.5
HM_2NYY.pdb	HM_2NYY_LA918A_fwd.pdb	0.40157121419906616	-0.4099999964237213
HM_2NYY.pdb	HM_2NYY_NA917A_fwd.pdb	-0.4772989749908447	-0.30000001192092896
HM_2NYY.pdb	HM_2NYY_NA956A_fwd.pdb	-0.5701619982719421	-0.009999999776482582
HM_2NYY.pdb	HM_2NYY_PA1062A_fwd.pdb	-0.954879105091095	-0.23999999463558197
HM_2NYY.pdb	HM_2NYY_RA1060A_fwd.pdb	-0.9401923418045044	-0.5799999833106995
HM_2NYY.pdb	HM_2NYY_RA1063A_fwd.pdb	-1.4492255449295044	-4.440000057220459
HM_2NYY.pdb	HM_2NYY_RA902A_fwd.pdb	-0.8355141282081604	0.019999999552965164
HM_2NYY.pdb	HM_2NYY_SA953A_fwd.pdb	-0.5247804522514343	0.6600000262260437
HM_2NYY.pdb	HM_2NYY_TA922A_fwd.pdb	0.24440130591392517	-0.6200000047683716
HM_2NYY.pdb	HM_2NYY_KH29R_fwd.pdb	-0.29836133122444153	-0.5099999904632568
HM_2NYY.pdb	HM_2NYY_MH33Q_fwd.pdb	-0.0793180763721466	0.009999999776482582
HM_2NYY.pdb	HM_2NYY_YH30D_fwd.pdb	-1.1256035566329956	-0.9700000286102295
HM_2NYY.pdb	HM_2NYY_YH30Q_fwd.pdb	-1.364164113998413	-1.3300000429153442
HM_2NYY.pdb	HM_2NYY_YH56Q_fwd.pdb	-2.462463617324829	-1.190000057220459
HM_2NYY.pdb	HM_2NYY_DL30Y_fwd.pdb	1.8754527568817139	-0.6000000238418579
HM_2NYY.pdb	HM_2NYY_HL34R_fwd.pdb	-0.5851641297340393	-0.6299999952316284
HM_2NYY.pdb	HM_2NYY_SL28Q_fwd.pdb	0.08285127580165863	-0.699999988079071
HM_2NYY.pdb	HM_2NYY_SL31N_fwd.pdb	-0.8583690524101257	-1.2000000476837158
2NZ9.pdb	2NZ9_DA1030A_fwd.pdb	-2.0214433670043945	0.029999999329447746
2NZ9.pdb	2NZ9_DA1034A_fwd.pdb	-1.5422848463058472	-2.3399999141693115
2NZ9.pdb	2NZ9_EA892A_fwd.pdb	-1.4042785167694092	-2.7699999809265137
2NZ9.pdb	2NZ9_FA889A_fwd.pdb	-2.8834874629974365	0.05000000074505806
2NZ9.pdb	2NZ9_FA925A_fwd.pdb	-2.0873303413391113	-3.3399999141693115
2NZ9.pdb	2NZ9_HA1036A_fwd.pdb	-3.3735742568969727	-7.420000076293945
2NZ9.pdb	2NZ9_IA928A_fwd.pdb	-0.2735697031021118	-0.07000000029802322
2NZ9.pdb	2NZ9_KA1028A_fwd.pdb	-2.980264663696289	0.009999999776482582
2NZ9.pdb	2NZ9_KA875A_fwd.pdb	0.21866050362586975	-0.5400000214576721
2NZ9.pdb	2NZ9_KA895A_fwd.pdb	-0.36605608463287354	0.30000001192092896
2NZ9.pdb	2NZ9_LA891A_fwd.pdb	-0.30162909626960754	-2.2799999713897705
2NZ9.pdb	2NZ9_NA890A_fwd.pdb	-0.7171550393104553	-2.1600000858306885
2NZ9.pdb	2NZ9_NA926A_fwd.pdb	0.28202030062675476	0.15000000596046448
2NZ9.pdb	2NZ9_QA887A_fwd.pdb	-0.33708906173706055	-0.10000000149011612
2NZ9.pdb	2NZ9_RA1033A_fwd.pdb	-1.8600136041641235	-0.28999999165534973
2NZ9.pdb	2NZ9_RA1266A_fwd.pdb	-1.0965508222579956	-0.38999998569488525
2NZ9.pdb	2NZ9_SA874A_fwd.pdb	-0.7883708477020264	0.11999999731779099
2NZ9.pdb	2NZ9_SA927A_fwd.pdb	-0.6358668208122253	0.07999999821186066
2NZ9.pdb	2NZ9_TA1035A_fwd.pdb	-0.6163865923881531	-2.369999885559082
HM_2NZ9.pdb	HM_2NZ9_DA1061A_fwd.pdb	0.11185130476951599	0.14000000059604645
HM_2NZ9.pdb	HM_2NZ9_DA901A_fwd.pdb	0.1480828821659088	0.49000000953674316
HM_2NZ9.pdb	HM_2NZ9_EA919A_fwd.pdb	-0.9495543837547302	-0.5
HM_2NZ9.pdb	HM_2NZ9_FA952A_fwd.pdb	-2.3684003353118896	-1.5299999713897705
HM_2NZ9.pdb	HM_2NZ9_IA916A_fwd.pdb	-1.5699495077133179	-0.949999988079071
HM_2NZ9.pdb	HM_2NZ9_KA914A_fwd.pdb	-2.0295863151550293	0.3100000023841858
HM_2NZ9.pdb	HM_2NZ9_KA954A_fwd.pdb	-0.29159003496170044	0.5
HM_2NZ9.pdb	HM_2NZ9_LA918A_fwd.pdb	0.9608393311500549	-0.4099999964237213
HM_2NZ9.pdb	HM_2NZ9_NA917A_fwd.pdb	-0.5769074559211731	-0.30000001192092896
HM_2NZ9.pdb	HM_2NZ9_NA956A_fwd.pdb	-1.1446231603622437	-0.009999999776482582
HM_2NZ9.pdb	HM_2NZ9_PA1062A_fwd.pdb	-2.098477602005005	-0.23999999463558197
HM_2NZ9.pdb	HM_2NZ9_RA1060A_fwd.pdb	-1.4419853687286377	-0.5799999833106995
HM_2NZ9.pdb	HM_2NZ9_RA1063A_fwd.pdb	-1.721367359161377	-4.440000057220459
HM_2NZ9.pdb	HM_2NZ9_RA902A_fwd.pdb	-0.45714259147644043	0.019999999552965164
HM_2NZ9.pdb	HM_2NZ9_SA953A_fwd.pdb	-1.639704704284668	0.6600000262260437
HM_2NZ9.pdb	HM_2NZ9_TA922A_fwd.pdb	-0.568933367729187	-0.6200000047683716
