# Supplementary material for: Investigating the volume and diversity of data needed for generalizable antibody–antigen ΔΔG prediction
Source: Nat Comput Sci. 2025 Jul 8;5(8):635–47. doi: 10.1038/s43588-025-00823-8 (PMC12374841; doi:10.1038/s43588-025-00823-8)
Supplement: Supplementary file 4 — Unprocessed Graphinity model predictions and true values for experimental and synthetic ΔΔG values. [file 43588_2025_823_MOESM4_ESM.zip › Figure2/Figure2b-Graphinity_Predictions-10FoldCV_CDR_SeqId/Graphinity_Predictions-Experimental_ddG_645-10FoldCV_CDR_SeqId/with_reverse_mutations_no_non_binders/ddG_645-w_rev_muts_no_non_binders-cutoff_70-fold1.csv]

wt_pdb	mut_pdb	pred_score	true_label
1BJ1.pdb	1BJ1_FV4A_fwd.pdb	-3.8043830394744873	-0.0
1BJ1.pdb	1BJ1_YV8A_fwd.pdb	-0.5294114947319031	-0.0
1BJ1.pdb	1BJ1_EW80A_fwd.pdb	-0.9295631051063538	-0.8199999928474426
1BJ1.pdb	1BJ1_GW75A_fwd.pdb	1.8709502220153809	-2.759999990463257
1BJ1.pdb	1BJ1_GW79A_fwd.pdb	0.5146936178207397	-3.690000057220459
1BJ1.pdb	1BJ1_HW73A_fwd.pdb	-1.6248365640640259	-0.0
1BJ1.pdb	1BJ1_HW77A_fwd.pdb	-1.25662362575531	-0.0
1BJ1.pdb	1BJ1_IW67A_fwd.pdb	0.24243183434009552	-0.8199999928474426
1BJ1.pdb	1BJ1_IW70A_fwd.pdb	-1.1247127056121826	-3.690000057220459
1BJ1.pdb	1BJ1_IW78A_fwd.pdb	-1.0904687643051147	-0.4099999964237213
1BJ1.pdb	1BJ1_KW35A_fwd.pdb	-1.0782815217971802	-0.4099999964237213
1BJ1.pdb	1BJ1_KW71A_fwd.pdb	-0.7801527976989746	-0.6499999761581421
1BJ1.pdb	1BJ1_MW68A_fwd.pdb	-2.4287753105163574	-3.690000057220459
1BJ1.pdb	1BJ1_MW81A_fwd.pdb	-1.1340769529342651	-1.4199999570846558
1BJ1.pdb	1BJ1_QW66A_fwd.pdb	-1.102567195892334	-0.0
1BJ1.pdb	1BJ1_QW74A_fwd.pdb	-1.70621657371521	-0.0
1BJ1.pdb	1BJ1_QW76A_fwd.pdb	0.1785249263048172	-1.75
1BJ1.pdb	1BJ1_RW69A_fwd.pdb	-2.177011013031006	-3.690000057220459
1BJ1.pdb	1BJ1_YW32A_fwd.pdb	-0.9245370626449585	-0.8199999928474426
1CZ8.pdb	1CZ8_FV4A_fwd.pdb	-0.5313224792480469	-0.0
1CZ8.pdb	1CZ8_YV8A_fwd.pdb	-0.9546647071838379	-0.0
1CZ8.pdb	1CZ8_EW80A_fwd.pdb	-0.0145046915858984	-1.149999976158142
1CZ8.pdb	1CZ8_GW75A_fwd.pdb	0.7837672233581543	-2.6700000762939453
1CZ8.pdb	1CZ8_GW79A_fwd.pdb	0.11531520634889603	-4.099999904632568
1CZ8.pdb	1CZ8_HW73A_fwd.pdb	-0.8235222697257996	-0.0
1CZ8.pdb	1CZ8_HW77A_fwd.pdb	-1.3950200080871582	-0.0
1CZ8.pdb	1CZ8_IW67A_fwd.pdb	-0.27141842246055603	-0.949999988079071
1CZ8.pdb	1CZ8_IW70A_fwd.pdb	-1.5568156242370605	-1.2999999523162842
1CZ8.pdb	1CZ8_IW78A_fwd.pdb	-1.9170764684677124	-1.059999942779541
1CZ8.pdb	1CZ8_KW35A_fwd.pdb	-0.45601803064346313	-0.0
1CZ8.pdb	1CZ8_KW71A_fwd.pdb	-0.5216535329818726	-1.3600000143051147
1CZ8.pdb	1CZ8_MW68A_fwd.pdb	-0.9869751930236816	-4.099999904632568
1CZ8.pdb	1CZ8_MW81A_fwd.pdb	-0.3424493372440338	-1.909999966621399
1CZ8.pdb	1CZ8_QW66A_fwd.pdb	-2.6646127700805664	-0.6499999761581421
1CZ8.pdb	1CZ8_QW74A_fwd.pdb	0.2079445868730545	-0.0
1CZ8.pdb	1CZ8_QW76A_fwd.pdb	-0.5718907713890076	-1.059999942779541
1CZ8.pdb	1CZ8_RW69A_fwd.pdb	-1.9772297143936157	-0.8199999928474426
1CZ8.pdb	1CZ8_YW32A_fwd.pdb	-1.1893270015716553	-1.940000057220459
