# Supplementary material for: Investigating the volume and diversity of data needed for generalizable antibody–antigen ΔΔG prediction
Source: Nat Comput Sci. 2025 Jul 8;5(8):635–47. doi: 10.1038/s43588-025-00823-8 (PMC12374841; doi:10.1038/s43588-025-00823-8)
Supplement: Supplementary file 4 — Unprocessed Graphinity model predictions and true values for experimental and synthetic ΔΔG values. [file 43588_2025_823_MOESM4_ESM.zip › Figure2/Figure2b-Graphinity_Predictions-10FoldCV_CDR_SeqId/Graphinity_Predictions-Experimental_ddG_645-10FoldCV_CDR_SeqId/with_reverse_mutations_no_non_binders/ddG_645-w_rev_muts_no_non_binders-cutoff_70-fold2.csv]

wt_pdb	mut_pdb	pred_score	true_label
1KTZ.pdb	1KTZ_DB94A_fwd.pdb	-1.1032726764678955	-0.8999999761581421
1KTZ.pdb	1KTZ_DB8A_fwd.pdb	-0.9679484367370605	-1.399999976158142
1KTZ.pdb	1KTZ_DB8N_fwd.pdb	-0.25723981857299805	-1.7000000476837158
1KTZ.pdb	1KTZ_EB95A_fwd.pdb	-1.059922218322754	-1.399999976158142
1KTZ.pdb	1KTZ_EB95Q_fwd.pdb	-0.33137643337249756	-1.7000000476837158
1KTZ.pdb	1KTZ_EB31A_fwd.pdb	-0.2728492021560669	-1.2999999523162842
1KTZ.pdb	1KTZ_EB51A_fwd.pdb	-0.49433284997940063	-1.0
1KTZ.pdb	1KTZ_FB86A_fwd.pdb	-1.145076870918274	-0.8999999761581421
1KTZ.pdb	1KTZ_FB6A_fwd.pdb	-1.6567163467407227	-2.9000000953674316
1KTZ.pdb	1KTZ_HB55A_fwd.pdb	-1.0019320249557495	-0.4000000059604645
1KTZ.pdb	1KTZ_IB101A_fwd.pdb	-0.2892765998840332	-0.5
1KTZ.pdb	1KTZ_IB26A_fwd.pdb	-0.9566116333007812	-1.899999976158142
1KTZ.pdb	1KTZ_IB29A_fwd.pdb	-0.6011632084846497	-1.2000000476837158
1KTZ.pdb	1KTZ_LB3A_fwd.pdb	-0.8670675158500671	-1.899999976158142
1KTZ.pdb	1KTZ_MB88A_fwd.pdb	-0.9661911725997925	-0.800000011920929
1KTZ.pdb	1KTZ_NB23A_fwd.pdb	-0.45960932970046997	-0.30000001192092896
1KTZ.pdb	1KTZ_SB25A_fwd.pdb	-0.4072277545928955	-0.5
1KTZ.pdb	1KTZ_SB28A_fwd.pdb	-0.768984317779541	-0.4000000059604645
1KTZ.pdb	1KTZ_SB28L_fwd.pdb	1.3284704685211182	-3.700000047683716
1KTZ.pdb	1KTZ_TB27A_fwd.pdb	-0.5624718070030212	-1.2999999523162842
1KTZ.pdb	1KTZ_VB38A_fwd.pdb	-0.9044691324234009	-0.699999988079071
1KTZ.pdb	1KTZ_VB53A_fwd.pdb	-0.42485666275024414	-0.5
HM_1KTZ.pdb	HM_1KTZ_DB94A_fwd.pdb	-1.223300814628601	-0.800000011920929
HM_1KTZ.pdb	HM_1KTZ_DB8A_fwd.pdb	-0.906809389591217	-1.5
HM_1KTZ.pdb	HM_1KTZ_DB8N_fwd.pdb	-0.19442665576934814	-2.0
HM_1KTZ.pdb	HM_1KTZ_EB95A_fwd.pdb	-1.1005990505218506	-1.5
HM_1KTZ.pdb	HM_1KTZ_EB95Q_fwd.pdb	-0.37109917402267456	-1.600000023841858
HM_1KTZ.pdb	HM_1KTZ_EB31A_fwd.pdb	-0.4928719401359558	-1.2000000476837158
HM_1KTZ.pdb	HM_1KTZ_EB51A_fwd.pdb	-0.4997156858444214	-1.100000023841858
HM_1KTZ.pdb	HM_1KTZ_FB86A_fwd.pdb	-1.1569819450378418	-0.8999999761581421
HM_1KTZ.pdb	HM_1KTZ_FB6A_fwd.pdb	-1.6578224897384644	-3.0
HM_1KTZ.pdb	HM_1KTZ_HB55A_fwd.pdb	-0.9670559763908386	-0.30000001192092896
HM_1KTZ.pdb	HM_1KTZ_IB101A_fwd.pdb	-0.29048800468444824	-0.5
HM_1KTZ.pdb	HM_1KTZ_IB26A_fwd.pdb	-0.6677572727203369	-1.899999976158142
HM_1KTZ.pdb	HM_1KTZ_IB29A_fwd.pdb	-0.6032266020774841	-1.399999976158142
HM_1KTZ.pdb	HM_1KTZ_LB3A_fwd.pdb	-0.6719465851783752	-1.7999999523162842
HM_1KTZ.pdb	HM_1KTZ_MB88A_fwd.pdb	-0.8413719534873962	-0.8999999761581421
HM_1KTZ.pdb	HM_1KTZ_NB23A_fwd.pdb	-0.8364318609237671	-0.30000001192092896
HM_1KTZ.pdb	HM_1KTZ_SB25A_fwd.pdb	-0.3980101943016052	-0.30000001192092896
HM_1KTZ.pdb	HM_1KTZ_SB28A_fwd.pdb	-0.7680291533470154	-0.20000000298023224
HM_1KTZ.pdb	HM_1KTZ_SB28L_fwd.pdb	1.4080368280410767	-4.0
HM_1KTZ.pdb	HM_1KTZ_TB27A_fwd.pdb	-0.6386805772781372	-1.5
HM_1KTZ.pdb	HM_1KTZ_VB38A_fwd.pdb	-0.9047276973724365	-0.699999988079071
HM_1KTZ.pdb	HM_1KTZ_VB53A_fwd.pdb	-0.43968337774276733	-0.4000000059604645
