# Supplementary material for: Investigating the volume and diversity of data needed for generalizable antibody–antigen ΔΔG prediction
Source: Nat Comput Sci. 2025 Jul 8;5(8):635–47. doi: 10.1038/s43588-025-00823-8 (PMC12374841; doi:10.1038/s43588-025-00823-8)
Supplement: Supplementary file 4 — Unprocessed Graphinity model predictions and true values for experimental and synthetic ΔΔG values. [file 43588_2025_823_MOESM4_ESM.zip › Figure2/Figure2b-Graphinity_Predictions-10FoldCV_CDR_SeqId/Graphinity_Predictions-Experimental_ddG_645-10FoldCV_CDR_SeqId/with_reverse_mutations_no_non_binders/ddG_645-w_rev_muts_no_non_binders-cutoff_70-fold3.csv]

wt_pdb	mut_pdb	pred_score	true_label
1DVF.pdb	1DVF_HA30A_fwd.pdb	-0.614062488079071	-1.6699999570846558
1DVF.pdb	1DVF_SA93A_fwd.pdb	-0.6708338856697083	-1.1699999570846558
1DVF.pdb	1DVF_WA92A_fwd.pdb	-0.16922050714492798	-0.3400000035762787
1DVF.pdb	1DVF_YA32A_fwd.pdb	-0.8064797520637512	-2.049999952316284
1DVF.pdb	1DVF_YA49A_fwd.pdb	-0.22780412435531616	-1.6399999856948853
1DVF.pdb	1DVF_YA49A_fwd.pdb	-0.2278045117855072	-1.75
1DVF.pdb	1DVF_YA50A_fwd.pdb	-1.8420464992523193	-0.6899999976158142
1DVF.pdb	1DVF_DB100A_fwd.pdb	-1.5667871236801147	-2.819999933242798
1DVF.pdb	1DVF_DB54A_fwd.pdb	-1.1467784643173218	-4.320000171661377
1DVF.pdb	1DVF_DB58A_fwd.pdb	-1.1813973188400269	-1.6200000047683716
1DVF.pdb	1DVF_EB98A_fwd.pdb	-0.30068886280059814	-4.230000019073486
1DVF.pdb	1DVF_NB56A_fwd.pdb	-0.3630143105983734	-1.1699999570846558
1DVF.pdb	1DVF_RB99A_fwd.pdb	-1.5726171731948853	-1.8899999856948853
1DVF.pdb	1DVF_TB30A_fwd.pdb	-0.20368462800979614	-0.9200000166893005
1DVF.pdb	1DVF_WB52A_fwd.pdb	-1.5084972381591797	-4.170000076293945
1DVF.pdb	1DVF_YB101F_fwd.pdb	-0.1846691071987152	-2.0299999713897705
1DVF.pdb	1DVF_YB32A_fwd.pdb	-1.1050472259521484	-1.850000023841858
1DVF.pdb	1DVF_YC49A_fwd.pdb	-0.15909653902053833	-1.8799999952316284
1DVF.pdb	1DVF_DD52A_fwd.pdb	-0.864190936088562	-1.7000000476837158
1DVF.pdb	1DVF_HD33A_fwd.pdb	-0.7309533357620239	-1.8799999952316284
1DVF.pdb	1DVF_ID101A_fwd.pdb	-0.4784897565841675	-2.7100000381469727
1DVF.pdb	1DVF_KD30A_fwd.pdb	-0.7114852666854858	-1.0099999904632568
1DVF.pdb	1DVF_ND55A_fwd.pdb	0.717186450958252	-1.8799999952316284
1DVF.pdb	1DVF_QD104A_fwd.pdb	-1.307846188545227	-1.6399999856948853
1DVF.pdb	1DVF_RD106A_fwd.pdb	-1.055773377418518	-4.130000114440918
1DVF.pdb	1DVF_YD102A_fwd.pdb	-2.161923885345459	-4.789999961853027
1VFB.pdb	1VFB_DC119A_fwd.pdb	-0.7273037433624268	-1.0
1VFB.pdb	1VFB_DC18A_fwd.pdb	0.2305610477924347	-0.30000001192092896
1VFB.pdb	1VFB_IC124A_fwd.pdb	0.2540310025215149	-1.2000000476837158
1VFB.pdb	1VFB_KC116A_fwd.pdb	0.04288841038942337	-0.699999988079071
1VFB.pdb	1VFB_LC129A_fwd.pdb	-0.6251869797706604	-0.20000000298023224
1VFB.pdb	1VFB_NC19A_fwd.pdb	-1.1681641340255737	-0.30000001192092896
1VFB.pdb	1VFB_QC121A_fwd.pdb	-2.688044786453247	-2.9000000953674316
1VFB.pdb	1VFB_RC125A_fwd.pdb	-0.6972789764404297	-1.7999999523162842
1VFB.pdb	1VFB_SC24A_fwd.pdb	-1.7275162935256958	-0.800000011920929
1VFB.pdb	1VFB_TC118A_fwd.pdb	-0.17563334107398987	-0.800000011920929
1VFB.pdb	1VFB_VC120A_fwd.pdb	-0.13243556022644043	-0.8999999761581421
1VFB.pdb	1VFB_YC23A_fwd.pdb	-2.0378849506378174	-0.4000000059604645
1VFB.pdb	1VFB_DH100A_fwd.pdb	-2.1193010807037354	-2.9000000953674316
1VFB.pdb	1VFB_DH54A_fwd.pdb	-0.07010555267333984	-1.0
1VFB.pdb	1VFB_DH58E_fwd.pdb	-0.48111245036125183	-0.07999999821186066
1VFB.pdb	1VFB_DH58N_fwd.pdb	-0.24621668457984924	0.12999999523162842
1VFB.pdb	1VFB_GH31A_fwd.pdb	-0.5213439464569092	-0.30000001192092896
1VFB.pdb	1VFB_GH31E_fwd.pdb	-0.07075031846761703	0.5099999904632568
1VFB.pdb	1VFB_GH31W_fwd.pdb	-0.9226663708686829	-0.009999999776482582
1VFB.pdb	1VFB_RH99W_fwd.pdb	0.5262284278869629	-0.7099999785423279
1VFB.pdb	1VFB_RH99Y_fwd.pdb	0.1884341537952423	-1.2599999904632568
1VFB.pdb	1VFB_SH28D_fwd.pdb	-0.021243102848529816	-0.0
1VFB.pdb	1VFB_SH28E_fwd.pdb	-0.40694692730903625	0.10000000149011612
1VFB.pdb	1VFB_SH28N_fwd.pdb	-0.8550297617912292	-0.15000000596046448
1VFB.pdb	1VFB_SH28Q_fwd.pdb	-0.2775573134422302	-0.07999999821186066
1VFB.pdb	1VFB_WH52A_fwd.pdb	-0.449003666639328	-0.8999999761581421
1VFB.pdb	1VFB_YH101A_fwd.pdb	-2.4791696071624756	-4.0
1VFB.pdb	1VFB_YH101F_fwd.pdb	-0.09427281469106674	-1.600000023841858
1VFB.pdb	1VFB_YH32A_fwd.pdb	-1.2279953956604004	-1.100000023841858
1VFB.pdb	1VFB_YH32E_fwd.pdb	-0.9547925591468811	-1.909999966621399
1VFB.pdb	1VFB_NL31W_fwd.pdb	1.088444709777832	-0.17000000178813934
1VFB.pdb	1VFB_TL52F_fwd.pdb	0.36413246393203735	-0.4699999988079071
1VFB.pdb	1VFB_TL53R_fwd.pdb	0.8529073596000671	-1.6699999570846558
1VFB.pdb	1VFB_WL92A_fwd.pdb	-0.6214593648910522	-3.299999952316284
1VFB.pdb	1VFB_YL32A_fwd.pdb	-1.7885738611221313	-1.7000000476837158
1VFB.pdb	1VFB_YL50A_fwd.pdb	-0.6409857273101807	-0.5
1VFB.pdb	1VFB_YL50K_fwd.pdb	-0.7549997568130493	-1.6699999570846558
1VFB.pdb	1VFB_YL50R_fwd.pdb	0.09246256202459335	-0.8500000238418579
3K2M.pdb	3K2M_ED52A_fwd.pdb	-0.7119026184082031	-2.5
3K2M.pdb	3K2M_MD88A_fwd.pdb	-1.1125630140304565	-4.0
3K2M.pdb	3K2M_RD38A_fwd.pdb	-0.4432727098464966	-2.5
3K2M.pdb	3K2M_WD80A_fwd.pdb	-0.9804214239120483	-4.0
3K2M.pdb	3K2M_YD35A_fwd.pdb	-1.067724347114563	-1.0
3K2M.pdb	3K2M_YD36A_fwd.pdb	-0.36500319838523865	-3.700000047683716
3K2M.pdb	3K2M_YD87A_fwd.pdb	-1.2718244791030884	-4.0
