# Supplementary material for: Investigating the volume and diversity of data needed for generalizable antibody–antigen ΔΔG prediction
Source: Nat Comput Sci. 2025 Jul 8;5(8):635–47. doi: 10.1038/s43588-025-00823-8 (PMC12374841; doi:10.1038/s43588-025-00823-8)
Supplement: Supplementary file 4 — Unprocessed Graphinity model predictions and true values for experimental and synthetic ΔΔG values. [file 43588_2025_823_MOESM4_ESM.zip › Figure2/Figure2b-Graphinity_Predictions-10FoldCV_CDR_SeqId/Graphinity_Predictions-Experimental_ddG_645-10FoldCV_CDR_SeqId/with_reverse_mutations_no_non_binders/ddG_645-w_rev_muts_no_non_binders-cutoff_70-fold4.csv]

wt_pdb	mut_pdb	pred_score	true_label
1DQJ.pdb	1DQJ_DC101A_fwd.pdb	-1.983871579170227	-1.2999999523162842
1DQJ.pdb	1DQJ_KC96A_fwd.pdb	-2.550779342651367	-6.099999904632568
1DQJ.pdb	1DQJ_KC97A_fwd.pdb	-0.9910128116607666	-3.5
1DQJ.pdb	1DQJ_LC75A_fwd.pdb	-0.40788522362709045	-1.5
1DQJ.pdb	1DQJ_NC93A_fwd.pdb	0.7469527721405029	-0.6000000238418579
1DQJ.pdb	1DQJ_RC21A_fwd.pdb	-2.583101511001587	-1.2999999523162842
1DQJ.pdb	1DQJ_SC100A_fwd.pdb	-0.4203595519065857	-0.800000011920929
1DQJ.pdb	1DQJ_TC89A_fwd.pdb	-0.17276211082935333	-0.800000011920929
1DQJ.pdb	1DQJ_WC62A_fwd.pdb	-1.0103884935379028	-0.800000011920929
1DQJ.pdb	1DQJ_WC63A_fwd.pdb	0.6029945611953735	-1.2999999523162842
1DQJ.pdb	1DQJ_YC20A_fwd.pdb	-1.1319695711135864	-3.299999952316284
1DQJ.pdb	1DQJ_DH32A_fwd.pdb	-1.0527397394180298	-2.0
1DQJ.pdb	1DQJ_WH98A_fwd.pdb	-0.8456569910049438	-4.900000095367432
1DQJ.pdb	1DQJ_YH33A_fwd.pdb	-2.6570253372192383	-5.5
1DQJ.pdb	1DQJ_YH50A_fwd.pdb	-1.0399469137191772	-6.900000095367432
1DQJ.pdb	1DQJ_YH53A_fwd.pdb	-0.9099150896072388	-1.2000000476837158
1DQJ.pdb	1DQJ_NL31A_fwd.pdb	-0.9265296459197998	-2.0
1DQJ.pdb	1DQJ_NL32A_fwd.pdb	-0.4573286771774292	-4.099999904632568
1DQJ.pdb	1DQJ_SL91A_fwd.pdb	-1.2946075201034546	-1.399999976158142
1DQJ.pdb	1DQJ_YL50A_fwd.pdb	-1.3636869192123413	-2.700000047683716
1DQJ.pdb	1DQJ_YL96A_fwd.pdb	-1.676487922668457	-1.100000023841858
1N8Z.pdb	1N8Z_DH31A_fwd.pdb	-1.0612512826919556	-0.25
1N8Z.pdb	1N8Z_DH102A_fwd.pdb	-0.1869172304868698	-1.2100000381469727
1N8Z.pdb	1N8Z_DH102W_fwd.pdb	0.211339071393013	0.6899999976158142
1N8Z.pdb	1N8Z_FH104A_fwd.pdb	-1.6039164066314697	-1.1699999570846558
1N8Z.pdb	1N8Z_KH30A_fwd.pdb	0.2788335978984833	-0.6100000143051147
1N8Z.pdb	1N8Z_NH55A_fwd.pdb	1.1364400386810303	0.15000000596046448
1N8Z.pdb	1N8Z_TH32A_fwd.pdb	-0.8818555474281311	-0.3799999952316284
1N8Z.pdb	1N8Z_TH54A_fwd.pdb	-0.7136737704277039	-0.7799999713897705
1N8Z.pdb	1N8Z_YH105F_fwd.pdb	-1.3511722087860107	0.05000000074505806
1N8Z.pdb	1N8Z_YH105F_fwd.pdb	-1.3511728048324585	-0.8199999928474426
1N8Z.pdb	1N8Z_YH109V_fwd.pdb	0.2477438896894455	-0.2199999988079071
1N8Z.pdb	1N8Z_YH33A_fwd.pdb	-1.9729996919631958	0.09000000357627869
1N8Z.pdb	1N8Z_YH52A_fwd.pdb	0.9246557950973511	-0.23000000417232513
1N8Z.pdb	1N8Z_YH57A_fwd.pdb	0.08797061443328857	-0.8700000047683716
1N8Z.pdb	1N8Z_DL28N_fwd.pdb	-0.2481735795736313	0.2800000011920929
1N8Z.pdb	1N8Z_FL53N_fwd.pdb	0.002706153318285942	-1.2100000381469727
1N8Z.pdb	1N8Z_HL91F_fwd.pdb	0.23903943598270416	0.4300000071525574
1N8Z.pdb	1N8Z_HL91F_fwd.pdb	0.23903988301753998	-0.029999999329447746
1N8Z.pdb	1N8Z_NL30A_fwd.pdb	-0.552886962890625	-1.1200000047683716
1N8Z.pdb	1N8Z_NL30S_fwd.pdb	0.21131564676761627	-0.05999999865889549
1N8Z.pdb	1N8Z_RL66G_fwd.pdb	-1.3471864461898804	-0.2199999988079071
1N8Z.pdb	1N8Z_SL50A_fwd.pdb	-0.05291396379470825	0.07000000029802322
1N8Z.pdb	1N8Z_SL52A_fwd.pdb	-1.0291497707366943	0.3100000023841858
1N8Z.pdb	1N8Z_TL31A_fwd.pdb	0.0933200791478157	-0.800000011920929
1N8Z.pdb	1N8Z_TL93A_fwd.pdb	-0.4380296468734741	-0.8199999928474426
1N8Z.pdb	1N8Z_TL94A_fwd.pdb	-0.726554811000824	0.11999999731779099
1N8Z.pdb	1N8Z_TL94S_fwd.pdb	0.45299798250198364	-0.3100000023841858
1N8Z.pdb	1N8Z_YL49A_fwd.pdb	-0.4749588668346405	-1.0499999523162842
1N8Z.pdb	1N8Z_YL92A_fwd.pdb	-0.9603661298751831	-1.3600000143051147
1N8Z.pdb	1N8Z_YL92F_fwd.pdb	0.20029330253601074	0.20999999344348907
3HFM.pdb	3HFM_CH95A_fwd.pdb	-0.6137279868125916	-5.519999980926514
3HFM.pdb	3HFM_CH95F_fwd.pdb	0.5787799954414368	-3.25
3HFM.pdb	3HFM_DH32A_fwd.pdb	0.044471658766269684	-1.899999976158142
3HFM.pdb	3HFM_DH32N_fwd.pdb	0.0927189439535141	-0.17000000178813934
3HFM.pdb	3HFM_SH31A_fwd.pdb	-0.817857027053833	-0.17000000178813934
3HFM.pdb	3HFM_YH33A_fwd.pdb	-1.6159974336624146	-6.0
3HFM.pdb	3HFM_NL31A_fwd.pdb	-0.7067476511001587	-5.21999979019165
3HFM.pdb	3HFM_NL31D_fwd.pdb	-0.06854860484600067	-1.340000033378601
3HFM.pdb	3HFM_NL31E_fwd.pdb	0.07932990789413452	-5.670000076293945
3HFM.pdb	3HFM_NL32A_fwd.pdb	0.3345092236995697	-5.110000133514404
3HFM.pdb	3HFM_QL53A_fwd.pdb	-0.724547266960144	-0.949999988079071
3HFM.pdb	3HFM_YL50A_fwd.pdb	-1.1987590789794922	-4.570000171661377
3HFM.pdb	3HFM_YL50F_fwd.pdb	1.2002484798431396	-2.359999895095825
3HFM.pdb	3HFM_YL50L_fwd.pdb	-0.4636188745498657	-4.400000095367432
3HFM.pdb	3HFM_YL96A_fwd.pdb	-2.3200182914733887	-2.7100000381469727
3HFM.pdb	3HFM_YL96F_fwd.pdb	-0.390824556350708	-1.399999976158142
3HFM.pdb	3HFM_KY96A_fwd.pdb	-2.9196038246154785	-6.829999923706055
3HFM.pdb	3HFM_KY97A_fwd.pdb	-0.7345246076583862	-6.179999828338623
3HFM.pdb	3HFM_KY97M_fwd.pdb	0.45004886388778687	-1.090000033378601
3HFM.pdb	3HFM_RY21A_fwd.pdb	-4.282290935516357	-1.0299999713897705
3HFM.pdb	3HFM_YY20A_fwd.pdb	-1.120596170425415	-4.869999885559082
