# Supplementary material for: Investigating the volume and diversity of data needed for generalizable antibody–antigen ΔΔG prediction
Source: Nat Comput Sci. 2025 Jul 8;5(8):635–47. doi: 10.1038/s43588-025-00823-8 (PMC12374841; doi:10.1038/s43588-025-00823-8)
Supplement: Supplementary file 4 — Unprocessed Graphinity model predictions and true values for experimental and synthetic ΔΔG values. [file 43588_2025_823_MOESM4_ESM.zip › Figure2/Figure2b-Graphinity_Predictions-10FoldCV_CDR_SeqId/Graphinity_Predictions-Experimental_ddG_645-10FoldCV_CDR_SeqId/with_reverse_mutations_no_non_binders/ddG_645-w_rev_muts_no_non_binders-cutoff_70-fold5.csv]

wt_pdb	mut_pdb	pred_score	true_label
1FFW.pdb	1FFW_AA89V_fwd.pdb	0.8274322748184204	-0.09000000357627869
1FFW.pdb	1FFW_DA12K_fwd.pdb	-0.007174315862357616	-0.05000000074505806
1FFW.pdb	1FFW_EA116K_fwd.pdb	0.9948177337646484	-0.7099999785423279
1FFW.pdb	1FFW_EA92K_fwd.pdb	-0.33639639616012573	-0.8199999928474426
1FFW.pdb	1FFW_FA110V_fwd.pdb	0.06314180791378021	-1.2599999904632568
1FFW.pdb	1FFW_TA111I_fwd.pdb	0.15579263865947723	-0.5600000023841858
1FFW.pdb	1FFW_TA86I_fwd.pdb	-1.1131154298782349	0.3199999928474426
1FFW.pdb	1FFW_VA107M_fwd.pdb	0.0992937982082367	-1.1299999952316284
1FFW.pdb	1FFW_YA105W_fwd.pdb	-2.218634605407715	-0.7099999785423279
1YY9.pdb	1YY9_NH56A_fwd.pdb	-0.05233082175254822	0.05999999865889549
1YY9.pdb	1YY9_TH61E_fwd.pdb	0.5540406703948975	0.05999999865889549
1YY9.pdb	1YY9_NL93A_fwd.pdb	-0.8781761527061462	0.7400000095367432
1YY9.pdb	1YY9_SL26D_fwd.pdb	0.22102728486061096	0.20000000298023224
1YY9.pdb	1YY9_TL31E_fwd.pdb	0.07563066482543945	0.5199999809265137
HM_1YY9.pdb	HM_1YY9_AH98W_fwd.pdb	1.651368260383606	0.23000000417232513
HM_1YY9.pdb	HM_1YY9_GH33D_fwd.pdb	1.4583747386932373	0.8899999856948853
HM_1YY9.pdb	HM_1YY9_IH51G_fwd.pdb	0.2139718234539032	0.5099999904632568
HM_1YY9.pdb	HM_1YY9_RH97D_fwd.pdb	-0.6839323043823242	0.9900000095367432
HM_1YY9.pdb	HM_1YY9_TH100Y_fwd.pdb	0.04755207896232605	0.44999998807907104
HM_1YY9.pdb	HM_1YY9_TH57G_fwd.pdb	-1.0550196170806885	0.46000000834465027
HM_1YY9.pdb	HM_1YY9_TH57P_fwd.pdb	-0.38353416323661804	0.47999998927116394
HM_1YY9.pdb	HM_1YY9_VH50L_fwd.pdb	1.585113763809204	0.6000000238418579
HM_1YY9.pdb	HM_1YY9_VH50Q_fwd.pdb	0.8979775905609131	0.6399999856948853
HM_1YY9.pdb	HM_1YY9_YH32R_fwd.pdb	-0.6377627849578857	0.12999999523162842
HM_1YY9.pdb	HM_1YY9_AL25V_fwd.pdb	-0.5132373571395874	0.6200000047683716
HM_1YY9.pdb	HM_1YY9_GL30Y_fwd.pdb	1.189624309539795	0.9200000166893005
HM_1YY9.pdb	HM_1YY9_QL27Y_fwd.pdb	2.879408121109009	0.8299999833106995
HM_1YY9.pdb	HM_1YY9_TL97C_fwd.pdb	0.447085440158844	0.5099999904632568
HM_1YY9.pdb	HM_1YY9_TL97D_fwd.pdb	-0.08521991968154907	0.6600000262260437
HM_1YY9.pdb	HM_1YY9_TL97S_fwd.pdb	0.38705816864967346	0.699999988079071
