# Supplementary material for: Investigating the volume and diversity of data needed for generalizable antibody–antigen ΔΔG prediction
Source: Nat Comput Sci. 2025 Jul 8;5(8):635–47. doi: 10.1038/s43588-025-00823-8 (PMC12374841; doi:10.1038/s43588-025-00823-8)
Supplement: Supplementary file 4 — Unprocessed Graphinity model predictions and true values for experimental and synthetic ΔΔG values. [file 43588_2025_823_MOESM4_ESM.zip › Figure2/Figure2b-Graphinity_Predictions-10FoldCV_CDR_SeqId/Graphinity_Predictions-Experimental_ddG_645-10FoldCV_CDR_SeqId/with_reverse_mutations_no_non_binders/ddG_645-w_rev_muts_no_non_binders-cutoff_70-fold6.csv]

wt_pdb	mut_pdb	pred_score	true_label
1AK4.pdb	1AK4_AD88G_fwd.pdb	-0.45984023809432983	-2.490000009536743
1AK4.pdb	1AK4_AD88V_fwd.pdb	-0.5886597633361816	-0.6000000238418579
1AK4.pdb	1AK4_AD92G_fwd.pdb	0.22978462278842926	-0.4099999964237213
1AK4.pdb	1AK4_AD92V_fwd.pdb	0.10726059973239899	-0.1899999976158142
1AK4.pdb	1AK4_GD89A_fwd.pdb	0.012771259061992168	-1.909999966621399
1AK4.pdb	1AK4_GD89V_fwd.pdb	-0.09739746153354645	-2.859999895095825
1AK4.pdb	1AK4_HD87A_fwd.pdb	-0.9931521415710449	-0.8399999737739563
1AK4.pdb	1AK4_HD87Q_fwd.pdb	-0.8652654886245728	-0.800000011920929
1AK4.pdb	1AK4_HD87R_fwd.pdb	-0.7654061317443848	-1.4800000190734863
1AK4.pdb	1AK4_ID91A_fwd.pdb	-0.09629429876804352	-0.07000000029802322
1AK4.pdb	1AK4_ID91V_fwd.pdb	-0.1412653774023056	0.17000000178813934
1AK4.pdb	1AK4_PD85A_fwd.pdb	-0.01829414628446102	-0.9200000166893005
1AK4.pdb	1AK4_PD90A_fwd.pdb	-0.4718153774738312	-2.0
1AK4.pdb	1AK4_PD90V_fwd.pdb	-0.1287771463394165	-2.859999895095825
1AK4.pdb	1AK4_PD93A_fwd.pdb	-0.2794358730316162	-0.5099999904632568
1AK4.pdb	1AK4_VD86A_fwd.pdb	-0.5646020174026489	-0.8199999928474426
3BDY.pdb	3BDY_DH32A_fwd.pdb	-0.5630981922149658	-0.20000000298023224
3BDY.pdb	3BDY_DH103A_fwd.pdb	-0.4277568757534027	-0.0
3BDY.pdb	3BDY_FH105A_fwd.pdb	-0.3253878951072693	-0.699999988079071
3BDY.pdb	3BDY_GH101A_fwd.pdb	-0.09514958411455154	-0.20000000298023224
3BDY.pdb	3BDY_GH102A_fwd.pdb	-0.19664573669433594	0.10000000149011612
3BDY.pdb	3BDY_GH104A_fwd.pdb	-0.06164739653468132	-0.800000011920929
3BDY.pdb	3BDY_KH31A_fwd.pdb	-0.21593862771987915	-0.20000000298023224
3BDY.pdb	3BDY_NH56A_fwd.pdb	0.13018453121185303	0.20000000298023224
3BDY.pdb	3BDY_RH51A_fwd.pdb	-1.6012730598449707	0.30000001192092896
3BDY.pdb	3BDY_RH60A_fwd.pdb	-0.4606858193874359	0.20000000298023224
3BDY.pdb	3BDY_TH33A_fwd.pdb	-0.8279942274093628	0.4000000059604645
3BDY.pdb	3BDY_TH55A_fwd.pdb	-0.5941665172576904	0.5
3BDY.pdb	3BDY_WH100A_fwd.pdb	-1.1182701587677002	-2.0
3BDY.pdb	3BDY_YH106A_fwd.pdb	-4.294773101806641	-0.5
3BDY.pdb	3BDY_YH34A_fwd.pdb	-2.2621090412139893	-0.30000001192092896
3BDY.pdb	3BDY_YH53A_fwd.pdb	-1.1893675327301025	-0.4000000059604645
3BDY.pdb	3BDY_YH58A_fwd.pdb	-1.8533656597137451	-0.20000000298023224
3BDY.pdb	3BDY_DL28A_fwd.pdb	-0.016138214617967606	-0.0
3BDY.pdb	3BDY_GL35A_fwd.pdb	-0.41979897022247314	-1.2000000476837158
3BDY.pdb	3BDY_GL55A_fwd.pdb	0.14664380252361298	-1.0
3BDY.pdb	3BDY_HL95A_fwd.pdb	0.09855395555496216	-2.0
3BDY.pdb	3BDY_IL29A_fwd.pdb	-0.6403698325157166	-1.100000023841858
3BDY.pdb	3BDY_IL33A_fwd.pdb	0.1652277559041977	-0.800000011920929
3BDY.pdb	3BDY_PL30A_fwd.pdb	-0.529769241809845	-0.20000000298023224
3BDY.pdb	3BDY_RL31A_fwd.pdb	0.26859620213508606	0.20000000298023224
3BDY.pdb	3BDY_SL32A_fwd.pdb	-0.2142390012741089	-1.0
3BDY.pdb	3BDY_SL34A_fwd.pdb	-0.3057178556919098	-1.2999999523162842
3BDY.pdb	3BDY_SL56A_fwd.pdb	-0.7494950294494629	-0.10000000149011612
3BDY.pdb	3BDY_TL97A_fwd.pdb	-0.2733819782733917	0.30000001192092896
3BDY.pdb	3BDY_TL98A_fwd.pdb	-0.927033543586731	-0.0
3BDY.pdb	3BDY_WL54A_fwd.pdb	-1.0159882307052612	-1.2999999523162842
3BDY.pdb	3BDY_YL36A_fwd.pdb	-2.244169235229492	-1.7000000476837158
3BDY.pdb	3BDY_YL57A_fwd.pdb	-1.559778094291687	-0.699999988079071
3BDY.pdb	3BDY_YL96A_fwd.pdb	-1.8202505111694336	-1.399999976158142
3BE1.pdb	3BE1_DH31A_fwd.pdb	-0.7422594428062439	-0.4000000059604645
3BE1.pdb	3BE1_DH102A_fwd.pdb	-0.2430897355079651	0.10000000149011612
3BE1.pdb	3BE1_FH104A_fwd.pdb	-2.0659120082855225	-1.899999976158142
3BE1.pdb	3BE1_GH100A_fwd.pdb	0.43454840779304504	-0.10000000149011612
3BE1.pdb	3BE1_GH101A_fwd.pdb	-0.48906809091567993	-0.30000001192092896
3BE1.pdb	3BE1_GH103A_fwd.pdb	0.29991286993026733	-1.7999999523162842
3BE1.pdb	3BE1_KH30A_fwd.pdb	0.1483466923236847	0.30000001192092896
3BE1.pdb	3BE1_NH55A_fwd.pdb	-0.32858961820602417	0.800000011920929
3BE1.pdb	3BE1_RH50A_fwd.pdb	-0.3363274931907654	-2.4000000953674316
3BE1.pdb	3BE1_RH59A_fwd.pdb	-0.8243237733840942	-2.5
3BE1.pdb	3BE1_TH32A_fwd.pdb	-1.0662121772766113	0.4000000059604645
3BE1.pdb	3BE1_TH54A_fwd.pdb	-2.427325963973999	-0.10000000149011612
3BE1.pdb	3BE1_WH99A_fwd.pdb	-1.8391636610031128	-1.7999999523162842
3BE1.pdb	3BE1_YH105A_fwd.pdb	-2.0035927295684814	-1.2000000476837158
3BE1.pdb	3BE1_YH33A_fwd.pdb	-2.1300578117370605	-2.4000000953674316
3BE1.pdb	3BE1_YH52A_fwd.pdb	-2.94618821144104	0.800000011920929
3BE1.pdb	3BE1_YH57A_fwd.pdb	-2.014049530029297	-1.7999999523162842
3BE1.pdb	3BE1_DL28A_fwd.pdb	-0.3099973201751709	-0.0
3BE1.pdb	3BE1_GL35A_fwd.pdb	-0.024481050670146942	-0.30000001192092896
3BE1.pdb	3BE1_GL55A_fwd.pdb	-0.31969502568244934	0.30000001192092896
3BE1.pdb	3BE1_HL95A_fwd.pdb	-0.954221785068512	-0.8999999761581421
3BE1.pdb	3BE1_IL29A_fwd.pdb	0.16878575086593628	0.20000000298023224
3BE1.pdb	3BE1_IL33A_fwd.pdb	0.15861989557743073	-0.8999999761581421
3BE1.pdb	3BE1_PL30A_fwd.pdb	0.3844294250011444	-0.10000000149011612
3BE1.pdb	3BE1_RL31A_fwd.pdb	0.009839030914008617	0.20000000298023224
3BE1.pdb	3BE1_SL32A_fwd.pdb	-0.9278930425643921	-0.30000001192092896
3BE1.pdb	3BE1_SL34A_fwd.pdb	-0.48671120405197144	0.20000000298023224
3BE1.pdb	3BE1_SL56A_fwd.pdb	-0.6407742500305176	-0.30000001192092896
3BE1.pdb	3BE1_TL97A_fwd.pdb	-0.3372372090816498	0.4000000059604645
3BE1.pdb	3BE1_TL98A_fwd.pdb	-1.7229903936386108	-1.399999976158142
3BE1.pdb	3BE1_WL54A_fwd.pdb	-2.0668606758117676	-1.399999976158142
3BE1.pdb	3BE1_YL36A_fwd.pdb	-3.6160342693328857	0.800000011920929
3BE1.pdb	3BE1_YL57A_fwd.pdb	-1.4635337591171265	-0.8999999761581421
3BE1.pdb	3BE1_YL96A_fwd.pdb	-2.538907527923584	-0.5
