# Supplementary material for: Investigating the volume and diversity of data needed for generalizable antibody–antigen ΔΔG prediction
Source: Nat Comput Sci. 2025 Jul 8;5(8):635–47. doi: 10.1038/s43588-025-00823-8 (PMC12374841; doi:10.1038/s43588-025-00823-8)
Supplement: Supplementary file 4 — Unprocessed Graphinity model predictions and true values for experimental and synthetic ΔΔG values. [file 43588_2025_823_MOESM4_ESM.zip › Figure2/Figure2b-Graphinity_Predictions-10FoldCV_CDR_SeqId/Graphinity_Predictions-Experimental_ddG_645-10FoldCV_CDR_SeqId/with_reverse_mutations_no_non_binders/ddG_645-w_rev_muts_no_non_binders-cutoff_70-fold7.csv]

wt_pdb	mut_pdb	pred_score	true_label
1JTG.pdb	1JTG_KA208A_fwd.pdb	-0.6581406593322754	-0.8199999928474426
1JTG.pdb	1JTG_RA217A_fwd.pdb	0.781304657459259	-0.5600000023841858
1JTG.pdb	1JTG_SA105A_fwd.pdb	1.1325860023498535	-0.5
1JTG.pdb	1JTG_SA209A_fwd.pdb	-0.3407581150531769	-1.3200000524520874
1JTG.pdb	1JTG_DB49A_fwd.pdb	-2.651320219039917	-1.9800000190734863
3BN9.pdb	3BN9_DA214A_fwd.pdb	-0.5460034012794495	-0.5699999928474426
3BN9.pdb	3BN9_DA46A_fwd.pdb	-0.4947367310523987	-0.41999998688697815
3BN9.pdb	3BN9_DA47A_fwd.pdb	-1.454230785369873	-0.3100000023841858
3BN9.pdb	3BN9_DA91A_fwd.pdb	-1.2346271276474	-6.699999809265137
3BN9.pdb	3BN9_EA163A_fwd.pdb	0.4739669859409332	-0.3700000047683716
3BN9.pdb	3BN9_FA50A_fwd.pdb	-0.27724599838256836	0.05000000074505806
3BN9.pdb	3BN9_FA89A_fwd.pdb	-1.1570817232131958	-0.6399999856948853
3BN9.pdb	3BN9_FA92A_fwd.pdb	-1.2534922361373901	-6.699999809265137
3BN9.pdb	3BN9_HA138A_fwd.pdb	-1.730806827545166	-0.09000000357627869
3BN9.pdb	3BN9_IA26A_fwd.pdb	-0.07905558496713638	-0.0
3BN9.pdb	3BN9_IA45A_fwd.pdb	0.4554961621761322	-0.8399999737739563
3BN9.pdb	3BN9_KA221A_fwd.pdb	0.5999985933303833	-0.7900000214576721
3BN9.pdb	3BN9_LA147A_fwd.pdb	0.008239712566137314	-0.3400000035762787
3BN9.pdb	3BN9_NA90A_fwd.pdb	0.3850664496421814	-0.7699999809265137
3BN9.pdb	3BN9_QA140A_fwd.pdb	0.10566873103380203	-0.12999999523162842
3BN9.pdb	3BN9_QA168A_fwd.pdb	-1.5773485898971558	0.029999999329447746
3BN9.pdb	3BN9_QA169A_fwd.pdb	-2.6991031169891357	-2.509999990463257
3BN9.pdb	3BN9_QA218A_fwd.pdb	0.16120317578315735	-0.7099999785423279
3BN9.pdb	3BN9_QA23A_fwd.pdb	-0.47555190324783325	0.41999998688697815
3BN9.pdb	3BN9_RA219A_fwd.pdb	0.960822582244873	0.09000000357627869
3BN9.pdb	3BN9_RA48A_fwd.pdb	-0.39091524481773376	0.05000000074505806
3BN9.pdb	3BN9_RA51A_fwd.pdb	-0.5091632008552551	0.07000000029802322
3BN9.pdb	3BN9_RA82A_fwd.pdb	-0.6826518774032593	0.1599999964237213
3BN9.pdb	3BN9_TA144A_fwd.pdb	0.005464605987071991	-0.28999999165534973
3BN9.pdb	3BN9_TA93A_fwd.pdb	-0.3848402798175812	-1.1299999952316284
3BN9.pdb	3BN9_YA141A_fwd.pdb	-3.5886070728302	-1.090000033378601
3BN9.pdb	3BN9_YA52A_fwd.pdb	-1.4529814720153809	-0.019999999552965164
3BN9.pdb	3BN9_QH105V_fwd.pdb	-0.5968016982078552	-1.3600000143051147
3BN9.pdb	3BN9_SH30G_fwd.pdb	-1.5223270654678345	-1.3600000143051147
3BN9.pdb	3BN9_SH30N_fwd.pdb	-0.6827685832977295	-1.3600000143051147
3BN9.pdb	3BN9_TH28R_fwd.pdb	-0.9956056475639343	-0.30000001192092896
3BN9.pdb	3BN9_TH102Q_fwd.pdb	0.5436068177223206	-0.0
3BN9.pdb	3BN9_TH102R_fwd.pdb	0.3069816529750824	0.05999999865889549
3BN9.pdb	3BN9_YH103S_fwd.pdb	0.02967774122953415	-0.4099999964237213
HM_3BN9.pdb	HM_3BN9_PH104H_fwd.pdb	1.5680651664733887	-1.3600000143051147
HM_3BN9.pdb	HM_3BN9_QH105V_fwd.pdb	-0.175805926322937	-0.4099999964237213
HM_3BN9.pdb	HM_3BN9_SH30G_fwd.pdb	0.0853913202881813	-0.7099999785423279
HM_3BN9.pdb	HM_3BN9_SH30N_fwd.pdb	1.002207636833191	-0.7099999785423279
HM_3BN9.pdb	HM_3BN9_TH28R_fwd.pdb	-0.4805182218551636	0.23999999463558197
HM_3BN9.pdb	HM_3BN9_TH102Q_fwd.pdb	-1.1374032497406006	0.1599999964237213
HM_3BN9.pdb	HM_3BN9_TH102R_fwd.pdb	-0.5394747257232666	1.5700000524520874
HM_3BN9.pdb	HM_3BN9_YH103S_fwd.pdb	-0.9625322818756104	-0.5400000214576721
