# Supplementary material for: Investigating the volume and diversity of data needed for generalizable antibody–antigen ΔΔG prediction
Source: Nat Comput Sci. 2025 Jul 8;5(8):635–47. doi: 10.1038/s43588-025-00823-8 (PMC12374841; doi:10.1038/s43588-025-00823-8)
Supplement: Supplementary file 4 — Unprocessed Graphinity model predictions and true values for experimental and synthetic ΔΔG values. [file 43588_2025_823_MOESM4_ESM.zip › Figure2/Figure2b-Graphinity_Predictions-10FoldCV_CDR_SeqId/Graphinity_Predictions-Experimental_ddG_645-10FoldCV_CDR_SeqId/with_reverse_mutations_no_non_binders/ddG_645-w_rev_muts_no_non_binders-cutoff_70-fold8.csv]

wt_pdb	mut_pdb	pred_score	true_label
1JRH.pdb	1JRH_EI35Q_fwd.pdb	0.02637176588177681	-0.10999999940395355
1JRH.pdb	1JRH_TI4V_fwd.pdb	-0.018719129264354706	0.019999999552965164
1MHP.pdb	1MHP_FH99W_fwd.pdb	1.09880793094635	-0.0
1MHP.pdb	1MHP_FH99Y_fwd.pdb	0.28418800234794617	-0.7599999904632568
1MHP.pdb	1MHP_GH100F_fwd.pdb	1.1867389678955078	-0.5699999928474426
1MHP.pdb	1MHP_GH100L_fwd.pdb	-0.03079139068722725	-2.7300000190734863
1MHP.pdb	1MHP_GH100M_fwd.pdb	0.9919809699058533	-0.10000000149011612
1MHP.pdb	1MHP_GH100S_fwd.pdb	-0.015887878835201263	-0.5600000023841858
1MHP.pdb	1MHP_GH53A_fwd.pdb	2.0599489212036133	-0.5099999904632568
1MHP.pdb	1MHP_GH53N_fwd.pdb	3.6760635375976562	-1.2599999904632568
1MHP.pdb	1MHP_GH53S_fwd.pdb	1.988451361656189	-0.6800000071525574
1MHP.pdb	1MHP_GH54I_fwd.pdb	1.3830825090408325	-1.3600000143051147
1MHP.pdb	1MHP_GH54T_fwd.pdb	1.9157084226608276	-1.1699999570846558
1MHP.pdb	1MHP_GH54Y_fwd.pdb	2.7989447116851807	-0.0
1MHP.pdb	1MHP_KH64D_fwd.pdb	0.04727785661816597	0.11999999731779099
1MHP.pdb	1MHP_KH64E_fwd.pdb	0.6458489298820496	0.1599999964237213
1MHP.pdb	1MHP_KH64N_fwd.pdb	0.2325238734483719	0.07000000029802322
1MHP.pdb	1MHP_KH64Q_fwd.pdb	0.3227900266647339	0.1599999964237213
1MHP.pdb	1MHP_LH60D_fwd.pdb	-0.32841217517852783	0.11999999731779099
1MHP.pdb	1MHP_RH31Q_fwd.pdb	0.8057653307914734	-1.309999942779541
1MHP.pdb	1MHP_SH35A_fwd.pdb	0.18464429676532745	-1.5800000429153442
1MHP.pdb	1MHP_SH35Q_fwd.pdb	1.376565933227539	-2.7300000190734863
1MHP.pdb	1MHP_SH52M_fwd.pdb	0.6617283821105957	-2.0799999237060547
1MHP.pdb	1MHP_TH33N_fwd.pdb	0.5838161110877991	-2.7300000190734863
1MHP.pdb	1MHP_TH33V_fwd.pdb	-0.4972606301307678	-0.4300000071525574
1MHP.pdb	1MHP_TH50V_fwd.pdb	0.9223261475563049	0.25999999046325684
1MHP.pdb	1MHP_YH58E_fwd.pdb	-1.9092961549758911	-2.0799999237060547
1MHP.pdb	1MHP_YH58Q_fwd.pdb	-2.265932083129883	-2.0799999237060547
1MHP.pdb	1MHP_YH58W_fwd.pdb	-1.5100396871566772	-0.8199999928474426
1MHP.pdb	1MHP_YH59E_fwd.pdb	-0.06259095668792725	-0.5400000214576721
1MHP.pdb	1MHP_GL91Q_fwd.pdb	-0.4780420660972595	-1.5800000429153442
1MHP.pdb	1MHP_GL91S_fwd.pdb	-0.07603365182876587	-0.5099999904632568
1MHP.pdb	1MHP_HL30K_fwd.pdb	-0.6250385046005249	-1.1699999570846558
1MHP.pdb	1MHP_HL30R_fwd.pdb	-0.5254665613174438	-1.1200000047683716
1MHP.pdb	1MHP_HL30W_fwd.pdb	0.261398047208786	-1.2599999904632568
1MHP.pdb	1MHP_LL48F_fwd.pdb	0.08214311301708221	-0.7099999785423279
1MHP.pdb	1MHP_LL48K_fwd.pdb	-0.46116968989372253	-0.9300000071525574
1MHP.pdb	1MHP_LL48W_fwd.pdb	0.39990779757499695	-1.909999966621399
1MHP.pdb	1MHP_NL29V_fwd.pdb	0.0026757512241601944	-1.0499999523162842
1MHP.pdb	1MHP_NL29W_fwd.pdb	-0.11165036261081696	-1.5800000429153442
1MHP.pdb	1MHP_NL29Y_fwd.pdb	0.14296431839466095	-1.909999966621399
1MHP.pdb	1MHP_NL51D_fwd.pdb	0.30477645993232727	-0.5
1MHP.pdb	1MHP_NL51E_fwd.pdb	0.9106671810150146	0.18000000715255737
1MHP.pdb	1MHP_NL51K_fwd.pdb	-0.405078649520874	-0.6600000262260437
1MHP.pdb	1MHP_NL51R_fwd.pdb	-0.803842306137085	-0.8500000238418579
1MHP.pdb	1MHP_NL51Y_fwd.pdb	1.0005652904510498	0.10000000149011612
1MHP.pdb	1MHP_SL23R_fwd.pdb	-0.8587319254875183	0.07000000029802322
1MHP.pdb	1MHP_SL27Q_fwd.pdb	-0.6588817238807678	0.6700000166893005
1MHP.pdb	1MHP_SL90Q_fwd.pdb	-0.6971220374107361	-1.7799999713897705
1MHP.pdb	1MHP_SL90R_fwd.pdb	0.033846426755189896	-2.7300000190734863
1MHP.pdb	1MHP_SL90T_fwd.pdb	-0.25029993057250977	-2.319999933242798
1MHP.pdb	1MHP_WL89Q_fwd.pdb	-0.2095898985862732	-2.0799999237060547
3NGB.pdb	3NGB_AH57G_fwd.pdb	0.22853046655654907	0.05999999865889549
3NGB.pdb	3NGB_GH55S_fwd.pdb	0.07313328981399536	-0.7300000190734863
3NGB.pdb	3NGB_IH30T_fwd.pdb	-0.026696376502513885	-0.07999999821186066
3NGB.pdb	3NGB_KH52N_fwd.pdb	0.5927251577377319	-0.18000000715255737
3NGB.pdb	3NGB_PH63K_fwd.pdb	-0.7602009177207947	-0.23000000417232513
3NGB.pdb	3NGB_RH54N_fwd.pdb	0.7308579683303833	-0.05000000074505806
3NGB.pdb	3NGB_RH62Q_fwd.pdb	-0.8111814260482788	-0.10000000149011612
3NGB.pdb	3NGB_TH33Y_fwd.pdb	0.116898313164711	-0.07999999821186066
3NGB.pdb	3NGB_VH58T_fwd.pdb	-0.35432133078575134	-0.14000000059604645
3NGB.pdb	3NGB_VH74T_fwd.pdb	-0.08278335630893707	-0.1599999964237213
3NGB.pdb	3NGB_YH75S_fwd.pdb	0.68476802110672	-0.33000001311302185
