# Supplementary material for: Investigating the volume and diversity of data needed for generalizable antibody–antigen ΔΔG prediction
Source: Nat Comput Sci. 2025 Jul 8;5(8):635–47. doi: 10.1038/s43588-025-00823-8 (PMC12374841; doi:10.1038/s43588-025-00823-8)
Supplement: Supplementary file 4 — Unprocessed Graphinity model predictions and true values for experimental and synthetic ΔΔG values. [file 43588_2025_823_MOESM4_ESM.zip › Figure2/Figure2b-Graphinity_Predictions-10FoldCV_CDR_SeqId/Graphinity_Predictions-Experimental_ddG_645-10FoldCV_CDR_SeqId/with_reverse_mutations_no_non_binders/ddG_645-w_rev_muts_no_non_binders-cutoff_70-fold9.csv]

wt_pdb	mut_pdb	pred_score	true_label
1MLC.pdb	1MLC_KH65D_fwd.pdb	0.06866207718849182	-0.019999999552965164
1MLC.pdb	1MLC_SH57A_fwd.pdb	-0.41990599036216736	0.3799999952316284
1MLC.pdb	1MLC_SH57V_fwd.pdb	0.839258074760437	0.49000000953674316
1MLC.pdb	1MLC_TH28D_fwd.pdb	0.4069443345069885	0.15000000596046448
1MLC.pdb	1MLC_TH31A_fwd.pdb	-0.5400739908218384	-0.44999998807907104
1MLC.pdb	1MLC_TH31V_fwd.pdb	0.0261724554002285	-0.5299999713897705
1MLC.pdb	1MLC_TH31W_fwd.pdb	0.2465309053659439	-0.12999999523162842
1MLC.pdb	1MLC_TH58D_fwd.pdb	0.40486788749694824	0.5600000023841858
1MLC.pdb	1MLC_NL32G_fwd.pdb	-0.8783594965934753	0.8500000238418579
1MLC.pdb	1MLC_NL32Y_fwd.pdb	1.9122867584228516	-0.0
1MLC.pdb	1MLC_NL92A_fwd.pdb	-1.352647066116333	1.25
2JEL.pdb	2JEL_AP82S_fwd.pdb	-0.5756527781486511	-0.0
2JEL.pdb	2JEL_DP69E_fwd.pdb	0.6427029967308044	-0.9599999785423279
2JEL.pdb	2JEL_EP5D_fwd.pdb	-0.3564418852329254	-0.4099999964237213
2JEL.pdb	2JEL_EP5Q_fwd.pdb	0.04468816891312599	-0.7200000286102295
2JEL.pdb	2JEL_EP66K_fwd.pdb	-0.031015250831842422	-4.130000114440918
2JEL.pdb	2JEL_EP68A_fwd.pdb	-0.93963623046875	-0.4099999964237213
2JEL.pdb	2JEL_EP70A_fwd.pdb	-0.4608999788761139	-2.75
2JEL.pdb	2JEL_EP70K_fwd.pdb	0.6558441519737244	-4.130000114440918
2JEL.pdb	2JEL_EP75R_fwd.pdb	0.4079855680465698	-2.75
2JEL.pdb	2JEL_EP83A_fwd.pdb	0.19956831634044647	-0.0
2JEL.pdb	2JEL_EP85A_fwd.pdb	-0.27363425493240356	-0.0
2JEL.pdb	2JEL_EP85D_fwd.pdb	0.24444548785686493	-0.0
2JEL.pdb	2JEL_EP85K_fwd.pdb	-1.277709722518921	-0.0
2JEL.pdb	2JEL_EP85Q_fwd.pdb	-0.027365949004888535	-0.0
2JEL.pdb	2JEL_FP2W_fwd.pdb	0.05959995463490486	-2.640000104904175
2JEL.pdb	2JEL_FP2Y_fwd.pdb	0.5156931281089783	-0.0
2JEL.pdb	2JEL_HP76A_fwd.pdb	-0.7198402881622314	0.4099999964237213
2JEL.pdb	2JEL_HP76D_fwd.pdb	-0.2971319854259491	0.6600000262260437
2JEL.pdb	2JEL_KP24E_fwd.pdb	0.15703479945659637	-0.0
2JEL.pdb	2JEL_KP27E_fwd.pdb	0.025588538497686386	-0.0
2JEL.pdb	2JEL_KP72E_fwd.pdb	0.05729491636157036	-0.4099999964237213
2JEL.pdb	2JEL_KP72R_fwd.pdb	0.0808810368180275	-0.0
2JEL.pdb	2JEL_KP79E_fwd.pdb	-0.39725422859191895	-0.4099999964237213
2JEL.pdb	2JEL_NP12D_fwd.pdb	0.35073307156562805	-0.0
2JEL.pdb	2JEL_NP38T_fwd.pdb	0.5798956751823425	-0.0
2JEL.pdb	2JEL_PP11E_fwd.pdb	0.7487288117408752	-0.0
2JEL.pdb	2JEL_QP3K_fwd.pdb	-2.0863122940063477	-4.130000114440918
2JEL.pdb	2JEL_QP4K_fwd.pdb	0.3674241602420807	-1.3799999952316284
2JEL.pdb	2JEL_QP57E_fwd.pdb	0.06247614696621895	0.4099999964237213
2JEL.pdb	2JEL_QP71E_fwd.pdb	-0.5966796875	-2.75
2JEL.pdb	2JEL_RP17G_fwd.pdb	0.06434232741594315	-0.0
2JEL.pdb	2JEL_RP17K_fwd.pdb	-0.8674126267433167	-0.0
2JEL.pdb	2JEL_SP41C_fwd.pdb	0.0027734413743019104	-1.5099999904632568
2JEL.pdb	2JEL_SP43C_fwd.pdb	0.08650326728820801	-0.0
2JEL.pdb	2JEL_SP46C_fwd.pdb	0.8113216757774353	-0.0
2JEL.pdb	2JEL_SP64T_fwd.pdb	-1.84359872341156	-4.130000114440918
2JEL.pdb	2JEL_TP34Q_fwd.pdb	-0.6486337780952454	-0.0
2JEL.pdb	2JEL_TP36Q_fwd.pdb	-1.4049036502838135	-0.4099999964237213
2JEL.pdb	2JEL_TP62A_fwd.pdb	-1.7901146411895752	-0.0
2JEL.pdb	2JEL_TP62N_fwd.pdb	0.10504080355167389	-0.0
2JEL.pdb	2JEL_TP7N_fwd.pdb	-0.6640403270721436	-0.4099999964237213
2JEL.pdb	2JEL_TP7S_fwd.pdb	0.04559328034520149	-0.0
2JEL.pdb	2JEL_VP6F_fwd.pdb	-0.9535588026046753	-0.0
3NPS.pdb	3NPS_DA214A_fwd.pdb	-0.7216025590896606	-1.4800000190734863
3NPS.pdb	3NPS_DA46A_fwd.pdb	-0.44170907139778137	-0.3400000035762787
3NPS.pdb	3NPS_DA47A_fwd.pdb	-0.385670930147171	-1.0800000429153442
3NPS.pdb	3NPS_DA91A_fwd.pdb	-0.9382030963897705	-1.5199999809265137
3NPS.pdb	3NPS_EA163A_fwd.pdb	-0.1725958287715912	-0.6200000047683716
3NPS.pdb	3NPS_FA50A_fwd.pdb	0.1855659782886505	-0.2199999988079071
3NPS.pdb	3NPS_FA89A_fwd.pdb	-0.48445847630500793	-1.6100000143051147
3NPS.pdb	3NPS_FA92A_fwd.pdb	-2.272097587585449	-0.4699999988079071
3NPS.pdb	3NPS_HA138A_fwd.pdb	-1.3839513063430786	-1.8899999856948853
3NPS.pdb	3NPS_IA26A_fwd.pdb	-0.5279867053031921	-0.6499999761581421
3NPS.pdb	3NPS_IA45A_fwd.pdb	0.10196971893310547	0.3400000035762787
3NPS.pdb	3NPS_KA221A_fwd.pdb	0.13406488299369812	0.10000000149011612
3NPS.pdb	3NPS_LA147A_fwd.pdb	0.31466948986053467	-0.30000001192092896
3NPS.pdb	3NPS_NA90A_fwd.pdb	-1.259095549583435	-0.25999999046325684
3NPS.pdb	3NPS_QA140A_fwd.pdb	-0.6940852403640747	-0.30000001192092896
3NPS.pdb	3NPS_QA168A_fwd.pdb	-0.7862372994422913	0.05999999865889549
3NPS.pdb	3NPS_QA169A_fwd.pdb	-0.15674707293510437	-0.75
3NPS.pdb	3NPS_QA218A_fwd.pdb	0.6497790813446045	0.03999999910593033
3NPS.pdb	3NPS_QA23A_fwd.pdb	-1.2068843841552734	-0.029999999329447746
3NPS.pdb	3NPS_RA219A_fwd.pdb	-0.14817850291728973	0.07999999821186066
3NPS.pdb	3NPS_RA48A_fwd.pdb	-1.537071704864502	1.0700000524520874
3NPS.pdb	3NPS_RA51A_fwd.pdb	-0.5277568697929382	-0.14000000059604645
3NPS.pdb	3NPS_RA82A_fwd.pdb	0.6883754730224609	0.15000000596046448
3NPS.pdb	3NPS_TA144A_fwd.pdb	-0.5031659007072449	-0.18000000715255737
3NPS.pdb	3NPS_TA93A_fwd.pdb	-0.4733433127403259	-0.7300000190734863
3NPS.pdb	3NPS_YA141A_fwd.pdb	-1.939011812210083	-1.7899999618530273
3NPS.pdb	3NPS_YA52A_fwd.pdb	-1.5969122648239136	-0.46000000834465027
