# Supplementary material for: Investigating the volume and diversity of data needed for generalizable antibody–antigen ΔΔG prediction
Source: Nat Comput Sci. 2025 Jul 8;5(8):635–47. doi: 10.1038/s43588-025-00823-8 (PMC12374841; doi:10.1038/s43588-025-00823-8)
Supplement: Supplementary file 4 — Unprocessed Graphinity model predictions and true values for experimental and synthetic ΔΔG values. [file 43588_2025_823_MOESM4_ESM.zip › Figure2/Figure2b-Graphinity_Predictions-10FoldCV_CDR_SeqId/Graphinity_Predictions-Experimental_ddG_645-10FoldCV_CDR_SeqId/with_reverse_mutations_no_non_binders/ddG_645-w_rev_muts_no_non_binders-cutoff_90-fold0.csv]

wt_pdb	mut_pdb	pred_score	true_label
2NYY.pdb	2NYY_DA1030A_fwd.pdb	-1.9844591617584229	-0.009999999776482582
2NYY.pdb	2NYY_DA1034A_fwd.pdb	-3.2189583778381348	-2.5299999713897705
2NYY.pdb	2NYY_EA892A_fwd.pdb	-2.259150743484497	-2.8399999141693115
2NYY.pdb	2NYY_FA889A_fwd.pdb	-1.077467918395996	-0.41999998688697815
2NYY.pdb	2NYY_FA925A_fwd.pdb	-2.3138587474823	-4.059999942779541
2NYY.pdb	2NYY_HA1036A_fwd.pdb	-1.7251675128936768	-7.320000171661377
2NYY.pdb	2NYY_IA928A_fwd.pdb	-0.6708706617355347	0.009999999776482582
2NYY.pdb	2NYY_KA1028A_fwd.pdb	-0.7960072159767151	0.029999999329447746
2NYY.pdb	2NYY_KA875A_fwd.pdb	-0.9979603290557861	-0.28999999165534973
2NYY.pdb	2NYY_KA895A_fwd.pdb	0.16179920732975006	0.14000000059604645
2NYY.pdb	2NYY_LA891A_fwd.pdb	-1.8178658485412598	-2.5899999141693115
2NYY.pdb	2NYY_NA890A_fwd.pdb	-0.3330906927585602	-0.8899999856948853
2NYY.pdb	2NYY_NA926A_fwd.pdb	-1.6649527549743652	-0.10000000149011612
2NYY.pdb	2NYY_QA887A_fwd.pdb	1.562677025794983	-0.5199999809265137
2NYY.pdb	2NYY_RA1033A_fwd.pdb	-0.30142778158187866	-0.8199999928474426
2NYY.pdb	2NYY_RA1266A_fwd.pdb	-1.4999855756759644	-0.30000001192092896
2NYY.pdb	2NYY_SA874A_fwd.pdb	-0.7543640732765198	0.23000000417232513
2NYY.pdb	2NYY_SA927A_fwd.pdb	-0.3310530483722687	-0.0
2NYY.pdb	2NYY_TA1035A_fwd.pdb	-0.19556152820587158	-1.6200000047683716
2NYY.pdb	2NYY_KH29R_fwd.pdb	-0.14268304407596588	-0.07000000029802322
2NYY.pdb	2NYY_MH33Q_fwd.pdb	0.24393855035305023	0.05999999865889549
2NYY.pdb	2NYY_YH30D_fwd.pdb	-0.6156303286552429	-0.07000000029802322
2NYY.pdb	2NYY_YH30Q_fwd.pdb	-0.8738976120948792	-0.12999999523162842
2NYY.pdb	2NYY_YH56Q_fwd.pdb	-0.38376563787460327	-0.5199999809265137
2NYY.pdb	2NYY_DL30Y_fwd.pdb	2.1456892490386963	-0.6499999761581421
2NYY.pdb	2NYY_HL34R_fwd.pdb	-0.5913079977035522	-0.10000000149011612
2NYY.pdb	2NYY_SL28Q_fwd.pdb	-0.37438443303108215	-0.41999998688697815
2NYY.pdb	2NYY_SL31N_fwd.pdb	-1.0544695854187012	0.36000001430511475
HM_2NYY.pdb	HM_2NYY_DA1061A_fwd.pdb	-0.354162335395813	0.14000000059604645
HM_2NYY.pdb	HM_2NYY_DA901A_fwd.pdb	-0.5351500511169434	0.49000000953674316
HM_2NYY.pdb	HM_2NYY_EA919A_fwd.pdb	-3.071681261062622	-0.5
HM_2NYY.pdb	HM_2NYY_FA952A_fwd.pdb	-2.5743510723114014	-1.5299999713897705
HM_2NYY.pdb	HM_2NYY_IA916A_fwd.pdb	0.009466033428907394	-0.949999988079071
HM_2NYY.pdb	HM_2NYY_KA914A_fwd.pdb	0.20859718322753906	0.3100000023841858
HM_2NYY.pdb	HM_2NYY_KA954A_fwd.pdb	-0.2971104681491852	0.5
HM_2NYY.pdb	HM_2NYY_LA918A_fwd.pdb	0.6434484720230103	-0.4099999964237213
HM_2NYY.pdb	HM_2NYY_NA917A_fwd.pdb	-0.8071010112762451	-0.30000001192092896
HM_2NYY.pdb	HM_2NYY_NA956A_fwd.pdb	-2.249227523803711	-0.009999999776482582
HM_2NYY.pdb	HM_2NYY_PA1062A_fwd.pdb	-0.1547563225030899	-0.23999999463558197
HM_2NYY.pdb	HM_2NYY_RA1060A_fwd.pdb	-1.7849452495574951	-0.5799999833106995
HM_2NYY.pdb	HM_2NYY_RA1063A_fwd.pdb	-0.7003151774406433	-4.440000057220459
HM_2NYY.pdb	HM_2NYY_RA902A_fwd.pdb	-0.3940002918243408	0.019999999552965164
HM_2NYY.pdb	HM_2NYY_SA953A_fwd.pdb	-0.111142098903656	0.6600000262260437
HM_2NYY.pdb	HM_2NYY_TA922A_fwd.pdb	-1.0928962230682373	-0.6200000047683716
HM_2NYY.pdb	HM_2NYY_KH29R_fwd.pdb	-1.0154483318328857	-0.5099999904632568
HM_2NYY.pdb	HM_2NYY_MH33Q_fwd.pdb	0.5370306968688965	0.009999999776482582
HM_2NYY.pdb	HM_2NYY_YH30D_fwd.pdb	-2.262070655822754	-0.9700000286102295
HM_2NYY.pdb	HM_2NYY_YH30Q_fwd.pdb	-2.02211332321167	-1.3300000429153442
HM_2NYY.pdb	HM_2NYY_YH56Q_fwd.pdb	-1.5997295379638672	-1.190000057220459
HM_2NYY.pdb	HM_2NYY_DL30Y_fwd.pdb	1.7788770198822021	-0.6000000238418579
HM_2NYY.pdb	HM_2NYY_HL34R_fwd.pdb	-0.4949935972690582	-0.6299999952316284
HM_2NYY.pdb	HM_2NYY_SL28Q_fwd.pdb	-0.0234784297645092	-0.699999988079071
HM_2NYY.pdb	HM_2NYY_SL31N_fwd.pdb	-0.27271637320518494	-1.2000000476837158
2NZ9.pdb	2NZ9_DA1030A_fwd.pdb	-1.1922540664672852	0.029999999329447746
2NZ9.pdb	2NZ9_DA1034A_fwd.pdb	-2.0770182609558105	-2.3399999141693115
2NZ9.pdb	2NZ9_EA892A_fwd.pdb	-0.07761938869953156	-2.7699999809265137
2NZ9.pdb	2NZ9_FA889A_fwd.pdb	-0.27051055431365967	0.05000000074505806
2NZ9.pdb	2NZ9_FA925A_fwd.pdb	-0.03247532621026039	-3.3399999141693115
2NZ9.pdb	2NZ9_HA1036A_fwd.pdb	-2.614531993865967	-7.420000076293945
2NZ9.pdb	2NZ9_IA928A_fwd.pdb	-0.5200761556625366	-0.07000000029802322
2NZ9.pdb	2NZ9_KA1028A_fwd.pdb	-2.8220462799072266	0.009999999776482582
2NZ9.pdb	2NZ9_KA875A_fwd.pdb	0.27541694045066833	-0.5400000214576721
2NZ9.pdb	2NZ9_KA895A_fwd.pdb	-0.2842591106891632	0.30000001192092896
2NZ9.pdb	2NZ9_LA891A_fwd.pdb	-0.6358901262283325	-2.2799999713897705
2NZ9.pdb	2NZ9_NA890A_fwd.pdb	-1.1495788097381592	-2.1600000858306885
2NZ9.pdb	2NZ9_NA926A_fwd.pdb	0.2669602334499359	0.15000000596046448
2NZ9.pdb	2NZ9_QA887A_fwd.pdb	-0.46827274560928345	-0.10000000149011612
2NZ9.pdb	2NZ9_RA1033A_fwd.pdb	-1.3534533977508545	-0.28999999165534973
2NZ9.pdb	2NZ9_RA1266A_fwd.pdb	-1.0386078357696533	-0.38999998569488525
2NZ9.pdb	2NZ9_SA874A_fwd.pdb	-1.417841911315918	0.11999999731779099
2NZ9.pdb	2NZ9_SA927A_fwd.pdb	-0.07091397047042847	0.07999999821186066
2NZ9.pdb	2NZ9_TA1035A_fwd.pdb	-0.6374510526657104	-2.369999885559082
HM_2NZ9.pdb	HM_2NZ9_DA1061A_fwd.pdb	0.5279849767684937	0.14000000059604645
HM_2NZ9.pdb	HM_2NZ9_DA901A_fwd.pdb	-0.09307347238063812	0.49000000953674316
HM_2NZ9.pdb	HM_2NZ9_EA919A_fwd.pdb	-1.2361829280853271	-0.5
HM_2NZ9.pdb	HM_2NZ9_FA952A_fwd.pdb	-0.4109227955341339	-1.5299999713897705
HM_2NZ9.pdb	HM_2NZ9_IA916A_fwd.pdb	0.07958614826202393	-0.949999988079071
HM_2NZ9.pdb	HM_2NZ9_KA914A_fwd.pdb	-2.2059662342071533	0.3100000023841858
HM_2NZ9.pdb	HM_2NZ9_KA954A_fwd.pdb	-0.3825432062149048	0.5
HM_2NZ9.pdb	HM_2NZ9_LA918A_fwd.pdb	0.17153023183345795	-0.4099999964237213
HM_2NZ9.pdb	HM_2NZ9_NA917A_fwd.pdb	-0.913051962852478	-0.30000001192092896
HM_2NZ9.pdb	HM_2NZ9_NA956A_fwd.pdb	-2.714750289916992	-0.009999999776482582
HM_2NZ9.pdb	HM_2NZ9_PA1062A_fwd.pdb	-0.7514931559562683	-0.23999999463558197
HM_2NZ9.pdb	HM_2NZ9_RA1060A_fwd.pdb	-1.2375702857971191	-0.5799999833106995
HM_2NZ9.pdb	HM_2NZ9_RA1063A_fwd.pdb	-3.19124698638916	-4.440000057220459
HM_2NZ9.pdb	HM_2NZ9_RA902A_fwd.pdb	-0.24623428285121918	0.019999999552965164
HM_2NZ9.pdb	HM_2NZ9_SA953A_fwd.pdb	-2.15555477142334	0.6600000262260437
HM_2NZ9.pdb	HM_2NZ9_TA922A_fwd.pdb	-0.43120279908180237	-0.6200000047683716
