# Supplementary material for: Investigating the volume and diversity of data needed for generalizable antibody–antigen ΔΔG prediction
Source: Nat Comput Sci. 2025 Jul 8;5(8):635–47. doi: 10.1038/s43588-025-00823-8 (PMC12374841; doi:10.1038/s43588-025-00823-8)
Supplement: Supplementary file 4 — Unprocessed Graphinity model predictions and true values for experimental and synthetic ΔΔG values. [file 43588_2025_823_MOESM4_ESM.zip › Figure2/Figure2b-Graphinity_Predictions-10FoldCV_CDR_SeqId/Graphinity_Predictions-Experimental_ddG_645-10FoldCV_CDR_SeqId/with_reverse_mutations_no_non_binders/ddG_645-w_rev_muts_no_non_binders-cutoff_90-fold2.csv]

wt_pdb	mut_pdb	pred_score	true_label
1KTZ.pdb	1KTZ_DB94A_fwd.pdb	-1.913833737373352	-0.8999999761581421
1KTZ.pdb	1KTZ_DB8A_fwd.pdb	-0.14861297607421875	-1.399999976158142
1KTZ.pdb	1KTZ_DB8N_fwd.pdb	0.31341543793678284	-1.7000000476837158
1KTZ.pdb	1KTZ_EB95A_fwd.pdb	0.08971331268548965	-1.399999976158142
1KTZ.pdb	1KTZ_EB95Q_fwd.pdb	-0.6509695649147034	-1.7000000476837158
1KTZ.pdb	1KTZ_EB31A_fwd.pdb	0.8340210318565369	-1.2999999523162842
1KTZ.pdb	1KTZ_EB51A_fwd.pdb	-1.863644003868103	-1.0
1KTZ.pdb	1KTZ_FB86A_fwd.pdb	-0.3492784798145294	-0.8999999761581421
1KTZ.pdb	1KTZ_FB6A_fwd.pdb	-2.753261089324951	-2.9000000953674316
1KTZ.pdb	1KTZ_HB55A_fwd.pdb	-0.6803250312805176	-0.4000000059604645
1KTZ.pdb	1KTZ_IB101A_fwd.pdb	-0.24220150709152222	-0.5
1KTZ.pdb	1KTZ_IB26A_fwd.pdb	0.4509728252887726	-1.899999976158142
1KTZ.pdb	1KTZ_IB29A_fwd.pdb	-2.308537721633911	-1.2000000476837158
1KTZ.pdb	1KTZ_LB3A_fwd.pdb	-0.9019116759300232	-1.899999976158142
1KTZ.pdb	1KTZ_MB88A_fwd.pdb	-1.295773983001709	-0.800000011920929
1KTZ.pdb	1KTZ_NB23A_fwd.pdb	-0.7608591318130493	-0.30000001192092896
1KTZ.pdb	1KTZ_SB25A_fwd.pdb	-0.6028761267662048	-0.5
1KTZ.pdb	1KTZ_SB28A_fwd.pdb	0.3655892014503479	-0.4000000059604645
1KTZ.pdb	1KTZ_SB28L_fwd.pdb	0.5034831166267395	-3.700000047683716
1KTZ.pdb	1KTZ_TB27A_fwd.pdb	-0.6361593008041382	-1.2999999523162842
1KTZ.pdb	1KTZ_VB38A_fwd.pdb	-0.4456518590450287	-0.699999988079071
1KTZ.pdb	1KTZ_VB53A_fwd.pdb	0.5388253331184387	-0.5
HM_1KTZ.pdb	HM_1KTZ_DB94A_fwd.pdb	-2.16715407371521	-0.800000011920929
HM_1KTZ.pdb	HM_1KTZ_DB8A_fwd.pdb	-0.43470069766044617	-1.5
HM_1KTZ.pdb	HM_1KTZ_DB8N_fwd.pdb	0.029786374419927597	-2.0
HM_1KTZ.pdb	HM_1KTZ_EB95A_fwd.pdb	0.02893979847431183	-1.5
HM_1KTZ.pdb	HM_1KTZ_EB95Q_fwd.pdb	-0.7117411494255066	-1.600000023841858
HM_1KTZ.pdb	HM_1KTZ_EB31A_fwd.pdb	0.17571894824504852	-1.2000000476837158
HM_1KTZ.pdb	HM_1KTZ_EB51A_fwd.pdb	-1.9665406942367554	-1.100000023841858
HM_1KTZ.pdb	HM_1KTZ_FB86A_fwd.pdb	-0.5059832334518433	-0.8999999761581421
HM_1KTZ.pdb	HM_1KTZ_FB6A_fwd.pdb	-2.9820399284362793	-3.0
HM_1KTZ.pdb	HM_1KTZ_HB55A_fwd.pdb	-0.9027172327041626	-0.30000001192092896
HM_1KTZ.pdb	HM_1KTZ_IB101A_fwd.pdb	-0.2412794530391693	-0.5
HM_1KTZ.pdb	HM_1KTZ_IB26A_fwd.pdb	0.528100848197937	-1.899999976158142
HM_1KTZ.pdb	HM_1KTZ_IB29A_fwd.pdb	-2.3075239658355713	-1.399999976158142
HM_1KTZ.pdb	HM_1KTZ_LB3A_fwd.pdb	-0.6018050312995911	-1.7999999523162842
HM_1KTZ.pdb	HM_1KTZ_MB88A_fwd.pdb	0.09979147464036942	-0.8999999761581421
HM_1KTZ.pdb	HM_1KTZ_NB23A_fwd.pdb	-0.2499932050704956	-0.30000001192092896
HM_1KTZ.pdb	HM_1KTZ_SB25A_fwd.pdb	-0.6413924098014832	-0.30000001192092896
HM_1KTZ.pdb	HM_1KTZ_SB28A_fwd.pdb	0.36356791853904724	-0.20000000298023224
HM_1KTZ.pdb	HM_1KTZ_SB28L_fwd.pdb	0.777389645576477	-4.0
HM_1KTZ.pdb	HM_1KTZ_TB27A_fwd.pdb	-0.5469798445701599	-1.5
HM_1KTZ.pdb	HM_1KTZ_VB38A_fwd.pdb	-0.4450540542602539	-0.699999988079071
HM_1KTZ.pdb	HM_1KTZ_VB53A_fwd.pdb	0.4389348030090332	-0.4000000059604645
