# Supplementary material for: Investigating the volume and diversity of data needed for generalizable antibody–antigen ΔΔG prediction
Source: Nat Comput Sci. 2025 Jul 8;5(8):635–47. doi: 10.1038/s43588-025-00823-8 (PMC12374841; doi:10.1038/s43588-025-00823-8)
Supplement: Supplementary file 4 — Unprocessed Graphinity model predictions and true values for experimental and synthetic ΔΔG values. [file 43588_2025_823_MOESM4_ESM.zip › Figure2/Figure2b-Graphinity_Predictions-10FoldCV_CDR_SeqId/Graphinity_Predictions-Experimental_ddG_645-10FoldCV_CDR_SeqId/with_reverse_mutations_no_non_binders/ddG_645-w_rev_muts_no_non_binders-cutoff_90-fold3.csv]

wt_pdb	mut_pdb	pred_score	true_label
3BN9.pdb	3BN9_DA214A_fwd.pdb	-1.8269671201705933	-0.5699999928474426
3BN9.pdb	3BN9_DA46A_fwd.pdb	-1.4688780307769775	-0.41999998688697815
3BN9.pdb	3BN9_DA47A_fwd.pdb	-1.4231584072113037	-0.3100000023841858
3BN9.pdb	3BN9_DA91A_fwd.pdb	-1.1208840608596802	-6.699999809265137
3BN9.pdb	3BN9_EA163A_fwd.pdb	-0.7186115980148315	-0.3700000047683716
3BN9.pdb	3BN9_FA50A_fwd.pdb	-0.0810956358909607	0.05000000074505806
3BN9.pdb	3BN9_FA89A_fwd.pdb	-0.6475746035575867	-0.6399999856948853
3BN9.pdb	3BN9_FA92A_fwd.pdb	0.45166581869125366	-6.699999809265137
3BN9.pdb	3BN9_HA138A_fwd.pdb	-1.33049476146698	-0.09000000357627869
3BN9.pdb	3BN9_IA26A_fwd.pdb	-0.4713451564311981	-0.0
3BN9.pdb	3BN9_IA45A_fwd.pdb	0.5544198155403137	-0.8399999737739563
3BN9.pdb	3BN9_KA221A_fwd.pdb	-0.30674269795417786	-0.7900000214576721
3BN9.pdb	3BN9_LA147A_fwd.pdb	-0.729168176651001	-0.3400000035762787
3BN9.pdb	3BN9_NA90A_fwd.pdb	-0.4064243733882904	-0.7699999809265137
3BN9.pdb	3BN9_QA140A_fwd.pdb	-0.6313165426254272	-0.12999999523162842
3BN9.pdb	3BN9_QA168A_fwd.pdb	-1.669319987297058	0.029999999329447746
3BN9.pdb	3BN9_QA169A_fwd.pdb	-1.226019263267517	-2.509999990463257
3BN9.pdb	3BN9_QA218A_fwd.pdb	-0.3835776746273041	-0.7099999785423279
3BN9.pdb	3BN9_QA23A_fwd.pdb	0.4320940673351288	0.41999998688697815
3BN9.pdb	3BN9_RA219A_fwd.pdb	-0.0009931577369570732	0.09000000357627869
3BN9.pdb	3BN9_RA48A_fwd.pdb	-0.1329931914806366	0.05000000074505806
3BN9.pdb	3BN9_RA51A_fwd.pdb	-0.732944667339325	0.07000000029802322
3BN9.pdb	3BN9_RA82A_fwd.pdb	0.19838595390319824	0.1599999964237213
3BN9.pdb	3BN9_TA144A_fwd.pdb	-0.38216665387153625	-0.28999999165534973
3BN9.pdb	3BN9_TA93A_fwd.pdb	-0.888914942741394	-1.1299999952316284
3BN9.pdb	3BN9_YA141A_fwd.pdb	-3.125991106033325	-1.090000033378601
3BN9.pdb	3BN9_YA52A_fwd.pdb	-1.1842821836471558	-0.019999999552965164
3BN9.pdb	3BN9_QH105V_fwd.pdb	-0.14144441485404968	-1.3600000143051147
3BN9.pdb	3BN9_SH30G_fwd.pdb	-0.17770162224769592	-1.3600000143051147
3BN9.pdb	3BN9_SH30N_fwd.pdb	0.42531484365463257	-1.3600000143051147
3BN9.pdb	3BN9_TH28R_fwd.pdb	-0.6451207399368286	-0.30000001192092896
3BN9.pdb	3BN9_TH102Q_fwd.pdb	-0.6456581950187683	-0.0
3BN9.pdb	3BN9_TH102R_fwd.pdb	-0.22799286246299744	0.05999999865889549
3BN9.pdb	3BN9_YH103S_fwd.pdb	1.1588103771209717	-0.4099999964237213
HM_3BN9.pdb	HM_3BN9_PH104H_fwd.pdb	0.2881138324737549	-1.3600000143051147
HM_3BN9.pdb	HM_3BN9_QH105V_fwd.pdb	0.0010962532833218575	-0.4099999964237213
HM_3BN9.pdb	HM_3BN9_SH30G_fwd.pdb	0.35888761281967163	-0.7099999785423279
HM_3BN9.pdb	HM_3BN9_SH30N_fwd.pdb	2.259194850921631	-0.7099999785423279
HM_3BN9.pdb	HM_3BN9_TH28R_fwd.pdb	-1.286690592765808	0.23999999463558197
HM_3BN9.pdb	HM_3BN9_TH102Q_fwd.pdb	0.9029107093811035	0.1599999964237213
HM_3BN9.pdb	HM_3BN9_TH102R_fwd.pdb	0.7626895904541016	1.5700000524520874
HM_3BN9.pdb	HM_3BN9_YH103S_fwd.pdb	0.7087067365646362	-0.5400000214576721
3K2M.pdb	3K2M_ED52A_fwd.pdb	-1.3779830932617188	-2.5
3K2M.pdb	3K2M_MD88A_fwd.pdb	-3.298504114151001	-4.0
3K2M.pdb	3K2M_RD38A_fwd.pdb	-1.197409987449646	-2.5
3K2M.pdb	3K2M_WD80A_fwd.pdb	-1.4612212181091309	-4.0
3K2M.pdb	3K2M_YD35A_fwd.pdb	-1.516116976737976	-1.0
3K2M.pdb	3K2M_YD36A_fwd.pdb	-3.3401739597320557	-3.700000047683716
3K2M.pdb	3K2M_YD87A_fwd.pdb	-2.534412384033203	-4.0
