# Supplementary material for: Investigating the volume and diversity of data needed for generalizable antibody–antigen ΔΔG prediction
Source: Nat Comput Sci. 2025 Jul 8;5(8):635–47. doi: 10.1038/s43588-025-00823-8 (PMC12374841; doi:10.1038/s43588-025-00823-8)
Supplement: Supplementary file 4 — Unprocessed Graphinity model predictions and true values for experimental and synthetic ΔΔG values. [file 43588_2025_823_MOESM4_ESM.zip › Figure2/Figure2b-Graphinity_Predictions-10FoldCV_CDR_SeqId/Graphinity_Predictions-Experimental_ddG_645-10FoldCV_CDR_SeqId/with_reverse_mutations_no_non_binders/ddG_645-w_rev_muts_no_non_binders-cutoff_90-fold4.csv]

wt_pdb	mut_pdb	pred_score	true_label
1N8Z.pdb	1N8Z_DH31A_fwd.pdb	-0.2136096954345703	-0.25
1N8Z.pdb	1N8Z_DH102A_fwd.pdb	-1.0238738059997559	-1.2100000381469727
1N8Z.pdb	1N8Z_DH102W_fwd.pdb	0.34119197726249695	0.6899999976158142
1N8Z.pdb	1N8Z_FH104A_fwd.pdb	-0.9427187442779541	-1.1699999570846558
1N8Z.pdb	1N8Z_KH30A_fwd.pdb	-0.7782685160636902	-0.6100000143051147
1N8Z.pdb	1N8Z_NH55A_fwd.pdb	-0.38769420981407166	0.15000000596046448
1N8Z.pdb	1N8Z_TH32A_fwd.pdb	-0.38758137822151184	-0.3799999952316284
1N8Z.pdb	1N8Z_TH54A_fwd.pdb	-0.23436610400676727	-0.7799999713897705
1N8Z.pdb	1N8Z_YH105F_fwd.pdb	-0.14406314492225647	0.05000000074505806
1N8Z.pdb	1N8Z_YH105F_fwd.pdb	-0.14406298100948334	-0.8199999928474426
1N8Z.pdb	1N8Z_YH109V_fwd.pdb	-0.5717818140983582	-0.2199999988079071
1N8Z.pdb	1N8Z_YH33A_fwd.pdb	-2.387326955795288	0.09000000357627869
1N8Z.pdb	1N8Z_YH52A_fwd.pdb	-0.8670798540115356	-0.23000000417232513
1N8Z.pdb	1N8Z_YH57A_fwd.pdb	0.3875904679298401	-0.8700000047683716
1N8Z.pdb	1N8Z_DL28N_fwd.pdb	-0.1825864166021347	0.2800000011920929
1N8Z.pdb	1N8Z_FL53N_fwd.pdb	-1.282320261001587	-1.2100000381469727
1N8Z.pdb	1N8Z_HL91F_fwd.pdb	0.24938324093818665	0.4300000071525574
1N8Z.pdb	1N8Z_HL91F_fwd.pdb	0.24938322603702545	-0.029999999329447746
1N8Z.pdb	1N8Z_NL30A_fwd.pdb	-1.1632286310195923	-1.1200000047683716
1N8Z.pdb	1N8Z_NL30S_fwd.pdb	-0.2548235058784485	-0.05999999865889549
1N8Z.pdb	1N8Z_RL66G_fwd.pdb	-0.23324792087078094	-0.2199999988079071
1N8Z.pdb	1N8Z_SL50A_fwd.pdb	-0.08566974848508835	0.07000000029802322
1N8Z.pdb	1N8Z_SL52A_fwd.pdb	-1.2563594579696655	0.3100000023841858
1N8Z.pdb	1N8Z_TL31A_fwd.pdb	-0.5431419610977173	-0.800000011920929
1N8Z.pdb	1N8Z_TL93A_fwd.pdb	0.020914876833558083	-0.8199999928474426
1N8Z.pdb	1N8Z_TL94A_fwd.pdb	-0.16621167957782745	0.11999999731779099
1N8Z.pdb	1N8Z_TL94S_fwd.pdb	0.1984153389930725	-0.3100000023841858
1N8Z.pdb	1N8Z_YL49A_fwd.pdb	-1.8143457174301147	-1.0499999523162842
1N8Z.pdb	1N8Z_YL92A_fwd.pdb	-1.0331699848175049	-1.3600000143051147
1N8Z.pdb	1N8Z_YL92F_fwd.pdb	0.006763769313693047	0.20999999344348907
3BDY.pdb	3BDY_DH32A_fwd.pdb	-0.11559291929006577	-0.20000000298023224
3BDY.pdb	3BDY_DH103A_fwd.pdb	-0.8975285291671753	-0.0
3BDY.pdb	3BDY_FH105A_fwd.pdb	-0.5830099582672119	-0.699999988079071
3BDY.pdb	3BDY_GH101A_fwd.pdb	-0.29652562737464905	-0.20000000298023224
3BDY.pdb	3BDY_GH102A_fwd.pdb	-0.05467364937067032	0.10000000149011612
3BDY.pdb	3BDY_GH104A_fwd.pdb	-0.30995580554008484	-0.800000011920929
3BDY.pdb	3BDY_KH31A_fwd.pdb	-0.11443264037370682	-0.20000000298023224
3BDY.pdb	3BDY_NH56A_fwd.pdb	0.23594750463962555	0.20000000298023224
3BDY.pdb	3BDY_RH51A_fwd.pdb	-0.18081554770469666	0.30000001192092896
3BDY.pdb	3BDY_RH60A_fwd.pdb	0.7101075053215027	0.20000000298023224
3BDY.pdb	3BDY_TH33A_fwd.pdb	-1.0275652408599854	0.4000000059604645
3BDY.pdb	3BDY_TH55A_fwd.pdb	-0.17538024485111237	0.5
3BDY.pdb	3BDY_WH100A_fwd.pdb	-2.2224678993225098	-2.0
3BDY.pdb	3BDY_YH106A_fwd.pdb	-1.5382674932479858	-0.5
3BDY.pdb	3BDY_YH34A_fwd.pdb	-2.1785624027252197	-0.30000001192092896
3BDY.pdb	3BDY_YH53A_fwd.pdb	-1.1341601610183716	-0.4000000059604645
3BDY.pdb	3BDY_YH58A_fwd.pdb	-0.23778106272220612	-0.20000000298023224
3BDY.pdb	3BDY_DL28A_fwd.pdb	-0.03907542675733566	-0.0
3BDY.pdb	3BDY_GL35A_fwd.pdb	-0.6155054569244385	-1.2000000476837158
3BDY.pdb	3BDY_GL55A_fwd.pdb	-0.507882833480835	-1.0
3BDY.pdb	3BDY_HL95A_fwd.pdb	-2.750779867172241	-2.0
3BDY.pdb	3BDY_IL29A_fwd.pdb	-0.510597825050354	-1.100000023841858
3BDY.pdb	3BDY_IL33A_fwd.pdb	0.31431376934051514	-0.800000011920929
3BDY.pdb	3BDY_PL30A_fwd.pdb	-0.6793118715286255	-0.20000000298023224
3BDY.pdb	3BDY_RL31A_fwd.pdb	-0.12954667210578918	0.20000000298023224
3BDY.pdb	3BDY_SL32A_fwd.pdb	0.060732901096343994	-1.0
3BDY.pdb	3BDY_SL34A_fwd.pdb	-0.8661926984786987	-1.2999999523162842
3BDY.pdb	3BDY_SL56A_fwd.pdb	-0.5231167674064636	-0.10000000149011612
3BDY.pdb	3BDY_TL97A_fwd.pdb	1.2079951763153076	0.30000001192092896
3BDY.pdb	3BDY_TL98A_fwd.pdb	-1.0639452934265137	-0.0
3BDY.pdb	3BDY_WL54A_fwd.pdb	-1.542565107345581	-1.2999999523162842
3BDY.pdb	3BDY_YL36A_fwd.pdb	-1.800300121307373	-1.7000000476837158
3BDY.pdb	3BDY_YL57A_fwd.pdb	-0.6061211824417114	-0.699999988079071
3BDY.pdb	3BDY_YL96A_fwd.pdb	-1.7103896141052246	-1.399999976158142
3BE1.pdb	3BE1_DH31A_fwd.pdb	-0.2774225175380707	-0.4000000059604645
3BE1.pdb	3BE1_DH102A_fwd.pdb	-1.3297868967056274	0.10000000149011612
3BE1.pdb	3BE1_FH104A_fwd.pdb	-0.5264104008674622	-1.899999976158142
3BE1.pdb	3BE1_GH100A_fwd.pdb	-0.10147367417812347	-0.10000000149011612
3BE1.pdb	3BE1_GH101A_fwd.pdb	-0.03622501343488693	-0.30000001192092896
3BE1.pdb	3BE1_GH103A_fwd.pdb	-0.8961885571479797	-1.7999999523162842
3BE1.pdb	3BE1_KH30A_fwd.pdb	-0.07178618013858795	0.30000001192092896
3BE1.pdb	3BE1_NH55A_fwd.pdb	0.06200186163187027	0.800000011920929
3BE1.pdb	3BE1_RH50A_fwd.pdb	-2.054691791534424	-2.4000000953674316
3BE1.pdb	3BE1_RH59A_fwd.pdb	-1.9185457229614258	-2.5
3BE1.pdb	3BE1_TH32A_fwd.pdb	-0.7573381662368774	0.4000000059604645
3BE1.pdb	3BE1_TH54A_fwd.pdb	-0.6798657178878784	-0.10000000149011612
3BE1.pdb	3BE1_WH99A_fwd.pdb	-1.3152811527252197	-1.7999999523162842
3BE1.pdb	3BE1_YH105A_fwd.pdb	-2.9467265605926514	-1.2000000476837158
3BE1.pdb	3BE1_YH33A_fwd.pdb	-2.1842148303985596	-2.4000000953674316
3BE1.pdb	3BE1_YH52A_fwd.pdb	-2.2899434566497803	0.800000011920929
3BE1.pdb	3BE1_YH57A_fwd.pdb	-0.7067885994911194	-1.7999999523162842
3BE1.pdb	3BE1_DL28A_fwd.pdb	-0.25116875767707825	-0.0
3BE1.pdb	3BE1_GL35A_fwd.pdb	-0.034470029175281525	-0.30000001192092896
3BE1.pdb	3BE1_GL55A_fwd.pdb	-0.18681392073631287	0.30000001192092896
3BE1.pdb	3BE1_HL95A_fwd.pdb	-1.0924073457717896	-0.8999999761581421
3BE1.pdb	3BE1_IL29A_fwd.pdb	-0.4751809239387512	0.20000000298023224
3BE1.pdb	3BE1_IL33A_fwd.pdb	0.13341954350471497	-0.8999999761581421
3BE1.pdb	3BE1_PL30A_fwd.pdb	-0.17594507336616516	-0.10000000149011612
3BE1.pdb	3BE1_RL31A_fwd.pdb	0.32828184962272644	0.20000000298023224
3BE1.pdb	3BE1_SL32A_fwd.pdb	-0.2746526300907135	-0.30000001192092896
3BE1.pdb	3BE1_SL34A_fwd.pdb	-0.09783919155597687	0.20000000298023224
3BE1.pdb	3BE1_SL56A_fwd.pdb	-0.7689024806022644	-0.30000001192092896
3BE1.pdb	3BE1_TL97A_fwd.pdb	-0.949235737323761	0.4000000059604645
3BE1.pdb	3BE1_TL98A_fwd.pdb	-1.0972615480422974	-1.399999976158142
3BE1.pdb	3BE1_WL54A_fwd.pdb	-1.9411208629608154	-1.399999976158142
3BE1.pdb	3BE1_YL36A_fwd.pdb	-1.9063373804092407	0.800000011920929
3BE1.pdb	3BE1_YL57A_fwd.pdb	-0.9704044461250305	-0.8999999761581421
3BE1.pdb	3BE1_YL96A_fwd.pdb	-1.6146442890167236	-0.5
