# Supplementary material for: Investigating the volume and diversity of data needed for generalizable antibody–antigen ΔΔG prediction
Source: Nat Comput Sci. 2025 Jul 8;5(8):635–47. doi: 10.1038/s43588-025-00823-8 (PMC12374841; doi:10.1038/s43588-025-00823-8)
Supplement: Supplementary file 4 — Unprocessed Graphinity model predictions and true values for experimental and synthetic ΔΔG values. [file 43588_2025_823_MOESM4_ESM.zip › Figure2/Figure2b-Graphinity_Predictions-10FoldCV_CDR_SeqId/Graphinity_Predictions-Experimental_ddG_645-10FoldCV_CDR_SeqId/with_reverse_mutations_no_non_binders/ddG_645-w_rev_muts_no_non_binders-cutoff_90-fold5.csv]

wt_pdb	mut_pdb	pred_score	true_label
1BJ1.pdb	1BJ1_FV4A_fwd.pdb	-1.9315077066421509	-0.0
1BJ1.pdb	1BJ1_YV8A_fwd.pdb	-1.2339122295379639	-0.0
1BJ1.pdb	1BJ1_EW80A_fwd.pdb	-1.194841742515564	-0.8199999928474426
1BJ1.pdb	1BJ1_GW75A_fwd.pdb	1.3681435585021973	-2.759999990463257
1BJ1.pdb	1BJ1_GW79A_fwd.pdb	0.889277994632721	-3.690000057220459
1BJ1.pdb	1BJ1_HW73A_fwd.pdb	-1.3184211254119873	-0.0
1BJ1.pdb	1BJ1_HW77A_fwd.pdb	-1.6491233110427856	-0.0
1BJ1.pdb	1BJ1_IW67A_fwd.pdb	-0.5934602618217468	-0.8199999928474426
1BJ1.pdb	1BJ1_IW70A_fwd.pdb	-0.7636092901229858	-3.690000057220459
1BJ1.pdb	1BJ1_IW78A_fwd.pdb	-1.2012848854064941	-0.4099999964237213
1BJ1.pdb	1BJ1_KW35A_fwd.pdb	-0.4794996380805969	-0.4099999964237213
1BJ1.pdb	1BJ1_KW71A_fwd.pdb	-1.0653432607650757	-0.6499999761581421
1BJ1.pdb	1BJ1_MW68A_fwd.pdb	-2.084362030029297	-3.690000057220459
1BJ1.pdb	1BJ1_MW81A_fwd.pdb	-1.6411089897155762	-1.4199999570846558
1BJ1.pdb	1BJ1_QW66A_fwd.pdb	-1.0613105297088623	-0.0
1BJ1.pdb	1BJ1_QW74A_fwd.pdb	-1.245637059211731	-0.0
1BJ1.pdb	1BJ1_QW76A_fwd.pdb	-0.9184967279434204	-1.75
1BJ1.pdb	1BJ1_RW69A_fwd.pdb	-1.7860499620437622	-3.690000057220459
1BJ1.pdb	1BJ1_YW32A_fwd.pdb	-1.5560137033462524	-0.8199999928474426
1CZ8.pdb	1CZ8_FV4A_fwd.pdb	-1.9829788208007812	-0.0
1CZ8.pdb	1CZ8_YV8A_fwd.pdb	-1.5540258884429932	-0.0
1CZ8.pdb	1CZ8_EW80A_fwd.pdb	-1.0111161470413208	-1.149999976158142
1CZ8.pdb	1CZ8_GW75A_fwd.pdb	0.8097594380378723	-2.6700000762939453
1CZ8.pdb	1CZ8_GW79A_fwd.pdb	0.3603392541408539	-4.099999904632568
1CZ8.pdb	1CZ8_HW73A_fwd.pdb	-1.0638740062713623	-0.0
1CZ8.pdb	1CZ8_HW77A_fwd.pdb	-2.169466257095337	-0.0
1CZ8.pdb	1CZ8_IW67A_fwd.pdb	-1.212575912475586	-0.949999988079071
1CZ8.pdb	1CZ8_IW70A_fwd.pdb	-0.5874090790748596	-1.2999999523162842
1CZ8.pdb	1CZ8_IW78A_fwd.pdb	-1.161949872970581	-1.059999942779541
1CZ8.pdb	1CZ8_KW35A_fwd.pdb	-0.5756061673164368	-0.0
1CZ8.pdb	1CZ8_KW71A_fwd.pdb	-1.1660163402557373	-1.3600000143051147
1CZ8.pdb	1CZ8_MW68A_fwd.pdb	-2.0991082191467285	-4.099999904632568
1CZ8.pdb	1CZ8_MW81A_fwd.pdb	-0.9367178678512573	-1.909999966621399
1CZ8.pdb	1CZ8_QW66A_fwd.pdb	-0.7242815494537354	-0.6499999761581421
1CZ8.pdb	1CZ8_QW74A_fwd.pdb	-0.8657464981079102	-0.0
1CZ8.pdb	1CZ8_QW76A_fwd.pdb	-0.7689353227615356	-1.059999942779541
1CZ8.pdb	1CZ8_RW69A_fwd.pdb	-1.6933341026306152	-0.8199999928474426
1CZ8.pdb	1CZ8_YW32A_fwd.pdb	-1.6245362758636475	-1.940000057220459
1MHP.pdb	1MHP_FH99W_fwd.pdb	-0.14049765467643738	-0.0
1MHP.pdb	1MHP_FH99Y_fwd.pdb	0.2111840844154358	-0.7599999904632568
1MHP.pdb	1MHP_GH100F_fwd.pdb	2.2187654972076416	-0.5699999928474426
1MHP.pdb	1MHP_GH100L_fwd.pdb	1.1792863607406616	-2.7300000190734863
1MHP.pdb	1MHP_GH100M_fwd.pdb	1.77860426902771	-0.10000000149011612
1MHP.pdb	1MHP_GH100S_fwd.pdb	0.16582012176513672	-0.5600000023841858
1MHP.pdb	1MHP_GH53A_fwd.pdb	1.6165385246276855	-0.5099999904632568
1MHP.pdb	1MHP_GH53N_fwd.pdb	1.5559757947921753	-1.2599999904632568
1MHP.pdb	1MHP_GH53S_fwd.pdb	1.5686688423156738	-0.6800000071525574
1MHP.pdb	1MHP_GH54I_fwd.pdb	0.7304361462593079	-1.3600000143051147
1MHP.pdb	1MHP_GH54T_fwd.pdb	1.1064993143081665	-1.1699999570846558
1MHP.pdb	1MHP_GH54Y_fwd.pdb	2.6017415523529053	-0.0
1MHP.pdb	1MHP_KH64D_fwd.pdb	0.019908182322978973	0.11999999731779099
1MHP.pdb	1MHP_KH64E_fwd.pdb	0.2678777277469635	0.1599999964237213
1MHP.pdb	1MHP_KH64N_fwd.pdb	-0.047792207449674606	0.07000000029802322
1MHP.pdb	1MHP_KH64Q_fwd.pdb	0.221431702375412	0.1599999964237213
1MHP.pdb	1MHP_LH60D_fwd.pdb	-0.07721646875143051	0.11999999731779099
1MHP.pdb	1MHP_RH31Q_fwd.pdb	-0.18205252289772034	-1.309999942779541
1MHP.pdb	1MHP_SH35A_fwd.pdb	-0.6549019813537598	-1.5800000429153442
1MHP.pdb	1MHP_SH35Q_fwd.pdb	0.5246174335479736	-2.7300000190734863
1MHP.pdb	1MHP_SH52M_fwd.pdb	0.6585711240768433	-2.0799999237060547
1MHP.pdb	1MHP_TH33N_fwd.pdb	-0.06675548106431961	-2.7300000190734863
1MHP.pdb	1MHP_TH33V_fwd.pdb	-1.0638082027435303	-0.4300000071525574
1MHP.pdb	1MHP_TH50V_fwd.pdb	0.34398871660232544	0.25999999046325684
1MHP.pdb	1MHP_YH58E_fwd.pdb	-1.5042160749435425	-2.0799999237060547
1MHP.pdb	1MHP_YH58Q_fwd.pdb	-1.4995619058609009	-2.0799999237060547
1MHP.pdb	1MHP_YH58W_fwd.pdb	-0.6147738695144653	-0.8199999928474426
1MHP.pdb	1MHP_YH59E_fwd.pdb	-0.9341724514961243	-0.5400000214576721
1MHP.pdb	1MHP_GL91Q_fwd.pdb	0.7424811124801636	-1.5800000429153442
1MHP.pdb	1MHP_GL91S_fwd.pdb	-0.17763090133666992	-0.5099999904632568
1MHP.pdb	1MHP_HL30K_fwd.pdb	-0.7221031785011292	-1.1699999570846558
1MHP.pdb	1MHP_HL30R_fwd.pdb	-0.1590273529291153	-1.1200000047683716
1MHP.pdb	1MHP_HL30W_fwd.pdb	0.20257893204689026	-1.2599999904632568
1MHP.pdb	1MHP_LL48F_fwd.pdb	1.312932014465332	-0.7099999785423279
1MHP.pdb	1MHP_LL48K_fwd.pdb	-0.01137521117925644	-0.9300000071525574
1MHP.pdb	1MHP_LL48W_fwd.pdb	0.597861111164093	-1.909999966621399
1MHP.pdb	1MHP_NL29V_fwd.pdb	-0.886193573474884	-1.0499999523162842
1MHP.pdb	1MHP_NL29W_fwd.pdb	0.42172569036483765	-1.5800000429153442
1MHP.pdb	1MHP_NL29Y_fwd.pdb	-0.25158798694610596	-1.909999966621399
1MHP.pdb	1MHP_NL51D_fwd.pdb	0.10778477787971497	-0.5
1MHP.pdb	1MHP_NL51E_fwd.pdb	0.09757500886917114	0.18000000715255737
1MHP.pdb	1MHP_NL51K_fwd.pdb	-0.3741391897201538	-0.6600000262260437
1MHP.pdb	1MHP_NL51R_fwd.pdb	-0.268341600894928	-0.8500000238418579
1MHP.pdb	1MHP_NL51Y_fwd.pdb	0.9360084533691406	0.10000000149011612
1MHP.pdb	1MHP_SL23R_fwd.pdb	-0.264333575963974	0.07000000029802322
1MHP.pdb	1MHP_SL27Q_fwd.pdb	0.2509268820285797	0.6700000166893005
1MHP.pdb	1MHP_SL90Q_fwd.pdb	0.07629519701004028	-1.7799999713897705
1MHP.pdb	1MHP_SL90R_fwd.pdb	0.33181753754615784	-2.7300000190734863
1MHP.pdb	1MHP_SL90T_fwd.pdb	-0.34462159872055054	-2.319999933242798
1MHP.pdb	1MHP_WL89Q_fwd.pdb	-0.0005075186491012573	-2.0799999237060547
