# Supplementary material for: Investigating the volume and diversity of data needed for generalizable antibody–antigen ΔΔG prediction
Source: Nat Comput Sci. 2025 Jul 8;5(8):635–47. doi: 10.1038/s43588-025-00823-8 (PMC12374841; doi:10.1038/s43588-025-00823-8)
Supplement: Supplementary file 4 — Unprocessed Graphinity model predictions and true values for experimental and synthetic ΔΔG values. [file 43588_2025_823_MOESM4_ESM.zip › Figure2/Figure2b-Graphinity_Predictions-10FoldCV_CDR_SeqId/Graphinity_Predictions-Experimental_ddG_645-10FoldCV_CDR_SeqId/with_reverse_mutations_no_non_binders/ddG_645-w_rev_muts_no_non_binders-cutoff_90-fold6.csv]

wt_pdb	mut_pdb	pred_score	true_label
1DVF.pdb	1DVF_HA30A_fwd.pdb	-0.12366368621587753	-1.6699999570846558
1DVF.pdb	1DVF_SA93A_fwd.pdb	-0.08519796282052994	-1.1699999570846558
1DVF.pdb	1DVF_WA92A_fwd.pdb	-1.6037718057632446	-0.3400000035762787
1DVF.pdb	1DVF_YA32A_fwd.pdb	-1.66085946559906	-2.049999952316284
1DVF.pdb	1DVF_YA49A_fwd.pdb	0.19560638070106506	-1.6399999856948853
1DVF.pdb	1DVF_YA49A_fwd.pdb	0.19560709595680237	-1.75
1DVF.pdb	1DVF_YA50A_fwd.pdb	-2.521731376647949	-0.6899999976158142
1DVF.pdb	1DVF_DB100A_fwd.pdb	-1.0694879293441772	-2.819999933242798
1DVF.pdb	1DVF_DB54A_fwd.pdb	0.6304930448532104	-4.320000171661377
1DVF.pdb	1DVF_DB58A_fwd.pdb	-1.2194116115570068	-1.6200000047683716
1DVF.pdb	1DVF_EB98A_fwd.pdb	-0.9049392342567444	-4.230000019073486
1DVF.pdb	1DVF_NB56A_fwd.pdb	-0.803264856338501	-1.1699999570846558
1DVF.pdb	1DVF_RB99A_fwd.pdb	-1.7996211051940918	-1.8899999856948853
1DVF.pdb	1DVF_TB30A_fwd.pdb	-0.873763382434845	-0.9200000166893005
1DVF.pdb	1DVF_WB52A_fwd.pdb	-1.4596883058547974	-4.170000076293945
1DVF.pdb	1DVF_YB101F_fwd.pdb	0.7702434062957764	-2.0299999713897705
1DVF.pdb	1DVF_YB32A_fwd.pdb	-1.291662335395813	-1.850000023841858
1DVF.pdb	1DVF_YC49A_fwd.pdb	-0.5575254559516907	-1.8799999952316284
1DVF.pdb	1DVF_DD52A_fwd.pdb	-0.7758941650390625	-1.7000000476837158
1DVF.pdb	1DVF_HD33A_fwd.pdb	-0.8704628944396973	-1.8799999952316284
1DVF.pdb	1DVF_ID101A_fwd.pdb	-0.2849859893321991	-2.7100000381469727
1DVF.pdb	1DVF_KD30A_fwd.pdb	0.5487069487571716	-1.0099999904632568
1DVF.pdb	1DVF_ND55A_fwd.pdb	0.9179098010063171	-1.8799999952316284
1DVF.pdb	1DVF_QD104A_fwd.pdb	-0.9435126185417175	-1.6399999856948853
1DVF.pdb	1DVF_RD106A_fwd.pdb	-1.017686128616333	-4.130000114440918
1DVF.pdb	1DVF_YD102A_fwd.pdb	-1.9775928258895874	-4.789999961853027
1VFB.pdb	1VFB_DC119A_fwd.pdb	-0.8839000463485718	-1.0
1VFB.pdb	1VFB_DC18A_fwd.pdb	0.5151888132095337	-0.30000001192092896
1VFB.pdb	1VFB_IC124A_fwd.pdb	-0.12738341093063354	-1.2000000476837158
1VFB.pdb	1VFB_KC116A_fwd.pdb	-0.9304088950157166	-0.699999988079071
1VFB.pdb	1VFB_LC129A_fwd.pdb	-0.17113721370697021	-0.20000000298023224
1VFB.pdb	1VFB_NC19A_fwd.pdb	-3.2912232875823975	-0.30000001192092896
1VFB.pdb	1VFB_QC121A_fwd.pdb	-1.2909817695617676	-2.9000000953674316
1VFB.pdb	1VFB_RC125A_fwd.pdb	-1.5464874505996704	-1.7999999523162842
1VFB.pdb	1VFB_SC24A_fwd.pdb	-0.25546348094940186	-0.800000011920929
1VFB.pdb	1VFB_TC118A_fwd.pdb	-0.38594573736190796	-0.800000011920929
1VFB.pdb	1VFB_VC120A_fwd.pdb	-0.363802433013916	-0.8999999761581421
1VFB.pdb	1VFB_YC23A_fwd.pdb	-1.7622846364974976	-0.4000000059604645
1VFB.pdb	1VFB_DH100A_fwd.pdb	-1.591030478477478	-2.9000000953674316
1VFB.pdb	1VFB_DH54A_fwd.pdb	-0.294225811958313	-1.0
1VFB.pdb	1VFB_DH58E_fwd.pdb	-0.27116960287094116	-0.07999999821186066
1VFB.pdb	1VFB_DH58N_fwd.pdb	-0.43192413449287415	0.12999999523162842
1VFB.pdb	1VFB_GH31A_fwd.pdb	-0.15600761771202087	-0.30000001192092896
1VFB.pdb	1VFB_GH31E_fwd.pdb	0.027739865705370903	0.5099999904632568
1VFB.pdb	1VFB_GH31W_fwd.pdb	0.6305184960365295	-0.009999999776482582
1VFB.pdb	1VFB_RH99W_fwd.pdb	0.09720862656831741	-0.7099999785423279
1VFB.pdb	1VFB_RH99Y_fwd.pdb	-0.37930870056152344	-1.2599999904632568
1VFB.pdb	1VFB_SH28D_fwd.pdb	-0.20563659071922302	-0.0
1VFB.pdb	1VFB_SH28E_fwd.pdb	-0.12497308105230331	0.10000000149011612
1VFB.pdb	1VFB_SH28N_fwd.pdb	-0.9100678563117981	-0.15000000596046448
1VFB.pdb	1VFB_SH28Q_fwd.pdb	-0.24049553275108337	-0.07999999821186066
1VFB.pdb	1VFB_WH52A_fwd.pdb	-0.44724801182746887	-0.8999999761581421
1VFB.pdb	1VFB_YH101A_fwd.pdb	-2.4511401653289795	-4.0
1VFB.pdb	1VFB_YH101F_fwd.pdb	0.38351598381996155	-1.600000023841858
1VFB.pdb	1VFB_YH32A_fwd.pdb	-0.7458094358444214	-1.100000023841858
1VFB.pdb	1VFB_YH32E_fwd.pdb	-0.27126404643058777	-1.909999966621399
1VFB.pdb	1VFB_NL31W_fwd.pdb	1.0081403255462646	-0.17000000178813934
1VFB.pdb	1VFB_TL52F_fwd.pdb	0.8716238141059875	-0.4699999988079071
1VFB.pdb	1VFB_TL53R_fwd.pdb	0.3521553874015808	-1.6699999570846558
1VFB.pdb	1VFB_WL92A_fwd.pdb	-0.06455011665821075	-3.299999952316284
1VFB.pdb	1VFB_YL32A_fwd.pdb	-1.9705113172531128	-1.7000000476837158
1VFB.pdb	1VFB_YL50A_fwd.pdb	-1.5921798944473267	-0.5
1VFB.pdb	1VFB_YL50K_fwd.pdb	-1.0629674196243286	-1.6699999570846558
1VFB.pdb	1VFB_YL50R_fwd.pdb	-1.0291658639907837	-0.8500000238418579
3NGB.pdb	3NGB_AH57G_fwd.pdb	0.3392397463321686	0.05999999865889549
3NGB.pdb	3NGB_GH55S_fwd.pdb	0.03324541449546814	-0.7300000190734863
3NGB.pdb	3NGB_IH30T_fwd.pdb	-0.033146411180496216	-0.07999999821186066
3NGB.pdb	3NGB_KH52N_fwd.pdb	0.2753656506538391	-0.18000000715255737
3NGB.pdb	3NGB_PH63K_fwd.pdb	-0.1256149411201477	-0.23000000417232513
3NGB.pdb	3NGB_RH54N_fwd.pdb	0.27197879552841187	-0.05000000074505806
3NGB.pdb	3NGB_RH62Q_fwd.pdb	-0.6086576581001282	-0.10000000149011612
3NGB.pdb	3NGB_TH33Y_fwd.pdb	0.3680137097835541	-0.07999999821186066
3NGB.pdb	3NGB_VH58T_fwd.pdb	0.3410228192806244	-0.14000000059604645
3NGB.pdb	3NGB_VH74T_fwd.pdb	-0.6090715527534485	-0.1599999964237213
3NGB.pdb	3NGB_YH75S_fwd.pdb	-0.46087172627449036	-0.33000001311302185
