# Supplementary material for: Investigating the volume and diversity of data needed for generalizable antibody–antigen ΔΔG prediction
Source: Nat Comput Sci. 2025 Jul 8;5(8):635–47. doi: 10.1038/s43588-025-00823-8 (PMC12374841; doi:10.1038/s43588-025-00823-8)
Supplement: Supplementary file 4 — Unprocessed Graphinity model predictions and true values for experimental and synthetic ΔΔG values. [file 43588_2025_823_MOESM4_ESM.zip › Figure2/Figure2b-Graphinity_Predictions-10FoldCV_CDR_SeqId/Graphinity_Predictions-Experimental_ddG_645-10FoldCV_CDR_SeqId/with_reverse_mutations_no_non_binders/ddG_645-w_rev_muts_no_non_binders-cutoff_90-fold7.csv]

wt_pdb	mut_pdb	pred_score	true_label
1DQJ.pdb	1DQJ_DC101A_fwd.pdb	-3.1361680030822754	-1.2999999523162842
1DQJ.pdb	1DQJ_KC96A_fwd.pdb	-3.3101539611816406	-6.099999904632568
1DQJ.pdb	1DQJ_KC97A_fwd.pdb	-1.1065500974655151	-3.5
1DQJ.pdb	1DQJ_LC75A_fwd.pdb	-1.8442946672439575	-1.5
1DQJ.pdb	1DQJ_NC93A_fwd.pdb	-0.21177265048027039	-0.6000000238418579
1DQJ.pdb	1DQJ_RC21A_fwd.pdb	-2.934844732284546	-1.2999999523162842
1DQJ.pdb	1DQJ_SC100A_fwd.pdb	-0.3598287105560303	-0.800000011920929
1DQJ.pdb	1DQJ_TC89A_fwd.pdb	-0.30430489778518677	-0.800000011920929
1DQJ.pdb	1DQJ_WC62A_fwd.pdb	-0.855734646320343	-0.800000011920929
1DQJ.pdb	1DQJ_WC63A_fwd.pdb	-0.7200430035591125	-1.2999999523162842
1DQJ.pdb	1DQJ_YC20A_fwd.pdb	-3.3722450733184814	-3.299999952316284
1DQJ.pdb	1DQJ_DH32A_fwd.pdb	-1.2182527780532837	-2.0
1DQJ.pdb	1DQJ_WH98A_fwd.pdb	-2.0945546627044678	-4.900000095367432
1DQJ.pdb	1DQJ_YH33A_fwd.pdb	-4.418626308441162	-5.5
1DQJ.pdb	1DQJ_YH50A_fwd.pdb	-3.339996337890625	-6.900000095367432
1DQJ.pdb	1DQJ_YH53A_fwd.pdb	-2.9985313415527344	-1.2000000476837158
1DQJ.pdb	1DQJ_NL31A_fwd.pdb	-0.9672911167144775	-2.0
1DQJ.pdb	1DQJ_NL32A_fwd.pdb	-1.7719870805740356	-4.099999904632568
1DQJ.pdb	1DQJ_SL91A_fwd.pdb	-1.045155644416809	-1.399999976158142
1DQJ.pdb	1DQJ_YL50A_fwd.pdb	-0.8532401323318481	-2.700000047683716
1DQJ.pdb	1DQJ_YL96A_fwd.pdb	-2.643747568130493	-1.100000023841858
1FFW.pdb	1FFW_AA89V_fwd.pdb	0.784023106098175	-0.09000000357627869
1FFW.pdb	1FFW_DA12K_fwd.pdb	-0.7953549027442932	-0.05000000074505806
1FFW.pdb	1FFW_EA116K_fwd.pdb	-0.19097089767456055	-0.7099999785423279
1FFW.pdb	1FFW_EA92K_fwd.pdb	-0.7887309193611145	-0.8199999928474426
1FFW.pdb	1FFW_FA110V_fwd.pdb	0.009875772520899773	-1.2599999904632568
1FFW.pdb	1FFW_TA111I_fwd.pdb	-0.40934351086616516	-0.5600000023841858
1FFW.pdb	1FFW_TA86I_fwd.pdb	0.3723248839378357	0.3199999928474426
1FFW.pdb	1FFW_VA107M_fwd.pdb	0.7492672204971313	-1.1299999952316284
1FFW.pdb	1FFW_YA105W_fwd.pdb	-1.4678013324737549	-0.7099999785423279
1JRH.pdb	1JRH_EI35Q_fwd.pdb	-0.10713869333267212	-0.10999999940395355
1JRH.pdb	1JRH_TI4V_fwd.pdb	0.23319363594055176	0.019999999552965164
