# Supplementary material for: Investigating the volume and diversity of data needed for generalizable antibody–antigen ΔΔG prediction
Source: Nat Comput Sci. 2025 Jul 8;5(8):635–47. doi: 10.1038/s43588-025-00823-8 (PMC12374841; doi:10.1038/s43588-025-00823-8)
Supplement: Supplementary file 4 — Unprocessed Graphinity model predictions and true values for experimental and synthetic ΔΔG values. [file 43588_2025_823_MOESM4_ESM.zip › Figure2/Figure2b-Graphinity_Predictions-10FoldCV_CDR_SeqId/Graphinity_Predictions-Experimental_ddG_645-10FoldCV_CDR_SeqId/with_reverse_mutations_no_non_binders/ddG_645-w_rev_muts_no_non_binders-cutoff_90-fold8.csv]

wt_pdb	mut_pdb	pred_score	true_label
1AK4.pdb	1AK4_AD88G_fwd.pdb	0.020280199125409126	-2.490000009536743
1AK4.pdb	1AK4_AD88V_fwd.pdb	0.555091381072998	-0.6000000238418579
1AK4.pdb	1AK4_AD92G_fwd.pdb	0.22717225551605225	-0.4099999964237213
1AK4.pdb	1AK4_AD92V_fwd.pdb	-0.3830314874649048	-0.1899999976158142
1AK4.pdb	1AK4_GD89A_fwd.pdb	0.011615895666182041	-1.909999966621399
1AK4.pdb	1AK4_GD89V_fwd.pdb	0.03778456896543503	-2.859999895095825
1AK4.pdb	1AK4_HD87A_fwd.pdb	-1.9405597448349	-0.8399999737739563
1AK4.pdb	1AK4_HD87Q_fwd.pdb	-1.8533527851104736	-0.800000011920929
1AK4.pdb	1AK4_HD87R_fwd.pdb	-1.0280275344848633	-1.4800000190734863
1AK4.pdb	1AK4_ID91A_fwd.pdb	-1.0913879871368408	-0.07000000029802322
1AK4.pdb	1AK4_ID91V_fwd.pdb	0.043955400586128235	0.17000000178813934
1AK4.pdb	1AK4_PD85A_fwd.pdb	-0.29178386926651	-0.9200000166893005
1AK4.pdb	1AK4_PD90A_fwd.pdb	-2.387549638748169	-2.0
1AK4.pdb	1AK4_PD90V_fwd.pdb	-0.8361842632293701	-2.859999895095825
1AK4.pdb	1AK4_PD93A_fwd.pdb	0.19942349195480347	-0.5099999904632568
1AK4.pdb	1AK4_VD86A_fwd.pdb	-0.9955065250396729	-0.8199999928474426
1JTG.pdb	1JTG_KA208A_fwd.pdb	-0.22682389616966248	-0.8199999928474426
1JTG.pdb	1JTG_RA217A_fwd.pdb	-2.1596460342407227	-0.5600000023841858
1JTG.pdb	1JTG_SA105A_fwd.pdb	0.047571077942848206	-0.5
1JTG.pdb	1JTG_SA209A_fwd.pdb	-0.9455075263977051	-1.3200000524520874
1JTG.pdb	1JTG_DB49A_fwd.pdb	-3.3001365661621094	-1.9800000190734863
1MLC.pdb	1MLC_KH65D_fwd.pdb	0.144682839512825	-0.019999999552965164
1MLC.pdb	1MLC_SH57A_fwd.pdb	-0.028899719938635826	0.3799999952316284
1MLC.pdb	1MLC_SH57V_fwd.pdb	0.2965977191925049	0.49000000953674316
1MLC.pdb	1MLC_TH28D_fwd.pdb	0.07286764681339264	0.15000000596046448
1MLC.pdb	1MLC_TH31A_fwd.pdb	-0.3323957920074463	-0.44999998807907104
1MLC.pdb	1MLC_TH31V_fwd.pdb	0.11831048130989075	-0.5299999713897705
1MLC.pdb	1MLC_TH31W_fwd.pdb	0.05591380596160889	-0.12999999523162842
1MLC.pdb	1MLC_TH58D_fwd.pdb	0.4223800301551819	0.5600000023841858
1MLC.pdb	1MLC_NL32G_fwd.pdb	-1.0300474166870117	0.8500000238418579
1MLC.pdb	1MLC_NL32Y_fwd.pdb	1.2159062623977661	-0.0
1MLC.pdb	1MLC_NL92A_fwd.pdb	0.22185465693473816	1.25
