# Supplementary material for: Investigating the volume and diversity of data needed for generalizable antibody–antigen ΔΔG prediction
Source: Nat Comput Sci. 2025 Jul 8;5(8):635–47. doi: 10.1038/s43588-025-00823-8 (PMC12374841; doi:10.1038/s43588-025-00823-8)
Supplement: Supplementary file 4 — Unprocessed Graphinity model predictions and true values for experimental and synthetic ΔΔG values. [file 43588_2025_823_MOESM4_ESM.zip › Figure2/Figure2b-Graphinity_Predictions-10FoldCV_CDR_SeqId/Graphinity_Predictions-Experimental_ddG_645-10FoldCV_CDR_SeqId/with_reverse_mutations_no_non_binders/ddG_645-w_rev_muts_no_non_binders-cutoff_90-fold9.csv]

wt_pdb	mut_pdb	pred_score	true_label
2JEL.pdb	2JEL_AP82S_fwd.pdb	-0.05388536676764488	-0.0
2JEL.pdb	2JEL_DP69E_fwd.pdb	0.04244547709822655	-0.9599999785423279
2JEL.pdb	2JEL_EP5D_fwd.pdb	0.19580920040607452	-0.4099999964237213
2JEL.pdb	2JEL_EP5Q_fwd.pdb	0.11550498753786087	-0.7200000286102295
2JEL.pdb	2JEL_EP66K_fwd.pdb	-1.4188072681427002	-4.130000114440918
2JEL.pdb	2JEL_EP68A_fwd.pdb	-0.668313205242157	-0.4099999964237213
2JEL.pdb	2JEL_EP70A_fwd.pdb	-0.9573856592178345	-2.75
2JEL.pdb	2JEL_EP70K_fwd.pdb	0.2330152839422226	-4.130000114440918
2JEL.pdb	2JEL_EP75R_fwd.pdb	-0.008748296648263931	-2.75
2JEL.pdb	2JEL_EP83A_fwd.pdb	-0.39938750863075256	-0.0
2JEL.pdb	2JEL_EP85A_fwd.pdb	-0.6339779496192932	-0.0
2JEL.pdb	2JEL_EP85D_fwd.pdb	-0.6719459891319275	-0.0
2JEL.pdb	2JEL_EP85K_fwd.pdb	-0.9587363600730896	-0.0
2JEL.pdb	2JEL_EP85Q_fwd.pdb	-0.6415230631828308	-0.0
2JEL.pdb	2JEL_FP2W_fwd.pdb	-0.046281781047582626	-2.640000104904175
2JEL.pdb	2JEL_FP2Y_fwd.pdb	0.5385481715202332	-0.0
2JEL.pdb	2JEL_HP76A_fwd.pdb	-0.8821486234664917	0.4099999964237213
2JEL.pdb	2JEL_HP76D_fwd.pdb	-0.5733892321586609	0.6600000262260437
2JEL.pdb	2JEL_KP24E_fwd.pdb	-0.04858288913965225	-0.0
2JEL.pdb	2JEL_KP27E_fwd.pdb	0.27856120467185974	-0.0
2JEL.pdb	2JEL_KP72E_fwd.pdb	0.11060310155153275	-0.4099999964237213
2JEL.pdb	2JEL_KP72R_fwd.pdb	-0.2578396201133728	-0.0
2JEL.pdb	2JEL_KP79E_fwd.pdb	0.9715224504470825	-0.4099999964237213
2JEL.pdb	2JEL_NP12D_fwd.pdb	0.24215829372406006	-0.0
2JEL.pdb	2JEL_NP38T_fwd.pdb	0.20638921856880188	-0.0
2JEL.pdb	2JEL_PP11E_fwd.pdb	0.17119310796260834	-0.0
2JEL.pdb	2JEL_QP3K_fwd.pdb	-0.22144751250743866	-4.130000114440918
2JEL.pdb	2JEL_QP4K_fwd.pdb	-0.04827365651726723	-1.3799999952316284
2JEL.pdb	2JEL_QP57E_fwd.pdb	-0.4687061011791229	0.4099999964237213
2JEL.pdb	2JEL_QP71E_fwd.pdb	-0.0119439996778965	-2.75
2JEL.pdb	2JEL_RP17G_fwd.pdb	-0.25540006160736084	-0.0
2JEL.pdb	2JEL_RP17K_fwd.pdb	-0.3378254771232605	-0.0
2JEL.pdb	2JEL_SP41C_fwd.pdb	-0.39462342858314514	-1.5099999904632568
2JEL.pdb	2JEL_SP43C_fwd.pdb	-0.38055792450904846	-0.0
2JEL.pdb	2JEL_SP46C_fwd.pdb	-0.09300579875707626	-0.0
2JEL.pdb	2JEL_SP64T_fwd.pdb	0.2199602723121643	-4.130000114440918
2JEL.pdb	2JEL_TP34Q_fwd.pdb	-1.2488068342208862	-0.0
2JEL.pdb	2JEL_TP36Q_fwd.pdb	-0.8646757006645203	-0.4099999964237213
2JEL.pdb	2JEL_TP62A_fwd.pdb	0.08910944312810898	-0.0
2JEL.pdb	2JEL_TP62N_fwd.pdb	-0.869209349155426	-0.0
2JEL.pdb	2JEL_TP7N_fwd.pdb	-0.6324920058250427	-0.4099999964237213
2JEL.pdb	2JEL_TP7S_fwd.pdb	-0.20440953969955444	-0.0
2JEL.pdb	2JEL_VP6F_fwd.pdb	0.16633811593055725	-0.0
3HFM.pdb	3HFM_CH95A_fwd.pdb	-0.20538567006587982	-5.519999980926514
3HFM.pdb	3HFM_CH95F_fwd.pdb	0.12513241171836853	-3.25
3HFM.pdb	3HFM_DH32A_fwd.pdb	-0.5837594866752625	-1.899999976158142
3HFM.pdb	3HFM_DH32N_fwd.pdb	-0.5635356903076172	-0.17000000178813934
3HFM.pdb	3HFM_SH31A_fwd.pdb	-0.4250594973564148	-0.17000000178813934
3HFM.pdb	3HFM_YH33A_fwd.pdb	-2.392545461654663	-6.0
3HFM.pdb	3HFM_NL31A_fwd.pdb	-1.36652410030365	-5.21999979019165
3HFM.pdb	3HFM_NL31D_fwd.pdb	-0.16157856583595276	-1.340000033378601
3HFM.pdb	3HFM_NL31E_fwd.pdb	0.7117114067077637	-5.670000076293945
3HFM.pdb	3HFM_NL32A_fwd.pdb	-0.5216652154922485	-5.110000133514404
3HFM.pdb	3HFM_QL53A_fwd.pdb	-2.466996669769287	-0.949999988079071
3HFM.pdb	3HFM_YL50A_fwd.pdb	-1.913199543952942	-4.570000171661377
3HFM.pdb	3HFM_YL50F_fwd.pdb	-0.2923280596733093	-2.359999895095825
3HFM.pdb	3HFM_YL50L_fwd.pdb	-2.2471978664398193	-4.400000095367432
3HFM.pdb	3HFM_YL96A_fwd.pdb	-1.983843207359314	-2.7100000381469727
3HFM.pdb	3HFM_YL96F_fwd.pdb	0.12708473205566406	-1.399999976158142
3HFM.pdb	3HFM_KY96A_fwd.pdb	-1.6859068870544434	-6.829999923706055
3HFM.pdb	3HFM_KY97A_fwd.pdb	-1.2457338571548462	-6.179999828338623
3HFM.pdb	3HFM_KY97M_fwd.pdb	-0.26373326778411865	-1.090000033378601
3HFM.pdb	3HFM_RY21A_fwd.pdb	-3.485178232192993	-1.0299999713897705
3HFM.pdb	3HFM_YY20A_fwd.pdb	-2.0905351638793945	-4.869999885559082
3NPS.pdb	3NPS_DA214A_fwd.pdb	-1.0329703092575073	-1.4800000190734863
3NPS.pdb	3NPS_DA46A_fwd.pdb	-0.7009981274604797	-0.3400000035762787
3NPS.pdb	3NPS_DA47A_fwd.pdb	-0.956388533115387	-1.0800000429153442
3NPS.pdb	3NPS_DA91A_fwd.pdb	-1.2637909650802612	-1.5199999809265137
3NPS.pdb	3NPS_EA163A_fwd.pdb	-0.627981424331665	-0.6200000047683716
3NPS.pdb	3NPS_FA50A_fwd.pdb	-0.49881207942962646	-0.2199999988079071
3NPS.pdb	3NPS_FA89A_fwd.pdb	-1.1946344375610352	-1.6100000143051147
3NPS.pdb	3NPS_FA92A_fwd.pdb	-1.5274981260299683	-0.4699999988079071
3NPS.pdb	3NPS_HA138A_fwd.pdb	-1.588226556777954	-1.8899999856948853
3NPS.pdb	3NPS_IA26A_fwd.pdb	-0.15364384651184082	-0.6499999761581421
3NPS.pdb	3NPS_IA45A_fwd.pdb	0.10878952592611313	0.3400000035762787
3NPS.pdb	3NPS_KA221A_fwd.pdb	0.15215976536273956	0.10000000149011612
3NPS.pdb	3NPS_LA147A_fwd.pdb	-0.37527209520339966	-0.30000001192092896
3NPS.pdb	3NPS_NA90A_fwd.pdb	-0.005312953144311905	-0.25999999046325684
3NPS.pdb	3NPS_QA140A_fwd.pdb	-0.06953979283571243	-0.30000001192092896
3NPS.pdb	3NPS_QA168A_fwd.pdb	-0.23604649305343628	0.05999999865889549
3NPS.pdb	3NPS_QA169A_fwd.pdb	-0.6272118091583252	-0.75
3NPS.pdb	3NPS_QA218A_fwd.pdb	-0.27416759729385376	0.03999999910593033
3NPS.pdb	3NPS_QA23A_fwd.pdb	-0.03755979612469673	-0.029999999329447746
3NPS.pdb	3NPS_RA219A_fwd.pdb	-0.23261414468288422	0.07999999821186066
3NPS.pdb	3NPS_RA48A_fwd.pdb	-2.215364456176758	1.0700000524520874
3NPS.pdb	3NPS_RA51A_fwd.pdb	0.10686276853084564	-0.14000000059604645
3NPS.pdb	3NPS_RA82A_fwd.pdb	0.11633140593767166	0.15000000596046448
3NPS.pdb	3NPS_TA144A_fwd.pdb	-0.269691526889801	-0.18000000715255737
3NPS.pdb	3NPS_TA93A_fwd.pdb	-0.25231078267097473	-0.7300000190734863
3NPS.pdb	3NPS_YA141A_fwd.pdb	-1.791426658630371	-1.7899999618530273
3NPS.pdb	3NPS_YA52A_fwd.pdb	-1.184922218322754	-0.46000000834465027
