# Supplementary material for: Investigating the volume and diversity of data needed for generalizable antibody–antigen ΔΔG prediction
Source: Nat Comput Sci. 2025 Jul 8;5(8):635–47. doi: 10.1038/s43588-025-00823-8 (PMC12374841; doi:10.1038/s43588-025-00823-8)
Supplement: Supplementary file 4 — Unprocessed Graphinity model predictions and true values for experimental and synthetic ΔΔG values. [file 43588_2025_823_MOESM4_ESM.zip › Figure2/Figure2b-Graphinity_Predictions-10FoldCV_CDR_SeqId/Graphinity_Predictions-Experimental_ddG_645-10FoldCV_CDR_SeqId/with_reverse_mutations_no_non_binders/ddG_645-w_rev_muts_no_non_binders-random-fold0.csv]

wt_pdb	mut_pdb	pred_score	true_label
1AK4.pdb	1AK4_AD88V_fwd.pdb	-1.6668901443481445	-0.6000000238418579
1AK4.pdb	1AK4_GD89V_fwd.pdb	-2.98952317237854	-2.859999895095825
1AK4.pdb	1AK4_HD87R_fwd.pdb	-1.6247676610946655	-1.4800000190734863
1AK4.pdb	1AK4_PD93A_fwd.pdb	-0.9327916502952576	-0.5099999904632568
1BJ1.pdb	1BJ1_EW80A_fwd.pdb	-1.10758376121521	-0.8199999928474426
1CZ8.pdb	1CZ8_GW79A_fwd.pdb	-4.675289154052734	-4.099999904632568
1CZ8.pdb	1CZ8_KW35A_fwd.pdb	-0.12995748221874237	-0.0
1CZ8.pdb	1CZ8_RW69A_fwd.pdb	-0.3659493625164032	-0.8199999928474426
1DQJ.pdb	1DQJ_KC96A_fwd.pdb	-5.766520977020264	-6.099999904632568
1DVF.pdb	1DVF_HA30A_fwd.pdb	-1.8225948810577393	-1.6699999570846558
1DVF.pdb	1DVF_EB98A_fwd.pdb	-1.926727294921875	-4.230000019073486
1DVF.pdb	1DVF_YC49A_fwd.pdb	-1.5417004823684692	-1.8799999952316284
1FFW.pdb	1FFW_VA107M_fwd.pdb	-1.3116134405136108	-1.1299999952316284
1KTZ.pdb	1KTZ_FB86A_fwd.pdb	-0.8779951930046082	-0.8999999761581421
1MHP.pdb	1MHP_GH100F_fwd.pdb	-0.3782374858856201	-0.5699999928474426
1MHP.pdb	1MHP_GH100L_fwd.pdb	-0.10802150517702103	-2.7300000190734863
1MHP.pdb	1MHP_KH64E_fwd.pdb	0.25041255354881287	0.1599999964237213
1MHP.pdb	1MHP_RH31Q_fwd.pdb	0.11783282458782196	-1.309999942779541
1MHP.pdb	1MHP_TH33V_fwd.pdb	-0.5019488334655762	-0.4300000071525574
1MHP.pdb	1MHP_SL27Q_fwd.pdb	0.7572808265686035	0.6700000166893005
1MHP.pdb	1MHP_SL90R_fwd.pdb	-2.9196066856384277	-2.7300000190734863
1MLC.pdb	1MLC_TH28D_fwd.pdb	0.041467465460300446	0.15000000596046448
1MLC.pdb	1MLC_TH31V_fwd.pdb	-0.6252124905586243	-0.5299999713897705
1N8Z.pdb	1N8Z_DH102W_fwd.pdb	0.34775611758232117	0.6899999976158142
1N8Z.pdb	1N8Z_TL93A_fwd.pdb	-0.15480950474739075	-0.8199999928474426
1VFB.pdb	1VFB_KC116A_fwd.pdb	-1.6907508373260498	-0.699999988079071
1VFB.pdb	1VFB_SH28D_fwd.pdb	0.21742181479930878	-0.0
1VFB.pdb	1VFB_SH28Q_fwd.pdb	0.019799213856458664	-0.07999999821186066
1YY9.pdb	1YY9_TH61E_fwd.pdb	0.27709510922431946	0.05999999865889549
2JEL.pdb	2JEL_PP11E_fwd.pdb	0.1436903327703476	-0.0
2JEL.pdb	2JEL_RP17G_fwd.pdb	-0.34008949995040894	-0.0
2JEL.pdb	2JEL_SP64T_fwd.pdb	-4.009296417236328	-4.130000114440918
2JEL.pdb	2JEL_TP36Q_fwd.pdb	-0.5609567165374756	-0.4099999964237213
2NYY.pdb	2NYY_SL28Q_fwd.pdb	-0.6582146883010864	-0.41999998688697815
3BDY.pdb	3BDY_PL30A_fwd.pdb	-0.36339616775512695	-0.20000000298023224
3BDY.pdb	3BDY_SL56A_fwd.pdb	-0.49647772312164307	-0.10000000149011612
3BE1.pdb	3BE1_DH31A_fwd.pdb	-0.32745152711868286	-0.4000000059604645
3BE1.pdb	3BE1_FH104A_fwd.pdb	-1.765696406364441	-1.899999976158142
3BE1.pdb	3BE1_YH52A_fwd.pdb	0.5782511234283447	0.800000011920929
3BE1.pdb	3BE1_TL97A_fwd.pdb	0.3343295753002167	0.4000000059604645
3BN9.pdb	3BN9_DA214A_fwd.pdb	-1.1484266519546509	-0.5699999928474426
3BN9.pdb	3BN9_DA46A_fwd.pdb	-1.0021919012069702	-0.41999998688697815
3BN9.pdb	3BN9_EA163A_fwd.pdb	-0.5402950644493103	-0.3700000047683716
3BN9.pdb	3BN9_LA147A_fwd.pdb	-0.6532138586044312	-0.3400000035762787
3BN9.pdb	3BN9_QA140A_fwd.pdb	-0.10194920748472214	-0.12999999523162842
3BN9.pdb	3BN9_RA51A_fwd.pdb	-0.29948344826698303	0.07000000029802322
3BN9.pdb	3BN9_RA82A_fwd.pdb	0.11205017566680908	0.1599999964237213
3BN9.pdb	3BN9_QH105V_fwd.pdb	-1.191666841506958	-1.3600000143051147
3BN9.pdb	3BN9_YH103S_fwd.pdb	-0.5951489210128784	-0.4099999964237213
3HFM.pdb	3HFM_NL31D_fwd.pdb	-2.320991277694702	-1.340000033378601
3NGB.pdb	3NGB_IH30T_fwd.pdb	-0.06100286915898323	-0.07999999821186066
3NGB.pdb	3NGB_VH58T_fwd.pdb	0.002278760075569153	-0.14000000059604645
3NGB.pdb	3NGB_YH75S_fwd.pdb	-0.2611032724380493	-0.33000001311302185
3NPS.pdb	3NPS_FA92A_fwd.pdb	-1.5859159231185913	-0.4699999988079071
3NPS.pdb	3NPS_QA169A_fwd.pdb	-1.0092309713363647	-0.75
HM_1KTZ.pdb	HM_1KTZ_MB88A_fwd.pdb	-0.49849677085876465	-0.8999999761581421
HM_1YY9.pdb	HM_1YY9_QL27Y_fwd.pdb	0.4815538823604584	0.8299999833106995
HM_2NYY.pdb	HM_2NYY_PA1062A_fwd.pdb	0.2282106727361679	-0.23999999463558197
HM_2NZ9.pdb	HM_2NZ9_TA922A_fwd.pdb	-0.3990023136138916	-0.6200000047683716
HM_3BN9.pdb	HM_3BN9_PH104H_fwd.pdb	-1.561561107635498	-1.3600000143051147
HM_3BN9.pdb	HM_3BN9_TH102R_fwd.pdb	1.558700680732727	1.5700000524520874
