# Supplementary material for: Investigating the volume and diversity of data needed for generalizable antibody–antigen ΔΔG prediction
Source: Nat Comput Sci. 2025 Jul 8;5(8):635–47. doi: 10.1038/s43588-025-00823-8 (PMC12374841; doi:10.1038/s43588-025-00823-8)
Supplement: Supplementary file 4 — Unprocessed Graphinity model predictions and true values for experimental and synthetic ΔΔG values. [file 43588_2025_823_MOESM4_ESM.zip › Figure2/Figure2b-Graphinity_Predictions-10FoldCV_CDR_SeqId/Graphinity_Predictions-Experimental_ddG_645-10FoldCV_CDR_SeqId/with_reverse_mutations_no_non_binders/ddG_645-w_rev_muts_no_non_binders-random-fold1.csv]

wt_pdb	mut_pdb	pred_score	true_label
1AK4.pdb	1AK4_ID91V_fwd.pdb	0.031827736645936966	0.17000000178813934
1BJ1.pdb	1BJ1_KW71A_fwd.pdb	-1.0795131921768188	-0.6499999761581421
1BJ1.pdb	1BJ1_QW74A_fwd.pdb	-0.6999779939651489	-0.0
1BJ1.pdb	1BJ1_YW32A_fwd.pdb	-0.7065771222114563	-0.8199999928474426
1CZ8.pdb	1CZ8_IW78A_fwd.pdb	-1.2424205541610718	-1.059999942779541
1CZ8.pdb	1CZ8_QW66A_fwd.pdb	0.6201293468475342	-0.6499999761581421
1DQJ.pdb	1DQJ_NC93A_fwd.pdb	0.491510272026062	-0.6000000238418579
1DQJ.pdb	1DQJ_YC20A_fwd.pdb	-3.2690486907958984	-3.299999952316284
1DQJ.pdb	1DQJ_NL31A_fwd.pdb	-1.6003681421279907	-2.0
1MHP.pdb	1MHP_FH99Y_fwd.pdb	-0.21873418986797333	-0.7599999904632568
1MHP.pdb	1MHP_SH52M_fwd.pdb	-2.1382710933685303	-2.0799999237060547
1MLC.pdb	1MLC_NL32Y_fwd.pdb	2.426335096359253	-0.0
1N8Z.pdb	1N8Z_KH30A_fwd.pdb	-0.3232072591781616	-0.6100000143051147
1N8Z.pdb	1N8Z_YH33A_fwd.pdb	-0.4620380997657776	0.09000000357627869
1VFB.pdb	1VFB_DC18A_fwd.pdb	-0.3284161686897278	-0.30000001192092896
1VFB.pdb	1VFB_VC120A_fwd.pdb	0.2875128984451294	-0.8999999761581421
1VFB.pdb	1VFB_GH31E_fwd.pdb	0.4397922158241272	0.5099999904632568
1YY9.pdb	1YY9_NH56A_fwd.pdb	0.04673142731189728	0.05999999865889549
1YY9.pdb	1YY9_NL93A_fwd.pdb	0.5067811608314514	0.7400000095367432
2JEL.pdb	2JEL_EP85A_fwd.pdb	-0.024820461869239807	-0.0
2JEL.pdb	2JEL_KP79E_fwd.pdb	-0.7067579030990601	-0.4099999964237213
2JEL.pdb	2JEL_QP3K_fwd.pdb	-4.572090148925781	-4.130000114440918
2JEL.pdb	2JEL_QP71E_fwd.pdb	-0.8155248761177063	-2.75
2NYY.pdb	2NYY_FA889A_fwd.pdb	-5.568936467170715e-05	-0.41999998688697815
2NYY.pdb	2NYY_NA926A_fwd.pdb	-0.9288318157196045	-0.10000000149011612
2NYY.pdb	2NYY_SA927A_fwd.pdb	-0.305820107460022	-0.0
2NZ9.pdb	2NZ9_HA1036A_fwd.pdb	-7.174917697906494	-7.420000076293945
2NZ9.pdb	2NZ9_KA1028A_fwd.pdb	-1.057744026184082	0.009999999776482582
2NZ9.pdb	2NZ9_RA1266A_fwd.pdb	-0.28738999366760254	-0.38999998569488525
2NZ9.pdb	2NZ9_SA927A_fwd.pdb	-0.004724085330963135	0.07999999821186066
3BDY.pdb	3BDY_DH103A_fwd.pdb	0.222436785697937	-0.0
3BDY.pdb	3BDY_GH102A_fwd.pdb	-0.03766292333602905	0.10000000149011612
3BDY.pdb	3BDY_GL35A_fwd.pdb	-1.0335273742675781	-1.2000000476837158
3BDY.pdb	3BDY_WL54A_fwd.pdb	-1.0205397605895996	-1.2999999523162842
3BDY.pdb	3BDY_YL57A_fwd.pdb	-0.2701043486595154	-0.699999988079071
3BE1.pdb	3BE1_GH103A_fwd.pdb	-1.674727201461792	-1.7999999523162842
3BE1.pdb	3BE1_RH59A_fwd.pdb	-2.0850937366485596	-2.5
3BE1.pdb	3BE1_IL29A_fwd.pdb	-0.881675660610199	0.20000000298023224
3BE1.pdb	3BE1_PL30A_fwd.pdb	-0.12174667418003082	-0.10000000149011612
3BE1.pdb	3BE1_SL32A_fwd.pdb	-0.2608455419540405	-0.30000001192092896
3BE1.pdb	3BE1_WL54A_fwd.pdb	-1.1243537664413452	-1.399999976158142
3BN9.pdb	3BN9_DA91A_fwd.pdb	-6.889101505279541	-6.699999809265137
3BN9.pdb	3BN9_FA50A_fwd.pdb	0.1001386046409607	0.05000000074505806
3HFM.pdb	3HFM_NL32A_fwd.pdb	-3.172919988632202	-5.110000133514404
3HFM.pdb	3HFM_YL96A_fwd.pdb	-2.5172317028045654	-2.7100000381469727
3HFM.pdb	3HFM_KY96A_fwd.pdb	-7.049818515777588	-6.829999923706055
3HFM.pdb	3HFM_KY97A_fwd.pdb	-6.3113179206848145	-6.179999828338623
3NPS.pdb	3NPS_DA47A_fwd.pdb	-0.9762804508209229	-1.0800000429153442
3NPS.pdb	3NPS_HA138A_fwd.pdb	-1.8069630861282349	-1.8899999856948853
3NPS.pdb	3NPS_RA219A_fwd.pdb	0.025066755712032318	0.07999999821186066
3NPS.pdb	3NPS_YA52A_fwd.pdb	-0.17605231702327728	-0.46000000834465027
HM_1KTZ.pdb	HM_1KTZ_FB6A_fwd.pdb	-2.353255271911621	-3.0
HM_1KTZ.pdb	HM_1KTZ_NB23A_fwd.pdb	-0.2092403620481491	-0.30000001192092896
HM_1KTZ.pdb	HM_1KTZ_SB28A_fwd.pdb	0.003451719880104065	-0.20000000298023224
HM_1KTZ.pdb	HM_1KTZ_SB28L_fwd.pdb	-3.7106988430023193	-4.0
HM_1YY9.pdb	HM_1YY9_TH100Y_fwd.pdb	-0.13252179324626923	0.44999998807907104
HM_1YY9.pdb	HM_1YY9_TL97S_fwd.pdb	0.10904522240161896	0.699999988079071
HM_2NYY.pdb	HM_2NYY_RA1060A_fwd.pdb	-0.3597170114517212	-0.5799999833106995
HM_2NYY.pdb	HM_2NYY_YH56Q_fwd.pdb	-1.7403514385223389	-1.190000057220459
HM_2NYY.pdb	HM_2NYY_DL30Y_fwd.pdb	-0.2461356669664383	-0.6000000238418579
HM_2NYY.pdb	HM_2NYY_SL28Q_fwd.pdb	-1.039536714553833	-0.699999988079071
HM_2NZ9.pdb	HM_2NZ9_LA918A_fwd.pdb	-0.7076490521430969	-0.4099999964237213
