# Supplementary material for: Investigating the volume and diversity of data needed for generalizable antibody–antigen ΔΔG prediction
Source: Nat Comput Sci. 2025 Jul 8;5(8):635–47. doi: 10.1038/s43588-025-00823-8 (PMC12374841; doi:10.1038/s43588-025-00823-8)
Supplement: Supplementary file 4 — Unprocessed Graphinity model predictions and true values for experimental and synthetic ΔΔG values. [file 43588_2025_823_MOESM4_ESM.zip › Figure2/Figure2b-Graphinity_Predictions-10FoldCV_CDR_SeqId/Graphinity_Predictions-Experimental_ddG_645-10FoldCV_CDR_SeqId/with_reverse_mutations_no_non_binders/ddG_645-w_rev_muts_no_non_binders-random-fold2.csv]

wt_pdb	mut_pdb	pred_score	true_label
1AK4.pdb	1AK4_AD92G_fwd.pdb	-0.07856473326683044	-0.4099999964237213
1AK4.pdb	1AK4_VD86A_fwd.pdb	-1.596690058708191	-0.8199999928474426
1DQJ.pdb	1DQJ_SC100A_fwd.pdb	-1.2143688201904297	-0.800000011920929
1DQJ.pdb	1DQJ_DH32A_fwd.pdb	-2.0500354766845703	-2.0
1DVF.pdb	1DVF_WA92A_fwd.pdb	-0.5776994824409485	-0.3400000035762787
1DVF.pdb	1DVF_YA50A_fwd.pdb	-1.732178807258606	-0.6899999976158142
1DVF.pdb	1DVF_DB100A_fwd.pdb	-1.2585411071777344	-2.819999933242798
1DVF.pdb	1DVF_TB30A_fwd.pdb	-0.7229623794555664	-0.9200000166893005
1DVF.pdb	1DVF_ND55A_fwd.pdb	-0.2501355707645416	-1.8799999952316284
1FFW.pdb	1FFW_EA116K_fwd.pdb	-0.2533441483974457	-0.7099999785423279
1JRH.pdb	1JRH_EI35Q_fwd.pdb	0.15506699681282043	-0.10999999940395355
1KTZ.pdb	1KTZ_DB94A_fwd.pdb	-0.8605028390884399	-0.8999999761581421
1KTZ.pdb	1KTZ_EB31A_fwd.pdb	-1.3975037336349487	-1.2999999523162842
1MHP.pdb	1MHP_NL29V_fwd.pdb	-1.5246784687042236	-1.0499999523162842
1MHP.pdb	1MHP_NL51Y_fwd.pdb	-0.022131679579615593	0.10000000149011612
1MHP.pdb	1MHP_SL23R_fwd.pdb	-0.2748934030532837	0.07000000029802322
1MHP.pdb	1MHP_SL90T_fwd.pdb	-2.617063045501709	-2.319999933242798
1MLC.pdb	1MLC_TH58D_fwd.pdb	0.05219724774360657	0.5600000023841858
1N8Z.pdb	1N8Z_DH31A_fwd.pdb	0.6113613843917847	-0.25
1VFB.pdb	1VFB_TC118A_fwd.pdb	-0.7994362115859985	-0.800000011920929
1VFB.pdb	1VFB_RH99W_fwd.pdb	0.3208356201648712	-0.7099999785423279
1VFB.pdb	1VFB_WL92A_fwd.pdb	-2.1129207611083984	-3.299999952316284
1VFB.pdb	1VFB_YL50R_fwd.pdb	-1.3379935026168823	-0.8500000238418579
1YY9.pdb	1YY9_SL26D_fwd.pdb	0.1285635232925415	0.20000000298023224
2JEL.pdb	2JEL_KP72R_fwd.pdb	-0.3548083007335663	-0.0
2JEL.pdb	2JEL_TP62A_fwd.pdb	0.06723792850971222	-0.0
2NYY.pdb	2NYY_DA1034A_fwd.pdb	-3.3271167278289795	-2.5299999713897705
2NYY.pdb	2NYY_YH30Q_fwd.pdb	-0.3146464228630066	-0.12999999523162842
2NZ9.pdb	2NZ9_NA926A_fwd.pdb	0.6707925796508789	0.15000000596046448
2NZ9.pdb	2NZ9_RA1033A_fwd.pdb	-0.6481641530990601	-0.28999999165534973
3BDY.pdb	3BDY_IL29A_fwd.pdb	-0.22685009241104126	-1.100000023841858
3BE1.pdb	3BE1_TH54A_fwd.pdb	-0.4414137303829193	-0.10000000149011612
3BE1.pdb	3BE1_GL55A_fwd.pdb	0.1602589637041092	0.30000001192092896
3BN9.pdb	3BN9_FA92A_fwd.pdb	-7.313113689422607	-6.699999809265137
3BN9.pdb	3BN9_KA221A_fwd.pdb	0.1455812007188797	-0.7900000214576721
3BN9.pdb	3BN9_QA168A_fwd.pdb	-0.8332427740097046	0.029999999329447746
3HFM.pdb	3HFM_CH95A_fwd.pdb	-6.217339515686035	-5.519999980926514
3HFM.pdb	3HFM_CH95F_fwd.pdb	-3.859771251678467	-3.25
3HFM.pdb	3HFM_DH32A_fwd.pdb	-0.19054436683654785	-1.899999976158142
3HFM.pdb	3HFM_NL31A_fwd.pdb	-4.93290901184082	-5.21999979019165
3HFM.pdb	3HFM_YL50L_fwd.pdb	-3.932670831680298	-4.400000095367432
3HFM.pdb	3HFM_KY97M_fwd.pdb	-1.184375286102295	-1.090000033378601
3K2M.pdb	3K2M_ED52A_fwd.pdb	-1.4023138284683228	-2.5
3K2M.pdb	3K2M_YD87A_fwd.pdb	-1.7208590507507324	-4.0
3NGB.pdb	3NGB_GH55S_fwd.pdb	-1.0664842128753662	-0.7300000190734863
3NGB.pdb	3NGB_TH33Y_fwd.pdb	0.028938349336385727	-0.07999999821186066
3NPS.pdb	3NPS_YA141A_fwd.pdb	-1.98634672164917	-1.7899999618530273
HM_1KTZ.pdb	HM_1KTZ_DB94A_fwd.pdb	-0.8757559061050415	-0.800000011920929
HM_1KTZ.pdb	HM_1KTZ_EB95Q_fwd.pdb	-1.7762051820755005	-1.600000023841858
HM_1YY9.pdb	HM_1YY9_AH98W_fwd.pdb	0.0418066531419754	0.23000000417232513
HM_1YY9.pdb	HM_1YY9_GH33D_fwd.pdb	0.9192655086517334	0.8899999856948853
HM_2NYY.pdb	HM_2NYY_YH30Q_fwd.pdb	-1.3089882135391235	-1.3300000429153442
