# Supplementary material for: Investigating the volume and diversity of data needed for generalizable antibody–antigen ΔΔG prediction
Source: Nat Comput Sci. 2025 Jul 8;5(8):635–47. doi: 10.1038/s43588-025-00823-8 (PMC12374841; doi:10.1038/s43588-025-00823-8)
Supplement: Supplementary file 4 — Unprocessed Graphinity model predictions and true values for experimental and synthetic ΔΔG values. [file 43588_2025_823_MOESM4_ESM.zip › Figure2/Figure2b-Graphinity_Predictions-10FoldCV_CDR_SeqId/Graphinity_Predictions-Experimental_ddG_645-10FoldCV_CDR_SeqId/with_reverse_mutations_no_non_binders/ddG_645-w_rev_muts_no_non_binders-random-fold3.csv]

wt_pdb	mut_pdb	pred_score	true_label
1AK4.pdb	1AK4_ID91A_fwd.pdb	-0.1607867032289505	-0.07000000029802322
1BJ1.pdb	1BJ1_GW75A_fwd.pdb	-2.44943904876709	-2.759999990463257
1BJ1.pdb	1BJ1_QW66A_fwd.pdb	0.22544674575328827	-0.0
1CZ8.pdb	1CZ8_HW73A_fwd.pdb	-0.21183960139751434	-0.0
1CZ8.pdb	1CZ8_MW68A_fwd.pdb	-0.13550280034542084	-4.099999904632568
1DQJ.pdb	1DQJ_DC101A_fwd.pdb	-1.8118221759796143	-1.2999999523162842
1DQJ.pdb	1DQJ_TC89A_fwd.pdb	-0.5912157893180847	-0.800000011920929
1DVF.pdb	1DVF_YA49A_fwd.pdb	-2.1768078804016113	-1.6399999856948853
1DVF.pdb	1DVF_YA49A_fwd.pdb	-2.176809549331665	-1.75
1FFW.pdb	1FFW_AA89V_fwd.pdb	0.3729746341705322	-0.09000000357627869
1KTZ.pdb	1KTZ_IB101A_fwd.pdb	-0.5573914051055908	-0.5
1KTZ.pdb	1KTZ_MB88A_fwd.pdb	-1.5835225582122803	-0.800000011920929
1MHP.pdb	1MHP_GH100S_fwd.pdb	-0.5713905096054077	-0.5600000023841858
1MHP.pdb	1MHP_GH53A_fwd.pdb	-0.3408317267894745	-0.5099999904632568
1MHP.pdb	1MHP_GH54Y_fwd.pdb	0.7301450967788696	-0.0
1MHP.pdb	1MHP_KH64Q_fwd.pdb	0.02323824353516102	0.1599999964237213
1MHP.pdb	1MHP_YH58W_fwd.pdb	-0.749882698059082	-0.8199999928474426
1MHP.pdb	1MHP_WL89Q_fwd.pdb	-1.041430115699768	-2.0799999237060547
1MLC.pdb	1MLC_SH57A_fwd.pdb	-0.6501834988594055	0.3799999952316284
1N8Z.pdb	1N8Z_TH32A_fwd.pdb	-0.2636701464653015	-0.3799999952316284
1N8Z.pdb	1N8Z_DL28N_fwd.pdb	-0.06964565068483353	0.2800000011920929
1N8Z.pdb	1N8Z_FL53N_fwd.pdb	-0.6359668970108032	-1.2100000381469727
1VFB.pdb	1VFB_DC119A_fwd.pdb	-0.9310371279716492	-1.0
1VFB.pdb	1VFB_YC23A_fwd.pdb	-1.3853368759155273	-0.4000000059604645
1VFB.pdb	1VFB_SH28E_fwd.pdb	-0.3891337513923645	0.10000000149011612
1VFB.pdb	1VFB_SH28N_fwd.pdb	-0.46465763449668884	-0.15000000596046448
1VFB.pdb	1VFB_WH52A_fwd.pdb	-1.3624480962753296	-0.8999999761581421
1VFB.pdb	1VFB_NL31W_fwd.pdb	-0.04292241111397743	-0.17000000178813934
1VFB.pdb	1VFB_TL52F_fwd.pdb	0.28067663311958313	-0.4699999988079071
1VFB.pdb	1VFB_YL32A_fwd.pdb	-2.488626718521118	-1.7000000476837158
1YY9.pdb	1YY9_TL31E_fwd.pdb	0.6725258231163025	0.5199999809265137
2JEL.pdb	2JEL_EP68A_fwd.pdb	-0.6075127720832825	-0.4099999964237213
2JEL.pdb	2JEL_EP70A_fwd.pdb	-3.077523708343506	-2.75
2JEL.pdb	2JEL_TP62N_fwd.pdb	0.016296815127134323	-0.0
2JEL.pdb	2JEL_VP6F_fwd.pdb	0.2673654556274414	-0.0
2NYY.pdb	2NYY_DA1030A_fwd.pdb	-0.005858954042196274	-0.009999999776482582
2NYY.pdb	2NYY_EA892A_fwd.pdb	-1.730425477027893	-2.8399999141693115
2NYY.pdb	2NYY_RA1033A_fwd.pdb	-0.8410995006561279	-0.8199999928474426
2NZ9.pdb	2NZ9_TA1035A_fwd.pdb	-1.2606765031814575	-2.369999885559082
3BDY.pdb	3BDY_DH32A_fwd.pdb	-0.5298165082931519	-0.20000000298023224
3BDY.pdb	3BDY_GH101A_fwd.pdb	-0.23760023713111877	-0.20000000298023224
3BE1.pdb	3BE1_KH30A_fwd.pdb	0.5201798677444458	0.30000001192092896
3BN9.pdb	3BN9_IA26A_fwd.pdb	-0.47160276770591736	-0.0
3BN9.pdb	3BN9_YA52A_fwd.pdb	-0.1888725757598877	-0.019999999552965164
3BN9.pdb	3BN9_SH30G_fwd.pdb	-2.2068941593170166	-1.3600000143051147
3BN9.pdb	3BN9_TH28R_fwd.pdb	-0.11532759666442871	-0.30000001192092896
3HFM.pdb	3HFM_YL50F_fwd.pdb	0.38052836060523987	-2.359999895095825
3K2M.pdb	3K2M_MD88A_fwd.pdb	-4.186221122741699	-4.0
3K2M.pdb	3K2M_WD80A_fwd.pdb	-3.501779794692993	-4.0
3K2M.pdb	3K2M_YD36A_fwd.pdb	-4.206384658813477	-3.700000047683716
3NPS.pdb	3NPS_DA46A_fwd.pdb	-0.1945771425962448	-0.3400000035762787
3NPS.pdb	3NPS_IA26A_fwd.pdb	-1.3722681999206543	-0.6499999761581421
HM_1KTZ.pdb	HM_1KTZ_IB101A_fwd.pdb	-0.5575207471847534	-0.5
HM_1KTZ.pdb	HM_1KTZ_VB53A_fwd.pdb	-0.24939407408237457	-0.4000000059604645
HM_1YY9.pdb	HM_1YY9_TL97D_fwd.pdb	0.9881594181060791	0.6600000262260437
HM_2NYY.pdb	HM_2NYY_KA914A_fwd.pdb	-1.0018572807312012	0.3100000023841858
HM_2NYY.pdb	HM_2NYY_NA956A_fwd.pdb	0.3234957158565521	-0.009999999776482582
HM_2NYY.pdb	HM_2NYY_RA1063A_fwd.pdb	-2.947312831878662	-4.440000057220459
HM_2NYY.pdb	HM_2NYY_YH30D_fwd.pdb	-2.824312686920166	-0.9700000286102295
HM_2NZ9.pdb	HM_2NZ9_EA919A_fwd.pdb	-1.171565294265747	-0.5
HM_2NZ9.pdb	HM_2NZ9_FA952A_fwd.pdb	-3.2950165271759033	-1.5299999713897705
HM_3BN9.pdb	HM_3BN9_SH30N_fwd.pdb	-1.1847151517868042	-0.7099999785423279
