# Supplementary material for: Investigating the volume and diversity of data needed for generalizable antibody–antigen ΔΔG prediction
Source: Nat Comput Sci. 2025 Jul 8;5(8):635–47. doi: 10.1038/s43588-025-00823-8 (PMC12374841; doi:10.1038/s43588-025-00823-8)
Supplement: Supplementary file 4 — Unprocessed Graphinity model predictions and true values for experimental and synthetic ΔΔG values. [file 43588_2025_823_MOESM4_ESM.zip › Figure2/Figure2b-Graphinity_Predictions-10FoldCV_CDR_SeqId/Graphinity_Predictions-Experimental_ddG_645-10FoldCV_CDR_SeqId/with_reverse_mutations_no_non_binders/ddG_645-w_rev_muts_no_non_binders-random-fold4.csv]

wt_pdb	mut_pdb	pred_score	true_label
1AK4.pdb	1AK4_HD87A_fwd.pdb	-1.4276785850524902	-0.8399999737739563
1AK4.pdb	1AK4_PD90A_fwd.pdb	-2.292327642440796	-2.0
1BJ1.pdb	1BJ1_GW79A_fwd.pdb	-3.925813913345337	-3.690000057220459
1CZ8.pdb	1CZ8_EW80A_fwd.pdb	-1.2752697467803955	-1.149999976158142
1CZ8.pdb	1CZ8_GW75A_fwd.pdb	-1.7728769779205322	-2.6700000762939453
1CZ8.pdb	1CZ8_IW67A_fwd.pdb	-1.2665616273880005	-0.949999988079071
1CZ8.pdb	1CZ8_KW71A_fwd.pdb	-1.668459415435791	-1.3600000143051147
1CZ8.pdb	1CZ8_MW81A_fwd.pdb	-1.3114962577819824	-1.909999966621399
1CZ8.pdb	1CZ8_QW74A_fwd.pdb	-0.041389986872673035	-0.0
1DQJ.pdb	1DQJ_WC62A_fwd.pdb	-1.3064239025115967	-0.800000011920929
1DQJ.pdb	1DQJ_YH50A_fwd.pdb	-2.202174425125122	-6.900000095367432
1DQJ.pdb	1DQJ_NL32A_fwd.pdb	-3.958712339401245	-4.099999904632568
1DVF.pdb	1DVF_SA93A_fwd.pdb	-0.9892568588256836	-1.1699999570846558
1DVF.pdb	1DVF_YB101F_fwd.pdb	-0.0588124617934227	-2.0299999713897705
1DVF.pdb	1DVF_ID101A_fwd.pdb	-2.3898398876190186	-2.7100000381469727
1FFW.pdb	1FFW_FA110V_fwd.pdb	-0.66974276304245	-1.2599999904632568
1JTG.pdb	1JTG_RA217A_fwd.pdb	-0.40874549746513367	-0.5600000023841858
1JTG.pdb	1JTG_DB49A_fwd.pdb	-2.7094733715057373	-1.9800000190734863
1KTZ.pdb	1KTZ_DB8A_fwd.pdb	-1.238038420677185	-1.399999976158142
1MHP.pdb	1MHP_GH100M_fwd.pdb	-2.0846312046051025	-0.10000000149011612
1MHP.pdb	1MHP_SH35A_fwd.pdb	-1.395049810409546	-1.5800000429153442
1MHP.pdb	1MHP_SH35Q_fwd.pdb	-2.7107527256011963	-2.7300000190734863
1MHP.pdb	1MHP_TH50V_fwd.pdb	0.2659909427165985	0.25999999046325684
1MHP.pdb	1MHP_GL91Q_fwd.pdb	-1.2432732582092285	-1.5800000429153442
1MHP.pdb	1MHP_LL48F_fwd.pdb	-0.8078870177268982	-0.7099999785423279
1MHP.pdb	1MHP_NL51E_fwd.pdb	0.15514492988586426	0.18000000715255737
1MHP.pdb	1MHP_NL51R_fwd.pdb	-0.33500009775161743	-0.8500000238418579
1MLC.pdb	1MLC_TH31A_fwd.pdb	-0.5364525318145752	-0.44999998807907104
1N8Z.pdb	1N8Z_YH105F_fwd.pdb	-0.861659049987793	0.05000000074505806
1N8Z.pdb	1N8Z_YH109V_fwd.pdb	-0.38665682077407837	-0.2199999988079071
1N8Z.pdb	1N8Z_HL91F_fwd.pdb	0.3089805543422699	-0.029999999329447746
1N8Z.pdb	1N8Z_SL52A_fwd.pdb	0.32930704951286316	0.3100000023841858
1VFB.pdb	1VFB_NC19A_fwd.pdb	-2.6650304794311523	-0.30000001192092896
1VFB.pdb	1VFB_QC121A_fwd.pdb	-2.9428741931915283	-2.9000000953674316
1VFB.pdb	1VFB_DH100A_fwd.pdb	-2.8595311641693115	-2.9000000953674316
1VFB.pdb	1VFB_YH32A_fwd.pdb	-1.4233977794647217	-1.100000023841858
1VFB.pdb	1VFB_TL53R_fwd.pdb	0.15336491167545319	-1.6699999570846558
1VFB.pdb	1VFB_YL50K_fwd.pdb	-1.301669955253601	-1.6699999570846558
2JEL.pdb	2JEL_EP85K_fwd.pdb	-0.035440653562545776	-0.0
2JEL.pdb	2JEL_FP2Y_fwd.pdb	-0.05391628295183182	-0.0
2JEL.pdb	2JEL_KP72E_fwd.pdb	-0.14953120052814484	-0.4099999964237213
2JEL.pdb	2JEL_QP57E_fwd.pdb	0.5360210537910461	0.4099999964237213
2JEL.pdb	2JEL_RP17K_fwd.pdb	-0.02491988241672516	-0.0
2JEL.pdb	2JEL_SP43C_fwd.pdb	-0.27430590987205505	-0.0
2NYY.pdb	2NYY_FA925A_fwd.pdb	-2.689910411834717	-4.059999942779541
2NYY.pdb	2NYY_RA1266A_fwd.pdb	-0.8983176350593567	-0.30000001192092896
2NYY.pdb	2NYY_SA874A_fwd.pdb	-0.3191600441932678	0.23000000417232513
2NYY.pdb	2NYY_YH30D_fwd.pdb	-0.5731553435325623	-0.07000000029802322
2NZ9.pdb	2NZ9_DA1030A_fwd.pdb	-0.3587864339351654	0.029999999329447746
2NZ9.pdb	2NZ9_KA875A_fwd.pdb	-0.8777427077293396	-0.5400000214576721
3BDY.pdb	3BDY_RH60A_fwd.pdb	-0.32946720719337463	0.20000000298023224
3BDY.pdb	3BDY_YH53A_fwd.pdb	-0.6100940108299255	-0.4000000059604645
3BDY.pdb	3BDY_DL28A_fwd.pdb	-0.031736910343170166	-0.0
3BDY.pdb	3BDY_GL55A_fwd.pdb	-0.9550818800926208	-1.0
3BE1.pdb	3BE1_WH99A_fwd.pdb	-1.0605411529541016	-1.7999999523162842
3BE1.pdb	3BE1_YH105A_fwd.pdb	-1.1514338254928589	-1.2000000476837158
3BE1.pdb	3BE1_YH57A_fwd.pdb	-1.50660240650177	-1.7999999523162842
3BE1.pdb	3BE1_RL31A_fwd.pdb	0.06388917565345764	0.20000000298023224
3BN9.pdb	3BN9_HA138A_fwd.pdb	0.1919674426317215	-0.09000000357627869
3BN9.pdb	3BN9_TH102Q_fwd.pdb	0.1073777824640274	-0.0
3HFM.pdb	3HFM_RY21A_fwd.pdb	-2.883920431137085	-1.0299999713897705
3HFM.pdb	3HFM_YY20A_fwd.pdb	-5.577836513519287	-4.869999885559082
3NGB.pdb	3NGB_AH57G_fwd.pdb	0.19549064338207245	0.05999999865889549
3NGB.pdb	3NGB_KH52N_fwd.pdb	0.13914215564727783	-0.18000000715255737
3NPS.pdb	3NPS_KA221A_fwd.pdb	0.16330280900001526	0.10000000149011612
3NPS.pdb	3NPS_QA218A_fwd.pdb	-0.18816226720809937	0.03999999910593033
3NPS.pdb	3NPS_QA23A_fwd.pdb	-0.11052493005990982	-0.029999999329447746
3NPS.pdb	3NPS_RA48A_fwd.pdb	-0.6342352032661438	1.0700000524520874
3NPS.pdb	3NPS_RA82A_fwd.pdb	0.34320899844169617	0.15000000596046448
3NPS.pdb	3NPS_TA93A_fwd.pdb	-0.8371453285217285	-0.7300000190734863
HM_1KTZ.pdb	HM_1KTZ_DB8N_fwd.pdb	-2.0275321006774902	-2.0
HM_1YY9.pdb	HM_1YY9_VH50Q_fwd.pdb	0.6357568502426147	0.6399999856948853
HM_1YY9.pdb	HM_1YY9_GL30Y_fwd.pdb	1.042157530784607	0.9200000166893005
HM_2NYY.pdb	HM_2NYY_DA1061A_fwd.pdb	-0.13704057037830353	0.14000000059604645
HM_2NYY.pdb	HM_2NYY_EA919A_fwd.pdb	-0.2796456515789032	-0.5
HM_2NYY.pdb	HM_2NYY_LA918A_fwd.pdb	0.375944584608078	-0.4099999964237213
HM_2NYY.pdb	HM_2NYY_SA953A_fwd.pdb	0.7951447367668152	0.6600000262260437
HM_2NZ9.pdb	HM_2NZ9_SA953A_fwd.pdb	0.1087435781955719	0.6600000262260437
HM_3BN9.pdb	HM_3BN9_TH102Q_fwd.pdb	0.22422927618026733	0.1599999964237213
