# Supplementary material for: Investigating the volume and diversity of data needed for generalizable antibody–antigen ΔΔG prediction
Source: Nat Comput Sci. 2025 Jul 8;5(8):635–47. doi: 10.1038/s43588-025-00823-8 (PMC12374841; doi:10.1038/s43588-025-00823-8)
Supplement: Supplementary file 4 — Unprocessed Graphinity model predictions and true values for experimental and synthetic ΔΔG values. [file 43588_2025_823_MOESM4_ESM.zip › Figure2/Figure2b-Graphinity_Predictions-10FoldCV_CDR_SeqId/Graphinity_Predictions-Experimental_ddG_645-10FoldCV_CDR_SeqId/with_reverse_mutations_no_non_binders/ddG_645-w_rev_muts_no_non_binders-random-fold5.csv]

wt_pdb	mut_pdb	pred_score	true_label
1BJ1.pdb	1BJ1_YV8A_fwd.pdb	-0.6853470802307129	-0.0
1BJ1.pdb	1BJ1_HW73A_fwd.pdb	-0.18931254744529724	-0.0
1BJ1.pdb	1BJ1_HW77A_fwd.pdb	0.25315478444099426	-0.0
1CZ8.pdb	1CZ8_FV4A_fwd.pdb	0.4384039044380188	-0.0
1CZ8.pdb	1CZ8_QW76A_fwd.pdb	-1.1518489122390747	-1.059999942779541
1DQJ.pdb	1DQJ_WH98A_fwd.pdb	-5.2295050621032715	-4.900000095367432
1DVF.pdb	1DVF_YA32A_fwd.pdb	-1.5746468305587769	-2.049999952316284
1DVF.pdb	1DVF_YD102A_fwd.pdb	-2.648050308227539	-4.789999961853027
1FFW.pdb	1FFW_EA92K_fwd.pdb	-1.1468956470489502	-0.8199999928474426
1FFW.pdb	1FFW_YA105W_fwd.pdb	-1.025529146194458	-0.7099999785423279
1KTZ.pdb	1KTZ_DB8N_fwd.pdb	-1.6374156475067139	-1.7000000476837158
1KTZ.pdb	1KTZ_FB6A_fwd.pdb	-3.014526128768921	-2.9000000953674316
1KTZ.pdb	1KTZ_NB23A_fwd.pdb	-0.1921001523733139	-0.30000001192092896
1KTZ.pdb	1KTZ_SB25A_fwd.pdb	-0.4478600323200226	-0.5
1KTZ.pdb	1KTZ_VB53A_fwd.pdb	-0.13725027441978455	-0.5
1MHP.pdb	1MHP_LH60D_fwd.pdb	0.29308927059173584	0.11999999731779099
1MHP.pdb	1MHP_HL30R_fwd.pdb	-1.1887245178222656	-1.1200000047683716
1MHP.pdb	1MHP_HL30W_fwd.pdb	-1.331644892692566	-1.2599999904632568
1MHP.pdb	1MHP_LL48K_fwd.pdb	-0.8737977743148804	-0.9300000071525574
1MHP.pdb	1MHP_NL29Y_fwd.pdb	-2.088980197906494	-1.909999966621399
1MHP.pdb	1MHP_NL51D_fwd.pdb	0.2591683268547058	-0.5
1MHP.pdb	1MHP_SL90Q_fwd.pdb	-2.4950544834136963	-1.7799999713897705
1N8Z.pdb	1N8Z_NH55A_fwd.pdb	-0.028532665222883224	0.15000000596046448
1N8Z.pdb	1N8Z_NL30A_fwd.pdb	-1.0738122463226318	-1.1200000047683716
1N8Z.pdb	1N8Z_RL66G_fwd.pdb	-0.15002761781215668	-0.2199999988079071
1N8Z.pdb	1N8Z_YL92F_fwd.pdb	0.4850212633609772	0.20999999344348907
1VFB.pdb	1VFB_SC24A_fwd.pdb	-1.2167617082595825	-0.800000011920929
1VFB.pdb	1VFB_DH54A_fwd.pdb	-0.707057774066925	-1.0
1VFB.pdb	1VFB_DH58N_fwd.pdb	0.19823451340198517	0.12999999523162842
1VFB.pdb	1VFB_RH99Y_fwd.pdb	-1.5275291204452515	-1.2599999904632568
2JEL.pdb	2JEL_TP34Q_fwd.pdb	-0.13108325004577637	-0.0
2JEL.pdb	2JEL_TP7N_fwd.pdb	-0.13358810544013977	-0.4099999964237213
2NYY.pdb	2NYY_HA1036A_fwd.pdb	-5.839971542358398	-7.320000171661377
2NYY.pdb	2NYY_KA895A_fwd.pdb	0.013387544080615044	0.14000000059604645
2NYY.pdb	2NYY_TA1035A_fwd.pdb	-1.7089838981628418	-1.6200000047683716
2NZ9.pdb	2NZ9_DA1034A_fwd.pdb	-2.073946714401245	-2.3399999141693115
2NZ9.pdb	2NZ9_EA892A_fwd.pdb	-2.087127447128296	-2.7699999809265137
2NZ9.pdb	2NZ9_IA928A_fwd.pdb	-0.11685711145401001	-0.07000000029802322
2NZ9.pdb	2NZ9_LA891A_fwd.pdb	-2.413682699203491	-2.2799999713897705
3BDY.pdb	3BDY_TH55A_fwd.pdb	0.2543215751647949	0.5
3BDY.pdb	3BDY_WH100A_fwd.pdb	-2.2104732990264893	-2.0
3BDY.pdb	3BDY_YH58A_fwd.pdb	-0.4378490149974823	-0.20000000298023224
3BDY.pdb	3BDY_IL33A_fwd.pdb	-0.7206268310546875	-0.800000011920929
3BDY.pdb	3BDY_SL34A_fwd.pdb	-1.397472620010376	-1.2999999523162842
3BDY.pdb	3BDY_TL97A_fwd.pdb	0.4433663785457611	0.30000001192092896
3BDY.pdb	3BDY_YL36A_fwd.pdb	-1.621557354927063	-1.7000000476837158
3BDY.pdb	3BDY_YL96A_fwd.pdb	-1.5301326513290405	-1.399999976158142
3BE1.pdb	3BE1_GH101A_fwd.pdb	-0.22058483958244324	-0.30000001192092896
3BE1.pdb	3BE1_NH55A_fwd.pdb	1.0087090730667114	0.800000011920929
3BE1.pdb	3BE1_GL35A_fwd.pdb	-0.04826649650931358	-0.30000001192092896
3BE1.pdb	3BE1_SL56A_fwd.pdb	-0.18189436197280884	-0.30000001192092896
3BN9.pdb	3BN9_IA45A_fwd.pdb	-0.9877614974975586	-0.8399999737739563
3BN9.pdb	3BN9_QA169A_fwd.pdb	-1.6441580057144165	-2.509999990463257
3BN9.pdb	3BN9_RA48A_fwd.pdb	0.06622983515262604	0.05000000074505806
3BN9.pdb	3BN9_YA141A_fwd.pdb	-1.5384023189544678	-1.090000033378601
3BN9.pdb	3BN9_SH30N_fwd.pdb	-1.3900855779647827	-1.3600000143051147
3NGB.pdb	3NGB_PH63K_fwd.pdb	-0.18080292642116547	-0.23000000417232513
3NPS.pdb	3NPS_DA91A_fwd.pdb	-1.4335638284683228	-1.5199999809265137
3NPS.pdb	3NPS_LA147A_fwd.pdb	-0.24342603981494904	-0.30000001192092896
3NPS.pdb	3NPS_QA140A_fwd.pdb	-0.22220449149608612	-0.30000001192092896
3NPS.pdb	3NPS_TA144A_fwd.pdb	-0.5344090461730957	-0.18000000715255737
HM_1KTZ.pdb	HM_1KTZ_FB86A_fwd.pdb	-1.0476408004760742	-0.8999999761581421
HM_2NYY.pdb	HM_2NYY_RA902A_fwd.pdb	0.6372010707855225	0.019999999552965164
HM_2NYY.pdb	HM_2NYY_KH29R_fwd.pdb	-0.4419071078300476	-0.5099999904632568
HM_2NZ9.pdb	HM_2NZ9_NA917A_fwd.pdb	-0.3950459659099579	-0.30000001192092896
HM_2NZ9.pdb	HM_2NZ9_PA1062A_fwd.pdb	-0.19507338106632233	-0.23999999463558197
HM_2NZ9.pdb	HM_2NZ9_RA1060A_fwd.pdb	-0.9205281734466553	-0.5799999833106995
HM_3BN9.pdb	HM_3BN9_TH28R_fwd.pdb	-0.05973334237933159	0.23999999463558197
