# Supplementary material for: Investigating the volume and diversity of data needed for generalizable antibody–antigen ΔΔG prediction
Source: Nat Comput Sci. 2025 Jul 8;5(8):635–47. doi: 10.1038/s43588-025-00823-8 (PMC12374841; doi:10.1038/s43588-025-00823-8)
Supplement: Supplementary file 4 — Unprocessed Graphinity model predictions and true values for experimental and synthetic ΔΔG values. [file 43588_2025_823_MOESM4_ESM.zip › Figure2/Figure2b-Graphinity_Predictions-10FoldCV_CDR_SeqId/Graphinity_Predictions-Experimental_ddG_645-10FoldCV_CDR_SeqId/with_reverse_mutations_no_non_binders/ddG_645-w_rev_muts_no_non_binders-random-fold6.csv]

wt_pdb	mut_pdb	pred_score	true_label
1AK4.pdb	1AK4_AD88G_fwd.pdb	-2.9065794944763184	-2.490000009536743
1AK4.pdb	1AK4_AD92V_fwd.pdb	-0.18470561504364014	-0.1899999976158142
1AK4.pdb	1AK4_HD87Q_fwd.pdb	-0.9796231389045715	-0.800000011920929
1BJ1.pdb	1BJ1_KW35A_fwd.pdb	-0.43414559960365295	-0.4099999964237213
1DQJ.pdb	1DQJ_KC97A_fwd.pdb	-3.4059109687805176	-3.5
1DQJ.pdb	1DQJ_WC63A_fwd.pdb	-1.2298734188079834	-1.2999999523162842
1DQJ.pdb	1DQJ_YL96A_fwd.pdb	-1.3490891456604004	-1.100000023841858
1DVF.pdb	1DVF_WB52A_fwd.pdb	-1.9142447710037231	-4.170000076293945
1DVF.pdb	1DVF_KD30A_fwd.pdb	-1.0680954456329346	-1.0099999904632568
1FFW.pdb	1FFW_DA12K_fwd.pdb	0.005208362825214863	-0.05000000074505806
1FFW.pdb	1FFW_TA86I_fwd.pdb	-0.09946078062057495	0.3199999928474426
1JTG.pdb	1JTG_KA208A_fwd.pdb	-0.6280160546302795	-0.8199999928474426
1KTZ.pdb	1KTZ_HB55A_fwd.pdb	-0.18886427581310272	-0.4000000059604645
1KTZ.pdb	1KTZ_SB28A_fwd.pdb	-0.752371609210968	-0.4000000059604645
1KTZ.pdb	1KTZ_SB28L_fwd.pdb	-4.274659156799316	-3.700000047683716
1KTZ.pdb	1KTZ_VB38A_fwd.pdb	-0.7941506505012512	-0.699999988079071
1MHP.pdb	1MHP_GH54I_fwd.pdb	-1.0647088289260864	-1.3600000143051147
1MHP.pdb	1MHP_KH64N_fwd.pdb	-0.041993651539087296	0.07000000029802322
1N8Z.pdb	1N8Z_YH57A_fwd.pdb	-0.9039392471313477	-0.8700000047683716
1N8Z.pdb	1N8Z_TL31A_fwd.pdb	-0.6039330959320068	-0.800000011920929
1N8Z.pdb	1N8Z_TL94A_fwd.pdb	0.3662998676300049	0.11999999731779099
1N8Z.pdb	1N8Z_TL94S_fwd.pdb	0.06602290272712708	-0.3100000023841858
1N8Z.pdb	1N8Z_YL92A_fwd.pdb	-1.7100180387496948	-1.3600000143051147
1VFB.pdb	1VFB_RC125A_fwd.pdb	-2.392957925796509	-1.7999999523162842
1VFB.pdb	1VFB_GH31A_fwd.pdb	-0.20338675379753113	-0.30000001192092896
1VFB.pdb	1VFB_GH31W_fwd.pdb	0.11032793670892715	-0.009999999776482582
1VFB.pdb	1VFB_YH32E_fwd.pdb	-1.5697054862976074	-1.909999966621399
1VFB.pdb	1VFB_YL50A_fwd.pdb	-1.312498688697815	-0.5
2JEL.pdb	2JEL_EP70K_fwd.pdb	-4.187256813049316	-4.130000114440918
2JEL.pdb	2JEL_KP27E_fwd.pdb	0.07190417498350143	-0.0
2JEL.pdb	2JEL_SP41C_fwd.pdb	-1.4921412467956543	-1.5099999904632568
2NYY.pdb	2NYY_NA890A_fwd.pdb	-1.206883430480957	-0.8899999856948853
2NYY.pdb	2NYY_YH56Q_fwd.pdb	-0.4373021423816681	-0.5199999809265137
2NYY.pdb	2NYY_SL31N_fwd.pdb	-0.04394887760281563	0.36000001430511475
2NZ9.pdb	2NZ9_FA889A_fwd.pdb	-1.263613224029541	0.05000000074505806
2NZ9.pdb	2NZ9_KA895A_fwd.pdb	0.2232956737279892	0.30000001192092896
2NZ9.pdb	2NZ9_NA890A_fwd.pdb	-1.482460618019104	-2.1600000858306885
2NZ9.pdb	2NZ9_SA874A_fwd.pdb	-0.29147982597351074	0.11999999731779099
3BDY.pdb	3BDY_FH105A_fwd.pdb	-0.278438538312912	-0.699999988079071
3BDY.pdb	3BDY_KH31A_fwd.pdb	-0.23894351720809937	-0.20000000298023224
3BDY.pdb	3BDY_RH51A_fwd.pdb	-0.7525580525398254	0.30000001192092896
3BDY.pdb	3BDY_YH106A_fwd.pdb	-1.096100091934204	-0.5
3BDY.pdb	3BDY_TL98A_fwd.pdb	0.048264648765325546	-0.0
3BE1.pdb	3BE1_GH100A_fwd.pdb	-0.09507420659065247	-0.10000000149011612
3BE1.pdb	3BE1_TH32A_fwd.pdb	0.5804305672645569	0.4000000059604645
3BE1.pdb	3BE1_YH33A_fwd.pdb	-2.7720413208007812	-2.4000000953674316
3BE1.pdb	3BE1_HL95A_fwd.pdb	-0.9008386731147766	-0.8999999761581421
3BE1.pdb	3BE1_IL33A_fwd.pdb	-0.929847776889801	-0.8999999761581421
3BE1.pdb	3BE1_YL36A_fwd.pdb	0.6516658663749695	0.800000011920929
3BN9.pdb	3BN9_TA144A_fwd.pdb	-0.27261364459991455	-0.28999999165534973
3HFM.pdb	3HFM_DH32N_fwd.pdb	-0.31587105989456177	-0.17000000178813934
3HFM.pdb	3HFM_NL31E_fwd.pdb	-0.05316372588276863	-5.670000076293945
3HFM.pdb	3HFM_QL53A_fwd.pdb	-2.044628620147705	-0.949999988079071
3HFM.pdb	3HFM_YL50A_fwd.pdb	-5.432561874389648	-4.570000171661377
3NGB.pdb	3NGB_RH62Q_fwd.pdb	-0.17605584859848022	-0.10000000149011612
3NGB.pdb	3NGB_VH74T_fwd.pdb	-0.10892346501350403	-0.1599999964237213
3NPS.pdb	3NPS_QA168A_fwd.pdb	-0.4608098268508911	0.05999999865889549
HM_1KTZ.pdb	HM_1KTZ_DB8A_fwd.pdb	-1.8393843173980713	-1.5
HM_1KTZ.pdb	HM_1KTZ_IB26A_fwd.pdb	-1.6181919574737549	-1.899999976158142
HM_1YY9.pdb	HM_1YY9_TH57G_fwd.pdb	0.8416301608085632	0.46000000834465027
HM_1YY9.pdb	HM_1YY9_TL97C_fwd.pdb	0.8768136501312256	0.5099999904632568
HM_2NYY.pdb	HM_2NYY_FA952A_fwd.pdb	-2.109131336212158	-1.5299999713897705
HM_2NYY.pdb	HM_2NYY_NA917A_fwd.pdb	-0.3657873272895813	-0.30000001192092896
HM_2NZ9.pdb	HM_2NZ9_NA956A_fwd.pdb	-0.5037000179290771	-0.009999999776482582
HM_3BN9.pdb	HM_3BN9_SH30G_fwd.pdb	-1.4588508605957031	-0.7099999785423279
