# Supplementary material for: Investigating the volume and diversity of data needed for generalizable antibody–antigen ΔΔG prediction
Source: Nat Comput Sci. 2025 Jul 8;5(8):635–47. doi: 10.1038/s43588-025-00823-8 (PMC12374841; doi:10.1038/s43588-025-00823-8)
Supplement: Supplementary file 4 — Unprocessed Graphinity model predictions and true values for experimental and synthetic ΔΔG values. [file 43588_2025_823_MOESM4_ESM.zip › Figure2/Figure2b-Graphinity_Predictions-10FoldCV_CDR_SeqId/Graphinity_Predictions-Experimental_ddG_645-10FoldCV_CDR_SeqId/with_reverse_mutations_no_non_binders/ddG_645-w_rev_muts_no_non_binders-random-fold7.csv]

wt_pdb	mut_pdb	pred_score	true_label
1AK4.pdb	1AK4_GD89A_fwd.pdb	-2.3059945106506348	-1.909999966621399
1AK4.pdb	1AK4_PD90V_fwd.pdb	-3.349039316177368	-2.859999895095825
1BJ1.pdb	1BJ1_FV4A_fwd.pdb	-0.2181965559720993	-0.0
1CZ8.pdb	1CZ8_IW70A_fwd.pdb	-0.779421329498291	-1.2999999523162842
1CZ8.pdb	1CZ8_YW32A_fwd.pdb	-1.4317545890808105	-1.940000057220459
1DQJ.pdb	1DQJ_RC21A_fwd.pdb	-1.3540737628936768	-1.2999999523162842
1DVF.pdb	1DVF_DB54A_fwd.pdb	-2.018420696258545	-4.320000171661377
1DVF.pdb	1DVF_DD52A_fwd.pdb	-1.9165607690811157	-1.7000000476837158
1FFW.pdb	1FFW_TA111I_fwd.pdb	-0.26388880610466003	-0.5600000023841858
1KTZ.pdb	1KTZ_EB95A_fwd.pdb	-1.534393548965454	-1.399999976158142
1MHP.pdb	1MHP_GH53S_fwd.pdb	-1.696683645248413	-0.6800000071525574
1MHP.pdb	1MHP_TH33N_fwd.pdb	-3.0469422340393066	-2.7300000190734863
1MHP.pdb	1MHP_YH58E_fwd.pdb	-1.355549931526184	-2.0799999237060547
1MHP.pdb	1MHP_YH58Q_fwd.pdb	-2.241936445236206	-2.0799999237060547
1MLC.pdb	1MLC_SH57V_fwd.pdb	0.2580122947692871	0.49000000953674316
1MLC.pdb	1MLC_TH31W_fwd.pdb	-0.2459457665681839	-0.12999999523162842
1N8Z.pdb	1N8Z_NL30S_fwd.pdb	-0.19865596294403076	-0.05999999865889549
1N8Z.pdb	1N8Z_YL49A_fwd.pdb	-1.330728530883789	-1.0499999523162842
2JEL.pdb	2JEL_EP5Q_fwd.pdb	-0.20399250090122223	-0.7200000286102295
2JEL.pdb	2JEL_EP75R_fwd.pdb	-3.1123173236846924	-2.75
2JEL.pdb	2JEL_EP83A_fwd.pdb	-0.1676499843597412	-0.0
2JEL.pdb	2JEL_EP85D_fwd.pdb	0.10822277516126633	-0.0
2JEL.pdb	2JEL_QP4K_fwd.pdb	-1.7723859548568726	-1.3799999952316284
2NYY.pdb	2NYY_LA891A_fwd.pdb	-1.062607765197754	-2.5899999141693115
2NYY.pdb	2NYY_QA887A_fwd.pdb	0.49928849935531616	-0.5199999809265137
2NYY.pdb	2NYY_MH33Q_fwd.pdb	0.0025409692898392677	0.05999999865889549
2NZ9.pdb	2NZ9_FA925A_fwd.pdb	-4.227642059326172	-3.3399999141693115
3BE1.pdb	3BE1_RH50A_fwd.pdb	-2.8709213733673096	-2.4000000953674316
3BE1.pdb	3BE1_TL98A_fwd.pdb	-1.1940109729766846	-1.399999976158142
3BN9.pdb	3BN9_DA47A_fwd.pdb	-0.5274680256843567	-0.3100000023841858
3BN9.pdb	3BN9_FA89A_fwd.pdb	-1.2948830127716064	-0.6399999856948853
3BN9.pdb	3BN9_QA23A_fwd.pdb	-0.5335261821746826	0.41999998688697815
3BN9.pdb	3BN9_TA93A_fwd.pdb	-0.31788280606269836	-1.1299999952316284
3BN9.pdb	3BN9_TH102R_fwd.pdb	0.03727274388074875	0.05999999865889549
3HFM.pdb	3HFM_YH33A_fwd.pdb	-4.599955081939697	-6.0
3HFM.pdb	3HFM_YL96F_fwd.pdb	-0.18197496235370636	-1.399999976158142
3K2M.pdb	3K2M_YD35A_fwd.pdb	-1.158232569694519	-1.0
3NGB.pdb	3NGB_RH54N_fwd.pdb	0.3615492880344391	-0.05000000074505806
3NPS.pdb	3NPS_DA214A_fwd.pdb	-1.389094591140747	-1.4800000190734863
3NPS.pdb	3NPS_NA90A_fwd.pdb	-0.329534113407135	-0.25999999046325684
HM_1KTZ.pdb	HM_1KTZ_EB95A_fwd.pdb	-1.6256532669067383	-1.5
HM_1KTZ.pdb	HM_1KTZ_EB31A_fwd.pdb	-1.38629150390625	-1.2000000476837158
HM_1KTZ.pdb	HM_1KTZ_HB55A_fwd.pdb	-0.4768906831741333	-0.30000001192092896
HM_1KTZ.pdb	HM_1KTZ_TB27A_fwd.pdb	-1.734283208847046	-1.5
HM_1YY9.pdb	HM_1YY9_AL25V_fwd.pdb	1.0759556293487549	0.6200000047683716
HM_2NYY.pdb	HM_2NYY_DA901A_fwd.pdb	-0.675652265548706	0.49000000953674316
HM_2NYY.pdb	HM_2NYY_IA916A_fwd.pdb	0.31769171357154846	-0.949999988079071
HM_2NYY.pdb	HM_2NYY_KA954A_fwd.pdb	0.5004729628562927	0.5
HM_2NYY.pdb	HM_2NYY_TA922A_fwd.pdb	-0.5763795971870422	-0.6200000047683716
HM_2NYY.pdb	HM_2NYY_MH33Q_fwd.pdb	0.16248047351837158	0.009999999776482582
HM_2NYY.pdb	HM_2NYY_SL31N_fwd.pdb	-0.6023127436637878	-1.2000000476837158
HM_2NZ9.pdb	HM_2NZ9_DA901A_fwd.pdb	0.5372142791748047	0.49000000953674316
HM_2NZ9.pdb	HM_2NZ9_RA1063A_fwd.pdb	-4.362530708312988	-4.440000057220459
HM_3BN9.pdb	HM_3BN9_YH103S_fwd.pdb	-0.36574262380599976	-0.5400000214576721
