# Supplementary material for: Investigating the volume and diversity of data needed for generalizable antibody–antigen ΔΔG prediction
Source: Nat Comput Sci. 2025 Jul 8;5(8):635–47. doi: 10.1038/s43588-025-00823-8 (PMC12374841; doi:10.1038/s43588-025-00823-8)
Supplement: Supplementary file 4 — Unprocessed Graphinity model predictions and true values for experimental and synthetic ΔΔG values. [file 43588_2025_823_MOESM4_ESM.zip › Figure2/Figure2b-Graphinity_Predictions-10FoldCV_CDR_SeqId/Graphinity_Predictions-Experimental_ddG_645-10FoldCV_CDR_SeqId/with_reverse_mutations_no_non_binders/ddG_645-w_rev_muts_no_non_binders-random-fold8.csv]

wt_pdb	mut_pdb	pred_score	true_label
1BJ1.pdb	1BJ1_IW70A_fwd.pdb	-2.7290854454040527	-3.690000057220459
1BJ1.pdb	1BJ1_IW78A_fwd.pdb	-0.42869967222213745	-0.4099999964237213
1BJ1.pdb	1BJ1_MW81A_fwd.pdb	-1.3313077688217163	-1.4199999570846558
1BJ1.pdb	1BJ1_RW69A_fwd.pdb	-2.3812146186828613	-3.690000057220459
1CZ8.pdb	1CZ8_YV8A_fwd.pdb	0.004143303260207176	-0.0
1CZ8.pdb	1CZ8_HW77A_fwd.pdb	-0.20136766135692596	-0.0
1DQJ.pdb	1DQJ_YH33A_fwd.pdb	-4.617977619171143	-5.5
1DQJ.pdb	1DQJ_YH53A_fwd.pdb	-1.2828902006149292	-1.2000000476837158
1DQJ.pdb	1DQJ_YL50A_fwd.pdb	-2.8558168411254883	-2.700000047683716
1DVF.pdb	1DVF_HD33A_fwd.pdb	-2.0657358169555664	-1.8799999952316284
1JRH.pdb	1JRH_TI4V_fwd.pdb	-0.08472225815057755	0.019999999552965164
1JTG.pdb	1JTG_SA105A_fwd.pdb	-0.33681580424308777	-0.5
1KTZ.pdb	1KTZ_EB95Q_fwd.pdb	-1.7624913454055786	-1.7000000476837158
1KTZ.pdb	1KTZ_IB29A_fwd.pdb	-0.5960180759429932	-1.2000000476837158
1KTZ.pdb	1KTZ_TB27A_fwd.pdb	-1.2650890350341797	-1.2999999523162842
1MHP.pdb	1MHP_FH99W_fwd.pdb	0.29885563254356384	-0.0
1MHP.pdb	1MHP_GH53N_fwd.pdb	-1.5684211254119873	-1.2599999904632568
1MHP.pdb	1MHP_GH54T_fwd.pdb	0.027416830882430077	-1.1699999570846558
1MHP.pdb	1MHP_YH59E_fwd.pdb	-0.6044796109199524	-0.5400000214576721
1MHP.pdb	1MHP_GL91S_fwd.pdb	-0.2971927225589752	-0.5099999904632568
1MHP.pdb	1MHP_NL29W_fwd.pdb	-1.328336477279663	-1.5800000429153442
1MHP.pdb	1MHP_NL51K_fwd.pdb	-0.4014114737510681	-0.6600000262260437
1MLC.pdb	1MLC_KH65D_fwd.pdb	0.16938073933124542	-0.019999999552965164
1MLC.pdb	1MLC_NL32G_fwd.pdb	-0.09057235717773438	0.8500000238418579
1MLC.pdb	1MLC_NL92A_fwd.pdb	0.907619297504425	1.25
1N8Z.pdb	1N8Z_TH54A_fwd.pdb	-0.3864330053329468	-0.7799999713897705
1N8Z.pdb	1N8Z_YH52A_fwd.pdb	-0.00865124724805355	-0.23000000417232513
1N8Z.pdb	1N8Z_HL91F_fwd.pdb	0.36285293102264404	0.4300000071525574
1N8Z.pdb	1N8Z_SL50A_fwd.pdb	-0.036242999136447906	0.07000000029802322
1VFB.pdb	1VFB_IC124A_fwd.pdb	-0.1815350502729416	-1.2000000476837158
1VFB.pdb	1VFB_LC129A_fwd.pdb	-0.3221099376678467	-0.20000000298023224
2JEL.pdb	2JEL_DP69E_fwd.pdb	-0.43879297375679016	-0.9599999785423279
2JEL.pdb	2JEL_EP85Q_fwd.pdb	-0.005853602662682533	-0.0
2JEL.pdb	2JEL_FP2W_fwd.pdb	-2.407790184020996	-2.640000104904175
2JEL.pdb	2JEL_HP76A_fwd.pdb	0.2629912793636322	0.4099999964237213
2JEL.pdb	2JEL_HP76D_fwd.pdb	-0.3194195032119751	0.6600000262260437
2JEL.pdb	2JEL_NP12D_fwd.pdb	-0.0786786675453186	-0.0
2JEL.pdb	2JEL_NP38T_fwd.pdb	0.22472034394741058	-0.0
2NYY.pdb	2NYY_IA928A_fwd.pdb	-0.09046507626771927	0.009999999776482582
2NYY.pdb	2NYY_KA1028A_fwd.pdb	-0.29339247941970825	0.029999999329447746
2NYY.pdb	2NYY_DL30Y_fwd.pdb	-0.6836494207382202	-0.6499999761581421
2NYY.pdb	2NYY_HL34R_fwd.pdb	-0.4300767779350281	-0.10000000149011612
2NZ9.pdb	2NZ9_QA887A_fwd.pdb	0.00693163089454174	-0.10000000149011612
3BE1.pdb	3BE1_DL28A_fwd.pdb	0.07146930694580078	-0.0
3BE1.pdb	3BE1_YL57A_fwd.pdb	-0.4036513566970825	-0.8999999761581421
3BN9.pdb	3BN9_NA90A_fwd.pdb	-0.5832892656326294	-0.7699999809265137
3BN9.pdb	3BN9_RA219A_fwd.pdb	0.18980522453784943	0.09000000357627869
3HFM.pdb	3HFM_SH31A_fwd.pdb	-0.3801010847091675	-0.17000000178813934
3K2M.pdb	3K2M_RD38A_fwd.pdb	-1.2772786617279053	-2.5
3NPS.pdb	3NPS_EA163A_fwd.pdb	-0.4979920983314514	-0.6200000047683716
3NPS.pdb	3NPS_FA50A_fwd.pdb	-0.5058655738830566	-0.2199999988079071
3NPS.pdb	3NPS_IA45A_fwd.pdb	0.25501710176467896	0.3400000035762787
3NPS.pdb	3NPS_RA51A_fwd.pdb	0.19214798510074615	-0.14000000059604645
HM_1KTZ.pdb	HM_1KTZ_SB25A_fwd.pdb	-0.33986541628837585	-0.30000001192092896
HM_1YY9.pdb	HM_1YY9_RH97D_fwd.pdb	0.7700402736663818	0.9900000095367432
HM_2NYY.pdb	HM_2NYY_HL34R_fwd.pdb	-0.7896752953529358	-0.6299999952316284
HM_2NZ9.pdb	HM_2NZ9_IA916A_fwd.pdb	0.3529154658317566	-0.949999988079071
HM_2NZ9.pdb	HM_2NZ9_RA902A_fwd.pdb	-0.8092225193977356	0.019999999552965164
