# Supplementary material for: Investigating the volume and diversity of data needed for generalizable antibody–antigen ΔΔG prediction
Source: Nat Comput Sci. 2025 Jul 8;5(8):635–47. doi: 10.1038/s43588-025-00823-8 (PMC12374841; doi:10.1038/s43588-025-00823-8)
Supplement: Supplementary file 4 — Unprocessed Graphinity model predictions and true values for experimental and synthetic ΔΔG values. [file 43588_2025_823_MOESM4_ESM.zip › Figure2/Figure2b-Graphinity_Predictions-10FoldCV_CDR_SeqId/Graphinity_Predictions-Experimental_ddG_645-10FoldCV_CDR_SeqId/with_reverse_mutations_no_non_binders/ddG_645-w_rev_muts_no_non_binders-random-fold9.csv]

wt_pdb	mut_pdb	pred_score	true_label
1AK4.pdb	1AK4_PD85A_fwd.pdb	-0.7763954997062683	-0.9200000166893005
1BJ1.pdb	1BJ1_IW67A_fwd.pdb	-1.1379135847091675	-0.8199999928474426
1BJ1.pdb	1BJ1_MW68A_fwd.pdb	-3.939809799194336	-3.690000057220459
1BJ1.pdb	1BJ1_QW76A_fwd.pdb	-1.3753212690353394	-1.75
1DQJ.pdb	1DQJ_LC75A_fwd.pdb	-2.1719629764556885	-1.5
1DQJ.pdb	1DQJ_SL91A_fwd.pdb	-1.8511582612991333	-1.399999976158142
1DVF.pdb	1DVF_DB58A_fwd.pdb	-1.839390754699707	-1.6200000047683716
1DVF.pdb	1DVF_NB56A_fwd.pdb	-0.6620463132858276	-1.1699999570846558
1DVF.pdb	1DVF_RB99A_fwd.pdb	-2.0470240116119385	-1.8899999856948853
1DVF.pdb	1DVF_YB32A_fwd.pdb	-1.8514964580535889	-1.850000023841858
1DVF.pdb	1DVF_QD104A_fwd.pdb	-1.4636027812957764	-1.6399999856948853
1DVF.pdb	1DVF_RD106A_fwd.pdb	-3.357970714569092	-4.130000114440918
1JTG.pdb	1JTG_SA209A_fwd.pdb	-1.1461540460586548	-1.3200000524520874
1KTZ.pdb	1KTZ_EB51A_fwd.pdb	-0.7661564350128174	-1.0
1KTZ.pdb	1KTZ_IB26A_fwd.pdb	-2.582308053970337	-1.899999976158142
1KTZ.pdb	1KTZ_LB3A_fwd.pdb	-1.7102563381195068	-1.899999976158142
1MHP.pdb	1MHP_KH64D_fwd.pdb	0.05720595270395279	0.11999999731779099
1MHP.pdb	1MHP_HL30K_fwd.pdb	-1.4301072359085083	-1.1699999570846558
1MHP.pdb	1MHP_LL48W_fwd.pdb	-1.4282251596450806	-1.909999966621399
1N8Z.pdb	1N8Z_DH102A_fwd.pdb	-1.0031636953353882	-1.2100000381469727
1N8Z.pdb	1N8Z_FH104A_fwd.pdb	-1.3899725675582886	-1.1699999570846558
1N8Z.pdb	1N8Z_YH105F_fwd.pdb	0.34606656432151794	-0.8199999928474426
1VFB.pdb	1VFB_DH58E_fwd.pdb	-0.1418014019727707	-0.07999999821186066
1VFB.pdb	1VFB_YH101A_fwd.pdb	-4.403043270111084	-4.0
1VFB.pdb	1VFB_YH101F_fwd.pdb	-1.7883055210113525	-1.600000023841858
2JEL.pdb	2JEL_AP82S_fwd.pdb	0.22990679740905762	-0.0
2JEL.pdb	2JEL_EP5D_fwd.pdb	-0.5492947101593018	-0.4099999964237213
2JEL.pdb	2JEL_EP66K_fwd.pdb	-2.623471260070801	-4.130000114440918
2JEL.pdb	2JEL_KP24E_fwd.pdb	0.39954689145088196	-0.0
2JEL.pdb	2JEL_SP46C_fwd.pdb	-0.08204647898674011	-0.0
2JEL.pdb	2JEL_TP7S_fwd.pdb	-0.19989590346813202	-0.0
2NYY.pdb	2NYY_KA875A_fwd.pdb	-0.12481442093849182	-0.28999999165534973
2NYY.pdb	2NYY_KH29R_fwd.pdb	-0.8754627704620361	-0.07000000029802322
3BDY.pdb	3BDY_GH104A_fwd.pdb	-0.5163589715957642	-0.800000011920929
3BDY.pdb	3BDY_NH56A_fwd.pdb	1.0902385711669922	0.20000000298023224
3BDY.pdb	3BDY_TH33A_fwd.pdb	-0.1382644921541214	0.4000000059604645
3BDY.pdb	3BDY_YH34A_fwd.pdb	-0.5478444695472717	-0.30000001192092896
3BDY.pdb	3BDY_HL95A_fwd.pdb	-2.86862850189209	-2.0
3BDY.pdb	3BDY_RL31A_fwd.pdb	0.5434055924415588	0.20000000298023224
3BDY.pdb	3BDY_SL32A_fwd.pdb	-0.49512338638305664	-1.0
3BE1.pdb	3BE1_DH102A_fwd.pdb	-0.5019352436065674	0.10000000149011612
3BE1.pdb	3BE1_SL34A_fwd.pdb	0.15809208154678345	0.20000000298023224
3BE1.pdb	3BE1_YL96A_fwd.pdb	-0.3753916919231415	-0.5
3BN9.pdb	3BN9_QA218A_fwd.pdb	-0.10128601640462875	-0.7099999785423279
3NPS.pdb	3NPS_FA89A_fwd.pdb	-1.94521164894104	-1.6100000143051147
HM_1KTZ.pdb	HM_1KTZ_EB51A_fwd.pdb	-0.608519434928894	-1.100000023841858
HM_1KTZ.pdb	HM_1KTZ_IB29A_fwd.pdb	-1.9611854553222656	-1.399999976158142
HM_1KTZ.pdb	HM_1KTZ_LB3A_fwd.pdb	-1.3876973390579224	-1.7999999523162842
HM_1KTZ.pdb	HM_1KTZ_VB38A_fwd.pdb	-1.1250184774398804	-0.699999988079071
HM_1YY9.pdb	HM_1YY9_IH51G_fwd.pdb	0.4281542897224426	0.5099999904632568
HM_1YY9.pdb	HM_1YY9_TH57P_fwd.pdb	0.8811748623847961	0.47999998927116394
HM_1YY9.pdb	HM_1YY9_VH50L_fwd.pdb	0.5249786376953125	0.6000000238418579
HM_1YY9.pdb	HM_1YY9_YH32R_fwd.pdb	-0.011231223121285439	0.12999999523162842
HM_2NZ9.pdb	HM_2NZ9_DA1061A_fwd.pdb	0.19783630967140198	0.14000000059604645
HM_2NZ9.pdb	HM_2NZ9_KA914A_fwd.pdb	-0.14762337505817413	0.3100000023841858
HM_2NZ9.pdb	HM_2NZ9_KA954A_fwd.pdb	0.46432173252105713	0.5
HM_3BN9.pdb	HM_3BN9_QH105V_fwd.pdb	-0.5314565896987915	-0.4099999964237213
