# Supplementary material for: Investigating the volume and diversity of data needed for generalizable antibody–antigen ΔΔG prediction
Source: Nat Comput Sci. 2025 Jul 8;5(8):635–47. doi: 10.1038/s43588-025-00823-8 (PMC12374841; doi:10.1038/s43588-025-00823-8)
Supplement: Supplementary file 4 — Unprocessed Graphinity model predictions and true values for experimental and synthetic ΔΔG values. [file 43588_2025_823_MOESM4_ESM.zip › Figure2/Figure2b-Graphinity_Predictions-10FoldCV_CDR_SeqId/Graphinity_Predictions-Experimental_ddG_645-10FoldCV_CDR_SeqId/with_reverse_mutations_with_non_binders/ddG_645-w_rev_muts_w_non_binders-cutoff_100-fold0.csv]

wt_pdb	mut_pdb	pred_score	true_label
1YY9.pdb	1YY9_NH56A_fwd.pdb	-0.39748239517211914	0.05999999865889549
1YY9.pdb	1YY9_TH61E_fwd.pdb	0.173694908618927	0.05999999865889549
1YY9.pdb	1YY9_NL93A_fwd.pdb	-0.9302777051925659	0.7400000095367432
1YY9.pdb	1YY9_SL26D_fwd.pdb	0.4858226776123047	0.20000000298023224
1YY9.pdb	1YY9_TL31E_fwd.pdb	0.08698771893978119	0.5199999809265137
HM_1YY9.pdb	HM_1YY9_AH98W_fwd.pdb	1.829601764678955	0.23000000417232513
HM_1YY9.pdb	HM_1YY9_GH33D_fwd.pdb	0.904244601726532	0.8899999856948853
HM_1YY9.pdb	HM_1YY9_IH51G_fwd.pdb	-0.6537085175514221	0.5099999904632568
HM_1YY9.pdb	HM_1YY9_RH97D_fwd.pdb	-1.1772762537002563	0.9900000095367432
HM_1YY9.pdb	HM_1YY9_TH100Y_fwd.pdb	0.8888363242149353	0.44999998807907104
HM_1YY9.pdb	HM_1YY9_TH57G_fwd.pdb	-0.7716405987739563	0.46000000834465027
HM_1YY9.pdb	HM_1YY9_TH57P_fwd.pdb	0.09353007376194	0.47999998927116394
HM_1YY9.pdb	HM_1YY9_VH50L_fwd.pdb	0.22158099710941315	0.6000000238418579
HM_1YY9.pdb	HM_1YY9_VH50Q_fwd.pdb	-0.15766815841197968	0.6399999856948853
HM_1YY9.pdb	HM_1YY9_YH32R_fwd.pdb	-0.18076235055923462	0.12999999523162842
HM_1YY9.pdb	HM_1YY9_AL25V_fwd.pdb	0.7203903198242188	0.6200000047683716
HM_1YY9.pdb	HM_1YY9_GL30Y_fwd.pdb	1.1369606256484985	0.9200000166893005
HM_1YY9.pdb	HM_1YY9_QL27Y_fwd.pdb	1.5906343460083008	0.8299999833106995
HM_1YY9.pdb	HM_1YY9_TL97C_fwd.pdb	-0.18356743454933167	0.5099999904632568
HM_1YY9.pdb	HM_1YY9_TL97D_fwd.pdb	0.39706605672836304	0.6600000262260437
HM_1YY9.pdb	HM_1YY9_TL97S_fwd.pdb	-0.2607792317867279	0.699999988079071
