# Supplementary material for: Investigating the volume and diversity of data needed for generalizable antibody–antigen ΔΔG prediction
Source: Nat Comput Sci. 2025 Jul 8;5(8):635–47. doi: 10.1038/s43588-025-00823-8 (PMC12374841; doi:10.1038/s43588-025-00823-8)
Supplement: Supplementary file 4 — Unprocessed Graphinity model predictions and true values for experimental and synthetic ΔΔG values. [file 43588_2025_823_MOESM4_ESM.zip › Figure2/Figure2b-Graphinity_Predictions-10FoldCV_CDR_SeqId/Graphinity_Predictions-Experimental_ddG_645-10FoldCV_CDR_SeqId/with_reverse_mutations_with_non_binders/ddG_645-w_rev_muts_w_non_binders-cutoff_100-fold1.csv]

wt_pdb	mut_pdb	pred_score	true_label
3BDY.pdb	3BDY_DH32A_fwd.pdb	-0.07915857434272766	-0.20000000298023224
3BDY.pdb	3BDY_DH103A_fwd.pdb	-0.2603987753391266	-0.0
3BDY.pdb	3BDY_FH105A_fwd.pdb	-1.0699999332427979	-0.699999988079071
3BDY.pdb	3BDY_GH101A_fwd.pdb	0.08729273825883865	-0.20000000298023224
3BDY.pdb	3BDY_GH102A_fwd.pdb	-0.20553472638130188	0.10000000149011612
3BDY.pdb	3BDY_GH104A_fwd.pdb	-0.4078616499900818	-0.800000011920929
3BDY.pdb	3BDY_KH31A_fwd.pdb	-1.276999831199646	-0.20000000298023224
3BDY.pdb	3BDY_NH56A_fwd.pdb	1.5500456094741821	0.20000000298023224
3BDY.pdb	3BDY_RH51A_fwd.pdb	-1.6150802373886108	0.30000001192092896
3BDY.pdb	3BDY_RH60A_fwd.pdb	-1.0946861505508423	0.20000000298023224
3BDY.pdb	3BDY_TH33A_fwd.pdb	-0.01365295797586441	0.4000000059604645
3BDY.pdb	3BDY_TH55A_fwd.pdb	-0.03168554604053497	0.5
3BDY.pdb	3BDY_WH100A_fwd.pdb	-0.3009950518608093	-2.0
3BDY.pdb	3BDY_YH106A_fwd.pdb	-3.373568534851074	-0.5
3BDY.pdb	3BDY_YH34A_fwd.pdb	-1.9145331382751465	-0.30000001192092896
3BDY.pdb	3BDY_YH53A_fwd.pdb	-0.43898677825927734	-0.4000000059604645
3BDY.pdb	3BDY_YH58A_fwd.pdb	-1.0477064847946167	-0.20000000298023224
3BDY.pdb	3BDY_DL28A_fwd.pdb	0.02257654070854187	-0.0
3BDY.pdb	3BDY_GL35A_fwd.pdb	-0.03131287917494774	-1.2000000476837158
3BDY.pdb	3BDY_GL55A_fwd.pdb	-0.2869139611721039	-1.0
3BDY.pdb	3BDY_HL95A_fwd.pdb	-0.5852623581886292	-2.0
3BDY.pdb	3BDY_IL29A_fwd.pdb	1.0096713304519653	-1.100000023841858
3BDY.pdb	3BDY_IL33A_fwd.pdb	0.27721044421195984	-0.800000011920929
3BDY.pdb	3BDY_PL30A_fwd.pdb	-0.18747155368328094	-0.20000000298023224
3BDY.pdb	3BDY_RL31A_fwd.pdb	-0.844351589679718	0.20000000298023224
3BDY.pdb	3BDY_SL32A_fwd.pdb	0.36674168705940247	-1.0
3BDY.pdb	3BDY_SL34A_fwd.pdb	-1.6340914964675903	-1.2999999523162842
3BDY.pdb	3BDY_SL56A_fwd.pdb	-1.008744239807129	-0.10000000149011612
3BDY.pdb	3BDY_TL97A_fwd.pdb	1.389154076576233	0.30000001192092896
3BDY.pdb	3BDY_TL98A_fwd.pdb	-0.9967905879020691	-0.0
3BDY.pdb	3BDY_WL54A_fwd.pdb	-0.5599545240402222	-1.2999999523162842
3BDY.pdb	3BDY_YL36A_fwd.pdb	-0.34910932183265686	-1.7000000476837158
3BDY.pdb	3BDY_YL57A_fwd.pdb	0.382110595703125	-0.699999988079071
3BDY.pdb	3BDY_YL96A_fwd.pdb	-0.28282925486564636	-1.399999976158142
3BE1.pdb	3BE1_DH31A_fwd.pdb	-0.6980443596839905	-0.4000000059604645
3BE1.pdb	3BE1_DH102A_fwd.pdb	0.1109224259853363	0.10000000149011612
3BE1.pdb	3BE1_FH104A_fwd.pdb	-1.6271896362304688	-1.899999976158142
3BE1.pdb	3BE1_GH100A_fwd.pdb	-0.4743969440460205	-0.10000000149011612
3BE1.pdb	3BE1_GH101A_fwd.pdb	-0.22663268446922302	-0.30000001192092896
3BE1.pdb	3BE1_GH103A_fwd.pdb	-0.6317629814147949	-1.7999999523162842
3BE1.pdb	3BE1_KH30A_fwd.pdb	1.3485147953033447	0.30000001192092896
3BE1.pdb	3BE1_NH55A_fwd.pdb	-1.5351496934890747	0.800000011920929
3BE1.pdb	3BE1_RH50A_fwd.pdb	-2.0702178478240967	-2.4000000953674316
3BE1.pdb	3BE1_RH59A_fwd.pdb	-1.6306829452514648	-2.5
3BE1.pdb	3BE1_TH32A_fwd.pdb	-1.7223519086837769	0.4000000059604645
3BE1.pdb	3BE1_TH54A_fwd.pdb	-1.916479229927063	-0.10000000149011612
3BE1.pdb	3BE1_WH99A_fwd.pdb	0.4682691693305969	-1.7999999523162842
3BE1.pdb	3BE1_YH105A_fwd.pdb	-3.0342869758605957	-1.2000000476837158
3BE1.pdb	3BE1_YH33A_fwd.pdb	-3.4159555435180664	-2.4000000953674316
3BE1.pdb	3BE1_YH52A_fwd.pdb	-2.8170087337493896	0.800000011920929
3BE1.pdb	3BE1_YH57A_fwd.pdb	-1.4506219625473022	-1.7999999523162842
3BE1.pdb	3BE1_DL28A_fwd.pdb	-0.1732538938522339	-0.0
3BE1.pdb	3BE1_GL35A_fwd.pdb	-0.08815351128578186	-0.30000001192092896
3BE1.pdb	3BE1_GL55A_fwd.pdb	-0.6258247494697571	0.30000001192092896
3BE1.pdb	3BE1_HL95A_fwd.pdb	-0.1047690138220787	-0.8999999761581421
3BE1.pdb	3BE1_IL29A_fwd.pdb	0.22048959136009216	0.20000000298023224
3BE1.pdb	3BE1_IL33A_fwd.pdb	0.07901802659034729	-0.8999999761581421
3BE1.pdb	3BE1_PL30A_fwd.pdb	-0.19609694182872772	-0.10000000149011612
3BE1.pdb	3BE1_RL31A_fwd.pdb	-0.024167798459529877	0.20000000298023224
3BE1.pdb	3BE1_SL32A_fwd.pdb	-0.3122936487197876	-0.30000001192092896
3BE1.pdb	3BE1_SL34A_fwd.pdb	-0.26441097259521484	0.20000000298023224
3BE1.pdb	3BE1_SL56A_fwd.pdb	-0.42775824666023254	-0.30000001192092896
3BE1.pdb	3BE1_TL97A_fwd.pdb	0.7164166569709778	0.4000000059604645
3BE1.pdb	3BE1_TL98A_fwd.pdb	-0.50320965051651	-1.399999976158142
3BE1.pdb	3BE1_WL54A_fwd.pdb	0.5515970587730408	-1.399999976158142
3BE1.pdb	3BE1_YL36A_fwd.pdb	-2.2703051567077637	0.800000011920929
3BE1.pdb	3BE1_YL57A_fwd.pdb	-1.7113808393478394	-0.8999999761581421
3BE1.pdb	3BE1_YL96A_fwd.pdb	-0.8820844292640686	-0.5
3K2M.pdb	3K2M_ED52A_fwd.pdb	-1.06580650806427	-2.5
3K2M.pdb	3K2M_MD88A_fwd.pdb	-2.9049315452575684	-4.0
3K2M.pdb	3K2M_RD38A_fwd.pdb	-0.19375218451023102	-2.5
3K2M.pdb	3K2M_WD80A_fwd.pdb	-1.4388351440429688	-4.0
3K2M.pdb	3K2M_YD35A_fwd.pdb	-0.9357752203941345	-1.0
3K2M.pdb	3K2M_YD36A_fwd.pdb	-4.145709037780762	-3.700000047683716
3K2M.pdb	3K2M_YD87A_fwd.pdb	-2.8682055473327637	-4.0
