# Supplementary material for: Investigating the volume and diversity of data needed for generalizable antibody–antigen ΔΔG prediction
Source: Nat Comput Sci. 2025 Jul 8;5(8):635–47. doi: 10.1038/s43588-025-00823-8 (PMC12374841; doi:10.1038/s43588-025-00823-8)
Supplement: Supplementary file 4 — Unprocessed Graphinity model predictions and true values for experimental and synthetic ΔΔG values. [file 43588_2025_823_MOESM4_ESM.zip › Figure2/Figure2b-Graphinity_Predictions-10FoldCV_CDR_SeqId/Graphinity_Predictions-Experimental_ddG_645-10FoldCV_CDR_SeqId/with_reverse_mutations_with_non_binders/ddG_645-w_rev_muts_w_non_binders-cutoff_100-fold2.csv]

wt_pdb	mut_pdb	pred_score	true_label
1KTZ.pdb	1KTZ_DB94A_fwd.pdb	-0.6837761998176575	-0.8999999761581421
1KTZ.pdb	1KTZ_DB8A_fwd.pdb	-0.9942111968994141	-1.399999976158142
1KTZ.pdb	1KTZ_DB8N_fwd.pdb	-0.3500763773918152	-1.7000000476837158
1KTZ.pdb	1KTZ_EB95A_fwd.pdb	-1.8168590068817139	-1.399999976158142
1KTZ.pdb	1KTZ_EB95Q_fwd.pdb	-0.36177974939346313	-1.7000000476837158
1KTZ.pdb	1KTZ_EB31A_fwd.pdb	-0.19644233584403992	-1.2999999523162842
1KTZ.pdb	1KTZ_EB51A_fwd.pdb	-0.6544583439826965	-1.0
1KTZ.pdb	1KTZ_FB86A_fwd.pdb	-1.372628092765808	-0.8999999761581421
1KTZ.pdb	1KTZ_FB6A_fwd.pdb	-2.3248651027679443	-2.9000000953674316
1KTZ.pdb	1KTZ_HB55A_fwd.pdb	-1.1853843927383423	-0.4000000059604645
1KTZ.pdb	1KTZ_IB101A_fwd.pdb	-0.353319376707077	-0.5
1KTZ.pdb	1KTZ_IB26A_fwd.pdb	-0.4409388303756714	-1.899999976158142
1KTZ.pdb	1KTZ_IB29A_fwd.pdb	-0.5339774489402771	-1.2000000476837158
1KTZ.pdb	1KTZ_LB3A_fwd.pdb	0.1856113225221634	-1.899999976158142
1KTZ.pdb	1KTZ_MB88A_fwd.pdb	-1.835631012916565	-0.800000011920929
1KTZ.pdb	1KTZ_NB23A_fwd.pdb	-0.21254609525203705	-0.30000001192092896
1KTZ.pdb	1KTZ_SB25A_fwd.pdb	-0.5297874808311462	-0.5
1KTZ.pdb	1KTZ_SB28A_fwd.pdb	-0.7400531768798828	-0.4000000059604645
1KTZ.pdb	1KTZ_SB28L_fwd.pdb	-0.06266345083713531	-3.700000047683716
1KTZ.pdb	1KTZ_TB27A_fwd.pdb	-0.980282723903656	-1.2999999523162842
1KTZ.pdb	1KTZ_VB38A_fwd.pdb	-0.5768961310386658	-0.699999988079071
1KTZ.pdb	1KTZ_VB53A_fwd.pdb	0.6075083017349243	-0.5
HM_1KTZ.pdb	HM_1KTZ_DB94A_fwd.pdb	-0.7098087668418884	-0.800000011920929
HM_1KTZ.pdb	HM_1KTZ_DB8A_fwd.pdb	-0.9535563588142395	-1.5
HM_1KTZ.pdb	HM_1KTZ_DB8N_fwd.pdb	-0.3131186068058014	-2.0
HM_1KTZ.pdb	HM_1KTZ_EB95A_fwd.pdb	-1.785898208618164	-1.5
HM_1KTZ.pdb	HM_1KTZ_EB95Q_fwd.pdb	-0.31917062401771545	-1.600000023841858
HM_1KTZ.pdb	HM_1KTZ_EB31A_fwd.pdb	-0.3191979229450226	-1.2000000476837158
HM_1KTZ.pdb	HM_1KTZ_EB51A_fwd.pdb	-0.6547500491142273	-1.100000023841858
HM_1KTZ.pdb	HM_1KTZ_FB86A_fwd.pdb	-1.235224723815918	-0.8999999761581421
HM_1KTZ.pdb	HM_1KTZ_FB6A_fwd.pdb	-2.343029499053955	-3.0
HM_1KTZ.pdb	HM_1KTZ_HB55A_fwd.pdb	-1.1099432706832886	-0.30000001192092896
HM_1KTZ.pdb	HM_1KTZ_IB101A_fwd.pdb	-0.3535226583480835	-0.5
HM_1KTZ.pdb	HM_1KTZ_IB26A_fwd.pdb	-0.3599068224430084	-1.899999976158142
HM_1KTZ.pdb	HM_1KTZ_IB29A_fwd.pdb	-0.5343292951583862	-1.399999976158142
HM_1KTZ.pdb	HM_1KTZ_LB3A_fwd.pdb	-0.1703163981437683	-1.7999999523162842
HM_1KTZ.pdb	HM_1KTZ_MB88A_fwd.pdb	-1.8335520029067993	-0.8999999761581421
HM_1KTZ.pdb	HM_1KTZ_NB23A_fwd.pdb	-0.6845456957817078	-0.30000001192092896
HM_1KTZ.pdb	HM_1KTZ_SB25A_fwd.pdb	-0.5089867115020752	-0.30000001192092896
HM_1KTZ.pdb	HM_1KTZ_SB28A_fwd.pdb	-0.73782879114151	-0.20000000298023224
HM_1KTZ.pdb	HM_1KTZ_SB28L_fwd.pdb	0.055400300770998	-4.0
HM_1KTZ.pdb	HM_1KTZ_TB27A_fwd.pdb	-0.8867920637130737	-1.5
HM_1KTZ.pdb	HM_1KTZ_VB38A_fwd.pdb	-0.5766188502311707	-0.699999988079071
HM_1KTZ.pdb	HM_1KTZ_VB53A_fwd.pdb	0.5656862258911133	-0.4000000059604645
1N8Z.pdb	1N8Z_DH31A_fwd.pdb	-1.0797539949417114	-0.25
1N8Z.pdb	1N8Z_DH102A_fwd.pdb	-0.6318673491477966	-1.2100000381469727
1N8Z.pdb	1N8Z_DH102W_fwd.pdb	-0.4721800982952118	0.6899999976158142
1N8Z.pdb	1N8Z_FH104A_fwd.pdb	-1.2881107330322266	-1.1699999570846558
1N8Z.pdb	1N8Z_KH30A_fwd.pdb	-0.6398637294769287	-0.6100000143051147
1N8Z.pdb	1N8Z_NH55A_fwd.pdb	-1.089084506034851	0.15000000596046448
1N8Z.pdb	1N8Z_RH50A_fwd.pdb	-0.5719651579856873	-8.0
1N8Z.pdb	1N8Z_TH32A_fwd.pdb	-0.887940526008606	-0.3799999952316284
1N8Z.pdb	1N8Z_TH54A_fwd.pdb	-1.6712143421173096	-0.7799999713897705
1N8Z.pdb	1N8Z_WH99A_fwd.pdb	-2.4231503009796143	-8.0
1N8Z.pdb	1N8Z_YH105A_fwd.pdb	-1.6047489643096924	-8.0
1N8Z.pdb	1N8Z_YH105F_fwd.pdb	-0.29350024461746216	0.05000000074505806
1N8Z.pdb	1N8Z_YH105F_fwd.pdb	-0.2935006320476532	-0.8199999928474426
1N8Z.pdb	1N8Z_YH109V_fwd.pdb	-1.532554030418396	-0.2199999988079071
1N8Z.pdb	1N8Z_YH33A_fwd.pdb	-2.952453851699829	0.09000000357627869
1N8Z.pdb	1N8Z_YH52A_fwd.pdb	-2.7454662322998047	-0.23000000417232513
1N8Z.pdb	1N8Z_YH57A_fwd.pdb	-1.3081121444702148	-0.8700000047683716
1N8Z.pdb	1N8Z_DL28N_fwd.pdb	-0.37152156233787537	0.2800000011920929
1N8Z.pdb	1N8Z_FL53N_fwd.pdb	0.8440443873405457	-1.2100000381469727
1N8Z.pdb	1N8Z_HL91A_fwd.pdb	-1.3327908515930176	-8.0
1N8Z.pdb	1N8Z_HL91F_fwd.pdb	0.23455752432346344	0.4300000071525574
1N8Z.pdb	1N8Z_HL91F_fwd.pdb	0.2345563918352127	-0.029999999329447746
1N8Z.pdb	1N8Z_NL30A_fwd.pdb	-1.2806960344314575	-1.1200000047683716
1N8Z.pdb	1N8Z_NL30S_fwd.pdb	-0.49401307106018066	-0.05999999865889549
1N8Z.pdb	1N8Z_RL66G_fwd.pdb	-1.7192950248718262	-0.2199999988079071
1N8Z.pdb	1N8Z_SL50A_fwd.pdb	-0.6213574409484863	0.07000000029802322
1N8Z.pdb	1N8Z_SL52A_fwd.pdb	-1.0774610042572021	0.3100000023841858
1N8Z.pdb	1N8Z_TL31A_fwd.pdb	0.020503465086221695	-0.800000011920929
1N8Z.pdb	1N8Z_TL93A_fwd.pdb	-0.11133304238319397	-0.8199999928474426
1N8Z.pdb	1N8Z_TL94A_fwd.pdb	-0.5033866167068481	0.11999999731779099
1N8Z.pdb	1N8Z_TL94S_fwd.pdb	0.1346106380224228	-0.3100000023841858
1N8Z.pdb	1N8Z_YL49A_fwd.pdb	-1.614961862564087	-1.0499999523162842
1N8Z.pdb	1N8Z_YL92A_fwd.pdb	-1.243923306465149	-1.3600000143051147
1N8Z.pdb	1N8Z_YL92F_fwd.pdb	-0.20293758809566498	0.20999999344348907
