# Supplementary material for: Investigating the volume and diversity of data needed for generalizable antibody–antigen ΔΔG prediction
Source: Nat Comput Sci. 2025 Jul 8;5(8):635–47. doi: 10.1038/s43588-025-00823-8 (PMC12374841; doi:10.1038/s43588-025-00823-8)
Supplement: Supplementary file 4 — Unprocessed Graphinity model predictions and true values for experimental and synthetic ΔΔG values. [file 43588_2025_823_MOESM4_ESM.zip › Figure2/Figure2b-Graphinity_Predictions-10FoldCV_CDR_SeqId/Graphinity_Predictions-Experimental_ddG_645-10FoldCV_CDR_SeqId/with_reverse_mutations_with_non_binders/ddG_645-w_rev_muts_w_non_binders-cutoff_100-fold3.csv]

wt_pdb	mut_pdb	pred_score	true_label
1DVF.pdb	1DVF_HA30A_fwd.pdb	-1.7187693119049072	-1.6699999570846558
1DVF.pdb	1DVF_SA93A_fwd.pdb	-0.5919874310493469	-1.1699999570846558
1DVF.pdb	1DVF_WA92A_fwd.pdb	-2.2492637634277344	-0.3400000035762787
1DVF.pdb	1DVF_YA32A_fwd.pdb	-2.93770170211792	-2.049999952316284
1DVF.pdb	1DVF_YA49A_fwd.pdb	-1.084060549736023	-1.6399999856948853
1DVF.pdb	1DVF_YA49A_fwd.pdb	-1.0840611457824707	-1.75
1DVF.pdb	1DVF_YA50A_fwd.pdb	-1.2635875940322876	-0.6899999976158142
1DVF.pdb	1DVF_DB100A_fwd.pdb	1.1268573999404907	-2.819999933242798
1DVF.pdb	1DVF_DB54A_fwd.pdb	-0.3128826320171356	-4.320000171661377
1DVF.pdb	1DVF_DB58A_fwd.pdb	-0.17406874895095825	-1.6200000047683716
1DVF.pdb	1DVF_EB98A_fwd.pdb	-1.2812016010284424	-4.230000019073486
1DVF.pdb	1DVF_NB56A_fwd.pdb	-1.6948487758636475	-1.1699999570846558
1DVF.pdb	1DVF_RB99A_fwd.pdb	-1.6749075651168823	-1.8899999856948853
1DVF.pdb	1DVF_TB30A_fwd.pdb	-0.8719149231910706	-0.9200000166893005
1DVF.pdb	1DVF_WB52A_fwd.pdb	-2.6158387660980225	-4.170000076293945
1DVF.pdb	1DVF_YB101F_fwd.pdb	0.26095032691955566	-2.0299999713897705
1DVF.pdb	1DVF_YB32A_fwd.pdb	-3.005571126937866	-1.850000023841858
1DVF.pdb	1DVF_YC49A_fwd.pdb	-2.43511962890625	-1.8799999952316284
1DVF.pdb	1DVF_DD52A_fwd.pdb	0.8336018919944763	-1.7000000476837158
1DVF.pdb	1DVF_HD33A_fwd.pdb	-1.607787847518921	-1.8799999952316284
1DVF.pdb	1DVF_ID101A_fwd.pdb	0.7221248745918274	-2.7100000381469727
1DVF.pdb	1DVF_KD30A_fwd.pdb	0.1749422550201416	-1.0099999904632568
1DVF.pdb	1DVF_ND55A_fwd.pdb	1.324877381324768	-1.8799999952316284
1DVF.pdb	1DVF_QD104A_fwd.pdb	0.32673323154449463	-1.6399999856948853
1DVF.pdb	1DVF_RD106A_fwd.pdb	0.023377537727355957	-4.130000114440918
1DVF.pdb	1DVF_YD102A_fwd.pdb	-6.165446758270264	-4.789999961853027
1FFW.pdb	1FFW_AA89V_fwd.pdb	0.704582691192627	-0.09000000357627869
1FFW.pdb	1FFW_DA12K_fwd.pdb	-0.5269355177879333	-0.05000000074505806
1FFW.pdb	1FFW_EA116K_fwd.pdb	-0.7160472273826599	-0.7099999785423279
1FFW.pdb	1FFW_EA92K_fwd.pdb	-0.3713650405406952	-0.8199999928474426
1FFW.pdb	1FFW_FA110V_fwd.pdb	-1.4228532314300537	-1.2599999904632568
1FFW.pdb	1FFW_TA111I_fwd.pdb	-0.013403311371803284	-0.5600000023841858
1FFW.pdb	1FFW_TA86I_fwd.pdb	-1.7353788614273071	0.3199999928474426
1FFW.pdb	1FFW_VA107M_fwd.pdb	1.3407219648361206	-1.1299999952316284
1FFW.pdb	1FFW_YA105W_fwd.pdb	-0.23567789793014526	-0.7099999785423279
1VFB.pdb	1VFB_DC119A_fwd.pdb	-0.5195086598396301	-1.0
1VFB.pdb	1VFB_DC18A_fwd.pdb	1.6112428903579712	-0.30000001192092896
1VFB.pdb	1VFB_IC124A_fwd.pdb	-0.014276325702667236	-1.2000000476837158
1VFB.pdb	1VFB_KC116A_fwd.pdb	-0.9655712842941284	-0.699999988079071
1VFB.pdb	1VFB_LC129A_fwd.pdb	-0.7194223403930664	-0.20000000298023224
1VFB.pdb	1VFB_NC19A_fwd.pdb	-3.7509047985076904	-0.30000001192092896
1VFB.pdb	1VFB_QC121A_fwd.pdb	-2.5550687313079834	-2.9000000953674316
1VFB.pdb	1VFB_RC125A_fwd.pdb	-1.8494007587432861	-1.7999999523162842
1VFB.pdb	1VFB_SC24A_fwd.pdb	-0.1718197613954544	-0.800000011920929
1VFB.pdb	1VFB_TC118A_fwd.pdb	-0.40787380933761597	-0.800000011920929
1VFB.pdb	1VFB_VC120A_fwd.pdb	-0.4116757810115814	-0.8999999761581421
1VFB.pdb	1VFB_YC23A_fwd.pdb	-1.8199836015701294	-0.4000000059604645
1VFB.pdb	1VFB_DH100A_fwd.pdb	-2.7614028453826904	-2.9000000953674316
1VFB.pdb	1VFB_DH54A_fwd.pdb	0.3031694293022156	-1.0
1VFB.pdb	1VFB_DH58E_fwd.pdb	0.21042867004871368	-0.07999999821186066
1VFB.pdb	1VFB_DH58N_fwd.pdb	0.011386001482605934	0.12999999523162842
1VFB.pdb	1VFB_GH31A_fwd.pdb	-0.3137092888355255	-0.30000001192092896
1VFB.pdb	1VFB_GH31E_fwd.pdb	0.40641650557518005	0.5099999904632568
1VFB.pdb	1VFB_GH31W_fwd.pdb	0.5923542380332947	-0.009999999776482582
1VFB.pdb	1VFB_RH99W_fwd.pdb	2.820199728012085	-0.7099999785423279
1VFB.pdb	1VFB_RH99Y_fwd.pdb	0.2021915763616562	-1.2599999904632568
1VFB.pdb	1VFB_SH28D_fwd.pdb	0.0726708322763443	-0.0
1VFB.pdb	1VFB_SH28E_fwd.pdb	-0.9242756962776184	0.10000000149011612
1VFB.pdb	1VFB_SH28N_fwd.pdb	-0.8404501080513	-0.15000000596046448
1VFB.pdb	1VFB_SH28Q_fwd.pdb	-0.3587664067745209	-0.07999999821186066
1VFB.pdb	1VFB_WH52A_fwd.pdb	-1.342437505722046	-0.8999999761581421
1VFB.pdb	1VFB_YH101A_fwd.pdb	-3.378401279449463	-4.0
1VFB.pdb	1VFB_YH101F_fwd.pdb	-0.4189673662185669	-1.600000023841858
1VFB.pdb	1VFB_YH32A_fwd.pdb	-1.8659125566482544	-1.100000023841858
1VFB.pdb	1VFB_YH32E_fwd.pdb	-0.5738734006881714	-1.909999966621399
1VFB.pdb	1VFB_LL46D_fwd.pdb	-0.27615949511528015	-8.0
1VFB.pdb	1VFB_LL46E_fwd.pdb	0.7799832224845886	-8.0
1VFB.pdb	1VFB_NL31W_fwd.pdb	1.6695975065231323	-0.17000000178813934
1VFB.pdb	1VFB_TL52F_fwd.pdb	0.8864336609840393	-0.4699999988079071
1VFB.pdb	1VFB_TL53R_fwd.pdb	-1.3996919393539429	-1.6699999570846558
1VFB.pdb	1VFB_WL92A_fwd.pdb	-0.7746821641921997	-3.299999952316284
1VFB.pdb	1VFB_YL32A_fwd.pdb	-3.022749662399292	-1.7000000476837158
1VFB.pdb	1VFB_YL32W_fwd.pdb	1.5062484741210938	-8.0
1VFB.pdb	1VFB_YL50A_fwd.pdb	-2.383847951889038	-0.5
1VFB.pdb	1VFB_YL50K_fwd.pdb	-0.3951832056045532	-1.6699999570846558
1VFB.pdb	1VFB_YL50R_fwd.pdb	0.157026469707489	-0.8500000238418579
