# Supplementary material for: Investigating the volume and diversity of data needed for generalizable antibody–antigen ΔΔG prediction
Source: Nat Comput Sci. 2025 Jul 8;5(8):635–47. doi: 10.1038/s43588-025-00823-8 (PMC12374841; doi:10.1038/s43588-025-00823-8)
Supplement: Supplementary file 4 — Unprocessed Graphinity model predictions and true values for experimental and synthetic ΔΔG values. [file 43588_2025_823_MOESM4_ESM.zip › Figure2/Figure2b-Graphinity_Predictions-10FoldCV_CDR_SeqId/Graphinity_Predictions-Experimental_ddG_645-10FoldCV_CDR_SeqId/with_reverse_mutations_with_non_binders/ddG_645-w_rev_muts_w_non_binders-cutoff_100-fold4.csv]

wt_pdb	mut_pdb	pred_score	true_label
1AK4.pdb	1AK4_AD88G_fwd.pdb	-0.06471064686775208	-2.490000009536743
1AK4.pdb	1AK4_AD88V_fwd.pdb	-0.8407090306282043	-0.6000000238418579
1AK4.pdb	1AK4_AD92G_fwd.pdb	0.2535615563392639	-0.4099999964237213
1AK4.pdb	1AK4_AD92V_fwd.pdb	0.17757880687713623	-0.1899999976158142
1AK4.pdb	1AK4_GD89A_fwd.pdb	-0.6407762169837952	-1.909999966621399
1AK4.pdb	1AK4_GD89V_fwd.pdb	-0.144010528922081	-2.859999895095825
1AK4.pdb	1AK4_HD87A_fwd.pdb	-0.5683252811431885	-0.8399999737739563
1AK4.pdb	1AK4_HD87Q_fwd.pdb	-0.16192175447940826	-0.800000011920929
1AK4.pdb	1AK4_HD87R_fwd.pdb	-0.042772792279720306	-1.4800000190734863
1AK4.pdb	1AK4_ID91A_fwd.pdb	-0.2967275381088257	-0.07000000029802322
1AK4.pdb	1AK4_ID91V_fwd.pdb	-0.6051785945892334	0.17000000178813934
1AK4.pdb	1AK4_PD85A_fwd.pdb	-0.5405918955802917	-0.9200000166893005
1AK4.pdb	1AK4_PD90A_fwd.pdb	-0.06779444962739944	-2.0
1AK4.pdb	1AK4_PD90V_fwd.pdb	-0.061808764934539795	-2.859999895095825
1AK4.pdb	1AK4_PD93A_fwd.pdb	-0.1435949057340622	-0.5099999904632568
1AK4.pdb	1AK4_VD86A_fwd.pdb	-0.7672075033187866	-0.8199999928474426
2NYY.pdb	2NYY_DA1030A_fwd.pdb	-0.6857256889343262	-0.009999999776482582
2NYY.pdb	2NYY_DA1034A_fwd.pdb	-3.824982166290283	-2.5299999713897705
2NYY.pdb	2NYY_EA892A_fwd.pdb	-2.3489761352539062	-2.8399999141693115
2NYY.pdb	2NYY_FA889A_fwd.pdb	-1.3127695322036743	-0.41999998688697815
2NYY.pdb	2NYY_FA925A_fwd.pdb	-5.171411037445068	-4.059999942779541
2NYY.pdb	2NYY_HA1036A_fwd.pdb	-4.111047267913818	-7.320000171661377
2NYY.pdb	2NYY_IA928A_fwd.pdb	0.30771374702453613	0.009999999776482582
2NYY.pdb	2NYY_KA1028A_fwd.pdb	-0.38204699754714966	0.029999999329447746
2NYY.pdb	2NYY_KA875A_fwd.pdb	-1.1362836360931396	-0.28999999165534973
2NYY.pdb	2NYY_KA895A_fwd.pdb	-0.904166579246521	0.14000000059604645
2NYY.pdb	2NYY_LA891A_fwd.pdb	-1.9871147871017456	-2.5899999141693115
2NYY.pdb	2NYY_NA890A_fwd.pdb	1.0555429458618164	-0.8899999856948853
2NYY.pdb	2NYY_NA926A_fwd.pdb	-1.4125474691390991	-0.10000000149011612
2NYY.pdb	2NYY_QA887A_fwd.pdb	0.8775514364242554	-0.5199999809265137
2NYY.pdb	2NYY_RA1033A_fwd.pdb	-0.5105679035186768	-0.8199999928474426
2NYY.pdb	2NYY_RA1266A_fwd.pdb	-0.7644365429878235	-0.30000001192092896
2NYY.pdb	2NYY_SA874A_fwd.pdb	-0.821246862411499	0.23000000417232513
2NYY.pdb	2NYY_SA927A_fwd.pdb	0.011775541119277477	-0.0
2NYY.pdb	2NYY_TA1035A_fwd.pdb	-0.8873531818389893	-1.6200000047683716
2NYY.pdb	2NYY_KH29R_fwd.pdb	-1.1010669469833374	-0.07000000029802322
2NYY.pdb	2NYY_MH33Q_fwd.pdb	-0.6905200481414795	0.05999999865889549
2NYY.pdb	2NYY_YH30D_fwd.pdb	-1.4614508152008057	-0.07000000029802322
2NYY.pdb	2NYY_YH30Q_fwd.pdb	-1.4666823148727417	-0.12999999523162842
2NYY.pdb	2NYY_YH56Q_fwd.pdb	-1.968328595161438	-0.5199999809265137
2NYY.pdb	2NYY_DL30Y_fwd.pdb	1.218777060508728	-0.6499999761581421
2NYY.pdb	2NYY_HL34R_fwd.pdb	1.1847282648086548	-0.10000000149011612
2NYY.pdb	2NYY_SL28Q_fwd.pdb	-0.6623717546463013	-0.41999998688697815
2NYY.pdb	2NYY_SL31N_fwd.pdb	-0.4221147298812866	0.36000001430511475
HM_2NYY.pdb	HM_2NYY_DA1061A_fwd.pdb	-0.20911653339862823	0.14000000059604645
HM_2NYY.pdb	HM_2NYY_DA901A_fwd.pdb	-1.5640709400177002	0.49000000953674316
HM_2NYY.pdb	HM_2NYY_EA919A_fwd.pdb	-4.334229469299316	-0.5
HM_2NYY.pdb	HM_2NYY_FA952A_fwd.pdb	-4.884258270263672	-1.5299999713897705
HM_2NYY.pdb	HM_2NYY_IA916A_fwd.pdb	0.19003544747829437	-0.949999988079071
HM_2NYY.pdb	HM_2NYY_KA914A_fwd.pdb	-0.3425098657608032	0.3100000023841858
HM_2NYY.pdb	HM_2NYY_KA954A_fwd.pdb	-0.10835058242082596	0.5
HM_2NYY.pdb	HM_2NYY_LA918A_fwd.pdb	-1.0685490369796753	-0.4099999964237213
HM_2NYY.pdb	HM_2NYY_NA917A_fwd.pdb	-0.7757845520973206	-0.30000001192092896
HM_2NYY.pdb	HM_2NYY_NA956A_fwd.pdb	-1.8585044145584106	-0.009999999776482582
HM_2NYY.pdb	HM_2NYY_PA1062A_fwd.pdb	-0.3145904541015625	-0.23999999463558197
HM_2NYY.pdb	HM_2NYY_RA1060A_fwd.pdb	-0.4811573028564453	-0.5799999833106995
HM_2NYY.pdb	HM_2NYY_RA1063A_fwd.pdb	-2.297914981842041	-4.440000057220459
HM_2NYY.pdb	HM_2NYY_RA902A_fwd.pdb	0.27321577072143555	0.019999999552965164
HM_2NYY.pdb	HM_2NYY_SA953A_fwd.pdb	-1.363651156425476	0.6600000262260437
HM_2NYY.pdb	HM_2NYY_TA922A_fwd.pdb	-0.47192609310150146	-0.6200000047683716
HM_2NYY.pdb	HM_2NYY_KH29R_fwd.pdb	0.5549008846282959	-0.5099999904632568
HM_2NYY.pdb	HM_2NYY_MH33Q_fwd.pdb	-0.694882869720459	0.009999999776482582
HM_2NYY.pdb	HM_2NYY_YH30D_fwd.pdb	-4.607198715209961	-0.9700000286102295
HM_2NYY.pdb	HM_2NYY_YH30Q_fwd.pdb	-2.875370979309082	-1.3300000429153442
HM_2NYY.pdb	HM_2NYY_YH56Q_fwd.pdb	-1.8249365091323853	-1.190000057220459
HM_2NYY.pdb	HM_2NYY_DL30Y_fwd.pdb	3.2958624362945557	-0.6000000238418579
HM_2NYY.pdb	HM_2NYY_HL34R_fwd.pdb	-1.8081144094467163	-0.6299999952316284
HM_2NYY.pdb	HM_2NYY_SL28Q_fwd.pdb	-0.9766534566879272	-0.699999988079071
HM_2NYY.pdb	HM_2NYY_SL31N_fwd.pdb	-1.0444438457489014	-1.2000000476837158
