# Supplementary material for: Investigating the volume and diversity of data needed for generalizable antibody–antigen ΔΔG prediction
Source: Nat Comput Sci. 2025 Jul 8;5(8):635–47. doi: 10.1038/s43588-025-00823-8 (PMC12374841; doi:10.1038/s43588-025-00823-8)
Supplement: Supplementary file 4 — Unprocessed Graphinity model predictions and true values for experimental and synthetic ΔΔG values. [file 43588_2025_823_MOESM4_ESM.zip › Figure2/Figure2b-Graphinity_Predictions-10FoldCV_CDR_SeqId/Graphinity_Predictions-Experimental_ddG_645-10FoldCV_CDR_SeqId/with_reverse_mutations_with_non_binders/ddG_645-w_rev_muts_w_non_binders-cutoff_100-fold5.csv]

wt_pdb	mut_pdb	pred_score	true_label
1JTG.pdb	1JTG_KA208A_fwd.pdb	0.06972263753414154	-0.8199999928474426
1JTG.pdb	1JTG_RA217A_fwd.pdb	-0.48759913444519043	-0.5600000023841858
1JTG.pdb	1JTG_SA105A_fwd.pdb	-0.4892992079257965	-0.5
1JTG.pdb	1JTG_SA209A_fwd.pdb	-0.7051655054092407	-1.3200000524520874
1JTG.pdb	1JTG_DB49A_fwd.pdb	-3.9310922622680664	-1.9800000190734863
2NZ9.pdb	2NZ9_DA1030A_fwd.pdb	-1.368388295173645	0.029999999329447746
2NZ9.pdb	2NZ9_DA1034A_fwd.pdb	-3.3557932376861572	-2.3399999141693115
2NZ9.pdb	2NZ9_EA892A_fwd.pdb	-1.0390872955322266	-2.7699999809265137
2NZ9.pdb	2NZ9_FA889A_fwd.pdb	-1.9822735786437988	0.05000000074505806
2NZ9.pdb	2NZ9_FA925A_fwd.pdb	-0.9102965593338013	-3.3399999141693115
2NZ9.pdb	2NZ9_HA1036A_fwd.pdb	-6.411955833435059	-7.420000076293945
2NZ9.pdb	2NZ9_IA928A_fwd.pdb	0.8208023309707642	-0.07000000029802322
2NZ9.pdb	2NZ9_KA1028A_fwd.pdb	-3.272235155105591	0.009999999776482582
2NZ9.pdb	2NZ9_KA875A_fwd.pdb	-0.7016764283180237	-0.5400000214576721
2NZ9.pdb	2NZ9_KA895A_fwd.pdb	-0.6090078353881836	0.30000001192092896
2NZ9.pdb	2NZ9_LA891A_fwd.pdb	-2.37324595451355	-2.2799999713897705
2NZ9.pdb	2NZ9_NA890A_fwd.pdb	-0.23056000471115112	-2.1600000858306885
2NZ9.pdb	2NZ9_NA926A_fwd.pdb	0.7262348532676697	0.15000000596046448
2NZ9.pdb	2NZ9_QA887A_fwd.pdb	-0.3345848023891449	-0.10000000149011612
2NZ9.pdb	2NZ9_RA1033A_fwd.pdb	-0.24648749828338623	-0.28999999165534973
2NZ9.pdb	2NZ9_RA1266A_fwd.pdb	-0.5378279089927673	-0.38999998569488525
2NZ9.pdb	2NZ9_SA874A_fwd.pdb	-1.4352658987045288	0.11999999731779099
2NZ9.pdb	2NZ9_SA927A_fwd.pdb	-1.4000589847564697	0.07999999821186066
2NZ9.pdb	2NZ9_TA1035A_fwd.pdb	-2.1744399070739746	-2.369999885559082
HM_2NZ9.pdb	HM_2NZ9_DA1061A_fwd.pdb	-0.03966423496603966	0.14000000059604645
HM_2NZ9.pdb	HM_2NZ9_DA901A_fwd.pdb	-0.4759623110294342	0.49000000953674316
HM_2NZ9.pdb	HM_2NZ9_EA919A_fwd.pdb	-0.698952317237854	-0.5
HM_2NZ9.pdb	HM_2NZ9_FA952A_fwd.pdb	-1.085091233253479	-1.5299999713897705
HM_2NZ9.pdb	HM_2NZ9_IA916A_fwd.pdb	-0.05594637244939804	-0.949999988079071
HM_2NZ9.pdb	HM_2NZ9_KA914A_fwd.pdb	-2.7293126583099365	0.3100000023841858
HM_2NZ9.pdb	HM_2NZ9_KA954A_fwd.pdb	0.22188794612884521	0.5
HM_2NZ9.pdb	HM_2NZ9_LA918A_fwd.pdb	-0.698293924331665	-0.4099999964237213
HM_2NZ9.pdb	HM_2NZ9_NA917A_fwd.pdb	-0.055114783346652985	-0.30000001192092896
HM_2NZ9.pdb	HM_2NZ9_NA956A_fwd.pdb	0.6433794498443604	-0.009999999776482582
HM_2NZ9.pdb	HM_2NZ9_PA1062A_fwd.pdb	-0.3218199610710144	-0.23999999463558197
HM_2NZ9.pdb	HM_2NZ9_RA1060A_fwd.pdb	-0.6212213039398193	-0.5799999833106995
HM_2NZ9.pdb	HM_2NZ9_RA1063A_fwd.pdb	-3.640348434448242	-4.440000057220459
HM_2NZ9.pdb	HM_2NZ9_RA902A_fwd.pdb	-0.260887086391449	0.019999999552965164
HM_2NZ9.pdb	HM_2NZ9_SA953A_fwd.pdb	-0.18630245327949524	0.6600000262260437
HM_2NZ9.pdb	HM_2NZ9_TA922A_fwd.pdb	-0.4908534288406372	-0.6200000047683716
