# Supplementary material for: Investigating the volume and diversity of data needed for generalizable antibody–antigen ΔΔG prediction
Source: Nat Comput Sci. 2025 Jul 8;5(8):635–47. doi: 10.1038/s43588-025-00823-8 (PMC12374841; doi:10.1038/s43588-025-00823-8)
Supplement: Supplementary file 4 — Unprocessed Graphinity model predictions and true values for experimental and synthetic ΔΔG values. [file 43588_2025_823_MOESM4_ESM.zip › Figure2/Figure2b-Graphinity_Predictions-10FoldCV_CDR_SeqId/Graphinity_Predictions-Experimental_ddG_645-10FoldCV_CDR_SeqId/with_reverse_mutations_with_non_binders/ddG_645-w_rev_muts_w_non_binders-cutoff_100-fold6.csv]

wt_pdb	mut_pdb	pred_score	true_label
1MHP.pdb	1MHP_FH99W_fwd.pdb	1.4123742580413818	-0.0
1MHP.pdb	1MHP_FH99Y_fwd.pdb	0.5632422566413879	-0.7599999904632568
1MHP.pdb	1MHP_GH100F_fwd.pdb	1.350156545639038	-0.5699999928474426
1MHP.pdb	1MHP_GH100I_fwd.pdb	0.5541277527809143	-8.0
1MHP.pdb	1MHP_GH100L_fwd.pdb	0.7429197430610657	-2.7300000190734863
1MHP.pdb	1MHP_GH100M_fwd.pdb	0.8062894940376282	-0.10000000149011612
1MHP.pdb	1MHP_GH100S_fwd.pdb	0.8668981790542603	-0.5600000023841858
1MHP.pdb	1MHP_GH100V_fwd.pdb	0.20505943894386292	-8.0
1MHP.pdb	1MHP_GH102S_fwd.pdb	0.8539037108421326	-8.0
1MHP.pdb	1MHP_GH53A_fwd.pdb	0.5822359919548035	-0.5099999904632568
1MHP.pdb	1MHP_GH53N_fwd.pdb	1.0851324796676636	-1.2599999904632568
1MHP.pdb	1MHP_GH53Q_fwd.pdb	0.6913501620292664	-8.0
1MHP.pdb	1MHP_GH53S_fwd.pdb	-0.05112621188163757	-0.6800000071525574
1MHP.pdb	1MHP_GH53W_fwd.pdb	-0.010900415480136871	-8.0
1MHP.pdb	1MHP_GH54I_fwd.pdb	0.816165566444397	-1.3600000143051147
1MHP.pdb	1MHP_GH54M_fwd.pdb	2.039022207260132	-8.0
1MHP.pdb	1MHP_GH54N_fwd.pdb	1.6136410236358643	-8.0
1MHP.pdb	1MHP_GH54T_fwd.pdb	1.6288831233978271	-1.1699999570846558
1MHP.pdb	1MHP_GH54Y_fwd.pdb	1.6305361986160278	-0.0
1MHP.pdb	1MHP_HH56Y_fwd.pdb	-0.2717444896697998	-8.0
1MHP.pdb	1MHP_KH64D_fwd.pdb	-0.48770737648010254	0.11999999731779099
1MHP.pdb	1MHP_KH64E_fwd.pdb	-0.5390584468841553	0.1599999964237213
1MHP.pdb	1MHP_KH64N_fwd.pdb	-0.4364793002605438	0.07000000029802322
1MHP.pdb	1MHP_KH64Q_fwd.pdb	0.0034777303226292133	0.1599999964237213
1MHP.pdb	1MHP_LH60D_fwd.pdb	-0.5755478143692017	0.11999999731779099
1MHP.pdb	1MHP_RH31Q_fwd.pdb	0.38614434003829956	-1.309999942779541
1MHP.pdb	1MHP_SH35A_fwd.pdb	0.028756067156791687	-1.5800000429153442
1MHP.pdb	1MHP_SH35Q_fwd.pdb	0.9206164479255676	-2.7300000190734863
1MHP.pdb	1MHP_SH35V_fwd.pdb	0.8932486176490784	-8.0
1MHP.pdb	1MHP_SH52M_fwd.pdb	-0.2803054451942444	-2.0799999237060547
1MHP.pdb	1MHP_SH52T_fwd.pdb	-1.1941337585449219	-8.0
1MHP.pdb	1MHP_TH33N_fwd.pdb	0.015475578606128693	-2.7300000190734863
1MHP.pdb	1MHP_TH33Q_fwd.pdb	0.5868181586265564	-8.0
1MHP.pdb	1MHP_TH33V_fwd.pdb	1.4706593751907349	-0.4300000071525574
1MHP.pdb	1MHP_TH50E_fwd.pdb	0.9103826284408569	-8.0
1MHP.pdb	1MHP_TH50Q_fwd.pdb	1.1320360898971558	-8.0
1MHP.pdb	1MHP_TH50V_fwd.pdb	-0.5916880369186401	0.25999999046325684
1MHP.pdb	1MHP_YH58E_fwd.pdb	-0.2737533748149872	-2.0799999237060547
1MHP.pdb	1MHP_YH58Q_fwd.pdb	-0.9561358690261841	-2.0799999237060547
1MHP.pdb	1MHP_YH58W_fwd.pdb	0.042005881667137146	-0.8199999928474426
1MHP.pdb	1MHP_YH59E_fwd.pdb	-1.5309951305389404	-0.5400000214576721
1MHP.pdb	1MHP_GL91Q_fwd.pdb	0.7729005217552185	-1.5800000429153442
1MHP.pdb	1MHP_GL91S_fwd.pdb	0.24063026905059814	-0.5099999904632568
1MHP.pdb	1MHP_HL30K_fwd.pdb	-0.2576160430908203	-1.1699999570846558
1MHP.pdb	1MHP_HL30R_fwd.pdb	-0.625982403755188	-1.1200000047683716
1MHP.pdb	1MHP_HL30W_fwd.pdb	0.4703660011291504	-1.2599999904632568
1MHP.pdb	1MHP_LL48F_fwd.pdb	0.9102126359939575	-0.7099999785423279
1MHP.pdb	1MHP_LL48K_fwd.pdb	-0.18735969066619873	-0.9300000071525574
1MHP.pdb	1MHP_LL48W_fwd.pdb	0.7100043892860413	-1.909999966621399
1MHP.pdb	1MHP_LL48Y_fwd.pdb	1.7862595319747925	-8.0
1MHP.pdb	1MHP_NL29K_fwd.pdb	-0.42141178250312805	-8.0
1MHP.pdb	1MHP_NL29V_fwd.pdb	-1.8164055347442627	-1.0499999523162842
1MHP.pdb	1MHP_NL29W_fwd.pdb	0.8334037065505981	-1.5800000429153442
1MHP.pdb	1MHP_NL29Y_fwd.pdb	0.7322818040847778	-1.909999966621399
1MHP.pdb	1MHP_NL51D_fwd.pdb	0.6774474382400513	-0.5
1MHP.pdb	1MHP_NL51E_fwd.pdb	0.8496706485748291	0.18000000715255737
1MHP.pdb	1MHP_NL51K_fwd.pdb	0.1358036994934082	-0.6600000262260437
1MHP.pdb	1MHP_NL51R_fwd.pdb	0.7957868576049805	-0.8500000238418579
1MHP.pdb	1MHP_NL51Y_fwd.pdb	0.7915415167808533	0.10000000149011612
1MHP.pdb	1MHP_NL92D_fwd.pdb	-1.6252562999725342	-8.0
1MHP.pdb	1MHP_SL23R_fwd.pdb	1.1587096452713013	0.07000000029802322
1MHP.pdb	1MHP_SL27Q_fwd.pdb	-0.6314111948013306	0.6700000166893005
1MHP.pdb	1MHP_SL90K_fwd.pdb	-0.8419812917709351	-8.0
1MHP.pdb	1MHP_SL90Q_fwd.pdb	-0.7559029459953308	-1.7799999713897705
1MHP.pdb	1MHP_SL90R_fwd.pdb	-0.6551368236541748	-2.7300000190734863
1MHP.pdb	1MHP_SL90T_fwd.pdb	-0.4286811053752899	-2.319999933242798
1MHP.pdb	1MHP_SL90W_fwd.pdb	0.1576370745897293	-8.0
1MHP.pdb	1MHP_WL89Q_fwd.pdb	-0.49034011363983154	-2.0799999237060547
3BN9.pdb	3BN9_DA214A_fwd.pdb	-0.8462276458740234	-0.5699999928474426
3BN9.pdb	3BN9_DA46A_fwd.pdb	-0.5916242599487305	-0.41999998688697815
3BN9.pdb	3BN9_DA47A_fwd.pdb	-1.2555047273635864	-0.3100000023841858
3BN9.pdb	3BN9_DA91A_fwd.pdb	-0.8065464496612549	-6.699999809265137
3BN9.pdb	3BN9_EA163A_fwd.pdb	-0.2621356248855591	-0.3700000047683716
3BN9.pdb	3BN9_FA50A_fwd.pdb	-1.0445196628570557	0.05000000074505806
3BN9.pdb	3BN9_FA89A_fwd.pdb	-1.2026721239089966	-0.6399999856948853
3BN9.pdb	3BN9_FA92A_fwd.pdb	0.6006028652191162	-6.699999809265137
3BN9.pdb	3BN9_HA138A_fwd.pdb	-0.1449902504682541	-0.09000000357627869
3BN9.pdb	3BN9_IA26A_fwd.pdb	-0.07685915380716324	-0.0
3BN9.pdb	3BN9_IA45A_fwd.pdb	0.7285072207450867	-0.8399999737739563
3BN9.pdb	3BN9_KA221A_fwd.pdb	0.08380571007728577	-0.7900000214576721
3BN9.pdb	3BN9_LA147A_fwd.pdb	-1.1553071737289429	-0.3400000035762787
3BN9.pdb	3BN9_NA90A_fwd.pdb	-0.2933428883552551	-0.7699999809265137
3BN9.pdb	3BN9_QA140A_fwd.pdb	0.1809108853340149	-0.12999999523162842
3BN9.pdb	3BN9_QA168A_fwd.pdb	-2.384579658508301	0.029999999329447746
3BN9.pdb	3BN9_QA169A_fwd.pdb	-1.6216627359390259	-2.509999990463257
3BN9.pdb	3BN9_QA218A_fwd.pdb	-1.2586097717285156	-0.7099999785423279
3BN9.pdb	3BN9_QA23A_fwd.pdb	0.19652171432971954	0.41999998688697815
3BN9.pdb	3BN9_RA219A_fwd.pdb	-0.8240895867347717	0.09000000357627869
3BN9.pdb	3BN9_RA48A_fwd.pdb	-0.9245337247848511	0.05000000074505806
3BN9.pdb	3BN9_RA51A_fwd.pdb	0.567025899887085	0.07000000029802322
3BN9.pdb	3BN9_RA82A_fwd.pdb	-0.6326225996017456	0.1599999964237213
3BN9.pdb	3BN9_TA144A_fwd.pdb	0.23889973759651184	-0.28999999165534973
3BN9.pdb	3BN9_TA93A_fwd.pdb	-0.8425578474998474	-1.1299999952316284
3BN9.pdb	3BN9_YA141A_fwd.pdb	-1.7113697528839111	-1.090000033378601
3BN9.pdb	3BN9_YA52A_fwd.pdb	-1.7287038564682007	-0.019999999552965164
3BN9.pdb	3BN9_PH104H_fwd.pdb	0.2799149453639984	-8.0
3BN9.pdb	3BN9_QH105V_fwd.pdb	0.3285609483718872	-1.3600000143051147
3BN9.pdb	3BN9_SH30G_fwd.pdb	-0.5548499822616577	-1.3600000143051147
3BN9.pdb	3BN9_SH30N_fwd.pdb	0.7122247815132141	-1.3600000143051147
3BN9.pdb	3BN9_TH28R_fwd.pdb	-1.0845224857330322	-0.30000001192092896
3BN9.pdb	3BN9_TH102Q_fwd.pdb	-0.3055059015750885	-0.0
3BN9.pdb	3BN9_TH102R_fwd.pdb	0.2343035340309143	0.05999999865889549
3BN9.pdb	3BN9_YH103S_fwd.pdb	-0.7960538268089294	-0.4099999964237213
HM_3BN9.pdb	HM_3BN9_PH104H_fwd.pdb	0.46201106905937195	-1.3600000143051147
HM_3BN9.pdb	HM_3BN9_QH105V_fwd.pdb	0.5406855940818787	-0.4099999964237213
HM_3BN9.pdb	HM_3BN9_SH30G_fwd.pdb	-0.4498404264450073	-0.7099999785423279
HM_3BN9.pdb	HM_3BN9_SH30N_fwd.pdb	1.3289464712142944	-0.7099999785423279
HM_3BN9.pdb	HM_3BN9_TH28R_fwd.pdb	-0.97935551404953	0.23999999463558197
HM_3BN9.pdb	HM_3BN9_TH102Q_fwd.pdb	0.6020170450210571	0.1599999964237213
HM_3BN9.pdb	HM_3BN9_TH102R_fwd.pdb	0.6496458649635315	1.5700000524520874
HM_3BN9.pdb	HM_3BN9_YH103S_fwd.pdb	-1.0609480142593384	-0.5400000214576721
