# Supplementary material for: Investigating the volume and diversity of data needed for generalizable antibody–antigen ΔΔG prediction
Source: Nat Comput Sci. 2025 Jul 8;5(8):635–47. doi: 10.1038/s43588-025-00823-8 (PMC12374841; doi:10.1038/s43588-025-00823-8)
Supplement: Supplementary file 4 — Unprocessed Graphinity model predictions and true values for experimental and synthetic ΔΔG values. [file 43588_2025_823_MOESM4_ESM.zip › Figure2/Figure2b-Graphinity_Predictions-10FoldCV_CDR_SeqId/Graphinity_Predictions-Experimental_ddG_645-10FoldCV_CDR_SeqId/with_reverse_mutations_with_non_binders/ddG_645-w_rev_muts_w_non_binders-cutoff_100-fold8.csv]

wt_pdb	mut_pdb	pred_score	true_label
1BJ1.pdb	1BJ1_FV4A_fwd.pdb	-3.12385892868042	-0.0
1BJ1.pdb	1BJ1_YV8A_fwd.pdb	-2.595308780670166	-0.0
1BJ1.pdb	1BJ1_EW80A_fwd.pdb	2.0447068214416504	-0.8199999928474426
1BJ1.pdb	1BJ1_GW75A_fwd.pdb	-0.29897356033325195	-2.759999990463257
1BJ1.pdb	1BJ1_GW79A_fwd.pdb	-0.1368171125650406	-3.690000057220459
1BJ1.pdb	1BJ1_HW73A_fwd.pdb	-0.07640977948904037	-0.0
1BJ1.pdb	1BJ1_HW77A_fwd.pdb	-1.5324105024337769	-0.0
1BJ1.pdb	1BJ1_IW67A_fwd.pdb	-0.2620135545730591	-0.8199999928474426
1BJ1.pdb	1BJ1_IW70A_fwd.pdb	-0.587133526802063	-3.690000057220459
1BJ1.pdb	1BJ1_IW78A_fwd.pdb	0.37513166666030884	-0.4099999964237213
1BJ1.pdb	1BJ1_KW35A_fwd.pdb	-0.47338050603866577	-0.4099999964237213
1BJ1.pdb	1BJ1_KW71A_fwd.pdb	-0.46432584524154663	-0.6499999761581421
1BJ1.pdb	1BJ1_MW68A_fwd.pdb	-2.415391445159912	-3.690000057220459
1BJ1.pdb	1BJ1_MW81A_fwd.pdb	0.12058250606060028	-1.4199999570846558
1BJ1.pdb	1BJ1_QW66A_fwd.pdb	1.208336591720581	-0.0
1BJ1.pdb	1BJ1_QW74A_fwd.pdb	-0.6726593971252441	-0.0
1BJ1.pdb	1BJ1_QW76A_fwd.pdb	-0.32142430543899536	-1.75
1BJ1.pdb	1BJ1_RW69A_fwd.pdb	-2.3981852531433105	-3.690000057220459
1BJ1.pdb	1BJ1_YW32A_fwd.pdb	0.8902912139892578	-0.8199999928474426
1CZ8.pdb	1CZ8_FV4A_fwd.pdb	0.15084712207317352	-0.0
1CZ8.pdb	1CZ8_YV8A_fwd.pdb	2.084592819213867	-0.0
1CZ8.pdb	1CZ8_EW80A_fwd.pdb	0.9256811738014221	-1.149999976158142
1CZ8.pdb	1CZ8_GW75A_fwd.pdb	-0.18268336355686188	-2.6700000762939453
1CZ8.pdb	1CZ8_GW79A_fwd.pdb	-1.0856804847717285	-4.099999904632568
1CZ8.pdb	1CZ8_HW73A_fwd.pdb	-0.2869807481765747	-0.0
1CZ8.pdb	1CZ8_HW77A_fwd.pdb	-2.015751838684082	-0.0
1CZ8.pdb	1CZ8_IW67A_fwd.pdb	2.282788038253784	-0.949999988079071
1CZ8.pdb	1CZ8_IW70A_fwd.pdb	0.5545699596405029	-1.2999999523162842
1CZ8.pdb	1CZ8_IW78A_fwd.pdb	1.370613932609558	-1.059999942779541
1CZ8.pdb	1CZ8_KW35A_fwd.pdb	-0.286543607711792	-0.0
1CZ8.pdb	1CZ8_KW71A_fwd.pdb	0.703834593296051	-1.3600000143051147
1CZ8.pdb	1CZ8_MW68A_fwd.pdb	-1.253176212310791	-4.099999904632568
1CZ8.pdb	1CZ8_MW81A_fwd.pdb	1.1907172203063965	-1.909999966621399
1CZ8.pdb	1CZ8_QW66A_fwd.pdb	-0.03708157688379288	-0.6499999761581421
1CZ8.pdb	1CZ8_QW74A_fwd.pdb	0.6134970784187317	-0.0
1CZ8.pdb	1CZ8_QW76A_fwd.pdb	0.12863601744174957	-1.059999942779541
1CZ8.pdb	1CZ8_RW69A_fwd.pdb	-2.5941169261932373	-0.8199999928474426
1CZ8.pdb	1CZ8_YW32A_fwd.pdb	-0.44922375679016113	-1.940000057220459
1DQJ.pdb	1DQJ_DC101A_fwd.pdb	-0.19601239264011383	-1.2999999523162842
1DQJ.pdb	1DQJ_KC96A_fwd.pdb	-2.2133030891418457	-6.099999904632568
1DQJ.pdb	1DQJ_KC97A_fwd.pdb	-1.2361290454864502	-3.5
1DQJ.pdb	1DQJ_LC75A_fwd.pdb	-3.2067620754241943	-1.5
1DQJ.pdb	1DQJ_NC93A_fwd.pdb	-0.5403209328651428	-0.6000000238418579
1DQJ.pdb	1DQJ_RC21A_fwd.pdb	-0.5038450956344604	-1.2999999523162842
1DQJ.pdb	1DQJ_SC100A_fwd.pdb	-1.0577155351638794	-0.800000011920929
1DQJ.pdb	1DQJ_TC89A_fwd.pdb	0.43302083015441895	-0.800000011920929
1DQJ.pdb	1DQJ_WC62A_fwd.pdb	-0.2283661961555481	-0.800000011920929
1DQJ.pdb	1DQJ_WC63A_fwd.pdb	0.6239333152770996	-1.2999999523162842
1DQJ.pdb	1DQJ_YC20A_fwd.pdb	-0.5986841320991516	-3.299999952316284
1DQJ.pdb	1DQJ_DH32A_fwd.pdb	-0.20709897577762604	-2.0
1DQJ.pdb	1DQJ_WH98A_fwd.pdb	-2.0871989727020264	-4.900000095367432
1DQJ.pdb	1DQJ_YH33A_fwd.pdb	-5.685200214385986	-5.5
1DQJ.pdb	1DQJ_YH50A_fwd.pdb	-4.831422328948975	-6.900000095367432
1DQJ.pdb	1DQJ_YH53A_fwd.pdb	0.106778085231781	-1.2000000476837158
1DQJ.pdb	1DQJ_NL31A_fwd.pdb	-0.06565055251121521	-2.0
1DQJ.pdb	1DQJ_NL32A_fwd.pdb	0.30336612462997437	-4.099999904632568
1DQJ.pdb	1DQJ_SL91A_fwd.pdb	-2.207414388656616	-1.399999976158142
1DQJ.pdb	1DQJ_YL50A_fwd.pdb	-0.914785623550415	-2.700000047683716
1DQJ.pdb	1DQJ_YL96A_fwd.pdb	-0.6853547692298889	-1.100000023841858
