# Supplementary material for: Investigating the volume and diversity of data needed for generalizable antibody–antigen ΔΔG prediction
Source: Nat Comput Sci. 2025 Jul 8;5(8):635–47. doi: 10.1038/s43588-025-00823-8 (PMC12374841; doi:10.1038/s43588-025-00823-8)
Supplement: Supplementary file 4 — Unprocessed Graphinity model predictions and true values for experimental and synthetic ΔΔG values. [file 43588_2025_823_MOESM4_ESM.zip › Figure2/Figure2b-Graphinity_Predictions-10FoldCV_CDR_SeqId/Graphinity_Predictions-Experimental_ddG_645-10FoldCV_CDR_SeqId/with_reverse_mutations_with_non_binders/ddG_645-w_rev_muts_w_non_binders-cutoff_100-fold9.csv]

wt_pdb	mut_pdb	pred_score	true_label
1MLC.pdb	1MLC_KH65D_fwd.pdb	1.1218122243881226	-0.019999999552965164
1MLC.pdb	1MLC_SH57A_fwd.pdb	0.404468297958374	0.3799999952316284
1MLC.pdb	1MLC_SH57V_fwd.pdb	1.8619791269302368	0.49000000953674316
1MLC.pdb	1MLC_TH28D_fwd.pdb	-0.9443236589431763	0.15000000596046448
1MLC.pdb	1MLC_TH31A_fwd.pdb	-0.9857286810874939	-0.44999998807907104
1MLC.pdb	1MLC_TH31V_fwd.pdb	-0.973657488822937	-0.5299999713897705
1MLC.pdb	1MLC_TH31W_fwd.pdb	-0.7908995151519775	-0.12999999523162842
1MLC.pdb	1MLC_TH58D_fwd.pdb	1.1377593278884888	0.5600000023841858
1MLC.pdb	1MLC_NL32G_fwd.pdb	0.028864802792668343	0.8500000238418579
1MLC.pdb	1MLC_NL32Y_fwd.pdb	2.086359977722168	-0.0
1MLC.pdb	1MLC_NL92A_fwd.pdb	-1.247935175895691	1.25
2JEL.pdb	2JEL_AP82S_fwd.pdb	0.6405414938926697	-0.0
2JEL.pdb	2JEL_DP69E_fwd.pdb	1.2470322847366333	-0.9599999785423279
2JEL.pdb	2JEL_EP5D_fwd.pdb	0.500083327293396	-0.4099999964237213
2JEL.pdb	2JEL_EP5Q_fwd.pdb	-0.1099330484867096	-0.7200000286102295
2JEL.pdb	2JEL_EP66K_fwd.pdb	-0.8323798775672913	-4.130000114440918
2JEL.pdb	2JEL_EP68A_fwd.pdb	-0.16817958652973175	-0.4099999964237213
2JEL.pdb	2JEL_EP70A_fwd.pdb	-1.1810404062271118	-2.75
2JEL.pdb	2JEL_EP70K_fwd.pdb	-0.28497114777565	-4.130000114440918
2JEL.pdb	2JEL_EP75R_fwd.pdb	1.0381931066513062	-2.75
2JEL.pdb	2JEL_EP83A_fwd.pdb	0.7164112329483032	-0.0
2JEL.pdb	2JEL_EP85A_fwd.pdb	0.11494484543800354	-0.0
2JEL.pdb	2JEL_EP85D_fwd.pdb	0.37855690717697144	-0.0
2JEL.pdb	2JEL_EP85K_fwd.pdb	0.21356502175331116	-0.0
2JEL.pdb	2JEL_EP85Q_fwd.pdb	-0.2099275141954422	-0.0
2JEL.pdb	2JEL_FP2W_fwd.pdb	-0.1622484028339386	-2.640000104904175
2JEL.pdb	2JEL_FP2Y_fwd.pdb	0.3199036717414856	-0.0
2JEL.pdb	2JEL_HP76A_fwd.pdb	-0.01739964447915554	0.4099999964237213
2JEL.pdb	2JEL_HP76D_fwd.pdb	0.3089650869369507	0.6600000262260437
2JEL.pdb	2JEL_KP24E_fwd.pdb	1.0422743558883667	-0.0
2JEL.pdb	2JEL_KP27E_fwd.pdb	0.14588791131973267	-0.0
2JEL.pdb	2JEL_KP72E_fwd.pdb	0.19916601479053497	-0.4099999964237213
2JEL.pdb	2JEL_KP72R_fwd.pdb	0.3035407066345215	-0.0
2JEL.pdb	2JEL_KP79E_fwd.pdb	-0.2672136127948761	-0.4099999964237213
2JEL.pdb	2JEL_NP12D_fwd.pdb	0.44528818130493164	-0.0
2JEL.pdb	2JEL_NP38T_fwd.pdb	0.7844277024269104	-0.0
2JEL.pdb	2JEL_PP11E_fwd.pdb	-0.37899065017700195	-0.0
2JEL.pdb	2JEL_QP3K_fwd.pdb	-0.005160929635167122	-4.130000114440918
2JEL.pdb	2JEL_QP4K_fwd.pdb	-0.16106167435646057	-1.3799999952316284
2JEL.pdb	2JEL_QP57E_fwd.pdb	-0.40069615840911865	0.4099999964237213
2JEL.pdb	2JEL_QP71E_fwd.pdb	-0.2505388557910919	-2.75
2JEL.pdb	2JEL_RP17G_fwd.pdb	-0.0399375855922699	-0.0
2JEL.pdb	2JEL_RP17K_fwd.pdb	-1.0043307542800903	-0.0
2JEL.pdb	2JEL_SP41C_fwd.pdb	-0.9486019611358643	-1.5099999904632568
2JEL.pdb	2JEL_SP43C_fwd.pdb	-0.06503012031316757	-0.0
2JEL.pdb	2JEL_SP46C_fwd.pdb	-0.475835919380188	-0.0
2JEL.pdb	2JEL_SP64T_fwd.pdb	-1.2114149332046509	-4.130000114440918
2JEL.pdb	2JEL_TP34Q_fwd.pdb	-0.8611753582954407	-0.0
2JEL.pdb	2JEL_TP36Q_fwd.pdb	-1.4555362462997437	-0.4099999964237213
2JEL.pdb	2JEL_TP62A_fwd.pdb	-1.2541532516479492	-0.0
2JEL.pdb	2JEL_TP62N_fwd.pdb	0.12554992735385895	-0.0
2JEL.pdb	2JEL_TP7N_fwd.pdb	-0.38184434175491333	-0.4099999964237213
2JEL.pdb	2JEL_TP7S_fwd.pdb	-0.04497620463371277	-0.0
2JEL.pdb	2JEL_VP6F_fwd.pdb	0.1403728574514389	-0.0
3NPS.pdb	3NPS_DA214A_fwd.pdb	0.38814443349838257	-1.4800000190734863
3NPS.pdb	3NPS_DA46A_fwd.pdb	-0.1277070790529251	-0.3400000035762787
3NPS.pdb	3NPS_DA47A_fwd.pdb	-0.9601759910583496	-1.0800000429153442
3NPS.pdb	3NPS_DA91A_fwd.pdb	-0.9460330605506897	-1.5199999809265137
3NPS.pdb	3NPS_EA163A_fwd.pdb	-1.0151312351226807	-0.6200000047683716
3NPS.pdb	3NPS_FA50A_fwd.pdb	-2.562969207763672	-0.2199999988079071
3NPS.pdb	3NPS_FA89A_fwd.pdb	0.17621740698814392	-1.6100000143051147
3NPS.pdb	3NPS_FA92A_fwd.pdb	-1.5959882736206055	-0.4699999988079071
3NPS.pdb	3NPS_HA138A_fwd.pdb	-0.5378181338310242	-1.8899999856948853
3NPS.pdb	3NPS_IA26A_fwd.pdb	-0.2344086766242981	-0.6499999761581421
3NPS.pdb	3NPS_IA45A_fwd.pdb	-0.7444755434989929	0.3400000035762787
3NPS.pdb	3NPS_KA221A_fwd.pdb	-0.010450420901179314	0.10000000149011612
3NPS.pdb	3NPS_LA147A_fwd.pdb	0.6086101531982422	-0.30000001192092896
3NPS.pdb	3NPS_NA90A_fwd.pdb	0.6767464876174927	-0.25999999046325684
3NPS.pdb	3NPS_QA140A_fwd.pdb	0.6696633100509644	-0.30000001192092896
3NPS.pdb	3NPS_QA168A_fwd.pdb	1.3062409162521362	0.05999999865889549
3NPS.pdb	3NPS_QA169A_fwd.pdb	-0.00736590288579464	-0.75
3NPS.pdb	3NPS_QA218A_fwd.pdb	0.030109429731965065	0.03999999910593033
3NPS.pdb	3NPS_QA23A_fwd.pdb	1.1877282857894897	-0.029999999329447746
3NPS.pdb	3NPS_RA219A_fwd.pdb	0.15694095194339752	0.07999999821186066
3NPS.pdb	3NPS_RA48A_fwd.pdb	-1.2288252115249634	1.0700000524520874
3NPS.pdb	3NPS_RA51A_fwd.pdb	0.6169748902320862	-0.14000000059604645
3NPS.pdb	3NPS_RA82A_fwd.pdb	-0.4852992296218872	0.15000000596046448
3NPS.pdb	3NPS_TA144A_fwd.pdb	-0.6429367065429688	-0.18000000715255737
3NPS.pdb	3NPS_TA93A_fwd.pdb	-0.30244168639183044	-0.7300000190734863
3NPS.pdb	3NPS_YA141A_fwd.pdb	-1.8706990480422974	-1.7899999618530273
3NPS.pdb	3NPS_YA52A_fwd.pdb	-0.7010807394981384	-0.46000000834465027
