# Supplementary material for: Investigating the volume and diversity of data needed for generalizable antibody–antigen ΔΔG prediction
Source: Nat Comput Sci. 2025 Jul 8;5(8):635–47. doi: 10.1038/s43588-025-00823-8 (PMC12374841; doi:10.1038/s43588-025-00823-8)
Supplement: Supplementary file 4 — Unprocessed Graphinity model predictions and true values for experimental and synthetic ΔΔG values. [file 43588_2025_823_MOESM4_ESM.zip › Figure2/Figure2b-Graphinity_Predictions-10FoldCV_CDR_SeqId/Graphinity_Predictions-Experimental_ddG_645-10FoldCV_CDR_SeqId/with_reverse_mutations_with_non_binders/ddG_645-w_rev_muts_w_non_binders-cutoff_70-fold0.csv]

wt_pdb	mut_pdb	pred_score	true_label
2NYY.pdb	2NYY_DA1030A_fwd.pdb	-0.2926112115383148	-0.009999999776482582
2NYY.pdb	2NYY_DA1034A_fwd.pdb	-1.2386325597763062	-2.5299999713897705
2NYY.pdb	2NYY_EA892A_fwd.pdb	0.14915946125984192	-2.8399999141693115
2NYY.pdb	2NYY_FA889A_fwd.pdb	-0.9099193215370178	-0.41999998688697815
2NYY.pdb	2NYY_FA925A_fwd.pdb	-1.152609944343567	-4.059999942779541
2NYY.pdb	2NYY_HA1036A_fwd.pdb	-1.2530351877212524	-7.320000171661377
2NYY.pdb	2NYY_IA928A_fwd.pdb	-0.028020359575748444	0.009999999776482582
2NYY.pdb	2NYY_KA1028A_fwd.pdb	-0.09015947580337524	0.029999999329447746
2NYY.pdb	2NYY_KA875A_fwd.pdb	-0.3506542146205902	-0.28999999165534973
2NYY.pdb	2NYY_KA895A_fwd.pdb	-0.006237506866455078	0.14000000059604645
2NYY.pdb	2NYY_LA891A_fwd.pdb	0.08249934017658234	-2.5899999141693115
2NYY.pdb	2NYY_NA890A_fwd.pdb	-0.8411625027656555	-0.8899999856948853
2NYY.pdb	2NYY_NA926A_fwd.pdb	-0.4698956608772278	-0.10000000149011612
2NYY.pdb	2NYY_QA887A_fwd.pdb	-0.35809868574142456	-0.5199999809265137
2NYY.pdb	2NYY_RA1033A_fwd.pdb	-0.3279285430908203	-0.8199999928474426
2NYY.pdb	2NYY_RA1266A_fwd.pdb	-0.32288217544555664	-0.30000001192092896
2NYY.pdb	2NYY_SA874A_fwd.pdb	-0.2705512046813965	0.23000000417232513
2NYY.pdb	2NYY_SA927A_fwd.pdb	-0.5888132452964783	-0.0
2NYY.pdb	2NYY_TA1035A_fwd.pdb	-0.05323947221040726	-1.6200000047683716
2NYY.pdb	2NYY_KH29R_fwd.pdb	-0.5376736521720886	-0.07000000029802322
2NYY.pdb	2NYY_MH33Q_fwd.pdb	0.02330746501684189	0.05999999865889549
2NYY.pdb	2NYY_YH30D_fwd.pdb	-0.19066563248634338	-0.07000000029802322
2NYY.pdb	2NYY_YH30Q_fwd.pdb	0.005859678611159325	-0.12999999523162842
2NYY.pdb	2NYY_YH56Q_fwd.pdb	-0.038775138556957245	-0.5199999809265137
2NYY.pdb	2NYY_DL30Y_fwd.pdb	1.2933108806610107	-0.6499999761581421
2NYY.pdb	2NYY_HL34R_fwd.pdb	0.5532058477401733	-0.10000000149011612
2NYY.pdb	2NYY_SL28Q_fwd.pdb	-0.13087695837020874	-0.41999998688697815
2NYY.pdb	2NYY_SL31N_fwd.pdb	-0.1679229438304901	0.36000001430511475
HM_2NYY.pdb	HM_2NYY_DA1061A_fwd.pdb	-0.7057235836982727	0.14000000059604645
HM_2NYY.pdb	HM_2NYY_DA901A_fwd.pdb	-0.28631773591041565	0.49000000953674316
HM_2NYY.pdb	HM_2NYY_EA919A_fwd.pdb	-0.6675335168838501	-0.5
HM_2NYY.pdb	HM_2NYY_FA952A_fwd.pdb	-0.9757074117660522	-1.5299999713897705
HM_2NYY.pdb	HM_2NYY_IA916A_fwd.pdb	-0.800817608833313	-0.949999988079071
HM_2NYY.pdb	HM_2NYY_KA914A_fwd.pdb	-0.10324839502573013	0.3100000023841858
HM_2NYY.pdb	HM_2NYY_KA954A_fwd.pdb	-0.00829402357339859	0.5
HM_2NYY.pdb	HM_2NYY_LA918A_fwd.pdb	-0.0758221447467804	-0.4099999964237213
HM_2NYY.pdb	HM_2NYY_NA917A_fwd.pdb	-0.9243183732032776	-0.30000001192092896
HM_2NYY.pdb	HM_2NYY_NA956A_fwd.pdb	-0.8654123544692993	-0.009999999776482582
HM_2NYY.pdb	HM_2NYY_PA1062A_fwd.pdb	0.3757310211658478	-0.23999999463558197
HM_2NYY.pdb	HM_2NYY_RA1060A_fwd.pdb	-0.25759440660476685	-0.5799999833106995
HM_2NYY.pdb	HM_2NYY_RA1063A_fwd.pdb	-0.9962087869644165	-4.440000057220459
HM_2NYY.pdb	HM_2NYY_RA902A_fwd.pdb	-0.7334635257720947	0.019999999552965164
HM_2NYY.pdb	HM_2NYY_SA953A_fwd.pdb	-1.0845448970794678	0.6600000262260437
HM_2NYY.pdb	HM_2NYY_TA922A_fwd.pdb	-0.6716197729110718	-0.6200000047683716
HM_2NYY.pdb	HM_2NYY_KH29R_fwd.pdb	-0.06316585093736649	-0.5099999904632568
HM_2NYY.pdb	HM_2NYY_MH33Q_fwd.pdb	0.19254285097122192	0.009999999776482582
HM_2NYY.pdb	HM_2NYY_YH30D_fwd.pdb	-0.5806403756141663	-0.9700000286102295
HM_2NYY.pdb	HM_2NYY_YH30Q_fwd.pdb	-0.37431401014328003	-1.3300000429153442
HM_2NYY.pdb	HM_2NYY_YH56Q_fwd.pdb	-0.5082994699478149	-1.190000057220459
HM_2NYY.pdb	HM_2NYY_DL30Y_fwd.pdb	0.38841456174850464	-0.6000000238418579
HM_2NYY.pdb	HM_2NYY_HL34R_fwd.pdb	-0.28803595900535583	-0.6299999952316284
HM_2NYY.pdb	HM_2NYY_SL28Q_fwd.pdb	-0.12463181465864182	-0.699999988079071
HM_2NYY.pdb	HM_2NYY_SL31N_fwd.pdb	-0.7736855149269104	-1.2000000476837158
2NZ9.pdb	2NZ9_DA1030A_fwd.pdb	-0.4243064224720001	0.029999999329447746
2NZ9.pdb	2NZ9_DA1034A_fwd.pdb	-0.9282433986663818	-2.3399999141693115
2NZ9.pdb	2NZ9_EA892A_fwd.pdb	-0.1156616136431694	-2.7699999809265137
2NZ9.pdb	2NZ9_FA889A_fwd.pdb	-0.6488268375396729	0.05000000074505806
2NZ9.pdb	2NZ9_FA925A_fwd.pdb	-1.0536470413208008	-3.3399999141693115
2NZ9.pdb	2NZ9_HA1036A_fwd.pdb	-0.6618657112121582	-7.420000076293945
2NZ9.pdb	2NZ9_IA928A_fwd.pdb	-0.3566444516181946	-0.07000000029802322
2NZ9.pdb	2NZ9_KA1028A_fwd.pdb	-1.008424997329712	0.009999999776482582
2NZ9.pdb	2NZ9_KA875A_fwd.pdb	-0.10807689279317856	-0.5400000214576721
2NZ9.pdb	2NZ9_KA895A_fwd.pdb	0.08144323527812958	0.30000001192092896
2NZ9.pdb	2NZ9_LA891A_fwd.pdb	0.0232192724943161	-2.2799999713897705
2NZ9.pdb	2NZ9_NA890A_fwd.pdb	-0.11011747270822525	-2.1600000858306885
2NZ9.pdb	2NZ9_NA926A_fwd.pdb	-0.143040269613266	0.15000000596046448
2NZ9.pdb	2NZ9_QA887A_fwd.pdb	-0.4130166471004486	-0.10000000149011612
2NZ9.pdb	2NZ9_RA1033A_fwd.pdb	-0.3934847414493561	-0.28999999165534973
2NZ9.pdb	2NZ9_RA1266A_fwd.pdb	-0.2922927141189575	-0.38999998569488525
2NZ9.pdb	2NZ9_SA874A_fwd.pdb	-0.810167133808136	0.11999999731779099
2NZ9.pdb	2NZ9_SA927A_fwd.pdb	-0.6370652914047241	0.07999999821186066
2NZ9.pdb	2NZ9_TA1035A_fwd.pdb	-0.25875839591026306	-2.369999885559082
HM_2NZ9.pdb	HM_2NZ9_DA1061A_fwd.pdb	-0.05074130743741989	0.14000000059604645
HM_2NZ9.pdb	HM_2NZ9_DA901A_fwd.pdb	-0.03923305124044418	0.49000000953674316
HM_2NZ9.pdb	HM_2NZ9_EA919A_fwd.pdb	-0.5997518301010132	-0.5
HM_2NZ9.pdb	HM_2NZ9_FA952A_fwd.pdb	-0.6880131363868713	-1.5299999713897705
HM_2NZ9.pdb	HM_2NZ9_IA916A_fwd.pdb	-0.15790718793869019	-0.949999988079071
HM_2NZ9.pdb	HM_2NZ9_KA914A_fwd.pdb	-0.6196695566177368	0.3100000023841858
HM_2NZ9.pdb	HM_2NZ9_KA954A_fwd.pdb	-0.46862223744392395	0.5
HM_2NZ9.pdb	HM_2NZ9_LA918A_fwd.pdb	-0.00663544237613678	-0.4099999964237213
HM_2NZ9.pdb	HM_2NZ9_NA917A_fwd.pdb	0.01176372729241848	-0.30000001192092896
HM_2NZ9.pdb	HM_2NZ9_NA956A_fwd.pdb	-1.6380345821380615	-0.009999999776482582
HM_2NZ9.pdb	HM_2NZ9_PA1062A_fwd.pdb	-0.15740126371383667	-0.23999999463558197
HM_2NZ9.pdb	HM_2NZ9_RA1060A_fwd.pdb	-0.354833722114563	-0.5799999833106995
HM_2NZ9.pdb	HM_2NZ9_RA1063A_fwd.pdb	-0.3110382556915283	-4.440000057220459
HM_2NZ9.pdb	HM_2NZ9_RA902A_fwd.pdb	-0.32799434661865234	0.019999999552965164
HM_2NZ9.pdb	HM_2NZ9_SA953A_fwd.pdb	-0.8856958150863647	0.6600000262260437
HM_2NZ9.pdb	HM_2NZ9_TA922A_fwd.pdb	-1.02872633934021	-0.6200000047683716
