# Supplementary material for: Investigating the volume and diversity of data needed for generalizable antibody–antigen ΔΔG prediction
Source: Nat Comput Sci. 2025 Jul 8;5(8):635–47. doi: 10.1038/s43588-025-00823-8 (PMC12374841; doi:10.1038/s43588-025-00823-8)
Supplement: Supplementary file 4 — Unprocessed Graphinity model predictions and true values for experimental and synthetic ΔΔG values. [file 43588_2025_823_MOESM4_ESM.zip › Figure2/Figure2b-Graphinity_Predictions-10FoldCV_CDR_SeqId/Graphinity_Predictions-Experimental_ddG_645-10FoldCV_CDR_SeqId/with_reverse_mutations_with_non_binders/ddG_645-w_rev_muts_w_non_binders-cutoff_70-fold1.csv]

wt_pdb	mut_pdb	pred_score	true_label
1BJ1.pdb	1BJ1_FV4A_fwd.pdb	-3.034879446029663	-0.0
1BJ1.pdb	1BJ1_YV8A_fwd.pdb	-1.1305122375488281	-0.0
1BJ1.pdb	1BJ1_EW80A_fwd.pdb	-0.6080897450447083	-0.8199999928474426
1BJ1.pdb	1BJ1_GW75A_fwd.pdb	0.82907634973526	-2.759999990463257
1BJ1.pdb	1BJ1_GW79A_fwd.pdb	-0.21622240543365479	-3.690000057220459
1BJ1.pdb	1BJ1_HW73A_fwd.pdb	-1.8249051570892334	-0.0
1BJ1.pdb	1BJ1_HW77A_fwd.pdb	-1.7910858392715454	-0.0
1BJ1.pdb	1BJ1_IW67A_fwd.pdb	0.043388135731220245	-0.8199999928474426
1BJ1.pdb	1BJ1_IW70A_fwd.pdb	4.0145087242126465	-3.690000057220459
1BJ1.pdb	1BJ1_IW78A_fwd.pdb	-0.19734755158424377	-0.4099999964237213
1BJ1.pdb	1BJ1_KW35A_fwd.pdb	0.989148736000061	-0.4099999964237213
1BJ1.pdb	1BJ1_KW71A_fwd.pdb	-0.6500530242919922	-0.6499999761581421
1BJ1.pdb	1BJ1_MW68A_fwd.pdb	-2.240779161453247	-3.690000057220459
1BJ1.pdb	1BJ1_MW81A_fwd.pdb	-1.0821698904037476	-1.4199999570846558
1BJ1.pdb	1BJ1_QW66A_fwd.pdb	-0.010160721838474274	-0.0
1BJ1.pdb	1BJ1_QW74A_fwd.pdb	-0.2579207718372345	-0.0
1BJ1.pdb	1BJ1_QW76A_fwd.pdb	3.050421714782715	-1.75
1BJ1.pdb	1BJ1_RW69A_fwd.pdb	-2.015620708465576	-3.690000057220459
1BJ1.pdb	1BJ1_YW32A_fwd.pdb	-1.0718655586242676	-0.8199999928474426
1CZ8.pdb	1CZ8_FV4A_fwd.pdb	-0.8076227307319641	-0.0
1CZ8.pdb	1CZ8_YV8A_fwd.pdb	-0.7127183079719543	-0.0
1CZ8.pdb	1CZ8_EW80A_fwd.pdb	0.4553266763687134	-1.149999976158142
1CZ8.pdb	1CZ8_GW75A_fwd.pdb	-0.13371512293815613	-2.6700000762939453
1CZ8.pdb	1CZ8_GW79A_fwd.pdb	-0.03495100885629654	-4.099999904632568
1CZ8.pdb	1CZ8_HW73A_fwd.pdb	-0.8382280468940735	-0.0
1CZ8.pdb	1CZ8_HW77A_fwd.pdb	-2.6422667503356934	-0.0
1CZ8.pdb	1CZ8_IW67A_fwd.pdb	0.20072397589683533	-0.949999988079071
1CZ8.pdb	1CZ8_IW70A_fwd.pdb	0.9663235545158386	-1.2999999523162842
1CZ8.pdb	1CZ8_IW78A_fwd.pdb	0.5020570158958435	-1.059999942779541
1CZ8.pdb	1CZ8_KW35A_fwd.pdb	-0.885376513004303	-0.0
1CZ8.pdb	1CZ8_KW71A_fwd.pdb	-1.0265856981277466	-1.3600000143051147
1CZ8.pdb	1CZ8_MW68A_fwd.pdb	-2.077432870864868	-4.099999904632568
1CZ8.pdb	1CZ8_MW81A_fwd.pdb	-0.32936862111091614	-1.909999966621399
1CZ8.pdb	1CZ8_QW66A_fwd.pdb	-1.1962224245071411	-0.6499999761581421
1CZ8.pdb	1CZ8_QW74A_fwd.pdb	0.7323235869407654	-0.0
1CZ8.pdb	1CZ8_QW76A_fwd.pdb	0.8250344395637512	-1.059999942779541
1CZ8.pdb	1CZ8_RW69A_fwd.pdb	-1.5603805780410767	-0.8199999928474426
1CZ8.pdb	1CZ8_YW32A_fwd.pdb	-1.9481366872787476	-1.940000057220459
