# Supplementary material for: Investigating the volume and diversity of data needed for generalizable antibody–antigen ΔΔG prediction
Source: Nat Comput Sci. 2025 Jul 8;5(8):635–47. doi: 10.1038/s43588-025-00823-8 (PMC12374841; doi:10.1038/s43588-025-00823-8)
Supplement: Supplementary file 4 — Unprocessed Graphinity model predictions and true values for experimental and synthetic ΔΔG values. [file 43588_2025_823_MOESM4_ESM.zip › Figure2/Figure2b-Graphinity_Predictions-10FoldCV_CDR_SeqId/Graphinity_Predictions-Experimental_ddG_645-10FoldCV_CDR_SeqId/with_reverse_mutations_with_non_binders/ddG_645-w_rev_muts_w_non_binders-cutoff_70-fold2.csv]

wt_pdb	mut_pdb	pred_score	true_label
1KTZ.pdb	1KTZ_DB94A_fwd.pdb	-0.5181283354759216	-0.8999999761581421
1KTZ.pdb	1KTZ_DB8A_fwd.pdb	-0.8572731614112854	-1.399999976158142
1KTZ.pdb	1KTZ_DB8N_fwd.pdb	-0.5057433247566223	-1.7000000476837158
1KTZ.pdb	1KTZ_EB95A_fwd.pdb	-0.8943561315536499	-1.399999976158142
1KTZ.pdb	1KTZ_EB95Q_fwd.pdb	-0.19913579523563385	-1.7000000476837158
1KTZ.pdb	1KTZ_EB31A_fwd.pdb	-0.31297191977500916	-1.2999999523162842
1KTZ.pdb	1KTZ_EB51A_fwd.pdb	-0.6946984529495239	-1.0
1KTZ.pdb	1KTZ_FB86A_fwd.pdb	-1.1740660667419434	-0.8999999761581421
1KTZ.pdb	1KTZ_FB6A_fwd.pdb	-1.0812870264053345	-2.9000000953674316
1KTZ.pdb	1KTZ_HB55A_fwd.pdb	-0.9820215702056885	-0.4000000059604645
1KTZ.pdb	1KTZ_IB101A_fwd.pdb	-0.18332384526729584	-0.5
1KTZ.pdb	1KTZ_IB26A_fwd.pdb	-1.0061556100845337	-1.899999976158142
1KTZ.pdb	1KTZ_IB29A_fwd.pdb	-0.29597195982933044	-1.2000000476837158
1KTZ.pdb	1KTZ_LB3A_fwd.pdb	-0.18664515018463135	-1.899999976158142
1KTZ.pdb	1KTZ_MB88A_fwd.pdb	-0.9260202646255493	-0.800000011920929
1KTZ.pdb	1KTZ_NB23A_fwd.pdb	-0.019393857568502426	-0.30000001192092896
1KTZ.pdb	1KTZ_SB25A_fwd.pdb	-0.24145470559597015	-0.5
1KTZ.pdb	1KTZ_SB28A_fwd.pdb	-0.5697886943817139	-0.4000000059604645
1KTZ.pdb	1KTZ_SB28L_fwd.pdb	0.0640304684638977	-3.700000047683716
1KTZ.pdb	1KTZ_TB27A_fwd.pdb	-0.5112875699996948	-1.2999999523162842
1KTZ.pdb	1KTZ_VB38A_fwd.pdb	-0.693744421005249	-0.699999988079071
1KTZ.pdb	1KTZ_VB53A_fwd.pdb	-0.5477347373962402	-0.5
HM_1KTZ.pdb	HM_1KTZ_DB94A_fwd.pdb	-0.587193489074707	-0.800000011920929
HM_1KTZ.pdb	HM_1KTZ_DB8A_fwd.pdb	-0.8081226348876953	-1.5
HM_1KTZ.pdb	HM_1KTZ_DB8N_fwd.pdb	-0.4556715786457062	-2.0
HM_1KTZ.pdb	HM_1KTZ_EB95A_fwd.pdb	-0.87060546875	-1.5
HM_1KTZ.pdb	HM_1KTZ_EB95Q_fwd.pdb	-0.17589254677295685	-1.600000023841858
HM_1KTZ.pdb	HM_1KTZ_EB31A_fwd.pdb	-0.11079376935958862	-1.2000000476837158
HM_1KTZ.pdb	HM_1KTZ_EB51A_fwd.pdb	-0.655345618724823	-1.100000023841858
HM_1KTZ.pdb	HM_1KTZ_FB86A_fwd.pdb	-1.1787290573120117	-0.8999999761581421
HM_1KTZ.pdb	HM_1KTZ_FB6A_fwd.pdb	-0.6328197717666626	-3.0
HM_1KTZ.pdb	HM_1KTZ_HB55A_fwd.pdb	-0.8593459129333496	-0.30000001192092896
HM_1KTZ.pdb	HM_1KTZ_IB101A_fwd.pdb	-0.18410493433475494	-0.5
HM_1KTZ.pdb	HM_1KTZ_IB26A_fwd.pdb	-0.901611864566803	-1.899999976158142
HM_1KTZ.pdb	HM_1KTZ_IB29A_fwd.pdb	-0.2961645722389221	-1.399999976158142
HM_1KTZ.pdb	HM_1KTZ_LB3A_fwd.pdb	-0.2682168781757355	-1.7999999523162842
HM_1KTZ.pdb	HM_1KTZ_MB88A_fwd.pdb	-0.715029239654541	-0.8999999761581421
HM_1KTZ.pdb	HM_1KTZ_NB23A_fwd.pdb	-0.2259286791086197	-0.30000001192092896
HM_1KTZ.pdb	HM_1KTZ_SB25A_fwd.pdb	-0.24841640889644623	-0.30000001192092896
HM_1KTZ.pdb	HM_1KTZ_SB28A_fwd.pdb	-0.569547176361084	-0.20000000298023224
HM_1KTZ.pdb	HM_1KTZ_SB28L_fwd.pdb	-0.19975008070468903	-4.0
HM_1KTZ.pdb	HM_1KTZ_TB27A_fwd.pdb	-0.4594057500362396	-1.5
HM_1KTZ.pdb	HM_1KTZ_VB38A_fwd.pdb	-0.6939466595649719	-0.699999988079071
HM_1KTZ.pdb	HM_1KTZ_VB53A_fwd.pdb	-0.5147057771682739	-0.4000000059604645
