# Supplementary material for: Investigating the volume and diversity of data needed for generalizable antibody–antigen ΔΔG prediction
Source: Nat Comput Sci. 2025 Jul 8;5(8):635–47. doi: 10.1038/s43588-025-00823-8 (PMC12374841; doi:10.1038/s43588-025-00823-8)
Supplement: Supplementary file 4 — Unprocessed Graphinity model predictions and true values for experimental and synthetic ΔΔG values. [file 43588_2025_823_MOESM4_ESM.zip › Figure2/Figure2b-Graphinity_Predictions-10FoldCV_CDR_SeqId/Graphinity_Predictions-Experimental_ddG_645-10FoldCV_CDR_SeqId/with_reverse_mutations_with_non_binders/ddG_645-w_rev_muts_w_non_binders-cutoff_70-fold3.csv]

wt_pdb	mut_pdb	pred_score	true_label
1DVF.pdb	1DVF_HA30A_fwd.pdb	-0.575981616973877	-1.6699999570846558
1DVF.pdb	1DVF_SA93A_fwd.pdb	-0.29356706142425537	-1.1699999570846558
1DVF.pdb	1DVF_WA92A_fwd.pdb	-0.09662957489490509	-0.3400000035762787
1DVF.pdb	1DVF_YA32A_fwd.pdb	-0.8054157495498657	-2.049999952316284
1DVF.pdb	1DVF_YA49A_fwd.pdb	-0.6556829810142517	-1.6399999856948853
1DVF.pdb	1DVF_YA49A_fwd.pdb	-0.6556830406188965	-1.75
1DVF.pdb	1DVF_YA50A_fwd.pdb	-1.0400110483169556	-0.6899999976158142
1DVF.pdb	1DVF_DB100A_fwd.pdb	-0.556759774684906	-2.819999933242798
1DVF.pdb	1DVF_DB54A_fwd.pdb	-0.15893688797950745	-4.320000171661377
1DVF.pdb	1DVF_DB58A_fwd.pdb	-0.4669548273086548	-1.6200000047683716
1DVF.pdb	1DVF_EB98A_fwd.pdb	-0.46629342436790466	-4.230000019073486
1DVF.pdb	1DVF_NB56A_fwd.pdb	-0.04144889861345291	-1.1699999570846558
1DVF.pdb	1DVF_RB99A_fwd.pdb	-0.6418172121047974	-1.8899999856948853
1DVF.pdb	1DVF_TB30A_fwd.pdb	-0.18236154317855835	-0.9200000166893005
1DVF.pdb	1DVF_WB52A_fwd.pdb	-0.9888972640037537	-4.170000076293945
1DVF.pdb	1DVF_YB101F_fwd.pdb	0.3088652789592743	-2.0299999713897705
1DVF.pdb	1DVF_YB32A_fwd.pdb	-0.8639191389083862	-1.850000023841858
1DVF.pdb	1DVF_YC49A_fwd.pdb	-0.5930578112602234	-1.8799999952316284
1DVF.pdb	1DVF_DD52A_fwd.pdb	-0.6095091104507446	-1.7000000476837158
1DVF.pdb	1DVF_HD33A_fwd.pdb	-0.38463032245635986	-1.8799999952316284
1DVF.pdb	1DVF_ID101A_fwd.pdb	0.10928092151880264	-2.7100000381469727
1DVF.pdb	1DVF_KD30A_fwd.pdb	-0.6158194541931152	-1.0099999904632568
1DVF.pdb	1DVF_ND55A_fwd.pdb	-0.21634182333946228	-1.8799999952316284
1DVF.pdb	1DVF_QD104A_fwd.pdb	-0.5145943760871887	-1.6399999856948853
1DVF.pdb	1DVF_RD106A_fwd.pdb	-0.45644786953926086	-4.130000114440918
1DVF.pdb	1DVF_YD102A_fwd.pdb	-1.1148606538772583	-4.789999961853027
1VFB.pdb	1VFB_DC119A_fwd.pdb	-0.8755907416343689	-1.0
1VFB.pdb	1VFB_DC18A_fwd.pdb	-0.11831321567296982	-0.30000001192092896
1VFB.pdb	1VFB_IC124A_fwd.pdb	-0.5403123497962952	-1.2000000476837158
1VFB.pdb	1VFB_KC116A_fwd.pdb	-0.13448616862297058	-0.699999988079071
1VFB.pdb	1VFB_LC129A_fwd.pdb	-0.39811012148857117	-0.20000000298023224
1VFB.pdb	1VFB_NC19A_fwd.pdb	-0.3506786525249481	-0.30000001192092896
1VFB.pdb	1VFB_QC121A_fwd.pdb	-0.6583660840988159	-2.9000000953674316
1VFB.pdb	1VFB_RC125A_fwd.pdb	-1.204018235206604	-1.7999999523162842
1VFB.pdb	1VFB_SC24A_fwd.pdb	0.07671166211366653	-0.800000011920929
1VFB.pdb	1VFB_TC118A_fwd.pdb	0.23912587761878967	-0.800000011920929
1VFB.pdb	1VFB_VC120A_fwd.pdb	-0.020941004157066345	-0.8999999761581421
1VFB.pdb	1VFB_YC23A_fwd.pdb	-1.1306757926940918	-0.4000000059604645
1VFB.pdb	1VFB_DH100A_fwd.pdb	-0.99695885181427	-2.9000000953674316
1VFB.pdb	1VFB_DH54A_fwd.pdb	0.08250663429498672	-1.0
1VFB.pdb	1VFB_DH58E_fwd.pdb	-0.2573640048503876	-0.07999999821186066
1VFB.pdb	1VFB_DH58N_fwd.pdb	-0.4568619430065155	0.12999999523162842
1VFB.pdb	1VFB_GH31A_fwd.pdb	-0.10905653238296509	-0.30000001192092896
1VFB.pdb	1VFB_GH31E_fwd.pdb	0.9074808359146118	0.5099999904632568
1VFB.pdb	1VFB_GH31W_fwd.pdb	0.4121108651161194	-0.009999999776482582
1VFB.pdb	1VFB_RH99W_fwd.pdb	-0.05744674801826477	-0.7099999785423279
1VFB.pdb	1VFB_RH99Y_fwd.pdb	0.24490571022033691	-1.2599999904632568
1VFB.pdb	1VFB_SH28D_fwd.pdb	0.3206474184989929	-0.0
1VFB.pdb	1VFB_SH28E_fwd.pdb	-0.32411420345306396	0.10000000149011612
1VFB.pdb	1VFB_SH28N_fwd.pdb	-0.20126697421073914	-0.15000000596046448
1VFB.pdb	1VFB_SH28Q_fwd.pdb	-0.024671170860528946	-0.07999999821186066
1VFB.pdb	1VFB_WH52A_fwd.pdb	-0.22349700331687927	-0.8999999761581421
1VFB.pdb	1VFB_YH101A_fwd.pdb	-1.1852420568466187	-4.0
1VFB.pdb	1VFB_YH101F_fwd.pdb	-0.598968505859375	-1.600000023841858
1VFB.pdb	1VFB_YH32A_fwd.pdb	-0.34961527585983276	-1.100000023841858
1VFB.pdb	1VFB_YH32E_fwd.pdb	-0.5885981917381287	-1.909999966621399
1VFB.pdb	1VFB_LL46D_fwd.pdb	-0.10929860174655914	-8.0
1VFB.pdb	1VFB_LL46E_fwd.pdb	-0.3301379382610321	-8.0
1VFB.pdb	1VFB_NL31W_fwd.pdb	0.6492413282394409	-0.17000000178813934
1VFB.pdb	1VFB_TL52F_fwd.pdb	0.31158027052879333	-0.4699999988079071
1VFB.pdb	1VFB_TL53R_fwd.pdb	-0.20257723331451416	-1.6699999570846558
1VFB.pdb	1VFB_WL92A_fwd.pdb	-0.541355550289154	-3.299999952316284
1VFB.pdb	1VFB_YL32A_fwd.pdb	-1.043651819229126	-1.7000000476837158
1VFB.pdb	1VFB_YL32W_fwd.pdb	-0.2128424048423767	-8.0
1VFB.pdb	1VFB_YL50A_fwd.pdb	-0.44276687502861023	-0.5
1VFB.pdb	1VFB_YL50K_fwd.pdb	0.1937313973903656	-1.6699999570846558
1VFB.pdb	1VFB_YL50R_fwd.pdb	-0.7213519215583801	-0.8500000238418579
3K2M.pdb	3K2M_ED52A_fwd.pdb	-0.3846573829650879	-2.5
3K2M.pdb	3K2M_MD88A_fwd.pdb	-0.6057228446006775	-4.0
3K2M.pdb	3K2M_RD38A_fwd.pdb	-0.44097983837127686	-2.5
3K2M.pdb	3K2M_WD80A_fwd.pdb	-0.19301697611808777	-4.0
3K2M.pdb	3K2M_YD35A_fwd.pdb	-0.8563117980957031	-1.0
3K2M.pdb	3K2M_YD36A_fwd.pdb	-0.8283252120018005	-3.700000047683716
3K2M.pdb	3K2M_YD87A_fwd.pdb	-1.0111294984817505	-4.0
