# Supplementary material for: Investigating the volume and diversity of data needed for generalizable antibody–antigen ΔΔG prediction
Source: Nat Comput Sci. 2025 Jul 8;5(8):635–47. doi: 10.1038/s43588-025-00823-8 (PMC12374841; doi:10.1038/s43588-025-00823-8)
Supplement: Supplementary file 4 — Unprocessed Graphinity model predictions and true values for experimental and synthetic ΔΔG values. [file 43588_2025_823_MOESM4_ESM.zip › Figure2/Figure2b-Graphinity_Predictions-10FoldCV_CDR_SeqId/Graphinity_Predictions-Experimental_ddG_645-10FoldCV_CDR_SeqId/with_reverse_mutations_with_non_binders/ddG_645-w_rev_muts_w_non_binders-cutoff_70-fold4.csv]

wt_pdb	mut_pdb	pred_score	true_label
1DQJ.pdb	1DQJ_DC101A_fwd.pdb	-1.586706280708313	-1.2999999523162842
1DQJ.pdb	1DQJ_KC96A_fwd.pdb	-0.930221438407898	-6.099999904632568
1DQJ.pdb	1DQJ_KC97A_fwd.pdb	-0.46138206124305725	-3.5
1DQJ.pdb	1DQJ_LC75A_fwd.pdb	-1.560927152633667	-1.5
1DQJ.pdb	1DQJ_NC93A_fwd.pdb	-1.2832900285720825	-0.6000000238418579
1DQJ.pdb	1DQJ_RC21A_fwd.pdb	-0.8079150915145874	-1.2999999523162842
1DQJ.pdb	1DQJ_SC100A_fwd.pdb	-0.864316999912262	-0.800000011920929
1DQJ.pdb	1DQJ_TC89A_fwd.pdb	-0.23701520264148712	-0.800000011920929
1DQJ.pdb	1DQJ_WC62A_fwd.pdb	-0.5838747024536133	-0.800000011920929
1DQJ.pdb	1DQJ_WC63A_fwd.pdb	-0.6276465058326721	-1.2999999523162842
1DQJ.pdb	1DQJ_YC20A_fwd.pdb	-0.6397044062614441	-3.299999952316284
1DQJ.pdb	1DQJ_DH32A_fwd.pdb	-0.28111258149147034	-2.0
1DQJ.pdb	1DQJ_WH98A_fwd.pdb	-1.1454204320907593	-4.900000095367432
1DQJ.pdb	1DQJ_YH33A_fwd.pdb	-2.246927261352539	-5.5
1DQJ.pdb	1DQJ_YH50A_fwd.pdb	-2.993598699569702	-6.900000095367432
1DQJ.pdb	1DQJ_YH53A_fwd.pdb	-0.4954724609851837	-1.2000000476837158
1DQJ.pdb	1DQJ_NL31A_fwd.pdb	-0.11694694310426712	-2.0
1DQJ.pdb	1DQJ_NL32A_fwd.pdb	-0.6848331093788147	-4.099999904632568
1DQJ.pdb	1DQJ_SL91A_fwd.pdb	-1.8714176416397095	-1.399999976158142
1DQJ.pdb	1DQJ_YL50A_fwd.pdb	-0.35224324464797974	-2.700000047683716
1DQJ.pdb	1DQJ_YL96A_fwd.pdb	-2.343912363052368	-1.100000023841858
1N8Z.pdb	1N8Z_DH31A_fwd.pdb	-0.9726733565330505	-0.25
1N8Z.pdb	1N8Z_DH102A_fwd.pdb	0.10551353543996811	-1.2100000381469727
1N8Z.pdb	1N8Z_DH102W_fwd.pdb	0.04194626957178116	0.6899999976158142
1N8Z.pdb	1N8Z_FH104A_fwd.pdb	-1.1826934814453125	-1.1699999570846558
1N8Z.pdb	1N8Z_KH30A_fwd.pdb	-0.1926005780696869	-0.6100000143051147
1N8Z.pdb	1N8Z_NH55A_fwd.pdb	0.304826945066452	0.15000000596046448
1N8Z.pdb	1N8Z_RH50A_fwd.pdb	-1.1753276586532593	-8.0
1N8Z.pdb	1N8Z_TH32A_fwd.pdb	-0.6999537348747253	-0.3799999952316284
1N8Z.pdb	1N8Z_TH54A_fwd.pdb	-0.6009519696235657	-0.7799999713897705
1N8Z.pdb	1N8Z_WH99A_fwd.pdb	-1.1277607679367065	-8.0
1N8Z.pdb	1N8Z_YH105A_fwd.pdb	-1.3632620573043823	-8.0
1N8Z.pdb	1N8Z_YH105F_fwd.pdb	-0.5264047384262085	0.05000000074505806
1N8Z.pdb	1N8Z_YH105F_fwd.pdb	-0.5264049768447876	-0.8199999928474426
1N8Z.pdb	1N8Z_YH109V_fwd.pdb	-1.4940074682235718	-0.2199999988079071
1N8Z.pdb	1N8Z_YH33A_fwd.pdb	-2.8293991088867188	0.09000000357627869
1N8Z.pdb	1N8Z_YH52A_fwd.pdb	-0.8796170353889465	-0.23000000417232513
1N8Z.pdb	1N8Z_YH57A_fwd.pdb	-1.1519994735717773	-0.8700000047683716
1N8Z.pdb	1N8Z_DL28N_fwd.pdb	-0.0849095955491066	0.2800000011920929
1N8Z.pdb	1N8Z_FL53N_fwd.pdb	0.7275618314743042	-1.2100000381469727
1N8Z.pdb	1N8Z_HL91A_fwd.pdb	-0.8176550269126892	-8.0
1N8Z.pdb	1N8Z_HL91F_fwd.pdb	-0.06961070746183395	0.4300000071525574
1N8Z.pdb	1N8Z_HL91F_fwd.pdb	-0.06961137801408768	-0.029999999329447746
1N8Z.pdb	1N8Z_NL30A_fwd.pdb	-0.05172157287597656	-1.1200000047683716
1N8Z.pdb	1N8Z_NL30S_fwd.pdb	1.0272889137268066	-0.05999999865889549
1N8Z.pdb	1N8Z_RL66G_fwd.pdb	0.7516495585441589	-0.2199999988079071
1N8Z.pdb	1N8Z_SL50A_fwd.pdb	-0.7080652117729187	0.07000000029802322
1N8Z.pdb	1N8Z_SL52A_fwd.pdb	-0.526935875415802	0.3100000023841858
1N8Z.pdb	1N8Z_TL31A_fwd.pdb	-0.4585422873497009	-0.800000011920929
1N8Z.pdb	1N8Z_TL93A_fwd.pdb	-0.2706051766872406	-0.8199999928474426
1N8Z.pdb	1N8Z_TL94A_fwd.pdb	-0.8769207000732422	0.11999999731779099
1N8Z.pdb	1N8Z_TL94S_fwd.pdb	0.10631317645311356	-0.3100000023841858
1N8Z.pdb	1N8Z_YL49A_fwd.pdb	-0.4077344238758087	-1.0499999523162842
1N8Z.pdb	1N8Z_YL92A_fwd.pdb	-0.9875466823577881	-1.3600000143051147
1N8Z.pdb	1N8Z_YL92F_fwd.pdb	0.18559777736663818	0.20999999344348907
3HFM.pdb	3HFM_CH95A_fwd.pdb	-0.9682834148406982	-5.519999980926514
3HFM.pdb	3HFM_CH95F_fwd.pdb	-0.13224388659000397	-3.25
3HFM.pdb	3HFM_DH32A_fwd.pdb	0.36742886900901794	-1.899999976158142
3HFM.pdb	3HFM_DH32N_fwd.pdb	0.48573970794677734	-0.17000000178813934
3HFM.pdb	3HFM_SH31A_fwd.pdb	-1.3700705766677856	-0.17000000178813934
3HFM.pdb	3HFM_YH33A_fwd.pdb	-1.8103333711624146	-6.0
3HFM.pdb	3HFM_YH50A_fwd.pdb	-3.0415258407592773	-8.0
3HFM.pdb	3HFM_NL31A_fwd.pdb	-0.9486644268035889	-5.21999979019165
3HFM.pdb	3HFM_NL31D_fwd.pdb	0.030003225430846214	-1.340000033378601
3HFM.pdb	3HFM_NL31E_fwd.pdb	-0.7430256009101868	-5.670000076293945
3HFM.pdb	3HFM_NL32A_fwd.pdb	-0.09523551166057587	-5.110000133514404
3HFM.pdb	3HFM_QL53A_fwd.pdb	0.254503071308136	-0.949999988079071
3HFM.pdb	3HFM_YL50A_fwd.pdb	-1.910559892654419	-4.570000171661377
3HFM.pdb	3HFM_YL50F_fwd.pdb	0.16653844714164734	-2.359999895095825
3HFM.pdb	3HFM_YL50L_fwd.pdb	-1.6924315690994263	-4.400000095367432
3HFM.pdb	3HFM_YL96A_fwd.pdb	-1.8589494228363037	-2.7100000381469727
3HFM.pdb	3HFM_YL96F_fwd.pdb	-0.3480817675590515	-1.399999976158142
3HFM.pdb	3HFM_KY96A_fwd.pdb	-0.9508634209632874	-6.829999923706055
3HFM.pdb	3HFM_KY97A_fwd.pdb	-0.1612706184387207	-6.179999828338623
3HFM.pdb	3HFM_KY97M_fwd.pdb	0.04359009861946106	-1.090000033378601
3HFM.pdb	3HFM_RY21A_fwd.pdb	-1.7725799083709717	-1.0299999713897705
3HFM.pdb	3HFM_YY20A_fwd.pdb	-1.3706835508346558	-4.869999885559082
