# Supplementary material for: Investigating the volume and diversity of data needed for generalizable antibody–antigen ΔΔG prediction
Source: Nat Comput Sci. 2025 Jul 8;5(8):635–47. doi: 10.1038/s43588-025-00823-8 (PMC12374841; doi:10.1038/s43588-025-00823-8)
Supplement: Supplementary file 4 — Unprocessed Graphinity model predictions and true values for experimental and synthetic ΔΔG values. [file 43588_2025_823_MOESM4_ESM.zip › Figure2/Figure2b-Graphinity_Predictions-10FoldCV_CDR_SeqId/Graphinity_Predictions-Experimental_ddG_645-10FoldCV_CDR_SeqId/with_reverse_mutations_with_non_binders/ddG_645-w_rev_muts_w_non_binders-cutoff_70-fold6.csv]

wt_pdb	mut_pdb	pred_score	true_label
1AK4.pdb	1AK4_AD88G_fwd.pdb	-0.2504509389400482	-2.490000009536743
1AK4.pdb	1AK4_AD88V_fwd.pdb	-0.8409345149993896	-0.6000000238418579
1AK4.pdb	1AK4_AD92G_fwd.pdb	-0.40391796827316284	-0.4099999964237213
1AK4.pdb	1AK4_AD92V_fwd.pdb	0.22887063026428223	-0.1899999976158142
1AK4.pdb	1AK4_GD89A_fwd.pdb	0.11859748512506485	-1.909999966621399
1AK4.pdb	1AK4_GD89V_fwd.pdb	-0.7240599989891052	-2.859999895095825
1AK4.pdb	1AK4_HD87A_fwd.pdb	-3.9537441730499268	-0.8399999737739563
1AK4.pdb	1AK4_HD87Q_fwd.pdb	-2.6012015342712402	-0.800000011920929
1AK4.pdb	1AK4_HD87R_fwd.pdb	-3.147787094116211	-1.4800000190734863
1AK4.pdb	1AK4_ID91A_fwd.pdb	-0.4631083607673645	-0.07000000029802322
1AK4.pdb	1AK4_ID91V_fwd.pdb	0.1932472288608551	0.17000000178813934
1AK4.pdb	1AK4_PD85A_fwd.pdb	-1.5055522918701172	-0.9200000166893005
1AK4.pdb	1AK4_PD90A_fwd.pdb	-1.096019983291626	-2.0
1AK4.pdb	1AK4_PD90V_fwd.pdb	-1.7025349140167236	-2.859999895095825
1AK4.pdb	1AK4_PD93A_fwd.pdb	-1.4242626428604126	-0.5099999904632568
1AK4.pdb	1AK4_VD86A_fwd.pdb	-1.5484188795089722	-0.8199999928474426
3BDY.pdb	3BDY_DH32A_fwd.pdb	-0.12948617339134216	-0.20000000298023224
3BDY.pdb	3BDY_DH103A_fwd.pdb	-0.3657107353210449	-0.0
3BDY.pdb	3BDY_FH105A_fwd.pdb	0.633451521396637	-0.699999988079071
3BDY.pdb	3BDY_GH101A_fwd.pdb	-1.8251644372940063	-0.20000000298023224
3BDY.pdb	3BDY_GH102A_fwd.pdb	-0.42374125123023987	0.10000000149011612
3BDY.pdb	3BDY_GH104A_fwd.pdb	-0.657426118850708	-0.800000011920929
3BDY.pdb	3BDY_KH31A_fwd.pdb	-2.8673763275146484	-0.20000000298023224
3BDY.pdb	3BDY_NH56A_fwd.pdb	0.47714778780937195	0.20000000298023224
3BDY.pdb	3BDY_RH51A_fwd.pdb	-3.760331392288208	0.30000001192092896
3BDY.pdb	3BDY_RH60A_fwd.pdb	-2.701988935470581	0.20000000298023224
3BDY.pdb	3BDY_TH33A_fwd.pdb	-0.5858566761016846	0.4000000059604645
3BDY.pdb	3BDY_TH55A_fwd.pdb	-1.5639609098434448	0.5
3BDY.pdb	3BDY_WH100A_fwd.pdb	-4.521581172943115	-2.0
3BDY.pdb	3BDY_YH106A_fwd.pdb	-5.267403602600098	-0.5
3BDY.pdb	3BDY_YH34A_fwd.pdb	-2.097543716430664	-0.30000001192092896
3BDY.pdb	3BDY_YH53A_fwd.pdb	0.06947065889835358	-0.4000000059604645
3BDY.pdb	3BDY_YH58A_fwd.pdb	-1.201670527458191	-0.20000000298023224
3BDY.pdb	3BDY_DL28A_fwd.pdb	0.6843309998512268	-0.0
3BDY.pdb	3BDY_GL35A_fwd.pdb	0.2934671640396118	-1.2000000476837158
3BDY.pdb	3BDY_GL55A_fwd.pdb	-0.03988564759492874	-1.0
3BDY.pdb	3BDY_HL95A_fwd.pdb	-2.6550328731536865	-2.0
3BDY.pdb	3BDY_IL29A_fwd.pdb	-0.7022721171379089	-1.100000023841858
3BDY.pdb	3BDY_IL33A_fwd.pdb	4.406446933746338	-0.800000011920929
3BDY.pdb	3BDY_PL30A_fwd.pdb	-0.9017608165740967	-0.20000000298023224
3BDY.pdb	3BDY_RL31A_fwd.pdb	-0.4594857692718506	0.20000000298023224
3BDY.pdb	3BDY_SL32A_fwd.pdb	-0.47852325439453125	-1.0
3BDY.pdb	3BDY_SL34A_fwd.pdb	-3.759014368057251	-1.2999999523162842
3BDY.pdb	3BDY_SL56A_fwd.pdb	-0.44404056668281555	-0.10000000149011612
3BDY.pdb	3BDY_TL97A_fwd.pdb	-0.9009264707565308	0.30000001192092896
3BDY.pdb	3BDY_TL98A_fwd.pdb	-0.8144762516021729	-0.0
3BDY.pdb	3BDY_WL54A_fwd.pdb	-2.69619083404541	-1.2999999523162842
3BDY.pdb	3BDY_YL36A_fwd.pdb	-2.988588333129883	-1.7000000476837158
3BDY.pdb	3BDY_YL57A_fwd.pdb	-0.1734497845172882	-0.699999988079071
3BDY.pdb	3BDY_YL96A_fwd.pdb	-1.8880584239959717	-1.399999976158142
3BE1.pdb	3BE1_DH31A_fwd.pdb	-1.0586994886398315	-0.4000000059604645
3BE1.pdb	3BE1_DH102A_fwd.pdb	0.14386427402496338	0.10000000149011612
3BE1.pdb	3BE1_FH104A_fwd.pdb	-0.649922788143158	-1.899999976158142
3BE1.pdb	3BE1_GH100A_fwd.pdb	0.4871973991394043	-0.10000000149011612
3BE1.pdb	3BE1_GH101A_fwd.pdb	-0.4402536153793335	-0.30000001192092896
3BE1.pdb	3BE1_GH103A_fwd.pdb	-1.8173940181732178	-1.7999999523162842
3BE1.pdb	3BE1_KH30A_fwd.pdb	0.16854283213615417	0.30000001192092896
3BE1.pdb	3BE1_NH55A_fwd.pdb	-0.7783950567245483	0.800000011920929
3BE1.pdb	3BE1_RH50A_fwd.pdb	-6.740705966949463	-2.4000000953674316
3BE1.pdb	3BE1_RH59A_fwd.pdb	-1.7932981252670288	-2.5
3BE1.pdb	3BE1_TH32A_fwd.pdb	-0.5642287135124207	0.4000000059604645
3BE1.pdb	3BE1_TH54A_fwd.pdb	-0.7539435029029846	-0.10000000149011612
3BE1.pdb	3BE1_WH99A_fwd.pdb	-0.38850337266921997	-1.7999999523162842
3BE1.pdb	3BE1_YH105A_fwd.pdb	-4.569065093994141	-1.2000000476837158
3BE1.pdb	3BE1_YH33A_fwd.pdb	-3.7680447101593018	-2.4000000953674316
3BE1.pdb	3BE1_YH52A_fwd.pdb	-1.6510850191116333	0.800000011920929
3BE1.pdb	3BE1_YH57A_fwd.pdb	-1.4009865522384644	-1.7999999523162842
3BE1.pdb	3BE1_DL28A_fwd.pdb	0.2169901728630066	-0.0
3BE1.pdb	3BE1_GL35A_fwd.pdb	-0.02488931640982628	-0.30000001192092896
3BE1.pdb	3BE1_GL55A_fwd.pdb	-0.4310140609741211	0.30000001192092896
3BE1.pdb	3BE1_HL95A_fwd.pdb	-3.205305814743042	-0.8999999761581421
3BE1.pdb	3BE1_IL29A_fwd.pdb	-1.561352252960205	0.20000000298023224
3BE1.pdb	3BE1_IL33A_fwd.pdb	-2.8622589111328125	-0.8999999761581421
3BE1.pdb	3BE1_PL30A_fwd.pdb	0.8316680192947388	-0.10000000149011612
3BE1.pdb	3BE1_RL31A_fwd.pdb	0.20217594504356384	0.20000000298023224
3BE1.pdb	3BE1_SL32A_fwd.pdb	0.7888481616973877	-0.30000001192092896
3BE1.pdb	3BE1_SL34A_fwd.pdb	0.3546479046344757	0.20000000298023224
3BE1.pdb	3BE1_SL56A_fwd.pdb	0.021703818812966347	-0.30000001192092896
3BE1.pdb	3BE1_TL97A_fwd.pdb	-0.5022109150886536	0.4000000059604645
3BE1.pdb	3BE1_TL98A_fwd.pdb	-2.0443031787872314	-1.399999976158142
3BE1.pdb	3BE1_WL54A_fwd.pdb	1.0293867588043213	-1.399999976158142
3BE1.pdb	3BE1_YL36A_fwd.pdb	-3.541815996170044	0.800000011920929
3BE1.pdb	3BE1_YL57A_fwd.pdb	0.5802968144416809	-0.8999999761581421
3BE1.pdb	3BE1_YL96A_fwd.pdb	-1.9981952905654907	-0.5
