# Supplementary material for: Investigating the volume and diversity of data needed for generalizable antibody–antigen ΔΔG prediction
Source: Nat Comput Sci. 2025 Jul 8;5(8):635–47. doi: 10.1038/s43588-025-00823-8 (PMC12374841; doi:10.1038/s43588-025-00823-8)
Supplement: Supplementary file 4 — Unprocessed Graphinity model predictions and true values for experimental and synthetic ΔΔG values. [file 43588_2025_823_MOESM4_ESM.zip › Figure2/Figure2b-Graphinity_Predictions-10FoldCV_CDR_SeqId/Graphinity_Predictions-Experimental_ddG_645-10FoldCV_CDR_SeqId/with_reverse_mutations_with_non_binders/ddG_645-w_rev_muts_w_non_binders-cutoff_70-fold7.csv]

wt_pdb	mut_pdb	pred_score	true_label
1JTG.pdb	1JTG_KA208A_fwd.pdb	0.11249546706676483	-0.8199999928474426
1JTG.pdb	1JTG_RA217A_fwd.pdb	-1.494358777999878	-0.5600000023841858
1JTG.pdb	1JTG_SA105A_fwd.pdb	-1.981937289237976	-0.5
1JTG.pdb	1JTG_SA209A_fwd.pdb	-0.5708656311035156	-1.3200000524520874
1JTG.pdb	1JTG_DB49A_fwd.pdb	-2.1061208248138428	-1.9800000190734863
3BN9.pdb	3BN9_DA214A_fwd.pdb	-2.827057123184204	-0.5699999928474426
3BN9.pdb	3BN9_DA46A_fwd.pdb	-0.7862666249275208	-0.41999998688697815
3BN9.pdb	3BN9_DA47A_fwd.pdb	0.28167444467544556	-0.3100000023841858
3BN9.pdb	3BN9_DA91A_fwd.pdb	-1.6090128421783447	-6.699999809265137
3BN9.pdb	3BN9_EA163A_fwd.pdb	0.7563428282737732	-0.3700000047683716
3BN9.pdb	3BN9_FA50A_fwd.pdb	0.11754176020622253	0.05000000074505806
3BN9.pdb	3BN9_FA89A_fwd.pdb	-0.151475727558136	-0.6399999856948853
3BN9.pdb	3BN9_FA92A_fwd.pdb	-1.442213535308838	-6.699999809265137
3BN9.pdb	3BN9_HA138A_fwd.pdb	-0.10390093922615051	-0.09000000357627869
3BN9.pdb	3BN9_IA26A_fwd.pdb	-0.7210513353347778	-0.0
3BN9.pdb	3BN9_IA45A_fwd.pdb	-0.9607012867927551	-0.8399999737739563
3BN9.pdb	3BN9_KA221A_fwd.pdb	1.7494800090789795	-0.7900000214576721
3BN9.pdb	3BN9_LA147A_fwd.pdb	-0.6772742867469788	-0.3400000035762787
3BN9.pdb	3BN9_NA90A_fwd.pdb	-0.7841604351997375	-0.7699999809265137
3BN9.pdb	3BN9_QA140A_fwd.pdb	0.1568402498960495	-0.12999999523162842
3BN9.pdb	3BN9_QA168A_fwd.pdb	-1.648095726966858	0.029999999329447746
3BN9.pdb	3BN9_QA169A_fwd.pdb	-2.5976250171661377	-2.509999990463257
3BN9.pdb	3BN9_QA218A_fwd.pdb	-0.9899274706840515	-0.7099999785423279
3BN9.pdb	3BN9_QA23A_fwd.pdb	-1.470863699913025	0.41999998688697815
3BN9.pdb	3BN9_RA219A_fwd.pdb	0.4105222225189209	0.09000000357627869
3BN9.pdb	3BN9_RA48A_fwd.pdb	2.4889743328094482	0.05000000074505806
3BN9.pdb	3BN9_RA51A_fwd.pdb	0.32780420780181885	0.07000000029802322
3BN9.pdb	3BN9_RA82A_fwd.pdb	-0.9818349480628967	0.1599999964237213
3BN9.pdb	3BN9_TA144A_fwd.pdb	-1.011885404586792	-0.28999999165534973
3BN9.pdb	3BN9_TA93A_fwd.pdb	-0.040244609117507935	-1.1299999952316284
3BN9.pdb	3BN9_YA141A_fwd.pdb	-0.18088984489440918	-1.090000033378601
3BN9.pdb	3BN9_YA52A_fwd.pdb	-0.42371806502342224	-0.019999999552965164
3BN9.pdb	3BN9_PH104H_fwd.pdb	-1.0537317991256714	-8.0
3BN9.pdb	3BN9_QH105V_fwd.pdb	-0.22825410962104797	-1.3600000143051147
3BN9.pdb	3BN9_SH30G_fwd.pdb	-0.8558853268623352	-1.3600000143051147
3BN9.pdb	3BN9_SH30N_fwd.pdb	-0.20850229263305664	-1.3600000143051147
3BN9.pdb	3BN9_TH28R_fwd.pdb	-1.6296931505203247	-0.30000001192092896
3BN9.pdb	3BN9_TH102Q_fwd.pdb	0.6195608377456665	-0.0
3BN9.pdb	3BN9_TH102R_fwd.pdb	1.070538878440857	0.05999999865889549
3BN9.pdb	3BN9_YH103S_fwd.pdb	-0.5142849087715149	-0.4099999964237213
HM_3BN9.pdb	HM_3BN9_PH104H_fwd.pdb	1.585446834564209	-1.3600000143051147
HM_3BN9.pdb	HM_3BN9_QH105V_fwd.pdb	0.9787814021110535	-0.4099999964237213
HM_3BN9.pdb	HM_3BN9_SH30G_fwd.pdb	-1.2309752702713013	-0.7099999785423279
HM_3BN9.pdb	HM_3BN9_SH30N_fwd.pdb	0.9538721442222595	-0.7099999785423279
HM_3BN9.pdb	HM_3BN9_TH28R_fwd.pdb	-2.4251773357391357	0.23999999463558197
HM_3BN9.pdb	HM_3BN9_TH102Q_fwd.pdb	-0.30756673216819763	0.1599999964237213
HM_3BN9.pdb	HM_3BN9_TH102R_fwd.pdb	-0.8634754419326782	1.5700000524520874
HM_3BN9.pdb	HM_3BN9_YH103S_fwd.pdb	-0.8418970704078674	-0.5400000214576721
