# Supplementary material for: Investigating the volume and diversity of data needed for generalizable antibody–antigen ΔΔG prediction
Source: Nat Comput Sci. 2025 Jul 8;5(8):635–47. doi: 10.1038/s43588-025-00823-8 (PMC12374841; doi:10.1038/s43588-025-00823-8)
Supplement: Supplementary file 4 — Unprocessed Graphinity model predictions and true values for experimental and synthetic ΔΔG values. [file 43588_2025_823_MOESM4_ESM.zip › Figure2/Figure2b-Graphinity_Predictions-10FoldCV_CDR_SeqId/Graphinity_Predictions-Experimental_ddG_645-10FoldCV_CDR_SeqId/with_reverse_mutations_with_non_binders/ddG_645-w_rev_muts_w_non_binders-cutoff_70-fold8.csv]

wt_pdb	mut_pdb	pred_score	true_label
1JRH.pdb	1JRH_EI35Q_fwd.pdb	-0.7315462231636047	-0.10999999940395355
1JRH.pdb	1JRH_TI4V_fwd.pdb	-0.35335826873779297	0.019999999552965164
1MHP.pdb	1MHP_FH99W_fwd.pdb	1.5156588554382324	-0.0
1MHP.pdb	1MHP_FH99Y_fwd.pdb	1.4040024280548096	-0.7599999904632568
1MHP.pdb	1MHP_GH100F_fwd.pdb	0.7468756437301636	-0.5699999928474426
1MHP.pdb	1MHP_GH100I_fwd.pdb	0.2753164768218994	-8.0
1MHP.pdb	1MHP_GH100L_fwd.pdb	0.7853133082389832	-2.7300000190734863
1MHP.pdb	1MHP_GH100M_fwd.pdb	0.8404355645179749	-0.10000000149011612
1MHP.pdb	1MHP_GH100S_fwd.pdb	0.07538416981697083	-0.5600000023841858
1MHP.pdb	1MHP_GH100V_fwd.pdb	0.19602003693580627	-8.0
1MHP.pdb	1MHP_GH102S_fwd.pdb	0.8573614358901978	-8.0
1MHP.pdb	1MHP_GH53A_fwd.pdb	1.0530556440353394	-0.5099999904632568
1MHP.pdb	1MHP_GH53N_fwd.pdb	1.7076499462127686	-1.2599999904632568
1MHP.pdb	1MHP_GH53Q_fwd.pdb	1.7928322553634644	-8.0
1MHP.pdb	1MHP_GH53S_fwd.pdb	1.4208379983901978	-0.6800000071525574
1MHP.pdb	1MHP_GH53W_fwd.pdb	0.5388989448547363	-8.0
1MHP.pdb	1MHP_GH54I_fwd.pdb	0.4586598575115204	-1.3600000143051147
1MHP.pdb	1MHP_GH54M_fwd.pdb	2.064289093017578	-8.0
1MHP.pdb	1MHP_GH54N_fwd.pdb	1.3221566677093506	-8.0
1MHP.pdb	1MHP_GH54T_fwd.pdb	1.6094049215316772	-1.1699999570846558
1MHP.pdb	1MHP_GH54Y_fwd.pdb	1.9259402751922607	-0.0
1MHP.pdb	1MHP_HH56Y_fwd.pdb	-1.0733870267868042	-8.0
1MHP.pdb	1MHP_KH64D_fwd.pdb	0.4482582211494446	0.11999999731779099
1MHP.pdb	1MHP_KH64E_fwd.pdb	0.5580523610115051	0.1599999964237213
1MHP.pdb	1MHP_KH64N_fwd.pdb	-0.018990203738212585	0.07000000029802322
1MHP.pdb	1MHP_KH64Q_fwd.pdb	0.13772468268871307	0.1599999964237213
1MHP.pdb	1MHP_LH60D_fwd.pdb	-0.6215947866439819	0.11999999731779099
1MHP.pdb	1MHP_RH31Q_fwd.pdb	0.27212244272232056	-1.309999942779541
1MHP.pdb	1MHP_SH35A_fwd.pdb	-1.3078631162643433	-1.5800000429153442
1MHP.pdb	1MHP_SH35Q_fwd.pdb	1.2970190048217773	-2.7300000190734863
1MHP.pdb	1MHP_SH35V_fwd.pdb	-0.16992530226707458	-8.0
1MHP.pdb	1MHP_SH52M_fwd.pdb	2.0235352516174316	-2.0799999237060547
1MHP.pdb	1MHP_SH52T_fwd.pdb	-0.18477466702461243	-8.0
1MHP.pdb	1MHP_TH33N_fwd.pdb	0.20359103381633759	-2.7300000190734863
1MHP.pdb	1MHP_TH33Q_fwd.pdb	0.09602737426757812	-8.0
1MHP.pdb	1MHP_TH33V_fwd.pdb	-0.4540875554084778	-0.4300000071525574
1MHP.pdb	1MHP_TH50E_fwd.pdb	1.7385334968566895	-8.0
1MHP.pdb	1MHP_TH50Q_fwd.pdb	2.608947515487671	-8.0
1MHP.pdb	1MHP_TH50V_fwd.pdb	-0.8481432199478149	0.25999999046325684
1MHP.pdb	1MHP_YH58E_fwd.pdb	-1.6101298332214355	-2.0799999237060547
1MHP.pdb	1MHP_YH58Q_fwd.pdb	-2.226104974746704	-2.0799999237060547
1MHP.pdb	1MHP_YH58W_fwd.pdb	-1.451603651046753	-0.8199999928474426
1MHP.pdb	1MHP_YH59E_fwd.pdb	-0.29109346866607666	-0.5400000214576721
1MHP.pdb	1MHP_GL91Q_fwd.pdb	0.05137421935796738	-1.5800000429153442
1MHP.pdb	1MHP_GL91S_fwd.pdb	0.24835757911205292	-0.5099999904632568
1MHP.pdb	1MHP_HL30K_fwd.pdb	-1.5318052768707275	-1.1699999570846558
1MHP.pdb	1MHP_HL30R_fwd.pdb	-0.7750385999679565	-1.1200000047683716
1MHP.pdb	1MHP_HL30W_fwd.pdb	0.2354426234960556	-1.2599999904632568
1MHP.pdb	1MHP_LL48F_fwd.pdb	0.5278549194335938	-0.7099999785423279
1MHP.pdb	1MHP_LL48K_fwd.pdb	-0.1640288084745407	-0.9300000071525574
1MHP.pdb	1MHP_LL48W_fwd.pdb	0.8256776332855225	-1.909999966621399
1MHP.pdb	1MHP_LL48Y_fwd.pdb	0.3624099791049957	-8.0
1MHP.pdb	1MHP_NL29K_fwd.pdb	1.5933313369750977	-8.0
1MHP.pdb	1MHP_NL29V_fwd.pdb	-1.349709391593933	-1.0499999523162842
1MHP.pdb	1MHP_NL29W_fwd.pdb	0.5197679400444031	-1.5800000429153442
1MHP.pdb	1MHP_NL29Y_fwd.pdb	1.3182419538497925	-1.909999966621399
1MHP.pdb	1MHP_NL51D_fwd.pdb	0.33114826679229736	-0.5
1MHP.pdb	1MHP_NL51E_fwd.pdb	0.3431805968284607	0.18000000715255737
1MHP.pdb	1MHP_NL51K_fwd.pdb	-0.33308538794517517	-0.6600000262260437
1MHP.pdb	1MHP_NL51R_fwd.pdb	0.11375255882740021	-0.8500000238418579
1MHP.pdb	1MHP_NL51Y_fwd.pdb	0.6455352306365967	0.10000000149011612
1MHP.pdb	1MHP_NL92D_fwd.pdb	-0.9440182447433472	-8.0
1MHP.pdb	1MHP_SL23R_fwd.pdb	-0.05167064070701599	0.07000000029802322
1MHP.pdb	1MHP_SL27Q_fwd.pdb	-0.3702292740345001	0.6700000166893005
1MHP.pdb	1MHP_SL90K_fwd.pdb	-0.27380311489105225	-8.0
1MHP.pdb	1MHP_SL90Q_fwd.pdb	-0.3094409704208374	-1.7799999713897705
1MHP.pdb	1MHP_SL90R_fwd.pdb	-0.5073755383491516	-2.7300000190734863
1MHP.pdb	1MHP_SL90T_fwd.pdb	-0.06705046445131302	-2.319999933242798
1MHP.pdb	1MHP_SL90W_fwd.pdb	1.3857765197753906	-8.0
1MHP.pdb	1MHP_WL89Q_fwd.pdb	-1.7023484706878662	-2.0799999237060547
3NGB.pdb	3NGB_AH57G_fwd.pdb	0.10661190748214722	0.05999999865889549
3NGB.pdb	3NGB_GH55S_fwd.pdb	0.5828862190246582	-0.7300000190734863
3NGB.pdb	3NGB_IH30T_fwd.pdb	-0.3583660125732422	-0.07999999821186066
3NGB.pdb	3NGB_KH52N_fwd.pdb	0.6548870801925659	-0.18000000715255737
3NGB.pdb	3NGB_PH63K_fwd.pdb	0.3112854063510895	-0.23000000417232513
3NGB.pdb	3NGB_RH54N_fwd.pdb	0.1528804749250412	-0.05000000074505806
3NGB.pdb	3NGB_RH62Q_fwd.pdb	-1.8336261510849	-0.10000000149011612
3NGB.pdb	3NGB_TH33Y_fwd.pdb	-0.08972349017858505	-0.07999999821186066
3NGB.pdb	3NGB_VH58T_fwd.pdb	0.639565110206604	-0.14000000059604645
3NGB.pdb	3NGB_VH74T_fwd.pdb	0.5494219660758972	-0.1599999964237213
3NGB.pdb	3NGB_YH75S_fwd.pdb	0.32557421922683716	-0.33000001311302185
