# Supplementary material for: Investigating the volume and diversity of data needed for generalizable antibody–antigen ΔΔG prediction
Source: Nat Comput Sci. 2025 Jul 8;5(8):635–47. doi: 10.1038/s43588-025-00823-8 (PMC12374841; doi:10.1038/s43588-025-00823-8)
Supplement: Supplementary file 4 — Unprocessed Graphinity model predictions and true values for experimental and synthetic ΔΔG values. [file 43588_2025_823_MOESM4_ESM.zip › Figure2/Figure2b-Graphinity_Predictions-10FoldCV_CDR_SeqId/Graphinity_Predictions-Experimental_ddG_645-10FoldCV_CDR_SeqId/with_reverse_mutations_with_non_binders/ddG_645-w_rev_muts_w_non_binders-cutoff_70-fold9.csv]

wt_pdb	mut_pdb	pred_score	true_label
1MLC.pdb	1MLC_KH65D_fwd.pdb	-0.13057206571102142	-0.019999999552965164
1MLC.pdb	1MLC_SH57A_fwd.pdb	0.28029802441596985	0.3799999952316284
1MLC.pdb	1MLC_SH57V_fwd.pdb	2.13317608833313	0.49000000953674316
1MLC.pdb	1MLC_TH28D_fwd.pdb	-0.03235276788473129	0.15000000596046448
1MLC.pdb	1MLC_TH31A_fwd.pdb	-0.29529160261154175	-0.44999998807907104
1MLC.pdb	1MLC_TH31V_fwd.pdb	-0.8687021732330322	-0.5299999713897705
1MLC.pdb	1MLC_TH31W_fwd.pdb	-0.8147326111793518	-0.12999999523162842
1MLC.pdb	1MLC_TH58D_fwd.pdb	-0.012090468779206276	0.5600000023841858
1MLC.pdb	1MLC_NL32G_fwd.pdb	-1.8722630739212036	0.8500000238418579
1MLC.pdb	1MLC_NL32Y_fwd.pdb	1.2388228178024292	-0.0
1MLC.pdb	1MLC_NL92A_fwd.pdb	-0.16617490351200104	1.25
2JEL.pdb	2JEL_AP82S_fwd.pdb	0.22329898178577423	-0.0
2JEL.pdb	2JEL_DP69E_fwd.pdb	-0.937950611114502	-0.9599999785423279
2JEL.pdb	2JEL_EP5D_fwd.pdb	-0.8969963788986206	-0.4099999964237213
2JEL.pdb	2JEL_EP5Q_fwd.pdb	0.22506487369537354	-0.7200000286102295
2JEL.pdb	2JEL_EP66K_fwd.pdb	-0.4893985986709595	-4.130000114440918
2JEL.pdb	2JEL_EP68A_fwd.pdb	-1.124916911125183	-0.4099999964237213
2JEL.pdb	2JEL_EP70A_fwd.pdb	-0.4946706295013428	-2.75
2JEL.pdb	2JEL_EP70K_fwd.pdb	-0.472472220659256	-4.130000114440918
2JEL.pdb	2JEL_EP75R_fwd.pdb	0.3469199538230896	-2.75
2JEL.pdb	2JEL_EP83A_fwd.pdb	-0.07220064848661423	-0.0
2JEL.pdb	2JEL_EP85A_fwd.pdb	-0.5295882821083069	-0.0
2JEL.pdb	2JEL_EP85D_fwd.pdb	0.07365574687719345	-0.0
2JEL.pdb	2JEL_EP85K_fwd.pdb	-0.34331509470939636	-0.0
2JEL.pdb	2JEL_EP85Q_fwd.pdb	-0.915725588798523	-0.0
2JEL.pdb	2JEL_FP2W_fwd.pdb	0.6626385450363159	-2.640000104904175
2JEL.pdb	2JEL_FP2Y_fwd.pdb	0.4125381410121918	-0.0
2JEL.pdb	2JEL_HP76A_fwd.pdb	0.299690842628479	0.4099999964237213
2JEL.pdb	2JEL_HP76D_fwd.pdb	0.1883256882429123	0.6600000262260437
2JEL.pdb	2JEL_KP24E_fwd.pdb	-0.8777223229408264	-0.0
2JEL.pdb	2JEL_KP27E_fwd.pdb	-0.01380969025194645	-0.0
2JEL.pdb	2JEL_KP72E_fwd.pdb	0.1344953328371048	-0.4099999964237213
2JEL.pdb	2JEL_KP72R_fwd.pdb	0.7178373336791992	-0.0
2JEL.pdb	2JEL_KP79E_fwd.pdb	0.9416254162788391	-0.4099999964237213
2JEL.pdb	2JEL_NP12D_fwd.pdb	0.08802860230207443	-0.0
2JEL.pdb	2JEL_NP38T_fwd.pdb	0.6894476413726807	-0.0
2JEL.pdb	2JEL_PP11E_fwd.pdb	-0.6454993486404419	-0.0
2JEL.pdb	2JEL_QP3K_fwd.pdb	0.2887725234031677	-4.130000114440918
2JEL.pdb	2JEL_QP4K_fwd.pdb	1.4488475322723389	-1.3799999952316284
2JEL.pdb	2JEL_QP57E_fwd.pdb	0.334381103515625	0.4099999964237213
2JEL.pdb	2JEL_QP71E_fwd.pdb	-0.7761967182159424	-2.75
2JEL.pdb	2JEL_RP17G_fwd.pdb	0.6181344389915466	-0.0
2JEL.pdb	2JEL_RP17K_fwd.pdb	-0.9082801938056946	-0.0
2JEL.pdb	2JEL_SP41C_fwd.pdb	-1.560259222984314	-1.5099999904632568
2JEL.pdb	2JEL_SP43C_fwd.pdb	0.30831727385520935	-0.0
2JEL.pdb	2JEL_SP46C_fwd.pdb	-0.12763352692127228	-0.0
2JEL.pdb	2JEL_SP64T_fwd.pdb	-0.4761978089809418	-4.130000114440918
2JEL.pdb	2JEL_TP34Q_fwd.pdb	-1.1249481439590454	-0.0
2JEL.pdb	2JEL_TP36Q_fwd.pdb	-0.9908256530761719	-0.4099999964237213
2JEL.pdb	2JEL_TP62A_fwd.pdb	-0.22223196923732758	-0.0
2JEL.pdb	2JEL_TP62N_fwd.pdb	0.8659232258796692	-0.0
2JEL.pdb	2JEL_TP7N_fwd.pdb	0.2757366895675659	-0.4099999964237213
2JEL.pdb	2JEL_TP7S_fwd.pdb	0.45756569504737854	-0.0
2JEL.pdb	2JEL_VP6F_fwd.pdb	0.6097012758255005	-0.0
3NPS.pdb	3NPS_DA214A_fwd.pdb	-0.666204035282135	-1.4800000190734863
3NPS.pdb	3NPS_DA46A_fwd.pdb	0.5655043125152588	-0.3400000035762787
3NPS.pdb	3NPS_DA47A_fwd.pdb	-1.6457356214523315	-1.0800000429153442
3NPS.pdb	3NPS_DA91A_fwd.pdb	-0.3136661946773529	-1.5199999809265137
3NPS.pdb	3NPS_EA163A_fwd.pdb	-0.9340552687644958	-0.6200000047683716
3NPS.pdb	3NPS_FA50A_fwd.pdb	-0.795798659324646	-0.2199999988079071
3NPS.pdb	3NPS_FA89A_fwd.pdb	-0.6942132711410522	-1.6100000143051147
3NPS.pdb	3NPS_FA92A_fwd.pdb	-0.38128820061683655	-0.4699999988079071
3NPS.pdb	3NPS_HA138A_fwd.pdb	-1.8661620616912842	-1.8899999856948853
3NPS.pdb	3NPS_IA26A_fwd.pdb	0.5017289519309998	-0.6499999761581421
3NPS.pdb	3NPS_IA45A_fwd.pdb	1.0692218542099	0.3400000035762787
3NPS.pdb	3NPS_KA221A_fwd.pdb	-0.8015267848968506	0.10000000149011612
3NPS.pdb	3NPS_LA147A_fwd.pdb	-0.9636213183403015	-0.30000001192092896
3NPS.pdb	3NPS_NA90A_fwd.pdb	0.4256080090999603	-0.25999999046325684
3NPS.pdb	3NPS_QA140A_fwd.pdb	0.4103196859359741	-0.30000001192092896
3NPS.pdb	3NPS_QA168A_fwd.pdb	-1.1900216341018677	0.05999999865889549
3NPS.pdb	3NPS_QA169A_fwd.pdb	-1.6813890933990479	-0.75
3NPS.pdb	3NPS_QA218A_fwd.pdb	-0.39070168137550354	0.03999999910593033
3NPS.pdb	3NPS_QA23A_fwd.pdb	-1.3557183742523193	-0.029999999329447746
3NPS.pdb	3NPS_RA219A_fwd.pdb	0.9204989671707153	0.07999999821186066
3NPS.pdb	3NPS_RA48A_fwd.pdb	-2.262117862701416	1.0700000524520874
3NPS.pdb	3NPS_RA51A_fwd.pdb	0.27639448642730713	-0.14000000059604645
3NPS.pdb	3NPS_RA82A_fwd.pdb	-0.36381468176841736	0.15000000596046448
3NPS.pdb	3NPS_TA144A_fwd.pdb	-0.42694658041000366	-0.18000000715255737
3NPS.pdb	3NPS_TA93A_fwd.pdb	0.12880459427833557	-0.7300000190734863
3NPS.pdb	3NPS_YA141A_fwd.pdb	-2.225736379623413	-1.7899999618530273
3NPS.pdb	3NPS_YA52A_fwd.pdb	0.40631768107414246	-0.46000000834465027
