# Supplementary material for: Investigating the volume and diversity of data needed for generalizable antibody–antigen ΔΔG prediction
Source: Nat Comput Sci. 2025 Jul 8;5(8):635–47. doi: 10.1038/s43588-025-00823-8 (PMC12374841; doi:10.1038/s43588-025-00823-8)
Supplement: Supplementary file 4 — Unprocessed Graphinity model predictions and true values for experimental and synthetic ΔΔG values. [file 43588_2025_823_MOESM4_ESM.zip › Figure2/Figure2b-Graphinity_Predictions-10FoldCV_CDR_SeqId/Graphinity_Predictions-Experimental_ddG_645-10FoldCV_CDR_SeqId/with_reverse_mutations_with_non_binders/ddG_645-w_rev_muts_w_non_binders-cutoff_90-fold0.csv]

wt_pdb	mut_pdb	pred_score	true_label
2NYY.pdb	2NYY_DA1030A_fwd.pdb	0.8066009283065796	-0.009999999776482582
2NYY.pdb	2NYY_DA1034A_fwd.pdb	-1.166148066520691	-2.5299999713897705
2NYY.pdb	2NYY_EA892A_fwd.pdb	-1.0638487339019775	-2.8399999141693115
2NYY.pdb	2NYY_FA889A_fwd.pdb	-1.1816773414611816	-0.41999998688697815
2NYY.pdb	2NYY_FA925A_fwd.pdb	-3.014442205429077	-4.059999942779541
2NYY.pdb	2NYY_HA1036A_fwd.pdb	-2.771791696548462	-7.320000171661377
2NYY.pdb	2NYY_IA928A_fwd.pdb	-0.46575480699539185	0.009999999776482582
2NYY.pdb	2NYY_KA1028A_fwd.pdb	0.3544449508190155	0.029999999329447746
2NYY.pdb	2NYY_KA875A_fwd.pdb	-0.9111425280570984	-0.28999999165534973
2NYY.pdb	2NYY_KA895A_fwd.pdb	-0.3460189700126648	0.14000000059604645
2NYY.pdb	2NYY_LA891A_fwd.pdb	-1.2466334104537964	-2.5899999141693115
2NYY.pdb	2NYY_NA890A_fwd.pdb	-1.1634114980697632	-0.8899999856948853
2NYY.pdb	2NYY_NA926A_fwd.pdb	-1.2910072803497314	-0.10000000149011612
2NYY.pdb	2NYY_QA887A_fwd.pdb	-2.8687617778778076	-0.5199999809265137
2NYY.pdb	2NYY_RA1033A_fwd.pdb	-0.46587586402893066	-0.8199999928474426
2NYY.pdb	2NYY_RA1266A_fwd.pdb	-0.6149154305458069	-0.30000001192092896
2NYY.pdb	2NYY_SA874A_fwd.pdb	-0.7419512867927551	0.23000000417232513
2NYY.pdb	2NYY_SA927A_fwd.pdb	-0.4086471199989319	-0.0
2NYY.pdb	2NYY_TA1035A_fwd.pdb	-0.17728261649608612	-1.6200000047683716
2NYY.pdb	2NYY_KH29R_fwd.pdb	-0.4996785819530487	-0.07000000029802322
2NYY.pdb	2NYY_MH33Q_fwd.pdb	-1.4473141431808472	0.05999999865889549
2NYY.pdb	2NYY_YH30D_fwd.pdb	-1.7266830205917358	-0.07000000029802322
2NYY.pdb	2NYY_YH30Q_fwd.pdb	-1.4638670682907104	-0.12999999523162842
2NYY.pdb	2NYY_YH56Q_fwd.pdb	-1.6324570178985596	-0.5199999809265137
2NYY.pdb	2NYY_DL30Y_fwd.pdb	-0.8638303279876709	-0.6499999761581421
2NYY.pdb	2NYY_HL34R_fwd.pdb	-1.6266429424285889	-0.10000000149011612
2NYY.pdb	2NYY_SL28Q_fwd.pdb	-0.20233793556690216	-0.41999998688697815
2NYY.pdb	2NYY_SL31N_fwd.pdb	-0.42884930968284607	0.36000001430511475
HM_2NYY.pdb	HM_2NYY_DA1061A_fwd.pdb	-0.6968697905540466	0.14000000059604645
HM_2NYY.pdb	HM_2NYY_DA901A_fwd.pdb	-1.0756715536117554	0.49000000953674316
HM_2NYY.pdb	HM_2NYY_EA919A_fwd.pdb	-1.3490883111953735	-0.5
HM_2NYY.pdb	HM_2NYY_FA952A_fwd.pdb	-3.4067602157592773	-1.5299999713897705
HM_2NYY.pdb	HM_2NYY_IA916A_fwd.pdb	-1.1641943454742432	-0.949999988079071
HM_2NYY.pdb	HM_2NYY_KA914A_fwd.pdb	-0.8796507716178894	0.3100000023841858
HM_2NYY.pdb	HM_2NYY_KA954A_fwd.pdb	-0.8309251666069031	0.5
HM_2NYY.pdb	HM_2NYY_LA918A_fwd.pdb	-0.3900822401046753	-0.4099999964237213
HM_2NYY.pdb	HM_2NYY_NA917A_fwd.pdb	-1.3947833776474	-0.30000001192092896
HM_2NYY.pdb	HM_2NYY_NA956A_fwd.pdb	-2.628375291824341	-0.009999999776482582
HM_2NYY.pdb	HM_2NYY_PA1062A_fwd.pdb	0.8766419291496277	-0.23999999463558197
HM_2NYY.pdb	HM_2NYY_RA1060A_fwd.pdb	-0.36420878767967224	-0.5799999833106995
HM_2NYY.pdb	HM_2NYY_RA1063A_fwd.pdb	0.5472177863121033	-4.440000057220459
HM_2NYY.pdb	HM_2NYY_RA902A_fwd.pdb	-0.9601908326148987	0.019999999552965164
HM_2NYY.pdb	HM_2NYY_SA953A_fwd.pdb	-0.6794957518577576	0.6600000262260437
HM_2NYY.pdb	HM_2NYY_TA922A_fwd.pdb	-1.1718798875808716	-0.6200000047683716
HM_2NYY.pdb	HM_2NYY_KH29R_fwd.pdb	-0.007388896308839321	-0.5099999904632568
HM_2NYY.pdb	HM_2NYY_MH33Q_fwd.pdb	-1.438739538192749	0.009999999776482582
HM_2NYY.pdb	HM_2NYY_YH30D_fwd.pdb	-2.8980765342712402	-0.9700000286102295
HM_2NYY.pdb	HM_2NYY_YH30Q_fwd.pdb	-1.7838351726531982	-1.3300000429153442
HM_2NYY.pdb	HM_2NYY_YH56Q_fwd.pdb	-3.2315316200256348	-1.190000057220459
HM_2NYY.pdb	HM_2NYY_DL30Y_fwd.pdb	0.45094433426856995	-0.6000000238418579
HM_2NYY.pdb	HM_2NYY_HL34R_fwd.pdb	-0.9890931248664856	-0.6299999952316284
HM_2NYY.pdb	HM_2NYY_SL28Q_fwd.pdb	0.04669228196144104	-0.699999988079071
HM_2NYY.pdb	HM_2NYY_SL31N_fwd.pdb	-0.8423227667808533	-1.2000000476837158
2NZ9.pdb	2NZ9_DA1030A_fwd.pdb	-1.2419441938400269	0.029999999329447746
2NZ9.pdb	2NZ9_DA1034A_fwd.pdb	-0.3318239748477936	-2.3399999141693115
2NZ9.pdb	2NZ9_EA892A_fwd.pdb	-0.16710813343524933	-2.7699999809265137
2NZ9.pdb	2NZ9_FA889A_fwd.pdb	-2.511566638946533	0.05000000074505806
2NZ9.pdb	2NZ9_FA925A_fwd.pdb	-2.466459274291992	-3.3399999141693115
2NZ9.pdb	2NZ9_HA1036A_fwd.pdb	-4.371993064880371	-7.420000076293945
2NZ9.pdb	2NZ9_IA928A_fwd.pdb	-0.0395919568836689	-0.07000000029802322
2NZ9.pdb	2NZ9_KA1028A_fwd.pdb	-0.17920367419719696	0.009999999776482582
2NZ9.pdb	2NZ9_KA875A_fwd.pdb	-0.6790010333061218	-0.5400000214576721
2NZ9.pdb	2NZ9_KA895A_fwd.pdb	0.8538404107093811	0.30000001192092896
2NZ9.pdb	2NZ9_LA891A_fwd.pdb	0.05087733641266823	-2.2799999713897705
2NZ9.pdb	2NZ9_NA890A_fwd.pdb	-1.3089215755462646	-2.1600000858306885
2NZ9.pdb	2NZ9_NA926A_fwd.pdb	-0.4235016107559204	0.15000000596046448
2NZ9.pdb	2NZ9_QA887A_fwd.pdb	-0.49584272503852844	-0.10000000149011612
2NZ9.pdb	2NZ9_RA1033A_fwd.pdb	0.25001826882362366	-0.28999999165534973
2NZ9.pdb	2NZ9_RA1266A_fwd.pdb	-1.3219809532165527	-0.38999998569488525
2NZ9.pdb	2NZ9_SA874A_fwd.pdb	-0.8579056262969971	0.11999999731779099
2NZ9.pdb	2NZ9_SA927A_fwd.pdb	-0.2646566331386566	0.07999999821186066
2NZ9.pdb	2NZ9_TA1035A_fwd.pdb	-0.28041908144950867	-2.369999885559082
HM_2NZ9.pdb	HM_2NZ9_DA1061A_fwd.pdb	-0.34474462270736694	0.14000000059604645
HM_2NZ9.pdb	HM_2NZ9_DA901A_fwd.pdb	-1.1497572660446167	0.49000000953674316
HM_2NZ9.pdb	HM_2NZ9_EA919A_fwd.pdb	-0.6866214275360107	-0.5
HM_2NZ9.pdb	HM_2NZ9_FA952A_fwd.pdb	-3.476825475692749	-1.5299999713897705
HM_2NZ9.pdb	HM_2NZ9_IA916A_fwd.pdb	-1.8330899477005005	-0.949999988079071
HM_2NZ9.pdb	HM_2NZ9_KA914A_fwd.pdb	-0.17333021759986877	0.3100000023841858
HM_2NZ9.pdb	HM_2NZ9_KA954A_fwd.pdb	-1.245553731918335	0.5
HM_2NZ9.pdb	HM_2NZ9_LA918A_fwd.pdb	-1.0676462650299072	-0.4099999964237213
HM_2NZ9.pdb	HM_2NZ9_NA917A_fwd.pdb	-1.3880923986434937	-0.30000001192092896
HM_2NZ9.pdb	HM_2NZ9_NA956A_fwd.pdb	-2.112504720687866	-0.009999999776482582
HM_2NZ9.pdb	HM_2NZ9_PA1062A_fwd.pdb	-0.3210583031177521	-0.23999999463558197
HM_2NZ9.pdb	HM_2NZ9_RA1060A_fwd.pdb	0.3287205398082733	-0.5799999833106995
HM_2NZ9.pdb	HM_2NZ9_RA1063A_fwd.pdb	-0.22402161359786987	-4.440000057220459
HM_2NZ9.pdb	HM_2NZ9_RA902A_fwd.pdb	-0.4372706711292267	0.019999999552965164
HM_2NZ9.pdb	HM_2NZ9_SA953A_fwd.pdb	-0.62157142162323	0.6600000262260437
HM_2NZ9.pdb	HM_2NZ9_TA922A_fwd.pdb	0.06831498444080353	-0.6200000047683716
