# Supplementary material for: Investigating the volume and diversity of data needed for generalizable antibody–antigen ΔΔG prediction
Source: Nat Comput Sci. 2025 Jul 8;5(8):635–47. doi: 10.1038/s43588-025-00823-8 (PMC12374841; doi:10.1038/s43588-025-00823-8)
Supplement: Supplementary file 4 — Unprocessed Graphinity model predictions and true values for experimental and synthetic ΔΔG values. [file 43588_2025_823_MOESM4_ESM.zip › Figure2/Figure2b-Graphinity_Predictions-10FoldCV_CDR_SeqId/Graphinity_Predictions-Experimental_ddG_645-10FoldCV_CDR_SeqId/with_reverse_mutations_with_non_binders/ddG_645-w_rev_muts_w_non_binders-cutoff_90-fold2.csv]

wt_pdb	mut_pdb	pred_score	true_label
1KTZ.pdb	1KTZ_DB94A_fwd.pdb	-1.147817611694336	-0.8999999761581421
1KTZ.pdb	1KTZ_DB8A_fwd.pdb	-0.3206517696380615	-1.399999976158142
1KTZ.pdb	1KTZ_DB8N_fwd.pdb	0.9951156377792358	-1.7000000476837158
1KTZ.pdb	1KTZ_EB95A_fwd.pdb	-0.9557007551193237	-1.399999976158142
1KTZ.pdb	1KTZ_EB95Q_fwd.pdb	-0.9696776866912842	-1.7000000476837158
1KTZ.pdb	1KTZ_EB31A_fwd.pdb	0.15461108088493347	-1.2999999523162842
1KTZ.pdb	1KTZ_EB51A_fwd.pdb	0.6769885420799255	-1.0
1KTZ.pdb	1KTZ_FB86A_fwd.pdb	-0.773627758026123	-0.8999999761581421
1KTZ.pdb	1KTZ_FB6A_fwd.pdb	-0.1865152269601822	-2.9000000953674316
1KTZ.pdb	1KTZ_HB55A_fwd.pdb	-0.3499455451965332	-0.4000000059604645
1KTZ.pdb	1KTZ_IB101A_fwd.pdb	-0.5271024107933044	-0.5
1KTZ.pdb	1KTZ_IB26A_fwd.pdb	-0.9656055569648743	-1.899999976158142
1KTZ.pdb	1KTZ_IB29A_fwd.pdb	1.1502233743667603	-1.2000000476837158
1KTZ.pdb	1KTZ_LB3A_fwd.pdb	-1.9062715768814087	-1.899999976158142
1KTZ.pdb	1KTZ_MB88A_fwd.pdb	-0.04425878822803497	-0.800000011920929
1KTZ.pdb	1KTZ_NB23A_fwd.pdb	-0.3989507853984833	-0.30000001192092896
1KTZ.pdb	1KTZ_SB25A_fwd.pdb	-0.9034573435783386	-0.5
1KTZ.pdb	1KTZ_SB28A_fwd.pdb	-1.4515043497085571	-0.4000000059604645
1KTZ.pdb	1KTZ_SB28L_fwd.pdb	0.9572898149490356	-3.700000047683716
1KTZ.pdb	1KTZ_TB27A_fwd.pdb	-0.6446664333343506	-1.2999999523162842
1KTZ.pdb	1KTZ_VB38A_fwd.pdb	0.14655227959156036	-0.699999988079071
1KTZ.pdb	1KTZ_VB53A_fwd.pdb	-0.39810141921043396	-0.5
HM_1KTZ.pdb	HM_1KTZ_DB94A_fwd.pdb	-1.275056004524231	-0.800000011920929
HM_1KTZ.pdb	HM_1KTZ_DB8A_fwd.pdb	-0.76370769739151	-1.5
HM_1KTZ.pdb	HM_1KTZ_DB8N_fwd.pdb	0.564888060092926	-2.0
HM_1KTZ.pdb	HM_1KTZ_EB95A_fwd.pdb	-1.087231993675232	-1.5
HM_1KTZ.pdb	HM_1KTZ_EB95Q_fwd.pdb	-1.1017534732818604	-1.600000023841858
HM_1KTZ.pdb	HM_1KTZ_EB31A_fwd.pdb	0.13654933869838715	-1.2000000476837158
HM_1KTZ.pdb	HM_1KTZ_EB51A_fwd.pdb	0.6767522096633911	-1.100000023841858
HM_1KTZ.pdb	HM_1KTZ_FB86A_fwd.pdb	-0.8354232907295227	-0.8999999761581421
HM_1KTZ.pdb	HM_1KTZ_FB6A_fwd.pdb	-0.3464294373989105	-3.0
HM_1KTZ.pdb	HM_1KTZ_HB55A_fwd.pdb	-0.8525810837745667	-0.30000001192092896
HM_1KTZ.pdb	HM_1KTZ_IB101A_fwd.pdb	-0.5272476673126221	-0.5
HM_1KTZ.pdb	HM_1KTZ_IB26A_fwd.pdb	-0.7484568357467651	-1.899999976158142
HM_1KTZ.pdb	HM_1KTZ_IB29A_fwd.pdb	1.150418996810913	-1.399999976158142
HM_1KTZ.pdb	HM_1KTZ_LB3A_fwd.pdb	-1.1641929149627686	-1.7999999523162842
HM_1KTZ.pdb	HM_1KTZ_MB88A_fwd.pdb	-0.133110910654068	-0.8999999761581421
HM_1KTZ.pdb	HM_1KTZ_NB23A_fwd.pdb	-1.210357427597046	-0.30000001192092896
HM_1KTZ.pdb	HM_1KTZ_SB25A_fwd.pdb	-0.7791828513145447	-0.30000001192092896
HM_1KTZ.pdb	HM_1KTZ_SB28A_fwd.pdb	-1.4573308229446411	-0.20000000298023224
HM_1KTZ.pdb	HM_1KTZ_SB28L_fwd.pdb	0.8278546929359436	-4.0
HM_1KTZ.pdb	HM_1KTZ_TB27A_fwd.pdb	-0.4390629827976227	-1.5
HM_1KTZ.pdb	HM_1KTZ_VB38A_fwd.pdb	0.14688657224178314	-0.699999988079071
HM_1KTZ.pdb	HM_1KTZ_VB53A_fwd.pdb	-0.5481158494949341	-0.4000000059604645
