# Supplementary material for: Investigating the volume and diversity of data needed for generalizable antibody–antigen ΔΔG prediction
Source: Nat Comput Sci. 2025 Jul 8;5(8):635–47. doi: 10.1038/s43588-025-00823-8 (PMC12374841; doi:10.1038/s43588-025-00823-8)
Supplement: Supplementary file 4 — Unprocessed Graphinity model predictions and true values for experimental and synthetic ΔΔG values. [file 43588_2025_823_MOESM4_ESM.zip › Figure2/Figure2b-Graphinity_Predictions-10FoldCV_CDR_SeqId/Graphinity_Predictions-Experimental_ddG_645-10FoldCV_CDR_SeqId/with_reverse_mutations_with_non_binders/ddG_645-w_rev_muts_w_non_binders-cutoff_90-fold3.csv]

wt_pdb	mut_pdb	pred_score	true_label
3BN9.pdb	3BN9_DA214A_fwd.pdb	-0.885586678981781	-0.5699999928474426
3BN9.pdb	3BN9_DA46A_fwd.pdb	-2.293631076812744	-0.41999998688697815
3BN9.pdb	3BN9_DA47A_fwd.pdb	0.2592097520828247	-0.3100000023841858
3BN9.pdb	3BN9_DA91A_fwd.pdb	-1.6833863258361816	-6.699999809265137
3BN9.pdb	3BN9_EA163A_fwd.pdb	-0.22303394973278046	-0.3700000047683716
3BN9.pdb	3BN9_FA50A_fwd.pdb	-0.1721503883600235	0.05000000074505806
3BN9.pdb	3BN9_FA89A_fwd.pdb	-1.179731011390686	-0.6399999856948853
3BN9.pdb	3BN9_FA92A_fwd.pdb	-1.3245759010314941	-6.699999809265137
3BN9.pdb	3BN9_HA138A_fwd.pdb	0.5893091559410095	-0.09000000357627869
3BN9.pdb	3BN9_IA26A_fwd.pdb	-0.8877543210983276	-0.0
3BN9.pdb	3BN9_IA45A_fwd.pdb	-0.4410775303840637	-0.8399999737739563
3BN9.pdb	3BN9_KA221A_fwd.pdb	0.24195948243141174	-0.7900000214576721
3BN9.pdb	3BN9_LA147A_fwd.pdb	-0.9496855735778809	-0.3400000035762787
3BN9.pdb	3BN9_NA90A_fwd.pdb	0.04322006553411484	-0.7699999809265137
3BN9.pdb	3BN9_QA140A_fwd.pdb	-0.3311462998390198	-0.12999999523162842
3BN9.pdb	3BN9_QA168A_fwd.pdb	-0.9846554398536682	0.029999999329447746
3BN9.pdb	3BN9_QA169A_fwd.pdb	-2.116586446762085	-2.509999990463257
3BN9.pdb	3BN9_QA218A_fwd.pdb	-0.13677120208740234	-0.7099999785423279
3BN9.pdb	3BN9_QA23A_fwd.pdb	-0.11683928966522217	0.41999998688697815
3BN9.pdb	3BN9_RA219A_fwd.pdb	0.5777921080589294	0.09000000357627869
3BN9.pdb	3BN9_RA48A_fwd.pdb	0.4576088786125183	0.05000000074505806
3BN9.pdb	3BN9_RA51A_fwd.pdb	-0.6525267958641052	0.07000000029802322
3BN9.pdb	3BN9_RA82A_fwd.pdb	0.22872841358184814	0.1599999964237213
3BN9.pdb	3BN9_TA144A_fwd.pdb	-0.1549059897661209	-0.28999999165534973
3BN9.pdb	3BN9_TA93A_fwd.pdb	-0.6363352537155151	-1.1299999952316284
3BN9.pdb	3BN9_YA141A_fwd.pdb	-2.1734917163848877	-1.090000033378601
3BN9.pdb	3BN9_YA52A_fwd.pdb	-0.6198699474334717	-0.019999999552965164
3BN9.pdb	3BN9_PH104H_fwd.pdb	0.28663837909698486	-8.0
3BN9.pdb	3BN9_QH105V_fwd.pdb	-0.2339669018983841	-1.3600000143051147
3BN9.pdb	3BN9_SH30G_fwd.pdb	-0.12601453065872192	-1.3600000143051147
3BN9.pdb	3BN9_SH30N_fwd.pdb	-3.129804849624634	-1.3600000143051147
3BN9.pdb	3BN9_TH28R_fwd.pdb	0.14167089760303497	-0.30000001192092896
3BN9.pdb	3BN9_TH102Q_fwd.pdb	0.2648540139198303	-0.0
3BN9.pdb	3BN9_TH102R_fwd.pdb	-0.07660068571567535	0.05999999865889549
3BN9.pdb	3BN9_YH103S_fwd.pdb	0.15272434055805206	-0.4099999964237213
HM_3BN9.pdb	HM_3BN9_PH104H_fwd.pdb	0.5238074660301208	-1.3600000143051147
HM_3BN9.pdb	HM_3BN9_QH105V_fwd.pdb	0.05200953781604767	-0.4099999964237213
HM_3BN9.pdb	HM_3BN9_SH30G_fwd.pdb	0.38452351093292236	-0.7099999785423279
HM_3BN9.pdb	HM_3BN9_SH30N_fwd.pdb	0.20964156091213226	-0.7099999785423279
HM_3BN9.pdb	HM_3BN9_TH28R_fwd.pdb	-1.199479579925537	0.23999999463558197
HM_3BN9.pdb	HM_3BN9_TH102Q_fwd.pdb	-0.009276196360588074	0.1599999964237213
HM_3BN9.pdb	HM_3BN9_TH102R_fwd.pdb	0.5916067361831665	1.5700000524520874
HM_3BN9.pdb	HM_3BN9_YH103S_fwd.pdb	-0.6046255230903625	-0.5400000214576721
3K2M.pdb	3K2M_ED52A_fwd.pdb	-1.6658539772033691	-2.5
3K2M.pdb	3K2M_MD88A_fwd.pdb	-3.402038097381592	-4.0
3K2M.pdb	3K2M_RD38A_fwd.pdb	-1.0673328638076782	-2.5
3K2M.pdb	3K2M_WD80A_fwd.pdb	-0.8901635408401489	-4.0
3K2M.pdb	3K2M_YD35A_fwd.pdb	-1.1509594917297363	-1.0
3K2M.pdb	3K2M_YD36A_fwd.pdb	-1.383135199546814	-3.700000047683716
3K2M.pdb	3K2M_YD87A_fwd.pdb	-3.115166664123535	-4.0
