# Supplementary material for: Investigating the volume and diversity of data needed for generalizable antibody–antigen ΔΔG prediction
Source: Nat Comput Sci. 2025 Jul 8;5(8):635–47. doi: 10.1038/s43588-025-00823-8 (PMC12374841; doi:10.1038/s43588-025-00823-8)
Supplement: Supplementary file 4 — Unprocessed Graphinity model predictions and true values for experimental and synthetic ΔΔG values. [file 43588_2025_823_MOESM4_ESM.zip › Figure2/Figure2b-Graphinity_Predictions-10FoldCV_CDR_SeqId/Graphinity_Predictions-Experimental_ddG_645-10FoldCV_CDR_SeqId/with_reverse_mutations_with_non_binders/ddG_645-w_rev_muts_w_non_binders-cutoff_90-fold4.csv]

wt_pdb	mut_pdb	pred_score	true_label
1N8Z.pdb	1N8Z_DH31A_fwd.pdb	-0.4770573377609253	-0.25
1N8Z.pdb	1N8Z_DH102A_fwd.pdb	-0.36267971992492676	-1.2100000381469727
1N8Z.pdb	1N8Z_DH102W_fwd.pdb	-0.5944141149520874	0.6899999976158142
1N8Z.pdb	1N8Z_FH104A_fwd.pdb	-1.071169376373291	-1.1699999570846558
1N8Z.pdb	1N8Z_KH30A_fwd.pdb	0.7877491116523743	-0.6100000143051147
1N8Z.pdb	1N8Z_NH55A_fwd.pdb	-0.3565089702606201	0.15000000596046448
1N8Z.pdb	1N8Z_RH50A_fwd.pdb	-3.2026679515838623	-8.0
1N8Z.pdb	1N8Z_TH32A_fwd.pdb	-0.6698393225669861	-0.3799999952316284
1N8Z.pdb	1N8Z_TH54A_fwd.pdb	-0.7819023132324219	-0.7799999713897705
1N8Z.pdb	1N8Z_WH99A_fwd.pdb	-0.4355670213699341	-8.0
1N8Z.pdb	1N8Z_YH105A_fwd.pdb	-1.5003975629806519	-8.0
1N8Z.pdb	1N8Z_YH105F_fwd.pdb	0.5111938118934631	0.05000000074505806
1N8Z.pdb	1N8Z_YH105F_fwd.pdb	0.5111938118934631	-0.8199999928474426
1N8Z.pdb	1N8Z_YH109V_fwd.pdb	-0.40994924306869507	-0.2199999988079071
1N8Z.pdb	1N8Z_YH33A_fwd.pdb	-1.1410539150238037	0.09000000357627869
1N8Z.pdb	1N8Z_YH52A_fwd.pdb	-1.9722570180892944	-0.23000000417232513
1N8Z.pdb	1N8Z_YH57A_fwd.pdb	-1.5651791095733643	-0.8700000047683716
1N8Z.pdb	1N8Z_DL28N_fwd.pdb	0.23130226135253906	0.2800000011920929
1N8Z.pdb	1N8Z_FL53N_fwd.pdb	-1.795249104499817	-1.2100000381469727
1N8Z.pdb	1N8Z_HL91A_fwd.pdb	-0.08098248392343521	-8.0
1N8Z.pdb	1N8Z_HL91F_fwd.pdb	1.014572024345398	0.4300000071525574
1N8Z.pdb	1N8Z_HL91F_fwd.pdb	1.0145719051361084	-0.029999999329447746
1N8Z.pdb	1N8Z_NL30A_fwd.pdb	-0.9108529686927795	-1.1200000047683716
1N8Z.pdb	1N8Z_NL30S_fwd.pdb	-0.6441778540611267	-0.05999999865889549
1N8Z.pdb	1N8Z_RL66G_fwd.pdb	-1.0006688833236694	-0.2199999988079071
1N8Z.pdb	1N8Z_SL50A_fwd.pdb	0.2576448321342468	0.07000000029802322
1N8Z.pdb	1N8Z_SL52A_fwd.pdb	-0.3743706941604614	0.3100000023841858
1N8Z.pdb	1N8Z_TL31A_fwd.pdb	-1.4064452648162842	-0.800000011920929
1N8Z.pdb	1N8Z_TL93A_fwd.pdb	-0.027367018163204193	-0.8199999928474426
1N8Z.pdb	1N8Z_TL94A_fwd.pdb	0.6677272915840149	0.11999999731779099
1N8Z.pdb	1N8Z_TL94S_fwd.pdb	-0.12000665813684464	-0.3100000023841858
1N8Z.pdb	1N8Z_YL49A_fwd.pdb	-0.9368898272514343	-1.0499999523162842
1N8Z.pdb	1N8Z_YL92A_fwd.pdb	-2.3060357570648193	-1.3600000143051147
1N8Z.pdb	1N8Z_YL92F_fwd.pdb	0.42325130105018616	0.20999999344348907
3BDY.pdb	3BDY_DH32A_fwd.pdb	-0.4869914650917053	-0.20000000298023224
3BDY.pdb	3BDY_DH103A_fwd.pdb	-0.6656567454338074	-0.0
3BDY.pdb	3BDY_FH105A_fwd.pdb	-0.07299774140119553	-0.699999988079071
3BDY.pdb	3BDY_GH101A_fwd.pdb	-0.7630895972251892	-0.20000000298023224
3BDY.pdb	3BDY_GH102A_fwd.pdb	-0.1376500427722931	0.10000000149011612
3BDY.pdb	3BDY_GH104A_fwd.pdb	-0.547061562538147	-0.800000011920929
3BDY.pdb	3BDY_KH31A_fwd.pdb	0.5831639766693115	-0.20000000298023224
3BDY.pdb	3BDY_NH56A_fwd.pdb	-0.6499620079994202	0.20000000298023224
3BDY.pdb	3BDY_RH51A_fwd.pdb	-2.4322640895843506	0.30000001192092896
3BDY.pdb	3BDY_RH60A_fwd.pdb	0.48247528076171875	0.20000000298023224
3BDY.pdb	3BDY_TH33A_fwd.pdb	-1.652034878730774	0.4000000059604645
3BDY.pdb	3BDY_TH55A_fwd.pdb	-1.516271710395813	0.5
3BDY.pdb	3BDY_WH100A_fwd.pdb	-2.3461689949035645	-2.0
3BDY.pdb	3BDY_YH106A_fwd.pdb	-2.6396820545196533	-0.5
3BDY.pdb	3BDY_YH34A_fwd.pdb	-2.7919342517852783	-0.30000001192092896
3BDY.pdb	3BDY_YH53A_fwd.pdb	-1.036726474761963	-0.4000000059604645
3BDY.pdb	3BDY_YH58A_fwd.pdb	-1.0400530099868774	-0.20000000298023224
3BDY.pdb	3BDY_DL28A_fwd.pdb	0.395946204662323	-0.0
3BDY.pdb	3BDY_GL35A_fwd.pdb	0.7326011061668396	-1.2000000476837158
3BDY.pdb	3BDY_GL55A_fwd.pdb	-0.4095607101917267	-1.0
3BDY.pdb	3BDY_HL95A_fwd.pdb	-2.912781238555908	-2.0
3BDY.pdb	3BDY_IL29A_fwd.pdb	-1.10460364818573	-1.100000023841858
3BDY.pdb	3BDY_IL33A_fwd.pdb	0.0629134401679039	-0.800000011920929
3BDY.pdb	3BDY_PL30A_fwd.pdb	-0.572368323802948	-0.20000000298023224
3BDY.pdb	3BDY_RL31A_fwd.pdb	0.5359435081481934	0.20000000298023224
3BDY.pdb	3BDY_SL32A_fwd.pdb	-0.4715714752674103	-1.0
3BDY.pdb	3BDY_SL34A_fwd.pdb	-1.265462875366211	-1.2999999523162842
3BDY.pdb	3BDY_SL56A_fwd.pdb	-0.5852873921394348	-0.10000000149011612
3BDY.pdb	3BDY_TL97A_fwd.pdb	0.3788122832775116	0.30000001192092896
3BDY.pdb	3BDY_TL98A_fwd.pdb	-0.7828754186630249	-0.0
3BDY.pdb	3BDY_WL54A_fwd.pdb	-1.0672497749328613	-1.2999999523162842
3BDY.pdb	3BDY_YL36A_fwd.pdb	-3.117715358734131	-1.7000000476837158
3BDY.pdb	3BDY_YL57A_fwd.pdb	-2.4125659465789795	-0.699999988079071
3BDY.pdb	3BDY_YL96A_fwd.pdb	-2.412924289703369	-1.399999976158142
3BE1.pdb	3BE1_DH31A_fwd.pdb	-0.03168885409832001	-0.4000000059604645
3BE1.pdb	3BE1_DH102A_fwd.pdb	-0.5998327732086182	0.10000000149011612
3BE1.pdb	3BE1_FH104A_fwd.pdb	-2.083216905593872	-1.899999976158142
3BE1.pdb	3BE1_GH100A_fwd.pdb	-0.6477077603340149	-0.10000000149011612
3BE1.pdb	3BE1_GH101A_fwd.pdb	-0.19025874137878418	-0.30000001192092896
3BE1.pdb	3BE1_GH103A_fwd.pdb	0.12387655675411224	-1.7999999523162842
3BE1.pdb	3BE1_KH30A_fwd.pdb	0.10371715575456619	0.30000001192092896
3BE1.pdb	3BE1_NH55A_fwd.pdb	-0.7580880522727966	0.800000011920929
3BE1.pdb	3BE1_RH50A_fwd.pdb	-1.3682435750961304	-2.4000000953674316
3BE1.pdb	3BE1_RH59A_fwd.pdb	-0.8130900263786316	-2.5
3BE1.pdb	3BE1_TH32A_fwd.pdb	-1.4417985677719116	0.4000000059604645
3BE1.pdb	3BE1_TH54A_fwd.pdb	-1.6923068761825562	-0.10000000149011612
3BE1.pdb	3BE1_WH99A_fwd.pdb	-0.26961106061935425	-1.7999999523162842
3BE1.pdb	3BE1_YH105A_fwd.pdb	-3.729076385498047	-1.2000000476837158
3BE1.pdb	3BE1_YH33A_fwd.pdb	-2.2439708709716797	-2.4000000953674316
3BE1.pdb	3BE1_YH52A_fwd.pdb	-1.0457746982574463	0.800000011920929
3BE1.pdb	3BE1_YH57A_fwd.pdb	-1.5234436988830566	-1.7999999523162842
3BE1.pdb	3BE1_DL28A_fwd.pdb	0.21715399622917175	-0.0
3BE1.pdb	3BE1_GL35A_fwd.pdb	0.2457663118839264	-0.30000001192092896
3BE1.pdb	3BE1_GL55A_fwd.pdb	-0.7275871634483337	0.30000001192092896
3BE1.pdb	3BE1_HL95A_fwd.pdb	-1.218571424484253	-0.8999999761581421
3BE1.pdb	3BE1_IL29A_fwd.pdb	-0.24483412504196167	0.20000000298023224
3BE1.pdb	3BE1_IL33A_fwd.pdb	-1.2876402139663696	-0.8999999761581421
3BE1.pdb	3BE1_PL30A_fwd.pdb	-0.14357998967170715	-0.10000000149011612
3BE1.pdb	3BE1_RL31A_fwd.pdb	-0.5170075297355652	0.20000000298023224
3BE1.pdb	3BE1_SL32A_fwd.pdb	-1.3473905324935913	-0.30000001192092896
3BE1.pdb	3BE1_SL34A_fwd.pdb	-0.5703241229057312	0.20000000298023224
3BE1.pdb	3BE1_SL56A_fwd.pdb	-1.15304434299469	-0.30000001192092896
3BE1.pdb	3BE1_TL97A_fwd.pdb	-1.127622127532959	0.4000000059604645
3BE1.pdb	3BE1_TL98A_fwd.pdb	-1.4826316833496094	-1.399999976158142
3BE1.pdb	3BE1_WL54A_fwd.pdb	-1.7147566080093384	-1.399999976158142
3BE1.pdb	3BE1_YL36A_fwd.pdb	-2.854377269744873	0.800000011920929
3BE1.pdb	3BE1_YL57A_fwd.pdb	-1.6607354879379272	-0.8999999761581421
3BE1.pdb	3BE1_YL96A_fwd.pdb	-1.24502694606781	-0.5
