# Supplementary material for: Investigating the volume and diversity of data needed for generalizable antibody–antigen ΔΔG prediction
Source: Nat Comput Sci. 2025 Jul 8;5(8):635–47. doi: 10.1038/s43588-025-00823-8 (PMC12374841; doi:10.1038/s43588-025-00823-8)
Supplement: Supplementary file 4 — Unprocessed Graphinity model predictions and true values for experimental and synthetic ΔΔG values. [file 43588_2025_823_MOESM4_ESM.zip › Figure2/Figure2b-Graphinity_Predictions-10FoldCV_CDR_SeqId/Graphinity_Predictions-Experimental_ddG_645-10FoldCV_CDR_SeqId/with_reverse_mutations_with_non_binders/ddG_645-w_rev_muts_w_non_binders-cutoff_90-fold5.csv]

wt_pdb	mut_pdb	pred_score	true_label
1BJ1.pdb	1BJ1_FV4A_fwd.pdb	-1.7464345693588257	-0.0
1BJ1.pdb	1BJ1_YV8A_fwd.pdb	-0.25591766834259033	-0.0
1BJ1.pdb	1BJ1_EW80A_fwd.pdb	-0.4419967532157898	-0.8199999928474426
1BJ1.pdb	1BJ1_GW75A_fwd.pdb	1.4937723875045776	-2.759999990463257
1BJ1.pdb	1BJ1_GW79A_fwd.pdb	0.4357413053512573	-3.690000057220459
1BJ1.pdb	1BJ1_HW73A_fwd.pdb	-1.0642423629760742	-0.0
1BJ1.pdb	1BJ1_HW77A_fwd.pdb	-1.3170164823532104	-0.0
1BJ1.pdb	1BJ1_IW67A_fwd.pdb	-0.6794803142547607	-0.8199999928474426
1BJ1.pdb	1BJ1_IW70A_fwd.pdb	-0.2835518717765808	-3.690000057220459
1BJ1.pdb	1BJ1_IW78A_fwd.pdb	-0.7671261429786682	-0.4099999964237213
1BJ1.pdb	1BJ1_KW35A_fwd.pdb	-1.0053867101669312	-0.4099999964237213
1BJ1.pdb	1BJ1_KW71A_fwd.pdb	-1.0792231559753418	-0.6499999761581421
1BJ1.pdb	1BJ1_MW68A_fwd.pdb	-1.6370552778244019	-3.690000057220459
1BJ1.pdb	1BJ1_MW81A_fwd.pdb	-1.1133676767349243	-1.4199999570846558
1BJ1.pdb	1BJ1_QW66A_fwd.pdb	-0.20377814769744873	-0.0
1BJ1.pdb	1BJ1_QW74A_fwd.pdb	-1.1133559942245483	-0.0
1BJ1.pdb	1BJ1_QW76A_fwd.pdb	0.22251355648040771	-1.75
1BJ1.pdb	1BJ1_RW69A_fwd.pdb	-2.363173246383667	-3.690000057220459
1BJ1.pdb	1BJ1_YW32A_fwd.pdb	-1.790941596031189	-0.8199999928474426
1CZ8.pdb	1CZ8_FV4A_fwd.pdb	-0.7650521993637085	-0.0
1CZ8.pdb	1CZ8_YV8A_fwd.pdb	-0.35986703634262085	-0.0
1CZ8.pdb	1CZ8_EW80A_fwd.pdb	-0.8858382701873779	-1.149999976158142
1CZ8.pdb	1CZ8_GW75A_fwd.pdb	0.6910233497619629	-2.6700000762939453
1CZ8.pdb	1CZ8_GW79A_fwd.pdb	0.023794464766979218	-4.099999904632568
1CZ8.pdb	1CZ8_HW73A_fwd.pdb	-0.6133845448493958	-0.0
1CZ8.pdb	1CZ8_HW77A_fwd.pdb	-1.018638014793396	-0.0
1CZ8.pdb	1CZ8_IW67A_fwd.pdb	-0.938704252243042	-0.949999988079071
1CZ8.pdb	1CZ8_IW70A_fwd.pdb	-0.4165427088737488	-1.2999999523162842
1CZ8.pdb	1CZ8_IW78A_fwd.pdb	-1.514959454536438	-1.059999942779541
1CZ8.pdb	1CZ8_KW35A_fwd.pdb	0.00394255667924881	-0.0
1CZ8.pdb	1CZ8_KW71A_fwd.pdb	-0.3827778697013855	-1.3600000143051147
1CZ8.pdb	1CZ8_MW68A_fwd.pdb	-1.8989602327346802	-4.099999904632568
1CZ8.pdb	1CZ8_MW81A_fwd.pdb	-1.038615107536316	-1.909999966621399
1CZ8.pdb	1CZ8_QW66A_fwd.pdb	0.24352876842021942	-0.6499999761581421
1CZ8.pdb	1CZ8_QW74A_fwd.pdb	-0.14889734983444214	-0.0
1CZ8.pdb	1CZ8_QW76A_fwd.pdb	0.5833309292793274	-1.059999942779541
1CZ8.pdb	1CZ8_RW69A_fwd.pdb	-0.8353258371353149	-0.8199999928474426
1CZ8.pdb	1CZ8_YW32A_fwd.pdb	-1.280522108078003	-1.940000057220459
1MHP.pdb	1MHP_FH99W_fwd.pdb	0.7222034931182861	-0.0
1MHP.pdb	1MHP_FH99Y_fwd.pdb	0.25506502389907837	-0.7599999904632568
1MHP.pdb	1MHP_GH100F_fwd.pdb	1.1812750101089478	-0.5699999928474426
1MHP.pdb	1MHP_GH100I_fwd.pdb	0.7196589708328247	-8.0
1MHP.pdb	1MHP_GH100L_fwd.pdb	0.7329432964324951	-2.7300000190734863
1MHP.pdb	1MHP_GH100M_fwd.pdb	0.647969126701355	-0.10000000149011612
1MHP.pdb	1MHP_GH100S_fwd.pdb	0.6089330315589905	-0.5600000023841858
1MHP.pdb	1MHP_GH100V_fwd.pdb	0.2465343177318573	-8.0
1MHP.pdb	1MHP_GH102S_fwd.pdb	0.4433744549751282	-8.0
1MHP.pdb	1MHP_GH53A_fwd.pdb	1.9792014360427856	-0.5099999904632568
1MHP.pdb	1MHP_GH53N_fwd.pdb	2.5718142986297607	-1.2599999904632568
1MHP.pdb	1MHP_GH53Q_fwd.pdb	2.500239372253418	-8.0
1MHP.pdb	1MHP_GH53S_fwd.pdb	2.5615222454071045	-0.6800000071525574
1MHP.pdb	1MHP_GH53W_fwd.pdb	2.2852911949157715	-8.0
1MHP.pdb	1MHP_GH54I_fwd.pdb	1.869710922241211	-1.3600000143051147
1MHP.pdb	1MHP_GH54M_fwd.pdb	2.338681697845459	-8.0
1MHP.pdb	1MHP_GH54N_fwd.pdb	2.3636245727539062	-8.0
1MHP.pdb	1MHP_GH54T_fwd.pdb	2.4155356884002686	-1.1699999570846558
1MHP.pdb	1MHP_GH54Y_fwd.pdb	2.5795090198516846	-0.0
1MHP.pdb	1MHP_HH56Y_fwd.pdb	-0.18805690109729767	-8.0
1MHP.pdb	1MHP_KH64D_fwd.pdb	-0.15611319243907928	0.11999999731779099
1MHP.pdb	1MHP_KH64E_fwd.pdb	-0.14914768934249878	0.1599999964237213
1MHP.pdb	1MHP_KH64N_fwd.pdb	-0.3654378056526184	0.07000000029802322
1MHP.pdb	1MHP_KH64Q_fwd.pdb	0.43321460485458374	0.1599999964237213
1MHP.pdb	1MHP_LH60D_fwd.pdb	0.25439023971557617	0.11999999731779099
1MHP.pdb	1MHP_RH31Q_fwd.pdb	0.026706833392381668	-1.309999942779541
1MHP.pdb	1MHP_SH35A_fwd.pdb	0.3691590428352356	-1.5800000429153442
1MHP.pdb	1MHP_SH35Q_fwd.pdb	1.5193692445755005	-2.7300000190734863
1MHP.pdb	1MHP_SH35V_fwd.pdb	0.6355038285255432	-8.0
1MHP.pdb	1MHP_SH52M_fwd.pdb	0.6357138156890869	-2.0799999237060547
1MHP.pdb	1MHP_SH52T_fwd.pdb	-0.4290369749069214	-8.0
1MHP.pdb	1MHP_TH33N_fwd.pdb	1.049130916595459	-2.7300000190734863
1MHP.pdb	1MHP_TH33Q_fwd.pdb	1.437929630279541	-8.0
1MHP.pdb	1MHP_TH33V_fwd.pdb	0.1235966756939888	-0.4300000071525574
1MHP.pdb	1MHP_TH50E_fwd.pdb	1.3866573572158813	-8.0
1MHP.pdb	1MHP_TH50Q_fwd.pdb	0.6062606573104858	-8.0
1MHP.pdb	1MHP_TH50V_fwd.pdb	-0.8270156979560852	0.25999999046325684
1MHP.pdb	1MHP_YH58E_fwd.pdb	-0.9936215877532959	-2.0799999237060547
1MHP.pdb	1MHP_YH58Q_fwd.pdb	-1.028359055519104	-2.0799999237060547
1MHP.pdb	1MHP_YH58W_fwd.pdb	-0.20407412946224213	-0.8199999928474426
1MHP.pdb	1MHP_YH59E_fwd.pdb	-1.0079764127731323	-0.5400000214576721
1MHP.pdb	1MHP_GL91Q_fwd.pdb	-0.10809546709060669	-1.5800000429153442
1MHP.pdb	1MHP_GL91S_fwd.pdb	-0.2360377162694931	-0.5099999904632568
1MHP.pdb	1MHP_HL30K_fwd.pdb	-0.5680843591690063	-1.1699999570846558
1MHP.pdb	1MHP_HL30R_fwd.pdb	-0.07464982569217682	-1.1200000047683716
1MHP.pdb	1MHP_HL30W_fwd.pdb	0.5975461006164551	-1.2599999904632568
1MHP.pdb	1MHP_LL48F_fwd.pdb	0.7969570755958557	-0.7099999785423279
1MHP.pdb	1MHP_LL48K_fwd.pdb	0.26318252086639404	-0.9300000071525574
1MHP.pdb	1MHP_LL48W_fwd.pdb	0.3188748359680176	-1.909999966621399
1MHP.pdb	1MHP_LL48Y_fwd.pdb	0.6665940880775452	-8.0
1MHP.pdb	1MHP_NL29K_fwd.pdb	0.13098633289337158	-8.0
1MHP.pdb	1MHP_NL29V_fwd.pdb	-1.027559757232666	-1.0499999523162842
1MHP.pdb	1MHP_NL29W_fwd.pdb	0.5174522995948792	-1.5800000429153442
1MHP.pdb	1MHP_NL29Y_fwd.pdb	0.13177408277988434	-1.909999966621399
1MHP.pdb	1MHP_NL51D_fwd.pdb	-0.12930144369602203	-0.5
1MHP.pdb	1MHP_NL51E_fwd.pdb	-0.4306306838989258	0.18000000715255737
1MHP.pdb	1MHP_NL51K_fwd.pdb	-0.45615172386169434	-0.6600000262260437
1MHP.pdb	1MHP_NL51R_fwd.pdb	-0.7041944265365601	-0.8500000238418579
1MHP.pdb	1MHP_NL51Y_fwd.pdb	0.7077497243881226	0.10000000149011612
1MHP.pdb	1MHP_NL92D_fwd.pdb	-0.5323949456214905	-8.0
1MHP.pdb	1MHP_SL23R_fwd.pdb	-0.3097347617149353	0.07000000029802322
1MHP.pdb	1MHP_SL27Q_fwd.pdb	0.20552580058574677	0.6700000166893005
1MHP.pdb	1MHP_SL90K_fwd.pdb	0.05738302320241928	-8.0
1MHP.pdb	1MHP_SL90Q_fwd.pdb	-0.12338735163211823	-1.7799999713897705
1MHP.pdb	1MHP_SL90R_fwd.pdb	0.11958722770214081	-2.7300000190734863
1MHP.pdb	1MHP_SL90T_fwd.pdb	-0.1427338719367981	-2.319999933242798
1MHP.pdb	1MHP_SL90W_fwd.pdb	0.777840793132782	-8.0
1MHP.pdb	1MHP_WL89Q_fwd.pdb	-0.5564144849777222	-2.0799999237060547
