# Supplementary material for: Investigating the volume and diversity of data needed for generalizable antibody–antigen ΔΔG prediction
Source: Nat Comput Sci. 2025 Jul 8;5(8):635–47. doi: 10.1038/s43588-025-00823-8 (PMC12374841; doi:10.1038/s43588-025-00823-8)
Supplement: Supplementary file 4 — Unprocessed Graphinity model predictions and true values for experimental and synthetic ΔΔG values. [file 43588_2025_823_MOESM4_ESM.zip › Figure2/Figure2b-Graphinity_Predictions-10FoldCV_CDR_SeqId/Graphinity_Predictions-Experimental_ddG_645-10FoldCV_CDR_SeqId/with_reverse_mutations_with_non_binders/ddG_645-w_rev_muts_w_non_binders-cutoff_90-fold6.csv]

wt_pdb	mut_pdb	pred_score	true_label
1DVF.pdb	1DVF_HA30A_fwd.pdb	-2.5370888710021973	-1.6699999570846558
1DVF.pdb	1DVF_SA93A_fwd.pdb	-0.10441451519727707	-1.1699999570846558
1DVF.pdb	1DVF_WA92A_fwd.pdb	-1.2165913581848145	-0.3400000035762787
1DVF.pdb	1DVF_YA32A_fwd.pdb	0.11720678955316544	-2.049999952316284
1DVF.pdb	1DVF_YA49A_fwd.pdb	-0.8778553605079651	-1.6399999856948853
1DVF.pdb	1DVF_YA49A_fwd.pdb	-0.8778533339500427	-1.75
1DVF.pdb	1DVF_YA50A_fwd.pdb	-1.658123254776001	-0.6899999976158142
1DVF.pdb	1DVF_DB100A_fwd.pdb	-1.3505349159240723	-2.819999933242798
1DVF.pdb	1DVF_DB54A_fwd.pdb	-0.5807990431785583	-4.320000171661377
1DVF.pdb	1DVF_DB58A_fwd.pdb	-0.4966302514076233	-1.6200000047683716
1DVF.pdb	1DVF_EB98A_fwd.pdb	-0.3952268958091736	-4.230000019073486
1DVF.pdb	1DVF_NB56A_fwd.pdb	-0.19198831915855408	-1.1699999570846558
1DVF.pdb	1DVF_RB99A_fwd.pdb	-0.8963614106178284	-1.8899999856948853
1DVF.pdb	1DVF_TB30A_fwd.pdb	-0.43443042039871216	-0.9200000166893005
1DVF.pdb	1DVF_WB52A_fwd.pdb	-1.7260843515396118	-4.170000076293945
1DVF.pdb	1DVF_YB101F_fwd.pdb	-0.26473313570022583	-2.0299999713897705
1DVF.pdb	1DVF_YB32A_fwd.pdb	-2.111480236053467	-1.850000023841858
1DVF.pdb	1DVF_YC49A_fwd.pdb	-2.0780670642852783	-1.8799999952316284
1DVF.pdb	1DVF_DD52A_fwd.pdb	-1.372290015220642	-1.7000000476837158
1DVF.pdb	1DVF_HD33A_fwd.pdb	-1.5122355222702026	-1.8799999952316284
1DVF.pdb	1DVF_ID101A_fwd.pdb	0.2370421141386032	-2.7100000381469727
1DVF.pdb	1DVF_KD30A_fwd.pdb	0.8864756226539612	-1.0099999904632568
1DVF.pdb	1DVF_ND55A_fwd.pdb	1.2794485092163086	-1.8799999952316284
1DVF.pdb	1DVF_QD104A_fwd.pdb	-1.754186749458313	-1.6399999856948853
1DVF.pdb	1DVF_RD106A_fwd.pdb	-1.7375868558883667	-4.130000114440918
1DVF.pdb	1DVF_YD102A_fwd.pdb	-3.237210273742676	-4.789999961853027
1VFB.pdb	1VFB_DC119A_fwd.pdb	-0.6962257623672485	-1.0
1VFB.pdb	1VFB_DC18A_fwd.pdb	0.38269150257110596	-0.30000001192092896
1VFB.pdb	1VFB_IC124A_fwd.pdb	-0.9751434922218323	-1.2000000476837158
1VFB.pdb	1VFB_KC116A_fwd.pdb	0.049422383308410645	-0.699999988079071
1VFB.pdb	1VFB_LC129A_fwd.pdb	-0.19506347179412842	-0.20000000298023224
1VFB.pdb	1VFB_NC19A_fwd.pdb	-4.317059516906738	-0.30000001192092896
1VFB.pdb	1VFB_QC121A_fwd.pdb	-0.7688959240913391	-2.9000000953674316
1VFB.pdb	1VFB_RC125A_fwd.pdb	-1.246478796005249	-1.7999999523162842
1VFB.pdb	1VFB_SC24A_fwd.pdb	-0.9555580615997314	-0.800000011920929
1VFB.pdb	1VFB_TC118A_fwd.pdb	0.10736215114593506	-0.800000011920929
1VFB.pdb	1VFB_VC120A_fwd.pdb	0.013178769499063492	-0.8999999761581421
1VFB.pdb	1VFB_YC23A_fwd.pdb	0.8586781620979309	-0.4000000059604645
1VFB.pdb	1VFB_DH100A_fwd.pdb	-0.42662668228149414	-2.9000000953674316
1VFB.pdb	1VFB_DH54A_fwd.pdb	-0.10061214864253998	-1.0
1VFB.pdb	1VFB_DH58E_fwd.pdb	-0.5805044174194336	-0.07999999821186066
1VFB.pdb	1VFB_DH58N_fwd.pdb	-0.5827184915542603	0.12999999523162842
1VFB.pdb	1VFB_GH31A_fwd.pdb	-0.465410053730011	-0.30000001192092896
1VFB.pdb	1VFB_GH31E_fwd.pdb	0.22978700697422028	0.5099999904632568
1VFB.pdb	1VFB_GH31W_fwd.pdb	0.8777033686637878	-0.009999999776482582
1VFB.pdb	1VFB_RH99W_fwd.pdb	1.970808982849121	-0.7099999785423279
1VFB.pdb	1VFB_RH99Y_fwd.pdb	1.528241753578186	-1.2599999904632568
1VFB.pdb	1VFB_SH28D_fwd.pdb	-0.13030532002449036	-0.0
1VFB.pdb	1VFB_SH28E_fwd.pdb	-1.6025015115737915	0.10000000149011612
1VFB.pdb	1VFB_SH28N_fwd.pdb	-1.0531723499298096	-0.15000000596046448
1VFB.pdb	1VFB_SH28Q_fwd.pdb	-0.5447421669960022	-0.07999999821186066
1VFB.pdb	1VFB_WH52A_fwd.pdb	-0.646833598613739	-0.8999999761581421
1VFB.pdb	1VFB_YH101A_fwd.pdb	-1.910496711730957	-4.0
1VFB.pdb	1VFB_YH101F_fwd.pdb	0.17149658501148224	-1.600000023841858
1VFB.pdb	1VFB_YH32A_fwd.pdb	-1.8897794485092163	-1.100000023841858
1VFB.pdb	1VFB_YH32E_fwd.pdb	-0.9619328379631042	-1.909999966621399
1VFB.pdb	1VFB_LL46D_fwd.pdb	1.0040873289108276	-8.0
1VFB.pdb	1VFB_LL46E_fwd.pdb	0.2491784542798996	-8.0
1VFB.pdb	1VFB_NL31W_fwd.pdb	0.13406215608119965	-0.17000000178813934
1VFB.pdb	1VFB_TL52F_fwd.pdb	1.1539562940597534	-0.4699999988079071
1VFB.pdb	1VFB_TL53R_fwd.pdb	-0.14337921142578125	-1.6699999570846558
1VFB.pdb	1VFB_WL92A_fwd.pdb	-0.5034494996070862	-3.299999952316284
1VFB.pdb	1VFB_YL32A_fwd.pdb	-3.3995466232299805	-1.7000000476837158
1VFB.pdb	1VFB_YL32W_fwd.pdb	0.9288795590400696	-8.0
1VFB.pdb	1VFB_YL50A_fwd.pdb	-1.5584584474563599	-0.5
1VFB.pdb	1VFB_YL50K_fwd.pdb	-1.2922258377075195	-1.6699999570846558
1VFB.pdb	1VFB_YL50R_fwd.pdb	-0.91975337266922	-0.8500000238418579
3NGB.pdb	3NGB_AH57G_fwd.pdb	0.20195592939853668	0.05999999865889549
3NGB.pdb	3NGB_GH55S_fwd.pdb	0.1358800083398819	-0.7300000190734863
3NGB.pdb	3NGB_IH30T_fwd.pdb	0.684600293636322	-0.07999999821186066
3NGB.pdb	3NGB_KH52N_fwd.pdb	-0.08576549589633942	-0.18000000715255737
3NGB.pdb	3NGB_PH63K_fwd.pdb	-0.0168277770280838	-0.23000000417232513
3NGB.pdb	3NGB_RH54N_fwd.pdb	0.30316513776779175	-0.05000000074505806
3NGB.pdb	3NGB_RH62Q_fwd.pdb	-1.9008392095565796	-0.10000000149011612
3NGB.pdb	3NGB_TH33Y_fwd.pdb	0.5560917258262634	-0.07999999821186066
3NGB.pdb	3NGB_VH58T_fwd.pdb	-0.4195355772972107	-0.14000000059604645
3NGB.pdb	3NGB_VH74T_fwd.pdb	0.490475594997406	-0.1599999964237213
3NGB.pdb	3NGB_YH75S_fwd.pdb	-0.6900560855865479	-0.33000001311302185
