# Supplementary material for: Investigating the volume and diversity of data needed for generalizable antibody–antigen ΔΔG prediction
Source: Nat Comput Sci. 2025 Jul 8;5(8):635–47. doi: 10.1038/s43588-025-00823-8 (PMC12374841; doi:10.1038/s43588-025-00823-8)
Supplement: Supplementary file 4 — Unprocessed Graphinity model predictions and true values for experimental and synthetic ΔΔG values. [file 43588_2025_823_MOESM4_ESM.zip › Figure2/Figure2b-Graphinity_Predictions-10FoldCV_CDR_SeqId/Graphinity_Predictions-Experimental_ddG_645-10FoldCV_CDR_SeqId/with_reverse_mutations_with_non_binders/ddG_645-w_rev_muts_w_non_binders-cutoff_90-fold7.csv]

wt_pdb	mut_pdb	pred_score	true_label
1DQJ.pdb	1DQJ_DC101A_fwd.pdb	-2.031101703643799	-1.2999999523162842
1DQJ.pdb	1DQJ_KC96A_fwd.pdb	-2.6127431392669678	-6.099999904632568
1DQJ.pdb	1DQJ_KC97A_fwd.pdb	-1.4584285020828247	-3.5
1DQJ.pdb	1DQJ_LC75A_fwd.pdb	-1.060554027557373	-1.5
1DQJ.pdb	1DQJ_NC93A_fwd.pdb	0.0015684887766838074	-0.6000000238418579
1DQJ.pdb	1DQJ_RC21A_fwd.pdb	-2.389678478240967	-1.2999999523162842
1DQJ.pdb	1DQJ_SC100A_fwd.pdb	-0.8870742321014404	-0.800000011920929
1DQJ.pdb	1DQJ_TC89A_fwd.pdb	-1.2410118579864502	-0.800000011920929
1DQJ.pdb	1DQJ_WC62A_fwd.pdb	1.668634057044983	-0.800000011920929
1DQJ.pdb	1DQJ_WC63A_fwd.pdb	-0.04804753512144089	-1.2999999523162842
1DQJ.pdb	1DQJ_YC20A_fwd.pdb	-0.0594676211476326	-3.299999952316284
1DQJ.pdb	1DQJ_DH32A_fwd.pdb	-0.18705716729164124	-2.0
1DQJ.pdb	1DQJ_WH98A_fwd.pdb	-1.8348884582519531	-4.900000095367432
1DQJ.pdb	1DQJ_YH33A_fwd.pdb	-5.270205974578857	-5.5
1DQJ.pdb	1DQJ_YH50A_fwd.pdb	-6.172859191894531	-6.900000095367432
1DQJ.pdb	1DQJ_YH53A_fwd.pdb	-1.3911420106887817	-1.2000000476837158
1DQJ.pdb	1DQJ_NL31A_fwd.pdb	-0.118073470890522	-2.0
1DQJ.pdb	1DQJ_NL32A_fwd.pdb	-2.2523255348205566	-4.099999904632568
1DQJ.pdb	1DQJ_SL91A_fwd.pdb	-1.6406883001327515	-1.399999976158142
1DQJ.pdb	1DQJ_YL50A_fwd.pdb	-2.1160478591918945	-2.700000047683716
1DQJ.pdb	1DQJ_YL96A_fwd.pdb	-2.239088535308838	-1.100000023841858
1FFW.pdb	1FFW_AA89V_fwd.pdb	1.0363516807556152	-0.09000000357627869
1FFW.pdb	1FFW_DA12K_fwd.pdb	0.9834005832672119	-0.05000000074505806
1FFW.pdb	1FFW_EA116K_fwd.pdb	-0.06586692482233047	-0.7099999785423279
1FFW.pdb	1FFW_EA92K_fwd.pdb	-1.1620924472808838	-0.8199999928474426
1FFW.pdb	1FFW_FA110V_fwd.pdb	-2.2339112758636475	-1.2599999904632568
1FFW.pdb	1FFW_TA111I_fwd.pdb	-0.3978636860847473	-0.5600000023841858
1FFW.pdb	1FFW_TA86I_fwd.pdb	1.7132773399353027	0.3199999928474426
1FFW.pdb	1FFW_VA107M_fwd.pdb	1.488793134689331	-1.1299999952316284
1FFW.pdb	1FFW_YA105W_fwd.pdb	-2.062530755996704	-0.7099999785423279
1JRH.pdb	1JRH_EI35Q_fwd.pdb	0.8012546300888062	-0.10999999940395355
1JRH.pdb	1JRH_TI4V_fwd.pdb	0.1796441674232483	0.019999999552965164
