# Supplementary material for: Investigating the volume and diversity of data needed for generalizable antibody–antigen ΔΔG prediction
Source: Nat Comput Sci. 2025 Jul 8;5(8):635–47. doi: 10.1038/s43588-025-00823-8 (PMC12374841; doi:10.1038/s43588-025-00823-8)
Supplement: Supplementary file 4 — Unprocessed Graphinity model predictions and true values for experimental and synthetic ΔΔG values. [file 43588_2025_823_MOESM4_ESM.zip › Figure2/Figure2b-Graphinity_Predictions-10FoldCV_CDR_SeqId/Graphinity_Predictions-Experimental_ddG_645-10FoldCV_CDR_SeqId/with_reverse_mutations_with_non_binders/ddG_645-w_rev_muts_w_non_binders-cutoff_90-fold8.csv]

wt_pdb	mut_pdb	pred_score	true_label
1AK4.pdb	1AK4_AD88G_fwd.pdb	1.1269341707229614	-2.490000009536743
1AK4.pdb	1AK4_AD88V_fwd.pdb	-1.5980515480041504	-0.6000000238418579
1AK4.pdb	1AK4_AD92G_fwd.pdb	0.6220303177833557	-0.4099999964237213
1AK4.pdb	1AK4_AD92V_fwd.pdb	0.36058148741722107	-0.1899999976158142
1AK4.pdb	1AK4_GD89A_fwd.pdb	-0.6578144431114197	-1.909999966621399
1AK4.pdb	1AK4_GD89V_fwd.pdb	-0.356947124004364	-2.859999895095825
1AK4.pdb	1AK4_HD87A_fwd.pdb	-3.2145144939422607	-0.8399999737739563
1AK4.pdb	1AK4_HD87Q_fwd.pdb	-1.8312586545944214	-0.800000011920929
1AK4.pdb	1AK4_HD87R_fwd.pdb	-1.9402556419372559	-1.4800000190734863
1AK4.pdb	1AK4_ID91A_fwd.pdb	-0.6850038766860962	-0.07000000029802322
1AK4.pdb	1AK4_ID91V_fwd.pdb	-0.10562825947999954	0.17000000178813934
1AK4.pdb	1AK4_PD85A_fwd.pdb	-1.3255702257156372	-0.9200000166893005
1AK4.pdb	1AK4_PD90A_fwd.pdb	-1.4903017282485962	-2.0
1AK4.pdb	1AK4_PD90V_fwd.pdb	-1.891955018043518	-2.859999895095825
1AK4.pdb	1AK4_PD93A_fwd.pdb	1.0824815034866333	-0.5099999904632568
1AK4.pdb	1AK4_VD86A_fwd.pdb	-1.3680490255355835	-0.8199999928474426
1JTG.pdb	1JTG_KA208A_fwd.pdb	-1.0109084844589233	-0.8199999928474426
1JTG.pdb	1JTG_RA217A_fwd.pdb	-1.654969573020935	-0.5600000023841858
1JTG.pdb	1JTG_SA105A_fwd.pdb	-1.6856337785720825	-0.5
1JTG.pdb	1JTG_SA209A_fwd.pdb	-1.0220023393630981	-1.3200000524520874
1JTG.pdb	1JTG_DB49A_fwd.pdb	-3.191946506500244	-1.9800000190734863
1MLC.pdb	1MLC_KH65D_fwd.pdb	0.7182588577270508	-0.019999999552965164
1MLC.pdb	1MLC_SH57A_fwd.pdb	-0.21808099746704102	0.3799999952316284
1MLC.pdb	1MLC_SH57V_fwd.pdb	0.39024266600608826	0.49000000953674316
1MLC.pdb	1MLC_TH28D_fwd.pdb	-0.45769020915031433	0.15000000596046448
1MLC.pdb	1MLC_TH31A_fwd.pdb	-0.0738268718123436	-0.44999998807907104
1MLC.pdb	1MLC_TH31V_fwd.pdb	0.26951467990875244	-0.5299999713897705
1MLC.pdb	1MLC_TH31W_fwd.pdb	-0.6423305869102478	-0.12999999523162842
1MLC.pdb	1MLC_TH58D_fwd.pdb	2.3163771629333496	0.5600000023841858
1MLC.pdb	1MLC_NL32G_fwd.pdb	-1.573509693145752	0.8500000238418579
1MLC.pdb	1MLC_NL32Y_fwd.pdb	0.37361326813697815	-0.0
1MLC.pdb	1MLC_NL92A_fwd.pdb	-1.24432373046875	1.25
