# Supplementary material for: Investigating the volume and diversity of data needed for generalizable antibody–antigen ΔΔG prediction
Source: Nat Comput Sci. 2025 Jul 8;5(8):635–47. doi: 10.1038/s43588-025-00823-8 (PMC12374841; doi:10.1038/s43588-025-00823-8)
Supplement: Supplementary file 4 — Unprocessed Graphinity model predictions and true values for experimental and synthetic ΔΔG values. [file 43588_2025_823_MOESM4_ESM.zip › Figure2/Figure2b-Graphinity_Predictions-10FoldCV_CDR_SeqId/Graphinity_Predictions-Experimental_ddG_645-10FoldCV_CDR_SeqId/with_reverse_mutations_with_non_binders/ddG_645-w_rev_muts_w_non_binders-cutoff_90-fold9.csv]

wt_pdb	mut_pdb	pred_score	true_label
2JEL.pdb	2JEL_AP82S_fwd.pdb	-0.018997572362422943	-0.0
2JEL.pdb	2JEL_DP69E_fwd.pdb	-0.5873829126358032	-0.9599999785423279
2JEL.pdb	2JEL_EP5D_fwd.pdb	1.2011557817459106	-0.4099999964237213
2JEL.pdb	2JEL_EP5Q_fwd.pdb	0.9286438822746277	-0.7200000286102295
2JEL.pdb	2JEL_EP66K_fwd.pdb	0.40141943097114563	-4.130000114440918
2JEL.pdb	2JEL_EP68A_fwd.pdb	-1.069698691368103	-0.4099999964237213
2JEL.pdb	2JEL_EP70A_fwd.pdb	0.23390622437000275	-2.75
2JEL.pdb	2JEL_EP70K_fwd.pdb	0.04325972497463226	-4.130000114440918
2JEL.pdb	2JEL_EP75R_fwd.pdb	-0.29799455404281616	-2.75
2JEL.pdb	2JEL_EP83A_fwd.pdb	-0.4256673753261566	-0.0
2JEL.pdb	2JEL_EP85A_fwd.pdb	-0.6725373268127441	-0.0
2JEL.pdb	2JEL_EP85D_fwd.pdb	0.028483852744102478	-0.0
2JEL.pdb	2JEL_EP85K_fwd.pdb	-0.015907853841781616	-0.0
2JEL.pdb	2JEL_EP85Q_fwd.pdb	-0.5042635202407837	-0.0
2JEL.pdb	2JEL_FP2W_fwd.pdb	-1.5022112131118774	-2.640000104904175
2JEL.pdb	2JEL_FP2Y_fwd.pdb	-0.15488344430923462	-0.0
2JEL.pdb	2JEL_HP76A_fwd.pdb	0.9659016728401184	0.4099999964237213
2JEL.pdb	2JEL_HP76D_fwd.pdb	-0.6046455502510071	0.6600000262260437
2JEL.pdb	2JEL_KP24E_fwd.pdb	-0.5548633337020874	-0.0
2JEL.pdb	2JEL_KP27E_fwd.pdb	0.4272519648075104	-0.0
2JEL.pdb	2JEL_KP72E_fwd.pdb	-0.3621788024902344	-0.4099999964237213
2JEL.pdb	2JEL_KP72R_fwd.pdb	-0.8388763666152954	-0.0
2JEL.pdb	2JEL_KP79E_fwd.pdb	0.07098262012004852	-0.4099999964237213
2JEL.pdb	2JEL_NP12D_fwd.pdb	0.4889015555381775	-0.0
2JEL.pdb	2JEL_NP38T_fwd.pdb	0.07034178078174591	-0.0
2JEL.pdb	2JEL_PP11E_fwd.pdb	-0.32430586218833923	-0.0
2JEL.pdb	2JEL_QP3K_fwd.pdb	0.5290924906730652	-4.130000114440918
2JEL.pdb	2JEL_QP4K_fwd.pdb	0.9973833560943604	-1.3799999952316284
2JEL.pdb	2JEL_QP57E_fwd.pdb	0.5720032453536987	0.4099999964237213
2JEL.pdb	2JEL_QP71E_fwd.pdb	-1.8749068975448608	-2.75
2JEL.pdb	2JEL_RP17G_fwd.pdb	-1.3558459281921387	-0.0
2JEL.pdb	2JEL_RP17K_fwd.pdb	-0.039959147572517395	-0.0
2JEL.pdb	2JEL_SP41C_fwd.pdb	-2.372117042541504	-1.5099999904632568
2JEL.pdb	2JEL_SP43C_fwd.pdb	-0.22751468420028687	-0.0
2JEL.pdb	2JEL_SP46C_fwd.pdb	-1.4869431257247925	-0.0
2JEL.pdb	2JEL_SP64T_fwd.pdb	0.06791997700929642	-4.130000114440918
2JEL.pdb	2JEL_TP34Q_fwd.pdb	-0.6092963814735413	-0.0
2JEL.pdb	2JEL_TP36Q_fwd.pdb	-1.1592018604278564	-0.4099999964237213
2JEL.pdb	2JEL_TP62A_fwd.pdb	-1.1518481969833374	-0.0
2JEL.pdb	2JEL_TP62N_fwd.pdb	-0.7856371998786926	-0.0
2JEL.pdb	2JEL_TP7N_fwd.pdb	-0.26490312814712524	-0.4099999964237213
2JEL.pdb	2JEL_TP7S_fwd.pdb	-0.15172189474105835	-0.0
2JEL.pdb	2JEL_VP6F_fwd.pdb	1.7034951448440552	-0.0
3HFM.pdb	3HFM_CH95A_fwd.pdb	-0.6196660399436951	-5.519999980926514
3HFM.pdb	3HFM_CH95F_fwd.pdb	1.0642528533935547	-3.25
3HFM.pdb	3HFM_DH32A_fwd.pdb	-1.2278482913970947	-1.899999976158142
3HFM.pdb	3HFM_DH32N_fwd.pdb	-0.08446384966373444	-0.17000000178813934
3HFM.pdb	3HFM_SH31A_fwd.pdb	0.13838322460651398	-0.17000000178813934
3HFM.pdb	3HFM_YH33A_fwd.pdb	-2.7305145263671875	-6.0
3HFM.pdb	3HFM_YH50A_fwd.pdb	-2.885218620300293	-8.0
3HFM.pdb	3HFM_NL31A_fwd.pdb	-0.5511131882667542	-5.21999979019165
3HFM.pdb	3HFM_NL31D_fwd.pdb	-0.24105612933635712	-1.340000033378601
3HFM.pdb	3HFM_NL31E_fwd.pdb	0.2584483325481415	-5.670000076293945
3HFM.pdb	3HFM_NL32A_fwd.pdb	-1.2550731897354126	-5.110000133514404
3HFM.pdb	3HFM_QL53A_fwd.pdb	0.11025653779506683	-0.949999988079071
3HFM.pdb	3HFM_YL50A_fwd.pdb	-3.497375726699829	-4.570000171661377
3HFM.pdb	3HFM_YL50F_fwd.pdb	0.41449713706970215	-2.359999895095825
3HFM.pdb	3HFM_YL50L_fwd.pdb	-2.839261770248413	-4.400000095367432
3HFM.pdb	3HFM_YL96A_fwd.pdb	0.8787515163421631	-2.7100000381469727
3HFM.pdb	3HFM_YL96F_fwd.pdb	0.46735304594039917	-1.399999976158142
3HFM.pdb	3HFM_KY96A_fwd.pdb	-2.817686080932617	-6.829999923706055
3HFM.pdb	3HFM_KY97A_fwd.pdb	-0.9753579497337341	-6.179999828338623
3HFM.pdb	3HFM_KY97M_fwd.pdb	-0.7997381687164307	-1.090000033378601
3HFM.pdb	3HFM_RY21A_fwd.pdb	-3.013406753540039	-1.0299999713897705
3HFM.pdb	3HFM_YY20A_fwd.pdb	-1.570216178894043	-4.869999885559082
3NPS.pdb	3NPS_DA214A_fwd.pdb	-0.5243673920631409	-1.4800000190734863
3NPS.pdb	3NPS_DA46A_fwd.pdb	-0.8729692101478577	-0.3400000035762787
3NPS.pdb	3NPS_DA47A_fwd.pdb	0.7005664706230164	-1.0800000429153442
3NPS.pdb	3NPS_DA91A_fwd.pdb	-0.2632385790348053	-1.5199999809265137
3NPS.pdb	3NPS_EA163A_fwd.pdb	-0.961421012878418	-0.6200000047683716
3NPS.pdb	3NPS_FA50A_fwd.pdb	-1.6353811025619507	-0.2199999988079071
3NPS.pdb	3NPS_FA89A_fwd.pdb	-1.5838687419891357	-1.6100000143051147
3NPS.pdb	3NPS_FA92A_fwd.pdb	-2.0889387130737305	-0.4699999988079071
3NPS.pdb	3NPS_HA138A_fwd.pdb	0.2740163207054138	-1.8899999856948853
3NPS.pdb	3NPS_IA26A_fwd.pdb	-0.8815646171569824	-0.6499999761581421
3NPS.pdb	3NPS_IA45A_fwd.pdb	-0.6371376514434814	0.3400000035762787
3NPS.pdb	3NPS_KA221A_fwd.pdb	-0.1783456951379776	0.10000000149011612
3NPS.pdb	3NPS_LA147A_fwd.pdb	-1.3722610473632812	-0.30000001192092896
3NPS.pdb	3NPS_NA90A_fwd.pdb	-0.937492311000824	-0.25999999046325684
3NPS.pdb	3NPS_QA140A_fwd.pdb	-0.1240198165178299	-0.30000001192092896
3NPS.pdb	3NPS_QA168A_fwd.pdb	-0.29754653573036194	0.05999999865889549
3NPS.pdb	3NPS_QA169A_fwd.pdb	-0.42493921518325806	-0.75
3NPS.pdb	3NPS_QA218A_fwd.pdb	-0.03963179141283035	0.03999999910593033
3NPS.pdb	3NPS_QA23A_fwd.pdb	-0.04360179603099823	-0.029999999329447746
3NPS.pdb	3NPS_RA219A_fwd.pdb	-0.7446246147155762	0.07999999821186066
3NPS.pdb	3NPS_RA48A_fwd.pdb	-2.244931936264038	1.0700000524520874
3NPS.pdb	3NPS_RA51A_fwd.pdb	-0.9707832336425781	-0.14000000059604645
3NPS.pdb	3NPS_RA82A_fwd.pdb	-1.4369229078292847	0.15000000596046448
3NPS.pdb	3NPS_TA144A_fwd.pdb	0.02755008637905121	-0.18000000715255737
3NPS.pdb	3NPS_TA93A_fwd.pdb	-0.9851321578025818	-0.7300000190734863
3NPS.pdb	3NPS_YA141A_fwd.pdb	-2.4654836654663086	-1.7899999618530273
3NPS.pdb	3NPS_YA52A_fwd.pdb	-0.4604262411594391	-0.46000000834465027
