# Supplementary material for: Investigating the volume and diversity of data needed for generalizable antibody–antigen ΔΔG prediction
Source: Nat Comput Sci. 2025 Jul 8;5(8):635–47. doi: 10.1038/s43588-025-00823-8 (PMC12374841; doi:10.1038/s43588-025-00823-8)
Supplement: Supplementary file 4 — Unprocessed Graphinity model predictions and true values for experimental and synthetic ΔΔG values. [file 43588_2025_823_MOESM4_ESM.zip › Figure2/Figure2b-Graphinity_Predictions-10FoldCV_CDR_SeqId/Graphinity_Predictions-Synthetic_FoldX_ddG_942723-10FoldCV_CDR_SeqId/Graphinity_predictions_test-Foldx_ddG_942723-cutoff_100-fold0.csv]

wt_pdb	mut_pdb	pred_score	true_label
7epx.pdb	7epx_HL_A_DH29A.pdb	-0.22489754855632782	-0.04077000170946121
7epx.pdb	7epx_HL_A_DH29R.pdb	0.6353192925453186	1.1443599462509155
7epx.pdb	7epx_HL_A_DH29N.pdb	-0.10963228344917297	0.05149000138044357
7epx.pdb	7epx_HL_A_DH29C.pdb	-0.04529419541358948	0.02824999950826168
7epx.pdb	7epx_HL_A_DH29Q.pdb	-0.1468123346567154	-0.05014999955892563
7epx.pdb	7epx_HL_A_DH29E.pdb	-0.12490235269069672	0.02384999953210354
7epx.pdb	7epx_HL_A_DH29G.pdb	0.30520516633987427	0.8569899797439575
7epx.pdb	7epx_HL_A_DH29H.pdb	-0.1254901885986328	-0.059369999915361404
7epx.pdb	7epx_HL_A_DH29I.pdb	0.8470176458358765	0.9964500069618225
7epx.pdb	7epx_HL_A_DH29L.pdb	0.040145695209503174	-0.03776000067591667
7epx.pdb	7epx_HL_A_DH29K.pdb	-0.1576172560453415	0.35686999559402466
7epx.pdb	7epx_HL_A_DH29M.pdb	0.2284526377916336	-0.05071000009775162
7epx.pdb	7epx_HL_A_DH29F.pdb	0.030250415205955505	-0.1334100067615509
7epx.pdb	7epx_HL_A_DH29P.pdb	0.5095292329788208	0.9478499889373779
7epx.pdb	7epx_HL_A_DH29S.pdb	0.6139344573020935	1.0461699962615967
7epx.pdb	7epx_HL_A_DH29T.pdb	-0.27064865827560425	-0.10999000072479248
7epx.pdb	7epx_HL_A_DH29W.pdb	0.48382872343063354	0.4547699987888336
7epx.pdb	7epx_HL_A_DH29Y.pdb	-0.12692271173000336	0.15797999501228333
7epx.pdb	7epx_HL_A_DH29V.pdb	0.8665575981140137	0.9201400279998779
7epx.pdb	7epx_HL_A_DH30A.pdb	0.49654436111450195	0.7486600279808044
7epx.pdb	7epx_HL_A_DH30R.pdb	0.6656784415245056	0.9594399929046631
7epx.pdb	7epx_HL_A_DH30N.pdb	0.27951425313949585	0.7129899859428406
7epx.pdb	7epx_HL_A_DH30C.pdb	0.47513359785079956	0.6779400110244751
7epx.pdb	7epx_HL_A_DH30Q.pdb	0.2962583303451538	0.7395300269126892
7epx.pdb	7epx_HL_A_DH30E.pdb	0.18562816083431244	0.5991500020027161
7epx.pdb	7epx_HL_A_DH30G.pdb	0.2546706795692444	0.6563500165939331
7epx.pdb	7epx_HL_A_DH30H.pdb	-0.41951996088027954	-0.27458998560905457
7epx.pdb	7epx_HL_A_DH30I.pdb	0.8946385383605957	1.2204099893569946
7epx.pdb	7epx_HL_A_DH30L.pdb	0.836349606513977	1.1691700220108032
7epx.pdb	7epx_HL_A_DH30K.pdb	0.45219355821609497	1.1967799663543701
7epx.pdb	7epx_HL_A_DH30M.pdb	0.8581634759902954	1.2035000324249268
7epx.pdb	7epx_HL_A_DH30F.pdb	0.9013868570327759	0.03971000015735626
7epx.pdb	7epx_HL_A_DH30P.pdb	0.23908264935016632	0.9232800006866455
7epx.pdb	7epx_HL_A_DH30S.pdb	0.09891952574253082	0.29284998774528503
7epx.pdb	7epx_HL_A_DH30T.pdb	0.2785918712615967	0.7145199775695801
7epx.pdb	7epx_HL_A_DH30W.pdb	-1.9292817115783691	-0.9478200078010559
7epx.pdb	7epx_HL_A_DH30Y.pdb	-0.5872359871864319	0.03945999965071678
7epx.pdb	7epx_HL_A_DH30V.pdb	0.8886686563491821	0.96697998046875
7epx.pdb	7epx_HL_A_YH101A.pdb	-0.1670817881822586	-0.4997600018978119
7epx.pdb	7epx_HL_A_YH101R.pdb	-0.35829126834869385	1.4511899948120117
7epx.pdb	7epx_HL_A_YH101N.pdb	-0.21820051968097687	-0.688319981098175
7epx.pdb	7epx_HL_A_YH101D.pdb	-0.23061101138591766	-0.2926799952983856
7epx.pdb	7epx_HL_A_YH101C.pdb	-0.23088447749614716	-0.5266799926757812
7epx.pdb	7epx_HL_A_YH101Q.pdb	-0.19832904636859894	-0.9088299870491028
7epx.pdb	7epx_HL_A_YH101E.pdb	-0.4551318287849426	-0.8288300037384033
7epx.pdb	7epx_HL_A_YH101G.pdb	-0.2715754508972168	-0.6651099920272827
7epx.pdb	7epx_HL_A_YH101H.pdb	-0.24658137559890747	0.9982500076293945
7epx.pdb	7epx_HL_A_YH101I.pdb	-0.14896048605442047	-0.17735999822616577
7epx.pdb	7epx_HL_A_YH101L.pdb	-0.18535201251506805	-0.406139999628067
7epx.pdb	7epx_HL_A_YH101K.pdb	-0.38565653562545776	0.7798399925231934
7epx.pdb	7epx_HL_A_YH101M.pdb	-0.010682538151741028	-0.029570000246167183
7epx.pdb	7epx_HL_A_YH101F.pdb	-0.005241706967353821	0.5204399824142456
7epx.pdb	7epx_HL_A_YH101P.pdb	-0.16899408400058746	0.5381399989128113
7epx.pdb	7epx_HL_A_YH101S.pdb	-0.3128169775009155	-0.7205899953842163
7epx.pdb	7epx_HL_A_YH101T.pdb	-0.47155845165252686	-0.32615000009536743
7epx.pdb	7epx_HL_A_YH101W.pdb	-0.07941815257072449	0.17303000390529633
7epx.pdb	7epx_HL_A_YH101V.pdb	-0.23615999519824982	-0.5844399929046631
7epx.pdb	7epx_HL_A_VH106A.pdb	-0.49796104431152344	-0.9955899715423584
7epx.pdb	7epx_HL_A_VH106R.pdb	-0.17954081296920776	-1.6417299509048462
7epx.pdb	7epx_HL_A_VH106N.pdb	-0.719110369682312	-0.5308200120925903
7epx.pdb	7epx_HL_A_VH106D.pdb	-0.4851366877555847	-1.7258199453353882
7epx.pdb	7epx_HL_A_VH106C.pdb	-0.3121221661567688	-0.685509979724884
7epx.pdb	7epx_HL_A_VH106Q.pdb	-0.42057347297668457	-1.4270800352096558
7epx.pdb	7epx_HL_A_VH106E.pdb	-0.4269784390926361	-1.3856500387191772
7epx.pdb	7epx_HL_A_VH106G.pdb	-0.6283170580863953	-1.696079969406128
7epx.pdb	7epx_HL_A_VH106H.pdb	-0.3989053964614868	-0.9361500144004822
7epx.pdb	7epx_HL_A_VH106I.pdb	0.41338086128234863	1.2272599935531616
7epx.pdb	7epx_HL_A_VH106L.pdb	0.496947705745697	0.5612499713897705
7epx.pdb	7epx_HL_A_VH106K.pdb	-0.4401267170906067	-0.9835799932479858
7epx.pdb	7epx_HL_A_VH106M.pdb	0.26331716775894165	-0.4977000057697296
7epx.pdb	7epx_HL_A_VH106F.pdb	0.3424566984176636	-0.287339985370636
7epx.pdb	7epx_HL_A_VH106P.pdb	0.1190788596868515	-0.8650699853897095
7epx.pdb	7epx_HL_A_VH106S.pdb	-0.35651838779449463	-0.13765999674797058
7epx.pdb	7epx_HL_A_VH106T.pdb	-0.5898410677909851	-0.9344000220298767
7epx.pdb	7epx_HL_A_VH106W.pdb	0.23356516659259796	-0.11650999635457993
7epx.pdb	7epx_HL_A_VH106Y.pdb	-0.022556155920028687	-0.7371600270271301
7epx.pdb	7epx_HL_A_FH107A.pdb	-1.1530117988586426	-2.030129909515381
7epx.pdb	7epx_HL_A_FH107R.pdb	-0.17017081379890442	-0.42250001430511475
7epx.pdb	7epx_HL_A_FH107N.pdb	-1.219004511833191	-2.3921759128570557
7epx.pdb	7epx_HL_A_FH107D.pdb	-1.1051146984100342	-2.665548086166382
7epx.pdb	7epx_HL_A_FH107C.pdb	-1.1400346755981445	-1.9700000286102295
7epx.pdb	7epx_HL_A_FH107Q.pdb	-1.1646357774734497	-1.6798100471496582
7epx.pdb	7epx_HL_A_FH107E.pdb	-0.7259938716888428	-2.8739919662475586
7epx.pdb	7epx_HL_A_FH107G.pdb	-1.176895260810852	-2.0260400772094727
7epx.pdb	7epx_HL_A_FH107H.pdb	-0.9803243279457092	-1.3621599674224854
7epx.pdb	7epx_HL_A_FH107I.pdb	-1.1113078594207764	-1.3738000392913818
7epx.pdb	7epx_HL_A_FH107L.pdb	-0.9270115494728088	-0.7652599811553955
7epx.pdb	7epx_HL_A_FH107K.pdb	-0.8863727450370789	-2.2821099758148193
7epx.pdb	7epx_HL_A_FH107M.pdb	-0.6437543034553528	0.2726599872112274
7epx.pdb	7epx_HL_A_FH107P.pdb	-1.1088898181915283	-3.0264370441436768
7epx.pdb	7epx_HL_A_FH107S.pdb	-1.2082568407058716	-2.557080030441284
7epx.pdb	7epx_HL_A_FH107T.pdb	-1.1106408834457397	-2.0128400325775146
7epx.pdb	7epx_HL_A_FH107W.pdb	-0.6115130186080933	0.07609999924898148
7epx.pdb	7epx_HL_A_FH107Y.pdb	0.8436005115509033	0.5157099962234497
7epx.pdb	7epx_HL_A_FH107V.pdb	-1.087235927581787	-1.809540033340454
7epx.pdb	7epx_HL_A_NH108A.pdb	-0.2024281769990921	-0.4222100079059601
7epx.pdb	7epx_HL_A_NH108R.pdb	-0.003979727625846863	0.49059998989105225
7epx.pdb	7epx_HL_A_NH108D.pdb	-0.12314696609973907	0.07699999958276749
7epx.pdb	7epx_HL_A_NH108C.pdb	-0.27641189098358154	-0.034710001200437546
7epx.pdb	7epx_HL_A_NH108Q.pdb	-0.09741173684597015	0.3624899983406067
7epx.pdb	7epx_HL_A_NH108E.pdb	-0.8500024080276489	-0.46597999334335327
7epx.pdb	7epx_HL_A_NH108G.pdb	-0.3582308888435364	-0.15160000324249268
7epx.pdb	7epx_HL_A_NH108H.pdb	-0.21612152457237244	0.2549099922180176
7epx.pdb	7epx_HL_A_NH108I.pdb	0.1990811973810196	0.24321000277996063
7epx.pdb	7epx_HL_A_NH108L.pdb	0.5005013942718506	1.3757100105285645
7epx.pdb	7epx_HL_A_NH108K.pdb	-0.18571363389492035	0.9803699851036072
7epx.pdb	7epx_HL_A_NH108M.pdb	0.6195456385612488	1.3486100435256958
7epx.pdb	7epx_HL_A_NH108F.pdb	0.15336988866329193	1.503999948501587
7epx.pdb	7epx_HL_A_NH108P.pdb	-0.12379202246665955	-0.7659199833869934
7epx.pdb	7epx_HL_A_NH108S.pdb	-0.5553969740867615	-0.34547001123428345
7epx.pdb	7epx_HL_A_NH108T.pdb	-0.3519212007522583	0.7650499939918518
7epx.pdb	7epx_HL_A_NH108W.pdb	0.4925757646560669	1.7611000537872314
7epx.pdb	7epx_HL_A_NH108Y.pdb	-0.13112525641918182	0.9161900281906128
7epx.pdb	7epx_HL_A_NH108V.pdb	0.00688992440700531	0.455269992351532
7epx.pdb	7epx_HL_A_YH109A.pdb	-1.2373687028884888	-2.7289860248565674
7epx.pdb	7epx_HL_A_YH109R.pdb	-0.2641269564628601	-1.8786200284957886
7epx.pdb	7epx_HL_A_YH109N.pdb	-1.4462982416152954	-2.671886920928955
7epx.pdb	7epx_HL_A_YH109D.pdb	-1.5556578636169434	-2.4280450344085693
7epx.pdb	7epx_HL_A_YH109C.pdb	-0.9939882755279541	-2.5982909202575684
7epx.pdb	7epx_HL_A_YH109Q.pdb	-1.675585389137268	-3.0556819438934326
7epx.pdb	7epx_HL_A_YH109E.pdb	-1.2807605266571045	-1.7753499746322632
7epx.pdb	7epx_HL_A_YH109G.pdb	-1.2920836210250854	-3.029033899307251
7epx.pdb	7epx_HL_A_YH109H.pdb	-0.9758003950119019	-2.3374500274658203
7epx.pdb	7epx_HL_A_YH109I.pdb	-2.444406270980835	-3.1830410957336426
7epx.pdb	7epx_HL_A_YH109L.pdb	-0.670142650604248	-1.6160999536514282
7epx.pdb	7epx_HL_A_YH109K.pdb	-0.9625094532966614	-3.177150011062622
7epx.pdb	7epx_HL_A_YH109M.pdb	-0.06947702169418335	-0.459199994802475
7epx.pdb	7epx_HL_A_YH109F.pdb	0.06433241069316864	-0.44881999492645264
7epx.pdb	7epx_HL_A_YH109P.pdb	-2.7168385982513428	-5.50875997543335
7epx.pdb	7epx_HL_A_YH109S.pdb	-2.0000383853912354	-3.3310000896453857
7epx.pdb	7epx_HL_A_YH109T.pdb	-1.329362392425537	-3.7274630069732666
7epx.pdb	7epx_HL_A_YH109W.pdb	-0.6466043591499329	-1.873420000076294
7epx.pdb	7epx_HL_A_YH109V.pdb	-1.055334448814392	-1.8296799659729004
7epx.pdb	7epx_HL_A_EH110A.pdb	-0.0733305960893631	0.9850000143051147
7epx.pdb	7epx_HL_A_EH110R.pdb	0.5029856562614441	1.1421300172805786
7epx.pdb	7epx_HL_A_EH110N.pdb	-0.06308181583881378	0.48906999826431274
7epx.pdb	7epx_HL_A_EH110D.pdb	-0.042353108525276184	0.32006001472473145
7epx.pdb	7epx_HL_A_EH110C.pdb	-0.196208193898201	0.4599500000476837
7epx.pdb	7epx_HL_A_EH110Q.pdb	-0.01906333863735199	0.3736700117588043
7epx.pdb	7epx_HL_A_EH110G.pdb	-0.22565044462680817	0.5486099720001221
7epx.pdb	7epx_HL_A_EH110H.pdb	-0.29280251264572144	0.41530999541282654
7epx.pdb	7epx_HL_A_EH110I.pdb	-0.12812411785125732	0.6549599766731262
7epx.pdb	7epx_HL_A_EH110L.pdb	0.3312029242515564	0.6021599769592285
7epx.pdb	7epx_HL_A_EH110K.pdb	0.22911982238292694	0.8464400172233582
7epx.pdb	7epx_HL_A_EH110M.pdb	0.3872464895248413	0.6591799855232239
7epx.pdb	7epx_HL_A_EH110F.pdb	-0.014726296067237854	0.18570999801158905
7epx.pdb	7epx_HL_A_EH110P.pdb	-0.20180195569992065	-1.5398999452590942
7epx.pdb	7epx_HL_A_EH110S.pdb	-0.258636474609375	0.42983001470565796
7epx.pdb	7epx_HL_A_EH110T.pdb	-0.2726361155509949	0.646049976348877
7epx.pdb	7epx_HL_A_EH110W.pdb	-0.07510100305080414	0.5093700289726257
7epx.pdb	7epx_HL_A_EH110Y.pdb	-0.22079771757125854	0.5094599723815918
7epx.pdb	7epx_HL_A_EH110V.pdb	-0.028986185789108276	0.7910799980163574
7epx.pdb	7epx_HL_A_SL30A.pdb	0.17324601113796234	-0.0963200032711029
7epx.pdb	7epx_HL_A_SL30R.pdb	-0.3112260103225708	-0.20604999363422394
7epx.pdb	7epx_HL_A_SL30N.pdb	-0.45979493856430054	0.11909999698400497
7epx.pdb	7epx_HL_A_SL30D.pdb	-0.2667309641838074	0.35220998525619507
7epx.pdb	7epx_HL_A_SL30C.pdb	0.08365903794765472	0.3633100092411041
7epx.pdb	7epx_HL_A_SL30Q.pdb	-0.33699387311935425	0.4507099986076355
7epx.pdb	7epx_HL_A_SL30E.pdb	0.6329613924026489	0.49619001150131226
7epx.pdb	7epx_HL_A_SL30G.pdb	0.05492959916591644	0.2741299867630005
7epx.pdb	7epx_HL_A_SL30H.pdb	-0.08592002093791962	-0.13143999874591827
7epx.pdb	7epx_HL_A_SL30I.pdb	0.1505470722913742	1.3584200143814087
7epx.pdb	7epx_HL_A_SL30L.pdb	0.30645281076431274	1.6815799474716187
7epx.pdb	7epx_HL_A_SL30K.pdb	-0.06762982904911041	-0.18511000275611877
7epx.pdb	7epx_HL_A_SL30M.pdb	0.6887879371643066	1.4851000308990479
7epx.pdb	7epx_HL_A_SL30F.pdb	-0.980659008026123	-0.4703199863433838
7epx.pdb	7epx_HL_A_SL30P.pdb	0.13599835336208344	0.6813399791717529
7epx.pdb	7epx_HL_A_SL30T.pdb	-0.10559899359941483	0.1486400067806244
7epx.pdb	7epx_HL_A_SL30W.pdb	-0.5788058638572693	-0.7823600172996521
7epx.pdb	7epx_HL_A_SL30Y.pdb	-0.9401914477348328	-0.700410008430481
7epx.pdb	7epx_HL_A_SL30V.pdb	0.37226253747940063	0.5904099941253662
7epx.pdb	7epx_HL_A_NL31A.pdb	-0.17144013941287994	-0.023080000653862953
7epx.pdb	7epx_HL_A_NL31R.pdb	-0.27808260917663574	-0.1745000034570694
7epx.pdb	7epx_HL_A_NL31D.pdb	-0.25041663646698	0.12205000221729279
7epx.pdb	7epx_HL_A_NL31C.pdb	-0.12009307742118835	-0.1374099999666214
7epx.pdb	7epx_HL_A_NL31Q.pdb	-0.2587031424045563	0.02247999981045723
7epx.pdb	7epx_HL_A_NL31E.pdb	-0.3741098642349243	0.4420500099658966
7epx.pdb	7epx_HL_A_NL31G.pdb	-0.10613854229450226	-0.17538000643253326
7epx.pdb	7epx_HL_A_NL31H.pdb	-0.47844064235687256	0.15299999713897705
7epx.pdb	7epx_HL_A_NL31I.pdb	-0.1712471842765808	-0.0033499998971819878
7epx.pdb	7epx_HL_A_NL31L.pdb	-0.46775877475738525	0.2539199888706207
7epx.pdb	7epx_HL_A_NL31K.pdb	-0.2671648859977722	-0.2797200083732605
7epx.pdb	7epx_HL_A_NL31M.pdb	-0.16574116051197052	0.07028999924659729
7epx.pdb	7epx_HL_A_NL31F.pdb	-0.5180329084396362	-0.3069800138473511
7epx.pdb	7epx_HL_A_NL31P.pdb	-0.6564503312110901	0.6591799855232239
7epx.pdb	7epx_HL_A_NL31S.pdb	-0.29081451892852783	0.06368999928236008
7epx.pdb	7epx_HL_A_NL31T.pdb	-0.23500971496105194	0.15511000156402588
7epx.pdb	7epx_HL_A_NL31W.pdb	-0.670700192451477	-0.4983699917793274
7epx.pdb	7epx_HL_A_NL31Y.pdb	-0.44961100816726685	-0.638670027256012
7epx.pdb	7epx_HL_A_NL31V.pdb	0.005158901214599609	-0.13460999727249146
7epx.pdb	7epx_HL_A_KL66A.pdb	-0.14041830599308014	-0.3761900067329407
7epx.pdb	7epx_HL_A_KL66R.pdb	-0.2298954725265503	-0.7513300180435181
7epx.pdb	7epx_HL_A_KL66N.pdb	-0.23863644897937775	-0.46408000588417053
7epx.pdb	7epx_HL_A_KL66D.pdb	0.0200204998254776	-0.6420999765396118
7epx.pdb	7epx_HL_A_KL66C.pdb	-0.33799707889556885	-0.3486100137233734
7epx.pdb	7epx_HL_A_KL66Q.pdb	-0.3618548512458801	-0.5921599864959717
7epx.pdb	7epx_HL_A_KL66E.pdb	-0.4033970236778259	-0.9843299984931946
7epx.pdb	7epx_HL_A_KL66G.pdb	-0.026576951146125793	-0.3922699987888336
7epx.pdb	7epx_HL_A_KL66H.pdb	-0.3089603781700134	-0.43340998888015747
7epx.pdb	7epx_HL_A_KL66I.pdb	-0.11426588892936707	-0.3024899959564209
7epx.pdb	7epx_HL_A_KL66L.pdb	-0.06745301187038422	-0.24190999567508698
7epx.pdb	7epx_HL_A_KL66M.pdb	-0.1521894782781601	-0.2712700068950653
7epx.pdb	7epx_HL_A_KL66F.pdb	-0.09736669063568115	-0.11631999909877777
7epx.pdb	7epx_HL_A_KL66P.pdb	-0.20093168318271637	-0.47738999128341675
7epx.pdb	7epx_HL_A_KL66S.pdb	-0.46921950578689575	-0.36243000626564026
7epx.pdb	7epx_HL_A_KL66T.pdb	-0.2622930407524109	-0.45028001070022583
7epx.pdb	7epx_HL_A_KL66W.pdb	0.25140678882598877	0.43191999197006226
7epx.pdb	7epx_HL_A_KL66Y.pdb	-0.4583559036254883	-0.28025001287460327
7epx.pdb	7epx_HL_A_KL66V.pdb	-0.08664357662200928	-0.31512001156806946
7epx.pdb	7epx_HL_A_YA291A.pdb	-0.45102161169052124	-0.9365000128746033
7epx.pdb	7epx_HL_A_YA291R.pdb	-0.6970435380935669	-1.8594900369644165
7epx.pdb	7epx_HL_A_YA291N.pdb	-0.6203274130821228	-1.3365700244903564
7epx.pdb	7epx_HL_A_YA291D.pdb	-1.140800952911377	-1.2060500383377075
7epx.pdb	7epx_HL_A_YA291C.pdb	-0.864242434501648	-1.3615700006484985
7epx.pdb	7epx_HL_A_YA291Q.pdb	-1.0287529230117798	-1.1503100395202637
7epx.pdb	7epx_HL_A_YA291E.pdb	-1.1285631656646729	-1.1425600051879883
7epx.pdb	7epx_HL_A_YA291G.pdb	-0.7420358061790466	-1.3558800220489502
7epx.pdb	7epx_HL_A_YA291H.pdb	-0.927931547164917	-1.3686200380325317
7epx.pdb	7epx_HL_A_YA291I.pdb	-0.7703267335891724	-1.2730300426483154
7epx.pdb	7epx_HL_A_YA291L.pdb	-0.7801293730735779	-1.082419991493225
7epx.pdb	7epx_HL_A_YA291K.pdb	-1.002179741859436	-2.356739044189453
7epx.pdb	7epx_HL_A_YA291M.pdb	-0.6990758776664734	-0.5077800154685974
7epx.pdb	7epx_HL_A_YA291F.pdb	-0.6202635765075684	-0.39427000284194946
7epx.pdb	7epx_HL_A_YA291P.pdb	-0.9229112267494202	-1.5579899549484253
7epx.pdb	7epx_HL_A_YA291S.pdb	-0.7837653160095215	-1.4588299989700317
7epx.pdb	7epx_HL_A_YA291T.pdb	-0.846386194229126	-1.2817399501800537
7epx.pdb	7epx_HL_A_YA291W.pdb	0.061461880803108215	0.44012999534606934
7epx.pdb	7epx_HL_A_YA291V.pdb	-0.6943526864051819	-1.2883800268173218
7epx.pdb	7epx_HL_A_NA292A.pdb	-0.2312210649251938	0.04025999829173088
7epx.pdb	7epx_HL_A_NA292R.pdb	-0.2089764028787613	0.36155998706817627
7epx.pdb	7epx_HL_A_NA292D.pdb	-0.08978552371263504	0.16415999829769135
7epx.pdb	7epx_HL_A_NA292C.pdb	-0.06851698458194733	0.11475999653339386
7epx.pdb	7epx_HL_A_NA292Q.pdb	-0.2116440236568451	0.1301400065422058
7epx.pdb	7epx_HL_A_NA292E.pdb	-0.24194806814193726	-0.15875999629497528
7epx.pdb	7epx_HL_A_NA292G.pdb	-0.28797096014022827	0.20427000522613525
7epx.pdb	7epx_HL_A_NA292H.pdb	-0.22347325086593628	1.2768100500106812
7epx.pdb	7epx_HL_A_NA292I.pdb	0.005549311637878418	0.20190000534057617
7epx.pdb	7epx_HL_A_NA292L.pdb	-0.06202895939350128	0.3824000060558319
7epx.pdb	7epx_HL_A_NA292K.pdb	-0.188271164894104	0.18201999366283417
7epx.pdb	7epx_HL_A_NA292M.pdb	0.289689838886261	1.0266000032424927
7epx.pdb	7epx_HL_A_NA292F.pdb	0.12313248217105865	0.5266600251197815
7epx.pdb	7epx_HL_A_NA292P.pdb	-0.23494011163711548	0.1123099997639656
7epx.pdb	7epx_HL_A_NA292S.pdb	-0.3663347661495209	0.11688999831676483
7epx.pdb	7epx_HL_A_NA292T.pdb	-0.31991565227508545	-0.03102000057697296
7epx.pdb	7epx_HL_A_NA292W.pdb	0.09932641685009003	0.3847599923610687
7epx.pdb	7epx_HL_A_NA292Y.pdb	0.5732743144035339	1.859529972076416
7epx.pdb	7epx_HL_A_NA292V.pdb	0.00857459008693695	0.21932999789714813
7epx.pdb	7epx_HL_A_FA296A.pdb	-0.7502758502960205	-0.4726699888706207
7epx.pdb	7epx_HL_A_FA296R.pdb	-0.6642826199531555	-0.427700012922287
7epx.pdb	7epx_HL_A_FA296N.pdb	-0.9602062702178955	-0.6200500130653381
7epx.pdb	7epx_HL_A_FA296D.pdb	-1.024283766746521	-0.5562700033187866
7epx.pdb	7epx_HL_A_FA296C.pdb	-0.6372058391571045	-0.6022499799728394
7epx.pdb	7epx_HL_A_FA296Q.pdb	-0.9423534870147705	-0.46007001399993896
7epx.pdb	7epx_HL_A_FA296E.pdb	-0.7606687545776367	0.19884000718593597
7epx.pdb	7epx_HL_A_FA296G.pdb	-0.9988078474998474	-0.8342499732971191
7epx.pdb	7epx_HL_A_FA296H.pdb	-0.7105456590652466	-0.11389999836683273
7epx.pdb	7epx_HL_A_FA296I.pdb	-0.5134545564651489	-0.34981000423431396
7epx.pdb	7epx_HL_A_FA296L.pdb	-0.2191666215658188	0.17079000174999237
7epx.pdb	7epx_HL_A_FA296K.pdb	-0.9192497730255127	-0.4032599925994873
7epx.pdb	7epx_HL_A_FA296M.pdb	-0.44754964113235474	-0.4568299949169159
7epx.pdb	7epx_HL_A_FA296P.pdb	-0.38618946075439453	0.2342199981212616
7epx.pdb	7epx_HL_A_FA296S.pdb	-1.2023104429244995	-0.920229971408844
7epx.pdb	7epx_HL_A_FA296T.pdb	-1.1150530576705933	-0.8715900182723999
7epx.pdb	7epx_HL_A_FA296W.pdb	-0.8136385679244995	-0.017559999600052834
7epx.pdb	7epx_HL_A_FA296Y.pdb	-0.5519997477531433	0.028200000524520874
7epx.pdb	7epx_HL_A_FA296V.pdb	-0.5470743775367737	-0.17624999582767487
7epx.pdb	7epx_HL_A_SA297A.pdb	0.035011351108551025	-0.18397000432014465
7epx.pdb	7epx_HL_A_SA297R.pdb	1.3740572929382324	0.7407199740409851
7epx.pdb	7epx_HL_A_SA297N.pdb	0.004273906350135803	-0.3199999928474426
7epx.pdb	7epx_HL_A_SA297D.pdb	0.1205914169549942	-1.1486599445343018
7epx.pdb	7epx_HL_A_SA297C.pdb	0.14068128168582916	0.46285000443458557
7epx.pdb	7epx_HL_A_SA297Q.pdb	0.6925675272941589	1.3690099716186523
7epx.pdb	7epx_HL_A_SA297E.pdb	0.4813802242279053	0.3599500060081482
7epx.pdb	7epx_HL_A_SA297G.pdb	-0.04035559296607971	-0.38927000761032104
7epx.pdb	7epx_HL_A_SA297H.pdb	0.28246885538101196	0.19378000497817993
7epx.pdb	7epx_HL_A_SA297I.pdb	0.5659499168395996	0.5749899744987488
7epx.pdb	7epx_HL_A_SA297L.pdb	0.7516576051712036	1.0957900285720825
7epx.pdb	7epx_HL_A_SA297K.pdb	0.9610095024108887	0.3001500070095062
7epx.pdb	7epx_HL_A_SA297M.pdb	0.5907354950904846	0.9347599744796753
7epx.pdb	7epx_HL_A_SA297F.pdb	0.8830811977386475	0.586430013179779
7epx.pdb	7epx_HL_A_SA297P.pdb	-0.31527289748191833	-0.48649001121520996
7epx.pdb	7epx_HL_A_SA297T.pdb	0.23691736161708832	0.5100100040435791
7epx.pdb	7epx_HL_A_SA297W.pdb	-0.7908045053482056	-0.4204300045967102
7epx.pdb	7epx_HL_A_SA297Y.pdb	0.8747804164886475	1.1887600421905518
7epx.pdb	7epx_HL_A_SA297V.pdb	0.3481600284576416	0.19370000064373016
7epx.pdb	7epx_HL_A_TA298A.pdb	0.08194239437580109	-0.2600800096988678
7epx.pdb	7epx_HL_A_TA298R.pdb	0.5765846371650696	0.7418299913406372
7epx.pdb	7epx_HL_A_TA298N.pdb	-0.5293723344802856	-1.6375600099563599
7epx.pdb	7epx_HL_A_TA298D.pdb	-0.3634113669395447	-0.4712100028991699
7epx.pdb	7epx_HL_A_TA298C.pdb	-0.18749719858169556	-0.5034700036048889
7epx.pdb	7epx_HL_A_TA298Q.pdb	-0.7965330481529236	0.05601999908685684
7epx.pdb	7epx_HL_A_TA298E.pdb	-0.21733011305332184	0.08237999677658081
7epx.pdb	7epx_HL_A_TA298G.pdb	0.06341321766376495	-0.608739972114563
7epx.pdb	7epx_HL_A_TA298H.pdb	-1.2555484771728516	-1.8522499799728394
7epx.pdb	7epx_HL_A_TA298I.pdb	0.208668515086174	0.6408900022506714
7epx.pdb	7epx_HL_A_TA298L.pdb	0.4499446749687195	0.5321400165557861
7epx.pdb	7epx_HL_A_TA298K.pdb	0.1737593561410904	1.236009955406189
7epx.pdb	7epx_HL_A_TA298M.pdb	0.37238049507141113	0.3534199893474579
7epx.pdb	7epx_HL_A_TA298F.pdb	0.8306572437286377	-0.008170000277459621
7epx.pdb	7epx_HL_A_TA298P.pdb	-0.13301461935043335	-1.4105900526046753
7epx.pdb	7epx_HL_A_TA298S.pdb	-0.1433405578136444	-0.5668200254440308
7epx.pdb	7epx_HL_A_TA298W.pdb	-1.7720131874084473	-1.4830199480056763
7epx.pdb	7epx_HL_A_TA298Y.pdb	-9.495649337768555	-10.61011028289795
7epx.pdb	7epx_HL_A_TA298V.pdb	0.2902728319168091	0.6800199747085571
7epx.pdb	7epx_HL_A_CA301A.pdb	-0.2782014012336731	-0.10281000286340714
7epx.pdb	7epx_HL_A_CA301R.pdb	-0.35136640071868896	0.06274999678134918
7epx.pdb	7epx_HL_A_CA301N.pdb	-0.5077284574508667	0.13021999597549438
7epx.pdb	7epx_HL_A_CA301D.pdb	-0.260934054851532	-0.4270099997520447
7epx.pdb	7epx_HL_A_CA301Q.pdb	-0.27078694105148315	0.06939999759197235
7epx.pdb	7epx_HL_A_CA301E.pdb	0.22256813943386078	0.5035099983215332
7epx.pdb	7epx_HL_A_CA301G.pdb	-0.4055442214012146	-0.04747999832034111
7epx.pdb	7epx_HL_A_CA301H.pdb	-0.5554680824279785	-0.03742999956011772
7epx.pdb	7epx_HL_A_CA301I.pdb	-0.415759801864624	-0.020519999787211418
7epx.pdb	7epx_HL_A_CA301L.pdb	-0.11358855664730072	0.020500000566244125
7epx.pdb	7epx_HL_A_CA301K.pdb	-0.27544105052948	0.03945000097155571
7epx.pdb	7epx_HL_A_CA301M.pdb	-0.20072601735591888	0.08515000343322754
7epx.pdb	7epx_HL_A_CA301F.pdb	-0.16687728464603424	-0.8879799842834473
7epx.pdb	7epx_HL_A_CA301P.pdb	-0.0027099698781967163	-0.025529999285936356
7epx.pdb	7epx_HL_A_CA301S.pdb	-0.4351159334182739	-0.14544999599456787
7epx.pdb	7epx_HL_A_CA301T.pdb	-0.49314963817596436	0.011900000274181366
7epx.pdb	7epx_HL_A_CA301W.pdb	-0.482363224029541	-0.2374899983406067
7epx.pdb	7epx_HL_A_CA301Y.pdb	-0.923194408416748	-0.02469000034034252
7epx.pdb	7epx_HL_A_CA301V.pdb	-0.3357529640197754	-0.01205000001937151
7epx.pdb	7epx_HL_A_GA326A.pdb	-0.05336137115955353	-0.12780000269412994
7epx.pdb	7epx_HL_A_GA326R.pdb	-0.46956944465637207	-0.10083000361919403
7epx.pdb	7epx_HL_A_GA326N.pdb	-0.052377715706825256	1.9167499542236328
7epx.pdb	7epx_HL_A_GA326D.pdb	0.028122350573539734	1.1003999710083008
7epx.pdb	7epx_HL_A_GA326C.pdb	-0.6942365765571594	0.38578000664711
7epx.pdb	7epx_HL_A_GA326Q.pdb	-0.374478816986084	0.4049000144004822
7epx.pdb	7epx_HL_A_GA326E.pdb	-0.8678480386734009	-0.2926099896430969
7epx.pdb	7epx_HL_A_GA326H.pdb	-7.537932872772217	-8.198650360107422
7epx.pdb	7epx_HL_A_GA326I.pdb	-0.27818208932876587	1.3212000131607056
7epx.pdb	7epx_HL_A_GA326L.pdb	-1.2053414583206177	1.6086499691009521
7epx.pdb	7epx_HL_A_GA326K.pdb	-2.9694981575012207	-2.032749891281128
7epx.pdb	7epx_HL_A_GA326M.pdb	-3.441718101501465	-1.723479986190796
7epx.pdb	7epx_HL_A_GA326F.pdb	-1.7733509540557861	-0.7977799773216248
7epx.pdb	7epx_HL_A_GA326P.pdb	-0.3365679383277893	-0.24613000452518463
7epx.pdb	7epx_HL_A_GA326S.pdb	-0.2503165602684021	-0.185589998960495
7epx.pdb	7epx_HL_A_GA326T.pdb	0.002719387412071228	-0.042500000447034836
7epx.pdb	7epx_HL_A_GA326W.pdb	-1.3785271644592285	-1.7422900199890137
7epx.pdb	7epx_HL_A_GA326Y.pdb	-4.209274768829346	-5.487750053405762
7epx.pdb	7epx_HL_A_GA326V.pdb	-0.22560377418994904	-0.010300000198185444
7epx.pdb	7epx_HL_A_VA329A.pdb	-0.48740798234939575	-0.8274000287055969
7epx.pdb	7epx_HL_A_VA329R.pdb	-0.9859796762466431	-1.1254099607467651
7epx.pdb	7epx_HL_A_VA329N.pdb	-0.6081901788711548	-0.47957998514175415
7epx.pdb	7epx_HL_A_VA329D.pdb	-0.6782512664794922	-1.2261500358581543
7epx.pdb	7epx_HL_A_VA329C.pdb	-0.3717384934425354	-0.8768600225448608
7epx.pdb	7epx_HL_A_VA329Q.pdb	-0.6219740509986877	-0.7219399809837341
7epx.pdb	7epx_HL_A_VA329E.pdb	-0.8003402352333069	-0.8428099751472473
7epx.pdb	7epx_HL_A_VA329G.pdb	-0.6164990067481995	-1.3037699460983276
7epx.pdb	7epx_HL_A_VA329H.pdb	-0.5647680759429932	-0.529259979724884
7epx.pdb	7epx_HL_A_VA329I.pdb	-0.03532944619655609	0.11630000174045563
7epx.pdb	7epx_HL_A_VA329L.pdb	-0.6455553770065308	-0.051180001348257065
7epx.pdb	7epx_HL_A_VA329K.pdb	-0.9422646760940552	-0.758870005607605
7epx.pdb	7epx_HL_A_VA329M.pdb	-0.529999315738678	0.41440001130104065
7epx.pdb	7epx_HL_A_VA329F.pdb	-0.5373739004135132	-0.6327900290489197
7epx.pdb	7epx_HL_A_VA329P.pdb	-0.3678111433982849	-0.9547799825668335
7epx.pdb	7epx_HL_A_VA329S.pdb	-0.8855149745941162	-0.8166700005531311
7epx.pdb	7epx_HL_A_VA329T.pdb	-0.8450459241867065	-0.47273001074790955
7epx.pdb	7epx_HL_A_VA329W.pdb	-0.7543590068817139	-2.844069004058838
7epx.pdb	7epx_HL_A_VA329Y.pdb	-1.4315863847732544	-1.5405100584030151
7epx.pdb	7epx_HL_A_RA330A.pdb	-0.14717696607112885	-0.18735000491142273
7epx.pdb	7epx_HL_A_RA330N.pdb	-0.606015145778656	-0.1413400024175644
7epx.pdb	7epx_HL_A_RA330D.pdb	-0.538677990436554	-0.7835299968719482
7epx.pdb	7epx_HL_A_RA330C.pdb	0.07182161509990692	0.4554300010204315
7epx.pdb	7epx_HL_A_RA330Q.pdb	-0.409812867641449	-0.07196000218391418
7epx.pdb	7epx_HL_A_RA330E.pdb	-0.10248899459838867	-0.22573000192642212
7epx.pdb	7epx_HL_A_RA330G.pdb	-0.3866458535194397	-0.6272500157356262
7epx.pdb	7epx_HL_A_RA330H.pdb	0.04006151854991913	0.33535000681877136
7epx.pdb	7epx_HL_A_RA330I.pdb	0.5378244519233704	1.1944400072097778
7epx.pdb	7epx_HL_A_RA330L.pdb	0.7702618837356567	0.9153900146484375
7epx.pdb	7epx_HL_A_RA330K.pdb	-0.08758826553821564	1.0147600173950195
7epx.pdb	7epx_HL_A_RA330M.pdb	0.33253324031829834	1.1223700046539307
7epx.pdb	7epx_HL_A_RA330F.pdb	0.2672802209854126	0.6553800106048584
7epx.pdb	7epx_HL_A_RA330P.pdb	0.22499744594097137	0.7981799840927124
7epx.pdb	7epx_HL_A_RA330S.pdb	-0.6975743174552917	-0.3599100112915039
7epx.pdb	7epx_HL_A_RA330T.pdb	-0.3747352957725525	0.23284000158309937
7epx.pdb	7epx_HL_A_RA330W.pdb	0.7333813309669495	1.26173996925354
7epx.pdb	7epx_HL_A_RA330Y.pdb	0.01706397533416748	0.5748900175094604
7epx.pdb	7epx_HL_A_RA330V.pdb	0.20653803646564484	0.5995000004768372
7epx.pdb	7epx_HL_A_GA424A.pdb	0.4916744828224182	0.9359099864959717
7epx.pdb	7epx_HL_A_GA424R.pdb	-0.08953298628330231	0.8568699955940247
7epx.pdb	7epx_HL_A_GA424N.pdb	0.39731407165527344	0.9995499849319458
7epx.pdb	7epx_HL_A_GA424D.pdb	0.040197327733039856	-0.459850013256073
7epx.pdb	7epx_HL_A_GA424C.pdb	0.1996259242296219	0.06958000361919403
7epx.pdb	7epx_HL_A_GA424Q.pdb	0.17672143876552582	0.1759600043296814
7epx.pdb	7epx_HL_A_GA424E.pdb	0.3800792694091797	0.6442400217056274
7epx.pdb	7epx_HL_A_GA424H.pdb	0.34288716316223145	2.8918299674987793
7epx.pdb	7epx_HL_A_GA424I.pdb	0.5712941884994507	1.3856500387191772
7epx.pdb	7epx_HL_A_GA424L.pdb	0.7948344945907593	1.3178800344467163
7epx.pdb	7epx_HL_A_GA424K.pdb	-0.6068314909934998	0.6774100065231323
7epx.pdb	7epx_HL_A_GA424M.pdb	0.9404683113098145	1.3027499914169312
7epx.pdb	7epx_HL_A_GA424F.pdb	-0.798677384853363	0.3299500048160553
7epx.pdb	7epx_HL_A_GA424P.pdb	0.6937578916549683	0.9932299852371216
7epx.pdb	7epx_HL_A_GA424S.pdb	0.2679066061973572	1.856529951095581
7epx.pdb	7epx_HL_A_GA424T.pdb	-0.16443319618701935	-0.727649986743927
7epx.pdb	7epx_HL_A_GA424W.pdb	0.4227898120880127	0.7064099907875061
7epx.pdb	7epx_HL_A_GA424Y.pdb	0.49584126472473145	0.9334800243377686
7epx.pdb	7epx_HL_A_GA424V.pdb	0.3811268210411072	0.06656999886035919
7epx.pdb	7epx_HL_A_VA425A.pdb	0.12256832420825958	0.3288699984550476
7epx.pdb	7epx_HL_A_VA425R.pdb	-0.2687251567840576	1.3256399631500244
7epx.pdb	7epx_HL_A_VA425N.pdb	-0.7392252087593079	0.06810999661684036
7epx.pdb	7epx_HL_A_VA425D.pdb	-0.9143384099006653	0.08613000065088272
7epx.pdb	7epx_HL_A_VA425C.pdb	-0.5038031339645386	0.6327099800109863
7epx.pdb	7epx_HL_A_VA425Q.pdb	-0.5007273554801941	0.2679300010204315
7epx.pdb	7epx_HL_A_VA425E.pdb	-0.6992369294166565	-0.37224000692367554
7epx.pdb	7epx_HL_A_VA425G.pdb	-0.17584393918514252	0.5785599946975708
7epx.pdb	7epx_HL_A_VA425H.pdb	-0.09782136976718903	2.523129940032959
7epx.pdb	7epx_HL_A_VA425I.pdb	-0.3281490206718445	-0.02776000089943409
7epx.pdb	7epx_HL_A_VA425L.pdb	-0.6999263167381287	-0.1987999975681305
7epx.pdb	7epx_HL_A_VA425K.pdb	-0.2596658766269684	0.9117699861526489
7epx.pdb	7epx_HL_A_VA425M.pdb	-0.3921915292739868	-0.5700200200080872
7epx.pdb	7epx_HL_A_VA425F.pdb	-0.48449963331222534	-0.2733500003814697
7epx.pdb	7epx_HL_A_VA425P.pdb	-0.3038315773010254	-0.20788000524044037
7epx.pdb	7epx_HL_A_VA425S.pdb	0.017222359776496887	0.7647200226783752
7epx.pdb	7epx_HL_A_VA425T.pdb	0.07797078788280487	1.463320016860962
7epx.pdb	7epx_HL_A_VA425W.pdb	-0.2699587941169739	0.5052700042724609
7epx.pdb	7epx_HL_A_VA425Y.pdb	-0.7338356971740723	-0.30445000529289246
7epx.pdb	7epx_HL_A_GA426A.pdb	0.3508565425872803	0.9928600192070007
7epx.pdb	7epx_HL_A_GA426R.pdb	-0.2044805884361267	-0.10413999855518341
7epx.pdb	7epx_HL_A_GA426N.pdb	-0.08064262568950653	0.31700998544692993
7epx.pdb	7epx_HL_A_GA426D.pdb	-0.25896209478378296	-1.903939962387085
7epx.pdb	7epx_HL_A_GA426C.pdb	0.2642068862915039	0.6220600008964539
7epx.pdb	7epx_HL_A_GA426Q.pdb	-0.641722559928894	-0.26322999596595764
7epx.pdb	7epx_HL_A_GA426E.pdb	0.18282975256443024	-1.3400499820709229
7epx.pdb	7epx_HL_A_GA426H.pdb	-0.1511828601360321	-0.0524899996817112
7epx.pdb	7epx_HL_A_GA426I.pdb	-0.11206863820552826	-0.32043999433517456
7epx.pdb	7epx_HL_A_GA426L.pdb	0.12909726798534393	-0.5262200236320496
7epx.pdb	7epx_HL_A_GA426K.pdb	-0.2508878707885742	-0.22105999290943146
7epx.pdb	7epx_HL_A_GA426M.pdb	0.7216722369194031	0.4470899999141693
7epx.pdb	7epx_HL_A_GA426F.pdb	0.32804203033447266	0.8296800255775452
7epx.pdb	7epx_HL_A_GA426P.pdb	-1.0465866327285767	-1.5121899843215942
7epx.pdb	7epx_HL_A_GA426S.pdb	0.18593047559261322	0.3064599931240082
7epx.pdb	7epx_HL_A_GA426T.pdb	-0.04907231032848358	-0.3740899860858917
7epx.pdb	7epx_HL_A_GA426W.pdb	-0.2419990450143814	0.019009999930858612
7epx.pdb	7epx_HL_A_GA426Y.pdb	0.2295973151922226	0.695930004119873
7epx.pdb	7epx_HL_A_GA426V.pdb	-0.32246649265289307	-0.41214001178741455
7epx.pdb	7epx_HL_A_YA430A.pdb	0.08833594620227814	-0.7846699953079224
7epx.pdb	7epx_HL_A_YA430R.pdb	-0.004537492990493774	-0.26262998580932617
7epx.pdb	7epx_HL_A_YA430N.pdb	-0.0674266368150711	-0.7138599753379822
7epx.pdb	7epx_HL_A_YA430D.pdb	-0.07979133725166321	-0.9626500010490417
7epx.pdb	7epx_HL_A_YA430C.pdb	-0.024482041597366333	-0.7023500204086304
7epx.pdb	7epx_HL_A_YA430Q.pdb	-0.03490065038204193	-0.6089199781417847
7epx.pdb	7epx_HL_A_YA430E.pdb	-0.08153180778026581	-0.8434600234031677
7epx.pdb	7epx_HL_A_YA430G.pdb	-0.0629381537437439	-0.8784099817276001
7epx.pdb	7epx_HL_A_YA430H.pdb	-0.08579638600349426	-0.3834199905395508
7epx.pdb	7epx_HL_A_YA430I.pdb	0.09651686251163483	-0.1929599940776825
7epx.pdb	7epx_HL_A_YA430L.pdb	0.12677280604839325	0.001879999996162951
7epx.pdb	7epx_HL_A_YA430K.pdb	-0.2695663571357727	-0.4851199984550476
7epx.pdb	7epx_HL_A_YA430M.pdb	0.15983997285366058	0.07423999905586243
7epx.pdb	7epx_HL_A_YA430F.pdb	0.16357778012752533	0.17374999821186066
7epx.pdb	7epx_HL_A_YA430P.pdb	-0.14542929828166962	-0.7396000027656555
7epx.pdb	7epx_HL_A_YA430S.pdb	-0.16207443177700043	-0.7508100271224976
7epx.pdb	7epx_HL_A_YA430T.pdb	-0.2702238857746124	-0.7109000086784363
7epx.pdb	7epx_HL_A_YA430W.pdb	-0.9729321002960205	-0.895609974861145
7epx.pdb	7epx_HL_A_YA430V.pdb	0.23346386849880219	-0.5402399897575378
7qez.pdb	7qez_HL_A_TH31A.pdb	-0.20106908679008484	-0.04049000144004822
7qez.pdb	7qez_HL_A_TH31R.pdb	0.3827750086784363	-0.3922399878501892
7qez.pdb	7qez_HL_A_TH31N.pdb	0.13742046058177948	0.35965999960899353
7qez.pdb	7qez_HL_A_TH31D.pdb	-0.20969757437705994	-0.45122000575065613
7qez.pdb	7qez_HL_A_TH31C.pdb	0.29618239402770996	0.12575000524520874
7qez.pdb	7qez_HL_A_TH31Q.pdb	-0.3007808327674866	0.2513599991798401
7qez.pdb	7qez_HL_A_TH31E.pdb	-0.36520302295684814	0.01614999957382679
7qez.pdb	7qez_HL_A_TH31G.pdb	-0.21586614847183228	-0.734529972076416
7qez.pdb	7qez_HL_A_TH31H.pdb	0.10156793892383575	0.4860599935054779
7qez.pdb	7qez_HL_A_TH31I.pdb	0.24078546464443207	0.7795600295066833
7qez.pdb	7qez_HL_A_TH31L.pdb	0.4312651753425598	0.8418599963188171
7qez.pdb	7qez_HL_A_TH31K.pdb	0.00508233904838562	-0.3474699854850769
7qez.pdb	7qez_HL_A_TH31M.pdb	0.36013829708099365	1.3279600143432617
7qez.pdb	7qez_HL_A_TH31F.pdb	-0.007702544331550598	0.6736599802970886
7qez.pdb	7qez_HL_A_TH31P.pdb	-0.18668657541275024	-0.0567299984395504
7qez.pdb	7qez_HL_A_TH31S.pdb	-0.40984082221984863	-0.37424999475479126
7qez.pdb	7qez_HL_A_TH31W.pdb	-0.12036259472370148	0.5214599967002869
7qez.pdb	7qez_HL_A_TH31Y.pdb	0.47807997465133667	1.7541600465774536
7qez.pdb	7qez_HL_A_TH31V.pdb	0.061537280678749084	0.5481600165367126
7qez.pdb	7qez_HL_A_AH33R.pdb	-9.048439979553223	-11.346389770507812
7qez.pdb	7qez_HL_A_AH33N.pdb	-5.144308090209961	-5.227039813995361
7qez.pdb	7qez_HL_A_AH33D.pdb	-1.8062305450439453	-1.9208600521087646
7qez.pdb	7qez_HL_A_AH33C.pdb	-0.11257173120975494	-0.3885599970817566
7qez.pdb	7qez_HL_A_AH33Q.pdb	-7.9886956214904785	-6.608349800109863
7qez.pdb	7qez_HL_A_AH33E.pdb	-11.637324333190918	-9.011238098144531
7qez.pdb	7qez_HL_A_AH33G.pdb	-0.02661183476448059	-0.2910600006580353
7qez.pdb	7qez_HL_A_AH33H.pdb	-3.03731632232666	-2.4219000339508057
7qez.pdb	7qez_HL_A_AH33I.pdb	-0.9332495331764221	-2.810529947280884
7qez.pdb	7qez_HL_A_AH33L.pdb	-3.749497890472412	-4.344799995422363
7qez.pdb	7qez_HL_A_AH33K.pdb	-0.676297664642334	-1.4617799520492554
7qez.pdb	7qez_HL_A_AH33M.pdb	-0.08488999307155609	-1.9943900108337402
7qez.pdb	7qez_HL_A_AH33F.pdb	-12.655256271362305	-11.201160430908203
7qez.pdb	7qez_HL_A_AH33P.pdb	0.2129298597574234	0.10475999861955643
7qez.pdb	7qez_HL_A_AH33S.pdb	0.6319928169250488	0.11461000144481659
7qez.pdb	7qez_HL_A_AH33T.pdb	0.03481970727443695	-0.812030017375946
7qez.pdb	7qez_HL_A_AH33W.pdb	-28.023048400878906	-22.991439819335938
7qez.pdb	7qez_HL_A_AH33Y.pdb	0.04560260474681854	-15.34160041809082
7qez.pdb	7qez_HL_A_AH33V.pdb	0.3739367723464966	-0.1474200040102005
7qez.pdb	7qez_HL_A_WH50A.pdb	-0.4582141041755676	-1.1193699836730957
7qez.pdb	7qez_HL_A_WH50R.pdb	-0.7332847118377686	-1.5450700521469116
7qez.pdb	7qez_HL_A_WH50N.pdb	-0.574970543384552	-1.1004300117492676
7qez.pdb	7qez_HL_A_WH50D.pdb	-0.5397089719772339	-1.1840900182724
7qez.pdb	7qez_HL_A_WH50C.pdb	-0.8175200819969177	-1.1449300050735474
7qez.pdb	7qez_HL_A_WH50Q.pdb	-0.635775625705719	-1.1337800025939941
7qez.pdb	7qez_HL_A_WH50E.pdb	-0.6095306873321533	-1.2845300436019897
7qez.pdb	7qez_HL_A_WH50G.pdb	-0.40318959951400757	-1.0945299863815308
7qez.pdb	7qez_HL_A_WH50H.pdb	-0.7277929782867432	-1.0872399806976318
7qez.pdb	7qez_HL_A_WH50I.pdb	-0.8998464345932007	-1.1139299869537354
7qez.pdb	7qez_HL_A_WH50L.pdb	-0.4758188724517822	-1.1077300310134888
7qez.pdb	7qez_HL_A_WH50K.pdb	-0.9151335954666138	-1.3758800029754639
7qez.pdb	7qez_HL_A_WH50M.pdb	-0.3015449643135071	-0.8751800060272217
7qez.pdb	7qez_HL_A_WH50F.pdb	-0.3964794874191284	-0.9419900178909302
7qez.pdb	7qez_HL_A_WH50P.pdb	-0.6458122730255127	-1.0940300226211548
7qez.pdb	7qez_HL_A_WH50S.pdb	-0.81511390209198	-1.140720009803772
7qez.pdb	7qez_HL_A_WH50T.pdb	-0.9020552039146423	-1.1206200122833252
7qez.pdb	7qez_HL_A_WH50Y.pdb	-0.8075318336486816	-1.0082199573516846
7qez.pdb	7qez_HL_A_WH50V.pdb	-0.6222038269042969	-1.1712199449539185
7qez.pdb	7qez_HL_A_VH52A.pdb	-0.9756735563278198	-1.358180046081543
7qez.pdb	7qez_HL_A_VH52R.pdb	-1.1361663341522217	-1.647130012512207
7qez.pdb	7qez_HL_A_VH52N.pdb	-0.9447064995765686	-0.08737000077962875
7qez.pdb	7qez_HL_A_VH52D.pdb	-0.9043561816215515	-0.4048199951648712
7qez.pdb	7qez_HL_A_VH52C.pdb	-0.40425950288772583	0.30366000533103943
7qez.pdb	7qez_HL_A_VH52Q.pdb	-0.7742322683334351	-1.4236799478530884
7qez.pdb	7qez_HL_A_VH52E.pdb	-1.0053021907806396	-2.0391600131988525
7qez.pdb	7qez_HL_A_VH52G.pdb	-0.9439367055892944	-1.7881799936294556
7qez.pdb	7qez_HL_A_VH52H.pdb	-6.650362491607666	-7.680140018463135
7qez.pdb	7qez_HL_A_VH52I.pdb	-0.22433584928512573	-0.25968998670578003
7qez.pdb	7qez_HL_A_VH52L.pdb	0.3729512691497803	0.65065997838974
7qez.pdb	7qez_HL_A_VH52K.pdb	-0.7742261290550232	-1.6971700191497803
7qez.pdb	7qez_HL_A_VH52M.pdb	-0.20878207683563232	-0.694320023059845
7qez.pdb	7qez_HL_A_VH52F.pdb	-5.758152961730957	-7.8613200187683105
7qez.pdb	7qez_HL_A_VH52P.pdb	-0.7646047472953796	-1.3665599822998047
7qez.pdb	7qez_HL_A_VH52S.pdb	-1.162153959274292	-1.7582800388336182
7qez.pdb	7qez_HL_A_VH52T.pdb	-0.8703206181526184	-1.049149990081787
7qez.pdb	7qez_HL_A_VH52W.pdb	-0.13675081729888916	-0.5259299874305725
7qez.pdb	7qez_HL_A_VH52Y.pdb	-11.025862693786621	-13.157380104064941
7qez.pdb	7qez_HL_A_GH54A.pdb	-2.0504753589630127	-1.6521600484848022
7qez.pdb	7qez_HL_A_GH54R.pdb	-3.4481751918792725	-5.879730224609375
7qez.pdb	7qez_HL_A_GH54N.pdb	-4.494635581970215	-4.524350166320801
7qez.pdb	7qez_HL_A_GH54D.pdb	-2.011481761932373	-2.0477099418640137
7qez.pdb	7qez_HL_A_GH54C.pdb	-5.096833229064941	-3.9106500148773193
7qez.pdb	7qez_HL_A_GH54Q.pdb	-6.493309497833252	-6.495960235595703
7qez.pdb	7qez_HL_A_GH54E.pdb	-8.122148513793945	-8.530610084533691
7qez.pdb	7qez_HL_A_GH54H.pdb	-15.067941665649414	-13.51554012298584
7qez.pdb	7qez_HL_A_GH54I.pdb	-6.615841865539551	-5.296840190887451
7qez.pdb	7qez_HL_A_GH54L.pdb	-3.6893749237060547	-3.446229934692383
7qez.pdb	7qez_HL_A_GH54K.pdb	-0.6970707774162292	-2.244349956512451
7qez.pdb	7qez_HL_A_GH54M.pdb	-2.948533058166504	-3.538259983062744
7qez.pdb	7qez_HL_A_GH54F.pdb	-17.120868682861328	-14.67156982421875
7qez.pdb	7qez_HL_A_GH54P.pdb	-1.4809750318527222	-1.9918400049209595
7qez.pdb	7qez_HL_A_GH54S.pdb	-4.247761249542236	-3.5658700466156006
7qez.pdb	7qez_HL_A_GH54T.pdb	-2.669987201690674	-2.5370099544525146
7qez.pdb	7qez_HL_A_GH54W.pdb	-0.26920926570892334	-0.7307699918746948
7qez.pdb	7qez_HL_A_GH54Y.pdb	-9.856636047363281	-13.473679542541504
7qez.pdb	7qez_HL_A_GH54V.pdb	-3.843338966369629	-5.527959823608398
7qez.pdb	7qez_HL_A_SH55A.pdb	-0.02522127330303192	0.06270000338554382
7qez.pdb	7qez_HL_A_SH55R.pdb	0.6678005456924438	0.4160600006580353
7qez.pdb	7qez_HL_A_SH55N.pdb	-1.0875571966171265	-1.297510027885437
7qez.pdb	7qez_HL_A_SH55D.pdb	-0.14260388910770416	-0.37485000491142273
7qez.pdb	7qez_HL_A_SH55C.pdb	0.142527237534523	-0.10814999788999557
7qez.pdb	7qez_HL_A_SH55Q.pdb	-0.7225726842880249	-0.34327998757362366
7qez.pdb	7qez_HL_A_SH55E.pdb	-0.5558592677116394	-1.1387300491333008
7qez.pdb	7qez_HL_A_SH55G.pdb	-0.21580632030963898	-0.5233200192451477
7qez.pdb	7qez_HL_A_SH55H.pdb	-8.282158851623535	-4.818230152130127
7qez.pdb	7qez_HL_A_SH55I.pdb	-0.7389179468154907	-0.010409999638795853
7qez.pdb	7qez_HL_A_SH55L.pdb	-1.3872036933898926	-0.5137199759483337
7qez.pdb	7qez_HL_A_SH55K.pdb	0.8636363744735718	1.225160002708435
7qez.pdb	7qez_HL_A_SH55M.pdb	1.2227661609649658	2.035259962081909
7qez.pdb	7qez_HL_A_SH55F.pdb	-1.4393044710159302	-1.1794899702072144
7qez.pdb	7qez_HL_A_SH55P.pdb	0.6786584854125977	0.9113600254058838
7qez.pdb	7qez_HL_A_SH55T.pdb	-0.2403041273355484	-0.04506000131368637
7qez.pdb	7qez_HL_A_SH55W.pdb	-0.051517799496650696	-0.5199599862098694
7qez.pdb	7qez_HL_A_SH55Y.pdb	-3.8106865882873535	-2.235909938812256
7qez.pdb	7qez_HL_A_SH55V.pdb	0.5828701257705688	0.8745599985122681
7qez.pdb	7qez_HL_A_PH99A.pdb	-0.658060610294342	-0.09307999908924103
7qez.pdb	7qez_HL_A_PH99R.pdb	-2.0070886611938477	-2.96016001701355
7qez.pdb	7qez_HL_A_PH99N.pdb	-0.4541128873825073	-0.5692899823188782
7qez.pdb	7qez_HL_A_PH99D.pdb	-0.5556379556655884	-0.46985000371932983
7qez.pdb	7qez_HL_A_PH99C.pdb	-0.40771645307540894	-0.03338000178337097
7qez.pdb	7qez_HL_A_PH99Q.pdb	-0.10088443756103516	0.8733599781990051
7qez.pdb	7qez_HL_A_PH99E.pdb	-0.9755456447601318	-0.2026599943637848
7qez.pdb	7qez_HL_A_PH99G.pdb	-0.6499630808830261	-0.36232998967170715
7qez.pdb	7qez_HL_A_PH99H.pdb	-0.9191917777061462	0.3628599941730499
7qez.pdb	7qez_HL_A_PH99I.pdb	-1.372140884399414	-0.9691200256347656
7qez.pdb	7qez_HL_A_PH99L.pdb	-0.8130365610122681	-0.8695300221443176
7qez.pdb	7qez_HL_A_PH99K.pdb	0.5907229781150818	2.6552600860595703
7qez.pdb	7qez_HL_A_PH99M.pdb	-0.2581914961338043	0.34286001324653625
7qez.pdb	7qez_HL_A_PH99F.pdb	-1.0996036529541016	-0.9329800009727478
7qez.pdb	7qez_HL_A_PH99S.pdb	-0.7704167366027832	-0.485289990901947
7qez.pdb	7qez_HL_A_PH99T.pdb	-0.37608686089515686	-0.16374999284744263
7qez.pdb	7qez_HL_A_PH99W.pdb	-8.426496505737305	-8.628199577331543
7qez.pdb	7qez_HL_A_PH99Y.pdb	-2.0670745372772217	-2.0925300121307373
7qez.pdb	7qez_HL_A_PH99V.pdb	-1.149021029472351	-0.8451700210571289
7qez.pdb	7qez_HL_A_GH104A.pdb	0.1254235953092575	0.28826001286506653
7qez.pdb	7qez_HL_A_GH104R.pdb	0.7807304859161377	0.3665600121021271
7qez.pdb	7qez_HL_A_GH104N.pdb	-0.361757755279541	-0.18195000290870667
7qez.pdb	7qez_HL_A_GH104D.pdb	-0.5112029314041138	0.22035999596118927
7qez.pdb	7qez_HL_A_GH104C.pdb	0.39274877309799194	0.06481999903917313
7qez.pdb	7qez_HL_A_GH104Q.pdb	-0.0019255280494689941	0.07483000308275223
7qez.pdb	7qez_HL_A_GH104E.pdb	-0.22359110414981842	-0.20242999494075775
7qez.pdb	7qez_HL_A_GH104H.pdb	-0.023463770747184753	-0.10711000114679337
7qez.pdb	7qez_HL_A_GH104I.pdb	0.8952674865722656	0.944159984588623
7qez.pdb	7qez_HL_A_GH104L.pdb	0.4905812740325928	0.13006000220775604
7qez.pdb	7qez_HL_A_GH104K.pdb	0.01705874502658844	0.12865999341011047
7qez.pdb	7qez_HL_A_GH104M.pdb	1.4230387210845947	0.8889600038528442
7qez.pdb	7qez_HL_A_GH104F.pdb	0.19776414334774017	0.07304999977350235
7qez.pdb	7qez_HL_A_GH104P.pdb	0.05250602960586548	-0.1447799950838089
7qez.pdb	7qez_HL_A_GH104S.pdb	-0.3939278721809387	-0.2970399856567383
7qez.pdb	7qez_HL_A_GH104T.pdb	-0.03608672320842743	0.1606599986553192
7qez.pdb	7qez_HL_A_GH104W.pdb	-0.03335590660572052	-0.00033000000985339284
7qez.pdb	7qez_HL_A_GH104Y.pdb	0.049043551087379456	0.06488999724388123
7qez.pdb	7qez_HL_A_GH104V.pdb	0.7268006205558777	0.18595999479293823
7qez.pdb	7qez_HL_A_TH105A.pdb	0.2989135980606079	0.006579999811947346
7qez.pdb	7qez_HL_A_TH105R.pdb	0.20257656276226044	1.0214600563049316
7qez.pdb	7qez_HL_A_TH105N.pdb	0.4404881000518799	0.1166900023818016
7qez.pdb	7qez_HL_A_TH105D.pdb	0.14703594148159027	0.06103000044822693
7qez.pdb	7qez_HL_A_TH105C.pdb	0.029849573969841003	0.5350599884986877
7qez.pdb	7qez_HL_A_TH105Q.pdb	-0.002521604299545288	0.6101599931716919
7qez.pdb	7qez_HL_A_TH105E.pdb	0.10823465883731842	0.2002599984407425
7qez.pdb	7qez_HL_A_TH105G.pdb	0.17511294782161713	0.17246000468730927
7qez.pdb	7qez_HL_A_TH105H.pdb	0.17942200601100922	-0.1168999969959259
7qez.pdb	7qez_HL_A_TH105I.pdb	0.22849850356578827	0.24796000123023987
7qez.pdb	7qez_HL_A_TH105L.pdb	0.35901081562042236	0.3132599890232086
7qez.pdb	7qez_HL_A_TH105K.pdb	-0.002205178141593933	0.542460024356842
7qez.pdb	7qez_HL_A_TH105M.pdb	0.541695773601532	0.7303599715232849
7qez.pdb	7qez_HL_A_TH105F.pdb	1.175319790840149	0.3726600110530853
7qez.pdb	7qez_HL_A_TH105P.pdb	0.22101978957653046	0.1987600028514862
7qez.pdb	7qez_HL_A_TH105S.pdb	-0.04486556351184845	0.2214599996805191
7qez.pdb	7qez_HL_A_TH105W.pdb	0.04899275302886963	0.16986000537872314
7qez.pdb	7qez_HL_A_TH105Y.pdb	0.23777757585048676	0.197160005569458
7qez.pdb	7qez_HL_A_TH105V.pdb	0.24170811474323273	0.05609000101685524
7qez.pdb	7qez_HL_A_CH106A.pdb	-0.3620948791503906	0.35335999727249146
7qez.pdb	7qez_HL_A_CH106R.pdb	-0.2825181782245636	-0.6812000274658203
7qez.pdb	7qez_HL_A_CH106N.pdb	0.10107611119747162	0.8380600214004517
7qez.pdb	7qez_HL_A_CH106D.pdb	-0.3076045513153076	-0.27250000834465027
7qez.pdb	7qez_HL_A_CH106Q.pdb	-0.5231457352638245	-0.8639199733734131
7qez.pdb	7qez_HL_A_CH106E.pdb	-1.0600855350494385	-1.1978199481964111
7qez.pdb	7qez_HL_A_CH106G.pdb	-0.44768816232681274	-0.590149998664856
7qez.pdb	7qez_HL_A_CH106H.pdb	-0.55164635181427	0.040460001677274704
7qez.pdb	7qez_HL_A_CH106I.pdb	0.32710838317871094	0.6875600218772888
7qez.pdb	7qez_HL_A_CH106L.pdb	0.25842708349227905	0.8210600018501282
7qez.pdb	7qez_HL_A_CH106K.pdb	-1.1933215856552124	0.03968999907374382
7qez.pdb	7qez_HL_A_CH106M.pdb	-1.9966216087341309	-1.3952300548553467
7qez.pdb	7qez_HL_A_CH106F.pdb	-0.4138658046722412	-0.8667799830436707
7qez.pdb	7qez_HL_A_CH106P.pdb	-2.6237900257110596	-0.30267998576164246
7qez.pdb	7qez_HL_A_CH106S.pdb	-0.334256649017334	0.5585600137710571
7qez.pdb	7qez_HL_A_CH106T.pdb	-0.037069886922836304	0.9693599939346313
7qez.pdb	7qez_HL_A_CH106W.pdb	-4.633972644805908	-4.432509899139404
7qez.pdb	7qez_HL_A_CH106Y.pdb	-1.0305787324905396	-0.07086999714374542
7qez.pdb	7qez_HL_A_CH106V.pdb	-0.9014646410942078	0.5634599924087524
7qez.pdb	7qez_HL_A_LH107A.pdb	-0.22944600880146027	0.22446000576019287
7qez.pdb	7qez_HL_A_LH107R.pdb	-0.3946530818939209	0.03068000078201294
7qez.pdb	7qez_HL_A_LH107N.pdb	-0.38236916065216064	0.1848600059747696
7qez.pdb	7qez_HL_A_LH107D.pdb	-0.4146774411201477	0.06353999674320221
7qez.pdb	7qez_HL_A_LH107C.pdb	-0.16456811130046844	0.3182600140571594
7qez.pdb	7qez_HL_A_LH107Q.pdb	-0.4114089012145996	0.010649999603629112
7qez.pdb	7qez_HL_A_LH107E.pdb	-0.597649335861206	-0.21668000519275665
7qez.pdb	7qez_HL_A_LH107G.pdb	-0.35703909397125244	0.158160001039505
7qez.pdb	7qez_HL_A_LH107H.pdb	-0.15775026381015778	0.048409998416900635
7qez.pdb	7qez_HL_A_LH107I.pdb	-0.046277403831481934	0.01558000035583973
7qez.pdb	7qez_HL_A_LH107K.pdb	-0.2572064995765686	0.06559000164270401
7qez.pdb	7qez_HL_A_LH107M.pdb	0.17101852595806122	0.0065299998968839645
7qez.pdb	7qez_HL_A_LH107F.pdb	0.10644160211086273	0.20656000077724457
7qez.pdb	7qez_HL_A_LH107P.pdb	-0.4237687587738037	-0.21496999263763428
7qez.pdb	7qez_HL_A_LH107S.pdb	-0.49521511793136597	0.12746000289916992
7qez.pdb	7qez_HL_A_LH107T.pdb	-0.33910447359085083	0.20535999536514282
7qez.pdb	7qez_HL_A_LH107W.pdb	-0.15540912747383118	0.13726000487804413
7qez.pdb	7qez_HL_A_LH107Y.pdb	-0.05824586749076843	0.07371000200510025
7qez.pdb	7qez_HL_A_LH107V.pdb	-0.05677644908428192	-0.03401999920606613
7qez.pdb	7qez_HL_A_DH108A.pdb	-1.261450171470642	-0.9652299880981445
7qez.pdb	7qez_HL_A_DH108R.pdb	-1.483904242515564	-1.1427299976348877
7qez.pdb	7qez_HL_A_DH108N.pdb	-0.7012606859207153	-0.8132799863815308
7qez.pdb	7qez_HL_A_DH108C.pdb	-1.1442426443099976	-0.5217000246047974
7qez.pdb	7qez_HL_A_DH108Q.pdb	-0.9590744376182556	-0.8667700290679932
7qez.pdb	7qez_HL_A_DH108E.pdb	0.15153925120830536	1.166260004043579
7qez.pdb	7qez_HL_A_DH108G.pdb	-1.2429507970809937	-0.8522099852561951
7qez.pdb	7qez_HL_A_DH108H.pdb	-7.737152576446533	-6.056419849395752
7qez.pdb	7qez_HL_A_DH108I.pdb	-1.013290286064148	-0.12604999542236328
7qez.pdb	7qez_HL_A_DH108L.pdb	-0.9156506657600403	0.26985999941825867
7qez.pdb	7qez_HL_A_DH108K.pdb	-1.2422358989715576	-0.8759899735450745
7qez.pdb	7qez_HL_A_DH108M.pdb	-0.5783946514129639	-0.11037000268697739
7qez.pdb	7qez_HL_A_DH108F.pdb	-10.876604080200195	-5.636119842529297
7qez.pdb	7qez_HL_A_DH108P.pdb	-1.182653784751892	-0.3541199862957001
7qez.pdb	7qez_HL_A_DH108S.pdb	-1.2648869752883911	-0.8828499913215637
7qez.pdb	7qez_HL_A_DH108T.pdb	-1.2683680057525635	-0.8701500296592712
7qez.pdb	7qez_HL_A_DH108W.pdb	-8.679758071899414	-5.379749774932861
7qez.pdb	7qez_HL_A_DH108Y.pdb	-25.557716369628906	-15.144530296325684
7qez.pdb	7qez_HL_A_DH108V.pdb	-1.0661171674728394	-0.20630000531673431
7qez.pdb	7qez_HL_A_GH109A.pdb	-0.20804858207702637	-0.05860000103712082
7qez.pdb	7qez_HL_A_GH109R.pdb	-0.3678781986236572	-0.00016999999934341758
7qez.pdb	7qez_HL_A_GH109N.pdb	-0.24904517829418182	-0.12189000099897385
7qez.pdb	7qez_HL_A_GH109D.pdb	-0.11306227743625641	0.04873000085353851
7qez.pdb	7qez_HL_A_GH109C.pdb	-0.44181907176971436	-0.058389998972415924
7qez.pdb	7qez_HL_A_GH109Q.pdb	-0.6759933829307556	-0.0384100005030632
7qez.pdb	7qez_HL_A_GH109E.pdb	-0.35829228162765503	-0.19227999448776245
7qez.pdb	7qez_HL_A_GH109H.pdb	-0.773833155632019	0.08259999752044678
7qez.pdb	7qez_HL_A_GH109I.pdb	-0.332099974155426	-0.0825899988412857
7qez.pdb	7qez_HL_A_GH109L.pdb	-0.3297053575515747	-0.12257999926805496
7qez.pdb	7qez_HL_A_GH109K.pdb	-0.5470752716064453	-0.08758000284433365
7qez.pdb	7qez_HL_A_GH109M.pdb	-0.34663933515548706	-0.15900999307632446
7qez.pdb	7qez_HL_A_GH109F.pdb	-0.5925263166427612	-0.1707800030708313
7qez.pdb	7qez_HL_A_GH109P.pdb	-0.2456127107143402	-0.07887999713420868
7qez.pdb	7qez_HL_A_GH109S.pdb	-0.5133576393127441	0.015809999778866768
7qez.pdb	7qez_HL_A_GH109T.pdb	-0.5444554090499878	0.1066100001335144
7qez.pdb	7qez_HL_A_GH109W.pdb	-0.888085126876831	-0.164560005068779
7qez.pdb	7qez_HL_A_GH109Y.pdb	-0.667249321937561	-0.16198000311851501
7qez.pdb	7qez_HL_A_GH109V.pdb	-0.23447932302951813	-0.17420999705791473
7qez.pdb	7qez_HL_A_FH110A.pdb	-0.5915756225585938	-0.7503799796104431
7qez.pdb	7qez_HL_A_FH110R.pdb	-1.161492109298706	-1.2999999523162842
7qez.pdb	7qez_HL_A_FH110N.pdb	-0.6920165419578552	-0.7103000283241272
7qez.pdb	7qez_HL_A_FH110D.pdb	-0.6958878636360168	-0.7778699994087219
7qez.pdb	7qez_HL_A_FH110C.pdb	-0.4699455499649048	-0.5809800028800964
7qez.pdb	7qez_HL_A_FH110Q.pdb	-0.7780904173851013	-0.8666599988937378
7qez.pdb	7qez_HL_A_FH110E.pdb	-0.952531099319458	-0.7562599778175354
7qez.pdb	7qez_HL_A_FH110G.pdb	-0.49620360136032104	-0.6938300132751465
7qez.pdb	7qez_HL_A_FH110H.pdb	-0.4938952326774597	-0.3601599931716919
7qez.pdb	7qez_HL_A_FH110I.pdb	-0.39853546023368835	-0.29065001010894775
7qez.pdb	7qez_HL_A_FH110L.pdb	-0.5880711078643799	-0.11275999993085861
7qez.pdb	7qez_HL_A_FH110K.pdb	-0.7120992541313171	-0.27526000142097473
7qez.pdb	7qez_HL_A_FH110M.pdb	-0.2540662884712219	0.10166999697685242
7qez.pdb	7qez_HL_A_FH110P.pdb	-0.5685291886329651	-0.3631899952888489
7qez.pdb	7qez_HL_A_FH110S.pdb	-0.8435386419296265	-0.7270699739456177
7qez.pdb	7qez_HL_A_FH110T.pdb	-0.7552008628845215	-0.5399500131607056
7qez.pdb	7qez_HL_A_FH110W.pdb	-0.2733141779899597	-0.39406999945640564
7qez.pdb	7qez_HL_A_FH110Y.pdb	-0.6377701759338379	-0.21602000296115875
7qez.pdb	7qez_HL_A_FH110V.pdb	-0.4183409512042999	-0.6464700102806091
7qez.pdb	7qez_HL_A_SL32A.pdb	0.08637724816799164	0.30485999584198
7qez.pdb	7qez_HL_A_SL32R.pdb	0.2733931541442871	0.8629599809646606
7qez.pdb	7qez_HL_A_SL32N.pdb	-0.1868058741092682	0.6142600178718567
7qez.pdb	7qez_HL_A_SL32D.pdb	-0.09202709794044495	0.0652799978852272
7qez.pdb	7qez_HL_A_SL32C.pdb	0.20868586003780365	0.3927600085735321
7qez.pdb	7qez_HL_A_SL32Q.pdb	-0.16677150130271912	0.5413600206375122
7qez.pdb	7qez_HL_A_SL32E.pdb	-0.37192994356155396	0.47606000304222107
7qez.pdb	7qez_HL_A_SL32G.pdb	0.036410048604011536	0.029340000823140144
7qez.pdb	7qez_HL_A_SL32H.pdb	0.045848190784454346	1.6230599880218506
7qez.pdb	7qez_HL_A_SL32I.pdb	0.42118406295776367	0.8537600040435791
7qez.pdb	7qez_HL_A_SL32L.pdb	0.9538353681564331	1.0063600540161133
7qez.pdb	7qez_HL_A_SL32K.pdb	0.2719149589538574	0.8214600086212158
7qez.pdb	7qez_HL_A_SL32M.pdb	0.6408000588417053	0.9708600044250488
7qez.pdb	7qez_HL_A_SL32F.pdb	0.5911715030670166	0.8410599827766418
7qez.pdb	7qez_HL_A_SL32P.pdb	0.10017292201519012	0.422760009765625
7qez.pdb	7qez_HL_A_SL32T.pdb	-0.15576094388961792	0.5291600227355957
7qez.pdb	7qez_HL_A_SL32W.pdb	1.103203535079956	1.1885600090026855
7qez.pdb	7qez_HL_A_SL32Y.pdb	0.4016144275665283	1.0358599424362183
7qez.pdb	7qez_HL_A_SL32V.pdb	0.269778311252594	0.7587599754333496
7qez.pdb	7qez_HL_A_YL92A.pdb	0.12622468173503876	-0.534060001373291
7qez.pdb	7qez_HL_A_YL92R.pdb	-0.16415280103683472	-0.25317999720573425
7qez.pdb	7qez_HL_A_YL92N.pdb	-0.021239295601844788	-0.5683299899101257
7qez.pdb	7qez_HL_A_YL92D.pdb	-0.03476841747760773	-0.4178299903869629
7qez.pdb	7qez_HL_A_YL92C.pdb	-0.05986565351486206	0.02806999906897545
7qez.pdb	7qez_HL_A_YL92Q.pdb	-0.3516945242881775	0.9284600019454956
7qez.pdb	7qez_HL_A_YL92E.pdb	-0.758935809135437	-0.4821400046348572
7qez.pdb	7qez_HL_A_YL92G.pdb	0.07063387334346771	-0.6518099904060364
7qez.pdb	7qez_HL_A_YL92H.pdb	-0.18443527817726135	-0.30827999114990234
7qez.pdb	7qez_HL_A_YL92I.pdb	0.317818284034729	0.3690600097179413
7qez.pdb	7qez_HL_A_YL92L.pdb	0.22637121379375458	-0.04213999956846237
7qez.pdb	7qez_HL_A_YL92K.pdb	0.0006657391786575317	0.4511600136756897
7qez.pdb	7qez_HL_A_YL92M.pdb	-0.006262853741645813	0.2707599997520447
7qez.pdb	7qez_HL_A_YL92F.pdb	-0.05551120638847351	0.12581999599933624
7qez.pdb	7qez_HL_A_YL92P.pdb	-0.13137437403202057	0.08094000071287155
7qez.pdb	7qez_HL_A_YL92S.pdb	-0.18983341753482819	-0.468639999628067
7qez.pdb	7qez_HL_A_YL92T.pdb	-0.12297781556844711	-0.8171600103378296
7qez.pdb	7qez_HL_A_YL92W.pdb	-0.3520173132419586	-1.0424100160598755
7qez.pdb	7qez_HL_A_YL92V.pdb	0.13053084909915924	-0.09895999729633331
7qez.pdb	7qez_HL_A_LA123A.pdb	-0.4101744294166565	-0.08629000186920166
7qez.pdb	7qez_HL_A_LA123R.pdb	-1.0618196725845337	-2.4431800842285156
7qez.pdb	7qez_HL_A_LA123N.pdb	-0.397318571805954	0.3505600094795227
7qez.pdb	7qez_HL_A_LA123D.pdb	-0.8530270457267761	-1.1845899820327759
7qez.pdb	7qez_HL_A_LA123C.pdb	-0.3789210915565491	-0.42048001289367676
7qez.pdb	7qez_HL_A_LA123Q.pdb	-0.6908522248268127	-0.5509799718856812
7qez.pdb	7qez_HL_A_LA123E.pdb	-0.8906169533729553	-0.5113000273704529
7qez.pdb	7qez_HL_A_LA123G.pdb	-0.42036861181259155	-0.060750000178813934
7qez.pdb	7qez_HL_A_LA123H.pdb	-10.117355346679688	-8.432609558105469
7qez.pdb	7qez_HL_A_LA123I.pdb	-0.5134726762771606	-0.3252499997615814
7qez.pdb	7qez_HL_A_LA123K.pdb	-0.6224572658538818	-1.31905996799469
7qez.pdb	7qez_HL_A_LA123M.pdb	-0.28155767917633057	-1.0459799766540527
7qez.pdb	7qez_HL_A_LA123F.pdb	-1.265318512916565	-1.5128899812698364
7qez.pdb	7qez_HL_A_LA123P.pdb	-0.47697824239730835	-0.41756999492645264
7qez.pdb	7qez_HL_A_LA123S.pdb	-0.737831711769104	-0.5772799849510193
7qez.pdb	7qez_HL_A_LA123T.pdb	-0.35677123069763184	-0.17994999885559082
7qez.pdb	7qez_HL_A_LA123W.pdb	-19.87049674987793	-16.04680061340332
7qez.pdb	7qez_HL_A_LA123Y.pdb	-12.12423038482666	-9.265870094299316
7qez.pdb	7qez_HL_A_LA123V.pdb	-0.05289778113365173	0.14406000077724457
7qez.pdb	7qez_HL_A_FA124A.pdb	-1.1057791709899902	-1.755929946899414
7qez.pdb	7qez_HL_A_FA124R.pdb	-1.9770203828811646	-2.394040107727051
7qez.pdb	7qez_HL_A_FA124N.pdb	-1.1426423788070679	-1.7882800102233887
7qez.pdb	7qez_HL_A_FA124D.pdb	-1.491796851158142	-2.0338099002838135
7qez.pdb	7qez_HL_A_FA124C.pdb	-1.1078492403030396	-1.637910008430481
7qez.pdb	7qez_HL_A_FA124Q.pdb	-1.0416829586029053	-1.8726199865341187
7qez.pdb	7qez_HL_A_FA124E.pdb	-1.2558338642120361	-2.81003999710083
7qez.pdb	7qez_HL_A_FA124G.pdb	-1.1155173778533936	-1.6464799642562866
7qez.pdb	7qez_HL_A_FA124H.pdb	-0.8820935487747192	-1.1068799495697021
7qez.pdb	7qez_HL_A_FA124I.pdb	-0.7531748414039612	-1.2464599609375
7qez.pdb	7qez_HL_A_FA124L.pdb	-0.6988893151283264	-1.0222100019454956
7qez.pdb	7qez_HL_A_FA124K.pdb	-1.1305203437805176	-1.6182600259780884
7qez.pdb	7qez_HL_A_FA124M.pdb	-0.727834939956665	-0.5986400246620178
7qez.pdb	7qez_HL_A_FA124P.pdb	-1.0466938018798828	-1.6368499994277954
7qez.pdb	7qez_HL_A_FA124S.pdb	-1.1814370155334473	-1.6685400009155273
7qez.pdb	7qez_HL_A_FA124T.pdb	-1.2531160116195679	-1.6013000011444092
7qez.pdb	7qez_HL_A_FA124W.pdb	-0.9298474788665771	-0.9252200126647949
7qez.pdb	7qez_HL_A_FA124Y.pdb	-0.2804952561855316	-0.5630599856376648
7qez.pdb	7qez_HL_A_FA124V.pdb	-0.7694598436355591	-1.0240199565887451
7qez.pdb	7qez_HL_A_YA141A.pdb	-0.8535572290420532	-1.1838500499725342
7qez.pdb	7qez_HL_A_YA141R.pdb	-0.4570695757865906	-0.5128899812698364
7qez.pdb	7qez_HL_A_YA141N.pdb	-0.6121999621391296	-1.2647600173950195
7qez.pdb	7qez_HL_A_YA141D.pdb	-0.5897902846336365	-1.2872099876403809
7qez.pdb	7qez_HL_A_YA141C.pdb	-0.6212260127067566	-1.1313899755477905
7qez.pdb	7qez_HL_A_YA141Q.pdb	-0.5121206641197205	-1.2060699462890625
7qez.pdb	7qez_HL_A_YA141E.pdb	-0.4308805465698242	-1.2180099487304688
7qez.pdb	7qez_HL_A_YA141G.pdb	-0.5406115651130676	-1.1348299980163574
7qez.pdb	7qez_HL_A_YA141H.pdb	-0.802625298500061	-1.1158699989318848
7qez.pdb	7qez_HL_A_YA141I.pdb	-0.5893903374671936	-1.1445800065994263
7qez.pdb	7qez_HL_A_YA141L.pdb	-0.4230864644050598	-1.0246000289916992
7qez.pdb	7qez_HL_A_YA141K.pdb	-0.5577142238616943	-1.3911900520324707
7qez.pdb	7qez_HL_A_YA141M.pdb	-0.30335211753845215	-0.8047199845314026
7qez.pdb	7qez_HL_A_YA141F.pdb	-0.4561305642127991	-0.6643400192260742
7qez.pdb	7qez_HL_A_YA141P.pdb	-0.7070742845535278	-1.1626299619674683
7qez.pdb	7qez_HL_A_YA141S.pdb	-0.6049937009811401	-1.1626800298690796
7qez.pdb	7qez_HL_A_YA141T.pdb	-0.6367160081863403	-1.119070053100586
7qez.pdb	7qez_HL_A_YA141W.pdb	-0.4706406593322754	-0.9656599760055542
7qez.pdb	7qez_HL_A_YA141V.pdb	-0.573866605758667	-1.177489995956421
7qez.pdb	7qez_HL_A_AA143R.pdb	-9.182717323303223	-9.232250213623047
7qez.pdb	7qez_HL_A_AA143N.pdb	-1.848512887954712	-1.4851800203323364
7qez.pdb	7qez_HL_A_AA143D.pdb	-3.091989278793335	-4.238920211791992
7qez.pdb	7qez_HL_A_AA143C.pdb	-0.5073468089103699	0.3868600130081177
7qez.pdb	7qez_HL_A_AA143Q.pdb	-8.463994979858398	-6.25875997543335
7qez.pdb	7qez_HL_A_AA143E.pdb	-5.798170566558838	-5.825530052185059
7qez.pdb	7qez_HL_A_AA143G.pdb	-0.24017833173274994	-0.28714999556541443
7qez.pdb	7qez_HL_A_AA143H.pdb	-11.397570610046387	-10.764816284179688
7qez.pdb	7qez_HL_A_AA143I.pdb	-0.3450184464454651	-1.0415799617767334
7qez.pdb	7qez_HL_A_AA143L.pdb	-3.125443458557129	-3.1096699237823486
7qez.pdb	7qez_HL_A_AA143K.pdb	-2.208789825439453	-3.00462007522583
7qez.pdb	7qez_HL_A_AA143M.pdb	-2.8814899921417236	-2.575860023498535
7qez.pdb	7qez_HL_A_AA143F.pdb	-9.684670448303223	-11.130439758300781
7qez.pdb	7qez_HL_A_AA143P.pdb	-1.189576268196106	-1.3184200525283813
7qez.pdb	7qez_HL_A_AA143S.pdb	-0.7213003039360046	-0.09555000066757202
7qez.pdb	7qez_HL_A_AA143T.pdb	-0.08416801691055298	0.3618600070476532
7qez.pdb	7qez_HL_A_AA143W.pdb	-24.886919021606445	-19.530750274658203
7qez.pdb	7qez_HL_A_AA143Y.pdb	-13.168582916259766	-14.906439781188965
7qez.pdb	7qez_HL_A_AA143V.pdb	-0.4747169017791748	-0.07656999677419662
7qez.pdb	7qez_HL_A_GA144A.pdb	-0.30455756187438965	-1.3950599431991577
7qez.pdb	7qez_HL_A_GA144R.pdb	-3.344785451889038	-3.4137399196624756
7qez.pdb	7qez_HL_A_GA144N.pdb	-2.994704246520996	-3.5724899768829346
7qez.pdb	7qez_HL_A_GA144D.pdb	-0.12586018443107605	-4.270569801330566
7qez.pdb	7qez_HL_A_GA144C.pdb	0.014661461114883423	-0.734279990196228
7qez.pdb	7qez_HL_A_GA144Q.pdb	-0.09629116952419281	-2.287709951400757
7qez.pdb	7qez_HL_A_GA144E.pdb	-2.0555717945098877	-4.7052998542785645
7qez.pdb	7qez_HL_A_GA144H.pdb	-4.026418685913086	-6.196030139923096
7qez.pdb	7qez_HL_A_GA144I.pdb	-0.1420418918132782	-3.3368101119995117
7qez.pdb	7qez_HL_A_GA144L.pdb	-0.11438462883234024	-3.0475099086761475
7qez.pdb	7qez_HL_A_GA144K.pdb	-1.5674712657928467	-1.8621400594711304
7qez.pdb	7qez_HL_A_GA144M.pdb	-2.157240390777588	-3.441740036010742
7qez.pdb	7qez_HL_A_GA144F.pdb	-1.2324988842010498	-3.1492700576782227
7qez.pdb	7qez_HL_A_GA144P.pdb	-0.4090099334716797	-1.4046200513839722
7qez.pdb	7qez_HL_A_GA144S.pdb	0.1081019788980484	-0.3769499957561493
7qez.pdb	7qez_HL_A_GA144T.pdb	-0.6315133571624756	-1.7059799432754517
7qez.pdb	7qez_HL_A_GA144W.pdb	-2.0453460216522217	-4.463500022888184
7qez.pdb	7qez_HL_A_GA144Y.pdb	-0.9241558909416199	-1.5814000368118286
7qez.pdb	7qez_HL_A_GA144V.pdb	-0.41107308864593506	-1.8351399898529053
7qez.pdb	7qez_HL_A_SA145A.pdb	0.007887348532676697	-0.4071800112724304
7qez.pdb	7qez_HL_A_SA145R.pdb	0.13361118733882904	0.4535599946975708
7qez.pdb	7qez_HL_A_SA145N.pdb	0.16759003698825836	-0.15449999272823334
7qez.pdb	7qez_HL_A_SA145D.pdb	-0.12575450539588928	-0.5762400031089783
7qez.pdb	7qez_HL_A_SA145C.pdb	0.1482846587896347	-0.2836900055408478
7qez.pdb	7qez_HL_A_SA145Q.pdb	0.08106552064418793	-0.3604600131511688
7qez.pdb	7qez_HL_A_SA145E.pdb	-0.01741844415664673	-0.3908100128173828
7qez.pdb	7qez_HL_A_SA145G.pdb	-0.07148424535989761	-0.3441599905490875
7qez.pdb	7qez_HL_A_SA145H.pdb	0.16351135075092316	0.0044200001284480095
7qez.pdb	7qez_HL_A_SA145I.pdb	0.5423965454101562	0.29245999455451965
7qez.pdb	7qez_HL_A_SA145L.pdb	0.3043116331100464	-0.23305000364780426
7qez.pdb	7qez_HL_A_SA145K.pdb	0.11274920403957367	0.2116599977016449
7qez.pdb	7qez_HL_A_SA145M.pdb	0.41757452487945557	0.5033599734306335
7qez.pdb	7qez_HL_A_SA145F.pdb	0.2872845530509949	-0.192440003156662
7qez.pdb	7qez_HL_A_SA145P.pdb	0.41344404220581055	0.7983599901199341
7qez.pdb	7qez_HL_A_SA145T.pdb	-0.0005500167608261108	-0.17010000348091125
7qez.pdb	7qez_HL_A_SA145W.pdb	-0.03168363869190216	-0.361050009727478
7qez.pdb	7qez_HL_A_SA145Y.pdb	0.1694481521844864	-0.2839600145816803
7qez.pdb	7qez_HL_A_SA145V.pdb	0.3440449833869934	-0.5386899709701538
7qez.pdb	7qez_HL_A_TA146A.pdb	-0.5592483282089233	-0.9983500242233276
7qez.pdb	7qez_HL_A_TA146R.pdb	-0.2327379584312439	0.3254599869251251
7qez.pdb	7qez_HL_A_TA146N.pdb	0.058846041560173035	-0.9126499891281128
7qez.pdb	7qez_HL_A_TA146D.pdb	-0.14350484311580658	-1.1971800327301025
7qez.pdb	7qez_HL_A_TA146C.pdb	-0.3277841806411743	-0.7169299721717834
7qez.pdb	7qez_HL_A_TA146Q.pdb	-0.16348111629486084	-1.1087499856948853
7qez.pdb	7qez_HL_A_TA146E.pdb	0.19592396914958954	-1.4186400175094604
7qez.pdb	7qez_HL_A_TA146G.pdb	-0.6759669780731201	-1.1540299654006958
7qez.pdb	7qez_HL_A_TA146H.pdb	-1.559455156326294	-1.7223600149154663
7qez.pdb	7qez_HL_A_TA146I.pdb	-0.11934995651245117	-0.4968999922275543
7qez.pdb	7qez_HL_A_TA146L.pdb	-0.3554043173789978	-0.5661500096321106
7qez.pdb	7qez_HL_A_TA146K.pdb	-0.41881483793258667	-0.670799970626831
7qez.pdb	7qez_HL_A_TA146M.pdb	0.12929083406925201	-0.5515099763870239
7qez.pdb	7qez_HL_A_TA146F.pdb	-1.1023846864700317	-1.127079963684082
7qez.pdb	7qez_HL_A_TA146P.pdb	-0.7087608575820923	-1.6189299821853638
7qez.pdb	7qez_HL_A_TA146S.pdb	-0.27722153067588806	-0.2557699978351593
7qez.pdb	7qez_HL_A_TA146W.pdb	-0.9142360687255859	-1.9351600408554077
7qez.pdb	7qez_HL_A_TA146Y.pdb	-0.12671364843845367	0.6371600031852722
7qez.pdb	7qez_HL_A_TA146V.pdb	-0.14638173580169678	-0.3610000014305115
7qez.pdb	7qez_HL_A_GA153A.pdb	-0.22346815466880798	0.5140600204467773
7qez.pdb	7qez_HL_A_GA153R.pdb	0.05303339660167694	0.544160008430481
7qez.pdb	7qez_HL_A_GA153N.pdb	-0.618303656578064	0.2637600004673004
7qez.pdb	7qez_HL_A_GA153D.pdb	-0.7582221031188965	-0.30292001366615295
7qez.pdb	7qez_HL_A_GA153C.pdb	-0.1901804506778717	0.8619599938392639
7qez.pdb	7qez_HL_A_GA153Q.pdb	-0.5095000863075256	0.8396599888801575
7qez.pdb	7qez_HL_A_GA153E.pdb	0.18972425162792206	0.4212599992752075
7qez.pdb	7qez_HL_A_GA153H.pdb	-1.9023504257202148	-0.5912100076675415
7qez.pdb	7qez_HL_A_GA153I.pdb	-0.07284760475158691	0.5555599927902222
7qez.pdb	7qez_HL_A_GA153L.pdb	-0.015836462378501892	1.0336600542068481
7qez.pdb	7qez_HL_A_GA153K.pdb	-0.1843956857919693	0.3820599913597107
7qez.pdb	7qez_HL_A_GA153M.pdb	0.1171172708272934	1.1994600296020508
7qez.pdb	7qez_HL_A_GA153F.pdb	0.2150207906961441	0.5287600159645081
7qez.pdb	7qez_HL_A_GA153P.pdb	-0.4633854627609253	0.360260009765625
7qez.pdb	7qez_HL_A_GA153S.pdb	-0.3989967703819275	0.4332599937915802
7qez.pdb	7qez_HL_A_GA153T.pdb	-0.397124320268631	0.2612600028514862
7qez.pdb	7qez_HL_A_GA153W.pdb	0.1590452641248703	0.6205599904060364
7qez.pdb	7qez_HL_A_GA153Y.pdb	-0.08276571333408356	0.4712600111961365
7qez.pdb	7qez_HL_A_GA153V.pdb	-0.07524209469556808	0.6720600128173828
7qez.pdb	7qez_HL_A_FA154A.pdb	-1.346813678741455	-3.430500030517578
7qez.pdb	7qez_HL_A_FA154R.pdb	-3.803317070007324	-5.423880100250244
7qez.pdb	7qez_HL_A_FA154N.pdb	-1.755438208580017	-3.8381199836730957
7qez.pdb	7qez_HL_A_FA154D.pdb	-1.8457432985305786	-4.681670188903809
7qez.pdb	7qez_HL_A_FA154C.pdb	-0.9237532615661621	-2.835319995880127
7qez.pdb	7qez_HL_A_FA154Q.pdb	-2.109449625015259	-3.133549928665161
7qez.pdb	7qez_HL_A_FA154E.pdb	-1.520127773284912	-4.409999847412109
7qez.pdb	7qez_HL_A_FA154G.pdb	-1.3642412424087524	-4.445940017700195
7qez.pdb	7qez_HL_A_FA154H.pdb	-1.1633751392364502	-2.9469099044799805
7qez.pdb	7qez_HL_A_FA154I.pdb	-0.886536180973053	-1.3214000463485718
7qez.pdb	7qez_HL_A_FA154L.pdb	-0.17300352454185486	-0.8356500267982483
7qez.pdb	7qez_HL_A_FA154K.pdb	-1.4715389013290405	-3.4756100177764893
7qez.pdb	7qez_HL_A_FA154M.pdb	0.008648186922073364	-0.4764400124549866
7qez.pdb	7qez_HL_A_FA154P.pdb	-1.0811439752578735	-2.0600500106811523
7qez.pdb	7qez_HL_A_FA154S.pdb	-1.5256750583648682	-4.468080043792725
7qez.pdb	7qez_HL_A_FA154T.pdb	-1.6650011539459229	-3.550189971923828
7qez.pdb	7qez_HL_A_FA154W.pdb	-5.740970611572266	-6.741559982299805
7qez.pdb	7qez_HL_A_FA154Y.pdb	-1.7171872854232788	-1.0717500448226929
7qez.pdb	7qez_HL_A_FA154V.pdb	-0.8420271873474121	-2.018239974975586
7qez.pdb	7qez_HL_A_NA155A.pdb	-0.3181493878364563	-1.284690022468567
7qez.pdb	7qez_HL_A_NA155R.pdb	-3.266119956970215	-1.9718799591064453
7qez.pdb	7qez_HL_A_NA155D.pdb	-1.276999592781067	-3.7324600219726562
7qez.pdb	7qez_HL_A_NA155C.pdb	0.17003695666790009	-0.1943099945783615
7qez.pdb	7qez_HL_A_NA155Q.pdb	-1.1876641511917114	-2.9691998958587646
7qez.pdb	7qez_HL_A_NA155E.pdb	-0.6158690452575684	-3.0746400356292725
7qez.pdb	7qez_HL_A_NA155G.pdb	-0.3892584443092346	-1.3770300149917603
7qez.pdb	7qez_HL_A_NA155H.pdb	-2.8327903747558594	-2.0191900730133057
7qez.pdb	7qez_HL_A_NA155I.pdb	0.20944999158382416	-0.49553999304771423
7qez.pdb	7qez_HL_A_NA155L.pdb	0.1841592639684677	0.3782599866390228
7qez.pdb	7qez_HL_A_NA155K.pdb	-0.12440919876098633	-1.388010025024414
7qez.pdb	7qez_HL_A_NA155M.pdb	0.4547622799873352	0.1081399992108345
7qez.pdb	7qez_HL_A_NA155F.pdb	-7.884101390838623	-7.986839771270752
7qez.pdb	7qez_HL_A_NA155P.pdb	-0.3385842442512512	-3.3432400226593018
7qez.pdb	7qez_HL_A_NA155S.pdb	0.05056162178516388	-1.2321300506591797
7qez.pdb	7qez_HL_A_NA155T.pdb	0.2710329294204712	-1.0315300226211548
7qez.pdb	7qez_HL_A_NA155W.pdb	-8.524545669555664	-5.35906982421875
7qez.pdb	7qez_HL_A_NA155Y.pdb	-13.629834175109863	-11.407540321350098
7qez.pdb	7qez_HL_A_NA155V.pdb	0.09799666702747345	-1.0215799808502197
7qez.pdb	7qez_HL_A_YA157A.pdb	-0.37357544898986816	-1.9845099449157715
7qez.pdb	7qez_HL_A_YA157R.pdb	-0.7168891429901123	-1.5808600187301636
7qez.pdb	7qez_HL_A_YA157N.pdb	-0.6701582670211792	-2.1607799530029297
7qez.pdb	7qez_HL_A_YA157D.pdb	-0.7405390739440918	-2.749579906463623
7qez.pdb	7qez_HL_A_YA157C.pdb	-0.28148365020751953	-1.8098399639129639
7qez.pdb	7qez_HL_A_YA157Q.pdb	-1.3723127841949463	-1.2996599674224854
7qez.pdb	7qez_HL_A_YA157E.pdb	-0.5400935411453247	-2.180999994277954
7qez.pdb	7qez_HL_A_YA157G.pdb	-0.5574460029602051	-2.421760082244873
7qez.pdb	7qez_HL_A_YA157H.pdb	-0.36160093545913696	-1.3515000343322754
7qez.pdb	7qez_HL_A_YA157I.pdb	-0.34841424226760864	-1.2148699760437012
7qez.pdb	7qez_HL_A_YA157L.pdb	0.05494485795497894	-0.7383800148963928
7qez.pdb	7qez_HL_A_YA157K.pdb	-0.8594480156898499	-2.3150999546051025
7qez.pdb	7qez_HL_A_YA157M.pdb	-0.4140598177909851	-0.9674999713897705
7qez.pdb	7qez_HL_A_YA157F.pdb	0.28962552547454834	0.026359999552369118
7qez.pdb	7qez_HL_A_YA157P.pdb	-0.4601045846939087	-2.1984798908233643
7qez.pdb	7qez_HL_A_YA157S.pdb	-0.8897196054458618	-2.1665101051330566
7qez.pdb	7qez_HL_A_YA157T.pdb	-0.6756212115287781	-1.489609956741333
7qez.pdb	7qez_HL_A_YA157W.pdb	-3.4391961097717285	-2.9169399738311768
7qez.pdb	7qez_HL_A_YA157V.pdb	-0.40286701917648315	-1.184340000152588
7qez.pdb	7qez_HL_A_QA161A.pdb	-0.2643504738807678	0.09520000219345093
7qez.pdb	7qez_HL_A_QA161R.pdb	-0.05808544158935547	-0.39893999695777893
7qez.pdb	7qez_HL_A_QA161N.pdb	-0.191812664270401	0.093299999833107
7qez.pdb	7qez_HL_A_QA161D.pdb	-0.2758485674858093	-0.10691999644041061
7qez.pdb	7qez_HL_A_QA161C.pdb	-0.2670817971229553	0.2547599971294403
7qez.pdb	7qez_HL_A_QA161E.pdb	-0.6849263310432434	-0.25231999158859253
7qez.pdb	7qez_HL_A_QA161G.pdb	0.14464353024959564	0.1271599978208542
7qez.pdb	7qez_HL_A_QA161H.pdb	-0.3057817220687866	0.1614599972963333
7qez.pdb	7qez_HL_A_QA161I.pdb	0.25450533628463745	-0.22596000134944916
7qez.pdb	7qez_HL_A_QA161L.pdb	-0.1991695910692215	0.39146000146865845
7qez.pdb	7qez_HL_A_QA161K.pdb	-0.28590407967567444	0.6370599865913391
7qez.pdb	7qez_HL_A_QA161M.pdb	0.18660835921764374	0.42476001381874084
7qez.pdb	7qez_HL_A_QA161F.pdb	0.07594721019268036	0.5821599960327148
7qez.pdb	7qez_HL_A_QA161P.pdb	-0.35386788845062256	0.182559996843338
7qez.pdb	7qez_HL_A_QA161S.pdb	-0.4077044129371643	0.1268099993467331
7qez.pdb	7qez_HL_A_QA161T.pdb	-0.25486767292022705	0.1752600073814392
7qez.pdb	7qez_HL_A_QA161W.pdb	0.02252192795276642	0.615559995174408
7qez.pdb	7qez_HL_A_QA161Y.pdb	-0.08856905996799469	0.8113600015640259
7qez.pdb	7qez_HL_A_QA161V.pdb	0.23970507085323334	-0.016419999301433563
2vxs.pdb	2vxs_JN_D_SJ54A.pdb	0.3355525732040405	0.2815000116825104
2vxs.pdb	2vxs_JN_D_SJ54R.pdb	0.16254495084285736	0.6951000094413757
2vxs.pdb	2vxs_JN_D_SJ54N.pdb	0.20786358416080475	-0.4226999878883362
2vxs.pdb	2vxs_JN_D_SJ54D.pdb	0.1713036149740219	0.23309999704360962
2vxs.pdb	2vxs_JN_D_SJ54C.pdb	0.07103459537029266	0.27469998598098755
2vxs.pdb	2vxs_JN_D_SJ54Q.pdb	-0.9741353988647461	0.5619999766349792
2vxs.pdb	2vxs_JN_D_SJ54E.pdb	-0.9951751232147217	0.03370000049471855
2vxs.pdb	2vxs_JN_D_SJ54G.pdb	0.28088271617889404	0.22540000081062317
2vxs.pdb	2vxs_JN_D_SJ54H.pdb	0.10309170186519623	-0.7228000164031982
2vxs.pdb	2vxs_JN_D_SJ54I.pdb	0.49886733293533325	1.0285999774932861
2vxs.pdb	2vxs_JN_D_SJ54L.pdb	1.0891155004501343	1.4735000133514404
2vxs.pdb	2vxs_JN_D_SJ54K.pdb	-0.35162824392318726	-0.4383000135421753
2vxs.pdb	2vxs_JN_D_SJ54M.pdb	0.7644087076187134	1.0144000053405762
2vxs.pdb	2vxs_JN_D_SJ54F.pdb	0.558908224105835	1.7301000356674194
2vxs.pdb	2vxs_JN_D_SJ54P.pdb	0.18518058955669403	0.7311999797821045
2vxs.pdb	2vxs_JN_D_SJ54T.pdb	-0.5129430294036865	-0.13650000095367432
2vxs.pdb	2vxs_JN_D_SJ54W.pdb	0.6422485113143921	1.1412999629974365
2vxs.pdb	2vxs_JN_D_SJ54Y.pdb	0.11283059418201447	1.1912000179290771
2vxs.pdb	2vxs_JN_D_SJ54V.pdb	0.3404935598373413	0.8410999774932861
2vxs.pdb	2vxs_JN_D_YJ59A.pdb	0.17554377019405365	-0.48420000076293945
2vxs.pdb	2vxs_JN_D_YJ59R.pdb	0.15253739058971405	0.04780000075697899
2vxs.pdb	2vxs_JN_D_YJ59N.pdb	0.15251968801021576	-0.4724999964237213
2vxs.pdb	2vxs_JN_D_YJ59D.pdb	0.039337679743766785	-0.17800000309944153
2vxs.pdb	2vxs_JN_D_YJ59C.pdb	0.16778664290905	-0.4731000065803528
2vxs.pdb	2vxs_JN_D_YJ59Q.pdb	0.11625181138515472	-0.38019999861717224
2vxs.pdb	2vxs_JN_D_YJ59E.pdb	0.16756348311901093	-0.10830000042915344
2vxs.pdb	2vxs_JN_D_YJ59G.pdb	0.0503007173538208	-0.3555000126361847
2vxs.pdb	2vxs_JN_D_YJ59H.pdb	-0.06479088962078094	-0.24220000207424164
2vxs.pdb	2vxs_JN_D_YJ59I.pdb	-0.021104857325553894	-0.3422999978065491
2vxs.pdb	2vxs_JN_D_YJ59L.pdb	0.13441015779972076	-0.3824999928474426
2vxs.pdb	2vxs_JN_D_YJ59K.pdb	0.12019746005535126	-0.2815000116825104
2vxs.pdb	2vxs_JN_D_YJ59M.pdb	0.2356213480234146	-0.06480000168085098
2vxs.pdb	2vxs_JN_D_YJ59F.pdb	-0.1095065101981163	-0.07639999687671661
2vxs.pdb	2vxs_JN_D_YJ59P.pdb	0.08834736049175262	-0.5548999905586243
2vxs.pdb	2vxs_JN_D_YJ59S.pdb	0.09724275767803192	-0.1907999962568283
2vxs.pdb	2vxs_JN_D_YJ59T.pdb	0.24476976692676544	-0.31369999051094055
2vxs.pdb	2vxs_JN_D_YJ59W.pdb	0.05878375470638275	0.23360000550746918
2vxs.pdb	2vxs_JN_D_YJ59V.pdb	0.06330810487270355	-0.43709999322891235
2vxs.pdb	2vxs_JN_D_LJ100A.pdb	-0.4035435914993286	-0.21940000355243683
2vxs.pdb	2vxs_JN_D_LJ100R.pdb	0.38693493604660034	-0.4099999964237213
2vxs.pdb	2vxs_JN_D_LJ100N.pdb	-0.47387826442718506	-0.6439999938011169
2vxs.pdb	2vxs_JN_D_LJ100D.pdb	-1.1469372510910034	-0.785099983215332
2vxs.pdb	2vxs_JN_D_LJ100C.pdb	-0.5727375149726868	-0.3662000000476837
2vxs.pdb	2vxs_JN_D_LJ100Q.pdb	-0.7125298976898193	-0.527899980545044
2vxs.pdb	2vxs_JN_D_LJ100E.pdb	-1.001002550125122	-0.5476999878883362
2vxs.pdb	2vxs_JN_D_LJ100G.pdb	-0.6762874126434326	-0.6722000241279602
2vxs.pdb	2vxs_JN_D_LJ100H.pdb	-0.524530827999115	-0.19499999284744263
2vxs.pdb	2vxs_JN_D_LJ100I.pdb	-0.9447258710861206	-0.8428000211715698
2vxs.pdb	2vxs_JN_D_LJ100K.pdb	-0.2299603521823883	0.12449999898672104
2vxs.pdb	2vxs_JN_D_LJ100M.pdb	0.10521738231182098	-0.15060000121593475
2vxs.pdb	2vxs_JN_D_LJ100F.pdb	0.0336156040430069	0.11550000309944153
2vxs.pdb	2vxs_JN_D_LJ100P.pdb	-0.2537423074245453	-0.5440000295639038
2vxs.pdb	2vxs_JN_D_LJ100S.pdb	-0.7472578287124634	-0.6697999835014343
2vxs.pdb	2vxs_JN_D_LJ100T.pdb	-1.0141245126724243	-0.5823000073432922
2vxs.pdb	2vxs_JN_D_LJ100W.pdb	0.10456852614879608	-0.4569999873638153
2vxs.pdb	2vxs_JN_D_LJ100Y.pdb	-0.3497738242149353	-0.15139999985694885
2vxs.pdb	2vxs_JN_D_LJ100V.pdb	-0.7483730912208557	-0.7087000012397766
2vxs.pdb	2vxs_JN_D_IJ101A.pdb	-0.5386035442352295	-1.7800999879837036
2vxs.pdb	2vxs_JN_D_IJ101R.pdb	-3.9557735919952393	-4.243199825286865
2vxs.pdb	2vxs_JN_D_IJ101N.pdb	-1.500959038734436	-1.5317000150680542
2vxs.pdb	2vxs_JN_D_IJ101D.pdb	-1.0694626569747925	-2.6681900024414062
2vxs.pdb	2vxs_JN_D_IJ101C.pdb	-0.582086443901062	-1.1575000286102295
2vxs.pdb	2vxs_JN_D_IJ101Q.pdb	-2.1148481369018555	-3.28164005279541
2vxs.pdb	2vxs_JN_D_IJ101E.pdb	-3.4905662536621094	-3.251840114593506
2vxs.pdb	2vxs_JN_D_IJ101G.pdb	-0.8077068328857422	-2.585059881210327
2vxs.pdb	2vxs_JN_D_IJ101H.pdb	-1.7319642305374146	-3.200670003890991
2vxs.pdb	2vxs_JN_D_IJ101L.pdb	-0.3733254671096802	-0.6223000288009644
2vxs.pdb	2vxs_JN_D_IJ101K.pdb	-2.0164268016815186	-1.5753999948501587
2vxs.pdb	2vxs_JN_D_IJ101M.pdb	-0.4651505947113037	-0.9980999827384949
2vxs.pdb	2vxs_JN_D_IJ101F.pdb	0.14708472788333893	-2.3375000953674316
2vxs.pdb	2vxs_JN_D_IJ101P.pdb	-0.721617579460144	-1.8071999549865723
2vxs.pdb	2vxs_JN_D_IJ101S.pdb	-0.8865820169448853	-1.9573999643325806
2vxs.pdb	2vxs_JN_D_IJ101T.pdb	-0.8570552468299866	-0.7738000154495239
2vxs.pdb	2vxs_JN_D_IJ101W.pdb	-5.129727840423584	-7.27977991104126
2vxs.pdb	2vxs_JN_D_IJ101Y.pdb	-1.2550321817398071	-4.065380096435547
2vxs.pdb	2vxs_JN_D_IJ101V.pdb	-0.355883926153183	-0.19449999928474426
2vxs.pdb	2vxs_JN_D_HJ102A.pdb	0.1506858617067337	-0.27959999442100525
2vxs.pdb	2vxs_JN_D_HJ102R.pdb	-0.6007240414619446	0.06639999896287918
2vxs.pdb	2vxs_JN_D_HJ102N.pdb	-0.33507341146469116	0.003599999938160181
2vxs.pdb	2vxs_JN_D_HJ102D.pdb	-0.7957777976989746	-1.0018999576568604
2vxs.pdb	2vxs_JN_D_HJ102C.pdb	-0.015908315777778625	-0.2513999938964844
2vxs.pdb	2vxs_JN_D_HJ102Q.pdb	-0.5355059504508972	-0.0803999975323677
2vxs.pdb	2vxs_JN_D_HJ102E.pdb	-0.4759886860847473	-0.352400004863739
2vxs.pdb	2vxs_JN_D_HJ102G.pdb	-0.5758264660835266	-0.8345000147819519
2vxs.pdb	2vxs_JN_D_HJ102I.pdb	-0.9265488386154175	-0.3828999996185303
2vxs.pdb	2vxs_JN_D_HJ102L.pdb	0.3523048162460327	0.09769999980926514
2vxs.pdb	2vxs_JN_D_HJ102K.pdb	-0.11130762100219727	0.2522999942302704
2vxs.pdb	2vxs_JN_D_HJ102M.pdb	0.3790215849876404	0.3718999922275543
2vxs.pdb	2vxs_JN_D_HJ102F.pdb	0.2914058566093445	0.37290000915527344
2vxs.pdb	2vxs_JN_D_HJ102P.pdb	-0.05440489947795868	-1.232699990272522
2vxs.pdb	2vxs_JN_D_HJ102S.pdb	-0.33333927392959595	-0.8554999828338623
2vxs.pdb	2vxs_JN_D_HJ102T.pdb	-0.529259204864502	-0.10019999742507935
2vxs.pdb	2vxs_JN_D_HJ102W.pdb	-0.4845341444015503	0.6147000193595886
2vxs.pdb	2vxs_JN_D_HJ102Y.pdb	-0.622421145439148	-0.5605000257492065
2vxs.pdb	2vxs_JN_D_HJ102V.pdb	0.5400891304016113	0.35589998960494995
2vxs.pdb	2vxs_JN_D_AN30R.pdb	-0.22090807557106018	0.23319999873638153
2vxs.pdb	2vxs_JN_D_AN30N.pdb	-0.06874087452888489	0.06159999966621399
2vxs.pdb	2vxs_JN_D_AN30D.pdb	-0.2150277942419052	0.09549999982118607
2vxs.pdb	2vxs_JN_D_AN30C.pdb	-0.007648035883903503	-0.13439999520778656
2vxs.pdb	2vxs_JN_D_AN30Q.pdb	-0.03858615458011627	0.597000002861023
2vxs.pdb	2vxs_JN_D_AN30E.pdb	-0.2638903558254242	0.25119999051094055
2vxs.pdb	2vxs_JN_D_AN30G.pdb	-0.1861826479434967	-0.07090000063180923
2vxs.pdb	2vxs_JN_D_AN30H.pdb	-0.13979867100715637	-0.016599999740719795
2vxs.pdb	2vxs_JN_D_AN30I.pdb	0.0542462021112442	0.04190000146627426
2vxs.pdb	2vxs_JN_D_AN30L.pdb	0.10126863420009613	0.004000000189989805
2vxs.pdb	2vxs_JN_D_AN30K.pdb	-0.08109170943498611	0.24040000140666962
2vxs.pdb	2vxs_JN_D_AN30M.pdb	-0.07064637541770935	-0.024000000208616257
2vxs.pdb	2vxs_JN_D_AN30F.pdb	-0.04079647362232208	0.07649999856948853
2vxs.pdb	2vxs_JN_D_AN30P.pdb	-0.08795063197612762	0.025200000032782555
2vxs.pdb	2vxs_JN_D_AN30S.pdb	-0.4764276146888733	-0.06129999831318855
2vxs.pdb	2vxs_JN_D_AN30T.pdb	-0.27714425325393677	-0.0697999969124794
2vxs.pdb	2vxs_JN_D_AN30W.pdb	-0.09301139414310455	0.002199999988079071
2vxs.pdb	2vxs_JN_D_AN30Y.pdb	-0.13395504653453827	-0.06859999895095825
2vxs.pdb	2vxs_JN_D_AN30V.pdb	0.039115116000175476	-0.027000000700354576
2vxs.pdb	2vxs_JN_D_NN31A.pdb	-0.2374439537525177	-0.030700000002980232
2vxs.pdb	2vxs_JN_D_NN31R.pdb	-0.21653009951114655	0.32899999618530273
2vxs.pdb	2vxs_JN_D_NN31D.pdb	-0.27832138538360596	0.10459999740123749
2vxs.pdb	2vxs_JN_D_NN31C.pdb	-0.46734970808029175	-0.1265999972820282
2vxs.pdb	2vxs_JN_D_NN31Q.pdb	-0.290907621383667	-0.07810000330209732
2vxs.pdb	2vxs_JN_D_NN31E.pdb	-0.37781938910484314	0.17520000040531158
2vxs.pdb	2vxs_JN_D_NN31G.pdb	-0.1169714704155922	-0.21529999375343323
2vxs.pdb	2vxs_JN_D_NN31H.pdb	-0.2788432240486145	0.05420000106096268
2vxs.pdb	2vxs_JN_D_NN31I.pdb	-0.24587997794151306	0.13670000433921814
2vxs.pdb	2vxs_JN_D_NN31L.pdb	-0.3369010090827942	0.3709999918937683
2vxs.pdb	2vxs_JN_D_NN31K.pdb	-0.2934950888156891	0.4952999949455261
2vxs.pdb	2vxs_JN_D_NN31M.pdb	0.015608653426170349	0.9035999774932861
2vxs.pdb	2vxs_JN_D_NN31F.pdb	0.28702104091644287	0.8278999924659729
2vxs.pdb	2vxs_JN_D_NN31P.pdb	-0.3907519578933716	-0.11949999630451202
2vxs.pdb	2vxs_JN_D_NN31S.pdb	-0.37772783637046814	0.01899999938905239
2vxs.pdb	2vxs_JN_D_NN31T.pdb	-0.3844389319419861	0.16920000314712524
2vxs.pdb	2vxs_JN_D_NN31W.pdb	-0.4550480842590332	0.046799998730421066
2vxs.pdb	2vxs_JN_D_NN31Y.pdb	-0.21965543925762177	0.03999999910593033
2vxs.pdb	2vxs_JN_D_NN31V.pdb	-0.21013528108596802	0.061400000005960464
2vxs.pdb	2vxs_JN_D_YN32A.pdb	-0.22409601509571075	-0.7103999853134155
2vxs.pdb	2vxs_JN_D_YN32R.pdb	-0.05367171764373779	-0.5819000005722046
2vxs.pdb	2vxs_JN_D_YN32N.pdb	-0.1155998706817627	-0.7682999968528748
2vxs.pdb	2vxs_JN_D_YN32D.pdb	-0.125837042927742	-0.3831999897956848
2vxs.pdb	2vxs_JN_D_YN32C.pdb	-0.2854534983634949	-0.4253000020980835
2vxs.pdb	2vxs_JN_D_YN32Q.pdb	-0.098311647772789	-0.6086000204086304
2vxs.pdb	2vxs_JN_D_YN32E.pdb	-0.18120770156383514	-0.3513000011444092
2vxs.pdb	2vxs_JN_D_YN32G.pdb	-0.34072190523147583	-0.8345999717712402
2vxs.pdb	2vxs_JN_D_YN32H.pdb	-0.14161160588264465	-0.25920000672340393
2vxs.pdb	2vxs_JN_D_YN32I.pdb	-0.3247567415237427	-0.7504000067710876
2vxs.pdb	2vxs_JN_D_YN32L.pdb	-0.05696476995944977	-0.7347999811172485
2vxs.pdb	2vxs_JN_D_YN32K.pdb	-0.3578755259513855	-0.4925999939441681
2vxs.pdb	2vxs_JN_D_YN32M.pdb	0.16222213208675385	-0.3862999975681305
2vxs.pdb	2vxs_JN_D_YN32F.pdb	0.07959394156932831	0.05829999968409538
2vxs.pdb	2vxs_JN_D_YN32P.pdb	-0.21535231173038483	-1.2694000005722046
2vxs.pdb	2vxs_JN_D_YN32S.pdb	-0.27811139822006226	-0.6118000149726868
2vxs.pdb	2vxs_JN_D_YN32T.pdb	-0.17093642055988312	-0.5238000154495239
2vxs.pdb	2vxs_JN_D_YN32W.pdb	-0.5378881096839905	-0.7861999869346619
2vxs.pdb	2vxs_JN_D_YN32V.pdb	0.006371393799781799	-0.2851000130176544
2vxs.pdb	2vxs_JN_D_YN33A.pdb	-0.9972348809242249	-2.269200086593628
2vxs.pdb	2vxs_JN_D_YN33R.pdb	-0.6015269160270691	-0.8377000093460083
2vxs.pdb	2vxs_JN_D_YN33N.pdb	-0.8731639385223389	-0.967199981212616
2vxs.pdb	2vxs_JN_D_YN33D.pdb	-0.5828217267990112	-1.4775999784469604
2vxs.pdb	2vxs_JN_D_YN33C.pdb	-0.9556515216827393	-1.976099967956543
2vxs.pdb	2vxs_JN_D_YN33Q.pdb	-1.5733468532562256	-1.5627000331878662
2vxs.pdb	2vxs_JN_D_YN33E.pdb	-0.5754970908164978	-1.4678000211715698
2vxs.pdb	2vxs_JN_D_YN33G.pdb	-1.0897313356399536	-2.4031999111175537
2vxs.pdb	2vxs_JN_D_YN33H.pdb	-0.6688948273658752	-1.4129999876022339
2vxs.pdb	2vxs_JN_D_YN33I.pdb	-0.950492262840271	-1.0992000102996826
2vxs.pdb	2vxs_JN_D_YN33L.pdb	-0.2708180546760559	-0.761900007724762
2vxs.pdb	2vxs_JN_D_YN33K.pdb	-1.013136386871338	-1.7537000179290771
2vxs.pdb	2vxs_JN_D_YN33M.pdb	-0.2709956467151642	-0.820900022983551
2vxs.pdb	2vxs_JN_D_YN33F.pdb	-0.5870283246040344	0.382999986410141
2vxs.pdb	2vxs_JN_D_YN33P.pdb	-1.0959190130233765	-1.641700029373169
2vxs.pdb	2vxs_JN_D_YN33S.pdb	-1.0691485404968262	-1.368899941444397
2vxs.pdb	2vxs_JN_D_YN33T.pdb	-1.158711552619934	-1.8437000513076782
2vxs.pdb	2vxs_JN_D_YN33W.pdb	-3.69063138961792	-1.4709999561309814
2vxs.pdb	2vxs_JN_D_YN33V.pdb	-0.7292133569717407	-1.8636000156402588
2vxs.pdb	2vxs_JN_D_FN50A.pdb	-0.5408738255500793	-1.1692999601364136
2vxs.pdb	2vxs_JN_D_FN50R.pdb	-0.7418265342712402	-1.5463999509811401
2vxs.pdb	2vxs_JN_D_FN50N.pdb	-0.6798796057701111	-1.1308000087738037
2vxs.pdb	2vxs_JN_D_FN50D.pdb	-0.5242401957511902	-1.1002999544143677
2vxs.pdb	2vxs_JN_D_FN50C.pdb	-0.4407278895378113	-1.142699956893921
2vxs.pdb	2vxs_JN_D_FN50Q.pdb	-0.698360025882721	-0.9380000233650208
2vxs.pdb	2vxs_JN_D_FN50E.pdb	-0.6528542637825012	-1.269700050354004
2vxs.pdb	2vxs_JN_D_FN50G.pdb	-0.5741838216781616	-1.0788999795913696
2vxs.pdb	2vxs_JN_D_FN50H.pdb	-0.3098049759864807	-0.5260999798774719
2vxs.pdb	2vxs_JN_D_FN50I.pdb	-0.46013015508651733	-0.8787000179290771
2vxs.pdb	2vxs_JN_D_FN50L.pdb	-0.6278769373893738	-0.8359000086784363
2vxs.pdb	2vxs_JN_D_FN50K.pdb	-0.37154632806777954	-1.1888999938964844
2vxs.pdb	2vxs_JN_D_FN50M.pdb	-0.23835502564907074	-0.06030000001192093
2vxs.pdb	2vxs_JN_D_FN50P.pdb	-0.5664790868759155	-1.0714000463485718
2vxs.pdb	2vxs_JN_D_FN50S.pdb	-0.8178553581237793	-1.2164000272750854
2vxs.pdb	2vxs_JN_D_FN50T.pdb	-0.38113516569137573	-0.6134999990463257
2vxs.pdb	2vxs_JN_D_FN50W.pdb	-0.3040441870689392	0.3862000107765198
2vxs.pdb	2vxs_JN_D_FN50Y.pdb	0.17101000249385834	0.6103000044822693
2vxs.pdb	2vxs_JN_D_FN50V.pdb	-0.3822897672653198	-1.0677000284194946
2vxs.pdb	2vxs_JN_D_AN51R.pdb	-0.46360570192337036	-1.5098999738693237
2vxs.pdb	2vxs_JN_D_AN51N.pdb	-2.838292121887207	-2.8857500553131104
2vxs.pdb	2vxs_JN_D_AN51D.pdb	-2.344183921813965	-1.5842000246047974
2vxs.pdb	2vxs_JN_D_AN51C.pdb	-0.20864583551883698	-0.9735999703407288
2vxs.pdb	2vxs_JN_D_AN51Q.pdb	-1.3756705522537231	-2.5388500690460205
2vxs.pdb	2vxs_JN_D_AN51E.pdb	-1.8521159887313843	-1.3645000457763672
2vxs.pdb	2vxs_JN_D_AN51G.pdb	-0.3634732961654663	-0.5171999931335449
2vxs.pdb	2vxs_JN_D_AN51H.pdb	-12.074583053588867	-9.72424030303955
2vxs.pdb	2vxs_JN_D_AN51I.pdb	-4.246761798858643	-4.763179779052734
2vxs.pdb	2vxs_JN_D_AN51L.pdb	-3.59378719329834	-4.241230010986328
2vxs.pdb	2vxs_JN_D_AN51K.pdb	-2.195530652999878	-3.050869941711426
2vxs.pdb	2vxs_JN_D_AN51M.pdb	-3.05897855758667	-2.509769916534424
2vxs.pdb	2vxs_JN_D_AN51F.pdb	-5.330173015594482	-6.347410202026367
2vxs.pdb	2vxs_JN_D_AN51P.pdb	0.16716699302196503	-0.7462000250816345
2vxs.pdb	2vxs_JN_D_AN51S.pdb	-0.16667033731937408	-0.9447000026702881
2vxs.pdb	2vxs_JN_D_AN51T.pdb	-0.767966628074646	-1.5673999786376953
2vxs.pdb	2vxs_JN_D_AN51W.pdb	-5.992036819458008	-7.320919990539551
2vxs.pdb	2vxs_JN_D_AN51Y.pdb	-4.275241374969482	-4.904850006103516
2vxs.pdb	2vxs_JN_D_AN51V.pdb	-0.5745254755020142	-0.38940000534057617
2vxs.pdb	2vxs_JN_D_QN54A.pdb	-0.3103901147842407	-0.5271000266075134
2vxs.pdb	2vxs_JN_D_QN54R.pdb	-0.003963053226470947	0.4235000014305115
2vxs.pdb	2vxs_JN_D_QN54N.pdb	-0.4953882694244385	-0.02879999950528145
2vxs.pdb	2vxs_JN_D_QN54D.pdb	-0.8546009063720703	-0.626800000667572
2vxs.pdb	2vxs_JN_D_QN54C.pdb	-0.09251774847507477	0.14079999923706055
2vxs.pdb	2vxs_JN_D_QN54E.pdb	-0.5674810409545898	-0.2168000042438507
2vxs.pdb	2vxs_JN_D_QN54G.pdb	-0.32284659147262573	-0.7723000049591064
2vxs.pdb	2vxs_JN_D_QN54H.pdb	-0.45741212368011475	-0.5511000156402588
2vxs.pdb	2vxs_JN_D_QN54I.pdb	0.1727779358625412	0.5074999928474426
2vxs.pdb	2vxs_JN_D_QN54L.pdb	0.28708499670028687	0.7567999958992004
2vxs.pdb	2vxs_JN_D_QN54K.pdb	-0.06748354434967041	0.4147999882698059
2vxs.pdb	2vxs_JN_D_QN54M.pdb	0.555472731590271	0.8528000116348267
2vxs.pdb	2vxs_JN_D_QN54F.pdb	-0.8987533450126648	-0.05530000105500221
2vxs.pdb	2vxs_JN_D_QN54P.pdb	-0.18230992555618286	-0.46209999918937683
2vxs.pdb	2vxs_JN_D_QN54S.pdb	-0.5266073942184448	-0.8245999813079834
2vxs.pdb	2vxs_JN_D_QN54T.pdb	-0.18743914365768433	0.07349999994039536
2vxs.pdb	2vxs_JN_D_QN54W.pdb	-2.955901861190796	-0.9567999839782715
2vxs.pdb	2vxs_JN_D_QN54Y.pdb	0.031729042530059814	-0.39640000462532043
2vxs.pdb	2vxs_JN_D_QN54V.pdb	0.18187640607357025	0.6018000245094299
2vxs.pdb	2vxs_JN_D_YN94A.pdb	-0.6701462864875793	-1.0795999765396118
2vxs.pdb	2vxs_JN_D_YN94R.pdb	-0.6412404179573059	-1.2445000410079956
2vxs.pdb	2vxs_JN_D_YN94N.pdb	-0.8120056390762329	-0.6037999987602234
2vxs.pdb	2vxs_JN_D_YN94D.pdb	-0.6966720223426819	-0.621999979019165
2vxs.pdb	2vxs_JN_D_YN94C.pdb	-0.7443464994430542	-0.968500018119812
2vxs.pdb	2vxs_JN_D_YN94Q.pdb	-0.5248644351959229	-1.1015000343322754
2vxs.pdb	2vxs_JN_D_YN94E.pdb	-0.7820831537246704	-0.5033000111579895
2vxs.pdb	2vxs_JN_D_YN94G.pdb	-0.6366655826568604	-0.5871000289916992
2vxs.pdb	2vxs_JN_D_YN94H.pdb	-0.9214990735054016	-0.3750999867916107
2vxs.pdb	2vxs_JN_D_YN94I.pdb	-0.7503545880317688	-0.9944000244140625
2vxs.pdb	2vxs_JN_D_YN94L.pdb	-0.6507670879364014	-1.0266000032424927
2vxs.pdb	2vxs_JN_D_YN94K.pdb	-0.7267752885818481	0.2328999936580658
2vxs.pdb	2vxs_JN_D_YN94M.pdb	-0.5094617605209351	-0.4124000072479248
2vxs.pdb	2vxs_JN_D_YN94F.pdb	-0.47531598806381226	-0.7717000246047974
2vxs.pdb	2vxs_JN_D_YN94P.pdb	-0.7165830135345459	-1.1395000219345093
2vxs.pdb	2vxs_JN_D_YN94S.pdb	-0.7729568481445312	-1.1062999963760376
2vxs.pdb	2vxs_JN_D_YN94T.pdb	-0.6678628921508789	-0.5278000235557556
2vxs.pdb	2vxs_JN_D_YN94W.pdb	-2.366501569747925	-2.9804298877716064
2vxs.pdb	2vxs_JN_D_YN94V.pdb	-0.7711551189422607	-0.9939000010490417
2vxs.pdb	2vxs_JN_D_PN96A.pdb	-0.46160709857940674	-0.41670000553131104
2vxs.pdb	2vxs_JN_D_PN96R.pdb	-0.5320665240287781	-0.6097000241279602
2vxs.pdb	2vxs_JN_D_PN96N.pdb	-0.03897789120674133	-0.13570000231266022
2vxs.pdb	2vxs_JN_D_PN96D.pdb	0.3753620982170105	0.5151000022888184
2vxs.pdb	2vxs_JN_D_PN96C.pdb	-0.04528087377548218	0.29840001463890076
2vxs.pdb	2vxs_JN_D_PN96Q.pdb	-0.5100805759429932	-0.17520000040531158
2vxs.pdb	2vxs_JN_D_PN96E.pdb	-0.670537531375885	0.07199999690055847
2vxs.pdb	2vxs_JN_D_PN96G.pdb	-0.5314508676528931	-0.8533999919891357
2vxs.pdb	2vxs_JN_D_PN96H.pdb	-0.565958559513092	-0.20550000667572021
2vxs.pdb	2vxs_JN_D_PN96I.pdb	0.08627592027187347	0.1264999955892563
2vxs.pdb	2vxs_JN_D_PN96L.pdb	-0.24438472092151642	-0.45100000500679016
2vxs.pdb	2vxs_JN_D_PN96K.pdb	-0.0428900271654129	0.11670000106096268
2vxs.pdb	2vxs_JN_D_PN96M.pdb	0.002917930483818054	-0.3172000050544739
2vxs.pdb	2vxs_JN_D_PN96F.pdb	-0.30096423625946045	-0.5837000012397766
2vxs.pdb	2vxs_JN_D_PN96S.pdb	-0.6384639739990234	-0.7835999727249146
2vxs.pdb	2vxs_JN_D_PN96T.pdb	-0.0019784122705459595	-0.7461000084877014
2vxs.pdb	2vxs_JN_D_PN96W.pdb	-0.45848923921585083	-0.6672999858856201
2vxs.pdb	2vxs_JN_D_PN96Y.pdb	-0.5174612402915955	-0.6866999864578247
2vxs.pdb	2vxs_JN_D_PN96V.pdb	-0.06588149070739746	-0.2831000089645386
2vxs.pdb	2vxs_JN_D_LD39A.pdb	-0.9677950739860535	-1.7585999965667725
2vxs.pdb	2vxs_JN_D_LD39R.pdb	-1.1131609678268433	-1.503999948501587
2vxs.pdb	2vxs_JN_D_LD39N.pdb	-0.6313373446464539	-1.8468999862670898
2vxs.pdb	2vxs_JN_D_LD39D.pdb	-0.5835292339324951	-0.38119998574256897
2vxs.pdb	2vxs_JN_D_LD39C.pdb	-1.1793947219848633	-1.464400053024292
2vxs.pdb	2vxs_JN_D_LD39Q.pdb	-1.001814842224121	-1.34660005569458
2vxs.pdb	2vxs_JN_D_LD39E.pdb	-1.4841418266296387	-1.5027999877929688
2vxs.pdb	2vxs_JN_D_LD39G.pdb	-1.30503249168396	-1.4768999814987183
2vxs.pdb	2vxs_JN_D_LD39H.pdb	-1.0795868635177612	-1.4263999462127686
2vxs.pdb	2vxs_JN_D_LD39I.pdb	-0.9526826739311218	-0.5909000039100647
2vxs.pdb	2vxs_JN_D_LD39K.pdb	-0.8770298957824707	-0.9018999934196472
2vxs.pdb	2vxs_JN_D_LD39M.pdb	-0.20472261309623718	0.2547000050544739
2vxs.pdb	2vxs_JN_D_LD39F.pdb	-0.15726464986801147	0.17399999499320984
2vxs.pdb	2vxs_JN_D_LD39P.pdb	-1.2252545356750488	-1.343400001525879
2vxs.pdb	2vxs_JN_D_LD39S.pdb	-1.583648920059204	-1.5231000185012817
2vxs.pdb	2vxs_JN_D_LD39T.pdb	-1.484868049621582	-1.0046000480651855
2vxs.pdb	2vxs_JN_D_LD39W.pdb	-0.3696771264076233	-0.807699978351593
2vxs.pdb	2vxs_JN_D_LD39Y.pdb	-0.5064893960952759	0.16369999945163727
2vxs.pdb	2vxs_JN_D_LD39V.pdb	-0.7119799256324768	-0.554099977016449
2vxs.pdb	2vxs_JN_D_YD50A.pdb	-0.31981360912323	-1.6349999904632568
2vxs.pdb	2vxs_JN_D_YD50R.pdb	-0.6321153044700623	-1.0652999877929688
2vxs.pdb	2vxs_JN_D_YD50N.pdb	-0.4141062796115875	-1.7639000415802002
2vxs.pdb	2vxs_JN_D_YD50D.pdb	-0.3284333348274231	-0.9890000224113464
2vxs.pdb	2vxs_JN_D_YD50C.pdb	-0.18300117552280426	-1.1993999481201172
2vxs.pdb	2vxs_JN_D_YD50Q.pdb	-0.550938606262207	-0.6617000102996826
2vxs.pdb	2vxs_JN_D_YD50E.pdb	-1.3577896356582642	0.11500000208616257
2vxs.pdb	2vxs_JN_D_YD50G.pdb	-0.6998618245124817	-2.214400053024292
2vxs.pdb	2vxs_JN_D_YD50H.pdb	-0.4923511743545532	-0.762499988079071
2vxs.pdb	2vxs_JN_D_YD50I.pdb	0.6393086314201355	-0.33709999918937683
2vxs.pdb	2vxs_JN_D_YD50L.pdb	0.6705965995788574	1.1203999519348145
2vxs.pdb	2vxs_JN_D_YD50K.pdb	-0.5225602388381958	-1.2283999919891357
2vxs.pdb	2vxs_JN_D_YD50M.pdb	0.09119723737239838	-0.2632000148296356
2vxs.pdb	2vxs_JN_D_YD50F.pdb	1.0486247539520264	0.30160000920295715
2vxs.pdb	2vxs_JN_D_YD50P.pdb	0.12979315221309662	-0.6521000266075134
2vxs.pdb	2vxs_JN_D_YD50S.pdb	-1.0598177909851074	-2.02839994430542
2vxs.pdb	2vxs_JN_D_YD50T.pdb	-1.068238377571106	-1.0458999872207642
2vxs.pdb	2vxs_JN_D_YD50W.pdb	-0.3044940233230591	0.4311999976634979
2vxs.pdb	2vxs_JN_D_YD50V.pdb	0.23836980760097504	0.11500000208616257
2vxs.pdb	2vxs_JN_D_HD51A.pdb	-0.8263561725616455	-0.9171000123023987
2vxs.pdb	2vxs_JN_D_HD51R.pdb	-0.5636406540870667	-0.5879999995231628
2vxs.pdb	2vxs_JN_D_HD51N.pdb	-0.8387359380722046	-0.9465000033378601
2vxs.pdb	2vxs_JN_D_HD51D.pdb	-0.7328161001205444	-1.7239999771118164
2vxs.pdb	2vxs_JN_D_HD51C.pdb	-0.747548520565033	-0.6539999842643738
2vxs.pdb	2vxs_JN_D_HD51Q.pdb	-0.9028271436691284	-0.8091999888420105
2vxs.pdb	2vxs_JN_D_HD51E.pdb	-0.5811981558799744	-0.840399980545044
2vxs.pdb	2vxs_JN_D_HD51G.pdb	-0.7329816222190857	-0.707099974155426
2vxs.pdb	2vxs_JN_D_HD51I.pdb	-0.14893238246440887	-0.3849000036716461
2vxs.pdb	2vxs_JN_D_HD51L.pdb	0.3589962124824524	0.39430001378059387
2vxs.pdb	2vxs_JN_D_HD51K.pdb	-0.8153302073478699	-0.6672000288963318
2vxs.pdb	2vxs_JN_D_HD51M.pdb	0.18259619176387787	0.8435999751091003
2vxs.pdb	2vxs_JN_D_HD51F.pdb	-1.2605767250061035	0.1421000063419342
2vxs.pdb	2vxs_JN_D_HD51P.pdb	-0.140094593167305	-0.24130000174045563
2vxs.pdb	2vxs_JN_D_HD51S.pdb	-1.0940474271774292	-1.2832000255584717
2vxs.pdb	2vxs_JN_D_HD51T.pdb	-1.0476911067962646	-0.5703999996185303
2vxs.pdb	2vxs_JN_D_HD51W.pdb	0.6570839285850525	-0.08739999681711197
2vxs.pdb	2vxs_JN_D_HD51Y.pdb	-1.7898701429367065	-1.4120999574661255
2vxs.pdb	2vxs_JN_D_HD51V.pdb	-0.9411849975585938	-0.27869999408721924
2vxs.pdb	2vxs_JN_D_ND53A.pdb	-0.388663113117218	-1.5430999994277954
2vxs.pdb	2vxs_JN_D_ND53R.pdb	-0.6262186765670776	-2.768510103225708
2vxs.pdb	2vxs_JN_D_ND53D.pdb	0.1842745989561081	-1.2037999629974365
2vxs.pdb	2vxs_JN_D_ND53C.pdb	-0.2502520680427551	-1.648900032043457
2vxs.pdb	2vxs_JN_D_ND53Q.pdb	-0.4610217809677124	-1.6520999670028687
2vxs.pdb	2vxs_JN_D_ND53E.pdb	-0.4552515745162964	-1.5930999517440796
2vxs.pdb	2vxs_JN_D_ND53G.pdb	-0.49020057916641235	-2.0803000926971436
2vxs.pdb	2vxs_JN_D_ND53H.pdb	-0.7352264523506165	-1.5782999992370605
2vxs.pdb	2vxs_JN_D_ND53I.pdb	-0.18738265335559845	-0.29809999465942383
2vxs.pdb	2vxs_JN_D_ND53L.pdb	0.2122412472963333	-0.38940000534057617
2vxs.pdb	2vxs_JN_D_ND53K.pdb	-0.3283517062664032	0.14239999651908875
2vxs.pdb	2vxs_JN_D_ND53M.pdb	0.008607566356658936	0.3212999999523163
2vxs.pdb	2vxs_JN_D_ND53F.pdb	-3.7943787574768066	-2.075900077819824
2vxs.pdb	2vxs_JN_D_ND53P.pdb	-1.8895258903503418	-4.214640140533447
2vxs.pdb	2vxs_JN_D_ND53S.pdb	-0.4469083547592163	-1.8164000511169434
2vxs.pdb	2vxs_JN_D_ND53T.pdb	-0.5772086977958679	-1.437000036239624
2vxs.pdb	2vxs_JN_D_ND53W.pdb	-1.0802544355392456	-1.1287000179290771
2vxs.pdb	2vxs_JN_D_ND53Y.pdb	-0.8085464835166931	-2.164400100708008
2vxs.pdb	2vxs_JN_D_ND53V.pdb	0.015301063656806946	-0.5957000255584717
2vxs.pdb	2vxs_JN_D_PD56A.pdb	-0.170297309756279	-0.24539999663829803
2vxs.pdb	2vxs_JN_D_PD56R.pdb	-0.40790432691574097	-0.7394000291824341
2vxs.pdb	2vxs_JN_D_PD56N.pdb	-0.1308240294456482	-0.5357000231742859
2vxs.pdb	2vxs_JN_D_PD56D.pdb	0.09420759975910187	0.941100001335144
2vxs.pdb	2vxs_JN_D_PD56C.pdb	-0.3614271283149719	-0.5275999903678894
2vxs.pdb	2vxs_JN_D_PD56Q.pdb	-0.4261755645275116	0.13740000128746033
2vxs.pdb	2vxs_JN_D_PD56E.pdb	-0.005403235554695129	-0.02329999953508377
2vxs.pdb	2vxs_JN_D_PD56G.pdb	-0.18412883579730988	-0.1964000016450882
2vxs.pdb	2vxs_JN_D_PD56H.pdb	0.041580572724342346	-0.19580000638961792
2vxs.pdb	2vxs_JN_D_PD56I.pdb	-0.237444669008255	0.1306000053882599
2vxs.pdb	2vxs_JN_D_PD56L.pdb	-0.08909587562084198	-0.031199999153614044
2vxs.pdb	2vxs_JN_D_PD56K.pdb	-0.22142265737056732	0.6039000153541565
2vxs.pdb	2vxs_JN_D_PD56M.pdb	-0.21519288420677185	-0.05829999968409538
2vxs.pdb	2vxs_JN_D_PD56F.pdb	-1.4990780353546143	-0.3418999910354614
2vxs.pdb	2vxs_JN_D_PD56S.pdb	-0.5756202340126038	-0.5224000215530396
2vxs.pdb	2vxs_JN_D_PD56T.pdb	-0.7950931787490845	-0.29269999265670776
2vxs.pdb	2vxs_JN_D_PD56W.pdb	-0.48131901025772095	0.5273000001907349
2vxs.pdb	2vxs_JN_D_PD56Y.pdb	-0.20399627089500427	-0.07109999656677246
2vxs.pdb	2vxs_JN_D_PD56V.pdb	-0.35037246346473694	0.007600000128149986
2vxs.pdb	2vxs_JN_D_QD58A.pdb	-0.2165173441171646	0.3939000070095062
2vxs.pdb	2vxs_JN_D_QD58R.pdb	-0.0899091511964798	0.4357999861240387
2vxs.pdb	2vxs_JN_D_QD58N.pdb	-0.23029854893684387	0.11379999667406082
2vxs.pdb	2vxs_JN_D_QD58D.pdb	-0.4121268689632416	0.014999999664723873
2vxs.pdb	2vxs_JN_D_QD58C.pdb	-0.2495051622390747	0.3089999854564667
2vxs.pdb	2vxs_JN_D_QD58E.pdb	0.036596059799194336	1.444599986076355
2vxs.pdb	2vxs_JN_D_QD58G.pdb	-0.1195170134305954	0.39899998903274536
2vxs.pdb	2vxs_JN_D_QD58H.pdb	-0.3555198311805725	-0.1581999957561493
2vxs.pdb	2vxs_JN_D_QD58I.pdb	-0.005786821246147156	0.16509999334812164
2vxs.pdb	2vxs_JN_D_QD58L.pdb	-0.15144658088684082	0.16009999811649323
2vxs.pdb	2vxs_JN_D_QD58K.pdb	-0.4805150032043457	0.1306000053882599
2vxs.pdb	2vxs_JN_D_QD58M.pdb	-0.12277716398239136	0.44179999828338623
2vxs.pdb	2vxs_JN_D_QD58F.pdb	-0.20952863991260529	0.15230000019073486
2vxs.pdb	2vxs_JN_D_QD58P.pdb	-0.012270539999008179	0.29319998621940613
2vxs.pdb	2vxs_JN_D_QD58S.pdb	-0.3688102960586548	0.30480000376701355
2vxs.pdb	2vxs_JN_D_QD58T.pdb	-0.17521916329860687	0.2802000045776367
2vxs.pdb	2vxs_JN_D_QD58W.pdb	0.15616895258426666	1.3108999729156494
2vxs.pdb	2vxs_JN_D_QD58Y.pdb	0.01942998170852661	0.536899983882904
2vxs.pdb	2vxs_JN_D_QD58V.pdb	0.13248004019260406	0.1746000051498413
2vxs.pdb	2vxs_JN_D_VD73A.pdb	-0.3005409240722656	-0.32989999651908875
2vxs.pdb	2vxs_JN_D_VD73R.pdb	0.19232235848903656	0.07090000063180923
2vxs.pdb	2vxs_JN_D_VD73N.pdb	-0.49957334995269775	-0.38679999113082886
2vxs.pdb	2vxs_JN_D_VD73D.pdb	-0.5663896203041077	-0.59579998254776
2vxs.pdb	2vxs_JN_D_VD73C.pdb	-0.4108950197696686	-0.4043000042438507
2vxs.pdb	2vxs_JN_D_VD73Q.pdb	-0.4276248812675476	-0.4196000099182129
2vxs.pdb	2vxs_JN_D_VD73E.pdb	-0.5930108428001404	-0.5235000252723694
2vxs.pdb	2vxs_JN_D_VD73G.pdb	-0.40585988759994507	-0.4932999908924103
2vxs.pdb	2vxs_JN_D_VD73H.pdb	-0.6458916664123535	-0.574999988079071
2vxs.pdb	2vxs_JN_D_VD73I.pdb	-0.256923109292984	0.21130000054836273
2vxs.pdb	2vxs_JN_D_VD73L.pdb	-0.1577700674533844	0.2662000060081482
2vxs.pdb	2vxs_JN_D_VD73K.pdb	-0.36689329147338867	0.5030999779701233
2vxs.pdb	2vxs_JN_D_VD73M.pdb	-0.17401444911956787	0.5525000095367432
2vxs.pdb	2vxs_JN_D_VD73F.pdb	-3.2030928134918213	-3.2049100399017334
2vxs.pdb	2vxs_JN_D_VD73P.pdb	-0.570397675037384	-0.2280000001192093
2vxs.pdb	2vxs_JN_D_VD73S.pdb	-0.43752139806747437	-0.3617999851703644
2vxs.pdb	2vxs_JN_D_VD73T.pdb	-0.4724237322807312	0.058800000697374344
2vxs.pdb	2vxs_JN_D_VD73W.pdb	-0.5621227622032166	-1.4009000062942505
2vxs.pdb	2vxs_JN_D_VD73Y.pdb	-0.3550628423690796	-0.2224999964237213
2vxs.pdb	2vxs_JN_D_PD75A.pdb	-0.7287573218345642	-1.322700023651123
2vxs.pdb	2vxs_JN_D_PD75R.pdb	-4.2366743087768555	-7.85060977935791
2vxs.pdb	2vxs_JN_D_PD75N.pdb	-2.6909053325653076	-3.9896199703216553
2vxs.pdb	2vxs_JN_D_PD75D.pdb	-2.339191436767578	-2.8201699256896973
2vxs.pdb	2vxs_JN_D_PD75C.pdb	-0.5475742220878601	-1.6295000314712524
2vxs.pdb	2vxs_JN_D_PD75Q.pdb	-3.4661412239074707	-5.0800299644470215
2vxs.pdb	2vxs_JN_D_PD75E.pdb	-2.9803547859191895	-0.8230999708175659
2vxs.pdb	2vxs_JN_D_PD75G.pdb	-0.9813591241836548	-2.9427499771118164
2vxs.pdb	2vxs_JN_D_PD75H.pdb	-14.344178199768066	-14.327469825744629
2vxs.pdb	2vxs_JN_D_PD75I.pdb	-3.1588826179504395	-1.7280000448226929
2vxs.pdb	2vxs_JN_D_PD75L.pdb	-3.7979836463928223	-3.075900077819824
2vxs.pdb	2vxs_JN_D_PD75K.pdb	-11.709807395935059	-12.019843101501465
2vxs.pdb	2vxs_JN_D_PD75M.pdb	-2.7744154930114746	-2.762269973754883
2vxs.pdb	2vxs_JN_D_PD75F.pdb	-14.603002548217773	-14.048839569091797
2vxs.pdb	2vxs_JN_D_PD75S.pdb	-1.1092654466629028	-2.8229498863220215
2vxs.pdb	2vxs_JN_D_PD75T.pdb	-1.0372123718261719	-1.881100058555603
2vxs.pdb	2vxs_JN_D_PD75W.pdb	-26.4116268157959	-22.26102066040039
2vxs.pdb	2vxs_JN_D_PD75Y.pdb	-14.133978843688965	-13.225311279296875
2vxs.pdb	2vxs_JN_D_PD75V.pdb	-1.0199341773986816	-0.46050000190734863
2vxs.pdb	2vxs_JN_D_ID76A.pdb	-0.7095065116882324	-1.8224999904632568
2vxs.pdb	2vxs_JN_D_ID76R.pdb	-0.5197827219963074	-1.9248000383377075
2vxs.pdb	2vxs_JN_D_ID76N.pdb	-0.8604432344436646	-1.9283000230789185
2vxs.pdb	2vxs_JN_D_ID76D.pdb	-0.7615188360214233	-2.1308000087738037
2vxs.pdb	2vxs_JN_D_ID76C.pdb	-0.5742374062538147	-1.6535999774932861
2vxs.pdb	2vxs_JN_D_ID76Q.pdb	-0.8722931146621704	-1.4651000499725342
2vxs.pdb	2vxs_JN_D_ID76E.pdb	-0.06205807626247406	-0.41269999742507935
2vxs.pdb	2vxs_JN_D_ID76G.pdb	-0.8201562166213989	-1.6325000524520874
2vxs.pdb	2vxs_JN_D_ID76H.pdb	-0.8235454559326172	-1.7197999954223633
2vxs.pdb	2vxs_JN_D_ID76L.pdb	-0.09388881176710129	-0.009800000116229057
2vxs.pdb	2vxs_JN_D_ID76K.pdb	-0.4203720688819885	-0.7196000218391418
2vxs.pdb	2vxs_JN_D_ID76M.pdb	-0.2223343551158905	-0.14489999413490295
2vxs.pdb	2vxs_JN_D_ID76F.pdb	-1.32979416847229	-1.9204000234603882
2vxs.pdb	2vxs_JN_D_ID76P.pdb	-0.8300747871398926	-1.714400053024292
2vxs.pdb	2vxs_JN_D_ID76S.pdb	-1.0653737783432007	-2.5686299800872803
2vxs.pdb	2vxs_JN_D_ID76T.pdb	-0.8711376190185547	-1.5511000156402588
2vxs.pdb	2vxs_JN_D_ID76W.pdb	-0.4764902591705322	-1.4219000339508057
2vxs.pdb	2vxs_JN_D_ID76Y.pdb	-0.5712390542030334	-0.9976999759674072
2vxs.pdb	2vxs_JN_D_ID76V.pdb	-0.44438567757606506	-1.1267000436782837
6x87.pdb	6x87_MN_X_YM30A.pdb	-0.9844066500663757	-1.9601000547409058
6x87.pdb	6x87_MN_X_YM30R.pdb	-1.6415033340454102	-2.1847000122070312
6x87.pdb	6x87_MN_X_YM30N.pdb	-0.9852443337440491	-1.9085999727249146
6x87.pdb	6x87_MN_X_YM30D.pdb	-0.9882127046585083	-2.409899950027466
6x87.pdb	6x87_MN_X_YM30C.pdb	-0.88032066822052	-2.1140999794006348
6x87.pdb	6x87_MN_X_YM30Q.pdb	-0.9871682524681091	-2.0341999530792236
6x87.pdb	6x87_MN_X_YM30E.pdb	-1.0890082120895386	-2.341200113296509
6x87.pdb	6x87_MN_X_YM30G.pdb	-1.105071783065796	-1.9567999839782715
6x87.pdb	6x87_MN_X_YM30H.pdb	-1.140733003616333	-1.8424999713897705
6x87.pdb	6x87_MN_X_YM30I.pdb	-0.7796722054481506	-1.4089000225067139
6x87.pdb	6x87_MN_X_YM30L.pdb	-0.5137032866477966	-1.3174999952316284
6x87.pdb	6x87_MN_X_YM30K.pdb	-0.8598864078521729	-1.7305999994277954
6x87.pdb	6x87_MN_X_YM30M.pdb	-0.32623934745788574	-0.5532000064849854
6x87.pdb	6x87_MN_X_YM30F.pdb	-0.6407632231712341	-0.5264999866485596
6x87.pdb	6x87_MN_X_YM30P.pdb	-0.7633016109466553	-1.932800054550171
6x87.pdb	6x87_MN_X_YM30S.pdb	-1.1834256649017334	-2.0989999771118164
6x87.pdb	6x87_MN_X_YM30T.pdb	-1.1190344095230103	-2.2083001136779785
6x87.pdb	6x87_MN_X_YM30W.pdb	0.13091681897640228	-0.48510000109672546
6x87.pdb	6x87_MN_X_YM30V.pdb	-0.8018766641616821	-1.3092000484466553
6x87.pdb	6x87_MN_X_NM31A.pdb	-0.49393296241760254	-1.0572999715805054
6x87.pdb	6x87_MN_X_NM31R.pdb	-5.784642219543457	-2.898699998855591
6x87.pdb	6x87_MN_X_NM31D.pdb	-2.243983030319214	-5.013199806213379
6x87.pdb	6x87_MN_X_NM31C.pdb	-0.31374821066856384	-0.9114000201225281
6x87.pdb	6x87_MN_X_NM31Q.pdb	-3.4002954959869385	-3.502000093460083
6x87.pdb	6x87_MN_X_NM31E.pdb	-5.249320030212402	-6.398799896240234
6x87.pdb	6x87_MN_X_NM31G.pdb	-0.9517194628715515	-0.9706000089645386
6x87.pdb	6x87_MN_X_NM31H.pdb	-12.113073348999023	-6.3086700439453125
6x87.pdb	6x87_MN_X_NM31I.pdb	-0.24917852878570557	-0.193900004029274
6x87.pdb	6x87_MN_X_NM31L.pdb	-2.2830471992492676	-2.534899950027466
6x87.pdb	6x87_MN_X_NM31K.pdb	-3.7782862186431885	-3.0761001110076904
6x87.pdb	6x87_MN_X_NM31M.pdb	0.09866978228092194	-0.4700999855995178
6x87.pdb	6x87_MN_X_NM31F.pdb	-20.26570701599121	-15.747326850891113
6x87.pdb	6x87_MN_X_NM31P.pdb	-0.35611963272094727	-0.3547999858856201
6x87.pdb	6x87_MN_X_NM31S.pdb	-0.17126886546611786	-0.3671000003814697
6x87.pdb	6x87_MN_X_NM31T.pdb	0.16862256824970245	0.0617000013589859
6x87.pdb	6x87_MN_X_NM31W.pdb	-39.16640090942383	-25.730300903320312
6x87.pdb	6x87_MN_X_NM31Y.pdb	-39.27568817138672	-25.998899459838867
6x87.pdb	6x87_MN_X_NM31V.pdb	-1.0325924158096313	-0.8963000178337097
6x87.pdb	6x87_MN_X_HM33A.pdb	-0.45872461795806885	-1.4491000175476074
6x87.pdb	6x87_MN_X_HM33R.pdb	-0.28181082010269165	-0.6419000029563904
6x87.pdb	6x87_MN_X_HM33N.pdb	-0.6643356680870056	-1.7944999933242798
6x87.pdb	6x87_MN_X_HM33D.pdb	-0.6625872850418091	-3.2383999824523926
6x87.pdb	6x87_MN_X_HM33C.pdb	-0.6046838164329529	-1.5829999446868896
6x87.pdb	6x87_MN_X_HM33Q.pdb	-0.13251471519470215	-0.3228999972343445
6x87.pdb	6x87_MN_X_HM33E.pdb	-0.9049413204193115	-4.3078999519348145
6x87.pdb	6x87_MN_X_HM33G.pdb	-0.6520842909812927	-1.5408999919891357
6x87.pdb	6x87_MN_X_HM33I.pdb	-0.46944165229797363	-1.3044999837875366
6x87.pdb	6x87_MN_X_HM33L.pdb	-0.1439075767993927	-1.2512999773025513
6x87.pdb	6x87_MN_X_HM33K.pdb	-0.028383448719978333	-0.5748000144958496
6x87.pdb	6x87_MN_X_HM33M.pdb	-0.023582562804222107	-1.0507999658584595
6x87.pdb	6x87_MN_X_HM33F.pdb	0.18613268435001373	-1.8020999431610107
6x87.pdb	6x87_MN_X_HM33P.pdb	-0.5131638646125793	-1.215399980545044
6x87.pdb	6x87_MN_X_HM33S.pdb	-0.7620705366134644	-1.4765000343322754
6x87.pdb	6x87_MN_X_HM33T.pdb	-0.5035557150840759	-1.7698999643325806
6x87.pdb	6x87_MN_X_HM33W.pdb	-0.34029722213745117	-5.138199806213379
6x87.pdb	6x87_MN_X_HM33Y.pdb	-1.011087417602539	-3.705899953842163
6x87.pdb	6x87_MN_X_HM33V.pdb	-0.4251992702484131	-1.6059999465942383
6x87.pdb	6x87_MN_X_YM48A.pdb	-0.2040671855211258	-0.6241000294685364
6x87.pdb	6x87_MN_X_YM48R.pdb	-0.3938547372817993	0.6940000057220459
6x87.pdb	6x87_MN_X_YM48N.pdb	-0.19214515388011932	-0.5946000218391418
6x87.pdb	6x87_MN_X_YM48D.pdb	-0.35447239875793457	-3.140000104904175
6x87.pdb	6x87_MN_X_YM48C.pdb	-0.1356067806482315	-0.5784000158309937
6x87.pdb	6x87_MN_X_YM48Q.pdb	-0.08312676846981049	-0.7139000296592712
6x87.pdb	6x87_MN_X_YM48E.pdb	-0.15619544684886932	-1.6211999654769897
6x87.pdb	6x87_MN_X_YM48G.pdb	-0.017284169793128967	-0.7441999912261963
6x87.pdb	6x87_MN_X_YM48H.pdb	-0.1938163936138153	-0.18930000066757202
6x87.pdb	6x87_MN_X_YM48I.pdb	0.11352650821208954	-1.3459999561309814
6x87.pdb	6x87_MN_X_YM48L.pdb	0.061687275767326355	-0.4388999938964844
6x87.pdb	6x87_MN_X_YM48K.pdb	-0.47908031940460205	-0.2892000079154968
6x87.pdb	6x87_MN_X_YM48M.pdb	0.07409150898456573	0.21649999916553497
6x87.pdb	6x87_MN_X_YM48F.pdb	0.0765223354101181	0.6166999936103821
6x87.pdb	6x87_MN_X_YM48P.pdb	-0.14980562031269073	-0.6725999712944031
6x87.pdb	6x87_MN_X_YM48S.pdb	-0.24803437292575836	-0.7044000029563904
6x87.pdb	6x87_MN_X_YM48T.pdb	-0.4231313467025757	-0.6348999738693237
6x87.pdb	6x87_MN_X_YM48W.pdb	0.48947596549987793	1.0606000423431396
6x87.pdb	6x87_MN_X_YM48V.pdb	-0.3560526967048645	-0.6182000041007996
6x87.pdb	6x87_MN_X_YM50A.pdb	-0.017040684819221497	-0.9151999950408936
6x87.pdb	6x87_MN_X_YM50R.pdb	-0.4675925374031067	-1.17330002784729
6x87.pdb	6x87_MN_X_YM50N.pdb	-0.26886776089668274	-0.6265000104904175
6x87.pdb	6x87_MN_X_YM50D.pdb	-0.24795855581760406	-1.8456000089645386
6x87.pdb	6x87_MN_X_YM50C.pdb	0.03090892732143402	-0.4968999922275543
6x87.pdb	6x87_MN_X_YM50Q.pdb	-0.28136610984802246	-1.3144999742507935
6x87.pdb	6x87_MN_X_YM50E.pdb	-1.1650789976119995	-1.6014000177383423
6x87.pdb	6x87_MN_X_YM50G.pdb	-0.2545073628425598	-1.472599983215332
6x87.pdb	6x87_MN_X_YM50H.pdb	-0.08727549016475677	0.05860000103712082
6x87.pdb	6x87_MN_X_YM50I.pdb	0.01576550304889679	-0.46619999408721924
6x87.pdb	6x87_MN_X_YM50L.pdb	-1.1600136756896973	-0.6345000267028809
6x87.pdb	6x87_MN_X_YM50K.pdb	-0.21787041425704956	-0.2485000044107437
6x87.pdb	6x87_MN_X_YM50M.pdb	0.18136797845363617	0.08009999990463257
6x87.pdb	6x87_MN_X_YM50F.pdb	0.025918975472450256	0.11089999973773956
6x87.pdb	6x87_MN_X_YM50P.pdb	-0.2163524329662323	-0.7853999733924866
6x87.pdb	6x87_MN_X_YM50S.pdb	-0.3501027226448059	-0.9096999764442444
6x87.pdb	6x87_MN_X_YM50T.pdb	-0.23879213631153107	-1.3845000267028809
6x87.pdb	6x87_MN_X_YM50W.pdb	0.5189078450202942	0.16200000047683716
6x87.pdb	6x87_MN_X_YM50V.pdb	0.09916903078556061	-0.6858000159263611
6x87.pdb	6x87_MN_X_NM53A.pdb	-0.053521111607551575	0.12430000305175781
6x87.pdb	6x87_MN_X_NM53R.pdb	-0.006870165467262268	0.05620000138878822
6x87.pdb	6x87_MN_X_NM53D.pdb	-0.38578325510025024	-0.48019999265670776
6x87.pdb	6x87_MN_X_NM53C.pdb	-0.03491435945034027	0.27399998903274536
6x87.pdb	6x87_MN_X_NM53Q.pdb	-0.10651856660842896	0.012299999594688416
6x87.pdb	6x87_MN_X_NM53E.pdb	-0.13794265687465668	-0.030899999663233757
6x87.pdb	6x87_MN_X_NM53G.pdb	-0.11634288728237152	0.08449999988079071
6x87.pdb	6x87_MN_X_NM53H.pdb	-0.11960586905479431	0.2248000055551529
6x87.pdb	6x87_MN_X_NM53I.pdb	0.08973853290081024	0.5767999887466431
6x87.pdb	6x87_MN_X_NM53L.pdb	0.3777899742126465	0.06780000030994415
6x87.pdb	6x87_MN_X_NM53K.pdb	-0.19278855621814728	0.0851999968290329
6x87.pdb	6x87_MN_X_NM53M.pdb	0.2609224319458008	0.7408999800682068
6x87.pdb	6x87_MN_X_NM53F.pdb	0.16479532420635223	0.07240000367164612
6x87.pdb	6x87_MN_X_NM53P.pdb	-0.6234863996505737	-1.080399990081787
6x87.pdb	6x87_MN_X_NM53S.pdb	-0.3266790509223938	0.046300001442432404
6x87.pdb	6x87_MN_X_NM53T.pdb	-0.29885172843933105	0.2736000120639801
6x87.pdb	6x87_MN_X_NM53W.pdb	0.2847919464111328	-0.23440000414848328
6x87.pdb	6x87_MN_X_NM53Y.pdb	0.05960749089717865	0.12409999966621399
6x87.pdb	6x87_MN_X_NM53V.pdb	0.20813767611980438	0.328900009393692
6x87.pdb	6x87_MN_X_VM55A.pdb	-0.548824667930603	-0.33379998803138733
6x87.pdb	6x87_MN_X_VM55R.pdb	-0.4259182810783386	-0.29670000076293945
6x87.pdb	6x87_MN_X_VM55N.pdb	-0.7111907005310059	-0.7102000117301941
6x87.pdb	6x87_MN_X_VM55D.pdb	-0.9268703460693359	-1.2317999601364136
6x87.pdb	6x87_MN_X_VM55C.pdb	-0.3679444193840027	-0.22419999539852142
6x87.pdb	6x87_MN_X_VM55Q.pdb	-0.7665470242500305	-0.38749998807907104
6x87.pdb	6x87_MN_X_VM55E.pdb	-0.49692457914352417	-0.7233999967575073
6x87.pdb	6x87_MN_X_VM55G.pdb	-0.7126645445823669	-0.6330999732017517
6x87.pdb	6x87_MN_X_VM55H.pdb	-0.6560136675834656	-0.5415999889373779
6x87.pdb	6x87_MN_X_VM55I.pdb	-0.14006873965263367	0.10440000146627426
6x87.pdb	6x87_MN_X_VM55L.pdb	-0.3296307325363159	-0.09049999713897705
6x87.pdb	6x87_MN_X_VM55K.pdb	-0.6412246823310852	-0.32760000228881836
6x87.pdb	6x87_MN_X_VM55M.pdb	-0.1602105051279068	-0.07509999722242355
6x87.pdb	6x87_MN_X_VM55F.pdb	0.1216164380311966	-0.11649999767541885
6x87.pdb	6x87_MN_X_VM55P.pdb	-0.034012094140052795	-0.05719999969005585
6x87.pdb	6x87_MN_X_VM55S.pdb	-0.8491731286048889	-0.5310999751091003
6x87.pdb	6x87_MN_X_VM55T.pdb	-0.6616391539573669	-0.4602000117301941
6x87.pdb	6x87_MN_X_VM55W.pdb	-0.6306790113449097	-1.0241999626159668
6x87.pdb	6x87_MN_X_VM55Y.pdb	-1.0279371738433838	-1.1490000486373901
6x87.pdb	6x87_MN_X_AM97R.pdb	-9.215950012207031	-5.616399765014648
6x87.pdb	6x87_MN_X_AM97N.pdb	-2.1339495182037354	-2.6498000621795654
6x87.pdb	6x87_MN_X_AM97D.pdb	-10.329678535461426	-5.731379985809326
6x87.pdb	6x87_MN_X_AM97C.pdb	-0.8044112324714661	-0.09920000284910202
6x87.pdb	6x87_MN_X_AM97Q.pdb	-8.508784294128418	-5.27370023727417
6x87.pdb	6x87_MN_X_AM97E.pdb	-8.158515930175781	-3.99180006980896
6x87.pdb	6x87_MN_X_AM97G.pdb	-0.07637734711170197	-0.513700008392334
6x87.pdb	6x87_MN_X_AM97H.pdb	-26.14468765258789	-20.411319732666016
6x87.pdb	6x87_MN_X_AM97I.pdb	-5.9967451095581055	-4.387400150299072
6x87.pdb	6x87_MN_X_AM97L.pdb	-15.153119087219238	-10.357029914855957
6x87.pdb	6x87_MN_X_AM97K.pdb	-2.179034948348999	-2.978300094604492
6x87.pdb	6x87_MN_X_AM97M.pdb	-2.402085065841675	-2.7060999870300293
6x87.pdb	6x87_MN_X_AM97F.pdb	-3.070427417755127	-1.8049999475479126
6x87.pdb	6x87_MN_X_AM97P.pdb	-0.9081547260284424	-0.31139999628067017
6x87.pdb	6x87_MN_X_AM97S.pdb	-0.4623817801475525	-0.6025000214576721
6x87.pdb	6x87_MN_X_AM97T.pdb	-3.2565441131591797	-2.4298999309539795
6x87.pdb	6x87_MN_X_AM97W.pdb	-6.846155643463135	-4.422599792480469
6x87.pdb	6x87_MN_X_AM97Y.pdb	-16.815601348876953	-11.467470169067383
6x87.pdb	6x87_MN_X_AM97V.pdb	-1.593266487121582	-1.3630000352859497
6x87.pdb	6x87_MN_X_AM98R.pdb	-0.5254974365234375	-0.1907999962568283
6x87.pdb	6x87_MN_X_AM98N.pdb	-0.6702723503112793	-0.023600000888109207
6x87.pdb	6x87_MN_X_AM98D.pdb	-1.0488065481185913	0.6984000205993652
6x87.pdb	6x87_MN_X_AM98C.pdb	-0.5946179628372192	0.275299996137619
6x87.pdb	6x87_MN_X_AM98Q.pdb	-0.4963487982749939	1.2522000074386597
6x87.pdb	6x87_MN_X_AM98E.pdb	-0.6784636974334717	0.7307000160217285
6x87.pdb	6x87_MN_X_AM98G.pdb	-0.1270235776901245	-0.323199987411499
6x87.pdb	6x87_MN_X_AM98H.pdb	-0.5982903242111206	-0.8629999756813049
6x87.pdb	6x87_MN_X_AM98I.pdb	-1.4953713417053223	-0.4564000070095062
6x87.pdb	6x87_MN_X_AM98L.pdb	-0.12704864144325256	0.6525999903678894
6x87.pdb	6x87_MN_X_AM98K.pdb	-0.37639230489730835	0.6474000215530396
6x87.pdb	6x87_MN_X_AM98M.pdb	-0.02485513687133789	1.1713999509811401
6x87.pdb	6x87_MN_X_AM98F.pdb	0.3806976079940796	1.2036000490188599
6x87.pdb	6x87_MN_X_AM98P.pdb	-1.8249051570892334	-1.9771000146865845
6x87.pdb	6x87_MN_X_AM98S.pdb	-1.2580331563949585	-0.4887999892234802
6x87.pdb	6x87_MN_X_AM98T.pdb	-0.40992528200149536	0.9527999758720398
6x87.pdb	6x87_MN_X_AM98W.pdb	-0.5073756575584412	-0.4984000027179718
6x87.pdb	6x87_MN_X_AM98Y.pdb	-0.21868379414081573	0.5515999794006348
6x87.pdb	6x87_MN_X_AM98V.pdb	-1.3388926982879639	-0.21410000324249268
6x87.pdb	6x87_MN_X_YN31A.pdb	-1.0303187370300293	-0.9412999749183655
6x87.pdb	6x87_MN_X_YN31R.pdb	-0.7826713919639587	-0.7667999863624573
6x87.pdb	6x87_MN_X_YN31N.pdb	-1.002781867980957	-1.1799999475479126
6x87.pdb	6x87_MN_X_YN31D.pdb	-0.9763919115066528	-1.5195000171661377
6x87.pdb	6x87_MN_X_YN31C.pdb	-0.7293602228164673	-1.0231000185012817
6x87.pdb	6x87_MN_X_YN31Q.pdb	-1.1170461177825928	-0.4855000078678131
6x87.pdb	6x87_MN_X_YN31E.pdb	-1.1909455060958862	-1.1878999471664429
6x87.pdb	6x87_MN_X_YN31G.pdb	-0.7663460373878479	-1.1471999883651733
6x87.pdb	6x87_MN_X_YN31H.pdb	-0.8150559663772583	-0.5809000134468079
6x87.pdb	6x87_MN_X_YN31I.pdb	-1.07280433177948	-0.791700005531311
6x87.pdb	6x87_MN_X_YN31L.pdb	-0.46669209003448486	-0.7123000025749207
6x87.pdb	6x87_MN_X_YN31K.pdb	-1.1679394245147705	-0.4875999987125397
6x87.pdb	6x87_MN_X_YN31M.pdb	-0.5443366169929504	-0.4902999997138977
6x87.pdb	6x87_MN_X_YN31F.pdb	0.08311145007610321	0.10949999839067459
6x87.pdb	6x87_MN_X_YN31P.pdb	-1.0232692956924438	-1.3255000114440918
6x87.pdb	6x87_MN_X_YN31S.pdb	-1.0615075826644897	-1.0312000513076782
6x87.pdb	6x87_MN_X_YN31T.pdb	-1.097505807876587	-1.0950000286102295
6x87.pdb	6x87_MN_X_YN31W.pdb	-0.6810892820358276	-0.41749998927116394
6x87.pdb	6x87_MN_X_YN31V.pdb	-0.8045148849487305	-0.7968000173568726
6x87.pdb	6x87_MN_X_YN37A.pdb	-0.5522050261497498	-1.7476999759674072
6x87.pdb	6x87_MN_X_YN37R.pdb	-0.027734652161598206	-0.6538000106811523
6x87.pdb	6x87_MN_X_YN37N.pdb	-0.6641614437103271	-1.9270000457763672
6x87.pdb	6x87_MN_X_YN37D.pdb	-0.553486704826355	-2.5209999084472656
6x87.pdb	6x87_MN_X_YN37C.pdb	-0.24985577166080475	-1.0836000442504883
6x87.pdb	6x87_MN_X_YN37Q.pdb	-0.6680247187614441	-1.6354999542236328
6x87.pdb	6x87_MN_X_YN37E.pdb	-0.4665326476097107	-1.5534000396728516
6x87.pdb	6x87_MN_X_YN37G.pdb	-0.7253908514976501	-2.031899929046631
6x87.pdb	6x87_MN_X_YN37H.pdb	-0.5074250102043152	-1.722599983215332
6x87.pdb	6x87_MN_X_YN37I.pdb	-1.7997527122497559	-2.015899896621704
6x87.pdb	6x87_MN_X_YN37L.pdb	-1.2843236923217773	-1.3224999904632568
6x87.pdb	6x87_MN_X_YN37K.pdb	-0.48871833086013794	-1.2024999856948853
6x87.pdb	6x87_MN_X_YN37M.pdb	0.10473345220088959	-0.5534999966621399
6x87.pdb	6x87_MN_X_YN37F.pdb	-0.12039923667907715	-0.011599999852478504
6x87.pdb	6x87_MN_X_YN37P.pdb	-0.4720553159713745	-1.3661999702453613
6x87.pdb	6x87_MN_X_YN37S.pdb	-0.780392050743103	-2.3619000911712646
6x87.pdb	6x87_MN_X_YN37T.pdb	-0.7161037921905518	-1.5746999979019165
6x87.pdb	6x87_MN_X_YN37W.pdb	0.19030238687992096	0.5041999816894531
6x87.pdb	6x87_MN_X_YN37V.pdb	-1.7159062623977661	-2.224900007247925
6x87.pdb	6x87_MN_X_NN39A.pdb	-0.5860382318496704	0.4397999942302704
6x87.pdb	6x87_MN_X_NN39R.pdb	-0.025681674480438232	-1.420199990272522
6x87.pdb	6x87_MN_X_NN39D.pdb	-1.1493812799453735	-0.3547999858856201
6x87.pdb	6x87_MN_X_NN39C.pdb	-0.5451200008392334	0.7860999703407288
6x87.pdb	6x87_MN_X_NN39Q.pdb	-0.7429200410842896	0.6578999757766724
6x87.pdb	6x87_MN_X_NN39E.pdb	-0.7094438672065735	0.9031000137329102
6x87.pdb	6x87_MN_X_NN39G.pdb	-0.35875070095062256	0.1662999987602234
6x87.pdb	6x87_MN_X_NN39H.pdb	-3.8692679405212402	-0.5267000198364258
6x87.pdb	6x87_MN_X_NN39I.pdb	-0.29178160429000854	0.7233999967575073
6x87.pdb	6x87_MN_X_NN39L.pdb	-0.30503058433532715	0.5684999823570251
6x87.pdb	6x87_MN_X_NN39K.pdb	-1.389742136001587	-0.29580000042915344
6x87.pdb	6x87_MN_X_NN39M.pdb	-0.34105658531188965	0.1632000058889389
6x87.pdb	6x87_MN_X_NN39F.pdb	-9.788360595703125	-8.782349586486816
6x87.pdb	6x87_MN_X_NN39P.pdb	-0.4319012761116028	0.5892999768257141
6x87.pdb	6x87_MN_X_NN39S.pdb	-0.5687971115112305	0.9316999912261963
6x87.pdb	6x87_MN_X_NN39T.pdb	-0.4182405173778534	0.36559998989105225
6x87.pdb	6x87_MN_X_NN39W.pdb	-15.033101081848145	-10.81091022491455
6x87.pdb	6x87_MN_X_NN39Y.pdb	-10.871394157409668	-10.545559883117676
6x87.pdb	6x87_MN_X_NN39V.pdb	-0.09493069350719452	0.7336999773979187
6x87.pdb	6x87_MN_X_RN51A.pdb	-1.1022812128067017	-2.1882998943328857
6x87.pdb	6x87_MN_X_RN51N.pdb	-1.443307638168335	-3.1974000930786133
6x87.pdb	6x87_MN_X_RN51D.pdb	-1.2998913526535034	-3.387200117111206
6x87.pdb	6x87_MN_X_RN51C.pdb	-1.178733229637146	-2.4677999019622803
6x87.pdb	6x87_MN_X_RN51Q.pdb	-1.0682936906814575	-2.3405001163482666
6x87.pdb	6x87_MN_X_RN51E.pdb	-1.5566662549972534	-2.892400026321411
6x87.pdb	6x87_MN_X_RN51G.pdb	-1.1745269298553467	-2.7172000408172607
6x87.pdb	6x87_MN_X_RN51H.pdb	-1.5129328966140747	-3.227099895477295
6x87.pdb	6x87_MN_X_RN51I.pdb	-1.0376347303390503	-2.1903998851776123
6x87.pdb	6x87_MN_X_RN51L.pdb	-1.1116596460342407	-2.98799991607666
6x87.pdb	6x87_MN_X_RN51K.pdb	-0.9916785955429077	-1.405400037765503
6x87.pdb	6x87_MN_X_RN51M.pdb	-1.037706971168518	-2.418100118637085
6x87.pdb	6x87_MN_X_RN51F.pdb	-1.249878168106079	-3.8898000717163086
6x87.pdb	6x87_MN_X_RN51P.pdb	-1.2444552183151245	-2.4219000339508057
6x87.pdb	6x87_MN_X_RN51S.pdb	-1.4969638586044312	-2.191999912261963
6x87.pdb	6x87_MN_X_RN51T.pdb	-1.3331586122512817	-2.528599977493286
6x87.pdb	6x87_MN_X_RN51W.pdb	-2.4754886627197266	-4.586999893188477
6x87.pdb	6x87_MN_X_RN51Y.pdb	-1.47855806350708	-3.2353999614715576
6x87.pdb	6x87_MN_X_RN51V.pdb	-1.012176752090454	-3.0278000831604004
6x87.pdb	6x87_MN_X_SN54A.pdb	-0.14925691485404968	-0.28130000829696655
6x87.pdb	6x87_MN_X_SN54R.pdb	-1.3484103679656982	-2.0697999000549316
6x87.pdb	6x87_MN_X_SN54N.pdb	-1.3453996181488037	-1.4312000274658203
6x87.pdb	6x87_MN_X_SN54D.pdb	0.643957793712616	1.3652000427246094
6x87.pdb	6x87_MN_X_SN54C.pdb	0.31880855560302734	-0.2556999921798706
6x87.pdb	6x87_MN_X_SN54Q.pdb	0.3686423897743225	-0.014299999922513962
6x87.pdb	6x87_MN_X_SN54E.pdb	-0.23086585104465485	-0.9164999723434448
6x87.pdb	6x87_MN_X_SN54G.pdb	-0.47646045684814453	-0.6500999927520752
6x87.pdb	6x87_MN_X_SN54H.pdb	-5.7026848793029785	-5.2118000984191895
6x87.pdb	6x87_MN_X_SN54I.pdb	0.1334349364042282	-0.8981000185012817
6x87.pdb	6x87_MN_X_SN54L.pdb	-5.528777122497559	-4.61959981918335
6x87.pdb	6x87_MN_X_SN54K.pdb	-0.2068168967962265	-2.07450008392334
6x87.pdb	6x87_MN_X_SN54M.pdb	-0.5324918031692505	-2.0085999965667725
6x87.pdb	6x87_MN_X_SN54F.pdb	-5.1323676109313965	-5.739940166473389
6x87.pdb	6x87_MN_X_SN54P.pdb	-0.04937522113323212	-0.3853999972343445
6x87.pdb	6x87_MN_X_SN54T.pdb	-0.35348302125930786	-0.7961000204086304
6x87.pdb	6x87_MN_X_SN54W.pdb	-8.278983116149902	-9.163860321044922
6x87.pdb	6x87_MN_X_SN54Y.pdb	-4.2592244148254395	-3.3060998916625977
6x87.pdb	6x87_MN_X_SN54V.pdb	0.18278111517429352	-1.4754999876022339
6x87.pdb	6x87_MN_X_LN55A.pdb	-0.5022025108337402	-0.26010000705718994
6x87.pdb	6x87_MN_X_LN55R.pdb	-0.24192622303962708	0.12470000237226486
6x87.pdb	6x87_MN_X_LN55N.pdb	-0.5423666834831238	-0.4797999858856201
6x87.pdb	6x87_MN_X_LN55D.pdb	-0.6062798500061035	-0.7215999960899353
6x87.pdb	6x87_MN_X_LN55C.pdb	-0.3331493139266968	-0.3176000118255615
6x87.pdb	6x87_MN_X_LN55Q.pdb	-0.5140511989593506	-0.09489999711513519
6x87.pdb	6x87_MN_X_LN55E.pdb	-0.3557179570198059	-0.31949999928474426
6x87.pdb	6x87_MN_X_LN55G.pdb	-0.5765228271484375	-0.32030001282691956
6x87.pdb	6x87_MN_X_LN55H.pdb	-0.0821257010102272	0.8026000261306763
6x87.pdb	6x87_MN_X_LN55I.pdb	-0.08447813987731934	0.05400000140070915
6x87.pdb	6x87_MN_X_LN55K.pdb	-1.0059893131256104	-0.573199987411499
6x87.pdb	6x87_MN_X_LN55M.pdb	-0.07020756602287292	0.5284000039100647
6x87.pdb	6x87_MN_X_LN55F.pdb	-0.36087799072265625	-0.3156000077724457
6x87.pdb	6x87_MN_X_LN55P.pdb	-0.874695897102356	-1.4420000314712524
6x87.pdb	6x87_MN_X_LN55S.pdb	-0.03107297420501709	-0.8066999912261963
6x87.pdb	6x87_MN_X_LN55T.pdb	-0.8888890743255615	-0.5209000110626221
6x87.pdb	6x87_MN_X_LN55W.pdb	0.3141275644302368	1.6533000469207764
6x87.pdb	6x87_MN_X_LN55Y.pdb	-0.6251305341720581	-0.3926999866962433
6x87.pdb	6x87_MN_X_LN55V.pdb	-0.04129567742347717	0.008299999870359898
6x87.pdb	6x87_MN_X_EN58A.pdb	-0.7546448707580566	-0.9713000059127808
6x87.pdb	6x87_MN_X_EN58R.pdb	-0.5412153005599976	-1.2111999988555908
6x87.pdb	6x87_MN_X_EN58N.pdb	-0.5641041398048401	-0.9889000058174133
6x87.pdb	6x87_MN_X_EN58D.pdb	-0.25343918800354004	0.5619000196456909
6x87.pdb	6x87_MN_X_EN58C.pdb	-0.5600410103797913	-1.0537999868392944
6x87.pdb	6x87_MN_X_EN58Q.pdb	-0.4780399203300476	-0.9578999876976013
6x87.pdb	6x87_MN_X_EN58G.pdb	-0.7467919588088989	-1.0698000192642212
6x87.pdb	6x87_MN_X_EN58H.pdb	-0.6611993908882141	-1.1574000120162964
6x87.pdb	6x87_MN_X_EN58I.pdb	-0.5737494230270386	-1.0182000398635864
6x87.pdb	6x87_MN_X_EN58L.pdb	-0.41841915249824524	-1.0759999752044678
6x87.pdb	6x87_MN_X_EN58K.pdb	-0.8502756357192993	-1.247499942779541
6x87.pdb	6x87_MN_X_EN58M.pdb	-0.5522778034210205	-1.0227999687194824
6x87.pdb	6x87_MN_X_EN58F.pdb	-0.2757919132709503	0.4677000045776367
6x87.pdb	6x87_MN_X_EN58P.pdb	-0.5472870469093323	-1.0600999593734741
6x87.pdb	6x87_MN_X_EN58S.pdb	-0.9128313064575195	-1.1995999813079834
6x87.pdb	6x87_MN_X_EN58T.pdb	-0.827385425567627	-1.2761000394821167
6x87.pdb	6x87_MN_X_EN58W.pdb	-0.7412103414535522	-1.174399971961975
6x87.pdb	6x87_MN_X_EN58Y.pdb	-0.5166798233985901	0.3278999924659729
6x87.pdb	6x87_MN_X_EN58V.pdb	-0.30647480487823486	-1.0329999923706055
6x87.pdb	6x87_MN_X_WN94A.pdb	-0.9758920073509216	-0.6729999780654907
6x87.pdb	6x87_MN_X_WN94R.pdb	-1.2234253883361816	-0.5040000081062317
6x87.pdb	6x87_MN_X_WN94N.pdb	-1.1216377019882202	-0.8248999714851379
6x87.pdb	6x87_MN_X_WN94D.pdb	-1.1265978813171387	-0.9035999774932861
6x87.pdb	6x87_MN_X_WN94C.pdb	-1.021972417831421	-0.40310001373291016
6x87.pdb	6x87_MN_X_WN94Q.pdb	-1.5180988311767578	-0.8335000276565552
6x87.pdb	6x87_MN_X_WN94E.pdb	-1.3420668840408325	-1.1123000383377075
6x87.pdb	6x87_MN_X_WN94G.pdb	-1.0044366121292114	-0.6725999712944031
6x87.pdb	6x87_MN_X_WN94H.pdb	-1.122485637664795	-0.7684999704360962
6x87.pdb	6x87_MN_X_WN94I.pdb	-1.0062835216522217	-0.7642999887466431
6x87.pdb	6x87_MN_X_WN94L.pdb	-1.2301900386810303	-0.7394000291824341
6x87.pdb	6x87_MN_X_WN94K.pdb	-1.2113569974899292	-0.10729999840259552
6x87.pdb	6x87_MN_X_WN94M.pdb	-0.6637312769889832	-0.5127999782562256
6x87.pdb	6x87_MN_X_WN94F.pdb	-0.6402086615562439	-0.3361999988555908
6x87.pdb	6x87_MN_X_WN94P.pdb	-1.064314842224121	-0.6955999732017517
6x87.pdb	6x87_MN_X_WN94S.pdb	-1.1102246046066284	-0.6514999866485596
6x87.pdb	6x87_MN_X_WN94T.pdb	-1.0830949544906616	-0.7024999856948853
6x87.pdb	6x87_MN_X_WN94Y.pdb	-2.242737054824829	-1.9809999465942383
6x87.pdb	6x87_MN_X_WN94V.pdb	-0.864618182182312	-0.7202000021934509
6x87.pdb	6x87_MN_X_GN96A.pdb	-4.331899166107178	-5.4653000831604
6x87.pdb	6x87_MN_X_GN96R.pdb	-29.826738357543945	-25.194869995117188
6x87.pdb	6x87_MN_X_GN96N.pdb	-13.354377746582031	-13.073710441589355
6x87.pdb	6x87_MN_X_GN96D.pdb	-10.15131950378418	-14.648509979248047
6x87.pdb	6x87_MN_X_GN96C.pdb	-7.15981912612915	-8.816949844360352
6x87.pdb	6x87_MN_X_GN96Q.pdb	-12.428521156311035	-14.308500289916992
6x87.pdb	6x87_MN_X_GN96E.pdb	-13.576773643493652	-13.568559646606445
6x87.pdb	6x87_MN_X_GN96H.pdb	-22.178176879882812	-20.356300354003906
6x87.pdb	6x87_MN_X_GN96I.pdb	-14.276727676391602	-16.608139038085938
6x87.pdb	6x87_MN_X_GN96L.pdb	-10.538818359375	-10.99314022064209
6x87.pdb	6x87_MN_X_GN96K.pdb	-12.508807182312012	-13.221059799194336
6x87.pdb	6x87_MN_X_GN96M.pdb	-9.015022277832031	-13.075889587402344
6x87.pdb	6x87_MN_X_GN96F.pdb	-23.239965438842773	-21.262670516967773
6x87.pdb	6x87_MN_X_GN96P.pdb	-6.315474987030029	-6.9586501121521
6x87.pdb	6x87_MN_X_GN96S.pdb	-7.78039026260376	-7.8005499839782715
6x87.pdb	6x87_MN_X_GN96T.pdb	-11.153288841247559	-11.048469543457031
6x87.pdb	6x87_MN_X_GN96W.pdb	-17.476890563964844	-21.647380828857422
6x87.pdb	6x87_MN_X_GN96Y.pdb	-12.717535018920898	-14.358779907226562
6x87.pdb	6x87_MN_X_GN96V.pdb	-9.615034103393555	-12.733590126037598
6x87.pdb	6x87_MN_X_RN101A.pdb	0.10229335725307465	-1.9746999740600586
6x87.pdb	6x87_MN_X_RN101N.pdb	0.0358133465051651	-1.6592999696731567
6x87.pdb	6x87_MN_X_RN101D.pdb	-0.22411508858203888	-3.3585000038146973
6x87.pdb	6x87_MN_X_RN101C.pdb	0.10243271291255951	-2.1034998893737793
6x87.pdb	6x87_MN_X_RN101Q.pdb	-0.10888339579105377	-2.020699977874756
6x87.pdb	6x87_MN_X_RN101E.pdb	-0.2540366053581238	-3.2795000076293945
6x87.pdb	6x87_MN_X_RN101G.pdb	-0.11274023354053497	-1.9746999740600586
6x87.pdb	6x87_MN_X_RN101H.pdb	-0.10772711038589478	-0.8952000141143799
6x87.pdb	6x87_MN_X_RN101I.pdb	0.5165363550186157	-1.8351000547409058
6x87.pdb	6x87_MN_X_RN101L.pdb	0.1368880420923233	-1.9194999933242798
6x87.pdb	6x87_MN_X_RN101K.pdb	-0.5273721218109131	-0.9973999857902527
6x87.pdb	6x87_MN_X_RN101M.pdb	0.05200989544391632	-1.7443000078201294
6x87.pdb	6x87_MN_X_RN101F.pdb	-0.547829806804657	-2.904099941253662
6x87.pdb	6x87_MN_X_RN101P.pdb	0.14917011559009552	-1.8720999956130981
6x87.pdb	6x87_MN_X_RN101S.pdb	-0.23410414159297943	-1.6262999773025513
6x87.pdb	6x87_MN_X_RN101T.pdb	-0.180205300450325	-2.1819000244140625
6x87.pdb	6x87_MN_X_RN101W.pdb	-0.7778003215789795	-2.546099901199341
6x87.pdb	6x87_MN_X_RN101Y.pdb	-3.2728490829467773	-2.044100046157837
6x87.pdb	6x87_MN_X_RN101V.pdb	0.24375544488430023	-1.9048999547958374
6x87.pdb	6x87_MN_X_PX42A.pdb	-0.40795648097991943	-0.05640000104904175
6x87.pdb	6x87_MN_X_PX42R.pdb	-4.656669616699219	-3.859600067138672
6x87.pdb	6x87_MN_X_PX42N.pdb	-0.6361422538757324	-0.08229999989271164
6x87.pdb	6x87_MN_X_PX42D.pdb	-0.7351135611534119	-0.7651000022888184
6x87.pdb	6x87_MN_X_PX42C.pdb	-0.628495454788208	-0.15330000221729279
6x87.pdb	6x87_MN_X_PX42Q.pdb	-0.6759198904037476	-1.0343999862670898
6x87.pdb	6x87_MN_X_PX42E.pdb	-0.7344872951507568	-0.9261999726295471
6x87.pdb	6x87_MN_X_PX42G.pdb	-0.44431477785110474	-0.057999998331069946
6x87.pdb	6x87_MN_X_PX42H.pdb	-2.0707671642303467	-1.5922000408172607
6x87.pdb	6x87_MN_X_PX42I.pdb	-2.143559694290161	-0.42329999804496765
6x87.pdb	6x87_MN_X_PX42L.pdb	-0.3312738537788391	0.30809998512268066
6x87.pdb	6x87_MN_X_PX42K.pdb	-0.5325972437858582	-0.9822999835014343
6x87.pdb	6x87_MN_X_PX42M.pdb	0.014484897255897522	0.3003000020980835
6x87.pdb	6x87_MN_X_PX42F.pdb	-5.0398759841918945	-3.962599992752075
6x87.pdb	6x87_MN_X_PX42S.pdb	-0.800192654132843	-0.2928999960422516
6x87.pdb	6x87_MN_X_PX42T.pdb	-0.8027633428573608	-0.23029999434947968
6x87.pdb	6x87_MN_X_PX42W.pdb	-11.3212251663208	-5.9338698387146
6x87.pdb	6x87_MN_X_PX42Y.pdb	-2.1547324657440186	-1.6922999620437622
6x87.pdb	6x87_MN_X_PX42V.pdb	-0.16628041863441467	-0.08510000258684158
6x87.pdb	6x87_MN_X_PX43A.pdb	-0.6585825681686401	-1.1678999662399292
6x87.pdb	6x87_MN_X_PX43R.pdb	-0.026629462838172913	-1.648300051689148
6x87.pdb	6x87_MN_X_PX43N.pdb	-0.7696999311447144	-0.1120000034570694
6x87.pdb	6x87_MN_X_PX43D.pdb	-0.7122974991798401	-0.19009999930858612
6x87.pdb	6x87_MN_X_PX43C.pdb	-0.5580273270606995	-1.31850004196167
6x87.pdb	6x87_MN_X_PX43Q.pdb	-0.8284466862678528	-1.4788000583648682
6x87.pdb	6x87_MN_X_PX43E.pdb	-0.009586423635482788	0.8072999715805054
6x87.pdb	6x87_MN_X_PX43G.pdb	-0.8044790625572205	-1.9586999416351318
6x87.pdb	6x87_MN_X_PX43H.pdb	-0.18921053409576416	0.7275000214576721
6x87.pdb	6x87_MN_X_PX43I.pdb	-0.7406991124153137	-0.9031999707221985
6x87.pdb	6x87_MN_X_PX43L.pdb	0.04720376431941986	-0.039000000804662704
6x87.pdb	6x87_MN_X_PX43K.pdb	-0.733923614025116	-0.9908000230789185
6x87.pdb	6x87_MN_X_PX43M.pdb	-0.18543799221515656	-0.45910000801086426
6x87.pdb	6x87_MN_X_PX43F.pdb	-1.3300890922546387	-0.5005000233650208
6x87.pdb	6x87_MN_X_PX43S.pdb	-1.263205885887146	-1.2001999616622925
6x87.pdb	6x87_MN_X_PX43T.pdb	-1.869564414024353	-0.08980000019073486
6x87.pdb	6x87_MN_X_PX43W.pdb	-1.7348783016204834	-0.3594000041484833
6x87.pdb	6x87_MN_X_PX43Y.pdb	-1.7104929685592651	-1.069000005722046
6x87.pdb	6x87_MN_X_PX43V.pdb	-0.1462326943874359	-0.9050999879837036
6x87.pdb	6x87_MN_X_NX44A.pdb	-0.37089020013809204	-0.6360999941825867
6x87.pdb	6x87_MN_X_NX44R.pdb	-0.5705865025520325	-0.05180000141263008
6x87.pdb	6x87_MN_X_NX44D.pdb	-0.9370018839836121	-2.476300001144409
6x87.pdb	6x87_MN_X_NX44C.pdb	-0.3036155700683594	-0.8446000218391418
6x87.pdb	6x87_MN_X_NX44Q.pdb	-0.8091238141059875	-0.4343000054359436
6x87.pdb	6x87_MN_X_NX44E.pdb	-1.0374329090118408	-0.8723000288009644
6x87.pdb	6x87_MN_X_NX44G.pdb	-0.3396131992340088	-1.6130000352859497
6x87.pdb	6x87_MN_X_NX44H.pdb	-0.5610167384147644	-1.2548999786376953
6x87.pdb	6x87_MN_X_NX44I.pdb	-0.2321128100156784	0.583299994468689
6x87.pdb	6x87_MN_X_NX44L.pdb	0.5726662874221802	0.9764000177383423
6x87.pdb	6x87_MN_X_NX44K.pdb	-0.6425648927688599	-0.005499999970197678
6x87.pdb	6x87_MN_X_NX44M.pdb	0.04105737805366516	0.1388999968767166
6x87.pdb	6x87_MN_X_NX44F.pdb	1.5501700639724731	0.6534000039100647
6x87.pdb	6x87_MN_X_NX44P.pdb	0.008886441588401794	0.43309998512268066
6x87.pdb	6x87_MN_X_NX44S.pdb	-0.45826125144958496	-1.5062999725341797
6x87.pdb	6x87_MN_X_NX44T.pdb	-0.69903165102005	-0.9394000172615051
6x87.pdb	6x87_MN_X_NX44W.pdb	-0.15293891727924347	0.8127999901771545
6x87.pdb	6x87_MN_X_NX44Y.pdb	0.955553412437439	0.9578999876976013
6x87.pdb	6x87_MN_X_NX44V.pdb	-1.3882832527160645	-1.200700044631958
6x87.pdb	6x87_MN_X_AX45R.pdb	0.7249359488487244	0.6797000169754028
6x87.pdb	6x87_MN_X_AX45N.pdb	0.2195792943239212	-0.5235000252723694
6x87.pdb	6x87_MN_X_AX45D.pdb	-0.6274005174636841	-0.9502999782562256
6x87.pdb	6x87_MN_X_AX45C.pdb	-0.3625667095184326	-0.00930000003427267
6x87.pdb	6x87_MN_X_AX45Q.pdb	-0.12474265694618225	0.10970000177621841
6x87.pdb	6x87_MN_X_AX45E.pdb	-0.42517560720443726	-0.24889999628067017
6x87.pdb	6x87_MN_X_AX45G.pdb	-0.20178666710853577	-0.42719998955726624
6x87.pdb	6x87_MN_X_AX45H.pdb	-0.6105864644050598	0.777999997138977
6x87.pdb	6x87_MN_X_AX45I.pdb	0.38733458518981934	0.6391000151634216
6x87.pdb	6x87_MN_X_AX45L.pdb	0.6926112174987793	0.35569998621940613
6x87.pdb	6x87_MN_X_AX45K.pdb	-0.1578010767698288	-0.06199999898672104
6x87.pdb	6x87_MN_X_AX45M.pdb	0.3153257966041565	-0.020099999383091927
6x87.pdb	6x87_MN_X_AX45F.pdb	-0.8429917097091675	-2.0927000045776367
6x87.pdb	6x87_MN_X_AX45P.pdb	0.06698553264141083	1.0389000177383423
6x87.pdb	6x87_MN_X_AX45S.pdb	-0.73817378282547	-0.2612000107765198
6x87.pdb	6x87_MN_X_AX45T.pdb	-0.4257087707519531	-0.12929999828338623
6x87.pdb	6x87_MN_X_AX45W.pdb	-3.795836925506592	-2.6201000213623047
6x87.pdb	6x87_MN_X_AX45Y.pdb	0.99916672706604	-0.46209999918937683
6x87.pdb	6x87_MN_X_AX45V.pdb	0.41021549701690674	0.40380001068115234
6x87.pdb	6x87_MN_X_NX46A.pdb	-1.1645570993423462	-1.3581000566482544
6x87.pdb	6x87_MN_X_NX46R.pdb	-9.236211776733398	-8.35470962524414
6x87.pdb	6x87_MN_X_NX46D.pdb	-0.3797283172607422	-2.1673998832702637
6x87.pdb	6x87_MN_X_NX46C.pdb	-1.1269280910491943	-0.9904000163078308
6x87.pdb	6x87_MN_X_NX46Q.pdb	-2.373602867126465	-2.1350998878479004
6x87.pdb	6x87_MN_X_NX46E.pdb	-1.9102977514266968	-2.4077999591827393
6x87.pdb	6x87_MN_X_NX46G.pdb	-1.6336851119995117	-2.1384999752044678
6x87.pdb	6x87_MN_X_NX46H.pdb	-5.590507507324219	-5.902259826660156
6x87.pdb	6x87_MN_X_NX46I.pdb	-1.2899507284164429	-0.5396000146865845
6x87.pdb	6x87_MN_X_NX46L.pdb	0.006329596042633057	0.20839999616146088
6x87.pdb	6x87_MN_X_NX46K.pdb	-1.9371371269226074	-3.270699977874756
6x87.pdb	6x87_MN_X_NX46M.pdb	-0.3612259030342102	0.5059999823570251
6x87.pdb	6x87_MN_X_NX46F.pdb	-5.371911525726318	-6.369200229644775
6x87.pdb	6x87_MN_X_NX46P.pdb	-0.6281389594078064	-0.14399999380111694
6x87.pdb	6x87_MN_X_NX46S.pdb	-0.8892132043838501	-1.6761000156402588
6x87.pdb	6x87_MN_X_NX46T.pdb	-0.6250527501106262	-1.2975000143051147
6x87.pdb	6x87_MN_X_NX46W.pdb	-21.074735641479492	-13.206339836120605
6x87.pdb	6x87_MN_X_NX46Y.pdb	-10.645925521850586	-10.863320350646973
6x87.pdb	6x87_MN_X_NX46V.pdb	-0.8579707145690918	-0.7411999702453613
6x87.pdb	6x87_MN_X_DX47A.pdb	-0.9555422067642212	-4.076300144195557
6x87.pdb	6x87_MN_X_DX47R.pdb	-3.7027158737182617	-8.447529792785645
6x87.pdb	6x87_MN_X_DX47N.pdb	-2.542954683303833	-4.8302001953125
6x87.pdb	6x87_MN_X_DX47C.pdb	-0.960585355758667	-3.8134000301361084
6x87.pdb	6x87_MN_X_DX47Q.pdb	-8.420135498046875	-9.121350288391113
6x87.pdb	6x87_MN_X_DX47E.pdb	-7.958009719848633	-6.149209976196289
6x87.pdb	6x87_MN_X_DX47G.pdb	-1.0240768194198608	-4.653200149536133
6x87.pdb	6x87_MN_X_DX47H.pdb	-24.435317993164062	-20.192480087280273
6x87.pdb	6x87_MN_X_DX47I.pdb	-5.129582405090332	-7.912509918212891
6x87.pdb	6x87_MN_X_DX47L.pdb	-7.156522750854492	-7.014279842376709
6x87.pdb	6x87_MN_X_DX47K.pdb	-3.0319790840148926	-6.764689922332764
6x87.pdb	6x87_MN_X_DX47M.pdb	-6.029892921447754	-9.236820220947266
6x87.pdb	6x87_MN_X_DX47F.pdb	-21.540483474731445	-19.980789184570312
6x87.pdb	6x87_MN_X_DX47P.pdb	-1.4113062620162964	-4.7153000831604
6x87.pdb	6x87_MN_X_DX47S.pdb	-0.8712750673294067	-3.815000057220459
6x87.pdb	6x87_MN_X_DX47T.pdb	-2.2659175395965576	-4.987500190734863
6x87.pdb	6x87_MN_X_DX47W.pdb	-14.540702819824219	-15.826013565063477
6x87.pdb	6x87_MN_X_DX47Y.pdb	-12.083206176757812	-13.708640098571777
6x87.pdb	6x87_MN_X_DX47V.pdb	-2.531078577041626	-5.718520164489746
6x87.pdb	6x87_MN_X_PX48A.pdb	-1.3196985721588135	-1.6930999755859375
6x87.pdb	6x87_MN_X_PX48R.pdb	-1.088117003440857	-1.2690000534057617
6x87.pdb	6x87_MN_X_PX48N.pdb	-1.3345394134521484	-1.4035999774932861
6x87.pdb	6x87_MN_X_PX48D.pdb	-0.6808769106864929	-3.046799898147583
6x87.pdb	6x87_MN_X_PX48C.pdb	-1.0448782444000244	-1.7903000116348267
6x87.pdb	6x87_MN_X_PX48Q.pdb	-1.428114891052246	-2.1545000076293945
6x87.pdb	6x87_MN_X_PX48E.pdb	-1.3968133926391602	-2.6022000312805176
6x87.pdb	6x87_MN_X_PX48G.pdb	-1.6885368824005127	-2.3917999267578125
6x87.pdb	6x87_MN_X_PX48H.pdb	-1.6293479204177856	-1.6471999883651733
6x87.pdb	6x87_MN_X_PX48I.pdb	-1.6114362478256226	-1.902400016784668
6x87.pdb	6x87_MN_X_PX48L.pdb	-1.6746931076049805	-1.6476000547409058
6x87.pdb	6x87_MN_X_PX48K.pdb	-1.8785603046417236	-2.4022998809814453
6x87.pdb	6x87_MN_X_PX48M.pdb	-0.9400780200958252	-2.1689999103546143
6x87.pdb	6x87_MN_X_PX48F.pdb	-0.014745935797691345	-1.0432000160217285
6x87.pdb	6x87_MN_X_PX48S.pdb	-1.6896045207977295	-2.3473000526428223
6x87.pdb	6x87_MN_X_PX48T.pdb	-0.4286472797393799	-1.8082000017166138
6x87.pdb	6x87_MN_X_PX48W.pdb	0.33678483963012695	-0.000699999975040555
6x87.pdb	6x87_MN_X_PX48Y.pdb	-0.9041169881820679	-1.7532999515533447
6x87.pdb	6x87_MN_X_PX48V.pdb	-1.5359891653060913	-2.0018999576568604
6x87.pdb	6x87_MN_X_AX49R.pdb	0.3549675941467285	0.7032999992370605
6x87.pdb	6x87_MN_X_AX49N.pdb	-0.5052967667579651	0.600600004196167
6x87.pdb	6x87_MN_X_AX49D.pdb	-0.8241506814956665	-0.4702000021934509
6x87.pdb	6x87_MN_X_AX49C.pdb	-0.08953729271888733	0.3986000120639801
6x87.pdb	6x87_MN_X_AX49Q.pdb	0.1784973293542862	0.5741999745368958
6x87.pdb	6x87_MN_X_AX49E.pdb	-0.9253449440002441	-0.257999986410141
6x87.pdb	6x87_MN_X_AX49G.pdb	-0.1344151794910431	-0.5666000247001648
6x87.pdb	6x87_MN_X_AX49H.pdb	-0.28170785307884216	-0.24549999833106995
6x87.pdb	6x87_MN_X_AX49I.pdb	-0.048928335309028625	0.5767999887466431
6x87.pdb	6x87_MN_X_AX49L.pdb	0.3909398317337036	1.166599988937378
6x87.pdb	6x87_MN_X_AX49K.pdb	0.1710851639509201	0.2879999876022339
6x87.pdb	6x87_MN_X_AX49M.pdb	0.14719243347644806	0.9211000204086304
6x87.pdb	6x87_MN_X_AX49F.pdb	0.02556227147579193	0.6480000019073486
6x87.pdb	6x87_MN_X_AX49P.pdb	-0.2231583148241043	0.2337999939918518
6x87.pdb	6x87_MN_X_AX49S.pdb	-0.33892330527305603	0.1889999955892563
6x87.pdb	6x87_MN_X_AX49T.pdb	-0.3819435238838196	0.007300000172108412
6x87.pdb	6x87_MN_X_AX49W.pdb	-0.0026880353689193726	-0.23720000684261322
6x87.pdb	6x87_MN_X_AX49Y.pdb	-0.5021848082542419	0.08720000088214874
6x87.pdb	6x87_MN_X_AX49V.pdb	0.04539234936237335	0.25780001282691956
6x87.pdb	6x87_MN_X_PX50A.pdb	-1.1049247980117798	-1.7599999904632568
6x87.pdb	6x87_MN_X_PX50R.pdb	-3.491473913192749	-5.167699813842773
6x87.pdb	6x87_MN_X_PX50N.pdb	-4.8408379554748535	-0.9200999736785889
6x87.pdb	6x87_MN_X_PX50D.pdb	-0.841461181640625	-0.8004000186920166
6x87.pdb	6x87_MN_X_PX50C.pdb	-1.6447129249572754	-1.8568999767303467
6x87.pdb	6x87_MN_X_PX50Q.pdb	-1.5982428789138794	-2.2114999294281006
6x87.pdb	6x87_MN_X_PX50E.pdb	-1.6429296731948853	-1.9347000122070312
6x87.pdb	6x87_MN_X_PX50G.pdb	-1.3284672498703003	-2.538800001144409
6x87.pdb	6x87_MN_X_PX50H.pdb	-1.1033507585525513	-2.640000104904175
6x87.pdb	6x87_MN_X_PX50I.pdb	-1.9143621921539307	-1.8990000486373901
6x87.pdb	6x87_MN_X_PX50L.pdb	-3.526791572570801	-3.305000066757202
6x87.pdb	6x87_MN_X_PX50K.pdb	-0.9356182813644409	-4.045499801635742
6x87.pdb	6x87_MN_X_PX50M.pdb	-1.0740195512771606	-1.7022000551223755
6x87.pdb	6x87_MN_X_PX50F.pdb	-5.113067150115967	-6.204110145568848
6x87.pdb	6x87_MN_X_PX50S.pdb	-1.0277708768844604	-1.5032999515533447
6x87.pdb	6x87_MN_X_PX50T.pdb	-1.6958808898925781	-2.140199899673462
6x87.pdb	6x87_MN_X_PX50W.pdb	-11.94944953918457	-9.40725040435791
6x87.pdb	6x87_MN_X_PX50Y.pdb	-9.265509605407715	-8.825469970703125
6x87.pdb	6x87_MN_X_PX50V.pdb	-0.9731687903404236	-1.051300048828125
6x87.pdb	6x87_MN_X_NX52A.pdb	-0.31193339824676514	0.07729999721050262
6x87.pdb	6x87_MN_X_NX52R.pdb	-0.3680623173713684	-0.4002000093460083
6x87.pdb	6x87_MN_X_NX52D.pdb	-0.31282541155815125	0.00800000037997961
6x87.pdb	6x87_MN_X_NX52C.pdb	-0.12764513492584229	0.04349999874830246
6x87.pdb	6x87_MN_X_NX52Q.pdb	-0.07235560566186905	0.5400000214576721
6x87.pdb	6x87_MN_X_NX52E.pdb	0.07175476849079132	0.5557000041007996
6x87.pdb	6x87_MN_X_NX52G.pdb	-0.37056201696395874	0.18569999933242798
6x87.pdb	6x87_MN_X_NX52H.pdb	-0.2863355875015259	0.094200000166893
6x87.pdb	6x87_MN_X_NX52I.pdb	0.07742939889431	0.05979999899864197
6x87.pdb	6x87_MN_X_NX52L.pdb	0.035814687609672546	0.026599999517202377
6x87.pdb	6x87_MN_X_NX52K.pdb	-0.23477503657341003	-0.34769999980926514
6x87.pdb	6x87_MN_X_NX52M.pdb	0.393740713596344	0.2071000039577484
6x87.pdb	6x87_MN_X_NX52F.pdb	-0.02808205783367157	0.11100000143051147
6x87.pdb	6x87_MN_X_NX52P.pdb	-0.19774311780929565	0.1454000025987625
6x87.pdb	6x87_MN_X_NX52S.pdb	-0.5026216506958008	0.06520000100135803
6x87.pdb	6x87_MN_X_NX52T.pdb	-0.4496411681175232	0.057500001043081284
6x87.pdb	6x87_MN_X_NX52W.pdb	0.3843783736228943	0.23589999973773956
6x87.pdb	6x87_MN_X_NX52Y.pdb	-0.21146465837955475	0.09139999747276306
6x87.pdb	6x87_MN_X_NX52V.pdb	0.04202273488044739	0.035999998450279236
7bej.pdb	7bej_HL_E_VH2A.pdb	0.1321655660867691	-0.41589999198913574
7bej.pdb	7bej_HL_E_VH2R.pdb	-0.2846815586090088	-0.536300003528595
7bej.pdb	7bej_HL_E_VH2N.pdb	-0.37439727783203125	-0.5480999946594238
7bej.pdb	7bej_HL_E_VH2D.pdb	-0.2786329984664917	-0.5892999768257141
7bej.pdb	7bej_HL_E_VH2C.pdb	-0.49982231855392456	-0.35839998722076416
7bej.pdb	7bej_HL_E_VH2Q.pdb	-0.39486056566238403	-0.7049000263214111
7bej.pdb	7bej_HL_E_VH2E.pdb	-0.4519842267036438	-0.5968999862670898
7bej.pdb	7bej_HL_E_VH2G.pdb	-0.11224429309368134	-0.4052000045776367
7bej.pdb	7bej_HL_E_VH2H.pdb	-0.436809778213501	-0.4602999985218048
7bej.pdb	7bej_HL_E_VH2I.pdb	0.04834279417991638	0.009399999864399433
7bej.pdb	7bej_HL_E_VH2L.pdb	0.30636876821517944	-0.0026000000070780516
7bej.pdb	7bej_HL_E_VH2K.pdb	-0.43094444274902344	-0.2700999975204468
7bej.pdb	7bej_HL_E_VH2M.pdb	0.19315223395824432	0.5185999870300293
7bej.pdb	7bej_HL_E_VH2F.pdb	-0.21340781450271606	-0.16130000352859497
7bej.pdb	7bej_HL_E_VH2P.pdb	0.011514350771903992	-0.3587999939918518
7bej.pdb	7bej_HL_E_VH2S.pdb	-0.05841086804866791	-0.5526000261306763
7bej.pdb	7bej_HL_E_VH2T.pdb	-0.5042136907577515	-0.4020000100135803
7bej.pdb	7bej_HL_E_VH2W.pdb	0.3593142628669739	0.5188000202178955
7bej.pdb	7bej_HL_E_VH2Y.pdb	-0.39150649309158325	-0.15150000154972076
7bej.pdb	7bej_HL_E_GH26A.pdb	-0.2535102367401123	-0.13339999318122864
7bej.pdb	7bej_HL_E_GH26R.pdb	-0.39840829372406006	-0.6514000296592712
7bej.pdb	7bej_HL_E_GH26N.pdb	-0.4044562578201294	-0.26820001006126404
7bej.pdb	7bej_HL_E_GH26D.pdb	-0.31203651428222656	-0.4147000014781952
[truncated: 88,935 more rows]
