# Supplementary material for: Investigating the volume and diversity of data needed for generalizable antibody–antigen ΔΔG prediction
Source: Nat Comput Sci. 2025 Jul 8;5(8):635–47. doi: 10.1038/s43588-025-00823-8 (PMC12374841; doi:10.1038/s43588-025-00823-8)
Supplement: Supplementary file 4 — Unprocessed Graphinity model predictions and true values for experimental and synthetic ΔΔG values. [file 43588_2025_823_MOESM4_ESM.zip › Figure2/Figure2b-Graphinity_Predictions-10FoldCV_CDR_SeqId/Graphinity_Predictions-Synthetic_FoldX_ddG_942723-10FoldCV_CDR_SeqId/Graphinity_predictions_test-Foldx_ddG_942723-cutoff_100-fold1.csv]

wt_pdb	mut_pdb	pred_score	true_label
7qf0.pdb	7qf0_HL_A_VH2A.pdb	-0.4473675787448883	-0.3880000114440918
7qf0.pdb	7qf0_HL_A_VH2R.pdb	-0.5231753587722778	0.6561999917030334
7qf0.pdb	7qf0_HL_A_VH2N.pdb	-0.6514270305633545	-0.19200000166893005
7qf0.pdb	7qf0_HL_A_VH2D.pdb	-0.508535623550415	-0.8482000231742859
7qf0.pdb	7qf0_HL_A_VH2C.pdb	-0.351749986410141	-0.3955000042915344
7qf0.pdb	7qf0_HL_A_VH2Q.pdb	-0.8140783309936523	-0.612500011920929
7qf0.pdb	7qf0_HL_A_VH2E.pdb	-0.8114938735961914	-0.18889999389648438
7qf0.pdb	7qf0_HL_A_VH2G.pdb	-0.4950495660305023	-0.6144999861717224
7qf0.pdb	7qf0_HL_A_VH2H.pdb	-0.19376355409622192	-0.24469999969005585
7qf0.pdb	7qf0_HL_A_VH2I.pdb	0.09246724843978882	0.20589999854564667
7qf0.pdb	7qf0_HL_A_VH2L.pdb	0.037087470293045044	-0.03189999982714653
7qf0.pdb	7qf0_HL_A_VH2K.pdb	-0.29911231994628906	0.09319999814033508
7qf0.pdb	7qf0_HL_A_VH2M.pdb	0.13158568739891052	-0.10199999809265137
7qf0.pdb	7qf0_HL_A_VH2F.pdb	0.6877090930938721	0.680400013923645
7qf0.pdb	7qf0_HL_A_VH2P.pdb	-0.5449179410934448	-0.6118999719619751
7qf0.pdb	7qf0_HL_A_VH2S.pdb	-0.7208647131919861	-0.6542999744415283
7qf0.pdb	7qf0_HL_A_VH2T.pdb	-0.6673440933227539	-0.626800000667572
7qf0.pdb	7qf0_HL_A_VH2W.pdb	-0.28490182757377625	-0.25929999351501465
7qf0.pdb	7qf0_HL_A_VH2Y.pdb	0.2902891933917999	0.6251000165939331
7qf0.pdb	7qf0_HL_A_GH26A.pdb	-0.725166380405426	-1.2759000062942505
7qf0.pdb	7qf0_HL_A_GH26R.pdb	-0.8520880937576294	-1.441100001335144
7qf0.pdb	7qf0_HL_A_GH26N.pdb	-0.993493914604187	-2.0276999473571777
7qf0.pdb	7qf0_HL_A_GH26D.pdb	-1.1788405179977417	-1.3596999645233154
7qf0.pdb	7qf0_HL_A_GH26C.pdb	-0.6119999289512634	-1.1928000450134277
7qf0.pdb	7qf0_HL_A_GH26Q.pdb	-0.8292076587677002	-1.3377000093460083
7qf0.pdb	7qf0_HL_A_GH26E.pdb	-0.9234763383865356	-1.3507000207901
7qf0.pdb	7qf0_HL_A_GH26H.pdb	-6.80716609954834	-5.58489990234375
7qf0.pdb	7qf0_HL_A_GH26I.pdb	-0.8681309223175049	-1.6233999729156494
7qf0.pdb	7qf0_HL_A_GH26L.pdb	-0.7240638732910156	-1.2984000444412231
7qf0.pdb	7qf0_HL_A_GH26K.pdb	-1.036924958229065	-1.4180999994277954
7qf0.pdb	7qf0_HL_A_GH26M.pdb	-0.4854755699634552	-1.2653000354766846
7qf0.pdb	7qf0_HL_A_GH26F.pdb	-6.665404319763184	-4.925000190734863
7qf0.pdb	7qf0_HL_A_GH26P.pdb	-1.020297646522522	-0.4645000100135803
7qf0.pdb	7qf0_HL_A_GH26S.pdb	-0.6068097352981567	-0.7857999801635742
7qf0.pdb	7qf0_HL_A_GH26T.pdb	-0.9485161304473877	-0.6395999789237976
7qf0.pdb	7qf0_HL_A_GH26W.pdb	-6.379429340362549	-2.7995998859405518
7qf0.pdb	7qf0_HL_A_GH26Y.pdb	-5.554205417633057	-3.3429999351501465
7qf0.pdb	7qf0_HL_A_GH26V.pdb	-0.8121126890182495	-0.7440999746322632
7qf0.pdb	7qf0_HL_A_FH27A.pdb	-0.5171799659729004	-0.5896999835968018
7qf0.pdb	7qf0_HL_A_FH27R.pdb	-0.8740246295928955	-0.5831000208854675
7qf0.pdb	7qf0_HL_A_FH27N.pdb	-0.539094865322113	-0.32989999651908875
7qf0.pdb	7qf0_HL_A_FH27D.pdb	-0.7564207315444946	-0.06360000371932983
7qf0.pdb	7qf0_HL_A_FH27C.pdb	-0.4964435398578644	-0.45660001039505005
7qf0.pdb	7qf0_HL_A_FH27Q.pdb	-0.5191323757171631	-0.18809999525547028
7qf0.pdb	7qf0_HL_A_FH27E.pdb	-0.9233958721160889	0.1776999980211258
7qf0.pdb	7qf0_HL_A_FH27G.pdb	-0.8166800737380981	-1.2692999839782715
7qf0.pdb	7qf0_HL_A_FH27H.pdb	-0.4655957520008087	0.06369999796152115
7qf0.pdb	7qf0_HL_A_FH27I.pdb	-4.364774703979492	-3.316699981689453
7qf0.pdb	7qf0_HL_A_FH27L.pdb	0.1364101767539978	0.4562000036239624
7qf0.pdb	7qf0_HL_A_FH27K.pdb	-0.5153354406356812	0.0430000014603138
7qf0.pdb	7qf0_HL_A_FH27M.pdb	-0.09771566092967987	-0.12049999833106995
7qf0.pdb	7qf0_HL_A_FH27P.pdb	-0.4276818633079529	-0.49470001459121704
7qf0.pdb	7qf0_HL_A_FH27S.pdb	-0.35601574182510376	-1.1974999904632568
7qf0.pdb	7qf0_HL_A_FH27T.pdb	-0.29034847021102905	-0.8816999793052673
7qf0.pdb	7qf0_HL_A_FH27W.pdb	-0.5324050188064575	-0.049400001764297485
7qf0.pdb	7qf0_HL_A_FH27Y.pdb	-0.5126214027404785	-0.08789999783039093
7qf0.pdb	7qf0_HL_A_FH27V.pdb	-1.805873155593872	-0.852400004863739
7qf0.pdb	7qf0_HL_A_TH28A.pdb	0.06001213192939758	0.4316999912261963
7qf0.pdb	7qf0_HL_A_TH28R.pdb	-0.015351369976997375	0.1623000055551529
7qf0.pdb	7qf0_HL_A_TH28N.pdb	-0.6012881994247437	0.06340000033378601
7qf0.pdb	7qf0_HL_A_TH28D.pdb	-0.4136899411678314	0.4408999979496002
7qf0.pdb	7qf0_HL_A_TH28C.pdb	-0.06718017160892487	0.24959999322891235
7qf0.pdb	7qf0_HL_A_TH28Q.pdb	-0.3735397458076477	0.3271999955177307
7qf0.pdb	7qf0_HL_A_TH28E.pdb	-0.35506385564804077	0.5709999799728394
7qf0.pdb	7qf0_HL_A_TH28G.pdb	0.01079702377319336	-0.1589999943971634
7qf0.pdb	7qf0_HL_A_TH28H.pdb	-0.25893688201904297	0.2442999929189682
7qf0.pdb	7qf0_HL_A_TH28I.pdb	0.19814035296440125	0.6635000109672546
7qf0.pdb	7qf0_HL_A_TH28L.pdb	0.16512930393218994	0.732200026512146
7qf0.pdb	7qf0_HL_A_TH28K.pdb	-0.010113120079040527	0.3707999885082245
7qf0.pdb	7qf0_HL_A_TH28M.pdb	0.3150542080402374	0.5831000208854675
7qf0.pdb	7qf0_HL_A_TH28F.pdb	0.3971237242221832	0.600600004196167
7qf0.pdb	7qf0_HL_A_TH28P.pdb	-3.177541732788086	-0.9416000247001648
7qf0.pdb	7qf0_HL_A_TH28S.pdb	-0.22689937055110931	0.2842000126838684
7qf0.pdb	7qf0_HL_A_TH28W.pdb	0.1416425108909607	0.2500999867916107
7qf0.pdb	7qf0_HL_A_TH28Y.pdb	-0.010230928659439087	0.47870001196861267
7qf0.pdb	7qf0_HL_A_TH28V.pdb	0.19768863916397095	0.6765000224113464
7qf0.pdb	7qf0_HL_A_RH31A.pdb	-0.7671225070953369	-0.4636000096797943
7qf0.pdb	7qf0_HL_A_RH31N.pdb	-0.7050678730010986	-0.021900000050663948
7qf0.pdb	7qf0_HL_A_RH31D.pdb	-0.8385990858078003	-1.607300043106079
7qf0.pdb	7qf0_HL_A_RH31C.pdb	-0.8064292669296265	-0.32690000534057617
7qf0.pdb	7qf0_HL_A_RH31Q.pdb	-1.24032723903656	-0.8133999705314636
7qf0.pdb	7qf0_HL_A_RH31E.pdb	-1.174350380897522	-1.579300045967102
7qf0.pdb	7qf0_HL_A_RH31G.pdb	-0.901692271232605	-0.7179999947547913
7qf0.pdb	7qf0_HL_A_RH31H.pdb	-0.6301393508911133	-0.18250000476837158
7qf0.pdb	7qf0_HL_A_RH31I.pdb	-1.4116508960723877	-0.9408000111579895
7qf0.pdb	7qf0_HL_A_RH31L.pdb	-0.15930971503257751	0.326200008392334
7qf0.pdb	7qf0_HL_A_RH31K.pdb	-0.08989205956459045	0.8137000203132629
7qf0.pdb	7qf0_HL_A_RH31M.pdb	-0.49991533160209656	0.7466999888420105
7qf0.pdb	7qf0_HL_A_RH31F.pdb	0.16819047927856445	0.3553999960422516
7qf0.pdb	7qf0_HL_A_RH31P.pdb	-0.9554327726364136	-0.8238999843597412
7qf0.pdb	7qf0_HL_A_RH31S.pdb	-1.1526960134506226	-1.6060999631881714
7qf0.pdb	7qf0_HL_A_RH31T.pdb	-0.7414766550064087	-0.18649999797344208
7qf0.pdb	7qf0_HL_A_RH31W.pdb	-0.06311799585819244	0.40470001101493835
7qf0.pdb	7qf0_HL_A_RH31Y.pdb	-0.40804076194763184	0.09000000357627869
7qf0.pdb	7qf0_HL_A_RH31V.pdb	-1.6914780139923096	-1.9485000371932983
7qf0.pdb	7qf0_HL_A_NH32A.pdb	-0.2805511951446533	-2.2535998821258545
7qf0.pdb	7qf0_HL_A_NH32R.pdb	-1.713517665863037	-3.8922998905181885
7qf0.pdb	7qf0_HL_A_NH32D.pdb	-0.7267522811889648	-1.2855000495910645
7qf0.pdb	7qf0_HL_A_NH32C.pdb	0.0049833208322525024	-0.5875999927520752
7qf0.pdb	7qf0_HL_A_NH32Q.pdb	-0.45857560634613037	-0.8974000215530396
7qf0.pdb	7qf0_HL_A_NH32E.pdb	0.09174025058746338	0.3790999948978424
7qf0.pdb	7qf0_HL_A_NH32G.pdb	-0.28424328565597534	-2.4251999855041504
7qf0.pdb	7qf0_HL_A_NH32H.pdb	-5.165240287780762	-6.980370044708252
7qf0.pdb	7qf0_HL_A_NH32I.pdb	-0.20043599605560303	-1.4759999513626099
7qf0.pdb	7qf0_HL_A_NH32L.pdb	-0.49614351987838745	-1.5130000114440918
7qf0.pdb	7qf0_HL_A_NH32K.pdb	0.6965818405151367	-2.3018999099731445
7qf0.pdb	7qf0_HL_A_NH32M.pdb	0.9249130487442017	-0.4690000116825104
7qf0.pdb	7qf0_HL_A_NH32F.pdb	-7.725363254547119	-8.84613037109375
7qf0.pdb	7qf0_HL_A_NH32P.pdb	-0.5609498023986816	-2.2704999446868896
7qf0.pdb	7qf0_HL_A_NH32S.pdb	-0.5236303806304932	-1.0078999996185303
7qf0.pdb	7qf0_HL_A_NH32T.pdb	-0.09988579154014587	-0.5329999923706055
7qf0.pdb	7qf0_HL_A_NH32W.pdb	-11.467321395874023	-11.99176025390625
7qf0.pdb	7qf0_HL_A_NH32Y.pdb	-15.706997871398926	-19.131759643554688
7qf0.pdb	7qf0_HL_A_NH32V.pdb	0.14182427525520325	-1.6967999935150146
7qf0.pdb	7qf0_HL_A_YH33A.pdb	-1.163503646850586	-3.0999999046325684
7qf0.pdb	7qf0_HL_A_YH33R.pdb	-1.8652955293655396	-1.0547000169754028
7qf0.pdb	7qf0_HL_A_YH33N.pdb	-1.1752474308013916	-3.0190999507904053
7qf0.pdb	7qf0_HL_A_YH33D.pdb	-0.7966717481613159	-3.2446000576019287
7qf0.pdb	7qf0_HL_A_YH33C.pdb	-1.2029757499694824	-2.9925999641418457
7qf0.pdb	7qf0_HL_A_YH33Q.pdb	-1.3344552516937256	-3.158099889755249
7qf0.pdb	7qf0_HL_A_YH33E.pdb	-1.5018935203552246	-3.195199966430664
7qf0.pdb	7qf0_HL_A_YH33G.pdb	-1.1735652685165405	-3.062000036239624
7qf0.pdb	7qf0_HL_A_YH33H.pdb	-1.3101412057876587	-2.773099899291992
7qf0.pdb	7qf0_HL_A_YH33I.pdb	-0.9469131231307983	-2.5555999279022217
7qf0.pdb	7qf0_HL_A_YH33L.pdb	-1.2777371406555176	-2.600600004196167
7qf0.pdb	7qf0_HL_A_YH33K.pdb	-1.3518471717834473	-2.891200065612793
7qf0.pdb	7qf0_HL_A_YH33M.pdb	-0.9890966415405273	-1.6669000387191772
7qf0.pdb	7qf0_HL_A_YH33F.pdb	-0.8302799463272095	-1.1442999839782715
7qf0.pdb	7qf0_HL_A_YH33P.pdb	-1.145874261856079	-2.732300043106079
7qf0.pdb	7qf0_HL_A_YH33S.pdb	-1.3800493478775024	-3.167099952697754
7qf0.pdb	7qf0_HL_A_YH33T.pdb	-1.2747673988342285	-3.2444000244140625
7qf0.pdb	7qf0_HL_A_YH33W.pdb	-3.424175500869751	-3.2576000690460205
7qf0.pdb	7qf0_HL_A_YH33V.pdb	-1.170473575592041	-3.0020999908447266
7qf0.pdb	7qf0_HL_A_YH52A.pdb	-0.43811583518981934	-2.0934998989105225
7qf0.pdb	7qf0_HL_A_YH52R.pdb	-1.0821501016616821	-2.2209999561309814
7qf0.pdb	7qf0_HL_A_YH52N.pdb	0.09993994235992432	-1.1821999549865723
7qf0.pdb	7qf0_HL_A_YH52D.pdb	-0.07599228620529175	-1.027999997138977
7qf0.pdb	7qf0_HL_A_YH52C.pdb	-0.4188367426395416	-1.6474000215530396
7qf0.pdb	7qf0_HL_A_YH52Q.pdb	0.23878902196884155	-0.9466000199317932
7qf0.pdb	7qf0_HL_A_YH52E.pdb	-0.5369852781295776	-2.4855000972747803
7qf0.pdb	7qf0_HL_A_YH52G.pdb	-0.5138605833053589	-2.252500057220459
7qf0.pdb	7qf0_HL_A_YH52H.pdb	-0.6110314130783081	-1.6130000352859497
7qf0.pdb	7qf0_HL_A_YH52I.pdb	-2.774224042892456	-3.4972000122070312
7qf0.pdb	7qf0_HL_A_YH52L.pdb	-0.0030487030744552612	-0.7411999702453613
7qf0.pdb	7qf0_HL_A_YH52K.pdb	-0.6521021127700806	-1.6395000219345093
7qf0.pdb	7qf0_HL_A_YH52M.pdb	-0.2598036229610443	-1.405900001525879
7qf0.pdb	7qf0_HL_A_YH52F.pdb	-0.08452638983726501	-0.04919999837875366
7qf0.pdb	7qf0_HL_A_YH52P.pdb	-0.2503597140312195	-1.8760000467300415
7qf0.pdb	7qf0_HL_A_YH52S.pdb	-0.606101393699646	-1.825700044631958
7qf0.pdb	7qf0_HL_A_YH52T.pdb	-0.25767990946769714	-1.111299991607666
7qf0.pdb	7qf0_HL_A_YH52W.pdb	-3.2789900302886963	-3.7283999919891357
7qf0.pdb	7qf0_HL_A_YH52V.pdb	-0.08831563591957092	-1.940600037574768
7qf0.pdb	7qf0_HL_A_SH53A.pdb	-0.1019422858953476	-0.19539999961853027
7qf0.pdb	7qf0_HL_A_SH53R.pdb	-6.943863868713379	-9.738340377807617
7qf0.pdb	7qf0_HL_A_SH53N.pdb	-3.8852059841156006	-4.41349983215332
7qf0.pdb	7qf0_HL_A_SH53D.pdb	-3.558029890060425	-3.759200096130371
7qf0.pdb	7qf0_HL_A_SH53C.pdb	-1.6986287832260132	-0.5242999792098999
7qf0.pdb	7qf0_HL_A_SH53Q.pdb	-1.8753713369369507	-2.3510000705718994
7qf0.pdb	7qf0_HL_A_SH53E.pdb	-2.142930269241333	0.5277000069618225
7qf0.pdb	7qf0_HL_A_SH53G.pdb	-0.3645511269569397	0.21649999916553497
7qf0.pdb	7qf0_HL_A_SH53H.pdb	-10.093609809875488	-9.027549743652344
7qf0.pdb	7qf0_HL_A_SH53I.pdb	-6.209944725036621	-4.3190999031066895
7qf0.pdb	7qf0_HL_A_SH53L.pdb	-5.510625839233398	-5.155200004577637
7qf0.pdb	7qf0_HL_A_SH53K.pdb	-1.0912890434265137	-4.667099952697754
7qf0.pdb	7qf0_HL_A_SH53M.pdb	-2.936446189880371	-3.5048000812530518
7qf0.pdb	7qf0_HL_A_SH53F.pdb	-10.745123863220215	-8.492440223693848
7qf0.pdb	7qf0_HL_A_SH53P.pdb	0.0666990578174591	0.46059998869895935
7qf0.pdb	7qf0_HL_A_SH53T.pdb	-0.4479535222053528	-0.5807999968528748
7qf0.pdb	7qf0_HL_A_SH53W.pdb	-23.32855796813965	-25.23019027709961
7qf0.pdb	7qf0_HL_A_SH53Y.pdb	-9.875892639160156	-11.85044002532959
7qf0.pdb	7qf0_HL_A_SH53V.pdb	-2.2017998695373535	-1.0439000129699707
7qf0.pdb	7qf0_HL_A_GH54A.pdb	0.020149916410446167	0.2563000023365021
7qf0.pdb	7qf0_HL_A_GH54R.pdb	-3.4076976776123047	-2.1786000728607178
7qf0.pdb	7qf0_HL_A_GH54N.pdb	0.5107808113098145	0.7211999893188477
7qf0.pdb	7qf0_HL_A_GH54D.pdb	-0.44320133328437805	-2.819000005722046
7qf0.pdb	7qf0_HL_A_GH54C.pdb	0.4839891493320465	-0.14339999854564667
7qf0.pdb	7qf0_HL_A_GH54Q.pdb	-1.2853001356124878	-1.332900047302246
7qf0.pdb	7qf0_HL_A_GH54E.pdb	-1.7171655893325806	-3.2916998863220215
7qf0.pdb	7qf0_HL_A_GH54H.pdb	-15.879486083984375	-14.598079681396484
7qf0.pdb	7qf0_HL_A_GH54I.pdb	-5.350528717041016	-4.210899829864502
7qf0.pdb	7qf0_HL_A_GH54L.pdb	-10.28813362121582	-8.81212043762207
7qf0.pdb	7qf0_HL_A_GH54K.pdb	-0.7826635837554932	-1.8284000158309937
7qf0.pdb	7qf0_HL_A_GH54M.pdb	-1.3893003463745117	0.26579999923706055
7qf0.pdb	7qf0_HL_A_GH54F.pdb	-15.331661224365234	-10.466010093688965
7qf0.pdb	7qf0_HL_A_GH54P.pdb	-4.051150321960449	-6.662779808044434
7qf0.pdb	7qf0_HL_A_GH54S.pdb	-0.20324215292930603	-0.5383999943733215
7qf0.pdb	7qf0_HL_A_GH54T.pdb	-2.7786853313446045	-3.1487998962402344
7qf0.pdb	7qf0_HL_A_GH54W.pdb	-15.052119255065918	-13.752829551696777
7qf0.pdb	7qf0_HL_A_GH54Y.pdb	-21.464584350585938	-17.009729385375977
7qf0.pdb	7qf0_HL_A_GH54V.pdb	-4.54010009765625	-3.234499931335449
7qf0.pdb	7qf0_HL_A_SH56A.pdb	-0.46854400634765625	-0.3840999901294708
7qf0.pdb	7qf0_HL_A_SH56R.pdb	-5.386973857879639	-3.450500011444092
7qf0.pdb	7qf0_HL_A_SH56N.pdb	-6.711031436920166	-4.801499843597412
7qf0.pdb	7qf0_HL_A_SH56D.pdb	-0.2762002646923065	-3.447999954223633
7qf0.pdb	7qf0_HL_A_SH56C.pdb	-1.757476806640625	-2.5097999572753906
7qf0.pdb	7qf0_HL_A_SH56Q.pdb	-1.910620927810669	-3.5655999183654785
7qf0.pdb	7qf0_HL_A_SH56E.pdb	-10.46053409576416	-7.999599933624268
7qf0.pdb	7qf0_HL_A_SH56G.pdb	-0.5592947006225586	-0.272599995136261
7qf0.pdb	7qf0_HL_A_SH56H.pdb	-18.01016616821289	-14.708033561706543
7qf0.pdb	7qf0_HL_A_SH56I.pdb	-1.7148219347000122	-2.697200059890747
7qf0.pdb	7qf0_HL_A_SH56L.pdb	-3.9011929035186768	-3.7941999435424805
7qf0.pdb	7qf0_HL_A_SH56K.pdb	-2.268052339553833	-3.05430006980896
7qf0.pdb	7qf0_HL_A_SH56M.pdb	-1.4138624668121338	-2.2904000282287598
7qf0.pdb	7qf0_HL_A_SH56F.pdb	-17.489046096801758	-14.495369911193848
7qf0.pdb	7qf0_HL_A_SH56P.pdb	-0.9960525035858154	-1.1784000396728516
7qf0.pdb	7qf0_HL_A_SH56T.pdb	0.21651631593704224	-0.8748000264167786
7qf0.pdb	7qf0_HL_A_SH56W.pdb	-7.315069675445557	-7.814000129699707
7qf0.pdb	7qf0_HL_A_SH56Y.pdb	-1.4988070726394653	-4.864200115203857
7qf0.pdb	7qf0_HL_A_SH56V.pdb	-1.3665437698364258	-2.0648999214172363
7qf0.pdb	7qf0_HL_A_FH58A.pdb	-0.1024562418460846	-0.39719998836517334
7qf0.pdb	7qf0_HL_A_FH58R.pdb	-0.05902361869812012	-0.4462999999523163
7qf0.pdb	7qf0_HL_A_FH58N.pdb	-0.2972051501274109	-0.8435999751091003
7qf0.pdb	7qf0_HL_A_FH58D.pdb	-0.4055516719818115	-0.567300021648407
7qf0.pdb	7qf0_HL_A_FH58C.pdb	-0.11080283671617508	-0.7807000279426575
7qf0.pdb	7qf0_HL_A_FH58Q.pdb	-0.2844465672969818	-0.5799999833106995
7qf0.pdb	7qf0_HL_A_FH58E.pdb	-0.28375545144081116	-1.0130000114440918
7qf0.pdb	7qf0_HL_A_FH58G.pdb	-0.011292949318885803	-0.37229999899864197
7qf0.pdb	7qf0_HL_A_FH58H.pdb	-0.40702781081199646	-0.6431999802589417
7qf0.pdb	7qf0_HL_A_FH58I.pdb	-0.5275415778160095	-0.07890000194311142
7qf0.pdb	7qf0_HL_A_FH58L.pdb	-0.4129025936126709	-0.5551000237464905
7qf0.pdb	7qf0_HL_A_FH58K.pdb	0.13248103857040405	0.4968000054359436
7qf0.pdb	7qf0_HL_A_FH58M.pdb	-0.1877214014530182	0.22339999675750732
7qf0.pdb	7qf0_HL_A_FH58P.pdb	-0.14592716097831726	-0.31709998846054077
7qf0.pdb	7qf0_HL_A_FH58S.pdb	-0.1348656415939331	-0.7360000014305115
7qf0.pdb	7qf0_HL_A_FH58T.pdb	-0.09920108318328857	-0.6305999755859375
7qf0.pdb	7qf0_HL_A_FH58W.pdb	0.08833366632461548	-0.6208999752998352
7qf0.pdb	7qf0_HL_A_FH58Y.pdb	-0.536649227142334	-2.4628000259399414
7qf0.pdb	7qf0_HL_A_FH58V.pdb	0.09651607275009155	-0.28679999709129333
7qf0.pdb	7qf0_HL_A_RH97A.pdb	-0.9472219944000244	-3.523699998855591
7qf0.pdb	7qf0_HL_A_RH97N.pdb	-1.2820175886154175	-3.4612998962402344
7qf0.pdb	7qf0_HL_A_RH97D.pdb	-1.3980180025100708	-3.3877999782562256
7qf0.pdb	7qf0_HL_A_RH97C.pdb	-1.2620512247085571	-3.2397000789642334
7qf0.pdb	7qf0_HL_A_RH97Q.pdb	-1.074962854385376	-2.6565001010894775
7qf0.pdb	7qf0_HL_A_RH97E.pdb	-0.9987136125564575	-2.4923999309539795
7qf0.pdb	7qf0_HL_A_RH97G.pdb	-0.8884754180908203	-3.5971999168395996
7qf0.pdb	7qf0_HL_A_RH97H.pdb	-1.0068113803863525	-3.2472000122070312
7qf0.pdb	7qf0_HL_A_RH97I.pdb	-1.5374988317489624	-2.967900037765503
7qf0.pdb	7qf0_HL_A_RH97L.pdb	-1.564139485359192	-2.85509991645813
7qf0.pdb	7qf0_HL_A_RH97K.pdb	-0.17817723751068115	-1.1759999990463257
7qf0.pdb	7qf0_HL_A_RH97M.pdb	-0.9057482481002808	-2.862799882888794
7qf0.pdb	7qf0_HL_A_RH97F.pdb	-1.7118432521820068	-5.106500148773193
7qf0.pdb	7qf0_HL_A_RH97P.pdb	-1.2991256713867188	-3.2290000915527344
7qf0.pdb	7qf0_HL_A_RH97S.pdb	-0.884921669960022	-3.4646999835968018
7qf0.pdb	7qf0_HL_A_RH97T.pdb	-1.488553524017334	-3.3701000213623047
7qf0.pdb	7qf0_HL_A_RH97W.pdb	-1.397680640220642	-2.072000026702881
7qf0.pdb	7qf0_HL_A_RH97Y.pdb	-2.5343008041381836	-4.1321001052856445
7qf0.pdb	7qf0_HL_A_RH97V.pdb	-1.2865158319473267	-3.1040000915527344
7qf0.pdb	7qf0_HL_A_GH99A.pdb	-0.21275940537452698	0.2962999939918518
7qf0.pdb	7qf0_HL_A_GH99R.pdb	-0.2302798628807068	0.8553000092506409
7qf0.pdb	7qf0_HL_A_GH99N.pdb	-0.4962818920612335	0.7846999764442444
7qf0.pdb	7qf0_HL_A_GH99D.pdb	-0.028698071837425232	1.7458000183105469
7qf0.pdb	7qf0_HL_A_GH99C.pdb	-0.3508700728416443	0.5677000284194946
7qf0.pdb	7qf0_HL_A_GH99Q.pdb	0.09890523552894592	1.6272000074386597
7qf0.pdb	7qf0_HL_A_GH99E.pdb	-0.5601707696914673	2.1507999897003174
7qf0.pdb	7qf0_HL_A_GH99H.pdb	-5.033437252044678	-4.894899845123291
7qf0.pdb	7qf0_HL_A_GH99I.pdb	-0.4554651975631714	0.46630001068115234
7qf0.pdb	7qf0_HL_A_GH99L.pdb	-0.1599452644586563	1.6167000532150269
7qf0.pdb	7qf0_HL_A_GH99K.pdb	-0.45726630091667175	1.0434000492095947
7qf0.pdb	7qf0_HL_A_GH99M.pdb	0.05637875199317932	1.2940000295639038
7qf0.pdb	7qf0_HL_A_GH99F.pdb	-6.3146653175354	-6.966839790344238
7qf0.pdb	7qf0_HL_A_GH99P.pdb	-0.5929961204528809	-0.02810000069439411
7qf0.pdb	7qf0_HL_A_GH99S.pdb	-0.3575882315635681	0.07840000092983246
7qf0.pdb	7qf0_HL_A_GH99T.pdb	-0.3029671013355255	0.8497999906539917
7qf0.pdb	7qf0_HL_A_GH99W.pdb	-13.322490692138672	-11.932939529418945
7qf0.pdb	7qf0_HL_A_GH99Y.pdb	-14.267906188964844	-17.88817024230957
7qf0.pdb	7qf0_HL_A_GH99V.pdb	-0.3653935194015503	0.298799991607666
7qf0.pdb	7qf0_HL_A_DH100A.pdb	-0.43066662549972534	-2.9231998920440674
7qf0.pdb	7qf0_HL_A_DH100R.pdb	-0.7856756448745728	-3.6454999446868896
7qf0.pdb	7qf0_HL_A_DH100N.pdb	-0.026371359825134277	-1.9280999898910522
7qf0.pdb	7qf0_HL_A_DH100C.pdb	-0.040530651807785034	-2.3303000926971436
7qf0.pdb	7qf0_HL_A_DH100Q.pdb	-0.7017269134521484	-2.253499984741211
7qf0.pdb	7qf0_HL_A_DH100E.pdb	0.3415628969669342	-0.40880000591278076
7qf0.pdb	7qf0_HL_A_DH100G.pdb	-0.5862615704536438	-3.303499937057495
7qf0.pdb	7qf0_HL_A_DH100H.pdb	-0.39305877685546875	-2.202399969100952
7qf0.pdb	7qf0_HL_A_DH100I.pdb	-0.1952868402004242	-3.1240999698638916
7qf0.pdb	7qf0_HL_A_DH100L.pdb	-1.8420888185501099	-3.1013998985290527
7qf0.pdb	7qf0_HL_A_DH100K.pdb	-0.608594536781311	-2.902600049972534
7qf0.pdb	7qf0_HL_A_DH100M.pdb	0.21662333607673645	-1.9500999450683594
7qf0.pdb	7qf0_HL_A_DH100F.pdb	-3.4441468715667725	-4.308899879455566
7qf0.pdb	7qf0_HL_A_DH100P.pdb	-0.5086380243301392	-2.5302000045776367
7qf0.pdb	7qf0_HL_A_DH100S.pdb	-0.5701934099197388	-2.22160005569458
7qf0.pdb	7qf0_HL_A_DH100T.pdb	-0.6781117916107178	-3.2274999618530273
7qf0.pdb	7qf0_HL_A_DH100W.pdb	-1.4707647562026978	-5.090400218963623
7qf0.pdb	7qf0_HL_A_DH100Y.pdb	-2.2314367294311523	-4.3821001052856445
7qf0.pdb	7qf0_HL_A_DH100V.pdb	-0.3078612685203552	-2.3206000328063965
7qf0.pdb	7qf0_HL_A_YH101A.pdb	-0.42998117208480835	-1.2515000104904175
7qf0.pdb	7qf0_HL_A_YH101R.pdb	-0.4673125147819519	-1.3170000314712524
7qf0.pdb	7qf0_HL_A_YH101N.pdb	-0.43529292941093445	-1.6366000175476074
7qf0.pdb	7qf0_HL_A_YH101D.pdb	-0.7895259857177734	-1.711899995803833
7qf0.pdb	7qf0_HL_A_YH101C.pdb	-0.32109254598617554	-1.1480000019073486
7qf0.pdb	7qf0_HL_A_YH101Q.pdb	-0.25678545236587524	-1.5045000314712524
7qf0.pdb	7qf0_HL_A_YH101E.pdb	-1.1053826808929443	-1.8986999988555908
7qf0.pdb	7qf0_HL_A_YH101G.pdb	-0.5513461828231812	-1.941100001335144
7qf0.pdb	7qf0_HL_A_YH101H.pdb	-0.933301568031311	-1.236199975013733
7qf0.pdb	7qf0_HL_A_YH101I.pdb	-0.32326555252075195	-0.30410000681877136
7qf0.pdb	7qf0_HL_A_YH101L.pdb	-0.2808908224105835	-0.816100001335144
7qf0.pdb	7qf0_HL_A_YH101K.pdb	-0.47123587131500244	-1.4816999435424805
7qf0.pdb	7qf0_HL_A_YH101M.pdb	-0.2522497773170471	-1.0252000093460083
7qf0.pdb	7qf0_HL_A_YH101F.pdb	-0.1567302644252777	0.1429000049829483
7qf0.pdb	7qf0_HL_A_YH101P.pdb	-0.0719379335641861	-1.6591999530792236
7qf0.pdb	7qf0_HL_A_YH101S.pdb	-0.7657642364501953	-1.6338000297546387
7qf0.pdb	7qf0_HL_A_YH101T.pdb	-0.8368453979492188	-0.7563999891281128
7qf0.pdb	7qf0_HL_A_YH101W.pdb	-0.19703419506549835	-1.079300045967102
7qf0.pdb	7qf0_HL_A_YH101V.pdb	-0.3143598735332489	0.1858000010251999
7qf0.pdb	7qf0_HL_A_YH102A.pdb	-0.08791221678256989	-1.7925000190734863
7qf0.pdb	7qf0_HL_A_YH102R.pdb	-0.3152066469192505	-1.548200011253357
7qf0.pdb	7qf0_HL_A_YH102N.pdb	-0.4285074472427368	-1.6548000574111938
7qf0.pdb	7qf0_HL_A_YH102D.pdb	-0.5661793947219849	-1.968999981880188
7qf0.pdb	7qf0_HL_A_YH102C.pdb	-0.018773823976516724	-1.2594000101089478
7qf0.pdb	7qf0_HL_A_YH102Q.pdb	-0.5114297866821289	-1.694700002670288
7qf0.pdb	7qf0_HL_A_YH102E.pdb	-0.5821230411529541	-2.022599935531616
7qf0.pdb	7qf0_HL_A_YH102G.pdb	-0.12486957758665085	-2.057300090789795
7qf0.pdb	7qf0_HL_A_YH102H.pdb	-0.06013590097427368	-0.7710999846458435
7qf0.pdb	7qf0_HL_A_YH102I.pdb	0.43519654870033264	-0.23149999976158142
7qf0.pdb	7qf0_HL_A_YH102L.pdb	0.46594396233558655	0.05660000070929527
7qf0.pdb	7qf0_HL_A_YH102K.pdb	-0.397943913936615	-1.4330999851226807
7qf0.pdb	7qf0_HL_A_YH102M.pdb	0.6694049835205078	0.2492000013589859
7qf0.pdb	7qf0_HL_A_YH102F.pdb	0.4529472291469574	0.2240000069141388
7qf0.pdb	7qf0_HL_A_YH102P.pdb	-0.5898877382278442	-2.296600103378296
7qf0.pdb	7qf0_HL_A_YH102S.pdb	-0.20881390571594238	-1.9036999940872192
7qf0.pdb	7qf0_HL_A_YH102T.pdb	-0.4207066297531128	-1.8558000326156616
7qf0.pdb	7qf0_HL_A_YH102W.pdb	0.2613133192062378	0.4253999888896942
7qf0.pdb	7qf0_HL_A_YH102V.pdb	-0.014109492301940918	-1.0750000476837158
7qf0.pdb	7qf0_HL_A_IL2A.pdb	-0.10898742079734802	-0.8920000195503235
7qf0.pdb	7qf0_HL_A_IL2R.pdb	-0.5311559438705444	-0.9656000137329102
7qf0.pdb	7qf0_HL_A_IL2N.pdb	-0.5187622904777527	-0.44130000472068787
7qf0.pdb	7qf0_HL_A_IL2D.pdb	-0.4192681908607483	-0.4763999879360199
7qf0.pdb	7qf0_HL_A_IL2C.pdb	-0.7055140733718872	-0.5511999726295471
7qf0.pdb	7qf0_HL_A_IL2Q.pdb	-0.6686978340148926	-0.7623000144958496
7qf0.pdb	7qf0_HL_A_IL2E.pdb	-0.5194162130355835	-1.3346999883651733
7qf0.pdb	7qf0_HL_A_IL2G.pdb	-0.19466498494148254	-0.9645000100135803
7qf0.pdb	7qf0_HL_A_IL2H.pdb	-0.5438085794448853	-0.6607999801635742
7qf0.pdb	7qf0_HL_A_IL2L.pdb	-0.22489435970783234	0.11919999867677689
7qf0.pdb	7qf0_HL_A_IL2K.pdb	-0.16477219760417938	-1.6693999767303467
7qf0.pdb	7qf0_HL_A_IL2M.pdb	-0.2919258177280426	0.5569999814033508
7qf0.pdb	7qf0_HL_A_IL2F.pdb	-0.1601259708404541	-0.026200000196695328
7qf0.pdb	7qf0_HL_A_IL2P.pdb	-0.15711896121501923	-0.9373999834060669
7qf0.pdb	7qf0_HL_A_IL2S.pdb	-0.38786566257476807	-1.0546000003814697
7qf0.pdb	7qf0_HL_A_IL2T.pdb	-0.5656570196151733	-0.7462999820709229
7qf0.pdb	7qf0_HL_A_IL2W.pdb	0.1495233178138733	0.12610000371932983
7qf0.pdb	7qf0_HL_A_IL2Y.pdb	-0.17037644982337952	-0.10090000182390213
7qf0.pdb	7qf0_HL_A_IL2V.pdb	-0.21219444274902344	-0.4602000117301941
7qf0.pdb	7qf0_HL_A_QL27A.pdb	-0.10756920278072357	0.006300000008195639
7qf0.pdb	7qf0_HL_A_QL27R.pdb	-0.10005855560302734	0.1005999967455864
7qf0.pdb	7qf0_HL_A_QL27N.pdb	-0.5610436201095581	-0.1834000051021576
7qf0.pdb	7qf0_HL_A_QL27D.pdb	-0.3993324935436249	-0.1768999993801117
7qf0.pdb	7qf0_HL_A_QL27C.pdb	-0.05969245731830597	0.007799999788403511
7qf0.pdb	7qf0_HL_A_QL27E.pdb	-0.23122425377368927	0.07729999721050262
7qf0.pdb	7qf0_HL_A_QL27G.pdb	-0.3143637776374817	-0.2207999974489212
7qf0.pdb	7qf0_HL_A_QL27H.pdb	-0.20279142260551453	0.032499998807907104
7qf0.pdb	7qf0_HL_A_QL27I.pdb	-1.4157887697219849	-0.43790000677108765
7qf0.pdb	7qf0_HL_A_QL27L.pdb	0.16443443298339844	0.25200000405311584
7qf0.pdb	7qf0_HL_A_QL27K.pdb	-0.10671387612819672	0.4731999933719635
7qf0.pdb	7qf0_HL_A_QL27M.pdb	0.17957308888435364	0.47029998898506165
7qf0.pdb	7qf0_HL_A_QL27F.pdb	0.12457305192947388	0.15629999339580536
7qf0.pdb	7qf0_HL_A_QL27P.pdb	-0.13078054785728455	0.1859000027179718
7qf0.pdb	7qf0_HL_A_QL27S.pdb	-0.3248412609100342	-0.18289999663829803
7qf0.pdb	7qf0_HL_A_QL27T.pdb	-1.5906307697296143	-0.7608000040054321
7qf0.pdb	7qf0_HL_A_QL27W.pdb	0.18246781826019287	0.10209999978542328
7qf0.pdb	7qf0_HL_A_QL27Y.pdb	0.05392453074455261	0.06650000065565109
7qf0.pdb	7qf0_HL_A_QL27V.pdb	0.20884153246879578	0.07119999825954437
7qf0.pdb	7qf0_HL_A_GL28A.pdb	-4.366904258728027	-3.440500020980835
7qf0.pdb	7qf0_HL_A_GL28R.pdb	-9.868426322937012	-9.304140090942383
7qf0.pdb	7qf0_HL_A_GL28N.pdb	-9.554159164428711	-3.929800033569336
7qf0.pdb	7qf0_HL_A_GL28D.pdb	-10.06221866607666	-5.078999996185303
7qf0.pdb	7qf0_HL_A_GL28C.pdb	-5.695553779602051	-4.827000141143799
7qf0.pdb	7qf0_HL_A_GL28Q.pdb	-11.944461822509766	-10.299909591674805
7qf0.pdb	7qf0_HL_A_GL28E.pdb	-11.772299766540527	-10.686750411987305
7qf0.pdb	7qf0_HL_A_GL28H.pdb	-33.024356842041016	-19.559480667114258
7qf0.pdb	7qf0_HL_A_GL28I.pdb	-10.09628677368164	-9.566120147705078
7qf0.pdb	7qf0_HL_A_GL28L.pdb	-12.324665069580078	-10.516719818115234
7qf0.pdb	7qf0_HL_A_GL28K.pdb	-10.447405815124512	-9.27931022644043
7qf0.pdb	7qf0_HL_A_GL28M.pdb	-8.13435173034668	-8.124899864196777
7qf0.pdb	7qf0_HL_A_GL28F.pdb	-19.671810150146484	-16.672794342041016
7qf0.pdb	7qf0_HL_A_GL28P.pdb	-9.091903686523438	-6.6420698165893555
7qf0.pdb	7qf0_HL_A_GL28S.pdb	-6.228618144989014	-3.3673999309539795
7qf0.pdb	7qf0_HL_A_GL28T.pdb	-10.867884635925293	-9.290539741516113
7qf0.pdb	7qf0_HL_A_GL28W.pdb	-21.10633659362793	-17.428760528564453
7qf0.pdb	7qf0_HL_A_GL28Y.pdb	-18.770950317382812	-16.513717651367188
7qf0.pdb	7qf0_HL_A_GL28V.pdb	-9.537357330322266	-9.632499694824219
7qf0.pdb	7qf0_HL_A_SL30A.pdb	-0.6021318435668945	0.6776999831199646
7qf0.pdb	7qf0_HL_A_SL30R.pdb	-0.9264519214630127	-1.1902999877929688
7qf0.pdb	7qf0_HL_A_SL30N.pdb	-0.18454928696155548	1.1612999439239502
7qf0.pdb	7qf0_HL_A_SL30D.pdb	-1.0311821699142456	-0.5479000210762024
7qf0.pdb	7qf0_HL_A_SL30C.pdb	-0.4905936121940613	0.911899983882904
7qf0.pdb	7qf0_HL_A_SL30Q.pdb	-3.323230743408203	-1.476699948310852
7qf0.pdb	7qf0_HL_A_SL30E.pdb	-1.240044355392456	-0.8406999707221985
7qf0.pdb	7qf0_HL_A_SL30G.pdb	-0.7687114477157593	0.38199999928474426
7qf0.pdb	7qf0_HL_A_SL30H.pdb	-2.371746778488159	-0.7347000241279602
7qf0.pdb	7qf0_HL_A_SL30I.pdb	-1.4357963800430298	0.010999999940395355
7qf0.pdb	7qf0_HL_A_SL30L.pdb	-1.0051063299179077	0.32179999351501465
7qf0.pdb	7qf0_HL_A_SL30K.pdb	-0.9729229211807251	-0.28540000319480896
7qf0.pdb	7qf0_HL_A_SL30M.pdb	-1.5581995248794556	-0.03579999879002571
7qf0.pdb	7qf0_HL_A_SL30F.pdb	-0.08690355718135834	1.5496000051498413
7qf0.pdb	7qf0_HL_A_SL30P.pdb	-1.1298426389694214	0.3610000014305115
7qf0.pdb	7qf0_HL_A_SL30T.pdb	-0.7732192277908325	-0.21619999408721924
7qf0.pdb	7qf0_HL_A_SL30W.pdb	-2.641925573348999	-1.0525000095367432
7qf0.pdb	7qf0_HL_A_SL30Y.pdb	-1.9187557697296143	0.43459999561309814
7qf0.pdb	7qf0_HL_A_SL30V.pdb	-1.9271531105041504	-0.5199000239372253
7qf0.pdb	7qf0_HL_A_FL32A.pdb	-0.5393774509429932	-1.3968000411987305
7qf0.pdb	7qf0_HL_A_FL32R.pdb	0.301533967256546	0.15690000355243683
7qf0.pdb	7qf0_HL_A_FL32N.pdb	-0.4926791191101074	-1.385599970817566
7qf0.pdb	7qf0_HL_A_FL32D.pdb	-0.9948198795318604	-1.4615000486373901
7qf0.pdb	7qf0_HL_A_FL32C.pdb	-0.5612485408782959	-1.4646999835968018
7qf0.pdb	7qf0_HL_A_FL32Q.pdb	-0.8429242372512817	-1.56659996509552
7qf0.pdb	7qf0_HL_A_FL32E.pdb	-0.5615811347961426	-1.7646000385284424
7qf0.pdb	7qf0_HL_A_FL32G.pdb	-0.5810184478759766	-1.4875999689102173
7qf0.pdb	7qf0_HL_A_FL32H.pdb	-0.5589876174926758	-1.191499948501587
7qf0.pdb	7qf0_HL_A_FL32I.pdb	-1.282151460647583	-1.9643000364303589
7qf0.pdb	7qf0_HL_A_FL32L.pdb	-0.19796934723854065	-0.7584999799728394
7qf0.pdb	7qf0_HL_A_FL32K.pdb	-0.4872274100780487	0.703499972820282
7qf0.pdb	7qf0_HL_A_FL32M.pdb	-0.30567556619644165	-0.19550000131130219
7qf0.pdb	7qf0_HL_A_FL32P.pdb	-0.7870527505874634	-1.6799999475479126
7qf0.pdb	7qf0_HL_A_FL32S.pdb	-0.7478576898574829	-1.5455000400543213
7qf0.pdb	7qf0_HL_A_FL32T.pdb	-0.9056932926177979	-0.6676999926567078
7qf0.pdb	7qf0_HL_A_FL32W.pdb	0.3478446304798126	2.1710000038146973
7qf0.pdb	7qf0_HL_A_FL32Y.pdb	-1.4071290493011475	0.19609999656677246
7qf0.pdb	7qf0_HL_A_FL32V.pdb	-0.3989207148551941	-1.5180000066757202
7qf0.pdb	7qf0_HL_A_SL67A.pdb	-0.06857052445411682	-0.3959999978542328
7qf0.pdb	7qf0_HL_A_SL67R.pdb	-0.000280529260635376	-0.3319999873638153
7qf0.pdb	7qf0_HL_A_SL67N.pdb	-0.3498721718788147	-0.5485000014305115
7qf0.pdb	7qf0_HL_A_SL67D.pdb	0.25197768211364746	-0.03720000013709068
7qf0.pdb	7qf0_HL_A_SL67C.pdb	0.09469544887542725	-0.3463999927043915
7qf0.pdb	7qf0_HL_A_SL67Q.pdb	-0.22396227717399597	-0.3411000072956085
7qf0.pdb	7qf0_HL_A_SL67E.pdb	0.01565706729888916	0.3407999873161316
7qf0.pdb	7qf0_HL_A_SL67G.pdb	0.18886873126029968	1.0085999965667725
7qf0.pdb	7qf0_HL_A_SL67H.pdb	0.00846850872039795	-0.6952000260353088
7qf0.pdb	7qf0_HL_A_SL67I.pdb	0.23074638843536377	-0.21699999272823334
7qf0.pdb	7qf0_HL_A_SL67L.pdb	0.1820896565914154	-0.38029998540878296
7qf0.pdb	7qf0_HL_A_SL67K.pdb	-0.16167676448822021	0.6182000041007996
7qf0.pdb	7qf0_HL_A_SL67M.pdb	0.6045022010803223	-0.5270000100135803
7qf0.pdb	7qf0_HL_A_SL67F.pdb	0.30463287234306335	-0.21719999611377716
7qf0.pdb	7qf0_HL_A_SL67P.pdb	0.27160003781318665	-0.156700000166893
7qf0.pdb	7qf0_HL_A_SL67T.pdb	0.3491857945919037	1.4593000411987305
7qf0.pdb	7qf0_HL_A_SL67W.pdb	0.5165908336639404	-0.2572000026702881
7qf0.pdb	7qf0_HL_A_SL67Y.pdb	0.1656896471977234	-0.17249999940395355
7qf0.pdb	7qf0_HL_A_SL67V.pdb	0.21646535396575928	0.6378999948501587
7qf0.pdb	7qf0_HL_A_RL90A.pdb	-0.1625741571187973	-0.9563999772071838
7qf0.pdb	7qf0_HL_A_RL90N.pdb	-0.2895108163356781	-0.9185000061988831
7qf0.pdb	7qf0_HL_A_RL90D.pdb	0.29599276185035706	-0.7896000146865845
7qf0.pdb	7qf0_HL_A_RL90C.pdb	-0.10832923650741577	-0.9850000143051147
7qf0.pdb	7qf0_HL_A_RL90Q.pdb	0.31377747654914856	-0.2712000012397766
7qf0.pdb	7qf0_HL_A_RL90E.pdb	-0.07225903868675232	-1.1562999486923218
7qf0.pdb	7qf0_HL_A_RL90G.pdb	-0.14054670929908752	-0.9983999729156494
7qf0.pdb	7qf0_HL_A_RL90H.pdb	-0.3140091001987457	-0.5309000015258789
7qf0.pdb	7qf0_HL_A_RL90I.pdb	-0.08333006501197815	-0.439300000667572
7qf0.pdb	7qf0_HL_A_RL90L.pdb	-0.1555536389350891	-0.39500001072883606
7qf0.pdb	7qf0_HL_A_RL90K.pdb	-0.06515344977378845	0.7846999764442444
7qf0.pdb	7qf0_HL_A_RL90M.pdb	0.17270466685295105	-0.5058000087738037
7qf0.pdb	7qf0_HL_A_RL90F.pdb	-1.472285270690918	-1.1193000078201294
7qf0.pdb	7qf0_HL_A_RL90P.pdb	0.05057910084724426	-0.9581000208854675
7qf0.pdb	7qf0_HL_A_RL90S.pdb	-0.45345550775527954	-0.9884999990463257
7qf0.pdb	7qf0_HL_A_RL90T.pdb	-0.4384590983390808	-1.0573999881744385
7qf0.pdb	7qf0_HL_A_RL90W.pdb	-2.8045172691345215	-2.9059998989105225
7qf0.pdb	7qf0_HL_A_RL90Y.pdb	0.2537788450717926	-4.579899787902832
7qf0.pdb	7qf0_HL_A_RL90V.pdb	-0.19688117504119873	-0.651199996471405
7qf0.pdb	7qf0_HL_A_DL92A.pdb	-1.965994954109192	-2.469899892807007
7qf0.pdb	7qf0_HL_A_DL92R.pdb	-1.8374862670898438	-4.77209997177124
7qf0.pdb	7qf0_HL_A_DL92N.pdb	-1.543052315711975	-0.6906999945640564
7qf0.pdb	7qf0_HL_A_DL92C.pdb	-1.7108569145202637	-2.203200101852417
7qf0.pdb	7qf0_HL_A_DL92Q.pdb	-1.293019413948059	-1.7548999786376953
7qf0.pdb	7qf0_HL_A_DL92E.pdb	-0.7649677991867065	-1.9950000047683716
7qf0.pdb	7qf0_HL_A_DL92G.pdb	-1.8498457670211792	-2.7541000843048096
7qf0.pdb	7qf0_HL_A_DL92H.pdb	-2.10640549659729	-1.8289999961853027
7qf0.pdb	7qf0_HL_A_DL92I.pdb	-1.6104477643966675	-1.4700000286102295
7qf0.pdb	7qf0_HL_A_DL92L.pdb	-2.7410335540771484	-4.293499946594238
7qf0.pdb	7qf0_HL_A_DL92K.pdb	-3.08276104927063	-3.6173999309539795
7qf0.pdb	7qf0_HL_A_DL92M.pdb	-1.367008924484253	-1.0878000259399414
7qf0.pdb	7qf0_HL_A_DL92F.pdb	-2.6381735801696777	-3.3624000549316406
7qf0.pdb	7qf0_HL_A_DL92P.pdb	-1.958583950996399	-3.444499969482422
7qf0.pdb	7qf0_HL_A_DL92S.pdb	-2.1953189373016357	-3.4979000091552734
7qf0.pdb	7qf0_HL_A_DL92T.pdb	-2.179055690765381	-2.6124000549316406
7qf0.pdb	7qf0_HL_A_DL92W.pdb	-1.6305195093154907	-2.899199962615967
7qf0.pdb	7qf0_HL_A_DL92Y.pdb	-3.714264154434204	-3.1043999195098877
7qf0.pdb	7qf0_HL_A_DL92V.pdb	-1.8350389003753662	-2.06850004196167
7qf0.pdb	7qf0_HL_A_SL93A.pdb	0.16788622736930847	0.10700000077486038
7qf0.pdb	7qf0_HL_A_SL93R.pdb	-0.5978729128837585	0.34599998593330383
7qf0.pdb	7qf0_HL_A_SL93N.pdb	-0.39042389392852783	0.022199999541044235
7qf0.pdb	7qf0_HL_A_SL93D.pdb	-0.5453062057495117	-0.016200000420212746
7qf0.pdb	7qf0_HL_A_SL93C.pdb	0.28103306889533997	0.2784999907016754
7qf0.pdb	7qf0_HL_A_SL93Q.pdb	-0.5270987749099731	0.18140000104904175
7qf0.pdb	7qf0_HL_A_SL93E.pdb	-1.1350997686386108	-0.01489999983459711
7qf0.pdb	7qf0_HL_A_SL93G.pdb	0.18339616060256958	-0.21930000185966492
7qf0.pdb	7qf0_HL_A_SL93H.pdb	-0.73502516746521	-0.2621999979019165
7qf0.pdb	7qf0_HL_A_SL93I.pdb	-0.135402649641037	-0.0632999986410141
7qf0.pdb	7qf0_HL_A_SL93L.pdb	-0.9369684457778931	-0.053700000047683716
7qf0.pdb	7qf0_HL_A_SL93K.pdb	-0.6437569856643677	0.25
7qf0.pdb	7qf0_HL_A_SL93M.pdb	-0.35081034898757935	-0.05640000104904175
7qf0.pdb	7qf0_HL_A_SL93F.pdb	-1.3974088430404663	-0.27649998664855957
7qf0.pdb	7qf0_HL_A_SL93P.pdb	-0.9219329357147217	-2.7249999046325684
7qf0.pdb	7qf0_HL_A_SL93T.pdb	-0.18173417448997498	-0.12759999930858612
7qf0.pdb	7qf0_HL_A_SL93W.pdb	-1.9064421653747559	-1.9077999591827393
7qf0.pdb	7qf0_HL_A_SL93Y.pdb	-1.118698000907898	0.3546000123023987
7qf0.pdb	7qf0_HL_A_SL93V.pdb	0.028296470642089844	-0.01979999989271164
7qf0.pdb	7qf0_HL_A_YL94A.pdb	-0.27093416452407837	-0.7680000066757202
7qf0.pdb	7qf0_HL_A_YL94R.pdb	-0.5610986948013306	-1.378499984741211
7qf0.pdb	7qf0_HL_A_YL94N.pdb	-0.7571443319320679	-0.9162999987602234
7qf0.pdb	7qf0_HL_A_YL94D.pdb	-0.872283935546875	-1.625499963760376
7qf0.pdb	7qf0_HL_A_YL94C.pdb	-0.38403940200805664	-0.6495000123977661
7qf0.pdb	7qf0_HL_A_YL94Q.pdb	-0.49691274762153625	-0.39649999141693115
7qf0.pdb	7qf0_HL_A_YL94E.pdb	0.5500117540359497	0.4867999851703644
7qf0.pdb	7qf0_HL_A_YL94G.pdb	-0.35899221897125244	-1.055400013923645
7qf0.pdb	7qf0_HL_A_YL94H.pdb	-0.4698483943939209	-0.5374000072479248
7qf0.pdb	7qf0_HL_A_YL94I.pdb	0.4357434809207916	0.003700000001117587
7qf0.pdb	7qf0_HL_A_YL94L.pdb	-0.6220597624778748	0.1404000073671341
7qf0.pdb	7qf0_HL_A_YL94K.pdb	-0.32556456327438354	-1.1222000122070312
7qf0.pdb	7qf0_HL_A_YL94M.pdb	-0.2610481083393097	-0.21850000321865082
7qf0.pdb	7qf0_HL_A_YL94F.pdb	-0.22128957509994507	0.10520000010728836
7qf0.pdb	7qf0_HL_A_YL94P.pdb	0.47771474719047546	-1.686400055885315
7qf0.pdb	7qf0_HL_A_YL94S.pdb	-0.5112515687942505	-1.0579999685287476
7qf0.pdb	7qf0_HL_A_YL94T.pdb	-0.7296692728996277	-0.8313000202178955
7qf0.pdb	7qf0_HL_A_YL94W.pdb	-0.07197341322898865	0.5468999743461609
7qf0.pdb	7qf0_HL_A_YL94V.pdb	0.699040412902832	-0.3352999985218048
7qf0.pdb	7qf0_HL_A_RA70A.pdb	-1.3475805521011353	-2.921799898147583
7qf0.pdb	7qf0_HL_A_RA70N.pdb	-1.5483393669128418	-2.900899887084961
7qf0.pdb	7qf0_HL_A_RA70D.pdb	-1.6760493516921997	-3.2400999069213867
7qf0.pdb	7qf0_HL_A_RA70C.pdb	-1.6137231588363647	-2.3213999271392822
7qf0.pdb	7qf0_HL_A_RA70Q.pdb	-1.6220778226852417	-3.224299907684326
7qf0.pdb	7qf0_HL_A_RA70E.pdb	-1.9248082637786865	-2.990499973297119
7qf0.pdb	7qf0_HL_A_RA70G.pdb	-1.3980884552001953	-2.861599922180176
7qf0.pdb	7qf0_HL_A_RA70H.pdb	-1.4127875566482544	-2.7058000564575195
7qf0.pdb	7qf0_HL_A_RA70I.pdb	-1.5719597339630127	-3.0597000122070312
7qf0.pdb	7qf0_HL_A_RA70L.pdb	-1.5624809265136719	-2.6512999534606934
7qf0.pdb	7qf0_HL_A_RA70K.pdb	-1.6974211931228638	-2.3485000133514404
7qf0.pdb	7qf0_HL_A_RA70M.pdb	-1.2124255895614624	-2.454200029373169
7qf0.pdb	7qf0_HL_A_RA70F.pdb	-1.61766517162323	-2.482800006866455
7qf0.pdb	7qf0_HL_A_RA70P.pdb	-1.6502678394317627	-1.2347999811172485
7qf0.pdb	7qf0_HL_A_RA70S.pdb	-1.4774150848388672	-2.919600009918213
7qf0.pdb	7qf0_HL_A_RA70T.pdb	-1.7905770540237427	-2.192699909210205
7qf0.pdb	7qf0_HL_A_RA70W.pdb	-1.3107125759124756	-1.628600001335144
7qf0.pdb	7qf0_HL_A_RA70Y.pdb	-1.6674423217773438	-3.9489998817443848
7qf0.pdb	7qf0_HL_A_RA70V.pdb	-1.4890687465667725	-2.2523999214172363
7qf0.pdb	7qf0_HL_A_QA76A.pdb	-0.24379833042621613	-0.49900001287460327
7qf0.pdb	7qf0_HL_A_QA76R.pdb	-0.5603164434432983	-0.007799999788403511
7qf0.pdb	7qf0_HL_A_QA76N.pdb	-0.1616823375225067	-0.46140000224113464
7qf0.pdb	7qf0_HL_A_QA76D.pdb	-0.33067962527275085	-0.6085000038146973
7qf0.pdb	7qf0_HL_A_QA76C.pdb	-0.23189453780651093	-0.2240000069141388
7qf0.pdb	7qf0_HL_A_QA76E.pdb	-0.2393704503774643	-0.5285000205039978
7qf0.pdb	7qf0_HL_A_QA76G.pdb	-0.29279065132141113	-0.5289000272750854
7qf0.pdb	7qf0_HL_A_QA76H.pdb	-1.7479110956192017	-1.3726999759674072
7qf0.pdb	7qf0_HL_A_QA76I.pdb	-0.2675275504589081	-0.021700000390410423
7qf0.pdb	7qf0_HL_A_QA76L.pdb	-0.23816365003585815	0.4593000113964081
7qf0.pdb	7qf0_HL_A_QA76K.pdb	-0.5035037994384766	0.453000009059906
7qf0.pdb	7qf0_HL_A_QA76M.pdb	-0.11483780294656754	0.6055999994277954
7qf0.pdb	7qf0_HL_A_QA76F.pdb	-2.044095754623413	-2.0536999702453613
7qf0.pdb	7qf0_HL_A_QA76P.pdb	-0.6222314834594727	-0.38670000433921814
7qf0.pdb	7qf0_HL_A_QA76S.pdb	-0.3189563751220703	-0.4507000148296356
7qf0.pdb	7qf0_HL_A_QA76T.pdb	-0.309196412563324	-0.12229999899864197
7qf0.pdb	7qf0_HL_A_QA76W.pdb	-0.2718181610107422	1.1669000387191772
7qf0.pdb	7qf0_HL_A_QA76Y.pdb	-0.7179826498031616	-0.8399999737739563
7qf0.pdb	7qf0_HL_A_QA76V.pdb	-0.2984280586242676	-0.06729999929666519
7qf0.pdb	7qf0_HL_A_TA82A.pdb	-0.10104013979434967	0.27140000462532043
7qf0.pdb	7qf0_HL_A_TA82R.pdb	0.40819886326789856	0.7275000214576721
7qf0.pdb	7qf0_HL_A_TA82N.pdb	0.014890223741531372	0.8919000029563904
7qf0.pdb	7qf0_HL_A_TA82D.pdb	-0.5288496017456055	0.08560000360012054
7qf0.pdb	7qf0_HL_A_TA82C.pdb	0.09677925705909729	0.46459999680519104
7qf0.pdb	7qf0_HL_A_TA82Q.pdb	-0.17920352518558502	0.6439999938011169
7qf0.pdb	7qf0_HL_A_TA82E.pdb	-0.22939203679561615	0.8758999705314636
7qf0.pdb	7qf0_HL_A_TA82G.pdb	0.04356682300567627	-0.1590999960899353
7qf0.pdb	7qf0_HL_A_TA82H.pdb	0.18677139282226562	1.3967000246047974
7qf0.pdb	7qf0_HL_A_TA82I.pdb	0.46001383662223816	0.7799999713897705
7qf0.pdb	7qf0_HL_A_TA82L.pdb	0.3485540449619293	0.7666000127792358
7qf0.pdb	7qf0_HL_A_TA82K.pdb	0.3744529187679291	0.942799985408783
7qf0.pdb	7qf0_HL_A_TA82M.pdb	0.8221230506896973	1.3098000288009644
7qf0.pdb	7qf0_HL_A_TA82F.pdb	0.6601126194000244	0.958899974822998
7qf0.pdb	7qf0_HL_A_TA82P.pdb	0.1299208104610443	0.9674000144004822
7qf0.pdb	7qf0_HL_A_TA82S.pdb	-0.08393977582454681	0.3001999855041504
7qf0.pdb	7qf0_HL_A_TA82W.pdb	0.42496952414512634	0.28999999165534973
7qf0.pdb	7qf0_HL_A_TA82Y.pdb	0.22310486435890198	0.6488000154495239
7qf0.pdb	7qf0_HL_A_TA82V.pdb	0.2650284469127655	0.8776999711990356
7qf0.pdb	7qf0_HL_A_GA83A.pdb	-0.29935669898986816	-1.3758000135421753
7qf0.pdb	7qf0_HL_A_GA83R.pdb	-1.8100754022598267	-0.8319000005722046
7qf0.pdb	7qf0_HL_A_GA83N.pdb	-2.1357290744781494	-3.185699939727783
7qf0.pdb	7qf0_HL_A_GA83D.pdb	-2.779069423675537	-4.791200160980225
7qf0.pdb	7qf0_HL_A_GA83C.pdb	-1.0415371656417847	-0.9422000050544739
7qf0.pdb	7qf0_HL_A_GA83Q.pdb	-0.877418041229248	-1.3805999755859375
7qf0.pdb	7qf0_HL_A_GA83E.pdb	-1.0264716148376465	-2.2590999603271484
7qf0.pdb	7qf0_HL_A_GA83H.pdb	-0.4887818396091461	-2.6113998889923096
7qf0.pdb	7qf0_HL_A_GA83I.pdb	-0.49867692589759827	-1.4881000518798828
7qf0.pdb	7qf0_HL_A_GA83L.pdb	-6.342345714569092	-6.612020015716553
7qf0.pdb	7qf0_HL_A_GA83K.pdb	-1.16183340549469	-1.1373000144958496
7qf0.pdb	7qf0_HL_A_GA83M.pdb	-0.16328275203704834	-0.5199000239372253
7qf0.pdb	7qf0_HL_A_GA83F.pdb	-1.0177539587020874	-1.4112999439239502
7qf0.pdb	7qf0_HL_A_GA83P.pdb	-1.3862513303756714	-2.139400005340576
7qf0.pdb	7qf0_HL_A_GA83S.pdb	-0.643891453742981	-1.8924000263214111
7qf0.pdb	7qf0_HL_A_GA83T.pdb	-0.7793396711349487	-2.3659000396728516
7qf0.pdb	7qf0_HL_A_GA83W.pdb	-16.685806274414062	-14.402409553527832
7qf0.pdb	7qf0_HL_A_GA83Y.pdb	-0.5675715208053589	-1.3438999652862549
7qf0.pdb	7qf0_HL_A_GA83V.pdb	-0.41699880361557007	-0.7534999847412109
7qf0.pdb	7qf0_HL_A_KA84A.pdb	-1.3388333320617676	-2.59879994392395
7qf0.pdb	7qf0_HL_A_KA84R.pdb	0.3677627146244049	0.6226999759674072
7qf0.pdb	7qf0_HL_A_KA84N.pdb	-1.6782643795013428	-2.741499900817871
7qf0.pdb	7qf0_HL_A_KA84D.pdb	-1.072603464126587	-4.016499996185303
7qf0.pdb	7qf0_HL_A_KA84C.pdb	-1.381510615348816	-2.6854000091552734
7qf0.pdb	7qf0_HL_A_KA84Q.pdb	-1.1590676307678223	-1.4617999792099
7qf0.pdb	7qf0_HL_A_KA84E.pdb	-1.431186318397522	-5.90310001373291
7qf0.pdb	7qf0_HL_A_KA84G.pdb	-1.4057186841964722	-2.7221999168395996
7qf0.pdb	7qf0_HL_A_KA84H.pdb	-3.128741502761841	-2.9723000526428223
7qf0.pdb	7qf0_HL_A_KA84I.pdb	-0.9645098447799683	-1.6685999631881714
7qf0.pdb	7qf0_HL_A_KA84L.pdb	-0.7136818170547485	-1.8030999898910522
7qf0.pdb	7qf0_HL_A_KA84M.pdb	-0.48831233382225037	-1.2201999425888062
7qf0.pdb	7qf0_HL_A_KA84F.pdb	-0.9060320854187012	-6.648550033569336
7qf0.pdb	7qf0_HL_A_KA84P.pdb	-1.066050410270691	-1.4714000225067139
7qf0.pdb	7qf0_HL_A_KA84S.pdb	-1.5410408973693848	-2.5731000900268555
7qf0.pdb	7qf0_HL_A_KA84T.pdb	-1.7968578338623047	-2.797800064086914
7qf0.pdb	7qf0_HL_A_KA84W.pdb	-20.92235565185547	-21.144609451293945
7qf0.pdb	7qf0_HL_A_KA84Y.pdb	-3.7776997089385986	-6.48006010055542
7qf0.pdb	7qf0_HL_A_KA84V.pdb	-1.131057620048523	-1.7649999856948853
7qf0.pdb	7qf0_HL_A_DA87A.pdb	-0.7608846426010132	-1.7223999500274658
7qf0.pdb	7qf0_HL_A_DA87R.pdb	-0.17390742897987366	-1.285099983215332
7qf0.pdb	7qf0_HL_A_DA87N.pdb	-0.09889039397239685	0.12330000102519989
7qf0.pdb	7qf0_HL_A_DA87C.pdb	-0.6505619287490845	-1.2890000343322754
7qf0.pdb	7qf0_HL_A_DA87Q.pdb	-0.5749629735946655	-1.3848999738693237
7qf0.pdb	7qf0_HL_A_DA87E.pdb	-0.872001051902771	-1.2719999551773071
7qf0.pdb	7qf0_HL_A_DA87G.pdb	-0.700130820274353	-1.7661999464035034
7qf0.pdb	7qf0_HL_A_DA87H.pdb	-1.378872275352478	-3.500699996948242
7qf0.pdb	7qf0_HL_A_DA87I.pdb	-0.7103490233421326	-1.8136999607086182
7qf0.pdb	7qf0_HL_A_DA87L.pdb	0.0033055394887924194	-0.6079000234603882
7qf0.pdb	7qf0_HL_A_DA87K.pdb	-0.7136285305023193	-1.2998000383377075
7qf0.pdb	7qf0_HL_A_DA87M.pdb	-0.04518577456474304	-0.8981000185012817
7qf0.pdb	7qf0_HL_A_DA87F.pdb	-0.559173583984375	-0.8722000122070312
7qf0.pdb	7qf0_HL_A_DA87P.pdb	-1.1911232471466064	-2.950200080871582
7qf0.pdb	7qf0_HL_A_DA87S.pdb	-0.8761343955993652	-1.0986000299453735
7qf0.pdb	7qf0_HL_A_DA87T.pdb	-0.7824234962463379	-1.5922000408172607
7qf0.pdb	7qf0_HL_A_DA87W.pdb	-2.2885892391204834	-2.4433999061584473
7qf0.pdb	7qf0_HL_A_DA87Y.pdb	-2.1676111221313477	-3.3364999294281006
7qf0.pdb	7qf0_HL_A_DA87V.pdb	-0.687468409538269	-1.7230000495910645
7qf0.pdb	7qf0_HL_A_YA88A.pdb	-1.05288565158844	-1.733299970626831
7qf0.pdb	7qf0_HL_A_YA88R.pdb	-0.5877480506896973	-1.7659000158309937
7qf0.pdb	7qf0_HL_A_YA88N.pdb	-1.1791709661483765	-1.8703999519348145
7qf0.pdb	7qf0_HL_A_YA88D.pdb	-1.5580732822418213	-1.933899998664856
7qf0.pdb	7qf0_HL_A_YA88C.pdb	-1.116377830505371	-1.618399977684021
7qf0.pdb	7qf0_HL_A_YA88Q.pdb	-0.6025475263595581	-1.5907000303268433
7qf0.pdb	7qf0_HL_A_YA88E.pdb	-0.8661561012268066	-2.461699962615967
7qf0.pdb	7qf0_HL_A_YA88G.pdb	-1.1835017204284668	-1.7662999629974365
7qf0.pdb	7qf0_HL_A_YA88H.pdb	-1.2927089929580688	-1.812600016593933
7qf0.pdb	7qf0_HL_A_YA88I.pdb	-0.9633423089981079	-1.343400001525879
7qf0.pdb	7qf0_HL_A_YA88L.pdb	-0.7215425968170166	-1.1593999862670898
7qf0.pdb	7qf0_HL_A_YA88K.pdb	-0.6491310596466064	-0.2273000031709671
7qf0.pdb	7qf0_HL_A_YA88M.pdb	-0.43892261385917664	-1.256100058555603
7qf0.pdb	7qf0_HL_A_YA88F.pdb	-0.801479697227478	-0.351500004529953
7qf0.pdb	7qf0_HL_A_YA88P.pdb	-1.24945068359375	-1.9076999425888062
7qf0.pdb	7qf0_HL_A_YA88S.pdb	-1.2134813070297241	-1.9253000020980835
7qf0.pdb	7qf0_HL_A_YA88T.pdb	-1.105879783630371	-1.6800999641418457
7qf0.pdb	7qf0_HL_A_YA88W.pdb	-2.6601743698120117	-3.1891000270843506
7qf0.pdb	7qf0_HL_A_YA88V.pdb	-1.1024032831192017	-1.6496000289916992
7qf0.pdb	7qf0_HL_A_YA120A.pdb	-0.1394210159778595	-2.0148000717163086
7qf0.pdb	7qf0_HL_A_YA120R.pdb	0.6871947050094604	0.3319000005722046
7qf0.pdb	7qf0_HL_A_YA120N.pdb	-0.3681190013885498	-1.8726999759674072
7qf0.pdb	7qf0_HL_A_YA120D.pdb	-0.4337931275367737	-2.713599920272827
7qf0.pdb	7qf0_HL_A_YA120C.pdb	-0.11175595223903656	-2.000999927520752
7qf0.pdb	7qf0_HL_A_YA120Q.pdb	-0.5132541656494141	-1.651900053024292
7qf0.pdb	7qf0_HL_A_YA120E.pdb	-0.5272592902183533	-2.4170000553131104
7qf0.pdb	7qf0_HL_A_YA120G.pdb	0.028421521186828613	-2.0446999073028564
7qf0.pdb	7qf0_HL_A_YA120H.pdb	-0.42026686668395996	-1.4984999895095825
7qf0.pdb	7qf0_HL_A_YA120I.pdb	-0.5109733939170837	-1.857300043106079
7qf0.pdb	7qf0_HL_A_YA120L.pdb	-0.14800429344177246	-1.5911999940872192
7qf0.pdb	7qf0_HL_A_YA120K.pdb	-0.2816314399242401	-0.8367999792098999
7qf0.pdb	7qf0_HL_A_YA120M.pdb	0.5440353155136108	-1.3712999820709229
7qf0.pdb	7qf0_HL_A_YA120F.pdb	0.05286344885826111	-1.0225000381469727
7qf0.pdb	7qf0_HL_A_YA120P.pdb	-0.17399665713310242	-1.9631999731063843
7qf0.pdb	7qf0_HL_A_YA120S.pdb	-0.21371150016784668	-1.9955999851226807
7qf0.pdb	7qf0_HL_A_YA120T.pdb	-0.5371729135513306	-1.9872000217437744
7qf0.pdb	7qf0_HL_A_YA120W.pdb	0.19494140148162842	-1.9522000551223755
7qf0.pdb	7qf0_HL_A_YA120V.pdb	-0.3746755123138428	-2.000999927520752
7qf0.pdb	7qf0_HL_A_LA122A.pdb	-0.5954772233963013	-1.8797999620437622
7qf0.pdb	7qf0_HL_A_LA122R.pdb	-1.6652511358261108	-0.7239000201225281
7qf0.pdb	7qf0_HL_A_LA122N.pdb	-1.0015043020248413	-1.8654999732971191
7qf0.pdb	7qf0_HL_A_LA122D.pdb	-1.2844011783599854	-4.383999824523926
7qf0.pdb	7qf0_HL_A_LA122C.pdb	-0.8763142824172974	-1.4251999855041504
7qf0.pdb	7qf0_HL_A_LA122Q.pdb	-0.8685601949691772	-2.632499933242798
7qf0.pdb	7qf0_HL_A_LA122E.pdb	-0.9587944746017456	-4.81879997253418
7qf0.pdb	7qf0_HL_A_LA122G.pdb	-0.6149517297744751	-1.996899962425232
7qf0.pdb	7qf0_HL_A_LA122H.pdb	-4.524123191833496	-6.809410095214844
7qf0.pdb	7qf0_HL_A_LA122I.pdb	-0.263171523809433	-0.5357999801635742
7qf0.pdb	7qf0_HL_A_LA122K.pdb	-0.7788609266281128	-1.3985999822616577
7qf0.pdb	7qf0_HL_A_LA122M.pdb	-0.023650825023651123	0.4309000074863434
7qf0.pdb	7qf0_HL_A_LA122F.pdb	-12.213347434997559	-9.17492961883545
7qf0.pdb	7qf0_HL_A_LA122P.pdb	-0.836439847946167	-1.877500057220459
7qf0.pdb	7qf0_HL_A_LA122S.pdb	-0.8669837713241577	-1.9091999530792236
7qf0.pdb	7qf0_HL_A_LA122T.pdb	-0.8632696866989136	-1.219099998474121
7qf0.pdb	7qf0_HL_A_LA122W.pdb	-20.108076095581055	-19.369630813598633
7qf0.pdb	7qf0_HL_A_LA122Y.pdb	-20.275901794433594	-18.26519012451172
7qf0.pdb	7qf0_HL_A_LA122V.pdb	-0.5897362232208252	-1.2268999814987183
7qf0.pdb	7qf0_HL_A_RA124A.pdb	0.025633513927459717	0.1274999976158142
7qf0.pdb	7qf0_HL_A_RA124N.pdb	-0.16467642784118652	0.1290999948978424
7qf0.pdb	7qf0_HL_A_RA124D.pdb	-0.5620869398117065	0.4472000002861023
7qf0.pdb	7qf0_HL_A_RA124C.pdb	0.08286574482917786	0.10989999771118164
7qf0.pdb	7qf0_HL_A_RA124Q.pdb	-0.3436601161956787	0.14869999885559082
7qf0.pdb	7qf0_HL_A_RA124E.pdb	-0.5107541084289551	0.5534999966621399
7qf0.pdb	7qf0_HL_A_RA124G.pdb	0.052749454975128174	0.19939999282360077
7qf0.pdb	7qf0_HL_A_RA124H.pdb	-0.2741788625717163	-0.043699998408555984
7qf0.pdb	7qf0_HL_A_RA124I.pdb	-0.2140527367591858	-0.11760000139474869
7qf0.pdb	7qf0_HL_A_RA124L.pdb	0.1729041337966919	0.0940999984741211
7qf0.pdb	7qf0_HL_A_RA124K.pdb	-0.15312868356704712	0.05429999902844429
7qf0.pdb	7qf0_HL_A_RA124M.pdb	0.22790145874023438	0.0649000033736229
7qf0.pdb	7qf0_HL_A_RA124F.pdb	0.10573041439056396	0.16050000488758087
7qf0.pdb	7qf0_HL_A_RA124P.pdb	-0.07749532163143158	0.2214999943971634
7qf0.pdb	7qf0_HL_A_RA124S.pdb	-0.2066298872232437	0.17350000143051147
7qf0.pdb	7qf0_HL_A_RA124T.pdb	-0.31421977281570435	-0.08940000087022781
7qf0.pdb	7qf0_HL_A_RA124W.pdb	-0.1560766100883484	0.08009999990463257
7qf0.pdb	7qf0_HL_A_RA124Y.pdb	-0.07592593133449554	0.16779999434947968
7qf0.pdb	7qf0_HL_A_RA124V.pdb	-0.1680721640586853	-0.05829999968409538
7qf0.pdb	7qf0_HL_A_KA125A.pdb	-0.28176721930503845	0.2655999958515167
7qf0.pdb	7qf0_HL_A_KA125R.pdb	-0.3923647701740265	-0.26499998569488525
7qf0.pdb	7qf0_HL_A_KA125N.pdb	-0.4222085177898407	0.5965999960899353
7qf0.pdb	7qf0_HL_A_KA125D.pdb	-0.46700620651245117	1.4026999473571777
7qf0.pdb	7qf0_HL_A_KA125C.pdb	-0.17174795269966125	0.3010999858379364
7qf0.pdb	7qf0_HL_A_KA125Q.pdb	0.0005581974983215332	1.1449999809265137
7qf0.pdb	7qf0_HL_A_KA125E.pdb	0.07153359055519104	1.6311999559402466
7qf0.pdb	7qf0_HL_A_KA125G.pdb	-0.34285256266593933	0.029400000348687172
7qf0.pdb	7qf0_HL_A_KA125H.pdb	-0.29877379536628723	0.1356000006198883
7qf0.pdb	7qf0_HL_A_KA125I.pdb	-0.0037778764963150024	0.3077999949455261
7qf0.pdb	7qf0_HL_A_KA125L.pdb	0.29242268204689026	0.5249000191688538
7qf0.pdb	7qf0_HL_A_KA125M.pdb	0.2689873278141022	0.439300000667572
7qf0.pdb	7qf0_HL_A_KA125F.pdb	0.019475728273391724	0.7297999858856201
7qf0.pdb	7qf0_HL_A_KA125P.pdb	0.18343117833137512	0.3702999949455261
7qf0.pdb	7qf0_HL_A_KA125S.pdb	-0.4219370484352112	0.036400001496076584
7qf0.pdb	7qf0_HL_A_KA125T.pdb	-0.4294368624687195	0.30390000343322754
7qf0.pdb	7qf0_HL_A_KA125W.pdb	0.6205736398696899	0.4787999987602234
7qf0.pdb	7qf0_HL_A_KA125Y.pdb	-0.06651383638381958	0.703499972820282
7qf0.pdb	7qf0_HL_A_KA125V.pdb	-0.05191713571548462	0.47040000557899475
7qf0.pdb	7qf0_HL_A_NA127A.pdb	0.0016568005084991455	0.1453000009059906
7qf0.pdb	7qf0_HL_A_NA127R.pdb	-0.07517094910144806	0.6654000282287598
7qf0.pdb	7qf0_HL_A_NA127D.pdb	0.09223929047584534	0.13699999451637268
7qf0.pdb	7qf0_HL_A_NA127C.pdb	-0.18590006232261658	0.21559999883174896
7qf0.pdb	7qf0_HL_A_NA127Q.pdb	0.1386289894580841	0.31369999051094055
7qf0.pdb	7qf0_HL_A_NA127E.pdb	-0.4700929522514343	0.3921000063419342
7qf0.pdb	7qf0_HL_A_NA127G.pdb	-0.1176900565624237	0.11089999973773956
7qf0.pdb	7qf0_HL_A_NA127H.pdb	-0.16858552396297455	0.029400000348687172
7qf0.pdb	7qf0_HL_A_NA127I.pdb	-0.2771840989589691	0.11320000141859055
7qf0.pdb	7qf0_HL_A_NA127L.pdb	0.3178880512714386	0.7016000151634216
7qf0.pdb	7qf0_HL_A_NA127K.pdb	-0.26053714752197266	0.7268999814987183
7qf0.pdb	7qf0_HL_A_NA127M.pdb	0.06980171799659729	0.24040000140666962
7qf0.pdb	7qf0_HL_A_NA127F.pdb	-0.199010968208313	0.1103999987244606
7qf0.pdb	7qf0_HL_A_NA127P.pdb	-0.16290158033370972	0.5601000189781189
7qf0.pdb	7qf0_HL_A_NA127S.pdb	-0.24436020851135254	0.20229999721050262
7qf0.pdb	7qf0_HL_A_NA127T.pdb	-0.4944305717945099	0.04430000111460686
7qf0.pdb	7qf0_HL_A_NA127W.pdb	0.2751719057559967	0.06129999831318855
7qf0.pdb	7qf0_HL_A_NA127Y.pdb	-0.23752625286579132	0.12039999663829803
7qf0.pdb	7qf0_HL_A_NA127V.pdb	-0.02172476053237915	0.12540000677108765
7qf0.pdb	7qf0_HL_A_YA140A.pdb	-0.9206756353378296	-1.7559000253677368
7qf0.pdb	7qf0_HL_A_YA140R.pdb	-1.1301640272140503	-2.4428000450134277
7qf0.pdb	7qf0_HL_A_YA140N.pdb	-1.2594740390777588	-1.9809999465942383
7qf0.pdb	7qf0_HL_A_YA140D.pdb	-1.4089162349700928	-1.1333999633789062
7qf0.pdb	7qf0_HL_A_YA140C.pdb	-0.8945318460464478	-1.7346999645233154
7qf0.pdb	7qf0_HL_A_YA140Q.pdb	-0.9859920740127563	-1.6490000486373901
7qf0.pdb	7qf0_HL_A_YA140E.pdb	-1.026857852935791	-0.4977000057697296
7qf0.pdb	7qf0_HL_A_YA140G.pdb	-0.9928719997406006	-1.7929999828338623
7qf0.pdb	7qf0_HL_A_YA140H.pdb	-0.9734141826629639	-0.6272000074386597
7qf0.pdb	7qf0_HL_A_YA140I.pdb	-0.7873548269271851	-1.6993000507354736
7qf0.pdb	7qf0_HL_A_YA140L.pdb	-0.6331523656845093	-1.6223000288009644
7qf0.pdb	7qf0_HL_A_YA140K.pdb	-1.1392881870269775	-1.7773000001907349
7qf0.pdb	7qf0_HL_A_YA140M.pdb	-1.1137442588806152	-1.751099944114685
7qf0.pdb	7qf0_HL_A_YA140F.pdb	-0.648234486579895	-1.1855000257492065
7qf0.pdb	7qf0_HL_A_YA140P.pdb	-1.3148193359375	-1.823799967765808
7qf0.pdb	7qf0_HL_A_YA140S.pdb	-1.1077394485473633	-1.7863999605178833
7qf0.pdb	7qf0_HL_A_YA140T.pdb	-1.1879501342773438	-1.7132999897003174
7qf0.pdb	7qf0_HL_A_YA140W.pdb	-0.4007096290588379	-0.7559000253677368
7qf0.pdb	7qf0_HL_A_YA140V.pdb	-0.8692445755004883	-1.6770999431610107
7qf0.pdb	7qf0_HL_A_QA141A.pdb	0.10896790027618408	-0.9221000075340271
7qf0.pdb	7qf0_HL_A_QA141R.pdb	-0.034408435225486755	-1.179900050163269
7qf0.pdb	7qf0_HL_A_QA141N.pdb	-0.18030798435211182	-0.024000000208616257
7qf0.pdb	7qf0_HL_A_QA141D.pdb	-0.20288866758346558	-0.2953999936580658
7qf0.pdb	7qf0_HL_A_QA141C.pdb	0.028277933597564697	-0.8823000192642212
7qf0.pdb	7qf0_HL_A_QA141E.pdb	0.15985509753227234	0.6786999702453613
7qf0.pdb	7qf0_HL_A_QA141G.pdb	0.07396867871284485	-1.1447999477386475
7qf0.pdb	7qf0_HL_A_QA141H.pdb	0.035462141036987305	-1.2506999969482422
7qf0.pdb	7qf0_HL_A_QA141I.pdb	0.20793122053146362	-0.7102000117301941
7qf0.pdb	7qf0_HL_A_QA141L.pdb	0.165673166513443	-0.8068000078201294
7qf0.pdb	7qf0_HL_A_QA141K.pdb	0.015472739934921265	-1.0842000246047974
7qf0.pdb	7qf0_HL_A_QA141M.pdb	0.4052371084690094	-0.8489999771118164
7qf0.pdb	7qf0_HL_A_QA141F.pdb	0.10946938395500183	-0.8881999850273132
7qf0.pdb	7qf0_HL_A_QA141P.pdb	0.1685670018196106	-0.8184999823570251
7qf0.pdb	7qf0_HL_A_QA141S.pdb	-0.1183868795633316	-1.0456000566482544
7qf0.pdb	7qf0_HL_A_QA141T.pdb	-0.18470098078250885	-1.062399983406067
7qf0.pdb	7qf0_HL_A_QA141W.pdb	0.2055337131023407	-1.0255999565124512
7qf0.pdb	7qf0_HL_A_QA141Y.pdb	-0.04462093114852905	-0.9312999844551086
7qf0.pdb	7qf0_HL_A_QA141V.pdb	0.20049944519996643	-0.6031000018119812
7qf0.pdb	7qf0_HL_A_AA142R.pdb	-4.267512321472168	-4.457699775695801
7qf0.pdb	7qf0_HL_A_AA142N.pdb	-0.15288189053535461	-0.03999999910593033
7qf0.pdb	7qf0_HL_A_AA142D.pdb	-1.2914758920669556	0.004100000020116568
7qf0.pdb	7qf0_HL_A_AA142C.pdb	-0.17376865446567535	-0.12049999833106995
7qf0.pdb	7qf0_HL_A_AA142Q.pdb	-0.08803872764110565	-1.0849000215530396
7qf0.pdb	7qf0_HL_A_AA142E.pdb	-3.7382662296295166	-1.070199966430664
7qf0.pdb	7qf0_HL_A_AA142G.pdb	-0.22918657958507538	-0.7567999958992004
7qf0.pdb	7qf0_HL_A_AA142H.pdb	0.10741311311721802	-0.8108000159263611
7qf0.pdb	7qf0_HL_A_AA142I.pdb	-5.017463684082031	-5.839409828186035
7qf0.pdb	7qf0_HL_A_AA142L.pdb	-0.4362918734550476	-0.7350999712944031
7qf0.pdb	7qf0_HL_A_AA142K.pdb	-1.517782211303711	-2.7476000785827637
7qf0.pdb	7qf0_HL_A_AA142M.pdb	-2.365065813064575	-1.1114000082015991
7qf0.pdb	7qf0_HL_A_AA142F.pdb	-6.095742702484131	-6.416830062866211
7qf0.pdb	7qf0_HL_A_AA142P.pdb	-0.7084594368934631	-0.6186000108718872
7qf0.pdb	7qf0_HL_A_AA142S.pdb	-0.2957081198692322	-0.33469998836517334
7qf0.pdb	7qf0_HL_A_AA142T.pdb	-4.5119309425354	-3.2841999530792236
7qf0.pdb	7qf0_HL_A_AA142W.pdb	-12.74346923828125	-10.048720359802246
7qf0.pdb	7qf0_HL_A_AA142Y.pdb	-7.5548810958862305	-6.751830101013184
7qf0.pdb	7qf0_HL_A_AA142V.pdb	-4.1538567543029785	-2.6679999828338623
7qf0.pdb	7qf0_HL_A_GA143A.pdb	-0.4486481249332428	-0.27149999141693115
7qf0.pdb	7qf0_HL_A_GA143R.pdb	-0.4119269847869873	-1.5467000007629395
7qf0.pdb	7qf0_HL_A_GA143N.pdb	-0.8578306436538696	-1.4002000093460083
7qf0.pdb	7qf0_HL_A_GA143D.pdb	-0.8030734062194824	-0.3686000108718872
7qf0.pdb	7qf0_HL_A_GA143C.pdb	-0.620384693145752	-0.45249998569488525
7qf0.pdb	7qf0_HL_A_GA143Q.pdb	-0.6671555638313293	-1.4316999912261963
7qf0.pdb	7qf0_HL_A_GA143E.pdb	-1.3396492004394531	-1.1687999963760376
7qf0.pdb	7qf0_HL_A_GA143H.pdb	-1.7963987588882446	-1.3050999641418457
7qf0.pdb	7qf0_HL_A_GA143I.pdb	-4.3409929275512695	-4.339900016784668
7qf0.pdb	7qf0_HL_A_GA143L.pdb	-2.6407063007354736	-1.9607000350952148
7qf0.pdb	7qf0_HL_A_GA143K.pdb	-1.2809418439865112	-0.8851000070571899
7qf0.pdb	7qf0_HL_A_GA143M.pdb	-0.4025847911834717	-0.3237999975681305
7qf0.pdb	7qf0_HL_A_GA143F.pdb	-2.230278968811035	-1.5052000284194946
7qf0.pdb	7qf0_HL_A_GA143P.pdb	-0.8530910015106201	-1.29830002784729
7qf0.pdb	7qf0_HL_A_GA143S.pdb	-0.4762740135192871	-0.9243999719619751
7qf0.pdb	7qf0_HL_A_GA143T.pdb	-0.2778155207633972	-2.1110999584198
7qf0.pdb	7qf0_HL_A_GA143W.pdb	-2.187432050704956	-1.2379000186920166
7qf0.pdb	7qf0_HL_A_GA143Y.pdb	-2.8259434700012207	-1.899999976158142
7qf0.pdb	7qf0_HL_A_GA143V.pdb	-1.6541000604629517	-1.0059000253677368
7qf0.pdb	7qf0_HL_A_EA151A.pdb	0.0180625319480896	-0.7141000032424927
7qf0.pdb	7qf0_HL_A_EA151R.pdb	-0.6379210948944092	-0.5884000062942505
7qf0.pdb	7qf0_HL_A_EA151N.pdb	-0.049901098012924194	-0.6682000160217285
7qf0.pdb	7qf0_HL_A_EA151D.pdb	-0.1418617218732834	-0.6211000084877014
7qf0.pdb	7qf0_HL_A_EA151C.pdb	-0.5564769506454468	-0.5151000022888184
7qf0.pdb	7qf0_HL_A_EA151Q.pdb	-0.056944072246551514	-0.3725000023841858
7qf0.pdb	7qf0_HL_A_EA151G.pdb	-0.15840137004852295	-0.698199987411499
7qf0.pdb	7qf0_HL_A_EA151H.pdb	-0.6471153497695923	-0.48100000619888306
7qf0.pdb	7qf0_HL_A_EA151I.pdb	-0.1730491816997528	-0.5838000178337097
7qf0.pdb	7qf0_HL_A_EA151L.pdb	-0.24214747548103333	-0.5615000128746033
7qf0.pdb	7qf0_HL_A_EA151K.pdb	-0.4662312865257263	-0.5706999897956848
7qf0.pdb	7qf0_HL_A_EA151M.pdb	-0.181916743516922	-0.5782999992370605
7qf0.pdb	7qf0_HL_A_EA151F.pdb	-0.22602549195289612	-0.7756999731063843
7qf0.pdb	7qf0_HL_A_EA151P.pdb	-0.022665053606033325	-0.7317000031471252
7qf0.pdb	7qf0_HL_A_EA151S.pdb	-0.21491321921348572	-0.7074999809265137
7qf0.pdb	7qf0_HL_A_EA151T.pdb	-0.47416114807128906	-0.7373999953269958
7qf0.pdb	7qf0_HL_A_EA151W.pdb	-0.15381845831871033	-0.7074999809265137
7qf0.pdb	7qf0_HL_A_EA151Y.pdb	-0.3252836763858795	-0.6859999895095825
7qf0.pdb	7qf0_HL_A_EA151V.pdb	-0.23690465092658997	-0.7305999994277954
7qf0.pdb	7qf0_HL_A_FA153A.pdb	-1.975296974182129	-1.4381999969482422
7qf0.pdb	7qf0_HL_A_FA153R.pdb	-1.8137826919555664	-1.110700011253357
7qf0.pdb	7qf0_HL_A_FA153N.pdb	-1.859239101409912	-1.427899956703186
7qf0.pdb	7qf0_HL_A_FA153D.pdb	-1.9052575826644897	-1.25409996509552
7qf0.pdb	7qf0_HL_A_FA153C.pdb	-1.8538333177566528	-1.3782999515533447
7qf0.pdb	7qf0_HL_A_FA153Q.pdb	-1.8673930168151855	-1.3765000104904175
7qf0.pdb	7qf0_HL_A_FA153E.pdb	-1.800246000289917	-1.177899956703186
7qf0.pdb	7qf0_HL_A_FA153G.pdb	-1.9688575267791748	-1.4810999631881714
7qf0.pdb	7qf0_HL_A_FA153H.pdb	-1.8372020721435547	-1.4210000038146973
7qf0.pdb	7qf0_HL_A_FA153I.pdb	-1.7052596807479858	-1.3138999938964844
7qf0.pdb	7qf0_HL_A_FA153L.pdb	-0.9819998741149902	-0.84579998254776
7qf0.pdb	7qf0_HL_A_FA153K.pdb	-1.7909945249557495	-0.9603000283241272
7qf0.pdb	7qf0_HL_A_FA153M.pdb	-0.7280182838439941	-0.09780000150203705
7qf0.pdb	7qf0_HL_A_FA153P.pdb	-1.6978754997253418	-1.4378999471664429
7qf0.pdb	7qf0_HL_A_FA153S.pdb	-2.16058611869812	-1.4387999773025513
7qf0.pdb	7qf0_HL_A_FA153T.pdb	-2.040611982345581	-1.4606000185012817
7qf0.pdb	7qf0_HL_A_FA153W.pdb	-0.3690111041069031	0.23749999701976776
7qf0.pdb	7qf0_HL_A_FA153Y.pdb	-1.058098554611206	-1.049399971961975
7qf0.pdb	7qf0_HL_A_FA153V.pdb	-1.7113265991210938	-1.4365999698638916
7qf0.pdb	7qf0_HL_A_NA154A.pdb	-1.5372557640075684	-3.7685000896453857
7qf0.pdb	7qf0_HL_A_NA154R.pdb	-2.1531100273132324	-4.295899868011475
7qf0.pdb	7qf0_HL_A_NA154D.pdb	-0.9757680892944336	-1.7925000190734863
7qf0.pdb	7qf0_HL_A_NA154C.pdb	-0.8522168397903442	-2.9983999729156494
7qf0.pdb	7qf0_HL_A_NA154Q.pdb	-3.3622822761535645	-4.46750020980835
7qf0.pdb	7qf0_HL_A_NA154E.pdb	-0.6275835037231445	-3.8696999549865723
7qf0.pdb	7qf0_HL_A_NA154G.pdb	-1.5424604415893555	-3.907099962234497
7qf0.pdb	7qf0_HL_A_NA154H.pdb	-0.97050940990448	-3.983299970626831
7qf0.pdb	7qf0_HL_A_NA154I.pdb	-1.268384575843811	-3.5585999488830566
7qf0.pdb	7qf0_HL_A_NA154L.pdb	-1.9689735174179077	-4.141900062561035
7qf0.pdb	7qf0_HL_A_NA154K.pdb	-1.754571795463562	-3.7509000301361084
7qf0.pdb	7qf0_HL_A_NA154M.pdb	-0.8266810178756714	-3.2802000045776367
7qf0.pdb	7qf0_HL_A_NA154F.pdb	-1.9672534465789795	-4.753499984741211
7qf0.pdb	7qf0_HL_A_NA154P.pdb	-1.813256025314331	-4.52400016784668
7qf0.pdb	7qf0_HL_A_NA154S.pdb	-1.1274268627166748	-3.66729998588562
7qf0.pdb	7qf0_HL_A_NA154T.pdb	-1.8959872722625732	-2.9814000129699707
7qf0.pdb	7qf0_HL_A_NA154W.pdb	-1.6427886486053467	-3.3757998943328857
7qf0.pdb	7qf0_HL_A_NA154Y.pdb	-2.1704466342926025	-3.817500114440918
7qf0.pdb	7qf0_HL_A_NA154V.pdb	-1.1138300895690918	-3.523400068283081
7qf0.pdb	7qf0_HL_A_YA156A.pdb	-0.528200089931488	-0.6039000153541565
7qf0.pdb	7qf0_HL_A_YA156R.pdb	-0.7319447994232178	0.7335000038146973
7qf0.pdb	7qf0_HL_A_YA156N.pdb	-0.5421029925346375	-0.5823000073432922
7qf0.pdb	7qf0_HL_A_YA156D.pdb	-0.725125789642334	-0.10980000346899033
7qf0.pdb	7qf0_HL_A_YA156C.pdb	-0.37735715508461	-0.5131999850273132
7qf0.pdb	7qf0_HL_A_YA156Q.pdb	-0.9996522665023804	0.41769999265670776
7qf0.pdb	7qf0_HL_A_YA156E.pdb	-0.824286699295044	-0.11309999972581863
7qf0.pdb	7qf0_HL_A_YA156G.pdb	-0.31661754846572876	-0.8777999877929688
7qf0.pdb	7qf0_HL_A_YA156H.pdb	-0.39530086517333984	-0.039799999445676804
7qf0.pdb	7qf0_HL_A_YA156I.pdb	-0.4824191927909851	-0.11379999667406082
7qf0.pdb	7qf0_HL_A_YA156L.pdb	-0.03222280740737915	-0.024800000712275505
7qf0.pdb	7qf0_HL_A_YA156K.pdb	-0.35986775159835815	0.5706999897956848
7qf0.pdb	7qf0_HL_A_YA156M.pdb	-0.025030314922332764	0.424699991941452
7qf0.pdb	7qf0_HL_A_YA156F.pdb	-0.4079718589782715	0.25200000405311584
7qf0.pdb	7qf0_HL_A_YA156P.pdb	-0.4745243191719055	-0.7021999955177307
7qf0.pdb	7qf0_HL_A_YA156S.pdb	-0.6661189794540405	-0.7402999997138977
7qf0.pdb	7qf0_HL_A_YA156T.pdb	-0.5651358366012573	-0.13570000231266022
7qf0.pdb	7qf0_HL_A_YA156W.pdb	-0.21003219485282898	1.124500036239624
7qf0.pdb	7qf0_HL_A_YA156V.pdb	-0.3954034149646759	-0.07859999686479568
7qf0.pdb	7qf0_HL_A_QA160A.pdb	0.307488352060318	-1.2573000192642212
7qf0.pdb	7qf0_HL_A_QA160R.pdb	-0.18109586834907532	-1.1331000328063965
7qf0.pdb	7qf0_HL_A_QA160N.pdb	-0.19595228135585785	-1.0135999917984009
7qf0.pdb	7qf0_HL_A_QA160D.pdb	-0.14447352290153503	-2.9583001136779785
7qf0.pdb	7qf0_HL_A_QA160C.pdb	0.3728538453578949	-0.6998999714851379
7qf0.pdb	7qf0_HL_A_QA160E.pdb	-0.08264932036399841	-1.2584999799728394
7qf0.pdb	7qf0_HL_A_QA160G.pdb	0.2462151050567627	-1.7891000509262085
7qf0.pdb	7qf0_HL_A_QA160H.pdb	-7.709082126617432	-5.494100093841553
7qf0.pdb	7qf0_HL_A_QA160I.pdb	0.6874665021896362	-0.25529998540878296
7qf0.pdb	7qf0_HL_A_QA160L.pdb	1.169003963470459	0.6766999959945679
7qf0.pdb	7qf0_HL_A_QA160K.pdb	0.7759150266647339	1.1819000244140625
7qf0.pdb	7qf0_HL_A_QA160M.pdb	1.5326942205429077	0.9004999995231628
7qf0.pdb	7qf0_HL_A_QA160F.pdb	-0.24420830607414246	-2.096299886703491
7qf0.pdb	7qf0_HL_A_QA160P.pdb	0.45031288266181946	-1.5963000059127808
7qf0.pdb	7qf0_HL_A_QA160S.pdb	0.19103044271469116	-1.444700002670288
7qf0.pdb	7qf0_HL_A_QA160T.pdb	0.2601693868637085	-1.0264999866485596
7qf0.pdb	7qf0_HL_A_QA160W.pdb	0.21880441904067993	-2.5429000854492188
7qf0.pdb	7qf0_HL_A_QA160Y.pdb	0.5866372585296631	-1.1654000282287598
7qf0.pdb	7qf0_HL_A_QA160V.pdb	0.600907564163208	-0.40070000290870667
7qf0.pdb	7qf0_HL_A_SA161A.pdb	-0.06699274480342865	-0.12129999697208405
7qf0.pdb	7qf0_HL_A_SA161R.pdb	0.09408900141716003	0.011099999770522118
7qf0.pdb	7qf0_HL_A_SA161N.pdb	-0.08699065446853638	-0.1761000007390976
7qf0.pdb	7qf0_HL_A_SA161D.pdb	0.10789012908935547	-0.17509999871253967
7qf0.pdb	7qf0_HL_A_SA161C.pdb	-0.06691718101501465	-0.01769999973475933
7qf0.pdb	7qf0_HL_A_SA161Q.pdb	-0.19155734777450562	-0.057500001043081284
7qf0.pdb	7qf0_HL_A_SA161E.pdb	0.013928845524787903	-0.1347000002861023
7qf0.pdb	7qf0_HL_A_SA161G.pdb	-0.09617389738559723	-0.18029999732971191
7qf0.pdb	7qf0_HL_A_SA161H.pdb	0.05770102143287659	-0.12479999661445618
7qf0.pdb	7qf0_HL_A_SA161I.pdb	-0.18244469165802002	-0.00559999980032444
7qf0.pdb	7qf0_HL_A_SA161L.pdb	0.07988497614860535	0.09870000183582306
7qf0.pdb	7qf0_HL_A_SA161K.pdb	-0.08148793876171112	-0.007199999876320362
7qf0.pdb	7qf0_HL_A_SA161M.pdb	0.5124243497848511	0.015300000086426735
7qf0.pdb	7qf0_HL_A_SA161F.pdb	0.1539631485939026	0.7702999711036682
7qf0.pdb	7qf0_HL_A_SA161P.pdb	-0.07398290932178497	-0.015399999916553497
7qf0.pdb	7qf0_HL_A_SA161T.pdb	-0.2610175311565399	0.01810000091791153
7qf0.pdb	7qf0_HL_A_SA161W.pdb	0.4094744026660919	0.8885999917984009
7qf0.pdb	7qf0_HL_A_SA161Y.pdb	0.5197223424911499	1.0980000495910645
7qf0.pdb	7qf0_HL_A_SA161V.pdb	-0.09589624404907227	-0.04729999974370003
7qf0.pdb	7qf0_HL_A_YA162A.pdb	0.13796329498291016	0.0731000006198883
7qf0.pdb	7qf0_HL_A_YA162R.pdb	-0.009261280298233032	0.3409999907016754
7qf0.pdb	7qf0_HL_A_YA162N.pdb	0.1001369059085846	-0.1103999987244606
7qf0.pdb	7qf0_HL_A_YA162D.pdb	-0.23292119801044464	-0.382999986410141
7qf0.pdb	7qf0_HL_A_YA162C.pdb	0.2655731737613678	0.06300000101327896
7qf0.pdb	7qf0_HL_A_YA162Q.pdb	-0.05471396446228027	-0.11050000041723251
7qf0.pdb	7qf0_HL_A_YA162E.pdb	-0.028065040707588196	-0.2831000089645386
7qf0.pdb	7qf0_HL_A_YA162G.pdb	0.292063444852829	0.1096000000834465
7qf0.pdb	7qf0_HL_A_YA162H.pdb	0.054327160120010376	-0.07500000298023224
7qf0.pdb	7qf0_HL_A_YA162I.pdb	0.2773112952709198	-0.08749999850988388
7qf0.pdb	7qf0_HL_A_YA162L.pdb	0.30527463555336	0.05640000104904175
7qf0.pdb	7qf0_HL_A_YA162K.pdb	0.09378015995025635	0.054999999701976776
7qf0.pdb	7qf0_HL_A_YA162M.pdb	0.3442126214504242	0.03759999945759773
7qf0.pdb	7qf0_HL_A_YA162F.pdb	0.23549729585647583	-0.011099999770522118
7qf0.pdb	7qf0_HL_A_YA162P.pdb	-0.014068901538848877	0.003000000026077032
7qf0.pdb	7qf0_HL_A_YA162S.pdb	0.09254294633865356	0.05040000006556511
7qf0.pdb	7qf0_HL_A_YA162T.pdb	0.1488073468208313	0.025499999523162842
7qf0.pdb	7qf0_HL_A_YA162W.pdb	0.11185881495475769	0.04179999977350235
7qf0.pdb	7qf0_HL_A_YA162V.pdb	0.2534315884113312	0.02810000069439411
7qf0.pdb	7qf0_HL_A_GA163A.pdb	-0.33708620071411133	-0.18950000405311584
7qf0.pdb	7qf0_HL_A_GA163R.pdb	-0.28805992007255554	-0.16990000009536743
7qf0.pdb	7qf0_HL_A_GA163N.pdb	-0.4577963352203369	-0.3352999985218048
7qf0.pdb	7qf0_HL_A_GA163D.pdb	-0.08587765693664551	0.7354999780654907
7qf0.pdb	7qf0_HL_A_GA163C.pdb	-0.4358535408973694	-0.11829999834299088
7qf0.pdb	7qf0_HL_A_GA163Q.pdb	-0.9244332313537598	0.2206999957561493
7qf0.pdb	7qf0_HL_A_GA163E.pdb	-0.9318130016326904	-0.22370000183582306
7qf0.pdb	7qf0_HL_A_GA163H.pdb	-0.5690820217132568	0.023600000888109207
7qf0.pdb	7qf0_HL_A_GA163I.pdb	-0.5192215442657471	1.496999979019165
7qf0.pdb	7qf0_HL_A_GA163L.pdb	-0.5524075031280518	1.4217000007629395
7qf0.pdb	7qf0_HL_A_GA163K.pdb	-0.463617205619812	0.10429999977350235
7qf0.pdb	7qf0_HL_A_GA163M.pdb	-0.2950415015220642	1.3492000102996826
7qf0.pdb	7qf0_HL_A_GA163F.pdb	-0.22372902929782867	0.4417000114917755
7qf0.pdb	7qf0_HL_A_GA163P.pdb	-0.4148123860359192	-1.1394000053405762
7qf0.pdb	7qf0_HL_A_GA163S.pdb	-0.5299647450447083	-0.3490000069141388
7qf0.pdb	7qf0_HL_A_GA163T.pdb	-0.5875030755996704	0.6496000289916992
7qf0.pdb	7qf0_HL_A_GA163W.pdb	-0.19435174763202667	-0.03370000049471855
7qf0.pdb	7qf0_HL_A_GA163Y.pdb	-0.35906606912612915	0.1501999944448471
7qf0.pdb	7qf0_HL_A_GA163V.pdb	-0.44856584072113037	0.8730000257492065
7qf0.pdb	7qf0_HL_A_QA165A.pdb	-0.5805046558380127	0.9675999879837036
7qf0.pdb	7qf0_HL_A_QA165R.pdb	-0.3346289396286011	0.7348999977111816
7qf0.pdb	7qf0_HL_A_QA165N.pdb	-0.2637404799461365	0.17010000348091125
7qf0.pdb	7qf0_HL_A_QA165D.pdb	-0.6176348924636841	2.2476000785827637
7qf0.pdb	7qf0_HL_A_QA165C.pdb	-0.21754467487335205	0.25049999356269836
7qf0.pdb	7qf0_HL_A_QA165E.pdb	-0.576873242855072	1.6770999431610107
7qf0.pdb	7qf0_HL_A_QA165G.pdb	-0.5737472772598267	1.7989000082015991
7qf0.pdb	7qf0_HL_A_QA165H.pdb	-0.7808678150177002	0.8313000202178955
7qf0.pdb	7qf0_HL_A_QA165I.pdb	0.047518402338027954	0.38100001215934753
7qf0.pdb	7qf0_HL_A_QA165L.pdb	-0.05330604314804077	0.38909998536109924
7qf0.pdb	7qf0_HL_A_QA165K.pdb	-0.2789251506328583	1.9459999799728394
7qf0.pdb	7qf0_HL_A_QA165M.pdb	0.13159486651420593	0.9413999915122986
7qf0.pdb	7qf0_HL_A_QA165F.pdb	-0.7406942844390869	1.4153000116348267
7qf0.pdb	7qf0_HL_A_QA165P.pdb	-0.40107306838035583	0.6765000224113464
7qf0.pdb	7qf0_HL_A_QA165S.pdb	-1.0356419086456299	0.7348999977111816
7qf0.pdb	7qf0_HL_A_QA165T.pdb	-0.7552783489227295	0.6987000107765198
7qf0.pdb	7qf0_HL_A_QA165W.pdb	-0.690190315246582	1.188099980354309
7qf0.pdb	7qf0_HL_A_QA165Y.pdb	-0.6141826510429382	1.6390999555587769
7qf0.pdb	7qf0_HL_A_QA165V.pdb	-0.060499370098114014	0.36559998989105225
7qf0.pdb	7qf0_HL_A_TA167A.pdb	-0.029072433710098267	0.24250000715255737
7qf0.pdb	7qf0_HL_A_TA167R.pdb	-0.04075342416763306	0.303600013256073
7qf0.pdb	7qf0_HL_A_TA167N.pdb	0.2786148488521576	0.49309998750686646
7qf0.pdb	7qf0_HL_A_TA167D.pdb	-0.07018285989761353	0.28279998898506165
7qf0.pdb	7qf0_HL_A_TA167C.pdb	-0.03148837387561798	0.10559999942779541
7qf0.pdb	7qf0_HL_A_TA167Q.pdb	-0.006162285804748535	0.29989999532699585
7qf0.pdb	7qf0_HL_A_TA167E.pdb	-0.03652612864971161	0.32019999623298645
7qf0.pdb	7qf0_HL_A_TA167G.pdb	0.04568958282470703	0.2150000035762787
7qf0.pdb	7qf0_HL_A_TA167H.pdb	0.06127879023551941	0.2718000113964081
7qf0.pdb	7qf0_HL_A_TA167I.pdb	0.3201998770236969	0.9431999921798706
7qf0.pdb	7qf0_HL_A_TA167L.pdb	0.6643761396408081	0.911300003528595
7qf0.pdb	7qf0_HL_A_TA167K.pdb	0.259811669588089	0.7307000160217285
7qf0.pdb	7qf0_HL_A_TA167M.pdb	0.532522439956665	0.6485999822616577
7qf0.pdb	7qf0_HL_A_TA167F.pdb	0.06784743070602417	0.3034000098705292
7qf0.pdb	7qf0_HL_A_TA167P.pdb	0.1818235218524933	0.03759999945759773
7qf0.pdb	7qf0_HL_A_TA167S.pdb	-0.20993733406066895	0.22789999842643738
7qf0.pdb	7qf0_HL_A_TA167W.pdb	0.2651682198047638	0.2985999882221222
7qf0.pdb	7qf0_HL_A_TA167Y.pdb	0.08581897616386414	0.3010999858379364
7qf0.pdb	7qf0_HL_A_TA167V.pdb	0.14277097582817078	0.22380000352859497
7qf0.pdb	7qf0_HL_A_NA168A.pdb	-0.729261040687561	1.1477999687194824
7qf0.pdb	7qf0_HL_A_NA168R.pdb	-0.8650017976760864	0.8950999975204468
7qf0.pdb	7qf0_HL_A_NA168D.pdb	-0.7261625528335571	0.6656000018119812
7qf0.pdb	7qf0_HL_A_NA168C.pdb	-0.6278449296951294	1.3385000228881836
7qf0.pdb	7qf0_HL_A_NA168Q.pdb	-0.8426558971405029	0.6722000241279602
7qf0.pdb	7qf0_HL_A_NA168E.pdb	-0.05315220355987549	1.3401000499725342
7qf0.pdb	7qf0_HL_A_NA168G.pdb	-0.7082262635231018	0.838699996471405
7qf0.pdb	7qf0_HL_A_NA168H.pdb	-3.8327105045318604	-0.7918000221252441
7qf0.pdb	7qf0_HL_A_NA168I.pdb	-0.8915913105010986	1.5872999429702759
7qf0.pdb	7qf0_HL_A_NA168L.pdb	-0.763208270072937	2.302000045776367
7qf0.pdb	7qf0_HL_A_NA168K.pdb	-0.7172929048538208	1.4754999876022339
7qf0.pdb	7qf0_HL_A_NA168M.pdb	-0.2811890244483948	2.507200002670288
7qf0.pdb	7qf0_HL_A_NA168F.pdb	-7.734385967254639	-7.048900127410889
7qf0.pdb	7qf0_HL_A_NA168P.pdb	-1.3447651863098145	1.2302000522613525
7qf0.pdb	7qf0_HL_A_NA168S.pdb	-0.8498905897140503	1.6398999691009521
7qf0.pdb	7qf0_HL_A_NA168T.pdb	-0.7674384117126465	1.544800043106079
7qf0.pdb	7qf0_HL_A_NA168W.pdb	-7.017666339874268	-4.507900238037109
7qf0.pdb	7qf0_HL_A_NA168Y.pdb	-10.255861282348633	-8.367030143737793
7qf0.pdb	7qf0_HL_A_NA168V.pdb	-0.7607955932617188	1.8551000356674194
7qf0.pdb	7qf0_HL_A_GA169A.pdb	-1.266149878501892	-0.0658000037074089
7qf0.pdb	7qf0_HL_A_GA169R.pdb	-2.5727972984313965	-2.735100030899048
7qf0.pdb	7qf0_HL_A_GA169N.pdb	-3.0916199684143066	-1.1722999811172485
7qf0.pdb	7qf0_HL_A_GA169D.pdb	-3.652066707611084	-1.4156999588012695
7qf0.pdb	7qf0_HL_A_GA169C.pdb	-1.7492127418518066	-0.321399986743927
7qf0.pdb	7qf0_HL_A_GA169Q.pdb	-2.573326587677002	-0.9581000208854675
7qf0.pdb	7qf0_HL_A_GA169E.pdb	-2.4345860481262207	-1.4530999660491943
7qf0.pdb	7qf0_HL_A_GA169H.pdb	-1.5696816444396973	-0.19280000030994415
7qf0.pdb	7qf0_HL_A_GA169I.pdb	-0.8664847612380981	-0.23759999871253967
7qf0.pdb	7qf0_HL_A_GA169L.pdb	-3.187674045562744	-2.200000047683716
7qf0.pdb	7qf0_HL_A_GA169K.pdb	-1.1952131986618042	-0.6708999872207642
7qf0.pdb	7qf0_HL_A_GA169M.pdb	-0.8034448623657227	0.1266999989748001
7qf0.pdb	7qf0_HL_A_GA169F.pdb	-1.272874355316162	0.2176000028848648
7qf0.pdb	7qf0_HL_A_GA169P.pdb	-4.496075630187988	-4.940499782562256
7qf0.pdb	7qf0_HL_A_GA169S.pdb	-1.9754536151885986	-0.7692000269889832
7qf0.pdb	7qf0_HL_A_GA169T.pdb	-2.1838316917419434	-0.8066999912261963
7qf0.pdb	7qf0_HL_A_GA169W.pdb	-2.125155448913574	0.003000000026077032
7qf0.pdb	7qf0_HL_A_GA169Y.pdb	-1.204956293106079	0.1704999953508377
7qf0.pdb	7qf0_HL_A_GA169V.pdb	-0.8956668376922607	0.24560000002384186
7qf0.pdb	7qf0_HL_A_YA172A.pdb	-1.6329916715621948	-3.8433001041412354
7qf0.pdb	7qf0_HL_A_YA172R.pdb	-2.112884998321533	-3.0348000526428223
7qf0.pdb	7qf0_HL_A_YA172N.pdb	-2.0303335189819336	-3.524199962615967
7qf0.pdb	7qf0_HL_A_YA172D.pdb	-1.7482157945632935	-4.396100044250488
7qf0.pdb	7qf0_HL_A_YA172C.pdb	-1.5437134504318237	-3.4609999656677246
7qf0.pdb	7qf0_HL_A_YA172Q.pdb	-1.6861361265182495	-3.104599952697754
7qf0.pdb	7qf0_HL_A_YA172E.pdb	-1.9010207653045654	-4.512700080871582
7qf0.pdb	7qf0_HL_A_YA172G.pdb	-1.6915777921676636	-4.365900039672852
7qf0.pdb	7qf0_HL_A_YA172H.pdb	-1.5241626501083374	-2.6698999404907227
7qf0.pdb	7qf0_HL_A_YA172I.pdb	-0.8520653247833252	-2.437700033187866
7qf0.pdb	7qf0_HL_A_YA172L.pdb	-0.7236201763153076	-1.8108999729156494
7qf0.pdb	7qf0_HL_A_YA172K.pdb	-1.7983580827713013	-3.447000026702881
7qf0.pdb	7qf0_HL_A_YA172M.pdb	-0.8188707828521729	-1.9154000282287598
7qf0.pdb	7qf0_HL_A_YA172F.pdb	-0.8577884435653687	-1.0633000135421753
7qf0.pdb	7qf0_HL_A_YA172P.pdb	-1.773097038269043	-2.8557000160217285
7qf0.pdb	7qf0_HL_A_YA172S.pdb	-1.7562894821166992	-3.625200033187866
7qf0.pdb	7qf0_HL_A_YA172T.pdb	-1.7764136791229248	-3.0541000366210938
7qf0.pdb	7qf0_HL_A_YA172W.pdb	-0.06164473295211792	-0.12389999628067017
7qf0.pdb	7qf0_HL_A_YA172V.pdb	-1.9512568712234497	-3.0522000789642334
6okm.pdb	6okm_HL_R_TH29A.pdb	0.006824597716331482	0.030400000512599945
6okm.pdb	6okm_HL_R_TH29R.pdb	-0.12570224702358246	-0.048500001430511475
6okm.pdb	6okm_HL_R_TH29N.pdb	0.0835408866405487	0.04450000077486038
6okm.pdb	6okm_HL_R_TH29D.pdb	0.15494489669799805	0.11959999799728394
6okm.pdb	6okm_HL_R_TH29C.pdb	-0.015705421566963196	0.01850000023841858
6okm.pdb	6okm_HL_R_TH29Q.pdb	-0.21182197332382202	0.008999999612569809
6okm.pdb	6okm_HL_R_TH29E.pdb	-0.11151731014251709	0.06289999932050705
6okm.pdb	6okm_HL_R_TH29G.pdb	-0.09751257300376892	0.04600000008940697
6okm.pdb	6okm_HL_R_TH29H.pdb	-0.09717503190040588	0.3540000021457672
6okm.pdb	6okm_HL_R_TH29I.pdb	-0.002513676881790161	0.007400000002235174
6okm.pdb	6okm_HL_R_TH29L.pdb	0.07454696297645569	-0.02070000022649765
6okm.pdb	6okm_HL_R_TH29K.pdb	-0.28219425678253174	-0.025200000032782555
6okm.pdb	6okm_HL_R_TH29M.pdb	0.27364692091941833	-0.010300000198185444
6okm.pdb	6okm_HL_R_TH29F.pdb	-0.00669214129447937	0.0430000014603138
6okm.pdb	6okm_HL_R_TH29P.pdb	0.004814505577087402	0.041999999433755875
6okm.pdb	6okm_HL_R_TH29S.pdb	-0.1760348528623581	0.06589999794960022
6okm.pdb	6okm_HL_R_TH29W.pdb	0.09579712152481079	0.0013000000035390258
6okm.pdb	6okm_HL_R_TH29Y.pdb	-0.037246182560920715	0.10509999841451645
6okm.pdb	6okm_HL_R_TH29V.pdb	0.0803835391998291	0.007799999788403511
6okm.pdb	6okm_HL_R_NH30A.pdb	0.5667552947998047	-0.23160000145435333
6okm.pdb	6okm_HL_R_NH30R.pdb	0.76728355884552	0.28600001335144043
6okm.pdb	6okm_HL_R_NH30D.pdb	-0.1078033447265625	-0.08229999989271164
6okm.pdb	6okm_HL_R_NH30C.pdb	0.8028141260147095	0.08349999785423279
6okm.pdb	6okm_HL_R_NH30Q.pdb	0.03358665108680725	-0.15459999442100525
6okm.pdb	6okm_HL_R_NH30E.pdb	0.21225839853286743	0.07940000295639038
6okm.pdb	6okm_HL_R_NH30G.pdb	0.48935773968696594	-0.5422000288963318
6okm.pdb	6okm_HL_R_NH30H.pdb	0.706131100654602	0.4221000075340271
6okm.pdb	6okm_HL_R_NH30I.pdb	1.0815622806549072	-0.10180000215768814
6okm.pdb	6okm_HL_R_NH30L.pdb	0.7646945714950562	1.0269999504089355
6okm.pdb	6okm_HL_R_NH30K.pdb	0.9421815872192383	1.5205999612808228
6okm.pdb	6okm_HL_R_NH30M.pdb	1.1473270654678345	0.6628000140190125
6okm.pdb	6okm_HL_R_NH30F.pdb	1.0808734893798828	0.5515000224113464
6okm.pdb	6okm_HL_R_NH30P.pdb	0.06152138113975525	-0.4544999897480011
6okm.pdb	6okm_HL_R_NH30S.pdb	0.2925950586795807	-0.6402999758720398
6okm.pdb	6okm_HL_R_NH30T.pdb	0.38776639103889465	0.10509999841451645
6okm.pdb	6okm_HL_R_NH30W.pdb	1.0490703582763672	0.20080000162124634
6okm.pdb	6okm_HL_R_NH30Y.pdb	1.3089908361434937	0.24169999361038208
6okm.pdb	6okm_HL_R_NH30V.pdb	1.0263903141021729	0.9678999781608582
6okm.pdb	6okm_HL_R_YH31A.pdb	-0.29513290524482727	-0.9271000027656555
6okm.pdb	6okm_HL_R_YH31R.pdb	-0.17062349617481232	-1.0743999481201172
6okm.pdb	6okm_HL_R_YH31N.pdb	-0.7319362163543701	-1.5378999710083008
6okm.pdb	6okm_HL_R_YH31D.pdb	-0.9703370332717896	-0.15389999747276306
6okm.pdb	6okm_HL_R_YH31C.pdb	-0.47146812081336975	-0.819100022315979
6okm.pdb	6okm_HL_R_YH31Q.pdb	-0.9285575151443481	-1.2400000095367432
6okm.pdb	6okm_HL_R_YH31E.pdb	-0.5625371932983398	0.26600000262260437
6okm.pdb	6okm_HL_R_YH31G.pdb	-0.38004568219184875	-1.0081000328063965
6okm.pdb	6okm_HL_R_YH31H.pdb	-0.12863591313362122	-0.9358000159263611
6okm.pdb	6okm_HL_R_YH31I.pdb	-0.19859659671783447	0.02669999934732914
6okm.pdb	6okm_HL_R_YH31L.pdb	-0.4236569404602051	-0.18889999389648438
6okm.pdb	6okm_HL_R_YH31K.pdb	-0.337738037109375	-1.4326000213623047
6okm.pdb	6okm_HL_R_YH31M.pdb	0.06406858563423157	0.8090999722480774
6okm.pdb	6okm_HL_R_YH31F.pdb	0.045736491680145264	0.39430001378059387
6okm.pdb	6okm_HL_R_YH31P.pdb	-0.6814587116241455	-0.5307000279426575
6okm.pdb	6okm_HL_R_YH31S.pdb	-0.31572413444519043	-1.257699966430664
6okm.pdb	6okm_HL_R_YH31T.pdb	-0.5101959705352783	-0.7954999804496765
6okm.pdb	6okm_HL_R_YH31W.pdb	-0.10689492523670197	1.2760000228881836
6okm.pdb	6okm_HL_R_YH31V.pdb	-0.08075450360774994	-0.4650999903678894
6okm.pdb	6okm_HL_R_LH32A.pdb	-0.4879477620124817	-1.718400001525879
6okm.pdb	6okm_HL_R_LH32R.pdb	-3.053016185760498	-2.6068999767303467
6okm.pdb	6okm_HL_R_LH32N.pdb	-0.8931214809417725	-1.7252000570297241
6okm.pdb	6okm_HL_R_LH32D.pdb	-1.0663340091705322	-2.9247000217437744
6okm.pdb	6okm_HL_R_LH32C.pdb	-0.2661452889442444	-1.4532999992370605
6okm.pdb	6okm_HL_R_LH32Q.pdb	-1.2008768320083618	-2.2916998863220215
6okm.pdb	6okm_HL_R_LH32E.pdb	-0.9226131439208984	-3.2430999279022217
6okm.pdb	6okm_HL_R_LH32G.pdb	-0.5430907011032104	-2.0034000873565674
6okm.pdb	6okm_HL_R_LH32H.pdb	-0.6922537088394165	-1.0024000406265259
6okm.pdb	6okm_HL_R_LH32I.pdb	-0.4133298993110657	-0.7067999839782715
6okm.pdb	6okm_HL_R_LH32K.pdb	-3.0422582626342773	-1.2759000062942505
6okm.pdb	6okm_HL_R_LH32M.pdb	-0.28056955337524414	0.2897000014781952
6okm.pdb	6okm_HL_R_LH32F.pdb	0.8881189823150635	1.3717999458312988
6okm.pdb	6okm_HL_R_LH32P.pdb	-0.028669282793998718	-1.579800009727478
6okm.pdb	6okm_HL_R_LH32S.pdb	-0.6867740154266357	-1.9931999444961548
6okm.pdb	6okm_HL_R_LH32T.pdb	-0.6000025272369385	-1.4589999914169312
6okm.pdb	6okm_HL_R_LH32W.pdb	-5.795384407043457	-3.1570000648498535
6okm.pdb	6okm_HL_R_LH32Y.pdb	0.2578684687614441	-0.18889999389648438
6okm.pdb	6okm_HL_R_LH32V.pdb	-0.225823774933815	-1.138200044631958
6okm.pdb	6okm_HL_R_VH49A.pdb	-0.5922227501869202	-0.6279000043869019
6okm.pdb	6okm_HL_R_VH49R.pdb	-2.1803195476531982	-3.5541000366210938
6okm.pdb	6okm_HL_R_VH49N.pdb	-0.3271457850933075	-0.7541999816894531
6okm.pdb	6okm_HL_R_VH49D.pdb	-1.438077688217163	-1.6556999683380127
6okm.pdb	6okm_HL_R_VH49C.pdb	-0.05315402150154114	-0.38269999623298645
6okm.pdb	6okm_HL_R_VH49Q.pdb	-0.5817344188690186	-0.8259000182151794
6okm.pdb	6okm_HL_R_VH49E.pdb	-0.8856933116912842	-0.289900004863739
6okm.pdb	6okm_HL_R_VH49G.pdb	-0.5461689233779907	-0.9955999851226807
6okm.pdb	6okm_HL_R_VH49H.pdb	-1.098954439163208	-2.91510009765625
6okm.pdb	6okm_HL_R_VH49I.pdb	-0.17722854018211365	-0.30550000071525574
6okm.pdb	6okm_HL_R_VH49L.pdb	-0.4324827194213867	-0.5182999968528748
6okm.pdb	6okm_HL_R_VH49K.pdb	-0.475803017616272	-0.1005999967455864
6okm.pdb	6okm_HL_R_VH49M.pdb	-0.07167887687683105	-0.359499990940094
6okm.pdb	6okm_HL_R_VH49F.pdb	-8.785684585571289	-9.661800384521484
6okm.pdb	6okm_HL_R_VH49P.pdb	-0.46299976110458374	-0.7324000000953674
6okm.pdb	6okm_HL_R_VH49S.pdb	-0.91773521900177	-0.8324999809265137
6okm.pdb	6okm_HL_R_VH49T.pdb	-0.800554633140564	-0.44440001249313354
6okm.pdb	6okm_HL_R_VH49W.pdb	-1.0397324562072754	-0.9074000120162964
6okm.pdb	6okm_HL_R_VH49Y.pdb	-1.318186640739441	-0.8938999772071838
6okm.pdb	6okm_HL_R_NH51A.pdb	0.15942814946174622	-0.06589999794960022
6okm.pdb	6okm_HL_R_NH51R.pdb	1.182314395904541	0.6557000279426575
6okm.pdb	6okm_HL_R_NH51D.pdb	-0.44561469554901123	-0.4997999966144562
6okm.pdb	6okm_HL_R_NH51C.pdb	0.5027357339859009	0.05460000038146973
6okm.pdb	6okm_HL_R_NH51Q.pdb	0.32924315333366394	-0.3077000081539154
6okm.pdb	6okm_HL_R_NH51E.pdb	-0.38283970952033997	-0.4221000075340271
6okm.pdb	6okm_HL_R_NH51G.pdb	0.15332239866256714	-0.3630000054836273
6okm.pdb	6okm_HL_R_NH51H.pdb	-0.15768757462501526	0.49140000343322754
6okm.pdb	6okm_HL_R_NH51I.pdb	1.009750247001648	0.5938000082969666
6okm.pdb	6okm_HL_R_NH51L.pdb	0.8603253364562988	0.8881999850273132
6okm.pdb	6okm_HL_R_NH51K.pdb	0.6414145231246948	0.2513999938964844
6okm.pdb	6okm_HL_R_NH51M.pdb	0.6638659238815308	1.6816999912261963
6okm.pdb	6okm_HL_R_NH51F.pdb	-1.8012926578521729	-1.4256999492645264
6okm.pdb	6okm_HL_R_NH51P.pdb	-0.606488823890686	-2.34060001373291
6okm.pdb	6okm_HL_R_NH51S.pdb	-0.02131827175617218	-0.551800012588501
6okm.pdb	6okm_HL_R_NH51T.pdb	-0.016831517219543457	-0.3831000030040741
6okm.pdb	6okm_HL_R_NH51W.pdb	-2.348641872406006	-0.9484999775886536
6okm.pdb	6okm_HL_R_NH51Y.pdb	0.4193057715892792	1.107200026512146
6okm.pdb	6okm_HL_R_NH51V.pdb	0.7040847539901733	0.4803999960422516
6okm.pdb	6okm_HL_R_DH56A.pdb	-0.12366758286952972	0.0024999999441206455
6okm.pdb	6okm_HL_R_DH56R.pdb	-0.19120323657989502	-0.08049999922513962
6okm.pdb	6okm_HL_R_DH56N.pdb	-0.10091203451156616	-0.08299999684095383
6okm.pdb	6okm_HL_R_DH56C.pdb	0.01738831400871277	0.2768999934196472
6okm.pdb	6okm_HL_R_DH56Q.pdb	-0.16134071350097656	-0.02630000002682209
6okm.pdb	6okm_HL_R_DH56E.pdb	-0.18285679817199707	-0.011599999852478504
6okm.pdb	6okm_HL_R_DH56G.pdb	-0.2807048559188843	-0.21979999542236328
6okm.pdb	6okm_HL_R_DH56H.pdb	-0.19298943877220154	-0.10270000249147415
6okm.pdb	6okm_HL_R_DH56I.pdb	0.24250313639640808	0.39480000734329224
6okm.pdb	6okm_HL_R_DH56L.pdb	0.4215860068798065	1.0960999727249146
6okm.pdb	6okm_HL_R_DH56K.pdb	-0.018391206860542297	0.6757000088691711
6okm.pdb	6okm_HL_R_DH56M.pdb	0.27335110306739807	1.2908999919891357
6okm.pdb	6okm_HL_R_DH56F.pdb	0.34169402718544006	0.9811999797821045
6okm.pdb	6okm_HL_R_DH56P.pdb	-0.1314486563205719	-0.16259999573230743
6okm.pdb	6okm_HL_R_DH56S.pdb	-0.3383375406265259	-0.17589999735355377
6okm.pdb	6okm_HL_R_DH56T.pdb	-0.2582850754261017	-0.13269999623298645
6okm.pdb	6okm_HL_R_DH56W.pdb	0.612983226776123	0.878600001335144
6okm.pdb	6okm_HL_R_DH56Y.pdb	0.20664459466934204	0.7002000212669373
6okm.pdb	6okm_HL_R_DH56V.pdb	0.19808048009872437	0.3476000130176544
6okm.pdb	6okm_HL_R_YH58A.pdb	-1.1041868925094604	-0.5322999954223633
6okm.pdb	6okm_HL_R_YH58R.pdb	-0.6058274507522583	-0.7390999794006348
6okm.pdb	6okm_HL_R_YH58N.pdb	-0.980833888053894	-0.6557999849319458
6okm.pdb	6okm_HL_R_YH58D.pdb	-1.1460769176483154	-0.8345000147819519
6okm.pdb	6okm_HL_R_YH58C.pdb	-0.8573462963104248	-0.6137999892234802
6okm.pdb	6okm_HL_R_YH58Q.pdb	-0.9616525173187256	-0.640500009059906
6okm.pdb	6okm_HL_R_YH58E.pdb	-1.052077293395996	-0.5385000109672546
6okm.pdb	6okm_HL_R_YH58G.pdb	-0.9508522748947144	-0.7049000263214111
6okm.pdb	6okm_HL_R_YH58H.pdb	-0.8743957281112671	-0.754800021648407
6okm.pdb	6okm_HL_R_YH58I.pdb	-0.5249303579330444	-0.29190000891685486
6okm.pdb	6okm_HL_R_YH58L.pdb	-0.40361061692237854	-0.4043999910354614
6okm.pdb	6okm_HL_R_YH58K.pdb	-0.8447855710983276	-0.9549999833106995
6okm.pdb	6okm_HL_R_YH58M.pdb	-0.5202837586402893	-0.6394000053405762
6okm.pdb	6okm_HL_R_YH58F.pdb	-0.6327403783798218	-0.42879998683929443
6okm.pdb	6okm_HL_R_YH58P.pdb	-1.0506532192230225	-1.1708999872207642
6okm.pdb	6okm_HL_R_YH58S.pdb	-1.0110033750534058	-0.9099000096321106
6okm.pdb	6okm_HL_R_YH58T.pdb	-1.3330788612365723	-0.9876000285148621
6okm.pdb	6okm_HL_R_YH58W.pdb	-0.6936732530593872	-0.5616999864578247
6okm.pdb	6okm_HL_R_YH58V.pdb	-0.5822075605392456	-0.47929999232292175
6okm.pdb	6okm_HL_R_RH97A.pdb	-0.2763582468032837	0.6327000260353088
6okm.pdb	6okm_HL_R_RH97N.pdb	-0.4636247456073761	0.534600019454956
6okm.pdb	6okm_HL_R_RH97D.pdb	-0.4771900177001953	0.8967999815940857
6okm.pdb	6okm_HL_R_RH97C.pdb	-0.168934166431427	0.6133999824523926
6okm.pdb	6okm_HL_R_RH97Q.pdb	-0.6293196082115173	1.3381999731063843
6okm.pdb	6okm_HL_R_RH97E.pdb	-0.6099172830581665	1.6481000185012817
6okm.pdb	6okm_HL_R_RH97G.pdb	-0.2907922565937042	0.557699978351593
6okm.pdb	6okm_HL_R_RH97H.pdb	-0.504848837852478	0.9732000231742859
6okm.pdb	6okm_HL_R_RH97I.pdb	-0.1690325140953064	0.6021000146865845
6okm.pdb	6okm_HL_R_RH97L.pdb	-0.40423280000686646	0.4878999888896942
6okm.pdb	6okm_HL_R_RH97K.pdb	-0.5094704627990723	0.26919999718666077
6okm.pdb	6okm_HL_R_RH97M.pdb	-0.14249861240386963	0.6467999815940857
6okm.pdb	6okm_HL_R_RH97F.pdb	-0.41062504053115845	0.47540000081062317
6okm.pdb	6okm_HL_R_RH97P.pdb	-0.1720043122768402	1.1261999607086182
6okm.pdb	6okm_HL_R_RH97S.pdb	-0.05473661422729492	1.667099952697754
6okm.pdb	6okm_HL_R_RH97T.pdb	-0.2445942759513855	1.242900013923645
6okm.pdb	6okm_HL_R_RH97W.pdb	-0.10692442953586578	2.654900074005127
6okm.pdb	6okm_HL_R_RH97Y.pdb	-0.38254737854003906	0.3212999999523163
6okm.pdb	6okm_HL_R_RH97V.pdb	-0.23580971360206604	1.426800012588501
6okm.pdb	6okm_HL_R_DH98A.pdb	-1.2910033464431763	-2.9110000133514404
6okm.pdb	6okm_HL_R_DH98R.pdb	-1.560009479522705	-5.28980016708374
6okm.pdb	6okm_HL_R_DH98N.pdb	-1.0689702033996582	-0.6128000020980835
6okm.pdb	6okm_HL_R_DH98C.pdb	-1.0113282203674316	-1.9128999710083008
6okm.pdb	6okm_HL_R_DH98Q.pdb	-1.246775507926941	-1.9012000560760498
6okm.pdb	6okm_HL_R_DH98E.pdb	-0.6249034404754639	-2.021399974822998
6okm.pdb	6okm_HL_R_DH98G.pdb	-1.670991063117981	-2.0241000652313232
6okm.pdb	6okm_HL_R_DH98H.pdb	-1.658202886581421	-1.1516000032424927
6okm.pdb	6okm_HL_R_DH98I.pdb	-1.1830036640167236	-1.0716999769210815
6okm.pdb	6okm_HL_R_DH98L.pdb	-1.1789281368255615	-1.3495999574661255
6okm.pdb	6okm_HL_R_DH98K.pdb	-3.141923666000366	-4.583000183105469
6okm.pdb	6okm_HL_R_DH98M.pdb	-0.9180898666381836	-0.9692000150680542
6okm.pdb	6okm_HL_R_DH98F.pdb	-4.731874942779541	-2.0829999446868896
6okm.pdb	6okm_HL_R_DH98P.pdb	-1.46837317943573	-3.238100051879883
6okm.pdb	6okm_HL_R_DH98S.pdb	-1.377967357635498	-2.387700080871582
6okm.pdb	6okm_HL_R_DH98T.pdb	-1.4785778522491455	-1.9639999866485596
6okm.pdb	6okm_HL_R_DH98W.pdb	-7.683279514312744	-6.997200012207031
6okm.pdb	6okm_HL_R_DH98Y.pdb	-3.1538755893707275	-2.9537999629974365
6okm.pdb	6okm_HL_R_DH98V.pdb	-1.059973955154419	-1.5614999532699585
6okm.pdb	6okm_HL_R_RH99A.pdb	-0.7688326835632324	-2.3482000827789307
6okm.pdb	6okm_HL_R_RH99N.pdb	-1.1228841543197632	-2.255199909210205
6okm.pdb	6okm_HL_R_RH99D.pdb	-1.0355684757232666	-3.3726999759674072
6okm.pdb	6okm_HL_R_RH99C.pdb	-0.42776769399642944	-1.9154000282287598
6okm.pdb	6okm_HL_R_RH99Q.pdb	-0.38290077447891235	-1.6252000331878662
6okm.pdb	6okm_HL_R_RH99E.pdb	0.1920863687992096	-2.61929988861084
6okm.pdb	6okm_HL_R_RH99G.pdb	-0.8630251884460449	-2.9458999633789062
6okm.pdb	6okm_HL_R_RH99H.pdb	-1.0358717441558838	-2.6061999797821045
6okm.pdb	6okm_HL_R_RH99I.pdb	-0.5053532719612122	-0.9937999844551086
6okm.pdb	6okm_HL_R_RH99L.pdb	-0.3410690426826477	-0.8799999952316284
6okm.pdb	6okm_HL_R_RH99K.pdb	-0.6372787952423096	-1.1416000127792358
6okm.pdb	6okm_HL_R_RH99M.pdb	-0.10788118839263916	-0.49410000443458557
6okm.pdb	6okm_HL_R_RH99F.pdb	-3.9079196453094482	-4.6722002029418945
6okm.pdb	6okm_HL_R_RH99P.pdb	-0.06252773106098175	-2.1810998916625977
6okm.pdb	6okm_HL_R_RH99S.pdb	-0.9125009775161743	-2.9990999698638916
6okm.pdb	6okm_HL_R_RH99T.pdb	-0.7567628622055054	-1.9764000177383423
6okm.pdb	6okm_HL_R_RH99W.pdb	-3.427183151245117	-4.043499946594238
6okm.pdb	6okm_HL_R_RH99Y.pdb	0.6525336503982544	-1.2063000202178955
6okm.pdb	6okm_HL_R_RH99V.pdb	-0.0751248300075531	-0.3977000117301941
6okm.pdb	6okm_HL_R_YL32A.pdb	-1.349668025970459	-1.0950000286102295
6okm.pdb	6okm_HL_R_YL32R.pdb	-1.1424967050552368	-1.4240000247955322
6okm.pdb	6okm_HL_R_YL32N.pdb	-1.501012921333313	-1.1109999418258667
6okm.pdb	6okm_HL_R_YL32D.pdb	-1.51495361328125	-1.4101999998092651
6okm.pdb	6okm_HL_R_YL32C.pdb	-0.6618760228157043	-1.2996000051498413
6okm.pdb	6okm_HL_R_YL32Q.pdb	-1.498915672302246	-1.280900001525879
6okm.pdb	6okm_HL_R_YL32E.pdb	-1.4746817350387573	-1.232699990272522
6okm.pdb	6okm_HL_R_YL32G.pdb	-1.4900562763214111	-1.7753000259399414
6okm.pdb	6okm_HL_R_YL32H.pdb	-0.9674233198165894	-0.3107999861240387
6okm.pdb	6okm_HL_R_YL32I.pdb	-1.347044825553894	-2.161099910736084
6okm.pdb	6okm_HL_R_YL32L.pdb	-1.2881790399551392	-0.27869999408721924
6okm.pdb	6okm_HL_R_YL32K.pdb	-0.9966868162155151	-0.9671000242233276
6okm.pdb	6okm_HL_R_YL32M.pdb	-0.7739697694778442	-0.6531000137329102
6okm.pdb	6okm_HL_R_YL32F.pdb	0.054776400327682495	0.1703999936580658
6okm.pdb	6okm_HL_R_YL32P.pdb	-1.9263359308242798	-1.4107999801635742
6okm.pdb	6okm_HL_R_YL32S.pdb	-1.1021267175674438	-1.6908999681472778
6okm.pdb	6okm_HL_R_YL32T.pdb	-1.3070833683013916	-1.374500036239624
6okm.pdb	6okm_HL_R_YL32W.pdb	-0.9955213069915771	0.2451000064611435
6okm.pdb	6okm_HL_R_YL32V.pdb	-1.1458088159561157	-1.382699966430664
6okm.pdb	6okm_HL_R_VL34A.pdb	-0.6095984578132629	-0.35830000042915344
6okm.pdb	6okm_HL_R_VL34R.pdb	-0.7738803625106812	-0.6277999877929688
6okm.pdb	6okm_HL_R_VL34N.pdb	-0.6807669401168823	-0.22089999914169312
6okm.pdb	6okm_HL_R_VL34D.pdb	-1.057369351387024	-0.5091999769210815
6okm.pdb	6okm_HL_R_VL34C.pdb	-0.39872926473617554	-0.01119999960064888
6okm.pdb	6okm_HL_R_VL34Q.pdb	-0.7509174346923828	-0.31060001254081726
6okm.pdb	6okm_HL_R_VL34E.pdb	-0.6651166677474976	-0.03440000116825104
6okm.pdb	6okm_HL_R_VL34G.pdb	-0.615627646446228	-0.38909998536109924
6okm.pdb	6okm_HL_R_VL34H.pdb	-0.9597183465957642	-0.42800000309944153
6okm.pdb	6okm_HL_R_VL34I.pdb	-0.33507853746414185	0.18140000104904175
6okm.pdb	6okm_HL_R_VL34L.pdb	-0.7075928449630737	-0.28049999475479126
6okm.pdb	6okm_HL_R_VL34K.pdb	-0.8011659383773804	-0.03200000151991844
6okm.pdb	6okm_HL_R_VL34M.pdb	-0.37055912613868713	-0.155799999833107
6okm.pdb	6okm_HL_R_VL34F.pdb	-0.582814633846283	-0.2709999978542328
6okm.pdb	6okm_HL_R_VL34P.pdb	-0.6244174242019653	-0.5113999843597412
6okm.pdb	6okm_HL_R_VL34S.pdb	-0.8448222875595093	-0.3188000023365021
6okm.pdb	6okm_HL_R_VL34T.pdb	-0.6372672915458679	-0.3984000086784363
6okm.pdb	6okm_HL_R_VL34W.pdb	-0.8933465480804443	-0.9713000059127808
6okm.pdb	6okm_HL_R_VL34Y.pdb	-0.793386697769165	-0.5292999744415283
6okm.pdb	6okm_HL_R_YL49A.pdb	0.19748112559318542	-0.6273000240325928
6okm.pdb	6okm_HL_R_YL49R.pdb	-0.16130006313323975	-1.579300045967102
6okm.pdb	6okm_HL_R_YL49N.pdb	-0.03279772400856018	-0.5073999762535095
6okm.pdb	6okm_HL_R_YL49D.pdb	-0.2700098752975464	-0.6351000070571899
6okm.pdb	6okm_HL_R_YL49C.pdb	0.12206339836120605	-0.6571999788284302
6okm.pdb	6okm_HL_R_YL49Q.pdb	-0.030494004487991333	0.08009999990463257
6okm.pdb	6okm_HL_R_YL49E.pdb	-0.06976249814033508	-0.8755999803543091
6okm.pdb	6okm_HL_R_YL49G.pdb	0.30262669920921326	-0.9830999970436096
6okm.pdb	6okm_HL_R_YL49H.pdb	-0.2214638888835907	-0.7290999889373779
6okm.pdb	6okm_HL_R_YL49I.pdb	0.4627359211444855	0.03180000185966492
6okm.pdb	6okm_HL_R_YL49L.pdb	0.310131698846817	-0.0015999999595806003
6okm.pdb	6okm_HL_R_YL49K.pdb	0.24434491991996765	-0.7914000153541565
6okm.pdb	6okm_HL_R_YL49M.pdb	0.1457996368408203	-0.27630001306533813
6okm.pdb	6okm_HL_R_YL49F.pdb	0.15056112408638	0.46720001101493835
6okm.pdb	6okm_HL_R_YL49P.pdb	0.22771355509757996	-0.550000011920929
6okm.pdb	6okm_HL_R_YL49S.pdb	-0.07220925390720367	-0.7423999905586243
6okm.pdb	6okm_HL_R_YL49T.pdb	0.014663249254226685	-0.8998000025749207
6okm.pdb	6okm_HL_R_YL49W.pdb	0.4973805248737335	1.2451000213623047
6okm.pdb	6okm_HL_R_YL49V.pdb	0.45859578251838684	0.026200000196695328
6okm.pdb	6okm_HL_R_NL53A.pdb	0.14797475934028625	0.16920000314712524
6okm.pdb	6okm_HL_R_NL53R.pdb	0.3355339467525482	0.4422999918460846
6okm.pdb	6okm_HL_R_NL53D.pdb	-0.22048932313919067	-0.7038000226020813
6okm.pdb	6okm_HL_R_NL53C.pdb	0.21862587332725525	0.2581999897956848
6okm.pdb	6okm_HL_R_NL53Q.pdb	0.12696757912635803	-0.03999999910593033
6okm.pdb	6okm_HL_R_NL53E.pdb	-0.005493655800819397	-0.22280000150203705
6okm.pdb	6okm_HL_R_NL53G.pdb	0.3731165826320648	0.2639999985694885
6okm.pdb	6okm_HL_R_NL53H.pdb	-0.017497092485427856	0.15150000154972076
6okm.pdb	6okm_HL_R_NL53I.pdb	0.22505933046340942	-0.20239999890327454
6okm.pdb	6okm_HL_R_NL53L.pdb	0.17813721299171448	0.37229999899864197
6okm.pdb	6okm_HL_R_NL53K.pdb	0.22022971510887146	0.42640000581741333
6okm.pdb	6okm_HL_R_NL53M.pdb	0.29217812418937683	0.7494000196456909
6okm.pdb	6okm_HL_R_NL53F.pdb	0.2837287485599518	0.18930000066757202
6okm.pdb	6okm_HL_R_NL53P.pdb	0.22027859091758728	0.17730000615119934
6okm.pdb	6okm_HL_R_NL53S.pdb	0.020815730094909668	0.1420000046491623
6okm.pdb	6okm_HL_R_NL53T.pdb	0.006928160786628723	0.26750001311302185
6okm.pdb	6okm_HL_R_NL53W.pdb	0.5287197828292847	0.12770000100135803
6okm.pdb	6okm_HL_R_NL53Y.pdb	0.8857841491699219	1.7431000471115112
6okm.pdb	6okm_HL_R_NL53V.pdb	0.15627828240394592	0.6003999710083008
6okm.pdb	6okm_HL_R_LL54A.pdb	-0.44753408432006836	0.35569998621940613
6okm.pdb	6okm_HL_R_LL54R.pdb	-0.8787559270858765	-0.17720000445842743
6okm.pdb	6okm_HL_R_LL54N.pdb	-0.8879760503768921	0.28790000081062317
6okm.pdb	6okm_HL_R_LL54D.pdb	-0.9940032958984375	0.840399980545044
6okm.pdb	6okm_HL_R_LL54C.pdb	-0.5931503772735596	0.12939999997615814
6okm.pdb	6okm_HL_R_LL54Q.pdb	-0.8688015937805176	0.37529999017715454
6okm.pdb	6okm_HL_R_LL54E.pdb	-0.7836387157440186	0.5098999738693237
6okm.pdb	6okm_HL_R_LL54G.pdb	-0.7449169158935547	0.3490999937057495
6okm.pdb	6okm_HL_R_LL54H.pdb	-0.7346343994140625	0.35519999265670776
6okm.pdb	6okm_HL_R_LL54I.pdb	-0.30499720573425293	-0.12600000202655792
6okm.pdb	6okm_HL_R_LL54K.pdb	-0.570493221282959	-0.2508000135421753
6okm.pdb	6okm_HL_R_LL54M.pdb	-0.24616539478302002	-0.06449999660253525
6okm.pdb	6okm_HL_R_LL54F.pdb	-0.41030019521713257	-0.14820000529289246
6okm.pdb	6okm_HL_R_LL54P.pdb	-0.3489915728569031	1.0098999738693237
6okm.pdb	6okm_HL_R_LL54S.pdb	-0.6909205913543701	-0.03370000049471855
6okm.pdb	6okm_HL_R_LL54T.pdb	-0.508041501045227	-0.19689999520778656
6okm.pdb	6okm_HL_R_LL54W.pdb	-0.46837884187698364	0.20260000228881836
6okm.pdb	6okm_HL_R_LL54Y.pdb	-0.47026723623275757	0.12489999830722809
6okm.pdb	6okm_HL_R_LL54V.pdb	-0.15486648678779602	0.5382999777793884
6okm.pdb	6okm_HL_R_EL55A.pdb	0.13499638438224792	-0.8600999712944031
6okm.pdb	6okm_HL_R_EL55R.pdb	-0.05205461382865906	-1.011199951171875
6okm.pdb	6okm_HL_R_EL55N.pdb	-0.13017778098583221	-0.7674999833106995
6okm.pdb	6okm_HL_R_EL55D.pdb	-0.23395878076553345	-0.20149999856948853
6okm.pdb	6okm_HL_R_EL55C.pdb	0.06014910340309143	-0.4514999985694885
6okm.pdb	6okm_HL_R_EL55Q.pdb	-0.15171465277671814	-0.5813999772071838
6okm.pdb	6okm_HL_R_EL55G.pdb	-0.03534473478794098	-1.0160000324249268
6okm.pdb	6okm_HL_R_EL55H.pdb	-0.4237702488899231	-0.6557999849319458
6okm.pdb	6okm_HL_R_EL55I.pdb	0.0604381263256073	-0.8367999792098999
6okm.pdb	6okm_HL_R_EL55L.pdb	-0.24296776950359344	-2.386899948120117
6okm.pdb	6okm_HL_R_EL55K.pdb	-0.28994566202163696	-1.0490000247955322
6okm.pdb	6okm_HL_R_EL55M.pdb	0.13793489336967468	-0.9380000233650208
6okm.pdb	6okm_HL_R_EL55F.pdb	-0.009603112936019897	-0.6875
6okm.pdb	6okm_HL_R_EL55P.pdb	-0.035091668367385864	-0.9063000082969666
6okm.pdb	6okm_HL_R_EL55S.pdb	-0.03492759168148041	-0.28139999508857727
6okm.pdb	6okm_HL_R_EL55T.pdb	-0.11987850069999695	-1.0786000490188599
6okm.pdb	6okm_HL_R_EL55W.pdb	0.006672501564025879	-0.48559999465942383
6okm.pdb	6okm_HL_R_EL55Y.pdb	-0.40695369243621826	-1.2470999956130981
6okm.pdb	6okm_HL_R_EL55V.pdb	0.16274911165237427	-0.8931999802589417
6okm.pdb	6okm_HL_R_SL56A.pdb	-0.055438071489334106	0.34200000762939453
6okm.pdb	6okm_HL_R_SL56R.pdb	-0.059171661734580994	0.08669999986886978
6okm.pdb	6okm_HL_R_SL56N.pdb	-0.036932915449142456	0.3386000096797943
6okm.pdb	6okm_HL_R_SL56D.pdb	-0.15170061588287354	0.9409999847412109
6okm.pdb	6okm_HL_R_SL56C.pdb	0.3788405954837799	1.0916999578475952
6okm.pdb	6okm_HL_R_SL56Q.pdb	-0.7709531784057617	0.6158999800682068
6okm.pdb	6okm_HL_R_SL56E.pdb	-0.10118623077869415	0.5555999875068665
6okm.pdb	6okm_HL_R_SL56G.pdb	0.06163591146469116	0.08659999817609787
6okm.pdb	6okm_HL_R_SL56H.pdb	-0.07134541869163513	0.32190001010894775
6okm.pdb	6okm_HL_R_SL56I.pdb	0.1316339671611786	1.0895999670028687
6okm.pdb	6okm_HL_R_SL56L.pdb	0.3285428583621979	1.079200029373169
6okm.pdb	6okm_HL_R_SL56K.pdb	-0.11118423938751221	0.15189999341964722
6okm.pdb	6okm_HL_R_SL56M.pdb	0.7962144613265991	1.7482999563217163
6okm.pdb	6okm_HL_R_SL56F.pdb	0.46633240580558777	0.9739000201225281
6okm.pdb	6okm_HL_R_SL56P.pdb	0.6600507497787476	1.636299967765808
6okm.pdb	6okm_HL_R_SL56T.pdb	-0.18753626942634583	0.3702000081539154
6okm.pdb	6okm_HL_R_SL56W.pdb	0.6332061290740967	0.7142000198364258
6okm.pdb	6okm_HL_R_SL56Y.pdb	0.13030925393104553	0.6863999962806702
6okm.pdb	6okm_HL_R_SL56V.pdb	0.3561369478702545	1.1533000469207764
6okm.pdb	6okm_HL_R_VL58A.pdb	-0.20423172414302826	0.009399999864399433
6okm.pdb	6okm_HL_R_VL58R.pdb	-0.655918538570404	-0.21940000355243683
6okm.pdb	6okm_HL_R_VL58N.pdb	-0.3603563606739044	-0.006099999882280827
6okm.pdb	6okm_HL_R_VL58D.pdb	-0.7181335091590881	1.250100016593933
6okm.pdb	6okm_HL_R_VL58C.pdb	-0.4588474929332733	-0.022299999371170998
6okm.pdb	6okm_HL_R_VL58Q.pdb	-0.42373573780059814	0.298799991607666
6okm.pdb	6okm_HL_R_VL58E.pdb	-0.5887852907180786	0.8507000207901001
6okm.pdb	6okm_HL_R_VL58G.pdb	-0.5366886854171753	0.11630000174045563
6okm.pdb	6okm_HL_R_VL58H.pdb	-0.6574115753173828	0.0430000014603138
6okm.pdb	6okm_HL_R_VL58I.pdb	-0.48079442977905273	0.014000000432133675
6okm.pdb	6okm_HL_R_VL58L.pdb	-0.13701602816581726	0.11789999902248383
6okm.pdb	6okm_HL_R_VL58K.pdb	-0.30702292919158936	0.028300000354647636
6okm.pdb	6okm_HL_R_VL58M.pdb	-0.15526434779167175	0.11140000075101852
6okm.pdb	6okm_HL_R_VL58F.pdb	-1.003490686416626	0.02070000022649765
6okm.pdb	6okm_HL_R_VL58P.pdb	-0.402859091758728	0.028699999675154686
6okm.pdb	6okm_HL_R_VL58S.pdb	-0.4425344169139862	-0.04639999940991402
6okm.pdb	6okm_HL_R_VL58T.pdb	-0.5753350257873535	-0.017799999564886093
6okm.pdb	6okm_HL_R_VL58W.pdb	-0.828971266746521	-0.26649999618530273
6okm.pdb	6okm_HL_R_VL58Y.pdb	-1.6005263328552246	-0.583299994468689
6okm.pdb	6okm_HL_R_YL91A.pdb	-1.0217846632003784	-1.7640999555587769
6okm.pdb	6okm_HL_R_YL91R.pdb	-1.3079220056533813	-1.0126999616622925
6okm.pdb	6okm_HL_R_YL91N.pdb	-1.0813242197036743	-1.6384999752044678
6okm.pdb	6okm_HL_R_YL91D.pdb	-1.1157718896865845	-1.8961000442504883
6okm.pdb	6okm_HL_R_YL91C.pdb	-1.0490487813949585	-1.6739000082015991
6okm.pdb	6okm_HL_R_YL91Q.pdb	-1.859910488128662	-1.8388999700546265
6okm.pdb	6okm_HL_R_YL91E.pdb	-1.0890607833862305	-2.046999931335449
6okm.pdb	6okm_HL_R_YL91G.pdb	-1.1027017831802368	-2.492500066757202
6okm.pdb	6okm_HL_R_YL91H.pdb	-0.9805783033370972	-0.8356999754905701
6okm.pdb	6okm_HL_R_YL91I.pdb	-0.6223800182342529	-0.6013000011444092
6okm.pdb	6okm_HL_R_YL91L.pdb	-0.7234801054000854	-1.2532999515533447
6okm.pdb	6okm_HL_R_YL91K.pdb	-0.8109238147735596	-1.2200000286102295
6okm.pdb	6okm_HL_R_YL91M.pdb	-1.0373554229736328	-1.3240000009536743
6okm.pdb	6okm_HL_R_YL91F.pdb	-0.4243421256542206	-0.1762000024318695
6okm.pdb	6okm_HL_R_YL91P.pdb	-1.059738039970398	-1.9500000476837158
6okm.pdb	6okm_HL_R_YL91S.pdb	-1.0760303735733032	-2.0201001167297363
6okm.pdb	6okm_HL_R_YL91T.pdb	-1.0987776517868042	-1.9875999689102173
6okm.pdb	6okm_HL_R_YL91W.pdb	-0.22205840051174164	0.8069000244140625
6okm.pdb	6okm_HL_R_YL91V.pdb	-0.7946935892105103	-1.1715999841690063
6okm.pdb	6okm_HL_R_AL92R.pdb	-0.10192692279815674	-0.4235999882221222
6okm.pdb	6okm_HL_R_AL92N.pdb	-0.28772056102752686	-0.07020000368356705
6okm.pdb	6okm_HL_R_AL92D.pdb	-0.3031455874443054	0.18060000240802765
6okm.pdb	6okm_HL_R_AL92C.pdb	-0.0948350578546524	0.03350000083446503
6okm.pdb	6okm_HL_R_AL92Q.pdb	-0.044159337878227234	-0.05050000175833702
6okm.pdb	6okm_HL_R_AL92E.pdb	-0.22281283140182495	0.18860000371932983
6okm.pdb	6okm_HL_R_AL92G.pdb	-0.23557724058628082	-0.02290000021457672
6okm.pdb	6okm_HL_R_AL92H.pdb	-0.17377960681915283	-0.02879999950528145
6okm.pdb	6okm_HL_R_AL92I.pdb	-0.15191836655139923	-0.10670000314712524
6okm.pdb	6okm_HL_R_AL92L.pdb	0.06761303544044495	-0.3571999967098236
6okm.pdb	6okm_HL_R_AL92K.pdb	-0.11045372486114502	-0.031599998474121094
6okm.pdb	6okm_HL_R_AL92M.pdb	0.4265359938144684	0.014399999752640724
6okm.pdb	6okm_HL_R_AL92F.pdb	-0.08465521037578583	-0.03530000150203705
6okm.pdb	6okm_HL_R_AL92P.pdb	-0.4581032991409302	-0.5485000014305115
6okm.pdb	6okm_HL_R_AL92S.pdb	-0.24809902906417847	-0.10719999670982361
6okm.pdb	6okm_HL_R_AL92T.pdb	-0.40586474537849426	-0.28519999980926514
6okm.pdb	6okm_HL_R_AL92W.pdb	0.040380626916885376	-0.07689999788999557
6okm.pdb	6okm_HL_R_AL92Y.pdb	-0.15466013550758362	0.017899999395012856
6okm.pdb	6okm_HL_R_AL92V.pdb	-0.13000446557998657	-0.09510000050067902
6okm.pdb	6okm_HL_R_QL93A.pdb	-0.04298284649848938	0.04399999976158142
6okm.pdb	6okm_HL_R_QL93R.pdb	0.059394627809524536	-0.2784000039100647
6okm.pdb	6okm_HL_R_QL93N.pdb	-0.07614074647426605	0.2110999971628189
6okm.pdb	6okm_HL_R_QL93D.pdb	-0.15537595748901367	0.5564000010490417
6okm.pdb	6okm_HL_R_QL93C.pdb	0.05617782473564148	0.34389999508857727
6okm.pdb	6okm_HL_R_QL93E.pdb	0.03371480107307434	0.41190001368522644
6okm.pdb	6okm_HL_R_QL93G.pdb	-0.10547475516796112	0.1340000033378601
6okm.pdb	6okm_HL_R_QL93H.pdb	0.02776867151260376	0.22609999775886536
6okm.pdb	6okm_HL_R_QL93I.pdb	0.016348332166671753	0.4171999990940094
6okm.pdb	6okm_HL_R_QL93L.pdb	0.1493242084980011	-0.045099999755620956
6okm.pdb	6okm_HL_R_QL93K.pdb	-0.14727959036827087	-0.12939999997615814
6okm.pdb	6okm_HL_R_QL93M.pdb	0.23784670233726501	-0.010499999858438969
6okm.pdb	6okm_HL_R_QL93F.pdb	0.9305022954940796	0.8719000220298767
6okm.pdb	6okm_HL_R_QL93P.pdb	-0.09677480161190033	0.40049999952316284
6okm.pdb	6okm_HL_R_QL93S.pdb	-0.294847309589386	0.08309999853372574
6okm.pdb	6okm_HL_R_QL93T.pdb	-0.2418709695339203	-0.18160000443458557
6okm.pdb	6okm_HL_R_QL93W.pdb	0.9543373584747314	1.370300054550171
6okm.pdb	6okm_HL_R_QL93Y.pdb	0.4670054614543915	0.6524999737739563
6okm.pdb	6okm_HL_R_QL93V.pdb	0.05023616552352905	0.03150000050663948
6okm.pdb	6okm_HL_R_FL94A.pdb	-1.098301649093628	-1.736199975013733
6okm.pdb	6okm_HL_R_FL94R.pdb	-1.070753574371338	-2.5708000659942627
6okm.pdb	6okm_HL_R_FL94N.pdb	-0.7919923067092896	-1.4124000072479248
6okm.pdb	6okm_HL_R_FL94D.pdb	-1.0538564920425415	-1.7350000143051147
6okm.pdb	6okm_HL_R_FL94C.pdb	-1.094774603843689	-1.6884000301361084
6okm.pdb	6okm_HL_R_FL94Q.pdb	-1.0465986728668213	-1.5241999626159668
6okm.pdb	6okm_HL_R_FL94E.pdb	-1.3427773714065552	-1.5322999954223633
6okm.pdb	6okm_HL_R_FL94G.pdb	-1.140438437461853	-2.035900115966797
6okm.pdb	6okm_HL_R_FL94H.pdb	-0.8187161684036255	-0.8730999827384949
6okm.pdb	6okm_HL_R_FL94I.pdb	-0.7761801481246948	-1.3423000574111938
6okm.pdb	6okm_HL_R_FL94L.pdb	-0.8850594758987427	-0.9577000141143799
6okm.pdb	6okm_HL_R_FL94K.pdb	-0.7655564546585083	-0.7860000133514404
6okm.pdb	6okm_HL_R_FL94M.pdb	-0.5387676954269409	-0.33709999918937683
6okm.pdb	6okm_HL_R_FL94P.pdb	-0.8809456825256348	-0.9947999715805054
6okm.pdb	6okm_HL_R_FL94S.pdb	-1.2494683265686035	-1.8277000188827515
6okm.pdb	6okm_HL_R_FL94T.pdb	-1.0910327434539795	-1.881500005722046
6okm.pdb	6okm_HL_R_FL94W.pdb	-0.815841555595398	-1.1548000574111938
6okm.pdb	6okm_HL_R_FL94Y.pdb	-2.7722055912017822	-0.9251000285148621
6okm.pdb	6okm_HL_R_FL94V.pdb	-1.0899293422698975	-1.6291999816894531
6okm.pdb	6okm_HL_R_YL96A.pdb	-0.4622107446193695	0.06830000132322311
6okm.pdb	6okm_HL_R_YL96R.pdb	-0.47784456610679626	0.1656000018119812
6okm.pdb	6okm_HL_R_YL96N.pdb	-0.3098374605178833	0.052000001072883606
6okm.pdb	6okm_HL_R_YL96D.pdb	-0.44669994711875916	0.10209999978542328
6okm.pdb	6okm_HL_R_YL96C.pdb	-0.4748048782348633	0.18019999563694
6okm.pdb	6okm_HL_R_YL96Q.pdb	-0.25966814160346985	-0.0032999999821186066
6okm.pdb	6okm_HL_R_YL96E.pdb	-0.6279591917991638	-0.060100000351667404
6okm.pdb	6okm_HL_R_YL96G.pdb	-0.6603678464889526	0.0348999984562397
6okm.pdb	6okm_HL_R_YL96H.pdb	-0.3327818512916565	0.2793999910354614
6okm.pdb	6okm_HL_R_YL96I.pdb	-0.13649527728557587	0.13369999825954437
6okm.pdb	6okm_HL_R_YL96L.pdb	-0.035390377044677734	0.16329999268054962
6okm.pdb	6okm_HL_R_YL96K.pdb	-0.4560479521751404	0.11949999630451202
6okm.pdb	6okm_HL_R_YL96M.pdb	0.011990785598754883	0.08089999854564667
6okm.pdb	6okm_HL_R_YL96F.pdb	-0.09628218412399292	0.14830000698566437
6okm.pdb	6okm_HL_R_YL96P.pdb	-0.05561286211013794	-0.10670000314712524
6okm.pdb	6okm_HL_R_YL96S.pdb	-0.5833467245101929	0.09960000216960907
6okm.pdb	6okm_HL_R_YL96T.pdb	-0.47533538937568665	0.04729999974370003
6okm.pdb	6okm_HL_R_YL96W.pdb	-0.47085249423980713	0.10339999943971634
6okm.pdb	6okm_HL_R_YL96V.pdb	-0.055833086371421814	0.05270000174641609
6okm.pdb	6okm_HL_R_RR36A.pdb	-0.43612104654312134	-0.671999990940094
6okm.pdb	6okm_HL_R_RR36N.pdb	-0.594306468963623	-0.7473999857902527
6okm.pdb	6okm_HL_R_RR36D.pdb	-0.7770010232925415	-0.7513999938964844
6okm.pdb	6okm_HL_R_RR36C.pdb	-0.36574292182922363	-0.6814000010490417
6okm.pdb	6okm_HL_R_RR36Q.pdb	-0.48453548550605774	-0.7415000200271606
6okm.pdb	6okm_HL_R_RR36E.pdb	-0.5944129228591919	-0.8429999947547913
6okm.pdb	6okm_HL_R_RR36G.pdb	-0.3223154544830322	-0.7440000176429749
6okm.pdb	6okm_HL_R_RR36H.pdb	-0.38909417390823364	-0.6610000133514404
6okm.pdb	6okm_HL_R_RR36I.pdb	-0.2526794970035553	-0.6607999801635742
6okm.pdb	6okm_HL_R_RR36L.pdb	-0.30849790573120117	-0.7473999857902527
6okm.pdb	6okm_HL_R_RR36K.pdb	-0.6073015332221985	-0.6593000292778015
6okm.pdb	6okm_HL_R_RR36M.pdb	-0.25975245237350464	-0.7067999839782715
6okm.pdb	6okm_HL_R_RR36F.pdb	-0.2734221816062927	-0.5521000027656555
6okm.pdb	6okm_HL_R_RR36P.pdb	-0.5044003129005432	-0.7056999802589417
6okm.pdb	6okm_HL_R_RR36S.pdb	-0.5560100078582764	-0.6886000037193298
6okm.pdb	6okm_HL_R_RR36T.pdb	-0.47167590260505676	-0.7214000225067139
6okm.pdb	6okm_HL_R_RR36W.pdb	-0.3850131332874298	-0.7116000056266785
6okm.pdb	6okm_HL_R_RR36Y.pdb	-0.5293298959732056	-0.7473999857902527
6okm.pdb	6okm_HL_R_RR36V.pdb	-0.3687232732772827	-0.6610999703407288
6okm.pdb	6okm_HL_R_GR39A.pdb	-3.676021099090576	-2.6570000648498535
6okm.pdb	6okm_HL_R_GR39R.pdb	-8.8275728225708	-6.9085001945495605
6okm.pdb	6okm_HL_R_GR39N.pdb	-12.694467544555664	-8.5871000289917
6okm.pdb	6okm_HL_R_GR39D.pdb	-10.051132202148438	-6.344399929046631
6okm.pdb	6okm_HL_R_GR39C.pdb	-7.844128608703613	-4.624800205230713
6okm.pdb	6okm_HL_R_GR39Q.pdb	-2.750013828277588	-1.811900019645691
6okm.pdb	6okm_HL_R_GR39E.pdb	-15.230888366699219	-8.909600257873535
6okm.pdb	6okm_HL_R_GR39H.pdb	-29.711349487304688	-21.661226272583008
6okm.pdb	6okm_HL_R_GR39I.pdb	-13.627728462219238	-11.7252197265625
6okm.pdb	6okm_HL_R_GR39L.pdb	-6.800047874450684	-5.9868998527526855
6okm.pdb	6okm_HL_R_GR39K.pdb	-10.030969619750977	-8.08080005645752
6okm.pdb	6okm_HL_R_GR39M.pdb	-11.421639442443848	-8.659799575805664
6okm.pdb	6okm_HL_R_GR39F.pdb	-13.327481269836426	-12.78499984741211
6okm.pdb	6okm_HL_R_GR39P.pdb	-6.332248687744141	-4.26609992980957
6okm.pdb	6okm_HL_R_GR39S.pdb	-7.180678367614746	-3.9639999866485596
6okm.pdb	6okm_HL_R_GR39T.pdb	-15.587740898132324	-9.837800025939941
6okm.pdb	6okm_HL_R_GR39W.pdb	-7.628833293914795	-9.8996000289917
6okm.pdb	6okm_HL_R_GR39Y.pdb	-9.699979782104492	-11.081899642944336
6okm.pdb	6okm_HL_R_GR39V.pdb	-16.894792556762695	-10.873800277709961
6okm.pdb	6okm_HL_R_PR40A.pdb	-0.981758713722229	-1.593000054359436
6okm.pdb	6okm_HL_R_PR40R.pdb	-1.272244930267334	-2.5552000999450684
6okm.pdb	6okm_HL_R_PR40N.pdb	-1.2149807214736938	-2.0350000858306885
6okm.pdb	6okm_HL_R_PR40D.pdb	-3.1057395935058594	-4.617599964141846
6okm.pdb	6okm_HL_R_PR40C.pdb	-0.34851527214050293	-1.6552000045776367
6okm.pdb	6okm_HL_R_PR40Q.pdb	-0.7831014394760132	-1.3157999515533447
6okm.pdb	6okm_HL_R_PR40E.pdb	-0.8465739488601685	-2.4879000186920166
6okm.pdb	6okm_HL_R_PR40G.pdb	-1.2457605600357056	-2.980299949645996
6okm.pdb	6okm_HL_R_PR40H.pdb	-13.209120750427246	-9.649200439453125
6okm.pdb	6okm_HL_R_PR40I.pdb	-1.9391969442367554	-2.975600004196167
6okm.pdb	6okm_HL_R_PR40L.pdb	-0.036173850297927856	-0.12950000166893005
6okm.pdb	6okm_HL_R_PR40K.pdb	-0.8360320329666138	-2.029900074005127
6okm.pdb	6okm_HL_R_PR40M.pdb	0.48978379368782043	-0.5644000172615051
6okm.pdb	6okm_HL_R_PR40F.pdb	-20.571434020996094	-16.388019561767578
6okm.pdb	6okm_HL_R_PR40S.pdb	-1.5483849048614502	-2.95740008354187
6okm.pdb	6okm_HL_R_PR40T.pdb	-1.45418119430542	-2.3482000827789307
6okm.pdb	6okm_HL_R_PR40W.pdb	-22.254722595214844	-18.26814079284668
6okm.pdb	6okm_HL_R_PR40Y.pdb	-24.206945419311523	-17.368520736694336
6okm.pdb	6okm_HL_R_PR40V.pdb	-1.1581186056137085	-1.0714999437332153
6okm.pdb	6okm_HL_R_GR41A.pdb	-0.4828251004219055	-0.6334999799728394
6okm.pdb	6okm_HL_R_GR41R.pdb	-1.0077704191207886	-0.684499979019165
6okm.pdb	6okm_HL_R_GR41N.pdb	-0.7398171424865723	-0.15889999270439148
6okm.pdb	6okm_HL_R_GR41D.pdb	-0.46304813027381897	-2.3157999515533447
6okm.pdb	6okm_HL_R_GR41C.pdb	-0.010937362909317017	-0.5843999981880188
6okm.pdb	6okm_HL_R_GR41Q.pdb	-0.3279041349887848	-1.0339000225067139
6okm.pdb	6okm_HL_R_GR41E.pdb	-0.637679934501648	-1.433500051498413
6okm.pdb	6okm_HL_R_GR41H.pdb	-2.061225175857544	-2.283600091934204
6okm.pdb	6okm_HL_R_GR41I.pdb	-4.572216033935547	-3.34060001373291
6okm.pdb	6okm_HL_R_GR41L.pdb	-1.1045576333999634	-0.04100000113248825
6okm.pdb	6okm_HL_R_GR41K.pdb	-0.937523365020752	-0.49939998984336853
6okm.pdb	6okm_HL_R_GR41M.pdb	-0.05786767601966858	0.5928000211715698
6okm.pdb	6okm_HL_R_GR41F.pdb	-4.686848163604736	-4.066699981689453
6okm.pdb	6okm_HL_R_GR41P.pdb	-6.145639896392822	-4.253499984741211
6okm.pdb	6okm_HL_R_GR41S.pdb	-0.4959562122821808	-1.5640000104904175
6okm.pdb	6okm_HL_R_GR41T.pdb	-2.871312379837036	-2.84660005569458
6okm.pdb	6okm_HL_R_GR41W.pdb	-4.788418292999268	-7.831999778747559
6okm.pdb	6okm_HL_R_GR41Y.pdb	-17.44554901123047	-13.056039810180664
6okm.pdb	6okm_HL_R_GR41V.pdb	-2.189656972885132	-1.9118000268936157
6okm.pdb	6okm_HL_R_FR42A.pdb	-1.973828673362732	-2.1013998985290527
6okm.pdb	6okm_HL_R_FR42R.pdb	-1.6441649198532104	-1.7187999486923218
6okm.pdb	6okm_HL_R_FR42N.pdb	-1.6152527332305908	-2.2184998989105225
6okm.pdb	6okm_HL_R_FR42D.pdb	-1.9150911569595337	-2.84689998626709
6okm.pdb	6okm_HL_R_FR42C.pdb	-1.8383851051330566	-1.768399953842163
6okm.pdb	6okm_HL_R_FR42Q.pdb	-2.2898571491241455	-1.4670000076293945
6okm.pdb	6okm_HL_R_FR42E.pdb	-1.969660997390747	-2.1041998863220215
6okm.pdb	6okm_HL_R_FR42G.pdb	-2.1191442012786865	-2.2165000438690186
6okm.pdb	6okm_HL_R_FR42H.pdb	-1.782039999961853	-0.5260999798774719
6okm.pdb	6okm_HL_R_FR42I.pdb	-1.863486647605896	-1.1866999864578247
6okm.pdb	6okm_HL_R_FR42L.pdb	-1.4680211544036865	-0.9320999979972839
6okm.pdb	6okm_HL_R_FR42K.pdb	-0.9923937320709229	0.9448999762535095
6okm.pdb	6okm_HL_R_FR42M.pdb	-1.0644620656967163	-0.6287000179290771
6okm.pdb	6okm_HL_R_FR42P.pdb	-1.9730130434036255	-2.194700002670288
6okm.pdb	6okm_HL_R_FR42S.pdb	-2.155705451965332	-1.8496999740600586
6okm.pdb	6okm_HL_R_FR42T.pdb	-2.044069528579712	-1.3386000394821167
6okm.pdb	6okm_HL_R_FR42W.pdb	-10.356172561645508	-6.531499862670898
6okm.pdb	6okm_HL_R_FR42Y.pdb	-1.3242870569229126	-3.4511001110076904
6okm.pdb	6okm_HL_R_FR42V.pdb	-1.9496216773986816	-1.5465999841690063
6okm.pdb	6okm_HL_R_PR54A.pdb	-0.9509421586990356	-0.34929999709129333
6okm.pdb	6okm_HL_R_PR54R.pdb	-1.6568156480789185	-2.4660000801086426
6okm.pdb	6okm_HL_R_PR54N.pdb	-1.6290309429168701	-2.7797000408172607
6okm.pdb	6okm_HL_R_PR54D.pdb	-2.413649559020996	-3.082200050354004
6okm.pdb	6okm_HL_R_PR54C.pdb	-0.34837114810943604	-0.6115000247955322
6okm.pdb	6okm_HL_R_PR54Q.pdb	-2.311960220336914	-3.235300064086914
6okm.pdb	6okm_HL_R_PR54E.pdb	-3.3102073669433594	-4.40310001373291
6okm.pdb	6okm_HL_R_PR54G.pdb	-1.1847907304763794	-2.5696001052856445
6okm.pdb	6okm_HL_R_PR54H.pdb	-15.760187149047852	-12.54578971862793
6okm.pdb	6okm_HL_R_PR54I.pdb	-1.3027528524398804	-2.229099988937378
6okm.pdb	6okm_HL_R_PR54L.pdb	-1.5014864206314087	-2.269399881362915
6okm.pdb	6okm_HL_R_PR54K.pdb	-1.4624993801116943	-1.4607000350952148
6okm.pdb	6okm_HL_R_PR54M.pdb	-1.2776676416397095	-2.0469000339508057
6okm.pdb	6okm_HL_R_PR54F.pdb	-4.590512752532959	-7.407700061798096
6okm.pdb	6okm_HL_R_PR54S.pdb	-0.7661813497543335	-0.5874000191688538
6okm.pdb	6okm_HL_R_PR54T.pdb	-2.019413471221924	-0.5666000247001648
6okm.pdb	6okm_HL_R_PR54W.pdb	-11.574835777282715	-6.5106000900268555
6okm.pdb	6okm_HL_R_PR54Y.pdb	-9.94594955444336	-9.390000343322754
6okm.pdb	6okm_HL_R_PR54V.pdb	-2.0640294551849365	0.15049999952316284
6okm.pdb	6okm_HL_R_WR57A.pdb	-2.4053659439086914	-3.6254000663757324
6okm.pdb	6okm_HL_R_WR57R.pdb	-2.2288944721221924	-1.7021000385284424
6okm.pdb	6okm_HL_R_WR57N.pdb	-2.4891858100891113	-3.977299928665161
6okm.pdb	6okm_HL_R_WR57D.pdb	-2.584613561630249	-4.76800012588501
6okm.pdb	6okm_HL_R_WR57C.pdb	-2.314702272415161	-3.5090999603271484
6okm.pdb	6okm_HL_R_WR57Q.pdb	-2.40385365486145	-3.1846001148223877
6okm.pdb	6okm_HL_R_WR57E.pdb	-2.6045544147491455	-3.2904000282287598
6okm.pdb	6okm_HL_R_WR57G.pdb	-2.5792853832244873	-4.059800148010254
6okm.pdb	6okm_HL_R_WR57H.pdb	-1.8272978067398071	-3.5994999408721924
6okm.pdb	6okm_HL_R_WR57I.pdb	-2.4391231536865234	-2.8864998817443848
6okm.pdb	6okm_HL_R_WR57L.pdb	-1.9651989936828613	-1.7001999616622925
6okm.pdb	6okm_HL_R_WR57K.pdb	-2.722074270248413	-2.7330000400543213
6okm.pdb	6okm_HL_R_WR57M.pdb	-1.6594730615615845	-0.9904999732971191
6okm.pdb	6okm_HL_R_WR57F.pdb	-1.543548583984375	-1.2007999420166016
6okm.pdb	6okm_HL_R_WR57P.pdb	-2.2406089305877686	-3.2444000244140625
6okm.pdb	6okm_HL_R_WR57S.pdb	-2.6548380851745605	-4.255899906158447
6okm.pdb	6okm_HL_R_WR57T.pdb	-2.7155673503875732	-4.297399997711182
6okm.pdb	6okm_HL_R_WR57Y.pdb	-1.6264342069625854	-1.6878000497817993
6okm.pdb	6okm_HL_R_WR57V.pdb	-2.0163207054138184	-3.1110999584198
6okm.pdb	6okm_HL_R_CR58A.pdb	-0.1290365606546402	-0.42910000681877136
6okm.pdb	6okm_HL_R_CR58R.pdb	-2.48171067237854	-5.803400039672852
6okm.pdb	6okm_HL_R_CR58N.pdb	-0.05942156910896301	-0.6082000136375427
6okm.pdb	6okm_HL_R_CR58D.pdb	0.12390294671058655	0.5967000126838684
6okm.pdb	6okm_HL_R_CR58Q.pdb	0.31074270606040955	0.8378999829292297
6okm.pdb	6okm_HL_R_CR58E.pdb	0.648149847984314	2.8854000568389893
6okm.pdb	6okm_HL_R_CR58G.pdb	-0.04245603084564209	-0.10499999672174454
6okm.pdb	6okm_HL_R_CR58H.pdb	-0.15913721919059753	-2.191800117492676
6okm.pdb	6okm_HL_R_CR58I.pdb	-0.20175716280937195	0.2547000050544739
6okm.pdb	6okm_HL_R_CR58L.pdb	-0.3618333041667938	-0.13930000364780426
6okm.pdb	6okm_HL_R_CR58K.pdb	-1.6055299043655396	-6.475299835205078
6okm.pdb	6okm_HL_R_CR58M.pdb	-0.49877989292144775	-0.7716000080108643
6okm.pdb	6okm_HL_R_CR58F.pdb	-1.5060091018676758	-1.8798999786376953
6okm.pdb	6okm_HL_R_CR58P.pdb	0.19981560111045837	0.6348000168800354
6okm.pdb	6okm_HL_R_CR58S.pdb	-0.18818271160125732	-0.4787999987602234
6okm.pdb	6okm_HL_R_CR58T.pdb	-0.22292885184288025	-0.5453000068664551
6okm.pdb	6okm_HL_R_CR58W.pdb	-11.933686256408691	-15.97307014465332
6okm.pdb	6okm_HL_R_CR58Y.pdb	-0.7927273511886597	-2.2939000129699707
6okm.pdb	6okm_HL_R_CR58V.pdb	0.09127959609031677	0.032099999487400055
6okm.pdb	6okm_HL_R_NR59A.pdb	-0.09372779726982117	0.33970001339912415
6okm.pdb	6okm_HL_R_NR59R.pdb	-0.04125942289829254	1.1378999948501587
6okm.pdb	6okm_HL_R_NR59D.pdb	0.30437806248664856	3.2416000366210938
6okm.pdb	6okm_HL_R_NR59C.pdb	-0.05396316945552826	0.9610000252723694
6okm.pdb	6okm_HL_R_NR59Q.pdb	-0.25715798139572144	-0.024800000712275505
6okm.pdb	6okm_HL_R_NR59E.pdb	0.5240968465805054	0.7738999724388123
6okm.pdb	6okm_HL_R_NR59G.pdb	-0.19633625447750092	0.18119999766349792
6okm.pdb	6okm_HL_R_NR59H.pdb	-0.4813043773174286	-0.17509999871253967
6okm.pdb	6okm_HL_R_NR59I.pdb	-0.10988739132881165	0.5860000252723694
6okm.pdb	6okm_HL_R_NR59L.pdb	-0.057348817586898804	0.6169000267982483
6okm.pdb	6okm_HL_R_NR59K.pdb	-0.10890182852745056	0.7555000185966492
6okm.pdb	6okm_HL_R_NR59M.pdb	0.07614871859550476	0.6694999933242798
6okm.pdb	6okm_HL_R_NR59F.pdb	0.21446210145950317	1.3823000192642212
6okm.pdb	6okm_HL_R_NR59P.pdb	-0.2777468264102936	0.25130000710487366
6okm.pdb	6okm_HL_R_NR59S.pdb	-0.38632261753082275	0.9106000065803528
6okm.pdb	6okm_HL_R_NR59T.pdb	-0.516461968421936	0.3603000044822693
6okm.pdb	6okm_HL_R_NR59W.pdb	-0.038038626313209534	0.43309998512268066
6okm.pdb	6okm_HL_R_NR59Y.pdb	0.14324453473091125	1.386299967765808
6okm.pdb	6okm_HL_R_NR59V.pdb	-0.10401690006256104	0.7433000206947327
6okm.pdb	6okm_HL_R_LR60A.pdb	-0.4647585153579712	-0.7017999887466431
6okm.pdb	6okm_HL_R_LR60R.pdb	-0.3567543029785156	-0.43059998750686646
6okm.pdb	6okm_HL_R_LR60N.pdb	-0.8776315450668335	-0.79339998960495
6okm.pdb	6okm_HL_R_LR60D.pdb	-0.7367415428161621	-0.8605999946594238
6okm.pdb	6okm_HL_R_LR60C.pdb	-0.4564118981361389	-0.09459999948740005
6okm.pdb	6okm_HL_R_LR60Q.pdb	-0.6093298196792603	-0.6255999803543091
6okm.pdb	6okm_HL_R_LR60E.pdb	-0.09931768476963043	0.6162999868392944
6okm.pdb	6okm_HL_R_LR60G.pdb	-0.5587952136993408	-0.8720999956130981
6okm.pdb	6okm_HL_R_LR60H.pdb	-0.3327082395553589	0.28439998626708984
6okm.pdb	6okm_HL_R_LR60I.pdb	-0.17823399603366852	-0.39089998602867126
6okm.pdb	6okm_HL_R_LR60K.pdb	-0.24909310042858124	-0.4065999984741211
6okm.pdb	6okm_HL_R_LR60M.pdb	-0.20507223904132843	-0.2883000075817108
6okm.pdb	6okm_HL_R_LR60F.pdb	-1.424919843673706	-1.0081000328063965
6okm.pdb	6okm_HL_R_LR60P.pdb	-0.4031420946121216	-0.3513999879360199
6okm.pdb	6okm_HL_R_LR60S.pdb	-0.7323911190032959	-0.8373000025749207
6okm.pdb	6okm_HL_R_LR60T.pdb	-0.7249259948730469	-0.5803999900817871
6okm.pdb	6okm_HL_R_LR60W.pdb	-0.4275570809841156	-0.3617999851703644
6okm.pdb	6okm_HL_R_LR60Y.pdb	-0.375996857881546	-0.5656999945640564
6okm.pdb	6okm_HL_R_LR60V.pdb	-0.2531736493110657	0.6090999841690063
6okm.pdb	6okm_HL_R_RR61A.pdb	-1.338102102279663	-0.2563999891281128
6okm.pdb	6okm_HL_R_RR61N.pdb	-1.3876347541809082	-0.6452000141143799
6okm.pdb	6okm_HL_R_RR61D.pdb	-1.5364313125610352	-0.8112000226974487
6okm.pdb	6okm_HL_R_RR61C.pdb	-1.2681893110275269	-0.4580000042915344
6okm.pdb	6okm_HL_R_RR61Q.pdb	-1.5140856504440308	-0.42570000886917114
6okm.pdb	6okm_HL_R_RR61E.pdb	-1.6390529870986938	-0.4717000126838684
6okm.pdb	6okm_HL_R_RR61G.pdb	-1.2684855461120605	-0.7014999985694885
6okm.pdb	6okm_HL_R_RR61H.pdb	-1.3605849742889404	-0.5368000268936157
6okm.pdb	6okm_HL_R_RR61I.pdb	-0.8174407482147217	2.006700038909912
6okm.pdb	6okm_HL_R_RR61L.pdb	-1.045487403869629	0.4147000014781952
6okm.pdb	6okm_HL_R_RR61K.pdb	-1.4238015413284302	-0.0015999999595806003
6okm.pdb	6okm_HL_R_RR61M.pdb	-0.48144155740737915	0.9750999808311462
6okm.pdb	6okm_HL_R_RR61F.pdb	-0.7504532337188721	0.5680000185966492
6okm.pdb	6okm_HL_R_RR61P.pdb	-1.4869136810302734	0.4925000071525574
6okm.pdb	6okm_HL_R_RR61S.pdb	-1.698865294456482	-0.7282000184059143
6okm.pdb	6okm_HL_R_RR61T.pdb	-1.1980738639831543	-0.5498999953269958
6okm.pdb	6okm_HL_R_RR61W.pdb	-0.8401328325271606	0.2766000032424927
6okm.pdb	6okm_HL_R_RR61Y.pdb	-1.2306402921676636	0.17980000376701355
6okm.pdb	6okm_HL_R_RR61V.pdb	-1.718308448791504	-0.9702000021934509
6okm.pdb	6okm_HL_R_ER65A.pdb	-0.14325635135173798	-0.6786999702453613
6okm.pdb	6okm_HL_R_ER65R.pdb	0.014097273349761963	-0.7386999726295471
6okm.pdb	6okm_HL_R_ER65N.pdb	-0.052826523780822754	-0.5105999708175659
6okm.pdb	6okm_HL_R_ER65D.pdb	-0.06693671643733978	-0.1972000002861023
6okm.pdb	6okm_HL_R_ER65C.pdb	0.11467060446739197	-0.6539000272750854
6okm.pdb	6okm_HL_R_ER65Q.pdb	-0.0025727301836013794	-0.651199996471405
6okm.pdb	6okm_HL_R_ER65G.pdb	-0.02276994287967682	-0.7016000151634216
6okm.pdb	6okm_HL_R_ER65H.pdb	0.044451117515563965	-0.5512999892234802
6okm.pdb	6okm_HL_R_ER65I.pdb	0.19717258214950562	-0.5939000248908997
6okm.pdb	6okm_HL_R_ER65L.pdb	0.24025699496269226	-0.527400016784668
6okm.pdb	6okm_HL_R_ER65K.pdb	-0.10578140616416931	-0.7348999977111816
6okm.pdb	6okm_HL_R_ER65M.pdb	0.21765288710594177	-0.6583999991416931
6okm.pdb	6okm_HL_R_ER65F.pdb	0.19403713941574097	-0.5881999731063843
6okm.pdb	6okm_HL_R_ER65P.pdb	-0.3138919472694397	-0.6758999824523926
6okm.pdb	6okm_HL_R_ER65S.pdb	-0.21859167516231537	-0.6902999877929688
6okm.pdb	6okm_HL_R_ER65T.pdb	-0.1368914544582367	-0.6741999983787537
6okm.pdb	6okm_HL_R_ER65W.pdb	0.2698492109775543	-0.36149999499320984
6okm.pdb	6okm_HL_R_ER65Y.pdb	-0.002737373113632202	-0.6590999960899353
6okm.pdb	6okm_HL_R_ER65V.pdb	0.12795597314834595	-0.6520000100135803
6okm.pdb	6okm_HL_R_RR66A.pdb	-2.439089298248291	-3.6967999935150146
6okm.pdb	6okm_HL_R_RR66N.pdb	-2.3538691997528076	-2.7818000316619873
6okm.pdb	6okm_HL_R_RR66D.pdb	-1.9844186305999756	-1.9465999603271484
6okm.pdb	6okm_HL_R_RR66C.pdb	-2.298530101776123	-3.487299919128418
6okm.pdb	6okm_HL_R_RR66Q.pdb	-2.3160762786865234	-3.2548000812530518
6okm.pdb	6okm_HL_R_RR66E.pdb	-1.705423355102539	-1.8472000360488892
6okm.pdb	6okm_HL_R_RR66G.pdb	-2.56992244720459	-4.2104997634887695
6okm.pdb	6okm_HL_R_RR66H.pdb	-2.2452142238616943	-2.0206000804901123
6okm.pdb	6okm_HL_R_RR66I.pdb	-2.0608584880828857	-3.1347999572753906
6okm.pdb	6okm_HL_R_RR66L.pdb	-2.2179062366485596	-2.611599922180176
6okm.pdb	6okm_HL_R_RR66K.pdb	-1.5313745737075806	-1.792799949645996
6okm.pdb	6okm_HL_R_RR66M.pdb	-1.954118251800537	-2.1184000968933105
6okm.pdb	6okm_HL_R_RR66F.pdb	-2.9609718322753906	-2.1693999767303467
6okm.pdb	6okm_HL_R_RR66P.pdb	-2.0513694286346436	-3.648400068283081
6okm.pdb	6okm_HL_R_RR66S.pdb	-2.370253562927246	-3.908600091934204
6okm.pdb	6okm_HL_R_RR66T.pdb	-2.1478939056396484	-2.6789000034332275
6okm.pdb	6okm_HL_R_RR66W.pdb	-1.6187570095062256	-1.42739999294281
6okm.pdb	6okm_HL_R_RR66Y.pdb	-2.546194553375244	-4.196599960327148
6okm.pdb	6okm_HL_R_RR66V.pdb	-2.2816147804260254	-2.359600067138672
6okm.pdb	6okm_HL_R_KR67A.pdb	0.03195342421531677	-0.042500000447034836
6okm.pdb	6okm_HL_R_KR67R.pdb	-0.13742490112781525	-0.06870000064373016
6okm.pdb	6okm_HL_R_KR67N.pdb	-0.1678360104560852	0.013000000268220901
6okm.pdb	6okm_HL_R_KR67D.pdb	-0.18146798014640808	0.05079999938607216
6okm.pdb	6okm_HL_R_KR67C.pdb	-0.0962212085723877	-0.010300000198185444
6okm.pdb	6okm_HL_R_KR67Q.pdb	-0.36910480260849	-0.037700001150369644
6okm.pdb	6okm_HL_R_KR67E.pdb	-0.2357492744922638	0.0608999989926815
6okm.pdb	6okm_HL_R_KR67G.pdb	0.03234294056892395	-0.005499999970197678
6okm.pdb	6okm_HL_R_KR67H.pdb	-0.16472379863262177	0.04989999905228615
6okm.pdb	6okm_HL_R_KR67I.pdb	0.0321182906627655	-0.05090000107884407
6okm.pdb	6okm_HL_R_KR67L.pdb	0.004392743110656738	0.04390000179409981
6okm.pdb	6okm_HL_R_KR67M.pdb	0.047433167695999146	0.03099999949336052
6okm.pdb	6okm_HL_R_KR67F.pdb	0.08392342925071716	0.03709999844431877
6okm.pdb	6okm_HL_R_KR67P.pdb	-0.4428560733795166	-0.7580999732017517
6okm.pdb	6okm_HL_R_KR67S.pdb	-0.19861353933811188	-0.025100000202655792
6okm.pdb	6okm_HL_R_KR67T.pdb	-0.42317765951156616	0.016100000590085983
6okm.pdb	6okm_HL_R_KR67W.pdb	0.026835143566131592	0.028699999675154686
6okm.pdb	6okm_HL_R_KR67Y.pdb	0.007241353392601013	0.01979999989271164
6okm.pdb	6okm_HL_R_KR67V.pdb	-0.09398485720157623	-0.07419999688863754
6okm.pdb	6okm_HL_R_QR68A.pdb	-0.11464080214500427	0.009800000116229057
6okm.pdb	6okm_HL_R_QR68R.pdb	-0.08361923694610596	-0.1348000019788742
6okm.pdb	6okm_HL_R_QR68N.pdb	-0.17315974831581116	0.030700000002980232
6okm.pdb	6okm_HL_R_QR68D.pdb	-0.1577775478363037	-0.05040000006556511
6okm.pdb	6okm_HL_R_QR68C.pdb	-0.02882516384124756	-0.021700000390410423
6okm.pdb	6okm_HL_R_QR68E.pdb	-0.21776649355888367	0.01889999955892563
6okm.pdb	6okm_HL_R_QR68G.pdb	-0.12953433394432068	-0.015399999916553497
6okm.pdb	6okm_HL_R_QR68H.pdb	-0.09282627701759338	0.08079999685287476
6okm.pdb	6okm_HL_R_QR68I.pdb	-0.12598852813243866	-0.04989999905228615
6okm.pdb	6okm_HL_R_QR68L.pdb	-0.03493562340736389	-0.00279999990016222
6okm.pdb	6okm_HL_R_QR68K.pdb	-0.23451867699623108	-0.026799999177455902
6okm.pdb	6okm_HL_R_QR68M.pdb	0.3598015010356903	0.011699999682605267
6okm.pdb	6okm_HL_R_QR68F.pdb	0.09252217411994934	0.05480000004172325
6okm.pdb	6okm_HL_R_QR68P.pdb	-0.1437726616859436	-0.14300000667572021
6okm.pdb	6okm_HL_R_QR68S.pdb	-0.20199546217918396	0.05849999934434891
6okm.pdb	6okm_HL_R_QR68T.pdb	-0.2541477382183075	-0.5418999791145325
6okm.pdb	6okm_HL_R_QR68W.pdb	0.17981889843940735	0.010400000028312206
6okm.pdb	6okm_HL_R_QR68Y.pdb	0.0023242831230163574	0.14100000262260437
6okm.pdb	6okm_HL_R_QR68V.pdb	-0.055922701954841614	-0.04809999838471413
6okm.pdb	6okm_HL_R_LR69A.pdb	-1.8447545766830444	-1.5586999654769897
6okm.pdb	6okm_HL_R_LR69R.pdb	-1.8334956169128418	-2.147700071334839
6okm.pdb	6okm_HL_R_LR69N.pdb	-1.932268738746643	-2.0559000968933105
6okm.pdb	6okm_HL_R_LR69D.pdb	-1.3664758205413818	-1.4296000003814697
6okm.pdb	6okm_HL_R_LR69C.pdb	-1.6719081401824951	-1.3102999925613403
6okm.pdb	6okm_HL_R_LR69Q.pdb	-2.0732967853546143	-2.4093000888824463
6okm.pdb	6okm_HL_R_LR69E.pdb	-2.0105388164520264	-2.642699956893921
6okm.pdb	6okm_HL_R_LR69G.pdb	-1.6881502866744995	-2.0165998935699463
6okm.pdb	6okm_HL_R_LR69H.pdb	-1.7959892749786377	-1.9466999769210815
6okm.pdb	6okm_HL_R_LR69I.pdb	-0.7185544967651367	-0.49729999899864197
6okm.pdb	6okm_HL_R_LR69K.pdb	-1.884871482849121	-2.0873000621795654
6okm.pdb	6okm_HL_R_LR69M.pdb	0.06997141242027283	0.30809998512268066
6okm.pdb	6okm_HL_R_LR69F.pdb	-1.4920305013656616	-1.7381000518798828
6okm.pdb	6okm_HL_R_LR69P.pdb	-1.6121437549591064	-1.315000057220459
6okm.pdb	6okm_HL_R_LR69S.pdb	-2.029306411743164	-1.9486000537872314
6okm.pdb	6okm_HL_R_LR69T.pdb	-1.9733809232711792	-2.0357000827789307
6okm.pdb	6okm_HL_R_LR69W.pdb	-1.6134133338928223	-1.753999948501587
6okm.pdb	6okm_HL_R_LR69Y.pdb	-1.6133240461349487	-1.6916999816894531
6okm.pdb	6okm_HL_R_LR69V.pdb	-1.7549259662628174	-1.1962000131607056
5xmh.pdb	5xmh_HL_A_QL27A.pdb	-0.059966787695884705	0.22089999914169312
5xmh.pdb	5xmh_HL_A_QL27R.pdb	-0.06450708210468292	-0.5110999941825867
5xmh.pdb	5xmh_HL_A_QL27N.pdb	-0.13621757924556732	0.34619998931884766
5xmh.pdb	5xmh_HL_A_QL27D.pdb	-0.16116949915885925	0.22310000658035278
5xmh.pdb	5xmh_HL_A_QL27C.pdb	0.02081167697906494	0.4027000069618225
5xmh.pdb	5xmh_HL_A_QL27E.pdb	-0.09116283059120178	0.23579999804496765
5xmh.pdb	5xmh_HL_A_QL27G.pdb	-0.04373791813850403	0.22089999914169312
5xmh.pdb	5xmh_HL_A_QL27H.pdb	-0.06596887111663818	0.22089999914169312
5xmh.pdb	5xmh_HL_A_QL27I.pdb	0.08193853497505188	0.27480000257492065
5xmh.pdb	5xmh_HL_A_QL27L.pdb	0.1716582477092743	0.22089999914169312
5xmh.pdb	5xmh_HL_A_QL27K.pdb	-0.1644437611103058	0.2134999930858612
5xmh.pdb	5xmh_HL_A_QL27M.pdb	0.24610233306884766	0.7709000110626221
5xmh.pdb	5xmh_HL_A_QL27F.pdb	0.3312986195087433	1.2038999795913696
5xmh.pdb	5xmh_HL_A_QL27P.pdb	0.0017170459032058716	0.22089999914169312
5xmh.pdb	5xmh_HL_A_QL27S.pdb	-0.18829743564128876	0.22089999914169312
5xmh.pdb	5xmh_HL_A_QL27T.pdb	-0.26001229882240295	0.23520000278949738
5xmh.pdb	5xmh_HL_A_QL27W.pdb	0.47025617957115173	0.22089999914169312
5xmh.pdb	5xmh_HL_A_QL27Y.pdb	0.6924110651016235	0.9861999750137329
5xmh.pdb	5xmh_HL_A_QL27V.pdb	0.12261664867401123	0.22089999914169312
5xmh.pdb	5xmh_HL_A_SL28A.pdb	0.18092694878578186	0.7962999939918518
5xmh.pdb	5xmh_HL_A_SL28R.pdb	0.5385946035385132	0.2809999883174896
5xmh.pdb	5xmh_HL_A_SL28N.pdb	-0.08574257791042328	0.11349999904632568
5xmh.pdb	5xmh_HL_A_SL28D.pdb	0.09399354457855225	-0.6327999830245972
5xmh.pdb	5xmh_HL_A_SL28C.pdb	0.3584717810153961	0.7522000074386597
5xmh.pdb	5xmh_HL_A_SL28Q.pdb	0.06351396441459656	0.22689999639987946
5xmh.pdb	5xmh_HL_A_SL28E.pdb	0.12745824456214905	-0.4722000062465668
5xmh.pdb	5xmh_HL_A_SL28G.pdb	-0.06621003150939941	0.10029999911785126
5xmh.pdb	5xmh_HL_A_SL28H.pdb	0.11038774251937866	0.5623999834060669
5xmh.pdb	5xmh_HL_A_SL28I.pdb	0.17190590500831604	0.8059999942779541
5xmh.pdb	5xmh_HL_A_SL28L.pdb	0.4330097734928131	1.215499997138977
5xmh.pdb	5xmh_HL_A_SL28K.pdb	0.5931968688964844	1.1331000328063965
5xmh.pdb	5xmh_HL_A_SL28M.pdb	0.6515001058578491	1.0592999458312988
5xmh.pdb	5xmh_HL_A_SL28F.pdb	0.973515510559082	1.1162999868392944
5xmh.pdb	5xmh_HL_A_SL28P.pdb	0.46556517481803894	1.0720000267028809
5xmh.pdb	5xmh_HL_A_SL28T.pdb	-0.23621268570423126	0.16110000014305115
5xmh.pdb	5xmh_HL_A_SL28W.pdb	0.8233681917190552	2.0339999198913574
5xmh.pdb	5xmh_HL_A_SL28Y.pdb	1.3791348934173584	1.6983000040054321
5xmh.pdb	5xmh_HL_A_SL28V.pdb	-0.23344533145427704	0.963100016117096
5xmh.pdb	5xmh_HL_A_IL29A.pdb	-0.4440140426158905	-0.13009999692440033
5xmh.pdb	5xmh_HL_A_IL29R.pdb	0.18800342082977295	1.6318999528884888
5xmh.pdb	5xmh_HL_A_IL29N.pdb	-0.5087188482284546	-0.21799999475479126
5xmh.pdb	5xmh_HL_A_IL29D.pdb	-0.46747538447380066	-0.7060999870300293
5xmh.pdb	5xmh_HL_A_IL29C.pdb	-0.42805302143096924	0.02590000070631504
5xmh.pdb	5xmh_HL_A_IL29Q.pdb	-0.5273282527923584	-0.06289999932050705
5xmh.pdb	5xmh_HL_A_IL29E.pdb	0.050819605588912964	-0.5385000109672546
5xmh.pdb	5xmh_HL_A_IL29G.pdb	-0.33459848165512085	-0.133200004696846
5xmh.pdb	5xmh_HL_A_IL29H.pdb	-0.27639108896255493	-0.06650000065565109
5xmh.pdb	5xmh_HL_A_IL29L.pdb	-0.09175734221935272	0.22910000383853912
5xmh.pdb	5xmh_HL_A_IL29K.pdb	-0.2976114749908447	-0.001500000013038516
5xmh.pdb	5xmh_HL_A_IL29M.pdb	-0.16717147827148438	-0.04749999940395355
5xmh.pdb	5xmh_HL_A_IL29F.pdb	-0.23531745374202728	-0.11490000039339066
5xmh.pdb	5xmh_HL_A_IL29P.pdb	-0.3181154131889343	-0.19529999792575836
5xmh.pdb	5xmh_HL_A_IL29S.pdb	-0.5346688032150269	-0.11010000109672546
5xmh.pdb	5xmh_HL_A_IL29T.pdb	-0.40032052993774414	-0.1876000016927719
5xmh.pdb	5xmh_HL_A_IL29W.pdb	-0.21430666744709015	1.0091999769210815
5xmh.pdb	5xmh_HL_A_IL29Y.pdb	-0.16920804977416992	0.22259999811649323
5xmh.pdb	5xmh_HL_A_IL29V.pdb	-0.17560997605323792	0.023800000548362732
5xmh.pdb	5xmh_HL_A_SL30A.pdb	-0.9156594276428223	-0.3849000036716461
5xmh.pdb	5xmh_HL_A_SL30R.pdb	-7.510165214538574	-7.1645002365112305
5xmh.pdb	5xmh_HL_A_SL30N.pdb	-1.3063510656356812	-0.49219998717308044
5xmh.pdb	5xmh_HL_A_SL30D.pdb	0.3458887040615082	-0.8292999863624573
5xmh.pdb	5xmh_HL_A_SL30C.pdb	-0.8036112785339355	-0.3343000113964081
5xmh.pdb	5xmh_HL_A_SL30Q.pdb	-1.4086740016937256	-0.5672000050544739
5xmh.pdb	5xmh_HL_A_SL30E.pdb	-2.504485607147217	-4.715260028839111
5xmh.pdb	5xmh_HL_A_SL30G.pdb	-0.6233440041542053	-0.5741999745368958
5xmh.pdb	5xmh_HL_A_SL30H.pdb	-12.304612159729004	-11.241780281066895
5xmh.pdb	5xmh_HL_A_SL30I.pdb	-0.8177505731582642	0.35910001397132874
5xmh.pdb	5xmh_HL_A_SL30L.pdb	-1.0692886114120483	-0.1137000024318695
5xmh.pdb	5xmh_HL_A_SL30K.pdb	-5.343564033508301	-7.621650218963623
5xmh.pdb	5xmh_HL_A_SL30M.pdb	-0.8098760843276978	-0.5870000123977661
5xmh.pdb	5xmh_HL_A_SL30F.pdb	-13.497859001159668	-8.410449981689453
5xmh.pdb	5xmh_HL_A_SL30P.pdb	-1.8673415184020996	-1.3220000267028809
5xmh.pdb	5xmh_HL_A_SL30T.pdb	-0.059880807995796204	0.25099998712539673
5xmh.pdb	5xmh_HL_A_SL30W.pdb	-32.10670471191406	-29.513500213623047
5xmh.pdb	5xmh_HL_A_SL30Y.pdb	-22.851852416992188	-18.907480239868164
5xmh.pdb	5xmh_HL_A_SL30V.pdb	-2.7072367668151855	-1.195099949836731
5xmh.pdb	5xmh_HL_A_SL31A.pdb	-0.3509473502635956	0.050700001418590546
5xmh.pdb	5xmh_HL_A_SL31R.pdb	-0.2701301574707031	0.01640000008046627
5xmh.pdb	5xmh_HL_A_SL31N.pdb	-0.11863699555397034	-0.09179999679327011
5xmh.pdb	5xmh_HL_A_SL31D.pdb	-0.09963728487491608	0.008200000040233135
5xmh.pdb	5xmh_HL_A_SL31C.pdb	-0.5868023633956909	-0.48410001397132874
5xmh.pdb	5xmh_HL_A_SL31Q.pdb	-0.6543502807617188	-0.7317000031471252
5xmh.pdb	5xmh_HL_A_SL31E.pdb	-0.03665335476398468	-0.5906999707221985
5xmh.pdb	5xmh_HL_A_SL31G.pdb	-0.3051496744155884	-0.7957000136375427
5xmh.pdb	5xmh_HL_A_SL31H.pdb	-1.6605877876281738	0.07280000299215317
5xmh.pdb	5xmh_HL_A_SL31I.pdb	-0.09899872541427612	-0.41359999775886536
5xmh.pdb	5xmh_HL_A_SL31L.pdb	-1.0656218528747559	0.05939999967813492
5xmh.pdb	5xmh_HL_A_SL31K.pdb	-0.18216507136821747	-0.3361999988555908
5xmh.pdb	5xmh_HL_A_SL31M.pdb	0.04264667630195618	0.17489999532699585
5xmh.pdb	5xmh_HL_A_SL31F.pdb	0.1925775408744812	0.22200000286102295
5xmh.pdb	5xmh_HL_A_SL31P.pdb	-0.1038796603679657	0.48030000925064087
5xmh.pdb	5xmh_HL_A_SL31T.pdb	-0.1752554029226303	-0.448199987411499
5xmh.pdb	5xmh_HL_A_SL31W.pdb	0.003308117389678955	0.08460000157356262
5xmh.pdb	5xmh_HL_A_SL31Y.pdb	0.037944912910461426	-0.4912000000476837
5xmh.pdb	5xmh_HL_A_SL31V.pdb	-0.04884946346282959	-0.4562000036239624
5xmh.pdb	5xmh_HL_A_YL33A.pdb	-0.4689466953277588	-1.8906999826431274
5xmh.pdb	5xmh_HL_A_YL33R.pdb	-0.668707013130188	-1.2197999954223633
5xmh.pdb	5xmh_HL_A_YL33N.pdb	-0.5946898460388184	-1.9220999479293823
5xmh.pdb	5xmh_HL_A_YL33D.pdb	-0.897485613822937	-2.2126998901367188
5xmh.pdb	5xmh_HL_A_YL33C.pdb	-0.5847421884536743	-1.7802000045776367
5xmh.pdb	5xmh_HL_A_YL33Q.pdb	-0.36812448501586914	-1.4337999820709229
5xmh.pdb	5xmh_HL_A_YL33E.pdb	-1.1522573232650757	-2.5028998851776123
5xmh.pdb	5xmh_HL_A_YL33G.pdb	-0.433901846408844	-1.9085999727249146
5xmh.pdb	5xmh_HL_A_YL33H.pdb	-0.6857147216796875	-1.84089994430542
5xmh.pdb	5xmh_HL_A_YL33I.pdb	-0.4495737552642822	-1.6223000288009644
5xmh.pdb	5xmh_HL_A_YL33L.pdb	-0.8150773048400879	-1.3036999702453613
5xmh.pdb	5xmh_HL_A_YL33K.pdb	-0.2956101596355438	-1.3270000219345093
5xmh.pdb	5xmh_HL_A_YL33M.pdb	-0.4993208348751068	-1.794700026512146
5xmh.pdb	5xmh_HL_A_YL33F.pdb	-0.6187158823013306	-0.9156000018119812
5xmh.pdb	5xmh_HL_A_YL33P.pdb	-0.8979437351226807	-2.4017999172210693
5xmh.pdb	5xmh_HL_A_YL33S.pdb	-0.5863661766052246	-1.951300024986267
5xmh.pdb	5xmh_HL_A_YL33T.pdb	-0.5667297840118408	-1.9359999895095825
5xmh.pdb	5xmh_HL_A_YL33W.pdb	-0.4858723282814026	-1.6782000064849854
5xmh.pdb	5xmh_HL_A_YL33V.pdb	-0.31276386976242065	-1.6553000211715698
5xmh.pdb	5xmh_HL_A_SL68A.pdb	-0.14452016353607178	-0.599399983882904
5xmh.pdb	5xmh_HL_A_SL68R.pdb	-0.14211423695087433	-0.07859999686479568
5xmh.pdb	5xmh_HL_A_SL68N.pdb	-1.1959346532821655	0.3612000048160553
5xmh.pdb	5xmh_HL_A_SL68D.pdb	0.5612442493438721	0.16269999742507935
5xmh.pdb	5xmh_HL_A_SL68C.pdb	-0.12831158936023712	-0.38109999895095825
5xmh.pdb	5xmh_HL_A_SL68Q.pdb	-0.17092666029930115	-0.6104999780654907
5xmh.pdb	5xmh_HL_A_SL68E.pdb	-0.26761987805366516	-0.616599977016449
5xmh.pdb	5xmh_HL_A_SL68G.pdb	-0.17327141761779785	-0.7008000016212463
5xmh.pdb	5xmh_HL_A_SL68H.pdb	-0.22489331662654877	-0.4796000123023987
5xmh.pdb	5xmh_HL_A_SL68I.pdb	0.05361223220825195	-0.4372999966144562
5xmh.pdb	5xmh_HL_A_SL68L.pdb	0.05041453242301941	-0.4124999940395355
5xmh.pdb	5xmh_HL_A_SL68K.pdb	-0.20081132650375366	-0.2320999950170517
5xmh.pdb	5xmh_HL_A_SL68M.pdb	0.17032301425933838	0.0406000018119812
5xmh.pdb	5xmh_HL_A_SL68F.pdb	0.048673540353775024	-0.41990000009536743
5xmh.pdb	5xmh_HL_A_SL68P.pdb	-0.10054242610931396	-0.6610999703407288
5xmh.pdb	5xmh_HL_A_SL68T.pdb	-0.08795206248760223	-0.4392000138759613
5xmh.pdb	5xmh_HL_A_SL68W.pdb	0.7942016124725342	0.6891999840736389
5xmh.pdb	5xmh_HL_A_SL68Y.pdb	-0.0747213065624237	-0.4375999867916107
5xmh.pdb	5xmh_HL_A_SL68V.pdb	-0.125135600566864	-0.6292999982833862
5xmh.pdb	5xmh_HL_A_GL93A.pdb	-0.08418959379196167	0.1988999992609024
5xmh.pdb	5xmh_HL_A_GL93R.pdb	-4.236134052276611	-2.3831000328063965
5xmh.pdb	5xmh_HL_A_GL93N.pdb	-0.3642924427986145	-0.11540000140666962
5xmh.pdb	5xmh_HL_A_GL93D.pdb	-0.6164661645889282	-0.7498999834060669
5xmh.pdb	5xmh_HL_A_GL93C.pdb	0.10672742128372192	0.20149999856948853
5xmh.pdb	5xmh_HL_A_GL93Q.pdb	-0.26552319526672363	0.09809999912977219
5xmh.pdb	5xmh_HL_A_GL93E.pdb	0.42585626244544983	0.9262999892234802
5xmh.pdb	5xmh_HL_A_GL93H.pdb	-0.3194913864135742	-0.25200000405311584
5xmh.pdb	5xmh_HL_A_GL93I.pdb	-0.36973196268081665	0.9211000204086304
5xmh.pdb	5xmh_HL_A_GL93L.pdb	0.05374136567115784	0.5777000188827515
5xmh.pdb	5xmh_HL_A_GL93K.pdb	0.17549654841423035	0.33309999108314514
5xmh.pdb	5xmh_HL_A_GL93M.pdb	0.31414756178855896	0.9453999996185303
5xmh.pdb	5xmh_HL_A_GL93F.pdb	-2.175023078918457	-0.6308000087738037
5xmh.pdb	5xmh_HL_A_GL93P.pdb	-0.5802902579307556	0.6690999865531921
5xmh.pdb	5xmh_HL_A_GL93S.pdb	-0.1719382107257843	-0.02590000070631504
5xmh.pdb	5xmh_HL_A_GL93T.pdb	-0.6540818214416504	0.0066999997943639755
5xmh.pdb	5xmh_HL_A_GL93W.pdb	-3.05226993560791	-0.21899999678134918
5xmh.pdb	5xmh_HL_A_GL93Y.pdb	-2.649049997329712	-0.5909000039100647
5xmh.pdb	5xmh_HL_A_GL93V.pdb	-0.29588937759399414	0.6996999979019165
5xmh.pdb	5xmh_HL_A_SL94A.pdb	-0.10740812122821808	0.5121999979019165
5xmh.pdb	5xmh_HL_A_SL94R.pdb	-0.025481387972831726	0.858299970626831
5xmh.pdb	5xmh_HL_A_SL94N.pdb	-1.5521076917648315	-1.2627999782562256
5xmh.pdb	5xmh_HL_A_SL94D.pdb	0.26475754380226135	0.0763000026345253
5xmh.pdb	5xmh_HL_A_SL94C.pdb	-0.40452057123184204	0.3619999885559082
5xmh.pdb	5xmh_HL_A_SL94Q.pdb	0.1932336986064911	0.6252999901771545
5xmh.pdb	5xmh_HL_A_SL94E.pdb	-0.3029455542564392	-0.6959999799728394
5xmh.pdb	5xmh_HL_A_SL94G.pdb	-0.17990264296531677	0.039000000804662704
5xmh.pdb	5xmh_HL_A_SL94H.pdb	-2.015068769454956	-1.2178000211715698
5xmh.pdb	5xmh_HL_A_SL94I.pdb	0.4369616210460663	1.031599998474121
5xmh.pdb	5xmh_HL_A_SL94L.pdb	0.535437822341919	1.1341999769210815
5xmh.pdb	5xmh_HL_A_SL94K.pdb	-0.05205412209033966	-0.6535999774932861
5xmh.pdb	5xmh_HL_A_SL94M.pdb	0.2737731635570526	0.5680000185966492
5xmh.pdb	5xmh_HL_A_SL94F.pdb	-0.462315171957016	-0.26600000262260437
5xmh.pdb	5xmh_HL_A_SL94P.pdb	-0.027808353304862976	0.7926999926567078
5xmh.pdb	5xmh_HL_A_SL94T.pdb	-2.853882074356079	-0.19140000641345978
5xmh.pdb	5xmh_HL_A_SL94W.pdb	-2.5121991634368896	-0.9103000164031982
5xmh.pdb	5xmh_HL_A_SL94Y.pdb	-1.4605215787887573	-1.4462000131607056
5xmh.pdb	5xmh_HL_A_SL94V.pdb	0.09365656971931458	0.6780999898910522
5xmh.pdb	5xmh_HL_A_SL95A.pdb	0.00454479455947876	0.219200000166893
5xmh.pdb	5xmh_HL_A_SL95R.pdb	-0.20335297286510468	1.0658999681472778
5xmh.pdb	5xmh_HL_A_SL95N.pdb	0.5234583616256714	0.9189000129699707
5xmh.pdb	5xmh_HL_A_SL95D.pdb	0.18377265334129333	0.6080999970436096
[truncated: 93,001 more rows]
