# Supplementary material for: Investigating the volume and diversity of data needed for generalizable antibody–antigen ΔΔG prediction
Source: Nat Comput Sci. 2025 Jul 8;5(8):635–47. doi: 10.1038/s43588-025-00823-8 (PMC12374841; doi:10.1038/s43588-025-00823-8)
Supplement: Supplementary file 4 — Unprocessed Graphinity model predictions and true values for experimental and synthetic ΔΔG values. [file 43588_2025_823_MOESM4_ESM.zip › Figure2/Figure2b-Graphinity_Predictions-10FoldCV_CDR_SeqId/Graphinity_Predictions-Synthetic_FoldX_ddG_942723-10FoldCV_CDR_SeqId/Graphinity_predictions_test-Foldx_ddG_942723-cutoff_100-fold2.csv]

wt_pdb	mut_pdb	pred_score	true_label
6hga.pdb	6hga_HL_B_HH51A.pdb	-0.6679174900054932	0.0284000001847744
6hga.pdb	6hga_HL_B_HH51R.pdb	-2.8869564533233643	-3.503700017929077
6hga.pdb	6hga_HL_B_HH51N.pdb	-0.934144139289856	0.07580000162124634
6hga.pdb	6hga_HL_B_HH51D.pdb	-1.368878722190857	0.5460000038146973
6hga.pdb	6hga_HL_B_HH51C.pdb	-0.8261792659759521	0.29980000853538513
6hga.pdb	6hga_HL_B_HH51Q.pdb	-0.6669502854347229	0.013700000010430813
6hga.pdb	6hga_HL_B_HH51E.pdb	-0.9238445162773132	0.6258999705314636
6hga.pdb	6hga_HL_B_HH51G.pdb	-0.6419817805290222	-0.06620000302791595
6hga.pdb	6hga_HL_B_HH51I.pdb	-2.201176166534424	-1.2599999904632568
6hga.pdb	6hga_HL_B_HH51L.pdb	-0.8767856359481812	-0.05249999836087227
6hga.pdb	6hga_HL_B_HH51K.pdb	-0.4153081476688385	-0.4767000079154968
6hga.pdb	6hga_HL_B_HH51M.pdb	-0.5000712871551514	0.14190000295639038
6hga.pdb	6hga_HL_B_HH51F.pdb	-0.5811867713928223	-0.0771000012755394
6hga.pdb	6hga_HL_B_HH51P.pdb	-0.7597483992576599	-0.15309999883174896
6hga.pdb	6hga_HL_B_HH51S.pdb	-1.0115470886230469	-0.019200000911951065
6hga.pdb	6hga_HL_B_HH51T.pdb	-0.6504688262939453	0.3327000141143799
6hga.pdb	6hga_HL_B_HH51W.pdb	-3.810575008392334	-2.855799913406372
6hga.pdb	6hga_HL_B_HH51Y.pdb	-1.523107647895813	0.005100000184029341
6hga.pdb	6hga_HL_B_HH51V.pdb	-0.5865761041641235	0.016499999910593033
6hga.pdb	6hga_HL_B_YH53A.pdb	-1.334130048751831	-1.05649995803833
6hga.pdb	6hga_HL_B_YH53R.pdb	-1.3257653713226318	-1.0355000495910645
6hga.pdb	6hga_HL_B_YH53N.pdb	-1.3766677379608154	-1.4505000114440918
6hga.pdb	6hga_HL_B_YH53D.pdb	-1.6382240056991577	-1.058500051498413
6hga.pdb	6hga_HL_B_YH53C.pdb	-1.3119181394577026	-0.6407999992370605
6hga.pdb	6hga_HL_B_YH53Q.pdb	-1.2325106859207153	-1.4390000104904175
6hga.pdb	6hga_HL_B_YH53E.pdb	-1.6514211893081665	-0.9379000067710876
6hga.pdb	6hga_HL_B_YH53G.pdb	-1.1552040576934814	-1.3208999633789062
6hga.pdb	6hga_HL_B_YH53H.pdb	-0.980301022529602	-1.2253999710083008
6hga.pdb	6hga_HL_B_YH53I.pdb	-2.1511082649230957	-2.1278998851776123
6hga.pdb	6hga_HL_B_YH53L.pdb	-1.0249158143997192	-0.4260999858379364
6hga.pdb	6hga_HL_B_YH53K.pdb	-1.0992062091827393	-1.3909000158309937
6hga.pdb	6hga_HL_B_YH53M.pdb	-0.47626280784606934	0.2493000030517578
6hga.pdb	6hga_HL_B_YH53F.pdb	-0.8064730763435364	-0.574400007724762
6hga.pdb	6hga_HL_B_YH53P.pdb	-1.1507102251052856	-0.26829999685287476
6hga.pdb	6hga_HL_B_YH53S.pdb	-1.3653109073638916	-1.2065999507904053
6hga.pdb	6hga_HL_B_YH53T.pdb	-0.9107176065444946	-1.6305999755859375
6hga.pdb	6hga_HL_B_YH53W.pdb	-1.4259819984436035	-1.326300024986267
6hga.pdb	6hga_HL_B_YH53V.pdb	-1.2829725742340088	-0.2409999966621399
6hga.pdb	6hga_HL_B_WH54A.pdb	-0.6216639280319214	-0.4092999994754791
6hga.pdb	6hga_HL_B_WH54R.pdb	-0.6807252168655396	-0.38190001249313354
6hga.pdb	6hga_HL_B_WH54N.pdb	-0.5452556610107422	-0.4047999978065491
6hga.pdb	6hga_HL_B_WH54D.pdb	-0.8192039132118225	0.06759999692440033
6hga.pdb	6hga_HL_B_WH54C.pdb	-0.5749733448028564	-0.4271000027656555
6hga.pdb	6hga_HL_B_WH54Q.pdb	-0.5387892127037048	-0.2754000127315521
6hga.pdb	6hga_HL_B_WH54E.pdb	-0.8094595074653625	-0.23729999363422394
6hga.pdb	6hga_HL_B_WH54G.pdb	-0.5913680791854858	-0.4586000144481659
6hga.pdb	6hga_HL_B_WH54H.pdb	-0.8030881881713867	-0.23649999499320984
6hga.pdb	6hga_HL_B_WH54I.pdb	-0.42680907249450684	-0.65420001745224
6hga.pdb	6hga_HL_B_WH54L.pdb	-0.46148860454559326	-0.35420000553131104
6hga.pdb	6hga_HL_B_WH54K.pdb	-0.7270538806915283	-0.2815000116825104
6hga.pdb	6hga_HL_B_WH54M.pdb	-0.4316386580467224	-0.23170000314712524
6hga.pdb	6hga_HL_B_WH54F.pdb	-0.6142246723175049	-0.17669999599456787
6hga.pdb	6hga_HL_B_WH54P.pdb	-0.6810817718505859	-0.6240000128746033
6hga.pdb	6hga_HL_B_WH54S.pdb	-0.33279040455818176	-0.32120001316070557
6hga.pdb	6hga_HL_B_WH54T.pdb	-0.21901577711105347	-0.41589999198913574
6hga.pdb	6hga_HL_B_WH54Y.pdb	-0.6769455075263977	-0.25920000672340393
6hga.pdb	6hga_HL_B_WH54V.pdb	-0.39121419191360474	-0.3102000057697296
6hga.pdb	6hga_HL_B_DH55A.pdb	-0.8442850708961487	-1.2926000356674194
6hga.pdb	6hga_HL_B_DH55R.pdb	-1.458849549293518	-1.4732999801635742
6hga.pdb	6hga_HL_B_DH55N.pdb	-1.1112278699874878	-1.4198999404907227
6hga.pdb	6hga_HL_B_DH55C.pdb	-0.9944884777069092	-1.4574999809265137
6hga.pdb	6hga_HL_B_DH55Q.pdb	-1.3127822875976562	-1.3524999618530273
6hga.pdb	6hga_HL_B_DH55E.pdb	-1.4716871976852417	-1.3209999799728394
6hga.pdb	6hga_HL_B_DH55G.pdb	-0.829275369644165	-1.3321000337600708
6hga.pdb	6hga_HL_B_DH55H.pdb	-1.2377766370773315	-1.3655999898910522
6hga.pdb	6hga_HL_B_DH55I.pdb	-0.91761314868927	-1.3285000324249268
6hga.pdb	6hga_HL_B_DH55L.pdb	-1.1297516822814941	-1.2728999853134155
6hga.pdb	6hga_HL_B_DH55K.pdb	-1.3062195777893066	-1.4068000316619873
6hga.pdb	6hga_HL_B_DH55M.pdb	-0.9327107071876526	-1.3707000017166138
6hga.pdb	6hga_HL_B_DH55F.pdb	-1.1207120418548584	-1.32260000705719
6hga.pdb	6hga_HL_B_DH55P.pdb	-0.649947464466095	-1.3730000257492065
6hga.pdb	6hga_HL_B_DH55S.pdb	-1.1666467189788818	-1.3330999612808228
6hga.pdb	6hga_HL_B_DH55T.pdb	-1.2346792221069336	-1.4153000116348267
6hga.pdb	6hga_HL_B_DH55W.pdb	-1.281510591506958	-1.2824000120162964
6hga.pdb	6hga_HL_B_DH55Y.pdb	-1.3666893243789673	-1.332900047302246
6hga.pdb	6hga_HL_B_DH55V.pdb	-0.9258664846420288	-1.357800006866455
6hga.pdb	6hga_HL_B_DH57A.pdb	-0.1340862214565277	-0.8328999876976013
6hga.pdb	6hga_HL_B_DH57R.pdb	0.1477106213569641	-0.6965000033378601
6hga.pdb	6hga_HL_B_DH57N.pdb	-0.689028263092041	0.7727000117301941
6hga.pdb	6hga_HL_B_DH57C.pdb	-0.7304003834724426	-0.7458000183105469
6hga.pdb	6hga_HL_B_DH57Q.pdb	-0.4860234558582306	-0.329800009727478
6hga.pdb	6hga_HL_B_DH57E.pdb	-0.5357434749603271	0.23960000276565552
6hga.pdb	6hga_HL_B_DH57G.pdb	-0.2617165148258209	-1.1593999862670898
6hga.pdb	6hga_HL_B_DH57H.pdb	-0.6232575178146362	-0.9567999839782715
6hga.pdb	6hga_HL_B_DH57I.pdb	-0.04581470787525177	-0.586899995803833
6hga.pdb	6hga_HL_B_DH57L.pdb	0.4546234607696533	0.028200000524520874
6hga.pdb	6hga_HL_B_DH57K.pdb	0.2603849470615387	-0.8374000191688538
6hga.pdb	6hga_HL_B_DH57M.pdb	-0.6501036882400513	-0.34880000352859497
6hga.pdb	6hga_HL_B_DH57F.pdb	-0.34443244338035583	-0.4713999927043915
6hga.pdb	6hga_HL_B_DH57P.pdb	-0.14019012451171875	-1.8125
6hga.pdb	6hga_HL_B_DH57S.pdb	-0.7669003009796143	-1.2581000328063965
6hga.pdb	6hga_HL_B_DH57T.pdb	-0.11232110857963562	-0.6585999727249146
6hga.pdb	6hga_HL_B_DH57W.pdb	-0.1967650055885315	-0.33660000562667847
6hga.pdb	6hga_HL_B_DH57Y.pdb	-0.2943781614303589	-0.6389999985694885
6hga.pdb	6hga_HL_B_DH57V.pdb	0.11295011639595032	-0.8033000230789185
6hga.pdb	6hga_HL_B_YH59A.pdb	-0.27445635199546814	-1.5835000276565552
6hga.pdb	6hga_HL_B_YH59R.pdb	-0.3974619507789612	-1.3847999572753906
6hga.pdb	6hga_HL_B_YH59N.pdb	-0.5614442229270935	-1.601199984550476
6hga.pdb	6hga_HL_B_YH59D.pdb	-0.9115180969238281	-1.3365000486373901
6hga.pdb	6hga_HL_B_YH59C.pdb	-0.3172600269317627	-1.4883999824523926
6hga.pdb	6hga_HL_B_YH59Q.pdb	-0.7267907857894897	-1.1396000385284424
6hga.pdb	6hga_HL_B_YH59E.pdb	-0.7651479840278625	-0.9602000117301941
6hga.pdb	6hga_HL_B_YH59G.pdb	-0.2765762209892273	-1.2972999811172485
6hga.pdb	6hga_HL_B_YH59H.pdb	-0.5011162757873535	-1.4594000577926636
6hga.pdb	6hga_HL_B_YH59I.pdb	-0.03738076984882355	-1.3265000581741333
6hga.pdb	6hga_HL_B_YH59L.pdb	-0.33963438868522644	-1.1881999969482422
6hga.pdb	6hga_HL_B_YH59K.pdb	-0.74369215965271	-0.9438999891281128
6hga.pdb	6hga_HL_B_YH59M.pdb	-0.06804797053337097	-0.11729999631643295
6hga.pdb	6hga_HL_B_YH59F.pdb	0.3474838137626648	0.08100000023841858
6hga.pdb	6hga_HL_B_YH59P.pdb	-0.5350135564804077	-1.2115000486373901
6hga.pdb	6hga_HL_B_YH59S.pdb	-0.6251888871192932	-1.7517999410629272
6hga.pdb	6hga_HL_B_YH59T.pdb	-0.345956027507782	-1.6181000471115112
6hga.pdb	6hga_HL_B_YH59W.pdb	0.3862583637237549	0.9760000109672546
6hga.pdb	6hga_HL_B_YH59V.pdb	-0.1585116684436798	-0.8486999869346619
6hga.pdb	6hga_HL_B_MH101A.pdb	-1.0630810260772705	0.07050000131130219
6hga.pdb	6hga_HL_B_MH101R.pdb	-1.1362872123718262	-0.026799999177455902
6hga.pdb	6hga_HL_B_MH101N.pdb	-1.140578031539917	0.24199999868869781
6hga.pdb	6hga_HL_B_MH101D.pdb	-1.5728862285614014	0.29490000009536743
6hga.pdb	6hga_HL_B_MH101C.pdb	-0.938021719455719	-0.06560000032186508
6hga.pdb	6hga_HL_B_MH101Q.pdb	-0.5629526972770691	-0.28929999470710754
6hga.pdb	6hga_HL_B_MH101E.pdb	-1.5507651567459106	-0.24709999561309814
6hga.pdb	6hga_HL_B_MH101G.pdb	-1.1309559345245361	0.3946000039577484
6hga.pdb	6hga_HL_B_MH101H.pdb	-1.1003985404968262	-0.24220000207424164
6hga.pdb	6hga_HL_B_MH101I.pdb	-0.9588766098022461	-0.31029999256134033
6hga.pdb	6hga_HL_B_MH101L.pdb	-0.653793215751648	-0.16940000653266907
6hga.pdb	6hga_HL_B_MH101K.pdb	-0.8960797786712646	-0.2759999930858612
6hga.pdb	6hga_HL_B_MH101F.pdb	-0.9344438314437866	0.24269999563694
6hga.pdb	6hga_HL_B_MH101P.pdb	-1.1069860458374023	0.4327000081539154
6hga.pdb	6hga_HL_B_MH101S.pdb	-0.9043188095092773	0.17329999804496765
6hga.pdb	6hga_HL_B_MH101T.pdb	-1.2306607961654663	-0.17569999396800995
6hga.pdb	6hga_HL_B_MH101W.pdb	-0.8643856644630432	-0.5059999823570251
6hga.pdb	6hga_HL_B_MH101Y.pdb	-0.9997185468673706	-0.14730000495910645
6hga.pdb	6hga_HL_B_MH101V.pdb	-0.9565016627311707	-0.12030000239610672
6hga.pdb	6hga_HL_B_DL1A.pdb	0.07357156276702881	-0.02539999969303608
6hga.pdb	6hga_HL_B_DL1R.pdb	-0.2675560712814331	-0.18799999356269836
6hga.pdb	6hga_HL_B_DL1N.pdb	-0.12928926944732666	-0.14640000462532043
6hga.pdb	6hga_HL_B_DL1C.pdb	-0.0038563907146453857	-0.15629999339580536
6hga.pdb	6hga_HL_B_DL1Q.pdb	-0.10681169480085373	-0.1551000028848648
6hga.pdb	6hga_HL_B_DL1E.pdb	-0.14180317521095276	0.03689999878406525
6hga.pdb	6hga_HL_B_DL1G.pdb	0.1262323260307312	-0.015200000256299973
6hga.pdb	6hga_HL_B_DL1H.pdb	0.05386805534362793	-0.14980000257492065
6hga.pdb	6hga_HL_B_DL1I.pdb	-0.08557809889316559	-0.15610000491142273
6hga.pdb	6hga_HL_B_DL1L.pdb	0.17319783568382263	-0.16539999842643738
6hga.pdb	6hga_HL_B_DL1K.pdb	-0.16540059447288513	-0.17919999361038208
6hga.pdb	6hga_HL_B_DL1M.pdb	-0.04380936920642853	-0.16529999673366547
6hga.pdb	6hga_HL_B_DL1F.pdb	-0.05435481667518616	-0.15649999678134918
6hga.pdb	6hga_HL_B_DL1P.pdb	0.1505398154258728	-0.15309999883174896
6hga.pdb	6hga_HL_B_DL1S.pdb	-0.2934339940547943	-0.04769999906420708
6hga.pdb	6hga_HL_B_DL1T.pdb	-0.2502739429473877	-0.15070000290870667
6hga.pdb	6hga_HL_B_DL1W.pdb	0.014305874705314636	-0.14949999749660492
6hga.pdb	6hga_HL_B_DL1Y.pdb	-0.24900518357753754	-0.1379999965429306
6hga.pdb	6hga_HL_B_DL1V.pdb	0.025923162698745728	-0.15410000085830688
6hga.pdb	6hga_HL_B_RL24A.pdb	0.0700247585773468	-0.25850000977516174
6hga.pdb	6hga_HL_B_RL24N.pdb	-0.21781744062900543	-0.2110999971628189
6hga.pdb	6hga_HL_B_RL24D.pdb	-0.28084397315979004	-0.5532000064849854
6hga.pdb	6hga_HL_B_RL24C.pdb	0.023956909775733948	-0.2556000053882599
6hga.pdb	6hga_HL_B_RL24Q.pdb	-0.3940448760986328	-0.21950000524520874
6hga.pdb	6hga_HL_B_RL24E.pdb	-0.400147408246994	-0.3871000111103058
6hga.pdb	6hga_HL_B_RL24G.pdb	0.07013598084449768	-0.2696000039577484
6hga.pdb	6hga_HL_B_RL24H.pdb	-0.1673995703458786	-0.09769999980926514
6hga.pdb	6hga_HL_B_RL24I.pdb	-0.19232149422168732	-0.23770000040531158
6hga.pdb	6hga_HL_B_RL24L.pdb	-0.10093945264816284	-0.2743000090122223
6hga.pdb	6hga_HL_B_RL24K.pdb	-0.028688207268714905	-0.20900000631809235
6hga.pdb	6hga_HL_B_RL24M.pdb	0.10003995895385742	-0.25690001249313354
6hga.pdb	6hga_HL_B_RL24F.pdb	-0.34479478001594543	-0.26249998807907104
6hga.pdb	6hga_HL_B_RL24P.pdb	-0.07934479415416718	-0.2549000084400177
6hga.pdb	6hga_HL_B_RL24S.pdb	-0.06125953793525696	-0.2540000081062317
6hga.pdb	6hga_HL_B_RL24T.pdb	-0.1773972511291504	-0.2721000015735626
6hga.pdb	6hga_HL_B_RL24W.pdb	-0.06067143380641937	-0.13539999723434448
6hga.pdb	6hga_HL_B_RL24Y.pdb	-0.4676867127418518	-0.263700008392334
6hga.pdb	6hga_HL_B_RL24V.pdb	0.10717087984085083	-0.2515999972820282
6hga.pdb	6hga_HL_B_SL26A.pdb	-0.5243896842002869	-0.6705999970436096
6hga.pdb	6hga_HL_B_SL26R.pdb	-0.6673706769943237	-0.391400009393692
6hga.pdb	6hga_HL_B_SL26N.pdb	-0.7911754250526428	-0.7247999906539917
6hga.pdb	6hga_HL_B_SL26D.pdb	-1.0905823707580566	-1.1898000240325928
6hga.pdb	6hga_HL_B_SL26C.pdb	-0.6436806917190552	-0.724399983882904
6hga.pdb	6hga_HL_B_SL26Q.pdb	-0.5904519557952881	-0.32910001277923584
6hga.pdb	6hga_HL_B_SL26E.pdb	-0.5309892892837524	-0.07509999722242355
6hga.pdb	6hga_HL_B_SL26G.pdb	-0.7017659544944763	-0.9049000144004822
6hga.pdb	6hga_HL_B_SL26H.pdb	-0.7220478057861328	-0.7741000056266785
6hga.pdb	6hga_HL_B_SL26I.pdb	-0.16300049424171448	-0.659500002861023
6hga.pdb	6hga_HL_B_SL26L.pdb	-0.4425084888935089	-0.3531999886035919
6hga.pdb	6hga_HL_B_SL26K.pdb	-0.6232385635375977	-0.2854999899864197
6hga.pdb	6hga_HL_B_SL26M.pdb	-0.15537337958812714	-0.5145999789237976
6hga.pdb	6hga_HL_B_SL26F.pdb	-0.5153346061706543	-0.5016000270843506
6hga.pdb	6hga_HL_B_SL26P.pdb	-0.6212857961654663	-1.1059000492095947
6hga.pdb	6hga_HL_B_SL26T.pdb	-0.298254132270813	-0.8422999978065491
6hga.pdb	6hga_HL_B_SL26W.pdb	-0.43177473545074463	-0.4781999886035919
6hga.pdb	6hga_HL_B_SL26Y.pdb	-0.6389029026031494	-0.5604000091552734
6hga.pdb	6hga_HL_B_SL26V.pdb	-1.980688214302063	-2.188499927520752
6hga.pdb	6hga_HL_B_QL27A.pdb	0.2869495451450348	0.030300000682473183
6hga.pdb	6hga_HL_B_QL27R.pdb	-0.6901594400405884	1.8538999557495117
6hga.pdb	6hga_HL_B_QL27N.pdb	-0.02616254985332489	-0.5175999999046326
6hga.pdb	6hga_HL_B_QL27D.pdb	0.40673190355300903	-1.3330999612808228
6hga.pdb	6hga_HL_B_QL27C.pdb	0.24590370059013367	-0.2142000049352646
6hga.pdb	6hga_HL_B_QL27E.pdb	-0.2764635384082794	0.5392000079154968
6hga.pdb	6hga_HL_B_QL27G.pdb	0.0290394127368927	-0.37119999527931213
6hga.pdb	6hga_HL_B_QL27H.pdb	-0.2854725420475006	1.8524999618530273
6hga.pdb	6hga_HL_B_QL27I.pdb	-0.8847987651824951	2.1222000122070312
6hga.pdb	6hga_HL_B_QL27L.pdb	0.6048011183738708	0.8537999987602234
6hga.pdb	6hga_HL_B_QL27K.pdb	-0.10287968814373016	0.7943000197410583
6hga.pdb	6hga_HL_B_QL27M.pdb	0.7273370027542114	3.2107999324798584
6hga.pdb	6hga_HL_B_QL27F.pdb	0.19923332333564758	-0.13330000638961792
6hga.pdb	6hga_HL_B_QL27P.pdb	-0.6145167946815491	-1.2764999866485596
6hga.pdb	6hga_HL_B_QL27S.pdb	-0.47623494267463684	-0.10130000114440918
6hga.pdb	6hga_HL_B_QL27T.pdb	0.26235973834991455	-0.6960999965667725
6hga.pdb	6hga_HL_B_QL27W.pdb	0.9360319375991821	1.4728000164031982
6hga.pdb	6hga_HL_B_QL27Y.pdb	-17.017440795898438	-13.695639610290527
6hga.pdb	6hga_HL_B_QL27V.pdb	0.8049519658088684	1.5012999773025513
6hga.pdb	6hga_HL_B_SL28A.pdb	-0.09277132898569107	0.7946000099182129
6hga.pdb	6hga_HL_B_SL28R.pdb	-0.2406369298696518	-0.18330000340938568
6hga.pdb	6hga_HL_B_SL28N.pdb	0.06999543309211731	2.3828001022338867
6hga.pdb	6hga_HL_B_SL28D.pdb	-0.8476102352142334	1.120300054550171
6hga.pdb	6hga_HL_B_SL28C.pdb	-0.210588276386261	0.40950000286102295
6hga.pdb	6hga_HL_B_SL28Q.pdb	-1.0564825534820557	0.9086999893188477
6hga.pdb	6hga_HL_B_SL28E.pdb	-0.8956496715545654	1.6608999967575073
6hga.pdb	6hga_HL_B_SL28G.pdb	-0.12819716334342957	2.760200023651123
6hga.pdb	6hga_HL_B_SL28H.pdb	-2.702450752258301	-2.0678000450134277
6hga.pdb	6hga_HL_B_SL28I.pdb	0.13420820236206055	3.7388999462127686
6hga.pdb	6hga_HL_B_SL28L.pdb	0.5045554637908936	3.5952999591827393
6hga.pdb	6hga_HL_B_SL28K.pdb	-0.5274102687835693	1.708799958229065
6hga.pdb	6hga_HL_B_SL28M.pdb	0.23831379413604736	4.35830020904541
6hga.pdb	6hga_HL_B_SL28F.pdb	-5.743257522583008	-3.198199987411499
6hga.pdb	6hga_HL_B_SL28P.pdb	-1.8837668895721436	0.07959999889135361
6hga.pdb	6hga_HL_B_SL28T.pdb	-0.7494308948516846	1.5851000547409058
6hga.pdb	6hga_HL_B_SL28W.pdb	-6.483504295349121	-2.5792999267578125
6hga.pdb	6hga_HL_B_SL28Y.pdb	-10.56270980834961	-5.347400188446045
6hga.pdb	6hga_HL_B_SL28V.pdb	-0.05172617733478546	1.8068000078201294
6hga.pdb	6hga_HL_B_VL30A.pdb	-0.4295654892921448	-0.23029999434947968
6hga.pdb	6hga_HL_B_VL30R.pdb	0.158096581697464	1.2050000429153442
6hga.pdb	6hga_HL_B_VL30N.pdb	-0.784773588180542	0.21950000524520874
6hga.pdb	6hga_HL_B_VL30D.pdb	-0.9729928374290466	-0.5199000239372253
6hga.pdb	6hga_HL_B_VL30C.pdb	0.13159841299057007	2.27810001373291
6hga.pdb	6hga_HL_B_VL30Q.pdb	-0.7076109051704407	-0.47099998593330383
6hga.pdb	6hga_HL_B_VL30E.pdb	-0.6532354950904846	0.11739999800920486
6hga.pdb	6hga_HL_B_VL30G.pdb	-0.1010989099740982	1.1543999910354614
6hga.pdb	6hga_HL_B_VL30H.pdb	-0.38298866152763367	0.30070000886917114
6hga.pdb	6hga_HL_B_VL30I.pdb	-0.23267912864685059	-0.08860000222921371
6hga.pdb	6hga_HL_B_VL30L.pdb	-0.21283254027366638	0.5978000164031982
6hga.pdb	6hga_HL_B_VL30K.pdb	-0.33183184266090393	-0.03530000150203705
6hga.pdb	6hga_HL_B_VL30M.pdb	-0.1269719898700714	0.6452000141143799
6hga.pdb	6hga_HL_B_VL30F.pdb	-0.12343283742666245	0.8134999871253967
6hga.pdb	6hga_HL_B_VL30P.pdb	0.030627146363258362	-0.23729999363422394
6hga.pdb	6hga_HL_B_VL30S.pdb	-0.6859848499298096	0.22100000083446503
6hga.pdb	6hga_HL_B_VL30T.pdb	-0.9422386288642883	0.07209999859333038
6hga.pdb	6hga_HL_B_VL30W.pdb	-0.35038673877716064	0.17649999260902405
6hga.pdb	6hga_HL_B_VL30Y.pdb	-0.4372956156730652	1.2763999700546265
6hga.pdb	6hga_HL_B_HL31A.pdb	-0.07286682724952698	-1.7065999507904053
6hga.pdb	6hga_HL_B_HL31R.pdb	0.3682827949523926	-0.5891000032424927
6hga.pdb	6hga_HL_B_HL31N.pdb	-0.417575865983963	-2.0806000232696533
6hga.pdb	6hga_HL_B_HL31D.pdb	-0.611788809299469	-1.287500023841858
6hga.pdb	6hga_HL_B_HL31C.pdb	-0.01587371528148651	-1.2524000406265259
6hga.pdb	6hga_HL_B_HL31Q.pdb	-1.0392589569091797	-2.1530001163482666
6hga.pdb	6hga_HL_B_HL31E.pdb	-0.6841865181922913	-3.63919997215271
6hga.pdb	6hga_HL_B_HL31G.pdb	-0.015242695808410645	-1.842900037765503
6hga.pdb	6hga_HL_B_HL31I.pdb	0.26939067244529724	-0.7285000085830688
6hga.pdb	6hga_HL_B_HL31L.pdb	0.3444445729255676	-1.0650999546051025
6hga.pdb	6hga_HL_B_HL31K.pdb	-0.799805760383606	-1.4778000116348267
6hga.pdb	6hga_HL_B_HL31M.pdb	-1.1462417840957642	-1.777400016784668
6hga.pdb	6hga_HL_B_HL31F.pdb	-2.407639980316162	-1.1455999612808228
6hga.pdb	6hga_HL_B_HL31P.pdb	-0.5383529663085938	-1.8061000108718872
6hga.pdb	6hga_HL_B_HL31S.pdb	-0.6848604083061218	-1.6313999891281128
6hga.pdb	6hga_HL_B_HL31T.pdb	-0.721797525882721	-2.1308000087738037
6hga.pdb	6hga_HL_B_HL31W.pdb	-0.5634831190109253	-0.3580999970436096
6hga.pdb	6hga_HL_B_HL31Y.pdb	-2.785785675048828	0.051100000739097595
6hga.pdb	6hga_HL_B_HL31V.pdb	-0.04043114185333252	-0.9399999976158142
6hga.pdb	6hga_HL_B_SL32A.pdb	-0.13986068964004517	-0.11110000312328339
6hga.pdb	6hga_HL_B_SL32R.pdb	-0.4532066583633423	-0.3594000041484833
6hga.pdb	6hga_HL_B_SL32N.pdb	-0.5163494944572449	-0.8672000169754028
6hga.pdb	6hga_HL_B_SL32D.pdb	-0.7029514908790588	0.7918999791145325
6hga.pdb	6hga_HL_B_SL32C.pdb	0.12903320789337158	-1.0738999843597412
6hga.pdb	6hga_HL_B_SL32Q.pdb	-0.28845450282096863	0.20010000467300415
6hga.pdb	6hga_HL_B_SL32E.pdb	-0.5198357105255127	-0.4884999990463257
6hga.pdb	6hga_HL_B_SL32G.pdb	-0.28826454281806946	-1.3805999755859375
6hga.pdb	6hga_HL_B_SL32H.pdb	-0.14275212585926056	-0.9886999726295471
6hga.pdb	6hga_HL_B_SL32I.pdb	0.039366185665130615	-0.7301999926567078
6hga.pdb	6hga_HL_B_SL32L.pdb	0.5756097435951233	2.7207999229431152
6hga.pdb	6hga_HL_B_SL32K.pdb	-0.3194255828857422	-0.20739999413490295
6hga.pdb	6hga_HL_B_SL32M.pdb	0.3726179003715515	-0.17839999496936798
6hga.pdb	6hga_HL_B_SL32F.pdb	-0.1586463749408722	-1.039199948310852
6hga.pdb	6hga_HL_B_SL32P.pdb	-0.8436423540115356	-1.6092000007629395
6hga.pdb	6hga_HL_B_SL32T.pdb	-0.03500683605670929	-0.15039999783039093
6hga.pdb	6hga_HL_B_SL32W.pdb	-0.24847814440727234	-0.8859000205993652
6hga.pdb	6hga_HL_B_SL32Y.pdb	-0.25997716188430786	-1.1044000387191772
6hga.pdb	6hga_HL_B_SL32V.pdb	0.1992942988872528	-0.8032000064849854
6hga.pdb	6hga_HL_B_NL33A.pdb	0.24016451835632324	0.43549999594688416
6hga.pdb	6hga_HL_B_NL33R.pdb	0.22151347994804382	1.0053000450134277
6hga.pdb	6hga_HL_B_NL33D.pdb	0.02469627559185028	0.4478999972343445
6hga.pdb	6hga_HL_B_NL33C.pdb	-0.3251756429672241	0.4458000063896179
6hga.pdb	6hga_HL_B_NL33Q.pdb	0.03527215123176575	0.3133000135421753
6hga.pdb	6hga_HL_B_NL33E.pdb	-0.3150045871734619	0.18320000171661377
6hga.pdb	6hga_HL_B_NL33G.pdb	0.20917075872421265	0.4090999960899353
6hga.pdb	6hga_HL_B_NL33H.pdb	0.03609165549278259	0.40790000557899475
6hga.pdb	6hga_HL_B_NL33I.pdb	-0.0724966824054718	0.25609999895095825
6hga.pdb	6hga_HL_B_NL33L.pdb	0.24887394905090332	0.36800000071525574
6hga.pdb	6hga_HL_B_NL33K.pdb	0.14278876781463623	0.6725000143051147
6hga.pdb	6hga_HL_B_NL33M.pdb	0.42356109619140625	0.4244999885559082
6hga.pdb	6hga_HL_B_NL33F.pdb	0.1767922043800354	0.44589999318122864
6hga.pdb	6hga_HL_B_NL33P.pdb	0.07840195298194885	0.42590001225471497
6hga.pdb	6hga_HL_B_NL33S.pdb	-0.15299449861049652	0.41909998655319214
6hga.pdb	6hga_HL_B_NL33T.pdb	-0.43953514099121094	0.30869999527931213
6hga.pdb	6hga_HL_B_NL33W.pdb	0.043864905834198	0.3255000114440918
6hga.pdb	6hga_HL_B_NL33Y.pdb	0.0036850273609161377	0.4250999987125397
6hga.pdb	6hga_HL_B_NL33V.pdb	-0.14514169096946716	0.26579999923706055
6hga.pdb	6hga_HL_B_YL37A.pdb	-0.8503304123878479	0.7685999870300293
6hga.pdb	6hga_HL_B_YL37R.pdb	-2.743004560470581	-0.4129999876022339
6hga.pdb	6hga_HL_B_YL37N.pdb	-1.0800986289978027	0.6535999774932861
6hga.pdb	6hga_HL_B_YL37D.pdb	-1.282516598701477	1.8214000463485718
6hga.pdb	6hga_HL_B_YL37C.pdb	-0.956183910369873	0.8184000253677368
6hga.pdb	6hga_HL_B_YL37Q.pdb	-1.261819839477539	-0.05290000140666962
6hga.pdb	6hga_HL_B_YL37E.pdb	-1.2122154235839844	1.2293000221252441
6hga.pdb	6hga_HL_B_YL37G.pdb	-0.6660876274108887	0.6003000140190125
6hga.pdb	6hga_HL_B_YL37H.pdb	-0.9249839782714844	0.7803999781608582
6hga.pdb	6hga_HL_B_YL37I.pdb	-0.9566382169723511	0.33489999175071716
6hga.pdb	6hga_HL_B_YL37L.pdb	-0.7356892228126526	1.1546000242233276
6hga.pdb	6hga_HL_B_YL37K.pdb	-2.4410667419433594	-0.3149000108242035
6hga.pdb	6hga_HL_B_YL37M.pdb	-0.5312396287918091	1.225000023841858
6hga.pdb	6hga_HL_B_YL37F.pdb	-0.23163089156150818	-0.32330000400543213
6hga.pdb	6hga_HL_B_YL37P.pdb	-0.6904991269111633	0.7210999727249146
6hga.pdb	6hga_HL_B_YL37S.pdb	-0.919887900352478	0.583299994468689
6hga.pdb	6hga_HL_B_YL37T.pdb	-0.8533857464790344	0.5978000164031982
6hga.pdb	6hga_HL_B_YL37W.pdb	-0.10491382330656052	0.5625
6hga.pdb	6hga_HL_B_YL37V.pdb	-0.7968127131462097	1.131500005722046
6hga.pdb	6hga_HL_B_SL72A.pdb	-0.08570727705955505	1.0664000511169434
6hga.pdb	6hga_HL_B_SL72R.pdb	0.1480090320110321	0.7117999792098999
6hga.pdb	6hga_HL_B_SL72N.pdb	-0.155950129032135	0.6258999705314636
6hga.pdb	6hga_HL_B_SL72D.pdb	-0.14533378183841705	1.2244000434875488
6hga.pdb	6hga_HL_B_SL72C.pdb	-0.03237278759479523	0.7504000067710876
6hga.pdb	6hga_HL_B_SL72Q.pdb	-0.4340973496437073	0.9327999949455261
6hga.pdb	6hga_HL_B_SL72E.pdb	-0.6163607239723206	1.344499945640564
6hga.pdb	6hga_HL_B_SL72G.pdb	-0.025492891669273376	0.7764999866485596
6hga.pdb	6hga_HL_B_SL72H.pdb	-0.2789163291454315	0.7718999981880188
6hga.pdb	6hga_HL_B_SL72I.pdb	0.04756695032119751	1.0781999826431274
6hga.pdb	6hga_HL_B_SL72L.pdb	0.2843191623687744	1.0960999727249146
6hga.pdb	6hga_HL_B_SL72K.pdb	-0.2650226950645447	0.7297999858856201
6hga.pdb	6hga_HL_B_SL72M.pdb	-0.09400361776351929	-0.014700000174343586
6hga.pdb	6hga_HL_B_SL72F.pdb	0.33306533098220825	1.2116999626159668
6hga.pdb	6hga_HL_B_SL72P.pdb	0.09432226419448853	0.9355999827384949
6hga.pdb	6hga_HL_B_SL72T.pdb	-0.43251127004623413	-0.241799995303154
6hga.pdb	6hga_HL_B_SL72W.pdb	0.03449144959449768	0.857699990272522
6hga.pdb	6hga_HL_B_SL72Y.pdb	-0.16268151998519897	1.000499963760376
6hga.pdb	6hga_HL_B_SL72V.pdb	0.17117905616760254	0.7404000163078308
6hga.pdb	6hga_HL_B_NL96A.pdb	-0.056943535804748535	0.26930001378059387
6hga.pdb	6hga_HL_B_NL96R.pdb	-6.599306583404541	-4.113999843597412
6hga.pdb	6hga_HL_B_NL96D.pdb	0.12568876147270203	1.3451999425888062
6hga.pdb	6hga_HL_B_NL96C.pdb	-0.1337081789970398	0.15729999542236328
6hga.pdb	6hga_HL_B_NL96Q.pdb	-0.101653553545475	-0.3409000039100647
6hga.pdb	6hga_HL_B_NL96E.pdb	-0.1571010947227478	0.6014999747276306
6hga.pdb	6hga_HL_B_NL96G.pdb	-0.06552542746067047	-0.24060000479221344
6hga.pdb	6hga_HL_B_NL96H.pdb	-1.7643356323242188	-1.3479000329971313
6hga.pdb	6hga_HL_B_NL96I.pdb	-0.05595943331718445	-0.35339999198913574
6hga.pdb	6hga_HL_B_NL96L.pdb	-1.3313523530960083	-1.0321999788284302
6hga.pdb	6hga_HL_B_NL96K.pdb	-0.37607431411743164	-0.3021000027656555
6hga.pdb	6hga_HL_B_NL96M.pdb	-0.11973706632852554	0.06270000338554382
6hga.pdb	6hga_HL_B_NL96F.pdb	-3.8887088298797607	-3.031399965286255
6hga.pdb	6hga_HL_B_NL96P.pdb	-0.269562691450119	0.28859999775886536
6hga.pdb	6hga_HL_B_NL96S.pdb	-0.36619991064071655	-0.029899999499320984
6hga.pdb	6hga_HL_B_NL96T.pdb	-0.009723484516143799	-1.0044000148773193
6hga.pdb	6hga_HL_B_NL96W.pdb	-4.621035099029541	-8.076000213623047
6hga.pdb	6hga_HL_B_NL96Y.pdb	-0.23992139101028442	-0.6837000250816345
6hga.pdb	6hga_HL_B_NL96V.pdb	-0.010326161980628967	0.3781999945640564
6hga.pdb	6hga_HL_B_TL97A.pdb	0.03215739130973816	-0.14149999618530273
6hga.pdb	6hga_HL_B_TL97R.pdb	-0.4388435482978821	-1.472499966621399
6hga.pdb	6hga_HL_B_TL97N.pdb	-0.36449894309043884	-0.8144000172615051
6hga.pdb	6hga_HL_B_TL97D.pdb	-0.5870156288146973	0.33889999985694885
6hga.pdb	6hga_HL_B_TL97C.pdb	-0.32663536071777344	-0.13750000298023224
6hga.pdb	6hga_HL_B_TL97Q.pdb	-0.7914298176765442	-0.8030999898910522
6hga.pdb	6hga_HL_B_TL97E.pdb	-0.8840101361274719	-0.03849999979138374
6hga.pdb	6hga_HL_B_TL97G.pdb	0.16420090198516846	-0.19589999318122864
6hga.pdb	6hga_HL_B_TL97H.pdb	-0.946770966053009	-0.8489000201225281
6hga.pdb	6hga_HL_B_TL97I.pdb	-0.5632662773132324	-0.19349999725818634
6hga.pdb	6hga_HL_B_TL97L.pdb	-0.3785739541053772	-0.33149999380111694
6hga.pdb	6hga_HL_B_TL97K.pdb	-0.42867720127105713	-0.12960000336170197
6hga.pdb	6hga_HL_B_TL97M.pdb	0.24252116680145264	-0.060100000351667404
6hga.pdb	6hga_HL_B_TL97F.pdb	-3.177067518234253	-1.6672999858856201
6hga.pdb	6hga_HL_B_TL97P.pdb	-0.5710047483444214	-0.06889999657869339
6hga.pdb	6hga_HL_B_TL97S.pdb	-0.11727508902549744	-0.2345000058412552
6hga.pdb	6hga_HL_B_TL97W.pdb	-1.0456675291061401	0.9799000024795532
6hga.pdb	6hga_HL_B_TL97Y.pdb	-2.0699524879455566	-0.16940000653266907
6hga.pdb	6hga_HL_B_TL97V.pdb	-0.2515980303287506	-0.13379999995231628
6hga.pdb	6hga_HL_B_HL98A.pdb	0.297365665435791	-0.1500999927520752
6hga.pdb	6hga_HL_B_HL98R.pdb	-0.03908658027648926	0.29179999232292175
6hga.pdb	6hga_HL_B_HL98N.pdb	-0.16275835037231445	-0.6223000288009644
6hga.pdb	6hga_HL_B_HL98D.pdb	0.2548213601112366	1.6354000568389893
6hga.pdb	6hga_HL_B_HL98C.pdb	0.19761905074119568	-0.37709999084472656
6hga.pdb	6hga_HL_B_HL98Q.pdb	-0.25485947728157043	-0.9598000049591064
6hga.pdb	6hga_HL_B_HL98E.pdb	0.6142401695251465	0.9085999727249146
6hga.pdb	6hga_HL_B_HL98G.pdb	0.3371449112892151	-0.5587999820709229
6hga.pdb	6hga_HL_B_HL98I.pdb	0.20653271675109863	0.3197999894618988
6hga.pdb	6hga_HL_B_HL98L.pdb	0.1164085865020752	0.018400000408291817
6hga.pdb	6hga_HL_B_HL98K.pdb	0.07958462834358215	1.6166000366210938
6hga.pdb	6hga_HL_B_HL98M.pdb	0.11421650648117065	0.5066999793052673
6hga.pdb	6hga_HL_B_HL98F.pdb	0.19551104307174683	1.480299949645996
6hga.pdb	6hga_HL_B_HL98P.pdb	-0.15203547477722168	-0.362199991941452
6hga.pdb	6hga_HL_B_HL98S.pdb	-0.03108122944831848	-0.7675999999046326
6hga.pdb	6hga_HL_B_HL98T.pdb	0.3001139163970947	0.2502000033855438
6hga.pdb	6hga_HL_B_HL98W.pdb	0.5343514084815979	2.3589000701904297
6hga.pdb	6hga_HL_B_HL98Y.pdb	0.2502182722091675	2.3626999855041504
6hga.pdb	6hga_HL_B_HL98V.pdb	0.35254842042922974	0.4138000011444092
6hga.pdb	6hga_HL_B_VL99A.pdb	-0.40158283710479736	-0.5541999936103821
6hga.pdb	6hga_HL_B_VL99R.pdb	-0.9555647373199463	-1.351099967956543
6hga.pdb	6hga_HL_B_VL99N.pdb	-0.8582638502120972	-1.0634000301361084
6hga.pdb	6hga_HL_B_VL99D.pdb	-1.9496691226959229	-0.48159998655319214
6hga.pdb	6hga_HL_B_VL99C.pdb	-0.454532265663147	-0.31630000472068787
6hga.pdb	6hga_HL_B_VL99Q.pdb	-0.8371997475624084	-0.9563999772071838
6hga.pdb	6hga_HL_B_VL99E.pdb	-0.8207244873046875	-0.21899999678134918
6hga.pdb	6hga_HL_B_VL99G.pdb	-0.590094268321991	-1.0202000141143799
6hga.pdb	6hga_HL_B_VL99H.pdb	-0.7553020715713501	-0.6151999831199646
6hga.pdb	6hga_HL_B_VL99I.pdb	-0.232943594455719	1.6259000301361084
6hga.pdb	6hga_HL_B_VL99L.pdb	-0.9955183267593384	-0.453000009059906
6hga.pdb	6hga_HL_B_VL99K.pdb	-1.0732581615447998	-0.8163999915122986
6hga.pdb	6hga_HL_B_VL99M.pdb	-0.6761664748191833	0.30390000343322754
6hga.pdb	6hga_HL_B_VL99F.pdb	-9.639439582824707	-6.555500030517578
6hga.pdb	6hga_HL_B_VL99P.pdb	-6.435461521148682	-4.868800163269043
6hga.pdb	6hga_HL_B_VL99S.pdb	-1.1251864433288574	-1.208400011062622
6hga.pdb	6hga_HL_B_VL99T.pdb	-0.7701570987701416	0.28929999470710754
6hga.pdb	6hga_HL_B_VL99W.pdb	-0.49439534544944763	-1.7848999500274658
6hga.pdb	6hga_HL_B_VL99Y.pdb	-0.8141434192657471	-2.0002999305725098
6hga.pdb	6hga_HL_B_KB215A.pdb	0.0666193962097168	0.5946999788284302
6hga.pdb	6hga_HL_B_KB215R.pdb	0.06622496247291565	0.9097999930381775
6hga.pdb	6hga_HL_B_KB215N.pdb	-0.08077651262283325	0.7024999856948853
6hga.pdb	6hga_HL_B_KB215D.pdb	-0.3926827907562256	0.829200029373169
6hga.pdb	6hga_HL_B_KB215C.pdb	0.06301015615463257	0.6047999858856201
6hga.pdb	6hga_HL_B_KB215Q.pdb	-0.11835227906703949	0.6359000205993652
6hga.pdb	6hga_HL_B_KB215E.pdb	-0.029635712504386902	0.9442999958992004
6hga.pdb	6hga_HL_B_KB215G.pdb	0.035329729318618774	0.7328000068664551
6hga.pdb	6hga_HL_B_KB215H.pdb	-0.14246761798858643	0.6008999943733215
6hga.pdb	6hga_HL_B_KB215I.pdb	0.2040175497531891	0.5480999946594238
6hga.pdb	6hga_HL_B_KB215L.pdb	0.19430047273635864	0.5806000232696533
6hga.pdb	6hga_HL_B_KB215M.pdb	0.36993521451950073	0.6662999987602234
6hga.pdb	6hga_HL_B_KB215F.pdb	-0.014317452907562256	0.6643999814987183
6hga.pdb	6hga_HL_B_KB215P.pdb	0.09761065244674683	0.6725000143051147
6hga.pdb	6hga_HL_B_KB215S.pdb	-0.16283652186393738	0.6625999808311462
6hga.pdb	6hga_HL_B_KB215T.pdb	-0.16574928164482117	0.4961000084877014
6hga.pdb	6hga_HL_B_KB215W.pdb	-0.11482860893011093	0.6583999991416931
6hga.pdb	6hga_HL_B_KB215Y.pdb	-0.1825890839099884	0.680400013923645
6hga.pdb	6hga_HL_B_KB215V.pdb	0.20083174109458923	0.49140000343322754
6hga.pdb	6hga_HL_B_SB217A.pdb	0.026839375495910645	0.36730000376701355
6hga.pdb	6hga_HL_B_SB217R.pdb	-0.028547123074531555	1.0025999546051025
6hga.pdb	6hga_HL_B_SB217N.pdb	-0.2864535450935364	0.20509999990463257
6hga.pdb	6hga_HL_B_SB217D.pdb	-0.4394690990447998	0.2879999876022339
6hga.pdb	6hga_HL_B_SB217C.pdb	0.01957833766937256	0.6068000197410583
6hga.pdb	6hga_HL_B_SB217Q.pdb	-0.24958041310310364	0.31369999051094055
6hga.pdb	6hga_HL_B_SB217E.pdb	-0.2700138986110687	0.40779998898506165
6hga.pdb	6hga_HL_B_SB217G.pdb	-0.11413197219371796	-0.08609999716281891
6hga.pdb	6hga_HL_B_SB217H.pdb	-0.07578041404485703	0.23100000619888306
6hga.pdb	6hga_HL_B_SB217I.pdb	0.5780209302902222	1.6555999517440796
6hga.pdb	6hga_HL_B_SB217L.pdb	0.14165514707565308	0.5220000147819519
6hga.pdb	6hga_HL_B_SB217K.pdb	-0.15964844822883606	0.9563999772071838
6hga.pdb	6hga_HL_B_SB217M.pdb	0.4558214545249939	0.7307999730110168
6hga.pdb	6hga_HL_B_SB217F.pdb	0.06856441497802734	0.2847000062465668
6hga.pdb	6hga_HL_B_SB217P.pdb	0.08797010779380798	0.6136000156402588
6hga.pdb	6hga_HL_B_SB217T.pdb	-0.22798418998718262	0.5138000249862671
6hga.pdb	6hga_HL_B_SB217W.pdb	0.07145577669143677	0.3179999887943268
6hga.pdb	6hga_HL_B_SB217Y.pdb	-0.06617851555347443	0.29170000553131104
6hga.pdb	6hga_HL_B_SB217V.pdb	0.3043074309825897	0.7549999952316284
6hga.pdb	6hga_HL_B_RB222A.pdb	-0.14535893499851227	-0.17659999430179596
6hga.pdb	6hga_HL_B_RB222N.pdb	-0.2921033501625061	1.009600043296814
6hga.pdb	6hga_HL_B_RB222D.pdb	-0.5280635356903076	0.6779000163078308
6hga.pdb	6hga_HL_B_RB222C.pdb	-0.11454490572214127	0.5509999990463257
6hga.pdb	6hga_HL_B_RB222Q.pdb	-0.15073826909065247	0.5070000290870667
6hga.pdb	6hga_HL_B_RB222E.pdb	-0.43253740668296814	0.10130000114440918
6hga.pdb	6hga_HL_B_RB222G.pdb	-0.22057336568832397	-0.2409999966621399
6hga.pdb	6hga_HL_B_RB222H.pdb	-3.049532175064087	-1.5607000589370728
6hga.pdb	6hga_HL_B_RB222I.pdb	-0.06513704359531403	1.1526000499725342
6hga.pdb	6hga_HL_B_RB222L.pdb	0.44397294521331787	1.4743000268936157
6hga.pdb	6hga_HL_B_RB222K.pdb	-0.082660011947155	0.20389999449253082
6hga.pdb	6hga_HL_B_RB222M.pdb	0.3613779544830322	0.14100000262260437
6hga.pdb	6hga_HL_B_RB222F.pdb	-3.4495444297790527	-2.7908999919891357
6hga.pdb	6hga_HL_B_RB222P.pdb	-0.33777669072151184	-0.29350000619888306
6hga.pdb	6hga_HL_B_RB222S.pdb	-0.151468887925148	-0.3183000087738037
6hga.pdb	6hga_HL_B_RB222T.pdb	-0.20996344089508057	-0.06780000030994415
6hga.pdb	6hga_HL_B_RB222W.pdb	-1.1608949899673462	-1.77839994430542
6hga.pdb	6hga_HL_B_RB222Y.pdb	-0.5025455951690674	-0.6825000047683716
6hga.pdb	6hga_HL_B_RB222V.pdb	-0.19141489267349243	0.8037999868392944
6hga.pdb	6hga_HL_B_LB223A.pdb	-0.4125341475009918	0.23589999973773956
6hga.pdb	6hga_HL_B_LB223R.pdb	-0.5767354965209961	0.9789000153541565
6hga.pdb	6hga_HL_B_LB223N.pdb	-0.9535977244377136	-0.2134000062942505
6hga.pdb	6hga_HL_B_LB223D.pdb	-0.9523808360099792	0.06480000168085098
6hga.pdb	6hga_HL_B_LB223C.pdb	-0.542402982711792	2.4772000312805176
6hga.pdb	6hga_HL_B_LB223Q.pdb	-0.7262364625930786	-0.20360000431537628
6hga.pdb	6hga_HL_B_LB223E.pdb	-1.0221973657608032	1.644700050354004
6hga.pdb	6hga_HL_B_LB223G.pdb	-0.36850523948669434	1.3006000518798828
6hga.pdb	6hga_HL_B_LB223H.pdb	-0.4642016291618347	0.02019999921321869
6hga.pdb	6hga_HL_B_LB223I.pdb	-0.25777655839920044	-0.11819999665021896
6hga.pdb	6hga_HL_B_LB223K.pdb	-0.5877836346626282	2.151099920272827
6hga.pdb	6hga_HL_B_LB223M.pdb	-0.45682939887046814	-0.07410000264644623
6hga.pdb	6hga_HL_B_LB223F.pdb	-0.24947383999824524	0.22370000183582306
6hga.pdb	6hga_HL_B_LB223P.pdb	-0.43302100896835327	1.9536999464035034
6hga.pdb	6hga_HL_B_LB223S.pdb	-0.37850871682167053	2.1486001014709473
6hga.pdb	6hga_HL_B_LB223T.pdb	-0.3367515206336975	-0.10779999941587448
6hga.pdb	6hga_HL_B_LB223W.pdb	-0.44096630811691284	0.01600000075995922
6hga.pdb	6hga_HL_B_LB223Y.pdb	-0.5128581523895264	0.11749999970197678
6hga.pdb	6hga_HL_B_LB223V.pdb	-0.31620240211486816	-0.11789999902248383
6hga.pdb	6hga_HL_B_EB225A.pdb	0.5117181539535522	-0.16300000250339508
6hga.pdb	6hga_HL_B_EB225R.pdb	0.4440988302230835	-0.5892000198364258
6hga.pdb	6hga_HL_B_EB225N.pdb	0.45049184560775757	0.35010001063346863
6hga.pdb	6hga_HL_B_EB225D.pdb	0.6487534046173096	0.6237000226974487
6hga.pdb	6hga_HL_B_EB225C.pdb	0.6284980177879333	0.05490000173449516
6hga.pdb	6hga_HL_B_EB225Q.pdb	0.5663784742355347	0.2387000024318695
6hga.pdb	6hga_HL_B_EB225G.pdb	0.5019806027412415	-0.5234000086784363
6hga.pdb	6hga_HL_B_EB225H.pdb	0.8348538875579834	0.4397999942302704
6hga.pdb	6hga_HL_B_EB225I.pdb	1.0930711030960083	0.5454999804496765
6hga.pdb	6hga_HL_B_EB225L.pdb	0.6804413795471191	-0.10809999704360962
6hga.pdb	6hga_HL_B_EB225K.pdb	0.49286001920700073	-0.3165999948978424
6hga.pdb	6hga_HL_B_EB225M.pdb	0.7997948527336121	0.5248000025749207
6hga.pdb	6hga_HL_B_EB225F.pdb	0.8097848892211914	-0.14399999380111694
6hga.pdb	6hga_HL_B_EB225P.pdb	0.675462543964386	0.24060000479221344
6hga.pdb	6hga_HL_B_EB225S.pdb	0.7102451920509338	0.1420000046491623
6hga.pdb	6hga_HL_B_EB225T.pdb	0.4684104919433594	0.06159999966621399
6hga.pdb	6hga_HL_B_EB225W.pdb	0.5801328420639038	0.11020000278949738
6hga.pdb	6hga_HL_B_EB225Y.pdb	0.4738085865974426	-0.1387999951839447
6hga.pdb	6hga_HL_B_EB225V.pdb	0.7554590106010437	-0.07840000092983246
6hga.pdb	6hga_HL_B_YB226A.pdb	-1.4871211051940918	-1.667199969291687
6hga.pdb	6hga_HL_B_YB226R.pdb	-1.4958075284957886	-1.7355999946594238
6hga.pdb	6hga_HL_B_YB226N.pdb	-1.7002025842666626	-1.688099980354309
6hga.pdb	6hga_HL_B_YB226D.pdb	-1.6255027055740356	-1.260699987411499
6hga.pdb	6hga_HL_B_YB226C.pdb	-1.4797437191009521	-1.74590003490448
6hga.pdb	6hga_HL_B_YB226Q.pdb	-1.3901770114898682	-1.8583999872207642
6hga.pdb	6hga_HL_B_YB226E.pdb	-1.6213136911392212	-1.666700005531311
6hga.pdb	6hga_HL_B_YB226G.pdb	-1.2908421754837036	-1.9248000383377075
6hga.pdb	6hga_HL_B_YB226H.pdb	-1.185819149017334	-1.6032999753952026
6hga.pdb	6hga_HL_B_YB226I.pdb	-1.570486068725586	-1.4866000413894653
6hga.pdb	6hga_HL_B_YB226L.pdb	-1.1951864957809448	-1.4330999851226807
6hga.pdb	6hga_HL_B_YB226K.pdb	-1.3927301168441772	-2.0934998989105225
6hga.pdb	6hga_HL_B_YB226M.pdb	-1.4967654943466187	-0.8021000027656555
6hga.pdb	6hga_HL_B_YB226F.pdb	-0.8204404711723328	-0.6176000237464905
6hga.pdb	6hga_HL_B_YB226P.pdb	-1.2218328714370728	-1.138200044631958
6hga.pdb	6hga_HL_B_YB226S.pdb	-1.871819019317627	-1.3799999952316284
6hga.pdb	6hga_HL_B_YB226T.pdb	-1.4824761152267456	-1.1634999513626099
6hga.pdb	6hga_HL_B_YB226W.pdb	-1.2643533945083618	-1.2243000268936157
6hga.pdb	6hga_HL_B_YB226V.pdb	-1.535593032836914	-1.5096999406814575
6hga.pdb	6hga_HL_B_RB259A.pdb	-0.2083037793636322	0.3675999939441681
6hga.pdb	6hga_HL_B_RB259N.pdb	-0.3321528136730194	0.39590001106262207
6hga.pdb	6hga_HL_B_RB259D.pdb	-0.553737998008728	0.723800003528595
6hga.pdb	6hga_HL_B_RB259C.pdb	-0.24662497639656067	0.5138000249862671
6hga.pdb	6hga_HL_B_RB259Q.pdb	-0.4796712100505829	1.1792999505996704
6hga.pdb	6hga_HL_B_RB259E.pdb	-0.5308418273925781	1.3736000061035156
6hga.pdb	6hga_HL_B_RB259G.pdb	-0.21604037284851074	0.37040001153945923
6hga.pdb	6hga_HL_B_RB259H.pdb	-0.15538886189460754	0.24070000648498535
6hga.pdb	6hga_HL_B_RB259I.pdb	0.7329520583152771	1.2563999891281128
6hga.pdb	6hga_HL_B_RB259L.pdb	0.823418140411377	1.5283000469207764
6hga.pdb	6hga_HL_B_RB259K.pdb	-0.1520058512687683	0.6845999956130981
6hga.pdb	6hga_HL_B_RB259M.pdb	0.5758165121078491	2.428999900817871
6hga.pdb	6hga_HL_B_RB259F.pdb	0.04874911904335022	1.1735999584197998
6hga.pdb	6hga_HL_B_RB259P.pdb	0.014037102460861206	0.013399999588727951
6hga.pdb	6hga_HL_B_RB259S.pdb	-0.4815536439418793	0.7581999897956848
6hga.pdb	6hga_HL_B_RB259T.pdb	-0.43774229288101196	0.08269999921321869
6hga.pdb	6hga_HL_B_RB259W.pdb	0.22636985778808594	1.1881999969482422
6hga.pdb	6hga_HL_B_RB259Y.pdb	-0.13563355803489685	0.7322999835014343
6hga.pdb	6hga_HL_B_RB259V.pdb	0.15172556042671204	0.5234000086784363
6hga.pdb	6hga_HL_B_EB260A.pdb	-1.172729253768921	-1.2120000123977661
6hga.pdb	6hga_HL_B_EB260R.pdb	-1.0775611400604248	0.849399983882904
6hga.pdb	6hga_HL_B_EB260N.pdb	-1.1964191198349	-0.27480000257492065
6hga.pdb	6hga_HL_B_EB260D.pdb	-2.0029759407043457	0.2572999894618988
6hga.pdb	6hga_HL_B_EB260C.pdb	-1.1526806354522705	-0.26649999618530273
6hga.pdb	6hga_HL_B_EB260Q.pdb	-2.092092990875244	0.4706999957561493
6hga.pdb	6hga_HL_B_EB260G.pdb	-1.2111316919326782	-1.6850999593734741
6hga.pdb	6hga_HL_B_EB260H.pdb	-1.9306296110153198	-1.8645999431610107
6hga.pdb	6hga_HL_B_EB260I.pdb	-0.7633947134017944	0.22830000519752502
6hga.pdb	6hga_HL_B_EB260L.pdb	-0.20313410460948944	1.9701000452041626
6hga.pdb	6hga_HL_B_EB260K.pdb	-1.0871312618255615	-0.337799996137619
6hga.pdb	6hga_HL_B_EB260M.pdb	-0.21617260575294495	1.687600016593933
6hga.pdb	6hga_HL_B_EB260F.pdb	-1.0051600933074951	-1.3842999935150146
6hga.pdb	6hga_HL_B_EB260P.pdb	-1.411704421043396	-1.8912999629974365
6hga.pdb	6hga_HL_B_EB260S.pdb	-0.9417844414710999	-1.5571999549865723
6hga.pdb	6hga_HL_B_EB260T.pdb	-1.4428019523620605	-1.1674000024795532
6hga.pdb	6hga_HL_B_EB260W.pdb	-1.1047663688659668	-0.8883000016212463
6hga.pdb	6hga_HL_B_EB260Y.pdb	-1.2347160577774048	-1.4248000383377075
6hga.pdb	6hga_HL_B_EB260V.pdb	-1.163576602935791	-0.2418999969959259
6hga.pdb	6hga_HL_B_FB261A.pdb	-1.736470341682434	-4.030600070953369
6hga.pdb	6hga_HL_B_FB261R.pdb	-1.5351673364639282	-5.308800220489502
6hga.pdb	6hga_HL_B_FB261N.pdb	-2.2284069061279297	-4.097599983215332
6hga.pdb	6hga_HL_B_FB261D.pdb	-2.7269301414489746	-4.235899925231934
6hga.pdb	6hga_HL_B_FB261C.pdb	-1.7987613677978516	-3.468400001525879
6hga.pdb	6hga_HL_B_FB261Q.pdb	-2.3568079471588135	-3.8097000122070312
6hga.pdb	6hga_HL_B_FB261E.pdb	-2.3418877124786377	-3.4326999187469482
6hga.pdb	6hga_HL_B_FB261G.pdb	-1.9525213241577148	-5.202700138092041
6hga.pdb	6hga_HL_B_FB261H.pdb	-1.9829643964767456	-2.327199935913086
6hga.pdb	6hga_HL_B_FB261I.pdb	-0.9111167788505554	-2.0532000064849854
6hga.pdb	6hga_HL_B_FB261L.pdb	-0.2878626585006714	-1.018399953842163
6hga.pdb	6hga_HL_B_FB261K.pdb	-2.245784044265747	-4.588699817657471
6hga.pdb	6hga_HL_B_FB261M.pdb	-0.7673130631446838	-0.5357000231742859
6hga.pdb	6hga_HL_B_FB261P.pdb	-10.946624755859375	-10.87578010559082
6hga.pdb	6hga_HL_B_FB261S.pdb	-2.430201292037964	-4.695799827575684
6hga.pdb	6hga_HL_B_FB261T.pdb	-2.8506522178649902	-4.561600208282471
6hga.pdb	6hga_HL_B_FB261W.pdb	-1.5055060386657715	-2.9848999977111816
6hga.pdb	6hga_HL_B_FB261Y.pdb	-4.122016906738281	-5.635499954223633
6hga.pdb	6hga_HL_B_FB261V.pdb	-2.534606456756592	-2.1789000034332275
6hga.pdb	6hga_HL_B_RB262A.pdb	-1.2536413669586182	-1.9448000192642212
6hga.pdb	6hga_HL_B_RB262N.pdb	-1.4173376560211182	-2.1140999794006348
6hga.pdb	6hga_HL_B_RB262D.pdb	-1.6819065809249878	-2.2679998874664307
6hga.pdb	6hga_HL_B_RB262C.pdb	-1.4639015197753906	-2.021199941635132
6hga.pdb	6hga_HL_B_RB262Q.pdb	-1.3640661239624023	-1.4871000051498413
6hga.pdb	6hga_HL_B_RB262E.pdb	-1.9069709777832031	-1.707800030708313
6hga.pdb	6hga_HL_B_RB262G.pdb	-1.147498607635498	-2.5725998878479004
6hga.pdb	6hga_HL_B_RB262H.pdb	-1.3244507312774658	-1.6441999673843384
6hga.pdb	6hga_HL_B_RB262I.pdb	-2.7830193042755127	-2.2629001140594482
6hga.pdb	6hga_HL_B_RB262L.pdb	-0.6308778524398804	-0.8880000114440918
6hga.pdb	6hga_HL_B_RB262K.pdb	-1.0573164224624634	-1.0303000211715698
6hga.pdb	6hga_HL_B_RB262M.pdb	-0.8789374828338623	-0.629800021648407
6hga.pdb	6hga_HL_B_RB262F.pdb	-0.8165993094444275	-1.250499963760376
6hga.pdb	6hga_HL_B_RB262P.pdb	-7.124841690063477	-4.420100212097168
6hga.pdb	6hga_HL_B_RB262S.pdb	-1.1101367473602295	-1.9780999422073364
6hga.pdb	6hga_HL_B_RB262T.pdb	-2.2955355644226074	-3.0594000816345215
6hga.pdb	6hga_HL_B_RB262W.pdb	-0.4582640826702118	-0.506600022315979
6hga.pdb	6hga_HL_B_RB262Y.pdb	-1.1220769882202148	-1.4239000082015991
6hga.pdb	6hga_HL_B_RB262V.pdb	-1.9481911659240723	-2.5569000244140625
6hga.pdb	6hga_HL_B_HB263A.pdb	-0.9731249213218689	-2.0771000385284424
6hga.pdb	6hga_HL_B_HB263R.pdb	-5.94982385635376	-4.026500225067139
6hga.pdb	6hga_HL_B_HB263N.pdb	-1.1065659523010254	-1.9040000438690186
6hga.pdb	6hga_HL_B_HB263D.pdb	-1.6039601564407349	-3.11680006980896
6hga.pdb	6hga_HL_B_HB263C.pdb	-0.6379745006561279	-1.9010000228881836
6hga.pdb	6hga_HL_B_HB263Q.pdb	-3.82576322555542	-3.239500045776367
6hga.pdb	6hga_HL_B_HB263E.pdb	-2.93162202835083	-3.9256999492645264
6hga.pdb	6hga_HL_B_HB263G.pdb	-0.8096213340759277	-2.521699905395508
6hga.pdb	6hga_HL_B_HB263I.pdb	-3.462671995162964	-2.1085000038146973
6hga.pdb	6hga_HL_B_HB263L.pdb	-1.1287097930908203	-1.7279000282287598
6hga.pdb	6hga_HL_B_HB263K.pdb	-0.07021239399909973	-0.4675999879837036
6hga.pdb	6hga_HL_B_HB263M.pdb	-2.430084228515625	-2.0048000812530518
6hga.pdb	6hga_HL_B_HB263F.pdb	-5.053232669830322	-2.9737000465393066
6hga.pdb	6hga_HL_B_HB263P.pdb	-2.815190315246582	-1.7626999616622925
6hga.pdb	6hga_HL_B_HB263S.pdb	-1.1159768104553223	-3.125
6hga.pdb	6hga_HL_B_HB263T.pdb	-0.18760070204734802	-2.8559000492095947
6hga.pdb	6hga_HL_B_HB263W.pdb	-8.266815185546875	-2.503999948501587
6hga.pdb	6hga_HL_B_HB263Y.pdb	-8.2613525390625	-2.792099952697754
6hga.pdb	6hga_HL_B_HB263V.pdb	-1.677971363067627	-1.2901999950408936
4s10.pdb	4s10_B_D_QB1A.pdb	-0.2494213879108429	0.13570000231266022
4s10.pdb	4s10_B_D_QB1R.pdb	-0.25681763887405396	0.0997999981045723
4s10.pdb	4s10_B_D_QB1N.pdb	-0.21329912543296814	-0.003000000026077032
4s10.pdb	4s10_B_D_QB1D.pdb	-0.3540315628051758	-0.11649999767541885
4s10.pdb	4s10_B_D_QB1C.pdb	-0.21229711174964905	0.056299999356269836
4s10.pdb	4s10_B_D_QB1E.pdb	-0.3743796944618225	-0.1031000018119812
4s10.pdb	4s10_B_D_QB1G.pdb	-0.18104757368564606	0.3165000081062317
4s10.pdb	4s10_B_D_QB1H.pdb	-0.2457374632358551	-0.005900000222027302
4s10.pdb	4s10_B_D_QB1I.pdb	-0.08288615942001343	-0.006099999882280827
4s10.pdb	4s10_B_D_QB1L.pdb	-0.11289939284324646	-0.014399999752640724
4s10.pdb	4s10_B_D_QB1K.pdb	-0.21712422370910645	0.014100000262260437
4s10.pdb	4s10_B_D_QB1M.pdb	0.05848264694213867	-0.005200000014156103
4s10.pdb	4s10_B_D_QB1F.pdb	-0.12745022773742676	-0.005499999970197678
4s10.pdb	4s10_B_D_QB1P.pdb	-0.1221030056476593	-0.06620000302791595
4s10.pdb	4s10_B_D_QB1S.pdb	-0.43570244312286377	0.12919999659061432
4s10.pdb	4s10_B_D_QB1T.pdb	-0.4479106664657593	0.006300000008195639
4s10.pdb	4s10_B_D_QB1W.pdb	-0.16722169518470764	0.03579999879002571
4s10.pdb	4s10_B_D_QB1Y.pdb	-0.2866845726966858	-0.007799999788403511
4s10.pdb	4s10_B_D_QB1V.pdb	-0.06977768987417221	0.004100000020116568
4s10.pdb	4s10_B_D_RB27A.pdb	-0.12716592848300934	-0.5522000193595886
4s10.pdb	4s10_B_D_RB27N.pdb	0.510013997554779	0.14480000734329224
4s10.pdb	4s10_B_D_RB27D.pdb	-0.5075726509094238	-0.5882999897003174
4s10.pdb	4s10_B_D_RB27C.pdb	-0.12462654709815979	-0.41600000858306885
4s10.pdb	4s10_B_D_RB27Q.pdb	-0.1510000377893448	-0.4634999930858612
4s10.pdb	4s10_B_D_RB27E.pdb	-0.4947487711906433	-0.760200023651123
4s10.pdb	4s10_B_D_RB27G.pdb	-0.03568375110626221	-0.7386000156402588
4s10.pdb	4s10_B_D_RB27H.pdb	0.49363160133361816	-0.33709999918937683
4s10.pdb	4s10_B_D_RB27I.pdb	0.04344862699508667	-0.4666999876499176
4s10.pdb	4s10_B_D_RB27L.pdb	0.1174897849559784	-0.2614000141620636
4s10.pdb	4s10_B_D_RB27K.pdb	-0.009901314973831177	-0.24959999322891235
4s10.pdb	4s10_B_D_RB27M.pdb	0.1553553342819214	0.037700001150369644
4s10.pdb	4s10_B_D_RB27F.pdb	0.22895583510398865	-0.056299999356269836
4s10.pdb	4s10_B_D_RB27P.pdb	0.13781768083572388	-0.5454000234603882
4s10.pdb	4s10_B_D_RB27S.pdb	-0.34865060448646545	-0.7458999752998352
4s10.pdb	4s10_B_D_RB27T.pdb	-0.2539225220680237	-0.45089998841285706
4s10.pdb	4s10_B_D_RB27W.pdb	0.1686905324459076	0.053199999034404755
4s10.pdb	4s10_B_D_RB27Y.pdb	0.006290346384048462	0.0885000005364418
4s10.pdb	4s10_B_D_RB27V.pdb	0.03138907253742218	-0.6462000012397766
4s10.pdb	4s10_B_D_TB28A.pdb	0.15277856588363647	0.3603000044822693
4s10.pdb	4s10_B_D_TB28R.pdb	-0.17152555286884308	1.12909996509552
4s10.pdb	4s10_B_D_TB28N.pdb	-0.004354998469352722	1.8003000020980835
4s10.pdb	4s10_B_D_TB28D.pdb	-0.4359816312789917	-0.37950000166893005
4s10.pdb	4s10_B_D_TB28C.pdb	0.06598371267318726	0.29600000381469727
4s10.pdb	4s10_B_D_TB28Q.pdb	-0.0882246345281601	1.7689000368118286
4s10.pdb	4s10_B_D_TB28E.pdb	-0.5248863697052002	0.031199999153614044
4s10.pdb	4s10_B_D_TB28G.pdb	0.3339216709136963	-0.13809999823570251
4s10.pdb	4s10_B_D_TB28H.pdb	0.07106053829193115	2.3503000736236572
4s10.pdb	4s10_B_D_TB28I.pdb	0.18527120351791382	0.9912999868392944
4s10.pdb	4s10_B_D_TB28L.pdb	0.027074307203292847	0.04349999874830246
4s10.pdb	4s10_B_D_TB28K.pdb	-0.012778311967849731	0.7455999851226807
4s10.pdb	4s10_B_D_TB28M.pdb	-0.0334026962518692	0.6748999953269958
4s10.pdb	4s10_B_D_TB28F.pdb	0.27827346324920654	1.0822999477386475
4s10.pdb	4s10_B_D_TB28P.pdb	-0.09461335837841034	1.489300012588501
4s10.pdb	4s10_B_D_TB28S.pdb	-0.2006029635667801	1.3662999868392944
4s10.pdb	4s10_B_D_TB28W.pdb	0.19723603129386902	1.127500057220459
4s10.pdb	4s10_B_D_TB28Y.pdb	-0.07863719761371613	0.983299970626831
4s10.pdb	4s10_B_D_TB28V.pdb	0.2660866975784302	0.4228000044822693
4s10.pdb	4s10_B_D_FB29A.pdb	-1.993080973625183	-2.6975998878479004
4s10.pdb	4s10_B_D_FB29R.pdb	-2.0974841117858887	-0.5580000281333923
4s10.pdb	4s10_B_D_FB29N.pdb	-2.4149715900421143	-2.8989999294281006
4s10.pdb	4s10_B_D_FB29D.pdb	-3.179602861404419	-4.252600193023682
4s10.pdb	4s10_B_D_FB29C.pdb	-1.6764471530914307	-2.376300096511841
4s10.pdb	4s10_B_D_FB29Q.pdb	-2.239933967590332	-2.6517999172210693
4s10.pdb	4s10_B_D_FB29E.pdb	-2.6448352336883545	-2.978600025177002
4s10.pdb	4s10_B_D_FB29G.pdb	-2.3509464263916016	-3.490000009536743
4s10.pdb	4s10_B_D_FB29H.pdb	-2.4128594398498535	-0.8352000117301941
4s10.pdb	4s10_B_D_FB29I.pdb	-0.5402524471282959	-0.1729000061750412
4s10.pdb	4s10_B_D_FB29L.pdb	-0.7349621057510376	-0.5232999920845032
4s10.pdb	4s10_B_D_FB29K.pdb	-1.494742751121521	-1.2838000059127808
4s10.pdb	4s10_B_D_FB29M.pdb	-1.0722646713256836	-0.7354000210762024
4s10.pdb	4s10_B_D_FB29P.pdb	-2.1163854598999023	-1.457900047302246
4s10.pdb	4s10_B_D_FB29S.pdb	-2.6882543563842773	-3.3480000495910645
4s10.pdb	4s10_B_D_FB29T.pdb	-2.4174835681915283	-3.1547999382019043
4s10.pdb	4s10_B_D_FB29W.pdb	-2.212564706802368	-0.8712999820709229
4s10.pdb	4s10_B_D_FB29Y.pdb	-0.6056119203567505	-0.5449000000953674
4s10.pdb	4s10_B_D_FB29V.pdb	-0.8955066800117493	-1.3525999784469604
4s10.pdb	4s10_B_D_SB30A.pdb	0.4115241765975952	-0.09130000323057175
4s10.pdb	4s10_B_D_SB30R.pdb	0.9452028274536133	3.2716000080108643
4s10.pdb	4s10_B_D_SB30N.pdb	0.10520607233047485	0.3513999879360199
4s10.pdb	4s10_B_D_SB30D.pdb	-0.5299615859985352	0.08910000324249268
4s10.pdb	4s10_B_D_SB30C.pdb	0.4205549955368042	0.583299994468689
4s10.pdb	4s10_B_D_SB30Q.pdb	0.024772927165031433	0.4212999939918518
4s10.pdb	4s10_B_D_SB30E.pdb	-0.5218348503112793	1.1411000490188599
4s10.pdb	4s10_B_D_SB30G.pdb	0.3386695981025696	-0.32019999623298645
4s10.pdb	4s10_B_D_SB30H.pdb	0.33484965562820435	0.7268000245094299
4s10.pdb	4s10_B_D_SB30I.pdb	0.9502393007278442	1.8339999914169312
4s10.pdb	4s10_B_D_SB30L.pdb	0.9867435693740845	0.8547000288963318
4s10.pdb	4s10_B_D_SB30K.pdb	0.25238436460494995	1.8223999738693237
4s10.pdb	4s10_B_D_SB30M.pdb	0.8859405517578125	0.8797000050544739
4s10.pdb	4s10_B_D_SB30F.pdb	0.9644927978515625	1.257200002670288
4s10.pdb	4s10_B_D_SB30P.pdb	-0.18370355665683746	1.305899977684021
4s10.pdb	4s10_B_D_SB30T.pdb	0.2576533555984497	0.623199999332428
4s10.pdb	4s10_B_D_SB30W.pdb	0.8179221153259277	0.1193000003695488
4s10.pdb	4s10_B_D_SB30Y.pdb	0.7272804975509644	2.145699977874756
4s10.pdb	4s10_B_D_SB30V.pdb	0.5543118119239807	0.7554000020027161
4s10.pdb	4s10_B_D_FB32A.pdb	-0.1889972984790802	-0.4767000079154968
4s10.pdb	4s10_B_D_FB32R.pdb	-0.34806421399116516	3.6465001106262207
4s10.pdb	4s10_B_D_FB32N.pdb	-0.3914928734302521	-0.25110000371932983
4s10.pdb	4s10_B_D_FB32D.pdb	-0.8012059926986694	-0.2029000073671341
4s10.pdb	4s10_B_D_FB32C.pdb	-0.2654380202293396	-0.42500001192092896
4s10.pdb	4s10_B_D_FB32Q.pdb	-0.4255264401435852	-0.4097999930381775
4s10.pdb	4s10_B_D_FB32E.pdb	-0.7750014662742615	0.5335000157356262
4s10.pdb	4s10_B_D_FB32G.pdb	-0.05213645100593567	-0.7757999897003174
4s10.pdb	4s10_B_D_FB32H.pdb	-0.3020578622817993	1.4012999534606934
4s10.pdb	4s10_B_D_FB32I.pdb	0.14160802960395813	-0.11789999902248383
4s10.pdb	4s10_B_D_FB32L.pdb	-0.36252501606941223	-0.6031000018119812
4s10.pdb	4s10_B_D_FB32K.pdb	-0.36852020025253296	2.34689998626709
4s10.pdb	4s10_B_D_FB32M.pdb	-0.14382439851760864	-0.275299996137619
4s10.pdb	4s10_B_D_FB32P.pdb	-0.31002920866012573	-0.5073000192642212
4s10.pdb	4s10_B_D_FB32S.pdb	-0.11494159698486328	-0.6229000091552734
4s10.pdb	4s10_B_D_FB32T.pdb	-0.19161589443683624	-0.6421999931335449
4s10.pdb	4s10_B_D_FB32W.pdb	-0.2942620515823364	-0.018799999728798866
4s10.pdb	4s10_B_D_FB32Y.pdb	0.048203274607658386	0.3377000093460083
4s10.pdb	4s10_B_D_FB32V.pdb	-0.03305554389953613	0.17630000412464142
4s10.pdb	4s10_B_D_RB53A.pdb	-0.6530346870422363	-1.5084999799728394
4s10.pdb	4s10_B_D_RB53N.pdb	-0.809240460395813	-0.7993999719619751
4s10.pdb	4s10_B_D_RB53D.pdb	-0.8818845748901367	-1.7496999502182007
4s10.pdb	4s10_B_D_RB53C.pdb	-0.5531489253044128	-1.686900019645691
4s10.pdb	4s10_B_D_RB53Q.pdb	-0.6303223371505737	-1.3431999683380127
4s10.pdb	4s10_B_D_RB53E.pdb	-0.5392918586730957	-1.8947999477386475
4s10.pdb	4s10_B_D_RB53G.pdb	-0.7432882785797119	-1.5367000102996826
4s10.pdb	4s10_B_D_RB53H.pdb	-0.45760226249694824	-1.4127999544143677
4s10.pdb	4s10_B_D_RB53I.pdb	-0.27402859926223755	-1.9092999696731567
4s10.pdb	4s10_B_D_RB53L.pdb	-0.3373746871948242	-1.590399980545044
4s10.pdb	4s10_B_D_RB53K.pdb	-0.44456028938293457	-2.0013999938964844
4s10.pdb	4s10_B_D_RB53M.pdb	-0.40653911232948303	-1.6717000007629395
4s10.pdb	4s10_B_D_RB53F.pdb	-0.27885138988494873	-1.905500054359436
4s10.pdb	4s10_B_D_RB53P.pdb	-0.3915708661079407	-1.7127000093460083
4s10.pdb	4s10_B_D_RB53S.pdb	-0.8691480755805969	-1.5219000577926636
4s10.pdb	4s10_B_D_RB53T.pdb	-0.6433926820755005	-1.5115000009536743
4s10.pdb	4s10_B_D_RB53W.pdb	-0.3941265046596527	-1.812999963760376
4s10.pdb	4s10_B_D_RB53Y.pdb	-0.4219202399253845	-1.6101000308990479
4s10.pdb	4s10_B_D_RB53V.pdb	-0.40292447805404663	-1.8550000190734863
4s10.pdb	4s10_B_D_DB99A.pdb	-1.0842671394348145	-1.545699954032898
4s10.pdb	4s10_B_D_DB99R.pdb	-1.1522467136383057	-2.36929988861084
4s10.pdb	4s10_B_D_DB99N.pdb	-0.6699590682983398	-0.713100016117096
4s10.pdb	4s10_B_D_DB99C.pdb	-1.1059192419052124	-1.424299955368042
4s10.pdb	4s10_B_D_DB99Q.pdb	-0.8415657877922058	-0.3346000015735626
4s10.pdb	4s10_B_D_DB99E.pdb	-0.4867425560951233	0.3287000060081482
4s10.pdb	4s10_B_D_DB99G.pdb	-1.0817408561706543	-1.6079000234603882
4s10.pdb	4s10_B_D_DB99H.pdb	-0.8717572689056396	-1.7581000328063965
4s10.pdb	4s10_B_D_DB99I.pdb	-1.8109130859375	-1.3586000204086304
4s10.pdb	4s10_B_D_DB99L.pdb	-1.0353093147277832	-1.2989000082015991
4s10.pdb	4s10_B_D_DB99K.pdb	-0.5923881530761719	-2.263200044631958
4s10.pdb	4s10_B_D_DB99M.pdb	-1.1506768465042114	-1.1998000144958496
4s10.pdb	4s10_B_D_DB99F.pdb	-0.7687552571296692	-1.3351000547409058
4s10.pdb	4s10_B_D_DB99P.pdb	-1.3683011531829834	-1.913599967956543
4s10.pdb	4s10_B_D_DB99S.pdb	-1.025617003440857	-1.756500005722046
4s10.pdb	4s10_B_D_DB99T.pdb	-1.0277976989746094	-1.2157000303268433
4s10.pdb	4s10_B_D_DB99W.pdb	-0.7267287373542786	-1.797700047492981
4s10.pdb	4s10_B_D_DB99Y.pdb	-0.6042681932449341	-0.9672999978065491
4s10.pdb	4s10_B_D_DB99V.pdb	-1.1288223266601562	-1.2950999736785889
4s10.pdb	4s10_B_D_LB100A.pdb	-0.019715219736099243	0.5465999841690063
4s10.pdb	4s10_B_D_LB100R.pdb	-0.32789862155914307	0.0575999990105629
4s10.pdb	4s10_B_D_LB100N.pdb	-0.45393991470336914	0.5741999745368958
4s10.pdb	4s10_B_D_LB100D.pdb	-0.9670429229736328	-1.059499979019165
4s10.pdb	4s10_B_D_LB100C.pdb	0.1174626350402832	-0.8616999983787537
4s10.pdb	4s10_B_D_LB100Q.pdb	-0.28143051266670227	-0.6151999831199646
4s10.pdb	4s10_B_D_LB100E.pdb	-0.8472733497619629	-1.0401999950408936
4s10.pdb	4s10_B_D_LB100G.pdb	0.018465623259544373	-0.26510000228881836
4s10.pdb	4s10_B_D_LB100H.pdb	-0.7728230953216553	1.1943999528884888
4s10.pdb	4s10_B_D_LB100I.pdb	-0.13075527548789978	1.3243000507354736
4s10.pdb	4s10_B_D_LB100K.pdb	-0.22215062379837036	1.7669999599456787
4s10.pdb	4s10_B_D_LB100M.pdb	0.3421708941459656	1.6029000282287598
4s10.pdb	4s10_B_D_LB100F.pdb	-0.6261870861053467	0.7346000075340271
4s10.pdb	4s10_B_D_LB100P.pdb	-0.12789785861968994	-0.6819000244140625
4s10.pdb	4s10_B_D_LB100S.pdb	-0.5325543284416199	0.2630999982357025
4s10.pdb	4s10_B_D_LB100T.pdb	-0.5169827342033386	-0.20970000326633453
4s10.pdb	4s10_B_D_LB100W.pdb	-0.8942639827728271	0.3336000144481659
4s10.pdb	4s10_B_D_LB100Y.pdb	-0.4375855326652527	0.848800003528595
4s10.pdb	4s10_B_D_LB100V.pdb	-0.250435471534729	0.39739999175071716
4s10.pdb	4s10_B_D_HB101A.pdb	2.934190034866333	0.6262000203132629
4s10.pdb	4s10_B_D_HB101R.pdb	1.3048791885375977	0.555400013923645
4s10.pdb	4s10_B_D_HB101N.pdb	1.9929296970367432	0.3952000141143799
4s10.pdb	4s10_B_D_HB101D.pdb	2.04652738571167	0.37880000472068787
4s10.pdb	4s10_B_D_HB101C.pdb	2.230872631072998	0.20999999344348907
4s10.pdb	4s10_B_D_HB101Q.pdb	1.3651541471481323	0.7746000289916992
4s10.pdb	4s10_B_D_HB101E.pdb	0.3610610365867615	-0.17599999904632568
4s10.pdb	4s10_B_D_HB101G.pdb	2.6205482482910156	0.11829999834299088
4s10.pdb	4s10_B_D_HB101I.pdb	-1.81435227394104	-1.6627000570297241
4s10.pdb	4s10_B_D_HB101L.pdb	3.0570755004882812	1.3385000228881836
4s10.pdb	4s10_B_D_HB101K.pdb	1.9862360954284668	-0.218299999833107
4s10.pdb	4s10_B_D_HB101M.pdb	3.3510401248931885	0.7293999791145325
4s10.pdb	4s10_B_D_HB101F.pdb	2.1714093685150146	1.9687000513076782
4s10.pdb	4s10_B_D_HB101P.pdb	2.853969097137451	1.2226999998092651
4s10.pdb	4s10_B_D_HB101S.pdb	1.6826913356781006	-0.0860000029206276
4s10.pdb	4s10_B_D_HB101T.pdb	2.02168607711792	0.7818999886512756
4s10.pdb	4s10_B_D_HB101W.pdb	-2.8164494037628174	-2.2530999183654785
4s10.pdb	4s10_B_D_HB101Y.pdb	1.429930567741394	1.6677000522613525
4s10.pdb	4s10_B_D_HB101V.pdb	2.5942494869232178	0.7603999972343445
4s10.pdb	4s10_B_D_PB103A.pdb	-0.5142704844474792	-0.7623999714851379
4s10.pdb	4s10_B_D_PB103R.pdb	-0.879481315612793	0.16740000247955322
4s10.pdb	4s10_B_D_PB103N.pdb	-3.5507924556732178	-2.3447999954223633
4s10.pdb	4s10_B_D_PB103D.pdb	-2.368751287460327	-2.615499973297119
4s10.pdb	4s10_B_D_PB103C.pdb	-0.6900617480278015	-0.46389999985694885
4s10.pdb	4s10_B_D_PB103Q.pdb	-2.5490894317626953	-2.3389999866485596
4s10.pdb	4s10_B_D_PB103E.pdb	-1.8243811130523682	-1.4464000463485718
4s10.pdb	4s10_B_D_PB103G.pdb	-0.6798177361488342	-1.2125999927520752
4s10.pdb	4s10_B_D_PB103H.pdb	-6.048390865325928	-4.1875
4s10.pdb	4s10_B_D_PB103I.pdb	-1.7563961744308472	-0.944100022315979
4s10.pdb	4s10_B_D_PB103L.pdb	-3.737802505493164	-2.825200080871582
4s10.pdb	4s10_B_D_PB103K.pdb	-0.7413458228111267	-1.361299991607666
4s10.pdb	4s10_B_D_PB103M.pdb	-1.4906882047653198	-1.4463000297546387
4s10.pdb	4s10_B_D_PB103F.pdb	-3.8768832683563232	-2.3406999111175537
4s10.pdb	4s10_B_D_PB103S.pdb	-0.6896742582321167	-1.2829999923706055
4s10.pdb	4s10_B_D_PB103T.pdb	-1.0703380107879639	-1.3845000267028809
4s10.pdb	4s10_B_D_PB103W.pdb	-5.190292835235596	-3.220400094985962
4s10.pdb	4s10_B_D_PB103Y.pdb	-4.597867012023926	-2.914299964904785
4s10.pdb	4s10_B_D_PB103V.pdb	-0.9452823400497437	-1.2891000509262085
4s10.pdb	4s10_B_D_DB113A.pdb	-0.48853665590286255	-1.242300033569336
4s10.pdb	4s10_B_D_DB113R.pdb	-0.5102155208587646	-1.663100004196167
4s10.pdb	4s10_B_D_DB113N.pdb	-0.9707009196281433	-1.8157000541687012
4s10.pdb	4s10_B_D_DB113C.pdb	-0.6969766616821289	-1.2258000373840332
4s10.pdb	4s10_B_D_DB113Q.pdb	-0.3858310878276825	-1.5113999843597412
4s10.pdb	4s10_B_D_DB113E.pdb	-0.030524879693984985	0.0044999998062849045
4s10.pdb	4s10_B_D_DB113G.pdb	-0.44127246737480164	-1.6196000576019287
4s10.pdb	4s10_B_D_DB113H.pdb	-2.2415804862976074	-1.0011999607086182
4s10.pdb	4s10_B_D_DB113I.pdb	-1.2642415761947632	-1.3634999990463257
4s10.pdb	4s10_B_D_DB113L.pdb	-0.7725673317909241	-0.8015999794006348
4s10.pdb	4s10_B_D_DB113K.pdb	-0.45638033747673035	-1.6888999938964844
4s10.pdb	4s10_B_D_DB113M.pdb	-0.26558518409729004	-0.6886000037193298
4s10.pdb	4s10_B_D_DB113F.pdb	-2.056884288787842	-1.0088000297546387
4s10.pdb	4s10_B_D_DB113P.pdb	-0.7735769152641296	-1.4645999670028687
4s10.pdb	4s10_B_D_DB113S.pdb	-0.8598344922065735	-1.5836000442504883
4s10.pdb	4s10_B_D_DB113T.pdb	-0.6351554989814758	-0.9154000282287598
4s10.pdb	4s10_B_D_DB113W.pdb	-0.6377525329589844	-1.0378999710083008
4s10.pdb	4s10_B_D_DB113Y.pdb	-0.7033751010894775	-0.8047000169754028
4s10.pdb	4s10_B_D_DB113V.pdb	-0.37695440649986267	-0.9380000233650208
4s10.pdb	4s10_B_D_ND37A.pdb	2.0079500675201416	0.027300000190734863
4s10.pdb	4s10_B_D_ND37R.pdb	1.2690081596374512	1.478600025177002
4s10.pdb	4s10_B_D_ND37D.pdb	0.23937097191810608	0.14069999754428864
4s10.pdb	4s10_B_D_ND37C.pdb	1.7532159090042114	0.19280000030994415
4s10.pdb	4s10_B_D_ND37Q.pdb	1.5125740766525269	0.14749999344348907
4s10.pdb	4s10_B_D_ND37E.pdb	1.5925732851028442	0.6722000241279602
4s10.pdb	4s10_B_D_ND37G.pdb	2.462973117828369	-0.2872999906539917
4s10.pdb	4s10_B_D_ND37H.pdb	-1.0812873840332031	-0.27559998631477356
4s10.pdb	4s10_B_D_ND37I.pdb	1.4807722568511963	0.9890000224113464
4s10.pdb	4s10_B_D_ND37L.pdb	2.1038331985473633	0.8320000171661377
4s10.pdb	4s10_B_D_ND37K.pdb	1.8810927867889404	0.42890000343322754
4s10.pdb	4s10_B_D_ND37M.pdb	2.0032477378845215	0.9491000175476074
4s10.pdb	4s10_B_D_ND37F.pdb	2.6719136238098145	1.5814000368118286
4s10.pdb	4s10_B_D_ND37P.pdb	2.082947254180908	0.3248000144958496
4s10.pdb	4s10_B_D_ND37S.pdb	1.8167364597320557	-0.16910000145435333
4s10.pdb	4s10_B_D_ND37T.pdb	1.984837293624878	0.3668000102043152
4s10.pdb	4s10_B_D_ND37W.pdb	0.9420706033706665	-0.20569999516010284
4s10.pdb	4s10_B_D_ND37Y.pdb	2.1949260234832764	-0.92330002784729
4s10.pdb	4s10_B_D_ND37V.pdb	2.2022290229797363	1.399899959564209
4s10.pdb	4s10_B_D_HD39A.pdb	-0.15008985996246338	0.2134999930858612
4s10.pdb	4s10_B_D_HD39R.pdb	-2.2338335514068604	1.1363999843597412
4s10.pdb	4s10_B_D_HD39N.pdb	-0.19970306754112244	-0.5464000105857849
4s10.pdb	4s10_B_D_HD39D.pdb	-0.7138432860374451	0.3504999876022339
4s10.pdb	4s10_B_D_HD39C.pdb	-0.2821069061756134	0.3634999990463257
4s10.pdb	4s10_B_D_HD39Q.pdb	-0.37053245306015015	-0.4611000120639801
4s10.pdb	4s10_B_D_HD39E.pdb	-0.6990811228752136	-0.5055000185966492
4s10.pdb	4s10_B_D_HD39G.pdb	0.021526724100112915	0.20149999856948853
4s10.pdb	4s10_B_D_HD39I.pdb	-0.2893507182598114	0.027400000020861626
4s10.pdb	4s10_B_D_HD39L.pdb	-0.2734810709953308	0.5257999897003174
4s10.pdb	4s10_B_D_HD39K.pdb	-0.6827136278152466	-0.04089999943971634
4s10.pdb	4s10_B_D_HD39M.pdb	-0.17483258247375488	-0.061900001019239426
4s10.pdb	4s10_B_D_HD39F.pdb	-0.09831762313842773	-1.0583000183105469
4s10.pdb	4s10_B_D_HD39P.pdb	-0.0931028425693512	0.657800018787384
4s10.pdb	4s10_B_D_HD39S.pdb	-0.15123820304870605	0.1088000014424324
4s10.pdb	4s10_B_D_HD39T.pdb	-0.18781429529190063	0.18160000443458557
4s10.pdb	4s10_B_D_HD39W.pdb	-3.4693174362182617	-2.742300033569336
4s10.pdb	4s10_B_D_HD39Y.pdb	-8.756279945373535	-4.167600154876709
4s10.pdb	4s10_B_D_HD39V.pdb	-0.20030105113983154	0.24070000648498535
4s10.pdb	4s10_B_D_RD71A.pdb	0.018606707453727722	-0.8863000273704529
4s10.pdb	4s10_B_D_RD71N.pdb	-0.1307242512702942	-0.7037000060081482
4s10.pdb	4s10_B_D_RD71D.pdb	-0.49072396755218506	-1.1203999519348145
4s10.pdb	4s10_B_D_RD71C.pdb	-0.03979429602622986	-0.9222000241279602
4s10.pdb	4s10_B_D_RD71Q.pdb	-0.21557459235191345	-2.2476000785827637
4s10.pdb	4s10_B_D_RD71E.pdb	-0.42790505290031433	-0.760699987411499
4s10.pdb	4s10_B_D_RD71G.pdb	-0.09884300827980042	-0.5048999786376953
4s10.pdb	4s10_B_D_RD71H.pdb	-0.14853692054748535	-0.47839999198913574
4s10.pdb	4s10_B_D_RD71I.pdb	0.09619173407554626	-1.063599944114685
4s10.pdb	4s10_B_D_RD71L.pdb	-0.6530886888504028	-0.5903000235557556
4s10.pdb	4s10_B_D_RD71K.pdb	-0.15056602656841278	-2.20989990234375
4s10.pdb	4s10_B_D_RD71M.pdb	-0.7282391786575317	-0.6333000063896179
4s10.pdb	4s10_B_D_RD71F.pdb	0.27884992957115173	-0.5371999740600586
4s10.pdb	4s10_B_D_RD71P.pdb	-1.1070537567138672	-0.8906000256538391
4s10.pdb	4s10_B_D_RD71S.pdb	-0.2565370798110962	-1.0693999528884888
4s10.pdb	4s10_B_D_RD71T.pdb	-0.11345094442367554	-0.6044999957084656
4s10.pdb	4s10_B_D_RD71W.pdb	-0.781498908996582	-1.6944999694824219
4s10.pdb	4s10_B_D_RD71Y.pdb	0.18417230248451233	-0.923799991607666
4s10.pdb	4s10_B_D_RD71V.pdb	0.12602105736732483	-0.9387000203132629
4s10.pdb	4s10_B_D_HD73A.pdb	0.722541093826294	0.06710000336170197
4s10.pdb	4s10_B_D_HD73R.pdb	0.3546608090400696	-0.19589999318122864
4s10.pdb	4s10_B_D_HD73N.pdb	0.3168431520462036	0.013500000350177288
4s10.pdb	4s10_B_D_HD73D.pdb	-0.012766942381858826	-0.3831000030040741
4s10.pdb	4s10_B_D_HD73C.pdb	0.7314178943634033	0.8482000231742859
4s10.pdb	4s10_B_D_HD73Q.pdb	0.538833498954773	-0.1623000055551529
4s10.pdb	4s10_B_D_HD73E.pdb	0.23493611812591553	-0.8026000261306763
4s10.pdb	4s10_B_D_HD73G.pdb	0.770915687084198	-0.148499995470047
4s10.pdb	4s10_B_D_HD73I.pdb	-2.688523530960083	-2.6477999687194824
4s10.pdb	4s10_B_D_HD73L.pdb	-0.2234019935131073	-0.3982999920845032
4s10.pdb	4s10_B_D_HD73K.pdb	0.5873234272003174	-0.05779999867081642
4s10.pdb	4s10_B_D_HD73M.pdb	1.2840064764022827	1.1150000095367432
4s10.pdb	4s10_B_D_HD73F.pdb	-0.3286077380180359	1.0507999658584595
4s10.pdb	4s10_B_D_HD73P.pdb	0.7047604322433472	0.4643999934196472
4s10.pdb	4s10_B_D_HD73S.pdb	0.8363767862319946	0.7391999959945679
4s10.pdb	4s10_B_D_HD73T.pdb	-0.49363741278648376	-1.3112000226974487
4s10.pdb	4s10_B_D_HD73W.pdb	-0.24668622016906738	1.0360000133514404
4s10.pdb	4s10_B_D_HD73Y.pdb	-0.17109866440296173	-0.02810000069439411
4s10.pdb	4s10_B_D_HD73V.pdb	0.949248194694519	-0.6010000109672546
4s10.pdb	4s10_B_D_VD74A.pdb	-0.2616577744483948	-0.1679999977350235
4s10.pdb	4s10_B_D_VD74R.pdb	-0.3592953681945801	-0.2402999997138977
4s10.pdb	4s10_B_D_VD74N.pdb	-0.4171440303325653	-0.15309999883174896
4s10.pdb	4s10_B_D_VD74D.pdb	-0.728645384311676	0.04699999839067459
4s10.pdb	4s10_B_D_VD74C.pdb	-0.34624090790748596	-0.1582999974489212
4s10.pdb	4s10_B_D_VD74Q.pdb	-0.4541388154029846	-0.28700000047683716
4s10.pdb	4s10_B_D_VD74E.pdb	-0.6054533123970032	0.3224000036716461
4s10.pdb	4s10_B_D_VD74G.pdb	-0.3047509789466858	-0.12790000438690186
4s10.pdb	4s10_B_D_VD74H.pdb	-0.39614054560661316	-0.2240999937057495
4s10.pdb	4s10_B_D_VD74I.pdb	-0.13488733768463135	0.0035000001080334187
4s10.pdb	4s10_B_D_VD74L.pdb	-0.2015724629163742	-0.022199999541044235
4s10.pdb	4s10_B_D_VD74K.pdb	-0.1916206181049347	-0.1551000028848648
4s10.pdb	4s10_B_D_VD74M.pdb	-0.2062690109014511	-0.12479999661445618
4s10.pdb	4s10_B_D_VD74F.pdb	-0.17650626599788666	-0.1777999997138977
4s10.pdb	4s10_B_D_VD74P.pdb	-0.06220701336860657	-0.03319999948143959
4s10.pdb	4s10_B_D_VD74S.pdb	-0.44954100251197815	-0.1420000046491623
4s10.pdb	4s10_B_D_VD74T.pdb	-0.4716656506061554	-0.01720000058412552
4s10.pdb	4s10_B_D_VD74W.pdb	-0.25477904081344604	-0.20250000059604645
4s10.pdb	4s10_B_D_VD74Y.pdb	-0.5390915274620056	-0.18129999935626984
4s10.pdb	4s10_B_D_TD79A.pdb	-0.41045504808425903	0.42080000042915344
4s10.pdb	4s10_B_D_TD79R.pdb	-0.2849636673927307	0.021199999377131462
4s10.pdb	4s10_B_D_TD79N.pdb	-0.2391791045665741	0.16210000216960907
4s10.pdb	4s10_B_D_TD79D.pdb	-0.5107150077819824	0.8837000131607056
4s10.pdb	4s10_B_D_TD79C.pdb	-0.2045491337776184	0.2206999957561493
4s10.pdb	4s10_B_D_TD79Q.pdb	-0.18281367421150208	0.22709999978542328
4s10.pdb	4s10_B_D_TD79E.pdb	-0.6647673845291138	0.16779999434947968
4s10.pdb	4s10_B_D_TD79G.pdb	-0.03575615584850311	0.3147999942302704
4s10.pdb	4s10_B_D_TD79H.pdb	0.0027448683977127075	-0.026000000536441803
4s10.pdb	4s10_B_D_TD79I.pdb	0.025193288922309875	0.14710000157356262
4s10.pdb	4s10_B_D_TD79L.pdb	0.17874136567115784	0.295199990272522
4s10.pdb	4s10_B_D_TD79K.pdb	-0.09743228554725647	0.2199999988079071
4s10.pdb	4s10_B_D_TD79M.pdb	0.2688053548336029	0.21809999644756317
4s10.pdb	4s10_B_D_TD79F.pdb	-0.007825389504432678	0.2962000072002411
4s10.pdb	4s10_B_D_TD79P.pdb	-0.2816672921180725	-0.07909999787807465
4s10.pdb	4s10_B_D_TD79S.pdb	-0.21409212052822113	0.19990000128746033
4s10.pdb	4s10_B_D_TD79W.pdb	-0.12739241123199463	0.2558000087738037
4s10.pdb	4s10_B_D_TD79Y.pdb	-0.295651912689209	0.24779999256134033
4s10.pdb	4s10_B_D_TD79V.pdb	0.19244524836540222	0.11550000309944153
4s10.pdb	4s10_B_D_ED80A.pdb	0.17360499501228333	-1.4723000526428223
4s10.pdb	4s10_B_D_ED80R.pdb	-0.39765679836273193	-1.7502000331878662
4s10.pdb	4s10_B_D_ED80N.pdb	-0.20279783010482788	-1.3516000509262085
4s10.pdb	4s10_B_D_ED80D.pdb	-0.5157357454299927	-1.0221999883651733
4s10.pdb	4s10_B_D_ED80C.pdb	-0.41626259684562683	-1.9437999725341797
4s10.pdb	4s10_B_D_ED80Q.pdb	-0.032121092081069946	-0.6728000044822693
4s10.pdb	4s10_B_D_ED80G.pdb	-0.3135684132575989	-2.0401999950408936
4s10.pdb	4s10_B_D_ED80H.pdb	-0.3061444163322449	-1.3646999597549438
4s10.pdb	4s10_B_D_ED80I.pdb	-0.22856691479682922	-1.2841999530792236
4s10.pdb	4s10_B_D_ED80L.pdb	-0.1042952835559845	-1.2258000373840332
4s10.pdb	4s10_B_D_ED80K.pdb	0.08271080255508423	-1.1648000478744507
4s10.pdb	4s10_B_D_ED80M.pdb	0.07813170552253723	-1.1955000162124634
4s10.pdb	4s10_B_D_ED80F.pdb	-0.7171441912651062	-2.098299980163574
4s10.pdb	4s10_B_D_ED80P.pdb	0.42686939239501953	-0.7401000261306763
4s10.pdb	4s10_B_D_ED80S.pdb	-0.12137706577777863	-1.3969000577926636
4s10.pdb	4s10_B_D_ED80T.pdb	0.07891809940338135	-2.6930999755859375
4s10.pdb	4s10_B_D_ED80W.pdb	-0.6580834984779358	-3.286900043487549
4s10.pdb	4s10_B_D_ED80Y.pdb	-0.9620457291603088	-3.072700023651123
4s10.pdb	4s10_B_D_ED80V.pdb	0.09000536799430847	-1.4242000579833984
4s10.pdb	4s10_B_D_PD81A.pdb	-0.2278192788362503	-0.8084999918937683
4s10.pdb	4s10_B_D_PD81R.pdb	-5.208680152893066	-6.122779846191406
4s10.pdb	4s10_B_D_PD81N.pdb	-2.3047990798950195	-2.773400068283081
4s10.pdb	4s10_B_D_PD81D.pdb	-3.7080345153808594	-3.0360000133514404
4s10.pdb	4s10_B_D_PD81C.pdb	-0.1290922611951828	-1.291700005531311
4s10.pdb	4s10_B_D_PD81Q.pdb	-2.5517139434814453	-2.210700035095215
4s10.pdb	4s10_B_D_PD81E.pdb	-3.514238119125366	-0.7875000238418579
4s10.pdb	4s10_B_D_PD81G.pdb	-0.18888667225837708	-0.5214999914169312
4s10.pdb	4s10_B_D_PD81H.pdb	-15.899723052978516	-15.2944917678833
4s10.pdb	4s10_B_D_PD81I.pdb	-7.043604373931885	-7.194429874420166
4s10.pdb	4s10_B_D_PD81L.pdb	-5.6370530128479	-4.906919956207275
4s10.pdb	4s10_B_D_PD81K.pdb	-2.071139335632324	-3.6173999309539795
4s10.pdb	4s10_B_D_PD81M.pdb	-1.1547160148620605	-4.129199981689453
4s10.pdb	4s10_B_D_PD81F.pdb	-12.85653018951416	-15.626819610595703
4s10.pdb	4s10_B_D_PD81S.pdb	-0.4837815761566162	-1.1928999423980713
4s10.pdb	4s10_B_D_PD81T.pdb	-0.5454341769218445	-1.1396000385284424
4s10.pdb	4s10_B_D_PD81W.pdb	-3.012559413909912	-4.115699768066406
4s10.pdb	4s10_B_D_PD81Y.pdb	-8.331942558288574	-9.55226993560791
4s10.pdb	4s10_B_D_PD81V.pdb	-1.318424105644226	-1.500100016593933
4s10.pdb	4s10_B_D_ED82A.pdb	-0.6552455425262451	-2.2335000038146973
4s10.pdb	4s10_B_D_ED82R.pdb	-3.3547284603118896	-4.766650199890137
4s10.pdb	4s10_B_D_ED82N.pdb	-1.6919478178024292	-3.046299934387207
4s10.pdb	4s10_B_D_ED82D.pdb	-2.0287692546844482	-3.378499984741211
4s10.pdb	4s10_B_D_ED82C.pdb	-0.7199739813804626	-1.9187999963760376
4s10.pdb	4s10_B_D_ED82Q.pdb	-1.756227970123291	-2.5176000595092773
4s10.pdb	4s10_B_D_ED82G.pdb	-0.74474036693573	-3.166800022125244
4s10.pdb	4s10_B_D_ED82H.pdb	-3.5187463760375977	-2.6903998851776123
4s10.pdb	4s10_B_D_ED82I.pdb	-3.7849931716918945	-3.9707000255584717
4s10.pdb	4s10_B_D_ED82L.pdb	-0.6036950349807739	-0.9664999842643738
4s10.pdb	4s10_B_D_ED82K.pdb	-1.2558454275131226	-3.0327000617980957
4s10.pdb	4s10_B_D_ED82M.pdb	0.22832617163658142	-0.7504000067710876
4s10.pdb	4s10_B_D_ED82F.pdb	-2.619497060775757	-1.8595999479293823
4s10.pdb	4s10_B_D_ED82P.pdb	-3.554006338119507	-4.169400215148926
4s10.pdb	4s10_B_D_ED82S.pdb	-0.6546910405158997	-2.74180006980896
4s10.pdb	4s10_B_D_ED82T.pdb	-0.6537171006202698	-1.6648000478744507
4s10.pdb	4s10_B_D_ED82W.pdb	-8.458559036254883	-4.953829765319824
4s10.pdb	4s10_B_D_ED82Y.pdb	0.936919093132019	0.1932000070810318
4s10.pdb	4s10_B_D_ED82V.pdb	-1.4549028873443604	-2.907399892807007
4s10.pdb	4s10_B_D_AD83R.pdb	-5.681164264678955	-3.6661999225616455
4s10.pdb	4s10_B_D_AD83N.pdb	-5.088590145111084	-1.5960999727249146
4s10.pdb	4s10_B_D_AD83D.pdb	-5.023646354675293	-2.5992000102996826
4s10.pdb	4s10_B_D_AD83C.pdb	-4.610467433929443	-1.229599952697754
4s10.pdb	4s10_B_D_AD83Q.pdb	-5.689944744110107	-1.9735000133514404
4s10.pdb	4s10_B_D_AD83E.pdb	-4.034599304199219	-1.5816999673843384
4s10.pdb	4s10_B_D_AD83G.pdb	-0.29274725914001465	-0.5669999718666077
4s10.pdb	4s10_B_D_AD83H.pdb	-15.061359405517578	-8.448189735412598
4s10.pdb	4s10_B_D_AD83I.pdb	-4.643533229827881	-1.7818000316619873
4s10.pdb	4s10_B_D_AD83L.pdb	-3.225111246109009	-2.0385000705718994
4s10.pdb	4s10_B_D_AD83K.pdb	-3.96010422706604	-1.4071999788284302
4s10.pdb	4s10_B_D_AD83M.pdb	-5.159756660461426	-0.8032000064849854
4s10.pdb	4s10_B_D_AD83F.pdb	-9.572531700134277	-7.556859970092773
4s10.pdb	4s10_B_D_AD83P.pdb	-8.256446838378906	-10.13539981842041
4s10.pdb	4s10_B_D_AD83S.pdb	-0.9826146364212036	-0.2037000060081482
4s10.pdb	4s10_B_D_AD83T.pdb	-1.8582415580749512	-0.9824000000953674
4s10.pdb	4s10_B_D_AD83W.pdb	-6.603340148925781	-3.3708999156951904
4s10.pdb	4s10_B_D_AD83Y.pdb	-9.396883010864258	-4.558410167694092
4s10.pdb	4s10_B_D_AD83V.pdb	-3.35247540473938	-1.7587000131607056
4s10.pdb	4s10_B_D_LD85A.pdb	-0.6284536123275757	-0.6987000107765198
4s10.pdb	4s10_B_D_LD85R.pdb	-0.3664990961551666	-0.3257000148296356
4s10.pdb	4s10_B_D_LD85N.pdb	-0.9086236357688904	-0.48829999566078186
4s10.pdb	4s10_B_D_LD85D.pdb	-1.4181767702102661	-0.48809999227523804
4s10.pdb	4s10_B_D_LD85C.pdb	-0.446435809135437	-0.3073999881744385
4s10.pdb	4s10_B_D_LD85Q.pdb	-0.9003238081932068	-0.2084999978542328
4s10.pdb	4s10_B_D_LD85E.pdb	-1.0716785192489624	0.35429999232292175
4s10.pdb	4s10_B_D_LD85G.pdb	-0.80205237865448	-1.5464999675750732
4s10.pdb	4s10_B_D_LD85H.pdb	-0.7891831994056702	-0.37229999899864197
4s10.pdb	4s10_B_D_LD85I.pdb	0.24310603737831116	0.4745999872684479
4s10.pdb	4s10_B_D_LD85K.pdb	-0.3940339684486389	0.593500018119812
4s10.pdb	4s10_B_D_LD85M.pdb	-0.4903694987297058	-0.08009999990463257
4s10.pdb	4s10_B_D_LD85F.pdb	-0.5778478980064392	0.16030000150203705
4s10.pdb	4s10_B_D_LD85P.pdb	-0.8087933659553528	-0.7386999726295471
4s10.pdb	4s10_B_D_LD85S.pdb	-0.33062225580215454	-0.9513000249862671
4s10.pdb	4s10_B_D_LD85T.pdb	-0.40052273869514465	-0.5724999904632568
4s10.pdb	4s10_B_D_LD85W.pdb	-1.6037451028823853	-0.28049999475479126
4s10.pdb	4s10_B_D_LD85Y.pdb	-0.815447986125946	0.016300000250339508
4s10.pdb	4s10_B_D_LD85V.pdb	-0.19673052430152893	-0.44839999079704285
4s10.pdb	4s10_B_D_QD86A.pdb	-0.16629275679588318	-0.869700014591217
4s10.pdb	4s10_B_D_QD86R.pdb	-0.24814839661121368	0.09969999641180038
4s10.pdb	4s10_B_D_QD86N.pdb	-0.3308422267436981	-0.6517999768257141
4s10.pdb	4s10_B_D_QD86D.pdb	-0.8129276037216187	-1.0281000137329102
4s10.pdb	4s10_B_D_QD86C.pdb	-0.2705385088920593	-0.2468000054359436
4s10.pdb	4s10_B_D_QD86E.pdb	-0.7265733480453491	0.025599999353289604
4s10.pdb	4s10_B_D_QD86G.pdb	-0.2706901431083679	-0.8593000173568726
4s10.pdb	4s10_B_D_QD86H.pdb	-0.16215717792510986	-0.2667999863624573
4s10.pdb	4s10_B_D_QD86I.pdb	0.5488585829734802	0.13819999992847443
4s10.pdb	4s10_B_D_QD86L.pdb	0.3385273218154907	0.8392000198364258
4s10.pdb	4s10_B_D_QD86K.pdb	-0.15024319291114807	0.6615999937057495
4s10.pdb	4s10_B_D_QD86M.pdb	0.4155958890914917	1.7101999521255493
4s10.pdb	4s10_B_D_QD86F.pdb	-0.16909699141979218	-1.4200999736785889
4s10.pdb	4s10_B_D_QD86P.pdb	-0.3260906934738159	-2.190999984741211
4s10.pdb	4s10_B_D_QD86S.pdb	-0.29527050256729126	-0.8988000154495239
4s10.pdb	4s10_B_D_QD86T.pdb	-0.3207240104675293	-0.2578999996185303
4s10.pdb	4s10_B_D_QD86W.pdb	-0.16860222816467285	-1.1086000204086304
4s10.pdb	4s10_B_D_QD86Y.pdb	-0.3914632797241211	-1.3032000064849854
4s10.pdb	4s10_B_D_QD86V.pdb	0.0010588765144348145	-0.16419999301433563
4s10.pdb	4s10_B_D_PD90A.pdb	-0.7074454426765442	-0.7014999985694885
4s10.pdb	4s10_B_D_PD90R.pdb	-0.380979061126709	-0.09640000015497208
4s10.pdb	4s10_B_D_PD90N.pdb	-1.0090396404266357	-0.5300999879837036
4s10.pdb	4s10_B_D_PD90D.pdb	-1.2860186100006104	-0.45089998841285706
4s10.pdb	4s10_B_D_PD90C.pdb	-0.4525245726108551	-0.6288999915122986
4s10.pdb	4s10_B_D_PD90Q.pdb	-1.1620572805404663	-0.007499999832361937
4s10.pdb	4s10_B_D_PD90E.pdb	-1.1191778182983398	0.30730000138282776
4s10.pdb	4s10_B_D_PD90G.pdb	-0.5410428047180176	-0.8403000235557556
4s10.pdb	4s10_B_D_PD90H.pdb	-0.674341082572937	-0.4799000024795532
4s10.pdb	4s10_B_D_PD90I.pdb	-0.5784950852394104	-0.3176000118255615
4s10.pdb	4s10_B_D_PD90L.pdb	0.05883714556694031	0.3174000084400177
4s10.pdb	4s10_B_D_PD90K.pdb	-0.3610694408416748	0.3452000021934509
4s10.pdb	4s10_B_D_PD90M.pdb	0.029191836714744568	0.4081000089645386
4s10.pdb	4s10_B_D_PD90F.pdb	0.35280555486679077	0.3840000033378601
4s10.pdb	4s10_B_D_PD90S.pdb	-0.8983356952667236	-0.829800009727478
4s10.pdb	4s10_B_D_PD90T.pdb	-0.8904814124107361	-0.8172000050544739
4s10.pdb	4s10_B_D_PD90W.pdb	0.18715369701385498	0.00839999970048666
4s10.pdb	4s10_B_D_PD90Y.pdb	-0.1019572913646698	-0.03680000081658363
4s10.pdb	4s10_B_D_PD90V.pdb	-0.5571942329406738	-0.6675999760627747
6m38.pdb	6m38_HL_A_YL95A.pdb	-0.12378519773483276	-0.7482600212097168
6m38.pdb	6m38_HL_A_YL95R.pdb	-0.4834543466567993	-0.5861999988555908
6m38.pdb	6m38_HL_A_YL95N.pdb	-0.7652580738067627	-0.5866400003433228
6m38.pdb	6m38_HL_A_YL95D.pdb	-0.4803445339202881	-1.1414899826049805
6m38.pdb	6m38_HL_A_YL95C.pdb	-0.4478000998497009	-0.7538400292396545
6m38.pdb	6m38_HL_A_YL95Q.pdb	-0.01453736424446106	-0.8900099992752075
6m38.pdb	6m38_HL_A_YL95E.pdb	-0.6505783200263977	-0.656220018863678
6m38.pdb	6m38_HL_A_YL95G.pdb	-0.16397571563720703	-0.6167200207710266
6m38.pdb	6m38_HL_A_YL95H.pdb	-0.7232334613800049	-0.8817099928855896
6m38.pdb	6m38_HL_A_YL95I.pdb	-0.2845209836959839	-0.2591699957847595
6m38.pdb	6m38_HL_A_YL95L.pdb	-0.752984344959259	-1.022760033607483
6m38.pdb	6m38_HL_A_YL95K.pdb	-0.10472216457128525	-0.8950799703598022
6m38.pdb	6m38_HL_A_YL95M.pdb	-0.4071766138076782	-0.3303399980068207
6m38.pdb	6m38_HL_A_YL95F.pdb	-0.3533848524093628	-0.27932998538017273
6m38.pdb	6m38_HL_A_YL95P.pdb	-0.20497238636016846	-0.7191200256347656
6m38.pdb	6m38_HL_A_YL95S.pdb	-0.24654865264892578	-1.1284099817276
6m38.pdb	6m38_HL_A_YL95T.pdb	-0.39462974667549133	-0.6402599811553955
6m38.pdb	6m38_HL_A_YL95W.pdb	-0.18649350106716156	0.047680001705884933
6m38.pdb	6m38_HL_A_YL95V.pdb	-0.26627296209335327	-0.6261900067329407
6m38.pdb	6m38_HL_A_AH33R.pdb	-5.349678039550781	-4.581457138061523
6m38.pdb	6m38_HL_A_AH33N.pdb	-1.0905866622924805	-1.4723000526428223
6m38.pdb	6m38_HL_A_AH33D.pdb	0.05072993040084839	0.21900999546051025
6m38.pdb	6m38_HL_A_AH33C.pdb	-0.2999956011772156	0.2790899872779846
6m38.pdb	6m38_HL_A_AH33Q.pdb	-4.642072677612305	-3.155980110168457
6m38.pdb	6m38_HL_A_AH33E.pdb	-3.062500238418579	-2.1262600421905518
6m38.pdb	6m38_HL_A_AH33G.pdb	-0.20293037593364716	-0.4097999930381775
6m38.pdb	6m38_HL_A_AH33H.pdb	-6.182457447052002	-4.859045505523682
6m38.pdb	6m38_HL_A_AH33I.pdb	-0.8118590116500854	-0.7737399935722351
6m38.pdb	6m38_HL_A_AH33L.pdb	-3.710116386413574	-2.5119400024414062
6m38.pdb	6m38_HL_A_AH33K.pdb	-7.189687728881836	-5.283339977264404
6m38.pdb	6m38_HL_A_AH33M.pdb	-2.171621799468994	-1.9040700197219849
6m38.pdb	6m38_HL_A_AH33F.pdb	0.03206038475036621	-1.2772899866104126
6m38.pdb	6m38_HL_A_AH33P.pdb	0.01447722315788269	-0.40351998805999756
6m38.pdb	6m38_HL_A_AH33S.pdb	-0.1275787204504013	-1.3169300556182861
6m38.pdb	6m38_HL_A_AH33T.pdb	0.22801819443702698	-0.8381400108337402
6m38.pdb	6m38_HL_A_AH33W.pdb	-0.5065904855728149	-2.8881800174713135
6m38.pdb	6m38_HL_A_AH33Y.pdb	-3.3267955780029297	-1.7915799617767334
6m38.pdb	6m38_HL_A_AH33V.pdb	-0.04923473298549652	-0.7136800289154053
6m38.pdb	6m38_HL_A_EH50A.pdb	-0.45580655336380005	-3.361759901046753
6m38.pdb	6m38_HL_A_EH50R.pdb	-4.16829252243042	-4.758070945739746
6m38.pdb	6m38_HL_A_EH50N.pdb	-0.7723183631896973	-4.028079032897949
6m38.pdb	6m38_HL_A_EH50D.pdb	-1.1253998279571533	-2.255229949951172
6m38.pdb	6m38_HL_A_EH50C.pdb	-0.4251636266708374	-3.73511004447937
6m38.pdb	6m38_HL_A_EH50Q.pdb	-0.1758018136024475	-0.9877099990844727
6m38.pdb	6m38_HL_A_EH50G.pdb	-0.3190491795539856	-2.797919988632202
6m38.pdb	6m38_HL_A_EH50H.pdb	-1.1478192806243896	-3.864840030670166
6m38.pdb	6m38_HL_A_EH50I.pdb	-0.7254391312599182	-2.748029947280884
6m38.pdb	6m38_HL_A_EH50L.pdb	-0.5548830032348633	-2.2105801105499268
6m38.pdb	6m38_HL_A_EH50K.pdb	-0.8397283554077148	-3.8884899616241455
6m38.pdb	6m38_HL_A_EH50M.pdb	-0.4744163155555725	-3.05007004737854
6m38.pdb	6m38_HL_A_EH50F.pdb	-2.3789966106414795	-3.9162750244140625
6m38.pdb	6m38_HL_A_EH50P.pdb	-0.4003472328186035	-2.69064998626709
6m38.pdb	6m38_HL_A_EH50S.pdb	-0.5182712078094482	-2.6984200477600098
6m38.pdb	6m38_HL_A_EH50T.pdb	-0.39191606640815735	-2.6279399394989014
6m38.pdb	6m38_HL_A_EH50W.pdb	-5.462224006652832	-7.059609889984131
6m38.pdb	6m38_HL_A_EH50Y.pdb	-3.28067684173584	-4.870143413543701
6m38.pdb	6m38_HL_A_EH50V.pdb	-0.467968612909317	-2.75219988822937
6m38.pdb	6m38_HL_A_SH52A.pdb	-0.6421561241149902	0.32785001397132874
6m38.pdb	6m38_HL_A_SH52R.pdb	-3.342240810394287	-0.4971599876880646
6m38.pdb	6m38_HL_A_SH52N.pdb	-1.232970952987671	-0.22569000720977783
6m38.pdb	6m38_HL_A_SH52D.pdb	-1.8657876253128052	-2.6412999629974365
6m38.pdb	6m38_HL_A_SH52C.pdb	-0.6150082349777222	0.32183000445365906
6m38.pdb	6m38_HL_A_SH52Q.pdb	-1.4198765754699707	-0.5799300074577332
6m38.pdb	6m38_HL_A_SH52E.pdb	-1.6876275539398193	-1.4301999807357788
6m38.pdb	6m38_HL_A_SH52G.pdb	-0.3890013098716736	-0.5385100245475769
6m38.pdb	6m38_HL_A_SH52H.pdb	-2.4760684967041016	-1.731719970703125
6m38.pdb	6m38_HL_A_SH52I.pdb	-0.6638572216033936	-0.4514699876308441
6m38.pdb	6m38_HL_A_SH52L.pdb	-0.3530285358428955	0.6182500123977661
6m38.pdb	6m38_HL_A_SH52K.pdb	-3.9127001762390137	-0.7336699962615967
6m38.pdb	6m38_HL_A_SH52M.pdb	-0.9922463893890381	-0.7419999837875366
6m38.pdb	6m38_HL_A_SH52F.pdb	-6.529357433319092	-6.396999835968018
6m38.pdb	6m38_HL_A_SH52P.pdb	-0.9376257061958313	-0.4102199971675873
6m38.pdb	6m38_HL_A_SH52T.pdb	-0.17774206399917603	0.45100998878479004
6m38.pdb	6m38_HL_A_SH52W.pdb	-7.034285068511963	-11.164139747619629
6m38.pdb	6m38_HL_A_SH52Y.pdb	-12.960874557495117	-11.467120170593262
6m38.pdb	6m38_HL_A_SH52V.pdb	-0.9878023862838745	-1.4368900060653687
6m38.pdb	6m38_HL_A_GH54A.pdb	-0.7762511968612671	0.6064199805259705
6m38.pdb	6m38_HL_A_GH54R.pdb	-1.559437870979309	0.5651800036430359
6m38.pdb	6m38_HL_A_GH54N.pdb	-2.6648268699645996	-0.3435499966144562
6m38.pdb	6m38_HL_A_GH54D.pdb	-2.2539947032928467	-1.5011999607086182
6m38.pdb	6m38_HL_A_GH54C.pdb	-1.2728891372680664	-0.27118998765945435
6m38.pdb	6m38_HL_A_GH54Q.pdb	-1.2279478311538696	-0.01810000091791153
6m38.pdb	6m38_HL_A_GH54E.pdb	-2.1159443855285645	-0.6898099780082703
6m38.pdb	6m38_HL_A_GH54H.pdb	-1.363434076309204	-0.3167499899864197
6m38.pdb	6m38_HL_A_GH54I.pdb	-0.3755798041820526	1.4852999448776245
6m38.pdb	6m38_HL_A_GH54L.pdb	-1.0075348615646362	0.9419599771499634
6m38.pdb	6m38_HL_A_GH54K.pdb	-0.5556914806365967	0.6842799782752991
6m38.pdb	6m38_HL_A_GH54M.pdb	-0.32776862382888794	1.3557900190353394
6m38.pdb	6m38_HL_A_GH54F.pdb	-0.9575802683830261	0.7293800115585327
6m38.pdb	6m38_HL_A_GH54P.pdb	-0.262645959854126	1.7913899421691895
6m38.pdb	6m38_HL_A_GH54S.pdb	-1.9494082927703857	-0.6541200280189514
6m38.pdb	6m38_HL_A_GH54T.pdb	-1.4716295003890991	-0.8011800050735474
6m38.pdb	6m38_HL_A_GH54W.pdb	-1.206229329109192	0.04416000097990036
6m38.pdb	6m38_HL_A_GH54Y.pdb	-0.8663651347160339	0.5669900178909302
6m38.pdb	6m38_HL_A_GH54V.pdb	-1.1827466487884521	0.31773000955581665
6m38.pdb	6m38_HL_A_GH55A.pdb	-0.3569963574409485	-0.049469999969005585
6m38.pdb	6m38_HL_A_GH55R.pdb	-0.5049341917037964	1.1610900163650513
6m38.pdb	6m38_HL_A_GH55N.pdb	-0.5990051627159119	-0.09105999767780304
6m38.pdb	6m38_HL_A_GH55D.pdb	-0.9455674290657043	0.13809999823570251
6m38.pdb	6m38_HL_A_GH55C.pdb	-0.332677960395813	0.0163199994713068
6m38.pdb	6m38_HL_A_GH55Q.pdb	-0.6047356724739075	-0.07348000258207321
6m38.pdb	6m38_HL_A_GH55E.pdb	-0.5883119106292725	0.2021699994802475
6m38.pdb	6m38_HL_A_GH55H.pdb	-0.6521837711334229	-0.061480000615119934
6m38.pdb	6m38_HL_A_GH55I.pdb	-0.1904858648777008	-0.0328500010073185
6m38.pdb	6m38_HL_A_GH55L.pdb	-0.5503446459770203	-0.1592099964618683
6m38.pdb	6m38_HL_A_GH55K.pdb	-0.5182939767837524	0.12824000418186188
6m38.pdb	6m38_HL_A_GH55M.pdb	-0.6294713616371155	-0.07750000059604645
6m38.pdb	6m38_HL_A_GH55F.pdb	-0.42979469895362854	0.038029998540878296
6m38.pdb	6m38_HL_A_GH55P.pdb	-1.061086654663086	-0.2826499938964844
6m38.pdb	6m38_HL_A_GH55S.pdb	-0.7831393480300903	0.01933000050485134
6m38.pdb	6m38_HL_A_GH55T.pdb	-0.6083527207374573	-0.1729699969291687
6m38.pdb	6m38_HL_A_GH55W.pdb	-0.8299849033355713	-0.26203998923301697
6m38.pdb	6m38_HL_A_GH55Y.pdb	-0.6191357374191284	-0.0009800000116229057
6m38.pdb	6m38_HL_A_GH55V.pdb	-0.12631382048130035	-0.04864000156521797
6m38.pdb	6m38_HL_A_RH56A.pdb	0.1696876883506775	-2.7316999435424805
6m38.pdb	6m38_HL_A_RH56N.pdb	0.002320408821105957	-1.9795900583267212
6m38.pdb	6m38_HL_A_RH56D.pdb	0.2972069978713989	-2.9826200008392334
6m38.pdb	6m38_HL_A_RH56C.pdb	0.3642067313194275	-2.223560094833374
6m38.pdb	6m38_HL_A_RH56Q.pdb	0.28690305352211	-1.951930046081543
6m38.pdb	6m38_HL_A_RH56E.pdb	-2.485731840133667	-3.832659959793091
6m38.pdb	6m38_HL_A_RH56G.pdb	0.08811283111572266	-2.648669958114624
6m38.pdb	6m38_HL_A_RH56H.pdb	0.29396653175354004	-0.8748999834060669
6m38.pdb	6m38_HL_A_RH56I.pdb	0.06604015827178955	-3.2422099113464355
6m38.pdb	6m38_HL_A_RH56L.pdb	1.5799484252929688	-1.6418800354003906
6m38.pdb	6m38_HL_A_RH56K.pdb	0.46317094564437866	-1.6430599689483643
6m38.pdb	6m38_HL_A_RH56M.pdb	1.5217100381851196	-1.6614799499511719
6m38.pdb	6m38_HL_A_RH56F.pdb	-0.035859882831573486	-0.03880999982357025
6m38.pdb	6m38_HL_A_RH56P.pdb	0.08978822827339172	-3.6424899101257324
6m38.pdb	6m38_HL_A_RH56S.pdb	-0.07437638938426971	-2.5981900691986084
6m38.pdb	6m38_HL_A_RH56T.pdb	-0.03486567735671997	-2.9018900394439697
6m38.pdb	6m38_HL_A_RH56W.pdb	-1.7867037057876587	-1.8639500141143799
6m38.pdb	6m38_HL_A_RH56Y.pdb	0.29967132210731506	-0.9251300096511841
6m38.pdb	6m38_HL_A_RH56V.pdb	0.370031476020813	-2.3983399868011475
6m38.pdb	6m38_HL_A_YH57A.pdb	-2.1392269134521484	-4.637845993041992
6m38.pdb	6m38_HL_A_YH57R.pdb	-1.6160542964935303	-3.1972599029541016
6m38.pdb	6m38_HL_A_YH57N.pdb	-3.2079336643218994	-6.246560096740723
6m38.pdb	6m38_HL_A_YH57D.pdb	-3.3519797325134277	-7.623109817504883
6m38.pdb	6m38_HL_A_YH57C.pdb	-2.2106456756591797	-4.696634769439697
6m38.pdb	6m38_HL_A_YH57Q.pdb	-1.6551271677017212	-4.256052017211914
6m38.pdb	6m38_HL_A_YH57E.pdb	-2.9823482036590576	-6.138189792633057
6m38.pdb	6m38_HL_A_YH57G.pdb	-2.195192813873291	-5.510956764221191
6m38.pdb	6m38_HL_A_YH57H.pdb	-2.1232519149780273	-0.7880899906158447
6m38.pdb	6m38_HL_A_YH57I.pdb	-1.5135447978973389	-3.7145800590515137
6m38.pdb	6m38_HL_A_YH57L.pdb	-1.7901322841644287	-4.355632781982422
6m38.pdb	6m38_HL_A_YH57K.pdb	-2.2933690547943115	-3.0368399620056152
6m38.pdb	6m38_HL_A_YH57M.pdb	-1.3427340984344482	-2.751120090484619
6m38.pdb	6m38_HL_A_YH57F.pdb	-1.6221755743026733	-2.2819700241088867
6m38.pdb	6m38_HL_A_YH57P.pdb	-3.2914958000183105	-5.00749397277832
6m38.pdb	6m38_HL_A_YH57S.pdb	-1.6139776706695557	-3.9866480827331543
6m38.pdb	6m38_HL_A_YH57T.pdb	-2.3483285903930664	-4.768820762634277
6m38.pdb	6m38_HL_A_YH57W.pdb	-1.2283982038497925	-2.426729917526245
6m38.pdb	6m38_HL_A_YH57V.pdb	-1.799965262413025	-3.818779945373535
6m38.pdb	6m38_HL_A_YH59A.pdb	-0.4631664454936981	-1.705180048942566
6m38.pdb	6m38_HL_A_YH59R.pdb	-0.6007322072982788	-1.977429986000061
6m38.pdb	6m38_HL_A_YH59N.pdb	-0.9808884263038635	-2.1368000507354736
6m38.pdb	6m38_HL_A_YH59D.pdb	-0.9071781635284424	-2.17153000831604
6m38.pdb	6m38_HL_A_YH59C.pdb	-0.832816481590271	-2.103830099105835
6m38.pdb	6m38_HL_A_YH59Q.pdb	-0.8718653917312622	-2.1967899799346924
6m38.pdb	6m38_HL_A_YH59E.pdb	-1.080502986907959	-2.232990026473999
6m38.pdb	6m38_HL_A_YH59G.pdb	-0.39826303720474243	-2.267859935760498
6m38.pdb	6m38_HL_A_YH59H.pdb	-1.1021170616149902	-1.942639946937561
6m38.pdb	6m38_HL_A_YH59I.pdb	-0.937964677810669	-2.150670051574707
6m38.pdb	6m38_HL_A_YH59L.pdb	-0.8347672820091248	-1.9820400476455688
6m38.pdb	6m38_HL_A_YH59K.pdb	-0.9598274230957031	-2.015199899673462
6m38.pdb	6m38_HL_A_YH59M.pdb	-0.7964253425598145	-1.8595999479293823
6m38.pdb	6m38_HL_A_YH59F.pdb	-0.7290022373199463	-1.3441599607467651
6m38.pdb	6m38_HL_A_YH59P.pdb	-0.6943149566650391	-2.0408101081848145
6m38.pdb	6m38_HL_A_YH59S.pdb	-0.8074826598167419	-1.8798199892044067
6m38.pdb	6m38_HL_A_YH59T.pdb	-0.732315719127655	-1.9659299850463867
6m38.pdb	6m38_HL_A_YH59W.pdb	-1.0245823860168457	-1.4528100490570068
6m38.pdb	6m38_HL_A_YH59V.pdb	-0.6252611875534058	-2.3677101135253906
6m38.pdb	6m38_HL_A_GH99A.pdb	-0.1908043771982193	-0.007079999893903732
6m38.pdb	6m38_HL_A_GH99R.pdb	-1.3930484056472778	-2.7181499004364014
6m38.pdb	6m38_HL_A_GH99N.pdb	-0.4112624526023865	-0.09481000155210495
6m38.pdb	6m38_HL_A_GH99D.pdb	-0.8122761845588684	1.2612099647521973
6m38.pdb	6m38_HL_A_GH99C.pdb	-0.6099745631217957	-0.0014799999771639705
6m38.pdb	6m38_HL_A_GH99Q.pdb	-0.8800258636474609	-0.021619999781250954
6m38.pdb	6m38_HL_A_GH99E.pdb	-0.19457638263702393	1.34538996219635
6m38.pdb	6m38_HL_A_GH99H.pdb	-0.41498351097106934	0.04820999875664711
6m38.pdb	6m38_HL_A_GH99I.pdb	-0.5291993618011475	0.026179999113082886
6m38.pdb	6m38_HL_A_GH99L.pdb	-1.5866339206695557	-0.5229200124740601
6m38.pdb	6m38_HL_A_GH99K.pdb	-0.6213376522064209	-0.30149000883102417
6m38.pdb	6m38_HL_A_GH99M.pdb	-0.5335091352462769	-0.04382999986410141
6m38.pdb	6m38_HL_A_GH99F.pdb	-0.34986570477485657	0.04473000019788742
6m38.pdb	6m38_HL_A_GH99P.pdb	-0.32808247208595276	-0.027370000258088112
6m38.pdb	6m38_HL_A_GH99S.pdb	-0.15334145724773407	-0.21999000012874603
6m38.pdb	6m38_HL_A_GH99T.pdb	-0.17376211285591125	-0.1380700021982193
6m38.pdb	6m38_HL_A_GH99W.pdb	-0.3335255980491638	-0.06543000042438507
6m38.pdb	6m38_HL_A_GH99Y.pdb	-1.5741863250732422	-0.13691000640392303
6m38.pdb	6m38_HL_A_GH99V.pdb	-0.5269843339920044	-0.13354000449180603
6m38.pdb	6m38_HL_A_EH100A.pdb	0.2699190378189087	-0.16699999570846558
6m38.pdb	6m38_HL_A_EH100R.pdb	-0.6715090274810791	0.13896000385284424
6m38.pdb	6m38_HL_A_EH100N.pdb	0.24740946292877197	0.031300000846385956
6m38.pdb	6m38_HL_A_EH100D.pdb	0.09380665421485901	-0.12479999661445618
6m38.pdb	6m38_HL_A_EH100C.pdb	0.21986767649650574	0.24511000514030457
6m38.pdb	6m38_HL_A_EH100Q.pdb	-0.354214608669281	0.30278998613357544
6m38.pdb	6m38_HL_A_EH100G.pdb	0.2585046589374542	-0.5709900259971619
6m38.pdb	6m38_HL_A_EH100H.pdb	0.33126121759414673	0.7080299854278564
6m38.pdb	6m38_HL_A_EH100I.pdb	0.48079991340637207	0.9952300190925598
6m38.pdb	6m38_HL_A_EH100L.pdb	0.8261187076568604	0.7951099872589111
6m38.pdb	6m38_HL_A_EH100K.pdb	0.18024063110351562	0.28134000301361084
6m38.pdb	6m38_HL_A_EH100M.pdb	1.3090460300445557	1.776360034942627
6m38.pdb	6m38_HL_A_EH100F.pdb	0.19326457381248474	1.1579400300979614
6m38.pdb	6m38_HL_A_EH100P.pdb	0.324665367603302	-3.002350091934204
6m38.pdb	6m38_HL_A_EH100S.pdb	0.13017934560775757	-0.40922999382019043
6m38.pdb	6m38_HL_A_EH100T.pdb	0.23940396308898926	0.05691999942064285
6m38.pdb	6m38_HL_A_EH100W.pdb	-0.25432541966438293	1.1058599948883057
6m38.pdb	6m38_HL_A_EH100Y.pdb	-0.2538415491580963	0.9396700263023376
6m38.pdb	6m38_HL_A_EH100V.pdb	0.751056432723999	0.8732799887657166
6m38.pdb	6m38_HL_A_VH101A.pdb	-0.1431661993265152	-1.1492600440979004
6m38.pdb	6m38_HL_A_VH101R.pdb	-0.7592344880104065	-0.24944999814033508
6m38.pdb	6m38_HL_A_VH101N.pdb	-0.8461981415748596	-2.2185099124908447
6m38.pdb	6m38_HL_A_VH101D.pdb	-0.7646490931510925	-1.189810037612915
6m38.pdb	6m38_HL_A_VH101C.pdb	-0.3523710370063782	-0.6088500022888184
6m38.pdb	6m38_HL_A_VH101Q.pdb	-0.7635252475738525	-1.669219970703125
6m38.pdb	6m38_HL_A_VH101E.pdb	-0.8016109466552734	-0.3505200147628784
6m38.pdb	6m38_HL_A_VH101G.pdb	-0.37238967418670654	-1.293869972229004
6m38.pdb	6m38_HL_A_VH101H.pdb	-0.3788812458515167	0.11197999864816666
6m38.pdb	6m38_HL_A_VH101I.pdb	-0.200572207570076	-0.018470000475645065
6m38.pdb	6m38_HL_A_VH101L.pdb	0.5127407312393188	0.8360300064086914
6m38.pdb	6m38_HL_A_VH101K.pdb	-0.08977298438549042	-0.3351899981498718
6m38.pdb	6m38_HL_A_VH101M.pdb	0.13340219855308533	0.374889999628067
6m38.pdb	6m38_HL_A_VH101F.pdb	0.3926171660423279	0.460889995098114
6m38.pdb	6m38_HL_A_VH101P.pdb	-0.6207997798919678	-0.628250002861023
6m38.pdb	6m38_HL_A_VH101S.pdb	-0.5253365635871887	-1.3517199754714966
6m38.pdb	6m38_HL_A_VH101T.pdb	-0.4310115575790405	-0.8161900043487549
6m38.pdb	6m38_HL_A_VH101W.pdb	-0.7829567790031433	-1.4640599489212036
6m38.pdb	6m38_HL_A_VH101Y.pdb	0.24721980094909668	0.3492000102996826
6m38.pdb	6m38_HL_A_RH102A.pdb	0.5955663919448853	-0.38402000069618225
6m38.pdb	6m38_HL_A_RH102N.pdb	0.35134387016296387	-0.5793700218200684
6m38.pdb	6m38_HL_A_RH102D.pdb	0.4757290482521057	0.6063799858093262
6m38.pdb	6m38_HL_A_RH102C.pdb	0.4701477885246277	-0.31659001111984253
6m38.pdb	6m38_HL_A_RH102Q.pdb	0.13714170455932617	-0.9141200184822083
6m38.pdb	6m38_HL_A_RH102E.pdb	-0.1493091881275177	-0.38495999574661255
6m38.pdb	6m38_HL_A_RH102G.pdb	0.552787184715271	-0.6377400159835815
6m38.pdb	6m38_HL_A_RH102H.pdb	-0.12257356196641922	-4.721467018127441
6m38.pdb	6m38_HL_A_RH102I.pdb	-1.8914645910263062	-0.9527599811553955
6m38.pdb	6m38_HL_A_RH102L.pdb	0.12833356857299805	0.36607998609542847
6m38.pdb	6m38_HL_A_RH102K.pdb	0.14347469806671143	-0.03465000167489052
6m38.pdb	6m38_HL_A_RH102M.pdb	0.47398823499679565	0.14007000625133514
6m38.pdb	6m38_HL_A_RH102F.pdb	-9.121371269226074	-8.968990325927734
6m38.pdb	6m38_HL_A_RH102P.pdb	-2.4443342685699463	-3.2616798877716064
6m38.pdb	6m38_HL_A_RH102S.pdb	0.16310054063796997	-0.7034800052642822
6m38.pdb	6m38_HL_A_RH102T.pdb	0.2655782699584961	-0.10159999877214432
6m38.pdb	6m38_HL_A_RH102W.pdb	-6.971012592315674	-5.407156944274902
6m38.pdb	6m38_HL_A_RH102Y.pdb	-12.426119804382324	-10.706170082092285
6m38.pdb	6m38_HL_A_RH102V.pdb	-1.1085481643676758	-0.5824099779129028
6m38.pdb	6m38_HL_A_QH103A.pdb	0.2814534902572632	-0.9156500101089478
6m38.pdb	6m38_HL_A_QH103R.pdb	0.03650052845478058	-0.5003700256347656
6m38.pdb	6m38_HL_A_QH103N.pdb	0.010690927505493164	-1.0845400094985962
6m38.pdb	6m38_HL_A_QH103D.pdb	-0.4628545641899109	-0.8545699715614319
6m38.pdb	6m38_HL_A_QH103C.pdb	0.21717900037765503	-0.7803999781608582
6m38.pdb	6m38_HL_A_QH103E.pdb	-1.0682798624038696	-0.5289199948310852
6m38.pdb	6m38_HL_A_QH103G.pdb	0.2682250440120697	-1.0616799592971802
6m38.pdb	6m38_HL_A_QH103H.pdb	-0.6939616203308105	-1.7329299449920654
6m38.pdb	6m38_HL_A_QH103I.pdb	0.3096349239349365	-0.5327000021934509
6m38.pdb	6m38_HL_A_QH103L.pdb	0.5798918604850769	-0.32506000995635986
6m38.pdb	6m38_HL_A_QH103K.pdb	0.023670345544815063	-0.9513599872589111
6m38.pdb	6m38_HL_A_QH103M.pdb	0.2901436984539032	-0.3333899974822998
6m38.pdb	6m38_HL_A_QH103F.pdb	-1.4433279037475586	-1.9273799657821655
6m38.pdb	6m38_HL_A_QH103P.pdb	0.4111343026161194	-0.6634299755096436
6m38.pdb	6m38_HL_A_QH103S.pdb	0.22331005334854126	-0.974810004234314
6m38.pdb	6m38_HL_A_QH103T.pdb	0.037491798400878906	-0.8856800198554993
6m38.pdb	6m38_HL_A_QH103W.pdb	0.2930115759372711	-0.22693000733852386
6m38.pdb	6m38_HL_A_QH103Y.pdb	-1.01729416847229	-0.25001999735832214
6m38.pdb	6m38_HL_A_QH103V.pdb	0.10382875800132751	-0.7980999946594238
6m38.pdb	6m38_HL_A_HA66A.pdb	-0.6823322176933289	-1.1813900470733643
6m38.pdb	6m38_HL_A_HA66R.pdb	0.032925084233284	-0.16609999537467957
6m38.pdb	6m38_HL_A_HA66N.pdb	-1.3239164352416992	-0.8900499939918518
6m38.pdb	6m38_HL_A_HA66D.pdb	-1.3653849363327026	-1.1244499683380127
6m38.pdb	6m38_HL_A_HA66C.pdb	-0.9779007434844971	-0.4131999909877777
6m38.pdb	6m38_HL_A_HA66Q.pdb	-1.0900496244430542	-1.1633299589157104
6m38.pdb	6m38_HL_A_HA66E.pdb	-1.2765707969665527	-0.731469988822937
6m38.pdb	6m38_HL_A_HA66G.pdb	-0.7585779428482056	-1.2227200269699097
6m38.pdb	6m38_HL_A_HA66I.pdb	-0.9825992584228516	-0.2244199961423874
6m38.pdb	6m38_HL_A_HA66L.pdb	-1.2462536096572876	-0.2755100131034851
6m38.pdb	6m38_HL_A_HA66K.pdb	-0.21259315311908722	-1.3521599769592285
6m38.pdb	6m38_HL_A_HA66M.pdb	-1.2909358739852905	-1.1211700439453125
6m38.pdb	6m38_HL_A_HA66F.pdb	-1.4526773691177368	-1.5852199792861938
6m38.pdb	6m38_HL_A_HA66P.pdb	-0.4661470055580139	-0.4953100085258484
6m38.pdb	6m38_HL_A_HA66S.pdb	-0.6755152940750122	-0.4643999934196472
6m38.pdb	6m38_HL_A_HA66T.pdb	-0.8349250555038452	-0.6081500053405762
6m38.pdb	6m38_HL_A_HA66W.pdb	-1.067060947418213	0.78889000415802
6m38.pdb	6m38_HL_A_HA66Y.pdb	-0.45451489090919495	-0.10591000318527222
6m38.pdb	6m38_HL_A_HA66V.pdb	-0.6370754837989807	-0.4073300063610077
6m38.pdb	6m38_HL_A_YA272A.pdb	-0.3021183907985687	-0.40911999344825745
6m38.pdb	6m38_HL_A_YA272R.pdb	-0.8041428327560425	0.3069399893283844
6m38.pdb	6m38_HL_A_YA272N.pdb	-0.6121922731399536	0.10233999788761139
6m38.pdb	6m38_HL_A_YA272D.pdb	-0.9495947957038879	0.192330002784729
6m38.pdb	6m38_HL_A_YA272C.pdb	-0.3510282337665558	-0.423799991607666
6m38.pdb	6m38_HL_A_YA272Q.pdb	-0.7156942486763	-0.36937999725341797
6m38.pdb	6m38_HL_A_YA272E.pdb	-0.9946341514587402	-0.04221000149846077
6m38.pdb	6m38_HL_A_YA272G.pdb	-0.3667716383934021	-0.411980003118515
6m38.pdb	6m38_HL_A_YA272H.pdb	-0.7663623690605164	-0.1430799961090088
6m38.pdb	6m38_HL_A_YA272I.pdb	-0.44868189096450806	-0.24674999713897705
6m38.pdb	6m38_HL_A_YA272L.pdb	-0.407871276140213	-0.2905699908733368
6m38.pdb	6m38_HL_A_YA272K.pdb	-0.5856741070747375	-0.4617300033569336
6m38.pdb	6m38_HL_A_YA272M.pdb	-0.41604548692703247	-0.15613000094890594
6m38.pdb	6m38_HL_A_YA272F.pdb	-0.5602866411209106	0.1036200001835823
6m38.pdb	6m38_HL_A_YA272P.pdb	-0.49889856576919556	-0.2682400047779083
6m38.pdb	6m38_HL_A_YA272S.pdb	-0.5293222069740295	-0.21505999565124512
6m38.pdb	6m38_HL_A_YA272T.pdb	-0.5670878887176514	-0.36956000328063965
6m38.pdb	6m38_HL_A_YA272W.pdb	-0.08950727432966232	0.3530600070953369
6m38.pdb	6m38_HL_A_YA272V.pdb	-0.4449149966239929	-0.29447999596595764
6m38.pdb	6m38_HL_A_YA433A.pdb	-0.8603235483169556	-1.182569980621338
6m38.pdb	6m38_HL_A_YA433R.pdb	-0.11163438856601715	-1.5835700035095215
6m38.pdb	6m38_HL_A_YA433N.pdb	-1.1009116172790527	-1.2204999923706055
6m38.pdb	6m38_HL_A_YA433D.pdb	-1.650529384613037	0.5995699763298035
6m38.pdb	6m38_HL_A_YA433C.pdb	-1.0981755256652832	-1.093459963798523
6m38.pdb	6m38_HL_A_YA433Q.pdb	-1.3588571548461914	-1.1179200410842896
6m38.pdb	6m38_HL_A_YA433E.pdb	-1.6992790699005127	-0.06054000183939934
6m38.pdb	6m38_HL_A_YA433G.pdb	-0.925890326499939	-1.1052800416946411
6m38.pdb	6m38_HL_A_YA433H.pdb	-1.4376410245895386	-1.1093599796295166
6m38.pdb	6m38_HL_A_YA433I.pdb	-1.2383325099945068	-1.0924400091171265
6m38.pdb	6m38_HL_A_YA433L.pdb	-1.3633525371551514	-1.1575299501419067
6m38.pdb	6m38_HL_A_YA433K.pdb	-1.1309597492218018	-1.7127200365066528
6m38.pdb	6m38_HL_A_YA433M.pdb	-1.2378638982772827	-0.8855900168418884
6m38.pdb	6m38_HL_A_YA433F.pdb	-1.0858932733535767	-0.9612299799919128
6m38.pdb	6m38_HL_A_YA433P.pdb	-1.3760398626327515	-1.1871000528335571
6m38.pdb	6m38_HL_A_YA433S.pdb	-1.341240644454956	-1.1597000360488892
6m38.pdb	6m38_HL_A_YA433T.pdb	-1.185194492340088	-0.865880012512207
6m38.pdb	6m38_HL_A_YA433W.pdb	-1.6784741878509521	-1.4805699586868286
6m38.pdb	6m38_HL_A_YA433V.pdb	-1.24490225315094	-1.1520500183105469
6m38.pdb	6m38_HL_A_RA437A.pdb	-0.23362289369106293	0.6937800049781799
6m38.pdb	6m38_HL_A_RA437N.pdb	-0.35882702469825745	0.6877400279045105
6m38.pdb	6m38_HL_A_RA437D.pdb	-0.5288712978363037	0.844760000705719
6m38.pdb	6m38_HL_A_RA437C.pdb	-0.3294314742088318	0.6986299753189087
6m38.pdb	6m38_HL_A_RA437Q.pdb	-0.40086913108825684	0.6191499829292297
6m38.pdb	6m38_HL_A_RA437E.pdb	-0.7161163687705994	1.4177000522613525
6m38.pdb	6m38_HL_A_RA437G.pdb	-0.28671616315841675	-0.137580007314682
6m38.pdb	6m38_HL_A_RA437H.pdb	-0.6775648593902588	1.105970025062561
6m38.pdb	6m38_HL_A_RA437I.pdb	-0.4961494207382202	-0.464029997587204
6m38.pdb	6m38_HL_A_RA437L.pdb	0.19547510147094727	1.3008899688720703
6m38.pdb	6m38_HL_A_RA437K.pdb	-0.44665640592575073	0.16719000041484833
6m38.pdb	6m38_HL_A_RA437M.pdb	-0.45130032300949097	1.5158599615097046
6m38.pdb	6m38_HL_A_RA437F.pdb	0.2230616807937622	1.376039981842041
6m38.pdb	6m38_HL_A_RA437P.pdb	-0.2803036570549011	0.7681099772453308
6m38.pdb	6m38_HL_A_RA437S.pdb	-0.5754492878913879	0.41659000515937805
6m38.pdb	6m38_HL_A_RA437T.pdb	-0.5769187211990356	0.8708099722862244
6m38.pdb	6m38_HL_A_RA437W.pdb	-0.4862161874771118	1.7034399509429932
6m38.pdb	6m38_HL_A_RA437Y.pdb	-0.11438983678817749	1.5087300539016724
6m38.pdb	6m38_HL_A_RA437V.pdb	-0.3669326901435852	1.3644100427627563
6m38.pdb	6m38_HL_A_EA440A.pdb	-1.1886380910873413	-1.5551899671554565
6m38.pdb	6m38_HL_A_EA440R.pdb	-1.7814842462539673	-4.288912773132324
6m38.pdb	6m38_HL_A_EA440N.pdb	-1.1618632078170776	-1.435379981994629
6m38.pdb	6m38_HL_A_EA440D.pdb	-0.7810112833976746	-0.8547700047492981
6m38.pdb	6m38_HL_A_EA440C.pdb	-1.1812901496887207	-0.8266800045967102
6m38.pdb	6m38_HL_A_EA440Q.pdb	-1.8673242330551147	-1.8944000005722046
6m38.pdb	6m38_HL_A_EA440G.pdb	-1.1939783096313477	-2.2268800735473633
6m38.pdb	6m38_HL_A_EA440H.pdb	-2.9952008724212646	-3.6246800422668457
6m38.pdb	6m38_HL_A_EA440I.pdb	-0.892964243888855	-1.4385099411010742
6m38.pdb	6m38_HL_A_EA440L.pdb	-1.5225353240966797	-1.135259985923767
6m38.pdb	6m38_HL_A_EA440K.pdb	-1.8265514373779297	-2.0638999938964844
6m38.pdb	6m38_HL_A_EA440M.pdb	-0.9670699834823608	-0.9646300077438354
6m38.pdb	6m38_HL_A_EA440F.pdb	-1.2095975875854492	-0.9646400213241577
6m38.pdb	6m38_HL_A_EA440P.pdb	-1.527193307876587	-1.9000699520111084
6m38.pdb	6m38_HL_A_EA440S.pdb	-1.1454720497131348	-2.8581199645996094
6m38.pdb	6m38_HL_A_EA440T.pdb	-1.336317777633667	-0.64656001329422
6m38.pdb	6m38_HL_A_EA440W.pdb	-3.346376895904541	-2.6245501041412354
6m38.pdb	6m38_HL_A_EA440Y.pdb	-1.8622050285339355	-3.191459894180298
6m38.pdb	6m38_HL_A_EA440V.pdb	-0.8252456784248352	-1.233389973640442
6m38.pdb	6m38_HL_A_DA441A.pdb	-0.5403598546981812	-3.6097300052642822
6m38.pdb	6m38_HL_A_DA441R.pdb	-1.5815675258636475	-3.981566905975342
6m38.pdb	6m38_HL_A_DA441N.pdb	-0.1495703011751175	-1.9805699586868286
6m38.pdb	6m38_HL_A_DA441C.pdb	-0.6498889327049255	-2.706010103225708
6m38.pdb	6m38_HL_A_DA441Q.pdb	-1.261631727218628	-2.4538700580596924
6m38.pdb	6m38_HL_A_DA441E.pdb	-0.26597997546195984	-1.6337300539016724
6m38.pdb	6m38_HL_A_DA441G.pdb	-0.6119145750999451	-2.4976298809051514
6m38.pdb	6m38_HL_A_DA441H.pdb	-1.8829530477523804	-3.4076199531555176
6m38.pdb	6m38_HL_A_DA441I.pdb	-1.5983374118804932	-3.446000099182129
6m38.pdb	6m38_HL_A_DA441L.pdb	-0.34833651781082153	-3.441819906234741
6m38.pdb	6m38_HL_A_DA441K.pdb	-0.7631552815437317	-3.7079100608825684
6m38.pdb	6m38_HL_A_DA441M.pdb	-1.0469532012939453	-3.4059998989105225
6m38.pdb	6m38_HL_A_DA441F.pdb	-0.9656111001968384	-5.302504062652588
6m38.pdb	6m38_HL_A_DA441P.pdb	-1.585558533668518	-2.6963400840759277
6m38.pdb	6m38_HL_A_DA441S.pdb	-0.962962806224823	-3.4567599296569824
6m38.pdb	6m38_HL_A_DA441T.pdb	-1.1538106203079224	-3.6110799312591553
6m38.pdb	6m38_HL_A_DA441W.pdb	-1.4655725955963135	-3.568229913711548
6m38.pdb	6m38_HL_A_DA441Y.pdb	-1.3293876647949219	-4.211977958679199
6m38.pdb	6m38_HL_A_DA441V.pdb	-1.2161118984222412	-3.672450065612793
6m38.pdb	6m38_HL_A_RA443A.pdb	-1.4292573928833008	-3.069269895553589
6m38.pdb	6m38_HL_A_RA443N.pdb	-1.3286778926849365	-2.735219955444336
6m38.pdb	6m38_HL_A_RA443D.pdb	-2.4276537895202637	-4.211620807647705
6m38.pdb	6m38_HL_A_RA443C.pdb	-1.1908007860183716	-2.4011600017547607
6m38.pdb	6m38_HL_A_RA443Q.pdb	-0.594609260559082	-2.2539100646972656
6m38.pdb	6m38_HL_A_RA443E.pdb	-2.01636004447937	-4.193674087524414
6m38.pdb	6m38_HL_A_RA443G.pdb	-1.3945008516311646	-3.6016299724578857
6m38.pdb	6m38_HL_A_RA443H.pdb	-2.465235948562622	-3.782219886779785
6m38.pdb	6m38_HL_A_RA443I.pdb	-1.617932915687561	-2.6731200218200684
6m38.pdb	6m38_HL_A_RA443L.pdb	-1.3826367855072021	-1.9208300113677979
6m38.pdb	6m38_HL_A_RA443K.pdb	-0.9991163015365601	-2.4557199478149414
6m38.pdb	6m38_HL_A_RA443M.pdb	-1.2159087657928467	-3.8086299896240234
6m38.pdb	6m38_HL_A_RA443F.pdb	-2.623781442642212	-2.435270071029663
6m38.pdb	6m38_HL_A_RA443P.pdb	-1.7972888946533203	-3.815030097961426
6m38.pdb	6m38_HL_A_RA443S.pdb	-1.1656705141067505	-1.4226499795913696
6m38.pdb	6m38_HL_A_RA443T.pdb	-1.1051286458969116	-0.8527200222015381
6m38.pdb	6m38_HL_A_RA443W.pdb	-2.178541660308838	-2.9106199741363525
6m38.pdb	6m38_HL_A_RA443Y.pdb	-0.6161068081855774	-1.0570800304412842
6m38.pdb	6m38_HL_A_RA443V.pdb	-1.609990119934082	-3.370120048522949
6m38.pdb	6m38_HL_A_DA444A.pdb	-0.8632626533508301	-2.7580599784851074
6m38.pdb	6m38_HL_A_DA444R.pdb	-0.7346512675285339	-2.637209892272949
6m38.pdb	6m38_HL_A_DA444N.pdb	-1.1931686401367188	-2.120349884033203
6m38.pdb	6m38_HL_A_DA444C.pdb	-0.7932336926460266	-2.2802300453186035
6m38.pdb	6m38_HL_A_DA444Q.pdb	-1.8144831657409668	-2.7481400966644287
6m38.pdb	6m38_HL_A_DA444E.pdb	-0.7954916954040527	-1.410390019416809
6m38.pdb	6m38_HL_A_DA444G.pdb	-0.7964481115341187	-3.2818500995635986
6m38.pdb	6m38_HL_A_DA444H.pdb	-3.2742185592651367	-3.1870899200439453
6m38.pdb	6m38_HL_A_DA444I.pdb	-3.6997461318969727	-2.7526400089263916
6m38.pdb	6m38_HL_A_DA444L.pdb	0.308030366897583	-1.1557899713516235
6m38.pdb	6m38_HL_A_DA444K.pdb	-1.2452062368392944	-5.571218013763428
6m38.pdb	6m38_HL_A_DA444M.pdb	-0.450690895318985	-1.9088300466537476
6m38.pdb	6m38_HL_A_DA444F.pdb	-1.7147934436798096	-1.9402400255203247
6m38.pdb	6m38_HL_A_DA444P.pdb	-0.9249395728111267	-2.2302000522613525
6m38.pdb	6m38_HL_A_DA444S.pdb	-1.0751368999481201	-2.233949899673462
6m38.pdb	6m38_HL_A_DA444T.pdb	-1.2892175912857056	-1.9445099830627441
6m38.pdb	6m38_HL_A_DA444W.pdb	-1.9837955236434937	-2.1053500175476074
6m38.pdb	6m38_HL_A_DA444Y.pdb	-0.22587040066719055	-1.3779799938201904
6m38.pdb	6m38_HL_A_DA444V.pdb	-3.1427483558654785	-2.801219940185547
6m38.pdb	6m38_HL_A_IA446A.pdb	0.0612274706363678	-0.25630998611450195
6m38.pdb	6m38_HL_A_IA446R.pdb	0.04801975190639496	-0.22953000664710999
6m38.pdb	6m38_HL_A_IA446N.pdb	0.2637624144554138	0.040869999676942825
6m38.pdb	6m38_HL_A_IA446D.pdb	0.19360190629959106	0.5342100262641907
6m38.pdb	6m38_HL_A_IA446C.pdb	0.18996819853782654	-0.0691400021314621
6m38.pdb	6m38_HL_A_IA446Q.pdb	-0.15122295916080475	-0.06616999953985214
6m38.pdb	6m38_HL_A_IA446E.pdb	-0.13371121883392334	0.24889999628067017
6m38.pdb	6m38_HL_A_IA446G.pdb	0.03995223343372345	-0.17689000070095062
6m38.pdb	6m38_HL_A_IA446H.pdb	-0.4098205268383026	-0.10232000052928925
6m38.pdb	6m38_HL_A_IA446L.pdb	-0.3233344554901123	-0.1056400015950203
6m38.pdb	6m38_HL_A_IA446K.pdb	-0.19521158933639526	-0.18382999300956726
6m38.pdb	6m38_HL_A_IA446M.pdb	-0.04188096523284912	-0.03709999844431877
6m38.pdb	6m38_HL_A_IA446F.pdb	-0.26529285311698914	-0.07687000185251236
6m38.pdb	6m38_HL_A_IA446P.pdb	-0.3007658123970032	0.11993999779224396
6m38.pdb	6m38_HL_A_IA446S.pdb	-0.19581368565559387	-0.25694000720977783
6m38.pdb	6m38_HL_A_IA446T.pdb	-0.23132911324501038	-0.24347999691963196
6m38.pdb	6m38_HL_A_IA446W.pdb	-0.003969714045524597	-0.6469500064849854
6m38.pdb	6m38_HL_A_IA446Y.pdb	-0.3989544212818146	-0.26273998618125916
6m38.pdb	6m38_HL_A_IA446V.pdb	-0.010943621397018433	-0.14607000350952148
6m38.pdb	6m38_HL_A_GA447A.pdb	-0.3352402448654175	-1.023460030555725
6m38.pdb	6m38_HL_A_GA447R.pdb	-5.100801467895508	-5.8666791915893555
6m38.pdb	6m38_HL_A_GA447N.pdb	-6.503714084625244	-4.8825364112854
6m38.pdb	6m38_HL_A_GA447D.pdb	-2.8109066486358643	-0.6280699968338013
6m38.pdb	6m38_HL_A_GA447C.pdb	-1.0505192279815674	-1.745270013809204
6m38.pdb	6m38_HL_A_GA447Q.pdb	-3.718216896057129	-2.2131600379943848
6m38.pdb	6m38_HL_A_GA447E.pdb	-5.086418151855469	-1.134850025177002
6m38.pdb	6m38_HL_A_GA447H.pdb	-7.132080078125	-5.226888179779053
6m38.pdb	6m38_HL_A_GA447I.pdb	-9.777974128723145	-6.812970161437988
6m38.pdb	6m38_HL_A_GA447L.pdb	-3.521895170211792	-1.30253005027771
6m38.pdb	6m38_HL_A_GA447K.pdb	-3.6116700172424316	-3.2065799236297607
6m38.pdb	6m38_HL_A_GA447M.pdb	-3.562177896499634	-2.709089994430542
6m38.pdb	6m38_HL_A_GA447F.pdb	-12.056479454040527	-5.491635799407959
6m38.pdb	6m38_HL_A_GA447P.pdb	-1.4703396558761597	-1.9513700008392334
6m38.pdb	6m38_HL_A_GA447S.pdb	-1.1190073490142822	-0.18689000606536865
6m38.pdb	6m38_HL_A_GA447T.pdb	-1.2314056158065796	-3.049459934234619
6m38.pdb	6m38_HL_A_GA447W.pdb	-13.959964752197266	-6.574560165405273
6m38.pdb	6m38_HL_A_GA447Y.pdb	-6.107553005218506	-3.030750036239624
6m38.pdb	6m38_HL_A_GA447V.pdb	-4.016479969024658	-2.624530076980591
6m38.pdb	6m38_HL_A_FA448A.pdb	-0.3378959894180298	-0.26952001452445984
6m38.pdb	6m38_HL_A_FA448R.pdb	-0.5025528073310852	-0.7542200088500977
6m38.pdb	6m38_HL_A_FA448N.pdb	-0.5305531024932861	0.2713199853897095
6m38.pdb	6m38_HL_A_FA448D.pdb	-0.8824343681335449	-0.7461299896240234
6m38.pdb	6m38_HL_A_FA448C.pdb	-0.5575171709060669	-0.5521699786186218
6m38.pdb	6m38_HL_A_FA448Q.pdb	-0.6956914663314819	-0.4462999999523163
6m38.pdb	6m38_HL_A_FA448E.pdb	-1.0402002334594727	-0.4552200138568878
6m38.pdb	6m38_HL_A_FA448G.pdb	-0.39734670519828796	-1.0357099771499634
6m38.pdb	6m38_HL_A_FA448H.pdb	-0.5765138864517212	-0.17985999584197998
6m38.pdb	6m38_HL_A_FA448I.pdb	-0.02124965190887451	0.5438699722290039
6m38.pdb	6m38_HL_A_FA448L.pdb	-0.10659980773925781	0.1932000070810318
6m38.pdb	6m38_HL_A_FA448K.pdb	-0.637485146522522	-0.20625999569892883
6m38.pdb	6m38_HL_A_FA448M.pdb	-0.16958433389663696	-0.03962999954819679
6m38.pdb	6m38_HL_A_FA448P.pdb	-1.451356291770935	-0.50764000415802
6m38.pdb	6m38_HL_A_FA448S.pdb	-0.6073684692382812	-0.7674700021743774
6m38.pdb	6m38_HL_A_FA448T.pdb	-0.6694466471672058	-0.44916000962257385
6m38.pdb	6m38_HL_A_FA448W.pdb	-0.8453036546707153	-0.08284000307321548
6m38.pdb	6m38_HL_A_FA448Y.pdb	-0.6136689186096191	0.06887000054121017
6m38.pdb	6m38_HL_A_FA448V.pdb	-0.15302515029907227	-0.11158999800682068
6m38.pdb	6m38_HL_A_PA449A.pdb	-0.557308554649353	-1.14028000831604
6m38.pdb	6m38_HL_A_PA449R.pdb	-0.5055303573608398	-0.5527399778366089
6m38.pdb	6m38_HL_A_PA449N.pdb	-0.8157461285591125	-1.3006000518798828
6m38.pdb	6m38_HL_A_PA449D.pdb	-0.9565994143486023	-1.6933399438858032
6m38.pdb	6m38_HL_A_PA449C.pdb	-0.5687779188156128	-1.15802001953125
6m38.pdb	6m38_HL_A_PA449Q.pdb	-0.4842851459980011	-0.3973099887371063
6m38.pdb	6m38_HL_A_PA449E.pdb	-1.4454149007797241	-2.9580399990081787
6m38.pdb	6m38_HL_A_PA449G.pdb	-0.5497279167175293	-1.1249699592590332
6m38.pdb	6m38_HL_A_PA449H.pdb	-0.5404272675514221	-0.5271900296211243
6m38.pdb	6m38_HL_A_PA449I.pdb	-0.5799679756164551	-0.83815997838974
6m38.pdb	6m38_HL_A_PA449L.pdb	-0.32126104831695557	-0.20295999944210052
6m38.pdb	6m38_HL_A_PA449K.pdb	-0.17867030203342438	1.1435400247573853
6m38.pdb	6m38_HL_A_PA449M.pdb	0.07724493741989136	-0.23116999864578247
6m38.pdb	6m38_HL_A_PA449F.pdb	-0.02374279499053955	-0.15463000535964966
6m38.pdb	6m38_HL_A_PA449S.pdb	-0.35918742418289185	-0.3760699927806854
6m38.pdb	6m38_HL_A_PA449T.pdb	-0.6407861113548279	-0.4313200116157532
6m38.pdb	6m38_HL_A_PA449W.pdb	-0.41302111744880676	-0.8929600119590759
6m38.pdb	6m38_HL_A_PA449Y.pdb	-0.15645912289619446	0.20670999586582184
6m38.pdb	6m38_HL_A_PA449V.pdb	-1.4752275943756104	-1.527250051498413
6m38.pdb	6m38_HL_A_DA534A.pdb	0.3373875021934509	-0.4213699996471405
6m38.pdb	6m38_HL_A_DA534R.pdb	0.3048059642314911	-0.6383100152015686
6m38.pdb	6m38_HL_A_DA534N.pdb	0.2279488742351532	-0.3232400119304657
6m38.pdb	6m38_HL_A_DA534C.pdb	0.29687243700027466	-0.10035999864339828
6m38.pdb	6m38_HL_A_DA534Q.pdb	0.7583039402961731	1.24836003780365
6m38.pdb	6m38_HL_A_DA534E.pdb	0.43010377883911133	0.46327999234199524
6m38.pdb	6m38_HL_A_DA534G.pdb	0.3973073959350586	-0.23183000087738037
6m38.pdb	6m38_HL_A_DA534H.pdb	-2.9195549488067627	-0.4761500060558319
6m38.pdb	6m38_HL_A_DA534I.pdb	0.026637881994247437	-0.4436599910259247
6m38.pdb	6m38_HL_A_DA534L.pdb	-0.2746049761772156	-0.309469997882843
6m38.pdb	6m38_HL_A_DA534K.pdb	0.16725528240203857	-0.47422999143600464
6m38.pdb	6m38_HL_A_DA534M.pdb	-0.8977594971656799	-0.19433000683784485
6m38.pdb	6m38_HL_A_DA534F.pdb	0.36428964138031006	-0.17648999392986298
6m38.pdb	6m38_HL_A_DA534P.pdb	0.06341302394866943	-0.4997200071811676
6m38.pdb	6m38_HL_A_DA534S.pdb	-0.027150630950927734	-0.42579999566078186
6m38.pdb	6m38_HL_A_DA534T.pdb	0.06708797812461853	-0.10523000359535217
6m38.pdb	6m38_HL_A_DA534W.pdb	0.33428657054901123	-0.058639999479055405
6m38.pdb	6m38_HL_A_DA534Y.pdb	0.07386961579322815	-0.13120999932289124
6m38.pdb	6m38_HL_A_DA534V.pdb	0.40556657314300537	-0.26023998856544495
4n1e.pdb	4n1e_A_I_AA26R.pdb	-0.17076048254966736	-0.19731999933719635
4n1e.pdb	4n1e_A_I_AA26N.pdb	-0.30326569080352783	0.5501800179481506
4n1e.pdb	4n1e_A_I_AA26D.pdb	-1.412790298461914	-1.6453200578689575
4n1e.pdb	4n1e_A_I_AA26C.pdb	-0.19693803787231445	-0.12364000082015991
4n1e.pdb	4n1e_A_I_AA26Q.pdb	-0.4732567369937897	-0.6284499764442444
4n1e.pdb	4n1e_A_I_AA26E.pdb	-0.5935289263725281	-0.7711099982261658
4n1e.pdb	4n1e_A_I_AA26G.pdb	-0.21919792890548706	0.18562999367713928
4n1e.pdb	4n1e_A_I_AA26H.pdb	-0.14482024312019348	0.36928001046180725
4n1e.pdb	4n1e_A_I_AA26I.pdb	0.08699396252632141	-0.1557600051164627
4n1e.pdb	4n1e_A_I_AA26L.pdb	0.08714595437049866	0.019269999116659164
4n1e.pdb	4n1e_A_I_AA26K.pdb	-0.14121191203594208	-0.1404000073671341
4n1e.pdb	4n1e_A_I_AA26M.pdb	0.06791195273399353	0.1873600035905838
4n1e.pdb	4n1e_A_I_AA26F.pdb	-0.16147683560848236	0.1528400033712387
4n1e.pdb	4n1e_A_I_AA26P.pdb	-0.163394033908844	-0.1455399990081787
4n1e.pdb	4n1e_A_I_AA26S.pdb	-0.45831143856048584	-0.30219000577926636
4n1e.pdb	4n1e_A_I_AA26T.pdb	-0.4605483412742615	-0.7210800051689148
4n1e.pdb	4n1e_A_I_AA26W.pdb	0.042189329862594604	0.46000000834465027
4n1e.pdb	4n1e_A_I_AA26Y.pdb	-0.3155706524848938	0.03852999955415726
4n1e.pdb	4n1e_A_I_AA26V.pdb	0.06030738353729248	-0.4138999879360199
4n1e.pdb	4n1e_A_I_AA27R.pdb	-0.7219549417495728	-0.09525000303983688
4n1e.pdb	4n1e_A_I_AA27N.pdb	-0.5937045812606812	-0.2364100068807602
4n1e.pdb	4n1e_A_I_AA27D.pdb	-1.0776901245117188	-0.6096699833869934
4n1e.pdb	4n1e_A_I_AA27C.pdb	-0.6600567102432251	-0.01205000001937151
4n1e.pdb	4n1e_A_I_AA27Q.pdb	-0.5882512331008911	0.005280000157654285
4n1e.pdb	4n1e_A_I_AA27E.pdb	-1.016899824142456	-0.29506999254226685
4n1e.pdb	4n1e_A_I_AA27G.pdb	-0.4294947385787964	-0.0218299999833107
4n1e.pdb	4n1e_A_I_AA27H.pdb	-0.5290521383285522	-0.9818999767303467
4n1e.pdb	4n1e_A_I_AA27I.pdb	-0.6975964903831482	-0.44769999384880066
4n1e.pdb	4n1e_A_I_AA27L.pdb	-0.46360301971435547	-0.04050999879837036
4n1e.pdb	4n1e_A_I_AA27K.pdb	-0.6560494303703308	0.06436000019311905
4n1e.pdb	4n1e_A_I_AA27M.pdb	-0.422608882188797	0.1875399947166443
4n1e.pdb	4n1e_A_I_AA27F.pdb	-0.36729854345321655	-0.5341100096702576
4n1e.pdb	4n1e_A_I_AA27P.pdb	-0.2039095163345337	0.24981999397277832
4n1e.pdb	4n1e_A_I_AA27S.pdb	-0.6458805799484253	-0.1228799968957901
4n1e.pdb	4n1e_A_I_AA27T.pdb	-0.4928600490093231	-0.1680299937725067
4n1e.pdb	4n1e_A_I_AA27W.pdb	-0.5292316675186157	-0.7657999992370605
4n1e.pdb	4n1e_A_I_AA27Y.pdb	-0.4117559790611267	-0.5404099822044373
4n1e.pdb	4n1e_A_I_AA27V.pdb	-4.453910827636719	-2.7525999546051025
4n1e.pdb	4n1e_A_I_AA28R.pdb	-0.3055291771888733	-1.7327699661254883
4n1e.pdb	4n1e_A_I_AA28N.pdb	-3.929203510284424	-3.7421200275421143
4n1e.pdb	4n1e_A_I_AA28D.pdb	-4.884308338165283	-3.668790102005005
4n1e.pdb	4n1e_A_I_AA28C.pdb	-1.0798697471618652	-1.2762600183486938
4n1e.pdb	4n1e_A_I_AA28Q.pdb	-2.0278804302215576	-3.48006010055542
4n1e.pdb	4n1e_A_I_AA28E.pdb	-1.6489571332931519	-3.708240032196045
4n1e.pdb	4n1e_A_I_AA28G.pdb	-0.11818909645080566	-0.5321499705314636
4n1e.pdb	4n1e_A_I_AA28H.pdb	-0.13214658200740814	-0.1632400006055832
4n1e.pdb	4n1e_A_I_AA28I.pdb	-1.352577567100525	-0.9092199802398682
4n1e.pdb	4n1e_A_I_AA28L.pdb	-0.27742552757263184	-0.33357998728752136
4n1e.pdb	4n1e_A_I_AA28K.pdb	-0.5686252117156982	-1.9657800197601318
4n1e.pdb	4n1e_A_I_AA28M.pdb	0.053835079073905945	-0.5463100075721741
4n1e.pdb	4n1e_A_I_AA28F.pdb	-3.5373494625091553	-5.110179901123047
4n1e.pdb	4n1e_A_I_AA28P.pdb	-3.7174906730651855	-2.9382200241088867
4n1e.pdb	4n1e_A_I_AA28S.pdb	-0.7988529205322266	-0.80663001537323
4n1e.pdb	4n1e_A_I_AA28T.pdb	-1.7204234600067139	-0.7111700177192688
4n1e.pdb	4n1e_A_I_AA28W.pdb	-8.800004959106445	-12.634880065917969
4n1e.pdb	4n1e_A_I_AA28Y.pdb	-2.2099621295928955	-2.0142500400543213
4n1e.pdb	4n1e_A_I_AA28V.pdb	-1.0444976091384888	-0.240789994597435
4n1e.pdb	4n1e_A_I_YA45A.pdb	-0.023779049515724182	-1.101989984512329
4n1e.pdb	4n1e_A_I_YA45R.pdb	-0.34004026651382446	-1.2554999589920044
4n1e.pdb	4n1e_A_I_YA45N.pdb	-0.5013991594314575	-1.2985199689865112
4n1e.pdb	4n1e_A_I_YA45D.pdb	-0.8234801292419434	-0.6442000269889832
4n1e.pdb	4n1e_A_I_YA45C.pdb	-0.1907590925693512	-0.9876800179481506
4n1e.pdb	4n1e_A_I_YA45Q.pdb	-0.3312276601791382	-0.9907199740409851
4n1e.pdb	4n1e_A_I_YA45E.pdb	-0.6694174408912659	-1.3274199962615967
4n1e.pdb	4n1e_A_I_YA45G.pdb	-0.019735082983970642	-1.0779099464416504
4n1e.pdb	4n1e_A_I_YA45H.pdb	0.08814013004302979	-1.1316399574279785
4n1e.pdb	4n1e_A_I_YA45I.pdb	-0.2989281415939331	-0.8831700086593628
4n1e.pdb	4n1e_A_I_YA45L.pdb	-0.19102714955806732	-0.8331400156021118
4n1e.pdb	4n1e_A_I_YA45K.pdb	-0.30517578125	-0.868690013885498
4n1e.pdb	4n1e_A_I_YA45M.pdb	-0.1331598460674286	-0.7967399954795837
4n1e.pdb	4n1e_A_I_YA45F.pdb	-0.2200048714876175	0.20383000373840332
4n1e.pdb	4n1e_A_I_YA45P.pdb	-0.19296713173389435	-0.8723099827766418
4n1e.pdb	4n1e_A_I_YA45S.pdb	-0.17790962755680084	-1.1506999731063843
4n1e.pdb	4n1e_A_I_YA45T.pdb	-0.10434775054454803	-1.7617100477218628
4n1e.pdb	4n1e_A_I_YA45W.pdb	-0.5139954090118408	-0.8393099904060364
4n1e.pdb	4n1e_A_I_YA45V.pdb	-0.1639103889465332	-0.6445099711418152
4n1e.pdb	4n1e_A_I_AA46R.pdb	-1.2777607440948486	-2.7429699897766113
4n1e.pdb	4n1e_A_I_AA46N.pdb	-5.103126049041748	-3.2223401069641113
4n1e.pdb	4n1e_A_I_AA46D.pdb	-0.6413958072662354	-1.2748299837112427
4n1e.pdb	4n1e_A_I_AA46C.pdb	-0.7369367480278015	-0.8393099904060364
4n1e.pdb	4n1e_A_I_AA46Q.pdb	-7.317790508270264	-6.065509796142578
4n1e.pdb	4n1e_A_I_AA46E.pdb	-2.1484906673431396	-2.1191399097442627
4n1e.pdb	4n1e_A_I_AA46G.pdb	-0.3003460764884949	-0.15161000192165375
4n1e.pdb	4n1e_A_I_AA46H.pdb	-10.14319896697998	-8.766097068786621
4n1e.pdb	4n1e_A_I_AA46I.pdb	-6.901654243469238	-5.052730083465576
4n1e.pdb	4n1e_A_I_AA46L.pdb	-6.839955806732178	-6.767250061035156
4n1e.pdb	4n1e_A_I_AA46K.pdb	-0.8859961628913879	-1.3851300477981567
4n1e.pdb	4n1e_A_I_AA46M.pdb	-6.857890605926514	-5.610949993133545
4n1e.pdb	4n1e_A_I_AA46F.pdb	-8.878005027770996	-6.351809978485107
4n1e.pdb	4n1e_A_I_AA46P.pdb	-0.07848020642995834	-0.6393600106239319
4n1e.pdb	4n1e_A_I_AA46S.pdb	-0.8494647741317749	-1.420240044593811
4n1e.pdb	4n1e_A_I_AA46T.pdb	-5.28678560256958	-3.687609910964966
4n1e.pdb	4n1e_A_I_AA46W.pdb	-4.512172698974609	-1.6938999891281128
4n1e.pdb	4n1e_A_I_AA46Y.pdb	-7.615845680236816	-5.68966007232666
4n1e.pdb	4n1e_A_I_AA46V.pdb	-4.629846096038818	-2.6919898986816406
4n1e.pdb	4n1e_A_I_YA49A.pdb	-0.4139484167098999	-0.47001999616622925
4n1e.pdb	4n1e_A_I_YA49R.pdb	-0.731507420539856	-0.7504299879074097
4n1e.pdb	4n1e_A_I_YA49N.pdb	-1.0262019634246826	-0.8393999934196472
4n1e.pdb	4n1e_A_I_YA49D.pdb	-0.7609098553657532	-0.059780001640319824
4n1e.pdb	4n1e_A_I_YA49C.pdb	-0.6989712715148926	-0.6030899882316589
4n1e.pdb	4n1e_A_I_YA49Q.pdb	-0.8635064959526062	-0.6794599890708923
4n1e.pdb	4n1e_A_I_YA49E.pdb	-1.1875382661819458	-0.46248000860214233
4n1e.pdb	4n1e_A_I_YA49G.pdb	-0.37203076481819153	-0.6946600079536438
4n1e.pdb	4n1e_A_I_YA49H.pdb	-0.8127889633178711	-0.6708599925041199
4n1e.pdb	4n1e_A_I_YA49I.pdb	-0.372550904750824	-0.3567599952220917
4n1e.pdb	4n1e_A_I_YA49L.pdb	-0.6507822275161743	-0.25310999155044556
4n1e.pdb	4n1e_A_I_YA49K.pdb	-0.6389235854148865	-0.6605200171470642
4n1e.pdb	4n1e_A_I_YA49M.pdb	-0.43612876534461975	-0.1988700032234192
4n1e.pdb	4n1e_A_I_YA49F.pdb	-0.12345004081726074	0.2454800009727478
4n1e.pdb	4n1e_A_I_YA49P.pdb	-0.5717729330062866	-0.6614300012588501
4n1e.pdb	4n1e_A_I_YA49S.pdb	-0.5918567776679993	-0.8850299715995789
4n1e.pdb	4n1e_A_I_YA49T.pdb	-0.8642933368682861	-0.8649299740791321
4n1e.pdb	4n1e_A_I_YA49W.pdb	-0.661054253578186	-0.2060299962759018
4n1e.pdb	4n1e_A_I_YA49V.pdb	-0.5320645570755005	-0.39546000957489014
4n1e.pdb	4n1e_A_I_DA82A.pdb	-0.3222125768661499	-2.728480100631714
4n1e.pdb	4n1e_A_I_DA82R.pdb	-0.5052493810653687	-3.755919933319092
4n1e.pdb	4n1e_A_I_DA82N.pdb	-0.9352871179580688	-3.3446500301361084
4n1e.pdb	4n1e_A_I_DA82C.pdb	-0.4398830533027649	-2.825579881668091
4n1e.pdb	4n1e_A_I_DA82Q.pdb	-0.2799152135848999	-2.5236899852752686
4n1e.pdb	4n1e_A_I_DA82E.pdb	-0.8065543174743652	-1.1921000480651855
4n1e.pdb	4n1e_A_I_DA82G.pdb	-0.545157253742218	-3.752890110015869
4n1e.pdb	4n1e_A_I_DA82H.pdb	-0.39160585403442383	-2.87362003326416
4n1e.pdb	4n1e_A_I_DA82I.pdb	-0.15811389684677124	-2.644170045852661
4n1e.pdb	4n1e_A_I_DA82L.pdb	-0.27269601821899414	-2.4461300373077393
4n1e.pdb	4n1e_A_I_DA82K.pdb	-0.439482718706131	-3.497270107269287
4n1e.pdb	4n1e_A_I_DA82M.pdb	-0.379046231508255	-2.812030076980591
4n1e.pdb	4n1e_A_I_DA82F.pdb	-0.15790610015392303	-2.301100015640259
4n1e.pdb	4n1e_A_I_DA82P.pdb	0.02105054259300232	-2.004650115966797
4n1e.pdb	4n1e_A_I_DA82S.pdb	-0.582565426826477	-2.527820110321045
4n1e.pdb	4n1e_A_I_DA82T.pdb	-0.58314049243927	-2.9003798961639404
4n1e.pdb	4n1e_A_I_DA82W.pdb	0.6501258611679077	-1.5301599502563477
4n1e.pdb	4n1e_A_I_DA82Y.pdb	-0.062242478132247925	-1.9081699848175049
4n1e.pdb	4n1e_A_I_DA82V.pdb	-0.2923150658607483	-3.07381010055542
4n1e.pdb	4n1e_A_I_GA83A.pdb	-0.1304091215133667	-0.42072001099586487
4n1e.pdb	4n1e_A_I_GA83R.pdb	-0.5864726305007935	-0.8410900235176086
4n1e.pdb	4n1e_A_I_GA83N.pdb	-0.39721032977104187	-0.6134999990463257
4n1e.pdb	4n1e_A_I_GA83D.pdb	-1.1008694171905518	-0.5395900011062622
4n1e.pdb	4n1e_A_I_GA83C.pdb	-0.5546215772628784	-0.41492998600006104
4n1e.pdb	4n1e_A_I_GA83Q.pdb	-0.379756361246109	-0.9534599781036377
4n1e.pdb	4n1e_A_I_GA83E.pdb	-1.1631755828857422	-1.8022600412368774
4n1e.pdb	4n1e_A_I_GA83H.pdb	-1.0062589645385742	-1.6293799877166748
4n1e.pdb	4n1e_A_I_GA83I.pdb	-0.5036157965660095	-1.425220012664795
4n1e.pdb	4n1e_A_I_GA83L.pdb	-0.8024386763572693	-1.1901099681854248
4n1e.pdb	4n1e_A_I_GA83K.pdb	-0.6722460985183716	-1.4248700141906738
4n1e.pdb	4n1e_A_I_GA83M.pdb	-0.14634470641613007	-0.29308000206947327
4n1e.pdb	4n1e_A_I_GA83F.pdb	-0.7399802207946777	-0.2345999926328659
4n1e.pdb	4n1e_A_I_GA83P.pdb	-0.4199528396129608	-1.2587300539016724
4n1e.pdb	4n1e_A_I_GA83S.pdb	-0.6298033595085144	-0.8087999820709229
4n1e.pdb	4n1e_A_I_GA83T.pdb	-4.090419769287109	-4.024400234222412
4n1e.pdb	4n1e_A_I_GA83W.pdb	-3.2921411991119385	-2.0495800971984863
4n1e.pdb	4n1e_A_I_GA83Y.pdb	-0.8062483072280884	-0.5141800045967102
4n1e.pdb	4n1e_A_I_GA83V.pdb	-5.710202693939209	-3.5783400535583496
4n1e.pdb	4n1e_A_I_YA84A.pdb	-1.5211255550384521	-1.868690013885498
4n1e.pdb	4n1e_A_I_YA84R.pdb	-1.0946296453475952	-1.2507599592208862
4n1e.pdb	4n1e_A_I_YA84N.pdb	-1.6147620677947998	-2.4160099029541016
4n1e.pdb	4n1e_A_I_YA84D.pdb	-1.9992027282714844	-3.2169899940490723
4n1e.pdb	4n1e_A_I_YA84C.pdb	-1.510184645652771	-1.8830499649047852
4n1e.pdb	4n1e_A_I_YA84Q.pdb	-1.7608493566513062	-2.0473599433898926
4n1e.pdb	4n1e_A_I_YA84E.pdb	-2.017005443572998	-2.3299400806427
4n1e.pdb	4n1e_A_I_YA84G.pdb	-1.52815580368042	-2.733109951019287
4n1e.pdb	4n1e_A_I_YA84H.pdb	-1.4135221242904663	-1.501170039176941
4n1e.pdb	4n1e_A_I_YA84I.pdb	-1.1615970134735107	-1.2914799451828003
4n1e.pdb	4n1e_A_I_YA84L.pdb	-1.1583788394927979	-1.0765199661254883
4n1e.pdb	4n1e_A_I_YA84K.pdb	-1.7030982971191406	-1.8969500064849854
4n1e.pdb	4n1e_A_I_YA84M.pdb	-1.2682560682296753	-1.6262799501419067
4n1e.pdb	4n1e_A_I_YA84F.pdb	-1.5144380331039429	-1.4570300579071045
4n1e.pdb	4n1e_A_I_YA84P.pdb	-1.3332769870758057	-2.3814899921417236
4n1e.pdb	4n1e_A_I_YA84S.pdb	-1.7637226581573486	-2.4125499725341797
4n1e.pdb	4n1e_A_I_YA84T.pdb	-1.6395683288574219	-2.480380058288574
4n1e.pdb	4n1e_A_I_YA84W.pdb	-1.5157581567764282	-1.2708799839019775
4n1e.pdb	4n1e_A_I_YA84V.pdb	-1.0280203819274902	-1.2518999576568604
4n1e.pdb	4n1e_A_I_YA85A.pdb	-1.8508951663970947	-1.1035699844360352
4n1e.pdb	4n1e_A_I_YA85R.pdb	-1.5652496814727783	-0.6308299899101257
4n1e.pdb	4n1e_A_I_YA85N.pdb	-1.888967752456665	-0.8151800036430359
4n1e.pdb	4n1e_A_I_YA85D.pdb	-2.322310209274292	-2.1139299869537354
4n1e.pdb	4n1e_A_I_YA85C.pdb	-1.2803903818130493	-1.180359959602356
4n1e.pdb	4n1e_A_I_YA85Q.pdb	-1.8440909385681152	-0.5392000079154968
4n1e.pdb	4n1e_A_I_YA85E.pdb	-2.400049924850464	-1.5946199893951416
4n1e.pdb	4n1e_A_I_YA85G.pdb	-1.9289016723632812	-1.5767099857330322
4n1e.pdb	4n1e_A_I_YA85H.pdb	-1.232352614402771	-0.4790099859237671
4n1e.pdb	4n1e_A_I_YA85I.pdb	-1.414568305015564	-0.1176299974322319
4n1e.pdb	4n1e_A_I_YA85L.pdb	-1.1983805894851685	-0.36871999502182007
4n1e.pdb	4n1e_A_I_YA85K.pdb	-1.7228654623031616	-0.840470016002655
4n1e.pdb	4n1e_A_I_YA85M.pdb	-0.8205229640007019	-0.22349999845027924
4n1e.pdb	4n1e_A_I_YA85F.pdb	0.029658928513526917	0.02054000087082386
4n1e.pdb	4n1e_A_I_YA85P.pdb	-6.6713433265686035	-3.8538899421691895
4n1e.pdb	4n1e_A_I_YA85S.pdb	-1.5925049781799316	-1.1223900318145752
4n1e.pdb	4n1e_A_I_YA85T.pdb	-1.0601855516433716	-0.5883399844169617
4n1e.pdb	4n1e_A_I_YA85W.pdb	-1.6504484415054321	-0.4697900116443634
4n1e.pdb	4n1e_A_I_YA85V.pdb	-1.2135828733444214	-0.4734799861907959
4n1e.pdb	4n1e_A_I_VI2A.pdb	-0.9312634468078613	-0.8022300004959106
4n1e.pdb	4n1e_A_I_VI2R.pdb	-0.7656864523887634	-0.8335000276565552
4n1e.pdb	4n1e_A_I_VI2N.pdb	-0.8004368543624878	-0.7800800204277039
4n1e.pdb	4n1e_A_I_VI2D.pdb	-1.4469672441482544	-0.18915000557899475
4n1e.pdb	4n1e_A_I_VI2C.pdb	-0.7075568437576294	-0.6446999907493591
4n1e.pdb	4n1e_A_I_VI2Q.pdb	-1.0465458631515503	-0.5809000134468079
4n1e.pdb	4n1e_A_I_VI2E.pdb	-0.8397455811500549	-0.17973999679088593
4n1e.pdb	4n1e_A_I_VI2G.pdb	-1.157720923423767	-1.551419973373413
4n1e.pdb	4n1e_A_I_VI2H.pdb	-1.0135769844055176	-0.9241300225257874
4n1e.pdb	4n1e_A_I_VI2I.pdb	-0.010067254304885864	0.12421999871730804
4n1e.pdb	4n1e_A_I_VI2L.pdb	-0.34894782304763794	-0.11456000059843063
4n1e.pdb	4n1e_A_I_VI2K.pdb	-1.1866943836212158	-0.5830900073051453
4n1e.pdb	4n1e_A_I_VI2M.pdb	-0.7706844210624695	-0.35067999362945557
4n1e.pdb	4n1e_A_I_VI2F.pdb	-0.9834557175636292	-0.5404800176620483
4n1e.pdb	4n1e_A_I_VI2P.pdb	-0.8036646842956543	-0.24808000028133392
4n1e.pdb	4n1e_A_I_VI2S.pdb	-0.9824510812759399	-0.5067899823188782
4n1e.pdb	4n1e_A_I_VI2T.pdb	-1.0122976303100586	-0.40549999475479126
4n1e.pdb	4n1e_A_I_VI2W.pdb	-0.9696826934814453	-0.7384399771690369
4n1e.pdb	4n1e_A_I_VI2Y.pdb	-1.19511878490448	-0.5594300031661987
4n1e.pdb	4n1e_A_I_FI3A.pdb	-0.09957852214574814	-0.3734300136566162
4n1e.pdb	4n1e_A_I_FI3R.pdb	-0.34901827573776245	-0.00506999995559454
4n1e.pdb	4n1e_A_I_FI3N.pdb	-0.018485456705093384	-0.14603999257087708
4n1e.pdb	4n1e_A_I_FI3D.pdb	-0.355366975069046	-0.6575199961662292
4n1e.pdb	4n1e_A_I_FI3C.pdb	-0.43710988759994507	-0.26568999886512756
4n1e.pdb	4n1e_A_I_FI3Q.pdb	-0.09823383390903473	-0.08488000184297562
4n1e.pdb	4n1e_A_I_FI3E.pdb	-0.8728885054588318	-0.5102699995040894
4n1e.pdb	4n1e_A_I_FI3G.pdb	-0.07720128446817398	-0.4459899961948395
4n1e.pdb	4n1e_A_I_FI3H.pdb	-0.43227195739746094	-0.13190999627113342
4n1e.pdb	4n1e_A_I_FI3I.pdb	-0.7445522546768188	-0.2743400037288666
4n1e.pdb	4n1e_A_I_FI3L.pdb	-0.12068796902894974	-0.2372400015592575
4n1e.pdb	4n1e_A_I_FI3K.pdb	0.21556764841079712	0.013100000098347664
4n1e.pdb	4n1e_A_I_FI3M.pdb	-0.5417759418487549	-0.10890000313520432
4n1e.pdb	4n1e_A_I_FI3P.pdb	-0.46707502007484436	-0.2776300013065338
4n1e.pdb	4n1e_A_I_FI3S.pdb	0.05344033241271973	-0.2877599895000458
4n1e.pdb	4n1e_A_I_FI3T.pdb	-0.21090753376483917	-0.3437899947166443
4n1e.pdb	4n1e_A_I_FI3W.pdb	-0.2547975480556488	-0.1401900053024292
4n1e.pdb	4n1e_A_I_FI3Y.pdb	-0.06930380314588547	-0.038339998573064804
4n1e.pdb	4n1e_A_I_FI3V.pdb	-0.4268893003463745	-0.2795400023460388
4n1e.pdb	4n1e_A_I_GI4A.pdb	-7.651985168457031	-5.690040111541748
4n1e.pdb	4n1e_A_I_GI4R.pdb	-22.642601013183594	-18.822559356689453
4n1e.pdb	4n1e_A_I_GI4N.pdb	-22.053421020507812	-14.886759757995605
4n1e.pdb	4n1e_A_I_GI4D.pdb	-11.477383613586426	-10.100179672241211
4n1e.pdb	4n1e_A_I_GI4C.pdb	-10.749332427978516	-9.852828979492188
4n1e.pdb	4n1e_A_I_GI4Q.pdb	-14.398601531982422	-13.316659927368164
4n1e.pdb	4n1e_A_I_GI4E.pdb	-26.78091812133789	-26.64542007446289
4n1e.pdb	4n1e_A_I_GI4H.pdb	-20.938827514648438	-21.049419403076172
4n1e.pdb	4n1e_A_I_GI4I.pdb	-28.75341033935547	-23.565120697021484
4n1e.pdb	4n1e_A_I_GI4L.pdb	-24.60516357421875	-23.76251983642578
4n1e.pdb	4n1e_A_I_GI4K.pdb	-21.129230499267578	-20.242319107055664
4n1e.pdb	4n1e_A_I_GI4M.pdb	-16.609073638916016	-15.614029884338379
4n1e.pdb	4n1e_A_I_GI4F.pdb	-17.309844970703125	-19.039920806884766
4n1e.pdb	4n1e_A_I_GI4P.pdb	-6.6501784324646	-7.126619815826416
4n1e.pdb	4n1e_A_I_GI4S.pdb	-10.917470932006836	-8.654679298400879
4n1e.pdb	4n1e_A_I_GI4T.pdb	-19.78487777709961	-17.570409774780273
4n1e.pdb	4n1e_A_I_GI4W.pdb	-29.648643493652344	-34.644020080566406
4n1e.pdb	4n1e_A_I_GI4Y.pdb	-21.62060546875	-18.523149490356445
4n1e.pdb	4n1e_A_I_GI4V.pdb	-20.103267669677734	-17.91254997253418
4n1e.pdb	4n1e_A_I_RI5A.pdb	-0.9650163054466248	-3.0311999320983887
4n1e.pdb	4n1e_A_I_RI5N.pdb	-1.3130587339401245	-3.2014200687408447
4n1e.pdb	4n1e_A_I_RI5D.pdb	-1.3847501277923584	-3.9721500873565674
4n1e.pdb	4n1e_A_I_RI5C.pdb	-1.1713306903839111	-3.2197799682617188
4n1e.pdb	4n1e_A_I_RI5Q.pdb	-1.371867060661316	-3.5981900691986084
4n1e.pdb	4n1e_A_I_RI5E.pdb	-1.587379813194275	-3.8748700618743896
4n1e.pdb	4n1e_A_I_RI5G.pdb	-1.0619432926177979	-3.0874900817871094
4n1e.pdb	4n1e_A_I_RI5H.pdb	-1.108537197113037	-3.237689971923828
4n1e.pdb	4n1e_A_I_RI5I.pdb	-0.8222081661224365	-3.039099931716919
4n1e.pdb	4n1e_A_I_RI5L.pdb	-0.5943927764892578	-2.961740016937256
4n1e.pdb	4n1e_A_I_RI5K.pdb	-1.2234833240509033	-2.4059998989105225
4n1e.pdb	4n1e_A_I_RI5M.pdb	-0.8541861176490784	-2.984679937362671
4n1e.pdb	4n1e_A_I_RI5F.pdb	-0.8142140507698059	-3.144740104675293
4n1e.pdb	4n1e_A_I_RI5P.pdb	-0.8086047768592834	-2.297339916229248
4n1e.pdb	4n1e_A_I_RI5S.pdb	-1.2914831638336182	-3.216200113296509
4n1e.pdb	4n1e_A_I_RI5T.pdb	-1.020525336265564	-3.031450033187866
4n1e.pdb	4n1e_A_I_RI5W.pdb	-0.5211219191551208	-3.0907599925994873
4n1e.pdb	4n1e_A_I_RI5Y.pdb	-2.171172618865967	-4.130579948425293
4n1e.pdb	4n1e_A_I_RI5V.pdb	-0.8408904671669006	-2.890630006790161
4n1e.pdb	4n1e_A_I_CI6A.pdb	0.3445822596549988	-1.0594300031661987
4n1e.pdb	4n1e_A_I_CI6R.pdb	0.272937536239624	-0.3251599967479706
4n1e.pdb	4n1e_A_I_CI6N.pdb	0.10450959205627441	-1.5083800554275513
4n1e.pdb	4n1e_A_I_CI6D.pdb	-0.5335524082183838	-1.9405299425125122
4n1e.pdb	4n1e_A_I_CI6Q.pdb	-0.23132392764091492	-0.2659299969673157
4n1e.pdb	4n1e_A_I_CI6E.pdb	-0.38933730125427246	-1.0994800329208374
4n1e.pdb	4n1e_A_I_CI6G.pdb	0.16347470879554749	-0.1344199925661087
4n1e.pdb	4n1e_A_I_CI6H.pdb	-0.0681118369102478	-0.8842700123786926
4n1e.pdb	4n1e_A_I_CI6I.pdb	-1.3626712560653687	-0.4663900136947632
4n1e.pdb	4n1e_A_I_CI6L.pdb	0.554519534111023	-0.1320600062608719
4n1e.pdb	4n1e_A_I_CI6K.pdb	-0.016073063015937805	-1.7672499418258667
4n1e.pdb	4n1e_A_I_CI6M.pdb	0.6529918313026428	1.6183799505233765
4n1e.pdb	4n1e_A_I_CI6F.pdb	0.23828816413879395	0.16221000254154205
4n1e.pdb	4n1e_A_I_CI6P.pdb	-3.0189425945281982	-4.167019844055176
4n1e.pdb	4n1e_A_I_CI6S.pdb	0.2972688376903534	-0.777649998664856
4n1e.pdb	4n1e_A_I_CI6T.pdb	0.3894723057746887	-1.2059799432754517
4n1e.pdb	4n1e_A_I_CI6W.pdb	0.41835540533065796	-0.8402400016784668
4n1e.pdb	4n1e_A_I_CI6Y.pdb	0.23774868249893188	0.12816999852657318
4n1e.pdb	4n1e_A_I_CI6V.pdb	-1.7108116149902344	-0.6507800221443176
4n1e.pdb	4n1e_A_I_EI7A.pdb	-0.4510336220264435	-1.090630054473877
4n1e.pdb	4n1e_A_I_EI7R.pdb	-0.6854548454284668	-1.3117899894714355
4n1e.pdb	4n1e_A_I_EI7N.pdb	-0.7221368551254272	-1.6279300451278687
4n1e.pdb	4n1e_A_I_EI7D.pdb	-0.9206057190895081	-1.5652400255203247
4n1e.pdb	4n1e_A_I_EI7C.pdb	-0.6225652694702148	-1.618690013885498
4n1e.pdb	4n1e_A_I_EI7Q.pdb	-0.8024618625640869	-1.508489966392517
4n1e.pdb	4n1e_A_I_EI7G.pdb	-0.28886744379997253	-1.7667900323867798
4n1e.pdb	4n1e_A_I_EI7H.pdb	-0.7851451635360718	-1.4918700456619263
4n1e.pdb	4n1e_A_I_EI7I.pdb	-1.8672890663146973	-2.588860034942627
4n1e.pdb	4n1e_A_I_EI7L.pdb	-0.16493728756904602	-1.0596799850463867
4n1e.pdb	4n1e_A_I_EI7K.pdb	-0.8339987993240356	-1.349660038948059
4n1e.pdb	4n1e_A_I_EI7M.pdb	-0.18990829586982727	-1.117400050163269
4n1e.pdb	4n1e_A_I_EI7F.pdb	-0.3328613340854645	-1.209220051765442
4n1e.pdb	4n1e_A_I_EI7P.pdb	-2.370298385620117	-2.6510000228881836
4n1e.pdb	4n1e_A_I_EI7S.pdb	-0.5884588956832886	-1.7445100545883179
4n1e.pdb	4n1e_A_I_EI7T.pdb	-0.659436821937561	-2.3033499717712402
4n1e.pdb	4n1e_A_I_EI7W.pdb	-0.05260162055492401	-0.6053799986839294
4n1e.pdb	4n1e_A_I_EI7Y.pdb	-0.6158478260040283	-1.5142899751663208
4n1e.pdb	4n1e_A_I_EI7V.pdb	-0.8753226399421692	-1.8305200338363647
4n1e.pdb	4n1e_A_I_RI125A.pdb	-0.5110856890678406	-0.8655099868774414
4n1e.pdb	4n1e_A_I_RI125N.pdb	-0.6610169410705566	-0.26489999890327454
4n1e.pdb	4n1e_A_I_RI125D.pdb	-2.008640766143799	-1.6031999588012695
4n1e.pdb	4n1e_A_I_RI125C.pdb	-1.2405319213867188	-0.9172800183296204
4n1e.pdb	4n1e_A_I_RI125Q.pdb	-0.9029427766799927	-0.18388999998569489
4n1e.pdb	4n1e_A_I_RI125E.pdb	-1.061697006225586	0.0855100005865097
4n1e.pdb	4n1e_A_I_RI125G.pdb	-1.3105666637420654	-1.6924400329589844
4n1e.pdb	4n1e_A_I_RI125H.pdb	-0.715843915939331	-1.5510400533676147
4n1e.pdb	4n1e_A_I_RI125I.pdb	-1.040171504020691	-0.43230000138282776
4n1e.pdb	4n1e_A_I_RI125L.pdb	0.8894966840744019	0.9690499901771545
4n1e.pdb	4n1e_A_I_RI125K.pdb	-0.4320783019065857	-0.22415000200271606
4n1e.pdb	4n1e_A_I_RI125M.pdb	0.5435507297515869	0.28692999482154846
4n1e.pdb	4n1e_A_I_RI125F.pdb	-0.776572048664093	-0.6662399768829346
4n1e.pdb	4n1e_A_I_RI125P.pdb	-1.9201974868774414	-1.7195199728012085
4n1e.pdb	4n1e_A_I_RI125S.pdb	-1.3257458209991455	-1.9563699960708618
4n1e.pdb	4n1e_A_I_RI125T.pdb	-1.2973917722702026	-1.1056499481201172
4n1e.pdb	4n1e_A_I_RI125W.pdb	-1.1624534130096436	-0.5316799879074097
4n1e.pdb	4n1e_A_I_RI125Y.pdb	-0.9703019857406616	-0.2924700081348419
4n1e.pdb	4n1e_A_I_RI125V.pdb	-0.3419420123100281	-0.016009999439120293
4n1e.pdb	4n1e_A_I_GI126A.pdb	-2.1244189739227295	-3.413800001144409
4n1e.pdb	4n1e_A_I_GI126R.pdb	-21.822677612304688	-21.56212043762207
4n1e.pdb	4n1e_A_I_GI126N.pdb	-4.546029090881348	-9.552997589111328
4n1e.pdb	4n1e_A_I_GI126D.pdb	-5.102710723876953	-8.341206550598145
4n1e.pdb	4n1e_A_I_GI126C.pdb	-6.331425666809082	-8.103713989257812
4n1e.pdb	4n1e_A_I_GI126Q.pdb	-6.70330286026001	-10.569330215454102
4n1e.pdb	4n1e_A_I_GI126E.pdb	-5.827876091003418	-10.312689781188965
4n1e.pdb	4n1e_A_I_GI126H.pdb	-9.387932777404785	-12.882880210876465
4n1e.pdb	4n1e_A_I_GI126I.pdb	-9.46735668182373	-10.714719772338867
4n1e.pdb	4n1e_A_I_GI126L.pdb	-6.436447620391846	-8.36624526977539
4n1e.pdb	4n1e_A_I_GI126K.pdb	-18.19927215576172	-15.116209983825684
4n1e.pdb	4n1e_A_I_GI126M.pdb	-4.077529430389404	-6.364490032196045
4n1e.pdb	4n1e_A_I_GI126F.pdb	-10.5812406539917	-11.730449676513672
4n1e.pdb	4n1e_A_I_GI126P.pdb	-7.5199079513549805	-6.690100193023682
4n1e.pdb	4n1e_A_I_GI126S.pdb	-3.1907777786254883	-3.4066500663757324
4n1e.pdb	4n1e_A_I_GI126T.pdb	-7.871240615844727	-7.328420162200928
4n1e.pdb	4n1e_A_I_GI126W.pdb	-17.13287353515625	-17.912809371948242
4n1e.pdb	4n1e_A_I_GI126Y.pdb	-11.474827766418457	-12.346440315246582
4n1e.pdb	4n1e_A_I_GI126V.pdb	-8.174054145812988	-8.245084762573242
1kxt.pdb	1kxt_B_A_PB31A.pdb	-0.4367900490760803	-0.23229999840259552
1kxt.pdb	1kxt_B_A_PB31R.pdb	-0.7028294801712036	-0.9000599980354309
1kxt.pdb	1kxt_B_A_PB31N.pdb	-0.7783670425415039	-0.6818299889564514
1kxt.pdb	1kxt_B_A_PB31D.pdb	-0.8790486454963684	-0.3312700092792511
1kxt.pdb	1kxt_B_A_PB31C.pdb	-0.4583457410335541	-0.3461500108242035
1kxt.pdb	1kxt_B_A_PB31Q.pdb	-0.36996445059776306	-0.9687299728393555
1kxt.pdb	1kxt_B_A_PB31E.pdb	-1.386155128479004	0.04280000180006027
1kxt.pdb	1kxt_B_A_PB31G.pdb	-0.11390805244445801	-0.26930001378059387
1kxt.pdb	1kxt_B_A_PB31H.pdb	-0.4692923128604889	0.5666700005531311
1kxt.pdb	1kxt_B_A_PB31I.pdb	-0.23641690611839294	-0.6636899709701538
1kxt.pdb	1kxt_B_A_PB31L.pdb	-0.24011124670505524	0.09132000058889389
1kxt.pdb	1kxt_B_A_PB31K.pdb	-0.6429867744445801	-1.2888799905776978
1kxt.pdb	1kxt_B_A_PB31M.pdb	-0.26187634468078613	0.07401999831199646
1kxt.pdb	1kxt_B_A_PB31F.pdb	-0.2937508821487427	-0.1097399964928627
1kxt.pdb	1kxt_B_A_PB31S.pdb	-0.09730958193540573	-0.25005999207496643
1kxt.pdb	1kxt_B_A_PB31T.pdb	-0.097757987678051	-0.7166200280189514
1kxt.pdb	1kxt_B_A_PB31W.pdb	-5.325108528137207	-2.754689931869507
1kxt.pdb	1kxt_B_A_PB31Y.pdb	-0.4026723802089691	0.19986000657081604
1kxt.pdb	1kxt_B_A_PB31V.pdb	-0.3416481018066406	-0.2546600103378296
1kxt.pdb	1kxt_B_A_YB35A.pdb	0.06114029884338379	-0.6777399778366089
1kxt.pdb	1kxt_B_A_YB35R.pdb	-0.3303043246269226	0.669700026512146
1kxt.pdb	1kxt_B_A_YB35N.pdb	-0.40797698497772217	-0.534500002861023
1kxt.pdb	1kxt_B_A_YB35D.pdb	0.010279327630996704	-0.7633000016212463
1kxt.pdb	1kxt_B_A_YB35C.pdb	0.006507784128189087	-0.5860900282859802
1kxt.pdb	1kxt_B_A_YB35Q.pdb	-0.44306349754333496	-0.3943299949169159
1kxt.pdb	1kxt_B_A_YB35E.pdb	-0.5372276306152344	-0.6568199992179871
1kxt.pdb	1kxt_B_A_YB35G.pdb	0.0386623740196228	-0.9826499819755554
1kxt.pdb	1kxt_B_A_YB35H.pdb	-0.2322140634059906	-0.24634000658988953
1kxt.pdb	1kxt_B_A_YB35I.pdb	0.03464239835739136	-0.5688599944114685
1kxt.pdb	1kxt_B_A_YB35L.pdb	-0.49708643555641174	-0.5781499743461609
1kxt.pdb	1kxt_B_A_YB35K.pdb	-0.23958726227283478	0.8107900023460388
1kxt.pdb	1kxt_B_A_YB35M.pdb	0.07080399990081787	0.1556600034236908
1kxt.pdb	1kxt_B_A_YB35F.pdb	-0.0757959634065628	0.013790000230073929
1kxt.pdb	1kxt_B_A_YB35P.pdb	-0.031379327178001404	-0.6602399945259094
1kxt.pdb	1kxt_B_A_YB35S.pdb	-0.08269020915031433	-0.66839998960495
1kxt.pdb	1kxt_B_A_YB35T.pdb	0.01800192892551422	-0.5304499864578247
1kxt.pdb	1kxt_B_A_YB35W.pdb	-0.20154866576194763	0.3053300082683563
1kxt.pdb	1kxt_B_A_YB35V.pdb	-0.15701887011528015	-0.43963000178337097
1kxt.pdb	1kxt_B_A_CB43A.pdb	0.1084633469581604	-0.162650004029274
1kxt.pdb	1kxt_B_A_CB43R.pdb	-0.2501397132873535	-0.034710001200437546
1kxt.pdb	1kxt_B_A_CB43N.pdb	-0.0655335783958435	0.089649997651577
1kxt.pdb	1kxt_B_A_CB43D.pdb	-0.5214362144470215	-0.07711999863386154
[truncated: 94,787 more rows]
