# Supplementary material for: Investigating the volume and diversity of data needed for generalizable antibody–antigen ΔΔG prediction
Source: Nat Comput Sci. 2025 Jul 8;5(8):635–47. doi: 10.1038/s43588-025-00823-8 (PMC12374841; doi:10.1038/s43588-025-00823-8)
Supplement: Supplementary file 4 — Unprocessed Graphinity model predictions and true values for experimental and synthetic ΔΔG values. [file 43588_2025_823_MOESM4_ESM.zip › Figure2/Figure2b-Graphinity_Predictions-10FoldCV_CDR_SeqId/Graphinity_Predictions-Synthetic_FoldX_ddG_942723-10FoldCV_CDR_SeqId/Graphinity_predictions_test-Foldx_ddG_942723-cutoff_100-fold3.csv]

wt_pdb	mut_pdb	pred_score	true_label
7a17.pdb	7a17_B_A_TB28A.pdb	-0.0743001401424408	-0.7473999857902527
7a17.pdb	7a17_B_A_TB28R.pdb	-0.21202245354652405	-0.7027999758720398
7a17.pdb	7a17_B_A_TB28N.pdb	-0.5164898633956909	-0.8776999711990356
7a17.pdb	7a17_B_A_TB28D.pdb	-0.4618169665336609	-1.2101000547409058
7a17.pdb	7a17_B_A_TB28C.pdb	0.01591816544532776	0.17679999768733978
7a17.pdb	7a17_B_A_TB28Q.pdb	-0.4472343325614929	-0.2143000066280365
7a17.pdb	7a17_B_A_TB28E.pdb	-0.4046659767627716	-1.0255999565124512
7a17.pdb	7a17_B_A_TB28G.pdb	0.03340911865234375	-1.2461999654769897
7a17.pdb	7a17_B_A_TB28H.pdb	-2.243405342102051	-2.4245998859405518
7a17.pdb	7a17_B_A_TB28I.pdb	0.10903015732765198	0.11299999803304672
7a17.pdb	7a17_B_A_TB28L.pdb	0.32805967330932617	0.6575999855995178
7a17.pdb	7a17_B_A_TB28K.pdb	-0.09222644567489624	-0.6960999965667725
7a17.pdb	7a17_B_A_TB28M.pdb	0.2760424017906189	0.878600001335144
7a17.pdb	7a17_B_A_TB28F.pdb	-1.082977056503296	-0.7594000101089478
7a17.pdb	7a17_B_A_TB28P.pdb	-0.14682292938232422	-0.8300999999046326
7a17.pdb	7a17_B_A_TB28S.pdb	-0.28252077102661133	-1.2028000354766846
7a17.pdb	7a17_B_A_TB28W.pdb	-0.0417427122592926	-0.06920000165700912
7a17.pdb	7a17_B_A_TB28Y.pdb	-2.0929503440856934	-2.0529000759124756
7a17.pdb	7a17_B_A_TB28V.pdb	-0.20493854582309723	-0.1396999955177307
7a17.pdb	7a17_B_A_FB31A.pdb	-0.7601879835128784	-2.647700071334839
7a17.pdb	7a17_B_A_FB31R.pdb	-1.0023138523101807	-3.1988699436187744
7a17.pdb	7a17_B_A_FB31N.pdb	-0.6323404312133789	-2.3833000659942627
7a17.pdb	7a17_B_A_FB31D.pdb	-0.9488217830657959	-3.086519956588745
7a17.pdb	7a17_B_A_FB31C.pdb	-0.6799350380897522	-2.326200008392334
7a17.pdb	7a17_B_A_FB31Q.pdb	-0.6411531567573547	-1.312399983406067
7a17.pdb	7a17_B_A_FB31E.pdb	-1.5052258968353271	-3.5244901180267334
7a17.pdb	7a17_B_A_FB31G.pdb	-0.8062472343444824	-3.285799980163574
7a17.pdb	7a17_B_A_FB31H.pdb	-0.9852662682533264	-1.7783000469207764
7a17.pdb	7a17_B_A_FB31I.pdb	-0.7702681422233582	-1.9407000541687012
7a17.pdb	7a17_B_A_FB31L.pdb	-0.35152772068977356	-1.1074999570846558
7a17.pdb	7a17_B_A_FB31K.pdb	-0.85714191198349	-1.6411000490188599
7a17.pdb	7a17_B_A_FB31M.pdb	0.07320523262023926	-1.32260000705719
7a17.pdb	7a17_B_A_FB31P.pdb	-0.8352793455123901	-2.4748499393463135
7a17.pdb	7a17_B_A_FB31S.pdb	-1.2327837944030762	-2.966130018234253
7a17.pdb	7a17_B_A_FB31T.pdb	-1.223815679550171	-2.1294000148773193
7a17.pdb	7a17_B_A_FB31W.pdb	0.049334704875946045	0.22370000183582306
7a17.pdb	7a17_B_A_FB31Y.pdb	-0.01831628382205963	-0.17419999837875366
7a17.pdb	7a17_B_A_FB31V.pdb	-0.4927605986595154	-1.4736000299453735
7a17.pdb	7a17_B_A_WB53A.pdb	-0.36375483870506287	-1.6430000066757202
7a17.pdb	7a17_B_A_WB53R.pdb	-0.7616758942604065	-2.4502201080322266
7a17.pdb	7a17_B_A_WB53N.pdb	-0.5328789949417114	-1.760599970817566
7a17.pdb	7a17_B_A_WB53D.pdb	-0.7765677571296692	-1.8128000497817993
7a17.pdb	7a17_B_A_WB53C.pdb	-0.6269879341125488	-1.6546000242233276
7a17.pdb	7a17_B_A_WB53Q.pdb	-0.5687395334243774	-1.5029000043869019
7a17.pdb	7a17_B_A_WB53E.pdb	-1.1843878030776978	-2.117799997329712
7a17.pdb	7a17_B_A_WB53G.pdb	-0.34260094165802	-1.9617999792099
7a17.pdb	7a17_B_A_WB53H.pdb	-0.5070039629936218	-1.1871999502182007
7a17.pdb	7a17_B_A_WB53I.pdb	-0.550183892250061	-2.1249001026153564
7a17.pdb	7a17_B_A_WB53L.pdb	-0.3972747325897217	-2.2399001121520996
7a17.pdb	7a17_B_A_WB53K.pdb	-0.5139323472976685	-0.5776000022888184
7a17.pdb	7a17_B_A_WB53M.pdb	-0.16746899485588074	-1.277400016784668
7a17.pdb	7a17_B_A_WB53F.pdb	-0.26040568947792053	-0.6620000004768372
7a17.pdb	7a17_B_A_WB53P.pdb	-0.7044294476509094	-1.9436999559402466
7a17.pdb	7a17_B_A_WB53S.pdb	-0.6254667043685913	-1.7411999702453613
7a17.pdb	7a17_B_A_WB53T.pdb	-0.6574655771255493	-1.7378000020980835
7a17.pdb	7a17_B_A_WB53Y.pdb	0.49349117279052734	-0.03700000047683716
7a17.pdb	7a17_B_A_WB53V.pdb	-0.48257720470428467	-1.8625999689102173
7a17.pdb	7a17_B_A_RB99A.pdb	-0.3568974733352661	0.12210000306367874
7a17.pdb	7a17_B_A_RB99N.pdb	-0.8841710686683655	1.5211999416351318
7a17.pdb	7a17_B_A_RB99D.pdb	-1.1682977676391602	-0.2508000135421753
7a17.pdb	7a17_B_A_RB99C.pdb	-1.0341660976409912	0.22540000081062317
7a17.pdb	7a17_B_A_RB99Q.pdb	-0.6025545597076416	1.6577999591827393
7a17.pdb	7a17_B_A_RB99E.pdb	-0.9763022661209106	0.12880000472068787
7a17.pdb	7a17_B_A_RB99G.pdb	-0.5158436298370361	-0.22059999406337738
7a17.pdb	7a17_B_A_RB99H.pdb	-2.8619744777679443	-0.590499997138977
7a17.pdb	7a17_B_A_RB99I.pdb	-0.6585658192634583	0.7720000147819519
7a17.pdb	7a17_B_A_RB99L.pdb	-0.5854973793029785	0.8079000115394592
7a17.pdb	7a17_B_A_RB99K.pdb	-0.8250706791877747	0.38999998569488525
7a17.pdb	7a17_B_A_RB99M.pdb	-0.6825270652770996	0.8317999839782715
7a17.pdb	7a17_B_A_RB99F.pdb	-2.2177844047546387	0.6115000247955322
7a17.pdb	7a17_B_A_RB99P.pdb	-0.5955623984336853	0.1290999948978424
7a17.pdb	7a17_B_A_RB99S.pdb	-0.5138488411903381	-1.4931999444961548
7a17.pdb	7a17_B_A_RB99T.pdb	-1.2226648330688477	0.008899999782443047
7a17.pdb	7a17_B_A_RB99W.pdb	-0.6991017460823059	0.0142000000923872
7a17.pdb	7a17_B_A_RB99Y.pdb	-0.6211533546447754	0.8676999807357788
7a17.pdb	7a17_B_A_RB99V.pdb	-0.6282286643981934	0.7656000256538391
7a17.pdb	7a17_B_A_AB100R.pdb	-4.573054313659668	-2.007200002670288
7a17.pdb	7a17_B_A_AB100N.pdb	-0.905453085899353	-0.7135000228881836
7a17.pdb	7a17_B_A_AB100D.pdb	-13.149489402770996	-8.988639831542969
7a17.pdb	7a17_B_A_AB100C.pdb	-0.5387680530548096	-0.7854999899864197
7a17.pdb	7a17_B_A_AB100Q.pdb	0.5458117723464966	-0.18639999628067017
7a17.pdb	7a17_B_A_AB100E.pdb	-1.1980687379837036	-2.462670087814331
7a17.pdb	7a17_B_A_AB100G.pdb	0.13356462121009827	-0.6692000031471252
7a17.pdb	7a17_B_A_AB100H.pdb	-0.5240800976753235	-2.7042601108551025
7a17.pdb	7a17_B_A_AB100I.pdb	-1.350031852722168	-0.8808000087738037
7a17.pdb	7a17_B_A_AB100L.pdb	-0.5462144017219543	-2.341099977493286
7a17.pdb	7a17_B_A_AB100K.pdb	-3.424928903579712	-1.5585999488830566
7a17.pdb	7a17_B_A_AB100M.pdb	-1.5579063892364502	-1.1955000162124634
7a17.pdb	7a17_B_A_AB100F.pdb	-13.515950202941895	-9.8364896774292
7a17.pdb	7a17_B_A_AB100P.pdb	-2.7418947219848633	-1.1970000267028809
7a17.pdb	7a17_B_A_AB100S.pdb	-0.3934934139251709	-0.34220001101493835
7a17.pdb	7a17_B_A_AB100T.pdb	-0.23312944173812866	-1.0232000350952148
7a17.pdb	7a17_B_A_AB100W.pdb	-20.76906967163086	-16.728179931640625
7a17.pdb	7a17_B_A_AB100Y.pdb	-2.0500805377960205	-2.5636699199676514
7a17.pdb	7a17_B_A_AB100V.pdb	-0.7844930291175842	-2.1946001052856445
7a17.pdb	7a17_B_A_IB101A.pdb	-0.735564112663269	-2.5915300846099854
7a17.pdb	7a17_B_A_IB101R.pdb	-2.0557198524475098	-5.5505900382995605
7a17.pdb	7a17_B_A_IB101N.pdb	-1.1151893138885498	-2.8208301067352295
7a17.pdb	7a17_B_A_IB101D.pdb	-1.247704267501831	-3.0102899074554443
7a17.pdb	7a17_B_A_IB101C.pdb	-0.4650800824165344	-1.9520000219345093
7a17.pdb	7a17_B_A_IB101Q.pdb	-1.6609728336334229	-2.6694400310516357
7a17.pdb	7a17_B_A_IB101E.pdb	-2.276993989944458	-4.410120010375977
7a17.pdb	7a17_B_A_IB101G.pdb	-0.76418536901474	-3.353790044784546
7a17.pdb	7a17_B_A_IB101H.pdb	-6.182765007019043	-7.952209949493408
7a17.pdb	7a17_B_A_IB101L.pdb	0.27629148960113525	-0.570900022983551
7a17.pdb	7a17_B_A_IB101K.pdb	-0.764509379863739	-2.0636000633239746
7a17.pdb	7a17_B_A_IB101M.pdb	-2.523143768310547	-2.0727999210357666
7a17.pdb	7a17_B_A_IB101F.pdb	-9.990281105041504	-9.404239654541016
7a17.pdb	7a17_B_A_IB101P.pdb	-3.0672833919525146	-3.5416901111602783
7a17.pdb	7a17_B_A_IB101S.pdb	-0.7823845148086548	-2.955970048904419
7a17.pdb	7a17_B_A_IB101T.pdb	-0.8260279297828674	-1.7034000158309937
7a17.pdb	7a17_B_A_IB101W.pdb	-22.016685485839844	-19.904590606689453
7a17.pdb	7a17_B_A_IB101Y.pdb	-19.5617733001709	-19.312490463256836
7a17.pdb	7a17_B_A_IB101V.pdb	-0.3525063991546631	-0.3718999922275543
7a17.pdb	7a17_B_A_EB102A.pdb	0.4538329243659973	0.05270000174641609
7a17.pdb	7a17_B_A_EB102R.pdb	0.4596558213233948	0.3382999897003174
7a17.pdb	7a17_B_A_EB102N.pdb	0.3304784893989563	-0.3181999921798706
7a17.pdb	7a17_B_A_EB102D.pdb	0.16298756003379822	-0.20909999310970306
7a17.pdb	7a17_B_A_EB102C.pdb	0.2987979054450989	0.05620000138878822
7a17.pdb	7a17_B_A_EB102Q.pdb	0.16484332084655762	-0.20000000298023224
7a17.pdb	7a17_B_A_EB102G.pdb	0.35965877771377563	-0.36090001463890076
7a17.pdb	7a17_B_A_EB102H.pdb	-0.8210744261741638	-0.018200000748038292
7a17.pdb	7a17_B_A_EB102I.pdb	0.5779258608818054	-0.3682999908924103
7a17.pdb	7a17_B_A_EB102L.pdb	0.8982788920402527	0.4724999964237213
7a17.pdb	7a17_B_A_EB102K.pdb	0.07823354005813599	0.6514000296592712
7a17.pdb	7a17_B_A_EB102M.pdb	1.0704519748687744	0.8001999855041504
7a17.pdb	7a17_B_A_EB102F.pdb	0.8281745314598083	0.9462000131607056
7a17.pdb	7a17_B_A_EB102P.pdb	-1.8419477939605713	-2.8351099491119385
7a17.pdb	7a17_B_A_EB102S.pdb	-0.020293325185775757	-0.21709999442100525
7a17.pdb	7a17_B_A_EB102T.pdb	-0.055376678705215454	0.16910000145435333
7a17.pdb	7a17_B_A_EB102W.pdb	1.1998887062072754	0.7019000053405762
7a17.pdb	7a17_B_A_EB102Y.pdb	0.24099880456924438	0.8472999930381775
7a17.pdb	7a17_B_A_EB102V.pdb	0.4937567114830017	0.19930000603199005
7a17.pdb	7a17_B_A_LA100A.pdb	-0.17871451377868652	0.1784999966621399
7a17.pdb	7a17_B_A_LA100R.pdb	-0.3605293035507202	0.09030000120401382
7a17.pdb	7a17_B_A_LA100N.pdb	-0.40740060806274414	-0.03280000016093254
7a17.pdb	7a17_B_A_LA100D.pdb	-0.10067161917686462	0.3767000138759613
7a17.pdb	7a17_B_A_LA100C.pdb	-0.22537454962730408	-0.09939999878406525
7a17.pdb	7a17_B_A_LA100Q.pdb	-0.38528090715408325	0.26499998569488525
7a17.pdb	7a17_B_A_LA100E.pdb	-0.4063838720321655	0.3944999873638153
7a17.pdb	7a17_B_A_LA100G.pdb	-0.139949768781662	0.016699999570846558
7a17.pdb	7a17_B_A_LA100H.pdb	-0.36481863260269165	0.30399999022483826
7a17.pdb	7a17_B_A_LA100I.pdb	-0.3367476463317871	0.4537999927997589
7a17.pdb	7a17_B_A_LA100K.pdb	-0.41418370604515076	-0.12479999661445618
7a17.pdb	7a17_B_A_LA100M.pdb	-0.4082338809967041	0.18400000035762787
7a17.pdb	7a17_B_A_LA100F.pdb	-0.24362704157829285	0.5533999800682068
7a17.pdb	7a17_B_A_LA100P.pdb	-0.1225937157869339	0.32199999690055847
7a17.pdb	7a17_B_A_LA100S.pdb	-0.4132251739501953	0.23350000381469727
7a17.pdb	7a17_B_A_LA100T.pdb	-0.27911576628685	0.22779999673366547
7a17.pdb	7a17_B_A_LA100W.pdb	-0.2174197882413864	0.8661999702453613
7a17.pdb	7a17_B_A_LA100Y.pdb	-0.28273260593414307	0.894599974155426
7a17.pdb	7a17_B_A_LA100V.pdb	-0.2750711143016815	0.17520000040531158
7a17.pdb	7a17_B_A_LA101A.pdb	-0.5994452834129333	-0.6718999743461609
7a17.pdb	7a17_B_A_LA101R.pdb	-0.7881402969360352	-1.461300015449524
7a17.pdb	7a17_B_A_LA101N.pdb	-0.5728527307510376	-0.5281999707221985
7a17.pdb	7a17_B_A_LA101D.pdb	-0.6765823364257812	-0.6033999919891357
7a17.pdb	7a17_B_A_LA101C.pdb	-0.6568090915679932	-0.42410001158714294
7a17.pdb	7a17_B_A_LA101Q.pdb	-0.6614131331443787	-0.6223999857902527
7a17.pdb	7a17_B_A_LA101E.pdb	-0.7536374926567078	-0.756600022315979
7a17.pdb	7a17_B_A_LA101G.pdb	-0.6449548006057739	-0.8539000153541565
7a17.pdb	7a17_B_A_LA101H.pdb	-0.8932140469551086	-1.3738000392913818
7a17.pdb	7a17_B_A_LA101I.pdb	-0.8079084157943726	-0.576200008392334
7a17.pdb	7a17_B_A_LA101K.pdb	-0.6063703894615173	-0.6442000269889832
7a17.pdb	7a17_B_A_LA101M.pdb	-0.42908650636672974	-0.5199000239372253
7a17.pdb	7a17_B_A_LA101F.pdb	-1.9268581867218018	-3.5693299770355225
7a17.pdb	7a17_B_A_LA101P.pdb	-1.180717945098877	-0.7626000046730042
7a17.pdb	7a17_B_A_LA101S.pdb	-0.7226472496986389	-0.8166000247001648
7a17.pdb	7a17_B_A_LA101T.pdb	-0.7059666514396667	-0.29580000042915344
7a17.pdb	7a17_B_A_LA101W.pdb	-3.089146852493286	-4.085669994354248
7a17.pdb	7a17_B_A_LA101Y.pdb	-4.052751064300537	-4.197400093078613
7a17.pdb	7a17_B_A_LA101V.pdb	-0.46611517667770386	-0.32499998807907104
7a17.pdb	7a17_B_A_AA102R.pdb	-0.3527180850505829	-3.0581700801849365
7a17.pdb	7a17_B_A_AA102N.pdb	-0.6030251979827881	-0.7681999802589417
7a17.pdb	7a17_B_A_AA102D.pdb	-0.9137263894081116	0.5942000150680542
7a17.pdb	7a17_B_A_AA102C.pdb	-0.1965780258178711	0.15279999375343323
7a17.pdb	7a17_B_A_AA102Q.pdb	-0.8694302439689636	-0.677299976348877
7a17.pdb	7a17_B_A_AA102E.pdb	0.0058278292417526245	0.8817999958992004
7a17.pdb	7a17_B_A_AA102G.pdb	-0.1822185069322586	-0.1316000074148178
7a17.pdb	7a17_B_A_AA102H.pdb	-0.30423596501350403	-0.3253999948501587
7a17.pdb	7a17_B_A_AA102I.pdb	-0.32720425724983215	0.3619999885559082
7a17.pdb	7a17_B_A_AA102L.pdb	-0.042175471782684326	0.3605000078678131
7a17.pdb	7a17_B_A_AA102K.pdb	-0.6966105103492737	-0.5716000199317932
7a17.pdb	7a17_B_A_AA102M.pdb	-0.08552947640419006	-0.7689999938011169
7a17.pdb	7a17_B_A_AA102F.pdb	-0.8291301727294922	-0.7608000040054321
7a17.pdb	7a17_B_A_AA102P.pdb	-0.08865690231323242	-0.38519999384880066
7a17.pdb	7a17_B_A_AA102S.pdb	-1.4675586223602295	-0.7512999773025513
7a17.pdb	7a17_B_A_AA102T.pdb	-0.6343564987182617	-0.5343000292778015
7a17.pdb	7a17_B_A_AA102W.pdb	-0.4544641673564911	0.15919999778270721
7a17.pdb	7a17_B_A_AA102Y.pdb	-1.0099515914916992	-0.6413000226020813
7a17.pdb	7a17_B_A_AA102V.pdb	-0.31569480895996094	0.3393999934196472
7a17.pdb	7a17_B_A_IA115A.pdb	-0.2803725600242615	-0.328000009059906
7a17.pdb	7a17_B_A_IA115R.pdb	-0.8932724595069885	-1.1944999694824219
7a17.pdb	7a17_B_A_IA115N.pdb	-0.49158790707588196	-0.3142000138759613
7a17.pdb	7a17_B_A_IA115D.pdb	-0.4650559425354004	-0.45080000162124634
7a17.pdb	7a17_B_A_IA115C.pdb	-0.3377605676651001	-0.3407000005245209
7a17.pdb	7a17_B_A_IA115Q.pdb	-0.3726624548435211	-0.766700029373169
7a17.pdb	7a17_B_A_IA115E.pdb	-0.3000921308994293	-1.0672999620437622
7a17.pdb	7a17_B_A_IA115G.pdb	-0.2870662212371826	-0.4348999857902527
7a17.pdb	7a17_B_A_IA115H.pdb	-0.8389536738395691	-0.8266000151634216
7a17.pdb	7a17_B_A_IA115L.pdb	-0.26566213369369507	0.30320000648498535
7a17.pdb	7a17_B_A_IA115K.pdb	-0.7540363669395447	-1.1639000177383423
7a17.pdb	7a17_B_A_IA115M.pdb	0.20419156551361084	0.4700999855995178
7a17.pdb	7a17_B_A_IA115F.pdb	-0.9807575941085815	-0.6283000111579895
7a17.pdb	7a17_B_A_IA115P.pdb	-0.2493332326412201	0.15129999816417694
7a17.pdb	7a17_B_A_IA115S.pdb	-0.3604486584663391	-0.31439998745918274
7a17.pdb	7a17_B_A_IA115T.pdb	-0.2315066158771515	0.03889999911189079
7a17.pdb	7a17_B_A_IA115W.pdb	-0.7710945010185242	-0.7664999961853027
7a17.pdb	7a17_B_A_IA115Y.pdb	-1.0123231410980225	-0.5241000056266785
7a17.pdb	7a17_B_A_IA115V.pdb	-0.25636425614356995	0.028999999165534973
7a17.pdb	7a17_B_A_PA117A.pdb	-0.23776838183403015	-0.09690000116825104
7a17.pdb	7a17_B_A_PA117R.pdb	-0.3840029239654541	0.08649999648332596
7a17.pdb	7a17_B_A_PA117N.pdb	-0.38432133197784424	-0.1535000056028366
7a17.pdb	7a17_B_A_PA117D.pdb	-0.30832478404045105	-0.4964999854564667
7a17.pdb	7a17_B_A_PA117C.pdb	-0.30676817893981934	-0.1265999972820282
7a17.pdb	7a17_B_A_PA117Q.pdb	0.35550111532211304	-0.5080999732017517
7a17.pdb	7a17_B_A_PA117E.pdb	-0.5185699462890625	-0.6312999725341797
7a17.pdb	7a17_B_A_PA117G.pdb	-0.2599661350250244	0.11559999734163284
7a17.pdb	7a17_B_A_PA117H.pdb	-0.031538695096969604	0.2639999985694885
7a17.pdb	7a17_B_A_PA117I.pdb	0.1376856565475464	0.0044999998062849045
7a17.pdb	7a17_B_A_PA117L.pdb	-0.06027936935424805	-0.1467999964952469
7a17.pdb	7a17_B_A_PA117K.pdb	0.05193635821342468	0.026900000870227814
7a17.pdb	7a17_B_A_PA117M.pdb	0.3342744708061218	0.8472999930381775
7a17.pdb	7a17_B_A_PA117F.pdb	-0.2986017167568207	-0.11180000007152557
7a17.pdb	7a17_B_A_PA117S.pdb	-0.5966697931289673	-0.09679999947547913
7a17.pdb	7a17_B_A_PA117T.pdb	-0.5695191621780396	-0.400299996137619
7a17.pdb	7a17_B_A_PA117W.pdb	-0.23421882092952728	-0.156700000166893
7a17.pdb	7a17_B_A_PA117Y.pdb	0.6546434760093689	0.6072999835014343
7a17.pdb	7a17_B_A_PA117V.pdb	-0.26202672719955444	-0.06759999692440033
7a17.pdb	7a17_B_A_AA120R.pdb	-0.892357587814331	-0.9794999957084656
7a17.pdb	7a17_B_A_AA120N.pdb	-0.10030224919319153	0.018200000748038292
7a17.pdb	7a17_B_A_AA120D.pdb	-0.9791001677513123	-0.9513000249862671
7a17.pdb	7a17_B_A_AA120C.pdb	-0.29102519154548645	-0.5946999788284302
7a17.pdb	7a17_B_A_AA120Q.pdb	-0.09241482615470886	-0.7174999713897705
7a17.pdb	7a17_B_A_AA120E.pdb	-1.1537725925445557	-1.118899941444397
7a17.pdb	7a17_B_A_AA120G.pdb	-0.35550445318222046	-0.489300012588501
7a17.pdb	7a17_B_A_AA120H.pdb	-3.5699613094329834	-3.0478999614715576
7a17.pdb	7a17_B_A_AA120I.pdb	-1.7135505676269531	-0.8547999858856201
7a17.pdb	7a17_B_A_AA120L.pdb	0.21330833435058594	0.19949999451637268
7a17.pdb	7a17_B_A_AA120K.pdb	-3.061953544616699	-3.854029893875122
7a17.pdb	7a17_B_A_AA120M.pdb	-0.22490501403808594	-0.04399999976158142
7a17.pdb	7a17_B_A_AA120F.pdb	-2.9867188930511475	-2.475480079650879
7a17.pdb	7a17_B_A_AA120P.pdb	-1.1285700798034668	-0.7736999988555908
7a17.pdb	7a17_B_A_AA120S.pdb	-0.7149708867073059	-0.6419000029563904
7a17.pdb	7a17_B_A_AA120T.pdb	-0.9301384687423706	-0.4357999861240387
7a17.pdb	7a17_B_A_AA120W.pdb	-1.1323812007904053	-1.3181999921798706
7a17.pdb	7a17_B_A_AA120Y.pdb	-15.665824890136719	-10.22095012664795
7a17.pdb	7a17_B_A_AA120V.pdb	-0.18989253044128418	0.49459999799728394
7a17.pdb	7a17_B_A_PA121A.pdb	-0.5118523240089417	-0.4174000024795532
7a17.pdb	7a17_B_A_PA121R.pdb	-0.12816521525382996	0.30720001459121704
7a17.pdb	7a17_B_A_PA121N.pdb	-0.5179336667060852	-0.2597000002861023
7a17.pdb	7a17_B_A_PA121D.pdb	-1.1128337383270264	-1.3467999696731567
7a17.pdb	7a17_B_A_PA121C.pdb	-0.4434276223182678	-0.5088000297546387
7a17.pdb	7a17_B_A_PA121Q.pdb	-0.15852749347686768	0.0364999994635582
7a17.pdb	7a17_B_A_PA121E.pdb	-0.8100464940071106	-0.621999979019165
7a17.pdb	7a17_B_A_PA121G.pdb	-0.289347767829895	-0.47780001163482666
7a17.pdb	7a17_B_A_PA121H.pdb	-0.6670843958854675	-0.39480000734329224
7a17.pdb	7a17_B_A_PA121I.pdb	-0.26632001996040344	-0.35179999470710754
7a17.pdb	7a17_B_A_PA121L.pdb	-0.5317592024803162	-0.3075000047683716
7a17.pdb	7a17_B_A_PA121K.pdb	-0.24188151955604553	0.24070000648498535
7a17.pdb	7a17_B_A_PA121M.pdb	-0.4015955626964569	-0.478300005197525
7a17.pdb	7a17_B_A_PA121F.pdb	-0.6176113486289978	-0.2476000040769577
7a17.pdb	7a17_B_A_PA121S.pdb	-0.742750346660614	-0.9300000071525574
7a17.pdb	7a17_B_A_PA121T.pdb	-0.6186362504959106	-1.0190999507904053
7a17.pdb	7a17_B_A_PA121W.pdb	0.4701416492462158	0.727400004863739
7a17.pdb	7a17_B_A_PA121Y.pdb	0.5605011582374573	0.5756000280380249
7a17.pdb	7a17_B_A_PA121V.pdb	-0.3918169438838959	-0.15440000593662262
7a17.pdb	7a17_B_A_IA123A.pdb	-0.25014716386795044	0.002300000051036477
7a17.pdb	7a17_B_A_IA123R.pdb	-0.7954466342926025	-0.33090001344680786
7a17.pdb	7a17_B_A_IA123N.pdb	-0.4272506833076477	-0.05779999867081642
7a17.pdb	7a17_B_A_IA123D.pdb	-0.6301157474517822	-0.17270000278949738
7a17.pdb	7a17_B_A_IA123C.pdb	-0.2538091242313385	0.039000000804662704
7a17.pdb	7a17_B_A_IA123Q.pdb	-0.6629470586776733	-0.16930000483989716
7a17.pdb	7a17_B_A_IA123E.pdb	-0.47641634941101074	-0.31869998574256897
7a17.pdb	7a17_B_A_IA123G.pdb	-0.27906498312950134	-0.47440001368522644
7a17.pdb	7a17_B_A_IA123H.pdb	-0.6153061389923096	-0.22390000522136688
7a17.pdb	7a17_B_A_IA123L.pdb	-0.30906182527542114	-0.13339999318122864
7a17.pdb	7a17_B_A_IA123K.pdb	-0.7215368151664734	-0.09640000015497208
7a17.pdb	7a17_B_A_IA123M.pdb	-0.3686034679412842	-0.274399995803833
7a17.pdb	7a17_B_A_IA123F.pdb	-0.7439303994178772	-0.28760001063346863
7a17.pdb	7a17_B_A_IA123P.pdb	-0.30145928263664246	-0.8683000206947327
7a17.pdb	7a17_B_A_IA123S.pdb	-0.49272364377975464	-0.210099995136261
7a17.pdb	7a17_B_A_IA123T.pdb	-0.5991771817207336	-0.313400000333786
7a17.pdb	7a17_B_A_IA123W.pdb	-0.9415065050125122	-0.4765999913215637
7a17.pdb	7a17_B_A_IA123Y.pdb	-1.2758963108062744	-0.23680000007152557
7a17.pdb	7a17_B_A_IA123V.pdb	-0.22989675402641296	0.36410000920295715
7a17.pdb	7a17_B_A_RA124A.pdb	0.8343870043754578	0.028300000354647636
7a17.pdb	7a17_B_A_RA124N.pdb	0.4726960062980652	-0.517300009727478
7a17.pdb	7a17_B_A_RA124D.pdb	0.6990681886672974	-1.1922999620437622
7a17.pdb	7a17_B_A_RA124C.pdb	1.0346276760101318	0.1256999969482422
7a17.pdb	7a17_B_A_RA124Q.pdb	0.7654555439949036	0.1509999930858612
7a17.pdb	7a17_B_A_RA124E.pdb	1.075993299484253	-0.7615000009536743
7a17.pdb	7a17_B_A_RA124G.pdb	0.8587761521339417	-0.6175000071525574
7a17.pdb	7a17_B_A_RA124H.pdb	0.6299846768379211	-0.20600000023841858
7a17.pdb	7a17_B_A_RA124I.pdb	0.78354412317276	0.29600000381469727
7a17.pdb	7a17_B_A_RA124L.pdb	1.5810465812683105	1.0947999954223633
7a17.pdb	7a17_B_A_RA124K.pdb	0.7769368290901184	0.3066999912261963
7a17.pdb	7a17_B_A_RA124M.pdb	0.9873560070991516	0.3896999955177307
7a17.pdb	7a17_B_A_RA124F.pdb	-0.4204677939414978	-0.2498999983072281
7a17.pdb	7a17_B_A_RA124P.pdb	0.5517707467079163	-0.37130001187324524
7a17.pdb	7a17_B_A_RA124S.pdb	0.6001418232917786	-0.461899995803833
7a17.pdb	7a17_B_A_RA124T.pdb	0.5418045520782471	0.01590000092983246
7a17.pdb	7a17_B_A_RA124W.pdb	1.1730382442474365	1.030900001525879
7a17.pdb	7a17_B_A_RA124Y.pdb	-1.9487640857696533	-2.0943000316619873
7a17.pdb	7a17_B_A_RA124V.pdb	0.6118265390396118	0.38370001316070557
7a17.pdb	7a17_B_A_DA125A.pdb	-0.8178088068962097	-0.92330002784729
7a17.pdb	7a17_B_A_DA125R.pdb	-0.9182215929031372	-3.10686993598938
7a17.pdb	7a17_B_A_DA125N.pdb	-0.5140916109085083	-0.8600000143051147
7a17.pdb	7a17_B_A_DA125C.pdb	-1.6104636192321777	-0.7854999899864197
7a17.pdb	7a17_B_A_DA125Q.pdb	-0.5967662334442139	-0.6060000061988831
7a17.pdb	7a17_B_A_DA125E.pdb	-2.078718662261963	-0.40790000557899475
7a17.pdb	7a17_B_A_DA125G.pdb	-0.8142514824867249	-0.8784000277519226
7a17.pdb	7a17_B_A_DA125H.pdb	-3.318215847015381	-1.7669999599456787
7a17.pdb	7a17_B_A_DA125I.pdb	-0.6553210020065308	-1.160599946975708
7a17.pdb	7a17_B_A_DA125L.pdb	-0.33334702253341675	-0.7975000143051147
7a17.pdb	7a17_B_A_DA125K.pdb	-1.2557587623596191	-3.071190118789673
7a17.pdb	7a17_B_A_DA125M.pdb	-0.04402837157249451	-0.8220000267028809
7a17.pdb	7a17_B_A_DA125F.pdb	-2.3540196418762207	-2.162899971008301
7a17.pdb	7a17_B_A_DA125P.pdb	-0.964368999004364	-2.1686999797821045
7a17.pdb	7a17_B_A_DA125S.pdb	-0.9996752738952637	-1.184999942779541
7a17.pdb	7a17_B_A_DA125T.pdb	-1.1151782274246216	-1.01419997215271
7a17.pdb	7a17_B_A_DA125W.pdb	-0.14261122047901154	-1.3431999683380127
7a17.pdb	7a17_B_A_DA125Y.pdb	-0.6923580169677734	-1.6297999620437622
7a17.pdb	7a17_B_A_DA125V.pdb	-0.6862283945083618	-1.0599000453948975
7a17.pdb	7a17_B_A_VA126A.pdb	-0.7415054440498352	-1.1232999563217163
7a17.pdb	7a17_B_A_VA126R.pdb	-3.5779407024383545	-7.474309921264648
7a17.pdb	7a17_B_A_VA126N.pdb	-0.5487932562828064	-0.04490000009536743
7a17.pdb	7a17_B_A_VA126D.pdb	-1.1373674869537354	-0.45820000767707825
7a17.pdb	7a17_B_A_VA126C.pdb	-0.36968791484832764	-0.49630001187324524
7a17.pdb	7a17_B_A_VA126Q.pdb	-0.5633758306503296	-0.429500013589859
7a17.pdb	7a17_B_A_VA126E.pdb	-1.4381961822509766	-0.6973999738693237
7a17.pdb	7a17_B_A_VA126G.pdb	-0.6783946752548218	-2.240799903869629
7a17.pdb	7a17_B_A_VA126H.pdb	-0.61446613073349	-0.9711999893188477
7a17.pdb	7a17_B_A_VA126I.pdb	-0.21813984215259552	-0.8460999727249146
7a17.pdb	7a17_B_A_VA126L.pdb	0.2043086588382721	0.00419999985024333
7a17.pdb	7a17_B_A_VA126K.pdb	-0.454679012298584	-0.982200026512146
7a17.pdb	7a17_B_A_VA126M.pdb	-0.22684182226657867	-0.4203999936580658
7a17.pdb	7a17_B_A_VA126F.pdb	-2.205749034881592	-2.026599884033203
7a17.pdb	7a17_B_A_VA126P.pdb	-0.24540436267852783	-0.5706999897956848
7a17.pdb	7a17_B_A_VA126S.pdb	-1.2079286575317383	-0.9484000205993652
7a17.pdb	7a17_B_A_VA126T.pdb	-1.42337965965271	-1.5670000314712524
7a17.pdb	7a17_B_A_VA126W.pdb	-1.3344380855560303	-1.5791000127792358
7a17.pdb	7a17_B_A_VA126Y.pdb	-2.851071357727051	-2.4772698879241943
6q18.pdb	6q18_HL_A_SH30A.pdb	0.12457892298698425	0.17110000550746918
6q18.pdb	6q18_HL_A_SH30R.pdb	-0.4243663251399994	0.029500000178813934
6q18.pdb	6q18_HL_A_SH30N.pdb	0.0773598849773407	0.45730000734329224
6q18.pdb	6q18_HL_A_SH30D.pdb	0.32032346725463867	0.9986000061035156
6q18.pdb	6q18_HL_A_SH30C.pdb	0.05424964427947998	0.16169999539852142
6q18.pdb	6q18_HL_A_SH30Q.pdb	-0.028383895754814148	0.1518000066280365
6q18.pdb	6q18_HL_A_SH30E.pdb	-0.24755918979644775	0.20090000331401825
6q18.pdb	6q18_HL_A_SH30G.pdb	0.09540489315986633	0.09889999777078629
6q18.pdb	6q18_HL_A_SH30H.pdb	-1.1771225929260254	-1.299299955368042
6q18.pdb	6q18_HL_A_SH30I.pdb	-0.05798996984958649	0.24250000715255737
6q18.pdb	6q18_HL_A_SH30L.pdb	0.09977269172668457	0.18639999628067017
6q18.pdb	6q18_HL_A_SH30K.pdb	-0.4116494357585907	0.07039999961853027
6q18.pdb	6q18_HL_A_SH30M.pdb	-0.11910118162631989	0.12430000305175781
6q18.pdb	6q18_HL_A_SH30F.pdb	0.1070801317691803	0.7179999947547913
6q18.pdb	6q18_HL_A_SH30P.pdb	-0.1596488058567047	-0.421999990940094
6q18.pdb	6q18_HL_A_SH30T.pdb	-0.27758100628852844	0.048500001430511475
6q18.pdb	6q18_HL_A_SH30W.pdb	-0.48278531432151794	-0.08720000088214874
6q18.pdb	6q18_HL_A_SH30Y.pdb	0.3317379355430603	1.2029999494552612
6q18.pdb	6q18_HL_A_SH30V.pdb	-0.052708178758621216	0.24490000307559967
6q18.pdb	6q18_HL_A_SH31A.pdb	-0.16777761280536652	0.5665000081062317
6q18.pdb	6q18_HL_A_SH31R.pdb	-1.4932281970977783	-2.1814000606536865
6q18.pdb	6q18_HL_A_SH31N.pdb	-0.26198169589042664	-2.422499895095825
6q18.pdb	6q18_HL_A_SH31D.pdb	-0.460557222366333	-0.6661999821662903
6q18.pdb	6q18_HL_A_SH31C.pdb	0.008915841579437256	-0.3847000002861023
6q18.pdb	6q18_HL_A_SH31Q.pdb	-4.479403018951416	-5.445499897003174
6q18.pdb	6q18_HL_A_SH31E.pdb	-1.8455257415771484	-2.403599977493286
6q18.pdb	6q18_HL_A_SH31G.pdb	-0.2509427070617676	-0.8729000091552734
6q18.pdb	6q18_HL_A_SH31H.pdb	-2.1167914867401123	-1.8973000049591064
6q18.pdb	6q18_HL_A_SH31I.pdb	-0.4193956255912781	-1.239400029182434
6q18.pdb	6q18_HL_A_SH31L.pdb	-0.4736897349357605	-0.9702000021934509
6q18.pdb	6q18_HL_A_SH31K.pdb	-2.085679769515991	-1.3028000593185425
6q18.pdb	6q18_HL_A_SH31M.pdb	0.08808779716491699	-0.3172999918460846
6q18.pdb	6q18_HL_A_SH31F.pdb	-2.5080249309539795	-4.185999870300293
6q18.pdb	6q18_HL_A_SH31P.pdb	-0.40403473377227783	0.3508000075817108
6q18.pdb	6q18_HL_A_SH31T.pdb	-0.4302480220794678	-0.04470000043511391
6q18.pdb	6q18_HL_A_SH31W.pdb	-6.250135898590088	-7.334400177001953
6q18.pdb	6q18_HL_A_SH31Y.pdb	-7.246047496795654	-7.277299880981445
6q18.pdb	6q18_HL_A_SH31V.pdb	-0.2817152738571167	-0.41780000925064087
6q18.pdb	6q18_HL_A_SH32A.pdb	-0.2526555061340332	-0.05299999937415123
6q18.pdb	6q18_HL_A_SH32R.pdb	-4.644955635070801	-5.63040018081665
6q18.pdb	6q18_HL_A_SH32N.pdb	-1.1785372495651245	-1.973099946975708
6q18.pdb	6q18_HL_A_SH32D.pdb	-4.073358535766602	-4.6890997886657715
6q18.pdb	6q18_HL_A_SH32C.pdb	-0.040657103061676025	0.4453999996185303
6q18.pdb	6q18_HL_A_SH32Q.pdb	-5.155550003051758	-6.711400032043457
6q18.pdb	6q18_HL_A_SH32E.pdb	-2.647801160812378	-1.033400058746338
6q18.pdb	6q18_HL_A_SH32G.pdb	-0.1591416299343109	-0.8580999970436096
6q18.pdb	6q18_HL_A_SH32H.pdb	-16.400272369384766	-13.350600242614746
6q18.pdb	6q18_HL_A_SH32I.pdb	-4.030043601989746	-4.067399978637695
6q18.pdb	6q18_HL_A_SH32L.pdb	-2.228351354598999	-3.787400007247925
6q18.pdb	6q18_HL_A_SH32K.pdb	-5.187132358551025	-6.450099945068359
6q18.pdb	6q18_HL_A_SH32M.pdb	-4.106174945831299	-1.8163000345230103
6q18.pdb	6q18_HL_A_SH32F.pdb	-19.06412696838379	-15.732250213623047
6q18.pdb	6q18_HL_A_SH32P.pdb	-2.0868277549743652	-0.07320000231266022
6q18.pdb	6q18_HL_A_SH32T.pdb	-1.6617000102996826	-0.5734000205993652
6q18.pdb	6q18_HL_A_SH32W.pdb	-30.287311553955078	-27.68260955810547
6q18.pdb	6q18_HL_A_SH32Y.pdb	-21.094268798828125	-17.638219833374023
6q18.pdb	6q18_HL_A_SH32V.pdb	-1.2973895072937012	-1.20169997215271
6q18.pdb	6q18_HL_A_NH33A.pdb	-0.08442261815071106	-0.833299994468689
6q18.pdb	6q18_HL_A_NH33R.pdb	-1.6800622940063477	-2.2469000816345215
6q18.pdb	6q18_HL_A_NH33D.pdb	-0.6259868144989014	-1.3967000246047974
6q18.pdb	6q18_HL_A_NH33C.pdb	-0.25117596983909607	-1.1895999908447266
6q18.pdb	6q18_HL_A_NH33Q.pdb	-1.2481822967529297	-1.7956000566482544
6q18.pdb	6q18_HL_A_NH33E.pdb	-0.3648453652858734	-1.7098000049591064
6q18.pdb	6q18_HL_A_NH33G.pdb	0.020035266876220703	-1.0848000049591064
6q18.pdb	6q18_HL_A_NH33H.pdb	-3.4837207794189453	-3.6791999340057373
6q18.pdb	6q18_HL_A_NH33I.pdb	0.048210322856903076	-0.050999999046325684
6q18.pdb	6q18_HL_A_NH33L.pdb	-0.04058031737804413	-0.20559999346733093
6q18.pdb	6q18_HL_A_NH33K.pdb	0.05711239576339722	0.34130001068115234
6q18.pdb	6q18_HL_A_NH33M.pdb	0.1340181827545166	-0.5965999960899353
6q18.pdb	6q18_HL_A_NH33F.pdb	-6.5027079582214355	-3.6394999027252197
6q18.pdb	6q18_HL_A_NH33P.pdb	-1.9890687465667725	-3.4565000534057617
6q18.pdb	6q18_HL_A_NH33S.pdb	-0.3044556975364685	-0.8309000134468079
6q18.pdb	6q18_HL_A_NH33T.pdb	-0.3176010847091675	-0.7592999935150146
6q18.pdb	6q18_HL_A_NH33W.pdb	-12.888701438903809	-10.734399795532227
6q18.pdb	6q18_HL_A_NH33Y.pdb	-5.782864093780518	-3.5915000438690186
6q18.pdb	6q18_HL_A_NH33V.pdb	-0.33153265714645386	-0.96670001745224
6q18.pdb	6q18_HL_A_QH53A.pdb	-0.28924041986465454	-1.7373000383377075
6q18.pdb	6q18_HL_A_QH53R.pdb	0.14309990406036377	-2.0861001014709473
6q18.pdb	6q18_HL_A_QH53N.pdb	-0.30951741337776184	-0.3882000148296356
6q18.pdb	6q18_HL_A_QH53D.pdb	0.02567499876022339	0.36910000443458557
6q18.pdb	6q18_HL_A_QH53C.pdb	-0.22705021500587463	-1.6140999794006348
6q18.pdb	6q18_HL_A_QH53E.pdb	-0.14655834436416626	-0.05700000002980232
6q18.pdb	6q18_HL_A_QH53G.pdb	0.6860696077346802	-1.3894000053405762
6q18.pdb	6q18_HL_A_QH53H.pdb	0.3972461223602295	-1.8669999837875366
6q18.pdb	6q18_HL_A_QH53I.pdb	-0.3833783268928528	-1.31659996509552
6q18.pdb	6q18_HL_A_QH53L.pdb	-0.09521713852882385	-1.472000002861023
6q18.pdb	6q18_HL_A_QH53K.pdb	0.20491787791252136	-2.1152000427246094
6q18.pdb	6q18_HL_A_QH53M.pdb	-0.31198328733444214	-1.2496000528335571
6q18.pdb	6q18_HL_A_QH53F.pdb	-5.239752292633057	-6.84660005569458
6q18.pdb	6q18_HL_A_QH53P.pdb	-0.11030849814414978	-1.8996000289916992
6q18.pdb	6q18_HL_A_QH53S.pdb	0.5114779472351074	-1.2829999923706055
6q18.pdb	6q18_HL_A_QH53T.pdb	-0.26833605766296387	-1.676800012588501
6q18.pdb	6q18_HL_A_QH53W.pdb	-1.4079575538635254	-2.889899969100952
6q18.pdb	6q18_HL_A_QH53Y.pdb	-4.96763801574707	-7.981500148773193
6q18.pdb	6q18_HL_A_QH53V.pdb	-0.36727914214134216	-1.5194000005722046
6q18.pdb	6q18_HL_A_HH54A.pdb	0.15853798389434814	-0.01720000058412552
6q18.pdb	6q18_HL_A_HH54R.pdb	-0.29982587695121765	-0.020099999383091927
6q18.pdb	6q18_HL_A_HH54N.pdb	0.050127774477005005	0.07509999722242355
6q18.pdb	6q18_HL_A_HH54D.pdb	-0.03387090563774109	0.3043000102043152
6q18.pdb	6q18_HL_A_HH54C.pdb	-0.1667158603668213	-0.03269999846816063
6q18.pdb	6q18_HL_A_HH54Q.pdb	-0.047193169593811035	0.08619999885559082
6q18.pdb	6q18_HL_A_HH54E.pdb	-0.09233725070953369	0.3411000072956085
6q18.pdb	6q18_HL_A_HH54G.pdb	0.16943129897117615	-0.21170000731945038
6q18.pdb	6q18_HL_A_HH54I.pdb	-0.25951096415519714	-0.13179999589920044
6q18.pdb	6q18_HL_A_HH54L.pdb	-0.345363587141037	0.06210000067949295
6q18.pdb	6q18_HL_A_HH54K.pdb	-0.406676709651947	0.057999998331069946
6q18.pdb	6q18_HL_A_HH54M.pdb	0.09432899951934814	0.0877000018954277
6q18.pdb	6q18_HL_A_HH54F.pdb	-0.3447840213775635	0.14090000092983246
6q18.pdb	6q18_HL_A_HH54P.pdb	-0.16681458055973053	0.09539999812841415
6q18.pdb	6q18_HL_A_HH54S.pdb	0.17718231678009033	0.36910000443458557
6q18.pdb	6q18_HL_A_HH54T.pdb	-0.03454534709453583	0.42500001192092896
6q18.pdb	6q18_HL_A_HH54W.pdb	-0.34670186042785645	0.1573999971151352
6q18.pdb	6q18_HL_A_HH54Y.pdb	-0.349493145942688	0.03530000150203705
6q18.pdb	6q18_HL_A_HH54V.pdb	-0.2038545161485672	0.0722000002861023
6q18.pdb	6q18_HL_A_GH55A.pdb	-0.8525055050849915	-1.635599970817566
6q18.pdb	6q18_HL_A_GH55R.pdb	-1.1133825778961182	-1.440500020980835
6q18.pdb	6q18_HL_A_GH55N.pdb	-0.984470009803772	-1.7604000568389893
6q18.pdb	6q18_HL_A_GH55D.pdb	-1.1648534536361694	-1.4250999689102173
6q18.pdb	6q18_HL_A_GH55C.pdb	-0.9437850713729858	-1.5917999744415283
6q18.pdb	6q18_HL_A_GH55Q.pdb	-1.1156327724456787	-1.4730000495910645
6q18.pdb	6q18_HL_A_GH55E.pdb	-1.2087771892547607	-1.0709999799728394
6q18.pdb	6q18_HL_A_GH55H.pdb	-0.6178967952728271	-0.6796000003814697
6q18.pdb	6q18_HL_A_GH55I.pdb	-2.637943744659424	-1.6983000040054321
6q18.pdb	6q18_HL_A_GH55L.pdb	-0.20102614164352417	-0.3601999878883362
6q18.pdb	6q18_HL_A_GH55K.pdb	-1.3398447036743164	-1.4455000162124634
6q18.pdb	6q18_HL_A_GH55M.pdb	-1.0651159286499023	-1.3171000480651855
6q18.pdb	6q18_HL_A_GH55F.pdb	-1.0829205513000488	-0.8327000141143799
6q18.pdb	6q18_HL_A_GH55P.pdb	-0.3283970355987549	-1.0988999605178833
6q18.pdb	6q18_HL_A_GH55S.pdb	-1.0965725183486938	-1.86489999294281
6q18.pdb	6q18_HL_A_GH55T.pdb	-0.31975749135017395	-1.954200029373169
6q18.pdb	6q18_HL_A_GH55W.pdb	-0.9474071264266968	-0.5436000227928162
6q18.pdb	6q18_HL_A_GH55Y.pdb	-1.4357659816741943	-1.0391000509262085
6q18.pdb	6q18_HL_A_GH55V.pdb	-0.4778188467025757	-1.0449999570846558
6q18.pdb	6q18_HL_A_GH56A.pdb	-0.6743112802505493	-1.6776000261306763
6q18.pdb	6q18_HL_A_GH56R.pdb	-1.0271735191345215	-3.101599931716919
6q18.pdb	6q18_HL_A_GH56N.pdb	-1.2267245054244995	-2.760699987411499
6q18.pdb	6q18_HL_A_GH56D.pdb	-0.3206348419189453	-1.8539999723434448
6q18.pdb	6q18_HL_A_GH56C.pdb	-0.5411194562911987	-2.065500020980835
6q18.pdb	6q18_HL_A_GH56Q.pdb	-0.6064996719360352	-2.2146999835968018
6q18.pdb	6q18_HL_A_GH56E.pdb	-0.8609700202941895	-1.010599970817566
6q18.pdb	6q18_HL_A_GH56H.pdb	-1.4552059173583984	-3.420099973678589
6q18.pdb	6q18_HL_A_GH56I.pdb	-1.7467212677001953	-3.0208001136779785
6q18.pdb	6q18_HL_A_GH56L.pdb	-0.018729135394096375	-1.8557000160217285
6q18.pdb	6q18_HL_A_GH56K.pdb	-0.24545405805110931	-3.471100091934204
6q18.pdb	6q18_HL_A_GH56M.pdb	-0.33782368898391724	-1.645900011062622
6q18.pdb	6q18_HL_A_GH56F.pdb	-0.7348814606666565	-3.644700050354004
6q18.pdb	6q18_HL_A_GH56P.pdb	-0.4906028211116791	-2.540600061416626
6q18.pdb	6q18_HL_A_GH56S.pdb	-0.08450853824615479	-2.3794000148773193
6q18.pdb	6q18_HL_A_GH56T.pdb	-2.713104724884033	-2.786099910736084
6q18.pdb	6q18_HL_A_GH56W.pdb	-2.904982328414917	-5.762599945068359
6q18.pdb	6q18_HL_A_GH56Y.pdb	0.20622307062149048	-1.829300045967102
6q18.pdb	6q18_HL_A_GH56V.pdb	-0.6624395251274109	-1.944700002670288
6q18.pdb	6q18_HL_A_PH101A.pdb	-0.5571298599243164	-0.807699978351593
6q18.pdb	6q18_HL_A_PH101R.pdb	-6.018917560577393	-5.316999912261963
6q18.pdb	6q18_HL_A_PH101N.pdb	-2.1314754486083984	-3.944000005722046
6q18.pdb	6q18_HL_A_PH101D.pdb	-3.3917267322540283	-7.422500133514404
6q18.pdb	6q18_HL_A_PH101C.pdb	-0.8364824056625366	-2.118000030517578
6q18.pdb	6q18_HL_A_PH101Q.pdb	-5.672849655151367	-5.521200180053711
6q18.pdb	6q18_HL_A_PH101E.pdb	-2.0776543617248535	-5.662799835205078
6q18.pdb	6q18_HL_A_PH101G.pdb	-0.6438465118408203	-1.4652999639511108
6q18.pdb	6q18_HL_A_PH101H.pdb	-19.35309410095215	-16.847959518432617
6q18.pdb	6q18_HL_A_PH101I.pdb	-5.314797401428223	-5.081200122833252
6q18.pdb	6q18_HL_A_PH101L.pdb	-8.91024112701416	-6.602200031280518
6q18.pdb	6q18_HL_A_PH101K.pdb	-7.385345458984375	-6.839799880981445
6q18.pdb	6q18_HL_A_PH101M.pdb	-6.243902683258057	-3.9072000980377197
6q18.pdb	6q18_HL_A_PH101F.pdb	-20.579946517944336	-18.499540328979492
6q18.pdb	6q18_HL_A_PH101S.pdb	-0.3620222210884094	-0.4657999873161316
6q18.pdb	6q18_HL_A_PH101T.pdb	-1.0515763759613037	-1.489300012588501
6q18.pdb	6q18_HL_A_PH101W.pdb	-11.186283111572266	-15.667490005493164
6q18.pdb	6q18_HL_A_PH101Y.pdb	-25.92734146118164	-21.56817054748535
6q18.pdb	6q18_HL_A_PH101V.pdb	-5.3004631996154785	-4.176599979400635
6q18.pdb	6q18_HL_A_YH102A.pdb	0.37258946895599365	0.4059999883174896
6q18.pdb	6q18_HL_A_YH102R.pdb	-0.21082866191864014	-0.3215999901294708
6q18.pdb	6q18_HL_A_YH102N.pdb	-0.02381986379623413	0.24950000643730164
6q18.pdb	6q18_HL_A_YH102D.pdb	-0.09618067741394043	0.7056999802589417
6q18.pdb	6q18_HL_A_YH102C.pdb	0.2566806972026825	0.4178999960422516
6q18.pdb	6q18_HL_A_YH102Q.pdb	0.07235530018806458	0.2924000024795532
6q18.pdb	6q18_HL_A_YH102E.pdb	0.4755595326423645	1.6996999979019165
6q18.pdb	6q18_HL_A_YH102G.pdb	0.15235388278961182	-0.22100000083446503
6q18.pdb	6q18_HL_A_YH102H.pdb	-0.36713719367980957	0.6437000036239624
6q18.pdb	6q18_HL_A_YH102I.pdb	0.29570311307907104	0.6026999950408936
6q18.pdb	6q18_HL_A_YH102L.pdb	0.07962772250175476	0.2662000060081482
6q18.pdb	6q18_HL_A_YH102K.pdb	-0.058024629950523376	0.6051999926567078
6q18.pdb	6q18_HL_A_YH102M.pdb	0.17069214582443237	0.90829998254776
6q18.pdb	6q18_HL_A_YH102F.pdb	0.014315634965896606	0.06030000001192093
6q18.pdb	6q18_HL_A_YH102P.pdb	0.45671164989471436	0.9739999771118164
6q18.pdb	6q18_HL_A_YH102S.pdb	0.016564518213272095	0.2053000032901764
6q18.pdb	6q18_HL_A_YH102T.pdb	0.023066222667694092	0.04839999973773956
6q18.pdb	6q18_HL_A_YH102W.pdb	-0.6109673976898193	0.897599995136261
6q18.pdb	6q18_HL_A_YH102V.pdb	0.3905225992202759	0.36660000681877136
6q18.pdb	6q18_HL_A_CH103A.pdb	-0.13132017850875854	-0.3828999996185303
6q18.pdb	6q18_HL_A_CH103R.pdb	-16.652952194213867	-12.205699920654297
6q18.pdb	6q18_HL_A_CH103N.pdb	-2.2679672241210938	-2.8410000801086426
6q18.pdb	6q18_HL_A_CH103D.pdb	-1.623849868774414	-4.607600212097168
6q18.pdb	6q18_HL_A_CH103Q.pdb	-3.9406628608703613	-4.5665998458862305
6q18.pdb	6q18_HL_A_CH103E.pdb	-6.43400764465332	-7.988500118255615
6q18.pdb	6q18_HL_A_CH103G.pdb	-0.688207745552063	-1.3040000200271606
6q18.pdb	6q18_HL_A_CH103H.pdb	-8.476378440856934	-7.980400085449219
6q18.pdb	6q18_HL_A_CH103I.pdb	-5.374549865722656	-4.433599948883057
6q18.pdb	6q18_HL_A_CH103L.pdb	-1.3253469467163086	-2.9123001098632812
6q18.pdb	6q18_HL_A_CH103K.pdb	-6.719020843505859	-5.871300220489502
6q18.pdb	6q18_HL_A_CH103M.pdb	-3.7376110553741455	-3.8297998905181885
6q18.pdb	6q18_HL_A_CH103F.pdb	-17.461782455444336	-13.117500305175781
6q18.pdb	6q18_HL_A_CH103P.pdb	-0.05867072939872742	-0.9557999968528748
6q18.pdb	6q18_HL_A_CH103S.pdb	-0.8231939673423767	-2.344099998474121
6q18.pdb	6q18_HL_A_CH103T.pdb	-0.25390416383743286	-0.22040000557899475
6q18.pdb	6q18_HL_A_CH103W.pdb	-22.583969116210938	-17.29482078552246
6q18.pdb	6q18_HL_A_CH103Y.pdb	-21.065967559814453	-18.08264923095703
6q18.pdb	6q18_HL_A_CH103V.pdb	-0.27122563123703003	-2.103100061416626
6q18.pdb	6q18_HL_A_TH104A.pdb	0.0347689688205719	-0.6586999893188477
6q18.pdb	6q18_HL_A_TH104R.pdb	0.01317596435546875	0.008799999952316284
6q18.pdb	6q18_HL_A_TH104N.pdb	-0.12138691544532776	-0.4309999942779541
6q18.pdb	6q18_HL_A_TH104D.pdb	0.09664756059646606	0.11550000309944153
6q18.pdb	6q18_HL_A_TH104C.pdb	-0.0051653385162353516	-0.3050000071525574
6q18.pdb	6q18_HL_A_TH104Q.pdb	-0.45705491304397583	-0.5468999743461609
6q18.pdb	6q18_HL_A_TH104E.pdb	0.22660315036773682	-0.23890000581741333
6q18.pdb	6q18_HL_A_TH104G.pdb	0.017679989337921143	-1.0540000200271606
6q18.pdb	6q18_HL_A_TH104H.pdb	-0.8273608088493347	-0.5250999927520752
6q18.pdb	6q18_HL_A_TH104I.pdb	-0.31115591526031494	1.4639999866485596
6q18.pdb	6q18_HL_A_TH104L.pdb	0.046475112438201904	-0.04050000011920929
6q18.pdb	6q18_HL_A_TH104K.pdb	-0.4270440340042114	0.14380000531673431
6q18.pdb	6q18_HL_A_TH104M.pdb	0.7048227190971375	1.226199984550476
6q18.pdb	6q18_HL_A_TH104F.pdb	-0.19139644503593445	-0.4819999933242798
6q18.pdb	6q18_HL_A_TH104P.pdb	0.1950136423110962	-1.7539000511169434
6q18.pdb	6q18_HL_A_TH104S.pdb	-0.06955324113368988	0.774399995803833
6q18.pdb	6q18_HL_A_TH104W.pdb	-0.21694250404834747	-0.4343999922275543
6q18.pdb	6q18_HL_A_TH104Y.pdb	-0.29962781071662903	-0.46700000762939453
6q18.pdb	6q18_HL_A_TH104V.pdb	-0.314730167388916	0.6366999745368958
6q18.pdb	6q18_HL_A_SH105A.pdb	-0.6814174056053162	-2.337899923324585
6q18.pdb	6q18_HL_A_SH105R.pdb	-0.5661086440086365	-1.6438000202178955
6q18.pdb	6q18_HL_A_SH105N.pdb	-0.20281529426574707	-2.022700071334839
6q18.pdb	6q18_HL_A_SH105D.pdb	-1.3549582958221436	-3.1142001152038574
6q18.pdb	6q18_HL_A_SH105C.pdb	-0.16809605062007904	-2.427500009536743
6q18.pdb	6q18_HL_A_SH105Q.pdb	-0.48496097326278687	-2.039299964904785
6q18.pdb	6q18_HL_A_SH105E.pdb	-0.4612193703651428	-3.8673999309539795
6q18.pdb	6q18_HL_A_SH105G.pdb	-0.6748569011688232	-3.325700044631958
6q18.pdb	6q18_HL_A_SH105H.pdb	-0.9349125623703003	-0.8781999945640564
6q18.pdb	6q18_HL_A_SH105I.pdb	-0.21331731975078583	-1.7355999946594238
6q18.pdb	6q18_HL_A_SH105L.pdb	0.09796547889709473	-1.5157999992370605
6q18.pdb	6q18_HL_A_SH105K.pdb	-0.6383135318756104	-0.9864000082015991
6q18.pdb	6q18_HL_A_SH105M.pdb	-0.042320460081100464	-1.4996999502182007
6q18.pdb	6q18_HL_A_SH105F.pdb	0.5205914378166199	-0.9350000023841858
6q18.pdb	6q18_HL_A_SH105P.pdb	-1.1492412090301514	-1.954200029373169
6q18.pdb	6q18_HL_A_SH105T.pdb	-0.4849703013896942	-0.8500000238418579
6q18.pdb	6q18_HL_A_SH105W.pdb	0.10653331875801086	-3.1623001098632812
6q18.pdb	6q18_HL_A_SH105Y.pdb	0.46853107213974	-1.20169997215271
6q18.pdb	6q18_HL_A_SH105V.pdb	-0.3604559898376465	-1.6718000173568726
6q18.pdb	6q18_HL_A_AH106R.pdb	-0.33920761942863464	-0.9380000233650208
6q18.pdb	6q18_HL_A_AH106N.pdb	0.03515070676803589	-0.08429999649524689
6q18.pdb	6q18_HL_A_AH106D.pdb	-0.5502452850341797	-1.5628999471664429
6q18.pdb	6q18_HL_A_AH106C.pdb	-0.062288910150527954	-0.6570000052452087
6q18.pdb	6q18_HL_A_AH106Q.pdb	-0.3550339341163635	0.02889999933540821
6q18.pdb	6q18_HL_A_AH106E.pdb	0.03141796588897705	-0.3698999881744385
6q18.pdb	6q18_HL_A_AH106G.pdb	0.04205915331840515	-1.125
6q18.pdb	6q18_HL_A_AH106H.pdb	-0.32275038957595825	0.382999986410141
6q18.pdb	6q18_HL_A_AH106I.pdb	-0.924992561340332	0.1891999989748001
6q18.pdb	6q18_HL_A_AH106L.pdb	0.26518452167510986	0.2125999927520752
6q18.pdb	6q18_HL_A_AH106K.pdb	-0.418958842754364	-0.041600000113248825
6q18.pdb	6q18_HL_A_AH106M.pdb	0.3188292384147644	0.06419999897480011
6q18.pdb	6q18_HL_A_AH106F.pdb	0.5530194640159607	-0.2515000104904175
6q18.pdb	6q18_HL_A_AH106P.pdb	0.41395044326782227	-1.149399995803833
6q18.pdb	6q18_HL_A_AH106S.pdb	-0.4458651542663574	-0.9731000065803528
6q18.pdb	6q18_HL_A_AH106T.pdb	0.27921825647354126	0.5695000290870667
6q18.pdb	6q18_HL_A_AH106W.pdb	-0.6422430872917175	-0.6043999791145325
6q18.pdb	6q18_HL_A_AH106Y.pdb	0.5237594246864319	-0.16459999978542328
6q18.pdb	6q18_HL_A_AH106V.pdb	-1.0403571128845215	-0.10490000247955322
6q18.pdb	6q18_HL_A_SH107A.pdb	-0.7138776779174805	-0.729200005531311
6q18.pdb	6q18_HL_A_SH107R.pdb	-15.782981872558594	-17.717269897460938
6q18.pdb	6q18_HL_A_SH107N.pdb	-3.4099302291870117	-3.9769999980926514
6q18.pdb	6q18_HL_A_SH107D.pdb	-3.966942548751831	-7.926300048828125
6q18.pdb	6q18_HL_A_SH107C.pdb	-1.2142852544784546	-2.831199884414673
6q18.pdb	6q18_HL_A_SH107Q.pdb	-6.889792442321777	-6.316400051116943
6q18.pdb	6q18_HL_A_SH107E.pdb	-7.280099391937256	-7.066500186920166
6q18.pdb	6q18_HL_A_SH107G.pdb	-0.7022360563278198	-1.7544000148773193
6q18.pdb	6q18_HL_A_SH107H.pdb	-20.51142120361328	-19.166889190673828
6q18.pdb	6q18_HL_A_SH107I.pdb	-5.036380767822266	-5.270599842071533
6q18.pdb	6q18_HL_A_SH107L.pdb	-4.2231669425964355	-5.738900184631348
6q18.pdb	6q18_HL_A_SH107K.pdb	-14.374072074890137	-13.976300239562988
6q18.pdb	6q18_HL_A_SH107M.pdb	-3.5791213512420654	-4.054800033569336
6q18.pdb	6q18_HL_A_SH107F.pdb	-13.719745635986328	-15.014900207519531
6q18.pdb	6q18_HL_A_SH107P.pdb	-1.441638469696045	-2.262200117111206
6q18.pdb	6q18_HL_A_SH107T.pdb	-3.8759872913360596	-4.053199768066406
6q18.pdb	6q18_HL_A_SH107W.pdb	-36.48487854003906	-32.704689025878906
6q18.pdb	6q18_HL_A_SH107Y.pdb	-16.295364379882812	-18.34217071533203
6q18.pdb	6q18_HL_A_SH107V.pdb	-2.1206095218658447	-2.694700002670288
6q18.pdb	6q18_HL_A_CH108A.pdb	-0.1822342872619629	-0.7128000259399414
6q18.pdb	6q18_HL_A_CH108R.pdb	-14.904900550842285	-16.547639846801758
6q18.pdb	6q18_HL_A_CH108N.pdb	-4.899240016937256	-5.44950008392334
6q18.pdb	6q18_HL_A_CH108D.pdb	-6.011664390563965	-7.771200180053711
6q18.pdb	6q18_HL_A_CH108Q.pdb	-1.515275239944458	-2.935800075531006
6q18.pdb	6q18_HL_A_CH108E.pdb	-2.4227564334869385	-4.68310022354126
6q18.pdb	6q18_HL_A_CH108G.pdb	-0.9734742045402527	-0.8047000169754028
6q18.pdb	6q18_HL_A_CH108H.pdb	-12.214442253112793	-11.077099800109863
6q18.pdb	6q18_HL_A_CH108I.pdb	-4.861376762390137	-4.1203999519348145
6q18.pdb	6q18_HL_A_CH108L.pdb	-2.838907480239868	-1.3524999618530273
6q18.pdb	6q18_HL_A_CH108K.pdb	-6.751275062561035	-5.281199932098389
6q18.pdb	6q18_HL_A_CH108M.pdb	-3.389368772506714	-2.9820001125335693
6q18.pdb	6q18_HL_A_CH108F.pdb	-22.925270080566406	-19.800840377807617
6q18.pdb	6q18_HL_A_CH108P.pdb	0.2042132019996643	-2.4816999435424805
6q18.pdb	6q18_HL_A_CH108S.pdb	-0.673031210899353	-0.8485000133514404
6q18.pdb	6q18_HL_A_CH108T.pdb	-1.114731788635254	-0.7138000130653381
6q18.pdb	6q18_HL_A_CH108W.pdb	-27.480438232421875	-28.29623031616211
6q18.pdb	6q18_HL_A_CH108Y.pdb	-23.944007873535156	-25.425701141357422
6q18.pdb	6q18_HL_A_CH108V.pdb	-2.3337385654449463	-3.48580002784729
6q18.pdb	6q18_HL_A_PH109A.pdb	-1.2716827392578125	-1.788599967956543
6q18.pdb	6q18_HL_A_PH109R.pdb	-1.7800259590148926	-3.8150999546051025
6q18.pdb	6q18_HL_A_PH109N.pdb	-1.6460936069488525	-3.0404000282287598
6q18.pdb	6q18_HL_A_PH109D.pdb	-7.191488742828369	-6.519599914550781
6q18.pdb	6q18_HL_A_PH109C.pdb	-1.2367229461669922	-2.3089001178741455
6q18.pdb	6q18_HL_A_PH109Q.pdb	-1.3596935272216797	-4.019499778747559
6q18.pdb	6q18_HL_A_PH109E.pdb	-1.9148883819580078	-4.3597002029418945
6q18.pdb	6q18_HL_A_PH109G.pdb	-1.2601213455200195	-2.7016000747680664
6q18.pdb	6q18_HL_A_PH109H.pdb	-18.42653465270996	-14.199899673461914
6q18.pdb	6q18_HL_A_PH109I.pdb	-1.0605396032333374	-1.5119999647140503
6q18.pdb	6q18_HL_A_PH109L.pdb	-1.0762920379638672	-1.9169000387191772
6q18.pdb	6q18_HL_A_PH109K.pdb	-3.6644439697265625	-4.8618998527526855
6q18.pdb	6q18_HL_A_PH109M.pdb	-0.8613863587379456	-2.2046000957489014
6q18.pdb	6q18_HL_A_PH109F.pdb	-14.990438461303711	-12.129500389099121
6q18.pdb	6q18_HL_A_PH109S.pdb	-1.2374567985534668	-1.9773999452590942
6q18.pdb	6q18_HL_A_PH109T.pdb	-1.71354079246521	-2.267199993133545
6q18.pdb	6q18_HL_A_PH109W.pdb	-12.140406608581543	-10.48069953918457
6q18.pdb	6q18_HL_A_PH109Y.pdb	-14.053744316101074	-9.708800315856934
6q18.pdb	6q18_HL_A_PH109V.pdb	-0.8871503472328186	-1.4967000484466553
6q18.pdb	6q18_HL_A_DH110A.pdb	-0.7484639286994934	-0.7936000227928162
6q18.pdb	6q18_HL_A_DH110R.pdb	-1.0548954010009766	-0.5177000164985657
6q18.pdb	6q18_HL_A_DH110N.pdb	-0.48054835200309753	-0.2802000045776367
6q18.pdb	6q18_HL_A_DH110C.pdb	-0.6730508208274841	-0.3228999972343445
6q18.pdb	6q18_HL_A_DH110Q.pdb	-0.6353950500488281	-0.07890000194311142
6q18.pdb	6q18_HL_A_DH110E.pdb	-0.6197311878204346	0.9269000291824341
6q18.pdb	6q18_HL_A_DH110G.pdb	-0.6987098455429077	-1.2711000442504883
6q18.pdb	6q18_HL_A_DH110H.pdb	-1.0244405269622803	-0.46549999713897705
6q18.pdb	6q18_HL_A_DH110I.pdb	-0.7408822774887085	0.2678000032901764
6q18.pdb	6q18_HL_A_DH110L.pdb	-0.6665534377098083	0.17949999868869781
6q18.pdb	6q18_HL_A_DH110K.pdb	-1.0882688760757446	-0.06509999930858612
6q18.pdb	6q18_HL_A_DH110M.pdb	-0.30811643600463867	0.2498999983072281
6q18.pdb	6q18_HL_A_DH110F.pdb	-0.47696903347969055	-0.19329999387264252
6q18.pdb	6q18_HL_A_DH110P.pdb	-4.960554122924805	-4.502999782562256
6q18.pdb	6q18_HL_A_DH110S.pdb	-1.16672682762146	-0.9995999932289124
6q18.pdb	6q18_HL_A_DH110T.pdb	-1.2911107540130615	-0.5078999996185303
6q18.pdb	6q18_HL_A_DH110W.pdb	-0.32944631576538086	0.4666000008583069
6q18.pdb	6q18_HL_A_DH110Y.pdb	-1.1762056350708008	0.0885000005364418
6q18.pdb	6q18_HL_A_DH110V.pdb	-0.7618201375007629	0.1851000040769577
6q18.pdb	6q18_HL_A_YH112A.pdb	-1.936455249786377	-4.757999897003174
6q18.pdb	6q18_HL_A_YH112R.pdb	-1.7459802627563477	-3.178999900817871
6q18.pdb	6q18_HL_A_YH112N.pdb	-2.358402967453003	-4.948699951171875
6q18.pdb	6q18_HL_A_YH112D.pdb	-2.5343992710113525	-6.191500186920166
6q18.pdb	6q18_HL_A_YH112C.pdb	-2.026820421218872	-4.015699863433838
6q18.pdb	6q18_HL_A_YH112Q.pdb	-2.174394130706787	-4.789599895477295
6q18.pdb	6q18_HL_A_YH112E.pdb	-2.313389301300049	-6.125500202178955
6q18.pdb	6q18_HL_A_YH112G.pdb	-2.1637582778930664	-5.218400001525879
6q18.pdb	6q18_HL_A_YH112H.pdb	-1.9334673881530762	-3.502700090408325
6q18.pdb	6q18_HL_A_YH112I.pdb	-1.903259515762329	-4.360599994659424
6q18.pdb	6q18_HL_A_YH112L.pdb	-1.614504337310791	-3.696500062942505
6q18.pdb	6q18_HL_A_YH112K.pdb	-1.5763001441955566	-2.551800012588501
6q18.pdb	6q18_HL_A_YH112M.pdb	-0.9028121829032898	-3.232300043106079
6q18.pdb	6q18_HL_A_YH112F.pdb	-0.528353214263916	-1.990399956703186
6q18.pdb	6q18_HL_A_YH112P.pdb	-1.9491076469421387	-4.507299900054932
6q18.pdb	6q18_HL_A_YH112S.pdb	-2.258132219314575	-4.895199775695801
6q18.pdb	6q18_HL_A_YH112T.pdb	-2.054288148880005	-4.599400043487549
6q18.pdb	6q18_HL_A_YH112W.pdb	-2.396536350250244	-3.6324000358581543
6q18.pdb	6q18_HL_A_YH112V.pdb	-2.1982638835906982	-4.311999797821045
6q18.pdb	6q18_HL_A_YA44A.pdb	0.4045289158821106	0.20229999721050262
6q18.pdb	6q18_HL_A_YA44R.pdb	0.37954527139663696	0.04390000179409981
6q18.pdb	6q18_HL_A_YA44N.pdb	0.1230812668800354	0.24549999833106995
6q18.pdb	6q18_HL_A_YA44D.pdb	0.2262515425682068	0.053199999034404755
6q18.pdb	6q18_HL_A_YA44C.pdb	0.3584451675415039	0.17710000276565552
6q18.pdb	6q18_HL_A_YA44Q.pdb	0.21859148144721985	0.15539999306201935
6q18.pdb	6q18_HL_A_YA44E.pdb	0.047232478857040405	-0.4941999912261963
6q18.pdb	6q18_HL_A_YA44G.pdb	0.43722599744796753	0.2087000012397766
6q18.pdb	6q18_HL_A_YA44H.pdb	0.17030364274978638	0.1720999926328659
6q18.pdb	6q18_HL_A_YA44I.pdb	0.08500438928604126	0.125900000333786
6q18.pdb	6q18_HL_A_YA44L.pdb	0.13353484869003296	0.32679998874664307
6q18.pdb	6q18_HL_A_YA44K.pdb	-0.028521209955215454	0.38690000772476196
6q18.pdb	6q18_HL_A_YA44M.pdb	0.5894418954849243	0.48100000619888306
6q18.pdb	6q18_HL_A_YA44F.pdb	0.09236365556716919	0.10450000315904617
6q18.pdb	6q18_HL_A_YA44P.pdb	0.3090013265609741	0.4352000057697296
6q18.pdb	6q18_HL_A_YA44S.pdb	0.22226616740226746	0.2282000035047531
6q18.pdb	6q18_HL_A_YA44T.pdb	0.17260140180587769	0.25200000405311584
6q18.pdb	6q18_HL_A_YA44W.pdb	-0.0016093850135803223	0.40230000019073486
6q18.pdb	6q18_HL_A_YA44V.pdb	0.250188410282135	0.1899999976158142
6q18.pdb	6q18_HL_A_VA84A.pdb	-0.3076425790786743	-0.428600013256073
6q18.pdb	6q18_HL_A_VA84R.pdb	-0.40551507472991943	-0.06319999694824219
6q18.pdb	6q18_HL_A_VA84N.pdb	-0.5032370090484619	-0.32100000977516174
6q18.pdb	6q18_HL_A_VA84D.pdb	-0.5133330821990967	-0.7253000140190125
6q18.pdb	6q18_HL_A_VA84C.pdb	-0.3163532018661499	-0.33160001039505005
6q18.pdb	6q18_HL_A_VA84Q.pdb	-0.4787713885307312	-0.5306000113487244
6q18.pdb	6q18_HL_A_VA84E.pdb	-0.6313313841819763	-0.6309999823570251
6q18.pdb	6q18_HL_A_VA84G.pdb	-0.22987127304077148	-0.45989999175071716
6q18.pdb	6q18_HL_A_VA84H.pdb	-0.5820593237876892	-0.2651999890804291
6q18.pdb	6q18_HL_A_VA84I.pdb	-0.2963173985481262	-0.04650000110268593
6q18.pdb	6q18_HL_A_VA84L.pdb	-0.23123431205749512	-0.16920000314712524
6q18.pdb	6q18_HL_A_VA84K.pdb	-0.5969040393829346	0.21480000019073486
6q18.pdb	6q18_HL_A_VA84M.pdb	0.19110798835754395	0.4433000087738037
6q18.pdb	6q18_HL_A_VA84F.pdb	0.27771979570388794	0.6310999989509583
6q18.pdb	6q18_HL_A_VA84P.pdb	-0.12231758236885071	0.9261000156402588
6q18.pdb	6q18_HL_A_VA84S.pdb	-0.5180283784866333	-0.2515999972820282
6q18.pdb	6q18_HL_A_VA84T.pdb	-0.5130831003189087	-0.45820000767707825
6q18.pdb	6q18_HL_A_VA84W.pdb	-0.45295968651771545	-0.2612999975681305
6q18.pdb	6q18_HL_A_VA84Y.pdb	0.5602753758430481	1.8013999462127686
6q18.pdb	6q18_HL_A_TA85A.pdb	0.27899742126464844	0.26649999618530273
6q18.pdb	6q18_HL_A_TA85R.pdb	-1.112114667892456	0.7940000295639038
6q18.pdb	6q18_HL_A_TA85N.pdb	-0.45760267972946167	1.0555000305175781
6q18.pdb	6q18_HL_A_TA85D.pdb	-0.5975699424743652	-1.601699948310852
6q18.pdb	6q18_HL_A_TA85C.pdb	0.09241825342178345	0.14380000531673431
6q18.pdb	6q18_HL_A_TA85Q.pdb	-1.869565725326538	-0.5152000188827515
6q18.pdb	6q18_HL_A_TA85E.pdb	-1.2652018070220947	-3.2465999126434326
6q18.pdb	6q18_HL_A_TA85G.pdb	-0.03560584783554077	0.15940000116825104
6q18.pdb	6q18_HL_A_TA85H.pdb	-0.8541964888572693	0.09640000015497208
6q18.pdb	6q18_HL_A_TA85I.pdb	-0.23100081086158752	0.9341999888420105
6q18.pdb	6q18_HL_A_TA85L.pdb	-2.742094039916992	-0.866100013256073
6q18.pdb	6q18_HL_A_TA85K.pdb	0.2044147253036499	1.226699948310852
6q18.pdb	6q18_HL_A_TA85M.pdb	0.12683060765266418	1.4917999505996704
6q18.pdb	6q18_HL_A_TA85F.pdb	-0.9888960719108582	-1.7742999792099
6q18.pdb	6q18_HL_A_TA85P.pdb	0.31458860635757446	0.4975999891757965
6q18.pdb	6q18_HL_A_TA85S.pdb	-0.07048970460891724	-0.00930000003427267
6q18.pdb	6q18_HL_A_TA85W.pdb	-3.8337748050689697	-3.842099905014038
6q18.pdb	6q18_HL_A_TA85Y.pdb	-2.86706280708313	-1.0729000568389893
6q18.pdb	6q18_HL_A_TA85V.pdb	0.01281176507472992	0.42399999499320984
6q18.pdb	6q18_HL_A_AA86R.pdb	0.19977182149887085	0.930400013923645
6q18.pdb	6q18_HL_A_AA86N.pdb	-0.5404879450798035	0.2621999979019165
6q18.pdb	6q18_HL_A_AA86D.pdb	-0.5722649097442627	-1.2446999549865723
6q18.pdb	6q18_HL_A_AA86C.pdb	-0.0400899201631546	0.45809999108314514
6q18.pdb	6q18_HL_A_AA86Q.pdb	0.10224580764770508	0.9416000247001648
6q18.pdb	6q18_HL_A_AA86E.pdb	-0.7134658098220825	-0.001500000013038516
6q18.pdb	6q18_HL_A_AA86G.pdb	-0.38416600227355957	0.1737000048160553
6q18.pdb	6q18_HL_A_AA86H.pdb	-0.478665828704834	0.5813999772071838
6q18.pdb	6q18_HL_A_AA86I.pdb	-0.011256873607635498	0.35440000891685486
6q18.pdb	6q18_HL_A_AA86L.pdb	-0.28917306661605835	0.16459999978542328
6q18.pdb	6q18_HL_A_AA86K.pdb	-0.18161971867084503	0.05660000070929527
6q18.pdb	6q18_HL_A_AA86M.pdb	0.10676196217536926	0.5857999920845032
6q18.pdb	6q18_HL_A_AA86F.pdb	0.27793747186660767	0.7889999747276306
6q18.pdb	6q18_HL_A_AA86P.pdb	0.055734604597091675	0.5565000176429749
6q18.pdb	6q18_HL_A_AA86S.pdb	-0.32506850361824036	0.358599990606308
6q18.pdb	6q18_HL_A_AA86T.pdb	-0.5283344984054565	-0.06729999929666519
6q18.pdb	6q18_HL_A_AA86W.pdb	-0.4037872552871704	-0.007300000172108412
6q18.pdb	6q18_HL_A_AA86Y.pdb	-0.09780813753604889	0.026100000366568565
6q18.pdb	6q18_HL_A_AA86V.pdb	0.09370985627174377	0.23680000007152557
6q18.pdb	6q18_HL_A_SA94A.pdb	-0.4951532483100891	-0.30250000953674316
6q18.pdb	6q18_HL_A_SA94R.pdb	-0.9018165469169617	-0.826200008392334
6q18.pdb	6q18_HL_A_SA94N.pdb	-0.6220904588699341	-0.6489999890327454
6q18.pdb	6q18_HL_A_SA94D.pdb	-0.6282519698143005	-1.7877999544143677
6q18.pdb	6q18_HL_A_SA94C.pdb	-0.4500214159488678	-0.29109999537467957
6q18.pdb	6q18_HL_A_SA94Q.pdb	-0.5095040202140808	-0.7802000045776367
6q18.pdb	6q18_HL_A_SA94E.pdb	-0.9666283130645752	-1.7868000268936157
6q18.pdb	6q18_HL_A_SA94G.pdb	-0.6144466996192932	-0.6050999760627747
6q18.pdb	6q18_HL_A_SA94H.pdb	-0.5415441989898682	-0.4083999991416931
6q18.pdb	6q18_HL_A_SA94I.pdb	-0.4541679918766022	-0.24799999594688416
6q18.pdb	6q18_HL_A_SA94L.pdb	-0.16539202630519867	-0.054499998688697815
6q18.pdb	6q18_HL_A_SA94K.pdb	-1.0702970027923584	-0.7221999764442444
6q18.pdb	6q18_HL_A_SA94M.pdb	-0.26674002408981323	-0.15629999339580536
6q18.pdb	6q18_HL_A_SA94F.pdb	-0.0721929520368576	0.4072999954223633
6q18.pdb	6q18_HL_A_SA94P.pdb	-0.3128555715084076	-0.2973000109195709
6q18.pdb	6q18_HL_A_SA94T.pdb	-0.6144171953201294	-0.4196999967098236
6q18.pdb	6q18_HL_A_SA94W.pdb	-0.47881466150283813	-0.1941000074148178
6q18.pdb	6q18_HL_A_SA94Y.pdb	-0.04397651553153992	0.33709999918937683
6q18.pdb	6q18_HL_A_SA94V.pdb	-0.4344278573989868	-0.03920000046491623
6q18.pdb	6q18_HL_A_WA102A.pdb	-0.813730001449585	-2.3519999980926514
6q18.pdb	6q18_HL_A_WA102R.pdb	-1.3781137466430664	-1.628000020980835
6q18.pdb	6q18_HL_A_WA102N.pdb	-1.0799890756607056	-2.095900058746338
6q18.pdb	6q18_HL_A_WA102D.pdb	-1.1150314807891846	-2.3749001026153564
6q18.pdb	6q18_HL_A_WA102C.pdb	-0.9636420607566833	-1.9474999904632568
6q18.pdb	6q18_HL_A_WA102Q.pdb	-1.1628150939941406	-1.9443999528884888
6q18.pdb	6q18_HL_A_WA102E.pdb	-1.1592469215393066	-2.3303000926971436
6q18.pdb	6q18_HL_A_WA102G.pdb	-0.8616018891334534	-2.3278000354766846
6q18.pdb	6q18_HL_A_WA102H.pdb	-1.037290096282959	-1.6017999649047852
6q18.pdb	6q18_HL_A_WA102I.pdb	-1.180420994758606	-1.55239999294281
6q18.pdb	6q18_HL_A_WA102L.pdb	-0.6995242834091187	-1.264299988746643
6q18.pdb	6q18_HL_A_WA102K.pdb	-1.1434705257415771	-1.7828999757766724
6q18.pdb	6q18_HL_A_WA102M.pdb	-0.6656336784362793	-1.0023000240325928
6q18.pdb	6q18_HL_A_WA102F.pdb	-1.4815552234649658	-1.347100019454956
6q18.pdb	6q18_HL_A_WA102P.pdb	-1.0676995515823364	-2.247299909591675
6q18.pdb	6q18_HL_A_WA102S.pdb	-1.146329402923584	-2.352400064468384
6q18.pdb	6q18_HL_A_WA102T.pdb	-1.146031141281128	-1.874500036239624
6q18.pdb	6q18_HL_A_WA102Y.pdb	-0.9597225785255432	-1.3371000289916992
6q18.pdb	6q18_HL_A_WA102V.pdb	-0.9269824624061584	-1.5497000217437744
6q18.pdb	6q18_HL_A_TA104A.pdb	-0.4720606505870819	-0.8460999727249146
6q18.pdb	6q18_HL_A_TA104R.pdb	-1.7423644065856934	-0.9646999835968018
6q18.pdb	6q18_HL_A_TA104N.pdb	-0.64323890209198	-0.9829000234603882
6q18.pdb	6q18_HL_A_TA104D.pdb	-0.8578597903251648	-1.7174999713897705
6q18.pdb	6q18_HL_A_TA104C.pdb	-0.5012709498405457	-0.7200999855995178
6q18.pdb	6q18_HL_A_TA104Q.pdb	-0.8547147512435913	-1.198099970817566
6q18.pdb	6q18_HL_A_TA104E.pdb	-0.9162967801094055	-1.9855999946594238
6q18.pdb	6q18_HL_A_TA104G.pdb	-0.496001273393631	-1.1629999876022339
6q18.pdb	6q18_HL_A_TA104H.pdb	-2.109006881713867	-2.211199998855591
6q18.pdb	6q18_HL_A_TA104I.pdb	-0.296225368976593	-0.2393999993801117
6q18.pdb	6q18_HL_A_TA104L.pdb	-0.5872830748558044	-1.5541000366210938
6q18.pdb	6q18_HL_A_TA104K.pdb	-0.8710772395133972	-0.45730000734329224
6q18.pdb	6q18_HL_A_TA104M.pdb	-0.9657039642333984	-0.9301000237464905
6q18.pdb	6q18_HL_A_TA104F.pdb	-0.5596826076507568	-0.9689000248908997
6q18.pdb	6q18_HL_A_TA104P.pdb	-0.36410844326019287	-0.7576000094413757
6q18.pdb	6q18_HL_A_TA104S.pdb	-0.7582497000694275	-1.107699990272522
6q18.pdb	6q18_HL_A_TA104W.pdb	-3.327847957611084	-4.0767998695373535
6q18.pdb	6q18_HL_A_TA104Y.pdb	-0.7078471183776855	-1.375
6q18.pdb	6q18_HL_A_TA104V.pdb	-0.5326582193374634	-0.15569999814033508
6q18.pdb	6q18_HL_A_EA105A.pdb	-0.5816517472267151	-2.603600025177002
6q18.pdb	6q18_HL_A_EA105R.pdb	-2.3351974487304688	-5.088500022888184
6q18.pdb	6q18_HL_A_EA105N.pdb	-0.36587315797805786	-1.8758000135421753
6q18.pdb	6q18_HL_A_EA105D.pdb	-0.05234834551811218	-0.6913999915122986
6q18.pdb	6q18_HL_A_EA105C.pdb	-0.3096778094768524	-2.2067999839782715
6q18.pdb	6q18_HL_A_EA105Q.pdb	-0.5126442909240723	-2.6117000579833984
6q18.pdb	6q18_HL_A_EA105G.pdb	-0.5609140992164612	-2.7627999782562256
6q18.pdb	6q18_HL_A_EA105H.pdb	-4.14205265045166	-6.157599925994873
6q18.pdb	6q18_HL_A_EA105I.pdb	-0.6819484233856201	-1.7943999767303467
6q18.pdb	6q18_HL_A_EA105L.pdb	-1.2112007141113281	-3.4082999229431152
6q18.pdb	6q18_HL_A_EA105K.pdb	-2.2186453342437744	-5.2835001945495605
6q18.pdb	6q18_HL_A_EA105M.pdb	-1.3631300926208496	-2.545300006866455
6q18.pdb	6q18_HL_A_EA105F.pdb	-2.802610397338867	-6.259200096130371
6q18.pdb	6q18_HL_A_EA105P.pdb	-2.1120645999908447	-4.113100051879883
6q18.pdb	6q18_HL_A_EA105S.pdb	-0.8830628395080566	-2.7054998874664307
6q18.pdb	6q18_HL_A_EA105T.pdb	-0.6973104476928711	-2.710900068283081
6q18.pdb	6q18_HL_A_EA105W.pdb	-4.847646236419678	-8.369799613952637
6q18.pdb	6q18_HL_A_EA105Y.pdb	-4.622128963470459	-6.556600093841553
6q18.pdb	6q18_HL_A_EA105V.pdb	-0.5328854918479919	-2.069000005722046
6q18.pdb	6q18_HL_A_NA107A.pdb	-0.05275803804397583	0.16329999268054962
6q18.pdb	6q18_HL_A_NA107R.pdb	-0.3196466863155365	-0.4366999864578247
6q18.pdb	6q18_HL_A_NA107D.pdb	-0.3364003300666809	-0.12300000339746475
6q18.pdb	6q18_HL_A_NA107C.pdb	-0.10010994970798492	0.11060000211000443
6q18.pdb	6q18_HL_A_NA107Q.pdb	-0.08596408367156982	0.23409999907016754
6q18.pdb	6q18_HL_A_NA107E.pdb	-0.37707436084747314	-0.15719999372959137
6q18.pdb	6q18_HL_A_NA107G.pdb	0.017613977193832397	0.38260000944137573
6q18.pdb	6q18_HL_A_NA107H.pdb	-0.27237120270729065	-0.28760001063346863
6q18.pdb	6q18_HL_A_NA107I.pdb	-0.5794418454170227	0.671999990940094
6q18.pdb	6q18_HL_A_NA107L.pdb	0.22835013270378113	0.4803999960422516
6q18.pdb	6q18_HL_A_NA107K.pdb	-0.29090672731399536	0.15919999778270721
6q18.pdb	6q18_HL_A_NA107M.pdb	0.1265043318271637	0.5001999735832214
6q18.pdb	6q18_HL_A_NA107F.pdb	-0.48562735319137573	-0.01889999955892563
6q18.pdb	6q18_HL_A_NA107P.pdb	-0.5453102588653564	1.006500005722046
6q18.pdb	6q18_HL_A_NA107S.pdb	-0.2527868151664734	-0.07519999891519547
6q18.pdb	6q18_HL_A_NA107T.pdb	-0.4253445267677307	-0.38999998569488525
6q18.pdb	6q18_HL_A_NA107W.pdb	-0.34580039978027344	-0.06949999928474426
6q18.pdb	6q18_HL_A_NA107Y.pdb	-0.5899703502655029	-0.15690000355243683
6q18.pdb	6q18_HL_A_NA107V.pdb	-0.40693992376327515	-0.3111000061035156
6q18.pdb	6q18_HL_A_GA108A.pdb	-6.288596153259277	-4.842800140380859
6q18.pdb	6q18_HL_A_GA108R.pdb	-28.987133026123047	-23.503019332885742
6q18.pdb	6q18_HL_A_GA108N.pdb	-18.018508911132812	-15.880880355834961
6q18.pdb	6q18_HL_A_GA108D.pdb	-15.838323593139648	-15.407529830932617
6q18.pdb	6q18_HL_A_GA108C.pdb	-9.207568168640137	-9.214099884033203
6q18.pdb	6q18_HL_A_GA108Q.pdb	-6.85728120803833	-9.747599601745605
6q18.pdb	6q18_HL_A_GA108E.pdb	-16.6249942779541	-17.374849319458008
6q18.pdb	6q18_HL_A_GA108H.pdb	-21.445505142211914	-22.23834991455078
6q18.pdb	6q18_HL_A_GA108I.pdb	-7.642830848693848	-7.717800140380859
6q18.pdb	6q18_HL_A_GA108L.pdb	-14.905421257019043	-12.343600273132324
6q18.pdb	6q18_HL_A_GA108K.pdb	-20.791889190673828	-18.254539489746094
6q18.pdb	6q18_HL_A_GA108M.pdb	-5.647837162017822	-4.974699974060059
6q18.pdb	6q18_HL_A_GA108F.pdb	-25.232303619384766	-20.91250991821289
6q18.pdb	6q18_HL_A_GA108P.pdb	-16.646055221557617	-13.808300018310547
6q18.pdb	6q18_HL_A_GA108S.pdb	-8.464725494384766	-10.185600280761719
6q18.pdb	6q18_HL_A_GA108T.pdb	-15.300683975219727	-14.105899810791016
6q18.pdb	6q18_HL_A_GA108W.pdb	-28.301393508911133	-23.840410232543945
6q18.pdb	6q18_HL_A_GA108Y.pdb	-16.829879760742188	-12.38479995727539
6q18.pdb	6q18_HL_A_GA108V.pdb	-6.703150749206543	-5.345399856567383
6q18.pdb	6q18_HL_A_LA109A.pdb	-0.5323295593261719	-0.6126999855041504
6q18.pdb	6q18_HL_A_LA109R.pdb	-0.6122322082519531	-0.7096999883651733
6q18.pdb	6q18_HL_A_LA109N.pdb	-0.685038685798645	-0.27079999446868896
6q18.pdb	6q18_HL_A_LA109D.pdb	-0.4503917694091797	-0.6886000037193298
6q18.pdb	6q18_HL_A_LA109C.pdb	-0.5102282762527466	-0.6462000012397766
6q18.pdb	6q18_HL_A_LA109Q.pdb	-0.6063641309738159	-0.6876999735832214
6q18.pdb	6q18_HL_A_LA109E.pdb	-0.6510772109031677	-0.6682999730110168
6q18.pdb	6q18_HL_A_LA109G.pdb	-0.5002340078353882	-0.6100999712944031
6q18.pdb	6q18_HL_A_LA109H.pdb	-0.6517859697341919	-0.7468000054359436
6q18.pdb	6q18_HL_A_LA109I.pdb	-0.3975219130516052	-0.32899999618530273
6q18.pdb	6q18_HL_A_LA109K.pdb	-0.6414313912391663	-0.6793000102043152
6q18.pdb	6q18_HL_A_LA109M.pdb	-0.29802799224853516	-0.6344000101089478
6q18.pdb	6q18_HL_A_LA109F.pdb	-0.5426660180091858	-0.7224000096321106
6q18.pdb	6q18_HL_A_LA109P.pdb	-0.3930175006389618	-1.4735000133514404
6q18.pdb	6q18_HL_A_LA109S.pdb	-0.8263861536979675	-0.5618000030517578
6q18.pdb	6q18_HL_A_LA109T.pdb	-0.82149738073349	-0.33390000462532043
6q18.pdb	6q18_HL_A_LA109W.pdb	-0.5431802272796631	-0.7479000091552734
6q18.pdb	6q18_HL_A_LA109Y.pdb	-0.6231250762939453	-0.6789000034332275
6q18.pdb	6q18_HL_A_LA109V.pdb	-0.4123081564903259	-0.462799996137619
6q18.pdb	6q18_HL_A_HA132A.pdb	-0.4022485017776489	-0.8784000277519226
6q18.pdb	6q18_HL_A_HA132R.pdb	0.1696491241455078	-2.1849000453948975
6q18.pdb	6q18_HL_A_HA132N.pdb	-0.17026662826538086	-0.9144999980926514
6q18.pdb	6q18_HL_A_HA132D.pdb	-0.49668607115745544	-1.0835000276565552
6q18.pdb	6q18_HL_A_HA132C.pdb	-0.26596683263778687	-0.8677999973297119
6q18.pdb	6q18_HL_A_HA132Q.pdb	-0.13337789475917816	-0.9197999835014343
6q18.pdb	6q18_HL_A_HA132E.pdb	-0.5937719345092773	-1.4020999670028687
6q18.pdb	6q18_HL_A_HA132G.pdb	-0.10619491338729858	-0.8884999752044678
6q18.pdb	6q18_HL_A_HA132I.pdb	-0.5010901689529419	-0.8400999903678894
6q18.pdb	6q18_HL_A_HA132L.pdb	-0.44750070571899414	-1.0360000133514404
6q18.pdb	6q18_HL_A_HA132K.pdb	-1.5863783359527588	-2.3993000984191895
6q18.pdb	6q18_HL_A_HA132M.pdb	-0.3464553952217102	-0.9164999723434448
6q18.pdb	6q18_HL_A_HA132F.pdb	-2.355095148086548	-2.6226999759674072
6q18.pdb	6q18_HL_A_HA132P.pdb	-0.49889594316482544	-0.8871999979019165
6q18.pdb	6q18_HL_A_HA132S.pdb	-0.42399007081985474	-0.8921999931335449
6q18.pdb	6q18_HL_A_HA132T.pdb	-0.4372062683105469	-0.8446999788284302
6q18.pdb	6q18_HL_A_HA132W.pdb	-5.5860595703125	-5.957499980926514
6q18.pdb	6q18_HL_A_HA132Y.pdb	-6.9192609786987305	-6.7393999099731445
6q18.pdb	6q18_HL_A_HA132V.pdb	-0.30272695422172546	-0.8148999810218811
6q18.pdb	6q18_HL_A_PA134A.pdb	-0.3717730939388275	0.27639999985694885
6q18.pdb	6q18_HL_A_PA134R.pdb	-18.228103637695312	-10.343199729919434
6q18.pdb	6q18_HL_A_PA134N.pdb	-0.42064914107322693	-0.5612999796867371
6q18.pdb	6q18_HL_A_PA134D.pdb	-1.1960906982421875	-1.3032000064849854
6q18.pdb	6q18_HL_A_PA134C.pdb	-0.2951372265815735	-0.15279999375343323
6q18.pdb	6q18_HL_A_PA134Q.pdb	-3.4596519470214844	-2.4727001190185547
6q18.pdb	6q18_HL_A_PA134E.pdb	-1.4248342514038086	-1.86080002784729
6q18.pdb	6q18_HL_A_PA134G.pdb	-0.4814477562904358	0.07039999961853027
6q18.pdb	6q18_HL_A_PA134H.pdb	-5.995956897735596	-4.436500072479248
6q18.pdb	6q18_HL_A_PA134I.pdb	-1.26182222366333	-0.24529999494552612
6q18.pdb	6q18_HL_A_PA134L.pdb	-0.7969968914985657	-0.14010000228881836
6q18.pdb	6q18_HL_A_PA134K.pdb	-3.492086887359619	-1.0595999956130981
6q18.pdb	6q18_HL_A_PA134M.pdb	-3.261117696762085	-2.0994999408721924
6q18.pdb	6q18_HL_A_PA134F.pdb	-9.611101150512695	-4.985199928283691
6q18.pdb	6q18_HL_A_PA134S.pdb	-0.8658735752105713	0.0722000002861023
6q18.pdb	6q18_HL_A_PA134T.pdb	-0.40685978531837463	-0.010099999606609344
6q18.pdb	6q18_HL_A_PA134W.pdb	-8.074509620666504	-8.531800270080566
6q18.pdb	6q18_HL_A_PA134Y.pdb	-12.784445762634277	-9.3681001663208
6q18.pdb	6q18_HL_A_PA134V.pdb	-0.23218977451324463	-0.008299999870359898
6q18.pdb	6q18_HL_A_SA135A.pdb	-0.5483976602554321	-0.9307000041007996
6q18.pdb	6q18_HL_A_SA135R.pdb	-1.1983668804168701	-1.7330000400543213
6q18.pdb	6q18_HL_A_SA135N.pdb	-0.6838290691375732	-2.1617000102996826
6q18.pdb	6q18_HL_A_SA135D.pdb	-0.7376762628555298	-2.023900032043457
6q18.pdb	6q18_HL_A_SA135C.pdb	-0.478460431098938	-1.1532000303268433
6q18.pdb	6q18_HL_A_SA135Q.pdb	-0.5329782962799072	-1.809000015258789
6q18.pdb	6q18_HL_A_SA135E.pdb	-0.9402140378952026	-3.3257999420166016
6q18.pdb	6q18_HL_A_SA135G.pdb	-0.4498029947280884	-1.2860000133514404
6q18.pdb	6q18_HL_A_SA135H.pdb	-0.8004817366600037	-1.3935999870300293
6q18.pdb	6q18_HL_A_SA135I.pdb	-0.7216088771820068	-1.4146000146865845
6q18.pdb	6q18_HL_A_SA135L.pdb	-0.3454124927520752	-2.2379000186920166
6q18.pdb	6q18_HL_A_SA135K.pdb	-2.048619508743286	-2.8457000255584717
6q18.pdb	6q18_HL_A_SA135M.pdb	-0.4638044238090515	-1.090499997138977
6q18.pdb	6q18_HL_A_SA135F.pdb	-1.398432970046997	-2.504699945449829
6q18.pdb	6q18_HL_A_SA135P.pdb	-3.6405282020568848	-5.144499778747559
6q18.pdb	6q18_HL_A_SA135T.pdb	-0.5122283697128296	-1.317199945449829
6q18.pdb	6q18_HL_A_SA135W.pdb	-6.669593334197998	-5.638999938964844
6q18.pdb	6q18_HL_A_SA135Y.pdb	-19.208642959594727	-15.59080982208252
6q18.pdb	6q18_HL_A_SA135V.pdb	-0.5022150874137878	-1.0117000341415405
6q18.pdb	6q18_HL_A_NA136A.pdb	-1.222414493560791	0.8539999723434448
6q18.pdb	6q18_HL_A_NA136R.pdb	-1.0490766763687134	0.30730000138282776
6q18.pdb	6q18_HL_A_NA136D.pdb	-1.4798095226287842	-0.7317000031471252
6q18.pdb	6q18_HL_A_NA136C.pdb	-0.13547661900520325	-0.22269999980926514
6q18.pdb	6q18_HL_A_NA136Q.pdb	-1.3812363147735596	-0.41990000009536743
6q18.pdb	6q18_HL_A_NA136E.pdb	-1.354882001876831	-0.5428000092506409
6q18.pdb	6q18_HL_A_NA136G.pdb	-1.2215608358383179	-0.839900016784668
6q18.pdb	6q18_HL_A_NA136H.pdb	-1.3432245254516602	-0.5685999989509583
6q18.pdb	6q18_HL_A_NA136I.pdb	-1.0128393173217773	-0.16369999945163727
6q18.pdb	6q18_HL_A_NA136L.pdb	-1.117267370223999	-0.5856999754905701
6q18.pdb	6q18_HL_A_NA136K.pdb	-0.33531585335731506	0.3449000120162964
6q18.pdb	6q18_HL_A_NA136M.pdb	-0.5748429894447327	0.8223000168800354
6q18.pdb	6q18_HL_A_NA136F.pdb	-1.2431459426879883	0.1615999937057495
6q18.pdb	6q18_HL_A_NA136P.pdb	-0.7005681991577148	0.22540000081062317
6q18.pdb	6q18_HL_A_NA136S.pdb	-1.4564423561096191	-0.08669999986886978
6q18.pdb	6q18_HL_A_NA136T.pdb	-1.3669829368591309	-0.23669999837875366
6q18.pdb	6q18_HL_A_NA136W.pdb	-1.239938735961914	0.05429999902844429
6q18.pdb	6q18_HL_A_NA136Y.pdb	-1.3173024654388428	-0.34040001034736633
6q18.pdb	6q18_HL_A_NA136V.pdb	-1.0341283082962036	0.6485999822616577
6q18.pdb	6q18_HL_A_RA138A.pdb	-0.7070944905281067	-1.434999942779541
6q18.pdb	6q18_HL_A_RA138N.pdb	-0.8692628145217896	-1.0440000295639038
6q18.pdb	6q18_HL_A_RA138D.pdb	-0.9428333044052124	-1.1081000566482544
6q18.pdb	6q18_HL_A_RA138C.pdb	-0.7769090533256531	-1.2630000114440918
6q18.pdb	6q18_HL_A_RA138Q.pdb	-0.6986299157142639	-0.7840999960899353
6q18.pdb	6q18_HL_A_RA138E.pdb	-0.9366133809089661	-1.4457000494003296
6q18.pdb	6q18_HL_A_RA138G.pdb	-0.7355949878692627	-1.5456000566482544
6q18.pdb	6q18_HL_A_RA138H.pdb	-0.6318275928497314	-0.4415000081062317
6q18.pdb	6q18_HL_A_RA138I.pdb	-0.7119858264923096	-1.1024999618530273
6q18.pdb	6q18_HL_A_RA138L.pdb	-0.6875730752944946	-1.1016000509262085
6q18.pdb	6q18_HL_A_RA138K.pdb	-0.8524020314216614	-1.4120999574661255
6q18.pdb	6q18_HL_A_RA138M.pdb	-0.5487686991691589	-0.032999999821186066
6q18.pdb	6q18_HL_A_RA138F.pdb	-0.26412200927734375	0.914900004863739
6q18.pdb	6q18_HL_A_RA138P.pdb	-0.7992715239524841	-1.8767000436782837
6q18.pdb	6q18_HL_A_RA138S.pdb	-0.9947614073753357	-1.4264999628067017
6q18.pdb	6q18_HL_A_RA138T.pdb	-0.9466089606285095	-1.2670999765396118
6q18.pdb	6q18_HL_A_RA138W.pdb	-1.0056982040405273	-1.7920000553131104
6q18.pdb	6q18_HL_A_RA138Y.pdb	0.7610664963722229	2.456700086593628
6q18.pdb	6q18_HL_A_RA138V.pdb	-0.6274391412734985	-1.0951000452041626
6q18.pdb	6q18_HL_A_DA139A.pdb	-2.479323148727417	-4.578700065612793
6q18.pdb	6q18_HL_A_DA139R.pdb	-7.583552837371826	-9.822099685668945
6q18.pdb	6q18_HL_A_DA139N.pdb	-4.8346848487854	-8.703100204467773
6q18.pdb	6q18_HL_A_DA139C.pdb	-1.9247100353240967	-4.579999923706055
6q18.pdb	6q18_HL_A_DA139Q.pdb	-11.027281761169434	-10.8927001953125
6q18.pdb	6q18_HL_A_DA139E.pdb	-2.635838031768799	-6.981100082397461
6q18.pdb	6q18_HL_A_DA139G.pdb	-2.3793492317199707	-4.802599906921387
6q18.pdb	6q18_HL_A_DA139H.pdb	-12.96384334564209	-13.518400192260742
6q18.pdb	6q18_HL_A_DA139I.pdb	-3.102086305618286	-5.0630998611450195
6q18.pdb	6q18_HL_A_DA139L.pdb	-6.4585862159729	-8.007800102233887
6q18.pdb	6q18_HL_A_DA139K.pdb	-4.402109622955322	-6.040500164031982
6q18.pdb	6q18_HL_A_DA139M.pdb	-3.4284918308258057	-7.269199848175049
6q18.pdb	6q18_HL_A_DA139F.pdb	-11.118484497070312	-8.29539966583252
6q18.pdb	6q18_HL_A_DA139P.pdb	-2.316291332244873	-3.920799970626831
6q18.pdb	6q18_HL_A_DA139S.pdb	-2.5571248531341553	-4.646699905395508
6q18.pdb	6q18_HL_A_DA139T.pdb	-2.820127248764038	-3.7783000469207764
6q18.pdb	6q18_HL_A_DA139W.pdb	-18.818946838378906	-20.248899459838867
6q18.pdb	6q18_HL_A_DA139Y.pdb	-23.047119140625	-19.266759872436523
6q18.pdb	6q18_HL_A_DA139V.pdb	-2.360792875289917	-3.34879994392395
6q18.pdb	6q18_HL_A_RA141A.pdb	-0.47896522283554077	-1.3101999759674072
6q18.pdb	6q18_HL_A_RA141N.pdb	-0.8284723162651062	-1.356600046157837
6q18.pdb	6q18_HL_A_RA141D.pdb	-0.93037348985672	-3.2630999088287354
6q18.pdb	6q18_HL_A_RA141C.pdb	-0.5390077829360962	-1.377500057220459
6q18.pdb	6q18_HL_A_RA141Q.pdb	-0.7712645530700684	-1.6483999490737915
6q18.pdb	6q18_HL_A_RA141E.pdb	-0.7914429306983948	-1.719099998474121
6q18.pdb	6q18_HL_A_RA141G.pdb	-0.44475099444389343	-1.3624999523162842
6q18.pdb	6q18_HL_A_RA141H.pdb	-0.6753823757171631	-1.5312000513076782
6q18.pdb	6q18_HL_A_RA141I.pdb	-0.47246676683425903	-2.2330000400543213
6q18.pdb	6q18_HL_A_RA141L.pdb	-0.5636606216430664	-1.478600025177002
6q18.pdb	6q18_HL_A_RA141K.pdb	-0.4684944450855255	-0.6248999834060669
6q18.pdb	6q18_HL_A_RA141M.pdb	-0.5745789408683777	-1.1382999420166016
6q18.pdb	6q18_HL_A_RA141F.pdb	0.09229415655136108	-0.7139999866485596
6q18.pdb	6q18_HL_A_RA141P.pdb	-0.7849249243736267	-1.416100025177002
6q18.pdb	6q18_HL_A_RA141S.pdb	-0.6805195212364197	-1.4536000490188599
6q18.pdb	6q18_HL_A_RA141T.pdb	-0.635532021522522	-2.5220999717712402
6q18.pdb	6q18_HL_A_RA141W.pdb	-0.9333615899085999	-1.6138999462127686
6q18.pdb	6q18_HL_A_RA141Y.pdb	0.16779765486717224	-1.0485999584197998
6q18.pdb	6q18_HL_A_RA141V.pdb	-0.44665393233299255	-2.234499931335449
6q18.pdb	6q18_HL_A_AA142R.pdb	-1.630126714706421	-3.0035998821258545
6q18.pdb	6q18_HL_A_AA142N.pdb	-2.5468218326568604	-3.3447000980377197
6q18.pdb	6q18_HL_A_AA142D.pdb	-2.5136892795562744	-1.4805999994277954
6q18.pdb	6q18_HL_A_AA142C.pdb	-2.2570812702178955	-1.023900032043457
6q18.pdb	6q18_HL_A_AA142Q.pdb	-1.492461919784546	-0.6840999722480774
6q18.pdb	6q18_HL_A_AA142E.pdb	-1.5671210289001465	1.3687000274658203
6q18.pdb	6q18_HL_A_AA142G.pdb	-0.20843318104743958	-0.9315000176429749
6q18.pdb	6q18_HL_A_AA142H.pdb	-15.376237869262695	-10.617300033569336
6q18.pdb	6q18_HL_A_AA142I.pdb	-3.731808662414551	-0.7511000037193298
6q18.pdb	6q18_HL_A_AA142L.pdb	-2.718700885772705	-0.3465000092983246
6q18.pdb	6q18_HL_A_AA142K.pdb	-1.4119226932525635	-2.000999927520752
6q18.pdb	6q18_HL_A_AA142M.pdb	-0.46198809146881104	0.7055000066757202
6q18.pdb	6q18_HL_A_AA142F.pdb	-4.52847957611084	-1.4544999599456787
6q18.pdb	6q18_HL_A_AA142P.pdb	-0.8392667174339294	-1.0530999898910522
6q18.pdb	6q18_HL_A_AA142S.pdb	-0.06235818564891815	-0.8486999869346619
6q18.pdb	6q18_HL_A_AA142T.pdb	-1.759260654449463	-0.2379000037908554
6q18.pdb	6q18_HL_A_AA142W.pdb	-4.6471686363220215	-9.754199981689453
6q18.pdb	6q18_HL_A_AA142Y.pdb	-4.694407939910889	-2.3912999629974365
6q18.pdb	6q18_HL_A_AA142V.pdb	-3.237480640411377	-0.7408999800682068
6q18.pdb	6q18_HL_A_IA143A.pdb	-0.5721487998962402	-1.544600009918213
6q18.pdb	6q18_HL_A_IA143R.pdb	-3.71814227104187	-4.533899784088135
6q18.pdb	6q18_HL_A_IA143N.pdb	-0.8139548897743225	-1.9979000091552734
6q18.pdb	6q18_HL_A_IA143D.pdb	-1.0640742778778076	-2.872999906539917
6q18.pdb	6q18_HL_A_IA143C.pdb	0.024014174938201904	0.19519999623298645
6q18.pdb	6q18_HL_A_IA143Q.pdb	-0.8000814914703369	-1.5413000583648682
6q18.pdb	6q18_HL_A_IA143E.pdb	-1.576974868774414	-2.977400064468384
6q18.pdb	6q18_HL_A_IA143G.pdb	-0.5851573348045349	-2.4349000453948975
6q18.pdb	6q18_HL_A_IA143H.pdb	-1.2302427291870117	-2.3629000186920166
6q18.pdb	6q18_HL_A_IA143L.pdb	-1.1909393072128296	-1.1792000532150269
6q18.pdb	6q18_HL_A_IA143K.pdb	-3.4737906455993652	-3.045300006866455
6q18.pdb	6q18_HL_A_IA143M.pdb	-0.9256946444511414	-1.0907000303268433
6q18.pdb	6q18_HL_A_IA143F.pdb	-4.52438497543335	-4.7993998527526855
6q18.pdb	6q18_HL_A_IA143P.pdb	-0.23776227235794067	-1.6370999813079834
6q18.pdb	6q18_HL_A_IA143S.pdb	-0.8623108267784119	-1.0403000116348267
6q18.pdb	6q18_HL_A_IA143T.pdb	-0.4901391565799713	-0.5999000072479248
6q18.pdb	6q18_HL_A_IA143W.pdb	-7.805177211761475	-9.816200256347656
6q18.pdb	6q18_HL_A_IA143Y.pdb	-3.7807319164276123	-4.112599849700928
6q18.pdb	6q18_HL_A_IA143V.pdb	-0.06426794826984406	-0.13510000705718994
6q18.pdb	6q18_HL_A_HA145A.pdb	0.019145697355270386	0.10300000011920929
6q18.pdb	6q18_HL_A_HA145R.pdb	-0.02665543556213379	0.4747999906539917
6q18.pdb	6q18_HL_A_HA145N.pdb	-1.0378528833389282	-0.08160000294446945
6q18.pdb	6q18_HL_A_HA145D.pdb	-0.02223309874534607	0.24040000140666962
6q18.pdb	6q18_HL_A_HA145C.pdb	-0.0029869377613067627	0.006899999920278788
6q18.pdb	6q18_HL_A_HA145Q.pdb	0.039897382259368896	0.6793000102043152
6q18.pdb	6q18_HL_A_HA145E.pdb	-0.3074316382408142	0.06459999829530716
6q18.pdb	6q18_HL_A_HA145G.pdb	-0.01941266655921936	0.3091000020503998
6q18.pdb	6q18_HL_A_HA145I.pdb	-0.00833304226398468	0.4749999940395355
6q18.pdb	6q18_HL_A_HA145L.pdb	-0.16463008522987366	0.7253000140190125
6q18.pdb	6q18_HL_A_HA145K.pdb	0.0880117416381836	0.6353999972343445
6q18.pdb	6q18_HL_A_HA145M.pdb	0.4398118853569031	0.4465000033378601
6q18.pdb	6q18_HL_A_HA145F.pdb	0.12613630294799805	0.8317999839782715
6q18.pdb	6q18_HL_A_HA145P.pdb	-0.23655790090560913	0.1039000004529953
6q18.pdb	6q18_HL_A_HA145S.pdb	-0.35564279556274414	-0.20260000228881836
6q18.pdb	6q18_HL_A_HA145T.pdb	-0.25087085366249084	0.3125
6q18.pdb	6q18_HL_A_HA145W.pdb	0.458404004573822	0.08349999785423279
6q18.pdb	6q18_HL_A_HA145Y.pdb	0.1403956413269043	0.5164999961853027
6q18.pdb	6q18_HL_A_HA145V.pdb	-0.06874980032444	0.10029999911785126
6q18.pdb	6q18_HL_A_GA174A.pdb	-0.24133163690567017	-0.06960000097751617
6q18.pdb	6q18_HL_A_GA174R.pdb	-0.2542833089828491	0.4065000116825104
6q18.pdb	6q18_HL_A_GA174N.pdb	-0.35662251710891724	-0.07240000367164612
6q18.pdb	6q18_HL_A_GA174D.pdb	-0.30022138357162476	-0.1542000025510788
6q18.pdb	6q18_HL_A_GA174C.pdb	-0.18268699944019318	-0.07320000231266022
6q18.pdb	6q18_HL_A_GA174Q.pdb	-0.3011372685432434	-0.0007999999797903001
6q18.pdb	6q18_HL_A_GA174E.pdb	-0.23639756441116333	-0.19020000100135803
6q18.pdb	6q18_HL_A_GA174H.pdb	-0.3392312526702881	-0.20469999313354492
6q18.pdb	6q18_HL_A_GA174I.pdb	-0.27350878715515137	-0.16359999775886536
6q18.pdb	6q18_HL_A_GA174L.pdb	-0.03383943438529968	-0.1712000072002411
6q18.pdb	6q18_HL_A_GA174K.pdb	-0.27763086557388306	0.025800000876188278
6q18.pdb	6q18_HL_A_GA174M.pdb	0.0725184977054596	0.07530000060796738
6q18.pdb	6q18_HL_A_GA174F.pdb	-0.16510775685310364	0.07410000264644623
6q18.pdb	6q18_HL_A_GA174P.pdb	-0.4748305082321167	-0.1014999970793724
6q18.pdb	6q18_HL_A_GA174S.pdb	-0.4721447229385376	-0.07020000368356705
6q18.pdb	6q18_HL_A_GA174T.pdb	-0.5021404027938843	-0.1696999967098236
6q18.pdb	6q18_HL_A_GA174W.pdb	-0.09900940954685211	-0.12520000338554382
6q18.pdb	6q18_HL_A_GA174Y.pdb	-0.24833911657333374	-0.08820000290870667
6q18.pdb	6q18_HL_A_GA174V.pdb	-0.26234161853790283	-0.15489999949932098
6q18.pdb	6q18_HL_A_QA175A.pdb	0.4251452088356018	0.1761000007390976
6q18.pdb	6q18_HL_A_QA175R.pdb	0.007258191704750061	0.38269999623298645
6q18.pdb	6q18_HL_A_QA175N.pdb	-0.09207367897033691	-0.07580000162124634
6q18.pdb	6q18_HL_A_QA175D.pdb	-0.4373399615287781	-0.34630000591278076
6q18.pdb	6q18_HL_A_QA175C.pdb	0.1932145059108734	0.05660000070929527
6q18.pdb	6q18_HL_A_QA175E.pdb	-0.18296582996845245	-0.9797999858856201
6q18.pdb	6q18_HL_A_QA175G.pdb	0.4197891354560852	-0.1574999988079071
6q18.pdb	6q18_HL_A_QA175H.pdb	-0.043372347950935364	0.11500000208616257
6q18.pdb	6q18_HL_A_QA175I.pdb	-0.01813526451587677	0.49559998512268066
6q18.pdb	6q18_HL_A_QA175L.pdb	0.18019533157348633	0.44859999418258667
6q18.pdb	6q18_HL_A_QA175K.pdb	0.003283455967903137	-0.02160000056028366
6q18.pdb	6q18_HL_A_QA175M.pdb	0.22748446464538574	0.38339999318122864
6q18.pdb	6q18_HL_A_QA175F.pdb	-0.6510038375854492	0.09700000286102295
6q18.pdb	6q18_HL_A_QA175P.pdb	0.015950798988342285	-0.14090000092983246
6q18.pdb	6q18_HL_A_QA175S.pdb	-0.16077257692813873	-0.31949999928474426
6q18.pdb	6q18_HL_A_QA175T.pdb	-0.1608492136001587	0.10830000042915344
6q18.pdb	6q18_HL_A_QA175W.pdb	0.5918927788734436	1.2598999738693237
6q18.pdb	6q18_HL_A_QA175Y.pdb	-0.5536209344863892	-0.6200000047683716
6q18.pdb	6q18_HL_A_QA175V.pdb	0.0446016788482666	0.30329999327659607
6q18.pdb	6q18_HL_A_EA176A.pdb	-0.4596708416938782	-2.154900074005127
6q18.pdb	6q18_HL_A_EA176R.pdb	-0.6902216672897339	-1.8456000089645386
6q18.pdb	6q18_HL_A_EA176N.pdb	-1.1391851902008057	-2.3289999961853027
6q18.pdb	6q18_HL_A_EA176D.pdb	-1.5480668544769287	-2.4093000888824463
6q18.pdb	6q18_HL_A_EA176C.pdb	-0.6781454682350159	-2.3921000957489014
6q18.pdb	6q18_HL_A_EA176Q.pdb	-0.3990783989429474	-1.541599988937378
6q18.pdb	6q18_HL_A_EA176G.pdb	-0.8296152353286743	-2.9883999824523926
6q18.pdb	6q18_HL_A_EA176H.pdb	-0.8866512179374695	-2.473099946975708
6q18.pdb	6q18_HL_A_EA176I.pdb	-0.4120769500732422	-1.5425000190734863
6q18.pdb	6q18_HL_A_EA176L.pdb	-0.5199416875839233	-1.7315000295639038
6q18.pdb	6q18_HL_A_EA176K.pdb	-0.5339492559432983	-2.2948999404907227
6q18.pdb	6q18_HL_A_EA176M.pdb	-0.2051517367362976	-1.3712999820709229
6q18.pdb	6q18_HL_A_EA176F.pdb	-0.42665785551071167	-1.5681999921798706
6q18.pdb	6q18_HL_A_EA176P.pdb	-2.2039287090301514	-3.9305999279022217
6q18.pdb	6q18_HL_A_EA176S.pdb	-0.8795415759086609	-2.827899932861328
6q18.pdb	6q18_HL_A_EA176T.pdb	-0.5302724838256836	-2.930000066757202
6q18.pdb	6q18_HL_A_EA176W.pdb	-1.6854219436645508	-2.0508999824523926
6q18.pdb	6q18_HL_A_EA176Y.pdb	-1.2445545196533203	-2.6491000652313232
6q18.pdb	6q18_HL_A_EA176V.pdb	-0.47263920307159424	-1.6405999660491943
6q18.pdb	6q18_HL_A_GA177A.pdb	-0.5973299741744995	-0.8801000118255615
6q18.pdb	6q18_HL_A_GA177R.pdb	-10.612372398376465	-6.064599990844727
6q18.pdb	6q18_HL_A_GA177N.pdb	-1.4610238075256348	-0.5580999851226807
6q18.pdb	6q18_HL_A_GA177D.pdb	-2.0790300369262695	-1.1007000207901
6q18.pdb	6q18_HL_A_GA177C.pdb	-1.016615390777588	-1.226099967956543
6q18.pdb	6q18_HL_A_GA177Q.pdb	-13.019518852233887	-12.217599868774414
6q18.pdb	6q18_HL_A_GA177E.pdb	-5.799997329711914	-5.336599826812744
6q18.pdb	6q18_HL_A_GA177H.pdb	-29.994579315185547	-34.86465072631836
6q18.pdb	6q18_HL_A_GA177I.pdb	-16.392148971557617	-10.740400314331055
6q18.pdb	6q18_HL_A_GA177L.pdb	-20.065513610839844	-11.390299797058105
6q18.pdb	6q18_HL_A_GA177K.pdb	-28.65086555480957	-21.557920455932617
6q18.pdb	6q18_HL_A_GA177M.pdb	-3.857342004776001	-3.7771999835968018
6q18.pdb	6q18_HL_A_GA177F.pdb	-32.47742462158203	-28.15730094909668
6q18.pdb	6q18_HL_A_GA177P.pdb	-7.55752420425415	-5.511499881744385
6q18.pdb	6q18_HL_A_GA177S.pdb	-3.4923181533813477	-2.3171000480651855
6q18.pdb	6q18_HL_A_GA177T.pdb	-0.8635784387588501	-1.6181000471115112
6q18.pdb	6q18_HL_A_GA177W.pdb	-31.00625991821289	-28.156490325927734
6q18.pdb	6q18_HL_A_GA177Y.pdb	-46.350303649902344	-34.73244094848633
6q18.pdb	6q18_HL_A_GA177V.pdb	-1.4048423767089844	-0.7483999729156494
7kf0.pdb	7kf0_AB_C_YA33A.pdb	0.5466606020927429	-0.6521999835968018
7kf0.pdb	7kf0_AB_C_YA33R.pdb	-0.6509217023849487	0.10999999940395355
7kf0.pdb	7kf0_AB_C_YA33N.pdb	0.4289996027946472	-0.6499000191688538
7kf0.pdb	7kf0_AB_C_YA33D.pdb	0.2509748935699463	-0.49559998512268066
7kf0.pdb	7kf0_AB_C_YA33C.pdb	0.5433834791183472	-0.6137999892234802
7kf0.pdb	7kf0_AB_C_YA33Q.pdb	0.19887852668762207	-0.5601000189781189
7kf0.pdb	7kf0_AB_C_YA33E.pdb	0.09561124444007874	-0.29840001463890076
7kf0.pdb	7kf0_AB_C_YA33G.pdb	0.7153268456459045	-0.7211999893188477
7kf0.pdb	7kf0_AB_C_YA33H.pdb	0.3532853126525879	-0.04270000010728836
7kf0.pdb	7kf0_AB_C_YA33I.pdb	0.5236998200416565	-0.557699978351593
7kf0.pdb	7kf0_AB_C_YA33L.pdb	0.40527862310409546	-0.4666999876499176
7kf0.pdb	7kf0_AB_C_YA33K.pdb	0.30052077770233154	0.1712000072002411
7kf0.pdb	7kf0_AB_C_YA33M.pdb	0.6026761531829834	-0.3993000090122223
7kf0.pdb	7kf0_AB_C_YA33F.pdb	0.32048487663269043	-0.1859000027179718
7kf0.pdb	7kf0_AB_C_YA33P.pdb	0.7873871922492981	-0.7419999837875366
7kf0.pdb	7kf0_AB_C_YA33S.pdb	0.2770100235939026	-0.7160000205039978
7kf0.pdb	7kf0_AB_C_YA33T.pdb	0.665398120880127	-0.7062000036239624
7kf0.pdb	7kf0_AB_C_YA33W.pdb	0.5730465650558472	0.38179999589920044
7kf0.pdb	7kf0_AB_C_YA33V.pdb	0.8786436915397644	-0.699999988079071
7kf0.pdb	7kf0_AB_C_RA50A.pdb	-0.5410327911376953	-0.8004000186920166
7kf0.pdb	7kf0_AB_C_RA50N.pdb	-0.7164461612701416	-0.828499972820282
7kf0.pdb	7kf0_AB_C_RA50D.pdb	-0.6321169137954712	-0.8888000249862671
7kf0.pdb	7kf0_AB_C_RA50C.pdb	-0.6117878556251526	-1.4348000288009644
7kf0.pdb	7kf0_AB_C_RA50Q.pdb	-0.9872055649757385	-0.9437999725341797
7kf0.pdb	7kf0_AB_C_RA50E.pdb	-0.6802428364753723	-0.9681000113487244
7kf0.pdb	7kf0_AB_C_RA50G.pdb	-0.44572827219963074	-0.8264999985694885
7kf0.pdb	7kf0_AB_C_RA50H.pdb	-0.5669621229171753	-1.3341000080108643
7kf0.pdb	7kf0_AB_C_RA50I.pdb	-0.8206011652946472	-1.4156999588012695
7kf0.pdb	7kf0_AB_C_RA50L.pdb	-0.6939334869384766	-0.5848000049591064
7kf0.pdb	7kf0_AB_C_RA50K.pdb	-0.506632924079895	-0.7010999917984009
7kf0.pdb	7kf0_AB_C_RA50M.pdb	-0.48833006620407104	-1.1476999521255493
7kf0.pdb	7kf0_AB_C_RA50F.pdb	-0.6733880639076233	-1.2121000289916992
7kf0.pdb	7kf0_AB_C_RA50P.pdb	-0.5637575387954712	-0.7957000136375427
7kf0.pdb	7kf0_AB_C_RA50S.pdb	-0.5254726409912109	-1.0561000108718872
7kf0.pdb	7kf0_AB_C_RA50T.pdb	-0.7228062152862549	-1.3355000019073486
7kf0.pdb	7kf0_AB_C_RA50W.pdb	-0.6388540267944336	-1.0061999559402466
7kf0.pdb	7kf0_AB_C_RA50Y.pdb	-0.3522288501262665	0.004100000020116568
7kf0.pdb	7kf0_AB_C_RA50V.pdb	-0.6426112055778503	-1.3353999853134155
7kf0.pdb	7kf0_AB_C_YA52A.pdb	0.1583024263381958	-0.1151999980211258
7kf0.pdb	7kf0_AB_C_YA52R.pdb	0.019789695739746094	-0.3682999908924103
7kf0.pdb	7kf0_AB_C_YA52N.pdb	-0.006030172109603882	-0.2775000035762787
7kf0.pdb	7kf0_AB_C_YA52D.pdb	0.3471621870994568	1.3077000379562378
7kf0.pdb	7kf0_AB_C_YA52C.pdb	-0.01990814507007599	0.08179999887943268
7kf0.pdb	7kf0_AB_C_YA52Q.pdb	0.5611066222190857	0.017799999564886093
7kf0.pdb	7kf0_AB_C_YA52E.pdb	0.7709639668464661	1.048799991607666
7kf0.pdb	7kf0_AB_C_YA52G.pdb	0.23983031511306763	-0.1339000016450882
7kf0.pdb	7kf0_AB_C_YA52H.pdb	-0.10339710116386414	-0.2782999873161316
7kf0.pdb	7kf0_AB_C_YA52I.pdb	-0.22713202238082886	0.5449000000953674
7kf0.pdb	7kf0_AB_C_YA52L.pdb	0.15595170855522156	0.27219998836517334
7kf0.pdb	7kf0_AB_C_YA52K.pdb	-0.6803580522537231	0.033399999141693115
7kf0.pdb	7kf0_AB_C_YA52M.pdb	0.022757500410079956	-0.00570000009611249
7kf0.pdb	7kf0_AB_C_YA52F.pdb	-0.09350208938121796	0.009200000204145908
7kf0.pdb	7kf0_AB_C_YA52P.pdb	0.12264704704284668	0.008500000461935997
7kf0.pdb	7kf0_AB_C_YA52S.pdb	-0.031629592180252075	-0.25540000200271606
7kf0.pdb	7kf0_AB_C_YA52T.pdb	0.3539170026779175	0.6779999732971191
7kf0.pdb	7kf0_AB_C_YA52W.pdb	-0.30330175161361694	-0.07259999960660934
7kf0.pdb	7kf0_AB_C_YA52V.pdb	-0.14932399988174438	0.3529999852180481
7kf0.pdb	7kf0_AB_C_YA57A.pdb	0.0954400897026062	0.040800001472234726
7kf0.pdb	7kf0_AB_C_YA57R.pdb	-0.013745099306106567	0.3158999979496002
7kf0.pdb	7kf0_AB_C_YA57N.pdb	-0.19136542081832886	-0.2085999995470047
7kf0.pdb	7kf0_AB_C_YA57D.pdb	-0.23949113488197327	-0.21940000355243683
7kf0.pdb	7kf0_AB_C_YA57C.pdb	-0.1656913161277771	-0.019200000911951065
7kf0.pdb	7kf0_AB_C_YA57Q.pdb	-0.03034988045692444	-0.10989999771118164
7kf0.pdb	7kf0_AB_C_YA57E.pdb	-0.17341989278793335	-0.06610000133514404
7kf0.pdb	7kf0_AB_C_YA57G.pdb	0.09755721688270569	-0.18039999902248383
7kf0.pdb	7kf0_AB_C_YA57H.pdb	0.06664633750915527	-0.14959999918937683
7kf0.pdb	7kf0_AB_C_YA57I.pdb	0.08331352472305298	0.29840001463890076
7kf0.pdb	7kf0_AB_C_YA57L.pdb	0.193683922290802	0.09179999679327011
7kf0.pdb	7kf0_AB_C_YA57K.pdb	0.14909642934799194	0.18320000171661377
7kf0.pdb	7kf0_AB_C_YA57M.pdb	0.3280491232872009	0.539900004863739
7kf0.pdb	7kf0_AB_C_YA57F.pdb	0.01950913667678833	0.04520000144839287
7kf0.pdb	7kf0_AB_C_YA57P.pdb	0.28626489639282227	0.07050000131130219
7kf0.pdb	7kf0_AB_C_YA57S.pdb	-0.11176087707281113	-0.18970000743865967
7kf0.pdb	7kf0_AB_C_YA57T.pdb	-0.2445245087146759	-0.195700004696846
7kf0.pdb	7kf0_AB_C_YA57W.pdb	-0.2142595648765564	-0.10189999639987946
7kf0.pdb	7kf0_AB_C_YA57V.pdb	0.13766902685165405	0.13670000433921814
7kf0.pdb	7kf0_AB_C_YA103A.pdb	-0.46386170387268066	-1.0219000577926636
7kf0.pdb	7kf0_AB_C_YA103R.pdb	-0.5914978981018066	-0.6201000213623047
7kf0.pdb	7kf0_AB_C_YA103N.pdb	-0.8369519710540771	-1.1370999813079834
7kf0.pdb	7kf0_AB_C_YA103D.pdb	-0.7875379323959351	-1.2746000289916992
7kf0.pdb	7kf0_AB_C_YA103C.pdb	-0.37060344219207764	-0.8379999995231628
7kf0.pdb	7kf0_AB_C_YA103Q.pdb	-0.6617042422294617	-0.7714999914169312
7kf0.pdb	7kf0_AB_C_YA103E.pdb	-0.6588453650474548	-0.7782999873161316
7kf0.pdb	7kf0_AB_C_YA103G.pdb	-0.4717879891395569	-1.5439000129699707
7kf0.pdb	7kf0_AB_C_YA103H.pdb	-0.5522925853729248	-0.7091000080108643
7kf0.pdb	7kf0_AB_C_YA103I.pdb	-0.06458227336406708	-0.4641999900341034
7kf0.pdb	7kf0_AB_C_YA103L.pdb	-0.1633036881685257	-0.1761000007390976
7kf0.pdb	7kf0_AB_C_YA103K.pdb	-0.5808709859848022	-0.588100016117096
7kf0.pdb	7kf0_AB_C_YA103M.pdb	-0.05430786311626434	0.27570000290870667
7kf0.pdb	7kf0_AB_C_YA103F.pdb	0.4876309633255005	0.2881999909877777
7kf0.pdb	7kf0_AB_C_YA103P.pdb	-0.8419601321220398	-1.783400058746338
7kf0.pdb	7kf0_AB_C_YA103S.pdb	-0.46987995505332947	-1.2884999513626099
7kf0.pdb	7kf0_AB_C_YA103T.pdb	-0.29531940817832947	-1.2029000520706177
7kf0.pdb	7kf0_AB_C_YA103W.pdb	-0.015518903732299805	0.32710000872612
7kf0.pdb	7kf0_AB_C_YA103V.pdb	-0.14385715126991272	-0.31459999084472656
7kf0.pdb	7kf0_AB_C_YA104A.pdb	0.09733787178993225	-0.01269999984651804
7kf0.pdb	7kf0_AB_C_YA104R.pdb	-0.26548805832862854	-0.8464000225067139
7kf0.pdb	7kf0_AB_C_YA104N.pdb	-0.019932806491851807	0.2003999948501587
7kf0.pdb	7kf0_AB_C_YA104D.pdb	-0.17146168649196625	0.36660000681877136
7kf0.pdb	7kf0_AB_C_YA104C.pdb	-0.018365710973739624	0.14069999754428864
7kf0.pdb	7kf0_AB_C_YA104Q.pdb	-0.42401957511901855	0.1851000040769577
7kf0.pdb	7kf0_AB_C_YA104E.pdb	-0.13836416602134705	0.11969999969005585
7kf0.pdb	7kf0_AB_C_YA104G.pdb	0.10838282108306885	-0.042399998754262924
7kf0.pdb	7kf0_AB_C_YA104H.pdb	-0.2861446738243103	0.07559999823570251
7kf0.pdb	7kf0_AB_C_YA104I.pdb	-0.35603687167167664	-0.5116000175476074
7kf0.pdb	7kf0_AB_C_YA104L.pdb	-0.1885809302330017	-0.36800000071525574
7kf0.pdb	7kf0_AB_C_YA104K.pdb	-0.21995311975479126	-0.6401000022888184
7kf0.pdb	7kf0_AB_C_YA104M.pdb	0.012587055563926697	-0.6337000131607056
7kf0.pdb	7kf0_AB_C_YA104F.pdb	-0.1545892059803009	-0.06790000200271606
7kf0.pdb	7kf0_AB_C_YA104P.pdb	-0.3378399908542633	-1.0145000219345093
7kf0.pdb	7kf0_AB_C_YA104S.pdb	-0.09794975817203522	-0.011300000362098217
7kf0.pdb	7kf0_AB_C_YA104T.pdb	-0.20889078080654144	0.2224999964237213
7kf0.pdb	7kf0_AB_C_YA104W.pdb	-0.16186818480491638	-0.9671000242233276
7kf0.pdb	7kf0_AB_C_YA104V.pdb	-0.2937716245651245	-0.8665000200271606
7kf0.pdb	7kf0_AB_C_YA105A.pdb	-1.367098331451416	-2.95169997215271
7kf0.pdb	7kf0_AB_C_YA105R.pdb	-3.1147947311401367	-5.23199987411499
7kf0.pdb	7kf0_AB_C_YA105N.pdb	-1.8589797019958496	-3.79830002784729
7kf0.pdb	7kf0_AB_C_YA105D.pdb	-1.7301788330078125	-3.615000009536743
7kf0.pdb	7kf0_AB_C_YA105C.pdb	-1.2886443138122559	-3.150099992752075
7kf0.pdb	7kf0_AB_C_YA105Q.pdb	-1.670734167098999	-3.2565999031066895
7kf0.pdb	7kf0_AB_C_YA105E.pdb	-1.5920627117156982	-3.1201000213623047
7kf0.pdb	7kf0_AB_C_YA105G.pdb	-1.2833402156829834	-4.005899906158447
7kf0.pdb	7kf0_AB_C_YA105H.pdb	-1.613938331604004	-2.7916998863220215
7kf0.pdb	7kf0_AB_C_YA105I.pdb	-1.1770439147949219	-2.7235000133514404
7kf0.pdb	7kf0_AB_C_YA105L.pdb	-0.9860794544219971	-1.8890000581741333
7kf0.pdb	7kf0_AB_C_YA105K.pdb	-1.6613690853118896	-3.388200044631958
7kf0.pdb	7kf0_AB_C_YA105M.pdb	-0.714274525642395	-1.4256999492645264
7kf0.pdb	7kf0_AB_C_YA105F.pdb	-0.15640529990196228	-0.20329999923706055
7kf0.pdb	7kf0_AB_C_YA105P.pdb	-3.720710039138794	-6.049300193786621
7kf0.pdb	7kf0_AB_C_YA105S.pdb	-1.5913724899291992	-4.21560001373291
7kf0.pdb	7kf0_AB_C_YA105T.pdb	-0.7800349593162537	-3.400399923324585
7kf0.pdb	7kf0_AB_C_YA105W.pdb	-0.5630747079849243	0.1500999927520752
7kf0.pdb	7kf0_AB_C_YA105V.pdb	-1.1946299076080322	-2.8387999534606934
7kf0.pdb	7kf0_AB_C_SB32A.pdb	0.1467452347278595	0.39809998869895935
7kf0.pdb	7kf0_AB_C_SB32R.pdb	0.158209890127182	0.7111999988555908
7kf0.pdb	7kf0_AB_C_SB32N.pdb	-0.015298724174499512	0.02239999920129776
7kf0.pdb	7kf0_AB_C_SB32D.pdb	-0.0040777623653411865	-0.1972000002861023
7kf0.pdb	7kf0_AB_C_SB32C.pdb	0.07732260227203369	0.07599999755620956
7kf0.pdb	7kf0_AB_C_SB32Q.pdb	0.014696627855300903	0.3610999882221222
7kf0.pdb	7kf0_AB_C_SB32E.pdb	0.06447252631187439	1.0687999725341797
7kf0.pdb	7kf0_AB_C_SB32G.pdb	0.1177971363067627	-0.0494999997317791
7kf0.pdb	7kf0_AB_C_SB32H.pdb	0.09577721357345581	0.1168999969959259
7kf0.pdb	7kf0_AB_C_SB32I.pdb	0.22612613439559937	0.5224000215530396
7kf0.pdb	7kf0_AB_C_SB32L.pdb	0.23516541719436646	0.5717999935150146
7kf0.pdb	7kf0_AB_C_SB32K.pdb	0.008831381797790527	1.077299952507019
7kf0.pdb	7kf0_AB_C_SB32M.pdb	0.3433701992034912	0.4092999994754791
7kf0.pdb	7kf0_AB_C_SB32F.pdb	0.2946597933769226	0.13420000672340393
7kf0.pdb	7kf0_AB_C_SB32P.pdb	0.2057294249534607	0.6496999859809875
7kf0.pdb	7kf0_AB_C_SB32T.pdb	-0.12309825420379639	-0.19869999587535858
7kf0.pdb	7kf0_AB_C_SB32W.pdb	0.23976555466651917	0.08460000157356262
7kf0.pdb	7kf0_AB_C_SB32Y.pdb	0.16612738370895386	0.0940999984741211
7kf0.pdb	7kf0_AB_C_SB32V.pdb	0.24191337823867798	0.32249999046325684
7kf0.pdb	7kf0_AB_C_IB33A.pdb	-0.29613196849823	-1.2681000232696533
7kf0.pdb	7kf0_AB_C_IB33R.pdb	-0.37660810351371765	-1.906000018119812
7kf0.pdb	7kf0_AB_C_IB33N.pdb	-0.5573552846908569	-1.4394999742507935
7kf0.pdb	7kf0_AB_C_IB33D.pdb	0.5280018448829651	-1.104699969291687
7kf0.pdb	7kf0_AB_C_IB33C.pdb	-0.2206815928220749	-1.257599949836731
7kf0.pdb	7kf0_AB_C_IB33Q.pdb	0.07519325613975525	-1.4426000118255615
7kf0.pdb	7kf0_AB_C_IB33E.pdb	-0.43363267183303833	-0.6313999891281128
7kf0.pdb	7kf0_AB_C_IB33G.pdb	-0.24618102610111237	-1.9148000478744507
7kf0.pdb	7kf0_AB_C_IB33H.pdb	-1.6732611656188965	-1.1117000579833984
7kf0.pdb	7kf0_AB_C_IB33L.pdb	-0.14104753732681274	-0.13179999589920044
7kf0.pdb	7kf0_AB_C_IB33K.pdb	-0.619522750377655	-1.5702999830245972
7kf0.pdb	7kf0_AB_C_IB33M.pdb	-0.13319732248783112	-0.7957000136375427
7kf0.pdb	7kf0_AB_C_IB33F.pdb	-0.44915640354156494	-0.4027000069618225
7kf0.pdb	7kf0_AB_C_IB33P.pdb	-0.4863241910934448	-1.069599986076355
7kf0.pdb	7kf0_AB_C_IB33S.pdb	-0.4710036516189575	-1.8361999988555908
7kf0.pdb	7kf0_AB_C_IB33T.pdb	-0.3087405264377594	-1.2096999883651733
7kf0.pdb	7kf0_AB_C_IB33W.pdb	-0.12122157216072083	-0.8953999876976013
7kf0.pdb	7kf0_AB_C_IB33Y.pdb	-1.0064761638641357	-0.4717999994754791
7kf0.pdb	7kf0_AB_C_IB33V.pdb	-0.08493191003799438	0.06710000336170197
7kf0.pdb	7kf0_AB_C_SB34A.pdb	0.07627624273300171	-0.07119999825954437
7kf0.pdb	7kf0_AB_C_SB34R.pdb	-0.11339451372623444	0.2563000023365021
7kf0.pdb	7kf0_AB_C_SB34N.pdb	-0.25061553716659546	-1.0844000577926636
7kf0.pdb	7kf0_AB_C_SB34D.pdb	-1.1740360260009766	-1.746899962425232
7kf0.pdb	7kf0_AB_C_SB34C.pdb	0.21140480041503906	0.21240000426769257
7kf0.pdb	7kf0_AB_C_SB34Q.pdb	-0.073844775557518	-0.392300009727478
7kf0.pdb	7kf0_AB_C_SB34E.pdb	0.050004154443740845	-0.9505000114440918
7kf0.pdb	7kf0_AB_C_SB34G.pdb	0.07852992415428162	-0.2004999965429306
7kf0.pdb	7kf0_AB_C_SB34H.pdb	-0.3581526279449463	-2.0645999908447266
7kf0.pdb	7kf0_AB_C_SB34I.pdb	0.7117819786071777	1.2913999557495117
7kf0.pdb	7kf0_AB_C_SB34L.pdb	0.9810294508934021	1.354699969291687
7kf0.pdb	7kf0_AB_C_SB34K.pdb	-0.2538168132305145	0.6967999935150146
7kf0.pdb	7kf0_AB_C_SB34M.pdb	0.9512168765068054	1.8947999477386475
7kf0.pdb	7kf0_AB_C_SB34F.pdb	-0.3093368411064148	0.7095999717712402
7kf0.pdb	7kf0_AB_C_SB34P.pdb	-2.9028737545013428	-1.902500033378601
7kf0.pdb	7kf0_AB_C_SB34T.pdb	-0.17720387876033783	1.205199956893921
7kf0.pdb	7kf0_AB_C_SB34W.pdb	-0.30906376242637634	0.8608999848365784
7kf0.pdb	7kf0_AB_C_SB34Y.pdb	-0.7689695954322815	0.5634999871253967
7kf0.pdb	7kf0_AB_C_SB34V.pdb	0.24347010254859924	1.07260000705719
7kf0.pdb	7kf0_AB_C_YB36A.pdb	0.11243218183517456	0.008500000461935997
7kf0.pdb	7kf0_AB_C_YB36R.pdb	-0.12794171273708344	-0.2498999983072281
7kf0.pdb	7kf0_AB_C_YB36N.pdb	-0.1822337657213211	-0.05609999969601631
7kf0.pdb	7kf0_AB_C_YB36D.pdb	-0.151551753282547	0.18469999730587006
7kf0.pdb	7kf0_AB_C_YB36C.pdb	0.020003557205200195	-0.029200000688433647
7kf0.pdb	7kf0_AB_C_YB36Q.pdb	0.012523651123046875	-0.2971000075340271
7kf0.pdb	7kf0_AB_C_YB36E.pdb	-0.0369579941034317	0.036400001496076584
7kf0.pdb	7kf0_AB_C_YB36G.pdb	0.008356183767318726	-0.021800000220537186
7kf0.pdb	7kf0_AB_C_YB36H.pdb	-0.3848840892314911	0.0851999968290329
7kf0.pdb	7kf0_AB_C_YB36I.pdb	-2.953687906265259	-2.216399908065796
7kf0.pdb	7kf0_AB_C_YB36L.pdb	0.144927978515625	0.12710000574588776
7kf0.pdb	7kf0_AB_C_YB36K.pdb	-0.11160356551408768	0.05609999969601631
7kf0.pdb	7kf0_AB_C_YB36M.pdb	0.17531007528305054	-0.09319999814033508
7kf0.pdb	7kf0_AB_C_YB36F.pdb	-0.12095265090465546	0.0471000000834465
7kf0.pdb	7kf0_AB_C_YB36P.pdb	0.2694022059440613	-0.9735000133514404
7kf0.pdb	7kf0_AB_C_YB36S.pdb	-0.1698113977909088	-0.24369999766349792
7kf0.pdb	7kf0_AB_C_YB36T.pdb	0.4687400460243225	0.8572999835014343
7kf0.pdb	7kf0_AB_C_YB36W.pdb	-0.2443588674068451	-0.05130000039935112
7kf0.pdb	7kf0_AB_C_YB36V.pdb	-2.6161177158355713	-1.9057999849319458
7kf0.pdb	7kf0_AB_C_WB54A.pdb	-0.46828585863113403	-2.6013998985290527
7kf0.pdb	7kf0_AB_C_WB54R.pdb	-0.8130891919136047	-2.849100112915039
7kf0.pdb	7kf0_AB_C_WB54N.pdb	-0.7151810526847839	-2.3889999389648438
7kf0.pdb	7kf0_AB_C_WB54D.pdb	-0.8675194978713989	-2.4732000827789307
7kf0.pdb	7kf0_AB_C_WB54C.pdb	-0.2761344015598297	-1.8716000318527222
7kf0.pdb	7kf0_AB_C_WB54Q.pdb	-0.7938556671142578	-2.316699981689453
7kf0.pdb	7kf0_AB_C_WB54E.pdb	-0.8877842426300049	-2.369499921798706
7kf0.pdb	7kf0_AB_C_WB54G.pdb	-0.3621119260787964	-2.6215999126434326
7kf0.pdb	7kf0_AB_C_WB54H.pdb	-0.9507647156715393	-2.0710999965667725
7kf0.pdb	7kf0_AB_C_WB54I.pdb	-0.7132525444030762	-1.9119999408721924
7kf0.pdb	7kf0_AB_C_WB54L.pdb	-0.2995419502258301	-2.2019999027252197
7kf0.pdb	7kf0_AB_C_WB54K.pdb	-0.7402470111846924	-2.8127999305725098
7kf0.pdb	7kf0_AB_C_WB54M.pdb	-0.22744852304458618	-1.3961000442504883
7kf0.pdb	7kf0_AB_C_WB54F.pdb	-2.4785048961639404	-2.677500009536743
7kf0.pdb	7kf0_AB_C_WB54P.pdb	-0.9753215909004211	-2.573199987411499
7kf0.pdb	7kf0_AB_C_WB54S.pdb	-0.8009288907051086	-2.606300115585327
7kf0.pdb	7kf0_AB_C_WB54T.pdb	-0.6344942450523376	-2.129300117492676
7kf0.pdb	7kf0_AB_C_WB54Y.pdb	-3.954482316970825	-3.6180999279022217
7kf0.pdb	7kf0_AB_C_WB54V.pdb	-0.6686543822288513	-1.657099962234497
7kf0.pdb	7kf0_AB_C_HB95A.pdb	-0.027083128690719604	-0.14319999516010284
7kf0.pdb	7kf0_AB_C_HB95R.pdb	0.02256983518600464	0.683899998664856
7kf0.pdb	7kf0_AB_C_HB95N.pdb	-0.19649389386177063	-0.328900009393692
7kf0.pdb	7kf0_AB_C_HB95D.pdb	-0.36517998576164246	-0.36809998750686646
7kf0.pdb	7kf0_AB_C_HB95C.pdb	0.3534437417984009	0.011599999852478504
7kf0.pdb	7kf0_AB_C_HB95Q.pdb	-0.14594000577926636	-0.014000000432133675
7kf0.pdb	7kf0_AB_C_HB95E.pdb	-0.26983317732810974	0.006300000008195639
7kf0.pdb	7kf0_AB_C_HB95G.pdb	0.1999179720878601	-0.34380000829696655
7kf0.pdb	7kf0_AB_C_HB95I.pdb	-0.1320333480834961	-0.20569999516010284
7kf0.pdb	7kf0_AB_C_HB95L.pdb	0.28795766830444336	-0.024399999529123306
7kf0.pdb	7kf0_AB_C_HB95K.pdb	-0.10443338751792908	-0.08579999953508377
7kf0.pdb	7kf0_AB_C_HB95M.pdb	0.5204184651374817	0.40689998865127563
7kf0.pdb	7kf0_AB_C_HB95F.pdb	0.01246979832649231	0.2628999948501587
7kf0.pdb	7kf0_AB_C_HB95P.pdb	-0.07260209321975708	-0.7408000230789185
7kf0.pdb	7kf0_AB_C_HB95S.pdb	-0.06771282851696014	-0.2046000063419342
7kf0.pdb	7kf0_AB_C_HB95T.pdb	0.007405102252960205	-1.1338000297546387
7kf0.pdb	7kf0_AB_C_HB95W.pdb	-0.3283824920654297	-1.4132000207901
7kf0.pdb	7kf0_AB_C_HB95Y.pdb	-0.25104835629463196	0.08420000225305557
7kf0.pdb	7kf0_AB_C_HB95V.pdb	-0.16161981225013733	0.3098999857902527
7kf0.pdb	7kf0_AB_C_YB96A.pdb	-0.517074704170227	-0.4171000123023987
7kf0.pdb	7kf0_AB_C_YB96R.pdb	-0.6932839155197144	-0.6403999924659729
7kf0.pdb	7kf0_AB_C_YB96N.pdb	-0.8147847056388855	-0.7056000232696533
7kf0.pdb	7kf0_AB_C_YB96D.pdb	-0.49366796016693115	-0.08950000256299973
7kf0.pdb	7kf0_AB_C_YB96C.pdb	-0.6285049915313721	-0.28780001401901245
7kf0.pdb	7kf0_AB_C_YB96Q.pdb	-0.29708123207092285	-0.2644999921321869
7kf0.pdb	7kf0_AB_C_YB96E.pdb	-0.9671177268028259	-0.5339999794960022
7kf0.pdb	7kf0_AB_C_YB96G.pdb	-0.4637649655342102	-0.3483000099658966
7kf0.pdb	7kf0_AB_C_YB96H.pdb	-0.8841992616653442	-0.6258000135421753
7kf0.pdb	7kf0_AB_C_YB96I.pdb	-0.5736925005912781	-0.6438999772071838
7kf0.pdb	7kf0_AB_C_YB96L.pdb	-0.8532639741897583	-0.3767000138759613
7kf0.pdb	7kf0_AB_C_YB96K.pdb	-0.8775902986526489	-0.6035000085830688
7kf0.pdb	7kf0_AB_C_YB96M.pdb	-0.3246232867240906	-0.2838999927043915
7kf0.pdb	7kf0_AB_C_YB96F.pdb	-0.10258865356445312	0.210999995470047
7kf0.pdb	7kf0_AB_C_YB96P.pdb	-1.0087263584136963	-0.6445000171661377
7kf0.pdb	7kf0_AB_C_YB96S.pdb	-0.7994002103805542	-0.6140000224113464
7kf0.pdb	7kf0_AB_C_YB96T.pdb	-0.8177656531333923	-0.27880001068115234
7kf0.pdb	7kf0_AB_C_YB96W.pdb	-0.3659577965736389	-0.19850000739097595
7kf0.pdb	7kf0_AB_C_YB96V.pdb	-0.6043805480003357	-0.39890000224113464
7kf0.pdb	7kf0_AB_C_TB97A.pdb	0.07860136032104492	0.023099999874830246
7kf0.pdb	7kf0_AB_C_TB97R.pdb	0.013941258192062378	-0.11469999700784683
7kf0.pdb	7kf0_AB_C_TB97N.pdb	-0.030057430267333984	0.15800000727176666
7kf0.pdb	7kf0_AB_C_TB97D.pdb	-0.20865018665790558	0.09809999912977219
7kf0.pdb	7kf0_AB_C_TB97C.pdb	0.05415219068527222	-0.04670000076293945
7kf0.pdb	7kf0_AB_C_TB97Q.pdb	-0.06494596600532532	-0.31459999084472656
7kf0.pdb	7kf0_AB_C_TB97E.pdb	-0.20521773397922516	-0.042399998754262924
7kf0.pdb	7kf0_AB_C_TB97G.pdb	0.0744326114654541	0.11389999836683273
7kf0.pdb	7kf0_AB_C_TB97H.pdb	0.027349412441253662	-0.3752000033855438
7kf0.pdb	7kf0_AB_C_TB97I.pdb	-0.10024422407150269	0.00800000037997961
7kf0.pdb	7kf0_AB_C_TB97L.pdb	0.31709009408950806	0.3292999863624573
7kf0.pdb	7kf0_AB_C_TB97K.pdb	-0.06110304594039917	-0.1850000023841858
7kf0.pdb	7kf0_AB_C_TB97M.pdb	0.3429352045059204	0.3625999987125397
7kf0.pdb	7kf0_AB_C_TB97F.pdb	0.048858433961868286	0.005799999926239252
7kf0.pdb	7kf0_AB_C_TB97P.pdb	0.2608330547809601	-0.08420000225305557
7kf0.pdb	7kf0_AB_C_TB97S.pdb	-0.3121799826622009	0.02290000021457672
7kf0.pdb	7kf0_AB_C_TB97W.pdb	0.23286104202270508	-0.29510000348091125
7kf0.pdb	7kf0_AB_C_TB97Y.pdb	0.7082840800285339	1.2099000215530396
7kf0.pdb	7kf0_AB_C_TB97V.pdb	0.09919926524162292	-0.0007999999797903001
7kf0.pdb	7kf0_AB_C_TB98A.pdb	-0.4568813145160675	-1.857800006866455
7kf0.pdb	7kf0_AB_C_TB98R.pdb	-0.6860694885253906	-1.3557000160217285
7kf0.pdb	7kf0_AB_C_TB98N.pdb	-0.16342711448669434	0.008299999870359898
7kf0.pdb	7kf0_AB_C_TB98D.pdb	-0.21765866875648499	-1.3823000192642212
7kf0.pdb	7kf0_AB_C_TB98C.pdb	-0.6449168920516968	-1.8846999406814575
7kf0.pdb	7kf0_AB_C_TB98Q.pdb	-1.8143470287322998	-2.319999933242798
7kf0.pdb	7kf0_AB_C_TB98E.pdb	-0.7060787677764893	-0.8341000080108643
7kf0.pdb	7kf0_AB_C_TB98G.pdb	-0.4493211805820465	-2.1816000938415527
7kf0.pdb	7kf0_AB_C_TB98H.pdb	-1.0112323760986328	-1.5468000173568726
7kf0.pdb	7kf0_AB_C_TB98I.pdb	-0.7486921548843384	-1.2252999544143677
7kf0.pdb	7kf0_AB_C_TB98L.pdb	-0.7395209670066833	-1.0231000185012817
7kf0.pdb	7kf0_AB_C_TB98K.pdb	-1.7985484600067139	-1.5221999883651733
7kf0.pdb	7kf0_AB_C_TB98M.pdb	-0.4646976590156555	-1.0132999420166016
7kf0.pdb	7kf0_AB_C_TB98F.pdb	-0.709836483001709	-1.0923000574111938
7kf0.pdb	7kf0_AB_C_TB98P.pdb	-4.034773826599121	-3.089400053024292
7kf0.pdb	7kf0_AB_C_TB98S.pdb	-0.24707554280757904	-0.024700000882148743
7kf0.pdb	7kf0_AB_C_TB98W.pdb	-3.4803521633148193	-3.203900098800659
7kf0.pdb	7kf0_AB_C_TB98Y.pdb	-0.8191295266151428	-1.2093000411987305
7kf0.pdb	7kf0_AB_C_TB98V.pdb	-0.38369229435920715	-1.1145000457763672
7kf0.pdb	7kf0_AB_C_IC34A.pdb	-0.4504491090774536	-0.22529999911785126
7kf0.pdb	7kf0_AB_C_IC34R.pdb	-0.4404180943965912	-0.6585999727249146
7kf0.pdb	7kf0_AB_C_IC34N.pdb	-0.656486988067627	-0.14710000157356262
7kf0.pdb	7kf0_AB_C_IC34D.pdb	-0.7564065456390381	-0.2069000005722046
7kf0.pdb	7kf0_AB_C_IC34C.pdb	-0.5004528760910034	-0.09600000083446503
7kf0.pdb	7kf0_AB_C_IC34Q.pdb	-0.562471330165863	-0.28690001368522644
7kf0.pdb	7kf0_AB_C_IC34E.pdb	-0.11031239479780197	0.4316999912261963
7kf0.pdb	7kf0_AB_C_IC34G.pdb	-0.47910448908805847	-0.4853000044822693
7kf0.pdb	7kf0_AB_C_IC34H.pdb	-0.4699338674545288	-0.24619999527931213
7kf0.pdb	7kf0_AB_C_IC34L.pdb	-0.3497330844402313	0.23010000586509705
7kf0.pdb	7kf0_AB_C_IC34K.pdb	-0.5700832605361938	-0.2240000069141388
7kf0.pdb	7kf0_AB_C_IC34M.pdb	0.031997621059417725	0.23340000212192535
7kf0.pdb	7kf0_AB_C_IC34F.pdb	-0.48548880219459534	-0.19910000264644623
7kf0.pdb	7kf0_AB_C_IC34P.pdb	-0.304695725440979	-0.23899999260902405
7kf0.pdb	7kf0_AB_C_IC34S.pdb	-0.5538759231567383	-0.2720000147819519
7kf0.pdb	7kf0_AB_C_IC34T.pdb	-0.5498512387275696	-0.1527000069618225
7kf0.pdb	7kf0_AB_C_IC34W.pdb	-0.5476298928260803	-0.27959999442100525
7kf0.pdb	7kf0_AB_C_IC34Y.pdb	-0.581608235836029	-0.23399999737739563
7kf0.pdb	7kf0_AB_C_IC34V.pdb	-0.32830116152763367	0.01360000018030405
7kf0.pdb	7kf0_AB_C_MC69A.pdb	-1.1312687397003174	-1.5002000331878662
7kf0.pdb	7kf0_AB_C_MC69R.pdb	-2.1492459774017334	-2.3208000659942627
7kf0.pdb	7kf0_AB_C_MC69N.pdb	-1.2304975986480713	-0.820900022983551
7kf0.pdb	7kf0_AB_C_MC69D.pdb	-1.4273054599761963	-1.3282999992370605
7kf0.pdb	7kf0_AB_C_MC69C.pdb	-1.3376295566558838	-1.3051999807357788
7kf0.pdb	7kf0_AB_C_MC69Q.pdb	-1.2274760007858276	-1.6464999914169312
7kf0.pdb	7kf0_AB_C_MC69E.pdb	-1.1624572277069092	-1.6650999784469604
7kf0.pdb	7kf0_AB_C_MC69G.pdb	-1.224820613861084	-1.767199993133545
7kf0.pdb	7kf0_AB_C_MC69H.pdb	-1.944028377532959	-1.476099967956543
7kf0.pdb	7kf0_AB_C_MC69I.pdb	-1.2673022747039795	-0.7351999878883362
7kf0.pdb	7kf0_AB_C_MC69L.pdb	-1.151742935180664	-0.2711000144481659
7kf0.pdb	7kf0_AB_C_MC69K.pdb	-1.233400583267212	-0.9635999798774719
7kf0.pdb	7kf0_AB_C_MC69F.pdb	-1.0800573825836182	-2.5910000801086426
7kf0.pdb	7kf0_AB_C_MC69P.pdb	-1.6171302795410156	-1.8173999786376953
7kf0.pdb	7kf0_AB_C_MC69S.pdb	-1.444551706314087	-1.7228000164031982
7kf0.pdb	7kf0_AB_C_MC69T.pdb	-1.4484550952911377	-1.6045000553131104
7kf0.pdb	7kf0_AB_C_MC69W.pdb	-4.121971130371094	-7.154900074005127
7kf0.pdb	7kf0_AB_C_MC69Y.pdb	-13.975069046020508	-12.969420433044434
7kf0.pdb	7kf0_AB_C_MC69V.pdb	-1.2613837718963623	-1.1448999643325806
7kf0.pdb	7kf0_AB_C_RC70A.pdb	0.06415727734565735	-0.830299973487854
7kf0.pdb	7kf0_AB_C_RC70N.pdb	-0.11100473254919052	-0.23260000348091125
7kf0.pdb	7kf0_AB_C_RC70D.pdb	-0.2842665910720825	-0.6265000104904175
7kf0.pdb	7kf0_AB_C_RC70C.pdb	-0.07163447141647339	-0.7035999894142151
7kf0.pdb	7kf0_AB_C_RC70Q.pdb	-0.032050758600234985	-0.2648000121116638
7kf0.pdb	7kf0_AB_C_RC70E.pdb	-0.7995714545249939	-0.535099983215332
7kf0.pdb	7kf0_AB_C_RC70G.pdb	-0.047567158937454224	-0.9275000095367432
7kf0.pdb	7kf0_AB_C_RC70H.pdb	-0.17970983684062958	-0.4683000147342682
7kf0.pdb	7kf0_AB_C_RC70I.pdb	-0.30611151456832886	-0.4659000039100647
7kf0.pdb	7kf0_AB_C_RC70L.pdb	-0.07054941356182098	-0.48410001397132874
7kf0.pdb	7kf0_AB_C_RC70K.pdb	-0.04866322875022888	-0.3188999891281128
7kf0.pdb	7kf0_AB_C_RC70M.pdb	0.3111327290534973	-0.3684999942779541
7kf0.pdb	7kf0_AB_C_RC70F.pdb	-0.19895613193511963	-0.4429999887943268
7kf0.pdb	7kf0_AB_C_RC70P.pdb	0.14365991950035095	-1.3020999431610107
7kf0.pdb	7kf0_AB_C_RC70S.pdb	-0.2781233489513397	-0.9035000205039978
7kf0.pdb	7kf0_AB_C_RC70T.pdb	-0.32591623067855835	-0.7110000252723694
7kf0.pdb	7kf0_AB_C_RC70W.pdb	-0.004660069942474365	-0.0052999998442828655
7kf0.pdb	7kf0_AB_C_RC70Y.pdb	-0.24614094197750092	-0.4131999909877777
7kf0.pdb	7kf0_AB_C_RC70V.pdb	-0.34427541494369507	-1.535099983215332
7kf0.pdb	7kf0_AB_C_IC71A.pdb	-0.5891847610473633	-1.3200000524520874
7kf0.pdb	7kf0_AB_C_IC71R.pdb	-1.0229363441467285	-1.5491000413894653
7kf0.pdb	7kf0_AB_C_IC71N.pdb	-0.358161598443985	0.0066999997943639755
7kf0.pdb	7kf0_AB_C_IC71D.pdb	0.4922941327095032	0.8751000165939331
7kf0.pdb	7kf0_AB_C_IC71C.pdb	-0.4503086507320404	-0.6725000143051147
7kf0.pdb	7kf0_AB_C_IC71Q.pdb	-1.6332533359527588	-1.1934000253677368
7kf0.pdb	7kf0_AB_C_IC71E.pdb	-0.5245643854141235	-0.2533000111579895
7kf0.pdb	7kf0_AB_C_IC71G.pdb	-0.6615689396858215	-1.7077000141143799
7kf0.pdb	7kf0_AB_C_IC71H.pdb	-0.4582855701446533	-1.748900055885315
7kf0.pdb	7kf0_AB_C_IC71L.pdb	0.2105391025543213	0.21639999747276306
7kf0.pdb	7kf0_AB_C_IC71K.pdb	-0.7243829369544983	-2.0274999141693115
7kf0.pdb	7kf0_AB_C_IC71M.pdb	0.34698426723480225	0.6309000253677368
7kf0.pdb	7kf0_AB_C_IC71F.pdb	-0.6779626607894897	-1.309499979019165
7kf0.pdb	7kf0_AB_C_IC71P.pdb	-0.4785701036453247	-1.3108999729156494
7kf0.pdb	7kf0_AB_C_IC71S.pdb	-0.8627163171768188	-1.8245999813079834
7kf0.pdb	7kf0_AB_C_IC71T.pdb	-0.3922119140625	-0.9125999808311462
7kf0.pdb	7kf0_AB_C_IC71W.pdb	-2.4328019618988037	-3.365999937057495
7kf0.pdb	7kf0_AB_C_IC71Y.pdb	-3.6330080032348633	-2.5738000869750977
7kf0.pdb	7kf0_AB_C_IC71V.pdb	-0.10654351115226746	0.13819999992847443
7kf0.pdb	7kf0_AB_C_KC72A.pdb	0.04790234565734863	-0.02669999934732914
7kf0.pdb	7kf0_AB_C_KC72R.pdb	0.07936954498291016	0.9114000201225281
7kf0.pdb	7kf0_AB_C_KC72N.pdb	-0.0951220691204071	-0.29510000348091125
7kf0.pdb	7kf0_AB_C_KC72D.pdb	-0.14773526787757874	0.2515000104904175
7kf0.pdb	7kf0_AB_C_KC72C.pdb	-0.21123746037483215	-0.021800000220537186
7kf0.pdb	7kf0_AB_C_KC72Q.pdb	-0.26159918308258057	0.31619998812675476
7kf0.pdb	7kf0_AB_C_KC72E.pdb	-0.0782724916934967	0.7060999870300293
7kf0.pdb	7kf0_AB_C_KC72G.pdb	0.12592917680740356	-0.07810000330209732
7kf0.pdb	7kf0_AB_C_KC72H.pdb	-0.2800579369068146	0.26089999079704285
7kf0.pdb	7kf0_AB_C_KC72I.pdb	-0.28553542494773865	0.3021000027656555
7kf0.pdb	7kf0_AB_C_KC72L.pdb	0.10743787884712219	0.32510000467300415
7kf0.pdb	7kf0_AB_C_KC72M.pdb	-0.1345270276069641	-0.008999999612569809
7kf0.pdb	7kf0_AB_C_KC72F.pdb	-0.12977612018585205	0.08709999918937683
7kf0.pdb	7kf0_AB_C_KC72P.pdb	0.1313686966896057	-0.7364000082015991
7kf0.pdb	7kf0_AB_C_KC72S.pdb	-0.2987326383590698	0.3165999948978424
7kf0.pdb	7kf0_AB_C_KC72T.pdb	-0.4444204568862915	0.034299999475479126
7kf0.pdb	7kf0_AB_C_KC72W.pdb	-0.4699881076812744	0.30820000171661377
7kf0.pdb	7kf0_AB_C_KC72Y.pdb	-0.1726076453924179	0.27399998903274536
7kf0.pdb	7kf0_AB_C_KC72V.pdb	-0.10606187582015991	0.07999999821186066
7kf0.pdb	7kf0_AB_C_PC73A.pdb	-0.44737863540649414	-0.04270000010728836
7kf0.pdb	7kf0_AB_C_PC73R.pdb	-0.4537155330181122	-0.07490000128746033
7kf0.pdb	7kf0_AB_C_PC73N.pdb	-0.48200473189353943	-0.18459999561309814
7kf0.pdb	7kf0_AB_C_PC73D.pdb	-0.7144983410835266	0.19140000641345978
7kf0.pdb	7kf0_AB_C_PC73C.pdb	-0.3753984570503235	-0.006599999964237213
7kf0.pdb	7kf0_AB_C_PC73Q.pdb	-0.5303490161895752	0.004600000102072954
7kf0.pdb	7kf0_AB_C_PC73E.pdb	-0.6286349296569824	-0.16410000622272491
7kf0.pdb	7kf0_AB_C_PC73G.pdb	-0.42795372009277344	-0.1371999979019165
7kf0.pdb	7kf0_AB_C_PC73H.pdb	-0.4972194731235504	0.0851999968290329
7kf0.pdb	7kf0_AB_C_PC73I.pdb	-0.2622985243797302	0.2957000136375427
7kf0.pdb	7kf0_AB_C_PC73L.pdb	-0.2505640387535095	0.4851999878883362
7kf0.pdb	7kf0_AB_C_PC73K.pdb	-0.6213110089302063	-0.03150000050663948
7kf0.pdb	7kf0_AB_C_PC73M.pdb	0.029814034700393677	1.2747999429702759
7kf0.pdb	7kf0_AB_C_PC73F.pdb	-0.5034376382827759	0.6320000290870667
7kf0.pdb	7kf0_AB_C_PC73S.pdb	-0.7580965161323547	-0.11349999904632568
7kf0.pdb	7kf0_AB_C_PC73T.pdb	-0.6321862936019897	0.06599999964237213
7kf0.pdb	7kf0_AB_C_PC73W.pdb	-0.49236130714416504	1.4775999784469604
7kf0.pdb	7kf0_AB_C_PC73Y.pdb	-0.3886715769767761	0.4918999969959259
7kf0.pdb	7kf0_AB_C_PC73V.pdb	-0.18949440121650696	0.13809999823570251
7kf0.pdb	7kf0_AB_C_HC74A.pdb	-0.24150711297988892	-0.33489999175071716
7kf0.pdb	7kf0_AB_C_HC74R.pdb	-0.19791361689567566	0.0934000015258789
7kf0.pdb	7kf0_AB_C_HC74N.pdb	-0.11539444327354431	0.6147000193595886
7kf0.pdb	7kf0_AB_C_HC74D.pdb	0.08601808547973633	0.5800999999046326
7kf0.pdb	7kf0_AB_C_HC74C.pdb	-0.09492340683937073	-0.08569999784231186
7kf0.pdb	7kf0_AB_C_HC74Q.pdb	-0.14343035221099854	0.23989999294281006
7kf0.pdb	7kf0_AB_C_HC74E.pdb	-0.10618487000465393	1.7105000019073486
7kf0.pdb	7kf0_AB_C_HC74G.pdb	-0.1938924789428711	0.1256999969482422
7kf0.pdb	7kf0_AB_C_HC74I.pdb	0.11834985017776489	1.6430000066757202
7kf0.pdb	7kf0_AB_C_HC74L.pdb	0.6347446441650391	1.2410000562667847
7kf0.pdb	7kf0_AB_C_HC74K.pdb	-0.6859105229377747	0.40139999985694885
7kf0.pdb	7kf0_AB_C_HC74M.pdb	0.8932368159294128	1.6121000051498413
7kf0.pdb	7kf0_AB_C_HC74F.pdb	1.0659935474395752	1.4400999546051025
7kf0.pdb	7kf0_AB_C_HC74P.pdb	-0.33107203245162964	-0.0851999968290329
7kf0.pdb	7kf0_AB_C_HC74S.pdb	-0.46405473351478577	-0.22669999301433563
7kf0.pdb	7kf0_AB_C_HC74T.pdb	-0.5579126477241516	-0.4805000126361847
7kf0.pdb	7kf0_AB_C_HC74W.pdb	1.014270305633545	0.6837000250816345
7kf0.pdb	7kf0_AB_C_HC74Y.pdb	1.0196399688720703	1.999400019645691
7kf0.pdb	7kf0_AB_C_HC74V.pdb	-0.10283376276493073	-0.45080000162124634
7kf0.pdb	7kf0_AB_C_QC75A.pdb	0.15383243560791016	-0.33730000257492065
7kf0.pdb	7kf0_AB_C_QC75R.pdb	0.12800902128219604	-0.6323999762535095
7kf0.pdb	7kf0_AB_C_QC75N.pdb	0.39576059579849243	0.11339999735355377
7kf0.pdb	7kf0_AB_C_QC75D.pdb	1.3089451789855957	1.5217000246047974
7kf0.pdb	7kf0_AB_C_QC75C.pdb	0.2126845419406891	-0.37779998779296875
7kf0.pdb	7kf0_AB_C_QC75E.pdb	0.4198344349861145	1.146399974822998
7kf0.pdb	7kf0_AB_C_QC75G.pdb	0.3363553285598755	-0.4487999975681305
7kf0.pdb	7kf0_AB_C_QC75H.pdb	-0.014893859624862671	0.04470000043511391
7kf0.pdb	7kf0_AB_C_QC75I.pdb	0.23292356729507446	0.20669999718666077
7kf0.pdb	7kf0_AB_C_QC75L.pdb	0.056943804025650024	0.4884999990463257
7kf0.pdb	7kf0_AB_C_QC75K.pdb	-0.0002346038818359375	-0.44269999861717224
7kf0.pdb	7kf0_AB_C_QC75M.pdb	0.5951166749000549	0.39419999718666077
7kf0.pdb	7kf0_AB_C_QC75F.pdb	0.22482162714004517	0.02800000086426735
7kf0.pdb	7kf0_AB_C_QC75P.pdb	-0.4950942099094391	-0.7926999926567078
7kf0.pdb	7kf0_AB_C_QC75S.pdb	-0.12651410698890686	-0.38960000872612
7kf0.pdb	7kf0_AB_C_QC75T.pdb	-0.12238073348999023	0.13660000264644623
7kf0.pdb	7kf0_AB_C_QC75W.pdb	0.6930995583534241	0.5238000154495239
7kf0.pdb	7kf0_AB_C_QC75Y.pdb	0.229969322681427	-0.0786999985575676
7kf0.pdb	7kf0_AB_C_QC75V.pdb	0.3870953321456909	0.12610000371932983
7kf0.pdb	7kf0_AB_C_GC76A.pdb	-8.431441307067871	-5.009500026702881
7kf0.pdb	7kf0_AB_C_GC76R.pdb	-24.426000595092773	-18.021570205688477
7kf0.pdb	7kf0_AB_C_GC76N.pdb	-27.289730072021484	-17.31317710876465
7kf0.pdb	7kf0_AB_C_GC76D.pdb	-27.00056266784668	-17.64248275756836
7kf0.pdb	7kf0_AB_C_GC76C.pdb	-15.233965873718262	-10.640729904174805
7kf0.pdb	7kf0_AB_C_GC76Q.pdb	-21.072473526000977	-15.943869590759277
7kf0.pdb	7kf0_AB_C_GC76E.pdb	-22.087663650512695	-16.465160369873047
7kf0.pdb	7kf0_AB_C_GC76H.pdb	-35.97493362426758	-25.018699645996094
7kf0.pdb	7kf0_AB_C_GC76I.pdb	-35.03104782104492	-23.530269622802734
7kf0.pdb	7kf0_AB_C_GC76L.pdb	-27.155057907104492	-19.85637092590332
7kf0.pdb	7kf0_AB_C_GC76K.pdb	-21.250244140625	-15.650779724121094
7kf0.pdb	7kf0_AB_C_GC76M.pdb	-19.511159896850586	-13.66469955444336
7kf0.pdb	7kf0_AB_C_GC76F.pdb	-37.38254165649414	-27.295679092407227
7kf0.pdb	7kf0_AB_C_GC76P.pdb	-11.645196914672852	-10.124509811401367
7kf0.pdb	7kf0_AB_C_GC76S.pdb	-13.292311668395996	-10.276769638061523
7kf0.pdb	7kf0_AB_C_GC76T.pdb	-21.948244094848633	-17.709436416625977
7kf0.pdb	7kf0_AB_C_GC76W.pdb	-41.40549087524414	-26.49336051940918
7kf0.pdb	7kf0_AB_C_GC76Y.pdb	-38.95820999145508	-27.536399841308594
7kf0.pdb	7kf0_AB_C_GC76V.pdb	-26.966257095336914	-19.216869354248047
7kf0.pdb	7kf0_AB_C_QC77A.pdb	-1.2584943771362305	-2.71589994430542
7kf0.pdb	7kf0_AB_C_QC77R.pdb	-3.5134971141815186	-3.2548000812530518
7kf0.pdb	7kf0_AB_C_QC77N.pdb	-4.831738471984863	-4.1082000732421875
7kf0.pdb	7kf0_AB_C_QC77D.pdb	-2.568476676940918	-4.618299961090088
7kf0.pdb	7kf0_AB_C_QC77C.pdb	-1.1639900207519531	-2.1802000999450684
7kf0.pdb	7kf0_AB_C_QC77E.pdb	-0.5485832095146179	-0.8863000273704529
7kf0.pdb	7kf0_AB_C_QC77G.pdb	-1.3618791103363037	-3.540600061416626
7kf0.pdb	7kf0_AB_C_QC77H.pdb	-6.301364898681641	-5.604300022125244
7kf0.pdb	7kf0_AB_C_QC77I.pdb	-0.5761686563491821	-3.095599889755249
7kf0.pdb	7kf0_AB_C_QC77L.pdb	-0.09374210238456726	-1.9191999435424805
7kf0.pdb	7kf0_AB_C_QC77K.pdb	-1.885986089706421	-2.0341999530792236
7kf0.pdb	7kf0_AB_C_QC77M.pdb	0.497264564037323	-1.9194999933242798
7kf0.pdb	7kf0_AB_C_QC77F.pdb	-13.151639938354492	-9.763689994812012
7kf0.pdb	7kf0_AB_C_QC77P.pdb	-3.540870189666748	-6.087299823760986
7kf0.pdb	7kf0_AB_C_QC77S.pdb	-1.5128164291381836	-2.682499885559082
7kf0.pdb	7kf0_AB_C_QC77T.pdb	-1.4972903728485107	-1.5674999952316284
7kf0.pdb	7kf0_AB_C_QC77W.pdb	-28.697174072265625	-23.761459350585938
7kf0.pdb	7kf0_AB_C_QC77Y.pdb	-4.163140296936035	-4.885200023651123
7kf0.pdb	7kf0_AB_C_QC77V.pdb	-0.5117673873901367	-1.4735000133514404
7kf0.pdb	7kf0_AB_C_HC78A.pdb	1.0859198570251465	-1.607200026512146
7kf0.pdb	7kf0_AB_C_HC78R.pdb	1.1208827495574951	-1.0595999956130981
7kf0.pdb	7kf0_AB_C_HC78N.pdb	0.7106404900550842	-1.623900055885315
7kf0.pdb	7kf0_AB_C_HC78D.pdb	0.37022459506988525	-1.0618000030517578
7kf0.pdb	7kf0_AB_C_HC78C.pdb	1.1363105773925781	-1.2950999736785889
7kf0.pdb	7kf0_AB_C_HC78Q.pdb	0.3686460852622986	-1.3459999561309814
7kf0.pdb	7kf0_AB_C_HC78E.pdb	-0.39963245391845703	0.1412000060081482
7kf0.pdb	7kf0_AB_C_HC78G.pdb	1.0383403301239014	-2.710900068283081
7kf0.pdb	7kf0_AB_C_HC78I.pdb	0.025603294372558594	-1.5750999450683594
7kf0.pdb	7kf0_AB_C_HC78L.pdb	1.136364221572876	-0.678600013256073
7kf0.pdb	7kf0_AB_C_HC78K.pdb	0.29223698377609253	-0.6474000215530396
7kf0.pdb	7kf0_AB_C_HC78M.pdb	1.2790391445159912	0.11949999630451202
7kf0.pdb	7kf0_AB_C_HC78F.pdb	1.1978869438171387	1.2582999467849731
7kf0.pdb	7kf0_AB_C_HC78P.pdb	1.668426752090454	-0.37940001487731934
7kf0.pdb	7kf0_AB_C_HC78S.pdb	0.5794878005981445	-2.5764000415802
7kf0.pdb	7kf0_AB_C_HC78T.pdb	-1.4029121398925781	-2.7430999279022217
7kf0.pdb	7kf0_AB_C_HC78W.pdb	-0.31607216596603394	0.5144000053405762
7kf0.pdb	7kf0_AB_C_HC78Y.pdb	0.907407820224762	1.2166999578475952
7kf0.pdb	7kf0_AB_C_HC78V.pdb	-2.049879550933838	-2.422100067138672
7kf0.pdb	7kf0_AB_C_IC79A.pdb	-0.23803721368312836	-1.801300048828125
7kf0.pdb	7kf0_AB_C_IC79R.pdb	-0.2461395263671875	-1.8086999654769897
7kf0.pdb	7kf0_AB_C_IC79N.pdb	-0.29631733894348145	-1.9774999618530273
7kf0.pdb	7kf0_AB_C_IC79D.pdb	-0.5016870498657227	-2.457900047302246
7kf0.pdb	7kf0_AB_C_IC79C.pdb	0.058099180459976196	-1.5678000450134277
7kf0.pdb	7kf0_AB_C_IC79Q.pdb	-0.6157796382904053	-1.840399980545044
7kf0.pdb	7kf0_AB_C_IC79E.pdb	-0.42789483070373535	-1.648900032043457
7kf0.pdb	7kf0_AB_C_IC79G.pdb	-0.1586989462375641	-2.347399950027466
7kf0.pdb	7kf0_AB_C_IC79H.pdb	-0.41464170813560486	-1.6445000171661377
7kf0.pdb	7kf0_AB_C_IC79L.pdb	0.38983476161956787	-0.15109999477863312
7kf0.pdb	7kf0_AB_C_IC79K.pdb	-0.387886643409729	-1.019700050354004
7kf0.pdb	7kf0_AB_C_IC79M.pdb	0.9828279614448547	0.09139999747276306
7kf0.pdb	7kf0_AB_C_IC79F.pdb	-0.42328256368637085	-1.3063000440597534
7kf0.pdb	7kf0_AB_C_IC79P.pdb	-0.39942559599876404	-1.670199990272522
7kf0.pdb	7kf0_AB_C_IC79S.pdb	-0.516518235206604	-2.132200002670288
7kf0.pdb	7kf0_AB_C_IC79T.pdb	-0.5599386692047119	-1.5715999603271484
7kf0.pdb	7kf0_AB_C_IC79W.pdb	0.20293208956718445	-0.9061999917030334
7kf0.pdb	7kf0_AB_C_IC79Y.pdb	-4.075546741485596	-3.6865999698638916
7kf0.pdb	7kf0_AB_C_IC79V.pdb	-0.17357859015464783	-0.2597000002861023
7kf0.pdb	7kf0_AB_C_GC80A.pdb	-0.32398784160614014	0.37470000982284546
7kf0.pdb	7kf0_AB_C_GC80R.pdb	-0.60898357629776	0.04610000178217888
7kf0.pdb	7kf0_AB_C_GC80N.pdb	-0.7273192405700684	-0.04089999943971634
7kf0.pdb	7kf0_AB_C_GC80D.pdb	-0.7014377117156982	-0.40689998865127563
7kf0.pdb	7kf0_AB_C_GC80C.pdb	-0.44163835048675537	0.8095999956130981
7kf0.pdb	7kf0_AB_C_GC80Q.pdb	-3.0903851985931396	-2.1939001083374023
7kf0.pdb	7kf0_AB_C_GC80E.pdb	-0.23433983325958252	0.48910000920295715
7kf0.pdb	7kf0_AB_C_GC80H.pdb	-0.3378533124923706	0.28700000047683716
7kf0.pdb	7kf0_AB_C_GC80I.pdb	-0.5184028148651123	-0.6067000031471252
7kf0.pdb	7kf0_AB_C_GC80L.pdb	-0.13119684159755707	1.1233999729156494
7kf0.pdb	7kf0_AB_C_GC80K.pdb	-0.5466737747192383	0.3937999904155731
7kf0.pdb	7kf0_AB_C_GC80M.pdb	-0.2493177354335785	1.3497999906539917
7kf0.pdb	7kf0_AB_C_GC80F.pdb	-0.3075222671031952	1.190500020980835
7kf0.pdb	7kf0_AB_C_GC80P.pdb	-0.5088366866111755	-0.21549999713897705
7kf0.pdb	7kf0_AB_C_GC80S.pdb	-0.44572269916534424	0.39800000190734863
7kf0.pdb	7kf0_AB_C_GC80T.pdb	-0.5971423387527466	0.29179999232292175
7kf0.pdb	7kf0_AB_C_GC80W.pdb	-0.8612717390060425	0.4219000041484833
7kf0.pdb	7kf0_AB_C_GC80Y.pdb	-0.3088598847389221	0.9710999727249146
7kf0.pdb	7kf0_AB_C_GC80V.pdb	-0.2373494803905487	0.7720999717712402
7kf0.pdb	7kf0_AB_C_EC81A.pdb	0.07889163494110107	0.048500001430511475
7kf0.pdb	7kf0_AB_C_EC81R.pdb	0.051364123821258545	-0.2953999936580658
7kf0.pdb	7kf0_AB_C_EC81N.pdb	-0.19841499626636505	-0.21940000355243683
7kf0.pdb	7kf0_AB_C_EC81D.pdb	-0.37297770380973816	-0.25040000677108765
7kf0.pdb	7kf0_AB_C_EC81C.pdb	-0.026908129453659058	-0.05550000071525574
7kf0.pdb	7kf0_AB_C_EC81Q.pdb	-0.22462528944015503	-0.15649999678134918
7kf0.pdb	7kf0_AB_C_EC81G.pdb	0.12026739120483398	-0.6603000164031982
7kf0.pdb	7kf0_AB_C_EC81H.pdb	-0.006631076335906982	-0.23360000550746918
7kf0.pdb	7kf0_AB_C_EC81I.pdb	0.10954973101615906	0.3971000015735626
7kf0.pdb	7kf0_AB_C_EC81L.pdb	0.11005496978759766	0.42500001192092896
7kf0.pdb	7kf0_AB_C_EC81K.pdb	-0.10342007875442505	0.03440000116825104
7kf0.pdb	7kf0_AB_C_EC81M.pdb	0.32367169857025146	0.005900000222027302
7kf0.pdb	7kf0_AB_C_EC81F.pdb	0.5154086947441101	0.33500000834465027
7kf0.pdb	7kf0_AB_C_EC81P.pdb	-3.185286521911621	-2.5822999477386475
7kf0.pdb	7kf0_AB_C_EC81S.pdb	-0.25451749563217163	-0.18320000171661377
7kf0.pdb	7kf0_AB_C_EC81T.pdb	-1.6411466598510742	-0.7706999778747559
7kf0.pdb	7kf0_AB_C_EC81W.pdb	0.01931515336036682	-0.1687999963760376
7kf0.pdb	7kf0_AB_C_EC81Y.pdb	-0.1803470253944397	0.36469998955726624
7kf0.pdb	7kf0_AB_C_EC81V.pdb	0.1641463041305542	0.3837999999523163
4f15.pdb	4f15_KL_J_RK55A.pdb	1.214953899383545	1.986739993095398
4f15.pdb	4f15_KL_J_RK55N.pdb	1.2071928977966309	2.86232590675354
4f15.pdb	4f15_KL_J_RK55D.pdb	0.8076387047767639	2.067009925842285
4f15.pdb	4f15_KL_J_RK55C.pdb	1.1368653774261475	2.0021400451660156
4f15.pdb	4f15_KL_J_RK55Q.pdb	1.344475269317627	2.004110097885132
4f15.pdb	4f15_KL_J_RK55E.pdb	1.407912015914917	2.584773063659668
4f15.pdb	4f15_KL_J_RK55G.pdb	1.2293610572814941	2.085479974746704
4f15.pdb	4f15_KL_J_RK55H.pdb	0.8785998225212097	1.4736100435256958
4f15.pdb	4f15_KL_J_RK55I.pdb	1.168111801147461	2.473167896270752
4f15.pdb	4f15_KL_J_RK55L.pdb	1.4649121761322021	2.6205880641937256
4f15.pdb	4f15_KL_J_RK55K.pdb	0.9051042199134827	1.6951899528503418
4f15.pdb	4f15_KL_J_RK55M.pdb	1.3406975269317627	2.7920639514923096
4f15.pdb	4f15_KL_J_RK55F.pdb	1.6172001361846924	2.915616035461426
4f15.pdb	4f15_KL_J_RK55P.pdb	1.4326794147491455	2.021399974822998
4f15.pdb	4f15_KL_J_RK55S.pdb	0.9441314339637756	1.5994800329208374
4f15.pdb	4f15_KL_J_RK55T.pdb	0.9548417925834656	1.8381400108337402
4f15.pdb	4f15_KL_J_RK55W.pdb	1.5909514427185059	1.8038300275802612
4f15.pdb	4f15_KL_J_RK55Y.pdb	1.700221300125122	3.1684410572052
4f15.pdb	4f15_KL_J_RK55V.pdb	1.1939127445220947	2.073199987411499
4f15.pdb	4f15_KL_J_SK56A.pdb	-0.13359341025352478	0.08536999672651291
4f15.pdb	4f15_KL_J_SK56R.pdb	-0.107807457447052	-0.009359999559819698
4f15.pdb	4f15_KL_J_SK56N.pdb	-0.33505409955978394	0.1385599970817566
4f15.pdb	4f15_KL_J_SK56D.pdb	-0.40788424015045166	0.17037999629974365
4f15.pdb	4f15_KL_J_SK56C.pdb	-0.1892099529504776	0.03587999939918518
4f15.pdb	4f15_KL_J_SK56Q.pdb	-0.2891034483909607	2.234179973602295
4f15.pdb	4f15_KL_J_SK56E.pdb	0.282223641872406	3.8142099380493164
4f15.pdb	4f15_KL_J_SK56G.pdb	-0.07823823392391205	2.307729959487915
4f15.pdb	4f15_KL_J_SK56H.pdb	-0.28794848918914795	0.12111999839544296
4f15.pdb	4f15_KL_J_SK56I.pdb	-0.3695141077041626	-0.46860000491142273
4f15.pdb	4f15_KL_J_SK56L.pdb	-0.31423595547676086	0.11801999807357788
4f15.pdb	4f15_KL_J_SK56K.pdb	-0.2555994391441345	0.05852999910712242
4f15.pdb	4f15_KL_J_SK56M.pdb	-0.14110969007015228	2.1273200511932373
4f15.pdb	4f15_KL_J_SK56F.pdb	-0.23386704921722412	1.9489500522613525
4f15.pdb	4f15_KL_J_SK56P.pdb	-0.12628857791423798	2.4569571018218994
4f15.pdb	4f15_KL_J_SK56T.pdb	-0.5831269025802612	0.21484999358654022
4f15.pdb	4f15_KL_J_SK56W.pdb	-0.16515842080116272	0.5745300054550171
4f15.pdb	4f15_KL_J_SK56Y.pdb	-0.10468706488609314	0.12809999287128448
4f15.pdb	4f15_KL_J_SK56V.pdb	-0.4608638882637024	0.3125700056552887
4f15.pdb	4f15_KL_J_YK57A.pdb	-0.11089706420898438	1.0443999767303467
4f15.pdb	4f15_KL_J_YK57R.pdb	-0.4445231854915619	1.531790018081665
4f15.pdb	4f15_KL_J_YK57N.pdb	-0.13863283395767212	1.5503499507904053
4f15.pdb	4f15_KL_J_YK57D.pdb	-0.41860759258270264	1.5885100364685059
4f15.pdb	4f15_KL_J_YK57C.pdb	-0.14315679669380188	2.0673599243164062
4f15.pdb	4f15_KL_J_YK57Q.pdb	-0.535598635673523	1.4359699487686157
4f15.pdb	4f15_KL_J_YK57E.pdb	-0.5441124439239502	0.8660399913787842
4f15.pdb	4f15_KL_J_YK57G.pdb	-0.05764283239841461	0.9825000166893005
4f15.pdb	4f15_KL_J_YK57H.pdb	-0.2720624506473541	2.1304800510406494
4f15.pdb	4f15_KL_J_YK57I.pdb	-0.2597886919975281	1.594349980354309
4f15.pdb	4f15_KL_J_YK57L.pdb	0.18423420190811157	2.112600088119507
4f15.pdb	4f15_KL_J_YK57K.pdb	-0.23476716876029968	1.7191699743270874
4f15.pdb	4f15_KL_J_YK57M.pdb	0.5370071530342102	2.5089519023895264
4f15.pdb	4f15_KL_J_YK57F.pdb	0.009992510080337524	0.45868998765945435
4f15.pdb	4f15_KL_J_YK57P.pdb	0.024692505598068237	1.1450799703598022
4f15.pdb	4f15_KL_J_YK57S.pdb	-0.11310853064060211	0.8187800049781799
4f15.pdb	4f15_KL_J_YK57T.pdb	-0.20669490098953247	1.780329942703247
4f15.pdb	4f15_KL_J_YK57W.pdb	0.29425275325775146	2.065469980239868
4f15.pdb	4f15_KL_J_YK57V.pdb	-0.054501891136169434	2.0745201110839844
4f15.pdb	4f15_KL_J_YK58A.pdb	-0.13736577332019806	0.3097899854183197
4f15.pdb	4f15_KL_J_YK58R.pdb	0.27704697847366333	0.08535999804735184
4f15.pdb	4f15_KL_J_YK58N.pdb	-0.33974888920783997	0.17666999995708466
4f15.pdb	4f15_KL_J_YK58D.pdb	0.47077053785324097	1.2289899587631226
4f15.pdb	4f15_KL_J_YK58C.pdb	-0.022656574845314026	0.1615000069141388
4f15.pdb	4f15_KL_J_YK58Q.pdb	-0.3613731861114502	-0.008340000174939632
4f15.pdb	4f15_KL_J_YK58E.pdb	-0.43944185972213745	-0.29058998823165894
4f15.pdb	4f15_KL_J_YK58G.pdb	0.17205142974853516	0.21797999739646912
4f15.pdb	4f15_KL_J_YK58H.pdb	-0.37726539373397827	-0.1420000046491623
4f15.pdb	4f15_KL_J_YK58I.pdb	-0.15845444798469543	0.3002600073814392
4f15.pdb	4f15_KL_J_YK58L.pdb	0.1707802414894104	0.13640999794006348
4f15.pdb	4f15_KL_J_YK58K.pdb	-0.11662809550762177	0.04355999827384949
4f15.pdb	4f15_KL_J_YK58M.pdb	0.2453310489654541	0.02751999907195568
4f15.pdb	4f15_KL_J_YK58F.pdb	-0.209983229637146	0.020360000431537628
4f15.pdb	4f15_KL_J_YK58P.pdb	-0.3300541937351227	0.9455699920654297
4f15.pdb	4f15_KL_J_YK58S.pdb	-0.3382529616355896	0.11389999836683273
4f15.pdb	4f15_KL_J_YK58T.pdb	-0.14121316373348236	0.12090999633073807
4f15.pdb	4f15_KL_J_YK58W.pdb	-0.08373630046844482	-0.09279999881982803
4f15.pdb	4f15_KL_J_YK58V.pdb	-0.28179576992988586	0.3132300078868866
4f15.pdb	4f15_KL_J_KK63A.pdb	0.6200206875801086	0.06773000210523605
4f15.pdb	4f15_KL_J_KK63R.pdb	0.5585897564888	-0.037859998643398285
4f15.pdb	4f15_KL_J_KK63N.pdb	0.5658870339393616	0.23481999337673187
4f15.pdb	4f15_KL_J_KK63D.pdb	0.5678889155387878	0.8276600241661072
4f15.pdb	4f15_KL_J_KK63C.pdb	0.6494545936584473	0.12020999938249588
4f15.pdb	4f15_KL_J_KK63Q.pdb	0.46365636587142944	0.51528000831604
4f15.pdb	4f15_KL_J_KK63E.pdb	0.47129082679748535	0.7095999717712402
4f15.pdb	4f15_KL_J_KK63G.pdb	0.632166862487793	0.03198999911546707
4f15.pdb	4f15_KL_J_KK63H.pdb	0.0818718671798706	-0.5375199913978577
4f15.pdb	4f15_KL_J_KK63I.pdb	0.062396734952926636	0.27970001101493835
4f15.pdb	4f15_KL_J_KK63L.pdb	0.37108683586120605	0.5684000253677368
4f15.pdb	4f15_KL_J_KK63M.pdb	0.28749752044677734	0.7761399745941162
4f15.pdb	4f15_KL_J_KK63F.pdb	0.05997669696807861	0.9857699871063232
4f15.pdb	4f15_KL_J_KK63P.pdb	0.404655396938324	0.42638999223709106
4f15.pdb	4f15_KL_J_KK63S.pdb	0.26851505041122437	-0.05398000031709671
4f15.pdb	4f15_KL_J_KK63T.pdb	0.29009491205215454	0.1509999930858612
4f15.pdb	4f15_KL_J_KK63W.pdb	0.34970706701278687	-0.4587399959564209
4f15.pdb	4f15_KL_J_KK63Y.pdb	0.5003811120986938	-0.05688999965786934
4f15.pdb	4f15_KL_J_KK63V.pdb	0.31341731548309326	0.08323000371456146
4f15.pdb	4f15_KL_J_SL27A.pdb	-0.4293515086174011	-0.9395899772644043
4f15.pdb	4f15_KL_J_SL27R.pdb	-0.07602760195732117	0.5224199891090393
4f15.pdb	4f15_KL_J_SL27N.pdb	-0.5999686121940613	-0.937529981136322
4f15.pdb	4f15_KL_J_SL27D.pdb	-0.4550003409385681	-0.44582998752593994
4f15.pdb	4f15_KL_J_SL27C.pdb	-0.3188715875148773	-0.3120099902153015
4f15.pdb	4f15_KL_J_SL27Q.pdb	-0.6960473656654358	-0.17483000457286835
4f15.pdb	4f15_KL_J_SL27E.pdb	-0.43605872988700867	0.37053000926971436
4f15.pdb	4f15_KL_J_SL27G.pdb	-0.16932891309261322	-0.5307899713516235
4f15.pdb	4f15_KL_J_SL27H.pdb	-0.42396488785743713	-0.5730000138282776
4f15.pdb	4f15_KL_J_SL27I.pdb	-0.2633059322834015	0.711870014667511
4f15.pdb	4f15_KL_J_SL27L.pdb	-0.1306082010269165	-0.1795099973678589
4f15.pdb	4f15_KL_J_SL27K.pdb	-0.5446616411209106	-0.08327999711036682
4f15.pdb	4f15_KL_J_SL27M.pdb	0.07155919075012207	0.7277200222015381
4f15.pdb	4f15_KL_J_SL27F.pdb	-0.2490198165178299	-0.17327000200748444
4f15.pdb	4f15_KL_J_SL27P.pdb	-1.1747446060180664	-0.724810004234314
4f15.pdb	4f15_KL_J_SL27T.pdb	-0.047236308455467224	0.01269999984651804
4f15.pdb	4f15_KL_J_SL27W.pdb	0.16025280952453613	0.958299994468689
4f15.pdb	4f15_KL_J_SL27Y.pdb	-0.15948009490966797	-0.45890000462532043
4f15.pdb	4f15_KL_J_SL27V.pdb	-0.5084786415100098	-0.21796000003814697
4f15.pdb	4f15_KL_J_VL28A.pdb	-0.0042009055614471436	-0.0015899999998509884
4f15.pdb	4f15_KL_J_VL28R.pdb	-0.2046460211277008	1.3721100091934204
4f15.pdb	4f15_KL_J_VL28N.pdb	-0.03937539458274841	0.07199999690055847
4f15.pdb	4f15_KL_J_VL28D.pdb	-0.08248990774154663	0.673770010471344
4f15.pdb	4f15_KL_J_VL28C.pdb	-0.030049100518226624	0.0340999998152256
4f15.pdb	4f15_KL_J_VL28Q.pdb	0.12439987063407898	1.4225499629974365
4f15.pdb	4f15_KL_J_VL28E.pdb	-0.11813358217477798	0.12495999783277512
4f15.pdb	4f15_KL_J_VL28G.pdb	0.3733161687850952	0.007209999952465296
4f15.pdb	4f15_KL_J_VL28H.pdb	-0.059665828943252563	1.1279499530792236
4f15.pdb	4f15_KL_J_VL28I.pdb	-0.28277814388275146	0.14816999435424805
4f15.pdb	4f15_KL_J_VL28L.pdb	0.31461137533187866	1.1774200201034546
4f15.pdb	4f15_KL_J_VL28K.pdb	0.1536904275417328	1.446329951286316
4f15.pdb	4f15_KL_J_VL28M.pdb	0.2353079915046692	1.0182299613952637
4f15.pdb	4f15_KL_J_VL28F.pdb	0.049549877643585205	1.3120900392532349
4f15.pdb	4f15_KL_J_VL28P.pdb	-1.4818360805511475	-0.4868200123310089
4f15.pdb	4f15_KL_J_VL28S.pdb	-0.3097432255744934	0.13742999732494354
4f15.pdb	4f15_KL_J_VL28T.pdb	-0.3335396647453308	-0.0009399999980814755
4f15.pdb	4f15_KL_J_VL28W.pdb	0.13163810968399048	0.7640299797058105
4f15.pdb	4f15_KL_J_VL28Y.pdb	-0.0998048484325409	1.1201499700546265
4f15.pdb	4f15_KL_J_SL29A.pdb	-0.2047821581363678	1.47406005859375
4f15.pdb	4f15_KL_J_SL29R.pdb	-0.3073965311050415	2.3022899627685547
4f15.pdb	4f15_KL_J_SL29N.pdb	-0.25238037109375	1.3799899816513062
4f15.pdb	4f15_KL_J_SL29D.pdb	-0.5395842790603638	1.2643400430679321
4f15.pdb	4f15_KL_J_SL29C.pdb	-0.1357274055480957	2.3774449825286865
4f15.pdb	4f15_KL_J_SL29Q.pdb	-0.8129554986953735	1.2255699634552002
4f15.pdb	4f15_KL_J_SL29E.pdb	-1.7601327896118164	1.6056300401687622
4f15.pdb	4f15_KL_J_SL29G.pdb	-0.26518023014068604	1.4141199588775635
4f15.pdb	4f15_KL_J_SL29H.pdb	-0.5023733973503113	1.6452699899673462
4f15.pdb	4f15_KL_J_SL29I.pdb	0.35671502351760864	2.4390130043029785
4f15.pdb	4f15_KL_J_SL29L.pdb	-0.8785873055458069	1.5058399438858032
4f15.pdb	4f15_KL_J_SL29K.pdb	-0.04028575122356415	1.3813400268554688
4f15.pdb	4f15_KL_J_SL29M.pdb	0.5036858916282654	2.078739881515503
4f15.pdb	4f15_KL_J_SL29F.pdb	-0.297010600566864	1.7271900177001953
4f15.pdb	4f15_KL_J_SL29P.pdb	-0.15691441297531128	1.4738199710845947
4f15.pdb	4f15_KL_J_SL29T.pdb	-0.4912182092666626	1.3015199899673462
4f15.pdb	4f15_KL_J_SL29W.pdb	-0.034415483474731445	2.1173698902130127
4f15.pdb	4f15_KL_J_SL29Y.pdb	-0.6114789247512817	1.9238899946212769
4f15.pdb	4f15_KL_J_SL29V.pdb	0.20873180031776428	2.1214799880981445
4f15.pdb	4f15_KL_J_NL30A.pdb	-0.8595285415649414	-0.04002999886870384
4f15.pdb	4f15_KL_J_NL30R.pdb	-0.9570028781890869	-0.09203000366687775
4f15.pdb	4f15_KL_J_NL30D.pdb	-1.049849510192871	0.08316999673843384
4f15.pdb	4f15_KL_J_NL30C.pdb	-0.7867037057876587	0.1041800007224083
4f15.pdb	4f15_KL_J_NL30Q.pdb	-0.879733681678772	0.14737999439239502
4f15.pdb	4f15_KL_J_NL30E.pdb	-0.9751521944999695	-0.1899300068616867
4f15.pdb	4f15_KL_J_NL30G.pdb	-0.7624930739402771	0.7240399718284607
4f15.pdb	4f15_KL_J_NL30H.pdb	-0.9021202325820923	0.016289999708533287
4f15.pdb	4f15_KL_J_NL30I.pdb	-1.1514711380004883	0.06612999737262726
4f15.pdb	4f15_KL_J_NL30L.pdb	-1.2320157289505005	-0.049619998782873154
4f15.pdb	4f15_KL_J_NL30K.pdb	-1.0774226188659668	-0.3071199953556061
4f15.pdb	4f15_KL_J_NL30M.pdb	-0.651443600654602	0.1678999960422516
4f15.pdb	4f15_KL_J_NL30F.pdb	-0.5667365789413452	0.8204299807548523
4f15.pdb	4f15_KL_J_NL30P.pdb	-1.001285433769226	0.40042001008987427
4f15.pdb	4f15_KL_J_NL30S.pdb	-0.9557805061340332	0.0028800000436604023
4f15.pdb	4f15_KL_J_NL30T.pdb	-1.3183679580688477	-0.3068400025367737
4f15.pdb	4f15_KL_J_NL30W.pdb	0.10909199714660645	0.5610700249671936
4f15.pdb	4f15_KL_J_NL30Y.pdb	-2.9679455757141113	-1.4041399955749512
4f15.pdb	4f15_KL_J_NL30V.pdb	-0.9402964115142822	0.12349999696016312
4f15.pdb	4f15_KL_J_EL92A.pdb	0.0899432897567749	0.642579972743988
4f15.pdb	4f15_KL_J_EL92R.pdb	0.0944405198097229	1.2336100339889526
4f15.pdb	4f15_KL_J_EL92N.pdb	0.03707408905029297	0.8183900117874146
4f15.pdb	4f15_KL_J_EL92D.pdb	0.27454042434692383	0.7674099802970886
4f15.pdb	4f15_KL_J_EL92C.pdb	-0.18261173367500305	0.7188799977302551
4f15.pdb	4f15_KL_J_EL92Q.pdb	-0.07844239473342896	0.4814099967479706
4f15.pdb	4f15_KL_J_EL92G.pdb	0.09940308332443237	0.6366599798202515
4f15.pdb	4f15_KL_J_EL92H.pdb	-0.12135820835828781	-0.228410005569458
4f15.pdb	4f15_KL_J_EL92I.pdb	0.2371155321598053	0.7676600217819214
4f15.pdb	4f15_KL_J_EL92L.pdb	-0.6702077388763428	-0.12352000176906586
4f15.pdb	4f15_KL_J_EL92K.pdb	-0.30043497681617737	-0.5050399899482727
4f15.pdb	4f15_KL_J_EL92M.pdb	0.33626407384872437	0.6800199747085571
4f15.pdb	4f15_KL_J_EL92F.pdb	0.18059897422790527	1.4329700469970703
4f15.pdb	4f15_KL_J_EL92P.pdb	0.13007277250289917	0.6901599764823914
4f15.pdb	4f15_KL_J_EL92S.pdb	0.010769501328468323	0.6378099918365479
4f15.pdb	4f15_KL_J_EL92T.pdb	-0.1860971450805664	-0.34018999338150024
4f15.pdb	4f15_KL_J_EL92W.pdb	0.06127932667732239	0.9797199964523315
4f15.pdb	4f15_KL_J_EL92Y.pdb	0.27904802560806274	1.5234899520874023
4f15.pdb	4f15_KL_J_EL92V.pdb	0.20901280641555786	0.3300899863243103
4f15.pdb	4f15_KL_J_VL93A.pdb	0.03864601254463196	-0.43123000860214233
4f15.pdb	4f15_KL_J_VL93R.pdb	0.0061760395765304565	-1.2971800565719604
4f15.pdb	4f15_KL_J_VL93N.pdb	0.506156861782074	-0.43806999921798706
4f15.pdb	4f15_KL_J_VL93D.pdb	-2.0791635513305664	-1.9037200212478638
4f15.pdb	4f15_KL_J_VL93C.pdb	-0.006445154547691345	-0.11618000268936157
4f15.pdb	4f15_KL_J_VL93Q.pdb	-0.19344961643218994	-0.7602099776268005
4f15.pdb	4f15_KL_J_VL93E.pdb	-0.2889366149902344	0.28384000062942505
4f15.pdb	4f15_KL_J_VL93G.pdb	0.21222734451293945	-0.5136200189590454
4f15.pdb	4f15_KL_J_VL93H.pdb	-0.7950100898742676	-0.3175800144672394
4f15.pdb	4f15_KL_J_VL93I.pdb	-0.06970328092575073	1.1491400003433228
4f15.pdb	4f15_KL_J_VL93L.pdb	0.01824057102203369	-0.28360000252723694
4f15.pdb	4f15_KL_J_VL93K.pdb	-0.4151635766029358	-0.6243199706077576
4f15.pdb	4f15_KL_J_VL93M.pdb	0.2455444037914276	-0.17544999718666077
4f15.pdb	4f15_KL_J_VL93F.pdb	0.08954384922981262	0.7663800120353699
4f15.pdb	4f15_KL_J_VL93P.pdb	-0.617550253868103	-0.5844299793243408
4f15.pdb	4f15_KL_J_VL93S.pdb	0.3173850178718567	-0.3426100015640259
4f15.pdb	4f15_KL_J_VL93T.pdb	-0.36629170179367065	-0.30368998646736145
4f15.pdb	4f15_KL_J_VL93W.pdb	0.24329149723052979	0.5167800188064575
4f15.pdb	4f15_KL_J_VL93Y.pdb	-1.487830400466919	2.039750099182129
4f15.pdb	4f15_KL_J_PL94A.pdb	-0.5742383003234863	-0.43338000774383545
4f15.pdb	4f15_KL_J_PL94R.pdb	-0.6923421621322632	-0.47374001145362854
4f15.pdb	4f15_KL_J_PL94N.pdb	-0.778555154800415	-0.4851999878883362
4f15.pdb	4f15_KL_J_PL94D.pdb	-1.135237216949463	-0.8073400259017944
4f15.pdb	4f15_KL_J_PL94C.pdb	-0.3655708432197571	-0.5951600074768066
4f15.pdb	4f15_KL_J_PL94Q.pdb	-0.6408925652503967	-0.69132000207901
4f15.pdb	4f15_KL_J_PL94E.pdb	-0.8579650521278381	-0.5205000042915344
4f15.pdb	4f15_KL_J_PL94G.pdb	-0.654293417930603	-1.6330599784851074
4f15.pdb	4f15_KL_J_PL94H.pdb	-0.8378336429595947	-0.6831799745559692
4f15.pdb	4f15_KL_J_PL94I.pdb	-0.7176170349121094	-0.6105599999427795
4f15.pdb	4f15_KL_J_PL94L.pdb	-0.6608603000640869	-0.5284600257873535
4f15.pdb	4f15_KL_J_PL94K.pdb	-0.7388173937797546	-1.3753399848937988
4f15.pdb	4f15_KL_J_PL94M.pdb	-0.4673705995082855	-0.6898000240325928
4f15.pdb	4f15_KL_J_PL94F.pdb	-1.1165754795074463	-1.2927199602127075
4f15.pdb	4f15_KL_J_PL94S.pdb	-0.800711452960968	-0.5597500205039978
4f15.pdb	4f15_KL_J_PL94T.pdb	-0.9119744896888733	-0.9537400007247925
4f15.pdb	4f15_KL_J_PL94W.pdb	-1.2338578701019287	-0.575190007686615
4f15.pdb	4f15_KL_J_PL94Y.pdb	-1.3371553421020508	-0.7031000256538391
4f15.pdb	4f15_KL_J_PL94V.pdb	-0.5214842557907104	-0.36601001024246216
4f15.pdb	4f15_KL_J_EJ26A.pdb	-0.2416578233242035	-0.18985000252723694
4f15.pdb	4f15_KL_J_EJ26R.pdb	-0.13443973660469055	0.5364400148391724
4f15.pdb	4f15_KL_J_EJ26N.pdb	-0.1267402470111847	-0.30191999673843384
4f15.pdb	4f15_KL_J_EJ26D.pdb	-0.382972776889801	-0.47442999482154846
4f15.pdb	4f15_KL_J_EJ26C.pdb	-0.10706861317157745	-0.26159000396728516
4f15.pdb	4f15_KL_J_EJ26Q.pdb	-0.6617016196250916	-0.05201999843120575
4f15.pdb	4f15_KL_J_EJ26G.pdb	-0.2402944415807724	-0.1975799947977066
4f15.pdb	4f15_KL_J_EJ26H.pdb	-0.34788817167282104	-0.027340000495314598
4f15.pdb	4f15_KL_J_EJ26I.pdb	-0.15619981288909912	-0.30998000502586365
4f15.pdb	4f15_KL_J_EJ26L.pdb	-0.3089735507965088	-0.08023999631404877
4f15.pdb	4f15_KL_J_EJ26K.pdb	-0.4656439423561096	0.5425400137901306
4f15.pdb	4f15_KL_J_EJ26M.pdb	-0.00997421145439148	-0.2214300036430359
4f15.pdb	4f15_KL_J_EJ26F.pdb	-0.8226750493049622	-0.24267999827861786
4f15.pdb	4f15_KL_J_EJ26P.pdb	-0.14724187552928925	-0.18841999769210815
4f15.pdb	4f15_KL_J_EJ26S.pdb	-0.5266509056091309	-0.23691000044345856
4f15.pdb	4f15_KL_J_EJ26T.pdb	-0.34121862053871155	-0.28297001123428345
4f15.pdb	4f15_KL_J_EJ26W.pdb	-0.5835121870040894	0.5882800221443176
4f15.pdb	4f15_KL_J_EJ26Y.pdb	-0.3112667202949524	0.7076900005340576
4f15.pdb	4f15_KL_J_EJ26V.pdb	-0.08853474259376526	-0.27882999181747437
4f15.pdb	4f15_KL_J_TJ30A.pdb	0.018170058727264404	0.640030026435852
4f15.pdb	4f15_KL_J_TJ30R.pdb	-0.4005016088485718	0.4647600054740906
4f15.pdb	4f15_KL_J_TJ30N.pdb	-0.16864365339279175	0.7363700270652771
4f15.pdb	4f15_KL_J_TJ30D.pdb	-0.18310996890068054	-0.3892799913883209
[truncated: 93,609 more rows]
