# Supplementary material for: Investigating the volume and diversity of data needed for generalizable antibody–antigen ΔΔG prediction
Source: Nat Comput Sci. 2025 Jul 8;5(8):635–47. doi: 10.1038/s43588-025-00823-8 (PMC12374841; doi:10.1038/s43588-025-00823-8)
Supplement: Supplementary file 4 — Unprocessed Graphinity model predictions and true values for experimental and synthetic ΔΔG values. [file 43588_2025_823_MOESM4_ESM.zip › Figure2/Figure2b-Graphinity_Predictions-10FoldCV_CDR_SeqId/Graphinity_Predictions-Synthetic_FoldX_ddG_942723-10FoldCV_CDR_SeqId/Graphinity_predictions_test-Foldx_ddG_942723-cutoff_100-fold4.csv]

wt_pdb	mut_pdb	pred_score	true_label
6fe4.pdb	6fe4_F_A_YF33A.pdb	-0.8249547481536865	-3.743000030517578
6fe4.pdb	6fe4_F_A_YF33R.pdb	-0.16269859671592712	0.4116800129413605
6fe4.pdb	6fe4_F_A_YF33N.pdb	-0.9119006991386414	-2.482150077819824
6fe4.pdb	6fe4_F_A_YF33D.pdb	-1.0172195434570312	-3.9773600101470947
6fe4.pdb	6fe4_F_A_YF33C.pdb	-0.9562503695487976	-3.9000399112701416
6fe4.pdb	6fe4_F_A_YF33Q.pdb	-1.2206155061721802	-2.8242900371551514
6fe4.pdb	6fe4_F_A_YF33E.pdb	-1.3078416585922241	-4.0860700607299805
6fe4.pdb	6fe4_F_A_YF33G.pdb	-0.8857017755508423	-3.231950044631958
6fe4.pdb	6fe4_F_A_YF33H.pdb	-0.6405172944068909	-2.5982000827789307
6fe4.pdb	6fe4_F_A_YF33I.pdb	-0.29269248247146606	-2.0978899002075195
6fe4.pdb	6fe4_F_A_YF33L.pdb	-0.3026106357574463	-1.687250018119812
6fe4.pdb	6fe4_F_A_YF33K.pdb	-0.6962680816650391	-2.015470027923584
6fe4.pdb	6fe4_F_A_YF33M.pdb	0.38950955867767334	-1.1501699686050415
6fe4.pdb	6fe4_F_A_YF33F.pdb	-0.36574041843414307	-0.9480800032615662
6fe4.pdb	6fe4_F_A_YF33P.pdb	-1.022713303565979	-1.4676400423049927
6fe4.pdb	6fe4_F_A_YF33S.pdb	-0.7496317028999329	-1.3335200548171997
6fe4.pdb	6fe4_F_A_YF33T.pdb	-0.7479973435401917	-2.658720016479492
6fe4.pdb	6fe4_F_A_YF33W.pdb	-1.8747549057006836	-1.9421000480651855
6fe4.pdb	6fe4_F_A_YF33V.pdb	-0.7827039957046509	-2.078089952468872
6fe4.pdb	6fe4_F_A_PF45A.pdb	-0.4237528443336487	-0.4932999908924103
6fe4.pdb	6fe4_F_A_PF45R.pdb	-0.5277737379074097	-0.06731999665498734
6fe4.pdb	6fe4_F_A_PF45N.pdb	-0.8096352815628052	-0.8914499878883362
6fe4.pdb	6fe4_F_A_PF45D.pdb	-1.4986070394515991	-1.593000054359436
6fe4.pdb	6fe4_F_A_PF45C.pdb	-0.40227752923965454	-0.6188300251960754
6fe4.pdb	6fe4_F_A_PF45Q.pdb	-0.6337547302246094	-0.7920200228691101
6fe4.pdb	6fe4_F_A_PF45E.pdb	-0.8233087658882141	0.02996000088751316
6fe4.pdb	6fe4_F_A_PF45G.pdb	-0.3945488929748535	-0.6636099815368652
6fe4.pdb	6fe4_F_A_PF45H.pdb	-0.6460607051849365	-0.35148999094963074
6fe4.pdb	6fe4_F_A_PF45I.pdb	-0.06129436194896698	0.16809000074863434
6fe4.pdb	6fe4_F_A_PF45L.pdb	-2.2214272022247314	-1.4519100189208984
6fe4.pdb	6fe4_F_A_PF45K.pdb	-0.3346783518791199	-0.25126001238822937
6fe4.pdb	6fe4_F_A_PF45M.pdb	-0.14790448546409607	0.30941998958587646
6fe4.pdb	6fe4_F_A_PF45F.pdb	-0.29669302701950073	-0.14127999544143677
6fe4.pdb	6fe4_F_A_PF45S.pdb	-0.5393102169036865	-0.382999986410141
6fe4.pdb	6fe4_F_A_PF45T.pdb	-0.6098523736000061	-0.5027599930763245
6fe4.pdb	6fe4_F_A_PF45W.pdb	-1.0095041990280151	-2.1610798835754395
6fe4.pdb	6fe4_F_A_PF45Y.pdb	-0.48313793540000916	-0.23874999582767487
6fe4.pdb	6fe4_F_A_PF45V.pdb	-0.19004514813423157	0.025599999353289604
6fe4.pdb	6fe4_F_A_EF46A.pdb	-0.09948982298374176	-0.11259999871253967
6fe4.pdb	6fe4_F_A_EF46R.pdb	-0.09116202592849731	0.044179998338222504
6fe4.pdb	6fe4_F_A_EF46N.pdb	-0.22069314122200012	-0.04287999868392944
6fe4.pdb	6fe4_F_A_EF46D.pdb	-0.4686550796031952	-0.027569999918341637
6fe4.pdb	6fe4_F_A_EF46C.pdb	-0.1479487121105194	0.299699991941452
6fe4.pdb	6fe4_F_A_EF46Q.pdb	-0.10329952836036682	0.06776999682188034
6fe4.pdb	6fe4_F_A_EF46G.pdb	-0.057942330837249756	-0.294840008020401
6fe4.pdb	6fe4_F_A_EF46H.pdb	-0.17638686299324036	-0.05806000158190727
6fe4.pdb	6fe4_F_A_EF46I.pdb	0.0926675796508789	0.42208999395370483
6fe4.pdb	6fe4_F_A_EF46L.pdb	0.012612611055374146	0.21342000365257263
6fe4.pdb	6fe4_F_A_EF46K.pdb	0.21260890364646912	1.1965099573135376
6fe4.pdb	6fe4_F_A_EF46M.pdb	-0.07461835443973541	0.14827999472618103
6fe4.pdb	6fe4_F_A_EF46F.pdb	0.00820748507976532	0.16200999915599823
6fe4.pdb	6fe4_F_A_EF46P.pdb	-0.5953026413917542	0.6526100039482117
6fe4.pdb	6fe4_F_A_EF46S.pdb	-0.48020023107528687	0.192440003156662
6fe4.pdb	6fe4_F_A_EF46T.pdb	-0.3829915225505829	0.17227999866008759
6fe4.pdb	6fe4_F_A_EF46W.pdb	-0.11139436066150665	0.047359999269247055
6fe4.pdb	6fe4_F_A_EF46Y.pdb	-0.09890508651733398	0.1991499960422516
6fe4.pdb	6fe4_F_A_EF46V.pdb	-0.003836989402770996	0.4671199917793274
6fe4.pdb	6fe4_F_A_WF47A.pdb	0.2560974061489105	-1.000190019607544
6fe4.pdb	6fe4_F_A_WF47R.pdb	0.34252452850341797	-1.3523199558258057
6fe4.pdb	6fe4_F_A_WF47N.pdb	-0.08127701282501221	-1.0254499912261963
6fe4.pdb	6fe4_F_A_WF47D.pdb	-0.1715930700302124	-1.3141499757766724
6fe4.pdb	6fe4_F_A_WF47C.pdb	0.12194234132766724	-1.0066299438476562
6fe4.pdb	6fe4_F_A_WF47Q.pdb	-0.6112796068191528	-1.543869972229004
6fe4.pdb	6fe4_F_A_WF47E.pdb	-1.2603422403335571	-1.9242700338363647
6fe4.pdb	6fe4_F_A_WF47G.pdb	-0.1407777965068817	-1.9556399583816528
6fe4.pdb	6fe4_F_A_WF47H.pdb	0.05877256393432617	-0.8245499730110168
6fe4.pdb	6fe4_F_A_WF47I.pdb	-1.3114210367202759	-1.2632800340652466
6fe4.pdb	6fe4_F_A_WF47L.pdb	0.3141205310821533	-0.7230600118637085
6fe4.pdb	6fe4_F_A_WF47K.pdb	0.09729638695716858	-0.7307299971580505
6fe4.pdb	6fe4_F_A_WF47M.pdb	0.4169155955314636	-0.3896700143814087
6fe4.pdb	6fe4_F_A_WF47F.pdb	0.5851649045944214	0.25488999485969543
6fe4.pdb	6fe4_F_A_WF47P.pdb	-13.49980354309082	-8.93599796295166
6fe4.pdb	6fe4_F_A_WF47S.pdb	-0.5882228016853333	-1.397779941558838
6fe4.pdb	6fe4_F_A_WF47T.pdb	-0.12466976791620255	-1.2099900245666504
6fe4.pdb	6fe4_F_A_WF47Y.pdb	0.21149784326553345	0.12999999523162842
6fe4.pdb	6fe4_F_A_WF47V.pdb	-0.7816535234451294	-0.617389976978302
6fe4.pdb	6fe4_F_A_NF52A.pdb	-0.13032537698745728	0.39535999298095703
6fe4.pdb	6fe4_F_A_NF52R.pdb	0.10613769292831421	1.5056099891662598
6fe4.pdb	6fe4_F_A_NF52D.pdb	-0.5887656807899475	-1.2730499505996704
6fe4.pdb	6fe4_F_A_NF52C.pdb	-0.2699822783470154	0.3732300102710724
6fe4.pdb	6fe4_F_A_NF52Q.pdb	0.017589300870895386	0.7353900074958801
6fe4.pdb	6fe4_F_A_NF52E.pdb	-0.28605419397354126	-0.5307199954986572
6fe4.pdb	6fe4_F_A_NF52G.pdb	-0.2712750732898712	0.11298000067472458
6fe4.pdb	6fe4_F_A_NF52H.pdb	-0.27027422189712524	-0.04033999890089035
6fe4.pdb	6fe4_F_A_NF52I.pdb	0.1442050337791443	0.8389400243759155
6fe4.pdb	6fe4_F_A_NF52L.pdb	-0.17579850554466248	0.6229100227355957
6fe4.pdb	6fe4_F_A_NF52K.pdb	-0.12513189017772675	0.7167199850082397
6fe4.pdb	6fe4_F_A_NF52M.pdb	0.033945292234420776	0.6211900115013123
6fe4.pdb	6fe4_F_A_NF52F.pdb	-0.1815248727798462	0.6885200142860413
6fe4.pdb	6fe4_F_A_NF52P.pdb	-1.0271894931793213	-0.25819000601768494
6fe4.pdb	6fe4_F_A_NF52S.pdb	-0.36651426553726196	0.5921400189399719
6fe4.pdb	6fe4_F_A_NF52T.pdb	-0.4623003602027893	0.333979994058609
6fe4.pdb	6fe4_F_A_NF52W.pdb	-0.019289344549179077	0.1455399990081787
6fe4.pdb	6fe4_F_A_NF52Y.pdb	-0.27198630571365356	0.8819400072097778
6fe4.pdb	6fe4_F_A_NF52V.pdb	-0.22377444803714752	0.6974800229072571
6fe4.pdb	6fe4_F_A_GF57A.pdb	-1.2804967164993286	-1.624210000038147
6fe4.pdb	6fe4_F_A_GF57R.pdb	-1.2945183515548706	-1.9889600276947021
6fe4.pdb	6fe4_F_A_GF57N.pdb	-2.0439367294311523	-2.6059799194335938
6fe4.pdb	6fe4_F_A_GF57D.pdb	-3.0228805541992188	-4.738810062408447
6fe4.pdb	6fe4_F_A_GF57C.pdb	-1.6280145645141602	-1.462730050086975
6fe4.pdb	6fe4_F_A_GF57Q.pdb	-1.5521180629730225	-1.090880036354065
6fe4.pdb	6fe4_F_A_GF57E.pdb	-1.9322336912155151	-1.7938100099563599
6fe4.pdb	6fe4_F_A_GF57H.pdb	-1.606244444847107	-2.9169600009918213
6fe4.pdb	6fe4_F_A_GF57I.pdb	-10.156371116638184	-10.257599830627441
6fe4.pdb	6fe4_F_A_GF57L.pdb	-1.6836131811141968	-1.0689899921417236
6fe4.pdb	6fe4_F_A_GF57K.pdb	-1.931952714920044	-2.0490000247955322
6fe4.pdb	6fe4_F_A_GF57M.pdb	-1.1076955795288086	-2.3565800189971924
6fe4.pdb	6fe4_F_A_GF57F.pdb	-1.6103397607803345	-1.4725500345230103
6fe4.pdb	6fe4_F_A_GF57P.pdb	-0.6115972995758057	-0.11862000077962875
6fe4.pdb	6fe4_F_A_GF57S.pdb	-2.130749225616455	-2.545720100402832
6fe4.pdb	6fe4_F_A_GF57T.pdb	-1.920097827911377	-2.8345398902893066
6fe4.pdb	6fe4_F_A_GF57W.pdb	-1.8852101564407349	-1.1769200563430786
6fe4.pdb	6fe4_F_A_GF57Y.pdb	-1.7254133224487305	-1.8006999492645264
6fe4.pdb	6fe4_F_A_GF57V.pdb	-1.6239345073699951	-2.0533199310302734
6fe4.pdb	6fe4_F_A_TF58A.pdb	0.15124213695526123	-0.0018599999602884054
6fe4.pdb	6fe4_F_A_TF58R.pdb	0.03386843204498291	0.6751800179481506
6fe4.pdb	6fe4_F_A_TF58N.pdb	-0.15282127261161804	-0.050530001521110535
6fe4.pdb	6fe4_F_A_TF58D.pdb	-0.42801129817962646	-0.622439980506897
6fe4.pdb	6fe4_F_A_TF58C.pdb	-0.056517645716667175	0.003920000046491623
6fe4.pdb	6fe4_F_A_TF58Q.pdb	-0.09004718065261841	0.002139999996870756
6fe4.pdb	6fe4_F_A_TF58E.pdb	-0.2541350722312927	-0.34891998767852783
6fe4.pdb	6fe4_F_A_TF58G.pdb	0.05865749716758728	0.04131000116467476
6fe4.pdb	6fe4_F_A_TF58H.pdb	0.20890462398529053	-0.15578000247478485
6fe4.pdb	6fe4_F_A_TF58I.pdb	-0.13176003098487854	-0.09452000260353088
6fe4.pdb	6fe4_F_A_TF58L.pdb	0.06222093105316162	-0.015150000341236591
6fe4.pdb	6fe4_F_A_TF58K.pdb	0.0012588351964950562	0.44760000705718994
6fe4.pdb	6fe4_F_A_TF58M.pdb	0.34262967109680176	-0.005140000022947788
6fe4.pdb	6fe4_F_A_TF58F.pdb	0.3020262122154236	-0.0350399985909462
6fe4.pdb	6fe4_F_A_TF58P.pdb	0.0761936604976654	0.14176000654697418
6fe4.pdb	6fe4_F_A_TF58S.pdb	-0.33865779638290405	0.04763999953866005
6fe4.pdb	6fe4_F_A_TF58W.pdb	0.13793310523033142	-0.11313000321388245
6fe4.pdb	6fe4_F_A_TF58Y.pdb	0.1378282606601715	-0.0035600000992417336
6fe4.pdb	6fe4_F_A_TF58V.pdb	-0.0009259134531021118	0.000859999970998615
6fe4.pdb	6fe4_F_A_RF59A.pdb	-1.1319925785064697	-3.193690061569214
6fe4.pdb	6fe4_F_A_RF59N.pdb	-0.9050856232643127	-3.5675199031829834
6fe4.pdb	6fe4_F_A_RF59D.pdb	-1.542899250984192	-5.052770137786865
6fe4.pdb	6fe4_F_A_RF59C.pdb	-1.0279463529586792	-2.9693400859832764
6fe4.pdb	6fe4_F_A_RF59Q.pdb	-0.8777918815612793	-2.7736899852752686
6fe4.pdb	6fe4_F_A_RF59E.pdb	-1.3473931550979614	-4.529230117797852
6fe4.pdb	6fe4_F_A_RF59G.pdb	-1.3167072534561157	-3.496299982070923
6fe4.pdb	6fe4_F_A_RF59H.pdb	-0.8130118250846863	-1.1583199501037598
6fe4.pdb	6fe4_F_A_RF59I.pdb	-0.8133941888809204	-2.2176899909973145
6fe4.pdb	6fe4_F_A_RF59L.pdb	-0.37405329942703247	-1.6058800220489502
6fe4.pdb	6fe4_F_A_RF59K.pdb	-0.6825829744338989	-1.3300100564956665
6fe4.pdb	6fe4_F_A_RF59M.pdb	0.4088951349258423	-1.134369969367981
6fe4.pdb	6fe4_F_A_RF59F.pdb	-0.9125187397003174	-1.8322299718856812
6fe4.pdb	6fe4_F_A_RF59P.pdb	-1.9351861476898193	-4.241419792175293
6fe4.pdb	6fe4_F_A_RF59S.pdb	-1.283590316772461	-3.3766798973083496
6fe4.pdb	6fe4_F_A_RF59T.pdb	-1.2362624406814575	-2.899319887161255
6fe4.pdb	6fe4_F_A_RF59W.pdb	-0.37576109170913696	-2.1517200469970703
6fe4.pdb	6fe4_F_A_RF59Y.pdb	-1.007380485534668	-2.1137900352478027
6fe4.pdb	6fe4_F_A_RF59V.pdb	-0.5292821526527405	-2.749530076980591
6fe4.pdb	6fe4_F_A_EF100A.pdb	-1.7212278842926025	-1.1710599660873413
6fe4.pdb	6fe4_F_A_EF100R.pdb	-3.8958559036254883	-3.8072500228881836
6fe4.pdb	6fe4_F_A_EF100N.pdb	-1.310461163520813	-1.8080400228500366
6fe4.pdb	6fe4_F_A_EF100D.pdb	-1.9214906692504883	-2.2425599098205566
6fe4.pdb	6fe4_F_A_EF100C.pdb	-1.8768212795257568	-1.5674899816513062
6fe4.pdb	6fe4_F_A_EF100Q.pdb	-1.5692647695541382	-1.7320799827575684
6fe4.pdb	6fe4_F_A_EF100G.pdb	-2.0509872436523438	-2.0413498878479004
6fe4.pdb	6fe4_F_A_EF100H.pdb	-1.7502390146255493	-2.8855299949645996
6fe4.pdb	6fe4_F_A_EF100I.pdb	-2.973217487335205	-2.656519889831543
6fe4.pdb	6fe4_F_A_EF100L.pdb	-0.3697566092014313	-0.4736799895763397
6fe4.pdb	6fe4_F_A_EF100K.pdb	-5.262126445770264	-5.254670143127441
6fe4.pdb	6fe4_F_A_EF100M.pdb	-0.9147491455078125	-2.6284000873565674
6fe4.pdb	6fe4_F_A_EF100F.pdb	-13.13592529296875	-7.858260154724121
6fe4.pdb	6fe4_F_A_EF100P.pdb	-1.2388365268707275	-0.9063599705696106
6fe4.pdb	6fe4_F_A_EF100S.pdb	-2.778092384338379	-1.9797899723052979
6fe4.pdb	6fe4_F_A_EF100T.pdb	-4.723796367645264	-3.3774099349975586
6fe4.pdb	6fe4_F_A_EF100W.pdb	-4.368301868438721	-7.913207054138184
6fe4.pdb	6fe4_F_A_EF100Y.pdb	-13.523002624511719	-8.871536254882812
6fe4.pdb	6fe4_F_A_EF100V.pdb	-4.290888786315918	-3.222490072250366
6fe4.pdb	6fe4_F_A_GF101A.pdb	-0.3724534213542938	-1.6322200298309326
6fe4.pdb	6fe4_F_A_GF101R.pdb	-2.5265135765075684	-0.5296199917793274
6fe4.pdb	6fe4_F_A_GF101N.pdb	-1.0286879539489746	-1.513260006904602
6fe4.pdb	6fe4_F_A_GF101D.pdb	-1.203242301940918	-1.6522899866104126
6fe4.pdb	6fe4_F_A_GF101C.pdb	-0.6749163866043091	-0.82600998878479
6fe4.pdb	6fe4_F_A_GF101Q.pdb	-7.8867268562316895	-6.447080135345459
6fe4.pdb	6fe4_F_A_GF101E.pdb	-1.445767879486084	-1.457610011100769
6fe4.pdb	6fe4_F_A_GF101H.pdb	-13.507685661315918	-12.090310096740723
6fe4.pdb	6fe4_F_A_GF101I.pdb	-1.39915132522583	-2.2154300212860107
6fe4.pdb	6fe4_F_A_GF101L.pdb	-1.439161777496338	-1.9623299837112427
6fe4.pdb	6fe4_F_A_GF101K.pdb	-1.390014410018921	-1.8600300550460815
6fe4.pdb	6fe4_F_A_GF101M.pdb	-1.272876262664795	-1.1829899549484253
6fe4.pdb	6fe4_F_A_GF101F.pdb	-2.156609058380127	-1.9721100330352783
6fe4.pdb	6fe4_F_A_GF101P.pdb	-1.3048611879348755	-2.7348499298095703
6fe4.pdb	6fe4_F_A_GF101S.pdb	-1.2475796937942505	-1.653689980506897
6fe4.pdb	6fe4_F_A_GF101T.pdb	-1.5897066593170166	-3.035029888153076
6fe4.pdb	6fe4_F_A_GF101W.pdb	-17.781625747680664	-13.362110137939453
6fe4.pdb	6fe4_F_A_GF101Y.pdb	-7.353738307952881	-7.015359878540039
6fe4.pdb	6fe4_F_A_GF101V.pdb	-1.1279023885726929	-2.1718900203704834
6fe4.pdb	6fe4_F_A_GF102A.pdb	-0.051503270864486694	0.3879700005054474
6fe4.pdb	6fe4_F_A_GF102R.pdb	-4.157637596130371	-2.464210033416748
6fe4.pdb	6fe4_F_A_GF102N.pdb	0.12427681684494019	0.6169099807739258
6fe4.pdb	6fe4_F_A_GF102D.pdb	-0.7234903573989868	-1.0636199712753296
6fe4.pdb	6fe4_F_A_GF102C.pdb	-0.19978201389312744	0.03726999834179878
6fe4.pdb	6fe4_F_A_GF102Q.pdb	-0.17955178022384644	0.706570029258728
6fe4.pdb	6fe4_F_A_GF102E.pdb	-0.4445146918296814	-0.9975100159645081
6fe4.pdb	6fe4_F_A_GF102H.pdb	-0.03555107116699219	1.0321099758148193
6fe4.pdb	6fe4_F_A_GF102I.pdb	-1.9126861095428467	0.11547999829053879
6fe4.pdb	6fe4_F_A_GF102L.pdb	0.513069748878479	1.1249099969863892
6fe4.pdb	6fe4_F_A_GF102K.pdb	-0.20725303888320923	-0.3626199960708618
6fe4.pdb	6fe4_F_A_GF102M.pdb	0.6358411908149719	1.4376100301742554
6fe4.pdb	6fe4_F_A_GF102F.pdb	0.6895965337753296	1.9447100162506104
6fe4.pdb	6fe4_F_A_GF102P.pdb	-0.2374112606048584	0.5583900213241577
6fe4.pdb	6fe4_F_A_GF102S.pdb	-0.1397334337234497	-0.10063999891281128
6fe4.pdb	6fe4_F_A_GF102T.pdb	-0.485054612159729	-1.1255600452423096
6fe4.pdb	6fe4_F_A_GF102W.pdb	0.4889944791793823	1.5985100269317627
6fe4.pdb	6fe4_F_A_GF102Y.pdb	0.4690696597099304	1.746109962463379
6fe4.pdb	6fe4_F_A_GF102V.pdb	-0.037181779742240906	-0.8746700286865234
6fe4.pdb	6fe4_F_A_RF104A.pdb	0.14040058851242065	-0.4230000078678131
6fe4.pdb	6fe4_F_A_RF104N.pdb	-0.07277581095695496	-0.5116400122642517
6fe4.pdb	6fe4_F_A_RF104D.pdb	-0.21349847316741943	-0.5073300004005432
6fe4.pdb	6fe4_F_A_RF104C.pdb	-0.1990555226802826	-0.5331599712371826
6fe4.pdb	6fe4_F_A_RF104Q.pdb	-0.2412586659193039	0.023110000416636467
6fe4.pdb	6fe4_F_A_RF104E.pdb	-0.4051699936389923	-0.006169999949634075
6fe4.pdb	6fe4_F_A_RF104G.pdb	0.10149210691452026	-0.4763300120830536
6fe4.pdb	6fe4_F_A_RF104H.pdb	0.20740342140197754	-0.13711999356746674
6fe4.pdb	6fe4_F_A_RF104I.pdb	0.056760698556900024	-0.25273001194000244
6fe4.pdb	6fe4_F_A_RF104L.pdb	-0.15203511714935303	-0.4352799952030182
6fe4.pdb	6fe4_F_A_RF104K.pdb	0.05296081304550171	0.17430999875068665
6fe4.pdb	6fe4_F_A_RF104M.pdb	0.4118596315383911	0.6886799931526184
6fe4.pdb	6fe4_F_A_RF104F.pdb	0.5227226614952087	0.5520399808883667
6fe4.pdb	6fe4_F_A_RF104P.pdb	0.41517388820648193	0.21543000638484955
6fe4.pdb	6fe4_F_A_RF104S.pdb	-0.19023439288139343	-0.4974699914455414
6fe4.pdb	6fe4_F_A_RF104T.pdb	-0.3294644355773926	-0.4069400131702423
6fe4.pdb	6fe4_F_A_RF104W.pdb	0.3388066291809082	0.42972999811172485
6fe4.pdb	6fe4_F_A_RF104Y.pdb	0.4029156565666199	0.23160000145435333
6fe4.pdb	6fe4_F_A_RF104V.pdb	-0.009017884731292725	-0.33048000931739807
6fe4.pdb	6fe4_F_A_NA14A.pdb	-0.5868217349052429	0.7249600291252136
6fe4.pdb	6fe4_F_A_NA14R.pdb	-0.7249306440353394	-0.6010800004005432
6fe4.pdb	6fe4_F_A_NA14D.pdb	-0.41051748394966125	1.7785099744796753
6fe4.pdb	6fe4_F_A_NA14C.pdb	-0.4371585547924042	0.1193000003695488
6fe4.pdb	6fe4_F_A_NA14Q.pdb	-0.49030107259750366	1.2186100482940674
6fe4.pdb	6fe4_F_A_NA14E.pdb	0.206541508436203	1.1597100496292114
6fe4.pdb	6fe4_F_A_NA14G.pdb	-0.7787621021270752	0.3500399887561798
6fe4.pdb	6fe4_F_A_NA14H.pdb	-0.4132165312767029	0.0860700011253357
6fe4.pdb	6fe4_F_A_NA14I.pdb	-0.6692870259284973	1.0595099925994873
6fe4.pdb	6fe4_F_A_NA14L.pdb	-0.3212091028690338	0.4228000044822693
6fe4.pdb	6fe4_F_A_NA14K.pdb	-0.4216665029525757	-0.882830023765564
6fe4.pdb	6fe4_F_A_NA14M.pdb	-0.12991267442703247	0.5687000155448914
6fe4.pdb	6fe4_F_A_NA14F.pdb	-0.28965994715690613	0.23159000277519226
6fe4.pdb	6fe4_F_A_NA14P.pdb	-0.8341763019561768	-0.24442000687122345
6fe4.pdb	6fe4_F_A_NA14S.pdb	-0.6179102063179016	-0.1866299957036972
6fe4.pdb	6fe4_F_A_NA14T.pdb	-0.767781674861908	0.024250000715255737
6fe4.pdb	6fe4_F_A_NA14W.pdb	0.07375091314315796	0.9187800288200378
6fe4.pdb	6fe4_F_A_NA14Y.pdb	-2.138042449951172	-0.3647199869155884
6fe4.pdb	6fe4_F_A_NA14V.pdb	-0.4017333984375	0.5633500218391418
6fe4.pdb	6fe4_F_A_DA16A.pdb	-1.2943224906921387	-1.9569900035858154
6fe4.pdb	6fe4_F_A_DA16R.pdb	-1.3902297019958496	-3.870029926300049
6fe4.pdb	6fe4_F_A_DA16N.pdb	-0.8815526366233826	-2.0236399173736572
6fe4.pdb	6fe4_F_A_DA16C.pdb	-0.8975938558578491	-2.503230094909668
6fe4.pdb	6fe4_F_A_DA16Q.pdb	-0.9467860460281372	-0.09227000176906586
6fe4.pdb	6fe4_F_A_DA16E.pdb	-0.3403148651123047	-1.0851999521255493
6fe4.pdb	6fe4_F_A_DA16G.pdb	-1.3466509580612183	-2.104990005493164
6fe4.pdb	6fe4_F_A_DA16H.pdb	-3.786224842071533	-6.408880233764648
6fe4.pdb	6fe4_F_A_DA16I.pdb	-1.3489868640899658	-2.595170021057129
6fe4.pdb	6fe4_F_A_DA16L.pdb	-0.6911256313323975	-2.8859400749206543
6fe4.pdb	6fe4_F_A_DA16K.pdb	-0.8888890147209167	-4.470459938049316
6fe4.pdb	6fe4_F_A_DA16M.pdb	-0.4287112355232239	-2.067150115966797
6fe4.pdb	6fe4_F_A_DA16F.pdb	-6.2381486892700195	-5.1427001953125
6fe4.pdb	6fe4_F_A_DA16P.pdb	-0.9872944355010986	-2.376159906387329
6fe4.pdb	6fe4_F_A_DA16S.pdb	-1.7731608152389526	-3.1136300563812256
6fe4.pdb	6fe4_F_A_DA16T.pdb	-1.9076887369155884	-3.5313899517059326
6fe4.pdb	6fe4_F_A_DA16W.pdb	-3.534846782684326	-6.3536601066589355
6fe4.pdb	6fe4_F_A_DA16Y.pdb	-6.660756587982178	-5.679440021514893
6fe4.pdb	6fe4_F_A_DA16V.pdb	-1.6972538232803345	-2.5302200317382812
6fe4.pdb	6fe4_F_A_DA17A.pdb	0.2848637104034424	-0.019829999655485153
6fe4.pdb	6fe4_F_A_DA17R.pdb	0.19937008619308472	-0.3148300051689148
6fe4.pdb	6fe4_F_A_DA17N.pdb	-0.09529854357242584	-0.052480001002550125
6fe4.pdb	6fe4_F_A_DA17C.pdb	0.1049618124961853	-0.08799999952316284
6fe4.pdb	6fe4_F_A_DA17Q.pdb	0.19731080532073975	-0.0580499991774559
6fe4.pdb	6fe4_F_A_DA17E.pdb	-0.0047130286693573	0.06683000177145004
6fe4.pdb	6fe4_F_A_DA17G.pdb	0.14790350198745728	-0.0776199996471405
6fe4.pdb	6fe4_F_A_DA17H.pdb	0.3281286358833313	-0.22200000286102295
6fe4.pdb	6fe4_F_A_DA17I.pdb	0.4331076145172119	-0.09418000280857086
6fe4.pdb	6fe4_F_A_DA17L.pdb	0.5601056814193726	0.07413999736309052
6fe4.pdb	6fe4_F_A_DA17K.pdb	0.2133832573890686	-0.1374800056219101
6fe4.pdb	6fe4_F_A_DA17M.pdb	0.576294481754303	-0.05324999988079071
6fe4.pdb	6fe4_F_A_DA17F.pdb	-0.1541023999452591	-0.1434600055217743
6fe4.pdb	6fe4_F_A_DA17P.pdb	-0.5986683964729309	-0.4338200092315674
6fe4.pdb	6fe4_F_A_DA17S.pdb	-0.21567872166633606	-0.044599998742341995
6fe4.pdb	6fe4_F_A_DA17T.pdb	0.17213648557662964	-0.3411499857902527
6fe4.pdb	6fe4_F_A_DA17W.pdb	0.054534584283828735	-0.23496000468730927
6fe4.pdb	6fe4_F_A_DA17Y.pdb	0.5547378659248352	1.0257400274276733
6fe4.pdb	6fe4_F_A_DA17V.pdb	0.47831839323043823	-0.16954000294208527
6fe4.pdb	6fe4_F_A_TA18A.pdb	-1.2683314085006714	-1.9515999555587769
6fe4.pdb	6fe4_F_A_TA18R.pdb	-1.6826303005218506	-3.2968099117279053
6fe4.pdb	6fe4_F_A_TA18N.pdb	-0.3408414125442505	-2.955169916152954
6fe4.pdb	6fe4_F_A_TA18D.pdb	-0.27196240425109863	-2.9327499866485596
6fe4.pdb	6fe4_F_A_TA18C.pdb	-0.7179285287857056	-2.2573299407958984
6fe4.pdb	6fe4_F_A_TA18Q.pdb	-0.47261035442352295	-3.7715699672698975
6fe4.pdb	6fe4_F_A_TA18E.pdb	-0.8765294551849365	-4.872469902038574
6fe4.pdb	6fe4_F_A_TA18G.pdb	-1.2090810537338257	-2.7626399993896484
6fe4.pdb	6fe4_F_A_TA18H.pdb	-1.2571983337402344	-7.192890167236328
6fe4.pdb	6fe4_F_A_TA18I.pdb	-2.916971206665039	-3.09879994392395
6fe4.pdb	6fe4_F_A_TA18L.pdb	-0.4470959007740021	-0.8136500120162964
6fe4.pdb	6fe4_F_A_TA18K.pdb	-1.355952501296997	-3.272320032119751
6fe4.pdb	6fe4_F_A_TA18M.pdb	-0.7053993940353394	-2.563699960708618
6fe4.pdb	6fe4_F_A_TA18F.pdb	-7.003923416137695	-7.89374303817749
6fe4.pdb	6fe4_F_A_TA18P.pdb	-3.1112890243530273	-5.216129779815674
6fe4.pdb	6fe4_F_A_TA18S.pdb	-0.6965504288673401	-0.7106800079345703
6fe4.pdb	6fe4_F_A_TA18W.pdb	-8.429254531860352	-11.672619819641113
6fe4.pdb	6fe4_F_A_TA18Y.pdb	-12.744457244873047	-13.552249908447266
6fe4.pdb	6fe4_F_A_TA18V.pdb	-0.6279362440109253	-2.1956300735473633
6fe4.pdb	6fe4_F_A_TA20A.pdb	-0.25811102986335754	0.0066999997943639755
6fe4.pdb	6fe4_F_A_TA20R.pdb	-0.2851564884185791	-0.588949978351593
6fe4.pdb	6fe4_F_A_TA20N.pdb	0.17979425191879272	1.2777099609375
6fe4.pdb	6fe4_F_A_TA20D.pdb	0.5857135057449341	1.561310052871704
6fe4.pdb	6fe4_F_A_TA20C.pdb	-0.027713164687156677	0.29256999492645264
6fe4.pdb	6fe4_F_A_TA20Q.pdb	-0.4108397960662842	-0.12941999733448029
6fe4.pdb	6fe4_F_A_TA20E.pdb	0.48297446966171265	0.8727800250053406
6fe4.pdb	6fe4_F_A_TA20G.pdb	-0.35641205310821533	-0.0791499987244606
6fe4.pdb	6fe4_F_A_TA20H.pdb	-0.7161484360694885	-0.9547799825668335
6fe4.pdb	6fe4_F_A_TA20I.pdb	-0.09392210841178894	0.11889000236988068
6fe4.pdb	6fe4_F_A_TA20L.pdb	-0.0710085928440094	0.0928099974989891
6fe4.pdb	6fe4_F_A_TA20K.pdb	-0.4570234417915344	-0.14723999798297882
6fe4.pdb	6fe4_F_A_TA20M.pdb	-0.4161427319049835	0.0024900001008063555
6fe4.pdb	6fe4_F_A_TA20F.pdb	-1.3256422281265259	-0.31060001254081726
6fe4.pdb	6fe4_F_A_TA20P.pdb	-0.24285393953323364	1.5512100458145142
6fe4.pdb	6fe4_F_A_TA20S.pdb	-0.41551798582077026	-0.026680000126361847
6fe4.pdb	6fe4_F_A_TA20W.pdb	-1.2034811973571777	-0.2752099931240082
6fe4.pdb	6fe4_F_A_TA20Y.pdb	-0.7935593724250793	-1.535599946975708
6fe4.pdb	6fe4_F_A_TA20V.pdb	-0.1845543086528778	-0.00810999982059002
6fe4.pdb	6fe4_F_A_WA29A.pdb	-0.965729832649231	-3.6663100719451904
6fe4.pdb	6fe4_F_A_WA29R.pdb	-0.9682179689407349	-4.24399995803833
6fe4.pdb	6fe4_F_A_WA29N.pdb	-1.559402585029602	-3.7852299213409424
6fe4.pdb	6fe4_F_A_WA29D.pdb	-0.7014702558517456	-3.1175200939178467
6fe4.pdb	6fe4_F_A_WA29C.pdb	-1.0435494184494019	-3.5102100372314453
6fe4.pdb	6fe4_F_A_WA29Q.pdb	-1.354476809501648	-3.2957100868225098
6fe4.pdb	6fe4_F_A_WA29E.pdb	-0.8125852942466736	-2.7967898845672607
6fe4.pdb	6fe4_F_A_WA29G.pdb	-0.9750648140907288	-3.912440061569214
6fe4.pdb	6fe4_F_A_WA29H.pdb	-1.9287761449813843	-2.8199799060821533
6fe4.pdb	6fe4_F_A_WA29I.pdb	-1.0154975652694702	-2.61040997505188
6fe4.pdb	6fe4_F_A_WA29L.pdb	-0.7736743688583374	-2.7149200439453125
6fe4.pdb	6fe4_F_A_WA29K.pdb	-0.7970272302627563	-3.834789991378784
6fe4.pdb	6fe4_F_A_WA29M.pdb	-1.3567668199539185	-1.576490044593811
6fe4.pdb	6fe4_F_A_WA29F.pdb	-0.40473508834838867	-1.682860016822815
6fe4.pdb	6fe4_F_A_WA29P.pdb	-0.6513537168502808	-3.3180699348449707
6fe4.pdb	6fe4_F_A_WA29S.pdb	-0.857297420501709	-3.919140100479126
6fe4.pdb	6fe4_F_A_WA29T.pdb	-1.0946558713912964	-4.041860103607178
6fe4.pdb	6fe4_F_A_WA29Y.pdb	-0.17827415466308594	-2.113490104675293
6fe4.pdb	6fe4_F_A_WA29V.pdb	-0.7050061225891113	-3.055190086364746
6fe4.pdb	6fe4_F_A_SA31A.pdb	-0.12947726249694824	-1.0180699825286865
6fe4.pdb	6fe4_F_A_SA31R.pdb	-3.2430505752563477	-2.8033900260925293
6fe4.pdb	6fe4_F_A_SA31N.pdb	-0.4443117678165436	-0.1381700038909912
6fe4.pdb	6fe4_F_A_SA31D.pdb	-2.2188363075256348	-4.075679779052734
6fe4.pdb	6fe4_F_A_SA31C.pdb	0.12324309349060059	-0.2100600004196167
6fe4.pdb	6fe4_F_A_SA31Q.pdb	-1.056023120880127	-1.3428800106048584
6fe4.pdb	6fe4_F_A_SA31E.pdb	-2.156251907348633	-1.5948200225830078
6fe4.pdb	6fe4_F_A_SA31G.pdb	-0.321399986743927	-1.0059700012207031
6fe4.pdb	6fe4_F_A_SA31H.pdb	-1.5835402011871338	-1.776520013809204
6fe4.pdb	6fe4_F_A_SA31I.pdb	-0.3422662615776062	-2.4463698863983154
6fe4.pdb	6fe4_F_A_SA31L.pdb	-4.135608673095703	-4.226009845733643
6fe4.pdb	6fe4_F_A_SA31K.pdb	0.5676518678665161	-2.1032299995422363
6fe4.pdb	6fe4_F_A_SA31M.pdb	1.0664901733398438	0.6377999782562256
6fe4.pdb	6fe4_F_A_SA31F.pdb	-8.699694633483887	-6.563509941101074
6fe4.pdb	6fe4_F_A_SA31P.pdb	1.1990021467208862	1.006060004234314
6fe4.pdb	6fe4_F_A_SA31T.pdb	-4.044368267059326	-2.035799980163574
6fe4.pdb	6fe4_F_A_SA31W.pdb	-1.2217738628387451	-1.2976200580596924
6fe4.pdb	6fe4_F_A_SA31Y.pdb	-5.320119857788086	-3.9313700199127197
6fe4.pdb	6fe4_F_A_SA31V.pdb	-2.8650617599487305	-1.8244999647140503
6fe4.pdb	6fe4_F_A_RA32A.pdb	-0.7941474318504333	-1.113610029220581
6fe4.pdb	6fe4_F_A_RA32N.pdb	-1.0730282068252563	-1.1901099681854248
6fe4.pdb	6fe4_F_A_RA32D.pdb	-1.3225451707839966	-1.777940034866333
6fe4.pdb	6fe4_F_A_RA32C.pdb	-0.9711467027664185	-1.1069300174713135
6fe4.pdb	6fe4_F_A_RA32Q.pdb	-0.5736013054847717	-0.8291000127792358
6fe4.pdb	6fe4_F_A_RA32E.pdb	-1.0799378156661987	-1.5178300142288208
6fe4.pdb	6fe4_F_A_RA32G.pdb	-0.878155529499054	-1.0982400178909302
6fe4.pdb	6fe4_F_A_RA32H.pdb	-0.7975073456764221	-0.8454700112342834
6fe4.pdb	6fe4_F_A_RA32I.pdb	-0.8375516533851624	-1.3999199867248535
6fe4.pdb	6fe4_F_A_RA32L.pdb	-0.7197588086128235	-1.4519000053405762
6fe4.pdb	6fe4_F_A_RA32K.pdb	-0.9487040638923645	-0.9483299851417542
6fe4.pdb	6fe4_F_A_RA32M.pdb	-0.4622143507003784	-1.4809399843215942
6fe4.pdb	6fe4_F_A_RA32F.pdb	-0.7950044870376587	-1.074180006980896
6fe4.pdb	6fe4_F_A_RA32P.pdb	-1.85965096950531	-1.4494500160217285
6fe4.pdb	6fe4_F_A_RA32S.pdb	-1.297023892402649	-1.0966700315475464
6fe4.pdb	6fe4_F_A_RA32T.pdb	-1.3874149322509766	-1.1383600234985352
6fe4.pdb	6fe4_F_A_RA32W.pdb	-0.7345269918441772	-1.394700050354004
6fe4.pdb	6fe4_F_A_RA32Y.pdb	-0.7993346452713013	-1.1299099922180176
6fe4.pdb	6fe4_F_A_RA32V.pdb	-0.85417640209198	-1.0077500343322754
6fe4.pdb	6fe4_F_A_SA54A.pdb	0.13359147310256958	0.11698000133037567
6fe4.pdb	6fe4_F_A_SA54R.pdb	0.5708341598510742	1.044819951057434
6fe4.pdb	6fe4_F_A_SA54N.pdb	-0.1571405827999115	0.5423499941825867
6fe4.pdb	6fe4_F_A_SA54D.pdb	1.004196047782898	0.27876999974250793
6fe4.pdb	6fe4_F_A_SA54C.pdb	0.03910267353057861	0.45048001408576965
6fe4.pdb	6fe4_F_A_SA54Q.pdb	0.4734792113304138	0.264710009098053
6fe4.pdb	6fe4_F_A_SA54E.pdb	1.3715215921401978	1.171910047531128
6fe4.pdb	6fe4_F_A_SA54G.pdb	-0.08043190836906433	0.14685000479221344
6fe4.pdb	6fe4_F_A_SA54H.pdb	-0.04405108094215393	0.0022499999031424522
6fe4.pdb	6fe4_F_A_SA54I.pdb	0.6721270084381104	1.0407400131225586
6fe4.pdb	6fe4_F_A_SA54L.pdb	0.4342859387397766	0.9879000186920166
6fe4.pdb	6fe4_F_A_SA54K.pdb	0.12935790419578552	1.0161399841308594
6fe4.pdb	6fe4_F_A_SA54M.pdb	1.1020654439926147	1.3656100034713745
6fe4.pdb	6fe4_F_A_SA54F.pdb	1.1103419065475464	0.3621799945831299
6fe4.pdb	6fe4_F_A_SA54P.pdb	0.3826983571052551	0.7313100099563599
6fe4.pdb	6fe4_F_A_SA54T.pdb	-0.18736854195594788	0.30636000633239746
6fe4.pdb	6fe4_F_A_SA54W.pdb	0.42668652534484863	0.5694100260734558
6fe4.pdb	6fe4_F_A_SA54Y.pdb	0.8685339689254761	0.3117299973964691
6fe4.pdb	6fe4_F_A_SA54V.pdb	0.4161980152130127	0.6003900170326233
6fe4.pdb	6fe4_F_A_TA55A.pdb	0.5212000012397766	-0.44617998600006104
6fe4.pdb	6fe4_F_A_TA55R.pdb	0.20000189542770386	0.6220899820327759
6fe4.pdb	6fe4_F_A_TA55N.pdb	-0.5034979581832886	-0.9577500224113464
6fe4.pdb	6fe4_F_A_TA55D.pdb	0.3852853775024414	-0.40588998794555664
6fe4.pdb	6fe4_F_A_TA55C.pdb	0.43910086154937744	-0.4485599994659424
6fe4.pdb	6fe4_F_A_TA55Q.pdb	-0.37733590602874756	0.051899999380111694
6fe4.pdb	6fe4_F_A_TA55E.pdb	-0.2438315749168396	-0.19056999683380127
6fe4.pdb	6fe4_F_A_TA55G.pdb	0.3065560460090637	-0.7568699717521667
6fe4.pdb	6fe4_F_A_TA55H.pdb	-5.710400581359863	-3.8596301078796387
6fe4.pdb	6fe4_F_A_TA55I.pdb	1.503841519355774	1.3679100275039673
6fe4.pdb	6fe4_F_A_TA55L.pdb	1.5679296255111694	1.569409966468811
6fe4.pdb	6fe4_F_A_TA55K.pdb	0.26143133640289307	0.3510499894618988
6fe4.pdb	6fe4_F_A_TA55M.pdb	1.4412394762039185	1.453510046005249
6fe4.pdb	6fe4_F_A_TA55F.pdb	0.6851456761360168	0.42763999104499817
6fe4.pdb	6fe4_F_A_TA55P.pdb	-1.2378416061401367	-0.2486799955368042
6fe4.pdb	6fe4_F_A_TA55S.pdb	0.14757630228996277	-0.7926599979400635
6fe4.pdb	6fe4_F_A_TA55W.pdb	2.1443262100219727	1.1512099504470825
6fe4.pdb	6fe4_F_A_TA55Y.pdb	-0.19880317151546478	-0.046229999512434006
6fe4.pdb	6fe4_F_A_TA55V.pdb	1.1405675411224365	0.8730800151824951
6fe4.pdb	6fe4_F_A_EA57A.pdb	0.028433561325073242	0.020029999315738678
6fe4.pdb	6fe4_F_A_EA57R.pdb	-0.2334061712026596	0.11181999742984772
6fe4.pdb	6fe4_F_A_EA57N.pdb	-0.37365108728408813	0.014229999855160713
6fe4.pdb	6fe4_F_A_EA57D.pdb	-0.5460729598999023	-0.00547999981790781
6fe4.pdb	6fe4_F_A_EA57C.pdb	-0.18995189666748047	0.0061599998734891415
6fe4.pdb	6fe4_F_A_EA57Q.pdb	-0.11776411533355713	-0.0026499999221414328
6fe4.pdb	6fe4_F_A_EA57G.pdb	-0.29648706316947937	-0.006279999855905771
6fe4.pdb	6fe4_F_A_EA57H.pdb	0.02131599187850952	0.06530000269412994
6fe4.pdb	6fe4_F_A_EA57I.pdb	0.16350796818733215	-0.009789999574422836
6fe4.pdb	6fe4_F_A_EA57L.pdb	0.1387183964252472	0.013539999723434448
6fe4.pdb	6fe4_F_A_EA57K.pdb	-0.06531989574432373	0.040539998561143875
6fe4.pdb	6fe4_F_A_EA57M.pdb	0.10772740840911865	-0.00044999999227002263
6fe4.pdb	6fe4_F_A_EA57F.pdb	0.10329586267471313	0.051739998161792755
6fe4.pdb	6fe4_F_A_EA57P.pdb	-0.08629171550273895	0.15113000571727753
6fe4.pdb	6fe4_F_A_EA57S.pdb	-0.23628771305084229	0.01996999979019165
6fe4.pdb	6fe4_F_A_EA57T.pdb	-0.41605475544929504	0.0025599999353289604
6fe4.pdb	6fe4_F_A_EA57W.pdb	0.3369670510292053	0.044530000537633896
6fe4.pdb	6fe4_F_A_EA57Y.pdb	0.09850797057151794	0.0568000003695488
6fe4.pdb	6fe4_F_A_EA57V.pdb	0.11303484439849854	-0.011989999562501907
6fe4.pdb	6fe4_F_A_SA58A.pdb	0.14811822772026062	-0.38865000009536743
6fe4.pdb	6fe4_F_A_SA58R.pdb	-4.5897536277771	-2.520279884338379
6fe4.pdb	6fe4_F_A_SA58N.pdb	-3.4126977920532227	-1.9887499809265137
6fe4.pdb	6fe4_F_A_SA58D.pdb	-2.475086212158203	-2.7417099475860596
6fe4.pdb	6fe4_F_A_SA58C.pdb	-0.1772562712430954	-0.3686999976634979
6fe4.pdb	6fe4_F_A_SA58Q.pdb	-5.146181583404541	-2.72544002532959
6fe4.pdb	6fe4_F_A_SA58E.pdb	-7.054951190948486	-3.8914499282836914
6fe4.pdb	6fe4_F_A_SA58G.pdb	-0.17699289321899414	-1.3343600034713745
6fe4.pdb	6fe4_F_A_SA58H.pdb	-6.865967273712158	-4.219820022583008
6fe4.pdb	6fe4_F_A_SA58I.pdb	-2.1623568534851074	-1.437399983406067
6fe4.pdb	6fe4_F_A_SA58L.pdb	-6.076876640319824	-1.8461600542068481
6fe4.pdb	6fe4_F_A_SA58K.pdb	-4.094633102416992	-1.4178199768066406
6fe4.pdb	6fe4_F_A_SA58M.pdb	-3.9842543601989746	0.06729999929666519
6fe4.pdb	6fe4_F_A_SA58F.pdb	-4.925462245941162	-3.8710200786590576
6fe4.pdb	6fe4_F_A_SA58P.pdb	-0.4790380001068115	0.9134699702262878
6fe4.pdb	6fe4_F_A_SA58T.pdb	-1.8744698762893677	0.14113999903202057
6fe4.pdb	6fe4_F_A_SA58W.pdb	-7.9039435386657715	-4.055270195007324
6fe4.pdb	6fe4_F_A_SA58Y.pdb	-5.892001152038574	-4.144989967346191
6fe4.pdb	6fe4_F_A_SA58V.pdb	-1.8257319927215576	-0.41850000619888306
6fe4.pdb	6fe4_F_A_GA59A.pdb	-0.251910001039505	0.4915100038051605
6fe4.pdb	6fe4_F_A_GA59R.pdb	0.2934763431549072	0.9024699926376343
6fe4.pdb	6fe4_F_A_GA59N.pdb	-0.4693002998828888	0.3706800043582916
6fe4.pdb	6fe4_F_A_GA59D.pdb	-0.7553150653839111	0.4712600111961365
6fe4.pdb	6fe4_F_A_GA59C.pdb	-0.36575213074684143	0.45563000440597534
6fe4.pdb	6fe4_F_A_GA59Q.pdb	-0.4573793113231659	0.5162299871444702
6fe4.pdb	6fe4_F_A_GA59E.pdb	-0.7719094753265381	0.5316399931907654
6fe4.pdb	6fe4_F_A_GA59H.pdb	-0.3159900903701782	0.42173999547958374
6fe4.pdb	6fe4_F_A_GA59I.pdb	-0.1319049894809723	0.5629500150680542
6fe4.pdb	6fe4_F_A_GA59L.pdb	0.47211629152297974	0.9282100200653076
6fe4.pdb	6fe4_F_A_GA59K.pdb	-0.004764080047607422	0.7875699996948242
6fe4.pdb	6fe4_F_A_GA59M.pdb	0.9770524501800537	1.0743099451065063
6fe4.pdb	6fe4_F_A_GA59F.pdb	0.24783110618591309	0.7493900060653687
6fe4.pdb	6fe4_F_A_GA59P.pdb	-0.9984384179115295	0.798740029335022
6fe4.pdb	6fe4_F_A_GA59S.pdb	-0.8620219230651855	0.1457200050354004
6fe4.pdb	6fe4_F_A_GA59T.pdb	-0.7999976277351379	-0.0019499999471008778
6fe4.pdb	6fe4_F_A_GA59W.pdb	0.5973161458969116	0.8674299716949463
6fe4.pdb	6fe4_F_A_GA59Y.pdb	-0.044431328773498535	0.6405199766159058
6fe4.pdb	6fe4_F_A_GA59V.pdb	-1.5040466785430908	-0.5525400042533875
6fe4.pdb	6fe4_F_A_SA60A.pdb	0.3422905206680298	0.018650000914931297
6fe4.pdb	6fe4_F_A_SA60R.pdb	-1.2906949520111084	-3.5594799518585205
6fe4.pdb	6fe4_F_A_SA60N.pdb	-0.1534360945224762	-0.7958899736404419
6fe4.pdb	6fe4_F_A_SA60D.pdb	-1.1304525136947632	-1.4681700468063354
6fe4.pdb	6fe4_F_A_SA60C.pdb	-2.4228525161743164	-0.4509100019931793
6fe4.pdb	6fe4_F_A_SA60Q.pdb	-6.584077835083008	-5.247590065002441
6fe4.pdb	6fe4_F_A_SA60E.pdb	-3.4967126846313477	-3.6435699462890625
6fe4.pdb	6fe4_F_A_SA60G.pdb	0.03634941577911377	-0.8321899771690369
6fe4.pdb	6fe4_F_A_SA60H.pdb	-13.997182846069336	-10.081680297851562
6fe4.pdb	6fe4_F_A_SA60I.pdb	-2.549821376800537	-0.9440600275993347
6fe4.pdb	6fe4_F_A_SA60L.pdb	-5.488175868988037	-3.6331899166107178
6fe4.pdb	6fe4_F_A_SA60K.pdb	-6.29394006729126	-4.5854902267456055
6fe4.pdb	6fe4_F_A_SA60M.pdb	-3.628556251525879	-1.7807600498199463
6fe4.pdb	6fe4_F_A_SA60F.pdb	-6.948599815368652	-5.002779960632324
6fe4.pdb	6fe4_F_A_SA60P.pdb	-0.41872355341911316	-0.17973999679088593
6fe4.pdb	6fe4_F_A_SA60T.pdb	-2.9350786209106445	-0.6956800222396851
6fe4.pdb	6fe4_F_A_SA60W.pdb	-27.025108337402344	-21.257490158081055
6fe4.pdb	6fe4_F_A_SA60Y.pdb	-7.9539103507995605	-5.76147985458374
6fe4.pdb	6fe4_F_A_SA60V.pdb	-2.339855194091797	0.07814999669790268
6fe4.pdb	6fe4_F_A_GA61A.pdb	-4.896573543548584	-4.2699198722839355
6fe4.pdb	6fe4_F_A_GA61R.pdb	-8.872273445129395	-11.978850364685059
6fe4.pdb	6fe4_F_A_GA61N.pdb	-19.682092666625977	-18.127010345458984
6fe4.pdb	6fe4_F_A_GA61D.pdb	-5.543333053588867	-5.896240234375
6fe4.pdb	6fe4_F_A_GA61C.pdb	-2.038201332092285	-5.092830181121826
6fe4.pdb	6fe4_F_A_GA61Q.pdb	-5.139583587646484	-5.4793901443481445
6fe4.pdb	6fe4_F_A_GA61E.pdb	-5.0282206535339355	-7.627429962158203
6fe4.pdb	6fe4_F_A_GA61H.pdb	-3.5461912155151367	-6.4423298835754395
6fe4.pdb	6fe4_F_A_GA61I.pdb	-3.344311237335205	-5.032289981842041
6fe4.pdb	6fe4_F_A_GA61L.pdb	-3.308091640472412	-5.745530128479004
6fe4.pdb	6fe4_F_A_GA61K.pdb	-5.929063320159912	-8.994338035583496
6fe4.pdb	6fe4_F_A_GA61M.pdb	-3.618894577026367	-4.024759769439697
6fe4.pdb	6fe4_F_A_GA61F.pdb	-3.427849769592285	-4.884439945220947
6fe4.pdb	6fe4_F_A_GA61P.pdb	-5.801612377166748	-5.792829990386963
6fe4.pdb	6fe4_F_A_GA61S.pdb	-3.552581310272217	-5.162710189819336
6fe4.pdb	6fe4_F_A_GA61T.pdb	-5.966456890106201	-9.279857635498047
6fe4.pdb	6fe4_F_A_GA61W.pdb	-33.28361511230469	-44.45608901977539
6fe4.pdb	6fe4_F_A_GA61Y.pdb	-38.15375900268555	-38.895790100097656
6fe4.pdb	6fe4_F_A_GA61V.pdb	-8.844953536987305	-10.995829582214355
6fe4.pdb	6fe4_F_A_FA62A.pdb	-0.4324031472206116	-0.43334001302719116
6fe4.pdb	6fe4_F_A_FA62R.pdb	-0.7091598510742188	0.013880000449717045
6fe4.pdb	6fe4_F_A_FA62N.pdb	-0.5153761506080627	-0.4238100051879883
6fe4.pdb	6fe4_F_A_FA62D.pdb	-0.37109261751174927	-0.6434900164604187
6fe4.pdb	6fe4_F_A_FA62C.pdb	-0.6423085331916809	-0.49366000294685364
6fe4.pdb	6fe4_F_A_FA62Q.pdb	-0.6009950041770935	-0.03214000165462494
6fe4.pdb	6fe4_F_A_FA62E.pdb	-0.2816515266895294	0.13899999856948853
6fe4.pdb	6fe4_F_A_FA62G.pdb	-0.4539054036140442	-0.3030099868774414
6fe4.pdb	6fe4_F_A_FA62H.pdb	-0.2772170305252075	-0.04360000044107437
6fe4.pdb	6fe4_F_A_FA62I.pdb	-0.46047425270080566	-0.513759970664978
6fe4.pdb	6fe4_F_A_FA62L.pdb	-0.8185109496116638	-0.4362800121307373
6fe4.pdb	6fe4_F_A_FA62K.pdb	-0.6602522730827332	0.08445999771356583
6fe4.pdb	6fe4_F_A_FA62M.pdb	-0.44000720977783203	-0.43494001030921936
6fe4.pdb	6fe4_F_A_FA62P.pdb	-0.4716184735298157	-0.3793700039386749
6fe4.pdb	6fe4_F_A_FA62S.pdb	-0.7500178813934326	-0.36399999260902405
6fe4.pdb	6fe4_F_A_FA62T.pdb	-0.5555210113525391	-0.5182899832725525
6fe4.pdb	6fe4_F_A_FA62W.pdb	-0.6912119388580322	-0.045049998909235
6fe4.pdb	6fe4_F_A_FA62Y.pdb	-0.5068237781524658	-0.015200000256299973
6fe4.pdb	6fe4_F_A_FA62V.pdb	-0.319019079208374	-0.589139997959137
7rgp.pdb	7rgp_E_A_SE51A.pdb	-0.7942588925361633	-1.1336699724197388
7rgp.pdb	7rgp_E_A_SE51R.pdb	-3.0734543800354004	-2.7133500576019287
7rgp.pdb	7rgp_E_A_SE51N.pdb	-0.9512842297554016	-1.3450100421905518
7rgp.pdb	7rgp_E_A_SE51D.pdb	-1.8850868940353394	-2.539220094680786
7rgp.pdb	7rgp_E_A_SE51C.pdb	-1.0984585285186768	-0.6036099791526794
7rgp.pdb	7rgp_E_A_SE51Q.pdb	-1.0998525619506836	-0.912880003452301
7rgp.pdb	7rgp_E_A_SE51E.pdb	-1.9075154066085815	-3.304680109024048
7rgp.pdb	7rgp_E_A_SE51G.pdb	-0.9388324618339539	-1.2442100048065186
7rgp.pdb	7rgp_E_A_SE51H.pdb	-1.0304949283599854	-1.3028299808502197
7rgp.pdb	7rgp_E_A_SE51I.pdb	-0.8605700135231018	-0.46696001291275024
7rgp.pdb	7rgp_E_A_SE51L.pdb	-0.5641072988510132	-0.22253000736236572
7rgp.pdb	7rgp_E_A_SE51K.pdb	-1.3088046312332153	-0.8142300248146057
7rgp.pdb	7rgp_E_A_SE51M.pdb	-0.6102184057235718	-0.008829999715089798
7rgp.pdb	7rgp_E_A_SE51F.pdb	-0.1462661772966385	0.19384999573230743
7rgp.pdb	7rgp_E_A_SE51P.pdb	-1.40817129611969	-1.512660026550293
7rgp.pdb	7rgp_E_A_SE51T.pdb	-1.4711124897003174	-0.6920099854469299
7rgp.pdb	7rgp_E_A_SE51W.pdb	-0.8822880983352661	0.11364000290632248
7rgp.pdb	7rgp_E_A_SE51Y.pdb	-1.2859618663787842	-1.0895500183105469
7rgp.pdb	7rgp_E_A_SE51V.pdb	-0.9684926271438599	-0.6470699906349182
7rgp.pdb	7rgp_E_A_SE52A.pdb	0.15635007619857788	0.1881999969482422
7rgp.pdb	7rgp_E_A_SE52R.pdb	-0.49403953552246094	0.42127999663352966
7rgp.pdb	7rgp_E_A_SE52N.pdb	-0.2732735872268677	-0.04848000034689903
7rgp.pdb	7rgp_E_A_SE52D.pdb	-0.6263726949691772	-1.3871099948883057
7rgp.pdb	7rgp_E_A_SE52C.pdb	0.11229059100151062	0.7114199995994568
7rgp.pdb	7rgp_E_A_SE52Q.pdb	0.023425132036209106	0.38809001445770264
7rgp.pdb	7rgp_E_A_SE52E.pdb	-0.029906466603279114	-0.24595999717712402
7rgp.pdb	7rgp_E_A_SE52G.pdb	0.23724472522735596	0.1925400048494339
7rgp.pdb	7rgp_E_A_SE52H.pdb	0.047884345054626465	0.5692499876022339
7rgp.pdb	7rgp_E_A_SE52I.pdb	-0.7759028673171997	0.08303000032901764
7rgp.pdb	7rgp_E_A_SE52L.pdb	0.6253435015678406	1.6587799787521362
7rgp.pdb	7rgp_E_A_SE52K.pdb	-0.17734171450138092	-0.4325299859046936
7rgp.pdb	7rgp_E_A_SE52M.pdb	0.8131170272827148	1.5202000141143799
7rgp.pdb	7rgp_E_A_SE52F.pdb	-4.937866687774658	-1.7396999597549438
7rgp.pdb	7rgp_E_A_SE52P.pdb	-0.11511880159378052	0.49788999557495117
7rgp.pdb	7rgp_E_A_SE52T.pdb	-0.0737081915140152	0.5902600288391113
7rgp.pdb	7rgp_E_A_SE52W.pdb	-3.2759146690368652	-1.437150001525879
7rgp.pdb	7rgp_E_A_SE52Y.pdb	-2.5827531814575195	-3.279449939727783
7rgp.pdb	7rgp_E_A_SE52V.pdb	0.2157520055770874	1.0922499895095825
7rgp.pdb	7rgp_E_A_GE55A.pdb	-0.2758321762084961	-1.5123000144958496
7rgp.pdb	7rgp_E_A_GE55R.pdb	-1.6862579584121704	-0.8921499848365784
7rgp.pdb	7rgp_E_A_GE55N.pdb	-1.7780488729476929	-0.02078999951481819
7rgp.pdb	7rgp_E_A_GE55D.pdb	-1.076692819595337	-1.5688600540161133
7rgp.pdb	7rgp_E_A_GE55C.pdb	-0.4477517604827881	-1.3089100122451782
7rgp.pdb	7rgp_E_A_GE55Q.pdb	-1.506654977798462	-0.5511299967765808
7rgp.pdb	7rgp_E_A_GE55E.pdb	-0.8076357841491699	-1.6598700284957886
7rgp.pdb	7rgp_E_A_GE55H.pdb	0.06387892365455627	-0.3727799952030182
7rgp.pdb	7rgp_E_A_GE55I.pdb	0.7332040667533875	0.21344999969005585
7rgp.pdb	7rgp_E_A_GE55L.pdb	-0.04185977578163147	0.2930600047111511
7rgp.pdb	7rgp_E_A_GE55K.pdb	-0.2934304475784302	-0.9300400018692017
7rgp.pdb	7rgp_E_A_GE55M.pdb	0.4513218402862549	0.7003399729728699
7rgp.pdb	7rgp_E_A_GE55F.pdb	-0.6127631664276123	-1.1547399759292603
7rgp.pdb	7rgp_E_A_GE55P.pdb	-0.9666652679443359	-0.40112999081611633
7rgp.pdb	7rgp_E_A_GE55S.pdb	-0.7550698518753052	-1.2739200592041016
7rgp.pdb	7rgp_E_A_GE55T.pdb	-0.992874801158905	-1.0042599439620972
7rgp.pdb	7rgp_E_A_GE55W.pdb	1.1750688552856445	1.5584900379180908
7rgp.pdb	7rgp_E_A_GE55Y.pdb	-0.03820919990539551	1.2202099561691284
7rgp.pdb	7rgp_E_A_GE55V.pdb	-0.8574094772338867	-1.1684399843215942
7rgp.pdb	7rgp_E_A_TE56A.pdb	-0.9512460231781006	-1.7732800245285034
7rgp.pdb	7rgp_E_A_TE56R.pdb	0.18607878684997559	-0.22741000354290009
7rgp.pdb	7rgp_E_A_TE56N.pdb	-0.4517871141433716	-1.0575900077819824
7rgp.pdb	7rgp_E_A_TE56D.pdb	-1.4045017957687378	-1.6452200412750244
7rgp.pdb	7rgp_E_A_TE56C.pdb	-0.4213416278362274	-1.1100399494171143
7rgp.pdb	7rgp_E_A_TE56Q.pdb	-0.3782023787498474	-0.9821199774742126
7rgp.pdb	7rgp_E_A_TE56E.pdb	-1.3188695907592773	-2.157870054244995
7rgp.pdb	7rgp_E_A_TE56G.pdb	-0.1471775770187378	-1.1020900011062622
7rgp.pdb	7rgp_E_A_TE56H.pdb	-1.118194818496704	-1.1340399980545044
7rgp.pdb	7rgp_E_A_TE56I.pdb	-0.24764931201934814	-0.6312100291252136
7rgp.pdb	7rgp_E_A_TE56L.pdb	-0.1633627563714981	-1.0755499601364136
7rgp.pdb	7rgp_E_A_TE56K.pdb	-0.27438074350357056	-0.9965400099754333
7rgp.pdb	7rgp_E_A_TE56M.pdb	0.03944039344787598	-0.392630010843277
7rgp.pdb	7rgp_E_A_TE56F.pdb	0.40748608112335205	-0.8902400135993958
7rgp.pdb	7rgp_E_A_TE56P.pdb	-1.9867106676101685	-1.4132599830627441
7rgp.pdb	7rgp_E_A_TE56S.pdb	-0.1727096438407898	-0.23487000167369843
7rgp.pdb	7rgp_E_A_TE56W.pdb	-0.1549687683582306	-1.1491999626159668
7rgp.pdb	7rgp_E_A_TE56Y.pdb	0.17513087391853333	-0.9892699718475342
7rgp.pdb	7rgp_E_A_TE56V.pdb	-1.2886160612106323	-2.569430112838745
7rgp.pdb	7rgp_E_A_YE58A.pdb	-0.22547781467437744	-0.6203200221061707
7rgp.pdb	7rgp_E_A_YE58R.pdb	-0.663019061088562	-0.5184999704360962
7rgp.pdb	7rgp_E_A_YE58N.pdb	-0.7508413195610046	-0.5349400043487549
7rgp.pdb	7rgp_E_A_YE58D.pdb	-0.7289702892303467	-0.5579699873924255
7rgp.pdb	7rgp_E_A_YE58C.pdb	-0.3950009346008301	-0.5519800186157227
7rgp.pdb	7rgp_E_A_YE58Q.pdb	-0.5042325258255005	-0.6133999824523926
7rgp.pdb	7rgp_E_A_YE58E.pdb	-0.6122028827667236	-0.5363199710845947
7rgp.pdb	7rgp_E_A_YE58G.pdb	-0.2836773991584778	-0.6054999828338623
7rgp.pdb	7rgp_E_A_YE58H.pdb	-0.21319951117038727	-0.672029972076416
7rgp.pdb	7rgp_E_A_YE58I.pdb	-0.3063446581363678	-0.558210015296936
7rgp.pdb	7rgp_E_A_YE58L.pdb	-0.28563061356544495	-0.5376200079917908
7rgp.pdb	7rgp_E_A_YE58K.pdb	-0.48720329999923706	-0.6941099762916565
7rgp.pdb	7rgp_E_A_YE58M.pdb	-0.3439439535140991	-0.6198400259017944
7rgp.pdb	7rgp_E_A_YE58F.pdb	-0.2763628661632538	-0.3776000142097473
7rgp.pdb	7rgp_E_A_YE58P.pdb	-0.6069085597991943	-0.5901200175285339
7rgp.pdb	7rgp_E_A_YE58S.pdb	-0.6429098844528198	-0.5987600088119507
7rgp.pdb	7rgp_E_A_YE58T.pdb	-0.5788168907165527	-0.5990800261497498
7rgp.pdb	7rgp_E_A_YE58W.pdb	-0.3632035553455353	-0.6133599877357483
7rgp.pdb	7rgp_E_A_YE58V.pdb	-0.25005319714546204	-0.5810700058937073
7rgp.pdb	7rgp_E_A_IE99A.pdb	0.12371227145195007	-0.09848000109195709
7rgp.pdb	7rgp_E_A_IE99R.pdb	-0.29985904693603516	0.012740000151097775
7rgp.pdb	7rgp_E_A_IE99N.pdb	-0.4838803708553314	-0.44297999143600464
7rgp.pdb	7rgp_E_A_IE99D.pdb	-0.22579534351825714	-0.014170000329613686
7rgp.pdb	7rgp_E_A_IE99C.pdb	-0.041558876633644104	-0.031209999695420265
7rgp.pdb	7rgp_E_A_IE99Q.pdb	-0.0023962706327438354	-0.25933000445365906
7rgp.pdb	7rgp_E_A_IE99E.pdb	0.009923040866851807	-0.41172999143600464
7rgp.pdb	7rgp_E_A_IE99G.pdb	0.12291219830513	-0.06985999643802643
7rgp.pdb	7rgp_E_A_IE99H.pdb	-0.2251562476158142	-0.09925000369548798
7rgp.pdb	7rgp_E_A_IE99L.pdb	-0.12851527333259583	0.030980000272393227
7rgp.pdb	7rgp_E_A_IE99K.pdb	-0.37469393014907837	0.04360999912023544
7rgp.pdb	7rgp_E_A_IE99M.pdb	0.20601245760917664	-0.011260000057518482
7rgp.pdb	7rgp_E_A_IE99F.pdb	-0.04709248244762421	-0.2726700007915497
7rgp.pdb	7rgp_E_A_IE99P.pdb	-0.05595424771308899	-0.10277000069618225
7rgp.pdb	7rgp_E_A_IE99S.pdb	-0.31224948167800903	-0.12414000183343887
7rgp.pdb	7rgp_E_A_IE99T.pdb	-0.39381086826324463	-0.3375900089740753
7rgp.pdb	7rgp_E_A_IE99W.pdb	-0.2873540222644806	-0.015420000068843365
7rgp.pdb	7rgp_E_A_IE99Y.pdb	-0.5409917831420898	-0.1820800006389618
7rgp.pdb	7rgp_E_A_IE99V.pdb	-0.08616937696933746	-0.0010900000343099236
7rgp.pdb	7rgp_E_A_YE100A.pdb	-1.2677156925201416	-1.2687499523162842
7rgp.pdb	7rgp_E_A_YE100R.pdb	-0.996614933013916	0.17858999967575073
7rgp.pdb	7rgp_E_A_YE100N.pdb	-1.4576380252838135	-1.6458200216293335
7rgp.pdb	7rgp_E_A_YE100D.pdb	-2.0311129093170166	-1.2646000385284424
7rgp.pdb	7rgp_E_A_YE100C.pdb	-1.1529098749160767	-1.1153099536895752
7rgp.pdb	7rgp_E_A_YE100Q.pdb	-1.7339653968811035	-1.2024600505828857
7rgp.pdb	7rgp_E_A_YE100E.pdb	-1.9178980588912964	-2.023519992828369
7rgp.pdb	7rgp_E_A_YE100G.pdb	-1.5055238008499146	-1.4274100065231323
7rgp.pdb	7rgp_E_A_YE100H.pdb	-1.161604881286621	0.03706999868154526
7rgp.pdb	7rgp_E_A_YE100I.pdb	-2.473788261413574	-0.6623799800872803
7rgp.pdb	7rgp_E_A_YE100L.pdb	-0.2988770306110382	-0.6555299758911133
7rgp.pdb	7rgp_E_A_YE100K.pdb	-1.4938627481460571	-0.9145200252532959
7rgp.pdb	7rgp_E_A_YE100M.pdb	-0.28662633895874023	-0.6190599799156189
7rgp.pdb	7rgp_E_A_YE100F.pdb	-0.021457359194755554	0.2531999945640564
7rgp.pdb	7rgp_E_A_YE100P.pdb	-0.8200688362121582	-0.13801999390125275
7rgp.pdb	7rgp_E_A_YE100S.pdb	-1.8602187633514404	-2.0381500720977783
7rgp.pdb	7rgp_E_A_YE100T.pdb	-2.134322166442871	-1.6780200004577637
7rgp.pdb	7rgp_E_A_YE100W.pdb	-6.5447821617126465	-2.7197299003601074
7rgp.pdb	7rgp_E_A_YE100V.pdb	-2.002734661102295	-0.637969970703125
7rgp.pdb	7rgp_E_A_YE101A.pdb	-0.15583005547523499	1.0628000497817993
7rgp.pdb	7rgp_E_A_YE101R.pdb	-0.25274181365966797	1.2033300399780273
7rgp.pdb	7rgp_E_A_YE101N.pdb	-0.4718012809753418	0.7036200165748596
7rgp.pdb	7rgp_E_A_YE101D.pdb	-0.20301231741905212	0.37450000643730164
7rgp.pdb	7rgp_E_A_YE101C.pdb	-0.2628430128097534	0.5325999855995178
7rgp.pdb	7rgp_E_A_YE101Q.pdb	0.07186412811279297	-0.12421999871730804
7rgp.pdb	7rgp_E_A_YE101E.pdb	0.27452391386032104	-0.25898000597953796
7rgp.pdb	7rgp_E_A_YE101G.pdb	-0.2862132787704468	0.7071800231933594
7rgp.pdb	7rgp_E_A_YE101H.pdb	-0.14895135164260864	0.9648699760437012
7rgp.pdb	7rgp_E_A_YE101I.pdb	-2.8035707473754883	-0.672950029373169
7rgp.pdb	7rgp_E_A_YE101L.pdb	-0.04443421959877014	0.2854599952697754
7rgp.pdb	7rgp_E_A_YE101K.pdb	-0.10627293586730957	0.8533400297164917
7rgp.pdb	7rgp_E_A_YE101M.pdb	0.4448556900024414	0.5541999936103821
7rgp.pdb	7rgp_E_A_YE101F.pdb	-0.24464242160320282	0.535830020904541
7rgp.pdb	7rgp_E_A_YE101P.pdb	-0.30887046456336975	1.1031299829483032
7rgp.pdb	7rgp_E_A_YE101S.pdb	-0.7023165822029114	0.7026200294494629
7rgp.pdb	7rgp_E_A_YE101T.pdb	-0.318217396736145	0.033080000430345535
7rgp.pdb	7rgp_E_A_YE101W.pdb	-0.07840494811534882	0.03912999853491783
7rgp.pdb	7rgp_E_A_YE101V.pdb	-2.5089240074157715	-0.5199099779129028
7rgp.pdb	7rgp_E_A_PE106A.pdb	-0.5263731479644775	1.4445300102233887
7rgp.pdb	7rgp_E_A_PE106R.pdb	-5.542740345001221	-6.085710048675537
7rgp.pdb	7rgp_E_A_PE106N.pdb	-0.9559633731842041	-0.19447000324726105
7rgp.pdb	7rgp_E_A_PE106D.pdb	-3.3598990440368652	-5.009284496307373
7rgp.pdb	7rgp_E_A_PE106C.pdb	-0.594393253326416	-0.657289981842041
7rgp.pdb	7rgp_E_A_PE106Q.pdb	-3.4406094551086426	-3.026789903640747
7rgp.pdb	7rgp_E_A_PE106E.pdb	-2.9734768867492676	-5.397974014282227
7rgp.pdb	7rgp_E_A_PE106G.pdb	-0.6152437925338745	1.1234699487686157
7rgp.pdb	7rgp_E_A_PE106H.pdb	-6.095953464508057	-7.566410064697266
7rgp.pdb	7rgp_E_A_PE106I.pdb	-1.0690176486968994	-2.999809980392456
7rgp.pdb	7rgp_E_A_PE106L.pdb	-1.1450064182281494	-1.7183500528335571
7rgp.pdb	7rgp_E_A_PE106K.pdb	0.043057411909103394	0.1761299967765808
7rgp.pdb	7rgp_E_A_PE106M.pdb	-0.797326385974884	-1.3001899719238281
7rgp.pdb	7rgp_E_A_PE106F.pdb	-7.568552494049072	-6.624959945678711
7rgp.pdb	7rgp_E_A_PE106S.pdb	-0.32052817940711975	1.6041100025177002
7rgp.pdb	7rgp_E_A_PE106T.pdb	-0.8042892217636108	-0.8085100054740906
7rgp.pdb	7rgp_E_A_PE106W.pdb	-7.87540864944458	-8.476129531860352
7rgp.pdb	7rgp_E_A_PE106Y.pdb	-11.45970344543457	-11.590160369873047
7rgp.pdb	7rgp_E_A_PE106V.pdb	-0.1968478262424469	-0.7013400197029114
7rgp.pdb	7rgp_E_A_HE152A.pdb	-0.17604689300060272	0.502020001411438
7rgp.pdb	7rgp_E_A_HE152R.pdb	-0.34294435381889343	0.42412999272346497
7rgp.pdb	7rgp_E_A_HE152N.pdb	-0.1728265881538391	0.11670999974012375
7rgp.pdb	7rgp_E_A_HE152D.pdb	-0.331850528717041	0.12696999311447144
7rgp.pdb	7rgp_E_A_HE152C.pdb	-0.5359203219413757	0.562720000743866
7rgp.pdb	7rgp_E_A_HE152Q.pdb	-0.5485316514968872	-0.05578000098466873
7rgp.pdb	7rgp_E_A_HE152E.pdb	-0.37884870171546936	0.3279399871826172
7rgp.pdb	7rgp_E_A_HE152G.pdb	-0.3554137647151947	0.4401699900627136
7rgp.pdb	7rgp_E_A_HE152I.pdb	-0.3280363082885742	0.6982200145721436
7rgp.pdb	7rgp_E_A_HE152L.pdb	-0.31697696447372437	0.6723700165748596
7rgp.pdb	7rgp_E_A_HE152K.pdb	-0.4140821695327759	-0.20739999413490295
7rgp.pdb	7rgp_E_A_HE152M.pdb	0.1532077193260193	0.9506400227546692
7rgp.pdb	7rgp_E_A_HE152F.pdb	-0.7269531488418579	-0.18889999389648438
7rgp.pdb	7rgp_E_A_HE152P.pdb	-0.7676724195480347	0.5670499801635742
7rgp.pdb	7rgp_E_A_HE152S.pdb	-0.4425000250339508	0.4413900077342987
7rgp.pdb	7rgp_E_A_HE152T.pdb	-0.524296224117279	0.5702499747276306
7rgp.pdb	7rgp_E_A_HE152W.pdb	-0.21619367599487305	0.34018000960350037
7rgp.pdb	7rgp_E_A_HE152Y.pdb	0.23834717273712158	0.4508099853992462
7rgp.pdb	7rgp_E_A_HE152V.pdb	-0.1826813519001007	0.5234500169754028
7rgp.pdb	7rgp_E_A_YE158A.pdb	-1.2193046808242798	-0.4971199929714203
7rgp.pdb	7rgp_E_A_YE158R.pdb	-1.7216765880584717	-1.2546900510787964
7rgp.pdb	7rgp_E_A_YE158N.pdb	-0.7133473753929138	1.1655499935150146
7rgp.pdb	7rgp_E_A_YE158D.pdb	-1.8219090700149536	-1.9098000526428223
7rgp.pdb	7rgp_E_A_YE158C.pdb	-1.26413893699646	-1.0357799530029297
7rgp.pdb	7rgp_E_A_YE158Q.pdb	-1.4048349857330322	-1.551010012626648
7rgp.pdb	7rgp_E_A_YE158E.pdb	-1.5134166479110718	-2.0679399967193604
7rgp.pdb	7rgp_E_A_YE158G.pdb	-1.2660044431686401	-0.6704599857330322
7rgp.pdb	7rgp_E_A_YE158H.pdb	-1.0591235160827637	-0.38947999477386475
7rgp.pdb	7rgp_E_A_YE158I.pdb	-1.7399998903274536	-0.8320299983024597
7rgp.pdb	7rgp_E_A_YE158L.pdb	-0.42059364914894104	-0.8003100156784058
7rgp.pdb	7rgp_E_A_YE158K.pdb	-1.0600993633270264	-0.8893399834632874
7rgp.pdb	7rgp_E_A_YE158M.pdb	-0.3467377722263336	-0.7571300268173218
7rgp.pdb	7rgp_E_A_YE158F.pdb	0.3365612030029297	0.35471001267433167
7rgp.pdb	7rgp_E_A_YE158P.pdb	-1.237315058708191	-0.9269300103187561
7rgp.pdb	7rgp_E_A_YE158S.pdb	-1.1065237522125244	-0.43004998564720154
7rgp.pdb	7rgp_E_A_YE158T.pdb	-1.1682543754577637	-1.244480013847351
7rgp.pdb	7rgp_E_A_YE158W.pdb	0.4475909471511841	-0.30219998955726624
7rgp.pdb	7rgp_E_A_YE158V.pdb	-0.9357889294624329	-0.9465600252151489
7rgp.pdb	7rgp_E_A_YE160A.pdb	-0.9581917524337769	-1.7232999801635742
7rgp.pdb	7rgp_E_A_YE160R.pdb	0.3174493908882141	2.6795599460601807
7rgp.pdb	7rgp_E_A_YE160N.pdb	-1.1181747913360596	-1.5097299814224243
7rgp.pdb	7rgp_E_A_YE160D.pdb	-1.0455710887908936	-1.228219985961914
7rgp.pdb	7rgp_E_A_YE160C.pdb	-1.2162542343139648	-1.2976200580596924
7rgp.pdb	7rgp_E_A_YE160Q.pdb	-1.1315834522247314	-1.838070034980774
7rgp.pdb	7rgp_E_A_YE160E.pdb	-0.9210959672927856	-2.678849935531616
7rgp.pdb	7rgp_E_A_YE160G.pdb	-1.0426619052886963	-1.557919979095459
7rgp.pdb	7rgp_E_A_YE160H.pdb	-1.0697414875030518	-1.4764900207519531
7rgp.pdb	7rgp_E_A_YE160I.pdb	-1.385941982269287	-1.3002599477767944
7rgp.pdb	7rgp_E_A_YE160L.pdb	-1.1267030239105225	-1.485859990119934
7rgp.pdb	7rgp_E_A_YE160K.pdb	-1.0772520303726196	0.14799000322818756
7rgp.pdb	7rgp_E_A_YE160M.pdb	-0.9111044406890869	-1.468709945678711
7rgp.pdb	7rgp_E_A_YE160F.pdb	-1.0161347389221191	-1.751870036125183
7rgp.pdb	7rgp_E_A_YE160P.pdb	-1.2027920484542847	-1.736799955368042
7rgp.pdb	7rgp_E_A_YE160S.pdb	-1.2633332014083862	-1.7251700162887573
7rgp.pdb	7rgp_E_A_YE160T.pdb	-1.2063243389129639	-1.7309099435806274
7rgp.pdb	7rgp_E_A_YE160W.pdb	-1.0344300270080566	-1.8610700368881226
7rgp.pdb	7rgp_E_A_YE160V.pdb	-0.9545798301696777	-1.7376699447631836
7rgp.pdb	7rgp_E_A_HE217A.pdb	-0.19512203335762024	0.2512499988079071
7rgp.pdb	7rgp_E_A_HE217R.pdb	-1.366939663887024	-1.1153099536895752
7rgp.pdb	7rgp_E_A_HE217N.pdb	-0.06379641592502594	0.08883000165224075
7rgp.pdb	7rgp_E_A_HE217D.pdb	-0.8264325261116028	-1.939769983291626
7rgp.pdb	7rgp_E_A_HE217C.pdb	-0.6208093762397766	0.09436000138521194
7rgp.pdb	7rgp_E_A_HE217Q.pdb	0.39038944244384766	-0.35728999972343445
7rgp.pdb	7rgp_E_A_HE217E.pdb	-1.0987794399261475	-2.9993999004364014
7rgp.pdb	7rgp_E_A_HE217G.pdb	-0.20807838439941406	0.09294000267982483
7rgp.pdb	7rgp_E_A_HE217I.pdb	-1.6944823265075684	-1.6608200073242188
7rgp.pdb	7rgp_E_A_HE217L.pdb	-1.6955031156539917	0.7621200084686279
7rgp.pdb	7rgp_E_A_HE217K.pdb	-0.38011860847473145	1.1506500244140625
7rgp.pdb	7rgp_E_A_HE217M.pdb	0.176780104637146	-0.8705199956893921
7rgp.pdb	7rgp_E_A_HE217F.pdb	0.10329025983810425	0.6425300240516663
7rgp.pdb	7rgp_E_A_HE217P.pdb	-0.7295887470245361	0.3088900148868561
7rgp.pdb	7rgp_E_A_HE217S.pdb	-0.6943497061729431	0.0856499969959259
7rgp.pdb	7rgp_E_A_HE217T.pdb	-1.3945966958999634	-0.8988500237464905
7rgp.pdb	7rgp_E_A_HE217W.pdb	-2.5765957832336426	-2.696690082550049
7rgp.pdb	7rgp_E_A_HE217Y.pdb	-2.9039182662963867	-1.3277699947357178
7rgp.pdb	7rgp_E_A_HE217V.pdb	-1.4656239748001099	-0.8804900050163269
7rgp.pdb	7rgp_E_A_LE218A.pdb	-0.20553988218307495	-0.13229000568389893
7rgp.pdb	7rgp_E_A_LE218R.pdb	-0.304412841796875	-0.05398000031709671
7rgp.pdb	7rgp_E_A_LE218N.pdb	-0.2875230312347412	0.3356800079345703
7rgp.pdb	7rgp_E_A_LE218D.pdb	-0.684662938117981	-0.18569999933242798
7rgp.pdb	7rgp_E_A_LE218C.pdb	-0.20473212003707886	-0.12710000574588776
7rgp.pdb	7rgp_E_A_LE218Q.pdb	-0.4498731195926666	0.33278000354766846
7rgp.pdb	7rgp_E_A_LE218E.pdb	-0.4812290668487549	-0.011989999562501907
7rgp.pdb	7rgp_E_A_LE218G.pdb	-0.24412354826927185	-0.0251499991863966
7rgp.pdb	7rgp_E_A_LE218H.pdb	-0.28606942296028137	0.19458000361919403
7rgp.pdb	7rgp_E_A_LE218I.pdb	-0.29360857605934143	-0.010619999840855598
7rgp.pdb	7rgp_E_A_LE218K.pdb	-0.3981727957725525	-0.07649999856948853
7rgp.pdb	7rgp_E_A_LE218M.pdb	-0.2525169253349304	-0.10271000117063522
7rgp.pdb	7rgp_E_A_LE218F.pdb	-0.29767170548439026	0.06961999833583832
7rgp.pdb	7rgp_E_A_LE218P.pdb	-0.572170078754425	-0.00139999995008111
7rgp.pdb	7rgp_E_A_LE218S.pdb	-0.4445670545101166	0.23089000582695007
7rgp.pdb	7rgp_E_A_LE218T.pdb	-0.4957983195781708	-0.09063000231981277
7rgp.pdb	7rgp_E_A_LE218W.pdb	-0.11405999958515167	0.5738599896430969
7rgp.pdb	7rgp_E_A_LE218Y.pdb	-0.4931749105453491	0.11270000040531158
7rgp.pdb	7rgp_E_A_LE218V.pdb	-0.2867841124534607	-0.06883999705314636
7rgp.pdb	7rgp_E_A_LA1A.pdb	-0.5661681890487671	0.30935001373291016
7rgp.pdb	7rgp_E_A_LA1R.pdb	-0.48589491844177246	-0.07631999999284744
7rgp.pdb	7rgp_E_A_LA1N.pdb	-0.7142109274864197	0.05852000042796135
7rgp.pdb	7rgp_E_A_LA1D.pdb	-0.5795198678970337	-0.18336999416351318
7rgp.pdb	7rgp_E_A_LA1C.pdb	-0.2549869120121002	0.22830000519752502
7rgp.pdb	7rgp_E_A_LA1Q.pdb	-0.40697047114372253	0.11128000169992447
7rgp.pdb	7rgp_E_A_LA1E.pdb	0.558285117149353	0.7280799746513367
7rgp.pdb	7rgp_E_A_LA1G.pdb	-0.7862249612808228	0.4115000069141388
7rgp.pdb	7rgp_E_A_LA1H.pdb	-0.03429776430130005	0.28508999943733215
7rgp.pdb	7rgp_E_A_LA1I.pdb	-0.17756643891334534	-0.0038900000508874655
7rgp.pdb	7rgp_E_A_LA1K.pdb	-0.3962596356868744	0.2480500042438507
7rgp.pdb	7rgp_E_A_LA1M.pdb	-0.07030612230300903	0.2708599865436554
7rgp.pdb	7rgp_E_A_LA1F.pdb	0.04958406090736389	0.5324199795722961
7rgp.pdb	7rgp_E_A_LA1P.pdb	-0.4731602668762207	-0.060270000249147415
7rgp.pdb	7rgp_E_A_LA1S.pdb	-1.1664745807647705	0.17062999308109283
7rgp.pdb	7rgp_E_A_LA1T.pdb	-0.8248169422149658	0.10588999837636948
7rgp.pdb	7rgp_E_A_LA1W.pdb	0.08182224631309509	-0.013849999755620956
7rgp.pdb	7rgp_E_A_LA1Y.pdb	0.3165445923805237	0.25115999579429626
7rgp.pdb	7rgp_E_A_LA1V.pdb	-0.18969503045082092	-0.036649998277425766
7rgp.pdb	7rgp_E_A_AA3R.pdb	-1.0523377656936646	-0.9875900149345398
7rgp.pdb	7rgp_E_A_AA3N.pdb	-0.1606040596961975	-0.2228900045156479
7rgp.pdb	7rgp_E_A_AA3D.pdb	-1.4011250734329224	-1.7250900268554688
7rgp.pdb	7rgp_E_A_AA3C.pdb	-0.2178657352924347	-0.07926999777555466
7rgp.pdb	7rgp_E_A_AA3Q.pdb	0.5966295003890991	-0.0002800000074785203
7rgp.pdb	7rgp_E_A_AA3E.pdb	0.549675703048706	-1.1634700298309326
7rgp.pdb	7rgp_E_A_AA3G.pdb	-0.5288964509963989	-1.0599900484085083
7rgp.pdb	7rgp_E_A_AA3H.pdb	0.15482938289642334	-0.3196899890899658
7rgp.pdb	7rgp_E_A_AA3I.pdb	-1.9101182222366333	-1.5448399782180786
7rgp.pdb	7rgp_E_A_AA3L.pdb	1.3086018562316895	1.6304399967193604
7rgp.pdb	7rgp_E_A_AA3K.pdb	0.3367140293121338	-0.7364400029182434
7rgp.pdb	7rgp_E_A_AA3M.pdb	0.750545859336853	1.186519980430603
7rgp.pdb	7rgp_E_A_AA3F.pdb	2.006504535675049	1.7138899564743042
7rgp.pdb	7rgp_E_A_AA3P.pdb	0.1274794340133667	0.8704500198364258
7rgp.pdb	7rgp_E_A_AA3S.pdb	-0.5605922937393188	-0.47560998797416687
7rgp.pdb	7rgp_E_A_AA3T.pdb	-1.60878586769104	-1.2229199409484863
7rgp.pdb	7rgp_E_A_AA3W.pdb	0.8463846445083618	0.9751700162887573
7rgp.pdb	7rgp_E_A_AA3Y.pdb	-0.015154555439949036	0.5964599847793579
7rgp.pdb	7rgp_E_A_AA3V.pdb	-1.5017553567886353	-1.397570013999939
7rgp.pdb	7rgp_E_A_EA4A.pdb	-1.010865330696106	-2.3065900802612305
7rgp.pdb	7rgp_E_A_EA4R.pdb	-1.090576410293579	-4.70906400680542
7rgp.pdb	7rgp_E_A_EA4N.pdb	-1.5020169019699097	-2.51104998588562
7rgp.pdb	7rgp_E_A_EA4D.pdb	-0.41261783242225647	-1.0574500560760498
7rgp.pdb	7rgp_E_A_EA4C.pdb	-1.7188891172409058	-2.757620096206665
7rgp.pdb	7rgp_E_A_EA4Q.pdb	-0.4613907039165497	-1.4970200061798096
7rgp.pdb	7rgp_E_A_EA4G.pdb	-1.1628249883651733	-3.218440055847168
7rgp.pdb	7rgp_E_A_EA4H.pdb	-6.903967380523682	-8.6839599609375
7rgp.pdb	7rgp_E_A_EA4I.pdb	-0.16780629754066467	-0.48655998706817627
7rgp.pdb	7rgp_E_A_EA4L.pdb	-0.13686715066432953	0.1521099954843521
7rgp.pdb	7rgp_E_A_EA4K.pdb	-0.8069803714752197	-3.9333200454711914
7rgp.pdb	7rgp_E_A_EA4M.pdb	0.39869260787963867	0.49327999353408813
7rgp.pdb	7rgp_E_A_EA4F.pdb	-2.018733263015747	-2.1104300022125244
7rgp.pdb	7rgp_E_A_EA4P.pdb	-1.819858431816101	-2.528700113296509
7rgp.pdb	7rgp_E_A_EA4S.pdb	-1.4563409090042114	-2.5047099590301514
7rgp.pdb	7rgp_E_A_EA4T.pdb	-2.355205535888672	-2.532949924468994
7rgp.pdb	7rgp_E_A_EA4W.pdb	-12.464900970458984	-10.844880104064941
7rgp.pdb	7rgp_E_A_EA4Y.pdb	-2.157708168029785	-2.081549882888794
7rgp.pdb	7rgp_E_A_EA4V.pdb	-0.5558247566223145	-1.052590012550354
7rgp.pdb	7rgp_E_A_KA6A.pdb	-0.3425098657608032	-0.586359977722168
7rgp.pdb	7rgp_E_A_KA6R.pdb	-0.16812977194786072	-0.16107000410556793
7rgp.pdb	7rgp_E_A_KA6N.pdb	-0.4192173480987549	-0.611810028553009
7rgp.pdb	7rgp_E_A_KA6D.pdb	-0.6097666025161743	-0.4826500117778778
7rgp.pdb	7rgp_E_A_KA6C.pdb	-0.3689533472061157	-0.6141600012779236
7rgp.pdb	7rgp_E_A_KA6Q.pdb	-0.47325026988983154	-0.5641199946403503
7rgp.pdb	7rgp_E_A_KA6E.pdb	-0.5714215636253357	-0.5011600255966187
7rgp.pdb	7rgp_E_A_KA6G.pdb	-0.45125314593315125	-0.5996699929237366
7rgp.pdb	7rgp_E_A_KA6H.pdb	-0.32566776871681213	-0.5989000201225281
7rgp.pdb	7rgp_E_A_KA6I.pdb	-0.2803874611854553	-0.5618399977684021
7rgp.pdb	7rgp_E_A_KA6L.pdb	-0.24372877180576324	-0.5976200103759766
7rgp.pdb	7rgp_E_A_KA6M.pdb	-0.05010014772415161	-0.13046999275684357
7rgp.pdb	7rgp_E_A_KA6F.pdb	-0.15693968534469604	-0.12826000154018402
7rgp.pdb	7rgp_E_A_KA6P.pdb	-1.7946842908859253	-0.8715699911117554
7rgp.pdb	7rgp_E_A_KA6S.pdb	-0.7360115051269531	-0.6149299740791321
7rgp.pdb	7rgp_E_A_KA6T.pdb	-0.629439115524292	-0.6600900292396545
7rgp.pdb	7rgp_E_A_KA6W.pdb	0.3564528226852417	0.21251000463962555
7rgp.pdb	7rgp_E_A_KA6Y.pdb	0.42382800579071045	0.2329300045967102
7rgp.pdb	7rgp_E_A_KA6V.pdb	-0.24980582296848297	-0.6165400147438049
7rgp.pdb	7rgp_E_A_AA7R.pdb	-1.1521674394607544	-2.5677900314331055
7rgp.pdb	7rgp_E_A_AA7N.pdb	-0.090003103017807	1.8312499523162842
7rgp.pdb	7rgp_E_A_AA7D.pdb	0.03524830937385559	1.2860100269317627
7rgp.pdb	7rgp_E_A_AA7C.pdb	-0.13631749153137207	0.29725998640060425
7rgp.pdb	7rgp_E_A_AA7Q.pdb	0.12219959497451782	0.6075900197029114
7rgp.pdb	7rgp_E_A_AA7E.pdb	0.9597026109695435	3.304450035095215
7rgp.pdb	7rgp_E_A_AA7G.pdb	-0.3395331799983978	-0.6957499980926514
7rgp.pdb	7rgp_E_A_AA7H.pdb	0.2023753821849823	1.1178200244903564
7rgp.pdb	7rgp_E_A_AA7I.pdb	-1.1114616394042969	0.7374699711799622
7rgp.pdb	7rgp_E_A_AA7L.pdb	0.7345531582832336	1.9448200464248657
7rgp.pdb	7rgp_E_A_AA7K.pdb	-0.10485242307186127	-0.08675000071525574
7rgp.pdb	7rgp_E_A_AA7M.pdb	0.818339467048645	1.0910300016403198
7rgp.pdb	7rgp_E_A_AA7F.pdb	-0.47763121128082275	1.0534000396728516
7rgp.pdb	7rgp_E_A_AA7P.pdb	-0.26822054386138916	0.34345999360084534
7rgp.pdb	7rgp_E_A_AA7S.pdb	-0.6722593307495117	-0.5214700102806091
7rgp.pdb	7rgp_E_A_AA7T.pdb	-0.8126479387283325	-0.03537999838590622
7rgp.pdb	7rgp_E_A_AA7W.pdb	1.3767913579940796	2.4992098808288574
7rgp.pdb	7rgp_E_A_AA7Y.pdb	0.7725075483322144	1.9451500177383423
7rgp.pdb	7rgp_E_A_AA7V.pdb	-0.8755133152008057	0.14800000190734863
7rgp.pdb	7rgp_E_A_AA8R.pdb	-0.3080833852291107	-1.9035199880599976
7rgp.pdb	7rgp_E_A_AA8N.pdb	-2.608642578125	-2.4823899269104004
7rgp.pdb	7rgp_E_A_AA8D.pdb	-1.8465733528137207	-0.7422500252723694
7rgp.pdb	7rgp_E_A_AA8C.pdb	-0.3178967535495758	0.46167001128196716
7rgp.pdb	7rgp_E_A_AA8Q.pdb	-0.5615890622138977	-0.6606699824333191
7rgp.pdb	7rgp_E_A_AA8E.pdb	-0.5777637958526611	-0.24967999756336212
7rgp.pdb	7rgp_E_A_AA8G.pdb	-0.3547170162200928	-0.16474999487400055
7rgp.pdb	7rgp_E_A_AA8H.pdb	-4.954381942749023	-3.9930899143218994
7rgp.pdb	7rgp_E_A_AA8I.pdb	-0.7175837159156799	0.4507800042629242
7rgp.pdb	7rgp_E_A_AA8L.pdb	-1.8895890712738037	-0.5576599836349487
7rgp.pdb	7rgp_E_A_AA8K.pdb	-0.3674733340740204	-1.557629942893982
7rgp.pdb	7rgp_E_A_AA8M.pdb	-0.06919793784618378	1.0625699758529663
7rgp.pdb	7rgp_E_A_AA8F.pdb	-8.15443229675293	-8.752140045166016
7rgp.pdb	7rgp_E_A_AA8P.pdb	-1.3280019760131836	-1.4730199575424194
7rgp.pdb	7rgp_E_A_AA8S.pdb	-0.6643086671829224	-0.8077399730682373
7rgp.pdb	7rgp_E_A_AA8T.pdb	-0.40287506580352783	0.5320799946784973
7rgp.pdb	7rgp_E_A_AA8W.pdb	-6.3287763595581055	-4.232741832733154
7rgp.pdb	7rgp_E_A_AA8Y.pdb	-8.339479446411133	-9.176250457763672
7rgp.pdb	7rgp_E_A_AA8V.pdb	-0.04391747713088989	0.9884499907493591
7rgp.pdb	7rgp_E_A_EA10A.pdb	-1.0997695922851562	-1.0844500064849854
7rgp.pdb	7rgp_E_A_EA10R.pdb	-1.0580418109893799	-0.92808997631073
7rgp.pdb	7rgp_E_A_EA10N.pdb	-1.2801728248596191	-1.1635799407958984
7rgp.pdb	7rgp_E_A_EA10D.pdb	-1.1891775131225586	-0.7990300059318542
7rgp.pdb	7rgp_E_A_EA10C.pdb	-0.9537291526794434	-1.263700008392334
7rgp.pdb	7rgp_E_A_EA10Q.pdb	-0.8302808403968811	-1.1972099542617798
7rgp.pdb	7rgp_E_A_EA10G.pdb	-1.1838525533676147	-1.3783199787139893
7rgp.pdb	7rgp_E_A_EA10H.pdb	-0.8683451414108276	-1.3631500005722046
7rgp.pdb	7rgp_E_A_EA10I.pdb	-1.112126350402832	-0.7679799795150757
7rgp.pdb	7rgp_E_A_EA10L.pdb	-1.0823471546173096	-1.2798800468444824
7rgp.pdb	7rgp_E_A_EA10K.pdb	-1.1816720962524414	-0.431769996881485
7rgp.pdb	7rgp_E_A_EA10M.pdb	-0.6210229396820068	-0.7681499719619751
7rgp.pdb	7rgp_E_A_EA10F.pdb	-1.0736204385757446	-0.8344500064849854
7rgp.pdb	7rgp_E_A_EA10P.pdb	-1.2508957386016846	-1.361199975013733
7rgp.pdb	7rgp_E_A_EA10S.pdb	-1.3931796550750732	-1.617300033569336
7rgp.pdb	7rgp_E_A_EA10T.pdb	-1.175031065940857	-1.41812002658844
7rgp.pdb	7rgp_E_A_EA10W.pdb	-0.8752017021179199	0.27886998653411865
7rgp.pdb	7rgp_E_A_EA10Y.pdb	-1.0816848278045654	-1.1577500104904175
7rgp.pdb	7rgp_E_A_EA10V.pdb	-0.9247075319290161	-1.1139400005340576
7rgp.pdb	7rgp_E_A_RA11A.pdb	0.34403955936431885	0.96492999792099
7rgp.pdb	7rgp_E_A_RA11N.pdb	-0.15725642442703247	1.2390999794006348
7rgp.pdb	7rgp_E_A_RA11D.pdb	-0.2742437720298767	0.6682500243186951
7rgp.pdb	7rgp_E_A_RA11C.pdb	0.1991448700428009	0.891759991645813
7rgp.pdb	7rgp_E_A_RA11Q.pdb	0.3593074679374695	1.586899995803833
7rgp.pdb	7rgp_E_A_RA11E.pdb	0.3334659934043884	1.124899983406067
7rgp.pdb	7rgp_E_A_RA11G.pdb	0.1322215497493744	0.8848199844360352
7rgp.pdb	7rgp_E_A_RA11H.pdb	0.24112918972969055	1.6023399829864502
7rgp.pdb	7rgp_E_A_RA11I.pdb	0.21201074123382568	1.4006099700927734
7rgp.pdb	7rgp_E_A_RA11L.pdb	0.2740707993507385	1.4871699810028076
7rgp.pdb	7rgp_E_A_RA11K.pdb	0.44515126943588257	1.8243099451065063
7rgp.pdb	7rgp_E_A_RA11M.pdb	0.2804657220840454	1.6220999956130981
7rgp.pdb	7rgp_E_A_RA11F.pdb	0.07185757160186768	1.8198299407958984
7rgp.pdb	7rgp_E_A_RA11P.pdb	-0.2846107482910156	0.13971999287605286
7rgp.pdb	7rgp_E_A_RA11S.pdb	-0.2410450428724289	0.5207499861717224
7rgp.pdb	7rgp_E_A_RA11T.pdb	-0.037663549184799194	0.9579499959945679
7rgp.pdb	7rgp_E_A_RA11W.pdb	-0.09390871226787567	1.7432500123977661
7rgp.pdb	7rgp_E_A_RA11Y.pdb	0.09392225742340088	1.4670900106430054
7rgp.pdb	7rgp_E_A_RA11V.pdb	0.13369232416152954	1.3416999578475952
5fhc.pdb	5fhc_AB_J_SA99A.pdb	0.49011582136154175	0.30395999550819397
5fhc.pdb	5fhc_AB_J_SA99R.pdb	-4.483460426330566	-4.305699825286865
5fhc.pdb	5fhc_AB_J_SA99N.pdb	-0.21190500259399414	-0.023970000445842743
5fhc.pdb	5fhc_AB_J_SA99D.pdb	0.5882940292358398	0.455269992351532
5fhc.pdb	5fhc_AB_J_SA99C.pdb	0.28557562828063965	0.2851400077342987
5fhc.pdb	5fhc_AB_J_SA99Q.pdb	-5.642017364501953	-5.55364990234375
5fhc.pdb	5fhc_AB_J_SA99E.pdb	-3.8737854957580566	-4.231540203094482
5fhc.pdb	5fhc_AB_J_SA99G.pdb	0.1888304054737091	-0.2914400100708008
5fhc.pdb	5fhc_AB_J_SA99H.pdb	-5.422887325286865	-4.140960216522217
5fhc.pdb	5fhc_AB_J_SA99I.pdb	-2.0558583736419678	-1.3912689685821533
5fhc.pdb	5fhc_AB_J_SA99L.pdb	-4.483831405639648	-2.112816095352173
5fhc.pdb	5fhc_AB_J_SA99K.pdb	-7.2899627685546875	-7.204090118408203
5fhc.pdb	5fhc_AB_J_SA99M.pdb	-0.44138577580451965	-1.093222975730896
5fhc.pdb	5fhc_AB_J_SA99F.pdb	-7.995116710662842	-2.0292398929595947
5fhc.pdb	5fhc_AB_J_SA99P.pdb	0.2847698926925659	0.22801999747753143
5fhc.pdb	5fhc_AB_J_SA99T.pdb	-0.7280179262161255	-0.05649000033736229
5fhc.pdb	5fhc_AB_J_SA99W.pdb	-32.7276611328125	-29.367000579833984
5fhc.pdb	5fhc_AB_J_SA99Y.pdb	-11.32380199432373	-4.885680198669434
5fhc.pdb	5fhc_AB_J_SA99V.pdb	0.8066508769989014	0.6094300150871277
5fhc.pdb	5fhc_AB_J_RA100A.pdb	0.15776067972183228	0.05992000177502632
5fhc.pdb	5fhc_AB_J_RA100N.pdb	-0.16766561567783356	0.007519999984651804
5fhc.pdb	5fhc_AB_J_RA100D.pdb	-0.10493811964988708	0.053950000554323196
5fhc.pdb	5fhc_AB_J_RA100C.pdb	-0.2120746225118637	0.010809999890625477
5fhc.pdb	5fhc_AB_J_RA100Q.pdb	-0.33042067289352417	0.010470000095665455
5fhc.pdb	5fhc_AB_J_RA100E.pdb	-0.5399680137634277	-0.008449999615550041
5fhc.pdb	5fhc_AB_J_RA100G.pdb	0.2981126308441162	0.10780999809503555
5fhc.pdb	5fhc_AB_J_RA100H.pdb	0.2652282118797302	-0.21963000297546387
5fhc.pdb	5fhc_AB_J_RA100I.pdb	-0.15617769956588745	-0.20555999875068665
5fhc.pdb	5fhc_AB_J_RA100L.pdb	0.03227132558822632	-0.1907999962568283
5fhc.pdb	5fhc_AB_J_RA100K.pdb	-0.3378269076347351	0.09502000361680984
5fhc.pdb	5fhc_AB_J_RA100M.pdb	-0.09085726737976074	0.02457999996840954
5fhc.pdb	5fhc_AB_J_RA100F.pdb	0.19674858450889587	-0.13917000591754913
5fhc.pdb	5fhc_AB_J_RA100P.pdb	-0.10411129891872406	0.1330299973487854
5fhc.pdb	5fhc_AB_J_RA100S.pdb	-0.22914153337478638	0.13977999985218048
5fhc.pdb	5fhc_AB_J_RA100T.pdb	-0.48742419481277466	0.10467000305652618
5fhc.pdb	5fhc_AB_J_RA100W.pdb	-0.018655866384506226	-0.17747999727725983
5fhc.pdb	5fhc_AB_J_RA100Y.pdb	0.05055123567581177	-0.4759500026702881
5fhc.pdb	5fhc_AB_J_RA100V.pdb	-0.07904642820358276	-0.06923999637365341
5fhc.pdb	5fhc_AB_J_SA101A.pdb	0.06434124708175659	0.6222100257873535
5fhc.pdb	5fhc_AB_J_SA101R.pdb	-2.6500630378723145	-0.9237909913063049
5fhc.pdb	5fhc_AB_J_SA101N.pdb	-1.8716388940811157	-0.768733024597168
5fhc.pdb	5fhc_AB_J_SA101D.pdb	-1.9861445426940918	-1.2972455024719238
5fhc.pdb	5fhc_AB_J_SA101C.pdb	-0.6015618443489075	-0.1637900024652481
5fhc.pdb	5fhc_AB_J_SA101Q.pdb	-1.3464593887329102	-0.974016010761261
5fhc.pdb	5fhc_AB_J_SA101E.pdb	-2.663318634033203	-1.3419090509414673
5fhc.pdb	5fhc_AB_J_SA101G.pdb	0.49681997299194336	1.1193900108337402
5fhc.pdb	5fhc_AB_J_SA101H.pdb	-1.7932318449020386	-0.8461130261421204
5fhc.pdb	5fhc_AB_J_SA101I.pdb	-2.8692283630371094	-1.286313772201538
5fhc.pdb	5fhc_AB_J_SA101L.pdb	-2.3838939666748047	-1.5963740348815918
5fhc.pdb	5fhc_AB_J_SA101K.pdb	-1.4205213785171509	-0.8017200231552124
5fhc.pdb	5fhc_AB_J_SA101M.pdb	-0.30159667134284973	0.38857999444007874
5fhc.pdb	5fhc_AB_J_SA101F.pdb	-3.235276699066162	-1.153908610343933
5fhc.pdb	5fhc_AB_J_SA101P.pdb	-0.6226271986961365	0.3106600046157837
5fhc.pdb	5fhc_AB_J_SA101T.pdb	-0.8734204769134521	-0.32468700408935547
5fhc.pdb	5fhc_AB_J_SA101W.pdb	-3.81779146194458	-1.0080629587173462
5fhc.pdb	5fhc_AB_J_SA101Y.pdb	-3.078979015350342	-0.8226860165596008
5fhc.pdb	5fhc_AB_J_SA101V.pdb	-1.2477812767028809	-0.13210999965667725
5fhc.pdb	5fhc_AB_J_TA110A.pdb	0.8527929782867432	0.2831000089645386
5fhc.pdb	5fhc_AB_J_TA110R.pdb	0.8287404775619507	-1.3476760387420654
5fhc.pdb	5fhc_AB_J_TA110N.pdb	0.5190760493278503	-0.2541239857673645
5fhc.pdb	5fhc_AB_J_TA110D.pdb	0.2594905495643616	-0.5299789905548096
5fhc.pdb	5fhc_AB_J_TA110C.pdb	0.5814366340637207	0.04450000077486038
5fhc.pdb	5fhc_AB_J_TA110Q.pdb	0.450200617313385	-1.1480692625045776
5fhc.pdb	5fhc_AB_J_TA110E.pdb	0.2033025026321411	-0.8935840129852295
5fhc.pdb	5fhc_AB_J_TA110G.pdb	1.1251486539840698	-0.2676219940185547
5fhc.pdb	5fhc_AB_J_TA110H.pdb	0.7473728060722351	-0.5732669830322266
5fhc.pdb	5fhc_AB_J_TA110I.pdb	1.4261322021484375	0.3325900137424469
5fhc.pdb	5fhc_AB_J_TA110L.pdb	0.9492173194885254	0.3171299993991852
5fhc.pdb	5fhc_AB_J_TA110K.pdb	-0.6405633687973022	-0.8820819854736328
5fhc.pdb	5fhc_AB_J_TA110M.pdb	1.4244401454925537	0.15580999851226807
5fhc.pdb	5fhc_AB_J_TA110F.pdb	0.3176780343055725	-0.39676499366760254
5fhc.pdb	5fhc_AB_J_TA110P.pdb	0.4084833860397339	-0.5230919718742371
5fhc.pdb	5fhc_AB_J_TA110S.pdb	0.4255197048187256	0.10919000208377838
5fhc.pdb	5fhc_AB_J_TA110W.pdb	-2.5990700721740723	-1.9367040395736694
5fhc.pdb	5fhc_AB_J_TA110Y.pdb	-14.55971622467041	-12.86989974975586
5fhc.pdb	5fhc_AB_J_TA110V.pdb	0.39913100004196167	0.36757999658584595
5fhc.pdb	5fhc_AB_J_YB47A.pdb	-0.1010240763425827	-1.5367039442062378
5fhc.pdb	5fhc_AB_J_YB47R.pdb	-2.015512704849243	-1.8916490077972412
5fhc.pdb	5fhc_AB_J_YB47N.pdb	-0.23475556075572968	-1.5688350200653076
5fhc.pdb	5fhc_AB_J_YB47D.pdb	-0.3529287576675415	-2.0370609760284424
5fhc.pdb	5fhc_AB_J_YB47C.pdb	-0.17712876200675964	-1.4073699712753296
5fhc.pdb	5fhc_AB_J_YB47Q.pdb	-0.5342965126037598	-1.6237050294876099
5fhc.pdb	5fhc_AB_J_YB47E.pdb	-0.6864490509033203	-2.334199905395508
5fhc.pdb	5fhc_AB_J_YB47G.pdb	-0.06132781505584717	-1.5400290489196777
5fhc.pdb	5fhc_AB_J_YB47H.pdb	-0.3622027635574341	-1.3520029783248901
5fhc.pdb	5fhc_AB_J_YB47I.pdb	-0.2289721816778183	-1.089521050453186
5fhc.pdb	5fhc_AB_J_YB47L.pdb	-0.11981606483459473	-0.8892719745635986
5fhc.pdb	5fhc_AB_J_YB47K.pdb	-0.4733484089374542	-1.9147629737854004
5fhc.pdb	5fhc_AB_J_YB47M.pdb	-0.028777822852134705	-0.941087007522583
5fhc.pdb	5fhc_AB_J_YB47F.pdb	-0.34051650762557983	-0.6005499958992004
5fhc.pdb	5fhc_AB_J_YB47P.pdb	-0.4950321614742279	-1.4890819787979126
5fhc.pdb	5fhc_AB_J_YB47S.pdb	-0.4527970850467682	-1.5826120376586914
5fhc.pdb	5fhc_AB_J_YB47T.pdb	-0.2720741629600525	-1.3055411577224731
5fhc.pdb	5fhc_AB_J_YB47W.pdb	-2.95396089553833	-2.9730100631713867
5fhc.pdb	5fhc_AB_J_YB47V.pdb	-0.1467457115650177	-1.4940249919891357
5fhc.pdb	5fhc_AB_J_GJ23A.pdb	-2.7276062965393066	-2.481379985809326
5fhc.pdb	5fhc_AB_J_GJ23R.pdb	-6.498080730438232	-6.1724700927734375
5fhc.pdb	5fhc_AB_J_GJ23N.pdb	-1.6721912622451782	-1.5853060483932495
5fhc.pdb	5fhc_AB_J_GJ23D.pdb	-4.7641143798828125	-4.30810022354126
5fhc.pdb	5fhc_AB_J_GJ23C.pdb	-4.587382793426514	-3.869719982147217
5fhc.pdb	5fhc_AB_J_GJ23Q.pdb	-4.9882659912109375	-5.102759838104248
5fhc.pdb	5fhc_AB_J_GJ23E.pdb	-5.586363792419434	-6.045229911804199
5fhc.pdb	5fhc_AB_J_GJ23H.pdb	-2.2106332778930664	-3.1877400875091553
5fhc.pdb	5fhc_AB_J_GJ23I.pdb	-4.431665420532227	-5.87568998336792
5fhc.pdb	5fhc_AB_J_GJ23L.pdb	-11.066734313964844	-8.807889938354492
5fhc.pdb	5fhc_AB_J_GJ23K.pdb	-3.600964069366455	-3.6434199810028076
5fhc.pdb	5fhc_AB_J_GJ23M.pdb	-4.624026775360107	-4.8155598640441895
5fhc.pdb	5fhc_AB_J_GJ23F.pdb	-6.593660831451416	-4.398429870605469
5fhc.pdb	5fhc_AB_J_GJ23P.pdb	-4.025730609893799	-3.1283600330352783
5fhc.pdb	5fhc_AB_J_GJ23S.pdb	-4.164112567901611	-4.795340061187744
5fhc.pdb	5fhc_AB_J_GJ23T.pdb	-3.487865924835205	-3.4596500396728516
5fhc.pdb	5fhc_AB_J_GJ23W.pdb	-9.034180641174316	-6.775519847869873
5fhc.pdb	5fhc_AB_J_GJ23Y.pdb	-7.0269646644592285	-5.458330154418945
5fhc.pdb	5fhc_AB_J_GJ23V.pdb	-4.688558101654053	-5.61460018157959
5fhc.pdb	5fhc_AB_J_AJ25R.pdb	-0.0905965268611908	-0.7709810137748718
5fhc.pdb	5fhc_AB_J_AJ25N.pdb	-0.4845128655433655	-0.41597801446914673
5fhc.pdb	5fhc_AB_J_AJ25D.pdb	-0.8233073949813843	-1.147341251373291
5fhc.pdb	5fhc_AB_J_AJ25C.pdb	-0.08167374134063721	0.6881700158119202
5fhc.pdb	5fhc_AB_J_AJ25Q.pdb	-0.14595991373062134	-0.2226569950580597
5fhc.pdb	5fhc_AB_J_AJ25E.pdb	-0.9721767902374268	-0.5267760157585144
5fhc.pdb	5fhc_AB_J_AJ25G.pdb	-0.12244366109371185	0.7735499739646912
5fhc.pdb	5fhc_AB_J_AJ25H.pdb	-0.5096203088760376	-0.42745599150657654
5fhc.pdb	5fhc_AB_J_AJ25I.pdb	-1.8819688558578491	-0.5867589712142944
5fhc.pdb	5fhc_AB_J_AJ25L.pdb	-0.7875431180000305	-0.8041599988937378
5fhc.pdb	5fhc_AB_J_AJ25K.pdb	-0.49966907501220703	-1.253495693206787
5fhc.pdb	5fhc_AB_J_AJ25M.pdb	1.0344743728637695	1.6012799739837646
5fhc.pdb	5fhc_AB_J_AJ25F.pdb	-1.3502990007400513	-0.6128950119018555
5fhc.pdb	5fhc_AB_J_AJ25P.pdb	-0.46011364459991455	0.09397999942302704
5fhc.pdb	5fhc_AB_J_AJ25S.pdb	-0.6035325527191162	-0.5632849931716919
5fhc.pdb	5fhc_AB_J_AJ25T.pdb	-1.478952169418335	-1.6283910274505615
5fhc.pdb	5fhc_AB_J_AJ25W.pdb	-0.05695483088493347	-0.5707119703292847
5fhc.pdb	5fhc_AB_J_AJ25Y.pdb	-2.0061144828796387	-0.818356990814209
5fhc.pdb	5fhc_AB_J_AJ25V.pdb	-1.0700016021728516	-0.5701349973678589
5fhc.pdb	5fhc_AB_J_IJ26A.pdb	-0.6345798969268799	-1.2534433603286743
5fhc.pdb	5fhc_AB_J_IJ26R.pdb	-0.9584351778030396	-0.7138990163803101
5fhc.pdb	5fhc_AB_J_IJ26N.pdb	-0.1421111524105072	-1.107583999633789
5fhc.pdb	5fhc_AB_J_IJ26D.pdb	0.354303777217865	0.05144000053405762
5fhc.pdb	5fhc_AB_J_IJ26C.pdb	-0.553290605545044	-0.7269390225410461
5fhc.pdb	5fhc_AB_J_IJ26Q.pdb	-0.3371690511703491	-0.012409999966621399
5fhc.pdb	5fhc_AB_J_IJ26E.pdb	-0.785682737827301	-1.9149659872055054
5fhc.pdb	5fhc_AB_J_IJ26G.pdb	-0.7081602811813354	-1.5193899869918823
5fhc.pdb	5fhc_AB_J_IJ26H.pdb	-0.46768948435783386	-1.155949592590332
5fhc.pdb	5fhc_AB_J_IJ26L.pdb	0.2480531930923462	0.6811000108718872
5fhc.pdb	5fhc_AB_J_IJ26K.pdb	-0.3524996340274811	-1.5894509553909302
5fhc.pdb	5fhc_AB_J_IJ26M.pdb	0.6994417309761047	1.1090199947357178
5fhc.pdb	5fhc_AB_J_IJ26F.pdb	-0.352557897567749	-0.8061869740486145
5fhc.pdb	5fhc_AB_J_IJ26P.pdb	-1.5032789707183838	-1.3449690341949463
5fhc.pdb	5fhc_AB_J_IJ26S.pdb	-0.7554630041122437	-0.7418400049209595
5fhc.pdb	5fhc_AB_J_IJ26T.pdb	-0.2540093660354614	-0.4005259871482849
5fhc.pdb	5fhc_AB_J_IJ26W.pdb	-0.18718408048152924	-0.8380810022354126
5fhc.pdb	5fhc_AB_J_IJ26Y.pdb	-0.49652302265167236	-0.9083920121192932
5fhc.pdb	5fhc_AB_J_IJ26V.pdb	-0.20619449019432068	-0.5677909851074219
5uk2.pdb	5uk2_H_C_SH30A.pdb	0.7605177164077759	0.1555979996919632
5uk2.pdb	5uk2_H_C_SH30R.pdb	0.3761795163154602	0.2565169930458069
5uk2.pdb	5uk2_H_C_SH30N.pdb	0.46285557746887207	1.1736589670181274
5uk2.pdb	5uk2_H_C_SH30D.pdb	0.9406770467758179	-0.013852999545633793
5uk2.pdb	5uk2_H_C_SH30C.pdb	0.559969425201416	0.7781789898872375
5uk2.pdb	5uk2_H_C_SH30Q.pdb	0.6131866574287415	0.869858980178833
5uk2.pdb	5uk2_H_C_SH30E.pdb	0.549004316329956	0.22073300182819366
5uk2.pdb	5uk2_H_C_SH30G.pdb	0.6559415459632874	-0.05158599838614464
5uk2.pdb	5uk2_H_C_SH30H.pdb	0.4990597367286682	0.14059700071811676
5uk2.pdb	5uk2_H_C_SH30I.pdb	0.4759784936904907	0.7780489921569824
5uk2.pdb	5uk2_H_C_SH30L.pdb	1.1730258464813232	1.3096890449523926
5uk2.pdb	5uk2_H_C_SH30K.pdb	0.5032287836074829	0.32974401116371155
5uk2.pdb	5uk2_H_C_SH30M.pdb	1.703377366065979	1.7284890413284302
5uk2.pdb	5uk2_H_C_SH30F.pdb	1.1834636926651	1.6970889568328857
5uk2.pdb	5uk2_H_C_SH30P.pdb	0.10109350085258484	0.13663700222969055
5uk2.pdb	5uk2_H_C_SH30T.pdb	0.016951322555541992	0.12193799763917923
5uk2.pdb	5uk2_H_C_SH30W.pdb	1.9706870317459106	0.9441789984703064
5uk2.pdb	5uk2_H_C_SH30Y.pdb	1.0457485914230347	0.8871390223503113
5uk2.pdb	5uk2_H_C_SH30V.pdb	0.5249871015548706	0.8428390026092529
5uk2.pdb	5uk2_H_C_YH32A.pdb	-0.27898335456848145	-0.3325496017932892
5uk2.pdb	5uk2_H_C_YH32R.pdb	-0.4324228763580322	0.8415690064430237
5uk2.pdb	5uk2_H_C_YH32N.pdb	-0.4368744492530823	1.4197289943695068
5uk2.pdb	5uk2_H_C_YH32D.pdb	-0.7856946587562561	-0.2350510060787201
5uk2.pdb	5uk2_H_C_YH32C.pdb	-0.46263623237609863	-0.267194002866745
5uk2.pdb	5uk2_H_C_YH32Q.pdb	-0.5566686391830444	0.6111389994621277
5uk2.pdb	5uk2_H_C_YH32E.pdb	-0.9383370280265808	0.24304699897766113
5uk2.pdb	5uk2_H_C_YH32G.pdb	-0.5345516204833984	-0.6106299757957458
5uk2.pdb	5uk2_H_C_YH32H.pdb	0.0979757308959961	0.3048830032348633
5uk2.pdb	5uk2_H_C_YH32I.pdb	-0.2301298826932907	0.9616190195083618
5uk2.pdb	5uk2_H_C_YH32L.pdb	0.0008153766393661499	0.029236000031232834
5uk2.pdb	5uk2_H_C_YH32K.pdb	-0.6386176347732544	0.9130690097808838
5uk2.pdb	5uk2_H_C_YH32M.pdb	-0.1282074749469757	0.7698389887809753
5uk2.pdb	5uk2_H_C_YH32F.pdb	-0.12138037383556366	0.02578900009393692
5uk2.pdb	5uk2_H_C_YH32P.pdb	-0.577312171459198	1.1585090160369873
5uk2.pdb	5uk2_H_C_YH32S.pdb	-1.1006410121917725	0.5866990089416504
5uk2.pdb	5uk2_H_C_YH32T.pdb	-0.6713273525238037	-0.436687707901001
5uk2.pdb	5uk2_H_C_YH32W.pdb	-0.361461341381073	1.0278090238571167
5uk2.pdb	5uk2_H_C_YH32V.pdb	-0.1283518522977829	-0.19354499876499176
5uk2.pdb	5uk2_H_C_YH33A.pdb	-0.25292789936065674	0.12194299697875977
5uk2.pdb	5uk2_H_C_YH33R.pdb	-0.23847027122974396	-0.24457600712776184
5uk2.pdb	5uk2_H_C_YH33N.pdb	0.0486510694026947	0.5335630178451538
5uk2.pdb	5uk2_H_C_YH33D.pdb	0.1065375804901123	0.5330049991607666
5uk2.pdb	5uk2_H_C_YH33C.pdb	-0.33210182189941406	-0.011489000171422958
5uk2.pdb	5uk2_H_C_YH33Q.pdb	-0.2032018005847931	0.13262400031089783
5uk2.pdb	5uk2_H_C_YH33E.pdb	-0.7267640829086304	-0.21894100308418274
5uk2.pdb	5uk2_H_C_YH33G.pdb	-0.6033725738525391	-0.05167999863624573
5uk2.pdb	5uk2_H_C_YH33H.pdb	-0.443630576133728	-0.2506589889526367
5uk2.pdb	5uk2_H_C_YH33I.pdb	-0.23814305663108826	0.17038199305534363
5uk2.pdb	5uk2_H_C_YH33L.pdb	-1.6199060678482056	-1.0758140087127686
5uk2.pdb	5uk2_H_C_YH33K.pdb	-0.27520111203193665	0.10712599754333496
5uk2.pdb	5uk2_H_C_YH33M.pdb	-0.3728206753730774	-0.21820500493049622
5uk2.pdb	5uk2_H_C_YH33F.pdb	-0.4315420985221863	-0.1918420046567917
5uk2.pdb	5uk2_H_C_YH33P.pdb	-1.1063165664672852	-0.24982699751853943
5uk2.pdb	5uk2_H_C_YH33S.pdb	-0.20321841537952423	0.2604840099811554
5uk2.pdb	5uk2_H_C_YH33T.pdb	0.2833619713783264	0.5332419872283936
5uk2.pdb	5uk2_H_C_YH33W.pdb	-1.2899500131607056	-1.5174909830093384
5uk2.pdb	5uk2_H_C_YH33V.pdb	-0.19201089441776276	0.24592499434947968
5uk2.pdb	5uk2_H_C_NH139A.pdb	-0.05445896089076996	0.6625589728355408
5uk2.pdb	5uk2_H_C_NH139R.pdb	0.4875859022140503	0.7223089933395386
5uk2.pdb	5uk2_H_C_NH139D.pdb	-0.26484453678131104	0.46066999435424805
5uk2.pdb	5uk2_H_C_NH139C.pdb	0.012968569993972778	0.3534550070762634
5uk2.pdb	5uk2_H_C_NH139Q.pdb	-0.15811094641685486	0.23433800041675568
5uk2.pdb	5uk2_H_C_NH139E.pdb	-0.28005826473236084	0.6642090082168579
5uk2.pdb	5uk2_H_C_NH139G.pdb	-0.06416022777557373	0.8815590143203735
5uk2.pdb	5uk2_H_C_NH139H.pdb	0.15896263718605042	0.5777509808540344
5uk2.pdb	5uk2_H_C_NH139I.pdb	-0.6687007546424866	0.2545520067214966
5uk2.pdb	5uk2_H_C_NH139L.pdb	0.18439370393753052	1.018218994140625
5uk2.pdb	5uk2_H_C_NH139K.pdb	-0.056013330817222595	0.6038389801979065
5uk2.pdb	5uk2_H_C_NH139M.pdb	0.8698365688323975	1.1353789567947388
5uk2.pdb	5uk2_H_C_NH139F.pdb	0.6189316511154175	0.9903090000152588
5uk2.pdb	5uk2_H_C_NH139P.pdb	-0.1924925148487091	0.6524990200996399
5uk2.pdb	5uk2_H_C_NH139S.pdb	-0.4462619423866272	0.2234250009059906
5uk2.pdb	5uk2_H_C_NH139T.pdb	-0.5337189435958862	0.3664950132369995
5uk2.pdb	5uk2_H_C_NH139W.pdb	0.8646689653396606	2.0699689388275146
5uk2.pdb	5uk2_H_C_NH139Y.pdb	-0.2821964621543884	0.5082709789276123
5uk2.pdb	5uk2_H_C_NH139V.pdb	-0.47386956214904785	0.3332020044326782
5uk2.pdb	5uk2_H_C_TH162A.pdb	0.07593685388565063	-0.246955007314682
5uk2.pdb	5uk2_H_C_TH162R.pdb	0.4821739196777344	1.365028977394104
5uk2.pdb	5uk2_H_C_TH162N.pdb	-0.1910085529088974	-0.27772200107574463
5uk2.pdb	5uk2_H_C_TH162D.pdb	0.558402419090271	0.1660269945859909
5uk2.pdb	5uk2_H_C_TH162C.pdb	-0.21549728512763977	0.11205500364303589
5uk2.pdb	5uk2_H_C_TH162Q.pdb	0.3598514199256897	0.32305100560188293
5uk2.pdb	5uk2_H_C_TH162E.pdb	0.014884114265441895	0.17622600495815277
5uk2.pdb	5uk2_H_C_TH162G.pdb	-0.1762077808380127	0.8529090285301208
5uk2.pdb	5uk2_H_C_TH162H.pdb	-1.1534849405288696	-2.7612409591674805
5uk2.pdb	5uk2_H_C_TH162I.pdb	0.1530037522315979	1.3067189455032349
5uk2.pdb	5uk2_H_C_TH162L.pdb	-0.2253790944814682	0.3425860106945038
5uk2.pdb	5uk2_H_C_TH162K.pdb	-0.09527507424354553	-0.6019669771194458
5uk2.pdb	5uk2_H_C_TH162M.pdb	0.6131576299667358	0.09482400119304657
5uk2.pdb	5uk2_H_C_TH162F.pdb	-3.3387398719787598	-0.31056860089302063
5uk2.pdb	5uk2_H_C_TH162P.pdb	-0.05252829194068909	0.39924299716949463
5uk2.pdb	5uk2_H_C_TH162S.pdb	-0.540813684463501	0.5636630058288574
5uk2.pdb	5uk2_H_C_TH162W.pdb	-10.14115047454834	-6.0342512130737305
5uk2.pdb	5uk2_H_C_TH162Y.pdb	-3.873852252960205	-0.8624989986419678
5uk2.pdb	5uk2_H_C_TH162V.pdb	0.21065855026245117	0.5088940262794495
5uk2.pdb	5uk2_H_C_GH163A.pdb	-0.002710089087486267	0.5022969841957092
5uk2.pdb	5uk2_H_C_GH163R.pdb	0.1383751928806305	0.17082400619983673
5uk2.pdb	5uk2_H_C_GH163N.pdb	-0.006722584366798401	0.5623419880867004
5uk2.pdb	5uk2_H_C_GH163D.pdb	-0.4083101153373718	0.4486599862575531
5uk2.pdb	5uk2_H_C_GH163C.pdb	-0.17504897713661194	0.783939003944397
5uk2.pdb	5uk2_H_C_GH163Q.pdb	-0.12356144189834595	0.4224399924278259
5uk2.pdb	5uk2_H_C_GH163E.pdb	-0.289306104183197	0.8283690214157104
5uk2.pdb	5uk2_H_C_GH163H.pdb	0.18231511116027832	0.8478090167045593
5uk2.pdb	5uk2_H_C_GH163I.pdb	0.6260274648666382	0.7799190282821655
5uk2.pdb	5uk2_H_C_GH163L.pdb	0.7663712501525879	1.7158390283584595
5uk2.pdb	5uk2_H_C_GH163K.pdb	0.21208399534225464	1.3028990030288696
5uk2.pdb	5uk2_H_C_GH163M.pdb	0.7885916233062744	1.3140289783477783
5uk2.pdb	5uk2_H_C_GH163F.pdb	0.36978137493133545	0.3726330101490021
5uk2.pdb	5uk2_H_C_GH163P.pdb	-0.12760967016220093	-0.08873400092124939
5uk2.pdb	5uk2_H_C_GH163S.pdb	-0.7224767804145813	-0.05637500062584877
5uk2.pdb	5uk2_H_C_GH163T.pdb	-0.7217685580253601	-0.06032399833202362
5uk2.pdb	5uk2_H_C_GH163W.pdb	0.23706495761871338	0.0005300000193528831
5uk2.pdb	5uk2_H_C_GH163Y.pdb	0.42338311672210693	0.7962390184402466
5uk2.pdb	5uk2_H_C_GH163V.pdb	-0.3510635495185852	0.342072993516922
5uk2.pdb	5uk2_H_C_NH182A.pdb	0.1384974718093872	0.6584789752960205
5uk2.pdb	5uk2_H_C_NH182R.pdb	-0.5169087648391724	-0.3218618929386139
5uk2.pdb	5uk2_H_C_NH182D.pdb	-0.09599605202674866	-0.057464998215436935
5uk2.pdb	5uk2_H_C_NH182C.pdb	0.2197515368461609	0.6336089968681335
5uk2.pdb	5uk2_H_C_NH182Q.pdb	-0.120145283639431	0.2580690085887909
5uk2.pdb	5uk2_H_C_NH182E.pdb	0.6164661645889282	-1.0886869430541992
5uk2.pdb	5uk2_H_C_NH182G.pdb	0.1239238977432251	0.6512889862060547
5uk2.pdb	5uk2_H_C_NH182H.pdb	0.3119184374809265	1.1205990314483643
5uk2.pdb	5uk2_H_C_NH182I.pdb	0.41560637950897217	0.7290289998054504
5uk2.pdb	5uk2_H_C_NH182L.pdb	0.4961094856262207	1.311629056930542
5uk2.pdb	5uk2_H_C_NH182K.pdb	0.770676851272583	2.516948938369751
5uk2.pdb	5uk2_H_C_NH182M.pdb	0.5277857780456543	1.5300589799880981
5uk2.pdb	5uk2_H_C_NH182F.pdb	-0.5371791124343872	0.6148989796638489
5uk2.pdb	5uk2_H_C_NH182P.pdb	0.2652835249900818	0.8026890158653259
5uk2.pdb	5uk2_H_C_NH182S.pdb	-0.12283552438020706	0.485168993473053
5uk2.pdb	5uk2_H_C_NH182T.pdb	0.0670936107635498	0.4420900046825409
5uk2.pdb	5uk2_H_C_NH182W.pdb	-0.9894863367080688	0.4133859872817993
5uk2.pdb	5uk2_H_C_NH182Y.pdb	-0.3698141276836395	0.6298789978027344
5uk2.pdb	5uk2_H_C_NH182V.pdb	0.3798539638519287	0.7067189812660217
5uk2.pdb	5uk2_H_C_RH209A.pdb	-0.9832953214645386	0.10058800131082535
5uk2.pdb	5uk2_H_C_RH209N.pdb	-1.2400308847427368	-0.6377829909324646
5uk2.pdb	5uk2_H_C_RH209D.pdb	-1.178403615951538	-0.18563200533390045
5uk2.pdb	5uk2_H_C_RH209C.pdb	-1.0403163433074951	0.14307299256324768
5uk2.pdb	5uk2_H_C_RH209Q.pdb	-1.1868677139282227	-0.3959408402442932
5uk2.pdb	5uk2_H_C_RH209E.pdb	-1.190443754196167	-0.8688499927520752
5uk2.pdb	5uk2_H_C_RH209G.pdb	-1.0671168565750122	-0.833482027053833
5uk2.pdb	5uk2_H_C_RH209H.pdb	-1.1384706497192383	-0.1556520015001297
5uk2.pdb	5uk2_H_C_RH209I.pdb	-1.2807880640029907	-0.5788310170173645
5uk2.pdb	5uk2_H_C_RH209L.pdb	-1.1000080108642578	-0.3270668089389801
5uk2.pdb	5uk2_H_C_RH209K.pdb	-0.9003558158874512	0.016265999525785446
5uk2.pdb	5uk2_H_C_RH209M.pdb	-0.8036772608757019	-0.09114299714565277
5uk2.pdb	5uk2_H_C_RH209F.pdb	-2.04331636428833	-0.11341899633407593
5uk2.pdb	5uk2_H_C_RH209P.pdb	-1.3943302631378174	-0.10883600264787674
5uk2.pdb	5uk2_H_C_RH209S.pdb	-1.2529774904251099	-0.27086299657821655
5uk2.pdb	5uk2_H_C_RH209T.pdb	-1.3517086505889893	-0.5777000188827515
5uk2.pdb	5uk2_H_C_RH209W.pdb	-1.8355979919433594	0.25569799542427063
5uk2.pdb	5uk2_H_C_RH209Y.pdb	-1.8748499155044556	0.16073200106620789
5uk2.pdb	5uk2_H_C_RH209V.pdb	-1.2235645055770874	-0.24182599782943726
5uk2.pdb	5uk2_H_C_EH210A.pdb	-0.10514065623283386	0.1699720025062561
5uk2.pdb	5uk2_H_C_EH210R.pdb	-0.531456708908081	-0.5656499862670898
5uk2.pdb	5uk2_H_C_EH210N.pdb	-0.07358896732330322	1.5180790424346924
5uk2.pdb	5uk2_H_C_EH210D.pdb	-0.33539676666259766	0.29271700978279114
5uk2.pdb	5uk2_H_C_EH210C.pdb	-0.564740777015686	0.22062799334526062
5uk2.pdb	5uk2_H_C_EH210Q.pdb	0.06819689273834229	0.42957499623298645
5uk2.pdb	5uk2_H_C_EH210G.pdb	-0.1424233615398407	-0.15887899696826935
5uk2.pdb	5uk2_H_C_EH210H.pdb	-0.21655187010765076	1.6950490474700928
5uk2.pdb	5uk2_H_C_EH210I.pdb	-0.08740246295928955	1.7254290580749512
5uk2.pdb	5uk2_H_C_EH210L.pdb	-0.14070585370063782	1.0527290105819702
5uk2.pdb	5uk2_H_C_EH210K.pdb	-0.0013529658317565918	0.9539089798927307
5uk2.pdb	5uk2_H_C_EH210M.pdb	0.3107208013534546	0.967149019241333
5uk2.pdb	5uk2_H_C_EH210F.pdb	0.5543630719184875	0.42087098956108093
5uk2.pdb	5uk2_H_C_EH210P.pdb	-0.15709373354911804	0.24111400544643402
5uk2.pdb	5uk2_H_C_EH210S.pdb	-0.35985279083251953	-0.6077319979667664
5uk2.pdb	5uk2_H_C_EH210T.pdb	-0.4514075517654419	0.11864200234413147
5uk2.pdb	5uk2_H_C_EH210W.pdb	-5.523740291595459	-4.180171012878418
5uk2.pdb	5uk2_H_C_EH210Y.pdb	-0.8460317254066467	0.6695089936256409
5uk2.pdb	5uk2_H_C_EH210V.pdb	-0.07470464706420898	1.352349042892456
5uk2.pdb	5uk2_H_C_VH211A.pdb	-0.8722793459892273	-0.36735299229621887
5uk2.pdb	5uk2_H_C_VH211R.pdb	-2.0011367797851562	0.43329399824142456
5uk2.pdb	5uk2_H_C_VH211N.pdb	-1.2386401891708374	-1.7533210515975952
5uk2.pdb	5uk2_H_C_VH211D.pdb	-2.953800678253174	-2.6634509563446045
5uk2.pdb	5uk2_H_C_VH211C.pdb	-1.208986520767212	-1.064931035041809
5uk2.pdb	5uk2_H_C_VH211Q.pdb	-1.5621789693832397	0.061781998723745346
5uk2.pdb	5uk2_H_C_VH211E.pdb	-2.991344928741455	-2.3041510581970215
5uk2.pdb	5uk2_H_C_VH211G.pdb	-1.0542337894439697	-1.759300947189331
5uk2.pdb	5uk2_H_C_VH211H.pdb	-0.9511278867721558	0.13024300336837769
5uk2.pdb	5uk2_H_C_VH211I.pdb	-0.30108651518821716	2.097999095916748
5uk2.pdb	5uk2_H_C_VH211L.pdb	-2.140108823776245	-0.7075729966163635
5uk2.pdb	5uk2_H_C_VH211K.pdb	-1.62472403049469	-1.6729209423065186
5uk2.pdb	5uk2_H_C_VH211M.pdb	0.2090737521648407	1.2131890058517456
5uk2.pdb	5uk2_H_C_VH211F.pdb	-0.18257026374340057	0.4574289917945862
5uk2.pdb	5uk2_H_C_VH211P.pdb	-11.381881713867188	-5.162621021270752
5uk2.pdb	5uk2_H_C_VH211S.pdb	-1.4753576517105103	-2.382801055908203
5uk2.pdb	5uk2_H_C_VH211T.pdb	-1.0948611497879028	0.07830099761486053
5uk2.pdb	5uk2_H_C_VH211W.pdb	-3.970658302307129	-0.7091699838638306
5uk2.pdb	5uk2_H_C_VH211Y.pdb	-6.527414321899414	-3.991910934448242
5uk2.pdb	5uk2_H_C_GH212A.pdb	-0.3568231165409088	0.8770790100097656
5uk2.pdb	5uk2_H_C_GH212R.pdb	-1.9633127450942993	-0.7178440093994141
5uk2.pdb	5uk2_H_C_GH212N.pdb	-0.4531783163547516	1.3421789407730103
5uk2.pdb	5uk2_H_C_GH212D.pdb	-0.8530347347259521	0.8722090125083923
5uk2.pdb	5uk2_H_C_GH212C.pdb	-0.4211313724517822	1.073428988456726
5uk2.pdb	5uk2_H_C_GH212Q.pdb	0.16962775588035583	0.7182490229606628
5uk2.pdb	5uk2_H_C_GH212E.pdb	-0.4247305989265442	2.006369113922119
5uk2.pdb	5uk2_H_C_GH212H.pdb	-0.3904077708721161	0.9297090172767639
5uk2.pdb	5uk2_H_C_GH212I.pdb	-1.8042339086532593	1.5059189796447754
5uk2.pdb	5uk2_H_C_GH212L.pdb	-0.24853496253490448	2.2069990634918213
5uk2.pdb	5uk2_H_C_GH212K.pdb	-0.482688844203949	-0.06052500009536743
5uk2.pdb	5uk2_H_C_GH212M.pdb	0.06146019697189331	3.397139072418213
5uk2.pdb	5uk2_H_C_GH212F.pdb	-2.325140953063965	1.205469012260437
5uk2.pdb	5uk2_H_C_GH212P.pdb	-4.261260986328125	0.902878999710083
5uk2.pdb	5uk2_H_C_GH212S.pdb	-0.0022396445274353027	1.2485589981079102
5uk2.pdb	5uk2_H_C_GH212T.pdb	-1.8421275615692139	-0.25895100831985474
5uk2.pdb	5uk2_H_C_GH212W.pdb	-4.855053901672363	-2.0213510990142822
5uk2.pdb	5uk2_H_C_GH212Y.pdb	-5.449416637420654	-2.7060608863830566
5uk2.pdb	5uk2_H_C_GH212V.pdb	-1.5161147117614746	1.1163990497589111
5uk2.pdb	5uk2_H_C_AH213R.pdb	-1.0183203220367432	0.5981349945068359
5uk2.pdb	5uk2_H_C_AH213N.pdb	-0.9716375470161438	-0.37364959716796875
5uk2.pdb	5uk2_H_C_AH213D.pdb	-3.315629005432129	-1.2139849662780762
5uk2.pdb	5uk2_H_C_AH213C.pdb	-0.8817766904830933	0.09314999729394913
5uk2.pdb	5uk2_H_C_AH213Q.pdb	-2.18446683883667	0.4856100082397461
5uk2.pdb	5uk2_H_C_AH213E.pdb	-3.0049586296081543	-0.4238702952861786
5uk2.pdb	5uk2_H_C_AH213G.pdb	0.5765225887298584	0.2672809958457947
5uk2.pdb	5uk2_H_C_AH213H.pdb	-0.7520389556884766	1.7139990329742432
5uk2.pdb	5uk2_H_C_AH213I.pdb	-0.6673806309700012	0.9606590270996094
5uk2.pdb	5uk2_H_C_AH213L.pdb	-1.2592713832855225	0.4634369909763336
5uk2.pdb	5uk2_H_C_AH213K.pdb	-0.5068898797035217	0.9656689763069153
5uk2.pdb	5uk2_H_C_AH213M.pdb	-0.5941064357757568	0.032228998839855194
5uk2.pdb	5uk2_H_C_AH213F.pdb	-0.41093161702156067	0.13402800261974335
5uk2.pdb	5uk2_H_C_AH213P.pdb	-0.01685890555381775	1.1535990238189697
5uk2.pdb	5uk2_H_C_AH213S.pdb	0.05499395728111267	1.268319010734558
5uk2.pdb	5uk2_H_C_AH213T.pdb	-0.5245524644851685	0.44317299127578735
5uk2.pdb	5uk2_H_C_AH213W.pdb	-0.9304962158203125	0.7700290083885193
5uk2.pdb	5uk2_H_C_AH213Y.pdb	-1.2584457397460938	0.20318199694156647
5uk2.pdb	5uk2_H_C_AH213V.pdb	-0.5284126400947571	1.1918590068817139
5uk2.pdb	5uk2_H_C_TH214A.pdb	0.09647393226623535	0.7690290212631226
5uk2.pdb	5uk2_H_C_TH214R.pdb	0.11454534530639648	0.34892499446868896
5uk2.pdb	5uk2_H_C_TH214N.pdb	-0.5074947476387024	0.8399389982223511
5uk2.pdb	5uk2_H_C_TH214D.pdb	-0.8716367483139038	-1.2359410524368286
5uk2.pdb	5uk2_H_C_TH214C.pdb	-0.5387812852859497	0.43420499563217163
5uk2.pdb	5uk2_H_C_TH214Q.pdb	-0.5979616045951843	-0.11713399738073349
5uk2.pdb	5uk2_H_C_TH214E.pdb	-0.643223762512207	-0.8961340188980103
5uk2.pdb	5uk2_H_C_TH214G.pdb	-0.6307080984115601	-0.7697650194168091
5uk2.pdb	5uk2_H_C_TH214H.pdb	-1.4560691118240356	-0.43348950147628784
5uk2.pdb	5uk2_H_C_TH214I.pdb	0.5917627811431885	1.1028690338134766
5uk2.pdb	5uk2_H_C_TH214L.pdb	0.5889190435409546	0.7212889790534973
5uk2.pdb	5uk2_H_C_TH214K.pdb	-0.3649281859397888	0.5599539875984192
5uk2.pdb	5uk2_H_C_TH214M.pdb	1.1565868854522705	0.4650849997997284
5uk2.pdb	5uk2_H_C_TH214F.pdb	1.2802395820617676	0.4561749994754791
5uk2.pdb	5uk2_H_C_TH214P.pdb	-2.8794641494750977	0.5066260099411011
5uk2.pdb	5uk2_H_C_TH214S.pdb	-0.9409350156784058	-0.9109539985656738
5uk2.pdb	5uk2_H_C_TH214W.pdb	1.2709977626800537	1.860429048538208
5uk2.pdb	5uk2_H_C_TH214Y.pdb	0.7586069107055664	0.1064630001783371
5uk2.pdb	5uk2_H_C_TH214V.pdb	0.2577815651893616	0.9876090288162231
5uk2.pdb	5uk2_H_C_FH219A.pdb	-1.5723894834518433	-2.217461109161377
5uk2.pdb	5uk2_H_C_FH219R.pdb	-1.8310896158218384	-1.8677409887313843
5uk2.pdb	5uk2_H_C_FH219N.pdb	-1.8050743341445923	-2.490480899810791
5uk2.pdb	5uk2_H_C_FH219D.pdb	-1.4316871166229248	-1.4251810312271118
5uk2.pdb	5uk2_H_C_FH219C.pdb	-1.624886155128479	-2.1530110836029053
5uk2.pdb	5uk2_H_C_FH219Q.pdb	-1.9470068216323853	-1.947090983390808
5uk2.pdb	5uk2_H_C_FH219E.pdb	-2.2203311920166016	-2.535090923309326
5uk2.pdb	5uk2_H_C_FH219G.pdb	-1.0938209295272827	-2.6698110103607178
5uk2.pdb	5uk2_H_C_FH219H.pdb	-1.4154014587402344	-1.7128510475158691
5uk2.pdb	5uk2_H_C_FH219I.pdb	-0.9034916162490845	-1.972080945968628
5uk2.pdb	5uk2_H_C_FH219L.pdb	-1.4737476110458374	-2.392151117324829
5uk2.pdb	5uk2_H_C_FH219K.pdb	-1.8479549884796143	-2.4034409523010254
5uk2.pdb	5uk2_H_C_FH219M.pdb	-1.037888526916504	-0.5124490261077881
5uk2.pdb	5uk2_H_C_FH219P.pdb	-1.578397274017334	-1.6433709859848022
5uk2.pdb	5uk2_H_C_FH219S.pdb	-1.8489725589752197	-2.2088310718536377
5uk2.pdb	5uk2_H_C_FH219T.pdb	-1.6740576028823853	-1.8944109678268433
5uk2.pdb	5uk2_H_C_FH219W.pdb	-0.444368839263916	-0.02281700074672699
5uk2.pdb	5uk2_H_C_FH219Y.pdb	-0.2776643931865692	-0.8361319899559021
5uk2.pdb	5uk2_H_C_FH219V.pdb	-0.8255695104598999	-1.8698910474777222
5uk2.pdb	5uk2_H_C_GC131A.pdb	-1.5996049642562866	-0.26873499155044556
5uk2.pdb	5uk2_H_C_GC131R.pdb	-2.23226261138916	1.7220489978790283
5uk2.pdb	5uk2_H_C_GC131N.pdb	-2.6030726432800293	0.39427998661994934
5uk2.pdb	5uk2_H_C_GC131D.pdb	-3.257689952850342	-2.4833309650421143
5uk2.pdb	5uk2_H_C_GC131C.pdb	-2.7650790214538574	-0.5609490275382996
5uk2.pdb	5uk2_H_C_GC131Q.pdb	-2.5693917274475098	-0.41273438930511475
5uk2.pdb	5uk2_H_C_GC131E.pdb	-3.198326587677002	0.5199189782142639
5uk2.pdb	5uk2_H_C_GC131H.pdb	-1.9908921718597412	1.7217589616775513
5uk2.pdb	5uk2_H_C_GC131I.pdb	-2.854896068572998	-0.9821249842643738
5uk2.pdb	5uk2_H_C_GC131L.pdb	-1.87724769115448	0.6494489908218384
5uk2.pdb	5uk2_H_C_GC131K.pdb	-1.4760395288467407	0.24440999329090118
5uk2.pdb	5uk2_H_C_GC131M.pdb	-1.4527359008789062	0.6657590270042419
5uk2.pdb	5uk2_H_C_GC131F.pdb	-0.18714243173599243	1.5493090152740479
5uk2.pdb	5uk2_H_C_GC131P.pdb	-1.7453259229660034	-0.32411620020866394
5uk2.pdb	5uk2_H_C_GC131S.pdb	-2.7144150733947754	-1.2127660512924194
5uk2.pdb	5uk2_H_C_GC131T.pdb	-3.1916513442993164	-0.731889009475708
5uk2.pdb	5uk2_H_C_GC131W.pdb	-2.5584144592285156	1.519739031791687
5uk2.pdb	5uk2_H_C_GC131Y.pdb	-1.4386520385742188	0.6781889796257019
5uk2.pdb	5uk2_H_C_GC131V.pdb	-0.41335511207580566	-0.08346100151538849
5uk2.pdb	5uk2_H_C_VC132A.pdb	-0.44110792875289917	0.6910290122032166
5uk2.pdb	5uk2_H_C_VC132R.pdb	-0.3992166519165039	0.5530049800872803
5uk2.pdb	5uk2_H_C_VC132N.pdb	-0.6663780212402344	-0.4094497263431549
5uk2.pdb	5uk2_H_C_VC132D.pdb	-0.2504972219467163	-0.3867272138595581
5uk2.pdb	5uk2_H_C_VC132C.pdb	-0.4371936321258545	-0.30090799927711487
5uk2.pdb	5uk2_H_C_VC132Q.pdb	-0.741097092628479	-0.5414249897003174
5uk2.pdb	5uk2_H_C_VC132E.pdb	-0.5719782114028931	-0.6856060028076172
5uk2.pdb	5uk2_H_C_VC132G.pdb	-0.4211346507072449	0.5700410008430481
5uk2.pdb	5uk2_H_C_VC132H.pdb	0.05247300863265991	-0.14232900738716125
5uk2.pdb	5uk2_H_C_VC132I.pdb	-0.6492762565612793	-0.08762700110673904
5uk2.pdb	5uk2_H_C_VC132L.pdb	-0.19013479351997375	0.10507900267839432
5uk2.pdb	5uk2_H_C_VC132K.pdb	-0.32241445779800415	0.2815079987049103
5uk2.pdb	5uk2_H_C_VC132M.pdb	0.18878430128097534	0.44864600896835327
5uk2.pdb	5uk2_H_C_VC132F.pdb	1.0600539445877075	1.1959290504455566
5uk2.pdb	5uk2_H_C_VC132P.pdb	0.023982703685760498	1.6142090559005737
5uk2.pdb	5uk2_H_C_VC132S.pdb	-0.8169524669647217	-0.00937500037252903
5uk2.pdb	5uk2_H_C_VC132T.pdb	-0.8499149680137634	-0.7092009782791138
5uk2.pdb	5uk2_H_C_VC132W.pdb	0.03922295570373535	0.7319589853286743
5uk2.pdb	5uk2_H_C_VC132Y.pdb	-0.40750014781951904	-0.42872101068496704
5uk2.pdb	5uk2_H_C_SC133A.pdb	-0.3281329274177551	-0.6465669870376587
5uk2.pdb	5uk2_H_C_SC133R.pdb	-6.519615650177002	-3.0435309410095215
5uk2.pdb	5uk2_H_C_SC133N.pdb	-0.8928027153015137	-0.30034101009368896
5uk2.pdb	5uk2_H_C_SC133D.pdb	-0.8642338514328003	-0.0624690018594265
5uk2.pdb	5uk2_H_C_SC133C.pdb	-0.7139248847961426	-0.19348500669002533
5uk2.pdb	5uk2_H_C_SC133Q.pdb	-1.37576425075531	-0.17895300686359406
5uk2.pdb	5uk2_H_C_SC133E.pdb	-0.7557028532028198	-0.17081399261951447
5uk2.pdb	5uk2_H_C_SC133G.pdb	-0.6498714089393616	-0.24521499872207642
5uk2.pdb	5uk2_H_C_SC133H.pdb	-0.8933104872703552	-0.23276999592781067
5uk2.pdb	5uk2_H_C_SC133I.pdb	-0.5338568687438965	0.06229899823665619
5uk2.pdb	5uk2_H_C_SC133L.pdb	-0.7444192171096802	0.09187600016593933
5uk2.pdb	5uk2_H_C_SC133K.pdb	-3.5548806190490723	-2.9038710594177246
5uk2.pdb	5uk2_H_C_SC133M.pdb	-0.5034986138343811	0.15462900698184967
5uk2.pdb	5uk2_H_C_SC133F.pdb	-0.7145905494689941	-0.5111939907073975
5uk2.pdb	5uk2_H_C_SC133P.pdb	-0.5818561315536499	0.7332890033721924
5uk2.pdb	5uk2_H_C_SC133T.pdb	-1.2539972066879272	-1.1082229614257812
5uk2.pdb	5uk2_H_C_SC133W.pdb	-1.8754583597183228	-0.5887259840965271
5uk2.pdb	5uk2_H_C_SC133Y.pdb	-1.1310021877288818	-0.4871959090232849
5uk2.pdb	5uk2_H_C_SC133V.pdb	-0.2514001429080963	0.33058100938796997
5uk2.pdb	5uk2_H_C_GC140A.pdb	-0.02377389371395111	-0.5281440019607544
5uk2.pdb	5uk2_H_C_GC140R.pdb	-0.17984287440776825	0.13848799467086792
5uk2.pdb	5uk2_H_C_GC140N.pdb	-0.12990933656692505	-0.28790000081062317
5uk2.pdb	5uk2_H_C_GC140D.pdb	-0.33230897784233093	-0.40114837884902954
5uk2.pdb	5uk2_H_C_GC140C.pdb	-0.0062755197286605835	0.1601710021495819
5uk2.pdb	5uk2_H_C_GC140Q.pdb	-0.07843483984470367	0.21848000586032867
5uk2.pdb	5uk2_H_C_GC140E.pdb	-0.16254661977291107	-0.43247780203819275
5uk2.pdb	5uk2_H_C_GC140H.pdb	0.0834699273109436	-0.30667850375175476
5uk2.pdb	5uk2_H_C_GC140I.pdb	0.3935147523880005	1.0683690309524536
5uk2.pdb	5uk2_H_C_GC140L.pdb	0.39202964305877686	0.24914999306201935
5uk2.pdb	5uk2_H_C_GC140K.pdb	-0.029978066682815552	-0.17077699303627014
5uk2.pdb	5uk2_H_C_GC140M.pdb	0.6541153788566589	0.4610629975795746
5uk2.pdb	5uk2_H_C_GC140F.pdb	0.21891844272613525	-0.11770699918270111
5uk2.pdb	5uk2_H_C_GC140P.pdb	-0.4580771327018738	0.1425050050020218
5uk2.pdb	5uk2_H_C_GC140S.pdb	-0.10132262110710144	0.6232690215110779
5uk2.pdb	5uk2_H_C_GC140T.pdb	-0.47768503427505493	0.046268001198768616
5uk2.pdb	5uk2_H_C_GC140W.pdb	0.17712834477424622	-0.20448100566864014
5uk2.pdb	5uk2_H_C_GC140Y.pdb	0.1290261149406433	-0.15020699799060822
5uk2.pdb	5uk2_H_C_GC140V.pdb	0.3723824620246887	0.8873389959335327
5uk2.pdb	5uk2_H_C_EC141A.pdb	-0.13979075849056244	0.12943099439144135
5uk2.pdb	5uk2_H_C_EC141R.pdb	-0.24052947759628296	0.07739099860191345
5uk2.pdb	5uk2_H_C_EC141N.pdb	-0.27446404099464417	-0.03703700006008148
5uk2.pdb	5uk2_H_C_EC141D.pdb	-0.8852723836898804	-0.1824910044670105
5uk2.pdb	5uk2_H_C_EC141C.pdb	-0.1428254097700119	0.42158401012420654
5uk2.pdb	5uk2_H_C_EC141Q.pdb	-0.09662482142448425	0.022193999961018562
5uk2.pdb	5uk2_H_C_EC141G.pdb	-0.36383265256881714	0.3546229898929596
5uk2.pdb	5uk2_H_C_EC141H.pdb	0.0025854110717773438	-0.07347600162029266
5uk2.pdb	5uk2_H_C_EC141I.pdb	0.19385772943496704	0.07728199660778046
5uk2.pdb	5uk2_H_C_EC141L.pdb	0.2931785583496094	0.451884001493454
5uk2.pdb	5uk2_H_C_EC141K.pdb	-0.2476901113986969	0.8395689725875854
5uk2.pdb	5uk2_H_C_EC141M.pdb	0.3865545392036438	1.3690290451049805
5uk2.pdb	5uk2_H_C_EC141F.pdb	0.8811889886856079	1.1800990104675293
5uk2.pdb	5uk2_H_C_EC141P.pdb	-0.9440526366233826	0.36847400665283203
5uk2.pdb	5uk2_H_C_EC141S.pdb	-0.705903947353363	0.40296199917793274
5uk2.pdb	5uk2_H_C_EC141T.pdb	-0.34541457891464233	0.061684999614953995
5uk2.pdb	5uk2_H_C_EC141W.pdb	0.9350012540817261	1.082358956336975
5uk2.pdb	5uk2_H_C_EC141Y.pdb	-0.19170458614826202	0.8384789824485779
5uk2.pdb	5uk2_H_C_EC141V.pdb	0.12769410014152527	0.17779800295829773
5uk2.pdb	5uk2_H_C_SC142A.pdb	0.5458223819732666	0.4670090079307556
5uk2.pdb	5uk2_H_C_SC142R.pdb	-4.549406051635742	-3.8669209480285645
5uk2.pdb	5uk2_H_C_SC142N.pdb	0.592477560043335	0.8947589993476868
5uk2.pdb	5uk2_H_C_SC142D.pdb	-0.13369068503379822	-1.8651310205459595
5uk2.pdb	5uk2_H_C_SC142C.pdb	0.22096729278564453	-0.09470299631357193
5uk2.pdb	5uk2_H_C_SC142Q.pdb	-3.7773218154907227	-2.0792109966278076
5uk2.pdb	5uk2_H_C_SC142E.pdb	-1.8025695085525513	-1.3856710195541382
5uk2.pdb	5uk2_H_C_SC142G.pdb	0.15822070837020874	1.3934789896011353
5uk2.pdb	5uk2_H_C_SC142H.pdb	-8.010886192321777	-7.64522123336792
5uk2.pdb	5uk2_H_C_SC142I.pdb	-4.244974136352539	-3.6139910221099854
5uk2.pdb	5uk2_H_C_SC142L.pdb	-2.071127414703369	-1.3621070384979248
5uk2.pdb	5uk2_H_C_SC142K.pdb	-2.73636531829834	-1.720950961112976
5uk2.pdb	5uk2_H_C_SC142M.pdb	0.8499802350997925	0.163114994764328
5uk2.pdb	5uk2_H_C_SC142F.pdb	-13.92862606048584	-13.046371459960938
5uk2.pdb	5uk2_H_C_SC142P.pdb	0.6667752265930176	0.3566020131111145
5uk2.pdb	5uk2_H_C_SC142T.pdb	-0.34369903802871704	-0.9946900010108948
5uk2.pdb	5uk2_H_C_SC142W.pdb	-17.969385147094727	-17.025270462036133
5uk2.pdb	5uk2_H_C_SC142Y.pdb	-5.402886867523193	-9.658321380615234
5uk2.pdb	5uk2_H_C_SC142V.pdb	-3.6781935691833496	-2.6803109645843506
5uk2.pdb	5uk2_H_C_WC150A.pdb	-0.75522780418396	-1.6068609952926636
5uk2.pdb	5uk2_H_C_WC150R.pdb	-0.6904319524765015	-1.1504600048065186
5uk2.pdb	5uk2_H_C_WC150N.pdb	-0.8136430978775024	-1.3843859434127808
5uk2.pdb	5uk2_H_C_WC150D.pdb	-1.210007905960083	-1.807921051979065
5uk2.pdb	5uk2_H_C_WC150C.pdb	-0.6894718408584595	-1.4562710523605347
5uk2.pdb	5uk2_H_C_WC150Q.pdb	-1.0597412586212158	-1.2258859872817993
5uk2.pdb	5uk2_H_C_WC150E.pdb	-1.3141636848449707	-1.484900951385498
5uk2.pdb	5uk2_H_C_WC150G.pdb	-0.49126720428466797	-1.7035210132598877
5uk2.pdb	5uk2_H_C_WC150H.pdb	-0.5879641771316528	-0.9663360118865967
5uk2.pdb	5uk2_H_C_WC150I.pdb	-0.43023550510406494	-0.6901479959487915
5uk2.pdb	5uk2_H_C_WC150L.pdb	-0.9206057786941528	-0.9640849828720093
5uk2.pdb	5uk2_H_C_WC150K.pdb	-0.7629156708717346	-0.8798859715461731
5uk2.pdb	5uk2_H_C_WC150M.pdb	-0.36853426694869995	-0.7188509702682495
5uk2.pdb	5uk2_H_C_WC150F.pdb	-0.37749937176704407	-0.31216439604759216
5uk2.pdb	5uk2_H_C_WC150P.pdb	-0.8934571743011475	-1.4586509466171265
5uk2.pdb	5uk2_H_C_WC150S.pdb	-0.9417463541030884	-1.629470944404602
5uk2.pdb	5uk2_H_C_WC150T.pdb	-0.4352542757987976	-1.4248509407043457
5uk2.pdb	5uk2_H_C_WC150Y.pdb	-0.6168643236160278	-0.4068611264228821
5uk2.pdb	5uk2_H_C_WC150V.pdb	-0.7014430165290833	-0.9765650033950806
5uk2.pdb	5uk2_H_C_NC155A.pdb	-0.03531399369239807	0.13783100247383118
5uk2.pdb	5uk2_H_C_NC155R.pdb	0.5179390907287598	0.49303099513053894
5uk2.pdb	5uk2_H_C_NC155D.pdb	-1.3202506303787231	-1.765051007270813
5uk2.pdb	5uk2_H_C_NC155C.pdb	0.020212650299072266	-0.22054900228977203
5uk2.pdb	5uk2_H_C_NC155Q.pdb	0.3286961317062378	0.34369298815727234
5uk2.pdb	5uk2_H_C_NC155E.pdb	-0.07670152187347412	-1.2538249492645264
5uk2.pdb	5uk2_H_C_NC155G.pdb	-0.024303793907165527	-0.35125210881233215
5uk2.pdb	5uk2_H_C_NC155H.pdb	-2.7635955810546875	-2.8832008838653564
5uk2.pdb	5uk2_H_C_NC155I.pdb	-5.4318976402282715	-2.820410966873169
5uk2.pdb	5uk2_H_C_NC155L.pdb	0.9927974939346313	1.6491689682006836
5uk2.pdb	5uk2_H_C_NC155K.pdb	0.07822543382644653	0.4447439908981323
5uk2.pdb	5uk2_H_C_NC155M.pdb	1.8128584623336792	2.1177690029144287
5uk2.pdb	5uk2_H_C_NC155F.pdb	-7.6247076988220215	-5.150580883026123
5uk2.pdb	5uk2_H_C_NC155P.pdb	-0.9051544666290283	-0.3257994055747986
5uk2.pdb	5uk2_H_C_NC155S.pdb	-0.3536847233772278	-0.3514617085456848
5uk2.pdb	5uk2_H_C_NC155T.pdb	-0.32024818658828735	-0.9405760169029236
5uk2.pdb	5uk2_H_C_NC155W.pdb	-6.912679195404053	-2.9561209678649902
5uk2.pdb	5uk2_H_C_NC155Y.pdb	-2.552677631378174	-0.2143770009279251
5uk2.pdb	5uk2_H_C_NC155V.pdb	-1.0242938995361328	-0.9448860287666321
5uk2.pdb	5uk2_H_C_DC187A.pdb	-1.138393759727478	0.22697800397872925
5uk2.pdb	5uk2_H_C_DC187R.pdb	-0.6887645125389099	-0.8545719981193542
5uk2.pdb	5uk2_H_C_DC187N.pdb	-1.1700994968414307	0.37237799167633057
5uk2.pdb	5uk2_H_C_DC187C.pdb	-1.2344000339508057	0.257082998752594
5uk2.pdb	5uk2_H_C_DC187Q.pdb	-1.306294322013855	-1.0753819942474365
5uk2.pdb	5uk2_H_C_DC187E.pdb	-0.49379271268844604	0.20959700644016266
5uk2.pdb	5uk2_H_C_DC187G.pdb	-1.188173770904541	0.14612899720668793
5uk2.pdb	5uk2_H_C_DC187H.pdb	-1.2468972206115723	-1.2937300205230713
5uk2.pdb	5uk2_H_C_DC187I.pdb	-1.1036914587020874	-0.2617419958114624
5uk2.pdb	5uk2_H_C_DC187L.pdb	-1.1771893501281738	0.6758990287780762
5uk2.pdb	5uk2_H_C_DC187K.pdb	-1.0006680488586426	-1.7147010564804077
5uk2.pdb	5uk2_H_C_DC187M.pdb	-1.143682599067688	0.3140920102596283
5uk2.pdb	5uk2_H_C_DC187F.pdb	-0.7187795639038086	0.9691190123558044
5uk2.pdb	5uk2_H_C_DC187P.pdb	-1.1951267719268799	-0.6011300086975098
5uk2.pdb	5uk2_H_C_DC187S.pdb	-1.584689974784851	0.19305600225925446
5uk2.pdb	5uk2_H_C_DC187T.pdb	-1.4061561822891235	0.3178269863128662
5uk2.pdb	5uk2_H_C_DC187W.pdb	-1.2684755325317383	-0.3651720881462097
5uk2.pdb	5uk2_H_C_DC187Y.pdb	-0.25856897234916687	1.730808973312378
5uk2.pdb	5uk2_H_C_DC187V.pdb	-1.1406025886535645	-0.568585991859436
5uk2.pdb	5uk2_H_C_AC190R.pdb	-0.11466076970100403	-1.7845410108566284
5uk2.pdb	5uk2_H_C_AC190N.pdb	-0.503303050994873	-0.23280300199985504
5uk2.pdb	5uk2_H_C_AC190D.pdb	-0.7788951396942139	-2.0274410247802734
5uk2.pdb	5uk2_H_C_AC190C.pdb	-0.036610737442970276	0.5891219973564148
5uk2.pdb	5uk2_H_C_AC190Q.pdb	0.10700002312660217	0.5196869969367981
5uk2.pdb	5uk2_H_C_AC190E.pdb	-0.09397739171981812	0.8138489723205566
5uk2.pdb	5uk2_H_C_AC190G.pdb	-0.6503804922103882	-0.8368930220603943
5uk2.pdb	5uk2_H_C_AC190H.pdb	-0.08751973509788513	0.4349899888038635
5uk2.pdb	5uk2_H_C_AC190I.pdb	-0.9778242111206055	-0.1779160052537918
5uk2.pdb	5uk2_H_C_AC190L.pdb	0.1900624930858612	1.0239289999008179
5uk2.pdb	5uk2_H_C_AC190K.pdb	-0.003205418586730957	0.01568399928510189
5uk2.pdb	5uk2_H_C_AC190M.pdb	0.3862355947494507	1.1345289945602417
5uk2.pdb	5uk2_H_C_AC190F.pdb	0.2919076681137085	0.43606799840927124
5uk2.pdb	5uk2_H_C_AC190P.pdb	-1.435608983039856	-0.7003819942474365
5uk2.pdb	5uk2_H_C_AC190S.pdb	-0.7741817831993103	0.33511799573898315
5uk2.pdb	5uk2_H_C_AC190T.pdb	-1.6227911710739136	-0.4745051860809326
5uk2.pdb	5uk2_H_C_AC190W.pdb	0.4283074140548706	0.5074520111083984
5uk2.pdb	5uk2_H_C_AC190Y.pdb	0.07986509799957275	0.13337400555610657
5uk2.pdb	5uk2_H_C_AC190V.pdb	-0.7525274753570557	-0.3525483012199402
5uk2.pdb	5uk2_H_C_LC191A.pdb	-0.5016496777534485	-1.0347809791564941
5uk2.pdb	5uk2_H_C_LC191R.pdb	-0.5410961508750916	1.180148959159851
5uk2.pdb	5uk2_H_C_LC191N.pdb	-0.5716748237609863	-0.8136389851570129
5uk2.pdb	5uk2_H_C_LC191D.pdb	-1.0693349838256836	-2.0540409088134766
5uk2.pdb	5uk2_H_C_LC191C.pdb	-0.618402361869812	-0.5242170095443726
5uk2.pdb	5uk2_H_C_LC191Q.pdb	-0.49470213055610657	-0.3920476734638214
5uk2.pdb	5uk2_H_C_LC191E.pdb	-1.0644248723983765	-1.0249220132827759
5uk2.pdb	5uk2_H_C_LC191G.pdb	-0.5828152894973755	-1.5212810039520264
5uk2.pdb	5uk2_H_C_LC191H.pdb	-0.16612814366817474	0.2816999852657318
5uk2.pdb	5uk2_H_C_LC191I.pdb	-0.5238255262374878	-0.24852000176906586
5uk2.pdb	5uk2_H_C_LC191K.pdb	-0.38351351022720337	-0.6271340250968933
5uk2.pdb	5uk2_H_C_LC191M.pdb	-0.49269258975982666	0.5016980171203613
5uk2.pdb	5uk2_H_C_LC191F.pdb	0.8259649276733398	1.4987889528274536
5uk2.pdb	5uk2_H_C_LC191P.pdb	-1.5955623388290405	-1.5859910249710083
5uk2.pdb	5uk2_H_C_LC191S.pdb	-1.394468069076538	-1.471081018447876
5uk2.pdb	5uk2_H_C_LC191T.pdb	-0.662794828414917	-0.4067956209182739
5uk2.pdb	5uk2_H_C_LC191W.pdb	0.147749662399292	2.1438989639282227
5uk2.pdb	5uk2_H_C_LC191Y.pdb	0.4238954782485962	0.8986089825630188
5uk2.pdb	5uk2_H_C_LC191V.pdb	-0.7740046977996826	-0.6182680130004883
5uk2.pdb	5uk2_H_C_KC219A.pdb	-0.25645726919174194	-0.17106600105762482
5uk2.pdb	5uk2_H_C_KC219R.pdb	-0.5218350887298584	-0.242234006524086
5uk2.pdb	5uk2_H_C_KC219N.pdb	-0.3631092309951782	-0.04690200090408325
5uk2.pdb	5uk2_H_C_KC219D.pdb	-0.581823468208313	-0.0009200000204145908
5uk2.pdb	5uk2_H_C_KC219C.pdb	-0.17288051545619965	-0.21990199387073517
5uk2.pdb	5uk2_H_C_KC219Q.pdb	-0.4981042742729187	-0.2226170003414154
5uk2.pdb	5uk2_H_C_KC219E.pdb	-0.3362319767475128	-0.011597000062465668
5uk2.pdb	5uk2_H_C_KC219G.pdb	-0.41887474060058594	-0.04639900103211403
5uk2.pdb	5uk2_H_C_KC219H.pdb	-0.13426950573921204	-0.016196999698877335
5uk2.pdb	5uk2_H_C_KC219I.pdb	-0.05208158493041992	-0.011168000288307667
5uk2.pdb	5uk2_H_C_KC219L.pdb	0.13335323333740234	0.11275000125169754
5uk2.pdb	5uk2_H_C_KC219M.pdb	-0.0781925618648529	0.021323999390006065
5uk2.pdb	5uk2_H_C_KC219F.pdb	-0.023328080773353577	-0.0238489992916584
5uk2.pdb	5uk2_H_C_KC219P.pdb	-0.07297681272029877	-0.06907299906015396
5uk2.pdb	5uk2_H_C_KC219S.pdb	-0.510057806968689	-0.10662200301885605
5uk2.pdb	5uk2_H_C_KC219T.pdb	-0.45592838525772095	-0.0025239998940378428
5uk2.pdb	5uk2_H_C_KC219W.pdb	-0.21508511900901794	-0.21747399866580963
5uk2.pdb	5uk2_H_C_KC219Y.pdb	-0.11219604313373566	-0.013013999909162521
5uk2.pdb	5uk2_H_C_KC219V.pdb	-0.060959845781326294	-0.002893999917432666
5uk2.pdb	5uk2_H_C_DC222A.pdb	0.09756484627723694	-0.1869339942932129
5uk2.pdb	5uk2_H_C_DC222R.pdb	-0.18227046728134155	-0.22555400431156158
5uk2.pdb	5uk2_H_C_DC222N.pdb	-0.061127036809921265	-0.16935299336910248
5uk2.pdb	5uk2_H_C_DC222C.pdb	0.45381391048431396	0.1195409968495369
5uk2.pdb	5uk2_H_C_DC222Q.pdb	-0.011722803115844727	-0.15046699345111847
5uk2.pdb	5uk2_H_C_DC222E.pdb	-0.13031388819217682	-0.03605400025844574
5uk2.pdb	5uk2_H_C_DC222G.pdb	-0.21245373785495758	-0.06707599759101868
5uk2.pdb	5uk2_H_C_DC222H.pdb	0.12460744380950928	-0.15075500309467316
5uk2.pdb	5uk2_H_C_DC222I.pdb	0.12899178266525269	-0.21957500278949738
5uk2.pdb	5uk2_H_C_DC222L.pdb	0.12890183925628662	-0.18060800433158875
5uk2.pdb	5uk2_H_C_DC222K.pdb	-0.016018986701965332	-0.21824899315834045
5uk2.pdb	5uk2_H_C_DC222M.pdb	0.8462944030761719	0.06625600159168243
5uk2.pdb	5uk2_H_C_DC222F.pdb	0.2584241032600403	1.0274989604949951
5uk2.pdb	5uk2_H_C_DC222P.pdb	-0.469501256942749	-0.13055799901485443
5uk2.pdb	5uk2_H_C_DC222S.pdb	-0.39774736762046814	-0.18580999970436096
5uk2.pdb	5uk2_H_C_DC222T.pdb	-0.25453948974609375	-0.3301897943019867
5uk2.pdb	5uk2_H_C_DC222W.pdb	0.9510283470153809	0.8252789974212646
5uk2.pdb	5uk2_H_C_DC222Y.pdb	0.14333122968673706	0.6824390292167664
5uk2.pdb	5uk2_H_C_DC222V.pdb	0.789129376411438	-0.10228600353002548
5uk2.pdb	5uk2_H_C_RC223A.pdb	-0.04773595929145813	0.0817129984498024
5uk2.pdb	5uk2_H_C_RC223N.pdb	-0.19518673419952393	0.28156399726867676
5uk2.pdb	5uk2_H_C_RC223D.pdb	-0.3039465546607971	1.0110490322113037
5uk2.pdb	5uk2_H_C_RC223C.pdb	-0.022131294012069702	1.5414190292358398
5uk2.pdb	5uk2_H_C_RC223Q.pdb	-0.2665468454360962	0.18453599512577057
5uk2.pdb	5uk2_H_C_RC223E.pdb	-0.21318863332271576	1.5295790433883667
5uk2.pdb	5uk2_H_C_RC223G.pdb	-0.3518208861351013	0.45728299021720886
5uk2.pdb	5uk2_H_C_RC223H.pdb	-0.15094152092933655	0.9972190260887146
5uk2.pdb	5uk2_H_C_RC223I.pdb	-0.23548243939876556	0.6249390244483948
5uk2.pdb	5uk2_H_C_RC223L.pdb	-0.29550373554229736	1.405379056930542
5uk2.pdb	5uk2_H_C_RC223K.pdb	0.12959060072898865	0.9299589991569519
5uk2.pdb	5uk2_H_C_RC223M.pdb	-0.03262680768966675	0.4222930073738098
5uk2.pdb	5uk2_H_C_RC223F.pdb	0.17454838752746582	0.5107219815254211
5uk2.pdb	5uk2_H_C_RC223P.pdb	-0.9128216505050659	0.17259499430656433
5uk2.pdb	5uk2_H_C_RC223S.pdb	-0.3890109062194824	0.4468980133533478
5uk2.pdb	5uk2_H_C_RC223T.pdb	-0.2659679353237152	0.7003089785575867
5uk2.pdb	5uk2_H_C_RC223W.pdb	-1.8291016817092896	-0.07008299976587296
5uk2.pdb	5uk2_H_C_RC223Y.pdb	-0.439225971698761	-0.3246507942676544
5uk2.pdb	5uk2_H_C_RC223V.pdb	0.08678174018859863	0.7950090169906616
5uk2.pdb	5uk2_H_C_EC224A.pdb	-0.138329416513443	-0.15389400720596313
5uk2.pdb	5uk2_H_C_EC224R.pdb	0.3000441789627075	0.19294199347496033
5uk2.pdb	5uk2_H_C_EC224N.pdb	0.5045398473739624	0.8160290122032166
5uk2.pdb	5uk2_H_C_EC224D.pdb	-0.0629580020904541	-0.02142699994146824
5uk2.pdb	5uk2_H_C_EC224C.pdb	-0.24182474613189697	0.03208300098776817
5uk2.pdb	5uk2_H_C_EC224Q.pdb	-0.08531129360198975	0.03232499957084656
5uk2.pdb	5uk2_H_C_EC224G.pdb	-0.1512795090675354	0.1826770007610321
5uk2.pdb	5uk2_H_C_EC224H.pdb	-0.39335575699806213	-0.1676499992609024
5uk2.pdb	5uk2_H_C_EC224I.pdb	0.3796396255493164	0.4069109857082367
5uk2.pdb	5uk2_H_C_EC224L.pdb	0.19092920422554016	0.46852201223373413
5uk2.pdb	5uk2_H_C_EC224K.pdb	0.1016269326210022	0.3056890070438385
5uk2.pdb	5uk2_H_C_EC224M.pdb	0.7080216407775879	0.6621789932250977
5uk2.pdb	5uk2_H_C_EC224F.pdb	-0.6185721158981323	0.05200599879026413
5uk2.pdb	5uk2_H_C_EC224P.pdb	-0.24131327867507935	-0.14395000040531158
5uk2.pdb	5uk2_H_C_EC224S.pdb	-0.26897096633911133	-0.006060999818146229
5uk2.pdb	5uk2_H_C_EC224T.pdb	-0.29958710074424744	0.1731089949607849
5uk2.pdb	5uk2_H_C_EC224W.pdb	-0.5577272176742554	-0.49588510394096375
5uk2.pdb	5uk2_H_C_EC224Y.pdb	-0.5757503509521484	-0.11867000162601471
5uk2.pdb	5uk2_H_C_EC224V.pdb	0.23643594980239868	0.5727019906044006
7tp3.pdb	7tp3_HL_Z_EH33A.pdb	-0.5846363306045532	-0.3847000002861023
7tp3.pdb	7tp3_HL_Z_EH33R.pdb	-1.1515204906463623	-1.389299988746643
7tp3.pdb	7tp3_HL_Z_EH33N.pdb	-0.936255931854248	-0.5598999857902527
7tp3.pdb	7tp3_HL_Z_EH33D.pdb	-1.2096858024597168	-0.8651999831199646
7tp3.pdb	7tp3_HL_Z_EH33C.pdb	-0.897793173789978	-0.33880001306533813
7tp3.pdb	7tp3_HL_Z_EH33Q.pdb	-0.724555492401123	-0.23080000281333923
7tp3.pdb	7tp3_HL_Z_EH33G.pdb	-0.6508185267448425	-0.535099983215332
7tp3.pdb	7tp3_HL_Z_EH33H.pdb	-1.4241029024124146	-2.999850034713745
7tp3.pdb	7tp3_HL_Z_EH33I.pdb	-0.8091135025024414	1.8245999813079834
7tp3.pdb	7tp3_HL_Z_EH33L.pdb	-0.557062566280365	0.17579999566078186
7tp3.pdb	7tp3_HL_Z_EH33K.pdb	-0.9333885908126831	-2.1289000511169434
7tp3.pdb	7tp3_HL_Z_EH33M.pdb	-0.8285168409347534	-0.3395000100135803
7tp3.pdb	7tp3_HL_Z_EH33F.pdb	-3.4957027435302734	0.36309999227523804
7tp3.pdb	7tp3_HL_Z_EH33P.pdb	-0.47013503313064575	0.057999998331069946
7tp3.pdb	7tp3_HL_Z_EH33S.pdb	-1.0091118812561035	-0.5437999963760376
7tp3.pdb	7tp3_HL_Z_EH33T.pdb	-1.2486058473587036	-0.18490000069141388
7tp3.pdb	7tp3_HL_Z_EH33W.pdb	-1.6181232929229736	-0.7477999925613403
7tp3.pdb	7tp3_HL_Z_EH33Y.pdb	-1.7312754392623901	-0.6597999930381775
7tp3.pdb	7tp3_HL_Z_EH33V.pdb	-0.9104714393615723	0.3082999885082245
7tp3.pdb	7tp3_HL_Z_SH52A.pdb	-0.2790529727935791	0.5843999981880188
7tp3.pdb	7tp3_HL_Z_SH52R.pdb	-3.399460792541504	-1.9875999689102173
7tp3.pdb	7tp3_HL_Z_SH52N.pdb	0.1403716802597046	0.23849999904632568
7tp3.pdb	7tp3_HL_Z_SH52D.pdb	-0.8478352427482605	0.14890000224113464
7tp3.pdb	7tp3_HL_Z_SH52C.pdb	-0.14977377653121948	-0.35370001196861267
7tp3.pdb	7tp3_HL_Z_SH52Q.pdb	-7.165878772735596	-7.186649799346924
7tp3.pdb	7tp3_HL_Z_SH52E.pdb	-1.6392353773117065	-1.479099988937378
7tp3.pdb	7tp3_HL_Z_SH52G.pdb	-0.29642513394355774	-1.2030999660491943
7tp3.pdb	7tp3_HL_Z_SH52H.pdb	-1.7149693965911865	-0.4571000039577484
7tp3.pdb	7tp3_HL_Z_SH52I.pdb	-3.785177707672119	-3.256809949874878
7tp3.pdb	7tp3_HL_Z_SH52L.pdb	0.19361883401870728	0.4657999873161316
7tp3.pdb	7tp3_HL_Z_SH52K.pdb	-1.2637628316879272	-0.9097999930381775
7tp3.pdb	7tp3_HL_Z_SH52M.pdb	-0.21611642837524414	0.23880000412464142
7tp3.pdb	7tp3_HL_Z_SH52F.pdb	-0.9966719150543213	-0.8629000186920166
7tp3.pdb	7tp3_HL_Z_SH52P.pdb	-1.329445481300354	-0.6474000215530396
7tp3.pdb	7tp3_HL_Z_SH52T.pdb	-0.6363445520401001	-1.7204999923706055
7tp3.pdb	7tp3_HL_Z_SH52W.pdb	-1.9431692361831665	-3.8437299728393555
7tp3.pdb	7tp3_HL_Z_SH52Y.pdb	-4.755869388580322	-4.698110103607178
7tp3.pdb	7tp3_HL_Z_SH52V.pdb	-0.15428894758224487	-1.0687999725341797
7tp3.pdb	7tp3_HL_Z_EH53A.pdb	0.1602706015110016	1.3336000442504883
7tp3.pdb	7tp3_HL_Z_EH53R.pdb	0.5135970115661621	0.885200023651123
7tp3.pdb	7tp3_HL_Z_EH53N.pdb	-0.0027130097150802612	1.5872999429702759
7tp3.pdb	7tp3_HL_Z_EH53D.pdb	0.1660643219947815	1.0289000272750854
7tp3.pdb	7tp3_HL_Z_EH53C.pdb	0.07074776291847229	1.3070000410079956
7tp3.pdb	7tp3_HL_Z_EH53Q.pdb	-0.09397280216217041	1.6916999816894531
7tp3.pdb	7tp3_HL_Z_EH53G.pdb	0.025940358638763428	1.6552000045776367
7tp3.pdb	7tp3_HL_Z_EH53H.pdb	0.7108364105224609	1.3355000019073486
7tp3.pdb	7tp3_HL_Z_EH53I.pdb	0.3711804747581482	0.9244999885559082
7tp3.pdb	7tp3_HL_Z_EH53L.pdb	0.82343590259552	0.4602999985218048
7tp3.pdb	7tp3_HL_Z_EH53K.pdb	0.25453805923461914	1.3005000352859497
7tp3.pdb	7tp3_HL_Z_EH53M.pdb	0.2885192632675171	0.7106000185012817
7tp3.pdb	7tp3_HL_Z_EH53F.pdb	1.2013992071151733	2.798099994659424
7tp3.pdb	7tp3_HL_Z_EH53P.pdb	0.24886733293533325	2.7088000774383545
7tp3.pdb	7tp3_HL_Z_EH53S.pdb	0.1031525731086731	1.5307999849319458
7tp3.pdb	7tp3_HL_Z_EH53T.pdb	-0.14432156085968018	1.4270000457763672
7tp3.pdb	7tp3_HL_Z_EH53W.pdb	1.0186766386032104	2.201200008392334
7tp3.pdb	7tp3_HL_Z_EH53Y.pdb	1.4540371894836426	3.3322999477386475
7tp3.pdb	7tp3_HL_Z_EH53V.pdb	0.32824230194091797	1.406000018119812
7tp3.pdb	7tp3_HL_Z_SH54A.pdb	0.15649718046188354	0.16539999842643738
7tp3.pdb	7tp3_HL_Z_SH54R.pdb	0.3463132381439209	0.8378999829292297
7tp3.pdb	7tp3_HL_Z_SH54N.pdb	0.0937342643737793	1.1335999965667725
7tp3.pdb	7tp3_HL_Z_SH54D.pdb	-0.15457339584827423	-0.4318999946117401
7tp3.pdb	7tp3_HL_Z_SH54C.pdb	0.1349886655807495	0.1151999980211258
7tp3.pdb	7tp3_HL_Z_SH54Q.pdb	0.3229061961174011	0.9610999822616577
7tp3.pdb	7tp3_HL_Z_SH54E.pdb	-0.0993996411561966	0.1665000021457672
7tp3.pdb	7tp3_HL_Z_SH54G.pdb	0.003963172435760498	0.21610000729560852
7tp3.pdb	7tp3_HL_Z_SH54H.pdb	0.39948880672454834	1.0936000347137451
7tp3.pdb	7tp3_HL_Z_SH54I.pdb	0.4225860834121704	0.3183000087738037
7tp3.pdb	7tp3_HL_Z_SH54L.pdb	0.388221800327301	0.3384000062942505
7tp3.pdb	7tp3_HL_Z_SH54K.pdb	0.21659526228904724	0.41449999809265137
7tp3.pdb	7tp3_HL_Z_SH54M.pdb	0.6753346920013428	0.2791999876499176
7tp3.pdb	7tp3_HL_Z_SH54F.pdb	0.9132574796676636	1.0740000009536743
7tp3.pdb	7tp3_HL_Z_SH54P.pdb	0.20248296856880188	0.10450000315904617
7tp3.pdb	7tp3_HL_Z_SH54T.pdb	-0.1289711594581604	-0.26080000400543213
7tp3.pdb	7tp3_HL_Z_SH54W.pdb	0.30238914489746094	0.21719999611377716
7tp3.pdb	7tp3_HL_Z_SH54Y.pdb	1.312611699104309	1.0406999588012695
7tp3.pdb	7tp3_HL_Z_SH54V.pdb	0.36605530977249146	0.10140000283718109
7tp3.pdb	7tp3_HL_Z_AH56R.pdb	0.6709105968475342	3.161600112915039
7tp3.pdb	7tp3_HL_Z_AH56N.pdb	-0.2745946943759918	0.6643000245094299
7tp3.pdb	7tp3_HL_Z_AH56D.pdb	-0.5764478445053101	-0.6061000227928162
7tp3.pdb	7tp3_HL_Z_AH56C.pdb	-0.5583716630935669	-0.49059998989105225
7tp3.pdb	7tp3_HL_Z_AH56Q.pdb	-0.04076528549194336	0.7735999822616577
7tp3.pdb	7tp3_HL_Z_AH56E.pdb	-0.3865503668785095	0.08479999750852585
7tp3.pdb	7tp3_HL_Z_AH56G.pdb	-0.5555939674377441	-0.6068999767303467
7tp3.pdb	7tp3_HL_Z_AH56H.pdb	0.2831382751464844	2.0397000312805176
7tp3.pdb	7tp3_HL_Z_AH56I.pdb	-1.5595524311065674	-0.5979999899864197
7tp3.pdb	7tp3_HL_Z_AH56L.pdb	0.508460283279419	1.2653000354766846
7tp3.pdb	7tp3_HL_Z_AH56K.pdb	0.02362683415412903	1.5678999423980713
7tp3.pdb	7tp3_HL_Z_AH56M.pdb	0.17292368412017822	-0.23559999465942383
7tp3.pdb	7tp3_HL_Z_AH56F.pdb	0.8354932069778442	1.0825999975204468
7tp3.pdb	7tp3_HL_Z_AH56P.pdb	-1.0233814716339111	0.2766000032424927
7tp3.pdb	7tp3_HL_Z_AH56S.pdb	-1.1071629524230957	-0.9315000176429749
7tp3.pdb	7tp3_HL_Z_AH56T.pdb	-1.0282617807388306	-0.5796999931335449
7tp3.pdb	7tp3_HL_Z_AH56W.pdb	0.8890904188156128	1.3585000038146973
7tp3.pdb	7tp3_HL_Z_AH56Y.pdb	0.4672670364379883	0.8848999738693237
7tp3.pdb	7tp3_HL_Z_AH56V.pdb	0.13941392302513123	0.14730000495910645
7tp3.pdb	7tp3_HL_Z_TH57A.pdb	-0.39889299869537354	-0.9952999949455261
7tp3.pdb	7tp3_HL_Z_TH57R.pdb	-0.9453271627426147	-1.656999945640564
7tp3.pdb	7tp3_HL_Z_TH57N.pdb	0.38944560289382935	-1.3210999965667725
7tp3.pdb	7tp3_HL_Z_TH57D.pdb	-1.1592624187469482	-4.365950107574463
7tp3.pdb	7tp3_HL_Z_TH57C.pdb	-0.07943469285964966	1.3277000188827515
7tp3.pdb	7tp3_HL_Z_TH57Q.pdb	-0.7158675193786621	-1.482100009918213
7tp3.pdb	7tp3_HL_Z_TH57E.pdb	-0.5353440046310425	-1.6991000175476074
7tp3.pdb	7tp3_HL_Z_TH57G.pdb	-0.7015784978866577	-1.9881999492645264
7tp3.pdb	7tp3_HL_Z_TH57H.pdb	-14.098003387451172	-11.351594924926758
7tp3.pdb	7tp3_HL_Z_TH57I.pdb	0.42761415243148804	0.5408999919891357
7tp3.pdb	7tp3_HL_Z_TH57L.pdb	-1.833559274673462	-1.2115999460220337
7tp3.pdb	7tp3_HL_Z_TH57K.pdb	-0.30153343081474304	-2.295490026473999
7tp3.pdb	7tp3_HL_Z_TH57M.pdb	0.8558841943740845	0.7257000207901001
7tp3.pdb	7tp3_HL_Z_TH57F.pdb	-11.419113159179688	-10.34628963470459
7tp3.pdb	7tp3_HL_Z_TH57P.pdb	-0.8277015686035156	-0.3481999933719635
7tp3.pdb	7tp3_HL_Z_TH57S.pdb	-0.20031777024269104	-0.9333999752998352
7tp3.pdb	7tp3_HL_Z_TH57W.pdb	-16.934185028076172	-16.350309371948242
7tp3.pdb	7tp3_HL_Z_TH57Y.pdb	-8.051996231079102	-8.913370132446289
7tp3.pdb	7tp3_HL_Z_TH57V.pdb	-2.4866952896118164	-2.4712700843811035
7tp3.pdb	7tp3_HL_Z_DH62A.pdb	0.31502240896224976	0.1290999948978424
7tp3.pdb	7tp3_HL_Z_DH62R.pdb	0.05479538440704346	0.6809999942779541
7tp3.pdb	7tp3_HL_Z_DH62N.pdb	0.04436469078063965	0.14010000228881836
7tp3.pdb	7tp3_HL_Z_DH62C.pdb	0.14921993017196655	0.03590000048279762
7tp3.pdb	7tp3_HL_Z_DH62Q.pdb	-0.1079687774181366	1.346500039100647
7tp3.pdb	7tp3_HL_Z_DH62E.pdb	0.0834902822971344	0.10520000010728836
7tp3.pdb	7tp3_HL_Z_DH62G.pdb	0.08549630641937256	0.14339999854564667
7tp3.pdb	7tp3_HL_Z_DH62H.pdb	0.2643727660179138	1.2812000513076782
7tp3.pdb	7tp3_HL_Z_DH62I.pdb	0.2849307060241699	0.05209999904036522
7tp3.pdb	7tp3_HL_Z_DH62L.pdb	0.3971572518348694	0.6335999965667725
7tp3.pdb	7tp3_HL_Z_DH62K.pdb	0.17307829856872559	0.6567999720573425
7tp3.pdb	7tp3_HL_Z_DH62M.pdb	0.7741456031799316	0.6589000225067139
7tp3.pdb	7tp3_HL_Z_DH62F.pdb	0.4363135099411011	1.6229000091552734
7tp3.pdb	7tp3_HL_Z_DH62P.pdb	0.06164243817329407	0.14740000665187836
7tp3.pdb	7tp3_HL_Z_DH62S.pdb	-0.11057835817337036	0.04360000044107437
7tp3.pdb	7tp3_HL_Z_DH62T.pdb	0.017393529415130615	0.037300001829862595
7tp3.pdb	7tp3_HL_Z_DH62W.pdb	0.3324049711227417	0.5482000112533569
7tp3.pdb	7tp3_HL_Z_DH62Y.pdb	0.09320664405822754	1.5491000413894653
7tp3.pdb	7tp3_HL_Z_DH62V.pdb	0.28324180841445923	0.041099999099969864
7tp3.pdb	7tp3_HL_Z_KH65A.pdb	-0.207740917801857	0.4178999960422516
7tp3.pdb	7tp3_HL_Z_KH65R.pdb	0.1463037133216858	0.738099992275238
7tp3.pdb	7tp3_HL_Z_KH65N.pdb	-0.5839694738388062	0.16680000722408295
7tp3.pdb	7tp3_HL_Z_KH65D.pdb	-0.6162673234939575	0.3560999929904938
7tp3.pdb	7tp3_HL_Z_KH65C.pdb	-0.0811002254486084	0.34709998965263367
7tp3.pdb	7tp3_HL_Z_KH65Q.pdb	-0.7226797342300415	0.2874000072479248
7tp3.pdb	7tp3_HL_Z_KH65E.pdb	-0.36276179552078247	0.13379999995231628
7tp3.pdb	7tp3_HL_Z_KH65G.pdb	-0.2735697329044342	0.4966000020503998
7tp3.pdb	7tp3_HL_Z_KH65H.pdb	-0.24298329651355743	-0.01810000091791153
7tp3.pdb	7tp3_HL_Z_KH65I.pdb	-0.2566833198070526	0.29440000653266907
7tp3.pdb	7tp3_HL_Z_KH65L.pdb	-0.3569026291370392	0.32030001282691956
7tp3.pdb	7tp3_HL_Z_KH65M.pdb	-0.43095850944519043	0.46720001101493835
7tp3.pdb	7tp3_HL_Z_KH65F.pdb	-0.2628577947616577	0.4424000084400177
7tp3.pdb	7tp3_HL_Z_KH65P.pdb	-0.629767894744873	0.24310000240802765
7tp3.pdb	7tp3_HL_Z_KH65S.pdb	-0.505434513092041	0.2084999978542328
7tp3.pdb	7tp3_HL_Z_KH65T.pdb	-0.47992897033691406	0.27250000834465027
7tp3.pdb	7tp3_HL_Z_KH65W.pdb	-0.22453656792640686	0.24240000545978546
7tp3.pdb	7tp3_HL_Z_KH65Y.pdb	0.1065680980682373	0.5004000067710876
7tp3.pdb	7tp3_HL_Z_KH65V.pdb	-0.03142628073692322	0.32440000772476196
7tp3.pdb	7tp3_HL_Z_AH108R.pdb	-0.572086751461029	-0.09650000184774399
7tp3.pdb	7tp3_HL_Z_AH108N.pdb	-0.5830974578857422	-0.41929998993873596
7tp3.pdb	7tp3_HL_Z_AH108D.pdb	-0.5598854422569275	-0.1273999959230423
7tp3.pdb	7tp3_HL_Z_AH108C.pdb	-0.3972512483596802	-0.0357000008225441
7tp3.pdb	7tp3_HL_Z_AH108Q.pdb	-0.5236337184906006	-0.07039999961853027
7tp3.pdb	7tp3_HL_Z_AH108E.pdb	-0.4842814803123474	0.058400001376867294
7tp3.pdb	7tp3_HL_Z_AH108G.pdb	-0.23899707198143005	-0.028699999675154686
7tp3.pdb	7tp3_HL_Z_AH108H.pdb	-0.12473957240581512	-0.07649999856948853
7tp3.pdb	7tp3_HL_Z_AH108I.pdb	-0.13374292850494385	0.01720000058412552
7tp3.pdb	7tp3_HL_Z_AH108L.pdb	0.08472910523414612	0.2029999941587448
7tp3.pdb	7tp3_HL_Z_AH108K.pdb	-0.3101745545864105	-0.03819999843835831
7tp3.pdb	7tp3_HL_Z_AH108M.pdb	0.3861597776412964	0.4690000116825104
7tp3.pdb	7tp3_HL_Z_AH108F.pdb	0.06500554084777832	-0.054099999368190765
7tp3.pdb	7tp3_HL_Z_AH108P.pdb	-0.2062774896621704	-0.029200000688433647
7tp3.pdb	7tp3_HL_Z_AH108S.pdb	-0.7804907560348511	-0.03420000150799751
7tp3.pdb	7tp3_HL_Z_AH108T.pdb	-0.6941446661949158	-0.08550000190734863
7tp3.pdb	7tp3_HL_Z_AH108W.pdb	0.7032783031463623	0.4221999943256378
7tp3.pdb	7tp3_HL_Z_AH108Y.pdb	0.3846598267555237	0.054999999701976776
7tp3.pdb	7tp3_HL_Z_AH108V.pdb	-0.20157378911972046	-0.04010000079870224
7tp3.pdb	7tp3_HL_Z_AH109R.pdb	-0.6234798431396484	-0.4620000123977661
7tp3.pdb	7tp3_HL_Z_AH109N.pdb	-0.42849183082580566	0.22689999639987946
7tp3.pdb	7tp3_HL_Z_AH109D.pdb	-0.4252305328845978	0.37389999628067017
7tp3.pdb	7tp3_HL_Z_AH109C.pdb	-0.8089607357978821	0.1200999990105629
7tp3.pdb	7tp3_HL_Z_AH109Q.pdb	-0.40423858165740967	0.06159999966621399
7tp3.pdb	7tp3_HL_Z_AH109E.pdb	-0.2914552688598633	-0.15850000083446503
7tp3.pdb	7tp3_HL_Z_AH109G.pdb	-0.5380226373672485	-0.8120999932289124
7tp3.pdb	7tp3_HL_Z_AH109H.pdb	-0.13560205698013306	-0.48910000920295715
7tp3.pdb	7tp3_HL_Z_AH109I.pdb	0.4831364154815674	0.42100000381469727
7tp3.pdb	7tp3_HL_Z_AH109L.pdb	0.33648502826690674	0.8496000170707703
7tp3.pdb	7tp3_HL_Z_AH109K.pdb	-0.33610957860946655	-0.5016000270843506
7tp3.pdb	7tp3_HL_Z_AH109M.pdb	1.0241813659667969	1.4163000583648682
7tp3.pdb	7tp3_HL_Z_AH109F.pdb	0.38620054721832275	0.7552000284194946
7tp3.pdb	7tp3_HL_Z_AH109P.pdb	-0.6610711216926575	0.15629999339580536
7tp3.pdb	7tp3_HL_Z_AH109S.pdb	-0.981972873210907	-0.6118000149726868
7tp3.pdb	7tp3_HL_Z_AH109T.pdb	-0.7106578350067139	-0.3203999996185303
7tp3.pdb	7tp3_HL_Z_AH109W.pdb	0.18441879749298096	0.4088999927043915
7tp3.pdb	7tp3_HL_Z_AH109Y.pdb	0.025248467922210693	0.3057999908924103
7tp3.pdb	7tp3_HL_Z_AH109V.pdb	0.12273538112640381	0.4034999907016754
7tp3.pdb	7tp3_HL_Z_TH110A.pdb	0.2422468662261963	0.4490000009536743
7tp3.pdb	7tp3_HL_Z_TH110R.pdb	0.18172627687454224	0.6751000285148621
7tp3.pdb	7tp3_HL_Z_TH110N.pdb	0.2580627202987671	1.0662000179290771
7tp3.pdb	7tp3_HL_Z_TH110D.pdb	-0.339960515499115	-0.19609999656677246
7tp3.pdb	7tp3_HL_Z_TH110C.pdb	0.37706202268600464	0.21490000188350677
7tp3.pdb	7tp3_HL_Z_TH110Q.pdb	0.2673434019088745	0.3149000108242035
7tp3.pdb	7tp3_HL_Z_TH110E.pdb	-0.04602794349193573	0.225600004196167
7tp3.pdb	7tp3_HL_Z_TH110G.pdb	0.21571063995361328	-0.007899999618530273
7tp3.pdb	7tp3_HL_Z_TH110H.pdb	0.8677705526351929	1.8004000186920166
7tp3.pdb	7tp3_HL_Z_TH110I.pdb	0.6271318197250366	0.251800000667572
7tp3.pdb	7tp3_HL_Z_TH110L.pdb	0.3826431632041931	0.6266999840736389
7tp3.pdb	7tp3_HL_Z_TH110K.pdb	0.35425639152526855	0.48809999227523804
7tp3.pdb	7tp3_HL_Z_TH110M.pdb	0.9215759038925171	0.4659999907016754
7tp3.pdb	7tp3_HL_Z_TH110F.pdb	0.6624772548675537	0.6628000140190125
7tp3.pdb	7tp3_HL_Z_TH110P.pdb	-0.9936449527740479	0.4767000079154968
7tp3.pdb	7tp3_HL_Z_TH110S.pdb	-0.3059065341949463	0.023499999195337296
7tp3.pdb	7tp3_HL_Z_TH110W.pdb	0.27146416902542114	0.4991999864578247
7tp3.pdb	7tp3_HL_Z_TH110Y.pdb	0.44902336597442627	0.607699990272522
7tp3.pdb	7tp3_HL_Z_TH110V.pdb	0.6284175515174866	0.47780001163482666
7tp3.pdb	7tp3_HL_Z_SH111A.pdb	-0.001333668828010559	0.07829999923706055
7tp3.pdb	7tp3_HL_Z_SH111R.pdb	-0.1314159780740738	1.2723000049591064
7tp3.pdb	7tp3_HL_Z_SH111N.pdb	-0.08937427401542664	0.7958999872207642
7tp3.pdb	7tp3_HL_Z_SH111D.pdb	0.4890618324279785	0.3546999990940094
7tp3.pdb	7tp3_HL_Z_SH111C.pdb	-0.09823520481586456	0.5849999785423279
7tp3.pdb	7tp3_HL_Z_SH111Q.pdb	0.35370510816574097	0.711899995803833
7tp3.pdb	7tp3_HL_Z_SH111E.pdb	0.9443703889846802	1.2555999755859375
7tp3.pdb	7tp3_HL_Z_SH111G.pdb	-0.07886853814125061	-0.49410000443458557
7tp3.pdb	7tp3_HL_Z_SH111H.pdb	-0.44053518772125244	-0.2687000036239624
7tp3.pdb	7tp3_HL_Z_SH111I.pdb	-0.06080971658229828	0.6399999856948853
7tp3.pdb	7tp3_HL_Z_SH111L.pdb	0.28376591205596924	0.9502000212669373
7tp3.pdb	7tp3_HL_Z_SH111K.pdb	-0.08015576004981995	0.2736000120639801
7tp3.pdb	7tp3_HL_Z_SH111M.pdb	0.632314920425415	0.697700023651123
7tp3.pdb	7tp3_HL_Z_SH111F.pdb	-0.4086543917655945	0.428600013256073
7tp3.pdb	7tp3_HL_Z_SH111P.pdb	-0.9607200026512146	-0.41609999537467957
7tp3.pdb	7tp3_HL_Z_SH111T.pdb	-0.3973943889141083	0.5264000296592712
7tp3.pdb	7tp3_HL_Z_SH111W.pdb	-5.37382173538208	-1.7426999807357788
7tp3.pdb	7tp3_HL_Z_SH111Y.pdb	-2.4101247787475586	-0.40849998593330383
7tp3.pdb	7tp3_HL_Z_SH111V.pdb	-0.06626170873641968	0.9629999995231628
7tp3.pdb	7tp3_HL_Z_YH112A.pdb	0.06620121002197266	0.6758999824523926
7tp3.pdb	7tp3_HL_Z_YH112R.pdb	-0.5301300883293152	1.1584999561309814
7tp3.pdb	7tp3_HL_Z_YH112N.pdb	-0.46670234203338623	-0.349700003862381
7tp3.pdb	7tp3_HL_Z_YH112D.pdb	-0.7014814019203186	-1.5152000188827515
7tp3.pdb	7tp3_HL_Z_YH112C.pdb	-0.030596747994422913	-0.026100000366568565
7tp3.pdb	7tp3_HL_Z_YH112Q.pdb	-0.4600207805633545	0.9325000047683716
7tp3.pdb	7tp3_HL_Z_YH112E.pdb	-0.7483201026916504	-0.8647000193595886
7tp3.pdb	7tp3_HL_Z_YH112G.pdb	0.17719000577926636	-0.24079999327659607
7tp3.pdb	7tp3_HL_Z_YH112H.pdb	-0.4878886342048645	0.9689000248908997
7tp3.pdb	7tp3_HL_Z_YH112I.pdb	0.036934465169906616	-0.001500000013038516
7tp3.pdb	7tp3_HL_Z_YH112L.pdb	-0.0889342874288559	0.07509999722242355
7tp3.pdb	7tp3_HL_Z_YH112K.pdb	0.14497369527816772	0.2069000005722046
7tp3.pdb	7tp3_HL_Z_YH112M.pdb	0.042269110679626465	-0.20340000092983246
7tp3.pdb	7tp3_HL_Z_YH112F.pdb	0.1701812744140625	0.2393999993801117
7tp3.pdb	7tp3_HL_Z_YH112P.pdb	-0.037117719650268555	-0.15309999883174896
7tp3.pdb	7tp3_HL_Z_YH112S.pdb	-0.5086472034454346	-0.46299999952316284
7tp3.pdb	7tp3_HL_Z_YH112T.pdb	-0.5770654678344727	-0.5511000156402588
7tp3.pdb	7tp3_HL_Z_YH112W.pdb	0.17895007133483887	1.8102999925613403
7tp3.pdb	7tp3_HL_Z_YH112V.pdb	0.11751461029052734	-0.04149999842047691
7tp3.pdb	7tp3_HL_Z_YL32A.pdb	-0.9740239381790161	-1.8657000064849854
7tp3.pdb	7tp3_HL_Z_YL32R.pdb	-0.9720602631568909	-1.7517999410629272
7tp3.pdb	7tp3_HL_Z_YL32N.pdb	-0.9436032772064209	-1.6908999681472778
7tp3.pdb	7tp3_HL_Z_YL32D.pdb	-1.1561520099639893	-2.1849000453948975
7tp3.pdb	7tp3_HL_Z_YL32C.pdb	-0.8900460004806519	-1.5622999668121338
7tp3.pdb	7tp3_HL_Z_YL32Q.pdb	-1.0900968313217163	-1.757099986076355
7tp3.pdb	7tp3_HL_Z_YL32E.pdb	-1.0708396434783936	-1.7754000425338745
7tp3.pdb	7tp3_HL_Z_YL32G.pdb	-0.8998790383338928	-2.0833001136779785
7tp3.pdb	7tp3_HL_Z_YL32H.pdb	-0.8104492425918579	-1.0654000043869019
7tp3.pdb	7tp3_HL_Z_YL32I.pdb	-0.8268575668334961	-2.2699999809265137
7tp3.pdb	7tp3_HL_Z_YL32L.pdb	-0.7013802528381348	-1.1627999544143677
7tp3.pdb	7tp3_HL_Z_YL32K.pdb	-1.0310250520706177	-1.575600028038025
7tp3.pdb	7tp3_HL_Z_YL32M.pdb	-0.38157492876052856	-0.23280000686645508
7tp3.pdb	7tp3_HL_Z_YL32F.pdb	-0.26029902696609497	0.46549999713897705
7tp3.pdb	7tp3_HL_Z_YL32P.pdb	-1.2625043392181396	-1.6618000268936157
7tp3.pdb	7tp3_HL_Z_YL32S.pdb	-1.1407636404037476	-1.8863999843597412
7tp3.pdb	7tp3_HL_Z_YL32T.pdb	-0.9294145703315735	-1.5255000591278076
7tp3.pdb	7tp3_HL_Z_YL32W.pdb	-0.771856427192688	-0.015399999916553497
7tp3.pdb	7tp3_HL_Z_YL32V.pdb	-0.9353348016738892	-1.6130000352859497
7tp3.pdb	7tp3_HL_Z_TL92A.pdb	0.217322438955307	-0.45669999718666077
7tp3.pdb	7tp3_HL_Z_TL92R.pdb	0.34443557262420654	-0.6431000232696533
7tp3.pdb	7tp3_HL_Z_TL92N.pdb	0.1474098563194275	-0.48559999465942383
7tp3.pdb	7tp3_HL_Z_TL92D.pdb	0.13817644119262695	-0.6306999921798706
7tp3.pdb	7tp3_HL_Z_TL92C.pdb	0.12537792325019836	-0.17110000550746918
7tp3.pdb	7tp3_HL_Z_TL92Q.pdb	-1.9502304792404175	-2.497070074081421
7tp3.pdb	7tp3_HL_Z_TL92E.pdb	-0.12796083092689514	-1.1532000303268433
7tp3.pdb	7tp3_HL_Z_TL92G.pdb	0.16145727038383484	-1.0118999481201172
7tp3.pdb	7tp3_HL_Z_TL92H.pdb	0.23034366965293884	-0.44350001215934753
7tp3.pdb	7tp3_HL_Z_TL92I.pdb	-0.0851869136095047	0.25099998712539673
7tp3.pdb	7tp3_HL_Z_TL92L.pdb	0.1934349238872528	-0.3400999903678894
7tp3.pdb	7tp3_HL_Z_TL92K.pdb	-0.04005590081214905	-0.4941999912261963
7tp3.pdb	7tp3_HL_Z_TL92M.pdb	0.8846642971038818	0.19869999587535858
7tp3.pdb	7tp3_HL_Z_TL92F.pdb	0.35211634635925293	-0.193900004029274
7tp3.pdb	7tp3_HL_Z_TL92P.pdb	-0.2571990489959717	-0.7944999933242798
7tp3.pdb	7tp3_HL_Z_TL92S.pdb	-0.2342546135187149	-0.9574999809265137
7tp3.pdb	7tp3_HL_Z_TL92W.pdb	0.19476035237312317	0.18850000202655792
7tp3.pdb	7tp3_HL_Z_TL92Y.pdb	0.23955053091049194	-1.4996999502182007
7tp3.pdb	7tp3_HL_Z_TL92V.pdb	0.1182437539100647	0.4586000144481659
7tp3.pdb	7tp3_HL_Z_NL93A.pdb	-0.07634910941123962	0.01600000075995922
7tp3.pdb	7tp3_HL_Z_NL93R.pdb	-0.1742585152387619	0.3813000023365021
7tp3.pdb	7tp3_HL_Z_NL93D.pdb	-0.47452861070632935	-0.482699990272522
7tp3.pdb	7tp3_HL_Z_NL93C.pdb	-0.11870376765727997	0.08009999990463257
7tp3.pdb	7tp3_HL_Z_NL93Q.pdb	-0.2633451819419861	-0.3813000023365021
7tp3.pdb	7tp3_HL_Z_NL93E.pdb	-0.28589722514152527	-0.6959999799728394
7tp3.pdb	7tp3_HL_Z_NL93G.pdb	-0.172886461019516	-0.06520000100135803
7tp3.pdb	7tp3_HL_Z_NL93H.pdb	-0.06115266680717468	0.17810000479221344
7tp3.pdb	7tp3_HL_Z_NL93I.pdb	-0.053806573152542114	0.15800000727176666
7tp3.pdb	7tp3_HL_Z_NL93L.pdb	0.41687673330307007	0.22840000689029694
7tp3.pdb	7tp3_HL_Z_NL93K.pdb	0.020608127117156982	-0.43130001425743103
7tp3.pdb	7tp3_HL_Z_NL93M.pdb	0.4077441096305847	0.33000001311302185
7tp3.pdb	7tp3_HL_Z_NL93F.pdb	-0.22372344136238098	0.2685000002384186
7tp3.pdb	7tp3_HL_Z_NL93P.pdb	-0.40983498096466064	-0.35249999165534973
7tp3.pdb	7tp3_HL_Z_NL93S.pdb	-0.3848573565483093	-0.10750000178813934
7tp3.pdb	7tp3_HL_Z_NL93T.pdb	-0.25719839334487915	-0.09459999948740005
7tp3.pdb	7tp3_HL_Z_NL93W.pdb	1.0324643850326538	0.29109999537467957
7tp3.pdb	7tp3_HL_Z_NL93Y.pdb	-0.30122217535972595	0.2371000051498413
7tp3.pdb	7tp3_HL_Z_NL93V.pdb	-0.04111696779727936	0.13580000400543213
7tp3.pdb	7tp3_HL_Z_WL94A.pdb	-0.9496262669563293	-1.8020000457763672
7tp3.pdb	7tp3_HL_Z_WL94R.pdb	-1.5205574035644531	-2.4400899410247803
7tp3.pdb	7tp3_HL_Z_WL94N.pdb	-1.0431339740753174	-2.0373001098632812
7tp3.pdb	7tp3_HL_Z_WL94D.pdb	-1.0398643016815186	-2.112600088119507
7tp3.pdb	7tp3_HL_Z_WL94C.pdb	-0.7508306503295898	-1.497499942779541
7tp3.pdb	7tp3_HL_Z_WL94Q.pdb	-1.2543423175811768	-1.7826000452041626
7tp3.pdb	7tp3_HL_Z_WL94E.pdb	-0.8844181299209595	-1.773900032043457
7tp3.pdb	7tp3_HL_Z_WL94G.pdb	-0.8594714403152466	-1.1959999799728394
7tp3.pdb	7tp3_HL_Z_WL94H.pdb	-0.4375963509082794	-0.2578999996185303
7tp3.pdb	7tp3_HL_Z_WL94I.pdb	-0.5422508716583252	-1.434999942779541
7tp3.pdb	7tp3_HL_Z_WL94L.pdb	-0.7657814025878906	0.04919999837875366
7tp3.pdb	7tp3_HL_Z_WL94K.pdb	-1.011231541633606	-1.7036999464035034
7tp3.pdb	7tp3_HL_Z_WL94M.pdb	-0.5724573731422424	-0.1949000060558319
7tp3.pdb	7tp3_HL_Z_WL94F.pdb	-0.7052811980247498	0.23729999363422394
7tp3.pdb	7tp3_HL_Z_WL94P.pdb	-1.0604195594787598	-0.7840999960899353
7tp3.pdb	7tp3_HL_Z_WL94S.pdb	-0.9738816022872925	-0.7562000155448914
7tp3.pdb	7tp3_HL_Z_WL94T.pdb	-0.8699946403503418	-1.815000057220459
7tp3.pdb	7tp3_HL_Z_WL94Y.pdb	0.2803937792778015	1.3575999736785889
7tp3.pdb	7tp3_HL_Z_WL94V.pdb	-0.8697365522384644	-0.4465000033378601
7tp3.pdb	7tp3_HL_Z_AZ39R.pdb	1.334929347038269	1.6131999492645264
7tp3.pdb	7tp3_HL_Z_AZ39N.pdb	0.48350071907043457	2.747999906539917
7tp3.pdb	7tp3_HL_Z_AZ39D.pdb	-0.5611743927001953	0.3889999985694885
7tp3.pdb	7tp3_HL_Z_AZ39C.pdb	-0.11306600272655487	0.19679999351501465
7tp3.pdb	7tp3_HL_Z_AZ39Q.pdb	0.09596714377403259	1.312399983406067
7tp3.pdb	7tp3_HL_Z_AZ39E.pdb	-0.3125460743904114	0.164900004863739
7tp3.pdb	7tp3_HL_Z_AZ39G.pdb	-0.37056416273117065	0.06019999831914902
7tp3.pdb	7tp3_HL_Z_AZ39H.pdb	-0.053742170333862305	0.32089999318122864
7tp3.pdb	7tp3_HL_Z_AZ39I.pdb	0.22448012232780457	1.3920999765396118
7tp3.pdb	7tp3_HL_Z_AZ39L.pdb	0.5407792329788208	1.3020000457763672
7tp3.pdb	7tp3_HL_Z_AZ39K.pdb	0.32845568656921387	1.7338999509811401
7tp3.pdb	7tp3_HL_Z_AZ39M.pdb	0.5901004672050476	1.2730000019073486
7tp3.pdb	7tp3_HL_Z_AZ39F.pdb	0.07666924595832825	0.41359999775886536
7tp3.pdb	7tp3_HL_Z_AZ39P.pdb	-0.17729151248931885	0.10300000011920929
7tp3.pdb	7tp3_HL_Z_AZ39S.pdb	-0.6529762148857117	0.03020000085234642
7tp3.pdb	7tp3_HL_Z_AZ39T.pdb	-0.4100162386894226	0.49549999833106995
7tp3.pdb	7tp3_HL_Z_AZ39W.pdb	0.12369599938392639	0.34940001368522644
7tp3.pdb	7tp3_HL_Z_AZ39Y.pdb	-0.05386932194232941	0.4512999951839447
7tp3.pdb	7tp3_HL_Z_AZ39V.pdb	0.25242558121681213	0.7347000241279602
7tp3.pdb	7tp3_HL_Z_FZ41A.pdb	-0.16949167847633362	0.04960000142455101
7tp3.pdb	7tp3_HL_Z_FZ41R.pdb	-0.5362780690193176	0.01640000008046627
7tp3.pdb	7tp3_HL_Z_FZ41N.pdb	-0.5348832607269287	0.020899999886751175
7tp3.pdb	7tp3_HL_Z_FZ41D.pdb	-0.7110480666160583	0.07259999960660934
[truncated: 91,386 more rows]
