# Supplementary material for: Investigating the volume and diversity of data needed for generalizable antibody–antigen ΔΔG prediction
Source: Nat Comput Sci. 2025 Jul 8;5(8):635–47. doi: 10.1038/s43588-025-00823-8 (PMC12374841; doi:10.1038/s43588-025-00823-8)
Supplement: Supplementary file 4 — Unprocessed Graphinity model predictions and true values for experimental and synthetic ΔΔG values. [file 43588_2025_823_MOESM4_ESM.zip › Figure2/Figure2b-Graphinity_Predictions-10FoldCV_CDR_SeqId/Graphinity_Predictions-Synthetic_FoldX_ddG_942723-10FoldCV_CDR_SeqId/Graphinity_predictions_test-Foldx_ddG_942723-cutoff_100-fold5.csv]

wt_pdb	mut_pdb	pred_score	true_label
7jmo.pdb	7jmo_HL_A_VH2A.pdb	-0.04334378242492676	-0.8420000076293945
7jmo.pdb	7jmo_HL_A_VH2R.pdb	-0.4985852539539337	-0.4018000066280365
7jmo.pdb	7jmo_HL_A_VH2N.pdb	-0.21464663743972778	-0.7680000066757202
7jmo.pdb	7jmo_HL_A_VH2D.pdb	-0.32897281646728516	-0.7361000180244446
7jmo.pdb	7jmo_HL_A_VH2C.pdb	-0.22704315185546875	-0.4196999967098236
7jmo.pdb	7jmo_HL_A_VH2Q.pdb	-0.5609875917434692	-0.6035000085830688
7jmo.pdb	7jmo_HL_A_VH2E.pdb	-0.4544602036476135	-0.42969998717308044
7jmo.pdb	7jmo_HL_A_VH2G.pdb	-0.27500057220458984	-0.7964000105857849
7jmo.pdb	7jmo_HL_A_VH2H.pdb	-0.2652212381362915	-0.36010000109672546
7jmo.pdb	7jmo_HL_A_VH2I.pdb	-0.5125633478164673	0.058400001376867294
7jmo.pdb	7jmo_HL_A_VH2L.pdb	-0.2881377935409546	-0.11129999905824661
7jmo.pdb	7jmo_HL_A_VH2K.pdb	-0.43911856412887573	-0.45989999175071716
7jmo.pdb	7jmo_HL_A_VH2M.pdb	-0.47129955887794495	-0.15850000083446503
7jmo.pdb	7jmo_HL_A_VH2F.pdb	-0.4842230975627899	-0.3594000041484833
7jmo.pdb	7jmo_HL_A_VH2P.pdb	-0.30677369236946106	-0.8489000201225281
7jmo.pdb	7jmo_HL_A_VH2S.pdb	-0.43784475326538086	-0.9614999890327454
7jmo.pdb	7jmo_HL_A_VH2T.pdb	-0.5539803504943848	-0.3327000141143799
7jmo.pdb	7jmo_HL_A_VH2W.pdb	-0.9181331396102905	-0.6442999839782715
7jmo.pdb	7jmo_HL_A_VH2Y.pdb	-0.6985746622085571	-0.28940001130104065
7jmo.pdb	7jmo_HL_A_GH26A.pdb	-0.30331069231033325	-0.8672000169754028
7jmo.pdb	7jmo_HL_A_GH26R.pdb	-0.6419706344604492	-1.542099952697754
7jmo.pdb	7jmo_HL_A_GH26N.pdb	-0.5653395056724548	-2.0362000465393066
7jmo.pdb	7jmo_HL_A_GH26D.pdb	-0.2526989281177521	-0.8481000065803528
7jmo.pdb	7jmo_HL_A_GH26C.pdb	-0.5368119478225708	-1.5174000263214111
7jmo.pdb	7jmo_HL_A_GH26Q.pdb	-0.5202121138572693	-0.965499997138977
7jmo.pdb	7jmo_HL_A_GH26E.pdb	-0.5810624361038208	-1.107200026512146
7jmo.pdb	7jmo_HL_A_GH26H.pdb	-4.590991497039795	-3.5671000480651855
7jmo.pdb	7jmo_HL_A_GH26I.pdb	-0.4627832770347595	-0.8495000004768372
7jmo.pdb	7jmo_HL_A_GH26L.pdb	-1.816817283630371	-1.5038000345230103
7jmo.pdb	7jmo_HL_A_GH26K.pdb	-0.5857040882110596	-1.0542000532150269
7jmo.pdb	7jmo_HL_A_GH26M.pdb	-0.34232205152511597	-0.27219998836517334
7jmo.pdb	7jmo_HL_A_GH26F.pdb	-3.738581657409668	-2.7112998962402344
7jmo.pdb	7jmo_HL_A_GH26P.pdb	-0.7858171463012695	-0.07909999787807465
7jmo.pdb	7jmo_HL_A_GH26S.pdb	-0.5924239158630371	-0.3203999996185303
7jmo.pdb	7jmo_HL_A_GH26T.pdb	-0.7958548069000244	-0.9050999879837036
7jmo.pdb	7jmo_HL_A_GH26W.pdb	-5.318486213684082	-3.160799980163574
7jmo.pdb	7jmo_HL_A_GH26Y.pdb	-1.2541074752807617	-1.2096999883651733
7jmo.pdb	7jmo_HL_A_GH26V.pdb	-0.5349181294441223	-0.7480999827384949
7jmo.pdb	7jmo_HL_A_FH27A.pdb	-0.3598076105117798	-0.9006999731063843
7jmo.pdb	7jmo_HL_A_FH27R.pdb	-0.36402422189712524	-0.3513999879360199
7jmo.pdb	7jmo_HL_A_FH27N.pdb	-0.27432841062545776	-0.47589999437332153
7jmo.pdb	7jmo_HL_A_FH27D.pdb	-0.23670703172683716	-0.19089999794960022
7jmo.pdb	7jmo_HL_A_FH27C.pdb	-0.3039032518863678	-0.5985999703407288
7jmo.pdb	7jmo_HL_A_FH27Q.pdb	-0.3272894620895386	-0.2240999937057495
7jmo.pdb	7jmo_HL_A_FH27E.pdb	-0.22048962116241455	-0.08070000261068344
7jmo.pdb	7jmo_HL_A_FH27G.pdb	-0.33540523052215576	-1.5162999629974365
7jmo.pdb	7jmo_HL_A_FH27H.pdb	-0.6718209981918335	-0.14399999380111694
7jmo.pdb	7jmo_HL_A_FH27I.pdb	-0.03595435619354248	-0.67330002784729
7jmo.pdb	7jmo_HL_A_FH27L.pdb	-0.14346230030059814	0.49070000648498535
7jmo.pdb	7jmo_HL_A_FH27K.pdb	-0.3244418799877167	-0.07680000364780426
7jmo.pdb	7jmo_HL_A_FH27M.pdb	-0.11020823568105698	-0.2101999968290329
7jmo.pdb	7jmo_HL_A_FH27P.pdb	-0.16441354155540466	-0.843500018119812
7jmo.pdb	7jmo_HL_A_FH27S.pdb	-0.46376073360443115	-1.3782000541687012
7jmo.pdb	7jmo_HL_A_FH27T.pdb	0.42706599831581116	-0.666100025177002
7jmo.pdb	7jmo_HL_A_FH27W.pdb	-0.9193412065505981	-0.36550000309944153
7jmo.pdb	7jmo_HL_A_FH27Y.pdb	-0.25775840878486633	-0.0885000005364418
7jmo.pdb	7jmo_HL_A_FH27V.pdb	-1.611438512802124	-0.8485000133514404
7jmo.pdb	7jmo_HL_A_TH28A.pdb	0.19098371267318726	0.5512999892234802
7jmo.pdb	7jmo_HL_A_TH28R.pdb	-0.3042067885398865	0.32179999351501465
7jmo.pdb	7jmo_HL_A_TH28N.pdb	-0.23136870563030243	0.4339999854564667
7jmo.pdb	7jmo_HL_A_TH28D.pdb	-0.2632579505443573	0.42989999055862427
7jmo.pdb	7jmo_HL_A_TH28C.pdb	0.058628618717193604	0.5004000067710876
7jmo.pdb	7jmo_HL_A_TH28Q.pdb	-0.2257748246192932	0.4226999878883362
7jmo.pdb	7jmo_HL_A_TH28E.pdb	-0.19760781526565552	0.3158999979496002
7jmo.pdb	7jmo_HL_A_TH28G.pdb	0.06621414422988892	0.21050000190734863
7jmo.pdb	7jmo_HL_A_TH28H.pdb	-0.003848046064376831	0.024900000542402267
7jmo.pdb	7jmo_HL_A_TH28I.pdb	0.3742874562740326	0.8033000230789185
7jmo.pdb	7jmo_HL_A_TH28L.pdb	-0.10319656133651733	0.7454000115394592
7jmo.pdb	7jmo_HL_A_TH28K.pdb	-0.314610093832016	0.5241000056266785
7jmo.pdb	7jmo_HL_A_TH28M.pdb	0.26290610432624817	0.6837000250816345
7jmo.pdb	7jmo_HL_A_TH28F.pdb	0.16831359267234802	0.5001999735832214
7jmo.pdb	7jmo_HL_A_TH28P.pdb	-4.116248607635498	-2.7869999408721924
7jmo.pdb	7jmo_HL_A_TH28S.pdb	-0.10730680823326111	0.35600000619888306
7jmo.pdb	7jmo_HL_A_TH28W.pdb	0.23966935276985168	0.0877000018954277
7jmo.pdb	7jmo_HL_A_TH28Y.pdb	0.36869874596595764	0.31040000915527344
7jmo.pdb	7jmo_HL_A_TH28V.pdb	0.18386858701705933	0.7555000185966492
7jmo.pdb	7jmo_HL_A_SH31A.pdb	-0.19673116505146027	-0.15109999477863312
7jmo.pdb	7jmo_HL_A_SH31R.pdb	-2.2693214416503906	-3.8362998962402344
7jmo.pdb	7jmo_HL_A_SH31N.pdb	-0.7274624109268188	-0.9226999878883362
7jmo.pdb	7jmo_HL_A_SH31D.pdb	-1.2587851285934448	-0.22779999673366547
7jmo.pdb	7jmo_HL_A_SH31C.pdb	-0.24466027319431305	-0.4474000036716461
7jmo.pdb	7jmo_HL_A_SH31Q.pdb	-2.358947277069092	-1.9799000024795532
7jmo.pdb	7jmo_HL_A_SH31E.pdb	-3.405989646911621	-3.1731998920440674
7jmo.pdb	7jmo_HL_A_SH31G.pdb	-0.38245201110839844	-0.7268000245094299
7jmo.pdb	7jmo_HL_A_SH31H.pdb	-1.045426845550537	-1.1729999780654907
7jmo.pdb	7jmo_HL_A_SH31I.pdb	-1.5503326654434204	-1.3324999809265137
7jmo.pdb	7jmo_HL_A_SH31L.pdb	-1.0079463720321655	-1.5662000179290771
7jmo.pdb	7jmo_HL_A_SH31K.pdb	-0.6860498189926147	-0.9289000034332275
7jmo.pdb	7jmo_HL_A_SH31M.pdb	0.2088664472103119	-0.17020000517368317
7jmo.pdb	7jmo_HL_A_SH31F.pdb	-0.8262184858322144	-1.510200023651123
7jmo.pdb	7jmo_HL_A_SH31P.pdb	-0.1173485592007637	-0.4814999997615814
7jmo.pdb	7jmo_HL_A_SH31T.pdb	-0.28029221296310425	0.6126000285148621
7jmo.pdb	7jmo_HL_A_SH31W.pdb	-2.0385236740112305	-2.205399990081787
7jmo.pdb	7jmo_HL_A_SH31Y.pdb	-0.8207025527954102	-1.257699966430664
7jmo.pdb	7jmo_HL_A_SH31V.pdb	-0.3067718744277954	0.09960000216960907
7jmo.pdb	7jmo_HL_A_NH32A.pdb	-0.36683347821235657	-1.2924000024795532
7jmo.pdb	7jmo_HL_A_NH32R.pdb	-2.444509506225586	-4.357100009918213
7jmo.pdb	7jmo_HL_A_NH32D.pdb	-0.39673978090286255	-0.7110999822616577
7jmo.pdb	7jmo_HL_A_NH32C.pdb	-0.2506498694419861	-0.9429000020027161
7jmo.pdb	7jmo_HL_A_NH32Q.pdb	-0.30987313389778137	-3.005199909210205
7jmo.pdb	7jmo_HL_A_NH32E.pdb	-0.6047608852386475	-0.19509999454021454
7jmo.pdb	7jmo_HL_A_NH32G.pdb	-0.34309762716293335	-1.8696000576019287
7jmo.pdb	7jmo_HL_A_NH32H.pdb	-3.6999423503875732	-4.932799816131592
7jmo.pdb	7jmo_HL_A_NH32I.pdb	-0.2244841605424881	-0.5778999924659729
7jmo.pdb	7jmo_HL_A_NH32L.pdb	-0.27992379665374756	0.06019999831914902
7jmo.pdb	7jmo_HL_A_NH32K.pdb	-1.34348464012146	-3.166300058364868
7jmo.pdb	7jmo_HL_A_NH32M.pdb	-1.2309346199035645	-0.7038000226020813
7jmo.pdb	7jmo_HL_A_NH32F.pdb	-6.721109390258789	-6.917900085449219
7jmo.pdb	7jmo_HL_A_NH32P.pdb	-0.6190382242202759	-2.0327999591827393
7jmo.pdb	7jmo_HL_A_NH32S.pdb	-0.6223045587539673	-0.4138999879360199
7jmo.pdb	7jmo_HL_A_NH32T.pdb	-0.5358465313911438	0.2379000037908554
7jmo.pdb	7jmo_HL_A_NH32W.pdb	-7.327523708343506	-8.051300048828125
7jmo.pdb	7jmo_HL_A_NH32Y.pdb	-7.980357646942139	-11.966870307922363
7jmo.pdb	7jmo_HL_A_NH32V.pdb	-0.3798920512199402	-1.2812000513076782
7jmo.pdb	7jmo_HL_A_YH33A.pdb	-1.468411922454834	-2.709700107574463
7jmo.pdb	7jmo_HL_A_YH33R.pdb	-2.0626156330108643	-1.8753999471664429
7jmo.pdb	7jmo_HL_A_YH33N.pdb	-1.571197271347046	-1.9891999959945679
7jmo.pdb	7jmo_HL_A_YH33D.pdb	-0.8181387186050415	-1.6937999725341797
7jmo.pdb	7jmo_HL_A_YH33C.pdb	-1.7383047342300415	-2.629300117492676
7jmo.pdb	7jmo_HL_A_YH33Q.pdb	-1.931596279144287	-2.5469000339508057
7jmo.pdb	7jmo_HL_A_YH33E.pdb	-1.5686157941818237	-2.15910005569458
7jmo.pdb	7jmo_HL_A_YH33G.pdb	-1.5467609167099	-2.714900016784668
7jmo.pdb	7jmo_HL_A_YH33H.pdb	-1.774137020111084	-2.849400043487549
7jmo.pdb	7jmo_HL_A_YH33I.pdb	-1.7005627155303955	-2.0009000301361084
7jmo.pdb	7jmo_HL_A_YH33L.pdb	-1.8352668285369873	-1.979699969291687
7jmo.pdb	7jmo_HL_A_YH33K.pdb	-2.2066147327423096	-2.9858999252319336
7jmo.pdb	7jmo_HL_A_YH33M.pdb	-1.6651841402053833	-2.227400064468384
7jmo.pdb	7jmo_HL_A_YH33F.pdb	-1.315496563911438	-0.8489999771118164
7jmo.pdb	7jmo_HL_A_YH33P.pdb	-1.5445483922958374	-2.367000102996826
7jmo.pdb	7jmo_HL_A_YH33S.pdb	-1.8224408626556396	-2.7518999576568604
7jmo.pdb	7jmo_HL_A_YH33T.pdb	-1.9497029781341553	-2.7815001010894775
7jmo.pdb	7jmo_HL_A_YH33W.pdb	-2.7826719284057617	-2.2425999641418457
7jmo.pdb	7jmo_HL_A_YH33V.pdb	-1.6145873069763184	-2.326900005340576
7jmo.pdb	7jmo_HL_A_YH52A.pdb	-0.10584738850593567	-1.5351999998092651
7jmo.pdb	7jmo_HL_A_YH52R.pdb	-0.44535255432128906	-1.7297999858856201
7jmo.pdb	7jmo_HL_A_YH52N.pdb	-0.3138860762119293	-1.733199954032898
7jmo.pdb	7jmo_HL_A_YH52D.pdb	0.500787615776062	-0.42890000343322754
7jmo.pdb	7jmo_HL_A_YH52C.pdb	-0.09456580877304077	-1.3305000066757202
7jmo.pdb	7jmo_HL_A_YH52Q.pdb	-0.2472735345363617	-1.4833999872207642
7jmo.pdb	7jmo_HL_A_YH52E.pdb	0.24712398648262024	-1.4818999767303467
7jmo.pdb	7jmo_HL_A_YH52G.pdb	-0.09404788911342621	-1.5226999521255493
7jmo.pdb	7jmo_HL_A_YH52H.pdb	-0.3999875783920288	-1.944599986076355
7jmo.pdb	7jmo_HL_A_YH52I.pdb	-1.0947623252868652	-1.9948999881744385
7jmo.pdb	7jmo_HL_A_YH52L.pdb	0.6610220670700073	-0.026599999517202377
7jmo.pdb	7jmo_HL_A_YH52K.pdb	-0.3687199354171753	-1.8622000217437744
7jmo.pdb	7jmo_HL_A_YH52M.pdb	0.6385577917098999	0.04830000177025795
7jmo.pdb	7jmo_HL_A_YH52F.pdb	-0.11162782460451126	0.18690000474452972
7jmo.pdb	7jmo_HL_A_YH52P.pdb	-0.06442706286907196	-1.5734000205993652
7jmo.pdb	7jmo_HL_A_YH52S.pdb	0.34935590624809265	-2.484800100326538
7jmo.pdb	7jmo_HL_A_YH52T.pdb	0.5584379434585571	-1.7317999601364136
7jmo.pdb	7jmo_HL_A_YH52W.pdb	-0.024418413639068604	-2.229599952697754
7jmo.pdb	7jmo_HL_A_YH52V.pdb	0.020720303058624268	-1.145900011062622
7jmo.pdb	7jmo_HL_A_SH53A.pdb	-0.8397156000137329	-0.5062999725341797
7jmo.pdb	7jmo_HL_A_SH53R.pdb	-2.1359643936157227	-4.998600006103516
7jmo.pdb	7jmo_HL_A_SH53N.pdb	-3.533051013946533	-3.3564000129699707
7jmo.pdb	7jmo_HL_A_SH53D.pdb	-0.7348825931549072	0.7396000027656555
7jmo.pdb	7jmo_HL_A_SH53C.pdb	-0.910799503326416	-0.8600000143051147
7jmo.pdb	7jmo_HL_A_SH53Q.pdb	-1.0697799921035767	-1.4479999542236328
7jmo.pdb	7jmo_HL_A_SH53E.pdb	-0.40191882848739624	0.9362999796867371
7jmo.pdb	7jmo_HL_A_SH53G.pdb	-1.0974271297454834	-0.2533999979496002
7jmo.pdb	7jmo_HL_A_SH53H.pdb	-11.81462287902832	-10.958100318908691
7jmo.pdb	7jmo_HL_A_SH53I.pdb	-5.577308654785156	-3.952699899673462
7jmo.pdb	7jmo_HL_A_SH53L.pdb	-5.588502407073975	-4.823200225830078
7jmo.pdb	7jmo_HL_A_SH53K.pdb	-1.7970765829086304	-3.89739990234375
7jmo.pdb	7jmo_HL_A_SH53M.pdb	-1.9217582941055298	-0.35920000076293945
7jmo.pdb	7jmo_HL_A_SH53F.pdb	-14.12816333770752	-15.472260475158691
7jmo.pdb	7jmo_HL_A_SH53P.pdb	-0.5438747406005859	0.023399999365210533
7jmo.pdb	7jmo_HL_A_SH53T.pdb	-1.416752815246582	-0.5390999913215637
7jmo.pdb	7jmo_HL_A_SH53W.pdb	-34.22421646118164	-32.24829864501953
7jmo.pdb	7jmo_HL_A_SH53Y.pdb	-27.053829193115234	-22.34709358215332
7jmo.pdb	7jmo_HL_A_SH53V.pdb	-2.888481378555298	-2.7091000080108643
7jmo.pdb	7jmo_HL_A_GH54A.pdb	-0.5093625783920288	-0.5034999847412109
7jmo.pdb	7jmo_HL_A_GH54R.pdb	-0.4940124452114105	0.12060000002384186
7jmo.pdb	7jmo_HL_A_GH54N.pdb	-1.2303327322006226	-0.5997999906539917
7jmo.pdb	7jmo_HL_A_GH54D.pdb	-1.19399893283844	-2.3889999389648438
7jmo.pdb	7jmo_HL_A_GH54C.pdb	-0.8554598093032837	-0.7138000130653381
7jmo.pdb	7jmo_HL_A_GH54Q.pdb	-1.7195600271224976	-1.8427000045776367
7jmo.pdb	7jmo_HL_A_GH54E.pdb	-2.702944278717041	-5.322299957275391
7jmo.pdb	7jmo_HL_A_GH54H.pdb	-15.35959529876709	-13.736700057983398
7jmo.pdb	7jmo_HL_A_GH54I.pdb	-7.612521648406982	-7.138199806213379
7jmo.pdb	7jmo_HL_A_GH54L.pdb	-7.8201069831848145	-8.118300437927246
7jmo.pdb	7jmo_HL_A_GH54K.pdb	-2.4345366954803467	-1.0758999586105347
7jmo.pdb	7jmo_HL_A_GH54M.pdb	-3.671635150909424	-3.8631999492645264
7jmo.pdb	7jmo_HL_A_GH54F.pdb	-11.837740898132324	-8.222599983215332
7jmo.pdb	7jmo_HL_A_GH54P.pdb	-3.4320318698883057	-7.158100128173828
7jmo.pdb	7jmo_HL_A_GH54S.pdb	-0.6574800610542297	-1.7171000242233276
7jmo.pdb	7jmo_HL_A_GH54T.pdb	-4.517191410064697	-4.969299793243408
7jmo.pdb	7jmo_HL_A_GH54W.pdb	-15.274713516235352	-13.57406997680664
7jmo.pdb	7jmo_HL_A_GH54Y.pdb	-14.364322662353516	-10.496100425720215
7jmo.pdb	7jmo_HL_A_GH54V.pdb	-5.439781665802002	-3.2279999256134033
7jmo.pdb	7jmo_HL_A_SH56A.pdb	-0.837131142616272	-0.022199999541044235
7jmo.pdb	7jmo_HL_A_SH56R.pdb	-0.927493691444397	-0.8379999995231628
7jmo.pdb	7jmo_HL_A_SH56N.pdb	-4.521777629852295	-3.1803998947143555
7jmo.pdb	7jmo_HL_A_SH56D.pdb	-2.884209156036377	-4.204500198364258
7jmo.pdb	7jmo_HL_A_SH56C.pdb	-1.1893627643585205	-1.044600009918213
7jmo.pdb	7jmo_HL_A_SH56Q.pdb	-1.207059383392334	-0.7537999749183655
7jmo.pdb	7jmo_HL_A_SH56E.pdb	-1.9659773111343384	-4.514100074768066
7jmo.pdb	7jmo_HL_A_SH56G.pdb	-0.801053524017334	-0.5468000173568726
7jmo.pdb	7jmo_HL_A_SH56H.pdb	-5.587690830230713	-5.361499786376953
7jmo.pdb	7jmo_HL_A_SH56I.pdb	-2.890748977661133	-1.839900016784668
7jmo.pdb	7jmo_HL_A_SH56L.pdb	-3.5972280502319336	-2.164799928665161
7jmo.pdb	7jmo_HL_A_SH56K.pdb	-2.162039041519165	-1.6914000511169434
7jmo.pdb	7jmo_HL_A_SH56M.pdb	-1.902563452720642	-1.2305999994277954
7jmo.pdb	7jmo_HL_A_SH56F.pdb	-4.377035140991211	-2.97189998626709
7jmo.pdb	7jmo_HL_A_SH56P.pdb	-0.7982020378112793	0.4124000072479248
7jmo.pdb	7jmo_HL_A_SH56T.pdb	-1.1177335977554321	0.5242000222206116
7jmo.pdb	7jmo_HL_A_SH56W.pdb	-2.5663950443267822	-3.169600009918213
7jmo.pdb	7jmo_HL_A_SH56Y.pdb	-2.1513969898223877	-1.538599967956543
7jmo.pdb	7jmo_HL_A_SH56V.pdb	-1.6366028785705566	-0.1777999997138977
7jmo.pdb	7jmo_HL_A_FH58A.pdb	-0.3227902054786682	-0.7623999714851379
7jmo.pdb	7jmo_HL_A_FH58R.pdb	-0.40683653950691223	-0.335099995136261
7jmo.pdb	7jmo_HL_A_FH58N.pdb	-0.3095260262489319	-0.7825999855995178
7jmo.pdb	7jmo_HL_A_FH58D.pdb	-0.2564517557621002	-0.2045000046491623
7jmo.pdb	7jmo_HL_A_FH58C.pdb	-0.024971365928649902	-0.7128999829292297
7jmo.pdb	7jmo_HL_A_FH58Q.pdb	-0.28661662340164185	-0.5701000094413757
7jmo.pdb	7jmo_HL_A_FH58E.pdb	-0.21848775446414948	-0.49570000171661377
7jmo.pdb	7jmo_HL_A_FH58G.pdb	-0.1030096560716629	-0.7685999870300293
7jmo.pdb	7jmo_HL_A_FH58H.pdb	-0.6015210747718811	-0.6251999735832214
7jmo.pdb	7jmo_HL_A_FH58I.pdb	-0.573043942451477	-0.578499972820282
7jmo.pdb	7jmo_HL_A_FH58L.pdb	-0.27527111768722534	-0.5713000297546387
7jmo.pdb	7jmo_HL_A_FH58K.pdb	-0.3431973457336426	-0.3646000027656555
7jmo.pdb	7jmo_HL_A_FH58M.pdb	-0.17825278639793396	-0.397599995136261
7jmo.pdb	7jmo_HL_A_FH58P.pdb	-0.18994908034801483	-0.6904000043869019
7jmo.pdb	7jmo_HL_A_FH58S.pdb	-0.35651156306266785	-0.761900007724762
7jmo.pdb	7jmo_HL_A_FH58T.pdb	-0.5130621194839478	-0.7114999890327454
7jmo.pdb	7jmo_HL_A_FH58W.pdb	-0.37075158953666687	-0.3037000000476837
7jmo.pdb	7jmo_HL_A_FH58Y.pdb	0.11194521188735962	-0.41620001196861267
7jmo.pdb	7jmo_HL_A_FH58V.pdb	-0.1536872386932373	-0.753000020980835
7jmo.pdb	7jmo_HL_A_RH97A.pdb	-0.8359252214431763	-2.8280999660491943
7jmo.pdb	7jmo_HL_A_RH97N.pdb	-0.9697771072387695	-2.7355000972747803
7jmo.pdb	7jmo_HL_A_RH97D.pdb	-0.923845648765564	-2.751199960708618
7jmo.pdb	7jmo_HL_A_RH97C.pdb	-1.1158133745193481	-2.809799909591675
7jmo.pdb	7jmo_HL_A_RH97Q.pdb	-0.7872047424316406	-2.948199987411499
7jmo.pdb	7jmo_HL_A_RH97E.pdb	-0.9651963710784912	-3.2534000873565674
7jmo.pdb	7jmo_HL_A_RH97G.pdb	-0.7254424095153809	-2.9921998977661133
7jmo.pdb	7jmo_HL_A_RH97H.pdb	-0.9305950403213501	-2.966599941253662
7jmo.pdb	7jmo_HL_A_RH97I.pdb	-1.0792531967163086	-2.6407999992370605
7jmo.pdb	7jmo_HL_A_RH97L.pdb	-1.1025477647781372	-2.565500020980835
7jmo.pdb	7jmo_HL_A_RH97K.pdb	-0.5217336416244507	-2.378200054168701
7jmo.pdb	7jmo_HL_A_RH97M.pdb	-1.0238046646118164	-2.367500066757202
7jmo.pdb	7jmo_HL_A_RH97F.pdb	-1.6320918798446655	-4.279200077056885
7jmo.pdb	7jmo_HL_A_RH97P.pdb	-1.1108216047286987	-2.7690000534057617
7jmo.pdb	7jmo_HL_A_RH97S.pdb	-1.2154741287231445	-3.0048000812530518
7jmo.pdb	7jmo_HL_A_RH97T.pdb	-1.386142373085022	-2.7816998958587646
7jmo.pdb	7jmo_HL_A_RH97W.pdb	-0.6529734134674072	-2.732300043106079
7jmo.pdb	7jmo_HL_A_RH97Y.pdb	-2.018627166748047	-6.601799964904785
7jmo.pdb	7jmo_HL_A_RH97V.pdb	-1.174180507659912	-2.7644999027252197
7jmo.pdb	7jmo_HL_A_LH99A.pdb	-0.10997205972671509	-1.676800012588501
7jmo.pdb	7jmo_HL_A_LH99R.pdb	-0.2670992612838745	-1.3666000366210938
7jmo.pdb	7jmo_HL_A_LH99N.pdb	-0.687350869178772	-0.2948000133037567
7jmo.pdb	7jmo_HL_A_LH99D.pdb	-0.30989277362823486	-1.3646999597549438
7jmo.pdb	7jmo_HL_A_LH99C.pdb	-0.10117505490779877	-1.3733999729156494
7jmo.pdb	7jmo_HL_A_LH99Q.pdb	-0.8251749277114868	-0.6111000180244446
7jmo.pdb	7jmo_HL_A_LH99E.pdb	-0.3903804421424866	-1.0498000383377075
7jmo.pdb	7jmo_HL_A_LH99G.pdb	-0.14449305832386017	-2.045300006866455
7jmo.pdb	7jmo_HL_A_LH99H.pdb	-0.023723185062408447	-1.339400053024292
7jmo.pdb	7jmo_HL_A_LH99I.pdb	-0.3799726963043213	-1.1948000192642212
7jmo.pdb	7jmo_HL_A_LH99K.pdb	-0.38863325119018555	-1.0530999898910522
7jmo.pdb	7jmo_HL_A_LH99M.pdb	0.2956409156322479	0.2969000041484833
7jmo.pdb	7jmo_HL_A_LH99F.pdb	-6.910793781280518	-8.302399635314941
7jmo.pdb	7jmo_HL_A_LH99P.pdb	0.05581638216972351	-1.9855999946594238
7jmo.pdb	7jmo_HL_A_LH99S.pdb	-0.346684068441391	-1.936400055885315
7jmo.pdb	7jmo_HL_A_LH99T.pdb	-0.20513275265693665	-0.8838000297546387
7jmo.pdb	7jmo_HL_A_LH99W.pdb	-0.1326398104429245	-3.0374999046325684
7jmo.pdb	7jmo_HL_A_LH99Y.pdb	-2.1116111278533936	-2.891400098800659
7jmo.pdb	7jmo_HL_A_LH99V.pdb	-0.21148981153964996	-1.479200005531311
7jmo.pdb	7jmo_HL_A_EH100A.pdb	-1.5988032817840576	-1.9158999919891357
7jmo.pdb	7jmo_HL_A_EH100R.pdb	-1.6969388723373413	-1.9194999933242798
7jmo.pdb	7jmo_HL_A_EH100N.pdb	-1.65714693069458	-2.1582000255584717
7jmo.pdb	7jmo_HL_A_EH100D.pdb	-1.6502383947372437	-1.618399977684021
7jmo.pdb	7jmo_HL_A_EH100C.pdb	-1.6387816667556763	-2.0520999431610107
7jmo.pdb	7jmo_HL_A_EH100Q.pdb	-1.5345731973648071	-1.7838000059127808
7jmo.pdb	7jmo_HL_A_EH100G.pdb	-1.6224732398986816	-2.812999963760376
7jmo.pdb	7jmo_HL_A_EH100H.pdb	-2.7751758098602295	-1.6581000089645386
7jmo.pdb	7jmo_HL_A_EH100I.pdb	-1.529855728149414	-2.283799886703491
7jmo.pdb	7jmo_HL_A_EH100L.pdb	-1.1761806011199951	-1.450700044631958
7jmo.pdb	7jmo_HL_A_EH100K.pdb	-1.7297708988189697	-2.8236000537872314
7jmo.pdb	7jmo_HL_A_EH100M.pdb	-1.4452191591262817	-1.9526000022888184
7jmo.pdb	7jmo_HL_A_EH100F.pdb	-1.4918498992919922	-1.368499994277954
7jmo.pdb	7jmo_HL_A_EH100P.pdb	-1.432107925415039	-2.9339001178741455
7jmo.pdb	7jmo_HL_A_EH100S.pdb	-1.9426884651184082	-2.5367000102996826
7jmo.pdb	7jmo_HL_A_EH100T.pdb	-1.8566828966140747	-2.267699956893921
7jmo.pdb	7jmo_HL_A_EH100W.pdb	-1.572557806968689	-1.3294999599456787
7jmo.pdb	7jmo_HL_A_EH100Y.pdb	-1.2828433513641357	-1.1409000158309937
7jmo.pdb	7jmo_HL_A_EH100V.pdb	-1.493842363357544	-1.6739000082015991
7jmo.pdb	7jmo_HL_A_RH101A.pdb	-0.060882121324539185	0.03959999978542328
7jmo.pdb	7jmo_HL_A_RH101N.pdb	-0.36597639322280884	-0.7962999939918518
7jmo.pdb	7jmo_HL_A_RH101D.pdb	-0.5668689012527466	-1.2604999542236328
7jmo.pdb	7jmo_HL_A_RH101C.pdb	-0.24669237434864044	-0.14659999310970306
7jmo.pdb	7jmo_HL_A_RH101Q.pdb	0.05143126845359802	1.006500005722046
7jmo.pdb	7jmo_HL_A_RH101E.pdb	-0.44496679306030273	-0.941100001335144
7jmo.pdb	7jmo_HL_A_RH101G.pdb	-0.23549863696098328	-0.17020000517368317
7jmo.pdb	7jmo_HL_A_RH101H.pdb	-0.3331822454929352	0.14650000631809235
7jmo.pdb	7jmo_HL_A_RH101I.pdb	-0.07249228656291962	0.15860000252723694
7jmo.pdb	7jmo_HL_A_RH101L.pdb	-0.15309597551822662	0.7795000076293945
7jmo.pdb	7jmo_HL_A_RH101K.pdb	-0.14768093824386597	0.24969999492168427
7jmo.pdb	7jmo_HL_A_RH101M.pdb	0.03760293126106262	0.8593999743461609
7jmo.pdb	7jmo_HL_A_RH101F.pdb	-0.28932592272758484	0.2483000010251999
7jmo.pdb	7jmo_HL_A_RH101P.pdb	-1.0973261594772339	-3.250699996948242
7jmo.pdb	7jmo_HL_A_RH101S.pdb	-0.4458073675632477	-0.5932000279426575
7jmo.pdb	7jmo_HL_A_RH101T.pdb	0.22795608639717102	-0.1517000049352646
7jmo.pdb	7jmo_HL_A_RH101W.pdb	0.07970011234283447	0.12870000302791595
7jmo.pdb	7jmo_HL_A_RH101Y.pdb	0.04896727204322815	0.11819999665021896
7jmo.pdb	7jmo_HL_A_RH101V.pdb	-0.197625070810318	0.5820000171661377
7jmo.pdb	7jmo_HL_A_AH102R.pdb	-0.6115711331367493	-0.5422999858856201
7jmo.pdb	7jmo_HL_A_AH102N.pdb	-0.4418025314807892	-1.0144000053405762
7jmo.pdb	7jmo_HL_A_AH102D.pdb	-0.9217849969863892	-1.7783000469207764
7jmo.pdb	7jmo_HL_A_AH102C.pdb	0.03710240125656128	0.34450000524520874
7jmo.pdb	7jmo_HL_A_AH102Q.pdb	-1.0134903192520142	-1.0048999786376953
7jmo.pdb	7jmo_HL_A_AH102E.pdb	0.21018236875534058	-0.5965999960899353
7jmo.pdb	7jmo_HL_A_AH102G.pdb	-0.39090266823768616	-0.8675000071525574
7jmo.pdb	7jmo_HL_A_AH102H.pdb	-2.1129870414733887	-2.543600082397461
7jmo.pdb	7jmo_HL_A_AH102I.pdb	-0.2964170575141907	0.5634999871253967
7jmo.pdb	7jmo_HL_A_AH102L.pdb	-1.6022639274597168	-0.18870000541210175
7jmo.pdb	7jmo_HL_A_AH102K.pdb	-0.09974910318851471	0.22050000727176666
7jmo.pdb	7jmo_HL_A_AH102M.pdb	0.49866244196891785	0.8251000046730042
7jmo.pdb	7jmo_HL_A_AH102F.pdb	-1.5882370471954346	-0.1809999942779541
7jmo.pdb	7jmo_HL_A_AH102P.pdb	-2.7573208808898926	-2.061500072479248
7jmo.pdb	7jmo_HL_A_AH102S.pdb	-0.11343851685523987	0.07930000126361847
7jmo.pdb	7jmo_HL_A_AH102T.pdb	-0.013156205415725708	0.23849999904632568
7jmo.pdb	7jmo_HL_A_AH102W.pdb	-1.5815945863723755	-1.3763999938964844
7jmo.pdb	7jmo_HL_A_AH102Y.pdb	-6.726423263549805	-4.177199840545654
7jmo.pdb	7jmo_HL_A_AH102V.pdb	-0.17744317650794983	0.800599992275238
7jmo.pdb	7jmo_HL_A_DH106A.pdb	-0.09497931599617004	-0.6414999961853027
7jmo.pdb	7jmo_HL_A_DH106R.pdb	-0.6101583242416382	-0.736299991607666
7jmo.pdb	7jmo_HL_A_DH106N.pdb	-0.4331332743167877	-0.757099986076355
7jmo.pdb	7jmo_HL_A_DH106C.pdb	-0.3194233775138855	-0.4964999854564667
7jmo.pdb	7jmo_HL_A_DH106Q.pdb	-0.4566424787044525	-0.6905999779701233
7jmo.pdb	7jmo_HL_A_DH106E.pdb	-0.41727375984191895	-0.6310999989509583
7jmo.pdb	7jmo_HL_A_DH106G.pdb	-0.34643036127090454	-0.6815999746322632
7jmo.pdb	7jmo_HL_A_DH106H.pdb	-0.23821493983268738	-0.614300012588501
7jmo.pdb	7jmo_HL_A_DH106I.pdb	-0.3392975926399231	-0.29429998993873596
7jmo.pdb	7jmo_HL_A_DH106L.pdb	-0.44790947437286377	-0.5609999895095825
7jmo.pdb	7jmo_HL_A_DH106K.pdb	-0.4444854259490967	-0.7495999932289124
7jmo.pdb	7jmo_HL_A_DH106M.pdb	-0.5839120149612427	-0.5285000205039978
7jmo.pdb	7jmo_HL_A_DH106F.pdb	-0.7426712512969971	-0.35850000381469727
7jmo.pdb	7jmo_HL_A_DH106P.pdb	-0.4167991280555725	-0.683899998664856
7jmo.pdb	7jmo_HL_A_DH106S.pdb	-0.5869197845458984	-0.6700000166893005
7jmo.pdb	7jmo_HL_A_DH106T.pdb	-0.5824384689331055	-0.5882999897003174
7jmo.pdb	7jmo_HL_A_DH106W.pdb	-0.4218378961086273	0.1768999993801117
7jmo.pdb	7jmo_HL_A_DH106Y.pdb	-0.6069897413253784	-0.3986999988555908
7jmo.pdb	7jmo_HL_A_DH106V.pdb	-0.238881453871727	-0.29490000009536743
7jmo.pdb	7jmo_HL_A_SL28A.pdb	0.15439307689666748	0.48890000581741333
7jmo.pdb	7jmo_HL_A_SL28R.pdb	-0.07761198282241821	0.0763000026345253
7jmo.pdb	7jmo_HL_A_SL28N.pdb	-0.020322248339653015	-0.026399999856948853
7jmo.pdb	7jmo_HL_A_SL28D.pdb	-0.10122644901275635	-0.11309999972581863
7jmo.pdb	7jmo_HL_A_SL28C.pdb	0.12332454323768616	0.23000000417232513
7jmo.pdb	7jmo_HL_A_SL28Q.pdb	0.08704429864883423	0.4943000078201294
7jmo.pdb	7jmo_HL_A_SL28E.pdb	-0.031094461679458618	0.40130001306533813
7jmo.pdb	7jmo_HL_A_SL28G.pdb	-0.024759948253631592	0.2646999955177307
7jmo.pdb	7jmo_HL_A_SL28H.pdb	0.038099199533462524	0.09570000320672989
7jmo.pdb	7jmo_HL_A_SL28I.pdb	0.026600241661071777	0.6154000163078308
7jmo.pdb	7jmo_HL_A_SL28L.pdb	0.21477237343788147	0.41609999537467957
7jmo.pdb	7jmo_HL_A_SL28K.pdb	-0.04693438112735748	0.49779999256134033
7jmo.pdb	7jmo_HL_A_SL28M.pdb	0.7545361518859863	0.616599977016449
7jmo.pdb	7jmo_HL_A_SL28F.pdb	-0.1415957808494568	0.12929999828338623
7jmo.pdb	7jmo_HL_A_SL28P.pdb	0.027265459299087524	0.6133999824523926
7jmo.pdb	7jmo_HL_A_SL28T.pdb	-0.178517684340477	0.23149999976158142
7jmo.pdb	7jmo_HL_A_SL28W.pdb	0.20409294962882996	0.4722000062465668
7jmo.pdb	7jmo_HL_A_SL28Y.pdb	-0.28345388174057007	0.32030001282691956
7jmo.pdb	7jmo_HL_A_SL28V.pdb	0.19608649611473083	0.704800009727478
7jmo.pdb	7jmo_HL_A_VL29A.pdb	-0.3405489921569824	-0.5002999901771545
7jmo.pdb	7jmo_HL_A_VL29R.pdb	-0.543756365776062	-0.30000001192092896
7jmo.pdb	7jmo_HL_A_VL29N.pdb	-0.5147794485092163	-0.666100025177002
7jmo.pdb	7jmo_HL_A_VL29D.pdb	-0.4600794315338135	-0.521399974822998
7jmo.pdb	7jmo_HL_A_VL29C.pdb	-0.2537064850330353	-0.36649999022483826
7jmo.pdb	7jmo_HL_A_VL29Q.pdb	-0.6614694595336914	-0.6671000123023987
7jmo.pdb	7jmo_HL_A_VL29E.pdb	-0.6768323183059692	-0.5723000168800354
7jmo.pdb	7jmo_HL_A_VL29G.pdb	-0.3446037471294403	-0.3725999891757965
7jmo.pdb	7jmo_HL_A_VL29H.pdb	-0.7781093120574951	-0.7713000178337097
7jmo.pdb	7jmo_HL_A_VL29I.pdb	-0.2611067593097687	0.26589998602867126
7jmo.pdb	7jmo_HL_A_VL29L.pdb	-0.2553338408470154	0.11879999935626984
7jmo.pdb	7jmo_HL_A_VL29K.pdb	-0.4276217818260193	-0.2248000055551529
7jmo.pdb	7jmo_HL_A_VL29M.pdb	-0.47880133986473083	-0.29120001196861267
7jmo.pdb	7jmo_HL_A_VL29F.pdb	-0.4812350869178772	-0.6140000224113464
7jmo.pdb	7jmo_HL_A_VL29P.pdb	-0.5006893873214722	-0.7304999828338623
7jmo.pdb	7jmo_HL_A_VL29S.pdb	-0.4523470401763916	-0.7031000256538391
7jmo.pdb	7jmo_HL_A_VL29T.pdb	-0.285636305809021	-0.7487000226974487
7jmo.pdb	7jmo_HL_A_VL29W.pdb	-0.6648455262184143	-3.066800117492676
7jmo.pdb	7jmo_HL_A_VL29Y.pdb	0.25107213854789734	0.09589999914169312
7jmo.pdb	7jmo_HL_A_SL30A.pdb	0.11761924624443054	0.4050000011920929
7jmo.pdb	7jmo_HL_A_SL30R.pdb	-0.9382921457290649	-1.3774000406265259
7jmo.pdb	7jmo_HL_A_SL30N.pdb	-0.08815103769302368	1.3696000576019287
7jmo.pdb	7jmo_HL_A_SL30D.pdb	-0.6614775657653809	0.8766000270843506
7jmo.pdb	7jmo_HL_A_SL30C.pdb	0.3040260374546051	1.0283000469207764
7jmo.pdb	7jmo_HL_A_SL30Q.pdb	-0.5714379549026489	0.5651999711990356
7jmo.pdb	7jmo_HL_A_SL30E.pdb	-0.37079960107803345	0.968500018119812
7jmo.pdb	7jmo_HL_A_SL30G.pdb	-0.012818947434425354	-0.0430000014603138
7jmo.pdb	7jmo_HL_A_SL30H.pdb	-1.8619846105575562	-1.9646999835968018
7jmo.pdb	7jmo_HL_A_SL30I.pdb	-0.3322213590145111	1.4047000408172607
7jmo.pdb	7jmo_HL_A_SL30L.pdb	0.35867080092430115	1.6579999923706055
7jmo.pdb	7jmo_HL_A_SL30K.pdb	0.2859592139720917	-0.8833000063896179
7jmo.pdb	7jmo_HL_A_SL30M.pdb	0.7217835187911987	2.2999000549316406
7jmo.pdb	7jmo_HL_A_SL30F.pdb	-0.20738723874092102	-0.6753000020980835
7jmo.pdb	7jmo_HL_A_SL30P.pdb	0.23231860995292664	0.4724000096321106
7jmo.pdb	7jmo_HL_A_SL30T.pdb	-0.06919209659099579	-0.3393999934196472
7jmo.pdb	7jmo_HL_A_SL30W.pdb	-1.8063976764678955	-0.048700001090765
7jmo.pdb	7jmo_HL_A_SL30Y.pdb	-0.47425979375839233	-0.5910000205039978
7jmo.pdb	7jmo_HL_A_SL30V.pdb	0.033670008182525635	0.5242999792098999
7jmo.pdb	7jmo_HL_A_SL32A.pdb	0.007938399910926819	0.17669999599456787
7jmo.pdb	7jmo_HL_A_SL32R.pdb	-0.18444928526878357	-0.04039999842643738
7jmo.pdb	7jmo_HL_A_SL32N.pdb	0.22963574528694153	0.7412999868392944
7jmo.pdb	7jmo_HL_A_SL32D.pdb	-0.13237670063972473	0.2045000046491623
7jmo.pdb	7jmo_HL_A_SL32C.pdb	0.2127290666103363	0.24629999697208405
7jmo.pdb	7jmo_HL_A_SL32Q.pdb	0.3265821039676666	0.6843000054359436
7jmo.pdb	7jmo_HL_A_SL32E.pdb	0.6845136880874634	1.4486000537872314
7jmo.pdb	7jmo_HL_A_SL32G.pdb	-0.13655924797058105	0.3142000138759613
7jmo.pdb	7jmo_HL_A_SL32H.pdb	-0.17463018000125885	0.1808999925851822
7jmo.pdb	7jmo_HL_A_SL32I.pdb	0.12136027216911316	0.01510000042617321
7jmo.pdb	7jmo_HL_A_SL32L.pdb	-1.2729753255844116	-0.25760000944137573
7jmo.pdb	7jmo_HL_A_SL32K.pdb	-0.021896451711654663	0.020600000396370888
7jmo.pdb	7jmo_HL_A_SL32M.pdb	0.3644302785396576	0.7785999774932861
7jmo.pdb	7jmo_HL_A_SL32F.pdb	-1.662239670753479	-1.666100025177002
7jmo.pdb	7jmo_HL_A_SL32P.pdb	-0.030283868312835693	-0.13680000603199005
7jmo.pdb	7jmo_HL_A_SL32T.pdb	0.3666299283504486	0.29499998688697815
7jmo.pdb	7jmo_HL_A_SL32W.pdb	-1.6647309064865112	-0.6955999732017517
7jmo.pdb	7jmo_HL_A_SL32Y.pdb	-3.9491848945617676	-1.9200999736785889
7jmo.pdb	7jmo_HL_A_SL32V.pdb	0.10006323456764221	-0.42820000648498535
7jmo.pdb	7jmo_HL_A_YL33A.pdb	-1.2946209907531738	-0.699400007724762
7jmo.pdb	7jmo_HL_A_YL33R.pdb	-0.6114763021469116	-0.7904999852180481
7jmo.pdb	7jmo_HL_A_YL33N.pdb	-1.2099231481552124	-0.7188000082969666
7jmo.pdb	7jmo_HL_A_YL33D.pdb	-1.1714226007461548	-0.6096000075340271
7jmo.pdb	7jmo_HL_A_YL33C.pdb	-1.1527196168899536	-0.48159998655319214
7jmo.pdb	7jmo_HL_A_YL33Q.pdb	-1.1057857275009155	-0.7204999923706055
7jmo.pdb	7jmo_HL_A_YL33E.pdb	-1.1481220722198486	-0.7293000221252441
7jmo.pdb	7jmo_HL_A_YL33G.pdb	-0.9991492033004761	-0.8579000234603882
7jmo.pdb	7jmo_HL_A_YL33H.pdb	-1.1570155620574951	-0.5092999935150146
7jmo.pdb	7jmo_HL_A_YL33I.pdb	-1.2312952280044556	-0.12439999729394913
7jmo.pdb	7jmo_HL_A_YL33L.pdb	-1.1405928134918213	-0.26019999384880066
7jmo.pdb	7jmo_HL_A_YL33K.pdb	-0.7126944065093994	-0.8109999895095825
7jmo.pdb	7jmo_HL_A_YL33M.pdb	-0.8004812002182007	-0.1688999980688095
7jmo.pdb	7jmo_HL_A_YL33F.pdb	-0.7092400193214417	0.35019999742507935
7jmo.pdb	7jmo_HL_A_YL33P.pdb	-1.480623722076416	-1.0472999811172485
7jmo.pdb	7jmo_HL_A_YL33S.pdb	-1.4178470373153687	-0.8339999914169312
7jmo.pdb	7jmo_HL_A_YL33T.pdb	-1.289259433746338	-0.6855000257492065
7jmo.pdb	7jmo_HL_A_YL33W.pdb	-0.6561875343322754	0.9298999905586243
7jmo.pdb	7jmo_HL_A_YL33V.pdb	-1.1796029806137085	-0.22360000014305115
7jmo.pdb	7jmo_HL_A_QL91A.pdb	-0.10029590129852295	-0.23160000145435333
7jmo.pdb	7jmo_HL_A_QL91R.pdb	-0.4150353670120239	-0.3995000123977661
7jmo.pdb	7jmo_HL_A_QL91N.pdb	-0.49736037850379944	-0.26660001277923584
7jmo.pdb	7jmo_HL_A_QL91D.pdb	-0.3881039023399353	-0.00430000014603138
7jmo.pdb	7jmo_HL_A_QL91C.pdb	-0.31402677297592163	-0.18449999392032623
7jmo.pdb	7jmo_HL_A_QL91E.pdb	0.12193819880485535	0.03449999913573265
7jmo.pdb	7jmo_HL_A_QL91G.pdb	0.02768653631210327	-0.20239999890327454
7jmo.pdb	7jmo_HL_A_QL91H.pdb	-1.2125145196914673	-1.0293999910354614
7jmo.pdb	7jmo_HL_A_QL91I.pdb	-0.45669108629226685	-0.17790000140666962
7jmo.pdb	7jmo_HL_A_QL91L.pdb	-0.8050917387008667	-0.031599998474121094
7jmo.pdb	7jmo_HL_A_QL91K.pdb	-0.5012040138244629	-0.17190000414848328
7jmo.pdb	7jmo_HL_A_QL91M.pdb	-0.34026819467544556	-0.13449999690055847
7jmo.pdb	7jmo_HL_A_QL91F.pdb	-7.294463634490967	-5.873899936676025
7jmo.pdb	7jmo_HL_A_QL91P.pdb	0.2005210816860199	-0.22830000519752502
7jmo.pdb	7jmo_HL_A_QL91S.pdb	-0.2358444184064865	-0.17509999871253967
7jmo.pdb	7jmo_HL_A_QL91T.pdb	-0.38371121883392334	-0.18809999525547028
7jmo.pdb	7jmo_HL_A_QL91W.pdb	-1.1863055229187012	-8.962699890136719
7jmo.pdb	7jmo_HL_A_QL91Y.pdb	-0.5927824974060059	-0.02930000051856041
7jmo.pdb	7jmo_HL_A_QL91V.pdb	-0.14747881889343262	-0.1673000007867813
7jmo.pdb	7jmo_HL_A_GL93A.pdb	-1.3135098218917847	-1.2793999910354614
7jmo.pdb	7jmo_HL_A_GL93R.pdb	-1.4002621173858643	-3.4784998893737793
7jmo.pdb	7jmo_HL_A_GL93N.pdb	-2.198343515396118	-3.4644999504089355
7jmo.pdb	7jmo_HL_A_GL93D.pdb	-2.0770719051361084	-1.7263000011444092
7jmo.pdb	7jmo_HL_A_GL93C.pdb	-0.845133900642395	-2.227299928665161
7jmo.pdb	7jmo_HL_A_GL93Q.pdb	-3.609626531600952	-6.877099990844727
7jmo.pdb	7jmo_HL_A_GL93E.pdb	-3.4296281337738037	-3.769700050354004
7jmo.pdb	7jmo_HL_A_GL93H.pdb	-14.039192199707031	-15.63856029510498
7jmo.pdb	7jmo_HL_A_GL93I.pdb	-6.00751256942749	-9.240500450134277
7jmo.pdb	7jmo_HL_A_GL93L.pdb	-9.383308410644531	-9.25629997253418
7jmo.pdb	7jmo_HL_A_GL93K.pdb	-2.813849925994873	-3.3348000049591064
7jmo.pdb	7jmo_HL_A_GL93M.pdb	-2.4573376178741455	-3.8645999431610107
7jmo.pdb	7jmo_HL_A_GL93F.pdb	-3.625819683074951	-7.432300090789795
7jmo.pdb	7jmo_HL_A_GL93P.pdb	-1.3261243104934692	-1.589400053024292
7jmo.pdb	7jmo_HL_A_GL93S.pdb	-0.93585205078125	-1.6358000040054321
7jmo.pdb	7jmo_HL_A_GL93T.pdb	-2.722219944000244	-6.74459981918335
7jmo.pdb	7jmo_HL_A_GL93W.pdb	-15.032607078552246	-17.71091079711914
7jmo.pdb	7jmo_HL_A_GL93Y.pdb	-9.116880416870117	-13.754980087280273
7jmo.pdb	7jmo_HL_A_GL93V.pdb	-7.131100654602051	-6.706200122833252
7jmo.pdb	7jmo_HL_A_SL94A.pdb	-0.591604471206665	-0.28029999136924744
7jmo.pdb	7jmo_HL_A_SL94R.pdb	0.03859719634056091	-0.3458000123500824
7jmo.pdb	7jmo_HL_A_SL94N.pdb	-0.3227020502090454	0.515500009059906
7jmo.pdb	7jmo_HL_A_SL94D.pdb	-0.8467320203781128	-0.7896999716758728
7jmo.pdb	7jmo_HL_A_SL94C.pdb	-0.36224114894866943	-0.9251000285148621
7jmo.pdb	7jmo_HL_A_SL94Q.pdb	-0.20731735229492188	-0.3785000145435333
7jmo.pdb	7jmo_HL_A_SL94E.pdb	-0.5358277559280396	-0.671999990940094
7jmo.pdb	7jmo_HL_A_SL94G.pdb	-0.7697999477386475	-0.5867999792098999
7jmo.pdb	7jmo_HL_A_SL94H.pdb	-0.8955743312835693	-0.6215999722480774
7jmo.pdb	7jmo_HL_A_SL94I.pdb	-0.1792350709438324	0.8345000147819519
7jmo.pdb	7jmo_HL_A_SL94L.pdb	-0.07013066112995148	1.049399971961975
7jmo.pdb	7jmo_HL_A_SL94K.pdb	-0.08684158325195312	0.47909998893737793
7jmo.pdb	7jmo_HL_A_SL94M.pdb	0.23029524087905884	0.6671000123023987
7jmo.pdb	7jmo_HL_A_SL94F.pdb	-0.02158743143081665	-0.24539999663829803
7jmo.pdb	7jmo_HL_A_SL94P.pdb	-0.6061769723892212	-1.2803000211715698
7jmo.pdb	7jmo_HL_A_SL94T.pdb	0.17091336846351624	0.1851000040769577
7jmo.pdb	7jmo_HL_A_SL94W.pdb	-1.3845558166503906	-0.20479999482631683
7jmo.pdb	7jmo_HL_A_SL94Y.pdb	-1.0026239156723022	-0.33880001306533813
7jmo.pdb	7jmo_HL_A_SL94V.pdb	-0.32014113664627075	0.49559998512268066
7jmo.pdb	7jmo_HL_A_RA70A.pdb	-0.6514163017272949	-2.384000062942505
7jmo.pdb	7jmo_HL_A_RA70N.pdb	-0.8652559518814087	-2.3710999488830566
7jmo.pdb	7jmo_HL_A_RA70D.pdb	-0.9772858619689941	-2.5903000831604004
7jmo.pdb	7jmo_HL_A_RA70C.pdb	-0.6082792282104492	-2.4035000801086426
7jmo.pdb	7jmo_HL_A_RA70Q.pdb	-0.9427351951599121	-1.694700002670288
7jmo.pdb	7jmo_HL_A_RA70E.pdb	-1.1814773082733154	-2.7123000621795654
7jmo.pdb	7jmo_HL_A_RA70G.pdb	-0.44644516706466675	-2.3942999839782715
7jmo.pdb	7jmo_HL_A_RA70H.pdb	-1.759104609489441	-2.2260000705718994
7jmo.pdb	7jmo_HL_A_RA70I.pdb	-0.8589688539505005	-1.791700005531311
7jmo.pdb	7jmo_HL_A_RA70L.pdb	-1.136595606803894	-2.0020999908447266
7jmo.pdb	7jmo_HL_A_RA70K.pdb	-0.835416316986084	-1.3697999715805054
7jmo.pdb	7jmo_HL_A_RA70M.pdb	-0.7767322063446045	-1.7378000020980835
7jmo.pdb	7jmo_HL_A_RA70F.pdb	-1.3643895387649536	-2.071700096130371
7jmo.pdb	7jmo_HL_A_RA70P.pdb	-0.9619688987731934	-2.2558000087738037
7jmo.pdb	7jmo_HL_A_RA70S.pdb	-0.5585376620292664	-2.1591999530792236
7jmo.pdb	7jmo_HL_A_RA70T.pdb	-0.388302743434906	-2.135699987411499
7jmo.pdb	7jmo_HL_A_RA70W.pdb	-0.5556920766830444	-2.1278998851776123
7jmo.pdb	7jmo_HL_A_RA70Y.pdb	-1.3143967390060425	-2.4595999717712402
7jmo.pdb	7jmo_HL_A_RA70V.pdb	-0.7787002325057983	-1.9919999837875366
7jmo.pdb	7jmo_HL_A_TA82A.pdb	-0.11607626080513	0.5985999703407288
7jmo.pdb	7jmo_HL_A_TA82R.pdb	1.0613014698028564	2.323699951171875
7jmo.pdb	7jmo_HL_A_TA82N.pdb	-0.35865724086761475	0.5027999877929688
7jmo.pdb	7jmo_HL_A_TA82D.pdb	-0.2517070770263672	0.746999979019165
7jmo.pdb	7jmo_HL_A_TA82C.pdb	0.041007786989212036	0.6596999764442444
7jmo.pdb	7jmo_HL_A_TA82Q.pdb	-0.8114436864852905	1.405900001525879
7jmo.pdb	7jmo_HL_A_TA82E.pdb	-0.4164128303527832	0.8467000126838684
7jmo.pdb	7jmo_HL_A_TA82G.pdb	-0.03198494017124176	0.23409999907016754
7jmo.pdb	7jmo_HL_A_TA82H.pdb	0.18954768776893616	0.6133000254631042
7jmo.pdb	7jmo_HL_A_TA82I.pdb	0.329537957906723	1.516800045967102
7jmo.pdb	7jmo_HL_A_TA82L.pdb	0.21335014700889587	1.5134999752044678
7jmo.pdb	7jmo_HL_A_TA82K.pdb	0.48769739270210266	1.860700011253357
7jmo.pdb	7jmo_HL_A_TA82M.pdb	0.779694676399231	1.749400019645691
7jmo.pdb	7jmo_HL_A_TA82F.pdb	0.007759883999824524	0.5396999716758728
7jmo.pdb	7jmo_HL_A_TA82P.pdb	-0.010831877589225769	0.900600016117096
7jmo.pdb	7jmo_HL_A_TA82S.pdb	0.2724713385105133	-0.18610000610351562
7jmo.pdb	7jmo_HL_A_TA82W.pdb	0.3830927312374115	1.3665000200271606
7jmo.pdb	7jmo_HL_A_TA82Y.pdb	-0.09989774227142334	1.273800015449524
7jmo.pdb	7jmo_HL_A_TA82V.pdb	0.007230326533317566	0.6714000105857849
7jmo.pdb	7jmo_HL_A_GA83A.pdb	-0.5225154161453247	-0.45170000195503235
7jmo.pdb	7jmo_HL_A_GA83R.pdb	-0.6951228380203247	-0.29409998655319214
7jmo.pdb	7jmo_HL_A_GA83N.pdb	-0.3170973062515259	-0.3125999867916107
7jmo.pdb	7jmo_HL_A_GA83D.pdb	-0.694222629070282	-0.6905999779701233
7jmo.pdb	7jmo_HL_A_GA83C.pdb	-0.36137890815734863	-0.31630000472068787
7jmo.pdb	7jmo_HL_A_GA83Q.pdb	-0.3608255386352539	0.28040000796318054
7jmo.pdb	7jmo_HL_A_GA83E.pdb	-0.5250786542892456	1.7524000406265259
7jmo.pdb	7jmo_HL_A_GA83H.pdb	-0.5776634216308594	-0.680899977684021
7jmo.pdb	7jmo_HL_A_GA83I.pdb	-0.5219382047653198	-0.3156000077724457
7jmo.pdb	7jmo_HL_A_GA83L.pdb	-0.3256993293762207	-0.04859999939799309
7jmo.pdb	7jmo_HL_A_GA83K.pdb	-0.3432796001434326	-0.3898000121116638
7jmo.pdb	7jmo_HL_A_GA83M.pdb	-0.033324941992759705	0.5317000150680542
7jmo.pdb	7jmo_HL_A_GA83F.pdb	-0.805794358253479	-0.5379999876022339
7jmo.pdb	7jmo_HL_A_GA83P.pdb	-0.850527286529541	-0.625
7jmo.pdb	7jmo_HL_A_GA83S.pdb	-0.6501906514167786	-0.5450999736785889
7jmo.pdb	7jmo_HL_A_GA83T.pdb	-0.7266432642936707	-1.1712000370025635
7jmo.pdb	7jmo_HL_A_GA83W.pdb	-0.43451714515686035	1.145799994468689
7jmo.pdb	7jmo_HL_A_GA83Y.pdb	-0.3669379651546478	0.1770000010728836
7jmo.pdb	7jmo_HL_A_GA83V.pdb	-0.395589679479599	-0.5062999725341797
7jmo.pdb	7jmo_HL_A_KA84A.pdb	-1.450616478919983	-0.8359000086784363
7jmo.pdb	7jmo_HL_A_KA84R.pdb	-1.173280954360962	0.9934999942779541
7jmo.pdb	7jmo_HL_A_KA84N.pdb	-0.6955692768096924	0.7297000288963318
7jmo.pdb	7jmo_HL_A_KA84D.pdb	-0.008272737264633179	0.71670001745224
7jmo.pdb	7jmo_HL_A_KA84C.pdb	-1.4878299236297607	-0.9689000248908997
7jmo.pdb	7jmo_HL_A_KA84Q.pdb	-0.6541581153869629	-0.22679999470710754
7jmo.pdb	7jmo_HL_A_KA84E.pdb	-0.6378717422485352	0.0017000000225380063
7jmo.pdb	7jmo_HL_A_KA84G.pdb	-1.4417052268981934	-1.1756000518798828
7jmo.pdb	7jmo_HL_A_KA84H.pdb	-1.4375721216201782	-1.6699999570846558
7jmo.pdb	7jmo_HL_A_KA84I.pdb	-1.064603567123413	-0.9613999724388123
7jmo.pdb	7jmo_HL_A_KA84L.pdb	-1.2534085512161255	-0.7487999796867371
7jmo.pdb	7jmo_HL_A_KA84M.pdb	-0.4731054902076721	-0.1923999935388565
7jmo.pdb	7jmo_HL_A_KA84F.pdb	-1.2590656280517578	-0.739799976348877
7jmo.pdb	7jmo_HL_A_KA84P.pdb	-1.1009989976882935	-0.1324000060558319
7jmo.pdb	7jmo_HL_A_KA84S.pdb	-1.6611878871917725	-0.7200000286102295
7jmo.pdb	7jmo_HL_A_KA84T.pdb	-1.8190083503723145	-1.1763999462127686
7jmo.pdb	7jmo_HL_A_KA84W.pdb	-0.9907830953598022	-0.4426000118255615
7jmo.pdb	7jmo_HL_A_KA84Y.pdb	-5.708086967468262	-5.160200119018555
7jmo.pdb	7jmo_HL_A_KA84V.pdb	-1.1164013147354126	-0.4027000069618225
7jmo.pdb	7jmo_HL_A_DA87A.pdb	-1.1140143871307373	-0.8064000010490417
7jmo.pdb	7jmo_HL_A_DA87R.pdb	-0.5746639966964722	-0.6464999914169312
7jmo.pdb	7jmo_HL_A_DA87N.pdb	-0.6190298199653625	0.6929000020027161
7jmo.pdb	7jmo_HL_A_DA87C.pdb	-0.9289501905441284	-0.5601999759674072
7jmo.pdb	7jmo_HL_A_DA87Q.pdb	-0.9773925542831421	-0.9682000279426575
7jmo.pdb	7jmo_HL_A_DA87E.pdb	-0.7842296361923218	-0.7390999794006348
7jmo.pdb	7jmo_HL_A_DA87G.pdb	-0.967727541923523	-0.7993000149726868
7jmo.pdb	7jmo_HL_A_DA87H.pdb	-1.8087561130523682	-2.2255001068115234
7jmo.pdb	7jmo_HL_A_DA87I.pdb	-0.781019926071167	-1.1304999589920044
7jmo.pdb	7jmo_HL_A_DA87L.pdb	-0.22017201781272888	0.08869999647140503
7jmo.pdb	7jmo_HL_A_DA87K.pdb	-1.1886918544769287	-0.8859999775886536
7jmo.pdb	7jmo_HL_A_DA87M.pdb	-0.4915785789489746	-0.6812000274658203
7jmo.pdb	7jmo_HL_A_DA87F.pdb	-1.8356274366378784	-1.7598999738693237
7jmo.pdb	7jmo_HL_A_DA87P.pdb	-1.15156888961792	-1.7556999921798706
7jmo.pdb	7jmo_HL_A_DA87S.pdb	-0.8982754945755005	-1.595900058746338
7jmo.pdb	7jmo_HL_A_DA87T.pdb	-0.8560549020767212	-0.8079000115394592
7jmo.pdb	7jmo_HL_A_DA87W.pdb	-3.0762674808502197	-1.879699945449829
7jmo.pdb	7jmo_HL_A_DA87Y.pdb	-0.7034779787063599	-0.14419999718666077
7jmo.pdb	7jmo_HL_A_DA87V.pdb	-0.9420487880706787	-0.5896999835968018
7jmo.pdb	7jmo_HL_A_YA88A.pdb	-1.1554796695709229	-1.3177000284194946
7jmo.pdb	7jmo_HL_A_YA88R.pdb	-0.4293878972530365	-1.496999979019165
7jmo.pdb	7jmo_HL_A_YA88N.pdb	-1.6326866149902344	-1.9672000408172607
7jmo.pdb	7jmo_HL_A_YA88D.pdb	-1.502637267112732	-1.3105000257492065
7jmo.pdb	7jmo_HL_A_YA88C.pdb	-1.3161885738372803	-1.4652999639511108
7jmo.pdb	7jmo_HL_A_YA88Q.pdb	-0.772733211517334	-0.558899998664856
7jmo.pdb	7jmo_HL_A_YA88E.pdb	-0.7827649116516113	-2.177500009536743
7jmo.pdb	7jmo_HL_A_YA88G.pdb	-1.130062460899353	-1.5096999406814575
7jmo.pdb	7jmo_HL_A_YA88H.pdb	-1.6606040000915527	-1.2000000476837158
7jmo.pdb	7jmo_HL_A_YA88I.pdb	-1.4984835386276245	-1.6778000593185425
7jmo.pdb	7jmo_HL_A_YA88L.pdb	-1.2668609619140625	-1.5189000368118286
7jmo.pdb	7jmo_HL_A_YA88K.pdb	-0.6166356801986694	-2.1903998851776123
7jmo.pdb	7jmo_HL_A_YA88M.pdb	-0.7909947633743286	-0.7578999996185303
7jmo.pdb	7jmo_HL_A_YA88F.pdb	-0.91794753074646	-0.1671999990940094
7jmo.pdb	7jmo_HL_A_YA88P.pdb	-1.2801662683486938	-1.3208999633789062
7jmo.pdb	7jmo_HL_A_YA88S.pdb	-1.2866476774215698	-1.4381999969482422
7jmo.pdb	7jmo_HL_A_YA88T.pdb	-0.8987026214599609	-1.295199990272522
7jmo.pdb	7jmo_HL_A_YA88W.pdb	-2.302042245864868	-1.5154999494552612
7jmo.pdb	7jmo_HL_A_YA88V.pdb	-1.2943737506866455	-1.257099986076355
7jmo.pdb	7jmo_HL_A_YA120A.pdb	-1.608607530593872	-1.677899956703186
7jmo.pdb	7jmo_HL_A_YA120R.pdb	-0.8079358339309692	0.2863999903202057
7jmo.pdb	7jmo_HL_A_YA120N.pdb	-1.8907387256622314	-3.022599935531616
7jmo.pdb	7jmo_HL_A_YA120D.pdb	-1.6671451330184937	-3.244800090789795
7jmo.pdb	7jmo_HL_A_YA120C.pdb	-1.5031625032424927	-2.378499984741211
7jmo.pdb	7jmo_HL_A_YA120Q.pdb	-1.799516201019287	-2.5906999111175537
7jmo.pdb	7jmo_HL_A_YA120E.pdb	-1.8168615102767944	-3.310499906539917
7jmo.pdb	7jmo_HL_A_YA120G.pdb	-1.0036160945892334	-0.7502999901771545
7jmo.pdb	7jmo_HL_A_YA120H.pdb	-2.2425696849823	-2.500200033187866
7jmo.pdb	7jmo_HL_A_YA120I.pdb	-1.6387161016464233	-2.336899995803833
7jmo.pdb	7jmo_HL_A_YA120L.pdb	-1.6629539728164673	-2.325200080871582
7jmo.pdb	7jmo_HL_A_YA120K.pdb	-1.9036847352981567	-2.2376999855041504
7jmo.pdb	7jmo_HL_A_YA120M.pdb	-1.3068124055862427	-2.0683999061584473
7jmo.pdb	7jmo_HL_A_YA120F.pdb	-1.566873550415039	-1.579699993133545
7jmo.pdb	7jmo_HL_A_YA120P.pdb	-1.5809764862060547	-1.9958000183105469
7jmo.pdb	7jmo_HL_A_YA120S.pdb	-1.5854688882827759	-1.0606000423431396
7jmo.pdb	7jmo_HL_A_YA120T.pdb	-1.6312894821166992	-2.3417999744415283
7jmo.pdb	7jmo_HL_A_YA120W.pdb	-1.3508812189102173	-1.6574000120162964
7jmo.pdb	7jmo_HL_A_YA120V.pdb	-1.5541287660598755	-2.368799924850464
7jmo.pdb	7jmo_HL_A_LA122A.pdb	-1.2315195798873901	-1.3203999996185303
7jmo.pdb	7jmo_HL_A_LA122R.pdb	-4.481744766235352	-3.5738000869750977
7jmo.pdb	7jmo_HL_A_LA122N.pdb	-0.6067051291465759	-1.7806999683380127
7jmo.pdb	7jmo_HL_A_LA122D.pdb	-1.1169512271881104	-4.385900020599365
7jmo.pdb	7jmo_HL_A_LA122C.pdb	-1.0965197086334229	-1.1805000305175781
7jmo.pdb	7jmo_HL_A_LA122Q.pdb	-2.1399648189544678	-2.4233999252319336
7jmo.pdb	7jmo_HL_A_LA122E.pdb	-1.6211172342300415	-4.924499988555908
7jmo.pdb	7jmo_HL_A_LA122G.pdb	-1.2155787944793701	-1.2842999696731567
7jmo.pdb	7jmo_HL_A_LA122H.pdb	-4.845884799957275	-3.828700065612793
7jmo.pdb	7jmo_HL_A_LA122I.pdb	-0.9685838222503662	-0.42669999599456787
7jmo.pdb	7jmo_HL_A_LA122K.pdb	-0.9158353805541992	0.2653999924659729
7jmo.pdb	7jmo_HL_A_LA122M.pdb	-1.4842149019241333	-1.885699987411499
7jmo.pdb	7jmo_HL_A_LA122F.pdb	-6.030636787414551	-3.904599905014038
7jmo.pdb	7jmo_HL_A_LA122P.pdb	-1.4647791385650635	-1.9105000495910645
7jmo.pdb	7jmo_HL_A_LA122S.pdb	-1.5616761445999146	-1.4917999505996704
7jmo.pdb	7jmo_HL_A_LA122T.pdb	-1.3379732370376587	-1.0296000242233276
7jmo.pdb	7jmo_HL_A_LA122W.pdb	-6.593847751617432	-4.849400043487549
7jmo.pdb	7jmo_HL_A_LA122Y.pdb	-10.363554954528809	-7.569200038909912
7jmo.pdb	7jmo_HL_A_LA122V.pdb	-1.2241039276123047	-0.650600016117096
7jmo.pdb	7jmo_HL_A_FA123A.pdb	-0.490332692861557	-1.267699956893921
7jmo.pdb	7jmo_HL_A_FA123R.pdb	-2.3595199584960938	-1.2099000215530396
7jmo.pdb	7jmo_HL_A_FA123N.pdb	-0.6579445600509644	-1.3552000522613525
7jmo.pdb	7jmo_HL_A_FA123D.pdb	-0.6803507804870605	-1.4876999855041504
7jmo.pdb	7jmo_HL_A_FA123C.pdb	-0.510561466217041	-1.228600025177002
7jmo.pdb	7jmo_HL_A_FA123Q.pdb	-0.6605163812637329	-1.6612999439239502
7jmo.pdb	7jmo_HL_A_FA123E.pdb	-0.8952682018280029	-1.4909000396728516
7jmo.pdb	7jmo_HL_A_FA123G.pdb	-0.2624574601650238	-1.346500039100647
7jmo.pdb	7jmo_HL_A_FA123H.pdb	-0.7127586603164673	-1.4785000085830688
7jmo.pdb	7jmo_HL_A_FA123I.pdb	-0.5324263572692871	-1.1719000339508057
7jmo.pdb	7jmo_HL_A_FA123L.pdb	-0.6228301525115967	-0.7986999750137329
7jmo.pdb	7jmo_HL_A_FA123K.pdb	-0.384252667427063	-1.207800030708313
7jmo.pdb	7jmo_HL_A_FA123M.pdb	-0.5053203701972961	-0.3425999879837036
7jmo.pdb	7jmo_HL_A_FA123P.pdb	-0.20920783281326294	-1.6835999488830566
7jmo.pdb	7jmo_HL_A_FA123S.pdb	-0.8211541175842285	-1.299299955368042
7jmo.pdb	7jmo_HL_A_FA123T.pdb	-0.7057777643203735	-1.083899974822998
7jmo.pdb	7jmo_HL_A_FA123W.pdb	0.43538907170295715	1.2182999849319458
7jmo.pdb	7jmo_HL_A_FA123Y.pdb	-0.9719069004058838	-0.5611000061035156
7jmo.pdb	7jmo_HL_A_FA123V.pdb	-0.6043052077293396	-1.0896999835968018
7jmo.pdb	7jmo_HL_A_RA124A.pdb	0.14486432075500488	-0.7328000068664551
7jmo.pdb	7jmo_HL_A_RA124N.pdb	-0.1046837568283081	-0.47999998927116394
7jmo.pdb	7jmo_HL_A_RA124D.pdb	-0.21913471817970276	-0.06849999725818634
7jmo.pdb	7jmo_HL_A_RA124C.pdb	0.08932936191558838	-0.746399998664856
7jmo.pdb	7jmo_HL_A_RA124Q.pdb	-0.12723594903945923	-0.5828999876976013
7jmo.pdb	7jmo_HL_A_RA124E.pdb	-0.23457317054271698	0.5579000115394592
7jmo.pdb	7jmo_HL_A_RA124G.pdb	0.20931017398834229	-0.883899986743927
7jmo.pdb	7jmo_HL_A_RA124H.pdb	-0.22476209700107574	-0.5357000231742859
7jmo.pdb	7jmo_HL_A_RA124I.pdb	-0.22637037932872772	-0.7178999781608582
7jmo.pdb	7jmo_HL_A_RA124L.pdb	0.12196889519691467	-0.583299994468689
7jmo.pdb	7jmo_HL_A_RA124K.pdb	-0.13887852430343628	-0.7145000100135803
7jmo.pdb	7jmo_HL_A_RA124M.pdb	0.21286657452583313	-0.6606000065803528
7jmo.pdb	7jmo_HL_A_RA124F.pdb	-0.025198549032211304	-0.41200000047683716
7jmo.pdb	7jmo_HL_A_RA124P.pdb	-0.4095717966556549	-0.36070001125335693
7jmo.pdb	7jmo_HL_A_RA124S.pdb	-0.08661173284053802	-0.4318999946117401
7jmo.pdb	7jmo_HL_A_RA124T.pdb	-0.426133394241333	-0.6899999976158142
7jmo.pdb	7jmo_HL_A_RA124W.pdb	-0.1455516815185547	-0.48190000653266907
7jmo.pdb	7jmo_HL_A_RA124Y.pdb	-0.1740472912788391	-0.19910000264644623
7jmo.pdb	7jmo_HL_A_RA124V.pdb	-0.2230810523033142	-0.8360000252723694
7jmo.pdb	7jmo_HL_A_KA125A.pdb	0.012020915746688843	-0.061900001019239426
7jmo.pdb	7jmo_HL_A_KA125R.pdb	-0.1029243916273117	-0.19900000095367432
7jmo.pdb	7jmo_HL_A_KA125N.pdb	0.03762194514274597	0.6872000098228455
7jmo.pdb	7jmo_HL_A_KA125D.pdb	-0.12923359870910645	0.0723000019788742
7jmo.pdb	7jmo_HL_A_KA125C.pdb	0.050755202770233154	-0.20029999315738678
7jmo.pdb	7jmo_HL_A_KA125Q.pdb	-0.23091831803321838	0.392300009727478
7jmo.pdb	7jmo_HL_A_KA125E.pdb	-0.231228768825531	0.38920000195503235
7jmo.pdb	7jmo_HL_A_KA125G.pdb	-0.01003621518611908	-0.026900000870227814
7jmo.pdb	7jmo_HL_A_KA125H.pdb	-0.23370298743247986	-0.35019999742507935
7jmo.pdb	7jmo_HL_A_KA125I.pdb	0.0942431092262268	0.010400000028312206
7jmo.pdb	7jmo_HL_A_KA125L.pdb	0.30346164107322693	0.08079999685287476
7jmo.pdb	7jmo_HL_A_KA125M.pdb	0.10615381598472595	0.12720000743865967
7jmo.pdb	7jmo_HL_A_KA125F.pdb	0.07664826512336731	-0.1462000012397766
7jmo.pdb	7jmo_HL_A_KA125P.pdb	0.37926289439201355	0.3873000144958496
7jmo.pdb	7jmo_HL_A_KA125S.pdb	-0.1987791359424591	-0.12039999663829803
7jmo.pdb	7jmo_HL_A_KA125T.pdb	-0.2658231854438782	-0.07620000094175339
7jmo.pdb	7jmo_HL_A_KA125W.pdb	-0.18780618906021118	-0.13760000467300415
7jmo.pdb	7jmo_HL_A_KA125Y.pdb	0.028912067413330078	-0.21469999849796295
7jmo.pdb	7jmo_HL_A_KA125V.pdb	0.15517112612724304	-0.006899999920278788
7jmo.pdb	7jmo_HL_A_YA140A.pdb	-1.0921437740325928	-1.6435999870300293
7jmo.pdb	7jmo_HL_A_YA140R.pdb	-0.8552659749984741	-2.517899990081787
7jmo.pdb	7jmo_HL_A_YA140N.pdb	-0.9890661239624023	-2.161900043487549
7jmo.pdb	7jmo_HL_A_YA140D.pdb	-1.0523242950439453	-1.7646000385284424
7jmo.pdb	7jmo_HL_A_YA140C.pdb	-1.0595598220825195	-1.7091000080108643
7jmo.pdb	7jmo_HL_A_YA140Q.pdb	-1.0580296516418457	-1.9565000534057617
7jmo.pdb	7jmo_HL_A_YA140E.pdb	-1.0407792329788208	-1.1992000341415405
7jmo.pdb	7jmo_HL_A_YA140G.pdb	-0.954242467880249	-1.9079999923706055
7jmo.pdb	7jmo_HL_A_YA140H.pdb	-1.1816555261611938	-1.5433000326156616
7jmo.pdb	7jmo_HL_A_YA140I.pdb	-0.9808337688446045	-2.38700008392334
7jmo.pdb	7jmo_HL_A_YA140L.pdb	-1.2125324010849	-2.253200054168701
7jmo.pdb	7jmo_HL_A_YA140K.pdb	-0.48901623487472534	-0.6710000038146973
7jmo.pdb	7jmo_HL_A_YA140M.pdb	-1.2363812923431396	-2.1705000400543213
7jmo.pdb	7jmo_HL_A_YA140F.pdb	-1.2729461193084717	-1.9781999588012695
7jmo.pdb	7jmo_HL_A_YA140P.pdb	-1.0734138488769531	-1.7401000261306763
7jmo.pdb	7jmo_HL_A_YA140S.pdb	-1.233364224433899	-1.7379000186920166
7jmo.pdb	7jmo_HL_A_YA140T.pdb	-1.2151329517364502	-1.6717000007629395
7jmo.pdb	7jmo_HL_A_YA140W.pdb	-4.990668773651123	-4.758299827575684
7jmo.pdb	7jmo_HL_A_YA140V.pdb	-1.0390310287475586	-1.6994999647140503
7jmo.pdb	7jmo_HL_A_QA141A.pdb	0.11159691214561462	-0.27059999108314514
7jmo.pdb	7jmo_HL_A_QA141R.pdb	-0.20988836884498596	-0.27320000529289246
7jmo.pdb	7jmo_HL_A_QA141N.pdb	-0.15836095809936523	-0.72079998254776
7jmo.pdb	7jmo_HL_A_QA141D.pdb	-0.27854490280151367	-0.7986000180244446
7jmo.pdb	7jmo_HL_A_QA141C.pdb	-0.15552523732185364	-0.9732000231742859
7jmo.pdb	7jmo_HL_A_QA141E.pdb	0.04840424656867981	-0.9771000146865845
7jmo.pdb	7jmo_HL_A_QA141G.pdb	0.02939838171005249	-0.32330000400543213
7jmo.pdb	7jmo_HL_A_QA141H.pdb	0.06723082065582275	-0.8034999966621399
7jmo.pdb	7jmo_HL_A_QA141I.pdb	-0.0639105886220932	0.016699999570846558
7jmo.pdb	7jmo_HL_A_QA141L.pdb	-0.07511015236377716	-0.9480999708175659
7jmo.pdb	7jmo_HL_A_QA141K.pdb	-0.10797995328903198	-0.8633000254631042
7jmo.pdb	7jmo_HL_A_QA141M.pdb	0.0016140639781951904	-0.9086999893188477
7jmo.pdb	7jmo_HL_A_QA141F.pdb	-0.03941415250301361	-0.7633000016212463
7jmo.pdb	7jmo_HL_A_QA141P.pdb	-0.15892043709754944	-0.0035000001080334187
7jmo.pdb	7jmo_HL_A_QA141S.pdb	-0.1929931938648224	-0.353300005197525
7jmo.pdb	7jmo_HL_A_QA141T.pdb	-0.28943803906440735	-0.8059999942779541
7jmo.pdb	7jmo_HL_A_QA141W.pdb	-0.2723832428455353	-1.0884000062942505
7jmo.pdb	7jmo_HL_A_QA141Y.pdb	-0.22235506772994995	-0.8209999799728394
7jmo.pdb	7jmo_HL_A_QA141V.pdb	0.033112943172454834	-0.703000009059906
7jmo.pdb	7jmo_HL_A_AA142R.pdb	-7.631317138671875	-7.910299777984619
7jmo.pdb	7jmo_HL_A_AA142N.pdb	-0.31308674812316895	-0.4950000047683716
7jmo.pdb	7jmo_HL_A_AA142D.pdb	-0.9392879009246826	0.18979999423027039
7jmo.pdb	7jmo_HL_A_AA142C.pdb	-0.3673619031906128	-0.57669997215271
7jmo.pdb	7jmo_HL_A_AA142Q.pdb	-4.230279445648193	-2.952899932861328
7jmo.pdb	7jmo_HL_A_AA142E.pdb	-3.0918283462524414	-1.54830002784729
7jmo.pdb	7jmo_HL_A_AA142G.pdb	-0.33830299973487854	-0.9205999970436096
7jmo.pdb	7jmo_HL_A_AA142H.pdb	-0.7391281127929688	-1.9886000156402588
7jmo.pdb	7jmo_HL_A_AA142I.pdb	-4.4786696434021	-2.2548999786376953
7jmo.pdb	7jmo_HL_A_AA142L.pdb	-0.22807952761650085	0.3840999901294708
7jmo.pdb	7jmo_HL_A_AA142K.pdb	-4.327968120574951	-3.6619999408721924
7jmo.pdb	7jmo_HL_A_AA142M.pdb	-2.001258611679077	-0.9692000150680542
7jmo.pdb	7jmo_HL_A_AA142F.pdb	-2.151512861251831	-2.9885001182556152
7jmo.pdb	7jmo_HL_A_AA142P.pdb	-0.22807389497756958	-1.3360999822616577
7jmo.pdb	7jmo_HL_A_AA142S.pdb	0.1436631679534912	-0.9532999992370605
7jmo.pdb	7jmo_HL_A_AA142T.pdb	-0.1752556562423706	-1.8446999788284302
7jmo.pdb	7jmo_HL_A_AA142W.pdb	-10.504919052124023	-12.42708969116211
7jmo.pdb	7jmo_HL_A_AA142Y.pdb	-9.353805541992188	-7.3933000564575195
7jmo.pdb	7jmo_HL_A_AA142V.pdb	-4.740945339202881	-3.428999900817871
7jmo.pdb	7jmo_HL_A_GA143A.pdb	-0.2319316864013672	0.16689999401569366
7jmo.pdb	7jmo_HL_A_GA143R.pdb	-0.6240041255950928	-0.020899999886751175
7jmo.pdb	7jmo_HL_A_GA143N.pdb	-0.5967754125595093	-0.19930000603199005
7jmo.pdb	7jmo_HL_A_GA143D.pdb	-0.6674016714096069	-0.39489999413490295
7jmo.pdb	7jmo_HL_A_GA143C.pdb	-0.4334140419960022	0.5656999945640564
7jmo.pdb	7jmo_HL_A_GA143Q.pdb	-1.1928201913833618	-0.1251000016927719
7jmo.pdb	7jmo_HL_A_GA143E.pdb	-1.1278741359710693	0.6377000212669373
7jmo.pdb	7jmo_HL_A_GA143H.pdb	-1.7482765913009644	-0.888700008392334
7jmo.pdb	7jmo_HL_A_GA143I.pdb	-0.6083188056945801	0.06520000100135803
7jmo.pdb	7jmo_HL_A_GA143L.pdb	-0.9633822441101074	0.16779999434947968
7jmo.pdb	7jmo_HL_A_GA143K.pdb	-0.4825354218482971	-0.12600000202655792
7jmo.pdb	7jmo_HL_A_GA143M.pdb	-0.34838786721229553	0.2669000029563904
7jmo.pdb	7jmo_HL_A_GA143F.pdb	-1.0209908485412598	0.3352999985218048
7jmo.pdb	7jmo_HL_A_GA143P.pdb	-0.5578348636627197	0.5439000129699707
7jmo.pdb	7jmo_HL_A_GA143S.pdb	-0.4738256335258484	0.1256999969482422
7jmo.pdb	7jmo_HL_A_GA143T.pdb	-0.7748459577560425	-0.3409999907016754
7jmo.pdb	7jmo_HL_A_GA143W.pdb	-2.2466330528259277	-2.2537999153137207
7jmo.pdb	7jmo_HL_A_GA143Y.pdb	-1.121899127960205	0.1826000064611435
7jmo.pdb	7jmo_HL_A_GA143V.pdb	-0.25049108266830444	0.6793000102043152
7jmo.pdb	7jmo_HL_A_FA153A.pdb	-0.8547041416168213	-1.7064000368118286
7jmo.pdb	7jmo_HL_A_FA153R.pdb	-1.0607645511627197	-1.891800045967102
7jmo.pdb	7jmo_HL_A_FA153N.pdb	-0.9504550695419312	-1.728700041770935
7jmo.pdb	7jmo_HL_A_FA153D.pdb	-0.9197769165039062	-1.594599962234497
7jmo.pdb	7jmo_HL_A_FA153C.pdb	-0.791372537612915	-1.6607999801635742
7jmo.pdb	7jmo_HL_A_FA153Q.pdb	-1.0834317207336426	-1.80840003490448
7jmo.pdb	7jmo_HL_A_FA153E.pdb	-1.1249418258666992	-1.5997999906539917
7jmo.pdb	7jmo_HL_A_FA153G.pdb	-0.7968116998672485	-1.7223000526428223
7jmo.pdb	7jmo_HL_A_FA153H.pdb	-1.1222896575927734	-1.7223999500274658
7jmo.pdb	7jmo_HL_A_FA153I.pdb	-1.0687885284423828	-1.4072999954223633
7jmo.pdb	7jmo_HL_A_FA153L.pdb	-0.92686927318573	-1.2734999656677246
7jmo.pdb	7jmo_HL_A_FA153K.pdb	-0.8988444805145264	-1.5950000286102295
7jmo.pdb	7jmo_HL_A_FA153M.pdb	-0.6099320650100708	-0.619700014591217
7jmo.pdb	7jmo_HL_A_FA153P.pdb	-0.7353897094726562	-1.7223000526428223
7jmo.pdb	7jmo_HL_A_FA153S.pdb	-1.0840404033660889	-1.7275999784469604
7jmo.pdb	7jmo_HL_A_FA153T.pdb	-0.9239187240600586	-1.795300006866455
7jmo.pdb	7jmo_HL_A_FA153W.pdb	-0.173455148935318	-0.5152999758720398
7jmo.pdb	7jmo_HL_A_FA153Y.pdb	-0.42840564250946045	0.3158999979496002
7jmo.pdb	7jmo_HL_A_FA153V.pdb	-0.8258213996887207	-1.7970999479293823
7jmo.pdb	7jmo_HL_A_NA154A.pdb	-0.9422757625579834	-3.455399990081787
7jmo.pdb	7jmo_HL_A_NA154R.pdb	-1.4882413148880005	-3.9412999153137207
7jmo.pdb	7jmo_HL_A_NA154D.pdb	-0.596156895160675	-1.5324000120162964
7jmo.pdb	7jmo_HL_A_NA154C.pdb	-0.564025342464447	-3.152100086212158
7jmo.pdb	7jmo_HL_A_NA154Q.pdb	-2.7359089851379395	-4.290200233459473
7jmo.pdb	7jmo_HL_A_NA154E.pdb	-0.26957911252975464	-1.874400019645691
7jmo.pdb	7jmo_HL_A_NA154G.pdb	-0.941618800163269	-3.565000057220459
7jmo.pdb	7jmo_HL_A_NA154H.pdb	-0.8988008499145508	-2.5336999893188477
7jmo.pdb	7jmo_HL_A_NA154I.pdb	-0.46035635471343994	-2.588200092315674
7jmo.pdb	7jmo_HL_A_NA154L.pdb	-0.8130885362625122	-2.811300039291382
7jmo.pdb	7jmo_HL_A_NA154K.pdb	-1.0775443315505981	-3.6034998893737793
7jmo.pdb	7jmo_HL_A_NA154M.pdb	-1.6470381021499634	-3.5202999114990234
7jmo.pdb	7jmo_HL_A_NA154F.pdb	-2.5666911602020264	-3.555000066757202
7jmo.pdb	7jmo_HL_A_NA154P.pdb	-1.486358404159546	-2.8768999576568604
7jmo.pdb	7jmo_HL_A_NA154S.pdb	-0.7850887775421143	-3.197000026702881
7jmo.pdb	7jmo_HL_A_NA154T.pdb	-1.054425597190857	-3.2163000106811523
7jmo.pdb	7jmo_HL_A_NA154W.pdb	-1.9641823768615723	-3.2502999305725098
7jmo.pdb	7jmo_HL_A_NA154Y.pdb	-1.786744236946106	-3.6814000606536865
7jmo.pdb	7jmo_HL_A_NA154V.pdb	-0.7554562091827393	-2.941699981689453
7jmo.pdb	7jmo_HL_A_YA156A.pdb	-0.7187362909317017	-2.1003000736236572
7jmo.pdb	7jmo_HL_A_YA156R.pdb	-0.06548084318637848	0.10490000247955322
7jmo.pdb	7jmo_HL_A_YA156N.pdb	-0.7975627183914185	-2.297100067138672
7jmo.pdb	7jmo_HL_A_YA156D.pdb	-0.8319112062454224	-2.5381999015808105
7jmo.pdb	7jmo_HL_A_YA156C.pdb	-0.7061795592308044	-1.9134999513626099
7jmo.pdb	7jmo_HL_A_YA156Q.pdb	-1.007840633392334	-2.265399932861328
7jmo.pdb	7jmo_HL_A_YA156E.pdb	-0.7207571268081665	-2.2904000282287598
7jmo.pdb	7jmo_HL_A_YA156G.pdb	-0.5542396306991577	-2.30649995803833
7jmo.pdb	7jmo_HL_A_YA156H.pdb	-0.9316946268081665	-1.4280999898910522
7jmo.pdb	7jmo_HL_A_YA156I.pdb	-0.5345619916915894	-0.8720999956130981
7jmo.pdb	7jmo_HL_A_YA156L.pdb	-0.3643578290939331	-1.0312000513076782
7jmo.pdb	7jmo_HL_A_YA156K.pdb	-0.5545508861541748	-1.3681999444961548
7jmo.pdb	7jmo_HL_A_YA156M.pdb	-0.5637703537940979	-0.9937999844551086
7jmo.pdb	7jmo_HL_A_YA156F.pdb	-0.3920642137527466	-0.16439999639987946
7jmo.pdb	7jmo_HL_A_YA156P.pdb	-0.566887617111206	-2.080899953842163
7jmo.pdb	7jmo_HL_A_YA156S.pdb	-0.8370459079742432	-2.211199998855591
7jmo.pdb	7jmo_HL_A_YA156T.pdb	-0.6496849656105042	-1.909000039100647
7jmo.pdb	7jmo_HL_A_YA156W.pdb	-0.31155818700790405	-0.3499000072479248
7jmo.pdb	7jmo_HL_A_YA156V.pdb	-0.4497849941253662	-1.5362999439239502
7jmo.pdb	7jmo_HL_A_QA160A.pdb	-0.21526619791984558	0.7454000115394592
7jmo.pdb	7jmo_HL_A_QA160R.pdb	-0.5594508647918701	0.5346999764442444
7jmo.pdb	7jmo_HL_A_QA160N.pdb	-0.4591329097747803	-0.002400000113993883
7jmo.pdb	7jmo_HL_A_QA160D.pdb	-0.5428677797317505	-0.008100000210106373
7jmo.pdb	7jmo_HL_A_QA160C.pdb	-0.23251885175704956	0.6341999769210815
7jmo.pdb	7jmo_HL_A_QA160E.pdb	-0.23899254202842712	1.342900037765503
7jmo.pdb	7jmo_HL_A_QA160G.pdb	-1.3736034631729126	0.08449999988079071
7jmo.pdb	7jmo_HL_A_QA160H.pdb	-1.2923216819763184	0.1298000067472458
7jmo.pdb	7jmo_HL_A_QA160I.pdb	-0.004186809062957764	1.6440000534057617
7jmo.pdb	7jmo_HL_A_QA160L.pdb	0.011590644717216492	1.2924000024795532
7jmo.pdb	7jmo_HL_A_QA160K.pdb	-0.33045220375061035	1.0781999826431274
7jmo.pdb	7jmo_HL_A_QA160M.pdb	0.3103715479373932	1.0006999969482422
7jmo.pdb	7jmo_HL_A_QA160F.pdb	-2.9019615650177	-1.5901999473571777
7jmo.pdb	7jmo_HL_A_QA160P.pdb	-0.5916208624839783	0.5514000058174133
7jmo.pdb	7jmo_HL_A_QA160S.pdb	-0.4459178149700165	0.3100000023841858
7jmo.pdb	7jmo_HL_A_QA160T.pdb	-0.15594521164894104	0.762499988079071
7jmo.pdb	7jmo_HL_A_QA160W.pdb	-5.543753623962402	-1.6923999786376953
7jmo.pdb	7jmo_HL_A_QA160Y.pdb	-8.438180923461914	-5.356900215148926
7jmo.pdb	7jmo_HL_A_QA160V.pdb	0.020869553089141846	1.8229000568389893
7jmo.pdb	7jmo_HL_A_SA161A.pdb	-0.16106128692626953	-0.41200000047683716
7jmo.pdb	7jmo_HL_A_SA161R.pdb	-0.27469998598098755	-0.3747999966144562
7jmo.pdb	7jmo_HL_A_SA161N.pdb	-0.19566580653190613	-0.3260999917984009
7jmo.pdb	7jmo_HL_A_SA161D.pdb	0.1858893632888794	-0.07109999656677246
7jmo.pdb	7jmo_HL_A_SA161C.pdb	-0.14562486112117767	-0.09430000185966492
7jmo.pdb	7jmo_HL_A_SA161Q.pdb	0.024350017309188843	0.19140000641345978
7jmo.pdb	7jmo_HL_A_SA161E.pdb	1.0400136709213257	1.2238999605178833
7jmo.pdb	7jmo_HL_A_SA161G.pdb	-0.10003204643726349	-0.436599999666214
7jmo.pdb	7jmo_HL_A_SA161H.pdb	-0.41087105870246887	-0.11999999731779099
7jmo.pdb	7jmo_HL_A_SA161I.pdb	-0.36891239881515503	-0.3188000023365021
7jmo.pdb	7jmo_HL_A_SA161L.pdb	0.006375908851623535	-0.4625000059604645
7jmo.pdb	7jmo_HL_A_SA161K.pdb	-0.4220176339149475	-0.6606000065803528
7jmo.pdb	7jmo_HL_A_SA161M.pdb	0.09436532855033875	-0.22439999878406525
7jmo.pdb	7jmo_HL_A_SA161F.pdb	-0.1301860511302948	-0.38690000772476196
7jmo.pdb	7jmo_HL_A_SA161P.pdb	-0.11035022884607315	0.1574999988079071
7jmo.pdb	7jmo_HL_A_SA161T.pdb	-0.5583727955818176	-0.3538999855518341
7jmo.pdb	7jmo_HL_A_SA161W.pdb	-0.7087110280990601	-0.42329999804496765
7jmo.pdb	7jmo_HL_A_SA161Y.pdb	-0.21959500014781952	-0.44690001010894775
7jmo.pdb	7jmo_HL_A_SA161V.pdb	-0.2754141092300415	-0.23960000276565552
7jmo.pdb	7jmo_HL_A_YA162A.pdb	0.16155380010604858	-0.04659999907016754
7jmo.pdb	7jmo_HL_A_YA162R.pdb	0.06075766682624817	0.09629999846220016
7jmo.pdb	7jmo_HL_A_YA162N.pdb	0.0792151391506195	-0.07800000160932541
7jmo.pdb	7jmo_HL_A_YA162D.pdb	-0.05906182527542114	-0.17839999496936798
7jmo.pdb	7jmo_HL_A_YA162C.pdb	0.06312218308448792	-0.05999999865889549
7jmo.pdb	7jmo_HL_A_YA162Q.pdb	-0.07988014817237854	-0.15940000116825104
7jmo.pdb	7jmo_HL_A_YA162E.pdb	-0.0769517719745636	-0.42309999465942383
7jmo.pdb	7jmo_HL_A_YA162G.pdb	0.29105129837989807	-0.060600001364946365
7jmo.pdb	7jmo_HL_A_YA162H.pdb	-0.4968015253543854	-0.050700001418590546
7jmo.pdb	7jmo_HL_A_YA162I.pdb	-0.09792105853557587	-0.014100000262260437
7jmo.pdb	7jmo_HL_A_YA162L.pdb	0.2298433482646942	0.3698999881744385
7jmo.pdb	7jmo_HL_A_YA162K.pdb	0.03456372022628784	-0.26510000228881836
7jmo.pdb	7jmo_HL_A_YA162M.pdb	0.08788290619850159	-0.008500000461935997
7jmo.pdb	7jmo_HL_A_YA162F.pdb	-0.23911838233470917	0.01940000057220459
7jmo.pdb	7jmo_HL_A_YA162P.pdb	0.2254222333431244	0.25029999017715454
7jmo.pdb	7jmo_HL_A_YA162S.pdb	-0.17473000288009644	-0.08429999649524689
7jmo.pdb	7jmo_HL_A_YA162T.pdb	-0.011582732200622559	-0.0786999985575676
7jmo.pdb	7jmo_HL_A_YA162W.pdb	-0.08979953825473785	-0.01810000091791153
7jmo.pdb	7jmo_HL_A_YA162V.pdb	0.08732283115386963	-0.04729999974370003
7jmo.pdb	7jmo_HL_A_NA168A.pdb	-0.3611125349998474	-0.29829999804496765
7jmo.pdb	7jmo_HL_A_NA168R.pdb	-1.211046814918518	-0.15070000290870667
7jmo.pdb	7jmo_HL_A_NA168D.pdb	-0.23998582363128662	-0.288100004196167
7jmo.pdb	7jmo_HL_A_NA168C.pdb	-0.3954980969429016	0.1445000022649765
7jmo.pdb	7jmo_HL_A_NA168Q.pdb	-0.28017306327819824	0.057999998331069946
7jmo.pdb	7jmo_HL_A_NA168E.pdb	-0.7521538734436035	0.16740000247955322
7jmo.pdb	7jmo_HL_A_NA168G.pdb	-0.2654590904712677	0.023800000548362732
7jmo.pdb	7jmo_HL_A_NA168H.pdb	-0.5668858289718628	0.1281999945640564
7jmo.pdb	7jmo_HL_A_NA168I.pdb	-0.29377707839012146	0.47450000047683716
7jmo.pdb	7jmo_HL_A_NA168L.pdb	-0.39817529916763306	0.6956999897956848
7jmo.pdb	7jmo_HL_A_NA168K.pdb	-0.5937857627868652	0.5342000126838684
7jmo.pdb	7jmo_HL_A_NA168M.pdb	-0.32849255204200745	0.5454999804496765
7jmo.pdb	7jmo_HL_A_NA168F.pdb	-0.8953948020935059	0.23919999599456787
7jmo.pdb	7jmo_HL_A_NA168P.pdb	-0.5099465250968933	0.1582999974489212
7jmo.pdb	7jmo_HL_A_NA168S.pdb	-0.5981061458587646	0.11810000240802765
7jmo.pdb	7jmo_HL_A_NA168T.pdb	-0.19213736057281494	0.2777999937534332
7jmo.pdb	7jmo_HL_A_NA168W.pdb	-0.3731851577758789	0.7728999853134155
7jmo.pdb	7jmo_HL_A_NA168Y.pdb	-0.572270393371582	-1.5808000564575195
7jmo.pdb	7jmo_HL_A_NA168V.pdb	-0.24112749099731445	0.3612000048160553
7jmo.pdb	7jmo_HL_A_GA169A.pdb	-0.9538500308990479	-1.149899959564209
7jmo.pdb	7jmo_HL_A_GA169R.pdb	-1.331956148147583	-1.2825000286102295
7jmo.pdb	7jmo_HL_A_GA169N.pdb	-1.084252953529358	-1.638200044631958
7jmo.pdb	7jmo_HL_A_GA169D.pdb	-1.2113651037216187	-2.197700023651123
7jmo.pdb	7jmo_HL_A_GA169C.pdb	-1.0585633516311646	-1.3291000127792358
7jmo.pdb	7jmo_HL_A_GA169Q.pdb	-0.9138572216033936	-2.064500093460083
7jmo.pdb	7jmo_HL_A_GA169E.pdb	-0.5566152334213257	-1.760200023651123
7jmo.pdb	7jmo_HL_A_GA169H.pdb	-1.328442931175232	-1.729699969291687
7jmo.pdb	7jmo_HL_A_GA169I.pdb	-2.785104990005493	-2.9572999477386475
7jmo.pdb	7jmo_HL_A_GA169L.pdb	-0.9820154905319214	-1.0805000066757202
7jmo.pdb	7jmo_HL_A_GA169K.pdb	-1.0624570846557617	-1.3422000408172607
7jmo.pdb	7jmo_HL_A_GA169M.pdb	-0.8521208763122559	-1.398300051689148
7jmo.pdb	7jmo_HL_A_GA169F.pdb	-1.219878077507019	-0.9918000102043152
7jmo.pdb	7jmo_HL_A_GA169P.pdb	-5.678651809692383	-5.293900012969971
7jmo.pdb	7jmo_HL_A_GA169S.pdb	-1.2057336568832397	-1.4013999700546265
7jmo.pdb	7jmo_HL_A_GA169T.pdb	-2.1395657062530518	-3.1953999996185303
7jmo.pdb	7jmo_HL_A_GA169W.pdb	-0.6408287286758423	-1.4115999937057495
7jmo.pdb	7jmo_HL_A_GA169Y.pdb	-1.3548699617385864	-0.8981999754905701
7jmo.pdb	7jmo_HL_A_GA169V.pdb	-1.856663465499878	-1.7864999771118164
7jmo.pdb	7jmo_HL_A_YA172A.pdb	-1.390161156654358	-1.6660000085830688
7jmo.pdb	7jmo_HL_A_YA172R.pdb	-1.0037821531295776	-1.1836999654769897
7jmo.pdb	7jmo_HL_A_YA172N.pdb	-1.5483932495117188	-3.7253000736236572
7jmo.pdb	7jmo_HL_A_YA172D.pdb	-1.214560866355896	-0.7627000212669373
7jmo.pdb	7jmo_HL_A_YA172C.pdb	-1.441859245300293	-1.3703999519348145
7jmo.pdb	7jmo_HL_A_YA172Q.pdb	-1.4994841814041138	-2.578000068664551
7jmo.pdb	7jmo_HL_A_YA172E.pdb	-0.9606308937072754	-0.20499999821186066
7jmo.pdb	7jmo_HL_A_YA172G.pdb	-1.4368904829025269	-1.9726999998092651
7jmo.pdb	7jmo_HL_A_YA172H.pdb	-1.6482391357421875	0.30889999866485596
7jmo.pdb	7jmo_HL_A_YA172I.pdb	-1.4385342597961426	-0.8105999827384949
7jmo.pdb	7jmo_HL_A_YA172L.pdb	-1.2001067399978638	-0.7188000082969666
7jmo.pdb	7jmo_HL_A_YA172K.pdb	-1.3668065071105957	-1.6466000080108643
7jmo.pdb	7jmo_HL_A_YA172M.pdb	-0.589858889579773	0.3305000066757202
7jmo.pdb	7jmo_HL_A_YA172F.pdb	-0.6478186845779419	0.5533000230789185
7jmo.pdb	7jmo_HL_A_YA172P.pdb	-1.5938520431518555	-1.554900050163269
7jmo.pdb	7jmo_HL_A_YA172S.pdb	-1.9024616479873657	-2.6763999462127686
7jmo.pdb	7jmo_HL_A_YA172T.pdb	-1.925452709197998	-1.3739999532699585
7jmo.pdb	7jmo_HL_A_YA172W.pdb	-0.39337143301963806	1.1604000329971313
7jmo.pdb	7jmo_HL_A_YA172V.pdb	-1.4596790075302124	-0.6078000068664551
3x3f.pdb	3x3f_HL_A_KH33A.pdb	-0.00034695863723754883	-0.24560000002384186
3x3f.pdb	3x3f_HL_A_KH33R.pdb	0.14889252185821533	0.4043000042438507
3x3f.pdb	3x3f_HL_A_KH33N.pdb	-0.3471068739891052	-0.5254999995231628
3x3f.pdb	3x3f_HL_A_KH33D.pdb	-0.2573273181915283	-1.0485999584197998
3x3f.pdb	3x3f_HL_A_KH33C.pdb	-0.31436794996261597	-0.2264000028371811
3x3f.pdb	3x3f_HL_A_KH33Q.pdb	-0.4202982187271118	-0.20340000092983246
3x3f.pdb	3x3f_HL_A_KH33E.pdb	-0.16877442598342896	-1.0995999574661255
3x3f.pdb	3x3f_HL_A_KH33G.pdb	-0.18919450044631958	-0.34880000352859497
3x3f.pdb	3x3f_HL_A_KH33H.pdb	-0.3011239171028137	-0.13940000534057617
3x3f.pdb	3x3f_HL_A_KH33I.pdb	-0.3465082049369812	-0.5192000269889832
3x3f.pdb	3x3f_HL_A_KH33L.pdb	-0.2400800734758377	-0.4756999909877777
3x3f.pdb	3x3f_HL_A_KH33M.pdb	-0.4403332471847534	-0.45989999175071716
3x3f.pdb	3x3f_HL_A_KH33F.pdb	-0.826156497001648	-0.11659999936819077
3x3f.pdb	3x3f_HL_A_KH33P.pdb	-0.5163471698760986	-0.27549999952316284
3x3f.pdb	3x3f_HL_A_KH33S.pdb	-0.6536808609962463	-0.07150000333786011
3x3f.pdb	3x3f_HL_A_KH33T.pdb	-0.42552000284194946	-0.28760001063346863
3x3f.pdb	3x3f_HL_A_KH33W.pdb	-0.26767396926879883	-0.1145000010728836
3x3f.pdb	3x3f_HL_A_KH33Y.pdb	-0.7794865369796753	-0.33340001106262207
3x3f.pdb	3x3f_HL_A_KH33V.pdb	-0.4307985305786133	-0.3070000112056732
3x3f.pdb	3x3f_HL_A_WH50A.pdb	-0.4808197617530823	-2.930000066757202
3x3f.pdb	3x3f_HL_A_WH50R.pdb	-0.7794222831726074	-1.4496999979019165
3x3f.pdb	3x3f_HL_A_WH50N.pdb	-0.2882309556007385	-2.7987000942230225
3x3f.pdb	3x3f_HL_A_WH50D.pdb	-0.7748255729675293	-3.4240000247955322
3x3f.pdb	3x3f_HL_A_WH50C.pdb	-0.6394509673118591	-2.7123000621795654
3x3f.pdb	3x3f_HL_A_WH50Q.pdb	-0.3045351803302765	-2.5137999057769775
3x3f.pdb	3x3f_HL_A_WH50E.pdb	-0.7425254583358765	-3.3050999641418457
3x3f.pdb	3x3f_HL_A_WH50G.pdb	-0.4185110628604889	-3.0571999549865723
3x3f.pdb	3x3f_HL_A_WH50H.pdb	-1.468766689300537	-1.1672999858856201
3x3f.pdb	3x3f_HL_A_WH50I.pdb	-0.7505877017974854	-2.5571999549865723
3x3f.pdb	3x3f_HL_A_WH50L.pdb	-0.34246355295181274	-2.1649999618530273
3x3f.pdb	3x3f_HL_A_WH50K.pdb	-0.03545576333999634	-1.5857000350952148
3x3f.pdb	3x3f_HL_A_WH50M.pdb	-0.24979455769062042	-1.5805000066757202
3x3f.pdb	3x3f_HL_A_WH50F.pdb	-1.6542166471481323	-2.3122000694274902
3x3f.pdb	3x3f_HL_A_WH50P.pdb	-0.536490797996521	-3.268699884414673
3x3f.pdb	3x3f_HL_A_WH50S.pdb	-0.5597648620605469	-2.895400047302246
3x3f.pdb	3x3f_HL_A_WH50T.pdb	-0.7386447191238403	-2.671099901199341
3x3f.pdb	3x3f_HL_A_WH50Y.pdb	-7.1912617683410645	-5.319499969482422
3x3f.pdb	3x3f_HL_A_WH50V.pdb	-0.5989086627960205	-2.602400064468384
3x3f.pdb	3x3f_HL_A_TH58A.pdb	0.26951590180397034	-0.17229999601840973
3x3f.pdb	3x3f_HL_A_TH58R.pdb	0.03209799528121948	-0.09780000150203705
3x3f.pdb	3x3f_HL_A_TH58N.pdb	-0.21990279853343964	-0.16820000112056732
3x3f.pdb	3x3f_HL_A_TH58D.pdb	-0.08310350775718689	-0.7767999768257141
3x3f.pdb	3x3f_HL_A_TH58C.pdb	-0.03640285134315491	-0.16830000281333923
3x3f.pdb	3x3f_HL_A_TH58Q.pdb	-0.0037339776754379272	-0.17229999601840973
3x3f.pdb	3x3f_HL_A_TH58E.pdb	-0.014646634459495544	-0.52920001745224
3x3f.pdb	3x3f_HL_A_TH58G.pdb	0.2176830768585205	-0.11190000176429749
3x3f.pdb	3x3f_HL_A_TH58H.pdb	-0.3359599709510803	-0.1754000037908554
3x3f.pdb	3x3f_HL_A_TH58I.pdb	0.03714433312416077	-0.18459999561309814
3x3f.pdb	3x3f_HL_A_TH58L.pdb	0.029857128858566284	-0.32670000195503235
3x3f.pdb	3x3f_HL_A_TH58K.pdb	0.03980371356010437	-0.11749999970197678
3x3f.pdb	3x3f_HL_A_TH58M.pdb	0.3071650564670563	-0.2117999941110611
3x3f.pdb	3x3f_HL_A_TH58F.pdb	-0.08274078369140625	-0.1657000035047531
3x3f.pdb	3x3f_HL_A_TH58P.pdb	0.22711151838302612	0.04839999973773956
3x3f.pdb	3x3f_HL_A_TH58S.pdb	-0.1525484174489975	0.013100000098347664
3x3f.pdb	3x3f_HL_A_TH58W.pdb	-0.053292855620384216	-0.2029999941587448
3x3f.pdb	3x3f_HL_A_TH58Y.pdb	-0.11775881797075272	-0.1687999963760376
3x3f.pdb	3x3f_HL_A_TH58V.pdb	-0.12251783162355423	-0.012900000438094139
3x3f.pdb	3x3f_HL_A_GH59A.pdb	-3.696620225906372	-3.0857999324798584
3x3f.pdb	3x3f_HL_A_GH59R.pdb	-21.042808532714844	-14.637350082397461
3x3f.pdb	3x3f_HL_A_GH59N.pdb	-6.471201419830322	-4.17579984664917
3x3f.pdb	3x3f_HL_A_GH59D.pdb	-11.640165328979492	-11.389809608459473
3x3f.pdb	3x3f_HL_A_GH59C.pdb	-5.33532190322876	-4.371099948883057
3x3f.pdb	3x3f_HL_A_GH59Q.pdb	-13.665128707885742	-13.477760314941406
3x3f.pdb	3x3f_HL_A_GH59E.pdb	-19.43609046936035	-20.572370529174805
3x3f.pdb	3x3f_HL_A_GH59H.pdb	-37.00571060180664	-32.666500091552734
3x3f.pdb	3x3f_HL_A_GH59I.pdb	-9.083516120910645	-8.898550033569336
3x3f.pdb	3x3f_HL_A_GH59L.pdb	-11.781994819641113	-11.924790382385254
3x3f.pdb	3x3f_HL_A_GH59K.pdb	-18.626680374145508	-17.63117027282715
3x3f.pdb	3x3f_HL_A_GH59M.pdb	-7.533099174499512	-4.934800148010254
3x3f.pdb	3x3f_HL_A_GH59F.pdb	-38.3770637512207	-35.57640075683594
3x3f.pdb	3x3f_HL_A_GH59P.pdb	-5.899359703063965	-6.075699806213379
3x3f.pdb	3x3f_HL_A_GH59S.pdb	-7.411502361297607	-7.793399810791016
3x3f.pdb	3x3f_HL_A_GH59T.pdb	-6.50098180770874	-7.153500080108643
3x3f.pdb	3x3f_HL_A_GH59W.pdb	-32.376956939697266	-26.094289779663086
3x3f.pdb	3x3f_HL_A_GH59Y.pdb	-41.91365432739258	-34.41859817504883
3x3f.pdb	3x3f_HL_A_GH59V.pdb	-7.063042640686035	-6.3171000480651855
3x3f.pdb	3x3f_HL_A_SH102A.pdb	0.5873353481292725	0.2632000148296356
3x3f.pdb	3x3f_HL_A_SH102R.pdb	0.18473780155181885	1.311900019645691
3x3f.pdb	3x3f_HL_A_SH102N.pdb	0.05833619832992554	-0.5041999816894531
3x3f.pdb	3x3f_HL_A_SH102D.pdb	-0.5326764583587646	-0.3774000108242035
3x3f.pdb	3x3f_HL_A_SH102C.pdb	0.04183220863342285	-0.1817999929189682
3x3f.pdb	3x3f_HL_A_SH102Q.pdb	0.17267069220542908	1.0199999809265137
3x3f.pdb	3x3f_HL_A_SH102E.pdb	0.13806167244911194	0.6047000288963318
3x3f.pdb	3x3f_HL_A_SH102G.pdb	-0.37707099318504333	-0.09950000047683716
3x3f.pdb	3x3f_HL_A_SH102H.pdb	0.16179177165031433	1.0765000581741333
3x3f.pdb	3x3f_HL_A_SH102I.pdb	-0.4974879026412964	-0.3122999966144562
3x3f.pdb	3x3f_HL_A_SH102L.pdb	0.32642999291419983	0.21979999542236328
3x3f.pdb	3x3f_HL_A_SH102K.pdb	0.0594714879989624	1.2373000383377075
3x3f.pdb	3x3f_HL_A_SH102M.pdb	0.29432299733161926	1.0913000106811523
3x3f.pdb	3x3f_HL_A_SH102F.pdb	0.2253609299659729	0.859000027179718
3x3f.pdb	3x3f_HL_A_SH102P.pdb	0.40891095995903015	-0.18070000410079956
3x3f.pdb	3x3f_HL_A_SH102T.pdb	0.31006959080696106	1.2933000326156616
3x3f.pdb	3x3f_HL_A_SH102W.pdb	0.0748085081577301	0.9282000064849854
3x3f.pdb	3x3f_HL_A_SH102Y.pdb	-0.12514330446720123	-0.49729999899864197
3x3f.pdb	3x3f_HL_A_SH102V.pdb	0.2609843909740448	0.0
3x3f.pdb	3x3f_HL_A_GH103A.pdb	-0.059734001755714417	-0.03550000116229057
3x3f.pdb	3x3f_HL_A_GH103R.pdb	-0.44464874267578125	0.664900004863739
3x3f.pdb	3x3f_HL_A_GH103N.pdb	-0.24854224920272827	0.3000999987125397
3x3f.pdb	3x3f_HL_A_GH103D.pdb	-0.3582625389099121	-0.21660000085830688
3x3f.pdb	3x3f_HL_A_GH103C.pdb	-0.13764190673828125	-0.07339999824762344
3x3f.pdb	3x3f_HL_A_GH103Q.pdb	-0.2979942560195923	-0.03500000014901161
3x3f.pdb	3x3f_HL_A_GH103E.pdb	-0.3835325241088867	-0.517799973487854
3x3f.pdb	3x3f_HL_A_GH103H.pdb	-0.16430434584617615	0.47940000891685486
3x3f.pdb	3x3f_HL_A_GH103I.pdb	0.00533825159072876	-0.10679999738931656
3x3f.pdb	3x3f_HL_A_GH103L.pdb	-0.07987609505653381	0.10639999806880951
3x3f.pdb	3x3f_HL_A_GH103K.pdb	-0.22851084172725677	0.49540001153945923
3x3f.pdb	3x3f_HL_A_GH103M.pdb	-0.22818626463413239	0.09929999709129333
3x3f.pdb	3x3f_HL_A_GH103F.pdb	-0.5138067007064819	-0.029500000178813934
3x3f.pdb	3x3f_HL_A_GH103P.pdb	-0.5525835156440735	-0.9470000267028809
3x3f.pdb	3x3f_HL_A_GH103S.pdb	-0.4330650568008423	0.3449000120162964
3x3f.pdb	3x3f_HL_A_GH103T.pdb	-0.19157390296459198	-0.18410000205039978
3x3f.pdb	3x3f_HL_A_GH103W.pdb	-0.02876351773738861	0.18310000002384186
3x3f.pdb	3x3f_HL_A_GH103Y.pdb	-0.5606050491333008	0.13670000433921814
3x3f.pdb	3x3f_HL_A_GH103V.pdb	0.13466456532478333	-0.1378999948501587
3x3f.pdb	3x3f_HL_A_YH106A.pdb	-0.5433763265609741	-1.9427000284194946
3x3f.pdb	3x3f_HL_A_YH106R.pdb	-0.8138879537582397	-1.1167000532150269
3x3f.pdb	3x3f_HL_A_YH106N.pdb	-0.12788082659244537	-0.42809998989105225
3x3f.pdb	3x3f_HL_A_YH106D.pdb	-0.521091878414154	-2.7300000190734863
3x3f.pdb	3x3f_HL_A_YH106C.pdb	-0.603154718875885	-1.7546000480651855
3x3f.pdb	3x3f_HL_A_YH106Q.pdb	-0.2686004340648651	-0.9175000190734863
3x3f.pdb	3x3f_HL_A_YH106E.pdb	-0.5753560066223145	-1.8391000032424927
3x3f.pdb	3x3f_HL_A_YH106G.pdb	-0.6251933574676514	-2.2216999530792236
3x3f.pdb	3x3f_HL_A_YH106H.pdb	-0.7551277875900269	-1.065000057220459
3x3f.pdb	3x3f_HL_A_YH106I.pdb	-0.34976062178611755	-0.9769999980926514
3x3f.pdb	3x3f_HL_A_YH106L.pdb	-0.1767732799053192	-0.5249000191688538
3x3f.pdb	3x3f_HL_A_YH106K.pdb	-0.23423483967781067	-0.6309999823570251
3x3f.pdb	3x3f_HL_A_YH106M.pdb	-0.46428269147872925	-0.9138000011444092
3x3f.pdb	3x3f_HL_A_YH106F.pdb	0.15202003717422485	0.08470000326633453
3x3f.pdb	3x3f_HL_A_YH106P.pdb	-0.7513250112533569	-2.325500011444092
3x3f.pdb	3x3f_HL_A_YH106S.pdb	-0.832194447517395	-1.9629000425338745
3x3f.pdb	3x3f_HL_A_YH106T.pdb	-0.1033664345741272	-0.6079999804496765
3x3f.pdb	3x3f_HL_A_YH106W.pdb	-1.727083444595337	-2.8494999408721924
3x3f.pdb	3x3f_HL_A_YH106V.pdb	-0.3761022090911865	-1.2510000467300415
3x3f.pdb	3x3f_HL_A_RH107A.pdb	-0.923469066619873	-3.1530001163482666
3x3f.pdb	3x3f_HL_A_RH107N.pdb	-1.333288550376892	-3.5977001190185547
3x3f.pdb	3x3f_HL_A_RH107D.pdb	-0.8090552091598511	-3.773400068283081
3x3f.pdb	3x3f_HL_A_RH107C.pdb	-0.5465997457504272	-2.249000072479248
3x3f.pdb	3x3f_HL_A_RH107Q.pdb	-0.7223765850067139	-2.783099889755249
3x3f.pdb	3x3f_HL_A_RH107E.pdb	-1.038484811782837	-3.516200065612793
3x3f.pdb	3x3f_HL_A_RH107G.pdb	-1.0809903144836426	-3.6414999961853027
3x3f.pdb	3x3f_HL_A_RH107H.pdb	-1.2048782110214233	-3.239300012588501
3x3f.pdb	3x3f_HL_A_RH107I.pdb	-0.5670365691184998	-2.1858999729156494
3x3f.pdb	3x3f_HL_A_RH107L.pdb	-0.7807542085647583	-2.3649001121520996
3x3f.pdb	3x3f_HL_A_RH107K.pdb	-0.484242707490921	-2.1407999992370605
3x3f.pdb	3x3f_HL_A_RH107M.pdb	-0.19448581337928772	-1.8575999736785889
3x3f.pdb	3x3f_HL_A_RH107F.pdb	-1.1666094064712524	-2.762200117111206
3x3f.pdb	3x3f_HL_A_RH107P.pdb	-1.164853811264038	-2.90939998626709
3x3f.pdb	3x3f_HL_A_RH107S.pdb	-0.8671313524246216	-2.7681000232696533
3x3f.pdb	3x3f_HL_A_RH107T.pdb	-1.4292113780975342	-3.3905999660491943
3x3f.pdb	3x3f_HL_A_RH107W.pdb	-1.1835147142410278	-2.052500009536743
3x3f.pdb	3x3f_HL_A_RH107Y.pdb	-1.349313497543335	-2.6249001026153564
3x3f.pdb	3x3f_HL_A_RH107V.pdb	-0.8265485763549805	-2.6717000007629395
3x3f.pdb	3x3f_HL_A_YL32A.pdb	-0.8207391500473022	-1.1519999504089355
3x3f.pdb	3x3f_HL_A_YL32R.pdb	-0.9962354898452759	-1.2964999675750732
3x3f.pdb	3x3f_HL_A_YL32N.pdb	-0.8870879411697388	-0.9929999709129333
3x3f.pdb	3x3f_HL_A_YL32D.pdb	-0.8877503871917725	-0.9490000009536743
3x3f.pdb	3x3f_HL_A_YL32C.pdb	-0.8055152893066406	-1.0103000402450562
3x3f.pdb	3x3f_HL_A_YL32Q.pdb	-1.1350550651550293	-1.2254999876022339
3x3f.pdb	3x3f_HL_A_YL32E.pdb	-1.3270230293273926	-1.1675000190734863
3x3f.pdb	3x3f_HL_A_YL32G.pdb	-0.9752588272094727	-1.4133000373840332
3x3f.pdb	3x3f_HL_A_YL32H.pdb	-0.7952258586883545	-0.7444000244140625
3x3f.pdb	3x3f_HL_A_YL32I.pdb	-0.9168156385421753	-0.7279000282287598
3x3f.pdb	3x3f_HL_A_YL32L.pdb	-0.9805432558059692	-1.2854000329971313
3x3f.pdb	3x3f_HL_A_YL32K.pdb	-0.8832417726516724	-1.15910005569458
3x3f.pdb	3x3f_HL_A_YL32M.pdb	-0.527273416519165	-0.42899999022483826
3x3f.pdb	3x3f_HL_A_YL32F.pdb	-0.6438255310058594	-0.52920001745224
3x3f.pdb	3x3f_HL_A_YL32P.pdb	-1.1742316484451294	-0.9373999834060669
3x3f.pdb	3x3f_HL_A_YL32S.pdb	-1.1144204139709473	-1.4121999740600586
3x3f.pdb	3x3f_HL_A_YL32T.pdb	-1.2161911725997925	-1.1895999908447266
3x3f.pdb	3x3f_HL_A_YL32W.pdb	-0.8636789321899414	-0.21410000324249268
3x3f.pdb	3x3f_HL_A_YL32V.pdb	-0.9352917671203613	-0.9753999710083008
3x3f.pdb	3x3f_HL_A_RL91A.pdb	0.006974861025810242	-0.2506999969482422
3x3f.pdb	3x3f_HL_A_RL91N.pdb	-0.43554985523223877	-0.1687999963760376
3x3f.pdb	3x3f_HL_A_RL91D.pdb	-0.4432135820388794	-0.5634999871253967
3x3f.pdb	3x3f_HL_A_RL91C.pdb	-0.2985638380050659	-0.4108000099658966
3x3f.pdb	3x3f_HL_A_RL91Q.pdb	-0.39529120922088623	-0.17260000109672546
3x3f.pdb	3x3f_HL_A_RL91E.pdb	-0.29197514057159424	-0.44760000705718994
3x3f.pdb	3x3f_HL_A_RL91G.pdb	-0.01030789315700531	-0.3118000030517578
3x3f.pdb	3x3f_HL_A_RL91H.pdb	-0.3529285192489624	-0.5274999737739563
3x3f.pdb	3x3f_HL_A_RL91I.pdb	-0.37420472502708435	0.014399999752640724
3x3f.pdb	3x3f_HL_A_RL91L.pdb	-0.4327557682991028	-0.4848000109195709
3x3f.pdb	3x3f_HL_A_RL91K.pdb	-0.6385983824729919	-0.47040000557899475
3x3f.pdb	3x3f_HL_A_RL91M.pdb	-0.04206334054470062	-0.25040000677108765
3x3f.pdb	3x3f_HL_A_RL91F.pdb	-0.8561108112335205	-0.5863999724388123
3x3f.pdb	3x3f_HL_A_RL91P.pdb	-0.10158061981201172	-0.362199991941452
3x3f.pdb	3x3f_HL_A_RL91S.pdb	-0.4263443946838379	-0.45879998803138733
3x3f.pdb	3x3f_HL_A_RL91T.pdb	-0.4288853406906128	-0.5131999850273132
3x3f.pdb	3x3f_HL_A_RL91W.pdb	-0.8446272611618042	-0.48179998993873596
3x3f.pdb	3x3f_HL_A_RL91Y.pdb	-0.7806017398834229	-0.6263999938964844
3x3f.pdb	3x3f_HL_A_RL91V.pdb	-0.3158121407032013	-0.3865000009536743
3x3f.pdb	3x3f_HL_A_SL92A.pdb	0.14487916231155396	-0.20579999685287476
3x3f.pdb	3x3f_HL_A_SL92R.pdb	-2.1756086349487305	-1.562999963760376
3x3f.pdb	3x3f_HL_A_SL92N.pdb	-2.1890676021575928	-3.5236001014709473
3x3f.pdb	3x3f_HL_A_SL92D.pdb	-2.5955092906951904	-3.004300117492676
3x3f.pdb	3x3f_HL_A_SL92C.pdb	-0.5247159004211426	-0.4499000012874603
3x3f.pdb	3x3f_HL_A_SL92Q.pdb	-1.880228877067566	-1.3880000114440918
3x3f.pdb	3x3f_HL_A_SL92E.pdb	-1.7576711177825928	-1.4802000522613525
3x3f.pdb	3x3f_HL_A_SL92G.pdb	-0.0071263909339904785	-0.4602000117301941
3x3f.pdb	3x3f_HL_A_SL92H.pdb	-10.563385963439941	-8.945859909057617
3x3f.pdb	3x3f_HL_A_SL92I.pdb	-1.3288259506225586	-0.22830000519752502
3x3f.pdb	3x3f_HL_A_SL92L.pdb	-3.0529534816741943	-1.5753999948501587
3x3f.pdb	3x3f_HL_A_SL92K.pdb	-0.820225715637207	-1.306399941444397
3x3f.pdb	3x3f_HL_A_SL92M.pdb	-1.1748048067092896	-0.7735999822616577
3x3f.pdb	3x3f_HL_A_SL92F.pdb	-10.807663917541504	-10.096670150756836
3x3f.pdb	3x3f_HL_A_SL92P.pdb	-0.13088040053844452	-0.26350000500679016
3x3f.pdb	3x3f_HL_A_SL92T.pdb	-0.7656286954879761	-0.9085999727249146
3x3f.pdb	3x3f_HL_A_SL92W.pdb	-14.424190521240234	-10.387299537658691
3x3f.pdb	3x3f_HL_A_SL92Y.pdb	-10.346033096313477	-8.847769737243652
3x3f.pdb	3x3f_HL_A_SL92V.pdb	-1.1957889795303345	-0.399399995803833
3x3f.pdb	3x3f_HL_A_NL93A.pdb	-0.1605955958366394	-1.9634000062942505
3x3f.pdb	3x3f_HL_A_NL93R.pdb	-0.2769392728805542	-1.3818999528884888
3x3f.pdb	3x3f_HL_A_NL93D.pdb	-0.6219747066497803	-3.3015999794006348
3x3f.pdb	3x3f_HL_A_NL93C.pdb	-0.2845388650894165	-1.8127000331878662
3x3f.pdb	3x3f_HL_A_NL93Q.pdb	-0.6803157329559326	-2.805799961090088
3x3f.pdb	3x3f_HL_A_NL93E.pdb	-0.4003894329071045	-1.801300048828125
3x3f.pdb	3x3f_HL_A_NL93G.pdb	-0.39299431443214417	-2.4079999923706055
3x3f.pdb	3x3f_HL_A_NL93H.pdb	-0.5994570255279541	-1.2825000286102295
3x3f.pdb	3x3f_HL_A_NL93I.pdb	-0.14758451282978058	-1.9385000467300415
3x3f.pdb	3x3f_HL_A_NL93L.pdb	-0.17500612139701843	-0.930899977684021
3x3f.pdb	3x3f_HL_A_NL93K.pdb	-1.0821441411972046	-1.752500057220459
3x3f.pdb	3x3f_HL_A_NL93M.pdb	0.44248172640800476	-1.5464999675750732
3x3f.pdb	3x3f_HL_A_NL93F.pdb	-0.03937500715255737	-1.0442999601364136
3x3f.pdb	3x3f_HL_A_NL93P.pdb	-0.28785890340805054	-3.0773000717163086
3x3f.pdb	3x3f_HL_A_NL93S.pdb	-0.4053723216056824	-2.090399980545044
3x3f.pdb	3x3f_HL_A_NL93T.pdb	-0.917052149772644	-2.126499891281128
3x3f.pdb	3x3f_HL_A_NL93W.pdb	0.5279707908630371	0.487199991941452
3x3f.pdb	3x3f_HL_A_NL93Y.pdb	0.1486106812953949	0.21220000088214874
3x3f.pdb	3x3f_HL_A_NL93V.pdb	-0.08347426354885101	-1.8111000061035156
3x3f.pdb	3x3f_HL_A_WL94A.pdb	-0.3539354205131531	-2.4979000091552734
3x3f.pdb	3x3f_HL_A_WL94R.pdb	-0.9552870988845825	-2.7502999305725098
3x3f.pdb	3x3f_HL_A_WL94N.pdb	-0.5488063097000122	-3.2177000045776367
3x3f.pdb	3x3f_HL_A_WL94D.pdb	-0.7493388652801514	-4.784299850463867
3x3f.pdb	3x3f_HL_A_WL94C.pdb	-0.2051278054714203	-2.5504000186920166
3x3f.pdb	3x3f_HL_A_WL94Q.pdb	-0.5700273513793945	-2.4735000133514404
3x3f.pdb	3x3f_HL_A_WL94E.pdb	-0.8330148458480835	-3.745500087738037
3x3f.pdb	3x3f_HL_A_WL94G.pdb	-0.31887301802635193	-3.8787999153137207
3x3f.pdb	3x3f_HL_A_WL94H.pdb	-0.5982723236083984	-2.461400032043457
3x3f.pdb	3x3f_HL_A_WL94I.pdb	-0.1321985423564911	-1.3027000427246094
3x3f.pdb	3x3f_HL_A_WL94L.pdb	0.1058526337146759	-1.1055999994277954
3x3f.pdb	3x3f_HL_A_WL94K.pdb	-0.027365699410438538	-0.8550999760627747
3x3f.pdb	3x3f_HL_A_WL94M.pdb	0.5207065343856812	-0.9973000288009644
3x3f.pdb	3x3f_HL_A_WL94F.pdb	0.11884087324142456	-0.4429999887943268
3x3f.pdb	3x3f_HL_A_WL94P.pdb	-4.70468282699585	-5.203999996185303
3x3f.pdb	3x3f_HL_A_WL94S.pdb	-0.753628134727478	-3.7785000801086426
3x3f.pdb	3x3f_HL_A_WL94T.pdb	-0.5792387127876282	-3.0769999027252197
3x3f.pdb	3x3f_HL_A_WL94Y.pdb	0.3732195198535919	-0.802299976348877
3x3f.pdb	3x3f_HL_A_WL94V.pdb	-0.22249731421470642	-1.8743000030517578
3x3f.pdb	3x3f_HL_A_LL96A.pdb	0.008789539337158203	-0.6065000295639038
3x3f.pdb	3x3f_HL_A_LL96R.pdb	-0.5929412841796875	-0.2152000069618225
3x3f.pdb	3x3f_HL_A_LL96N.pdb	-0.3431844711303711	-0.4472000002861023
3x3f.pdb	3x3f_HL_A_LL96D.pdb	-0.5237020254135132	-0.9914000034332275
3x3f.pdb	3x3f_HL_A_LL96C.pdb	-0.15439429879188538	-0.5023999810218811
3x3f.pdb	3x3f_HL_A_LL96Q.pdb	-0.6505774855613708	-0.4474000036716461
3x3f.pdb	3x3f_HL_A_LL96E.pdb	-0.7618534564971924	-0.7897999882698059
3x3f.pdb	3x3f_HL_A_LL96G.pdb	0.015222996473312378	-0.7192000150680542
3x3f.pdb	3x3f_HL_A_LL96H.pdb	-1.3026812076568604	-1.233199954032898
3x3f.pdb	3x3f_HL_A_LL96I.pdb	-0.7656761407852173	-0.40130001306533813
3x3f.pdb	3x3f_HL_A_LL96K.pdb	-0.9008793830871582	-0.2743000090122223
3x3f.pdb	3x3f_HL_A_LL96M.pdb	-0.7097926139831543	-0.3815000057220459
3x3f.pdb	3x3f_HL_A_LL96F.pdb	-5.911012172698975	-2.493299961090088
3x3f.pdb	3x3f_HL_A_LL96P.pdb	-0.4906419515609741	-0.31209999322891235
3x3f.pdb	3x3f_HL_A_LL96S.pdb	-0.23505593836307526	-0.6509000062942505
3x3f.pdb	3x3f_HL_A_LL96T.pdb	-0.32563507556915283	-0.698199987411499
3x3f.pdb	3x3f_HL_A_LL96W.pdb	-4.288633346557617	-2.19569993019104
3x3f.pdb	3x3f_HL_A_LL96Y.pdb	-3.2717301845550537	-3.127000093460083
3x3f.pdb	3x3f_HL_A_LL96V.pdb	-0.1433752179145813	-0.4381999969482422
3x3f.pdb	3x3f_HL_A_IA14A.pdb	0.039823979139328	-1.229099988937378
3x3f.pdb	3x3f_HL_A_IA14R.pdb	-0.852962851524353	-1.680799961090088
3x3f.pdb	3x3f_HL_A_IA14N.pdb	-0.37776684761047363	-1.0343999862670898
3x3f.pdb	3x3f_HL_A_IA14D.pdb	-0.5026213526725769	-1.4325000047683716
3x3f.pdb	3x3f_HL_A_IA14C.pdb	-0.3223313093185425	-1.0880999565124512
3x3f.pdb	3x3f_HL_A_IA14Q.pdb	-0.6225907802581787	-1.1759999990463257
3x3f.pdb	3x3f_HL_A_IA14E.pdb	-0.7949134111404419	-1.579200029373169
3x3f.pdb	3x3f_HL_A_IA14G.pdb	0.04378461837768555	-1.5859999656677246
3x3f.pdb	3x3f_HL_A_IA14H.pdb	-0.8149634599685669	-2.0136001110076904
3x3f.pdb	3x3f_HL_A_IA14L.pdb	-0.13338544964790344	-0.6122999787330627
3x3f.pdb	3x3f_HL_A_IA14K.pdb	-0.36586153507232666	-1.0674999952316284
3x3f.pdb	3x3f_HL_A_IA14M.pdb	-0.12826502323150635	-0.6481000185012817
3x3f.pdb	3x3f_HL_A_IA14F.pdb	-0.9887573719024658	-1.7312999963760376
3x3f.pdb	3x3f_HL_A_IA14P.pdb	-0.03535845875740051	-1.3299000263214111
3x3f.pdb	3x3f_HL_A_IA14S.pdb	-0.2549551725387573	-1.3066999912261963
3x3f.pdb	3x3f_HL_A_IA14T.pdb	-0.06951716542243958	-0.5432999730110168
3x3f.pdb	3x3f_HL_A_IA14W.pdb	-0.36094582080841064	-1.4392000436782837
3x3f.pdb	3x3f_HL_A_IA14Y.pdb	-1.5910571813583374	-2.422100067138672
3x3f.pdb	3x3f_HL_A_IA14V.pdb	0.048855483531951904	-0.1492999941110611
3x3f.pdb	3x3f_HL_A_EA16A.pdb	-1.4508363008499146	-1.8341000080108643
3x3f.pdb	3x3f_HL_A_EA16R.pdb	-1.6233301162719727	-2.0764999389648438
3x3f.pdb	3x3f_HL_A_EA16N.pdb	-1.4546102285385132	-0.9751999974250793
3x3f.pdb	3x3f_HL_A_EA16D.pdb	-1.6029843091964722	-1.2448999881744385
3x3f.pdb	3x3f_HL_A_EA16C.pdb	-1.325487494468689	-1.3977999687194824
3x3f.pdb	3x3f_HL_A_EA16Q.pdb	-1.2004448175430298	-0.996399998664856
3x3f.pdb	3x3f_HL_A_EA16G.pdb	-1.3772783279418945	-2.262399911880493
3x3f.pdb	3x3f_HL_A_EA16H.pdb	-1.3078705072402954	-0.4449000060558319
3x3f.pdb	3x3f_HL_A_EA16I.pdb	-1.2558765411376953	-1.0205999612808228
3x3f.pdb	3x3f_HL_A_EA16L.pdb	-0.7147179841995239	-0.37940001487731934
3x3f.pdb	3x3f_HL_A_EA16K.pdb	-1.3890901803970337	-1.926800012588501
3x3f.pdb	3x3f_HL_A_EA16M.pdb	-0.4657924473285675	-0.6399999856948853
3x3f.pdb	3x3f_HL_A_EA16F.pdb	0.09250465035438538	-0.2021999955177307
3x3f.pdb	3x3f_HL_A_EA16P.pdb	-1.375961184501648	-1.6575000286102295
3x3f.pdb	3x3f_HL_A_EA16S.pdb	-1.8245506286621094	-2.133500099182129
3x3f.pdb	3x3f_HL_A_EA16T.pdb	-1.6330739259719849	-1.9743000268936157
3x3f.pdb	3x3f_HL_A_EA16W.pdb	-0.5100398659706116	-0.7210999727249146
3x3f.pdb	3x3f_HL_A_EA16Y.pdb	-0.6428539752960205	-1.4603999853134155
3x3f.pdb	3x3f_HL_A_EA16V.pdb	-1.280893325805664	-1.5916999578475952
3x3f.pdb	3x3f_HL_A_DA17A.pdb	0.35839948058128357	-0.17389999330043793
3x3f.pdb	3x3f_HL_A_DA17R.pdb	0.5730372667312622	-0.16429999470710754
3x3f.pdb	3x3f_HL_A_DA17N.pdb	0.002278953790664673	-0.04639999940991402
3x3f.pdb	3x3f_HL_A_DA17C.pdb	-0.02340899407863617	0.4388999938964844
3x3f.pdb	3x3f_HL_A_DA17Q.pdb	-0.1594887375831604	-0.3156000077724457
3x3f.pdb	3x3f_HL_A_DA17E.pdb	-0.3129405379295349	-0.6269000172615051
3x3f.pdb	3x3f_HL_A_DA17G.pdb	0.34792229533195496	0.43959999084472656
3x3f.pdb	3x3f_HL_A_DA17H.pdb	-1.5232396125793457	-1.7561999559402466
3x3f.pdb	3x3f_HL_A_DA17I.pdb	-0.019885510206222534	0.5550000071525574
3x3f.pdb	3x3f_HL_A_DA17L.pdb	-0.732862114906311	-0.6276000142097473
3x3f.pdb	3x3f_HL_A_DA17K.pdb	-0.09594526886940002	-0.20839999616146088
3x3f.pdb	3x3f_HL_A_DA17M.pdb	0.1952231228351593	0.2919999957084656
3x3f.pdb	3x3f_HL_A_DA17F.pdb	-0.07060882449150085	0.04839999973773956
3x3f.pdb	3x3f_HL_A_DA17P.pdb	0.44791868329048157	0.2646999955177307
3x3f.pdb	3x3f_HL_A_DA17S.pdb	-0.2083573043346405	0.3125
3x3f.pdb	3x3f_HL_A_DA17T.pdb	-0.5683020353317261	-0.15029999613761902
3x3f.pdb	3x3f_HL_A_DA17W.pdb	-0.4905141592025757	-0.8147000074386597
3x3f.pdb	3x3f_HL_A_DA17Y.pdb	0.07476714253425598	-0.17309999465942383
3x3f.pdb	3x3f_HL_A_DA17V.pdb	0.08515414595603943	0.20440000295639038
3x3f.pdb	3x3f_HL_A_GA18A.pdb	-3.4762144088745117	-2.3536999225616455
3x3f.pdb	3x3f_HL_A_GA18R.pdb	-4.138509750366211	-3.666599988937378
3x3f.pdb	3x3f_HL_A_GA18N.pdb	-4.447022914886475	-3.685499906539917
3x3f.pdb	3x3f_HL_A_GA18D.pdb	-4.511641502380371	-4.2453999519348145
3x3f.pdb	3x3f_HL_A_GA18C.pdb	-4.0138959884643555	-2.79229998588562
3x3f.pdb	3x3f_HL_A_GA18Q.pdb	-4.619920253753662	-3.1210999488830566
3x3f.pdb	3x3f_HL_A_GA18E.pdb	-4.584888458251953	-4.048299789428711
3x3f.pdb	3x3f_HL_A_GA18H.pdb	-4.151823997497559	-4.2993998527526855
3x3f.pdb	3x3f_HL_A_GA18I.pdb	-6.980027198791504	-6.162399768829346
3x3f.pdb	3x3f_HL_A_GA18L.pdb	-4.977859973907471	-3.410099983215332
3x3f.pdb	3x3f_HL_A_GA18K.pdb	-4.5212578773498535	-3.638200044631958
3x3f.pdb	3x3f_HL_A_GA18M.pdb	-4.400914669036865	-4.40749979019165
3x3f.pdb	3x3f_HL_A_GA18F.pdb	-4.815556526184082	-3.482100009918213
3x3f.pdb	3x3f_HL_A_GA18P.pdb	-6.545648574829102	-9.469719886779785
3x3f.pdb	3x3f_HL_A_GA18S.pdb	-3.776818037033081	-2.8357999324798584
3x3f.pdb	3x3f_HL_A_GA18T.pdb	-6.234422206878662	-5.47160005569458
3x3f.pdb	3x3f_HL_A_GA18W.pdb	-5.180915832519531	-3.9245998859405518
3x3f.pdb	3x3f_HL_A_GA18Y.pdb	-5.191391468048096	-3.7629001140594482
3x3f.pdb	3x3f_HL_A_GA18V.pdb	-5.69660758972168	-4.81790018081665
3x3f.pdb	3x3f_HL_A_DA29A.pdb	-0.19428890943527222	-1.5372999906539917
3x3f.pdb	3x3f_HL_A_DA29R.pdb	-0.43414074182510376	-3.0510001182556152
3x3f.pdb	3x3f_HL_A_DA29N.pdb	-0.2689651846885681	-2.035599946975708
3x3f.pdb	3x3f_HL_A_DA29C.pdb	-0.15289586782455444	-1.3460999727249146
3x3f.pdb	3x3f_HL_A_DA29Q.pdb	-1.9830094575881958	-2.7981998920440674
3x3f.pdb	3x3f_HL_A_DA29E.pdb	0.09795829653739929	-0.6875
3x3f.pdb	3x3f_HL_A_DA29G.pdb	-0.0053025782108306885	-1.0901000499725342
3x3f.pdb	3x3f_HL_A_DA29H.pdb	-0.6152451038360596	-0.19930000603199005
3x3f.pdb	3x3f_HL_A_DA29I.pdb	-2.130953311920166	-3.3606998920440674
3x3f.pdb	3x3f_HL_A_DA29L.pdb	-1.045028567314148	-2.544300079345703
3x3f.pdb	3x3f_HL_A_DA29K.pdb	-0.2460089474916458	-2.385999917984009
3x3f.pdb	3x3f_HL_A_DA29M.pdb	-0.31685346364974976	-1.4687000513076782
3x3f.pdb	3x3f_HL_A_DA29F.pdb	-0.6849359273910522	-2.1143999099731445
3x3f.pdb	3x3f_HL_A_DA29P.pdb	-0.21847984194755554	-1.4634000062942505
3x3f.pdb	3x3f_HL_A_DA29S.pdb	0.16920039057731628	-0.24889999628067017
3x3f.pdb	3x3f_HL_A_DA29T.pdb	-1.3497817516326904	-2.3469998836517334
3x3f.pdb	3x3f_HL_A_DA29W.pdb	-1.1884961128234863	-4.557199954986572
3x3f.pdb	3x3f_HL_A_DA29Y.pdb	-1.104188084602356	-2.4003000259399414
3x3f.pdb	3x3f_HL_A_DA29V.pdb	-1.2848436832427979	-2.487600088119507
3x3f.pdb	3x3f_HL_A_DA36A.pdb	-0.3483218550682068	-1.0714000463485718
3x3f.pdb	3x3f_HL_A_DA36R.pdb	-0.048476576805114746	0.40139999985694885
3x3f.pdb	3x3f_HL_A_DA36N.pdb	-0.06930878758430481	0.24979999661445618
3x3f.pdb	3x3f_HL_A_DA36C.pdb	-0.3199881613254547	-0.3463999927043915
3x3f.pdb	3x3f_HL_A_DA36Q.pdb	-0.4040771722793579	-0.6244000196456909
3x3f.pdb	3x3f_HL_A_DA36E.pdb	-0.4020257890224457	-0.9667999744415283
3x3f.pdb	3x3f_HL_A_DA36G.pdb	-0.277885377407074	-1.5132999420166016
3x3f.pdb	3x3f_HL_A_DA36H.pdb	-0.13724026083946228	-0.32820001244544983
3x3f.pdb	3x3f_HL_A_DA36I.pdb	-0.21790514886379242	-0.6126999855041504
3x3f.pdb	3x3f_HL_A_DA36L.pdb	-1.7088865041732788	-0.8884000182151794
3x3f.pdb	3x3f_HL_A_DA36K.pdb	-0.30254310369491577	-1.391800045967102
3x3f.pdb	3x3f_HL_A_DA36M.pdb	0.03840392827987671	-0.1940000057220459
3x3f.pdb	3x3f_HL_A_DA36F.pdb	-0.9450868368148804	0.38769999146461487
3x3f.pdb	3x3f_HL_A_DA36P.pdb	-0.1940932273864746	-0.19689999520778656
3x3f.pdb	3x3f_HL_A_DA36S.pdb	-0.6885446310043335	-1.277400016784668
3x3f.pdb	3x3f_HL_A_DA36T.pdb	-0.7301580905914307	-1.0887000560760498
3x3f.pdb	3x3f_HL_A_DA36W.pdb	-0.7801238298416138	-1.4091999530792236
3x3f.pdb	3x3f_HL_A_DA36Y.pdb	0.4514612853527069	-1.2486000061035156
3x3f.pdb	3x3f_HL_A_DA36V.pdb	-0.22095610201358795	-0.8055999875068665
3x3f.pdb	3x3f_HL_A_LA37A.pdb	-0.5295085310935974	-0.4390000104904175
3x3f.pdb	3x3f_HL_A_LA37R.pdb	0.018894314765930176	0.23010000586509705
3x3f.pdb	3x3f_HL_A_LA37N.pdb	-0.43059152364730835	-0.4059999883174896
3x3f.pdb	3x3f_HL_A_LA37D.pdb	-0.6574521064758301	-1.00409996509552
3x3f.pdb	3x3f_HL_A_LA37C.pdb	-0.5041648149490356	-0.39959999918937683
3x3f.pdb	3x3f_HL_A_LA37Q.pdb	-0.6445459127426147	-0.2971000075340271
3x3f.pdb	3x3f_HL_A_LA37E.pdb	-0.5168448090553284	-0.548799991607666
3x3f.pdb	3x3f_HL_A_LA37G.pdb	-0.541232705116272	-0.8761000037193298
3x3f.pdb	3x3f_HL_A_LA37H.pdb	-0.2963874042034149	0.27410000562667847
3x3f.pdb	3x3f_HL_A_LA37I.pdb	-0.5469182729721069	-0.13269999623298645
3x3f.pdb	3x3f_HL_A_LA37K.pdb	0.2104809284210205	0.4765999913215637
3x3f.pdb	3x3f_HL_A_LA37M.pdb	-0.5827206373214722	-0.16899999976158142
3x3f.pdb	3x3f_HL_A_LA37F.pdb	-0.04075400531291962	0.5407000184059143
3x3f.pdb	3x3f_HL_A_LA37P.pdb	-0.8456978797912598	-0.07810000330209732
3x3f.pdb	3x3f_HL_A_LA37S.pdb	-0.8169124126434326	-0.7788000106811523
3x3f.pdb	3x3f_HL_A_LA37T.pdb	-0.7001326680183411	-0.41040000319480896
3x3f.pdb	3x3f_HL_A_LA37W.pdb	-0.17861804366111755	1.1094000339508057
3x3f.pdb	3x3f_HL_A_LA37Y.pdb	-0.21511782705783844	0.6373999714851379
3x3f.pdb	3x3f_HL_A_LA37V.pdb	-0.4724351763725281	0.06530000269412994
3x3f.pdb	3x3f_HL_A_LA38A.pdb	-1.050862431526184	-3.3545000553131104
3x3f.pdb	3x3f_HL_A_LA38R.pdb	-3.98960542678833	-4.791200160980225
3x3f.pdb	3x3f_HL_A_LA38N.pdb	-1.4275015592575073	-2.44350004196167
3x3f.pdb	3x3f_HL_A_LA38D.pdb	-1.3707726001739502	-3.9591000080108643
3x3f.pdb	3x3f_HL_A_LA38C.pdb	-0.9792764186859131	-2.8894999027252197
3x3f.pdb	3x3f_HL_A_LA38Q.pdb	-1.4385719299316406	-2.7063000202178955
3x3f.pdb	3x3f_HL_A_LA38E.pdb	-1.0982027053833008	-4.144499778747559
3x3f.pdb	3x3f_HL_A_LA38G.pdb	-1.077112078666687	-4.277599811553955
3x3f.pdb	3x3f_HL_A_LA38H.pdb	-1.3903775215148926	-2.7553000450134277
3x3f.pdb	3x3f_HL_A_LA38I.pdb	-0.5819031596183777	-0.576200008392334
3x3f.pdb	3x3f_HL_A_LA38K.pdb	-1.3672114610671997	-1.5042999982833862
3x3f.pdb	3x3f_HL_A_LA38M.pdb	-0.24139955639839172	-0.10499999672174454
3x3f.pdb	3x3f_HL_A_LA38F.pdb	-0.47244176268577576	-0.9225000143051147
3x3f.pdb	3x3f_HL_A_LA38P.pdb	-7.585704803466797	-9.062789916992188
3x3f.pdb	3x3f_HL_A_LA38S.pdb	-0.972038984298706	-3.4512999057769775
3x3f.pdb	3x3f_HL_A_LA38T.pdb	-1.1024645566940308	-2.3122000694274902
3x3f.pdb	3x3f_HL_A_LA38W.pdb	-3.519820213317871	-4.5395002365112305
3x3f.pdb	3x3f_HL_A_LA38Y.pdb	-0.9010576009750366	-1.6259000301361084
3x3f.pdb	3x3f_HL_A_LA38V.pdb	-0.8532329797744751	-1.2022000551223755
3x3f.pdb	3x3f_HL_A_FA39A.pdb	-1.511451244354248	-3.8815999031066895
3x3f.pdb	3x3f_HL_A_FA39R.pdb	-1.6226462125778198	-4.864200115203857
3x3f.pdb	3x3f_HL_A_FA39N.pdb	-1.7533222436904907	-3.8229000568389893
3x3f.pdb	3x3f_HL_A_FA39D.pdb	-1.318739891052246	-3.518199920654297
3x3f.pdb	3x3f_HL_A_FA39C.pdb	-1.4002348184585571	-2.9842000007629395
3x3f.pdb	3x3f_HL_A_FA39Q.pdb	-1.5279080867767334	-3.319999933242798
3x3f.pdb	3x3f_HL_A_FA39E.pdb	-1.487655758857727	-3.400700092315674
3x3f.pdb	3x3f_HL_A_FA39G.pdb	-1.6729685068130493	-4.640399932861328
3x3f.pdb	3x3f_HL_A_FA39H.pdb	-1.7204242944717407	-2.9435999393463135
3x3f.pdb	3x3f_HL_A_FA39I.pdb	-1.1123836040496826	-1.760599970817566
3x3f.pdb	3x3f_HL_A_FA39L.pdb	-1.1510356664657593	-2.869999885559082
3x3f.pdb	3x3f_HL_A_FA39K.pdb	-1.9003733396530151	-3.5524001121520996
3x3f.pdb	3x3f_HL_A_FA39M.pdb	-0.48086875677108765	-0.4077000021934509
3x3f.pdb	3x3f_HL_A_FA39P.pdb	-1.530447244644165	-3.0780999660491943
3x3f.pdb	3x3f_HL_A_FA39S.pdb	-1.7900079488754272	-4.001299858093262
3x3f.pdb	3x3f_HL_A_FA39T.pdb	-1.6485158205032349	-3.0569000244140625
3x3f.pdb	3x3f_HL_A_FA39W.pdb	-3.0025863647460938	-3.6768999099731445
3x3f.pdb	3x3f_HL_A_FA39Y.pdb	-3.2321135997772217	-3.260699987411499
3x3f.pdb	3x3f_HL_A_FA39V.pdb	-1.0740265846252441	-2.4964001178741455
3x3f.pdb	3x3f_HL_A_CA40A.pdb	-0.0424589067697525	0.013799999840557575
3x3f.pdb	3x3f_HL_A_CA40R.pdb	0.21060818433761597	-0.39079999923706055
3x3f.pdb	3x3f_HL_A_CA40N.pdb	-0.057278066873550415	0.08529999852180481
3x3f.pdb	3x3f_HL_A_CA40D.pdb	-0.21681486070156097	0.14630000293254852
3x3f.pdb	3x3f_HL_A_CA40Q.pdb	0.5787872076034546	0.29499998688697815
3x3f.pdb	3x3f_HL_A_CA40E.pdb	0.7111821174621582	0.6754000186920166
3x3f.pdb	3x3f_HL_A_CA40G.pdb	0.1678278148174286	-0.1370999962091446
3x3f.pdb	3x3f_HL_A_CA40H.pdb	0.05720531940460205	0.11779999732971191
3x3f.pdb	3x3f_HL_A_CA40I.pdb	0.1410517692565918	0.48590001463890076
3x3f.pdb	3x3f_HL_A_CA40L.pdb	-0.42888981103897095	0.24799999594688416
3x3f.pdb	3x3f_HL_A_CA40K.pdb	-0.11444016546010971	-0.8292999863624573
3x3f.pdb	3x3f_HL_A_CA40M.pdb	0.4542748034000397	0.7871000170707703
3x3f.pdb	3x3f_HL_A_CA40F.pdb	-4.67640495300293	-4.695400238037109
3x3f.pdb	3x3f_HL_A_CA40P.pdb	0.5767894983291626	0.4009000062942505
3x3f.pdb	3x3f_HL_A_CA40S.pdb	-0.2988841235637665	0.01119999960064888
3x3f.pdb	3x3f_HL_A_CA40T.pdb	0.47066161036491394	-0.3325999975204468
3x3f.pdb	3x3f_HL_A_CA40W.pdb	-0.5448751449584961	0.1412999927997589
3x3f.pdb	3x3f_HL_A_CA40Y.pdb	-2.7498974800109863	-4.046800136566162
3x3f.pdb	3x3f_HL_A_CA40V.pdb	0.47655579447746277	-0.022099999710917473
3kj6.pdb	3kj6_HL_A_YL32A.pdb	-1.6481592655181885	-2.1489999294281006
3kj6.pdb	3kj6_HL_A_YL32R.pdb	-1.9500032663345337	-2.3738999366760254
3kj6.pdb	3kj6_HL_A_YL32N.pdb	-1.5382453203201294	-2.200500011444092
3kj6.pdb	3kj6_HL_A_YL32D.pdb	-1.2362751960754395	-3.6577999591827393
3kj6.pdb	3kj6_HL_A_YL32C.pdb	-1.5618715286254883	-1.905400037765503
3kj6.pdb	3kj6_HL_A_YL32Q.pdb	-0.43715447187423706	-2.377700090408325
3kj6.pdb	3kj6_HL_A_YL32E.pdb	-1.252120852470398	-3.724400043487549
3kj6.pdb	3kj6_HL_A_YL32G.pdb	-1.4594446420669556	-2.460099935531616
3kj6.pdb	3kj6_HL_A_YL32H.pdb	-1.6133151054382324	-1.9229999780654907
3kj6.pdb	3kj6_HL_A_YL32I.pdb	-1.5836493968963623	-4.399280071258545
3kj6.pdb	3kj6_HL_A_YL32L.pdb	-1.392791986465454	-1.0615999698638916
3kj6.pdb	3kj6_HL_A_YL32K.pdb	-1.8654766082763672	-1.5216000080108643
3kj6.pdb	3kj6_HL_A_YL32M.pdb	-0.5300841331481934	-0.9337000250816345
3kj6.pdb	3kj6_HL_A_YL32F.pdb	-1.2690320014953613	-0.5426999926567078
3kj6.pdb	3kj6_HL_A_YL32P.pdb	-1.6446585655212402	-2.11899995803833
3kj6.pdb	3kj6_HL_A_YL32S.pdb	-1.798996090888977	-2.3492000102996826
3kj6.pdb	3kj6_HL_A_YL32T.pdb	-1.4222989082336426	-1.3967000246047974
3kj6.pdb	3kj6_HL_A_YL32W.pdb	-1.1060417890548706	-1.6622999906539917
3kj6.pdb	3kj6_HL_A_YL32V.pdb	-1.496305227279663	-1.4860999584197998
3kj6.pdb	3kj6_HL_A_YL49A.pdb	-0.4914420545101166	-1.4744000434875488
3kj6.pdb	3kj6_HL_A_YL49R.pdb	-0.4937233030796051	-0.288100004196167
3kj6.pdb	3kj6_HL_A_YL49N.pdb	-0.6813235282897949	-1.5782999992370605
3kj6.pdb	3kj6_HL_A_YL49D.pdb	-0.8310458660125732	-1.5866999626159668
3kj6.pdb	3kj6_HL_A_YL49C.pdb	-0.38079002499580383	-1.1607999801635742
3kj6.pdb	3kj6_HL_A_YL49Q.pdb	-0.60176682472229	-1.5951000452041626
3kj6.pdb	3kj6_HL_A_YL49E.pdb	-1.7557027339935303	-1.8869999647140503
3kj6.pdb	3kj6_HL_A_YL49G.pdb	-0.6341431140899658	-1.6548000574111938
3kj6.pdb	3kj6_HL_A_YL49H.pdb	-0.8783079385757446	-0.839900016784668
3kj6.pdb	3kj6_HL_A_YL49I.pdb	-2.737931251525879	-2.663800001144409
3kj6.pdb	3kj6_HL_A_YL49L.pdb	-0.4686485826969147	-0.7382000088691711
3kj6.pdb	3kj6_HL_A_YL49K.pdb	-0.5903772115707397	-1.0161000490188599
3kj6.pdb	3kj6_HL_A_YL49M.pdb	0.38424280285835266	-0.34529998898506165
3kj6.pdb	3kj6_HL_A_YL49F.pdb	-0.06733550131320953	0.16130000352859497
3kj6.pdb	3kj6_HL_A_YL49P.pdb	-0.5643755197525024	-1.1367000341415405
3kj6.pdb	3kj6_HL_A_YL49S.pdb	0.041845113039016724	-1.8569999933242798
3kj6.pdb	3kj6_HL_A_YL49T.pdb	0.06180891394615173	-1.0166000127792358
3kj6.pdb	3kj6_HL_A_YL49W.pdb	-0.2745557427406311	0.6291000247001648
3kj6.pdb	3kj6_HL_A_YL49V.pdb	0.22373563051223755	-0.4528000056743622
3kj6.pdb	3kj6_HL_A_RL50A.pdb	-0.8155046701431274	-0.4334000051021576
3kj6.pdb	3kj6_HL_A_RL50N.pdb	-1.1220386028289795	-0.7070000171661377
3kj6.pdb	3kj6_HL_A_RL50D.pdb	-1.1816638708114624	-1.3503999710083008
3kj6.pdb	3kj6_HL_A_RL50C.pdb	-0.6245711445808411	-0.1768999993801117
3kj6.pdb	3kj6_HL_A_RL50Q.pdb	-0.5200967788696289	-0.25099998712539673
3kj6.pdb	3kj6_HL_A_RL50E.pdb	-1.0384589433670044	-1.6447999477386475
3kj6.pdb	3kj6_HL_A_RL50G.pdb	-0.7685816287994385	-0.2264000028371811
3kj6.pdb	3kj6_HL_A_RL50H.pdb	-0.35153859853744507	1.292799949645996
3kj6.pdb	3kj6_HL_A_RL50I.pdb	-1.2920444011688232	-0.506600022315979
3kj6.pdb	3kj6_HL_A_RL50L.pdb	-0.6512263417243958	-0.3912000060081482
3kj6.pdb	3kj6_HL_A_RL50K.pdb	-0.9970674514770508	0.3068000078201294
3kj6.pdb	3kj6_HL_A_RL50M.pdb	-0.6148074865341187	-0.23440000414848328
3kj6.pdb	3kj6_HL_A_RL50F.pdb	-0.947805643081665	-0.10320000350475311
3kj6.pdb	3kj6_HL_A_RL50P.pdb	-0.8025627136230469	-3.1422998905181885
3kj6.pdb	3kj6_HL_A_RL50S.pdb	-0.6798394322395325	-0.02070000022649765
3kj6.pdb	3kj6_HL_A_RL50T.pdb	-0.7101821899414062	-0.6819000244140625
3kj6.pdb	3kj6_HL_A_RL50W.pdb	-1.1550830602645874	-0.27799999713897705
3kj6.pdb	3kj6_HL_A_RL50Y.pdb	-1.062554121017456	-0.35690000653266907
3kj6.pdb	3kj6_HL_A_RL50V.pdb	-0.9447181224822998	-0.6654000282287598
3kj6.pdb	3kj6_HL_A_YL91A.pdb	-1.2492566108703613	-2.595400094985962
3kj6.pdb	3kj6_HL_A_YL91R.pdb	-1.5678144693374634	-4.370319843292236
3kj6.pdb	3kj6_HL_A_YL91N.pdb	-1.4672093391418457	-3.1500000953674316
3kj6.pdb	3kj6_HL_A_YL91D.pdb	-1.3821415901184082	-2.9293999671936035
3kj6.pdb	3kj6_HL_A_YL91C.pdb	-1.2449179887771606	-2.505199909210205
3kj6.pdb	3kj6_HL_A_YL91Q.pdb	-1.3385400772094727	-2.580399990081787
3kj6.pdb	3kj6_HL_A_YL91E.pdb	-2.0400876998901367	-3.3922998905181885
3kj6.pdb	3kj6_HL_A_YL91G.pdb	-1.3650646209716797	-3.190000057220459
3kj6.pdb	3kj6_HL_A_YL91H.pdb	-1.2946856021881104	-2.2685999870300293
3kj6.pdb	3kj6_HL_A_YL91I.pdb	-1.3858786821365356	-2.0871999263763428
3kj6.pdb	3kj6_HL_A_YL91L.pdb	-0.8820819854736328	-1.4925999641418457
3kj6.pdb	3kj6_HL_A_YL91K.pdb	-2.174821138381958	-4.117599964141846
3kj6.pdb	3kj6_HL_A_YL91M.pdb	-0.5900177955627441	-1.2161999940872192
3kj6.pdb	3kj6_HL_A_YL91F.pdb	-1.0673187971115112	-1.3523999452590942
3kj6.pdb	3kj6_HL_A_YL91P.pdb	-1.0757962465286255	-2.4333999156951904
3kj6.pdb	3kj6_HL_A_YL91S.pdb	-1.7654480934143066	-3.1568000316619873
3kj6.pdb	3kj6_HL_A_YL91T.pdb	-1.7456687688827515	-3.656399965286255
3kj6.pdb	3kj6_HL_A_YL91W.pdb	-1.3292471170425415	-3.2014999389648438
3kj6.pdb	3kj6_HL_A_YL91V.pdb	-1.3888235092163086	-2.511199951171875
3kj6.pdb	3kj6_HL_A_DL92A.pdb	-0.16232669353485107	-0.3686000108718872
3kj6.pdb	3kj6_HL_A_DL92R.pdb	-0.3151172697544098	-0.9401999711990356
3kj6.pdb	3kj6_HL_A_DL92N.pdb	-0.2649415135383606	-0.5110999941825867
3kj6.pdb	3kj6_HL_A_DL92C.pdb	-0.5447031855583191	-0.4348999857902527
3kj6.pdb	3kj6_HL_A_DL92Q.pdb	-0.3716145157814026	-0.661300003528595
3kj6.pdb	3kj6_HL_A_DL92E.pdb	-0.24612970650196075	-0.4000999927520752
3kj6.pdb	3kj6_HL_A_DL92G.pdb	-0.06728623807430267	-0.42820000648498535
3kj6.pdb	3kj6_HL_A_DL92H.pdb	-0.4578789472579956	-0.6359999775886536
3kj6.pdb	3kj6_HL_A_DL92I.pdb	-0.4099777638912201	-0.8104000091552734
3kj6.pdb	3kj6_HL_A_DL92L.pdb	-0.3018695116043091	-0.9070000052452087
3kj6.pdb	3kj6_HL_A_DL92K.pdb	-0.5565657615661621	-0.39890000224113464
3kj6.pdb	3kj6_HL_A_DL92M.pdb	-0.2921225130558014	-0.49959999322891235
3kj6.pdb	3kj6_HL_A_DL92F.pdb	-0.293112188577652	-0.5325000286102295
3kj6.pdb	3kj6_HL_A_DL92P.pdb	-0.48595163226127625	-1.152500033378601
3kj6.pdb	3kj6_HL_A_DL92S.pdb	-0.561103343963623	-0.544700026512146
3kj6.pdb	3kj6_HL_A_DL92T.pdb	-0.5703877806663513	-0.7372000217437744
3kj6.pdb	3kj6_HL_A_DL92W.pdb	-0.6239610910415649	-0.5519999861717224
3kj6.pdb	3kj6_HL_A_DL92Y.pdb	-0.32429343461990356	-0.48910000920295715
3kj6.pdb	3kj6_HL_A_DL92V.pdb	-0.41628140211105347	-0.5115000009536743
3kj6.pdb	3kj6_HL_A_EL93A.pdb	-0.085805743932724	-0.24269999563694
3kj6.pdb	3kj6_HL_A_EL93R.pdb	-0.2115846872329712	-0.33219999074935913
3kj6.pdb	3kj6_HL_A_EL93N.pdb	-0.0852418839931488	-0.2870999872684479
3kj6.pdb	3kj6_HL_A_EL93D.pdb	-0.22555702924728394	0.17409999668598175
3kj6.pdb	3kj6_HL_A_EL93C.pdb	-0.09565228223800659	-0.27889999747276306
3kj6.pdb	3kj6_HL_A_EL93Q.pdb	-0.09381850063800812	-0.2849000096321106
3kj6.pdb	3kj6_HL_A_EL93G.pdb	-0.3235280513763428	-0.1956000030040741
3kj6.pdb	3kj6_HL_A_EL93H.pdb	-0.3626113831996918	-0.24379999935626984
3kj6.pdb	3kj6_HL_A_EL93I.pdb	-0.6685372591018677	-0.46480000019073486
3kj6.pdb	3kj6_HL_A_EL93L.pdb	-0.02058739960193634	-0.3059000074863434
3kj6.pdb	3kj6_HL_A_EL93K.pdb	-0.36864566802978516	-0.2766999900341034
3kj6.pdb	3kj6_HL_A_EL93M.pdb	-0.25154900550842285	-0.35749998688697815
3kj6.pdb	3kj6_HL_A_EL93F.pdb	-0.14023956656455994	-0.3677999973297119
3kj6.pdb	3kj6_HL_A_EL93P.pdb	-0.25208771228790283	-0.4074999988079071
3kj6.pdb	3kj6_HL_A_EL93S.pdb	-0.23763446509838104	-0.3614000082015991
3kj6.pdb	3kj6_HL_A_EL93T.pdb	-0.18548724055290222	-0.2915000021457672
3kj6.pdb	3kj6_HL_A_EL93W.pdb	-0.06578601896762848	-0.15479999780654907
3kj6.pdb	3kj6_HL_A_EL93Y.pdb	-0.21780318021774292	-0.4020000100135803
3kj6.pdb	3kj6_HL_A_EL93V.pdb	0.029354602098464966	-0.364300012588501
3kj6.pdb	3kj6_HL_A_YL96A.pdb	-0.5954591631889343	-0.22210000455379486
3kj6.pdb	3kj6_HL_A_YL96R.pdb	-0.5214333534240723	-3.2709999084472656
3kj6.pdb	3kj6_HL_A_YL96N.pdb	-0.8483278751373291	0.2741999924182892
3kj6.pdb	3kj6_HL_A_YL96D.pdb	-0.7131428718566895	0.310699999332428
3kj6.pdb	3kj6_HL_A_YL96C.pdb	-0.6344119310379028	-0.09780000150203705
3kj6.pdb	3kj6_HL_A_YL96Q.pdb	-0.9743109941482544	-0.6427000164985657
3kj6.pdb	3kj6_HL_A_YL96E.pdb	-1.0659428834915161	1.322100043296814
3kj6.pdb	3kj6_HL_A_YL96G.pdb	-0.6757944822311401	-0.2198999971151352
3kj6.pdb	3kj6_HL_A_YL96H.pdb	-0.5099722146987915	0.04619999974966049
3kj6.pdb	3kj6_HL_A_YL96I.pdb	-1.1069869995117188	-0.19660000503063202
3kj6.pdb	3kj6_HL_A_YL96L.pdb	-0.7251647710800171	-0.07400000095367432
3kj6.pdb	3kj6_HL_A_YL96K.pdb	-1.1769260168075562	-1.4825999736785889
3kj6.pdb	3kj6_HL_A_YL96M.pdb	-0.8217663764953613	0.179299995303154
3kj6.pdb	3kj6_HL_A_YL96F.pdb	-0.4985300600528717	0.09229999780654907
3kj6.pdb	3kj6_HL_A_YL96P.pdb	-1.0447438955307007	0.1581999957561493
3kj6.pdb	3kj6_HL_A_YL96S.pdb	-0.8137733936309814	-0.17720000445842743
3kj6.pdb	3kj6_HL_A_YL96T.pdb	-0.9316682815551758	0.3555000126361847
3kj6.pdb	3kj6_HL_A_YL96W.pdb	-1.0968605279922485	-0.3082999885082245
3kj6.pdb	3kj6_HL_A_YL96V.pdb	-0.747644305229187	0.18979999423027039
3kj6.pdb	3kj6_HL_A_DH31A.pdb	0.06320041418075562	0.4869000017642975
3kj6.pdb	3kj6_HL_A_DH31R.pdb	-0.19357460737228394	0.576200008392334
3kj6.pdb	3kj6_HL_A_DH31N.pdb	0.06183445453643799	0.539900004863739
3kj6.pdb	3kj6_HL_A_DH31C.pdb	0.1739446520805359	0.5367000102996826
3kj6.pdb	3kj6_HL_A_DH31Q.pdb	0.13955745100975037	0.3276999890804291
3kj6.pdb	3kj6_HL_A_DH31E.pdb	0.041053712368011475	0.657800018787384
3kj6.pdb	3kj6_HL_A_DH31G.pdb	-0.0010899603366851807	0.5996999740600586
3kj6.pdb	3kj6_HL_A_DH31H.pdb	-0.2822633385658264	0.5856000185012817
3kj6.pdb	3kj6_HL_A_DH31I.pdb	0.12458491325378418	0.4941999912261963
3kj6.pdb	3kj6_HL_A_DH31L.pdb	0.15369251370429993	1.0254000425338745
3kj6.pdb	3kj6_HL_A_DH31K.pdb	-0.24735745787620544	1.211300015449524
3kj6.pdb	3kj6_HL_A_DH31M.pdb	0.22611117362976074	0.8765000104904175
3kj6.pdb	3kj6_HL_A_DH31F.pdb	-0.12321459501981735	0.5353999733924866
3kj6.pdb	3kj6_HL_A_DH31P.pdb	-0.2469518482685089	0.7336000204086304
3kj6.pdb	3kj6_HL_A_DH31S.pdb	0.07124444842338562	0.5767999887466431
3kj6.pdb	3kj6_HL_A_DH31T.pdb	0.10324284434318542	0.6822999715805054
3kj6.pdb	3kj6_HL_A_DH31W.pdb	-0.19235996901988983	0.5953999757766724
3kj6.pdb	3kj6_HL_A_DH31Y.pdb	-0.24846477806568146	0.5442000031471252
3kj6.pdb	3kj6_HL_A_DH31V.pdb	0.10065528750419617	0.5023999810218811
3kj6.pdb	3kj6_HL_A_YH32A.pdb	-0.028193801641464233	-0.953000009059906
3kj6.pdb	3kj6_HL_A_YH32R.pdb	-0.030908942222595215	-1.364300012588501
3kj6.pdb	3kj6_HL_A_YH32N.pdb	0.011221930384635925	-1.0268000364303589
3kj6.pdb	3kj6_HL_A_YH32D.pdb	-0.0719505250453949	-1.0058000087738037
3kj6.pdb	3kj6_HL_A_YH32C.pdb	0.0026403069496154785	-0.4480000138282776
3kj6.pdb	3kj6_HL_A_YH32Q.pdb	-0.15930379927158356	-0.9731000065803528
3kj6.pdb	3kj6_HL_A_YH32E.pdb	-0.601793646812439	-1.1938999891281128
3kj6.pdb	3kj6_HL_A_YH32G.pdb	0.15214771032333374	-1.0335999727249146
3kj6.pdb	3kj6_HL_A_YH32H.pdb	-0.5328236818313599	-1.3545000553131104
3kj6.pdb	3kj6_HL_A_YH32I.pdb	-1.4322718381881714	-1.249400019645691
3kj6.pdb	3kj6_HL_A_YH32L.pdb	-0.43128687143325806	-0.47279998660087585
3kj6.pdb	3kj6_HL_A_YH32K.pdb	-0.18744580447673798	-1.8636000156402588
3kj6.pdb	3kj6_HL_A_YH32M.pdb	0.5393362045288086	-0.3765000104904175
3kj6.pdb	3kj6_HL_A_YH32F.pdb	-0.1701381653547287	-0.4088999927043915
3kj6.pdb	3kj6_HL_A_YH32P.pdb	0.017215043306350708	-0.47029998898506165
3kj6.pdb	3kj6_HL_A_YH32S.pdb	-0.2000010907649994	-1.095900058746338
3kj6.pdb	3kj6_HL_A_YH32T.pdb	-0.2889918386936188	-0.3874000012874603
3kj6.pdb	3kj6_HL_A_YH32W.pdb	-1.4681090116500854	0.1704999953508377
3kj6.pdb	3kj6_HL_A_YH32V.pdb	-1.6261767148971558	-1.4414000511169434
3kj6.pdb	3kj6_HL_A_YH33A.pdb	-1.212013840675354	-0.3919000029563904
3kj6.pdb	3kj6_HL_A_YH33R.pdb	-0.9614068269729614	-1.1994999647140503
3kj6.pdb	3kj6_HL_A_YH33N.pdb	-1.0821022987365723	-0.8242999911308289
3kj6.pdb	3kj6_HL_A_YH33D.pdb	-0.9468719959259033	-0.4742000102996826
3kj6.pdb	3kj6_HL_A_YH33C.pdb	-0.9608194828033447	-0.6031000018119812
3kj6.pdb	3kj6_HL_A_YH33Q.pdb	-0.8057239055633545	-2.2471001148223877
3kj6.pdb	3kj6_HL_A_YH33E.pdb	-0.5571234822273254	-1.003600001335144
3kj6.pdb	3kj6_HL_A_YH33G.pdb	-1.4615283012390137	-0.9365000128746033
3kj6.pdb	3kj6_HL_A_YH33H.pdb	-0.8748257160186768	-0.7781000137329102
3kj6.pdb	3kj6_HL_A_YH33I.pdb	-0.8959251642227173	0.11680000275373459
3kj6.pdb	3kj6_HL_A_YH33L.pdb	-2.458177089691162	-2.0011000633239746
3kj6.pdb	3kj6_HL_A_YH33K.pdb	-0.9561742544174194	-1.555799961090088
3kj6.pdb	3kj6_HL_A_YH33M.pdb	-0.5424093008041382	0.06030000001192093
3kj6.pdb	3kj6_HL_A_YH33F.pdb	-0.5174024105072021	0.19760000705718994
3kj6.pdb	3kj6_HL_A_YH33P.pdb	-2.92362642288208	-2.6456000804901123
3kj6.pdb	3kj6_HL_A_YH33S.pdb	-1.1634541749954224	-1.1664999723434448
3kj6.pdb	3kj6_HL_A_YH33T.pdb	-1.1582456827163696	-0.7444999814033508
3kj6.pdb	3kj6_HL_A_YH33W.pdb	-0.856380820274353	0.22789999842643738
3kj6.pdb	3kj6_HL_A_YH33V.pdb	-0.7273385524749756	0.4052000045776367
3kj6.pdb	3kj6_HL_A_EH50A.pdb	-0.3917907476425171	-2.6751999855041504
3kj6.pdb	3kj6_HL_A_EH50R.pdb	-1.248249888420105	-4.672430038452148
3kj6.pdb	3kj6_HL_A_EH50N.pdb	-1.0228066444396973	-2.922300100326538
3kj6.pdb	3kj6_HL_A_EH50D.pdb	0.29686424136161804	-0.18310000002384186
3kj6.pdb	3kj6_HL_A_EH50C.pdb	-0.892475962638855	-2.3136000633239746
3kj6.pdb	3kj6_HL_A_EH50Q.pdb	-0.45104286074638367	-2.1591999530792236
3kj6.pdb	3kj6_HL_A_EH50G.pdb	-0.37907034158706665	-2.4321999549865723
3kj6.pdb	3kj6_HL_A_EH50H.pdb	-1.4206886291503906	-3.212899923324585
3kj6.pdb	3kj6_HL_A_EH50I.pdb	-1.5044289827346802	-2.9595999717712402
3kj6.pdb	3kj6_HL_A_EH50L.pdb	-0.8473913669586182	-2.692699909210205
3kj6.pdb	3kj6_HL_A_EH50K.pdb	-1.0323165655136108	-5.053490161895752
3kj6.pdb	3kj6_HL_A_EH50M.pdb	-0.9234246015548706	-3.3910999298095703
3kj6.pdb	3kj6_HL_A_EH50F.pdb	-1.645331621170044	-2.6779000759124756
3kj6.pdb	3kj6_HL_A_EH50P.pdb	-0.9120118618011475	-2.545099973678589
3kj6.pdb	3kj6_HL_A_EH50S.pdb	-1.1867579221725464	-2.686800003051758
3kj6.pdb	3kj6_HL_A_EH50T.pdb	-1.0557242631912231	-2.520400047302246
3kj6.pdb	3kj6_HL_A_EH50W.pdb	-1.803912878036499	-2.5552000999450684
3kj6.pdb	3kj6_HL_A_EH50Y.pdb	-1.6844329833984375	-2.9918999671936035
3kj6.pdb	3kj6_HL_A_EH50V.pdb	-1.1510361433029175	-2.3541998863220215
3kj6.pdb	3kj6_HL_A_YH52A.pdb	-0.25953274965286255	-0.8608999848365784
3kj6.pdb	3kj6_HL_A_YH52R.pdb	-0.23924028873443604	-0.8287000060081482
3kj6.pdb	3kj6_HL_A_YH52N.pdb	0.1375751793384552	-0.27709999680519104
3kj6.pdb	3kj6_HL_A_YH52D.pdb	0.06254056096076965	-0.0722000002861023
3kj6.pdb	3kj6_HL_A_YH52C.pdb	-0.3477117419242859	-0.2718999981880188
3kj6.pdb	3kj6_HL_A_YH52Q.pdb	0.09313282370567322	-0.5561000108718872
3kj6.pdb	3kj6_HL_A_YH52E.pdb	0.1319757103919983	0.07410000264644623
3kj6.pdb	3kj6_HL_A_YH52G.pdb	0.09865120053291321	-0.8008000254631042
3kj6.pdb	3kj6_HL_A_YH52H.pdb	-0.1790103018283844	-0.2628999948501587
3kj6.pdb	3kj6_HL_A_YH52I.pdb	0.04566177725791931	-0.10580000281333923
3kj6.pdb	3kj6_HL_A_YH52L.pdb	0.3658641278743744	0.23919999599456787
3kj6.pdb	3kj6_HL_A_YH52K.pdb	-0.22703708708286285	-1.5219999551773071
3kj6.pdb	3kj6_HL_A_YH52M.pdb	0.05652168393135071	0.4000999927520752
3kj6.pdb	3kj6_HL_A_YH52F.pdb	-0.00208088755607605	0.09359999746084213
3kj6.pdb	3kj6_HL_A_YH52P.pdb	-0.2168925553560257	-0.5113000273704529
3kj6.pdb	3kj6_HL_A_YH52S.pdb	-0.3406403660774231	-0.6549999713897705
3kj6.pdb	3kj6_HL_A_YH52T.pdb	-0.49970224499702454	-1.0671000480651855
3kj6.pdb	3kj6_HL_A_YH52W.pdb	0.0060418397188186646	-0.6175000071525574
3kj6.pdb	3kj6_HL_A_YH52V.pdb	0.20537760853767395	-0.1671999990940094
3kj6.pdb	3kj6_HL_A_SH55A.pdb	-0.40899717807769775	-0.19740000367164612
3kj6.pdb	3kj6_HL_A_SH55R.pdb	-2.812648057937622	-4.863540172576904
3kj6.pdb	3kj6_HL_A_SH55N.pdb	-0.8263565301895142	0.09059999883174896
3kj6.pdb	3kj6_HL_A_SH55D.pdb	-0.35068291425704956	-0.3513000011444092
3kj6.pdb	3kj6_HL_A_SH55C.pdb	-0.23221062123775482	0.40059998631477356
3kj6.pdb	3kj6_HL_A_SH55Q.pdb	-3.5639240741729736	-0.5782999992370605
3kj6.pdb	3kj6_HL_A_SH55E.pdb	-1.9134180545806885	-0.5625
3kj6.pdb	3kj6_HL_A_SH55G.pdb	-0.6660629510879517	-1.1114000082015991
3kj6.pdb	3kj6_HL_A_SH55H.pdb	-0.615959882736206	1.1955000162124634
3kj6.pdb	3kj6_HL_A_SH55I.pdb	-3.3121237754821777	-1.8142999410629272
3kj6.pdb	3kj6_HL_A_SH55L.pdb	-0.5784144997596741	0.12080000340938568
3kj6.pdb	3kj6_HL_A_SH55K.pdb	-0.9712145328521729	-1.0413000583648682
3kj6.pdb	3kj6_HL_A_SH55M.pdb	-0.04856404662132263	1.114400029182434
3kj6.pdb	3kj6_HL_A_SH55F.pdb	0.27371934056282043	1.354099988937378
3kj6.pdb	3kj6_HL_A_SH55P.pdb	-1.228695273399353	-0.6973000168800354
3kj6.pdb	3kj6_HL_A_SH55T.pdb	-1.9161797761917114	-1.582200050354004
3kj6.pdb	3kj6_HL_A_SH55W.pdb	-3.6215975284576416	-2.185699939727783
3kj6.pdb	3kj6_HL_A_SH55Y.pdb	-19.32541275024414	-18.474140167236328
3kj6.pdb	3kj6_HL_A_SH55V.pdb	-1.4313035011291504	0.3328000009059906
3kj6.pdb	3kj6_HL_A_NH57A.pdb	-0.17024627327919006	-0.9373999834060669
3kj6.pdb	3kj6_HL_A_NH57R.pdb	-0.4062955379486084	-1.5994999408721924
3kj6.pdb	3kj6_HL_A_NH57D.pdb	-0.38074082136154175	-0.04859999939799309
3kj6.pdb	3kj6_HL_A_NH57C.pdb	-0.14917738735675812	-0.8385999798774719
3kj6.pdb	3kj6_HL_A_NH57Q.pdb	-0.5543636679649353	-0.8766999840736389
3kj6.pdb	3kj6_HL_A_NH57E.pdb	-0.3608395457267761	-0.5763999819755554
3kj6.pdb	3kj6_HL_A_NH57G.pdb	-0.2565353810787201	-1.0362000465393066
3kj6.pdb	3kj6_HL_A_NH57H.pdb	-0.45015278458595276	-0.6696000099182129
3kj6.pdb	3kj6_HL_A_NH57I.pdb	-0.027586519718170166	-0.522599995136261
3kj6.pdb	3kj6_HL_A_NH57L.pdb	-0.10367129743099213	-0.08839999884366989
3kj6.pdb	3kj6_HL_A_NH57K.pdb	-0.35194703936576843	-0.7340999841690063
3kj6.pdb	3kj6_HL_A_NH57M.pdb	0.40401121973991394	0.2410999983549118
3kj6.pdb	3kj6_HL_A_NH57F.pdb	-0.12394225597381592	-0.20980000495910645
3kj6.pdb	3kj6_HL_A_NH57P.pdb	-0.7002357244491577	-1.3365999460220337
3kj6.pdb	3kj6_HL_A_NH57S.pdb	-0.4837605655193329	-1.3062000274658203
3kj6.pdb	3kj6_HL_A_NH57T.pdb	-0.448540061712265	-1.0262000560760498
3kj6.pdb	3kj6_HL_A_NH57W.pdb	0.06965792179107666	-0.34599998593330383
3kj6.pdb	3kj6_HL_A_NH57Y.pdb	-0.24441680312156677	-0.2071000039577484
3kj6.pdb	3kj6_HL_A_NH57V.pdb	0.05738091468811035	-0.3393999934196472
3kj6.pdb	3kj6_HL_A_RH98A.pdb	0.42141279578208923	0.8686000108718872
3kj6.pdb	3kj6_HL_A_RH98N.pdb	0.1146693229675293	0.6718000173568726
3kj6.pdb	3kj6_HL_A_RH98D.pdb	0.061160892248153687	0.972000002861023
3kj6.pdb	3kj6_HL_A_RH98C.pdb	0.19103756546974182	0.8636999726295471
3kj6.pdb	3kj6_HL_A_RH98Q.pdb	0.1474567949771881	0.5281000137329102
3kj6.pdb	3kj6_HL_A_RH98E.pdb	0.17934957146644592	0.3840999901294708
3kj6.pdb	3kj6_HL_A_RH98G.pdb	0.4263359606266022	0.847000002861023
3kj6.pdb	3kj6_HL_A_RH98H.pdb	-0.7831470966339111	-0.29330000281333923
3kj6.pdb	3kj6_HL_A_RH98I.pdb	-0.09301027655601501	0.7914000153541565
3kj6.pdb	3kj6_HL_A_RH98L.pdb	-0.018895268440246582	0.5020999908447266
3kj6.pdb	3kj6_HL_A_RH98K.pdb	-0.08415044844150543	0.2085999995470047
3kj6.pdb	3kj6_HL_A_RH98M.pdb	-0.01707133650779724	0.705299973487854
3kj6.pdb	3kj6_HL_A_RH98F.pdb	-0.5362817049026489	-0.830299973487854
3kj6.pdb	3kj6_HL_A_RH98P.pdb	0.2624993324279785	0.7282000184059143
3kj6.pdb	3kj6_HL_A_RH98S.pdb	-0.07187536358833313	0.8797000050544739
3kj6.pdb	3kj6_HL_A_RH98T.pdb	-0.08165648579597473	0.8375999927520752
3kj6.pdb	3kj6_HL_A_RH98W.pdb	-0.6833242177963257	-4.151599884033203
3kj6.pdb	3kj6_HL_A_RH98Y.pdb	-0.43337422609329224	-1.0981999635696411
3kj6.pdb	3kj6_HL_A_RH98V.pdb	-0.17894166707992554	0.37049999833106995
3kj6.pdb	3kj6_HL_A_GH99A.pdb	-3.9174458980560303	-3.389699935913086
3kj6.pdb	3kj6_HL_A_GH99R.pdb	-13.792415618896484	-20.863740921020508
3kj6.pdb	3kj6_HL_A_GH99N.pdb	-7.050780773162842	-6.723629951477051
3kj6.pdb	3kj6_HL_A_GH99D.pdb	-9.484779357910156	-8.848219871520996
3kj6.pdb	3kj6_HL_A_GH99C.pdb	-4.179515838623047	-4.286139965057373
3kj6.pdb	3kj6_HL_A_GH99Q.pdb	-5.267754554748535	-6.502950191497803
3kj6.pdb	3kj6_HL_A_GH99E.pdb	-4.7222723960876465	-5.018020153045654
3kj6.pdb	3kj6_HL_A_GH99H.pdb	-15.040397644042969	-17.110380172729492
3kj6.pdb	3kj6_HL_A_GH99I.pdb	-16.77130889892578	-18.82162094116211
3kj6.pdb	3kj6_HL_A_GH99L.pdb	-7.6487932205200195	-11.00586986541748
3kj6.pdb	3kj6_HL_A_GH99K.pdb	-12.685614585876465	-18.971460342407227
3kj6.pdb	3kj6_HL_A_GH99M.pdb	-7.913755893707275	-10.417490005493164
3kj6.pdb	3kj6_HL_A_GH99F.pdb	-35.14963150024414	-32.85200119018555
3kj6.pdb	3kj6_HL_A_GH99P.pdb	-4.330377578735352	-3.902600049972534
3kj6.pdb	3kj6_HL_A_GH99S.pdb	-4.233923435211182	-3.8289999961853027
3kj6.pdb	3kj6_HL_A_GH99T.pdb	-8.993314743041992	-8.926440238952637
3kj6.pdb	3kj6_HL_A_GH99W.pdb	-27.159561157226562	-25.361600875854492
3kj6.pdb	3kj6_HL_A_GH99Y.pdb	-36.04715347290039	-38.5702018737793
3kj6.pdb	3kj6_HL_A_GH99V.pdb	-10.913348197937012	-12.581549644470215
3kj6.pdb	3kj6_HL_A_FH100A.pdb	0.407027930021286	0.5577999949455261
3kj6.pdb	3kj6_HL_A_FH100R.pdb	0.2699882686138153	-2.670300006866455
3kj6.pdb	3kj6_HL_A_FH100N.pdb	0.44517073035240173	-0.1979999989271164
3kj6.pdb	3kj6_HL_A_FH100D.pdb	0.18609902262687683	0.1720000058412552
3kj6.pdb	3kj6_HL_A_FH100C.pdb	0.635615348815918	-0.18690000474452972
3kj6.pdb	3kj6_HL_A_FH100Q.pdb	-0.2292250096797943	-0.18639999628067017
3kj6.pdb	3kj6_HL_A_FH100E.pdb	-0.04745854437351227	-0.09570000320672989
3kj6.pdb	3kj6_HL_A_FH100G.pdb	0.7075287103652954	0.3147999942302704
3kj6.pdb	3kj6_HL_A_FH100H.pdb	-0.12520326673984528	-0.08060000091791153
3kj6.pdb	3kj6_HL_A_FH100I.pdb	0.20782002806663513	0.00279999990016222
3kj6.pdb	3kj6_HL_A_FH100L.pdb	0.5176398754119873	-0.14869999885559082
3kj6.pdb	3kj6_HL_A_FH100K.pdb	-0.06091666221618652	-0.4068000018596649
3kj6.pdb	3kj6_HL_A_FH100M.pdb	0.44671663641929626	-0.26980000734329224
3kj6.pdb	3kj6_HL_A_FH100P.pdb	1.082534670829773	-0.27070000767707825
3kj6.pdb	3kj6_HL_A_FH100S.pdb	0.31016066670417786	-0.27799999713897705
3kj6.pdb	3kj6_HL_A_FH100T.pdb	0.05789974331855774	-0.4287000000476837
3kj6.pdb	3kj6_HL_A_FH100W.pdb	-0.7159028053283691	-0.07680000364780426
3kj6.pdb	3kj6_HL_A_FH100Y.pdb	-0.46429404616355896	-0.012400000356137753
3kj6.pdb	3kj6_HL_A_FH100V.pdb	0.24647626280784607	0.12720000743865967
3kj6.pdb	3kj6_HL_A_GH101A.pdb	-0.18640229105949402	0.47049999237060547
3kj6.pdb	3kj6_HL_A_GH101R.pdb	-0.6949805021286011	-0.05869999900460243
3kj6.pdb	3kj6_HL_A_GH101N.pdb	-0.6231756806373596	0.8812999725341797
3kj6.pdb	3kj6_HL_A_GH101D.pdb	-0.7137415409088135	0.6448000073432922
3kj6.pdb	3kj6_HL_A_GH101C.pdb	-0.3617967367172241	0.3709000051021576
3kj6.pdb	3kj6_HL_A_GH101Q.pdb	-0.73021399974823	0.20800000429153442
3kj6.pdb	3kj6_HL_A_GH101E.pdb	-1.4063141345977783	0.5913000106811523
3kj6.pdb	3kj6_HL_A_GH101H.pdb	-0.7848408222198486	0.3959999978542328
3kj6.pdb	3kj6_HL_A_GH101I.pdb	-0.2984970211982727	0.7242000102996826
3kj6.pdb	3kj6_HL_A_GH101L.pdb	-0.2533348798751831	0.7001000046730042
3kj6.pdb	3kj6_HL_A_GH101K.pdb	-0.4886789917945862	0.041999999433755875
3kj6.pdb	3kj6_HL_A_GH101M.pdb	-0.05778229236602783	0.8619999885559082
3kj6.pdb	3kj6_HL_A_GH101F.pdb	-0.3726452589035034	0.6043999791145325
3kj6.pdb	3kj6_HL_A_GH101P.pdb	-2.9987680912017822	-2.77620005607605
3kj6.pdb	3kj6_HL_A_GH101S.pdb	-0.6860172748565674	0.28850001096725464
3kj6.pdb	3kj6_HL_A_GH101T.pdb	-0.642054557800293	-0.10140000283718109
3kj6.pdb	3kj6_HL_A_GH101W.pdb	-0.9021419286727905	0.2766999900341034
3kj6.pdb	3kj6_HL_A_GH101Y.pdb	-0.4693533778190613	0.3921000063419342
3kj6.pdb	3kj6_HL_A_GH101V.pdb	-0.318992018699646	0.5781999826431274
3kj6.pdb	3kj6_HL_A_DA145A.pdb	-0.7729015350341797	-1.2201999425888062
3kj6.pdb	3kj6_HL_A_DA145R.pdb	-1.1703041791915894	-1.63919997215271
3kj6.pdb	3kj6_HL_A_DA145N.pdb	-0.9440299272537231	-0.8618999719619751
3kj6.pdb	3kj6_HL_A_DA145C.pdb	-0.8179227113723755	-1.5961999893188477
3kj6.pdb	3kj6_HL_A_DA145Q.pdb	-0.9163316488265991	-1.0235999822616577
3kj6.pdb	3kj6_HL_A_DA145E.pdb	-1.1951879262924194	-0.8898000121116638
3kj6.pdb	3kj6_HL_A_DA145G.pdb	-0.9488892555236816	-1.179900050163269
3kj6.pdb	3kj6_HL_A_DA145H.pdb	-0.9902641773223877	-1.4323999881744385
3kj6.pdb	3kj6_HL_A_DA145I.pdb	-0.6406823396682739	-0.9793999791145325
3kj6.pdb	3kj6_HL_A_DA145L.pdb	-0.7386046648025513	-0.5468999743461609
3kj6.pdb	3kj6_HL_A_DA145K.pdb	-0.8761378526687622	-1.506600022315979
3kj6.pdb	3kj6_HL_A_DA145M.pdb	-0.6081230640411377	-1.0062999725341797
3kj6.pdb	3kj6_HL_A_DA145F.pdb	-0.8105765581130981	-1.1887999773025513
3kj6.pdb	3kj6_HL_A_DA145P.pdb	-0.9566973447799683	-1.299399971961975
3kj6.pdb	3kj6_HL_A_DA145S.pdb	-1.2589855194091797	-1.4674999713897705
3kj6.pdb	3kj6_HL_A_DA145T.pdb	-1.1870852708816528	-0.9947999715805054
3kj6.pdb	3kj6_HL_A_DA145W.pdb	-0.8774336576461792	-1.4581999778747559
3kj6.pdb	3kj6_HL_A_DA145Y.pdb	-1.1017483472824097	-1.3200000524520874
3kj6.pdb	3kj6_HL_A_DA145V.pdb	-0.6203852295875549	-0.8752999901771545
3kj6.pdb	3kj6_HL_A_KA146A.pdb	-0.11639127135276794	-1.0261000394821167
3kj6.pdb	3kj6_HL_A_KA146R.pdb	-0.5982220768928528	-0.034299999475479126
3kj6.pdb	3kj6_HL_A_KA146N.pdb	-0.10362949967384338	-0.1835000067949295
3kj6.pdb	3kj6_HL_A_KA146D.pdb	-0.0036333054304122925	-2.447700023651123
3kj6.pdb	3kj6_HL_A_KA146C.pdb	-0.01766827702522278	-0.946399986743927
3kj6.pdb	3kj6_HL_A_KA146Q.pdb	-0.1966165006160736	-0.4569999873638153
3kj6.pdb	3kj6_HL_A_KA146E.pdb	-0.44110560417175293	-2.0095999240875244
3kj6.pdb	3kj6_HL_A_KA146G.pdb	-0.4038674831390381	-2.082200050354004
3kj6.pdb	3kj6_HL_A_KA146H.pdb	-0.3540132939815521	-1.2283999919891357
3kj6.pdb	3kj6_HL_A_KA146I.pdb	-2.6741933822631836	-2.710700035095215
3kj6.pdb	3kj6_HL_A_KA146L.pdb	0.0041799396276474	-0.2734000086784363
3kj6.pdb	3kj6_HL_A_KA146M.pdb	-0.09888158738613129	-0.14810000360012054
3kj6.pdb	3kj6_HL_A_KA146F.pdb	0.32176467776298523	-0.19979999959468842
3kj6.pdb	3kj6_HL_A_KA146P.pdb	-2.3322956562042236	-3.7190001010894775
3kj6.pdb	3kj6_HL_A_KA146S.pdb	-0.10432220995426178	-1.0988999605178833
3kj6.pdb	3kj6_HL_A_KA146T.pdb	-0.45351189374923706	-2.4007999897003174
3kj6.pdb	3kj6_HL_A_KA146W.pdb	1.3532001972198486	-0.2903999984264374
3kj6.pdb	3kj6_HL_A_KA146Y.pdb	0.2929287850856781	-0.49880000948905945
3kj6.pdb	3kj6_HL_A_KA146V.pdb	-2.4339001178741455	-2.5973000526428223
3kj6.pdb	3kj6_HL_A_SA147A.pdb	-0.46321338415145874	-1.3919999599456787
3kj6.pdb	3kj6_HL_A_SA147R.pdb	0.5574545860290527	-0.37529999017715454
3kj6.pdb	3kj6_HL_A_SA147N.pdb	-0.2595726549625397	-1.4674999713897705
3kj6.pdb	3kj6_HL_A_SA147D.pdb	-1.1831527948379517	-1.295199990272522
3kj6.pdb	3kj6_HL_A_SA147C.pdb	-0.3900102972984314	-0.9972000122070312
3kj6.pdb	3kj6_HL_A_SA147Q.pdb	-0.11720141768455505	-1.277999997138977
3kj6.pdb	3kj6_HL_A_SA147E.pdb	-0.37865930795669556	-0.9452999830245972
3kj6.pdb	3kj6_HL_A_SA147G.pdb	-0.5030637979507446	-1.7002999782562256
3kj6.pdb	3kj6_HL_A_SA147H.pdb	-0.16647811233997345	-2.416599988937378
3kj6.pdb	3kj6_HL_A_SA147I.pdb	0.23993733525276184	-0.07159999758005142
3kj6.pdb	3kj6_HL_A_SA147L.pdb	0.3418758809566498	-0.2660999894142151
3kj6.pdb	3kj6_HL_A_SA147K.pdb	0.11374381184577942	-0.7702000141143799
3kj6.pdb	3kj6_HL_A_SA147M.pdb	0.4080534279346466	-0.09780000150203705
3kj6.pdb	3kj6_HL_A_SA147F.pdb	-0.42259132862091064	-0.9049000144004822
3kj6.pdb	3kj6_HL_A_SA147P.pdb	-0.6397262811660767	-1.4404000043869019
3kj6.pdb	3kj6_HL_A_SA147T.pdb	0.3768843710422516	-0.4205999970436096
3kj6.pdb	3kj6_HL_A_SA147W.pdb	-0.1650935709476471	-0.13660000264644623
3kj6.pdb	3kj6_HL_A_SA147Y.pdb	-0.9181782007217407	-0.08569999784231186
3kj6.pdb	3kj6_HL_A_SA147V.pdb	0.13491594791412354	0.6305999755859375
3kj6.pdb	3kj6_HL_A_GA149A.pdb	-0.34782084822654724	0.6798999905586243
3kj6.pdb	3kj6_HL_A_GA149R.pdb	0.4355953633785248	-0.20389999449253082
3kj6.pdb	3kj6_HL_A_GA149N.pdb	-0.20397630333900452	-0.3930000066757202
3kj6.pdb	3kj6_HL_A_GA149D.pdb	-0.3671457767486572	-1.1832000017166138
3kj6.pdb	3kj6_HL_A_GA149C.pdb	0.09873154759407043	-0.6953999996185303
3kj6.pdb	3kj6_HL_A_GA149Q.pdb	-1.158359408378601	-0.7311000227928162
3kj6.pdb	3kj6_HL_A_GA149E.pdb	-0.5418126583099365	0.02280000038444996
3kj6.pdb	3kj6_HL_A_GA149H.pdb	-0.6128062009811401	-1.3583999872207642
3kj6.pdb	3kj6_HL_A_GA149I.pdb	-4.477288722991943	-3.728800058364868
3kj6.pdb	3kj6_HL_A_GA149L.pdb	0.255881667137146	1.3932000398635864
3kj6.pdb	3kj6_HL_A_GA149K.pdb	-0.32245105504989624	-0.4244999885559082
3kj6.pdb	3kj6_HL_A_GA149M.pdb	0.07463067770004272	0.3199999928474426
3kj6.pdb	3kj6_HL_A_GA149F.pdb	-0.14319337904453278	-0.20980000495910645
3kj6.pdb	3kj6_HL_A_GA149P.pdb	-1.1864913702011108	0.6019999980926514
3kj6.pdb	3kj6_HL_A_GA149S.pdb	-0.24137967824935913	-1.0872999429702759
3kj6.pdb	3kj6_HL_A_GA149T.pdb	0.12598779797554016	-0.8460999727249146
3kj6.pdb	3kj6_HL_A_GA149W.pdb	-0.2695167660713196	0.3644999861717224
3kj6.pdb	3kj6_HL_A_GA149Y.pdb	-0.20604529976844788	0.06669999659061432
3kj6.pdb	3kj6_HL_A_GA149V.pdb	-4.920320987701416	-3.1821999549865723
3kj6.pdb	3kj6_HL_A_RA150A.pdb	-1.2899479866027832	-1.9256999492645264
3kj6.pdb	3kj6_HL_A_RA150N.pdb	-1.6638879776000977	-1.9404000043869019
3kj6.pdb	3kj6_HL_A_RA150D.pdb	-1.7465603351593018	-2.9820001125335693
3kj6.pdb	3kj6_HL_A_RA150C.pdb	-1.3225185871124268	-1.5654000043869019
3kj6.pdb	3kj6_HL_A_RA150Q.pdb	-1.7048202753067017	-2.2999000549316406
3kj6.pdb	3kj6_HL_A_RA150E.pdb	-2.333075761795044	-4.1793999671936035
3kj6.pdb	3kj6_HL_A_RA150G.pdb	-0.9619755744934082	-2.1979000568389893
3kj6.pdb	3kj6_HL_A_RA150H.pdb	-1.4192436933517456	-1.888200044631958
3kj6.pdb	3kj6_HL_A_RA150I.pdb	-1.7905031442642212	-1.3437999486923218
3kj6.pdb	3kj6_HL_A_RA150L.pdb	-1.1318919658660889	-0.019200000911951065
3kj6.pdb	3kj6_HL_A_RA150K.pdb	-1.2116245031356812	-0.20360000431537628
3kj6.pdb	3kj6_HL_A_RA150M.pdb	-1.025686502456665	0.19840000569820404
3kj6.pdb	3kj6_HL_A_RA150F.pdb	-9.805227279663086	-7.751999855041504
3kj6.pdb	3kj6_HL_A_RA150P.pdb	-0.9121042490005493	-1.6328999996185303
3kj6.pdb	3kj6_HL_A_RA150S.pdb	-1.779372215270996	-2.5464000701904297
3kj6.pdb	3kj6_HL_A_RA150T.pdb	-1.5390710830688477	-2.418600082397461
3kj6.pdb	3kj6_HL_A_RA150W.pdb	-5.373030662536621	-6.102869987487793
3kj6.pdb	3kj6_HL_A_RA150Y.pdb	-5.694812297821045	-6.518030166625977
3kj6.pdb	3kj6_HL_A_RA150V.pdb	-1.234422206878662	-1.315999984741211
3kj6.pdb	3kj6_HL_A_FA151A.pdb	-1.186959147453308	-2.7848000526428223
3kj6.pdb	3kj6_HL_A_FA151R.pdb	-1.3169063329696655	-4.728549957275391
3kj6.pdb	3kj6_HL_A_FA151N.pdb	-1.4394677877426147	-3.4363999366760254
3kj6.pdb	3kj6_HL_A_FA151D.pdb	-1.567492961883545	-3.688800096511841
3kj6.pdb	3kj6_HL_A_FA151C.pdb	-0.9774075746536255	-2.4374001026153564
3kj6.pdb	3kj6_HL_A_FA151Q.pdb	-1.1611560583114624	-2.7774999141693115
3kj6.pdb	3kj6_HL_A_FA151E.pdb	-2.067962646484375	-3.5113000869750977
3kj6.pdb	3kj6_HL_A_FA151G.pdb	-1.4679691791534424	-3.376300096511841
3kj6.pdb	3kj6_HL_A_FA151H.pdb	-1.8611764907836914	-2.859800100326538
3kj6.pdb	3kj6_HL_A_FA151I.pdb	-1.593621015548706	-1.6044000387191772
3kj6.pdb	3kj6_HL_A_FA151L.pdb	-1.3666969537734985	-1.6471999883651733
3kj6.pdb	3kj6_HL_A_FA151K.pdb	-1.1716678142547607	-3.7530999183654785
3kj6.pdb	3kj6_HL_A_FA151M.pdb	-0.2967459559440613	-0.8543000221252441
3kj6.pdb	3kj6_HL_A_FA151P.pdb	-1.8963217735290527	-5.665649890899658
3kj6.pdb	3kj6_HL_A_FA151S.pdb	-1.2895714044570923	-2.594099998474121
3kj6.pdb	3kj6_HL_A_FA151T.pdb	-1.3251855373382568	-1.9699000120162964
3kj6.pdb	3kj6_HL_A_FA151W.pdb	-3.6958580017089844	-2.586400032043457
3kj6.pdb	3kj6_HL_A_FA151Y.pdb	-1.3511872291564941	-1.3187999725341797
3kj6.pdb	3kj6_HL_A_FA151V.pdb	-1.2729507684707642	-1.8947999477386475
3kj6.pdb	3kj6_HL_A_HA152A.pdb	-0.3420211672782898	0.28610000014305115
3kj6.pdb	3kj6_HL_A_HA152R.pdb	0.45287641882896423	1.1240999698638916
3kj6.pdb	3kj6_HL_A_HA152N.pdb	-0.12074782699346542	1.9732999801635742
3kj6.pdb	3kj6_HL_A_HA152D.pdb	-0.5026184320449829	-0.34049999713897705
3kj6.pdb	3kj6_HL_A_HA152C.pdb	-0.41407257318496704	0.48840001225471497
3kj6.pdb	3kj6_HL_A_HA152Q.pdb	0.22119802236557007	0.9656000137329102
3kj6.pdb	3kj6_HL_A_HA152E.pdb	-0.7087322473526001	0.7038000226020813
3kj6.pdb	3kj6_HL_A_HA152G.pdb	-0.2632881999015808	0.38029998540878296
3kj6.pdb	3kj6_HL_A_HA152I.pdb	-0.5298243761062622	0.8151000142097473
3kj6.pdb	3kj6_HL_A_HA152L.pdb	-0.6200687885284424	0.4424999952316284
3kj6.pdb	3kj6_HL_A_HA152K.pdb	0.20823019742965698	0.7562000155448914
3kj6.pdb	3kj6_HL_A_HA152M.pdb	-0.16607962548732758	0.7764999866485596
3kj6.pdb	3kj6_HL_A_HA152F.pdb	0.23568347096443176	0.8144999742507935
3kj6.pdb	3kj6_HL_A_HA152P.pdb	-2.103959798812866	-1.5978000164031982
3kj6.pdb	3kj6_HL_A_HA152S.pdb	-0.851794958114624	0.2660999894142151
3kj6.pdb	3kj6_HL_A_HA152T.pdb	-0.7593766450881958	0.13019999861717224
3kj6.pdb	3kj6_HL_A_HA152W.pdb	-0.006075248122215271	0.49559998512268066
3kj6.pdb	3kj6_HL_A_HA152Y.pdb	0.2501830756664276	0.5252000093460083
3kj6.pdb	3kj6_HL_A_HA152V.pdb	-0.34308862686157227	0.7973999977111816
3kj6.pdb	3kj6_HL_A_VA153A.pdb	-0.1909220665693283	0.9477999806404114
3kj6.pdb	3kj6_HL_A_VA153R.pdb	-0.5881969928741455	1.093500018119812
3kj6.pdb	3kj6_HL_A_VA153N.pdb	-0.6117575168609619	0.8169000148773193
3kj6.pdb	3kj6_HL_A_VA153D.pdb	-0.43048030138015747	1.0892000198364258
3kj6.pdb	3kj6_HL_A_VA153C.pdb	-0.1451060175895691	1.0094000101089478
3kj6.pdb	3kj6_HL_A_VA153Q.pdb	-0.4833378493785858	0.9954000115394592
3kj6.pdb	3kj6_HL_A_VA153E.pdb	0.5728977918624878	1.504699945449829
3kj6.pdb	3kj6_HL_A_VA153G.pdb	-0.23886720836162567	1.0771000385284424
3kj6.pdb	3kj6_HL_A_VA153H.pdb	0.5804334878921509	0.8881999850273132
3kj6.pdb	3kj6_HL_A_VA153I.pdb	-0.2780737280845642	0.009600000455975533
3kj6.pdb	3kj6_HL_A_VA153L.pdb	-0.3427533209323883	0.9794999957084656
3kj6.pdb	3kj6_HL_A_VA153K.pdb	0.37238720059394836	1.1187000274658203
3kj6.pdb	3kj6_HL_A_VA153M.pdb	0.7879186868667603	1.0983999967575073
3kj6.pdb	3kj6_HL_A_VA153F.pdb	-0.5461446046829224	0.9961000084877014
3kj6.pdb	3kj6_HL_A_VA153P.pdb	0.43397125601768494	0.39410001039505005
3kj6.pdb	3kj6_HL_A_VA153S.pdb	-0.4691723883152008	1.0157999992370605
3kj6.pdb	3kj6_HL_A_VA153T.pdb	-0.37314701080322266	0.9611999988555908
3kj6.pdb	3kj6_HL_A_VA153W.pdb	-0.023666217923164368	1.1904000043869019
3kj6.pdb	3kj6_HL_A_VA153Y.pdb	-0.8150819540023804	0.9261000156402588
3kj6.pdb	3kj6_HL_A_LA157A.pdb	0.05459591746330261	-1.066100001335144
3kj6.pdb	3kj6_HL_A_LA157R.pdb	-0.16499647498130798	-1.2891000509262085
3kj6.pdb	3kj6_HL_A_LA157N.pdb	-0.07574766874313354	-1.2539000511169434
3kj6.pdb	3kj6_HL_A_LA157D.pdb	0.05939176678657532	-1.2402000427246094
3kj6.pdb	3kj6_HL_A_LA157C.pdb	0.14197465777397156	-1.0859999656677246
3kj6.pdb	3kj6_HL_A_LA157Q.pdb	0.2592373192310333	-0.6855000257492065
3kj6.pdb	3kj6_HL_A_LA157E.pdb	0.8344292640686035	-0.684499979019165
3kj6.pdb	3kj6_HL_A_LA157G.pdb	0.044969260692596436	-2.1036999225616455
3kj6.pdb	3kj6_HL_A_LA157H.pdb	-0.2448655217885971	-1.207800030708313
3kj6.pdb	3kj6_HL_A_LA157I.pdb	0.3192894756793976	-0.11649999767541885
3kj6.pdb	3kj6_HL_A_LA157K.pdb	0.11351028084754944	-0.047200001776218414
3kj6.pdb	3kj6_HL_A_LA157M.pdb	0.2347906529903412	-0.6215999722480774
3kj6.pdb	3kj6_HL_A_LA157F.pdb	0.3387920558452606	-0.3456000089645386
3kj6.pdb	3kj6_HL_A_LA157P.pdb	8.130073547363281e-05	-0.9790999889373779
3kj6.pdb	3kj6_HL_A_LA157S.pdb	-0.1279652714729309	-1.7626999616622925
3kj6.pdb	3kj6_HL_A_LA157T.pdb	-0.032523587346076965	-1.3402999639511108
3kj6.pdb	3kj6_HL_A_LA157W.pdb	0.18722566962242126	-0.28630000352859497
3kj6.pdb	3kj6_HL_A_LA157Y.pdb	0.03613165020942688	-0.3181000053882599
3kj6.pdb	3kj6_HL_A_LA157V.pdb	0.23789441585540771	-0.2757999897003174
3kj6.pdb	3kj6_HL_A_KA161A.pdb	-0.7525296211242676	-0.2939999997615814
3kj6.pdb	3kj6_HL_A_KA161R.pdb	-0.5214134454727173	-0.33489999175071716
3kj6.pdb	3kj6_HL_A_KA161N.pdb	-0.7793341875076294	-0.36399999260902405
3kj6.pdb	3kj6_HL_A_KA161D.pdb	-1.035011649131775	-0.4429999887943268
3kj6.pdb	3kj6_HL_A_KA161C.pdb	-0.6802321672439575	0.03610000014305115
3kj6.pdb	3kj6_HL_A_KA161Q.pdb	-0.6630280017852783	0.010999999940395355
3kj6.pdb	3kj6_HL_A_KA161E.pdb	-1.0630306005477905	-0.9842000007629395
3kj6.pdb	3kj6_HL_A_KA161G.pdb	-0.7979053258895874	-0.361299991607666
3kj6.pdb	3kj6_HL_A_KA161H.pdb	-0.01586534082889557	0.6535000205039978
3kj6.pdb	3kj6_HL_A_KA161I.pdb	-0.7371425628662109	-0.045499999076128006
3kj6.pdb	3kj6_HL_A_KA161L.pdb	-0.5326840877532959	0.08089999854564667
3kj6.pdb	3kj6_HL_A_KA161M.pdb	-1.0964434146881104	0.12470000237226486
3kj6.pdb	3kj6_HL_A_KA161F.pdb	-0.7018711566925049	0.8636000156402588
3kj6.pdb	3kj6_HL_A_KA161P.pdb	-0.7575981616973877	-0.42640000581741333
3kj6.pdb	3kj6_HL_A_KA161S.pdb	-0.9150367975234985	-0.24089999496936798
3kj6.pdb	3kj6_HL_A_KA161T.pdb	-0.8302301168441772	-0.08889999985694885
3kj6.pdb	3kj6_HL_A_KA161W.pdb	-0.10791260004043579	0.9456999897956848
3kj6.pdb	3kj6_HL_A_KA161Y.pdb	-0.46511414647102356	0.1356000006198883
3kj6.pdb	3kj6_HL_A_KA161V.pdb	-0.7311691641807556	0.03669999912381172
7s0x.pdb	7s0x_HL_E_GL28A.pdb	-0.03263746201992035	-0.23589999973773956
7s0x.pdb	7s0x_HL_E_GL28R.pdb	-0.20491233468055725	-0.3977000117301941
7s0x.pdb	7s0x_HL_E_GL28N.pdb	-0.10443182289600372	0.11089999973773956
7s0x.pdb	7s0x_HL_E_GL28D.pdb	-0.10314120352268219	0.26350000500679016
7s0x.pdb	7s0x_HL_E_GL28C.pdb	-0.2900254726409912	-0.15839999914169312
7s0x.pdb	7s0x_HL_E_GL28Q.pdb	-0.07789739966392517	-0.06889999657869339
7s0x.pdb	7s0x_HL_E_GL28E.pdb	-0.3249371647834778	0.7055000066757202
7s0x.pdb	7s0x_HL_E_GL28H.pdb	-0.334744393825531	-0.07240000367164612
7s0x.pdb	7s0x_HL_E_GL28I.pdb	0.01222240924835205	-0.1559000015258789
7s0x.pdb	7s0x_HL_E_GL28L.pdb	-0.002590477466583252	-0.07580000162124634
7s0x.pdb	7s0x_HL_E_GL28K.pdb	-0.011938437819480896	-0.2305999994277954
7s0x.pdb	7s0x_HL_E_GL28M.pdb	-0.19422174990177155	-0.015300000086426735
7s0x.pdb	7s0x_HL_E_GL28F.pdb	0.05633735656738281	-0.06199999898672104
7s0x.pdb	7s0x_HL_E_GL28P.pdb	-0.3043252229690552	0.1851000040769577
7s0x.pdb	7s0x_HL_E_GL28S.pdb	-0.3442915678024292	-0.1151999980211258
7s0x.pdb	7s0x_HL_E_GL28T.pdb	-0.1909923255443573	-0.22010000050067902
7s0x.pdb	7s0x_HL_E_GL28W.pdb	-0.25062233209609985	0.16740000247955322
7s0x.pdb	7s0x_HL_E_GL28Y.pdb	-0.43952476978302	-0.08169999718666077
7s0x.pdb	7s0x_HL_E_GL28V.pdb	-0.04904080927371979	0.0348999984562397
7s0x.pdb	7s0x_HL_E_EL30A.pdb	0.05485430359840393	-0.1356000006198883
7s0x.pdb	7s0x_HL_E_EL30R.pdb	-0.40400490164756775	0.002199999988079071
7s0x.pdb	7s0x_HL_E_EL30N.pdb	-0.19069942831993103	-0.008100000210106373
7s0x.pdb	7s0x_HL_E_EL30D.pdb	-0.19238482415676117	0.4287000000476837
7s0x.pdb	7s0x_HL_E_EL30C.pdb	0.012573331594467163	0.2370000034570694
7s0x.pdb	7s0x_HL_E_EL30Q.pdb	-0.2854316234588623	0.02160000056028366
7s0x.pdb	7s0x_HL_E_EL30G.pdb	-0.017908677458763123	-0.04969999939203262
7s0x.pdb	7s0x_HL_E_EL30H.pdb	-0.2088468223810196	-0.018400000408291817
7s0x.pdb	7s0x_HL_E_EL30I.pdb	-0.07715094089508057	-0.0015999999595806003
7s0x.pdb	7s0x_HL_E_EL30L.pdb	-0.03850090503692627	0.06769999861717224
7s0x.pdb	7s0x_HL_E_EL30K.pdb	0.22499054670333862	0.028699999675154686
7s0x.pdb	7s0x_HL_E_EL30M.pdb	-0.23734213411808014	-0.061799999326467514
7s0x.pdb	7s0x_HL_E_EL30F.pdb	0.18146133422851562	0.12950000166893005
7s0x.pdb	7s0x_HL_E_EL30P.pdb	0.044310569763183594	-0.07289999723434448
7s0x.pdb	7s0x_HL_E_EL30S.pdb	0.10452273488044739	0.02370000071823597
7s0x.pdb	7s0x_HL_E_EL30T.pdb	0.19624656438827515	-0.01850000023841858
7s0x.pdb	7s0x_HL_E_EL30W.pdb	-0.14006203413009644	-0.00570000009611249
7s0x.pdb	7s0x_HL_E_EL30Y.pdb	0.02569061517715454	0.10869999974966049
7s0x.pdb	7s0x_HL_E_EL30V.pdb	0.15633341670036316	0.04670000076293945
7s0x.pdb	7s0x_HL_E_DL49A.pdb	-0.4055436849594116	-1.4562000036239624
7s0x.pdb	7s0x_HL_E_DL49R.pdb	-1.3834046125411987	-2.1157000064849854
7s0x.pdb	7s0x_HL_E_DL49N.pdb	-0.5876386165618896	-0.17589999735355377
7s0x.pdb	7s0x_HL_E_DL49C.pdb	-0.4324039816856384	-1.0672999620437622
7s0x.pdb	7s0x_HL_E_DL49Q.pdb	-0.41394931077957153	-1.7067999839782715
7s0x.pdb	7s0x_HL_E_DL49E.pdb	-0.3248988389968872	-0.31929999589920044
7s0x.pdb	7s0x_HL_E_DL49G.pdb	-0.563334584236145	-1.6576000452041626
7s0x.pdb	7s0x_HL_E_DL49H.pdb	-2.360771894454956	-2.628000020980835
7s0x.pdb	7s0x_HL_E_DL49I.pdb	-0.45895230770111084	-0.45500001311302185
7s0x.pdb	7s0x_HL_E_DL49L.pdb	-0.21099023520946503	-0.020099999383091927
7s0x.pdb	7s0x_HL_E_DL49K.pdb	-0.9648162126541138	-1.3861000537872314
7s0x.pdb	7s0x_HL_E_DL49M.pdb	0.01443241536617279	0.40639999508857727
7s0x.pdb	7s0x_HL_E_DL49F.pdb	-4.619105339050293	-3.7109999656677246
7s0x.pdb	7s0x_HL_E_DL49P.pdb	-0.37296098470687866	-1.5733000040054321
7s0x.pdb	7s0x_HL_E_DL49S.pdb	-0.6382379531860352	-0.5745000243186951
7s0x.pdb	7s0x_HL_E_DL49T.pdb	-0.34749406576156616	-0.15029999613761902
7s0x.pdb	7s0x_HL_E_DL49W.pdb	-0.9752117395401001	-2.279900074005127
7s0x.pdb	7s0x_HL_E_DL49Y.pdb	-2.4957242012023926	-6.6344499588012695
7s0x.pdb	7s0x_HL_E_DL49V.pdb	-0.4624137878417969	-0.828000009059906
7s0x.pdb	7s0x_HL_E_DL50A.pdb	-0.8483062982559204	-1.232699990272522
7s0x.pdb	7s0x_HL_E_DL50R.pdb	-1.2167034149169922	-1.4566999673843384
7s0x.pdb	7s0x_HL_E_DL50N.pdb	-0.9787492752075195	-1.4458999633789062
7s0x.pdb	7s0x_HL_E_DL50C.pdb	-1.0704288482666016	-0.8259000182151794
[truncated: 92,165 more rows]
