# Supplementary material for: Investigating the volume and diversity of data needed for generalizable antibody–antigen ΔΔG prediction
Source: Nat Comput Sci. 2025 Jul 8;5(8):635–47. doi: 10.1038/s43588-025-00823-8 (PMC12374841; doi:10.1038/s43588-025-00823-8)
Supplement: Supplementary file 4 — Unprocessed Graphinity model predictions and true values for experimental and synthetic ΔΔG values. [file 43588_2025_823_MOESM4_ESM.zip › Figure2/Figure2b-Graphinity_Predictions-10FoldCV_CDR_SeqId/Graphinity_Predictions-Synthetic_FoldX_ddG_942723-10FoldCV_CDR_SeqId/Graphinity_predictions_test-Foldx_ddG_942723-cutoff_100-fold6.csv]

wt_pdb	mut_pdb	pred_score	true_label
1nca.pdb	1nca_HL_N_YL49A.pdb	-1.0909085273742676	-2.717099905014038
1nca.pdb	1nca_HL_N_YL49R.pdb	-1.8992990255355835	-2.2806999683380127
1nca.pdb	1nca_HL_N_YL49N.pdb	-1.2433189153671265	-2.4451000690460205
1nca.pdb	1nca_HL_N_YL49D.pdb	-1.1453161239624023	-2.928299903869629
1nca.pdb	1nca_HL_N_YL49C.pdb	-0.7745887041091919	-2.791800022125244
1nca.pdb	1nca_HL_N_YL49Q.pdb	-1.3399744033813477	-2.801100015640259
1nca.pdb	1nca_HL_N_YL49E.pdb	-1.2841811180114746	-4.77400016784668
1nca.pdb	1nca_HL_N_YL49G.pdb	-1.1260637044906616	-2.8505001068115234
1nca.pdb	1nca_HL_N_YL49H.pdb	-1.1386432647705078	-2.2530999183654785
1nca.pdb	1nca_HL_N_YL49I.pdb	-1.153049349784851	-2.137500047683716
1nca.pdb	1nca_HL_N_YL49L.pdb	-0.8417458534240723	-1.9416999816894531
1nca.pdb	1nca_HL_N_YL49K.pdb	-1.242606282234192	-2.4749999046325684
1nca.pdb	1nca_HL_N_YL49M.pdb	-0.6113376021385193	-1.8370000123977661
1nca.pdb	1nca_HL_N_YL49F.pdb	-0.5450579524040222	-1.4911999702453613
1nca.pdb	1nca_HL_N_YL49P.pdb	-1.0902936458587646	-2.7676000595092773
1nca.pdb	1nca_HL_N_YL49S.pdb	-1.1017917394638062	-2.7834999561309814
1nca.pdb	1nca_HL_N_YL49T.pdb	-0.9089517593383789	-2.2416999340057373
1nca.pdb	1nca_HL_N_YL49W.pdb	-0.9141557216644287	-2.603100061416626
1nca.pdb	1nca_HL_N_YL49V.pdb	-1.0105373859405518	-2.8949999809265137
1nca.pdb	1nca_HL_N_WL50A.pdb	-1.1707770824432373	-2.126199960708618
1nca.pdb	1nca_HL_N_WL50R.pdb	-1.1083431243896484	-0.5893999934196472
1nca.pdb	1nca_HL_N_WL50N.pdb	-1.4669607877731323	-1.9754999876022339
1nca.pdb	1nca_HL_N_WL50D.pdb	-1.4368668794631958	-2.142899990081787
1nca.pdb	1nca_HL_N_WL50C.pdb	-0.8353717923164368	-1.7769999504089355
1nca.pdb	1nca_HL_N_WL50Q.pdb	-1.1042108535766602	-0.34549999237060547
1nca.pdb	1nca_HL_N_WL50E.pdb	-0.9351754188537598	-1.343999981880188
1nca.pdb	1nca_HL_N_WL50G.pdb	-1.0290833711624146	-2.7497000694274902
1nca.pdb	1nca_HL_N_WL50H.pdb	-1.5398446321487427	-0.85589998960495
1nca.pdb	1nca_HL_N_WL50I.pdb	-1.2305572032928467	-1.094099998474121
1nca.pdb	1nca_HL_N_WL50L.pdb	-0.5233880281448364	-1.481600046157837
1nca.pdb	1nca_HL_N_WL50K.pdb	-1.4709489345550537	-1.9160000085830688
1nca.pdb	1nca_HL_N_WL50M.pdb	-0.5572963953018188	-0.39010000228881836
1nca.pdb	1nca_HL_N_WL50F.pdb	-0.49521100521087646	-0.8485999703407288
1nca.pdb	1nca_HL_N_WL50P.pdb	-1.089091420173645	-2.959199905395508
1nca.pdb	1nca_HL_N_WL50S.pdb	-1.5522211790084839	-2.631700038909912
1nca.pdb	1nca_HL_N_WL50T.pdb	-1.3561774492263794	-2.3789000511169434
1nca.pdb	1nca_HL_N_WL50Y.pdb	-0.5474069118499756	-0.4472000002861023
1nca.pdb	1nca_HL_N_WL50V.pdb	-1.2440295219421387	-0.984000027179718
1nca.pdb	1nca_HL_N_TL53A.pdb	-0.3124918043613434	-1.544600009918213
1nca.pdb	1nca_HL_N_TL53R.pdb	-2.1795802116394043	-2.0429000854492188
1nca.pdb	1nca_HL_N_TL53N.pdb	-0.3392752408981323	-1.3634999990463257
1nca.pdb	1nca_HL_N_TL53D.pdb	-1.1153242588043213	-2.7760000228881836
1nca.pdb	1nca_HL_N_TL53C.pdb	0.11725716292858124	-0.0697999969124794
1nca.pdb	1nca_HL_N_TL53Q.pdb	-1.8501121997833252	-2.5309998989105225
1nca.pdb	1nca_HL_N_TL53E.pdb	-1.47367262840271	-2.5450000762939453
1nca.pdb	1nca_HL_N_TL53G.pdb	-0.8716685771942139	-1.3802000284194946
1nca.pdb	1nca_HL_N_TL53H.pdb	-17.87291717529297	-13.276320457458496
1nca.pdb	1nca_HL_N_TL53I.pdb	-1.1280947923660278	-0.5806000232696533
1nca.pdb	1nca_HL_N_TL53L.pdb	0.1659144014120102	1.326300024986267
1nca.pdb	1nca_HL_N_TL53K.pdb	-2.3053174018859863	-2.488300085067749
1nca.pdb	1nca_HL_N_TL53M.pdb	0.15384258329868317	-0.20730000734329224
1nca.pdb	1nca_HL_N_TL53F.pdb	-20.293560028076172	-20.76963996887207
1nca.pdb	1nca_HL_N_TL53P.pdb	-0.5465519428253174	-1.1859999895095825
1nca.pdb	1nca_HL_N_TL53S.pdb	-0.7321054935455322	-1.4781999588012695
1nca.pdb	1nca_HL_N_TL53W.pdb	-16.91568374633789	-16.209400177001953
1nca.pdb	1nca_HL_N_TL53Y.pdb	-18.852277755737305	-22.724279403686523
1nca.pdb	1nca_HL_N_TL53V.pdb	0.07337145507335663	0.5914000272750854
1nca.pdb	1nca_HL_N_IL56A.pdb	-0.3727409839630127	0.23510000109672546
1nca.pdb	1nca_HL_N_IL56R.pdb	-0.4669803977012634	-0.059700001031160355
1nca.pdb	1nca_HL_N_IL56N.pdb	-0.46097052097320557	-0.20329999923706055
1nca.pdb	1nca_HL_N_IL56D.pdb	-0.6589854955673218	0.2468000054359436
1nca.pdb	1nca_HL_N_IL56C.pdb	-0.12220009416341782	-0.25600001215934753
1nca.pdb	1nca_HL_N_IL56Q.pdb	-0.4820287227630615	-0.4530999958515167
1nca.pdb	1nca_HL_N_IL56E.pdb	-0.98225337266922	0.0012000000569969416
1nca.pdb	1nca_HL_N_IL56G.pdb	-0.1290796846151352	0.45500001311302185
1nca.pdb	1nca_HL_N_IL56H.pdb	-0.13675788044929504	0.09640000015497208
1nca.pdb	1nca_HL_N_IL56L.pdb	-0.11602282524108887	-0.14800000190734863
1nca.pdb	1nca_HL_N_IL56K.pdb	-0.3979172706604004	0.07970000058412552
1nca.pdb	1nca_HL_N_IL56M.pdb	-0.15636952221393585	0.6044999957084656
1nca.pdb	1nca_HL_N_IL56F.pdb	-0.19283607602119446	0.367900013923645
1nca.pdb	1nca_HL_N_IL56P.pdb	-0.37891140580177307	-0.37139999866485596
1nca.pdb	1nca_HL_N_IL56S.pdb	-0.3646286725997925	0.054999999701976776
1nca.pdb	1nca_HL_N_IL56T.pdb	-0.3247460126876831	-0.26159998774528503
1nca.pdb	1nca_HL_N_IL56W.pdb	-0.41543981432914734	-0.07959999889135361
1nca.pdb	1nca_HL_N_IL56Y.pdb	-0.3257768750190735	0.3675000071525574
1nca.pdb	1nca_HL_N_IL56V.pdb	-0.17245367169380188	-0.31859999895095825
1nca.pdb	1nca_HL_N_HL91A.pdb	0.114204540848732	1.388800024986267
1nca.pdb	1nca_HL_N_HL91R.pdb	0.19444219768047333	1.9055999517440796
1nca.pdb	1nca_HL_N_HL91N.pdb	-0.2347368746995926	-0.18140000104904175
1nca.pdb	1nca_HL_N_HL91D.pdb	-0.32891395688056946	0.14350000023841858
1nca.pdb	1nca_HL_N_HL91C.pdb	0.013187706470489502	1.4589999914169312
1nca.pdb	1nca_HL_N_HL91Q.pdb	-0.5021641850471497	0.31139999628067017
1nca.pdb	1nca_HL_N_HL91E.pdb	-0.6234094500541687	0.05849999934434891
1nca.pdb	1nca_HL_N_HL91G.pdb	0.29834091663360596	1.7454999685287476
1nca.pdb	1nca_HL_N_HL91I.pdb	-0.021852850914001465	1.444700002670288
1nca.pdb	1nca_HL_N_HL91L.pdb	-0.006755366921424866	1.0200999975204468
1nca.pdb	1nca_HL_N_HL91K.pdb	-0.19031201303005219	0.5138000249862671
1nca.pdb	1nca_HL_N_HL91M.pdb	0.32558274269104004	1.3756999969482422
1nca.pdb	1nca_HL_N_HL91F.pdb	-0.35864683985710144	0.7566999793052673
1nca.pdb	1nca_HL_N_HL91P.pdb	-0.21692025661468506	1.4815000295639038
1nca.pdb	1nca_HL_N_HL91S.pdb	-0.1159767284989357	1.5267000198364258
1nca.pdb	1nca_HL_N_HL91T.pdb	-0.09563080221414566	0.804099977016449
1nca.pdb	1nca_HL_N_HL91W.pdb	-1.3188302516937256	-0.14079999923706055
1nca.pdb	1nca_HL_N_HL91Y.pdb	-0.8802438378334045	-4.024400234222412
1nca.pdb	1nca_HL_N_HL91V.pdb	-0.003758549690246582	1.0364999771118164
1nca.pdb	1nca_HL_N_YL92A.pdb	-0.40276092290878296	-1.0110000371932983
1nca.pdb	1nca_HL_N_YL92R.pdb	-0.5591906905174255	-0.8661999702453613
1nca.pdb	1nca_HL_N_YL92N.pdb	-0.6471700668334961	-0.9332000017166138
1nca.pdb	1nca_HL_N_YL92D.pdb	-0.7611163854598999	-0.8181999921798706
1nca.pdb	1nca_HL_N_YL92C.pdb	-0.3306402564048767	-0.8644999861717224
1nca.pdb	1nca_HL_N_YL92Q.pdb	-0.6404420137405396	-0.741100013256073
1nca.pdb	1nca_HL_N_YL92E.pdb	-1.2826695442199707	-0.9549999833106995
1nca.pdb	1nca_HL_N_YL92G.pdb	-0.37681806087493896	-0.9639999866485596
1nca.pdb	1nca_HL_N_YL92H.pdb	-0.538665235042572	-0.6507999897003174
1nca.pdb	1nca_HL_N_YL92I.pdb	-0.2930143475532532	-0.6256999969482422
1nca.pdb	1nca_HL_N_YL92L.pdb	-0.48539823293685913	-0.6535000205039978
1nca.pdb	1nca_HL_N_YL92K.pdb	-0.5223812460899353	-0.9294000267982483
1nca.pdb	1nca_HL_N_YL92M.pdb	-0.27866286039352417	-0.7430999875068665
1nca.pdb	1nca_HL_N_YL92F.pdb	0.2085081785917282	0.12960000336170197
1nca.pdb	1nca_HL_N_YL92P.pdb	-0.6894578337669373	-1.1437000036239624
1nca.pdb	1nca_HL_N_YL92S.pdb	-0.46607261896133423	-0.9919999837875366
1nca.pdb	1nca_HL_N_YL92T.pdb	-0.6470292210578918	-0.982699990272522
1nca.pdb	1nca_HL_N_YL92W.pdb	0.09874878823757172	0.1257999986410141
1nca.pdb	1nca_HL_N_YL92V.pdb	-0.30616822838783264	-0.7573999762535095
1nca.pdb	1nca_HL_N_SL93A.pdb	-0.36795079708099365	-0.6152999997138977
1nca.pdb	1nca_HL_N_SL93R.pdb	-0.16575054824352264	0.10980000346899033
1nca.pdb	1nca_HL_N_SL93N.pdb	-1.6793402433395386	-1.7731000185012817
1nca.pdb	1nca_HL_N_SL93D.pdb	-1.6607547998428345	-2.0078001022338867
1nca.pdb	1nca_HL_N_SL93C.pdb	-0.5923089385032654	-0.36230000853538513
1nca.pdb	1nca_HL_N_SL93Q.pdb	-1.2812323570251465	-1.1657999753952026
1nca.pdb	1nca_HL_N_SL93E.pdb	-1.249666690826416	-1.1979999542236328
1nca.pdb	1nca_HL_N_SL93G.pdb	-0.25255441665649414	-0.7476000189781189
1nca.pdb	1nca_HL_N_SL93H.pdb	-3.449646472930908	-3.3276000022888184
1nca.pdb	1nca_HL_N_SL93I.pdb	-0.4314984083175659	-0.008999999612569809
1nca.pdb	1nca_HL_N_SL93L.pdb	-0.5962557196617126	-0.10019999742507935
1nca.pdb	1nca_HL_N_SL93K.pdb	-0.6652560234069824	-0.9329000115394592
1nca.pdb	1nca_HL_N_SL93M.pdb	-0.02098366618156433	0.2939000129699707
1nca.pdb	1nca_HL_N_SL93F.pdb	-1.0878269672393799	-0.7569000124931335
1nca.pdb	1nca_HL_N_SL93P.pdb	-0.427243709564209	-0.5611000061035156
1nca.pdb	1nca_HL_N_SL93T.pdb	-1.0671722888946533	-1.107300043106079
1nca.pdb	1nca_HL_N_SL93W.pdb	-7.171109676361084	-5.002900123596191
1nca.pdb	1nca_HL_N_SL93Y.pdb	-5.001418113708496	-2.5492000579833984
1nca.pdb	1nca_HL_N_SL93V.pdb	-0.43980854749679565	-0.17260000109672546
1nca.pdb	1nca_HL_N_PL94A.pdb	-0.16645723581314087	0.4526999890804291
1nca.pdb	1nca_HL_N_PL94R.pdb	-0.7751973271369934	0.4855000078678131
1nca.pdb	1nca_HL_N_PL94N.pdb	-0.014836177229881287	1.3695000410079956
1nca.pdb	1nca_HL_N_PL94D.pdb	-0.37668943405151367	-1.1759999990463257
1nca.pdb	1nca_HL_N_PL94C.pdb	-0.24687239527702332	0.3343000113964081
1nca.pdb	1nca_HL_N_PL94Q.pdb	0.05232146382331848	1.0906000137329102
1nca.pdb	1nca_HL_N_PL94E.pdb	-0.7759579420089722	0.34689998626708984
1nca.pdb	1nca_HL_N_PL94G.pdb	0.004888281226158142	0.4336000084877014
1nca.pdb	1nca_HL_N_PL94H.pdb	-1.387097954750061	0.746399998664856
1nca.pdb	1nca_HL_N_PL94I.pdb	-0.13506726920604706	0.5303000211715698
1nca.pdb	1nca_HL_N_PL94L.pdb	-0.09408539533615112	1.027400016784668
1nca.pdb	1nca_HL_N_PL94K.pdb	-0.6391645669937134	0.4410000145435333
1nca.pdb	1nca_HL_N_PL94M.pdb	-0.3686486482620239	0.2502000033855438
1nca.pdb	1nca_HL_N_PL94F.pdb	-2.3604767322540283	-1.8752000331878662
1nca.pdb	1nca_HL_N_PL94S.pdb	-0.40760961174964905	0.47380000352859497
1nca.pdb	1nca_HL_N_PL94T.pdb	-0.7220041155815125	0.016100000590085983
1nca.pdb	1nca_HL_N_PL94W.pdb	-2.1806163787841797	0.10050000250339508
1nca.pdb	1nca_HL_N_PL94Y.pdb	-0.028793707489967346	0.9408000111579895
1nca.pdb	1nca_HL_N_PL94V.pdb	-0.17910249531269073	0.27730000019073486
1nca.pdb	1nca_HL_N_TH30A.pdb	-0.06486868858337402	-0.2079000025987625
1nca.pdb	1nca_HL_N_TH30R.pdb	-0.1483834981918335	0.1096000000834465
1nca.pdb	1nca_HL_N_TH30N.pdb	-0.22326284646987915	0.04600000008940697
1nca.pdb	1nca_HL_N_TH30D.pdb	-0.1781713217496872	-0.32749998569488525
1nca.pdb	1nca_HL_N_TH30C.pdb	-0.012209534645080566	-0.25459998846054077
1nca.pdb	1nca_HL_N_TH30Q.pdb	-0.07735154777765274	-0.15690000355243683
1nca.pdb	1nca_HL_N_TH30E.pdb	0.03872236609458923	-0.23909999430179596
1nca.pdb	1nca_HL_N_TH30G.pdb	0.007344856858253479	-0.28760001063346863
1nca.pdb	1nca_HL_N_TH30H.pdb	-0.0728980153799057	0.01489999983459711
1nca.pdb	1nca_HL_N_TH30I.pdb	-0.026502206921577454	0.10540000349283218
1nca.pdb	1nca_HL_N_TH30L.pdb	0.19714851677417755	0.3050000071525574
1nca.pdb	1nca_HL_N_TH30K.pdb	-0.1106145828962326	0.21240000426769257
1nca.pdb	1nca_HL_N_TH30M.pdb	0.3272981643676758	0.6053000092506409
1nca.pdb	1nca_HL_N_TH30F.pdb	-0.1323070526123047	-0.14869999885559082
1nca.pdb	1nca_HL_N_TH30P.pdb	0.09668974578380585	-0.13099999725818634
1nca.pdb	1nca_HL_N_TH30S.pdb	-0.10264626145362854	-0.15549999475479126
1nca.pdb	1nca_HL_N_TH30W.pdb	-0.1027790904045105	-0.16689999401569366
1nca.pdb	1nca_HL_N_TH30Y.pdb	-0.11635588109493256	-0.11810000240802765
1nca.pdb	1nca_HL_N_TH30V.pdb	-0.1925913244485855	0.01899999938905239
1nca.pdb	1nca_HL_N_NH31A.pdb	-0.0407177209854126	-0.8648999929428101
1nca.pdb	1nca_HL_N_NH31R.pdb	0.28160548210144043	0.16740000247955322
1nca.pdb	1nca_HL_N_NH31D.pdb	-0.6260504722595215	-0.951200008392334
1nca.pdb	1nca_HL_N_NH31C.pdb	0.01579432189464569	-0.42590001225471497
1nca.pdb	1nca_HL_N_NH31Q.pdb	-0.17473408579826355	0.08209999650716782
1nca.pdb	1nca_HL_N_NH31E.pdb	-0.3920820951461792	-1.2515000104904175
1nca.pdb	1nca_HL_N_NH31G.pdb	0.14096786081790924	-1.1109000444412231
1nca.pdb	1nca_HL_N_NH31H.pdb	0.0007735341787338257	-0.031599998474121094
1nca.pdb	1nca_HL_N_NH31I.pdb	-0.14098432660102844	-0.4099999964237213
1nca.pdb	1nca_HL_N_NH31L.pdb	0.6098487973213196	0.6014999747276306
1nca.pdb	1nca_HL_N_NH31K.pdb	0.2727128863334656	0.7404000163078308
1nca.pdb	1nca_HL_N_NH31M.pdb	0.783933699131012	0.6876999735832214
1nca.pdb	1nca_HL_N_NH31F.pdb	0.9889359474182129	1.0023000240325928
1nca.pdb	1nca_HL_N_NH31P.pdb	-0.2704259157180786	-1.4110000133514404
1nca.pdb	1nca_HL_N_NH31S.pdb	-0.13585849106311798	-1.1575000286102295
1nca.pdb	1nca_HL_N_NH31T.pdb	-0.0675273910164833	-0.37610000371932983
1nca.pdb	1nca_HL_N_NH31W.pdb	-0.0749388337135315	-0.7991999983787537
1nca.pdb	1nca_HL_N_NH31Y.pdb	0.7259142994880676	0.595300018787384
1nca.pdb	1nca_HL_N_NH31V.pdb	0.07315723598003387	0.05660000070929527
1nca.pdb	1nca_HL_N_YH32A.pdb	0.19754774868488312	-0.32679998874664307
1nca.pdb	1nca_HL_N_YH32R.pdb	-0.010534748435020447	0.310699999332428
1nca.pdb	1nca_HL_N_YH32N.pdb	0.06136097013950348	-0.2962000072002411
1nca.pdb	1nca_HL_N_YH32D.pdb	0.15201036632061005	-0.5990999937057495
1nca.pdb	1nca_HL_N_YH32C.pdb	0.00818723440170288	-0.2922999858856201
1nca.pdb	1nca_HL_N_YH32Q.pdb	0.10326848924160004	-0.45509999990463257
1nca.pdb	1nca_HL_N_YH32E.pdb	-0.3139573633670807	-0.6759999990463257
1nca.pdb	1nca_HL_N_YH32G.pdb	0.18488650023937225	-0.19589999318122864
1nca.pdb	1nca_HL_N_YH32H.pdb	0.1447146087884903	0.014299999922513962
1nca.pdb	1nca_HL_N_YH32I.pdb	0.055120810866355896	-0.25920000672340393
1nca.pdb	1nca_HL_N_YH32L.pdb	-1.1587773561477661	-0.6248999834060669
1nca.pdb	1nca_HL_N_YH32K.pdb	0.02120588719844818	0.8702999949455261
1nca.pdb	1nca_HL_N_YH32M.pdb	0.2824496626853943	0.4577000141143799
1nca.pdb	1nca_HL_N_YH32F.pdb	-0.06388136744499207	0.10599999874830246
1nca.pdb	1nca_HL_N_YH32P.pdb	0.09093339741230011	-0.5236999988555908
1nca.pdb	1nca_HL_N_YH32S.pdb	0.11780168116092682	-0.42480000853538513
1nca.pdb	1nca_HL_N_YH32T.pdb	-0.277716726064682	-0.15389999747276306
1nca.pdb	1nca_HL_N_YH32W.pdb	-0.20881810784339905	-0.1469999998807907
1nca.pdb	1nca_HL_N_YH32V.pdb	-0.39669185876846313	-0.2176000028848648
1nca.pdb	1nca_HL_N_NH52A.pdb	0.06505702435970306	0.07720000296831131
1nca.pdb	1nca_HL_N_NH52R.pdb	0.5309098958969116	2.2119998931884766
1nca.pdb	1nca_HL_N_NH52D.pdb	-0.3831186294555664	-0.7979999780654907
1nca.pdb	1nca_HL_N_NH52C.pdb	0.19359569251537323	0.17749999463558197
1nca.pdb	1nca_HL_N_NH52Q.pdb	0.2560831904411316	0.522599995136261
1nca.pdb	1nca_HL_N_NH52E.pdb	-0.42856210470199585	-0.5236999988555908
1nca.pdb	1nca_HL_N_NH52G.pdb	0.0835588127374649	0.07779999822378159
1nca.pdb	1nca_HL_N_NH52H.pdb	-4.919373512268066	-5.288400173187256
1nca.pdb	1nca_HL_N_NH52I.pdb	0.006242856383323669	0.1704999953508377
1nca.pdb	1nca_HL_N_NH52L.pdb	0.05754074454307556	-0.06449999660253525
1nca.pdb	1nca_HL_N_NH52K.pdb	0.11785511672496796	0.4555000066757202
1nca.pdb	1nca_HL_N_NH52M.pdb	0.21224389970302582	0.3109000027179718
1nca.pdb	1nca_HL_N_NH52F.pdb	-0.5681670904159546	-0.46630001068115234
1nca.pdb	1nca_HL_N_NH52P.pdb	-0.16308629512786865	-0.1534000039100647
1nca.pdb	1nca_HL_N_NH52S.pdb	0.6800386309623718	0.8057000041007996
1nca.pdb	1nca_HL_N_NH52T.pdb	0.046982452273368835	0.3619999885559082
1nca.pdb	1nca_HL_N_NH52W.pdb	-0.15005828440189362	-1.2401000261306763
1nca.pdb	1nca_HL_N_NH52Y.pdb	-0.559656023979187	-0.5444999933242798
1nca.pdb	1nca_HL_N_NH52V.pdb	0.24077866971492767	0.38580000400543213
1nca.pdb	1nca_HL_N_NH54A.pdb	0.3172227144241333	-0.3546999990940094
1nca.pdb	1nca_HL_N_NH54R.pdb	0.9317114353179932	2.3833000659942627
1nca.pdb	1nca_HL_N_NH54D.pdb	-0.3309270739555359	-1.9951000213623047
1nca.pdb	1nca_HL_N_NH54C.pdb	0.5281798839569092	-0.13230000436306
1nca.pdb	1nca_HL_N_NH54Q.pdb	0.1163787692785263	-0.07029999792575836
1nca.pdb	1nca_HL_N_NH54E.pdb	0.047659873962402344	-1.033400058746338
1nca.pdb	1nca_HL_N_NH54G.pdb	-0.07159872353076935	-0.7698000073432922
1nca.pdb	1nca_HL_N_NH54H.pdb	0.766014814376831	0.40639999508857727
1nca.pdb	1nca_HL_N_NH54I.pdb	0.12536700069904327	-0.23559999465942383
1nca.pdb	1nca_HL_N_NH54L.pdb	1.0245298147201538	0.5389999747276306
1nca.pdb	1nca_HL_N_NH54K.pdb	0.5159003138542175	0.23190000653266907
1nca.pdb	1nca_HL_N_NH54M.pdb	1.042323350906372	1.0645999908447266
1nca.pdb	1nca_HL_N_NH54F.pdb	1.229838252067566	0.5946000218391418
1nca.pdb	1nca_HL_N_NH54P.pdb	-0.446724534034729	-1.6622999906539917
1nca.pdb	1nca_HL_N_NH54S.pdb	-0.11813968420028687	-0.4352000057697296
1nca.pdb	1nca_HL_N_NH54T.pdb	0.7134143710136414	0.8197000026702881
1nca.pdb	1nca_HL_N_NH54W.pdb	1.1181776523590088	0.2872999906539917
1nca.pdb	1nca_HL_N_NH54Y.pdb	1.4026578664779663	1.1092000007629395
1nca.pdb	1nca_HL_N_NH54V.pdb	0.44043028354644775	0.24250000715255737
1nca.pdb	1nca_HL_N_EH62A.pdb	0.1011066883802414	-0.04859999939799309
1nca.pdb	1nca_HL_N_EH62R.pdb	-0.1388024389743805	-0.02879999950528145
1nca.pdb	1nca_HL_N_EH62N.pdb	-0.12069448828697205	0.06970000267028809
1nca.pdb	1nca_HL_N_EH62D.pdb	-0.283089280128479	-0.03099999949336052
1nca.pdb	1nca_HL_N_EH62C.pdb	-0.0332803875207901	-0.03830000013113022
1nca.pdb	1nca_HL_N_EH62Q.pdb	0.05202808976173401	0.04410000145435333
1nca.pdb	1nca_HL_N_EH62G.pdb	0.043534427881240845	0.1467999964952469
1nca.pdb	1nca_HL_N_EH62H.pdb	-0.1277996450662613	-0.033799998462200165
1nca.pdb	1nca_HL_N_EH62I.pdb	0.13764633238315582	0.05009999871253967
1nca.pdb	1nca_HL_N_EH62L.pdb	0.17834047973155975	0.08640000224113464
1nca.pdb	1nca_HL_N_EH62K.pdb	0.010658875107765198	0.10830000042915344
1nca.pdb	1nca_HL_N_EH62M.pdb	0.34482866525650024	-0.002300000051036477
1nca.pdb	1nca_HL_N_EH62F.pdb	-0.3375345468521118	-0.044199999421834946
1nca.pdb	1nca_HL_N_EH62P.pdb	0.015146598219871521	0.04769999906420708
1nca.pdb	1nca_HL_N_EH62S.pdb	-0.14344698190689087	0.0414000004529953
1nca.pdb	1nca_HL_N_EH62T.pdb	-0.10101557523012161	0.03700000047683716
1nca.pdb	1nca_HL_N_EH62W.pdb	0.023953869938850403	0.00419999985024333
1nca.pdb	1nca_HL_N_EH62Y.pdb	-0.5773941278457642	-0.08649999648332596
1nca.pdb	1nca_HL_N_EH62V.pdb	0.10674934089183807	-0.0210999995470047
1nca.pdb	1nca_HL_N_EH100A.pdb	-1.1313133239746094	-1.5743000507354736
1nca.pdb	1nca_HL_N_EH100R.pdb	-1.4074379205703735	-1.2773000001907349
1nca.pdb	1nca_HL_N_EH100N.pdb	-1.7981237173080444	-1.542199969291687
1nca.pdb	1nca_HL_N_EH100D.pdb	-1.9049996137619019	-1.9763000011444092
1nca.pdb	1nca_HL_N_EH100C.pdb	-1.1692450046539307	-1.3596999645233154
1nca.pdb	1nca_HL_N_EH100Q.pdb	-1.4368785619735718	-1.0292999744415283
1nca.pdb	1nca_HL_N_EH100G.pdb	-1.0495654344558716	-1.8986999988555908
1nca.pdb	1nca_HL_N_EH100H.pdb	-2.834115982055664	-0.09229999780654907
1nca.pdb	1nca_HL_N_EH100I.pdb	-1.5327129364013672	-1.7089999914169312
1nca.pdb	1nca_HL_N_EH100L.pdb	-0.8530019521713257	-0.4569000005722046
1nca.pdb	1nca_HL_N_EH100K.pdb	-1.5034936666488647	-1.6547000408172607
1nca.pdb	1nca_HL_N_EH100M.pdb	-1.2374114990234375	-0.5299000144004822
1nca.pdb	1nca_HL_N_EH100F.pdb	-2.4702608585357666	-1.6684000492095947
1nca.pdb	1nca_HL_N_EH100P.pdb	-1.87477445602417	-1.8632999658584595
1nca.pdb	1nca_HL_N_EH100S.pdb	-1.371514081954956	-1.9837000370025635
1nca.pdb	1nca_HL_N_EH100T.pdb	-1.5996507406234741	-1.9970999956130981
1nca.pdb	1nca_HL_N_EH100W.pdb	-7.116328716278076	-5.209199905395508
1nca.pdb	1nca_HL_N_EH100Y.pdb	-2.4147515296936035	-1.5104000568389893
1nca.pdb	1nca_HL_N_EH100V.pdb	-1.5317972898483276	-1.815500020980835
1nca.pdb	1nca_HL_N_DH101A.pdb	-0.47177040576934814	1.4571000337600708
1nca.pdb	1nca_HL_N_DH101R.pdb	-3.4413139820098877	-2.8780999183654785
1nca.pdb	1nca_HL_N_DH101N.pdb	-0.7653931975364685	1.4816999435424805
1nca.pdb	1nca_HL_N_DH101C.pdb	-0.7997376918792725	-0.7976999878883362
1nca.pdb	1nca_HL_N_DH101Q.pdb	-1.0620251893997192	0.9977999925613403
1nca.pdb	1nca_HL_N_DH101E.pdb	-3.47300124168396	-1.041700005531311
1nca.pdb	1nca_HL_N_DH101G.pdb	-0.5211508274078369	-0.3644999861717224
1nca.pdb	1nca_HL_N_DH101H.pdb	-1.8353623151779175	-0.9710999727249146
1nca.pdb	1nca_HL_N_DH101I.pdb	-0.965861439704895	0.25220000743865967
1nca.pdb	1nca_HL_N_DH101L.pdb	-0.22163905203342438	1.2457000017166138
1nca.pdb	1nca_HL_N_DH101K.pdb	-2.4951043128967285	-0.6682000160217285
1nca.pdb	1nca_HL_N_DH101M.pdb	0.040551573038101196	1.152500033378601
1nca.pdb	1nca_HL_N_DH101F.pdb	-2.4431800842285156	0.567799985408783
1nca.pdb	1nca_HL_N_DH101P.pdb	0.08027984201908112	1.0946999788284302
1nca.pdb	1nca_HL_N_DH101S.pdb	-0.8445112705230713	1.0134999752044678
1nca.pdb	1nca_HL_N_DH101T.pdb	-0.21740606427192688	-1.260699987411499
1nca.pdb	1nca_HL_N_DH101W.pdb	-5.782223701477051	-3.3350000381469727
1nca.pdb	1nca_HL_N_DH101Y.pdb	-4.929020881652832	-2.109600067138672
1nca.pdb	1nca_HL_N_DH101V.pdb	-1.7530544996261597	-1.6420999765396118
1nca.pdb	1nca_HL_N_NH102A.pdb	1.1479719877243042	0.75
1nca.pdb	1nca_HL_N_NH102R.pdb	0.6860443949699402	0.3481999933719635
1nca.pdb	1nca_HL_N_NH102D.pdb	-0.20568688213825226	-2.1034998893737793
1nca.pdb	1nca_HL_N_NH102C.pdb	1.1897168159484863	0.7950000166893005
1nca.pdb	1nca_HL_N_NH102Q.pdb	-1.8380533456802368	-1.3631999492645264
1nca.pdb	1nca_HL_N_NH102E.pdb	-1.922345519065857	-3.2046000957489014
1nca.pdb	1nca_HL_N_NH102G.pdb	1.0153355598449707	-0.46389999985694885
1nca.pdb	1nca_HL_N_NH102H.pdb	-0.4159430265426636	0.2808000147342682
1nca.pdb	1nca_HL_N_NH102I.pdb	-0.7183986306190491	1.688599944114685
1nca.pdb	1nca_HL_N_NH102L.pdb	-1.52628755569458	1.9501999616622925
1nca.pdb	1nca_HL_N_NH102K.pdb	0.9111053943634033	1.3203999996185303
1nca.pdb	1nca_HL_N_NH102M.pdb	1.3776413202285767	1.1983000040054321
1nca.pdb	1nca_HL_N_NH102F.pdb	1.4989925622940063	2.5360000133514404
1nca.pdb	1nca_HL_N_NH102P.pdb	-4.214111328125	-4.884200096130371
1nca.pdb	1nca_HL_N_NH102S.pdb	0.15088175237178802	0.5942999720573425
1nca.pdb	1nca_HL_N_NH102T.pdb	-1.353901982307434	0.0017999999690800905
1nca.pdb	1nca_HL_N_NH102W.pdb	-2.5615286827087402	1.420199990272522
1nca.pdb	1nca_HL_N_NH102Y.pdb	0.4500989317893982	1.664199948310852
1nca.pdb	1nca_HL_N_NH102V.pdb	-3.4121696949005127	-1.0678999423980713
1nca.pdb	1nca_HL_N_FH103A.pdb	-0.3250995874404907	-0.24060000479221344
1nca.pdb	1nca_HL_N_FH103R.pdb	-1.4590765237808228	-0.16259999573230743
1nca.pdb	1nca_HL_N_FH103N.pdb	-0.44603782892227173	-1.6166000366210938
1nca.pdb	1nca_HL_N_FH103D.pdb	-0.6603572964668274	-2.349600076675415
1nca.pdb	1nca_HL_N_FH103C.pdb	0.016115278005599976	-0.7350999712944031
1nca.pdb	1nca_HL_N_FH103Q.pdb	-0.21856240928173065	0.9961000084877014
1nca.pdb	1nca_HL_N_FH103E.pdb	-0.6794825196266174	-1.8380999565124512
1nca.pdb	1nca_HL_N_FH103G.pdb	-0.20077677071094513	-0.3116999864578247
1nca.pdb	1nca_HL_N_FH103H.pdb	-0.4395330548286438	0.23080000281333923
1nca.pdb	1nca_HL_N_FH103I.pdb	-0.2745031714439392	-0.23250000178813934
1nca.pdb	1nca_HL_N_FH103L.pdb	0.29182952642440796	1.0479999780654907
1nca.pdb	1nca_HL_N_FH103K.pdb	-0.06715531647205353	1.2130000591278076
1nca.pdb	1nca_HL_N_FH103M.pdb	0.7148250937461853	2.0492000579833984
1nca.pdb	1nca_HL_N_FH103P.pdb	-2.3130786418914795	-2.3689000606536865
1nca.pdb	1nca_HL_N_FH103S.pdb	-0.4488676190376282	0.43149998784065247
1nca.pdb	1nca_HL_N_FH103T.pdb	-0.6610942482948303	-0.5685999989509583
1nca.pdb	1nca_HL_N_FH103W.pdb	-0.21119102835655212	-0.9968000054359436
1nca.pdb	1nca_HL_N_FH103Y.pdb	-0.43882107734680176	-0.2824000120162964
1nca.pdb	1nca_HL_N_FH103V.pdb	-0.3182298541069031	-0.3813000023365021
1nca.pdb	1nca_HL_N_LH106A.pdb	-0.12338104844093323	-0.9336000084877014
1nca.pdb	1nca_HL_N_LH106R.pdb	-2.1144907474517822	-1.5097999572753906
1nca.pdb	1nca_HL_N_LH106N.pdb	-0.4408712387084961	-0.7986000180244446
1nca.pdb	1nca_HL_N_LH106D.pdb	-0.7168537974357605	-1.1832000017166138
1nca.pdb	1nca_HL_N_LH106C.pdb	0.09796090424060822	-0.6078000068664551
1nca.pdb	1nca_HL_N_LH106Q.pdb	-0.5898855924606323	-0.7767999768257141
1nca.pdb	1nca_HL_N_LH106E.pdb	-0.7368040084838867	-1.1471999883651733
1nca.pdb	1nca_HL_N_LH106G.pdb	-0.16159231960773468	-1.1832000017166138
1nca.pdb	1nca_HL_N_LH106H.pdb	-3.446798801422119	-3.2493999004364014
1nca.pdb	1nca_HL_N_LH106I.pdb	-0.10753721743822098	-0.36320000886917114
1nca.pdb	1nca_HL_N_LH106K.pdb	-0.0011278539896011353	-0.9595000147819519
1nca.pdb	1nca_HL_N_LH106M.pdb	0.2915053367614746	0.2296999990940094
1nca.pdb	1nca_HL_N_LH106F.pdb	-3.99068546295166	-1.9205000400543213
1nca.pdb	1nca_HL_N_LH106P.pdb	0.15509171783924103	-0.9422000050544739
1nca.pdb	1nca_HL_N_LH106S.pdb	-0.4600173830986023	-0.9958999752998352
1nca.pdb	1nca_HL_N_LH106T.pdb	-0.43857890367507935	-0.9187999963760376
1nca.pdb	1nca_HL_N_LH106W.pdb	-7.723373889923096	-6.312600135803223
1nca.pdb	1nca_HL_N_LH106Y.pdb	-8.176485061645508	-6.989500045776367
1nca.pdb	1nca_HL_N_LH106V.pdb	0.004178091883659363	-0.3930000066757202
1nca.pdb	1nca_HL_N_PN247A.pdb	-0.6585326194763184	-2.086899995803833
1nca.pdb	1nca_HL_N_PN247R.pdb	-3.455268144607544	-3.452399969100952
1nca.pdb	1nca_HL_N_PN247N.pdb	-2.6585702896118164	-3.905600070953369
1nca.pdb	1nca_HL_N_PN247D.pdb	-3.088904857635498	-5.003900051116943
1nca.pdb	1nca_HL_N_PN247C.pdb	-0.7978558540344238	-1.5525000095367432
1nca.pdb	1nca_HL_N_PN247Q.pdb	-1.221645712852478	-3.155400037765503
1nca.pdb	1nca_HL_N_PN247E.pdb	-3.047988176345825	-3.6419999599456787
1nca.pdb	1nca_HL_N_PN247G.pdb	-0.6953291893005371	-1.257099986076355
1nca.pdb	1nca_HL_N_PN247H.pdb	-5.048067569732666	-4.679299831390381
1nca.pdb	1nca_HL_N_PN247I.pdb	-3.2133171558380127	-4.637700080871582
1nca.pdb	1nca_HL_N_PN247L.pdb	-1.5746660232543945	-3.7676000595092773
1nca.pdb	1nca_HL_N_PN247K.pdb	-5.739237308502197	-7.494500160217285
1nca.pdb	1nca_HL_N_PN247M.pdb	-5.525613784790039	-5.8043999671936035
1nca.pdb	1nca_HL_N_PN247F.pdb	-28.562362670898438	-24.375450134277344
1nca.pdb	1nca_HL_N_PN247S.pdb	-0.7791447043418884	-2.357300043106079
1nca.pdb	1nca_HL_N_PN247T.pdb	-0.8385044932365417	-1.155900001525879
1nca.pdb	1nca_HL_N_PN247W.pdb	-4.591890811920166	-9.384200096130371
1nca.pdb	1nca_HL_N_PN247Y.pdb	-5.733166217803955	-7.861400127410889
1nca.pdb	1nca_HL_N_PN247V.pdb	-0.4164247214794159	-1.5927000045776367
1nca.pdb	1nca_HL_N_RN248A.pdb	0.08676604926586151	-1.0921000242233276
1nca.pdb	1nca_HL_N_RN248N.pdb	-0.4146541953086853	-0.2282000035047531
1nca.pdb	1nca_HL_N_RN248D.pdb	-0.5825613737106323	-1.2741999626159668
1nca.pdb	1nca_HL_N_RN248C.pdb	-0.1355668604373932	0.05660000070929527
1nca.pdb	1nca_HL_N_RN248Q.pdb	-0.37001919746398926	-0.2037999927997589
1nca.pdb	1nca_HL_N_RN248E.pdb	-0.5791768431663513	-0.9779999852180481
1nca.pdb	1nca_HL_N_RN248G.pdb	0.30670690536499023	-0.8327000141143799
1nca.pdb	1nca_HL_N_RN248H.pdb	-0.08325863629579544	-0.4065999984741211
1nca.pdb	1nca_HL_N_RN248I.pdb	-0.31233906745910645	-0.22910000383853912
1nca.pdb	1nca_HL_N_RN248L.pdb	-0.2811964750289917	-0.3831999897956848
1nca.pdb	1nca_HL_N_RN248K.pdb	-0.39910316467285156	-0.4675000011920929
1nca.pdb	1nca_HL_N_RN248M.pdb	-0.15675322711467743	-0.7275999784469604
1nca.pdb	1nca_HL_N_RN248F.pdb	-0.19724588096141815	-1.0852999687194824
1nca.pdb	1nca_HL_N_RN248P.pdb	0.053783103823661804	-0.7321000099182129
1nca.pdb	1nca_HL_N_RN248S.pdb	-0.20661212503910065	-0.30559998750686646
1nca.pdb	1nca_HL_N_RN248T.pdb	-0.40819862484931946	-0.005900000222027302
1nca.pdb	1nca_HL_N_RN248W.pdb	-0.39234209060668945	-1.0260000228881836
1nca.pdb	1nca_HL_N_RN248Y.pdb	-0.6903573274612427	-1.1603000164031982
1nca.pdb	1nca_HL_N_RN248V.pdb	-0.2934645116329193	-1.3833999633789062
1nca.pdb	1nca_HL_N_PN249A.pdb	-0.1383814811706543	-0.8305000066757202
1nca.pdb	1nca_HL_N_PN249R.pdb	-0.5489428639411926	-0.8666999936103821
1nca.pdb	1nca_HL_N_PN249N.pdb	-0.5596097111701965	-0.8113999962806702
1nca.pdb	1nca_HL_N_PN249D.pdb	-0.985421895980835	-1.0144000053405762
1nca.pdb	1nca_HL_N_PN249C.pdb	-0.04072722792625427	-0.5550000071525574
1nca.pdb	1nca_HL_N_PN249Q.pdb	-0.6162727475166321	-0.7314000129699707
1nca.pdb	1nca_HL_N_PN249E.pdb	-1.0036394596099854	-1.0706000328063965
1nca.pdb	1nca_HL_N_PN249G.pdb	-0.04174064099788666	-1.0460000038146973
1nca.pdb	1nca_HL_N_PN249H.pdb	-0.3368809223175049	-0.817300021648407
1nca.pdb	1nca_HL_N_PN249I.pdb	-0.18897780776023865	-0.20080000162124634
1nca.pdb	1nca_HL_N_PN249L.pdb	0.006451591849327087	-0.03370000049471855
1nca.pdb	1nca_HL_N_PN249K.pdb	-0.4309137463569641	-0.6464999914169312
1nca.pdb	1nca_HL_N_PN249M.pdb	-0.1284138411283493	-0.3644999861717224
1nca.pdb	1nca_HL_N_PN249F.pdb	0.30272024869918823	0.22709999978542328
1nca.pdb	1nca_HL_N_PN249S.pdb	-0.28602346777915955	-0.5893999934196472
1nca.pdb	1nca_HL_N_PN249T.pdb	-0.4128684103488922	-0.8661999702453613
1nca.pdb	1nca_HL_N_PN249W.pdb	0.5194416642189026	0.021400000900030136
1nca.pdb	1nca_HL_N_PN249Y.pdb	-0.14530359208583832	-0.40310001373291016
1nca.pdb	1nca_HL_N_PN249V.pdb	-0.26241451501846313	-0.3856000006198883
1nca.pdb	1nca_HL_N_NN250A.pdb	0.0888887494802475	0.008999999612569809
1nca.pdb	1nca_HL_N_NN250R.pdb	-0.19080153107643127	1.1944999694824219
1nca.pdb	1nca_HL_N_NN250D.pdb	-0.567053496837616	-0.4291999936103821
1nca.pdb	1nca_HL_N_NN250C.pdb	0.23429204523563385	0.5343000292778015
1nca.pdb	1nca_HL_N_NN250Q.pdb	-0.1173066571354866	0.2069000005722046
1nca.pdb	1nca_HL_N_NN250E.pdb	-0.38289976119995117	-0.17430000007152557
1nca.pdb	1nca_HL_N_NN250G.pdb	0.11148007214069366	0.11599999666213989
1nca.pdb	1nca_HL_N_NN250H.pdb	0.10362730920314789	0.19550000131130219
1nca.pdb	1nca_HL_N_NN250I.pdb	0.8989583253860474	2.0587000846862793
1nca.pdb	1nca_HL_N_NN250L.pdb	0.6449488997459412	1.4098999500274658
1nca.pdb	1nca_HL_N_NN250K.pdb	0.08321891725063324	1.1618000268936157
1nca.pdb	1nca_HL_N_NN250M.pdb	0.9440085887908936	2.5394999980926514
1nca.pdb	1nca_HL_N_NN250F.pdb	1.2582474946975708	1.9247000217437744
1nca.pdb	1nca_HL_N_NN250P.pdb	0.2129824012517929	1.0422999858856201
1nca.pdb	1nca_HL_N_NN250S.pdb	-0.08227531611919403	-0.19660000503063202
1nca.pdb	1nca_HL_N_NN250T.pdb	-0.14163240790367126	0.13600000739097595
1nca.pdb	1nca_HL_N_NN250W.pdb	0.7444838285446167	2.229099988937378
1nca.pdb	1nca_HL_N_NN250Y.pdb	0.1604415327310562	0.9465000033378601
1nca.pdb	1nca_HL_N_NN250V.pdb	0.533490777015686	0.7208999991416931
1nca.pdb	1nca_HL_N_GN263A.pdb	-0.22371770441532135	-0.34209999442100525
1nca.pdb	1nca_HL_N_GN263R.pdb	-0.6984136700630188	-1.6103999614715576
1nca.pdb	1nca_HL_N_GN263N.pdb	-0.8267610669136047	-1.4190000295639038
1nca.pdb	1nca_HL_N_GN263D.pdb	-0.9903073310852051	-1.5608999729156494
1nca.pdb	1nca_HL_N_GN263C.pdb	-0.22643007338047028	-0.5986999869346619
1nca.pdb	1nca_HL_N_GN263Q.pdb	-0.8311964273452759	-1.607800006866455
1nca.pdb	1nca_HL_N_GN263E.pdb	-1.1003286838531494	-1.361799955368042
1nca.pdb	1nca_HL_N_GN263H.pdb	-1.1081939935684204	-1.454200029373169
1nca.pdb	1nca_HL_N_GN263I.pdb	-1.9578100442886353	-2.5539000034332275
1nca.pdb	1nca_HL_N_GN263L.pdb	-0.27217572927474976	-1.0997999906539917
1nca.pdb	1nca_HL_N_GN263K.pdb	-0.48250705003738403	-1.8437999486923218
1nca.pdb	1nca_HL_N_GN263M.pdb	-0.02158711850643158	-0.3837999999523163
1nca.pdb	1nca_HL_N_GN263F.pdb	-0.7591524124145508	-1.6292999982833862
1nca.pdb	1nca_HL_N_GN263P.pdb	-0.8567020893096924	-0.6647999882698059
1nca.pdb	1nca_HL_N_GN263S.pdb	-0.32845163345336914	-0.8533999919891357
1nca.pdb	1nca_HL_N_GN263T.pdb	-0.5071437954902649	-1.0836000442504883
1nca.pdb	1nca_HL_N_GN263W.pdb	-1.8087412118911743	-1.184399962425232
1nca.pdb	1nca_HL_N_GN263Y.pdb	-0.976960301399231	-1.511299967765808
1nca.pdb	1nca_HL_N_GN263V.pdb	-0.5320649147033691	-0.5249999761581421
1nca.pdb	1nca_HL_N_NN264A.pdb	0.01298290491104126	0.4537999927997589
1nca.pdb	1nca_HL_N_NN264R.pdb	0.9267592430114746	0.7975999712944031
1nca.pdb	1nca_HL_N_NN264D.pdb	0.5644727945327759	0.5098000168800354
1nca.pdb	1nca_HL_N_NN264C.pdb	0.4111543297767639	0.3479999899864197
1nca.pdb	1nca_HL_N_NN264Q.pdb	-0.6393409967422485	-0.181099995970726
1nca.pdb	1nca_HL_N_NN264E.pdb	-0.15258552134037018	-0.2206999957561493
1nca.pdb	1nca_HL_N_NN264G.pdb	0.03022564947605133	-0.4066999852657318
1nca.pdb	1nca_HL_N_NN264H.pdb	-4.573506832122803	-4.597799777984619
1nca.pdb	1nca_HL_N_NN264I.pdb	0.26558512449264526	0.7099999785423279
1nca.pdb	1nca_HL_N_NN264L.pdb	0.2989993691444397	0.6675000190734863
1nca.pdb	1nca_HL_N_NN264K.pdb	-0.18962812423706055	-0.4733000099658966
1nca.pdb	1nca_HL_N_NN264M.pdb	0.953872799873352	1.0815999507904053
1nca.pdb	1nca_HL_N_NN264F.pdb	-0.3027101755142212	-1.1389000415802002
1nca.pdb	1nca_HL_N_NN264P.pdb	0.04405619204044342	-0.13420000672340393
1nca.pdb	1nca_HL_N_NN264S.pdb	0.6677290201187134	0.059300001710653305
1nca.pdb	1nca_HL_N_NN264T.pdb	0.1783745139837265	0.3303000032901764
1nca.pdb	1nca_HL_N_NN264W.pdb	-1.4428627490997314	-1.9174000024795532
1nca.pdb	1nca_HL_N_NN264Y.pdb	-0.6396066546440125	-2.714600086212158
1nca.pdb	1nca_HL_N_NN264V.pdb	0.478427529335022	1.0135999917984009
1nca.pdb	1nca_HL_N_NN267A.pdb	-0.0857897400856018	0.0632999986410141
1nca.pdb	1nca_HL_N_NN267R.pdb	0.3301588296890259	0.7152000069618225
1nca.pdb	1nca_HL_N_NN267D.pdb	-0.5710811614990234	-0.4587000012397766
1nca.pdb	1nca_HL_N_NN267C.pdb	-0.24014559388160706	0.5117999911308289
1nca.pdb	1nca_HL_N_NN267Q.pdb	-0.6116122603416443	0.06469999998807907
1nca.pdb	1nca_HL_N_NN267E.pdb	-0.3756757378578186	-0.04039999842643738
1nca.pdb	1nca_HL_N_NN267G.pdb	-0.3368602991104126	-0.15870000422000885
1nca.pdb	1nca_HL_N_NN267H.pdb	-0.023888900876045227	0.9133999943733215
1nca.pdb	1nca_HL_N_NN267I.pdb	-0.24184687435626984	0.7222999930381775
1nca.pdb	1nca_HL_N_NN267L.pdb	0.4476814866065979	1.6806999444961548
1nca.pdb	1nca_HL_N_NN267K.pdb	0.03253820538520813	0.7666000127792358
1nca.pdb	1nca_HL_N_NN267M.pdb	0.2132933884859085	0.8011999726295471
1nca.pdb	1nca_HL_N_NN267F.pdb	0.385467529296875	0.9248999953269958
1nca.pdb	1nca_HL_N_NN267P.pdb	-0.44586896896362305	0.022600000724196434
1nca.pdb	1nca_HL_N_NN267S.pdb	-0.2813797891139984	0.1145000010728836
1nca.pdb	1nca_HL_N_NN267T.pdb	-0.21905140578746796	0.41290000081062317
1nca.pdb	1nca_HL_N_NN267W.pdb	0.43444186449050903	0.939300000667572
1nca.pdb	1nca_HL_N_NN267Y.pdb	1.237661361694336	1.8515000343322754
1nca.pdb	1nca_HL_N_NN267V.pdb	-0.055887073278427124	0.944100022315979
1nca.pdb	1nca_HL_N_IN286A.pdb	0.2340259701013565	-0.5077999830245972
1nca.pdb	1nca_HL_N_IN286R.pdb	0.42266952991485596	0.5565000176429749
1nca.pdb	1nca_HL_N_IN286N.pdb	0.08219800889492035	-0.5856999754905701
1nca.pdb	1nca_HL_N_IN286D.pdb	-1.2741237878799438	-0.9804999828338623
1nca.pdb	1nca_HL_N_IN286C.pdb	0.09192304313182831	-0.012000000104308128
1nca.pdb	1nca_HL_N_IN286Q.pdb	-0.09993569552898407	0.3783000111579895
1nca.pdb	1nca_HL_N_IN286E.pdb	0.543803870677948	0.14740000665187836
1nca.pdb	1nca_HL_N_IN286G.pdb	0.08670507371425629	-0.44359999895095825
1nca.pdb	1nca_HL_N_IN286H.pdb	-0.638858437538147	1.0061999559402466
1nca.pdb	1nca_HL_N_IN286L.pdb	-0.164164200425148	-0.11890000104904175
1nca.pdb	1nca_HL_N_IN286K.pdb	-0.2290971875190735	-0.579800009727478
1nca.pdb	1nca_HL_N_IN286M.pdb	0.01992739737033844	-0.26159998774528503
1nca.pdb	1nca_HL_N_IN286F.pdb	0.5720712542533875	1.6416000127792358
1nca.pdb	1nca_HL_N_IN286P.pdb	-0.05858607590198517	-0.505299985408783
1nca.pdb	1nca_HL_N_IN286S.pdb	0.009132340550422668	-0.2856999933719635
1nca.pdb	1nca_HL_N_IN286T.pdb	-0.10456857830286026	-0.47350001335144043
1nca.pdb	1nca_HL_N_IN286W.pdb	-0.3153330981731415	-0.3138999938964844
1nca.pdb	1nca_HL_N_IN286Y.pdb	-0.9130857586860657	1.7281999588012695
1nca.pdb	1nca_HL_N_IN286V.pdb	0.20965899527072906	0.06599999964237213
1nca.pdb	1nca_HL_N_SN287A.pdb	-0.638552725315094	0.20389999449253082
1nca.pdb	1nca_HL_N_SN287R.pdb	-8.621800422668457	-5.889999866485596
1nca.pdb	1nca_HL_N_SN287N.pdb	-6.735548496246338	-6.068900108337402
1nca.pdb	1nca_HL_N_SN287D.pdb	-7.165473937988281	-9.758660316467285
1nca.pdb	1nca_HL_N_SN287C.pdb	-2.485086441040039	-1.1886999607086182
1nca.pdb	1nca_HL_N_SN287Q.pdb	-6.2578043937683105	-7.41379976272583
1nca.pdb	1nca_HL_N_SN287E.pdb	-6.015908241271973	-9.805330276489258
1nca.pdb	1nca_HL_N_SN287G.pdb	-0.6065574288368225	-0.07859999686479568
1nca.pdb	1nca_HL_N_SN287H.pdb	-8.96906566619873	-5.959099769592285
1nca.pdb	1nca_HL_N_SN287I.pdb	-5.864054203033447	-4.0619001388549805
1nca.pdb	1nca_HL_N_SN287L.pdb	-8.624484062194824	-5.36870002746582
1nca.pdb	1nca_HL_N_SN287K.pdb	-8.087981224060059	-3.766400098800659
1nca.pdb	1nca_HL_N_SN287M.pdb	-4.5973944664001465	-5.684100151062012
1nca.pdb	1nca_HL_N_SN287F.pdb	-14.6827974319458	-15.097189903259277
1nca.pdb	1nca_HL_N_SN287P.pdb	-0.9915412664413452	-0.04410000145435333
1nca.pdb	1nca_HL_N_SN287T.pdb	-0.29135265946388245	0.9379000067710876
1nca.pdb	1nca_HL_N_SN287W.pdb	-24.234905242919922	-29.368799209594727
1nca.pdb	1nca_HL_N_SN287Y.pdb	-16.87904930114746	-17.511205673217773
1nca.pdb	1nca_HL_N_SN287V.pdb	-2.9056968688964844	-1.493899941444397
1nca.pdb	1nca_HL_N_IN288A.pdb	-0.5302165150642395	-1.6174999475479126
1nca.pdb	1nca_HL_N_IN288R.pdb	-1.3582446575164795	1.2022000551223755
1nca.pdb	1nca_HL_N_IN288N.pdb	-0.44957417249679565	-0.47690001130104065
1nca.pdb	1nca_HL_N_IN288D.pdb	-0.9854706525802612	-2.3761000633239746
1nca.pdb	1nca_HL_N_IN288C.pdb	-0.6686841249465942	-1.2007999420166016
1nca.pdb	1nca_HL_N_IN288Q.pdb	-0.6764047145843506	-1.2381999492645264
1nca.pdb	1nca_HL_N_IN288E.pdb	-0.9160382151603699	-2.0896999835968018
1nca.pdb	1nca_HL_N_IN288G.pdb	-0.5375367999076843	-1.794100046157837
1nca.pdb	1nca_HL_N_IN288H.pdb	-0.780811607837677	-1.266700029373169
1nca.pdb	1nca_HL_N_IN288L.pdb	-0.18651629984378815	-0.7623999714851379
1nca.pdb	1nca_HL_N_IN288K.pdb	-0.6097362637519836	-0.4083000123500824
1nca.pdb	1nca_HL_N_IN288M.pdb	0.3818325400352478	0.25609999895095825
1nca.pdb	1nca_HL_N_IN288F.pdb	-0.6173826456069946	-0.9689000248908997
1nca.pdb	1nca_HL_N_IN288P.pdb	-2.297708034515381	-3.8441998958587646
1nca.pdb	1nca_HL_N_IN288S.pdb	-0.9962223172187805	-2.264899969100952
1nca.pdb	1nca_HL_N_IN288T.pdb	-0.8318614959716797	-0.7422999739646912
1nca.pdb	1nca_HL_N_IN288W.pdb	-0.32608479261398315	-0.4731000065803528
1nca.pdb	1nca_HL_N_IN288Y.pdb	-0.8197174072265625	-0.9794999957084656
1nca.pdb	1nca_HL_N_IN288V.pdb	-0.40839794278144836	-0.9544000029563904
1nca.pdb	1nca_HL_N_AN289R.pdb	-7.267880439758301	-6.803199768066406
1nca.pdb	1nca_HL_N_AN289N.pdb	-1.4002606868743896	0.4438000023365021
1nca.pdb	1nca_HL_N_AN289D.pdb	-1.789574146270752	-3.4154000282287598
1nca.pdb	1nca_HL_N_AN289C.pdb	0.10549314320087433	1.7115999460220337
1nca.pdb	1nca_HL_N_AN289Q.pdb	-1.953269600868225	-3.2994000911712646
1nca.pdb	1nca_HL_N_AN289E.pdb	0.15483908355236053	-6.507900238037109
1nca.pdb	1nca_HL_N_AN289G.pdb	-0.16949082911014557	-1.395799994468689
1nca.pdb	1nca_HL_N_AN289H.pdb	-12.851662635803223	-9.670860290527344
1nca.pdb	1nca_HL_N_AN289I.pdb	-1.4395800828933716	1.1721999645233154
1nca.pdb	1nca_HL_N_AN289L.pdb	-3.8087809085845947	-3.833699941635132
1nca.pdb	1nca_HL_N_AN289K.pdb	-4.352321624755859	-0.9126999974250793
1nca.pdb	1nca_HL_N_AN289M.pdb	0.2240331918001175	-0.7840999960899353
1nca.pdb	1nca_HL_N_AN289F.pdb	-14.00954818725586	-10.570110321044922
1nca.pdb	1nca_HL_N_AN289P.pdb	-0.5950210094451904	-1.4069000482559204
1nca.pdb	1nca_HL_N_AN289S.pdb	-0.5294293761253357	-0.08470000326633453
1nca.pdb	1nca_HL_N_AN289T.pdb	-0.9931617975234985	-1.0195000171661377
1nca.pdb	1nca_HL_N_AN289W.pdb	-24.46124267578125	-19.330419540405273
1nca.pdb	1nca_HL_N_AN289Y.pdb	-8.596193313598633	-7.220399856567383
1nca.pdb	1nca_HL_N_AN289V.pdb	0.35656672716140747	1.4559999704360962
1nca.pdb	1nca_HL_N_SN290A.pdb	0.05615098774433136	0.5712000131607056
1nca.pdb	1nca_HL_N_SN290R.pdb	0.13252215087413788	-0.24549999833106995
1nca.pdb	1nca_HL_N_SN290N.pdb	0.17399774491786957	1.7272000312805176
1nca.pdb	1nca_HL_N_SN290D.pdb	-0.41985952854156494	-1.7965999841690063
1nca.pdb	1nca_HL_N_SN290C.pdb	-0.3234540522098541	0.5357999801635742
1nca.pdb	1nca_HL_N_SN290Q.pdb	-0.3345023989677429	-0.06260000169277191
1nca.pdb	1nca_HL_N_SN290E.pdb	-0.8271182775497437	-0.08630000054836273
1nca.pdb	1nca_HL_N_SN290G.pdb	-0.11991767585277557	0.33799999952316284
1nca.pdb	1nca_HL_N_SN290H.pdb	-0.15286801755428314	0.1671999990940094
1nca.pdb	1nca_HL_N_SN290I.pdb	-0.8101328611373901	-0.4052000045776367
1nca.pdb	1nca_HL_N_SN290L.pdb	0.2743265628814697	0.8094000220298767
1nca.pdb	1nca_HL_N_SN290K.pdb	-0.2821008563041687	1.1586999893188477
1nca.pdb	1nca_HL_N_SN290M.pdb	0.12458406388759613	1.0664000511169434
1nca.pdb	1nca_HL_N_SN290F.pdb	-0.5523155331611633	-0.1582999974489212
1nca.pdb	1nca_HL_N_SN290P.pdb	-1.0207164287567139	-2.2255001068115234
1nca.pdb	1nca_HL_N_SN290T.pdb	0.11163689196109772	1.7860000133514404
1nca.pdb	1nca_HL_N_SN290W.pdb	-0.4845427870750427	-0.2628999948501587
1nca.pdb	1nca_HL_N_SN290Y.pdb	-6.338903903961182	-5.496300220489502
1nca.pdb	1nca_HL_N_SN290V.pdb	-0.06286589801311493	0.8723000288009644
1nca.pdb	1nca_HL_N_SN292A.pdb	-0.7817719578742981	-0.8543000221252441
1nca.pdb	1nca_HL_N_SN292R.pdb	-4.881069183349609	-2.0687999725341797
1nca.pdb	1nca_HL_N_SN292N.pdb	-1.760914921760559	-2.506700038909912
1nca.pdb	1nca_HL_N_SN292D.pdb	-3.560164213180542	-5.462100028991699
1nca.pdb	1nca_HL_N_SN292C.pdb	-0.3913000226020813	-0.6096000075340271
1nca.pdb	1nca_HL_N_SN292Q.pdb	-1.9677492380142212	-3.0448999404907227
1nca.pdb	1nca_HL_N_SN292E.pdb	-7.350179672241211	-7.171199798583984
1nca.pdb	1nca_HL_N_SN292G.pdb	-0.7448451519012451	-0.9379000067710876
1nca.pdb	1nca_HL_N_SN292H.pdb	-4.739413738250732	-2.1884000301361084
1nca.pdb	1nca_HL_N_SN292I.pdb	-2.886277198791504	-3.061800003051758
1nca.pdb	1nca_HL_N_SN292L.pdb	-9.789730072021484	-10.151610374450684
1nca.pdb	1nca_HL_N_SN292K.pdb	-2.2317469120025635	-1.2757999897003174
1nca.pdb	1nca_HL_N_SN292M.pdb	-4.230282783508301	-6.3871002197265625
1nca.pdb	1nca_HL_N_SN292F.pdb	-17.42620277404785	-12.883480072021484
1nca.pdb	1nca_HL_N_SN292P.pdb	-0.40570470690727234	-1.3352999687194824
1nca.pdb	1nca_HL_N_SN292T.pdb	-0.7510848641395569	-2.559000015258789
1nca.pdb	1nca_HL_N_SN292W.pdb	-27.266016006469727	-29.026199340820312
1nca.pdb	1nca_HL_N_SN292Y.pdb	-25.53561782836914	-22.00136947631836
1nca.pdb	1nca_HL_N_SN292V.pdb	-2.3227052688598633	-2.312000036239624
1nca.pdb	1nca_HL_N_LN318A.pdb	-0.417148232460022	-1.499899983406067
1nca.pdb	1nca_HL_N_LN318R.pdb	-1.1331664323806763	-0.09449999779462814
1nca.pdb	1nca_HL_N_LN318N.pdb	-1.4716625213623047	0.02419999986886978
1nca.pdb	1nca_HL_N_LN318D.pdb	-0.234468474984169	-1.3488999605178833
1nca.pdb	1nca_HL_N_LN318C.pdb	-0.7688313126564026	-0.7882000207901001
1nca.pdb	1nca_HL_N_LN318Q.pdb	-0.6068541407585144	-0.33739998936653137
1nca.pdb	1nca_HL_N_LN318E.pdb	-0.7332818508148193	-1.0793999433517456
1nca.pdb	1nca_HL_N_LN318G.pdb	-0.3881581127643585	-1.597000002861023
1nca.pdb	1nca_HL_N_LN318H.pdb	-0.5583452582359314	-1.2366000413894653
1nca.pdb	1nca_HL_N_LN318I.pdb	-1.0768877267837524	-0.4964999854564667
1nca.pdb	1nca_HL_N_LN318K.pdb	-0.914797842502594	-0.2872999906539917
1nca.pdb	1nca_HL_N_LN318M.pdb	-0.3345078229904175	0.3637000024318695
1nca.pdb	1nca_HL_N_LN318F.pdb	-0.22081929445266724	1.8213000297546387
1nca.pdb	1nca_HL_N_LN318P.pdb	-0.35823893547058105	-1.5910999774932861
1nca.pdb	1nca_HL_N_LN318S.pdb	-0.44056761264801025	0.24009999632835388
1nca.pdb	1nca_HL_N_LN318T.pdb	-0.5860942602157593	-0.03189999982714653
1nca.pdb	1nca_HL_N_LN318W.pdb	-0.6193186640739441	-0.21639999747276306
1nca.pdb	1nca_HL_N_LN318Y.pdb	-0.4342363476753235	-0.14159999787807465
1nca.pdb	1nca_HL_N_LN318V.pdb	-1.0468882322311401	-0.33009999990463257
1nca.pdb	1nca_HL_N_NN319A.pdb	-0.33760905265808105	-1.5149999856948853
1nca.pdb	1nca_HL_N_NN319R.pdb	-3.4819798469543457	-1.3732000589370728
1nca.pdb	1nca_HL_N_NN319D.pdb	-1.7003978490829468	-4.238399982452393
1nca.pdb	1nca_HL_N_NN319C.pdb	-0.27606266736984253	-1.2628999948501587
1nca.pdb	1nca_HL_N_NN319Q.pdb	-2.4833803176879883	-4.426499843597412
1nca.pdb	1nca_HL_N_NN319E.pdb	-3.981696367263794	-6.382199764251709
1nca.pdb	1nca_HL_N_NN319G.pdb	-0.41993606090545654	-2.2829999923706055
1nca.pdb	1nca_HL_N_NN319H.pdb	-4.717743396759033	-5.151899814605713
1nca.pdb	1nca_HL_N_NN319I.pdb	-4.421407699584961	-3.4463999271392822
1nca.pdb	1nca_HL_N_NN319L.pdb	-0.06815410405397415	-0.557200014591217
1nca.pdb	1nca_HL_N_NN319K.pdb	0.6699567437171936	-1.0576000213623047
1nca.pdb	1nca_HL_N_NN319M.pdb	-1.491721510887146	-1.8983999490737915
1nca.pdb	1nca_HL_N_NN319F.pdb	-4.8257598876953125	-3.668100118637085
1nca.pdb	1nca_HL_N_NN319P.pdb	-0.11137647926807404	-2.2857000827789307
1nca.pdb	1nca_HL_N_NN319S.pdb	-0.6621618270874023	-2.425800085067749
1nca.pdb	1nca_HL_N_NN319T.pdb	-0.09833034873008728	-2.3343000411987305
1nca.pdb	1nca_HL_N_NN319W.pdb	-7.164921283721924	-9.10435962677002
1nca.pdb	1nca_HL_N_NN319Y.pdb	-1.7764633893966675	-3.836199998855591
1nca.pdb	1nca_HL_N_NN319V.pdb	-2.269468069076538	-2.2548000812530518
1nca.pdb	1nca_HL_N_TN320A.pdb	-0.03514799475669861	0.6215000152587891
1nca.pdb	1nca_HL_N_TN320R.pdb	-2.0158650875091553	-1.3866000175476074
1nca.pdb	1nca_HL_N_TN320N.pdb	-0.1891936957836151	0.3573000133037567
1nca.pdb	1nca_HL_N_TN320D.pdb	-0.6573678851127625	-0.5353000164031982
1nca.pdb	1nca_HL_N_TN320C.pdb	0.336247980594635	0.6908000111579895
1nca.pdb	1nca_HL_N_TN320Q.pdb	-1.6740832328796387	-0.7093999981880188
1nca.pdb	1nca_HL_N_TN320E.pdb	0.9079079627990723	-1.6964999437332153
1nca.pdb	1nca_HL_N_TN320G.pdb	0.08433149755001068	-0.6823999881744385
1nca.pdb	1nca_HL_N_TN320H.pdb	-6.645097255706787	-2.9958999156951904
1nca.pdb	1nca_HL_N_TN320I.pdb	0.5908940434455872	1.7350000143051147
1nca.pdb	1nca_HL_N_TN320L.pdb	0.562246561050415	1.1497999429702759
1nca.pdb	1nca_HL_N_TN320K.pdb	-0.2060871720314026	0.08869999647140503
1nca.pdb	1nca_HL_N_TN320M.pdb	0.6674007773399353	1.4350999593734741
1nca.pdb	1nca_HL_N_TN320F.pdb	-4.514505863189697	-1.2857999801635742
1nca.pdb	1nca_HL_N_TN320P.pdb	0.242202028632164	1.5157999992370605
1nca.pdb	1nca_HL_N_TN320S.pdb	-0.20024876296520233	-0.1738000065088272
1nca.pdb	1nca_HL_N_TN320W.pdb	-4.810578346252441	-3.2639999389648438
1nca.pdb	1nca_HL_N_TN320Y.pdb	-4.023896217346191	-1.0706000328063965
1nca.pdb	1nca_HL_N_TN320V.pdb	0.2922067642211914	1.5901999473571777
1nca.pdb	1nca_HL_N_DN321A.pdb	0.034549400210380554	0.14980000257492065
1nca.pdb	1nca_HL_N_DN321R.pdb	0.4347692131996155	2.5608999729156494
1nca.pdb	1nca_HL_N_DN321N.pdb	-0.10134264826774597	0.04230000078678131
1nca.pdb	1nca_HL_N_DN321C.pdb	-0.03411051630973816	0.02810000069439411
1nca.pdb	1nca_HL_N_DN321Q.pdb	0.16324619948863983	0.5766000151634216
1nca.pdb	1nca_HL_N_DN321E.pdb	-0.20736317336559296	-0.314300000667572
1nca.pdb	1nca_HL_N_DN321G.pdb	0.026146650314331055	0.10809999704360962
1nca.pdb	1nca_HL_N_DN321H.pdb	-0.08923834562301636	0.12120000272989273
1nca.pdb	1nca_HL_N_DN321I.pdb	0.08113251626491547	0.06430000066757202
1nca.pdb	1nca_HL_N_DN321L.pdb	0.20583920180797577	0.2596000134944916
1nca.pdb	1nca_HL_N_DN321K.pdb	0.004038110375404358	0.018699999898672104
1nca.pdb	1nca_HL_N_DN321M.pdb	0.20583777129650116	0.37290000915527344
1nca.pdb	1nca_HL_N_DN321F.pdb	0.15965132415294647	0.5241000056266785
1nca.pdb	1nca_HL_N_DN321P.pdb	-0.2636869251728058	-0.8568000197410583
1nca.pdb	1nca_HL_N_DN321S.pdb	-0.058444492518901825	0.06199999898672104
1nca.pdb	1nca_HL_N_DN321T.pdb	0.1840151697397232	0.0722000002861023
1nca.pdb	1nca_HL_N_DN321W.pdb	0.025859281420707703	0.2702000141143799
1nca.pdb	1nca_HL_N_DN321Y.pdb	0.0868828147649765	0.303600013256073
1nca.pdb	1nca_HL_N_DN321V.pdb	0.14609719812870026	0.1128000020980835
1nca.pdb	1nca_HL_N_WN322A.pdb	-0.38123488426208496	-1.3708000183105469
1nca.pdb	1nca_HL_N_WN322R.pdb	-0.08651234954595566	0.6872000098228455
1nca.pdb	1nca_HL_N_WN322N.pdb	-0.5938251614570618	0.026100000366568565
1nca.pdb	1nca_HL_N_WN322D.pdb	0.13064880669116974	-1.3997000455856323
1nca.pdb	1nca_HL_N_WN322C.pdb	-0.3742579221725464	-1.313099980354309
1nca.pdb	1nca_HL_N_WN322Q.pdb	-0.42015641927719116	-0.08049999922513962
1nca.pdb	1nca_HL_N_WN322E.pdb	0.20551492273807526	-1.2180999517440796
1nca.pdb	1nca_HL_N_WN322G.pdb	-0.44283539056777954	-1.3246999979019165
1nca.pdb	1nca_HL_N_WN322H.pdb	-0.45360612869262695	-0.13779999315738678
1nca.pdb	1nca_HL_N_WN322I.pdb	-0.566612958908081	-1.0477999448776245
1nca.pdb	1nca_HL_N_WN322L.pdb	-0.5005979537963867	0.4733999967575073
1nca.pdb	1nca_HL_N_WN322K.pdb	-0.6295649409294128	0.4465999901294708
1nca.pdb	1nca_HL_N_WN322M.pdb	-0.36310499906539917	0.6919999718666077
1nca.pdb	1nca_HL_N_WN322F.pdb	0.11125494539737701	2.264899969100952
1nca.pdb	1nca_HL_N_WN322P.pdb	-0.10573745518922806	-0.9812999963760376
1nca.pdb	1nca_HL_N_WN322S.pdb	-0.6628406047821045	-1.3250000476837158
1nca.pdb	1nca_HL_N_WN322T.pdb	-0.5166325569152832	-1.2662999629974365
1nca.pdb	1nca_HL_N_WN322Y.pdb	0.15572772920131683	3.1635000705718994
1nca.pdb	1nca_HL_N_WN322V.pdb	-0.31185075640678406	-0.9769999980926514
1nca.pdb	1nca_HL_N_PN352A.pdb	-0.6274284720420837	0.21619999408721924
1nca.pdb	1nca_HL_N_PN352R.pdb	-0.6809098124504089	0.06809999793767929
1nca.pdb	1nca_HL_N_PN352N.pdb	-0.48363196849823	-0.8373000025749207
1nca.pdb	1nca_HL_N_PN352D.pdb	-0.2382168173789978	-0.5875999927520752
1nca.pdb	1nca_HL_N_PN352C.pdb	-0.42490512132644653	-1.2942999601364136
1nca.pdb	1nca_HL_N_PN352Q.pdb	-2.190396308898926	-0.13439999520778656
1nca.pdb	1nca_HL_N_PN352E.pdb	-1.0160690546035767	-1.3736000061035156
1nca.pdb	1nca_HL_N_PN352G.pdb	-0.6764127612113953	0.16329999268054962
1nca.pdb	1nca_HL_N_PN352H.pdb	-0.49690693616867065	-0.5067999958992004
1nca.pdb	1nca_HL_N_PN352I.pdb	-0.012731000781059265	0.5612999796867371
1nca.pdb	1nca_HL_N_PN352L.pdb	-0.2700466513633728	0.41119998693466187
1nca.pdb	1nca_HL_N_PN352K.pdb	-0.5947813391685486	-0.7414000034332275
1nca.pdb	1nca_HL_N_PN352M.pdb	0.10289953649044037	-0.6407999992370605
1nca.pdb	1nca_HL_N_PN352F.pdb	0.04226817190647125	-0.7760999798774719
1nca.pdb	1nca_HL_N_PN352S.pdb	-1.0033327341079712	-1.9129999876022339
1nca.pdb	1nca_HL_N_PN352T.pdb	-0.7486468553543091	-0.805400013923645
1nca.pdb	1nca_HL_N_PN352W.pdb	-0.426161527633667	-0.8866999745368958
1nca.pdb	1nca_HL_N_PN352Y.pdb	0.12548427283763885	-0.6100999712944031
1nca.pdb	1nca_HL_N_PN352V.pdb	-0.22160817682743073	-1.1110999584197998
1nca.pdb	1nca_HL_N_KN353A.pdb	-0.24300293624401093	-0.40070000290870667
1nca.pdb	1nca_HL_N_KN353R.pdb	0.2397357076406479	1.7244000434875488
1nca.pdb	1nca_HL_N_KN353N.pdb	-0.45301592350006104	0.336899995803833
1nca.pdb	1nca_HL_N_KN353D.pdb	-0.533510148525238	-1.0683000087738037
1nca.pdb	1nca_HL_N_KN353C.pdb	-0.4945957064628601	-0.4607999920845032
1nca.pdb	1nca_HL_N_KN353Q.pdb	-0.32062458992004395	0.48739999532699585
1nca.pdb	1nca_HL_N_KN353E.pdb	-0.7106015682220459	-0.376800000667572
1nca.pdb	1nca_HL_N_KN353G.pdb	-0.4666750431060791	-0.9409000277519226
1nca.pdb	1nca_HL_N_KN353H.pdb	-0.16528697311878204	0.5667999982833862
1nca.pdb	1nca_HL_N_KN353I.pdb	-0.6341807246208191	-0.007600000128149986
1nca.pdb	1nca_HL_N_KN353L.pdb	-0.0294562429189682	0.6571999788284302
1nca.pdb	1nca_HL_N_KN353M.pdb	-0.21998968720436096	-0.5109000205993652
1nca.pdb	1nca_HL_N_KN353F.pdb	0.4329705834388733	1.0052000284194946
1nca.pdb	1nca_HL_N_KN353P.pdb	-0.16835305094718933	-0.4851999878883362
1nca.pdb	1nca_HL_N_KN353S.pdb	-0.38763201236724854	-0.7804999947547913
1nca.pdb	1nca_HL_N_KN353T.pdb	-0.4762224555015564	0.14059999585151672
1nca.pdb	1nca_HL_N_KN353W.pdb	-0.3743414878845215	0.11779999732971191
1nca.pdb	1nca_HL_N_KN353Y.pdb	-0.12539738416671753	1.007599949836731
1nca.pdb	1nca_HL_N_KN353V.pdb	-0.30015432834625244	0.015399999916553497
1nca.pdb	1nca_HL_N_KN356A.pdb	-0.01537613570690155	-0.3061000108718872
1nca.pdb	1nca_HL_N_KN356R.pdb	-0.29103952646255493	-0.052299998700618744
1nca.pdb	1nca_HL_N_KN356N.pdb	-0.2033948302268982	-0.26759999990463257
1nca.pdb	1nca_HL_N_KN356D.pdb	-0.49276816844940186	-0.6377000212669373
1nca.pdb	1nca_HL_N_KN356C.pdb	-0.03307469189167023	-0.28139999508857727
1nca.pdb	1nca_HL_N_KN356Q.pdb	0.026844754815101624	-0.21089999377727509
1nca.pdb	1nca_HL_N_KN356E.pdb	-0.4268941283226013	-0.7080000042915344
1nca.pdb	1nca_HL_N_KN356G.pdb	-0.004683837294578552	-0.2637999951839447
1nca.pdb	1nca_HL_N_KN356H.pdb	-0.2266039252281189	-0.26669999957084656
1nca.pdb	1nca_HL_N_KN356I.pdb	-0.27508068084716797	-0.3172999918460846
1nca.pdb	1nca_HL_N_KN356L.pdb	-0.07827688753604889	-0.3021000027656555
1nca.pdb	1nca_HL_N_KN356M.pdb	-0.12023206800222397	-0.3617999851703644
1nca.pdb	1nca_HL_N_KN356F.pdb	-0.30395716428756714	0.4307999908924103
1nca.pdb	1nca_HL_N_KN356P.pdb	-0.5265029072761536	-0.46619999408721924
1nca.pdb	1nca_HL_N_KN356S.pdb	-0.5231249332427979	-0.3521000146865845
1nca.pdb	1nca_HL_N_KN356T.pdb	-0.4132167100906372	-0.2718000113964081
1nca.pdb	1nca_HL_N_KN356W.pdb	0.23662514984607697	0.9648000001907349
1nca.pdb	1nca_HL_N_KN356Y.pdb	0.015435591340065002	0.49880000948905945
1nca.pdb	1nca_HL_N_KN356V.pdb	-0.2648202180862427	-0.27140000462532043
7dc8.pdb	7dc8_BA_C_DA28A.pdb	-1.030997633934021	-1.6717000007629395
7dc8.pdb	7dc8_BA_C_DA28R.pdb	-0.23124906420707703	-0.13570000231266022
7dc8.pdb	7dc8_BA_C_DA28N.pdb	-0.7668956518173218	-0.7505999803543091
7dc8.pdb	7dc8_BA_C_DA28C.pdb	-1.2296907901763916	-1.2626999616622925
7dc8.pdb	7dc8_BA_C_DA28Q.pdb	-1.2734174728393555	-1.7079999446868896
7dc8.pdb	7dc8_BA_C_DA28E.pdb	-0.43654847145080566	-1.586899995803833
7dc8.pdb	7dc8_BA_C_DA28G.pdb	-1.0486769676208496	-1.6434999704360962
7dc8.pdb	7dc8_BA_C_DA28H.pdb	-1.0782766342163086	-1.9753999710083008
7dc8.pdb	7dc8_BA_C_DA28I.pdb	-1.095548152923584	-1.4794000387191772
7dc8.pdb	7dc8_BA_C_DA28L.pdb	-0.8075829744338989	-0.9775000214576721
7dc8.pdb	7dc8_BA_C_DA28K.pdb	-0.9234883785247803	-1.2625999450683594
7dc8.pdb	7dc8_BA_C_DA28M.pdb	-0.7892235517501831	-0.7373999953269958
7dc8.pdb	7dc8_BA_C_DA28F.pdb	-1.2333828210830688	-1.5672999620437622
7dc8.pdb	7dc8_BA_C_DA28P.pdb	-1.173884630203247	-1.5814000368118286
7dc8.pdb	7dc8_BA_C_DA28S.pdb	-1.200588345527649	-1.6660000085830688
7dc8.pdb	7dc8_BA_C_DA28T.pdb	-1.1936111450195312	-1.5861999988555908
7dc8.pdb	7dc8_BA_C_DA28W.pdb	-0.722757875919342	-1.5986000299453735
7dc8.pdb	7dc8_BA_C_DA28Y.pdb	-1.3507453203201294	-1.6216000318527222
7dc8.pdb	7dc8_BA_C_DA28V.pdb	-1.1374222040176392	-1.5529999732971191
7dc8.pdb	7dc8_BA_C_GA30A.pdb	-4.73771333694458	-4.277699947357178
7dc8.pdb	7dc8_BA_C_GA30R.pdb	-8.365638732910156	-10.400099754333496
7dc8.pdb	7dc8_BA_C_GA30N.pdb	-6.023676872253418	-6.952789783477783
7dc8.pdb	7dc8_BA_C_GA30D.pdb	-7.779738426208496	-7.601960182189941
7dc8.pdb	7dc8_BA_C_GA30C.pdb	-5.189380645751953	-6.455460071563721
7dc8.pdb	7dc8_BA_C_GA30Q.pdb	-16.820344924926758	-16.095354080200195
7dc8.pdb	7dc8_BA_C_GA30E.pdb	-9.943063735961914	-9.586009979248047
7dc8.pdb	7dc8_BA_C_GA30H.pdb	-9.929149627685547	-12.949480056762695
7dc8.pdb	7dc8_BA_C_GA30I.pdb	-11.434924125671387	-12.951430320739746
7dc8.pdb	7dc8_BA_C_GA30L.pdb	-8.258926391601562	-7.942440032958984
7dc8.pdb	7dc8_BA_C_GA30K.pdb	-15.265538215637207	-16.186864852905273
7dc8.pdb	7dc8_BA_C_GA30M.pdb	-14.824884414672852	-13.792220115661621
7dc8.pdb	7dc8_BA_C_GA30F.pdb	-9.193293571472168	-11.542719841003418
7dc8.pdb	7dc8_BA_C_GA30P.pdb	-5.337367057800293	-4.896900177001953
7dc8.pdb	7dc8_BA_C_GA30S.pdb	-4.640961170196533	-5.802999973297119
7dc8.pdb	7dc8_BA_C_GA30T.pdb	-7.186788082122803	-10.852740287780762
7dc8.pdb	7dc8_BA_C_GA30W.pdb	-7.086879730224609	-10.479820251464844
7dc8.pdb	7dc8_BA_C_GA30Y.pdb	-9.842453002929688	-10.336689949035645
7dc8.pdb	7dc8_BA_C_GA30V.pdb	-12.046713829040527	-11.812769889831543
7dc8.pdb	7dc8_BA_C_DA31A.pdb	-0.1220708042383194	-1.854699969291687
7dc8.pdb	7dc8_BA_C_DA31R.pdb	-0.04292215406894684	-2.099100112915039
7dc8.pdb	7dc8_BA_C_DA31N.pdb	-0.10151520371437073	-0.9771000146865845
7dc8.pdb	7dc8_BA_C_DA31C.pdb	-0.04866349697113037	-1.6043000221252441
7dc8.pdb	7dc8_BA_C_DA31Q.pdb	-0.24502304196357727	-1.2984000444412231
7dc8.pdb	7dc8_BA_C_DA31E.pdb	-0.3353361189365387	-0.49570000171661377
7dc8.pdb	7dc8_BA_C_DA31G.pdb	-0.4089753031730652	-1.9815000295639038
7dc8.pdb	7dc8_BA_C_DA31H.pdb	0.017307475209236145	-0.6243000030517578
7dc8.pdb	7dc8_BA_C_DA31I.pdb	-0.23772664368152618	-1.4129999876022339
7dc8.pdb	7dc8_BA_C_DA31L.pdb	0.02930043637752533	-1.3000999689102173
7dc8.pdb	7dc8_BA_C_DA31K.pdb	-0.4250774383544922	-1.6759999990463257
7dc8.pdb	7dc8_BA_C_DA31M.pdb	-0.015448078513145447	-0.8790000081062317
7dc8.pdb	7dc8_BA_C_DA31F.pdb	0.42903387546539307	-2.224600076675415
7dc8.pdb	7dc8_BA_C_DA31P.pdb	0.4027450680732727	-1.7461999654769897
7dc8.pdb	7dc8_BA_C_DA31S.pdb	-0.409277081489563	-1.5078999996185303
7dc8.pdb	7dc8_BA_C_DA31T.pdb	-0.22564998269081116	-1.6022000312805176
7dc8.pdb	7dc8_BA_C_DA31W.pdb	-0.3113797903060913	-3.1575000286102295
7dc8.pdb	7dc8_BA_C_DA31Y.pdb	-1.4155728816986084	-2.365499973297119
7dc8.pdb	7dc8_BA_C_DA31V.pdb	-0.4483926296234131	-1.378999948501587
7dc8.pdb	7dc8_BA_C_AA33R.pdb	-0.3379553556442261	0.7634000182151794
7dc8.pdb	7dc8_BA_C_AA33N.pdb	-0.5006277561187744	0.33869999647140503
7dc8.pdb	7dc8_BA_C_AA33D.pdb	-0.5637975931167603	0.038100000470876694
7dc8.pdb	7dc8_BA_C_AA33C.pdb	0.017413824796676636	0.40959998965263367
7dc8.pdb	7dc8_BA_C_AA33Q.pdb	-0.4665149450302124	0.47510001063346863
7dc8.pdb	7dc8_BA_C_AA33E.pdb	-0.647773027420044	0.6553999781608582
7dc8.pdb	7dc8_BA_C_AA33G.pdb	-0.3795432448387146	0.02879999950528145
7dc8.pdb	7dc8_BA_C_AA33H.pdb	-0.177395761013031	0.4406999945640564
7dc8.pdb	7dc8_BA_C_AA33I.pdb	0.05478726327419281	1.0892000198364258
7dc8.pdb	7dc8_BA_C_AA33L.pdb	0.005711689591407776	0.9598000049591064
7dc8.pdb	7dc8_BA_C_AA33K.pdb	-0.2824103534221649	0.659600019454956
7dc8.pdb	7dc8_BA_C_AA33M.pdb	0.251825213432312	1.0157999992370605
7dc8.pdb	7dc8_BA_C_AA33F.pdb	-0.225564643740654	0.652999997138977
7dc8.pdb	7dc8_BA_C_AA33P.pdb	-0.5878922343254089	-0.21570000052452087
7dc8.pdb	7dc8_BA_C_AA33S.pdb	-0.3050486445426941	0.06520000100135803
7dc8.pdb	7dc8_BA_C_AA33T.pdb	-0.40114903450012207	0.37459999322891235
7dc8.pdb	7dc8_BA_C_AA33W.pdb	0.24344252049922943	1.3909000158309937
7dc8.pdb	7dc8_BA_C_AA33Y.pdb	-0.49945783615112305	0.6482999920845032
7dc8.pdb	7dc8_BA_C_AA33V.pdb	0.013527289032936096	0.7233999967575073
7dc8.pdb	7dc8_BA_C_YA34A.pdb	-0.930011510848999	-1.9566999673843384
7dc8.pdb	7dc8_BA_C_YA34R.pdb	-1.1482876539230347	-2.026099920272827
7dc8.pdb	7dc8_BA_C_YA34N.pdb	-1.1963781118392944	-1.8976999521255493
7dc8.pdb	7dc8_BA_C_YA34D.pdb	-1.3366293907165527	-1.9431999921798706
7dc8.pdb	7dc8_BA_C_YA34C.pdb	-0.7927599549293518	-1.7690000534057617
7dc8.pdb	7dc8_BA_C_YA34Q.pdb	-1.3317409753799438	-1.9912999868392944
7dc8.pdb	7dc8_BA_C_YA34E.pdb	-1.6148536205291748	-2.308799982070923
7dc8.pdb	7dc8_BA_C_YA34G.pdb	-0.9624641537666321	-2.1303999423980713
7dc8.pdb	7dc8_BA_C_YA34H.pdb	-1.228768229484558	-1.6460000276565552
7dc8.pdb	7dc8_BA_C_YA34I.pdb	-1.2487021684646606	-1.4950000047683716
7dc8.pdb	7dc8_BA_C_YA34L.pdb	-0.9801990389823914	-1.4185999631881714
7dc8.pdb	7dc8_BA_C_YA34K.pdb	-1.3629640340805054	-2.0897998809814453
7dc8.pdb	7dc8_BA_C_YA34M.pdb	-0.7932664752006531	-0.8740000128746033
7dc8.pdb	7dc8_BA_C_YA34F.pdb	-0.609447717666626	-0.8590999841690063
7dc8.pdb	7dc8_BA_C_YA34P.pdb	-1.1517953872680664	-2.088900089263916
7dc8.pdb	7dc8_BA_C_YA34S.pdb	-1.0062788724899292	-1.6821000576019287
7dc8.pdb	7dc8_BA_C_YA34T.pdb	-0.924811840057373	-1.3904999494552612
7dc8.pdb	7dc8_BA_C_YA34W.pdb	-3.5426244735717773	-3.4827001094818115
7dc8.pdb	7dc8_BA_C_YA34V.pdb	-1.3243480920791626	-1.6133999824523926
7dc8.pdb	7dc8_BA_C_YA52A.pdb	0.24390260875225067	-0.24490000307559967
7dc8.pdb	7dc8_BA_C_YA52R.pdb	0.011667609214782715	-0.3758000135421753
7dc8.pdb	7dc8_BA_C_YA52N.pdb	-0.01887458562850952	-0.19110000133514404
7dc8.pdb	7dc8_BA_C_YA52D.pdb	-0.33120936155319214	-0.30390000343322754
7dc8.pdb	7dc8_BA_C_YA52C.pdb	0.20318476855754852	-0.17139999568462372
7dc8.pdb	7dc8_BA_C_YA52Q.pdb	-0.1396646499633789	-0.4113999903202057
7dc8.pdb	7dc8_BA_C_YA52E.pdb	0.10159806907176971	-0.42989999055862427
7dc8.pdb	7dc8_BA_C_YA52G.pdb	0.3981587886810303	-0.16869999468326569
7dc8.pdb	7dc8_BA_C_YA52H.pdb	0.022782668471336365	-0.07769999653100967
7dc8.pdb	7dc8_BA_C_YA52I.pdb	0.2742224931716919	0.0215000007301569
7dc8.pdb	7dc8_BA_C_YA52L.pdb	0.3995856046676636	-0.1062999963760376
7dc8.pdb	7dc8_BA_C_YA52K.pdb	-0.22035455703735352	-0.4555000066757202
7dc8.pdb	7dc8_BA_C_YA52M.pdb	0.07035307586193085	-0.014999999664723873
7dc8.pdb	7dc8_BA_C_YA52F.pdb	0.07944504916667938	0.07900000363588333
7dc8.pdb	7dc8_BA_C_YA52P.pdb	-0.05767861753702164	-0.23420000076293945
7dc8.pdb	7dc8_BA_C_YA52S.pdb	0.28035831451416016	-0.2930999994277954
7dc8.pdb	7dc8_BA_C_YA52T.pdb	0.06783606112003326	-0.09189999848604202
7dc8.pdb	7dc8_BA_C_YA52W.pdb	0.5062519311904907	0.4553999900817871
7dc8.pdb	7dc8_BA_C_YA52V.pdb	0.094871386885643	-0.042100001126527786
7dc8.pdb	7dc8_BA_C_RA93A.pdb	-0.7154252529144287	-3.55649995803833
7dc8.pdb	7dc8_BA_C_RA93N.pdb	-0.826572060585022	-4.4517998695373535
7dc8.pdb	7dc8_BA_C_RA93D.pdb	0.10984908044338226	-3.0058999061584473
7dc8.pdb	7dc8_BA_C_RA93C.pdb	-0.39657652378082275	-3.077199935913086
7dc8.pdb	7dc8_BA_C_RA93Q.pdb	-0.586142897605896	-3.7186999320983887
7dc8.pdb	7dc8_BA_C_RA93E.pdb	0.07359166443347931	-4.478700160980225
7dc8.pdb	7dc8_BA_C_RA93G.pdb	-0.7801126837730408	-3.6394999027252197
7dc8.pdb	7dc8_BA_C_RA93H.pdb	-12.387055397033691	-11.241900444030762
7dc8.pdb	7dc8_BA_C_RA93I.pdb	-1.0037697553634644	-2.727400064468384
7dc8.pdb	7dc8_BA_C_RA93L.pdb	0.32571983337402344	-2.1266000270843506
7dc8.pdb	7dc8_BA_C_RA93K.pdb	-0.7151451110839844	-4.076600074768066
7dc8.pdb	7dc8_BA_C_RA93M.pdb	-0.2337360978126526	-2.471299886703491
7dc8.pdb	7dc8_BA_C_RA93F.pdb	-1.3637009859085083	-5.051700115203857
7dc8.pdb	7dc8_BA_C_RA93P.pdb	-0.9467201828956604	-3.724100112915039
7dc8.pdb	7dc8_BA_C_RA93S.pdb	-0.7820689678192139	-3.6157000064849854
7dc8.pdb	7dc8_BA_C_RA93T.pdb	-0.6114374399185181	-2.9354000091552734
7dc8.pdb	7dc8_BA_C_RA93W.pdb	-5.131856918334961	-6.86860990524292
7dc8.pdb	7dc8_BA_C_RA93Y.pdb	-1.7790155410766602	-4.043399810791016
7dc8.pdb	7dc8_BA_C_RA93V.pdb	-0.4536481499671936	-2.893699884414673
7dc8.pdb	7dc8_BA_C_SA94A.pdb	-0.39501774311065674	0.1256999969482422
7dc8.pdb	7dc8_BA_C_SA94R.pdb	-0.5966382026672363	1.3065999746322632
7dc8.pdb	7dc8_BA_C_SA94N.pdb	-0.6053453087806702	1.2230000495910645
7dc8.pdb	7dc8_BA_C_SA94D.pdb	-0.36015820503234863	1.3206000328063965
7dc8.pdb	7dc8_BA_C_SA94C.pdb	-0.6128159761428833	0.219200000166893
7dc8.pdb	7dc8_BA_C_SA94Q.pdb	-0.6569711565971375	1.2613999843597412
7dc8.pdb	7dc8_BA_C_SA94E.pdb	-0.5546252727508545	1.3271000385284424
7dc8.pdb	7dc8_BA_C_SA94G.pdb	-0.22360743582248688	0.09290000051259995
7dc8.pdb	7dc8_BA_C_SA94H.pdb	-0.8493044972419739	0.21660000085830688
7dc8.pdb	7dc8_BA_C_SA94I.pdb	-0.5296996831893921	-0.009700000286102295
7dc8.pdb	7dc8_BA_C_SA94L.pdb	-0.4254887104034424	1.3734999895095825
7dc8.pdb	7dc8_BA_C_SA94K.pdb	-0.8282331824302673	0.4129999876022339
7dc8.pdb	7dc8_BA_C_SA94M.pdb	-0.5719882845878601	0.3968000113964081
7dc8.pdb	7dc8_BA_C_SA94F.pdb	-0.9317010045051575	0.30169999599456787
7dc8.pdb	7dc8_BA_C_SA94P.pdb	-0.7495993375778198	0.16419999301433563
7dc8.pdb	7dc8_BA_C_SA94T.pdb	-0.26889610290527344	0.10180000215768814
7dc8.pdb	7dc8_BA_C_SA94W.pdb	-0.6806356906890869	0.15700000524520874
7dc8.pdb	7dc8_BA_C_SA94Y.pdb	-0.8548051714897156	1.4570000171661377
7dc8.pdb	7dc8_BA_C_SA94V.pdb	-0.7077265977859497	-0.003800000064074993
7dc8.pdb	7dc8_BA_C_PA95A.pdb	-0.46938085556030273	-0.5389000177383423
7dc8.pdb	7dc8_BA_C_PA95R.pdb	-0.9330549836158752	-0.5600000023841858
7dc8.pdb	7dc8_BA_C_PA95N.pdb	-0.7985906600952148	-0.6294999718666077
7dc8.pdb	7dc8_BA_C_PA95D.pdb	-0.8720333576202393	-0.6391000151634216
7dc8.pdb	7dc8_BA_C_PA95C.pdb	-0.5229522585868835	-0.5913000106811523
7dc8.pdb	7dc8_BA_C_PA95Q.pdb	-0.6726908683776855	0.9057999849319458
7dc8.pdb	7dc8_BA_C_PA95E.pdb	-0.843500554561615	-0.6765000224113464
7dc8.pdb	7dc8_BA_C_PA95G.pdb	-0.5477279424667358	-0.6697999835014343
7dc8.pdb	7dc8_BA_C_PA95H.pdb	-0.16741390526294708	0.09669999778270721
7dc8.pdb	7dc8_BA_C_PA95I.pdb	-0.14773565530776978	-0.13300000131130219
7dc8.pdb	7dc8_BA_C_PA95L.pdb	-0.32430142164230347	-0.313400000333786
7dc8.pdb	7dc8_BA_C_PA95K.pdb	-0.6471840143203735	-0.4618000090122223
7dc8.pdb	7dc8_BA_C_PA95M.pdb	0.1873626559972763	0.046799998730421066
7dc8.pdb	7dc8_BA_C_PA95F.pdb	-0.4000437259674072	-0.24220000207424164
7dc8.pdb	7dc8_BA_C_PA95S.pdb	-0.9089230895042419	-0.3398999869823456
7dc8.pdb	7dc8_BA_C_PA95T.pdb	-0.7654070258140564	-0.5734999775886536
7dc8.pdb	7dc8_BA_C_PA95W.pdb	-0.3607935309410095	0.888700008392334
7dc8.pdb	7dc8_BA_C_PA95Y.pdb	-0.6259337067604065	-0.2728999853134155
7dc8.pdb	7dc8_BA_C_PA95V.pdb	-0.44746071100234985	-0.32989999651908875
7dc8.pdb	7dc8_BA_C_GA96A.pdb	-0.5760670900344849	-0.03290000185370445
7dc8.pdb	7dc8_BA_C_GA96R.pdb	-4.490300178527832	-2.9934000968933105
7dc8.pdb	7dc8_BA_C_GA96N.pdb	-2.119868040084839	-2.6352999210357666
7dc8.pdb	7dc8_BA_C_GA96D.pdb	-1.3282347917556763	-2.5671000480651855
7dc8.pdb	7dc8_BA_C_GA96C.pdb	-1.621346116065979	-1.001099944114685
7dc8.pdb	7dc8_BA_C_GA96Q.pdb	-1.5388495922088623	0.09109999984502792
7dc8.pdb	7dc8_BA_C_GA96E.pdb	-4.4026875495910645	-3.528899908065796
7dc8.pdb	7dc8_BA_C_GA96H.pdb	-4.850897789001465	-4.186399936676025
7dc8.pdb	7dc8_BA_C_GA96I.pdb	-4.897609710693359	-3.8222999572753906
7dc8.pdb	7dc8_BA_C_GA96L.pdb	-0.873486340045929	-0.04039999842643738
7dc8.pdb	7dc8_BA_C_GA96K.pdb	-3.5539841651916504	-2.183199882507324
7dc8.pdb	7dc8_BA_C_GA96M.pdb	-0.12367775291204453	-1.3128000497817993
7dc8.pdb	7dc8_BA_C_GA96F.pdb	-6.469040870666504	-2.615299940109253
7dc8.pdb	7dc8_BA_C_GA96P.pdb	-0.6665111780166626	0.41280001401901245
7dc8.pdb	7dc8_BA_C_GA96S.pdb	-1.1143723726272583	-0.5601000189781189
7dc8.pdb	7dc8_BA_C_GA96T.pdb	-0.4885566830635071	0.012900000438094139
7dc8.pdb	7dc8_BA_C_GA96W.pdb	-2.9824602603912354	-4.097499847412109
7dc8.pdb	7dc8_BA_C_GA96Y.pdb	-5.687921047210693	-2.733099937438965
7dc8.pdb	7dc8_BA_C_GA96V.pdb	-0.48298656940460205	-0.2298000007867813
7dc8.pdb	7dc8_BA_C_PA97A.pdb	-0.30301958322525024	-0.588699996471405
7dc8.pdb	7dc8_BA_C_PA97R.pdb	-0.08096814155578613	1.69350004196167
7dc8.pdb	7dc8_BA_C_PA97N.pdb	-0.7598466873168945	-0.840499997138977
7dc8.pdb	7dc8_BA_C_PA97D.pdb	-0.6591105461120605	0.09070000052452087
7dc8.pdb	7dc8_BA_C_PA97C.pdb	-0.46030259132385254	-0.47850000858306885
7dc8.pdb	7dc8_BA_C_PA97Q.pdb	-0.6570623517036438	-0.15760000050067902
7dc8.pdb	7dc8_BA_C_PA97E.pdb	-0.9185202717781067	-0.8145999908447266
7dc8.pdb	7dc8_BA_C_PA97G.pdb	-0.22287675738334656	-0.8238000273704529
7dc8.pdb	7dc8_BA_C_PA97H.pdb	-0.43370914459228516	0.5658000111579895
7dc8.pdb	7dc8_BA_C_PA97I.pdb	-0.5284316539764404	0.6025999784469604
7dc8.pdb	7dc8_BA_C_PA97L.pdb	-0.1108916848897934	0.8651999831199646
7dc8.pdb	7dc8_BA_C_PA97K.pdb	-0.30233317613601685	-0.20389999449253082
7dc8.pdb	7dc8_BA_C_PA97M.pdb	0.08108697831630707	1.4177000522613525
7dc8.pdb	7dc8_BA_C_PA97F.pdb	0.6482699513435364	2.356600046157837
7dc8.pdb	7dc8_BA_C_PA97S.pdb	-0.4141431450843811	-1.2914999723434448
7dc8.pdb	7dc8_BA_C_PA97T.pdb	-0.489699125289917	-0.429500013589859
7dc8.pdb	7dc8_BA_C_PA97W.pdb	0.369056761264801	1.448099970817566
7dc8.pdb	7dc8_BA_C_PA97Y.pdb	-0.8971902132034302	1.5470000505447388
7dc8.pdb	7dc8_BA_C_PA97V.pdb	-0.40148618817329407	-0.08900000154972076
7dc8.pdb	7dc8_BA_C_HB57A.pdb	-0.001219436526298523	0.07530000060796738
7dc8.pdb	7dc8_BA_C_HB57R.pdb	-0.20851831138134003	0.0035000001080334187
7dc8.pdb	7dc8_BA_C_HB57N.pdb	-0.3349120020866394	-0.2110999971628189
7dc8.pdb	7dc8_BA_C_HB57D.pdb	-0.3535933494567871	0.07890000194311142
7dc8.pdb	7dc8_BA_C_HB57C.pdb	0.0009315460920333862	-0.10140000283718109
7dc8.pdb	7dc8_BA_C_HB57Q.pdb	-0.2528758645057678	-0.5669000148773193
7dc8.pdb	7dc8_BA_C_HB57E.pdb	-0.25427740812301636	-0.02410000003874302
7dc8.pdb	7dc8_BA_C_HB57G.pdb	-0.1305544078350067	0.12770000100135803
7dc8.pdb	7dc8_BA_C_HB57I.pdb	-0.12892338633537292	0.14650000631809235
7dc8.pdb	7dc8_BA_C_HB57L.pdb	-0.008720219135284424	0.3537999987602234
7dc8.pdb	7dc8_BA_C_HB57K.pdb	0.12109385430812836	0.30079999566078186
7dc8.pdb	7dc8_BA_C_HB57M.pdb	0.2492227703332901	0.5232999920845032
7dc8.pdb	7dc8_BA_C_HB57F.pdb	0.09551100432872772	0.24809999763965607
7dc8.pdb	7dc8_BA_C_HB57P.pdb	-0.1159329041838646	0.18809999525547028
7dc8.pdb	7dc8_BA_C_HB57S.pdb	-0.303303062915802	0.12200000137090683
7dc8.pdb	7dc8_BA_C_HB57T.pdb	-0.3491761386394501	0.0625
7dc8.pdb	7dc8_BA_C_HB57W.pdb	0.1382170170545578	0.11779999732971191
7dc8.pdb	7dc8_BA_C_HB57Y.pdb	-0.11592316627502441	0.12389999628067017
7dc8.pdb	7dc8_BA_C_HB57V.pdb	-0.20431385934352875	0.0803999975323677
7dc8.pdb	7dc8_BA_C_YB59A.pdb	0.1430511623620987	0.1462000012397766
7dc8.pdb	7dc8_BA_C_YB59R.pdb	-0.13258370757102966	-0.11949999630451202
7dc8.pdb	7dc8_BA_C_YB59N.pdb	0.18408481776714325	-0.12020000070333481
7dc8.pdb	7dc8_BA_C_YB59D.pdb	-0.19053295254707336	-0.04910000041127205
7dc8.pdb	7dc8_BA_C_YB59C.pdb	0.12393461167812347	-0.04610000178217888
7dc8.pdb	7dc8_BA_C_YB59Q.pdb	-0.22072629630565643	-0.012199999764561653
7dc8.pdb	7dc8_BA_C_YB59E.pdb	-0.5030825734138489	0.02759999968111515
7dc8.pdb	7dc8_BA_C_YB59G.pdb	0.15327118337154388	0.17820000648498535
7dc8.pdb	7dc8_BA_C_YB59H.pdb	0.09111158549785614	-0.09600000083446503
7dc8.pdb	7dc8_BA_C_YB59I.pdb	0.09685070812702179	0.4864000082015991
7dc8.pdb	7dc8_BA_C_YB59L.pdb	0.14880432188510895	-0.04349999874830246
7dc8.pdb	7dc8_BA_C_YB59K.pdb	0.03524024784564972	-0.046300001442432404
7dc8.pdb	7dc8_BA_C_YB59M.pdb	0.1814153641462326	-0.01269999984651804
7dc8.pdb	7dc8_BA_C_YB59F.pdb	-0.06284794956445694	-0.007699999958276749
7dc8.pdb	7dc8_BA_C_YB59P.pdb	0.3876379728317261	0.2076999992132187
7dc8.pdb	7dc8_BA_C_YB59S.pdb	0.0034411847591400146	0.225600004196167
7dc8.pdb	7dc8_BA_C_YB59T.pdb	0.08032046258449554	0.289000004529953
7dc8.pdb	7dc8_BA_C_YB59W.pdb	0.23286594450473785	0.11649999767541885
7dc8.pdb	7dc8_BA_C_YB59V.pdb	0.29592323303222656	0.35359999537467957
7dc8.pdb	7dc8_BA_C_LB102A.pdb	-0.8359946012496948	-1.1786999702453613
7dc8.pdb	7dc8_BA_C_LB102R.pdb	-0.3777591288089752	-0.15950000286102295
7dc8.pdb	7dc8_BA_C_LB102N.pdb	-0.30480653047561646	-0.43299999833106995
7dc8.pdb	7dc8_BA_C_LB102D.pdb	-1.3635735511779785	-1.5357999801635742
7dc8.pdb	7dc8_BA_C_LB102C.pdb	-1.016095757484436	-0.35010001063346863
7dc8.pdb	7dc8_BA_C_LB102Q.pdb	-0.8988996744155884	-0.3677000105381012
7dc8.pdb	7dc8_BA_C_LB102E.pdb	-1.2358317375183105	-1.318600058555603
7dc8.pdb	7dc8_BA_C_LB102G.pdb	-0.9718635082244873	-1.7762999534606934
7dc8.pdb	7dc8_BA_C_LB102H.pdb	-0.9958756566047668	-1.264799952507019
7dc8.pdb	7dc8_BA_C_LB102I.pdb	-0.6748499870300293	-0.2745000123977661
7dc8.pdb	7dc8_BA_C_LB102K.pdb	-1.0518754720687866	-0.3190999925136566
7dc8.pdb	7dc8_BA_C_LB102M.pdb	0.25025415420532227	0.2207999974489212
7dc8.pdb	7dc8_BA_C_LB102F.pdb	-0.7247706651687622	-0.3142000138759613
7dc8.pdb	7dc8_BA_C_LB102P.pdb	-0.8352624773979187	-1.6741000413894653
7dc8.pdb	7dc8_BA_C_LB102S.pdb	-1.1464219093322754	-0.7027999758720398
7dc8.pdb	7dc8_BA_C_LB102T.pdb	-1.1650978326797485	-0.8026000261306763
7dc8.pdb	7dc8_BA_C_LB102W.pdb	-0.7274544835090637	-0.006399999838322401
7dc8.pdb	7dc8_BA_C_LB102Y.pdb	-1.4741296768188477	-0.5041999816894531
7dc8.pdb	7dc8_BA_C_LB102V.pdb	-0.8945570588111877	-0.8346999883651733
7dc8.pdb	7dc8_BA_C_YB103A.pdb	-1.7865227460861206	-3.478300094604492
7dc8.pdb	7dc8_BA_C_YB103R.pdb	-3.4063045978546143	-4.072800159454346
7dc8.pdb	7dc8_BA_C_YB103N.pdb	-4.314229965209961	-3.5034000873565674
7dc8.pdb	7dc8_BA_C_YB103D.pdb	-2.2639389038085938	-5.269599914550781
7dc8.pdb	7dc8_BA_C_YB103C.pdb	-1.8142294883728027	-3.9860000610351562
7dc8.pdb	7dc8_BA_C_YB103Q.pdb	-3.453807830810547	-5.0055999755859375
7dc8.pdb	7dc8_BA_C_YB103E.pdb	-2.3957090377807617	-4.696100234985352
7dc8.pdb	7dc8_BA_C_YB103G.pdb	-1.922121524810791	-4.053699970245361
7dc8.pdb	7dc8_BA_C_YB103H.pdb	-2.171872854232788	-2.4828999042510986
7dc8.pdb	7dc8_BA_C_YB103I.pdb	-1.7121130228042603	-2.9688000679016113
7dc8.pdb	7dc8_BA_C_YB103L.pdb	-3.9489619731903076	-4.797800064086914
7dc8.pdb	7dc8_BA_C_YB103K.pdb	-1.3158621788024902	-1.1152000427246094
7dc8.pdb	7dc8_BA_C_YB103M.pdb	-1.014689564704895	-1.9622000455856323
7dc8.pdb	7dc8_BA_C_YB103F.pdb	-0.5506191253662109	-1.3279999494552612
7dc8.pdb	7dc8_BA_C_YB103P.pdb	-2.587998390197754	-3.620500087738037
7dc8.pdb	7dc8_BA_C_YB103S.pdb	-2.1911208629608154	-4.217899799346924
7dc8.pdb	7dc8_BA_C_YB103T.pdb	-2.2655487060546875	-3.0078001022338867
7dc8.pdb	7dc8_BA_C_YB103W.pdb	-1.4708988666534424	-2.3039000034332275
7dc8.pdb	7dc8_BA_C_YB103V.pdb	-1.8642919063568115	-3.2348999977111816
7dc8.pdb	7dc8_BA_C_NB106A.pdb	-0.6509164571762085	-0.659600019454956
7dc8.pdb	7dc8_BA_C_NB106R.pdb	-1.3650368452072144	-0.6453999876976013
7dc8.pdb	7dc8_BA_C_NB106D.pdb	-0.7172102928161621	-1.3284000158309937
7dc8.pdb	7dc8_BA_C_NB106C.pdb	-0.4565161466598511	-0.2635999917984009
7dc8.pdb	7dc8_BA_C_NB106Q.pdb	-0.49800777435302734	-0.09139999747276306
7dc8.pdb	7dc8_BA_C_NB106E.pdb	-1.9780484437942505	-0.8317999839782715
7dc8.pdb	7dc8_BA_C_NB106G.pdb	-0.7529970407485962	-0.9815000295639038
7dc8.pdb	7dc8_BA_C_NB106H.pdb	-4.320761680603027	-3.071199893951416
7dc8.pdb	7dc8_BA_C_NB106I.pdb	0.07044558227062225	-0.06279999762773514
7dc8.pdb	7dc8_BA_C_NB106L.pdb	0.5048006772994995	0.508899986743927
7dc8.pdb	7dc8_BA_C_NB106K.pdb	0.49099111557006836	-0.07289999723434448
7dc8.pdb	7dc8_BA_C_NB106M.pdb	0.12494371831417084	-0.025100000202655792
7dc8.pdb	7dc8_BA_C_NB106F.pdb	-0.2373741865158081	-3.6630001068115234
7dc8.pdb	7dc8_BA_C_NB106P.pdb	0.08689339458942413	-0.6705999970436096
7dc8.pdb	7dc8_BA_C_NB106S.pdb	-0.671782374382019	-1.1057000160217285
7dc8.pdb	7dc8_BA_C_NB106T.pdb	-0.23186030983924866	-0.8033000230789185
7dc8.pdb	7dc8_BA_C_NB106W.pdb	-0.4933110475540161	-2.9611001014709473
7dc8.pdb	7dc8_BA_C_NB106Y.pdb	-1.5973765850067139	-4.408699989318848
7dc8.pdb	7dc8_BA_C_NB106V.pdb	-0.0072219520807266235	0.014499999582767487
7dc8.pdb	7dc8_BA_C_WB107A.pdb	-0.29006797075271606	-1.1468000411987305
7dc8.pdb	7dc8_BA_C_WB107R.pdb	-0.6301174163818359	-1.784999966621399
7dc8.pdb	7dc8_BA_C_WB107N.pdb	-0.5259778499603271	-0.8241999745368958
7dc8.pdb	7dc8_BA_C_WB107D.pdb	-0.8583725690841675	-0.8270999789237976
7dc8.pdb	7dc8_BA_C_WB107C.pdb	-0.4733024835586548	-0.7519000172615051
7dc8.pdb	7dc8_BA_C_WB107Q.pdb	-0.6939350366592407	-1.4609999656677246
7dc8.pdb	7dc8_BA_C_WB107E.pdb	-0.828992486000061	-1.9780999422073364
7dc8.pdb	7dc8_BA_C_WB107G.pdb	-0.29077455401420593	-1.9114999771118164
7dc8.pdb	7dc8_BA_C_WB107H.pdb	-0.7974411249160767	-1.3845000267028809
7dc8.pdb	7dc8_BA_C_WB107I.pdb	-0.6498143672943115	-0.724399983882904
7dc8.pdb	7dc8_BA_C_WB107L.pdb	-0.600061297416687	-0.32170000672340393
7dc8.pdb	7dc8_BA_C_WB107K.pdb	-0.6349079012870789	-2.409899950027466
7dc8.pdb	7dc8_BA_C_WB107M.pdb	-0.24294354021549225	-1.5585999488830566
7dc8.pdb	7dc8_BA_C_WB107F.pdb	-0.5229723453521729	-0.17180000245571136
7dc8.pdb	7dc8_BA_C_WB107P.pdb	-0.3455182611942291	-1.0845999717712402
7dc8.pdb	7dc8_BA_C_WB107S.pdb	-0.6999082565307617	-1.041100025177002
7dc8.pdb	7dc8_BA_C_WB107T.pdb	-0.7118037939071655	-1.624500036239624
7dc8.pdb	7dc8_BA_C_WB107Y.pdb	0.44636887311935425	0.08089999854564667
7dc8.pdb	7dc8_BA_C_WB107V.pdb	-0.5039247274398804	-0.5281999707221985
7dc8.pdb	7dc8_BA_C_EC58A.pdb	0.3070657253265381	-0.1647000014781952
7dc8.pdb	7dc8_BA_C_EC58R.pdb	0.2839493751525879	0.0908999964594841
7dc8.pdb	7dc8_BA_C_EC58N.pdb	-0.051625415682792664	0.09059999883174896
7dc8.pdb	7dc8_BA_C_EC58D.pdb	-0.2433922290802002	0.20399999618530273
7dc8.pdb	7dc8_BA_C_EC58C.pdb	0.6283760070800781	0.2207999974489212
7dc8.pdb	7dc8_BA_C_EC58Q.pdb	0.027970656752586365	-0.07559999823570251
7dc8.pdb	7dc8_BA_C_EC58G.pdb	0.13198353350162506	-0.7828999757766724
7dc8.pdb	7dc8_BA_C_EC58H.pdb	0.3806440234184265	-0.3452000021934509
7dc8.pdb	7dc8_BA_C_EC58I.pdb	1.3018015623092651	0.9161999821662903
7dc8.pdb	7dc8_BA_C_EC58L.pdb	1.3256186246871948	1.1445000171661377
7dc8.pdb	7dc8_BA_C_EC58K.pdb	0.5509757995605469	0.5364000201225281
7dc8.pdb	7dc8_BA_C_EC58M.pdb	0.8225833177566528	0.9815000295639038
7dc8.pdb	7dc8_BA_C_EC58F.pdb	0.667372465133667	0.2013999968767166
7dc8.pdb	7dc8_BA_C_EC58P.pdb	0.9793541431427002	0.08910000324249268
7dc8.pdb	7dc8_BA_C_EC58S.pdb	0.24836529791355133	-0.5009999871253967
7dc8.pdb	7dc8_BA_C_EC58T.pdb	-0.21736037731170654	-0.3249000012874603
7dc8.pdb	7dc8_BA_C_EC58W.pdb	0.808300793170929	0.21639999747276306
7dc8.pdb	7dc8_BA_C_EC58Y.pdb	0.4300152063369751	0.09719999879598618
7dc8.pdb	7dc8_BA_C_EC58V.pdb	1.0723555088043213	0.6269999742507935
7dc8.pdb	7dc8_BA_C_GC59A.pdb	-0.21588319540023804	0.3765999972820282
7dc8.pdb	7dc8_BA_C_GC59R.pdb	-0.4533742070198059	0.6820999979972839
7dc8.pdb	7dc8_BA_C_GC59N.pdb	-0.4852105975151062	0.4156000018119812
7dc8.pdb	7dc8_BA_C_GC59D.pdb	-0.7862287759780884	0.334199994802475
7dc8.pdb	7dc8_BA_C_GC59C.pdb	-0.1708068996667862	0.2094999998807907
7dc8.pdb	7dc8_BA_C_GC59Q.pdb	-0.5974814295768738	0.5507000088691711
7dc8.pdb	7dc8_BA_C_GC59E.pdb	-0.9998279213905334	0.26330000162124634
7dc8.pdb	7dc8_BA_C_GC59H.pdb	-0.23502352833747864	0.13269999623298645
7dc8.pdb	7dc8_BA_C_GC59I.pdb	-1.7182765007019043	-0.22370000183582306
7dc8.pdb	7dc8_BA_C_GC59L.pdb	-0.03048720955848694	0.9190999865531921
7dc8.pdb	7dc8_BA_C_GC59K.pdb	-0.36118245124816895	0.3107999861240387
7dc8.pdb	7dc8_BA_C_GC59M.pdb	-0.9206529259681702	0.421099990606308
7dc8.pdb	7dc8_BA_C_GC59F.pdb	-0.056100502610206604	0.6398000121116638
7dc8.pdb	7dc8_BA_C_GC59P.pdb	-1.9954150915145874	-0.31709998846054077
7dc8.pdb	7dc8_BA_C_GC59S.pdb	-0.4082490801811218	-0.13529999554157257
7dc8.pdb	7dc8_BA_C_GC59T.pdb	-0.807442843914032	-0.34549999237060547
7dc8.pdb	7dc8_BA_C_GC59W.pdb	-0.30431312322616577	0.5903000235557556
7dc8.pdb	7dc8_BA_C_GC59Y.pdb	-1.1990033388137817	-0.31679999828338623
7dc8.pdb	7dc8_BA_C_GC59V.pdb	-1.4719969034194946	-0.0019000000320374966
7dc8.pdb	7dc8_BA_C_SC117A.pdb	-0.4991242289543152	-1.4249000549316406
7dc8.pdb	7dc8_BA_C_SC117R.pdb	-0.2239319086074829	-0.6036999821662903
7dc8.pdb	7dc8_BA_C_SC117N.pdb	-0.2073066681623459	-0.399399995803833
7dc8.pdb	7dc8_BA_C_SC117D.pdb	-1.011427879333496	-1.4046000242233276
7dc8.pdb	7dc8_BA_C_SC117C.pdb	-0.5101321935653687	-1.466599941253662
7dc8.pdb	7dc8_BA_C_SC117Q.pdb	-0.09711144119501114	-0.8374999761581421
7dc8.pdb	7dc8_BA_C_SC117E.pdb	-0.7375704050064087	-1.9354000091552734
7dc8.pdb	7dc8_BA_C_SC117G.pdb	-0.5536214113235474	-1.6538000106811523
7dc8.pdb	7dc8_BA_C_SC117H.pdb	0.12666772305965424	-0.5756000280380249
7dc8.pdb	7dc8_BA_C_SC117I.pdb	0.0199081152677536	-0.23360000550746918
7dc8.pdb	7dc8_BA_C_SC117L.pdb	0.03910894691944122	-0.970300018787384
7dc8.pdb	7dc8_BA_C_SC117K.pdb	-0.12047073245048523	-0.532800018787384
7dc8.pdb	7dc8_BA_C_SC117M.pdb	0.16318295896053314	-0.39010000228881836
7dc8.pdb	7dc8_BA_C_SC117F.pdb	0.19014303386211395	-0.7613000273704529
7dc8.pdb	7dc8_BA_C_SC117P.pdb	-0.30628496408462524	-1.139299988746643
7dc8.pdb	7dc8_BA_C_SC117T.pdb	-0.02266119420528412	-0.3192000091075897
7dc8.pdb	7dc8_BA_C_SC117W.pdb	0.08874846994876862	-1.1718000173568726
7dc8.pdb	7dc8_BA_C_SC117Y.pdb	0.15533410012722015	-0.945900022983551
7dc8.pdb	7dc8_BA_C_SC117V.pdb	-0.2817777991294861	-1.325700044631958
7dc8.pdb	7dc8_BA_C_FC118A.pdb	-0.7886804342269897	-1.5662000179290771
7dc8.pdb	7dc8_BA_C_FC118R.pdb	-1.1420314311981201	-1.3209999799728394
7dc8.pdb	7dc8_BA_C_FC118N.pdb	-0.8402854204177856	-1.3014999628067017
7dc8.pdb	7dc8_BA_C_FC118D.pdb	-1.3447082042694092	-1.2282999753952026
7dc8.pdb	7dc8_BA_C_FC118C.pdb	-0.8170825839042664	-1.3044999837875366
7dc8.pdb	7dc8_BA_C_FC118Q.pdb	-1.070061445236206	-1.2649999856948853
7dc8.pdb	7dc8_BA_C_FC118E.pdb	-1.3284145593643188	-0.58160001039505
7dc8.pdb	7dc8_BA_C_FC118G.pdb	-0.7391598224639893	-1.6348999738693237
7dc8.pdb	7dc8_BA_C_FC118H.pdb	-0.8954330682754517	-1.2094999551773071
7dc8.pdb	7dc8_BA_C_FC118I.pdb	-0.6194785833358765	-0.48249998688697815
7dc8.pdb	7dc8_BA_C_FC118L.pdb	-0.5633482336997986	-0.4068000018596649
7dc8.pdb	7dc8_BA_C_FC118K.pdb	-0.916652500629425	-1.2050000429153442
7dc8.pdb	7dc8_BA_C_FC118M.pdb	-0.2948768734931946	0.26820001006126404
7dc8.pdb	7dc8_BA_C_FC118P.pdb	-1.0810422897338867	-1.2639000415802002
7dc8.pdb	7dc8_BA_C_FC118S.pdb	-1.1373568773269653	-1.6389000415802002
7dc8.pdb	7dc8_BA_C_FC118T.pdb	-1.1039172410964966	-1.2510000467300415
7dc8.pdb	7dc8_BA_C_FC118W.pdb	0.45895904302597046	0.4690999984741211
7dc8.pdb	7dc8_BA_C_FC118Y.pdb	-0.8666629791259766	-1.0400999784469604
7dc8.pdb	7dc8_BA_C_FC118V.pdb	-0.6799812316894531	-1.062000036239624
7dc8.pdb	7dc8_BA_C_YC119A.pdb	-0.504857063293457	-1.4921000003814697
7dc8.pdb	7dc8_BA_C_YC119R.pdb	-0.9989339709281921	-1.4383000135421753
7dc8.pdb	7dc8_BA_C_YC119N.pdb	-0.5256362557411194	-1.229599952697754
7dc8.pdb	7dc8_BA_C_YC119D.pdb	-1.068347692489624	-1.0520000457763672
7dc8.pdb	7dc8_BA_C_YC119C.pdb	-0.5998912453651428	-1.5706000328063965
7dc8.pdb	7dc8_BA_C_YC119Q.pdb	-0.6004810929298401	-1.6115000247955322
7dc8.pdb	7dc8_BA_C_YC119E.pdb	-0.9729331731796265	-1.0418000221252441
7dc8.pdb	7dc8_BA_C_YC119G.pdb	-0.5211623311042786	-1.3669999837875366
7dc8.pdb	7dc8_BA_C_YC119H.pdb	-0.8220856189727783	-1.1638000011444092
7dc8.pdb	7dc8_BA_C_YC119I.pdb	-0.6568229794502258	-1.254699945449829
7dc8.pdb	7dc8_BA_C_YC119L.pdb	-0.547190248966217	-0.902400016784668
7dc8.pdb	7dc8_BA_C_YC119K.pdb	-0.8896113038063049	-1.242400050163269
7dc8.pdb	7dc8_BA_C_YC119M.pdb	0.16771982610225677	-0.2994999885559082
7dc8.pdb	7dc8_BA_C_YC119F.pdb	-0.1856740117073059	-0.1298000067472458
7dc8.pdb	7dc8_BA_C_YC119P.pdb	-0.4554067850112915	-1.276900053024292
7dc8.pdb	7dc8_BA_C_YC119S.pdb	-0.8067340850830078	-1.5628000497817993
7dc8.pdb	7dc8_BA_C_YC119T.pdb	-0.8927887678146362	-1.166200041770935
7dc8.pdb	7dc8_BA_C_YC119W.pdb	-0.6540564298629761	-0.8248999714851379
7dc8.pdb	7dc8_BA_C_YC119V.pdb	-0.5230236053466797	-1.1823999881744385
7dc8.pdb	7dc8_BA_C_RC120A.pdb	-0.7644336819648743	-4.9629998207092285
7dc8.pdb	7dc8_BA_C_RC120N.pdb	-1.1176646947860718	-4.442999839782715
7dc8.pdb	7dc8_BA_C_RC120D.pdb	-1.171728253364563	-5.335700035095215
7dc8.pdb	7dc8_BA_C_RC120C.pdb	-0.8782774806022644	-4.511499881744385
7dc8.pdb	7dc8_BA_C_RC120Q.pdb	-1.167616844177246	-4.689899921417236
7dc8.pdb	7dc8_BA_C_RC120E.pdb	-1.1688132286071777	-5.121500015258789
7dc8.pdb	7dc8_BA_C_RC120G.pdb	-0.7370586395263672	-4.594600200653076
7dc8.pdb	7dc8_BA_C_RC120H.pdb	-0.5101907849311829	-4.0518999099731445
7dc8.pdb	7dc8_BA_C_RC120I.pdb	-0.5566800832748413	-3.736599922180176
7dc8.pdb	7dc8_BA_C_RC120L.pdb	-0.200995072722435	-3.7060000896453857
7dc8.pdb	7dc8_BA_C_RC120K.pdb	-0.4252754747867584	-1.9246000051498413
7dc8.pdb	7dc8_BA_C_RC120M.pdb	-0.7037534713745117	-3.12280011177063
7dc8.pdb	7dc8_BA_C_RC120F.pdb	-0.3050617277622223	-3.8915998935699463
7dc8.pdb	7dc8_BA_C_RC120P.pdb	-0.6455320715904236	-5.227799892425537
7dc8.pdb	7dc8_BA_C_RC120S.pdb	-0.9744762182235718	-5.075900077819824
7dc8.pdb	7dc8_BA_C_RC120T.pdb	-0.6438551545143127	-4.646599769592285
7dc8.pdb	7dc8_BA_C_RC120W.pdb	-0.1634015589952469	-2.8640999794006348
7dc8.pdb	7dc8_BA_C_RC120Y.pdb	-0.18142849206924438	-4.777699947357178
7dc8.pdb	7dc8_BA_C_RC120V.pdb	-1.0405329465866089	-4.130000114440918
7dc8.pdb	7dc8_BA_C_RC122A.pdb	0.5019277930259705	0.11749999970197678
7dc8.pdb	7dc8_BA_C_RC122N.pdb	0.041433125734329224	0.448199987411499
7dc8.pdb	7dc8_BA_C_RC122D.pdb	-0.20208176970481873	0.3345000147819519
7dc8.pdb	7dc8_BA_C_RC122C.pdb	0.5306791067123413	0.13950000703334808
7dc8.pdb	7dc8_BA_C_RC122Q.pdb	0.023661747574806213	-0.06120000034570694
7dc8.pdb	7dc8_BA_C_RC122E.pdb	-0.16284972429275513	0.1517000049352646
7dc8.pdb	7dc8_BA_C_RC122G.pdb	0.5176751017570496	0.09539999812841415
7dc8.pdb	7dc8_BA_C_RC122H.pdb	0.41074585914611816	0.5356000065803528
7dc8.pdb	7dc8_BA_C_RC122I.pdb	0.24059073626995087	0.1956000030040741
7dc8.pdb	7dc8_BA_C_RC122L.pdb	0.21713529527187347	0.21289999783039093
7dc8.pdb	7dc8_BA_C_RC122K.pdb	0.4461835026741028	0.40709999203681946
7dc8.pdb	7dc8_BA_C_RC122M.pdb	0.5322359800338745	1.2639000415802002
7dc8.pdb	7dc8_BA_C_RC122F.pdb	0.20734275877475739	0.20730000734329224
7dc8.pdb	7dc8_BA_C_RC122P.pdb	0.14202110469341278	0.13130000233650208
7dc8.pdb	7dc8_BA_C_RC122S.pdb	0.23867349326610565	0.17430000007152557
7dc8.pdb	7dc8_BA_C_RC122T.pdb	0.437699556350708	0.1281999945640564
7dc8.pdb	7dc8_BA_C_RC122W.pdb	0.0008658915758132935	1.6993000507354736
7dc8.pdb	7dc8_BA_C_RC122Y.pdb	-0.06528309732675552	0.18729999661445618
7dc8.pdb	7dc8_BA_C_RC122V.pdb	0.4929698705673218	0.18520000576972961
7dc8.pdb	7dc8_BA_C_DC142A.pdb	0.2001277357339859	0.4925000071525574
7dc8.pdb	7dc8_BA_C_DC142R.pdb	0.309539258480072	1.3315000534057617
7dc8.pdb	7dc8_BA_C_DC142N.pdb	-0.21412932872772217	0.05130000039935112
7dc8.pdb	7dc8_BA_C_DC142C.pdb	0.12626372277736664	0.7439000010490417
7dc8.pdb	7dc8_BA_C_DC142Q.pdb	0.22594644129276276	1.191100001335144
7dc8.pdb	7dc8_BA_C_DC142E.pdb	0.2578381896018982	1.2237000465393066
7dc8.pdb	7dc8_BA_C_DC142G.pdb	0.19798265397548676	0.2574000060558319
7dc8.pdb	7dc8_BA_C_DC142H.pdb	0.1104009598493576	1.3203999996185303
7dc8.pdb	7dc8_BA_C_DC142I.pdb	-0.3545825183391571	0.43810001015663147
7dc8.pdb	7dc8_BA_C_DC142L.pdb	0.4122238755226135	2.4509999752044678
7dc8.pdb	7dc8_BA_C_DC142K.pdb	0.10446511209011078	1.3583999872207642
7dc8.pdb	7dc8_BA_C_DC142M.pdb	0.9398138523101807	2.448199987411499
7dc8.pdb	7dc8_BA_C_DC142F.pdb	0.7341336011886597	2.1717000007629395
7dc8.pdb	7dc8_BA_C_DC142P.pdb	0.257033109664917	0.5116000175476074
7dc8.pdb	7dc8_BA_C_DC142S.pdb	-0.06283582746982574	0.02979999966919422
7dc8.pdb	7dc8_BA_C_DC142T.pdb	0.025487393140792847	0.06350000202655792
7dc8.pdb	7dc8_BA_C_DC142W.pdb	0.7191266417503357	2.0053999423980713
7dc8.pdb	7dc8_BA_C_DC142Y.pdb	0.825122594833374	1.6518000364303589
7dc8.pdb	7dc8_BA_C_DC142V.pdb	-0.12361806631088257	0.6044999957084656
7dc8.pdb	7dc8_BA_C_LC143A.pdb	-0.5331757664680481	-1.4883999824523926
7dc8.pdb	7dc8_BA_C_LC143R.pdb	-1.6212847232818604	-1.382200002670288
7dc8.pdb	7dc8_BA_C_LC143N.pdb	-0.77419114112854	-1.4124000072479248
7dc8.pdb	7dc8_BA_C_LC143D.pdb	-0.9126299619674683	-0.8154000043869019
7dc8.pdb	7dc8_BA_C_LC143C.pdb	-0.4724552035331726	-1.3519999980926514
7dc8.pdb	7dc8_BA_C_LC143Q.pdb	-1.179606556892395	-1.222100019454956
7dc8.pdb	7dc8_BA_C_LC143E.pdb	-1.7594603300094604	-1.131600022315979
7dc8.pdb	7dc8_BA_C_LC143G.pdb	-0.5865974426269531	-1.4772000312805176
7dc8.pdb	7dc8_BA_C_LC143H.pdb	-0.6707106828689575	-0.9283000230789185
7dc8.pdb	7dc8_BA_C_LC143I.pdb	-0.8721357583999634	-0.22930000722408295
7dc8.pdb	7dc8_BA_C_LC143K.pdb	-0.9330906867980957	-1.9240000247955322
7dc8.pdb	7dc8_BA_C_LC143M.pdb	0.214722141623497	0.6122999787330627
7dc8.pdb	7dc8_BA_C_LC143F.pdb	0.0005340725183486938	0.8776999711990356
7dc8.pdb	7dc8_BA_C_LC143P.pdb	-0.7404088973999023	-1.503100037574768
7dc8.pdb	7dc8_BA_C_LC143S.pdb	-0.7598035931587219	-1.573099970817566
7dc8.pdb	7dc8_BA_C_LC143T.pdb	0.03160613775253296	0.09830000251531601
7dc8.pdb	7dc8_BA_C_LC143W.pdb	-2.519026041030884	0.05220000073313713
7dc8.pdb	7dc8_BA_C_LC143Y.pdb	-0.09307526051998138	0.4814999997615814
7dc8.pdb	7dc8_BA_C_LC143V.pdb	-1.8225489854812622	-1.1957000494003296
7dc8.pdb	7dc8_BA_C_EC166A.pdb	-1.0150614976882935	-2.4547998905181885
7dc8.pdb	7dc8_BA_C_EC166R.pdb	-4.072019577026367	-4.3383002281188965
7dc8.pdb	7dc8_BA_C_EC166N.pdb	-1.2375390529632568	-1.8351999521255493
7dc8.pdb	7dc8_BA_C_EC166D.pdb	-1.291704535484314	-1.8765000104904175
7dc8.pdb	7dc8_BA_C_EC166C.pdb	-1.0052746534347534	-2.261199951171875
7dc8.pdb	7dc8_BA_C_EC166Q.pdb	-1.184134602546692	-1.4596999883651733
7dc8.pdb	7dc8_BA_C_EC166G.pdb	-0.9217336177825928	-2.2753000259399414
7dc8.pdb	7dc8_BA_C_EC166H.pdb	-1.0288442373275757	-1.3630000352859497
7dc8.pdb	7dc8_BA_C_EC166I.pdb	-1.1236459016799927	-2.0376999378204346
7dc8.pdb	7dc8_BA_C_EC166L.pdb	-1.35110604763031	-1.822100043296814
7dc8.pdb	7dc8_BA_C_EC166K.pdb	-1.1866950988769531	-2.1735000610351562
7dc8.pdb	7dc8_BA_C_EC166M.pdb	-1.2527368068695068	-1.4958000183105469
7dc8.pdb	7dc8_BA_C_EC166F.pdb	-1.2020072937011719	-2.205199956893921
7dc8.pdb	7dc8_BA_C_EC166P.pdb	-1.3601354360580444	-2.212899923324585
7dc8.pdb	7dc8_BA_C_EC166S.pdb	-0.9907583594322205	-1.8667000532150269
7dc8.pdb	7dc8_BA_C_EC166T.pdb	-1.3699003458023071	-2.095900058746338
7dc8.pdb	7dc8_BA_C_EC166W.pdb	-3.6266376972198486	-4.3267998695373535
7dc8.pdb	7dc8_BA_C_EC166Y.pdb	-2.963042974472046	-4.322700023651123
7dc8.pdb	7dc8_BA_C_EC166V.pdb	-1.0540075302124023	-2.109299898147583
7dc8.pdb	7dc8_BA_C_EC167A.pdb	-0.6860499978065491	-2.710599899291992
7dc8.pdb	7dc8_BA_C_EC167R.pdb	-1.139352798461914	-3.521199941635132
7dc8.pdb	7dc8_BA_C_EC167N.pdb	-0.5618759989738464	-2.2225000858306885
7dc8.pdb	7dc8_BA_C_EC167D.pdb	-1.082502841949463	-1.7236000299453735
7dc8.pdb	7dc8_BA_C_EC167C.pdb	-0.01767471432685852	-2.140700101852417
7dc8.pdb	7dc8_BA_C_EC167Q.pdb	-0.37509000301361084	-0.8047000169754028
7dc8.pdb	7dc8_BA_C_EC167G.pdb	-0.6683783531188965	-2.9079999923706055
7dc8.pdb	7dc8_BA_C_EC167H.pdb	-0.506483793258667	-1.4483000040054321
7dc8.pdb	7dc8_BA_C_EC167I.pdb	-0.024049758911132812	-1.5628000497817993
7dc8.pdb	7dc8_BA_C_EC167L.pdb	-0.17192377150058746	-1.0920000076293945
7dc8.pdb	7dc8_BA_C_EC167K.pdb	-0.5718918442726135	-3.773699998855591
7dc8.pdb	7dc8_BA_C_EC167M.pdb	0.49842125177383423	-0.8277000188827515
7dc8.pdb	7dc8_BA_C_EC167F.pdb	-1.5614758729934692	-1.552899956703186
7dc8.pdb	7dc8_BA_C_EC167P.pdb	-0.047475770115852356	-2.606300115585327
7dc8.pdb	7dc8_BA_C_EC167S.pdb	-0.14390312135219574	-2.3601999282836914
7dc8.pdb	7dc8_BA_C_EC167T.pdb	-0.20967131853103638	-2.308799982070923
7dc8.pdb	7dc8_BA_C_EC167W.pdb	-1.6902968883514404	-1.5992000102996826
7dc8.pdb	7dc8_BA_C_EC167Y.pdb	-5.777042388916016	-4.659999847412109
7dc8.pdb	7dc8_BA_C_EC167V.pdb	0.1138463169336319	-1.982300043106079
7dc8.pdb	7dc8_BA_C_FC168A.pdb	-1.063501238822937	-2.9124999046325684
7dc8.pdb	7dc8_BA_C_FC168R.pdb	-1.4095580577850342	-3.1798999309539795
7dc8.pdb	7dc8_BA_C_FC168N.pdb	-1.4981555938720703	-2.9944000244140625
7dc8.pdb	7dc8_BA_C_FC168D.pdb	-1.5667226314544678	-3.1742000579833984
7dc8.pdb	7dc8_BA_C_FC168C.pdb	-0.9277437925338745	-2.6528000831604004
7dc8.pdb	7dc8_BA_C_FC168Q.pdb	-1.438949704170227	-2.587100028991699
7dc8.pdb	7dc8_BA_C_FC168E.pdb	-1.5257079601287842	-2.625699996948242
7dc8.pdb	7dc8_BA_C_FC168G.pdb	-1.1796793937683105	-3.342900037765503
7dc8.pdb	7dc8_BA_C_FC168H.pdb	-0.8638279438018799	-2.0876998901367188
7dc8.pdb	7dc8_BA_C_FC168I.pdb	-1.8432891368865967	-1.9686000347137451
7dc8.pdb	7dc8_BA_C_FC168L.pdb	0.02767576277256012	-1.304800033569336
7dc8.pdb	7dc8_BA_C_FC168K.pdb	-1.4147058725357056	-2.6321001052856445
7dc8.pdb	7dc8_BA_C_FC168M.pdb	-0.36454248428344727	-0.7717999815940857
7dc8.pdb	7dc8_BA_C_FC168P.pdb	-0.6442956328392029	-2.879499912261963
7dc8.pdb	7dc8_BA_C_FC168S.pdb	-1.4530704021453857	-3.2506000995635986
7dc8.pdb	7dc8_BA_C_FC168T.pdb	-0.418315589427948	-3.11929988861084
7dc8.pdb	7dc8_BA_C_FC168W.pdb	0.10696329176425934	0.09510000050067902
7dc8.pdb	7dc8_BA_C_FC168Y.pdb	-0.6931853890419006	-0.3741999864578247
7dc8.pdb	7dc8_BA_C_FC168V.pdb	-0.9165256023406982	-2.166100025177002
7dc8.pdb	7dc8_BA_C_QC170A.pdb	-0.02136571705341339	-0.1445000022649765
7dc8.pdb	7dc8_BA_C_QC170R.pdb	-0.40870141983032227	0.37599998712539673
7dc8.pdb	7dc8_BA_C_QC170N.pdb	-0.23143509030342102	-0.3659999966621399
7dc8.pdb	7dc8_BA_C_QC170D.pdb	-0.5890437364578247	0.012199999764561653
7dc8.pdb	7dc8_BA_C_QC170C.pdb	-0.3473201096057892	-0.3215000033378601
7dc8.pdb	7dc8_BA_C_QC170E.pdb	-0.2534133195877075	-0.5751000046730042
7dc8.pdb	7dc8_BA_C_QC170G.pdb	-0.6452957987785339	-0.5590999722480774
7dc8.pdb	7dc8_BA_C_QC170H.pdb	-10.27047348022461	-7.510890007019043
7dc8.pdb	7dc8_BA_C_QC170I.pdb	-1.0258311033248901	-0.8741000294685364
7dc8.pdb	7dc8_BA_C_QC170L.pdb	0.12118364870548248	0.782800018787384
7dc8.pdb	7dc8_BA_C_QC170K.pdb	0.033624067902565	-0.23909999430179596
7dc8.pdb	7dc8_BA_C_QC170M.pdb	0.009159103035926819	0.23190000653266907
7dc8.pdb	7dc8_BA_C_QC170F.pdb	-2.7971553802490234	-4.4471001625061035
7dc8.pdb	7dc8_BA_C_QC170P.pdb	-1.6044135093688965	-2.284899950027466
7dc8.pdb	7dc8_BA_C_QC170S.pdb	-0.12798884510993958	0.3370000123977661
7dc8.pdb	7dc8_BA_C_QC170T.pdb	-0.0533968061208725	0.42489999532699585
7dc8.pdb	7dc8_BA_C_QC170W.pdb	-0.6796547174453735	-0.06499999761581421
7dc8.pdb	7dc8_BA_C_QC170Y.pdb	-9.409502983093262	-7.963160037994385
7dc8.pdb	7dc8_BA_C_QC170V.pdb	-0.9121670126914978	-0.8222000002861023
6mto.pdb	6mto_HL_T_RL30A.pdb	0.05097149312496185	-0.35019999742507935
6mto.pdb	6mto_HL_T_RL30N.pdb	-0.03642737865447998	0.03579999879002571
6mto.pdb	6mto_HL_T_RL30D.pdb	-0.24037134647369385	-0.4350999891757965
6mto.pdb	6mto_HL_T_RL30C.pdb	0.05775962769985199	-0.3366999924182892
6mto.pdb	6mto_HL_T_RL30Q.pdb	-0.09565615653991699	-0.3813000023365021
6mto.pdb	6mto_HL_T_RL30E.pdb	-0.07069341838359833	-0.3779999911785126
6mto.pdb	6mto_HL_T_RL30G.pdb	0.07521118223667145	-0.4438999891281128
6mto.pdb	6mto_HL_T_RL30H.pdb	0.045829832553863525	-0.14149999618530273
6mto.pdb	6mto_HL_T_RL30I.pdb	0.09757523238658905	-0.24690000712871552
6mto.pdb	6mto_HL_T_RL30L.pdb	-0.054844677448272705	0.0010999999940395355
6mto.pdb	6mto_HL_T_RL30K.pdb	-0.20506511628627777	0.007699999958276749
6mto.pdb	6mto_HL_T_RL30M.pdb	0.4021114110946655	0.1696999967098236
6mto.pdb	6mto_HL_T_RL30F.pdb	0.06073705852031708	-0.366100013256073
6mto.pdb	6mto_HL_T_RL30P.pdb	0.2859935164451599	-0.4745999872684479
6mto.pdb	6mto_HL_T_RL30S.pdb	-0.17459645867347717	-0.4007999897003174
6mto.pdb	6mto_HL_T_RL30T.pdb	-0.07603981345891953	-0.012199999764561653
6mto.pdb	6mto_HL_T_RL30W.pdb	0.02619023621082306	-0.20679999887943268
6mto.pdb	6mto_HL_T_RL30Y.pdb	0.5144522190093994	1.408400058746338
6mto.pdb	6mto_HL_T_RL30V.pdb	0.1054115742444992	-0.3012999892234802
6mto.pdb	6mto_HL_T_YL92A.pdb	0.255173921585083	-0.25029999017715454
6mto.pdb	6mto_HL_T_YL92R.pdb	0.06641153991222382	-0.12890000641345978
6mto.pdb	6mto_HL_T_YL92N.pdb	-0.020570814609527588	-0.30379998683929443
6mto.pdb	6mto_HL_T_YL92D.pdb	-0.3125026524066925	-0.4198000133037567
6mto.pdb	6mto_HL_T_YL92C.pdb	0.15964935719966888	-0.22300000488758087
6mto.pdb	6mto_HL_T_YL92Q.pdb	-0.26268625259399414	-0.15379999577999115
6mto.pdb	6mto_HL_T_YL92E.pdb	-0.4101220369338989	-0.4788999855518341
6mto.pdb	6mto_HL_T_YL92G.pdb	0.12354476749897003	-0.7940999865531921
6mto.pdb	6mto_HL_T_YL92H.pdb	-0.3275700807571411	-0.24449999630451202
6mto.pdb	6mto_HL_T_YL92I.pdb	0.01895873248577118	0.2605000138282776
6mto.pdb	6mto_HL_T_YL92L.pdb	0.37197327613830566	0.3783000111579895
6mto.pdb	6mto_HL_T_YL92K.pdb	-0.02107393741607666	0.48069998621940613
6mto.pdb	6mto_HL_T_YL92M.pdb	0.2592846155166626	0.03460000082850456
6mto.pdb	6mto_HL_T_YL92F.pdb	-0.08742812275886536	-0.06260000169277191
6mto.pdb	6mto_HL_T_YL92P.pdb	0.425653874874115	-0.3179999887943268
6mto.pdb	6mto_HL_T_YL92S.pdb	0.24928973615169525	-0.546500027179718
6mto.pdb	6mto_HL_T_YL92T.pdb	0.1821773201227188	-0.38370001316070557
6mto.pdb	6mto_HL_T_YL92W.pdb	-0.25972220301628113	0.3479999899864197
6mto.pdb	6mto_HL_T_YL92V.pdb	0.29818999767303467	0.5115000009536743
6mto.pdb	6mto_HL_T_GL93A.pdb	-0.650338888168335	-0.23389999568462372
6mto.pdb	6mto_HL_T_GL93R.pdb	-1.3870316743850708	-0.320499986410141
6mto.pdb	6mto_HL_T_GL93N.pdb	-0.7553778290748596	-0.314300000667572
6mto.pdb	6mto_HL_T_GL93D.pdb	-1.1532870531082153	-0.3537999987602234
6mto.pdb	6mto_HL_T_GL93C.pdb	-0.9500312805175781	-0.2639000117778778
6mto.pdb	6mto_HL_T_GL93Q.pdb	-1.069515347480774	-0.31049999594688416
6mto.pdb	6mto_HL_T_GL93E.pdb	-1.598818063735962	-0.3643999993801117
6mto.pdb	6mto_HL_T_GL93H.pdb	-1.3925074338912964	-0.2475000023841858
6mto.pdb	6mto_HL_T_GL93I.pdb	-1.2284865379333496	-0.38029998540878296
6mto.pdb	6mto_HL_T_GL93L.pdb	-1.0326766967773438	-0.4253999888896942
6mto.pdb	6mto_HL_T_GL93K.pdb	-1.2239488363265991	-0.3707999885082245
6mto.pdb	6mto_HL_T_GL93M.pdb	-0.8112915754318237	-0.3352000117301941
6mto.pdb	6mto_HL_T_GL93F.pdb	-1.5729118585586548	-0.4066999852657318
6mto.pdb	6mto_HL_T_GL93P.pdb	-0.7609617710113525	-0.2401999980211258
6mto.pdb	6mto_HL_T_GL93S.pdb	-0.5018199682235718	-0.22259999811649323
6mto.pdb	6mto_HL_T_GL93T.pdb	-1.150038480758667	-0.33230000734329224
6mto.pdb	6mto_HL_T_GL93W.pdb	-1.7380969524383545	-0.47850000858306885
6mto.pdb	6mto_HL_T_GL93Y.pdb	-1.6736458539962769	-0.38019999861717224
6mto.pdb	6mto_HL_T_GL93V.pdb	-0.9898286461830139	-0.5351999998092651
6mto.pdb	6mto_HL_T_GL94A.pdb	-0.04731319844722748	-0.14380000531673431
6mto.pdb	6mto_HL_T_GL94R.pdb	-0.2386704683303833	-0.24660000205039978
6mto.pdb	6mto_HL_T_GL94N.pdb	-0.3323269486427307	-0.20909999310970306
6mto.pdb	6mto_HL_T_GL94D.pdb	-0.31442999839782715	-0.290800005197525
6mto.pdb	6mto_HL_T_GL94C.pdb	-0.136001318693161	-0.2563999891281128
6mto.pdb	6mto_HL_T_GL94Q.pdb	-0.5628215670585632	-0.3215000033378601
6mto.pdb	6mto_HL_T_GL94E.pdb	-0.3635326623916626	-0.3179999887943268
6mto.pdb	6mto_HL_T_GL94H.pdb	-0.08015681803226471	-0.16509999334812164
6mto.pdb	6mto_HL_T_GL94I.pdb	-0.31015825271606445	-0.4388999938964844
6mto.pdb	6mto_HL_T_GL94L.pdb	-0.05996017903089523	-0.3416999876499176
6mto.pdb	6mto_HL_T_GL94K.pdb	-0.18766343593597412	-0.20350000262260437
6mto.pdb	6mto_HL_T_GL94M.pdb	0.17481078207492828	-0.22910000383853912
6mto.pdb	6mto_HL_T_GL94F.pdb	-0.07454071938991547	-0.38429999351501465
6mto.pdb	6mto_HL_T_GL94P.pdb	-0.053765326738357544	-0.361299991607666
6mto.pdb	6mto_HL_T_GL94S.pdb	-0.2624455690383911	-0.11640000343322754
6mto.pdb	6mto_HL_T_GL94T.pdb	-0.328269362449646	-0.3327000141143799
6mto.pdb	6mto_HL_T_GL94W.pdb	0.08099599182605743	-0.2653000056743622
6mto.pdb	6mto_HL_T_GL94Y.pdb	-0.07423090189695358	-0.2524000108242035
6mto.pdb	6mto_HL_T_GL94V.pdb	-0.11832267045974731	-0.40610000491142273
6mto.pdb	6mto_HL_T_SL95A.pdb	0.058233797550201416	0.037300001829862595
6mto.pdb	6mto_HL_T_SL95R.pdb	-0.20489981770515442	0.031700000166893005
6mto.pdb	6mto_HL_T_SL95N.pdb	-0.1889721006155014	-0.008700000122189522
6mto.pdb	6mto_HL_T_SL95D.pdb	-0.40222281217575073	-0.03009999915957451
6mto.pdb	6mto_HL_T_SL95C.pdb	-0.024088114500045776	-0.00019999999494757503
6mto.pdb	6mto_HL_T_SL95Q.pdb	-0.16063746809959412	-0.00559999980032444
6mto.pdb	6mto_HL_T_SL95E.pdb	-0.4427993893623352	-0.028300000354647636
6mto.pdb	6mto_HL_T_SL95G.pdb	-0.0918349176645279	0.06669999659061432
6mto.pdb	6mto_HL_T_SL95H.pdb	0.423805832862854	0.22939999401569366
6mto.pdb	6mto_HL_T_SL95I.pdb	0.14235512912273407	-0.06449999660253525
6mto.pdb	6mto_HL_T_SL95L.pdb	0.19429634511470795	-0.015699999406933784
6mto.pdb	6mto_HL_T_SL95K.pdb	-0.1358107179403305	-0.02319999970495701
6mto.pdb	6mto_HL_T_SL95M.pdb	0.4874334931373596	-0.13850000500679016
6mto.pdb	6mto_HL_T_SL95F.pdb	0.2937122583389282	0.09070000052452087
6mto.pdb	6mto_HL_T_SL95P.pdb	0.3638363480567932	0.10589999705553055
6mto.pdb	6mto_HL_T_SL95T.pdb	-0.17240773141384125	-0.05050000175833702
6mto.pdb	6mto_HL_T_SL95W.pdb	0.6024876832962036	0.8188999891281128
6mto.pdb	6mto_HL_T_SL95Y.pdb	0.05559089779853821	0.0868000015616417
6mto.pdb	6mto_HL_T_SL95V.pdb	0.18845118582248688	-0.05009999871253967
6mto.pdb	6mto_HL_T_GL97A.pdb	-0.158038929104805	-0.03849999979138374
6mto.pdb	6mto_HL_T_GL97R.pdb	-4.2560200691223145	-5.8130998611450195
6mto.pdb	6mto_HL_T_GL97N.pdb	-2.295935869216919	-4.752200126647949
6mto.pdb	6mto_HL_T_GL97D.pdb	-1.245076060295105	-0.430400013923645
6mto.pdb	6mto_HL_T_GL97C.pdb	-2.6679019927978516	-1.433500051498413
6mto.pdb	6mto_HL_T_GL97Q.pdb	-0.5518043041229248	-4.429800033569336
6mto.pdb	6mto_HL_T_GL97E.pdb	-2.6379215717315674	-4.831200122833252
6mto.pdb	6mto_HL_T_GL97H.pdb	-17.947603225708008	-20.5745906829834
6mto.pdb	6mto_HL_T_GL97I.pdb	-5.496384620666504	-5.182700157165527
6mto.pdb	6mto_HL_T_GL97L.pdb	-0.8691960573196411	-0.2989000082015991
6mto.pdb	6mto_HL_T_GL97K.pdb	-0.6794583797454834	-2.8828999996185303
6mto.pdb	6mto_HL_T_GL97M.pdb	-0.4931768774986267	-4.395400047302246
6mto.pdb	6mto_HL_T_GL97F.pdb	-1.0451624393463135	-3.3643999099731445
6mto.pdb	6mto_HL_T_GL97P.pdb	-4.973559856414795	-3.728800058364868
6mto.pdb	6mto_HL_T_GL97S.pdb	-0.15781818330287933	-0.07460000365972519
6mto.pdb	6mto_HL_T_GL97T.pdb	-1.6698285341262817	-1.6368999481201172
6mto.pdb	6mto_HL_T_GL97W.pdb	-0.346412718296051	-2.6321001052856445
6mto.pdb	6mto_HL_T_GL97Y.pdb	-0.8937989473342896	-0.4309000074863434
6mto.pdb	6mto_HL_T_GL97V.pdb	-3.166597366333008	-2.6273000240325928
6mto.pdb	6mto_HL_T_TH31A.pdb	-0.5295218229293823	-1.0465999841690063
6mto.pdb	6mto_HL_T_TH31R.pdb	-0.48357611894607544	-0.9459999799728394
6mto.pdb	6mto_HL_T_TH31N.pdb	-0.8224468231201172	-1.0491000413894653
6mto.pdb	6mto_HL_T_TH31D.pdb	-0.2137075513601303	-0.5206999778747559
6mto.pdb	6mto_HL_T_TH31C.pdb	-0.3912006616592407	-0.5457000136375427
6mto.pdb	6mto_HL_T_TH31Q.pdb	-0.813421905040741	-0.8083000183105469
6mto.pdb	6mto_HL_T_TH31E.pdb	-0.9490204453468323	-1.2065000534057617
6mto.pdb	6mto_HL_T_TH31G.pdb	-0.4701659679412842	-0.7409999966621399
6mto.pdb	6mto_HL_T_TH31H.pdb	-0.6120244860649109	-1.0242999792099
6mto.pdb	6mto_HL_T_TH31I.pdb	-0.2550487518310547	0.06449999660253525
6mto.pdb	6mto_HL_T_TH31L.pdb	-0.12620076537132263	1.0170999765396118
6mto.pdb	6mto_HL_T_TH31K.pdb	-0.49148422479629517	-0.9218999743461609
6mto.pdb	6mto_HL_T_TH31M.pdb	0.33529794216156006	1.0542999505996704
6mto.pdb	6mto_HL_T_TH31F.pdb	-0.00885133445262909	-0.8986999988555908
6mto.pdb	6mto_HL_T_TH31P.pdb	-0.518919825553894	-1.1123000383377075
6mto.pdb	6mto_HL_T_TH31S.pdb	-0.6570056080818176	-1.3795000314712524
6mto.pdb	6mto_HL_T_TH31W.pdb	-0.07868528366088867	-1.2235000133514404
6mto.pdb	6mto_HL_T_TH31Y.pdb	-0.05898934602737427	-1.067199945449829
6mto.pdb	6mto_HL_T_TH31V.pdb	-0.027211233973503113	-0.14059999585151672
6mto.pdb	6mto_HL_T_YH32A.pdb	-0.26252055168151855	0.1834000051021576
6mto.pdb	6mto_HL_T_YH32R.pdb	-0.06213022768497467	0.20080000162124634
6mto.pdb	6mto_HL_T_YH32N.pdb	-0.35154831409454346	0.20409999787807465
6mto.pdb	6mto_HL_T_YH32D.pdb	-0.12986570596694946	0.4408000111579895
6mto.pdb	6mto_HL_T_YH32C.pdb	-0.19067968428134918	0.24979999661445618
6mto.pdb	6mto_HL_T_YH32Q.pdb	-0.3857467770576477	0.27559998631477356
6mto.pdb	6mto_HL_T_YH32E.pdb	-0.17589592933654785	0.7113000154495239
6mto.pdb	6mto_HL_T_YH32G.pdb	-0.12445717304944992	0.04039999842643738
6mto.pdb	6mto_HL_T_YH32H.pdb	-0.4244094491004944	0.29010000824928284
6mto.pdb	6mto_HL_T_YH32I.pdb	-0.4142840802669525	0.12200000137090683
6mto.pdb	6mto_HL_T_YH32L.pdb	-0.5093379020690918	0.6678000092506409
6mto.pdb	6mto_HL_T_YH32K.pdb	0.07392559945583344	-0.3546000123023987
6mto.pdb	6mto_HL_T_YH32M.pdb	0.5978583693504333	1.0605000257492065
6mto.pdb	6mto_HL_T_YH32F.pdb	-0.2817614674568176	0.4781999886035919
6mto.pdb	6mto_HL_T_YH32P.pdb	-0.04730138182640076	0.22300000488758087
6mto.pdb	6mto_HL_T_YH32S.pdb	-0.3840998411178589	0.11389999836683273
6mto.pdb	6mto_HL_T_YH32T.pdb	-0.22484220564365387	0.2743000090122223
6mto.pdb	6mto_HL_T_YH32W.pdb	-0.43885695934295654	0.26100000739097595
6mto.pdb	6mto_HL_T_YH32V.pdb	-0.3324207365512848	0.1624000072479248
6mto.pdb	6mto_HL_T_TH33A.pdb	0.20971743762493134	-0.047200001776218414
6mto.pdb	6mto_HL_T_TH33R.pdb	0.22964324057102203	0.1940000057220459
6mto.pdb	6mto_HL_T_TH33N.pdb	0.7043956518173218	-0.737500011920929
6mto.pdb	6mto_HL_T_TH33D.pdb	-1.4861117601394653	-1.9559999704360962
6mto.pdb	6mto_HL_T_TH33C.pdb	0.8671755790710449	0.13429999351501465
6mto.pdb	6mto_HL_T_TH33Q.pdb	-0.6811501383781433	-0.2930999994277954
6mto.pdb	6mto_HL_T_TH33E.pdb	-0.5224289894104004	-0.28929999470710754
6mto.pdb	6mto_HL_T_TH33G.pdb	0.47997909784317017	-0.3418000042438507
6mto.pdb	6mto_HL_T_TH33H.pdb	-0.13569441437721252	-0.45820000767707825
6mto.pdb	6mto_HL_T_TH33I.pdb	0.04904545843601227	0.7135999798774719
6mto.pdb	6mto_HL_T_TH33L.pdb	0.16789884865283966	1.2289999723434448
6mto.pdb	6mto_HL_T_TH33K.pdb	-0.180125892162323	0.13120000064373016
6mto.pdb	6mto_HL_T_TH33M.pdb	0.615513265132904	0.6592000126838684
6mto.pdb	6mto_HL_T_TH33F.pdb	-1.2707006931304932	-2.1333999633789062
6mto.pdb	6mto_HL_T_TH33P.pdb	0.653708815574646	0.38839998841285706
6mto.pdb	6mto_HL_T_TH33S.pdb	0.1001897007226944	-0.5325999855995178
6mto.pdb	6mto_HL_T_TH33W.pdb	-13.085833549499512	-10.491399765014648
6mto.pdb	6mto_HL_T_TH33Y.pdb	-0.28957873582839966	-0.17030000686645508
6mto.pdb	6mto_HL_T_TH33V.pdb	0.005350202322006226	0.2865000069141388
6mto.pdb	6mto_HL_T_GH50A.pdb	-1.4168537855148315	-0.8384000062942505
6mto.pdb	6mto_HL_T_GH50R.pdb	-2.4740676879882812	-1.1395000219345093
6mto.pdb	6mto_HL_T_GH50N.pdb	-0.49796998500823975	-3.2899999618530273
6mto.pdb	6mto_HL_T_GH50D.pdb	-3.3639702796936035	-2.475399971008301
6mto.pdb	6mto_HL_T_GH50C.pdb	-1.868468165397644	-1.1679999828338623
6mto.pdb	6mto_HL_T_GH50Q.pdb	-2.210223913192749	-1.4680999517440796
6mto.pdb	6mto_HL_T_GH50E.pdb	-2.695340871810913	-1.3589999675750732
6mto.pdb	6mto_HL_T_GH50H.pdb	-0.7910191416740417	-3.0155999660491943
6mto.pdb	6mto_HL_T_GH50I.pdb	-0.43688517808914185	-2.7913999557495117
6mto.pdb	6mto_HL_T_GH50L.pdb	-1.9389398097991943	-2.236799955368042
6mto.pdb	6mto_HL_T_GH50K.pdb	-2.5773963928222656	-1.989799976348877
6mto.pdb	6mto_HL_T_GH50M.pdb	-1.7767384052276611	-0.9890999794006348
6mto.pdb	6mto_HL_T_GH50F.pdb	-4.678699016571045	-1.4921000003814697
6mto.pdb	6mto_HL_T_GH50P.pdb	-2.0201992988586426	-1.785599946975708
6mto.pdb	6mto_HL_T_GH50S.pdb	-1.924498438835144	-1.7625000476837158
6mto.pdb	6mto_HL_T_GH50T.pdb	-1.4846725463867188	-2.7946999073028564
6mto.pdb	6mto_HL_T_GH50W.pdb	-4.045727729797363	-1.626099944114685
6mto.pdb	6mto_HL_T_GH50Y.pdb	-3.20204758644104	-1.6176999807357788
6mto.pdb	6mto_HL_T_GH50V.pdb	-0.38417547941207886	-3.0511999130249023
6mto.pdb	6mto_HL_T_IH51A.pdb	0.1665772944688797	-0.31279999017715454
6mto.pdb	6mto_HL_T_IH51R.pdb	-0.40981000661849976	-0.11079999804496765
6mto.pdb	6mto_HL_T_IH51N.pdb	-0.4472048282623291	-0.6420000195503235
6mto.pdb	6mto_HL_T_IH51D.pdb	-0.4136781692504883	0.023099999874830246
6mto.pdb	6mto_HL_T_IH51C.pdb	0.07470385730266571	-0.3102000057697296
6mto.pdb	6mto_HL_T_IH51Q.pdb	-0.4352661967277527	-0.07270000129938126
6mto.pdb	6mto_HL_T_IH51E.pdb	-0.7841234803199768	-0.25369998812675476
6mto.pdb	6mto_HL_T_IH51G.pdb	0.1836237758398056	-0.34790000319480896
6mto.pdb	6mto_HL_T_IH51H.pdb	-0.32158932089805603	-0.15199999511241913
6mto.pdb	6mto_HL_T_IH51L.pdb	-0.20763054490089417	-0.18729999661445618
6mto.pdb	6mto_HL_T_IH51K.pdb	-0.26963579654693604	0.04600000008940697
6mto.pdb	6mto_HL_T_IH51M.pdb	0.009028911590576172	-0.07540000230073929
6mto.pdb	6mto_HL_T_IH51F.pdb	-0.26617372035980225	-0.4609000086784363
6mto.pdb	6mto_HL_T_IH51P.pdb	-0.027039408683776855	-0.186599999666214
6mto.pdb	6mto_HL_T_IH51S.pdb	-0.11819316446781158	-0.07069999724626541
6mto.pdb	6mto_HL_T_IH51T.pdb	-0.09178055822849274	-0.6672000288963318
6mto.pdb	6mto_HL_T_IH51W.pdb	-0.7146233916282654	-0.4034999907016754
6mto.pdb	6mto_HL_T_IH51Y.pdb	-0.8004816770553589	-0.5767999887466431
6mto.pdb	6mto_HL_T_IH51V.pdb	0.08802531659603119	-0.02329999953508377
6mto.pdb	6mto_HL_T_IH52A.pdb	-0.6922120451927185	-2.550600051879883
6mto.pdb	6mto_HL_T_IH52R.pdb	-1.8909791707992554	1.0216000080108643
6mto.pdb	6mto_HL_T_IH52N.pdb	-0.863291323184967	-1.5820000171661377
6mto.pdb	6mto_HL_T_IH52D.pdb	-1.209374189376831	-1.8880000114440918
6mto.pdb	6mto_HL_T_IH52C.pdb	-0.5867564678192139	-2.051100015640259
6mto.pdb	6mto_HL_T_IH52Q.pdb	-0.45320647954940796	-0.9997000098228455
6mto.pdb	6mto_HL_T_IH52E.pdb	-1.2560416460037231	-1.4256999492645264
6mto.pdb	6mto_HL_T_IH52G.pdb	-0.6776947975158691	-2.7267000675201416
6mto.pdb	6mto_HL_T_IH52H.pdb	-0.789683997631073	-2.001800060272217
6mto.pdb	6mto_HL_T_IH52L.pdb	-0.4714784026145935	-0.7311999797821045
6mto.pdb	6mto_HL_T_IH52K.pdb	-1.2301937341690063	-1.2233999967575073
6mto.pdb	6mto_HL_T_IH52M.pdb	-0.5852667689323425	-0.3481000065803528
6mto.pdb	6mto_HL_T_IH52F.pdb	-0.4497946500778198	-0.6779000163078308
6mto.pdb	6mto_HL_T_IH52P.pdb	-2.242434024810791	-2.9446001052856445
6mto.pdb	6mto_HL_T_IH52S.pdb	-0.6401371359825134	-2.528599977493286
6mto.pdb	6mto_HL_T_IH52T.pdb	-0.6489328742027283	-1.99399995803833
6mto.pdb	6mto_HL_T_IH52W.pdb	-4.9563069343566895	-5.749100208282471
6mto.pdb	6mto_HL_T_IH52Y.pdb	-3.791494131088257	-5.316999912261963
6mto.pdb	6mto_HL_T_IH52V.pdb	-0.5489985346794128	-0.7768999934196472
6mto.pdb	6mto_HL_T_LH54A.pdb	-0.7110346555709839	-1.8776999711990356
6mto.pdb	6mto_HL_T_LH54R.pdb	-1.1330013275146484	-0.42010000348091125
6mto.pdb	6mto_HL_T_LH54N.pdb	-1.0900481939315796	-1.8617000579833984
6mto.pdb	6mto_HL_T_LH54D.pdb	-1.2622884511947632	-2.6816000938415527
6mto.pdb	6mto_HL_T_LH54C.pdb	-0.7511395215988159	-1.3704999685287476
6mto.pdb	6mto_HL_T_LH54Q.pdb	-0.9766948819160461	-1.4016000032424927
6mto.pdb	6mto_HL_T_LH54E.pdb	-1.1496129035949707	-2.3203001022338867
6mto.pdb	6mto_HL_T_LH54G.pdb	-0.8104391694068909	-1.993499994277954
6mto.pdb	6mto_HL_T_LH54H.pdb	-0.6719853281974792	-1.492900013923645
6mto.pdb	6mto_HL_T_LH54I.pdb	-0.6026862859725952	-0.33149999380111694
6mto.pdb	6mto_HL_T_LH54K.pdb	-0.7152393460273743	-0.675599992275238
6mto.pdb	6mto_HL_T_LH54M.pdb	0.003678753972053528	0.8036999702453613
6mto.pdb	6mto_HL_T_LH54F.pdb	0.09407220780849457	-0.42419999837875366
6mto.pdb	6mto_HL_T_LH54P.pdb	-1.0158838033676147	-1.9463000297546387
6mto.pdb	6mto_HL_T_LH54S.pdb	-0.9658337235450745	-2.11899995803833
6mto.pdb	6mto_HL_T_LH54T.pdb	-1.056016445159912	-1.5485999584197998
6mto.pdb	6mto_HL_T_LH54W.pdb	-0.15271779894828796	-0.15029999613761902
6mto.pdb	6mto_HL_T_LH54Y.pdb	-0.994126558303833	-1.0543999671936035
6mto.pdb	6mto_HL_T_LH54V.pdb	-0.5880164504051208	-0.7878999710083008
6mto.pdb	6mto_HL_T_LH55A.pdb	-1.1853467226028442	-2.68969988822937
6mto.pdb	6mto_HL_T_LH55R.pdb	-2.552565813064575	-2.6640000343322754
6mto.pdb	6mto_HL_T_LH55N.pdb	-1.5863008499145508	-2.7822999954223633
6mto.pdb	6mto_HL_T_LH55D.pdb	-1.8322731256484985	-3.0520999431610107
6mto.pdb	6mto_HL_T_LH55C.pdb	-0.9038357734680176	-2.0237998962402344
6mto.pdb	6mto_HL_T_LH55Q.pdb	-1.7676239013671875	-2.5524001121520996
6mto.pdb	6mto_HL_T_LH55E.pdb	-1.2049741744995117	-2.938999891281128
6mto.pdb	6mto_HL_T_LH55G.pdb	-1.2517313957214355	-3.197499990463257
6mto.pdb	6mto_HL_T_LH55H.pdb	-1.5771574974060059	-2.504300117492676
6mto.pdb	6mto_HL_T_LH55I.pdb	-3.0324466228485107	-2.547499895095825
6mto.pdb	6mto_HL_T_LH55K.pdb	-1.4399585723876953	-2.981600046157837
6mto.pdb	6mto_HL_T_LH55M.pdb	-0.08776272088289261	0.45910000801086426
6mto.pdb	6mto_HL_T_LH55F.pdb	-0.8058089017868042	0.036400001496076584
6mto.pdb	6mto_HL_T_LH55P.pdb	-0.8406091928482056	-2.52810001373291
6mto.pdb	6mto_HL_T_LH55S.pdb	-1.0263981819152832	-3.125
6mto.pdb	6mto_HL_T_LH55T.pdb	-1.1794886589050293	-1.8274999856948853
6mto.pdb	6mto_HL_T_LH55W.pdb	-1.9337047338485718	-0.4471000134944916
6mto.pdb	6mto_HL_T_LH55Y.pdb	-1.2696934938430786	-0.41449999809265137
6mto.pdb	6mto_HL_T_LH55V.pdb	-3.159440279006958	-2.9732000827789307
6mto.pdb	6mto_HL_T_LH57A.pdb	-0.5635116696357727	-2.062999963760376
6mto.pdb	6mto_HL_T_LH57R.pdb	-1.3138822317123413	-1.0432000160217285
6mto.pdb	6mto_HL_T_LH57N.pdb	-1.2629270553588867	-1.0989999771118164
6mto.pdb	6mto_HL_T_LH57D.pdb	-0.2128150314092636	-1.3559000492095947
6mto.pdb	6mto_HL_T_LH57C.pdb	-1.0885134935379028	-1.7666000127792358
6mto.pdb	6mto_HL_T_LH57Q.pdb	-1.2636536359786987	-1.6523000001907349
6mto.pdb	6mto_HL_T_LH57E.pdb	-0.7934781312942505	-2.9839999675750732
6mto.pdb	6mto_HL_T_LH57G.pdb	-0.6390318870544434	-2.4082000255584717
6mto.pdb	6mto_HL_T_LH57H.pdb	-0.8141493201255798	-1.0579999685287476
6mto.pdb	6mto_HL_T_LH57I.pdb	-0.5313701033592224	-0.684499979019165
6mto.pdb	6mto_HL_T_LH57K.pdb	-0.12573862075805664	-0.38429999351501465
6mto.pdb	6mto_HL_T_LH57M.pdb	0.17408795654773712	0.11670000106096268
6mto.pdb	6mto_HL_T_LH57F.pdb	0.15229062736034393	0.491100013256073
6mto.pdb	6mto_HL_T_LH57P.pdb	-0.38698673248291016	-2.474100112915039
6mto.pdb	6mto_HL_T_LH57S.pdb	-0.4762672781944275	-1.5145000219345093
6mto.pdb	6mto_HL_T_LH57T.pdb	-0.24349373579025269	-0.8253999948501587
6mto.pdb	6mto_HL_T_LH57W.pdb	-0.904758632183075	-0.7580999732017517
6mto.pdb	6mto_HL_T_LH57Y.pdb	0.5033458471298218	0.6554999947547913
6mto.pdb	6mto_HL_T_LH57V.pdb	-0.2508671283721924	-0.6787999868392944
6mto.pdb	6mto_HL_T_PH58A.pdb	-0.4904559850692749	-0.08659999817609787
6mto.pdb	6mto_HL_T_PH58R.pdb	-1.0229077339172363	-0.2581999897956848
6mto.pdb	6mto_HL_T_PH58N.pdb	-0.6672239303588867	-0.15620000660419464
6mto.pdb	6mto_HL_T_PH58D.pdb	-1.1642205715179443	-0.3107999861240387
6mto.pdb	6mto_HL_T_PH58C.pdb	-0.420030802488327	-0.12700000405311584
6mto.pdb	6mto_HL_T_PH58Q.pdb	-0.8952580094337463	-0.09149999916553497
6mto.pdb	6mto_HL_T_PH58E.pdb	-0.9752295613288879	-0.12919999659061432
6mto.pdb	6mto_HL_T_PH58G.pdb	-0.30909252166748047	-0.04780000075697899
6mto.pdb	6mto_HL_T_PH58H.pdb	-0.6628623604774475	-0.3345000147819519
6mto.pdb	6mto_HL_T_PH58I.pdb	-0.8865562081336975	-0.15850000083446503
6mto.pdb	6mto_HL_T_PH58L.pdb	-0.84194415807724	-0.051500000059604645
6mto.pdb	6mto_HL_T_PH58K.pdb	-0.6538307666778564	-1.1117000579833984
6mto.pdb	6mto_HL_T_PH58M.pdb	-0.5954457521438599	-0.18000000715255737
6mto.pdb	6mto_HL_T_PH58F.pdb	-0.6661887168884277	-0.40070000290870667
6mto.pdb	6mto_HL_T_PH58S.pdb	-0.6965303421020508	-0.17820000648498535
6mto.pdb	6mto_HL_T_PH58T.pdb	-0.6114135980606079	0.05469999834895134
6mto.pdb	6mto_HL_T_PH58W.pdb	-0.37316077947616577	0.20919999480247498
6mto.pdb	6mto_HL_T_PH58Y.pdb	-0.7995457649230957	-0.18199999630451202
6mto.pdb	6mto_HL_T_PH58V.pdb	-0.8548423051834106	-0.05900000035762787
6mto.pdb	6mto_HL_T_NH59A.pdb	0.14951373636722565	-0.5952000021934509
6mto.pdb	6mto_HL_T_NH59R.pdb	-0.08871413767337799	0.1395999938249588
6mto.pdb	6mto_HL_T_NH59D.pdb	-0.6761916875839233	-1.2763999700546265
6mto.pdb	6mto_HL_T_NH59C.pdb	-0.2726697623729706	-0.4106999933719635
6mto.pdb	6mto_HL_T_NH59Q.pdb	-0.0887848287820816	0.03799999877810478
6mto.pdb	6mto_HL_T_NH59E.pdb	-0.3549887537956238	-0.6541000008583069
6mto.pdb	6mto_HL_T_NH59G.pdb	0.01718968152999878	-1.4693000316619873
6mto.pdb	6mto_HL_T_NH59H.pdb	-0.04476298391819	-0.7501000165939331
6mto.pdb	6mto_HL_T_NH59I.pdb	-0.17327599227428436	-0.15279999375343323
6mto.pdb	6mto_HL_T_NH59L.pdb	1.0455020666122437	0.4602000117301941
6mto.pdb	6mto_HL_T_NH59K.pdb	-0.09626598656177521	-0.12219999730587006
6mto.pdb	6mto_HL_T_NH59M.pdb	0.3409249186515808	0.0044999998062849045
6mto.pdb	6mto_HL_T_NH59F.pdb	0.7238888144493103	-0.1185000017285347
6mto.pdb	6mto_HL_T_NH59P.pdb	0.0890214592218399	-3.917099952697754
6mto.pdb	6mto_HL_T_NH59S.pdb	-0.5046728253364563	-1.187000036239624
6mto.pdb	6mto_HL_T_NH59T.pdb	-2.319596290588379	-1.6308000087738037
6mto.pdb	6mto_HL_T_NH59W.pdb	1.3134180307388306	0.3995000123977661
6mto.pdb	6mto_HL_T_NH59Y.pdb	-0.8518800139427185	-0.6784999966621399
6mto.pdb	6mto_HL_T_NH59V.pdb	-0.18550987541675568	-0.0031999999191612005
6mto.pdb	6mto_HL_T_TH74A.pdb	0.0574822872877121	0.24860000610351562
6mto.pdb	6mto_HL_T_TH74R.pdb	-0.18501494824886322	0.816100001335144
6mto.pdb	6mto_HL_T_TH74N.pdb	-0.13437891006469727	0.4415000081062317
6mto.pdb	6mto_HL_T_TH74D.pdb	-0.5865294933319092	-0.013100000098347664
6mto.pdb	6mto_HL_T_TH74C.pdb	0.1790488213300705	0.4586000144481659
6mto.pdb	6mto_HL_T_TH74Q.pdb	-0.08437119424343109	0.28850001096725464
6mto.pdb	6mto_HL_T_TH74E.pdb	-0.404227077960968	-0.34310001134872437
6mto.pdb	6mto_HL_T_TH74G.pdb	0.055899739265441895	0.3970000147819519
6mto.pdb	6mto_HL_T_TH74H.pdb	-0.11106927692890167	0.37779998779296875
6mto.pdb	6mto_HL_T_TH74I.pdb	0.14663298428058624	0.48590001463890076
6mto.pdb	6mto_HL_T_TH74L.pdb	0.12418459355831146	0.5756999850273132
6mto.pdb	6mto_HL_T_TH74K.pdb	-0.04898667335510254	0.7659000158309937
6mto.pdb	6mto_HL_T_TH74M.pdb	0.3964696526527405	0.4587000012397766
6mto.pdb	6mto_HL_T_TH74F.pdb	-0.20678573846817017	0.42739999294281006
6mto.pdb	6mto_HL_T_TH74P.pdb	0.07111524045467377	0.5037000179290771
6mto.pdb	6mto_HL_T_TH74S.pdb	0.22656773030757904	0.32829999923706055
6mto.pdb	6mto_HL_T_TH74W.pdb	-0.3819056451320648	0.7365999817848206
6mto.pdb	6mto_HL_T_TH74Y.pdb	0.03079114854335785	0.11800000071525574
6mto.pdb	6mto_HL_T_TH74V.pdb	0.16977830231189728	0.3569999933242798
6mto.pdb	6mto_HL_T_EH99A.pdb	0.45477044582366943	-0.04769999906420708
6mto.pdb	6mto_HL_T_EH99R.pdb	0.5280433893203735	-0.10199999809265137
6mto.pdb	6mto_HL_T_EH99N.pdb	0.45046180486679077	0.46889999508857727
6mto.pdb	6mto_HL_T_EH99D.pdb	0.36693185567855835	0.3230000138282776
6mto.pdb	6mto_HL_T_EH99C.pdb	0.47774380445480347	0.02160000056028366
6mto.pdb	6mto_HL_T_EH99Q.pdb	-0.07406124472618103	-0.11840000003576279
6mto.pdb	6mto_HL_T_EH99G.pdb	0.61508709192276	-0.5990999937057495
6mto.pdb	6mto_HL_T_EH99H.pdb	0.8701235055923462	-0.8867999911308289
6mto.pdb	6mto_HL_T_EH99I.pdb	0.4935718774795532	0.6913999915122986
6mto.pdb	6mto_HL_T_EH99L.pdb	0.5690387487411499	0.39340001344680786
6mto.pdb	6mto_HL_T_EH99K.pdb	0.4115561842918396	-0.07419999688863754
6mto.pdb	6mto_HL_T_EH99M.pdb	0.6596388220787048	0.31679999828338623
6mto.pdb	6mto_HL_T_EH99F.pdb	-0.642568051815033	-0.8129000067710876
6mto.pdb	6mto_HL_T_EH99P.pdb	0.42228055000305176	-2.605600118637085
6mto.pdb	6mto_HL_T_EH99S.pdb	0.3838469386100769	-0.10620000213384628
6mto.pdb	6mto_HL_T_EH99T.pdb	0.3378516435623169	-0.03759999945759773
6mto.pdb	6mto_HL_T_EH99W.pdb	-0.24749094247817993	-0.01720000058412552
6mto.pdb	6mto_HL_T_EH99Y.pdb	0.04236400127410889	-0.6395999789237976
6mto.pdb	6mto_HL_T_EH99V.pdb	0.3736816644668579	-0.7796000242233276
6mto.pdb	6mto_HL_T_FH104A.pdb	-0.1875428557395935	0.7210999727249146
6mto.pdb	6mto_HL_T_FH104R.pdb	-0.41312354803085327	0.7433000206947327
6mto.pdb	6mto_HL_T_FH104N.pdb	-0.44758349657058716	1.0987000465393066
6mto.pdb	6mto_HL_T_FH104D.pdb	-0.5512884259223938	0.6819999814033508
6mto.pdb	6mto_HL_T_FH104C.pdb	-0.21613754332065582	-0.008200000040233135
6mto.pdb	6mto_HL_T_FH104Q.pdb	-0.4981003403663635	0.12460000067949295
6mto.pdb	6mto_HL_T_FH104E.pdb	-0.4674112796783447	0.12460000067949295
6mto.pdb	6mto_HL_T_FH104G.pdb	-0.1374044418334961	0.8367000222206116
6mto.pdb	6mto_HL_T_FH104H.pdb	-0.2171647995710373	0.820900022983551
6mto.pdb	6mto_HL_T_FH104I.pdb	-0.2073235958814621	1.0961999893188477
6mto.pdb	6mto_HL_T_FH104L.pdb	-0.195588156580925	0.21889999508857727
6mto.pdb	6mto_HL_T_FH104K.pdb	-0.3404282033443451	0.5738000273704529
6mto.pdb	6mto_HL_T_FH104M.pdb	0.15446405112743378	0.4643999934196472
6mto.pdb	6mto_HL_T_FH104P.pdb	-0.3059467077255249	0.6761999726295471
6mto.pdb	6mto_HL_T_FH104S.pdb	-0.37493962049484253	0.703499972820282
6mto.pdb	6mto_HL_T_FH104T.pdb	-0.28371477127075195	0.5401999950408936
6mto.pdb	6mto_HL_T_FH104W.pdb	-0.14231045544147491	0.2076999992132187
6mto.pdb	6mto_HL_T_FH104Y.pdb	-0.477694571018219	-0.01590000092983246
6mto.pdb	6mto_HL_T_FH104V.pdb	-0.14726504683494568	-0.1761000007390976
6mto.pdb	6mto_HL_T_GH105A.pdb	-0.2909386456012726	0.13330000638961792
6mto.pdb	6mto_HL_T_GH105R.pdb	-0.5301281809806824	0.024399999529123306
6mto.pdb	6mto_HL_T_GH105N.pdb	-0.4758712649345398	0.06769999861717224
6mto.pdb	6mto_HL_T_GH105D.pdb	-0.6536874175071716	0.26269999146461487
6mto.pdb	6mto_HL_T_GH105C.pdb	-0.3642404079437256	-0.0066999997943639755
6mto.pdb	6mto_HL_T_GH105Q.pdb	-0.5202494859695435	-0.05820000171661377
6mto.pdb	6mto_HL_T_GH105E.pdb	-0.6637495160102844	0.1145000010728836
6mto.pdb	6mto_HL_T_GH105H.pdb	-0.40690505504608154	0.050700001418590546
6mto.pdb	6mto_HL_T_GH105I.pdb	-0.9173043370246887	-0.23810000717639923
6mto.pdb	6mto_HL_T_GH105L.pdb	-0.26377439498901367	0.03500000014901161
6mto.pdb	6mto_HL_T_GH105K.pdb	-0.44267213344573975	0.0421999990940094
6mto.pdb	6mto_HL_T_GH105M.pdb	-0.19145962595939636	0.06469999998807907
6mto.pdb	6mto_HL_T_GH105F.pdb	-0.38453561067581177	0.06809999793767929
6mto.pdb	6mto_HL_T_GH105P.pdb	-0.3277294635772705	0.3156000077724457
6mto.pdb	6mto_HL_T_GH105S.pdb	-0.4502142071723938	-0.01489999983459711
6mto.pdb	6mto_HL_T_GH105T.pdb	-0.38465219736099243	0.04309999942779541
6mto.pdb	6mto_HL_T_GH105W.pdb	-0.32377058267593384	0.10130000114440918
6mto.pdb	6mto_HL_T_GH105Y.pdb	-0.5028520226478577	-0.004999999888241291
6mto.pdb	6mto_HL_T_GH105V.pdb	-0.7644196152687073	-0.07479999959468842
6mto.pdb	6mto_HL_T_KH106A.pdb	-0.2166547328233719	-1.9381999969482422
6mto.pdb	6mto_HL_T_KH106R.pdb	-0.1405380219221115	-1.5448999404907227
6mto.pdb	6mto_HL_T_KH106N.pdb	-0.6872392892837524	-2.588200092315674
6mto.pdb	6mto_HL_T_KH106D.pdb	-0.9497074484825134	-2.9268999099731445
6mto.pdb	6mto_HL_T_KH106C.pdb	-0.3843110501766205	-2.1005001068115234
6mto.pdb	6mto_HL_T_KH106Q.pdb	-0.743682324886322	-1.8708000183105469
6mto.pdb	6mto_HL_T_KH106E.pdb	-1.5499316453933716	-3.1210999488830566
6mto.pdb	6mto_HL_T_KH106G.pdb	-0.1981978565454483	-2.996000051498413
6mto.pdb	6mto_HL_T_KH106H.pdb	-1.5103437900543213	-2.856300115585327
6mto.pdb	6mto_HL_T_KH106I.pdb	-0.40700680017471313	-2.112600088119507
6mto.pdb	6mto_HL_T_KH106L.pdb	0.03530105948448181	-1.1513999700546265
6mto.pdb	6mto_HL_T_KH106M.pdb	0.0658082515001297	-0.9164999723434448
6mto.pdb	6mto_HL_T_KH106F.pdb	-0.7821435928344727	-2.4326000213623047
6mto.pdb	6mto_HL_T_KH106P.pdb	-0.580473005771637	-2.564199924468994
6mto.pdb	6mto_HL_T_KH106S.pdb	-0.37562060356140137	-2.670099973678589
6mto.pdb	6mto_HL_T_KH106T.pdb	-0.6312945485115051	-3.072700023651123
6mto.pdb	6mto_HL_T_KH106W.pdb	-2.249863624572754	-3.302999973297119
6mto.pdb	6mto_HL_T_KH106Y.pdb	-1.1653673648834229	-2.3036999702453613
6mto.pdb	6mto_HL_T_KH106V.pdb	-0.37959033250808716	-1.9043999910354614
6mto.pdb	6mto_HL_T_PH107A.pdb	-0.21646276116371155	-0.8069999814033508
6mto.pdb	6mto_HL_T_PH107R.pdb	-4.90334939956665	-6.054299831390381
6mto.pdb	6mto_HL_T_PH107N.pdb	-3.848417043685913	-5.510799884796143
6mto.pdb	6mto_HL_T_PH107D.pdb	-2.427358865737915	-5.03980016708374
6mto.pdb	6mto_HL_T_PH107C.pdb	-1.105868935585022	-2.0794999599456787
6mto.pdb	6mto_HL_T_PH107Q.pdb	-3.0225026607513428	-2.6591999530792236
6mto.pdb	6mto_HL_T_PH107E.pdb	-3.19132137298584	-2.9554998874664307
6mto.pdb	6mto_HL_T_PH107G.pdb	-0.8314002752304077	-2.3006999492645264
6mto.pdb	6mto_HL_T_PH107H.pdb	-6.222435474395752	-8.58180046081543
6mto.pdb	6mto_HL_T_PH107I.pdb	-3.168092727661133	-3.658600091934204
6mto.pdb	6mto_HL_T_PH107L.pdb	-1.7070177793502808	-1.3323999643325806
6mto.pdb	6mto_HL_T_PH107K.pdb	-1.0495903491973877	-3.0543999671936035
6mto.pdb	6mto_HL_T_PH107M.pdb	-3.7059781551361084	-3.702399969100952
6mto.pdb	6mto_HL_T_PH107F.pdb	-1.847988486289978	-2.9070000648498535
6mto.pdb	6mto_HL_T_PH107S.pdb	-1.0295270681381226	-2.769700050354004
6mto.pdb	6mto_HL_T_PH107T.pdb	-0.7883553504943848	-1.7551000118255615
6mto.pdb	6mto_HL_T_PH107W.pdb	-22.743009567260742	-20.350439071655273
6mto.pdb	6mto_HL_T_PH107Y.pdb	-3.6791512966156006	-4.81790018081665
6mto.pdb	6mto_HL_T_PH107V.pdb	-0.8014767169952393	-0.4088999927043915
6mto.pdb	6mto_HL_T_FT50A.pdb	0.0027500391006469727	-0.164000004529953
6mto.pdb	6mto_HL_T_FT50R.pdb	-0.31528639793395996	0.6582000255584717
6mto.pdb	6mto_HL_T_FT50N.pdb	-0.05207781493663788	-0.1746000051498413
6mto.pdb	6mto_HL_T_FT50D.pdb	-0.5547743439674377	-0.5782999992370605
6mto.pdb	6mto_HL_T_FT50C.pdb	0.03768418729305267	-0.24310000240802765
6mto.pdb	6mto_HL_T_FT50Q.pdb	-0.6815829277038574	-0.43130001425743103
6mto.pdb	6mto_HL_T_FT50E.pdb	-0.48304444551467896	-0.8172000050544739
6mto.pdb	6mto_HL_T_FT50G.pdb	-0.07217629253864288	-0.2718999981880188
6mto.pdb	6mto_HL_T_FT50H.pdb	-0.2082921266555786	0.1111999973654747
6mto.pdb	6mto_HL_T_FT50I.pdb	-0.6302266716957092	-0.614300012588501
6mto.pdb	6mto_HL_T_FT50L.pdb	-0.027757972478866577	0.26440000534057617
6mto.pdb	6mto_HL_T_FT50K.pdb	-0.20615866780281067	-0.094200000166893
6mto.pdb	6mto_HL_T_FT50M.pdb	0.1988573521375656	0.35910001397132874
6mto.pdb	6mto_HL_T_FT50P.pdb	-0.09146203100681305	-0.23880000412464142
6mto.pdb	6mto_HL_T_FT50S.pdb	-0.1297674924135208	-0.2962999939918518
6mto.pdb	6mto_HL_T_FT50T.pdb	-0.07007164508104324	-0.43309998512268066
6mto.pdb	6mto_HL_T_FT50W.pdb	0.5966585278511047	0.7440000176429749
6mto.pdb	6mto_HL_T_FT50Y.pdb	-0.3884395956993103	-0.016200000420212746
6mto.pdb	6mto_HL_T_FT50V.pdb	-0.47996342182159424	-0.5996000170707703
6mto.pdb	6mto_HL_T_HT65A.pdb	-0.06102834641933441	-1.3069000244140625
6mto.pdb	6mto_HL_T_HT65R.pdb	-0.44365620613098145	-0.15189999341964722
6mto.pdb	6mto_HL_T_HT65N.pdb	-0.2653096616268158	-0.9384999871253967
6mto.pdb	6mto_HL_T_HT65D.pdb	-0.7118185758590698	-1.7839000225067139
6mto.pdb	6mto_HL_T_HT65C.pdb	0.0940159410238266	-0.8145999908447266
6mto.pdb	6mto_HL_T_HT65Q.pdb	-0.7752128839492798	-0.6710000038146973
6mto.pdb	6mto_HL_T_HT65E.pdb	-0.7469102740287781	-1.6720000505447388
6mto.pdb	6mto_HL_T_HT65G.pdb	-0.06290455162525177	-1.2777999639511108
6mto.pdb	6mto_HL_T_HT65I.pdb	-0.20571784675121307	-0.552299976348877
6mto.pdb	6mto_HL_T_HT65L.pdb	0.24073894321918488	0.3425999879837036
6mto.pdb	6mto_HL_T_HT65K.pdb	-0.38976842164993286	-0.8657000064849854
6mto.pdb	6mto_HL_T_HT65M.pdb	0.6735742688179016	0.5496000051498413
6mto.pdb	6mto_HL_T_HT65F.pdb	1.2425730228424072	1.135599970817566
6mto.pdb	6mto_HL_T_HT65P.pdb	-0.031654730439186096	-0.9606000185012817
6mto.pdb	6mto_HL_T_HT65S.pdb	-0.22165325284004211	-1.3664000034332275
6mto.pdb	6mto_HL_T_HT65T.pdb	-0.24873924255371094	-0.45739999413490295
6mto.pdb	6mto_HL_T_HT65W.pdb	-0.5427479147911072	0.4440999925136566
6mto.pdb	6mto_HL_T_HT65Y.pdb	-1.3548959493637085	-0.5274999737739563
6mto.pdb	6mto_HL_T_HT65V.pdb	-0.19318872690200806	-0.6254000067710876
6mto.pdb	6mto_HL_T_TT66A.pdb	-0.16302555799484253	0.027899999171495438
6mto.pdb	6mto_HL_T_TT66R.pdb	-1.1373414993286133	-0.5142999887466431
6mto.pdb	6mto_HL_T_TT66N.pdb	-0.5084043145179749	0.05770000070333481
6mto.pdb	6mto_HL_T_TT66D.pdb	-0.7054091095924377	-0.6873000264167786
6mto.pdb	6mto_HL_T_TT66C.pdb	-0.14574739336967468	0.020099999383091927
6mto.pdb	6mto_HL_T_TT66Q.pdb	-0.5603892207145691	0.20260000228881836
6mto.pdb	6mto_HL_T_TT66E.pdb	-0.4576113224029541	0.00019999999494757503
6mto.pdb	6mto_HL_T_TT66G.pdb	0.024242743849754333	0.011599999852478504
6mto.pdb	6mto_HL_T_TT66H.pdb	-0.639552652835846	-0.04879999905824661
6mto.pdb	6mto_HL_T_TT66I.pdb	-0.2312278151512146	0.026499999687075615
6mto.pdb	6mto_HL_T_TT66L.pdb	-0.7376092076301575	0.08129999786615372
6mto.pdb	6mto_HL_T_TT66K.pdb	-0.7150810956954956	-0.412200003862381
6mto.pdb	6mto_HL_T_TT66M.pdb	-0.40822482109069824	-0.06469999998807907
6mto.pdb	6mto_HL_T_TT66F.pdb	-1.0069292783737183	-0.0272000003606081
6mto.pdb	6mto_HL_T_TT66P.pdb	-0.17383989691734314	0.21940000355243683
6mto.pdb	6mto_HL_T_TT66S.pdb	-0.28929775953292847	0.0828000009059906
6mto.pdb	6mto_HL_T_TT66W.pdb	-0.5383082628250122	-0.17159999907016754
6mto.pdb	6mto_HL_T_TT66Y.pdb	-1.103559136390686	-0.3292999863624573
6mto.pdb	6mto_HL_T_TT66V.pdb	-0.21770206093788147	-0.1386999934911728
6mto.pdb	6mto_HL_T_AT90R.pdb	-4.659470558166504	-3.765199899673462
6mto.pdb	6mto_HL_T_AT90N.pdb	-1.363309383392334	-1.4615999460220337
6mto.pdb	6mto_HL_T_AT90D.pdb	-0.41498997807502747	-2.7416999340057373
6mto.pdb	6mto_HL_T_AT90C.pdb	0.06591059267520905	0.32199999690055847
6mto.pdb	6mto_HL_T_AT90Q.pdb	-1.422572135925293	-1.2063000202178955
6mto.pdb	6mto_HL_T_AT90E.pdb	-1.797533631324768	-2.2727999687194824
6mto.pdb	6mto_HL_T_AT90G.pdb	-0.24245679378509521	-0.5095999836921692
6mto.pdb	6mto_HL_T_AT90H.pdb	-6.817908763885498	-4.892300128936768
6mto.pdb	6mto_HL_T_AT90I.pdb	0.38910967111587524	1.0125000476837158
6mto.pdb	6mto_HL_T_AT90L.pdb	-2.0906331539154053	-1.407099962234497
6mto.pdb	6mto_HL_T_AT90K.pdb	-4.533517837524414	-2.5009000301361084
6mto.pdb	6mto_HL_T_AT90M.pdb	-2.402601718902588	-1.159000039100647
6mto.pdb	6mto_HL_T_AT90F.pdb	-3.7937936782836914	-2.3162999153137207
6mto.pdb	6mto_HL_T_AT90P.pdb	-0.07008400559425354	-0.25440001487731934
6mto.pdb	6mto_HL_T_AT90S.pdb	-0.7695040106773376	-0.3366999924182892
6mto.pdb	6mto_HL_T_AT90T.pdb	-0.15689802169799805	0.22579999268054962
6mto.pdb	6mto_HL_T_AT90W.pdb	-5.2092132568359375	-3.0966999530792236
6mto.pdb	6mto_HL_T_AT90Y.pdb	-3.965731620788574	-2.4818999767303467
6mto.pdb	6mto_HL_T_AT90V.pdb	0.16835080087184906	0.9563000202178955
6mto.pdb	6mto_HL_T_GT91A.pdb	-0.2249058336019516	-0.9696999788284302
6mto.pdb	6mto_HL_T_GT91R.pdb	-0.3205104470252991	0.7459999918937683
6mto.pdb	6mto_HL_T_GT91N.pdb	-1.1690642833709717	-0.4724999964237213
6mto.pdb	6mto_HL_T_GT91D.pdb	-1.6012213230133057	-1.1474000215530396
6mto.pdb	6mto_HL_T_GT91C.pdb	0.15203224122524261	0.4300999939441681
6mto.pdb	6mto_HL_T_GT91Q.pdb	-0.9350789785385132	0.4138000011444092
6mto.pdb	6mto_HL_T_GT91E.pdb	-1.037830114364624	-0.2847999930381775
6mto.pdb	6mto_HL_T_GT91H.pdb	-0.23398467898368835	0.46369999647140503
6mto.pdb	6mto_HL_T_GT91I.pdb	-0.7592000365257263	0.6319000124931335
6mto.pdb	6mto_HL_T_GT91L.pdb	-1.252937912940979	0.5708000063896179
6mto.pdb	6mto_HL_T_GT91K.pdb	-0.13237179815769196	1.1190999746322632
6mto.pdb	6mto_HL_T_GT91M.pdb	0.3484848737716675	1.7457000017166138
6mto.pdb	6mto_HL_T_GT91F.pdb	-0.3482833206653595	0.22869999706745148
6mto.pdb	6mto_HL_T_GT91P.pdb	-0.17002487182617188	0.05909999832510948
6mto.pdb	6mto_HL_T_GT91S.pdb	-0.1386057585477829	-0.20479999482631683
6mto.pdb	6mto_HL_T_GT91T.pdb	-0.044886186718940735	-0.8159000277519226
6mto.pdb	6mto_HL_T_GT91W.pdb	-0.9965838193893433	-0.32499998807907104
6mto.pdb	6mto_HL_T_GT91Y.pdb	-0.7816159129142761	-0.7343000173568726
6mto.pdb	6mto_HL_T_GT91V.pdb	0.05011412501335144	0.8409000039100647
6mto.pdb	6mto_HL_T_NT109A.pdb	0.12467323243618011	-0.7746000289916992
6mto.pdb	6mto_HL_T_NT109R.pdb	0.6102091073989868	-0.10620000213384628
6mto.pdb	6mto_HL_T_NT109D.pdb	0.25891637802124023	-0.7423999905586243
6mto.pdb	6mto_HL_T_NT109C.pdb	0.0033971071243286133	-0.5314000248908997
6mto.pdb	6mto_HL_T_NT109Q.pdb	-0.0771586149930954	-0.8711000084877014
6mto.pdb	6mto_HL_T_NT109E.pdb	0.4937916398048401	0.9574000239372253
6mto.pdb	6mto_HL_T_NT109G.pdb	0.12132628262042999	-0.7857000231742859
6mto.pdb	6mto_HL_T_NT109H.pdb	0.26202845573425293	0.251800000667572
6mto.pdb	6mto_HL_T_NT109I.pdb	0.23914234340190887	-0.06930000334978104
6mto.pdb	6mto_HL_T_NT109L.pdb	0.4314146637916565	0.447299987077713
6mto.pdb	6mto_HL_T_NT109K.pdb	0.7445613145828247	0.012500000186264515
6mto.pdb	6mto_HL_T_NT109M.pdb	0.5047978162765503	0.4203000068664551
6mto.pdb	6mto_HL_T_NT109F.pdb	-2.970750093460083	-2.288800001144409
6mto.pdb	6mto_HL_T_NT109P.pdb	-0.11449900269508362	-0.6564000248908997
6mto.pdb	6mto_HL_T_NT109S.pdb	-0.16561180353164673	-1.0530999898910522
6mto.pdb	6mto_HL_T_NT109T.pdb	-0.1362856924533844	-0.6187999844551086
6mto.pdb	6mto_HL_T_NT109W.pdb	-2.5291576385498047	-1.6647000312805176
6mto.pdb	6mto_HL_T_NT109Y.pdb	-0.6225377917289734	-1.78410005569458
6mto.pdb	6mto_HL_T_NT109V.pdb	0.19552366435527802	-0.016899999231100082
6mto.pdb	6mto_HL_T_WT110A.pdb	-1.7062928676605225	-4.672500133514404
6mto.pdb	6mto_HL_T_WT110R.pdb	-1.157258152961731	-4.548799991607666
6mto.pdb	6mto_HL_T_WT110N.pdb	-1.8459067344665527	-4.1149001121521
6mto.pdb	6mto_HL_T_WT110D.pdb	-1.938032627105713	-4.324100017547607
6mto.pdb	6mto_HL_T_WT110C.pdb	-1.5643681287765503	-4.333199977874756
6mto.pdb	6mto_HL_T_WT110Q.pdb	-1.0481454133987427	-3.6563000679016113
6mto.pdb	6mto_HL_T_WT110E.pdb	-0.5352861285209656	-3.6370999813079834
6mto.pdb	6mto_HL_T_WT110G.pdb	-1.7028149366378784	-4.843900203704834
6mto.pdb	6mto_HL_T_WT110H.pdb	-1.675710916519165	-3.161099910736084
6mto.pdb	6mto_HL_T_WT110I.pdb	-1.4357072114944458	-2.825200080871582
6mto.pdb	6mto_HL_T_WT110L.pdb	-0.8521211743354797	-2.657399892807007
6mto.pdb	6mto_HL_T_WT110K.pdb	-1.2468698024749756	-2.9893999099731445
6mto.pdb	6mto_HL_T_WT110M.pdb	-0.5862160921096802	-2.0652999877929688
6mto.pdb	6mto_HL_T_WT110F.pdb	-0.7218929529190063	-1.666200041770935
6mto.pdb	6mto_HL_T_WT110P.pdb	-1.5201443433761597	-4.032599925994873
6mto.pdb	6mto_HL_T_WT110S.pdb	-1.2176252603530884	-4.204899787902832
6mto.pdb	6mto_HL_T_WT110T.pdb	-1.4491626024246216	-3.683199882507324
6mto.pdb	6mto_HL_T_WT110Y.pdb	-1.1634440422058105	-2.3880999088287354
6mto.pdb	6mto_HL_T_WT110V.pdb	-1.4155828952789307	-3.0880000591278076
6mto.pdb	6mto_HL_T_FT111A.pdb	-1.0669758319854736	-2.5035998821258545
6mto.pdb	6mto_HL_T_FT111R.pdb	-0.6878788471221924	-0.6837000250816345
6mto.pdb	6mto_HL_T_FT111N.pdb	-0.8025848269462585	-1.7926000356674194
6mto.pdb	6mto_HL_T_FT111D.pdb	-1.9976483583450317	-3.3469998836517334
6mto.pdb	6mto_HL_T_FT111C.pdb	-0.979638397693634	-2.025599956512451
6mto.pdb	6mto_HL_T_FT111Q.pdb	-1.3500834703445435	-1.9283000230789185
6mto.pdb	6mto_HL_T_FT111E.pdb	-1.9772660732269287	-3.552000045776367
6mto.pdb	6mto_HL_T_FT111G.pdb	-1.1020798683166504	-2.9402999877929688
6mto.pdb	6mto_HL_T_FT111H.pdb	-0.7927039861679077	-2.0020999908447266
6mto.pdb	6mto_HL_T_FT111I.pdb	-0.7425970435142517	-1.2372000217437744
6mto.pdb	6mto_HL_T_FT111L.pdb	-0.7680343985557556	-1.0161999464035034
6mto.pdb	6mto_HL_T_FT111K.pdb	-0.36925700306892395	-0.11219999939203262
6mto.pdb	6mto_HL_T_FT111M.pdb	-0.7250965237617493	-0.6151000261306763
6mto.pdb	6mto_HL_T_FT111P.pdb	-0.8708319664001465	-3.071700096130371
6mto.pdb	6mto_HL_T_FT111S.pdb	-1.2205095291137695	-2.6500000953674316
6mto.pdb	6mto_HL_T_FT111T.pdb	-1.1984306573867798	-2.5213000774383545
6mto.pdb	6mto_HL_T_FT111W.pdb	0.42420750856399536	-0.009200000204145908
6mto.pdb	6mto_HL_T_FT111Y.pdb	0.08526907861232758	-0.8629000186920166
6mto.pdb	6mto_HL_T_FT111V.pdb	-0.7508648037910461	-1.6200000047683716
6mto.pdb	6mto_HL_T_IT113A.pdb	-0.6979835033416748	-1.4688999652862549
6mto.pdb	6mto_HL_T_IT113R.pdb	-0.9458751082420349	-0.6830999851226807
6mto.pdb	6mto_HL_T_IT113N.pdb	-1.0515629053115845	-1.555400013923645
6mto.pdb	6mto_HL_T_IT113D.pdb	-1.271659016609192	-2.3282999992370605
6mto.pdb	6mto_HL_T_IT113C.pdb	-0.5748520493507385	-1.1181999444961548
6mto.pdb	6mto_HL_T_IT113Q.pdb	-1.0411217212677002	-0.8849999904632568
6mto.pdb	6mto_HL_T_IT113E.pdb	-1.3085435628890991	-1.9401999711990356
6mto.pdb	6mto_HL_T_IT113G.pdb	-0.7922483682632446	-2.1161000728607178
6mto.pdb	6mto_HL_T_IT113H.pdb	-0.5980235934257507	-0.8798999786376953
6mto.pdb	6mto_HL_T_IT113L.pdb	0.0967140644788742	0.3192000091075897
6mto.pdb	6mto_HL_T_IT113K.pdb	-0.7320261001586914	-0.5270000100135803
6mto.pdb	6mto_HL_T_IT113M.pdb	0.09620706737041473	-0.2694000005722046
6mto.pdb	6mto_HL_T_IT113F.pdb	0.054094210267066956	0.4147000014781952
6mto.pdb	6mto_HL_T_IT113P.pdb	-0.7718130350112915	-1.7770999670028687
6mto.pdb	6mto_HL_T_IT113S.pdb	-0.9191986322402954	-1.9229999780654907
6mto.pdb	6mto_HL_T_IT113T.pdb	-0.8065115213394165	-0.5676000118255615
6mto.pdb	6mto_HL_T_IT113W.pdb	-0.554676353931427	-0.4214000105857849
6mto.pdb	6mto_HL_T_IT113Y.pdb	-1.11058509349823	-0.5073999762535095
6mto.pdb	6mto_HL_T_IT113V.pdb	-0.3701285123825073	-0.23080000281333923
6mto.pdb	6mto_HL_T_TT114A.pdb	0.5736497044563293	-0.03700000047683716
6mto.pdb	6mto_HL_T_TT114R.pdb	-2.3215529918670654	0.5889000296592712
6mto.pdb	6mto_HL_T_TT114N.pdb	0.8517996072769165	-1.242400050163269
6mto.pdb	6mto_HL_T_TT114D.pdb	-0.4898945689201355	-4.3566999435424805
6mto.pdb	6mto_HL_T_TT114C.pdb	0.8012604713439941	0.13619999587535858
6mto.pdb	6mto_HL_T_TT114Q.pdb	0.5090292096138	1.3171000480651855
6mto.pdb	6mto_HL_T_TT114E.pdb	-0.7272940278053284	-2.9347000122070312
6mto.pdb	6mto_HL_T_TT114G.pdb	0.5181196928024292	-1.0326000452041626
6mto.pdb	6mto_HL_T_TT114H.pdb	-1.1116485595703125	-1.6766999959945679
6mto.pdb	6mto_HL_T_TT114I.pdb	0.06716863811016083	0.6309000253677368
6mto.pdb	6mto_HL_T_TT114L.pdb	-0.820430338382721	-1.2740000486373901
6mto.pdb	6mto_HL_T_TT114K.pdb	-2.1862034797668457	-3.1305999755859375
6mto.pdb	6mto_HL_T_TT114M.pdb	-2.2651710510253906	-2.666800022125244
6mto.pdb	6mto_HL_T_TT114F.pdb	-0.8121693730354309	0.5745000243186951
6mto.pdb	6mto_HL_T_TT114P.pdb	0.7014713287353516	0.43860000371932983
6mto.pdb	6mto_HL_T_TT114S.pdb	0.6859787106513977	0.5289000272750854
6mto.pdb	6mto_HL_T_TT114W.pdb	-0.9463755488395691	-2.7822000980377197
6mto.pdb	6mto_HL_T_TT114Y.pdb	-2.685636281967163	-1.2883000373840332
6mto.pdb	6mto_HL_T_TT114V.pdb	0.9582387208938599	1.2335000038146973
6mto.pdb	6mto_HL_T_KT115A.pdb	-0.03463736176490784	0.6543999910354614
6mto.pdb	6mto_HL_T_KT115R.pdb	0.2286216765642166	2.4544999599456787
6mto.pdb	6mto_HL_T_KT115N.pdb	-0.10291607677936554	0.27320000529289246
6mto.pdb	6mto_HL_T_KT115D.pdb	-0.703673779964447	0.5450999736785889
6mto.pdb	6mto_HL_T_KT115C.pdb	-0.09400361776351929	0.17900000512599945
6mto.pdb	6mto_HL_T_KT115Q.pdb	-0.19749954342842102	0.2957000136375427
6mto.pdb	6mto_HL_T_KT115E.pdb	-0.4750900864601135	0.8597000241279602
6mto.pdb	6mto_HL_T_KT115G.pdb	-0.11198775470256805	0.4246000051498413
6mto.pdb	6mto_HL_T_KT115H.pdb	-1.353024959564209	-1.3033000230789185
6mto.pdb	6mto_HL_T_KT115I.pdb	-0.003700360655784607	0.633899986743927
6mto.pdb	6mto_HL_T_KT115L.pdb	-0.24126321077346802	0.14480000734329224
6mto.pdb	6mto_HL_T_KT115M.pdb	0.0638795793056488	0.04170000180602074
6mto.pdb	6mto_HL_T_KT115F.pdb	0.15503011643886566	1.6047999858856201
6mto.pdb	6mto_HL_T_KT115P.pdb	-0.05763570964336395	1.2487000226974487
6mto.pdb	6mto_HL_T_KT115S.pdb	-0.2011372447013855	0.75
6mto.pdb	6mto_HL_T_KT115T.pdb	-0.16002151370048523	0.5910999774932861
6mto.pdb	6mto_HL_T_KT115W.pdb	0.024676352739334106	0.375
6mto.pdb	6mto_HL_T_KT115Y.pdb	-0.48042070865631104	0.3982999920845032
6mto.pdb	6mto_HL_T_KT115V.pdb	0.04683616757392883	0.7853000164031982
6mto.pdb	6mto_HL_T_LT117A.pdb	-0.3970339894294739	-1.9390000104904175
6mto.pdb	6mto_HL_T_LT117R.pdb	-0.8509325981140137	-1.6890000104904175
6mto.pdb	6mto_HL_T_LT117N.pdb	-0.753365159034729	-1.5810999870300293
6mto.pdb	6mto_HL_T_LT117D.pdb	-0.8875758051872253	-1.8830000162124634
6mto.pdb	6mto_HL_T_LT117C.pdb	-0.3485870063304901	-1.496000051498413
6mto.pdb	6mto_HL_T_LT117Q.pdb	-0.8937817215919495	-1.3732000589370728
6mto.pdb	6mto_HL_T_LT117E.pdb	-1.009825587272644	-1.8725999593734741
6mto.pdb	6mto_HL_T_LT117G.pdb	-0.41327542066574097	-1.9174000024795532
6mto.pdb	6mto_HL_T_LT117H.pdb	-0.8025598526000977	-1.7353999614715576
6mto.pdb	6mto_HL_T_LT117I.pdb	-0.34391480684280396	-0.34880000352859497
6mto.pdb	6mto_HL_T_LT117K.pdb	-0.8135437965393066	-0.23510000109672546
6mto.pdb	6mto_HL_T_LT117M.pdb	0.24724332988262177	-0.045499999076128006
6mto.pdb	6mto_HL_T_LT117F.pdb	0.38426512479782104	0.002400000113993883
6mto.pdb	6mto_HL_T_LT117P.pdb	-0.6328818202018738	-2.089600086212158
6mto.pdb	6mto_HL_T_LT117S.pdb	-0.5860103368759155	-2.1547999382019043
6mto.pdb	6mto_HL_T_LT117T.pdb	-0.7069305181503296	-1.5285999774932861
6mto.pdb	6mto_HL_T_LT117W.pdb	-0.7221762537956238	-0.8790000081062317
6mto.pdb	6mto_HL_T_LT117Y.pdb	-0.3307667374610901	-1.2010999917984009
6mto.pdb	6mto_HL_T_LT117V.pdb	-0.3187393248081207	-0.84170001745224
6mto.pdb	6mto_HL_T_WT118A.pdb	-0.3907959461212158	-0.1988999992609024
6mto.pdb	6mto_HL_T_WT118R.pdb	-0.33937230706214905	-0.45590001344680786
6mto.pdb	6mto_HL_T_WT118N.pdb	-1.0803266763687134	-1.2734999656677246
6mto.pdb	6mto_HL_T_WT118D.pdb	-1.0201042890548706	-1.319700002670288
[truncated: 93,267 more rows]
