# Supplementary material for: Investigating the volume and diversity of data needed for generalizable antibody–antigen ΔΔG prediction
Source: Nat Comput Sci. 2025 Jul 8;5(8):635–47. doi: 10.1038/s43588-025-00823-8 (PMC12374841; doi:10.1038/s43588-025-00823-8)
Supplement: Supplementary file 4 — Unprocessed Graphinity model predictions and true values for experimental and synthetic ΔΔG values. [file 43588_2025_823_MOESM4_ESM.zip › Figure2/Figure2b-Graphinity_Predictions-10FoldCV_CDR_SeqId/Graphinity_Predictions-Synthetic_FoldX_ddG_942723-10FoldCV_CDR_SeqId/Graphinity_predictions_test-Foldx_ddG_942723-cutoff_100-fold7.csv]

wt_pdb	mut_pdb	pred_score	true_label
5dup.pdb	5dup_HL_A_NH31A.pdb	-0.3887302577495575	0.6597200036048889
5dup.pdb	5dup_HL_A_NH31R.pdb	-0.10107292234897614	0.6120449900627136
5dup.pdb	5dup_HL_A_NH31D.pdb	-0.041454970836639404	0.1169700026512146
5dup.pdb	5dup_HL_A_NH31C.pdb	-0.510570764541626	-0.11776000261306763
5dup.pdb	5dup_HL_A_NH31Q.pdb	-0.48662903904914856	-0.3383300006389618
5dup.pdb	5dup_HL_A_NH31E.pdb	-0.5945849418640137	-0.4561299979686737
5dup.pdb	5dup_HL_A_NH31G.pdb	-0.5082511305809021	0.7679330110549927
5dup.pdb	5dup_HL_A_NH31H.pdb	-0.3067154586315155	0.8614500164985657
5dup.pdb	5dup_HL_A_NH31I.pdb	-0.10969918966293335	0.9387019872665405
5dup.pdb	5dup_HL_A_NH31L.pdb	-0.27048754692077637	0.057110000401735306
5dup.pdb	5dup_HL_A_NH31K.pdb	-0.20713752508163452	0.7301849722862244
5dup.pdb	5dup_HL_A_NH31M.pdb	-0.4352174401283264	0.5716099739074707
5dup.pdb	5dup_HL_A_NH31F.pdb	0.1563093364238739	1.1281379461288452
5dup.pdb	5dup_HL_A_NH31P.pdb	-0.34477370977401733	0.46858999133110046
5dup.pdb	5dup_HL_A_NH31S.pdb	-0.4326603412628174	0.6667429804801941
5dup.pdb	5dup_HL_A_NH31T.pdb	-0.28749868273735046	0.5339699983596802
5dup.pdb	5dup_HL_A_NH31W.pdb	0.02837824821472168	0.8230159878730774
5dup.pdb	5dup_HL_A_NH31Y.pdb	-0.04058969020843506	-0.25567999482154846
5dup.pdb	5dup_HL_A_NH31V.pdb	-0.25777262449264526	0.9388539791107178
5dup.pdb	5dup_HL_A_DH96A.pdb	-0.24456921219825745	0.5117599964141846
5dup.pdb	5dup_HL_A_DH96R.pdb	-0.0027015507221221924	0.011029999703168869
5dup.pdb	5dup_HL_A_DH96N.pdb	0.014651745557785034	1.0394959449768066
5dup.pdb	5dup_HL_A_DH96C.pdb	-0.22289901971817017	0.43347999453544617
5dup.pdb	5dup_HL_A_DH96Q.pdb	-0.17758029699325562	0.417959988117218
5dup.pdb	5dup_HL_A_DH96E.pdb	-0.23077261447906494	0.06457000225782394
5dup.pdb	5dup_HL_A_DH96G.pdb	-0.31927067041397095	0.5171200037002563
5dup.pdb	5dup_HL_A_DH96H.pdb	0.014649540185928345	0.1539199948310852
5dup.pdb	5dup_HL_A_DH96I.pdb	0.06181308627128601	0.43518000841140747
5dup.pdb	5dup_HL_A_DH96L.pdb	0.16869139671325684	0.6316549777984619
5dup.pdb	5dup_HL_A_DH96K.pdb	-0.02418525516986847	0.25450000166893005
5dup.pdb	5dup_HL_A_DH96M.pdb	-0.019185006618499756	0.05714999884366989
5dup.pdb	5dup_HL_A_DH96F.pdb	0.10632061958312988	0.571619987487793
5dup.pdb	5dup_HL_A_DH96P.pdb	-0.5093759298324585	0.41119998693466187
5dup.pdb	5dup_HL_A_DH96S.pdb	-0.05248422920703888	0.914696991443634
5dup.pdb	5dup_HL_A_DH96T.pdb	0.16796258091926575	0.4046800136566162
5dup.pdb	5dup_HL_A_DH96W.pdb	0.19898390769958496	0.4136100113391876
5dup.pdb	5dup_HL_A_DH96Y.pdb	0.3176809847354889	0.763338029384613
5dup.pdb	5dup_HL_A_DH96V.pdb	0.0897621214389801	0.5917900204658508
5dup.pdb	5dup_HL_A_SH97A.pdb	-0.06065067648887634	-0.03511999920010567
5dup.pdb	5dup_HL_A_SH97R.pdb	0.09242570400238037	-0.1643799990415573
5dup.pdb	5dup_HL_A_SH97N.pdb	-0.12429928779602051	0.16019999980926514
5dup.pdb	5dup_HL_A_SH97D.pdb	-0.21441617608070374	1.0615659952163696
5dup.pdb	5dup_HL_A_SH97C.pdb	-0.04564225673675537	0.00015999999595806003
5dup.pdb	5dup_HL_A_SH97Q.pdb	-0.1291077733039856	-0.07147999852895737
5dup.pdb	5dup_HL_A_SH97E.pdb	-0.3194628655910492	0.030780000612139702
5dup.pdb	5dup_HL_A_SH97G.pdb	-0.306266188621521	0.11964999884366989
5dup.pdb	5dup_HL_A_SH97H.pdb	-0.3242505192756653	0.05194000154733658
5dup.pdb	5dup_HL_A_SH97I.pdb	0.048347800970077515	1.270550012588501
5dup.pdb	5dup_HL_A_SH97L.pdb	-0.050985172390937805	-0.8570700287818909
5dup.pdb	5dup_HL_A_SH97K.pdb	0.014706820249557495	0.414139986038208
5dup.pdb	5dup_HL_A_SH97M.pdb	0.028803467750549316	-0.1522900015115738
5dup.pdb	5dup_HL_A_SH97F.pdb	-0.4887741208076477	0.03390999883413315
5dup.pdb	5dup_HL_A_SH97P.pdb	-0.12134720385074615	0.182109996676445
5dup.pdb	5dup_HL_A_SH97T.pdb	-0.23358196020126343	-0.1593099981546402
5dup.pdb	5dup_HL_A_SH97W.pdb	-0.7565761804580688	-0.4193199872970581
5dup.pdb	5dup_HL_A_SH97Y.pdb	-0.687795877456665	-0.2356400042772293
5dup.pdb	5dup_HL_A_SH97V.pdb	-0.10448932647705078	0.16877000033855438
5dup.pdb	5dup_HL_A_YH98A.pdb	-1.0337493419647217	-2.4895999431610107
5dup.pdb	5dup_HL_A_YH98R.pdb	-1.0520458221435547	-0.12105000019073486
5dup.pdb	5dup_HL_A_YH98N.pdb	-1.2557308673858643	-2.8611600399017334
5dup.pdb	5dup_HL_A_YH98D.pdb	-1.5920418500900269	-2.8404700756073
5dup.pdb	5dup_HL_A_YH98C.pdb	-0.4086197316646576	-0.6406000256538391
5dup.pdb	5dup_HL_A_YH98Q.pdb	-0.68733811378479	-2.1663999557495117
5dup.pdb	5dup_HL_A_YH98E.pdb	-1.3991153240203857	-1.3921799659729004
5dup.pdb	5dup_HL_A_YH98G.pdb	-1.2298544645309448	-2.9168601036071777
5dup.pdb	5dup_HL_A_YH98H.pdb	-1.0020012855529785	-1.2234300374984741
5dup.pdb	5dup_HL_A_YH98I.pdb	-0.8240175247192383	0.4243699908256531
5dup.pdb	5dup_HL_A_YH98L.pdb	0.3137733042240143	0.9861590266227722
5dup.pdb	5dup_HL_A_YH98K.pdb	-0.8247785568237305	1.551897644996643
5dup.pdb	5dup_HL_A_YH98M.pdb	-0.6833986043930054	0.015949999913573265
5dup.pdb	5dup_HL_A_YH98F.pdb	-0.7417161464691162	-0.7530800104141235
5dup.pdb	5dup_HL_A_YH98P.pdb	-0.7942415475845337	-2.3879499435424805
5dup.pdb	5dup_HL_A_YH98S.pdb	-1.179934024810791	-3.1435999870300293
5dup.pdb	5dup_HL_A_YH98T.pdb	-1.0035086870193481	-1.0103199481964111
5dup.pdb	5dup_HL_A_YH98W.pdb	-1.194005012512207	-1.1681400537490845
5dup.pdb	5dup_HL_A_YH98V.pdb	-0.9230144023895264	-0.11574999988079071
5dup.pdb	5dup_HL_A_DH99A.pdb	1.2194247245788574	3.764669895172119
5dup.pdb	5dup_HL_A_DH99R.pdb	-2.6949949264526367	0.31376999616622925
5dup.pdb	5dup_HL_A_DH99N.pdb	-1.4250973463058472	0.3996399939060211
5dup.pdb	5dup_HL_A_DH99C.pdb	0.7463393211364746	2.688040018081665
5dup.pdb	5dup_HL_A_DH99Q.pdb	-1.1881612539291382	-0.04255999997258186
5dup.pdb	5dup_HL_A_DH99E.pdb	-1.3598227500915527	3.043100118637085
5dup.pdb	5dup_HL_A_DH99G.pdb	0.7384697198867798	4.873960018157959
5dup.pdb	5dup_HL_A_DH99H.pdb	-15.693065643310547	-8.501139640808105
5dup.pdb	5dup_HL_A_DH99I.pdb	-1.581884503364563	2.016042947769165
5dup.pdb	5dup_HL_A_DH99L.pdb	-2.9173130989074707	0.21738000214099884
5dup.pdb	5dup_HL_A_DH99K.pdb	-0.5459428429603577	2.8614799976348877
5dup.pdb	5dup_HL_A_DH99M.pdb	0.4959057867527008	2.0222620964050293
5dup.pdb	5dup_HL_A_DH99F.pdb	-12.073369026184082	-7.524449825286865
5dup.pdb	5dup_HL_A_DH99P.pdb	1.3369183540344238	4.379670143127441
5dup.pdb	5dup_HL_A_DH99S.pdb	1.3576167821884155	3.905750036239624
5dup.pdb	5dup_HL_A_DH99T.pdb	0.04083588719367981	4.064819812774658
5dup.pdb	5dup_HL_A_DH99W.pdb	-24.6516056060791	-16.87813949584961
5dup.pdb	5dup_HL_A_DH99Y.pdb	-15.963939666748047	-10.634739875793457
5dup.pdb	5dup_HL_A_DH99V.pdb	-1.1886203289031982	3.0329198837280273
5dup.pdb	5dup_HL_A_GH101A.pdb	0.014930158853530884	1.1376819610595703
5dup.pdb	5dup_HL_A_GH101R.pdb	0.7982772588729858	0.7627390027046204
5dup.pdb	5dup_HL_A_GH101N.pdb	0.17118272185325623	1.6568944454193115
5dup.pdb	5dup_HL_A_GH101D.pdb	0.9193286895751953	-0.9592700004577637
5dup.pdb	5dup_HL_A_GH101C.pdb	0.4734174907207489	1.0639179944992065
5dup.pdb	5dup_HL_A_GH101Q.pdb	0.511527419090271	1.2538280487060547
5dup.pdb	5dup_HL_A_GH101E.pdb	-0.3397843539714813	0.23850999772548676
5dup.pdb	5dup_HL_A_GH101H.pdb	0.4005224406719208	0.6765679717063904
5dup.pdb	5dup_HL_A_GH101I.pdb	-0.9307796955108643	-0.12234000116586685
5dup.pdb	5dup_HL_A_GH101L.pdb	1.054961919784546	1.8572709560394287
5dup.pdb	5dup_HL_A_GH101K.pdb	0.9105426073074341	1.3448669910430908
5dup.pdb	5dup_HL_A_GH101M.pdb	0.6898552179336548	1.6448839902877808
5dup.pdb	5dup_HL_A_GH101F.pdb	0.7124801874160767	0.6906980276107788
5dup.pdb	5dup_HL_A_GH101P.pdb	0.21983537077903748	0.5394999980926514
5dup.pdb	5dup_HL_A_GH101S.pdb	0.9926871061325073	0.7174689769744873
5dup.pdb	5dup_HL_A_GH101T.pdb	1.0579193830490112	2.3055460453033447
5dup.pdb	5dup_HL_A_GH101W.pdb	-1.4872065782546997	-0.7025099992752075
5dup.pdb	5dup_HL_A_GH101Y.pdb	0.9407227039337158	1.7326329946517944
5dup.pdb	5dup_HL_A_GH101V.pdb	-0.8593364953994751	-0.09562999755144119
5dup.pdb	5dup_HL_A_GH102A.pdb	0.0982649028301239	-0.712369978427887
5dup.pdb	5dup_HL_A_GH102R.pdb	-17.57230567932129	-14.107339859008789
5dup.pdb	5dup_HL_A_GH102N.pdb	-0.7489051818847656	-6.321660041809082
5dup.pdb	5dup_HL_A_GH102D.pdb	0.3889228403568268	-0.35572999715805054
5dup.pdb	5dup_HL_A_GH102C.pdb	0.13128438591957092	-2.2256100177764893
5dup.pdb	5dup_HL_A_GH102Q.pdb	-8.475146293640137	-10.098540306091309
5dup.pdb	5dup_HL_A_GH102E.pdb	-3.4529147148132324	-4.44596004486084
5dup.pdb	5dup_HL_A_GH102H.pdb	-15.398310661315918	-14.173040390014648
5dup.pdb	5dup_HL_A_GH102I.pdb	-0.35751873254776	-9.120039939880371
5dup.pdb	5dup_HL_A_GH102L.pdb	-2.892815351486206	-3.510960102081299
5dup.pdb	5dup_HL_A_GH102K.pdb	-7.442327499389648	-11.012040138244629
5dup.pdb	5dup_HL_A_GH102M.pdb	-7.405107021331787	-6.713970184326172
5dup.pdb	5dup_HL_A_GH102F.pdb	-19.309297561645508	-16.291139602661133
5dup.pdb	5dup_HL_A_GH102P.pdb	-2.455418109893799	-3.7083001136779785
5dup.pdb	5dup_HL_A_GH102S.pdb	0.6609638929367065	-0.6510999798774719
5dup.pdb	5dup_HL_A_GH102T.pdb	-0.15503016114234924	-2.1396400928497314
5dup.pdb	5dup_HL_A_GH102W.pdb	-36.289161682128906	-33.123538970947266
5dup.pdb	5dup_HL_A_GH102Y.pdb	-27.501394271850586	-19.916940689086914
5dup.pdb	5dup_HL_A_GH102V.pdb	-0.09796139597892761	-1.6180399656295776
5dup.pdb	5dup_HL_A_HH103A.pdb	-0.4543631672859192	0.3022899925708771
5dup.pdb	5dup_HL_A_HH103R.pdb	-0.5053685307502747	0.17736999690532684
5dup.pdb	5dup_HL_A_HH103N.pdb	-0.7105123400688171	0.3098300099372864
5dup.pdb	5dup_HL_A_HH103D.pdb	-0.5824509859085083	0.0023300000466406345
5dup.pdb	5dup_HL_A_HH103C.pdb	-0.3992772102355957	0.2171899974346161
5dup.pdb	5dup_HL_A_HH103Q.pdb	-0.3968351483345032	0.2849400043487549
5dup.pdb	5dup_HL_A_HH103E.pdb	-0.6438772678375244	-0.016610000282526016
5dup.pdb	5dup_HL_A_HH103G.pdb	-0.5776190757751465	0.3577600121498108
5dup.pdb	5dup_HL_A_HH103I.pdb	-0.28744691610336304	0.2380100041627884
5dup.pdb	5dup_HL_A_HH103L.pdb	-0.5099481344223022	0.3659999966621399
5dup.pdb	5dup_HL_A_HH103K.pdb	-0.45859813690185547	0.23987999558448792
5dup.pdb	5dup_HL_A_HH103M.pdb	-0.4063757061958313	0.3588699996471405
5dup.pdb	5dup_HL_A_HH103F.pdb	-0.21428453922271729	0.3243499994277954
5dup.pdb	5dup_HL_A_HH103P.pdb	0.08319756388664246	0.37307000160217285
5dup.pdb	5dup_HL_A_HH103S.pdb	-0.8514821529388428	0.20893999934196472
5dup.pdb	5dup_HL_A_HH103T.pdb	-0.813611626625061	0.18490000069141388
5dup.pdb	5dup_HL_A_HH103W.pdb	0.05138149857521057	0.23759999871253967
5dup.pdb	5dup_HL_A_HH103Y.pdb	-0.18403688073158264	0.015699999406933784
5dup.pdb	5dup_HL_A_HH103V.pdb	-0.26280832290649414	0.2625499963760376
5dup.pdb	5dup_HL_A_YH104A.pdb	-0.5661767721176147	2.872649908065796
5dup.pdb	5dup_HL_A_YH104R.pdb	0.11803942918777466	4.094089984893799
5dup.pdb	5dup_HL_A_YH104N.pdb	-0.7403402328491211	3.1887800693511963
5dup.pdb	5dup_HL_A_YH104D.pdb	-0.06966868042945862	3.6297600269317627
5dup.pdb	5dup_HL_A_YH104C.pdb	-0.3826383948326111	1.2230969667434692
5dup.pdb	5dup_HL_A_YH104Q.pdb	-0.31527069211006165	3.9844601154327393
5dup.pdb	5dup_HL_A_YH104E.pdb	-0.24568620324134827	4.425940036773682
5dup.pdb	5dup_HL_A_YH104G.pdb	-0.5109747648239136	3.37253999710083
5dup.pdb	5dup_HL_A_YH104H.pdb	-0.41194015741348267	-0.18460999429225922
5dup.pdb	5dup_HL_A_YH104I.pdb	0.16495484113693237	4.683650016784668
5dup.pdb	5dup_HL_A_YH104L.pdb	-1.3541898727416992	3.123990058898926
5dup.pdb	5dup_HL_A_YH104K.pdb	0.024782031774520874	3.7122700214385986
5dup.pdb	5dup_HL_A_YH104M.pdb	-0.05829828977584839	4.5095601081848145
5dup.pdb	5dup_HL_A_YH104F.pdb	-0.18629485368728638	0.20002000033855438
5dup.pdb	5dup_HL_A_YH104P.pdb	-0.6766085028648376	2.027621030807495
5dup.pdb	5dup_HL_A_YH104S.pdb	-0.689299464225769	3.1480400562286377
5dup.pdb	5dup_HL_A_YH104T.pdb	-0.4272901117801666	3.4475700855255127
5dup.pdb	5dup_HL_A_YH104W.pdb	-0.054091036319732666	-2.2728700637817383
5dup.pdb	5dup_HL_A_YH104V.pdb	0.18532782793045044	4.3130998611450195
5dup.pdb	5dup_HL_A_LH106A.pdb	-0.676521897315979	-1.5791200399398804
5dup.pdb	5dup_HL_A_LH106R.pdb	-0.909592866897583	-0.9904999732971191
5dup.pdb	5dup_HL_A_LH106N.pdb	-0.7909483909606934	-1.302459955215454
5dup.pdb	5dup_HL_A_LH106D.pdb	-0.4063137173652649	-1.4585000276565552
5dup.pdb	5dup_HL_A_LH106C.pdb	-0.7519283294677734	-1.2870399951934814
5dup.pdb	5dup_HL_A_LH106Q.pdb	-0.2148636430501938	-1.043720006942749
5dup.pdb	5dup_HL_A_LH106E.pdb	-0.8180567026138306	-1.4865299463272095
5dup.pdb	5dup_HL_A_LH106G.pdb	-0.934040904045105	-2.233880043029785
5dup.pdb	5dup_HL_A_LH106H.pdb	-1.795257806777954	-1.649150013923645
5dup.pdb	5dup_HL_A_LH106I.pdb	-1.3275493383407593	-1.9827100038528442
5dup.pdb	5dup_HL_A_LH106K.pdb	-0.9618625640869141	-0.9596199989318848
5dup.pdb	5dup_HL_A_LH106M.pdb	-0.5511643290519714	-0.5432800054550171
5dup.pdb	5dup_HL_A_LH106F.pdb	-2.9263851642608643	-3.4373600482940674
5dup.pdb	5dup_HL_A_LH106P.pdb	-1.1764225959777832	-4.5302300453186035
5dup.pdb	5dup_HL_A_LH106S.pdb	-1.1601065397262573	-2.2615299224853516
5dup.pdb	5dup_HL_A_LH106T.pdb	-0.9622026681900024	-1.7896300554275513
5dup.pdb	5dup_HL_A_LH106W.pdb	-5.371081829071045	-3.515320062637329
5dup.pdb	5dup_HL_A_LH106Y.pdb	-2.028822660446167	-2.4395699501037598
5dup.pdb	5dup_HL_A_LH106V.pdb	-1.9814401865005493	-2.7936899662017822
5dup.pdb	5dup_HL_A_DL33A.pdb	-0.3680177330970764	0.5666900277137756
5dup.pdb	5dup_HL_A_DL33R.pdb	0.2576855719089508	-0.09664999693632126
5dup.pdb	5dup_HL_A_DL33N.pdb	-0.017125695943832397	0.49448999762535095
5dup.pdb	5dup_HL_A_DL33C.pdb	-0.264579713344574	0.8539599776268005
5dup.pdb	5dup_HL_A_DL33Q.pdb	0.08688312768936157	0.24428999423980713
5dup.pdb	5dup_HL_A_DL33E.pdb	-0.058123379945755005	0.029039999470114708
5dup.pdb	5dup_HL_A_DL33G.pdb	-0.7156213521957397	0.4118100106716156
5dup.pdb	5dup_HL_A_DL33H.pdb	0.4913546144962311	0.915831983089447
5dup.pdb	5dup_HL_A_DL33I.pdb	-0.040931642055511475	0.41967999935150146
5dup.pdb	5dup_HL_A_DL33L.pdb	-0.09505665302276611	0.4297899901866913
5dup.pdb	5dup_HL_A_DL33K.pdb	0.32282307744026184	0.20952999591827393
5dup.pdb	5dup_HL_A_DL33M.pdb	0.08660051226615906	1.0945940017700195
5dup.pdb	5dup_HL_A_DL33F.pdb	0.5974864959716797	-0.5142300128936768
5dup.pdb	5dup_HL_A_DL33P.pdb	0.7476667165756226	0.7982850074768066
5dup.pdb	5dup_HL_A_DL33S.pdb	-0.5757691860198975	0.36840999126434326
5dup.pdb	5dup_HL_A_DL33T.pdb	-0.4499996602535248	0.957027018070221
5dup.pdb	5dup_HL_A_DL33W.pdb	0.3513427674770355	0.8375290036201477
5dup.pdb	5dup_HL_A_DL33Y.pdb	0.3205343186855316	0.4740700125694275
5dup.pdb	5dup_HL_A_DL33V.pdb	-0.05902110040187836	0.5266900062561035
5dup.pdb	5dup_HL_A_YL50A.pdb	-1.0698655843734741	0.050519999116659164
5dup.pdb	5dup_HL_A_YL50R.pdb	-0.7464439868927002	-0.31742000579833984
5dup.pdb	5dup_HL_A_YL50N.pdb	-0.9144366979598999	-0.07767000049352646
5dup.pdb	5dup_HL_A_YL50D.pdb	-0.8171817064285278	0.45482999086380005
5dup.pdb	5dup_HL_A_YL50C.pdb	-0.8393229246139526	0.1596599966287613
5dup.pdb	5dup_HL_A_YL50Q.pdb	-0.425422728061676	0.2323099970817566
5dup.pdb	5dup_HL_A_YL50E.pdb	-0.42556366324424744	-0.4941500127315521
5dup.pdb	5dup_HL_A_YL50G.pdb	-1.1899125576019287	-0.1145000010728836
5dup.pdb	5dup_HL_A_YL50H.pdb	-0.6369853019714355	0.16372999548912048
5dup.pdb	5dup_HL_A_YL50I.pdb	-0.5183521509170532	0.011719999834895134
5dup.pdb	5dup_HL_A_YL50L.pdb	-0.4226125478744507	0.2895199954509735
5dup.pdb	5dup_HL_A_YL50K.pdb	-0.6618560552597046	-0.16752000153064728
5dup.pdb	5dup_HL_A_YL50M.pdb	-0.7095859050750732	-0.6239799857139587
5dup.pdb	5dup_HL_A_YL50F.pdb	-0.280233234167099	-1.3601499795913696
5dup.pdb	5dup_HL_A_YL50P.pdb	-1.3975764513015747	-0.1874299943447113
5dup.pdb	5dup_HL_A_YL50S.pdb	-1.0557628870010376	-0.09009999781847
5dup.pdb	5dup_HL_A_YL50T.pdb	-0.5618278980255127	-0.007329999934881926
5dup.pdb	5dup_HL_A_YL50W.pdb	-0.11456464231014252	0.38245001435279846
5dup.pdb	5dup_HL_A_YL50V.pdb	-0.5034067630767822	0.14885999262332916
5dup.pdb	5dup_HL_A_GL51A.pdb	-0.12034894526004791	-0.8621600270271301
5dup.pdb	5dup_HL_A_GL51R.pdb	-1.6656039953231812	-5.086770057678223
5dup.pdb	5dup_HL_A_GL51N.pdb	-0.4819403290748596	-2.162529945373535
5dup.pdb	5dup_HL_A_GL51D.pdb	-0.45159733295440674	-4.252349853515625
5dup.pdb	5dup_HL_A_GL51C.pdb	-0.11103831231594086	-2.0193400382995605
5dup.pdb	5dup_HL_A_GL51Q.pdb	-0.4585285186767578	-2.3199400901794434
5dup.pdb	5dup_HL_A_GL51E.pdb	-0.0959966778755188	-5.990799903869629
5dup.pdb	5dup_HL_A_GL51H.pdb	-0.3077225685119629	-9.543439865112305
5dup.pdb	5dup_HL_A_GL51I.pdb	-0.05315317213535309	-1.7579799890518188
5dup.pdb	5dup_HL_A_GL51L.pdb	-0.30730146169662476	-1.2638399600982666
5dup.pdb	5dup_HL_A_GL51K.pdb	-0.47171473503112793	-2.798949956893921
5dup.pdb	5dup_HL_A_GL51M.pdb	-0.4438987374305725	-1.5801500082015991
5dup.pdb	5dup_HL_A_GL51F.pdb	-4.705946922302246	-5.441999912261963
5dup.pdb	5dup_HL_A_GL51P.pdb	0.42592862248420715	-3.7376298904418945
5dup.pdb	5dup_HL_A_GL51S.pdb	0.048427730798721313	-2.0280799865722656
5dup.pdb	5dup_HL_A_GL51T.pdb	-0.43428266048431396	-2.7278599739074707
5dup.pdb	5dup_HL_A_GL51W.pdb	-22.64789581298828	-26.813039779663086
5dup.pdb	5dup_HL_A_GL51Y.pdb	-14.82658863067627	-17.72834014892578
5dup.pdb	5dup_HL_A_GL51V.pdb	-0.37557005882263184	-2.29259991645813
5dup.pdb	5dup_HL_A_NL52A.pdb	-0.046451687812805176	-0.2914400100708008
5dup.pdb	5dup_HL_A_NL52R.pdb	0.4388098418712616	-0.6117299795150757
5dup.pdb	5dup_HL_A_NL52D.pdb	-0.4075368642807007	-1.2819600105285645
5dup.pdb	5dup_HL_A_NL52C.pdb	0.026325583457946777	-0.5315099954605103
5dup.pdb	5dup_HL_A_NL52Q.pdb	-0.15584918856620789	-0.7852799892425537
5dup.pdb	5dup_HL_A_NL52E.pdb	-0.38262587785720825	-2.778249979019165
5dup.pdb	5dup_HL_A_NL52G.pdb	-0.6760338544845581	-0.20326000452041626
5dup.pdb	5dup_HL_A_NL52H.pdb	0.10931417346000671	0.2711000144481659
5dup.pdb	5dup_HL_A_NL52I.pdb	-0.16889162361621857	-0.5519800186157227
5dup.pdb	5dup_HL_A_NL52L.pdb	-0.18254375457763672	-0.6832699775695801
5dup.pdb	5dup_HL_A_NL52K.pdb	-0.2091212123632431	-1.5952600240707397
5dup.pdb	5dup_HL_A_NL52M.pdb	-0.4629462957382202	-0.5078700184822083
5dup.pdb	5dup_HL_A_NL52F.pdb	-1.1512224674224854	-2.67002010345459
5dup.pdb	5dup_HL_A_NL52P.pdb	-0.6642526388168335	-1.8397899866104126
5dup.pdb	5dup_HL_A_NL52S.pdb	-0.29124900698661804	-0.610729992389679
5dup.pdb	5dup_HL_A_NL52T.pdb	-0.2007836550474167	-0.6414600014686584
5dup.pdb	5dup_HL_A_NL52W.pdb	-2.2063326835632324	-3.751349925994873
5dup.pdb	5dup_HL_A_NL52Y.pdb	-4.786755084991455	-4.3185601234436035
5dup.pdb	5dup_HL_A_NL52V.pdb	-0.1379249542951584	-0.13549000024795532
5dup.pdb	5dup_HL_A_SL53A.pdb	-0.4452970027923584	0.08862999826669693
5dup.pdb	5dup_HL_A_SL53R.pdb	0.907281756401062	0.2836399972438812
5dup.pdb	5dup_HL_A_SL53N.pdb	-0.3194977343082428	-0.8817200064659119
5dup.pdb	5dup_HL_A_SL53D.pdb	-0.9833859205245972	-2.740570068359375
5dup.pdb	5dup_HL_A_SL53C.pdb	-0.22906038165092468	0.12509000301361084
5dup.pdb	5dup_HL_A_SL53Q.pdb	0.030169129371643066	0.2713800072669983
5dup.pdb	5dup_HL_A_SL53E.pdb	-0.3980799913406372	-1.0278500318527222
5dup.pdb	5dup_HL_A_SL53G.pdb	-0.24899771809577942	1.0489530563354492
5dup.pdb	5dup_HL_A_SL53H.pdb	-0.02593052387237549	0.18182000517845154
5dup.pdb	5dup_HL_A_SL53I.pdb	-1.0729248523712158	-1.4250999689102173
5dup.pdb	5dup_HL_A_SL53L.pdb	0.6201545000076294	-0.5232399702072144
5dup.pdb	5dup_HL_A_SL53K.pdb	0.19688966870307922	-0.03294000029563904
5dup.pdb	5dup_HL_A_SL53M.pdb	0.41594210267066956	0.20794999599456787
5dup.pdb	5dup_HL_A_SL53F.pdb	0.004589289426803589	1.176476001739502
5dup.pdb	5dup_HL_A_SL53P.pdb	0.3598276674747467	-0.6265100240707397
5dup.pdb	5dup_HL_A_SL53T.pdb	-0.116839200258255	0.7168840169906616
5dup.pdb	5dup_HL_A_SL53W.pdb	0.08810451626777649	0.0825200006365776
5dup.pdb	5dup_HL_A_SL53Y.pdb	-0.31557732820510864	0.7782930135726929
5dup.pdb	5dup_HL_A_SL53V.pdb	-1.522823452949524	-0.2706199884414673
5dup.pdb	5dup_HL_A_NL54A.pdb	-0.5382612943649292	-0.7932900190353394
5dup.pdb	5dup_HL_A_NL54R.pdb	-3.199164628982544	-4.059490203857422
5dup.pdb	5dup_HL_A_NL54D.pdb	-0.030343160033226013	-0.29541999101638794
5dup.pdb	5dup_HL_A_NL54C.pdb	-0.12819094955921173	-0.7874699831008911
5dup.pdb	5dup_HL_A_NL54Q.pdb	-0.35875996947288513	-2.2009899616241455
5dup.pdb	5dup_HL_A_NL54E.pdb	-1.09834623336792	-3.7284998893737793
5dup.pdb	5dup_HL_A_NL54G.pdb	-0.693233847618103	-0.19033999741077423
5dup.pdb	5dup_HL_A_NL54H.pdb	-3.986327648162842	-5.078470230102539
5dup.pdb	5dup_HL_A_NL54I.pdb	-0.44908562302589417	-0.98471999168396
5dup.pdb	5dup_HL_A_NL54L.pdb	0.01818355917930603	-1.1699199676513672
5dup.pdb	5dup_HL_A_NL54K.pdb	0.18958449363708496	0.228970006108284
5dup.pdb	5dup_HL_A_NL54M.pdb	-0.5709311962127686	-0.9640200138092041
5dup.pdb	5dup_HL_A_NL54F.pdb	-7.968189716339111	-10.783940315246582
5dup.pdb	5dup_HL_A_NL54P.pdb	-1.079193353652954	-0.8730900287628174
5dup.pdb	5dup_HL_A_NL54S.pdb	-0.2766595780849457	-0.8177300095558167
5dup.pdb	5dup_HL_A_NL54T.pdb	-0.14729830622673035	-0.046059999614953995
5dup.pdb	5dup_HL_A_NL54W.pdb	-16.247167587280273	-21.61404037475586
5dup.pdb	5dup_HL_A_NL54Y.pdb	-10.983391761779785	-12.277039527893066
5dup.pdb	5dup_HL_A_NL54V.pdb	-0.20735538005828857	-0.7080000042915344
5dup.pdb	5dup_HL_A_RL55A.pdb	1.5408868789672852	0.9527379870414734
5dup.pdb	5dup_HL_A_RL55N.pdb	1.9051834344863892	1.2273319959640503
5dup.pdb	5dup_HL_A_RL55D.pdb	2.22285532951355	1.8025890588760376
5dup.pdb	5dup_HL_A_RL55C.pdb	1.5866914987564087	0.9236249923706055
5dup.pdb	5dup_HL_A_RL55Q.pdb	1.9868053197860718	0.6913319826126099
5dup.pdb	5dup_HL_A_RL55E.pdb	2.010922908782959	-0.19325000047683716
5dup.pdb	5dup_HL_A_RL55G.pdb	1.3481441736221313	1.0359950065612793
5dup.pdb	5dup_HL_A_RL55H.pdb	0.5605896711349487	-0.34643998742103577
5dup.pdb	5dup_HL_A_RL55I.pdb	1.787976861000061	1.246561050415039
5dup.pdb	5dup_HL_A_RL55L.pdb	1.5367279052734375	1.327618956565857
5dup.pdb	5dup_HL_A_RL55K.pdb	1.813320517539978	1.14170503616333
5dup.pdb	5dup_HL_A_RL55M.pdb	2.2632954120635986	1.1634540557861328
5dup.pdb	5dup_HL_A_RL55F.pdb	1.0481144189834595	-0.14066000282764435
5dup.pdb	5dup_HL_A_RL55P.pdb	2.6652870178222656	1.2301100492477417
5dup.pdb	5dup_HL_A_RL55S.pdb	1.463957667350769	0.8951200246810913
5dup.pdb	5dup_HL_A_RL55T.pdb	1.857359766960144	2.0433340072631836
5dup.pdb	5dup_HL_A_RL55W.pdb	-1.3918274641036987	-1.308650016784668
5dup.pdb	5dup_HL_A_RL55Y.pdb	1.4861884117126465	-0.255730003118515
5dup.pdb	5dup_HL_A_RL55V.pdb	1.825332760810852	1.26705801486969
5dup.pdb	5dup_HL_A_SL64A.pdb	-0.29454654455184937	-0.07825999706983566
5dup.pdb	5dup_HL_A_SL64R.pdb	0.08650285005569458	0.24295000731945038
5dup.pdb	5dup_HL_A_SL64N.pdb	-0.16411174833774567	-0.06023000180721283
5dup.pdb	5dup_HL_A_SL64D.pdb	0.13240596652030945	0.3614700138568878
5dup.pdb	5dup_HL_A_SL64C.pdb	-0.1445811688899994	-0.027240000665187836
5dup.pdb	5dup_HL_A_SL64Q.pdb	0.11953666806221008	0.025919999927282333
5dup.pdb	5dup_HL_A_SL64E.pdb	0.09013548493385315	0.2234099954366684
5dup.pdb	5dup_HL_A_SL64G.pdb	-0.39944666624069214	0.10907000303268433
5dup.pdb	5dup_HL_A_SL64H.pdb	0.06687286496162415	1.3033469915390015
5dup.pdb	5dup_HL_A_SL64I.pdb	0.1810935139656067	0.06575000286102295
5dup.pdb	5dup_HL_A_SL64L.pdb	0.11771649122238159	-0.050280001014471054
5dup.pdb	5dup_HL_A_SL64K.pdb	0.004628688097000122	0.05378999933600426
5dup.pdb	5dup_HL_A_SL64M.pdb	-0.015290796756744385	0.023259999230504036
5dup.pdb	5dup_HL_A_SL64F.pdb	0.5133551359176636	0.9179450273513794
5dup.pdb	5dup_HL_A_SL64P.pdb	-0.35208699107170105	0.18930000066757202
5dup.pdb	5dup_HL_A_SL64T.pdb	-0.2015324831008911	-0.11503999680280685
5dup.pdb	5dup_HL_A_SL64W.pdb	0.35736754536628723	-0.3298799991607666
5dup.pdb	5dup_HL_A_SL64Y.pdb	0.037264078855514526	0.026839999482035637
5dup.pdb	5dup_HL_A_SL64V.pdb	0.14692425727844238	0.015519999898970127
5dup.pdb	5dup_HL_A_EA62A.pdb	-0.8386092185974121	-0.09967999905347824
5dup.pdb	5dup_HL_A_EA62R.pdb	-0.5954647660255432	-0.3497200012207031
5dup.pdb	5dup_HL_A_EA62N.pdb	-0.9916222095489502	-0.15267999470233917
5dup.pdb	5dup_HL_A_EA62D.pdb	-0.35655248165130615	0.4767000079154968
5dup.pdb	5dup_HL_A_EA62C.pdb	-0.46914151310920715	0.3716199994087219
5dup.pdb	5dup_HL_A_EA62Q.pdb	-0.23347385227680206	0.27713000774383545
5dup.pdb	5dup_HL_A_EA62G.pdb	-0.9539775848388672	0.19119000434875488
5dup.pdb	5dup_HL_A_EA62H.pdb	-0.46763163805007935	0.8563600182533264
5dup.pdb	5dup_HL_A_EA62I.pdb	-0.32600924372673035	0.5997899770736694
5dup.pdb	5dup_HL_A_EA62L.pdb	0.2397955358028412	1.0179270505905151
5dup.pdb	5dup_HL_A_EA62K.pdb	-0.12008495628833771	1.4972715377807617
5dup.pdb	5dup_HL_A_EA62M.pdb	-0.1921876072883606	0.8902050256729126
5dup.pdb	5dup_HL_A_EA62F.pdb	-1.082650065422058	0.6953650116920471
5dup.pdb	5dup_HL_A_EA62P.pdb	-0.6838533878326416	-0.9213700294494629
5dup.pdb	5dup_HL_A_EA62S.pdb	-0.7247288227081299	-0.297870010137558
5dup.pdb	5dup_HL_A_EA62T.pdb	-0.6587753295898438	-0.4279100000858307
5dup.pdb	5dup_HL_A_EA62W.pdb	-1.3955597877502441	0.21728000044822693
5dup.pdb	5dup_HL_A_EA62Y.pdb	-7.299382209777832	-3.5020499229431152
5dup.pdb	5dup_HL_A_EA62V.pdb	-0.40931007266044617	0.5903699994087219
5dup.pdb	5dup_HL_A_SA64A.pdb	-0.12303623557090759	0.036249998956918716
5dup.pdb	5dup_HL_A_SA64R.pdb	0.7342355251312256	0.5494899749755859
5dup.pdb	5dup_HL_A_SA64N.pdb	0.1518557369709015	0.11416999995708466
5dup.pdb	5dup_HL_A_SA64D.pdb	-0.01810172200202942	-0.2655999958515167
5dup.pdb	5dup_HL_A_SA64C.pdb	-0.03361345827579498	0.033969998359680176
5dup.pdb	5dup_HL_A_SA64Q.pdb	0.2841099798679352	0.0012600000482052565
5dup.pdb	5dup_HL_A_SA64E.pdb	0.20763328671455383	-0.15886999666690826
5dup.pdb	5dup_HL_A_SA64G.pdb	-0.27363336086273193	0.10952000319957733
5dup.pdb	5dup_HL_A_SA64H.pdb	0.2270391881465912	0.03359000012278557
5dup.pdb	5dup_HL_A_SA64I.pdb	0.12010258436203003	0.04885999858379364
5dup.pdb	5dup_HL_A_SA64L.pdb	0.21767446398735046	0.07963000237941742
5dup.pdb	5dup_HL_A_SA64K.pdb	0.1653476059436798	0.4011699855327606
5dup.pdb	5dup_HL_A_SA64M.pdb	-0.05375950038433075	0.04258999973535538
5dup.pdb	5dup_HL_A_SA64F.pdb	0.17870882153511047	0.1572200059890747
5dup.pdb	5dup_HL_A_SA64P.pdb	0.019825249910354614	0.039500001817941666
5dup.pdb	5dup_HL_A_SA64T.pdb	-0.1644946038722992	-0.039500001817941666
5dup.pdb	5dup_HL_A_SA64W.pdb	0.04710295796394348	0.2326900064945221
5dup.pdb	5dup_HL_A_SA64Y.pdb	0.05566030740737915	0.10253000259399414
5dup.pdb	5dup_HL_A_SA64V.pdb	0.023113876581192017	-0.0225600004196167
5dup.pdb	5dup_HL_A_SA65A.pdb	-0.7575713992118835	0.9445369839668274
5dup.pdb	5dup_HL_A_SA65R.pdb	-1.5367116928100586	0.45427000522613525
5dup.pdb	5dup_HL_A_SA65N.pdb	-0.2275252491235733	0.3178099989891052
5dup.pdb	5dup_HL_A_SA65D.pdb	-0.12384632229804993	-2.302570104598999
5dup.pdb	5dup_HL_A_SA65C.pdb	-0.43109071254730225	0.8258540034294128
5dup.pdb	5dup_HL_A_SA65Q.pdb	0.14020445942878723	0.5827199816703796
5dup.pdb	5dup_HL_A_SA65E.pdb	-0.02894189953804016	-3.182569980621338
5dup.pdb	5dup_HL_A_SA65G.pdb	-0.962810754776001	0.6662120223045349
5dup.pdb	5dup_HL_A_SA65H.pdb	-2.1174676418304443	-0.3937399983406067
5dup.pdb	5dup_HL_A_SA65I.pdb	0.5254430770874023	1.0919619798660278
5dup.pdb	5dup_HL_A_SA65L.pdb	0.06317862868309021	0.4006899893283844
5dup.pdb	5dup_HL_A_SA65K.pdb	-0.7691737413406372	2.5112640857696533
5dup.pdb	5dup_HL_A_SA65M.pdb	0.6976377964019775	1.800392985343933
5dup.pdb	5dup_HL_A_SA65F.pdb	-1.408597707748413	-1.5823999643325806
5dup.pdb	5dup_HL_A_SA65P.pdb	-0.9568570852279663	0.6898149847984314
5dup.pdb	5dup_HL_A_SA65T.pdb	-0.6599713563919067	0.6606709957122803
5dup.pdb	5dup_HL_A_SA65W.pdb	-5.853796005249023	-6.0665998458862305
5dup.pdb	5dup_HL_A_SA65Y.pdb	-9.095318794250488	-6.641469955444336
5dup.pdb	5dup_HL_A_SA65V.pdb	0.13277262449264526	1.067399024963379
5dup.pdb	5dup_HL_A_GA66A.pdb	-1.274226188659668	-0.4182099997997284
5dup.pdb	5dup_HL_A_GA66R.pdb	-0.5025485754013062	0.16474999487400055
5dup.pdb	5dup_HL_A_GA66N.pdb	-1.398161768913269	-1.3091700077056885
5dup.pdb	5dup_HL_A_GA66D.pdb	-1.1761208772659302	-2.182110071182251
5dup.pdb	5dup_HL_A_GA66C.pdb	-1.1690713167190552	-0.578000009059906
5dup.pdb	5dup_HL_A_GA66Q.pdb	-0.5130218267440796	-3.354720115661621
5dup.pdb	5dup_HL_A_GA66E.pdb	-0.5606935024261475	-3.26419997215271
5dup.pdb	5dup_HL_A_GA66H.pdb	-1.0832256078720093	-2.9597599506378174
5dup.pdb	5dup_HL_A_GA66I.pdb	-0.8273526430130005	-1.2298699617385864
5dup.pdb	5dup_HL_A_GA66L.pdb	-0.05294150114059448	-1.1958999633789062
5dup.pdb	5dup_HL_A_GA66K.pdb	-2.015815258026123	-1.9073200225830078
5dup.pdb	5dup_HL_A_GA66M.pdb	-0.6511887311935425	-0.486380010843277
5dup.pdb	5dup_HL_A_GA66F.pdb	-0.5462464094161987	-0.5511199831962585
5dup.pdb	5dup_HL_A_GA66P.pdb	-0.11146345734596252	-0.6964799761772156
5dup.pdb	5dup_HL_A_GA66S.pdb	-0.30050384998321533	-0.7124300003051758
5dup.pdb	5dup_HL_A_GA66T.pdb	-0.5020986795425415	-1.0661499500274658
5dup.pdb	5dup_HL_A_GA66W.pdb	-2.591956615447998	-3.209439992904663
5dup.pdb	5dup_HL_A_GA66Y.pdb	0.1304928958415985	-0.15102000534534454
5dup.pdb	5dup_HL_A_GA66V.pdb	-0.06739774346351624	-0.941070020198822
5dup.pdb	5dup_HL_A_VA67A.pdb	-0.4353214502334595	-0.7273499965667725
5dup.pdb	5dup_HL_A_VA67R.pdb	-0.18124692142009735	0.4487200081348419
5dup.pdb	5dup_HL_A_VA67N.pdb	-0.3683699369430542	0.08449999988079071
5dup.pdb	5dup_HL_A_VA67D.pdb	-0.5614789128303528	-0.49948999285697937
5dup.pdb	5dup_HL_A_VA67C.pdb	-0.267060786485672	-0.16506999731063843
5dup.pdb	5dup_HL_A_VA67Q.pdb	-0.5322690010070801	0.23438000679016113
5dup.pdb	5dup_HL_A_VA67E.pdb	-0.6547601222991943	-0.37084001302719116
5dup.pdb	5dup_HL_A_VA67G.pdb	-0.4452729821205139	-0.6614900231361389
5dup.pdb	5dup_HL_A_VA67H.pdb	-0.20299798250198364	0.28650999069213867
5dup.pdb	5dup_HL_A_VA67I.pdb	-0.20639346539974213	0.033890001475811005
5dup.pdb	5dup_HL_A_VA67L.pdb	-0.29803040623664856	0.06725999712944031
5dup.pdb	5dup_HL_A_VA67K.pdb	-0.35476118326187134	0.3383300006389618
5dup.pdb	5dup_HL_A_VA67M.pdb	0.02455952763557434	0.6649699807167053
5dup.pdb	5dup_HL_A_VA67F.pdb	0.005179047584533691	0.2843700051307678
5dup.pdb	5dup_HL_A_VA67P.pdb	-0.10820245742797852	-0.3812600076198578
5dup.pdb	5dup_HL_A_VA67S.pdb	-0.4585638642311096	-0.8934900164604187
5dup.pdb	5dup_HL_A_VA67T.pdb	-0.5820260047912598	-0.10512000322341919
5dup.pdb	5dup_HL_A_VA67W.pdb	0.11987090110778809	-0.3124200105667114
5dup.pdb	5dup_HL_A_VA67Y.pdb	-0.05817079544067383	0.28971999883651733
5dup.pdb	5dup_HL_A_SA68A.pdb	-0.2717593312263489	0.7675430178642273
5dup.pdb	5dup_HL_A_SA68R.pdb	-0.4916730523109436	1.2779649496078491
5dup.pdb	5dup_HL_A_SA68N.pdb	-0.3366376757621765	0.4563499987125397
5dup.pdb	5dup_HL_A_SA68D.pdb	-0.12645657360553741	-1.1486899852752686
5dup.pdb	5dup_HL_A_SA68C.pdb	-0.36067378520965576	0.5978400111198425
5dup.pdb	5dup_HL_A_SA68Q.pdb	-0.2671354115009308	0.21595999598503113
5dup.pdb	5dup_HL_A_SA68E.pdb	-0.15625730156898499	-1.9593900442123413
5dup.pdb	5dup_HL_A_SA68G.pdb	-0.10054633021354675	1.6330395936965942
5dup.pdb	5dup_HL_A_SA68H.pdb	-0.5869401097297668	0.6684610247612
5dup.pdb	5dup_HL_A_SA68I.pdb	-2.542062997817993	-3.6867799758911133
5dup.pdb	5dup_HL_A_SA68L.pdb	-0.0731414258480072	0.24695000052452087
5dup.pdb	5dup_HL_A_SA68K.pdb	-0.86400306224823	-0.4767400026321411
5dup.pdb	5dup_HL_A_SA68M.pdb	-0.18683873116970062	0.6374499797821045
5dup.pdb	5dup_HL_A_SA68F.pdb	-2.505671739578247	-3.845720052719116
5dup.pdb	5dup_HL_A_SA68P.pdb	-0.13671216368675232	0.6690199971199036
5dup.pdb	5dup_HL_A_SA68T.pdb	-0.44843590259552	-0.03533000126481056
5dup.pdb	5dup_HL_A_SA68W.pdb	-0.05602920055389404	0.19257999956607819
5dup.pdb	5dup_HL_A_SA68Y.pdb	-0.3232767879962921	0.44481998682022095
5dup.pdb	5dup_HL_A_SA68V.pdb	-0.16474857926368713	-0.5340399742126465
5dup.pdb	5dup_HL_A_SA69A.pdb	0.23703482747077942	0.7036889791488647
5dup.pdb	5dup_HL_A_SA69R.pdb	0.14349594712257385	0.826869010925293
5dup.pdb	5dup_HL_A_SA69N.pdb	0.5995455980300903	0.6644229888916016
5dup.pdb	5dup_HL_A_SA69D.pdb	0.6729252338409424	1.3285750150680542
5dup.pdb	5dup_HL_A_SA69C.pdb	0.34881874918937683	0.40529000759124756
5dup.pdb	5dup_HL_A_SA69Q.pdb	0.26868483424186707	0.18429000675678253
5dup.pdb	5dup_HL_A_SA69E.pdb	-0.10755477845668793	0.5357599854469299
5dup.pdb	5dup_HL_A_SA69G.pdb	-0.058718591928482056	1.1649709939956665
5dup.pdb	5dup_HL_A_SA69H.pdb	0.7050200700759888	1.4014580249786377
5dup.pdb	5dup_HL_A_SA69I.pdb	0.6496758460998535	1.2962009906768799
5dup.pdb	5dup_HL_A_SA69L.pdb	0.1361081600189209	0.7845879793167114
5dup.pdb	5dup_HL_A_SA69K.pdb	0.22762459516525269	0.385699987411499
5dup.pdb	5dup_HL_A_SA69M.pdb	0.8183475732803345	1.4143600463867188
5dup.pdb	5dup_HL_A_SA69F.pdb	0.4513144791126251	-0.10211999714374542
5dup.pdb	5dup_HL_A_SA69P.pdb	1.6364530324935913	0.6528300046920776
5dup.pdb	5dup_HL_A_SA69T.pdb	0.009427785873413086	0.5127400159835815
5dup.pdb	5dup_HL_A_SA69W.pdb	0.6561853885650635	-0.2989499866962433
5dup.pdb	5dup_HL_A_SA69Y.pdb	0.5472595691680908	1.0878180265426636
5dup.pdb	5dup_HL_A_SA69V.pdb	0.5937172174453735	1.4531199932098389
5dup.pdb	5dup_HL_A_TA76A.pdb	-0.11991290748119354	-0.5042200088500977
5dup.pdb	5dup_HL_A_TA76R.pdb	0.7412105798721313	1.013535976409912
5dup.pdb	5dup_HL_A_TA76N.pdb	-0.1268271505832672	0.01169000007212162
5dup.pdb	5dup_HL_A_TA76D.pdb	-0.3891693949699402	-0.6383500099182129
5dup.pdb	5dup_HL_A_TA76C.pdb	0.26996126770973206	0.14274999499320984
5dup.pdb	5dup_HL_A_TA76Q.pdb	-0.05436570942401886	0.22683000564575195
5dup.pdb	5dup_HL_A_TA76E.pdb	-0.20678305625915527	0.09483999758958817
5dup.pdb	5dup_HL_A_TA76G.pdb	-0.3342449367046356	-0.8415200114250183
5dup.pdb	5dup_HL_A_TA76H.pdb	0.2721501886844635	0.11678999662399292
5dup.pdb	5dup_HL_A_TA76I.pdb	0.33169642090797424	0.5899800062179565
5dup.pdb	5dup_HL_A_TA76L.pdb	0.32532086968421936	0.7695860266685486
5dup.pdb	5dup_HL_A_TA76K.pdb	0.19148311018943787	0.5322499871253967
5dup.pdb	5dup_HL_A_TA76M.pdb	0.1638527512550354	1.1112010478973389
5dup.pdb	5dup_HL_A_TA76F.pdb	0.9781525135040283	0.8726990222930908
5dup.pdb	5dup_HL_A_TA76P.pdb	-0.47963666915893555	-0.08320999890565872
5dup.pdb	5dup_HL_A_TA76S.pdb	-0.23999693989753723	-0.6316099762916565
5dup.pdb	5dup_HL_A_TA76W.pdb	0.3873365819454193	0.34501999616622925
5dup.pdb	5dup_HL_A_TA76Y.pdb	1.3172399997711182	0.6197450160980225
5dup.pdb	5dup_HL_A_TA76V.pdb	-1.2089494466781616	-0.3060699999332428
5dup.pdb	5dup_HL_A_PA77A.pdb	-0.8306019306182861	-0.9716500043869019
5dup.pdb	5dup_HL_A_PA77R.pdb	-1.6587159633636475	-5.270299911499023
5dup.pdb	5dup_HL_A_PA77N.pdb	-1.308645486831665	-3.7135798931121826
5dup.pdb	5dup_HL_A_PA77D.pdb	-1.0902148485183716	-3.9628500938415527
5dup.pdb	5dup_HL_A_PA77C.pdb	-0.5171759724617004	-1.9765299558639526
5dup.pdb	5dup_HL_A_PA77Q.pdb	-1.6098072528839111	-4.682909965515137
5dup.pdb	5dup_HL_A_PA77E.pdb	-1.2990014553070068	-3.151669979095459
5dup.pdb	5dup_HL_A_PA77G.pdb	-0.9603806734085083	-1.4616199731826782
5dup.pdb	5dup_HL_A_PA77H.pdb	-7.869795799255371	-10.233440399169922
5dup.pdb	5dup_HL_A_PA77I.pdb	-1.696497917175293	-2.4490199089050293
5dup.pdb	5dup_HL_A_PA77L.pdb	-3.179379463195801	-4.327610015869141
5dup.pdb	5dup_HL_A_PA77K.pdb	-2.150712251663208	-5.274620056152344
5dup.pdb	5dup_HL_A_PA77M.pdb	-0.9854710102081299	-1.7645900249481201
5dup.pdb	5dup_HL_A_PA77F.pdb	-1.6668509244918823	-4.624879837036133
5dup.pdb	5dup_HL_A_PA77S.pdb	-0.8702176809310913	-1.9538500308990479
5dup.pdb	5dup_HL_A_PA77T.pdb	-0.8883959054946899	-2.360610008239746
5dup.pdb	5dup_HL_A_PA77W.pdb	-9.764181137084961	-12.460740089416504
5dup.pdb	5dup_HL_A_PA77Y.pdb	-1.755930781364441	-6.089379787445068
5dup.pdb	5dup_HL_A_PA77V.pdb	-0.35049280524253845	-0.8582800030708313
5dup.pdb	5dup_HL_A_WA85A.pdb	-0.8902335166931152	0.718254029750824
5dup.pdb	5dup_HL_A_WA85R.pdb	-0.02218569815158844	1.8202250003814697
5dup.pdb	5dup_HL_A_WA85N.pdb	-0.6951916217803955	0.8345639705657959
5dup.pdb	5dup_HL_A_WA85D.pdb	-0.6063756942749023	-0.5053399801254272
5dup.pdb	5dup_HL_A_WA85C.pdb	-0.8278733491897583	0.9907479882240295
5dup.pdb	5dup_HL_A_WA85Q.pdb	-0.640947163105011	0.8484489917755127
5dup.pdb	5dup_HL_A_WA85E.pdb	-0.7037286162376404	-1.3502600193023682
5dup.pdb	5dup_HL_A_WA85G.pdb	-1.044973373413086	0.7852140069007874
5dup.pdb	5dup_HL_A_WA85H.pdb	-0.2920019030570984	0.2654699981212616
5dup.pdb	5dup_HL_A_WA85I.pdb	-0.7612979412078857	-0.2697100043296814
5dup.pdb	5dup_HL_A_WA85L.pdb	-0.3529849052429199	0.4582599997520447
5dup.pdb	5dup_HL_A_WA85K.pdb	-0.48665663599967957	0.31742000579833984
5dup.pdb	5dup_HL_A_WA85M.pdb	-0.5372319221496582	0.925574004650116
5dup.pdb	5dup_HL_A_WA85F.pdb	-0.3338205814361572	1.0209619998931885
5dup.pdb	5dup_HL_A_WA85P.pdb	-0.5650454759597778	0.7631250023841858
5dup.pdb	5dup_HL_A_WA85S.pdb	-0.9549916982650757	0.35266000032424927
5dup.pdb	5dup_HL_A_WA85T.pdb	-0.5833334922790527	0.8103299736976624
5dup.pdb	5dup_HL_A_WA85Y.pdb	0.24332037568092346	0.3274100124835968
5dup.pdb	5dup_HL_A_WA85V.pdb	-0.6290651559829712	0.76528400182724
5dup.pdb	5dup_HL_A_IA87A.pdb	-0.8782534599304199	-1.3735699653625488
5dup.pdb	5dup_HL_A_IA87R.pdb	-1.4319828748703003	0.658161997795105
5dup.pdb	5dup_HL_A_IA87N.pdb	-0.6048989295959473	0.35225000977516174
5dup.pdb	5dup_HL_A_IA87D.pdb	-0.5498708486557007	-1.3440200090408325
5dup.pdb	5dup_HL_A_IA87C.pdb	-0.8654875755310059	-0.7013999819755554
5dup.pdb	5dup_HL_A_IA87Q.pdb	-0.526890754699707	-1.043969988822937
5dup.pdb	5dup_HL_A_IA87E.pdb	-0.2154829204082489	-1.4341100454330444
5dup.pdb	5dup_HL_A_IA87G.pdb	-1.26188063621521	-1.16225004196167
5dup.pdb	5dup_HL_A_IA87H.pdb	-0.0958583801984787	0.7064039707183838
5dup.pdb	5dup_HL_A_IA87L.pdb	0.03815022110939026	0.05624999850988388
5dup.pdb	5dup_HL_A_IA87K.pdb	-0.2008732259273529	0.045499999076128006
5dup.pdb	5dup_HL_A_IA87M.pdb	-0.34508439898490906	-0.07343000173568726
5dup.pdb	5dup_HL_A_IA87F.pdb	-0.13499833643436432	-0.36250999569892883
5dup.pdb	5dup_HL_A_IA87P.pdb	-0.7545911073684692	-1.2761499881744385
5dup.pdb	5dup_HL_A_IA87S.pdb	-1.1017779111862183	-1.066789984703064
5dup.pdb	5dup_HL_A_IA87T.pdb	-1.014894962310791	-0.4232499897480011
5dup.pdb	5dup_HL_A_IA87W.pdb	-11.036735534667969	-11.088640213012695
5dup.pdb	5dup_HL_A_IA87Y.pdb	0.49460914731025696	-1.4715700149536133
5dup.pdb	5dup_HL_A_IA87V.pdb	-0.6741976737976074	-0.18501999974250793
5dup.pdb	5dup_HL_A_KA88A.pdb	-0.7445718050003052	1.2120529413223267
5dup.pdb	5dup_HL_A_KA88R.pdb	0.17534253001213074	1.6549992561340332
5dup.pdb	5dup_HL_A_KA88N.pdb	-0.523787260055542	-0.024399999529123306
5dup.pdb	5dup_HL_A_KA88D.pdb	-0.6944575309753418	0.03982999920845032
5dup.pdb	5dup_HL_A_KA88C.pdb	-0.6876125335693359	1.4812569618225098
5dup.pdb	5dup_HL_A_KA88Q.pdb	-0.6064543128013611	0.9817219972610474
5dup.pdb	5dup_HL_A_KA88E.pdb	-0.7434368133544922	0.7431250214576721
5dup.pdb	5dup_HL_A_KA88G.pdb	-0.8257516622543335	1.1679739952087402
5dup.pdb	5dup_HL_A_KA88H.pdb	-7.692490577697754	-4.334400177001953
5dup.pdb	5dup_HL_A_KA88I.pdb	-0.24702531099319458	1.1881890296936035
5dup.pdb	5dup_HL_A_KA88L.pdb	-0.19378677010536194	1.181373953819275
5dup.pdb	5dup_HL_A_KA88M.pdb	-0.021924972534179688	1.5029741525650024
5dup.pdb	5dup_HL_A_KA88F.pdb	-10.051224708557129	-7.978549957275391
5dup.pdb	5dup_HL_A_KA88P.pdb	-0.34342679381370544	0.7823910117149353
5dup.pdb	5dup_HL_A_KA88S.pdb	-1.1317460536956787	0.9752600193023682
5dup.pdb	5dup_HL_A_KA88T.pdb	-0.7643197774887085	1.167794942855835
5dup.pdb	5dup_HL_A_KA88W.pdb	-1.9810682535171509	-2.4454500675201416
5dup.pdb	5dup_HL_A_KA88Y.pdb	-10.427290916442871	-10.968640327453613
5dup.pdb	5dup_HL_A_KA88V.pdb	-0.9196473360061646	1.5736361742019653
5dup.pdb	5dup_HL_A_KA89A.pdb	-0.32453587651252747	0.3338499963283539
5dup.pdb	5dup_HL_A_KA89R.pdb	-0.21062302589416504	-0.2646400034427643
5dup.pdb	5dup_HL_A_KA89N.pdb	-0.4537719786167145	0.7840129733085632
5dup.pdb	5dup_HL_A_KA89D.pdb	-0.3937714397907257	-0.9268500208854675
5dup.pdb	5dup_HL_A_KA89C.pdb	-0.27545851469039917	0.4404299855232239
5dup.pdb	5dup_HL_A_KA89Q.pdb	-0.4376066327095032	0.14515000581741333
5dup.pdb	5dup_HL_A_KA89E.pdb	-0.42280274629592896	-0.6091099977493286
5dup.pdb	5dup_HL_A_KA89G.pdb	-0.5689624547958374	-0.060679998248815536
5dup.pdb	5dup_HL_A_KA89H.pdb	-0.23433160781860352	0.5785300135612488
5dup.pdb	5dup_HL_A_KA89I.pdb	-0.12016361951828003	-0.16193999350070953
5dup.pdb	5dup_HL_A_KA89L.pdb	-0.28026649355888367	-0.07225000113248825
5dup.pdb	5dup_HL_A_KA89M.pdb	-0.23543591797351837	0.6022509932518005
5dup.pdb	5dup_HL_A_KA89F.pdb	-0.1439417004585266	0.3275600075721741
5dup.pdb	5dup_HL_A_KA89P.pdb	-0.4766242206096649	-0.46397000551223755
5dup.pdb	5dup_HL_A_KA89S.pdb	-0.4056357145309448	1.0300660133361816
5dup.pdb	5dup_HL_A_KA89T.pdb	-0.41833293437957764	0.22113999724388123
5dup.pdb	5dup_HL_A_KA89W.pdb	-0.06124009191989899	-0.08522000163793564
5dup.pdb	5dup_HL_A_KA89Y.pdb	-0.25065308809280396	-0.1407500058412552
5dup.pdb	5dup_HL_A_KA89V.pdb	-0.09911303222179413	-0.06597000360488892
5dup.pdb	5dup_HL_A_NA90A.pdb	-0.3852114677429199	0.24532000720500946
5dup.pdb	5dup_HL_A_NA90R.pdb	0.20597004890441895	0.2439199984073639
5dup.pdb	5dup_HL_A_NA90D.pdb	-0.2996179759502411	0.7191839814186096
5dup.pdb	5dup_HL_A_NA90C.pdb	-0.2448696792125702	0.08824999630451202
5dup.pdb	5dup_HL_A_NA90Q.pdb	-0.17217467725276947	0.12167000025510788
5dup.pdb	5dup_HL_A_NA90E.pdb	-0.4384428560733795	0.19550000131130219
5dup.pdb	5dup_HL_A_NA90G.pdb	-0.5280027389526367	0.46288999915122986
5dup.pdb	5dup_HL_A_NA90H.pdb	-0.08464506268501282	-0.2298000007867813
5dup.pdb	5dup_HL_A_NA90I.pdb	-0.25521984696388245	0.359360009431839
5dup.pdb	5dup_HL_A_NA90L.pdb	-0.15328991413116455	0.5441799759864807
5dup.pdb	5dup_HL_A_NA90K.pdb	0.14417746663093567	0.6264510154724121
5dup.pdb	5dup_HL_A_NA90M.pdb	-0.05096501111984253	0.09893999993801117
5dup.pdb	5dup_HL_A_NA90F.pdb	0.1559295952320099	0.15583999454975128
5dup.pdb	5dup_HL_A_NA90P.pdb	-0.7932595014572144	0.15078000724315643
5dup.pdb	5dup_HL_A_NA90S.pdb	-0.7374149560928345	0.14653000235557556
5dup.pdb	5dup_HL_A_NA90T.pdb	-0.5334880352020264	-0.29695001244544983
5dup.pdb	5dup_HL_A_NA90W.pdb	0.15146929025650024	0.41565001010894775
5dup.pdb	5dup_HL_A_NA90Y.pdb	0.3218803107738495	0.465829998254776
5dup.pdb	5dup_HL_A_NA90V.pdb	-0.20908060669898987	0.25415998697280884
5dup.pdb	5dup_HL_A_NA91A.pdb	0.5870168209075928	0.12386000156402588
5dup.pdb	5dup_HL_A_NA91R.pdb	0.7488147020339966	-1.2084200382232666
5dup.pdb	5dup_HL_A_NA91D.pdb	1.2577084302902222	1.815093994140625
5dup.pdb	5dup_HL_A_NA91C.pdb	1.3115016222000122	0.27324000000953674
5dup.pdb	5dup_HL_A_NA91Q.pdb	1.8357852697372437	0.32100000977516174
5dup.pdb	5dup_HL_A_NA91E.pdb	1.7666860818862915	1.7096610069274902
5dup.pdb	5dup_HL_A_NA91G.pdb	0.35969415307044983	0.23500999808311462
5dup.pdb	5dup_HL_A_NA91H.pdb	1.1136362552642822	-0.09497000277042389
5dup.pdb	5dup_HL_A_NA91I.pdb	1.6803420782089233	1.0643659830093384
5dup.pdb	5dup_HL_A_NA91L.pdb	1.2443500757217407	-0.32014000415802
5dup.pdb	5dup_HL_A_NA91K.pdb	1.2498308420181274	-0.4693099856376648
5dup.pdb	5dup_HL_A_NA91M.pdb	1.6027616262435913	0.5471100211143494
5dup.pdb	5dup_HL_A_NA91F.pdb	1.337481141090393	1.1539649963378906
5dup.pdb	5dup_HL_A_NA91P.pdb	-0.7619902491569519	-1.8672900199890137
5dup.pdb	5dup_HL_A_NA91S.pdb	0.9292383193969727	-0.7196000218391418
5dup.pdb	5dup_HL_A_NA91T.pdb	1.0055147409439087	0.6461049914360046
5dup.pdb	5dup_HL_A_NA91W.pdb	1.4835211038589478	0.6522899866104126
5dup.pdb	5dup_HL_A_NA91Y.pdb	0.7085603475570679	-0.8560799956321716
5dup.pdb	5dup_HL_A_NA91V.pdb	1.391903042793274	0.8356890082359314
5dup.pdb	5dup_HL_A_KA125A.pdb	-0.8198312520980835	-0.15902000665664673
5dup.pdb	5dup_HL_A_KA125R.pdb	0.8315868377685547	0.8090270161628723
5dup.pdb	5dup_HL_A_KA125N.pdb	-0.6491719484329224	-0.2282799929380417
5dup.pdb	5dup_HL_A_KA125D.pdb	-0.7660448551177979	-0.6869800090789795
5dup.pdb	5dup_HL_A_KA125C.pdb	-0.5175689458847046	0.10146000236272812
5dup.pdb	5dup_HL_A_KA125Q.pdb	-0.6174172163009644	-0.2231999933719635
5dup.pdb	5dup_HL_A_KA125E.pdb	-0.7329699993133545	-0.7116699814796448
5dup.pdb	5dup_HL_A_KA125G.pdb	-0.9710921049118042	-0.16130000352859497
5dup.pdb	5dup_HL_A_KA125H.pdb	-0.4241085350513458	-0.1818999946117401
5dup.pdb	5dup_HL_A_KA125I.pdb	-0.4642065167427063	0.26642000675201416
5dup.pdb	5dup_HL_A_KA125L.pdb	-0.22947637736797333	0.7593430280685425
5dup.pdb	5dup_HL_A_KA125M.pdb	0.1388109028339386	0.8421199917793274
5dup.pdb	5dup_HL_A_KA125F.pdb	-0.44118958711624146	-0.19155000150203705
5dup.pdb	5dup_HL_A_KA125P.pdb	-0.8306221961975098	-0.6415200233459473
5dup.pdb	5dup_HL_A_KA125S.pdb	-0.7607839107513428	-0.2159299999475479
5dup.pdb	5dup_HL_A_KA125T.pdb	-0.7346154451370239	0.08765999972820282
5dup.pdb	5dup_HL_A_KA125W.pdb	0.5169146060943604	0.9109979867935181
5dup.pdb	5dup_HL_A_KA125Y.pdb	0.32102516293525696	1.8838510513305664
5dup.pdb	5dup_HL_A_KA125V.pdb	-0.5597366094589233	0.22288000583648682
5dup.pdb	5dup_HL_A_LA126A.pdb	-1.3320300579071045	-1.1584700345993042
5dup.pdb	5dup_HL_A_LA126R.pdb	-0.23374876379966736	2.8255200386047363
5dup.pdb	5dup_HL_A_LA126N.pdb	-1.1857556104660034	0.97428297996521
5dup.pdb	5dup_HL_A_LA126D.pdb	-1.5916982889175415	-0.7019199728965759
5dup.pdb	5dup_HL_A_LA126C.pdb	-0.9869384765625	-0.7989799976348877
5dup.pdb	5dup_HL_A_LA126Q.pdb	-0.9050459861755371	0.9909330010414124
5dup.pdb	5dup_HL_A_LA126E.pdb	-1.1908105611801147	-0.5596399903297424
5dup.pdb	5dup_HL_A_LA126G.pdb	-1.4348710775375366	0.07158999890089035
5dup.pdb	5dup_HL_A_LA126H.pdb	-2.6686506271362305	-1.0331499576568604
5dup.pdb	5dup_HL_A_LA126I.pdb	-0.20661771297454834	-0.5641599893569946
5dup.pdb	5dup_HL_A_LA126K.pdb	-1.002976894378662	0.9524340033531189
5dup.pdb	5dup_HL_A_LA126M.pdb	-0.8455476760864258	0.7721239924430847
5dup.pdb	5dup_HL_A_LA126F.pdb	-2.550280809402466	-0.6352699995040894
5dup.pdb	5dup_HL_A_LA126P.pdb	-1.318153977394104	0.4356299936771393
5dup.pdb	5dup_HL_A_LA126S.pdb	-1.3324029445648193	-1.279229998588562
5dup.pdb	5dup_HL_A_LA126T.pdb	-0.6921812295913696	-0.636210024356842
5dup.pdb	5dup_HL_A_LA126W.pdb	-2.108215808868408	-0.6730700135231018
5dup.pdb	5dup_HL_A_LA126Y.pdb	-1.915061116218567	-0.7120299935340881
5dup.pdb	5dup_HL_A_LA126V.pdb	-1.0016489028930664	-0.5880799889564514
5dup.pdb	5dup_HL_A_KA154A.pdb	-0.46472108364105225	0.8720430135726929
5dup.pdb	5dup_HL_A_KA154R.pdb	-0.4322463572025299	0.6857060194015503
5dup.pdb	5dup_HL_A_KA154N.pdb	-0.5075576305389404	0.8805890083312988
5dup.pdb	5dup_HL_A_KA154D.pdb	-0.5597223043441772	0.904263973236084
5dup.pdb	5dup_HL_A_KA154C.pdb	-0.4486974775791168	0.830826997756958
5dup.pdb	5dup_HL_A_KA154Q.pdb	-0.4840085506439209	0.7796210050582886
5dup.pdb	5dup_HL_A_KA154E.pdb	-0.4158708453178406	0.9305089712142944
5dup.pdb	5dup_HL_A_KA154G.pdb	-0.5493391752243042	0.8981969952583313
5dup.pdb	5dup_HL_A_KA154H.pdb	-0.406210720539093	0.7912889719009399
5dup.pdb	5dup_HL_A_KA154I.pdb	-0.500340461730957	0.857433021068573
5dup.pdb	5dup_HL_A_KA154L.pdb	-0.3879067599773407	0.7850369811058044
5dup.pdb	5dup_HL_A_KA154M.pdb	-0.36214113235473633	0.8698520064353943
5dup.pdb	5dup_HL_A_KA154F.pdb	-0.29493796825408936	0.773747980594635
5dup.pdb	5dup_HL_A_KA154P.pdb	-0.1754145622253418	0.886389970779419
5dup.pdb	5dup_HL_A_KA154S.pdb	-0.5666226148605347	0.8908630013465881
5dup.pdb	5dup_HL_A_KA154T.pdb	-0.8620661497116089	0.8653519749641418
5dup.pdb	5dup_HL_A_KA154W.pdb	-0.17044025659561157	0.7660639882087708
5dup.pdb	5dup_HL_A_KA154Y.pdb	0.007742583751678467	1.3249609470367432
5dup.pdb	5dup_HL_A_KA154V.pdb	-0.4684866964817047	0.8232300281524658
5dup.pdb	5dup_HL_A_GA157A.pdb	-0.08135004341602325	-0.5313199758529663
5dup.pdb	5dup_HL_A_GA157R.pdb	0.12409201264381409	0.6396170258522034
5dup.pdb	5dup_HL_A_GA157N.pdb	-0.06407064199447632	-0.30302000045776367
5dup.pdb	5dup_HL_A_GA157D.pdb	-0.2617585062980652	0.014619999565184116
5dup.pdb	5dup_HL_A_GA157C.pdb	-0.07232265174388885	-0.36236000061035156
5dup.pdb	5dup_HL_A_GA157Q.pdb	0.014060884714126587	0.025210000574588776
5dup.pdb	5dup_HL_A_GA157E.pdb	-0.04972785711288452	1.0956350564956665
5dup.pdb	5dup_HL_A_GA157H.pdb	0.2528522312641144	0.0335099995136261
5dup.pdb	5dup_HL_A_GA157I.pdb	0.1225728690624237	1.5283186435699463
5dup.pdb	5dup_HL_A_GA157L.pdb	0.22944149374961853	0.10779999941587448
5dup.pdb	5dup_HL_A_GA157K.pdb	-0.02452296018600464	0.639976978302002
5dup.pdb	5dup_HL_A_GA157M.pdb	0.2429904043674469	1.6975419521331787
5dup.pdb	5dup_HL_A_GA157F.pdb	0.4146346151828766	0.6113849878311157
5dup.pdb	5dup_HL_A_GA157P.pdb	-0.09409520030021667	0.8991199731826782
5dup.pdb	5dup_HL_A_GA157S.pdb	-0.28235095739364624	-0.5181000232696533
5dup.pdb	5dup_HL_A_GA157T.pdb	-0.2639329433441162	0.6204550266265869
5dup.pdb	5dup_HL_A_GA157W.pdb	0.5086588859558105	0.7204480171203613
5dup.pdb	5dup_HL_A_GA157Y.pdb	0.5052635669708252	0.5724999904632568
5dup.pdb	5dup_HL_A_GA157V.pdb	0.1643085777759552	0.34630000591278076
5dup.pdb	5dup_HL_A_QA158A.pdb	-0.45762261748313904	2.5139870643615723
5dup.pdb	5dup_HL_A_QA158R.pdb	-0.3471967577934265	-0.098580002784729
5dup.pdb	5dup_HL_A_QA158N.pdb	-0.44566962122917175	0.9036219716072083
5dup.pdb	5dup_HL_A_QA158D.pdb	-0.48375076055526733	0.2626599967479706
5dup.pdb	5dup_HL_A_QA158C.pdb	-0.2669600248336792	1.2681159973144531
5dup.pdb	5dup_HL_A_QA158E.pdb	-0.10806398093700409	-0.1300099939107895
5dup.pdb	5dup_HL_A_QA158G.pdb	-0.6315212249755859	1.2664129734039307
5dup.pdb	5dup_HL_A_QA158H.pdb	0.10806348919868469	0.5438200235366821
5dup.pdb	5dup_HL_A_QA158I.pdb	-0.1834266483783722	2.505323886871338
5dup.pdb	5dup_HL_A_QA158L.pdb	-0.10832318663597107	1.5848417282104492
5dup.pdb	5dup_HL_A_QA158K.pdb	0.04158768057823181	2.195444107055664
5dup.pdb	5dup_HL_A_QA158M.pdb	-0.0780457854270935	2.681269884109497
5dup.pdb	5dup_HL_A_QA158F.pdb	-0.6817877292633057	0.04845000058412552
5dup.pdb	5dup_HL_A_QA158P.pdb	-0.6256000399589539	1.0722830295562744
5dup.pdb	5dup_HL_A_QA158S.pdb	-0.48441487550735474	1.1163179874420166
5dup.pdb	5dup_HL_A_QA158T.pdb	-0.371133029460907	1.2922519445419312
5dup.pdb	5dup_HL_A_QA158W.pdb	-10.284525871276855	-4.9581499099731445
5dup.pdb	5dup_HL_A_QA158Y.pdb	0.10326829552650452	0.13198000192642212
5dup.pdb	5dup_HL_A_QA158V.pdb	-0.2791052460670471	1.0923409461975098
6nip.pdb	6nip_HL_Z_SH30A.pdb	-0.37596043944358826	0.040789999067783356
6nip.pdb	6nip_HL_Z_SH30R.pdb	-0.07073651254177094	-0.19096000492572784
6nip.pdb	6nip_HL_Z_SH30N.pdb	-0.07116487622261047	-0.0652799978852272
6nip.pdb	6nip_HL_Z_SH30D.pdb	-1.1368895769119263	0.7348300218582153
6nip.pdb	6nip_HL_Z_SH30C.pdb	-0.20597678422927856	1.727929949760437
6nip.pdb	6nip_HL_Z_SH30Q.pdb	-0.04839816689491272	-0.14497999846935272
6nip.pdb	6nip_HL_Z_SH30E.pdb	-0.20686393976211548	0.7550600171089172
6nip.pdb	6nip_HL_Z_SH30G.pdb	-0.7551698684692383	0.3245700001716614
6nip.pdb	6nip_HL_Z_SH30H.pdb	-0.8068974018096924	-0.834850013256073
6nip.pdb	6nip_HL_Z_SH30I.pdb	0.18795239925384521	2.027479887008667
6nip.pdb	6nip_HL_Z_SH30L.pdb	-0.7699315547943115	0.3803899884223938
6nip.pdb	6nip_HL_Z_SH30K.pdb	0.1301700472831726	-0.16964000463485718
6nip.pdb	6nip_HL_Z_SH30M.pdb	-0.030179917812347412	1.871340036392212
6nip.pdb	6nip_HL_Z_SH30F.pdb	-0.26269209384918213	0.3896700143814087
6nip.pdb	6nip_HL_Z_SH30P.pdb	-0.6718337535858154	0.713699996471405
6nip.pdb	6nip_HL_Z_SH30T.pdb	-0.28200218081474304	-0.01384000014513731
6nip.pdb	6nip_HL_Z_SH30W.pdb	0.4520421326160431	-0.07180999964475632
6nip.pdb	6nip_HL_Z_SH30Y.pdb	-0.025760889053344727	1.373039960861206
6nip.pdb	6nip_HL_Z_SH30V.pdb	-0.03870321810245514	1.0784800052642822
6nip.pdb	6nip_HL_Z_NH31A.pdb	-0.8240798711776733	-0.4161899983882904
6nip.pdb	6nip_HL_Z_NH31R.pdb	-0.743026852607727	-1.3730499744415283
6nip.pdb	6nip_HL_Z_NH31D.pdb	-0.33825981616973877	-0.07337000221014023
6nip.pdb	6nip_HL_Z_NH31C.pdb	-0.757398247718811	-0.12846000492572784
6nip.pdb	6nip_HL_Z_NH31Q.pdb	-0.6482023596763611	-0.43220001459121704
6nip.pdb	6nip_HL_Z_NH31E.pdb	0.08629593253135681	0.21278999745845795
6nip.pdb	6nip_HL_Z_NH31G.pdb	-0.7102829217910767	-0.4090900123119354
6nip.pdb	6nip_HL_Z_NH31H.pdb	-0.6528335809707642	-0.5710499882698059
6nip.pdb	6nip_HL_Z_NH31I.pdb	-0.5511131286621094	-0.6017000079154968
6nip.pdb	6nip_HL_Z_NH31L.pdb	-0.7583950757980347	-0.31363001465797424
6nip.pdb	6nip_HL_Z_NH31K.pdb	-0.8314262628555298	-1.0895700454711914
6nip.pdb	6nip_HL_Z_NH31M.pdb	-0.6040681600570679	-0.5408999919891357
6nip.pdb	6nip_HL_Z_NH31F.pdb	-0.42576056718826294	-0.6246899962425232
6nip.pdb	6nip_HL_Z_NH31P.pdb	-0.9038581848144531	-0.7161300182342529
6nip.pdb	6nip_HL_Z_NH31S.pdb	-0.7732728719711304	-0.3567500114440918
6nip.pdb	6nip_HL_Z_NH31T.pdb	-0.6539797782897949	-0.372189998626709
6nip.pdb	6nip_HL_Z_NH31W.pdb	0.15654417872428894	-0.08115000277757645
6nip.pdb	6nip_HL_Z_NH31Y.pdb	-1.4903777837753296	-0.7465000152587891
6nip.pdb	6nip_HL_Z_NH31V.pdb	-0.5275887250900269	-0.36076000332832336
6nip.pdb	6nip_HL_Z_YH53A.pdb	-0.6944565773010254	-0.3857400119304657
6nip.pdb	6nip_HL_Z_YH53R.pdb	-0.42190220952033997	-0.8622699975967407
6nip.pdb	6nip_HL_Z_YH53N.pdb	-0.8334132432937622	-0.3862900137901306
6nip.pdb	6nip_HL_Z_YH53D.pdb	-0.45934244990348816	0.4714300036430359
6nip.pdb	6nip_HL_Z_YH53C.pdb	-0.6703219413757324	-0.41655999422073364
6nip.pdb	6nip_HL_Z_YH53Q.pdb	-0.42069676518440247	-0.45642000436782837
6nip.pdb	6nip_HL_Z_YH53E.pdb	-0.5084598660469055	-0.25172001123428345
6nip.pdb	6nip_HL_Z_YH53G.pdb	-0.7558907270431519	-0.45427000522613525
6nip.pdb	6nip_HL_Z_YH53H.pdb	-0.5223885774612427	-0.5036100149154663
6nip.pdb	6nip_HL_Z_YH53I.pdb	-0.5449674129486084	-0.3860799968242645
6nip.pdb	6nip_HL_Z_YH53L.pdb	-0.256559818983078	-0.46048998832702637
6nip.pdb	6nip_HL_Z_YH53K.pdb	-0.4357229769229889	-0.7034199833869934
6nip.pdb	6nip_HL_Z_YH53M.pdb	-0.4767923355102539	-0.3832400143146515
6nip.pdb	6nip_HL_Z_YH53F.pdb	-0.17412905395030975	-0.38352999091148376
6nip.pdb	6nip_HL_Z_YH53P.pdb	-0.23081746697425842	-0.3765299916267395
6nip.pdb	6nip_HL_Z_YH53S.pdb	-0.46350720524787903	-0.3715499937534332
6nip.pdb	6nip_HL_Z_YH53T.pdb	-0.6252517700195312	-0.3702299892902374
6nip.pdb	6nip_HL_Z_YH53W.pdb	-0.152690589427948	-0.24326999485492706
6nip.pdb	6nip_HL_Z_YH53V.pdb	-0.5862805843353271	-0.38517001271247864
6nip.pdb	6nip_HL_Z_FH101A.pdb	-1.3503354787826538	-0.9952300190925598
6nip.pdb	6nip_HL_Z_FH101R.pdb	-0.6400446891784668	-1.9946500062942505
6nip.pdb	6nip_HL_Z_FH101N.pdb	-0.8572543859481812	-1.6917699575424194
6nip.pdb	6nip_HL_Z_FH101D.pdb	-0.658460795879364	-1.6408799886703491
6nip.pdb	6nip_HL_Z_FH101C.pdb	-0.6040711402893066	-1.1032700538635254
6nip.pdb	6nip_HL_Z_FH101Q.pdb	-0.602866530418396	-1.564329981803894
6nip.pdb	6nip_HL_Z_FH101E.pdb	-0.8339482545852661	-0.5169199705123901
6nip.pdb	6nip_HL_Z_FH101G.pdb	-1.6205027103424072	-1.6404600143432617
6nip.pdb	6nip_HL_Z_FH101H.pdb	-0.6560647487640381	-0.8042200207710266
6nip.pdb	6nip_HL_Z_FH101I.pdb	-0.24162301421165466	0.3864699900150299
6nip.pdb	6nip_HL_Z_FH101L.pdb	-0.5203298330307007	-0.3032599985599518
6nip.pdb	6nip_HL_Z_FH101K.pdb	-0.7756017446517944	-0.3466799855232239
6nip.pdb	6nip_HL_Z_FH101M.pdb	-0.5218997001647949	-0.5263500213623047
6nip.pdb	6nip_HL_Z_FH101P.pdb	-1.0748209953308105	-1.2028000354766846
6nip.pdb	6nip_HL_Z_FH101S.pdb	-0.9433406591415405	-1.4221500158309937
6nip.pdb	6nip_HL_Z_FH101T.pdb	-0.7916651964187622	-1.316290020942688
6nip.pdb	6nip_HL_Z_FH101W.pdb	0.3605597913265228	-0.29017001390457153
6nip.pdb	6nip_HL_Z_FH101Y.pdb	-0.1412467658519745	-0.4545600116252899
6nip.pdb	6nip_HL_Z_FH101V.pdb	-0.7540520429611206	-0.13728000223636627
6nip.pdb	6nip_HL_Z_NH102A.pdb	-0.13135017454624176	-0.45489001274108887
6nip.pdb	6nip_HL_Z_NH102R.pdb	-0.19299133121967316	-0.036740001291036606
6nip.pdb	6nip_HL_Z_NH102D.pdb	-0.24170462787151337	0.004689999856054783
6nip.pdb	6nip_HL_Z_NH102C.pdb	0.32219091057777405	0.9961100220680237
6nip.pdb	6nip_HL_Z_NH102Q.pdb	-0.06437823176383972	0.31452998518943787
6nip.pdb	6nip_HL_Z_NH102E.pdb	-0.39263272285461426	0.007939999923110008
6nip.pdb	6nip_HL_Z_NH102G.pdb	-0.4117179214954376	-0.906059980392456
6nip.pdb	6nip_HL_Z_NH102H.pdb	-1.9617964029312134	0.9122800230979919
6nip.pdb	6nip_HL_Z_NH102I.pdb	-1.9125730991363525	-1.1650999784469604
6nip.pdb	6nip_HL_Z_NH102L.pdb	0.15085428953170776	0.36851999163627625
6nip.pdb	6nip_HL_Z_NH102K.pdb	0.006819933652877808	1.903309941291809
6nip.pdb	6nip_HL_Z_NH102M.pdb	0.135613352060318	0.8797900080680847
6nip.pdb	6nip_HL_Z_NH102F.pdb	0.5002672672271729	0.2874000072479248
6nip.pdb	6nip_HL_Z_NH102P.pdb	0.7723145484924316	0.815559983253479
6nip.pdb	6nip_HL_Z_NH102S.pdb	-0.45504581928253174	-1.1895999908447266
6nip.pdb	6nip_HL_Z_NH102T.pdb	-0.8059552907943726	-0.094480000436306
6nip.pdb	6nip_HL_Z_NH102W.pdb	-0.011020451784133911	0.36702999472618103
6nip.pdb	6nip_HL_Z_NH102Y.pdb	-2.331024646759033	-3.3600800037384033
6nip.pdb	6nip_HL_Z_NH102V.pdb	-1.9230040311813354	-1.7599899768829346
6nip.pdb	6nip_HL_Z_WH103A.pdb	-1.4185715913772583	-2.5143299102783203
6nip.pdb	6nip_HL_Z_WH103R.pdb	-0.6615606546401978	-1.600160002708435
6nip.pdb	6nip_HL_Z_WH103N.pdb	-1.4315447807312012	-3.3275599479675293
6nip.pdb	6nip_HL_Z_WH103D.pdb	-1.373197078704834	-2.7275900840759277
6nip.pdb	6nip_HL_Z_WH103C.pdb	-1.2913715839385986	-1.9705699682235718
6nip.pdb	6nip_HL_Z_WH103Q.pdb	-1.4750832319259644	-1.7856600284576416
6nip.pdb	6nip_HL_Z_WH103E.pdb	-0.986986517906189	-1.7295399904251099
6nip.pdb	6nip_HL_Z_WH103G.pdb	-1.043796181678772	-1.6922999620437622
6nip.pdb	6nip_HL_Z_WH103H.pdb	-0.9794214963912964	-1.6088900566101074
6nip.pdb	6nip_HL_Z_WH103I.pdb	-1.0454951524734497	-1.4441699981689453
6nip.pdb	6nip_HL_Z_WH103L.pdb	-0.8235969543457031	-0.8664799928665161
6nip.pdb	6nip_HL_Z_WH103K.pdb	-1.4075642824172974	-1.9648799896240234
6nip.pdb	6nip_HL_Z_WH103M.pdb	-0.7492877244949341	-0.870710015296936
6nip.pdb	6nip_HL_Z_WH103F.pdb	-3.212254285812378	-4.237597942352295
6nip.pdb	6nip_HL_Z_WH103P.pdb	-1.3000680208206177	-2.1340999603271484
6nip.pdb	6nip_HL_Z_WH103S.pdb	-1.788386583328247	-3.2348999977111816
6nip.pdb	6nip_HL_Z_WH103T.pdb	-1.5307732820510864	-2.9688899517059326
6nip.pdb	6nip_HL_Z_WH103Y.pdb	-1.1306452751159668	-2.974329948425293
6nip.pdb	6nip_HL_Z_WH103V.pdb	-1.104801893234253	-1.1110999584197998
6nip.pdb	6nip_HL_Z_NH104A.pdb	-0.24748632311820984	-0.12467999756336212
6nip.pdb	6nip_HL_Z_NH104R.pdb	0.15796318650245667	1.127210021018982
6nip.pdb	6nip_HL_Z_NH104D.pdb	-0.36510181427001953	0.5021899938583374
6nip.pdb	6nip_HL_Z_NH104C.pdb	-0.0733184814453125	-0.07373999804258347
6nip.pdb	6nip_HL_Z_NH104Q.pdb	-0.006310135126113892	-0.09150999784469604
6nip.pdb	6nip_HL_Z_NH104E.pdb	-0.20933698117733002	0.3529700040817261
6nip.pdb	6nip_HL_Z_NH104G.pdb	-0.4886475205421448	-0.23916999995708466
6nip.pdb	6nip_HL_Z_NH104H.pdb	-0.24264107644557953	-0.07992000132799149
6nip.pdb	6nip_HL_Z_NH104I.pdb	0.32354751229286194	-0.11184000223875046
6nip.pdb	6nip_HL_Z_NH104L.pdb	0.2224287986755371	-0.1912499964237213
6nip.pdb	6nip_HL_Z_NH104K.pdb	0.18627527356147766	1.313539981842041
6nip.pdb	6nip_HL_Z_NH104M.pdb	0.1021258533000946	-0.07998999953269958
6nip.pdb	6nip_HL_Z_NH104F.pdb	0.40036073327064514	-0.038339998573064804
6nip.pdb	6nip_HL_Z_NH104P.pdb	-0.6566213369369507	-0.516759991645813
6nip.pdb	6nip_HL_Z_NH104S.pdb	-0.1816224604845047	-0.029239999130368233
6nip.pdb	6nip_HL_Z_NH104T.pdb	-0.0922219455242157	-0.15372000634670258
6nip.pdb	6nip_HL_Z_NH104W.pdb	0.659241795539856	-0.11860000342130661
6nip.pdb	6nip_HL_Z_NH104Y.pdb	0.24650314450263977	-0.1411300003528595
6nip.pdb	6nip_HL_Z_NH104V.pdb	0.23374366760253906	-0.060910001397132874
6nip.pdb	6nip_HL_Z_DH105A.pdb	-0.7788801193237305	-1.098039984703064
6nip.pdb	6nip_HL_Z_DH105R.pdb	-0.09760381281375885	-0.29754000902175903
6nip.pdb	6nip_HL_Z_DH105N.pdb	-0.11219950020313263	-0.0010900000343099236
6nip.pdb	6nip_HL_Z_DH105C.pdb	-0.8529443740844727	-0.9676799774169922
6nip.pdb	6nip_HL_Z_DH105Q.pdb	-0.5040696859359741	-1.5381699800491333
6nip.pdb	6nip_HL_Z_DH105E.pdb	-0.5467529296875	-0.378710001707077
6nip.pdb	6nip_HL_Z_DH105G.pdb	-0.9779411554336548	-1.0355499982833862
6nip.pdb	6nip_HL_Z_DH105H.pdb	-0.5386292934417725	-0.7092999815940857
6nip.pdb	6nip_HL_Z_DH105I.pdb	0.03804624080657959	-0.4925599992275238
6nip.pdb	6nip_HL_Z_DH105L.pdb	0.4377739131450653	0.39146000146865845
6nip.pdb	6nip_HL_Z_DH105K.pdb	-0.13424837589263916	-0.16422000527381897
6nip.pdb	6nip_HL_Z_DH105M.pdb	0.02859523892402649	0.37786999344825745
6nip.pdb	6nip_HL_Z_DH105F.pdb	-0.15675723552703857	-0.2669300138950348
6nip.pdb	6nip_HL_Z_DH105P.pdb	-0.5034036040306091	-0.4766499996185303
6nip.pdb	6nip_HL_Z_DH105S.pdb	-1.0755208730697632	-1.0213299989700317
6nip.pdb	6nip_HL_Z_DH105T.pdb	-1.0211899280548096	-1.0788500308990479
6nip.pdb	6nip_HL_Z_DH105W.pdb	0.1433635950088501	-0.1448799967765808
6nip.pdb	6nip_HL_Z_DH105Y.pdb	-0.3546721339225769	-0.35343998670578003
6nip.pdb	6nip_HL_Z_DH105V.pdb	-0.39574891328811646	-1.1254099607467651
6nip.pdb	6nip_HL_Z_LL29A.pdb	-1.0125004053115845	0.9271100163459778
6nip.pdb	6nip_HL_Z_LL29R.pdb	-0.15172705054283142	-0.883400022983551
6nip.pdb	6nip_HL_Z_LL29N.pdb	-0.790377140045166	-0.7696599960327148
6nip.pdb	6nip_HL_Z_LL29D.pdb	-0.6395734548568726	-0.18071000277996063
6nip.pdb	6nip_HL_Z_LL29C.pdb	-0.5003902316093445	1.41497004032135
6nip.pdb	6nip_HL_Z_LL29Q.pdb	-0.7346941232681274	0.6729199886322021
6nip.pdb	6nip_HL_Z_LL29E.pdb	-0.31566473841667175	0.41955000162124634
6nip.pdb	6nip_HL_Z_LL29G.pdb	-0.9685174226760864	0.9205499887466431
6nip.pdb	6nip_HL_Z_LL29H.pdb	-0.329537570476532	-0.6431300044059753
6nip.pdb	6nip_HL_Z_LL29I.pdb	-0.06725902855396271	1.299049973487854
6nip.pdb	6nip_HL_Z_LL29K.pdb	-0.4180881381034851	0.09996999800205231
6nip.pdb	6nip_HL_Z_LL29M.pdb	-0.1381852775812149	0.5309799909591675
6nip.pdb	6nip_HL_Z_LL29F.pdb	0.27705708146095276	-0.23559999465942383
6nip.pdb	6nip_HL_Z_LL29P.pdb	-0.9495649337768555	-0.7363600134849548
6nip.pdb	6nip_HL_Z_LL29S.pdb	-0.6922513246536255	-0.6484900116920471
6nip.pdb	6nip_HL_Z_LL29T.pdb	-0.5010004043579102	1.6317800283432007
6nip.pdb	6nip_HL_Z_LL29W.pdb	-0.45973196625709534	-0.8600299954414368
6nip.pdb	6nip_HL_Z_LL29Y.pdb	0.37753066420555115	-0.21100999414920807
6nip.pdb	6nip_HL_Z_LL29V.pdb	-0.3662848472595215	0.1220100000500679
6nip.pdb	6nip_HL_Z_GL30A.pdb	0.1116395890712738	-0.29330000281333923
6nip.pdb	6nip_HL_Z_GL30R.pdb	0.21869322657585144	0.3380599915981293
6nip.pdb	6nip_HL_Z_GL30N.pdb	0.22624477744102478	-0.2053699940443039
6nip.pdb	6nip_HL_Z_GL30D.pdb	0.18752989172935486	-0.49195000529289246
6nip.pdb	6nip_HL_Z_GL30C.pdb	0.20529672503471375	-0.10040999948978424
6nip.pdb	6nip_HL_Z_GL30Q.pdb	0.15931305289268494	-0.4355599880218506
6nip.pdb	6nip_HL_Z_GL30E.pdb	-0.09114423394203186	-0.3073199987411499
6nip.pdb	6nip_HL_Z_GL30H.pdb	0.23369869589805603	-0.4287799894809723
6nip.pdb	6nip_HL_Z_GL30I.pdb	0.17907759547233582	-0.08299999684095383
6nip.pdb	6nip_HL_Z_GL30L.pdb	0.25426164269447327	-0.1490200012922287
6nip.pdb	6nip_HL_Z_GL30K.pdb	0.23812857270240784	0.1584700047969818
6nip.pdb	6nip_HL_Z_GL30M.pdb	0.3905622065067291	0.18840999901294708
6nip.pdb	6nip_HL_Z_GL30F.pdb	0.4213419258594513	0.7039099931716919
6nip.pdb	6nip_HL_Z_GL30P.pdb	-0.16003552079200745	0.2078000009059906
6nip.pdb	6nip_HL_Z_GL30S.pdb	0.3139026463031769	-0.06327000260353088
6nip.pdb	6nip_HL_Z_GL30T.pdb	0.20135357975959778	-0.46369999647140503
6nip.pdb	6nip_HL_Z_GL30W.pdb	0.8885049819946289	0.20934000611305237
6nip.pdb	6nip_HL_Z_GL30Y.pdb	0.46967998147010803	0.503030002117157
6nip.pdb	6nip_HL_Z_GL30V.pdb	0.21865883469581604	0.07084000110626221
6nip.pdb	6nip_HL_Z_NL32A.pdb	-0.37358593940734863	0.008170000277459621
6nip.pdb	6nip_HL_Z_NL32R.pdb	0.20455214381217957	0.2710399925708771
6nip.pdb	6nip_HL_Z_NL32D.pdb	-0.874613881111145	1.4815800189971924
6nip.pdb	6nip_HL_Z_NL32C.pdb	-0.27551794052124023	0.16960999369621277
6nip.pdb	6nip_HL_Z_NL32Q.pdb	-0.046287164092063904	0.27880001068115234
6nip.pdb	6nip_HL_Z_NL32E.pdb	-0.4293558597564697	-1.0351099967956543
6nip.pdb	6nip_HL_Z_NL32G.pdb	-0.4980689287185669	0.15317000448703766
6nip.pdb	6nip_HL_Z_NL32H.pdb	-0.12417428195476532	-0.3911600112915039
6nip.pdb	6nip_HL_Z_NL32I.pdb	-0.18065796792507172	-0.1890999972820282
6nip.pdb	6nip_HL_Z_NL32L.pdb	0.14722397923469543	0.01686999946832657
6nip.pdb	6nip_HL_Z_NL32K.pdb	-0.04230402410030365	0.14223000407218933
6nip.pdb	6nip_HL_Z_NL32M.pdb	-0.021678119897842407	0.5542600154876709
6nip.pdb	6nip_HL_Z_NL32F.pdb	0.2690139710903168	0.2528400123119354
6nip.pdb	6nip_HL_Z_NL32P.pdb	-0.7784426212310791	-0.027089999988675117
6nip.pdb	6nip_HL_Z_NL32S.pdb	-0.43265432119369507	0.2876800000667572
6nip.pdb	6nip_HL_Z_NL32T.pdb	-0.32739323377609253	0.25764000415802
6nip.pdb	6nip_HL_Z_NL32W.pdb	0.9543765783309937	-0.6764100193977356
6nip.pdb	6nip_HL_Z_NL32Y.pdb	0.23273247480392456	0.1737300008535385
6nip.pdb	6nip_HL_Z_NL32V.pdb	-0.28873735666275024	-0.047269999980926514
6nip.pdb	6nip_HL_Z_TL33A.pdb	-0.488542765378952	-0.6651099920272827
6nip.pdb	6nip_HL_Z_TL33R.pdb	0.11057284474372864	-0.9230300188064575
6nip.pdb	6nip_HL_Z_TL33N.pdb	-0.4324483871459961	0.13857999444007874
6nip.pdb	6nip_HL_Z_TL33D.pdb	-1.7471877336502075	-0.7861599922180176
6nip.pdb	6nip_HL_Z_TL33C.pdb	0.17908450961112976	0.11451999843120575
6nip.pdb	6nip_HL_Z_TL33Q.pdb	0.4197821319103241	1.693850040435791
6nip.pdb	6nip_HL_Z_TL33E.pdb	0.14355385303497314	1.5598200559616089
6nip.pdb	6nip_HL_Z_TL33G.pdb	-0.6519620418548584	1.6630899906158447
6nip.pdb	6nip_HL_Z_TL33H.pdb	-0.5374764800071716	0.9753999710083008
6nip.pdb	6nip_HL_Z_TL33I.pdb	0.551519513130188	0.3650200068950653
6nip.pdb	6nip_HL_Z_TL33L.pdb	0.3227919638156891	0.643589973449707
6nip.pdb	6nip_HL_Z_TL33K.pdb	0.6836978197097778	1.1307200193405151
6nip.pdb	6nip_HL_Z_TL33M.pdb	0.8183751106262207	1.557919979095459
6nip.pdb	6nip_HL_Z_TL33F.pdb	-0.2051067352294922	1.1299200057983398
6nip.pdb	6nip_HL_Z_TL33P.pdb	0.7331804037094116	0.4460600018501282
6nip.pdb	6nip_HL_Z_TL33S.pdb	-0.6572265625	-0.6563400030136108
6nip.pdb	6nip_HL_Z_TL33W.pdb	0.2806813418865204	-1.8617299795150757
6nip.pdb	6nip_HL_Z_TL33Y.pdb	-0.16761621832847595	0.49344000220298767
6nip.pdb	6nip_HL_Z_TL33V.pdb	0.2494741976261139	0.41245999932289124
6nip.pdb	6nip_HL_Z_YL50A.pdb	-0.8972526788711548	-1.05826997756958
6nip.pdb	6nip_HL_Z_YL50R.pdb	-0.5749170780181885	-0.632669985294342
6nip.pdb	6nip_HL_Z_YL50N.pdb	-0.7993528842926025	-1.0733100175857544
6nip.pdb	6nip_HL_Z_YL50D.pdb	-0.8062399625778198	-0.9775500297546387
6nip.pdb	6nip_HL_Z_YL50C.pdb	-0.7425355315208435	-1.0208100080490112
6nip.pdb	6nip_HL_Z_YL50Q.pdb	-0.5664231777191162	-0.8738700151443481
6nip.pdb	6nip_HL_Z_YL50E.pdb	-0.7079900503158569	-0.4710099995136261
6nip.pdb	6nip_HL_Z_YL50G.pdb	-1.022868037223816	-1.0668200254440308
6nip.pdb	6nip_HL_Z_YL50H.pdb	-0.6313839554786682	-0.9448800086975098
6nip.pdb	6nip_HL_Z_YL50I.pdb	-0.5805662870407104	-1.5002599954605103
6nip.pdb	6nip_HL_Z_YL50L.pdb	-0.6365971565246582	-0.8804600238800049
6nip.pdb	6nip_HL_Z_YL50K.pdb	-0.749674916267395	-1.087149977684021
6nip.pdb	6nip_HL_Z_YL50M.pdb	-0.5697189569473267	-0.788640022277832
6nip.pdb	6nip_HL_Z_YL50F.pdb	-0.380671888589859	-0.6773999929428101
6nip.pdb	6nip_HL_Z_YL50P.pdb	-0.48680567741394043	-1.0381799936294556
6nip.pdb	6nip_HL_Z_YL50S.pdb	-0.9600175619125366	-1.3772399425506592
6nip.pdb	6nip_HL_Z_YL50T.pdb	-0.8448666334152222	-1.362030029296875
6nip.pdb	6nip_HL_Z_YL50W.pdb	0.6063894033432007	-0.3555600047111511
6nip.pdb	6nip_HL_Z_YL50V.pdb	-0.6743611097335815	-0.9817000031471252
6nip.pdb	6nip_HL_Z_SL51A.pdb	-0.48217594623565674	-0.02102000080049038
6nip.pdb	6nip_HL_Z_SL51R.pdb	-1.834915280342102	-6.76938009262085
6nip.pdb	6nip_HL_Z_SL51N.pdb	-2.3579814434051514	-2.7617099285125732
6nip.pdb	6nip_HL_Z_SL51D.pdb	0.23598584532737732	-2.5911099910736084
6nip.pdb	6nip_HL_Z_SL51C.pdb	0.0485704243183136	-0.012160000391304493
6nip.pdb	6nip_HL_Z_SL51Q.pdb	-5.764008045196533	-5.619919776916504
6nip.pdb	6nip_HL_Z_SL51E.pdb	-3.1640377044677734	-1.5345699787139893
6nip.pdb	6nip_HL_Z_SL51G.pdb	-0.6896295547485352	-0.5009400248527527
6nip.pdb	6nip_HL_Z_SL51H.pdb	-0.9861476421356201	-4.241434097290039
6nip.pdb	6nip_HL_Z_SL51I.pdb	0.2291809618473053	0.11880999803543091
6nip.pdb	6nip_HL_Z_SL51L.pdb	-2.3024113178253174	-1.3528499603271484
6nip.pdb	6nip_HL_Z_SL51K.pdb	-6.5485148429870605	-5.523056983947754
6nip.pdb	6nip_HL_Z_SL51M.pdb	-2.879333734512329	-1.3586499691009521
6nip.pdb	6nip_HL_Z_SL51F.pdb	-11.325668334960938	-13.309100151062012
6nip.pdb	6nip_HL_Z_SL51P.pdb	0.3616255819797516	-0.8541899919509888
6nip.pdb	6nip_HL_Z_SL51T.pdb	-0.01855611801147461	0.42471998929977417
6nip.pdb	6nip_HL_Z_SL51W.pdb	-10.45221996307373	-8.891240119934082
6nip.pdb	6nip_HL_Z_SL51Y.pdb	-13.092802047729492	-10.143179893493652
6nip.pdb	6nip_HL_Z_SL51V.pdb	0.19321170449256897	0.7940599918365479
6nip.pdb	6nip_HL_Z_NL53A.pdb	-0.47730016708374023	-0.07720000296831131
6nip.pdb	6nip_HL_Z_NL53R.pdb	1.30950927734375	2.187230110168457
6nip.pdb	6nip_HL_Z_NL53D.pdb	0.17904284596443176	0.8065000176429749
6nip.pdb	6nip_HL_Z_NL53C.pdb	-0.07685773074626923	0.11028999835252762
6nip.pdb	6nip_HL_Z_NL53Q.pdb	-0.26752984523773193	1.3308000564575195
6nip.pdb	6nip_HL_Z_NL53E.pdb	0.2583589255809784	-0.34005001187324524
6nip.pdb	6nip_HL_Z_NL53G.pdb	-0.6012793779373169	-0.13318000733852386
6nip.pdb	6nip_HL_Z_NL53H.pdb	-0.2827189266681671	-0.08575999736785889
6nip.pdb	6nip_HL_Z_NL53I.pdb	0.1272469460964203	0.11683999747037888
6nip.pdb	6nip_HL_Z_NL53L.pdb	0.23654279112815857	0.2140900045633316
6nip.pdb	6nip_HL_Z_NL53K.pdb	0.18211516737937927	0.5770099759101868
6nip.pdb	6nip_HL_Z_NL53M.pdb	0.10619097948074341	1.133180022239685
6nip.pdb	6nip_HL_Z_NL53F.pdb	0.08308514952659607	-0.08607999980449677
6nip.pdb	6nip_HL_Z_NL53P.pdb	0.31526973843574524	-0.11189000308513641
6nip.pdb	6nip_HL_Z_NL53S.pdb	-0.5810268521308899	-0.1027199998497963
6nip.pdb	6nip_HL_Z_NL53T.pdb	-0.3940086364746094	0.707360029220581
6nip.pdb	6nip_HL_Z_NL53W.pdb	0.08819088339805603	-0.12279000133275986
6nip.pdb	6nip_HL_Z_NL53Y.pdb	0.19774878025054932	-0.9053599834442139
6nip.pdb	6nip_HL_Z_NL53V.pdb	0.1754910945892334	-0.47251999378204346
6nip.pdb	6nip_HL_Z_RL54A.pdb	-1.295647144317627	-0.8264899849891663
6nip.pdb	6nip_HL_Z_RL54N.pdb	-1.240660548210144	-0.8585500121116638
6nip.pdb	6nip_HL_Z_RL54D.pdb	-1.3978526592254639	-1.0745899677276611
6nip.pdb	6nip_HL_Z_RL54C.pdb	-1.0759179592132568	-0.7196800112724304
6nip.pdb	6nip_HL_Z_RL54Q.pdb	-1.3045969009399414	-0.516040027141571
6nip.pdb	6nip_HL_Z_RL54E.pdb	-1.6185740232467651	-0.942300021648407
6nip.pdb	6nip_HL_Z_RL54G.pdb	-1.644938349723816	-0.9288300275802612
6nip.pdb	6nip_HL_Z_RL54H.pdb	-1.3626956939697266	-0.8576700091362
6nip.pdb	6nip_HL_Z_RL54I.pdb	-1.2427877187728882	-0.7538700103759766
6nip.pdb	6nip_HL_Z_RL54L.pdb	-1.145790457725525	-0.5937399864196777
6nip.pdb	6nip_HL_Z_RL54K.pdb	-0.6443507671356201	0.6345400214195251
6nip.pdb	6nip_HL_Z_RL54M.pdb	-1.1523795127868652	-0.7090399861335754
6nip.pdb	6nip_HL_Z_RL54F.pdb	-0.5908098220825195	-0.5014399886131287
6nip.pdb	6nip_HL_Z_RL54P.pdb	-1.6948617696762085	-0.9743099808692932
6nip.pdb	6nip_HL_Z_RL54S.pdb	-1.4440865516662598	-0.996969997882843
6nip.pdb	6nip_HL_Z_RL54T.pdb	-1.257003664970398	-0.7930600047111511
6nip.pdb	6nip_HL_Z_RL54W.pdb	-0.2469893991947174	-1.0292500257492065
6nip.pdb	6nip_HL_Z_RL54Y.pdb	-0.8251802921295166	-0.811519980430603
6nip.pdb	6nip_HL_Z_RL54V.pdb	-1.0692574977874756	-0.8158699870109558
6nip.pdb	6nip_HL_Z_KL67A.pdb	-0.8782696723937988	-0.7049400210380554
6nip.pdb	6nip_HL_Z_KL67R.pdb	0.6076735258102417	1.470170021057129
6nip.pdb	6nip_HL_Z_KL67N.pdb	-0.5651599168777466	-0.023000000044703484
6nip.pdb	6nip_HL_Z_KL67D.pdb	-1.1002041101455688	-2.5728399753570557
6nip.pdb	6nip_HL_Z_KL67C.pdb	-0.5630666017532349	-0.21623000502586365
6nip.pdb	6nip_HL_Z_KL67Q.pdb	-0.3816761374473572	-0.9698699712753296
6nip.pdb	6nip_HL_Z_KL67E.pdb	-1.116511583328247	-1.9017900228500366
6nip.pdb	6nip_HL_Z_KL67G.pdb	-1.0867902040481567	-0.0019499999471008778
6nip.pdb	6nip_HL_Z_KL67H.pdb	-7.480079174041748	-5.47744607925415
6nip.pdb	6nip_HL_Z_KL67I.pdb	-0.32053688168525696	0.5286800265312195
6nip.pdb	6nip_HL_Z_KL67L.pdb	-0.7644566297531128	-0.41609999537467957
6nip.pdb	6nip_HL_Z_KL67M.pdb	-0.40537744760513306	0.7582499980926514
6nip.pdb	6nip_HL_Z_KL67F.pdb	-0.4124455451965332	-0.7398899793624878
6nip.pdb	6nip_HL_Z_KL67P.pdb	-0.5128962993621826	-0.10231000185012817
6nip.pdb	6nip_HL_Z_KL67S.pdb	-0.6001265048980713	-0.035509999841451645
6nip.pdb	6nip_HL_Z_KL67T.pdb	-0.5614653825759888	-0.4257799983024597
6nip.pdb	6nip_HL_Z_KL67W.pdb	-6.177835464477539	-6.8914899826049805
6nip.pdb	6nip_HL_Z_KL67Y.pdb	-5.515256881713867	-3.2077701091766357
6nip.pdb	6nip_HL_Z_KL67V.pdb	-0.4508105516433716	0.34375
6nip.pdb	6nip_HL_Z_SL68A.pdb	-0.09591430425643921	-0.2917500138282776
6nip.pdb	6nip_HL_Z_SL68R.pdb	0.6516062021255493	0.8062300086021423
6nip.pdb	6nip_HL_Z_SL68N.pdb	-0.10166406631469727	0.39076998829841614
6nip.pdb	6nip_HL_Z_SL68D.pdb	0.12878340482711792	0.03626000136137009
6nip.pdb	6nip_HL_Z_SL68C.pdb	-0.3414056599140167	0.3025600016117096
6nip.pdb	6nip_HL_Z_SL68Q.pdb	-0.30545082688331604	0.271699994802475
6nip.pdb	6nip_HL_Z_SL68E.pdb	-0.26390957832336426	0.16814999282360077
6nip.pdb	6nip_HL_Z_SL68G.pdb	-0.2757965624332428	-0.1449899971485138
6nip.pdb	6nip_HL_Z_SL68H.pdb	0.19362112879753113	-0.16660000383853912
6nip.pdb	6nip_HL_Z_SL68I.pdb	-0.20704443752765656	0.13741999864578247
6nip.pdb	6nip_HL_Z_SL68L.pdb	0.029243916273117065	0.3636699914932251
6nip.pdb	6nip_HL_Z_SL68K.pdb	0.5028834342956543	1.1986199617385864
6nip.pdb	6nip_HL_Z_SL68M.pdb	0.18585067987442017	0.35951000452041626
6nip.pdb	6nip_HL_Z_SL68F.pdb	0.1672879159450531	0.20716999471187592
6nip.pdb	6nip_HL_Z_SL68P.pdb	-0.32324668765068054	0.27893000841140747
6nip.pdb	6nip_HL_Z_SL68T.pdb	0.0007425546646118164	0.14904999732971191
6nip.pdb	6nip_HL_Z_SL68W.pdb	1.1426191329956055	0.2116599977016449
6nip.pdb	6nip_HL_Z_SL68Y.pdb	0.4329672157764435	-0.12484999746084213
6nip.pdb	6nip_HL_Z_SL68V.pdb	0.07754233479499817	0.10583999752998352
6nip.pdb	6nip_HL_Z_DL69A.pdb	0.0006232261657714844	0.7727699875831604
6nip.pdb	6nip_HL_Z_DL69R.pdb	0.9130723476409912	1.393970012664795
6nip.pdb	6nip_HL_Z_DL69N.pdb	0.5236355066299438	0.8071699738502502
6nip.pdb	6nip_HL_Z_DL69C.pdb	0.3926679193973541	0.8068000078201294
6nip.pdb	6nip_HL_Z_DL69Q.pdb	0.2629672586917877	0.5669299960136414
6nip.pdb	6nip_HL_Z_DL69E.pdb	-0.026896163821220398	0.9968900084495544
6nip.pdb	6nip_HL_Z_DL69G.pdb	-0.1682719886302948	0.1457500010728836
6nip.pdb	6nip_HL_Z_DL69H.pdb	-0.26830780506134033	0.04839999973773956
6nip.pdb	6nip_HL_Z_DL69I.pdb	0.49668988585472107	1.5383000373840332
6nip.pdb	6nip_HL_Z_DL69L.pdb	0.6997499465942383	1.2067400217056274
6nip.pdb	6nip_HL_Z_DL69K.pdb	0.4236550033092499	1.4154000282287598
6nip.pdb	6nip_HL_Z_DL69M.pdb	0.436227411031723	1.3029299974441528
6nip.pdb	6nip_HL_Z_DL69F.pdb	-0.007479041814804077	0.5208200216293335
6nip.pdb	6nip_HL_Z_DL69P.pdb	0.42997172474861145	1.2041800022125244
6nip.pdb	6nip_HL_Z_DL69S.pdb	-0.5792295932769775	0.5452700257301331
6nip.pdb	6nip_HL_Z_DL69T.pdb	-0.414238303899765	1.0306600332260132
6nip.pdb	6nip_HL_Z_DL69W.pdb	0.012580245733261108	0.5154200196266174
6nip.pdb	6nip_HL_Z_DL69Y.pdb	0.17289957404136658	0.8700299859046936
6nip.pdb	6nip_HL_Z_DL69V.pdb	0.07339790463447571	1.6212400197982788
6nip.pdb	6nip_HL_Z_GZ181A.pdb	-0.14446555078029633	0.009820000268518925
6nip.pdb	6nip_HL_Z_GZ181R.pdb	0.06654733419418335	-0.17775000631809235
6nip.pdb	6nip_HL_Z_GZ181N.pdb	-0.22189635038375854	0.01809000037610531
6nip.pdb	6nip_HL_Z_GZ181D.pdb	-0.2354477345943451	0.38637998700141907
6nip.pdb	6nip_HL_Z_GZ181C.pdb	-0.13666802644729614	0.07989999651908875
6nip.pdb	6nip_HL_Z_GZ181Q.pdb	-0.16937190294265747	-0.001500000013038516
6nip.pdb	6nip_HL_Z_GZ181E.pdb	-0.283816933631897	0.1823199987411499
6nip.pdb	6nip_HL_Z_GZ181H.pdb	-0.08001717925071716	0.02483000047504902
6nip.pdb	6nip_HL_Z_GZ181I.pdb	0.2701910436153412	0.2232999950647354
6nip.pdb	6nip_HL_Z_GZ181L.pdb	0.2690543234348297	0.2826699912548065
6nip.pdb	6nip_HL_Z_GZ181K.pdb	0.16248440742492676	-0.08736000210046768
6nip.pdb	6nip_HL_Z_GZ181M.pdb	0.08422026038169861	0.6415600180625916
6nip.pdb	6nip_HL_Z_GZ181F.pdb	0.16029179096221924	0.5338000059127808
6nip.pdb	6nip_HL_Z_GZ181P.pdb	-0.151615709066391	0.1361600011587143
6nip.pdb	6nip_HL_Z_GZ181S.pdb	-0.4075459837913513	0.15936000645160675
6nip.pdb	6nip_HL_Z_GZ181T.pdb	-0.2227635383605957	0.1742199957370758
6nip.pdb	6nip_HL_Z_GZ181W.pdb	0.4505369961261749	0.5676000118255615
6nip.pdb	6nip_HL_Z_GZ181Y.pdb	0.27127233147621155	0.5367100238800049
6nip.pdb	6nip_HL_Z_GZ181V.pdb	0.10476702451705933	0.2165299952030182
6nip.pdb	6nip_HL_Z_GZ182A.pdb	-0.2737738788127899	0.036970000714063644
6nip.pdb	6nip_HL_Z_GZ182R.pdb	-0.16910313069820404	-0.5434499979019165
6nip.pdb	6nip_HL_Z_GZ182N.pdb	-0.5273672342300415	-1.3023300170898438
6nip.pdb	6nip_HL_Z_GZ182D.pdb	-1.759071946144104	-0.26607000827789307
6nip.pdb	6nip_HL_Z_GZ182C.pdb	-0.4332914650440216	-0.40568000078201294
6nip.pdb	6nip_HL_Z_GZ182Q.pdb	-0.5903441905975342	0.178289994597435
6nip.pdb	6nip_HL_Z_GZ182E.pdb	-0.44512486457824707	0.6080700159072876
6nip.pdb	6nip_HL_Z_GZ182H.pdb	-0.5802812576293945	-0.48962000012397766
6nip.pdb	6nip_HL_Z_GZ182I.pdb	-1.0463926792144775	-0.9108200073242188
6nip.pdb	6nip_HL_Z_GZ182L.pdb	-0.24698472023010254	-2.4347500801086426
6nip.pdb	6nip_HL_Z_GZ182K.pdb	-0.2546733617782593	0.040119998157024384
6nip.pdb	6nip_HL_Z_GZ182M.pdb	-0.4043451249599457	0.6604800224304199
6nip.pdb	6nip_HL_Z_GZ182F.pdb	-0.19601109623908997	0.08861999958753586
6nip.pdb	6nip_HL_Z_GZ182P.pdb	0.024764418601989746	0.5630099773406982
6nip.pdb	6nip_HL_Z_GZ182S.pdb	-0.1044064313173294	-0.40171998739242554
6nip.pdb	6nip_HL_Z_GZ182T.pdb	-0.6417306661605835	-0.34073999524116516
6nip.pdb	6nip_HL_Z_GZ182W.pdb	-1.989751935005188	-1.3685599565505981
6nip.pdb	6nip_HL_Z_GZ182Y.pdb	-1.9525792598724365	-1.3137199878692627
6nip.pdb	6nip_HL_Z_GZ182V.pdb	-0.5719130039215088	-0.14137999713420868
6nip.pdb	6nip_HL_Z_KZ293A.pdb	-0.5974227786064148	-0.3210900127887726
6nip.pdb	6nip_HL_Z_KZ293R.pdb	0.09850245714187622	0.11799000203609467
6nip.pdb	6nip_HL_Z_KZ293N.pdb	-0.6282387971878052	0.20406000316143036
6nip.pdb	6nip_HL_Z_KZ293D.pdb	-0.8096189498901367	1.4119000434875488
6nip.pdb	6nip_HL_Z_KZ293C.pdb	-0.7544230222702026	-0.127360001206398
6nip.pdb	6nip_HL_Z_KZ293Q.pdb	-0.25593245029449463	0.1471800059080124
6nip.pdb	6nip_HL_Z_KZ293E.pdb	-0.2574901580810547	0.21428999304771423
6nip.pdb	6nip_HL_Z_KZ293G.pdb	-0.5867347717285156	-0.3178499937057495
6nip.pdb	6nip_HL_Z_KZ293H.pdb	-0.38372957706451416	-0.447519987821579
6nip.pdb	6nip_HL_Z_KZ293I.pdb	-0.679021954536438	-0.28650999069213867
6nip.pdb	6nip_HL_Z_KZ293L.pdb	-0.6147726774215698	-0.2544899880886078
6nip.pdb	6nip_HL_Z_KZ293M.pdb	-0.36688336730003357	0.7870799899101257
6nip.pdb	6nip_HL_Z_KZ293F.pdb	-0.12368716299533844	-0.3248800039291382
6nip.pdb	6nip_HL_Z_KZ293P.pdb	-0.420430064201355	-0.3244200050830841
6nip.pdb	6nip_HL_Z_KZ293S.pdb	-0.8042770624160767	-0.408050000667572
6nip.pdb	6nip_HL_Z_KZ293T.pdb	-0.7851611375808716	-0.36928999423980713
6nip.pdb	6nip_HL_Z_KZ293W.pdb	0.04393622279167175	0.2837499976158142
6nip.pdb	6nip_HL_Z_KZ293Y.pdb	-0.2624989151954651	0.6497600078582764
6nip.pdb	6nip_HL_Z_KZ293V.pdb	-0.6579635143280029	-0.2897599935531616
6nip.pdb	6nip_HL_Z_RZ295A.pdb	-1.2592418193817139	-0.7964199781417847
6nip.pdb	6nip_HL_Z_RZ295N.pdb	-1.5006954669952393	-0.935920000076294
6nip.pdb	6nip_HL_Z_RZ295D.pdb	-1.3658825159072876	-1.545240044593811
6nip.pdb	6nip_HL_Z_RZ295C.pdb	-1.0199755430221558	-0.7789700031280518
6nip.pdb	6nip_HL_Z_RZ295Q.pdb	-1.258621096611023	-0.8729900121688843
6nip.pdb	6nip_HL_Z_RZ295E.pdb	-1.3855364322662354	-1.144629955291748
6nip.pdb	6nip_HL_Z_RZ295G.pdb	-1.66957688331604	-1.520609974861145
6nip.pdb	6nip_HL_Z_RZ295H.pdb	-0.6803674697875977	-0.20417000353336334
6nip.pdb	6nip_HL_Z_RZ295I.pdb	-0.5146889686584473	0.19641000032424927
6nip.pdb	6nip_HL_Z_RZ295L.pdb	-1.576984167098999	-0.2719300091266632
6nip.pdb	6nip_HL_Z_RZ295K.pdb	-0.008205980062484741	0.5085200071334839
6nip.pdb	6nip_HL_Z_RZ295M.pdb	-0.24271634221076965	0.5447800159454346
6nip.pdb	6nip_HL_Z_RZ295F.pdb	-0.4696865677833557	0.7023299932479858
6nip.pdb	6nip_HL_Z_RZ295P.pdb	-1.437463402748108	-0.8739399909973145
6nip.pdb	6nip_HL_Z_RZ295S.pdb	-1.1419432163238525	-1.4031100273132324
6nip.pdb	6nip_HL_Z_RZ295T.pdb	-1.1691584587097168	-1.256369948387146
6nip.pdb	6nip_HL_Z_RZ295W.pdb	0.3551541864871979	1.1767300367355347
6nip.pdb	6nip_HL_Z_RZ295Y.pdb	-0.3928399384021759	0.9119700193405151
6nip.pdb	6nip_HL_Z_RZ295V.pdb	-0.6055053472518921	0.10061000287532806
6nip.pdb	6nip_HL_Z_LZ296A.pdb	-0.4745209217071533	0.017170000821352005
6nip.pdb	6nip_HL_Z_LZ296R.pdb	-0.020721450448036194	1.3105599880218506
6nip.pdb	6nip_HL_Z_LZ296N.pdb	-0.4516516923904419	1.7146899700164795
6nip.pdb	6nip_HL_Z_LZ296D.pdb	-0.3624553382396698	0.004269999917596579
6nip.pdb	6nip_HL_Z_LZ296C.pdb	-0.2802046239376068	0.07288999855518341
6nip.pdb	6nip_HL_Z_LZ296Q.pdb	-0.3208126723766327	-0.02928999997675419
6nip.pdb	6nip_HL_Z_LZ296E.pdb	-0.6562495231628418	0.6928399801254272
6nip.pdb	6nip_HL_Z_LZ296G.pdb	-0.4941338896751404	-0.36733999848365784
6nip.pdb	6nip_HL_Z_LZ296H.pdb	-0.19815853238105774	0.4381699860095978
6nip.pdb	6nip_HL_Z_LZ296I.pdb	-0.21973782777786255	0.008960000239312649
6nip.pdb	6nip_HL_Z_LZ296K.pdb	-0.53673255443573	0.1293099969625473
6nip.pdb	6nip_HL_Z_LZ296M.pdb	-0.03884527087211609	-0.012910000048577785
6nip.pdb	6nip_HL_Z_LZ296F.pdb	0.005467206239700317	-0.7513099908828735
6nip.pdb	6nip_HL_Z_LZ296P.pdb	-0.24842575192451477	0.7852399945259094
6nip.pdb	6nip_HL_Z_LZ296S.pdb	-0.48692625761032104	0.12450999766588211
6nip.pdb	6nip_HL_Z_LZ296T.pdb	-0.4735972285270691	0.04803000018000603
6nip.pdb	6nip_HL_Z_LZ296W.pdb	-0.15969528257846832	-0.04227999970316887
6nip.pdb	6nip_HL_Z_LZ296Y.pdb	-1.1426821947097778	-2.6208200454711914
6nip.pdb	6nip_HL_Z_LZ296V.pdb	-0.2835700511932373	0.5730500221252441
6nip.pdb	6nip_HL_Z_KZ297A.pdb	-0.8723796606063843	-1.04243004322052
6nip.pdb	6nip_HL_Z_KZ297R.pdb	-0.35878658294677734	-0.3089900016784668
6nip.pdb	6nip_HL_Z_KZ297N.pdb	-1.8285820484161377	-0.4214499890804291
6nip.pdb	6nip_HL_Z_KZ297D.pdb	-0.948847770690918	-0.9577000141143799
6nip.pdb	6nip_HL_Z_KZ297C.pdb	-0.24012590944766998	-0.06996999680995941
6nip.pdb	6nip_HL_Z_KZ297Q.pdb	-0.9075191020965576	-0.36511000990867615
6nip.pdb	6nip_HL_Z_KZ297E.pdb	-1.0314675569534302	-0.25060001015663147
6nip.pdb	6nip_HL_Z_KZ297G.pdb	-1.4527194499969482	-1.0791000127792358
6nip.pdb	6nip_HL_Z_KZ297H.pdb	-0.6282937526702881	-0.19304999709129333
6nip.pdb	6nip_HL_Z_KZ297I.pdb	-0.036969900131225586	0.21522000432014465
6nip.pdb	6nip_HL_Z_KZ297L.pdb	-0.47932007908821106	0.2822999954223633
6nip.pdb	6nip_HL_Z_KZ297M.pdb	-0.6078029870986938	-0.3115600049495697
6nip.pdb	6nip_HL_Z_KZ297F.pdb	-0.06201736629009247	0.10576000064611435
6nip.pdb	6nip_HL_Z_KZ297P.pdb	-0.8862968683242798	-0.9206500053405762
6nip.pdb	6nip_HL_Z_KZ297S.pdb	-1.082227110862732	-0.9935200214385986
6nip.pdb	6nip_HL_Z_KZ297T.pdb	-0.28231945633888245	-0.7888799905776978
6nip.pdb	6nip_HL_Z_KZ297W.pdb	0.036240965127944946	-0.17554999887943268
6nip.pdb	6nip_HL_Z_KZ297Y.pdb	-0.13430693745613098	-0.08877000212669373
6nip.pdb	6nip_HL_Z_KZ297V.pdb	-0.10172486305236816	0.15569999814033508
6nip.pdb	6nip_HL_Z_GZ298A.pdb	-0.12625792622566223	-0.46757999062538147
6nip.pdb	6nip_HL_Z_GZ298R.pdb	0.009224474430084229	-1.8187099695205688
6nip.pdb	6nip_HL_Z_GZ298N.pdb	0.08127236366271973	-1.1685199737548828
6nip.pdb	6nip_HL_Z_GZ298D.pdb	-0.14948764443397522	-0.8790500164031982
6nip.pdb	6nip_HL_Z_GZ298C.pdb	-0.28863614797592163	-1.3688499927520752
6nip.pdb	6nip_HL_Z_GZ298Q.pdb	-0.12686525285243988	-1.0085500478744507
6nip.pdb	6nip_HL_Z_GZ298E.pdb	-0.3770414888858795	-0.9488199949264526
6nip.pdb	6nip_HL_Z_GZ298H.pdb	-0.21046999096870422	-1.4131300449371338
6nip.pdb	6nip_HL_Z_GZ298I.pdb	0.05093836784362793	-1.0362800359725952
6nip.pdb	6nip_HL_Z_GZ298L.pdb	-0.017696768045425415	-1.7377099990844727
6nip.pdb	6nip_HL_Z_GZ298K.pdb	0.04736125469207764	-0.8156099915504456
6nip.pdb	6nip_HL_Z_GZ298M.pdb	-0.15690746903419495	-2.0771799087524414
6nip.pdb	6nip_HL_Z_GZ298F.pdb	0.02598714828491211	-0.5086899995803833
6nip.pdb	6nip_HL_Z_GZ298P.pdb	-0.46713972091674805	-0.8830299973487854
6nip.pdb	6nip_HL_Z_GZ298S.pdb	-0.2840462625026703	-0.7221199870109558
6nip.pdb	6nip_HL_Z_GZ298T.pdb	-0.4306128919124603	-1.6918400526046753
6nip.pdb	6nip_HL_Z_GZ298W.pdb	0.1668928861618042	-2.103149890899658
6nip.pdb	6nip_HL_Z_GZ298Y.pdb	-0.27552592754364014	-2.6437599658966064
6nip.pdb	6nip_HL_Z_GZ298V.pdb	0.17174950242042542	-1.4118900299072266
6nip.pdb	6nip_HL_Z_VZ299A.pdb	-0.7614002227783203	-0.5473700165748596
6nip.pdb	6nip_HL_Z_VZ299R.pdb	-0.17253883183002472	0.3568499982357025
6nip.pdb	6nip_HL_Z_VZ299N.pdb	-1.0703883171081543	-1.1038899421691895
6nip.pdb	6nip_HL_Z_VZ299D.pdb	-1.2134827375411987	-1.2201600074768066
6nip.pdb	6nip_HL_Z_VZ299C.pdb	-0.641438364982605	-0.6225500106811523
6nip.pdb	6nip_HL_Z_VZ299Q.pdb	-0.5438544750213623	-1.1279499530792236
6nip.pdb	6nip_HL_Z_VZ299E.pdb	-0.8872027397155762	-0.8458600044250488
6nip.pdb	6nip_HL_Z_VZ299G.pdb	-0.9369431734085083	-1.0284600257873535
6nip.pdb	6nip_HL_Z_VZ299H.pdb	-1.0356258153915405	-0.42315998673439026
6nip.pdb	6nip_HL_Z_VZ299I.pdb	-0.34641122817993164	-0.4474300146102905
6nip.pdb	6nip_HL_Z_VZ299L.pdb	-0.7860016822814941	-0.9885500073432922
6nip.pdb	6nip_HL_Z_VZ299K.pdb	-0.15953218936920166	0.37946999073028564
6nip.pdb	6nip_HL_Z_VZ299M.pdb	-0.7505963444709778	0.3349300026893616
6nip.pdb	6nip_HL_Z_VZ299F.pdb	-0.9112157821655273	-1.0775099992752075
6nip.pdb	6nip_HL_Z_VZ299P.pdb	-1.3387486934661865	-1.5343300104141235
6nip.pdb	6nip_HL_Z_VZ299S.pdb	-0.93280029296875	-0.6481900215148926
6nip.pdb	6nip_HL_Z_VZ299T.pdb	-0.7981586456298828	-0.5569999814033508
6nip.pdb	6nip_HL_Z_VZ299W.pdb	0.07769933342933655	-0.47979000210762024
6nip.pdb	6nip_HL_Z_VZ299Y.pdb	-0.8660099506378174	-0.8881700038909912
6nip.pdb	6nip_HL_Z_SZ300A.pdb	-0.6442139148712158	1.1763099431991577
6nip.pdb	6nip_HL_Z_SZ300R.pdb	-0.8039522171020508	-3.00927996635437
6nip.pdb	6nip_HL_Z_SZ300N.pdb	-1.477038025856018	-1.3843899965286255
6nip.pdb	6nip_HL_Z_SZ300D.pdb	-1.1349431276321411	-1.5992599725723267
6nip.pdb	6nip_HL_Z_SZ300C.pdb	-0.47585955262184143	0.15440000593662262
6nip.pdb	6nip_HL_Z_SZ300Q.pdb	-3.9301083087921143	-3.811711072921753
6nip.pdb	6nip_HL_Z_SZ300E.pdb	-9.314109802246094	-9.229680061340332
6nip.pdb	6nip_HL_Z_SZ300G.pdb	-0.9812687635421753	0.3120099902153015
6nip.pdb	6nip_HL_Z_SZ300H.pdb	-30.202491760253906	-23.55293083190918
6nip.pdb	6nip_HL_Z_SZ300I.pdb	-10.723285675048828	-6.640130043029785
6nip.pdb	6nip_HL_Z_SZ300L.pdb	-4.258696556091309	-2.5109798908233643
6nip.pdb	6nip_HL_Z_SZ300K.pdb	-2.0455639362335205	-5.177742958068848
6nip.pdb	6nip_HL_Z_SZ300M.pdb	-6.462454795837402	-4.554593563079834
6nip.pdb	6nip_HL_Z_SZ300F.pdb	-2.8591415882110596	-1.1994500160217285
6nip.pdb	6nip_HL_Z_SZ300P.pdb	-6.177840709686279	-3.258470058441162
6nip.pdb	6nip_HL_Z_SZ300T.pdb	-3.6790030002593994	-3.3391900062561035
6nip.pdb	6nip_HL_Z_SZ300W.pdb	-53.549198150634766	-51.433631896972656
6nip.pdb	6nip_HL_Z_SZ300Y.pdb	-3.7398500442504883	-2.287709951400757
6nip.pdb	6nip_HL_Z_SZ300V.pdb	-3.638503313064575	-1.5703699588775635
6nip.pdb	6nip_HL_Z_YZ301A.pdb	-1.1005916595458984	-0.7049700021743774
6nip.pdb	6nip_HL_Z_YZ301R.pdb	-0.9641858339309692	-0.5223000049591064
6nip.pdb	6nip_HL_Z_YZ301N.pdb	-1.0572621822357178	-0.721019983291626
6nip.pdb	6nip_HL_Z_YZ301D.pdb	-1.2887457609176636	-1.314560055732727
6nip.pdb	6nip_HL_Z_YZ301C.pdb	-0.9683945178985596	-0.606909990310669
6nip.pdb	6nip_HL_Z_YZ301Q.pdb	-1.2708488702774048	-0.6144700050354004
6nip.pdb	6nip_HL_Z_YZ301E.pdb	-1.2140573263168335	-0.6146000027656555
6nip.pdb	6nip_HL_Z_YZ301G.pdb	-1.3564692735671997	-1.2866899967193604
6nip.pdb	6nip_HL_Z_YZ301H.pdb	-0.9589591026306152	-0.4853900074958801
6nip.pdb	6nip_HL_Z_YZ301I.pdb	-1.3396267890930176	-0.5045199990272522
6nip.pdb	6nip_HL_Z_YZ301L.pdb	-1.0920157432556152	-0.03787999972701073
6nip.pdb	6nip_HL_Z_YZ301K.pdb	-0.9800442457199097	-0.8350200057029724
6nip.pdb	6nip_HL_Z_YZ301M.pdb	-1.3856182098388672	-0.2506999969482422
6nip.pdb	6nip_HL_Z_YZ301F.pdb	-0.2838452160358429	0.2951599955558777
6nip.pdb	6nip_HL_Z_YZ301P.pdb	-1.440067172050476	-2.1429100036621094
6nip.pdb	6nip_HL_Z_YZ301S.pdb	-1.1697405576705933	-0.9177200198173523
6nip.pdb	6nip_HL_Z_YZ301T.pdb	-1.0242139101028442	-0.4239799976348877
6nip.pdb	6nip_HL_Z_YZ301W.pdb	-0.8971407413482666	-0.3521600067615509
6nip.pdb	6nip_HL_Z_YZ301V.pdb	-1.0796440839767456	-0.8360499739646912
6nip.pdb	6nip_HL_Z_SZ302A.pdb	-0.2345186024904251	0.08111000061035156
6nip.pdb	6nip_HL_Z_SZ302R.pdb	0.0018960237503051758	-1.3640799522399902
6nip.pdb	6nip_HL_Z_SZ302N.pdb	-0.07921192049980164	0.23372000455856323
6nip.pdb	6nip_HL_Z_SZ302D.pdb	-0.5333967208862305	0.2882100045681
6nip.pdb	6nip_HL_Z_SZ302C.pdb	0.12765288352966309	-0.06421999633312225
6nip.pdb	6nip_HL_Z_SZ302Q.pdb	0.014034509658813477	-0.017489999532699585
6nip.pdb	6nip_HL_Z_SZ302E.pdb	-0.4241466820240021	0.7298499941825867
6nip.pdb	6nip_HL_Z_SZ302G.pdb	-0.6395044326782227	-0.18546999990940094
6nip.pdb	6nip_HL_Z_SZ302H.pdb	0.15804332494735718	0.22773000597953796
6nip.pdb	6nip_HL_Z_SZ302I.pdb	0.22975319623947144	0.9141799807548523
6nip.pdb	6nip_HL_Z_SZ302L.pdb	-0.8354150056838989	-1.5937600135803223
6nip.pdb	6nip_HL_Z_SZ302K.pdb	-0.09165683388710022	-0.5262899994850159
6nip.pdb	6nip_HL_Z_SZ302M.pdb	0.4587423503398895	-0.8438000082969666
6nip.pdb	6nip_HL_Z_SZ302F.pdb	0.2433042824268341	0.417930006980896
6nip.pdb	6nip_HL_Z_SZ302P.pdb	0.4987826645374298	0.7946199774742126
6nip.pdb	6nip_HL_Z_SZ302T.pdb	-0.055858954787254333	0.7893999814987183
6nip.pdb	6nip_HL_Z_SZ302W.pdb	0.8080923557281494	0.18585999310016632
6nip.pdb	6nip_HL_Z_SZ302Y.pdb	0.299742728471756	0.401309996843338
6nip.pdb	6nip_HL_Z_SZ302V.pdb	-0.05362166464328766	-0.3228600025177002
6nip.pdb	6nip_HL_Z_TZ331A.pdb	-0.04452832043170929	0.09841000288724899
6nip.pdb	6nip_HL_Z_TZ331R.pdb	1.2877652645111084	1.0317200422286987
6nip.pdb	6nip_HL_Z_TZ331N.pdb	-0.23418691754341125	-0.2677600085735321
6nip.pdb	6nip_HL_Z_TZ331D.pdb	-0.397319495677948	-0.3425999879837036
6nip.pdb	6nip_HL_Z_TZ331C.pdb	0.3236263692378998	0.6523900032043457
6nip.pdb	6nip_HL_Z_TZ331Q.pdb	0.1304476261138916	0.8551700115203857
6nip.pdb	6nip_HL_Z_TZ331E.pdb	-0.21071475744247437	-0.08578000217676163
6nip.pdb	6nip_HL_Z_TZ331G.pdb	-0.18801027536392212	0.2601799964904785
6nip.pdb	6nip_HL_Z_TZ331H.pdb	-0.09815092384815216	-0.40797001123428345
6nip.pdb	6nip_HL_Z_TZ331I.pdb	0.3138774335384369	0.6922299861907959
6nip.pdb	6nip_HL_Z_TZ331L.pdb	0.5376397371292114	0.8729000091552734
6nip.pdb	6nip_HL_Z_TZ331K.pdb	0.5350074768066406	0.8969100117683411
6nip.pdb	6nip_HL_Z_TZ331M.pdb	0.23922118544578552	0.6251999735832214
6nip.pdb	6nip_HL_Z_TZ331F.pdb	0.3228038251399994	0.3449400067329407
6nip.pdb	6nip_HL_Z_TZ331P.pdb	0.34044745564460754	-0.1754399985074997
6nip.pdb	6nip_HL_Z_TZ331S.pdb	-0.2841278314590454	-0.09538999944925308
6nip.pdb	6nip_HL_Z_TZ331W.pdb	0.6687338352203369	-0.37957999110221863
6nip.pdb	6nip_HL_Z_TZ331Y.pdb	0.3176710307598114	0.2608700096607208
6nip.pdb	6nip_HL_Z_TZ331V.pdb	0.1903361678123474	0.44405999779701233
6nip.pdb	6nip_HL_Z_DZ332A.pdb	-0.27899277210235596	-0.5623800158500671
6nip.pdb	6nip_HL_Z_DZ332R.pdb	-0.06093476712703705	-0.41273999214172363
6nip.pdb	6nip_HL_Z_DZ332N.pdb	-0.17170552909374237	-0.16210000216960907
6nip.pdb	6nip_HL_Z_DZ332C.pdb	-0.22123804688453674	0.8088499903678894
6nip.pdb	6nip_HL_Z_DZ332Q.pdb	0.21150794625282288	-0.16779999434947968
6nip.pdb	6nip_HL_Z_DZ332E.pdb	0.3054625689983368	-0.6605200171470642
6nip.pdb	6nip_HL_Z_DZ332G.pdb	-0.7713930606842041	-0.7626000046730042
6nip.pdb	6nip_HL_Z_DZ332H.pdb	0.15459555387496948	-0.9013500213623047
6nip.pdb	6nip_HL_Z_DZ332I.pdb	0.16579768061637878	-0.14733000099658966
6nip.pdb	6nip_HL_Z_DZ332L.pdb	0.5676262378692627	1.9894200563430786
6nip.pdb	6nip_HL_Z_DZ332K.pdb	0.0285627543926239	0.07188999652862549
6nip.pdb	6nip_HL_Z_DZ332M.pdb	0.3489135205745697	0.6324700117111206
6nip.pdb	6nip_HL_Z_DZ332F.pdb	0.608823299407959	-0.37160998582839966
6nip.pdb	6nip_HL_Z_DZ332P.pdb	-0.4138033390045166	-1.0198500156402588
6nip.pdb	6nip_HL_Z_DZ332S.pdb	-0.4742785096168518	-0.43654999136924744
6nip.pdb	6nip_HL_Z_DZ332T.pdb	-0.1273239701986313	1.1080100536346436
6nip.pdb	6nip_HL_Z_DZ332W.pdb	0.9438713788986206	-0.24167999625205994
6nip.pdb	6nip_HL_Z_DZ332Y.pdb	0.9301134347915649	1.3047599792480469
6nip.pdb	6nip_HL_Z_DZ332V.pdb	0.14326074719429016	0.07712999731302261
6nip.pdb	6nip_HL_Z_GZ333A.pdb	-0.3878110945224762	-0.067330002784729
6nip.pdb	6nip_HL_Z_GZ333R.pdb	-0.6020115613937378	-0.4545300006866455
6nip.pdb	6nip_HL_Z_GZ333N.pdb	-0.3475548326969147	-0.2003600001335144
6nip.pdb	6nip_HL_Z_GZ333D.pdb	-0.7219352126121521	0.00646999990567565
6nip.pdb	6nip_HL_Z_GZ333C.pdb	0.06195136904716492	-0.16407999396324158
6nip.pdb	6nip_HL_Z_GZ333Q.pdb	-0.7973216772079468	-0.2647300064563751
6nip.pdb	6nip_HL_Z_GZ333E.pdb	-0.7854024171829224	0.018309999257326126
6nip.pdb	6nip_HL_Z_GZ333H.pdb	-1.473462462425232	0.09025999903678894
6nip.pdb	6nip_HL_Z_GZ333I.pdb	-0.11619547009468079	-0.37522000074386597
6nip.pdb	6nip_HL_Z_GZ333L.pdb	-0.14703777432441711	-0.2871899902820587
6nip.pdb	6nip_HL_Z_GZ333K.pdb	-0.5026201009750366	-0.31665000319480896
6nip.pdb	6nip_HL_Z_GZ333M.pdb	-0.6005988121032715	-0.15850000083446503
6nip.pdb	6nip_HL_Z_GZ333F.pdb	-0.4953555166721344	-0.2621000111103058
6nip.pdb	6nip_HL_Z_GZ333P.pdb	0.02666732668876648	-0.1646299958229065
6nip.pdb	6nip_HL_Z_GZ333S.pdb	-0.2944776117801666	-0.02493000030517578
6nip.pdb	6nip_HL_Z_GZ333T.pdb	-0.5628204345703125	-0.5225399732589722
6nip.pdb	6nip_HL_Z_GZ333W.pdb	-0.3962302505970001	-0.15941999852657318
6nip.pdb	6nip_HL_Z_GZ333Y.pdb	-0.9281923770904541	-0.26256999373435974
6nip.pdb	6nip_HL_Z_GZ333V.pdb	-0.3596225678920746	-0.4346500039100647
6nip.pdb	6nip_HL_Z_PZ334A.pdb	-1.0657715797424316	-0.48521000146865845
6nip.pdb	6nip_HL_Z_PZ334R.pdb	-0.791702151298523	-2.21628999710083
6nip.pdb	6nip_HL_Z_PZ334N.pdb	-0.7603119611740112	-2.3523499965667725
6nip.pdb	6nip_HL_Z_PZ334D.pdb	-0.9670742750167847	-2.568510055541992
6nip.pdb	6nip_HL_Z_PZ334C.pdb	-0.9441217184066772	-0.8455399870872498
6nip.pdb	6nip_HL_Z_PZ334Q.pdb	-0.7439597845077515	-1.8030799627304077
6nip.pdb	6nip_HL_Z_PZ334E.pdb	-0.5380390286445618	-1.5435999631881714
6nip.pdb	6nip_HL_Z_PZ334G.pdb	-1.2947736978530884	0.2942500114440918
6nip.pdb	6nip_HL_Z_PZ334H.pdb	-8.721006393432617	-10.677680015563965
6nip.pdb	6nip_HL_Z_PZ334I.pdb	-1.256112813949585	-2.834049940109253
6nip.pdb	6nip_HL_Z_PZ334L.pdb	-0.943603515625	-2.516429901123047
6nip.pdb	6nip_HL_Z_PZ334K.pdb	-1.2464584112167358	-3.7443480491638184
6nip.pdb	6nip_HL_Z_PZ334M.pdb	-0.7829034328460693	-1.5095000267028809
6nip.pdb	6nip_HL_Z_PZ334F.pdb	-6.8363165855407715	-10.317680358886719
6nip.pdb	6nip_HL_Z_PZ334S.pdb	-1.10382878780365	-2.1153500080108643
6nip.pdb	6nip_HL_Z_PZ334T.pdb	-1.289011001586914	-1.6366900205612183
6nip.pdb	6nip_HL_Z_PZ334W.pdb	-19.65898895263672	-16.110429763793945
6nip.pdb	6nip_HL_Z_PZ334Y.pdb	-21.76581382751465	-19.198030471801758
6nip.pdb	6nip_HL_Z_PZ334V.pdb	-0.9320187568664551	-1.819219946861267
6nip.pdb	6nip_HL_Z_TZ362A.pdb	0.0027790367603302	0.19715000689029694
6nip.pdb	6nip_HL_Z_TZ362R.pdb	0.2877283990383148	-0.13384999334812164
6nip.pdb	6nip_HL_Z_TZ362N.pdb	-0.005959212779998779	-0.07830999791622162
6nip.pdb	6nip_HL_Z_TZ362D.pdb	-0.03889194130897522	0.15956999361515045
6nip.pdb	6nip_HL_Z_TZ362C.pdb	0.0754767656326294	0.16866999864578247
6nip.pdb	6nip_HL_Z_TZ362Q.pdb	0.14008161425590515	0.05863000079989433
6nip.pdb	6nip_HL_Z_TZ362E.pdb	0.2539087235927582	0.10508999973535538
6nip.pdb	6nip_HL_Z_TZ362G.pdb	-0.1539958417415619	0.3052099943161011
6nip.pdb	6nip_HL_Z_TZ362H.pdb	-0.058339402079582214	-0.5783600211143494
6nip.pdb	6nip_HL_Z_TZ362I.pdb	0.3668244183063507	-0.1940699964761734
6nip.pdb	6nip_HL_Z_TZ362L.pdb	0.31789085268974304	-0.15365999937057495
6nip.pdb	6nip_HL_Z_TZ362K.pdb	0.3944731056690216	0.3119400143623352
6nip.pdb	6nip_HL_Z_TZ362M.pdb	0.2835327088832855	-0.09994000196456909
6nip.pdb	6nip_HL_Z_TZ362F.pdb	0.44257429242134094	-0.08530999720096588
6nip.pdb	6nip_HL_Z_TZ362P.pdb	0.24500611424446106	0.19808000326156616
6nip.pdb	6nip_HL_Z_TZ362S.pdb	-0.30708974599838257	0.23839999735355377
6nip.pdb	6nip_HL_Z_TZ362W.pdb	0.8777896165847778	-0.10874000191688538
6nip.pdb	6nip_HL_Z_TZ362Y.pdb	0.7531232833862305	0.0697299987077713
6nip.pdb	6nip_HL_Z_TZ362V.pdb	0.21640047430992126	-0.01590000092983246
6nip.pdb	6nip_HL_Z_SZ364A.pdb	-1.0310823917388916	0.19563999772071838
6nip.pdb	6nip_HL_Z_SZ364R.pdb	-8.296610832214355	-11.18539047241211
6nip.pdb	6nip_HL_Z_SZ364N.pdb	-3.0409491062164307	-2.5514400005340576
6nip.pdb	6nip_HL_Z_SZ364D.pdb	-2.684325933456421	-1.7029500007629395
6nip.pdb	6nip_HL_Z_SZ364C.pdb	-0.47225403785705566	-0.8961300253868103
6nip.pdb	6nip_HL_Z_SZ364Q.pdb	-8.783883094787598	-7.631879806518555
6nip.pdb	6nip_HL_Z_SZ364E.pdb	-2.910484552383423	-3.6687369346618652
6nip.pdb	6nip_HL_Z_SZ364G.pdb	-1.0977128744125366	0.5468800067901611
6nip.pdb	6nip_HL_Z_SZ364H.pdb	-11.621697425842285	-8.652190208435059
6nip.pdb	6nip_HL_Z_SZ364I.pdb	-4.123801231384277	-2.6245200634002686
6nip.pdb	6nip_HL_Z_SZ364L.pdb	-4.950921535491943	-4.1719279289245605
6nip.pdb	6nip_HL_Z_SZ364K.pdb	-1.9795681238174438	-2.943459987640381
6nip.pdb	6nip_HL_Z_SZ364M.pdb	-1.4927889108657837	-0.39259999990463257
6nip.pdb	6nip_HL_Z_SZ364F.pdb	-11.967799186706543	-11.448539733886719
6nip.pdb	6nip_HL_Z_SZ364P.pdb	-3.7057125568389893	-1.6237399578094482
6nip.pdb	6nip_HL_Z_SZ364T.pdb	-0.04111523926258087	0.21934999525547028
6nip.pdb	6nip_HL_Z_SZ364W.pdb	-30.351137161254883	-24.343629837036133
6nip.pdb	6nip_HL_Z_SZ364Y.pdb	-12.539462089538574	-10.771769523620605
6nip.pdb	6nip_HL_Z_SZ364V.pdb	-1.2943719625473022	-0.6260700225830078
7aqx.pdb	7aqx_C_A_VC2A.pdb	-0.6119101047515869	0.03869999945163727
7aqx.pdb	7aqx_C_A_VC2R.pdb	-1.1999844312667847	-2.604490041732788
7aqx.pdb	7aqx_C_A_VC2N.pdb	-0.1479976773262024	-0.05299999937415123
7aqx.pdb	7aqx_C_A_VC2D.pdb	0.3420303165912628	-1.2771199941635132
7aqx.pdb	7aqx_C_A_VC2C.pdb	-0.5524188280105591	-0.0364999994635582
7aqx.pdb	7aqx_C_A_VC2Q.pdb	0.46177634596824646	-0.33160001039505005
7aqx.pdb	7aqx_C_A_VC2E.pdb	-0.18359193205833435	0.1891999989748001
7aqx.pdb	7aqx_C_A_VC2G.pdb	-0.7526630163192749	-0.2587999999523163
7aqx.pdb	7aqx_C_A_VC2H.pdb	-1.0163288116455078	-3.4197800159454346
7aqx.pdb	7aqx_C_A_VC2I.pdb	0.8556549549102783	0.522599995136261
7aqx.pdb	7aqx_C_A_VC2L.pdb	-0.7217461466789246	-0.31520000100135803
7aqx.pdb	7aqx_C_A_VC2K.pdb	-0.6182607412338257	-1.0161399841308594
7aqx.pdb	7aqx_C_A_VC2M.pdb	0.8843151330947876	0.9506000280380249
7aqx.pdb	7aqx_C_A_VC2F.pdb	0.4013000428676605	-2.1392300128936768
7aqx.pdb	7aqx_C_A_VC2P.pdb	0.19342514872550964	0.4099999964237213
7aqx.pdb	7aqx_C_A_VC2S.pdb	-0.7628739476203918	-0.06560000032186508
7aqx.pdb	7aqx_C_A_VC2T.pdb	-0.7207275629043579	-0.711899995803833
7aqx.pdb	7aqx_C_A_VC2W.pdb	0.7640050649642944	0.3084999918937683
7aqx.pdb	7aqx_C_A_VC2Y.pdb	0.6573549509048462	-1.9598599672317505
7aqx.pdb	7aqx_C_A_GC26A.pdb	-0.9061747789382935	-0.7569000124931335
7aqx.pdb	7aqx_C_A_GC26R.pdb	-1.5309449434280396	-3.0194599628448486
7aqx.pdb	7aqx_C_A_GC26N.pdb	-1.2049126625061035	-2.2746999263763428
7aqx.pdb	7aqx_C_A_GC26D.pdb	-1.7889903783798218	-3.4231300354003906
7aqx.pdb	7aqx_C_A_GC26C.pdb	-1.006291151046753	-0.6816999912261963
7aqx.pdb	7aqx_C_A_GC26Q.pdb	-1.6948217153549194	-2.1754300594329834
7aqx.pdb	7aqx_C_A_GC26E.pdb	-2.839279890060425	-3.1518099308013916
7aqx.pdb	7aqx_C_A_GC26H.pdb	-0.8751391172409058	-2.1195900440216064
7aqx.pdb	7aqx_C_A_GC26I.pdb	-4.12019157409668	-3.473220109939575
7aqx.pdb	7aqx_C_A_GC26L.pdb	-2.046177387237549	-2.163100004196167
7aqx.pdb	7aqx_C_A_GC26K.pdb	-0.9243202209472656	-1.5621299743652344
7aqx.pdb	7aqx_C_A_GC26M.pdb	-1.427122712135315	-1.4508600234985352
7aqx.pdb	7aqx_C_A_GC26F.pdb	-1.0967985391616821	-1.99058997631073
7aqx.pdb	7aqx_C_A_GC26P.pdb	-0.6807273626327515	-0.8802000284194946
7aqx.pdb	7aqx_C_A_GC26S.pdb	-1.574264645576477	-1.5534100532531738
7aqx.pdb	7aqx_C_A_GC26T.pdb	-1.0606682300567627	-1.685439944267273
7aqx.pdb	7aqx_C_A_GC26W.pdb	-0.7668775320053101	-1.752500057220459
7aqx.pdb	7aqx_C_A_GC26Y.pdb	-1.7886056900024414	-2.3141000270843506
7aqx.pdb	7aqx_C_A_GC26V.pdb	-0.7509019374847412	-1.0730700492858887
7aqx.pdb	7aqx_C_A_LC27A.pdb	-1.7156533002853394	0.31869998574256897
7aqx.pdb	7aqx_C_A_LC27R.pdb	-2.823124408721924	-3.6414499282836914
7aqx.pdb	7aqx_C_A_LC27N.pdb	-0.9599392414093018	-0.41449999809265137
7aqx.pdb	7aqx_C_A_LC27D.pdb	-0.9620567560195923	-1.4333900213241577
7aqx.pdb	7aqx_C_A_LC27C.pdb	-1.2782976627349854	0.31150001287460327
7aqx.pdb	7aqx_C_A_LC27Q.pdb	-0.8709837198257446	0.38370001316070557
7aqx.pdb	7aqx_C_A_LC27E.pdb	-0.7681430578231812	-0.24250000715255737
7aqx.pdb	7aqx_C_A_LC27G.pdb	-1.8257346153259277	0.3962000012397766
7aqx.pdb	7aqx_C_A_LC27H.pdb	-0.7120648622512817	-1.1076600551605225
7aqx.pdb	7aqx_C_A_LC27I.pdb	-0.26984840631484985	-0.24130000174045563
7aqx.pdb	7aqx_C_A_LC27K.pdb	-1.1023001670837402	0.3743000030517578
7aqx.pdb	7aqx_C_A_LC27M.pdb	-0.6458580493927002	-0.34049999713897705
7aqx.pdb	7aqx_C_A_LC27F.pdb	-0.9500468969345093	-4.020979881286621
7aqx.pdb	7aqx_C_A_LC27P.pdb	-2.0301501750946045	0.5939000248908997
7aqx.pdb	7aqx_C_A_LC27S.pdb	-1.5521763563156128	0.3084000051021576
7aqx.pdb	7aqx_C_A_LC27T.pdb	-1.1340261697769165	0.052000001072883606
7aqx.pdb	7aqx_C_A_LC27W.pdb	-0.42724478244781494	-2.663450002670288
7aqx.pdb	7aqx_C_A_LC27Y.pdb	-2.1256887912750244	-2.9170799255371094
7aqx.pdb	7aqx_C_A_LC27V.pdb	-1.2647619247436523	0.47440001368522644
7aqx.pdb	7aqx_C_A_TC28A.pdb	-0.8705500364303589	-0.8604000210762024
7aqx.pdb	7aqx_C_A_TC28R.pdb	-8.284517288208008	-8.104869842529297
7aqx.pdb	7aqx_C_A_TC28N.pdb	-1.4828757047653198	-1.928820013999939
7aqx.pdb	7aqx_C_A_TC28D.pdb	-1.3474624156951904	-2.632050037384033
7aqx.pdb	7aqx_C_A_TC28C.pdb	-0.422914057970047	-0.5848000049591064
7aqx.pdb	7aqx_C_A_TC28Q.pdb	-1.0600786209106445	-0.8155999779701233
7aqx.pdb	7aqx_C_A_TC28E.pdb	-1.122214913368225	-2.1966500282287598
7aqx.pdb	7aqx_C_A_TC28G.pdb	-1.1695107221603394	-1.7947100400924683
7aqx.pdb	7aqx_C_A_TC28H.pdb	-8.928312301635742	-8.530750274658203
7aqx.pdb	7aqx_C_A_TC28I.pdb	-3.0538742542266846	-3.805310010910034
7aqx.pdb	7aqx_C_A_TC28L.pdb	-1.7859665155410767	-1.0507800579071045
7aqx.pdb	7aqx_C_A_TC28K.pdb	-4.046121597290039	-3.7093799114227295
7aqx.pdb	7aqx_C_A_TC28M.pdb	-3.699103832244873	-2.494610071182251
7aqx.pdb	7aqx_C_A_TC28F.pdb	-9.476486206054688	-9.164179801940918
7aqx.pdb	7aqx_C_A_TC28P.pdb	-0.049193352460861206	0.8379999995231628
7aqx.pdb	7aqx_C_A_TC28S.pdb	-0.4279833436012268	-0.8241000175476074
7aqx.pdb	7aqx_C_A_TC28W.pdb	-29.598346710205078	-27.346500396728516
7aqx.pdb	7aqx_C_A_TC28Y.pdb	-18.42035484313965	-19.64712905883789
7aqx.pdb	7aqx_C_A_TC28V.pdb	-1.0104866027832031	-1.241510033607483
7aqx.pdb	7aqx_C_A_SC30A.pdb	-0.4407365322113037	-0.3578000068664551
7aqx.pdb	7aqx_C_A_SC30R.pdb	-0.4391380548477173	0.2808000147342682
7aqx.pdb	7aqx_C_A_SC30N.pdb	-0.453284353017807	-0.2125999927520752
7aqx.pdb	7aqx_C_A_SC30D.pdb	-0.4622505307197571	-0.6747999787330627
7aqx.pdb	7aqx_C_A_SC30C.pdb	-0.40327879786491394	-0.24729999899864197
7aqx.pdb	7aqx_C_A_SC30Q.pdb	-0.11727932095527649	-0.21400000154972076
7aqx.pdb	7aqx_C_A_SC30E.pdb	-0.14650973677635193	-0.5656999945640564
7aqx.pdb	7aqx_C_A_SC30G.pdb	-0.6319078207015991	-0.08910000324249268
7aqx.pdb	7aqx_C_A_SC30H.pdb	-0.3829214870929718	-0.3264000117778778
7aqx.pdb	7aqx_C_A_SC30I.pdb	-1.399976134300232	-0.7822999954223633
7aqx.pdb	7aqx_C_A_SC30L.pdb	-0.0006582438945770264	-0.04129999876022339
7aqx.pdb	7aqx_C_A_SC30K.pdb	0.055858761072158813	0.6000000238418579
7aqx.pdb	7aqx_C_A_SC30M.pdb	-0.030414506793022156	-0.09070000052452087
7aqx.pdb	7aqx_C_A_SC30F.pdb	-0.1797989308834076	-0.09880000352859497
7aqx.pdb	7aqx_C_A_SC30P.pdb	0.5035690069198608	-0.07829999923706055
7aqx.pdb	7aqx_C_A_SC30T.pdb	-0.0934116393327713	0.12860000133514404
7aqx.pdb	7aqx_C_A_SC30W.pdb	0.22119781374931335	0.050999999046325684
7aqx.pdb	7aqx_C_A_SC30Y.pdb	0.15218260884284973	-0.009800000116229057
7aqx.pdb	7aqx_C_A_SC30V.pdb	-0.8178384304046631	-0.6208000183105469
7aqx.pdb	7aqx_C_A_NC31A.pdb	-1.0549962520599365	-0.27149999141693115
7aqx.pdb	7aqx_C_A_NC31R.pdb	-0.4294643700122833	0.7405999898910522
7aqx.pdb	7aqx_C_A_NC31D.pdb	-1.086251974105835	-4.162990093231201
7aqx.pdb	7aqx_C_A_NC31C.pdb	-0.8139597177505493	0.31360000371932983
7aqx.pdb	7aqx_C_A_NC31Q.pdb	-0.6299950480461121	-0.22679999470710754
7aqx.pdb	7aqx_C_A_NC31E.pdb	-0.6248953342437744	-2.7771499156951904
7aqx.pdb	7aqx_C_A_NC31G.pdb	-1.253074049949646	-0.46939998865127563
7aqx.pdb	7aqx_C_A_NC31H.pdb	-6.03688907623291	-6.1288299560546875
7aqx.pdb	7aqx_C_A_NC31I.pdb	-0.19668257236480713	0.6395000219345093
7aqx.pdb	7aqx_C_A_NC31L.pdb	0.2758815586566925	1.4177000522613525
7aqx.pdb	7aqx_C_A_NC31K.pdb	-0.46575307846069336	-0.4643000066280365
7aqx.pdb	7aqx_C_A_NC31M.pdb	0.04304966330528259	1.1331000328063965
7aqx.pdb	7aqx_C_A_NC31F.pdb	-10.287516593933105	-12.04619026184082
7aqx.pdb	7aqx_C_A_NC31P.pdb	-0.5936706066131592	-1.9550700187683105
7aqx.pdb	7aqx_C_A_NC31S.pdb	-1.1426020860671997	-1.2261799573898315
7aqx.pdb	7aqx_C_A_NC31T.pdb	-0.7994579076766968	0.5738000273704529
7aqx.pdb	7aqx_C_A_NC31W.pdb	-9.866592407226562	-11.55315113067627
7aqx.pdb	7aqx_C_A_NC31Y.pdb	-20.772619247436523	-21.48150062561035
7aqx.pdb	7aqx_C_A_NC31V.pdb	-0.7882673740386963	0.10949999839067459
7aqx.pdb	7aqx_C_A_YC32A.pdb	-2.077918767929077	-0.9811999797821045
7aqx.pdb	7aqx_C_A_YC32R.pdb	-0.6895597577095032	2.3485000133514404
7aqx.pdb	7aqx_C_A_YC32N.pdb	-1.8416123390197754	-1.0580899715423584
7aqx.pdb	7aqx_C_A_YC32D.pdb	-1.6572400331497192	-2.2183499336242676
7aqx.pdb	7aqx_C_A_YC32C.pdb	-1.8608578443527222	-1.7346999645233154
7aqx.pdb	7aqx_C_A_YC32Q.pdb	-1.6557272672653198	-1.2539299726486206
7aqx.pdb	7aqx_C_A_YC32E.pdb	-1.6637614965438843	-2.242150068283081
7aqx.pdb	7aqx_C_A_YC32G.pdb	-2.3573625087738037	-1.3848700523376465
7aqx.pdb	7aqx_C_A_YC32H.pdb	-1.8470934629440308	0.3310999870300293
7aqx.pdb	7aqx_C_A_YC32I.pdb	-1.5337445735931396	-1.040560007095337
7aqx.pdb	7aqx_C_A_YC32L.pdb	-1.5286344289779663	-0.9151999950408936
7aqx.pdb	7aqx_C_A_YC32K.pdb	-0.7603227496147156	1.1133999824523926
7aqx.pdb	7aqx_C_A_YC32M.pdb	-1.4531376361846924	-0.46549999713897705
7aqx.pdb	7aqx_C_A_YC32F.pdb	-1.2686498165130615	-0.5612999796867371
7aqx.pdb	7aqx_C_A_YC32P.pdb	-2.1386454105377197	-1.4286199808120728
7aqx.pdb	7aqx_C_A_YC32S.pdb	-1.8036788702011108	-1.153499960899353
7aqx.pdb	7aqx_C_A_YC32T.pdb	-1.7772611379623413	-1.8134700059890747
7aqx.pdb	7aqx_C_A_YC32W.pdb	-2.074216842651367	-3.6275999546051025
7aqx.pdb	7aqx_C_A_YC32V.pdb	-1.633065104484558	-1.4195200204849243
7aqx.pdb	7aqx_C_A_LC95A.pdb	-1.4032448530197144	-1.7751699686050415
7aqx.pdb	7aqx_C_A_LC95R.pdb	-5.711035251617432	-6.854340076446533
7aqx.pdb	7aqx_C_A_LC95N.pdb	-0.7190016508102417	-2.0565600395202637
7aqx.pdb	7aqx_C_A_LC95D.pdb	-1.0509179830551147	-4.132199764251709
7aqx.pdb	7aqx_C_A_LC95C.pdb	-1.331573247909546	-1.6043800115585327
7aqx.pdb	7aqx_C_A_LC95Q.pdb	-0.2980616092681885	-1.270400047302246
7aqx.pdb	7aqx_C_A_LC95E.pdb	-0.4612925052642822	-3.8536500930786133
7aqx.pdb	7aqx_C_A_LC95G.pdb	-1.5594899654388428	-2.8229000568389893
7aqx.pdb	7aqx_C_A_LC95H.pdb	-3.3303942680358887	-1.7434300184249878
7aqx.pdb	7aqx_C_A_LC95I.pdb	-0.5813639163970947	-0.6100000143051147
7aqx.pdb	7aqx_C_A_LC95K.pdb	-1.7124748229980469	-3.907710075378418
7aqx.pdb	7aqx_C_A_LC95M.pdb	0.16722062230110168	-0.30250000953674316
7aqx.pdb	7aqx_C_A_LC95F.pdb	-5.54256010055542	-5.417479991912842
7aqx.pdb	7aqx_C_A_LC95P.pdb	-0.7786450386047363	-1.5283199548721313
7aqx.pdb	7aqx_C_A_LC95S.pdb	-1.671269178390503	-2.7380800247192383
7aqx.pdb	7aqx_C_A_LC95T.pdb	-0.7981996536254883	-1.079699993133545
7aqx.pdb	7aqx_C_A_LC95W.pdb	-17.02555274963379	-14.987099647521973
7aqx.pdb	7aqx_C_A_LC95Y.pdb	-11.561380386352539	-11.068099975585938
7aqx.pdb	7aqx_C_A_LC95V.pdb	-1.1084753274917603	-0.5885000228881836
7aqx.pdb	7aqx_C_A_LC96A.pdb	-1.080706238746643	-1.2891000509262085
7aqx.pdb	7aqx_C_A_LC96R.pdb	-0.5562034845352173	0.1362999975681305
7aqx.pdb	7aqx_C_A_LC96N.pdb	-1.0121619701385498	-1.3586100339889526
7aqx.pdb	7aqx_C_A_LC96D.pdb	-0.8277316093444824	-2.4527199268341064
7aqx.pdb	7aqx_C_A_LC96C.pdb	-1.012681484222412	-1.1568200588226318
7aqx.pdb	7aqx_C_A_LC96Q.pdb	-0.32001808285713196	-0.8306999802589417
7aqx.pdb	7aqx_C_A_LC96E.pdb	-0.8610413074493408	-2.214250087738037
7aqx.pdb	7aqx_C_A_LC96G.pdb	-1.2904306650161743	-1.923609972000122
7aqx.pdb	7aqx_C_A_LC96H.pdb	-0.6543954610824585	-0.5329999923706055
7aqx.pdb	7aqx_C_A_LC96I.pdb	-0.5014873743057251	-0.6650999784469604
7aqx.pdb	7aqx_C_A_LC96K.pdb	-0.5453638434410095	0.28519999980926514
7aqx.pdb	7aqx_C_A_LC96M.pdb	0.43499061465263367	0.8479999899864197
7aqx.pdb	7aqx_C_A_LC96F.pdb	-1.3707196712493896	-2.1649999618530273
7aqx.pdb	7aqx_C_A_LC96P.pdb	-0.6953413486480713	-4.304769992828369
7aqx.pdb	7aqx_C_A_LC96S.pdb	-1.203963041305542	-1.8607200384140015
7aqx.pdb	7aqx_C_A_LC96T.pdb	-1.1819504499435425	-1.44868004322052
7aqx.pdb	7aqx_C_A_LC96W.pdb	-0.4252539873123169	-0.4593999981880188
7aqx.pdb	7aqx_C_A_LC96Y.pdb	-0.07733917236328125	-0.4399999976158142
7aqx.pdb	7aqx_C_A_LC96V.pdb	-0.9857114553451538	-1.1554900407791138
7aqx.pdb	7aqx_C_A_EC98A.pdb	-0.6547102928161621	0.5450000166893005
7aqx.pdb	7aqx_C_A_EC98R.pdb	1.0769912004470825	1.9651999473571777
7aqx.pdb	7aqx_C_A_EC98N.pdb	-0.7755866050720215	0.34049999713897705
7aqx.pdb	7aqx_C_A_EC98D.pdb	-0.7317211627960205	-0.3578999936580658
7aqx.pdb	7aqx_C_A_EC98C.pdb	-0.6012907028198242	0.5324000120162964
7aqx.pdb	7aqx_C_A_EC98Q.pdb	-0.06817005574703217	1.4954999685287476
7aqx.pdb	7aqx_C_A_EC98G.pdb	-0.8916041851043701	0.7286999821662903
7aqx.pdb	7aqx_C_A_EC98H.pdb	-0.46507561206817627	0.09229999780654907
7aqx.pdb	7aqx_C_A_EC98I.pdb	-0.010305047035217285	1.733299970626831
7aqx.pdb	7aqx_C_A_EC98L.pdb	-0.4844774603843689	1.7553000450134277
7aqx.pdb	7aqx_C_A_EC98K.pdb	0.16403600573539734	1.3568999767303467
7aqx.pdb	7aqx_C_A_EC98M.pdb	-0.010094702243804932	2.0845999717712402
7aqx.pdb	7aqx_C_A_EC98F.pdb	-0.11521972715854645	0.7712000012397766
7aqx.pdb	7aqx_C_A_EC98P.pdb	-0.26444488763809204	0.7226999998092651
7aqx.pdb	7aqx_C_A_EC98S.pdb	-1.1517198085784912	0.20919999480247498
7aqx.pdb	7aqx_C_A_EC98T.pdb	-0.7462081909179688	0.0017000000225380063
7aqx.pdb	7aqx_C_A_EC98W.pdb	-0.13933107256889343	2.1909000873565674
7aqx.pdb	7aqx_C_A_EC98Y.pdb	0.28508636355400085	0.259799987077713
7aqx.pdb	7aqx_C_A_EC98V.pdb	-0.19358408451080322	1.1461999416351318
7aqx.pdb	7aqx_C_A_RC102A.pdb	-1.0461689233779907	-1.5094399452209473
7aqx.pdb	7aqx_C_A_RC102N.pdb	-0.9823497533798218	-1.6531200408935547
7aqx.pdb	7aqx_C_A_RC102D.pdb	-1.3765379190444946	-1.8027900457382202
7aqx.pdb	7aqx_C_A_RC102C.pdb	-1.0056419372558594	-1.5527600049972534
7aqx.pdb	7aqx_C_A_RC102Q.pdb	-1.159754991531372	-1.3973900079727173
7aqx.pdb	7aqx_C_A_RC102E.pdb	-1.0784028768539429	-1.601889967918396
7aqx.pdb	7aqx_C_A_RC102G.pdb	-1.1440244913101196	-1.5950100421905518
7aqx.pdb	7aqx_C_A_RC102H.pdb	-1.1179264783859253	-1.339609980583191
7aqx.pdb	7aqx_C_A_RC102I.pdb	-0.7869006395339966	-1.2271300554275513
7aqx.pdb	7aqx_C_A_RC102L.pdb	-1.0472451448440552	-1.5320099592208862
7aqx.pdb	7aqx_C_A_RC102K.pdb	-1.0274029970169067	-1.266010046005249
7aqx.pdb	7aqx_C_A_RC102M.pdb	-0.8258368968963623	-0.9825000166893005
7aqx.pdb	7aqx_C_A_RC102F.pdb	-0.6614712476730347	-1.1204299926757812
7aqx.pdb	7aqx_C_A_RC102P.pdb	-1.1515228748321533	-1.5962200164794922
7aqx.pdb	7aqx_C_A_RC102S.pdb	-1.2503575086593628	-1.6368099451065063
7aqx.pdb	7aqx_C_A_RC102T.pdb	-1.2013360261917114	-1.5814900398254395
7aqx.pdb	7aqx_C_A_RC102W.pdb	-0.20346149802207947	0.3294000029563904
7aqx.pdb	7aqx_C_A_RC102Y.pdb	-0.9076671600341797	-1.1962300539016724
7aqx.pdb	7aqx_C_A_RC102V.pdb	-0.9116923809051514	-1.4919500350952148
7aqx.pdb	7aqx_C_A_EC104A.pdb	0.17612245678901672	0.23579999804496765
7aqx.pdb	7aqx_C_A_EC104R.pdb	0.4778050482273102	0.31929999589920044
7aqx.pdb	7aqx_C_A_EC104N.pdb	0.013779491186141968	0.18930000066757202
7aqx.pdb	7aqx_C_A_EC104D.pdb	-0.22005318105220795	-0.36820000410079956
7aqx.pdb	7aqx_C_A_EC104C.pdb	0.2161705195903778	0.013199999928474426
7aqx.pdb	7aqx_C_A_EC104Q.pdb	0.3185274302959442	0.22589999437332153
7aqx.pdb	7aqx_C_A_EC104G.pdb	0.15867361426353455	0.5375000238418579
7aqx.pdb	7aqx_C_A_EC104H.pdb	0.48613885045051575	-0.2822999954223633
7aqx.pdb	7aqx_C_A_EC104I.pdb	0.49896934628486633	0.7681000232696533
7aqx.pdb	7aqx_C_A_EC104L.pdb	0.448072224855423	0.7181000113487244
7aqx.pdb	7aqx_C_A_EC104K.pdb	0.592287540435791	0.9049000144004822
7aqx.pdb	7aqx_C_A_EC104M.pdb	0.25001445412635803	0.7631999850273132
7aqx.pdb	7aqx_C_A_EC104F.pdb	0.9834309816360474	0.15929999947547913
7aqx.pdb	7aqx_C_A_EC104P.pdb	0.5639089345932007	-0.5023000240325928
7aqx.pdb	7aqx_C_A_EC104S.pdb	-0.08610385656356812	-0.06069999933242798
7aqx.pdb	7aqx_C_A_EC104T.pdb	-0.024767160415649414	-0.11789999902248383
7aqx.pdb	7aqx_C_A_EC104W.pdb	0.9817593097686768	0.5160999894142151
7aqx.pdb	7aqx_C_A_EC104Y.pdb	0.521869421005249	0.8027999997138977
7aqx.pdb	7aqx_C_A_EC104V.pdb	0.4157603085041046	0.4514000117778778
7aqx.pdb	7aqx_C_A_EC106A.pdb	-0.23709002137184143	0.4287000000476837
7aqx.pdb	7aqx_C_A_EC106R.pdb	0.052421361207962036	0.29089999198913574
7aqx.pdb	7aqx_C_A_EC106N.pdb	0.12267205119132996	0.24169999361038208
7aqx.pdb	7aqx_C_A_EC106D.pdb	-0.1964707374572754	-0.4927000105381012
7aqx.pdb	7aqx_C_A_EC106C.pdb	-0.24461989104747772	0.6797999739646912
7aqx.pdb	7aqx_C_A_EC106Q.pdb	0.41086581349372864	0.5324000120162964
7aqx.pdb	7aqx_C_A_EC106G.pdb	-0.31456491351127625	0.4032000005245209
7aqx.pdb	7aqx_C_A_EC106H.pdb	-0.13683541119098663	0.3093999922275543
7aqx.pdb	7aqx_C_A_EC106I.pdb	-0.04600474238395691	0.36329999566078186
7aqx.pdb	7aqx_C_A_EC106L.pdb	0.13643983006477356	1.0786000490188599
7aqx.pdb	7aqx_C_A_EC106K.pdb	0.032383888959884644	0.7975000143051147
7aqx.pdb	7aqx_C_A_EC106M.pdb	0.9620132446289062	1.3177000284194946
7aqx.pdb	7aqx_C_A_EC106F.pdb	0.889867901802063	0.7990000247955322
7aqx.pdb	7aqx_C_A_EC106P.pdb	0.07204553484916687	0.9453999996185303
7aqx.pdb	7aqx_C_A_EC106S.pdb	-0.07256370782852173	-0.066600002348423
7aqx.pdb	7aqx_C_A_EC106T.pdb	-0.6096645593643188	0.13019999861717224
7aqx.pdb	7aqx_C_A_EC106W.pdb	0.46846917271614075	0.4138999879360199
7aqx.pdb	7aqx_C_A_EC106Y.pdb	1.3908270597457886	-0.5748000144958496
7aqx.pdb	7aqx_C_A_EC106V.pdb	-0.019518375396728516	0.383899986743927
7aqx.pdb	7aqx_C_A_YC107A.pdb	-2.1067328453063965	-1.3888700008392334
7aqx.pdb	7aqx_C_A_YC107R.pdb	-1.7374787330627441	-1.1748299598693848
7aqx.pdb	7aqx_C_A_YC107N.pdb	-1.965105652809143	-1.483199954032898
7aqx.pdb	7aqx_C_A_YC107D.pdb	-2.1400251388549805	-1.4268100261688232
7aqx.pdb	7aqx_C_A_YC107C.pdb	-1.8774094581604004	-1.3429100513458252
7aqx.pdb	7aqx_C_A_YC107Q.pdb	-2.072819948196411	-1.575469970703125
7aqx.pdb	7aqx_C_A_YC107E.pdb	-2.0683770179748535	-1.256719946861267
7aqx.pdb	7aqx_C_A_YC107G.pdb	-2.208348512649536	-1.4540499448776245
7aqx.pdb	7aqx_C_A_YC107H.pdb	-1.851884126663208	-1.3334800004959106
7aqx.pdb	7aqx_C_A_YC107I.pdb	-1.5869017839431763	-1.3763400316238403
7aqx.pdb	7aqx_C_A_YC107L.pdb	-1.7149083614349365	-1.3903800249099731
7aqx.pdb	7aqx_C_A_YC107K.pdb	-1.9843645095825195	-1.5362399816513062
7aqx.pdb	7aqx_C_A_YC107M.pdb	-1.9228979349136353	-0.6478000283241272
7aqx.pdb	7aqx_C_A_YC107F.pdb	-0.8027623891830444	-1.0542500019073486
7aqx.pdb	7aqx_C_A_YC107P.pdb	-2.028578519821167	-1.3695399761199951
7aqx.pdb	7aqx_C_A_YC107S.pdb	-2.0609476566314697	-1.4440300464630127
7aqx.pdb	7aqx_C_A_YC107T.pdb	-2.0031015872955322	-0.9289000034332275
7aqx.pdb	7aqx_C_A_YC107W.pdb	-0.6785129308700562	-0.7121999859809875
7aqx.pdb	7aqx_C_A_YC107V.pdb	-1.7785115242004395	-1.3888800144195557
7aqx.pdb	7aqx_C_A_MA74A.pdb	-0.4569568932056427	-0.8276000022888184
7aqx.pdb	7aqx_C_A_MA74R.pdb	0.13657239079475403	0.541100025177002
7aqx.pdb	7aqx_C_A_MA74N.pdb	-0.3815540075302124	-0.7063999772071838
7aqx.pdb	7aqx_C_A_MA74D.pdb	-0.42404699325561523	-1.23757004737854
7aqx.pdb	7aqx_C_A_MA74C.pdb	-0.3839566111564636	-0.8281000256538391
7aqx.pdb	7aqx_C_A_MA74Q.pdb	-0.25083908438682556	-0.8059999942779541
7aqx.pdb	7aqx_C_A_MA74E.pdb	-0.24368205666542053	-1.4526699781417847
7aqx.pdb	7aqx_C_A_MA74G.pdb	-0.5996698141098022	-1.0473500490188599
7aqx.pdb	7aqx_C_A_MA74H.pdb	-0.2099025398492813	-0.7226999998092651
7aqx.pdb	7aqx_C_A_MA74I.pdb	-0.7516514658927917	-1.2249599695205688
7aqx.pdb	7aqx_C_A_MA74L.pdb	-0.07393407821655273	-0.08789999783039093
7aqx.pdb	7aqx_C_A_MA74K.pdb	-0.010854870080947876	-0.7055000066757202
7aqx.pdb	7aqx_C_A_MA74F.pdb	-0.38761916756629944	-0.7498000264167786
7aqx.pdb	7aqx_C_A_MA74P.pdb	-0.11843252182006836	-0.8673999905586243
7aqx.pdb	7aqx_C_A_MA74S.pdb	-0.44731971621513367	-0.9767000079154968
7aqx.pdb	7aqx_C_A_MA74T.pdb	-1.0461037158966064	-1.0586199760437012
7aqx.pdb	7aqx_C_A_MA74W.pdb	0.5577443838119507	0.8303999900817871
7aqx.pdb	7aqx_C_A_MA74Y.pdb	-1.6121255159378052	-1.7054400444030762
7aqx.pdb	7aqx_C_A_MA74V.pdb	-0.7757810354232788	-1.0425200462341309
7aqx.pdb	7aqx_C_A_KA75A.pdb	-0.5637480020523071	-0.8802000284194946
7aqx.pdb	7aqx_C_A_KA75R.pdb	-0.22537732124328613	-0.0632999986410141
7aqx.pdb	7aqx_C_A_KA75N.pdb	-0.3755703568458557	-0.4903999865055084
7aqx.pdb	7aqx_C_A_KA75D.pdb	-0.34538596868515015	-1.061959981918335
7aqx.pdb	7aqx_C_A_KA75C.pdb	-0.3917340040206909	-1.100890040397644
7aqx.pdb	7aqx_C_A_KA75Q.pdb	-0.43215513229370117	-0.6237000226974487
7aqx.pdb	7aqx_C_A_KA75E.pdb	-0.25752782821655273	-1.0369600057601929
7aqx.pdb	7aqx_C_A_KA75G.pdb	-0.6529019474983215	-0.7825000286102295
7aqx.pdb	7aqx_C_A_KA75H.pdb	-0.35822585225105286	-0.5695000290870667
7aqx.pdb	7aqx_C_A_KA75I.pdb	-0.18153898417949677	-0.49050000309944153
7aqx.pdb	7aqx_C_A_KA75L.pdb	-0.17632171511650085	-0.5412999987602234
7aqx.pdb	7aqx_C_A_KA75M.pdb	-0.18950696289539337	0.2476000040769577
7aqx.pdb	7aqx_C_A_KA75F.pdb	-0.19451022148132324	-0.7857000231742859
7aqx.pdb	7aqx_C_A_KA75P.pdb	-0.25617972016334534	-0.8357999920845032
7aqx.pdb	7aqx_C_A_KA75S.pdb	-0.39514291286468506	-1.32955002784729
7aqx.pdb	7aqx_C_A_KA75T.pdb	-0.34935277700424194	-0.6165000200271606
7aqx.pdb	7aqx_C_A_KA75W.pdb	0.04240092635154724	-1.1705700159072876
7aqx.pdb	7aqx_C_A_KA75Y.pdb	-1.571426510810852	-3.1052300930023193
7aqx.pdb	7aqx_C_A_KA75V.pdb	-0.382731169462204	-0.572700023651123
7aqx.pdb	7aqx_C_A_SA78A.pdb	-0.33959510922431946	0.49810001254081726
7aqx.pdb	7aqx_C_A_SA78R.pdb	-0.9999066591262817	-0.8393999934196472
7aqx.pdb	7aqx_C_A_SA78N.pdb	-2.405101776123047	-4.283959865570068
7aqx.pdb	7aqx_C_A_SA78D.pdb	-0.18724222481250763	-2.521559953689575
7aqx.pdb	7aqx_C_A_SA78C.pdb	-0.03910587728023529	0.32820001244544983
7aqx.pdb	7aqx_C_A_SA78Q.pdb	-0.44811558723449707	-0.10490000247955322
7aqx.pdb	7aqx_C_A_SA78E.pdb	-0.676306962966919	-2.038719892501831
7aqx.pdb	7aqx_C_A_SA78G.pdb	-0.49160030484199524	-0.3865000009536743
7aqx.pdb	7aqx_C_A_SA78H.pdb	-2.822340965270996	-3.2578799724578857
7aqx.pdb	7aqx_C_A_SA78I.pdb	0.6414556503295898	2.2065999507904053
7aqx.pdb	7aqx_C_A_SA78L.pdb	-0.8465803861618042	-2.421370029449463
7aqx.pdb	7aqx_C_A_SA78K.pdb	-0.6124560832977295	0.6622999906539917
7aqx.pdb	7aqx_C_A_SA78M.pdb	0.4453994929790497	0.5394999980926514
7aqx.pdb	7aqx_C_A_SA78F.pdb	-18.87642478942871	-16.23862075805664
7aqx.pdb	7aqx_C_A_SA78P.pdb	-1.0541552305221558	-1.3070000410079956
7aqx.pdb	7aqx_C_A_SA78T.pdb	0.2683526575565338	0.11500000208616257
7aqx.pdb	7aqx_C_A_SA78W.pdb	-1.013837218284607	-6.545269966125488
7aqx.pdb	7aqx_C_A_SA78Y.pdb	-6.058969020843506	-10.557831764221191
7aqx.pdb	7aqx_C_A_SA78V.pdb	0.11315891146659851	0.023099999874830246
7aqx.pdb	7aqx_C_A_EA81A.pdb	-0.7554129362106323	-0.2705000042915344
7aqx.pdb	7aqx_C_A_EA81R.pdb	-0.25704702734947205	0.7013999819755554
7aqx.pdb	7aqx_C_A_EA81N.pdb	-0.19425886869430542	0.249099999666214
7aqx.pdb	7aqx_C_A_EA81D.pdb	-0.39078110456466675	-0.6021000146865845
7aqx.pdb	7aqx_C_A_EA81C.pdb	-0.27804112434387207	0.2870999872684479
7aqx.pdb	7aqx_C_A_EA81Q.pdb	-0.011907428503036499	0.28369998931884766
7aqx.pdb	7aqx_C_A_EA81G.pdb	-0.8558439016342163	-0.2635999917984009
7aqx.pdb	7aqx_C_A_EA81H.pdb	-0.12920239567756653	1.1505999565124512
7aqx.pdb	7aqx_C_A_EA81I.pdb	-0.0411163866519928	0.19339999556541443
7aqx.pdb	7aqx_C_A_EA81L.pdb	-0.11004835367202759	0.28290000557899475
7aqx.pdb	7aqx_C_A_EA81K.pdb	-0.4549047350883484	-0.3239000141620636
7aqx.pdb	7aqx_C_A_EA81M.pdb	-0.43462473154067993	0.5590000152587891
7aqx.pdb	7aqx_C_A_EA81F.pdb	-0.08725887537002563	-0.11630000174045563
7aqx.pdb	7aqx_C_A_EA81P.pdb	-0.5333609580993652	0.0052999998442828655
7aqx.pdb	7aqx_C_A_EA81S.pdb	-0.47919219732284546	1.0805000066757202
7aqx.pdb	7aqx_C_A_EA81T.pdb	-0.36484354734420776	-0.002899999963119626
7aqx.pdb	7aqx_C_A_EA81W.pdb	0.44838228821754456	0.11150000244379044
7aqx.pdb	7aqx_C_A_EA81Y.pdb	0.06835862994194031	0.8230000138282776
7aqx.pdb	7aqx_C_A_EA81V.pdb	-0.1537933498620987	0.09019999951124191
7aqx.pdb	7aqx_C_A_AA82R.pdb	0.857040286064148	2.5164999961853027
7aqx.pdb	7aqx_C_A_AA82N.pdb	0.13527292013168335	1.340999960899353
7aqx.pdb	7aqx_C_A_AA82D.pdb	0.2577177584171295	-0.7965999841690063
7aqx.pdb	7aqx_C_A_AA82C.pdb	-0.17260533571243286	0.2736999988555908
7aqx.pdb	7aqx_C_A_AA82Q.pdb	0.5174771547317505	0.770799994468689
7aqx.pdb	7aqx_C_A_AA82E.pdb	-1.0718517303466797	-1.3506699800491333
7aqx.pdb	7aqx_C_A_AA82G.pdb	-0.8103967905044556	0.365200012922287
7aqx.pdb	7aqx_C_A_AA82H.pdb	-0.5885943174362183	-1.3347400426864624
7aqx.pdb	7aqx_C_A_AA82I.pdb	0.5269947052001953	1.0943000316619873
7aqx.pdb	7aqx_C_A_AA82L.pdb	0.4541228711605072	-0.01360000018030405
7aqx.pdb	7aqx_C_A_AA82K.pdb	0.3931221663951874	1.2066999673843384
7aqx.pdb	7aqx_C_A_AA82M.pdb	0.5596733093261719	1.8763999938964844
7aqx.pdb	7aqx_C_A_AA82F.pdb	-0.21432086825370789	0.029500000178813934
7aqx.pdb	7aqx_C_A_AA82P.pdb	-0.17873960733413696	-0.6254000067710876
7aqx.pdb	7aqx_C_A_AA82S.pdb	-0.16210415959358215	0.6444000005722046
7aqx.pdb	7aqx_C_A_AA82T.pdb	0.597480058670044	-1.426110029220581
7aqx.pdb	7aqx_C_A_AA82W.pdb	-1.825476050376892	-1.3392499685287476
7aqx.pdb	7aqx_C_A_AA82Y.pdb	-0.17848017811775208	1.8913999795913696
7aqx.pdb	7aqx_C_A_AA82V.pdb	-0.46391546726226807	-1.1825599670410156
7aqx.pdb	7aqx_C_A_QA85A.pdb	-0.6843358278274536	-0.5065000057220459
7aqx.pdb	7aqx_C_A_QA85R.pdb	0.14604586362838745	0.0006000000284984708
7aqx.pdb	7aqx_C_A_QA85N.pdb	-0.5560755729675293	-0.36820000410079956
7aqx.pdb	7aqx_C_A_QA85D.pdb	-0.8760025501251221	-0.5824999809265137
7aqx.pdb	7aqx_C_A_QA85C.pdb	-0.6622827053070068	-0.6908000111579895
7aqx.pdb	7aqx_C_A_QA85E.pdb	-0.770401120185852	-0.5471000075340271
7aqx.pdb	7aqx_C_A_QA85G.pdb	-1.0035078525543213	-0.6953999996185303
7aqx.pdb	7aqx_C_A_QA85H.pdb	-0.42744845151901245	-0.48570001125335693
7aqx.pdb	7aqx_C_A_QA85I.pdb	-0.3437066674232483	-0.13689999282360077
7aqx.pdb	7aqx_C_A_QA85L.pdb	-0.22598324716091156	-0.058400001376867294
7aqx.pdb	7aqx_C_A_QA85K.pdb	-0.06320570409297943	0.24570000171661377
7aqx.pdb	7aqx_C_A_QA85M.pdb	-0.16245749592781067	0.31139999628067017
7aqx.pdb	7aqx_C_A_QA85F.pdb	-0.29769131541252136	-0.028200000524520874
7aqx.pdb	7aqx_C_A_QA85P.pdb	-0.9839000701904297	-0.6353999972343445
7aqx.pdb	7aqx_C_A_QA85S.pdb	-0.8869456052780151	-0.7627999782562256
7aqx.pdb	7aqx_C_A_QA85T.pdb	-0.7512068748474121	-0.7563999891281128
7aqx.pdb	7aqx_C_A_QA85W.pdb	-0.26345759630203247	-0.266400009393692
7aqx.pdb	7aqx_C_A_QA85Y.pdb	-0.2269817590713501	-0.17010000348091125
7aqx.pdb	7aqx_C_A_QA85V.pdb	-0.4951692521572113	-0.6496000289916992
7aqx.pdb	7aqx_C_A_TA86A.pdb	-0.8059496879577637	-0.43130001425743103
7aqx.pdb	7aqx_C_A_TA86R.pdb	-1.2559045553207397	-0.3637000024318695
7aqx.pdb	7aqx_C_A_TA86N.pdb	-0.9686559438705444	-0.3125999867916107
7aqx.pdb	7aqx_C_A_TA86D.pdb	-0.5940688252449036	-1.2266600131988525
7aqx.pdb	7aqx_C_A_TA86C.pdb	-0.3223705291748047	0.17720000445842743
7aqx.pdb	7aqx_C_A_TA86Q.pdb	-0.4776681661605835	-0.016599999740719795
7aqx.pdb	7aqx_C_A_TA86E.pdb	-0.7767901420593262	-0.5163000226020813
7aqx.pdb	7aqx_C_A_TA86G.pdb	-1.096219539642334	-0.37689998745918274
7aqx.pdb	7aqx_C_A_TA86H.pdb	-1.920598030090332	-1.2776199579238892
7aqx.pdb	7aqx_C_A_TA86I.pdb	-0.963779091835022	-1.2844799757003784
7aqx.pdb	7aqx_C_A_TA86L.pdb	-0.2368786334991455	0.3418999910354614
7aqx.pdb	7aqx_C_A_TA86K.pdb	-0.45307278633117676	0.6858000159263611
7aqx.pdb	7aqx_C_A_TA86M.pdb	-0.2795943319797516	0.8147000074386597
7aqx.pdb	7aqx_C_A_TA86F.pdb	-2.1533820629119873	-2.8197500705718994
7aqx.pdb	7aqx_C_A_TA86P.pdb	-1.4564006328582764	-1.9913100004196167
7aqx.pdb	7aqx_C_A_TA86S.pdb	-0.4591127038002014	-0.19619999825954437
7aqx.pdb	7aqx_C_A_TA86W.pdb	-4.431344509124756	-2.1976699829101562
7aqx.pdb	7aqx_C_A_TA86Y.pdb	-8.23977279663086	-6.86515998840332
7aqx.pdb	7aqx_C_A_TA86V.pdb	-0.7788563966751099	-0.97079998254776
7aqx.pdb	7aqx_C_A_QA90A.pdb	-0.6063311100006104	-0.521399974822998
7aqx.pdb	7aqx_C_A_QA90R.pdb	-0.3529742956161499	-0.7565000057220459
7aqx.pdb	7aqx_C_A_QA90N.pdb	-0.5541127920150757	-0.39309999346733093
7aqx.pdb	7aqx_C_A_QA90D.pdb	-0.37364906072616577	-0.2379000037908554
7aqx.pdb	7aqx_C_A_QA90C.pdb	-0.33054304122924805	-0.4032999873161316
7aqx.pdb	7aqx_C_A_QA90E.pdb	-0.33070486783981323	0.20000000298023224
7aqx.pdb	7aqx_C_A_QA90G.pdb	-0.7139384746551514	-0.5449000000953674
7aqx.pdb	7aqx_C_A_QA90H.pdb	-0.2256782054901123	-0.4587000012397766
7aqx.pdb	7aqx_C_A_QA90I.pdb	-0.16658447682857513	-0.34299999475479126
7aqx.pdb	7aqx_C_A_QA90L.pdb	-0.1848495453596115	-0.14319999516010284
7aqx.pdb	7aqx_C_A_QA90K.pdb	-0.15507280826568604	-0.8019000291824341
7aqx.pdb	7aqx_C_A_QA90M.pdb	-0.280756413936615	0.2694000005722046
7aqx.pdb	7aqx_C_A_QA90F.pdb	-0.04866871237754822	0.0003000000142492354
7aqx.pdb	7aqx_C_A_QA90P.pdb	-0.5238991975784302	-0.5151000022888184
7aqx.pdb	7aqx_C_A_QA90S.pdb	-0.4581844210624695	-0.5134000182151794
7aqx.pdb	7aqx_C_A_QA90T.pdb	-0.30045637488365173	-0.41600000858306885
7aqx.pdb	7aqx_C_A_QA90W.pdb	-0.06840625405311584	-0.3301999866962433
7aqx.pdb	7aqx_C_A_QA90Y.pdb	-0.19490039348602295	-1.0200300216674805
7aqx.pdb	7aqx_C_A_QA90V.pdb	-0.23805755376815796	-0.4700999855995178
7aqx.pdb	7aqx_C_A_TA254A.pdb	-0.4954301714897156	0.49070000648498535
7aqx.pdb	7aqx_C_A_TA254R.pdb	-0.05554145574569702	-1.238759994506836
7aqx.pdb	7aqx_C_A_TA254N.pdb	0.13943246006965637	-0.38530001044273376
7aqx.pdb	7aqx_C_A_TA254D.pdb	-0.25058722496032715	-0.8942999839782715
7aqx.pdb	7aqx_C_A_TA254C.pdb	-0.2692066431045532	0.30889999866485596
7aqx.pdb	7aqx_C_A_TA254Q.pdb	-0.08674874901771545	0.7623000144958496
7aqx.pdb	7aqx_C_A_TA254E.pdb	0.3264754116535187	-0.16099999845027924
7aqx.pdb	7aqx_C_A_TA254G.pdb	-0.7824931144714355	-0.013799999840557575
7aqx.pdb	7aqx_C_A_TA254H.pdb	-0.3447359502315521	-1.6033799648284912
7aqx.pdb	7aqx_C_A_TA254I.pdb	0.22182729840278625	0.5794000029563904
7aqx.pdb	7aqx_C_A_TA254L.pdb	-0.7668519020080566	0.5629000067710876
7aqx.pdb	7aqx_C_A_TA254K.pdb	0.0948968231678009	-2.2950100898742676
7aqx.pdb	7aqx_C_A_TA254M.pdb	0.37250813841819763	1.0325000286102295
7aqx.pdb	7aqx_C_A_TA254F.pdb	-2.7223470211029053	-2.189650058746338
7aqx.pdb	7aqx_C_A_TA254P.pdb	-0.23874326050281525	0.2468000054359436
7aqx.pdb	7aqx_C_A_TA254S.pdb	-0.5691652297973633	0.08420000225305557
7aqx.pdb	7aqx_C_A_TA254W.pdb	-14.959630012512207	-8.500900268554688
7aqx.pdb	7aqx_C_A_TA254Y.pdb	1.5373843908309937	-0.9516000151634216
7aqx.pdb	7aqx_C_A_TA254V.pdb	0.11139097809791565	0.3779999911785126
7aqx.pdb	7aqx_C_A_TA258A.pdb	-0.3591635227203369	0.04039999842643738
7aqx.pdb	7aqx_C_A_TA258R.pdb	-0.08910113573074341	1.101199984550476
7aqx.pdb	7aqx_C_A_TA258N.pdb	-0.7651001214981079	-0.08139999955892563
7aqx.pdb	7aqx_C_A_TA258D.pdb	-0.8166983127593994	-0.9865999817848206
7aqx.pdb	7aqx_C_A_TA258C.pdb	-0.23974747955799103	0.3337000012397766
7aqx.pdb	7aqx_C_A_TA258Q.pdb	0.05344483256340027	-0.4551999866962433
7aqx.pdb	7aqx_C_A_TA258E.pdb	-0.5521632432937622	-0.01119999960064888
7aqx.pdb	7aqx_C_A_TA258G.pdb	-0.5420210361480713	-0.531499981880188
7aqx.pdb	7aqx_C_A_TA258H.pdb	-6.912064552307129	-7.411210060119629
7aqx.pdb	7aqx_C_A_TA258I.pdb	0.18841299414634705	0.7982000112533569
7aqx.pdb	7aqx_C_A_TA258L.pdb	-0.24476784467697144	0.5717999935150146
7aqx.pdb	7aqx_C_A_TA258K.pdb	0.7006860971450806	1.2417000532150269
7aqx.pdb	7aqx_C_A_TA258M.pdb	-0.27903082966804504	1.2402000427246094
7aqx.pdb	7aqx_C_A_TA258F.pdb	-5.498695373535156	-6.6795501708984375
7aqx.pdb	7aqx_C_A_TA258P.pdb	-0.3847571015357971	0.06300000101327896
7aqx.pdb	7aqx_C_A_TA258S.pdb	-0.43189936876296997	-0.5166000127792358
7aqx.pdb	7aqx_C_A_TA258W.pdb	-1.459391713142395	-3.3268699645996094
7aqx.pdb	7aqx_C_A_TA258Y.pdb	-4.067905902862549	-6.105440139770508
7aqx.pdb	7aqx_C_A_TA258V.pdb	0.014992326498031616	0.9581999778747559
7aqx.pdb	7aqx_C_A_AA259R.pdb	-0.056081920862197876	0.10970000177621841
7aqx.pdb	7aqx_C_A_AA259N.pdb	-1.4091116189956665	-2.2423200607299805
7aqx.pdb	7aqx_C_A_AA259D.pdb	-1.719107747077942	-4.828090190887451
7aqx.pdb	7aqx_C_A_AA259C.pdb	-0.2794977128505707	-1.104490041732788
7aqx.pdb	7aqx_C_A_AA259Q.pdb	-1.5363768339157104	-2.312429904937744
7aqx.pdb	7aqx_C_A_AA259E.pdb	-2.1163604259490967	-2.8062100410461426
7aqx.pdb	7aqx_C_A_AA259G.pdb	-0.9614392518997192	-1.3767399787902832
7aqx.pdb	7aqx_C_A_AA259H.pdb	-3.138716220855713	-3.956820011138916
7aqx.pdb	7aqx_C_A_AA259I.pdb	-5.566629409790039	-4.333710193634033
7aqx.pdb	7aqx_C_A_AA259L.pdb	-2.667170524597168	-3.0116899013519287
7aqx.pdb	7aqx_C_A_AA259K.pdb	-2.099653482437134	-3.6335599422454834
7aqx.pdb	7aqx_C_A_AA259M.pdb	-1.1044021844863892	-0.42750000953674316
7aqx.pdb	7aqx_C_A_AA259F.pdb	0.4640261232852936	-1.0860400199890137
7aqx.pdb	7aqx_C_A_AA259P.pdb	-4.26317834854126	-5.493380069732666
7aqx.pdb	7aqx_C_A_AA259S.pdb	0.18906241655349731	-1.7447500228881836
7aqx.pdb	7aqx_C_A_AA259T.pdb	-1.071578025817871	-3.9861700534820557
7aqx.pdb	7aqx_C_A_AA259W.pdb	-5.694775581359863	-7.060890197753906
7aqx.pdb	7aqx_C_A_AA259Y.pdb	-2.5507185459136963	-2.2726500034332275
7aqx.pdb	7aqx_C_A_AA259V.pdb	-2.1658570766448975	-2.5223300457000732
7aqx.pdb	7aqx_C_A_EA260A.pdb	-1.1092498302459717	-1.405210018157959
7aqx.pdb	7aqx_C_A_EA260R.pdb	-0.9790821075439453	-2.9977400302886963
7aqx.pdb	7aqx_C_A_EA260N.pdb	-2.4717047214508057	-2.73511004447937
7aqx.pdb	7aqx_C_A_EA260D.pdb	-0.879349946975708	-3.0069398880004883
7aqx.pdb	7aqx_C_A_EA260C.pdb	-1.0275728702545166	-1.934939980506897
7aqx.pdb	7aqx_C_A_EA260Q.pdb	-1.1926987171173096	-1.4329400062561035
7aqx.pdb	7aqx_C_A_EA260G.pdb	-1.2745267152786255	-1.791599988937378
7aqx.pdb	7aqx_C_A_EA260H.pdb	-5.050177574157715	-7.735060214996338
7aqx.pdb	7aqx_C_A_EA260I.pdb	-0.7862434387207031	-1.3969500064849854
7aqx.pdb	7aqx_C_A_EA260L.pdb	-1.2199236154556274	-2.7281999588012695
7aqx.pdb	7aqx_C_A_EA260K.pdb	-1.1144065856933594	-4.266190052032471
7aqx.pdb	7aqx_C_A_EA260M.pdb	-0.6254787445068359	-1.0579999685287476
7aqx.pdb	7aqx_C_A_EA260F.pdb	-2.1831536293029785	-3.3526999950408936
7aqx.pdb	7aqx_C_A_EA260P.pdb	-1.3113062381744385	-1.9338699579238892
7aqx.pdb	7aqx_C_A_EA260S.pdb	-1.0849106311798096	-1.556380033493042
7aqx.pdb	7aqx_C_A_EA260T.pdb	-0.9171077013015747	-0.8371999859809875
7aqx.pdb	7aqx_C_A_EA260W.pdb	-4.680209636688232	-10.804228782653809
7aqx.pdb	7aqx_C_A_EA260Y.pdb	-10.933205604553223	-9.796409606933594
7aqx.pdb	7aqx_C_A_EA260V.pdb	-0.40062057971954346	-1.4151899814605713
7aqx.pdb	7aqx_C_A_AA266R.pdb	0.6570450067520142	0.9128999710083008
7aqx.pdb	7aqx_C_A_AA266N.pdb	-0.21361088752746582	0.3718999922275543
7aqx.pdb	7aqx_C_A_AA266D.pdb	-0.43522608280181885	-0.9835000038146973
7aqx.pdb	7aqx_C_A_AA266C.pdb	0.23737850785255432	0.2621999979019165
7aqx.pdb	7aqx_C_A_AA266Q.pdb	-0.16330985724925995	0.24250000715255737
7aqx.pdb	7aqx_C_A_AA266E.pdb	-0.351975679397583	-0.65829998254776
7aqx.pdb	7aqx_C_A_AA266G.pdb	-0.574527382850647	0.329800009727478
7aqx.pdb	7aqx_C_A_AA266H.pdb	0.11246007680892944	0.3188000023365021
7aqx.pdb	7aqx_C_A_AA266I.pdb	0.3008570969104767	0.17030000686645508
7aqx.pdb	7aqx_C_A_AA266L.pdb	0.17100968956947327	0.3312000036239624
7aqx.pdb	7aqx_C_A_AA266K.pdb	0.08945336937904358	0.5365999937057495
7aqx.pdb	7aqx_C_A_AA266M.pdb	0.0837734043598175	0.3122999966144562
7aqx.pdb	7aqx_C_A_AA266F.pdb	0.43070319294929504	0.21040000021457672
7aqx.pdb	7aqx_C_A_AA266P.pdb	-0.5219409465789795	0.4961000084877014
7aqx.pdb	7aqx_C_A_AA266S.pdb	-0.3663542866706848	-0.3221000134944916
7aqx.pdb	7aqx_C_A_AA266T.pdb	-0.28713560104370117	-0.2578999996185303
7aqx.pdb	7aqx_C_A_AA266W.pdb	0.6488386392593384	0.03370000049471855
7aqx.pdb	7aqx_C_A_AA266Y.pdb	0.5875347852706909	1.149899959564209
7aqx.pdb	7aqx_C_A_AA266V.pdb	0.2116500437259674	0.18219999969005585
7aqx.pdb	7aqx_C_A_GA270A.pdb	-0.22951415181159973	0.3736000061035156
7aqx.pdb	7aqx_C_A_GA270R.pdb	0.42221084237098694	1.030900001525879
7aqx.pdb	7aqx_C_A_GA270N.pdb	-0.06354814767837524	0.508400022983551
7aqx.pdb	7aqx_C_A_GA270D.pdb	-0.34346652030944824	-0.7578999996185303
7aqx.pdb	7aqx_C_A_GA270C.pdb	-1.1762644052505493	-0.6990000009536743
7aqx.pdb	7aqx_C_A_GA270Q.pdb	0.2948790490627289	0.8327000141143799
7aqx.pdb	7aqx_C_A_GA270E.pdb	-0.00988006591796875	0.17919999361038208
7aqx.pdb	7aqx_C_A_GA270H.pdb	0.17838943004608154	0.5249999761581421
7aqx.pdb	7aqx_C_A_GA270I.pdb	0.30231979489326477	0.5665000081062317
7aqx.pdb	7aqx_C_A_GA270L.pdb	0.08808478713035583	0.8815000057220459
7aqx.pdb	7aqx_C_A_GA270K.pdb	0.15772050619125366	0.5468999743461609
7aqx.pdb	7aqx_C_A_GA270M.pdb	-0.007918566465377808	0.5095999836921692
7aqx.pdb	7aqx_C_A_GA270F.pdb	-1.4649409055709839	-1.1976699829101562
7aqx.pdb	7aqx_C_A_GA270P.pdb	-0.34198376536369324	-0.2143000066280365
7aqx.pdb	7aqx_C_A_GA270S.pdb	-1.2622636556625366	-0.9993000030517578
7aqx.pdb	7aqx_C_A_GA270T.pdb	-0.1083933413028717	0.9625999927520752
7aqx.pdb	7aqx_C_A_GA270W.pdb	0.7743386030197144	0.20260000228881836
7aqx.pdb	7aqx_C_A_GA270Y.pdb	0.2959893047809601	0.715399980545044
7aqx.pdb	7aqx_C_A_GA270V.pdb	0.20690050721168518	0.6552000045776367
7aqx.pdb	7aqx_C_A_TA272A.pdb	-0.0991983711719513	-0.4918999969959259
7aqx.pdb	7aqx_C_A_TA272R.pdb	-1.6982027292251587	-0.4075999855995178
7aqx.pdb	7aqx_C_A_TA272N.pdb	0.043063849210739136	-0.7135999798774719
7aqx.pdb	7aqx_C_A_TA272D.pdb	-0.25035303831100464	-2.4439499378204346
7aqx.pdb	7aqx_C_A_TA272C.pdb	0.31836816668510437	0.3930000066757202
7aqx.pdb	7aqx_C_A_TA272Q.pdb	0.40165284276008606	-1.2093299627304077
7aqx.pdb	7aqx_C_A_TA272E.pdb	-0.1557220220565796	-2.1387500762939453
7aqx.pdb	7aqx_C_A_TA272G.pdb	-0.3423885703086853	-0.9648000001907349
7aqx.pdb	7aqx_C_A_TA272H.pdb	-1.279868245124817	-0.14669999480247498
7aqx.pdb	7aqx_C_A_TA272I.pdb	0.623910665512085	0.4343000054359436
7aqx.pdb	7aqx_C_A_TA272L.pdb	0.7466474771499634	-0.23340000212192535
7aqx.pdb	7aqx_C_A_TA272K.pdb	0.748543381690979	0.8055999875068665
7aqx.pdb	7aqx_C_A_TA272M.pdb	0.6300790309906006	0.2621999979019165
7aqx.pdb	7aqx_C_A_TA272F.pdb	1.1247010231018066	-0.01360000018030405
7aqx.pdb	7aqx_C_A_TA272P.pdb	0.03677216172218323	-0.7763000130653381
7aqx.pdb	7aqx_C_A_TA272S.pdb	-0.37732866406440735	-0.8277000188827515
7aqx.pdb	7aqx_C_A_TA272W.pdb	1.0131869316101074	-0.4503999948501587
7aqx.pdb	7aqx_C_A_TA272Y.pdb	0.6397809982299805	-2.861259937286377
7aqx.pdb	7aqx_C_A_TA272V.pdb	0.13984307646751404	0.8543999791145325
7aqx.pdb	7aqx_C_A_KA276A.pdb	-0.6525285243988037	0.015699999406933784
7aqx.pdb	7aqx_C_A_KA276R.pdb	-0.2901115119457245	0.40310001373291016
7aqx.pdb	7aqx_C_A_KA276N.pdb	-0.5278626680374146	-0.6607000231742859
7aqx.pdb	7aqx_C_A_KA276D.pdb	-0.8181542158126831	-2.056619882583618
7aqx.pdb	7aqx_C_A_KA276C.pdb	-0.5423979759216309	-0.10429999977350235
7aqx.pdb	7aqx_C_A_KA276Q.pdb	-0.5493797659873962	-0.48539999127388
7aqx.pdb	7aqx_C_A_KA276E.pdb	-0.5342111587524414	-2.281090021133423
7aqx.pdb	7aqx_C_A_KA276G.pdb	-0.8205708265304565	0.05979999899864197
7aqx.pdb	7aqx_C_A_KA276H.pdb	-0.35442227125167847	0.5889999866485596
7aqx.pdb	7aqx_C_A_KA276I.pdb	-0.29194921255111694	-0.2944999933242798
7aqx.pdb	7aqx_C_A_KA276L.pdb	-0.11098788678646088	-0.8382999897003174
7aqx.pdb	7aqx_C_A_KA276M.pdb	-0.2540743947029114	0.36070001125335693
7aqx.pdb	7aqx_C_A_KA276F.pdb	0.060963183641433716	0.7239000201225281
7aqx.pdb	7aqx_C_A_KA276P.pdb	-0.6411792039871216	-0.4672999978065491
7aqx.pdb	7aqx_C_A_KA276S.pdb	-0.7984923124313354	-0.2223999947309494
7aqx.pdb	7aqx_C_A_KA276T.pdb	-0.8211350440979004	-0.4794999957084656
7aqx.pdb	7aqx_C_A_KA276W.pdb	-0.3405681252479553	-0.10019999742507935
7aqx.pdb	7aqx_C_A_KA276Y.pdb	-0.23704276978969574	0.5418999791145325
7aqx.pdb	7aqx_C_A_KA276V.pdb	-0.30554065108299255	-0.1257999986410141
7aqx.pdb	7aqx_C_A_SA288A.pdb	-0.14916282892227173	-1.1108100414276123
7aqx.pdb	7aqx_C_A_SA288R.pdb	0.24120047688484192	-1.0362999439239502
7aqx.pdb	7aqx_C_A_SA288N.pdb	-0.14449352025985718	-0.7293000221252441
7aqx.pdb	7aqx_C_A_SA288D.pdb	0.09201470017433167	-0.30059999227523804
7aqx.pdb	7aqx_C_A_SA288C.pdb	-0.504934549331665	-1.236109972000122
7aqx.pdb	7aqx_C_A_SA288Q.pdb	0.004969894886016846	-1.1231000423431396
7aqx.pdb	7aqx_C_A_SA288E.pdb	0.3090215027332306	-0.708299994468689
7aqx.pdb	7aqx_C_A_SA288G.pdb	-0.3189665973186493	-0.6930999755859375
7aqx.pdb	7aqx_C_A_SA288H.pdb	0.037572622299194336	-0.8677999973297119
7aqx.pdb	7aqx_C_A_SA288I.pdb	0.4756303131580353	-0.9294999837875366
7aqx.pdb	7aqx_C_A_SA288L.pdb	0.22782489657402039	-0.9027000069618225
7aqx.pdb	7aqx_C_A_SA288K.pdb	0.34166231751441956	-1.3025200366973877
7aqx.pdb	7aqx_C_A_SA288M.pdb	0.43748441338539124	-1.4337600469589233
7aqx.pdb	7aqx_C_A_SA288F.pdb	-0.10294337570667267	-1.8454300165176392
7aqx.pdb	7aqx_C_A_SA288P.pdb	-0.8599021434783936	-1.3032900094985962
7aqx.pdb	7aqx_C_A_SA288T.pdb	-0.1477462202310562	-0.48980000615119934
7aqx.pdb	7aqx_C_A_SA288W.pdb	-0.012442857027053833	-1.9540300369262695
7aqx.pdb	7aqx_C_A_SA288Y.pdb	-0.19070032238960266	-2.2284600734710693
7aqx.pdb	7aqx_C_A_SA288V.pdb	-0.27478259801864624	-1.8283300399780273
7aqx.pdb	7aqx_C_A_EA289A.pdb	-0.09480910003185272	-0.45350000262260437
7aqx.pdb	7aqx_C_A_EA289R.pdb	0.023331105709075928	-0.9397000074386597
7aqx.pdb	7aqx_C_A_EA289N.pdb	-0.14541351795196533	-0.7667999863624573
7aqx.pdb	7aqx_C_A_EA289D.pdb	-0.08696195483207703	-0.035999998450279236
[truncated: 89,638 more rows]
