# Supplementary material for: Investigating the volume and diversity of data needed for generalizable antibody–antigen ΔΔG prediction
Source: Nat Comput Sci. 2025 Jul 8;5(8):635–47. doi: 10.1038/s43588-025-00823-8 (PMC12374841; doi:10.1038/s43588-025-00823-8)
Supplement: Supplementary file 4 — Unprocessed Graphinity model predictions and true values for experimental and synthetic ΔΔG values. [file 43588_2025_823_MOESM4_ESM.zip › Figure2/Figure2b-Graphinity_Predictions-10FoldCV_CDR_SeqId/Graphinity_Predictions-Synthetic_FoldX_ddG_942723-10FoldCV_CDR_SeqId/Graphinity_predictions_test-Foldx_ddG_942723-cutoff_100-fold8.csv]

wt_pdb	mut_pdb	pred_score	true_label
7mta.pdb	7mta_HL_G_YH52A.pdb	-1.4805935621261597	-1.8772000074386597
7mta.pdb	7mta_HL_G_YH52R.pdb	-1.6611303091049194	-1.3430800437927246
7mta.pdb	7mta_HL_G_YH52N.pdb	-1.4998635053634644	-1.101770043373108
7mta.pdb	7mta_HL_G_YH52D.pdb	-1.5632147789001465	-1.686169981956482
7mta.pdb	7mta_HL_G_YH52C.pdb	-1.278924584388733	-1.4897300004959106
7mta.pdb	7mta_HL_G_YH52Q.pdb	-1.6268728971481323	-1.030460000038147
7mta.pdb	7mta_HL_G_YH52E.pdb	-1.615547776222229	-1.284190058708191
7mta.pdb	7mta_HL_G_YH52G.pdb	-1.2863861322402954	-2.0605599880218506
7mta.pdb	7mta_HL_G_YH52H.pdb	-1.3157895803451538	-0.7460500001907349
7mta.pdb	7mta_HL_G_YH52I.pdb	-1.1294809579849243	-0.7083699703216553
7mta.pdb	7mta_HL_G_YH52L.pdb	-0.31196868419647217	-0.21660999953746796
7mta.pdb	7mta_HL_G_YH52K.pdb	-1.1580325365066528	-1.8628499507904053
7mta.pdb	7mta_HL_G_YH52M.pdb	-0.5157315135002136	0.05460000038146973
7mta.pdb	7mta_HL_G_YH52F.pdb	-0.1007884070277214	0.2739500105381012
7mta.pdb	7mta_HL_G_YH52P.pdb	-1.753002405166626	-1.9611300230026245
7mta.pdb	7mta_HL_G_YH52S.pdb	-1.4808399677276611	-1.3977500200271606
7mta.pdb	7mta_HL_G_YH52T.pdb	-1.2682920694351196	-1.3752599954605103
7mta.pdb	7mta_HL_G_YH52W.pdb	-0.8265378475189209	0.15726999938488007
7mta.pdb	7mta_HL_G_YH52V.pdb	-1.3339391946792603	-1.088819980621338
7mta.pdb	7mta_HL_G_YH54A.pdb	-0.8723013401031494	-0.8904399871826172
7mta.pdb	7mta_HL_G_YH54R.pdb	-0.7373003959655762	-0.4369400143623352
7mta.pdb	7mta_HL_G_YH54N.pdb	-1.187323808670044	-0.7364699840545654
7mta.pdb	7mta_HL_G_YH54D.pdb	-1.4029415845870972	-1.3182799816131592
7mta.pdb	7mta_HL_G_YH54C.pdb	-0.8732383251190186	-0.8134599924087524
7mta.pdb	7mta_HL_G_YH54Q.pdb	-0.8816114664077759	-0.7579299807548523
7mta.pdb	7mta_HL_G_YH54E.pdb	-1.0362156629562378	-0.860759973526001
7mta.pdb	7mta_HL_G_YH54G.pdb	-1.5189529657363892	-1.518399953842163
7mta.pdb	7mta_HL_G_YH54H.pdb	-0.7620995044708252	-0.571179986000061
7mta.pdb	7mta_HL_G_YH54I.pdb	-0.7883949279785156	-0.3384700119495392
7mta.pdb	7mta_HL_G_YH54L.pdb	0.16359025239944458	0.10276000201702118
7mta.pdb	7mta_HL_G_YH54K.pdb	-0.6751329898834229	-0.25727999210357666
7mta.pdb	7mta_HL_G_YH54M.pdb	-0.19444794952869415	0.4144200086593628
7mta.pdb	7mta_HL_G_YH54F.pdb	-0.0058250874280929565	-0.03686000034213066
7mta.pdb	7mta_HL_G_YH54P.pdb	-1.0006389617919922	-1.0710599422454834
7mta.pdb	7mta_HL_G_YH54S.pdb	-1.4526931047439575	-1.4569499492645264
7mta.pdb	7mta_HL_G_YH54T.pdb	-1.2099676132202148	-0.9829699993133545
7mta.pdb	7mta_HL_G_YH54W.pdb	0.5909373760223389	0.07693000137805939
7mta.pdb	7mta_HL_G_YH54V.pdb	-0.8312646150588989	-0.7728000283241272
7mta.pdb	7mta_HL_G_GH56A.pdb	-0.14600877463817596	0.17030000686645508
7mta.pdb	7mta_HL_G_GH56R.pdb	0.03445890545845032	0.03815999999642372
7mta.pdb	7mta_HL_G_GH56N.pdb	0.19378182291984558	0.013949999585747719
7mta.pdb	7mta_HL_G_GH56D.pdb	0.23658812046051025	0.42590999603271484
7mta.pdb	7mta_HL_G_GH56C.pdb	-0.11104616522789001	0.38262999057769775
7mta.pdb	7mta_HL_G_GH56Q.pdb	0.09523400664329529	0.1073400005698204
7mta.pdb	7mta_HL_G_GH56E.pdb	-0.03569409251213074	0.26934999227523804
7mta.pdb	7mta_HL_G_GH56H.pdb	0.16645172238349915	-0.07378999888896942
7mta.pdb	7mta_HL_G_GH56I.pdb	0.6468064785003662	1.138990044593811
7mta.pdb	7mta_HL_G_GH56L.pdb	0.34757885336875916	0.5497999787330627
7mta.pdb	7mta_HL_G_GH56K.pdb	0.6604009866714478	-0.025359999388456345
7mta.pdb	7mta_HL_G_GH56M.pdb	0.7967365980148315	1.4038499593734741
7mta.pdb	7mta_HL_G_GH56F.pdb	0.31266888976097107	0.0693499967455864
7mta.pdb	7mta_HL_G_GH56P.pdb	0.44486376643180847	-0.1350100040435791
7mta.pdb	7mta_HL_G_GH56S.pdb	-0.38683784008026123	-0.07810000330209732
7mta.pdb	7mta_HL_G_GH56T.pdb	0.4705226719379425	0.19386999309062958
7mta.pdb	7mta_HL_G_GH56W.pdb	0.4336390793323517	0.47925999760627747
7mta.pdb	7mta_HL_G_GH56Y.pdb	0.16275522112846375	-0.3166300058364868
7mta.pdb	7mta_HL_G_GH56V.pdb	-0.7200028896331787	-0.2374500036239624
7mta.pdb	7mta_HL_G_SH57A.pdb	-0.026807233691215515	0.15166999399662018
7mta.pdb	7mta_HL_G_SH57R.pdb	0.2143547534942627	0.1117900013923645
7mta.pdb	7mta_HL_G_SH57N.pdb	0.3630026876926422	-0.01283000037074089
7mta.pdb	7mta_HL_G_SH57D.pdb	0.27212658524513245	0.9872400164604187
7mta.pdb	7mta_HL_G_SH57C.pdb	-0.036298155784606934	0.18321000039577484
7mta.pdb	7mta_HL_G_SH57Q.pdb	0.4469580352306366	0.7899199724197388
7mta.pdb	7mta_HL_G_SH57E.pdb	0.6433490514755249	0.7716100215911865
7mta.pdb	7mta_HL_G_SH57G.pdb	-0.15901364386081696	-0.16513000428676605
7mta.pdb	7mta_HL_G_SH57H.pdb	0.3056771457195282	0.5169199705123901
7mta.pdb	7mta_HL_G_SH57I.pdb	0.2639943063259125	0.47968000173568726
7mta.pdb	7mta_HL_G_SH57L.pdb	0.25837329030036926	0.4110499918460846
7mta.pdb	7mta_HL_G_SH57K.pdb	0.20488277077674866	0.008949999697506428
7mta.pdb	7mta_HL_G_SH57M.pdb	0.3349098265171051	0.5194900035858154
7mta.pdb	7mta_HL_G_SH57F.pdb	0.4361671507358551	0.7033399939537048
7mta.pdb	7mta_HL_G_SH57P.pdb	-0.9361114501953125	0.3998199999332428
7mta.pdb	7mta_HL_G_SH57T.pdb	0.028409838676452637	0.35030001401901245
7mta.pdb	7mta_HL_G_SH57W.pdb	0.6433619260787964	0.7551599740982056
7mta.pdb	7mta_HL_G_SH57Y.pdb	0.3800203502178192	0.7629299759864807
7mta.pdb	7mta_HL_G_SH57V.pdb	-0.8925967216491699	0.14826999604701996
7mta.pdb	7mta_HL_G_GH101A.pdb	-0.3292393088340759	-0.14342999458312988
7mta.pdb	7mta_HL_G_GH101R.pdb	0.24723419547080994	0.9402499794960022
7mta.pdb	7mta_HL_G_GH101N.pdb	-0.23378796875476837	-0.03967000171542168
7mta.pdb	7mta_HL_G_GH101D.pdb	-0.7247574329376221	-0.7624800205230713
7mta.pdb	7mta_HL_G_GH101C.pdb	-0.45572805404663086	0.32923999428749084
7mta.pdb	7mta_HL_G_GH101Q.pdb	-0.06796672940254211	0.91593998670578
7mta.pdb	7mta_HL_G_GH101E.pdb	-0.5770919919013977	-1.1362199783325195
7mta.pdb	7mta_HL_G_GH101H.pdb	-0.05226004123687744	1.6604100465774536
7mta.pdb	7mta_HL_G_GH101I.pdb	-0.48629069328308105	-0.5316299796104431
7mta.pdb	7mta_HL_G_GH101L.pdb	-0.5095123052597046	0.12253999710083008
7mta.pdb	7mta_HL_G_GH101K.pdb	-0.6133608222007751	-0.14052000641822815
7mta.pdb	7mta_HL_G_GH101M.pdb	-0.1985531449317932	-0.10332000255584717
7mta.pdb	7mta_HL_G_GH101F.pdb	0.2505777180194855	0.9458400011062622
7mta.pdb	7mta_HL_G_GH101P.pdb	-0.13748115301132202	0.15076999366283417
7mta.pdb	7mta_HL_G_GH101S.pdb	0.03847578167915344	0.586080014705658
7mta.pdb	7mta_HL_G_GH101T.pdb	-0.2495473325252533	-0.01940000057220459
7mta.pdb	7mta_HL_G_GH101W.pdb	-0.16424128413200378	0.17490999400615692
7mta.pdb	7mta_HL_G_GH101Y.pdb	1.0081536769866943	0.9599599838256836
7mta.pdb	7mta_HL_G_GH101V.pdb	-0.04705993831157684	-0.6435099840164185
7mta.pdb	7mta_HL_G_WH102A.pdb	-0.07540616393089294	-0.17371000349521637
7mta.pdb	7mta_HL_G_WH102R.pdb	-0.282401978969574	0.1666399985551834
7mta.pdb	7mta_HL_G_WH102N.pdb	-0.5294610261917114	-0.2796899974346161
7mta.pdb	7mta_HL_G_WH102D.pdb	-0.6156588792800903	0.03378999978303909
7mta.pdb	7mta_HL_G_WH102C.pdb	-0.5390911102294922	-0.44481000304222107
7mta.pdb	7mta_HL_G_WH102Q.pdb	-0.40193840861320496	-0.13954000174999237
7mta.pdb	7mta_HL_G_WH102E.pdb	-0.7580811977386475	-0.13966000080108643
7mta.pdb	7mta_HL_G_WH102G.pdb	-0.5351239442825317	-0.8607100248336792
7mta.pdb	7mta_HL_G_WH102H.pdb	-0.08659312129020691	-0.1446000039577484
7mta.pdb	7mta_HL_G_WH102I.pdb	0.2072497308254242	0.006039999891072512
7mta.pdb	7mta_HL_G_WH102L.pdb	-0.1063474714756012	-0.03528999909758568
7mta.pdb	7mta_HL_G_WH102K.pdb	-0.5109916925430298	0.03985999897122383
7mta.pdb	7mta_HL_G_WH102M.pdb	-0.23416003584861755	-0.1861100047826767
7mta.pdb	7mta_HL_G_WH102F.pdb	-0.2863512635231018	0.08640000224113464
7mta.pdb	7mta_HL_G_WH102P.pdb	-0.727900505065918	-0.4278700053691864
7mta.pdb	7mta_HL_G_WH102S.pdb	-0.3241100609302521	-0.5348700284957886
7mta.pdb	7mta_HL_G_WH102T.pdb	-0.9677180051803589	-0.13023999333381653
7mta.pdb	7mta_HL_G_WH102Y.pdb	-0.29602327942848206	0.15489999949932098
7mta.pdb	7mta_HL_G_WH102V.pdb	-0.2607816159725189	-0.07506000250577927
7mta.pdb	7mta_HL_G_WH103A.pdb	-1.369949460029602	-1.345329999923706
7mta.pdb	7mta_HL_G_WH103R.pdb	-0.6433677673339844	-0.43522998690605164
7mta.pdb	7mta_HL_G_WH103N.pdb	-1.2865709066390991	-1.8399699926376343
7mta.pdb	7mta_HL_G_WH103D.pdb	-1.0359917879104614	-2.3451499938964844
7mta.pdb	7mta_HL_G_WH103C.pdb	-1.1013598442077637	-0.8330199718475342
7mta.pdb	7mta_HL_G_WH103Q.pdb	-0.663367509841919	-0.9008600115776062
7mta.pdb	7mta_HL_G_WH103E.pdb	-0.8304272890090942	-1.7351499795913696
7mta.pdb	7mta_HL_G_WH103G.pdb	-1.4071922302246094	-1.860450029373169
7mta.pdb	7mta_HL_G_WH103H.pdb	-0.8787723779678345	-1.2111799716949463
7mta.pdb	7mta_HL_G_WH103I.pdb	-0.4307965338230133	-0.7611600160598755
7mta.pdb	7mta_HL_G_WH103L.pdb	-1.0129374265670776	-0.8569700121879578
7mta.pdb	7mta_HL_G_WH103K.pdb	-0.2585356831550598	-0.27195000648498535
7mta.pdb	7mta_HL_G_WH103M.pdb	0.020988941192626953	-0.2553200125694275
7mta.pdb	7mta_HL_G_WH103F.pdb	0.4574865400791168	0.1894499957561493
7mta.pdb	7mta_HL_G_WH103P.pdb	-1.0743070840835571	-2.3535399436950684
7mta.pdb	7mta_HL_G_WH103S.pdb	-1.6130446195602417	-1.6118299961090088
7mta.pdb	7mta_HL_G_WH103T.pdb	-1.4098609685897827	-1.594230055809021
7mta.pdb	7mta_HL_G_WH103Y.pdb	0.31023457646369934	-0.13824999332427979
7mta.pdb	7mta_HL_G_WH103V.pdb	-0.9801082611083984	-1.0187300443649292
7mta.pdb	7mta_HL_G_WH104A.pdb	-0.7272746562957764	-1.151669979095459
7mta.pdb	7mta_HL_G_WH104R.pdb	0.26574137806892395	-0.6520400047302246
7mta.pdb	7mta_HL_G_WH104N.pdb	-0.1357593834400177	-0.10115999728441238
7mta.pdb	7mta_HL_G_WH104D.pdb	-0.6805465221405029	-1.3924200534820557
7mta.pdb	7mta_HL_G_WH104C.pdb	-0.4771364629268646	-0.8624699711799622
7mta.pdb	7mta_HL_G_WH104Q.pdb	-0.6043094396591187	-0.8209400177001953
7mta.pdb	7mta_HL_G_WH104E.pdb	-0.591223955154419	-1.3954399824142456
7mta.pdb	7mta_HL_G_WH104G.pdb	-0.8746247291564941	-1.402959942817688
7mta.pdb	7mta_HL_G_WH104H.pdb	-0.3053254783153534	-1.0502599477767944
7mta.pdb	7mta_HL_G_WH104I.pdb	-0.03132447600364685	-0.016990000382065773
7mta.pdb	7mta_HL_G_WH104L.pdb	0.001880735158920288	0.319240003824234
7mta.pdb	7mta_HL_G_WH104K.pdb	-0.32007166743278503	-0.8024299740791321
7mta.pdb	7mta_HL_G_WH104M.pdb	-0.14538684487342834	0.021330000832676888
7mta.pdb	7mta_HL_G_WH104F.pdb	-0.19529470801353455	-0.4210500121116638
7mta.pdb	7mta_HL_G_WH104P.pdb	-0.2727888226509094	-1.4926600456237793
7mta.pdb	7mta_HL_G_WH104S.pdb	-0.7926039695739746	-1.0172899961471558
7mta.pdb	7mta_HL_G_WH104T.pdb	-0.7305278778076172	-0.7314900159835815
7mta.pdb	7mta_HL_G_WH104Y.pdb	-0.38077324628829956	-0.09848000109195709
7mta.pdb	7mta_HL_G_WH104V.pdb	-0.3197422921657562	0.052379999309778214
7mta.pdb	7mta_HL_G_AH105R.pdb	0.7813403606414795	1.727929949760437
7mta.pdb	7mta_HL_G_AH105N.pdb	0.24086067080497742	1.361799955368042
7mta.pdb	7mta_HL_G_AH105D.pdb	0.1352022886276245	-2.6154398918151855
7mta.pdb	7mta_HL_G_AH105C.pdb	-0.3977939188480377	0.5214800238609314
7mta.pdb	7mta_HL_G_AH105Q.pdb	-0.019719421863555908	1.575369954109192
7mta.pdb	7mta_HL_G_AH105E.pdb	-0.3361840844154358	-0.8649899959564209
7mta.pdb	7mta_HL_G_AH105G.pdb	-0.7413393259048462	-0.6502100229263306
7mta.pdb	7mta_HL_G_AH105H.pdb	0.7377997636795044	1.8719300031661987
7mta.pdb	7mta_HL_G_AH105I.pdb	-1.160111427307129	-0.5690400004386902
7mta.pdb	7mta_HL_G_AH105L.pdb	0.629967212677002	0.37953001260757446
7mta.pdb	7mta_HL_G_AH105K.pdb	-0.29365450143814087	0.9753199815750122
7mta.pdb	7mta_HL_G_AH105M.pdb	0.5176777839660645	0.8687599897384644
7mta.pdb	7mta_HL_G_AH105F.pdb	1.4874752759933472	1.7363799810409546
7mta.pdb	7mta_HL_G_AH105P.pdb	-0.5796614289283752	0.01665000058710575
7mta.pdb	7mta_HL_G_AH105S.pdb	0.4018954336643219	0.7034400105476379
7mta.pdb	7mta_HL_G_AH105T.pdb	-0.5407663583755493	0.1692499965429306
7mta.pdb	7mta_HL_G_AH105W.pdb	1.1451442241668701	0.2515600025653839
7mta.pdb	7mta_HL_G_AH105Y.pdb	0.921188235282898	1.2519700527191162
7mta.pdb	7mta_HL_G_AH105V.pdb	-0.047474756836891174	1.0638999938964844
7mta.pdb	7mta_HL_G_NH106A.pdb	-0.4299432933330536	-1.0728100538253784
7mta.pdb	7mta_HL_G_NH106R.pdb	-0.31734949350357056	0.23212000727653503
7mta.pdb	7mta_HL_G_NH106D.pdb	-0.5180368423461914	-1.032349944114685
7mta.pdb	7mta_HL_G_NH106C.pdb	-0.3857833743095398	0.08333999663591385
7mta.pdb	7mta_HL_G_NH106Q.pdb	-0.035123586654663086	-0.23259000480175018
7mta.pdb	7mta_HL_G_NH106E.pdb	-0.6295590400695801	-0.7584599852561951
7mta.pdb	7mta_HL_G_NH106G.pdb	-0.5253689289093018	0.17587999999523163
7mta.pdb	7mta_HL_G_NH106H.pdb	0.12932851910591125	0.08502999693155289
7mta.pdb	7mta_HL_G_NH106I.pdb	0.18251734972000122	0.36485999822616577
7mta.pdb	7mta_HL_G_NH106L.pdb	0.14312657713890076	-0.03223000094294548
7mta.pdb	7mta_HL_G_NH106K.pdb	0.014051079750061035	0.17936000227928162
7mta.pdb	7mta_HL_G_NH106M.pdb	-0.1911594271659851	0.14079000055789948
7mta.pdb	7mta_HL_G_NH106F.pdb	0.848466157913208	-0.18759000301361084
7mta.pdb	7mta_HL_G_NH106P.pdb	-0.2825075089931488	0.14539000391960144
7mta.pdb	7mta_HL_G_NH106S.pdb	-0.6495996713638306	0.05485999956727028
7mta.pdb	7mta_HL_G_NH106T.pdb	-0.27125972509384155	-0.4781399965286255
7mta.pdb	7mta_HL_G_NH106W.pdb	0.3801746666431427	-0.9302300214767456
7mta.pdb	7mta_HL_G_NH106Y.pdb	-0.5790777206420898	0.07881999760866165
7mta.pdb	7mta_HL_G_NH106V.pdb	-0.4158194959163666	-0.07992000132799149
7mta.pdb	7mta_HL_G_TH107A.pdb	-0.43604668974876404	-0.48657000064849854
7mta.pdb	7mta_HL_G_TH107R.pdb	0.990302562713623	1.5417100191116333
7mta.pdb	7mta_HL_G_TH107N.pdb	-0.6807920932769775	-0.3755199909210205
7mta.pdb	7mta_HL_G_TH107D.pdb	-0.7603490352630615	-0.8022199869155884
7mta.pdb	7mta_HL_G_TH107C.pdb	-0.07807829976081848	-0.2708800137042999
7mta.pdb	7mta_HL_G_TH107Q.pdb	-0.35881203413009644	-0.8440399765968323
7mta.pdb	7mta_HL_G_TH107E.pdb	-0.47814974188804626	-1.3607499599456787
7mta.pdb	7mta_HL_G_TH107G.pdb	-0.6276178359985352	-0.956030011177063
7mta.pdb	7mta_HL_G_TH107H.pdb	-3.9218475818634033	-4.673999786376953
7mta.pdb	7mta_HL_G_TH107I.pdb	0.32786598801612854	-0.03866000100970268
7mta.pdb	7mta_HL_G_TH107L.pdb	-0.696564793586731	-0.8690199851989746
7mta.pdb	7mta_HL_G_TH107K.pdb	-0.3302810490131378	-0.4150699973106384
7mta.pdb	7mta_HL_G_TH107M.pdb	0.07953283190727234	0.7300500273704529
7mta.pdb	7mta_HL_G_TH107F.pdb	-0.47898104786872864	-1.0151699781417847
7mta.pdb	7mta_HL_G_TH107P.pdb	0.13090428709983826	-0.1385200023651123
7mta.pdb	7mta_HL_G_TH107S.pdb	-0.45464977622032166	-0.5976600050926208
7mta.pdb	7mta_HL_G_TH107W.pdb	-7.754492282867432	-7.382778167724609
7mta.pdb	7mta_HL_G_TH107Y.pdb	-0.2235310971736908	-0.8922500014305115
7mta.pdb	7mta_HL_G_TH107V.pdb	0.04783797264099121	-0.12148000299930573
7mta.pdb	7mta_HL_G_SL31A.pdb	-0.788048267364502	0.011620000004768372
7mta.pdb	7mta_HL_G_SL31R.pdb	-0.014022916555404663	0.05837000161409378
7mta.pdb	7mta_HL_G_SL31N.pdb	-0.44678065180778503	-0.31182000041007996
7mta.pdb	7mta_HL_G_SL31D.pdb	-0.9307084083557129	-1.4153300523757935
7mta.pdb	7mta_HL_G_SL31C.pdb	-0.6213598251342773	-0.018379999324679375
7mta.pdb	7mta_HL_G_SL31Q.pdb	-0.6508737802505493	-0.4555499851703644
7mta.pdb	7mta_HL_G_SL31E.pdb	-0.8277041912078857	-0.7153300046920776
7mta.pdb	7mta_HL_G_SL31G.pdb	-0.8309987783432007	-0.21628999710083008
7mta.pdb	7mta_HL_G_SL31H.pdb	-0.15738502144813538	2.0554699897766113
7mta.pdb	7mta_HL_G_SL31I.pdb	-0.15292605757713318	0.47569000720977783
7mta.pdb	7mta_HL_G_SL31L.pdb	-0.30536705255508423	0.3016200065612793
7mta.pdb	7mta_HL_G_SL31K.pdb	-0.12769564986228943	0.1425500065088272
7mta.pdb	7mta_HL_G_SL31M.pdb	0.14039206504821777	0.23461000621318817
7mta.pdb	7mta_HL_G_SL31F.pdb	0.33616575598716736	1.0656399726867676
7mta.pdb	7mta_HL_G_SL31P.pdb	-0.3057827651500702	-0.05245999991893768
7mta.pdb	7mta_HL_G_SL31T.pdb	-0.47772106528282166	-0.09176000207662582
7mta.pdb	7mta_HL_G_SL31W.pdb	1.1305180788040161	1.545390009880066
7mta.pdb	7mta_HL_G_SL31Y.pdb	-2.3466718196868896	-3.056260108947754
7mta.pdb	7mta_HL_G_SL31V.pdb	-0.17973047494888306	0.006930000148713589
7mta.pdb	7mta_HL_G_PG256A.pdb	-0.7466245889663696	-0.9038900136947632
7mta.pdb	7mta_HL_G_PG256R.pdb	0.48218265175819397	1.61844003200531
7mta.pdb	7mta_HL_G_PG256N.pdb	-0.6490427255630493	-0.326229989528656
7mta.pdb	7mta_HL_G_PG256D.pdb	-0.3531661033630371	-1.850100040435791
7mta.pdb	7mta_HL_G_PG256C.pdb	-0.525367259979248	-0.47387000918388367
7mta.pdb	7mta_HL_G_PG256Q.pdb	-0.740034818649292	0.7471299767494202
7mta.pdb	7mta_HL_G_PG256E.pdb	-0.5656082034111023	-0.8029900193214417
7mta.pdb	7mta_HL_G_PG256G.pdb	-0.9340298175811768	-1.3711800575256348
7mta.pdb	7mta_HL_G_PG256H.pdb	-0.8264912366867065	-1.5925899744033813
7mta.pdb	7mta_HL_G_PG256I.pdb	-0.1715257465839386	0.5465700030326843
7mta.pdb	7mta_HL_G_PG256L.pdb	-0.34500056505203247	0.30671000480651855
7mta.pdb	7mta_HL_G_PG256K.pdb	0.025738701224327087	1.0139700174331665
7mta.pdb	7mta_HL_G_PG256M.pdb	0.5731464624404907	0.7428200244903564
7mta.pdb	7mta_HL_G_PG256F.pdb	-4.28916072845459	-2.4838900566101074
7mta.pdb	7mta_HL_G_PG256S.pdb	-0.9065073728561401	-0.8447099924087524
7mta.pdb	7mta_HL_G_PG256T.pdb	-0.7439730167388916	-0.9510300159454346
7mta.pdb	7mta_HL_G_PG256W.pdb	-5.739588737487793	-3.8406600952148438
7mta.pdb	7mta_HL_G_PG256Y.pdb	-0.02772301435470581	-0.9627900123596191
7mta.pdb	7mta_HL_G_PG256V.pdb	-0.3975224494934082	0.27333998680114746
7mta.pdb	7mta_HL_G_AG257R.pdb	0.41279926896095276	0.4293699860572815
7mta.pdb	7mta_HL_G_AG257N.pdb	0.01117292046546936	0.9344199895858765
7mta.pdb	7mta_HL_G_AG257D.pdb	0.9701480865478516	1.4595500230789185
7mta.pdb	7mta_HL_G_AG257C.pdb	0.04974085092544556	0.2942799925804138
7mta.pdb	7mta_HL_G_AG257Q.pdb	-0.1338944435119629	0.27278000116348267
7mta.pdb	7mta_HL_G_AG257E.pdb	0.037283092737197876	-0.14740000665187836
7mta.pdb	7mta_HL_G_AG257G.pdb	-0.32728704810142517	-0.11569999903440475
7mta.pdb	7mta_HL_G_AG257H.pdb	-0.6048890352249146	0.5313799977302551
7mta.pdb	7mta_HL_G_AG257I.pdb	0.04227380454540253	0.4092400074005127
7mta.pdb	7mta_HL_G_AG257L.pdb	0.4337477385997772	0.8144400119781494
7mta.pdb	7mta_HL_G_AG257K.pdb	-0.0795394778251648	0.5297200083732605
7mta.pdb	7mta_HL_G_AG257M.pdb	0.2933347523212433	0.8090699911117554
7mta.pdb	7mta_HL_G_AG257F.pdb	-1.3620136976242065	-1.46697998046875
7mta.pdb	7mta_HL_G_AG257P.pdb	0.469689279794693	0.760860025882721
7mta.pdb	7mta_HL_G_AG257S.pdb	-0.225057914853096	-0.0715399980545044
7mta.pdb	7mta_HL_G_AG257T.pdb	-0.12680192291736603	0.4899199903011322
7mta.pdb	7mta_HL_G_AG257W.pdb	0.46053043007850647	-0.6765400171279907
7mta.pdb	7mta_HL_G_AG257Y.pdb	-1.954466700553894	-2.418519973754883
7mta.pdb	7mta_HL_G_AG257V.pdb	0.2125089168548584	0.549530029296875
7mta.pdb	7mta_HL_G_DG260A.pdb	-0.24415090680122375	0.560670018196106
7mta.pdb	7mta_HL_G_DG260R.pdb	0.4944402873516083	1.7110999822616577
7mta.pdb	7mta_HL_G_DG260N.pdb	-0.24681779742240906	0.24809999763965607
7mta.pdb	7mta_HL_G_DG260C.pdb	-0.0614861398935318	0.5246700048446655
7mta.pdb	7mta_HL_G_DG260Q.pdb	0.8091795444488525	1.4229099750518799
7mta.pdb	7mta_HL_G_DG260E.pdb	1.8017219305038452	2.136660099029541
7mta.pdb	7mta_HL_G_DG260G.pdb	-0.3333841860294342	0.3924899995326996
7mta.pdb	7mta_HL_G_DG260H.pdb	0.09445810317993164	0.7193099856376648
7mta.pdb	7mta_HL_G_DG260I.pdb	0.2315959334373474	0.478769987821579
7mta.pdb	7mta_HL_G_DG260L.pdb	0.05641300976276398	1.1130499839782715
7mta.pdb	7mta_HL_G_DG260K.pdb	0.33795616030693054	0.851859986782074
7mta.pdb	7mta_HL_G_DG260M.pdb	0.5353246927261353	1.341670036315918
7mta.pdb	7mta_HL_G_DG260F.pdb	0.30941763520240784	1.044659972190857
7mta.pdb	7mta_HL_G_DG260P.pdb	-0.08630058169364929	0.4449700117111206
7mta.pdb	7mta_HL_G_DG260S.pdb	-0.18546432256698608	0.0175199992954731
7mta.pdb	7mta_HL_G_DG260T.pdb	0.034140974283218384	0.2519899904727936
7mta.pdb	7mta_HL_G_DG260W.pdb	0.9063142538070679	1.7265599966049194
7mta.pdb	7mta_HL_G_DG260Y.pdb	1.3487218618392944	1.3835500478744507
7mta.pdb	7mta_HL_G_DG260V.pdb	0.23207706212997437	0.4127900004386902
7mta.pdb	7mta_HL_G_EG263A.pdb	-0.17555415630340576	-0.2148600071668625
7mta.pdb	7mta_HL_G_EG263R.pdb	0.04599201679229736	0.34189000725746155
7mta.pdb	7mta_HL_G_EG263N.pdb	-0.32890230417251587	-0.21291999518871307
7mta.pdb	7mta_HL_G_EG263D.pdb	-0.16769397258758545	-0.30908000469207764
7mta.pdb	7mta_HL_G_EG263C.pdb	0.012040406465530396	-0.2659299969673157
7mta.pdb	7mta_HL_G_EG263Q.pdb	-0.16239750385284424	0.14315000176429749
7mta.pdb	7mta_HL_G_EG263G.pdb	-0.29381421208381653	-0.923520028591156
7mta.pdb	7mta_HL_G_EG263H.pdb	0.03346148133277893	0.26058998703956604
7mta.pdb	7mta_HL_G_EG263I.pdb	0.0926770269870758	0.18223999440670013
7mta.pdb	7mta_HL_G_EG263L.pdb	0.0788835883140564	0.6508100032806396
7mta.pdb	7mta_HL_G_EG263K.pdb	-0.020435601472854614	0.7493699789047241
7mta.pdb	7mta_HL_G_EG263M.pdb	0.10020515322685242	-0.2908399999141693
7mta.pdb	7mta_HL_G_EG263F.pdb	0.6533037424087524	1.359570026397705
7mta.pdb	7mta_HL_G_EG263P.pdb	-0.4936023950576782	-0.9626200199127197
7mta.pdb	7mta_HL_G_EG263S.pdb	-0.16629710793495178	-0.5515900254249573
7mta.pdb	7mta_HL_G_EG263T.pdb	-0.048937007784843445	-0.006140000186860561
7mta.pdb	7mta_HL_G_EG263W.pdb	1.0004243850708008	0.5284600257873535
7mta.pdb	7mta_HL_G_EG263Y.pdb	-0.20160725712776184	0.7115399837493896
7mta.pdb	7mta_HL_G_EG263V.pdb	0.00586208701133728	-0.08683999627828598
7mta.pdb	7mta_HL_G_AG264R.pdb	-8.650062561035156	-7.5704498291015625
7mta.pdb	7mta_HL_G_AG264N.pdb	-3.24969220161438	-4.900629997253418
7mta.pdb	7mta_HL_G_AG264D.pdb	-3.4252355098724365	-5.7721757888793945
7mta.pdb	7mta_HL_G_AG264C.pdb	-0.9365792274475098	-0.9203600287437439
7mta.pdb	7mta_HL_G_AG264Q.pdb	-1.5661498308181763	-1.9583499431610107
7mta.pdb	7mta_HL_G_AG264E.pdb	-1.7782492637634277	-1.5782999992370605
7mta.pdb	7mta_HL_G_AG264G.pdb	-0.21829278767108917	-0.2600499987602234
7mta.pdb	7mta_HL_G_AG264H.pdb	-3.4088003635406494	-6.197023868560791
7mta.pdb	7mta_HL_G_AG264I.pdb	-0.7267404794692993	-1.976580023765564
7mta.pdb	7mta_HL_G_AG264L.pdb	-1.9099417924880981	-2.549999952316284
7mta.pdb	7mta_HL_G_AG264K.pdb	-2.1397690773010254	-2.566270112991333
7mta.pdb	7mta_HL_G_AG264M.pdb	-0.9126088619232178	-2.2073099613189697
7mta.pdb	7mta_HL_G_AG264F.pdb	-6.642655372619629	-5.8035688400268555
7mta.pdb	7mta_HL_G_AG264P.pdb	-0.6199480295181274	-0.6489899754524231
7mta.pdb	7mta_HL_G_AG264S.pdb	-0.04773715138435364	-0.14800000190734863
7mta.pdb	7mta_HL_G_AG264T.pdb	-1.3948708772659302	-1.415809988975525
7mta.pdb	7mta_HL_G_AG264W.pdb	-14.9357271194458	-14.188159942626953
7mta.pdb	7mta_HL_G_AG264Y.pdb	-6.393255710601807	-9.42693042755127
7mta.pdb	7mta_HL_G_AG264V.pdb	-1.0463590621948242	-0.8528199791908264
7mta.pdb	7mta_HL_G_QG267A.pdb	-0.5586035251617432	-0.20983000099658966
7mta.pdb	7mta_HL_G_QG267R.pdb	-0.583701491355896	-0.009150000289082527
7mta.pdb	7mta_HL_G_QG267N.pdb	-0.6907223463058472	-0.3818199932575226
7mta.pdb	7mta_HL_G_QG267D.pdb	-0.5091780424118042	-0.7808700203895569
7mta.pdb	7mta_HL_G_QG267C.pdb	-0.40565556287765503	-0.3209500014781952
7mta.pdb	7mta_HL_G_QG267E.pdb	-0.2054171860218048	0.03376999869942665
7mta.pdb	7mta_HL_G_QG267G.pdb	-0.6434081792831421	-0.360370010137558
7mta.pdb	7mta_HL_G_QG267H.pdb	-2.2885148525238037	-0.7956200242042542
7mta.pdb	7mta_HL_G_QG267I.pdb	-0.2970074713230133	-0.18437999486923218
7mta.pdb	7mta_HL_G_QG267L.pdb	-0.42972275614738464	0.04904999956488609
7mta.pdb	7mta_HL_G_QG267K.pdb	-0.2505519688129425	-0.07388000190258026
7mta.pdb	7mta_HL_G_QG267M.pdb	-0.32216963171958923	0.16293999552726746
7mta.pdb	7mta_HL_G_QG267F.pdb	-1.9423776865005493	-1.7938100099563599
7mta.pdb	7mta_HL_G_QG267P.pdb	-0.3871782124042511	-0.35719001293182373
7mta.pdb	7mta_HL_G_QG267S.pdb	-0.515601634979248	-0.21973000466823578
7mta.pdb	7mta_HL_G_QG267T.pdb	-0.33693158626556396	-0.31325000524520874
7mta.pdb	7mta_HL_G_QG267W.pdb	-1.4650694131851196	-1.2639700174331665
7mta.pdb	7mta_HL_G_QG267Y.pdb	-7.085171699523926	-5.8830461502075195
7mta.pdb	7mta_HL_G_QG267V.pdb	-0.4520614445209503	-0.3686999976634979
7mta.pdb	7mta_HL_G_EG271A.pdb	-0.5239988565444946	-0.02166000008583069
7mta.pdb	7mta_HL_G_EG271R.pdb	-0.3093348443508148	-0.1363999992609024
7mta.pdb	7mta_HL_G_EG271N.pdb	-0.7630609273910522	-0.0792900025844574
7mta.pdb	7mta_HL_G_EG271D.pdb	-0.3389561176300049	0.2543399930000305
7mta.pdb	7mta_HL_G_EG271C.pdb	-0.6197477579116821	-0.015030000358819962
7mta.pdb	7mta_HL_G_EG271Q.pdb	-0.31366297602653503	-0.12770000100135803
7mta.pdb	7mta_HL_G_EG271G.pdb	-0.6142772436141968	0.03819999843835831
7mta.pdb	7mta_HL_G_EG271H.pdb	-0.584728479385376	-0.0916299968957901
7mta.pdb	7mta_HL_G_EG271I.pdb	-0.4946608245372772	-0.18668000400066376
7mta.pdb	7mta_HL_G_EG271L.pdb	-0.20200486481189728	0.005859999917447567
7mta.pdb	7mta_HL_G_EG271K.pdb	-0.5623437166213989	-0.011959999799728394
7mta.pdb	7mta_HL_G_EG271M.pdb	0.03429950773715973	0.9837300181388855
7mta.pdb	7mta_HL_G_EG271F.pdb	-0.5649168491363525	-0.052310001105070114
7mta.pdb	7mta_HL_G_EG271P.pdb	-0.5343170166015625	-0.008190000429749489
7mta.pdb	7mta_HL_G_EG271S.pdb	-0.8189855813980103	0.00431999983265996
7mta.pdb	7mta_HL_G_EG271T.pdb	-0.7600336074829102	-0.2665899991989136
7mta.pdb	7mta_HL_G_EG271W.pdb	-0.29230406880378723	-0.01899000070989132
7mta.pdb	7mta_HL_G_EG271Y.pdb	-0.48862960934638977	-0.05342999845743179
7mta.pdb	7mta_HL_G_EG271V.pdb	-0.6271156072616577	-0.2740800082683563
7mta.pdb	7mta_HL_G_KG272A.pdb	-0.42163121700286865	-1.2152800559997559
7mta.pdb	7mta_HL_G_KG272R.pdb	0.1292785406112671	-0.015060000121593475
7mta.pdb	7mta_HL_G_KG272N.pdb	-0.508441686630249	-1.0303599834442139
7mta.pdb	7mta_HL_G_KG272D.pdb	-0.8896676301956177	-1.7916699647903442
7mta.pdb	7mta_HL_G_KG272C.pdb	-0.22617270052433014	-0.2762399911880493
7mta.pdb	7mta_HL_G_KG272Q.pdb	-0.09512229263782501	-0.6019200086593628
7mta.pdb	7mta_HL_G_KG272E.pdb	-0.16697543859481812	-0.7264299988746643
7mta.pdb	7mta_HL_G_KG272G.pdb	-0.5212787389755249	-1.1436200141906738
7mta.pdb	7mta_HL_G_KG272H.pdb	-0.3867085576057434	-0.7325699925422668
7mta.pdb	7mta_HL_G_KG272I.pdb	0.056676506996154785	0.2825399935245514
7mta.pdb	7mta_HL_G_KG272L.pdb	0.36636409163475037	0.40828999876976013
7mta.pdb	7mta_HL_G_KG272M.pdb	0.9229679107666016	0.5491700172424316
7mta.pdb	7mta_HL_G_KG272F.pdb	0.7146216630935669	0.10580000281333923
7mta.pdb	7mta_HL_G_KG272P.pdb	-0.36336976289749146	-1.116129994392395
7mta.pdb	7mta_HL_G_KG272S.pdb	-0.15587328374385834	-1.1554299592971802
7mta.pdb	7mta_HL_G_KG272T.pdb	0.022083938121795654	-1.0762100219726562
7mta.pdb	7mta_HL_G_KG272W.pdb	1.2573744058609009	0.7111600041389465
7mta.pdb	7mta_HL_G_KG272Y.pdb	0.15878543257713318	-0.6330100297927856
7mta.pdb	7mta_HL_G_KG272V.pdb	-0.2568817138671875	-0.6336600184440613
7mta.pdb	7mta_HL_G_LG274A.pdb	-0.586694598197937	-1.220870018005371
7mta.pdb	7mta_HL_G_LG274R.pdb	-0.7649940252304077	-1.0316699743270874
7mta.pdb	7mta_HL_G_LG274N.pdb	-0.577102780342102	-0.7301599979400635
7mta.pdb	7mta_HL_G_LG274D.pdb	-0.5919287204742432	-1.2253700494766235
7mta.pdb	7mta_HL_G_LG274C.pdb	-0.4263475239276886	-0.9690300226211548
7mta.pdb	7mta_HL_G_LG274Q.pdb	0.0582585334777832	-0.023479999974370003
7mta.pdb	7mta_HL_G_LG274E.pdb	-0.6087733507156372	-0.9580199718475342
7mta.pdb	7mta_HL_G_LG274G.pdb	-0.8519265651702881	-1.3371599912643433
7mta.pdb	7mta_HL_G_LG274H.pdb	-0.8748706579208374	-0.4048900008201599
7mta.pdb	7mta_HL_G_LG274I.pdb	-0.15425322949886322	-0.4000999927520752
7mta.pdb	7mta_HL_G_LG274K.pdb	0.05836005508899689	0.4190100133419037
7mta.pdb	7mta_HL_G_LG274M.pdb	-0.09184280037879944	-0.22542999684810638
7mta.pdb	7mta_HL_G_LG274F.pdb	-0.10902752727270126	-0.22127999365329742
7mta.pdb	7mta_HL_G_LG274P.pdb	-0.14655759930610657	-1.1370999813079834
7mta.pdb	7mta_HL_G_LG274S.pdb	-0.7867847681045532	-0.5024899840354919
7mta.pdb	7mta_HL_G_LG274T.pdb	-0.7626762390136719	-0.9205300211906433
7mta.pdb	7mta_HL_G_LG274W.pdb	-9.127176284790039	-8.29813003540039
7mta.pdb	7mta_HL_G_LG274Y.pdb	-1.816219449043274	-2.1916399002075195
7mta.pdb	7mta_HL_G_LG274V.pdb	-0.4064905047416687	-0.9144999980926514
7mta.pdb	7mta_HL_G_TG286A.pdb	-0.43612000346183777	0.24412000179290771
7mta.pdb	7mta_HL_G_TG286R.pdb	0.44286486506462097	1.4842300415039062
7mta.pdb	7mta_HL_G_TG286N.pdb	-0.21761274337768555	-0.06204000115394592
7mta.pdb	7mta_HL_G_TG286D.pdb	0.1697392463684082	0.012129999697208405
7mta.pdb	7mta_HL_G_TG286C.pdb	-0.0064362287521362305	0.4033699929714203
7mta.pdb	7mta_HL_G_TG286Q.pdb	-0.1205628514289856	-0.03874000161886215
7mta.pdb	7mta_HL_G_TG286E.pdb	0.2253229320049286	0.3314700126647949
7mta.pdb	7mta_HL_G_TG286G.pdb	-0.6145681142807007	-0.17970000207424164
7mta.pdb	7mta_HL_G_TG286H.pdb	-0.08441321551799774	0.10199999809265137
7mta.pdb	7mta_HL_G_TG286I.pdb	0.07881626486778259	0.5748100280761719
7mta.pdb	7mta_HL_G_TG286L.pdb	0.5360124111175537	0.9401299953460693
7mta.pdb	7mta_HL_G_TG286K.pdb	0.19515371322631836	0.8981500267982483
7mta.pdb	7mta_HL_G_TG286M.pdb	0.8159949779510498	1.042099952697754
7mta.pdb	7mta_HL_G_TG286F.pdb	0.4408928453922272	0.9043300151824951
7mta.pdb	7mta_HL_G_TG286P.pdb	-0.45824602246284485	-0.28766998648643494
7mta.pdb	7mta_HL_G_TG286S.pdb	-0.3365372121334076	-0.006519999820739031
7mta.pdb	7mta_HL_G_TG286W.pdb	0.21415850520133972	0.02363000065088272
7mta.pdb	7mta_HL_G_TG286Y.pdb	0.038940608501434326	-0.014940000139176846
7mta.pdb	7mta_HL_G_TG286V.pdb	0.09293049573898315	0.366890013217926
7mta.pdb	7mta_HL_G_HG287A.pdb	-0.26331615447998047	-0.15512999892234802
7mta.pdb	7mta_HL_G_HG287R.pdb	-1.4221994876861572	-0.3666999936103821
7mta.pdb	7mta_HL_G_HG287N.pdb	-0.43445277214050293	-0.1615000069141388
7mta.pdb	7mta_HL_G_HG287D.pdb	-0.43600690364837646	-0.6563100218772888
7mta.pdb	7mta_HL_G_HG287C.pdb	-0.13178658485412598	0.14469000697135925
7mta.pdb	7mta_HL_G_HG287Q.pdb	-0.36194559931755066	0.39052000641822815
7mta.pdb	7mta_HL_G_HG287E.pdb	-0.5798101425170898	-1.09266996383667
7mta.pdb	7mta_HL_G_HG287G.pdb	-0.3366774022579193	-0.3308199942111969
7mta.pdb	7mta_HL_G_HG287I.pdb	0.5193018913269043	0.570169985294342
7mta.pdb	7mta_HL_G_HG287L.pdb	-0.8462401628494263	0.28501999378204346
7mta.pdb	7mta_HL_G_HG287K.pdb	0.9441508054733276	3.125159978866577
7mta.pdb	7mta_HL_G_HG287M.pdb	-0.0034437179565429688	0.8668100237846375
7mta.pdb	7mta_HL_G_HG287F.pdb	-0.3794189989566803	0.10888999700546265
7mta.pdb	7mta_HL_G_HG287P.pdb	-1.0690985918045044	-0.0013800000306218863
7mta.pdb	7mta_HL_G_HG287S.pdb	-0.44681867957115173	-0.2802799940109253
7mta.pdb	7mta_HL_G_HG287T.pdb	-0.3642781972885132	0.01865999959409237
7mta.pdb	7mta_HL_G_HG287W.pdb	-1.8578397035598755	-1.5866600275039673
7mta.pdb	7mta_HL_G_HG287Y.pdb	-0.45493611693382263	-0.6165000200271606
7mta.pdb	7mta_HL_G_HG287V.pdb	0.0020419955253601074	0.6205499768257141
7mta.pdb	7mta_HL_G_PG288A.pdb	-0.6399375200271606	-1.2140799760818481
7mta.pdb	7mta_HL_G_PG288R.pdb	-0.8360793590545654	-1.8791199922561646
7mta.pdb	7mta_HL_G_PG288N.pdb	-1.2847188711166382	-1.5733599662780762
7mta.pdb	7mta_HL_G_PG288D.pdb	-0.9174835681915283	-1.0932999849319458
7mta.pdb	7mta_HL_G_PG288C.pdb	-0.5411242842674255	-0.917110025882721
7mta.pdb	7mta_HL_G_PG288Q.pdb	-0.6609785556793213	-0.4352400004863739
7mta.pdb	7mta_HL_G_PG288E.pdb	-0.5416911840438843	-0.156700000166893
7mta.pdb	7mta_HL_G_PG288G.pdb	-1.319728970527649	-2.105139970779419
7mta.pdb	7mta_HL_G_PG288H.pdb	-0.3877870738506317	-1.1541999578475952
7mta.pdb	7mta_HL_G_PG288I.pdb	0.34529516100883484	-0.05609999969601631
7mta.pdb	7mta_HL_G_PG288L.pdb	0.5938265323638916	0.02044999971985817
7mta.pdb	7mta_HL_G_PG288K.pdb	-0.611427903175354	-1.0506500005722046
7mta.pdb	7mta_HL_G_PG288M.pdb	0.40928539633750916	0.3493900001049042
7mta.pdb	7mta_HL_G_PG288F.pdb	0.580032229423523	1.132040023803711
7mta.pdb	7mta_HL_G_PG288S.pdb	-1.0576757192611694	-1.4071799516677856
7mta.pdb	7mta_HL_G_PG288T.pdb	-0.9749773740768433	-1.8755300045013428
7mta.pdb	7mta_HL_G_PG288W.pdb	0.43929705023765564	0.20632000267505646
7mta.pdb	7mta_HL_G_PG288Y.pdb	-0.09750249981880188	-0.4436199963092804
7mta.pdb	7mta_HL_G_PG288V.pdb	-0.16067931056022644	-0.1404000073671341
7mta.pdb	7mta_HL_G_RG291A.pdb	-0.9012556076049805	-0.8362900018692017
7mta.pdb	7mta_HL_G_RG291N.pdb	-0.7631158828735352	-0.8259099721908569
7mta.pdb	7mta_HL_G_RG291D.pdb	-1.080033302307129	-0.9326800107955933
7mta.pdb	7mta_HL_G_RG291C.pdb	-0.8028157949447632	-0.8057100176811218
7mta.pdb	7mta_HL_G_RG291Q.pdb	-0.7021585702896118	-0.7940700054168701
7mta.pdb	7mta_HL_G_RG291E.pdb	-1.0092582702636719	-0.9021499752998352
7mta.pdb	7mta_HL_G_RG291G.pdb	-0.9339978694915771	-0.860729992389679
7mta.pdb	7mta_HL_G_RG291H.pdb	-0.18733923137187958	-0.857010006904602
7mta.pdb	7mta_HL_G_RG291I.pdb	-0.7183940410614014	-0.5507699847221375
7mta.pdb	7mta_HL_G_RG291L.pdb	-0.682165265083313	-0.4727799892425537
7mta.pdb	7mta_HL_G_RG291K.pdb	-0.850696325302124	-0.7678700089454651
7mta.pdb	7mta_HL_G_RG291M.pdb	0.261717289686203	-0.02339000068604946
7mta.pdb	7mta_HL_G_RG291F.pdb	-0.2750157117843628	-0.3670800030231476
7mta.pdb	7mta_HL_G_RG291P.pdb	-0.9601212739944458	-0.9445400238037109
7mta.pdb	7mta_HL_G_RG291S.pdb	-0.8567991256713867	-0.8190199732780457
7mta.pdb	7mta_HL_G_RG291T.pdb	-0.6454759836196899	-0.7934600114822388
7mta.pdb	7mta_HL_G_RG291W.pdb	-0.4950031340122223	-0.9264100193977356
7mta.pdb	7mta_HL_G_RG291Y.pdb	-0.14692239463329315	-0.15033000707626343
7mta.pdb	7mta_HL_G_RG291V.pdb	-0.6159528493881226	-0.8269799947738647
7mw6.pdb	7mw6_DE_A_TE33A.pdb	-0.08596837520599365	-0.3900899887084961
7mw6.pdb	7mw6_DE_A_TE33R.pdb	0.4285399615764618	-0.27140000462532043
7mw6.pdb	7mw6_DE_A_TE33N.pdb	0.1495872437953949	0.4625999927520752
7mw6.pdb	7mw6_DE_A_TE33D.pdb	-0.10796994715929031	-0.32078999280929565
7mw6.pdb	7mw6_DE_A_TE33C.pdb	0.004024207592010498	0.29440000653266907
7mw6.pdb	7mw6_DE_A_TE33Q.pdb	-0.08418721705675125	-0.002199999988079071
7mw6.pdb	7mw6_DE_A_TE33E.pdb	0.03755141794681549	0.44839999079704285
7mw6.pdb	7mw6_DE_A_TE33G.pdb	-0.18101158738136292	-0.23246000707149506
7mw6.pdb	7mw6_DE_A_TE33H.pdb	0.4803418815135956	-0.15341000258922577
7mw6.pdb	7mw6_DE_A_TE33I.pdb	0.7025625705718994	1.9120999574661255
7mw6.pdb	7mw6_DE_A_TE33L.pdb	0.8688210248947144	2.121799945831299
7mw6.pdb	7mw6_DE_A_TE33K.pdb	0.21752646565437317	-0.13986000418663025
7mw6.pdb	7mw6_DE_A_TE33M.pdb	0.9167870283126831	1.4227999448776245
7mw6.pdb	7mw6_DE_A_TE33F.pdb	-0.17198917269706726	-0.0044999998062849045
7mw6.pdb	7mw6_DE_A_TE33P.pdb	-0.1780225932598114	-0.11421000212430954
7mw6.pdb	7mw6_DE_A_TE33S.pdb	-0.19974087178707123	-0.47293001413345337
7mw6.pdb	7mw6_DE_A_TE33W.pdb	-0.47159692645072937	-0.03929999843239784
7mw6.pdb	7mw6_DE_A_TE33Y.pdb	-0.032989948987960815	0.6341000199317932
7mw6.pdb	7mw6_DE_A_TE33V.pdb	0.09173893928527832	0.8105000257492065
7mw6.pdb	7mw6_DE_A_LE35A.pdb	-0.6560903787612915	-0.6591200232505798
7mw6.pdb	7mw6_DE_A_LE35R.pdb	0.22728711366653442	1.1821999549865723
7mw6.pdb	7mw6_DE_A_LE35N.pdb	-0.6802698373794556	-0.36449000239372253
7mw6.pdb	7mw6_DE_A_LE35D.pdb	-0.8665241003036499	-1.3382400274276733
7mw6.pdb	7mw6_DE_A_LE35C.pdb	-0.5040199756622314	-0.613510012626648
7mw6.pdb	7mw6_DE_A_LE35Q.pdb	-1.1094272136688232	-1.1270400285720825
7mw6.pdb	7mw6_DE_A_LE35E.pdb	-0.8576339483261108	-1.2595399618148804
7mw6.pdb	7mw6_DE_A_LE35G.pdb	-0.5998443365097046	-0.7803199887275696
7mw6.pdb	7mw6_DE_A_LE35H.pdb	-0.7811188697814941	0.3075999915599823
7mw6.pdb	7mw6_DE_A_LE35I.pdb	-0.5364580154418945	-0.386819988489151
7mw6.pdb	7mw6_DE_A_LE35K.pdb	-0.19047904014587402	0.30230000615119934
7mw6.pdb	7mw6_DE_A_LE35M.pdb	0.2288030982017517	0.6693999767303467
7mw6.pdb	7mw6_DE_A_LE35F.pdb	-0.3703877329826355	0.27950000762939453
7mw6.pdb	7mw6_DE_A_LE35P.pdb	-0.3873404562473297	-0.6319000124931335
7mw6.pdb	7mw6_DE_A_LE35S.pdb	-0.6961162090301514	-1.0063899755477905
7mw6.pdb	7mw6_DE_A_LE35T.pdb	-0.5336241722106934	-0.6214799880981445
7mw6.pdb	7mw6_DE_A_LE35W.pdb	0.07900336384773254	0.20800000429153442
7mw6.pdb	7mw6_DE_A_LE35Y.pdb	-0.3992682695388794	0.10830000042915344
7mw6.pdb	7mw6_DE_A_LE35V.pdb	-0.36510252952575684	-0.31349998712539673
7mw6.pdb	7mw6_DE_A_QE37A.pdb	-0.2624911665916443	0.08950000256299973
7mw6.pdb	7mw6_DE_A_QE37R.pdb	-6.030344009399414	-5.926119804382324
7mw6.pdb	7mw6_DE_A_QE37N.pdb	0.06129777431488037	-0.3165299892425537
7mw6.pdb	7mw6_DE_A_QE37D.pdb	-0.6103252172470093	-0.09520000219345093
7mw6.pdb	7mw6_DE_A_QE37C.pdb	-0.16168349981307983	0.2337000072002411
7mw6.pdb	7mw6_DE_A_QE37E.pdb	-0.328540176153183	-0.24098999798297882
7mw6.pdb	7mw6_DE_A_QE37G.pdb	-0.4076593220233917	0.08399999886751175
7mw6.pdb	7mw6_DE_A_QE37H.pdb	-0.21774369478225708	-0.548229992389679
7mw6.pdb	7mw6_DE_A_QE37I.pdb	0.09498438239097595	0.18889999389648438
7mw6.pdb	7mw6_DE_A_QE37L.pdb	-0.0028010904788970947	0.22269999980926514
7mw6.pdb	7mw6_DE_A_QE37K.pdb	0.5101809501647949	0.04659999907016754
7mw6.pdb	7mw6_DE_A_QE37M.pdb	-0.144919291138649	0.38690000772476196
7mw6.pdb	7mw6_DE_A_QE37F.pdb	-0.3246617615222931	-0.9510200023651123
7mw6.pdb	7mw6_DE_A_QE37P.pdb	-0.21175527572631836	0.28029999136924744
7mw6.pdb	7mw6_DE_A_QE37S.pdb	-0.0011090338230133057	0.032600000500679016
7mw6.pdb	7mw6_DE_A_QE37T.pdb	-0.16601160168647766	-0.03689999878406525
7mw6.pdb	7mw6_DE_A_QE37W.pdb	-4.490800380706787	-5.040619850158691
7mw6.pdb	7mw6_DE_A_QE37Y.pdb	-4.1254472732543945	-5.440269947052002
7mw6.pdb	7mw6_DE_A_QE37V.pdb	-0.01064974069595337	0.3831999897956848
7mw6.pdb	7mw6_DE_A_YE39A.pdb	-0.18573066592216492	-0.13398000597953796
7mw6.pdb	7mw6_DE_A_YE39R.pdb	-0.08696065843105316	-1.1034200191497803
7mw6.pdb	7mw6_DE_A_YE39N.pdb	-0.09815084934234619	-0.15227000415325165
7mw6.pdb	7mw6_DE_A_YE39D.pdb	-0.27717575430870056	-0.15031999349594116
7mw6.pdb	7mw6_DE_A_YE39C.pdb	0.1235913336277008	-0.16414999961853027
7mw6.pdb	7mw6_DE_A_YE39Q.pdb	-0.17675819993019104	-0.12347999960184097
7mw6.pdb	7mw6_DE_A_YE39E.pdb	-0.1987331509590149	-0.1483599990606308
7mw6.pdb	7mw6_DE_A_YE39G.pdb	-0.27592751383781433	-0.13398000597953796
7mw6.pdb	7mw6_DE_A_YE39H.pdb	-0.20038998126983643	-0.18262000381946564
7mw6.pdb	7mw6_DE_A_YE39I.pdb	-0.020878881216049194	-0.12247999757528305
7mw6.pdb	7mw6_DE_A_YE39L.pdb	0.24012741446495056	-0.12249000370502472
7mw6.pdb	7mw6_DE_A_YE39K.pdb	0.13425400853157043	-0.4352000057697296
7mw6.pdb	7mw6_DE_A_YE39M.pdb	-0.09988272190093994	0.026100000366568565
7mw6.pdb	7mw6_DE_A_YE39F.pdb	-0.3365837335586548	0.020400000736117363
7mw6.pdb	7mw6_DE_A_YE39P.pdb	-0.032717615365982056	-0.39906999468803406
7mw6.pdb	7mw6_DE_A_YE39S.pdb	-0.003560692071914673	-0.1522500067949295
7mw6.pdb	7mw6_DE_A_YE39T.pdb	0.0816364586353302	-0.1349100023508072
7mw6.pdb	7mw6_DE_A_YE39W.pdb	0.08542957901954651	-0.16934999823570251
7mw6.pdb	7mw6_DE_A_YE39V.pdb	-0.17765113711357117	-0.162090003490448
7mw6.pdb	7mw6_DE_A_YE52A.pdb	-0.3991319239139557	-0.6569600105285645
7mw6.pdb	7mw6_DE_A_YE52R.pdb	0.74587082862854	1.580299973487854
7mw6.pdb	7mw6_DE_A_YE52N.pdb	0.109861820936203	0.027400000020861626
7mw6.pdb	7mw6_DE_A_YE52D.pdb	-0.18776331841945648	-0.4701099991798401
7mw6.pdb	7mw6_DE_A_YE52C.pdb	0.10667029023170471	0.548799991607666
7mw6.pdb	7mw6_DE_A_YE52Q.pdb	-0.15240518748760223	0.053599998354911804
7mw6.pdb	7mw6_DE_A_YE52E.pdb	-0.09635857492685318	-0.85139000415802
7mw6.pdb	7mw6_DE_A_YE52G.pdb	-0.5151761770248413	-1.3807200193405151
7mw6.pdb	7mw6_DE_A_YE52H.pdb	-0.0956224650144577	-0.5190200209617615
7mw6.pdb	7mw6_DE_A_YE52I.pdb	-0.026209890842437744	0.4115999937057495
7mw6.pdb	7mw6_DE_A_YE52L.pdb	-0.14281748235225677	0.38510000705718994
7mw6.pdb	7mw6_DE_A_YE52K.pdb	0.03646576404571533	0.6757000088691711
7mw6.pdb	7mw6_DE_A_YE52M.pdb	0.7446115016937256	1.0181000232696533
7mw6.pdb	7mw6_DE_A_YE52F.pdb	-0.1968267858028412	0.00279999990016222
7mw6.pdb	7mw6_DE_A_YE52P.pdb	0.037722259759902954	-0.7883800268173218
7mw6.pdb	7mw6_DE_A_YE52S.pdb	-0.5784238576889038	-0.8849400281906128
7mw6.pdb	7mw6_DE_A_YE52T.pdb	-0.3060302436351776	-0.038600001484155655
7mw6.pdb	7mw6_DE_A_YE52W.pdb	0.2549094557762146	0.4876999855041504
7mw6.pdb	7mw6_DE_A_YE52V.pdb	-0.10429957509040833	0.26750001311302185
7mw6.pdb	7mw6_DE_A_NE56A.pdb	0.06097856163978577	0.30309998989105225
7mw6.pdb	7mw6_DE_A_NE56R.pdb	0.1963198184967041	-0.3422200083732605
7mw6.pdb	7mw6_DE_A_NE56D.pdb	0.044552311301231384	-0.1498900055885315
7mw6.pdb	7mw6_DE_A_NE56C.pdb	0.29405805468559265	0.4153999984264374
7mw6.pdb	7mw6_DE_A_NE56Q.pdb	0.34766635298728943	0.10429999977350235
7mw6.pdb	7mw6_DE_A_NE56E.pdb	-0.289779931306839	-0.3491699993610382
7mw6.pdb	7mw6_DE_A_NE56G.pdb	-0.3122498393058777	-0.1783600002527237
7mw6.pdb	7mw6_DE_A_NE56H.pdb	0.7102510929107666	0.37389999628067017
7mw6.pdb	7mw6_DE_A_NE56I.pdb	1.2903705835342407	2.0269999504089355
7mw6.pdb	7mw6_DE_A_NE56L.pdb	0.6923177242279053	0.7523000240325928
7mw6.pdb	7mw6_DE_A_NE56K.pdb	0.6488629579544067	0.11079999804496765
7mw6.pdb	7mw6_DE_A_NE56M.pdb	1.0251235961914062	1.3890999555587769
7mw6.pdb	7mw6_DE_A_NE56F.pdb	2.6303815841674805	2.1173999309539795
7mw6.pdb	7mw6_DE_A_NE56P.pdb	0.7417399883270264	0.7623000144958496
7mw6.pdb	7mw6_DE_A_NE56S.pdb	-0.2197476029396057	-0.2075899988412857
7mw6.pdb	7mw6_DE_A_NE56T.pdb	-0.04254627227783203	0.8447999954223633
7mw6.pdb	7mw6_DE_A_NE56W.pdb	2.9943888187408447	1.7201999425888062
7mw6.pdb	7mw6_DE_A_NE56Y.pdb	1.1374620199203491	0.7060999870300293
7mw6.pdb	7mw6_DE_A_NE56V.pdb	0.15085181593894958	0.5059999823570251
7mw6.pdb	7mw6_DE_A_VE57A.pdb	-0.28955236077308655	-0.2933500111103058
7mw6.pdb	7mw6_DE_A_VE57R.pdb	-0.09394407272338867	-0.08569999784231186
7mw6.pdb	7mw6_DE_A_VE57N.pdb	-0.14890936017036438	-0.07079999893903732
7mw6.pdb	7mw6_DE_A_VE57D.pdb	-0.7189817428588867	0.6254000067710876
7mw6.pdb	7mw6_DE_A_VE57C.pdb	-0.1065451055765152	-0.20701999962329865
7mw6.pdb	7mw6_DE_A_VE57Q.pdb	-0.17527517676353455	-0.1457500010728836
7mw6.pdb	7mw6_DE_A_VE57E.pdb	-0.050765156745910645	0.18209999799728394
7mw6.pdb	7mw6_DE_A_VE57G.pdb	-0.34258198738098145	-0.5542200207710266
7mw6.pdb	7mw6_DE_A_VE57H.pdb	0.06923165917396545	-0.18010999262332916
7mw6.pdb	7mw6_DE_A_VE57I.pdb	-0.13992398977279663	-0.006000000052154064
7mw6.pdb	7mw6_DE_A_VE57L.pdb	-0.1637825071811676	-0.11033999919891357
7mw6.pdb	7mw6_DE_A_VE57K.pdb	-0.3871050775051117	-0.06859999895095825
7mw6.pdb	7mw6_DE_A_VE57M.pdb	-0.35054606199264526	-0.08070000261068344
7mw6.pdb	7mw6_DE_A_VE57F.pdb	0.06747634708881378	-0.11348000168800354
7mw6.pdb	7mw6_DE_A_VE57P.pdb	-0.04562288522720337	0.2167000025510788
7mw6.pdb	7mw6_DE_A_VE57S.pdb	-0.21591398119926453	-0.17545999586582184
7mw6.pdb	7mw6_DE_A_VE57T.pdb	-0.23937097191810608	-0.045499999076128006
7mw6.pdb	7mw6_DE_A_VE57W.pdb	0.1270562708377838	-0.2553899884223938
7mw6.pdb	7mw6_DE_A_VE57Y.pdb	0.05071157217025757	0.0706000030040741
7mw6.pdb	7mw6_DE_A_SE94A.pdb	-0.019922345876693726	0.2321999967098236
7mw6.pdb	7mw6_DE_A_SE94R.pdb	-0.7391587495803833	-2.734800100326538
7mw6.pdb	7mw6_DE_A_SE94N.pdb	-0.13608905673027039	0.025299999862909317
7mw6.pdb	7mw6_DE_A_SE94D.pdb	0.020289301872253418	-0.12404999881982803
7mw6.pdb	7mw6_DE_A_SE94C.pdb	0.22409197688102722	0.6208000183105469
7mw6.pdb	7mw6_DE_A_SE94Q.pdb	-0.06500020623207092	-0.4242900013923645
7mw6.pdb	7mw6_DE_A_SE94E.pdb	-3.0882718563079834	-2.7713398933410645
7mw6.pdb	7mw6_DE_A_SE94G.pdb	-0.2702799141407013	0.06400000303983688
7mw6.pdb	7mw6_DE_A_SE94H.pdb	-0.4204293191432953	-5.117909908294678
7mw6.pdb	7mw6_DE_A_SE94I.pdb	-2.0281989574432373	-1.9729399681091309
7mw6.pdb	7mw6_DE_A_SE94L.pdb	0.714706301689148	0.6769999861717224
7mw6.pdb	7mw6_DE_A_SE94K.pdb	-1.9376262426376343	-1.7798800468444824
7mw6.pdb	7mw6_DE_A_SE94M.pdb	-1.7990566492080688	-2.8070499897003174
7mw6.pdb	7mw6_DE_A_SE94F.pdb	0.03236749768257141	-2.676419973373413
7mw6.pdb	7mw6_DE_A_SE94P.pdb	-0.23513874411582947	0.21459999680519104
7mw6.pdb	7mw6_DE_A_SE94T.pdb	0.12374809384346008	0.28790000081062317
7mw6.pdb	7mw6_DE_A_SE94W.pdb	-1.1669812202453613	-2.59266996383667
7mw6.pdb	7mw6_DE_A_SE94Y.pdb	-12.129373550415039	-11.229640007019043
7mw6.pdb	7mw6_DE_A_SE94V.pdb	0.25200358033180237	0.5217999815940857
7mw6.pdb	7mw6_DE_A_WE99A.pdb	-1.6576613187789917	-2.429960012435913
7mw6.pdb	7mw6_DE_A_WE99R.pdb	-0.9434916973114014	-0.5174800157546997
7mw6.pdb	7mw6_DE_A_WE99N.pdb	-1.57146155834198	-2.102400064468384
7mw6.pdb	7mw6_DE_A_WE99D.pdb	-1.7863751649856567	-2.423229932785034
7mw6.pdb	7mw6_DE_A_WE99C.pdb	-1.5713216066360474	-1.8435699939727783
7mw6.pdb	7mw6_DE_A_WE99Q.pdb	-1.5904377698898315	-1.729599952697754
7mw6.pdb	7mw6_DE_A_WE99E.pdb	-1.5405112504959106	-2.1989500522613525
7mw6.pdb	7mw6_DE_A_WE99G.pdb	-1.4473296403884888	-2.1538500785827637
7mw6.pdb	7mw6_DE_A_WE99H.pdb	-1.2741743326187134	-2.16018009185791
7mw6.pdb	7mw6_DE_A_WE99I.pdb	-1.7909280061721802	-1.3946199417114258
7mw6.pdb	7mw6_DE_A_WE99L.pdb	-1.3189555406570435	-1.2442100048065186
7mw6.pdb	7mw6_DE_A_WE99K.pdb	-1.5868128538131714	-2.0131900310516357
7mw6.pdb	7mw6_DE_A_WE99M.pdb	-0.8709456920623779	-0.6178399920463562
7mw6.pdb	7mw6_DE_A_WE99F.pdb	-1.4982550144195557	-1.4467400312423706
7mw6.pdb	7mw6_DE_A_WE99P.pdb	-1.784389853477478	-2.043030023574829
7mw6.pdb	7mw6_DE_A_WE99S.pdb	-1.775415062904358	-2.4046099185943604
7mw6.pdb	7mw6_DE_A_WE99T.pdb	-2.0207443237304688	-2.9011900424957275
7mw6.pdb	7mw6_DE_A_WE99Y.pdb	-1.064324140548706	-1.6043399572372437
7mw6.pdb	7mw6_DE_A_WE99V.pdb	-1.974185585975647	-4.208399772644043
7mw6.pdb	7mw6_DE_A_TD29A.pdb	-0.2128688395023346	0.22310000658035278
7mw6.pdb	7mw6_DE_A_TD29R.pdb	0.03290213644504547	0.023000000044703484
7mw6.pdb	7mw6_DE_A_TD29N.pdb	-0.14209800958633423	0.09889999777078629
7mw6.pdb	7mw6_DE_A_TD29D.pdb	-0.2387150526046753	-0.07419999688863754
7mw6.pdb	7mw6_DE_A_TD29C.pdb	-0.12483718991279602	0.22269999980926514
7mw6.pdb	7mw6_DE_A_TD29Q.pdb	-0.2689445912837982	-0.00039999998989515007
7mw6.pdb	7mw6_DE_A_TD29E.pdb	-0.21212343871593475	-0.010300000198185444
7mw6.pdb	7mw6_DE_A_TD29G.pdb	-0.3681909739971161	0.2743000090122223
7mw6.pdb	7mw6_DE_A_TD29H.pdb	0.007463499903678894	-0.028699999675154686
7mw6.pdb	7mw6_DE_A_TD29I.pdb	-0.005694940686225891	0.22460000216960907
7mw6.pdb	7mw6_DE_A_TD29L.pdb	0.043557360768318176	-0.016699999570846558
7mw6.pdb	7mw6_DE_A_TD29K.pdb	-0.11749164015054703	-0.020099999383091927
7mw6.pdb	7mw6_DE_A_TD29M.pdb	0.11517417430877686	-0.03680000081658363
7mw6.pdb	7mw6_DE_A_TD29F.pdb	-0.016536712646484375	-0.04699999839067459
7mw6.pdb	7mw6_DE_A_TD29P.pdb	-0.3595905900001526	0.23280000686645508
7mw6.pdb	7mw6_DE_A_TD29S.pdb	-0.33673304319381714	0.01679999940097332
7mw6.pdb	7mw6_DE_A_TD29W.pdb	0.2886446416378021	0.6388000249862671
7mw6.pdb	7mw6_DE_A_TD29Y.pdb	0.04251658916473389	-0.04650000110268593
7mw6.pdb	7mw6_DE_A_TD29V.pdb	-0.03400018811225891	-0.014499999582767487
7mw6.pdb	7mw6_DE_A_GD30A.pdb	-0.25071874260902405	0.2533000111579895
7mw6.pdb	7mw6_DE_A_GD30R.pdb	0.061587005853652954	0.5273000001907349
7mw6.pdb	7mw6_DE_A_GD30N.pdb	-0.18042773008346558	0.8712000250816345
7mw6.pdb	7mw6_DE_A_GD30D.pdb	-0.49218982458114624	-0.10806000232696533
7mw6.pdb	7mw6_DE_A_GD30C.pdb	-0.24700480699539185	-0.02710000053048134
7mw6.pdb	7mw6_DE_A_GD30Q.pdb	0.04154449701309204	0.438400000333786
7mw6.pdb	7mw6_DE_A_GD30E.pdb	-0.41108858585357666	-0.05290000140666962
7mw6.pdb	7mw6_DE_A_GD30H.pdb	0.40724101662635803	0.7044000029563904
7mw6.pdb	7mw6_DE_A_GD30I.pdb	-0.04250073432922363	-0.02710000053048134
7mw6.pdb	7mw6_DE_A_GD30L.pdb	0.25505325198173523	0.18569999933242798
7mw6.pdb	7mw6_DE_A_GD30K.pdb	-0.053983211517333984	0.2921000123023987
7mw6.pdb	7mw6_DE_A_GD30M.pdb	0.4852508008480072	0.8880000114440918
7mw6.pdb	7mw6_DE_A_GD30F.pdb	0.279422789812088	0.273499995470047
7mw6.pdb	7mw6_DE_A_GD30P.pdb	-0.11609280109405518	0.9732000231742859
7mw6.pdb	7mw6_DE_A_GD30S.pdb	-0.04680556058883667	0.2337999939918518
7mw6.pdb	7mw6_DE_A_GD30T.pdb	-0.2633441984653473	-0.2891699969768524
7mw6.pdb	7mw6_DE_A_GD30W.pdb	0.41025981307029724	0.15309999883174896
7mw6.pdb	7mw6_DE_A_GD30Y.pdb	0.18128588795661926	0.24469999969005585
7mw6.pdb	7mw6_DE_A_GD30V.pdb	-0.0031486451625823975	-0.03790000081062317
7mw6.pdb	7mw6_DE_A_YD31A.pdb	-0.7569904327392578	-0.0430000014603138
7mw6.pdb	7mw6_DE_A_YD31R.pdb	-0.7370167970657349	-1.4518100023269653
7mw6.pdb	7mw6_DE_A_YD31N.pdb	-0.9830406904220581	-1.5477299690246582
7mw6.pdb	7mw6_DE_A_YD31D.pdb	-0.9874393939971924	-1.6403700113296509
7mw6.pdb	7mw6_DE_A_YD31C.pdb	-1.0245697498321533	-1.8217600584030151
7mw6.pdb	7mw6_DE_A_YD31Q.pdb	-0.4787816107273102	-0.8713200092315674
7mw6.pdb	7mw6_DE_A_YD31E.pdb	-0.8992704153060913	-2.1307098865509033
7mw6.pdb	7mw6_DE_A_YD31G.pdb	-1.1555968523025513	-1.588729977607727
7mw6.pdb	7mw6_DE_A_YD31H.pdb	-1.01585054397583	-1.8580000400543213
7mw6.pdb	7mw6_DE_A_YD31I.pdb	-0.8567807674407959	-1.5531699657440186
7mw6.pdb	7mw6_DE_A_YD31L.pdb	-0.8567366600036621	-1.5909099578857422
7mw6.pdb	7mw6_DE_A_YD31K.pdb	-0.4376034438610077	-1.5896400213241577
7mw6.pdb	7mw6_DE_A_YD31M.pdb	-0.3059098720550537	-1.0189800262451172
7mw6.pdb	7mw6_DE_A_YD31F.pdb	-0.6768896579742432	-0.5511199831962585
7mw6.pdb	7mw6_DE_A_YD31P.pdb	-1.0987155437469482	-0.9695500135421753
7mw6.pdb	7mw6_DE_A_YD31S.pdb	-1.1646273136138916	-1.8263599872589111
7mw6.pdb	7mw6_DE_A_YD31T.pdb	-1.1392109394073486	-1.586859941482544
7mw6.pdb	7mw6_DE_A_YD31W.pdb	0.04591214656829834	0.10189999639987946
7mw6.pdb	7mw6_DE_A_YD31V.pdb	-0.7412078380584717	-1.5137399435043335
7mw6.pdb	7mw6_DE_A_SD32A.pdb	-0.7657002210617065	-0.42737001180648804
7mw6.pdb	7mw6_DE_A_SD32R.pdb	0.1296953558921814	0.6524999737739563
7mw6.pdb	7mw6_DE_A_SD32N.pdb	-1.2182774543762207	-1.933609962463379
7mw6.pdb	7mw6_DE_A_SD32D.pdb	-1.1603580713272095	-4.220049858093262
7mw6.pdb	7mw6_DE_A_SD32C.pdb	-0.5685160756111145	-0.5918400287628174
7mw6.pdb	7mw6_DE_A_SD32Q.pdb	-0.6056541800498962	-2.908360004425049
7mw6.pdb	7mw6_DE_A_SD32E.pdb	-1.1530444622039795	-3.8771300315856934
7mw6.pdb	7mw6_DE_A_SD32G.pdb	-1.1248769760131836	-1.138890027999878
7mw6.pdb	7mw6_DE_A_SD32H.pdb	-12.488670349121094	-9.905759811401367
7mw6.pdb	7mw6_DE_A_SD32I.pdb	-0.48101910948753357	-0.029999999329447746
7mw6.pdb	7mw6_DE_A_SD32L.pdb	-2.0420076847076416	-2.134619951248169
7mw6.pdb	7mw6_DE_A_SD32K.pdb	-0.5168172121047974	-1.1945799589157104
7mw6.pdb	7mw6_DE_A_SD32M.pdb	-0.2138109803199768	-1.1832900047302246
7mw6.pdb	7mw6_DE_A_SD32F.pdb	-12.174238204956055	-11.779939651489258
7mw6.pdb	7mw6_DE_A_SD32P.pdb	-9.815572738647461	-8.189069747924805
7mw6.pdb	7mw6_DE_A_SD32T.pdb	-0.028761982917785645	0.7031999826431274
7mw6.pdb	7mw6_DE_A_SD32W.pdb	-17.48390007019043	-14.633649826049805
7mw6.pdb	7mw6_DE_A_SD32Y.pdb	-16.73453712463379	-14.55879020690918
7mw6.pdb	7mw6_DE_A_SD32V.pdb	-0.2958204448223114	-0.06669999659061432
7mw6.pdb	7mw6_DE_A_ND34A.pdb	-0.8539057970046997	-0.3461199998855591
7mw6.pdb	7mw6_DE_A_ND34R.pdb	-6.619991302490234	-7.10306978225708
7mw6.pdb	7mw6_DE_A_ND34D.pdb	-0.8578555583953857	-1.2953100204467773
7mw6.pdb	7mw6_DE_A_ND34C.pdb	-0.7827842235565186	0.27720001339912415
7mw6.pdb	7mw6_DE_A_ND34Q.pdb	-0.28899940848350525	-0.465829998254776
7mw6.pdb	7mw6_DE_A_ND34E.pdb	-0.9752465486526489	-1.0205399990081787
7mw6.pdb	7mw6_DE_A_ND34G.pdb	-1.1393775939941406	-0.2950100004673004
7mw6.pdb	7mw6_DE_A_ND34H.pdb	-0.4608692228794098	-0.8488900065422058
7mw6.pdb	7mw6_DE_A_ND34I.pdb	-0.9289993047714233	0.5999000072479248
7mw6.pdb	7mw6_DE_A_ND34L.pdb	-0.5022513270378113	-0.3022499978542328
7mw6.pdb	7mw6_DE_A_ND34K.pdb	-0.4409853518009186	-4.998189926147461
7mw6.pdb	7mw6_DE_A_ND34M.pdb	0.19544127583503723	0.25760000944137573
7mw6.pdb	7mw6_DE_A_ND34F.pdb	-1.848267912864685	-2.342600107192993
7mw6.pdb	7mw6_DE_A_ND34P.pdb	-0.7416105270385742	0.08540000021457672
7mw6.pdb	7mw6_DE_A_ND34S.pdb	-1.0036910772323608	0.2515000104904175
7mw6.pdb	7mw6_DE_A_ND34T.pdb	-0.8478008508682251	0.4410000145435333
7mw6.pdb	7mw6_DE_A_ND34W.pdb	-4.451422691345215	-10.117986679077148
7mw6.pdb	7mw6_DE_A_ND34Y.pdb	-3.370929002761841	-4.289070129394531
7mw6.pdb	7mw6_DE_A_ND34V.pdb	-0.8562469482421875	0.3628999888896942
7mw6.pdb	7mw6_DE_A_MD36A.pdb	-0.7422688007354736	-0.5377900004386902
7mw6.pdb	7mw6_DE_A_MD36R.pdb	-0.47751477360725403	-0.7218899726867676
7mw6.pdb	7mw6_DE_A_MD36N.pdb	-0.5589799880981445	-0.5446799993515015
7mw6.pdb	7mw6_DE_A_MD36D.pdb	-0.672887921333313	-0.3405900001525879
7mw6.pdb	7mw6_DE_A_MD36C.pdb	-0.5764299631118774	-0.45695000886917114
7mw6.pdb	7mw6_DE_A_MD36Q.pdb	-0.4952363669872284	-0.5901299715042114
7mw6.pdb	7mw6_DE_A_MD36E.pdb	-0.4798662066459656	-0.5801200270652771
7mw6.pdb	7mw6_DE_A_MD36G.pdb	-0.9036693572998047	-0.5356699824333191
7mw6.pdb	7mw6_DE_A_MD36H.pdb	-0.2988753914833069	-0.29069000482559204
7mw6.pdb	7mw6_DE_A_MD36I.pdb	-0.5083705186843872	-0.3695699870586395
7mw6.pdb	7mw6_DE_A_MD36L.pdb	-0.5853293538093567	-0.4287000000476837
7mw6.pdb	7mw6_DE_A_MD36K.pdb	-0.5646802186965942	-0.44464001059532166
7mw6.pdb	7mw6_DE_A_MD36F.pdb	-0.23105326294898987	0.23190000653266907
7mw6.pdb	7mw6_DE_A_MD36P.pdb	-0.5508469343185425	-0.5293499827384949
7mw6.pdb	7mw6_DE_A_MD36S.pdb	-0.6690706610679626	-0.5390499830245972
7mw6.pdb	7mw6_DE_A_MD36T.pdb	-0.6482504606246948	-0.5107399821281433
7mw6.pdb	7mw6_DE_A_MD36W.pdb	-3.466043472290039	-3.5333900451660156
7mw6.pdb	7mw6_DE_A_MD36Y.pdb	-0.40121498703956604	0.20520000159740448
7mw6.pdb	7mw6_DE_A_MD36V.pdb	-0.6347305178642273	-0.54926997423172
7mw6.pdb	7mw6_DE_A_ED49A.pdb	-0.7734087705612183	-0.22314000129699707
7mw6.pdb	7mw6_DE_A_ED49R.pdb	-0.4596054255962372	-0.5514799952507019
7mw6.pdb	7mw6_DE_A_ED49N.pdb	-0.6355549693107605	0.6195999979972839
7mw6.pdb	7mw6_DE_A_ED49D.pdb	-0.6728864908218384	-0.2506200075149536
7mw6.pdb	7mw6_DE_A_ED49C.pdb	-0.4155485928058624	0.23090000450611115
7mw6.pdb	7mw6_DE_A_ED49Q.pdb	-0.5627320408821106	0.2410999983549118
7mw6.pdb	7mw6_DE_A_ED49G.pdb	-0.8868123292922974	-0.09260000288486481
7mw6.pdb	7mw6_DE_A_ED49H.pdb	-0.8127158880233765	-0.5947200059890747
7mw6.pdb	7mw6_DE_A_ED49I.pdb	-0.8720449209213257	0.26809999346733093
7mw6.pdb	7mw6_DE_A_ED49L.pdb	-0.271162748336792	0.8033999800682068
7mw6.pdb	7mw6_DE_A_ED49K.pdb	-0.33151543140411377	0.0812000036239624
7mw6.pdb	7mw6_DE_A_ED49M.pdb	-0.17887894809246063	0.29679998755455017
7mw6.pdb	7mw6_DE_A_ED49F.pdb	-0.24460232257843018	-0.7185800075531006
7mw6.pdb	7mw6_DE_A_ED49P.pdb	-1.002755880355835	-0.08470000326633453
7mw6.pdb	7mw6_DE_A_ED49S.pdb	-0.4128377437591553	-0.9434499740600586
7mw6.pdb	7mw6_DE_A_ED49T.pdb	-0.19953912496566772	0.03240000084042549
7mw6.pdb	7mw6_DE_A_ED49W.pdb	-0.849037766456604	-0.9659299850463867
7mw6.pdb	7mw6_DE_A_ED49Y.pdb	-1.3004930019378662	-3.0016300678253174
7mw6.pdb	7mw6_DE_A_ED49V.pdb	-1.0168572664260864	-0.10770999640226364
7mw6.pdb	7mw6_DE_A_ND51A.pdb	0.035243868827819824	0.7893999814987183
7mw6.pdb	7mw6_DE_A_ND51R.pdb	0.6914633512496948	1.9457000494003296
7mw6.pdb	7mw6_DE_A_ND51D.pdb	-0.3518521189689636	-0.5641000270843506
7mw6.pdb	7mw6_DE_A_ND51C.pdb	0.1262894868850708	1.3883999586105347
7mw6.pdb	7mw6_DE_A_ND51Q.pdb	-0.21737970411777496	0.6146000027656555
7mw6.pdb	7mw6_DE_A_ND51E.pdb	-0.09195287525653839	-0.06069999933242798
7mw6.pdb	7mw6_DE_A_ND51G.pdb	-0.24091841280460358	0.42590001225471497
7mw6.pdb	7mw6_DE_A_ND51H.pdb	0.019345343112945557	0.3921999931335449
7mw6.pdb	7mw6_DE_A_ND51I.pdb	0.3063294589519501	1.5175000429153442
7mw6.pdb	7mw6_DE_A_ND51L.pdb	0.5790016651153564	1.517799973487854
7mw6.pdb	7mw6_DE_A_ND51K.pdb	1.0900611877441406	1.3579000234603882
7mw6.pdb	7mw6_DE_A_ND51M.pdb	0.5829898118972778	1.6533000469207764
7mw6.pdb	7mw6_DE_A_ND51F.pdb	0.6111313104629517	1.8344999551773071
7mw6.pdb	7mw6_DE_A_ND51P.pdb	-0.13361768424510956	0.6812000274658203
7mw6.pdb	7mw6_DE_A_ND51S.pdb	-0.30882591009140015	0.25029999017715454
7mw6.pdb	7mw6_DE_A_ND51T.pdb	0.00164794921875	0.7569000124931335
7mw6.pdb	7mw6_DE_A_ND51W.pdb	0.8258160352706909	2.924299955368042
7mw6.pdb	7mw6_DE_A_ND51Y.pdb	0.25863924622535706	1.688599944114685
7mw6.pdb	7mw6_DE_A_ND51V.pdb	0.2954992949962616	1.9701999425888062
7mw6.pdb	7mw6_DE_A_SD53A.pdb	0.19412696361541748	0.4156999886035919
7mw6.pdb	7mw6_DE_A_SD53R.pdb	0.31235557794570923	0.9363999962806702
7mw6.pdb	7mw6_DE_A_SD53N.pdb	0.33992287516593933	0.527899980545044
7mw6.pdb	7mw6_DE_A_SD53D.pdb	0.04799656569957733	-0.04439999908208847
7mw6.pdb	7mw6_DE_A_SD53C.pdb	0.3015765845775604	0.724399983882904
7mw6.pdb	7mw6_DE_A_SD53Q.pdb	0.1644892394542694	0.49000000953674316
7mw6.pdb	7mw6_DE_A_SD53E.pdb	0.17023718357086182	0.6328999996185303
7mw6.pdb	7mw6_DE_A_SD53G.pdb	-0.4032466411590576	0.10249999910593033
7mw6.pdb	7mw6_DE_A_SD53H.pdb	0.6342110633850098	0.8029000163078308
7mw6.pdb	7mw6_DE_A_SD53I.pdb	0.9594079256057739	1.1847000122070312
7mw6.pdb	7mw6_DE_A_SD53L.pdb	0.791914701461792	1.3279000520706177
7mw6.pdb	7mw6_DE_A_SD53K.pdb	0.5093561410903931	0.9810000061988831
7mw6.pdb	7mw6_DE_A_SD53M.pdb	0.8568023443222046	1.1837999820709229
7mw6.pdb	7mw6_DE_A_SD53F.pdb	0.6489527225494385	0.953499972820282
7mw6.pdb	7mw6_DE_A_SD53P.pdb	-1.8186235427856445	-1.9007200002670288
7mw6.pdb	7mw6_DE_A_SD53T.pdb	0.0448550283908844	0.8518999814987183
7mw6.pdb	7mw6_DE_A_SD53W.pdb	1.2353179454803467	0.9973999857902527
7mw6.pdb	7mw6_DE_A_SD53Y.pdb	0.7056128978729248	0.967199981212616
7mw6.pdb	7mw6_DE_A_SD53V.pdb	0.5370992422103882	1.280400037765503
7mw6.pdb	7mw6_DE_A_TD54A.pdb	-0.3619247376918793	0.5648000240325928
7mw6.pdb	7mw6_DE_A_TD54R.pdb	0.3591497242450714	0.910099983215332
7mw6.pdb	7mw6_DE_A_TD54N.pdb	-0.3175599277019501	0.33059999346733093
7mw6.pdb	7mw6_DE_A_TD54D.pdb	-0.48598840832710266	0.5813000202178955
7mw6.pdb	7mw6_DE_A_TD54C.pdb	-0.13575252890586853	0.6171000003814697
7mw6.pdb	7mw6_DE_A_TD54Q.pdb	-0.23173317313194275	0.3824000060558319
7mw6.pdb	7mw6_DE_A_TD54E.pdb	0.46873363852500916	0.6826000213623047
7mw6.pdb	7mw6_DE_A_TD54G.pdb	-0.43586334586143494	0.6992999911308289
7mw6.pdb	7mw6_DE_A_TD54H.pdb	-0.13101407885551453	0.36469998955726624
7mw6.pdb	7mw6_DE_A_TD54I.pdb	0.12425422668457031	0.4966000020503998
7mw6.pdb	7mw6_DE_A_TD54L.pdb	0.5916489362716675	0.4918000102043152
7mw6.pdb	7mw6_DE_A_TD54K.pdb	0.09530305862426758	0.9599999785423279
7mw6.pdb	7mw6_DE_A_TD54M.pdb	0.32648101449012756	1.2789000272750854
7mw6.pdb	7mw6_DE_A_TD54F.pdb	0.25123074650764465	0.9625999927520752
7mw6.pdb	7mw6_DE_A_TD54P.pdb	-0.197175532579422	0.9778000116348267
7mw6.pdb	7mw6_DE_A_TD54S.pdb	-0.43649208545684814	0.33709999918937683
7mw6.pdb	7mw6_DE_A_TD54W.pdb	0.09997424483299255	0.43369999527931213
7mw6.pdb	7mw6_DE_A_TD54Y.pdb	0.1687650978565216	0.7642999887466431
7mw6.pdb	7mw6_DE_A_TD54V.pdb	0.02700646221637726	0.1298999935388565
7mw6.pdb	7mw6_DE_A_SD98A.pdb	-0.002393364906311035	0.8033000230789185
7mw6.pdb	7mw6_DE_A_SD98R.pdb	1.255224585533142	0.4165000021457672
7mw6.pdb	7mw6_DE_A_SD98N.pdb	0.14451026916503906	-0.5918599963188171
7mw6.pdb	7mw6_DE_A_SD98D.pdb	-0.22673842310905457	-1.6371999979019165
7mw6.pdb	7mw6_DE_A_SD98C.pdb	-0.12136316299438477	0.3634999990463257
7mw6.pdb	7mw6_DE_A_SD98Q.pdb	-0.12749305367469788	-0.09730000048875809
7mw6.pdb	7mw6_DE_A_SD98E.pdb	0.16268566250801086	-1.5537500381469727
7mw6.pdb	7mw6_DE_A_SD98G.pdb	-0.061132341623306274	1.0363999605178833
7mw6.pdb	7mw6_DE_A_SD98H.pdb	-5.328955173492432	-8.585370063781738
7mw6.pdb	7mw6_DE_A_SD98I.pdb	-2.7722179889678955	-2.1771600246429443
7mw6.pdb	7mw6_DE_A_SD98L.pdb	0.08361610770225525	0.14390000700950623
7mw6.pdb	7mw6_DE_A_SD98K.pdb	0.4354068338871002	0.6383000016212463
7mw6.pdb	7mw6_DE_A_SD98M.pdb	0.6500197649002075	-0.1902800053358078
7mw6.pdb	7mw6_DE_A_SD98F.pdb	-0.7811081409454346	-0.6115000247955322
7mw6.pdb	7mw6_DE_A_SD98P.pdb	0.714166522026062	-0.14158999919891357
7mw6.pdb	7mw6_DE_A_SD98T.pdb	0.21692675352096558	0.3959999978542328
7mw6.pdb	7mw6_DE_A_SD98W.pdb	-0.5434651374816895	0.3386000096797943
7mw6.pdb	7mw6_DE_A_SD98Y.pdb	-0.8840209245681763	-2.7833399772644043
7mw6.pdb	7mw6_DE_A_SD98V.pdb	-2.3383500576019287	-1.2035599946975708
7mw6.pdb	7mw6_DE_A_RD99A.pdb	-0.7739354372024536	-1.6128000020980835
7mw6.pdb	7mw6_DE_A_RD99N.pdb	-0.48085400462150574	-0.9898899793624878
7mw6.pdb	7mw6_DE_A_RD99D.pdb	-0.5324642658233643	-1.53016996383667
7mw6.pdb	7mw6_DE_A_RD99C.pdb	-0.5842111110687256	-1.0090899467468262
7mw6.pdb	7mw6_DE_A_RD99Q.pdb	-0.4862940013408661	-1.5206999778747559
7mw6.pdb	7mw6_DE_A_RD99E.pdb	-0.7813791036605835	-1.7887500524520874
7mw6.pdb	7mw6_DE_A_RD99G.pdb	-0.8620166778564453	-1.63086998462677
7mw6.pdb	7mw6_DE_A_RD99H.pdb	-0.5335547924041748	-1.9033900499343872
7mw6.pdb	7mw6_DE_A_RD99I.pdb	-0.09610992670059204	-0.5169199705123901
7mw6.pdb	7mw6_DE_A_RD99L.pdb	0.6724286079406738	0.00570000009611249
7mw6.pdb	7mw6_DE_A_RD99K.pdb	-0.4108901619911194	-0.2133300006389618
7mw6.pdb	7mw6_DE_A_RD99M.pdb	0.39826974272727966	-0.18429000675678253
7mw6.pdb	7mw6_DE_A_RD99F.pdb	-0.04251183569431305	-0.9097099900245667
7mw6.pdb	7mw6_DE_A_RD99P.pdb	0.19698095321655273	-0.897379994392395
7mw6.pdb	7mw6_DE_A_RD99S.pdb	-0.93303382396698	-1.693519949913025
7mw6.pdb	7mw6_DE_A_RD99T.pdb	-0.918472170829773	-1.7402299642562866
7mw6.pdb	7mw6_DE_A_RD99W.pdb	-0.7493513822555542	-1.6178200244903564
7mw6.pdb	7mw6_DE_A_RD99Y.pdb	-0.5098305940628052	-1.0440599918365479
7mw6.pdb	7mw6_DE_A_RD99V.pdb	-0.21859517693519592	-0.2524699866771698
7mw6.pdb	7mw6_DE_A_LA428A.pdb	-0.41312500834465027	0.9151999950408936
7mw6.pdb	7mw6_DE_A_LA428R.pdb	0.7229470014572144	1.7056000232696533
7mw6.pdb	7mw6_DE_A_LA428N.pdb	-0.25484490394592285	-0.23919999599456787
7mw6.pdb	7mw6_DE_A_LA428D.pdb	0.17242997884750366	-0.04129999876022339
7mw6.pdb	7mw6_DE_A_LA428C.pdb	-0.05940160155296326	0.19550000131130219
7mw6.pdb	7mw6_DE_A_LA428Q.pdb	-0.16409224271774292	-0.6732699871063232
7mw6.pdb	7mw6_DE_A_LA428E.pdb	0.10116943717002869	1.4814000129699707
7mw6.pdb	7mw6_DE_A_LA428G.pdb	-0.5108143091201782	0.7703999876976013
7mw6.pdb	7mw6_DE_A_LA428H.pdb	-0.15116897225379944	0.5112000107765198
7mw6.pdb	7mw6_DE_A_LA428I.pdb	-0.08423148840665817	0.049300000071525574
7mw6.pdb	7mw6_DE_A_LA428K.pdb	0.04439505934715271	0.5164999961853027
7mw6.pdb	7mw6_DE_A_LA428M.pdb	-0.1385689675807953	1.1151000261306763
7mw6.pdb	7mw6_DE_A_LA428F.pdb	0.07071739435195923	0.5651000142097473
7mw6.pdb	7mw6_DE_A_LA428P.pdb	0.05985715985298157	0.8662999868392944
7mw6.pdb	7mw6_DE_A_LA428S.pdb	-0.14328277111053467	0.6725000143051147
7mw6.pdb	7mw6_DE_A_LA428T.pdb	-0.24254557490348816	-0.040699999779462814
7mw6.pdb	7mw6_DE_A_LA428W.pdb	0.8688362836837769	1.3199000358581543
7mw6.pdb	7mw6_DE_A_LA428Y.pdb	0.009862974286079407	0.3930000066757202
7mw6.pdb	7mw6_DE_A_LA428V.pdb	-0.0019026696681976318	0.5002999901771545
7mw6.pdb	7mw6_DE_A_FA429A.pdb	-0.5822359323501587	-0.9608200192451477
7mw6.pdb	7mw6_DE_A_FA429R.pdb	-1.0237535238265991	-1.8761299848556519
7mw6.pdb	7mw6_DE_A_FA429N.pdb	-0.5375102758407593	-0.8054900169372559
7mw6.pdb	7mw6_DE_A_FA429D.pdb	-0.6624667644500732	-1.0412399768829346
7mw6.pdb	7mw6_DE_A_FA429C.pdb	-0.3405819535255432	-0.7265499830245972
7mw6.pdb	7mw6_DE_A_FA429Q.pdb	-0.695521354675293	-0.8259999752044678
7mw6.pdb	7mw6_DE_A_FA429E.pdb	-0.8231801986694336	-1.170930027961731
7mw6.pdb	7mw6_DE_A_FA429G.pdb	-0.7666274309158325	-0.9565899968147278
7mw6.pdb	7mw6_DE_A_FA429H.pdb	-0.42235708236694336	-1.1119999885559082
7mw6.pdb	7mw6_DE_A_FA429I.pdb	-0.2936244606971741	-0.7750800251960754
7mw6.pdb	7mw6_DE_A_FA429L.pdb	-0.31092163920402527	-0.665690004825592
7mw6.pdb	7mw6_DE_A_FA429K.pdb	-0.4794043004512787	-1.585129976272583
7mw6.pdb	7mw6_DE_A_FA429M.pdb	-0.25265252590179443	-0.4840199947357178
7mw6.pdb	7mw6_DE_A_FA429P.pdb	-0.33549538254737854	-1.014299988746643
7mw6.pdb	7mw6_DE_A_FA429S.pdb	-0.5270321369171143	-0.8151599764823914
7mw6.pdb	7mw6_DE_A_FA429T.pdb	-0.2684384286403656	-0.7214800119400024
7mw6.pdb	7mw6_DE_A_FA429W.pdb	0.8040506839752197	0.7505999803543091
7mw6.pdb	7mw6_DE_A_FA429Y.pdb	0.5139298439025879	-0.4933600127696991
7mw6.pdb	7mw6_DE_A_FA429V.pdb	-0.3971962034702301	-0.8275099992752075
7mw6.pdb	7mw6_DE_A_YA446A.pdb	-0.35907796025276184	0.18039999902248383
7mw6.pdb	7mw6_DE_A_YA446R.pdb	0.3736250102519989	0.4359000027179718
7mw6.pdb	7mw6_DE_A_YA446N.pdb	-0.042606234550476074	0.15629999339580536
7mw6.pdb	7mw6_DE_A_YA446D.pdb	-0.27483800053596497	0.0771000012755394
7mw6.pdb	7mw6_DE_A_YA446C.pdb	-0.30746886134147644	0.1453000009059906
7mw6.pdb	7mw6_DE_A_YA446Q.pdb	0.18748024106025696	0.10580000281333923
7mw6.pdb	7mw6_DE_A_YA446E.pdb	-0.2622295320034027	0.011300000362098217
7mw6.pdb	7mw6_DE_A_YA446G.pdb	-0.4046253263950348	0.09440000355243683
7mw6.pdb	7mw6_DE_A_YA446H.pdb	-0.14239563047885895	0.12530000507831573
7mw6.pdb	7mw6_DE_A_YA446I.pdb	-0.16014191508293152	0.052400000393390656
7mw6.pdb	7mw6_DE_A_YA446L.pdb	-0.19850866496562958	0.1421000063419342
7mw6.pdb	7mw6_DE_A_YA446K.pdb	-0.05931593477725983	0.06719999760389328
7mw6.pdb	7mw6_DE_A_YA446M.pdb	-0.27283477783203125	0.17069999873638153
7mw6.pdb	7mw6_DE_A_YA446F.pdb	-0.36983466148376465	0.12729999423027039
7mw6.pdb	7mw6_DE_A_YA446P.pdb	-0.029447808861732483	0.11410000175237656
7mw6.pdb	7mw6_DE_A_YA446S.pdb	-0.2626001238822937	0.13660000264644623
7mw6.pdb	7mw6_DE_A_YA446T.pdb	-0.2279829978942871	0.06360000371932983
7mw6.pdb	7mw6_DE_A_YA446W.pdb	0.4128490388393402	0.4916999936103821
7mw6.pdb	7mw6_DE_A_YA446V.pdb	-0.11799423396587372	0.019300000742077827
7mw6.pdb	7mw6_DE_A_AA448R.pdb	-2.341374158859253	-4.176139831542969
7mw6.pdb	7mw6_DE_A_AA448N.pdb	-0.4762301445007324	-0.2897300124168396
7mw6.pdb	7mw6_DE_A_AA448D.pdb	-0.7208108901977539	-1.127940058708191
7mw6.pdb	7mw6_DE_A_AA448C.pdb	0.12573948502540588	0.5781999826431274
7mw6.pdb	7mw6_DE_A_AA448Q.pdb	0.40413472056388855	-1.1356300115585327
7mw6.pdb	7mw6_DE_A_AA448E.pdb	-0.6138060092926025	0.02280000038444996
7mw6.pdb	7mw6_DE_A_AA448G.pdb	-0.10067882388830185	0.09560000151395798
7mw6.pdb	7mw6_DE_A_AA448H.pdb	-9.468815803527832	-9.285455703735352
7mw6.pdb	7mw6_DE_A_AA448I.pdb	0.3239835798740387	0.7838000059127808
7mw6.pdb	7mw6_DE_A_AA448L.pdb	-0.6473261117935181	-1.034690022468567
7mw6.pdb	7mw6_DE_A_AA448K.pdb	-1.932204246520996	-3.2088398933410645
7mw6.pdb	7mw6_DE_A_AA448M.pdb	0.07923147082328796	-0.5012699961662292
7mw6.pdb	7mw6_DE_A_AA448F.pdb	-2.271144151687622	0.21629999577999115
7mw6.pdb	7mw6_DE_A_AA448P.pdb	-0.44969621300697327	0.19580000638961792
7mw6.pdb	7mw6_DE_A_AA448S.pdb	-0.15712684392929077	0.09619999676942825
7mw6.pdb	7mw6_DE_A_AA448T.pdb	-0.13068541884422302	0.715499997138977
7mw6.pdb	7mw6_DE_A_AA448W.pdb	-5.5534749031066895	-7.001299858093262
7mw6.pdb	7mw6_DE_A_AA448Y.pdb	-6.222414016723633	-4.4096198081970215
7mw6.pdb	7mw6_DE_A_AA448V.pdb	0.38126006722450256	0.6661999821662903
7mw6.pdb	7mw6_DE_A_NA454A.pdb	-0.15396170318126678	0.34790000319480896
7mw6.pdb	7mw6_DE_A_NA454R.pdb	0.12630519270896912	0.5472000241279602
7mw6.pdb	7mw6_DE_A_NA454D.pdb	-0.24092140793800354	-0.13412000238895416
7mw6.pdb	7mw6_DE_A_NA454C.pdb	-0.06893940269947052	0.2084999978542328
7mw6.pdb	7mw6_DE_A_NA454Q.pdb	0.9692294597625732	1.226099967956543
7mw6.pdb	7mw6_DE_A_NA454E.pdb	-0.025702685117721558	0.2529999911785126
7mw6.pdb	7mw6_DE_A_NA454G.pdb	-0.25860536098480225	0.8269000053405762
7mw6.pdb	7mw6_DE_A_NA454H.pdb	0.1619141399860382	0.2053000032901764
7mw6.pdb	7mw6_DE_A_NA454I.pdb	0.2945362329483032	1.095900058746338
7mw6.pdb	7mw6_DE_A_NA454L.pdb	0.24993199110031128	0.3725999891757965
7mw6.pdb	7mw6_DE_A_NA454K.pdb	0.10276606678962708	0.614300012588501
7mw6.pdb	7mw6_DE_A_NA454M.pdb	0.9082452058792114	0.9528999924659729
7mw6.pdb	7mw6_DE_A_NA454F.pdb	0.2380821406841278	0.5238999724388123
7mw6.pdb	7mw6_DE_A_NA454P.pdb	-0.25409793853759766	0.7559999823570251
7mw6.pdb	7mw6_DE_A_NA454S.pdb	-0.4011631906032562	0.10379999876022339
7mw6.pdb	7mw6_DE_A_NA454T.pdb	-0.20706751942634583	0.746399998664856
7mw6.pdb	7mw6_DE_A_NA454W.pdb	0.6458866596221924	0.41510000824928284
7mw6.pdb	7mw6_DE_A_NA454Y.pdb	0.1656377613544464	0.4959999918937683
7mw6.pdb	7mw6_DE_A_NA454V.pdb	0.014718487858772278	0.24169999361038208
7mw6.pdb	7mw6_DE_A_GA455A.pdb	-0.1306585669517517	-0.45976999402046204
7mw6.pdb	7mw6_DE_A_GA455R.pdb	-0.06309464573860168	0.061500001698732376
7mw6.pdb	7mw6_DE_A_GA455N.pdb	-0.18007542192935944	0.13689999282360077
7mw6.pdb	7mw6_DE_A_GA455D.pdb	-0.29267942905426025	0.06279999762773514
7mw6.pdb	7mw6_DE_A_GA455C.pdb	-0.13682158291339874	0.36730000376701355
7mw6.pdb	7mw6_DE_A_GA455Q.pdb	-0.10101330280303955	0.023399999365210533
7mw6.pdb	7mw6_DE_A_GA455E.pdb	-0.33725860714912415	0.12359999865293503
7mw6.pdb	7mw6_DE_A_GA455H.pdb	0.3196067810058594	0.10040000081062317
7mw6.pdb	7mw6_DE_A_GA455I.pdb	-0.15247318148612976	0.21559999883174896
7mw6.pdb	7mw6_DE_A_GA455L.pdb	0.06699621677398682	-0.10735999792814255
7mw6.pdb	7mw6_DE_A_GA455K.pdb	-0.07697165012359619	0.01979999989271164
7mw6.pdb	7mw6_DE_A_GA455M.pdb	0.1892598569393158	-0.019700000062584877
7mw6.pdb	7mw6_DE_A_GA455F.pdb	0.2600051760673523	0.12439999729394913
7mw6.pdb	7mw6_DE_A_GA455P.pdb	-0.06398513913154602	0.016200000420212746
7mw6.pdb	7mw6_DE_A_GA455S.pdb	-0.3996393084526062	-0.3488900065422058
7mw6.pdb	7mw6_DE_A_GA455T.pdb	-0.3619193136692047	-0.27279001474380493
7mw6.pdb	7mw6_DE_A_GA455W.pdb	0.2724483907222748	0.412200003862381
7mw6.pdb	7mw6_DE_A_GA455Y.pdb	0.07609865069389343	0.09309999644756317
7mw6.pdb	7mw6_DE_A_GA455V.pdb	-0.20900629460811615	0.15049999952316284
7mw6.pdb	7mw6_DE_A_VA456A.pdb	-0.3564654588699341	-0.9043899774551392
7mw6.pdb	7mw6_DE_A_VA456R.pdb	-0.9256477355957031	-0.3064199984073639
7mw6.pdb	7mw6_DE_A_VA456N.pdb	-1.591727614402771	-4.1154398918151855
7mw6.pdb	7mw6_DE_A_VA456D.pdb	0.9510308504104614	-2.960089921951294
7mw6.pdb	7mw6_DE_A_VA456C.pdb	-0.4902990758419037	-1.6580300331115723
7mw6.pdb	7mw6_DE_A_VA456Q.pdb	-3.1729447841644287	-3.266940116882324
7mw6.pdb	7mw6_DE_A_VA456E.pdb	-2.9227073192596436	-2.6303300857543945
7mw6.pdb	7mw6_DE_A_VA456G.pdb	-0.5397520065307617	-2.33201003074646
7mw6.pdb	7mw6_DE_A_VA456H.pdb	-3.6530823707580566	-6.248849868774414
7mw6.pdb	7mw6_DE_A_VA456I.pdb	0.0979105532169342	-0.27542001008987427
7mw6.pdb	7mw6_DE_A_VA456L.pdb	0.5962340831756592	-0.8270999789237976
7mw6.pdb	7mw6_DE_A_VA456K.pdb	-0.6666701436042786	-2.106529951095581
7mw6.pdb	7mw6_DE_A_VA456M.pdb	-2.155196189880371	-3.2267799377441406
7mw6.pdb	7mw6_DE_A_VA456F.pdb	-3.337339401245117	-3.9968700408935547
7mw6.pdb	7mw6_DE_A_VA456P.pdb	-0.77886962890625	-1.5504300594329834
7mw6.pdb	7mw6_DE_A_VA456S.pdb	-0.8456054925918579	-2.2631800174713135
7mw6.pdb	7mw6_DE_A_VA456T.pdb	-0.6069812774658203	-1.2276099920272827
7mw6.pdb	7mw6_DE_A_VA456W.pdb	-6.520455837249756	-8.192580223083496
7mw6.pdb	7mw6_DE_A_VA456Y.pdb	-10.456032752990723	-11.3258695602417
7mw6.pdb	7mw6_DE_A_EA457A.pdb	-0.3211410343647003	-1.1472599506378174
7mw6.pdb	7mw6_DE_A_EA457R.pdb	0.11090734601020813	-1.1809300184249878
7mw6.pdb	7mw6_DE_A_EA457N.pdb	-0.630600094795227	-1.2272900342941284
7mw6.pdb	7mw6_DE_A_EA457D.pdb	-0.8998991250991821	-1.1610900163650513
7mw6.pdb	7mw6_DE_A_EA457C.pdb	-0.5553898811340332	-1.2181299924850464
7mw6.pdb	7mw6_DE_A_EA457Q.pdb	-0.46284219622612	-1.2526400089263916
7mw6.pdb	7mw6_DE_A_EA457G.pdb	-0.6726129055023193	-1.9963899850845337
7mw6.pdb	7mw6_DE_A_EA457H.pdb	-0.13475221395492554	-0.3909299969673157
7mw6.pdb	7mw6_DE_A_EA457I.pdb	0.05590575933456421	-0.9815000295639038
7mw6.pdb	7mw6_DE_A_EA457L.pdb	0.2605719268321991	0.014600000344216824
7mw6.pdb	7mw6_DE_A_EA457K.pdb	-0.39131608605384827	-1.1249500513076782
7mw6.pdb	7mw6_DE_A_EA457M.pdb	0.32766327261924744	-0.5351300239562988
7mw6.pdb	7mw6_DE_A_EA457F.pdb	-3.0542819499969482	-1.9278199672698975
7mw6.pdb	7mw6_DE_A_EA457P.pdb	-1.4691392183303833	-2.3563599586486816
7mw6.pdb	7mw6_DE_A_EA457S.pdb	-0.5992411971092224	-1.4085099697113037
7mw6.pdb	7mw6_DE_A_EA457T.pdb	-0.6964467763900757	-1.628600001335144
7mw6.pdb	7mw6_DE_A_EA457W.pdb	-2.629303216934204	-2.3150899410247803
7mw6.pdb	7mw6_DE_A_EA457Y.pdb	-2.70292592048645	-2.319809913635254
7mw6.pdb	7mw6_DE_A_EA457V.pdb	-0.18185961246490479	-0.6935700178146362
7mw6.pdb	7mw6_DE_A_GA458A.pdb	0.3910768926143646	-1.0422699451446533
7mw6.pdb	7mw6_DE_A_GA458R.pdb	-0.6691932678222656	-0.8174700140953064
7mw6.pdb	7mw6_DE_A_GA458N.pdb	-1.779711365699768	-2.306950092315674
7mw6.pdb	7mw6_DE_A_GA458D.pdb	0.05003659427165985	-4.2540202140808105
7mw6.pdb	7mw6_DE_A_GA458C.pdb	0.2812451422214508	-0.007600000128149986
7mw6.pdb	7mw6_DE_A_GA458Q.pdb	0.15885943174362183	-2.176100015640259
7mw6.pdb	7mw6_DE_A_GA458E.pdb	-0.014749497175216675	-2.1305301189422607
7mw6.pdb	7mw6_DE_A_GA458H.pdb	-3.8886289596557617	-4.463930130004883
7mw6.pdb	7mw6_DE_A_GA458I.pdb	-0.3460853695869446	-0.7547100186347961
7mw6.pdb	7mw6_DE_A_GA458L.pdb	-1.1191664934158325	-1.8078500032424927
7mw6.pdb	7mw6_DE_A_GA458K.pdb	0.22461459040641785	0.8744000196456909
7mw6.pdb	7mw6_DE_A_GA458M.pdb	-1.1159698963165283	-1.958340048789978
7mw6.pdb	7mw6_DE_A_GA458F.pdb	-7.017833709716797	-8.484970092773438
7mw6.pdb	7mw6_DE_A_GA458P.pdb	0.3403903543949127	-0.3961400091648102
7mw6.pdb	7mw6_DE_A_GA458S.pdb	-0.07311812043190002	-1.0154099464416504
7mw6.pdb	7mw6_DE_A_GA458T.pdb	0.034352123737335205	-1.292330026626587
7mw6.pdb	7mw6_DE_A_GA458W.pdb	-11.266036033630371	-13.003700256347656
7mw6.pdb	7mw6_DE_A_GA458Y.pdb	-10.671334266662598	-11.642959594726562
7mw6.pdb	7mw6_DE_A_GA458V.pdb	-0.1380665898323059	-0.9511600136756897
7mw6.pdb	7mw6_DE_A_FA459A.pdb	-2.461498737335205	-3.199549913406372
7mw6.pdb	7mw6_DE_A_FA459R.pdb	-2.0718507766723633	-1.8700200319290161
7mw6.pdb	7mw6_DE_A_FA459N.pdb	-2.0496044158935547	-3.401829957962036
7mw6.pdb	7mw6_DE_A_FA459D.pdb	-2.2103564739227295	-5.497769832611084
7mw6.pdb	7mw6_DE_A_FA459C.pdb	-2.545196056365967	-2.9404900074005127
7mw6.pdb	7mw6_DE_A_FA459Q.pdb	-1.656062364578247	-2.4797298908233643
7mw6.pdb	7mw6_DE_A_FA459E.pdb	-2.5195960998535156	-5.031499862670898
7mw6.pdb	7mw6_DE_A_FA459G.pdb	-2.9738729000091553	-4.649380207061768
7mw6.pdb	7mw6_DE_A_FA459H.pdb	-1.639634370803833	-3.454390048980713
7mw6.pdb	7mw6_DE_A_FA459I.pdb	-1.0379948616027832	-1.1887600421905518
7mw6.pdb	7mw6_DE_A_FA459L.pdb	-0.40353819727897644	-0.7588800191879272
7mw6.pdb	7mw6_DE_A_FA459K.pdb	-1.1266645193099976	-2.7261099815368652
7mw6.pdb	7mw6_DE_A_FA459M.pdb	-1.0208723545074463	-0.35141000151634216
7mw6.pdb	7mw6_DE_A_FA459P.pdb	-2.4061384201049805	-3.203979969024658
7mw6.pdb	7mw6_DE_A_FA459S.pdb	-2.6125452518463135	-3.910170078277588
7mw6.pdb	7mw6_DE_A_FA459T.pdb	-3.034799098968506	-3.537830114364624
7mw6.pdb	7mw6_DE_A_FA459W.pdb	-1.7554497718811035	-1.4768600463867188
7mw6.pdb	7mw6_DE_A_FA459Y.pdb	0.25255852937698364	-0.599049985408783
7mw6.pdb	7mw6_DE_A_FA459V.pdb	-1.5290684700012207	-1.8557300567626953
7mw6.pdb	7mw6_DE_A_NA460A.pdb	-0.22739103436470032	-0.13753999769687653
7mw6.pdb	7mw6_DE_A_NA460R.pdb	-1.4707897901535034	0.26489999890327454
7mw6.pdb	7mw6_DE_A_NA460D.pdb	-0.26487040519714355	-1.6324000358581543
7mw6.pdb	7mw6_DE_A_NA460C.pdb	-0.09262493252754211	0.2087000012397766
7mw6.pdb	7mw6_DE_A_NA460Q.pdb	-0.24767053127288818	0.24639999866485596
7mw6.pdb	7mw6_DE_A_NA460E.pdb	-0.332547128200531	-0.8082600235939026
7mw6.pdb	7mw6_DE_A_NA460G.pdb	-0.2645837664604187	-0.5099400281906128
7mw6.pdb	7mw6_DE_A_NA460H.pdb	-2.1329545974731445	-2.519170045852661
7mw6.pdb	7mw6_DE_A_NA460I.pdb	0.12390151619911194	0.24729999899864197
7mw6.pdb	7mw6_DE_A_NA460L.pdb	0.6083743572235107	1.558500051498413
7mw6.pdb	7mw6_DE_A_NA460K.pdb	-0.0410560667514801	0.03830000013113022
7mw6.pdb	7mw6_DE_A_NA460M.pdb	0.5795353651046753	1.3624999523162842
7mw6.pdb	7mw6_DE_A_NA460F.pdb	-3.5872490406036377	-3.629460096359253
7mw6.pdb	7mw6_DE_A_NA460P.pdb	0.49849310517311096	0.9153000116348267
7mw6.pdb	7mw6_DE_A_NA460S.pdb	-0.30775249004364014	-0.09730000048875809
7mw6.pdb	7mw6_DE_A_NA460T.pdb	-0.1788645088672638	0.5393000245094299
7mw6.pdb	7mw6_DE_A_NA460W.pdb	-2.5170092582702637	-1.90910005569458
7mw6.pdb	7mw6_DE_A_NA460Y.pdb	-2.785065174102783	-3.7323200702667236
7mw6.pdb	7mw6_DE_A_NA460V.pdb	0.052588045597076416	0.6434000134468079
7mw6.pdb	7mw6_DE_A_CA461A.pdb	0.1933104693889618	-0.04740000143647194
7mw6.pdb	7mw6_DE_A_CA461R.pdb	1.0554171800613403	1.9429999589920044
7mw6.pdb	7mw6_DE_A_CA461N.pdb	0.06968614459037781	-0.1450600028038025
7mw6.pdb	7mw6_DE_A_CA461D.pdb	-0.24333828687667847	-1.0859700441360474
7mw6.pdb	7mw6_DE_A_CA461Q.pdb	-0.4106898903846741	-0.3924799859523773
7mw6.pdb	7mw6_DE_A_CA461E.pdb	-0.20869623124599457	-2.1930999755859375
7mw6.pdb	7mw6_DE_A_CA461G.pdb	-0.11356186866760254	-0.1693200021982193
7mw6.pdb	7mw6_DE_A_CA461H.pdb	-0.3465585708618164	-0.6464599967002869
7mw6.pdb	7mw6_DE_A_CA461I.pdb	0.02763630449771881	0.2547999918460846
7mw6.pdb	7mw6_DE_A_CA461L.pdb	-0.10527359694242477	-0.02019999921321869
7mw6.pdb	7mw6_DE_A_CA461K.pdb	0.20991453528404236	1.534500002861023
7mw6.pdb	7mw6_DE_A_CA461M.pdb	0.2788660228252411	0.24570000171661377
7mw6.pdb	7mw6_DE_A_CA461F.pdb	-0.365982323884964	-0.005200000014156103
7mw6.pdb	7mw6_DE_A_CA461P.pdb	0.11807894706726074	-0.28619998693466187
7mw6.pdb	7mw6_DE_A_CA461S.pdb	-0.19903549551963806	-0.06880000233650208
7mw6.pdb	7mw6_DE_A_CA461T.pdb	0.01976373791694641	-0.38242000341415405
7mw6.pdb	7mw6_DE_A_CA461W.pdb	0.3312908709049225	-0.584909975528717
7mw6.pdb	7mw6_DE_A_CA461Y.pdb	-1.1896414756774902	-1.7186100482940674
7mw6.pdb	7mw6_DE_A_CA461V.pdb	0.08417633175849915	0.027899999171495438
7mw6.pdb	7mw6_DE_A_YA462A.pdb	-0.6626005172729492	-1.1300400495529175
7mw6.pdb	7mw6_DE_A_YA462R.pdb	-0.19866740703582764	-1.3642799854278564
7mw6.pdb	7mw6_DE_A_YA462N.pdb	-0.5563482046127319	-1.249060034751892
7mw6.pdb	7mw6_DE_A_YA462D.pdb	-0.6658756732940674	-1.3324700593948364
7mw6.pdb	7mw6_DE_A_YA462C.pdb	-0.3202268183231354	-0.7205600142478943
7mw6.pdb	7mw6_DE_A_YA462Q.pdb	-0.6587217450141907	-0.9304699897766113
7mw6.pdb	7mw6_DE_A_YA462E.pdb	-0.30359694361686707	-1.54653000831604
7mw6.pdb	7mw6_DE_A_YA462G.pdb	-0.7135488986968994	-1.3707499504089355
7mw6.pdb	7mw6_DE_A_YA462H.pdb	-0.26655900478363037	-1.077530026435852
7mw6.pdb	7mw6_DE_A_YA462I.pdb	0.0064716637134552	0.021299999207258224
7mw6.pdb	7mw6_DE_A_YA462L.pdb	-0.3103964626789093	0.15629999339580536
7mw6.pdb	7mw6_DE_A_YA462K.pdb	-0.13840007781982422	-1.2651900053024292
7mw6.pdb	7mw6_DE_A_YA462M.pdb	0.13496044278144836	-0.013700000010430813
7mw6.pdb	7mw6_DE_A_YA462F.pdb	-0.20661163330078125	0.09950000047683716
7mw6.pdb	7mw6_DE_A_YA462P.pdb	-0.35541072487831116	-1.3608399629592896
7mw6.pdb	7mw6_DE_A_YA462S.pdb	-0.25579598546028137	-1.3181500434875488
7mw6.pdb	7mw6_DE_A_YA462T.pdb	-0.19059202075004578	-0.8464000225067139
7mw6.pdb	7mw6_DE_A_YA462W.pdb	0.08982744812965393	1.291599988937378
7mw6.pdb	7mw6_DE_A_YA462V.pdb	-0.1705777943134308	-0.32885000109672546
7mw6.pdb	7mw6_DE_A_QA466A.pdb	-0.35918566584587097	0.3075999915599823
7mw6.pdb	7mw6_DE_A_QA466R.pdb	-0.04072776436805725	0.44449999928474426
7mw6.pdb	7mw6_DE_A_QA466N.pdb	-0.04595199227333069	0.4681999981403351
7mw6.pdb	7mw6_DE_A_QA466D.pdb	0.1297740936279297	1.0882999897003174
7mw6.pdb	7mw6_DE_A_QA466C.pdb	-0.30792585015296936	0.6215000152587891
7mw6.pdb	7mw6_DE_A_QA466E.pdb	0.5788470506668091	0.6302000284194946
7mw6.pdb	7mw6_DE_A_QA466G.pdb	-0.4658021628856659	0.041600000113248825
7mw6.pdb	7mw6_DE_A_QA466H.pdb	-0.1919693648815155	1.618299961090088
7mw6.pdb	7mw6_DE_A_QA466I.pdb	0.04195733368396759	1.0180000066757202
7mw6.pdb	7mw6_DE_A_QA466L.pdb	-0.18435704708099365	1.172700047492981
7mw6.pdb	7mw6_DE_A_QA466K.pdb	0.06777429580688477	0.15039999783039093
7mw6.pdb	7mw6_DE_A_QA466M.pdb	0.032995909452438354	1.113800048828125
7mw6.pdb	7mw6_DE_A_QA466F.pdb	0.41744139790534973	1.5787999629974365
7mw6.pdb	7mw6_DE_A_QA466P.pdb	-0.23274865746498108	0.11860000342130661
7mw6.pdb	7mw6_DE_A_QA466S.pdb	-0.7786080837249756	-0.08780000358819962
7mw6.pdb	7mw6_DE_A_QA466T.pdb	-0.36812570691108704	0.1639000028371811
7mw6.pdb	7mw6_DE_A_QA466W.pdb	0.1612546741962433	0.1873999983072281
7mw6.pdb	7mw6_DE_A_QA466Y.pdb	0.4194384515285492	1.3092000484466553
7mw6.pdb	7mw6_DE_A_QA466V.pdb	-0.1280520260334015	0.5315999984741211
6bdz.pdb	6bdz_HL_A_YL33A.pdb	-1.1421955823898315	1.4405200481414795
6bdz.pdb	6bdz_HL_A_YL33R.pdb	-0.3475193977355957	1.4423199892044067
6bdz.pdb	6bdz_HL_A_YL33N.pdb	-1.0842766761779785	-1.5125499963760376
6bdz.pdb	6bdz_HL_A_YL33D.pdb	-1.0266263484954834	1.5753200054168701
6bdz.pdb	6bdz_HL_A_YL33C.pdb	-0.9259539842605591	-0.17621999979019165
6bdz.pdb	6bdz_HL_A_YL33Q.pdb	-1.1906918287277222	-0.7686700224876404
6bdz.pdb	6bdz_HL_A_YL33E.pdb	-0.8956042528152466	0.9875199794769287
6bdz.pdb	6bdz_HL_A_YL33G.pdb	-1.1674567461013794	-0.7182599902153015
6bdz.pdb	6bdz_HL_A_YL33H.pdb	-1.0028715133666992	-0.19453999400138855
6bdz.pdb	6bdz_HL_A_YL33I.pdb	-0.6002893447875977	1.641219973564148
6bdz.pdb	6bdz_HL_A_YL33L.pdb	-1.0283435583114624	-0.7146599888801575
6bdz.pdb	6bdz_HL_A_YL33K.pdb	-0.8406268358230591	-0.4687800109386444
6bdz.pdb	6bdz_HL_A_YL33M.pdb	-0.7154645919799805	-0.03633999824523926
6bdz.pdb	6bdz_HL_A_YL33F.pdb	-1.0260009765625	-1.1873199939727783
6bdz.pdb	6bdz_HL_A_YL33P.pdb	-0.9534122943878174	-0.4978800117969513
6bdz.pdb	6bdz_HL_A_YL33S.pdb	-0.9427932500839233	-0.6279600262641907
6bdz.pdb	6bdz_HL_A_YL33T.pdb	-0.8117023706436157	-0.5912700295448303
6bdz.pdb	6bdz_HL_A_YL33W.pdb	-1.8266009092330933	-2.1936800479888916
6bdz.pdb	6bdz_HL_A_YL33V.pdb	-0.9228982925415039	-0.1836100071668625
6bdz.pdb	6bdz_HL_A_YL92A.pdb	-0.7547862529754639	-0.16167999804019928
6bdz.pdb	6bdz_HL_A_YL92R.pdb	-2.444105625152588	1.4837199449539185
6bdz.pdb	6bdz_HL_A_YL92N.pdb	-0.8641979694366455	-0.42129001021385193
6bdz.pdb	6bdz_HL_A_YL92D.pdb	0.3755088150501251	1.4794199466705322
6bdz.pdb	6bdz_HL_A_YL92C.pdb	-0.5863150358200073	-0.003909999970346689
6bdz.pdb	6bdz_HL_A_YL92Q.pdb	0.3904273211956024	-1.0162800550460815
6bdz.pdb	6bdz_HL_A_YL92E.pdb	-1.0388892889022827	-1.6125999689102173
6bdz.pdb	6bdz_HL_A_YL92G.pdb	-0.40350285172462463	0.47824999690055847
6bdz.pdb	6bdz_HL_A_YL92H.pdb	-0.37718865275382996	-0.6468499898910522
6bdz.pdb	6bdz_HL_A_YL92I.pdb	-0.5992319583892822	-0.6078799962997437
6bdz.pdb	6bdz_HL_A_YL92L.pdb	-1.1470519304275513	-0.032760001718997955
6bdz.pdb	6bdz_HL_A_YL92K.pdb	-0.6224274635314941	-0.3667699992656708
6bdz.pdb	6bdz_HL_A_YL92M.pdb	-0.5799591541290283	-1.1828700304031372
6bdz.pdb	6bdz_HL_A_YL92F.pdb	0.1951596438884735	-0.6063799858093262
6bdz.pdb	6bdz_HL_A_YL92P.pdb	-0.6796727180480957	1.6028200387954712
6bdz.pdb	6bdz_HL_A_YL92S.pdb	-0.007201403379440308	0.04571999981999397
6bdz.pdb	6bdz_HL_A_YL92T.pdb	-0.41020163893699646	-0.19386999309062958
6bdz.pdb	6bdz_HL_A_YL92W.pdb	-5.576111793518066	-5.7782301902771
6bdz.pdb	6bdz_HL_A_YL92V.pdb	-0.7788001298904419	-0.5248399972915649
6bdz.pdb	6bdz_HL_A_RL93A.pdb	-0.8640824556350708	-0.10153000056743622
6bdz.pdb	6bdz_HL_A_RL93N.pdb	-0.7238889932632446	-0.030260000377893448
6bdz.pdb	6bdz_HL_A_RL93D.pdb	-0.16323861479759216	-0.09791000187397003
6bdz.pdb	6bdz_HL_A_RL93C.pdb	-0.6077371835708618	-0.051500000059604645
6bdz.pdb	6bdz_HL_A_RL93Q.pdb	-0.7419213056564331	-0.17317000031471252
6bdz.pdb	6bdz_HL_A_RL93E.pdb	-0.38299232721328735	0.6589999794960022
6bdz.pdb	6bdz_HL_A_RL93G.pdb	-0.7682399749755859	0.8174499869346619
6bdz.pdb	6bdz_HL_A_RL93H.pdb	-0.5178157091140747	-0.365090012550354
6bdz.pdb	6bdz_HL_A_RL93I.pdb	-0.7147685289382935	-0.13662000000476837
6bdz.pdb	6bdz_HL_A_RL93L.pdb	-0.535865306854248	-0.15404999256134033
6bdz.pdb	6bdz_HL_A_RL93K.pdb	-0.5814729928970337	-0.025520000606775284
6bdz.pdb	6bdz_HL_A_RL93M.pdb	-0.18599091470241547	0.4371599853038788
6bdz.pdb	6bdz_HL_A_RL93F.pdb	0.7979075908660889	0.07002999633550644
6bdz.pdb	6bdz_HL_A_RL93P.pdb	-0.8589396476745605	0.039719998836517334
6bdz.pdb	6bdz_HL_A_RL93S.pdb	-0.6537405252456665	-0.11569000035524368
6bdz.pdb	6bdz_HL_A_RL93T.pdb	-0.9323762655258179	1.5718200206756592
6bdz.pdb	6bdz_HL_A_RL93W.pdb	0.9533736705780029	0.7560399770736694
6bdz.pdb	6bdz_HL_A_RL93Y.pdb	-0.3285501301288605	0.9283999800682068
6bdz.pdb	6bdz_HL_A_RL93V.pdb	-0.7309706211090088	-0.10288000106811523
6bdz.pdb	6bdz_HL_A_SL95A.pdb	0.012044057250022888	0.10124000161886215
6bdz.pdb	6bdz_HL_A_SL95R.pdb	0.5817334651947021	-0.8174800276756287
6bdz.pdb	6bdz_HL_A_SL95N.pdb	-0.13568581640720367	0.7516099810600281
6bdz.pdb	6bdz_HL_A_SL95D.pdb	0.10092237591743469	1.7873200178146362
6bdz.pdb	6bdz_HL_A_SL95C.pdb	0.251216322183609	-0.1553799957036972
6bdz.pdb	6bdz_HL_A_SL95Q.pdb	0.3441859781742096	0.10108000040054321
6bdz.pdb	6bdz_HL_A_SL95E.pdb	0.48915866017341614	0.3908799886703491
6bdz.pdb	6bdz_HL_A_SL95G.pdb	-0.2690203785896301	-0.2600100040435791
6bdz.pdb	6bdz_HL_A_SL95H.pdb	0.03350135684013367	-0.2954300045967102
6bdz.pdb	6bdz_HL_A_SL95I.pdb	0.9320871829986572	0.560479998588562
6bdz.pdb	6bdz_HL_A_SL95L.pdb	1.0411485433578491	0.7823500037193298
6bdz.pdb	6bdz_HL_A_SL95K.pdb	0.5706554651260376	-0.28505998849868774
6bdz.pdb	6bdz_HL_A_SL95M.pdb	0.3776152431964874	1.1004899740219116
6bdz.pdb	6bdz_HL_A_SL95F.pdb	0.14663538336753845	-0.6134399771690369
6bdz.pdb	6bdz_HL_A_SL95P.pdb	-1.8357847929000854	-1.483590006828308
6bdz.pdb	6bdz_HL_A_SL95T.pdb	-0.017452269792556763	0.07487999647855759
6bdz.pdb	6bdz_HL_A_SL95W.pdb	0.47442540526390076	0.3363499939441681
6bdz.pdb	6bdz_HL_A_SL95Y.pdb	0.38665738701820374	0.4965899884700775
6bdz.pdb	6bdz_HL_A_SL95V.pdb	0.4843091070652008	0.6814500093460083
6bdz.pdb	6bdz_HL_A_TH30A.pdb	-0.3637251853942871	0.03240999951958656
6bdz.pdb	6bdz_HL_A_TH30R.pdb	0.6317436695098877	1.9440200328826904
6bdz.pdb	6bdz_HL_A_TH30N.pdb	-0.15544305741786957	-0.0052200001664459705
6bdz.pdb	6bdz_HL_A_TH30D.pdb	-0.25075963139533997	-0.20490999519824982
6bdz.pdb	6bdz_HL_A_TH30C.pdb	-0.08854466676712036	0.015610000118613243
6bdz.pdb	6bdz_HL_A_TH30Q.pdb	-0.0199977308511734	0.008849999867379665
6bdz.pdb	6bdz_HL_A_TH30E.pdb	-0.3729749619960785	-0.21020999550819397
6bdz.pdb	6bdz_HL_A_TH30G.pdb	-0.5412241816520691	0.01809000037610531
6bdz.pdb	6bdz_HL_A_TH30H.pdb	-0.19868341088294983	-0.04267000034451485
6bdz.pdb	6bdz_HL_A_TH30I.pdb	0.008969411253929138	-0.09138999879360199
6bdz.pdb	6bdz_HL_A_TH30L.pdb	-0.10127416253089905	0.0038399999029934406
6bdz.pdb	6bdz_HL_A_TH30K.pdb	-0.08288244158029556	0.09051000326871872
6bdz.pdb	6bdz_HL_A_TH30M.pdb	-0.06796389818191528	0.031109999865293503
6bdz.pdb	6bdz_HL_A_TH30F.pdb	-0.13799571990966797	-0.02896999940276146
6bdz.pdb	6bdz_HL_A_TH30P.pdb	-0.3618885278701782	0.03203999996185303
6bdz.pdb	6bdz_HL_A_TH30S.pdb	-0.3719659745693207	0.024289999157190323
6bdz.pdb	6bdz_HL_A_TH30W.pdb	-0.15880993008613586	-0.04864000156521797
6bdz.pdb	6bdz_HL_A_TH30Y.pdb	-0.2115480601787567	0.008179999887943268
6bdz.pdb	6bdz_HL_A_TH30V.pdb	-0.05702789127826691	-0.2279299944639206
6bdz.pdb	6bdz_HL_A_GH31A.pdb	-0.06692713499069214	0.2671099901199341
6bdz.pdb	6bdz_HL_A_GH31R.pdb	0.6374268531799316	1.7722200155258179
6bdz.pdb	6bdz_HL_A_GH31N.pdb	-0.4529045522212982	0.5064100027084351
6bdz.pdb	6bdz_HL_A_GH31D.pdb	-0.11328810453414917	-0.9445800185203552
6bdz.pdb	6bdz_HL_A_GH31C.pdb	0.29595568776130676	-0.04698000103235245
6bdz.pdb	6bdz_HL_A_GH31Q.pdb	0.4614274799823761	1.0595999956130981
6bdz.pdb	6bdz_HL_A_GH31E.pdb	0.9423607587814331	0.5495499968528748
6bdz.pdb	6bdz_HL_A_GH31H.pdb	0.5665653944015503	-0.11412999778985977
6bdz.pdb	6bdz_HL_A_GH31I.pdb	0.2854388654232025	0.12500999867916107
6bdz.pdb	6bdz_HL_A_GH31L.pdb	0.8040822744369507	0.6837800145149231
6bdz.pdb	6bdz_HL_A_GH31K.pdb	0.4674822986125946	1.2697700262069702
6bdz.pdb	6bdz_HL_A_GH31M.pdb	0.7811555862426758	0.7110199928283691
6bdz.pdb	6bdz_HL_A_GH31F.pdb	0.9800509214401245	1.0404499769210815
6bdz.pdb	6bdz_HL_A_GH31P.pdb	0.2757284343242645	0.06177999824285507
6bdz.pdb	6bdz_HL_A_GH31S.pdb	0.5389091968536377	0.7835800051689148
6bdz.pdb	6bdz_HL_A_GH31T.pdb	0.07776257395744324	0.41060999035835266
6bdz.pdb	6bdz_HL_A_GH31W.pdb	0.7732560634613037	-0.0052999998442828655
6bdz.pdb	6bdz_HL_A_GH31Y.pdb	0.898248553276062	0.9798300266265869
6bdz.pdb	6bdz_HL_A_GH31V.pdb	0.3391288220882416	0.2632800042629242
6bdz.pdb	6bdz_HL_A_WH52A.pdb	-2.314340829849243	-2.627079963684082
6bdz.pdb	6bdz_HL_A_WH52R.pdb	-1.6689168214797974	-1.7433700561523438
6bdz.pdb	6bdz_HL_A_WH52N.pdb	-2.17805814743042	-2.7672500610351562
6bdz.pdb	6bdz_HL_A_WH52D.pdb	-2.114593744277954	-1.3539999723434448
6bdz.pdb	6bdz_HL_A_WH52C.pdb	-2.2183678150177	-2.3141300678253174
6bdz.pdb	6bdz_HL_A_WH52Q.pdb	-1.9356058835983276	-2.430150032043457
6bdz.pdb	6bdz_HL_A_WH52E.pdb	-1.9533497095108032	-0.9237899780273438
6bdz.pdb	6bdz_HL_A_WH52G.pdb	-1.8987069129943848	-2.288520097732544
6bdz.pdb	6bdz_HL_A_WH52H.pdb	-1.9380310773849487	-1.6519900560379028
6bdz.pdb	6bdz_HL_A_WH52I.pdb	-1.5336120128631592	-1.2442899942398071
6bdz.pdb	6bdz_HL_A_WH52L.pdb	-1.2375251054763794	0.4509100019931793
6bdz.pdb	6bdz_HL_A_WH52K.pdb	-1.2711032629013062	-0.7681099772453308
6bdz.pdb	6bdz_HL_A_WH52M.pdb	-0.8007388114929199	-0.1810699999332428
6bdz.pdb	6bdz_HL_A_WH52F.pdb	0.4532698094844818	0.30417001247406006
6bdz.pdb	6bdz_HL_A_WH52P.pdb	-1.7107350826263428	-1.1357899904251099
6bdz.pdb	6bdz_HL_A_WH52S.pdb	-1.4596339464187622	-2.1917600631713867
6bdz.pdb	6bdz_HL_A_WH52T.pdb	-1.2894262075424194	-1.467829942703247
6bdz.pdb	6bdz_HL_A_WH52Y.pdb	-0.27698814868927	-0.2815699875354767
6bdz.pdb	6bdz_HL_A_WH52V.pdb	-2.186253070831299	-0.48330000042915344
6bdz.pdb	6bdz_HL_A_DH54A.pdb	-0.05613037943840027	2.3058199882507324
6bdz.pdb	6bdz_HL_A_DH54R.pdb	1.0560435056686401	3.5871200561523438
6bdz.pdb	6bdz_HL_A_DH54N.pdb	0.8264089822769165	3.33951997756958
6bdz.pdb	6bdz_HL_A_DH54C.pdb	0.08642667531967163	2.776520013809204
6bdz.pdb	6bdz_HL_A_DH54Q.pdb	0.33510878682136536	2.83132004737854
6bdz.pdb	6bdz_HL_A_DH54E.pdb	1.6705448627471924	1.752619981765747
6bdz.pdb	6bdz_HL_A_DH54G.pdb	-0.18352839350700378	3.540519952774048
6bdz.pdb	6bdz_HL_A_DH54H.pdb	0.14876416325569153	3.1263198852539062
6bdz.pdb	6bdz_HL_A_DH54I.pdb	1.2256444692611694	2.144320011138916
6bdz.pdb	6bdz_HL_A_DH54L.pdb	0.5283193588256836	2.906719923019409
6bdz.pdb	6bdz_HL_A_DH54K.pdb	0.6881663799285889	3.520519971847534
6bdz.pdb	6bdz_HL_A_DH54M.pdb	1.0251561403274536	3.4455199241638184
6bdz.pdb	6bdz_HL_A_DH54F.pdb	0.5978871583938599	2.431920051574707
6bdz.pdb	6bdz_HL_A_DH54P.pdb	0.29302412271499634	2.3125200271606445
6bdz.pdb	6bdz_HL_A_DH54S.pdb	0.16891974210739136	2.142319917678833
6bdz.pdb	6bdz_HL_A_DH54T.pdb	0.8418649435043335	3.1484200954437256
6bdz.pdb	6bdz_HL_A_DH54W.pdb	1.601783037185669	2.8882200717926025
6bdz.pdb	6bdz_HL_A_DH54Y.pdb	0.5273380279541016	2.744420051574707
6bdz.pdb	6bdz_HL_A_DH54V.pdb	0.8547004461288452	2.8065199851989746
6bdz.pdb	6bdz_HL_A_TH56A.pdb	-0.23108315467834473	1.7778199911117554
6bdz.pdb	6bdz_HL_A_TH56R.pdb	0.7494791746139526	1.5070199966430664
6bdz.pdb	6bdz_HL_A_TH56N.pdb	0.07089635729789734	0.2170500010251999
6bdz.pdb	6bdz_HL_A_TH56D.pdb	-0.35896068811416626	1.2102099657058716
6bdz.pdb	6bdz_HL_A_TH56C.pdb	0.03785012662410736	1.1700400114059448
6bdz.pdb	6bdz_HL_A_TH56Q.pdb	0.35130980610847473	0.4916299879550934
6bdz.pdb	6bdz_HL_A_TH56E.pdb	0.13436603546142578	-0.269540011882782
6bdz.pdb	6bdz_HL_A_TH56G.pdb	-0.3109532594680786	0.7095299959182739
6bdz.pdb	6bdz_HL_A_TH56H.pdb	0.3965371549129486	1.2810200452804565
6bdz.pdb	6bdz_HL_A_TH56I.pdb	0.5978256464004517	0.5566400289535522
6bdz.pdb	6bdz_HL_A_TH56L.pdb	1.0564608573913574	2.5571200847625732
6bdz.pdb	6bdz_HL_A_TH56K.pdb	0.1476137936115265	0.8966299891471863
6bdz.pdb	6bdz_HL_A_TH56M.pdb	1.0763657093048096	2.4089200496673584
6bdz.pdb	6bdz_HL_A_TH56F.pdb	0.5088151693344116	1.7594200372695923
6bdz.pdb	6bdz_HL_A_TH56P.pdb	-0.2484508454799652	-0.28532999753952026
6bdz.pdb	6bdz_HL_A_TH56S.pdb	0.6234419345855713	0.9672499895095825
6bdz.pdb	6bdz_HL_A_TH56W.pdb	0.8575565814971924	0.031029999256134033
6bdz.pdb	6bdz_HL_A_TH56Y.pdb	0.31656304001808167	1.457419991493225
6bdz.pdb	6bdz_HL_A_TH56V.pdb	0.6131393909454346	2.330820083618164
6bdz.pdb	6bdz_HL_A_DH58A.pdb	-0.2868313193321228	-0.6137700080871582
6bdz.pdb	6bdz_HL_A_DH58R.pdb	0.22434237599372864	-1.0479600429534912
6bdz.pdb	6bdz_HL_A_DH58N.pdb	-0.26853448152542114	0.07761000096797943
6bdz.pdb	6bdz_HL_A_DH58C.pdb	-0.15023088455200195	-0.613569974899292
6bdz.pdb	6bdz_HL_A_DH58Q.pdb	-0.19026972353458405	1.268239974975586
6bdz.pdb	6bdz_HL_A_DH58E.pdb	0.6386966705322266	0.5449100136756897
6bdz.pdb	6bdz_HL_A_DH58G.pdb	-0.4196927845478058	-0.29815998673439026
6bdz.pdb	6bdz_HL_A_DH58H.pdb	0.7811428308486938	0.16007000207901
6bdz.pdb	6bdz_HL_A_DH58I.pdb	0.7162439823150635	-0.0002300000051036477
6bdz.pdb	6bdz_HL_A_DH58L.pdb	0.7978954315185547	-0.11856000125408173
6bdz.pdb	6bdz_HL_A_DH58K.pdb	0.30462852120399475	-0.9710900187492371
6bdz.pdb	6bdz_HL_A_DH58M.pdb	-0.0311262309551239	-0.030799999833106995
6bdz.pdb	6bdz_HL_A_DH58F.pdb	1.5154045820236206	-0.19050000607967377
6bdz.pdb	6bdz_HL_A_DH58P.pdb	-0.09433828294277191	-0.4223099946975708
6bdz.pdb	6bdz_HL_A_DH58S.pdb	-0.42765161395072937	-0.2856599986553192
6bdz.pdb	6bdz_HL_A_DH58T.pdb	-0.3794379234313965	-0.4447700083255768
6bdz.pdb	6bdz_HL_A_DH58W.pdb	0.5446043014526367	-0.9138799905776978
6bdz.pdb	6bdz_HL_A_DH58Y.pdb	-6.507245063781738	-3.9395101070404053
6bdz.pdb	6bdz_HL_A_DH58V.pdb	0.09915849566459656	0.05370999872684479
6bdz.pdb	6bdz_HL_A_DH98A.pdb	-0.9704235792160034	-1.4273799657821655
6bdz.pdb	6bdz_HL_A_DH98R.pdb	-6.7959489822387695	-9.786669731140137
6bdz.pdb	6bdz_HL_A_DH98N.pdb	-1.2912689447402954	-1.4096299409866333
6bdz.pdb	6bdz_HL_A_DH98C.pdb	-1.7474313974380493	-1.690559983253479
6bdz.pdb	6bdz_HL_A_DH98Q.pdb	-1.9290329217910767	-1.4127899408340454
6bdz.pdb	6bdz_HL_A_DH98E.pdb	-0.5395418405532837	-0.7309399843215942
6bdz.pdb	6bdz_HL_A_DH98G.pdb	-1.226779818534851	-1.7577099800109863
6bdz.pdb	6bdz_HL_A_DH98H.pdb	-1.183908224105835	-1.02593994140625
6bdz.pdb	6bdz_HL_A_DH98I.pdb	-1.048340082168579	-0.7371199727058411
6bdz.pdb	6bdz_HL_A_DH98L.pdb	-0.7115570306777954	-1.6387100219726562
6bdz.pdb	6bdz_HL_A_DH98K.pdb	-1.6255812644958496	-1.666949987411499
6bdz.pdb	6bdz_HL_A_DH98M.pdb	-1.0751419067382812	-1.935439944267273
6bdz.pdb	6bdz_HL_A_DH98F.pdb	-1.4621096849441528	-1.9262100458145142
6bdz.pdb	6bdz_HL_A_DH98P.pdb	-2.142591953277588	-2.4884300231933594
6bdz.pdb	6bdz_HL_A_DH98S.pdb	-1.4627569913864136	-1.247630000114441
6bdz.pdb	6bdz_HL_A_DH98T.pdb	-1.1222567558288574	-0.707539975643158
6bdz.pdb	6bdz_HL_A_DH98W.pdb	-1.759222388267517	-1.9632099866867065
6bdz.pdb	6bdz_HL_A_DH98Y.pdb	-11.799395561218262	-9.30360221862793
6bdz.pdb	6bdz_HL_A_DH98V.pdb	-1.7330256700515747	-1.5971599817276
6bdz.pdb	6bdz_HL_A_GH99A.pdb	-0.19339314103126526	0.014460000209510326
6bdz.pdb	6bdz_HL_A_GH99R.pdb	-0.08633378148078918	-1.0816400051116943
6bdz.pdb	6bdz_HL_A_GH99N.pdb	-0.17447814345359802	-1.6413500308990479
6bdz.pdb	6bdz_HL_A_GH99D.pdb	0.7741692066192627	-1.1742500066757202
6bdz.pdb	6bdz_HL_A_GH99C.pdb	0.017401903867721558	0.5458800196647644
6bdz.pdb	6bdz_HL_A_GH99Q.pdb	-0.22773334383964539	-0.4445199966430664
6bdz.pdb	6bdz_HL_A_GH99E.pdb	0.4222940504550934	-1.4757800102233887
6bdz.pdb	6bdz_HL_A_GH99H.pdb	-0.40105393528938293	-0.06162000074982643
6bdz.pdb	6bdz_HL_A_GH99I.pdb	0.022535055875778198	-0.6431699991226196
6bdz.pdb	6bdz_HL_A_GH99L.pdb	-0.20843735337257385	-1.5975799560546875
6bdz.pdb	6bdz_HL_A_GH99K.pdb	-0.3521365225315094	-1.2300200462341309
6bdz.pdb	6bdz_HL_A_GH99M.pdb	0.1556229293346405	-2.718600034713745
6bdz.pdb	6bdz_HL_A_GH99F.pdb	-0.2015882432460785	-0.7604600191116333
6bdz.pdb	6bdz_HL_A_GH99P.pdb	-0.36014723777770996	-0.18574999272823334
6bdz.pdb	6bdz_HL_A_GH99S.pdb	0.015788286924362183	0.29600000381469727
6bdz.pdb	6bdz_HL_A_GH99T.pdb	-0.15788915753364563	-1.4999300241470337
6bdz.pdb	6bdz_HL_A_GH99W.pdb	-0.27841702103614807	-0.35899999737739563
6bdz.pdb	6bdz_HL_A_GH99Y.pdb	-0.31680765748023987	-1.4453400373458862
6bdz.pdb	6bdz_HL_A_GH99V.pdb	-0.06463775038719177	-0.32433998584747314
6bdz.pdb	6bdz_HL_A_DH100A.pdb	0.050101667642593384	-0.24461999535560608
6bdz.pdb	6bdz_HL_A_DH100R.pdb	1.5332400798797607	0.6214200258255005
6bdz.pdb	6bdz_HL_A_DH100N.pdb	0.08514198660850525	0.03305000066757202
6bdz.pdb	6bdz_HL_A_DH100C.pdb	0.19065949320793152	0.17308999598026276
6bdz.pdb	6bdz_HL_A_DH100Q.pdb	0.020861372351646423	0.6305099725723267
6bdz.pdb	6bdz_HL_A_DH100E.pdb	-0.0713869035243988	0.6385200023651123
6bdz.pdb	6bdz_HL_A_DH100G.pdb	0.10779055953025818	0.019460000097751617
6bdz.pdb	6bdz_HL_A_DH100H.pdb	0.3965671956539154	0.9534000158309937
6bdz.pdb	6bdz_HL_A_DH100I.pdb	0.962427020072937	1.0752400159835815
6bdz.pdb	6bdz_HL_A_DH100L.pdb	1.0961142778396606	0.5943700075149536
6bdz.pdb	6bdz_HL_A_DH100K.pdb	0.6167870759963989	0.29659000039100647
6bdz.pdb	6bdz_HL_A_DH100M.pdb	0.5483976602554321	1.6985199451446533
6bdz.pdb	6bdz_HL_A_DH100F.pdb	-0.42422065138816833	0.8246999979019165
6bdz.pdb	6bdz_HL_A_DH100P.pdb	0.231998473405838	0.44510000944137573
6bdz.pdb	6bdz_HL_A_DH100S.pdb	0.23754841089248657	0.6583300232887268
6bdz.pdb	6bdz_HL_A_DH100T.pdb	0.4105711877346039	-0.26256999373435974
6bdz.pdb	6bdz_HL_A_DH100W.pdb	0.8983920812606812	0.17693999409675598
6bdz.pdb	6bdz_HL_A_DH100Y.pdb	-0.5762506723403931	0.5092499852180481
6bdz.pdb	6bdz_HL_A_DH100V.pdb	-0.8075571060180664	-0.4578799903392792
6bdz.pdb	6bdz_HL_A_YH101A.pdb	-2.1167590618133545	-1.5853899717330933
6bdz.pdb	6bdz_HL_A_YH101R.pdb	-1.3675358295440674	-1.0290499925613403
6bdz.pdb	6bdz_HL_A_YH101N.pdb	-2.0756380558013916	-1.355180025100708
6bdz.pdb	6bdz_HL_A_YH101D.pdb	-1.785408854484558	-0.39528998732566833
6bdz.pdb	6bdz_HL_A_YH101C.pdb	-2.1212656497955322	-1.254930019378662
6bdz.pdb	6bdz_HL_A_YH101Q.pdb	-0.964909553527832	-1.1789499521255493
6bdz.pdb	6bdz_HL_A_YH101E.pdb	-1.6034564971923828	-1.6232999563217163
6bdz.pdb	6bdz_HL_A_YH101G.pdb	-2.2946178913116455	-1.0181900262832642
6bdz.pdb	6bdz_HL_A_YH101H.pdb	-0.821151614189148	-0.8720899820327759
6bdz.pdb	6bdz_HL_A_YH101I.pdb	-1.808071494102478	-1.766800045967102
6bdz.pdb	6bdz_HL_A_YH101L.pdb	-1.4354174137115479	-0.6322500109672546
6bdz.pdb	6bdz_HL_A_YH101K.pdb	-1.764787197113037	-0.8316500186920166
6bdz.pdb	6bdz_HL_A_YH101M.pdb	-0.8419253826141357	-0.672249972820282
6bdz.pdb	6bdz_HL_A_YH101F.pdb	0.1607397198677063	0.38120999932289124
6bdz.pdb	6bdz_HL_A_YH101P.pdb	-3.826460361480713	-3.2198100090026855
6bdz.pdb	6bdz_HL_A_YH101S.pdb	-2.020737409591675	-1.553570032119751
6bdz.pdb	6bdz_HL_A_YH101T.pdb	-2.352389335632324	-1.1754900217056274
6bdz.pdb	6bdz_HL_A_YH101W.pdb	-0.7867381572723389	0.06094999983906746
6bdz.pdb	6bdz_HL_A_YH101V.pdb	-2.0757229328155518	-1.1756700277328491
6bdz.pdb	6bdz_HL_A_GH102A.pdb	-0.21189217269420624	-0.36910998821258545
6bdz.pdb	6bdz_HL_A_GH102R.pdb	-0.4979916512966156	-1.7585500478744507
6bdz.pdb	6bdz_HL_A_GH102N.pdb	-0.07517540454864502	-1.0650800466537476
6bdz.pdb	6bdz_HL_A_GH102D.pdb	-0.93528151512146	0.7789899706840515
6bdz.pdb	6bdz_HL_A_GH102C.pdb	0.6080609560012817	2.236920118331909
6bdz.pdb	6bdz_HL_A_GH102Q.pdb	-0.12043485045433044	-2.370260000228882
6bdz.pdb	6bdz_HL_A_GH102E.pdb	-2.1558585166931152	-0.3331100046634674
6bdz.pdb	6bdz_HL_A_GH102H.pdb	-0.3683420717716217	-0.8894100189208984
6bdz.pdb	6bdz_HL_A_GH102I.pdb	0.5123810768127441	-0.10789000242948532
6bdz.pdb	6bdz_HL_A_GH102L.pdb	-0.38746991753578186	-1.1841599941253662
6bdz.pdb	6bdz_HL_A_GH102K.pdb	0.4724983274936676	-3.3910999298095703
6bdz.pdb	6bdz_HL_A_GH102M.pdb	-0.37393084168434143	-0.3260599970817566
6bdz.pdb	6bdz_HL_A_GH102F.pdb	-7.6131672859191895	-8.31921100616455
6bdz.pdb	6bdz_HL_A_GH102P.pdb	0.17575415968894958	0.5820500254631042
6bdz.pdb	6bdz_HL_A_GH102S.pdb	-0.3411808907985687	-0.4849100112915039
6bdz.pdb	6bdz_HL_A_GH102T.pdb	-0.27110418677330017	-0.27031001448631287
6bdz.pdb	6bdz_HL_A_GH102W.pdb	-5.030266761779785	-5.772210121154785
6bdz.pdb	6bdz_HL_A_GH102Y.pdb	-5.3137922286987305	-6.2382001876831055
6bdz.pdb	6bdz_HL_A_GH102V.pdb	0.34251758456230164	-0.07875999808311462
6bdz.pdb	6bdz_HL_A_EA251A.pdb	-0.895598292350769	-0.38550999760627747
6bdz.pdb	6bdz_HL_A_EA251R.pdb	-1.0137804746627808	-1.0845999717712402
6bdz.pdb	6bdz_HL_A_EA251N.pdb	-1.121565580368042	-0.809469997882843
6bdz.pdb	6bdz_HL_A_EA251D.pdb	-0.9997249841690063	-0.2561500072479248
6bdz.pdb	6bdz_HL_A_EA251C.pdb	-0.915941596031189	-0.8563299775123596
6bdz.pdb	6bdz_HL_A_EA251Q.pdb	-0.7412635087966919	-0.6386600136756897
6bdz.pdb	6bdz_HL_A_EA251G.pdb	-1.010838508605957	-0.8287699818611145
6bdz.pdb	6bdz_HL_A_EA251H.pdb	-0.6334884762763977	-1.154270052909851
6bdz.pdb	6bdz_HL_A_EA251I.pdb	-0.7919400930404663	-0.5093899965286255
6bdz.pdb	6bdz_HL_A_EA251L.pdb	-0.6699429750442505	-0.9132599830627441
6bdz.pdb	6bdz_HL_A_EA251K.pdb	-0.5775532722473145	-1.1324100494384766
6bdz.pdb	6bdz_HL_A_EA251M.pdb	-0.7799092531204224	-0.5783299803733826
6bdz.pdb	6bdz_HL_A_EA251F.pdb	-0.5909290313720703	-0.5313000082969666
6bdz.pdb	6bdz_HL_A_EA251P.pdb	-0.88144850730896	-0.695110023021698
6bdz.pdb	6bdz_HL_A_EA251S.pdb	-1.0654784440994263	-0.8919500112533569
6bdz.pdb	6bdz_HL_A_EA251T.pdb	-0.8146135807037354	-0.8518999814987183
6bdz.pdb	6bdz_HL_A_EA251W.pdb	-0.9137865304946899	-0.5294299721717834
6bdz.pdb	6bdz_HL_A_EA251Y.pdb	-0.6253602504730225	-0.5410100221633911
6bdz.pdb	6bdz_HL_A_EA251V.pdb	-0.732729434967041	-0.8772000074386597
6bdz.pdb	6bdz_HL_A_EA263A.pdb	-0.06066709756851196	1.5779199600219727
6bdz.pdb	6bdz_HL_A_EA263R.pdb	0.12312933802604675	2.320919990539551
6bdz.pdb	6bdz_HL_A_EA263N.pdb	0.11042717099189758	1.720020055770874
6bdz.pdb	6bdz_HL_A_EA263D.pdb	-0.2539410889148712	1.3863199949264526
6bdz.pdb	6bdz_HL_A_EA263C.pdb	0.1003456711769104	1.4931199550628662
6bdz.pdb	6bdz_HL_A_EA263Q.pdb	0.33879855275154114	2.066920042037964
6bdz.pdb	6bdz_HL_A_EA263G.pdb	-0.020191848278045654	1.0424100160598755
6bdz.pdb	6bdz_HL_A_EA263H.pdb	0.9661260843276978	3.40802001953125
6bdz.pdb	6bdz_HL_A_EA263I.pdb	0.02847433090209961	1.7274199724197388
6bdz.pdb	6bdz_HL_A_EA263L.pdb	0.18682757019996643	2.445620059967041
6bdz.pdb	6bdz_HL_A_EA263K.pdb	0.005806475877761841	2.165519952774048
6bdz.pdb	6bdz_HL_A_EA263M.pdb	0.4978315532207489	2.4188199043273926
6bdz.pdb	6bdz_HL_A_EA263F.pdb	0.9467557668685913	2.9611198902130127
6bdz.pdb	6bdz_HL_A_EA263P.pdb	-0.5670077800750732	-0.18910999596118927
6bdz.pdb	6bdz_HL_A_EA263S.pdb	-0.12871670722961426	1.0143100023269653
6bdz.pdb	6bdz_HL_A_EA263T.pdb	-0.051908642053604126	1.8696199655532837
6bdz.pdb	6bdz_HL_A_EA263W.pdb	0.5057165622711182	2.442620038986206
6bdz.pdb	6bdz_HL_A_EA263Y.pdb	0.9046348333358765	3.1016199588775635
6bdz.pdb	6bdz_HL_A_EA263V.pdb	0.0050649940967559814	1.034600019454956
6bdz.pdb	6bdz_HL_A_FA266A.pdb	-1.6906100511550903	-0.14329999685287476
6bdz.pdb	6bdz_HL_A_FA266R.pdb	-1.8579124212265015	1.2834199666976929
6bdz.pdb	6bdz_HL_A_FA266N.pdb	-0.9994025230407715	-2.8694798946380615
6bdz.pdb	6bdz_HL_A_FA266D.pdb	-1.149999737739563	-0.1285800039768219
6bdz.pdb	6bdz_HL_A_FA266C.pdb	-1.5310297012329102	-0.2184700071811676
6bdz.pdb	6bdz_HL_A_FA266Q.pdb	-0.4872725009918213	-0.9427300095558167
6bdz.pdb	6bdz_HL_A_FA266E.pdb	-1.5003496408462524	-0.047109998762607574
6bdz.pdb	6bdz_HL_A_FA266G.pdb	-1.7746881246566772	-1.704010009765625
6bdz.pdb	6bdz_HL_A_FA266H.pdb	-1.3782283067703247	-0.0709799975156784
6bdz.pdb	6bdz_HL_A_FA266I.pdb	-1.6531366109848022	-1.6237200498580933
6bdz.pdb	6bdz_HL_A_FA266L.pdb	-1.542467713356018	0.8497999906539917
6bdz.pdb	6bdz_HL_A_FA266K.pdb	-1.7666292190551758	-0.10130999982357025
6bdz.pdb	6bdz_HL_A_FA266M.pdb	-0.5570007562637329	-0.26677998900413513
6bdz.pdb	6bdz_HL_A_FA266P.pdb	-1.2092560529708862	0.0529399998486042
6bdz.pdb	6bdz_HL_A_FA266S.pdb	-1.6552413702011108	0.15937000513076782
6bdz.pdb	6bdz_HL_A_FA266T.pdb	-1.3050380945205688	-1.4701499938964844
6bdz.pdb	6bdz_HL_A_FA266W.pdb	-0.7989965677261353	0.8393499851226807
6bdz.pdb	6bdz_HL_A_FA266Y.pdb	-0.6625638008117676	-1.7031400203704834
6bdz.pdb	6bdz_HL_A_FA266V.pdb	-1.88196861743927	-1.6464999914169312
6bdz.pdb	6bdz_HL_A_NA269A.pdb	-0.34819167852401733	0.01671000011265278
6bdz.pdb	6bdz_HL_A_NA269R.pdb	0.0016594529151916504	0.003389999968931079
6bdz.pdb	6bdz_HL_A_NA269D.pdb	-0.13427171111106873	-0.0858599990606308
6bdz.pdb	6bdz_HL_A_NA269C.pdb	-0.16094446182250977	-0.017500000074505806
6bdz.pdb	6bdz_HL_A_NA269Q.pdb	-0.070826455950737	-0.0005600000149570405
6bdz.pdb	6bdz_HL_A_NA269E.pdb	-0.2325400561094284	-0.056210000067949295
6bdz.pdb	6bdz_HL_A_NA269G.pdb	-0.3895682394504547	0.006140000186860561
6bdz.pdb	6bdz_HL_A_NA269H.pdb	-0.1102704405784607	0.001820000004954636
6bdz.pdb	6bdz_HL_A_NA269I.pdb	-0.028524890542030334	0.09035000205039978
6bdz.pdb	6bdz_HL_A_NA269L.pdb	-0.09232919663190842	0.04633999988436699
6bdz.pdb	6bdz_HL_A_NA269K.pdb	-0.08033274859189987	0.030579999089241028
6bdz.pdb	6bdz_HL_A_NA269M.pdb	0.09152409434318542	-0.0004900000058114529
6bdz.pdb	6bdz_HL_A_NA269F.pdb	0.0825333297252655	-0.019269999116659164
6bdz.pdb	6bdz_HL_A_NA269P.pdb	-0.04657368361949921	-0.11744999885559082
6bdz.pdb	6bdz_HL_A_NA269S.pdb	-0.2209944725036621	-0.28575998544692993
6bdz.pdb	6bdz_HL_A_NA269T.pdb	-0.08362226188182831	-0.2917500138282776
6bdz.pdb	6bdz_HL_A_NA269W.pdb	0.07463324069976807	-0.0430000014603138
6bdz.pdb	6bdz_HL_A_NA269Y.pdb	-0.012274667620658875	-0.012839999981224537
6bdz.pdb	6bdz_HL_A_NA269V.pdb	-0.02722182869911194	-0.014310000464320183
6bdz.pdb	6bdz_HL_A_QA270A.pdb	-0.1702730506658554	-0.610729992389679
6bdz.pdb	6bdz_HL_A_QA270R.pdb	-1.2418029308319092	3.6776199340820312
6bdz.pdb	6bdz_HL_A_QA270N.pdb	0.4012906849384308	-1.0953799486160278
6bdz.pdb	6bdz_HL_A_QA270D.pdb	0.3392166197299957	-1.1076300144195557
6bdz.pdb	6bdz_HL_A_QA270C.pdb	-0.26930302381515503	-0.6428099870681763
6bdz.pdb	6bdz_HL_A_QA270E.pdb	0.2286057472229004	-0.8954399824142456
6bdz.pdb	6bdz_HL_A_QA270G.pdb	-0.2522154450416565	-0.6104199886322021
6bdz.pdb	6bdz_HL_A_QA270H.pdb	-0.48128336668014526	1.7089200019836426
6bdz.pdb	6bdz_HL_A_QA270I.pdb	-0.17313015460968018	2.0635199546813965
6bdz.pdb	6bdz_HL_A_QA270L.pdb	-0.19012963771820068	-0.26078999042510986
6bdz.pdb	6bdz_HL_A_QA270K.pdb	0.2253783643245697	1.5725200176239014
6bdz.pdb	6bdz_HL_A_QA270M.pdb	0.8995400667190552	0.22384999692440033
6bdz.pdb	6bdz_HL_A_QA270F.pdb	0.5009232759475708	3.018120050430298
6bdz.pdb	6bdz_HL_A_QA270P.pdb	-0.852725625038147	-0.9423699975013733
6bdz.pdb	6bdz_HL_A_QA270S.pdb	-0.4489125907421112	-0.6483399868011475
6bdz.pdb	6bdz_HL_A_QA270T.pdb	-0.2780347168445587	-0.511900007724762
6bdz.pdb	6bdz_HL_A_QA270W.pdb	-2.8422467708587646	-1.0811400413513184
6bdz.pdb	6bdz_HL_A_QA270Y.pdb	-0.8811312913894653	0.9064099788665771
6bdz.pdb	6bdz_HL_A_QA270V.pdb	-0.20956629514694214	-0.6022899746894836
6bdz.pdb	6bdz_HL_A_PA271A.pdb	-0.701872706413269	-0.041359998285770416
6bdz.pdb	6bdz_HL_A_PA271R.pdb	-1.0548266172409058	-0.6566600203514099
6bdz.pdb	6bdz_HL_A_PA271N.pdb	-2.365612745285034	-1.243090033531189
6bdz.pdb	6bdz_HL_A_PA271D.pdb	-2.46529221534729	-2.4241700172424316
6bdz.pdb	6bdz_HL_A_PA271C.pdb	-0.7086107730865479	-1.4652700424194336
6bdz.pdb	6bdz_HL_A_PA271Q.pdb	-2.9280803203582764	-2.062619924545288
6bdz.pdb	6bdz_HL_A_PA271E.pdb	-1.161321997642517	-3.2086799144744873
6bdz.pdb	6bdz_HL_A_PA271G.pdb	-1.3475488424301147	-1.396440029144287
6bdz.pdb	6bdz_HL_A_PA271H.pdb	-3.6001036167144775	-3.971679925918579
6bdz.pdb	6bdz_HL_A_PA271I.pdb	-1.4780322313308716	-1.190600037574768
6bdz.pdb	6bdz_HL_A_PA271L.pdb	0.4283890426158905	-0.577239990234375
6bdz.pdb	6bdz_HL_A_PA271K.pdb	-0.8299065828323364	-1.7898199558258057
6bdz.pdb	6bdz_HL_A_PA271M.pdb	-1.6540729999542236	-1.6103800535202026
6bdz.pdb	6bdz_HL_A_PA271F.pdb	-0.40509921312332153	-1.924280047416687
6bdz.pdb	6bdz_HL_A_PA271S.pdb	-0.4832448661327362	-0.8537899851799011
6bdz.pdb	6bdz_HL_A_PA271T.pdb	-0.8055075407028198	-1.0994700193405151
6bdz.pdb	6bdz_HL_A_PA271W.pdb	-8.5568208694458	-10.285840034484863
6bdz.pdb	6bdz_HL_A_PA271Y.pdb	-4.4853315353393555	-5.533589839935303
6bdz.pdb	6bdz_HL_A_PA271V.pdb	-0.17490552365779877	-0.3404200077056885
6bdz.pdb	6bdz_HL_A_EA272A.pdb	0.011242717504501343	-0.22537000477313995
6bdz.pdb	6bdz_HL_A_EA272R.pdb	0.14968779683113098	0.4625700116157532
6bdz.pdb	6bdz_HL_A_EA272N.pdb	-0.08402802050113678	0.600380003452301
6bdz.pdb	6bdz_HL_A_EA272D.pdb	-0.2890784740447998	0.20468999445438385
6bdz.pdb	6bdz_HL_A_EA272C.pdb	-0.12567782402038574	-0.2771799862384796
6bdz.pdb	6bdz_HL_A_EA272Q.pdb	0.4434802234172821	0.3050299882888794
6bdz.pdb	6bdz_HL_A_EA272G.pdb	-0.16425517201423645	-0.801360011100769
6bdz.pdb	6bdz_HL_A_EA272H.pdb	0.4790407717227936	0.22600999474525452
6bdz.pdb	6bdz_HL_A_EA272I.pdb	0.3743418753147125	0.12578999996185303
6bdz.pdb	6bdz_HL_A_EA272L.pdb	0.47068580985069275	0.27922001481056213
6bdz.pdb	6bdz_HL_A_EA272K.pdb	0.15414521098136902	0.2637900114059448
6bdz.pdb	6bdz_HL_A_EA272M.pdb	0.6924718618392944	0.5615500211715698
6bdz.pdb	6bdz_HL_A_EA272F.pdb	1.0687544345855713	0.30744001269340515
6bdz.pdb	6bdz_HL_A_EA272P.pdb	0.014413818717002869	-0.7684100270271301
6bdz.pdb	6bdz_HL_A_EA272S.pdb	0.3506748378276825	-0.3233700096607208
6bdz.pdb	6bdz_HL_A_EA272T.pdb	-0.07199512422084808	-0.24206000566482544
6bdz.pdb	6bdz_HL_A_EA272W.pdb	0.9086459875106812	-0.2600100040435791
6bdz.pdb	6bdz_HL_A_EA272Y.pdb	0.8605554103851318	0.10199999809265137
6bdz.pdb	6bdz_HL_A_EA272V.pdb	0.2994512915611267	0.032260000705718994
6bdz.pdb	6bdz_HL_A_GA273A.pdb	-10.766897201538086	-8.278060913085938
6bdz.pdb	6bdz_HL_A_GA273R.pdb	-34.25491714477539	-32.78348159790039
6bdz.pdb	6bdz_HL_A_GA273N.pdb	-32.84263610839844	-24.136980056762695
6bdz.pdb	6bdz_HL_A_GA273D.pdb	-26.249589920043945	-21.398679733276367
6bdz.pdb	6bdz_HL_A_GA273C.pdb	-18.114212036132812	-16.87997055053711
6bdz.pdb	6bdz_HL_A_GA273Q.pdb	-31.900854110717773	-25.62228012084961
6bdz.pdb	6bdz_HL_A_GA273E.pdb	-33.46644973754883	-29.12428092956543
6bdz.pdb	6bdz_HL_A_GA273H.pdb	-37.93653869628906	-50.68267822265625
6bdz.pdb	6bdz_HL_A_GA273I.pdb	-39.23860168457031	-34.39617919921875
6bdz.pdb	6bdz_HL_A_GA273L.pdb	-28.34068489074707	-26.8239803314209
6bdz.pdb	6bdz_HL_A_GA273K.pdb	-29.843339920043945	-29.732980728149414
6bdz.pdb	6bdz_HL_A_GA273M.pdb	-25.36787223815918	-24.93907928466797
6bdz.pdb	6bdz_HL_A_GA273F.pdb	-50.95511245727539	-58.0159797668457
6bdz.pdb	6bdz_HL_A_GA273P.pdb	-24.942399978637695	-19.714679718017578
6bdz.pdb	6bdz_HL_A_GA273S.pdb	-16.30913734436035	-13.144590377807617
6bdz.pdb	6bdz_HL_A_GA273T.pdb	-28.871870040893555	-24.869979858398438
6bdz.pdb	6bdz_HL_A_GA273W.pdb	-45.868927001953125	-46.44068145751953
6bdz.pdb	6bdz_HL_A_GA273Y.pdb	-50.598060607910156	-61.35197830200195
6bdz.pdb	6bdz_HL_A_GA273V.pdb	-30.789731979370117	-26.522680282592773
6bdz.pdb	6bdz_HL_A_RA274A.pdb	-1.1408663988113403	-2.0254900455474854
6bdz.pdb	6bdz_HL_A_RA274N.pdb	-0.7368167638778687	-1.8934400081634521
6bdz.pdb	6bdz_HL_A_RA274D.pdb	-0.5075205564498901	-2.686160087585449
6bdz.pdb	6bdz_HL_A_RA274C.pdb	-0.8406345844268799	-2.0707600116729736
6bdz.pdb	6bdz_HL_A_RA274Q.pdb	-0.2568202614784241	-1.284309983253479
6bdz.pdb	6bdz_HL_A_RA274E.pdb	-0.7234598398208618	-1.3123699426651
6bdz.pdb	6bdz_HL_A_RA274G.pdb	-1.1720964908599854	-2.4151499271392822
6bdz.pdb	6bdz_HL_A_RA274H.pdb	-0.28179147839546204	-1.3396199941635132
6bdz.pdb	6bdz_HL_A_RA274I.pdb	-0.8635525703430176	-1.517109990119934
6bdz.pdb	6bdz_HL_A_RA274L.pdb	-0.536290168762207	-0.882420003414154
6bdz.pdb	6bdz_HL_A_RA274K.pdb	0.33147701621055603	0.6482899785041809
6bdz.pdb	6bdz_HL_A_RA274M.pdb	-0.06422595679759979	-1.4103000164031982
6bdz.pdb	6bdz_HL_A_RA274F.pdb	-0.25446248054504395	0.04044000059366226
6bdz.pdb	6bdz_HL_A_RA274P.pdb	-0.7591304779052734	-0.8579000234603882
6bdz.pdb	6bdz_HL_A_RA274S.pdb	-0.8469741344451904	-2.2196600437164307
6bdz.pdb	6bdz_HL_A_RA274T.pdb	-0.7717678546905518	-1.5899800062179565
6bdz.pdb	6bdz_HL_A_RA274W.pdb	-1.1056195497512817	-1.727579951286316
6bdz.pdb	6bdz_HL_A_RA274Y.pdb	-0.15361596643924713	-1.8345600366592407
6bdz.pdb	6bdz_HL_A_RA274V.pdb	-0.6301959753036499	-1.3421299457550049
6bdz.pdb	6bdz_HL_A_KA277A.pdb	-0.31283411383628845	-0.3663899898529053
6bdz.pdb	6bdz_HL_A_KA277R.pdb	0.07003189623355865	-0.22891999781131744
6bdz.pdb	6bdz_HL_A_KA277N.pdb	-0.39101091027259827	-0.152879998087883
6bdz.pdb	6bdz_HL_A_KA277D.pdb	0.20777195692062378	-0.5068699717521667
6bdz.pdb	6bdz_HL_A_KA277C.pdb	0.07683712244033813	0.5062800049781799
6bdz.pdb	6bdz_HL_A_KA277Q.pdb	0.5678035020828247	-0.08478999882936478
6bdz.pdb	6bdz_HL_A_KA277E.pdb	0.503015398979187	0.49643000960350037
6bdz.pdb	6bdz_HL_A_KA277G.pdb	-0.4071861207485199	-0.3264000117778778
6bdz.pdb	6bdz_HL_A_KA277H.pdb	0.02424001693725586	-0.4292199909687042
6bdz.pdb	6bdz_HL_A_KA277I.pdb	0.21108141541481018	0.6855400204658508
6bdz.pdb	6bdz_HL_A_KA277L.pdb	0.8898533582687378	0.6149399876594543
6bdz.pdb	6bdz_HL_A_KA277M.pdb	-0.09460785984992981	0.7497699856758118
6bdz.pdb	6bdz_HL_A_KA277F.pdb	0.6510132551193237	0.7252399921417236
6bdz.pdb	6bdz_HL_A_KA277P.pdb	-0.6398459672927856	-0.17396999895572662
6bdz.pdb	6bdz_HL_A_KA277S.pdb	-0.2557115852832794	-0.3749699890613556
6bdz.pdb	6bdz_HL_A_KA277T.pdb	-0.43556487560272217	-0.03618000075221062
6bdz.pdb	6bdz_HL_A_KA277W.pdb	0.13364723324775696	0.7928100228309631
6bdz.pdb	6bdz_HL_A_KA277Y.pdb	0.802564263343811	0.45684000849723816
6bdz.pdb	6bdz_HL_A_KA277V.pdb	0.13802072405815125	0.5982900261878967
6bdz.pdb	6bdz_HL_A_KA279A.pdb	-0.32122722268104553	-1.0896600484848022
6bdz.pdb	6bdz_HL_A_KA279R.pdb	0.7487756013870239	-0.3014099895954132
6bdz.pdb	6bdz_HL_A_KA279N.pdb	0.04153212904930115	-1.8458399772644043
6bdz.pdb	6bdz_HL_A_KA279D.pdb	0.6609491109848022	-0.4797399938106537
6bdz.pdb	6bdz_HL_A_KA279C.pdb	0.8562229871749878	-0.6794000267982483
6bdz.pdb	6bdz_HL_A_KA279Q.pdb	0.9414910078048706	-1.31413996219635
6bdz.pdb	6bdz_HL_A_KA279E.pdb	0.14548739790916443	-2.3907999992370605
6bdz.pdb	6bdz_HL_A_KA279G.pdb	-0.34424689412117004	-1.7722100019454956
6bdz.pdb	6bdz_HL_A_KA279H.pdb	-0.3690745532512665	-2.8828799724578857
6bdz.pdb	6bdz_HL_A_KA279I.pdb	0.3964020311832428	0.14755000174045563
6bdz.pdb	6bdz_HL_A_KA279L.pdb	0.5192328691482544	-0.38119998574256897
6bdz.pdb	6bdz_HL_A_KA279M.pdb	1.4187004566192627	-0.04489000141620636
6bdz.pdb	6bdz_HL_A_KA279F.pdb	-1.902174949645996	-1.3831499814987183
6bdz.pdb	6bdz_HL_A_KA279P.pdb	-0.5824364423751831	-1.2941099405288696
6bdz.pdb	6bdz_HL_A_KA279S.pdb	0.42563846707344055	-1.3665599822998047
6bdz.pdb	6bdz_HL_A_KA279T.pdb	0.13025805354118347	0.38117000460624695
6bdz.pdb	6bdz_HL_A_KA279W.pdb	-4.212583541870117	-4.019599914550781
6bdz.pdb	6bdz_HL_A_KA279Y.pdb	-7.805030822753906	-6.555300235748291
6bdz.pdb	6bdz_HL_A_KA279V.pdb	0.31846216320991516	-0.48934999108314514
6bdz.pdb	6bdz_HL_A_PA280A.pdb	-1.0368461608886719	-0.73294997215271
6bdz.pdb	6bdz_HL_A_PA280R.pdb	-3.2560391426086426	-6.312379837036133
6bdz.pdb	6bdz_HL_A_PA280N.pdb	0.08999118208885193	-1.870229959487915
6bdz.pdb	6bdz_HL_A_PA280D.pdb	0.6499295234680176	-2.593559980392456
6bdz.pdb	6bdz_HL_A_PA280C.pdb	-0.6823962926864624	-0.6062600016593933
6bdz.pdb	6bdz_HL_A_PA280Q.pdb	-0.6425057649612427	-1.2857799530029297
6bdz.pdb	6bdz_HL_A_PA280E.pdb	-0.04406902194023132	-1.03656005859375
6bdz.pdb	6bdz_HL_A_PA280G.pdb	-1.2417150735855103	0.09989999979734421
6bdz.pdb	6bdz_HL_A_PA280H.pdb	-2.9591572284698486	-5.519740104675293
6bdz.pdb	6bdz_HL_A_PA280I.pdb	-0.47462448477745056	-0.8479999899864197
6bdz.pdb	6bdz_HL_A_PA280L.pdb	-0.926703929901123	-1.2925399541854858
6bdz.pdb	6bdz_HL_A_PA280K.pdb	-2.8195695877075195	-4.651040077209473
6bdz.pdb	6bdz_HL_A_PA280M.pdb	-1.8264939785003662	-2.7090001106262207
6bdz.pdb	6bdz_HL_A_PA280F.pdb	-7.923254489898682	-6.296450138092041
6bdz.pdb	6bdz_HL_A_PA280S.pdb	-0.15673211216926575	-0.8371599912643433
6bdz.pdb	6bdz_HL_A_PA280T.pdb	0.9269050359725952	-0.7019199728965759
6bdz.pdb	6bdz_HL_A_PA280W.pdb	-10.487882614135742	-9.204610824584961
6bdz.pdb	6bdz_HL_A_PA280Y.pdb	-31.770936965942383	-24.707979202270508
6bdz.pdb	6bdz_HL_A_PA280V.pdb	-0.19058212637901306	-1.302780032157898
6bdz.pdb	6bdz_HL_A_GA281A.pdb	-0.23751187324523926	-0.903219997882843
6bdz.pdb	6bdz_HL_A_GA281R.pdb	1.4418107271194458	0.470550000667572
6bdz.pdb	6bdz_HL_A_GA281N.pdb	0.41980740427970886	0.4535199999809265
6bdz.pdb	6bdz_HL_A_GA281D.pdb	-0.28344807028770447	-0.8265399932861328
6bdz.pdb	6bdz_HL_A_GA281C.pdb	-0.2549014985561371	-1.0415699481964111
6bdz.pdb	6bdz_HL_A_GA281Q.pdb	0.3052329123020172	-0.4045099914073944
6bdz.pdb	6bdz_HL_A_GA281E.pdb	-0.23790878057479858	-0.19115999341011047
6bdz.pdb	6bdz_HL_A_GA281H.pdb	0.0710284411907196	-0.10780999809503555
6bdz.pdb	6bdz_HL_A_GA281I.pdb	0.49160608649253845	-0.09255000203847885
6bdz.pdb	6bdz_HL_A_GA281L.pdb	0.4127238094806671	0.03135000169277191
6bdz.pdb	6bdz_HL_A_GA281K.pdb	0.06597387790679932	-0.7188299894332886
6bdz.pdb	6bdz_HL_A_GA281M.pdb	0.4294067919254303	-0.003470000112429261
6bdz.pdb	6bdz_HL_A_GA281F.pdb	0.8384873867034912	0.498089998960495
6bdz.pdb	6bdz_HL_A_GA281P.pdb	-3.5907626152038574	-2.626650094985962
6bdz.pdb	6bdz_HL_A_GA281S.pdb	-0.19003918766975403	-1.0804599523544312
6bdz.pdb	6bdz_HL_A_GA281T.pdb	-0.4556744396686554	-1.6587599515914917
6bdz.pdb	6bdz_HL_A_GA281W.pdb	0.6441731452941895	-0.2023800015449524
6bdz.pdb	6bdz_HL_A_GA281Y.pdb	0.7595279216766357	0.04498999938368797
6bdz.pdb	6bdz_HL_A_GA281V.pdb	0.06971198320388794	-0.21111999452114105
4hc1.pdb	4hc1_MN_B_YM27A.pdb	-0.721611499786377	-1.1037499904632568
4hc1.pdb	4hc1_MN_B_YM27R.pdb	-0.6522110104560852	-0.726610004901886
4hc1.pdb	4hc1_MN_B_YM27N.pdb	-0.49679842591285706	-1.4308099746704102
4hc1.pdb	4hc1_MN_B_YM27D.pdb	-0.6630464792251587	-1.264240026473999
4hc1.pdb	4hc1_MN_B_YM27C.pdb	-0.6450879573822021	-1.4523600339889526
4hc1.pdb	4hc1_MN_B_YM27Q.pdb	-0.9182868003845215	-1.5290000438690186
4hc1.pdb	4hc1_MN_B_YM27E.pdb	-0.3115285038948059	-1.4054700136184692
4hc1.pdb	4hc1_MN_B_YM27G.pdb	-0.785574197769165	-1.406730055809021
4hc1.pdb	4hc1_MN_B_YM27H.pdb	-0.5173184871673584	-1.5640699863433838
4hc1.pdb	4hc1_MN_B_YM27I.pdb	-0.516503095626831	-1.1518199443817139
4hc1.pdb	4hc1_MN_B_YM27L.pdb	-0.3460667133331299	-1.218809962272644
4hc1.pdb	4hc1_MN_B_YM27K.pdb	-0.8775570392608643	-1.37568998336792
4hc1.pdb	4hc1_MN_B_YM27M.pdb	-0.42328235507011414	-1.3618299961090088
4hc1.pdb	4hc1_MN_B_YM27F.pdb	-0.7608813047409058	-1.1295700073242188
4hc1.pdb	4hc1_MN_B_YM27P.pdb	-0.43949970602989197	-1.4901200532913208
4hc1.pdb	4hc1_MN_B_YM27S.pdb	-0.7093417644500732	-1.1236200332641602
4hc1.pdb	4hc1_MN_B_YM27T.pdb	-0.4725482761859894	-1.3362499475479126
4hc1.pdb	4hc1_MN_B_YM27W.pdb	-0.5909898281097412	-1.5524300336837769
4hc1.pdb	4hc1_MN_B_YM27V.pdb	-0.6203323602676392	-1.1035200357437134
4hc1.pdb	4hc1_MN_B_GM32A.pdb	-1.0248233079910278	-1.3718299865722656
4hc1.pdb	4hc1_MN_B_GM32R.pdb	-2.079521417617798	-3.799690008163452
4hc1.pdb	4hc1_MN_B_GM32N.pdb	-1.7326182126998901	-2.0486700534820557
4hc1.pdb	4hc1_MN_B_GM32D.pdb	-1.1252315044403076	-5.604269981384277
4hc1.pdb	4hc1_MN_B_GM32C.pdb	-1.078434705734253	-2.016860008239746
4hc1.pdb	4hc1_MN_B_GM32Q.pdb	-2.0998716354370117	-3.655019998550415
4hc1.pdb	4hc1_MN_B_GM32E.pdb	-1.9200750589370728	-5.525879859924316
4hc1.pdb	4hc1_MN_B_GM32H.pdb	-5.085175514221191	-4.5831298828125
4hc1.pdb	4hc1_MN_B_GM32I.pdb	-1.4291040897369385	-3.657449960708618
4hc1.pdb	4hc1_MN_B_GM32L.pdb	-2.035559892654419	-4.117740154266357
4hc1.pdb	4hc1_MN_B_GM32K.pdb	-2.257922887802124	-4.884789943695068
4hc1.pdb	4hc1_MN_B_GM32M.pdb	-2.201685905456543	-3.292570114135742
4hc1.pdb	4hc1_MN_B_GM32F.pdb	-3.131842613220215	-3.2464399337768555
4hc1.pdb	4hc1_MN_B_GM32P.pdb	-2.0771713256835938	-1.3055700063705444
4hc1.pdb	4hc1_MN_B_GM32S.pdb	-0.9779365062713623	-3.1076200008392334
4hc1.pdb	4hc1_MN_B_GM32T.pdb	-0.37937214970588684	-1.4720300436019897
4hc1.pdb	4hc1_MN_B_GM32W.pdb	-3.6502177715301514	-3.460099935531616
4hc1.pdb	4hc1_MN_B_GM32Y.pdb	-2.395927667617798	-3.3114800453186035
4hc1.pdb	4hc1_MN_B_GM32V.pdb	-1.3198351860046387	-2.215090036392212
4hc1.pdb	4hc1_MN_B_YM33A.pdb	-0.3948773443698883	-0.24899999797344208
4hc1.pdb	4hc1_MN_B_YM33R.pdb	-0.3330649137496948	0.4422999918460846
4hc1.pdb	4hc1_MN_B_YM33N.pdb	0.5027903318405151	-0.8793200254440308
4hc1.pdb	4hc1_MN_B_YM33D.pdb	-0.4003576338291168	-2.331510066986084
4hc1.pdb	4hc1_MN_B_YM33C.pdb	-0.12802979350090027	-0.3926999866962433
4hc1.pdb	4hc1_MN_B_YM33Q.pdb	-0.41500625014305115	-0.802649974822998
4hc1.pdb	4hc1_MN_B_YM33E.pdb	0.08356955647468567	-1.8645299673080444
4hc1.pdb	4hc1_MN_B_YM33G.pdb	-0.40742161870002747	-0.10790000110864639
4hc1.pdb	4hc1_MN_B_YM33H.pdb	0.6479381322860718	-0.5705999732017517
4hc1.pdb	4hc1_MN_B_YM33I.pdb	0.5360456705093384	-0.337799996137619
4hc1.pdb	4hc1_MN_B_YM33L.pdb	0.265377014875412	-0.2522999942302704
4hc1.pdb	4hc1_MN_B_YM33K.pdb	0.5764282941818237	0.15680000185966492
4hc1.pdb	4hc1_MN_B_YM33M.pdb	0.01845690608024597	-0.17599999904632568
4hc1.pdb	4hc1_MN_B_YM33F.pdb	0.2895938754081726	0.1396999955177307
4hc1.pdb	4hc1_MN_B_YM33P.pdb	-0.08604706823825836	-0.39800000190734863
4hc1.pdb	4hc1_MN_B_YM33S.pdb	-0.2414894998073578	-0.3743000030517578
4hc1.pdb	4hc1_MN_B_YM33T.pdb	-0.24879190325737	-0.6600599884986877
4hc1.pdb	4hc1_MN_B_YM33W.pdb	-1.1757276058197021	-1.412660002708435
4hc1.pdb	4hc1_MN_B_YM33V.pdb	0.09330257773399353	-0.5
4hc1.pdb	4hc1_MN_B_YM34A.pdb	-1.8970609903335571	-1.8446600437164307
4hc1.pdb	4hc1_MN_B_YM34R.pdb	-1.9831262826919556	-1.310189962387085
4hc1.pdb	4hc1_MN_B_YM34N.pdb	-1.9509745836257935	-1.8723100423812866
4hc1.pdb	4hc1_MN_B_YM34D.pdb	-2.21348237991333	-2.6717000007629395
4hc1.pdb	4hc1_MN_B_YM34C.pdb	-1.7117167711257935	-1.6676100492477417
4hc1.pdb	4hc1_MN_B_YM34Q.pdb	-2.1435112953186035	-2.2345800399780273
4hc1.pdb	4hc1_MN_B_YM34E.pdb	-2.15158748626709	-2.341559886932373
4hc1.pdb	4hc1_MN_B_YM34G.pdb	-1.8271511793136597	-2.2058401107788086
4hc1.pdb	4hc1_MN_B_YM34H.pdb	-1.5994789600372314	-1.6206300258636475
4hc1.pdb	4hc1_MN_B_YM34I.pdb	-1.5949207544326782	-1.12322998046875
4hc1.pdb	4hc1_MN_B_YM34L.pdb	-0.9684562683105469	-0.658270001411438
4hc1.pdb	4hc1_MN_B_YM34K.pdb	-1.6044068336486816	-1.4933099746704102
4hc1.pdb	4hc1_MN_B_YM34M.pdb	-1.1843397617340088	-0.6630899906158447
4hc1.pdb	4hc1_MN_B_YM34F.pdb	-0.7437715530395508	-0.3898000121116638
4hc1.pdb	4hc1_MN_B_YM34P.pdb	-1.3699065446853638	-1.8468400239944458
4hc1.pdb	4hc1_MN_B_YM34S.pdb	-1.969056487083435	-1.9457900524139404
4hc1.pdb	4hc1_MN_B_YM34T.pdb	-1.603981852531433	-1.5002399682998657
4hc1.pdb	4hc1_MN_B_YM34W.pdb	-1.3761440515518188	-2.0536301136016846
4hc1.pdb	4hc1_MN_B_YM34V.pdb	-1.6723839044570923	-1.5434099435806274
4hc1.pdb	4hc1_MN_B_YM54A.pdb	-1.478951334953308	-1.203529953956604
4hc1.pdb	4hc1_MN_B_YM54R.pdb	-1.225624918937683	-0.28610000014305115
4hc1.pdb	4hc1_MN_B_YM54N.pdb	-1.4565216302871704	-1.2645599842071533
4hc1.pdb	4hc1_MN_B_YM54D.pdb	-1.648895263671875	-1.848520040512085
4hc1.pdb	4hc1_MN_B_YM54C.pdb	-1.297958254814148	-1.172410011291504
4hc1.pdb	4hc1_MN_B_YM54Q.pdb	-1.3097362518310547	-1.6197400093078613
4hc1.pdb	4hc1_MN_B_YM54E.pdb	-1.5575268268585205	-1.7504500150680542
4hc1.pdb	4hc1_MN_B_YM54G.pdb	-1.589120864868164	-1.197409987449646
4hc1.pdb	4hc1_MN_B_YM54H.pdb	-0.977493166923523	-0.9484999775886536
4hc1.pdb	4hc1_MN_B_YM54I.pdb	-1.254315733909607	-1.1833000183105469
4hc1.pdb	4hc1_MN_B_YM54L.pdb	-0.9480875730514526	-0.6761800050735474
4hc1.pdb	4hc1_MN_B_YM54K.pdb	-0.5681520700454712	-0.462799996137619
4hc1.pdb	4hc1_MN_B_YM54M.pdb	-1.0323684215545654	-0.8913400173187256
4hc1.pdb	4hc1_MN_B_YM54F.pdb	-0.31182414293289185	-0.40720000863075256
4hc1.pdb	4hc1_MN_B_YM54P.pdb	-1.2470002174377441	-1.1524499654769897
4hc1.pdb	4hc1_MN_B_YM54S.pdb	-1.4146558046340942	-1.3049999475479126
4hc1.pdb	4hc1_MN_B_YM54T.pdb	-1.3593064546585083	-1.1091599464416504
4hc1.pdb	4hc1_MN_B_YM54W.pdb	-0.4536817967891693	0.15960000455379486
4hc1.pdb	4hc1_MN_B_YM54V.pdb	-1.5919164419174194	-0.9154899716377258
4hc1.pdb	4hc1_MN_B_SM100A.pdb	-0.11653706431388855	0.5026999711990356
4hc1.pdb	4hc1_MN_B_SM100R.pdb	-10.992948532104492	-8.711589813232422
4hc1.pdb	4hc1_MN_B_SM100N.pdb	-4.000385284423828	-4.176819801330566
4hc1.pdb	4hc1_MN_B_SM100D.pdb	-0.3932374119758606	-0.9496200084686279
4hc1.pdb	4hc1_MN_B_SM100C.pdb	-0.44149050116539	0.17800000309944153
4hc1.pdb	4hc1_MN_B_SM100Q.pdb	-5.764954566955566	-3.6220099925994873
4hc1.pdb	4hc1_MN_B_SM100E.pdb	-0.508872389793396	-0.13459999859333038
4hc1.pdb	4hc1_MN_B_SM100G.pdb	-0.4642445147037506	1.2002999782562256
4hc1.pdb	4hc1_MN_B_SM100H.pdb	-1.7160158157348633	-1.7096500396728516
4hc1.pdb	4hc1_MN_B_SM100I.pdb	-12.684744834899902	-9.691640853881836
4hc1.pdb	4hc1_MN_B_SM100L.pdb	-0.5655797719955444	-0.6169000267982483
4hc1.pdb	4hc1_MN_B_SM100K.pdb	-0.17637279629707336	0.5769000053405762
4hc1.pdb	4hc1_MN_B_SM100M.pdb	-0.46338242292404175	0.299699991941452
4hc1.pdb	4hc1_MN_B_SM100F.pdb	-7.811403751373291	-5.5350799560546875
4hc1.pdb	4hc1_MN_B_SM100P.pdb	0.03415648639202118	0.28949999809265137
4hc1.pdb	4hc1_MN_B_SM100T.pdb	-2.3448057174682617	-2.3360300064086914
4hc1.pdb	4hc1_MN_B_SM100W.pdb	-16.064504623413086	-16.0421199798584
4hc1.pdb	4hc1_MN_B_SM100Y.pdb	-7.220576763153076	-3.8115599155426025
4hc1.pdb	4hc1_MN_B_SM100V.pdb	-3.9633774757385254	-3.899470090866089
4hc1.pdb	4hc1_MN_B_DM101A.pdb	-2.715099573135376	-2.9038798809051514
4hc1.pdb	4hc1_MN_B_DM101R.pdb	-3.470909357070923	-5.025629997253418
4hc1.pdb	4hc1_MN_B_DM101N.pdb	-1.6878446340560913	-1.7986500263214111
4hc1.pdb	4hc1_MN_B_DM101C.pdb	-2.3162436485290527	-2.5071399211883545
4hc1.pdb	4hc1_MN_B_DM101Q.pdb	-2.4693024158477783	-1.4370399713516235
4hc1.pdb	4hc1_MN_B_DM101E.pdb	-0.08856663107872009	0.6184999942779541
4hc1.pdb	4hc1_MN_B_DM101G.pdb	-2.744093894958496	-3.5209500789642334
4hc1.pdb	4hc1_MN_B_DM101H.pdb	-3.1451058387756348	-3.0735299587249756
4hc1.pdb	4hc1_MN_B_DM101I.pdb	-3.42352032661438	-3.7455499172210693
4hc1.pdb	4hc1_MN_B_DM101L.pdb	-1.3258171081542969	-0.4921000003814697
4hc1.pdb	4hc1_MN_B_DM101K.pdb	-2.316744565963745	-2.879770040512085
4hc1.pdb	4hc1_MN_B_DM101M.pdb	-1.36040198802948	-0.6848000288009644
4hc1.pdb	4hc1_MN_B_DM101F.pdb	-9.019620895385742	-7.434939861297607
4hc1.pdb	4hc1_MN_B_DM101P.pdb	-8.38318157196045	-8.278289794921875
4hc1.pdb	4hc1_MN_B_DM101S.pdb	-2.2039284706115723	-2.146239995956421
4hc1.pdb	4hc1_MN_B_DM101T.pdb	-1.5267977714538574	-4.6385498046875
4hc1.pdb	4hc1_MN_B_DM101W.pdb	-10.492608070373535	-9.794254302978516
4hc1.pdb	4hc1_MN_B_DM101Y.pdb	-13.046358108520508	-9.75682544708252
4hc1.pdb	4hc1_MN_B_DM101V.pdb	-2.572265148162842	-3.4823899269104004
4hc1.pdb	4hc1_MN_B_SM102A.pdb	-0.23938581347465515	0.1290999948978424
4hc1.pdb	4hc1_MN_B_SM102R.pdb	-0.19084371626377106	0.07159999758005142
4hc1.pdb	4hc1_MN_B_SM102N.pdb	-0.22803190350532532	0.24220000207424164
4hc1.pdb	4hc1_MN_B_SM102D.pdb	-0.43532243371009827	0.027000000700354576
4hc1.pdb	4hc1_MN_B_SM102C.pdb	-0.2755139470100403	-0.27390000224113464
4hc1.pdb	4hc1_MN_B_SM102Q.pdb	-0.2793670892715454	0.3546999990940094
4hc1.pdb	4hc1_MN_B_SM102E.pdb	-0.3991771936416626	0.18960000574588776
4hc1.pdb	4hc1_MN_B_SM102G.pdb	-0.40631505846977234	-0.4553999900817871
4hc1.pdb	4hc1_MN_B_SM102H.pdb	0.06028689444065094	0.227400004863739
4hc1.pdb	4hc1_MN_B_SM102I.pdb	0.012304037809371948	0.6909999847412109
4hc1.pdb	4hc1_MN_B_SM102L.pdb	0.1227012574672699	0.45489999651908875
4hc1.pdb	4hc1_MN_B_SM102K.pdb	-0.04145386815071106	-0.0142000000923872
4hc1.pdb	4hc1_MN_B_SM102M.pdb	-0.017933741211891174	0.7432000041007996
4hc1.pdb	4hc1_MN_B_SM102F.pdb	0.15540066361427307	0.3702000081539154
4hc1.pdb	4hc1_MN_B_SM102P.pdb	-1.6822965145111084	-1.257290005683899
4hc1.pdb	4hc1_MN_B_SM102T.pdb	0.5528267621994019	-0.13500000536441803
4hc1.pdb	4hc1_MN_B_SM102W.pdb	0.10046127438545227	0.5350000262260437
4hc1.pdb	4hc1_MN_B_SM102Y.pdb	0.03531409800052643	0.19900000095367432
4hc1.pdb	4hc1_MN_B_SM102V.pdb	0.03177548944950104	0.4375999867916107
4hc1.pdb	4hc1_MN_B_GN30A.pdb	-1.3021942377090454	-1.2415800094604492
4hc1.pdb	4hc1_MN_B_GN30R.pdb	-2.072331190109253	-2.1086199283599854
4hc1.pdb	4hc1_MN_B_GN30N.pdb	-2.366105794906616	-1.772379994392395
4hc1.pdb	4hc1_MN_B_GN30D.pdb	-3.001554012298584	-3.0171101093292236
4hc1.pdb	4hc1_MN_B_GN30C.pdb	-1.6092969179153442	-1.181190013885498
4hc1.pdb	4hc1_MN_B_GN30Q.pdb	-1.843822717666626	-2.0669500827789307
4hc1.pdb	4hc1_MN_B_GN30E.pdb	-2.156881809234619	-1.4027800559997559
4hc1.pdb	4hc1_MN_B_GN30H.pdb	-2.3118083477020264	-2.6756699085235596
4hc1.pdb	4hc1_MN_B_GN30I.pdb	-8.751008033752441	-6.942070007324219
4hc1.pdb	4hc1_MN_B_GN30L.pdb	-1.876314640045166	-1.8279600143432617
4hc1.pdb	4hc1_MN_B_GN30K.pdb	-1.8136979341506958	-2.050149917602539
4hc1.pdb	4hc1_MN_B_GN30M.pdb	-1.6503673791885376	-0.4424000084400177
4hc1.pdb	4hc1_MN_B_GN30F.pdb	-1.5013517141342163	-1.1859899759292603
4hc1.pdb	4hc1_MN_B_GN30P.pdb	-0.9179445505142212	-0.014399999752640724
4hc1.pdb	4hc1_MN_B_GN30S.pdb	-1.8307174444198608	-1.318019986152649
4hc1.pdb	4hc1_MN_B_GN30T.pdb	-2.6240618228912354	-2.9934000968933105
4hc1.pdb	4hc1_MN_B_GN30W.pdb	-2.19099497795105	-2.6769700050354004
4hc1.pdb	4hc1_MN_B_GN30Y.pdb	-1.4838588237762451	-1.3687399625778198
4hc1.pdb	4hc1_MN_B_GN30V.pdb	-4.137413501739502	-4.747310161590576
4hc1.pdb	4hc1_MN_B_RN31A.pdb	-0.47664135694503784	-0.5151000022888184
4hc1.pdb	4hc1_MN_B_RN31N.pdb	-0.6952996253967285	-0.3659999966621399
4hc1.pdb	4hc1_MN_B_RN31D.pdb	-0.3271104097366333	-0.4447999894618988
4hc1.pdb	4hc1_MN_B_RN31C.pdb	-0.4896247088909149	-0.18610000610351562
4hc1.pdb	4hc1_MN_B_RN31Q.pdb	-0.5428595542907715	-0.6158999800682068
4hc1.pdb	4hc1_MN_B_RN31E.pdb	-0.37287235260009766	-0.5968000292778015
4hc1.pdb	4hc1_MN_B_RN31G.pdb	-0.600581169128418	-0.3352000117301941
4hc1.pdb	4hc1_MN_B_RN31H.pdb	-0.4205503463745117	0.08649999648332596
4hc1.pdb	4hc1_MN_B_RN31I.pdb	-0.007903307676315308	0.5708000063896179
4hc1.pdb	4hc1_MN_B_RN31L.pdb	0.33897265791893005	0.45239999890327454
4hc1.pdb	4hc1_MN_B_RN31K.pdb	0.05020768940448761	-0.4325999915599823
4hc1.pdb	4hc1_MN_B_RN31M.pdb	0.22140654921531677	0.4174000024795532
4hc1.pdb	4hc1_MN_B_RN31F.pdb	-0.8404256105422974	-1.029710054397583
4hc1.pdb	4hc1_MN_B_RN31P.pdb	-2.942298650741577	-2.970360040664673
4hc1.pdb	4hc1_MN_B_RN31S.pdb	-0.2777506411075592	0.21060000360012054
4hc1.pdb	4hc1_MN_B_RN31T.pdb	0.17765173316001892	-1.0052900314331055
4hc1.pdb	4hc1_MN_B_RN31W.pdb	-0.5339428186416626	-0.6865100264549255
4hc1.pdb	4hc1_MN_B_RN31Y.pdb	-2.260798692703247	-2.678149938583374
4hc1.pdb	4hc1_MN_B_RN31V.pdb	-0.43697062134742737	0.16609999537467957
4hc1.pdb	4hc1_MN_B_NN32A.pdb	-1.135668158531189	-1.266610026359558
4hc1.pdb	4hc1_MN_B_NN32R.pdb	-1.4666820764541626	-2.7699499130249023
4hc1.pdb	4hc1_MN_B_NN32D.pdb	-0.5774812698364258	-3.007270097732544
4hc1.pdb	4hc1_MN_B_NN32C.pdb	-0.37477701902389526	-1.157670021057129
4hc1.pdb	4hc1_MN_B_NN32Q.pdb	-3.5694425106048584	-2.0765299797058105
4hc1.pdb	4hc1_MN_B_NN32E.pdb	-3.5435404777526855	-4.857339859008789
4hc1.pdb	4hc1_MN_B_NN32G.pdb	-1.2682501077651978	-1.458240032196045
4hc1.pdb	4hc1_MN_B_NN32H.pdb	-9.29423713684082	-9.05720043182373
4hc1.pdb	4hc1_MN_B_NN32I.pdb	0.15756365656852722	-1.3476200103759766
4hc1.pdb	4hc1_MN_B_NN32L.pdb	-2.398526430130005	-2.2556800842285156
4hc1.pdb	4hc1_MN_B_NN32K.pdb	-3.0460593700408936	-3.9846200942993164
4hc1.pdb	4hc1_MN_B_NN32M.pdb	-2.967618703842163	-2.510050058364868
4hc1.pdb	4hc1_MN_B_NN32F.pdb	-14.476244926452637	-12.739370346069336
4hc1.pdb	4hc1_MN_B_NN32P.pdb	-0.8480209112167358	-2.6394200325012207
4hc1.pdb	4hc1_MN_B_NN32S.pdb	-0.43460625410079956	-1.010409951210022
4hc1.pdb	4hc1_MN_B_NN32T.pdb	-0.2774062752723694	-0.6710100173950195
4hc1.pdb	4hc1_MN_B_NN32W.pdb	-20.57254981994629	-17.450340270996094
4hc1.pdb	4hc1_MN_B_NN32Y.pdb	-25.44288444519043	-20.822999954223633
4hc1.pdb	4hc1_MN_B_NN32V.pdb	-0.5660301446914673	-0.3465000092983246
4hc1.pdb	4hc1_MN_B_HN50A.pdb	-1.6085256338119507	-1.8923799991607666
4hc1.pdb	4hc1_MN_B_HN50R.pdb	0.33880308270454407	1.1390999555587769
4hc1.pdb	4hc1_MN_B_HN50N.pdb	-1.5140777826309204	-1.7750200033187866
4hc1.pdb	4hc1_MN_B_HN50D.pdb	-1.5061511993408203	-2.755280017852783
4hc1.pdb	4hc1_MN_B_HN50C.pdb	-1.5919948816299438	-1.7433600425720215
4hc1.pdb	4hc1_MN_B_HN50Q.pdb	-1.1477117538452148	-1.6849299669265747
4hc1.pdb	4hc1_MN_B_HN50E.pdb	-1.848844289779663	-2.73006010055542
4hc1.pdb	4hc1_MN_B_HN50G.pdb	-1.829511284828186	-2.0127899646759033
4hc1.pdb	4hc1_MN_B_HN50I.pdb	-1.1841416358947754	-1.9318100214004517
4hc1.pdb	4hc1_MN_B_HN50L.pdb	-1.5250853300094604	-0.47029998898506165
4hc1.pdb	4hc1_MN_B_HN50K.pdb	-0.7341299057006836	0.6862999796867371
4hc1.pdb	4hc1_MN_B_HN50M.pdb	-1.0349475145339966	-0.7436500191688538
4hc1.pdb	4hc1_MN_B_HN50F.pdb	-0.6080498695373535	-0.15279999375343323
4hc1.pdb	4hc1_MN_B_HN50P.pdb	-1.7097159624099731	-1.878849983215332
4hc1.pdb	4hc1_MN_B_HN50S.pdb	-1.7455357313156128	-2.19143009185791
4hc1.pdb	4hc1_MN_B_HN50T.pdb	-1.7312499284744263	-1.5746999979019165
4hc1.pdb	4hc1_MN_B_HN50W.pdb	-4.735056400299072	-3.950119972229004
4hc1.pdb	4hc1_MN_B_HN50Y.pdb	-5.622212886810303	-3.823280096054077
4hc1.pdb	4hc1_MN_B_HN50V.pdb	-1.4054187536239624	-1.356950044631958
4hc1.pdb	4hc1_MN_B_NN53A.pdb	-0.18819810450077057	-0.7206900119781494
4hc1.pdb	4hc1_MN_B_NN53R.pdb	0.4461139142513275	0.6672000288963318
4hc1.pdb	4hc1_MN_B_NN53D.pdb	-0.6894844770431519	-1.0130800008773804
4hc1.pdb	4hc1_MN_B_NN53C.pdb	-0.40455490350723267	-0.1459999978542328
4hc1.pdb	4hc1_MN_B_NN53Q.pdb	-0.12024147063493729	-0.698639988899231
4hc1.pdb	4hc1_MN_B_NN53E.pdb	-0.6643322706222534	-0.9647600054740906
4hc1.pdb	4hc1_MN_B_NN53G.pdb	-0.5943652391433716	-1.079360008239746
4hc1.pdb	4hc1_MN_B_NN53H.pdb	-0.02627691626548767	0.4602999985218048
4hc1.pdb	4hc1_MN_B_NN53I.pdb	-0.20071937143802643	-0.18719999492168427
4hc1.pdb	4hc1_MN_B_NN53L.pdb	0.02212485671043396	-0.45190000534057617
4hc1.pdb	4hc1_MN_B_NN53K.pdb	-0.0792255699634552	-0.6809800267219543
4hc1.pdb	4hc1_MN_B_NN53M.pdb	0.011964276432991028	-0.05380000174045563
4hc1.pdb	4hc1_MN_B_NN53F.pdb	-0.00856974720954895	-0.5139999985694885
4hc1.pdb	4hc1_MN_B_NN53P.pdb	-0.18357335031032562	-0.6946600079536438
4hc1.pdb	4hc1_MN_B_NN53S.pdb	-0.3818676471710205	-0.8745700120925903
4hc1.pdb	4hc1_MN_B_NN53T.pdb	-0.10798944532871246	-0.8786399960517883
4hc1.pdb	4hc1_MN_B_NN53W.pdb	-0.0671447217464447	0.13989999890327454
4hc1.pdb	4hc1_MN_B_NN53Y.pdb	-0.15586410462856293	-0.38960000872612
4hc1.pdb	4hc1_MN_B_NN53V.pdb	-0.17608553171157837	-0.6079000234603882
4hc1.pdb	4hc1_MN_B_SN67A.pdb	0.11990582942962646	0.2854999899864197
4hc1.pdb	4hc1_MN_B_SN67R.pdb	0.37070998549461365	0.4417000114917755
4hc1.pdb	4hc1_MN_B_SN67N.pdb	0.13115015625953674	0.18150000274181366
4hc1.pdb	4hc1_MN_B_SN67D.pdb	0.1409587562084198	0.005100000184029341
4hc1.pdb	4hc1_MN_B_SN67C.pdb	0.20232346653938293	0.23029999434947968
4hc1.pdb	4hc1_MN_B_SN67Q.pdb	0.33514925837516785	0.17919999361038208
4hc1.pdb	4hc1_MN_B_SN67E.pdb	0.28884628415107727	-0.11389999836683273
4hc1.pdb	4hc1_MN_B_SN67G.pdb	-0.025742053985595703	0.049800001084804535
4hc1.pdb	4hc1_MN_B_SN67H.pdb	0.3987606465816498	0.23999999463558197
4hc1.pdb	4hc1_MN_B_SN67I.pdb	0.6768010854721069	0.6629999876022339
4hc1.pdb	4hc1_MN_B_SN67L.pdb	0.5069766044616699	0.40689998865127563
4hc1.pdb	4hc1_MN_B_SN67K.pdb	0.42018184065818787	0.7597000002861023
4hc1.pdb	4hc1_MN_B_SN67M.pdb	0.5009975433349609	0.7663999795913696
4hc1.pdb	4hc1_MN_B_SN67F.pdb	0.6682413816452026	0.49160000681877136
4hc1.pdb	4hc1_MN_B_SN67P.pdb	0.41124001145362854	0.1809999942779541
4hc1.pdb	4hc1_MN_B_SN67T.pdb	-0.09175556898117065	-0.01730000041425228
4hc1.pdb	4hc1_MN_B_SN67W.pdb	0.5690478086471558	0.45890000462532043
4hc1.pdb	4hc1_MN_B_SN67Y.pdb	0.6602519750595093	0.39809998869895935
4hc1.pdb	4hc1_MN_B_SN67V.pdb	0.5313692092895508	0.5062999725341797
4hc1.pdb	4hc1_MN_B_YN91A.pdb	-0.9275716543197632	-1.2012799978256226
4hc1.pdb	4hc1_MN_B_YN91R.pdb	-0.8739409446716309	1.1050000190734863
4hc1.pdb	4hc1_MN_B_YN91N.pdb	-0.6716166734695435	-1.3593100309371948
4hc1.pdb	4hc1_MN_B_YN91D.pdb	-0.8278199434280396	-1.3473299741744995
4hc1.pdb	4hc1_MN_B_YN91C.pdb	-0.8507715463638306	-1.0521999597549438
4hc1.pdb	4hc1_MN_B_YN91Q.pdb	-0.6307554244995117	-1.0446399450302124
4hc1.pdb	4hc1_MN_B_YN91E.pdb	-0.8581060171127319	-1.4088599681854248
4hc1.pdb	4hc1_MN_B_YN91G.pdb	-1.1049383878707886	-1.6464099884033203
4hc1.pdb	4hc1_MN_B_YN91H.pdb	-0.5972431302070618	-0.8146700263023376
4hc1.pdb	4hc1_MN_B_YN91I.pdb	-0.19109469652175903	-0.47510001063346863
4hc1.pdb	4hc1_MN_B_YN91L.pdb	-0.06483688950538635	-0.2922999858856201
4hc1.pdb	4hc1_MN_B_YN91K.pdb	-0.43468111753463745	-0.617900013923645
4hc1.pdb	4hc1_MN_B_YN91M.pdb	-0.44785067439079285	-0.45820000767707825
4hc1.pdb	4hc1_MN_B_YN91F.pdb	0.0015270709991455078	0.042500000447034836
4hc1.pdb	4hc1_MN_B_YN91P.pdb	-0.5485930442810059	-1.245859980583191
4hc1.pdb	4hc1_MN_B_YN91S.pdb	-0.8406528234481812	-1.4415299892425537
4hc1.pdb	4hc1_MN_B_YN91T.pdb	-0.9780651330947876	-1.3639099597930908
4hc1.pdb	4hc1_MN_B_YN91W.pdb	-0.44186434149742126	-0.5157999992370605
4hc1.pdb	4hc1_MN_B_YN91V.pdb	-0.7423496246337891	-0.7041400074958801
4hc1.pdb	4hc1_MN_B_VN92A.pdb	-0.9159163236618042	-0.4510999917984009
4hc1.pdb	4hc1_MN_B_VN92R.pdb	0.5005676746368408	-0.4916999936103821
4hc1.pdb	4hc1_MN_B_VN92N.pdb	0.10322639346122742	-0.3391000032424927
4hc1.pdb	4hc1_MN_B_VN92D.pdb	0.7557879686355591	-0.3452000021934509
4hc1.pdb	4hc1_MN_B_VN92C.pdb	-0.6174757480621338	-0.5321999788284302
4hc1.pdb	4hc1_MN_B_VN92Q.pdb	0.2794906795024872	-0.490200012922287
4hc1.pdb	4hc1_MN_B_VN92E.pdb	-0.6868165731430054	-0.7603800296783447
4hc1.pdb	4hc1_MN_B_VN92G.pdb	-0.8495157957077026	-0.5936999917030334
4hc1.pdb	4hc1_MN_B_VN92H.pdb	-0.30618536472320557	-0.7813500165939331
4hc1.pdb	4hc1_MN_B_VN92I.pdb	-0.3241073787212372	-0.020999999716877937
4hc1.pdb	4hc1_MN_B_VN92L.pdb	0.1217745840549469	-0.027000000700354576
4hc1.pdb	4hc1_MN_B_VN92K.pdb	-0.2494807243347168	-0.7756999731063843
4hc1.pdb	4hc1_MN_B_VN92M.pdb	-0.7250775098800659	-0.4156000018119812
4hc1.pdb	4hc1_MN_B_VN92F.pdb	1.0291825532913208	0.6891000270843506
4hc1.pdb	4hc1_MN_B_VN92P.pdb	-0.7083878517150879	-1.3006999492645264
4hc1.pdb	4hc1_MN_B_VN92S.pdb	-0.658157229423523	-0.5627999901771545
4hc1.pdb	4hc1_MN_B_VN92T.pdb	-0.4008599817752838	-0.7395399808883667
4hc1.pdb	4hc1_MN_B_VN92W.pdb	0.32369863986968994	-0.10740000009536743
4hc1.pdb	4hc1_MN_B_VN92Y.pdb	1.0985134840011597	-0.16599999368190765
4hc1.pdb	4hc1_MN_B_YN96A.pdb	-0.5415621995925903	-0.2962000072002411
4hc1.pdb	4hc1_MN_B_YN96R.pdb	-0.04010006785392761	-0.2745000123977661
4hc1.pdb	4hc1_MN_B_YN96N.pdb	-0.5700185298919678	-0.8271200060844421
4hc1.pdb	4hc1_MN_B_YN96D.pdb	-0.8269696235656738	-0.36970001459121704
4hc1.pdb	4hc1_MN_B_YN96C.pdb	-0.6031800508499146	-0.18549999594688416
4hc1.pdb	4hc1_MN_B_YN96Q.pdb	-0.6909189224243164	-0.3375999927520752
4hc1.pdb	4hc1_MN_B_YN96E.pdb	-0.5160951614379883	-0.36480000615119934
4hc1.pdb	4hc1_MN_B_YN96G.pdb	-0.6218403577804565	-0.3328999876976013
4hc1.pdb	4hc1_MN_B_YN96H.pdb	-0.14925628900527954	-0.10320000350475311
4hc1.pdb	4hc1_MN_B_YN96I.pdb	-0.507510244846344	-0.21050000190734863
4hc1.pdb	4hc1_MN_B_YN96L.pdb	-0.4387396275997162	-0.010599999688565731
4hc1.pdb	4hc1_MN_B_YN96K.pdb	-0.3109474778175354	-0.2872999906539917
4hc1.pdb	4hc1_MN_B_YN96M.pdb	-0.17838498950004578	-0.3402999937534332
4hc1.pdb	4hc1_MN_B_YN96F.pdb	0.0763528048992157	0.1906999945640564
4hc1.pdb	4hc1_MN_B_YN96P.pdb	-0.20805230736732483	-0.2777999937534332
4hc1.pdb	4hc1_MN_B_YN96S.pdb	-0.6081836223602295	-0.1995999962091446
4hc1.pdb	4hc1_MN_B_YN96T.pdb	-0.3829110860824585	-1.0781199932098389
4hc1.pdb	4hc1_MN_B_YN96W.pdb	-2.1037209033966064	-2.749959945678711
4hc1.pdb	4hc1_MN_B_YN96V.pdb	-0.5541729927062988	-0.2535000145435333
4hc1.pdb	4hc1_MN_B_SB27A.pdb	-0.16975468397140503	0.002300000051036477
4hc1.pdb	4hc1_MN_B_SB27R.pdb	1.0131109952926636	0.6571999788284302
4hc1.pdb	4hc1_MN_B_SB27N.pdb	0.22806715965270996	1.3638999462127686
4hc1.pdb	4hc1_MN_B_SB27D.pdb	0.9566558599472046	1.2201000452041626
[truncated: 93,267 more rows]
