# Supplementary material for: Investigating the volume and diversity of data needed for generalizable antibody–antigen ΔΔG prediction
Source: Nat Comput Sci. 2025 Jul 8;5(8):635–47. doi: 10.1038/s43588-025-00823-8 (PMC12374841; doi:10.1038/s43588-025-00823-8)
Supplement: Supplementary file 4 — Unprocessed Graphinity model predictions and true values for experimental and synthetic ΔΔG values. [file 43588_2025_823_MOESM4_ESM.zip › Figure2/Figure2b-Graphinity_Predictions-10FoldCV_CDR_SeqId/Graphinity_Predictions-Synthetic_FoldX_ddG_942723-10FoldCV_CDR_SeqId/Graphinity_predictions_test-Foldx_ddG_942723-cutoff_100-fold9.csv]

wt_pdb	mut_pdb	pred_score	true_label
5ja9.pdb	5ja9_B_D_RB35A.pdb	-0.8375380039215088	-2.9885001182556152
5ja9.pdb	5ja9_B_D_RB35N.pdb	-0.891545295715332	-2.2802000045776367
5ja9.pdb	5ja9_B_D_RB35D.pdb	-1.4720710515975952	-5.6732001304626465
5ja9.pdb	5ja9_B_D_RB35C.pdb	-0.9521676301956177	-3.331899881362915
5ja9.pdb	5ja9_B_D_RB35Q.pdb	-0.5000245571136475	-2.4767000675201416
5ja9.pdb	5ja9_B_D_RB35E.pdb	-0.9404170513153076	-4.716800212860107
5ja9.pdb	5ja9_B_D_RB35G.pdb	-0.8829421997070312	-3.0423998832702637
5ja9.pdb	5ja9_B_D_RB35H.pdb	-1.0087974071502686	-1.92330002784729
5ja9.pdb	5ja9_B_D_RB35I.pdb	-1.3070042133331299	-2.9609999656677246
5ja9.pdb	5ja9_B_D_RB35L.pdb	-0.7789163589477539	-3.073499917984009
5ja9.pdb	5ja9_B_D_RB35K.pdb	-0.19630078971385956	-0.9316999912261963
5ja9.pdb	5ja9_B_D_RB35M.pdb	-0.4358658790588379	-2.6514999866485596
5ja9.pdb	5ja9_B_D_RB35F.pdb	-1.5136620998382568	-2.871799945831299
5ja9.pdb	5ja9_B_D_RB35P.pdb	-0.7499781847000122	-2.963900089263916
5ja9.pdb	5ja9_B_D_RB35S.pdb	-0.9679442644119263	-3.1928999423980713
5ja9.pdb	5ja9_B_D_RB35T.pdb	-1.0047131776809692	-3.5585999488830566
5ja9.pdb	5ja9_B_D_RB35W.pdb	-0.9648016691207886	-3.5982000827789307
5ja9.pdb	5ja9_B_D_RB35Y.pdb	-1.386595368385315	-2.3945000171661377
5ja9.pdb	5ja9_B_D_RB35V.pdb	-1.3003754615783691	-3.1257998943328857
5ja9.pdb	5ja9_B_D_YB37A.pdb	-0.6861799955368042	-2.121999979019165
5ja9.pdb	5ja9_B_D_YB37R.pdb	-0.44189682602882385	1.1883000135421753
5ja9.pdb	5ja9_B_D_YB37N.pdb	-0.8109562397003174	-2.518899917602539
5ja9.pdb	5ja9_B_D_YB37D.pdb	-0.8911913633346558	-3.3017001152038574
5ja9.pdb	5ja9_B_D_YB37C.pdb	-0.7345906496047974	-2.1412999629974365
5ja9.pdb	5ja9_B_D_YB37Q.pdb	-0.7828203439712524	-2.405600070953369
5ja9.pdb	5ja9_B_D_YB37E.pdb	-1.0301645994186401	-3.9040000438690186
5ja9.pdb	5ja9_B_D_YB37G.pdb	-0.6291122436523438	-2.3052000999450684
5ja9.pdb	5ja9_B_D_YB37H.pdb	-0.7481422424316406	-1.4615999460220337
5ja9.pdb	5ja9_B_D_YB37I.pdb	-0.9195259809494019	-2.1496999263763428
5ja9.pdb	5ja9_B_D_YB37L.pdb	-0.8952150344848633	-2.4593000411987305
5ja9.pdb	5ja9_B_D_YB37K.pdb	-0.7691292762756348	-0.828499972820282
5ja9.pdb	5ja9_B_D_YB37M.pdb	-0.6877906322479248	-1.302299976348877
5ja9.pdb	5ja9_B_D_YB37F.pdb	-0.6087554693222046	-0.9329000115394592
5ja9.pdb	5ja9_B_D_YB37P.pdb	-0.6694532036781311	-2.23799991607666
5ja9.pdb	5ja9_B_D_YB37S.pdb	-0.9465811252593994	-2.5460000038146973
5ja9.pdb	5ja9_B_D_YB37T.pdb	-0.6590571999549866	-2.143699884414673
5ja9.pdb	5ja9_B_D_YB37W.pdb	-1.81589674949646	-2.1772000789642334
5ja9.pdb	5ja9_B_D_YB37V.pdb	-0.8389228582382202	-2.4286000728607178
5ja9.pdb	5ja9_B_D_FB47A.pdb	0.046750038862228394	-1.3895000219345093
5ja9.pdb	5ja9_B_D_FB47R.pdb	0.15176910161972046	-0.28790000081062317
5ja9.pdb	5ja9_B_D_FB47N.pdb	-0.355945348739624	-1.01419997215271
5ja9.pdb	5ja9_B_D_FB47D.pdb	-0.4617740213871002	-2.9526000022888184
5ja9.pdb	5ja9_B_D_FB47C.pdb	0.1896650493144989	-1.472599983215332
5ja9.pdb	5ja9_B_D_FB47Q.pdb	-0.47963789105415344	-0.7552000284194946
5ja9.pdb	5ja9_B_D_FB47E.pdb	-0.47467002272605896	-2.833899974822998
5ja9.pdb	5ja9_B_D_FB47G.pdb	-0.024440452456474304	-1.8717999458312988
5ja9.pdb	5ja9_B_D_FB47H.pdb	-0.43441829085350037	0.7181000113487244
5ja9.pdb	5ja9_B_D_FB47I.pdb	-0.1848689615726471	-0.8504999876022339
5ja9.pdb	5ja9_B_D_FB47L.pdb	0.4707200229167938	-0.6762999892234802
5ja9.pdb	5ja9_B_D_FB47K.pdb	-0.03377048671245575	-0.07199999690055847
5ja9.pdb	5ja9_B_D_FB47M.pdb	-0.17542493343353271	-0.5392000079154968
5ja9.pdb	5ja9_B_D_FB47P.pdb	0.5060676336288452	-1.1330000162124634
5ja9.pdb	5ja9_B_D_FB47S.pdb	-0.31710898876190186	-1.8255000114440918
5ja9.pdb	5ja9_B_D_FB47T.pdb	-0.1899133324623108	-2.0236001014709473
5ja9.pdb	5ja9_B_D_FB47W.pdb	0.0700734555721283	-0.2732999920845032
5ja9.pdb	5ja9_B_D_FB47Y.pdb	-0.011100426316261292	-0.094200000166893
5ja9.pdb	5ja9_B_D_FB47V.pdb	0.3518005907535553	-0.9221000075340271
5ja9.pdb	5ja9_B_D_VB97A.pdb	0.016402631998062134	-0.3935999870300293
5ja9.pdb	5ja9_B_D_VB97R.pdb	-9.131155014038086	-5.993000030517578
5ja9.pdb	5ja9_B_D_VB97N.pdb	0.42413780093193054	0.77920001745224
5ja9.pdb	5ja9_B_D_VB97D.pdb	-0.2177523970603943	-1.2199000120162964
5ja9.pdb	5ja9_B_D_VB97C.pdb	-0.15808720886707306	0.19840000569820404
5ja9.pdb	5ja9_B_D_VB97Q.pdb	-1.7915180921554565	-1.4149999618530273
5ja9.pdb	5ja9_B_D_VB97E.pdb	-0.05952054262161255	-1.23989999294281
5ja9.pdb	5ja9_B_D_VB97G.pdb	0.006757974624633789	-0.32089999318122864
5ja9.pdb	5ja9_B_D_VB97H.pdb	-0.16805997490882874	0.1761000007390976
5ja9.pdb	5ja9_B_D_VB97I.pdb	-0.483100026845932	-0.10840000212192535
5ja9.pdb	5ja9_B_D_VB97L.pdb	-0.27623385190963745	0.24660000205039978
5ja9.pdb	5ja9_B_D_VB97K.pdb	-2.9139351844787598	-3.545099973678589
5ja9.pdb	5ja9_B_D_VB97M.pdb	-0.6077035069465637	0.5013999938964844
5ja9.pdb	5ja9_B_D_VB97F.pdb	-7.472973823547363	-9.129400253295898
5ja9.pdb	5ja9_B_D_VB97P.pdb	-0.3506683111190796	-0.3594000041484833
5ja9.pdb	5ja9_B_D_VB97S.pdb	-0.320159912109375	-0.5149999856948853
5ja9.pdb	5ja9_B_D_VB97T.pdb	-0.31592702865600586	0.04500000178813934
5ja9.pdb	5ja9_B_D_VB97W.pdb	-8.90482234954834	-14.517339706420898
5ja9.pdb	5ja9_B_D_VB97Y.pdb	-5.892175197601318	-12.329010009765625
5ja9.pdb	5ja9_B_D_RB99A.pdb	-0.9349098205566406	-4.298900127410889
5ja9.pdb	5ja9_B_D_RB99N.pdb	-0.7274553775787354	-3.2836999893188477
5ja9.pdb	5ja9_B_D_RB99D.pdb	-0.8196067810058594	-5.113699913024902
5ja9.pdb	5ja9_B_D_RB99C.pdb	-0.8842284679412842	-3.8406999111175537
5ja9.pdb	5ja9_B_D_RB99Q.pdb	-0.6172996759414673	-4.254799842834473
5ja9.pdb	5ja9_B_D_RB99E.pdb	-0.590320885181427	-4.940400123596191
5ja9.pdb	5ja9_B_D_RB99G.pdb	-0.9933826923370361	-4.912399768829346
5ja9.pdb	5ja9_B_D_RB99H.pdb	-1.4753484725952148	-2.683000087738037
5ja9.pdb	5ja9_B_D_RB99I.pdb	0.13819310069084167	-2.8991000652313232
5ja9.pdb	5ja9_B_D_RB99L.pdb	-0.39676526188850403	-1.9854999780654907
5ja9.pdb	5ja9_B_D_RB99K.pdb	-0.9398820400238037	-2.9365999698638916
5ja9.pdb	5ja9_B_D_RB99M.pdb	0.33365747332572937	-1.4686000347137451
5ja9.pdb	5ja9_B_D_RB99F.pdb	-1.1047091484069824	-3.8217999935150146
5ja9.pdb	5ja9_B_D_RB99P.pdb	-0.744728684425354	-3.5899999141693115
5ja9.pdb	5ja9_B_D_RB99S.pdb	-1.2686878442764282	-4.10860013961792
5ja9.pdb	5ja9_B_D_RB99T.pdb	-1.2606511116027832	-3.161799907684326
5ja9.pdb	5ja9_B_D_RB99W.pdb	-3.2120847702026367	-3.4423999786376953
5ja9.pdb	5ja9_B_D_RB99Y.pdb	-2.6649608612060547	-5.953400135040283
5ja9.pdb	5ja9_B_D_RB99V.pdb	-0.8464596271514893	-3.00819993019104
5ja9.pdb	5ja9_B_D_SB101A.pdb	0.1939471960067749	-0.011300000362098217
5ja9.pdb	5ja9_B_D_SB101R.pdb	0.5471001863479614	-0.33160001039505005
5ja9.pdb	5ja9_B_D_SB101N.pdb	-0.10676407068967819	-0.08479999750852585
5ja9.pdb	5ja9_B_D_SB101D.pdb	-0.4530335068702698	-0.05810000002384186
5ja9.pdb	5ja9_B_D_SB101C.pdb	-0.3023185133934021	-0.005900000222027302
5ja9.pdb	5ja9_B_D_SB101Q.pdb	-0.39030036330223083	-0.5928000211715698
5ja9.pdb	5ja9_B_D_SB101E.pdb	0.5550670623779297	0.5634999871253967
5ja9.pdb	5ja9_B_D_SB101G.pdb	0.07655221223831177	-0.6735000014305115
5ja9.pdb	5ja9_B_D_SB101H.pdb	0.3095885217189789	-0.7046999931335449
5ja9.pdb	5ja9_B_D_SB101I.pdb	-0.016860008239746094	0.2669000029563904
5ja9.pdb	5ja9_B_D_SB101L.pdb	0.6155699491500854	0.6417999863624573
5ja9.pdb	5ja9_B_D_SB101K.pdb	0.13587796688079834	0.011599999852478504
5ja9.pdb	5ja9_B_D_SB101M.pdb	1.1940826177597046	1.3141000270843506
5ja9.pdb	5ja9_B_D_SB101F.pdb	0.4830254018306732	-0.3765000104904175
5ja9.pdb	5ja9_B_D_SB101P.pdb	0.22511890530586243	-1.066100001335144
5ja9.pdb	5ja9_B_D_SB101T.pdb	-0.05586828291416168	-0.4401000142097473
5ja9.pdb	5ja9_B_D_SB101W.pdb	0.577419638633728	-0.6215999722480774
5ja9.pdb	5ja9_B_D_SB101Y.pdb	0.19972872734069824	-0.4381999969482422
5ja9.pdb	5ja9_B_D_SB101V.pdb	0.2043076455593109	-0.5259000062942505
5ja9.pdb	5ja9_B_D_LB102A.pdb	-1.1983377933502197	-2.585400104522705
5ja9.pdb	5ja9_B_D_LB102R.pdb	-2.8132944107055664	-4.228000164031982
5ja9.pdb	5ja9_B_D_LB102N.pdb	-1.4324718713760376	-1.7311999797821045
5ja9.pdb	5ja9_B_D_LB102D.pdb	-1.7519779205322266	-3.5636000633239746
5ja9.pdb	5ja9_B_D_LB102C.pdb	-1.074422001838684	-2.1029000282287598
5ja9.pdb	5ja9_B_D_LB102Q.pdb	-1.7140119075775146	-2.5069000720977783
5ja9.pdb	5ja9_B_D_LB102E.pdb	-2.108764886856079	-2.8773000240325928
5ja9.pdb	5ja9_B_D_LB102G.pdb	-1.1799049377441406	-3.5645999908447266
5ja9.pdb	5ja9_B_D_LB102H.pdb	-2.0752673149108887	-1.3233000040054321
5ja9.pdb	5ja9_B_D_LB102I.pdb	-0.5022110939025879	0.05009999871253967
5ja9.pdb	5ja9_B_D_LB102K.pdb	-0.8627568483352661	-1.819200038909912
5ja9.pdb	5ja9_B_D_LB102M.pdb	0.06539739668369293	0.9617000222206116
5ja9.pdb	5ja9_B_D_LB102F.pdb	-0.18627220392227173	-0.7785999774932861
5ja9.pdb	5ja9_B_D_LB102P.pdb	-0.944233775138855	-1.9154000282287598
5ja9.pdb	5ja9_B_D_LB102S.pdb	-1.6816942691802979	-3.505000114440918
5ja9.pdb	5ja9_B_D_LB102T.pdb	-1.625608205795288	-2.3782999515533447
5ja9.pdb	5ja9_B_D_LB102W.pdb	-3.876662254333496	-3.084199905395508
5ja9.pdb	5ja9_B_D_LB102Y.pdb	-6.887715816497803	-5.880099773406982
5ja9.pdb	5ja9_B_D_LB102V.pdb	-0.9078676700592041	-0.6065999865531921
5ja9.pdb	5ja9_B_D_IB103A.pdb	-0.8004878759384155	-3.521899938583374
5ja9.pdb	5ja9_B_D_IB103R.pdb	-1.1492228507995605	-3.7771999835968018
5ja9.pdb	5ja9_B_D_IB103N.pdb	-1.1572405099868774	-3.1937999725341797
5ja9.pdb	5ja9_B_D_IB103D.pdb	-1.2566137313842773	-3.417099952697754
5ja9.pdb	5ja9_B_D_IB103C.pdb	-0.5262819528579712	-1.6597000360488892
5ja9.pdb	5ja9_B_D_IB103Q.pdb	-3.5432684421539307	-3.2304999828338623
5ja9.pdb	5ja9_B_D_IB103E.pdb	-0.7444050312042236	-2.825900077819824
5ja9.pdb	5ja9_B_D_IB103G.pdb	-0.9728976488113403	-4.390100002288818
5ja9.pdb	5ja9_B_D_IB103H.pdb	-1.228529453277588	-2.3424999713897705
5ja9.pdb	5ja9_B_D_IB103L.pdb	-0.29997146129608154	-0.9283999800682068
5ja9.pdb	5ja9_B_D_IB103K.pdb	-1.260998249053955	-3.3547000885009766
5ja9.pdb	5ja9_B_D_IB103M.pdb	0.4434816539287567	-1.1222000122070312
5ja9.pdb	5ja9_B_D_IB103F.pdb	-1.5577688217163086	-1.399399995803833
5ja9.pdb	5ja9_B_D_IB103P.pdb	-0.5105725526809692	-2.4433000087738037
5ja9.pdb	5ja9_B_D_IB103S.pdb	-1.231635332107544	-2.7269999980926514
5ja9.pdb	5ja9_B_D_IB103T.pdb	-1.1869571208953857	-1.871500015258789
5ja9.pdb	5ja9_B_D_IB103W.pdb	-1.139457106590271	-2.611799955368042
5ja9.pdb	5ja9_B_D_IB103Y.pdb	-5.720521450042725	-3.6015000343322754
5ja9.pdb	5ja9_B_D_IB103V.pdb	-0.3224985599517822	-0.6909000277519226
5ja9.pdb	5ja9_B_D_DB105A.pdb	-0.7981772422790527	-1.0250999927520752
5ja9.pdb	5ja9_B_D_DB105R.pdb	-1.0956940650939941	-2.1048998832702637
5ja9.pdb	5ja9_B_D_DB105N.pdb	-0.42715489864349365	-1.1407999992370605
5ja9.pdb	5ja9_B_D_DB105C.pdb	-0.8690624237060547	-0.7347999811172485
5ja9.pdb	5ja9_B_D_DB105Q.pdb	-1.6247855424880981	-2.026599884033203
5ja9.pdb	5ja9_B_D_DB105E.pdb	-3.1693408489227295	-3.4154999256134033
5ja9.pdb	5ja9_B_D_DB105G.pdb	-0.7003837823867798	-1.2352999448776245
5ja9.pdb	5ja9_B_D_DB105H.pdb	-1.2335033416748047	-1.1373000144958496
5ja9.pdb	5ja9_B_D_DB105I.pdb	-0.9177600145339966	-1.6002000570297241
5ja9.pdb	5ja9_B_D_DB105L.pdb	-1.5222054719924927	-1.777899980545044
5ja9.pdb	5ja9_B_D_DB105K.pdb	-1.2155734300613403	-1.9926999807357788
5ja9.pdb	5ja9_B_D_DB105M.pdb	-0.1922467201948166	-0.8446000218391418
5ja9.pdb	5ja9_B_D_DB105F.pdb	0.07240116596221924	0.34769999980926514
5ja9.pdb	5ja9_B_D_DB105P.pdb	-0.6465942859649658	-0.49709999561309814
5ja9.pdb	5ja9_B_D_DB105S.pdb	-0.6783826351165771	-0.3555000126361847
5ja9.pdb	5ja9_B_D_DB105T.pdb	-0.6497783660888672	-1.5670000314712524
5ja9.pdb	5ja9_B_D_DB105W.pdb	-6.098215103149414	-4.704899787902832
5ja9.pdb	5ja9_B_D_DB105Y.pdb	-4.0286431312561035	-5.05649995803833
5ja9.pdb	5ja9_B_D_DB105V.pdb	-0.926010251045227	-1.086899995803833
5ja9.pdb	5ja9_B_D_WB107A.pdb	0.17056766152381897	-0.1898999959230423
5ja9.pdb	5ja9_B_D_WB107R.pdb	-0.5819144248962402	-0.41600000858306885
5ja9.pdb	5ja9_B_D_WB107N.pdb	-0.08525265753269196	-0.10090000182390213
5ja9.pdb	5ja9_B_D_WB107D.pdb	-0.3205811083316803	-0.13920000195503235
5ja9.pdb	5ja9_B_D_WB107C.pdb	-0.09208251535892487	-0.1809999942779541
5ja9.pdb	5ja9_B_D_WB107Q.pdb	-0.4971249997615814	-0.4406000077724457
5ja9.pdb	5ja9_B_D_WB107E.pdb	-0.482717365026474	-0.6256999969482422
5ja9.pdb	5ja9_B_D_WB107G.pdb	-0.030170530080795288	0.15039999783039093
5ja9.pdb	5ja9_B_D_WB107H.pdb	-0.06275598704814911	-0.2953000068664551
5ja9.pdb	5ja9_B_D_WB107I.pdb	-0.11143332719802856	-0.05550000071525574
5ja9.pdb	5ja9_B_D_WB107L.pdb	-0.2545568346977234	-0.3160000145435333
5ja9.pdb	5ja9_B_D_WB107K.pdb	0.03140914440155029	-0.5760999917984009
5ja9.pdb	5ja9_B_D_WB107M.pdb	-0.18882422149181366	-0.1535000056028366
5ja9.pdb	5ja9_B_D_WB107F.pdb	-0.09550873935222626	0.6358000040054321
5ja9.pdb	5ja9_B_D_WB107P.pdb	-0.3642536699771881	-0.375900000333786
5ja9.pdb	5ja9_B_D_WB107S.pdb	-0.314147025346756	-0.6322000026702881
5ja9.pdb	5ja9_B_D_WB107T.pdb	0.057337984442710876	0.10400000214576721
5ja9.pdb	5ja9_B_D_WB107Y.pdb	-0.11185845732688904	-0.4846999943256378
5ja9.pdb	5ja9_B_D_WB107V.pdb	-0.1714760661125183	-0.4796000123023987
5ja9.pdb	5ja9_B_D_ID9A.pdb	-0.6747819185256958	-1.0442999601364136
5ja9.pdb	5ja9_B_D_ID9R.pdb	-0.40643027424812317	0.2732999920845032
5ja9.pdb	5ja9_B_D_ID9N.pdb	-0.9097272157669067	-0.49799999594688416
5ja9.pdb	5ja9_B_D_ID9D.pdb	-1.0670613050460815	-0.8525999784469604
5ja9.pdb	5ja9_B_D_ID9C.pdb	-0.5778119564056396	-0.6258999705314636
5ja9.pdb	5ja9_B_D_ID9Q.pdb	-0.6659613847732544	-1.1914000511169434
5ja9.pdb	5ja9_B_D_ID9E.pdb	-1.3960041999816895	-1.2391999959945679
5ja9.pdb	5ja9_B_D_ID9G.pdb	-0.5801296234130859	-1.376099944114685
5ja9.pdb	5ja9_B_D_ID9H.pdb	-0.7475205659866333	-0.06469999998807907
5ja9.pdb	5ja9_B_D_ID9L.pdb	-0.2861524820327759	-0.07670000195503235
5ja9.pdb	5ja9_B_D_ID9K.pdb	-0.42183414101600647	-0.0723000019788742
5ja9.pdb	5ja9_B_D_ID9M.pdb	0.038630202412605286	0.526199996471405
5ja9.pdb	5ja9_B_D_ID9F.pdb	-5.382479667663574	-3.059799909591675
5ja9.pdb	5ja9_B_D_ID9P.pdb	-0.4460667371749878	-0.8859999775886536
5ja9.pdb	5ja9_B_D_ID9S.pdb	-0.9438697099685669	-1.4010000228881836
5ja9.pdb	5ja9_B_D_ID9T.pdb	-0.9266046285629272	-0.9343000054359436
5ja9.pdb	5ja9_B_D_ID9W.pdb	-3.3014440536499023	-2.6533000469207764
5ja9.pdb	5ja9_B_D_ID9Y.pdb	-8.001333236694336	-4.594200134277344
5ja9.pdb	5ja9_B_D_ID9V.pdb	-0.4734708368778229	0.13099999725818634
5ja9.pdb	5ja9_B_D_KD12A.pdb	-0.17449840903282166	-0.09730000048875809
5ja9.pdb	5ja9_B_D_KD12R.pdb	-0.14043384790420532	-0.1664000004529953
5ja9.pdb	5ja9_B_D_KD12N.pdb	-0.48921123147010803	-0.3192000091075897
5ja9.pdb	5ja9_B_D_KD12D.pdb	-0.6088086366653442	-0.9455000162124634
5ja9.pdb	5ja9_B_D_KD12C.pdb	-0.08226263523101807	-0.1662999987602234
5ja9.pdb	5ja9_B_D_KD12Q.pdb	-0.15612971782684326	-0.3000999987125397
5ja9.pdb	5ja9_B_D_KD12E.pdb	-0.5593178272247314	-0.6219000220298767
5ja9.pdb	5ja9_B_D_KD12G.pdb	-0.29697418212890625	-0.30790001153945923
5ja9.pdb	5ja9_B_D_KD12H.pdb	-0.08306880295276642	0.03779999911785126
5ja9.pdb	5ja9_B_D_KD12I.pdb	0.19313517212867737	-0.20409999787807465
5ja9.pdb	5ja9_B_D_KD12L.pdb	0.60637366771698	0.7020000219345093
5ja9.pdb	5ja9_B_D_KD12M.pdb	0.25672024488449097	0.1770000010728836
5ja9.pdb	5ja9_B_D_KD12F.pdb	0.014441147446632385	0.07859999686479568
5ja9.pdb	5ja9_B_D_KD12P.pdb	-0.06364241242408752	-0.10369999706745148
5ja9.pdb	5ja9_B_D_KD12S.pdb	-0.2544124126434326	-0.14190000295639038
5ja9.pdb	5ja9_B_D_KD12T.pdb	-0.8563346862792969	-0.4345000088214874
5ja9.pdb	5ja9_B_D_KD12W.pdb	0.09877538681030273	0.24459999799728394
5ja9.pdb	5ja9_B_D_KD12Y.pdb	0.7317829132080078	1.8838000297546387
5ja9.pdb	5ja9_B_D_KD12V.pdb	-0.5603623390197754	-0.41909998655319214
5ja9.pdb	5ja9_B_D_YD13A.pdb	-1.9953299760818481	-3.266400098800659
5ja9.pdb	5ja9_B_D_YD13R.pdb	-2.2813918590545654	-4.398499965667725
5ja9.pdb	5ja9_B_D_YD13N.pdb	-1.8802167177200317	-2.7630999088287354
5ja9.pdb	5ja9_B_D_YD13D.pdb	-1.1025700569152832	-1.7547999620437622
5ja9.pdb	5ja9_B_D_YD13C.pdb	-1.1510021686553955	-3.030900001525879
5ja9.pdb	5ja9_B_D_YD13Q.pdb	-0.9902470111846924	-2.102099895477295
5ja9.pdb	5ja9_B_D_YD13E.pdb	-1.1313282251358032	-1.839400053024292
5ja9.pdb	5ja9_B_D_YD13G.pdb	-1.9695382118225098	-3.5685999393463135
5ja9.pdb	5ja9_B_D_YD13H.pdb	-1.95978581905365	-1.7920000553131104
5ja9.pdb	5ja9_B_D_YD13I.pdb	-1.513322353363037	-2.236299991607666
5ja9.pdb	5ja9_B_D_YD13L.pdb	-2.1515283584594727	-2.8831000328063965
5ja9.pdb	5ja9_B_D_YD13K.pdb	-1.9455682039260864	-3.5696001052856445
5ja9.pdb	5ja9_B_D_YD13M.pdb	-0.6114662885665894	-0.6438000202178955
5ja9.pdb	5ja9_B_D_YD13F.pdb	-0.6289651989936829	-0.7886000275611877
5ja9.pdb	5ja9_B_D_YD13P.pdb	-1.9478658437728882	-3.4788999557495117
5ja9.pdb	5ja9_B_D_YD13S.pdb	-2.2319297790527344	-3.7390999794006348
5ja9.pdb	5ja9_B_D_YD13T.pdb	-1.837528944015503	-2.993499994277954
5ja9.pdb	5ja9_B_D_YD13W.pdb	-1.395567774772644	-1.2390999794006348
5ja9.pdb	5ja9_B_D_YD13V.pdb	-1.535982608795166	-2.6928999423980713
5ja9.pdb	5ja9_B_D_ED16A.pdb	-1.8976141214370728	-4.8206000328063965
5ja9.pdb	5ja9_B_D_ED16R.pdb	-2.0157880783081055	-5.115200042724609
5ja9.pdb	5ja9_B_D_ED16N.pdb	-1.26006281375885	-3.324199914932251
5ja9.pdb	5ja9_B_D_ED16D.pdb	-1.5284534692764282	-2.1029999256134033
5ja9.pdb	5ja9_B_D_ED16C.pdb	-1.7949875593185425	-4.353899955749512
5ja9.pdb	5ja9_B_D_ED16Q.pdb	-1.7240360975265503	-3.2460999488830566
5ja9.pdb	5ja9_B_D_ED16G.pdb	-1.728217363357544	-5.011600017547607
5ja9.pdb	5ja9_B_D_ED16H.pdb	-2.5475237369537354	-4.263299942016602
5ja9.pdb	5ja9_B_D_ED16I.pdb	-4.9262495040893555	-7.077899932861328
5ja9.pdb	5ja9_B_D_ED16L.pdb	-1.591040015220642	-3.2822000980377197
5ja9.pdb	5ja9_B_D_ED16K.pdb	-2.125694513320923	-5.077099800109863
5ja9.pdb	5ja9_B_D_ED16M.pdb	-0.8856288194656372	-1.6907000541687012
5ja9.pdb	5ja9_B_D_ED16F.pdb	-1.660857915878296	-2.8485000133514404
5ja9.pdb	5ja9_B_D_ED16P.pdb	-2.3717665672302246	-5.418300151824951
5ja9.pdb	5ja9_B_D_ED16S.pdb	-2.3967373371124268	-5.390600204467773
5ja9.pdb	5ja9_B_D_ED16T.pdb	-1.4592642784118652	-5.541200160980225
5ja9.pdb	5ja9_B_D_ED16W.pdb	-2.7607100009918213	-2.8032000064849854
5ja9.pdb	5ja9_B_D_ED16Y.pdb	-2.0822954177856445	-2.922499895095825
5ja9.pdb	5ja9_B_D_ED16V.pdb	-2.2164700031280518	-4.089900016784668
5ja9.pdb	5ja9_B_D_YD17A.pdb	-0.8902207612991333	-0.7789000272750854
5ja9.pdb	5ja9_B_D_YD17R.pdb	-1.1745392084121704	-0.3596000075340271
5ja9.pdb	5ja9_B_D_YD17N.pdb	-0.9302825927734375	-0.7160000205039978
5ja9.pdb	5ja9_B_D_YD17D.pdb	-1.1339329481124878	0.8550000190734863
5ja9.pdb	5ja9_B_D_YD17C.pdb	-0.7618495225906372	-0.6389999985694885
5ja9.pdb	5ja9_B_D_YD17Q.pdb	-1.0266101360321045	-0.5389999747276306
5ja9.pdb	5ja9_B_D_YD17E.pdb	-1.0456852912902832	-0.2976999878883362
5ja9.pdb	5ja9_B_D_YD17G.pdb	-0.797215461730957	-0.6761999726295471
5ja9.pdb	5ja9_B_D_YD17H.pdb	-0.2953264117240906	-0.19920000433921814
5ja9.pdb	5ja9_B_D_YD17I.pdb	-0.7270318269729614	-0.45019999146461487
5ja9.pdb	5ja9_B_D_YD17L.pdb	-0.7312746047973633	-0.49880000948905945
5ja9.pdb	5ja9_B_D_YD17K.pdb	-0.3045099079608917	-0.20569999516010284
5ja9.pdb	5ja9_B_D_YD17M.pdb	-0.322298139333725	0.9412000179290771
5ja9.pdb	5ja9_B_D_YD17F.pdb	-0.7026714086532593	0.5734000205993652
5ja9.pdb	5ja9_B_D_YD17P.pdb	-0.5113072395324707	-0.9878000020980835
5ja9.pdb	5ja9_B_D_YD17S.pdb	-1.0832171440124512	-0.9280999898910522
5ja9.pdb	5ja9_B_D_YD17T.pdb	-0.6830629110336304	-0.7685999870300293
5ja9.pdb	5ja9_B_D_YD17W.pdb	-0.3282097280025482	1.282099962234497
5ja9.pdb	5ja9_B_D_YD17V.pdb	-0.633864164352417	-0.08659999817609787
5ja9.pdb	5ja9_B_D_ID58A.pdb	0.12111419439315796	-0.5315999984741211
5ja9.pdb	5ja9_B_D_ID58R.pdb	-0.8394589424133301	-0.6675000190734863
5ja9.pdb	5ja9_B_D_ID58N.pdb	-0.35152798891067505	-0.5525000095367432
5ja9.pdb	5ja9_B_D_ID58D.pdb	-0.4513406753540039	-0.33340001106262207
5ja9.pdb	5ja9_B_D_ID58C.pdb	-0.36700111627578735	1.0255999565124512
5ja9.pdb	5ja9_B_D_ID58Q.pdb	-0.5885486602783203	-0.26100000739097595
5ja9.pdb	5ja9_B_D_ID58E.pdb	-1.1030449867248535	-0.16300000250339508
5ja9.pdb	5ja9_B_D_ID58G.pdb	0.06687910854816437	-0.5080999732017517
5ja9.pdb	5ja9_B_D_ID58H.pdb	-0.45330002903938293	-0.6484000086784363
5ja9.pdb	5ja9_B_D_ID58L.pdb	-0.5294575691223145	-0.396699994802475
5ja9.pdb	5ja9_B_D_ID58K.pdb	-0.850867748260498	-0.6467999815940857
5ja9.pdb	5ja9_B_D_ID58M.pdb	0.18317162990570068	0.14910000562667847
5ja9.pdb	5ja9_B_D_ID58F.pdb	-1.0184575319290161	-0.40799999237060547
5ja9.pdb	5ja9_B_D_ID58P.pdb	0.023736566305160522	-0.6244000196456909
5ja9.pdb	5ja9_B_D_ID58S.pdb	-0.32404494285583496	-0.5800999999046326
5ja9.pdb	5ja9_B_D_ID58T.pdb	-0.37563347816467285	-0.5597000122070312
5ja9.pdb	5ja9_B_D_ID58W.pdb	-0.695894718170166	-0.11760000139474869
5ja9.pdb	5ja9_B_D_ID58Y.pdb	-0.8436229228973389	-0.6554999947547913
5ja9.pdb	5ja9_B_D_ID58V.pdb	-0.24803295731544495	-0.453000009059906
5ja9.pdb	5ja9_B_D_TD72A.pdb	-0.41732096672058105	1.031999945640564
5ja9.pdb	5ja9_B_D_TD72R.pdb	-6.998459339141846	-2.150599956512451
5ja9.pdb	5ja9_B_D_TD72N.pdb	-0.5518198609352112	0.9366000294685364
5ja9.pdb	5ja9_B_D_TD72D.pdb	-0.6806596517562866	1.146399974822998
5ja9.pdb	5ja9_B_D_TD72C.pdb	-0.38274717330932617	1.26419997215271
5ja9.pdb	5ja9_B_D_TD72Q.pdb	-1.846321940422058	0.2168000042438507
5ja9.pdb	5ja9_B_D_TD72E.pdb	-2.0147712230682373	0.673799991607666
5ja9.pdb	5ja9_B_D_TD72G.pdb	-0.45409125089645386	0.26570001244544983
5ja9.pdb	5ja9_B_D_TD72H.pdb	-1.1253408193588257	0.8841000199317932
5ja9.pdb	5ja9_B_D_TD72I.pdb	-1.7575292587280273	0.08070000261068344
5ja9.pdb	5ja9_B_D_TD72L.pdb	-1.6013511419296265	1.229200005531311
5ja9.pdb	5ja9_B_D_TD72K.pdb	-4.6807942390441895	-0.8288999795913696
5ja9.pdb	5ja9_B_D_TD72M.pdb	-0.9931298494338989	1.4035999774932861
5ja9.pdb	5ja9_B_D_TD72F.pdb	-0.9596627950668335	1.2590999603271484
5ja9.pdb	5ja9_B_D_TD72P.pdb	-0.1627139151096344	1.0809999704360962
5ja9.pdb	5ja9_B_D_TD72S.pdb	-0.7511950731277466	0.5008999705314636
5ja9.pdb	5ja9_B_D_TD72W.pdb	-2.412122964859009	0.6535999774932861
5ja9.pdb	5ja9_B_D_TD72Y.pdb	-1.6883734464645386	0.9214000105857849
5ja9.pdb	5ja9_B_D_TD72V.pdb	-2.3840959072113037	-0.6710000038146973
5ja9.pdb	5ja9_B_D_ID73A.pdb	0.4038626253604889	-0.09070000052452087
5ja9.pdb	5ja9_B_D_ID73R.pdb	-0.5908793210983276	-0.46860000491142273
5ja9.pdb	5ja9_B_D_ID73N.pdb	0.07077473402023315	-0.1509999930858612
5ja9.pdb	5ja9_B_D_ID73D.pdb	0.0749390721321106	1.1166000366210938
5ja9.pdb	5ja9_B_D_ID73C.pdb	0.09965190291404724	-0.09610000252723694
5ja9.pdb	5ja9_B_D_ID73Q.pdb	-0.4496041536331177	-0.10379999876022339
5ja9.pdb	5ja9_B_D_ID73E.pdb	-0.4754847586154938	0.2700999975204468
5ja9.pdb	5ja9_B_D_ID73G.pdb	0.5428601503372192	-0.13269999623298645
5ja9.pdb	5ja9_B_D_ID73H.pdb	-0.17761263251304626	-0.14020000398159027
5ja9.pdb	5ja9_B_D_ID73L.pdb	-0.2013530284166336	-0.20919999480247498
5ja9.pdb	5ja9_B_D_ID73K.pdb	-0.43248873949050903	-0.400299996137619
5ja9.pdb	5ja9_B_D_ID73M.pdb	-0.17105278372764587	-0.186599999666214
5ja9.pdb	5ja9_B_D_ID73F.pdb	-0.4887055456638336	-0.14429999887943268
5ja9.pdb	5ja9_B_D_ID73P.pdb	0.508528470993042	-0.14659999310970306
5ja9.pdb	5ja9_B_D_ID73S.pdb	0.14491358399391174	-0.08349999785423279
5ja9.pdb	5ja9_B_D_ID73T.pdb	0.006346553564071655	-0.029999999329447746
5ja9.pdb	5ja9_B_D_ID73W.pdb	-0.4621369540691376	-0.1477999985218048
5ja9.pdb	5ja9_B_D_ID73Y.pdb	-0.5558565855026245	-0.266400009393692
5ja9.pdb	5ja9_B_D_ID73V.pdb	0.014728039503097534	0.031599998474121094
5ja9.pdb	5ja9_B_D_YD74A.pdb	-0.3636992871761322	-0.7098000049591064
5ja9.pdb	5ja9_B_D_YD74R.pdb	-1.29767906665802	-1.309000015258789
5ja9.pdb	5ja9_B_D_YD74N.pdb	-0.620530366897583	-0.7120000123977661
5ja9.pdb	5ja9_B_D_YD74D.pdb	-1.114869475364685	0.17139999568462372
5ja9.pdb	5ja9_B_D_YD74C.pdb	-0.32515138387680054	-0.5879999995231628
5ja9.pdb	5ja9_B_D_YD74Q.pdb	-0.7366857528686523	0.07890000194311142
5ja9.pdb	5ja9_B_D_YD74E.pdb	-0.5944160223007202	0.42989999055862427
5ja9.pdb	5ja9_B_D_YD74G.pdb	-0.4803237318992615	-0.2759999930858612
5ja9.pdb	5ja9_B_D_YD74H.pdb	-0.5392425060272217	-0.5568000078201294
5ja9.pdb	5ja9_B_D_YD74I.pdb	-0.49974387884140015	-0.420199990272522
5ja9.pdb	5ja9_B_D_YD74L.pdb	-0.37429481744766235	0.75
5ja9.pdb	5ja9_B_D_YD74K.pdb	-0.7416222095489502	-1.4871000051498413
5ja9.pdb	5ja9_B_D_YD74M.pdb	0.13231804966926575	0.6072999835014343
5ja9.pdb	5ja9_B_D_YD74F.pdb	-0.016676604747772217	0.12780000269412994
5ja9.pdb	5ja9_B_D_YD74P.pdb	-0.36538252234458923	-0.5220000147819519
5ja9.pdb	5ja9_B_D_YD74S.pdb	-0.7190544605255127	-0.8413000106811523
5ja9.pdb	5ja9_B_D_YD74T.pdb	-0.6744668483734131	-0.6327000260353088
5ja9.pdb	5ja9_B_D_YD74W.pdb	-0.5667860507965088	-0.23690000176429749
5ja9.pdb	5ja9_B_D_YD74V.pdb	-0.3912225365638733	0.08190000057220459
5ja9.pdb	5ja9_B_D_ED78A.pdb	-1.002426028251648	-2.1679999828338623
5ja9.pdb	5ja9_B_D_ED78R.pdb	-1.0177819728851318	-2.7105000019073486
5ja9.pdb	5ja9_B_D_ED78N.pdb	-1.0773462057113647	-1.278499960899353
5ja9.pdb	5ja9_B_D_ED78D.pdb	-1.3686045408248901	-0.9136000275611877
5ja9.pdb	5ja9_B_D_ED78C.pdb	-0.635022759437561	-1.5351999998092651
5ja9.pdb	5ja9_B_D_ED78Q.pdb	-0.9635647535324097	-2.996299982070923
5ja9.pdb	5ja9_B_D_ED78G.pdb	-1.0797967910766602	-1.5880000591278076
5ja9.pdb	5ja9_B_D_ED78H.pdb	-0.9118926525115967	-1.3423000574111938
5ja9.pdb	5ja9_B_D_ED78I.pdb	-0.5110012292861938	-0.6557999849319458
5ja9.pdb	5ja9_B_D_ED78L.pdb	-0.36443063616752625	-0.9067000150680542
5ja9.pdb	5ja9_B_D_ED78K.pdb	-0.7839832305908203	-0.9757999777793884
5ja9.pdb	5ja9_B_D_ED78M.pdb	-0.2904313802719116	-0.2167000025510788
5ja9.pdb	5ja9_B_D_ED78F.pdb	-0.3277813792228699	-0.5206999778747559
5ja9.pdb	5ja9_B_D_ED78P.pdb	-0.8464967012405396	-2.0209999084472656
5ja9.pdb	5ja9_B_D_ED78S.pdb	-1.320218801498413	-2.442500114440918
5ja9.pdb	5ja9_B_D_ED78T.pdb	-1.1926195621490479	-1.9286999702453613
5ja9.pdb	5ja9_B_D_ED78W.pdb	-0.5769041180610657	-0.2994999885559082
5ja9.pdb	5ja9_B_D_ED78Y.pdb	-0.5815401077270508	-0.3093000054359436
5ja9.pdb	5ja9_B_D_ED78V.pdb	-0.8040266036987305	-1.1929999589920044
5ja9.pdb	5ja9_B_D_MD79A.pdb	-0.6793519258499146	-2.302999973297119
5ja9.pdb	5ja9_B_D_MD79R.pdb	-0.729284405708313	-2.7172000408172607
5ja9.pdb	5ja9_B_D_MD79N.pdb	-0.7991900444030762	-1.8667000532150269
5ja9.pdb	5ja9_B_D_MD79D.pdb	-1.2573680877685547	-2.038100004196167
5ja9.pdb	5ja9_B_D_MD79C.pdb	-0.6135528087615967	-1.4464999437332153
5ja9.pdb	5ja9_B_D_MD79Q.pdb	-0.9653327465057373	-1.1996999979019165
5ja9.pdb	5ja9_B_D_MD79E.pdb	-1.0338342189788818	-1.7354999780654907
5ja9.pdb	5ja9_B_D_MD79G.pdb	-0.8589614629745483	-2.4358999729156494
5ja9.pdb	5ja9_B_D_MD79H.pdb	-0.47205135226249695	-0.5889000296592712
5ja9.pdb	5ja9_B_D_MD79I.pdb	-0.38170990347862244	-0.38580000400543213
5ja9.pdb	5ja9_B_D_MD79L.pdb	-0.1792232096195221	0.019200000911951065
5ja9.pdb	5ja9_B_D_MD79K.pdb	-1.1111992597579956	-2.124799966812134
5ja9.pdb	5ja9_B_D_MD79F.pdb	-0.7994973659515381	-0.3303999900817871
5ja9.pdb	5ja9_B_D_MD79P.pdb	-0.2978664040565491	-1.4577000141143799
5ja9.pdb	5ja9_B_D_MD79S.pdb	-0.9859057664871216	-2.2202999591827393
5ja9.pdb	5ja9_B_D_MD79T.pdb	-0.8186320066452026	-1.7624000310897827
5ja9.pdb	5ja9_B_D_MD79W.pdb	-1.4863966703414917	-2.8029000759124756
5ja9.pdb	5ja9_B_D_MD79Y.pdb	-0.5683677196502686	0.9627000093460083
5ja9.pdb	5ja9_B_D_MD79V.pdb	-0.34055888652801514	-0.9787999987602234
5ja9.pdb	5ja9_B_D_QD89A.pdb	0.01324772834777832	-0.25440001487731934
5ja9.pdb	5ja9_B_D_QD89R.pdb	-0.19615046679973602	-0.16249999403953552
5ja9.pdb	5ja9_B_D_QD89N.pdb	-0.1426103115081787	-0.2199999988079071
5ja9.pdb	5ja9_B_D_QD89D.pdb	-0.36157524585723877	-0.23909999430179596
5ja9.pdb	5ja9_B_D_QD89C.pdb	0.11689865589141846	0.03200000151991844
5ja9.pdb	5ja9_B_D_QD89E.pdb	-0.15186066925525665	-0.00570000009611249
5ja9.pdb	5ja9_B_D_QD89G.pdb	-0.054811954498291016	-0.4885999858379364
5ja9.pdb	5ja9_B_D_QD89H.pdb	-0.03244565427303314	-0.225600004196167
5ja9.pdb	5ja9_B_D_QD89I.pdb	0.3046679198741913	-0.02969999983906746
5ja9.pdb	5ja9_B_D_QD89L.pdb	0.032112300395965576	-0.06440000236034393
5ja9.pdb	5ja9_B_D_QD89K.pdb	-0.11024833470582962	-0.1712999939918518
5ja9.pdb	5ja9_B_D_QD89M.pdb	0.545762300491333	0.9079999923706055
5ja9.pdb	5ja9_B_D_QD89F.pdb	0.8433730602264404	0.7091000080108643
5ja9.pdb	5ja9_B_D_QD89P.pdb	-0.3394368886947632	-0.35499998927116394
5ja9.pdb	5ja9_B_D_QD89S.pdb	-0.16587205231189728	-0.3774000108242035
5ja9.pdb	5ja9_B_D_QD89T.pdb	-0.07143004983663559	-0.41920000314712524
5ja9.pdb	5ja9_B_D_QD89W.pdb	0.6650948524475098	0.6754999756813049
5ja9.pdb	5ja9_B_D_QD89Y.pdb	0.7534869909286499	0.7458999752998352
5ja9.pdb	5ja9_B_D_QD89V.pdb	0.29082322120666504	-0.125900000333786
5ja9.pdb	5ja9_B_D_LD90A.pdb	-0.7142219543457031	-1.3027000427246094
5ja9.pdb	5ja9_B_D_LD90R.pdb	-1.417067050933838	-2.121999979019165
5ja9.pdb	5ja9_B_D_LD90N.pdb	-0.8016707897186279	-1.024899959564209
5ja9.pdb	5ja9_B_D_LD90D.pdb	-1.222872257232666	-1.3638999462127686
5ja9.pdb	5ja9_B_D_LD90C.pdb	-0.662221372127533	-1.0063999891281128
5ja9.pdb	5ja9_B_D_LD90Q.pdb	-1.0769304037094116	-1.1126999855041504
5ja9.pdb	5ja9_B_D_LD90E.pdb	-1.1960070133209229	-1.358299970626831
5ja9.pdb	5ja9_B_D_LD90G.pdb	-0.7123949527740479	-1.4479000568389893
5ja9.pdb	5ja9_B_D_LD90H.pdb	-0.8701332807540894	-0.7426999807357788
5ja9.pdb	5ja9_B_D_LD90I.pdb	-0.22491377592086792	-0.12070000171661377
5ja9.pdb	5ja9_B_D_LD90K.pdb	-0.9333882331848145	-2.1215999126434326
5ja9.pdb	5ja9_B_D_LD90M.pdb	-0.6101454496383667	-0.8205000162124634
5ja9.pdb	5ja9_B_D_LD90F.pdb	-0.26771146059036255	0.47929999232292175
5ja9.pdb	5ja9_B_D_LD90P.pdb	-0.8976967334747314	-1.5628000497817993
5ja9.pdb	5ja9_B_D_LD90S.pdb	-0.7534005641937256	-1.363700032234192
5ja9.pdb	5ja9_B_D_LD90T.pdb	-0.604606032371521	-0.8141000270843506
5ja9.pdb	5ja9_B_D_LD90W.pdb	-3.2872421741485596	-2.6628000736236572
5ja9.pdb	5ja9_B_D_LD90Y.pdb	-3.50997257232666	-3.9879000186920166
5ja9.pdb	5ja9_B_D_LD90V.pdb	-0.6824102997779846	-0.6643999814987183
5ja9.pdb	5ja9_B_D_FD93A.pdb	-0.27653780579566956	-1.5113999843597412
5ja9.pdb	5ja9_B_D_FD93R.pdb	-0.26087310910224915	-0.5591999888420105
5ja9.pdb	5ja9_B_D_FD93N.pdb	-0.588752031326294	-1.5128999948501587
5ja9.pdb	5ja9_B_D_FD93D.pdb	-1.3797614574432373	-1.7488000392913818
5ja9.pdb	5ja9_B_D_FD93C.pdb	-0.19869770109653473	-1.305799961090088
5ja9.pdb	5ja9_B_D_FD93Q.pdb	-0.3878515660762787	-1.2214000225067139
5ja9.pdb	5ja9_B_D_FD93E.pdb	-0.5350869297981262	-1.4183000326156616
5ja9.pdb	5ja9_B_D_FD93G.pdb	-0.37921205163002014	-2.0218000411987305
5ja9.pdb	5ja9_B_D_FD93H.pdb	-0.5262234210968018	-1.0465999841690063
5ja9.pdb	5ja9_B_D_FD93I.pdb	0.022309482097625732	-0.6909999847412109
5ja9.pdb	5ja9_B_D_FD93L.pdb	0.4880416691303253	-0.3264000117778778
5ja9.pdb	5ja9_B_D_FD93K.pdb	0.021074622869491577	-0.2874000072479248
5ja9.pdb	5ja9_B_D_FD93M.pdb	-0.54556804895401	-0.724399983882904
5ja9.pdb	5ja9_B_D_FD93P.pdb	-0.22683747112751007	-1.4817999601364136
5ja9.pdb	5ja9_B_D_FD93S.pdb	-0.6182296276092529	-1.8895000219345093
5ja9.pdb	5ja9_B_D_FD93T.pdb	-0.668770432472229	-1.7130999565124512
5ja9.pdb	5ja9_B_D_FD93W.pdb	-0.3712838292121887	-0.392300009727478
5ja9.pdb	5ja9_B_D_FD93Y.pdb	-0.3608984053134918	-0.08320000022649765
5ja9.pdb	5ja9_B_D_FD93V.pdb	-0.8375766277313232	-1.3087999820709229
4ypg.pdb	4ypg_HL_D_SH31A.pdb	0.15968379378318787	0.2524000108242035
4ypg.pdb	4ypg_HL_D_SH31R.pdb	0.11083653569221497	1.2979999780654907
4ypg.pdb	4ypg_HL_D_SH31N.pdb	0.21923783421516418	1.3322999477386475
4ypg.pdb	4ypg_HL_D_SH31D.pdb	-0.20139096677303314	0.07410000264644623
4ypg.pdb	4ypg_HL_D_SH31C.pdb	0.20725983381271362	0.29499998688697815
4ypg.pdb	4ypg_HL_D_SH31Q.pdb	-0.0708080530166626	0.8937000036239624
4ypg.pdb	4ypg_HL_D_SH31E.pdb	-0.8518400192260742	-0.10220000147819519
4ypg.pdb	4ypg_HL_D_SH31G.pdb	0.16953802108764648	0.18410000205039978
4ypg.pdb	4ypg_HL_D_SH31H.pdb	-0.04558417201042175	0.3000999987125397
4ypg.pdb	4ypg_HL_D_SH31I.pdb	-0.44254833459854126	-0.13609999418258667
4ypg.pdb	4ypg_HL_D_SH31L.pdb	0.1559239625930786	0.5436000227928162
4ypg.pdb	4ypg_HL_D_SH31K.pdb	0.18149927258491516	1.3114999532699585
4ypg.pdb	4ypg_HL_D_SH31M.pdb	0.5570180416107178	0.6388999819755554
4ypg.pdb	4ypg_HL_D_SH31F.pdb	0.4830131232738495	0.9585000276565552
4ypg.pdb	4ypg_HL_D_SH31P.pdb	0.11613044142723083	0.08560000360012054
4ypg.pdb	4ypg_HL_D_SH31T.pdb	-0.04478068649768829	0.1995999962091446
4ypg.pdb	4ypg_HL_D_SH31W.pdb	0.2830497920513153	1.0015000104904175
4ypg.pdb	4ypg_HL_D_SH31Y.pdb	0.17165356874465942	0.6705999970436096
4ypg.pdb	4ypg_HL_D_SH31V.pdb	-0.22781449556350708	0.1615999937057495
4ypg.pdb	4ypg_HL_D_YH32A.pdb	-0.33055514097213745	-0.30070000886917114
4ypg.pdb	4ypg_HL_D_YH32R.pdb	-0.5536633729934692	-2.1500000953674316
4ypg.pdb	4ypg_HL_D_YH32N.pdb	-0.31367814540863037	-0.06539999693632126
4ypg.pdb	4ypg_HL_D_YH32D.pdb	-0.7151036262512207	-0.7325999736785889
4ypg.pdb	4ypg_HL_D_YH32C.pdb	-0.40519988536834717	-0.23639999330043793
4ypg.pdb	4ypg_HL_D_YH32Q.pdb	-0.38017427921295166	-2.371000051498413
4ypg.pdb	4ypg_HL_D_YH32E.pdb	-0.485674113035202	-0.7235999703407288
4ypg.pdb	4ypg_HL_D_YH32G.pdb	-0.1903124749660492	-0.9021999835968018
4ypg.pdb	4ypg_HL_D_YH32H.pdb	-0.27846282720565796	-1.5223000049591064
4ypg.pdb	4ypg_HL_D_YH32I.pdb	-0.6987497806549072	-0.10350000113248825
4ypg.pdb	4ypg_HL_D_YH32L.pdb	-0.21656516194343567	-0.48330000042915344
4ypg.pdb	4ypg_HL_D_YH32K.pdb	-0.4532947838306427	0.15649999678134918
4ypg.pdb	4ypg_HL_D_YH32M.pdb	0.2948850989341736	1.315000057220459
4ypg.pdb	4ypg_HL_D_YH32F.pdb	-0.1082795187830925	-0.1379999965429306
4ypg.pdb	4ypg_HL_D_YH32P.pdb	-0.2743411660194397	-0.4542999863624573
4ypg.pdb	4ypg_HL_D_YH32S.pdb	-0.5577420592308044	-0.37790000438690186
4ypg.pdb	4ypg_HL_D_YH32T.pdb	-0.3634485602378845	0.30140000581741333
4ypg.pdb	4ypg_HL_D_YH32W.pdb	-0.3525259494781494	-0.8177000284194946
4ypg.pdb	4ypg_HL_D_YH32V.pdb	-0.5934444665908813	-2.04010009765625
4ypg.pdb	4ypg_HL_D_SH33A.pdb	-0.9899516105651855	2.193700075149536
4ypg.pdb	4ypg_HL_D_SH33R.pdb	-4.593648910522461	-1.701300024986267
4ypg.pdb	4ypg_HL_D_SH33N.pdb	-1.011843204498291	2.628499984741211
4ypg.pdb	4ypg_HL_D_SH33D.pdb	-1.8208560943603516	-0.939300000667572
4ypg.pdb	4ypg_HL_D_SH33C.pdb	-0.9047393798828125	2.090100049972534
4ypg.pdb	4ypg_HL_D_SH33Q.pdb	-3.2247653007507324	-1.1043000221252441
4ypg.pdb	4ypg_HL_D_SH33E.pdb	-3.3610613346099854	-0.6948000192642212
4ypg.pdb	4ypg_HL_D_SH33G.pdb	-0.8548212051391602	1.6919000148773193
4ypg.pdb	4ypg_HL_D_SH33H.pdb	-12.796951293945312	-10.837909698486328
4ypg.pdb	4ypg_HL_D_SH33I.pdb	-1.5383652448654175	0.652400016784668
4ypg.pdb	4ypg_HL_D_SH33L.pdb	-1.1775075197219849	1.2657999992370605
4ypg.pdb	4ypg_HL_D_SH33K.pdb	-4.9451727867126465	-0.38029998540878296
4ypg.pdb	4ypg_HL_D_SH33M.pdb	-2.7066540718078613	-1.0404000282287598
4ypg.pdb	4ypg_HL_D_SH33F.pdb	-17.27629852294922	-12.24789047241211
4ypg.pdb	4ypg_HL_D_SH33P.pdb	-0.6316772103309631	1.032099962234497
4ypg.pdb	4ypg_HL_D_SH33T.pdb	-0.13338661193847656	0.7181000113487244
4ypg.pdb	4ypg_HL_D_SH33W.pdb	-36.345458984375	-27.664640426635742
4ypg.pdb	4ypg_HL_D_SH33Y.pdb	-24.7134952545166	-20.385618209838867
4ypg.pdb	4ypg_HL_D_SH33V.pdb	-2.5712342262268066	0.10320000350475311
4ypg.pdb	4ypg_HL_D_WH47A.pdb	-0.05488523840904236	-0.6705999970436096
4ypg.pdb	4ypg_HL_D_WH47R.pdb	-0.38260000944137573	-0.5561000108718872
4ypg.pdb	4ypg_HL_D_WH47N.pdb	-0.25719958543777466	-0.5613999962806702
4ypg.pdb	4ypg_HL_D_WH47D.pdb	-0.4912175238132477	-0.5393999814987183
4ypg.pdb	4ypg_HL_D_WH47C.pdb	-0.1516200751066208	-0.5924000144004822
4ypg.pdb	4ypg_HL_D_WH47Q.pdb	-0.7382975816726685	-0.46480000019073486
4ypg.pdb	4ypg_HL_D_WH47E.pdb	-0.9307752847671509	-0.5040000081062317
4ypg.pdb	4ypg_HL_D_WH47G.pdb	0.021656304597854614	-0.7200999855995178
4ypg.pdb	4ypg_HL_D_WH47H.pdb	-0.6507915258407593	-0.33230000734329224
4ypg.pdb	4ypg_HL_D_WH47I.pdb	-0.4472174644470215	-0.4717000126838684
4ypg.pdb	4ypg_HL_D_WH47L.pdb	-0.2373703122138977	-0.41110000014305115
4ypg.pdb	4ypg_HL_D_WH47K.pdb	-0.6748331785202026	-0.6614000201225281
4ypg.pdb	4ypg_HL_D_WH47M.pdb	-0.08475099503993988	-0.13670000433921814
4ypg.pdb	4ypg_HL_D_WH47F.pdb	-0.5666992664337158	-0.0877000018954277
4ypg.pdb	4ypg_HL_D_WH47P.pdb	-0.17643344402313232	-0.6557999849319458
4ypg.pdb	4ypg_HL_D_WH47S.pdb	-0.3708626627922058	-0.6452999711036682
4ypg.pdb	4ypg_HL_D_WH47T.pdb	-0.31575509905815125	-0.5932999849319458
4ypg.pdb	4ypg_HL_D_WH47Y.pdb	-0.30193719267845154	-0.1860000044107437
4ypg.pdb	4ypg_HL_D_WH47V.pdb	-0.2694469094276428	-0.5752999782562256
4ypg.pdb	4ypg_HL_D_WH50A.pdb	-1.0989327430725098	-2.4200000762939453
4ypg.pdb	4ypg_HL_D_WH50R.pdb	-1.6722885370254517	-1.9407999515533447
4ypg.pdb	4ypg_HL_D_WH50N.pdb	-1.7219899892807007	-2.299799919128418
4ypg.pdb	4ypg_HL_D_WH50D.pdb	-2.078874111175537	-3.2634999752044678
4ypg.pdb	4ypg_HL_D_WH50C.pdb	-0.9638844728469849	-2.121799945831299
4ypg.pdb	4ypg_HL_D_WH50Q.pdb	-1.9303840398788452	-2.3935999870300293
4ypg.pdb	4ypg_HL_D_WH50E.pdb	-2.132678508758545	-3.6219000816345215
4ypg.pdb	4ypg_HL_D_WH50G.pdb	-1.1050907373428345	-2.769200086593628
4ypg.pdb	4ypg_HL_D_WH50H.pdb	-1.1256941556930542	-2.012700080871582
4ypg.pdb	4ypg_HL_D_WH50I.pdb	-1.447174310684204	-1.9392999410629272
4ypg.pdb	4ypg_HL_D_WH50L.pdb	-0.9566380977630615	-1.4710999727249146
4ypg.pdb	4ypg_HL_D_WH50K.pdb	-1.3211345672607422	-2.455399990081787
4ypg.pdb	4ypg_HL_D_WH50M.pdb	-0.45909562706947327	-0.5996000170707703
4ypg.pdb	4ypg_HL_D_WH50F.pdb	-0.796151876449585	-0.7398999929428101
4ypg.pdb	4ypg_HL_D_WH50P.pdb	-1.9109514951705933	-3.1933000087738037
4ypg.pdb	4ypg_HL_D_WH50S.pdb	-1.2920639514923096	-2.7546000480651855
4ypg.pdb	4ypg_HL_D_WH50T.pdb	-1.445779800415039	-2.6366000175476074
4ypg.pdb	4ypg_HL_D_WH50Y.pdb	-1.1615983247756958	-1.3312000036239624
4ypg.pdb	4ypg_HL_D_WH50V.pdb	-1.1101125478744507	-1.951799988746643
4ypg.pdb	4ypg_HL_D_SH52A.pdb	0.19123706221580505	1.010200023651123
4ypg.pdb	4ypg_HL_D_SH52R.pdb	-6.902984142303467	-5.785699844360352
4ypg.pdb	4ypg_HL_D_SH52N.pdb	-3.938876152038574	-4.374000072479248
4ypg.pdb	4ypg_HL_D_SH52D.pdb	-5.383116722106934	-5.910200119018555
4ypg.pdb	4ypg_HL_D_SH52C.pdb	-1.8613041639328003	-0.41359999775886536
4ypg.pdb	4ypg_HL_D_SH52Q.pdb	-7.779346942901611	-6.676400184631348
4ypg.pdb	4ypg_HL_D_SH52E.pdb	-8.462908744812012	-8.9975004196167
4ypg.pdb	4ypg_HL_D_SH52G.pdb	0.05579550564289093	1.131100058555603
4ypg.pdb	4ypg_HL_D_SH52H.pdb	-8.988897323608398	-14.889579772949219
4ypg.pdb	4ypg_HL_D_SH52I.pdb	-5.2276225090026855	-3.74780011177063
4ypg.pdb	4ypg_HL_D_SH52L.pdb	-6.530932426452637	-7.324999809265137
4ypg.pdb	4ypg_HL_D_SH52K.pdb	-6.796360969543457	-6.955399990081787
4ypg.pdb	4ypg_HL_D_SH52M.pdb	-6.7280378341674805	-7.838600158691406
4ypg.pdb	4ypg_HL_D_SH52F.pdb	-5.990635871887207	-14.193039894104004
4ypg.pdb	4ypg_HL_D_SH52P.pdb	0.7680718898773193	-0.9805999994277954
4ypg.pdb	4ypg_HL_D_SH52T.pdb	-0.31115591526031494	0.4180999994277954
4ypg.pdb	4ypg_HL_D_SH52W.pdb	-28.64179039001465	-27.551420211791992
4ypg.pdb	4ypg_HL_D_SH52Y.pdb	-8.927897453308105	-16.413000106811523
4ypg.pdb	4ypg_HL_D_SH52V.pdb	-1.2376620769500732	-1.7237999439239502
4ypg.pdb	4ypg_HL_D_YH54A.pdb	0.21032068133354187	-0.1290999948978424
4ypg.pdb	4ypg_HL_D_YH54R.pdb	-0.19152984023094177	-0.2745000123977661
4ypg.pdb	4ypg_HL_D_YH54N.pdb	0.22587957978248596	0.4212999939918518
4ypg.pdb	4ypg_HL_D_YH54D.pdb	1.1304523944854736	-0.29490000009536743
4ypg.pdb	4ypg_HL_D_YH54C.pdb	0.2320217490196228	-0.2232999950647354
4ypg.pdb	4ypg_HL_D_YH54Q.pdb	0.28543296456336975	0.19679999351501465
4ypg.pdb	4ypg_HL_D_YH54E.pdb	-0.2766488194465637	-0.6656000018119812
4ypg.pdb	4ypg_HL_D_YH54G.pdb	0.17574670910835266	-0.3555000126361847
4ypg.pdb	4ypg_HL_D_YH54H.pdb	0.6057220697402954	0.7328000068664551
4ypg.pdb	4ypg_HL_D_YH54I.pdb	-0.2573956251144409	-0.3118000030517578
4ypg.pdb	4ypg_HL_D_YH54L.pdb	-0.2111017107963562	0.08250000327825546
4ypg.pdb	4ypg_HL_D_YH54K.pdb	0.28835058212280273	0.3264999985694885
4ypg.pdb	4ypg_HL_D_YH54M.pdb	0.23988237977027893	0.3449000120162964
4ypg.pdb	4ypg_HL_D_YH54F.pdb	0.0005320459604263306	0.0024999999441206455
4ypg.pdb	4ypg_HL_D_YH54P.pdb	-0.3530162572860718	-0.6723999977111816
4ypg.pdb	4ypg_HL_D_YH54S.pdb	-0.17865429818630219	-0.5138999819755554
4ypg.pdb	4ypg_HL_D_YH54T.pdb	-0.09493796527385712	-0.5479000210762024
4ypg.pdb	4ypg_HL_D_YH54W.pdb	-0.030918583273887634	-0.07670000195503235
4ypg.pdb	4ypg_HL_D_YH54V.pdb	0.12862667441368103	-0.1793999969959259
4ypg.pdb	4ypg_HL_D_NH55A.pdb	0.8265159130096436	0.7534000277519226
4ypg.pdb	4ypg_HL_D_NH55R.pdb	1.567603349685669	1.5032999515533447
4ypg.pdb	4ypg_HL_D_NH55D.pdb	1.006819486618042	-0.09669999778270721
4ypg.pdb	4ypg_HL_D_NH55C.pdb	0.7738684415817261	0.3504999876022339
4ypg.pdb	4ypg_HL_D_NH55Q.pdb	0.989776611328125	0.8014000058174133
4ypg.pdb	4ypg_HL_D_NH55E.pdb	0.4770331084728241	0.1673000007867813
4ypg.pdb	4ypg_HL_D_NH55G.pdb	0.7016648054122925	0.5625
4ypg.pdb	4ypg_HL_D_NH55H.pdb	1.233718752861023	0.09380000084638596
4ypg.pdb	4ypg_HL_D_NH55I.pdb	0.8711123466491699	-0.22599999606609344
4ypg.pdb	4ypg_HL_D_NH55L.pdb	0.9726896286010742	1.1225999593734741
4ypg.pdb	4ypg_HL_D_NH55K.pdb	0.9831923246383667	0.699400007724762
4ypg.pdb	4ypg_HL_D_NH55M.pdb	0.797013521194458	0.2134000062942505
4ypg.pdb	4ypg_HL_D_NH55F.pdb	1.6362196207046509	1.6785999536514282
4ypg.pdb	4ypg_HL_D_NH55P.pdb	-1.572601318359375	-1.3015999794006348
4ypg.pdb	4ypg_HL_D_NH55S.pdb	0.778611421585083	-0.7735000252723694
4ypg.pdb	4ypg_HL_D_NH55T.pdb	0.6080870628356934	0.27959999442100525
4ypg.pdb	4ypg_HL_D_NH55W.pdb	1.3098444938659668	-0.2515000104904175
4ypg.pdb	4ypg_HL_D_NH55Y.pdb	1.3657505512237549	0.33079999685287476
4ypg.pdb	4ypg_HL_D_NH55V.pdb	0.9962925910949707	-0.36500000953674316
4ypg.pdb	4ypg_HL_D_NH57A.pdb	-0.35084235668182373	-0.028699999675154686
4ypg.pdb	4ypg_HL_D_NH57R.pdb	0.46531370282173157	1.443600058555603
4ypg.pdb	4ypg_HL_D_NH57D.pdb	-0.18809376657009125	-0.3686999976634979
4ypg.pdb	4ypg_HL_D_NH57C.pdb	-0.19058923423290253	0.0714000016450882
4ypg.pdb	4ypg_HL_D_NH57Q.pdb	-0.1192379742860794	0.07039999961853027
4ypg.pdb	4ypg_HL_D_NH57E.pdb	-0.7200764417648315	-0.588100016117096
4ypg.pdb	4ypg_HL_D_NH57G.pdb	-0.35908448696136475	-0.2386000007390976
4ypg.pdb	4ypg_HL_D_NH57H.pdb	0.2660659849643707	0.7570000290870667
4ypg.pdb	4ypg_HL_D_NH57I.pdb	0.16022804379463196	-0.01360000018030405
4ypg.pdb	4ypg_HL_D_NH57L.pdb	0.09323346614837646	0.10939999669790268
4ypg.pdb	4ypg_HL_D_NH57K.pdb	-0.19292378425598145	0.6953999996185303
4ypg.pdb	4ypg_HL_D_NH57M.pdb	0.16647571325302124	-0.10700000077486038
4ypg.pdb	4ypg_HL_D_NH57F.pdb	0.47247591614723206	0.23819999396800995
4ypg.pdb	4ypg_HL_D_NH57P.pdb	-0.20333169400691986	-0.12800000607967377
4ypg.pdb	4ypg_HL_D_NH57S.pdb	-0.29405367374420166	0.053199999034404755
4ypg.pdb	4ypg_HL_D_NH57T.pdb	-0.511061429977417	-0.1265999972820282
4ypg.pdb	4ypg_HL_D_NH57W.pdb	0.292959988117218	-0.448199987411499
4ypg.pdb	4ypg_HL_D_NH57Y.pdb	1.0598180294036865	1.476199984550476
4ypg.pdb	4ypg_HL_D_NH57V.pdb	0.12699440121650696	0.09000000357627869
4ypg.pdb	4ypg_HL_D_NH59A.pdb	-0.3519287705421448	-0.37689998745918274
4ypg.pdb	4ypg_HL_D_NH59R.pdb	0.36690792441368103	1.6426000595092773
4ypg.pdb	4ypg_HL_D_NH59D.pdb	-1.2181155681610107	-1.242900013923645
4ypg.pdb	4ypg_HL_D_NH59C.pdb	-0.15468008816242218	-0.21130000054836273
4ypg.pdb	4ypg_HL_D_NH59Q.pdb	-0.29903507232666016	0.37619999051094055
4ypg.pdb	4ypg_HL_D_NH59E.pdb	-0.8162440061569214	-0.4812999963760376
4ypg.pdb	4ypg_HL_D_NH59G.pdb	-0.39378058910369873	-0.8562999963760376
4ypg.pdb	4ypg_HL_D_NH59H.pdb	-0.40169045329093933	0.325300008058548
4ypg.pdb	4ypg_HL_D_NH59I.pdb	-0.061657942831516266	0.5375000238418579
4ypg.pdb	4ypg_HL_D_NH59L.pdb	-0.16346929967403412	0.2892000079154968
4ypg.pdb	4ypg_HL_D_NH59K.pdb	-0.2871473431587219	1.1217999458312988
4ypg.pdb	4ypg_HL_D_NH59M.pdb	-0.18665292859077454	-0.2718000113964081
4ypg.pdb	4ypg_HL_D_NH59F.pdb	-0.23826780915260315	0.21789999306201935
4ypg.pdb	4ypg_HL_D_NH59P.pdb	-0.5488210916519165	-0.37869998812675476
4ypg.pdb	4ypg_HL_D_NH59S.pdb	-0.8289321660995483	-0.82669997215271
4ypg.pdb	4ypg_HL_D_NH59T.pdb	-0.498566597700119	-0.7039999961853027
4ypg.pdb	4ypg_HL_D_NH59W.pdb	-0.012721046805381775	0.4672999978065491
4ypg.pdb	4ypg_HL_D_NH59Y.pdb	-0.4428878128528595	0.12860000133514404
4ypg.pdb	4ypg_HL_D_NH59V.pdb	-0.12152229249477386	0.4291999936103821
4ypg.pdb	4ypg_HL_D_DH99A.pdb	0.07144233584403992	0.2660999894142151
4ypg.pdb	4ypg_HL_D_DH99R.pdb	-0.5892745852470398	0.3549000024795532
4ypg.pdb	4ypg_HL_D_DH99N.pdb	-0.3101826310157776	0.7900999784469604
4ypg.pdb	4ypg_HL_D_DH99C.pdb	-0.14357081055641174	0.30630001425743103
4ypg.pdb	4ypg_HL_D_DH99Q.pdb	-0.10648413002490997	0.7505999803543091
4ypg.pdb	4ypg_HL_D_DH99E.pdb	-0.1984313577413559	0.46070000529289246
4ypg.pdb	4ypg_HL_D_DH99G.pdb	-0.12345944344997406	2.141900062561035
4ypg.pdb	4ypg_HL_D_DH99H.pdb	-1.0087882280349731	0.09260000288486481
4ypg.pdb	4ypg_HL_D_DH99I.pdb	-0.5292006731033325	1.5260000228881836
4ypg.pdb	4ypg_HL_D_DH99L.pdb	-0.4476696252822876	3.0757999420166016
4ypg.pdb	4ypg_HL_D_DH99K.pdb	-0.395845890045166	0.5509999990463257
4ypg.pdb	4ypg_HL_D_DH99M.pdb	-0.00446280837059021	-0.01549999974668026
4ypg.pdb	4ypg_HL_D_DH99F.pdb	-1.1537582874298096	0.5945000052452087
4ypg.pdb	4ypg_HL_D_DH99P.pdb	0.23439359664916992	0.12999999523162842
4ypg.pdb	4ypg_HL_D_DH99S.pdb	-0.14303338527679443	0.11509999632835388
4ypg.pdb	4ypg_HL_D_DH99T.pdb	-0.7658729553222656	1.4773999452590942
4ypg.pdb	4ypg_HL_D_DH99W.pdb	-1.0253632068634033	-4.166600227355957
4ypg.pdb	4ypg_HL_D_DH99Y.pdb	-1.7483927011489868	0.10509999841451645
4ypg.pdb	4ypg_HL_D_DH99V.pdb	-0.3009597063064575	2.51419997215271
4ypg.pdb	4ypg_HL_D_PH100A.pdb	-1.2821959257125854	-3.905600070953369
4ypg.pdb	4ypg_HL_D_PH100R.pdb	-10.015152931213379	-14.196880340576172
4ypg.pdb	4ypg_HL_D_PH100N.pdb	-1.6816320419311523	-5.021699905395508
4ypg.pdb	4ypg_HL_D_PH100D.pdb	-2.405799627304077	-6.321300029754639
4ypg.pdb	4ypg_HL_D_PH100C.pdb	-0.9648638963699341	-4.748300075531006
4ypg.pdb	4ypg_HL_D_PH100Q.pdb	-2.2809720039367676	-6.976399898529053
4ypg.pdb	4ypg_HL_D_PH100E.pdb	-2.4477932453155518	-7.183700084686279
4ypg.pdb	4ypg_HL_D_PH100G.pdb	-1.4358599185943604	-1.1668000221252441
4ypg.pdb	4ypg_HL_D_PH100H.pdb	-6.905771732330322	-10.334970474243164
4ypg.pdb	4ypg_HL_D_PH100I.pdb	-5.826417446136475	-5.683899879455566
4ypg.pdb	4ypg_HL_D_PH100L.pdb	-2.851746082305908	-5.9054999351501465
4ypg.pdb	4ypg_HL_D_PH100K.pdb	-4.8052978515625	-9.8095703125
4ypg.pdb	4ypg_HL_D_PH100M.pdb	-2.002929210662842	-6.158400058746338
4ypg.pdb	4ypg_HL_D_PH100F.pdb	-5.2640910148620605	-8.817700386047363
4ypg.pdb	4ypg_HL_D_PH100S.pdb	-0.5559343099594116	-3.1347999572753906
4ypg.pdb	4ypg_HL_D_PH100T.pdb	-0.6594939231872559	-2.158900022506714
4ypg.pdb	4ypg_HL_D_PH100W.pdb	-8.755302429199219	-14.910849571228027
4ypg.pdb	4ypg_HL_D_PH100Y.pdb	-17.156831741333008	-17.46162986755371
4ypg.pdb	4ypg_HL_D_PH100V.pdb	-1.1794079542160034	-2.9277000427246094
4ypg.pdb	4ypg_HL_D_IH101A.pdb	0.0761767327785492	0.15449999272823334
4ypg.pdb	4ypg_HL_D_IH101R.pdb	-0.4966271221637726	0.4296000003814697
4ypg.pdb	4ypg_HL_D_IH101N.pdb	-0.19632327556610107	0.04839999973773956
4ypg.pdb	4ypg_HL_D_IH101D.pdb	-0.3999321758747101	-0.6621999740600586
4ypg.pdb	4ypg_HL_D_IH101C.pdb	-0.1861618608236313	0.014700000174343586
4ypg.pdb	4ypg_HL_D_IH101Q.pdb	-0.22996316850185394	0.017899999395012856
4ypg.pdb	4ypg_HL_D_IH101E.pdb	-0.585472583770752	-0.32519999146461487
4ypg.pdb	4ypg_HL_D_IH101G.pdb	-0.03703603148460388	0.07930000126361847
4ypg.pdb	4ypg_HL_D_IH101H.pdb	-1.123360514640808	-0.0681999996304512
4ypg.pdb	4ypg_HL_D_IH101L.pdb	-0.19979217648506165	0.15049999952316284
4ypg.pdb	4ypg_HL_D_IH101K.pdb	-0.19638416171073914	0.3249000012874603
4ypg.pdb	4ypg_HL_D_IH101M.pdb	-0.024846285581588745	0.03099999949336052
4ypg.pdb	4ypg_HL_D_IH101F.pdb	-0.9734171628952026	0.11999999731779099
4ypg.pdb	4ypg_HL_D_IH101P.pdb	-0.21795754134655	-0.6394000053405762
4ypg.pdb	4ypg_HL_D_IH101S.pdb	-0.3408673107624054	0.06430000066757202
4ypg.pdb	4ypg_HL_D_IH101T.pdb	-0.26826900243759155	-0.10109999775886536
4ypg.pdb	4ypg_HL_D_IH101W.pdb	-0.720100998878479	-1.2460999488830566
4ypg.pdb	4ypg_HL_D_IH101Y.pdb	-1.252698302268982	-1.0313999652862549
4ypg.pdb	4ypg_HL_D_IH101V.pdb	0.1357700228691101	0.17430000007152557
4ypg.pdb	4ypg_HL_D_AH102R.pdb	-6.343545913696289	-5.374300003051758
4ypg.pdb	4ypg_HL_D_AH102N.pdb	-0.2956180274486542	-0.7681999802589417
4ypg.pdb	4ypg_HL_D_AH102D.pdb	-1.2996212244033813	-2.8494999408721924
4ypg.pdb	4ypg_HL_D_AH102C.pdb	-0.09779145568609238	0.06319999694824219
4ypg.pdb	4ypg_HL_D_AH102Q.pdb	-7.199353218078613	-6.7993998527526855
4ypg.pdb	4ypg_HL_D_AH102E.pdb	-1.6539571285247803	-4.099100112915039
4ypg.pdb	4ypg_HL_D_AH102G.pdb	-0.31099456548690796	-0.6534000039100647
4ypg.pdb	4ypg_HL_D_AH102H.pdb	-12.945891380310059	-12.445850372314453
4ypg.pdb	4ypg_HL_D_AH102I.pdb	-1.872438669204712	-2.1510000228881836
4ypg.pdb	4ypg_HL_D_AH102L.pdb	-2.721214771270752	-3.4282000064849854
4ypg.pdb	4ypg_HL_D_AH102K.pdb	-2.9654297828674316	0.04610000178217888
4ypg.pdb	4ypg_HL_D_AH102M.pdb	-0.0009250640869140625	-0.19920000433921814
4ypg.pdb	4ypg_HL_D_AH102F.pdb	-0.6640588045120239	-0.14569999277591705
4ypg.pdb	4ypg_HL_D_AH102P.pdb	0.30935144424438477	0.2669999897480011
4ypg.pdb	4ypg_HL_D_AH102S.pdb	0.06798484921455383	0.020099999383091927
4ypg.pdb	4ypg_HL_D_AH102T.pdb	-0.5162421464920044	0.11060000211000443
4ypg.pdb	4ypg_HL_D_AH102W.pdb	-9.538667678833008	-10.535309791564941
4ypg.pdb	4ypg_HL_D_AH102Y.pdb	-14.295151710510254	-16.16724967956543
4ypg.pdb	4ypg_HL_D_AH102V.pdb	-0.4984797239303589	-0.6510999798774719
4ypg.pdb	4ypg_HL_D_AH103R.pdb	-0.8628675937652588	-0.4375999867916107
4ypg.pdb	4ypg_HL_D_AH103N.pdb	-0.2816227376461029	-1.3259999752044678
4ypg.pdb	4ypg_HL_D_AH103D.pdb	-0.7643846273422241	-0.9115999937057495
4ypg.pdb	4ypg_HL_D_AH103C.pdb	-0.3359149694442749	-0.40790000557899475
4ypg.pdb	4ypg_HL_D_AH103Q.pdb	-0.7826001644134521	-0.8123000264167786
4ypg.pdb	4ypg_HL_D_AH103E.pdb	-1.884215235710144	-2.146199941635132
4ypg.pdb	4ypg_HL_D_AH103G.pdb	-0.272105872631073	0.09279999881982803
4ypg.pdb	4ypg_HL_D_AH103H.pdb	-1.2579853534698486	-1.2455999851226807
4ypg.pdb	4ypg_HL_D_AH103I.pdb	-0.669272243976593	-1.5607999563217163
4ypg.pdb	4ypg_HL_D_AH103L.pdb	-2.882096767425537	-4.841300010681152
4ypg.pdb	4ypg_HL_D_AH103K.pdb	-0.841232419013977	-0.7620000243186951
4ypg.pdb	4ypg_HL_D_AH103M.pdb	-0.5744608640670776	-0.9706000089645386
4ypg.pdb	4ypg_HL_D_AH103F.pdb	-3.8245553970336914	-3.933199882507324
4ypg.pdb	4ypg_HL_D_AH103P.pdb	-0.42770272493362427	-1.7207000255584717
4ypg.pdb	4ypg_HL_D_AH103S.pdb	-0.24043384194374084	-0.19439999759197235
4ypg.pdb	4ypg_HL_D_AH103T.pdb	-0.30880865454673767	-1.5055999755859375
4ypg.pdb	4ypg_HL_D_AH103W.pdb	-4.843802452087402	-29.052019119262695
4ypg.pdb	4ypg_HL_D_AH103Y.pdb	-15.121402740478516	-15.198439598083496
4ypg.pdb	4ypg_HL_D_AH103V.pdb	-0.10131664574146271	-1.2031999826431274
4ypg.pdb	4ypg_HL_D_YH105A.pdb	0.5386103391647339	-0.34290000796318054
4ypg.pdb	4ypg_HL_D_YH105R.pdb	0.25681760907173157	-0.2281000018119812
4ypg.pdb	4ypg_HL_D_YH105N.pdb	0.16381791234016418	-0.3052999973297119
4ypg.pdb	4ypg_HL_D_YH105D.pdb	-0.12020468711853027	-0.4059000015258789
4ypg.pdb	4ypg_HL_D_YH105C.pdb	0.36584410071372986	-0.2930999994277954
4ypg.pdb	4ypg_HL_D_YH105Q.pdb	0.29152563214302063	-0.18809999525547028
4ypg.pdb	4ypg_HL_D_YH105E.pdb	0.06694617867469788	-0.41510000824928284
4ypg.pdb	4ypg_HL_D_YH105G.pdb	0.493509978055954	-0.34689998626708984
4ypg.pdb	4ypg_HL_D_YH105H.pdb	0.2273252308368683	-0.29660001397132874
4ypg.pdb	4ypg_HL_D_YH105I.pdb	0.1163884699344635	-0.18690000474452972
4ypg.pdb	4ypg_HL_D_YH105L.pdb	-0.051659077405929565	-0.24809999763965607
4ypg.pdb	4ypg_HL_D_YH105K.pdb	0.311756432056427	-0.20200000703334808
4ypg.pdb	4ypg_HL_D_YH105M.pdb	0.4018864929676056	-0.23549999296665192
4ypg.pdb	4ypg_HL_D_YH105F.pdb	-0.12986713647842407	0.0348999984562397
4ypg.pdb	4ypg_HL_D_YH105P.pdb	0.4296052157878876	-0.44029998779296875
4ypg.pdb	4ypg_HL_D_YH105S.pdb	0.2257588505744934	-0.3377000093460083
4ypg.pdb	4ypg_HL_D_YH105T.pdb	0.28706470131874084	-0.3634999990463257
4ypg.pdb	4ypg_HL_D_YH105W.pdb	0.262514591217041	-0.28529998660087585
4ypg.pdb	4ypg_HL_D_YH105V.pdb	0.39851847290992737	-0.3382999897003174
4ypg.pdb	4ypg_HL_D_SL28A.pdb	0.11940306425094604	0.5656999945640564
4ypg.pdb	4ypg_HL_D_SL28R.pdb	-0.2090941071510315	0.8482999801635742
4ypg.pdb	4ypg_HL_D_SL28N.pdb	-0.04545274376869202	0.1282999962568283
4ypg.pdb	4ypg_HL_D_SL28D.pdb	-0.2806228697299957	0.319599986076355
4ypg.pdb	4ypg_HL_D_SL28C.pdb	0.18265804648399353	0.6053000092506409
4ypg.pdb	4ypg_HL_D_SL28Q.pdb	-0.03216342628002167	0.33570000529289246
4ypg.pdb	4ypg_HL_D_SL28E.pdb	-0.018508359789848328	0.013799999840557575
4ypg.pdb	4ypg_HL_D_SL28G.pdb	0.04556412994861603	0.18199999630451202
4ypg.pdb	4ypg_HL_D_SL28H.pdb	0.2206636369228363	0.41620001196861267
4ypg.pdb	4ypg_HL_D_SL28I.pdb	-0.9360860586166382	-0.01140000019222498
4ypg.pdb	4ypg_HL_D_SL28L.pdb	0.664110541343689	0.805899977684021
4ypg.pdb	4ypg_HL_D_SL28K.pdb	0.05688484013080597	0.6108999848365784
4ypg.pdb	4ypg_HL_D_SL28M.pdb	0.5532969236373901	0.7505000233650208
4ypg.pdb	4ypg_HL_D_SL28F.pdb	0.3581899106502533	0.724399983882904
4ypg.pdb	4ypg_HL_D_SL28P.pdb	0.3423309028148651	0.5799000263214111
4ypg.pdb	4ypg_HL_D_SL28T.pdb	-0.1842455416917801	-0.15389999747276306
4ypg.pdb	4ypg_HL_D_SL28W.pdb	0.35959944128990173	1.118299961090088
4ypg.pdb	4ypg_HL_D_SL28Y.pdb	0.03771601617336273	0.6978999972343445
4ypg.pdb	4ypg_HL_D_SL28V.pdb	0.4279840886592865	1.0194000005722046
4ypg.pdb	4ypg_HL_D_VL29A.pdb	-0.2288406491279602	-0.241799995303154
4ypg.pdb	4ypg_HL_D_VL29R.pdb	-0.7372620105743408	0.7177000045776367
4ypg.pdb	4ypg_HL_D_VL29N.pdb	-0.33416539430618286	-0.1573999971151352
4ypg.pdb	4ypg_HL_D_VL29D.pdb	-0.5164227485656738	-0.526199996471405
4ypg.pdb	4ypg_HL_D_VL29C.pdb	-0.3609849512577057	-0.15440000593662262
4ypg.pdb	4ypg_HL_D_VL29Q.pdb	-0.3101655840873718	-0.13410000503063202
4ypg.pdb	4ypg_HL_D_VL29E.pdb	-0.8323960304260254	-0.4253999888896942
4ypg.pdb	4ypg_HL_D_VL29G.pdb	-0.25303584337234497	-0.7882999777793884
4ypg.pdb	4ypg_HL_D_VL29H.pdb	-0.7258915901184082	0.21979999542236328
4ypg.pdb	4ypg_HL_D_VL29I.pdb	-0.3610621988773346	0.019899999722838402
4ypg.pdb	4ypg_HL_D_VL29L.pdb	-0.28766340017318726	-0.033900000154972076
4ypg.pdb	4ypg_HL_D_VL29K.pdb	-0.4797312319278717	-0.5461000204086304
4ypg.pdb	4ypg_HL_D_VL29M.pdb	-0.17094260454177856	-0.18440000712871552
4ypg.pdb	4ypg_HL_D_VL29F.pdb	-0.509131908416748	-0.10980000346899033
4ypg.pdb	4ypg_HL_D_VL29P.pdb	0.07018068432807922	-0.5673999786376953
4ypg.pdb	4ypg_HL_D_VL29S.pdb	-0.5317967534065247	-0.23880000412464142
4ypg.pdb	4ypg_HL_D_VL29T.pdb	-0.5857718586921692	-0.0729999989271164
4ypg.pdb	4ypg_HL_D_VL29W.pdb	-0.4624556601047516	-0.028200000524520874
4ypg.pdb	4ypg_HL_D_VL29Y.pdb	-0.7120139598846436	-0.125900000333786
4ypg.pdb	4ypg_HL_D_SL30A.pdb	0.2204010784626007	0.3271999955177307
4ypg.pdb	4ypg_HL_D_SL30R.pdb	-0.8730459213256836	-0.7929999828338623
4ypg.pdb	4ypg_HL_D_SL30N.pdb	-2.9649534225463867	-2.817500114440918
4ypg.pdb	4ypg_HL_D_SL30D.pdb	-0.716315746307373	-2.157599925994873
4ypg.pdb	4ypg_HL_D_SL30C.pdb	0.2845742702484131	0.16189999878406525
4ypg.pdb	4ypg_HL_D_SL30Q.pdb	-1.0598410367965698	-2.0176000595092773
4ypg.pdb	4ypg_HL_D_SL30E.pdb	-2.236255645751953	-3.0044000148773193
4ypg.pdb	4ypg_HL_D_SL30G.pdb	-0.08861292898654938	0.09080000221729279
4ypg.pdb	4ypg_HL_D_SL30H.pdb	-12.282254219055176	-14.346329689025879
4ypg.pdb	4ypg_HL_D_SL30I.pdb	0.7363245487213135	1.1175999641418457
4ypg.pdb	4ypg_HL_D_SL30L.pdb	0.13289204239845276	0.18719999492168427
4ypg.pdb	4ypg_HL_D_SL30K.pdb	-1.4646918773651123	-2.5957999229431152
4ypg.pdb	4ypg_HL_D_SL30M.pdb	-0.6465733647346497	0.051100000739097595
4ypg.pdb	4ypg_HL_D_SL30F.pdb	-0.8057786226272583	-2.9697999954223633
4ypg.pdb	4ypg_HL_D_SL30P.pdb	1.0173701047897339	0.9204999804496765
4ypg.pdb	4ypg_HL_D_SL30T.pdb	0.11818057298660278	0.11779999732971191
4ypg.pdb	4ypg_HL_D_SL30W.pdb	-2.0776548385620117	-4.150199890136719
4ypg.pdb	4ypg_HL_D_SL30Y.pdb	-5.133714199066162	-3.9354000091552734
4ypg.pdb	4ypg_HL_D_SL30V.pdb	0.4723493754863739	0.9642000198364258
4ypg.pdb	4ypg_HL_D_SL31A.pdb	-0.3319110870361328	-0.5138999819755554
4ypg.pdb	4ypg_HL_D_SL31R.pdb	-0.43807587027549744	0.23690000176429749
4ypg.pdb	4ypg_HL_D_SL31N.pdb	-1.286263346672058	-2.2792000770568848
4ypg.pdb	4ypg_HL_D_SL31D.pdb	-0.6947863101959229	-2.2988998889923096
4ypg.pdb	4ypg_HL_D_SL31C.pdb	-0.2501547932624817	0.2085999995470047
4ypg.pdb	4ypg_HL_D_SL31Q.pdb	-0.6710381507873535	-2.7309999465942383
4ypg.pdb	4ypg_HL_D_SL31E.pdb	-1.0118510723114014	-2.67549991607666
4ypg.pdb	4ypg_HL_D_SL31G.pdb	-0.3806573748588562	-1.4471999406814575
4ypg.pdb	4ypg_HL_D_SL31H.pdb	-4.332149505615234	-2.2811999320983887
4ypg.pdb	4ypg_HL_D_SL31I.pdb	-1.467341661453247	-0.913100004196167
4ypg.pdb	4ypg_HL_D_SL31L.pdb	0.0022827982902526855	1.0542000532150269
4ypg.pdb	4ypg_HL_D_SL31K.pdb	-0.346127986907959	-0.39629998803138733
4ypg.pdb	4ypg_HL_D_SL31M.pdb	-0.9868814945220947	0.2757999897003174
4ypg.pdb	4ypg_HL_D_SL31F.pdb	-4.663219928741455	-2.7479000091552734
4ypg.pdb	4ypg_HL_D_SL31P.pdb	-0.2467052936553955	-0.36910000443458557
4ypg.pdb	4ypg_HL_D_SL31T.pdb	-0.28436848521232605	0.7396000027656555
4ypg.pdb	4ypg_HL_D_SL31W.pdb	-0.8734180927276611	-0.10329999774694443
4ypg.pdb	4ypg_HL_D_SL31Y.pdb	-0.9313201904296875	-1.9836000204086304
4ypg.pdb	4ypg_HL_D_SL31V.pdb	-0.3129885196685791	-1.1375000476837158
4ypg.pdb	4ypg_HL_D_TL32A.pdb	-0.6643913984298706	-0.9736999869346619
4ypg.pdb	4ypg_HL_D_TL32R.pdb	-7.341982364654541	-6.953700065612793
4ypg.pdb	4ypg_HL_D_TL32N.pdb	-2.6080281734466553	-1.823199987411499
4ypg.pdb	4ypg_HL_D_TL32D.pdb	-1.1603411436080933	-0.7526000142097473
4ypg.pdb	4ypg_HL_D_TL32C.pdb	-0.8415135145187378	-2.473400115966797
4ypg.pdb	4ypg_HL_D_TL32Q.pdb	-5.788041591644287	-7.79610013961792
4ypg.pdb	4ypg_HL_D_TL32E.pdb	-3.8439388275146484	-5.664700031280518
4ypg.pdb	4ypg_HL_D_TL32G.pdb	-0.43559202551841736	-3.226599931716919
4ypg.pdb	4ypg_HL_D_TL32H.pdb	-4.458402633666992	-12.491620063781738
4ypg.pdb	4ypg_HL_D_TL32I.pdb	-2.0194523334503174	-5.6844000816345215
4ypg.pdb	4ypg_HL_D_TL32L.pdb	-6.120471954345703	-9.051400184631348
4ypg.pdb	4ypg_HL_D_TL32K.pdb	-2.469740152359009	-3.490299940109253
4ypg.pdb	4ypg_HL_D_TL32M.pdb	-3.217683792114258	-5.8618998527526855
4ypg.pdb	4ypg_HL_D_TL32F.pdb	-7.906592845916748	-11.922880172729492
4ypg.pdb	4ypg_HL_D_TL32P.pdb	0.472749799489975	-2.589600086212158
4ypg.pdb	4ypg_HL_D_TL32S.pdb	-0.09616056829690933	-1.0708999633789062
4ypg.pdb	4ypg_HL_D_TL32W.pdb	-9.452615737915039	-16.333019256591797
4ypg.pdb	4ypg_HL_D_TL32Y.pdb	-21.332509994506836	-25.143329620361328
4ypg.pdb	4ypg_HL_D_TL32V.pdb	-1.180546760559082	-0.07850000262260437
4ypg.pdb	4ypg_HL_D_YL33A.pdb	-0.4869185984134674	-1.5377000570297241
4ypg.pdb	4ypg_HL_D_YL33R.pdb	-1.164084792137146	-2.3187999725341797
4ypg.pdb	4ypg_HL_D_YL33N.pdb	-0.6620547771453857	-1.6052000522613525
4ypg.pdb	4ypg_HL_D_YL33D.pdb	-0.6711717844009399	-1.6464999914169312
4ypg.pdb	4ypg_HL_D_YL33C.pdb	-0.4253111481666565	-1.2065000534057617
4ypg.pdb	4ypg_HL_D_YL33Q.pdb	-0.6863154172897339	-1.3549000024795532
4ypg.pdb	4ypg_HL_D_YL33E.pdb	-0.9844733476638794	-2.0857999324798584
4ypg.pdb	4ypg_HL_D_YL33G.pdb	-0.41358739137649536	-1.6663000583648682
4ypg.pdb	4ypg_HL_D_YL33H.pdb	-0.5674700736999512	-0.8183000087738037
4ypg.pdb	4ypg_HL_D_YL33I.pdb	-0.3872024714946747	-1.0181000232696533
4ypg.pdb	4ypg_HL_D_YL33L.pdb	-0.1864744871854782	-0.4968999922275543
4ypg.pdb	4ypg_HL_D_YL33K.pdb	-0.6457680463790894	-2.1161000728607178
4ypg.pdb	4ypg_HL_D_YL33M.pdb	0.1164892315864563	0.2896000146865845
4ypg.pdb	4ypg_HL_D_YL33F.pdb	-0.35811924934387207	0.42149999737739563
4ypg.pdb	4ypg_HL_D_YL33P.pdb	-0.20659874379634857	-3.09060001373291
4ypg.pdb	4ypg_HL_D_YL33S.pdb	-0.6876753568649292	-1.5355000495910645
4ypg.pdb	4ypg_HL_D_YL33T.pdb	-0.5091524720191956	-1.0063999891281128
4ypg.pdb	4ypg_HL_D_YL33W.pdb	0.041452378034591675	0.8450000286102295
4ypg.pdb	4ypg_HL_D_YL33V.pdb	-0.35391831398010254	-1.054800033569336
4ypg.pdb	4ypg_HL_D_YL50A.pdb	-0.16123206913471222	-0.3652999997138977
4ypg.pdb	4ypg_HL_D_YL50R.pdb	-2.5974068641662598	-1.0820000171661377
4ypg.pdb	4ypg_HL_D_YL50N.pdb	-0.651107132434845	-0.6873000264167786
4ypg.pdb	4ypg_HL_D_YL50D.pdb	-1.0982158184051514	-0.42969998717308044
4ypg.pdb	4ypg_HL_D_YL50C.pdb	-0.13993820548057556	-0.633899986743927
4ypg.pdb	4ypg_HL_D_YL50Q.pdb	-0.4852428138256073	-0.8420000076293945
4ypg.pdb	4ypg_HL_D_YL50E.pdb	-0.7187020778656006	1.0647000074386597
4ypg.pdb	4ypg_HL_D_YL50G.pdb	-0.09845355153083801	-0.5297999978065491
4ypg.pdb	4ypg_HL_D_YL50H.pdb	-0.4634664058685303	-1.2164000272750854
4ypg.pdb	4ypg_HL_D_YL50I.pdb	-0.5339314341545105	-0.13819999992847443
4ypg.pdb	4ypg_HL_D_YL50L.pdb	-0.47994646430015564	-0.9567000269889832
4ypg.pdb	4ypg_HL_D_YL50K.pdb	-0.6232365965843201	-1.1110999584197998
4ypg.pdb	4ypg_HL_D_YL50M.pdb	0.40417709946632385	0.13950000703334808
4ypg.pdb	4ypg_HL_D_YL50F.pdb	-0.012291088700294495	0.328900009393692
4ypg.pdb	4ypg_HL_D_YL50P.pdb	0.050952449440956116	-0.4047999978065491
4ypg.pdb	4ypg_HL_D_YL50S.pdb	-0.1835785061120987	-0.6897000074386597
4ypg.pdb	4ypg_HL_D_YL50T.pdb	0.2645556926727295	-0.6288999915122986
4ypg.pdb	4ypg_HL_D_YL50W.pdb	-6.913567543029785	-5.589200019836426
4ypg.pdb	4ypg_HL_D_YL50V.pdb	-0.504166841506958	-0.3337000012397766
4ypg.pdb	4ypg_HL_D_GL51A.pdb	-0.38590753078460693	-0.34150001406669617
4ypg.pdb	4ypg_HL_D_GL51R.pdb	-2.9869022369384766	-6.424600124359131
4ypg.pdb	4ypg_HL_D_GL51N.pdb	-4.255050182342529	-3.739300012588501
4ypg.pdb	4ypg_HL_D_GL51D.pdb	-2.2499313354492188	-4.530099868774414
4ypg.pdb	4ypg_HL_D_GL51C.pdb	-0.7169137001037598	-1.274399995803833
4ypg.pdb	4ypg_HL_D_GL51Q.pdb	-1.3247557878494263	-2.2562999725341797
4ypg.pdb	4ypg_HL_D_GL51E.pdb	-8.72266674041748	-10.987970352172852
4ypg.pdb	4ypg_HL_D_GL51H.pdb	-5.468379974365234	-2.8220999240875244
4ypg.pdb	4ypg_HL_D_GL51I.pdb	-4.128795146942139	-3.708400011062622
4ypg.pdb	4ypg_HL_D_GL51L.pdb	-1.7403732538223267	-0.8320000171661377
4ypg.pdb	4ypg_HL_D_GL51K.pdb	-2.874300241470337	-5.351799964904785
4ypg.pdb	4ypg_HL_D_GL51M.pdb	-4.011165142059326	-4.12470006942749
4ypg.pdb	4ypg_HL_D_GL51F.pdb	-24.5150146484375	-21.563570022583008
4ypg.pdb	4ypg_HL_D_GL51P.pdb	-3.6967709064483643	-2.730799913406372
4ypg.pdb	4ypg_HL_D_GL51S.pdb	-0.40877294540405273	-0.38179999589920044
4ypg.pdb	4ypg_HL_D_GL51T.pdb	-5.814765453338623	-5.337699890136719
4ypg.pdb	4ypg_HL_D_GL51W.pdb	-15.286931037902832	-20.205856323242188
4ypg.pdb	4ypg_HL_D_GL51Y.pdb	-3.15614652633667	-2.391900062561035
4ypg.pdb	4ypg_HL_D_GL51V.pdb	-8.069794654846191	-5.286600112915039
4ypg.pdb	4ypg_HL_D_AL52R.pdb	-0.26782870292663574	-0.454800009727478
4ypg.pdb	4ypg_HL_D_AL52N.pdb	-0.5216444730758667	0.07559999823570251
4ypg.pdb	4ypg_HL_D_AL52D.pdb	0.24369123578071594	0.35409998893737793
4ypg.pdb	4ypg_HL_D_AL52C.pdb	-0.1549740731716156	-0.04529999941587448
4ypg.pdb	4ypg_HL_D_AL52Q.pdb	-0.4442596733570099	-0.21469999849796295
4ypg.pdb	4ypg_HL_D_AL52E.pdb	-2.939155340194702	-1.4936000108718872
4ypg.pdb	4ypg_HL_D_AL52G.pdb	-0.012401625514030457	0.6341000199317932
4ypg.pdb	4ypg_HL_D_AL52H.pdb	-1.9264074563980103	-2.4691998958587646
4ypg.pdb	4ypg_HL_D_AL52I.pdb	-3.3518571853637695	-0.474700003862381
4ypg.pdb	4ypg_HL_D_AL52L.pdb	-0.36624762415885925	0.7613000273704529
4ypg.pdb	4ypg_HL_D_AL52K.pdb	0.019494250416755676	-0.8486999869346619
4ypg.pdb	4ypg_HL_D_AL52M.pdb	0.011779442429542542	-0.09279999881982803
4ypg.pdb	4ypg_HL_D_AL52F.pdb	-2.8297855854034424	-1.9047000408172607
4ypg.pdb	4ypg_HL_D_AL52P.pdb	-1.2143183946609497	-0.554099977016449
4ypg.pdb	4ypg_HL_D_AL52S.pdb	-0.21908679604530334	-0.3603000044822693
4ypg.pdb	4ypg_HL_D_AL52T.pdb	-0.33128786087036133	-0.2685000002384186
4ypg.pdb	4ypg_HL_D_AL52W.pdb	-5.046110153198242	-4.510300159454346
4ypg.pdb	4ypg_HL_D_AL52Y.pdb	-4.463977813720703	-4.558800220489502
4ypg.pdb	4ypg_HL_D_AL52V.pdb	-3.3825504779815674	-1.4050999879837036
4ypg.pdb	4ypg_HL_D_SL54A.pdb	0.18139603734016418	0.9294000267982483
4ypg.pdb	4ypg_HL_D_SL54R.pdb	-1.622041940689087	-0.8061000108718872
4ypg.pdb	4ypg_HL_D_SL54N.pdb	-0.2724018692970276	0.9848999977111816
4ypg.pdb	4ypg_HL_D_SL54D.pdb	-0.2910056710243225	-0.48919999599456787
4ypg.pdb	4ypg_HL_D_SL54C.pdb	0.25084710121154785	1.0964000225067139
4ypg.pdb	4ypg_HL_D_SL54Q.pdb	-0.14452645182609558	1.2827999591827393
4ypg.pdb	4ypg_HL_D_SL54E.pdb	-0.4482148289680481	-0.39259999990463257
4ypg.pdb	4ypg_HL_D_SL54G.pdb	0.0027177035808563232	0.6194000244140625
4ypg.pdb	4ypg_HL_D_SL54H.pdb	-9.846831321716309	-6.339799880981445
4ypg.pdb	4ypg_HL_D_SL54I.pdb	-5.629904270172119	-1.7640999555587769
4ypg.pdb	4ypg_HL_D_SL54L.pdb	0.2672571539878845	2.285900115966797
4ypg.pdb	4ypg_HL_D_SL54K.pdb	-1.3969963788986206	-0.5006999969482422
4ypg.pdb	4ypg_HL_D_SL54M.pdb	0.6780616044998169	1.829800009727478
4ypg.pdb	4ypg_HL_D_SL54F.pdb	-4.041452884674072	0.6200000047683716
4ypg.pdb	4ypg_HL_D_SL54P.pdb	0.11671963334083557	1.2718000411987305
4ypg.pdb	4ypg_HL_D_SL54T.pdb	-0.10780879110097885	1.2402000427246094
4ypg.pdb	4ypg_HL_D_SL54W.pdb	-7.795464992523193	-3.5524001121520996
4ypg.pdb	4ypg_HL_D_SL54Y.pdb	-1.0113285779953003	-1.205199956893921
4ypg.pdb	4ypg_HL_D_SL54V.pdb	-5.049122333526611	-1.385200023651123
4ypg.pdb	4ypg_HL_D_RL55A.pdb	0.3162883520126343	-0.031099999323487282
4ypg.pdb	4ypg_HL_D_RL55N.pdb	-0.03679803013801575	-0.0674000009894371
4ypg.pdb	4ypg_HL_D_RL55D.pdb	-0.2840164303779602	-0.5961999893188477
4ypg.pdb	4ypg_HL_D_RL55C.pdb	0.16846022009849548	-0.06970000267028809
4ypg.pdb	4ypg_HL_D_RL55Q.pdb	0.1365547478199005	-0.1412000060081482
4ypg.pdb	4ypg_HL_D_RL55E.pdb	-0.23135444521903992	-0.6955999732017517
4ypg.pdb	4ypg_HL_D_RL55G.pdb	0.258920282125473	-0.040699999779462814
4ypg.pdb	4ypg_HL_D_RL55H.pdb	0.11702454090118408	-0.23000000417232513
4ypg.pdb	4ypg_HL_D_RL55I.pdb	0.18619900941848755	-0.061900001019239426
4ypg.pdb	4ypg_HL_D_RL55L.pdb	-0.19904294610023499	-0.07259999960660934
4ypg.pdb	4ypg_HL_D_RL55K.pdb	-0.18043941259384155	0.01940000057220459
4ypg.pdb	4ypg_HL_D_RL55M.pdb	-0.2574296295642853	-0.04089999943971634
4ypg.pdb	4ypg_HL_D_RL55F.pdb	0.6620790958404541	0.4936999976634979
4ypg.pdb	4ypg_HL_D_RL55P.pdb	0.5844599008560181	-0.20419999957084656
4ypg.pdb	4ypg_HL_D_RL55S.pdb	0.05124932527542114	-0.04580000042915344
4ypg.pdb	4ypg_HL_D_RL55T.pdb	-0.04956609010696411	-0.18410000205039978
4ypg.pdb	4ypg_HL_D_RL55W.pdb	0.6510670185089111	0.5800999999046326
4ypg.pdb	4ypg_HL_D_RL55Y.pdb	-0.13123397529125214	-0.049800001084804535
4ypg.pdb	4ypg_HL_D_RL55V.pdb	0.3283972442150116	-0.006500000134110451
4ypg.pdb	4ypg_HL_D_SL68A.pdb	0.15461131930351257	0.22439999878406525
4ypg.pdb	4ypg_HL_D_SL68R.pdb	-0.09225314855575562	1.8457000255584717
4ypg.pdb	4ypg_HL_D_SL68N.pdb	0.03231193125247955	-0.35679998993873596
4ypg.pdb	4ypg_HL_D_SL68D.pdb	-0.07433438301086426	0.4027999937534332
4ypg.pdb	4ypg_HL_D_SL68C.pdb	0.29630744457244873	0.44530001282691956
4ypg.pdb	4ypg_HL_D_SL68Q.pdb	0.06950777769088745	0.28679999709129333
4ypg.pdb	4ypg_HL_D_SL68E.pdb	0.032238200306892395	0.4787999987602234
4ypg.pdb	4ypg_HL_D_SL68G.pdb	-0.01987743377685547	-0.10000000149011612
4ypg.pdb	4ypg_HL_D_SL68H.pdb	0.30881235003471375	1.024999976158142
4ypg.pdb	4ypg_HL_D_SL68I.pdb	0.36242160201072693	0.8845000267028809
4ypg.pdb	4ypg_HL_D_SL68L.pdb	0.2868419587612152	1.0743000507354736
4ypg.pdb	4ypg_HL_D_SL68K.pdb	0.19163629412651062	1.3981000185012817
4ypg.pdb	4ypg_HL_D_SL68M.pdb	0.5764758586883545	0.8708999752998352
4ypg.pdb	4ypg_HL_D_SL68F.pdb	0.3687673509120941	0.9358999729156494
4ypg.pdb	4ypg_HL_D_SL68P.pdb	0.3177565038204193	0.0982000008225441
4ypg.pdb	4ypg_HL_D_SL68T.pdb	0.013763844966888428	0.3824999928474426
4ypg.pdb	4ypg_HL_D_SL68W.pdb	0.32641491293907166	0.9667999744415283
4ypg.pdb	4ypg_HL_D_SL68Y.pdb	0.060942649841308594	1.1700999736785889
4ypg.pdb	4ypg_HL_D_SL68V.pdb	0.365815132856369	0.57669997215271
4ypg.pdb	4ypg_HL_D_GL69A.pdb	-0.052242934703826904	-0.1014999970793724
4ypg.pdb	4ypg_HL_D_GL69R.pdb	-0.2304089069366455	0.7670000195503235
4ypg.pdb	4ypg_HL_D_GL69N.pdb	0.016939803957939148	0.7455999851226807
4ypg.pdb	4ypg_HL_D_GL69D.pdb	-0.3006618022918701	0.49399998784065247
4ypg.pdb	4ypg_HL_D_GL69C.pdb	-0.06346078217029572	-0.05119999870657921
4ypg.pdb	4ypg_HL_D_GL69Q.pdb	-0.2821982204914093	0.659600019454956
4ypg.pdb	4ypg_HL_D_GL69E.pdb	-0.20825783908367157	0.14090000092983246
4ypg.pdb	4ypg_HL_D_GL69H.pdb	-0.043563827872276306	1.4509999752044678
4ypg.pdb	4ypg_HL_D_GL69I.pdb	0.025992125272750854	0.6876999735832214
4ypg.pdb	4ypg_HL_D_GL69L.pdb	-0.056627050042152405	0.8723000288009644
4ypg.pdb	4ypg_HL_D_GL69K.pdb	-0.1002638041973114	0.11289999634027481
4ypg.pdb	4ypg_HL_D_GL69M.pdb	0.525757908821106	2.2576000690460205
4ypg.pdb	4ypg_HL_D_GL69F.pdb	0.25949713587760925	0.8745999932289124
4ypg.pdb	4ypg_HL_D_GL69P.pdb	-0.07238347828388214	0.24609999358654022
4ypg.pdb	4ypg_HL_D_GL69S.pdb	-0.3435033857822418	0.19040000438690186
4ypg.pdb	4ypg_HL_D_GL69T.pdb	-0.2753913700580597	-0.25940001010894775
4ypg.pdb	4ypg_HL_D_GL69W.pdb	0.6470413208007812	1.5637999773025513
4ypg.pdb	4ypg_HL_D_GL69Y.pdb	-0.1190820261836052	0.8665000200271606
4ypg.pdb	4ypg_HL_D_GL69V.pdb	0.0501934289932251	-0.20520000159740448
4ypg.pdb	4ypg_HL_D_YL92A.pdb	-0.008588463068008423	-0.2930999994277954
4ypg.pdb	4ypg_HL_D_YL92R.pdb	-1.1261204481124878	-3.1593000888824463
4ypg.pdb	4ypg_HL_D_YL92N.pdb	-0.40774664282798767	-0.2904999852180481
4ypg.pdb	4ypg_HL_D_YL92D.pdb	-0.6276041269302368	-0.7486000061035156
4ypg.pdb	4ypg_HL_D_YL92C.pdb	-0.17753355205059052	-0.13619999587535858
4ypg.pdb	4ypg_HL_D_YL92Q.pdb	-0.8876739740371704	-0.2076999992132187
4ypg.pdb	4ypg_HL_D_YL92E.pdb	-1.482851266860962	-2.1428000926971436
4ypg.pdb	4ypg_HL_D_YL92G.pdb	0.08754333853721619	1.1399999856948853
4ypg.pdb	4ypg_HL_D_YL92H.pdb	-0.40024152398109436	0.46309998631477356
4ypg.pdb	4ypg_HL_D_YL92I.pdb	-0.41901034116744995	0.12269999831914902
4ypg.pdb	4ypg_HL_D_YL92L.pdb	-0.34797579050064087	-0.04600000008940697
4ypg.pdb	4ypg_HL_D_YL92K.pdb	-0.49175164103507996	-0.863099992275238
4ypg.pdb	4ypg_HL_D_YL92M.pdb	-0.46633321046829224	0.17139999568462372
4ypg.pdb	4ypg_HL_D_YL92F.pdb	-0.22058725357055664	-0.12150000035762787
4ypg.pdb	4ypg_HL_D_YL92P.pdb	0.1126958429813385	0.038600001484155655
4ypg.pdb	4ypg_HL_D_YL92S.pdb	-0.44488778710365295	1.1581000089645386
4ypg.pdb	4ypg_HL_D_YL92T.pdb	-0.6387268304824829	0.8610000014305115
4ypg.pdb	4ypg_HL_D_YL92W.pdb	-0.35059741139411926	-2.545799970626831
4ypg.pdb	4ypg_HL_D_YL92V.pdb	-0.43926551938056946	1.5296000242233276
4ypg.pdb	4ypg_HL_D_GL93A.pdb	-0.23599988222122192	-0.3212999999523163
4ypg.pdb	4ypg_HL_D_GL93R.pdb	-1.1842950582504272	0.009700000286102295
4ypg.pdb	4ypg_HL_D_GL93N.pdb	-0.49576476216316223	-0.788100004196167
4ypg.pdb	4ypg_HL_D_GL93D.pdb	-0.5677273273468018	-1.7970000505447388
4ypg.pdb	4ypg_HL_D_GL93C.pdb	-0.16415534913539886	-0.19589999318122864
4ypg.pdb	4ypg_HL_D_GL93Q.pdb	-0.8885601758956909	0.09910000115633011
4ypg.pdb	4ypg_HL_D_GL93E.pdb	-0.9634977579116821	-0.9939000010490417
4ypg.pdb	4ypg_HL_D_GL93H.pdb	-1.1528126001358032	-0.5180000066757202
4ypg.pdb	4ypg_HL_D_GL93I.pdb	-1.7409203052520752	-0.8549000024795532
4ypg.pdb	4ypg_HL_D_GL93L.pdb	-0.6010793447494507	0.16899999976158142
4ypg.pdb	4ypg_HL_D_GL93K.pdb	-0.5019420385360718	0.6331999897956848
4ypg.pdb	4ypg_HL_D_GL93M.pdb	-0.12990835309028625	0.775600016117096
4ypg.pdb	4ypg_HL_D_GL93F.pdb	-2.3884050846099854	-0.9502000212669373
4ypg.pdb	4ypg_HL_D_GL93P.pdb	-0.527899444103241	-0.4334000051021576
4ypg.pdb	4ypg_HL_D_GL93S.pdb	-0.22606444358825684	-0.5676000118255615
4ypg.pdb	4ypg_HL_D_GL93T.pdb	-0.18226638436317444	-0.5152999758720398
4ypg.pdb	4ypg_HL_D_GL93W.pdb	-1.879069209098816	0.01119999960064888
4ypg.pdb	4ypg_HL_D_GL93Y.pdb	-11.603666305541992	-10.295660018920898
4ypg.pdb	4ypg_HL_D_GL93V.pdb	-0.22467967867851257	-0.1379999965429306
4ypg.pdb	4ypg_HL_D_SL95A.pdb	-0.1675519049167633	-0.32339999079704285
4ypg.pdb	4ypg_HL_D_SL95R.pdb	-0.22384679317474365	0.6194000244140625
4ypg.pdb	4ypg_HL_D_SL95N.pdb	-0.43853726983070374	-0.9151999950408936
4ypg.pdb	4ypg_HL_D_SL95D.pdb	-0.5746587514877319	-1.6243000030517578
4ypg.pdb	4ypg_HL_D_SL95C.pdb	-0.0953243225812912	0.033399999141693115
4ypg.pdb	4ypg_HL_D_SL95Q.pdb	-0.1989670693874359	-0.07999999821186066
4ypg.pdb	4ypg_HL_D_SL95E.pdb	-0.11329330503940582	-0.76910001039505
4ypg.pdb	4ypg_HL_D_SL95G.pdb	-0.27185875177383423	-0.6689000129699707
4ypg.pdb	4ypg_HL_D_SL95H.pdb	-0.5366038084030151	-0.4666000008583069
4ypg.pdb	4ypg_HL_D_SL95I.pdb	-0.3289031386375427	-0.14149999618530273
4ypg.pdb	4ypg_HL_D_SL95L.pdb	-0.07247522473335266	-0.31150001287460327
4ypg.pdb	4ypg_HL_D_SL95K.pdb	-0.1215076819062233	-0.0357000008225441
4ypg.pdb	4ypg_HL_D_SL95M.pdb	0.3202848732471466	0.786300003528595
4ypg.pdb	4ypg_HL_D_SL95F.pdb	-0.16405007243156433	0.08919999748468399
4ypg.pdb	4ypg_HL_D_SL95P.pdb	-0.06491968035697937	-0.02810000069439411
4ypg.pdb	4ypg_HL_D_SL95T.pdb	-0.1415375918149948	0.19470000267028809
4ypg.pdb	4ypg_HL_D_SL95W.pdb	-2.146535873413086	-4.046899795532227
4ypg.pdb	4ypg_HL_D_SL95Y.pdb	-0.45642825961112976	-0.4399000108242035
4ypg.pdb	4ypg_HL_D_SL95V.pdb	0.032114967703819275	-0.7735000252723694
4ypg.pdb	4ypg_HL_D_RL97A.pdb	0.3973744809627533	-1.3543000221252441
4ypg.pdb	4ypg_HL_D_RL97N.pdb	0.25127583742141724	-1.3911000490188599
4ypg.pdb	4ypg_HL_D_RL97D.pdb	0.02619972825050354	-1.7935999631881714
4ypg.pdb	4ypg_HL_D_RL97C.pdb	0.4949229657649994	-1.0871000289916992
4ypg.pdb	4ypg_HL_D_RL97Q.pdb	0.06773486733436584	-1.2838000059127808
4ypg.pdb	4ypg_HL_D_RL97E.pdb	-0.1066703274846077	-2.0894999504089355
4ypg.pdb	4ypg_HL_D_RL97G.pdb	0.2671920955181122	-1.4594000577926636
4ypg.pdb	4ypg_HL_D_RL97H.pdb	0.2107236087322235	-1.1058000326156616
4ypg.pdb	4ypg_HL_D_RL97I.pdb	0.4388488233089447	-0.9398000240325928
4ypg.pdb	4ypg_HL_D_RL97L.pdb	0.6496741771697998	-0.7480999827384949
4ypg.pdb	4ypg_HL_D_RL97K.pdb	-0.02800367772579193	-1.0699000358581543
4ypg.pdb	4ypg_HL_D_RL97M.pdb	0.6961890459060669	-0.7010999917984009
4ypg.pdb	4ypg_HL_D_RL97F.pdb	0.512285590171814	-0.10930000245571136
4ypg.pdb	4ypg_HL_D_RL97P.pdb	0.6293714046478271	-1.3667999505996704
4ypg.pdb	4ypg_HL_D_RL97S.pdb	0.12254902720451355	-1.3824000358581543
4ypg.pdb	4ypg_HL_D_RL97T.pdb	0.23942670226097107	-1.3824000358581543
4ypg.pdb	4ypg_HL_D_RL97W.pdb	0.07809510827064514	-0.8772000074386597
4ypg.pdb	4ypg_HL_D_RL97Y.pdb	-0.050291210412979126	-0.6021999716758728
4ypg.pdb	4ypg_HL_D_RL97V.pdb	0.39241161942481995	-1.1308000087738037
4ypg.pdb	4ypg_HL_D_TD1A.pdb	0.24395012855529785	-0.37630000710487366
4ypg.pdb	4ypg_HL_D_TD1R.pdb	0.6201672554016113	-0.09640000015497208
4ypg.pdb	4ypg_HL_D_TD1N.pdb	-0.3235645294189453	0.005400000140070915
4ypg.pdb	4ypg_HL_D_TD1D.pdb	0.40731319785118103	-0.4133000075817108
4ypg.pdb	4ypg_HL_D_TD1C.pdb	0.4200468361377716	-0.33149999380111694
4ypg.pdb	4ypg_HL_D_TD1Q.pdb	0.23762133717536926	-0.3853999972343445
4ypg.pdb	4ypg_HL_D_TD1E.pdb	-1.1465306282043457	-0.7605999708175659
4ypg.pdb	4ypg_HL_D_TD1G.pdb	-0.09946434199810028	-0.9835000038146973
4ypg.pdb	4ypg_HL_D_TD1H.pdb	-0.7553000450134277	0.8780999779701233
4ypg.pdb	4ypg_HL_D_TD1I.pdb	1.5509475469589233	1.2005000114440918
4ypg.pdb	4ypg_HL_D_TD1L.pdb	1.1276763677597046	2.4623000621795654
4ypg.pdb	4ypg_HL_D_TD1K.pdb	0.6196255683898926	-0.3140999972820282
4ypg.pdb	4ypg_HL_D_TD1M.pdb	1.473889708518982	0.6424999833106995
4ypg.pdb	4ypg_HL_D_TD1F.pdb	1.170162320137024	0.909600019454956
4ypg.pdb	4ypg_HL_D_TD1P.pdb	0.45420798659324646	-0.5109999775886536
4ypg.pdb	4ypg_HL_D_TD1S.pdb	-0.5406126976013184	-0.43540000915527344
4ypg.pdb	4ypg_HL_D_TD1W.pdb	1.834256649017334	1.3209999799728394
4ypg.pdb	4ypg_HL_D_TD1Y.pdb	0.40899762511253357	0.40939998626708984
4ypg.pdb	4ypg_HL_D_TD1V.pdb	1.0734121799468994	0.29420000314712524
4ypg.pdb	4ypg_HL_D_SD2A.pdb	0.4392569959163666	1.009600043296814
4ypg.pdb	4ypg_HL_D_SD2R.pdb	-4.052706718444824	-3.0007998943328857
4ypg.pdb	4ypg_HL_D_SD2N.pdb	-1.0839149951934814	-0.8475000262260437
4ypg.pdb	4ypg_HL_D_SD2D.pdb	-1.954132318496704	-1.9717999696731567
4ypg.pdb	4ypg_HL_D_SD2C.pdb	0.5327503681182861	0.5825999975204468
4ypg.pdb	4ypg_HL_D_SD2Q.pdb	-4.74815559387207	-3.13070011138916
4ypg.pdb	4ypg_HL_D_SD2E.pdb	-2.6539623737335205	-3.4667000770568848
4ypg.pdb	4ypg_HL_D_SD2G.pdb	0.9969578981399536	1.273300051689148
4ypg.pdb	4ypg_HL_D_SD2H.pdb	-13.439370155334473	-12.029020309448242
4ypg.pdb	4ypg_HL_D_SD2I.pdb	-6.124228477478027	-3.4433999061584473
4ypg.pdb	4ypg_HL_D_SD2L.pdb	-6.6617960929870605	-5.391600131988525
4ypg.pdb	4ypg_HL_D_SD2K.pdb	-0.35200390219688416	-1.26419997215271
4ypg.pdb	4ypg_HL_D_SD2M.pdb	-1.935035228729248	-1.5342999696731567
4ypg.pdb	4ypg_HL_D_SD2F.pdb	-3.558286428451538	-0.39500001072883606
4ypg.pdb	4ypg_HL_D_SD2P.pdb	-0.12434853613376617	-0.6154000163078308
4ypg.pdb	4ypg_HL_D_SD2T.pdb	-1.828981876373291	-1.4805999994277954
4ypg.pdb	4ypg_HL_D_SD2W.pdb	-6.014134883880615	-2.151900053024292
4ypg.pdb	4ypg_HL_D_SD2Y.pdb	-6.3205485343933105	-3.621000051498413
4ypg.pdb	4ypg_HL_D_SD2V.pdb	-1.7736914157867432	-1.3903000354766846
4ypg.pdb	4ypg_HL_D_DD4A.pdb	0.23255661129951477	0.08229999989271164
4ypg.pdb	4ypg_HL_D_DD4R.pdb	0.32821717858314514	0.906499981880188
4ypg.pdb	4ypg_HL_D_DD4N.pdb	0.07669445872306824	0.0414000004529953
4ypg.pdb	4ypg_HL_D_DD4C.pdb	0.10924893617630005	0.07900000363588333
4ypg.pdb	4ypg_HL_D_DD4Q.pdb	0.1408384144306183	0.09369999915361404
4ypg.pdb	4ypg_HL_D_DD4E.pdb	0.031525999307632446	0.05130000039935112
4ypg.pdb	4ypg_HL_D_DD4G.pdb	-0.24330882728099823	0.19519999623298645
4ypg.pdb	4ypg_HL_D_DD4H.pdb	0.11027559638023376	0.0885000005364418
4ypg.pdb	4ypg_HL_D_DD4I.pdb	0.58448326587677	-0.15000000596046448
4ypg.pdb	4ypg_HL_D_DD4L.pdb	0.28521737456321716	0.09740000218153
4ypg.pdb	4ypg_HL_D_DD4K.pdb	0.276692658662796	0.7037000060081482
4ypg.pdb	4ypg_HL_D_DD4M.pdb	0.27729445695877075	0.05009999871253967
4ypg.pdb	4ypg_HL_D_DD4F.pdb	0.13961154222488403	0.10920000076293945
4ypg.pdb	4ypg_HL_D_DD4P.pdb	0.2072279453277588	-0.04490000009536743
4ypg.pdb	4ypg_HL_D_DD4S.pdb	-0.3817688226699829	0.1737000048160553
4ypg.pdb	4ypg_HL_D_DD4T.pdb	-0.07217207551002502	0.16449999809265137
4ypg.pdb	4ypg_HL_D_DD4W.pdb	0.14795294404029846	0.09939999878406525
4ypg.pdb	4ypg_HL_D_DD4Y.pdb	-0.05376821756362915	0.11150000244379044
4ypg.pdb	4ypg_HL_D_DD4V.pdb	0.315702348947525	-0.05460000038146973
4ypg.pdb	4ypg_HL_D_ID55A.pdb	-0.23863258957862854	0.1111999973654747
4ypg.pdb	4ypg_HL_D_ID55R.pdb	-0.41435807943344116	0.12139999866485596
4ypg.pdb	4ypg_HL_D_ID55N.pdb	-0.35262414813041687	0.05640000104904175
4ypg.pdb	4ypg_HL_D_ID55D.pdb	-0.9190049171447754	0.8546000123023987
4ypg.pdb	4ypg_HL_D_ID55C.pdb	-0.31883102655410767	0.22789999842643738
4ypg.pdb	4ypg_HL_D_ID55Q.pdb	-0.5730865001678467	0.04170000180602074
4ypg.pdb	4ypg_HL_D_ID55E.pdb	-0.5856671333312988	0.028599999845027924
4ypg.pdb	4ypg_HL_D_ID55G.pdb	-0.2704291045665741	0.10140000283718109
4ypg.pdb	4ypg_HL_D_ID55H.pdb	-0.32051587104797363	0.0640999972820282
4ypg.pdb	4ypg_HL_D_ID55L.pdb	-0.3948274552822113	0.020600000396370888
4ypg.pdb	4ypg_HL_D_ID55K.pdb	-0.5755353569984436	0.05510000139474869
4ypg.pdb	4ypg_HL_D_ID55M.pdb	-0.568940281867981	-0.04360000044107437
4ypg.pdb	4ypg_HL_D_ID55F.pdb	-0.6859796047210693	0.05209999904036522
4ypg.pdb	4ypg_HL_D_ID55P.pdb	-0.5030766725540161	0.03819999843835831
4ypg.pdb	4ypg_HL_D_ID55S.pdb	-0.49797728657722473	0.08500000089406967
4ypg.pdb	4ypg_HL_D_ID55T.pdb	-0.510761022567749	0.07509999722242355
4ypg.pdb	4ypg_HL_D_ID55W.pdb	-0.34464919567108154	0.08389999717473984
4ypg.pdb	4ypg_HL_D_ID55Y.pdb	-0.664669394493103	0.10360000282526016
4ypg.pdb	4ypg_HL_D_ID55V.pdb	-0.2264385223388672	0.08540000021457672
4ypg.pdb	4ypg_HL_D_PD56A.pdb	-0.34802210330963135	-0.23849999904632568
4ypg.pdb	4ypg_HL_D_PD56R.pdb	-2.5036542415618896	-2.868799924850464
4ypg.pdb	4ypg_HL_D_PD56N.pdb	-0.6937363147735596	-0.7706000208854675
4ypg.pdb	4ypg_HL_D_PD56D.pdb	-1.9176974296569824	-1.4132000207901
4ypg.pdb	4ypg_HL_D_PD56C.pdb	-0.5011647939682007	-0.3625999987125397
4ypg.pdb	4ypg_HL_D_PD56Q.pdb	-0.8341512680053711	-1.1085000038146973
4ypg.pdb	4ypg_HL_D_PD56E.pdb	-1.3007529973983765	-0.5881999731063843
4ypg.pdb	4ypg_HL_D_PD56G.pdb	-0.45686963200569153	-0.5467000007629395
4ypg.pdb	4ypg_HL_D_PD56H.pdb	-0.538307785987854	-1.5288000106811523
4ypg.pdb	4ypg_HL_D_PD56I.pdb	-0.7990609407424927	-0.21739999949932098
4ypg.pdb	4ypg_HL_D_PD56L.pdb	-1.0292809009552002	-2.0808000564575195
4ypg.pdb	4ypg_HL_D_PD56K.pdb	-0.6605702638626099	-2.9776999950408936
4ypg.pdb	4ypg_HL_D_PD56M.pdb	-0.8241701126098633	-0.8033999800682068
4ypg.pdb	4ypg_HL_D_PD56F.pdb	-0.1739114373922348	-1.388200044631958
4ypg.pdb	4ypg_HL_D_PD56S.pdb	-0.22896592319011688	-0.8177000284194946
4ypg.pdb	4ypg_HL_D_PD56T.pdb	-0.33709514141082764	-0.5759999752044678
4ypg.pdb	4ypg_HL_D_PD56W.pdb	-3.3778092861175537	-3.2572999000549316
4ypg.pdb	4ypg_HL_D_PD56Y.pdb	-0.5912095308303833	-1.5016000270843506
4ypg.pdb	4ypg_HL_D_PD56V.pdb	-0.3678921163082123	0.12240000069141388
4ypg.pdb	4ypg_HL_D_HD59A.pdb	-0.5088011622428894	-1.205199956893921
4ypg.pdb	4ypg_HL_D_HD59R.pdb	-2.7650508880615234	-2.7792999744415283
4ypg.pdb	4ypg_HL_D_HD59N.pdb	-0.5367870926856995	-0.5665000081062317
4ypg.pdb	4ypg_HL_D_HD59D.pdb	-0.2620617747306824	0.5651999711990356
4ypg.pdb	4ypg_HL_D_HD59C.pdb	-0.5393022298812866	-0.6057999730110168
4ypg.pdb	4ypg_HL_D_HD59Q.pdb	-0.6028003096580505	1.6467000246047974
4ypg.pdb	4ypg_HL_D_HD59E.pdb	-0.057847633957862854	0.11060000211000443
4ypg.pdb	4ypg_HL_D_HD59G.pdb	-0.6019095182418823	-0.41440001130104065
4ypg.pdb	4ypg_HL_D_HD59I.pdb	-0.03599107265472412	0.4196999967098236
4ypg.pdb	4ypg_HL_D_HD59L.pdb	-0.3658810555934906	-1.8151999711990356
4ypg.pdb	4ypg_HL_D_HD59K.pdb	-0.7153323888778687	0.4571000039577484
4ypg.pdb	4ypg_HL_D_HD59M.pdb	-0.3156832754611969	-1.9306999444961548
4ypg.pdb	4ypg_HL_D_HD59F.pdb	-1.3148372173309326	-4.2332000732421875
4ypg.pdb	4ypg_HL_D_HD59P.pdb	-1.3469853401184082	-0.8776000142097473
4ypg.pdb	4ypg_HL_D_HD59S.pdb	-0.2931274175643921	-0.35989999771118164
4ypg.pdb	4ypg_HL_D_HD59T.pdb	-0.15124434232711792	-0.8420000076293945
4ypg.pdb	4ypg_HL_D_HD59W.pdb	-7.2712602615356445	-6.657599925994873
4ypg.pdb	4ypg_HL_D_HD59Y.pdb	-1.9667800664901733	-4.363900184631348
4ypg.pdb	4ypg_HL_D_HD59V.pdb	-0.09156399220228195	0.05810000002384186
4ypg.pdb	4ypg_HL_D_ED60A.pdb	0.3085261881351471	-0.8032000064849854
4ypg.pdb	4ypg_HL_D_ED60R.pdb	0.22403213381767273	-1.4148999452590942
4ypg.pdb	4ypg_HL_D_ED60N.pdb	-0.009058162569999695	-0.9941999912261963
4ypg.pdb	4ypg_HL_D_ED60D.pdb	0.10341164469718933	-0.3984000086784363
4ypg.pdb	4ypg_HL_D_ED60C.pdb	0.31694933772087097	-0.021199999377131462
4ypg.pdb	4ypg_HL_D_ED60Q.pdb	-0.041790902614593506	-1.9534000158309937
4ypg.pdb	4ypg_HL_D_ED60G.pdb	0.2503223717212677	-0.7912999987602234
4ypg.pdb	4ypg_HL_D_ED60H.pdb	-0.1379774808883667	-0.6575000286102295
4ypg.pdb	4ypg_HL_D_ED60I.pdb	0.39280977845191956	-0.5845999717712402
4ypg.pdb	4ypg_HL_D_ED60L.pdb	0.3558114469051361	-0.014499999582767487
4ypg.pdb	4ypg_HL_D_ED60K.pdb	0.2672457695007324	0.07680000364780426
4ypg.pdb	4ypg_HL_D_ED60M.pdb	0.4475501477718353	-0.4860999882221222
4ypg.pdb	4ypg_HL_D_ED60F.pdb	-0.26235759258270264	-0.49810001254081726
4ypg.pdb	4ypg_HL_D_ED60P.pdb	-0.6603333950042725	-1.250599980354309
4ypg.pdb	4ypg_HL_D_ED60S.pdb	0.2071760892868042	-0.32760000228881836
4ypg.pdb	4ypg_HL_D_ED60T.pdb	0.10816213488578796	-0.8360000252723694
4ypg.pdb	4ypg_HL_D_ED60W.pdb	-0.092921182513237	-0.927299976348877
4ypg.pdb	4ypg_HL_D_ED60Y.pdb	-0.09106147289276123	-0.5625
4ypg.pdb	4ypg_HL_D_ED60V.pdb	0.38177987933158875	-0.476500004529953
4ypg.pdb	4ypg_HL_D_QD63A.pdb	-0.7314051389694214	1.6129000186920166
4ypg.pdb	4ypg_HL_D_QD63R.pdb	-1.5822018384933472	-1.3672000169754028
4ypg.pdb	4ypg_HL_D_QD63N.pdb	-0.11130186915397644	1.1992000341415405
4ypg.pdb	4ypg_HL_D_QD63D.pdb	-0.7386260032653809	1.1287000179290771
4ypg.pdb	4ypg_HL_D_QD63C.pdb	-0.7657902240753174	1.6830999851226807
4ypg.pdb	4ypg_HL_D_QD63E.pdb	-2.1839616298675537	0.16519999504089355
4ypg.pdb	4ypg_HL_D_QD63G.pdb	-0.8588306903839111	1.3875999450683594
4ypg.pdb	4ypg_HL_D_QD63H.pdb	-1.556220531463623	-0.5985000133514404
4ypg.pdb	4ypg_HL_D_QD63I.pdb	0.25550568103790283	2.2479000091552734
4ypg.pdb	4ypg_HL_D_QD63L.pdb	0.2671596109867096	2.514400005340576
4ypg.pdb	4ypg_HL_D_QD63K.pdb	-0.1539505124092102	-1.2218999862670898
4ypg.pdb	4ypg_HL_D_QD63M.pdb	0.17043492197990417	2.803499937057495
4ypg.pdb	4ypg_HL_D_QD63F.pdb	-1.730666995048523	-0.21780000627040863
4ypg.pdb	4ypg_HL_D_QD63P.pdb	-1.037154197692871	1.146399974822998
4ypg.pdb	4ypg_HL_D_QD63S.pdb	-1.1913219690322876	1.2245999574661255
4ypg.pdb	4ypg_HL_D_QD63T.pdb	-0.8122611045837402	1.8361999988555908
4ypg.pdb	4ypg_HL_D_QD63W.pdb	-6.593053817749023	-3.9748001098632812
4ypg.pdb	4ypg_HL_D_QD63Y.pdb	-2.0281693935394287	0.6553000211715698
4ypg.pdb	4ypg_HL_D_QD63V.pdb	-0.4531819522380829	2.484299898147583
4ypg.pdb	4ypg_HL_D_QD64A.pdb	0.21333274245262146	0.19300000369548798
4ypg.pdb	4ypg_HL_D_QD64R.pdb	-0.1700684130191803	-0.22120000422000885
4ypg.pdb	4ypg_HL_D_QD64N.pdb	-0.2580696940422058	0.017000000923871994
4ypg.pdb	4ypg_HL_D_QD64D.pdb	-0.5723224878311157	-0.30979999899864197
4ypg.pdb	4ypg_HL_D_QD64C.pdb	-0.08348104357719421	-0.031700000166893005
4ypg.pdb	4ypg_HL_D_QD64E.pdb	-0.5765412449836731	0.20309999585151672
4ypg.pdb	4ypg_HL_D_QD64G.pdb	0.024807080626487732	-0.14319999516010284
4ypg.pdb	4ypg_HL_D_QD64H.pdb	-0.08196844905614853	0.0568000003695488
4ypg.pdb	4ypg_HL_D_QD64I.pdb	-0.5589486360549927	-0.07989999651908875
4ypg.pdb	4ypg_HL_D_QD64L.pdb	-0.4526278078556061	0.05209999904036522
4ypg.pdb	4ypg_HL_D_QD64K.pdb	-0.34169045090675354	-0.13009999692440033
4ypg.pdb	4ypg_HL_D_QD64M.pdb	0.002738654613494873	0.1768999993801117
4ypg.pdb	4ypg_HL_D_QD64F.pdb	-0.8099991083145142	0.024299999698996544
4ypg.pdb	4ypg_HL_D_QD64P.pdb	-0.6154279708862305	-0.2596000134944916
4ypg.pdb	4ypg_HL_D_QD64S.pdb	0.03708264231681824	-0.2980000078678131
4ypg.pdb	4ypg_HL_D_QD64T.pdb	-0.08336757123470306	-0.05249999836087227
4ypg.pdb	4ypg_HL_D_QD64W.pdb	-0.20359747111797333	0.24860000610351562
4ypg.pdb	4ypg_HL_D_QD64Y.pdb	-0.602817177772522	0.2816999852657318
4ypg.pdb	4ypg_HL_D_QD64V.pdb	-0.34085702896118164	-0.08429999649524689
4ypg.pdb	4ypg_HL_D_FD66A.pdb	-0.20701636373996735	-1.2312999963760376
4ypg.pdb	4ypg_HL_D_FD66R.pdb	-0.43822047114372253	-2.5092999935150146
4ypg.pdb	4ypg_HL_D_FD66N.pdb	-0.43389078974723816	-1.1902999877929688
4ypg.pdb	4ypg_HL_D_FD66D.pdb	-0.6159347295761108	-0.9296000003814697
4ypg.pdb	4ypg_HL_D_FD66C.pdb	-0.20722319185733795	-1.204699993133545
4ypg.pdb	4ypg_HL_D_FD66Q.pdb	-0.4242989718914032	-0.9936000108718872
4ypg.pdb	4ypg_HL_D_FD66E.pdb	-0.7462098598480225	-0.38199999928474426
4ypg.pdb	4ypg_HL_D_FD66G.pdb	-0.27685296535491943	-1.5247000455856323
4ypg.pdb	4ypg_HL_D_FD66H.pdb	-0.1502307653427124	0.2547999918460846
4ypg.pdb	4ypg_HL_D_FD66I.pdb	-0.3301094174385071	-0.8090000152587891
4ypg.pdb	4ypg_HL_D_FD66L.pdb	-0.0982045978307724	-0.4357999861240387
4ypg.pdb	4ypg_HL_D_FD66K.pdb	-0.7012027502059937	-0.7437999844551086
4ypg.pdb	4ypg_HL_D_FD66M.pdb	-0.4034227132797241	-1.0029000043869019
4ypg.pdb	4ypg_HL_D_FD66P.pdb	-0.8925462961196899	-1.3974000215530396
4ypg.pdb	4ypg_HL_D_FD66S.pdb	-0.37846213579177856	-1.555400013923645
4ypg.pdb	4ypg_HL_D_FD66T.pdb	-0.32219594717025757	-0.9327999949455261
4ypg.pdb	4ypg_HL_D_FD66W.pdb	-2.957411766052246	-1.6152000427246094
4ypg.pdb	4ypg_HL_D_FD66Y.pdb	-1.1605360507965088	-0.4652000069618225
4ypg.pdb	4ypg_HL_D_FD66V.pdb	-0.10423215478658676	-0.9911999702453613
4ypg.pdb	4ypg_HL_D_ND67A.pdb	0.2331836223602295	0.1891999989748001
4ypg.pdb	4ypg_HL_D_ND67R.pdb	0.21388331055641174	-0.24500000476837158
4ypg.pdb	4ypg_HL_D_ND67D.pdb	-0.8935074806213379	0.21289999783039093
4ypg.pdb	4ypg_HL_D_ND67C.pdb	0.3133898377418518	0.13840000331401825
4ypg.pdb	4ypg_HL_D_ND67Q.pdb	0.24559298157691956	0.6798999905586243
4ypg.pdb	4ypg_HL_D_ND67E.pdb	0.3835034668445587	0.22380000352859497
4ypg.pdb	4ypg_HL_D_ND67G.pdb	0.038900911808013916	-0.16529999673366547
4ypg.pdb	4ypg_HL_D_ND67H.pdb	-0.28572142124176025	0.7091000080108643
4ypg.pdb	4ypg_HL_D_ND67I.pdb	-1.2678309679031372	-0.6200000047683716
4ypg.pdb	4ypg_HL_D_ND67L.pdb	0.5583779811859131	0.5403000116348267
4ypg.pdb	4ypg_HL_D_ND67K.pdb	0.42809823155403137	0.5322999954223633
4ypg.pdb	4ypg_HL_D_ND67M.pdb	0.4604198634624481	0.20720000565052032
4ypg.pdb	4ypg_HL_D_ND67F.pdb	0.3852727711200714	0.29739999771118164
4ypg.pdb	4ypg_HL_D_ND67P.pdb	-1.8619691133499146	-2.359499931335449
4ypg.pdb	4ypg_HL_D_ND67S.pdb	-0.040345728397369385	-0.0024999999441206455
4ypg.pdb	4ypg_HL_D_ND67T.pdb	1.0454542636871338	0.7378000020980835
4ypg.pdb	4ypg_HL_D_ND67W.pdb	0.6316455602645874	0.8727999925613403
4ypg.pdb	4ypg_HL_D_ND67Y.pdb	0.1375179886817932	0.20739999413490295
4ypg.pdb	4ypg_HL_D_ND67V.pdb	0.23828056454658508	0.374099999666214
4ypg.pdb	4ypg_HL_D_TD88A.pdb	-0.10179910808801651	-0.13099999725818634
4ypg.pdb	4ypg_HL_D_TD88R.pdb	-0.20709145069122314	-0.5559999942779541
4ypg.pdb	4ypg_HL_D_TD88N.pdb	0.08205544948577881	0.3953000009059906
4ypg.pdb	4ypg_HL_D_TD88D.pdb	-0.4199966490268707	0.24289999902248383
4ypg.pdb	4ypg_HL_D_TD88C.pdb	0.0435539186000824	0.19480000436306
4ypg.pdb	4ypg_HL_D_TD88Q.pdb	-0.2515687942504883	-0.045099999755620956
4ypg.pdb	4ypg_HL_D_TD88E.pdb	-0.2937443256378174	0.07440000027418137
4ypg.pdb	4ypg_HL_D_TD88G.pdb	-0.04499851167201996	-0.22120000422000885
4ypg.pdb	4ypg_HL_D_TD88H.pdb	0.07193860411643982	0.39239999651908875
4ypg.pdb	4ypg_HL_D_TD88I.pdb	0.1736287772655487	0.11869999766349792
4ypg.pdb	4ypg_HL_D_TD88L.pdb	0.2967655658721924	0.1518000066280365
4ypg.pdb	4ypg_HL_D_TD88K.pdb	-0.062403514981269836	-0.3644999861717224
4ypg.pdb	4ypg_HL_D_TD88M.pdb	0.3859478533267975	0.24719999730587006
4ypg.pdb	4ypg_HL_D_TD88F.pdb	0.5661493539810181	0.6067000031471252
4ypg.pdb	4ypg_HL_D_TD88P.pdb	-0.15550154447555542	-0.15860000252723694
4ypg.pdb	4ypg_HL_D_TD88S.pdb	-0.3112797439098358	0.013299999758601189
4ypg.pdb	4ypg_HL_D_TD88W.pdb	0.43557658791542053	1.6217000484466553
4ypg.pdb	4ypg_HL_D_TD88Y.pdb	1.344982624053955	1.7632999420166016
4ypg.pdb	4ypg_HL_D_TD88V.pdb	0.12207642197608948	0.051100000739097595
4ypg.pdb	4ypg_HL_D_YD91A.pdb	-0.5687286257743835	-1.1683000326156616
4ypg.pdb	4ypg_HL_D_YD91R.pdb	-0.7445284128189087	-1.9275000095367432
4ypg.pdb	4ypg_HL_D_YD91N.pdb	-0.8035396337509155	-1.6152000427246094
4ypg.pdb	4ypg_HL_D_YD91D.pdb	-0.8827066421508789	-1.1395000219345093
4ypg.pdb	4ypg_HL_D_YD91C.pdb	-0.548112154006958	-1.1090999841690063
4ypg.pdb	4ypg_HL_D_YD91Q.pdb	-0.09250947088003159	-0.20020000636577606
4ypg.pdb	4ypg_HL_D_YD91E.pdb	-0.3559987545013428	-0.44940000772476196
4ypg.pdb	4ypg_HL_D_YD91G.pdb	-0.6854548454284668	-1.7964999675750732
4ypg.pdb	4ypg_HL_D_YD91H.pdb	-0.7157223224639893	-0.9871000051498413
4ypg.pdb	4ypg_HL_D_YD91I.pdb	-1.4262757301330566	-2.5083000659942627
4ypg.pdb	4ypg_HL_D_YD91L.pdb	0.3779551684856415	0.4368000030517578
4ypg.pdb	4ypg_HL_D_YD91K.pdb	-0.3587524890899658	-0.7842000126838684
4ypg.pdb	4ypg_HL_D_YD91M.pdb	0.3309745490550995	-0.2393999993801117
4ypg.pdb	4ypg_HL_D_YD91F.pdb	-0.09912607073783875	0.37689998745918274
4ypg.pdb	4ypg_HL_D_YD91P.pdb	-0.9682571887969971	-1.5413999557495117
4ypg.pdb	4ypg_HL_D_YD91S.pdb	-0.8624997138977051	-2.02810001373291
4ypg.pdb	4ypg_HL_D_YD91T.pdb	-3.0736896991729736	-3.7453999519348145
4ypg.pdb	4ypg_HL_D_YD91W.pdb	-0.16295471787452698	0.5083000063896179
4ypg.pdb	4ypg_HL_D_YD91V.pdb	-1.3988802433013916	-2.408400058746338
4ypg.pdb	4ypg_HL_D_QD92A.pdb	0.08522391319274902	1.256500005722046
4ypg.pdb	4ypg_HL_D_QD92R.pdb	-0.15872497856616974	1.5679999589920044
4ypg.pdb	4ypg_HL_D_QD92N.pdb	-0.12352453172206879	0.9872000217437744
4ypg.pdb	4ypg_HL_D_QD92D.pdb	-0.5685104131698608	0.9441999793052673
4ypg.pdb	4ypg_HL_D_QD92C.pdb	0.18091651797294617	1.4326000213623047
4ypg.pdb	4ypg_HL_D_QD92E.pdb	-0.21519127488136292	1.298200011253357
4ypg.pdb	4ypg_HL_D_QD92G.pdb	0.017324239015579224	0.5550000071525574
4ypg.pdb	4ypg_HL_D_QD92H.pdb	0.028053581714630127	1.7229000329971313
4ypg.pdb	4ypg_HL_D_QD92I.pdb	0.5041719675064087	2.033099889755249
4ypg.pdb	4ypg_HL_D_QD92L.pdb	0.47858622670173645	1.9529000520706177
4ypg.pdb	4ypg_HL_D_QD92K.pdb	0.09546443819999695	1.1943000555038452
4ypg.pdb	4ypg_HL_D_QD92M.pdb	0.7459033727645874	0.5049999952316284
4ypg.pdb	4ypg_HL_D_QD92F.pdb	0.6120699644088745	2.2555999755859375
4ypg.pdb	4ypg_HL_D_QD92P.pdb	-1.9970698356628418	-0.7742999792098999
4ypg.pdb	4ypg_HL_D_QD92S.pdb	-0.13069972395896912	1.1473000049591064
4ypg.pdb	4ypg_HL_D_QD92T.pdb	-0.05525553226470947	1.2651000022888184
4ypg.pdb	4ypg_HL_D_QD92W.pdb	-0.17104527354240417	1.3645999431610107
4ypg.pdb	4ypg_HL_D_QD92Y.pdb	-0.14604119956493378	1.9150999784469604
4ypg.pdb	4ypg_HL_D_QD92V.pdb	0.2763866186141968	1.4426000118255615
4ypg.pdb	4ypg_HL_D_LD94A.pdb	-0.21437478065490723	0.9729999899864197
4ypg.pdb	4ypg_HL_D_LD94R.pdb	-0.4021374583244324	-1.732800006866455
4ypg.pdb	4ypg_HL_D_LD94N.pdb	-0.3334723711013794	0.6330000162124634
4ypg.pdb	4ypg_HL_D_LD94D.pdb	-0.5670167207717896	0.4366999864578247
4ypg.pdb	4ypg_HL_D_LD94C.pdb	-0.4102826714515686	0.8208000063896179
4ypg.pdb	4ypg_HL_D_LD94Q.pdb	-0.38402390480041504	-0.2827000021934509
4ypg.pdb	4ypg_HL_D_LD94E.pdb	-0.7278448343276978	-0.8639000058174133
4ypg.pdb	4ypg_HL_D_LD94G.pdb	-0.23344197869300842	0.801800012588501
4ypg.pdb	4ypg_HL_D_LD94H.pdb	-1.1156868934631348	1.0530999898910522
4ypg.pdb	4ypg_HL_D_LD94I.pdb	0.07661345601081848	-0.4837000072002411
4ypg.pdb	4ypg_HL_D_LD94K.pdb	-0.49775364995002747	-0.511900007724762
4ypg.pdb	4ypg_HL_D_LD94M.pdb	-0.08552327752113342	0.014600000344216824
4ypg.pdb	4ypg_HL_D_LD94F.pdb	-0.7344368696212769	-0.5353999733924866
4ypg.pdb	4ypg_HL_D_LD94P.pdb	-0.9579555988311768	0.5297999978065491
4ypg.pdb	4ypg_HL_D_LD94S.pdb	-0.3427198529243469	0.9922999739646912
4ypg.pdb	4ypg_HL_D_LD94T.pdb	-0.5522422790527344	0.8202999830245972
4ypg.pdb	4ypg_HL_D_LD94W.pdb	-2.296236753463745	-1.1952999830245972
4ypg.pdb	4ypg_HL_D_LD94Y.pdb	-2.1491925716400146	-0.1234000027179718
4ypg.pdb	4ypg_HL_D_LD94V.pdb	0.20081833004951477	0.46149998903274536
4ypg.pdb	4ypg_HL_D_ND95A.pdb	0.07475700974464417	1.5743000507354736
4ypg.pdb	4ypg_HL_D_ND95R.pdb	-2.0982794761657715	-3.068000078201294
4ypg.pdb	4ypg_HL_D_ND95D.pdb	-0.9031267166137695	-0.23729999363422394
4ypg.pdb	4ypg_HL_D_ND95C.pdb	0.24255186319351196	1.5664000511169434
4ypg.pdb	4ypg_HL_D_ND95Q.pdb	0.1608644425868988	1.155500054359436
4ypg.pdb	4ypg_HL_D_ND95E.pdb	0.507132887840271	2.6184000968933105
4ypg.pdb	4ypg_HL_D_ND95G.pdb	-0.06751954555511475	0.9674999713897705
4ypg.pdb	4ypg_HL_D_ND95H.pdb	-1.2703813314437866	-2.067699909210205
4ypg.pdb	4ypg_HL_D_ND95I.pdb	-1.9083374738693237	0.6146000027656555
4ypg.pdb	4ypg_HL_D_ND95L.pdb	-1.635288953781128	-0.07599999755620956
4ypg.pdb	4ypg_HL_D_ND95K.pdb	-0.03756853938102722	0.552299976348877
4ypg.pdb	4ypg_HL_D_ND95M.pdb	0.9647257328033447	1.8878999948501587
4ypg.pdb	4ypg_HL_D_ND95F.pdb	-2.676119804382324	0.271699994802475
4ypg.pdb	4ypg_HL_D_ND95P.pdb	-2.180081844329834	-0.12380000203847885
4ypg.pdb	4ypg_HL_D_ND95S.pdb	-0.11119675636291504	1.1295000314712524
4ypg.pdb	4ypg_HL_D_ND95T.pdb	-0.08723314851522446	1.3234000205993652
4ypg.pdb	4ypg_HL_D_ND95W.pdb	-0.28423425555229187	-2.4791998863220215
4ypg.pdb	4ypg_HL_D_ND95Y.pdb	-5.758621692657471	-2.8782999515533447
4ypg.pdb	4ypg_HL_D_ND95V.pdb	0.09622037410736084	1.3005000352859497
4ypg.pdb	4ypg_HL_D_ED98A.pdb	-0.025504112243652344	1.4850000143051147
4ypg.pdb	4ypg_HL_D_ED98R.pdb	-3.4912633895874023	-5.242700099945068
4ypg.pdb	4ypg_HL_D_ED98N.pdb	-0.06971403956413269	-0.9312999844551086
4ypg.pdb	4ypg_HL_D_ED98D.pdb	-0.3106871545314789	0.05079999938607216
4ypg.pdb	4ypg_HL_D_ED98C.pdb	-0.08734481781721115	0.26739999651908875
4ypg.pdb	4ypg_HL_D_ED98Q.pdb	-0.04222622513771057	-1.0779000520706177
4ypg.pdb	4ypg_HL_D_ED98G.pdb	-0.005190074443817139	-0.7667999863624573
4ypg.pdb	4ypg_HL_D_ED98H.pdb	-0.020649388432502747	-1.250499963760376
4ypg.pdb	4ypg_HL_D_ED98I.pdb	-0.7400282621383667	-0.23759999871253967
4ypg.pdb	4ypg_HL_D_ED98L.pdb	0.6355340480804443	1.8076000213623047
4ypg.pdb	4ypg_HL_D_ED98K.pdb	-0.13129150867462158	-0.5320000052452087
4ypg.pdb	4ypg_HL_D_ED98M.pdb	0.995073676109314	1.1105999946594238
4ypg.pdb	4ypg_HL_D_ED98F.pdb	-8.07849407196045	-9.95753002166748
4ypg.pdb	4ypg_HL_D_ED98P.pdb	-0.11666661500930786	-0.13699999451637268
4ypg.pdb	4ypg_HL_D_ED98S.pdb	-0.3466602563858032	-0.27489998936653137
4ypg.pdb	4ypg_HL_D_ED98T.pdb	-0.27581068873405457	-0.3901999890804291
4ypg.pdb	4ypg_HL_D_ED98W.pdb	-4.522119522094727	-6.3480000495910645
4ypg.pdb	4ypg_HL_D_ED98Y.pdb	-10.548081398010254	-13.028289794921875
4ypg.pdb	4ypg_HL_D_ED98V.pdb	-0.7705620527267456	-0.1923000067472458
4ypg.pdb	4ypg_HL_D_AD99R.pdb	-3.349053144454956	-5.53980016708374
4ypg.pdb	4ypg_HL_D_AD99N.pdb	-1.5113173723220825	-1.1023999452590942
4ypg.pdb	4ypg_HL_D_AD99D.pdb	-1.0129096508026123	-0.43140000104904175
4ypg.pdb	4ypg_HL_D_AD99C.pdb	-0.23913758993148804	1.1917999982833862
4ypg.pdb	4ypg_HL_D_AD99Q.pdb	-1.3844280242919922	-0.7835000157356262
4ypg.pdb	4ypg_HL_D_AD99E.pdb	-1.704549789428711	-0.9901999831199646
4ypg.pdb	4ypg_HL_D_AD99G.pdb	-0.28199976682662964	-0.1696999967098236
4ypg.pdb	4ypg_HL_D_AD99H.pdb	-10.900313377380371	-9.616499900817871
4ypg.pdb	4ypg_HL_D_AD99I.pdb	-4.748854160308838	-2.4885001182556152
4ypg.pdb	4ypg_HL_D_AD99L.pdb	-1.7372523546218872	-0.3073999881744385
4ypg.pdb	4ypg_HL_D_AD99K.pdb	-7.412528991699219	-5.189000129699707
4ypg.pdb	4ypg_HL_D_AD99M.pdb	-2.7279436588287354	-1.9615000486373901
4ypg.pdb	4ypg_HL_D_AD99F.pdb	-11.3491849899292	-10.818180084228516
4ypg.pdb	4ypg_HL_D_AD99P.pdb	-0.9949707984924316	0.7986000180244446
4ypg.pdb	4ypg_HL_D_AD99S.pdb	-0.5483243465423584	-0.3564999997615814
4ypg.pdb	4ypg_HL_D_AD99T.pdb	-0.35369065403938293	1.7021000385284424
4ypg.pdb	4ypg_HL_D_AD99W.pdb	-10.422630310058594	-10.056119918823242
4ypg.pdb	4ypg_HL_D_AD99Y.pdb	-19.52937126159668	-17.779949188232422
4ypg.pdb	4ypg_HL_D_AD99V.pdb	-0.6453723907470703	1.5318000316619873
4ypg.pdb	4ypg_HL_D_VD101A.pdb	-0.35139477252960205	-0.8127999901771545
4ypg.pdb	4ypg_HL_D_VD101R.pdb	-0.686212420463562	-0.016699999570846558
4ypg.pdb	4ypg_HL_D_VD101N.pdb	-0.11351737380027771	0.20090000331401825
4ypg.pdb	4ypg_HL_D_VD101D.pdb	-0.07437753677368164	0.6089000105857849
4ypg.pdb	4ypg_HL_D_VD101C.pdb	-0.21964135766029358	-0.4007999897003174
4ypg.pdb	4ypg_HL_D_VD101Q.pdb	-0.5170472860336304	-0.13459999859333038
4ypg.pdb	4ypg_HL_D_VD101E.pdb	-1.5069268941879272	-1.289199948310852
4ypg.pdb	4ypg_HL_D_VD101G.pdb	-0.36040082573890686	-1.2927000522613525
4ypg.pdb	4ypg_HL_D_VD101H.pdb	-1.4969338178634644	-1.4074000120162964
4ypg.pdb	4ypg_HL_D_VD101I.pdb	-0.3619626462459564	-0.10429999977350235
4ypg.pdb	4ypg_HL_D_VD101L.pdb	-0.2791944742202759	-0.12809999287128448
4ypg.pdb	4ypg_HL_D_VD101K.pdb	-0.5734764337539673	-0.13269999623298645
4ypg.pdb	4ypg_HL_D_VD101M.pdb	-0.15703727304935455	0.59579998254776
4ypg.pdb	4ypg_HL_D_VD101F.pdb	-2.0468149185180664	0.15309999883174896
4ypg.pdb	4ypg_HL_D_VD101P.pdb	-0.27985748648643494	-0.9244999885559082
4ypg.pdb	4ypg_HL_D_VD101S.pdb	-0.6034120321273804	-1.1663999557495117
4ypg.pdb	4ypg_HL_D_VD101T.pdb	-0.33923614025115967	-0.6151999831199646
4ypg.pdb	4ypg_HL_D_VD101W.pdb	-4.517659664154053	-2.973299980163574
4ypg.pdb	4ypg_HL_D_VD101Y.pdb	-3.6289191246032715	-1.40339994430542
4ypg.pdb	4ypg_HL_D_ID102A.pdb	-1.1434671878814697	-2.867799997329712
4ypg.pdb	4ypg_HL_D_ID102R.pdb	-0.6073693633079529	-2.8756000995635986
4ypg.pdb	4ypg_HL_D_ID102N.pdb	-0.8474559783935547	-1.1770000457763672
4ypg.pdb	4ypg_HL_D_ID102D.pdb	-0.6015740633010864	-1.8234000205993652
4ypg.pdb	4ypg_HL_D_ID102C.pdb	-0.8821722269058228	-1.9788999557495117
4ypg.pdb	4ypg_HL_D_ID102Q.pdb	-0.7924540042877197	-0.31679999828338623
4ypg.pdb	4ypg_HL_D_ID102E.pdb	-2.1382944583892822	-2.944999933242798
4ypg.pdb	4ypg_HL_D_ID102G.pdb	-1.3704341650009155	-3.7708001136779785
4ypg.pdb	4ypg_HL_D_ID102H.pdb	-2.345813512802124	-0.7990000247955322
4ypg.pdb	4ypg_HL_D_ID102L.pdb	-0.12066934257745743	0.09309999644756317
4ypg.pdb	4ypg_HL_D_ID102K.pdb	-1.788381576538086	-2.141900062561035
4ypg.pdb	4ypg_HL_D_ID102M.pdb	0.2357509434223175	0.2606000006198883
4ypg.pdb	4ypg_HL_D_ID102F.pdb	0.5459532737731934	0.3278000056743622
4ypg.pdb	4ypg_HL_D_ID102P.pdb	-1.8501172065734863	-4.613699913024902
4ypg.pdb	4ypg_HL_D_ID102S.pdb	-1.0567290782928467	-2.8397998809814453
4ypg.pdb	4ypg_HL_D_ID102T.pdb	-0.8887865543365479	-1.663599967956543
4ypg.pdb	4ypg_HL_D_ID102W.pdb	-5.046459197998047	-5.487599849700928
4ypg.pdb	4ypg_HL_D_ID102Y.pdb	-13.639013290405273	-15.805760383605957
4ypg.pdb	4ypg_HL_D_ID102V.pdb	-0.6142276525497437	-0.7422999739646912
4ypg.pdb	4ypg_HL_D_QD103A.pdb	0.3085833489894867	-0.28949999809265137
4ypg.pdb	4ypg_HL_D_QD103R.pdb	-0.08211156725883484	-0.2676999866962433
4ypg.pdb	4ypg_HL_D_QD103N.pdb	-0.08367254585027695	0.09799999743700027
4ypg.pdb	4ypg_HL_D_QD103D.pdb	-0.16253085434436798	-0.5320000052452087
4ypg.pdb	4ypg_HL_D_QD103C.pdb	0.21177572011947632	0.22050000727176666
4ypg.pdb	4ypg_HL_D_QD103E.pdb	0.27993908524513245	-0.4307999908924103
4ypg.pdb	4ypg_HL_D_QD103G.pdb	0.30048707127571106	-0.33489999175071716
4ypg.pdb	4ypg_HL_D_QD103H.pdb	0.4282650053501129	0.2883000075817108
4ypg.pdb	4ypg_HL_D_QD103I.pdb	0.2992466688156128	0.25130000710487366
4ypg.pdb	4ypg_HL_D_QD103L.pdb	0.2410973608493805	0.800599992275238
4ypg.pdb	4ypg_HL_D_QD103K.pdb	0.09992995858192444	-0.025100000202655792
4ypg.pdb	4ypg_HL_D_QD103M.pdb	1.1050549745559692	1.1461999416351318
4ypg.pdb	4ypg_HL_D_QD103F.pdb	1.325722575187683	0.7351999878883362
4ypg.pdb	4ypg_HL_D_QD103P.pdb	-0.2672308087348938	-1.871899962425232
4ypg.pdb	4ypg_HL_D_QD103S.pdb	-0.01389014720916748	-0.2655999958515167
4ypg.pdb	4ypg_HL_D_QD103T.pdb	0.03297349810600281	0.2694999873638153
4ypg.pdb	4ypg_HL_D_QD103W.pdb	0.455689400434494	-0.4893999993801117
4ypg.pdb	4ypg_HL_D_QD103Y.pdb	1.4230079650878906	0.5493000149726868
4ypg.pdb	4ypg_HL_D_QD103V.pdb	0.19107040762901306	0.32739999890327454
4ypg.pdb	4ypg_HL_D_PD111A.pdb	-0.452566921710968	-0.022199999541044235
4ypg.pdb	4ypg_HL_D_PD111R.pdb	-0.5522253513336182	0.022700000554323196
4ypg.pdb	4ypg_HL_D_PD111N.pdb	-0.5009255409240723	-0.06360000371932983
4ypg.pdb	4ypg_HL_D_PD111D.pdb	-0.6197019815444946	-0.07370000332593918
4ypg.pdb	4ypg_HL_D_PD111C.pdb	-0.40774446725845337	-0.05939999967813492
4ypg.pdb	4ypg_HL_D_PD111Q.pdb	-0.5014547109603882	-0.04989999905228615
4ypg.pdb	4ypg_HL_D_PD111E.pdb	-0.5867029428482056	-0.04470000043511391
4ypg.pdb	4ypg_HL_D_PD111G.pdb	-0.5533674955368042	0.000699999975040555
4ypg.pdb	4ypg_HL_D_PD111H.pdb	-0.4945732653141022	-0.08540000021457672
4ypg.pdb	4ypg_HL_D_PD111I.pdb	-0.2912710905075073	-0.09179999679327011
4ypg.pdb	4ypg_HL_D_PD111L.pdb	-0.30915701389312744	-0.061400000005960464
4ypg.pdb	4ypg_HL_D_PD111K.pdb	-0.44839999079704285	-0.012000000104308128
4ypg.pdb	4ypg_HL_D_PD111M.pdb	-0.22602149844169617	-0.10090000182390213
4ypg.pdb	4ypg_HL_D_PD111F.pdb	-0.457316517829895	-0.07800000160932541
4ypg.pdb	4ypg_HL_D_PD111S.pdb	-0.6967514753341675	-0.018300000578165054
4ypg.pdb	4ypg_HL_D_PD111T.pdb	-0.6203847527503967	-0.06430000066757202
4ypg.pdb	4ypg_HL_D_PD111W.pdb	-0.32522881031036377	-0.133200004696846
4ypg.pdb	4ypg_HL_D_PD111Y.pdb	-0.6604411602020264	-0.07800000160932541
4ypg.pdb	4ypg_HL_D_PD111V.pdb	-0.2102184146642685	-0.06729999929666519
4ypg.pdb	4ypg_HL_D_MD113A.pdb	-0.5106266736984253	-0.9825999736785889
4ypg.pdb	4ypg_HL_D_MD113R.pdb	-0.3932773470878601	-0.035599999129772186
4ypg.pdb	4ypg_HL_D_MD113N.pdb	-0.36903926730155945	-1.298699975013733
4ypg.pdb	4ypg_HL_D_MD113D.pdb	-1.1968599557876587	-1.3731000423431396
4ypg.pdb	4ypg_HL_D_MD113C.pdb	-0.39796775579452515	-1.0260000228881836
4ypg.pdb	4ypg_HL_D_MD113Q.pdb	-0.5538071393966675	-0.8222000002861023
4ypg.pdb	4ypg_HL_D_MD113E.pdb	-1.0102167129516602	-1.6999000310897827
4ypg.pdb	4ypg_HL_D_MD113G.pdb	-0.557332456111908	-1.0750000476837158
4ypg.pdb	4ypg_HL_D_MD113H.pdb	-1.9053446054458618	-2.7128000259399414
4ypg.pdb	4ypg_HL_D_MD113I.pdb	-0.3757340908050537	-0.5590000152587891
4ypg.pdb	4ypg_HL_D_MD113L.pdb	-1.7200195789337158	-1.1226999759674072
4ypg.pdb	4ypg_HL_D_MD113K.pdb	-0.6657846570014954	-0.602400004863739
4ypg.pdb	4ypg_HL_D_MD113F.pdb	-2.4056546688079834	-2.1154000759124756
4ypg.pdb	4ypg_HL_D_MD113P.pdb	-0.5158820152282715	-1.6672999858856201
4ypg.pdb	4ypg_HL_D_MD113S.pdb	-0.688606858253479	-1.2422000169754028
4ypg.pdb	4ypg_HL_D_MD113T.pdb	-0.9864981174468994	-1.0262000560760498
4ypg.pdb	4ypg_HL_D_MD113W.pdb	-0.9592489004135132	-1.1291999816894531
4ypg.pdb	4ypg_HL_D_MD113Y.pdb	-2.4751381874084473	-0.39980000257492065
4ypg.pdb	4ypg_HL_D_MD113V.pdb	-0.3488539159297943	-0.879800021648407
4ypg.pdb	4ypg_HL_D_ED115A.pdb	0.028392016887664795	-1.8519999980926514
4ypg.pdb	4ypg_HL_D_ED115R.pdb	0.02297554910182953	-1.6588000059127808
4ypg.pdb	4ypg_HL_D_ED115N.pdb	-0.2292042076587677	-1.7345000505447388
4ypg.pdb	4ypg_HL_D_ED115D.pdb	-0.2651844918727875	-2.593899965286255
4ypg.pdb	4ypg_HL_D_ED115C.pdb	0.030100643634796143	-1.8270000219345093
4ypg.pdb	4ypg_HL_D_ED115Q.pdb	-0.06008540093898773	-0.18199999630451202
4ypg.pdb	4ypg_HL_D_ED115G.pdb	-0.055786341428756714	-2.1982998847961426
4ypg.pdb	4ypg_HL_D_ED115H.pdb	-0.554243266582489	-0.8693000078201294
4ypg.pdb	4ypg_HL_D_ED115I.pdb	0.08524379134178162	-0.832099974155426
4ypg.pdb	4ypg_HL_D_ED115L.pdb	0.28626206517219543	-0.8567000031471252
4ypg.pdb	4ypg_HL_D_ED115K.pdb	0.11958757042884827	-1.569700002670288
4ypg.pdb	4ypg_HL_D_ED115M.pdb	0.32394686341285706	-0.8791000247001648
4ypg.pdb	4ypg_HL_D_ED115F.pdb	0.22060814499855042	-2.1975998878479004
4ypg.pdb	4ypg_HL_D_ED115P.pdb	-0.09849488735198975	-1.6384999752044678
4ypg.pdb	4ypg_HL_D_ED115S.pdb	-0.21896933019161224	-2.306299924850464
4ypg.pdb	4ypg_HL_D_ED115T.pdb	-0.06486472487449646	-1.625100016593933
4ypg.pdb	4ypg_HL_D_ED115W.pdb	0.05978536605834961	-0.6862999796867371
4ypg.pdb	4ypg_HL_D_ED115Y.pdb	-0.05678233504295349	-2.2383999824523926
4ypg.pdb	4ypg_HL_D_ED115V.pdb	0.038041263818740845	-1.4321999549865723
4ypg.pdb	4ypg_HL_D_ID118A.pdb	-0.06956350058317184	0.4302999973297119
4ypg.pdb	4ypg_HL_D_ID118R.pdb	-0.8022328615188599	-1.2680000066757202
4ypg.pdb	4ypg_HL_D_ID118N.pdb	-0.6755218505859375	-0.7717000246047974
4ypg.pdb	4ypg_HL_D_ID118D.pdb	-0.7314950227737427	0.4345000088214874
4ypg.pdb	4ypg_HL_D_ID118C.pdb	-0.12721192836761475	-0.5135999917984009
4ypg.pdb	4ypg_HL_D_ID118Q.pdb	-0.6357237696647644	-0.2012999951839447
4ypg.pdb	4ypg_HL_D_ID118E.pdb	0.20374396443367004	0.23729999363422394
4ypg.pdb	4ypg_HL_D_ID118G.pdb	0.015043333172798157	-1.093999981880188
4ypg.pdb	4ypg_HL_D_ID118H.pdb	-0.7910130023956299	-1.7936999797821045
4ypg.pdb	4ypg_HL_D_ID118L.pdb	-0.23505693674087524	0.26489999890327454
4ypg.pdb	4ypg_HL_D_ID118K.pdb	-0.9482430219650269	-2.0973000526428223
4ypg.pdb	4ypg_HL_D_ID118M.pdb	-0.07346212863922119	0.19419999420642853
4ypg.pdb	4ypg_HL_D_ID118F.pdb	-0.9708458185195923	-1.6325000524520874
4ypg.pdb	4ypg_HL_D_ID118P.pdb	0.06386825442314148	-0.7558000087738037
4ypg.pdb	4ypg_HL_D_ID118S.pdb	-0.3284010887145996	-0.9045000076293945
4ypg.pdb	4ypg_HL_D_ID118T.pdb	-0.4781450033187866	-0.9041000008583069
4ypg.pdb	4ypg_HL_D_ID118W.pdb	-8.39266586303711	-12.437749862670898
4ypg.pdb	4ypg_HL_D_ID118Y.pdb	-1.1879932880401611	-3.71589994430542
4ypg.pdb	4ypg_HL_D_ID118V.pdb	-0.2005780041217804	-0.3977000117301941
4ypg.pdb	4ypg_HL_D_RD122A.pdb	0.44773557782173157	-1.3621000051498413
4ypg.pdb	4ypg_HL_D_RD122N.pdb	0.33654865622520447	-0.8701000213623047
4ypg.pdb	4ypg_HL_D_RD122D.pdb	0.16247400641441345	-1.124500036239624
4ypg.pdb	4ypg_HL_D_RD122C.pdb	0.3168063461780548	-1.1634000539779663
4ypg.pdb	4ypg_HL_D_RD122Q.pdb	0.3433970510959625	-0.8712999820709229
4ypg.pdb	4ypg_HL_D_RD122E.pdb	0.24128755927085876	-0.9431999921798706
4ypg.pdb	4ypg_HL_D_RD122G.pdb	0.36079391837120056	-1.1448999643325806
4ypg.pdb	4ypg_HL_D_RD122H.pdb	0.39352676272392273	-1.0520000457763672
4ypg.pdb	4ypg_HL_D_RD122I.pdb	0.43378570675849915	-0.8399999737739563
4ypg.pdb	4ypg_HL_D_RD122L.pdb	0.2554342746734619	-0.9412000179290771
4ypg.pdb	4ypg_HL_D_RD122K.pdb	-0.24878744781017303	-1.0996999740600586
4ypg.pdb	4ypg_HL_D_RD122M.pdb	0.23898768424987793	-0.7853000164031982
4ypg.pdb	4ypg_HL_D_RD122F.pdb	0.13510411977767944	-0.9154999852180481
4ypg.pdb	4ypg_HL_D_RD122P.pdb	0.017754852771759033	-0.9632999897003174
4ypg.pdb	4ypg_HL_D_RD122S.pdb	0.2556563913822174	-0.45719999074935913
4ypg.pdb	4ypg_HL_D_RD122T.pdb	0.29858478903770447	-0.9793999791145325
4ypg.pdb	4ypg_HL_D_RD122W.pdb	0.3720199763774872	-1.0011999607086182
4ypg.pdb	4ypg_HL_D_RD122Y.pdb	0.2612071931362152	-0.18389999866485596
4ypg.pdb	4ypg_HL_D_RD122V.pdb	0.5292913913726807	-0.9485999941825867
6oor.pdb	6oor_HL_A_DH54A.pdb	-0.39912277460098267	-0.4895699918270111
6oor.pdb	6oor_HL_A_DH54R.pdb	-0.6847480535507202	-0.43731001019477844
6oor.pdb	6oor_HL_A_DH54N.pdb	-0.46589598059654236	0.4395099878311157
6oor.pdb	6oor_HL_A_DH54C.pdb	-0.38365334272384644	-0.5164200067520142
6oor.pdb	6oor_HL_A_DH54Q.pdb	-0.24032758176326752	-0.17945000529289246
6oor.pdb	6oor_HL_A_DH54E.pdb	-0.5676690340042114	-0.43125998973846436
6oor.pdb	6oor_HL_A_DH54G.pdb	-0.5589268207550049	0.007420000154525042
6oor.pdb	6oor_HL_A_DH54H.pdb	-0.32008394598960876	-0.4281100034713745
6oor.pdb	6oor_HL_A_DH54I.pdb	-0.3780158460140228	0.1231599971652031
6oor.pdb	6oor_HL_A_DH54L.pdb	-0.29482316970825195	-0.4535599946975708
6oor.pdb	6oor_HL_A_DH54K.pdb	-0.46057263016700745	-0.4054900109767914
6oor.pdb	6oor_HL_A_DH54M.pdb	-0.1584266871213913	-0.33348000049591064
6oor.pdb	6oor_HL_A_DH54F.pdb	-0.4456486701965332	-0.41995999217033386
6oor.pdb	6oor_HL_A_DH54P.pdb	-0.4872196614742279	0.2501699924468994
6oor.pdb	6oor_HL_A_DH54S.pdb	-0.8312332630157471	-0.5380499958992004
6oor.pdb	6oor_HL_A_DH54T.pdb	-0.6525917053222656	-0.35982000827789307
6oor.pdb	6oor_HL_A_DH54W.pdb	-0.5917157530784607	-0.4174099862575531
6oor.pdb	6oor_HL_A_DH54Y.pdb	-0.6714157462120056	-0.5009599924087524
6oor.pdb	6oor_HL_A_DH54V.pdb	-0.21834471821784973	-0.4943000078201294
6oor.pdb	6oor_HL_A_IH55A.pdb	-0.47451528906822205	-1.848289966583252
6oor.pdb	6oor_HL_A_IH55R.pdb	-0.37195777893066406	-1.8333799839019775
6oor.pdb	6oor_HL_A_IH55N.pdb	-1.0247318744659424	-1.5794700384140015
6oor.pdb	6oor_HL_A_IH55D.pdb	-2.2743942737579346	-3.0582199096679688
6oor.pdb	6oor_HL_A_IH55C.pdb	-0.260061651468277	-1.3177200555801392
6oor.pdb	6oor_HL_A_IH55Q.pdb	-1.6912555694580078	-1.751289963722229
6oor.pdb	6oor_HL_A_IH55E.pdb	-2.7158544063568115	-3.7185800075531006
6oor.pdb	6oor_HL_A_IH55G.pdb	-0.3988769054412842	-2.2639100551605225
6oor.pdb	6oor_HL_A_IH55H.pdb	-1.2546151876449585	-3.964488983154297
6oor.pdb	6oor_HL_A_IH55L.pdb	0.3910060226917267	0.13067999482154846
6oor.pdb	6oor_HL_A_IH55K.pdb	-2.029344320297241	-2.676959991455078
6oor.pdb	6oor_HL_A_IH55M.pdb	-0.8912607431411743	-1.4131100177764893
6oor.pdb	6oor_HL_A_IH55F.pdb	-7.3301544189453125	-6.860199928283691
6oor.pdb	6oor_HL_A_IH55P.pdb	-0.8754733800888062	-3.117449998855591
6oor.pdb	6oor_HL_A_IH55S.pdb	-1.1339764595031738	-2.803770065307617
6oor.pdb	6oor_HL_A_IH55T.pdb	-0.3142867386341095	-0.9451199769973755
6oor.pdb	6oor_HL_A_IH55W.pdb	-6.063255786895752	-5.56797981262207
6oor.pdb	6oor_HL_A_IH55Y.pdb	-9.52946949005127	-8.245519638061523
6oor.pdb	6oor_HL_A_IH55V.pdb	-0.05823659896850586	-0.10719999670982361
6oor.pdb	6oor_HL_A_YH102A.pdb	0.016818583011627197	-1.1990400552749634
6oor.pdb	6oor_HL_A_YH102R.pdb	0.0997665524482727	-0.5878300070762634
6oor.pdb	6oor_HL_A_YH102N.pdb	-0.07288721203804016	-0.4537700116634369
6oor.pdb	6oor_HL_A_YH102D.pdb	-1.3510470390319824	-2.982029914855957
6oor.pdb	6oor_HL_A_YH102C.pdb	-0.06438139081001282	-0.8876100182533264
6oor.pdb	6oor_HL_A_YH102Q.pdb	-0.7894250154495239	-1.3354500532150269
6oor.pdb	6oor_HL_A_YH102E.pdb	-0.44091612100601196	-0.6175299882888794
6oor.pdb	6oor_HL_A_YH102G.pdb	-0.10424935817718506	-1.368530035018921
6oor.pdb	6oor_HL_A_YH102H.pdb	-0.12573538720607758	-0.737060010433197
6oor.pdb	6oor_HL_A_YH102I.pdb	0.3312593996524811	0.12870000302791595
6oor.pdb	6oor_HL_A_YH102L.pdb	0.770330548286438	-0.3133299946784973
6oor.pdb	6oor_HL_A_YH102K.pdb	0.009874939918518066	-1.1006300449371338
6oor.pdb	6oor_HL_A_YH102M.pdb	0.6169701814651489	0.6708899736404419
6oor.pdb	6oor_HL_A_YH102F.pdb	0.37431439757347107	-0.4733099937438965
6oor.pdb	6oor_HL_A_YH102P.pdb	0.40490689873695374	-0.88823002576828
6oor.pdb	6oor_HL_A_YH102S.pdb	-0.19345030188560486	-1.5954899787902832
6oor.pdb	6oor_HL_A_YH102T.pdb	-0.3232187032699585	-0.7250699996948242
6oor.pdb	6oor_HL_A_YH102W.pdb	-0.3684734106063843	-0.9559800028800964
6oor.pdb	6oor_HL_A_YH102V.pdb	0.42447516322135925	-0.07445000112056732
6oor.pdb	6oor_HL_A_YH103A.pdb	0.7482486963272095	-0.9873899817466736
6oor.pdb	6oor_HL_A_YH103R.pdb	-0.0081290602684021	-1.149649977684021
6oor.pdb	6oor_HL_A_YH103N.pdb	0.5815342664718628	-0.06894999742507935
6oor.pdb	6oor_HL_A_YH103D.pdb	0.08042028546333313	-1.1343499422073364
6oor.pdb	6oor_HL_A_YH103C.pdb	0.6319525241851807	-0.5415800213813782
6oor.pdb	6oor_HL_A_YH103Q.pdb	0.1426393687725067	-0.44304001331329346
6oor.pdb	6oor_HL_A_YH103E.pdb	-0.01354074478149414	-0.9527400135993958
6oor.pdb	6oor_HL_A_YH103G.pdb	0.6544187068939209	-1.7080800533294678
6oor.pdb	6oor_HL_A_YH103H.pdb	0.6956334114074707	0.9383000135421753
6oor.pdb	6oor_HL_A_YH103I.pdb	0.597293496131897	-0.3578599989414215
6oor.pdb	6oor_HL_A_YH103L.pdb	0.5935522317886353	-0.18143999576568604
6oor.pdb	6oor_HL_A_YH103K.pdb	0.3729953467845917	-0.19860999286174774
6oor.pdb	6oor_HL_A_YH103M.pdb	0.43164780735969543	-0.13163000345230103
6oor.pdb	6oor_HL_A_YH103F.pdb	0.03157888352870941	-0.017510000616312027
6oor.pdb	6oor_HL_A_YH103P.pdb	0.6734369993209839	0.5199999809265137
6oor.pdb	6oor_HL_A_YH103S.pdb	0.06207011640071869	0.26377999782562256
6oor.pdb	6oor_HL_A_YH103T.pdb	0.14289286732673645	0.13054999709129333
6oor.pdb	6oor_HL_A_YH103W.pdb	-0.03422214090824127	0.40568000078201294
6oor.pdb	6oor_HL_A_YH103V.pdb	-2.2871737480163574	-1.6470999717712402
6oor.pdb	6oor_HL_A_GH104A.pdb	-2.7770602703094482	-3.322793960571289
6oor.pdb	6oor_HL_A_GH104R.pdb	-4.162100315093994	-1.8633300065994263
6oor.pdb	6oor_HL_A_GH104N.pdb	-1.51872718334198	-3.945065975189209
6oor.pdb	6oor_HL_A_GH104D.pdb	-4.373006820678711	-5.961219787597656
6oor.pdb	6oor_HL_A_GH104C.pdb	-3.1372952461242676	-2.3221399784088135
6oor.pdb	6oor_HL_A_GH104Q.pdb	-4.342724323272705	-3.49743390083313
6oor.pdb	6oor_HL_A_GH104E.pdb	-4.1005096435546875	-5.648019790649414
6oor.pdb	6oor_HL_A_GH104H.pdb	-5.418946743011475	-2.810930013656616
6oor.pdb	6oor_HL_A_GH104I.pdb	-2.564826488494873	-3.973381996154785
6oor.pdb	6oor_HL_A_GH104L.pdb	-3.631892204284668	-2.8819499015808105
6oor.pdb	6oor_HL_A_GH104K.pdb	-0.9640947580337524	-2.891979932785034
6oor.pdb	6oor_HL_A_GH104M.pdb	-3.31904673576355	-1.2892500162124634
6oor.pdb	6oor_HL_A_GH104F.pdb	-4.769465446472168	-3.562511920928955
6oor.pdb	6oor_HL_A_GH104P.pdb	-3.011598587036133	-2.5355300903320312
6oor.pdb	6oor_HL_A_GH104S.pdb	-2.7934484481811523	-2.7317700386047363
6oor.pdb	6oor_HL_A_GH104T.pdb	-2.1907553672790527	-2.4452199935913086
6oor.pdb	6oor_HL_A_GH104W.pdb	-1.1382523775100708	-1.730139970779419
6oor.pdb	6oor_HL_A_GH104Y.pdb	-2.445887327194214	-2.4832499027252197
6oor.pdb	6oor_HL_A_GH104V.pdb	-2.1546759605407715	-3.825627088546753
6oor.pdb	6oor_HL_A_LH105A.pdb	-0.8913578987121582	-2.367000102996826
6oor.pdb	6oor_HL_A_LH105R.pdb	-1.138224482536316	-1.0937700271606445
6oor.pdb	6oor_HL_A_LH105N.pdb	-1.1575652360916138	-2.57778000831604
6oor.pdb	6oor_HL_A_LH105D.pdb	-1.667108178138733	-4.283408164978027
6oor.pdb	6oor_HL_A_LH105C.pdb	-1.0938481092453003	-2.2697200775146484
6oor.pdb	6oor_HL_A_LH105Q.pdb	-1.7352252006530762	-1.9649900197982788
6oor.pdb	6oor_HL_A_LH105E.pdb	-1.7232195138931274	-3.214319944381714
6oor.pdb	6oor_HL_A_LH105G.pdb	-1.084039330482483	-3.4323549270629883
6oor.pdb	6oor_HL_A_LH105H.pdb	-1.3607615232467651	-1.8507299423217773
6oor.pdb	6oor_HL_A_LH105I.pdb	-1.2986538410186768	-1.490339994430542
6oor.pdb	6oor_HL_A_LH105K.pdb	-1.04470956325531	-1.2770899534225464
6oor.pdb	6oor_HL_A_LH105M.pdb	0.3335649073123932	0.3084299862384796
6oor.pdb	6oor_HL_A_LH105F.pdb	0.04463678598403931	-0.00430000014603138
6oor.pdb	6oor_HL_A_LH105P.pdb	-0.632075846195221	-2.8379299640655518
6oor.pdb	6oor_HL_A_LH105S.pdb	-1.3092050552368164	-3.2394299507141113
6oor.pdb	6oor_HL_A_LH105T.pdb	-0.9620088338851929	-3.0666799545288086
6oor.pdb	6oor_HL_A_LH105W.pdb	0.16352304816246033	1.4906200170516968
6oor.pdb	6oor_HL_A_LH105Y.pdb	-0.3761471211910248	-0.29267001152038574
6oor.pdb	6oor_HL_A_LH105V.pdb	0.005901023745536804	-0.9703599810600281
6oor.pdb	6oor_HL_A_LH106A.pdb	-1.3334616422653198	-2.3376500606536865
6oor.pdb	6oor_HL_A_LH106R.pdb	-1.6800978183746338	-2.2961199283599854
6oor.pdb	6oor_HL_A_LH106N.pdb	-1.580954909324646	-2.324889898300171
6oor.pdb	6oor_HL_A_LH106D.pdb	-2.208908796310425	-4.09317684173584
6oor.pdb	6oor_HL_A_LH106C.pdb	-1.1832650899887085	-1.8514100313186646
6oor.pdb	6oor_HL_A_LH106Q.pdb	-1.774346113204956	-2.1626899242401123
6oor.pdb	6oor_HL_A_LH106E.pdb	-1.961193561553955	-3.8027729988098145
6oor.pdb	6oor_HL_A_LH106G.pdb	-1.3430736064910889	-2.8984498977661133
6oor.pdb	6oor_HL_A_LH106H.pdb	-1.3804707527160645	-1.461590051651001
6oor.pdb	6oor_HL_A_LH106I.pdb	-0.8407294750213623	-0.31856998801231384
6oor.pdb	6oor_HL_A_LH106K.pdb	-1.2982851266860962	-2.1540300846099854
6oor.pdb	6oor_HL_A_LH106M.pdb	-0.4794628322124481	-0.05863000079989433
6oor.pdb	6oor_HL_A_LH106F.pdb	-0.48709285259246826	-1.1212199926376343
6oor.pdb	6oor_HL_A_LH106P.pdb	-1.166239857673645	-2.0648999214172363
6oor.pdb	6oor_HL_A_LH106S.pdb	-1.7309564352035522	-2.6539700031280518
6oor.pdb	6oor_HL_A_LH106T.pdb	-1.5413477420806885	-1.9644099473953247
6oor.pdb	6oor_HL_A_LH106W.pdb	-1.0699431896209717	-0.8413699865341187
6oor.pdb	6oor_HL_A_LH106Y.pdb	-0.7883099317550659	-1.2923699617385864
6oor.pdb	6oor_HL_A_LH106V.pdb	-1.2533646821975708	-1.1355500221252441
6oor.pdb	6oor_HL_A_LH107A.pdb	-0.03799101710319519	-0.6515399813652039
6oor.pdb	6oor_HL_A_LH107R.pdb	-0.17719173431396484	-0.011289999820291996
6oor.pdb	6oor_HL_A_LH107N.pdb	-0.0507962703704834	-0.7482600212097168
6oor.pdb	6oor_HL_A_LH107D.pdb	-0.3800909221172333	-1.0238300561904907
6oor.pdb	6oor_HL_A_LH107C.pdb	-0.19023533165454865	-0.5481699705123901
6oor.pdb	6oor_HL_A_LH107Q.pdb	-0.072457455098629	-0.19783000648021698
6oor.pdb	6oor_HL_A_LH107E.pdb	0.025912344455718994	-0.9251099824905396
6oor.pdb	6oor_HL_A_LH107G.pdb	0.003039643168449402	-0.8212900161743164
6oor.pdb	6oor_HL_A_LH107H.pdb	0.056413426995277405	-0.5743200182914734
6oor.pdb	6oor_HL_A_LH107I.pdb	0.05013595521450043	-0.2351199984550476
6oor.pdb	6oor_HL_A_LH107K.pdb	0.010754048824310303	0.047029998153448105
6oor.pdb	6oor_HL_A_LH107M.pdb	0.48752561211586	0.2642500102519989
6oor.pdb	6oor_HL_A_LH107F.pdb	0.22211846709251404	-0.32311001420021057
6oor.pdb	6oor_HL_A_LH107P.pdb	0.19126155972480774	0.0957999974489212
6oor.pdb	6oor_HL_A_LH107S.pdb	-0.26705238223075867	-0.8691400289535522
6oor.pdb	6oor_HL_A_LH107T.pdb	-0.24400664865970612	-0.356330007314682
6oor.pdb	6oor_HL_A_LH107W.pdb	0.4253314435482025	0.24817000329494476
6oor.pdb	6oor_HL_A_LH107Y.pdb	-0.07735605537891388	-0.16836999356746674
6oor.pdb	6oor_HL_A_LH107V.pdb	0.2364305853843689	-0.26848000288009644
6oor.pdb	6oor_HL_A_RH108A.pdb	-0.4651950001716614	-2.5345699787139893
6oor.pdb	6oor_HL_A_RH108N.pdb	-1.014935851097107	-2.315920114517212
6oor.pdb	6oor_HL_A_RH108D.pdb	-0.9485950469970703	-3.2379000186920166
6oor.pdb	6oor_HL_A_RH108C.pdb	-0.772946834564209	-2.501650094985962
6oor.pdb	6oor_HL_A_RH108Q.pdb	-0.8627976179122925	-3.9013149738311768
6oor.pdb	6oor_HL_A_RH108E.pdb	-0.9121923446655273	-4.220010757446289
6oor.pdb	6oor_HL_A_RH108G.pdb	-0.45723259449005127	-2.861609935760498
6oor.pdb	6oor_HL_A_RH108H.pdb	-1.2267159223556519	-2.801219940185547
6oor.pdb	6oor_HL_A_RH108I.pdb	-0.8266613483428955	-2.310610055923462
6oor.pdb	6oor_HL_A_RH108L.pdb	-0.9894540309906006	-2.374730110168457
6oor.pdb	6oor_HL_A_RH108K.pdb	-0.8380327224731445	-1.8094700574874878
6oor.pdb	6oor_HL_A_RH108M.pdb	-0.7528762817382812	-2.972369909286499
6oor.pdb	6oor_HL_A_RH108F.pdb	-1.3670179843902588	-2.800420045852661
6oor.pdb	6oor_HL_A_RH108P.pdb	-0.36110684275627136	-1.7601399421691895
6oor.pdb	6oor_HL_A_RH108S.pdb	-0.6495962142944336	-2.533869981765747
6oor.pdb	6oor_HL_A_RH108T.pdb	-0.5717549324035645	-2.0129098892211914
6oor.pdb	6oor_HL_A_RH108W.pdb	-0.6810116767883301	-1.3920700550079346
6oor.pdb	6oor_HL_A_RH108Y.pdb	-2.3707706928253174	-2.5040199756622314
6oor.pdb	6oor_HL_A_RH108V.pdb	-0.7245273590087891	-2.517519950866699
6oor.pdb	6oor_HL_A_DA74A.pdb	-1.024956226348877	-2.018939971923828
6oor.pdb	6oor_HL_A_DA74R.pdb	-1.3644052743911743	-3.559886932373047
6oor.pdb	6oor_HL_A_DA74N.pdb	-0.9006936550140381	-1.2973599433898926
6oor.pdb	6oor_HL_A_DA74C.pdb	-0.8368018865585327	-2.02974009513855
6oor.pdb	6oor_HL_A_DA74Q.pdb	-1.109086513519287	-1.9366199970245361
6oor.pdb	6oor_HL_A_DA74E.pdb	-1.1774837970733643	-1.407349944114685
6oor.pdb	6oor_HL_A_DA74G.pdb	-1.1174170970916748	-2.572010040283203
6oor.pdb	6oor_HL_A_DA74H.pdb	-2.417994976043701	-3.0411999225616455
6oor.pdb	6oor_HL_A_DA74I.pdb	-1.0456738471984863	-2.074270009994507
6oor.pdb	6oor_HL_A_DA74L.pdb	-0.9209778308868408	-2.15664005279541
6oor.pdb	6oor_HL_A_DA74K.pdb	-1.0416550636291504	-2.926640033721924
6oor.pdb	6oor_HL_A_DA74M.pdb	-0.03718143701553345	-1.3956600427627563
6oor.pdb	6oor_HL_A_DA74F.pdb	-1.5310091972351074	-1.2384099960327148
6oor.pdb	6oor_HL_A_DA74P.pdb	-1.1704413890838623	-2.2744600772857666
6oor.pdb	6oor_HL_A_DA74S.pdb	-1.2621458768844604	-2.4680399894714355
6oor.pdb	6oor_HL_A_DA74T.pdb	-1.057723045349121	-1.914180040359497
6oor.pdb	6oor_HL_A_DA74W.pdb	-3.1825928688049316	-3.393744945526123
6oor.pdb	6oor_HL_A_DA74Y.pdb	-2.0306169986724854	-2.103369951248169
6oor.pdb	6oor_HL_A_DA74V.pdb	-1.0910909175872803	-1.6810699701309204
6oor.pdb	6oor_HL_A_EA77A.pdb	0.408662348985672	-0.3102700114250183
6oor.pdb	6oor_HL_A_EA77R.pdb	0.2497338056564331	-0.3399200141429901
6oor.pdb	6oor_HL_A_EA77N.pdb	0.25447773933410645	-0.34606999158859253
6oor.pdb	6oor_HL_A_EA77D.pdb	0.01898941397666931	-0.030959999188780785
6oor.pdb	6oor_HL_A_EA77C.pdb	0.69447922706604	-0.19860999286174774
6oor.pdb	6oor_HL_A_EA77Q.pdb	0.01879240572452545	-0.09828999638557434
6oor.pdb	6oor_HL_A_EA77G.pdb	0.355684369802475	-0.8148300051689148
6oor.pdb	6oor_HL_A_EA77H.pdb	0.026325032114982605	0.015209999866783619
6oor.pdb	6oor_HL_A_EA77I.pdb	0.9131653308868408	1.291450023651123
6oor.pdb	6oor_HL_A_EA77L.pdb	1.275758981704712	0.6775199770927429
6oor.pdb	6oor_HL_A_EA77K.pdb	0.4813034236431122	-0.1332699954509735
6oor.pdb	6oor_HL_A_EA77M.pdb	1.0941243171691895	1.6071900129318237
6oor.pdb	6oor_HL_A_EA77F.pdb	0.5584151744842529	0.11691000312566757
6oor.pdb	6oor_HL_A_EA77P.pdb	0.3342960774898529	-0.48157998919487
6oor.pdb	6oor_HL_A_EA77S.pdb	0.07483664155006409	-0.6605499982833862
6oor.pdb	6oor_HL_A_EA77T.pdb	0.37163493037223816	-0.23506000638008118
6oor.pdb	6oor_HL_A_EA77W.pdb	0.5930955410003662	1.578760027885437
6oor.pdb	6oor_HL_A_EA77Y.pdb	0.6633313894271851	0.4677700102329254
6oor.pdb	6oor_HL_A_EA77V.pdb	0.8355128765106201	0.271589994430542
6oor.pdb	6oor_HL_A_LA78A.pdb	-0.7943546772003174	-0.9631999731063843
6oor.pdb	6oor_HL_A_LA78R.pdb	-1.3267261981964111	-1.1739799976348877
6oor.pdb	6oor_HL_A_LA78N.pdb	-0.9889401197433472	-1.056030035018921
6oor.pdb	6oor_HL_A_LA78D.pdb	-1.1628137826919556	-1.3769899606704712
6oor.pdb	6oor_HL_A_LA78C.pdb	-0.6675930619239807	-0.7906000018119812
6oor.pdb	6oor_HL_A_LA78Q.pdb	-0.9733227491378784	-1.3988200426101685
6oor.pdb	6oor_HL_A_LA78E.pdb	-1.0871384143829346	-1.48635995388031
6oor.pdb	6oor_HL_A_LA78G.pdb	-0.7595860958099365	-1.3538299798965454
6oor.pdb	6oor_HL_A_LA78H.pdb	-1.1531155109405518	0.12616999447345734
6oor.pdb	6oor_HL_A_LA78I.pdb	-0.3854629397392273	-0.26072999835014343
6oor.pdb	6oor_HL_A_LA78K.pdb	-0.8399394750595093	-0.9230300188064575
6oor.pdb	6oor_HL_A_LA78M.pdb	-0.12989529967308044	0.14681999385356903
6oor.pdb	6oor_HL_A_LA78F.pdb	-0.6740492582321167	-1.115630030632019
6oor.pdb	6oor_HL_A_LA78P.pdb	-0.9521956443786621	-1.594920039176941
6oor.pdb	6oor_HL_A_LA78S.pdb	-0.8495699167251587	-1.4030699729919434
6oor.pdb	6oor_HL_A_LA78T.pdb	-0.8654241561889648	-1.3002500534057617
6oor.pdb	6oor_HL_A_LA78W.pdb	-1.0778465270996094	-1.0715399980545044
6oor.pdb	6oor_HL_A_LA78Y.pdb	-1.123722791671753	-1.1432199478149414
6oor.pdb	6oor_HL_A_LA78V.pdb	-0.665329098701477	-0.6034200191497803
6oor.pdb	6oor_HL_A_MA81A.pdb	-0.26742738485336304	-0.6389399766921997
6oor.pdb	6oor_HL_A_MA81R.pdb	-0.7948089838027954	-0.7546499967575073
6oor.pdb	6oor_HL_A_MA81N.pdb	-0.6652871966362	-0.29600000381469727
6oor.pdb	6oor_HL_A_MA81D.pdb	-0.6703788042068481	-0.2586599886417389
6oor.pdb	6oor_HL_A_MA81C.pdb	-0.3598397374153137	-0.5941699743270874
6oor.pdb	6oor_HL_A_MA81Q.pdb	-0.6595196723937988	-0.5598199963569641
6oor.pdb	6oor_HL_A_MA81E.pdb	-0.4920481741428375	-0.16304999589920044
6oor.pdb	6oor_HL_A_MA81G.pdb	-0.4618752896785736	-0.6790300011634827
6oor.pdb	6oor_HL_A_MA81H.pdb	-0.9119256734848022	-0.8829299807548523
6oor.pdb	6oor_HL_A_MA81I.pdb	-0.35546302795410156	-0.09606999903917313
6oor.pdb	6oor_HL_A_MA81L.pdb	-0.06648892164230347	-0.1356000006198883
6oor.pdb	6oor_HL_A_MA81K.pdb	-0.6616588234901428	-0.49943000078201294
6oor.pdb	6oor_HL_A_MA81F.pdb	-0.6997750997543335	-0.6187400221824646
6oor.pdb	6oor_HL_A_MA81P.pdb	-0.5952128171920776	-1.0016900300979614
6oor.pdb	6oor_HL_A_MA81S.pdb	-0.9644392728805542	-0.6917799711227417
6oor.pdb	6oor_HL_A_MA81T.pdb	-0.45097586512565613	-0.545989990234375
6oor.pdb	6oor_HL_A_MA81W.pdb	-0.6404900550842285	-0.514270007610321
6oor.pdb	6oor_HL_A_MA81Y.pdb	-1.1453419923782349	0.014290000312030315
6oor.pdb	6oor_HL_A_MA81V.pdb	-0.1675345003604889	-0.4889799952507019
6oor.pdb	6oor_HL_A_LA139A.pdb	-0.6041758060455322	-0.7512400150299072
6oor.pdb	6oor_HL_A_LA139R.pdb	-0.06665677577257156	0.6982799768447876
6oor.pdb	6oor_HL_A_LA139N.pdb	-0.7935091257095337	-0.34119001030921936
6oor.pdb	6oor_HL_A_LA139D.pdb	-0.917920708656311	-0.4057199954986572
6oor.pdb	6oor_HL_A_LA139C.pdb	-0.5874675512313843	-0.46511998772621155
6oor.pdb	6oor_HL_A_LA139Q.pdb	-0.5941922664642334	-0.5666099786758423
6oor.pdb	6oor_HL_A_LA139E.pdb	-0.8671963214874268	-0.2471199929714203
6oor.pdb	6oor_HL_A_LA139G.pdb	-0.64049232006073	-0.5652300119400024
6oor.pdb	6oor_HL_A_LA139H.pdb	-0.3476991355419159	0.05536000058054924
6oor.pdb	6oor_HL_A_LA139I.pdb	-0.47600942850112915	-0.9193099737167358
6oor.pdb	6oor_HL_A_LA139K.pdb	-0.7081708908081055	0.1041800007224083
6oor.pdb	6oor_HL_A_LA139M.pdb	-0.048876047134399414	0.5778599977493286
6oor.pdb	6oor_HL_A_LA139F.pdb	-0.12484340369701385	0.30702000856399536
6oor.pdb	6oor_HL_A_LA139P.pdb	-0.4889084994792938	-0.7322099804878235
6oor.pdb	6oor_HL_A_LA139S.pdb	-1.0210397243499756	-0.6011099815368652
6oor.pdb	6oor_HL_A_LA139T.pdb	-0.7780624628067017	-0.42405998706817627
6oor.pdb	6oor_HL_A_LA139W.pdb	-1.533350944519043	0.3231399953365326
6oor.pdb	6oor_HL_A_LA139Y.pdb	-1.2988468408584595	-0.8063600063323975
6oor.pdb	6oor_HL_A_LA139V.pdb	-0.5357847213745117	-0.4956600069999695
6oor.pdb	6oor_HL_A_PA140A.pdb	-0.4384506344795227	-0.05550000071525574
6oor.pdb	6oor_HL_A_PA140R.pdb	-0.5046809911727905	-0.6475600004196167
6oor.pdb	6oor_HL_A_PA140N.pdb	-0.48687317967414856	1.28302001953125
6oor.pdb	6oor_HL_A_PA140D.pdb	-0.9175711870193481	-0.06530000269412994
6oor.pdb	6oor_HL_A_PA140C.pdb	-0.5938549041748047	-0.11529000103473663
6oor.pdb	6oor_HL_A_PA140Q.pdb	-0.038394466042518616	1.172279953956604
6oor.pdb	6oor_HL_A_PA140E.pdb	-0.6971474885940552	0.29264000058174133
6oor.pdb	6oor_HL_A_PA140G.pdb	-0.5428258776664734	-0.5344099998474121
6oor.pdb	6oor_HL_A_PA140H.pdb	-0.7008392810821533	-0.22641000151634216
6oor.pdb	6oor_HL_A_PA140I.pdb	-0.1702544093132019	0.5212200284004211
6oor.pdb	6oor_HL_A_PA140L.pdb	-0.31385713815689087	0.1539900004863739
6oor.pdb	6oor_HL_A_PA140K.pdb	-0.12742507457733154	-0.13944000005722046
6oor.pdb	6oor_HL_A_PA140M.pdb	-0.037765175104141235	0.10271000117063522
6oor.pdb	6oor_HL_A_PA140F.pdb	-0.6833024024963379	-1.4431999921798706
6oor.pdb	6oor_HL_A_PA140S.pdb	-0.3968731760978699	0.6448900103569031
6oor.pdb	6oor_HL_A_PA140T.pdb	-0.5133411884307861	-0.029170000925660133
6oor.pdb	6oor_HL_A_PA140W.pdb	-0.08517882227897644	-0.7675600051879883
6oor.pdb	6oor_HL_A_PA140Y.pdb	-0.2003496289253235	-0.19031000137329102
6oor.pdb	6oor_HL_A_PA140V.pdb	-0.25013619661331177	0.32284000515937805
6oor.pdb	6oor_HL_A_KA142A.pdb	-0.7102131843566895	-0.2727400064468384
6oor.pdb	6oor_HL_A_KA142R.pdb	-0.14529427886009216	1.0442500114440918
6oor.pdb	6oor_HL_A_KA142N.pdb	-0.8960145711898804	-0.48603999614715576
6oor.pdb	6oor_HL_A_KA142D.pdb	-0.9979532957077026	-0.8410599827766418
6oor.pdb	6oor_HL_A_KA142C.pdb	-0.5636751651763916	0.04191000014543533
6oor.pdb	6oor_HL_A_KA142Q.pdb	-0.5401996374130249	0.0005200000014156103
6oor.pdb	6oor_HL_A_KA142E.pdb	-0.9478211402893066	-0.4717400074005127
6oor.pdb	6oor_HL_A_KA142G.pdb	-0.760346531867981	-0.6401699781417847
6oor.pdb	6oor_HL_A_KA142H.pdb	-0.598455011844635	-0.09453999996185303
6oor.pdb	6oor_HL_A_KA142I.pdb	-0.489626407623291	0.12318000197410583
6oor.pdb	6oor_HL_A_KA142L.pdb	-0.5399826765060425	-0.16955000162124634
6oor.pdb	6oor_HL_A_KA142M.pdb	-0.5407572984695435	-0.2613300085067749
6oor.pdb	6oor_HL_A_KA142F.pdb	-0.6956756114959717	-0.3266200125217438
6oor.pdb	6oor_HL_A_KA142P.pdb	-0.7386541366577148	-0.4111199975013733
6oor.pdb	6oor_HL_A_KA142S.pdb	-0.4928433299064636	-0.6312199831008911
6oor.pdb	6oor_HL_A_KA142T.pdb	-0.806273341178894	-0.024480000138282776
6oor.pdb	6oor_HL_A_KA142W.pdb	-0.47900110483169556	-0.5326200127601624
6oor.pdb	6oor_HL_A_KA142Y.pdb	-0.728163480758667	-0.42781999707221985
6oor.pdb	6oor_HL_A_KA142V.pdb	-0.3863556981086731	0.13877999782562256
6oor.pdb	6oor_HL_A_VA143A.pdb	-0.9079581499099731	-1.6801300048828125
6oor.pdb	6oor_HL_A_VA143R.pdb	-0.9639366865158081	-1.1221200227737427
6oor.pdb	6oor_HL_A_VA143N.pdb	-1.7008894681930542	-3.030489921569824
6oor.pdb	6oor_HL_A_VA143D.pdb	-2.3273825645446777	-3.3765931129455566
6oor.pdb	6oor_HL_A_VA143C.pdb	-0.6641713380813599	-1.4995100498199463
6oor.pdb	6oor_HL_A_VA143Q.pdb	-0.8713009357452393	-2.5671799182891846
6oor.pdb	6oor_HL_A_VA143E.pdb	-0.632655143737793	-2.5990099906921387
6oor.pdb	6oor_HL_A_VA143G.pdb	-0.9382531642913818	-3.098639965057373
6oor.pdb	6oor_HL_A_VA143H.pdb	-3.7823071479797363	-5.092054843902588
6oor.pdb	6oor_HL_A_VA143I.pdb	-0.11447702348232269	0.22015999257564545
6oor.pdb	6oor_HL_A_VA143L.pdb	-1.1764875650405884	-1.2469700574874878
6oor.pdb	6oor_HL_A_VA143K.pdb	-0.8730262517929077	-0.9429200291633606
6oor.pdb	6oor_HL_A_VA143M.pdb	-0.014811933040618896	-0.24789999425411224
6oor.pdb	6oor_HL_A_VA143F.pdb	-4.177997589111328	-6.933460235595703
6oor.pdb	6oor_HL_A_VA143P.pdb	-0.7063465118408203	-2.5111401081085205
6oor.pdb	6oor_HL_A_VA143S.pdb	-1.1733896732330322	-3.275320053100586
6oor.pdb	6oor_HL_A_VA143T.pdb	-0.8085485696792603	-1.9586100578308105
6oor.pdb	6oor_HL_A_VA143W.pdb	-4.456140518188477	-3.5577380657196045
6oor.pdb	6oor_HL_A_VA143Y.pdb	-3.799619436264038	-4.345338821411133
6oor.pdb	6oor_HL_A_LA144A.pdb	-0.665960431098938	-0.9352200031280518
6oor.pdb	6oor_HL_A_LA144R.pdb	-0.9188187122344971	-1.807669997215271
6oor.pdb	6oor_HL_A_LA144N.pdb	-0.8594104051589966	-1.2737400531768799
6oor.pdb	6oor_HL_A_LA144D.pdb	-1.6612118482589722	-2.873379945755005
6oor.pdb	6oor_HL_A_LA144C.pdb	-0.7869843244552612	-0.8690900206565857
6oor.pdb	6oor_HL_A_LA144Q.pdb	-0.9637290239334106	-1.208240032196045
6oor.pdb	6oor_HL_A_LA144E.pdb	-1.0781038999557495	-1.088170051574707
6oor.pdb	6oor_HL_A_LA144G.pdb	-0.786094069480896	-1.0957200527191162
6oor.pdb	6oor_HL_A_LA144H.pdb	-0.726760983467102	-0.7193300127983093
6oor.pdb	6oor_HL_A_LA144I.pdb	-0.9433841705322266	-0.4508900046348572
6oor.pdb	6oor_HL_A_LA144K.pdb	-0.7376741170883179	-0.8320099711418152
6oor.pdb	6oor_HL_A_LA144M.pdb	-0.6992335319519043	-0.31373000144958496
6oor.pdb	6oor_HL_A_LA144F.pdb	-0.018188565969467163	0.34167999029159546
6oor.pdb	6oor_HL_A_LA144P.pdb	-2.2484004497528076	-2.3832199573516846
6oor.pdb	6oor_HL_A_LA144S.pdb	-0.8605016469955444	-1.171489953994751
6oor.pdb	6oor_HL_A_LA144T.pdb	-1.2342156171798706	-0.7688500285148621
6oor.pdb	6oor_HL_A_LA144W.pdb	-0.6626411080360413	0.4986799955368042
6oor.pdb	6oor_HL_A_LA144Y.pdb	-0.5297932624816895	0.16771000623703003
6oor.pdb	6oor_HL_A_LA144V.pdb	-0.7984832525253296	-0.5641499757766724
6oor.pdb	6oor_HL_A_AA146R.pdb	-1.684683084487915	-1.9104399681091309
6oor.pdb	6oor_HL_A_AA146N.pdb	-2.433335542678833	-2.2433600425720215
6oor.pdb	6oor_HL_A_AA146D.pdb	-2.4738428592681885	-2.6020898818969727
6oor.pdb	6oor_HL_A_AA146C.pdb	0.08259445428848267	-0.36153000593185425
6oor.pdb	6oor_HL_A_AA146Q.pdb	-2.4681100845336914	-1.8130799531936646
6oor.pdb	6oor_HL_A_AA146E.pdb	-2.749027967453003	-1.6512900590896606
6oor.pdb	6oor_HL_A_AA146G.pdb	-0.411919504404068	-1.3697400093078613
6oor.pdb	6oor_HL_A_AA146H.pdb	-12.195557594299316	-12.196769714355469
6oor.pdb	6oor_HL_A_AA146I.pdb	-3.218291997909546	-1.4018100500106812
6oor.pdb	6oor_HL_A_AA146L.pdb	-3.465280055999756	-1.8537499904632568
6oor.pdb	6oor_HL_A_AA146K.pdb	-1.5517994165420532	-1.2110099792480469
6oor.pdb	6oor_HL_A_AA146M.pdb	-0.3103930354118347	-0.20272000133991241
6oor.pdb	6oor_HL_A_AA146F.pdb	-10.818042755126953	-8.493370056152344
6oor.pdb	6oor_HL_A_AA146P.pdb	-0.2130608707666397	-0.4664100110530853
6oor.pdb	6oor_HL_A_AA146S.pdb	-0.7753562927246094	-0.6906399726867676
6oor.pdb	6oor_HL_A_AA146T.pdb	-1.3501734733581543	-1.2243200540542603
6oor.pdb	6oor_HL_A_AA146W.pdb	-18.34759521484375	-13.778809547424316
6oor.pdb	6oor_HL_A_AA146Y.pdb	-15.723666191101074	-9.73384952545166
6oor.pdb	6oor_HL_A_AA146V.pdb	-1.401247501373291	-0.02522999979555607
6oor.pdb	6oor_HL_A_DA147A.pdb	-0.18468298017978668	-0.3706299960613251
6oor.pdb	6oor_HL_A_DA147R.pdb	-1.7463927268981934	-1.8922100067138672
6oor.pdb	6oor_HL_A_DA147N.pdb	-0.5430830121040344	-1.9319299459457397
6oor.pdb	6oor_HL_A_DA147C.pdb	-0.6321025490760803	-0.6733099818229675
6oor.pdb	6oor_HL_A_DA147Q.pdb	-3.023313522338867	-3.701965093612671
6oor.pdb	6oor_HL_A_DA147E.pdb	-1.9007521867752075	-2.4281399250030518
6oor.pdb	6oor_HL_A_DA147G.pdb	-0.39989447593688965	-0.8114100098609924
6oor.pdb	6oor_HL_A_DA147H.pdb	-0.737403392791748	-0.5252000093460083
6oor.pdb	6oor_HL_A_DA147I.pdb	-2.4062445163726807	-2.576159954071045
6oor.pdb	6oor_HL_A_DA147L.pdb	-3.933671236038208	-2.4444000720977783
6oor.pdb	6oor_HL_A_DA147K.pdb	-1.649299144744873	-2.203819990158081
6oor.pdb	6oor_HL_A_DA147M.pdb	-0.8407609462738037	-0.9873800277709961
6oor.pdb	6oor_HL_A_DA147F.pdb	-0.9848557710647583	-0.7406200170516968
6oor.pdb	6oor_HL_A_DA147P.pdb	-0.27214929461479187	-0.8332099914550781
6oor.pdb	6oor_HL_A_DA147S.pdb	-0.12372395396232605	-1.0928599834442139
6oor.pdb	6oor_HL_A_DA147T.pdb	-1.045129418373108	-0.5236799716949463
6oor.pdb	6oor_HL_A_DA147W.pdb	-2.1716558933258057	-2.0869200229644775
6oor.pdb	6oor_HL_A_DA147Y.pdb	-0.498237669467926	-0.5884100198745728
6oor.pdb	6oor_HL_A_DA147V.pdb	-1.1903454065322876	-0.4241800010204315
7dcx.pdb	7dcx_BG_D_GB54A.pdb	-0.08202894777059555	0.18425899744033813
7dcx.pdb	7dcx_BG_D_GB54R.pdb	-0.17916876077651978	0.11394999921321869
7dcx.pdb	7dcx_BG_D_GB54N.pdb	-0.21231096982955933	0.2064329981803894
7dcx.pdb	7dcx_BG_D_GB54D.pdb	0.01332518458366394	0.649321973323822
7dcx.pdb	7dcx_BG_D_GB54C.pdb	-0.07032368332147598	0.18360799551010132
7dcx.pdb	7dcx_BG_D_GB54Q.pdb	-0.17653754353523254	0.4451625943183899
7dcx.pdb	7dcx_BG_D_GB54E.pdb	-0.1995675414800644	0.18229100108146667
7dcx.pdb	7dcx_BG_D_GB54H.pdb	-0.127860426902771	0.20354099571704865
7dcx.pdb	7dcx_BG_D_GB54I.pdb	0.14946827292442322	0.24792799353599548
7dcx.pdb	7dcx_BG_D_GB54L.pdb	0.026289373636245728	0.34126079082489014
7dcx.pdb	7dcx_BG_D_GB54K.pdb	-0.08001219481229782	0.3623881936073303
7dcx.pdb	7dcx_BG_D_GB54M.pdb	0.15372306108474731	0.24191400408744812
7dcx.pdb	7dcx_BG_D_GB54F.pdb	-0.07770208269357681	0.2966615855693817
7dcx.pdb	7dcx_BG_D_GB54P.pdb	-0.535251259803772	0.12380299717187881
7dcx.pdb	7dcx_BG_D_GB54S.pdb	-0.4550776481628418	0.12588000297546387
7dcx.pdb	7dcx_BG_D_GB54T.pdb	-0.3231022357940674	0.19066600501537323
7dcx.pdb	7dcx_BG_D_GB54W.pdb	-0.1406172513961792	0.20165500044822693
7dcx.pdb	7dcx_BG_D_GB54Y.pdb	-0.22926300764083862	0.2633950114250183
7dcx.pdb	7dcx_BG_D_GB54V.pdb	0.15049690008163452	0.15877600014209747
7dcx.pdb	7dcx_BG_D_SB55A.pdb	0.26480063796043396	0.10109200328588486
7dcx.pdb	7dcx_BG_D_SB55R.pdb	0.003958448767662048	0.08876100182533264
7dcx.pdb	7dcx_BG_D_SB55N.pdb	0.40359631180763245	-0.14086799323558807
7dcx.pdb	7dcx_BG_D_SB55D.pdb	0.5645101070404053	0.15931099653244019
7dcx.pdb	7dcx_BG_D_SB55C.pdb	0.3855381906032562	0.022917000576853752
7dcx.pdb	7dcx_BG_D_SB55Q.pdb	-0.40180718898773193	0.24230900406837463
7dcx.pdb	7dcx_BG_D_SB55E.pdb	-0.7644459009170532	0.05332000181078911
7dcx.pdb	7dcx_BG_D_SB55G.pdb	0.15910068154335022	-0.3115519881248474
7dcx.pdb	7dcx_BG_D_SB55H.pdb	0.1547779142856598	-0.029124999418854713
7dcx.pdb	7dcx_BG_D_SB55I.pdb	0.6211786270141602	0.8321120142936707
7dcx.pdb	7dcx_BG_D_SB55L.pdb	0.2058938443660736	1.0527950525283813
7dcx.pdb	7dcx_BG_D_SB55K.pdb	0.4684047996997833	2.3320329189300537
7dcx.pdb	7dcx_BG_D_SB55M.pdb	0.7689412832260132	1.960273027420044
7dcx.pdb	7dcx_BG_D_SB55F.pdb	1.4165855646133423	1.0640699863433838
7dcx.pdb	7dcx_BG_D_SB55P.pdb	0.45389947295188904	0.4203251898288727
7dcx.pdb	7dcx_BG_D_SB55T.pdb	0.11858120560646057	0.3110460937023163
7dcx.pdb	7dcx_BG_D_SB55W.pdb	1.0004541873931885	0.5522860288619995
7dcx.pdb	7dcx_BG_D_SB55Y.pdb	1.0899285078048706	0.9902709722518921
7dcx.pdb	7dcx_BG_D_SB55V.pdb	0.3793192207813263	0.5443400144577026
7dcx.pdb	7dcx_BG_D_TB56A.pdb	-0.1946544647216797	-0.24339799582958221
7dcx.pdb	7dcx_BG_D_TB56R.pdb	-0.4606335461139679	-0.37991800904273987
7dcx.pdb	7dcx_BG_D_TB56N.pdb	-0.8170262575149536	-0.41239699721336365
7dcx.pdb	7dcx_BG_D_TB56D.pdb	-0.6770130395889282	-0.9684770107269287
[truncated: 92,678 more rows]
