# Supplementary material for: Investigating the volume and diversity of data needed for generalizable antibody–antigen ΔΔG prediction
Source: Nat Comput Sci. 2025 Jul 8;5(8):635–47. doi: 10.1038/s43588-025-00823-8 (PMC12374841; doi:10.1038/s43588-025-00823-8)
Supplement: Supplementary file 4 — Unprocessed Graphinity model predictions and true values for experimental and synthetic ΔΔG values. [file 43588_2025_823_MOESM4_ESM.zip › Figure2/Figure2b-Graphinity_Predictions-10FoldCV_CDR_SeqId/Graphinity_Predictions-Synthetic_FoldX_ddG_942723-10FoldCV_CDR_SeqId/Graphinity_predictions_test-Foldx_ddG_942723-cutoff_70-fold0.csv]

wt_pdb	mut_pdb	pred_score	true_label
7qez.pdb	7qez_HL_A_TH31A.pdb	-0.18677568435668945	-0.04049000144004822
7qez.pdb	7qez_HL_A_TH31R.pdb	0.0013893544673919678	-0.3922399878501892
7qez.pdb	7qez_HL_A_TH31N.pdb	0.05263975262641907	0.35965999960899353
7qez.pdb	7qez_HL_A_TH31D.pdb	-0.2850872278213501	-0.45122000575065613
7qez.pdb	7qez_HL_A_TH31C.pdb	-0.08830216526985168	0.12575000524520874
7qez.pdb	7qez_HL_A_TH31Q.pdb	-0.48193642497062683	0.2513599991798401
7qez.pdb	7qez_HL_A_TH31E.pdb	-0.5616940259933472	0.01614999957382679
7qez.pdb	7qez_HL_A_TH31G.pdb	-0.28966331481933594	-0.734529972076416
7qez.pdb	7qez_HL_A_TH31H.pdb	0.10367250442504883	0.4860599935054779
7qez.pdb	7qez_HL_A_TH31I.pdb	0.10605725646018982	0.7795600295066833
7qez.pdb	7qez_HL_A_TH31L.pdb	0.34101346135139465	0.8418599963188171
7qez.pdb	7qez_HL_A_TH31K.pdb	0.02298794686794281	-0.3474699854850769
7qez.pdb	7qez_HL_A_TH31M.pdb	0.4165874421596527	1.3279600143432617
7qez.pdb	7qez_HL_A_TH31F.pdb	-0.02482101321220398	0.6736599802970886
7qez.pdb	7qez_HL_A_TH31P.pdb	-0.35734814405441284	-0.0567299984395504
7qez.pdb	7qez_HL_A_TH31S.pdb	-0.3647584319114685	-0.37424999475479126
7qez.pdb	7qez_HL_A_TH31W.pdb	-0.13859087228775024	0.5214599967002869
7qez.pdb	7qez_HL_A_TH31Y.pdb	0.3703199326992035	1.7541600465774536
7qez.pdb	7qez_HL_A_TH31V.pdb	0.0010567903518676758	0.5481600165367126
7qez.pdb	7qez_HL_A_AH33R.pdb	-10.30061149597168	-11.346389770507812
7qez.pdb	7qez_HL_A_AH33N.pdb	-3.6032254695892334	-5.227039813995361
7qez.pdb	7qez_HL_A_AH33D.pdb	-2.669872999191284	-1.9208600521087646
7qez.pdb	7qez_HL_A_AH33C.pdb	-0.4064117670059204	-0.3885599970817566
7qez.pdb	7qez_HL_A_AH33Q.pdb	-5.789204120635986	-6.608349800109863
7qez.pdb	7qez_HL_A_AH33E.pdb	-10.27902603149414	-9.011238098144531
7qez.pdb	7qez_HL_A_AH33G.pdb	0.11050921678543091	-0.2910600006580353
7qez.pdb	7qez_HL_A_AH33H.pdb	-3.8140008449554443	-2.4219000339508057
7qez.pdb	7qez_HL_A_AH33I.pdb	-1.5631345510482788	-2.810529947280884
7qez.pdb	7qez_HL_A_AH33L.pdb	-4.974943161010742	-4.344799995422363
7qez.pdb	7qez_HL_A_AH33K.pdb	-2.2948267459869385	-1.4617799520492554
7qez.pdb	7qez_HL_A_AH33M.pdb	-0.9131331443786621	-1.9943900108337402
7qez.pdb	7qez_HL_A_AH33F.pdb	-14.83629035949707	-11.201160430908203
7qez.pdb	7qez_HL_A_AH33P.pdb	-0.024523049592971802	0.10475999861955643
7qez.pdb	7qez_HL_A_AH33S.pdb	0.6957579851150513	0.11461000144481659
7qez.pdb	7qez_HL_A_AH33T.pdb	-0.15122148394584656	-0.812030017375946
7qez.pdb	7qez_HL_A_AH33W.pdb	-27.5823917388916	-22.991439819335938
7qez.pdb	7qez_HL_A_AH33Y.pdb	0.06241634488105774	-15.34160041809082
7qez.pdb	7qez_HL_A_AH33V.pdb	0.23097607493400574	-0.1474200040102005
7qez.pdb	7qez_HL_A_WH50A.pdb	0.07438555359840393	-1.1193699836730957
7qez.pdb	7qez_HL_A_WH50R.pdb	-0.6084781885147095	-1.5450700521469116
7qez.pdb	7qez_HL_A_WH50N.pdb	-0.17841914296150208	-1.1004300117492676
7qez.pdb	7qez_HL_A_WH50D.pdb	-0.4816262423992157	-1.1840900182724
7qez.pdb	7qez_HL_A_WH50C.pdb	-0.04669204354286194	-1.1449300050735474
7qez.pdb	7qez_HL_A_WH50Q.pdb	-0.3891899585723877	-1.1337800025939941
7qez.pdb	7qez_HL_A_WH50E.pdb	-0.5837992429733276	-1.2845300436019897
7qez.pdb	7qez_HL_A_WH50G.pdb	0.11834406852722168	-1.0945299863815308
7qez.pdb	7qez_HL_A_WH50H.pdb	-0.24473464488983154	-1.0872399806976318
7qez.pdb	7qez_HL_A_WH50I.pdb	-0.2222830206155777	-1.1139299869537354
7qez.pdb	7qez_HL_A_WH50L.pdb	-0.28709790110588074	-1.1077300310134888
7qez.pdb	7qez_HL_A_WH50K.pdb	-0.38190311193466187	-1.3758800029754639
7qez.pdb	7qez_HL_A_WH50M.pdb	-0.11595246195793152	-0.8751800060272217
7qez.pdb	7qez_HL_A_WH50F.pdb	-0.3362012803554535	-0.9419900178909302
7qez.pdb	7qez_HL_A_WH50P.pdb	-0.12226200103759766	-1.0940300226211548
7qez.pdb	7qez_HL_A_WH50S.pdb	-0.28030043840408325	-1.140720009803772
7qez.pdb	7qez_HL_A_WH50T.pdb	-0.32014554738998413	-1.1206200122833252
7qez.pdb	7qez_HL_A_WH50Y.pdb	-0.5149105191230774	-1.0082199573516846
7qez.pdb	7qez_HL_A_WH50V.pdb	-0.1273764669895172	-1.1712199449539185
7qez.pdb	7qez_HL_A_VH52A.pdb	-0.29719820618629456	-1.358180046081543
7qez.pdb	7qez_HL_A_VH52R.pdb	-1.0237528085708618	-1.647130012512207
7qez.pdb	7qez_HL_A_VH52N.pdb	-0.9489700794219971	-0.08737000077962875
7qez.pdb	7qez_HL_A_VH52D.pdb	-0.7230615615844727	-0.4048199951648712
7qez.pdb	7qez_HL_A_VH52C.pdb	-0.21977275609970093	0.30366000533103943
7qez.pdb	7qez_HL_A_VH52Q.pdb	-0.6193689703941345	-1.4236799478530884
7qez.pdb	7qez_HL_A_VH52E.pdb	-0.7342051267623901	-2.0391600131988525
7qez.pdb	7qez_HL_A_VH52G.pdb	-0.273553729057312	-1.7881799936294556
7qez.pdb	7qez_HL_A_VH52H.pdb	-7.879827499389648	-7.680140018463135
7qez.pdb	7qez_HL_A_VH52I.pdb	-0.24280089139938354	-0.25968998670578003
7qez.pdb	7qez_HL_A_VH52L.pdb	-0.19658778607845306	0.65065997838974
7qez.pdb	7qez_HL_A_VH52K.pdb	-0.43634265661239624	-1.6971700191497803
7qez.pdb	7qez_HL_A_VH52M.pdb	0.09094363451004028	-0.694320023059845
7qez.pdb	7qez_HL_A_VH52F.pdb	-7.18101692199707	-7.8613200187683105
7qez.pdb	7qez_HL_A_VH52P.pdb	-0.27541273832321167	-1.3665599822998047
7qez.pdb	7qez_HL_A_VH52S.pdb	-0.3184621334075928	-1.7582800388336182
7qez.pdb	7qez_HL_A_VH52T.pdb	-0.646111786365509	-1.049149990081787
7qez.pdb	7qez_HL_A_VH52W.pdb	-0.04512737691402435	-0.5259299874305725
7qez.pdb	7qez_HL_A_VH52Y.pdb	-13.558018684387207	-13.157380104064941
7qez.pdb	7qez_HL_A_GH54A.pdb	-2.7007384300231934	-1.6521600484848022
7qez.pdb	7qez_HL_A_GH54R.pdb	-5.137388229370117	-5.879730224609375
7qez.pdb	7qez_HL_A_GH54N.pdb	-4.711080551147461	-4.524350166320801
7qez.pdb	7qez_HL_A_GH54D.pdb	-2.610847234725952	-2.0477099418640137
7qez.pdb	7qez_HL_A_GH54C.pdb	-5.74169921875	-3.9106500148773193
7qez.pdb	7qez_HL_A_GH54Q.pdb	-7.108249664306641	-6.495960235595703
7qez.pdb	7qez_HL_A_GH54E.pdb	-9.856278419494629	-8.530610084533691
7qez.pdb	7qez_HL_A_GH54H.pdb	-13.741332054138184	-13.51554012298584
7qez.pdb	7qez_HL_A_GH54I.pdb	-6.553778171539307	-5.296840190887451
7qez.pdb	7qez_HL_A_GH54L.pdb	-4.720727443695068	-3.446229934692383
7qez.pdb	7qez_HL_A_GH54K.pdb	-1.8638707399368286	-2.244349956512451
7qez.pdb	7qez_HL_A_GH54M.pdb	-3.7947895526885986	-3.538259983062744
7qez.pdb	7qez_HL_A_GH54F.pdb	-17.605947494506836	-14.67156982421875
7qez.pdb	7qez_HL_A_GH54P.pdb	-1.9150347709655762	-1.9918400049209595
7qez.pdb	7qez_HL_A_GH54S.pdb	-5.363390922546387	-3.5658700466156006
7qez.pdb	7qez_HL_A_GH54T.pdb	-2.6342713832855225	-2.5370099544525146
7qez.pdb	7qez_HL_A_GH54W.pdb	-1.4718432426452637	-0.7307699918746948
7qez.pdb	7qez_HL_A_GH54Y.pdb	-13.956870079040527	-13.473679542541504
7qez.pdb	7qez_HL_A_GH54V.pdb	-5.204671859741211	-5.527959823608398
7qez.pdb	7qez_HL_A_SH55A.pdb	-0.2028697431087494	0.06270000338554382
7qez.pdb	7qez_HL_A_SH55R.pdb	0.03438754379749298	0.4160600006580353
7qez.pdb	7qez_HL_A_SH55N.pdb	-2.353837728500366	-1.297510027885437
7qez.pdb	7qez_HL_A_SH55D.pdb	-0.5588283538818359	-0.37485000491142273
7qez.pdb	7qez_HL_A_SH55C.pdb	-0.24776428937911987	-0.10814999788999557
7qez.pdb	7qez_HL_A_SH55Q.pdb	-1.366915225982666	-0.34327998757362366
7qez.pdb	7qez_HL_A_SH55E.pdb	-0.8810906410217285	-1.1387300491333008
7qez.pdb	7qez_HL_A_SH55G.pdb	-0.26550817489624023	-0.5233200192451477
7qez.pdb	7qez_HL_A_SH55H.pdb	-8.614045143127441	-4.818230152130127
7qez.pdb	7qez_HL_A_SH55I.pdb	-1.5234880447387695	-0.010409999638795853
7qez.pdb	7qez_HL_A_SH55L.pdb	-1.5872552394866943	-0.5137199759483337
7qez.pdb	7qez_HL_A_SH55K.pdb	0.26119595766067505	1.225160002708435
7qez.pdb	7qez_HL_A_SH55M.pdb	0.3930976092815399	2.035259962081909
7qez.pdb	7qez_HL_A_SH55F.pdb	-2.4752237796783447	-1.1794899702072144
7qez.pdb	7qez_HL_A_SH55P.pdb	-0.4630540609359741	0.9113600254058838
7qez.pdb	7qez_HL_A_SH55T.pdb	-0.4578317701816559	-0.04506000131368637
7qez.pdb	7qez_HL_A_SH55W.pdb	-1.988664150238037	-0.5199599862098694
7qez.pdb	7qez_HL_A_SH55Y.pdb	-4.922785758972168	-2.235909938812256
7qez.pdb	7qez_HL_A_SH55V.pdb	-0.26207858324050903	0.8745599985122681
7qez.pdb	7qez_HL_A_PH99A.pdb	-0.25831201672554016	-0.09307999908924103
7qez.pdb	7qez_HL_A_PH99R.pdb	-2.632589340209961	-2.96016001701355
7qez.pdb	7qez_HL_A_PH99N.pdb	-0.8717553615570068	-0.5692899823188782
7qez.pdb	7qez_HL_A_PH99D.pdb	-0.9405430555343628	-0.46985000371932983
7qez.pdb	7qez_HL_A_PH99C.pdb	-0.3200582265853882	-0.03338000178337097
7qez.pdb	7qez_HL_A_PH99Q.pdb	-0.06653547286987305	0.8733599781990051
7qez.pdb	7qez_HL_A_PH99E.pdb	-0.9292833805084229	-0.2026599943637848
7qez.pdb	7qez_HL_A_PH99G.pdb	-0.16765187680721283	-0.36232998967170715
7qez.pdb	7qez_HL_A_PH99H.pdb	-1.3586393594741821	0.3628599941730499
7qez.pdb	7qez_HL_A_PH99I.pdb	-1.7794597148895264	-0.9691200256347656
7qez.pdb	7qez_HL_A_PH99L.pdb	-1.0413429737091064	-0.8695300221443176
7qez.pdb	7qez_HL_A_PH99K.pdb	0.060632139444351196	2.6552600860595703
7qez.pdb	7qez_HL_A_PH99M.pdb	-0.522268533706665	0.34286001324653625
7qez.pdb	7qez_HL_A_PH99F.pdb	-1.2201341390609741	-0.9329800009727478
7qez.pdb	7qez_HL_A_PH99S.pdb	-0.42751407623291016	-0.485289990901947
7qez.pdb	7qez_HL_A_PH99T.pdb	-0.09493967890739441	-0.16374999284744263
7qez.pdb	7qez_HL_A_PH99W.pdb	-6.002699851989746	-8.628199577331543
7qez.pdb	7qez_HL_A_PH99Y.pdb	-1.8386129140853882	-2.0925300121307373
7qez.pdb	7qez_HL_A_PH99V.pdb	-1.3003523349761963	-0.8451700210571289
7qez.pdb	7qez_HL_A_GH104A.pdb	0.04296654462814331	0.28826001286506653
7qez.pdb	7qez_HL_A_GH104R.pdb	0.402570515871048	0.3665600121021271
7qez.pdb	7qez_HL_A_GH104N.pdb	0.08933308720588684	-0.18195000290870667
7qez.pdb	7qez_HL_A_GH104D.pdb	-0.17462904751300812	0.22035999596118927
7qez.pdb	7qez_HL_A_GH104C.pdb	0.011971145868301392	0.06481999903917313
7qez.pdb	7qez_HL_A_GH104Q.pdb	0.18029752373695374	0.07483000308275223
7qez.pdb	7qez_HL_A_GH104E.pdb	-0.5264051556587219	-0.20242999494075775
7qez.pdb	7qez_HL_A_GH104H.pdb	0.01626768708229065	-0.10711000114679337
7qez.pdb	7qez_HL_A_GH104I.pdb	0.3794876039028168	0.944159984588623
7qez.pdb	7qez_HL_A_GH104L.pdb	0.5817402601242065	0.13006000220775604
7qez.pdb	7qez_HL_A_GH104K.pdb	0.14947175979614258	0.12865999341011047
7qez.pdb	7qez_HL_A_GH104M.pdb	0.7562521696090698	0.8889600038528442
7qez.pdb	7qez_HL_A_GH104F.pdb	0.24166977405548096	0.07304999977350235
7qez.pdb	7qez_HL_A_GH104P.pdb	0.18748855590820312	-0.1447799950838089
7qez.pdb	7qez_HL_A_GH104S.pdb	-0.39731988310813904	-0.2970399856567383
7qez.pdb	7qez_HL_A_GH104T.pdb	0.031102672219276428	0.1606599986553192
7qez.pdb	7qez_HL_A_GH104W.pdb	0.016913101077079773	-0.00033000000985339284
7qez.pdb	7qez_HL_A_GH104Y.pdb	0.04113699495792389	0.06488999724388123
7qez.pdb	7qez_HL_A_GH104V.pdb	0.28975793719291687	0.18595999479293823
7qez.pdb	7qez_HL_A_TH105A.pdb	0.15461409091949463	0.006579999811947346
7qez.pdb	7qez_HL_A_TH105R.pdb	-0.06938092410564423	1.0214600563049316
7qez.pdb	7qez_HL_A_TH105N.pdb	0.23584485054016113	0.1166900023818016
7qez.pdb	7qez_HL_A_TH105D.pdb	-0.07538792490959167	0.06103000044822693
7qez.pdb	7qez_HL_A_TH105C.pdb	0.04145827889442444	0.5350599884986877
7qez.pdb	7qez_HL_A_TH105Q.pdb	-0.2690259516239166	0.6101599931716919
7qez.pdb	7qez_HL_A_TH105E.pdb	-0.1901332437992096	0.2002599984407425
7qez.pdb	7qez_HL_A_TH105G.pdb	0.11908453702926636	0.17246000468730927
7qez.pdb	7qez_HL_A_TH105H.pdb	0.058157145977020264	-0.1168999969959259
7qez.pdb	7qez_HL_A_TH105I.pdb	0.31597909331321716	0.24796000123023987
7qez.pdb	7qez_HL_A_TH105L.pdb	0.2676330804824829	0.3132599890232086
7qez.pdb	7qez_HL_A_TH105K.pdb	-0.1932346373796463	0.542460024356842
7qez.pdb	7qez_HL_A_TH105M.pdb	0.41744622588157654	0.7303599715232849
7qez.pdb	7qez_HL_A_TH105F.pdb	0.8859571218490601	0.3726600110530853
7qez.pdb	7qez_HL_A_TH105P.pdb	0.07836860418319702	0.1987600028514862
7qez.pdb	7qez_HL_A_TH105S.pdb	-0.07535898685455322	0.2214599996805191
7qez.pdb	7qez_HL_A_TH105W.pdb	0.001791432499885559	0.16986000537872314
7qez.pdb	7qez_HL_A_TH105Y.pdb	0.046738117933273315	0.197160005569458
7qez.pdb	7qez_HL_A_TH105V.pdb	0.2369450032711029	0.05609000101685524
7qez.pdb	7qez_HL_A_CH106A.pdb	-0.19924956560134888	0.35335999727249146
7qez.pdb	7qez_HL_A_CH106R.pdb	-0.9995102882385254	-0.6812000274658203
7qez.pdb	7qez_HL_A_CH106N.pdb	-0.3621278405189514	0.8380600214004517
7qez.pdb	7qez_HL_A_CH106D.pdb	-0.7547624111175537	-0.27250000834465027
7qez.pdb	7qez_HL_A_CH106Q.pdb	-1.0050952434539795	-0.8639199733734131
7qez.pdb	7qez_HL_A_CH106E.pdb	-1.3227088451385498	-1.1978199481964111
7qez.pdb	7qez_HL_A_CH106G.pdb	-0.2038094699382782	-0.590149998664856
7qez.pdb	7qez_HL_A_CH106H.pdb	-0.5260928869247437	0.040460001677274704
7qez.pdb	7qez_HL_A_CH106I.pdb	-0.12464304268360138	0.6875600218772888
7qez.pdb	7qez_HL_A_CH106L.pdb	-0.4740045666694641	0.8210600018501282
7qez.pdb	7qez_HL_A_CH106K.pdb	-1.6507623195648193	0.03968999907374382
7qez.pdb	7qez_HL_A_CH106M.pdb	-2.8360190391540527	-1.3952300548553467
7qez.pdb	7qez_HL_A_CH106F.pdb	-0.8976980447769165	-0.8667799830436707
7qez.pdb	7qez_HL_A_CH106P.pdb	-3.3357841968536377	-0.30267998576164246
7qez.pdb	7qez_HL_A_CH106S.pdb	-0.3141562044620514	0.5585600137710571
7qez.pdb	7qez_HL_A_CH106T.pdb	-0.2468869388103485	0.9693599939346313
7qez.pdb	7qez_HL_A_CH106W.pdb	-5.360751152038574	-4.432509899139404
7qez.pdb	7qez_HL_A_CH106Y.pdb	-1.590238332748413	-0.07086999714374542
7qez.pdb	7qez_HL_A_CH106V.pdb	-1.5061163902282715	0.5634599924087524
7qez.pdb	7qez_HL_A_LH107A.pdb	-0.036235809326171875	0.22446000576019287
7qez.pdb	7qez_HL_A_LH107R.pdb	-0.458108127117157	0.03068000078201294
7qez.pdb	7qez_HL_A_LH107N.pdb	-0.5537911653518677	0.1848600059747696
7qez.pdb	7qez_HL_A_LH107D.pdb	-0.4906633496284485	0.06353999674320221
7qez.pdb	7qez_HL_A_LH107C.pdb	-0.0808488130569458	0.3182600140571594
7qez.pdb	7qez_HL_A_LH107Q.pdb	-0.5539113283157349	0.010649999603629112
7qez.pdb	7qez_HL_A_LH107E.pdb	-0.6625187993049622	-0.21668000519275665
7qez.pdb	7qez_HL_A_LH107G.pdb	0.03738613426685333	0.158160001039505
7qez.pdb	7qez_HL_A_LH107H.pdb	-0.1487082839012146	0.048409998416900635
7qez.pdb	7qez_HL_A_LH107I.pdb	0.08461469411849976	0.01558000035583973
7qez.pdb	7qez_HL_A_LH107K.pdb	-0.2136031687259674	0.06559000164270401
7qez.pdb	7qez_HL_A_LH107M.pdb	-0.06886021792888641	0.0065299998968839645
7qez.pdb	7qez_HL_A_LH107F.pdb	-0.08588393032550812	0.20656000077724457
7qez.pdb	7qez_HL_A_LH107P.pdb	-0.036197856068611145	-0.21496999263763428
7qez.pdb	7qez_HL_A_LH107S.pdb	-0.22249703109264374	0.12746000289916992
7qez.pdb	7qez_HL_A_LH107T.pdb	-0.08529379963874817	0.20535999536514282
7qez.pdb	7qez_HL_A_LH107W.pdb	-0.3987806737422943	0.13726000487804413
7qez.pdb	7qez_HL_A_LH107Y.pdb	-0.1863568127155304	0.07371000200510025
7qez.pdb	7qez_HL_A_LH107V.pdb	0.05432012677192688	-0.03401999920606613
7qez.pdb	7qez_HL_A_DH108A.pdb	-0.8809797763824463	-0.9652299880981445
7qez.pdb	7qez_HL_A_DH108R.pdb	-1.3365790843963623	-1.1427299976348877
7qez.pdb	7qez_HL_A_DH108N.pdb	-0.8109376430511475	-0.8132799863815308
7qez.pdb	7qez_HL_A_DH108C.pdb	-0.6405432820320129	-0.5217000246047974
7qez.pdb	7qez_HL_A_DH108Q.pdb	-0.7873114347457886	-0.8667700290679932
7qez.pdb	7qez_HL_A_DH108E.pdb	0.7933417558670044	1.166260004043579
7qez.pdb	7qez_HL_A_DH108G.pdb	-0.854573130607605	-0.8522099852561951
7qez.pdb	7qez_HL_A_DH108H.pdb	-7.668506622314453	-6.056419849395752
7qez.pdb	7qez_HL_A_DH108I.pdb	-0.7279220819473267	-0.12604999542236328
7qez.pdb	7qez_HL_A_DH108L.pdb	-0.5730125904083252	0.26985999941825867
7qez.pdb	7qez_HL_A_DH108K.pdb	-0.8856728076934814	-0.8759899735450745
7qez.pdb	7qez_HL_A_DH108M.pdb	-0.6396315097808838	-0.11037000268697739
7qez.pdb	7qez_HL_A_DH108F.pdb	-12.345569610595703	-5.636119842529297
7qez.pdb	7qez_HL_A_DH108P.pdb	-0.7942780256271362	-0.3541199862957001
7qez.pdb	7qez_HL_A_DH108S.pdb	-0.7576993703842163	-0.8828499913215637
7qez.pdb	7qez_HL_A_DH108T.pdb	-1.1224606037139893	-0.8701500296592712
7qez.pdb	7qez_HL_A_DH108W.pdb	-8.677184104919434	-5.379749774932861
7qez.pdb	7qez_HL_A_DH108Y.pdb	-23.341596603393555	-15.144530296325684
7qez.pdb	7qez_HL_A_DH108V.pdb	-0.8886973857879639	-0.20630000531673431
7qez.pdb	7qez_HL_A_GH109A.pdb	-0.43474888801574707	-0.05860000103712082
7qez.pdb	7qez_HL_A_GH109R.pdb	-1.5930306911468506	-0.00016999999934341758
7qez.pdb	7qez_HL_A_GH109N.pdb	-0.6093350648880005	-0.12189000099897385
7qez.pdb	7qez_HL_A_GH109D.pdb	-1.0026828050613403	0.04873000085353851
7qez.pdb	7qez_HL_A_GH109C.pdb	-0.8251597881317139	-0.058389998972415924
7qez.pdb	7qez_HL_A_GH109Q.pdb	-1.0638011693954468	-0.0384100005030632
7qez.pdb	7qez_HL_A_GH109E.pdb	-0.9753005504608154	-0.19227999448776245
7qez.pdb	7qez_HL_A_GH109H.pdb	-1.5563666820526123	0.08259999752044678
7qez.pdb	7qez_HL_A_GH109I.pdb	-1.068457841873169	-0.0825899988412857
7qez.pdb	7qez_HL_A_GH109L.pdb	-0.8818066120147705	-0.12257999926805496
7qez.pdb	7qez_HL_A_GH109K.pdb	-1.1432833671569824	-0.08758000284433365
7qez.pdb	7qez_HL_A_GH109M.pdb	-1.2153351306915283	-0.15900999307632446
7qez.pdb	7qez_HL_A_GH109F.pdb	-2.1074821949005127	-0.1707800030708313
7qez.pdb	7qez_HL_A_GH109P.pdb	-0.6392091512680054	-0.07887999713420868
7qez.pdb	7qez_HL_A_GH109S.pdb	-0.6945616006851196	0.015809999778866768
7qez.pdb	7qez_HL_A_GH109T.pdb	-0.8055253028869629	0.1066100001335144
7qez.pdb	7qez_HL_A_GH109W.pdb	-1.0447914600372314	-0.164560005068779
7qez.pdb	7qez_HL_A_GH109Y.pdb	-2.067572832107544	-0.16198000311851501
7qez.pdb	7qez_HL_A_GH109V.pdb	-0.8755537271499634	-0.17420999705791473
7qez.pdb	7qez_HL_A_FH110A.pdb	-0.31440120935440063	-0.7503799796104431
7qez.pdb	7qez_HL_A_FH110R.pdb	-1.0238720178604126	-1.2999999523162842
7qez.pdb	7qez_HL_A_FH110N.pdb	-0.5330014228820801	-0.7103000283241272
7qez.pdb	7qez_HL_A_FH110D.pdb	-0.7934073209762573	-0.7778699994087219
7qez.pdb	7qez_HL_A_FH110C.pdb	-0.23963679373264313	-0.5809800028800964
7qez.pdb	7qez_HL_A_FH110Q.pdb	-0.6756696701049805	-0.8666599988937378
7qez.pdb	7qez_HL_A_FH110E.pdb	-0.6192476749420166	-0.7562599778175354
7qez.pdb	7qez_HL_A_FH110G.pdb	-0.14186006784439087	-0.6938300132751465
7qez.pdb	7qez_HL_A_FH110H.pdb	-0.3924311697483063	-0.3601599931716919
7qez.pdb	7qez_HL_A_FH110I.pdb	-0.3924996554851532	-0.29065001010894775
7qez.pdb	7qez_HL_A_FH110L.pdb	-0.32024431228637695	-0.11275999993085861
7qez.pdb	7qez_HL_A_FH110K.pdb	-1.094110131263733	-0.27526000142097473
7qez.pdb	7qez_HL_A_FH110M.pdb	-0.1059223935008049	0.10166999697685242
7qez.pdb	7qez_HL_A_FH110P.pdb	-0.14035610854625702	-0.3631899952888489
7qez.pdb	7qez_HL_A_FH110S.pdb	-0.548443078994751	-0.7270699739456177
7qez.pdb	7qez_HL_A_FH110T.pdb	-0.6438581943511963	-0.5399500131607056
7qez.pdb	7qez_HL_A_FH110W.pdb	-0.3634933829307556	-0.39406999945640564
7qez.pdb	7qez_HL_A_FH110Y.pdb	-0.4780835807323456	-0.21602000296115875
7qez.pdb	7qez_HL_A_FH110V.pdb	-0.33788615465164185	-0.6464700102806091
7qez.pdb	7qez_HL_A_SL32A.pdb	0.1297542154788971	0.30485999584198
7qez.pdb	7qez_HL_A_SL32R.pdb	-0.4114706218242645	0.8629599809646606
7qez.pdb	7qez_HL_A_SL32N.pdb	-0.21258544921875	0.6142600178718567
7qez.pdb	7qez_HL_A_SL32D.pdb	-0.05939401686191559	0.0652799978852272
7qez.pdb	7qez_HL_A_SL32C.pdb	0.07698825001716614	0.3927600085735321
7qez.pdb	7qez_HL_A_SL32Q.pdb	-0.4027896821498871	0.5413600206375122
7qez.pdb	7qez_HL_A_SL32E.pdb	-0.3020692467689514	0.47606000304222107
7qez.pdb	7qez_HL_A_SL32G.pdb	0.020956754684448242	0.029340000823140144
7qez.pdb	7qez_HL_A_SL32H.pdb	0.07736864686012268	1.6230599880218506
7qez.pdb	7qez_HL_A_SL32I.pdb	0.11359739303588867	0.8537600040435791
7qez.pdb	7qez_HL_A_SL32L.pdb	0.4284121096134186	1.0063600540161133
7qez.pdb	7qez_HL_A_SL32K.pdb	0.0993807315826416	0.8214600086212158
7qez.pdb	7qez_HL_A_SL32M.pdb	0.35703244805336	0.9708600044250488
7qez.pdb	7qez_HL_A_SL32F.pdb	0.15846264362335205	0.8410599827766418
7qez.pdb	7qez_HL_A_SL32P.pdb	0.1920693814754486	0.422760009765625
7qez.pdb	7qez_HL_A_SL32T.pdb	-0.15807320177555084	0.5291600227355957
7qez.pdb	7qez_HL_A_SL32W.pdb	0.5400600433349609	1.1885600090026855
7qez.pdb	7qez_HL_A_SL32Y.pdb	0.1440725028514862	1.0358599424362183
7qez.pdb	7qez_HL_A_SL32V.pdb	0.06698566675186157	0.7587599754333496
7qez.pdb	7qez_HL_A_YL92A.pdb	-0.327780157327652	-0.534060001373291
7qez.pdb	7qez_HL_A_YL92R.pdb	-0.590036153793335	-0.25317999720573425
7qez.pdb	7qez_HL_A_YL92N.pdb	-0.45462360978126526	-0.5683299899101257
7qez.pdb	7qez_HL_A_YL92D.pdb	-0.6633436679840088	-0.4178299903869629
7qez.pdb	7qez_HL_A_YL92C.pdb	-0.46115297079086304	0.02806999906897545
7qez.pdb	7qez_HL_A_YL92Q.pdb	-0.8747133016586304	0.9284600019454956
7qez.pdb	7qez_HL_A_YL92E.pdb	-0.9550925493240356	-0.4821400046348572
7qez.pdb	7qez_HL_A_YL92G.pdb	-0.24254383146762848	-0.6518099904060364
7qez.pdb	7qez_HL_A_YL92H.pdb	-0.5124660134315491	-0.30827999114990234
7qez.pdb	7qez_HL_A_YL92I.pdb	-0.4335499703884125	0.3690600097179413
7qez.pdb	7qez_HL_A_YL92L.pdb	-0.017144709825515747	-0.04213999956846237
7qez.pdb	7qez_HL_A_YL92K.pdb	-0.49677667021751404	0.4511600136756897
7qez.pdb	7qez_HL_A_YL92M.pdb	-0.6298209428787231	0.2707599997520447
7qez.pdb	7qez_HL_A_YL92F.pdb	-0.16460424661636353	0.12581999599933624
7qez.pdb	7qez_HL_A_YL92P.pdb	-0.17464125156402588	0.08094000071287155
7qez.pdb	7qez_HL_A_YL92S.pdb	-0.4713442325592041	-0.468639999628067
7qez.pdb	7qez_HL_A_YL92T.pdb	-0.5068710446357727	-0.8171600103378296
7qez.pdb	7qez_HL_A_YL92W.pdb	-0.5718450546264648	-1.0424100160598755
7qez.pdb	7qez_HL_A_YL92V.pdb	-0.5249778032302856	-0.09895999729633331
7qez.pdb	7qez_HL_A_LA123A.pdb	-0.051475584506988525	-0.08629000186920166
7qez.pdb	7qez_HL_A_LA123R.pdb	-1.3730652332305908	-2.4431800842285156
7qez.pdb	7qez_HL_A_LA123N.pdb	-0.41897034645080566	0.3505600094795227
7qez.pdb	7qez_HL_A_LA123D.pdb	-0.7235853672027588	-1.1845899820327759
7qez.pdb	7qez_HL_A_LA123C.pdb	-0.14427892863750458	-0.42048001289367676
7qez.pdb	7qez_HL_A_LA123Q.pdb	-0.642846941947937	-0.5509799718856812
7qez.pdb	7qez_HL_A_LA123E.pdb	-0.7225093841552734	-0.5113000273704529
7qez.pdb	7qez_HL_A_LA123G.pdb	0.10080793499946594	-0.060750000178813934
7qez.pdb	7qez_HL_A_LA123H.pdb	-9.36306095123291	-8.432609558105469
7qez.pdb	7qez_HL_A_LA123I.pdb	-0.16419222950935364	-0.3252499997615814
7qez.pdb	7qez_HL_A_LA123K.pdb	-1.0214515924453735	-1.31905996799469
7qez.pdb	7qez_HL_A_LA123M.pdb	-0.6415355205535889	-1.0459799766540527
7qez.pdb	7qez_HL_A_LA123F.pdb	-1.6520624160766602	-1.5128899812698364
7qez.pdb	7qez_HL_A_LA123P.pdb	-0.2627100348472595	-0.41756999492645264
7qez.pdb	7qez_HL_A_LA123S.pdb	-0.3713438808917999	-0.5772799849510193
7qez.pdb	7qez_HL_A_LA123T.pdb	-0.03236223757266998	-0.17994999885559082
7qez.pdb	7qez_HL_A_LA123W.pdb	-21.489871978759766	-16.04680061340332
7qez.pdb	7qez_HL_A_LA123Y.pdb	-13.04665756225586	-9.265870094299316
7qez.pdb	7qez_HL_A_LA123V.pdb	0.06851446628570557	0.14406000077724457
7qez.pdb	7qez_HL_A_FA124A.pdb	-0.7749612331390381	-1.755929946899414
7qez.pdb	7qez_HL_A_FA124R.pdb	-1.703691005706787	-2.394040107727051
7qez.pdb	7qez_HL_A_FA124N.pdb	-0.6991291642189026	-1.7882800102233887
7qez.pdb	7qez_HL_A_FA124D.pdb	-1.3801621198654175	-2.0338099002838135
7qez.pdb	7qez_HL_A_FA124C.pdb	-0.8336477279663086	-1.637910008430481
7qez.pdb	7qez_HL_A_FA124Q.pdb	-0.6875418424606323	-1.8726199865341187
7qez.pdb	7qez_HL_A_FA124E.pdb	-1.11024010181427	-2.81003999710083
7qez.pdb	7qez_HL_A_FA124G.pdb	-0.3046420216560364	-1.6464799642562866
7qez.pdb	7qez_HL_A_FA124H.pdb	-0.6409461498260498	-1.1068799495697021
7qez.pdb	7qez_HL_A_FA124I.pdb	-0.5494451522827148	-1.2464599609375
7qez.pdb	7qez_HL_A_FA124L.pdb	-0.5343145132064819	-1.0222100019454956
7qez.pdb	7qez_HL_A_FA124K.pdb	-0.43088290095329285	-1.6182600259780884
7qez.pdb	7qez_HL_A_FA124M.pdb	-0.3479127883911133	-0.5986400246620178
7qez.pdb	7qez_HL_A_FA124P.pdb	-0.3955419063568115	-1.6368499994277954
7qez.pdb	7qez_HL_A_FA124S.pdb	-0.5722106695175171	-1.6685400009155273
7qez.pdb	7qez_HL_A_FA124T.pdb	-0.7337769269943237	-1.6013000011444092
7qez.pdb	7qez_HL_A_FA124W.pdb	-1.7115856409072876	-0.9252200126647949
7qez.pdb	7qez_HL_A_FA124Y.pdb	-0.053412556648254395	-0.5630599856376648
7qez.pdb	7qez_HL_A_FA124V.pdb	-0.3707432746887207	-1.0240199565887451
7qez.pdb	7qez_HL_A_YA141A.pdb	-0.33701515197753906	-1.1838500499725342
7qez.pdb	7qez_HL_A_YA141R.pdb	-0.4728643298149109	-0.5128899812698364
7qez.pdb	7qez_HL_A_YA141N.pdb	-0.4290691018104553	-1.2647600173950195
7qez.pdb	7qez_HL_A_YA141D.pdb	-0.7174627780914307	-1.2872099876403809
7qez.pdb	7qez_HL_A_YA141C.pdb	-0.46591684222221375	-1.1313899755477905
7qez.pdb	7qez_HL_A_YA141Q.pdb	-0.37245774269104004	-1.2060699462890625
7qez.pdb	7qez_HL_A_YA141E.pdb	-0.44286301732063293	-1.2180099487304688
7qez.pdb	7qez_HL_A_YA141G.pdb	-0.3512974679470062	-1.1348299980163574
7qez.pdb	7qez_HL_A_YA141H.pdb	-0.6147683262825012	-1.1158699989318848
7qez.pdb	7qez_HL_A_YA141I.pdb	-0.600602924823761	-1.1445800065994263
7qez.pdb	7qez_HL_A_YA141L.pdb	-0.41195744276046753	-1.0246000289916992
7qez.pdb	7qez_HL_A_YA141K.pdb	-0.4604261517524719	-1.3911900520324707
7qez.pdb	7qez_HL_A_YA141M.pdb	-0.473568856716156	-0.8047199845314026
7qez.pdb	7qez_HL_A_YA141F.pdb	-0.5280728936195374	-0.6643400192260742
7qez.pdb	7qez_HL_A_YA141P.pdb	-0.8160985708236694	-1.1626299619674683
7qez.pdb	7qez_HL_A_YA141S.pdb	-0.5165339708328247	-1.1626800298690796
7qez.pdb	7qez_HL_A_YA141T.pdb	-0.5071350336074829	-1.119070053100586
7qez.pdb	7qez_HL_A_YA141W.pdb	-0.5483291149139404	-0.9656599760055542
7qez.pdb	7qez_HL_A_YA141V.pdb	-0.5452719926834106	-1.177489995956421
7qez.pdb	7qez_HL_A_AA143R.pdb	-8.110438346862793	-9.232250213623047
7qez.pdb	7qez_HL_A_AA143N.pdb	-1.1809841394424438	-1.4851800203323364
7qez.pdb	7qez_HL_A_AA143D.pdb	-2.0135231018066406	-4.238920211791992
7qez.pdb	7qez_HL_A_AA143C.pdb	-0.237943634390831	0.3868600130081177
7qez.pdb	7qez_HL_A_AA143Q.pdb	-6.5071845054626465	-6.25875997543335
7qez.pdb	7qez_HL_A_AA143E.pdb	-5.942294597625732	-5.825530052185059
7qez.pdb	7qez_HL_A_AA143G.pdb	-0.16962172091007233	-0.28714999556541443
7qez.pdb	7qez_HL_A_AA143H.pdb	-10.509915351867676	-10.764816284179688
7qez.pdb	7qez_HL_A_AA143I.pdb	-0.047526732087135315	-1.0415799617767334
7qez.pdb	7qez_HL_A_AA143L.pdb	-3.409959554672241	-3.1096699237823486
7qez.pdb	7qez_HL_A_AA143K.pdb	-2.938112497329712	-3.00462007522583
7qez.pdb	7qez_HL_A_AA143M.pdb	-3.1505496501922607	-2.575860023498535
7qez.pdb	7qez_HL_A_AA143F.pdb	-11.085397720336914	-11.130439758300781
7qez.pdb	7qez_HL_A_AA143P.pdb	-0.4602051377296448	-1.3184200525283813
7qez.pdb	7qez_HL_A_AA143S.pdb	-0.5609949827194214	-0.09555000066757202
7qez.pdb	7qez_HL_A_AA143T.pdb	0.0037851929664611816	0.3618600070476532
7qez.pdb	7qez_HL_A_AA143W.pdb	-20.718870162963867	-19.530750274658203
7qez.pdb	7qez_HL_A_AA143Y.pdb	-14.409075736999512	-14.906439781188965
7qez.pdb	7qez_HL_A_AA143V.pdb	-0.29490453004837036	-0.07656999677419662
7qez.pdb	7qez_HL_A_GA144A.pdb	-0.2820385992527008	-1.3950599431991577
7qez.pdb	7qez_HL_A_GA144R.pdb	-4.472177982330322	-3.4137399196624756
7qez.pdb	7qez_HL_A_GA144N.pdb	-3.603440046310425	-3.5724899768829346
7qez.pdb	7qez_HL_A_GA144D.pdb	-0.1660269796848297	-4.270569801330566
7qez.pdb	7qez_HL_A_GA144C.pdb	0.012787654995918274	-0.734279990196228
7qez.pdb	7qez_HL_A_GA144Q.pdb	0.009528040885925293	-2.287709951400757
7qez.pdb	7qez_HL_A_GA144E.pdb	-2.8101603984832764	-4.7052998542785645
7qez.pdb	7qez_HL_A_GA144H.pdb	-5.019043445587158	-6.196030139923096
7qez.pdb	7qez_HL_A_GA144I.pdb	-1.0541859865188599	-3.3368101119995117
7qez.pdb	7qez_HL_A_GA144L.pdb	-0.6413840055465698	-3.0475099086761475
7qez.pdb	7qez_HL_A_GA144K.pdb	-2.4383692741394043	-1.8621400594711304
7qez.pdb	7qez_HL_A_GA144M.pdb	-3.10772442817688	-3.441740036010742
7qez.pdb	7qez_HL_A_GA144F.pdb	-2.447472333908081	-3.1492700576782227
7qez.pdb	7qez_HL_A_GA144P.pdb	-0.5379815101623535	-1.4046200513839722
7qez.pdb	7qez_HL_A_GA144S.pdb	0.20979443192481995	-0.3769499957561493
7qez.pdb	7qez_HL_A_GA144T.pdb	-1.2534191608428955	-1.7059799432754517
7qez.pdb	7qez_HL_A_GA144W.pdb	-2.9315383434295654	-4.463500022888184
7qez.pdb	7qez_HL_A_GA144Y.pdb	-1.7318105697631836	-1.5814000368118286
7qez.pdb	7qez_HL_A_GA144V.pdb	-0.7837773561477661	-1.8351399898529053
7qez.pdb	7qez_HL_A_SA145A.pdb	0.04739704728126526	-0.4071800112724304
7qez.pdb	7qez_HL_A_SA145R.pdb	0.19633471965789795	0.4535599946975708
7qez.pdb	7qez_HL_A_SA145N.pdb	-0.11728965491056442	-0.15449999272823334
7qez.pdb	7qez_HL_A_SA145D.pdb	-0.3226855993270874	-0.5762400031089783
7qez.pdb	7qez_HL_A_SA145C.pdb	-0.03849847614765167	-0.2836900055408478
7qez.pdb	7qez_HL_A_SA145Q.pdb	-0.2318190634250641	-0.3604600131511688
7qez.pdb	7qez_HL_A_SA145E.pdb	-0.27324679493904114	-0.3908100128173828
7qez.pdb	7qez_HL_A_SA145G.pdb	-0.12517255544662476	-0.3441599905490875
7qez.pdb	7qez_HL_A_SA145H.pdb	-0.16102127730846405	0.0044200001284480095
7qez.pdb	7qez_HL_A_SA145I.pdb	0.5394848585128784	0.29245999455451965
7qez.pdb	7qez_HL_A_SA145L.pdb	0.2255113422870636	-0.23305000364780426
7qez.pdb	7qez_HL_A_SA145K.pdb	0.1034775972366333	0.2116599977016449
7qez.pdb	7qez_HL_A_SA145M.pdb	0.4396578371524811	0.5033599734306335
7qez.pdb	7qez_HL_A_SA145F.pdb	0.18055450916290283	-0.192440003156662
7qez.pdb	7qez_HL_A_SA145P.pdb	0.7266252040863037	0.7983599901199341
7qez.pdb	7qez_HL_A_SA145T.pdb	-0.14645259082317352	-0.17010000348091125
7qez.pdb	7qez_HL_A_SA145W.pdb	-0.025501802563667297	-0.361050009727478
7qez.pdb	7qez_HL_A_SA145Y.pdb	0.020280078053474426	-0.2839600145816803
7qez.pdb	7qez_HL_A_SA145V.pdb	0.2823367416858673	-0.5386899709701538
7qez.pdb	7qez_HL_A_TA146A.pdb	-0.6282225847244263	-0.9983500242233276
7qez.pdb	7qez_HL_A_TA146R.pdb	0.036984190344810486	0.3254599869251251
7qez.pdb	7qez_HL_A_TA146N.pdb	-0.09290443360805511	-0.9126499891281128
7qez.pdb	7qez_HL_A_TA146D.pdb	0.22066688537597656	-1.1971800327301025
7qez.pdb	7qez_HL_A_TA146C.pdb	-0.5052936673164368	-0.7169299721717834
7qez.pdb	7qez_HL_A_TA146Q.pdb	-0.4935453236103058	-1.1087499856948853
7qez.pdb	7qez_HL_A_TA146E.pdb	-0.17629683017730713	-1.4186400175094604
7qez.pdb	7qez_HL_A_TA146G.pdb	-0.6249618530273438	-1.1540299654006958
7qez.pdb	7qez_HL_A_TA146H.pdb	-1.9792373180389404	-1.7223600149154663
7qez.pdb	7qez_HL_A_TA146I.pdb	-0.0809037908911705	-0.4968999922275543
7qez.pdb	7qez_HL_A_TA146L.pdb	-0.08636724948883057	-0.5661500096321106
7qez.pdb	7qez_HL_A_TA146K.pdb	-0.28047364950180054	-0.670799970626831
7qez.pdb	7qez_HL_A_TA146M.pdb	0.037268877029418945	-0.5515099763870239
7qez.pdb	7qez_HL_A_TA146F.pdb	-1.3911566734313965	-1.127079963684082
7qez.pdb	7qez_HL_A_TA146P.pdb	-0.9299033880233765	-1.6189299821853638
7qez.pdb	7qez_HL_A_TA146S.pdb	-0.31167900562286377	-0.2557699978351593
7qez.pdb	7qez_HL_A_TA146W.pdb	-1.4794883728027344	-1.9351600408554077
7qez.pdb	7qez_HL_A_TA146Y.pdb	0.11200600862503052	0.6371600031852722
7qez.pdb	7qez_HL_A_TA146V.pdb	-0.3527252674102783	-0.3610000014305115
7qez.pdb	7qez_HL_A_GA153A.pdb	-0.2351505160331726	0.5140600204467773
7qez.pdb	7qez_HL_A_GA153R.pdb	-0.2898945212364197	0.544160008430481
7qez.pdb	7qez_HL_A_GA153N.pdb	-0.49687397480010986	0.2637600004673004
7qez.pdb	7qez_HL_A_GA153D.pdb	-0.704548716545105	-0.30292001366615295
7qez.pdb	7qez_HL_A_GA153C.pdb	-0.13072569668293	0.8619599938392639
7qez.pdb	7qez_HL_A_GA153Q.pdb	-0.8403509855270386	0.8396599888801575
7qez.pdb	7qez_HL_A_GA153E.pdb	0.13586893677711487	0.4212599992752075
7qez.pdb	7qez_HL_A_GA153H.pdb	-2.0521507263183594	-0.5912100076675415
7qez.pdb	7qez_HL_A_GA153I.pdb	-0.2420187145471573	0.5555599927902222
7qez.pdb	7qez_HL_A_GA153L.pdb	0.12276443839073181	1.0336600542068481
7qez.pdb	7qez_HL_A_GA153K.pdb	-0.08165499567985535	0.3820599913597107
7qez.pdb	7qez_HL_A_GA153M.pdb	0.08441156148910522	1.1994600296020508
7qez.pdb	7qez_HL_A_GA153F.pdb	-0.494269460439682	0.5287600159645081
7qez.pdb	7qez_HL_A_GA153P.pdb	-0.31197965145111084	0.360260009765625
7qez.pdb	7qez_HL_A_GA153S.pdb	-0.40047982335090637	0.4332599937915802
7qez.pdb	7qez_HL_A_GA153T.pdb	-0.4464677572250366	0.2612600028514862
7qez.pdb	7qez_HL_A_GA153W.pdb	-0.28986650705337524	0.6205599904060364
7qez.pdb	7qez_HL_A_GA153Y.pdb	-0.5447899103164673	0.4712600111961365
7qez.pdb	7qez_HL_A_GA153V.pdb	-0.26610058546066284	0.6720600128173828
7qez.pdb	7qez_HL_A_FA154A.pdb	-0.8632681369781494	-3.430500030517578
7qez.pdb	7qez_HL_A_FA154R.pdb	-3.6588621139526367	-5.423880100250244
7qez.pdb	7qez_HL_A_FA154N.pdb	-1.21868896484375	-3.8381199836730957
7qez.pdb	7qez_HL_A_FA154D.pdb	-1.3666270971298218	-4.681670188903809
7qez.pdb	7qez_HL_A_FA154C.pdb	-0.7621605396270752	-2.835319995880127
7qez.pdb	7qez_HL_A_FA154Q.pdb	-1.4398918151855469	-3.133549928665161
7qez.pdb	7qez_HL_A_FA154E.pdb	-1.54893958568573	-4.409999847412109
7qez.pdb	7qez_HL_A_FA154G.pdb	-0.8731100559234619	-4.445940017700195
7qez.pdb	7qez_HL_A_FA154H.pdb	-1.0889228582382202	-2.9469099044799805
7qez.pdb	7qez_HL_A_FA154I.pdb	-0.7271792888641357	-1.3214000463485718
7qez.pdb	7qez_HL_A_FA154L.pdb	-0.20289787650108337	-0.8356500267982483
7qez.pdb	7qez_HL_A_FA154K.pdb	-1.2105107307434082	-3.4756100177764893
7qez.pdb	7qez_HL_A_FA154M.pdb	-0.23615354299545288	-0.4764400124549866
7qez.pdb	7qez_HL_A_FA154P.pdb	-0.6514236927032471	-2.0600500106811523
7qez.pdb	7qez_HL_A_FA154S.pdb	-1.1341750621795654	-4.468080043792725
7qez.pdb	7qez_HL_A_FA154T.pdb	-1.2477092742919922	-3.550189971923828
7qez.pdb	7qez_HL_A_FA154W.pdb	-5.724579334259033	-6.741559982299805
7qez.pdb	7qez_HL_A_FA154Y.pdb	-1.4474455118179321	-1.0717500448226929
7qez.pdb	7qez_HL_A_FA154V.pdb	-0.8126188516616821	-2.018239974975586
7qez.pdb	7qez_HL_A_NA155A.pdb	-0.6250761151313782	-1.284690022468567
7qez.pdb	7qez_HL_A_NA155R.pdb	-3.491628646850586	-1.9718799591064453
7qez.pdb	7qez_HL_A_NA155D.pdb	-1.0049939155578613	-3.7324600219726562
7qez.pdb	7qez_HL_A_NA155C.pdb	-0.2621253430843353	-0.1943099945783615
7qez.pdb	7qez_HL_A_NA155Q.pdb	-2.901313543319702	-2.9691998958587646
7qez.pdb	7qez_HL_A_NA155E.pdb	-0.8686885833740234	-3.0746400356292725
7qez.pdb	7qez_HL_A_NA155G.pdb	-0.6708800792694092	-1.3770300149917603
7qez.pdb	7qez_HL_A_NA155H.pdb	-4.782793045043945	-2.0191900730133057
7qez.pdb	7qez_HL_A_NA155I.pdb	-0.42594441771507263	-0.49553999304771423
7qez.pdb	7qez_HL_A_NA155L.pdb	-0.2774987816810608	0.3782599866390228
7qez.pdb	7qez_HL_A_NA155K.pdb	-0.15299126505851746	-1.388010025024414
7qez.pdb	7qez_HL_A_NA155M.pdb	0.14001309871673584	0.1081399992108345
7qez.pdb	7qez_HL_A_NA155F.pdb	-7.831389904022217	-7.986839771270752
7qez.pdb	7qez_HL_A_NA155P.pdb	-1.1257596015930176	-3.3432400226593018
7qez.pdb	7qez_HL_A_NA155S.pdb	-0.36739736795425415	-1.2321300506591797
7qez.pdb	7qez_HL_A_NA155T.pdb	-0.35844510793685913	-1.0315300226211548
7qez.pdb	7qez_HL_A_NA155W.pdb	-10.172351837158203	-5.35906982421875
7qez.pdb	7qez_HL_A_NA155Y.pdb	-14.76871109008789	-11.407540321350098
7qez.pdb	7qez_HL_A_NA155V.pdb	-0.5589656233787537	-1.0215799808502197
7qez.pdb	7qez_HL_A_YA157A.pdb	-0.3277698755264282	-1.9845099449157715
7qez.pdb	7qez_HL_A_YA157R.pdb	-0.5691025257110596	-1.5808600187301636
7qez.pdb	7qez_HL_A_YA157N.pdb	-0.5585156679153442	-2.1607799530029297
7qez.pdb	7qez_HL_A_YA157D.pdb	-0.6219950914382935	-2.749579906463623
7qez.pdb	7qez_HL_A_YA157C.pdb	-0.15365061163902283	-1.8098399639129639
7qez.pdb	7qez_HL_A_YA157Q.pdb	-0.5671097636222839	-1.2996599674224854
7qez.pdb	7qez_HL_A_YA157E.pdb	-0.6750149726867676	-2.180999994277954
7qez.pdb	7qez_HL_A_YA157G.pdb	-0.3146772086620331	-2.421760082244873
7qez.pdb	7qez_HL_A_YA157H.pdb	-0.6559264659881592	-1.3515000343322754
7qez.pdb	7qez_HL_A_YA157I.pdb	-0.21472704410552979	-1.2148699760437012
7qez.pdb	7qez_HL_A_YA157L.pdb	0.09660962224006653	-0.7383800148963928
7qez.pdb	7qez_HL_A_YA157K.pdb	-0.6678930521011353	-2.3150999546051025
7qez.pdb	7qez_HL_A_YA157M.pdb	-0.3331637382507324	-0.9674999713897705
7qez.pdb	7qez_HL_A_YA157F.pdb	0.12027871608734131	0.026359999552369118
7qez.pdb	7qez_HL_A_YA157P.pdb	-0.4837903082370758	-2.1984798908233643
7qez.pdb	7qez_HL_A_YA157S.pdb	-0.6642448902130127	-2.1665101051330566
7qez.pdb	7qez_HL_A_YA157T.pdb	-0.48415595293045044	-1.489609956741333
7qez.pdb	7qez_HL_A_YA157W.pdb	-4.352785587310791	-2.9169399738311768
7qez.pdb	7qez_HL_A_YA157V.pdb	-0.34298938512802124	-1.184340000152588
7qez.pdb	7qez_HL_A_QA161A.pdb	-0.09462739527225494	0.09520000219345093
7qez.pdb	7qez_HL_A_QA161R.pdb	-0.23018740117549896	-0.39893999695777893
7qez.pdb	7qez_HL_A_QA161N.pdb	-0.11852793395519257	0.093299999833107
7qez.pdb	7qez_HL_A_QA161D.pdb	-0.2537882328033447	-0.10691999644041061
7qez.pdb	7qez_HL_A_QA161C.pdb	-0.1448066383600235	0.2547599971294403
7qez.pdb	7qez_HL_A_QA161E.pdb	-0.6501116752624512	-0.25231999158859253
7qez.pdb	7qez_HL_A_QA161G.pdb	0.3738269507884979	0.1271599978208542
7qez.pdb	7qez_HL_A_QA161H.pdb	-0.3194005787372589	0.1614599972963333
7qez.pdb	7qez_HL_A_QA161I.pdb	0.22101947665214539	-0.22596000134944916
7qez.pdb	7qez_HL_A_QA161L.pdb	-0.09324882924556732	0.39146000146865845
7qez.pdb	7qez_HL_A_QA161K.pdb	-0.16942767798900604	0.6370599865913391
7qez.pdb	7qez_HL_A_QA161M.pdb	-0.06687560677528381	0.42476001381874084
7qez.pdb	7qez_HL_A_QA161F.pdb	0.002828344702720642	0.5821599960327148
7qez.pdb	7qez_HL_A_QA161P.pdb	-0.06487168371677399	0.182559996843338
7qez.pdb	7qez_HL_A_QA161S.pdb	-0.2305663377046585	0.1268099993467331
7qez.pdb	7qez_HL_A_QA161T.pdb	0.03229066729545593	0.1752600073814392
7qez.pdb	7qez_HL_A_QA161W.pdb	-0.23057502508163452	0.615559995174408
7qez.pdb	7qez_HL_A_QA161Y.pdb	-0.011497795581817627	0.8113600015640259
7qez.pdb	7qez_HL_A_QA161V.pdb	0.07509869337081909	-0.016419999301433563
7a17.pdb	7a17_B_A_TB28A.pdb	-0.1945493221282959	-0.7473999857902527
7a17.pdb	7a17_B_A_TB28R.pdb	-0.38113442063331604	-0.7027999758720398
7a17.pdb	7a17_B_A_TB28N.pdb	-0.5802002549171448	-0.8776999711990356
7a17.pdb	7a17_B_A_TB28D.pdb	-0.5618095993995667	-1.2101000547409058
7a17.pdb	7a17_B_A_TB28C.pdb	-0.3516543507575989	0.17679999768733978
7a17.pdb	7a17_B_A_TB28Q.pdb	-0.6431229710578918	-0.2143000066280365
7a17.pdb	7a17_B_A_TB28E.pdb	-0.5075702667236328	-1.0255999565124512
7a17.pdb	7a17_B_A_TB28G.pdb	-0.10798284411430359	-1.2461999654769897
7a17.pdb	7a17_B_A_TB28H.pdb	-2.053499460220337	-2.4245998859405518
7a17.pdb	7a17_B_A_TB28I.pdb	0.07387462258338928	0.11299999803304672
7a17.pdb	7a17_B_A_TB28L.pdb	0.09127679467201233	0.6575999855995178
7a17.pdb	7a17_B_A_TB28K.pdb	0.00046487152576446533	-0.6960999965667725
7a17.pdb	7a17_B_A_TB28M.pdb	0.17776253819465637	0.878600001335144
7a17.pdb	7a17_B_A_TB28F.pdb	-1.6837478876113892	-0.7594000101089478
7a17.pdb	7a17_B_A_TB28P.pdb	-0.4570569097995758	-0.8300999999046326
7a17.pdb	7a17_B_A_TB28S.pdb	-0.3211953639984131	-1.2028000354766846
7a17.pdb	7a17_B_A_TB28W.pdb	-1.1390888690948486	-0.06920000165700912
7a17.pdb	7a17_B_A_TB28Y.pdb	-2.475831985473633	-2.0529000759124756
7a17.pdb	7a17_B_A_TB28V.pdb	-0.2076459378004074	-0.1396999955177307
7a17.pdb	7a17_B_A_FB31A.pdb	-0.6766471862792969	-2.647700071334839
7a17.pdb	7a17_B_A_FB31R.pdb	-0.895979642868042	-3.1988699436187744
7a17.pdb	7a17_B_A_FB31N.pdb	-0.5809252262115479	-2.3833000659942627
7a17.pdb	7a17_B_A_FB31D.pdb	-0.8803578615188599	-3.086519956588745
7a17.pdb	7a17_B_A_FB31C.pdb	-0.6409293413162231	-2.326200008392334
7a17.pdb	7a17_B_A_FB31Q.pdb	-0.6425797939300537	-1.312399983406067
7a17.pdb	7a17_B_A_FB31E.pdb	-1.3081567287445068	-3.5244901180267334
7a17.pdb	7a17_B_A_FB31G.pdb	-0.7048124074935913	-3.285799980163574
7a17.pdb	7a17_B_A_FB31H.pdb	-0.7852092981338501	-1.7783000469207764
7a17.pdb	7a17_B_A_FB31I.pdb	-0.9174628257751465	-1.9407000541687012
7a17.pdb	7a17_B_A_FB31L.pdb	-0.1907724142074585	-1.1074999570846558
7a17.pdb	7a17_B_A_FB31K.pdb	-0.5530645847320557	-1.6411000490188599
7a17.pdb	7a17_B_A_FB31M.pdb	-0.01520027220249176	-1.32260000705719
7a17.pdb	7a17_B_A_FB31P.pdb	-0.5304904580116272	-2.4748499393463135
7a17.pdb	7a17_B_A_FB31S.pdb	-1.0789203643798828	-2.966130018234253
7a17.pdb	7a17_B_A_FB31T.pdb	-0.9106674194335938	-2.1294000148773193
7a17.pdb	7a17_B_A_FB31W.pdb	-0.7288321256637573	0.22370000183582306
7a17.pdb	7a17_B_A_FB31Y.pdb	-0.26044631004333496	-0.17419999837875366
7a17.pdb	7a17_B_A_FB31V.pdb	-0.5344558954238892	-1.4736000299453735
7a17.pdb	7a17_B_A_WB53A.pdb	-0.4594128429889679	-1.6430000066757202
7a17.pdb	7a17_B_A_WB53R.pdb	-0.7453707456588745	-2.4502201080322266
7a17.pdb	7a17_B_A_WB53N.pdb	-0.4215810298919678	-1.760599970817566
7a17.pdb	7a17_B_A_WB53D.pdb	-0.56239914894104	-1.8128000497817993
7a17.pdb	7a17_B_A_WB53C.pdb	-0.5162943005561829	-1.6546000242233276
7a17.pdb	7a17_B_A_WB53Q.pdb	-0.22282585501670837	-1.5029000043869019
7a17.pdb	7a17_B_A_WB53E.pdb	-1.4579051733016968	-2.117799997329712
7a17.pdb	7a17_B_A_WB53G.pdb	-0.5227569341659546	-1.9617999792099
7a17.pdb	7a17_B_A_WB53H.pdb	-0.25024816393852234	-1.1871999502182007
7a17.pdb	7a17_B_A_WB53I.pdb	-0.43147552013397217	-2.1249001026153564
7a17.pdb	7a17_B_A_WB53L.pdb	-0.09679707884788513	-2.2399001121520996
7a17.pdb	7a17_B_A_WB53K.pdb	-0.6663334369659424	-0.5776000022888184
7a17.pdb	7a17_B_A_WB53M.pdb	-0.011518150568008423	-1.277400016784668
7a17.pdb	7a17_B_A_WB53F.pdb	-0.12410195916891098	-0.6620000004768372
7a17.pdb	7a17_B_A_WB53P.pdb	-0.7278770208358765	-1.9436999559402466
7a17.pdb	7a17_B_A_WB53S.pdb	-0.5966669917106628	-1.7411999702453613
7a17.pdb	7a17_B_A_WB53T.pdb	-0.4400049149990082	-1.7378000020980835
7a17.pdb	7a17_B_A_WB53Y.pdb	0.23575252294540405	-0.03700000047683716
7a17.pdb	7a17_B_A_WB53V.pdb	-0.30924296379089355	-1.8625999689102173
7a17.pdb	7a17_B_A_RB99A.pdb	-0.34324002265930176	0.12210000306367874
7a17.pdb	7a17_B_A_RB99N.pdb	-0.7400368452072144	1.5211999416351318
7a17.pdb	7a17_B_A_RB99D.pdb	-1.0928598642349243	-0.2508000135421753
7a17.pdb	7a17_B_A_RB99C.pdb	-0.9746972322463989	0.22540000081062317
7a17.pdb	7a17_B_A_RB99Q.pdb	-0.6461989879608154	1.6577999591827393
7a17.pdb	7a17_B_A_RB99E.pdb	-1.0543644428253174	0.12880000472068787
7a17.pdb	7a17_B_A_RB99G.pdb	-0.5031744241714478	-0.22059999406337738
7a17.pdb	7a17_B_A_RB99H.pdb	-2.729874610900879	-0.590499997138977
7a17.pdb	7a17_B_A_RB99I.pdb	-0.3160504102706909	0.7720000147819519
7a17.pdb	7a17_B_A_RB99L.pdb	-0.6278746128082275	0.8079000115394592
7a17.pdb	7a17_B_A_RB99K.pdb	-0.8401398658752441	0.38999998569488525
7a17.pdb	7a17_B_A_RB99M.pdb	-0.6600632667541504	0.8317999839782715
7a17.pdb	7a17_B_A_RB99F.pdb	-2.3566739559173584	0.6115000247955322
7a17.pdb	7a17_B_A_RB99P.pdb	-0.9213399887084961	0.1290999948978424
7a17.pdb	7a17_B_A_RB99S.pdb	-0.6066623330116272	-1.4931999444961548
7a17.pdb	7a17_B_A_RB99T.pdb	-0.8161964416503906	0.008899999782443047
7a17.pdb	7a17_B_A_RB99W.pdb	-0.7802115678787231	0.0142000000923872
7a17.pdb	7a17_B_A_RB99Y.pdb	-1.1706225872039795	0.8676999807357788
7a17.pdb	7a17_B_A_RB99V.pdb	-0.4315306544303894	0.7656000256538391
7a17.pdb	7a17_B_A_AB100R.pdb	-4.199758052825928	-2.007200002670288
7a17.pdb	7a17_B_A_AB100N.pdb	-0.6227896213531494	-0.7135000228881836
7a17.pdb	7a17_B_A_AB100D.pdb	-10.078949928283691	-8.988639831542969
7a17.pdb	7a17_B_A_AB100C.pdb	-0.29065167903900146	-0.7854999899864197
7a17.pdb	7a17_B_A_AB100Q.pdb	-0.008832916617393494	-0.18639999628067017
7a17.pdb	7a17_B_A_AB100E.pdb	-1.3725711107254028	-2.462670087814331
7a17.pdb	7a17_B_A_AB100G.pdb	0.10257697105407715	-0.6692000031471252
7a17.pdb	7a17_B_A_AB100H.pdb	-0.530396044254303	-2.7042601108551025
7a17.pdb	7a17_B_A_AB100I.pdb	-1.1363685131072998	-0.8808000087738037
7a17.pdb	7a17_B_A_AB100L.pdb	-0.8735617399215698	-2.341099977493286
7a17.pdb	7a17_B_A_AB100K.pdb	-3.355362892150879	-1.5585999488830566
7a17.pdb	7a17_B_A_AB100M.pdb	-1.1524131298065186	-1.1955000162124634
7a17.pdb	7a17_B_A_AB100F.pdb	-10.27285099029541	-9.8364896774292
7a17.pdb	7a17_B_A_AB100P.pdb	-3.748988389968872	-1.1970000267028809
7a17.pdb	7a17_B_A_AB100S.pdb	-0.5607274174690247	-0.34220001101493835
7a17.pdb	7a17_B_A_AB100T.pdb	-0.4046350121498108	-1.0232000350952148
7a17.pdb	7a17_B_A_AB100W.pdb	-17.329120635986328	-16.728179931640625
7a17.pdb	7a17_B_A_AB100Y.pdb	-2.1997406482696533	-2.5636699199676514
7a17.pdb	7a17_B_A_AB100V.pdb	-1.7666051387786865	-2.1946001052856445
7a17.pdb	7a17_B_A_IB101A.pdb	-0.7689664363861084	-2.5915300846099854
7a17.pdb	7a17_B_A_IB101R.pdb	-3.0610127449035645	-5.5505900382995605
7a17.pdb	7a17_B_A_IB101N.pdb	-1.1573009490966797	-2.8208301067352295
7a17.pdb	7a17_B_A_IB101D.pdb	-1.1129374504089355	-3.0102899074554443
7a17.pdb	7a17_B_A_IB101C.pdb	-0.5660961866378784	-1.9520000219345093
7a17.pdb	7a17_B_A_IB101Q.pdb	-1.888680100440979	-2.6694400310516357
7a17.pdb	7a17_B_A_IB101E.pdb	-1.6965662240982056	-4.410120010375977
7a17.pdb	7a17_B_A_IB101G.pdb	-0.7165015935897827	-3.353790044784546
7a17.pdb	7a17_B_A_IB101H.pdb	-7.194644927978516	-7.952209949493408
7a17.pdb	7a17_B_A_IB101L.pdb	0.014889433979988098	-0.570900022983551
7a17.pdb	7a17_B_A_IB101K.pdb	-0.6511590480804443	-2.0636000633239746
7a17.pdb	7a17_B_A_IB101M.pdb	-2.489257335662842	-2.0727999210357666
7a17.pdb	7a17_B_A_IB101F.pdb	-11.385173797607422	-9.404239654541016
7a17.pdb	7a17_B_A_IB101P.pdb	-2.1680357456207275	-3.5416901111602783
7a17.pdb	7a17_B_A_IB101S.pdb	-1.0231742858886719	-2.955970048904419
7a17.pdb	7a17_B_A_IB101T.pdb	-0.8905338048934937	-1.7034000158309937
7a17.pdb	7a17_B_A_IB101W.pdb	-23.342235565185547	-19.904590606689453
7a17.pdb	7a17_B_A_IB101Y.pdb	-18.026992797851562	-19.312490463256836
7a17.pdb	7a17_B_A_IB101V.pdb	-0.2802065908908844	-0.3718999922275543
7a17.pdb	7a17_B_A_EB102A.pdb	0.5707389116287231	0.05270000174641609
7a17.pdb	7a17_B_A_EB102R.pdb	0.29557502269744873	0.3382999897003174
7a17.pdb	7a17_B_A_EB102N.pdb	0.41168883442878723	-0.3181999921798706
7a17.pdb	7a17_B_A_EB102D.pdb	0.38143959641456604	-0.20909999310970306
7a17.pdb	7a17_B_A_EB102C.pdb	0.43096938729286194	0.05620000138878822
7a17.pdb	7a17_B_A_EB102Q.pdb	0.3440224230289459	-0.20000000298023224
7a17.pdb	7a17_B_A_EB102G.pdb	0.5252623558044434	-0.36090001463890076
7a17.pdb	7a17_B_A_EB102H.pdb	-1.1949083805084229	-0.018200000748038292
7a17.pdb	7a17_B_A_EB102I.pdb	0.38802066445350647	-0.3682999908924103
7a17.pdb	7a17_B_A_EB102L.pdb	0.7677727937698364	0.4724999964237213
7a17.pdb	7a17_B_A_EB102K.pdb	0.23505935072898865	0.6514000296592712
7a17.pdb	7a17_B_A_EB102M.pdb	0.7533861398696899	0.8001999855041504
7a17.pdb	7a17_B_A_EB102F.pdb	0.5394496917724609	0.9462000131607056
7a17.pdb	7a17_B_A_EB102P.pdb	-3.184954881668091	-2.8351099491119385
7a17.pdb	7a17_B_A_EB102S.pdb	0.036627158522605896	-0.21709999442100525
7a17.pdb	7a17_B_A_EB102T.pdb	0.1495257019996643	0.16910000145435333
7a17.pdb	7a17_B_A_EB102W.pdb	0.7905640602111816	0.7019000053405762
7a17.pdb	7a17_B_A_EB102Y.pdb	0.18899840116500854	0.8472999930381775
7a17.pdb	7a17_B_A_EB102V.pdb	0.390301913022995	0.19930000603199005
7a17.pdb	7a17_B_A_LA100A.pdb	-0.12561076879501343	0.1784999966621399
7a17.pdb	7a17_B_A_LA100R.pdb	-0.46030178666114807	0.09030000120401382
7a17.pdb	7a17_B_A_LA100N.pdb	-0.3731570839881897	-0.03280000016093254
7a17.pdb	7a17_B_A_LA100D.pdb	-0.20114147663116455	0.3767000138759613
7a17.pdb	7a17_B_A_LA100C.pdb	-0.17227637767791748	-0.09939999878406525
7a17.pdb	7a17_B_A_LA100Q.pdb	-0.4549197554588318	0.26499998569488525
7a17.pdb	7a17_B_A_LA100E.pdb	-0.5051863193511963	0.3944999873638153
7a17.pdb	7a17_B_A_LA100G.pdb	-0.11317844688892365	0.016699999570846558
7a17.pdb	7a17_B_A_LA100H.pdb	-0.5179191827774048	0.30399999022483826
7a17.pdb	7a17_B_A_LA100I.pdb	-0.30811285972595215	0.4537999927997589
7a17.pdb	7a17_B_A_LA100K.pdb	-0.3617627024650574	-0.12479999661445618
7a17.pdb	7a17_B_A_LA100M.pdb	-0.3261980414390564	0.18400000035762787
7a17.pdb	7a17_B_A_LA100F.pdb	-0.4292219281196594	0.5533999800682068
7a17.pdb	7a17_B_A_LA100P.pdb	-0.019231125712394714	0.32199999690055847
7a17.pdb	7a17_B_A_LA100S.pdb	-0.3698103427886963	0.23350000381469727
7a17.pdb	7a17_B_A_LA100T.pdb	-0.4870542585849762	0.22779999673366547
7a17.pdb	7a17_B_A_LA100W.pdb	-0.3784409165382385	0.8661999702453613
7a17.pdb	7a17_B_A_LA100Y.pdb	-0.5452367067337036	0.894599974155426
7a17.pdb	7a17_B_A_LA100V.pdb	-0.3067927956581116	0.17520000040531158
7a17.pdb	7a17_B_A_LA101A.pdb	-0.6615347862243652	-0.6718999743461609
7a17.pdb	7a17_B_A_LA101R.pdb	-0.8103636503219604	-1.461300015449524
7a17.pdb	7a17_B_A_LA101N.pdb	-0.859311580657959	-0.5281999707221985
7a17.pdb	7a17_B_A_LA101D.pdb	-0.7164610624313354	-0.6033999919891357
7a17.pdb	7a17_B_A_LA101C.pdb	-0.568544864654541	-0.42410001158714294
7a17.pdb	7a17_B_A_LA101Q.pdb	-0.7364770174026489	-0.6223999857902527
7a17.pdb	7a17_B_A_LA101E.pdb	-0.8279695510864258	-0.756600022315979
7a17.pdb	7a17_B_A_LA101G.pdb	-0.7122055292129517	-0.8539000153541565
7a17.pdb	7a17_B_A_LA101H.pdb	-0.730515718460083	-1.3738000392913818
7a17.pdb	7a17_B_A_LA101I.pdb	-0.5517526865005493	-0.576200008392334
7a17.pdb	7a17_B_A_LA101K.pdb	-0.8534570932388306	-0.6442000269889832
7a17.pdb	7a17_B_A_LA101M.pdb	-0.6797614693641663	-0.5199000239372253
7a17.pdb	7a17_B_A_LA101F.pdb	-2.1013076305389404	-3.5693299770355225
7a17.pdb	7a17_B_A_LA101P.pdb	-0.9718166589736938	-0.7626000046730042
7a17.pdb	7a17_B_A_LA101S.pdb	-0.6126759052276611	-0.8166000247001648
7a17.pdb	7a17_B_A_LA101T.pdb	-0.5275436639785767	-0.29580000042915344
7a17.pdb	7a17_B_A_LA101W.pdb	-3.860132932662964	-4.085669994354248
7a17.pdb	7a17_B_A_LA101Y.pdb	-3.5686404705047607	-4.197400093078613
7a17.pdb	7a17_B_A_LA101V.pdb	-0.43869709968566895	-0.32499998807907104
7a17.pdb	7a17_B_A_AA102R.pdb	-0.5252059698104858	-3.0581700801849365
7a17.pdb	7a17_B_A_AA102N.pdb	-0.7569185495376587	-0.7681999802589417
7a17.pdb	7a17_B_A_AA102D.pdb	-0.6956369876861572	0.5942000150680542
7a17.pdb	7a17_B_A_AA102C.pdb	-0.2031741738319397	0.15279999375343323
7a17.pdb	7a17_B_A_AA102Q.pdb	-1.2523554563522339	-0.677299976348877
7a17.pdb	7a17_B_A_AA102E.pdb	-0.6987994313240051	0.8817999958992004
7a17.pdb	7a17_B_A_AA102G.pdb	-0.3151213526725769	-0.1316000074148178
7a17.pdb	7a17_B_A_AA102H.pdb	-0.9276223182678223	-0.3253999948501587
7a17.pdb	7a17_B_A_AA102I.pdb	-0.35621339082717896	0.3619999885559082
7a17.pdb	7a17_B_A_AA102L.pdb	-0.12511076033115387	0.3605000078678131
7a17.pdb	7a17_B_A_AA102K.pdb	-0.4209921360015869	-0.5716000199317932
7a17.pdb	7a17_B_A_AA102M.pdb	-0.3901187479496002	-0.7689999938011169
7a17.pdb	7a17_B_A_AA102F.pdb	-0.3186473846435547	-0.7608000040054321
7a17.pdb	7a17_B_A_AA102P.pdb	-0.17697657644748688	-0.38519999384880066
7a17.pdb	7a17_B_A_AA102S.pdb	-1.558592438697815	-0.7512999773025513
7a17.pdb	7a17_B_A_AA102T.pdb	-0.6856624484062195	-0.5343000292778015
7a17.pdb	7a17_B_A_AA102W.pdb	-0.30111855268478394	0.15919999778270721
7a17.pdb	7a17_B_A_AA102Y.pdb	-0.5560555458068848	-0.6413000226020813
7a17.pdb	7a17_B_A_AA102V.pdb	-0.405160129070282	0.3393999934196472
7a17.pdb	7a17_B_A_IA115A.pdb	-0.18619926273822784	-0.328000009059906
7a17.pdb	7a17_B_A_IA115R.pdb	-0.8592944145202637	-1.1944999694824219
7a17.pdb	7a17_B_A_IA115N.pdb	-0.5059806704521179	-0.3142000138759613
7a17.pdb	7a17_B_A_IA115D.pdb	-0.6030594110488892	-0.45080000162124634
7a17.pdb	7a17_B_A_IA115C.pdb	-0.4006693363189697	-0.3407000005245209
7a17.pdb	7a17_B_A_IA115Q.pdb	-0.7647684812545776	-0.766700029373169
7a17.pdb	7a17_B_A_IA115E.pdb	-0.4096509516239166	-1.0672999620437622
7a17.pdb	7a17_B_A_IA115G.pdb	-0.18261030316352844	-0.4348999857902527
7a17.pdb	7a17_B_A_IA115H.pdb	-0.7678437232971191	-0.8266000151634216
7a17.pdb	7a17_B_A_IA115L.pdb	-0.2283211499452591	0.30320000648498535
7a17.pdb	7a17_B_A_IA115K.pdb	-0.9214636087417603	-1.1639000177383423
7a17.pdb	7a17_B_A_IA115M.pdb	-0.03779597580432892	0.4700999855995178
7a17.pdb	7a17_B_A_IA115F.pdb	-0.9985320568084717	-0.6283000111579895
7a17.pdb	7a17_B_A_IA115P.pdb	-0.39007169008255005	0.15129999816417694
7a17.pdb	7a17_B_A_IA115S.pdb	-0.3409051299095154	-0.31439998745918274
7a17.pdb	7a17_B_A_IA115T.pdb	-0.4850172996520996	0.03889999911189079
7a17.pdb	7a17_B_A_IA115W.pdb	-0.9443684816360474	-0.7664999961853027
7a17.pdb	7a17_B_A_IA115Y.pdb	-0.987162709236145	-0.5241000056266785
7a17.pdb	7a17_B_A_IA115V.pdb	-0.23519974946975708	0.028999999165534973
7a17.pdb	7a17_B_A_PA117A.pdb	-0.18989698588848114	-0.09690000116825104
7a17.pdb	7a17_B_A_PA117R.pdb	-0.45070913434028625	0.08649999648332596
7a17.pdb	7a17_B_A_PA117N.pdb	-0.18640965223312378	-0.1535000056028366
7a17.pdb	7a17_B_A_PA117D.pdb	-0.32812994718551636	-0.4964999854564667
7a17.pdb	7a17_B_A_PA117C.pdb	-0.1686636358499527	-0.1265999972820282
7a17.pdb	7a17_B_A_PA117Q.pdb	0.3112100064754486	-0.5080999732017517
7a17.pdb	7a17_B_A_PA117E.pdb	-0.4885864853858948	-0.6312999725341797
7a17.pdb	7a17_B_A_PA117G.pdb	-0.3018512725830078	0.11559999734163284
7a17.pdb	7a17_B_A_PA117H.pdb	0.11872348189353943	0.2639999985694885
7a17.pdb	7a17_B_A_PA117I.pdb	0.09190118312835693	0.0044999998062849045
7a17.pdb	7a17_B_A_PA117L.pdb	0.06753608584403992	-0.1467999964952469
7a17.pdb	7a17_B_A_PA117K.pdb	0.4111434519290924	0.026900000870227814
7a17.pdb	7a17_B_A_PA117M.pdb	0.10002946853637695	0.8472999930381775
7a17.pdb	7a17_B_A_PA117F.pdb	-0.13058370351791382	-0.11180000007152557
7a17.pdb	7a17_B_A_PA117S.pdb	-0.3638260066509247	-0.09679999947547913
7a17.pdb	7a17_B_A_PA117T.pdb	-0.4464154541492462	-0.400299996137619
7a17.pdb	7a17_B_A_PA117W.pdb	-0.04695591330528259	-0.156700000166893
7a17.pdb	7a17_B_A_PA117Y.pdb	0.20874908566474915	0.6072999835014343
7a17.pdb	7a17_B_A_PA117V.pdb	-0.11929277330636978	-0.06759999692440033
7a17.pdb	7a17_B_A_AA120R.pdb	-0.666102945804596	-0.9794999957084656
7a17.pdb	7a17_B_A_AA120N.pdb	-0.31385284662246704	0.018200000748038292
7a17.pdb	7a17_B_A_AA120D.pdb	-0.5312964916229248	-0.9513000249862671
7a17.pdb	7a17_B_A_AA120C.pdb	-0.2556418478488922	-0.5946999788284302
7a17.pdb	7a17_B_A_AA120Q.pdb	-0.01857590675354004	-0.7174999713897705
7a17.pdb	7a17_B_A_AA120E.pdb	-0.9286791086196899	-1.118899941444397
7a17.pdb	7a17_B_A_AA120G.pdb	-0.3695845603942871	-0.489300012588501
7a17.pdb	7a17_B_A_AA120H.pdb	-3.7150235176086426	-3.0478999614715576
7a17.pdb	7a17_B_A_AA120I.pdb	-1.6864776611328125	-0.8547999858856201
7a17.pdb	7a17_B_A_AA120L.pdb	0.1611378788948059	0.19949999451637268
7a17.pdb	7a17_B_A_AA120K.pdb	-2.8207879066467285	-3.854029893875122
7a17.pdb	7a17_B_A_AA120M.pdb	-0.19984158873558044	-0.04399999976158142
7a17.pdb	7a17_B_A_AA120F.pdb	-2.667771100997925	-2.475480079650879
7a17.pdb	7a17_B_A_AA120P.pdb	-0.42010951042175293	-0.7736999988555908
7a17.pdb	7a17_B_A_AA120S.pdb	-0.6374474763870239	-0.6419000029563904
7a17.pdb	7a17_B_A_AA120T.pdb	-0.5529065132141113	-0.4357999861240387
7a17.pdb	7a17_B_A_AA120W.pdb	-0.5128633379936218	-1.3181999921798706
7a17.pdb	7a17_B_A_AA120Y.pdb	-15.650565147399902	-10.22095012664795
7a17.pdb	7a17_B_A_AA120V.pdb	-0.17508520185947418	0.49459999799728394
7a17.pdb	7a17_B_A_PA121A.pdb	-0.34938621520996094	-0.4174000024795532
7a17.pdb	7a17_B_A_PA121R.pdb	-0.15861330926418304	0.30720001459121704
7a17.pdb	7a17_B_A_PA121N.pdb	-0.36444103717803955	-0.2597000002861023
7a17.pdb	7a17_B_A_PA121D.pdb	-0.8398349285125732	-1.3467999696731567
7a17.pdb	7a17_B_A_PA121C.pdb	-0.6068822741508484	-0.5088000297546387
7a17.pdb	7a17_B_A_PA121Q.pdb	0.04785145819187164	0.0364999994635582
7a17.pdb	7a17_B_A_PA121E.pdb	-0.5843856930732727	-0.621999979019165
7a17.pdb	7a17_B_A_PA121G.pdb	-0.3398186266422272	-0.47780001163482666
7a17.pdb	7a17_B_A_PA121H.pdb	-0.5777665376663208	-0.39480000734329224
7a17.pdb	7a17_B_A_PA121I.pdb	-0.2753245234489441	-0.35179999470710754
7a17.pdb	7a17_B_A_PA121L.pdb	-0.5332643985748291	-0.3075000047683716
7a17.pdb	7a17_B_A_PA121K.pdb	-0.24686188995838165	0.24070000648498535
7a17.pdb	7a17_B_A_PA121M.pdb	-0.6567692756652832	-0.478300005197525
7a17.pdb	7a17_B_A_PA121F.pdb	-0.7421525716781616	-0.2476000040769577
7a17.pdb	7a17_B_A_PA121S.pdb	-0.7592947483062744	-0.9300000071525574
7a17.pdb	7a17_B_A_PA121T.pdb	-0.5702270269393921	-1.0190999507904053
7a17.pdb	7a17_B_A_PA121W.pdb	0.044967398047447205	0.727400004863739
7a17.pdb	7a17_B_A_PA121Y.pdb	0.2031962275505066	0.5756000280380249
7a17.pdb	7a17_B_A_PA121V.pdb	-0.2969990074634552	-0.15440000593662262
7a17.pdb	7a17_B_A_IA123A.pdb	-0.2901870012283325	0.002300000051036477
7a17.pdb	7a17_B_A_IA123R.pdb	-0.9997587203979492	-0.33090001344680786
7a17.pdb	7a17_B_A_IA123N.pdb	-0.35804057121276855	-0.05779999867081642
7a17.pdb	7a17_B_A_IA123D.pdb	-0.2116820365190506	-0.17270000278949738
7a17.pdb	7a17_B_A_IA123C.pdb	-0.5131485462188721	0.039000000804662704
7a17.pdb	7a17_B_A_IA123Q.pdb	-0.6226970553398132	-0.16930000483989716
7a17.pdb	7a17_B_A_IA123E.pdb	-0.7986186742782593	-0.31869998574256897
7a17.pdb	7a17_B_A_IA123G.pdb	-0.29679417610168457	-0.47440001368522644
7a17.pdb	7a17_B_A_IA123H.pdb	-0.623121440410614	-0.22390000522136688
7a17.pdb	7a17_B_A_IA123L.pdb	-0.24131622910499573	-0.13339999318122864
7a17.pdb	7a17_B_A_IA123K.pdb	-0.9969531297683716	-0.09640000015497208
7a17.pdb	7a17_B_A_IA123M.pdb	-0.33677807450294495	-0.274399995803833
7a17.pdb	7a17_B_A_IA123F.pdb	-0.6386537551879883	-0.28760001063346863
7a17.pdb	7a17_B_A_IA123P.pdb	-0.10957522690296173	-0.8683000206947327
7a17.pdb	7a17_B_A_IA123S.pdb	-0.5175678133964539	-0.210099995136261
7a17.pdb	7a17_B_A_IA123T.pdb	-0.22553320229053497	-0.313400000333786
7a17.pdb	7a17_B_A_IA123W.pdb	-0.9392834901809692	-0.4765999913215637
7a17.pdb	7a17_B_A_IA123Y.pdb	-0.9650378227233887	-0.23680000007152557
7a17.pdb	7a17_B_A_IA123V.pdb	-0.20234182476997375	0.36410000920295715
7a17.pdb	7a17_B_A_RA124A.pdb	0.978743314743042	0.028300000354647636
7a17.pdb	7a17_B_A_RA124N.pdb	0.5061166286468506	-0.517300009727478
7a17.pdb	7a17_B_A_RA124D.pdb	0.7165011167526245	-1.1922999620437622
7a17.pdb	7a17_B_A_RA124C.pdb	1.1569039821624756	0.1256999969482422
7a17.pdb	7a17_B_A_RA124Q.pdb	0.6111810207366943	0.1509999930858612
7a17.pdb	7a17_B_A_RA124E.pdb	0.7353712320327759	-0.7615000009536743
7a17.pdb	7a17_B_A_RA124G.pdb	1.1464911699295044	-0.6175000071525574
7a17.pdb	7a17_B_A_RA124H.pdb	0.2335812747478485	-0.20600000023841858
7a17.pdb	7a17_B_A_RA124I.pdb	0.8711391687393188	0.29600000381469727
7a17.pdb	7a17_B_A_RA124L.pdb	1.3958725929260254	1.0947999954223633
7a17.pdb	7a17_B_A_RA124K.pdb	0.6881756782531738	0.3066999912261963
7a17.pdb	7a17_B_A_RA124M.pdb	1.047358751296997	0.3896999955177307
7a17.pdb	7a17_B_A_RA124F.pdb	-0.08328047394752502	-0.2498999983072281
7a17.pdb	7a17_B_A_RA124P.pdb	0.7079178094863892	-0.37130001187324524
7a17.pdb	7a17_B_A_RA124S.pdb	0.9741612672805786	-0.461899995803833
7a17.pdb	7a17_B_A_RA124T.pdb	0.8674788475036621	0.01590000092983246
7a17.pdb	7a17_B_A_RA124W.pdb	1.057957649230957	1.030900001525879
7a17.pdb	7a17_B_A_RA124Y.pdb	-1.412008285522461	-2.0943000316619873
7a17.pdb	7a17_B_A_RA124V.pdb	0.8041092157363892	0.38370001316070557
7a17.pdb	7a17_B_A_DA125A.pdb	-0.7245640754699707	-0.92330002784729
7a17.pdb	7a17_B_A_DA125R.pdb	-1.0589752197265625	-3.10686993598938
7a17.pdb	7a17_B_A_DA125N.pdb	-0.3781496286392212	-0.8600000143051147
7a17.pdb	7a17_B_A_DA125C.pdb	-1.2139248847961426	-0.7854999899864197
7a17.pdb	7a17_B_A_DA125Q.pdb	-0.7458839416503906	-0.6060000061988831
7a17.pdb	7a17_B_A_DA125E.pdb	-2.446477174758911	-0.40790000557899475
7a17.pdb	7a17_B_A_DA125G.pdb	-0.6849575042724609	-0.8784000277519226
7a17.pdb	7a17_B_A_DA125H.pdb	-3.024979829788208	-1.7669999599456787
7a17.pdb	7a17_B_A_DA125I.pdb	-0.5262103080749512	-1.160599946975708
7a17.pdb	7a17_B_A_DA125L.pdb	-0.4328080415725708	-0.7975000143051147
7a17.pdb	7a17_B_A_DA125K.pdb	-1.0719367265701294	-3.071190118789673
7a17.pdb	7a17_B_A_DA125M.pdb	-0.36369386315345764	-0.8220000267028809
7a17.pdb	7a17_B_A_DA125F.pdb	-1.7853655815124512	-2.162899971008301
7a17.pdb	7a17_B_A_DA125P.pdb	-0.7729970216751099	-2.1686999797821045
7a17.pdb	7a17_B_A_DA125S.pdb	-0.7945716381072998	-1.184999942779541
7a17.pdb	7a17_B_A_DA125T.pdb	-0.778266429901123	-1.01419997215271
7a17.pdb	7a17_B_A_DA125W.pdb	-0.811058759689331	-1.3431999683380127
7a17.pdb	7a17_B_A_DA125Y.pdb	-0.7340269088745117	-1.6297999620437622
7a17.pdb	7a17_B_A_DA125V.pdb	-0.5910336971282959	-1.0599000453948975
7a17.pdb	7a17_B_A_VA126A.pdb	-0.5065884590148926	-1.1232999563217163
7a17.pdb	7a17_B_A_VA126R.pdb	-4.059812068939209	-7.474309921264648
7a17.pdb	7a17_B_A_VA126N.pdb	-0.6280725002288818	-0.04490000009536743
7a17.pdb	7a17_B_A_VA126D.pdb	-1.0064337253570557	-0.45820000767707825
7a17.pdb	7a17_B_A_VA126C.pdb	-0.5391052961349487	-0.49630001187324524
7a17.pdb	7a17_B_A_VA126Q.pdb	-0.7913219928741455	-0.429500013589859
7a17.pdb	7a17_B_A_VA126E.pdb	-0.5186145305633545	-0.6973999738693237
7a17.pdb	7a17_B_A_VA126G.pdb	-0.6718407869338989	-2.240799903869629
7a17.pdb	7a17_B_A_VA126H.pdb	-0.4173015356063843	-0.9711999893188477
7a17.pdb	7a17_B_A_VA126I.pdb	-0.4063500761985779	-0.8460999727249146
7a17.pdb	7a17_B_A_VA126L.pdb	0.020054668188095093	0.00419999985024333
7a17.pdb	7a17_B_A_VA126K.pdb	-0.5250000953674316	-0.982200026512146
7a17.pdb	7a17_B_A_VA126M.pdb	-0.5727338790893555	-0.4203999936580658
7a17.pdb	7a17_B_A_VA126F.pdb	-1.990504503250122	-2.026599884033203
7a17.pdb	7a17_B_A_VA126P.pdb	-0.17764899134635925	-0.5706999897956848
7a17.pdb	7a17_B_A_VA126S.pdb	-1.0415738821029663	-0.9484000205993652
7a17.pdb	7a17_B_A_VA126T.pdb	-1.0218629837036133	-1.5670000314712524
7a17.pdb	7a17_B_A_VA126W.pdb	-1.5861599445343018	-1.5791000127792358
7a17.pdb	7a17_B_A_VA126Y.pdb	-2.2126357555389404	-2.4772698879241943
6q18.pdb	6q18_HL_A_SH30A.pdb	-0.04047112166881561	0.17110000550746918
6q18.pdb	6q18_HL_A_SH30R.pdb	-0.4125511646270752	0.029500000178813934
6q18.pdb	6q18_HL_A_SH30N.pdb	0.3363800346851349	0.45730000734329224
6q18.pdb	6q18_HL_A_SH30D.pdb	0.5321252346038818	0.9986000061035156
6q18.pdb	6q18_HL_A_SH30C.pdb	-0.018311724066734314	0.16169999539852142
6q18.pdb	6q18_HL_A_SH30Q.pdb	-0.027437657117843628	0.1518000066280365
6q18.pdb	6q18_HL_A_SH30E.pdb	-0.3536234498023987	0.20090000331401825
6q18.pdb	6q18_HL_A_SH30G.pdb	-0.08869490027427673	0.09889999777078629
6q18.pdb	6q18_HL_A_SH30H.pdb	-1.6754183769226074	-1.299299955368042
6q18.pdb	6q18_HL_A_SH30I.pdb	0.039604634046554565	0.24250000715255737
6q18.pdb	6q18_HL_A_SH30L.pdb	0.1988043189048767	0.18639999628067017
6q18.pdb	6q18_HL_A_SH30K.pdb	-0.312039315700531	0.07039999961853027
6q18.pdb	6q18_HL_A_SH30M.pdb	-0.10649444162845612	0.12430000305175781
6q18.pdb	6q18_HL_A_SH30F.pdb	0.09669625759124756	0.7179999947547913
6q18.pdb	6q18_HL_A_SH30P.pdb	0.24743357300758362	-0.421999990940094
6q18.pdb	6q18_HL_A_SH30T.pdb	-0.2592393755912781	0.048500001430511475
6q18.pdb	6q18_HL_A_SH30W.pdb	-0.1513233780860901	-0.08720000088214874
6q18.pdb	6q18_HL_A_SH30Y.pdb	0.29615816473960876	1.2029999494552612
6q18.pdb	6q18_HL_A_SH30V.pdb	0.06434047222137451	0.24490000307559967
6q18.pdb	6q18_HL_A_SH31A.pdb	-0.366753488779068	0.5665000081062317
6q18.pdb	6q18_HL_A_SH31R.pdb	-2.227477788925171	-2.1814000606536865
6q18.pdb	6q18_HL_A_SH31N.pdb	-0.2531746029853821	-2.422499895095825
6q18.pdb	6q18_HL_A_SH31D.pdb	-0.43228378891944885	-0.6661999821662903
6q18.pdb	6q18_HL_A_SH31C.pdb	-0.015446454286575317	-0.3847000002861023
6q18.pdb	6q18_HL_A_SH31Q.pdb	-4.15852689743042	-5.445499897003174
6q18.pdb	6q18_HL_A_SH31E.pdb	-1.6050565242767334	-2.403599977493286
6q18.pdb	6q18_HL_A_SH31G.pdb	-0.041437894105911255	-0.8729000091552734
6q18.pdb	6q18_HL_A_SH31H.pdb	-2.0029489994049072	-1.8973000049591064
6q18.pdb	6q18_HL_A_SH31I.pdb	-1.0034780502319336	-1.239400029182434
6q18.pdb	6q18_HL_A_SH31L.pdb	-0.7349163293838501	-0.9702000021934509
6q18.pdb	6q18_HL_A_SH31K.pdb	-2.4865686893463135	-1.3028000593185425
6q18.pdb	6q18_HL_A_SH31M.pdb	-0.19403940439224243	-0.3172999918460846
6q18.pdb	6q18_HL_A_SH31F.pdb	-3.127617835998535	-4.185999870300293
6q18.pdb	6q18_HL_A_SH31P.pdb	-0.5578420758247375	0.3508000075817108
6q18.pdb	6q18_HL_A_SH31T.pdb	-0.5246362686157227	-0.04470000043511391
6q18.pdb	6q18_HL_A_SH31W.pdb	-7.6105427742004395	-7.334400177001953
6q18.pdb	6q18_HL_A_SH31Y.pdb	-7.361894607543945	-7.277299880981445
6q18.pdb	6q18_HL_A_SH31V.pdb	-0.7170050144195557	-0.41780000925064087
6q18.pdb	6q18_HL_A_SH32A.pdb	-0.05258764326572418	-0.05299999937415123
6q18.pdb	6q18_HL_A_SH32R.pdb	-4.133784294128418	-5.63040018081665
6q18.pdb	6q18_HL_A_SH32N.pdb	-0.7674190998077393	-1.973099946975708
6q18.pdb	6q18_HL_A_SH32D.pdb	-2.841378688812256	-4.6890997886657715
6q18.pdb	6q18_HL_A_SH32C.pdb	0.01644006371498108	0.4453999996185303
6q18.pdb	6q18_HL_A_SH32Q.pdb	-4.714594841003418	-6.711400032043457
6q18.pdb	6q18_HL_A_SH32E.pdb	-2.060974597930908	-1.033400058746338
6q18.pdb	6q18_HL_A_SH32G.pdb	0.04361787438392639	-0.8580999970436096
6q18.pdb	6q18_HL_A_SH32H.pdb	-14.352273941040039	-13.350600242614746
6q18.pdb	6q18_HL_A_SH32I.pdb	-3.171635627746582	-4.067399978637695
6q18.pdb	6q18_HL_A_SH32L.pdb	-2.7598180770874023	-3.787400007247925
6q18.pdb	6q18_HL_A_SH32K.pdb	-5.534526824951172	-6.450099945068359
6q18.pdb	6q18_HL_A_SH32M.pdb	-2.689821243286133	-1.8163000345230103
6q18.pdb	6q18_HL_A_SH32F.pdb	-17.94325828552246	-15.732250213623047
6q18.pdb	6q18_HL_A_SH32P.pdb	-1.8681325912475586	-0.07320000231266022
6q18.pdb	6q18_HL_A_SH32T.pdb	-1.7066986560821533	-0.5734000205993652
6q18.pdb	6q18_HL_A_SH32W.pdb	-27.394132614135742	-27.68260955810547
6q18.pdb	6q18_HL_A_SH32Y.pdb	-19.527246475219727	-17.638219833374023
6q18.pdb	6q18_HL_A_SH32V.pdb	-1.4738057851791382	-1.20169997215271
6q18.pdb	6q18_HL_A_NH33A.pdb	-0.07026344537734985	-0.833299994468689
6q18.pdb	6q18_HL_A_NH33R.pdb	-1.7967811822891235	-2.2469000816345215
6q18.pdb	6q18_HL_A_NH33D.pdb	-0.41899803280830383	-1.3967000246047974
6q18.pdb	6q18_HL_A_NH33C.pdb	-0.5739902257919312	-1.1895999908447266
6q18.pdb	6q18_HL_A_NH33Q.pdb	-1.4528698921203613	-1.7956000566482544
6q18.pdb	6q18_HL_A_NH33E.pdb	-0.5581361651420593	-1.7098000049591064
6q18.pdb	6q18_HL_A_NH33G.pdb	-0.04788565635681152	-1.0848000049591064
6q18.pdb	6q18_HL_A_NH33H.pdb	-3.8680338859558105	-3.6791999340057373
6q18.pdb	6q18_HL_A_NH33I.pdb	-0.19600029289722443	-0.050999999046325684
6q18.pdb	6q18_HL_A_NH33L.pdb	-0.057460978627204895	-0.20559999346733093
6q18.pdb	6q18_HL_A_NH33K.pdb	-0.0742841362953186	0.34130001068115234
6q18.pdb	6q18_HL_A_NH33M.pdb	0.029513999819755554	-0.5965999960899353
6q18.pdb	6q18_HL_A_NH33F.pdb	-6.092874526977539	-3.6394999027252197
6q18.pdb	6q18_HL_A_NH33P.pdb	-2.3524670600891113	-3.4565000534057617
6q18.pdb	6q18_HL_A_NH33S.pdb	-0.31398284435272217	-0.8309000134468079
6q18.pdb	6q18_HL_A_NH33T.pdb	-0.13916754722595215	-0.7592999935150146
6q18.pdb	6q18_HL_A_NH33W.pdb	-12.781525611877441	-10.734399795532227
6q18.pdb	6q18_HL_A_NH33Y.pdb	-6.383525371551514	-3.5915000438690186
6q18.pdb	6q18_HL_A_NH33V.pdb	-0.5342154502868652	-0.96670001745224
6q18.pdb	6q18_HL_A_QH53A.pdb	-0.3753390610218048	-1.7373000383377075
6q18.pdb	6q18_HL_A_QH53R.pdb	-0.9618844985961914	-2.0861001014709473
6q18.pdb	6q18_HL_A_QH53N.pdb	-0.43545424938201904	-0.3882000148296356
6q18.pdb	6q18_HL_A_QH53D.pdb	-0.2474689781665802	0.36910000443458557
6q18.pdb	6q18_HL_A_QH53C.pdb	-0.4433901011943817	-1.6140999794006348
6q18.pdb	6q18_HL_A_QH53E.pdb	-0.2460820972919464	-0.05700000002980232
6q18.pdb	6q18_HL_A_QH53G.pdb	-0.010075300931930542	-1.3894000053405762
6q18.pdb	6q18_HL_A_QH53H.pdb	-0.516594648361206	-1.8669999837875366
6q18.pdb	6q18_HL_A_QH53I.pdb	-0.8004353046417236	-1.31659996509552
6q18.pdb	6q18_HL_A_QH53L.pdb	-0.35694795846939087	-1.472000002861023
6q18.pdb	6q18_HL_A_QH53K.pdb	-0.8083400726318359	-2.1152000427246094
6q18.pdb	6q18_HL_A_QH53M.pdb	-0.5154434442520142	-1.2496000528335571
6q18.pdb	6q18_HL_A_QH53F.pdb	-5.567332744598389	-6.84660005569458
6q18.pdb	6q18_HL_A_QH53P.pdb	-0.5202756524085999	-1.8996000289916992
6q18.pdb	6q18_HL_A_QH53S.pdb	-0.25223374366760254	-1.2829999923706055
6q18.pdb	6q18_HL_A_QH53T.pdb	-0.5053344964981079	-1.676800012588501
6q18.pdb	6q18_HL_A_QH53W.pdb	-1.5041866302490234	-2.889899969100952
6q18.pdb	6q18_HL_A_QH53Y.pdb	-6.214539527893066	-7.981500148773193
6q18.pdb	6q18_HL_A_QH53V.pdb	-0.7272106409072876	-1.5194000005722046
6q18.pdb	6q18_HL_A_HH54A.pdb	0.10040411353111267	-0.01720000058412552
6q18.pdb	6q18_HL_A_HH54R.pdb	-0.4001917839050293	-0.020099999383091927
6q18.pdb	6q18_HL_A_HH54N.pdb	0.03350500762462616	0.07509999722242355
6q18.pdb	6q18_HL_A_HH54D.pdb	-0.1459837704896927	0.3043000102043152
6q18.pdb	6q18_HL_A_HH54C.pdb	-0.26683709025382996	-0.03269999846816063
6q18.pdb	6q18_HL_A_HH54Q.pdb	0.08739668130874634	0.08619999885559082
6q18.pdb	6q18_HL_A_HH54E.pdb	-0.15549905598163605	0.3411000072956085
6q18.pdb	6q18_HL_A_HH54G.pdb	0.05298885703086853	-0.21170000731945038
6q18.pdb	6q18_HL_A_HH54I.pdb	-0.1262284219264984	-0.13179999589920044
6q18.pdb	6q18_HL_A_HH54L.pdb	-0.105207659304142	0.06210000067949295
6q18.pdb	6q18_HL_A_HH54K.pdb	-0.20428946614265442	0.057999998331069946
6q18.pdb	6q18_HL_A_HH54M.pdb	-0.052830249071121216	0.0877000018954277
6q18.pdb	6q18_HL_A_HH54F.pdb	-0.2363080382347107	0.14090000092983246
6q18.pdb	6q18_HL_A_HH54P.pdb	-0.003718361258506775	0.09539999812841415
6q18.pdb	6q18_HL_A_HH54S.pdb	-0.04826229810714722	0.36910000443458557
6q18.pdb	6q18_HL_A_HH54T.pdb	0.0594954788684845	0.42500001192092896
6q18.pdb	6q18_HL_A_HH54W.pdb	-0.1884106993675232	0.1573999971151352
6q18.pdb	6q18_HL_A_HH54Y.pdb	-0.37709924578666687	0.03530000150203705
6q18.pdb	6q18_HL_A_HH54V.pdb	0.036830127239227295	0.0722000002861023
6q18.pdb	6q18_HL_A_GH55A.pdb	-0.5656471252441406	-1.635599970817566
6q18.pdb	6q18_HL_A_GH55R.pdb	-0.9268977642059326	-1.440500020980835
6q18.pdb	6q18_HL_A_GH55N.pdb	-0.9100196361541748	-1.7604000568389893
6q18.pdb	6q18_HL_A_GH55D.pdb	-0.7105847597122192	-1.4250999689102173
6q18.pdb	6q18_HL_A_GH55C.pdb	-0.6154764890670776	-1.5917999744415283
6q18.pdb	6q18_HL_A_GH55Q.pdb	-1.120208740234375	-1.4730000495910645
6q18.pdb	6q18_HL_A_GH55E.pdb	-0.9386765956878662	-1.0709999799728394
6q18.pdb	6q18_HL_A_GH55H.pdb	-0.6480236053466797	-0.6796000003814697
6q18.pdb	6q18_HL_A_GH55I.pdb	-1.7412729263305664	-1.6983000040054321
6q18.pdb	6q18_HL_A_GH55L.pdb	-0.2855360507965088	-0.3601999878883362
6q18.pdb	6q18_HL_A_GH55K.pdb	-1.0967000722885132	-1.4455000162124634
6q18.pdb	6q18_HL_A_GH55M.pdb	-0.5521723031997681	-1.3171000480651855
6q18.pdb	6q18_HL_A_GH55F.pdb	-0.7222002744674683	-0.8327000141143799
6q18.pdb	6q18_HL_A_GH55P.pdb	-0.4032127559185028	-1.0988999605178833
6q18.pdb	6q18_HL_A_GH55S.pdb	-0.808578372001648	-1.86489999294281
6q18.pdb	6q18_HL_A_GH55T.pdb	-0.8634883165359497	-1.954200029373169
6q18.pdb	6q18_HL_A_GH55W.pdb	-1.14219331741333	-0.5436000227928162
6q18.pdb	6q18_HL_A_GH55Y.pdb	-1.26254141330719	-1.0391000509262085
6q18.pdb	6q18_HL_A_GH55V.pdb	-0.6470997929573059	-1.0449999570846558
6q18.pdb	6q18_HL_A_GH56A.pdb	-0.5583240985870361	-1.6776000261306763
6q18.pdb	6q18_HL_A_GH56R.pdb	-1.2453564405441284	-3.101599931716919
6q18.pdb	6q18_HL_A_GH56N.pdb	-1.3534859418869019	-2.760699987411499
6q18.pdb	6q18_HL_A_GH56D.pdb	-0.6298515796661377	-1.8539999723434448
6q18.pdb	6q18_HL_A_GH56C.pdb	-0.5426169037818909	-2.065500020980835
6q18.pdb	6q18_HL_A_GH56Q.pdb	-0.3435017168521881	-2.2146999835968018
6q18.pdb	6q18_HL_A_GH56E.pdb	-0.9574013948440552	-1.010599970817566
6q18.pdb	6q18_HL_A_GH56H.pdb	-1.8921611309051514	-3.420099973678589
6q18.pdb	6q18_HL_A_GH56I.pdb	-1.701454520225525	-3.0208001136779785
6q18.pdb	6q18_HL_A_GH56L.pdb	-0.7260355949401855	-1.8557000160217285
6q18.pdb	6q18_HL_A_GH56K.pdb	-0.9201352596282959	-3.471100091934204
6q18.pdb	6q18_HL_A_GH56M.pdb	-1.354520559310913	-1.645900011062622
6q18.pdb	6q18_HL_A_GH56F.pdb	-0.9493417739868164	-3.644700050354004
6q18.pdb	6q18_HL_A_GH56P.pdb	-1.8070701360702515	-2.540600061416626
6q18.pdb	6q18_HL_A_GH56S.pdb	-0.240127295255661	-2.3794000148773193
6q18.pdb	6q18_HL_A_GH56T.pdb	-2.9132070541381836	-2.786099910736084
6q18.pdb	6q18_HL_A_GH56W.pdb	-3.428311586380005	-5.762599945068359
6q18.pdb	6q18_HL_A_GH56Y.pdb	-0.39484918117523193	-1.829300045967102
6q18.pdb	6q18_HL_A_GH56V.pdb	-0.6110389232635498	-1.944700002670288
6q18.pdb	6q18_HL_A_PH101A.pdb	-0.5807673931121826	-0.807699978351593
6q18.pdb	6q18_HL_A_PH101R.pdb	-5.985278606414795	-5.316999912261963
6q18.pdb	6q18_HL_A_PH101N.pdb	-2.2893543243408203	-3.944000005722046
6q18.pdb	6q18_HL_A_PH101D.pdb	-2.941633939743042	-7.422500133514404
6q18.pdb	6q18_HL_A_PH101C.pdb	-0.9938638210296631	-2.118000030517578
6q18.pdb	6q18_HL_A_PH101Q.pdb	-5.4650492668151855	-5.521200180053711
6q18.pdb	6q18_HL_A_PH101E.pdb	-2.1097967624664307	-5.662799835205078
6q18.pdb	6q18_HL_A_PH101G.pdb	-0.40611252188682556	-1.4652999639511108
6q18.pdb	6q18_HL_A_PH101H.pdb	-16.370031356811523	-16.847959518432617
6q18.pdb	6q18_HL_A_PH101I.pdb	-5.152886390686035	-5.081200122833252
6q18.pdb	6q18_HL_A_PH101L.pdb	-7.245974540710449	-6.602200031280518
6q18.pdb	6q18_HL_A_PH101K.pdb	-7.336947441101074	-6.839799880981445
6q18.pdb	6q18_HL_A_PH101M.pdb	-4.237444877624512	-3.9072000980377197
6q18.pdb	6q18_HL_A_PH101F.pdb	-18.76495933532715	-18.499540328979492
6q18.pdb	6q18_HL_A_PH101S.pdb	-0.4326009154319763	-0.4657999873161316
6q18.pdb	6q18_HL_A_PH101T.pdb	-1.2356901168823242	-1.489300012588501
6q18.pdb	6q18_HL_A_PH101W.pdb	-10.66325855255127	-15.667490005493164
6q18.pdb	6q18_HL_A_PH101Y.pdb	-24.319683074951172	-21.56817054748535
6q18.pdb	6q18_HL_A_PH101V.pdb	-5.545515060424805	-4.176599979400635
6q18.pdb	6q18_HL_A_YH102A.pdb	0.19607821106910706	0.4059999883174896
6q18.pdb	6q18_HL_A_YH102R.pdb	-0.6518309116363525	-0.3215999901294708
6q18.pdb	6q18_HL_A_YH102N.pdb	0.16704565286636353	0.24950000643730164
6q18.pdb	6q18_HL_A_YH102D.pdb	-0.3269229531288147	0.7056999802589417
6q18.pdb	6q18_HL_A_YH102C.pdb	0.2647642195224762	0.4178999960422516
6q18.pdb	6q18_HL_A_YH102Q.pdb	-0.06139308214187622	0.2924000024795532
6q18.pdb	6q18_HL_A_YH102E.pdb	-0.11286528408527374	1.6996999979019165
6q18.pdb	6q18_HL_A_YH102G.pdb	-0.16748379170894623	-0.22100000083446503
6q18.pdb	6q18_HL_A_YH102H.pdb	0.014790385961532593	0.6437000036239624
6q18.pdb	6q18_HL_A_YH102I.pdb	0.09759664535522461	0.6026999950408936
6q18.pdb	6q18_HL_A_YH102L.pdb	0.36217328906059265	0.2662000060081482
6q18.pdb	6q18_HL_A_YH102K.pdb	0.011248528957366943	0.6051999926567078
6q18.pdb	6q18_HL_A_YH102M.pdb	0.5314959287643433	0.90829998254776
6q18.pdb	6q18_HL_A_YH102F.pdb	-0.045256152749061584	0.06030000001192093
6q18.pdb	6q18_HL_A_YH102P.pdb	0.7165237665176392	0.9739999771118164
6q18.pdb	6q18_HL_A_YH102S.pdb	0.05508756637573242	0.2053000032901764
6q18.pdb	6q18_HL_A_YH102T.pdb	-0.0921199768781662	0.04839999973773956
6q18.pdb	6q18_HL_A_YH102W.pdb	-0.6725596189498901	0.897599995136261
6q18.pdb	6q18_HL_A_YH102V.pdb	0.3323988616466522	0.36660000681877136
6q18.pdb	6q18_HL_A_CH103A.pdb	0.09313565492630005	-0.3828999996185303
6q18.pdb	6q18_HL_A_CH103R.pdb	-13.798426628112793	-12.205699920654297
6q18.pdb	6q18_HL_A_CH103N.pdb	-2.3946690559387207	-2.8410000801086426
6q18.pdb	6q18_HL_A_CH103D.pdb	-1.6599241495132446	-4.607600212097168
6q18.pdb	6q18_HL_A_CH103Q.pdb	-4.3504252433776855	-4.5665998458862305
6q18.pdb	6q18_HL_A_CH103E.pdb	-6.895047187805176	-7.988500118255615
6q18.pdb	6q18_HL_A_CH103G.pdb	-0.2605212926864624	-1.3040000200271606
6q18.pdb	6q18_HL_A_CH103H.pdb	-9.20330810546875	-7.980400085449219
6q18.pdb	6q18_HL_A_CH103I.pdb	-5.1463704109191895	-4.433599948883057
6q18.pdb	6q18_HL_A_CH103L.pdb	-0.779435396194458	-2.9123001098632812
6q18.pdb	6q18_HL_A_CH103K.pdb	-7.038965225219727	-5.871300220489502
6q18.pdb	6q18_HL_A_CH103M.pdb	-3.8340773582458496	-3.8297998905181885
6q18.pdb	6q18_HL_A_CH103F.pdb	-16.416610717773438	-13.117500305175781
6q18.pdb	6q18_HL_A_CH103P.pdb	0.06276094913482666	-0.9557999968528748
6q18.pdb	6q18_HL_A_CH103S.pdb	-0.9066339731216431	-2.344099998474121
6q18.pdb	6q18_HL_A_CH103T.pdb	-0.21859441697597504	-0.22040000557899475
6q18.pdb	6q18_HL_A_CH103W.pdb	-22.09934425354004	-17.29482078552246
6q18.pdb	6q18_HL_A_CH103Y.pdb	-19.876041412353516	-18.08264923095703
6q18.pdb	6q18_HL_A_CH103V.pdb	-0.01569366455078125	-2.103100061416626
6q18.pdb	6q18_HL_A_TH104A.pdb	0.24582326412200928	-0.6586999893188477
6q18.pdb	6q18_HL_A_TH104R.pdb	0.3243699371814728	0.008799999952316284
6q18.pdb	6q18_HL_A_TH104N.pdb	0.3979355990886688	-0.4309999942779541
6q18.pdb	6q18_HL_A_TH104D.pdb	0.2874273359775543	0.11550000309944153
6q18.pdb	6q18_HL_A_TH104C.pdb	0.4666689336299896	-0.3050000071525574
6q18.pdb	6q18_HL_A_TH104Q.pdb	-0.0705392062664032	-0.5468999743461609
6q18.pdb	6q18_HL_A_TH104E.pdb	-0.1738327145576477	-0.23890000581741333
6q18.pdb	6q18_HL_A_TH104G.pdb	0.31391414999961853	-1.0540000200271606
6q18.pdb	6q18_HL_A_TH104H.pdb	-0.8175623416900635	-0.5250999927520752
6q18.pdb	6q18_HL_A_TH104I.pdb	0.5525839328765869	1.4639999866485596
6q18.pdb	6q18_HL_A_TH104L.pdb	0.32790276408195496	-0.04050000011920929
6q18.pdb	6q18_HL_A_TH104K.pdb	0.2789519131183624	0.14380000531673431
6q18.pdb	6q18_HL_A_TH104M.pdb	0.7850728034973145	1.226199984550476
6q18.pdb	6q18_HL_A_TH104F.pdb	-0.17093518376350403	-0.4819999933242798
6q18.pdb	6q18_HL_A_TH104P.pdb	-0.3097708225250244	-1.7539000511169434
6q18.pdb	6q18_HL_A_TH104S.pdb	0.5614155530929565	0.774399995803833
6q18.pdb	6q18_HL_A_TH104W.pdb	-0.04815448820590973	-0.4343999922275543
6q18.pdb	6q18_HL_A_TH104Y.pdb	-0.5176044702529907	-0.46700000762939453
6q18.pdb	6q18_HL_A_TH104V.pdb	0.09183177351951599	0.6366999745368958
6q18.pdb	6q18_HL_A_SH105A.pdb	-0.6320511698722839	-2.337899923324585
6q18.pdb	6q18_HL_A_SH105R.pdb	-0.48522844910621643	-1.6438000202178955
6q18.pdb	6q18_HL_A_SH105N.pdb	-0.03002488613128662	-2.022700071334839
6q18.pdb	6q18_HL_A_SH105D.pdb	-1.1632581949234009	-3.1142001152038574
6q18.pdb	6q18_HL_A_SH105C.pdb	-0.09164667129516602	-2.427500009536743
6q18.pdb	6q18_HL_A_SH105Q.pdb	-0.27988871932029724	-2.039299964904785
6q18.pdb	6q18_HL_A_SH105E.pdb	-0.5148935317993164	-3.8673999309539795
6q18.pdb	6q18_HL_A_SH105G.pdb	-0.5586522817611694	-3.325700044631958
6q18.pdb	6q18_HL_A_SH105H.pdb	-0.6181696653366089	-0.8781999945640564
6q18.pdb	6q18_HL_A_SH105I.pdb	-0.4562247395515442	-1.7355999946594238
6q18.pdb	6q18_HL_A_SH105L.pdb	0.5241526365280151	-1.5157999992370605
6q18.pdb	6q18_HL_A_SH105K.pdb	-0.3270096182823181	-0.9864000082015991
6q18.pdb	6q18_HL_A_SH105M.pdb	0.29630371928215027	-1.4996999502182007
6q18.pdb	6q18_HL_A_SH105F.pdb	0.7287734746932983	-0.9350000023841858
6q18.pdb	6q18_HL_A_SH105P.pdb	-1.3604682683944702	-1.954200029373169
6q18.pdb	6q18_HL_A_SH105T.pdb	-0.4028240442276001	-0.8500000238418579
6q18.pdb	6q18_HL_A_SH105W.pdb	-0.05326935648918152	-3.1623001098632812
6q18.pdb	6q18_HL_A_SH105Y.pdb	0.5181256532669067	-1.20169997215271
6q18.pdb	6q18_HL_A_SH105V.pdb	-0.07117287814617157	-1.6718000173568726
6q18.pdb	6q18_HL_A_AH106R.pdb	-0.6626663208007812	-0.9380000233650208
6q18.pdb	6q18_HL_A_AH106N.pdb	-0.15437205135822296	-0.08429999649524689
6q18.pdb	6q18_HL_A_AH106D.pdb	-0.4264582395553589	-1.5628999471664429
6q18.pdb	6q18_HL_A_AH106C.pdb	-0.27161771059036255	-0.6570000052452087
6q18.pdb	6q18_HL_A_AH106Q.pdb	-0.04575103521347046	0.02889999933540821
6q18.pdb	6q18_HL_A_AH106E.pdb	-0.20791831612586975	-0.3698999881744385
6q18.pdb	6q18_HL_A_AH106G.pdb	-0.2258564829826355	-1.125
6q18.pdb	6q18_HL_A_AH106H.pdb	0.07734781503677368	0.382999986410141
6q18.pdb	6q18_HL_A_AH106I.pdb	-0.9709813594818115	0.1891999989748001
6q18.pdb	6q18_HL_A_AH106L.pdb	0.3453635275363922	0.2125999927520752
6q18.pdb	6q18_HL_A_AH106K.pdb	-0.2613069713115692	-0.041600000113248825
6q18.pdb	6q18_HL_A_AH106M.pdb	0.3981623351573944	0.06419999897480011
6q18.pdb	6q18_HL_A_AH106F.pdb	0.5825991630554199	-0.2515000104904175
6q18.pdb	6q18_HL_A_AH106P.pdb	0.15562781691551208	-1.149399995803833
6q18.pdb	6q18_HL_A_AH106S.pdb	-0.866112470626831	-0.9731000065803528
6q18.pdb	6q18_HL_A_AH106T.pdb	-0.1428702175617218	0.5695000290870667
6q18.pdb	6q18_HL_A_AH106W.pdb	-0.27183371782302856	-0.6043999791145325
6q18.pdb	6q18_HL_A_AH106Y.pdb	0.4958133399486542	-0.16459999978542328
6q18.pdb	6q18_HL_A_AH106V.pdb	-0.9636001586914062	-0.10490000247955322
6q18.pdb	6q18_HL_A_SH107A.pdb	-0.40485069155693054	-0.729200005531311
6q18.pdb	6q18_HL_A_SH107R.pdb	-13.638096809387207	-17.717269897460938
6q18.pdb	6q18_HL_A_SH107N.pdb	-3.4425525665283203	-3.9769999980926514
6q18.pdb	6q18_HL_A_SH107D.pdb	-3.3367669582366943	-7.926300048828125
6q18.pdb	6q18_HL_A_SH107C.pdb	-1.36885666847229	-2.831199884414673
6q18.pdb	6q18_HL_A_SH107Q.pdb	-7.152751922607422	-6.316400051116943
6q18.pdb	6q18_HL_A_SH107E.pdb	-7.938745498657227	-7.066500186920166
6q18.pdb	6q18_HL_A_SH107G.pdb	-0.39315664768218994	-1.7544000148773193
6q18.pdb	6q18_HL_A_SH107H.pdb	-16.350181579589844	-19.166889190673828
6q18.pdb	6q18_HL_A_SH107I.pdb	-4.365497589111328	-5.270599842071533
6q18.pdb	6q18_HL_A_SH107L.pdb	-3.8138718605041504	-5.738900184631348
6q18.pdb	6q18_HL_A_SH107K.pdb	-15.804532051086426	-13.976300239562988
6q18.pdb	6q18_HL_A_SH107M.pdb	-3.4288365840911865	-4.054800033569336
6q18.pdb	6q18_HL_A_SH107F.pdb	-14.98045825958252	-15.014900207519531
6q18.pdb	6q18_HL_A_SH107P.pdb	-0.8402247428894043	-2.262200117111206
6q18.pdb	6q18_HL_A_SH107T.pdb	-3.3415915966033936	-4.053199768066406
6q18.pdb	6q18_HL_A_SH107W.pdb	-31.95486068725586	-32.704689025878906
6q18.pdb	6q18_HL_A_SH107Y.pdb	-16.86222267150879	-18.34217071533203
6q18.pdb	6q18_HL_A_SH107V.pdb	-1.8778539896011353	-2.694700002670288
6q18.pdb	6q18_HL_A_CH108A.pdb	0.006530091166496277	-0.7128000259399414
6q18.pdb	6q18_HL_A_CH108R.pdb	-15.974799156188965	-16.547639846801758
6q18.pdb	6q18_HL_A_CH108N.pdb	-4.710813522338867	-5.44950008392334
6q18.pdb	6q18_HL_A_CH108D.pdb	-5.130481719970703	-7.771200180053711
6q18.pdb	6q18_HL_A_CH108Q.pdb	-1.479421854019165	-2.935800075531006
6q18.pdb	6q18_HL_A_CH108E.pdb	-1.1001685857772827	-4.68310022354126
6q18.pdb	6q18_HL_A_CH108G.pdb	-0.6043415069580078	-0.8047000169754028
6q18.pdb	6q18_HL_A_CH108H.pdb	-12.570158004760742	-11.077099800109863
6q18.pdb	6q18_HL_A_CH108I.pdb	-5.1211395263671875	-4.1203999519348145
6q18.pdb	6q18_HL_A_CH108L.pdb	-3.038078784942627	-1.3524999618530273
6q18.pdb	6q18_HL_A_CH108K.pdb	-5.784331798553467	-5.281199932098389
6q18.pdb	6q18_HL_A_CH108M.pdb	-2.778207778930664	-2.9820001125335693
6q18.pdb	6q18_HL_A_CH108F.pdb	-21.530466079711914	-19.800840377807617
6q18.pdb	6q18_HL_A_CH108P.pdb	0.13053631782531738	-2.4816999435424805
6q18.pdb	6q18_HL_A_CH108S.pdb	-0.5174304842948914	-0.8485000133514404
6q18.pdb	6q18_HL_A_CH108T.pdb	-0.48416945338249207	-0.7138000130653381
6q18.pdb	6q18_HL_A_CH108W.pdb	-29.673662185668945	-28.29623031616211
6q18.pdb	6q18_HL_A_CH108Y.pdb	-20.685401916503906	-25.425701141357422
6q18.pdb	6q18_HL_A_CH108V.pdb	-2.8775393962860107	-3.48580002784729
6q18.pdb	6q18_HL_A_PH109A.pdb	-0.710762619972229	-1.788599967956543
6q18.pdb	6q18_HL_A_PH109R.pdb	-1.8256880044937134	-3.8150999546051025
6q18.pdb	6q18_HL_A_PH109N.pdb	-0.9643856287002563	-3.0404000282287598
6q18.pdb	6q18_HL_A_PH109D.pdb	-5.108087062835693	-6.519599914550781
6q18.pdb	6q18_HL_A_PH109C.pdb	-0.7821668386459351	-2.3089001178741455
6q18.pdb	6q18_HL_A_PH109Q.pdb	-1.4946072101593018	-4.019499778747559
6q18.pdb	6q18_HL_A_PH109E.pdb	-1.2607097625732422	-4.3597002029418945
6q18.pdb	6q18_HL_A_PH109G.pdb	-0.7348390817642212	-2.7016000747680664
6q18.pdb	6q18_HL_A_PH109H.pdb	-16.555700302124023	-14.199899673461914
6q18.pdb	6q18_HL_A_PH109I.pdb	-0.6668423414230347	-1.5119999647140503
6q18.pdb	6q18_HL_A_PH109L.pdb	-0.4732587933540344	-1.9169000387191772
6q18.pdb	6q18_HL_A_PH109K.pdb	-3.602235794067383	-4.8618998527526855
6q18.pdb	6q18_HL_A_PH109M.pdb	-0.43116647005081177	-2.2046000957489014
6q18.pdb	6q18_HL_A_PH109F.pdb	-12.579849243164062	-12.129500389099121
6q18.pdb	6q18_HL_A_PH109S.pdb	-0.7467950582504272	-1.9773999452590942
6q18.pdb	6q18_HL_A_PH109T.pdb	-1.1034823656082153	-2.267199993133545
6q18.pdb	6q18_HL_A_PH109W.pdb	-12.777931213378906	-10.48069953918457
6q18.pdb	6q18_HL_A_PH109Y.pdb	-11.101608276367188	-9.708800315856934
6q18.pdb	6q18_HL_A_PH109V.pdb	-0.6434824466705322	-1.4967000484466553
6q18.pdb	6q18_HL_A_DH110A.pdb	-0.937570333480835	-0.7936000227928162
6q18.pdb	6q18_HL_A_DH110R.pdb	-1.194486379623413	-0.5177000164985657
6q18.pdb	6q18_HL_A_DH110N.pdb	-1.0163912773132324	-0.2802000045776367
6q18.pdb	6q18_HL_A_DH110C.pdb	-0.9321573972702026	-0.3228999972343445
6q18.pdb	6q18_HL_A_DH110Q.pdb	-1.0817852020263672	-0.07890000194311142
6q18.pdb	6q18_HL_A_DH110E.pdb	-1.374989628791809	0.9269000291824341
6q18.pdb	6q18_HL_A_DH110G.pdb	-0.9614664316177368	-1.2711000442504883
6q18.pdb	6q18_HL_A_DH110H.pdb	-1.2551847696304321	-0.46549999713897705
6q18.pdb	6q18_HL_A_DH110I.pdb	-1.065895915031433	0.2678000032901764
6q18.pdb	6q18_HL_A_DH110L.pdb	-0.9148290157318115	0.17949999868869781
6q18.pdb	6q18_HL_A_DH110K.pdb	-1.3319813013076782	-0.06509999930858612
6q18.pdb	6q18_HL_A_DH110M.pdb	-0.6781920790672302	0.2498999983072281
6q18.pdb	6q18_HL_A_DH110F.pdb	-0.711756706237793	-0.19329999387264252
6q18.pdb	6q18_HL_A_DH110P.pdb	-4.98435115814209	-4.502999782562256
6q18.pdb	6q18_HL_A_DH110S.pdb	-1.3577454090118408	-0.9995999932289124
6q18.pdb	6q18_HL_A_DH110T.pdb	-1.3987071514129639	-0.5078999996185303
6q18.pdb	6q18_HL_A_DH110W.pdb	-0.9345917701721191	0.4666000008583069
6q18.pdb	6q18_HL_A_DH110Y.pdb	-1.341740369796753	0.0885000005364418
6q18.pdb	6q18_HL_A_DH110V.pdb	-1.043050765991211	0.1851000040769577
6q18.pdb	6q18_HL_A_YH112A.pdb	-1.6529037952423096	-4.757999897003174
6q18.pdb	6q18_HL_A_YH112R.pdb	-1.658129334449768	-3.178999900817871
6q18.pdb	6q18_HL_A_YH112N.pdb	-2.0309720039367676	-4.948699951171875
6q18.pdb	6q18_HL_A_YH112D.pdb	-2.318157911300659	-6.191500186920166
6q18.pdb	6q18_HL_A_YH112C.pdb	-2.087911367416382	-4.015699863433838
6q18.pdb	6q18_HL_A_YH112Q.pdb	-1.8726534843444824	-4.789599895477295
6q18.pdb	6q18_HL_A_YH112E.pdb	-2.0031518936157227	-6.125500202178955
6q18.pdb	6q18_HL_A_YH112G.pdb	-1.8756229877471924	-5.218400001525879
6q18.pdb	6q18_HL_A_YH112H.pdb	-2.0701754093170166	-3.502700090408325
6q18.pdb	6q18_HL_A_YH112I.pdb	-1.6737425327301025	-4.360599994659424
6q18.pdb	6q18_HL_A_YH112L.pdb	-1.2557222843170166	-3.696500062942505
6q18.pdb	6q18_HL_A_YH112K.pdb	-1.1957521438598633	-2.551800012588501
6q18.pdb	6q18_HL_A_YH112M.pdb	-0.966299295425415	-3.232300043106079
6q18.pdb	6q18_HL_A_YH112F.pdb	-0.526247501373291	-1.990399956703186
6q18.pdb	6q18_HL_A_YH112P.pdb	-1.4988353252410889	-4.507299900054932
6q18.pdb	6q18_HL_A_YH112S.pdb	-2.1615984439849854	-4.895199775695801
6q18.pdb	6q18_HL_A_YH112T.pdb	-1.8938405513763428	-4.599400043487549
6q18.pdb	6q18_HL_A_YH112W.pdb	-2.6666903495788574	-3.6324000358581543
6q18.pdb	6q18_HL_A_YH112V.pdb	-2.135514974594116	-4.311999797821045
6q18.pdb	6q18_HL_A_YA44A.pdb	0.5868474245071411	0.20229999721050262
6q18.pdb	6q18_HL_A_YA44R.pdb	0.6012166738510132	0.04390000179409981
6q18.pdb	6q18_HL_A_YA44N.pdb	0.6144227981567383	0.24549999833106995
6q18.pdb	6q18_HL_A_YA44D.pdb	0.5121946334838867	0.053199999034404755
6q18.pdb	6q18_HL_A_YA44C.pdb	0.560179591178894	0.17710000276565552
6q18.pdb	6q18_HL_A_YA44Q.pdb	0.5374765396118164	0.15539999306201935
6q18.pdb	6q18_HL_A_YA44E.pdb	0.25924521684646606	-0.4941999912261963
6q18.pdb	6q18_HL_A_YA44G.pdb	0.681330680847168	0.2087000012397766
6q18.pdb	6q18_HL_A_YA44H.pdb	0.4881017506122589	0.1720999926328659
6q18.pdb	6q18_HL_A_YA44I.pdb	0.2403421401977539	0.125900000333786
6q18.pdb	6q18_HL_A_YA44L.pdb	0.3744005858898163	0.32679998874664307
6q18.pdb	6q18_HL_A_YA44K.pdb	0.2862990200519562	0.38690000772476196
6q18.pdb	6q18_HL_A_YA44M.pdb	0.7602273225784302	0.48100000619888306
6q18.pdb	6q18_HL_A_YA44F.pdb	0.4705803692340851	0.10450000315904617
6q18.pdb	6q18_HL_A_YA44P.pdb	0.6741523742675781	0.4352000057697296
6q18.pdb	6q18_HL_A_YA44S.pdb	0.5252951383590698	0.2282000035047531
6q18.pdb	6q18_HL_A_YA44T.pdb	0.43304386734962463	0.25200000405311584
6q18.pdb	6q18_HL_A_YA44W.pdb	0.3502526581287384	0.40230000019073486
6q18.pdb	6q18_HL_A_YA44V.pdb	0.45788756012916565	0.1899999976158142
6q18.pdb	6q18_HL_A_VA84A.pdb	-0.3733592629432678	-0.428600013256073
6q18.pdb	6q18_HL_A_VA84R.pdb	-0.46351107954978943	-0.06319999694824219
6q18.pdb	6q18_HL_A_VA84N.pdb	-0.4272117018699646	-0.32100000977516174
6q18.pdb	6q18_HL_A_VA84D.pdb	-0.526915431022644	-0.7253000140190125
6q18.pdb	6q18_HL_A_VA84C.pdb	-0.23147642612457275	-0.33160001039505005
6q18.pdb	6q18_HL_A_VA84Q.pdb	-0.350516140460968	-0.5306000113487244
6q18.pdb	6q18_HL_A_VA84E.pdb	-0.6004906296730042	-0.6309999823570251
6q18.pdb	6q18_HL_A_VA84G.pdb	-0.37075138092041016	-0.45989999175071716
6q18.pdb	6q18_HL_A_VA84H.pdb	-0.4542767107486725	-0.2651999890804291
6q18.pdb	6q18_HL_A_VA84I.pdb	-0.1740587204694748	-0.04650000110268593
6q18.pdb	6q18_HL_A_VA84L.pdb	0.020738497376441956	-0.16920000314712524
6q18.pdb	6q18_HL_A_VA84K.pdb	-0.2982329726219177	0.21480000019073486
6q18.pdb	6q18_HL_A_VA84M.pdb	-0.05469357967376709	0.4433000087738037
6q18.pdb	6q18_HL_A_VA84F.pdb	0.14274224638938904	0.6310999989509583
6q18.pdb	6q18_HL_A_VA84P.pdb	-0.20113353431224823	0.9261000156402588
6q18.pdb	6q18_HL_A_VA84S.pdb	-0.48938101530075073	-0.2515999972820282
6q18.pdb	6q18_HL_A_VA84T.pdb	-0.38607802987098694	-0.45820000767707825
6q18.pdb	6q18_HL_A_VA84W.pdb	-0.1462016999721527	-0.2612999975681305
6q18.pdb	6q18_HL_A_VA84Y.pdb	0.2744874954223633	1.8013999462127686
6q18.pdb	6q18_HL_A_TA85A.pdb	0.42653200030326843	0.26649999618530273
6q18.pdb	6q18_HL_A_TA85R.pdb	-1.1525514125823975	0.7940000295639038
6q18.pdb	6q18_HL_A_TA85N.pdb	-0.4203270673751831	1.0555000305175781
6q18.pdb	6q18_HL_A_TA85D.pdb	-1.0598479509353638	-1.601699948310852
6q18.pdb	6q18_HL_A_TA85C.pdb	-0.01973700523376465	0.14380000531673431
6q18.pdb	6q18_HL_A_TA85Q.pdb	-2.1908669471740723	-0.5152000188827515
6q18.pdb	6q18_HL_A_TA85E.pdb	-1.0197619199752808	-3.2465999126434326
6q18.pdb	6q18_HL_A_TA85G.pdb	0.06842851638793945	0.15940000116825104
6q18.pdb	6q18_HL_A_TA85H.pdb	-1.0152456760406494	0.09640000015497208
6q18.pdb	6q18_HL_A_TA85I.pdb	-0.3973996341228485	0.9341999888420105
6q18.pdb	6q18_HL_A_TA85L.pdb	-2.2143609523773193	-0.866100013256073
6q18.pdb	6q18_HL_A_TA85K.pdb	0.32195010781288147	1.226699948310852
6q18.pdb	6q18_HL_A_TA85M.pdb	0.115334153175354	1.4917999505996704
6q18.pdb	6q18_HL_A_TA85F.pdb	-1.0081480741500854	-1.7742999792099
6q18.pdb	6q18_HL_A_TA85P.pdb	0.5726659297943115	0.4975999891757965
6q18.pdb	6q18_HL_A_TA85S.pdb	0.03605377674102783	-0.00930000003427267
6q18.pdb	6q18_HL_A_TA85W.pdb	-3.4859907627105713	-3.842099905014038
6q18.pdb	6q18_HL_A_TA85Y.pdb	-2.372476100921631	-1.0729000568389893
6q18.pdb	6q18_HL_A_TA85V.pdb	-0.09355605393648148	0.42399999499320984
6q18.pdb	6q18_HL_A_AA86R.pdb	0.24328309297561646	0.930400013923645
6q18.pdb	6q18_HL_A_AA86N.pdb	-0.46306514739990234	0.2621999979019165
6q18.pdb	6q18_HL_A_AA86D.pdb	-0.38202059268951416	-1.2446999549865723
6q18.pdb	6q18_HL_A_AA86C.pdb	-0.33612629771232605	0.45809999108314514
6q18.pdb	6q18_HL_A_AA86Q.pdb	0.0377095490694046	0.9416000247001648
6q18.pdb	6q18_HL_A_AA86E.pdb	-0.689540445804596	-0.001500000013038516
6q18.pdb	6q18_HL_A_AA86G.pdb	-0.6715496182441711	0.1737000048160553
6q18.pdb	6q18_HL_A_AA86H.pdb	-0.5072665214538574	0.5813999772071838
6q18.pdb	6q18_HL_A_AA86I.pdb	0.028123989701271057	0.35440000891685486
6q18.pdb	6q18_HL_A_AA86L.pdb	-0.10289347171783447	0.16459999978542328
6q18.pdb	6q18_HL_A_AA86K.pdb	-0.18477816879749298	0.05660000070929527
6q18.pdb	6q18_HL_A_AA86M.pdb	0.22263169288635254	0.5857999920845032
6q18.pdb	6q18_HL_A_AA86F.pdb	0.13523593544960022	0.7889999747276306
6q18.pdb	6q18_HL_A_AA86P.pdb	-0.3951379656791687	0.5565000176429749
6q18.pdb	6q18_HL_A_AA86S.pdb	-0.36448729038238525	0.358599990606308
6q18.pdb	6q18_HL_A_AA86T.pdb	-0.6988658308982849	-0.06729999929666519
6q18.pdb	6q18_HL_A_AA86W.pdb	-0.12790174782276154	-0.007300000172108412
6q18.pdb	6q18_HL_A_AA86Y.pdb	-0.29169416427612305	0.026100000366568565
6q18.pdb	6q18_HL_A_AA86V.pdb	-0.012613683938980103	0.23680000007152557
6q18.pdb	6q18_HL_A_SA94A.pdb	-0.32066184282302856	-0.30250000953674316
6q18.pdb	6q18_HL_A_SA94R.pdb	-1.1991441249847412	-0.826200008392334
6q18.pdb	6q18_HL_A_SA94N.pdb	-0.4334601163864136	-0.6489999890327454
6q18.pdb	6q18_HL_A_SA94D.pdb	-0.5719692707061768	-1.7877999544143677
6q18.pdb	6q18_HL_A_SA94C.pdb	-0.3723909258842468	-0.29109999537467957
6q18.pdb	6q18_HL_A_SA94Q.pdb	-0.33458369970321655	-0.7802000045776367
6q18.pdb	6q18_HL_A_SA94E.pdb	-0.6210390329360962	-1.7868000268936157
6q18.pdb	6q18_HL_A_SA94G.pdb	-0.2643851041793823	-0.6050999760627747
6q18.pdb	6q18_HL_A_SA94H.pdb	-0.47291675209999084	-0.4083999991416931
6q18.pdb	6q18_HL_A_SA94I.pdb	0.009049639105796814	-0.24799999594688416
6q18.pdb	6q18_HL_A_SA94L.pdb	-0.13906434178352356	-0.054499998688697815
6q18.pdb	6q18_HL_A_SA94K.pdb	-0.9687418937683105	-0.7221999764442444
6q18.pdb	6q18_HL_A_SA94M.pdb	-0.3822917938232422	-0.15629999339580536
6q18.pdb	6q18_HL_A_SA94F.pdb	-0.03898528218269348	0.4072999954223633
6q18.pdb	6q18_HL_A_SA94P.pdb	-0.24644124507904053	-0.2973000109195709
6q18.pdb	6q18_HL_A_SA94T.pdb	-0.3012515902519226	-0.4196999967098236
6q18.pdb	6q18_HL_A_SA94W.pdb	-0.16635996103286743	-0.1941000074148178
6q18.pdb	6q18_HL_A_SA94Y.pdb	-0.14868095517158508	0.33709999918937683
6q18.pdb	6q18_HL_A_SA94V.pdb	-0.14213208854198456	-0.03920000046491623
6q18.pdb	6q18_HL_A_WA102A.pdb	-0.1460009217262268	-2.3519999980926514
6q18.pdb	6q18_HL_A_WA102R.pdb	-1.3072236776351929	-1.628000020980835
6q18.pdb	6q18_HL_A_WA102N.pdb	-0.4759790301322937	-2.095900058746338
6q18.pdb	6q18_HL_A_WA102D.pdb	-0.5672721862792969	-2.3749001026153564
6q18.pdb	6q18_HL_A_WA102C.pdb	-0.3723548948764801	-1.9474999904632568
6q18.pdb	6q18_HL_A_WA102Q.pdb	-0.5877582430839539	-1.9443999528884888
6q18.pdb	6q18_HL_A_WA102E.pdb	-0.6974430680274963	-2.3303000926971436
6q18.pdb	6q18_HL_A_WA102G.pdb	-0.07591405510902405	-2.3278000354766846
6q18.pdb	6q18_HL_A_WA102H.pdb	-0.5516181588172913	-1.6017999649047852
6q18.pdb	6q18_HL_A_WA102I.pdb	-0.4900999665260315	-1.55239999294281
6q18.pdb	6q18_HL_A_WA102L.pdb	-0.008788734674453735	-1.264299988746643
6q18.pdb	6q18_HL_A_WA102K.pdb	-0.33699825406074524	-1.7828999757766724
6q18.pdb	6q18_HL_A_WA102M.pdb	-0.24061664938926697	-1.0023000240325928
6q18.pdb	6q18_HL_A_WA102F.pdb	-0.7824077606201172	-1.347100019454956
6q18.pdb	6q18_HL_A_WA102P.pdb	-0.3763406574726105	-2.247299909591675
6q18.pdb	6q18_HL_A_WA102S.pdb	-0.4860239028930664	-2.352400064468384
6q18.pdb	6q18_HL_A_WA102T.pdb	-0.71326744556427	-1.874500036239624
6q18.pdb	6q18_HL_A_WA102Y.pdb	-0.5700350999832153	-1.3371000289916992
6q18.pdb	6q18_HL_A_WA102V.pdb	-0.27926570177078247	-1.5497000217437744
6q18.pdb	6q18_HL_A_TA104A.pdb	-0.7061566114425659	-0.8460999727249146
6q18.pdb	6q18_HL_A_TA104R.pdb	-2.951608657836914	-0.9646999835968018
6q18.pdb	6q18_HL_A_TA104N.pdb	-0.9687482118606567	-0.9829000234603882
6q18.pdb	6q18_HL_A_TA104D.pdb	-1.3947057723999023	-1.7174999713897705
6q18.pdb	6q18_HL_A_TA104C.pdb	-0.5709133148193359	-0.7200999855995178
6q18.pdb	6q18_HL_A_TA104Q.pdb	-1.4154926538467407	-1.198099970817566
6q18.pdb	6q18_HL_A_TA104E.pdb	-1.3151148557662964	-1.9855999946594238
6q18.pdb	6q18_HL_A_TA104G.pdb	-0.685309886932373	-1.1629999876022339
6q18.pdb	6q18_HL_A_TA104H.pdb	-2.0630338191986084	-2.211199998855591
6q18.pdb	6q18_HL_A_TA104I.pdb	-0.46496522426605225	-0.2393999993801117
6q18.pdb	6q18_HL_A_TA104L.pdb	-1.1318750381469727	-1.5541000366210938
6q18.pdb	6q18_HL_A_TA104K.pdb	-0.92948317527771	-0.45730000734329224
6q18.pdb	6q18_HL_A_TA104M.pdb	-1.0734038352966309	-0.9301000237464905
6q18.pdb	6q18_HL_A_TA104F.pdb	-0.5892025828361511	-0.9689000248908997
6q18.pdb	6q18_HL_A_TA104P.pdb	-0.8073556423187256	-0.7576000094413757
6q18.pdb	6q18_HL_A_TA104S.pdb	-0.7546069622039795	-1.107699990272522
6q18.pdb	6q18_HL_A_TA104W.pdb	-4.247068405151367	-4.0767998695373535
6q18.pdb	6q18_HL_A_TA104Y.pdb	-0.7372808456420898	-1.375
6q18.pdb	6q18_HL_A_TA104V.pdb	-0.7941501140594482	-0.15569999814033508
6q18.pdb	6q18_HL_A_EA105A.pdb	0.16558894515037537	-2.603600025177002
6q18.pdb	6q18_HL_A_EA105R.pdb	-2.2219719886779785	-5.088500022888184
6q18.pdb	6q18_HL_A_EA105N.pdb	-0.12975351512432098	-1.8758000135421753
6q18.pdb	6q18_HL_A_EA105D.pdb	-0.1353260576725006	-0.6913999915122986
6q18.pdb	6q18_HL_A_EA105C.pdb	0.30593040585517883	-2.2067999839782715
6q18.pdb	6q18_HL_A_EA105Q.pdb	-0.23375071585178375	-2.6117000579833984
6q18.pdb	6q18_HL_A_EA105G.pdb	0.17744261026382446	-2.7627999782562256
6q18.pdb	6q18_HL_A_EA105H.pdb	-4.267436504364014	-6.157599925994873
6q18.pdb	6q18_HL_A_EA105I.pdb	-0.2234324812889099	-1.7943999767303467
6q18.pdb	6q18_HL_A_EA105L.pdb	-0.5506778955459595	-3.4082999229431152
6q18.pdb	6q18_HL_A_EA105K.pdb	-1.8324272632598877	-5.2835001945495605
6q18.pdb	6q18_HL_A_EA105M.pdb	-0.8480548858642578	-2.545300006866455
6q18.pdb	6q18_HL_A_EA105F.pdb	-2.786393642425537	-6.259200096130371
6q18.pdb	6q18_HL_A_EA105P.pdb	-1.8490080833435059	-4.113100051879883
6q18.pdb	6q18_HL_A_EA105S.pdb	0.22277534008026123	-2.7054998874664307
6q18.pdb	6q18_HL_A_EA105T.pdb	-0.27616336941719055	-2.710900068283081
6q18.pdb	6q18_HL_A_EA105W.pdb	-3.9994113445281982	-8.369799613952637
6q18.pdb	6q18_HL_A_EA105Y.pdb	-3.7141644954681396	-6.556600093841553
6q18.pdb	6q18_HL_A_EA105V.pdb	-0.09043268859386444	-2.069000005722046
6q18.pdb	6q18_HL_A_NA107A.pdb	-0.08200070261955261	0.16329999268054962
6q18.pdb	6q18_HL_A_NA107R.pdb	-0.6455955505371094	-0.4366999864578247
6q18.pdb	6q18_HL_A_NA107D.pdb	-0.336236834526062	-0.12300000339746475
6q18.pdb	6q18_HL_A_NA107C.pdb	-0.057269930839538574	0.11060000211000443
6q18.pdb	6q18_HL_A_NA107Q.pdb	-0.004128560423851013	0.23409999907016754
6q18.pdb	6q18_HL_A_NA107E.pdb	-0.19913165271282196	-0.15719999372959137
6q18.pdb	6q18_HL_A_NA107G.pdb	-0.12151334434747696	0.38260000944137573
6q18.pdb	6q18_HL_A_NA107H.pdb	-0.35771849751472473	-0.28760001063346863
6q18.pdb	6q18_HL_A_NA107I.pdb	-0.4895080029964447	0.671999990940094
6q18.pdb	6q18_HL_A_NA107L.pdb	0.3634386360645294	0.4803999960422516
6q18.pdb	6q18_HL_A_NA107K.pdb	-0.2646214962005615	0.15919999778270721
6q18.pdb	6q18_HL_A_NA107M.pdb	0.0018538683652877808	0.5001999735832214
6q18.pdb	6q18_HL_A_NA107F.pdb	-0.28426533937454224	-0.01889999955892563
6q18.pdb	6q18_HL_A_NA107P.pdb	-0.6388819813728333	1.006500005722046
6q18.pdb	6q18_HL_A_NA107S.pdb	-0.3669774532318115	-0.07519999891519547
6q18.pdb	6q18_HL_A_NA107T.pdb	-0.27515363693237305	-0.38999998569488525
6q18.pdb	6q18_HL_A_NA107W.pdb	-0.49012768268585205	-0.06949999928474426
6q18.pdb	6q18_HL_A_NA107Y.pdb	-0.4813216030597687	-0.15690000355243683
6q18.pdb	6q18_HL_A_NA107V.pdb	-0.3601122498512268	-0.3111000061035156
6q18.pdb	6q18_HL_A_GA108A.pdb	-4.712951183319092	-4.842800140380859
6q18.pdb	6q18_HL_A_GA108R.pdb	-21.470518112182617	-23.503019332885742
6q18.pdb	6q18_HL_A_GA108N.pdb	-14.44392204284668	-15.880880355834961
6q18.pdb	6q18_HL_A_GA108D.pdb	-17.024730682373047	-15.407529830932617
6q18.pdb	6q18_HL_A_GA108C.pdb	-7.080427646636963	-9.214099884033203
6q18.pdb	6q18_HL_A_GA108Q.pdb	-7.737200736999512	-9.747599601745605
6q18.pdb	6q18_HL_A_GA108E.pdb	-16.782033920288086	-17.374849319458008
6q18.pdb	6q18_HL_A_GA108H.pdb	-18.23031234741211	-22.23834991455078
6q18.pdb	6q18_HL_A_GA108I.pdb	-7.498677730560303	-7.717800140380859
6q18.pdb	6q18_HL_A_GA108L.pdb	-13.74890422821045	-12.343600273132324
6q18.pdb	6q18_HL_A_GA108K.pdb	-17.797019958496094	-18.254539489746094
6q18.pdb	6q18_HL_A_GA108M.pdb	-4.063087463378906	-4.974699974060059
6q18.pdb	6q18_HL_A_GA108F.pdb	-23.8924503326416	-20.91250991821289
6q18.pdb	6q18_HL_A_GA108P.pdb	-13.855748176574707	-13.808300018310547
6q18.pdb	6q18_HL_A_GA108S.pdb	-7.616245269775391	-10.185600280761719
6q18.pdb	6q18_HL_A_GA108T.pdb	-12.274538040161133	-14.105899810791016
6q18.pdb	6q18_HL_A_GA108W.pdb	-27.917491912841797	-23.840410232543945
6q18.pdb	6q18_HL_A_GA108Y.pdb	-14.316937446594238	-12.38479995727539
6q18.pdb	6q18_HL_A_GA108V.pdb	-6.193107604980469	-5.345399856567383
6q18.pdb	6q18_HL_A_LA109A.pdb	-0.6159563064575195	-0.6126999855041504
6q18.pdb	6q18_HL_A_LA109R.pdb	-0.9581766128540039	-0.7096999883651733
6q18.pdb	6q18_HL_A_LA109N.pdb	-0.6271222233772278	-0.27079999446868896
6q18.pdb	6q18_HL_A_LA109D.pdb	-0.645515501499176	-0.6886000037193298
6q18.pdb	6q18_HL_A_LA109C.pdb	-0.5419883728027344	-0.6462000012397766
6q18.pdb	6q18_HL_A_LA109Q.pdb	-0.8427677154541016	-0.6876999735832214
6q18.pdb	6q18_HL_A_LA109E.pdb	-0.9004977941513062	-0.6682999730110168
6q18.pdb	6q18_HL_A_LA109G.pdb	-0.5117777585983276	-0.6100999712944031
6q18.pdb	6q18_HL_A_LA109H.pdb	-0.7248561382293701	-0.7468000054359436
6q18.pdb	6q18_HL_A_LA109I.pdb	-0.4392564296722412	-0.32899999618530273
6q18.pdb	6q18_HL_A_LA109K.pdb	-0.7490938901901245	-0.6793000102043152
6q18.pdb	6q18_HL_A_LA109M.pdb	-0.3496215343475342	-0.6344000101089478
6q18.pdb	6q18_HL_A_LA109F.pdb	-0.5662111043930054	-0.7224000096321106
6q18.pdb	6q18_HL_A_LA109P.pdb	-0.49055686593055725	-1.4735000133514404
6q18.pdb	6q18_HL_A_LA109S.pdb	-0.7428576946258545	-0.5618000030517578
6q18.pdb	6q18_HL_A_LA109T.pdb	-0.5948176383972168	-0.33390000462532043
6q18.pdb	6q18_HL_A_LA109W.pdb	-0.5354764461517334	-0.7479000091552734
6q18.pdb	6q18_HL_A_LA109Y.pdb	-0.679822564125061	-0.6789000034332275
6q18.pdb	6q18_HL_A_LA109V.pdb	-0.42590200901031494	-0.462799996137619
6q18.pdb	6q18_HL_A_HA132A.pdb	0.20249205827713013	-0.8784000277519226
6q18.pdb	6q18_HL_A_HA132R.pdb	-0.288228839635849	-2.1849000453948975
6q18.pdb	6q18_HL_A_HA132N.pdb	0.15659373998641968	-0.9144999980926514
6q18.pdb	6q18_HL_A_HA132D.pdb	-0.3210524916648865	-1.0835000276565552
6q18.pdb	6q18_HL_A_HA132C.pdb	0.04970759153366089	-0.8677999973297119
6q18.pdb	6q18_HL_A_HA132Q.pdb	0.06848850846290588	-0.9197999835014343
6q18.pdb	6q18_HL_A_HA132E.pdb	-0.555902898311615	-1.4020999670028687
6q18.pdb	6q18_HL_A_HA132G.pdb	0.4127524197101593	-0.8884999752044678
6q18.pdb	6q18_HL_A_HA132I.pdb	-0.21606077253818512	-0.8400999903678894
6q18.pdb	6q18_HL_A_HA132L.pdb	0.005970418453216553	-1.0360000133514404
6q18.pdb	6q18_HL_A_HA132K.pdb	-1.5713706016540527	-2.3993000984191895
6q18.pdb	6q18_HL_A_HA132M.pdb	-0.06767363846302032	-0.9164999723434448
6q18.pdb	6q18_HL_A_HA132F.pdb	-2.6170427799224854	-2.6226999759674072
6q18.pdb	6q18_HL_A_HA132P.pdb	0.24630668759346008	-0.8871999979019165
6q18.pdb	6q18_HL_A_HA132S.pdb	-0.04562471807003021	-0.8921999931335449
6q18.pdb	6q18_HL_A_HA132T.pdb	-0.025576382875442505	-0.8446999788284302
6q18.pdb	6q18_HL_A_HA132W.pdb	-5.826014518737793	-5.957499980926514
6q18.pdb	6q18_HL_A_HA132Y.pdb	-7.1096954345703125	-6.7393999099731445
6q18.pdb	6q18_HL_A_HA132V.pdb	-0.10635047405958176	-0.8148999810218811
6q18.pdb	6q18_HL_A_PA134A.pdb	-0.21748705208301544	0.27639999985694885
6q18.pdb	6q18_HL_A_PA134R.pdb	-14.132623672485352	-10.343199729919434
6q18.pdb	6q18_HL_A_PA134N.pdb	-0.29889869689941406	-0.5612999796867371
6q18.pdb	6q18_HL_A_PA134D.pdb	-1.1653403043746948	-1.3032000064849854
6q18.pdb	6q18_HL_A_PA134C.pdb	-0.3948361277580261	-0.15279999375343323
6q18.pdb	6q18_HL_A_PA134Q.pdb	-2.6904923915863037	-2.4727001190185547
6q18.pdb	6q18_HL_A_PA134E.pdb	-1.2406374216079712	-1.86080002784729
6q18.pdb	6q18_HL_A_PA134G.pdb	-0.312338650226593	0.07039999961853027
6q18.pdb	6q18_HL_A_PA134H.pdb	-6.118241310119629	-4.436500072479248
6q18.pdb	6q18_HL_A_PA134I.pdb	-0.8102414608001709	-0.24529999494552612
6q18.pdb	6q18_HL_A_PA134L.pdb	-0.5645698308944702	-0.14010000228881836
6q18.pdb	6q18_HL_A_PA134K.pdb	-3.078564167022705	-1.0595999956130981
6q18.pdb	6q18_HL_A_PA134M.pdb	-2.1432950496673584	-2.0994999408721924
6q18.pdb	6q18_HL_A_PA134F.pdb	-8.575627326965332	-4.985199928283691
6q18.pdb	6q18_HL_A_PA134S.pdb	-0.397502601146698	0.0722000002861023
6q18.pdb	6q18_HL_A_PA134T.pdb	-0.15228694677352905	-0.010099999606609344
6q18.pdb	6q18_HL_A_PA134W.pdb	-6.494573593139648	-8.531800270080566
6q18.pdb	6q18_HL_A_PA134Y.pdb	-11.133179664611816	-9.3681001663208
6q18.pdb	6q18_HL_A_PA134V.pdb	-0.19506999850273132	-0.008299999870359898
6q18.pdb	6q18_HL_A_SA135A.pdb	-0.4912808835506439	-0.9307000041007996
6q18.pdb	6q18_HL_A_SA135R.pdb	-0.6692907810211182	-1.7330000400543213
6q18.pdb	6q18_HL_A_SA135N.pdb	-0.4367137551307678	-2.1617000102996826
6q18.pdb	6q18_HL_A_SA135D.pdb	-0.8005599975585938	-2.023900032043457
6q18.pdb	6q18_HL_A_SA135C.pdb	-0.6527621746063232	-1.1532000303268433
6q18.pdb	6q18_HL_A_SA135Q.pdb	-0.4318835735321045	-1.809000015258789
6q18.pdb	6q18_HL_A_SA135E.pdb	-1.2415632009506226	-3.3257999420166016
6q18.pdb	6q18_HL_A_SA135G.pdb	-0.38890090584754944	-1.2860000133514404
6q18.pdb	6q18_HL_A_SA135H.pdb	-1.1952968835830688	-1.3935999870300293
6q18.pdb	6q18_HL_A_SA135I.pdb	-0.801893949508667	-1.4146000146865845
6q18.pdb	6q18_HL_A_SA135L.pdb	-0.09445585310459137	-2.2379000186920166
6q18.pdb	6q18_HL_A_SA135K.pdb	-2.6199331283569336	-2.8457000255584717
6q18.pdb	6q18_HL_A_SA135M.pdb	-0.24509647488594055	-1.090499997138977
6q18.pdb	6q18_HL_A_SA135F.pdb	-1.3993324041366577	-2.504699945449829
6q18.pdb	6q18_HL_A_SA135P.pdb	-3.705761194229126	-5.144499778747559
6q18.pdb	6q18_HL_A_SA135T.pdb	-0.6047128438949585	-1.317199945449829
6q18.pdb	6q18_HL_A_SA135W.pdb	-6.838357925415039	-5.638999938964844
6q18.pdb	6q18_HL_A_SA135Y.pdb	-20.334552764892578	-15.59080982208252
6q18.pdb	6q18_HL_A_SA135V.pdb	-0.7140539884567261	-1.0117000341415405
6q18.pdb	6q18_HL_A_NA136A.pdb	-0.865634560585022	0.8539999723434448
6q18.pdb	6q18_HL_A_NA136R.pdb	-0.9978694915771484	0.30730000138282776
6q18.pdb	6q18_HL_A_NA136D.pdb	-0.9457261562347412	-0.7317000031471252
6q18.pdb	6q18_HL_A_NA136C.pdb	0.16161265969276428	-0.22269999980926514
6q18.pdb	6q18_HL_A_NA136Q.pdb	-0.9141296148300171	-0.41990000009536743
6q18.pdb	6q18_HL_A_NA136E.pdb	-0.927304744720459	-0.5428000092506409
6q18.pdb	6q18_HL_A_NA136G.pdb	-0.7752789258956909	-0.839900016784668
6q18.pdb	6q18_HL_A_NA136H.pdb	-1.041274905204773	-0.5685999989509583
6q18.pdb	6q18_HL_A_NA136I.pdb	-0.6983425617218018	-0.16369999945163727
6q18.pdb	6q18_HL_A_NA136L.pdb	-0.5006512403488159	-0.5856999754905701
6q18.pdb	6q18_HL_A_NA136K.pdb	-0.22407028079032898	0.3449000120162964
6q18.pdb	6q18_HL_A_NA136M.pdb	-0.22250214219093323	0.8223000168800354
6q18.pdb	6q18_HL_A_NA136F.pdb	-0.7075749635696411	0.1615999937057495
6q18.pdb	6q18_HL_A_NA136P.pdb	-0.3768300414085388	0.22540000081062317
6q18.pdb	6q18_HL_A_NA136S.pdb	-1.035284161567688	-0.08669999986886978
6q18.pdb	6q18_HL_A_NA136T.pdb	-1.0494104623794556	-0.23669999837875366
6q18.pdb	6q18_HL_A_NA136W.pdb	-0.7545198202133179	0.05429999902844429
6q18.pdb	6q18_HL_A_NA136Y.pdb	-0.8568150997161865	-0.34040001034736633
6q18.pdb	6q18_HL_A_NA136V.pdb	-0.6467829942703247	0.6485999822616577
6q18.pdb	6q18_HL_A_RA138A.pdb	-0.45123517513275146	-1.434999942779541
6q18.pdb	6q18_HL_A_RA138N.pdb	-0.6755185127258301	-1.0440000295639038
6q18.pdb	6q18_HL_A_RA138D.pdb	-0.6800906658172607	-1.1081000566482544
6q18.pdb	6q18_HL_A_RA138C.pdb	-0.40068233013153076	-1.2630000114440918
6q18.pdb	6q18_HL_A_RA138Q.pdb	-0.3638279438018799	-0.7840999960899353
6q18.pdb	6q18_HL_A_RA138E.pdb	-0.6981796026229858	-1.4457000494003296
6q18.pdb	6q18_HL_A_RA138G.pdb	-0.5861847400665283	-1.5456000566482544
6q18.pdb	6q18_HL_A_RA138H.pdb	-0.4212506413459778	-0.4415000081062317
6q18.pdb	6q18_HL_A_RA138I.pdb	-0.4267747402191162	-1.1024999618530273
6q18.pdb	6q18_HL_A_RA138L.pdb	-0.29983440041542053	-1.1016000509262085
6q18.pdb	6q18_HL_A_RA138K.pdb	-0.54938805103302	-1.4120999574661255
6q18.pdb	6q18_HL_A_RA138M.pdb	-0.33733272552490234	-0.032999999821186066
6q18.pdb	6q18_HL_A_RA138F.pdb	0.079702228307724	0.914900004863739
6q18.pdb	6q18_HL_A_RA138P.pdb	-0.4034110903739929	-1.8767000436782837
6q18.pdb	6q18_HL_A_RA138S.pdb	-0.6954141855239868	-1.4264999628067017
6q18.pdb	6q18_HL_A_RA138T.pdb	-0.806908130645752	-1.2670999765396118
6q18.pdb	6q18_HL_A_RA138W.pdb	-0.6024388074874878	-1.7920000553131104
6q18.pdb	6q18_HL_A_RA138Y.pdb	0.35715165734291077	2.456700086593628
6q18.pdb	6q18_HL_A_RA138V.pdb	-0.48859703540802	-1.0951000452041626
6q18.pdb	6q18_HL_A_DA139A.pdb	-1.2320365905761719	-4.578700065612793
6q18.pdb	6q18_HL_A_DA139R.pdb	-5.52906608581543	-9.822099685668945
6q18.pdb	6q18_HL_A_DA139N.pdb	-3.0084283351898193	-8.703100204467773
6q18.pdb	6q18_HL_A_DA139C.pdb	-1.402730941772461	-4.579999923706055
6q18.pdb	6q18_HL_A_DA139Q.pdb	-6.9783525466918945	-10.8927001953125
6q18.pdb	6q18_HL_A_DA139E.pdb	-1.0412280559539795	-6.981100082397461
6q18.pdb	6q18_HL_A_DA139G.pdb	-1.3990318775177002	-4.802599906921387
6q18.pdb	6q18_HL_A_DA139H.pdb	-10.203959465026855	-13.518400192260742
6q18.pdb	6q18_HL_A_DA139I.pdb	-1.8861130475997925	-5.0630998611450195
6q18.pdb	6q18_HL_A_DA139L.pdb	-5.256804943084717	-8.007800102233887
6q18.pdb	6q18_HL_A_DA139K.pdb	-2.6250014305114746	-6.040500164031982
6q18.pdb	6q18_HL_A_DA139M.pdb	-2.651005506515503	-7.269199848175049
6q18.pdb	6q18_HL_A_DA139F.pdb	-7.564751625061035	-8.29539966583252
6q18.pdb	6q18_HL_A_DA139P.pdb	-1.1743968725204468	-3.920799970626831
6q18.pdb	6q18_HL_A_DA139S.pdb	-1.3143644332885742	-4.646699905395508
6q18.pdb	6q18_HL_A_DA139T.pdb	-1.3300193548202515	-3.7783000469207764
6q18.pdb	6q18_HL_A_DA139W.pdb	-17.66193389892578	-20.248899459838867
6q18.pdb	6q18_HL_A_DA139Y.pdb	-20.619691848754883	-19.266759872436523
6q18.pdb	6q18_HL_A_DA139V.pdb	-1.2727677822113037	-3.34879994392395
6q18.pdb	6q18_HL_A_RA141A.pdb	-0.6156367659568787	-1.3101999759674072
6q18.pdb	6q18_HL_A_RA141N.pdb	-0.7846804857254028	-1.356600046157837
6q18.pdb	6q18_HL_A_RA141D.pdb	-1.0399588346481323	-3.2630999088287354
6q18.pdb	6q18_HL_A_RA141C.pdb	-0.6397732496261597	-1.377500057220459
6q18.pdb	6q18_HL_A_RA141Q.pdb	-0.5734727382659912	-1.6483999490737915
6q18.pdb	6q18_HL_A_RA141E.pdb	-0.7722063064575195	-1.719099998474121
6q18.pdb	6q18_HL_A_RA141G.pdb	-0.5962562561035156	-1.3624999523162842
6q18.pdb	6q18_HL_A_RA141H.pdb	-0.8642035722732544	-1.5312000513076782
6q18.pdb	6q18_HL_A_RA141I.pdb	-0.47314170002937317	-2.2330000400543213
6q18.pdb	6q18_HL_A_RA141L.pdb	-0.448149710893631	-1.478600025177002
6q18.pdb	6q18_HL_A_RA141K.pdb	-0.3635518550872803	-0.6248999834060669
6q18.pdb	6q18_HL_A_RA141M.pdb	-0.4680730402469635	-1.1382999420166016
6q18.pdb	6q18_HL_A_RA141F.pdb	-0.057923972606658936	-0.7139999866485596
6q18.pdb	6q18_HL_A_RA141P.pdb	-0.8236252069473267	-1.416100025177002
6q18.pdb	6q18_HL_A_RA141S.pdb	-0.748603343963623	-1.4536000490188599
6q18.pdb	6q18_HL_A_RA141T.pdb	-0.6246318817138672	-2.5220999717712402
6q18.pdb	6q18_HL_A_RA141W.pdb	-1.4920543432235718	-1.6138999462127686
6q18.pdb	6q18_HL_A_RA141Y.pdb	-0.26533496379852295	-1.0485999584197998
6q18.pdb	6q18_HL_A_RA141V.pdb	-0.5568740367889404	-2.234499931335449
6q18.pdb	6q18_HL_A_AA142R.pdb	-1.7687947750091553	-3.0035998821258545
6q18.pdb	6q18_HL_A_AA142N.pdb	-2.6757874488830566	-3.3447000980377197
6q18.pdb	6q18_HL_A_AA142D.pdb	-2.662064790725708	-1.4805999994277954
6q18.pdb	6q18_HL_A_AA142C.pdb	-2.559899091720581	-1.023900032043457
6q18.pdb	6q18_HL_A_AA142Q.pdb	-2.0488431453704834	-0.6840999722480774
6q18.pdb	6q18_HL_A_AA142E.pdb	-2.371661424636841	1.3687000274658203
6q18.pdb	6q18_HL_A_AA142G.pdb	-0.2824851870536804	-0.9315000176429749
6q18.pdb	6q18_HL_A_AA142H.pdb	-16.78013801574707	-10.617300033569336
6q18.pdb	6q18_HL_A_AA142I.pdb	-4.328956127166748	-0.7511000037193298
6q18.pdb	6q18_HL_A_AA142L.pdb	-3.0203046798706055	-0.3465000092983246
6q18.pdb	6q18_HL_A_AA142K.pdb	-1.2600423097610474	-2.000999927520752
6q18.pdb	6q18_HL_A_AA142M.pdb	-0.5771236419677734	0.7055000066757202
6q18.pdb	6q18_HL_A_AA142F.pdb	-4.587806701660156	-1.4544999599456787
6q18.pdb	6q18_HL_A_AA142P.pdb	-0.9045810699462891	-1.0530999898910522
6q18.pdb	6q18_HL_A_AA142S.pdb	-0.17349906265735626	-0.8486999869346619
6q18.pdb	6q18_HL_A_AA142T.pdb	-2.141819477081299	-0.2379000037908554
6q18.pdb	6q18_HL_A_AA142W.pdb	-4.805350303649902	-9.754199981689453
6q18.pdb	6q18_HL_A_AA142Y.pdb	-4.8256306648254395	-2.3912999629974365
6q18.pdb	6q18_HL_A_AA142V.pdb	-3.585658073425293	-0.7408999800682068
6q18.pdb	6q18_HL_A_IA143A.pdb	-0.2650220990180969	-1.544600009918213
6q18.pdb	6q18_HL_A_IA143R.pdb	-3.144143581390381	-4.533899784088135
6q18.pdb	6q18_HL_A_IA143N.pdb	-0.4590951204299927	-1.9979000091552734
6q18.pdb	6q18_HL_A_IA143D.pdb	-0.5351654887199402	-2.872999906539917
6q18.pdb	6q18_HL_A_IA143C.pdb	0.1691058874130249	0.19519999623298645
6q18.pdb	6q18_HL_A_IA143Q.pdb	-0.42072343826293945	-1.5413000583648682
6q18.pdb	6q18_HL_A_IA143E.pdb	-1.2971255779266357	-2.977400064468384
6q18.pdb	6q18_HL_A_IA143G.pdb	-0.2632405757904053	-2.4349000453948975
6q18.pdb	6q18_HL_A_IA143H.pdb	-0.9506398439407349	-2.3629000186920166
6q18.pdb	6q18_HL_A_IA143L.pdb	-0.597960352897644	-1.1792000532150269
6q18.pdb	6q18_HL_A_IA143K.pdb	-2.5559043884277344	-3.045300006866455
6q18.pdb	6q18_HL_A_IA143M.pdb	-0.7267215251922607	-1.0907000303268433
6q18.pdb	6q18_HL_A_IA143F.pdb	-4.019329071044922	-4.7993998527526855
6q18.pdb	6q18_HL_A_IA143P.pdb	-0.05152630805969238	-1.6370999813079834
6q18.pdb	6q18_HL_A_IA143S.pdb	-0.2444366067647934	-1.0403000116348267
6q18.pdb	6q18_HL_A_IA143T.pdb	-0.23171932995319366	-0.5999000072479248
6q18.pdb	6q18_HL_A_IA143W.pdb	-6.688316822052002	-9.816200256347656
6q18.pdb	6q18_HL_A_IA143Y.pdb	-2.917980670928955	-4.112599849700928
6q18.pdb	6q18_HL_A_IA143V.pdb	0.023969292640686035	-0.13510000705718994
6q18.pdb	6q18_HL_A_HA145A.pdb	0.13271605968475342	0.10300000011920929
6q18.pdb	6q18_HL_A_HA145R.pdb	-0.03349979221820831	0.4747999906539917
6q18.pdb	6q18_HL_A_HA145N.pdb	-0.7623519897460938	-0.08160000294446945
6q18.pdb	6q18_HL_A_HA145D.pdb	-0.04336686432361603	0.24040000140666962
6q18.pdb	6q18_HL_A_HA145C.pdb	-0.08404003083705902	0.006899999920278788
6q18.pdb	6q18_HL_A_HA145Q.pdb	0.13406521081924438	0.6793000102043152
6q18.pdb	6q18_HL_A_HA145E.pdb	-0.09123284369707108	0.06459999829530716
6q18.pdb	6q18_HL_A_HA145G.pdb	0.03769358992576599	0.3091000020503998
6q18.pdb	6q18_HL_A_HA145I.pdb	-0.019804447889328003	0.4749999940395355
6q18.pdb	6q18_HL_A_HA145L.pdb	-0.15325286984443665	0.7253000140190125
6q18.pdb	6q18_HL_A_HA145K.pdb	0.13353314995765686	0.6353999972343445
6q18.pdb	6q18_HL_A_HA145M.pdb	0.2310030460357666	0.4465000033378601
6q18.pdb	6q18_HL_A_HA145F.pdb	0.020277902483940125	0.8317999839782715
6q18.pdb	6q18_HL_A_HA145P.pdb	-0.30996182560920715	0.1039000004529953
6q18.pdb	6q18_HL_A_HA145S.pdb	-0.11612392961978912	-0.20260000228881836
6q18.pdb	6q18_HL_A_HA145T.pdb	-0.11282500624656677	0.3125
6q18.pdb	6q18_HL_A_HA145W.pdb	0.11874273419380188	0.08349999785423279
6q18.pdb	6q18_HL_A_HA145Y.pdb	0.00939236581325531	0.5164999961853027
6q18.pdb	6q18_HL_A_HA145V.pdb	0.0919266939163208	0.10029999911785126
6q18.pdb	6q18_HL_A_GA174A.pdb	-0.14055952429771423	-0.06960000097751617
6q18.pdb	6q18_HL_A_GA174R.pdb	-0.410430908203125	0.4065000116825104
6q18.pdb	6q18_HL_A_GA174N.pdb	-0.15992283821105957	-0.07240000367164612
6q18.pdb	6q18_HL_A_GA174D.pdb	-0.3222418427467346	-0.1542000025510788
6q18.pdb	6q18_HL_A_GA174C.pdb	-0.13929590582847595	-0.07320000231266022
6q18.pdb	6q18_HL_A_GA174Q.pdb	-0.23208793997764587	-0.0007999999797903001
6q18.pdb	6q18_HL_A_GA174E.pdb	-0.33672112226486206	-0.19020000100135803
6q18.pdb	6q18_HL_A_GA174H.pdb	-0.1969953328371048	-0.20469999313354492
6q18.pdb	6q18_HL_A_GA174I.pdb	-0.10271790623664856	-0.16359999775886536
6q18.pdb	6q18_HL_A_GA174L.pdb	-0.024907186627388	-0.1712000072002411
6q18.pdb	6q18_HL_A_GA174K.pdb	-0.19826051592826843	0.025800000876188278
6q18.pdb	6q18_HL_A_GA174M.pdb	-0.10824582725763321	0.07530000060796738
6q18.pdb	6q18_HL_A_GA174F.pdb	-0.3011448383331299	0.07410000264644623
6q18.pdb	6q18_HL_A_GA174P.pdb	-0.37282800674438477	-0.1014999970793724
6q18.pdb	6q18_HL_A_GA174S.pdb	-0.41243696212768555	-0.07020000368356705
6q18.pdb	6q18_HL_A_GA174T.pdb	-0.3629400134086609	-0.1696999967098236
6q18.pdb	6q18_HL_A_GA174W.pdb	-0.3429661989212036	-0.12520000338554382
6q18.pdb	6q18_HL_A_GA174Y.pdb	-0.43830743432044983	-0.08820000290870667
6q18.pdb	6q18_HL_A_GA174V.pdb	-0.08723290264606476	-0.15489999949932098
6q18.pdb	6q18_HL_A_QA175A.pdb	0.957589864730835	0.1761000007390976
6q18.pdb	6q18_HL_A_QA175R.pdb	0.6949752569198608	0.38269999623298645
6q18.pdb	6q18_HL_A_QA175N.pdb	0.5051455497741699	-0.07580000162124634
6q18.pdb	6q18_HL_A_QA175D.pdb	-0.13846293091773987	-0.34630000591278076
6q18.pdb	6q18_HL_A_QA175C.pdb	0.9429099559783936	0.05660000070929527
6q18.pdb	6q18_HL_A_QA175E.pdb	0.12469875812530518	-0.9797999858856201
6q18.pdb	6q18_HL_A_QA175G.pdb	1.2533727884292603	-0.1574999988079071
6q18.pdb	6q18_HL_A_QA175H.pdb	0.13066765666007996	0.11500000208616257
6q18.pdb	6q18_HL_A_QA175I.pdb	0.4620184600353241	0.49559998512268066
6q18.pdb	6q18_HL_A_QA175L.pdb	0.6410502195358276	0.44859999418258667
6q18.pdb	6q18_HL_A_QA175K.pdb	0.5166077613830566	-0.02160000056028366
6q18.pdb	6q18_HL_A_QA175M.pdb	0.7519280910491943	0.38339999318122864
6q18.pdb	6q18_HL_A_QA175F.pdb	0.2823275625705719	0.09700000286102295
6q18.pdb	6q18_HL_A_QA175P.pdb	0.8888061046600342	-0.14090000092983246
6q18.pdb	6q18_HL_A_QA175S.pdb	0.3498850166797638	-0.31949999928474426
6q18.pdb	6q18_HL_A_QA175T.pdb	0.3559381067752838	0.10830000042915344
6q18.pdb	6q18_HL_A_QA175W.pdb	0.7422817945480347	1.2598999738693237
6q18.pdb	6q18_HL_A_QA175Y.pdb	0.3865307867527008	-0.6200000047683716
6q18.pdb	6q18_HL_A_QA175V.pdb	0.35697194933891296	0.30329999327659607
6q18.pdb	6q18_HL_A_EA176A.pdb	-0.4590074121952057	-2.154900074005127
6q18.pdb	6q18_HL_A_EA176R.pdb	-0.8456727266311646	-1.8456000089645386
6q18.pdb	6q18_HL_A_EA176N.pdb	-1.1168627738952637	-2.3289999961853027
6q18.pdb	6q18_HL_A_EA176D.pdb	-1.277987003326416	-2.4093000888824463
6q18.pdb	6q18_HL_A_EA176C.pdb	-0.7884808778762817	-2.3921000957489014
6q18.pdb	6q18_HL_A_EA176Q.pdb	-0.8093372583389282	-1.541599988937378
6q18.pdb	6q18_HL_A_EA176G.pdb	-0.852751612663269	-2.9883999824523926
6q18.pdb	6q18_HL_A_EA176H.pdb	-0.8076416254043579	-2.473099946975708
6q18.pdb	6q18_HL_A_EA176I.pdb	-0.49344316124916077	-1.5425000190734863
6q18.pdb	6q18_HL_A_EA176L.pdb	-0.5870957374572754	-1.7315000295639038
6q18.pdb	6q18_HL_A_EA176K.pdb	-0.6624228358268738	-2.2948999404907227
6q18.pdb	6q18_HL_A_EA176M.pdb	-0.1961258500814438	-1.3712999820709229
6q18.pdb	6q18_HL_A_EA176F.pdb	-0.4738878309726715	-1.5681999921798706
6q18.pdb	6q18_HL_A_EA176P.pdb	-2.5483598709106445	-3.9305999279022217
6q18.pdb	6q18_HL_A_EA176S.pdb	-0.8903511762619019	-2.827899932861328
6q18.pdb	6q18_HL_A_EA176T.pdb	-0.49583733081817627	-2.930000066757202
6q18.pdb	6q18_HL_A_EA176W.pdb	-1.7040735483169556	-2.0508999824523926
6q18.pdb	6q18_HL_A_EA176Y.pdb	-1.3608529567718506	-2.6491000652313232
6q18.pdb	6q18_HL_A_EA176V.pdb	-0.47152864933013916	-1.6405999660491943
6q18.pdb	6q18_HL_A_GA177A.pdb	-0.34351933002471924	-0.8801000118255615
6q18.pdb	6q18_HL_A_GA177R.pdb	-10.812851905822754	-6.064599990844727
6q18.pdb	6q18_HL_A_GA177N.pdb	-0.9636918306350708	-0.5580999851226807
6q18.pdb	6q18_HL_A_GA177D.pdb	-1.6579641103744507	-1.1007000207901
6q18.pdb	6q18_HL_A_GA177C.pdb	-0.8088120222091675	-1.226099967956543
6q18.pdb	6q18_HL_A_GA177Q.pdb	-15.686589241027832	-12.217599868774414
6q18.pdb	6q18_HL_A_GA177E.pdb	-5.073109149932861	-5.336599826812744
6q18.pdb	6q18_HL_A_GA177H.pdb	-32.23515319824219	-34.86465072631836
6q18.pdb	6q18_HL_A_GA177I.pdb	-15.331257820129395	-10.740400314331055
6q18.pdb	6q18_HL_A_GA177L.pdb	-17.75238037109375	-11.390299797058105
6q18.pdb	6q18_HL_A_GA177K.pdb	-26.610118865966797	-21.557920455932617
6q18.pdb	6q18_HL_A_GA177M.pdb	-3.663700819015503	-3.7771999835968018
6q18.pdb	6q18_HL_A_GA177F.pdb	-28.355730056762695	-28.15730094909668
6q18.pdb	6q18_HL_A_GA177P.pdb	-8.168320655822754	-5.511499881744385
6q18.pdb	6q18_HL_A_GA177S.pdb	-4.7342753410339355	-2.3171000480651855
6q18.pdb	6q18_HL_A_GA177T.pdb	-0.7677782773971558	-1.6181000471115112
6q18.pdb	6q18_HL_A_GA177W.pdb	-34.561283111572266	-28.156490325927734
6q18.pdb	6q18_HL_A_GA177Y.pdb	-41.93048095703125	-34.73244094848633
6q18.pdb	6q18_HL_A_GA177V.pdb	-0.7196956872940063	-0.7483999729156494
7bej.pdb	7bej_HL_E_VH2A.pdb	-0.0972508043050766	-0.41589999198913574
7bej.pdb	7bej_HL_E_VH2R.pdb	-0.8861165046691895	-0.536300003528595
7bej.pdb	7bej_HL_E_VH2N.pdb	-0.22823525965213776	-0.5480999946594238
7bej.pdb	7bej_HL_E_VH2D.pdb	-0.28231096267700195	-0.5892999768257141
7bej.pdb	7bej_HL_E_VH2C.pdb	-0.5754225254058838	-0.35839998722076416
7bej.pdb	7bej_HL_E_VH2Q.pdb	-0.2997041940689087	-0.7049000263214111
7bej.pdb	7bej_HL_E_VH2E.pdb	-0.2757722735404968	-0.5968999862670898
7bej.pdb	7bej_HL_E_VH2G.pdb	-0.053321704268455505	-0.4052000045776367
7bej.pdb	7bej_HL_E_VH2H.pdb	-0.47298601269721985	-0.4602999985218048
7bej.pdb	7bej_HL_E_VH2I.pdb	0.005949616432189941	0.009399999864399433
7bej.pdb	7bej_HL_E_VH2L.pdb	0.09213438630104065	-0.0026000000070780516
7bej.pdb	7bej_HL_E_VH2K.pdb	-0.4401790201663971	-0.2700999975204468
7bej.pdb	7bej_HL_E_VH2M.pdb	-0.022360965609550476	0.5185999870300293
7bej.pdb	7bej_HL_E_VH2F.pdb	-0.6660459041595459	-0.16130000352859497
7bej.pdb	7bej_HL_E_VH2P.pdb	0.0014831572771072388	-0.3587999939918518
7bej.pdb	7bej_HL_E_VH2S.pdb	-0.2340715080499649	-0.5526000261306763
7bej.pdb	7bej_HL_E_VH2T.pdb	-0.19106046855449677	-0.4020000100135803
7bej.pdb	7bej_HL_E_VH2W.pdb	0.019637033343315125	0.5188000202178955
7bej.pdb	7bej_HL_E_VH2Y.pdb	-0.7262290716171265	-0.15150000154972076
7bej.pdb	7bej_HL_E_GH26A.pdb	-0.5388027429580688	-0.13339999318122864
7bej.pdb	7bej_HL_E_GH26R.pdb	-0.813650369644165	-0.6514000296592712
7bej.pdb	7bej_HL_E_GH26N.pdb	-0.47078797221183777	-0.26820001006126404
7bej.pdb	7bej_HL_E_GH26D.pdb	-0.6161336898803711	-0.4147000014781952
7bej.pdb	7bej_HL_E_GH26C.pdb	-0.562409520149231	-0.10170000046491623
7bej.pdb	7bej_HL_E_GH26Q.pdb	-1.0278838872909546	-9.999999747378752e-05
7bej.pdb	7bej_HL_E_GH26E.pdb	-0.8139393329620361	-0.4237000048160553
7bej.pdb	7bej_HL_E_GH26H.pdb	-0.7599208354949951	-0.4052000045776367
7bej.pdb	7bej_HL_E_GH26I.pdb	-0.5930600166320801	-0.5472000241279602
7bej.pdb	7bej_HL_E_GH26L.pdb	-0.3482950031757355	-0.5604000091552734
7bej.pdb	7bej_HL_E_GH26K.pdb	-1.1907845735549927	-0.005900000222027302
7bej.pdb	7bej_HL_E_GH26M.pdb	-0.4237205982208252	-0.27619999647140503
7bej.pdb	7bej_HL_E_GH26F.pdb	-0.5878651142120361	-0.013000000268220901
7bej.pdb	7bej_HL_E_GH26P.pdb	-0.8940855264663696	-0.121799997985363
7bej.pdb	7bej_HL_E_GH26S.pdb	-0.7462457418441772	-0.32190001010894775
7bej.pdb	7bej_HL_E_GH26T.pdb	-0.7160824537277222	-0.28529998660087585
7bej.pdb	7bej_HL_E_GH26W.pdb	-0.9287542104721069	-0.3939000070095062
7bej.pdb	7bej_HL_E_GH26Y.pdb	-2.381741523742676	0.03620000183582306
7bej.pdb	7bej_HL_E_GH26V.pdb	-0.6614250540733337	-0.04859999939799309
7bej.pdb	7bej_HL_E_VH27A.pdb	-0.3714102506637573	-0.5508000254631042
7bej.pdb	7bej_HL_E_VH27R.pdb	-0.8093267679214478	-0.25360000133514404
7bej.pdb	7bej_HL_E_VH27N.pdb	-0.04659163951873779	0.8328999876976013
7bej.pdb	7bej_HL_E_VH27D.pdb	0.30878016352653503	1.6806999444961548
7bej.pdb	7bej_HL_E_VH27C.pdb	-0.39740169048309326	-0.6510000228881836
7bej.pdb	7bej_HL_E_VH27Q.pdb	-0.30039265751838684	-0.4291999936103821
7bej.pdb	7bej_HL_E_VH27E.pdb	-0.42495137453079224	0.08529999852180481
7bej.pdb	7bej_HL_E_VH27G.pdb	-0.2512359023094177	-0.8823000192642212
7bej.pdb	7bej_HL_E_VH27H.pdb	-1.0307408571243286	0.3625999987125397
7bej.pdb	7bej_HL_E_VH27I.pdb	-0.423819363117218	-0.2793999910354614
7bej.pdb	7bej_HL_E_VH27L.pdb	-0.3216330409049988	0.35929998755455017
7bej.pdb	7bej_HL_E_VH27K.pdb	-0.9208669662475586	-0.28130000829696655
7bej.pdb	7bej_HL_E_VH27M.pdb	-0.3927004337310791	-0.0632999986410141
7bej.pdb	7bej_HL_E_VH27F.pdb	-1.161257028579712	0.7441999912261963
7bej.pdb	7bej_HL_E_VH27P.pdb	-0.23780976235866547	-0.3199999928474426
7bej.pdb	7bej_HL_E_VH27S.pdb	-0.5748506784439087	-0.6855999827384949
7bej.pdb	7bej_HL_E_VH27T.pdb	-0.47996407747268677	-0.11429999768733978
7bej.pdb	7bej_HL_E_VH27W.pdb	-0.9277852773666382	-0.3529999852180481
7bej.pdb	7bej_HL_E_VH27Y.pdb	-1.0273241996765137	-0.17139999568462372
7bej.pdb	7bej_HL_E_TH28A.pdb	0.5443124771118164	0.5805000066757202
7bej.pdb	7bej_HL_E_TH28R.pdb	0.3868570625782013	0.7069000005722046
7bej.pdb	7bej_HL_E_TH28N.pdb	0.4075287878513336	0.9097999930381775
7bej.pdb	7bej_HL_E_TH28D.pdb	0.14637601375579834	1.1783000230789185
7bej.pdb	7bej_HL_E_TH28C.pdb	0.3627268970012665	0.7447999715805054
7bej.pdb	7bej_HL_E_TH28Q.pdb	0.18752309679985046	0.6333000063896179
7bej.pdb	7bej_HL_E_TH28E.pdb	0.2507137954235077	1.7263000011444092
7bej.pdb	7bej_HL_E_TH28G.pdb	0.681394100189209	0.17180000245571136
7bej.pdb	7bej_HL_E_TH28H.pdb	0.23409432172775269	0.9369000196456909
7bej.pdb	7bej_HL_E_TH28I.pdb	0.43877628445625305	0.9086999893188477
7bej.pdb	7bej_HL_E_TH28L.pdb	0.5917288064956665	0.7190999984741211
7bej.pdb	7bej_HL_E_TH28K.pdb	0.3400689661502838	0.9764000177383423
7bej.pdb	7bej_HL_E_TH28M.pdb	0.8058522939682007	1.3717999458312988
7bej.pdb	7bej_HL_E_TH28F.pdb	0.8485749959945679	1.0571000576019287
7bej.pdb	7bej_HL_E_TH28P.pdb	-3.299607753753662	-2.65910005569458
7bej.pdb	7bej_HL_E_TH28S.pdb	0.32295122742652893	0.7724999785423279
7bej.pdb	7bej_HL_E_TH28W.pdb	0.858783483505249	0.9065999984741211
7bej.pdb	7bej_HL_E_TH28Y.pdb	0.5150223970413208	0.9139000177383423
7bej.pdb	7bej_HL_E_TH28V.pdb	0.4241614043712616	0.8357999920845032
7bej.pdb	7bej_HL_E_SH31A.pdb	0.1236167848110199	1.1110999584197998
7bej.pdb	7bej_HL_E_SH31R.pdb	-3.0667593479156494	-2.168600082397461
7bej.pdb	7bej_HL_E_SH31N.pdb	-0.3471166491508484	0.47920000553131104
7bej.pdb	7bej_HL_E_SH31D.pdb	-0.8453419208526611	0.4147999882698059
7bej.pdb	7bej_HL_E_SH31C.pdb	-1.1250035762786865	0.039900001138448715
7bej.pdb	7bej_HL_E_SH31Q.pdb	-3.4738008975982666	-1.4743000268936157
7bej.pdb	7bej_HL_E_SH31E.pdb	-3.542917251586914	-1.990399956703186
7bej.pdb	7bej_HL_E_SH31G.pdb	0.044709712266922	0.5134999752044678
7bej.pdb	7bej_HL_E_SH31H.pdb	-1.5872890949249268	0.3325999975204468
7bej.pdb	7bej_HL_E_SH31I.pdb	-3.1258840560913086	-2.4811999797821045
7bej.pdb	7bej_HL_E_SH31L.pdb	-1.59104585647583	0.6204000115394592
7bej.pdb	7bej_HL_E_SH31K.pdb	-1.9336209297180176	-1.3431999683380127
7bej.pdb	7bej_HL_E_SH31M.pdb	-1.0705196857452393	1.0713000297546387
7bej.pdb	7bej_HL_E_SH31F.pdb	-2.208709955215454	-0.7886999845504761
7bej.pdb	7bej_HL_E_SH31P.pdb	0.10552656650543213	0.6934999823570251
7bej.pdb	7bej_HL_E_SH31T.pdb	-0.01705414056777954	0.26089999079704285
7bej.pdb	7bej_HL_E_SH31W.pdb	-3.700721263885498	-1.632200002670288
7bej.pdb	7bej_HL_E_SH31Y.pdb	-0.547661304473877	-0.10260000079870224
7bej.pdb	7bej_HL_E_SH31V.pdb	-2.659400701522827	-0.21960000693798065
7bej.pdb	7bej_HL_E_NH32A.pdb	-0.7282793521881104	-1.2151000499725342
7bej.pdb	7bej_HL_E_NH32R.pdb	-1.3645033836364746	-1.6655000448226929
7bej.pdb	7bej_HL_E_NH32D.pdb	-1.033227801322937	-0.2459000051021576
7bej.pdb	7bej_HL_E_NH32C.pdb	-0.5996231436729431	-0.7651000022888184
7bej.pdb	7bej_HL_E_NH32Q.pdb	-3.2353053092956543	-2.240000009536743
7bej.pdb	7bej_HL_E_NH32E.pdb	-0.9371457099914551	0.018799999728798866
7bej.pdb	7bej_HL_E_NH32G.pdb	-0.6922378540039062	-1.2841999530792236
7bej.pdb	7bej_HL_E_NH32H.pdb	-6.445231914520264	-6.111959934234619
7bej.pdb	7bej_HL_E_NH32I.pdb	-0.6167919635772705	-0.8219000101089478
7bej.pdb	7bej_HL_E_NH32L.pdb	-1.6827689409255981	-0.9380999803543091
7bej.pdb	7bej_HL_E_NH32K.pdb	-2.304673194885254	-3.664099931716919
7bej.pdb	7bej_HL_E_NH32M.pdb	-0.19476455450057983	-0.05829999968409538
7bej.pdb	7bej_HL_E_NH32F.pdb	-5.389030933380127	-3.7474000453948975
7bej.pdb	7bej_HL_E_NH32P.pdb	-0.9329220056533813	-1.7121000289916992
7bej.pdb	7bej_HL_E_NH32S.pdb	-0.9441502094268799	-1.2517999410629272
7bej.pdb	7bej_HL_E_NH32T.pdb	-0.5796888470649719	-0.7027000188827515
7bej.pdb	7bej_HL_E_NH32W.pdb	-7.529959201812744	-3.9921998977661133
7bej.pdb	7bej_HL_E_NH32Y.pdb	-8.505420684814453	-6.319379806518555
7bej.pdb	7bej_HL_E_NH32V.pdb	-0.6299909353256226	-0.6941999793052673
7bej.pdb	7bej_HL_E_YH33A.pdb	-0.740126371383667	-2.620699882507324
7bej.pdb	7bej_HL_E_YH33R.pdb	-0.3999168276786804	-1.6764999628067017
7bej.pdb	7bej_HL_E_YH33N.pdb	-1.0049079656600952	-2.6124000549316406
7bej.pdb	7bej_HL_E_YH33D.pdb	-0.8699182271957397	-1.5276000499725342
7bej.pdb	7bej_HL_E_YH33C.pdb	-0.8235858678817749	-2.490499973297119
7bej.pdb	7bej_HL_E_YH33Q.pdb	-1.01609206199646	-2.7399001121520996
7bej.pdb	7bej_HL_E_YH33E.pdb	-1.2353755235671997	-2.358299970626831
7bej.pdb	7bej_HL_E_YH33G.pdb	-0.7773555517196655	-2.547100067138672
7bej.pdb	7bej_HL_E_YH33H.pdb	-1.2094558477401733	-2.177999973297119
7bej.pdb	7bej_HL_E_YH33I.pdb	-0.954802393913269	-1.3339999914169312
7bej.pdb	7bej_HL_E_YH33L.pdb	-0.8632144927978516	-1.934399962425232
7bej.pdb	7bej_HL_E_YH33K.pdb	-1.2088260650634766	-1.8759000301361084
7bej.pdb	7bej_HL_E_YH33M.pdb	-0.33999067544937134	-0.6937000155448914
7bej.pdb	7bej_HL_E_YH33F.pdb	-0.7102094888687134	-0.9932000041007996
7bej.pdb	7bej_HL_E_YH33P.pdb	-0.604647159576416	-2.088200092315674
7bej.pdb	7bej_HL_E_YH33S.pdb	-0.9235568046569824	-2.7657999992370605
7bej.pdb	7bej_HL_E_YH33T.pdb	-0.8182922601699829	-2.700200080871582
7bej.pdb	7bej_HL_E_YH33W.pdb	-6.138590335845947	-4.706999778747559
7bej.pdb	7bej_HL_E_YH33V.pdb	-0.9533238410949707	-2.3626999855041504
7bej.pdb	7bej_HL_E_YH52A.pdb	0.3273417055606842	0.4138000011444092
7bej.pdb	7bej_HL_E_YH52R.pdb	-0.08782681822776794	-0.6036999821662903
7bej.pdb	7bej_HL_E_YH52N.pdb	0.3508298695087433	0.1843000054359436
7bej.pdb	7bej_HL_E_YH52D.pdb	1.0548149347305298	1.3930000066757202
7bej.pdb	7bej_HL_E_YH52C.pdb	-0.2122340053319931	-0.8769999742507935
7bej.pdb	7bej_HL_E_YH52Q.pdb	-0.10812944173812866	-0.45089998841285706
7bej.pdb	7bej_HL_E_YH52E.pdb	0.4554245173931122	0.3158999979496002
7bej.pdb	7bej_HL_E_YH52G.pdb	0.08190751075744629	-0.17440000176429749
7bej.pdb	7bej_HL_E_YH52H.pdb	-0.4830292761325836	-0.5372999906539917
7bej.pdb	7bej_HL_E_YH52I.pdb	-1.3988090753555298	-1.642899990081787
7bej.pdb	7bej_HL_E_YH52L.pdb	0.24229300022125244	0.5674999952316284
7bej.pdb	7bej_HL_E_YH52K.pdb	-0.4389476180076599	-1.6957999467849731
7bej.pdb	7bej_HL_E_YH52M.pdb	0.5475505590438843	0.34630000591278076
7bej.pdb	7bej_HL_E_YH52F.pdb	-0.08800102025270462	0.2597000002861023
7bej.pdb	7bej_HL_E_YH52P.pdb	0.08896851539611816	0.39820000529289246
7bej.pdb	7bej_HL_E_YH52S.pdb	0.09454378485679626	0.46799999475479126
7bej.pdb	7bej_HL_E_YH52T.pdb	0.12372198700904846	-0.6916999816894531
7bej.pdb	7bej_HL_E_YH52W.pdb	-13.933889389038086	-9.42848014831543
7bej.pdb	7bej_HL_E_YH52V.pdb	-0.004452556371688843	-1.2194000482559204
7bej.pdb	7bej_HL_E_PH53A.pdb	-0.49180126190185547	-0.6836000084877014
7bej.pdb	7bej_HL_E_PH53R.pdb	-3.9555845260620117	-4.641499996185303
7bej.pdb	7bej_HL_E_PH53N.pdb	-2.144674062728882	-3.2671000957489014
7bej.pdb	7bej_HL_E_PH53D.pdb	-2.657851457595825	-1.065999984741211
7bej.pdb	7bej_HL_E_PH53C.pdb	-0.5277407765388489	0.4092999994754791
7bej.pdb	7bej_HL_E_PH53Q.pdb	-2.4323840141296387	-2.918100118637085
7bej.pdb	7bej_HL_E_PH53E.pdb	-1.6191798448562622	0.510699987411499
7bej.pdb	7bej_HL_E_PH53G.pdb	-0.6092931032180786	-0.4431999921798706
7bej.pdb	7bej_HL_E_PH53H.pdb	-9.579693794250488	-7.313199996948242
7bej.pdb	7bej_HL_E_PH53I.pdb	-1.4732723236083984	-2.544600009918213
7bej.pdb	7bej_HL_E_PH53L.pdb	-1.5026733875274658	-2.592099905014038
7bej.pdb	7bej_HL_E_PH53K.pdb	-1.0169448852539062	-3.758699893951416
7bej.pdb	7bej_HL_E_PH53M.pdb	-0.4190855324268341	-1.034600019454956
7bej.pdb	7bej_HL_E_PH53F.pdb	-17.589651107788086	-15.917963981628418
7bej.pdb	7bej_HL_E_PH53S.pdb	-0.47996702790260315	-0.46209999918937683
7bej.pdb	7bej_HL_E_PH53T.pdb	-0.24244475364685059	0.4489000141620636
7bej.pdb	7bej_HL_E_PH53W.pdb	-21.798303604125977	-24.13878059387207
7bej.pdb	7bej_HL_E_PH53Y.pdb	-20.085601806640625	-21.49323081970215
7bej.pdb	7bej_HL_E_PH53V.pdb	-1.3324686288833618	-0.4819999933242798
7bej.pdb	7bej_HL_E_GH54A.pdb	-1.008882761001587	-0.9370999932289124
7bej.pdb	7bej_HL_E_GH54R.pdb	-1.978825330734253	-3.2230000495910645
7bej.pdb	7bej_HL_E_GH54N.pdb	-2.692636013031006	-3.796600103378296
7bej.pdb	7bej_HL_E_GH54D.pdb	-3.178570508956909	-5.736700057983398
7bej.pdb	7bej_HL_E_GH54C.pdb	-1.5381337404251099	-1.236299991607666
7bej.pdb	7bej_HL_E_GH54Q.pdb	-8.690062522888184	-6.681069850921631
7bej.pdb	7bej_HL_E_GH54E.pdb	-5.562889575958252	-6.634210109710693
7bej.pdb	7bej_HL_E_GH54H.pdb	-18.6047306060791	-17.025039672851562
7bej.pdb	7bej_HL_E_GH54I.pdb	-9.264985084533691	-8.96405029296875
7bej.pdb	7bej_HL_E_GH54L.pdb	-12.203393936157227	-10.106809616088867
7bej.pdb	7bej_HL_E_GH54K.pdb	-4.04908561706543	-3.080399990081787
7bej.pdb	7bej_HL_E_GH54M.pdb	-7.208606719970703	-7.278450012207031
7bej.pdb	7bej_HL_E_GH54F.pdb	-33.02497100830078	-22.1033992767334
7bej.pdb	7bej_HL_E_GH54P.pdb	-11.92884635925293	-11.537220001220703
7bej.pdb	7bej_HL_E_GH54S.pdb	-1.4875811338424683	-1.7985999584197998
7bej.pdb	7bej_HL_E_GH54T.pdb	-7.346688747406006	-5.551599979400635
7bej.pdb	7bej_HL_E_GH54W.pdb	-30.836143493652344	-24.051950454711914
7bej.pdb	7bej_HL_E_GH54Y.pdb	-21.341981887817383	-19.38665008544922
7bej.pdb	7bej_HL_E_GH54V.pdb	-8.298005104064941	-6.438720226287842
7bej.pdb	7bej_HL_E_SH56A.pdb	-0.5116340517997742	-0.7976999878883362
7bej.pdb	7bej_HL_E_SH56R.pdb	-0.9565181732177734	-0.17299999296665192
7bej.pdb	7bej_HL_E_SH56N.pdb	-4.007966995239258	-3.1884000301361084
7bej.pdb	7bej_HL_E_SH56D.pdb	-1.510937213897705	-3.1547999382019043
7bej.pdb	7bej_HL_E_SH56C.pdb	-1.2468831539154053	-1.6790000200271606
7bej.pdb	7bej_HL_E_SH56Q.pdb	-0.6431026458740234	-0.8985000252723694
7bej.pdb	7bej_HL_E_SH56E.pdb	-1.8387010097503662	-3.45169997215271
7bej.pdb	7bej_HL_E_SH56G.pdb	-0.3821786046028137	-0.854200005531311
7bej.pdb	7bej_HL_E_SH56H.pdb	-8.279980659484863	-6.682040214538574
7bej.pdb	7bej_HL_E_SH56I.pdb	-1.5172587633132935	-0.6650000214576721
7bej.pdb	7bej_HL_E_SH56L.pdb	-2.1175177097320557	-1.5527000427246094
7bej.pdb	7bej_HL_E_SH56K.pdb	-1.5388281345367432	-2.073199987411499
7bej.pdb	7bej_HL_E_SH56M.pdb	-1.7594172954559326	-2.062000036239624
7bej.pdb	7bej_HL_E_SH56F.pdb	-6.7764153480529785	-3.8636999130249023
7bej.pdb	7bej_HL_E_SH56P.pdb	-1.0993708372116089	-0.9416999816894531
7bej.pdb	7bej_HL_E_SH56T.pdb	-0.3226112127304077	0.1890999972820282
7bej.pdb	7bej_HL_E_SH56W.pdb	-2.785827398300171	-2.6552999019622803
7bej.pdb	7bej_HL_E_SH56Y.pdb	-7.424595832824707	-5.821100234985352
7bej.pdb	7bej_HL_E_SH56V.pdb	-1.2075763940811157	-0.6026999950408936
7bej.pdb	7bej_HL_E_FH58A.pdb	-0.05898544192314148	-0.6883000135421753
7bej.pdb	7bej_HL_E_FH58R.pdb	-0.21878844499588013	-0.3544999957084656
7bej.pdb	7bej_HL_E_FH58N.pdb	-0.04932865500450134	-0.6776999831199646
7bej.pdb	7bej_HL_E_FH58D.pdb	-0.23207023739814758	-0.03449999913573265
7bej.pdb	7bej_HL_E_FH58C.pdb	0.013999193906784058	-0.6371999979019165
7bej.pdb	7bej_HL_E_FH58Q.pdb	-0.4910016655921936	-0.5967000126838684
7bej.pdb	7bej_HL_E_FH58E.pdb	-0.35240018367767334	-0.17720000445842743
7bej.pdb	7bej_HL_E_FH58G.pdb	0.024149149656295776	-0.7035999894142151
7bej.pdb	7bej_HL_E_FH58H.pdb	-0.4668031930923462	-0.7286999821662903
7bej.pdb	7bej_HL_E_FH58I.pdb	-0.48103371262550354	-0.6747999787330627
7bej.pdb	7bej_HL_E_FH58L.pdb	-0.24648088216781616	-0.5677000284194946
7bej.pdb	7bej_HL_E_FH58K.pdb	-0.2899002134799957	-0.722000002861023
7bej.pdb	7bej_HL_E_FH58M.pdb	-0.3718445599079132	-0.5054000020027161
7bej.pdb	7bej_HL_E_FH58P.pdb	-0.0454230010509491	-0.6863999962806702
7bej.pdb	7bej_HL_E_FH58S.pdb	-0.20925374329090118	-0.6801999807357788
7bej.pdb	7bej_HL_E_FH58T.pdb	-0.2651708722114563	-0.6362000107765198
7bej.pdb	7bej_HL_E_FH58W.pdb	-1.1917527914047241	-0.3582000136375427
7bej.pdb	7bej_HL_E_FH58Y.pdb	0.17166480422019958	0.23240000009536743
7bej.pdb	7bej_HL_E_FH58V.pdb	-0.042017221450805664	-0.6711000204086304
7bej.pdb	7bej_HL_E_RH97A.pdb	-0.3306535482406616	-1.3777999877929688
7bej.pdb	7bej_HL_E_RH97N.pdb	-0.9441244602203369	-1.496999979019165
7bej.pdb	7bej_HL_E_RH97D.pdb	-0.7798925638198853	-1.6337000131607056
7bej.pdb	7bej_HL_E_RH97C.pdb	-0.721015453338623	-1.6289000511169434
7bej.pdb	7bej_HL_E_RH97Q.pdb	-0.8505735397338867	-1.7285000085830688
7bej.pdb	7bej_HL_E_RH97E.pdb	-1.147255301475525	-1.777500033378601
7bej.pdb	7bej_HL_E_RH97G.pdb	-0.26393556594848633	-1.6095999479293823
7bej.pdb	7bej_HL_E_RH97H.pdb	-0.8353112936019897	-1.5535000562667847
7bej.pdb	7bej_HL_E_RH97I.pdb	-0.7047045230865479	-1.2851999998092651
7bej.pdb	7bej_HL_E_RH97L.pdb	-0.2367745041847229	-1.3946000337600708
7bej.pdb	7bej_HL_E_RH97K.pdb	-0.729607105255127	-0.580299973487854
7bej.pdb	7bej_HL_E_RH97M.pdb	-0.5884464979171753	-0.8468999862670898
7bej.pdb	7bej_HL_E_RH97F.pdb	-0.5222877264022827	-3.0720999240875244
7bej.pdb	7bej_HL_E_RH97P.pdb	-0.3600414991378784	-1.2943999767303467
7bej.pdb	7bej_HL_E_RH97S.pdb	-0.43360304832458496	-1.3423999547958374
7bej.pdb	7bej_HL_E_RH97T.pdb	-0.3914124369621277	-1.4104000329971313
7bej.pdb	7bej_HL_E_RH97W.pdb	-0.4987352192401886	-0.8481000065803528
7bej.pdb	7bej_HL_E_RH97Y.pdb	-0.6302914619445801	-2.0592000484466553
7bej.pdb	7bej_HL_E_RH97V.pdb	-0.7245739698410034	-1.4967999458312988
7bej.pdb	7bej_HL_E_LH99A.pdb	-0.07670608162879944	-0.44429999589920044
7bej.pdb	7bej_HL_E_LH99R.pdb	-0.7828270196914673	0.05550000071525574
7bej.pdb	7bej_HL_E_LH99N.pdb	0.005397766828536987	-0.5404999852180481
7bej.pdb	7bej_HL_E_LH99D.pdb	-0.28556525707244873	-0.40880000591278076
7bej.pdb	7bej_HL_E_LH99C.pdb	-0.2299313098192215	-0.37779998779296875
7bej.pdb	7bej_HL_E_LH99Q.pdb	-0.6341703534126282	0.6367999911308289
7bej.pdb	7bej_HL_E_LH99E.pdb	-0.5693529844284058	0.004699999932199717
7bej.pdb	7bej_HL_E_LH99G.pdb	0.046616360545158386	-0.461899995803833
7bej.pdb	7bej_HL_E_LH99H.pdb	-0.7983729839324951	0.18799999356269836
7bej.pdb	7bej_HL_E_LH99I.pdb	-0.22942045331001282	-0.008799999952316284
7bej.pdb	7bej_HL_E_LH99K.pdb	-0.31466495990753174	-0.02160000056028366
7bej.pdb	7bej_HL_E_LH99M.pdb	0.1493586003780365	0.7210999727249146
7bej.pdb	7bej_HL_E_LH99F.pdb	0.25190871953964233	0.8600999712944031
7bej.pdb	7bej_HL_E_LH99P.pdb	-0.20317843556404114	-0.6754000186920166
7bej.pdb	7bej_HL_E_LH99S.pdb	-0.17737896740436554	-0.6485000252723694
7bej.pdb	7bej_HL_E_LH99T.pdb	-0.30906566977500916	-0.16519999504089355
7bej.pdb	7bej_HL_E_LH99W.pdb	0.05014345049858093	1.9283000230789185
7bej.pdb	7bej_HL_E_LH99Y.pdb	0.01568666100502014	0.545199990272522
7bej.pdb	7bej_HL_E_LH99V.pdb	-0.20124731957912445	0.08609999716281891
7bej.pdb	7bej_HL_E_GH100A.pdb	-1.483154296875	-1.1043000221252441
7bej.pdb	7bej_HL_E_GH100R.pdb	-5.993541717529297	-4.136099815368652
7bej.pdb	7bej_HL_E_GH100N.pdb	-6.195021152496338	-5.351500034332275
7bej.pdb	7bej_HL_E_GH100D.pdb	-7.44758415222168	-5.803199768066406
7bej.pdb	7bej_HL_E_GH100C.pdb	-0.2117624431848526	-0.7236999869346619
7bej.pdb	7bej_HL_E_GH100Q.pdb	-0.7378512620925903	-2.3917999267578125
7bej.pdb	7bej_HL_E_GH100E.pdb	-1.0086948871612549	-1.9294999837875366
7bej.pdb	7bej_HL_E_GH100H.pdb	-4.32691764831543	-6.5177202224731445
7bej.pdb	7bej_HL_E_GH100I.pdb	-4.323024749755859	-3.959399938583374
7bej.pdb	7bej_HL_E_GH100L.pdb	-3.8008556365966797	-4.264599800109863
7bej.pdb	7bej_HL_E_GH100K.pdb	-3.6263320446014404	-3.884399890899658
7bej.pdb	7bej_HL_E_GH100M.pdb	-1.7930612564086914	-2.393899917602539
7bej.pdb	7bej_HL_E_GH100F.pdb	-6.427427768707275	-4.813300132751465
7bej.pdb	7bej_HL_E_GH100P.pdb	-2.473602056503296	-2.4827001094818115
7bej.pdb	7bej_HL_E_GH100S.pdb	-2.880223274230957	-2.6791000366210938
7bej.pdb	7bej_HL_E_GH100T.pdb	-2.190040349960327	-1.0702999830245972
7bej.pdb	7bej_HL_E_GH100W.pdb	-8.140565872192383	-5.695400238037109
7bej.pdb	7bej_HL_E_GH100Y.pdb	-6.383780002593994	-4.666600227355957
7bej.pdb	7bej_HL_E_GH100V.pdb	-1.9779179096221924	-1.7829999923706055
7bej.pdb	7bej_HL_E_DH105A.pdb	-0.3542824685573578	0.9656000137329102
7bej.pdb	7bej_HL_E_DH105R.pdb	-0.92363440990448	-0.737500011920929
7bej.pdb	7bej_HL_E_DH105N.pdb	-0.7338389158248901	-0.8169999718666077
7bej.pdb	7bej_HL_E_DH105C.pdb	-0.6706244945526123	-0.46540001034736633
[truncated: 96,060 more rows]
