# Supplementary material for: Investigating the volume and diversity of data needed for generalizable antibody–antigen ΔΔG prediction
Source: Nat Comput Sci. 2025 Jul 8;5(8):635–47. doi: 10.1038/s43588-025-00823-8 (PMC12374841; doi:10.1038/s43588-025-00823-8)
Supplement: Supplementary file 4 — Unprocessed Graphinity model predictions and true values for experimental and synthetic ΔΔG values. [file 43588_2025_823_MOESM4_ESM.zip › Figure2/Figure2b-Graphinity_Predictions-10FoldCV_CDR_SeqId/Graphinity_Predictions-Synthetic_FoldX_ddG_942723-10FoldCV_CDR_SeqId/Graphinity_predictions_test-Foldx_ddG_942723-cutoff_70-fold1.csv]

wt_pdb	mut_pdb	pred_score	true_label
7epx.pdb	7epx_HL_A_DH29A.pdb	-0.1819179803133011	-0.04077000170946121
7epx.pdb	7epx_HL_A_DH29R.pdb	0.8405237793922424	1.1443599462509155
7epx.pdb	7epx_HL_A_DH29N.pdb	-0.25490450859069824	0.05149000138044357
7epx.pdb	7epx_HL_A_DH29C.pdb	-0.13121742010116577	0.02824999950826168
7epx.pdb	7epx_HL_A_DH29Q.pdb	-0.10523326694965363	-0.05014999955892563
7epx.pdb	7epx_HL_A_DH29E.pdb	-0.19414395093917847	0.02384999953210354
7epx.pdb	7epx_HL_A_DH29G.pdb	0.3932667374610901	0.8569899797439575
7epx.pdb	7epx_HL_A_DH29H.pdb	-0.02624186873435974	-0.059369999915361404
7epx.pdb	7epx_HL_A_DH29I.pdb	1.0377600193023682	0.9964500069618225
7epx.pdb	7epx_HL_A_DH29L.pdb	0.13775795698165894	-0.03776000067591667
7epx.pdb	7epx_HL_A_DH29K.pdb	-0.06041664630174637	0.35686999559402466
7epx.pdb	7epx_HL_A_DH29M.pdb	0.037233442068099976	-0.05071000009775162
7epx.pdb	7epx_HL_A_DH29F.pdb	0.058380186557769775	-0.1334100067615509
7epx.pdb	7epx_HL_A_DH29P.pdb	0.6018068790435791	0.9478499889373779
7epx.pdb	7epx_HL_A_DH29S.pdb	0.7466722726821899	1.0461699962615967
7epx.pdb	7epx_HL_A_DH29T.pdb	-0.21129973232746124	-0.10999000072479248
7epx.pdb	7epx_HL_A_DH29W.pdb	-0.40747565031051636	0.4547699987888336
7epx.pdb	7epx_HL_A_DH29Y.pdb	0.08461523056030273	0.15797999501228333
7epx.pdb	7epx_HL_A_DH29V.pdb	0.8436306118965149	0.9201400279998779
7epx.pdb	7epx_HL_A_DH30A.pdb	1.0578668117523193	0.7486600279808044
7epx.pdb	7epx_HL_A_DH30R.pdb	0.9167447686195374	0.9594399929046631
7epx.pdb	7epx_HL_A_DH30N.pdb	0.7915690541267395	0.7129899859428406
7epx.pdb	7epx_HL_A_DH30C.pdb	1.063467025756836	0.6779400110244751
7epx.pdb	7epx_HL_A_DH30Q.pdb	0.6751278042793274	0.7395300269126892
7epx.pdb	7epx_HL_A_DH30E.pdb	0.3542444705963135	0.5991500020027161
7epx.pdb	7epx_HL_A_DH30G.pdb	1.1171164512634277	0.6563500165939331
7epx.pdb	7epx_HL_A_DH30H.pdb	-0.013406306505203247	-0.27458998560905457
7epx.pdb	7epx_HL_A_DH30I.pdb	1.2297849655151367	1.2204099893569946
7epx.pdb	7epx_HL_A_DH30L.pdb	1.416154146194458	1.1691700220108032
7epx.pdb	7epx_HL_A_DH30K.pdb	0.8983089327812195	1.1967799663543701
7epx.pdb	7epx_HL_A_DH30M.pdb	1.3091363906860352	1.2035000324249268
7epx.pdb	7epx_HL_A_DH30F.pdb	0.695065975189209	0.03971000015735626
7epx.pdb	7epx_HL_A_DH30P.pdb	1.1215081214904785	0.9232800006866455
7epx.pdb	7epx_HL_A_DH30S.pdb	0.5802748799324036	0.29284998774528503
7epx.pdb	7epx_HL_A_DH30T.pdb	0.6913337707519531	0.7145199775695801
7epx.pdb	7epx_HL_A_DH30W.pdb	-1.2715394496917725	-0.9478200078010559
7epx.pdb	7epx_HL_A_DH30Y.pdb	-0.11125773191452026	0.03945999965071678
7epx.pdb	7epx_HL_A_DH30V.pdb	1.1016356945037842	0.96697998046875
7epx.pdb	7epx_HL_A_YH101A.pdb	-0.8554801344871521	-0.4997600018978119
7epx.pdb	7epx_HL_A_YH101R.pdb	-0.5477147102355957	1.4511899948120117
7epx.pdb	7epx_HL_A_YH101N.pdb	-1.0139294862747192	-0.688319981098175
7epx.pdb	7epx_HL_A_YH101D.pdb	-0.9107649326324463	-0.2926799952983856
7epx.pdb	7epx_HL_A_YH101C.pdb	-0.7246662974357605	-0.5266799926757812
7epx.pdb	7epx_HL_A_YH101Q.pdb	-0.6790468692779541	-0.9088299870491028
7epx.pdb	7epx_HL_A_YH101E.pdb	-1.5251214504241943	-0.8288300037384033
7epx.pdb	7epx_HL_A_YH101G.pdb	-0.7863969206809998	-0.6651099920272827
7epx.pdb	7epx_HL_A_YH101H.pdb	-1.031503677368164	0.9982500076293945
7epx.pdb	7epx_HL_A_YH101I.pdb	-0.7894535660743713	-0.17735999822616577
7epx.pdb	7epx_HL_A_YH101L.pdb	-0.6736428737640381	-0.406139999628067
7epx.pdb	7epx_HL_A_YH101K.pdb	-0.8234723210334778	0.7798399925231934
7epx.pdb	7epx_HL_A_YH101M.pdb	-0.5363864898681641	-0.029570000246167183
7epx.pdb	7epx_HL_A_YH101F.pdb	-0.31782668828964233	0.5204399824142456
7epx.pdb	7epx_HL_A_YH101P.pdb	-0.87596195936203	0.5381399989128113
7epx.pdb	7epx_HL_A_YH101S.pdb	-0.747296154499054	-0.7205899953842163
7epx.pdb	7epx_HL_A_YH101T.pdb	-1.0890544652938843	-0.32615000009536743
7epx.pdb	7epx_HL_A_YH101W.pdb	-0.13151663541793823	0.17303000390529633
7epx.pdb	7epx_HL_A_YH101V.pdb	-0.9101277589797974	-0.5844399929046631
7epx.pdb	7epx_HL_A_VH106A.pdb	-0.12141960859298706	-0.9955899715423584
7epx.pdb	7epx_HL_A_VH106R.pdb	-0.06088411808013916	-1.6417299509048462
7epx.pdb	7epx_HL_A_VH106N.pdb	-0.3595874309539795	-0.5308200120925903
7epx.pdb	7epx_HL_A_VH106D.pdb	-0.755824625492096	-1.7258199453353882
7epx.pdb	7epx_HL_A_VH106C.pdb	-0.23448175191879272	-0.685509979724884
7epx.pdb	7epx_HL_A_VH106Q.pdb	-0.4795573353767395	-1.4270800352096558
7epx.pdb	7epx_HL_A_VH106E.pdb	-0.48436927795410156	-1.3856500387191772
7epx.pdb	7epx_HL_A_VH106G.pdb	-0.24653905630111694	-1.696079969406128
7epx.pdb	7epx_HL_A_VH106H.pdb	0.06485992670059204	-0.9361500144004822
7epx.pdb	7epx_HL_A_VH106I.pdb	0.30369749665260315	1.2272599935531616
7epx.pdb	7epx_HL_A_VH106L.pdb	0.4663979411125183	0.5612499713897705
7epx.pdb	7epx_HL_A_VH106K.pdb	0.009231075644493103	-0.9835799932479858
7epx.pdb	7epx_HL_A_VH106M.pdb	0.46324390172958374	-0.4977000057697296
7epx.pdb	7epx_HL_A_VH106F.pdb	0.7166940569877625	-0.287339985370636
7epx.pdb	7epx_HL_A_VH106P.pdb	0.3259393572807312	-0.8650699853897095
7epx.pdb	7epx_HL_A_VH106S.pdb	-0.3812291920185089	-0.13765999674797058
7epx.pdb	7epx_HL_A_VH106T.pdb	-0.5958511829376221	-0.9344000220298767
7epx.pdb	7epx_HL_A_VH106W.pdb	0.5898555517196655	-0.11650999635457993
7epx.pdb	7epx_HL_A_VH106Y.pdb	0.5451319217681885	-0.7371600270271301
7epx.pdb	7epx_HL_A_FH107A.pdb	-1.0771878957748413	-2.030129909515381
7epx.pdb	7epx_HL_A_FH107R.pdb	0.2237653136253357	-0.42250001430511475
7epx.pdb	7epx_HL_A_FH107N.pdb	-1.2283377647399902	-2.3921759128570557
7epx.pdb	7epx_HL_A_FH107D.pdb	-1.5082180500030518	-2.665548086166382
7epx.pdb	7epx_HL_A_FH107C.pdb	-1.1061580181121826	-1.9700000286102295
7epx.pdb	7epx_HL_A_FH107Q.pdb	-1.596053123474121	-1.6798100471496582
7epx.pdb	7epx_HL_A_FH107E.pdb	-0.7369901537895203	-2.8739919662475586
7epx.pdb	7epx_HL_A_FH107G.pdb	-1.0569753646850586	-2.0260400772094727
7epx.pdb	7epx_HL_A_FH107H.pdb	-1.19057297706604	-1.3621599674224854
7epx.pdb	7epx_HL_A_FH107I.pdb	-0.9160312414169312	-1.3738000392913818
7epx.pdb	7epx_HL_A_FH107L.pdb	-0.8204063773155212	-0.7652599811553955
7epx.pdb	7epx_HL_A_FH107K.pdb	-0.9171427488327026	-2.2821099758148193
7epx.pdb	7epx_HL_A_FH107M.pdb	-0.7242169976234436	0.2726599872112274
7epx.pdb	7epx_HL_A_FH107P.pdb	-0.98438560962677	-3.0264370441436768
7epx.pdb	7epx_HL_A_FH107S.pdb	-1.2252929210662842	-2.557080030441284
7epx.pdb	7epx_HL_A_FH107T.pdb	-1.1232101917266846	-2.0128400325775146
7epx.pdb	7epx_HL_A_FH107W.pdb	-0.2890574336051941	0.07609999924898148
7epx.pdb	7epx_HL_A_FH107Y.pdb	1.342283010482788	0.5157099962234497
7epx.pdb	7epx_HL_A_FH107V.pdb	-0.8629059791564941	-1.809540033340454
7epx.pdb	7epx_HL_A_NH108A.pdb	-0.07072427868843079	-0.4222100079059601
7epx.pdb	7epx_HL_A_NH108R.pdb	-0.15219718217849731	0.49059998989105225
7epx.pdb	7epx_HL_A_NH108D.pdb	-0.0258045494556427	0.07699999958276749
7epx.pdb	7epx_HL_A_NH108C.pdb	-0.23079551756381989	-0.034710001200437546
7epx.pdb	7epx_HL_A_NH108Q.pdb	-0.16844582557678223	0.3624899983406067
7epx.pdb	7epx_HL_A_NH108E.pdb	-1.0126376152038574	-0.46597999334335327
7epx.pdb	7epx_HL_A_NH108G.pdb	-0.2712092399597168	-0.15160000324249268
7epx.pdb	7epx_HL_A_NH108H.pdb	0.02805173397064209	0.2549099922180176
7epx.pdb	7epx_HL_A_NH108I.pdb	0.10896342992782593	0.24321000277996063
7epx.pdb	7epx_HL_A_NH108L.pdb	-0.03428870439529419	1.3757100105285645
7epx.pdb	7epx_HL_A_NH108K.pdb	-0.010408729314804077	0.9803699851036072
7epx.pdb	7epx_HL_A_NH108M.pdb	0.48185843229293823	1.3486100435256958
7epx.pdb	7epx_HL_A_NH108F.pdb	-0.047608792781829834	1.503999948501587
7epx.pdb	7epx_HL_A_NH108P.pdb	-0.50801020860672	-0.7659199833869934
7epx.pdb	7epx_HL_A_NH108S.pdb	-0.40861326456069946	-0.34547001123428345
7epx.pdb	7epx_HL_A_NH108T.pdb	-0.3794724643230438	0.7650499939918518
7epx.pdb	7epx_HL_A_NH108W.pdb	0.46040087938308716	1.7611000537872314
7epx.pdb	7epx_HL_A_NH108Y.pdb	-0.23061364889144897	0.9161900281906128
7epx.pdb	7epx_HL_A_NH108V.pdb	-0.005227148532867432	0.455269992351532
7epx.pdb	7epx_HL_A_YH109A.pdb	-1.3805723190307617	-2.7289860248565674
7epx.pdb	7epx_HL_A_YH109R.pdb	-0.4475799798965454	-1.8786200284957886
7epx.pdb	7epx_HL_A_YH109N.pdb	-1.5624172687530518	-2.671886920928955
7epx.pdb	7epx_HL_A_YH109D.pdb	-1.6291582584381104	-2.4280450344085693
7epx.pdb	7epx_HL_A_YH109C.pdb	-1.3732225894927979	-2.5982909202575684
7epx.pdb	7epx_HL_A_YH109Q.pdb	-1.6595697402954102	-3.0556819438934326
7epx.pdb	7epx_HL_A_YH109E.pdb	-1.0861716270446777	-1.7753499746322632
7epx.pdb	7epx_HL_A_YH109G.pdb	-1.4436488151550293	-3.029033899307251
7epx.pdb	7epx_HL_A_YH109H.pdb	-1.2664315700531006	-2.3374500274658203
7epx.pdb	7epx_HL_A_YH109I.pdb	-2.8998024463653564	-3.1830410957336426
7epx.pdb	7epx_HL_A_YH109L.pdb	-0.8002069592475891	-1.6160999536514282
7epx.pdb	7epx_HL_A_YH109K.pdb	-1.5388414859771729	-3.177150011062622
7epx.pdb	7epx_HL_A_YH109M.pdb	-0.48445653915405273	-0.459199994802475
7epx.pdb	7epx_HL_A_YH109F.pdb	-0.12216022610664368	-0.44881999492645264
7epx.pdb	7epx_HL_A_YH109P.pdb	-3.1327614784240723	-5.50875997543335
7epx.pdb	7epx_HL_A_YH109S.pdb	-2.0994269847869873	-3.3310000896453857
7epx.pdb	7epx_HL_A_YH109T.pdb	-1.737837553024292	-3.7274630069732666
7epx.pdb	7epx_HL_A_YH109W.pdb	-0.5167572498321533	-1.873420000076294
7epx.pdb	7epx_HL_A_YH109V.pdb	-1.2348418235778809	-1.8296799659729004
7epx.pdb	7epx_HL_A_EH110A.pdb	0.6121161580085754	0.9850000143051147
7epx.pdb	7epx_HL_A_EH110R.pdb	1.0525352954864502	1.1421300172805786
7epx.pdb	7epx_HL_A_EH110N.pdb	0.5267081260681152	0.48906999826431274
7epx.pdb	7epx_HL_A_EH110D.pdb	0.0742063820362091	0.32006001472473145
7epx.pdb	7epx_HL_A_EH110C.pdb	0.5840591788291931	0.4599500000476837
7epx.pdb	7epx_HL_A_EH110Q.pdb	0.7423097491264343	0.3736700117588043
7epx.pdb	7epx_HL_A_EH110G.pdb	0.6205385327339172	0.5486099720001221
7epx.pdb	7epx_HL_A_EH110H.pdb	0.4829080104827881	0.41530999541282654
7epx.pdb	7epx_HL_A_EH110I.pdb	0.27103492617607117	0.6549599766731262
7epx.pdb	7epx_HL_A_EH110L.pdb	0.7173107266426086	0.6021599769592285
7epx.pdb	7epx_HL_A_EH110K.pdb	0.7267584800720215	0.8464400172233582
7epx.pdb	7epx_HL_A_EH110M.pdb	1.073228120803833	0.6591799855232239
7epx.pdb	7epx_HL_A_EH110F.pdb	0.42893052101135254	0.18570999801158905
7epx.pdb	7epx_HL_A_EH110P.pdb	-0.20543047785758972	-1.5398999452590942
7epx.pdb	7epx_HL_A_EH110S.pdb	0.3685871958732605	0.42983001470565796
7epx.pdb	7epx_HL_A_EH110T.pdb	0.20623955130577087	0.646049976348877
7epx.pdb	7epx_HL_A_EH110W.pdb	0.39459389448165894	0.5093700289726257
7epx.pdb	7epx_HL_A_EH110Y.pdb	0.2314181923866272	0.5094599723815918
7epx.pdb	7epx_HL_A_EH110V.pdb	0.4173840880393982	0.7910799980163574
7epx.pdb	7epx_HL_A_SL30A.pdb	0.282158762216568	-0.0963200032711029
7epx.pdb	7epx_HL_A_SL30R.pdb	-0.735433042049408	-0.20604999363422394
7epx.pdb	7epx_HL_A_SL30N.pdb	-0.493213951587677	0.11909999698400497
7epx.pdb	7epx_HL_A_SL30D.pdb	-0.8592785000801086	0.35220998525619507
7epx.pdb	7epx_HL_A_SL30C.pdb	-0.06911259889602661	0.3633100092411041
7epx.pdb	7epx_HL_A_SL30Q.pdb	-0.14122766256332397	0.4507099986076355
7epx.pdb	7epx_HL_A_SL30E.pdb	0.9710181355476379	0.49619001150131226
7epx.pdb	7epx_HL_A_SL30G.pdb	0.24106621742248535	0.2741299867630005
7epx.pdb	7epx_HL_A_SL30H.pdb	-0.0143546462059021	-0.13143999874591827
7epx.pdb	7epx_HL_A_SL30I.pdb	0.22199493646621704	1.3584200143814087
7epx.pdb	7epx_HL_A_SL30L.pdb	0.49234509468078613	1.6815799474716187
7epx.pdb	7epx_HL_A_SL30K.pdb	-0.07876041531562805	-0.18511000275611877
7epx.pdb	7epx_HL_A_SL30M.pdb	0.7471862435340881	1.4851000308990479
7epx.pdb	7epx_HL_A_SL30F.pdb	-0.47288084030151367	-0.4703199863433838
7epx.pdb	7epx_HL_A_SL30P.pdb	0.23344483971595764	0.6813399791717529
7epx.pdb	7epx_HL_A_SL30T.pdb	0.15579292178153992	0.1486400067806244
7epx.pdb	7epx_HL_A_SL30W.pdb	-0.016388356685638428	-0.7823600172996521
7epx.pdb	7epx_HL_A_SL30Y.pdb	-0.5229833722114563	-0.700410008430481
7epx.pdb	7epx_HL_A_SL30V.pdb	0.2103048861026764	0.5904099941253662
7epx.pdb	7epx_HL_A_NL31A.pdb	-0.2272731065750122	-0.023080000653862953
7epx.pdb	7epx_HL_A_NL31R.pdb	-0.7373028993606567	-0.1745000034570694
7epx.pdb	7epx_HL_A_NL31D.pdb	-0.5364734530448914	0.12205000221729279
7epx.pdb	7epx_HL_A_NL31C.pdb	-0.5229920744895935	-0.1374099999666214
7epx.pdb	7epx_HL_A_NL31Q.pdb	-0.3864312171936035	0.02247999981045723
7epx.pdb	7epx_HL_A_NL31E.pdb	-0.6465321779251099	0.4420500099658966
7epx.pdb	7epx_HL_A_NL31G.pdb	-0.1544150710105896	-0.17538000643253326
7epx.pdb	7epx_HL_A_NL31H.pdb	-0.5906022787094116	0.15299999713897705
7epx.pdb	7epx_HL_A_NL31I.pdb	-0.5132807493209839	-0.0033499998971819878
7epx.pdb	7epx_HL_A_NL31L.pdb	-0.39153221249580383	0.2539199888706207
7epx.pdb	7epx_HL_A_NL31K.pdb	-0.4666088819503784	-0.2797200083732605
7epx.pdb	7epx_HL_A_NL31M.pdb	-0.2675784230232239	0.07028999924659729
7epx.pdb	7epx_HL_A_NL31F.pdb	-0.6047561168670654	-0.3069800138473511
7epx.pdb	7epx_HL_A_NL31P.pdb	-0.5481444001197815	0.6591799855232239
7epx.pdb	7epx_HL_A_NL31S.pdb	-0.499376118183136	0.06368999928236008
7epx.pdb	7epx_HL_A_NL31T.pdb	-0.44337692856788635	0.15511000156402588
7epx.pdb	7epx_HL_A_NL31W.pdb	-1.1867599487304688	-0.4983699917793274
7epx.pdb	7epx_HL_A_NL31Y.pdb	-0.9550705552101135	-0.638670027256012
7epx.pdb	7epx_HL_A_NL31V.pdb	-0.42975756525993347	-0.13460999727249146
7epx.pdb	7epx_HL_A_KL66A.pdb	-0.22397345304489136	-0.3761900067329407
7epx.pdb	7epx_HL_A_KL66R.pdb	-0.6228764057159424	-0.7513300180435181
7epx.pdb	7epx_HL_A_KL66N.pdb	-0.26657241582870483	-0.46408000588417053
7epx.pdb	7epx_HL_A_KL66D.pdb	0.26088249683380127	-0.6420999765396118
7epx.pdb	7epx_HL_A_KL66C.pdb	-0.1660311222076416	-0.3486100137233734
7epx.pdb	7epx_HL_A_KL66Q.pdb	-0.2935676872730255	-0.5921599864959717
7epx.pdb	7epx_HL_A_KL66E.pdb	-0.4816334843635559	-0.9843299984931946
7epx.pdb	7epx_HL_A_KL66G.pdb	0.21292978525161743	-0.3922699987888336
7epx.pdb	7epx_HL_A_KL66H.pdb	-0.3225102424621582	-0.43340998888015747
7epx.pdb	7epx_HL_A_KL66I.pdb	-0.5060446262359619	-0.3024899959564209
7epx.pdb	7epx_HL_A_KL66L.pdb	-0.5293281674385071	-0.24190999567508698
7epx.pdb	7epx_HL_A_KL66M.pdb	-0.3607746362686157	-0.2712700068950653
7epx.pdb	7epx_HL_A_KL66F.pdb	-0.15691739320755005	-0.11631999909877777
7epx.pdb	7epx_HL_A_KL66P.pdb	-0.40177589654922485	-0.47738999128341675
7epx.pdb	7epx_HL_A_KL66S.pdb	-0.3537754416465759	-0.36243000626564026
7epx.pdb	7epx_HL_A_KL66T.pdb	-0.6718380451202393	-0.45028001070022583
7epx.pdb	7epx_HL_A_KL66W.pdb	0.2866322994232178	0.43191999197006226
7epx.pdb	7epx_HL_A_KL66Y.pdb	-0.3172576427459717	-0.28025001287460327
7epx.pdb	7epx_HL_A_KL66V.pdb	-0.43340855836868286	-0.31512001156806946
7epx.pdb	7epx_HL_A_YA291A.pdb	-0.6295564770698547	-0.9365000128746033
7epx.pdb	7epx_HL_A_YA291R.pdb	-0.8423992991447449	-1.8594900369644165
7epx.pdb	7epx_HL_A_YA291N.pdb	-0.8700235486030579	-1.3365700244903564
7epx.pdb	7epx_HL_A_YA291D.pdb	-1.176295518875122	-1.2060500383377075
7epx.pdb	7epx_HL_A_YA291C.pdb	-0.9426708817481995	-1.3615700006484985
7epx.pdb	7epx_HL_A_YA291Q.pdb	-1.157630443572998	-1.1503100395202637
7epx.pdb	7epx_HL_A_YA291E.pdb	-1.035567283630371	-1.1425600051879883
7epx.pdb	7epx_HL_A_YA291G.pdb	-0.6922662854194641	-1.3558800220489502
7epx.pdb	7epx_HL_A_YA291H.pdb	-0.9809538722038269	-1.3686200380325317
7epx.pdb	7epx_HL_A_YA291I.pdb	-0.9745659828186035	-1.2730300426483154
7epx.pdb	7epx_HL_A_YA291L.pdb	-1.0194430351257324	-1.082419991493225
7epx.pdb	7epx_HL_A_YA291K.pdb	-0.8214254975318909	-2.356739044189453
7epx.pdb	7epx_HL_A_YA291M.pdb	-0.5730783939361572	-0.5077800154685974
7epx.pdb	7epx_HL_A_YA291F.pdb	-0.706734836101532	-0.39427000284194946
7epx.pdb	7epx_HL_A_YA291P.pdb	-1.1222496032714844	-1.5579899549484253
7epx.pdb	7epx_HL_A_YA291S.pdb	-0.8631897568702698	-1.4588299989700317
7epx.pdb	7epx_HL_A_YA291T.pdb	-0.8709939122200012	-1.2817399501800537
7epx.pdb	7epx_HL_A_YA291W.pdb	-0.336794912815094	0.44012999534606934
7epx.pdb	7epx_HL_A_YA291V.pdb	-0.820496678352356	-1.2883800268173218
7epx.pdb	7epx_HL_A_NA292A.pdb	0.026785612106323242	0.04025999829173088
7epx.pdb	7epx_HL_A_NA292R.pdb	0.10342428088188171	0.36155998706817627
7epx.pdb	7epx_HL_A_NA292D.pdb	0.24719446897506714	0.16415999829769135
7epx.pdb	7epx_HL_A_NA292C.pdb	-0.042787790298461914	0.11475999653339386
7epx.pdb	7epx_HL_A_NA292Q.pdb	0.05473661422729492	0.1301400065422058
7epx.pdb	7epx_HL_A_NA292E.pdb	-0.019592732191085815	-0.15875999629497528
7epx.pdb	7epx_HL_A_NA292G.pdb	-0.053031861782073975	0.20427000522613525
7epx.pdb	7epx_HL_A_NA292H.pdb	0.09160304069519043	1.2768100500106812
7epx.pdb	7epx_HL_A_NA292I.pdb	0.16010400652885437	0.20190000534057617
7epx.pdb	7epx_HL_A_NA292L.pdb	0.02436162531375885	0.3824000060558319
7epx.pdb	7epx_HL_A_NA292K.pdb	-0.026223748922348022	0.18201999366283417
7epx.pdb	7epx_HL_A_NA292M.pdb	0.23856589198112488	1.0266000032424927
7epx.pdb	7epx_HL_A_NA292F.pdb	0.1259070634841919	0.5266600251197815
7epx.pdb	7epx_HL_A_NA292P.pdb	-0.10192722082138062	0.1123099997639656
7epx.pdb	7epx_HL_A_NA292S.pdb	-0.17782890796661377	0.11688999831676483
7epx.pdb	7epx_HL_A_NA292T.pdb	-0.11130741238594055	-0.03102000057697296
7epx.pdb	7epx_HL_A_NA292W.pdb	0.09657257795333862	0.3847599923610687
7epx.pdb	7epx_HL_A_NA292Y.pdb	0.8086314797401428	1.859529972076416
7epx.pdb	7epx_HL_A_NA292V.pdb	0.14919695258140564	0.21932999789714813
7epx.pdb	7epx_HL_A_FA296A.pdb	-0.3604704737663269	-0.4726699888706207
7epx.pdb	7epx_HL_A_FA296R.pdb	-0.5814070105552673	-0.427700012922287
7epx.pdb	7epx_HL_A_FA296N.pdb	-0.7217407822608948	-0.6200500130653381
7epx.pdb	7epx_HL_A_FA296D.pdb	-0.8147498965263367	-0.5562700033187866
7epx.pdb	7epx_HL_A_FA296C.pdb	-0.5873941779136658	-0.6022499799728394
7epx.pdb	7epx_HL_A_FA296Q.pdb	-0.5895969867706299	-0.46007001399993896
7epx.pdb	7epx_HL_A_FA296E.pdb	-0.7451377511024475	0.19884000718593597
7epx.pdb	7epx_HL_A_FA296G.pdb	-0.7456074357032776	-0.8342499732971191
7epx.pdb	7epx_HL_A_FA296H.pdb	-0.4330219030380249	-0.11389999836683273
7epx.pdb	7epx_HL_A_FA296I.pdb	-0.09926813840866089	-0.34981000423431396
7epx.pdb	7epx_HL_A_FA296L.pdb	-0.06529876589775085	0.17079000174999237
7epx.pdb	7epx_HL_A_FA296K.pdb	-0.5409120321273804	-0.4032599925994873
7epx.pdb	7epx_HL_A_FA296M.pdb	-0.2719760537147522	-0.4568299949169159
7epx.pdb	7epx_HL_A_FA296P.pdb	-0.2499811053276062	0.2342199981212616
7epx.pdb	7epx_HL_A_FA296S.pdb	-0.7942984700202942	-0.920229971408844
7epx.pdb	7epx_HL_A_FA296T.pdb	-0.8857250809669495	-0.8715900182723999
7epx.pdb	7epx_HL_A_FA296W.pdb	-0.5707253813743591	-0.017559999600052834
7epx.pdb	7epx_HL_A_FA296Y.pdb	-0.36304351687431335	0.028200000524520874
7epx.pdb	7epx_HL_A_FA296V.pdb	-0.1847037672996521	-0.17624999582767487
7epx.pdb	7epx_HL_A_SA297A.pdb	0.04314899444580078	-0.18397000432014465
7epx.pdb	7epx_HL_A_SA297R.pdb	1.3389406204223633	0.7407199740409851
7epx.pdb	7epx_HL_A_SA297N.pdb	-0.28981107473373413	-0.3199999928474426
7epx.pdb	7epx_HL_A_SA297D.pdb	-0.014964282512664795	-1.1486599445343018
7epx.pdb	7epx_HL_A_SA297C.pdb	0.01361711323261261	0.46285000443458557
7epx.pdb	7epx_HL_A_SA297Q.pdb	0.26872867345809937	1.3690099716186523
7epx.pdb	7epx_HL_A_SA297E.pdb	0.6410536170005798	0.3599500060081482
7epx.pdb	7epx_HL_A_SA297G.pdb	0.08232605457305908	-0.38927000761032104
7epx.pdb	7epx_HL_A_SA297H.pdb	0.17428147792816162	0.19378000497817993
7epx.pdb	7epx_HL_A_SA297I.pdb	0.21960586309432983	0.5749899744987488
7epx.pdb	7epx_HL_A_SA297L.pdb	0.9288821816444397	1.0957900285720825
7epx.pdb	7epx_HL_A_SA297K.pdb	0.7941394448280334	0.3001500070095062
7epx.pdb	7epx_HL_A_SA297M.pdb	0.31595635414123535	0.9347599744796753
7epx.pdb	7epx_HL_A_SA297F.pdb	0.7537478804588318	0.586430013179779
7epx.pdb	7epx_HL_A_SA297P.pdb	-0.42094025015830994	-0.48649001121520996
7epx.pdb	7epx_HL_A_SA297T.pdb	0.025014638900756836	0.5100100040435791
7epx.pdb	7epx_HL_A_SA297W.pdb	-0.5046816468238831	-0.4204300045967102
7epx.pdb	7epx_HL_A_SA297Y.pdb	1.1689536571502686	1.1887600421905518
7epx.pdb	7epx_HL_A_SA297V.pdb	0.01616227626800537	0.19370000064373016
7epx.pdb	7epx_HL_A_TA298A.pdb	0.5707935690879822	-0.2600800096988678
7epx.pdb	7epx_HL_A_TA298R.pdb	0.6525949835777283	0.7418299913406372
7epx.pdb	7epx_HL_A_TA298N.pdb	-0.368902325630188	-1.6375600099563599
7epx.pdb	7epx_HL_A_TA298D.pdb	-0.052931129932403564	-0.4712100028991699
7epx.pdb	7epx_HL_A_TA298C.pdb	0.5805676579475403	-0.5034700036048889
7epx.pdb	7epx_HL_A_TA298Q.pdb	-0.26782679557800293	0.05601999908685684
7epx.pdb	7epx_HL_A_TA298E.pdb	0.15251901745796204	0.08237999677658081
7epx.pdb	7epx_HL_A_TA298G.pdb	0.5315194725990295	-0.608739972114563
7epx.pdb	7epx_HL_A_TA298H.pdb	-0.8766451478004456	-1.8522499799728394
7epx.pdb	7epx_HL_A_TA298I.pdb	0.40030354261398315	0.6408900022506714
7epx.pdb	7epx_HL_A_TA298L.pdb	0.7575628161430359	0.5321400165557861
7epx.pdb	7epx_HL_A_TA298K.pdb	1.0457403659820557	1.236009955406189
7epx.pdb	7epx_HL_A_TA298M.pdb	0.771396815776825	0.3534199893474579
7epx.pdb	7epx_HL_A_TA298F.pdb	0.07851734757423401	-0.008170000277459621
7epx.pdb	7epx_HL_A_TA298P.pdb	-0.1255028247833252	-1.4105900526046753
7epx.pdb	7epx_HL_A_TA298S.pdb	-0.09720627963542938	-0.5668200254440308
7epx.pdb	7epx_HL_A_TA298W.pdb	-1.7058117389678955	-1.4830199480056763
7epx.pdb	7epx_HL_A_TA298Y.pdb	-10.850279808044434	-10.61011028289795
7epx.pdb	7epx_HL_A_TA298V.pdb	0.42419999837875366	0.6800199747085571
7epx.pdb	7epx_HL_A_CA301A.pdb	-0.4615556597709656	-0.10281000286340714
7epx.pdb	7epx_HL_A_CA301R.pdb	-0.4986364245414734	0.06274999678134918
7epx.pdb	7epx_HL_A_CA301N.pdb	-0.3745063245296478	0.13021999597549438
7epx.pdb	7epx_HL_A_CA301D.pdb	-0.3916734457015991	-0.4270099997520447
7epx.pdb	7epx_HL_A_CA301Q.pdb	-0.5990225076675415	0.06939999759197235
7epx.pdb	7epx_HL_A_CA301E.pdb	-0.03505289554595947	0.5035099983215332
7epx.pdb	7epx_HL_A_CA301G.pdb	-0.36776480078697205	-0.04747999832034111
7epx.pdb	7epx_HL_A_CA301H.pdb	-0.911821186542511	-0.03742999956011772
7epx.pdb	7epx_HL_A_CA301I.pdb	-0.4856261610984802	-0.020519999787211418
7epx.pdb	7epx_HL_A_CA301L.pdb	-0.5030536651611328	0.020500000566244125
7epx.pdb	7epx_HL_A_CA301K.pdb	-0.4814692735671997	0.03945000097155571
7epx.pdb	7epx_HL_A_CA301M.pdb	-0.5795592665672302	0.08515000343322754
7epx.pdb	7epx_HL_A_CA301F.pdb	-0.873741090297699	-0.8879799842834473
7epx.pdb	7epx_HL_A_CA301P.pdb	-0.49755609035491943	-0.025529999285936356
7epx.pdb	7epx_HL_A_CA301S.pdb	-0.5877294540405273	-0.14544999599456787
7epx.pdb	7epx_HL_A_CA301T.pdb	-0.30528658628463745	0.011900000274181366
7epx.pdb	7epx_HL_A_CA301W.pdb	-0.934978187084198	-0.2374899983406067
7epx.pdb	7epx_HL_A_CA301Y.pdb	-1.1281421184539795	-0.02469000034034252
7epx.pdb	7epx_HL_A_CA301V.pdb	-0.45927777886390686	-0.01205000001937151
7epx.pdb	7epx_HL_A_GA326A.pdb	-0.1443995237350464	-0.12780000269412994
7epx.pdb	7epx_HL_A_GA326R.pdb	-0.6804084181785583	-0.10083000361919403
7epx.pdb	7epx_HL_A_GA326N.pdb	-0.16593283414840698	1.9167499542236328
7epx.pdb	7epx_HL_A_GA326D.pdb	0.12081611156463623	1.1003999710083008
7epx.pdb	7epx_HL_A_GA326C.pdb	-0.5996830463409424	0.38578000664711
7epx.pdb	7epx_HL_A_GA326Q.pdb	-0.6887122392654419	0.4049000144004822
7epx.pdb	7epx_HL_A_GA326E.pdb	-1.1464204788208008	-0.2926099896430969
7epx.pdb	7epx_HL_A_GA326H.pdb	-8.418922424316406	-8.198650360107422
7epx.pdb	7epx_HL_A_GA326I.pdb	-0.43091702461242676	1.3212000131607056
7epx.pdb	7epx_HL_A_GA326L.pdb	-1.2058851718902588	1.6086499691009521
7epx.pdb	7epx_HL_A_GA326K.pdb	-2.876166343688965	-2.032749891281128
7epx.pdb	7epx_HL_A_GA326M.pdb	-5.035976886749268	-1.723479986190796
7epx.pdb	7epx_HL_A_GA326F.pdb	-1.760042428970337	-0.7977799773216248
7epx.pdb	7epx_HL_A_GA326P.pdb	-0.7107524275779724	-0.24613000452518463
7epx.pdb	7epx_HL_A_GA326S.pdb	0.021641671657562256	-0.185589998960495
7epx.pdb	7epx_HL_A_GA326T.pdb	0.14139753580093384	-0.042500000447034836
7epx.pdb	7epx_HL_A_GA326W.pdb	-3.499034881591797	-1.7422900199890137
7epx.pdb	7epx_HL_A_GA326Y.pdb	-5.282387733459473	-5.487750053405762
7epx.pdb	7epx_HL_A_GA326V.pdb	-0.47557419538497925	-0.010300000198185444
7epx.pdb	7epx_HL_A_VA329A.pdb	-0.32613497972488403	-0.8274000287055969
7epx.pdb	7epx_HL_A_VA329R.pdb	-0.6759693622589111	-1.1254099607467651
7epx.pdb	7epx_HL_A_VA329N.pdb	-0.540135383605957	-0.47957998514175415
7epx.pdb	7epx_HL_A_VA329D.pdb	-0.9628998637199402	-1.2261500358581543
7epx.pdb	7epx_HL_A_VA329C.pdb	-0.3693088889122009	-0.8768600225448608
7epx.pdb	7epx_HL_A_VA329Q.pdb	-0.7307955622673035	-0.7219399809837341
7epx.pdb	7epx_HL_A_VA329E.pdb	-0.8088210225105286	-0.8428099751472473
7epx.pdb	7epx_HL_A_VA329G.pdb	-0.5296626091003418	-1.3037699460983276
7epx.pdb	7epx_HL_A_VA329H.pdb	-0.8050861954689026	-0.529259979724884
7epx.pdb	7epx_HL_A_VA329I.pdb	0.010507583618164062	0.11630000174045563
7epx.pdb	7epx_HL_A_VA329L.pdb	-0.4325871169567108	-0.051180001348257065
7epx.pdb	7epx_HL_A_VA329K.pdb	-0.9891167283058167	-0.758870005607605
7epx.pdb	7epx_HL_A_VA329M.pdb	-0.21905648708343506	0.41440001130104065
7epx.pdb	7epx_HL_A_VA329F.pdb	-0.5933908820152283	-0.6327900290489197
7epx.pdb	7epx_HL_A_VA329P.pdb	-0.1310521364212036	-0.9547799825668335
7epx.pdb	7epx_HL_A_VA329S.pdb	-0.9005225896835327	-0.8166700005531311
7epx.pdb	7epx_HL_A_VA329T.pdb	-0.9474095106124878	-0.47273001074790955
7epx.pdb	7epx_HL_A_VA329W.pdb	-0.941822350025177	-2.844069004058838
7epx.pdb	7epx_HL_A_VA329Y.pdb	-1.1375746726989746	-1.5405100584030151
7epx.pdb	7epx_HL_A_RA330A.pdb	-0.11186343431472778	-0.18735000491142273
7epx.pdb	7epx_HL_A_RA330N.pdb	-0.7727816700935364	-0.1413400024175644
7epx.pdb	7epx_HL_A_RA330D.pdb	-1.064934253692627	-0.7835299968719482
7epx.pdb	7epx_HL_A_RA330C.pdb	-0.3396952152252197	0.4554300010204315
7epx.pdb	7epx_HL_A_RA330Q.pdb	-0.18472863733768463	-0.07196000218391418
7epx.pdb	7epx_HL_A_RA330E.pdb	-0.44358253479003906	-0.22573000192642212
7epx.pdb	7epx_HL_A_RA330G.pdb	-0.3691976070404053	-0.6272500157356262
7epx.pdb	7epx_HL_A_RA330H.pdb	-0.22433941066265106	0.33535000681877136
7epx.pdb	7epx_HL_A_RA330I.pdb	0.22342002391815186	1.1944400072097778
7epx.pdb	7epx_HL_A_RA330L.pdb	0.15702375769615173	0.9153900146484375
7epx.pdb	7epx_HL_A_RA330K.pdb	-0.08488517999649048	1.0147600173950195
7epx.pdb	7epx_HL_A_RA330M.pdb	-0.02270786464214325	1.1223700046539307
7epx.pdb	7epx_HL_A_RA330F.pdb	0.05659869313240051	0.6553800106048584
7epx.pdb	7epx_HL_A_RA330P.pdb	-0.16801701486110687	0.7981799840927124
7epx.pdb	7epx_HL_A_RA330S.pdb	-0.9925533533096313	-0.3599100112915039
7epx.pdb	7epx_HL_A_RA330T.pdb	-0.61673903465271	0.23284000158309937
7epx.pdb	7epx_HL_A_RA330W.pdb	0.19621413946151733	1.26173996925354
7epx.pdb	7epx_HL_A_RA330Y.pdb	-0.12274612486362457	0.5748900175094604
7epx.pdb	7epx_HL_A_RA330V.pdb	-0.23443898558616638	0.5995000004768372
7epx.pdb	7epx_HL_A_GA424A.pdb	0.1779031753540039	0.9359099864959717
7epx.pdb	7epx_HL_A_GA424R.pdb	-0.4321937561035156	0.8568699955940247
7epx.pdb	7epx_HL_A_GA424N.pdb	-0.18575769662857056	0.9995499849319458
7epx.pdb	7epx_HL_A_GA424D.pdb	-0.5431030988693237	-0.459850013256073
7epx.pdb	7epx_HL_A_GA424C.pdb	-0.2579808831214905	0.06958000361919403
7epx.pdb	7epx_HL_A_GA424Q.pdb	-0.12938928604125977	0.1759600043296814
7epx.pdb	7epx_HL_A_GA424E.pdb	-0.24720913171768188	0.6442400217056274
7epx.pdb	7epx_HL_A_GA424H.pdb	0.01760953664779663	2.8918299674987793
7epx.pdb	7epx_HL_A_GA424I.pdb	0.5831605195999146	1.3856500387191772
7epx.pdb	7epx_HL_A_GA424L.pdb	0.6249755620956421	1.3178800344467163
7epx.pdb	7epx_HL_A_GA424K.pdb	-0.7315793037414551	0.6774100065231323
7epx.pdb	7epx_HL_A_GA424M.pdb	0.5113305449485779	1.3027499914169312
7epx.pdb	7epx_HL_A_GA424F.pdb	-0.7876784205436707	0.3299500048160553
7epx.pdb	7epx_HL_A_GA424P.pdb	0.21966421604156494	0.9932299852371216
7epx.pdb	7epx_HL_A_GA424S.pdb	0.25003111362457275	1.856529951095581
7epx.pdb	7epx_HL_A_GA424T.pdb	-0.4773985743522644	-0.727649986743927
7epx.pdb	7epx_HL_A_GA424W.pdb	0.16481691598892212	0.7064099907875061
7epx.pdb	7epx_HL_A_GA424Y.pdb	0.3703007102012634	0.9334800243377686
7epx.pdb	7epx_HL_A_GA424V.pdb	-0.033349454402923584	0.06656999886035919
7epx.pdb	7epx_HL_A_VA425A.pdb	0.19882354140281677	0.3288699984550476
7epx.pdb	7epx_HL_A_VA425R.pdb	-0.5162139534950256	1.3256399631500244
7epx.pdb	7epx_HL_A_VA425N.pdb	-0.6891377568244934	0.06810999661684036
7epx.pdb	7epx_HL_A_VA425D.pdb	-1.0752074718475342	0.08613000065088272
7epx.pdb	7epx_HL_A_VA425C.pdb	-0.5075271129608154	0.6327099800109863
7epx.pdb	7epx_HL_A_VA425Q.pdb	-0.3641728162765503	0.2679300010204315
7epx.pdb	7epx_HL_A_VA425E.pdb	-0.547607421875	-0.37224000692367554
7epx.pdb	7epx_HL_A_VA425G.pdb	0.02861553430557251	0.5785599946975708
7epx.pdb	7epx_HL_A_VA425H.pdb	0.057289958000183105	2.523129940032959
7epx.pdb	7epx_HL_A_VA425I.pdb	-0.28177550435066223	-0.02776000089943409
7epx.pdb	7epx_HL_A_VA425L.pdb	-0.4181693196296692	-0.1987999975681305
7epx.pdb	7epx_HL_A_VA425K.pdb	-0.2464960217475891	0.9117699861526489
7epx.pdb	7epx_HL_A_VA425M.pdb	-0.425033301115036	-0.5700200200080872
7epx.pdb	7epx_HL_A_VA425F.pdb	-0.25179868936538696	-0.2733500003814697
7epx.pdb	7epx_HL_A_VA425P.pdb	-0.1904478669166565	-0.20788000524044037
7epx.pdb	7epx_HL_A_VA425S.pdb	0.14424294233322144	0.7647200226783752
7epx.pdb	7epx_HL_A_VA425T.pdb	0.030007898807525635	1.463320016860962
7epx.pdb	7epx_HL_A_VA425W.pdb	-0.45878487825393677	0.5052700042724609
7epx.pdb	7epx_HL_A_VA425Y.pdb	-0.5568114519119263	-0.30445000529289246
7epx.pdb	7epx_HL_A_GA426A.pdb	0.6268929839134216	0.9928600192070007
7epx.pdb	7epx_HL_A_GA426R.pdb	-0.35732799768447876	-0.10413999855518341
7epx.pdb	7epx_HL_A_GA426N.pdb	0.3685683012008667	0.31700998544692993
7epx.pdb	7epx_HL_A_GA426D.pdb	-0.1297016143798828	-1.903939962387085
7epx.pdb	7epx_HL_A_GA426C.pdb	0.5222871899604797	0.6220600008964539
7epx.pdb	7epx_HL_A_GA426Q.pdb	-0.31743502616882324	-0.26322999596595764
7epx.pdb	7epx_HL_A_GA426E.pdb	0.02786731719970703	-1.3400499820709229
7epx.pdb	7epx_HL_A_GA426H.pdb	0.12396949529647827	-0.0524899996817112
7epx.pdb	7epx_HL_A_GA426I.pdb	-0.036720335483551025	-0.32043999433517456
7epx.pdb	7epx_HL_A_GA426L.pdb	0.24237209558486938	-0.5262200236320496
7epx.pdb	7epx_HL_A_GA426K.pdb	-0.3175165057182312	-0.22105999290943146
7epx.pdb	7epx_HL_A_GA426M.pdb	0.5016641020774841	0.4470899999141693
7epx.pdb	7epx_HL_A_GA426F.pdb	0.48762375116348267	0.8296800255775452
7epx.pdb	7epx_HL_A_GA426P.pdb	-0.6634207367897034	-1.5121899843215942
7epx.pdb	7epx_HL_A_GA426S.pdb	0.06155049800872803	0.3064599931240082
7epx.pdb	7epx_HL_A_GA426T.pdb	0.2209678292274475	-0.3740899860858917
7epx.pdb	7epx_HL_A_GA426W.pdb	0.19654136896133423	0.019009999930858612
7epx.pdb	7epx_HL_A_GA426Y.pdb	0.4557458162307739	0.695930004119873
7epx.pdb	7epx_HL_A_GA426V.pdb	-0.3089720606803894	-0.41214001178741455
7epx.pdb	7epx_HL_A_YA430A.pdb	-0.0806075930595398	-0.7846699953079224
7epx.pdb	7epx_HL_A_YA430R.pdb	-0.3029705286026001	-0.26262998580932617
7epx.pdb	7epx_HL_A_YA430N.pdb	0.05494493246078491	-0.7138599753379822
7epx.pdb	7epx_HL_A_YA430D.pdb	0.04803287982940674	-0.9626500010490417
7epx.pdb	7epx_HL_A_YA430C.pdb	-0.1228061318397522	-0.7023500204086304
7epx.pdb	7epx_HL_A_YA430Q.pdb	-0.14618510007858276	-0.6089199781417847
7epx.pdb	7epx_HL_A_YA430E.pdb	-0.2801833152770996	-0.8434600234031677
7epx.pdb	7epx_HL_A_YA430G.pdb	-0.09882360696792603	-0.8784099817276001
7epx.pdb	7epx_HL_A_YA430H.pdb	0.10970252752304077	-0.3834199905395508
7epx.pdb	7epx_HL_A_YA430I.pdb	-0.10058999061584473	-0.1929599940776825
7epx.pdb	7epx_HL_A_YA430L.pdb	-0.40791428089141846	0.001879999996162951
7epx.pdb	7epx_HL_A_YA430K.pdb	-0.08271676301956177	-0.4851199984550476
7epx.pdb	7epx_HL_A_YA430M.pdb	0.3385273814201355	0.07423999905586243
7epx.pdb	7epx_HL_A_YA430F.pdb	0.035576462745666504	0.17374999821186066
7epx.pdb	7epx_HL_A_YA430P.pdb	-0.14884722232818604	-0.7396000027656555
7epx.pdb	7epx_HL_A_YA430S.pdb	-0.29160410165786743	-0.7508100271224976
7epx.pdb	7epx_HL_A_YA430T.pdb	-0.036113202571868896	-0.7109000086784363
7epx.pdb	7epx_HL_A_YA430W.pdb	-0.971444845199585	-0.895609974861145
7epx.pdb	7epx_HL_A_YA430V.pdb	-0.07132208347320557	-0.5402399897575378
7qf0.pdb	7qf0_HL_A_VH2A.pdb	-0.35734838247299194	-0.3880000114440918
7qf0.pdb	7qf0_HL_A_VH2R.pdb	-0.4246246814727783	0.6561999917030334
7qf0.pdb	7qf0_HL_A_VH2N.pdb	-0.6325693130493164	-0.19200000166893005
7qf0.pdb	7qf0_HL_A_VH2D.pdb	-0.8020016551017761	-0.8482000231742859
7qf0.pdb	7qf0_HL_A_VH2C.pdb	-0.29263097047805786	-0.3955000042915344
7qf0.pdb	7qf0_HL_A_VH2Q.pdb	-0.6348055005073547	-0.612500011920929
7qf0.pdb	7qf0_HL_A_VH2E.pdb	-1.061445713043213	-0.18889999389648438
7qf0.pdb	7qf0_HL_A_VH2G.pdb	-0.4842225909233093	-0.6144999861717224
7qf0.pdb	7qf0_HL_A_VH2H.pdb	-0.2670421004295349	-0.24469999969005585
7qf0.pdb	7qf0_HL_A_VH2I.pdb	-0.03302568197250366	0.20589999854564667
7qf0.pdb	7qf0_HL_A_VH2L.pdb	-0.0332605242729187	-0.03189999982714653
7qf0.pdb	7qf0_HL_A_VH2K.pdb	-0.4654913544654846	0.09319999814033508
7qf0.pdb	7qf0_HL_A_VH2M.pdb	-0.02591651678085327	-0.10199999809265137
7qf0.pdb	7qf0_HL_A_VH2F.pdb	0.3832319974899292	0.680400013923645
7qf0.pdb	7qf0_HL_A_VH2P.pdb	-0.6587112545967102	-0.6118999719619751
7qf0.pdb	7qf0_HL_A_VH2S.pdb	-0.5704213380813599	-0.6542999744415283
7qf0.pdb	7qf0_HL_A_VH2T.pdb	-0.7679336667060852	-0.626800000667572
7qf0.pdb	7qf0_HL_A_VH2W.pdb	-0.9448098540306091	-0.25929999351501465
7qf0.pdb	7qf0_HL_A_VH2Y.pdb	-0.018663525581359863	0.6251000165939331
7qf0.pdb	7qf0_HL_A_GH26A.pdb	-0.44914963841438293	-1.2759000062942505
7qf0.pdb	7qf0_HL_A_GH26R.pdb	-0.5989861488342285	-1.441100001335144
7qf0.pdb	7qf0_HL_A_GH26N.pdb	-0.7601686120033264	-2.0276999473571777
7qf0.pdb	7qf0_HL_A_GH26D.pdb	-1.0035974979400635	-1.3596999645233154
7qf0.pdb	7qf0_HL_A_GH26C.pdb	-0.46539798378944397	-1.1928000450134277
7qf0.pdb	7qf0_HL_A_GH26Q.pdb	-0.6969485878944397	-1.3377000093460083
7qf0.pdb	7qf0_HL_A_GH26E.pdb	-0.681861162185669	-1.3507000207901
7qf0.pdb	7qf0_HL_A_GH26H.pdb	-6.178905963897705	-5.58489990234375
7qf0.pdb	7qf0_HL_A_GH26I.pdb	-0.8284186124801636	-1.6233999729156494
7qf0.pdb	7qf0_HL_A_GH26L.pdb	-0.6423584222793579	-1.2984000444412231
7qf0.pdb	7qf0_HL_A_GH26K.pdb	-0.6954287886619568	-1.4180999994277954
7qf0.pdb	7qf0_HL_A_GH26M.pdb	-0.537259578704834	-1.2653000354766846
7qf0.pdb	7qf0_HL_A_GH26F.pdb	-5.303930759429932	-4.925000190734863
7qf0.pdb	7qf0_HL_A_GH26P.pdb	-0.9601501822471619	-0.4645000100135803
7qf0.pdb	7qf0_HL_A_GH26S.pdb	-0.316962867975235	-0.7857999801635742
7qf0.pdb	7qf0_HL_A_GH26T.pdb	-0.8440285325050354	-0.6395999789237976
7qf0.pdb	7qf0_HL_A_GH26W.pdb	-4.85142707824707	-2.7995998859405518
7qf0.pdb	7qf0_HL_A_GH26Y.pdb	-4.331727981567383	-3.3429999351501465
7qf0.pdb	7qf0_HL_A_GH26V.pdb	-0.6941573023796082	-0.7440999746322632
7qf0.pdb	7qf0_HL_A_FH27A.pdb	-0.19595056772232056	-0.5896999835968018
7qf0.pdb	7qf0_HL_A_FH27R.pdb	-0.035808563232421875	-0.5831000208854675
7qf0.pdb	7qf0_HL_A_FH27N.pdb	-0.5043773055076599	-0.32989999651908875
7qf0.pdb	7qf0_HL_A_FH27D.pdb	-0.6511478424072266	-0.06360000371932983
7qf0.pdb	7qf0_HL_A_FH27C.pdb	-0.2651441693305969	-0.45660001039505005
7qf0.pdb	7qf0_HL_A_FH27Q.pdb	-0.36216360330581665	-0.18809999525547028
7qf0.pdb	7qf0_HL_A_FH27E.pdb	-0.1737925112247467	0.1776999980211258
7qf0.pdb	7qf0_HL_A_FH27G.pdb	-0.7791649699211121	-1.2692999839782715
7qf0.pdb	7qf0_HL_A_FH27H.pdb	-0.36723166704177856	0.06369999796152115
7qf0.pdb	7qf0_HL_A_FH27I.pdb	-3.480008125305176	-3.316699981689453
7qf0.pdb	7qf0_HL_A_FH27L.pdb	0.7392348647117615	0.4562000036239624
7qf0.pdb	7qf0_HL_A_FH27K.pdb	-0.2804572880268097	0.0430000014603138
7qf0.pdb	7qf0_HL_A_FH27M.pdb	-0.09877508878707886	-0.12049999833106995
7qf0.pdb	7qf0_HL_A_FH27P.pdb	-0.5542665123939514	-0.49470001459121704
7qf0.pdb	7qf0_HL_A_FH27S.pdb	-0.08805394172668457	-1.1974999904632568
7qf0.pdb	7qf0_HL_A_FH27T.pdb	-0.050620198249816895	-0.8816999793052673
7qf0.pdb	7qf0_HL_A_FH27W.pdb	-0.39171305298805237	-0.049400001764297485
7qf0.pdb	7qf0_HL_A_FH27Y.pdb	-0.41098105907440186	-0.08789999783039093
7qf0.pdb	7qf0_HL_A_FH27V.pdb	-1.4256787300109863	-0.852400004863739
7qf0.pdb	7qf0_HL_A_TH28A.pdb	0.20942959189414978	0.4316999912261963
7qf0.pdb	7qf0_HL_A_TH28R.pdb	0.07603985071182251	0.1623000055551529
7qf0.pdb	7qf0_HL_A_TH28N.pdb	-0.23397031426429749	0.06340000033378601
7qf0.pdb	7qf0_HL_A_TH28D.pdb	0.025781691074371338	0.4408999979496002
7qf0.pdb	7qf0_HL_A_TH28C.pdb	0.1283719837665558	0.24959999322891235
7qf0.pdb	7qf0_HL_A_TH28Q.pdb	-0.018493354320526123	0.3271999955177307
7qf0.pdb	7qf0_HL_A_TH28E.pdb	-0.165490984916687	0.5709999799728394
7qf0.pdb	7qf0_HL_A_TH28G.pdb	0.07392030954360962	-0.1589999943971634
7qf0.pdb	7qf0_HL_A_TH28H.pdb	0.3222639560699463	0.2442999929189682
7qf0.pdb	7qf0_HL_A_TH28I.pdb	0.295259028673172	0.6635000109672546
7qf0.pdb	7qf0_HL_A_TH28L.pdb	0.2615007162094116	0.732200026512146
7qf0.pdb	7qf0_HL_A_TH28K.pdb	0.0028294026851654053	0.3707999885082245
7qf0.pdb	7qf0_HL_A_TH28M.pdb	0.4257202744483948	0.5831000208854675
7qf0.pdb	7qf0_HL_A_TH28F.pdb	0.8610528111457825	0.600600004196167
7qf0.pdb	7qf0_HL_A_TH28P.pdb	-1.7643208503723145	-0.9416000247001648
7qf0.pdb	7qf0_HL_A_TH28S.pdb	-0.07591993361711502	0.2842000126838684
7qf0.pdb	7qf0_HL_A_TH28W.pdb	0.1657124161720276	0.2500999867916107
7qf0.pdb	7qf0_HL_A_TH28Y.pdb	0.1888710856437683	0.47870001196861267
7qf0.pdb	7qf0_HL_A_TH28V.pdb	0.21738594770431519	0.6765000224113464
7qf0.pdb	7qf0_HL_A_RH31A.pdb	-0.5461423993110657	-0.4636000096797943
7qf0.pdb	7qf0_HL_A_RH31N.pdb	-0.4751652479171753	-0.021900000050663948
7qf0.pdb	7qf0_HL_A_RH31D.pdb	-1.0414085388183594	-1.607300043106079
7qf0.pdb	7qf0_HL_A_RH31C.pdb	-0.5837281346321106	-0.32690000534057617
7qf0.pdb	7qf0_HL_A_RH31Q.pdb	-0.7040523886680603	-0.8133999705314636
7qf0.pdb	7qf0_HL_A_RH31E.pdb	-1.2089769840240479	-1.579300045967102
7qf0.pdb	7qf0_HL_A_RH31G.pdb	-0.668858528137207	-0.7179999947547913
7qf0.pdb	7qf0_HL_A_RH31H.pdb	-0.508898138999939	-0.18250000476837158
7qf0.pdb	7qf0_HL_A_RH31I.pdb	-1.1223872900009155	-0.9408000111579895
7qf0.pdb	7qf0_HL_A_RH31L.pdb	0.22967571020126343	0.326200008392334
7qf0.pdb	7qf0_HL_A_RH31K.pdb	-0.2919810712337494	0.8137000203132629
7qf0.pdb	7qf0_HL_A_RH31M.pdb	-0.1835014820098877	0.7466999888420105
7qf0.pdb	7qf0_HL_A_RH31F.pdb	0.503243625164032	0.3553999960422516
7qf0.pdb	7qf0_HL_A_RH31P.pdb	-0.5863000154495239	-0.8238999843597412
7qf0.pdb	7qf0_HL_A_RH31S.pdb	-0.8432747721672058	-1.6060999631881714
7qf0.pdb	7qf0_HL_A_RH31T.pdb	-0.25178229808807373	-0.18649999797344208
7qf0.pdb	7qf0_HL_A_RH31W.pdb	0.6675775051116943	0.40470001101493835
7qf0.pdb	7qf0_HL_A_RH31Y.pdb	-0.09392458200454712	0.09000000357627869
7qf0.pdb	7qf0_HL_A_RH31V.pdb	-1.2382304668426514	-1.9485000371932983
7qf0.pdb	7qf0_HL_A_NH32A.pdb	-1.062044382095337	-2.2535998821258545
7qf0.pdb	7qf0_HL_A_NH32R.pdb	-2.917417287826538	-3.8922998905181885
7qf0.pdb	7qf0_HL_A_NH32D.pdb	-0.8325439691543579	-1.2855000495910645
7qf0.pdb	7qf0_HL_A_NH32C.pdb	-0.6183741092681885	-0.5875999927520752
7qf0.pdb	7qf0_HL_A_NH32Q.pdb	-0.7010026574134827	-0.8974000215530396
7qf0.pdb	7qf0_HL_A_NH32E.pdb	-0.4689508080482483	0.3790999948978424
7qf0.pdb	7qf0_HL_A_NH32G.pdb	-1.0956900119781494	-2.4251999855041504
7qf0.pdb	7qf0_HL_A_NH32H.pdb	-4.843046188354492	-6.980370044708252
7qf0.pdb	7qf0_HL_A_NH32I.pdb	-0.5385373830795288	-1.4759999513626099
7qf0.pdb	7qf0_HL_A_NH32L.pdb	-1.4186055660247803	-1.5130000114440918
7qf0.pdb	7qf0_HL_A_NH32K.pdb	-0.2039567083120346	-2.3018999099731445
7qf0.pdb	7qf0_HL_A_NH32M.pdb	-0.1712331473827362	-0.4690000116825104
7qf0.pdb	7qf0_HL_A_NH32F.pdb	-9.596501350402832	-8.84613037109375
7qf0.pdb	7qf0_HL_A_NH32P.pdb	-1.167736530303955	-2.2704999446868896
7qf0.pdb	7qf0_HL_A_NH32S.pdb	-1.321486473083496	-1.0078999996185303
7qf0.pdb	7qf0_HL_A_NH32T.pdb	-0.7221842408180237	-0.5329999923706055
7qf0.pdb	7qf0_HL_A_NH32W.pdb	-11.774399757385254	-11.99176025390625
7qf0.pdb	7qf0_HL_A_NH32Y.pdb	-17.613601684570312	-19.131759643554688
7qf0.pdb	7qf0_HL_A_NH32V.pdb	-0.5878967046737671	-1.6967999935150146
7qf0.pdb	7qf0_HL_A_YH33A.pdb	-1.5802228450775146	-3.0999999046325684
7qf0.pdb	7qf0_HL_A_YH33R.pdb	-1.3963139057159424	-1.0547000169754028
7qf0.pdb	7qf0_HL_A_YH33N.pdb	-1.4921870231628418	-3.0190999507904053
7qf0.pdb	7qf0_HL_A_YH33D.pdb	-1.4030070304870605	-3.2446000576019287
7qf0.pdb	7qf0_HL_A_YH33C.pdb	-1.648106575012207	-2.9925999641418457
7qf0.pdb	7qf0_HL_A_YH33Q.pdb	-1.5844314098358154	-3.158099889755249
7qf0.pdb	7qf0_HL_A_YH33E.pdb	-2.232323169708252	-3.195199966430664
7qf0.pdb	7qf0_HL_A_YH33G.pdb	-1.6571764945983887	-3.062000036239624
7qf0.pdb	7qf0_HL_A_YH33H.pdb	-1.3941850662231445	-2.773099899291992
7qf0.pdb	7qf0_HL_A_YH33I.pdb	-1.7068352699279785	-2.5555999279022217
7qf0.pdb	7qf0_HL_A_YH33L.pdb	-2.070349931716919	-2.600600004196167
7qf0.pdb	7qf0_HL_A_YH33K.pdb	-2.0360450744628906	-2.891200065612793
7qf0.pdb	7qf0_HL_A_YH33M.pdb	-1.420210361480713	-1.6669000387191772
7qf0.pdb	7qf0_HL_A_YH33F.pdb	-1.132354974746704	-1.1442999839782715
7qf0.pdb	7qf0_HL_A_YH33P.pdb	-1.4222378730773926	-2.732300043106079
7qf0.pdb	7qf0_HL_A_YH33S.pdb	-1.7028133869171143	-3.167099952697754
7qf0.pdb	7qf0_HL_A_YH33T.pdb	-1.7129788398742676	-3.2444000244140625
7qf0.pdb	7qf0_HL_A_YH33W.pdb	-3.0970749855041504	-3.2576000690460205
7qf0.pdb	7qf0_HL_A_YH33V.pdb	-1.7774357795715332	-3.0020999908447266
7qf0.pdb	7qf0_HL_A_YH52A.pdb	-0.25591129064559937	-2.0934998989105225
7qf0.pdb	7qf0_HL_A_YH52R.pdb	-1.016262173652649	-2.2209999561309814
7qf0.pdb	7qf0_HL_A_YH52N.pdb	0.08279415965080261	-1.1821999549865723
7qf0.pdb	7qf0_HL_A_YH52D.pdb	-0.056983500719070435	-1.027999997138977
7qf0.pdb	7qf0_HL_A_YH52C.pdb	-0.4324929118156433	-1.6474000215530396
7qf0.pdb	7qf0_HL_A_YH52Q.pdb	0.32773953676223755	-0.9466000199317932
7qf0.pdb	7qf0_HL_A_YH52E.pdb	-0.2967866063117981	-2.4855000972747803
7qf0.pdb	7qf0_HL_A_YH52G.pdb	-0.28821247816085815	-2.252500057220459
7qf0.pdb	7qf0_HL_A_YH52H.pdb	-0.5820585489273071	-1.6130000352859497
7qf0.pdb	7qf0_HL_A_YH52I.pdb	-2.1137428283691406	-3.4972000122070312
7qf0.pdb	7qf0_HL_A_YH52L.pdb	0.16571420431137085	-0.7411999702453613
7qf0.pdb	7qf0_HL_A_YH52K.pdb	-0.5870726108551025	-1.6395000219345093
7qf0.pdb	7qf0_HL_A_YH52M.pdb	-0.2698361277580261	-1.405900001525879
7qf0.pdb	7qf0_HL_A_YH52F.pdb	0.012939751148223877	-0.04919999837875366
7qf0.pdb	7qf0_HL_A_YH52P.pdb	-0.3018642067909241	-1.8760000467300415
7qf0.pdb	7qf0_HL_A_YH52S.pdb	-0.45930081605911255	-1.825700044631958
7qf0.pdb	7qf0_HL_A_YH52T.pdb	-0.2617666721343994	-1.111299991607666
7qf0.pdb	7qf0_HL_A_YH52W.pdb	-2.878321886062622	-3.7283999919891357
7qf0.pdb	7qf0_HL_A_YH52V.pdb	-0.05218297243118286	-1.940600037574768
7qf0.pdb	7qf0_HL_A_SH53A.pdb	-0.4150184988975525	-0.19539999961853027
7qf0.pdb	7qf0_HL_A_SH53R.pdb	-6.381992816925049	-9.738340377807617
7qf0.pdb	7qf0_HL_A_SH53N.pdb	-4.141607284545898	-4.41349983215332
7qf0.pdb	7qf0_HL_A_SH53D.pdb	-4.166415214538574	-3.759200096130371
7qf0.pdb	7qf0_HL_A_SH53C.pdb	-1.3850533962249756	-0.5242999792098999
7qf0.pdb	7qf0_HL_A_SH53Q.pdb	-2.065568208694458	-2.3510000705718994
7qf0.pdb	7qf0_HL_A_SH53E.pdb	-2.093139410018921	0.5277000069618225
7qf0.pdb	7qf0_HL_A_SH53G.pdb	-0.5964569449424744	0.21649999916553497
7qf0.pdb	7qf0_HL_A_SH53H.pdb	-11.443849563598633	-9.027549743652344
7qf0.pdb	7qf0_HL_A_SH53I.pdb	-5.976097106933594	-4.3190999031066895
7qf0.pdb	7qf0_HL_A_SH53L.pdb	-4.968474864959717	-5.155200004577637
7qf0.pdb	7qf0_HL_A_SH53K.pdb	-0.956170380115509	-4.667099952697754
7qf0.pdb	7qf0_HL_A_SH53M.pdb	-2.3887951374053955	-3.5048000812530518
7qf0.pdb	7qf0_HL_A_SH53F.pdb	-9.765972137451172	-8.492440223693848
7qf0.pdb	7qf0_HL_A_SH53P.pdb	-0.2529976963996887	0.46059998869895935
7qf0.pdb	7qf0_HL_A_SH53T.pdb	-0.41700994968414307	-0.5807999968528748
7qf0.pdb	7qf0_HL_A_SH53W.pdb	-24.660789489746094	-25.23019027709961
7qf0.pdb	7qf0_HL_A_SH53Y.pdb	-9.779377937316895	-11.85044002532959
7qf0.pdb	7qf0_HL_A_SH53V.pdb	-2.263564348220825	-1.0439000129699707
7qf0.pdb	7qf0_HL_A_GH54A.pdb	0.05345797538757324	0.2563000023365021
7qf0.pdb	7qf0_HL_A_GH54R.pdb	-3.3820934295654297	-2.1786000728607178
7qf0.pdb	7qf0_HL_A_GH54N.pdb	0.5015967488288879	0.7211999893188477
7qf0.pdb	7qf0_HL_A_GH54D.pdb	-0.8574830889701843	-2.819000005722046
7qf0.pdb	7qf0_HL_A_GH54C.pdb	0.38363415002822876	-0.14339999854564667
7qf0.pdb	7qf0_HL_A_GH54Q.pdb	-1.850346565246582	-1.332900047302246
7qf0.pdb	7qf0_HL_A_GH54E.pdb	-3.060976982116699	-3.2916998863220215
7qf0.pdb	7qf0_HL_A_GH54H.pdb	-16.0954532623291	-14.598079681396484
7qf0.pdb	7qf0_HL_A_GH54I.pdb	-3.8692312240600586	-4.210899829864502
7qf0.pdb	7qf0_HL_A_GH54L.pdb	-8.9642972946167	-8.81212043762207
7qf0.pdb	7qf0_HL_A_GH54K.pdb	-0.46853870153427124	-1.8284000158309937
7qf0.pdb	7qf0_HL_A_GH54M.pdb	-1.0895386934280396	0.26579999923706055
7qf0.pdb	7qf0_HL_A_GH54F.pdb	-13.324601173400879	-10.466010093688965
7qf0.pdb	7qf0_HL_A_GH54P.pdb	-3.4379818439483643	-6.662779808044434
7qf0.pdb	7qf0_HL_A_GH54S.pdb	-0.029415905475616455	-0.5383999943733215
7qf0.pdb	7qf0_HL_A_GH54T.pdb	-2.583892822265625	-3.1487998962402344
7qf0.pdb	7qf0_HL_A_GH54W.pdb	-14.015976905822754	-13.752829551696777
7qf0.pdb	7qf0_HL_A_GH54Y.pdb	-22.438465118408203	-17.009729385375977
7qf0.pdb	7qf0_HL_A_GH54V.pdb	-4.008233070373535	-3.234499931335449
7qf0.pdb	7qf0_HL_A_SH56A.pdb	-0.6793897151947021	-0.3840999901294708
7qf0.pdb	7qf0_HL_A_SH56R.pdb	-4.749792098999023	-3.450500011444092
7qf0.pdb	7qf0_HL_A_SH56N.pdb	-6.336058139801025	-4.801499843597412
7qf0.pdb	7qf0_HL_A_SH56D.pdb	-0.7189136147499084	-3.447999954223633
7qf0.pdb	7qf0_HL_A_SH56C.pdb	-1.6173062324523926	-2.5097999572753906
7qf0.pdb	7qf0_HL_A_SH56Q.pdb	-2.026855230331421	-3.5655999183654785
7qf0.pdb	7qf0_HL_A_SH56E.pdb	-9.124266624450684	-7.999599933624268
7qf0.pdb	7qf0_HL_A_SH56G.pdb	-0.427192747592926	-0.272599995136261
7qf0.pdb	7qf0_HL_A_SH56H.pdb	-21.013643264770508	-14.708033561706543
7qf0.pdb	7qf0_HL_A_SH56I.pdb	-2.235224723815918	-2.697200059890747
7qf0.pdb	7qf0_HL_A_SH56L.pdb	-4.177624702453613	-3.7941999435424805
7qf0.pdb	7qf0_HL_A_SH56K.pdb	-2.5841522216796875	-3.05430006980896
7qf0.pdb	7qf0_HL_A_SH56M.pdb	-1.1928153038024902	-2.2904000282287598
7qf0.pdb	7qf0_HL_A_SH56F.pdb	-19.49251937866211	-14.495369911193848
7qf0.pdb	7qf0_HL_A_SH56P.pdb	-1.1520447731018066	-1.1784000396728516
7qf0.pdb	7qf0_HL_A_SH56T.pdb	0.31826460361480713	-0.8748000264167786
7qf0.pdb	7qf0_HL_A_SH56W.pdb	-6.437539577484131	-7.814000129699707
7qf0.pdb	7qf0_HL_A_SH56Y.pdb	-1.2311780452728271	-4.864200115203857
7qf0.pdb	7qf0_HL_A_SH56V.pdb	-1.065140962600708	-2.0648999214172363
7qf0.pdb	7qf0_HL_A_FH58A.pdb	0.1237838864326477	-0.39719998836517334
7qf0.pdb	7qf0_HL_A_FH58R.pdb	-0.0018709301948547363	-0.4462999999523163
7qf0.pdb	7qf0_HL_A_FH58N.pdb	0.02143615484237671	-0.8435999751091003
7qf0.pdb	7qf0_HL_A_FH58D.pdb	-0.060827553272247314	-0.567300021648407
7qf0.pdb	7qf0_HL_A_FH58C.pdb	0.21149665117263794	-0.7807000279426575
7qf0.pdb	7qf0_HL_A_FH58Q.pdb	0.044865190982818604	-0.5799999833106995
7qf0.pdb	7qf0_HL_A_FH58E.pdb	0.1000165343284607	-1.0130000114440918
7qf0.pdb	7qf0_HL_A_FH58G.pdb	0.17090946435928345	-0.37229999899864197
7qf0.pdb	7qf0_HL_A_FH58H.pdb	-0.4812995195388794	-0.6431999802589417
7qf0.pdb	7qf0_HL_A_FH58I.pdb	-0.32871824502944946	-0.07890000194311142
7qf0.pdb	7qf0_HL_A_FH58L.pdb	-0.27633458375930786	-0.5551000237464905
7qf0.pdb	7qf0_HL_A_FH58K.pdb	0.03396207094192505	0.4968000054359436
7qf0.pdb	7qf0_HL_A_FH58M.pdb	0.15916186571121216	0.22339999675750732
7qf0.pdb	7qf0_HL_A_FH58P.pdb	0.2593260407447815	-0.31709998846054077
7qf0.pdb	7qf0_HL_A_FH58S.pdb	-0.0004521012306213379	-0.7360000014305115
7qf0.pdb	7qf0_HL_A_FH58T.pdb	0.17798322439193726	-0.6305999755859375
7qf0.pdb	7qf0_HL_A_FH58W.pdb	-0.0387570858001709	-0.6208999752998352
7qf0.pdb	7qf0_HL_A_FH58Y.pdb	0.10051345825195312	-2.4628000259399414
7qf0.pdb	7qf0_HL_A_FH58V.pdb	0.13252145051956177	-0.28679999709129333
7qf0.pdb	7qf0_HL_A_RH97A.pdb	-1.7577543258666992	-3.523699998855591
7qf0.pdb	7qf0_HL_A_RH97N.pdb	-2.064363479614258	-3.4612998962402344
7qf0.pdb	7qf0_HL_A_RH97D.pdb	-2.0262668132781982	-3.3877999782562256
7qf0.pdb	7qf0_HL_A_RH97C.pdb	-2.110098361968994	-3.2397000789642334
7qf0.pdb	7qf0_HL_A_RH97Q.pdb	-1.968553066253662	-2.6565001010894775
7qf0.pdb	7qf0_HL_A_RH97E.pdb	-2.0850157737731934	-2.4923999309539795
7qf0.pdb	7qf0_HL_A_RH97G.pdb	-1.7614142894744873	-3.5971999168395996
7qf0.pdb	7qf0_HL_A_RH97H.pdb	-2.108595132827759	-3.2472000122070312
7qf0.pdb	7qf0_HL_A_RH97I.pdb	-2.1917498111724854	-2.967900037765503
7qf0.pdb	7qf0_HL_A_RH97L.pdb	-2.3885419368743896	-2.85509991645813
7qf0.pdb	7qf0_HL_A_RH97K.pdb	-1.1169233322143555	-1.1759999990463257
7qf0.pdb	7qf0_HL_A_RH97M.pdb	-1.9183192253112793	-2.862799882888794
7qf0.pdb	7qf0_HL_A_RH97F.pdb	-2.3954687118530273	-5.106500148773193
7qf0.pdb	7qf0_HL_A_RH97P.pdb	-2.32561993598938	-3.2290000915527344
7qf0.pdb	7qf0_HL_A_RH97S.pdb	-1.7397794723510742	-3.4646999835968018
7qf0.pdb	7qf0_HL_A_RH97T.pdb	-2.4394032955169678	-3.3701000213623047
7qf0.pdb	7qf0_HL_A_RH97W.pdb	-1.8457527160644531	-2.072000026702881
7qf0.pdb	7qf0_HL_A_RH97Y.pdb	-3.120469808578491	-4.1321001052856445
7qf0.pdb	7qf0_HL_A_RH97V.pdb	-2.1469080448150635	-3.1040000915527344
7qf0.pdb	7qf0_HL_A_GH99A.pdb	-0.15249501168727875	0.2962999939918518
7qf0.pdb	7qf0_HL_A_GH99R.pdb	-0.48427337408065796	0.8553000092506409
7qf0.pdb	7qf0_HL_A_GH99N.pdb	-0.5041717886924744	0.7846999764442444
7qf0.pdb	7qf0_HL_A_GH99D.pdb	-0.10748034715652466	1.7458000183105469
7qf0.pdb	7qf0_HL_A_GH99C.pdb	-0.45836442708969116	0.5677000284194946
7qf0.pdb	7qf0_HL_A_GH99Q.pdb	-0.23691660165786743	1.6272000074386597
7qf0.pdb	7qf0_HL_A_GH99E.pdb	0.24832552671432495	2.1507999897003174
7qf0.pdb	7qf0_HL_A_GH99H.pdb	-5.507899761199951	-4.894899845123291
7qf0.pdb	7qf0_HL_A_GH99I.pdb	-0.7077654004096985	0.46630001068115234
7qf0.pdb	7qf0_HL_A_GH99L.pdb	-0.2862851023674011	1.6167000532150269
7qf0.pdb	7qf0_HL_A_GH99K.pdb	-0.4993523955345154	1.0434000492095947
7qf0.pdb	7qf0_HL_A_GH99M.pdb	-0.13469070196151733	1.2940000295639038
7qf0.pdb	7qf0_HL_A_GH99F.pdb	-4.881149768829346	-6.966839790344238
7qf0.pdb	7qf0_HL_A_GH99P.pdb	-0.6473455429077148	-0.02810000069439411
7qf0.pdb	7qf0_HL_A_GH99S.pdb	-0.49699461460113525	0.07840000092983246
7qf0.pdb	7qf0_HL_A_GH99T.pdb	-0.3517652750015259	0.8497999906539917
7qf0.pdb	7qf0_HL_A_GH99W.pdb	-13.296469688415527	-11.932939529418945
7qf0.pdb	7qf0_HL_A_GH99Y.pdb	-12.54233455657959	-17.88817024230957
7qf0.pdb	7qf0_HL_A_GH99V.pdb	-0.5938754677772522	0.298799991607666
7qf0.pdb	7qf0_HL_A_DH100A.pdb	-0.24058693647384644	-2.9231998920440674
7qf0.pdb	7qf0_HL_A_DH100R.pdb	-0.3572472929954529	-3.6454999446868896
7qf0.pdb	7qf0_HL_A_DH100N.pdb	-0.18019814789295197	-1.9280999898910522
7qf0.pdb	7qf0_HL_A_DH100C.pdb	0.08864134550094604	-2.3303000926971436
7qf0.pdb	7qf0_HL_A_DH100Q.pdb	-0.631601095199585	-2.253499984741211
7qf0.pdb	7qf0_HL_A_DH100E.pdb	0.9761388897895813	-0.40880000591278076
7qf0.pdb	7qf0_HL_A_DH100G.pdb	-0.28130632638931274	-3.303499937057495
7qf0.pdb	7qf0_HL_A_DH100H.pdb	-0.6688222289085388	-2.202399969100952
7qf0.pdb	7qf0_HL_A_DH100I.pdb	0.11238926649093628	-3.1240999698638916
7qf0.pdb	7qf0_HL_A_DH100L.pdb	-1.469303846359253	-3.1013998985290527
7qf0.pdb	7qf0_HL_A_DH100K.pdb	-0.5513488054275513	-2.902600049972534
7qf0.pdb	7qf0_HL_A_DH100M.pdb	-0.1373520940542221	-1.9500999450683594
7qf0.pdb	7qf0_HL_A_DH100F.pdb	-3.2853569984436035	-4.308899879455566
7qf0.pdb	7qf0_HL_A_DH100P.pdb	-0.27351129055023193	-2.5302000045776367
7qf0.pdb	7qf0_HL_A_DH100S.pdb	-0.25733327865600586	-2.22160005569458
7qf0.pdb	7qf0_HL_A_DH100T.pdb	-0.2920271158218384	-3.2274999618530273
7qf0.pdb	7qf0_HL_A_DH100W.pdb	-0.5563082098960876	-5.090400218963623
7qf0.pdb	7qf0_HL_A_DH100Y.pdb	-2.3642046451568604	-4.3821001052856445
7qf0.pdb	7qf0_HL_A_DH100V.pdb	-0.21858233213424683	-2.3206000328063965
7qf0.pdb	7qf0_HL_A_YH101A.pdb	-0.6139898300170898	-1.2515000104904175
7qf0.pdb	7qf0_HL_A_YH101R.pdb	-1.138149380683899	-1.3170000314712524
7qf0.pdb	7qf0_HL_A_YH101N.pdb	-0.4068954288959503	-1.6366000175476074
7qf0.pdb	7qf0_HL_A_YH101D.pdb	-1.3227925300598145	-1.711899995803833
7qf0.pdb	7qf0_HL_A_YH101C.pdb	-0.5392060875892639	-1.1480000019073486
7qf0.pdb	7qf0_HL_A_YH101Q.pdb	-0.17444638907909393	-1.5045000314712524
7qf0.pdb	7qf0_HL_A_YH101E.pdb	-1.4379775524139404	-1.8986999988555908
7qf0.pdb	7qf0_HL_A_YH101G.pdb	-0.6156019568443298	-1.941100001335144
7qf0.pdb	7qf0_HL_A_YH101H.pdb	-0.940247118473053	-1.236199975013733
7qf0.pdb	7qf0_HL_A_YH101I.pdb	-0.5302998423576355	-0.30410000681877136
7qf0.pdb	7qf0_HL_A_YH101L.pdb	-0.35869300365448	-0.816100001335144
7qf0.pdb	7qf0_HL_A_YH101K.pdb	-0.7719423770904541	-1.4816999435424805
7qf0.pdb	7qf0_HL_A_YH101M.pdb	-0.5390139818191528	-1.0252000093460083
7qf0.pdb	7qf0_HL_A_YH101F.pdb	-0.22127147018909454	0.1429000049829483
7qf0.pdb	7qf0_HL_A_YH101P.pdb	-1.8588883876800537	-1.6591999530792236
7qf0.pdb	7qf0_HL_A_YH101S.pdb	-1.0372400283813477	-1.6338000297546387
7qf0.pdb	7qf0_HL_A_YH101T.pdb	-0.8975886106491089	-0.7563999891281128
7qf0.pdb	7qf0_HL_A_YH101W.pdb	-0.6690166592597961	-1.079300045967102
7qf0.pdb	7qf0_HL_A_YH101V.pdb	-0.45312973856925964	0.1858000010251999
7qf0.pdb	7qf0_HL_A_YH102A.pdb	-0.04536789655685425	-1.7925000190734863
7qf0.pdb	7qf0_HL_A_YH102R.pdb	-0.42788535356521606	-1.548200011253357
7qf0.pdb	7qf0_HL_A_YH102N.pdb	-0.3215343952178955	-1.6548000574111938
7qf0.pdb	7qf0_HL_A_YH102D.pdb	-0.4571136236190796	-1.968999981880188
7qf0.pdb	7qf0_HL_A_YH102C.pdb	-0.0804738998413086	-1.2594000101089478
7qf0.pdb	7qf0_HL_A_YH102Q.pdb	-0.392780601978302	-1.694700002670288
7qf0.pdb	7qf0_HL_A_YH102E.pdb	-0.5088109970092773	-2.022599935531616
7qf0.pdb	7qf0_HL_A_YH102G.pdb	-0.0930681824684143	-2.057300090789795
7qf0.pdb	7qf0_HL_A_YH102H.pdb	0.05992184579372406	-0.7710999846458435
7qf0.pdb	7qf0_HL_A_YH102I.pdb	0.6596734523773193	-0.23149999976158142
7qf0.pdb	7qf0_HL_A_YH102L.pdb	0.7606847882270813	0.05660000070929527
7qf0.pdb	7qf0_HL_A_YH102K.pdb	-0.3291515111923218	-1.4330999851226807
7qf0.pdb	7qf0_HL_A_YH102M.pdb	0.8176146745681763	0.2492000013589859
7qf0.pdb	7qf0_HL_A_YH102F.pdb	0.7881714105606079	0.2240000069141388
7qf0.pdb	7qf0_HL_A_YH102P.pdb	-0.39404207468032837	-2.296600103378296
7qf0.pdb	7qf0_HL_A_YH102S.pdb	-0.2861482501029968	-1.9036999940872192
7qf0.pdb	7qf0_HL_A_YH102T.pdb	-0.30978575348854065	-1.8558000326156616
7qf0.pdb	7qf0_HL_A_YH102W.pdb	0.19312214851379395	0.4253999888896942
7qf0.pdb	7qf0_HL_A_YH102V.pdb	0.09431794285774231	-1.0750000476837158
7qf0.pdb	7qf0_HL_A_IL2A.pdb	-0.44930773973464966	-0.8920000195503235
7qf0.pdb	7qf0_HL_A_IL2R.pdb	-0.47353366017341614	-0.9656000137329102
7qf0.pdb	7qf0_HL_A_IL2N.pdb	0.07376760244369507	-0.44130000472068787
7qf0.pdb	7qf0_HL_A_IL2D.pdb	0.22062206268310547	-0.4763999879360199
7qf0.pdb	7qf0_HL_A_IL2C.pdb	-0.38468778133392334	-0.5511999726295471
7qf0.pdb	7qf0_HL_A_IL2Q.pdb	-0.5474926233291626	-0.7623000144958496
7qf0.pdb	7qf0_HL_A_IL2E.pdb	-1.0319998264312744	-1.3346999883651733
7qf0.pdb	7qf0_HL_A_IL2G.pdb	-0.5291534066200256	-0.9645000100135803
7qf0.pdb	7qf0_HL_A_IL2H.pdb	-0.6678054332733154	-0.6607999801635742
7qf0.pdb	7qf0_HL_A_IL2L.pdb	-0.1835373044013977	0.11919999867677689
7qf0.pdb	7qf0_HL_A_IL2K.pdb	-0.13305498659610748	-1.6693999767303467
7qf0.pdb	7qf0_HL_A_IL2M.pdb	0.03238561749458313	0.5569999814033508
7qf0.pdb	7qf0_HL_A_IL2F.pdb	0.15422853827476501	-0.026200000196695328
7qf0.pdb	7qf0_HL_A_IL2P.pdb	0.18693822622299194	-0.9373999834060669
7qf0.pdb	7qf0_HL_A_IL2S.pdb	-0.641744077205658	-1.0546000003814697
7qf0.pdb	7qf0_HL_A_IL2T.pdb	-0.8812715411186218	-0.7462999820709229
7qf0.pdb	7qf0_HL_A_IL2W.pdb	-0.07773751020431519	0.12610000371932983
7qf0.pdb	7qf0_HL_A_IL2Y.pdb	-0.06885820627212524	-0.10090000182390213
7qf0.pdb	7qf0_HL_A_IL2V.pdb	-0.34157732129096985	-0.4602000117301941
7qf0.pdb	7qf0_HL_A_QL27A.pdb	0.13692939281463623	0.006300000008195639
7qf0.pdb	7qf0_HL_A_QL27R.pdb	0.06451955437660217	0.1005999967455864
7qf0.pdb	7qf0_HL_A_QL27N.pdb	-0.227444589138031	-0.1834000051021576
7qf0.pdb	7qf0_HL_A_QL27D.pdb	-0.27586817741394043	-0.1768999993801117
7qf0.pdb	7qf0_HL_A_QL27C.pdb	-0.0019685328006744385	0.007799999788403511
7qf0.pdb	7qf0_HL_A_QL27E.pdb	-0.1511717438697815	0.07729999721050262
7qf0.pdb	7qf0_HL_A_QL27G.pdb	-0.09032219648361206	-0.2207999974489212
7qf0.pdb	7qf0_HL_A_QL27H.pdb	0.18124639987945557	0.032499998807907104
7qf0.pdb	7qf0_HL_A_QL27I.pdb	-0.5658614635467529	-0.43790000677108765
7qf0.pdb	7qf0_HL_A_QL27L.pdb	0.4937807321548462	0.25200000405311584
7qf0.pdb	7qf0_HL_A_QL27K.pdb	0.07492640614509583	0.4731999933719635
7qf0.pdb	7qf0_HL_A_QL27M.pdb	0.4573424458503723	0.47029998898506165
7qf0.pdb	7qf0_HL_A_QL27F.pdb	0.2762506604194641	0.15629999339580536
7qf0.pdb	7qf0_HL_A_QL27P.pdb	0.031648188829422	0.1859000027179718
7qf0.pdb	7qf0_HL_A_QL27S.pdb	-0.31174880266189575	-0.18289999663829803
7qf0.pdb	7qf0_HL_A_QL27T.pdb	-1.0433404445648193	-0.7608000040054321
7qf0.pdb	7qf0_HL_A_QL27W.pdb	0.14986348152160645	0.10209999978542328
7qf0.pdb	7qf0_HL_A_QL27Y.pdb	0.1853838860988617	0.06650000065565109
7qf0.pdb	7qf0_HL_A_QL27V.pdb	0.3983849883079529	0.07119999825954437
7qf0.pdb	7qf0_HL_A_GL28A.pdb	-4.6618523597717285	-3.440500020980835
7qf0.pdb	7qf0_HL_A_GL28R.pdb	-10.608675956726074	-9.304140090942383
7qf0.pdb	7qf0_HL_A_GL28N.pdb	-9.561980247497559	-3.929800033569336
7qf0.pdb	7qf0_HL_A_GL28D.pdb	-10.109530448913574	-5.078999996185303
7qf0.pdb	7qf0_HL_A_GL28C.pdb	-5.773454666137695	-4.827000141143799
7qf0.pdb	7qf0_HL_A_GL28Q.pdb	-13.381150245666504	-10.299909591674805
7qf0.pdb	7qf0_HL_A_GL28E.pdb	-13.653562545776367	-10.686750411987305
7qf0.pdb	7qf0_HL_A_GL28H.pdb	-28.608922958374023	-19.559480667114258
7qf0.pdb	7qf0_HL_A_GL28I.pdb	-11.177276611328125	-9.566120147705078
7qf0.pdb	7qf0_HL_A_GL28L.pdb	-11.401449203491211	-10.516719818115234
7qf0.pdb	7qf0_HL_A_GL28K.pdb	-11.701498031616211	-9.27931022644043
7qf0.pdb	7qf0_HL_A_GL28M.pdb	-8.951248168945312	-8.124899864196777
7qf0.pdb	7qf0_HL_A_GL28F.pdb	-18.446170806884766	-16.672794342041016
7qf0.pdb	7qf0_HL_A_GL28P.pdb	-10.814126968383789	-6.6420698165893555
7qf0.pdb	7qf0_HL_A_GL28S.pdb	-5.735609531402588	-3.3673999309539795
7qf0.pdb	7qf0_HL_A_GL28T.pdb	-11.650374412536621	-9.290539741516113
7qf0.pdb	7qf0_HL_A_GL28W.pdb	-20.092723846435547	-17.428760528564453
7qf0.pdb	7qf0_HL_A_GL28Y.pdb	-18.47834587097168	-16.513717651367188
7qf0.pdb	7qf0_HL_A_GL28V.pdb	-10.563633918762207	-9.632499694824219
7qf0.pdb	7qf0_HL_A_SL30A.pdb	-0.613021731376648	0.6776999831199646
7qf0.pdb	7qf0_HL_A_SL30R.pdb	-1.0054357051849365	-1.1902999877929688
7qf0.pdb	7qf0_HL_A_SL30N.pdb	-0.5301507115364075	1.1612999439239502
7qf0.pdb	7qf0_HL_A_SL30D.pdb	-1.8267529010772705	-0.5479000210762024
7qf0.pdb	7qf0_HL_A_SL30C.pdb	-0.5709769129753113	0.911899983882904
7qf0.pdb	7qf0_HL_A_SL30Q.pdb	-3.1910390853881836	-1.476699948310852
7qf0.pdb	7qf0_HL_A_SL30E.pdb	-1.893507719039917	-0.8406999707221985
7qf0.pdb	7qf0_HL_A_SL30G.pdb	-0.7157458662986755	0.38199999928474426
7qf0.pdb	7qf0_HL_A_SL30H.pdb	-2.2339704036712646	-0.7347000241279602
7qf0.pdb	7qf0_HL_A_SL30I.pdb	-1.292975664138794	0.010999999940395355
7qf0.pdb	7qf0_HL_A_SL30L.pdb	-1.476386308670044	0.32179999351501465
7qf0.pdb	7qf0_HL_A_SL30K.pdb	-1.0900325775146484	-0.28540000319480896
7qf0.pdb	7qf0_HL_A_SL30M.pdb	-1.9010300636291504	-0.03579999879002571
7qf0.pdb	7qf0_HL_A_SL30F.pdb	-0.529884397983551	1.5496000051498413
7qf0.pdb	7qf0_HL_A_SL30P.pdb	-1.1777336597442627	0.3610000014305115
7qf0.pdb	7qf0_HL_A_SL30T.pdb	-0.7584626078605652	-0.21619999408721924
7qf0.pdb	7qf0_HL_A_SL30W.pdb	-2.5000476837158203	-1.0525000095367432
7qf0.pdb	7qf0_HL_A_SL30Y.pdb	-2.4441113471984863	0.43459999561309814
7qf0.pdb	7qf0_HL_A_SL30V.pdb	-1.4618580341339111	-0.5199000239372253
7qf0.pdb	7qf0_HL_A_FL32A.pdb	-0.3684806227684021	-1.3968000411987305
7qf0.pdb	7qf0_HL_A_FL32R.pdb	0.34331220388412476	0.15690000355243683
7qf0.pdb	7qf0_HL_A_FL32N.pdb	-0.35824698209762573	-1.385599970817566
7qf0.pdb	7qf0_HL_A_FL32D.pdb	-1.0484249591827393	-1.4615000486373901
7qf0.pdb	7qf0_HL_A_FL32C.pdb	-0.32842957973480225	-1.4646999835968018
7qf0.pdb	7qf0_HL_A_FL32Q.pdb	-0.7245394587516785	-1.56659996509552
7qf0.pdb	7qf0_HL_A_FL32E.pdb	-0.9830421805381775	-1.7646000385284424
7qf0.pdb	7qf0_HL_A_FL32G.pdb	-0.4157758355140686	-1.4875999689102173
7qf0.pdb	7qf0_HL_A_FL32H.pdb	-0.5849660634994507	-1.191499948501587
7qf0.pdb	7qf0_HL_A_FL32I.pdb	-1.2100927829742432	-1.9643000364303589
7qf0.pdb	7qf0_HL_A_FL32L.pdb	-0.18119528889656067	-0.7584999799728394
7qf0.pdb	7qf0_HL_A_FL32K.pdb	-0.5079416632652283	0.703499972820282
7qf0.pdb	7qf0_HL_A_FL32M.pdb	-0.29220300912857056	-0.19550000131130219
7qf0.pdb	7qf0_HL_A_FL32P.pdb	-0.8768088221549988	-1.6799999475479126
7qf0.pdb	7qf0_HL_A_FL32S.pdb	-0.47813451290130615	-1.5455000400543213
7qf0.pdb	7qf0_HL_A_FL32T.pdb	-0.5709278583526611	-0.6676999926567078
7qf0.pdb	7qf0_HL_A_FL32W.pdb	0.36021625995635986	2.1710000038146973
7qf0.pdb	7qf0_HL_A_FL32Y.pdb	-1.0611865520477295	0.19609999656677246
7qf0.pdb	7qf0_HL_A_FL32V.pdb	-0.5670393705368042	-1.5180000066757202
7qf0.pdb	7qf0_HL_A_SL67A.pdb	-0.32499533891677856	-0.3959999978542328
7qf0.pdb	7qf0_HL_A_SL67R.pdb	-0.26103636622428894	-0.3319999873638153
7qf0.pdb	7qf0_HL_A_SL67N.pdb	-0.4579254984855652	-0.5485000014305115
7qf0.pdb	7qf0_HL_A_SL67D.pdb	0.407204270362854	-0.03720000013709068
7qf0.pdb	7qf0_HL_A_SL67C.pdb	-0.10615311563014984	-0.3463999927043915
7qf0.pdb	7qf0_HL_A_SL67Q.pdb	-0.36404934525489807	-0.3411000072956085
7qf0.pdb	7qf0_HL_A_SL67E.pdb	0.09284555912017822	0.3407999873161316
7qf0.pdb	7qf0_HL_A_SL67G.pdb	0.09470552206039429	1.0085999965667725
7qf0.pdb	7qf0_HL_A_SL67H.pdb	-0.45597517490386963	-0.6952000260353088
7qf0.pdb	7qf0_HL_A_SL67I.pdb	-0.11505532264709473	-0.21699999272823334
7qf0.pdb	7qf0_HL_A_SL67L.pdb	-0.06473082304000854	-0.38029998540878296
7qf0.pdb	7qf0_HL_A_SL67K.pdb	-0.3500574827194214	0.6182000041007996
7qf0.pdb	7qf0_HL_A_SL67M.pdb	-0.007791757583618164	-0.5270000100135803
7qf0.pdb	7qf0_HL_A_SL67F.pdb	0.021255850791931152	-0.21719999611377716
7qf0.pdb	7qf0_HL_A_SL67P.pdb	-0.25065338611602783	-0.156700000166893
7qf0.pdb	7qf0_HL_A_SL67T.pdb	0.34689587354660034	1.4593000411987305
7qf0.pdb	7qf0_HL_A_SL67W.pdb	-0.3397826552391052	-0.2572000026702881
7qf0.pdb	7qf0_HL_A_SL67Y.pdb	-0.09203380346298218	-0.17249999940395355
7qf0.pdb	7qf0_HL_A_SL67V.pdb	0.10050797462463379	0.6378999948501587
7qf0.pdb	7qf0_HL_A_RL90A.pdb	0.09999960660934448	-0.9563999772071838
7qf0.pdb	7qf0_HL_A_RL90N.pdb	-0.2821730077266693	-0.9185000061988831
7qf0.pdb	7qf0_HL_A_RL90D.pdb	0.1321360468864441	-0.7896000146865845
7qf0.pdb	7qf0_HL_A_RL90C.pdb	0.1613065004348755	-0.9850000143051147
7qf0.pdb	7qf0_HL_A_RL90Q.pdb	0.23330003023147583	-0.2712000012397766
7qf0.pdb	7qf0_HL_A_RL90E.pdb	-0.20173877477645874	-1.1562999486923218
7qf0.pdb	7qf0_HL_A_RL90G.pdb	-0.042896926403045654	-0.9983999729156494
7qf0.pdb	7qf0_HL_A_RL90H.pdb	-0.17472118139266968	-0.5309000015258789
7qf0.pdb	7qf0_HL_A_RL90I.pdb	0.09825271368026733	-0.439300000667572
7qf0.pdb	7qf0_HL_A_RL90L.pdb	-0.0599750280380249	-0.39500001072883606
7qf0.pdb	7qf0_HL_A_RL90K.pdb	0.03394663333892822	0.7846999764442444
7qf0.pdb	7qf0_HL_A_RL90M.pdb	0.18398863077163696	-0.5058000087738037
7qf0.pdb	7qf0_HL_A_RL90F.pdb	-0.7850969433784485	-1.1193000078201294
7qf0.pdb	7qf0_HL_A_RL90P.pdb	0.1363418698310852	-0.9581000208854675
7qf0.pdb	7qf0_HL_A_RL90S.pdb	-0.3957750201225281	-0.9884999990463257
7qf0.pdb	7qf0_HL_A_RL90T.pdb	-0.2521931529045105	-1.0573999881744385
7qf0.pdb	7qf0_HL_A_RL90W.pdb	-1.0841561555862427	-2.9059998989105225
7qf0.pdb	7qf0_HL_A_RL90Y.pdb	0.23056721687316895	-4.579899787902832
7qf0.pdb	7qf0_HL_A_RL90V.pdb	-0.010290682315826416	-0.651199996471405
7qf0.pdb	7qf0_HL_A_DL92A.pdb	-1.9930851459503174	-2.469899892807007
7qf0.pdb	7qf0_HL_A_DL92R.pdb	-2.4054253101348877	-4.77209997177124
7qf0.pdb	7qf0_HL_A_DL92N.pdb	-1.8012158870697021	-0.6906999945640564
7qf0.pdb	7qf0_HL_A_DL92C.pdb	-2.0755908489227295	-2.203200101852417
7qf0.pdb	7qf0_HL_A_DL92Q.pdb	-1.6322550773620605	-1.7548999786376953
7qf0.pdb	7qf0_HL_A_DL92E.pdb	-1.0954997539520264	-1.9950000047683716
7qf0.pdb	7qf0_HL_A_DL92G.pdb	-1.9713425636291504	-2.7541000843048096
7qf0.pdb	7qf0_HL_A_DL92H.pdb	-2.425473928451538	-1.8289999961853027
7qf0.pdb	7qf0_HL_A_DL92I.pdb	-2.03865909576416	-1.4700000286102295
7qf0.pdb	7qf0_HL_A_DL92L.pdb	-2.6484317779541016	-4.293499946594238
7qf0.pdb	7qf0_HL_A_DL92K.pdb	-3.009399890899658	-3.6173999309539795
7qf0.pdb	7qf0_HL_A_DL92M.pdb	-1.7661278247833252	-1.0878000259399414
7qf0.pdb	7qf0_HL_A_DL92F.pdb	-2.5394530296325684	-3.3624000549316406
7qf0.pdb	7qf0_HL_A_DL92P.pdb	-2.262683629989624	-3.444499969482422
7qf0.pdb	7qf0_HL_A_DL92S.pdb	-2.6037323474884033	-3.4979000091552734
7qf0.pdb	7qf0_HL_A_DL92T.pdb	-2.5482819080352783	-2.6124000549316406
7qf0.pdb	7qf0_HL_A_DL92W.pdb	-2.002270460128784	-2.899199962615967
7qf0.pdb	7qf0_HL_A_DL92Y.pdb	-4.500643253326416	-3.1043999195098877
7qf0.pdb	7qf0_HL_A_DL92V.pdb	-2.229557991027832	-2.06850004196167
7qf0.pdb	7qf0_HL_A_SL93A.pdb	0.15122032165527344	0.10700000077486038
7qf0.pdb	7qf0_HL_A_SL93R.pdb	-0.5627570152282715	0.34599998593330383
7qf0.pdb	7qf0_HL_A_SL93N.pdb	-0.2163095623254776	0.022199999541044235
7qf0.pdb	7qf0_HL_A_SL93D.pdb	-0.33474498987197876	-0.016200000420212746
7qf0.pdb	7qf0_HL_A_SL93C.pdb	-0.4179235100746155	0.2784999907016754
7qf0.pdb	7qf0_HL_A_SL93Q.pdb	-0.2850070595741272	0.18140000104904175
7qf0.pdb	7qf0_HL_A_SL93E.pdb	-0.7901305556297302	-0.01489999983459711
7qf0.pdb	7qf0_HL_A_SL93G.pdb	0.1923750638961792	-0.21930000185966492
7qf0.pdb	7qf0_HL_A_SL93H.pdb	-0.6818498969078064	-0.2621999979019165
7qf0.pdb	7qf0_HL_A_SL93I.pdb	-0.22306060791015625	-0.0632999986410141
7qf0.pdb	7qf0_HL_A_SL93L.pdb	-0.6423482298851013	-0.053700000047683716
7qf0.pdb	7qf0_HL_A_SL93K.pdb	-0.2997128963470459	0.25
7qf0.pdb	7qf0_HL_A_SL93M.pdb	-0.5304627418518066	-0.05640000104904175
7qf0.pdb	7qf0_HL_A_SL93F.pdb	-2.031045436859131	-0.27649998664855957
7qf0.pdb	7qf0_HL_A_SL93P.pdb	-1.4047729969024658	-2.7249999046325684
7qf0.pdb	7qf0_HL_A_SL93T.pdb	-0.3126174807548523	-0.12759999930858612
7qf0.pdb	7qf0_HL_A_SL93W.pdb	-2.2925286293029785	-1.9077999591827393
7qf0.pdb	7qf0_HL_A_SL93Y.pdb	-0.7571081519126892	0.3546000123023987
7qf0.pdb	7qf0_HL_A_SL93V.pdb	-0.15330782532691956	-0.01979999989271164
7qf0.pdb	7qf0_HL_A_YL94A.pdb	-0.1730208396911621	-0.7680000066757202
7qf0.pdb	7qf0_HL_A_YL94R.pdb	-0.42262884974479675	-1.378499984741211
7qf0.pdb	7qf0_HL_A_YL94N.pdb	-0.42395102977752686	-0.9162999987602234
7qf0.pdb	7qf0_HL_A_YL94D.pdb	-0.9710604548454285	-1.625499963760376
7qf0.pdb	7qf0_HL_A_YL94C.pdb	-0.32253676652908325	-0.6495000123977661
7qf0.pdb	7qf0_HL_A_YL94Q.pdb	-0.38551247119903564	-0.39649999141693115
7qf0.pdb	7qf0_HL_A_YL94E.pdb	0.6420325636863708	0.4867999851703644
7qf0.pdb	7qf0_HL_A_YL94G.pdb	-0.3197707533836365	-1.055400013923645
7qf0.pdb	7qf0_HL_A_YL94H.pdb	-0.3103373646736145	-0.5374000072479248
7qf0.pdb	7qf0_HL_A_YL94I.pdb	1.1148266792297363	0.003700000001117587
7qf0.pdb	7qf0_HL_A_YL94L.pdb	-0.3334568440914154	0.1404000073671341
7qf0.pdb	7qf0_HL_A_YL94K.pdb	-0.3016163110733032	-1.1222000122070312
7qf0.pdb	7qf0_HL_A_YL94M.pdb	-0.32315322756767273	-0.21850000321865082
7qf0.pdb	7qf0_HL_A_YL94F.pdb	-0.15373730659484863	0.10520000010728836
7qf0.pdb	7qf0_HL_A_YL94P.pdb	1.5555100440979004	-1.686400055885315
7qf0.pdb	7qf0_HL_A_YL94S.pdb	-0.41066890954971313	-1.0579999685287476
7qf0.pdb	7qf0_HL_A_YL94T.pdb	-0.5287617444992065	-0.8313000202178955
7qf0.pdb	7qf0_HL_A_YL94W.pdb	0.013618379831314087	0.5468999743461609
7qf0.pdb	7qf0_HL_A_YL94V.pdb	1.0464959144592285	-0.3352999985218048
7qf0.pdb	7qf0_HL_A_RA70A.pdb	-0.5351018309593201	-2.921799898147583
7qf0.pdb	7qf0_HL_A_RA70N.pdb	-0.7578129172325134	-2.900899887084961
7qf0.pdb	7qf0_HL_A_RA70D.pdb	-0.9561651349067688	-3.2400999069213867
7qf0.pdb	7qf0_HL_A_RA70C.pdb	-0.8482344746589661	-2.3213999271392822
7qf0.pdb	7qf0_HL_A_RA70Q.pdb	-0.9403162598609924	-3.224299907684326
7qf0.pdb	7qf0_HL_A_RA70E.pdb	-0.8762997984886169	-2.990499973297119
7qf0.pdb	7qf0_HL_A_RA70G.pdb	-0.58761066198349	-2.861599922180176
7qf0.pdb	7qf0_HL_A_RA70H.pdb	-0.8656421303749084	-2.7058000564575195
7qf0.pdb	7qf0_HL_A_RA70I.pdb	-1.0992748737335205	-3.0597000122070312
7qf0.pdb	7qf0_HL_A_RA70L.pdb	-0.876114547252655	-2.6512999534606934
7qf0.pdb	7qf0_HL_A_RA70K.pdb	-1.2997846603393555	-2.3485000133514404
7qf0.pdb	7qf0_HL_A_RA70M.pdb	-0.8638439774513245	-2.454200029373169
7qf0.pdb	7qf0_HL_A_RA70F.pdb	-1.036870002746582	-2.482800006866455
7qf0.pdb	7qf0_HL_A_RA70P.pdb	-0.8700475096702576	-1.2347999811172485
7qf0.pdb	7qf0_HL_A_RA70S.pdb	-0.660126805305481	-2.919600009918213
7qf0.pdb	7qf0_HL_A_RA70T.pdb	-1.1669459342956543	-2.192699909210205
7qf0.pdb	7qf0_HL_A_RA70W.pdb	-1.3215672969818115	-1.628600001335144
7qf0.pdb	7qf0_HL_A_RA70Y.pdb	-1.2581713199615479	-3.9489998817443848
7qf0.pdb	7qf0_HL_A_RA70V.pdb	-1.027552604675293	-2.2523999214172363
7qf0.pdb	7qf0_HL_A_QA76A.pdb	-0.09755760431289673	-0.49900001287460327
7qf0.pdb	7qf0_HL_A_QA76R.pdb	-0.3652206063270569	-0.007799999788403511
7qf0.pdb	7qf0_HL_A_QA76N.pdb	-0.17701753973960876	-0.46140000224113464
7qf0.pdb	7qf0_HL_A_QA76D.pdb	-0.46385055780410767	-0.6085000038146973
7qf0.pdb	7qf0_HL_A_QA76C.pdb	-0.04766207933425903	-0.2240000069141388
7qf0.pdb	7qf0_HL_A_QA76E.pdb	-0.34244582056999207	-0.5285000205039978
7qf0.pdb	7qf0_HL_A_QA76G.pdb	-0.2452564835548401	-0.5289000272750854
7qf0.pdb	7qf0_HL_A_QA76H.pdb	-1.4562218189239502	-1.3726999759674072
7qf0.pdb	7qf0_HL_A_QA76I.pdb	-0.1791650950908661	-0.021700000390410423
7qf0.pdb	7qf0_HL_A_QA76L.pdb	0.0053245872259140015	0.4593000113964081
7qf0.pdb	7qf0_HL_A_QA76K.pdb	-0.3329099416732788	0.453000009059906
7qf0.pdb	7qf0_HL_A_QA76M.pdb	-0.064905546605587	0.6055999994277954
7qf0.pdb	7qf0_HL_A_QA76F.pdb	-1.706146478652954	-2.0536999702453613
7qf0.pdb	7qf0_HL_A_QA76P.pdb	-0.3246638774871826	-0.38670000433921814
7qf0.pdb	7qf0_HL_A_QA76S.pdb	-0.5018853545188904	-0.4507000148296356
7qf0.pdb	7qf0_HL_A_QA76T.pdb	-0.46779435873031616	-0.12229999899864197
7qf0.pdb	7qf0_HL_A_QA76W.pdb	-0.2115994095802307	1.1669000387191772
7qf0.pdb	7qf0_HL_A_QA76Y.pdb	-0.8986530303955078	-0.8399999737739563
7qf0.pdb	7qf0_HL_A_QA76V.pdb	-0.410871684551239	-0.06729999929666519
7qf0.pdb	7qf0_HL_A_TA82A.pdb	0.16463077068328857	0.27140000462532043
7qf0.pdb	7qf0_HL_A_TA82R.pdb	0.534916341304779	0.7275000214576721
7qf0.pdb	7qf0_HL_A_TA82N.pdb	0.14198923110961914	0.8919000029563904
7qf0.pdb	7qf0_HL_A_TA82D.pdb	-0.1428062915802002	0.08560000360012054
7qf0.pdb	7qf0_HL_A_TA82C.pdb	0.2986922860145569	0.46459999680519104
7qf0.pdb	7qf0_HL_A_TA82Q.pdb	0.09646221995353699	0.6439999938011169
7qf0.pdb	7qf0_HL_A_TA82E.pdb	0.3696363568305969	0.8758999705314636
7qf0.pdb	7qf0_HL_A_TA82G.pdb	0.46212655305862427	-0.1590999960899353
7qf0.pdb	7qf0_HL_A_TA82H.pdb	0.3411782383918762	1.3967000246047974
7qf0.pdb	7qf0_HL_A_TA82I.pdb	1.0325238704681396	0.7799999713897705
7qf0.pdb	7qf0_HL_A_TA82L.pdb	1.0640342235565186	0.7666000127792358
7qf0.pdb	7qf0_HL_A_TA82K.pdb	0.3472525477409363	0.942799985408783
7qf0.pdb	7qf0_HL_A_TA82M.pdb	1.1985726356506348	1.3098000288009644
7qf0.pdb	7qf0_HL_A_TA82F.pdb	2.0055582523345947	0.958899974822998
7qf0.pdb	7qf0_HL_A_TA82P.pdb	0.2696266174316406	0.9674000144004822
7qf0.pdb	7qf0_HL_A_TA82S.pdb	0.15797781944274902	0.3001999855041504
7qf0.pdb	7qf0_HL_A_TA82W.pdb	0.5093204975128174	0.28999999165534973
7qf0.pdb	7qf0_HL_A_TA82Y.pdb	0.542041003704071	0.6488000154495239
7qf0.pdb	7qf0_HL_A_TA82V.pdb	0.5947151184082031	0.8776999711990356
7qf0.pdb	7qf0_HL_A_GA83A.pdb	-0.5292571783065796	-1.3758000135421753
7qf0.pdb	7qf0_HL_A_GA83R.pdb	-2.198275327682495	-0.8319000005722046
7qf0.pdb	7qf0_HL_A_GA83N.pdb	-1.4490516185760498	-3.185699939727783
7qf0.pdb	7qf0_HL_A_GA83D.pdb	-4.019806861877441	-4.791200160980225
7qf0.pdb	7qf0_HL_A_GA83C.pdb	-1.2811808586120605	-0.9422000050544739
7qf0.pdb	7qf0_HL_A_GA83Q.pdb	-0.9103626608848572	-1.3805999755859375
7qf0.pdb	7qf0_HL_A_GA83E.pdb	-1.354778528213501	-2.2590999603271484
7qf0.pdb	7qf0_HL_A_GA83H.pdb	-1.1668187379837036	-2.6113998889923096
7qf0.pdb	7qf0_HL_A_GA83I.pdb	-0.7237939834594727	-1.4881000518798828
7qf0.pdb	7qf0_HL_A_GA83L.pdb	-6.077212810516357	-6.612020015716553
7qf0.pdb	7qf0_HL_A_GA83K.pdb	-0.8025923371315002	-1.1373000144958496
7qf0.pdb	7qf0_HL_A_GA83M.pdb	-0.9367508292198181	-0.5199000239372253
7qf0.pdb	7qf0_HL_A_GA83F.pdb	-2.0590951442718506	-1.4112999439239502
7qf0.pdb	7qf0_HL_A_GA83P.pdb	-1.437962532043457	-2.139400005340576
7qf0.pdb	7qf0_HL_A_GA83S.pdb	-0.6127321124076843	-1.8924000263214111
7qf0.pdb	7qf0_HL_A_GA83T.pdb	-1.2106165885925293	-2.3659000396728516
7qf0.pdb	7qf0_HL_A_GA83W.pdb	-15.038783073425293	-14.402409553527832
7qf0.pdb	7qf0_HL_A_GA83Y.pdb	-1.9758505821228027	-1.3438999652862549
7qf0.pdb	7qf0_HL_A_GA83V.pdb	-0.5317654013633728	-0.7534999847412109
7qf0.pdb	7qf0_HL_A_KA84A.pdb	-1.4195172786712646	-2.59879994392395
7qf0.pdb	7qf0_HL_A_KA84R.pdb	0.5488002896308899	0.6226999759674072
7qf0.pdb	7qf0_HL_A_KA84N.pdb	-1.7449123859405518	-2.741499900817871
7qf0.pdb	7qf0_HL_A_KA84D.pdb	-1.2835068702697754	-4.016499996185303
7qf0.pdb	7qf0_HL_A_KA84C.pdb	-1.4044034481048584	-2.6854000091552734
7qf0.pdb	7qf0_HL_A_KA84Q.pdb	-1.3659796714782715	-1.4617999792099
7qf0.pdb	7qf0_HL_A_KA84E.pdb	-1.7356171607971191	-5.90310001373291
7qf0.pdb	7qf0_HL_A_KA84G.pdb	-1.536128282546997	-2.7221999168395996
7qf0.pdb	7qf0_HL_A_KA84H.pdb	-1.3845155239105225	-2.9723000526428223
7qf0.pdb	7qf0_HL_A_KA84I.pdb	-0.9911558628082275	-1.6685999631881714
7qf0.pdb	7qf0_HL_A_KA84L.pdb	-0.7408959865570068	-1.8030999898910522
7qf0.pdb	7qf0_HL_A_KA84M.pdb	-0.5133478045463562	-1.2201999425888062
7qf0.pdb	7qf0_HL_A_KA84F.pdb	-0.7150751948356628	-6.648550033569336
7qf0.pdb	7qf0_HL_A_KA84P.pdb	-1.3129782676696777	-1.4714000225067139
7qf0.pdb	7qf0_HL_A_KA84S.pdb	-1.52882719039917	-2.5731000900268555
7qf0.pdb	7qf0_HL_A_KA84T.pdb	-1.812804937362671	-2.797800064086914
7qf0.pdb	7qf0_HL_A_KA84W.pdb	-25.418872833251953	-21.144609451293945
7qf0.pdb	7qf0_HL_A_KA84Y.pdb	-2.8356542587280273	-6.48006010055542
7qf0.pdb	7qf0_HL_A_KA84V.pdb	-1.1837172508239746	-1.7649999856948853
7qf0.pdb	7qf0_HL_A_DA87A.pdb	-0.990403950214386	-1.7223999500274658
7qf0.pdb	7qf0_HL_A_DA87R.pdb	-0.9710612893104553	-1.285099983215332
7qf0.pdb	7qf0_HL_A_DA87N.pdb	-0.8033998608589172	0.12330000102519989
7qf0.pdb	7qf0_HL_A_DA87C.pdb	-1.2000021934509277	-1.2890000343322754
7qf0.pdb	7qf0_HL_A_DA87Q.pdb	-1.2793536186218262	-1.3848999738693237
7qf0.pdb	7qf0_HL_A_DA87E.pdb	-1.5860629081726074	-1.2719999551773071
7qf0.pdb	7qf0_HL_A_DA87G.pdb	-1.0480263233184814	-1.7661999464035034
7qf0.pdb	7qf0_HL_A_DA87H.pdb	-1.6697373390197754	-3.500699996948242
7qf0.pdb	7qf0_HL_A_DA87I.pdb	-1.341120719909668	-1.8136999607086182
7qf0.pdb	7qf0_HL_A_DA87L.pdb	-0.32916995882987976	-0.6079000234603882
7qf0.pdb	7qf0_HL_A_DA87K.pdb	-1.5212249755859375	-1.2998000383377075
7qf0.pdb	7qf0_HL_A_DA87M.pdb	-0.3855811655521393	-0.8981000185012817
7qf0.pdb	7qf0_HL_A_DA87F.pdb	-0.8357905149459839	-0.8722000122070312
7qf0.pdb	7qf0_HL_A_DA87P.pdb	-1.6356210708618164	-2.950200080871582
7qf0.pdb	7qf0_HL_A_DA87S.pdb	-1.3206124305725098	-1.0986000299453735
7qf0.pdb	7qf0_HL_A_DA87T.pdb	-1.5423133373260498	-1.5922000408172607
7qf0.pdb	7qf0_HL_A_DA87W.pdb	-2.654174327850342	-2.4433999061584473
7qf0.pdb	7qf0_HL_A_DA87Y.pdb	-2.1450610160827637	-3.3364999294281006
7qf0.pdb	7qf0_HL_A_DA87V.pdb	-1.3303864002227783	-1.7230000495910645
7qf0.pdb	7qf0_HL_A_YA88A.pdb	-1.147385835647583	-1.733299970626831
7qf0.pdb	7qf0_HL_A_YA88R.pdb	-0.8689394593238831	-1.7659000158309937
7qf0.pdb	7qf0_HL_A_YA88N.pdb	-1.3552203178405762	-1.8703999519348145
7qf0.pdb	7qf0_HL_A_YA88D.pdb	-1.5669400691986084	-1.933899998664856
7qf0.pdb	7qf0_HL_A_YA88C.pdb	-1.0990955829620361	-1.618399977684021
7qf0.pdb	7qf0_HL_A_YA88Q.pdb	-1.0253069400787354	-1.5907000303268433
7qf0.pdb	7qf0_HL_A_YA88E.pdb	-0.8655267357826233	-2.461699962615967
7qf0.pdb	7qf0_HL_A_YA88G.pdb	-1.1745531558990479	-1.7662999629974365
7qf0.pdb	7qf0_HL_A_YA88H.pdb	-1.3683252334594727	-1.812600016593933
7qf0.pdb	7qf0_HL_A_YA88I.pdb	-1.0954228639602661	-1.343400001525879
7qf0.pdb	7qf0_HL_A_YA88L.pdb	-0.910814642906189	-1.1593999862670898
7qf0.pdb	7qf0_HL_A_YA88K.pdb	-0.8237152695655823	-0.2273000031709671
7qf0.pdb	7qf0_HL_A_YA88M.pdb	-0.8486228585243225	-1.256100058555603
7qf0.pdb	7qf0_HL_A_YA88F.pdb	-0.6821077466011047	-0.351500004529953
7qf0.pdb	7qf0_HL_A_YA88P.pdb	-1.2525489330291748	-1.9076999425888062
7qf0.pdb	7qf0_HL_A_YA88S.pdb	-1.3051998615264893	-1.9253000020980835
7qf0.pdb	7qf0_HL_A_YA88T.pdb	-1.3415052890777588	-1.6800999641418457
7qf0.pdb	7qf0_HL_A_YA88W.pdb	-2.730468511581421	-3.1891000270843506
7qf0.pdb	7qf0_HL_A_YA88V.pdb	-1.2441935539245605	-1.6496000289916992
7qf0.pdb	7qf0_HL_A_YA120A.pdb	0.16961830854415894	-2.0148000717163086
7qf0.pdb	7qf0_HL_A_YA120R.pdb	0.6452869772911072	0.3319000005722046
7qf0.pdb	7qf0_HL_A_YA120N.pdb	-0.05897951126098633	-1.8726999759674072
7qf0.pdb	7qf0_HL_A_YA120D.pdb	-0.4013403058052063	-2.713599920272827
7qf0.pdb	7qf0_HL_A_YA120C.pdb	0.2552151083946228	-2.000999927520752
7qf0.pdb	7qf0_HL_A_YA120Q.pdb	-0.14200204610824585	-1.651900053024292
7qf0.pdb	7qf0_HL_A_YA120E.pdb	-0.40510261058807373	-2.4170000553131104
7qf0.pdb	7qf0_HL_A_YA120G.pdb	0.2734367251396179	-2.0446999073028564
7qf0.pdb	7qf0_HL_A_YA120H.pdb	-0.08755290508270264	-1.4984999895095825
7qf0.pdb	7qf0_HL_A_YA120I.pdb	0.03229859471321106	-1.857300043106079
7qf0.pdb	7qf0_HL_A_YA120L.pdb	0.10018697381019592	-1.5911999940872192
7qf0.pdb	7qf0_HL_A_YA120K.pdb	-0.22963601350784302	-0.8367999792098999
7qf0.pdb	7qf0_HL_A_YA120M.pdb	0.6244134306907654	-1.3712999820709229
7qf0.pdb	7qf0_HL_A_YA120F.pdb	0.07181093096733093	-1.0225000381469727
7qf0.pdb	7qf0_HL_A_YA120P.pdb	-0.05250906944274902	-1.9631999731063843
7qf0.pdb	7qf0_HL_A_YA120S.pdb	0.018339216709136963	-1.9955999851226807
7qf0.pdb	7qf0_HL_A_YA120T.pdb	0.39332354068756104	-1.9872000217437744
7qf0.pdb	7qf0_HL_A_YA120W.pdb	0.217873215675354	-1.9522000551223755
7qf0.pdb	7qf0_HL_A_YA120V.pdb	0.10646939277648926	-2.000999927520752
7qf0.pdb	7qf0_HL_A_LA122A.pdb	-0.2863907814025879	-1.8797999620437622
7qf0.pdb	7qf0_HL_A_LA122R.pdb	-1.0038331747055054	-0.7239000201225281
7qf0.pdb	7qf0_HL_A_LA122N.pdb	-0.9562684893608093	-1.8654999732971191
7qf0.pdb	7qf0_HL_A_LA122D.pdb	-1.5181350708007812	-4.383999824523926
7qf0.pdb	7qf0_HL_A_LA122C.pdb	-0.521497905254364	-1.4251999855041504
7qf0.pdb	7qf0_HL_A_LA122Q.pdb	-0.7880229353904724	-2.632499933242798
7qf0.pdb	7qf0_HL_A_LA122E.pdb	-1.1083734035491943	-4.81879997253418
7qf0.pdb	7qf0_HL_A_LA122G.pdb	-0.4135131239891052	-1.996899962425232
7qf0.pdb	7qf0_HL_A_LA122H.pdb	-3.6687819957733154	-6.809410095214844
7qf0.pdb	7qf0_HL_A_LA122I.pdb	-0.020613983273506165	-0.5357999801635742
7qf0.pdb	7qf0_HL_A_LA122K.pdb	-0.4684717059135437	-1.3985999822616577
7qf0.pdb	7qf0_HL_A_LA122M.pdb	0.21199601888656616	0.4309000074863434
7qf0.pdb	7qf0_HL_A_LA122F.pdb	-12.329142570495605	-9.17492961883545
7qf0.pdb	7qf0_HL_A_LA122P.pdb	-0.5104935169219971	-1.877500057220459
7qf0.pdb	7qf0_HL_A_LA122S.pdb	-0.7165119647979736	-1.9091999530792236
7qf0.pdb	7qf0_HL_A_LA122T.pdb	-0.6333984136581421	-1.219099998474121
7qf0.pdb	7qf0_HL_A_LA122W.pdb	-20.73567771911621	-19.369630813598633
7qf0.pdb	7qf0_HL_A_LA122Y.pdb	-18.21367073059082	-18.26519012451172
7qf0.pdb	7qf0_HL_A_LA122V.pdb	-0.2702065408229828	-1.2268999814987183
7qf0.pdb	7qf0_HL_A_RA124A.pdb	0.04889756441116333	0.1274999976158142
7qf0.pdb	7qf0_HL_A_RA124N.pdb	-0.31680774688720703	0.1290999948978424
7qf0.pdb	7qf0_HL_A_RA124D.pdb	-0.4727225601673126	0.4472000002861023
7qf0.pdb	7qf0_HL_A_RA124C.pdb	-0.03017967939376831	0.10989999771118164
7qf0.pdb	7qf0_HL_A_RA124Q.pdb	-0.25416335463523865	0.14869999885559082
7qf0.pdb	7qf0_HL_A_RA124E.pdb	-0.4352656900882721	0.5534999966621399
7qf0.pdb	7qf0_HL_A_RA124G.pdb	-0.02765512466430664	0.19939999282360077
7qf0.pdb	7qf0_HL_A_RA124H.pdb	-0.28690305352211	-0.043699998408555984
7qf0.pdb	7qf0_HL_A_RA124I.pdb	-0.2321799397468567	-0.11760000139474869
7qf0.pdb	7qf0_HL_A_RA124L.pdb	0.1344391405582428	0.0940999984741211
7qf0.pdb	7qf0_HL_A_RA124K.pdb	-0.17537176609039307	0.05429999902844429
7qf0.pdb	7qf0_HL_A_RA124M.pdb	-0.10521655529737473	0.0649000033736229
7qf0.pdb	7qf0_HL_A_RA124F.pdb	0.003935575485229492	0.16050000488758087
7qf0.pdb	7qf0_HL_A_RA124P.pdb	-0.09888076782226562	0.2214999943971634
7qf0.pdb	7qf0_HL_A_RA124S.pdb	-0.12130779027938843	0.17350000143051147
7qf0.pdb	7qf0_HL_A_RA124T.pdb	-0.38641440868377686	-0.08940000087022781
7qf0.pdb	7qf0_HL_A_RA124W.pdb	-0.2113189995288849	0.08009999990463257
7qf0.pdb	7qf0_HL_A_RA124Y.pdb	-0.16537344455718994	0.16779999434947968
7qf0.pdb	7qf0_HL_A_RA124V.pdb	-0.11348068714141846	-0.05829999968409538
7qf0.pdb	7qf0_HL_A_KA125A.pdb	-0.2009950876235962	0.2655999958515167
7qf0.pdb	7qf0_HL_A_KA125R.pdb	-0.22179442644119263	-0.26499998569488525
7qf0.pdb	7qf0_HL_A_KA125N.pdb	-0.26702189445495605	0.5965999960899353
7qf0.pdb	7qf0_HL_A_KA125D.pdb	-0.2799549698829651	1.4026999473571777
7qf0.pdb	7qf0_HL_A_KA125C.pdb	-0.4951273202896118	0.3010999858379364
7qf0.pdb	7qf0_HL_A_KA125Q.pdb	0.15039658546447754	1.1449999809265137
7qf0.pdb	7qf0_HL_A_KA125E.pdb	0.4304272532463074	1.6311999559402466
7qf0.pdb	7qf0_HL_A_KA125G.pdb	-0.29636138677597046	0.029400000348687172
7qf0.pdb	7qf0_HL_A_KA125H.pdb	-0.1838420331478119	0.1356000006198883
7qf0.pdb	7qf0_HL_A_KA125I.pdb	0.014444470405578613	0.3077999949455261
7qf0.pdb	7qf0_HL_A_KA125L.pdb	0.34210145473480225	0.5249000191688538
7qf0.pdb	7qf0_HL_A_KA125M.pdb	-0.198028564453125	0.439300000667572
7qf0.pdb	7qf0_HL_A_KA125F.pdb	-0.19671276211738586	0.7297999858856201
7qf0.pdb	7qf0_HL_A_KA125P.pdb	-0.09334811568260193	0.3702999949455261
7qf0.pdb	7qf0_HL_A_KA125S.pdb	-0.5301389098167419	0.036400001496076584
7qf0.pdb	7qf0_HL_A_KA125T.pdb	-0.612157940864563	0.30390000343322754
7qf0.pdb	7qf0_HL_A_KA125W.pdb	0.4978519678115845	0.4787999987602234
7qf0.pdb	7qf0_HL_A_KA125Y.pdb	-0.2002023458480835	0.703499972820282
7qf0.pdb	7qf0_HL_A_KA125V.pdb	-0.1835649162530899	0.47040000557899475
7qf0.pdb	7qf0_HL_A_NA127A.pdb	-0.3087524175643921	0.1453000009059906
7qf0.pdb	7qf0_HL_A_NA127R.pdb	-0.09371137619018555	0.6654000282287598
7qf0.pdb	7qf0_HL_A_NA127D.pdb	-0.3487918972969055	0.13699999451637268
7qf0.pdb	7qf0_HL_A_NA127C.pdb	0.06389597058296204	0.21559999883174896
7qf0.pdb	7qf0_HL_A_NA127Q.pdb	0.12975311279296875	0.31369999051094055
7qf0.pdb	7qf0_HL_A_NA127E.pdb	-0.32578298449516296	0.3921000063419342
7qf0.pdb	7qf0_HL_A_NA127G.pdb	-0.4552682638168335	0.11089999973773956
7qf0.pdb	7qf0_HL_A_NA127H.pdb	-0.15033215284347534	0.029400000348687172
7qf0.pdb	7qf0_HL_A_NA127I.pdb	-0.2578928470611572	0.11320000141859055
7qf0.pdb	7qf0_HL_A_NA127L.pdb	0.4252472519874573	0.7016000151634216
7qf0.pdb	7qf0_HL_A_NA127K.pdb	-0.1820271611213684	0.7268999814987183
7qf0.pdb	7qf0_HL_A_NA127M.pdb	-0.004248559474945068	0.24040000140666962
7qf0.pdb	7qf0_HL_A_NA127F.pdb	0.06604135036468506	0.1103999987244606
7qf0.pdb	7qf0_HL_A_NA127P.pdb	0.10754528641700745	0.5601000189781189
7qf0.pdb	7qf0_HL_A_NA127S.pdb	-0.5057069063186646	0.20229999721050262
7qf0.pdb	7qf0_HL_A_NA127T.pdb	-0.40269240736961365	0.04430000111460686
7qf0.pdb	7qf0_HL_A_NA127W.pdb	-0.08222949504852295	0.06129999831318855
7qf0.pdb	7qf0_HL_A_NA127Y.pdb	-0.016630887985229492	0.12039999663829803
7qf0.pdb	7qf0_HL_A_NA127V.pdb	0.09427806735038757	0.12540000677108765
7qf0.pdb	7qf0_HL_A_YA140A.pdb	-0.8351856470108032	-1.7559000253677368
7qf0.pdb	7qf0_HL_A_YA140R.pdb	-0.8320319056510925	-2.4428000450134277
7qf0.pdb	7qf0_HL_A_YA140N.pdb	-0.9479145407676697	-1.9809999465942383
7qf0.pdb	7qf0_HL_A_YA140D.pdb	-1.1182037591934204	-1.1333999633789062
7qf0.pdb	7qf0_HL_A_YA140C.pdb	-0.8553884625434875	-1.7346999645233154
7qf0.pdb	7qf0_HL_A_YA140Q.pdb	-0.8093146085739136	-1.6490000486373901
7qf0.pdb	7qf0_HL_A_YA140E.pdb	-0.9207808375358582	-0.4977000057697296
7qf0.pdb	7qf0_HL_A_YA140G.pdb	-0.93889981508255	-1.7929999828338623
7qf0.pdb	7qf0_HL_A_YA140H.pdb	-0.8242892026901245	-0.6272000074386597
7qf0.pdb	7qf0_HL_A_YA140I.pdb	-0.7024035453796387	-1.6993000507354736
7qf0.pdb	7qf0_HL_A_YA140L.pdb	-0.5757758021354675	-1.6223000288009644
7qf0.pdb	7qf0_HL_A_YA140K.pdb	-0.9764479994773865	-1.7773000001907349
7qf0.pdb	7qf0_HL_A_YA140M.pdb	-0.8801367878913879	-1.751099944114685
7qf0.pdb	7qf0_HL_A_YA140F.pdb	-0.509295642375946	-1.1855000257492065
7qf0.pdb	7qf0_HL_A_YA140P.pdb	-1.1583812236785889	-1.823799967765808
7qf0.pdb	7qf0_HL_A_YA140S.pdb	-1.0616114139556885	-1.7863999605178833
7qf0.pdb	7qf0_HL_A_YA140T.pdb	-0.899879515171051	-1.7132999897003174
7qf0.pdb	7qf0_HL_A_YA140W.pdb	-0.3546982407569885	-0.7559000253677368
7qf0.pdb	7qf0_HL_A_YA140V.pdb	-0.7732680439949036	-1.6770999431610107
7qf0.pdb	7qf0_HL_A_QA141A.pdb	-0.025329649448394775	-0.9221000075340271
7qf0.pdb	7qf0_HL_A_QA141R.pdb	-0.11356494575738907	-1.179900050163269
7qf0.pdb	7qf0_HL_A_QA141N.pdb	-0.288158118724823	-0.024000000208616257
7qf0.pdb	7qf0_HL_A_QA141D.pdb	-0.2673928439617157	-0.2953999936580658
7qf0.pdb	7qf0_HL_A_QA141C.pdb	-0.23435768485069275	-0.8823000192642212
7qf0.pdb	7qf0_HL_A_QA141E.pdb	0.2432190477848053	0.6786999702453613
7qf0.pdb	7qf0_HL_A_QA141G.pdb	-0.07170504331588745	-1.1447999477386475
7qf0.pdb	7qf0_HL_A_QA141H.pdb	-0.1510157436132431	-1.2506999969482422
7qf0.pdb	7qf0_HL_A_QA141I.pdb	-0.040829092264175415	-0.7102000117301941
7qf0.pdb	7qf0_HL_A_QA141L.pdb	-0.038300901651382446	-0.8068000078201294
7qf0.pdb	7qf0_HL_A_QA141K.pdb	-0.1496725082397461	-1.0842000246047974
7qf0.pdb	7qf0_HL_A_QA141M.pdb	0.030088365077972412	-0.8489999771118164
7qf0.pdb	7qf0_HL_A_QA141F.pdb	-0.07788828015327454	-0.8881999850273132
7qf0.pdb	7qf0_HL_A_QA141P.pdb	0.11005830764770508	-0.8184999823570251
7qf0.pdb	7qf0_HL_A_QA141S.pdb	-0.30355775356292725	-1.0456000566482544
7qf0.pdb	7qf0_HL_A_QA141T.pdb	-0.3835880756378174	-1.062399983406067
7qf0.pdb	7qf0_HL_A_QA141W.pdb	-0.13388991355895996	-1.0255999565124512
7qf0.pdb	7qf0_HL_A_QA141Y.pdb	-0.2509697675704956	-0.9312999844551086
7qf0.pdb	7qf0_HL_A_QA141V.pdb	-0.0756547823548317	-0.6031000018119812
7qf0.pdb	7qf0_HL_A_AA142R.pdb	-3.775041103363037	-4.457699775695801
7qf0.pdb	7qf0_HL_A_AA142N.pdb	-0.368025004863739	-0.03999999910593033
7qf0.pdb	7qf0_HL_A_AA142D.pdb	-1.4517536163330078	0.004100000020116568
7qf0.pdb	7qf0_HL_A_AA142C.pdb	-0.3540962040424347	-0.12049999833106995
7qf0.pdb	7qf0_HL_A_AA142Q.pdb	-0.442790687084198	-1.0849000215530396
7qf0.pdb	7qf0_HL_A_AA142E.pdb	-3.828709125518799	-1.070199966430664
7qf0.pdb	7qf0_HL_A_AA142G.pdb	-0.2568013668060303	-0.7567999958992004
7qf0.pdb	7qf0_HL_A_AA142H.pdb	-0.2509005665779114	-0.8108000159263611
7qf0.pdb	7qf0_HL_A_AA142I.pdb	-4.7273383140563965	-5.839409828186035
7qf0.pdb	7qf0_HL_A_AA142L.pdb	-0.6038089394569397	-0.7350999712944031
7qf0.pdb	7qf0_HL_A_AA142K.pdb	-1.1767973899841309	-2.7476000785827637
7qf0.pdb	7qf0_HL_A_AA142M.pdb	-2.267894744873047	-1.1114000082015991
7qf0.pdb	7qf0_HL_A_AA142F.pdb	-8.053643226623535	-6.416830062866211
7qf0.pdb	7qf0_HL_A_AA142P.pdb	-0.6614843606948853	-0.6186000108718872
7qf0.pdb	7qf0_HL_A_AA142S.pdb	-0.5968387722969055	-0.33469998836517334
7qf0.pdb	7qf0_HL_A_AA142T.pdb	-4.584061145782471	-3.2841999530792236
7qf0.pdb	7qf0_HL_A_AA142W.pdb	-14.175904273986816	-10.048720359802246
7qf0.pdb	7qf0_HL_A_AA142Y.pdb	-9.17407512664795	-6.751830101013184
7qf0.pdb	7qf0_HL_A_AA142V.pdb	-3.8947982788085938	-2.6679999828338623
7qf0.pdb	7qf0_HL_A_GA143A.pdb	-0.2013731598854065	-0.27149999141693115
7qf0.pdb	7qf0_HL_A_GA143R.pdb	-0.706871747970581	-1.5467000007629395
7qf0.pdb	7qf0_HL_A_GA143N.pdb	-0.8040580749511719	-1.4002000093460083
7qf0.pdb	7qf0_HL_A_GA143D.pdb	-0.6334683299064636	-0.3686000108718872
7qf0.pdb	7qf0_HL_A_GA143C.pdb	-0.7637202143669128	-0.45249998569488525
7qf0.pdb	7qf0_HL_A_GA143Q.pdb	-0.7362884283065796	-1.4316999912261963
7qf0.pdb	7qf0_HL_A_GA143E.pdb	-0.8864050507545471	-1.1687999963760376
7qf0.pdb	7qf0_HL_A_GA143H.pdb	-1.4467012882232666	-1.3050999641418457
7qf0.pdb	7qf0_HL_A_GA143I.pdb	-3.3847708702087402	-4.339900016784668
7qf0.pdb	7qf0_HL_A_GA143L.pdb	-2.3204216957092285	-1.9607000350952148
7qf0.pdb	7qf0_HL_A_GA143K.pdb	-0.7315629720687866	-0.8851000070571899
7qf0.pdb	7qf0_HL_A_GA143M.pdb	-0.7015023827552795	-0.3237999975681305
7qf0.pdb	7qf0_HL_A_GA143F.pdb	-2.746316432952881	-1.5052000284194946
7qf0.pdb	7qf0_HL_A_GA143P.pdb	-0.4033457636833191	-1.29830002784729
7qf0.pdb	7qf0_HL_A_GA143S.pdb	-0.46466949582099915	-0.9243999719619751
7qf0.pdb	7qf0_HL_A_GA143T.pdb	-0.8123908042907715	-2.1110999584198
7qf0.pdb	7qf0_HL_A_GA143W.pdb	-1.9639010429382324	-1.2379000186920166
7qf0.pdb	7qf0_HL_A_GA143Y.pdb	-3.4630954265594482	-1.899999976158142
7qf0.pdb	7qf0_HL_A_GA143V.pdb	-1.042191982269287	-1.0059000253677368
7qf0.pdb	7qf0_HL_A_EA151A.pdb	0.021491825580596924	-0.7141000032424927
7qf0.pdb	7qf0_HL_A_EA151R.pdb	-0.3836240768432617	-0.5884000062942505
7qf0.pdb	7qf0_HL_A_EA151N.pdb	-0.11076265573501587	-0.6682000160217285
7qf0.pdb	7qf0_HL_A_EA151D.pdb	-0.071322500705719	-0.6211000084877014
7qf0.pdb	7qf0_HL_A_EA151C.pdb	-0.2858426570892334	-0.5151000022888184
7qf0.pdb	7qf0_HL_A_EA151Q.pdb	-0.026503995060920715	-0.3725000023841858
7qf0.pdb	7qf0_HL_A_EA151G.pdb	-0.11670607328414917	-0.698199987411499
7qf0.pdb	7qf0_HL_A_EA151H.pdb	-0.27946823835372925	-0.48100000619888306
7qf0.pdb	7qf0_HL_A_EA151I.pdb	-0.31014394760131836	-0.5838000178337097
7qf0.pdb	7qf0_HL_A_EA151L.pdb	-0.299953818321228	-0.5615000128746033
7qf0.pdb	7qf0_HL_A_EA151K.pdb	-0.49150311946868896	-0.5706999897956848
7qf0.pdb	7qf0_HL_A_EA151M.pdb	-0.4008677899837494	-0.5782999992370605
7qf0.pdb	7qf0_HL_A_EA151F.pdb	-0.05454590916633606	-0.7756999731063843
7qf0.pdb	7qf0_HL_A_EA151P.pdb	-0.19000017642974854	-0.7317000031471252
7qf0.pdb	7qf0_HL_A_EA151S.pdb	-0.23474878072738647	-0.7074999809265137
7qf0.pdb	7qf0_HL_A_EA151T.pdb	-0.5845615267753601	-0.7373999953269958
7qf0.pdb	7qf0_HL_A_EA151W.pdb	-0.24819976091384888	-0.7074999809265137
7qf0.pdb	7qf0_HL_A_EA151Y.pdb	-0.3368159532546997	-0.6859999895095825
7qf0.pdb	7qf0_HL_A_EA151V.pdb	-0.33956193923950195	-0.7305999994277954
7qf0.pdb	7qf0_HL_A_FA153A.pdb	-1.5328714847564697	-1.4381999969482422
7qf0.pdb	7qf0_HL_A_FA153R.pdb	-1.7162091732025146	-1.110700011253357
7qf0.pdb	7qf0_HL_A_FA153N.pdb	-1.6306171417236328	-1.427899956703186
7qf0.pdb	7qf0_HL_A_FA153D.pdb	-1.8047821521759033	-1.25409996509552
7qf0.pdb	7qf0_HL_A_FA153C.pdb	-1.587181806564331	-1.3782999515533447
7qf0.pdb	7qf0_HL_A_FA153Q.pdb	-1.655195713043213	-1.3765000104904175
7qf0.pdb	7qf0_HL_A_FA153E.pdb	-1.6423590183258057	-1.177899956703186
7qf0.pdb	7qf0_HL_A_FA153G.pdb	-1.6207318305969238	-1.4810999631881714
7qf0.pdb	7qf0_HL_A_FA153H.pdb	-1.5397202968597412	-1.4210000038146973
7qf0.pdb	7qf0_HL_A_FA153I.pdb	-1.3089544773101807	-1.3138999938964844
7qf0.pdb	7qf0_HL_A_FA153L.pdb	-0.8388426899909973	-0.84579998254776
7qf0.pdb	7qf0_HL_A_FA153K.pdb	-1.6936888694763184	-0.9603000283241272
7qf0.pdb	7qf0_HL_A_FA153M.pdb	-0.7194339632987976	-0.09780000150203705
7qf0.pdb	7qf0_HL_A_FA153P.pdb	-1.3497097492218018	-1.4378999471664429
7qf0.pdb	7qf0_HL_A_FA153S.pdb	-1.7771594524383545	-1.4387999773025513
7qf0.pdb	7qf0_HL_A_FA153T.pdb	-1.711078405380249	-1.4606000185012817
7qf0.pdb	7qf0_HL_A_FA153W.pdb	0.017760127782821655	0.23749999701976776
7qf0.pdb	7qf0_HL_A_FA153Y.pdb	-0.7206984162330627	-1.049399971961975
7qf0.pdb	7qf0_HL_A_FA153V.pdb	-1.2863173484802246	-1.4365999698638916
7qf0.pdb	7qf0_HL_A_NA154A.pdb	-1.548283576965332	-3.7685000896453857
7qf0.pdb	7qf0_HL_A_NA154R.pdb	-2.62141752243042	-4.295899868011475
7qf0.pdb	7qf0_HL_A_NA154D.pdb	-0.5612226724624634	-1.7925000190734863
7qf0.pdb	7qf0_HL_A_NA154C.pdb	-1.3662288188934326	-2.9983999729156494
7qf0.pdb	7qf0_HL_A_NA154Q.pdb	-3.0799484252929688	-4.46750020980835
7qf0.pdb	7qf0_HL_A_NA154E.pdb	-0.6224193572998047	-3.8696999549865723
7qf0.pdb	7qf0_HL_A_NA154G.pdb	-1.7152042388916016	-3.907099962234497
7qf0.pdb	7qf0_HL_A_NA154H.pdb	-1.7634949684143066	-3.983299970626831
7qf0.pdb	7qf0_HL_A_NA154I.pdb	-1.4970118999481201	-3.5585999488830566
7qf0.pdb	7qf0_HL_A_NA154L.pdb	-2.2249436378479004	-4.141900062561035
7qf0.pdb	7qf0_HL_A_NA154K.pdb	-1.7292556762695312	-3.7509000301361084
7qf0.pdb	7qf0_HL_A_NA154M.pdb	-1.4922153949737549	-3.2802000045776367
7qf0.pdb	7qf0_HL_A_NA154F.pdb	-2.304192304611206	-4.753499984741211
7qf0.pdb	7qf0_HL_A_NA154P.pdb	-1.8490607738494873	-4.52400016784668
7qf0.pdb	7qf0_HL_A_NA154S.pdb	-1.24532151222229	-3.66729998588562
7qf0.pdb	7qf0_HL_A_NA154T.pdb	-2.028214454650879	-2.9814000129699707
7qf0.pdb	7qf0_HL_A_NA154W.pdb	-2.023789882659912	-3.3757998943328857
7qf0.pdb	7qf0_HL_A_NA154Y.pdb	-2.1928391456604004	-3.817500114440918
7qf0.pdb	7qf0_HL_A_NA154V.pdb	-1.3101615905761719	-3.523400068283081
7qf0.pdb	7qf0_HL_A_YA156A.pdb	-0.5423703789710999	-0.6039000153541565
7qf0.pdb	7qf0_HL_A_YA156R.pdb	-0.5969181060791016	0.7335000038146973
7qf0.pdb	7qf0_HL_A_YA156N.pdb	-0.6291598677635193	-0.5823000073432922
7qf0.pdb	7qf0_HL_A_YA156D.pdb	-1.1097416877746582	-0.10980000346899033
7qf0.pdb	7qf0_HL_A_YA156C.pdb	-0.5994229912757874	-0.5131999850273132
7qf0.pdb	7qf0_HL_A_YA156Q.pdb	-1.16105055809021	0.41769999265670776
7qf0.pdb	7qf0_HL_A_YA156E.pdb	-1.2988917827606201	-0.11309999972581863
7qf0.pdb	7qf0_HL_A_YA156G.pdb	-0.564163863658905	-0.8777999877929688
7qf0.pdb	7qf0_HL_A_YA156H.pdb	-0.5652737021446228	-0.039799999445676804
7qf0.pdb	7qf0_HL_A_YA156I.pdb	-0.605115532875061	-0.11379999667406082
7qf0.pdb	7qf0_HL_A_YA156L.pdb	-0.4409749507904053	-0.024800000712275505
7qf0.pdb	7qf0_HL_A_YA156K.pdb	-0.7958817481994629	0.5706999897956848
7qf0.pdb	7qf0_HL_A_YA156M.pdb	-0.3081151843070984	0.424699991941452
7qf0.pdb	7qf0_HL_A_YA156F.pdb	-0.6016213893890381	0.25200000405311584
7qf0.pdb	7qf0_HL_A_YA156P.pdb	-0.7839143872261047	-0.7021999955177307
7qf0.pdb	7qf0_HL_A_YA156S.pdb	-0.8201308846473694	-0.7402999997138977
7qf0.pdb	7qf0_HL_A_YA156T.pdb	-0.8395645022392273	-0.13570000231266022
7qf0.pdb	7qf0_HL_A_YA156W.pdb	-0.6975018382072449	1.124500036239624
7qf0.pdb	7qf0_HL_A_YA156V.pdb	-0.6821069717407227	-0.07859999686479568
7qf0.pdb	7qf0_HL_A_QA160A.pdb	0.12338358163833618	-1.2573000192642212
7qf0.pdb	7qf0_HL_A_QA160R.pdb	-0.11579976975917816	-1.1331000328063965
7qf0.pdb	7qf0_HL_A_QA160N.pdb	-0.26309502124786377	-1.0135999917984009
7qf0.pdb	7qf0_HL_A_QA160D.pdb	-0.5987603664398193	-2.9583001136779785
7qf0.pdb	7qf0_HL_A_QA160C.pdb	0.2214236855506897	-0.6998999714851379
7qf0.pdb	7qf0_HL_A_QA160E.pdb	-0.39340680837631226	-1.2584999799728394
7qf0.pdb	7qf0_HL_A_QA160G.pdb	0.11966687440872192	-1.7891000509262085
7qf0.pdb	7qf0_HL_A_QA160H.pdb	-6.916508197784424	-5.494100093841553
7qf0.pdb	7qf0_HL_A_QA160I.pdb	0.3291507959365845	-0.25529998540878296
7qf0.pdb	7qf0_HL_A_QA160L.pdb	0.9897817969322205	0.6766999959945679
7qf0.pdb	7qf0_HL_A_QA160K.pdb	0.38677680492401123	1.1819000244140625
7qf0.pdb	7qf0_HL_A_QA160M.pdb	1.2753839492797852	0.9004999995231628
7qf0.pdb	7qf0_HL_A_QA160F.pdb	-0.3664816915988922	-2.096299886703491
7qf0.pdb	7qf0_HL_A_QA160P.pdb	-0.164686918258667	-1.5963000059127808
7qf0.pdb	7qf0_HL_A_QA160S.pdb	0.08723384141921997	-1.444700002670288
7qf0.pdb	7qf0_HL_A_QA160T.pdb	0.025445222854614258	-1.0264999866485596
7qf0.pdb	7qf0_HL_A_QA160W.pdb	0.19456392526626587	-2.5429000854492188
7qf0.pdb	7qf0_HL_A_QA160Y.pdb	-0.584855318069458	-1.1654000282287598
7qf0.pdb	7qf0_HL_A_QA160V.pdb	0.1781996786594391	-0.40070000290870667
7qf0.pdb	7qf0_HL_A_SA161A.pdb	0.0647299587726593	-0.12129999697208405
7qf0.pdb	7qf0_HL_A_SA161R.pdb	-0.011141568422317505	0.011099999770522118
7qf0.pdb	7qf0_HL_A_SA161N.pdb	-0.09731151908636093	-0.1761000007390976
7qf0.pdb	7qf0_HL_A_SA161D.pdb	-0.1875169277191162	-0.17509999871253967
7qf0.pdb	7qf0_HL_A_SA161C.pdb	0.04275238513946533	-0.01769999973475933
7qf0.pdb	7qf0_HL_A_SA161Q.pdb	0.01026037335395813	-0.057500001043081284
7qf0.pdb	7qf0_HL_A_SA161E.pdb	-0.058068811893463135	-0.1347000002861023
7qf0.pdb	7qf0_HL_A_SA161G.pdb	-0.056392550468444824	-0.18029999732971191
7qf0.pdb	7qf0_HL_A_SA161H.pdb	-0.08283573389053345	-0.12479999661445618
7qf0.pdb	7qf0_HL_A_SA161I.pdb	-0.0853339433670044	-0.00559999980032444
7qf0.pdb	7qf0_HL_A_SA161L.pdb	0.09125322103500366	0.09870000183582306
7qf0.pdb	7qf0_HL_A_SA161K.pdb	-0.07516735792160034	-0.007199999876320362
7qf0.pdb	7qf0_HL_A_SA161M.pdb	0.29472318291664124	0.015300000086426735
7qf0.pdb	7qf0_HL_A_SA161F.pdb	0.1753850281238556	0.7702999711036682
7qf0.pdb	7qf0_HL_A_SA161P.pdb	-0.07472515106201172	-0.015399999916553497
7qf0.pdb	7qf0_HL_A_SA161T.pdb	-0.06094875931739807	0.01810000091791153
7qf0.pdb	7qf0_HL_A_SA161W.pdb	0.3033674955368042	0.8885999917984009
7qf0.pdb	7qf0_HL_A_SA161Y.pdb	0.6275069117546082	1.0980000495910645
7qf0.pdb	7qf0_HL_A_SA161V.pdb	0.0028428733348846436	-0.04729999974370003
7qf0.pdb	7qf0_HL_A_YA162A.pdb	0.5657626986503601	0.0731000006198883
7qf0.pdb	7qf0_HL_A_YA162R.pdb	0.28043001890182495	0.3409999907016754
7qf0.pdb	7qf0_HL_A_YA162N.pdb	0.4410631060600281	-0.1103999987244606
7qf0.pdb	7qf0_HL_A_YA162D.pdb	0.12624198198318481	-0.382999986410141
7qf0.pdb	7qf0_HL_A_YA162C.pdb	0.503108561038971	0.06300000101327896
7qf0.pdb	7qf0_HL_A_YA162Q.pdb	0.17575937509536743	-0.11050000041723251
7qf0.pdb	7qf0_HL_A_YA162E.pdb	0.1894121766090393	-0.2831000089645386
7qf0.pdb	7qf0_HL_A_YA162G.pdb	0.35651499032974243	0.1096000000834465
7qf0.pdb	7qf0_HL_A_YA162H.pdb	0.286281943321228	-0.07500000298023224
7qf0.pdb	7qf0_HL_A_YA162I.pdb	0.2725890874862671	-0.08749999850988388
7qf0.pdb	7qf0_HL_A_YA162L.pdb	0.44278162717819214	0.05640000104904175
7qf0.pdb	7qf0_HL_A_YA162K.pdb	0.3870716691017151	0.054999999701976776
7qf0.pdb	7qf0_HL_A_YA162M.pdb	0.4933711886405945	0.03759999945759773
7qf0.pdb	7qf0_HL_A_YA162F.pdb	0.16271674633026123	-0.011099999770522118
7qf0.pdb	7qf0_HL_A_YA162P.pdb	0.4656655788421631	0.003000000026077032
7qf0.pdb	7qf0_HL_A_YA162S.pdb	0.3743618130683899	0.05040000006556511
7qf0.pdb	7qf0_HL_A_YA162T.pdb	0.308718740940094	0.025499999523162842
7qf0.pdb	7qf0_HL_A_YA162W.pdb	0.24376064538955688	0.04179999977350235
7qf0.pdb	7qf0_HL_A_YA162V.pdb	0.4042356014251709	0.02810000069439411
7qf0.pdb	7qf0_HL_A_GA163A.pdb	-0.06927068531513214	-0.18950000405311584
7qf0.pdb	7qf0_HL_A_GA163R.pdb	0.11833149194717407	-0.16990000009536743
7qf0.pdb	7qf0_HL_A_GA163N.pdb	-0.24321776628494263	-0.3352999985218048
7qf0.pdb	7qf0_HL_A_GA163D.pdb	0.7882554531097412	0.7354999780654907
7qf0.pdb	7qf0_HL_A_GA163C.pdb	-0.12394650280475616	-0.11829999834299088
7qf0.pdb	7qf0_HL_A_GA163Q.pdb	-0.5512216091156006	0.2206999957561493
7qf0.pdb	7qf0_HL_A_GA163E.pdb	-0.6182907223701477	-0.22370000183582306
7qf0.pdb	7qf0_HL_A_GA163H.pdb	-0.0733681321144104	0.023600000888109207
7qf0.pdb	7qf0_HL_A_GA163I.pdb	-0.02384573221206665	1.496999979019165
7qf0.pdb	7qf0_HL_A_GA163L.pdb	0.12962299585342407	1.4217000007629395
7qf0.pdb	7qf0_HL_A_GA163K.pdb	0.07665473222732544	0.10429999977350235
7qf0.pdb	7qf0_HL_A_GA163M.pdb	0.33464640378952026	1.3492000102996826
7qf0.pdb	7qf0_HL_A_GA163F.pdb	0.26370149850845337	0.4417000114917755
7qf0.pdb	7qf0_HL_A_GA163P.pdb	-0.42406386137008667	-1.1394000053405762
7qf0.pdb	7qf0_HL_A_GA163S.pdb	-0.23582814633846283	-0.3490000069141388
7qf0.pdb	7qf0_HL_A_GA163T.pdb	-0.17279726266860962	0.6496000289916992
7qf0.pdb	7qf0_HL_A_GA163W.pdb	0.21133965253829956	-0.03370000049471855
7qf0.pdb	7qf0_HL_A_GA163Y.pdb	0.13040763139724731	0.1501999944448471
7qf0.pdb	7qf0_HL_A_GA163V.pdb	-0.13497990369796753	0.8730000257492065
7qf0.pdb	7qf0_HL_A_QA165A.pdb	-0.32375091314315796	0.9675999879837036
7qf0.pdb	7qf0_HL_A_QA165R.pdb	-0.25084787607192993	0.7348999977111816
7qf0.pdb	7qf0_HL_A_QA165N.pdb	-0.1666499525308609	0.17010000348091125
7qf0.pdb	7qf0_HL_A_QA165D.pdb	-0.5653960108757019	2.2476000785827637
7qf0.pdb	7qf0_HL_A_QA165C.pdb	-0.0981503278017044	0.25049999356269836
7qf0.pdb	7qf0_HL_A_QA165E.pdb	-0.6761497855186462	1.6770999431610107
7qf0.pdb	7qf0_HL_A_QA165G.pdb	-0.29082149267196655	1.7989000082015991
7qf0.pdb	7qf0_HL_A_QA165H.pdb	-0.5405557751655579	0.8313000202178955
7qf0.pdb	7qf0_HL_A_QA165I.pdb	0.18590068817138672	0.38100001215934753
7qf0.pdb	7qf0_HL_A_QA165L.pdb	-0.06187713146209717	0.38909998536109924
7qf0.pdb	7qf0_HL_A_QA165K.pdb	-0.20918259024620056	1.9459999799728394
7qf0.pdb	7qf0_HL_A_QA165M.pdb	-0.10945427417755127	0.9413999915122986
7qf0.pdb	7qf0_HL_A_QA165F.pdb	-0.6202216744422913	1.4153000116348267
7qf0.pdb	7qf0_HL_A_QA165P.pdb	-0.6051321625709534	0.6765000224113464
7qf0.pdb	7qf0_HL_A_QA165S.pdb	-1.022672414779663	0.7348999977111816
7qf0.pdb	7qf0_HL_A_QA165T.pdb	-0.7294270396232605	0.6987000107765198
7qf0.pdb	7qf0_HL_A_QA165W.pdb	-0.10448071360588074	1.188099980354309
7qf0.pdb	7qf0_HL_A_QA165Y.pdb	-0.3193257451057434	1.6390999555587769
7qf0.pdb	7qf0_HL_A_QA165V.pdb	0.012457922101020813	0.36559998989105225
7qf0.pdb	7qf0_HL_A_TA167A.pdb	-0.08671674877405167	0.24250000715255737
7qf0.pdb	7qf0_HL_A_TA167R.pdb	0.034549057483673096	0.303600013256073
7qf0.pdb	7qf0_HL_A_TA167N.pdb	0.023002445697784424	0.49309998750686646
7qf0.pdb	7qf0_HL_A_TA167D.pdb	-0.10666152834892273	0.28279998898506165
7qf0.pdb	7qf0_HL_A_TA167C.pdb	-0.06144765019416809	0.10559999942779541
7qf0.pdb	7qf0_HL_A_TA167Q.pdb	-0.00414729118347168	0.29989999532699585
7qf0.pdb	7qf0_HL_A_TA167E.pdb	-0.04870879650115967	0.32019999623298645
7qf0.pdb	7qf0_HL_A_TA167G.pdb	-0.20683930814266205	0.2150000035762787
7qf0.pdb	7qf0_HL_A_TA167H.pdb	-0.05972492694854736	0.2718000113964081
7qf0.pdb	7qf0_HL_A_TA167I.pdb	0.23229771852493286	0.9431999921798706
7qf0.pdb	7qf0_HL_A_TA167L.pdb	0.33732980489730835	0.911300003528595
7qf0.pdb	7qf0_HL_A_TA167K.pdb	-0.019996166229248047	0.7307000160217285
7qf0.pdb	7qf0_HL_A_TA167M.pdb	0.4328734874725342	0.6485999822616577
7qf0.pdb	7qf0_HL_A_TA167F.pdb	0.17276114225387573	0.3034000098705292
7qf0.pdb	7qf0_HL_A_TA167P.pdb	0.15590140223503113	0.03759999945759773
7qf0.pdb	7qf0_HL_A_TA167S.pdb	-0.20725446939468384	0.22789999842643738
7qf0.pdb	7qf0_HL_A_TA167W.pdb	-0.16910165548324585	0.2985999882221222
7qf0.pdb	7qf0_HL_A_TA167Y.pdb	0.005407512187957764	0.3010999858379364
7qf0.pdb	7qf0_HL_A_TA167V.pdb	0.009495437145233154	0.22380000352859497
7qf0.pdb	7qf0_HL_A_NA168A.pdb	-0.3552559018135071	1.1477999687194824
7qf0.pdb	7qf0_HL_A_NA168R.pdb	-1.0955251455307007	0.8950999975204468
7qf0.pdb	7qf0_HL_A_NA168D.pdb	-1.0543608665466309	0.6656000018119812
7qf0.pdb	7qf0_HL_A_NA168C.pdb	-0.4469848871231079	1.3385000228881836
7qf0.pdb	7qf0_HL_A_NA168Q.pdb	-0.6450368762016296	0.6722000241279602
7qf0.pdb	7qf0_HL_A_NA168E.pdb	0.5366540551185608	1.3401000499725342
7qf0.pdb	7qf0_HL_A_NA168G.pdb	-0.2355697751045227	0.838699996471405
7qf0.pdb	7qf0_HL_A_NA168H.pdb	-2.0286173820495605	-0.7918000221252441
7qf0.pdb	7qf0_HL_A_NA168I.pdb	-0.5734190344810486	1.5872999429702759
7qf0.pdb	7qf0_HL_A_NA168L.pdb	-0.491949200630188	2.302000045776367
7qf0.pdb	7qf0_HL_A_NA168K.pdb	-0.5037294626235962	1.4754999876022339
7qf0.pdb	7qf0_HL_A_NA168M.pdb	-0.04433746635913849	2.507200002670288
7qf0.pdb	7qf0_HL_A_NA168F.pdb	-8.048362731933594	-7.048900127410889
7qf0.pdb	7qf0_HL_A_NA168P.pdb	-0.6437272429466248	1.2302000522613525
7qf0.pdb	7qf0_HL_A_NA168S.pdb	-0.6200445294380188	1.6398999691009521
7qf0.pdb	7qf0_HL_A_NA168T.pdb	-0.4128529727458954	1.544800043106079
7qf0.pdb	7qf0_HL_A_NA168W.pdb	-5.443848609924316	-4.507900238037109
7qf0.pdb	7qf0_HL_A_NA168Y.pdb	-10.32441234588623	-8.367030143737793
7qf0.pdb	7qf0_HL_A_NA168V.pdb	-0.3737770915031433	1.8551000356674194
7qf0.pdb	7qf0_HL_A_GA169A.pdb	-0.9059891104698181	-0.0658000037074089
7qf0.pdb	7qf0_HL_A_GA169R.pdb	-2.393442153930664	-2.735100030899048
7qf0.pdb	7qf0_HL_A_GA169N.pdb	-2.744351863861084	-1.1722999811172485
7qf0.pdb	7qf0_HL_A_GA169D.pdb	-3.4545998573303223	-1.4156999588012695
7qf0.pdb	7qf0_HL_A_GA169C.pdb	-1.1606755256652832	-0.321399986743927
7qf0.pdb	7qf0_HL_A_GA169Q.pdb	-2.058432102203369	-0.9581000208854675
7qf0.pdb	7qf0_HL_A_GA169E.pdb	-2.1504745483398438	-1.4530999660491943
7qf0.pdb	7qf0_HL_A_GA169H.pdb	-1.0434623956680298	-0.19280000030994415
7qf0.pdb	7qf0_HL_A_GA169I.pdb	-1.0698447227478027	-0.23759999871253967
7qf0.pdb	7qf0_HL_A_GA169L.pdb	-3.2138328552246094	-2.200000047683716
7qf0.pdb	7qf0_HL_A_GA169K.pdb	-1.0655287504196167	-0.6708999872207642
7qf0.pdb	7qf0_HL_A_GA169M.pdb	-0.6338427662849426	0.1266999989748001
7qf0.pdb	7qf0_HL_A_GA169F.pdb	-1.0148138999938965	0.2176000028848648
7qf0.pdb	7qf0_HL_A_GA169P.pdb	-3.487860679626465	-4.940499782562256
7qf0.pdb	7qf0_HL_A_GA169S.pdb	-1.5772783756256104	-0.7692000269889832
7qf0.pdb	7qf0_HL_A_GA169T.pdb	-1.8881487846374512	-0.8066999912261963
7qf0.pdb	7qf0_HL_A_GA169W.pdb	-1.5706777572631836	0.003000000026077032
7qf0.pdb	7qf0_HL_A_GA169Y.pdb	-1.1077778339385986	0.1704999953508377
7qf0.pdb	7qf0_HL_A_GA169V.pdb	-0.985721230506897	0.24560000002384186
7qf0.pdb	7qf0_HL_A_YA172A.pdb	-1.659289836883545	-3.8433001041412354
7qf0.pdb	7qf0_HL_A_YA172R.pdb	-1.797525405883789	-3.0348000526428223
7qf0.pdb	7qf0_HL_A_YA172N.pdb	-1.9270710945129395	-3.524199962615967
7qf0.pdb	7qf0_HL_A_YA172D.pdb	-2.333840847015381	-4.396100044250488
7qf0.pdb	7qf0_HL_A_YA172C.pdb	-1.717686653137207	-3.4609999656677246
7qf0.pdb	7qf0_HL_A_YA172Q.pdb	-1.9002139568328857	-3.104599952697754
7qf0.pdb	7qf0_HL_A_YA172E.pdb	-2.5068442821502686	-4.512700080871582
7qf0.pdb	7qf0_HL_A_YA172G.pdb	-1.7390851974487305	-4.365900039672852
7qf0.pdb	7qf0_HL_A_YA172H.pdb	-1.8973267078399658	-2.6698999404907227
7qf0.pdb	7qf0_HL_A_YA172I.pdb	-1.3069806098937988	-2.437700033187866
7qf0.pdb	7qf0_HL_A_YA172L.pdb	-1.0129115581512451	-1.8108999729156494
7qf0.pdb	7qf0_HL_A_YA172K.pdb	-1.7975530624389648	-3.447000026702881
7qf0.pdb	7qf0_HL_A_YA172M.pdb	-1.0548083782196045	-1.9154000282287598
7qf0.pdb	7qf0_HL_A_YA172F.pdb	-0.8914486169815063	-1.0633000135421753
7qf0.pdb	7qf0_HL_A_YA172P.pdb	-1.8260471820831299	-2.8557000160217285
7qf0.pdb	7qf0_HL_A_YA172S.pdb	-1.9354276657104492	-3.625200033187866
7qf0.pdb	7qf0_HL_A_YA172T.pdb	-1.7859244346618652	-3.0541000366210938
7qf0.pdb	7qf0_HL_A_YA172W.pdb	0.03157550096511841	-0.12389999628067017
7qf0.pdb	7qf0_HL_A_YA172V.pdb	-1.9406788349151611	-3.0522000789642334
6x87.pdb	6x87_MN_X_YM30A.pdb	-0.8491073250770569	-1.9601000547409058
6x87.pdb	6x87_MN_X_YM30R.pdb	-0.9049808382987976	-2.1847000122070312
6x87.pdb	6x87_MN_X_YM30N.pdb	-1.1523945331573486	-1.9085999727249146
6x87.pdb	6x87_MN_X_YM30D.pdb	-1.3002467155456543	-2.409899950027466
6x87.pdb	6x87_MN_X_YM30C.pdb	-1.0821452140808105	-2.1140999794006348
6x87.pdb	6x87_MN_X_YM30Q.pdb	-1.3006634712219238	-2.0341999530792236
6x87.pdb	6x87_MN_X_YM30E.pdb	-1.661421775817871	-2.341200113296509
6x87.pdb	6x87_MN_X_YM30G.pdb	-0.9209856390953064	-1.9567999839782715
6x87.pdb	6x87_MN_X_YM30H.pdb	-1.360980749130249	-1.8424999713897705
6x87.pdb	6x87_MN_X_YM30I.pdb	-0.8595986366271973	-1.4089000225067139
6x87.pdb	6x87_MN_X_YM30L.pdb	-0.6007968783378601	-1.3174999952316284
6x87.pdb	6x87_MN_X_YM30K.pdb	-1.0346159934997559	-1.7305999994277954
6x87.pdb	6x87_MN_X_YM30M.pdb	-0.6747304797172546	-0.5532000064849854
6x87.pdb	6x87_MN_X_YM30F.pdb	-0.7523019313812256	-0.5264999866485596
6x87.pdb	6x87_MN_X_YM30P.pdb	-0.7458664774894714	-1.932800054550171
6x87.pdb	6x87_MN_X_YM30S.pdb	-0.9438726305961609	-2.0989999771118164
6x87.pdb	6x87_MN_X_YM30T.pdb	-0.9744982719421387	-2.2083001136779785
6x87.pdb	6x87_MN_X_YM30W.pdb	-0.08682984113693237	-0.48510000109672546
6x87.pdb	6x87_MN_X_YM30V.pdb	-0.8985170125961304	-1.3092000484466553
6x87.pdb	6x87_MN_X_NM31A.pdb	-0.5095279812812805	-1.0572999715805054
6x87.pdb	6x87_MN_X_NM31R.pdb	-5.896782875061035	-2.898699998855591
6x87.pdb	6x87_MN_X_NM31D.pdb	-2.4604251384735107	-5.013199806213379
6x87.pdb	6x87_MN_X_NM31C.pdb	-0.6810621619224548	-0.9114000201225281
6x87.pdb	6x87_MN_X_NM31Q.pdb	-2.577214479446411	-3.502000093460083
6x87.pdb	6x87_MN_X_NM31E.pdb	-5.4285759925842285	-6.398799896240234
6x87.pdb	6x87_MN_X_NM31G.pdb	-1.3134500980377197	-0.9706000089645386
6x87.pdb	6x87_MN_X_NM31H.pdb	-11.028298377990723	-6.3086700439453125
6x87.pdb	6x87_MN_X_NM31I.pdb	-0.8692957162857056	-0.193900004029274
6x87.pdb	6x87_MN_X_NM31L.pdb	-2.698699712753296	-2.534899950027466
6x87.pdb	6x87_MN_X_NM31K.pdb	-4.2254767417907715	-3.0761001110076904
6x87.pdb	6x87_MN_X_NM31M.pdb	-0.3541613519191742	-0.4700999855995178
6x87.pdb	6x87_MN_X_NM31F.pdb	-20.448627471923828	-15.747326850891113
6x87.pdb	6x87_MN_X_NM31P.pdb	-0.5148738622665405	-0.3547999858856201
6x87.pdb	6x87_MN_X_NM31S.pdb	-0.09983813762664795	-0.3671000003814697
6x87.pdb	6x87_MN_X_NM31T.pdb	-0.1601497381925583	0.0617000013589859
6x87.pdb	6x87_MN_X_NM31W.pdb	-39.529361724853516	-25.730300903320312
6x87.pdb	6x87_MN_X_NM31Y.pdb	-38.65855026245117	-25.998899459838867
6x87.pdb	6x87_MN_X_NM31V.pdb	-1.9153234958648682	-0.8963000178337097
6x87.pdb	6x87_MN_X_HM33A.pdb	-0.8283378481864929	-1.4491000175476074
6x87.pdb	6x87_MN_X_HM33R.pdb	-0.3844605088233948	-0.6419000029563904
6x87.pdb	6x87_MN_X_HM33N.pdb	-1.0422288179397583	-1.7944999933242798
6x87.pdb	6x87_MN_X_HM33D.pdb	-0.9651461243629456	-3.2383999824523926
6x87.pdb	6x87_MN_X_HM33C.pdb	-0.8450779914855957	-1.5829999446868896
6x87.pdb	6x87_MN_X_HM33Q.pdb	-0.09523738920688629	-0.3228999972343445
6x87.pdb	6x87_MN_X_HM33E.pdb	-1.3312575817108154	-4.3078999519348145
6x87.pdb	6x87_MN_X_HM33G.pdb	-0.9193454384803772	-1.5408999919891357
6x87.pdb	6x87_MN_X_HM33I.pdb	-0.5883386731147766	-1.3044999837875366
6x87.pdb	6x87_MN_X_HM33L.pdb	-0.3970794975757599	-1.2512999773025513
6x87.pdb	6x87_MN_X_HM33K.pdb	-0.15003323554992676	-0.5748000144958496
6x87.pdb	6x87_MN_X_HM33M.pdb	-0.3990710377693176	-1.0507999658584595
6x87.pdb	6x87_MN_X_HM33F.pdb	-0.15673445165157318	-1.8020999431610107
6x87.pdb	6x87_MN_X_HM33P.pdb	-0.9222404360771179	-1.215399980545044
6x87.pdb	6x87_MN_X_HM33S.pdb	-0.9519824981689453	-1.4765000343322754
6x87.pdb	6x87_MN_X_HM33T.pdb	-0.965721845626831	-1.7698999643325806
6x87.pdb	6x87_MN_X_HM33W.pdb	-0.9179750084877014	-5.138199806213379
6x87.pdb	6x87_MN_X_HM33Y.pdb	-0.7956831455230713	-3.705899953842163
6x87.pdb	6x87_MN_X_HM33V.pdb	-0.648227334022522	-1.6059999465942383
6x87.pdb	6x87_MN_X_YM48A.pdb	-0.3167794346809387	-0.6241000294685364
6x87.pdb	6x87_MN_X_YM48R.pdb	-0.5681560039520264	0.6940000057220459
6x87.pdb	6x87_MN_X_YM48N.pdb	-0.519071102142334	-0.5946000218391418
6x87.pdb	6x87_MN_X_YM48D.pdb	-1.0293408632278442	-3.140000104904175
6x87.pdb	6x87_MN_X_YM48C.pdb	-0.33120715618133545	-0.5784000158309937
6x87.pdb	6x87_MN_X_YM48Q.pdb	-0.2566024661064148	-0.7139000296592712
6x87.pdb	6x87_MN_X_YM48E.pdb	-0.5491811633110046	-1.6211999654769897
6x87.pdb	6x87_MN_X_YM48G.pdb	-0.23669785261154175	-0.7441999912261963
6x87.pdb	6x87_MN_X_YM48H.pdb	-0.6448861360549927	-0.18930000066757202
6x87.pdb	6x87_MN_X_YM48I.pdb	-0.18212378025054932	-1.3459999561309814
6x87.pdb	6x87_MN_X_YM48L.pdb	0.037995338439941406	-0.4388999938964844
6x87.pdb	6x87_MN_X_YM48K.pdb	-0.5651013851165771	-0.2892000079154968
6x87.pdb	6x87_MN_X_YM48M.pdb	-0.15106594562530518	0.21649999916553497
6x87.pdb	6x87_MN_X_YM48F.pdb	0.0013705193996429443	0.6166999936103821
6x87.pdb	6x87_MN_X_YM48P.pdb	-0.6669111847877502	-0.6725999712944031
6x87.pdb	6x87_MN_X_YM48S.pdb	-0.2936418652534485	-0.7044000029563904
6x87.pdb	6x87_MN_X_YM48T.pdb	-0.3448129892349243	-0.6348999738693237
6x87.pdb	6x87_MN_X_YM48W.pdb	0.09011363983154297	1.0606000423431396
6x87.pdb	6x87_MN_X_YM48V.pdb	-0.5878211259841919	-0.6182000041007996
6x87.pdb	6x87_MN_X_YM50A.pdb	-0.05410531163215637	-0.9151999950408936
6x87.pdb	6x87_MN_X_YM50R.pdb	-0.7022184729576111	-1.17330002784729
6x87.pdb	6x87_MN_X_YM50N.pdb	-0.541174054145813	-0.6265000104904175
6x87.pdb	6x87_MN_X_YM50D.pdb	-0.4587806463241577	-1.8456000089645386
6x87.pdb	6x87_MN_X_YM50C.pdb	-0.09169802069664001	-0.4968999922275543
6x87.pdb	6x87_MN_X_YM50Q.pdb	-0.5373136401176453	-1.3144999742507935
6x87.pdb	6x87_MN_X_YM50E.pdb	-0.7930371165275574	-1.6014000177383423
6x87.pdb	6x87_MN_X_YM50G.pdb	-0.1947643756866455	-1.472599983215332
6x87.pdb	6x87_MN_X_YM50H.pdb	-0.2598140239715576	0.05860000103712082
6x87.pdb	6x87_MN_X_YM50I.pdb	-0.11463835835456848	-0.46619999408721924
6x87.pdb	6x87_MN_X_YM50L.pdb	-1.1316523551940918	-0.6345000267028809
6x87.pdb	6x87_MN_X_YM50K.pdb	-0.16244444251060486	-0.2485000044107437
6x87.pdb	6x87_MN_X_YM50M.pdb	0.05650752782821655	0.08009999990463257
6x87.pdb	6x87_MN_X_YM50F.pdb	-0.10544440150260925	0.11089999973773956
6x87.pdb	6x87_MN_X_YM50P.pdb	-0.06358243525028229	-0.7853999733924866
6x87.pdb	6x87_MN_X_YM50S.pdb	-0.46579301357269287	-0.9096999764442444
6x87.pdb	6x87_MN_X_YM50T.pdb	-0.4074142873287201	-1.3845000267028809
6x87.pdb	6x87_MN_X_YM50W.pdb	0.6796686053276062	0.16200000047683716
6x87.pdb	6x87_MN_X_YM50V.pdb	-0.01500016450881958	-0.6858000159263611
6x87.pdb	6x87_MN_X_NM53A.pdb	0.13182055950164795	0.12430000305175781
6x87.pdb	6x87_MN_X_NM53R.pdb	-0.03563550114631653	0.05620000138878822
6x87.pdb	6x87_MN_X_NM53D.pdb	-0.7493495345115662	-0.48019999265670776
6x87.pdb	6x87_MN_X_NM53C.pdb	0.084506094455719	0.27399998903274536
6x87.pdb	6x87_MN_X_NM53Q.pdb	0.09143650531768799	0.012299999594688416
6x87.pdb	6x87_MN_X_NM53E.pdb	-0.013248905539512634	-0.030899999663233757
6x87.pdb	6x87_MN_X_NM53G.pdb	0.025252878665924072	0.08449999988079071
6x87.pdb	6x87_MN_X_NM53H.pdb	0.05259329080581665	0.2248000055551529
6x87.pdb	6x87_MN_X_NM53I.pdb	0.25426754355430603	0.5767999887466431
6x87.pdb	6x87_MN_X_NM53L.pdb	0.4354130029678345	0.06780000030994415
6x87.pdb	6x87_MN_X_NM53K.pdb	0.015892162919044495	0.0851999968290329
6x87.pdb	6x87_MN_X_NM53M.pdb	0.4519481062889099	0.7408999800682068
6x87.pdb	6x87_MN_X_NM53F.pdb	0.32612526416778564	0.07240000367164612
6x87.pdb	6x87_MN_X_NM53P.pdb	-0.3184581398963928	-1.080399990081787
6x87.pdb	6x87_MN_X_NM53S.pdb	-0.16322457790374756	0.046300001442432404
6x87.pdb	6x87_MN_X_NM53T.pdb	-0.1591866910457611	0.2736000120639801
6x87.pdb	6x87_MN_X_NM53W.pdb	0.06265062093734741	-0.23440000414848328
6x87.pdb	6x87_MN_X_NM53Y.pdb	0.38753557205200195	0.12409999966621399
6x87.pdb	6x87_MN_X_NM53V.pdb	0.08686903119087219	0.328900009393692
6x87.pdb	6x87_MN_X_VM55A.pdb	-0.5051513910293579	-0.33379998803138733
6x87.pdb	6x87_MN_X_VM55R.pdb	-0.40460872650146484	-0.29670000076293945
6x87.pdb	6x87_MN_X_VM55N.pdb	-0.8931413292884827	-0.7102000117301941
6x87.pdb	6x87_MN_X_VM55D.pdb	-1.2164263725280762	-1.2317999601364136
6x87.pdb	6x87_MN_X_VM55C.pdb	-0.30866989493370056	-0.22419999539852142
6x87.pdb	6x87_MN_X_VM55Q.pdb	-0.7275883555412292	-0.38749998807907104
6x87.pdb	6x87_MN_X_VM55E.pdb	-0.33792588114738464	-0.7233999967575073
6x87.pdb	6x87_MN_X_VM55G.pdb	-0.5475767254829407	-0.6330999732017517
6x87.pdb	6x87_MN_X_VM55H.pdb	-0.5338457822799683	-0.5415999889373779
6x87.pdb	6x87_MN_X_VM55I.pdb	-0.06857876479625702	0.10440000146627426
6x87.pdb	6x87_MN_X_VM55L.pdb	-0.2696170210838318	-0.09049999713897705
6x87.pdb	6x87_MN_X_VM55K.pdb	-0.39511990547180176	-0.32760000228881836
6x87.pdb	6x87_MN_X_VM55M.pdb	-0.2172052264213562	-0.07509999722242355
6x87.pdb	6x87_MN_X_VM55F.pdb	0.20570844411849976	-0.11649999767541885
6x87.pdb	6x87_MN_X_VM55P.pdb	-0.1036902666091919	-0.05719999969005585
6x87.pdb	6x87_MN_X_VM55S.pdb	-0.7632338404655457	-0.5310999751091003
6x87.pdb	6x87_MN_X_VM55T.pdb	-0.47048312425613403	-0.4602000117301941
6x87.pdb	6x87_MN_X_VM55W.pdb	-0.31955277919769287	-1.0241999626159668
6x87.pdb	6x87_MN_X_VM55Y.pdb	-0.82248455286026	-1.1490000486373901
6x87.pdb	6x87_MN_X_AM97R.pdb	-8.164807319641113	-5.616399765014648
6x87.pdb	6x87_MN_X_AM97N.pdb	-3.035414695739746	-2.6498000621795654
6x87.pdb	6x87_MN_X_AM97D.pdb	-9.397246360778809	-5.731379985809326
6x87.pdb	6x87_MN_X_AM97C.pdb	-0.6663470268249512	-0.09920000284910202
6x87.pdb	6x87_MN_X_AM97Q.pdb	-7.405188083648682	-5.27370023727417
6x87.pdb	6x87_MN_X_AM97E.pdb	-7.248354434967041	-3.99180006980896
6x87.pdb	6x87_MN_X_AM97G.pdb	-0.14462128281593323	-0.513700008392334
6x87.pdb	6x87_MN_X_AM97H.pdb	-22.210773468017578	-20.411319732666016
6x87.pdb	6x87_MN_X_AM97I.pdb	-6.020280361175537	-4.387400150299072
6x87.pdb	6x87_MN_X_AM97L.pdb	-14.51088809967041	-10.357029914855957
6x87.pdb	6x87_MN_X_AM97K.pdb	-2.9592833518981934	-2.978300094604492
6x87.pdb	6x87_MN_X_AM97M.pdb	-3.494628429412842	-2.7060999870300293
6x87.pdb	6x87_MN_X_AM97F.pdb	-4.385844707489014	-1.8049999475479126
6x87.pdb	6x87_MN_X_AM97P.pdb	-1.1040575504302979	-0.31139999628067017
6x87.pdb	6x87_MN_X_AM97S.pdb	-0.610860288143158	-0.6025000214576721
6x87.pdb	6x87_MN_X_AM97T.pdb	-3.893883228302002	-2.4298999309539795
6x87.pdb	6x87_MN_X_AM97W.pdb	-5.739774227142334	-4.422599792480469
6x87.pdb	6x87_MN_X_AM97Y.pdb	-14.877473831176758	-11.467470169067383
6x87.pdb	6x87_MN_X_AM97V.pdb	-1.9513750076293945	-1.3630000352859497
6x87.pdb	6x87_MN_X_AM98R.pdb	-0.7440746426582336	-0.1907999962568283
6x87.pdb	6x87_MN_X_AM98N.pdb	-0.41455888748168945	-0.023600000888109207
6x87.pdb	6x87_MN_X_AM98D.pdb	-1.027961254119873	0.6984000205993652
6x87.pdb	6x87_MN_X_AM98C.pdb	-0.14991715550422668	0.275299996137619
6x87.pdb	6x87_MN_X_AM98Q.pdb	-0.38328713178634644	1.2522000074386597
6x87.pdb	6x87_MN_X_AM98E.pdb	-0.2807391881942749	0.7307000160217285
6x87.pdb	6x87_MN_X_AM98G.pdb	0.11816272139549255	-0.323199987411499
6x87.pdb	6x87_MN_X_AM98H.pdb	-0.7517397999763489	-0.8629999756813049
6x87.pdb	6x87_MN_X_AM98I.pdb	-1.4733164310455322	-0.4564000070095062
6x87.pdb	6x87_MN_X_AM98L.pdb	0.18967872858047485	0.6525999903678894
6x87.pdb	6x87_MN_X_AM98K.pdb	-0.005718648433685303	0.6474000215530396
6x87.pdb	6x87_MN_X_AM98M.pdb	0.2694762647151947	1.1713999509811401
6x87.pdb	6x87_MN_X_AM98F.pdb	0.13864666223526	1.2036000490188599
6x87.pdb	6x87_MN_X_AM98P.pdb	-2.777146339416504	-1.9771000146865845
6x87.pdb	6x87_MN_X_AM98S.pdb	-1.3566267490386963	-0.4887999892234802
6x87.pdb	6x87_MN_X_AM98T.pdb	-0.06047850847244263	0.9527999758720398
6x87.pdb	6x87_MN_X_AM98W.pdb	-1.3182203769683838	-0.4984000027179718
6x87.pdb	6x87_MN_X_AM98Y.pdb	0.06811529397964478	0.5515999794006348
6x87.pdb	6x87_MN_X_AM98V.pdb	-1.442772388458252	-0.21410000324249268
6x87.pdb	6x87_MN_X_YN31A.pdb	-0.9661974310874939	-0.9412999749183655
6x87.pdb	6x87_MN_X_YN31R.pdb	-0.7990365624427795	-0.7667999863624573
6x87.pdb	6x87_MN_X_YN31N.pdb	-1.2073390483856201	-1.1799999475479126
6x87.pdb	6x87_MN_X_YN31D.pdb	-1.2489042282104492	-1.5195000171661377
6x87.pdb	6x87_MN_X_YN31C.pdb	-0.668013334274292	-1.0231000185012817
6x87.pdb	6x87_MN_X_YN31Q.pdb	-1.0689504146575928	-0.4855000078678131
6x87.pdb	6x87_MN_X_YN31E.pdb	-1.294743537902832	-1.1878999471664429
6x87.pdb	6x87_MN_X_YN31G.pdb	-1.1224764585494995	-1.1471999883651733
6x87.pdb	6x87_MN_X_YN31H.pdb	-1.149378776550293	-0.5809000134468079
6x87.pdb	6x87_MN_X_YN31I.pdb	-0.8871108889579773	-0.791700005531311
6x87.pdb	6x87_MN_X_YN31L.pdb	-0.6114785671234131	-0.7123000025749207
6x87.pdb	6x87_MN_X_YN31K.pdb	-1.0645356178283691	-0.4875999987125397
6x87.pdb	6x87_MN_X_YN31M.pdb	-0.5067596435546875	-0.4902999997138977
6x87.pdb	6x87_MN_X_YN31F.pdb	-0.14710289239883423	0.10949999839067459
6x87.pdb	6x87_MN_X_YN31P.pdb	-0.9932499527931213	-1.3255000114440918
6x87.pdb	6x87_MN_X_YN31S.pdb	-0.9480843544006348	-1.0312000513076782
6x87.pdb	6x87_MN_X_YN31T.pdb	-0.874489426612854	-1.0950000286102295
6x87.pdb	6x87_MN_X_YN31W.pdb	-0.6787596344947815	-0.41749998927116394
6x87.pdb	6x87_MN_X_YN31V.pdb	-0.694625735282898	-0.7968000173568726
6x87.pdb	6x87_MN_X_YN37A.pdb	-0.5152825713157654	-1.7476999759674072
6x87.pdb	6x87_MN_X_YN37R.pdb	-0.19456757605075836	-0.6538000106811523
6x87.pdb	6x87_MN_X_YN37N.pdb	-0.9976782202720642	-1.9270000457763672
6x87.pdb	6x87_MN_X_YN37D.pdb	-1.0633697509765625	-2.5209999084472656
6x87.pdb	6x87_MN_X_YN37C.pdb	-0.5515709519386292	-1.0836000442504883
6x87.pdb	6x87_MN_X_YN37Q.pdb	-1.0483310222625732	-1.6354999542236328
6x87.pdb	6x87_MN_X_YN37E.pdb	-0.8442883491516113	-1.5534000396728516
6x87.pdb	6x87_MN_X_YN37G.pdb	-0.4764530062675476	-2.031899929046631
6x87.pdb	6x87_MN_X_YN37H.pdb	-0.7342227101325989	-1.722599983215332
6x87.pdb	6x87_MN_X_YN37I.pdb	-1.9057996273040771	-2.015899896621704
6x87.pdb	6x87_MN_X_YN37L.pdb	-1.5126447677612305	-1.3224999904632568
6x87.pdb	6x87_MN_X_YN37K.pdb	-0.6136019229888916	-1.2024999856948853
6x87.pdb	6x87_MN_X_YN37M.pdb	-0.1441214680671692	-0.5534999966621399
6x87.pdb	6x87_MN_X_YN37F.pdb	-0.30889713764190674	-0.011599999852478504
6x87.pdb	6x87_MN_X_YN37P.pdb	-0.5962572693824768	-1.3661999702453613
6x87.pdb	6x87_MN_X_YN37S.pdb	-0.7901919484138489	-2.3619000911712646
6x87.pdb	6x87_MN_X_YN37T.pdb	-0.9634738564491272	-1.5746999979019165
6x87.pdb	6x87_MN_X_YN37W.pdb	0.02136412262916565	0.5041999816894531
6x87.pdb	6x87_MN_X_YN37V.pdb	-1.8453550338745117	-2.224900007247925
6x87.pdb	6x87_MN_X_NN39A.pdb	-0.757976233959198	0.4397999942302704
6x87.pdb	6x87_MN_X_NN39R.pdb	-1.1991615295410156	-1.420199990272522
6x87.pdb	6x87_MN_X_NN39D.pdb	-2.121347188949585	-0.3547999858856201
6x87.pdb	6x87_MN_X_NN39C.pdb	-0.5882254242897034	0.7860999703407288
6x87.pdb	6x87_MN_X_NN39Q.pdb	-1.182281732559204	0.6578999757766724
6x87.pdb	6x87_MN_X_NN39E.pdb	-1.269240140914917	0.9031000137329102
6x87.pdb	6x87_MN_X_NN39G.pdb	-0.9087139964103699	0.1662999987602234
6x87.pdb	6x87_MN_X_NN39H.pdb	-4.471732139587402	-0.5267000198364258
6x87.pdb	6x87_MN_X_NN39I.pdb	-0.5588799715042114	0.7233999967575073
6x87.pdb	6x87_MN_X_NN39L.pdb	-0.35071009397506714	0.5684999823570251
6x87.pdb	6x87_MN_X_NN39K.pdb	-1.8694157600402832	-0.29580000042915344
6x87.pdb	6x87_MN_X_NN39M.pdb	-1.0193073749542236	0.1632000058889389
6x87.pdb	6x87_MN_X_NN39F.pdb	-9.8184814453125	-8.782349586486816
6x87.pdb	6x87_MN_X_NN39P.pdb	-0.7271628975868225	0.5892999768257141
6x87.pdb	6x87_MN_X_NN39S.pdb	-0.8049655556678772	0.9316999912261963
6x87.pdb	6x87_MN_X_NN39T.pdb	-0.6143935918807983	0.36559998989105225
6x87.pdb	6x87_MN_X_NN39W.pdb	-15.912226676940918	-10.81091022491455
6x87.pdb	6x87_MN_X_NN39Y.pdb	-10.933575630187988	-10.545559883117676
6x87.pdb	6x87_MN_X_NN39V.pdb	-0.3764374852180481	0.7336999773979187
6x87.pdb	6x87_MN_X_RN51A.pdb	-1.657810926437378	-2.1882998943328857
6x87.pdb	6x87_MN_X_RN51N.pdb	-1.8592157363891602	-3.1974000930786133
6x87.pdb	6x87_MN_X_RN51D.pdb	-1.9659998416900635	-3.387200117111206
6x87.pdb	6x87_MN_X_RN51C.pdb	-1.5406830310821533	-2.4677999019622803
6x87.pdb	6x87_MN_X_RN51Q.pdb	-1.5537066459655762	-2.3405001163482666
6x87.pdb	6x87_MN_X_RN51E.pdb	-2.0615108013153076	-2.892400026321411
6x87.pdb	6x87_MN_X_RN51G.pdb	-1.7631556987762451	-2.7172000408172607
6x87.pdb	6x87_MN_X_RN51H.pdb	-1.8890657424926758	-3.227099895477295
6x87.pdb	6x87_MN_X_RN51I.pdb	-1.6532549858093262	-2.1903998851776123
6x87.pdb	6x87_MN_X_RN51L.pdb	-1.6851170063018799	-2.98799991607666
6x87.pdb	6x87_MN_X_RN51K.pdb	-1.5313129425048828	-1.405400037765503
6x87.pdb	6x87_MN_X_RN51M.pdb	-1.6035492420196533	-2.418100118637085
6x87.pdb	6x87_MN_X_RN51F.pdb	-1.7793645858764648	-3.8898000717163086
6x87.pdb	6x87_MN_X_RN51P.pdb	-1.8869380950927734	-2.4219000339508057
6x87.pdb	6x87_MN_X_RN51S.pdb	-1.9835000038146973	-2.191999912261963
6x87.pdb	6x87_MN_X_RN51T.pdb	-2.1684484481811523	-2.528599977493286
6x87.pdb	6x87_MN_X_RN51W.pdb	-4.354432106018066	-4.586999893188477
6x87.pdb	6x87_MN_X_RN51Y.pdb	-2.2936954498291016	-3.2353999614715576
6x87.pdb	6x87_MN_X_RN51V.pdb	-1.8446884155273438	-3.0278000831604004
6x87.pdb	6x87_MN_X_SN54A.pdb	-0.0062622129917144775	-0.28130000829696655
6x87.pdb	6x87_MN_X_SN54R.pdb	-0.9429932236671448	-2.0697999000549316
6x87.pdb	6x87_MN_X_SN54N.pdb	-1.61893892288208	-1.4312000274658203
6x87.pdb	6x87_MN_X_SN54D.pdb	0.09317058324813843	1.3652000427246094
6x87.pdb	6x87_MN_X_SN54C.pdb	0.40510404109954834	-0.2556999921798706
6x87.pdb	6x87_MN_X_SN54Q.pdb	0.5052148699760437	-0.014299999922513962
6x87.pdb	6x87_MN_X_SN54E.pdb	-0.2747076153755188	-0.9164999723434448
6x87.pdb	6x87_MN_X_SN54G.pdb	-0.42615050077438354	-0.6500999927520752
6x87.pdb	6x87_MN_X_SN54H.pdb	-6.014642715454102	-5.2118000984191895
6x87.pdb	6x87_MN_X_SN54I.pdb	0.15716731548309326	-0.8981000185012817
6x87.pdb	6x87_MN_X_SN54L.pdb	-6.026009559631348	-4.61959981918335
6x87.pdb	6x87_MN_X_SN54K.pdb	-0.5003122091293335	-2.07450008392334
6x87.pdb	6x87_MN_X_SN54M.pdb	-0.9315927624702454	-2.0085999965667725
6x87.pdb	6x87_MN_X_SN54F.pdb	-6.19066858291626	-5.739940166473389
6x87.pdb	6x87_MN_X_SN54P.pdb	-0.1218651533126831	-0.3853999972343445
6x87.pdb	6x87_MN_X_SN54T.pdb	-0.40953293442726135	-0.7961000204086304
6x87.pdb	6x87_MN_X_SN54W.pdb	-9.225987434387207	-9.163860321044922
6x87.pdb	6x87_MN_X_SN54Y.pdb	-5.006200313568115	-3.3060998916625977
6x87.pdb	6x87_MN_X_SN54V.pdb	0.01421770453453064	-1.4754999876022339
6x87.pdb	6x87_MN_X_LN55A.pdb	-0.40903398394584656	-0.26010000705718994
6x87.pdb	6x87_MN_X_LN55R.pdb	-0.19483283162117004	0.12470000237226486
6x87.pdb	6x87_MN_X_LN55N.pdb	-0.5814812183380127	-0.4797999858856201
6x87.pdb	6x87_MN_X_LN55D.pdb	-0.5869330167770386	-0.7215999960899353
6x87.pdb	6x87_MN_X_LN55C.pdb	-0.3136516213417053	-0.3176000118255615
6x87.pdb	6x87_MN_X_LN55Q.pdb	-0.45642104744911194	-0.09489999711513519
6x87.pdb	6x87_MN_X_LN55E.pdb	-0.2271343320608139	-0.31949999928474426
6x87.pdb	6x87_MN_X_LN55G.pdb	-0.49645522236824036	-0.32030001282691956
6x87.pdb	6x87_MN_X_LN55H.pdb	-0.22738683223724365	0.8026000261306763
6x87.pdb	6x87_MN_X_LN55I.pdb	-0.18094316124916077	0.05400000140070915
6x87.pdb	6x87_MN_X_LN55K.pdb	-1.0910234451293945	-0.573199987411499
6x87.pdb	6x87_MN_X_LN55M.pdb	-0.1999657303094864	0.5284000039100647
6x87.pdb	6x87_MN_X_LN55F.pdb	-0.4776782691478729	-0.3156000077724457
6x87.pdb	6x87_MN_X_LN55P.pdb	-1.2018303871154785	-1.4420000314712524
6x87.pdb	6x87_MN_X_LN55S.pdb	-0.13684490323066711	-0.8066999912261963
6x87.pdb	6x87_MN_X_LN55T.pdb	-0.9914953112602234	-0.5209000110626221
6x87.pdb	6x87_MN_X_LN55W.pdb	0.361447811126709	1.6533000469207764
6x87.pdb	6x87_MN_X_LN55Y.pdb	-0.6650431156158447	-0.3926999866962433
6x87.pdb	6x87_MN_X_LN55V.pdb	-0.1542724072933197	0.008299999870359898
6x87.pdb	6x87_MN_X_EN58A.pdb	-0.6740926504135132	-0.9713000059127808
6x87.pdb	6x87_MN_X_EN58R.pdb	-0.5782580375671387	-1.2111999988555908
6x87.pdb	6x87_MN_X_EN58N.pdb	-0.47326943278312683	-0.9889000058174133
6x87.pdb	6x87_MN_X_EN58D.pdb	-0.19732511043548584	0.5619000196456909
6x87.pdb	6x87_MN_X_EN58C.pdb	-0.5661473274230957	-1.0537999868392944
6x87.pdb	6x87_MN_X_EN58Q.pdb	-0.276083767414093	-0.9578999876976013
6x87.pdb	6x87_MN_X_EN58G.pdb	-0.44626420736312866	-1.0698000192642212
6x87.pdb	6x87_MN_X_EN58H.pdb	-0.5437354445457458	-1.1574000120162964
6x87.pdb	6x87_MN_X_EN58I.pdb	-0.6000651121139526	-1.0182000398635864
6x87.pdb	6x87_MN_X_EN58L.pdb	-0.43619006872177124	-1.0759999752044678
6x87.pdb	6x87_MN_X_EN58K.pdb	-0.6507476568222046	-1.247499942779541
6x87.pdb	6x87_MN_X_EN58M.pdb	-0.6220771074295044	-1.0227999687194824
6x87.pdb	6x87_MN_X_EN58F.pdb	0.03483262658119202	0.4677000045776367
6x87.pdb	6x87_MN_X_EN58P.pdb	-0.6612382531166077	-1.0600999593734741
6x87.pdb	6x87_MN_X_EN58S.pdb	-0.9846298098564148	-1.1995999813079834
6x87.pdb	6x87_MN_X_EN58T.pdb	-0.9137751460075378	-1.2761000394821167
6x87.pdb	6x87_MN_X_EN58W.pdb	-0.5154219269752502	-1.174399971961975
6x87.pdb	6x87_MN_X_EN58Y.pdb	-0.014639928936958313	0.3278999924659729
6x87.pdb	6x87_MN_X_EN58V.pdb	-0.453938364982605	-1.0329999923706055
6x87.pdb	6x87_MN_X_WN94A.pdb	-1.3009891510009766	-0.6729999780654907
6x87.pdb	6x87_MN_X_WN94R.pdb	-1.6945469379425049	-0.5040000081062317
6x87.pdb	6x87_MN_X_WN94N.pdb	-1.4566650390625	-0.8248999714851379
6x87.pdb	6x87_MN_X_WN94D.pdb	-1.8967132568359375	-0.9035999774932861
6x87.pdb	6x87_MN_X_WN94C.pdb	-1.3993744850158691	-0.40310001373291016
6x87.pdb	6x87_MN_X_WN94Q.pdb	-1.6269516944885254	-0.8335000276565552
6x87.pdb	6x87_MN_X_WN94E.pdb	-1.5472402572631836	-1.1123000383377075
6x87.pdb	6x87_MN_X_WN94G.pdb	-1.2325403690338135	-0.6725999712944031
6x87.pdb	6x87_MN_X_WN94H.pdb	-1.433619499206543	-0.7684999704360962
6x87.pdb	6x87_MN_X_WN94I.pdb	-1.6377646923065186	-0.7642999887466431
6x87.pdb	6x87_MN_X_WN94L.pdb	-1.7387151718139648	-0.7394000291824341
6x87.pdb	6x87_MN_X_WN94K.pdb	-1.3604259490966797	-0.10729999840259552
6x87.pdb	6x87_MN_X_WN94M.pdb	-1.138530969619751	-0.5127999782562256
6x87.pdb	6x87_MN_X_WN94F.pdb	-0.8278307318687439	-0.3361999988555908
6x87.pdb	6x87_MN_X_WN94P.pdb	-1.667971134185791	-0.6955999732017517
6x87.pdb	6x87_MN_X_WN94S.pdb	-1.6533565521240234	-0.6514999866485596
6x87.pdb	6x87_MN_X_WN94T.pdb	-1.4264061450958252	-0.7024999856948853
6x87.pdb	6x87_MN_X_WN94Y.pdb	-2.427546739578247	-1.9809999465942383
6x87.pdb	6x87_MN_X_WN94V.pdb	-1.5051522254943848	-0.7202000021934509
6x87.pdb	6x87_MN_X_GN96A.pdb	-4.786530017852783	-5.4653000831604
6x87.pdb	6x87_MN_X_GN96R.pdb	-28.08663558959961	-25.194869995117188
6x87.pdb	6x87_MN_X_GN96N.pdb	-13.682658195495605	-13.073710441589355
6x87.pdb	6x87_MN_X_GN96D.pdb	-13.137309074401855	-14.648509979248047
6x87.pdb	6x87_MN_X_GN96C.pdb	-7.752572059631348	-8.816949844360352
6x87.pdb	6x87_MN_X_GN96Q.pdb	-11.907130241394043	-14.308500289916992
6x87.pdb	6x87_MN_X_GN96E.pdb	-13.054403305053711	-13.568559646606445
6x87.pdb	6x87_MN_X_GN96H.pdb	-22.878280639648438	-20.356300354003906
6x87.pdb	6x87_MN_X_GN96I.pdb	-15.329636573791504	-16.608139038085938
6x87.pdb	6x87_MN_X_GN96L.pdb	-11.740334510803223	-10.99314022064209
6x87.pdb	6x87_MN_X_GN96K.pdb	-13.30186653137207	-13.221059799194336
6x87.pdb	6x87_MN_X_GN96M.pdb	-10.862344741821289	-13.075889587402344
6x87.pdb	6x87_MN_X_GN96F.pdb	-23.790693283081055	-21.262670516967773
6x87.pdb	6x87_MN_X_GN96P.pdb	-5.257083415985107	-6.9586501121521
6x87.pdb	6x87_MN_X_GN96S.pdb	-6.620633602142334	-7.8005499839782715
6x87.pdb	6x87_MN_X_GN96T.pdb	-11.935688018798828	-11.048469543457031
6x87.pdb	6x87_MN_X_GN96W.pdb	-21.435880661010742	-21.647380828857422
6x87.pdb	6x87_MN_X_GN96Y.pdb	-15.705855369567871	-14.358779907226562
6x87.pdb	6x87_MN_X_GN96V.pdb	-11.672624588012695	-12.733590126037598
6x87.pdb	6x87_MN_X_RN101A.pdb	-0.5657526850700378	-1.9746999740600586
6x87.pdb	6x87_MN_X_RN101N.pdb	-0.39923346042633057	-1.6592999696731567
6x87.pdb	6x87_MN_X_RN101D.pdb	-0.7853976488113403	-3.3585000038146973
6x87.pdb	6x87_MN_X_RN101C.pdb	-0.6438177227973938	-2.1034998893737793
6x87.pdb	6x87_MN_X_RN101Q.pdb	-0.5714789032936096	-2.020699977874756
6x87.pdb	6x87_MN_X_RN101E.pdb	-0.7378435730934143	-3.2795000076293945
6x87.pdb	6x87_MN_X_RN101G.pdb	-0.5111300349235535	-1.9746999740600586
6x87.pdb	6x87_MN_X_RN101H.pdb	-0.1412900984287262	-0.8952000141143799
6x87.pdb	6x87_MN_X_RN101I.pdb	-0.452078640460968	-1.8351000547409058
6x87.pdb	6x87_MN_X_RN101L.pdb	-0.5127591490745544	-1.9194999933242798
6x87.pdb	6x87_MN_X_RN101K.pdb	-0.6852243542671204	-0.9973999857902527
6x87.pdb	6x87_MN_X_RN101M.pdb	-0.07257753610610962	-1.7443000078201294
6x87.pdb	6x87_MN_X_RN101F.pdb	-1.063201904296875	-2.904099941253662
6x87.pdb	6x87_MN_X_RN101P.pdb	-0.42254072427749634	-1.8720999956130981
6x87.pdb	6x87_MN_X_RN101S.pdb	-0.5155048966407776	-1.6262999773025513
6x87.pdb	6x87_MN_X_RN101T.pdb	-0.6392427086830139	-2.1819000244140625
6x87.pdb	6x87_MN_X_RN101W.pdb	-0.7102028131484985	-2.546099901199341
6x87.pdb	6x87_MN_X_RN101Y.pdb	-2.627650499343872	-2.044100046157837
6x87.pdb	6x87_MN_X_RN101V.pdb	-0.5088981986045837	-1.9048999547958374
6x87.pdb	6x87_MN_X_PX42A.pdb	-0.34099316596984863	-0.05640000104904175
6x87.pdb	6x87_MN_X_PX42R.pdb	-5.112509727478027	-3.859600067138672
6x87.pdb	6x87_MN_X_PX42N.pdb	-0.9428573250770569	-0.08229999989271164
6x87.pdb	6x87_MN_X_PX42D.pdb	-0.653117299079895	-0.7651000022888184
6x87.pdb	6x87_MN_X_PX42C.pdb	-0.5163968801498413	-0.15330000221729279
6x87.pdb	6x87_MN_X_PX42Q.pdb	-1.1689000129699707	-1.0343999862670898
6x87.pdb	6x87_MN_X_PX42E.pdb	-0.48875516653060913	-0.9261999726295471
6x87.pdb	6x87_MN_X_PX42G.pdb	-0.4856674075126648	-0.057999998331069946
6x87.pdb	6x87_MN_X_PX42H.pdb	-1.5675733089447021	-1.5922000408172607
6x87.pdb	6x87_MN_X_PX42I.pdb	-1.1653459072113037	-0.42329999804496765
6x87.pdb	6x87_MN_X_PX42L.pdb	-0.039777398109436035	0.30809998512268066
6x87.pdb	6x87_MN_X_PX42K.pdb	-0.669090211391449	-0.9822999835014343
6x87.pdb	6x87_MN_X_PX42M.pdb	0.19173496961593628	0.3003000020980835
6x87.pdb	6x87_MN_X_PX42F.pdb	-4.234104156494141	-3.962599992752075
6x87.pdb	6x87_MN_X_PX42S.pdb	-0.8481723666191101	-0.2928999960422516
6x87.pdb	6x87_MN_X_PX42T.pdb	-1.0623583793640137	-0.23029999434947968
6x87.pdb	6x87_MN_X_PX42W.pdb	-10.09461498260498	-5.9338698387146
6x87.pdb	6x87_MN_X_PX42Y.pdb	-1.6714484691619873	-1.6922999620437622
6x87.pdb	6x87_MN_X_PX42V.pdb	-0.23233753442764282	-0.08510000258684158
6x87.pdb	6x87_MN_X_PX43A.pdb	-0.7983837127685547	-1.1678999662399292
6x87.pdb	6x87_MN_X_PX43R.pdb	-0.0033512115478515625	-1.648300051689148
6x87.pdb	6x87_MN_X_PX43N.pdb	-0.841545045375824	-0.1120000034570694
6x87.pdb	6x87_MN_X_PX43D.pdb	-1.0126491785049438	-0.19009999930858612
6x87.pdb	6x87_MN_X_PX43C.pdb	-0.82747483253479	-1.31850004196167
6x87.pdb	6x87_MN_X_PX43Q.pdb	-0.9555127024650574	-1.4788000583648682
6x87.pdb	6x87_MN_X_PX43E.pdb	-0.539718747138977	0.8072999715805054
6x87.pdb	6x87_MN_X_PX43G.pdb	-0.9332514405250549	-1.9586999416351318
6x87.pdb	6x87_MN_X_PX43H.pdb	-0.19735950231552124	0.7275000214576721
6x87.pdb	6x87_MN_X_PX43I.pdb	-0.74063640832901	-0.9031999707221985
6x87.pdb	6x87_MN_X_PX43L.pdb	-0.08670234680175781	-0.039000000804662704
6x87.pdb	6x87_MN_X_PX43K.pdb	-0.7497624158859253	-0.9908000230789185
6x87.pdb	6x87_MN_X_PX43M.pdb	-0.4080885350704193	-0.45910000801086426
6x87.pdb	6x87_MN_X_PX43F.pdb	-0.859874963760376	-0.5005000233650208
6x87.pdb	6x87_MN_X_PX43S.pdb	-1.3667705059051514	-1.2001999616622925
6x87.pdb	6x87_MN_X_PX43T.pdb	-1.5581133365631104	-0.08980000019073486
6x87.pdb	6x87_MN_X_PX43W.pdb	-0.8166621327400208	-0.3594000041484833
6x87.pdb	6x87_MN_X_PX43Y.pdb	-1.203559398651123	-1.069000005722046
6x87.pdb	6x87_MN_X_PX43V.pdb	-0.5141927599906921	-0.9050999879837036
6x87.pdb	6x87_MN_X_NX44A.pdb	-0.2662699222564697	-0.6360999941825867
6x87.pdb	6x87_MN_X_NX44R.pdb	-0.5260584950447083	-0.05180000141263008
6x87.pdb	6x87_MN_X_NX44D.pdb	-1.436915397644043	-2.476300001144409
6x87.pdb	6x87_MN_X_NX44C.pdb	-0.24063819646835327	-0.8446000218391418
6x87.pdb	6x87_MN_X_NX44Q.pdb	-0.6163316369056702	-0.4343000054359436
6x87.pdb	6x87_MN_X_NX44E.pdb	-1.3632261753082275	-0.8723000288009644
6x87.pdb	6x87_MN_X_NX44G.pdb	-0.5016919374465942	-1.6130000352859497
6x87.pdb	6x87_MN_X_NX44H.pdb	-0.2766146659851074	-1.2548999786376953
6x87.pdb	6x87_MN_X_NX44I.pdb	0.10510444641113281	0.583299994468689
6x87.pdb	6x87_MN_X_NX44L.pdb	0.9784134030342102	0.9764000177383423
6x87.pdb	6x87_MN_X_NX44K.pdb	-0.3499752879142761	-0.005499999970197678
6x87.pdb	6x87_MN_X_NX44M.pdb	0.31653380393981934	0.1388999968767166
6x87.pdb	6x87_MN_X_NX44F.pdb	1.7040035724639893	0.6534000039100647
6x87.pdb	6x87_MN_X_NX44P.pdb	0.2464960217475891	0.43309998512268066
6x87.pdb	6x87_MN_X_NX44S.pdb	-0.6405065059661865	-1.5062999725341797
6x87.pdb	6x87_MN_X_NX44T.pdb	-0.45789986848831177	-0.9394000172615051
6x87.pdb	6x87_MN_X_NX44W.pdb	0.6321175694465637	0.8127999901771545
6x87.pdb	6x87_MN_X_NX44Y.pdb	1.3949434757232666	0.9578999876976013
6x87.pdb	6x87_MN_X_NX44V.pdb	-1.4246692657470703	-1.200700044631958
6x87.pdb	6x87_MN_X_AX45R.pdb	0.3520171046257019	0.6797000169754028
6x87.pdb	6x87_MN_X_AX45N.pdb	-0.18901008367538452	-0.5235000252723694
6x87.pdb	6x87_MN_X_AX45D.pdb	-0.9650565385818481	-0.9502999782562256
6x87.pdb	6x87_MN_X_AX45C.pdb	-0.37045902013778687	-0.00930000003427267
6x87.pdb	6x87_MN_X_AX45Q.pdb	-0.19606870412826538	0.10970000177621841
6x87.pdb	6x87_MN_X_AX45E.pdb	-0.6155417561531067	-0.24889999628067017
6x87.pdb	6x87_MN_X_AX45G.pdb	-0.3191278874874115	-0.42719998955726624
6x87.pdb	6x87_MN_X_AX45H.pdb	-1.0281741619110107	0.777999997138977
6x87.pdb	6x87_MN_X_AX45I.pdb	0.24233919382095337	0.6391000151634216
6x87.pdb	6x87_MN_X_AX45L.pdb	0.7242719531059265	0.35569998621940613
6x87.pdb	6x87_MN_X_AX45K.pdb	-0.10374504327774048	-0.06199999898672104
6x87.pdb	6x87_MN_X_AX45M.pdb	0.044261157512664795	-0.020099999383091927
6x87.pdb	6x87_MN_X_AX45F.pdb	-0.9935056567192078	-2.0927000045776367
6x87.pdb	6x87_MN_X_AX45P.pdb	0.1830606460571289	1.0389000177383423
6x87.pdb	6x87_MN_X_AX45S.pdb	-0.5959259271621704	-0.2612000107765198
6x87.pdb	6x87_MN_X_AX45T.pdb	-0.34223467111587524	-0.12929999828338623
6x87.pdb	6x87_MN_X_AX45W.pdb	-3.0821313858032227	-2.6201000213623047
6x87.pdb	6x87_MN_X_AX45Y.pdb	0.797520101070404	-0.46209999918937683
6x87.pdb	6x87_MN_X_AX45V.pdb	0.12740004062652588	0.40380001068115234
6x87.pdb	6x87_MN_X_NX46A.pdb	-0.512100338935852	-1.3581000566482544
6x87.pdb	6x87_MN_X_NX46R.pdb	-8.28049373626709	-8.35470962524414
6x87.pdb	6x87_MN_X_NX46D.pdb	0.05829313397407532	-2.1673998832702637
6x87.pdb	6x87_MN_X_NX46C.pdb	-0.5810191035270691	-0.9904000163078308
6x87.pdb	6x87_MN_X_NX46Q.pdb	-1.0904788970947266	-2.1350998878479004
6x87.pdb	6x87_MN_X_NX46E.pdb	-0.79941326379776	-2.4077999591827393
6x87.pdb	6x87_MN_X_NX46G.pdb	-0.864387571811676	-2.1384999752044678
6x87.pdb	6x87_MN_X_NX46H.pdb	-4.61594295501709	-5.902259826660156
6x87.pdb	6x87_MN_X_NX46I.pdb	-0.514582633972168	-0.5396000146865845
6x87.pdb	6x87_MN_X_NX46L.pdb	0.9626577496528625	0.20839999616146088
6x87.pdb	6x87_MN_X_NX46K.pdb	-0.7793773412704468	-3.270699977874756
6x87.pdb	6x87_MN_X_NX46M.pdb	0.3604254722595215	0.5059999823570251
6x87.pdb	6x87_MN_X_NX46F.pdb	-4.6864542961120605	-6.369200229644775
6x87.pdb	6x87_MN_X_NX46P.pdb	0.24536028504371643	-0.14399999380111694
6x87.pdb	6x87_MN_X_NX46S.pdb	-0.8295437097549438	-1.6761000156402588
6x87.pdb	6x87_MN_X_NX46T.pdb	-0.8340306282043457	-1.2975000143051147
6x87.pdb	6x87_MN_X_NX46W.pdb	-18.411304473876953	-13.206339836120605
6x87.pdb	6x87_MN_X_NX46Y.pdb	-9.854747772216797	-10.863320350646973
6x87.pdb	6x87_MN_X_NX46V.pdb	-0.25438207387924194	-0.7411999702453613
6x87.pdb	6x87_MN_X_DX47A.pdb	-2.5582501888275146	-4.076300144195557
6x87.pdb	6x87_MN_X_DX47R.pdb	-6.693332672119141	-8.447529792785645
6x87.pdb	6x87_MN_X_DX47N.pdb	-4.575416088104248	-4.8302001953125
6x87.pdb	6x87_MN_X_DX47C.pdb	-2.9109232425689697	-3.8134000301361084
6x87.pdb	6x87_MN_X_DX47Q.pdb	-7.817311763763428	-9.121350288391113
6x87.pdb	6x87_MN_X_DX47E.pdb	-7.702224254608154	-6.149209976196289
6x87.pdb	6x87_MN_X_DX47G.pdb	-2.608279228210449	-4.653200149536133
6x87.pdb	6x87_MN_X_DX47H.pdb	-23.21747589111328	-20.192480087280273
6x87.pdb	6x87_MN_X_DX47I.pdb	-6.229328632354736	-7.912509918212891
6x87.pdb	6x87_MN_X_DX47L.pdb	-6.699363708496094	-7.014279842376709
6x87.pdb	6x87_MN_X_DX47K.pdb	-5.056711673736572	-6.764689922332764
6x87.pdb	6x87_MN_X_DX47M.pdb	-7.128572463989258	-9.236820220947266
6x87.pdb	6x87_MN_X_DX47F.pdb	-23.158628463745117	-19.980789184570312
6x87.pdb	6x87_MN_X_DX47P.pdb	-3.0794990062713623	-4.7153000831604
6x87.pdb	6x87_MN_X_DX47S.pdb	-3.073958158493042	-3.815000057220459
6x87.pdb	6x87_MN_X_DX47T.pdb	-4.461113929748535	-4.987500190734863
6x87.pdb	6x87_MN_X_DX47W.pdb	-16.170936584472656	-15.826013565063477
6x87.pdb	6x87_MN_X_DX47Y.pdb	-12.45895767211914	-13.708640098571777
6x87.pdb	6x87_MN_X_DX47V.pdb	-3.715198040008545	-5.718520164489746
6x87.pdb	6x87_MN_X_PX48A.pdb	-1.1586825847625732	-1.6930999755859375
6x87.pdb	6x87_MN_X_PX48R.pdb	-1.3336279392242432	-1.2690000534057617
6x87.pdb	6x87_MN_X_PX48N.pdb	-1.273496389389038	-1.4035999774932861
6x87.pdb	6x87_MN_X_PX48D.pdb	-1.132552981376648	-3.046799898147583
[truncated: 91,272 more rows]
