# Supplementary material for: Investigating the volume and diversity of data needed for generalizable antibody–antigen ΔΔG prediction
Source: Nat Comput Sci. 2025 Jul 8;5(8):635–47. doi: 10.1038/s43588-025-00823-8 (PMC12374841; doi:10.1038/s43588-025-00823-8)
Supplement: Supplementary file 4 — Unprocessed Graphinity model predictions and true values for experimental and synthetic ΔΔG values. [file 43588_2025_823_MOESM4_ESM.zip › Figure2/Figure2b-Graphinity_Predictions-10FoldCV_CDR_SeqId/Graphinity_Predictions-Synthetic_FoldX_ddG_942723-10FoldCV_CDR_SeqId/Graphinity_predictions_test-Foldx_ddG_942723-cutoff_70-fold2.csv]

wt_pdb	mut_pdb	pred_score	true_label
6okm.pdb	6okm_HL_R_TH29A.pdb	-0.07214249670505524	0.030400000512599945
6okm.pdb	6okm_HL_R_TH29R.pdb	-0.26118379831314087	-0.048500001430511475
6okm.pdb	6okm_HL_R_TH29N.pdb	-0.2130080908536911	0.04450000077486038
6okm.pdb	6okm_HL_R_TH29D.pdb	-0.09301462769508362	0.11959999799728394
6okm.pdb	6okm_HL_R_TH29C.pdb	-0.02943865954875946	0.01850000023841858
6okm.pdb	6okm_HL_R_TH29Q.pdb	-0.2258734405040741	0.008999999612569809
6okm.pdb	6okm_HL_R_TH29E.pdb	-0.10843966901302338	0.06289999932050705
6okm.pdb	6okm_HL_R_TH29G.pdb	-0.166604682803154	0.04600000008940697
6okm.pdb	6okm_HL_R_TH29H.pdb	-0.09476630389690399	0.3540000021457672
6okm.pdb	6okm_HL_R_TH29I.pdb	0.07354976236820221	0.007400000002235174
6okm.pdb	6okm_HL_R_TH29L.pdb	-0.0775054544210434	-0.02070000022649765
6okm.pdb	6okm_HL_R_TH29K.pdb	-0.03373779356479645	-0.025200000032782555
6okm.pdb	6okm_HL_R_TH29M.pdb	0.23579449951648712	-0.010300000198185444
6okm.pdb	6okm_HL_R_TH29F.pdb	0.15802694857120514	0.0430000014603138
6okm.pdb	6okm_HL_R_TH29P.pdb	-0.15523391962051392	0.041999999433755875
6okm.pdb	6okm_HL_R_TH29S.pdb	-0.19033841788768768	0.06589999794960022
6okm.pdb	6okm_HL_R_TH29W.pdb	0.33571457862854004	0.0013000000035390258
6okm.pdb	6okm_HL_R_TH29Y.pdb	0.03966006636619568	0.10509999841451645
6okm.pdb	6okm_HL_R_TH29V.pdb	0.0842800885438919	0.007799999788403511
6okm.pdb	6okm_HL_R_NH30A.pdb	0.2291615754365921	-0.23160000145435333
6okm.pdb	6okm_HL_R_NH30R.pdb	0.26273399591445923	0.28600001335144043
6okm.pdb	6okm_HL_R_NH30D.pdb	0.15121705830097198	-0.08229999989271164
6okm.pdb	6okm_HL_R_NH30C.pdb	0.5000839233398438	0.08349999785423279
6okm.pdb	6okm_HL_R_NH30Q.pdb	0.13548167049884796	-0.15459999442100525
6okm.pdb	6okm_HL_R_NH30E.pdb	0.35080230236053467	0.07940000295639038
6okm.pdb	6okm_HL_R_NH30G.pdb	0.14966948330402374	-0.5422000288963318
6okm.pdb	6okm_HL_R_NH30H.pdb	-0.02773885428905487	0.4221000075340271
6okm.pdb	6okm_HL_R_NH30I.pdb	0.4386034607887268	-0.10180000215768814
6okm.pdb	6okm_HL_R_NH30L.pdb	0.6439180970191956	1.0269999504089355
6okm.pdb	6okm_HL_R_NH30K.pdb	0.49352508783340454	1.5205999612808228
6okm.pdb	6okm_HL_R_NH30M.pdb	0.812647819519043	0.6628000140190125
6okm.pdb	6okm_HL_R_NH30F.pdb	0.653099536895752	0.5515000224113464
6okm.pdb	6okm_HL_R_NH30P.pdb	-0.08518438041210175	-0.4544999897480011
6okm.pdb	6okm_HL_R_NH30S.pdb	-0.11566092073917389	-0.6402999758720398
6okm.pdb	6okm_HL_R_NH30T.pdb	0.11684323847293854	0.10509999841451645
6okm.pdb	6okm_HL_R_NH30W.pdb	0.6245436668395996	0.20080000162124634
6okm.pdb	6okm_HL_R_NH30Y.pdb	0.5901973843574524	0.24169999361038208
6okm.pdb	6okm_HL_R_NH30V.pdb	0.3283441662788391	0.9678999781608582
6okm.pdb	6okm_HL_R_YH31A.pdb	-0.4114381670951843	-0.9271000027656555
6okm.pdb	6okm_HL_R_YH31R.pdb	-0.4294525384902954	-1.0743999481201172
6okm.pdb	6okm_HL_R_YH31N.pdb	-0.4920123815536499	-1.5378999710083008
6okm.pdb	6okm_HL_R_YH31D.pdb	-0.766849160194397	-0.15389999747276306
6okm.pdb	6okm_HL_R_YH31C.pdb	-0.5854111909866333	-0.819100022315979
6okm.pdb	6okm_HL_R_YH31Q.pdb	-0.5172531008720398	-1.2400000095367432
6okm.pdb	6okm_HL_R_YH31E.pdb	-0.16962672770023346	0.26600000262260437
6okm.pdb	6okm_HL_R_YH31G.pdb	-0.5684330463409424	-1.0081000328063965
6okm.pdb	6okm_HL_R_YH31H.pdb	-0.06053714454174042	-0.9358000159263611
6okm.pdb	6okm_HL_R_YH31I.pdb	0.1859198361635208	0.02669999934732914
6okm.pdb	6okm_HL_R_YH31L.pdb	-0.30332595109939575	-0.18889999389648438
6okm.pdb	6okm_HL_R_YH31K.pdb	-0.4826437830924988	-1.4326000213623047
6okm.pdb	6okm_HL_R_YH31M.pdb	0.14034710824489594	0.8090999722480774
6okm.pdb	6okm_HL_R_YH31F.pdb	-0.0602058470249176	0.39430001378059387
6okm.pdb	6okm_HL_R_YH31P.pdb	-0.5537654757499695	-0.5307000279426575
6okm.pdb	6okm_HL_R_YH31S.pdb	-0.22732476890087128	-1.257699966430664
6okm.pdb	6okm_HL_R_YH31T.pdb	-0.1396258920431137	-0.7954999804496765
6okm.pdb	6okm_HL_R_YH31W.pdb	0.322353720664978	1.2760000228881836
6okm.pdb	6okm_HL_R_YH31V.pdb	0.09809668362140656	-0.4650999903678894
6okm.pdb	6okm_HL_R_LH32A.pdb	-1.0155692100524902	-1.718400001525879
6okm.pdb	6okm_HL_R_LH32R.pdb	-2.810574769973755	-2.6068999767303467
6okm.pdb	6okm_HL_R_LH32N.pdb	-1.3046356439590454	-1.7252000570297241
6okm.pdb	6okm_HL_R_LH32D.pdb	-1.5277122259140015	-2.9247000217437744
6okm.pdb	6okm_HL_R_LH32C.pdb	-0.9422100782394409	-1.4532999992370605
6okm.pdb	6okm_HL_R_LH32Q.pdb	-1.5788747072219849	-2.2916998863220215
6okm.pdb	6okm_HL_R_LH32E.pdb	-1.222569465637207	-3.2430999279022217
6okm.pdb	6okm_HL_R_LH32G.pdb	-1.080426812171936	-2.0034000873565674
6okm.pdb	6okm_HL_R_LH32H.pdb	-1.0229612588882446	-1.0024000406265259
6okm.pdb	6okm_HL_R_LH32I.pdb	-0.9123997688293457	-0.7067999839782715
6okm.pdb	6okm_HL_R_LH32K.pdb	-3.0731027126312256	-1.2759000062942505
6okm.pdb	6okm_HL_R_LH32M.pdb	-0.5718104243278503	0.2897000014781952
6okm.pdb	6okm_HL_R_LH32F.pdb	-0.14081762731075287	1.3717999458312988
6okm.pdb	6okm_HL_R_LH32P.pdb	-0.09472940862178802	-1.579800009727478
6okm.pdb	6okm_HL_R_LH32S.pdb	-1.3786832094192505	-1.9931999444961548
6okm.pdb	6okm_HL_R_LH32T.pdb	-1.1370333433151245	-1.4589999914169312
6okm.pdb	6okm_HL_R_LH32W.pdb	-5.5716233253479	-3.1570000648498535
6okm.pdb	6okm_HL_R_LH32Y.pdb	0.05048610270023346	-0.18889999389648438
6okm.pdb	6okm_HL_R_LH32V.pdb	-0.881446361541748	-1.138200044631958
6okm.pdb	6okm_HL_R_VH49A.pdb	-0.3546931743621826	-0.6279000043869019
6okm.pdb	6okm_HL_R_VH49R.pdb	-1.8763638734817505	-3.5541000366210938
6okm.pdb	6okm_HL_R_VH49N.pdb	0.1425686627626419	-0.7541999816894531
6okm.pdb	6okm_HL_R_VH49D.pdb	-1.2167779207229614	-1.6556999683380127
6okm.pdb	6okm_HL_R_VH49C.pdb	0.07756848633289337	-0.38269999623298645
6okm.pdb	6okm_HL_R_VH49Q.pdb	-0.3327412009239197	-0.8259000182151794
6okm.pdb	6okm_HL_R_VH49E.pdb	-0.43124496936798096	-0.289900004863739
6okm.pdb	6okm_HL_R_VH49G.pdb	-0.40555763244628906	-0.9955999851226807
6okm.pdb	6okm_HL_R_VH49H.pdb	-0.6959799528121948	-2.91510009765625
6okm.pdb	6okm_HL_R_VH49I.pdb	-0.0017572492361068726	-0.30550000071525574
6okm.pdb	6okm_HL_R_VH49L.pdb	-0.4244542717933655	-0.5182999968528748
6okm.pdb	6okm_HL_R_VH49K.pdb	0.22194109857082367	-0.1005999967455864
6okm.pdb	6okm_HL_R_VH49M.pdb	0.2902262210845947	-0.359499990940094
6okm.pdb	6okm_HL_R_VH49F.pdb	-6.929427623748779	-9.661800384521484
6okm.pdb	6okm_HL_R_VH49P.pdb	-0.576537013053894	-0.7324000000953674
6okm.pdb	6okm_HL_R_VH49S.pdb	-0.5943564176559448	-0.8324999809265137
6okm.pdb	6okm_HL_R_VH49T.pdb	-0.30548280477523804	-0.44440001249313354
6okm.pdb	6okm_HL_R_VH49W.pdb	-0.4978671669960022	-0.9074000120162964
6okm.pdb	6okm_HL_R_VH49Y.pdb	-0.6076754331588745	-0.8938999772071838
6okm.pdb	6okm_HL_R_NH51A.pdb	0.10262729227542877	-0.06589999794960022
6okm.pdb	6okm_HL_R_NH51R.pdb	0.4887986183166504	0.6557000279426575
6okm.pdb	6okm_HL_R_NH51D.pdb	-0.39539816975593567	-0.4997999966144562
6okm.pdb	6okm_HL_R_NH51C.pdb	0.16111381351947784	0.05460000038146973
6okm.pdb	6okm_HL_R_NH51Q.pdb	0.07099951803684235	-0.3077000081539154
6okm.pdb	6okm_HL_R_NH51E.pdb	-0.4951905608177185	-0.4221000075340271
6okm.pdb	6okm_HL_R_NH51G.pdb	0.09547169506549835	-0.3630000054836273
6okm.pdb	6okm_HL_R_NH51H.pdb	-0.03928731381893158	0.49140000343322754
6okm.pdb	6okm_HL_R_NH51I.pdb	0.8260370492935181	0.5938000082969666
6okm.pdb	6okm_HL_R_NH51L.pdb	0.6364966034889221	0.8881999850273132
6okm.pdb	6okm_HL_R_NH51K.pdb	0.34306544065475464	0.2513999938964844
6okm.pdb	6okm_HL_R_NH51M.pdb	0.5670363903045654	1.6816999912261963
6okm.pdb	6okm_HL_R_NH51F.pdb	-1.617392659187317	-1.4256999492645264
6okm.pdb	6okm_HL_R_NH51P.pdb	-0.7054884433746338	-2.34060001373291
6okm.pdb	6okm_HL_R_NH51S.pdb	-0.15433432161808014	-0.551800012588501
6okm.pdb	6okm_HL_R_NH51T.pdb	-0.1252971738576889	-0.3831000030040741
6okm.pdb	6okm_HL_R_NH51W.pdb	-1.7137799263000488	-0.9484999775886536
6okm.pdb	6okm_HL_R_NH51Y.pdb	0.3098047971725464	1.107200026512146
6okm.pdb	6okm_HL_R_NH51V.pdb	0.5759390592575073	0.4803999960422516
6okm.pdb	6okm_HL_R_DH56A.pdb	-0.10221618413925171	0.0024999999441206455
6okm.pdb	6okm_HL_R_DH56R.pdb	-0.18172922730445862	-0.08049999922513962
6okm.pdb	6okm_HL_R_DH56N.pdb	-0.2366069108247757	-0.08299999684095383
6okm.pdb	6okm_HL_R_DH56C.pdb	-0.007333233952522278	0.2768999934196472
6okm.pdb	6okm_HL_R_DH56Q.pdb	-0.24692612886428833	-0.02630000002682209
6okm.pdb	6okm_HL_R_DH56E.pdb	-0.20571836829185486	-0.011599999852478504
6okm.pdb	6okm_HL_R_DH56G.pdb	-0.14829005300998688	-0.21979999542236328
6okm.pdb	6okm_HL_R_DH56H.pdb	-0.04364611208438873	-0.10270000249147415
6okm.pdb	6okm_HL_R_DH56I.pdb	0.08196888864040375	0.39480000734329224
6okm.pdb	6okm_HL_R_DH56L.pdb	0.4527915120124817	1.0960999727249146
6okm.pdb	6okm_HL_R_DH56K.pdb	0.10664932429790497	0.6757000088691711
6okm.pdb	6okm_HL_R_DH56M.pdb	0.4474666118621826	1.2908999919891357
6okm.pdb	6okm_HL_R_DH56F.pdb	0.5028167963027954	0.9811999797821045
6okm.pdb	6okm_HL_R_DH56P.pdb	-0.33163273334503174	-0.16259999573230743
6okm.pdb	6okm_HL_R_DH56S.pdb	-0.21232886612415314	-0.17589999735355377
6okm.pdb	6okm_HL_R_DH56T.pdb	-0.17867830395698547	-0.13269999623298645
6okm.pdb	6okm_HL_R_DH56W.pdb	0.5060704350471497	0.878600001335144
6okm.pdb	6okm_HL_R_DH56Y.pdb	0.1695580631494522	0.7002000212669373
6okm.pdb	6okm_HL_R_DH56V.pdb	0.11948142945766449	0.3476000130176544
6okm.pdb	6okm_HL_R_YH58A.pdb	-0.9899230599403381	-0.5322999954223633
6okm.pdb	6okm_HL_R_YH58R.pdb	-0.8029496669769287	-0.7390999794006348
6okm.pdb	6okm_HL_R_YH58N.pdb	-0.9487830400466919	-0.6557999849319458
6okm.pdb	6okm_HL_R_YH58D.pdb	-1.061510443687439	-0.8345000147819519
6okm.pdb	6okm_HL_R_YH58C.pdb	-0.7083437442779541	-0.6137999892234802
6okm.pdb	6okm_HL_R_YH58Q.pdb	-1.006136178970337	-0.640500009059906
6okm.pdb	6okm_HL_R_YH58E.pdb	-1.1075268983840942	-0.5385000109672546
6okm.pdb	6okm_HL_R_YH58G.pdb	-0.8907339572906494	-0.7049000263214111
6okm.pdb	6okm_HL_R_YH58H.pdb	-0.7328195571899414	-0.754800021648407
6okm.pdb	6okm_HL_R_YH58I.pdb	-0.5209261178970337	-0.29190000891685486
6okm.pdb	6okm_HL_R_YH58L.pdb	-0.4624103903770447	-0.4043999910354614
6okm.pdb	6okm_HL_R_YH58K.pdb	-0.7807705998420715	-0.9549999833106995
6okm.pdb	6okm_HL_R_YH58M.pdb	-0.4877675175666809	-0.6394000053405762
6okm.pdb	6okm_HL_R_YH58F.pdb	-0.6767608523368835	-0.42879998683929443
6okm.pdb	6okm_HL_R_YH58P.pdb	-0.9225473403930664	-1.1708999872207642
6okm.pdb	6okm_HL_R_YH58S.pdb	-1.1219030618667603	-0.9099000096321106
6okm.pdb	6okm_HL_R_YH58T.pdb	-1.2017158269882202	-0.9876000285148621
6okm.pdb	6okm_HL_R_YH58W.pdb	-0.5587197542190552	-0.5616999864578247
6okm.pdb	6okm_HL_R_YH58V.pdb	-0.5300363302230835	-0.47929999232292175
6okm.pdb	6okm_HL_R_RH97A.pdb	-0.2332361787557602	0.6327000260353088
6okm.pdb	6okm_HL_R_RH97N.pdb	-0.38798314332962036	0.534600019454956
6okm.pdb	6okm_HL_R_RH97D.pdb	-0.4013150930404663	0.8967999815940857
6okm.pdb	6okm_HL_R_RH97C.pdb	-0.3807651996612549	0.6133999824523926
6okm.pdb	6okm_HL_R_RH97Q.pdb	-0.3770478665828705	1.3381999731063843
6okm.pdb	6okm_HL_R_RH97E.pdb	-0.5147791504859924	1.6481000185012817
6okm.pdb	6okm_HL_R_RH97G.pdb	-0.29313182830810547	0.557699978351593
6okm.pdb	6okm_HL_R_RH97H.pdb	-0.49017179012298584	0.9732000231742859
6okm.pdb	6okm_HL_R_RH97I.pdb	-0.13071458041667938	0.6021000146865845
6okm.pdb	6okm_HL_R_RH97L.pdb	-0.3146345615386963	0.4878999888896942
6okm.pdb	6okm_HL_R_RH97K.pdb	-0.40315842628479004	0.26919999718666077
6okm.pdb	6okm_HL_R_RH97M.pdb	-0.09012328088283539	0.6467999815940857
6okm.pdb	6okm_HL_R_RH97F.pdb	-0.6823550462722778	0.47540000081062317
6okm.pdb	6okm_HL_R_RH97P.pdb	-0.3957566022872925	1.1261999607086182
6okm.pdb	6okm_HL_R_RH97S.pdb	0.001443520188331604	1.667099952697754
6okm.pdb	6okm_HL_R_RH97T.pdb	-0.2662559747695923	1.242900013923645
6okm.pdb	6okm_HL_R_RH97W.pdb	-0.3739772439002991	2.654900074005127
6okm.pdb	6okm_HL_R_RH97Y.pdb	-0.6789120435714722	0.3212999999523163
6okm.pdb	6okm_HL_R_RH97V.pdb	-0.19711600244045258	1.426800012588501
6okm.pdb	6okm_HL_R_DH98A.pdb	-0.943476676940918	-2.9110000133514404
6okm.pdb	6okm_HL_R_DH98R.pdb	-1.1472994089126587	-5.28980016708374
6okm.pdb	6okm_HL_R_DH98N.pdb	-0.8858963251113892	-0.6128000020980835
6okm.pdb	6okm_HL_R_DH98C.pdb	-0.9838908910751343	-1.9128999710083008
6okm.pdb	6okm_HL_R_DH98Q.pdb	-1.4328676462173462	-1.9012000560760498
6okm.pdb	6okm_HL_R_DH98E.pdb	-1.6764315366744995	-2.021399974822998
6okm.pdb	6okm_HL_R_DH98G.pdb	-1.6130964756011963	-2.0241000652313232
6okm.pdb	6okm_HL_R_DH98H.pdb	-1.7102117538452148	-1.1516000032424927
6okm.pdb	6okm_HL_R_DH98I.pdb	-0.7451027035713196	-1.0716999769210815
6okm.pdb	6okm_HL_R_DH98L.pdb	-0.8213606476783752	-1.3495999574661255
6okm.pdb	6okm_HL_R_DH98K.pdb	-2.8708348274230957	-4.583000183105469
6okm.pdb	6okm_HL_R_DH98M.pdb	-1.0337114334106445	-0.9692000150680542
6okm.pdb	6okm_HL_R_DH98F.pdb	-3.876323938369751	-2.0829999446868896
6okm.pdb	6okm_HL_R_DH98P.pdb	-0.8983262181282043	-3.238100051879883
6okm.pdb	6okm_HL_R_DH98S.pdb	-1.3650531768798828	-2.387700080871582
6okm.pdb	6okm_HL_R_DH98T.pdb	-1.3688005208969116	-1.9639999866485596
6okm.pdb	6okm_HL_R_DH98W.pdb	-8.461847305297852	-6.997200012207031
6okm.pdb	6okm_HL_R_DH98Y.pdb	-2.6785483360290527	-2.9537999629974365
6okm.pdb	6okm_HL_R_DH98V.pdb	-0.8017421960830688	-1.5614999532699585
6okm.pdb	6okm_HL_R_RH99A.pdb	-0.4025365114212036	-2.3482000827789307
6okm.pdb	6okm_HL_R_RH99N.pdb	-0.7423890233039856	-2.255199909210205
6okm.pdb	6okm_HL_R_RH99D.pdb	-0.6967329382896423	-3.3726999759674072
6okm.pdb	6okm_HL_R_RH99C.pdb	-0.22465775907039642	-1.9154000282287598
6okm.pdb	6okm_HL_R_RH99Q.pdb	-0.27874135971069336	-1.6252000331878662
6okm.pdb	6okm_HL_R_RH99E.pdb	0.06520245969295502	-2.61929988861084
6okm.pdb	6okm_HL_R_RH99G.pdb	-0.5251178741455078	-2.9458999633789062
6okm.pdb	6okm_HL_R_RH99H.pdb	0.09545464813709259	-2.6061999797821045
6okm.pdb	6okm_HL_R_RH99I.pdb	-0.04546390473842621	-0.9937999844551086
6okm.pdb	6okm_HL_R_RH99L.pdb	0.055506542325019836	-0.8799999952316284
6okm.pdb	6okm_HL_R_RH99K.pdb	-0.1590566337108612	-1.1416000127792358
6okm.pdb	6okm_HL_R_RH99M.pdb	0.35621780157089233	-0.49410000443458557
6okm.pdb	6okm_HL_R_RH99F.pdb	-4.219680309295654	-4.6722002029418945
6okm.pdb	6okm_HL_R_RH99P.pdb	0.22039373219013214	-2.1810998916625977
6okm.pdb	6okm_HL_R_RH99S.pdb	-0.6151636838912964	-2.9990999698638916
6okm.pdb	6okm_HL_R_RH99T.pdb	-0.3635616898536682	-1.9764000177383423
6okm.pdb	6okm_HL_R_RH99W.pdb	-2.5663390159606934	-4.043499946594238
6okm.pdb	6okm_HL_R_RH99Y.pdb	0.8574836254119873	-1.2063000202178955
6okm.pdb	6okm_HL_R_RH99V.pdb	0.1872626692056656	-0.3977000117301941
6okm.pdb	6okm_HL_R_YL32A.pdb	-1.1366745233535767	-1.0950000286102295
6okm.pdb	6okm_HL_R_YL32R.pdb	-1.1197060346603394	-1.4240000247955322
6okm.pdb	6okm_HL_R_YL32N.pdb	-1.023525595664978	-1.1109999418258667
6okm.pdb	6okm_HL_R_YL32D.pdb	-1.181721568107605	-1.4101999998092651
6okm.pdb	6okm_HL_R_YL32C.pdb	-0.5662350654602051	-1.2996000051498413
6okm.pdb	6okm_HL_R_YL32Q.pdb	-0.9852802753448486	-1.280900001525879
6okm.pdb	6okm_HL_R_YL32E.pdb	-1.058884859085083	-1.232699990272522
6okm.pdb	6okm_HL_R_YL32G.pdb	-1.1279809474945068	-1.7753000259399414
6okm.pdb	6okm_HL_R_YL32H.pdb	-0.7554792761802673	-0.3107999861240387
6okm.pdb	6okm_HL_R_YL32I.pdb	-0.8875879049301147	-2.161099910736084
6okm.pdb	6okm_HL_R_YL32L.pdb	-1.1152878999710083	-0.27869999408721924
6okm.pdb	6okm_HL_R_YL32K.pdb	-0.6423851847648621	-0.9671000242233276
6okm.pdb	6okm_HL_R_YL32M.pdb	-0.6518986225128174	-0.6531000137329102
6okm.pdb	6okm_HL_R_YL32F.pdb	0.0899696797132492	0.1703999936580658
6okm.pdb	6okm_HL_R_YL32P.pdb	-1.6613365411758423	-1.4107999801635742
6okm.pdb	6okm_HL_R_YL32S.pdb	-0.7308857440948486	-1.6908999681472778
6okm.pdb	6okm_HL_R_YL32T.pdb	-1.1016665697097778	-1.374500036239624
6okm.pdb	6okm_HL_R_YL32W.pdb	-0.4207965135574341	0.2451000064611435
6okm.pdb	6okm_HL_R_YL32V.pdb	-0.8179128170013428	-1.382699966430664
6okm.pdb	6okm_HL_R_VL34A.pdb	-0.3853548765182495	-0.35830000042915344
6okm.pdb	6okm_HL_R_VL34R.pdb	-0.395010769367218	-0.6277999877929688
6okm.pdb	6okm_HL_R_VL34N.pdb	-0.529235303401947	-0.22089999914169312
6okm.pdb	6okm_HL_R_VL34D.pdb	-0.4842063784599304	-0.5091999769210815
6okm.pdb	6okm_HL_R_VL34C.pdb	-0.3093166947364807	-0.01119999960064888
6okm.pdb	6okm_HL_R_VL34Q.pdb	-0.5441118478775024	-0.31060001254081726
6okm.pdb	6okm_HL_R_VL34E.pdb	-0.6207891702651978	-0.03440000116825104
6okm.pdb	6okm_HL_R_VL34G.pdb	-0.4261826276779175	-0.38909998536109924
6okm.pdb	6okm_HL_R_VL34H.pdb	-0.3991323709487915	-0.42800000309944153
6okm.pdb	6okm_HL_R_VL34I.pdb	-0.28242528438568115	0.18140000104904175
6okm.pdb	6okm_HL_R_VL34L.pdb	-0.5054389238357544	-0.28049999475479126
6okm.pdb	6okm_HL_R_VL34K.pdb	-0.4560889005661011	-0.03200000151991844
6okm.pdb	6okm_HL_R_VL34M.pdb	-0.23227664828300476	-0.155799999833107
6okm.pdb	6okm_HL_R_VL34F.pdb	-0.5945759415626526	-0.2709999978542328
6okm.pdb	6okm_HL_R_VL34P.pdb	-0.6470414996147156	-0.5113999843597412
6okm.pdb	6okm_HL_R_VL34S.pdb	-0.6377679705619812	-0.3188000023365021
6okm.pdb	6okm_HL_R_VL34T.pdb	-0.4795394539833069	-0.3984000086784363
6okm.pdb	6okm_HL_R_VL34W.pdb	-0.5628209114074707	-0.9713000059127808
6okm.pdb	6okm_HL_R_VL34Y.pdb	-0.7276987433433533	-0.5292999744415283
6okm.pdb	6okm_HL_R_YL49A.pdb	0.0913407951593399	-0.6273000240325928
6okm.pdb	6okm_HL_R_YL49R.pdb	-0.37317728996276855	-1.579300045967102
6okm.pdb	6okm_HL_R_YL49N.pdb	-0.06688611209392548	-0.5073999762535095
6okm.pdb	6okm_HL_R_YL49D.pdb	-0.09035740792751312	-0.6351000070571899
6okm.pdb	6okm_HL_R_YL49C.pdb	-0.049282655119895935	-0.6571999788284302
6okm.pdb	6okm_HL_R_YL49Q.pdb	-0.04732684791088104	0.08009999990463257
6okm.pdb	6okm_HL_R_YL49E.pdb	0.13759301602840424	-0.8755999803543091
6okm.pdb	6okm_HL_R_YL49G.pdb	-0.042278632521629333	-0.9830999970436096
6okm.pdb	6okm_HL_R_YL49H.pdb	-0.24042977392673492	-0.7290999889373779
6okm.pdb	6okm_HL_R_YL49I.pdb	0.23909522593021393	0.03180000185966492
6okm.pdb	6okm_HL_R_YL49L.pdb	0.44210851192474365	-0.0015999999595806003
6okm.pdb	6okm_HL_R_YL49K.pdb	0.024507418274879456	-0.7914000153541565
6okm.pdb	6okm_HL_R_YL49M.pdb	0.2301941066980362	-0.27630001306533813
6okm.pdb	6okm_HL_R_YL49F.pdb	0.08076940476894379	0.46720001101493835
6okm.pdb	6okm_HL_R_YL49P.pdb	0.08475436270236969	-0.550000011920929
6okm.pdb	6okm_HL_R_YL49S.pdb	-0.20002029836177826	-0.7423999905586243
6okm.pdb	6okm_HL_R_YL49T.pdb	0.34723931550979614	-0.8998000025749207
6okm.pdb	6okm_HL_R_YL49W.pdb	0.8458234071731567	1.2451000213623047
6okm.pdb	6okm_HL_R_YL49V.pdb	0.23245562613010406	0.026200000196695328
6okm.pdb	6okm_HL_R_NL53A.pdb	0.008393481373786926	0.16920000314712524
6okm.pdb	6okm_HL_R_NL53R.pdb	-0.05151371657848358	0.4422999918460846
6okm.pdb	6okm_HL_R_NL53D.pdb	-0.29107293486595154	-0.7038000226020813
6okm.pdb	6okm_HL_R_NL53C.pdb	-0.27768003940582275	0.2581999897956848
6okm.pdb	6okm_HL_R_NL53Q.pdb	-0.07078157365322113	-0.03999999910593033
6okm.pdb	6okm_HL_R_NL53E.pdb	-0.3526816964149475	-0.22280000150203705
6okm.pdb	6okm_HL_R_NL53G.pdb	0.23567242920398712	0.2639999985694885
6okm.pdb	6okm_HL_R_NL53H.pdb	0.0678735226392746	0.15150000154972076
6okm.pdb	6okm_HL_R_NL53I.pdb	-0.11764903366565704	-0.20239999890327454
6okm.pdb	6okm_HL_R_NL53L.pdb	0.09402181208133698	0.37229999899864197
6okm.pdb	6okm_HL_R_NL53K.pdb	0.17062599956989288	0.42640000581741333
6okm.pdb	6okm_HL_R_NL53M.pdb	0.19430463016033173	0.7494000196456909
6okm.pdb	6okm_HL_R_NL53F.pdb	0.0628049224615097	0.18930000066757202
6okm.pdb	6okm_HL_R_NL53P.pdb	-0.0007781982421875	0.17730000615119934
6okm.pdb	6okm_HL_R_NL53S.pdb	-0.35248953104019165	0.1420000046491623
6okm.pdb	6okm_HL_R_NL53T.pdb	-0.034214720129966736	0.26750001311302185
6okm.pdb	6okm_HL_R_NL53W.pdb	0.1211204081773758	0.12770000100135803
6okm.pdb	6okm_HL_R_NL53Y.pdb	0.4256300926208496	1.7431000471115112
6okm.pdb	6okm_HL_R_NL53V.pdb	0.17238493263721466	0.6003999710083008
6okm.pdb	6okm_HL_R_LL54A.pdb	-0.277567982673645	0.35569998621940613
6okm.pdb	6okm_HL_R_LL54R.pdb	-0.6228868365287781	-0.17720000445842743
6okm.pdb	6okm_HL_R_LL54N.pdb	-0.7679818868637085	0.28790000081062317
6okm.pdb	6okm_HL_R_LL54D.pdb	-1.011364459991455	0.840399980545044
6okm.pdb	6okm_HL_R_LL54C.pdb	-0.5660013556480408	0.12939999997615814
6okm.pdb	6okm_HL_R_LL54Q.pdb	-0.7591336965560913	0.37529999017715454
6okm.pdb	6okm_HL_R_LL54E.pdb	-0.48673015832901	0.5098999738693237
6okm.pdb	6okm_HL_R_LL54G.pdb	-0.4813348054885864	0.3490999937057495
6okm.pdb	6okm_HL_R_LL54H.pdb	-0.8641018867492676	0.35519999265670776
6okm.pdb	6okm_HL_R_LL54I.pdb	-0.1322077512741089	-0.12600000202655792
6okm.pdb	6okm_HL_R_LL54K.pdb	-0.5888179540634155	-0.2508000135421753
6okm.pdb	6okm_HL_R_LL54M.pdb	-0.26749342679977417	-0.06449999660253525
6okm.pdb	6okm_HL_R_LL54F.pdb	-0.512627124786377	-0.14820000529289246
6okm.pdb	6okm_HL_R_LL54P.pdb	-0.27217257022857666	1.0098999738693237
6okm.pdb	6okm_HL_R_LL54S.pdb	-0.42763298749923706	-0.03370000049471855
6okm.pdb	6okm_HL_R_LL54T.pdb	-0.7379729151725769	-0.19689999520778656
6okm.pdb	6okm_HL_R_LL54W.pdb	-0.7314128875732422	0.20260000228881836
6okm.pdb	6okm_HL_R_LL54Y.pdb	-0.6979626417160034	0.12489999830722809
6okm.pdb	6okm_HL_R_LL54V.pdb	-0.3529303967952728	0.5382999777793884
6okm.pdb	6okm_HL_R_EL55A.pdb	0.15728332102298737	-0.8600999712944031
6okm.pdb	6okm_HL_R_EL55R.pdb	0.08577211201190948	-1.011199951171875
6okm.pdb	6okm_HL_R_EL55N.pdb	-0.10899333655834198	-0.7674999833106995
6okm.pdb	6okm_HL_R_EL55D.pdb	-0.08589611947536469	-0.20149999856948853
6okm.pdb	6okm_HL_R_EL55C.pdb	0.08130545914173126	-0.4514999985694885
6okm.pdb	6okm_HL_R_EL55Q.pdb	-0.18599925935268402	-0.5813999772071838
6okm.pdb	6okm_HL_R_EL55G.pdb	0.11783947050571442	-1.0160000324249268
6okm.pdb	6okm_HL_R_EL55H.pdb	-0.008953973650932312	-0.6557999849319458
6okm.pdb	6okm_HL_R_EL55I.pdb	-0.04942108690738678	-0.8367999792098999
6okm.pdb	6okm_HL_R_EL55L.pdb	0.06762932240962982	-2.386899948120117
6okm.pdb	6okm_HL_R_EL55K.pdb	-0.16686153411865234	-1.0490000247955322
6okm.pdb	6okm_HL_R_EL55M.pdb	0.22453562915325165	-0.9380000233650208
6okm.pdb	6okm_HL_R_EL55F.pdb	0.029655560851097107	-0.6875
6okm.pdb	6okm_HL_R_EL55P.pdb	0.364401638507843	-0.9063000082969666
6okm.pdb	6okm_HL_R_EL55S.pdb	0.08356483280658722	-0.28139999508857727
6okm.pdb	6okm_HL_R_EL55T.pdb	0.08974654972553253	-1.0786000490188599
6okm.pdb	6okm_HL_R_EL55W.pdb	0.06667007505893707	-0.48559999465942383
6okm.pdb	6okm_HL_R_EL55Y.pdb	-0.08705008029937744	-1.2470999956130981
6okm.pdb	6okm_HL_R_EL55V.pdb	0.13244600594043732	-0.8931999802589417
6okm.pdb	6okm_HL_R_SL56A.pdb	-0.11691545695066452	0.34200000762939453
6okm.pdb	6okm_HL_R_SL56R.pdb	-0.13212893903255463	0.08669999986886978
6okm.pdb	6okm_HL_R_SL56N.pdb	-0.04633927345275879	0.3386000096797943
6okm.pdb	6okm_HL_R_SL56D.pdb	0.020937353372573853	0.9409999847412109
6okm.pdb	6okm_HL_R_SL56C.pdb	0.12301938235759735	1.0916999578475952
6okm.pdb	6okm_HL_R_SL56Q.pdb	-0.6587353944778442	0.6158999800682068
6okm.pdb	6okm_HL_R_SL56E.pdb	-0.18166424334049225	0.5555999875068665
6okm.pdb	6okm_HL_R_SL56G.pdb	-0.12549559772014618	0.08659999817609787
6okm.pdb	6okm_HL_R_SL56H.pdb	0.11966823041439056	0.32190001010894775
6okm.pdb	6okm_HL_R_SL56I.pdb	0.027409598231315613	1.0895999670028687
6okm.pdb	6okm_HL_R_SL56L.pdb	0.24319757521152496	1.079200029373169
6okm.pdb	6okm_HL_R_SL56K.pdb	0.041005656123161316	0.15189999341964722
6okm.pdb	6okm_HL_R_SL56M.pdb	0.5280167460441589	1.7482999563217163
6okm.pdb	6okm_HL_R_SL56F.pdb	0.32276010513305664	0.9739000201225281
6okm.pdb	6okm_HL_R_SL56P.pdb	0.555249810218811	1.636299967765808
6okm.pdb	6okm_HL_R_SL56T.pdb	-0.23531831800937653	0.3702000081539154
6okm.pdb	6okm_HL_R_SL56W.pdb	0.580244779586792	0.7142000198364258
6okm.pdb	6okm_HL_R_SL56Y.pdb	-0.09934423863887787	0.6863999962806702
6okm.pdb	6okm_HL_R_SL56V.pdb	0.2569817304611206	1.1533000469207764
6okm.pdb	6okm_HL_R_VL58A.pdb	0.0014523416757583618	0.009399999864399433
6okm.pdb	6okm_HL_R_VL58R.pdb	-0.2880268394947052	-0.21940000355243683
6okm.pdb	6okm_HL_R_VL58N.pdb	-0.2858748137950897	-0.006099999882280827
6okm.pdb	6okm_HL_R_VL58D.pdb	-0.07721243798732758	1.250100016593933
6okm.pdb	6okm_HL_R_VL58C.pdb	-0.2979368567466736	-0.022299999371170998
6okm.pdb	6okm_HL_R_VL58Q.pdb	-0.16782112419605255	0.298799991607666
6okm.pdb	6okm_HL_R_VL58E.pdb	-0.05997428297996521	0.8507000207901001
6okm.pdb	6okm_HL_R_VL58G.pdb	-0.6166725158691406	0.11630000174045563
6okm.pdb	6okm_HL_R_VL58H.pdb	-0.30227017402648926	0.0430000014603138
6okm.pdb	6okm_HL_R_VL58I.pdb	-0.33340972661972046	0.014000000432133675
6okm.pdb	6okm_HL_R_VL58L.pdb	-0.266559362411499	0.11789999902248383
6okm.pdb	6okm_HL_R_VL58K.pdb	-0.34193146228790283	0.028300000354647636
6okm.pdb	6okm_HL_R_VL58M.pdb	-0.17185911536216736	0.11140000075101852
6okm.pdb	6okm_HL_R_VL58F.pdb	-0.32880979776382446	0.02070000022649765
6okm.pdb	6okm_HL_R_VL58P.pdb	-0.5886504650115967	0.028699999675154686
6okm.pdb	6okm_HL_R_VL58S.pdb	-0.22250603139400482	-0.04639999940991402
6okm.pdb	6okm_HL_R_VL58T.pdb	-0.28781747817993164	-0.017799999564886093
6okm.pdb	6okm_HL_R_VL58W.pdb	-0.18107806146144867	-0.26649999618530273
6okm.pdb	6okm_HL_R_VL58Y.pdb	-0.6920164823532104	-0.583299994468689
6okm.pdb	6okm_HL_R_YL91A.pdb	-1.2215172052383423	-1.7640999555587769
6okm.pdb	6okm_HL_R_YL91R.pdb	-0.7793647050857544	-1.0126999616622925
6okm.pdb	6okm_HL_R_YL91N.pdb	-1.322432518005371	-1.6384999752044678
6okm.pdb	6okm_HL_R_YL91D.pdb	-1.5133084058761597	-1.8961000442504883
6okm.pdb	6okm_HL_R_YL91C.pdb	-1.0629998445510864	-1.6739000082015991
6okm.pdb	6okm_HL_R_YL91Q.pdb	-1.7990326881408691	-1.8388999700546265
6okm.pdb	6okm_HL_R_YL91E.pdb	-1.1777153015136719	-2.046999931335449
6okm.pdb	6okm_HL_R_YL91G.pdb	-1.3915663957595825	-2.492500066757202
6okm.pdb	6okm_HL_R_YL91H.pdb	-1.1412683725357056	-0.8356999754905701
6okm.pdb	6okm_HL_R_YL91I.pdb	-0.8520689010620117	-0.6013000011444092
6okm.pdb	6okm_HL_R_YL91L.pdb	-0.8256970047950745	-1.2532999515533447
6okm.pdb	6okm_HL_R_YL91K.pdb	-0.9914278984069824	-1.2200000286102295
6okm.pdb	6okm_HL_R_YL91M.pdb	-0.8939154148101807	-1.3240000009536743
6okm.pdb	6okm_HL_R_YL91F.pdb	-0.7888563275337219	-0.1762000024318695
6okm.pdb	6okm_HL_R_YL91P.pdb	-1.2054908275604248	-1.9500000476837158
6okm.pdb	6okm_HL_R_YL91S.pdb	-1.2098559141159058	-2.0201001167297363
6okm.pdb	6okm_HL_R_YL91T.pdb	-1.3832868337631226	-1.9875999689102173
6okm.pdb	6okm_HL_R_YL91W.pdb	0.12457473576068878	0.8069000244140625
6okm.pdb	6okm_HL_R_YL91V.pdb	-0.9888004064559937	-1.1715999841690063
6okm.pdb	6okm_HL_R_AL92R.pdb	-0.2549017667770386	-0.4235999882221222
6okm.pdb	6okm_HL_R_AL92N.pdb	-0.28567278385162354	-0.07020000368356705
6okm.pdb	6okm_HL_R_AL92D.pdb	-0.44861841201782227	0.18060000240802765
6okm.pdb	6okm_HL_R_AL92C.pdb	-0.18477453291416168	0.03350000083446503
6okm.pdb	6okm_HL_R_AL92Q.pdb	-0.23259054124355316	-0.05050000175833702
6okm.pdb	6okm_HL_R_AL92E.pdb	-0.4639774560928345	0.18860000371932983
6okm.pdb	6okm_HL_R_AL92G.pdb	-0.2783379554748535	-0.02290000021457672
6okm.pdb	6okm_HL_R_AL92H.pdb	-0.1521780639886856	-0.02879999950528145
6okm.pdb	6okm_HL_R_AL92I.pdb	-0.33241623640060425	-0.10670000314712524
6okm.pdb	6okm_HL_R_AL92L.pdb	-0.17562870681285858	-0.3571999967098236
6okm.pdb	6okm_HL_R_AL92K.pdb	-0.1357961744070053	-0.031599998474121094
6okm.pdb	6okm_HL_R_AL92M.pdb	0.12217135727405548	0.014399999752640724
6okm.pdb	6okm_HL_R_AL92F.pdb	-0.23601947724819183	-0.03530000150203705
6okm.pdb	6okm_HL_R_AL92P.pdb	-0.5473811030387878	-0.5485000014305115
6okm.pdb	6okm_HL_R_AL92S.pdb	-0.37017035484313965	-0.10719999670982361
6okm.pdb	6okm_HL_R_AL92T.pdb	-0.5427903532981873	-0.28519999980926514
6okm.pdb	6okm_HL_R_AL92W.pdb	-0.067436084151268	-0.07689999788999557
6okm.pdb	6okm_HL_R_AL92Y.pdb	-0.345552921295166	0.017899999395012856
6okm.pdb	6okm_HL_R_AL92V.pdb	-0.3378326892852783	-0.09510000050067902
6okm.pdb	6okm_HL_R_QL93A.pdb	0.05161036550998688	0.04399999976158142
6okm.pdb	6okm_HL_R_QL93R.pdb	-0.0004609525203704834	-0.2784000039100647
6okm.pdb	6okm_HL_R_QL93N.pdb	-0.08302174508571625	0.2110999971628189
6okm.pdb	6okm_HL_R_QL93D.pdb	-0.09320919215679169	0.5564000010490417
6okm.pdb	6okm_HL_R_QL93C.pdb	0.03371749818325043	0.34389999508857727
6okm.pdb	6okm_HL_R_QL93E.pdb	-0.1578425168991089	0.41190001368522644
6okm.pdb	6okm_HL_R_QL93G.pdb	-0.02195797860622406	0.1340000033378601
6okm.pdb	6okm_HL_R_QL93H.pdb	0.1666146069765091	0.22609999775886536
6okm.pdb	6okm_HL_R_QL93I.pdb	0.09717921912670135	0.4171999990940094
6okm.pdb	6okm_HL_R_QL93L.pdb	0.1327381581068039	-0.045099999755620956
6okm.pdb	6okm_HL_R_QL93K.pdb	-0.0075009167194366455	-0.12939999997615814
6okm.pdb	6okm_HL_R_QL93M.pdb	0.180881068110466	-0.010499999858438969
6okm.pdb	6okm_HL_R_QL93F.pdb	0.9352308511734009	0.8719000220298767
6okm.pdb	6okm_HL_R_QL93P.pdb	-0.06232519447803497	0.40049999952316284
6okm.pdb	6okm_HL_R_QL93S.pdb	-0.14944638311862946	0.08309999853372574
6okm.pdb	6okm_HL_R_QL93T.pdb	-0.07578663527965546	-0.18160000443458557
6okm.pdb	6okm_HL_R_QL93W.pdb	0.9522411823272705	1.370300054550171
6okm.pdb	6okm_HL_R_QL93Y.pdb	0.5150406956672668	0.6524999737739563
6okm.pdb	6okm_HL_R_QL93V.pdb	0.15498249232769012	0.03150000050663948
6okm.pdb	6okm_HL_R_FL94A.pdb	-0.5627635717391968	-1.736199975013733
6okm.pdb	6okm_HL_R_FL94R.pdb	-0.636868953704834	-2.5708000659942627
6okm.pdb	6okm_HL_R_FL94N.pdb	-0.8156705498695374	-1.4124000072479248
6okm.pdb	6okm_HL_R_FL94D.pdb	-0.8182478547096252	-1.7350000143051147
6okm.pdb	6okm_HL_R_FL94C.pdb	-0.7184669971466064	-1.6884000301361084
6okm.pdb	6okm_HL_R_FL94Q.pdb	-0.7997041344642639	-1.5241999626159668
6okm.pdb	6okm_HL_R_FL94E.pdb	-1.0802011489868164	-1.5322999954223633
6okm.pdb	6okm_HL_R_FL94G.pdb	-1.0958268642425537	-2.035900115966797
6okm.pdb	6okm_HL_R_FL94H.pdb	-0.563381552696228	-0.8730999827384949
6okm.pdb	6okm_HL_R_FL94I.pdb	-0.8241225481033325	-1.3423000574111938
6okm.pdb	6okm_HL_R_FL94L.pdb	-0.8612129092216492	-0.9577000141143799
6okm.pdb	6okm_HL_R_FL94K.pdb	-0.3937649726867676	-0.7860000133514404
6okm.pdb	6okm_HL_R_FL94M.pdb	-0.23903332650661469	-0.33709999918937683
6okm.pdb	6okm_HL_R_FL94P.pdb	-0.08989869058132172	-0.9947999715805054
6okm.pdb	6okm_HL_R_FL94S.pdb	-0.9320313334465027	-1.8277000188827515
6okm.pdb	6okm_HL_R_FL94T.pdb	-0.8511150479316711	-1.881500005722046
6okm.pdb	6okm_HL_R_FL94W.pdb	-0.7585464715957642	-1.1548000574111938
6okm.pdb	6okm_HL_R_FL94Y.pdb	-2.6933798789978027	-0.9251000285148621
6okm.pdb	6okm_HL_R_FL94V.pdb	-0.8934727907180786	-1.6291999816894531
6okm.pdb	6okm_HL_R_YL96A.pdb	-0.16587434709072113	0.06830000132322311
6okm.pdb	6okm_HL_R_YL96R.pdb	-0.1650332808494568	0.1656000018119812
6okm.pdb	6okm_HL_R_YL96N.pdb	-0.06890539824962616	0.052000001072883606
6okm.pdb	6okm_HL_R_YL96D.pdb	-0.3586266040802002	0.10209999978542328
6okm.pdb	6okm_HL_R_YL96C.pdb	-0.16118215024471283	0.18019999563694
6okm.pdb	6okm_HL_R_YL96Q.pdb	-0.005238816142082214	-0.0032999999821186066
6okm.pdb	6okm_HL_R_YL96E.pdb	-0.5686216950416565	-0.060100000351667404
6okm.pdb	6okm_HL_R_YL96G.pdb	-0.2266129106283188	0.0348999984562397
6okm.pdb	6okm_HL_R_YL96H.pdb	-0.006516605615615845	0.2793999910354614
6okm.pdb	6okm_HL_R_YL96I.pdb	-0.10090385377407074	0.13369999825954437
6okm.pdb	6okm_HL_R_YL96L.pdb	0.016778305172920227	0.16329999268054962
6okm.pdb	6okm_HL_R_YL96K.pdb	-0.3568113446235657	0.11949999630451202
6okm.pdb	6okm_HL_R_YL96M.pdb	-0.05353604257106781	0.08089999854564667
6okm.pdb	6okm_HL_R_YL96F.pdb	0.13058678805828094	0.14830000698566437
6okm.pdb	6okm_HL_R_YL96P.pdb	-0.13500331342220306	-0.10670000314712524
6okm.pdb	6okm_HL_R_YL96S.pdb	-0.41772162914276123	0.09960000216960907
6okm.pdb	6okm_HL_R_YL96T.pdb	-0.16162870824337006	0.04729999974370003
6okm.pdb	6okm_HL_R_YL96W.pdb	-0.06764300167560577	0.10339999943971634
6okm.pdb	6okm_HL_R_YL96V.pdb	-0.20043908059597015	0.05270000174641609
6okm.pdb	6okm_HL_R_RR36A.pdb	-0.41304218769073486	-0.671999990940094
6okm.pdb	6okm_HL_R_RR36N.pdb	-0.43050557374954224	-0.7473999857902527
6okm.pdb	6okm_HL_R_RR36D.pdb	-0.5587705373764038	-0.7513999938964844
6okm.pdb	6okm_HL_R_RR36C.pdb	-0.3765144348144531	-0.6814000010490417
6okm.pdb	6okm_HL_R_RR36Q.pdb	-0.3190012574195862	-0.7415000200271606
6okm.pdb	6okm_HL_R_RR36E.pdb	-0.42981261014938354	-0.8429999947547913
6okm.pdb	6okm_HL_R_RR36G.pdb	-0.37726038694381714	-0.7440000176429749
6okm.pdb	6okm_HL_R_RR36H.pdb	-0.4815831184387207	-0.6610000133514404
6okm.pdb	6okm_HL_R_RR36I.pdb	-0.48968642950057983	-0.6607999801635742
6okm.pdb	6okm_HL_R_RR36L.pdb	-0.42338186502456665	-0.7473999857902527
6okm.pdb	6okm_HL_R_RR36K.pdb	-0.5578088164329529	-0.6593000292778015
6okm.pdb	6okm_HL_R_RR36M.pdb	-0.5896603465080261	-0.7067999839782715
6okm.pdb	6okm_HL_R_RR36F.pdb	-0.5088853240013123	-0.5521000027656555
6okm.pdb	6okm_HL_R_RR36P.pdb	-0.5982716083526611	-0.7056999802589417
6okm.pdb	6okm_HL_R_RR36S.pdb	-0.6262320876121521	-0.6886000037193298
6okm.pdb	6okm_HL_R_RR36T.pdb	-0.5335254073143005	-0.7214000225067139
6okm.pdb	6okm_HL_R_RR36W.pdb	-0.5138030052185059	-0.7116000056266785
6okm.pdb	6okm_HL_R_RR36Y.pdb	-0.5570199489593506	-0.7473999857902527
6okm.pdb	6okm_HL_R_RR36V.pdb	-0.5568013191223145	-0.6610999703407288
6okm.pdb	6okm_HL_R_GR39A.pdb	-3.1590166091918945	-2.6570000648498535
6okm.pdb	6okm_HL_R_GR39R.pdb	-8.479416847229004	-6.9085001945495605
6okm.pdb	6okm_HL_R_GR39N.pdb	-11.739108085632324	-8.5871000289917
6okm.pdb	6okm_HL_R_GR39D.pdb	-8.292316436767578	-6.344399929046631
6okm.pdb	6okm_HL_R_GR39C.pdb	-7.336849212646484	-4.624800205230713
6okm.pdb	6okm_HL_R_GR39Q.pdb	-2.2924208641052246	-1.811900019645691
6okm.pdb	6okm_HL_R_GR39E.pdb	-13.74685287475586	-8.909600257873535
6okm.pdb	6okm_HL_R_GR39H.pdb	-28.501935958862305	-21.661226272583008
6okm.pdb	6okm_HL_R_GR39I.pdb	-14.29655933380127	-11.7252197265625
6okm.pdb	6okm_HL_R_GR39L.pdb	-6.482701778411865	-5.9868998527526855
6okm.pdb	6okm_HL_R_GR39K.pdb	-10.067633628845215	-8.08080005645752
6okm.pdb	6okm_HL_R_GR39M.pdb	-10.822155952453613	-8.659799575805664
6okm.pdb	6okm_HL_R_GR39F.pdb	-11.6585693359375	-12.78499984741211
6okm.pdb	6okm_HL_R_GR39P.pdb	-6.109435081481934	-4.26609992980957
6okm.pdb	6okm_HL_R_GR39S.pdb	-5.636406898498535	-3.9639999866485596
6okm.pdb	6okm_HL_R_GR39T.pdb	-14.828573226928711	-9.837800025939941
6okm.pdb	6okm_HL_R_GR39W.pdb	-7.401409149169922	-9.8996000289917
6okm.pdb	6okm_HL_R_GR39Y.pdb	-7.762867450714111	-11.081899642944336
6okm.pdb	6okm_HL_R_GR39V.pdb	-14.948657035827637	-10.873800277709961
6okm.pdb	6okm_HL_R_PR40A.pdb	-1.485579490661621	-1.593000054359436
6okm.pdb	6okm_HL_R_PR40R.pdb	-2.132066011428833	-2.5552000999450684
6okm.pdb	6okm_HL_R_PR40N.pdb	-2.2733259201049805	-2.0350000858306885
6okm.pdb	6okm_HL_R_PR40D.pdb	-4.071554660797119	-4.617599964141846
6okm.pdb	6okm_HL_R_PR40C.pdb	-1.2420848608016968	-1.6552000045776367
6okm.pdb	6okm_HL_R_PR40Q.pdb	-1.4352270364761353	-1.3157999515533447
6okm.pdb	6okm_HL_R_PR40E.pdb	-1.0582581758499146	-2.4879000186920166
6okm.pdb	6okm_HL_R_PR40G.pdb	-1.6001931428909302	-2.980299949645996
6okm.pdb	6okm_HL_R_PR40H.pdb	-14.582587242126465	-9.649200439453125
6okm.pdb	6okm_HL_R_PR40I.pdb	-3.0239665508270264	-2.975600004196167
6okm.pdb	6okm_HL_R_PR40L.pdb	-0.1973227709531784	-0.12950000166893005
6okm.pdb	6okm_HL_R_PR40K.pdb	-1.5843313932418823	-2.029900074005127
6okm.pdb	6okm_HL_R_PR40M.pdb	0.07793404161930084	-0.5644000172615051
6okm.pdb	6okm_HL_R_PR40F.pdb	-22.764747619628906	-16.388019561767578
6okm.pdb	6okm_HL_R_PR40S.pdb	-2.26212215423584	-2.95740008354187
6okm.pdb	6okm_HL_R_PR40T.pdb	-1.8227057456970215	-2.3482000827789307
6okm.pdb	6okm_HL_R_PR40W.pdb	-26.60400390625	-18.26814079284668
6okm.pdb	6okm_HL_R_PR40Y.pdb	-28.198074340820312	-17.368520736694336
6okm.pdb	6okm_HL_R_PR40V.pdb	-1.944608211517334	-1.0714999437332153
6okm.pdb	6okm_HL_R_GR41A.pdb	-0.29710662364959717	-0.6334999799728394
6okm.pdb	6okm_HL_R_GR41R.pdb	-0.7976409196853638	-0.684499979019165
6okm.pdb	6okm_HL_R_GR41N.pdb	-0.838945746421814	-0.15889999270439148
6okm.pdb	6okm_HL_R_GR41D.pdb	-0.348172128200531	-2.3157999515533447
6okm.pdb	6okm_HL_R_GR41C.pdb	-0.0635157972574234	-0.5843999981880188
6okm.pdb	6okm_HL_R_GR41Q.pdb	-0.40094709396362305	-1.0339000225067139
6okm.pdb	6okm_HL_R_GR41E.pdb	-0.1610935777425766	-1.433500051498413
6okm.pdb	6okm_HL_R_GR41H.pdb	-1.8731427192687988	-2.283600091934204
6okm.pdb	6okm_HL_R_GR41I.pdb	-4.752343654632568	-3.34060001373291
6okm.pdb	6okm_HL_R_GR41L.pdb	-0.9760262370109558	-0.04100000113248825
6okm.pdb	6okm_HL_R_GR41K.pdb	-0.2519416809082031	-0.49939998984336853
6okm.pdb	6okm_HL_R_GR41M.pdb	0.390630304813385	0.5928000211715698
6okm.pdb	6okm_HL_R_GR41F.pdb	-4.687737464904785	-4.066699981689453
6okm.pdb	6okm_HL_R_GR41P.pdb	-6.6583943367004395	-4.253499984741211
6okm.pdb	6okm_HL_R_GR41S.pdb	-0.6793840527534485	-1.5640000104904175
6okm.pdb	6okm_HL_R_GR41T.pdb	-1.7747859954833984	-2.84660005569458
6okm.pdb	6okm_HL_R_GR41W.pdb	-3.1694953441619873	-7.831999778747559
6okm.pdb	6okm_HL_R_GR41Y.pdb	-17.146255493164062	-13.056039810180664
6okm.pdb	6okm_HL_R_GR41V.pdb	-2.8844997882843018	-1.9118000268936157
6okm.pdb	6okm_HL_R_FR42A.pdb	-2.2978968620300293	-2.1013998985290527
6okm.pdb	6okm_HL_R_FR42R.pdb	-2.3876752853393555	-1.7187999486923218
6okm.pdb	6okm_HL_R_FR42N.pdb	-2.0746216773986816	-2.2184998989105225
6okm.pdb	6okm_HL_R_FR42D.pdb	-2.425121784210205	-2.84689998626709
6okm.pdb	6okm_HL_R_FR42C.pdb	-2.215804100036621	-1.768399953842163
6okm.pdb	6okm_HL_R_FR42Q.pdb	-2.5698740482330322	-1.4670000076293945
6okm.pdb	6okm_HL_R_FR42E.pdb	-2.444732189178467	-2.1041998863220215
6okm.pdb	6okm_HL_R_FR42G.pdb	-2.340876817703247	-2.2165000438690186
6okm.pdb	6okm_HL_R_FR42H.pdb	-2.1326615810394287	-0.5260999798774719
6okm.pdb	6okm_HL_R_FR42I.pdb	-2.016815662384033	-1.1866999864578247
6okm.pdb	6okm_HL_R_FR42L.pdb	-1.9108128547668457	-0.9320999979972839
6okm.pdb	6okm_HL_R_FR42K.pdb	-1.691678524017334	0.9448999762535095
6okm.pdb	6okm_HL_R_FR42M.pdb	-1.3797261714935303	-0.6287000179290771
6okm.pdb	6okm_HL_R_FR42P.pdb	-2.7046709060668945	-2.194700002670288
6okm.pdb	6okm_HL_R_FR42S.pdb	-2.3995254039764404	-1.8496999740600586
6okm.pdb	6okm_HL_R_FR42T.pdb	-2.28402042388916	-1.3386000394821167
6okm.pdb	6okm_HL_R_FR42W.pdb	-10.861686706542969	-6.531499862670898
6okm.pdb	6okm_HL_R_FR42Y.pdb	-1.9870895147323608	-3.4511001110076904
6okm.pdb	6okm_HL_R_FR42V.pdb	-2.217392683029175	-1.5465999841690063
6okm.pdb	6okm_HL_R_PR54A.pdb	-1.1487016677856445	-0.34929999709129333
6okm.pdb	6okm_HL_R_PR54R.pdb	-1.1299536228179932	-2.4660000801086426
6okm.pdb	6okm_HL_R_PR54N.pdb	-1.5644515752792358	-2.7797000408172607
6okm.pdb	6okm_HL_R_PR54D.pdb	-2.5401949882507324	-3.082200050354004
6okm.pdb	6okm_HL_R_PR54C.pdb	-0.793977677822113	-0.6115000247955322
6okm.pdb	6okm_HL_R_PR54Q.pdb	-2.178273916244507	-3.235300064086914
6okm.pdb	6okm_HL_R_PR54E.pdb	-3.0468156337738037	-4.40310001373291
6okm.pdb	6okm_HL_R_PR54G.pdb	-1.414292335510254	-2.5696001052856445
6okm.pdb	6okm_HL_R_PR54H.pdb	-15.187686920166016	-12.54578971862793
6okm.pdb	6okm_HL_R_PR54I.pdb	-0.630921483039856	-2.229099988937378
6okm.pdb	6okm_HL_R_PR54L.pdb	-1.8384015560150146	-2.269399881362915
6okm.pdb	6okm_HL_R_PR54K.pdb	-2.163752555847168	-1.4607000350952148
6okm.pdb	6okm_HL_R_PR54M.pdb	-1.5723384618759155	-2.0469000339508057
6okm.pdb	6okm_HL_R_PR54F.pdb	-3.5417985916137695	-7.407700061798096
6okm.pdb	6okm_HL_R_PR54S.pdb	-0.9056241512298584	-0.5874000191688538
6okm.pdb	6okm_HL_R_PR54T.pdb	-1.7099717855453491	-0.5666000247001648
6okm.pdb	6okm_HL_R_PR54W.pdb	-9.868125915527344	-6.5106000900268555
6okm.pdb	6okm_HL_R_PR54Y.pdb	-8.970518112182617	-9.390000343322754
6okm.pdb	6okm_HL_R_PR54V.pdb	-1.847267508506775	0.15049999952316284
6okm.pdb	6okm_HL_R_WR57A.pdb	-2.7039573192596436	-3.6254000663757324
6okm.pdb	6okm_HL_R_WR57R.pdb	-2.4229397773742676	-1.7021000385284424
6okm.pdb	6okm_HL_R_WR57N.pdb	-3.0341780185699463	-3.977299928665161
6okm.pdb	6okm_HL_R_WR57D.pdb	-3.024825096130371	-4.76800012588501
6okm.pdb	6okm_HL_R_WR57C.pdb	-2.6175904273986816	-3.5090999603271484
6okm.pdb	6okm_HL_R_WR57Q.pdb	-2.7163503170013428	-3.1846001148223877
6okm.pdb	6okm_HL_R_WR57E.pdb	-2.8893213272094727	-3.2904000282287598
6okm.pdb	6okm_HL_R_WR57G.pdb	-2.7676217555999756	-4.059800148010254
6okm.pdb	6okm_HL_R_WR57H.pdb	-2.1512887477874756	-3.5994999408721924
6okm.pdb	6okm_HL_R_WR57I.pdb	-2.6448469161987305	-2.8864998817443848
6okm.pdb	6okm_HL_R_WR57L.pdb	-2.22206711769104	-1.7001999616622925
6okm.pdb	6okm_HL_R_WR57K.pdb	-3.1483020782470703	-2.7330000400543213
6okm.pdb	6okm_HL_R_WR57M.pdb	-1.347970724105835	-0.9904999732971191
6okm.pdb	6okm_HL_R_WR57F.pdb	-1.7280327081680298	-1.2007999420166016
6okm.pdb	6okm_HL_R_WR57P.pdb	-2.236809730529785	-3.2444000244140625
6okm.pdb	6okm_HL_R_WR57S.pdb	-2.8388991355895996	-4.255899906158447
6okm.pdb	6okm_HL_R_WR57T.pdb	-2.775846481323242	-4.297399997711182
6okm.pdb	6okm_HL_R_WR57Y.pdb	-2.0404951572418213	-1.6878000497817993
6okm.pdb	6okm_HL_R_WR57V.pdb	-2.1181180477142334	-3.1110999584198
6okm.pdb	6okm_HL_R_CR58A.pdb	-0.16211698949337006	-0.42910000681877136
6okm.pdb	6okm_HL_R_CR58R.pdb	-3.1143808364868164	-5.803400039672852
6okm.pdb	6okm_HL_R_CR58N.pdb	-0.11071766912937164	-0.6082000136375427
6okm.pdb	6okm_HL_R_CR58D.pdb	-0.004215404391288757	0.5967000126838684
6okm.pdb	6okm_HL_R_CR58Q.pdb	0.26634740829467773	0.8378999829292297
6okm.pdb	6okm_HL_R_CR58E.pdb	0.6316235065460205	2.8854000568389893
6okm.pdb	6okm_HL_R_CR58G.pdb	-0.33140087127685547	-0.10499999672174454
6okm.pdb	6okm_HL_R_CR58H.pdb	-0.05569364130496979	-2.191800117492676
6okm.pdb	6okm_HL_R_CR58I.pdb	-0.11901895701885223	0.2547000050544739
6okm.pdb	6okm_HL_R_CR58L.pdb	-0.06292399764060974	-0.13930000364780426
6okm.pdb	6okm_HL_R_CR58K.pdb	-1.242294430732727	-6.475299835205078
6okm.pdb	6okm_HL_R_CR58M.pdb	-0.3367752432823181	-0.7716000080108643
6okm.pdb	6okm_HL_R_CR58F.pdb	-1.4109402894973755	-1.8798999786376953
6okm.pdb	6okm_HL_R_CR58P.pdb	0.23615093529224396	0.6348000168800354
6okm.pdb	6okm_HL_R_CR58S.pdb	-0.3798041343688965	-0.4787999987602234
6okm.pdb	6okm_HL_R_CR58T.pdb	-0.19968518614768982	-0.5453000068664551
6okm.pdb	6okm_HL_R_CR58W.pdb	-12.394540786743164	-15.97307014465332
6okm.pdb	6okm_HL_R_CR58Y.pdb	-0.21229474246501923	-2.2939000129699707
6okm.pdb	6okm_HL_R_CR58V.pdb	-0.15371757745742798	0.032099999487400055
6okm.pdb	6okm_HL_R_NR59A.pdb	-0.03092871606349945	0.33970001339912415
6okm.pdb	6okm_HL_R_NR59R.pdb	0.1549074798822403	1.1378999948501587
6okm.pdb	6okm_HL_R_NR59D.pdb	1.0373095273971558	3.2416000366210938
6okm.pdb	6okm_HL_R_NR59C.pdb	0.018946170806884766	0.9610000252723694
6okm.pdb	6okm_HL_R_NR59Q.pdb	-0.19555453956127167	-0.024800000712275505
6okm.pdb	6okm_HL_R_NR59E.pdb	0.5498361587524414	0.7738999724388123
6okm.pdb	6okm_HL_R_NR59G.pdb	-0.06016160547733307	0.18119999766349792
6okm.pdb	6okm_HL_R_NR59H.pdb	-0.025869593024253845	-0.17509999871253967
6okm.pdb	6okm_HL_R_NR59I.pdb	0.0738154798746109	0.5860000252723694
6okm.pdb	6okm_HL_R_NR59L.pdb	0.42768245935440063	0.6169000267982483
6okm.pdb	6okm_HL_R_NR59K.pdb	0.23116986453533173	0.7555000185966492
6okm.pdb	6okm_HL_R_NR59M.pdb	0.30224698781967163	0.6694999933242798
6okm.pdb	6okm_HL_R_NR59F.pdb	0.5985457301139832	1.3823000192642212
6okm.pdb	6okm_HL_R_NR59P.pdb	-0.1040322333574295	0.25130000710487366
6okm.pdb	6okm_HL_R_NR59S.pdb	-0.32321614027023315	0.9106000065803528
6okm.pdb	6okm_HL_R_NR59T.pdb	-0.12028656899929047	0.3603000044822693
6okm.pdb	6okm_HL_R_NR59W.pdb	-0.0647566169500351	0.43309998512268066
6okm.pdb	6okm_HL_R_NR59Y.pdb	0.47849464416503906	1.386299967765808
6okm.pdb	6okm_HL_R_NR59V.pdb	0.21010436117649078	0.7433000206947327
6okm.pdb	6okm_HL_R_LR60A.pdb	-0.5327426195144653	-0.7017999887466431
6okm.pdb	6okm_HL_R_LR60R.pdb	-0.6191494464874268	-0.43059998750686646
6okm.pdb	6okm_HL_R_LR60N.pdb	-0.9160469174385071	-0.79339998960495
6okm.pdb	6okm_HL_R_LR60D.pdb	-0.8234370946884155	-0.8605999946594238
6okm.pdb	6okm_HL_R_LR60C.pdb	-0.5128490328788757	-0.09459999948740005
6okm.pdb	6okm_HL_R_LR60Q.pdb	-0.5414534211158752	-0.6255999803543091
6okm.pdb	6okm_HL_R_LR60E.pdb	0.04722006618976593	0.6162999868392944
6okm.pdb	6okm_HL_R_LR60G.pdb	-0.6043287515640259	-0.8720999956130981
6okm.pdb	6okm_HL_R_LR60H.pdb	-0.4244750142097473	0.28439998626708984
6okm.pdb	6okm_HL_R_LR60I.pdb	-0.28804701566696167	-0.39089998602867126
6okm.pdb	6okm_HL_R_LR60K.pdb	-0.3542580008506775	-0.4065999984741211
6okm.pdb	6okm_HL_R_LR60M.pdb	-0.21099317073822021	-0.2883000075817108
6okm.pdb	6okm_HL_R_LR60F.pdb	-0.7112371921539307	-1.0081000328063965
6okm.pdb	6okm_HL_R_LR60P.pdb	-0.5133506655693054	-0.3513999879360199
6okm.pdb	6okm_HL_R_LR60S.pdb	-0.7351278066635132	-0.8373000025749207
6okm.pdb	6okm_HL_R_LR60T.pdb	-0.6586504578590393	-0.5803999900817871
6okm.pdb	6okm_HL_R_LR60W.pdb	-0.36603307723999023	-0.3617999851703644
6okm.pdb	6okm_HL_R_LR60Y.pdb	-0.3998565077781677	-0.5656999945640564
6okm.pdb	6okm_HL_R_LR60V.pdb	-0.3034221827983856	0.6090999841690063
6okm.pdb	6okm_HL_R_RR61A.pdb	-0.7518294453620911	-0.2563999891281128
6okm.pdb	6okm_HL_R_RR61N.pdb	-1.035341739654541	-0.6452000141143799
6okm.pdb	6okm_HL_R_RR61D.pdb	-1.0801385641098022	-0.8112000226974487
6okm.pdb	6okm_HL_R_RR61C.pdb	-0.8299216628074646	-0.4580000042915344
6okm.pdb	6okm_HL_R_RR61Q.pdb	-1.0874574184417725	-0.42570000886917114
6okm.pdb	6okm_HL_R_RR61E.pdb	-1.1026978492736816	-0.4717000126838684
6okm.pdb	6okm_HL_R_RR61G.pdb	-0.8477150201797485	-0.7014999985694885
6okm.pdb	6okm_HL_R_RR61H.pdb	-0.664617657661438	-0.5368000268936157
6okm.pdb	6okm_HL_R_RR61I.pdb	-0.23991425335407257	2.006700038909912
6okm.pdb	6okm_HL_R_RR61L.pdb	-0.3581690788269043	0.4147000014781952
6okm.pdb	6okm_HL_R_RR61K.pdb	-0.7017315030097961	-0.0015999999595806003
6okm.pdb	6okm_HL_R_RR61M.pdb	0.2798466086387634	0.9750999808311462
6okm.pdb	6okm_HL_R_RR61F.pdb	-0.06103317439556122	0.5680000185966492
6okm.pdb	6okm_HL_R_RR61P.pdb	-0.8998851776123047	0.4925000071525574
6okm.pdb	6okm_HL_R_RR61S.pdb	-1.1022261381149292	-0.7282000184059143
6okm.pdb	6okm_HL_R_RR61T.pdb	-0.6489850878715515	-0.5498999953269958
6okm.pdb	6okm_HL_R_RR61W.pdb	-0.26435476541519165	0.2766000032424927
6okm.pdb	6okm_HL_R_RR61Y.pdb	-0.5788312554359436	0.17980000376701355
6okm.pdb	6okm_HL_R_RR61V.pdb	-1.29653799533844	-0.9702000021934509
6okm.pdb	6okm_HL_R_ER65A.pdb	-0.1856101155281067	-0.6786999702453613
6okm.pdb	6okm_HL_R_ER65R.pdb	-0.09735003858804703	-0.7386999726295471
6okm.pdb	6okm_HL_R_ER65N.pdb	-0.15153054893016815	-0.5105999708175659
6okm.pdb	6okm_HL_R_ER65D.pdb	-0.12094429135322571	-0.1972000002861023
6okm.pdb	6okm_HL_R_ER65C.pdb	-0.05165305733680725	-0.6539000272750854
6okm.pdb	6okm_HL_R_ER65Q.pdb	-0.272035151720047	-0.651199996471405
6okm.pdb	6okm_HL_R_ER65G.pdb	-0.2416049689054489	-0.7016000151634216
6okm.pdb	6okm_HL_R_ER65H.pdb	0.03158941864967346	-0.5512999892234802
6okm.pdb	6okm_HL_R_ER65I.pdb	-0.019275084137916565	-0.5939000248908997
6okm.pdb	6okm_HL_R_ER65L.pdb	-0.022701159119606018	-0.527400016784668
6okm.pdb	6okm_HL_R_ER65K.pdb	-0.11554394662380219	-0.7348999977111816
6okm.pdb	6okm_HL_R_ER65M.pdb	0.17133577167987823	-0.6583999991416931
6okm.pdb	6okm_HL_R_ER65F.pdb	-0.12801626324653625	-0.5881999731063843
6okm.pdb	6okm_HL_R_ER65P.pdb	-0.17321322858333588	-0.6758999824523926
6okm.pdb	6okm_HL_R_ER65S.pdb	-0.23344382643699646	-0.6902999877929688
6okm.pdb	6okm_HL_R_ER65T.pdb	-0.2518729567527771	-0.6741999983787537
6okm.pdb	6okm_HL_R_ER65W.pdb	0.3036757707595825	-0.36149999499320984
6okm.pdb	6okm_HL_R_ER65Y.pdb	-0.12153823673725128	-0.6590999960899353
6okm.pdb	6okm_HL_R_ER65V.pdb	0.06900937855243683	-0.6520000100135803
6okm.pdb	6okm_HL_R_RR66A.pdb	-1.95474374294281	-3.6967999935150146
6okm.pdb	6okm_HL_R_RR66N.pdb	-2.0106472969055176	-2.7818000316619873
6okm.pdb	6okm_HL_R_RR66D.pdb	-1.5307670831680298	-1.9465999603271484
6okm.pdb	6okm_HL_R_RR66C.pdb	-1.7361887693405151	-3.487299919128418
6okm.pdb	6okm_HL_R_RR66Q.pdb	-1.9245673418045044	-3.2548000812530518
6okm.pdb	6okm_HL_R_RR66E.pdb	-1.319512128829956	-1.8472000360488892
6okm.pdb	6okm_HL_R_RR66G.pdb	-2.05694317817688	-4.2104997634887695
6okm.pdb	6okm_HL_R_RR66H.pdb	-1.7641960382461548	-2.0206000804901123
6okm.pdb	6okm_HL_R_RR66I.pdb	-1.5080422163009644	-3.1347999572753906
6okm.pdb	6okm_HL_R_RR66L.pdb	-1.5750824213027954	-2.611599922180176
6okm.pdb	6okm_HL_R_RR66K.pdb	-1.3810728788375854	-1.792799949645996
6okm.pdb	6okm_HL_R_RR66M.pdb	-1.5215373039245605	-2.1184000968933105
6okm.pdb	6okm_HL_R_RR66F.pdb	-1.913130521774292	-2.1693999767303467
6okm.pdb	6okm_HL_R_RR66P.pdb	-1.3828400373458862	-3.648400068283081
6okm.pdb	6okm_HL_R_RR66S.pdb	-1.624940037727356	-3.908600091934204
6okm.pdb	6okm_HL_R_RR66T.pdb	-1.7533890008926392	-2.6789000034332275
6okm.pdb	6okm_HL_R_RR66W.pdb	-1.0374321937561035	-1.42739999294281
6okm.pdb	6okm_HL_R_RR66Y.pdb	-1.8975746631622314	-4.196599960327148
6okm.pdb	6okm_HL_R_RR66V.pdb	-1.7596749067306519	-2.359600067138672
6okm.pdb	6okm_HL_R_KR67A.pdb	-0.13298343122005463	-0.042500000447034836
6okm.pdb	6okm_HL_R_KR67R.pdb	-0.3276335895061493	-0.06870000064373016
6okm.pdb	6okm_HL_R_KR67N.pdb	-0.2681266665458679	0.013000000268220901
6okm.pdb	6okm_HL_R_KR67D.pdb	-0.24718539416790009	0.05079999938607216
6okm.pdb	6okm_HL_R_KR67C.pdb	-0.22576473653316498	-0.010300000198185444
6okm.pdb	6okm_HL_R_KR67Q.pdb	-0.4735986590385437	-0.037700001150369644
6okm.pdb	6okm_HL_R_KR67E.pdb	-0.4133721590042114	0.0608999989926815
6okm.pdb	6okm_HL_R_KR67G.pdb	-0.19546400010585785	-0.005499999970197678
6okm.pdb	6okm_HL_R_KR67H.pdb	-0.26119130849838257	0.04989999905228615
6okm.pdb	6okm_HL_R_KR67I.pdb	-0.23492653667926788	-0.05090000107884407
6okm.pdb	6okm_HL_R_KR67L.pdb	-0.223954975605011	0.04390000179409981
6okm.pdb	6okm_HL_R_KR67M.pdb	-0.10426187515258789	0.03099999949336052
6okm.pdb	6okm_HL_R_KR67F.pdb	-0.17753444612026215	0.03709999844431877
6okm.pdb	6okm_HL_R_KR67P.pdb	-0.19522680342197418	-0.7580999732017517
6okm.pdb	6okm_HL_R_KR67S.pdb	-0.33533066511154175	-0.025100000202655792
6okm.pdb	6okm_HL_R_KR67T.pdb	-0.42451155185699463	0.016100000590085983
6okm.pdb	6okm_HL_R_KR67W.pdb	-0.2914666533470154	0.028699999675154686
6okm.pdb	6okm_HL_R_KR67Y.pdb	-0.25897520780563354	0.01979999989271164
6okm.pdb	6okm_HL_R_KR67V.pdb	-0.222834974527359	-0.07419999688863754
6okm.pdb	6okm_HL_R_QR68A.pdb	-0.10623602569103241	0.009800000116229057
6okm.pdb	6okm_HL_R_QR68R.pdb	-0.20484890043735504	-0.1348000019788742
6okm.pdb	6okm_HL_R_QR68N.pdb	-0.2225441038608551	0.030700000002980232
6okm.pdb	6okm_HL_R_QR68D.pdb	-0.1782602071762085	-0.05040000006556511
6okm.pdb	6okm_HL_R_QR68C.pdb	-0.23915083706378937	-0.021700000390410423
6okm.pdb	6okm_HL_R_QR68E.pdb	-0.08334003388881683	0.01889999955892563
6okm.pdb	6okm_HL_R_QR68G.pdb	-0.3039221167564392	-0.015399999916553497
6okm.pdb	6okm_HL_R_QR68H.pdb	-0.03210684657096863	0.08079999685287476
6okm.pdb	6okm_HL_R_QR68I.pdb	-0.18436181545257568	-0.04989999905228615
6okm.pdb	6okm_HL_R_QR68L.pdb	-0.1771499365568161	-0.00279999990016222
6okm.pdb	6okm_HL_R_QR68K.pdb	-0.2565357983112335	-0.026799999177455902
6okm.pdb	6okm_HL_R_QR68M.pdb	-0.06769691407680511	0.011699999682605267
6okm.pdb	6okm_HL_R_QR68F.pdb	-0.20314908027648926	0.05480000004172325
6okm.pdb	6okm_HL_R_QR68P.pdb	-0.40982598066329956	-0.14300000667572021
6okm.pdb	6okm_HL_R_QR68S.pdb	-0.23677058517932892	0.05849999934434891
6okm.pdb	6okm_HL_R_QR68T.pdb	-0.29514700174331665	-0.5418999791145325
6okm.pdb	6okm_HL_R_QR68W.pdb	-0.1790911704301834	0.010400000028312206
6okm.pdb	6okm_HL_R_QR68Y.pdb	-0.3059840202331543	0.14100000262260437
6okm.pdb	6okm_HL_R_QR68V.pdb	-0.10719413310289383	-0.04809999838471413
6okm.pdb	6okm_HL_R_LR69A.pdb	-2.0424916744232178	-1.5586999654769897
6okm.pdb	6okm_HL_R_LR69R.pdb	-1.879412055015564	-2.147700071334839
6okm.pdb	6okm_HL_R_LR69N.pdb	-2.185938835144043	-2.0559000968933105
6okm.pdb	6okm_HL_R_LR69D.pdb	-1.7396013736724854	-1.4296000003814697
6okm.pdb	6okm_HL_R_LR69C.pdb	-1.9056252241134644	-1.3102999925613403
6okm.pdb	6okm_HL_R_LR69Q.pdb	-1.959719181060791	-2.4093000888824463
6okm.pdb	6okm_HL_R_LR69E.pdb	-1.9840041399002075	-2.642699956893921
6okm.pdb	6okm_HL_R_LR69G.pdb	-2.025491952896118	-2.0165998935699463
6okm.pdb	6okm_HL_R_LR69H.pdb	-1.935818076133728	-1.9466999769210815
6okm.pdb	6okm_HL_R_LR69I.pdb	-0.9840528964996338	-0.49729999899864197
6okm.pdb	6okm_HL_R_LR69K.pdb	-1.6149193048477173	-2.0873000621795654
6okm.pdb	6okm_HL_R_LR69M.pdb	0.056144580245018005	0.30809998512268066
6okm.pdb	6okm_HL_R_LR69F.pdb	-1.5659700632095337	-1.7381000518798828
6okm.pdb	6okm_HL_R_LR69P.pdb	-1.7002204656600952	-1.315000057220459
6okm.pdb	6okm_HL_R_LR69S.pdb	-2.2989158630371094	-1.9486000537872314
6okm.pdb	6okm_HL_R_LR69T.pdb	-1.966286063194275	-2.0357000827789307
6okm.pdb	6okm_HL_R_LR69W.pdb	-1.421127438545227	-1.753999948501587
6okm.pdb	6okm_HL_R_LR69Y.pdb	-1.8053568601608276	-1.6916999816894531
6okm.pdb	6okm_HL_R_LR69V.pdb	-1.7185800075531006	-1.1962000131607056
4qhu.pdb	4qhu_BA_D_NA24A.pdb	0.09127770364284515	-0.029600000008940697
4qhu.pdb	4qhu_BA_D_NA24R.pdb	0.05090264976024628	0.054999999701976776
4qhu.pdb	4qhu_BA_D_NA24D.pdb	-0.17919102311134338	-0.9603999853134155
4qhu.pdb	4qhu_BA_D_NA24C.pdb	0.18529044091701508	0.10670000314712524
4qhu.pdb	4qhu_BA_D_NA24Q.pdb	-0.04512880742549896	0.03189999982714653
4qhu.pdb	4qhu_BA_D_NA24E.pdb	0.02992384135723114	-0.11169999837875366
4qhu.pdb	4qhu_BA_D_NA24G.pdb	0.03258122503757477	-0.1151999980211258
4qhu.pdb	4qhu_BA_D_NA24H.pdb	0.22999300062656403	-0.6518999934196472
4qhu.pdb	4qhu_BA_D_NA24I.pdb	0.009597525000572205	-0.24660000205039978
4qhu.pdb	4qhu_BA_D_NA24L.pdb	0.3262587785720825	0.34150001406669617
4qhu.pdb	4qhu_BA_D_NA24K.pdb	0.207785502076149	-0.3497999906539917
4qhu.pdb	4qhu_BA_D_NA24M.pdb	0.20871926844120026	0.42809998989105225
4qhu.pdb	4qhu_BA_D_NA24F.pdb	0.3593190908432007	0.8759999871253967
4qhu.pdb	4qhu_BA_D_NA24P.pdb	0.218918576836586	-0.40149998664855957
4qhu.pdb	4qhu_BA_D_NA24S.pdb	0.18944717943668365	0.03449999913573265
4qhu.pdb	4qhu_BA_D_NA24T.pdb	-0.0034168660640716553	-0.36980000138282776
4qhu.pdb	4qhu_BA_D_NA24W.pdb	0.16648264229297638	-0.13619999587535858
4qhu.pdb	4qhu_BA_D_NA24Y.pdb	0.1668982058763504	0.07859999686479568
4qhu.pdb	4qhu_BA_D_NA24V.pdb	0.27575719356536865	-0.08550000190734863
4qhu.pdb	4qhu_BA_D_DA27A.pdb	-0.32636094093322754	-0.29499998688697815
4qhu.pdb	4qhu_BA_D_DA27R.pdb	-0.24787676334381104	0.9257000088691711
4qhu.pdb	4qhu_BA_D_DA27N.pdb	-0.7083787322044373	0.16830000281333923
4qhu.pdb	4qhu_BA_D_DA27C.pdb	-0.7138234972953796	-0.8682000041007996
4qhu.pdb	4qhu_BA_D_DA27Q.pdb	-0.613079309463501	-0.45350000262260437
4qhu.pdb	4qhu_BA_D_DA27E.pdb	-0.546546995639801	-0.8461999893188477
4qhu.pdb	4qhu_BA_D_DA27G.pdb	-0.8100162744522095	-0.20630000531673431
4qhu.pdb	4qhu_BA_D_DA27H.pdb	-2.165174722671509	-0.696399986743927
4qhu.pdb	4qhu_BA_D_DA27I.pdb	-0.572641134262085	-0.24169999361038208
4qhu.pdb	4qhu_BA_D_DA27L.pdb	0.06596706807613373	0.6797999739646912
4qhu.pdb	4qhu_BA_D_DA27K.pdb	-0.7742029428482056	-0.1703999936580658
4qhu.pdb	4qhu_BA_D_DA27M.pdb	-0.19236494600772858	0.1889999955892563
4qhu.pdb	4qhu_BA_D_DA27F.pdb	0.539545476436615	0.8373000025749207
4qhu.pdb	4qhu_BA_D_DA27P.pdb	-1.0090739727020264	-0.5706999897956848
4qhu.pdb	4qhu_BA_D_DA27S.pdb	-0.7973099946975708	-0.39149999618530273
4qhu.pdb	4qhu_BA_D_DA27T.pdb	-0.798448920249939	-1.6916999816894531
4qhu.pdb	4qhu_BA_D_DA27W.pdb	-0.8362685441970825	2.1777000427246094
4qhu.pdb	4qhu_BA_D_DA27Y.pdb	-0.8616425395011902	-0.4203000068664551
4qhu.pdb	4qhu_BA_D_DA27V.pdb	-0.54328453540802	-0.8873000144958496
4qhu.pdb	4qhu_BA_D_YA29A.pdb	-1.2101434469223022	-1.9739999771118164
4qhu.pdb	4qhu_BA_D_YA29R.pdb	-1.218664288520813	-0.9950000047683716
4qhu.pdb	4qhu_BA_D_YA29N.pdb	-1.1957701444625854	-2.465100049972534
4qhu.pdb	4qhu_BA_D_YA29D.pdb	-1.140182375907898	-1.9501999616622925
4qhu.pdb	4qhu_BA_D_YA29C.pdb	-1.1306580305099487	-1.5611000061035156
4qhu.pdb	4qhu_BA_D_YA29Q.pdb	-1.4323455095291138	-1.442199945449829
4qhu.pdb	4qhu_BA_D_YA29E.pdb	-1.1519314050674438	-1.8070000410079956
4qhu.pdb	4qhu_BA_D_YA29G.pdb	-0.8897278308868408	-2.156899929046631
4qhu.pdb	4qhu_BA_D_YA29H.pdb	-0.9448187947273254	-1.7493000030517578
4qhu.pdb	4qhu_BA_D_YA29I.pdb	-0.81868577003479	-0.8877000212669373
4qhu.pdb	4qhu_BA_D_YA29L.pdb	-0.6077141761779785	-1.6700999736785889
4qhu.pdb	4qhu_BA_D_YA29K.pdb	-1.115997076034546	-1.500599980354309
4qhu.pdb	4qhu_BA_D_YA29M.pdb	-0.571980893611908	-1.3802000284194946
4qhu.pdb	4qhu_BA_D_YA29F.pdb	0.05569882690906525	0.14180000126361847
4qhu.pdb	4qhu_BA_D_YA29P.pdb	-0.5700085759162903	-1.7470999956130981
4qhu.pdb	4qhu_BA_D_YA29S.pdb	-1.3048498630523682	-2.2397000789642334
4qhu.pdb	4qhu_BA_D_YA29T.pdb	-0.8779911994934082	-2.2446000576019287
4qhu.pdb	4qhu_BA_D_YA29W.pdb	0.1429675966501236	-0.14270000159740448
4qhu.pdb	4qhu_BA_D_YA29V.pdb	-0.9515770673751831	-2.106100082397461
4qhu.pdb	4qhu_BA_D_DA47A.pdb	-0.2645986080169678	-1.437600016593933
4qhu.pdb	4qhu_BA_D_DA47R.pdb	-0.37791872024536133	-1.5182000398635864
4qhu.pdb	4qhu_BA_D_DA47N.pdb	-0.11173830181360245	0.6575999855995178
4qhu.pdb	4qhu_BA_D_DA47C.pdb	-0.17993108928203583	-0.31279999017715454
4qhu.pdb	4qhu_BA_D_DA47Q.pdb	0.5410308241844177	0.42170000076293945
4qhu.pdb	4qhu_BA_D_DA47E.pdb	0.4673498868942261	0.9187999963760376
4qhu.pdb	4qhu_BA_D_DA47G.pdb	-0.3299073576927185	-1.7578999996185303
4qhu.pdb	4qhu_BA_D_DA47H.pdb	-0.2928614616394043	-1.1943999528884888
4qhu.pdb	4qhu_BA_D_DA47I.pdb	0.0020263642072677612	0.7049999833106995
4qhu.pdb	4qhu_BA_D_DA47L.pdb	-1.2408326864242554	0.5979999899864197
4qhu.pdb	4qhu_BA_D_DA47K.pdb	0.23590917885303497	-1.0454000234603882
4qhu.pdb	4qhu_BA_D_DA47M.pdb	-0.04631049931049347	1.0830999612808228
4qhu.pdb	4qhu_BA_D_DA47F.pdb	-2.717935800552368	-0.8432999849319458
4qhu.pdb	4qhu_BA_D_DA47P.pdb	-0.29231059551239014	-1.4221999645233154
4qhu.pdb	4qhu_BA_D_DA47S.pdb	-0.5965388417243958	-1.818600058555603
4qhu.pdb	4qhu_BA_D_DA47T.pdb	-0.44059205055236816	-0.39500001072883606
4qhu.pdb	4qhu_BA_D_DA47W.pdb	0.35410076379776	-1.0103000402450562
4qhu.pdb	4qhu_BA_D_DA47Y.pdb	-0.6016141772270203	-1.6299999952316284
4qhu.pdb	4qhu_BA_D_DA47V.pdb	-0.12508709728717804	0.5903000235557556
4qhu.pdb	4qhu_BA_D_YA88A.pdb	-0.9687817096710205	-2.1682000160217285
4qhu.pdb	4qhu_BA_D_YA88R.pdb	-0.9136232733726501	-0.5015000104904175
4qhu.pdb	4qhu_BA_D_YA88N.pdb	-1.050838828086853	-1.979200005531311
4qhu.pdb	4qhu_BA_D_YA88D.pdb	-1.3829295635223389	-1.1775000095367432
4qhu.pdb	4qhu_BA_D_YA88C.pdb	-0.88169264793396	-2.009999990463257
4qhu.pdb	4qhu_BA_D_YA88Q.pdb	-1.1220611333847046	-1.528499960899353
4qhu.pdb	4qhu_BA_D_YA88E.pdb	-1.5064901113510132	-1.4717999696731567
4qhu.pdb	4qhu_BA_D_YA88G.pdb	-0.9831167459487915	-2.3433001041412354
4qhu.pdb	4qhu_BA_D_YA88H.pdb	-1.1463781595230103	-1.72160005569458
4qhu.pdb	4qhu_BA_D_YA88I.pdb	-0.8517953157424927	-2.0218000411987305
4qhu.pdb	4qhu_BA_D_YA88L.pdb	-1.0626858472824097	-1.9164999723434448
4qhu.pdb	4qhu_BA_D_YA88K.pdb	-0.685154378414154	0.00860000029206276
4qhu.pdb	4qhu_BA_D_YA88M.pdb	-0.8586158752441406	-1.645300030708313
4qhu.pdb	4qhu_BA_D_YA88F.pdb	-0.9661766886711121	-0.9090999960899353
4qhu.pdb	4qhu_BA_D_YA88P.pdb	-0.802190899848938	-2.261699914932251
4qhu.pdb	4qhu_BA_D_YA88S.pdb	-1.1256431341171265	-2.186300039291382
4qhu.pdb	4qhu_BA_D_YA88T.pdb	-1.238796353340149	-2.223400115966797
4qhu.pdb	4qhu_BA_D_YA88W.pdb	-0.9202117919921875	0.03500000014901161
4qhu.pdb	4qhu_BA_D_YA88V.pdb	-0.781713604927063	-1.9537999629974365
4qhu.pdb	4qhu_BA_D_FA90A.pdb	-1.3050199747085571	-3.3013999462127686
4qhu.pdb	4qhu_BA_D_FA90R.pdb	-1.5459864139556885	-3.8814001083374023
4qhu.pdb	4qhu_BA_D_FA90N.pdb	-1.4451371431350708	-1.9537999629974365
4qhu.pdb	4qhu_BA_D_FA90D.pdb	-1.5837023258209229	-2.4254000186920166
4qhu.pdb	4qhu_BA_D_FA90C.pdb	-1.2936409711837769	-3.1349000930786133
4qhu.pdb	4qhu_BA_D_FA90Q.pdb	-1.248836636543274	-2.4049999713897705
4qhu.pdb	4qhu_BA_D_FA90E.pdb	-1.9549626111984253	-1.4749000072479248
4qhu.pdb	4qhu_BA_D_FA90G.pdb	-1.407017707824707	-2.601900100708008
4qhu.pdb	4qhu_BA_D_FA90H.pdb	-0.9390637278556824	-1.4453999996185303
4qhu.pdb	4qhu_BA_D_FA90I.pdb	-1.3255707025527954	-0.5590999722480774
4qhu.pdb	4qhu_BA_D_FA90L.pdb	-1.5169851779937744	-2.0899999141693115
4qhu.pdb	4qhu_BA_D_FA90K.pdb	-1.5429853200912476	-2.333899974822998
4qhu.pdb	4qhu_BA_D_FA90M.pdb	-0.6188926696777344	0.32280001044273376
4qhu.pdb	4qhu_BA_D_FA90P.pdb	-1.115782380104065	-2.926800012588501
4qhu.pdb	4qhu_BA_D_FA90S.pdb	-1.4633902311325073	-2.648699998855591
4qhu.pdb	4qhu_BA_D_FA90T.pdb	-1.14077889919281	-2.699199914932251
4qhu.pdb	4qhu_BA_D_FA90W.pdb	-1.305267095565796	-0.06030000001192093
4qhu.pdb	4qhu_BA_D_FA90Y.pdb	-0.6069042086601257	0.3222000002861023
4qhu.pdb	4qhu_BA_D_FA90V.pdb	-1.2876864671707153	-1.2812999486923218
4qhu.pdb	4qhu_BA_D_FA91A.pdb	-0.9611936211585999	-2.330399990081787
4qhu.pdb	4qhu_BA_D_FA91R.pdb	-1.122363805770874	-2.250200033187866
4qhu.pdb	4qhu_BA_D_FA91N.pdb	-1.2050029039382935	-2.348400115966797
4qhu.pdb	4qhu_BA_D_FA91D.pdb	-1.2895727157592773	-3.5088999271392822
4qhu.pdb	4qhu_BA_D_FA91C.pdb	-0.8618823289871216	-1.9049999713897705
4qhu.pdb	4qhu_BA_D_FA91Q.pdb	-0.7809195518493652	-2.2653000354766846
4qhu.pdb	4qhu_BA_D_FA91E.pdb	-1.019181251525879	-0.9789999723434448
4qhu.pdb	4qhu_BA_D_FA91G.pdb	-1.081444501876831	-2.384399890899658
4qhu.pdb	4qhu_BA_D_FA91H.pdb	-0.8873989582061768	-1.6269999742507935
4qhu.pdb	4qhu_BA_D_FA91I.pdb	-0.8625719547271729	-1.270799994468689
4qhu.pdb	4qhu_BA_D_FA91L.pdb	-0.34878450632095337	-0.4569999873638153
4qhu.pdb	4qhu_BA_D_FA91K.pdb	-0.8096937537193298	-2.5797998905181885
4qhu.pdb	4qhu_BA_D_FA91M.pdb	0.0010089576244354248	0.2685999870300293
4qhu.pdb	4qhu_BA_D_FA91P.pdb	-0.8600115180015564	-2.2276999950408936
4qhu.pdb	4qhu_BA_D_FA91S.pdb	-1.1505016088485718	-2.3722000122070312
4qhu.pdb	4qhu_BA_D_FA91T.pdb	-1.1632611751556396	-2.3266000747680664
4qhu.pdb	4qhu_BA_D_FA91W.pdb	0.904735803604126	0.5640000104904175
4qhu.pdb	4qhu_BA_D_FA91Y.pdb	-0.21104250848293304	0.6816999912261963
4qhu.pdb	4qhu_BA_D_FA91V.pdb	-0.843135416507721	-1.8624999523162842
4qhu.pdb	4qhu_BA_D_SB52A.pdb	-0.3479398787021637	-1.820199966430664
4qhu.pdb	4qhu_BA_D_SB52R.pdb	-1.1122677326202393	-1.6657999753952026
4qhu.pdb	4qhu_BA_D_SB52N.pdb	-0.7243485450744629	-4.118800163269043
4qhu.pdb	4qhu_BA_D_SB52D.pdb	-0.8445554971694946	-6.5584001541137695
4qhu.pdb	4qhu_BA_D_SB52C.pdb	-1.1687092781066895	-2.5053999423980713
4qhu.pdb	4qhu_BA_D_SB52Q.pdb	-4.843279838562012	-5.412399768829346
4qhu.pdb	4qhu_BA_D_SB52E.pdb	-5.816537380218506	-9.309599876403809
4qhu.pdb	4qhu_BA_D_SB52G.pdb	-0.7255308628082275	-2.4755001068115234
4qhu.pdb	4qhu_BA_D_SB52H.pdb	-8.196891784667969	-7.129000186920166
4qhu.pdb	4qhu_BA_D_SB52I.pdb	-0.31743019819259644	-0.6797000169754028
4qhu.pdb	4qhu_BA_D_SB52L.pdb	-1.1725826263427734	-4.465099811553955
4qhu.pdb	4qhu_BA_D_SB52K.pdb	-1.51889169216156	-2.014699935913086
4qhu.pdb	4qhu_BA_D_SB52M.pdb	-3.1560134887695312	-5.322700023651123
4qhu.pdb	4qhu_BA_D_SB52F.pdb	-3.7400898933410645	-6.683199882507324
4qhu.pdb	4qhu_BA_D_SB52P.pdb	-0.6976506114006042	-2.252000093460083
4qhu.pdb	4qhu_BA_D_SB52T.pdb	-0.18804046511650085	-0.491100013256073
4qhu.pdb	4qhu_BA_D_SB52W.pdb	-7.144618988037109	-10.71465015411377
4qhu.pdb	4qhu_BA_D_SB52Y.pdb	-2.5720672607421875	-6.709499835968018
4qhu.pdb	4qhu_BA_D_SB52V.pdb	-1.4411379098892212	-3.8701000213623047
4qhu.pdb	4qhu_BA_D_TB54A.pdb	-0.04466451704502106	0.09640000015497208
4qhu.pdb	4qhu_BA_D_TB54R.pdb	0.04999585449695587	1.0599000453948975
4qhu.pdb	4qhu_BA_D_TB54N.pdb	0.00926622748374939	1.2021000385284424
4qhu.pdb	4qhu_BA_D_TB54D.pdb	-0.19189324975013733	-0.5235999822616577
4qhu.pdb	4qhu_BA_D_TB54C.pdb	-0.10275830328464508	0.1941000074148178
4qhu.pdb	4qhu_BA_D_TB54Q.pdb	-0.14551813900470734	0.7609000205993652
4qhu.pdb	4qhu_BA_D_TB54E.pdb	-0.2227165549993515	-0.2184000015258789
4qhu.pdb	4qhu_BA_D_TB54G.pdb	-0.12772820889949799	-0.2630999982357025
4qhu.pdb	4qhu_BA_D_TB54H.pdb	0.22693203389644623	1.2913999557495117
4qhu.pdb	4qhu_BA_D_TB54I.pdb	0.03000505268573761	0.5350000262260437
4qhu.pdb	4qhu_BA_D_TB54L.pdb	0.08481256663799286	0.5979999899864197
4qhu.pdb	4qhu_BA_D_TB54K.pdb	-0.08084557950496674	0.2605000138282776
4qhu.pdb	4qhu_BA_D_TB54M.pdb	0.38513684272766113	0.9659000039100647
4qhu.pdb	4qhu_BA_D_TB54F.pdb	0.3277363181114197	1.2107000350952148
4qhu.pdb	4qhu_BA_D_TB54P.pdb	-0.10627420246601105	-0.41830000281333923
4qhu.pdb	4qhu_BA_D_TB54S.pdb	-0.25327885150909424	-0.05909999832510948
4qhu.pdb	4qhu_BA_D_TB54W.pdb	0.45307642221450806	0.7533000111579895
4qhu.pdb	4qhu_BA_D_TB54Y.pdb	0.25323033332824707	1.1105999946594238
4qhu.pdb	4qhu_BA_D_TB54V.pdb	0.06617926061153412	0.01899999938905239
4qhu.pdb	4qhu_BA_D_GB56A.pdb	-0.0674174576997757	0.37630000710487366
4qhu.pdb	4qhu_BA_D_GB56R.pdb	-0.04326270520687103	1.0176000595092773
4qhu.pdb	4qhu_BA_D_GB56N.pdb	-0.30850929021835327	0.49939998984336853
4qhu.pdb	4qhu_BA_D_GB56D.pdb	-0.1679799109697342	0.3513999879360199
4qhu.pdb	4qhu_BA_D_GB56C.pdb	-0.05093345046043396	0.41999998688697815
4qhu.pdb	4qhu_BA_D_GB56Q.pdb	-0.14182664453983307	0.5738999843597412
4qhu.pdb	4qhu_BA_D_GB56E.pdb	-0.07609494030475616	0.4544999897480011
4qhu.pdb	4qhu_BA_D_GB56H.pdb	0.10791076719760895	0.6700000166893005
4qhu.pdb	4qhu_BA_D_GB56I.pdb	0.4879760146141052	-0.015599999576807022
4qhu.pdb	4qhu_BA_D_GB56L.pdb	0.3738439679145813	1.0875999927520752
4qhu.pdb	4qhu_BA_D_GB56K.pdb	0.17189480364322662	1.1610000133514404
4qhu.pdb	4qhu_BA_D_GB56M.pdb	0.5715104937553406	1.2496000528335571
4qhu.pdb	4qhu_BA_D_GB56F.pdb	0.26267242431640625	0.7120000123977661
4qhu.pdb	4qhu_BA_D_GB56P.pdb	-0.25641125440597534	0.2572999894618988
4qhu.pdb	4qhu_BA_D_GB56S.pdb	-0.2208254039287567	0.19040000438690186
4qhu.pdb	4qhu_BA_D_GB56T.pdb	-0.040317803621292114	-0.026399999856948853
4qhu.pdb	4qhu_BA_D_GB56W.pdb	0.8267661333084106	1.3967000246047974
4qhu.pdb	4qhu_BA_D_GB56Y.pdb	0.06712467968463898	0.7728999853134155
4qhu.pdb	4qhu_BA_D_GB56V.pdb	0.4706999659538269	0.8170999884605408
4qhu.pdb	4qhu_BA_D_FB57A.pdb	-1.4325085878372192	-1.5898000001907349
4qhu.pdb	4qhu_BA_D_FB57R.pdb	-0.7386295199394226	-0.1526000052690506
4qhu.pdb	4qhu_BA_D_FB57N.pdb	-1.6211042404174805	-3.0176000595092773
4qhu.pdb	4qhu_BA_D_FB57D.pdb	-1.5491174459457397	-4.433800220489502
4qhu.pdb	4qhu_BA_D_FB57C.pdb	-1.4181514978408813	-2.4921000003814697
4qhu.pdb	4qhu_BA_D_FB57Q.pdb	-1.398563027381897	-0.7645999789237976
4qhu.pdb	4qhu_BA_D_FB57E.pdb	-1.5779991149902344	-2.1401000022888184
4qhu.pdb	4qhu_BA_D_FB57G.pdb	-1.325703740119934	-2.3203999996185303
4qhu.pdb	4qhu_BA_D_FB57H.pdb	-0.8244393467903137	0.15710000693798065
4qhu.pdb	4qhu_BA_D_FB57I.pdb	-0.1971675008535385	-1.5707999467849731
4qhu.pdb	4qhu_BA_D_FB57L.pdb	-0.1919102817773819	-0.5805000066757202
4qhu.pdb	4qhu_BA_D_FB57K.pdb	-0.8242307901382446	-1.0185999870300293
4qhu.pdb	4qhu_BA_D_FB57M.pdb	-0.5837036967277527	-0.7027999758720398
4qhu.pdb	4qhu_BA_D_FB57P.pdb	-1.3988603353500366	-1.4473999738693237
4qhu.pdb	4qhu_BA_D_FB57S.pdb	-1.5311473608016968	-3.315000057220459
4qhu.pdb	4qhu_BA_D_FB57T.pdb	-0.9513720273971558	-1.3251999616622925
4qhu.pdb	4qhu_BA_D_FB57W.pdb	-0.20086781680583954	-0.5751000046730042
4qhu.pdb	4qhu_BA_D_FB57Y.pdb	0.23744381964206696	1.4499000310897827
4qhu.pdb	4qhu_BA_D_FB57V.pdb	-0.08440564572811127	-2.416100025177002
4qhu.pdb	4qhu_BA_D_YB59A.pdb	-1.554033875465393	-3.3568999767303467
4qhu.pdb	4qhu_BA_D_YB59R.pdb	-0.4636748433113098	-1.4072999954223633
4qhu.pdb	4qhu_BA_D_YB59N.pdb	-1.6970738172531128	-3.3612000942230225
4qhu.pdb	4qhu_BA_D_YB59D.pdb	-0.6856924891471863	-1.4910999536514282
4qhu.pdb	4qhu_BA_D_YB59C.pdb	-1.4977003335952759	-3.0678999423980713
4qhu.pdb	4qhu_BA_D_YB59Q.pdb	-1.3401545286178589	-3.2077999114990234
4qhu.pdb	4qhu_BA_D_YB59E.pdb	-1.7416132688522339	-4.018899917602539
4qhu.pdb	4qhu_BA_D_YB59G.pdb	-1.436942458152771	-2.9644999504089355
4qhu.pdb	4qhu_BA_D_YB59H.pdb	-1.564085841178894	-2.539299964904785
4qhu.pdb	4qhu_BA_D_YB59I.pdb	-1.658733606338501	-2.718600034713745
4qhu.pdb	4qhu_BA_D_YB59L.pdb	-1.702433466911316	-2.7204999923706055
4qhu.pdb	4qhu_BA_D_YB59K.pdb	-0.9847612977027893	-1.2839000225067139
4qhu.pdb	4qhu_BA_D_YB59M.pdb	-1.0877116918563843	-1.9700000286102295
4qhu.pdb	4qhu_BA_D_YB59F.pdb	-0.9740806221961975	-1.1797000169754028
4qhu.pdb	4qhu_BA_D_YB59P.pdb	-1.4139636754989624	-2.713399887084961
4qhu.pdb	4qhu_BA_D_YB59S.pdb	-1.8717976808547974	-3.056999921798706
4qhu.pdb	4qhu_BA_D_YB59T.pdb	-1.6761605739593506	-2.964600086212158
4qhu.pdb	4qhu_BA_D_YB59W.pdb	-1.4051110744476318	-2.6619999408721924
4qhu.pdb	4qhu_BA_D_YB59V.pdb	-1.6766024827957153	-3.1628000736236572
4qhu.pdb	4qhu_BA_D_QB99A.pdb	-0.21840046346187592	-0.17309999465942383
4qhu.pdb	4qhu_BA_D_QB99R.pdb	-0.3355967700481415	0.42320001125335693
4qhu.pdb	4qhu_BA_D_QB99N.pdb	-0.4018704891204834	-0.7718999981880188
4qhu.pdb	4qhu_BA_D_QB99D.pdb	-0.3729759156703949	-3.1410000324249268
4qhu.pdb	4qhu_BA_D_QB99C.pdb	-0.10282061994075775	0.47600001096725464
4qhu.pdb	4qhu_BA_D_QB99E.pdb	-0.9958862066268921	-0.23430000245571136
4qhu.pdb	4qhu_BA_D_QB99G.pdb	-0.205580934882164	-0.9663000106811523
4qhu.pdb	4qhu_BA_D_QB99H.pdb	-0.5449103713035583	-1.2559000253677368
4qhu.pdb	4qhu_BA_D_QB99I.pdb	-0.7779161334037781	-0.7480000257492065
4qhu.pdb	4qhu_BA_D_QB99L.pdb	-0.21955445408821106	0.7268000245094299
4qhu.pdb	4qhu_BA_D_QB99K.pdb	-0.3431999087333679	0.5157999992370605
4qhu.pdb	4qhu_BA_D_QB99M.pdb	0.024384841322898865	0.6312000155448914
4qhu.pdb	4qhu_BA_D_QB99F.pdb	-0.9015944600105286	-1.544800043106079
4qhu.pdb	4qhu_BA_D_QB99P.pdb	-0.08614686876535416	-1.125599980354309
4qhu.pdb	4qhu_BA_D_QB99S.pdb	-0.35294055938720703	-0.5184000134468079
4qhu.pdb	4qhu_BA_D_QB99T.pdb	-0.3690906763076782	-0.4634999930858612
4qhu.pdb	4qhu_BA_D_QB99W.pdb	-0.23333947360515594	-1.0922000408172607
4qhu.pdb	4qhu_BA_D_QB99Y.pdb	-0.33603978157043457	-0.8691999912261963
4qhu.pdb	4qhu_BA_D_QB99V.pdb	-2.057173490524292	-2.1998000144958496
4qhu.pdb	4qhu_BA_D_LB100A.pdb	-0.6400429010391235	-1.3543000221252441
4qhu.pdb	4qhu_BA_D_LB100R.pdb	-1.4433646202087402	-1.8934999704360962
4qhu.pdb	4qhu_BA_D_LB100N.pdb	-0.7208734750747681	-1.523800015449524
4qhu.pdb	4qhu_BA_D_LB100D.pdb	-0.893539309501648	-2.955399990081787
4qhu.pdb	4qhu_BA_D_LB100C.pdb	-0.7552777528762817	-1.1338000297546387
4qhu.pdb	4qhu_BA_D_LB100Q.pdb	-0.7430659532546997	-1.316499948501587
4qhu.pdb	4qhu_BA_D_LB100E.pdb	-0.8990305066108704	-1.891700029373169
4qhu.pdb	4qhu_BA_D_LB100G.pdb	-0.7280153036117554	-1.9523999691009521
4qhu.pdb	4qhu_BA_D_LB100H.pdb	-0.37467849254608154	-1.420699954032898
4qhu.pdb	4qhu_BA_D_LB100I.pdb	-0.21808560192584991	-0.2766999900341034
4qhu.pdb	4qhu_BA_D_LB100K.pdb	-1.0487843751907349	-2.058799982070923
4qhu.pdb	4qhu_BA_D_LB100M.pdb	0.10286475718021393	0.48809999227523804
4qhu.pdb	4qhu_BA_D_LB100F.pdb	-4.200657844543457	-3.048799991607666
4qhu.pdb	4qhu_BA_D_LB100P.pdb	-0.47508811950683594	-1.864300012588501
4qhu.pdb	4qhu_BA_D_LB100S.pdb	-0.6237495541572571	-1.2122000455856323
4qhu.pdb	4qhu_BA_D_LB100T.pdb	-1.4060678482055664	-1.5133999586105347
4qhu.pdb	4qhu_BA_D_LB100W.pdb	0.1670820564031601	-0.8518000245094299
4qhu.pdb	4qhu_BA_D_LB100Y.pdb	-0.39068061113357544	-1.5618000030517578
4qhu.pdb	4qhu_BA_D_LB100V.pdb	-0.585220217704773	-0.9517999887466431
4qhu.pdb	4qhu_BA_D_TB101A.pdb	0.0025743991136550903	-0.08229999989271164
4qhu.pdb	4qhu_BA_D_TB101R.pdb	-0.17686043679714203	0.8730999827384949
4qhu.pdb	4qhu_BA_D_TB101N.pdb	-0.20308007299900055	-0.474700003862381
4qhu.pdb	4qhu_BA_D_TB101D.pdb	0.34171080589294434	0.09780000150203705
4qhu.pdb	4qhu_BA_D_TB101C.pdb	-0.23111042380332947	-0.4230000078678131
4qhu.pdb	4qhu_BA_D_TB101Q.pdb	-0.13603322207927704	-0.8834999799728394
4qhu.pdb	4qhu_BA_D_TB101E.pdb	-0.23411498963832855	-0.25870001316070557
4qhu.pdb	4qhu_BA_D_TB101G.pdb	-0.04635678231716156	-1.1890000104904175
4qhu.pdb	4qhu_BA_D_TB101H.pdb	-1.6876691579818726	-0.715399980545044
4qhu.pdb	4qhu_BA_D_TB101I.pdb	-0.10831262171268463	0.4553000032901764
4qhu.pdb	4qhu_BA_D_TB101L.pdb	-0.6309216022491455	0.16779999434947968
4qhu.pdb	4qhu_BA_D_TB101K.pdb	0.11447294056415558	0.6449999809265137
4qhu.pdb	4qhu_BA_D_TB101M.pdb	-0.04103808104991913	-0.06650000065565109
4qhu.pdb	4qhu_BA_D_TB101F.pdb	-3.8649964332580566	-1.5922000408172607
4qhu.pdb	4qhu_BA_D_TB101P.pdb	-2.74770188331604	-1.2252999544143677
4qhu.pdb	4qhu_BA_D_TB101S.pdb	-0.32330992817878723	-0.7584999799728394
4qhu.pdb	4qhu_BA_D_TB101W.pdb	-0.4461957812309265	-0.9351999759674072
4qhu.pdb	4qhu_BA_D_TB101Y.pdb	-8.935884475708008	-5.322999954223633
4qhu.pdb	4qhu_BA_D_TB101V.pdb	-0.018950149416923523	0.5081999897956848
4qhu.pdb	4qhu_BA_D_LD7A.pdb	-0.43480634689331055	-0.3379000127315521
4qhu.pdb	4qhu_BA_D_LD7R.pdb	-0.7221961617469788	-0.18440000712871552
4qhu.pdb	4qhu_BA_D_LD7N.pdb	-0.6965057253837585	-0.47279998660087585
4qhu.pdb	4qhu_BA_D_LD7D.pdb	-0.7061793208122253	-1.3558000326156616
4qhu.pdb	4qhu_BA_D_LD7C.pdb	-0.2892659306526184	-0.32409998774528503
4qhu.pdb	4qhu_BA_D_LD7Q.pdb	-0.7762103080749512	-0.024800000712275505
4qhu.pdb	4qhu_BA_D_LD7E.pdb	-0.8309849500656128	-0.942799985408783
4qhu.pdb	4qhu_BA_D_LD7G.pdb	-0.41402971744537354	-0.42829999327659607
4qhu.pdb	4qhu_BA_D_LD7H.pdb	-1.2941592931747437	-0.7828999757766724
4qhu.pdb	4qhu_BA_D_LD7I.pdb	-0.43077510595321655	-0.18529999256134033
4qhu.pdb	4qhu_BA_D_LD7K.pdb	-0.5320545434951782	-1.0484000444412231
4qhu.pdb	4qhu_BA_D_LD7M.pdb	-0.25616455078125	-0.005900000222027302
4qhu.pdb	4qhu_BA_D_LD7F.pdb	0.609479546546936	0.6574000120162964
4qhu.pdb	4qhu_BA_D_LD7P.pdb	-0.17462044954299927	-0.47350001335144043
4qhu.pdb	4qhu_BA_D_LD7S.pdb	-0.546505331993103	-0.6025999784469604
4qhu.pdb	4qhu_BA_D_LD7T.pdb	-0.6134195923805237	-0.3555999994277954
4qhu.pdb	4qhu_BA_D_LD7W.pdb	-2.262862205505371	-2.6668999195098877
4qhu.pdb	4qhu_BA_D_LD7Y.pdb	-0.9678552150726318	-0.13899999856948853
4qhu.pdb	4qhu_BA_D_LD7V.pdb	-0.41894274950027466	-0.2615000009536743
4qhu.pdb	4qhu_BA_D_HD10A.pdb	-0.3830448389053345	-1.023900032043457
4qhu.pdb	4qhu_BA_D_HD10R.pdb	-0.4252657890319824	0.131400004029274
4qhu.pdb	4qhu_BA_D_HD10N.pdb	-0.286342978477478	-0.17249999940395355
4qhu.pdb	4qhu_BA_D_HD10D.pdb	-0.4366544783115387	-2.03629994392395
4qhu.pdb	4qhu_BA_D_HD10C.pdb	-0.3900763988494873	-1.1857999563217163
4qhu.pdb	4qhu_BA_D_HD10Q.pdb	-0.414217084646225	-0.3109999895095825
4qhu.pdb	4qhu_BA_D_HD10E.pdb	-0.6309897303581238	-2.6689999103546143
4qhu.pdb	4qhu_BA_D_HD10G.pdb	-0.6252550482749939	-0.6176999807357788
4qhu.pdb	4qhu_BA_D_HD10I.pdb	-0.19596733152866364	-0.9721999764442444
4qhu.pdb	4qhu_BA_D_HD10L.pdb	-0.15620258450508118	-1.108199954032898
4qhu.pdb	4qhu_BA_D_HD10K.pdb	-0.29842737317085266	-0.7466999888420105
4qhu.pdb	4qhu_BA_D_HD10M.pdb	0.13409419357776642	-0.5498999953269958
4qhu.pdb	4qhu_BA_D_HD10F.pdb	-0.10259611904621124	-0.8758000135421753
4qhu.pdb	4qhu_BA_D_HD10P.pdb	-2.3871893882751465	-1.5742000341415405
4qhu.pdb	4qhu_BA_D_HD10S.pdb	0.0918007642030716	-0.4189000129699707
4qhu.pdb	4qhu_BA_D_HD10T.pdb	-0.931510865688324	-0.5577999949455261
4qhu.pdb	4qhu_BA_D_HD10W.pdb	-0.15815208852291107	-1.1952999830245972
4qhu.pdb	4qhu_BA_D_HD10Y.pdb	-0.010175272822380066	-0.40130001306533813
4qhu.pdb	4qhu_BA_D_HD10V.pdb	-0.15612837672233582	-1.13100004196167
4qhu.pdb	4qhu_BA_D_RD28A.pdb	-0.3813587427139282	-4.654099941253662
4qhu.pdb	4qhu_BA_D_RD28N.pdb	-0.3406261205673218	-5.150199890136719
4qhu.pdb	4qhu_BA_D_RD28D.pdb	-0.5689084529876709	-3.910599946975708
4qhu.pdb	4qhu_BA_D_RD28C.pdb	-0.3851553201675415	-2.7179999351501465
4qhu.pdb	4qhu_BA_D_RD28Q.pdb	-0.5122624039649963	-4.201600074768066
4qhu.pdb	4qhu_BA_D_RD28E.pdb	-0.6589398384094238	-5.538700103759766
4qhu.pdb	4qhu_BA_D_RD28G.pdb	-0.41933882236480713	-2.8726999759674072
4qhu.pdb	4qhu_BA_D_RD28H.pdb	-0.4276670813560486	-4.071000099182129
4qhu.pdb	4qhu_BA_D_RD28I.pdb	-0.2881321907043457	-2.825700044631958
4qhu.pdb	4qhu_BA_D_RD28L.pdb	-0.04705993831157684	-2.8159000873565674
4qhu.pdb	4qhu_BA_D_RD28K.pdb	-0.538423478603363	-2.9540998935699463
4qhu.pdb	4qhu_BA_D_RD28M.pdb	-0.22387288510799408	-4.2947998046875
4qhu.pdb	4qhu_BA_D_RD28F.pdb	-0.44726747274398804	-3.3715999126434326
4qhu.pdb	4qhu_BA_D_RD28P.pdb	-0.17381976544857025	-4.63670015335083
4qhu.pdb	4qhu_BA_D_RD28S.pdb	-0.5673056840896606	-3.289900064468384
4qhu.pdb	4qhu_BA_D_RD28T.pdb	-0.7319152355194092	-4.424499988555908
4qhu.pdb	4qhu_BA_D_RD28W.pdb	-0.30551475286483765	-4.826300144195557
4qhu.pdb	4qhu_BA_D_RD28Y.pdb	0.31952059268951416	-2.276700019836426
4qhu.pdb	4qhu_BA_D_RD28V.pdb	-0.489174485206604	-3.1844000816345215
4qhu.pdb	4qhu_BA_D_ED30A.pdb	-0.8914400339126587	-1.7462999820709229
4qhu.pdb	4qhu_BA_D_ED30R.pdb	-0.8910425901412964	-0.9616000056266785
4qhu.pdb	4qhu_BA_D_ED30N.pdb	-1.2297626733779907	-0.8456000089645386
4qhu.pdb	4qhu_BA_D_ED30D.pdb	-1.0375701189041138	-1.8662999868392944
4qhu.pdb	4qhu_BA_D_ED30C.pdb	-0.6309500932693481	-1.3839000463485718
4qhu.pdb	4qhu_BA_D_ED30Q.pdb	-0.8963942527770996	0.12559999525547028
4qhu.pdb	4qhu_BA_D_ED30G.pdb	-0.846916913986206	-1.0087000131607056
4qhu.pdb	4qhu_BA_D_ED30H.pdb	-0.6518393754959106	-1.6160999536514282
4qhu.pdb	4qhu_BA_D_ED30I.pdb	-0.09273944795131683	-0.725600004196167
4qhu.pdb	4qhu_BA_D_ED30L.pdb	0.3676363229751587	-0.4867999851703644
4qhu.pdb	4qhu_BA_D_ED30K.pdb	-0.5165928602218628	-1.680400013923645
4qhu.pdb	4qhu_BA_D_ED30M.pdb	0.4334496259689331	0.035100001841783524
4qhu.pdb	4qhu_BA_D_ED30F.pdb	-0.09499996900558472	-0.17919999361038208
4qhu.pdb	4qhu_BA_D_ED30P.pdb	-0.8131831288337708	-1.6061999797821045
4qhu.pdb	4qhu_BA_D_ED30S.pdb	-0.558042049407959	-0.821399986743927
4qhu.pdb	4qhu_BA_D_ED30T.pdb	-1.2436460256576538	-2.159600019454956
4qhu.pdb	4qhu_BA_D_ED30W.pdb	0.011781379580497742	-0.8087999820709229
4qhu.pdb	4qhu_BA_D_ED30Y.pdb	-3.1220216751098633	-2.5964999198913574
4qhu.pdb	4qhu_BA_D_ED30V.pdb	-0.2996414303779602	-0.8075000047683716
4qhu.pdb	4qhu_BA_D_PD32A.pdb	-0.7844631671905518	-1.1735999584197998
4qhu.pdb	4qhu_BA_D_PD32R.pdb	-3.4312736988067627	2.5520999431610107
4qhu.pdb	4qhu_BA_D_PD32N.pdb	-3.8180017471313477	-3.385699987411499
4qhu.pdb	4qhu_BA_D_PD32D.pdb	-4.122733116149902	-3.993000030517578
4qhu.pdb	4qhu_BA_D_PD32C.pdb	-0.7763708829879761	0.5784000158309937
4qhu.pdb	4qhu_BA_D_PD32Q.pdb	-2.7416365146636963	-2.44350004196167
4qhu.pdb	4qhu_BA_D_PD32E.pdb	-2.850216865539551	-1.8981000185012817
4qhu.pdb	4qhu_BA_D_PD32G.pdb	-0.8347818851470947	-2.908900022506714
4qhu.pdb	4qhu_BA_D_PD32H.pdb	-1.0085939168930054	-0.28119999170303345
4qhu.pdb	4qhu_BA_D_PD32I.pdb	-0.0948072075843811	0.7315000295639038
4qhu.pdb	4qhu_BA_D_PD32L.pdb	0.2431657463312149	0.8841999769210815
4qhu.pdb	4qhu_BA_D_PD32K.pdb	-1.423977255821228	-1.954699993133545
4qhu.pdb	4qhu_BA_D_PD32M.pdb	-0.07184301316738129	-0.039900001138448715
4qhu.pdb	4qhu_BA_D_PD32F.pdb	-5.0085344314575195	-5.528600215911865
4qhu.pdb	4qhu_BA_D_PD32S.pdb	-0.32403966784477234	-1.972100019454956
4qhu.pdb	4qhu_BA_D_PD32T.pdb	-0.33837708830833435	-1.0715999603271484
4qhu.pdb	4qhu_BA_D_PD32W.pdb	-5.030627250671387	-0.18230000138282776
4qhu.pdb	4qhu_BA_D_PD32Y.pdb	-1.46950101852417	-0.7477999925613403
4qhu.pdb	4qhu_BA_D_PD32V.pdb	-0.44184690713882446	0.012400000356137753
4qhu.pdb	4qhu_BA_D_ED33A.pdb	-1.5033634901046753	-2.438199996948242
4qhu.pdb	4qhu_BA_D_ED33R.pdb	-1.458572506904602	-1.5506999492645264
4qhu.pdb	4qhu_BA_D_ED33N.pdb	-1.3729294538497925	-1.8395999670028687
4qhu.pdb	4qhu_BA_D_ED33D.pdb	-1.1196790933609009	-1.3818000555038452
4qhu.pdb	4qhu_BA_D_ED33C.pdb	-1.240829348564148	-0.9054999947547913
4qhu.pdb	4qhu_BA_D_ED33Q.pdb	-0.8800405859947205	-0.4359999895095825
4qhu.pdb	4qhu_BA_D_ED33G.pdb	-1.5141900777816772	-2.442500114440918
4qhu.pdb	4qhu_BA_D_ED33H.pdb	-5.808260917663574	-10.040200233459473
4qhu.pdb	4qhu_BA_D_ED33I.pdb	-0.9676855802536011	-0.9474999904632568
4qhu.pdb	4qhu_BA_D_ED33L.pdb	-0.4756433367729187	-0.15309999883174896
4qhu.pdb	4qhu_BA_D_ED33K.pdb	-1.2265549898147583	-0.7433000206947327
4qhu.pdb	4qhu_BA_D_ED33M.pdb	-0.4726548194885254	-0.7965999841690063
4qhu.pdb	4qhu_BA_D_ED33F.pdb	-11.411742210388184	-13.193099975585938
4qhu.pdb	4qhu_BA_D_ED33P.pdb	-1.3913778066635132	-1.1871999502182007
4qhu.pdb	4qhu_BA_D_ED33S.pdb	-1.8784922361373901	-2.104099988937378
4qhu.pdb	4qhu_BA_D_ED33T.pdb	-1.3700828552246094	-1.606600046157837
4qhu.pdb	4qhu_BA_D_ED33W.pdb	-1.6484267711639404	-2.447200059890747
4qhu.pdb	4qhu_BA_D_ED33Y.pdb	-1.3000818490982056	-1.499400019645691
4qhu.pdb	4qhu_BA_D_ED33V.pdb	-1.201771855354309	-1.020300030708313
4qhu.pdb	4qhu_BA_D_RD34A.pdb	-0.021569296717643738	-0.7075999975204468
4qhu.pdb	4qhu_BA_D_RD34N.pdb	-0.12679019570350647	-0.684499979019165
4qhu.pdb	4qhu_BA_D_RD34D.pdb	-0.20264601707458496	-0.8535000085830688
4qhu.pdb	4qhu_BA_D_RD34C.pdb	-0.07464586198329926	-0.7074999809265137
4qhu.pdb	4qhu_BA_D_RD34Q.pdb	-0.32056325674057007	-0.7142999768257141
4qhu.pdb	4qhu_BA_D_RD34E.pdb	-0.40814268589019775	0.044599998742341995
4qhu.pdb	4qhu_BA_D_RD34G.pdb	-0.009958192706108093	-0.6294999718666077
4qhu.pdb	4qhu_BA_D_RD34H.pdb	-0.012033239006996155	1.0403000116348267
4qhu.pdb	4qhu_BA_D_RD34I.pdb	-0.16421575844287872	-0.8282999992370605
4qhu.pdb	4qhu_BA_D_RD34L.pdb	-0.1510608196258545	-0.8098999857902527
4qhu.pdb	4qhu_BA_D_RD34K.pdb	-0.292250394821167	-0.3156999945640564
4qhu.pdb	4qhu_BA_D_RD34M.pdb	0.05405707657337189	-0.5386000275611877
4qhu.pdb	4qhu_BA_D_RD34F.pdb	-0.20604856312274933	-0.8201000094413757
4qhu.pdb	4qhu_BA_D_RD34P.pdb	-0.5587829351425171	0.007499999832361937
4qhu.pdb	4qhu_BA_D_RD34S.pdb	-0.1150631457567215	-0.6825000047683716
4qhu.pdb	4qhu_BA_D_RD34T.pdb	-0.21385404467582703	-0.7008000016212463
4qhu.pdb	4qhu_BA_D_RD34W.pdb	-0.3215084671974182	-0.47510001063346863
4qhu.pdb	4qhu_BA_D_RD34Y.pdb	-0.4198862314224243	-0.821399986743927
4qhu.pdb	4qhu_BA_D_RD34V.pdb	-0.153946653008461	-0.8598999977111816
4qhu.pdb	4qhu_BA_D_YD35A.pdb	-0.3190959692001343	-0.30550000071525574
4qhu.pdb	4qhu_BA_D_YD35R.pdb	-0.3871408700942993	-0.06889999657869339
4qhu.pdb	4qhu_BA_D_YD35N.pdb	-0.6217777729034424	-1.1984000205993652
4qhu.pdb	4qhu_BA_D_YD35D.pdb	-0.7552527785301208	-0.40790000557899475
4qhu.pdb	4qhu_BA_D_YD35C.pdb	-0.44086647033691406	-0.7753999829292297
4qhu.pdb	4qhu_BA_D_YD35Q.pdb	-0.6457762718200684	-0.8511999845504761
4qhu.pdb	4qhu_BA_D_YD35E.pdb	-0.6017245650291443	-1.3568999767303467
4qhu.pdb	4qhu_BA_D_YD35G.pdb	-0.4845119118690491	-1.0362999439239502
4qhu.pdb	4qhu_BA_D_YD35H.pdb	-0.2752118706703186	-0.7153000235557556
4qhu.pdb	4qhu_BA_D_YD35I.pdb	-0.006078854203224182	1.044100046157837
4qhu.pdb	4qhu_BA_D_YD35L.pdb	0.17436335980892181	0.4512999951839447
4qhu.pdb	4qhu_BA_D_YD35K.pdb	-0.19746015965938568	-0.5537999868392944
4qhu.pdb	4qhu_BA_D_YD35M.pdb	0.2050713449716568	0.6029999852180481
4qhu.pdb	4qhu_BA_D_YD35F.pdb	0.02043209969997406	0.12160000205039978
4qhu.pdb	4qhu_BA_D_YD35P.pdb	-0.6868594288825989	-1.8351000547409058
4qhu.pdb	4qhu_BA_D_YD35S.pdb	-0.6573362350463867	-0.9476000070571899
4qhu.pdb	4qhu_BA_D_YD35T.pdb	-0.683607280254364	-0.23109999299049377
4qhu.pdb	4qhu_BA_D_YD35W.pdb	0.21358691155910492	0.6220999956130981
4qhu.pdb	4qhu_BA_D_YD35V.pdb	-0.11337883770465851	-0.4706000089645386
4qhu.pdb	4qhu_BA_D_SD37A.pdb	0.008108988404273987	0.36309999227523804
4qhu.pdb	4qhu_BA_D_SD37R.pdb	-0.04906176030635834	1.2342000007629395
4qhu.pdb	4qhu_BA_D_SD37N.pdb	-0.24145035445690155	0.005100000184029341
4qhu.pdb	4qhu_BA_D_SD37D.pdb	-0.22213363647460938	-0.2648000121116638
4qhu.pdb	4qhu_BA_D_SD37C.pdb	0.01119069755077362	0.4465999901294708
4qhu.pdb	4qhu_BA_D_SD37Q.pdb	-0.15863916277885437	0.3172000050544739
4qhu.pdb	4qhu_BA_D_SD37E.pdb	-0.33166584372520447	-0.5034999847412109
4qhu.pdb	4qhu_BA_D_SD37G.pdb	0.09833885729312897	-0.24950000643730164
4qhu.pdb	4qhu_BA_D_SD37H.pdb	0.06535397469997406	0.5001000165939331
4qhu.pdb	4qhu_BA_D_SD37I.pdb	1.0408929586410522	1.3335000276565552
4qhu.pdb	4qhu_BA_D_SD37L.pdb	0.7050743103027344	1.6751999855041504
4qhu.pdb	4qhu_BA_D_SD37K.pdb	0.3586265444755554	0.2045000046491623
4qhu.pdb	4qhu_BA_D_SD37M.pdb	1.148481845855713	1.9803999662399292
4qhu.pdb	4qhu_BA_D_SD37F.pdb	0.46817463636398315	1.7862999439239502
4qhu.pdb	4qhu_BA_D_SD37P.pdb	0.5738515853881836	0.9485999941825867
4qhu.pdb	4qhu_BA_D_SD37T.pdb	0.1547328680753708	0.4235999882221222
4qhu.pdb	4qhu_BA_D_SD37W.pdb	0.9893170595169067	3.428999900817871
4qhu.pdb	4qhu_BA_D_SD37Y.pdb	0.7420034408569336	2.634999990463257
4qhu.pdb	4qhu_BA_D_SD37V.pdb	0.4422266483306885	0.9096999764442444
4qhu.pdb	4qhu_BA_D_VD38A.pdb	-0.38334035873413086	-1.2400000095367432
4qhu.pdb	4qhu_BA_D_VD38R.pdb	-0.01624949276447296	1.5744999647140503
4qhu.pdb	4qhu_BA_D_VD38N.pdb	-0.42914411425590515	-1.1145999431610107
4qhu.pdb	4qhu_BA_D_VD38D.pdb	-0.6398715972900391	-2.3282999992370605
4qhu.pdb	4qhu_BA_D_VD38C.pdb	-0.12439090013504028	-0.9455999732017517
4qhu.pdb	4qhu_BA_D_VD38Q.pdb	-0.5906848907470703	-0.2442999929189682
4qhu.pdb	4qhu_BA_D_VD38E.pdb	-1.1790387630462646	-1.9545999765396118
4qhu.pdb	4qhu_BA_D_VD38G.pdb	-1.0459493398666382	-2.203900098800659
4qhu.pdb	4qhu_BA_D_VD38H.pdb	-0.17645053565502167	1.1832000017166138
4qhu.pdb	4qhu_BA_D_VD38I.pdb	-0.19926318526268005	0.6025000214576721
4qhu.pdb	4qhu_BA_D_VD38L.pdb	-0.4477616548538208	0.5957000255584717
4qhu.pdb	4qhu_BA_D_VD38K.pdb	-0.5948008894920349	0.272599995136261
4qhu.pdb	4qhu_BA_D_VD38M.pdb	-0.38340210914611816	0.6388000249862671
4qhu.pdb	4qhu_BA_D_VD38F.pdb	0.32101964950561523	2.59089994430542
4qhu.pdb	4qhu_BA_D_VD38P.pdb	-0.3512767553329468	-0.730400025844574
4qhu.pdb	4qhu_BA_D_VD38S.pdb	-0.7576928734779358	-1.7210999727249146
4qhu.pdb	4qhu_BA_D_VD38T.pdb	-0.36903586983680725	-1.0635000467300415
4qhu.pdb	4qhu_BA_D_VD38W.pdb	1.189059853553772	2.2379000186920166
4qhu.pdb	4qhu_BA_D_VD38Y.pdb	0.27933430671691895	1.538699984550476
4qhu.pdb	4qhu_BA_D_WD40A.pdb	-1.3888472318649292	-0.873199999332428
4qhu.pdb	4qhu_BA_D_WD40R.pdb	-1.1252937316894531	0.5307000279426575
4qhu.pdb	4qhu_BA_D_WD40N.pdb	-1.4218004941940308	-0.8901000022888184
4qhu.pdb	4qhu_BA_D_WD40D.pdb	-1.6136289834976196	-1.1750999689102173
4qhu.pdb	4qhu_BA_D_WD40C.pdb	-1.3410985469818115	-0.7366999983787537
4qhu.pdb	4qhu_BA_D_WD40Q.pdb	-1.422407865524292	-1.2202999591827393
4qhu.pdb	4qhu_BA_D_WD40E.pdb	-1.415348768234253	-1.6158000230789185
4qhu.pdb	4qhu_BA_D_WD40G.pdb	-1.4278010129928589	-0.8726999759674072
4qhu.pdb	4qhu_BA_D_WD40H.pdb	-1.3885571956634521	-0.29409998655319214
4qhu.pdb	4qhu_BA_D_WD40I.pdb	-1.3174558877944946	-1.163100004196167
4qhu.pdb	4qhu_BA_D_WD40L.pdb	-1.2936614751815796	-0.6011999845504761
4qhu.pdb	4qhu_BA_D_WD40K.pdb	-1.0648616552352905	0.2110999971628189
4qhu.pdb	4qhu_BA_D_WD40M.pdb	-0.9977108240127563	-0.4699000120162964
4qhu.pdb	4qhu_BA_D_WD40F.pdb	-1.1641976833343506	-0.3328000009059906
4qhu.pdb	4qhu_BA_D_WD40P.pdb	-1.1218633651733398	-0.8166999816894531
4qhu.pdb	4qhu_BA_D_WD40S.pdb	-1.3897022008895874	-0.9771999716758728
4qhu.pdb	4qhu_BA_D_WD40T.pdb	-1.4239660501480103	-1.020400047302246
4qhu.pdb	4qhu_BA_D_WD40Y.pdb	-0.9214904308319092	0.833899974822998
4qhu.pdb	4qhu_BA_D_WD40V.pdb	-1.2755887508392334	-0.878000020980835
4qhu.pdb	4qhu_BA_D_LD72A.pdb	-0.48018521070480347	-0.4772999882698059
4qhu.pdb	4qhu_BA_D_LD72R.pdb	-0.5291005969047546	-0.48660001158714294
4qhu.pdb	4qhu_BA_D_LD72N.pdb	-0.6497914791107178	-0.15150000154972076
4qhu.pdb	4qhu_BA_D_LD72D.pdb	-0.6875752806663513	-0.07800000160932541
4qhu.pdb	4qhu_BA_D_LD72C.pdb	-0.4829730987548828	-0.5033000111579895
4qhu.pdb	4qhu_BA_D_LD72Q.pdb	-0.6355944275856018	-0.06710000336170197
4qhu.pdb	4qhu_BA_D_LD72E.pdb	-0.4082571864128113	1.3272000551223755
4qhu.pdb	4qhu_BA_D_LD72G.pdb	-0.6537547707557678	-0.8001999855041504
4qhu.pdb	4qhu_BA_D_LD72H.pdb	-0.6202632784843445	0.025200000032782555
4qhu.pdb	4qhu_BA_D_LD72I.pdb	-0.26257985830307007	0.37709999084472656
4qhu.pdb	4qhu_BA_D_LD72K.pdb	-0.339222252368927	0.23270000517368317
4qhu.pdb	4qhu_BA_D_LD72M.pdb	-0.2339039295911789	0.8066999912261963
4qhu.pdb	4qhu_BA_D_LD72F.pdb	-0.42026031017303467	0.16300000250339508
4qhu.pdb	4qhu_BA_D_LD72P.pdb	-0.27751535177230835	-0.6115000247955322
4qhu.pdb	4qhu_BA_D_LD72S.pdb	-0.6076697111129761	-0.7197999954223633
4qhu.pdb	4qhu_BA_D_LD72T.pdb	-0.7682628035545349	-0.0786999985575676
4qhu.pdb	4qhu_BA_D_LD72W.pdb	-0.37090134620666504	0.3075000047683716
4qhu.pdb	4qhu_BA_D_LD72Y.pdb	-0.4448006749153137	0.09279999881982803
4qhu.pdb	4qhu_BA_D_LD72V.pdb	-0.4389328360557556	0.26440000534057617
4qhu.pdb	4qhu_BA_D_RD74A.pdb	-1.4644372463226318	-1.3610999584197998
4qhu.pdb	4qhu_BA_D_RD74N.pdb	-1.6606569290161133	-0.9587000012397766
4qhu.pdb	4qhu_BA_D_RD74D.pdb	-1.6165663003921509	-1.2317999601364136
4qhu.pdb	4qhu_BA_D_RD74C.pdb	-1.3944677114486694	-1.1301000118255615
4qhu.pdb	4qhu_BA_D_RD74Q.pdb	-1.59871244430542	-0.7354999780654907
4qhu.pdb	4qhu_BA_D_RD74E.pdb	-1.507164478302002	-1.4917999505996704
4qhu.pdb	4qhu_BA_D_RD74G.pdb	-1.520310640335083	-1.8360999822616577
4qhu.pdb	4qhu_BA_D_RD74H.pdb	-1.358940839767456	-0.19040000438690186
4qhu.pdb	4qhu_BA_D_RD74I.pdb	-0.4232460856437683	0.13619999587535858
4qhu.pdb	4qhu_BA_D_RD74L.pdb	-0.6262693405151367	0.424699991941452
4qhu.pdb	4qhu_BA_D_RD74K.pdb	-1.522436499595642	-0.19040000438690186
4qhu.pdb	4qhu_BA_D_RD74M.pdb	-0.37961018085479736	0.2865000069141388
4qhu.pdb	4qhu_BA_D_RD74F.pdb	-0.7460938692092896	0.4375999867916107
4qhu.pdb	4qhu_BA_D_RD74P.pdb	-2.1211373805999756	-2.336899995803833
4qhu.pdb	4qhu_BA_D_RD74S.pdb	-1.7409237623214722	-1.5835000276565552
4qhu.pdb	4qhu_BA_D_RD74T.pdb	-1.4647427797317505	-1.4062999486923218
4qhu.pdb	4qhu_BA_D_RD74W.pdb	-0.27233147621154785	1.5429999828338623
4qhu.pdb	4qhu_BA_D_RD74Y.pdb	-1.14777410030365	0.36629998683929443
4qhu.pdb	4qhu_BA_D_RD74V.pdb	-0.995467483997345	-0.22529999911785126
4qhu.pdb	4qhu_BA_D_ED75A.pdb	-0.14741836488246918	-0.07800000160932541
4qhu.pdb	4qhu_BA_D_ED75R.pdb	-0.164362832903862	0.9259999990463257
4qhu.pdb	4qhu_BA_D_ED75N.pdb	-0.16533540189266205	-0.038600001484155655
4qhu.pdb	4qhu_BA_D_ED75D.pdb	-0.20037037134170532	0.017500000074505806
4qhu.pdb	4qhu_BA_D_ED75C.pdb	-0.16309575736522675	-0.06369999796152115
4qhu.pdb	4qhu_BA_D_ED75Q.pdb	-0.13023272156715393	0.3179999887943268
4qhu.pdb	4qhu_BA_D_ED75G.pdb	-0.19757960736751556	-0.055399999022483826
4qhu.pdb	4qhu_BA_D_ED75H.pdb	-0.1348389983177185	-0.07109999656677246
4qhu.pdb	4qhu_BA_D_ED75I.pdb	-0.178665891289711	0.34610000252723694
4qhu.pdb	4qhu_BA_D_ED75L.pdb	-0.17177297174930573	0.3531000018119812
4qhu.pdb	4qhu_BA_D_ED75K.pdb	-0.15743806958198547	-0.025599999353289604
4qhu.pdb	4qhu_BA_D_ED75M.pdb	0.10995839536190033	0.350600004196167
4qhu.pdb	4qhu_BA_D_ED75F.pdb	-0.1808099001646042	-0.06539999693632126
4qhu.pdb	4qhu_BA_D_ED75P.pdb	-0.2841997742652893	0.6772000193595886
4qhu.pdb	4qhu_BA_D_ED75S.pdb	-0.1579524427652359	-0.07339999824762344
4qhu.pdb	4qhu_BA_D_ED75T.pdb	-0.14815296232700348	-0.06210000067949295
4qhu.pdb	4qhu_BA_D_ED75W.pdb	-0.04406510293483734	-0.0625
4qhu.pdb	4qhu_BA_D_ED75Y.pdb	-0.3151490092277527	-0.06539999693632126
4qhu.pdb	4qhu_BA_D_ED75V.pdb	-0.16087399423122406	-0.05000000074505806
4qhu.pdb	4qhu_BA_D_PD77A.pdb	-0.5567305684089661	-0.37459999322891235
4qhu.pdb	4qhu_BA_D_PD77R.pdb	1.0825392007827759	0.9750000238418579
4qhu.pdb	4qhu_BA_D_PD77N.pdb	-0.9627678394317627	-0.4318000078201294
4qhu.pdb	4qhu_BA_D_PD77D.pdb	-0.9231800436973572	-0.21969999372959137
4qhu.pdb	4qhu_BA_D_PD77C.pdb	-0.6413776874542236	-0.5217999815940857
4qhu.pdb	4qhu_BA_D_PD77Q.pdb	-0.883034348487854	-0.5030999779701233
4qhu.pdb	4qhu_BA_D_PD77E.pdb	-1.3096110820770264	-0.5648999810218811
4qhu.pdb	4qhu_BA_D_PD77G.pdb	-0.6212546825408936	-0.1800999939441681
4qhu.pdb	4qhu_BA_D_PD77H.pdb	-0.6237702965736389	-0.34450000524520874
4qhu.pdb	4qhu_BA_D_PD77I.pdb	-0.38336580991744995	-0.4724999964237213
4qhu.pdb	4qhu_BA_D_PD77L.pdb	-0.3491722345352173	-0.6736000180244446
4qhu.pdb	4qhu_BA_D_PD77K.pdb	-0.7197681069374084	-0.5231000185012817
4qhu.pdb	4qhu_BA_D_PD77M.pdb	0.49841129779815674	-0.4052000045776367
4qhu.pdb	4qhu_BA_D_PD77F.pdb	0.14533336460590363	-0.6787999868392944
4qhu.pdb	4qhu_BA_D_PD77S.pdb	-1.0717201232910156	-0.3111000061035156
4qhu.pdb	4qhu_BA_D_PD77T.pdb	-0.895611584186554	-0.7233999967575073
4qhu.pdb	4qhu_BA_D_PD77W.pdb	-0.3179587125778198	-0.45410001277923584
4qhu.pdb	4qhu_BA_D_PD77Y.pdb	-0.7934967875480652	-0.567300021648407
4qhu.pdb	4qhu_BA_D_PD77V.pdb	-0.30073100328445435	-0.39340001344680786
4qhu.pdb	4qhu_BA_D_FD82A.pdb	-0.8147674798965454	0.23360000550746918
4qhu.pdb	4qhu_BA_D_FD82R.pdb	-0.5456671714782715	-0.34929999709129333
4qhu.pdb	4qhu_BA_D_FD82N.pdb	-0.8999013900756836	-1.2822999954223633
4qhu.pdb	4qhu_BA_D_FD82D.pdb	-0.7481877207756042	-0.24940000474452972
4qhu.pdb	4qhu_BA_D_FD82C.pdb	-0.6661683320999146	-0.9818999767303467
4qhu.pdb	4qhu_BA_D_FD82Q.pdb	-0.9764952659606934	-1.3222999572753906
4qhu.pdb	4qhu_BA_D_FD82E.pdb	-1.1573765277862549	0.16220000386238098
4qhu.pdb	4qhu_BA_D_FD82G.pdb	-0.8787224292755127	-1.0513999462127686
4qhu.pdb	4qhu_BA_D_FD82H.pdb	-0.6325324177742004	-1.0823999643325806
4qhu.pdb	4qhu_BA_D_FD82I.pdb	-0.5527981519699097	-0.6809999942779541
4qhu.pdb	4qhu_BA_D_FD82L.pdb	-0.18814854323863983	-0.5478000044822693
4qhu.pdb	4qhu_BA_D_FD82K.pdb	-0.5814802050590515	-0.329800009727478
4qhu.pdb	4qhu_BA_D_FD82M.pdb	0.12264801561832428	0.3747999966144562
4qhu.pdb	4qhu_BA_D_FD82P.pdb	-0.5767999887466431	-0.9345999956130981
4qhu.pdb	4qhu_BA_D_FD82S.pdb	-0.8263589143753052	-1.437399983406067
4qhu.pdb	4qhu_BA_D_FD82T.pdb	-0.7040840983390808	-0.8521000146865845
4qhu.pdb	4qhu_BA_D_FD82W.pdb	-0.27717119455337524	0.10930000245571136
4qhu.pdb	4qhu_BA_D_FD82Y.pdb	-0.3687725067138672	1.5765999555587769
4qhu.pdb	4qhu_BA_D_FD82V.pdb	-0.6839900612831116	-0.8029000163078308
4s10.pdb	4s10_B_D_QB1A.pdb	0.021942511200904846	0.13570000231266022
4s10.pdb	4s10_B_D_QB1R.pdb	-0.19686095416545868	0.0997999981045723
4s10.pdb	4s10_B_D_QB1N.pdb	-0.2040260285139084	-0.003000000026077032
4s10.pdb	4s10_B_D_QB1D.pdb	-0.14484509825706482	-0.11649999767541885
4s10.pdb	4s10_B_D_QB1C.pdb	0.017962977290153503	0.056299999356269836
4s10.pdb	4s10_B_D_QB1E.pdb	-0.20561441779136658	-0.1031000018119812
4s10.pdb	4s10_B_D_QB1G.pdb	-0.04777686297893524	0.3165000081062317
4s10.pdb	4s10_B_D_QB1H.pdb	0.1567697674036026	-0.005900000222027302
4s10.pdb	4s10_B_D_QB1I.pdb	-0.1520654261112213	-0.006099999882280827
4s10.pdb	4s10_B_D_QB1L.pdb	-0.16295486688613892	-0.014399999752640724
4s10.pdb	4s10_B_D_QB1K.pdb	-0.0297061949968338	0.014100000262260437
4s10.pdb	4s10_B_D_QB1M.pdb	0.22609470784664154	-0.005200000014156103
4s10.pdb	4s10_B_D_QB1F.pdb	-0.17892001569271088	-0.005499999970197678
4s10.pdb	4s10_B_D_QB1P.pdb	-0.02360793948173523	-0.06620000302791595
4s10.pdb	4s10_B_D_QB1S.pdb	-0.2468281090259552	0.12919999659061432
4s10.pdb	4s10_B_D_QB1T.pdb	-0.25497832894325256	0.006300000008195639
4s10.pdb	4s10_B_D_QB1W.pdb	0.1020156592130661	0.03579999879002571
4s10.pdb	4s10_B_D_QB1Y.pdb	-0.22834162414073944	-0.007799999788403511
4s10.pdb	4s10_B_D_QB1V.pdb	-0.043386802077293396	0.004100000020116568
4s10.pdb	4s10_B_D_RB27A.pdb	-0.177143856883049	-0.5522000193595886
4s10.pdb	4s10_B_D_RB27N.pdb	0.13422973453998566	0.14480000734329224
4s10.pdb	4s10_B_D_RB27D.pdb	-0.26256412267684937	-0.5882999897003174
4s10.pdb	4s10_B_D_RB27C.pdb	-0.06565307080745697	-0.41600000858306885
4s10.pdb	4s10_B_D_RB27Q.pdb	-0.4073958694934845	-0.4634999930858612
4s10.pdb	4s10_B_D_RB27E.pdb	-0.4372391700744629	-0.760200023651123
4s10.pdb	4s10_B_D_RB27G.pdb	-0.2306070178747177	-0.7386000156402588
4s10.pdb	4s10_B_D_RB27H.pdb	0.0655030757188797	-0.33709999918937683
4s10.pdb	4s10_B_D_RB27I.pdb	0.014559254050254822	-0.4666999876499176
4s10.pdb	4s10_B_D_RB27L.pdb	0.14299343526363373	-0.2614000141620636
4s10.pdb	4s10_B_D_RB27K.pdb	-0.3864305019378662	-0.24959999322891235
4s10.pdb	4s10_B_D_RB27M.pdb	0.2885092496871948	0.037700001150369644
4s10.pdb	4s10_B_D_RB27F.pdb	0.07048295438289642	-0.056299999356269836
4s10.pdb	4s10_B_D_RB27P.pdb	0.054538264870643616	-0.5454000234603882
4s10.pdb	4s10_B_D_RB27S.pdb	-0.3764154314994812	-0.7458999752998352
4s10.pdb	4s10_B_D_RB27T.pdb	-0.3521050214767456	-0.45089998841285706
4s10.pdb	4s10_B_D_RB27W.pdb	0.08652378618717194	0.053199999034404755
4s10.pdb	4s10_B_D_RB27Y.pdb	-0.12082935869693756	0.0885000005364418
4s10.pdb	4s10_B_D_RB27V.pdb	-0.10599954426288605	-0.6462000012397766
4s10.pdb	4s10_B_D_TB28A.pdb	-0.04622770845890045	0.3603000044822693
4s10.pdb	4s10_B_D_TB28R.pdb	0.010762110352516174	1.12909996509552
4s10.pdb	4s10_B_D_TB28N.pdb	-0.16479387879371643	1.8003000020980835
4s10.pdb	4s10_B_D_TB28D.pdb	-0.22032101452350616	-0.37950000166893005
4s10.pdb	4s10_B_D_TB28C.pdb	-0.1288314163684845	0.29600000381469727
4s10.pdb	4s10_B_D_TB28Q.pdb	-0.16325074434280396	1.7689000368118286
4s10.pdb	4s10_B_D_TB28E.pdb	-0.22973380982875824	0.031199999153614044
4s10.pdb	4s10_B_D_TB28G.pdb	-0.2342689484357834	-0.13809999823570251
4s10.pdb	4s10_B_D_TB28H.pdb	0.02379700541496277	2.3503000736236572
4s10.pdb	4s10_B_D_TB28I.pdb	0.017028048634529114	0.9912999868392944
4s10.pdb	4s10_B_D_TB28L.pdb	-0.12361322343349457	0.04349999874830246
4s10.pdb	4s10_B_D_TB28K.pdb	0.011360600590705872	0.7455999851226807
4s10.pdb	4s10_B_D_TB28M.pdb	-0.08109833300113678	0.6748999953269958
4s10.pdb	4s10_B_D_TB28F.pdb	0.12909035384655	1.0822999477386475
4s10.pdb	4s10_B_D_TB28P.pdb	0.3805989623069763	1.489300012588501
4s10.pdb	4s10_B_D_TB28S.pdb	-0.24246308207511902	1.3662999868392944
4s10.pdb	4s10_B_D_TB28W.pdb	0.19682209193706512	1.127500057220459
4s10.pdb	4s10_B_D_TB28Y.pdb	-0.03685815632343292	0.983299970626831
4s10.pdb	4s10_B_D_TB28V.pdb	0.040906473994255066	0.4228000044822693
4s10.pdb	4s10_B_D_FB29A.pdb	-1.7498650550842285	-2.6975998878479004
4s10.pdb	4s10_B_D_FB29R.pdb	-1.5349246263504028	-0.5580000281333923
4s10.pdb	4s10_B_D_FB29N.pdb	-2.320282220840454	-2.8989999294281006
4s10.pdb	4s10_B_D_FB29D.pdb	-2.3823790550231934	-4.252600193023682
4s10.pdb	4s10_B_D_FB29C.pdb	-1.585753083229065	-2.376300096511841
4s10.pdb	4s10_B_D_FB29Q.pdb	-1.9732650518417358	-2.6517999172210693
4s10.pdb	4s10_B_D_FB29E.pdb	-1.9855265617370605	-2.978600025177002
4s10.pdb	4s10_B_D_FB29G.pdb	-1.8648916482925415	-3.490000009536743
4s10.pdb	4s10_B_D_FB29H.pdb	-1.5863083600997925	-0.8352000117301941
4s10.pdb	4s10_B_D_FB29I.pdb	-0.37442827224731445	-0.1729000061750412
4s10.pdb	4s10_B_D_FB29L.pdb	-0.3087315559387207	-0.5232999920845032
4s10.pdb	4s10_B_D_FB29K.pdb	-1.1003862619400024	-1.2838000059127808
4s10.pdb	4s10_B_D_FB29M.pdb	-0.5720825791358948	-0.7354000210762024
4s10.pdb	4s10_B_D_FB29P.pdb	-1.9283071756362915	-1.457900047302246
4s10.pdb	4s10_B_D_FB29S.pdb	-2.2290966510772705	-3.3480000495910645
4s10.pdb	4s10_B_D_FB29T.pdb	-1.9841865301132202	-3.1547999382019043
4s10.pdb	4s10_B_D_FB29W.pdb	-1.5768932104110718	-0.8712999820709229
4s10.pdb	4s10_B_D_FB29Y.pdb	-0.7749204039573669	-0.5449000000953674
4s10.pdb	4s10_B_D_FB29V.pdb	-0.745491623878479	-1.3525999784469604
4s10.pdb	4s10_B_D_SB30A.pdb	0.051574185490608215	-0.09130000323057175
4s10.pdb	4s10_B_D_SB30R.pdb	0.556427001953125	3.2716000080108643
4s10.pdb	4s10_B_D_SB30N.pdb	0.03987415134906769	0.3513999879360199
4s10.pdb	4s10_B_D_SB30D.pdb	-0.11624746024608612	0.08910000324249268
4s10.pdb	4s10_B_D_SB30C.pdb	0.15204565227031708	0.583299994468689
4s10.pdb	4s10_B_D_SB30Q.pdb	-0.0790477842092514	0.4212999939918518
4s10.pdb	4s10_B_D_SB30E.pdb	-0.3364270329475403	1.1411000490188599
4s10.pdb	4s10_B_D_SB30G.pdb	0.02063940465450287	-0.32019999623298645
4s10.pdb	4s10_B_D_SB30H.pdb	0.19000963866710663	0.7268000245094299
4s10.pdb	4s10_B_D_SB30I.pdb	0.7969300746917725	1.8339999914169312
4s10.pdb	4s10_B_D_SB30L.pdb	0.6760247945785522	0.8547000288963318
4s10.pdb	4s10_B_D_SB30K.pdb	-0.06792508065700531	1.8223999738693237
4s10.pdb	4s10_B_D_SB30M.pdb	0.8718787431716919	0.8797000050544739
4s10.pdb	4s10_B_D_SB30F.pdb	0.5295451283454895	1.257200002670288
4s10.pdb	4s10_B_D_SB30P.pdb	-0.2920059561729431	1.305899977684021
4s10.pdb	4s10_B_D_SB30T.pdb	0.29557132720947266	0.623199999332428
4s10.pdb	4s10_B_D_SB30W.pdb	0.555384635925293	0.1193000003695488
4s10.pdb	4s10_B_D_SB30Y.pdb	0.3642370104789734	2.145699977874756
4s10.pdb	4s10_B_D_SB30V.pdb	0.6737715005874634	0.7554000020027161
4s10.pdb	4s10_B_D_FB32A.pdb	-0.17235587537288666	-0.4767000079154968
4s10.pdb	4s10_B_D_FB32R.pdb	-0.10137119889259338	3.6465001106262207
4s10.pdb	4s10_B_D_FB32N.pdb	-0.30595195293426514	-0.25110000371932983
4s10.pdb	4s10_B_D_FB32D.pdb	-0.5626542568206787	-0.2029000073671341
4s10.pdb	4s10_B_D_FB32C.pdb	-0.18051980435848236	-0.42500001192092896
4s10.pdb	4s10_B_D_FB32Q.pdb	-0.36379915475845337	-0.4097999930381775
4s10.pdb	4s10_B_D_FB32E.pdb	-0.4695003628730774	0.5335000157356262
4s10.pdb	4s10_B_D_FB32G.pdb	-0.18277381360530853	-0.7757999897003174
4s10.pdb	4s10_B_D_FB32H.pdb	-0.10880361497402191	1.4012999534606934
4s10.pdb	4s10_B_D_FB32I.pdb	0.5209255218505859	-0.11789999902248383
4s10.pdb	4s10_B_D_FB32L.pdb	-0.12545286118984222	-0.6031000018119812
4s10.pdb	4s10_B_D_FB32K.pdb	-0.12728023529052734	2.34689998626709
4s10.pdb	4s10_B_D_FB32M.pdb	-0.014871165156364441	-0.275299996137619
4s10.pdb	4s10_B_D_FB32P.pdb	0.13644792139530182	-0.5073000192642212
4s10.pdb	4s10_B_D_FB32S.pdb	-0.1496633142232895	-0.6229000091552734
4s10.pdb	4s10_B_D_FB32T.pdb	-0.13425447046756744	-0.6421999931335449
4s10.pdb	4s10_B_D_FB32W.pdb	0.04226118326187134	-0.018799999728798866
4s10.pdb	4s10_B_D_FB32Y.pdb	0.2385111004114151	0.3377000093460083
4s10.pdb	4s10_B_D_FB32V.pdb	-0.0031546205282211304	0.17630000412464142
4s10.pdb	4s10_B_D_RB53A.pdb	-0.6847204566001892	-1.5084999799728394
4s10.pdb	4s10_B_D_RB53N.pdb	-1.2549818754196167	-0.7993999719619751
4s10.pdb	4s10_B_D_RB53D.pdb	-1.0494986772537231	-1.7496999502182007
4s10.pdb	4s10_B_D_RB53C.pdb	-0.9284778833389282	-1.686900019645691
4s10.pdb	4s10_B_D_RB53Q.pdb	-0.8630308508872986	-1.3431999683380127
4s10.pdb	4s10_B_D_RB53E.pdb	-1.1217727661132812	-1.8947999477386475
4s10.pdb	4s10_B_D_RB53G.pdb	-0.6936668157577515	-1.5367000102996826
4s10.pdb	4s10_B_D_RB53H.pdb	-0.5504518151283264	-1.4127999544143677
4s10.pdb	4s10_B_D_RB53I.pdb	-0.898774266242981	-1.9092999696731567
4s10.pdb	4s10_B_D_RB53L.pdb	-1.069987416267395	-1.590399980545044
4s10.pdb	4s10_B_D_RB53K.pdb	-1.0176373720169067	-2.0013999938964844
4s10.pdb	4s10_B_D_RB53M.pdb	-0.7595993280410767	-1.6717000007629395
4s10.pdb	4s10_B_D_RB53F.pdb	-0.9559398889541626	-1.905500054359436
4s10.pdb	4s10_B_D_RB53P.pdb	-0.8135471940040588	-1.7127000093460083
4s10.pdb	4s10_B_D_RB53S.pdb	-0.7533615231513977	-1.5219000577926636
4s10.pdb	4s10_B_D_RB53T.pdb	-0.9492055177688599	-1.5115000009536743
4s10.pdb	4s10_B_D_RB53W.pdb	-0.7914084196090698	-1.812999963760376
4s10.pdb	4s10_B_D_RB53Y.pdb	-0.9584786891937256	-1.6101000308990479
4s10.pdb	4s10_B_D_RB53V.pdb	-0.8480867743492126	-1.8550000190734863
4s10.pdb	4s10_B_D_DB99A.pdb	-0.9572965502738953	-1.545699954032898
4s10.pdb	4s10_B_D_DB99R.pdb	-1.3304232358932495	-2.36929988861084
4s10.pdb	4s10_B_D_DB99N.pdb	-0.9204752445220947	-0.713100016117096
4s10.pdb	4s10_B_D_DB99C.pdb	-0.9571052193641663	-1.424299955368042
4s10.pdb	4s10_B_D_DB99Q.pdb	-0.8183801770210266	-0.3346000015735626
4s10.pdb	4s10_B_D_DB99E.pdb	-0.7097469568252563	0.3287000060081482
4s10.pdb	4s10_B_D_DB99G.pdb	-0.9617488384246826	-1.6079000234603882
4s10.pdb	4s10_B_D_DB99H.pdb	-0.9068700671195984	-1.7581000328063965
4s10.pdb	4s10_B_D_DB99I.pdb	-1.9356741905212402	-1.3586000204086304
4s10.pdb	4s10_B_D_DB99L.pdb	-1.126981258392334	-1.2989000082015991
4s10.pdb	4s10_B_D_DB99K.pdb	-0.9141756892204285	-2.263200044631958
4s10.pdb	4s10_B_D_DB99M.pdb	-1.0740549564361572	-1.1998000144958496
4s10.pdb	4s10_B_D_DB99F.pdb	-0.8058677911758423	-1.3351000547409058
4s10.pdb	4s10_B_D_DB99P.pdb	-1.0518648624420166	-1.913599967956543
4s10.pdb	4s10_B_D_DB99S.pdb	-1.0548425912857056	-1.756500005722046
4s10.pdb	4s10_B_D_DB99T.pdb	-0.9860386848449707	-1.2157000303268433
4s10.pdb	4s10_B_D_DB99W.pdb	-0.6474567651748657	-1.797700047492981
4s10.pdb	4s10_B_D_DB99Y.pdb	-0.8374791145324707	-0.9672999978065491
4s10.pdb	4s10_B_D_DB99V.pdb	-1.0168330669403076	-1.2950999736785889
4s10.pdb	4s10_B_D_LB100A.pdb	-0.36682581901550293	0.5465999841690063
4s10.pdb	4s10_B_D_LB100R.pdb	-0.4702991843223572	0.0575999990105629
4s10.pdb	4s10_B_D_LB100N.pdb	-0.4062018394470215	0.5741999745368958
4s10.pdb	4s10_B_D_LB100D.pdb	-0.7461267709732056	-1.059499979019165
4s10.pdb	4s10_B_D_LB100C.pdb	-0.22993527352809906	-0.8616999983787537
4s10.pdb	4s10_B_D_LB100Q.pdb	-0.7591558694839478	-0.6151999831199646
4s10.pdb	4s10_B_D_LB100E.pdb	-0.7595197558403015	-1.0401999950408936
4s10.pdb	4s10_B_D_LB100G.pdb	-0.32028794288635254	-0.26510000228881836
4s10.pdb	4s10_B_D_LB100H.pdb	-0.29205089807510376	1.1943999528884888
4s10.pdb	4s10_B_D_LB100I.pdb	0.04481641948223114	1.3243000507354736
4s10.pdb	4s10_B_D_LB100K.pdb	-0.5229368209838867	1.7669999599456787
4s10.pdb	4s10_B_D_LB100M.pdb	0.36921441555023193	1.6029000282287598
4s10.pdb	4s10_B_D_LB100F.pdb	-0.6794449687004089	0.7346000075340271
4s10.pdb	4s10_B_D_LB100P.pdb	-0.12527655065059662	-0.6819000244140625
4s10.pdb	4s10_B_D_LB100S.pdb	-0.5694231390953064	0.2630999982357025
4s10.pdb	4s10_B_D_LB100T.pdb	-0.483357310295105	-0.20970000326633453
4s10.pdb	4s10_B_D_LB100W.pdb	-0.8410871028900146	0.3336000144481659
4s10.pdb	4s10_B_D_LB100Y.pdb	-0.527081310749054	0.848800003528595
4s10.pdb	4s10_B_D_LB100V.pdb	-0.10438553988933563	0.39739999175071716
4s10.pdb	4s10_B_D_HB101A.pdb	0.6827161908149719	0.6262000203132629
4s10.pdb	4s10_B_D_HB101R.pdb	-0.10811908543109894	0.555400013923645
4s10.pdb	4s10_B_D_HB101N.pdb	0.3998628854751587	0.3952000141143799
4s10.pdb	4s10_B_D_HB101D.pdb	0.22612203657627106	0.37880000472068787
4s10.pdb	4s10_B_D_HB101C.pdb	0.4418039917945862	0.20999999344348907
4s10.pdb	4s10_B_D_HB101Q.pdb	0.3475855588912964	0.7746000289916992
4s10.pdb	4s10_B_D_HB101E.pdb	-0.5600699186325073	-0.17599999904632568
4s10.pdb	4s10_B_D_HB101G.pdb	0.22650431096553802	0.11829999834299088
4s10.pdb	4s10_B_D_HB101I.pdb	-2.113474130630493	-1.6627000570297241
4s10.pdb	4s10_B_D_HB101L.pdb	1.316651463508606	1.3385000228881836
4s10.pdb	4s10_B_D_HB101K.pdb	0.811188817024231	-0.218299999833107
4s10.pdb	4s10_B_D_HB101M.pdb	1.4491658210754395	0.7293999791145325
4s10.pdb	4s10_B_D_HB101F.pdb	1.0128048658370972	1.9687000513076782
4s10.pdb	4s10_B_D_HB101P.pdb	0.7398574948310852	1.2226999998092651
4s10.pdb	4s10_B_D_HB101S.pdb	0.4054942727088928	-0.0860000029206276
4s10.pdb	4s10_B_D_HB101T.pdb	0.617988646030426	0.7818999886512756
4s10.pdb	4s10_B_D_HB101W.pdb	-2.649008274078369	-2.2530999183654785
4s10.pdb	4s10_B_D_HB101Y.pdb	0.8298859596252441	1.6677000522613525
4s10.pdb	4s10_B_D_HB101V.pdb	1.1865142583847046	0.7603999972343445
4s10.pdb	4s10_B_D_PB103A.pdb	-0.7985473275184631	-0.7623999714851379
4s10.pdb	4s10_B_D_PB103R.pdb	-2.2357592582702637	0.16740000247955322
4s10.pdb	4s10_B_D_PB103N.pdb	-3.222449541091919	-2.3447999954223633
4s10.pdb	4s10_B_D_PB103D.pdb	-2.5737409591674805	-2.615499973297119
4s10.pdb	4s10_B_D_PB103C.pdb	-0.9498207569122314	-0.46389999985694885
4s10.pdb	4s10_B_D_PB103Q.pdb	-2.5456383228302	-2.3389999866485596
4s10.pdb	4s10_B_D_PB103E.pdb	-1.7526031732559204	-1.4464000463485718
4s10.pdb	4s10_B_D_PB103G.pdb	-0.977947473526001	-1.2125999927520752
4s10.pdb	4s10_B_D_PB103H.pdb	-4.473856449127197	-4.1875
4s10.pdb	4s10_B_D_PB103I.pdb	-2.104862928390503	-0.944100022315979
4s10.pdb	4s10_B_D_PB103L.pdb	-3.852604866027832	-2.825200080871582
4s10.pdb	4s10_B_D_PB103K.pdb	-1.1168354749679565	-1.361299991607666
4s10.pdb	4s10_B_D_PB103M.pdb	-1.0911656618118286	-1.4463000297546387
4s10.pdb	4s10_B_D_PB103F.pdb	-2.820164203643799	-2.3406999111175537
4s10.pdb	4s10_B_D_PB103S.pdb	-0.9494195580482483	-1.2829999923706055
4s10.pdb	4s10_B_D_PB103T.pdb	-1.450446367263794	-1.3845000267028809
4s10.pdb	4s10_B_D_PB103W.pdb	-4.335484981536865	-3.220400094985962
4s10.pdb	4s10_B_D_PB103Y.pdb	-3.2867720127105713	-2.914299964904785
4s10.pdb	4s10_B_D_PB103V.pdb	-1.19549560546875	-1.2891000509262085
4s10.pdb	4s10_B_D_DB113A.pdb	-0.5679225921630859	-1.242300033569336
4s10.pdb	4s10_B_D_DB113R.pdb	-0.8809255361557007	-1.663100004196167
4s10.pdb	4s10_B_D_DB113N.pdb	-1.4230716228485107	-1.8157000541687012
4s10.pdb	4s10_B_D_DB113C.pdb	-0.8801580667495728	-1.2258000373840332
4s10.pdb	4s10_B_D_DB113Q.pdb	-0.7222809195518494	-1.5113999843597412
4s10.pdb	4s10_B_D_DB113E.pdb	-0.5465972423553467	0.0044999998062849045
4s10.pdb	4s10_B_D_DB113G.pdb	-0.5609212517738342	-1.6196000576019287
4s10.pdb	4s10_B_D_DB113H.pdb	-1.408021330833435	-1.0011999607086182
4s10.pdb	4s10_B_D_DB113I.pdb	-1.222820520401001	-1.3634999990463257
4s10.pdb	4s10_B_D_DB113L.pdb	-0.6849914789199829	-0.8015999794006348
4s10.pdb	4s10_B_D_DB113K.pdb	-0.7715128064155579	-1.6888999938964844
4s10.pdb	4s10_B_D_DB113M.pdb	-0.5567999482154846	-0.6886000037193298
4s10.pdb	4s10_B_D_DB113F.pdb	-1.4583643674850464	-1.0088000297546387
4s10.pdb	4s10_B_D_DB113P.pdb	-0.6047434210777283	-1.4645999670028687
4s10.pdb	4s10_B_D_DB113S.pdb	-0.8005414009094238	-1.5836000442504883
4s10.pdb	4s10_B_D_DB113T.pdb	-0.8722078800201416	-0.9154000282287598
4s10.pdb	4s10_B_D_DB113W.pdb	-1.0484882593154907	-1.0378999710083008
4s10.pdb	4s10_B_D_DB113Y.pdb	-0.8666855692863464	-0.8047000169754028
4s10.pdb	4s10_B_D_DB113V.pdb	-0.7736586928367615	-0.9380000233650208
4s10.pdb	4s10_B_D_ND37A.pdb	0.8993330001831055	0.027300000190734863
4s10.pdb	4s10_B_D_ND37R.pdb	0.8635197877883911	1.478600025177002
4s10.pdb	4s10_B_D_ND37D.pdb	0.4789605736732483	0.14069999754428864
4s10.pdb	4s10_B_D_ND37C.pdb	0.9505106210708618	0.19280000030994415
4s10.pdb	4s10_B_D_ND37Q.pdb	1.1609221696853638	0.14749999344348907
4s10.pdb	4s10_B_D_ND37E.pdb	1.0865000486373901	0.6722000241279602
4s10.pdb	4s10_B_D_ND37G.pdb	0.9695080518722534	-0.2872999906539917
4s10.pdb	4s10_B_D_ND37H.pdb	-1.179382085800171	-0.27559998631477356
4s10.pdb	4s10_B_D_ND37I.pdb	1.254030704498291	0.9890000224113464
4s10.pdb	4s10_B_D_ND37L.pdb	1.623680591583252	0.8320000171661377
4s10.pdb	4s10_B_D_ND37K.pdb	1.2929264307022095	0.42890000343322754
4s10.pdb	4s10_B_D_ND37M.pdb	1.4557154178619385	0.9491000175476074
4s10.pdb	4s10_B_D_ND37F.pdb	1.9563063383102417	1.5814000368118286
4s10.pdb	4s10_B_D_ND37P.pdb	1.2086336612701416	0.3248000144958496
4s10.pdb	4s10_B_D_ND37S.pdb	0.7977173328399658	-0.16910000145435333
4s10.pdb	4s10_B_D_ND37T.pdb	1.1882487535476685	0.3668000102043152
4s10.pdb	4s10_B_D_ND37W.pdb	1.0980950593948364	-0.20569999516010284
4s10.pdb	4s10_B_D_ND37Y.pdb	2.1703293323516846	-0.92330002784729
4s10.pdb	4s10_B_D_ND37V.pdb	1.5536149740219116	1.399899959564209
4s10.pdb	4s10_B_D_HD39A.pdb	-0.5857851505279541	0.2134999930858612
4s10.pdb	4s10_B_D_HD39R.pdb	-2.712050199508667	1.1363999843597412
4s10.pdb	4s10_B_D_HD39N.pdb	-0.602800726890564	-0.5464000105857849
4s10.pdb	4s10_B_D_HD39D.pdb	-0.5805366635322571	0.3504999876022339
4s10.pdb	4s10_B_D_HD39C.pdb	-0.6101559400558472	0.3634999990463257
4s10.pdb	4s10_B_D_HD39Q.pdb	-0.7725113034248352	-0.4611000120639801
4s10.pdb	4s10_B_D_HD39E.pdb	-0.6932675242424011	-0.5055000185966492
4s10.pdb	4s10_B_D_HD39G.pdb	-0.5935436487197876	0.20149999856948853
4s10.pdb	4s10_B_D_HD39I.pdb	-0.7910037636756897	0.027400000020861626
4s10.pdb	4s10_B_D_HD39L.pdb	-0.39211785793304443	0.5257999897003174
4s10.pdb	4s10_B_D_HD39K.pdb	-0.8027504086494446	-0.04089999943971634
4s10.pdb	4s10_B_D_HD39M.pdb	-0.5330468416213989	-0.061900001019239426
4s10.pdb	4s10_B_D_HD39F.pdb	-0.33092498779296875	-1.0583000183105469
4s10.pdb	4s10_B_D_HD39P.pdb	-0.798042893409729	0.657800018787384
4s10.pdb	4s10_B_D_HD39S.pdb	-0.7937285900115967	0.1088000014424324
4s10.pdb	4s10_B_D_HD39T.pdb	-0.7697383165359497	0.18160000443458557
4s10.pdb	4s10_B_D_HD39W.pdb	-2.816209554672241	-2.742300033569336
4s10.pdb	4s10_B_D_HD39Y.pdb	-8.177532196044922	-4.167600154876709
4s10.pdb	4s10_B_D_HD39V.pdb	-0.677251935005188	0.24070000648498535
4s10.pdb	4s10_B_D_RD71A.pdb	-0.6334556341171265	-0.8863000273704529
4s10.pdb	4s10_B_D_RD71N.pdb	-0.8014094829559326	-0.7037000060081482
4s10.pdb	4s10_B_D_RD71D.pdb	-0.6411792635917664	-1.1203999519348145
4s10.pdb	4s10_B_D_RD71C.pdb	-0.4888686537742615	-0.9222000241279602
4s10.pdb	4s10_B_D_RD71Q.pdb	-0.8309566974639893	-2.2476000785827637
4s10.pdb	4s10_B_D_RD71E.pdb	-0.7986030578613281	-0.760699987411499
4s10.pdb	4s10_B_D_RD71G.pdb	-0.7079693078994751	-0.5048999786376953
4s10.pdb	4s10_B_D_RD71H.pdb	-0.6623346209526062	-0.47839999198913574
4s10.pdb	4s10_B_D_RD71I.pdb	-0.42761945724487305	-1.063599944114685
4s10.pdb	4s10_B_D_RD71L.pdb	-0.5217589139938354	-0.5903000235557556
4s10.pdb	4s10_B_D_RD71K.pdb	-0.5939716100692749	-2.20989990234375
4s10.pdb	4s10_B_D_RD71M.pdb	-0.4488186836242676	-0.6333000063896179
4s10.pdb	4s10_B_D_RD71F.pdb	0.1029980331659317	-0.5371999740600586
4s10.pdb	4s10_B_D_RD71P.pdb	-0.8310260772705078	-0.8906000256538391
4s10.pdb	4s10_B_D_RD71S.pdb	-0.873492419719696	-1.0693999528884888
4s10.pdb	4s10_B_D_RD71T.pdb	-0.7790522575378418	-0.6044999957084656
4s10.pdb	4s10_B_D_RD71W.pdb	-0.8329637050628662	-1.6944999694824219
4s10.pdb	4s10_B_D_RD71Y.pdb	-0.20795516669750214	-0.923799991607666
4s10.pdb	4s10_B_D_RD71V.pdb	-0.5476742386817932	-0.9387000203132629
4s10.pdb	4s10_B_D_HD73A.pdb	-0.21856938302516937	0.06710000336170197
4s10.pdb	4s10_B_D_HD73R.pdb	-0.5663167834281921	-0.19589999318122864
4s10.pdb	4s10_B_D_HD73N.pdb	-0.3648948669433594	0.013500000350177288
4s10.pdb	4s10_B_D_HD73D.pdb	-0.6726019978523254	-0.3831000030040741
4s10.pdb	4s10_B_D_HD73C.pdb	-0.19831620156764984	0.8482000231742859
4s10.pdb	4s10_B_D_HD73Q.pdb	-0.5003907680511475	-0.1623000055551529
4s10.pdb	4s10_B_D_HD73E.pdb	-0.6002813577651978	-0.8026000261306763
4s10.pdb	4s10_B_D_HD73G.pdb	-0.3549100160598755	-0.148499995470047
4s10.pdb	4s10_B_D_HD73I.pdb	-2.636519193649292	-2.6477999687194824
4s10.pdb	4s10_B_D_HD73L.pdb	-0.8358373045921326	-0.3982999920845032
4s10.pdb	4s10_B_D_HD73K.pdb	-0.3098292350769043	-0.05779999867081642
4s10.pdb	4s10_B_D_HD73M.pdb	0.29349881410598755	1.1150000095367432
4s10.pdb	4s10_B_D_HD73F.pdb	-0.06714104115962982	1.0507999658584595
4s10.pdb	4s10_B_D_HD73P.pdb	-0.3295344114303589	0.4643999934196472
4s10.pdb	4s10_B_D_HD73S.pdb	-0.2440767139196396	0.7391999959945679
4s10.pdb	4s10_B_D_HD73T.pdb	-1.1725211143493652	-1.3112000226974487
4s10.pdb	4s10_B_D_HD73W.pdb	-0.0022286325693130493	1.0360000133514404
4s10.pdb	4s10_B_D_HD73Y.pdb	-0.3657991290092468	-0.02810000069439411
4s10.pdb	4s10_B_D_HD73V.pdb	-0.10397087037563324	-0.6010000109672546
4s10.pdb	4s10_B_D_VD74A.pdb	-0.238747701048851	-0.1679999977350235
4s10.pdb	4s10_B_D_VD74R.pdb	-0.244863361120224	-0.2402999997138977
4s10.pdb	4s10_B_D_VD74N.pdb	-0.36656713485717773	-0.15309999883174896
4s10.pdb	4s10_B_D_VD74D.pdb	-0.34925705194473267	0.04699999839067459
4s10.pdb	4s10_B_D_VD74C.pdb	-0.2604973316192627	-0.1582999974489212
4s10.pdb	4s10_B_D_VD74Q.pdb	-0.34257054328918457	-0.28700000047683716
4s10.pdb	4s10_B_D_VD74E.pdb	-0.23615393042564392	0.3224000036716461
4s10.pdb	4s10_B_D_VD74G.pdb	-0.32880789041519165	-0.12790000438690186
4s10.pdb	4s10_B_D_VD74H.pdb	-0.11524663865566254	-0.2240999937057495
4s10.pdb	4s10_B_D_VD74I.pdb	-0.16781321167945862	0.0035000001080334187
4s10.pdb	4s10_B_D_VD74L.pdb	-0.25852155685424805	-0.022199999541044235
4s10.pdb	4s10_B_D_VD74K.pdb	-0.18234878778457642	-0.1551000028848648
4s10.pdb	4s10_B_D_VD74M.pdb	0.011060759425163269	-0.12479999661445618
4s10.pdb	4s10_B_D_VD74F.pdb	-0.19679324328899384	-0.1777999997138977
4s10.pdb	4s10_B_D_VD74P.pdb	-0.036397501826286316	-0.03319999948143959
4s10.pdb	4s10_B_D_VD74S.pdb	-0.3771240711212158	-0.1420000046491623
4s10.pdb	4s10_B_D_VD74T.pdb	-0.44041985273361206	-0.01720000058412552
4s10.pdb	4s10_B_D_VD74W.pdb	-0.05515156686306	-0.20250000059604645
4s10.pdb	4s10_B_D_VD74Y.pdb	-0.32630443572998047	-0.18129999935626984
4s10.pdb	4s10_B_D_TD79A.pdb	-0.13067755103111267	0.42080000042915344
4s10.pdb	4s10_B_D_TD79R.pdb	-0.25061583518981934	0.021199999377131462
4s10.pdb	4s10_B_D_TD79N.pdb	-0.2356693595647812	0.16210000216960907
4s10.pdb	4s10_B_D_TD79D.pdb	-0.2798818051815033	0.8837000131607056
4s10.pdb	4s10_B_D_TD79C.pdb	-0.19494584202766418	0.2206999957561493
4s10.pdb	4s10_B_D_TD79Q.pdb	-0.2580412030220032	0.22709999978542328
4s10.pdb	4s10_B_D_TD79E.pdb	-0.635677695274353	0.16779999434947968
4s10.pdb	4s10_B_D_TD79G.pdb	-0.05147923529148102	0.3147999942302704
4s10.pdb	4s10_B_D_TD79H.pdb	-0.10779225826263428	-0.026000000536441803
4s10.pdb	4s10_B_D_TD79I.pdb	-0.23517616093158722	0.14710000157356262
4s10.pdb	4s10_B_D_TD79L.pdb	-0.10035330057144165	0.295199990272522
4s10.pdb	4s10_B_D_TD79K.pdb	-0.16829490661621094	0.2199999988079071
4s10.pdb	4s10_B_D_TD79M.pdb	-0.01873256266117096	0.21809999644756317
4s10.pdb	4s10_B_D_TD79F.pdb	-0.14197571575641632	0.2962000072002411
4s10.pdb	4s10_B_D_TD79P.pdb	-0.11025547981262207	-0.07909999787807465
4s10.pdb	4s10_B_D_TD79S.pdb	-0.25121450424194336	0.19990000128746033
4s10.pdb	4s10_B_D_TD79W.pdb	-0.16483239829540253	0.2558000087738037
4s10.pdb	4s10_B_D_TD79Y.pdb	-0.3686408996582031	0.24779999256134033
4s10.pdb	4s10_B_D_TD79V.pdb	-0.02440008521080017	0.11550000309944153
4s10.pdb	4s10_B_D_ED80A.pdb	0.13251028954982758	-1.4723000526428223
4s10.pdb	4s10_B_D_ED80R.pdb	-0.26518625020980835	-1.7502000331878662
4s10.pdb	4s10_B_D_ED80N.pdb	-0.0700644999742508	-1.3516000509262085
4s10.pdb	4s10_B_D_ED80D.pdb	-0.14234580099582672	-1.0221999883651733
4s10.pdb	4s10_B_D_ED80C.pdb	-0.32012325525283813	-1.9437999725341797
4s10.pdb	4s10_B_D_ED80Q.pdb	-0.16338281333446503	-0.6728000044822693
4s10.pdb	4s10_B_D_ED80G.pdb	-0.29592978954315186	-2.0401999950408936
4s10.pdb	4s10_B_D_ED80H.pdb	-0.03455208241939545	-1.3646999597549438
4s10.pdb	4s10_B_D_ED80I.pdb	-0.2121192067861557	-1.2841999530792236
4s10.pdb	4s10_B_D_ED80L.pdb	-0.16308264434337616	-1.2258000373840332
4s10.pdb	4s10_B_D_ED80K.pdb	0.30492210388183594	-1.1648000478744507
4s10.pdb	4s10_B_D_ED80M.pdb	-0.032212793827056885	-1.1955000162124634
4s10.pdb	4s10_B_D_ED80F.pdb	-0.5923259258270264	-2.098299980163574
4s10.pdb	4s10_B_D_ED80P.pdb	0.5236002206802368	-0.7401000261306763
4s10.pdb	4s10_B_D_ED80S.pdb	-0.11832679808139801	-1.3969000577926636
4s10.pdb	4s10_B_D_ED80T.pdb	0.10417057573795319	-2.6930999755859375
4s10.pdb	4s10_B_D_ED80W.pdb	-1.294101595878601	-3.286900043487549
4s10.pdb	4s10_B_D_ED80Y.pdb	-1.2935954332351685	-3.072700023651123
4s10.pdb	4s10_B_D_ED80V.pdb	0.1971273571252823	-1.4242000579833984
4s10.pdb	4s10_B_D_PD81A.pdb	-0.45931267738342285	-0.8084999918937683
4s10.pdb	4s10_B_D_PD81R.pdb	-4.502735614776611	-6.122779846191406
4s10.pdb	4s10_B_D_PD81N.pdb	-1.8644098043441772	-2.773400068283081
4s10.pdb	4s10_B_D_PD81D.pdb	-3.62823224067688	-3.0360000133514404
4s10.pdb	4s10_B_D_PD81C.pdb	-0.5921618342399597	-1.291700005531311
4s10.pdb	4s10_B_D_PD81Q.pdb	-1.583187222480774	-2.210700035095215
4s10.pdb	4s10_B_D_PD81E.pdb	-2.264845609664917	-0.7875000238418579
4s10.pdb	4s10_B_D_PD81G.pdb	-0.4042048454284668	-0.5214999914169312
4s10.pdb	4s10_B_D_PD81H.pdb	-15.726409912109375	-15.2944917678833
4s10.pdb	4s10_B_D_PD81I.pdb	-5.815469741821289	-7.194429874420166
4s10.pdb	4s10_B_D_PD81L.pdb	-3.8890485763549805	-4.906919956207275
4s10.pdb	4s10_B_D_PD81K.pdb	-1.1924107074737549	-3.6173999309539795
4s10.pdb	4s10_B_D_PD81M.pdb	-0.7565377354621887	-4.129199981689453
4s10.pdb	4s10_B_D_PD81F.pdb	-11.780315399169922	-15.626819610595703
4s10.pdb	4s10_B_D_PD81S.pdb	-0.7859408855438232	-1.1928999423980713
4s10.pdb	4s10_B_D_PD81T.pdb	-0.5219643115997314	-1.1396000385284424
4s10.pdb	4s10_B_D_PD81W.pdb	-1.6517425775527954	-4.115699768066406
4s10.pdb	4s10_B_D_PD81Y.pdb	-7.905171871185303	-9.55226993560791
4s10.pdb	4s10_B_D_PD81V.pdb	-0.7847188115119934	-1.500100016593933
4s10.pdb	4s10_B_D_ED82A.pdb	-0.7410454154014587	-2.2335000038146973
4s10.pdb	4s10_B_D_ED82R.pdb	-2.8900036811828613	-4.766650199890137
4s10.pdb	4s10_B_D_ED82N.pdb	-1.4532612562179565	-3.046299934387207
4s10.pdb	4s10_B_D_ED82D.pdb	-1.5057536363601685	-3.378499984741211
4s10.pdb	4s10_B_D_ED82C.pdb	-0.9212602376937866	-1.9187999963760376
4s10.pdb	4s10_B_D_ED82Q.pdb	-1.399294137954712	-2.5176000595092773
4s10.pdb	4s10_B_D_ED82G.pdb	-1.0177524089813232	-3.166800022125244
4s10.pdb	4s10_B_D_ED82H.pdb	-2.5467588901519775	-2.6903998851776123
4s10.pdb	4s10_B_D_ED82I.pdb	-3.124037027359009	-3.9707000255584717
4s10.pdb	4s10_B_D_ED82L.pdb	-0.4583132266998291	-0.9664999842643738
4s10.pdb	4s10_B_D_ED82K.pdb	-1.2609630823135376	-3.0327000617980957
4s10.pdb	4s10_B_D_ED82M.pdb	0.22561608254909515	-0.7504000067710876
4s10.pdb	4s10_B_D_ED82F.pdb	-2.2947394847869873	-1.8595999479293823
4s10.pdb	4s10_B_D_ED82P.pdb	-2.785693883895874	-4.169400215148926
4s10.pdb	4s10_B_D_ED82S.pdb	-0.8699917197227478	-2.74180006980896
4s10.pdb	4s10_B_D_ED82T.pdb	-0.766750156879425	-1.6648000478744507
4s10.pdb	4s10_B_D_ED82W.pdb	-5.842818260192871	-4.953829765319824
4s10.pdb	4s10_B_D_ED82Y.pdb	0.6683411002159119	0.1932000070810318
4s10.pdb	4s10_B_D_ED82V.pdb	-1.2946609258651733	-2.907399892807007
4s10.pdb	4s10_B_D_AD83R.pdb	-4.353431701660156	-3.6661999225616455
4s10.pdb	4s10_B_D_AD83N.pdb	-3.616920232772827	-1.5960999727249146
4s10.pdb	4s10_B_D_AD83D.pdb	-3.4992713928222656	-2.5992000102996826
4s10.pdb	4s10_B_D_AD83C.pdb	-3.0505473613739014	-1.229599952697754
4s10.pdb	4s10_B_D_AD83Q.pdb	-4.363184928894043	-1.9735000133514404
4s10.pdb	4s10_B_D_AD83E.pdb	-2.613715887069702	-1.5816999673843384
4s10.pdb	4s10_B_D_AD83G.pdb	-0.3270471692085266	-0.5669999718666077
4s10.pdb	4s10_B_D_AD83H.pdb	-12.65322494506836	-8.448189735412598
4s10.pdb	4s10_B_D_AD83I.pdb	-3.0396833419799805	-1.7818000316619873
4s10.pdb	4s10_B_D_AD83L.pdb	-2.1866347789764404	-2.0385000705718994
4s10.pdb	4s10_B_D_AD83K.pdb	-2.900460958480835	-1.4071999788284302
4s10.pdb	4s10_B_D_AD83M.pdb	-3.1918554306030273	-0.8032000064849854
4s10.pdb	4s10_B_D_AD83F.pdb	-6.907190322875977	-7.556859970092773
4s10.pdb	4s10_B_D_AD83P.pdb	-8.356792449951172	-10.13539981842041
4s10.pdb	4s10_B_D_AD83S.pdb	-1.0056945085525513	-0.2037000060081482
4s10.pdb	4s10_B_D_AD83T.pdb	-1.7617542743682861	-0.9824000000953674
4s10.pdb	4s10_B_D_AD83W.pdb	-4.7555012702941895	-3.3708999156951904
4s10.pdb	4s10_B_D_AD83Y.pdb	-5.556667804718018	-4.558410167694092
4s10.pdb	4s10_B_D_AD83V.pdb	-2.413794994354248	-1.7587000131607056
4s10.pdb	4s10_B_D_LD85A.pdb	-0.6718400120735168	-0.6987000107765198
4s10.pdb	4s10_B_D_LD85R.pdb	-0.5509950518608093	-0.3257000148296356
4s10.pdb	4s10_B_D_LD85N.pdb	-0.9156997799873352	-0.48829999566078186
4s10.pdb	4s10_B_D_LD85D.pdb	-1.099450945854187	-0.48809999227523804
4s10.pdb	4s10_B_D_LD85C.pdb	-0.6563948392868042	-0.3073999881744385
4s10.pdb	4s10_B_D_LD85Q.pdb	-0.7764480710029602	-0.2084999978542328
4s10.pdb	4s10_B_D_LD85E.pdb	-0.7162231206893921	0.35429999232292175
4s10.pdb	4s10_B_D_LD85G.pdb	-0.8194727301597595	-1.5464999675750732
4s10.pdb	4s10_B_D_LD85H.pdb	-0.7402139902114868	-0.37229999899864197
4s10.pdb	4s10_B_D_LD85I.pdb	0.18074019253253937	0.4745999872684479
4s10.pdb	4s10_B_D_LD85K.pdb	-0.2154536247253418	0.593500018119812
4s10.pdb	4s10_B_D_LD85M.pdb	-0.3652501106262207	-0.08009999990463257
4s10.pdb	4s10_B_D_LD85F.pdb	-0.5364448428153992	0.16030000150203705
4s10.pdb	4s10_B_D_LD85P.pdb	-0.7423957586288452	-0.7386999726295471
4s10.pdb	4s10_B_D_LD85S.pdb	-0.3391975164413452	-0.9513000249862671
4s10.pdb	4s10_B_D_LD85T.pdb	-0.30498117208480835	-0.5724999904632568
4s10.pdb	4s10_B_D_LD85W.pdb	-2.2621095180511475	-0.28049999475479126
4s10.pdb	4s10_B_D_LD85Y.pdb	-0.6608782410621643	0.016300000250339508
4s10.pdb	4s10_B_D_LD85V.pdb	0.23953218758106232	-0.44839999079704285
4s10.pdb	4s10_B_D_QD86A.pdb	-0.046519383788108826	-0.869700014591217
4s10.pdb	4s10_B_D_QD86R.pdb	-0.12525059282779694	0.09969999641180038
4s10.pdb	4s10_B_D_QD86N.pdb	-0.24214528501033783	-0.6517999768257141
4s10.pdb	4s10_B_D_QD86D.pdb	-0.16722892224788666	-1.0281000137329102
4s10.pdb	4s10_B_D_QD86C.pdb	0.025530710816383362	-0.2468000054359436
4s10.pdb	4s10_B_D_QD86E.pdb	-0.13838206231594086	0.025599999353289604
4s10.pdb	4s10_B_D_QD86G.pdb	-0.12065564095973969	-0.8593000173568726
4s10.pdb	4s10_B_D_QD86H.pdb	-0.14239133894443512	-0.2667999863624573
4s10.pdb	4s10_B_D_QD86I.pdb	0.5453649759292603	0.13819999992847443
4s10.pdb	4s10_B_D_QD86L.pdb	0.6144686341285706	0.8392000198364258
4s10.pdb	4s10_B_D_QD86K.pdb	0.1871403008699417	0.6615999937057495
4s10.pdb	4s10_B_D_QD86M.pdb	0.6188977956771851	1.7101999521255493
4s10.pdb	4s10_B_D_QD86F.pdb	0.19345976412296295	-1.4200999736785889
4s10.pdb	4s10_B_D_QD86P.pdb	-0.12968705594539642	-2.190999984741211
4s10.pdb	4s10_B_D_QD86S.pdb	-0.1406242698431015	-0.8988000154495239
4s10.pdb	4s10_B_D_QD86T.pdb	-0.08109624683856964	-0.2578999996185303
4s10.pdb	4s10_B_D_QD86W.pdb	0.32941144704818726	-1.1086000204086304
4s10.pdb	4s10_B_D_QD86Y.pdb	0.08081795275211334	-1.3032000064849854
4s10.pdb	4s10_B_D_QD86V.pdb	0.25235748291015625	-0.16419999301433563
4s10.pdb	4s10_B_D_PD90A.pdb	-0.9313700199127197	-0.7014999985694885
4s10.pdb	4s10_B_D_PD90R.pdb	-0.508185088634491	-0.09640000015497208
4s10.pdb	4s10_B_D_PD90N.pdb	-1.062901258468628	-0.5300999879837036
4s10.pdb	4s10_B_D_PD90D.pdb	-1.1924307346343994	-0.45089998841285706
4s10.pdb	4s10_B_D_PD90C.pdb	-0.8954736590385437	-0.6288999915122986
4s10.pdb	4s10_B_D_PD90Q.pdb	-1.0621349811553955	-0.007499999832361937
4s10.pdb	4s10_B_D_PD90E.pdb	-0.9758530259132385	0.30730000138282776
4s10.pdb	4s10_B_D_PD90G.pdb	-1.05989408493042	-0.8403000235557556
4s10.pdb	4s10_B_D_PD90H.pdb	-0.9711025357246399	-0.4799000024795532
4s10.pdb	4s10_B_D_PD90I.pdb	-0.7395883798599243	-0.3176000118255615
4s10.pdb	4s10_B_D_PD90L.pdb	-0.4016600251197815	0.3174000084400177
4s10.pdb	4s10_B_D_PD90K.pdb	-0.4488229751586914	0.3452000021934509
4s10.pdb	4s10_B_D_PD90M.pdb	-0.1573181301355362	0.4081000089645386
4s10.pdb	4s10_B_D_PD90F.pdb	-0.1358991116285324	0.3840000033378601
4s10.pdb	4s10_B_D_PD90S.pdb	-1.1957290172576904	-0.829800009727478
4s10.pdb	4s10_B_D_PD90T.pdb	-1.0820425748825073	-0.8172000050544739
4s10.pdb	4s10_B_D_PD90W.pdb	-0.07190941274166107	0.00839999970048666
4s10.pdb	4s10_B_D_PD90Y.pdb	-0.5674784779548645	-0.03680000081658363
4s10.pdb	4s10_B_D_PD90V.pdb	-0.7298077344894409	-0.6675999760627747
5xmh.pdb	5xmh_HL_A_QL27A.pdb	0.010437235236167908	0.22089999914169312
5xmh.pdb	5xmh_HL_A_QL27R.pdb	-0.024704918265342712	-0.5110999941825867
5xmh.pdb	5xmh_HL_A_QL27N.pdb	-0.02680201828479767	0.34619998931884766
5xmh.pdb	5xmh_HL_A_QL27D.pdb	-0.05025801062583923	0.22310000658035278
5xmh.pdb	5xmh_HL_A_QL27C.pdb	0.043569162487983704	0.4027000069618225
5xmh.pdb	5xmh_HL_A_QL27E.pdb	-0.1352228969335556	0.23579999804496765
5xmh.pdb	5xmh_HL_A_QL27G.pdb	0.002731338143348694	0.22089999914169312
5xmh.pdb	5xmh_HL_A_QL27H.pdb	0.17502976953983307	0.22089999914169312
5xmh.pdb	5xmh_HL_A_QL27I.pdb	0.0415777862071991	0.27480000257492065
5xmh.pdb	5xmh_HL_A_QL27L.pdb	0.06304247677326202	0.22089999914169312
5xmh.pdb	5xmh_HL_A_QL27K.pdb	0.11832724511623383	0.2134999930858612
5xmh.pdb	5xmh_HL_A_QL27M.pdb	0.34778743982315063	0.7709000110626221
5xmh.pdb	5xmh_HL_A_QL27F.pdb	0.587214469909668	1.2038999795913696
5xmh.pdb	5xmh_HL_A_QL27P.pdb	0.06145615875720978	0.22089999914169312
5xmh.pdb	5xmh_HL_A_QL27S.pdb	-0.10542233288288116	0.22089999914169312
5xmh.pdb	5xmh_HL_A_QL27T.pdb	-0.06776922941207886	0.23520000278949738
5xmh.pdb	5xmh_HL_A_QL27W.pdb	0.38168084621429443	0.22089999914169312
5xmh.pdb	5xmh_HL_A_QL27Y.pdb	0.8916909694671631	0.9861999750137329
5xmh.pdb	5xmh_HL_A_QL27V.pdb	0.19455651938915253	0.22089999914169312
5xmh.pdb	5xmh_HL_A_SL28A.pdb	0.07482965290546417	0.7962999939918518
5xmh.pdb	5xmh_HL_A_SL28R.pdb	0.3118591904640198	0.2809999883174896
5xmh.pdb	5xmh_HL_A_SL28N.pdb	-0.049127161502838135	0.11349999904632568
5xmh.pdb	5xmh_HL_A_SL28D.pdb	-0.20229163765907288	-0.6327999830245972
5xmh.pdb	5xmh_HL_A_SL28C.pdb	0.23007221519947052	0.7522000074386597
5xmh.pdb	5xmh_HL_A_SL28Q.pdb	0.08959241211414337	0.22689999639987946
5xmh.pdb	5xmh_HL_A_SL28E.pdb	-0.17470921576023102	-0.4722000062465668
5xmh.pdb	5xmh_HL_A_SL28G.pdb	-0.15024136006832123	0.10029999911785126
5xmh.pdb	5xmh_HL_A_SL28H.pdb	-0.004653707146644592	0.5623999834060669
5xmh.pdb	5xmh_HL_A_SL28I.pdb	0.05115775763988495	0.8059999942779541
5xmh.pdb	5xmh_HL_A_SL28L.pdb	0.5278765559196472	1.215499997138977
5xmh.pdb	5xmh_HL_A_SL28K.pdb	0.6123367547988892	1.1331000328063965
5xmh.pdb	5xmh_HL_A_SL28M.pdb	0.5671928524971008	1.0592999458312988
5xmh.pdb	5xmh_HL_A_SL28F.pdb	1.041534185409546	1.1162999868392944
5xmh.pdb	5xmh_HL_A_SL28P.pdb	0.5623711943626404	1.0720000267028809
5xmh.pdb	5xmh_HL_A_SL28T.pdb	-0.14327357709407806	0.16110000014305115
5xmh.pdb	5xmh_HL_A_SL28W.pdb	0.5933883190155029	2.0339999198913574
5xmh.pdb	5xmh_HL_A_SL28Y.pdb	1.083229422569275	1.6983000040054321
5xmh.pdb	5xmh_HL_A_SL28V.pdb	-0.09500133991241455	0.963100016117096
5xmh.pdb	5xmh_HL_A_IL29A.pdb	-0.4059808850288391	-0.13009999692440033
5xmh.pdb	5xmh_HL_A_IL29R.pdb	0.14724625647068024	1.6318999528884888
5xmh.pdb	5xmh_HL_A_IL29N.pdb	-0.5407509207725525	-0.21799999475479126
5xmh.pdb	5xmh_HL_A_IL29D.pdb	-0.4275059103965759	-0.7060999870300293
5xmh.pdb	5xmh_HL_A_IL29C.pdb	-0.42091262340545654	0.02590000070631504
5xmh.pdb	5xmh_HL_A_IL29Q.pdb	-0.49509990215301514	-0.06289999932050705
5xmh.pdb	5xmh_HL_A_IL29E.pdb	-0.04180684685707092	-0.5385000109672546
5xmh.pdb	5xmh_HL_A_IL29G.pdb	-0.5534613728523254	-0.133200004696846
5xmh.pdb	5xmh_HL_A_IL29H.pdb	-0.2926085889339447	-0.06650000065565109
5xmh.pdb	5xmh_HL_A_IL29L.pdb	-0.14979475736618042	0.22910000383853912
5xmh.pdb	5xmh_HL_A_IL29K.pdb	-0.3482170104980469	-0.001500000013038516
5xmh.pdb	5xmh_HL_A_IL29M.pdb	-0.22821755707263947	-0.04749999940395355
5xmh.pdb	5xmh_HL_A_IL29F.pdb	-0.24753867089748383	-0.11490000039339066
5xmh.pdb	5xmh_HL_A_IL29P.pdb	-0.2687111496925354	-0.19529999792575836
5xmh.pdb	5xmh_HL_A_IL29S.pdb	-0.5177243947982788	-0.11010000109672546
5xmh.pdb	5xmh_HL_A_IL29T.pdb	-0.4268718361854553	-0.1876000016927719
5xmh.pdb	5xmh_HL_A_IL29W.pdb	-0.23093079030513763	1.0091999769210815
5xmh.pdb	5xmh_HL_A_IL29Y.pdb	-0.48557335138320923	0.22259999811649323
5xmh.pdb	5xmh_HL_A_IL29V.pdb	-0.19469806551933289	0.023800000548362732
5xmh.pdb	5xmh_HL_A_SL30A.pdb	-0.6076018810272217	-0.3849000036716461
5xmh.pdb	5xmh_HL_A_SL30R.pdb	-7.0257978439331055	-7.1645002365112305
5xmh.pdb	5xmh_HL_A_SL30N.pdb	-0.7479196786880493	-0.49219998717308044
5xmh.pdb	5xmh_HL_A_SL30D.pdb	0.8693650960922241	-0.8292999863624573
5xmh.pdb	5xmh_HL_A_SL30C.pdb	-0.5427512526512146	-0.3343000113964081
5xmh.pdb	5xmh_HL_A_SL30Q.pdb	-1.3689039945602417	-0.5672000050544739
5xmh.pdb	5xmh_HL_A_SL30E.pdb	-2.38490629196167	-4.715260028839111
5xmh.pdb	5xmh_HL_A_SL30G.pdb	-0.6072304844856262	-0.5741999745368958
5xmh.pdb	5xmh_HL_A_SL30H.pdb	-11.097110748291016	-11.241780281066895
5xmh.pdb	5xmh_HL_A_SL30I.pdb	-0.2705693244934082	0.35910001397132874
5xmh.pdb	5xmh_HL_A_SL30L.pdb	-0.9998459815979004	-0.1137000024318695
5xmh.pdb	5xmh_HL_A_SL30K.pdb	-4.499992847442627	-7.621650218963623
5xmh.pdb	5xmh_HL_A_SL30M.pdb	-1.0896328687667847	-0.5870000123977661
5xmh.pdb	5xmh_HL_A_SL30F.pdb	-13.221993446350098	-8.410449981689453
5xmh.pdb	5xmh_HL_A_SL30P.pdb	-1.9202616214752197	-1.3220000267028809
5xmh.pdb	5xmh_HL_A_SL30T.pdb	0.018026158213615417	0.25099998712539673
5xmh.pdb	5xmh_HL_A_SL30W.pdb	-36.190799713134766	-29.513500213623047
5xmh.pdb	5xmh_HL_A_SL30Y.pdb	-22.692806243896484	-18.907480239868164
5xmh.pdb	5xmh_HL_A_SL30V.pdb	-2.3493356704711914	-1.195099949836731
5xmh.pdb	5xmh_HL_A_SL31A.pdb	-0.4171693027019501	0.050700001418590546
5xmh.pdb	5xmh_HL_A_SL31R.pdb	-0.5001274943351746	0.01640000008046627
5xmh.pdb	5xmh_HL_A_SL31N.pdb	-0.606600284576416	-0.09179999679327011
5xmh.pdb	5xmh_HL_A_SL31D.pdb	0.0036980360746383667	0.008200000040233135
5xmh.pdb	5xmh_HL_A_SL31C.pdb	-1.1871216297149658	-0.48410001397132874
5xmh.pdb	5xmh_HL_A_SL31Q.pdb	-0.8559725880622864	-0.7317000031471252
5xmh.pdb	5xmh_HL_A_SL31E.pdb	0.2606215476989746	-0.5906999707221985
5xmh.pdb	5xmh_HL_A_SL31G.pdb	-0.652873158454895	-0.7957000136375427
5xmh.pdb	5xmh_HL_A_SL31H.pdb	-1.5996475219726562	0.07280000299215317
5xmh.pdb	5xmh_HL_A_SL31I.pdb	-0.3799302577972412	-0.41359999775886536
5xmh.pdb	5xmh_HL_A_SL31L.pdb	-1.3311179876327515	0.05939999967813492
5xmh.pdb	5xmh_HL_A_SL31K.pdb	-0.3395412564277649	-0.3361999988555908
5xmh.pdb	5xmh_HL_A_SL31M.pdb	-0.12984170019626617	0.17489999532699585
5xmh.pdb	5xmh_HL_A_SL31F.pdb	-0.02801482379436493	0.22200000286102295
5xmh.pdb	5xmh_HL_A_SL31P.pdb	-0.2785252332687378	0.48030000925064087
5xmh.pdb	5xmh_HL_A_SL31T.pdb	-0.09776856005191803	-0.448199987411499
5xmh.pdb	5xmh_HL_A_SL31W.pdb	-0.0576045960187912	0.08460000157356262
5xmh.pdb	5xmh_HL_A_SL31Y.pdb	-0.3168407678604126	-0.4912000000476837
5xmh.pdb	5xmh_HL_A_SL31V.pdb	-0.31007033586502075	-0.4562000036239624
5xmh.pdb	5xmh_HL_A_YL33A.pdb	-0.5325933694839478	-1.8906999826431274
5xmh.pdb	5xmh_HL_A_YL33R.pdb	-0.7539722919464111	-1.2197999954223633
5xmh.pdb	5xmh_HL_A_YL33N.pdb	-0.802303671836853	-1.9220999479293823
5xmh.pdb	5xmh_HL_A_YL33D.pdb	-1.01581871509552	-2.2126998901367188
5xmh.pdb	5xmh_HL_A_YL33C.pdb	-0.5234882831573486	-1.7802000045776367
5xmh.pdb	5xmh_HL_A_YL33Q.pdb	-0.24546591937541962	-1.4337999820709229
5xmh.pdb	5xmh_HL_A_YL33E.pdb	-1.1961359977722168	-2.5028998851776123
5xmh.pdb	5xmh_HL_A_YL33G.pdb	-0.44855451583862305	-1.9085999727249146
5xmh.pdb	5xmh_HL_A_YL33H.pdb	-0.5020691156387329	-1.84089994430542
5xmh.pdb	5xmh_HL_A_YL33I.pdb	-0.5621904730796814	-1.6223000288009644
5xmh.pdb	5xmh_HL_A_YL33L.pdb	-0.8692716956138611	-1.3036999702453613
5xmh.pdb	5xmh_HL_A_YL33K.pdb	-0.3947625160217285	-1.3270000219345093
5xmh.pdb	5xmh_HL_A_YL33M.pdb	-0.5192286968231201	-1.794700026512146
5xmh.pdb	5xmh_HL_A_YL33F.pdb	-0.4445613622665405	-0.9156000018119812
5xmh.pdb	5xmh_HL_A_YL33P.pdb	-0.7117876410484314	-2.4017999172210693
5xmh.pdb	5xmh_HL_A_YL33S.pdb	-0.6822084188461304	-1.951300024986267
5xmh.pdb	5xmh_HL_A_YL33T.pdb	-0.7163722515106201	-1.9359999895095825
5xmh.pdb	5xmh_HL_A_YL33W.pdb	-0.26398974657058716	-1.6782000064849854
5xmh.pdb	5xmh_HL_A_YL33V.pdb	-0.5473939180374146	-1.6553000211715698
5xmh.pdb	5xmh_HL_A_SL68A.pdb	-0.43763840198516846	-0.599399983882904
5xmh.pdb	5xmh_HL_A_SL68R.pdb	-0.6239519715309143	-0.07859999686479568
5xmh.pdb	5xmh_HL_A_SL68N.pdb	-2.286653995513916	0.3612000048160553
5xmh.pdb	5xmh_HL_A_SL68D.pdb	0.05008526146411896	0.16269999742507935
5xmh.pdb	5xmh_HL_A_SL68C.pdb	-0.15875600278377533	-0.38109999895095825
5xmh.pdb	5xmh_HL_A_SL68Q.pdb	-0.7440446615219116	-0.6104999780654907
5xmh.pdb	5xmh_HL_A_SL68E.pdb	-0.668865978717804	-0.616599977016449
5xmh.pdb	5xmh_HL_A_SL68G.pdb	-0.5293418765068054	-0.7008000016212463
5xmh.pdb	5xmh_HL_A_SL68H.pdb	-0.4915640354156494	-0.4796000123023987
5xmh.pdb	5xmh_HL_A_SL68I.pdb	0.057328060269355774	-0.4372999966144562
5xmh.pdb	5xmh_HL_A_SL68L.pdb	-0.33530691266059875	-0.4124999940395355
5xmh.pdb	5xmh_HL_A_SL68K.pdb	-0.23876146972179413	-0.2320999950170517
5xmh.pdb	5xmh_HL_A_SL68M.pdb	-0.24639594554901123	0.0406000018119812
5xmh.pdb	5xmh_HL_A_SL68F.pdb	-0.37344157695770264	-0.41990000009536743
5xmh.pdb	5xmh_HL_A_SL68P.pdb	-0.25130170583724976	-0.6610999703407288
5xmh.pdb	5xmh_HL_A_SL68T.pdb	-0.12167482078075409	-0.4392000138759613
5xmh.pdb	5xmh_HL_A_SL68W.pdb	0.5108596086502075	0.6891999840736389
5xmh.pdb	5xmh_HL_A_SL68Y.pdb	-0.4484095573425293	-0.4375999867916107
5xmh.pdb	5xmh_HL_A_SL68V.pdb	-0.23645128309726715	-0.6292999982833862
5xmh.pdb	5xmh_HL_A_GL93A.pdb	0.18916840851306915	0.1988999992609024
5xmh.pdb	5xmh_HL_A_GL93R.pdb	-4.428393840789795	-2.3831000328063965
5xmh.pdb	5xmh_HL_A_GL93N.pdb	-0.29821640253067017	-0.11540000140666962
5xmh.pdb	5xmh_HL_A_GL93D.pdb	-0.6119920611381531	-0.7498999834060669
5xmh.pdb	5xmh_HL_A_GL93C.pdb	-0.13724596798419952	0.20149999856948853
5xmh.pdb	5xmh_HL_A_GL93Q.pdb	-0.110102578997612	0.09809999912977219
5xmh.pdb	5xmh_HL_A_GL93E.pdb	0.529147207736969	0.9262999892234802
5xmh.pdb	5xmh_HL_A_GL93H.pdb	-0.19361494481563568	-0.25200000405311584
5xmh.pdb	5xmh_HL_A_GL93I.pdb	0.16670061647891998	0.9211000204086304
5xmh.pdb	5xmh_HL_A_GL93L.pdb	0.41672372817993164	0.5777000188827515
5xmh.pdb	5xmh_HL_A_GL93K.pdb	-0.04626534879207611	0.33309999108314514
5xmh.pdb	5xmh_HL_A_GL93M.pdb	0.5368086695671082	0.9453999996185303
5xmh.pdb	5xmh_HL_A_GL93F.pdb	-2.390636444091797	-0.6308000087738037
5xmh.pdb	5xmh_HL_A_GL93P.pdb	-0.24988104403018951	0.6690999865531921
5xmh.pdb	5xmh_HL_A_GL93S.pdb	-0.3550201654434204	-0.02590000070631504
5xmh.pdb	5xmh_HL_A_GL93T.pdb	-0.4089881181716919	0.0066999997943639755
5xmh.pdb	5xmh_HL_A_GL93W.pdb	-2.9830873012542725	-0.21899999678134918
5xmh.pdb	5xmh_HL_A_GL93Y.pdb	-2.7459747791290283	-0.5909000039100647
5xmh.pdb	5xmh_HL_A_GL93V.pdb	0.1636047512292862	0.6996999979019165
5xmh.pdb	5xmh_HL_A_SL94A.pdb	-0.01794593036174774	0.5121999979019165
5xmh.pdb	5xmh_HL_A_SL94R.pdb	-0.4160073399543762	0.858299970626831
5xmh.pdb	5xmh_HL_A_SL94N.pdb	-1.170485496520996	-1.2627999782562256
5xmh.pdb	5xmh_HL_A_SL94D.pdb	0.3622216582298279	0.0763000026345253
5xmh.pdb	5xmh_HL_A_SL94C.pdb	0.05736429989337921	0.3619999885559082
5xmh.pdb	5xmh_HL_A_SL94Q.pdb	-0.288293719291687	0.6252999901771545
5xmh.pdb	5xmh_HL_A_SL94E.pdb	-0.36824148893356323	-0.6959999799728394
5xmh.pdb	5xmh_HL_A_SL94G.pdb	-0.2374165803194046	0.039000000804662704
5xmh.pdb	5xmh_HL_A_SL94H.pdb	-1.404439091682434	-1.2178000211715698
5xmh.pdb	5xmh_HL_A_SL94I.pdb	0.22968198359012604	1.031599998474121
5xmh.pdb	5xmh_HL_A_SL94L.pdb	0.4931599497795105	1.1341999769210815
5xmh.pdb	5xmh_HL_A_SL94K.pdb	-0.0907038003206253	-0.6535999774932861
5xmh.pdb	5xmh_HL_A_SL94M.pdb	0.3067525625228882	0.5680000185966492
5xmh.pdb	5xmh_HL_A_SL94F.pdb	-0.249579057097435	-0.26600000262260437
5xmh.pdb	5xmh_HL_A_SL94P.pdb	0.10221059620380402	0.7926999926567078
5xmh.pdb	5xmh_HL_A_SL94T.pdb	-1.6001880168914795	-0.19140000641345978
5xmh.pdb	5xmh_HL_A_SL94W.pdb	-1.700283169746399	-0.9103000164031982
5xmh.pdb	5xmh_HL_A_SL94Y.pdb	-1.3065766096115112	-1.4462000131607056
5xmh.pdb	5xmh_HL_A_SL94V.pdb	0.18819524347782135	0.6780999898910522
5xmh.pdb	5xmh_HL_A_SL95A.pdb	-0.0340837687253952	0.219200000166893
5xmh.pdb	5xmh_HL_A_SL95R.pdb	-0.06623952090740204	1.0658999681472778
5xmh.pdb	5xmh_HL_A_SL95N.pdb	0.4465025067329407	0.9189000129699707
5xmh.pdb	5xmh_HL_A_SL95D.pdb	0.5939958095550537	0.6080999970436096
[truncated: 88,631 more rows]
