# Supplementary material for: Investigating the volume and diversity of data needed for generalizable antibody–antigen ΔΔG prediction
Source: Nat Comput Sci. 2025 Jul 8;5(8):635–47. doi: 10.1038/s43588-025-00823-8 (PMC12374841; doi:10.1038/s43588-025-00823-8)
Supplement: Supplementary file 4 — Unprocessed Graphinity model predictions and true values for experimental and synthetic ΔΔG values. [file 43588_2025_823_MOESM4_ESM.zip › Figure2/Figure2b-Graphinity_Predictions-10FoldCV_CDR_SeqId/Graphinity_Predictions-Synthetic_FoldX_ddG_942723-10FoldCV_CDR_SeqId/Graphinity_predictions_test-Foldx_ddG_942723-cutoff_70-fold3.csv]

wt_pdb	mut_pdb	pred_score	true_label
6hga.pdb	6hga_HL_B_HH51A.pdb	-0.2828162908554077	0.0284000001847744
6hga.pdb	6hga_HL_B_HH51R.pdb	-2.03029727935791	-3.503700017929077
6hga.pdb	6hga_HL_B_HH51N.pdb	-0.7359619140625	0.07580000162124634
6hga.pdb	6hga_HL_B_HH51D.pdb	-0.698453962802887	0.5460000038146973
6hga.pdb	6hga_HL_B_HH51C.pdb	-0.6046808362007141	0.29980000853538513
6hga.pdb	6hga_HL_B_HH51Q.pdb	-0.47256410121917725	0.013700000010430813
6hga.pdb	6hga_HL_B_HH51E.pdb	-0.4841250777244568	0.6258999705314636
6hga.pdb	6hga_HL_B_HH51G.pdb	-0.2557491064071655	-0.06620000302791595
6hga.pdb	6hga_HL_B_HH51I.pdb	-1.495774507522583	-1.2599999904632568
6hga.pdb	6hga_HL_B_HH51L.pdb	-0.6576250195503235	-0.05249999836087227
6hga.pdb	6hga_HL_B_HH51K.pdb	-0.241454616189003	-0.4767000079154968
6hga.pdb	6hga_HL_B_HH51M.pdb	-0.22313718497753143	0.14190000295639038
6hga.pdb	6hga_HL_B_HH51F.pdb	-0.8902348279953003	-0.0771000012755394
6hga.pdb	6hga_HL_B_HH51P.pdb	-0.5997816324234009	-0.15309999883174896
6hga.pdb	6hga_HL_B_HH51S.pdb	-1.0662996768951416	-0.019200000911951065
6hga.pdb	6hga_HL_B_HH51T.pdb	-0.667355477809906	0.3327000141143799
6hga.pdb	6hga_HL_B_HH51W.pdb	-2.507615327835083	-2.855799913406372
6hga.pdb	6hga_HL_B_HH51Y.pdb	-1.0216113328933716	0.005100000184029341
6hga.pdb	6hga_HL_B_HH51V.pdb	-0.5695921778678894	0.016499999910593033
6hga.pdb	6hga_HL_B_YH53A.pdb	-0.6257016658782959	-1.05649995803833
6hga.pdb	6hga_HL_B_YH53R.pdb	-1.4498867988586426	-1.0355000495910645
6hga.pdb	6hga_HL_B_YH53N.pdb	-0.7541347742080688	-1.4505000114440918
6hga.pdb	6hga_HL_B_YH53D.pdb	-0.9392620325088501	-1.058500051498413
6hga.pdb	6hga_HL_B_YH53C.pdb	-0.6133424639701843	-0.6407999992370605
6hga.pdb	6hga_HL_B_YH53Q.pdb	-0.832855224609375	-1.4390000104904175
6hga.pdb	6hga_HL_B_YH53E.pdb	-1.0933274030685425	-0.9379000067710876
6hga.pdb	6hga_HL_B_YH53G.pdb	-0.4839392900466919	-1.3208999633789062
6hga.pdb	6hga_HL_B_YH53H.pdb	-1.0188969373703003	-1.2253999710083008
6hga.pdb	6hga_HL_B_YH53I.pdb	-1.834602952003479	-2.1278998851776123
6hga.pdb	6hga_HL_B_YH53L.pdb	-0.6456279158592224	-0.4260999858379364
6hga.pdb	6hga_HL_B_YH53K.pdb	-0.7719730138778687	-1.3909000158309937
6hga.pdb	6hga_HL_B_YH53M.pdb	-0.3414456844329834	0.2493000030517578
6hga.pdb	6hga_HL_B_YH53F.pdb	-0.33065032958984375	-0.574400007724762
6hga.pdb	6hga_HL_B_YH53P.pdb	-0.630074143409729	-0.26829999685287476
6hga.pdb	6hga_HL_B_YH53S.pdb	-1.0050413608551025	-1.2065999507904053
6hga.pdb	6hga_HL_B_YH53T.pdb	-0.6251316666603088	-1.6305999755859375
6hga.pdb	6hga_HL_B_YH53W.pdb	-0.8017817139625549	-1.326300024986267
6hga.pdb	6hga_HL_B_YH53V.pdb	-0.7176641225814819	-0.2409999966621399
6hga.pdb	6hga_HL_B_WH54A.pdb	-0.031977906823158264	-0.4092999994754791
6hga.pdb	6hga_HL_B_WH54R.pdb	-0.46325719356536865	-0.38190001249313354
6hga.pdb	6hga_HL_B_WH54N.pdb	-0.17091955244541168	-0.4047999978065491
6hga.pdb	6hga_HL_B_WH54D.pdb	-0.32631003856658936	0.06759999692440033
6hga.pdb	6hga_HL_B_WH54C.pdb	-0.14791132509708405	-0.4271000027656555
6hga.pdb	6hga_HL_B_WH54Q.pdb	-0.23553599417209625	-0.2754000127315521
6hga.pdb	6hga_HL_B_WH54E.pdb	-0.20900185406208038	-0.23729999363422394
6hga.pdb	6hga_HL_B_WH54G.pdb	-0.08903910219669342	-0.4586000144481659
6hga.pdb	6hga_HL_B_WH54H.pdb	-0.3883644938468933	-0.23649999499320984
6hga.pdb	6hga_HL_B_WH54I.pdb	-0.034440651535987854	-0.65420001745224
6hga.pdb	6hga_HL_B_WH54L.pdb	-0.10510493814945221	-0.35420000553131104
6hga.pdb	6hga_HL_B_WH54K.pdb	-0.44351446628570557	-0.2815000116825104
6hga.pdb	6hga_HL_B_WH54M.pdb	-0.38766998052597046	-0.23170000314712524
6hga.pdb	6hga_HL_B_WH54F.pdb	-0.28704506158828735	-0.17669999599456787
6hga.pdb	6hga_HL_B_WH54P.pdb	-0.2423563152551651	-0.6240000128746033
6hga.pdb	6hga_HL_B_WH54S.pdb	-0.1549159437417984	-0.32120001316070557
6hga.pdb	6hga_HL_B_WH54T.pdb	-0.11433936655521393	-0.41589999198913574
6hga.pdb	6hga_HL_B_WH54Y.pdb	-0.44212886691093445	-0.25920000672340393
6hga.pdb	6hga_HL_B_WH54V.pdb	0.05903325974941254	-0.3102000057697296
6hga.pdb	6hga_HL_B_DH55A.pdb	-0.4506606459617615	-1.2926000356674194
6hga.pdb	6hga_HL_B_DH55R.pdb	-0.4420430660247803	-1.4732999801635742
6hga.pdb	6hga_HL_B_DH55N.pdb	-0.597274899482727	-1.4198999404907227
6hga.pdb	6hga_HL_B_DH55C.pdb	-0.8709897994995117	-1.4574999809265137
6hga.pdb	6hga_HL_B_DH55Q.pdb	-0.37094998359680176	-1.3524999618530273
6hga.pdb	6hga_HL_B_DH55E.pdb	-0.44874414801597595	-1.3209999799728394
6hga.pdb	6hga_HL_B_DH55G.pdb	-0.4687840938568115	-1.3321000337600708
6hga.pdb	6hga_HL_B_DH55H.pdb	-0.6280369162559509	-1.3655999898910522
6hga.pdb	6hga_HL_B_DH55I.pdb	-0.4632590413093567	-1.3285000324249268
6hga.pdb	6hga_HL_B_DH55L.pdb	-0.4574955105781555	-1.2728999853134155
6hga.pdb	6hga_HL_B_DH55K.pdb	-0.5212968587875366	-1.4068000316619873
6hga.pdb	6hga_HL_B_DH55M.pdb	-0.7880867123603821	-1.3707000017166138
6hga.pdb	6hga_HL_B_DH55F.pdb	-0.6772486567497253	-1.32260000705719
6hga.pdb	6hga_HL_B_DH55P.pdb	-0.9507683515548706	-1.3730000257492065
6hga.pdb	6hga_HL_B_DH55S.pdb	-0.6518999338150024	-1.3330999612808228
6hga.pdb	6hga_HL_B_DH55T.pdb	-0.6448279023170471	-1.4153000116348267
6hga.pdb	6hga_HL_B_DH55W.pdb	-0.6099515557289124	-1.2824000120162964
6hga.pdb	6hga_HL_B_DH55Y.pdb	-0.7741655707359314	-1.332900047302246
6hga.pdb	6hga_HL_B_DH55V.pdb	-0.4293968081474304	-1.357800006866455
6hga.pdb	6hga_HL_B_DH57A.pdb	-0.13845957815647125	-0.8328999876976013
6hga.pdb	6hga_HL_B_DH57R.pdb	0.2675371766090393	-0.6965000033378601
6hga.pdb	6hga_HL_B_DH57N.pdb	-0.3639090657234192	0.7727000117301941
6hga.pdb	6hga_HL_B_DH57C.pdb	-0.6782292127609253	-0.7458000183105469
6hga.pdb	6hga_HL_B_DH57Q.pdb	0.07035134732723236	-0.329800009727478
6hga.pdb	6hga_HL_B_DH57E.pdb	-0.3042171001434326	0.23960000276565552
6hga.pdb	6hga_HL_B_DH57G.pdb	-0.18785621225833893	-1.1593999862670898
6hga.pdb	6hga_HL_B_DH57H.pdb	-0.3177245259284973	-0.9567999839782715
6hga.pdb	6hga_HL_B_DH57I.pdb	0.2926367521286011	-0.586899995803833
6hga.pdb	6hga_HL_B_DH57L.pdb	0.516455352306366	0.028200000524520874
6hga.pdb	6hga_HL_B_DH57K.pdb	0.3380053639411926	-0.8374000191688538
6hga.pdb	6hga_HL_B_DH57M.pdb	-0.15475839376449585	-0.34880000352859497
6hga.pdb	6hga_HL_B_DH57F.pdb	-0.3528023958206177	-0.4713999927043915
6hga.pdb	6hga_HL_B_DH57P.pdb	-0.25002139806747437	-1.8125
6hga.pdb	6hga_HL_B_DH57S.pdb	-0.8263881206512451	-1.2581000328063965
6hga.pdb	6hga_HL_B_DH57T.pdb	0.19190917909145355	-0.6585999727249146
6hga.pdb	6hga_HL_B_DH57W.pdb	-0.398151695728302	-0.33660000562667847
6hga.pdb	6hga_HL_B_DH57Y.pdb	-0.49591338634490967	-0.6389999985694885
6hga.pdb	6hga_HL_B_DH57V.pdb	0.19986160099506378	-0.8033000230789185
6hga.pdb	6hga_HL_B_YH59A.pdb	-0.19255270063877106	-1.5835000276565552
6hga.pdb	6hga_HL_B_YH59R.pdb	-0.20955319702625275	-1.3847999572753906
6hga.pdb	6hga_HL_B_YH59N.pdb	-0.321256160736084	-1.601199984550476
6hga.pdb	6hga_HL_B_YH59D.pdb	-0.9001033902168274	-1.3365000486373901
6hga.pdb	6hga_HL_B_YH59C.pdb	-0.2921602129936218	-1.4883999824523926
6hga.pdb	6hga_HL_B_YH59Q.pdb	-0.30227914452552795	-1.1396000385284424
6hga.pdb	6hga_HL_B_YH59E.pdb	-0.4288535714149475	-0.9602000117301941
6hga.pdb	6hga_HL_B_YH59G.pdb	-0.21299685537815094	-1.2972999811172485
6hga.pdb	6hga_HL_B_YH59H.pdb	-0.41005587577819824	-1.4594000577926636
6hga.pdb	6hga_HL_B_YH59I.pdb	-0.17055045068264008	-1.3265000581741333
6hga.pdb	6hga_HL_B_YH59L.pdb	-0.172043576836586	-1.1881999969482422
6hga.pdb	6hga_HL_B_YH59K.pdb	-0.47236281633377075	-0.9438999891281128
6hga.pdb	6hga_HL_B_YH59M.pdb	0.035129860043525696	-0.11729999631643295
6hga.pdb	6hga_HL_B_YH59F.pdb	0.2676634192466736	0.08100000023841858
6hga.pdb	6hga_HL_B_YH59P.pdb	-0.5005297064781189	-1.2115000486373901
6hga.pdb	6hga_HL_B_YH59S.pdb	-0.5774716138839722	-1.7517999410629272
6hga.pdb	6hga_HL_B_YH59T.pdb	-0.5701548457145691	-1.6181000471115112
6hga.pdb	6hga_HL_B_YH59W.pdb	0.5269954204559326	0.9760000109672546
6hga.pdb	6hga_HL_B_YH59V.pdb	-0.17981867492198944	-0.8486999869346619
6hga.pdb	6hga_HL_B_MH101A.pdb	-0.8742866516113281	0.07050000131130219
6hga.pdb	6hga_HL_B_MH101R.pdb	-1.087678074836731	-0.026799999177455902
6hga.pdb	6hga_HL_B_MH101N.pdb	-1.0172706842422485	0.24199999868869781
6hga.pdb	6hga_HL_B_MH101D.pdb	-1.3257451057434082	0.29490000009536743
6hga.pdb	6hga_HL_B_MH101C.pdb	-0.9468164443969727	-0.06560000032186508
6hga.pdb	6hga_HL_B_MH101Q.pdb	-0.3933863639831543	-0.28929999470710754
6hga.pdb	6hga_HL_B_MH101E.pdb	-1.2752692699432373	-0.24709999561309814
6hga.pdb	6hga_HL_B_MH101G.pdb	-0.9201587438583374	0.3946000039577484
6hga.pdb	6hga_HL_B_MH101H.pdb	-1.3370531797409058	-0.24220000207424164
6hga.pdb	6hga_HL_B_MH101I.pdb	-0.7665290832519531	-0.31029999256134033
6hga.pdb	6hga_HL_B_MH101L.pdb	-0.626557469367981	-0.16940000653266907
6hga.pdb	6hga_HL_B_MH101K.pdb	-0.8676446080207825	-0.2759999930858612
6hga.pdb	6hga_HL_B_MH101F.pdb	-0.8769727945327759	0.24269999563694
6hga.pdb	6hga_HL_B_MH101P.pdb	-1.206908106803894	0.4327000081539154
6hga.pdb	6hga_HL_B_MH101S.pdb	-1.329789638519287	0.17329999804496765
6hga.pdb	6hga_HL_B_MH101T.pdb	-1.1581637859344482	-0.17569999396800995
6hga.pdb	6hga_HL_B_MH101W.pdb	-0.7408653497695923	-0.5059999823570251
6hga.pdb	6hga_HL_B_MH101Y.pdb	-1.0236507654190063	-0.14730000495910645
6hga.pdb	6hga_HL_B_MH101V.pdb	-0.7756772637367249	-0.12030000239610672
6hga.pdb	6hga_HL_B_DL1A.pdb	-0.06364662945270538	-0.02539999969303608
6hga.pdb	6hga_HL_B_DL1R.pdb	-0.5617228150367737	-0.18799999356269836
6hga.pdb	6hga_HL_B_DL1N.pdb	-0.1599457710981369	-0.14640000462532043
6hga.pdb	6hga_HL_B_DL1C.pdb	-0.051287442445755005	-0.15629999339580536
6hga.pdb	6hga_HL_B_DL1Q.pdb	-0.2890673875808716	-0.1551000028848648
6hga.pdb	6hga_HL_B_DL1E.pdb	-0.19973161816596985	0.03689999878406525
6hga.pdb	6hga_HL_B_DL1G.pdb	-0.11090250313282013	-0.015200000256299973
6hga.pdb	6hga_HL_B_DL1H.pdb	-0.4772654175758362	-0.14980000257492065
6hga.pdb	6hga_HL_B_DL1I.pdb	-0.12363733351230621	-0.15610000491142273
6hga.pdb	6hga_HL_B_DL1L.pdb	0.021330103278160095	-0.16539999842643738
6hga.pdb	6hga_HL_B_DL1K.pdb	-0.30540257692337036	-0.17919999361038208
6hga.pdb	6hga_HL_B_DL1M.pdb	-0.26746422052383423	-0.16529999673366547
6hga.pdb	6hga_HL_B_DL1F.pdb	-0.5138117074966431	-0.15649999678134918
6hga.pdb	6hga_HL_B_DL1P.pdb	0.08522157371044159	-0.15309999883174896
6hga.pdb	6hga_HL_B_DL1S.pdb	-0.4018142819404602	-0.04769999906420708
6hga.pdb	6hga_HL_B_DL1T.pdb	-0.40756213665008545	-0.15070000290870667
6hga.pdb	6hga_HL_B_DL1W.pdb	-0.44098329544067383	-0.14949999749660492
6hga.pdb	6hga_HL_B_DL1Y.pdb	-0.6107168197631836	-0.1379999965429306
6hga.pdb	6hga_HL_B_DL1V.pdb	-0.02580903470516205	-0.15410000085830688
6hga.pdb	6hga_HL_B_RL24A.pdb	0.37240487337112427	-0.25850000977516174
6hga.pdb	6hga_HL_B_RL24N.pdb	0.21347884833812714	-0.2110999971628189
6hga.pdb	6hga_HL_B_RL24D.pdb	0.08367861807346344	-0.5532000064849854
6hga.pdb	6hga_HL_B_RL24C.pdb	0.282196044921875	-0.2556000053882599
6hga.pdb	6hga_HL_B_RL24Q.pdb	0.3482455611228943	-0.21950000524520874
6hga.pdb	6hga_HL_B_RL24E.pdb	0.21728385984897614	-0.3871000111103058
6hga.pdb	6hga_HL_B_RL24G.pdb	0.28449398279190063	-0.2696000039577484
6hga.pdb	6hga_HL_B_RL24H.pdb	0.3433260917663574	-0.09769999980926514
6hga.pdb	6hga_HL_B_RL24I.pdb	0.3337859511375427	-0.23770000040531158
6hga.pdb	6hga_HL_B_RL24L.pdb	0.4028851389884949	-0.2743000090122223
6hga.pdb	6hga_HL_B_RL24K.pdb	0.3536325693130493	-0.20900000631809235
6hga.pdb	6hga_HL_B_RL24M.pdb	0.4335837960243225	-0.25690001249313354
6hga.pdb	6hga_HL_B_RL24F.pdb	0.15130235254764557	-0.26249998807907104
6hga.pdb	6hga_HL_B_RL24P.pdb	0.18774406611919403	-0.2549000084400177
6hga.pdb	6hga_HL_B_RL24S.pdb	0.056569769978523254	-0.2540000081062317
6hga.pdb	6hga_HL_B_RL24T.pdb	0.05205105245113373	-0.2721000015735626
6hga.pdb	6hga_HL_B_RL24W.pdb	0.05789540708065033	-0.13539999723434448
6hga.pdb	6hga_HL_B_RL24Y.pdb	0.023909077048301697	-0.263700008392334
6hga.pdb	6hga_HL_B_RL24V.pdb	0.4294489622116089	-0.2515999972820282
6hga.pdb	6hga_HL_B_SL26A.pdb	-0.9383589029312134	-0.6705999970436096
6hga.pdb	6hga_HL_B_SL26R.pdb	-1.190566062927246	-0.391400009393692
6hga.pdb	6hga_HL_B_SL26N.pdb	-1.272690773010254	-0.7247999906539917
6hga.pdb	6hga_HL_B_SL26D.pdb	-1.3664554357528687	-1.1898000240325928
6hga.pdb	6hga_HL_B_SL26C.pdb	-1.0679048299789429	-0.724399983882904
6hga.pdb	6hga_HL_B_SL26Q.pdb	-0.9648298025131226	-0.32910001277923584
6hga.pdb	6hga_HL_B_SL26E.pdb	-0.6089286804199219	-0.07509999722242355
6hga.pdb	6hga_HL_B_SL26G.pdb	-1.05218505859375	-0.9049000144004822
6hga.pdb	6hga_HL_B_SL26H.pdb	-1.4429638385772705	-0.7741000056266785
6hga.pdb	6hga_HL_B_SL26I.pdb	-0.3188260793685913	-0.659500002861023
6hga.pdb	6hga_HL_B_SL26L.pdb	-0.8807713985443115	-0.3531999886035919
6hga.pdb	6hga_HL_B_SL26K.pdb	-1.0256175994873047	-0.2854999899864197
6hga.pdb	6hga_HL_B_SL26M.pdb	-0.6161649227142334	-0.5145999789237976
6hga.pdb	6hga_HL_B_SL26F.pdb	-1.1298772096633911	-0.5016000270843506
6hga.pdb	6hga_HL_B_SL26P.pdb	-1.4251923561096191	-1.1059000492095947
6hga.pdb	6hga_HL_B_SL26T.pdb	-0.4040854573249817	-0.8422999978065491
6hga.pdb	6hga_HL_B_SL26W.pdb	-0.6396100521087646	-0.4781999886035919
6hga.pdb	6hga_HL_B_SL26Y.pdb	-1.3769056797027588	-0.5604000091552734
6hga.pdb	6hga_HL_B_SL26V.pdb	-2.0365214347839355	-2.188499927520752
6hga.pdb	6hga_HL_B_QL27A.pdb	0.05430234968662262	0.030300000682473183
6hga.pdb	6hga_HL_B_QL27R.pdb	-1.1901166439056396	1.8538999557495117
6hga.pdb	6hga_HL_B_QL27N.pdb	-0.4036480784416199	-0.5175999999046326
6hga.pdb	6hga_HL_B_QL27D.pdb	0.638533353805542	-1.3330999612808228
6hga.pdb	6hga_HL_B_QL27C.pdb	-0.25932806730270386	-0.2142000049352646
6hga.pdb	6hga_HL_B_QL27E.pdb	-0.12276933342218399	0.5392000079154968
6hga.pdb	6hga_HL_B_QL27G.pdb	-0.16374267637729645	-0.37119999527931213
6hga.pdb	6hga_HL_B_QL27H.pdb	-0.5493187308311462	1.8524999618530273
6hga.pdb	6hga_HL_B_QL27I.pdb	-0.753150224685669	2.1222000122070312
6hga.pdb	6hga_HL_B_QL27L.pdb	0.01703152060508728	0.8537999987602234
6hga.pdb	6hga_HL_B_QL27K.pdb	-0.530417263507843	0.7943000197410583
6hga.pdb	6hga_HL_B_QL27M.pdb	0.5225595235824585	3.2107999324798584
6hga.pdb	6hga_HL_B_QL27F.pdb	-0.15233398973941803	-0.13330000638961792
6hga.pdb	6hga_HL_B_QL27P.pdb	-0.9504885673522949	-1.2764999866485596
6hga.pdb	6hga_HL_B_QL27S.pdb	-0.8624652028083801	-0.10130000114440918
6hga.pdb	6hga_HL_B_QL27T.pdb	-0.36631301045417786	-0.6960999965667725
6hga.pdb	6hga_HL_B_QL27W.pdb	0.47896450757980347	1.4728000164031982
6hga.pdb	6hga_HL_B_QL27Y.pdb	-14.714336395263672	-13.695639610290527
6hga.pdb	6hga_HL_B_QL27V.pdb	0.30340778827667236	1.5012999773025513
6hga.pdb	6hga_HL_B_SL28A.pdb	-0.032152146100997925	0.7946000099182129
6hga.pdb	6hga_HL_B_SL28R.pdb	-0.8479455709457397	-0.18330000340938568
6hga.pdb	6hga_HL_B_SL28N.pdb	-0.12083809077739716	2.3828001022338867
6hga.pdb	6hga_HL_B_SL28D.pdb	-0.6134549975395203	1.120300054550171
6hga.pdb	6hga_HL_B_SL28C.pdb	-0.15371675789356232	0.40950000286102295
6hga.pdb	6hga_HL_B_SL28Q.pdb	-1.3441426753997803	0.9086999893188477
6hga.pdb	6hga_HL_B_SL28E.pdb	-0.7486104965209961	1.6608999967575073
6hga.pdb	6hga_HL_B_SL28G.pdb	0.049101635813713074	2.760200023651123
6hga.pdb	6hga_HL_B_SL28H.pdb	-2.930854558944702	-2.0678000450134277
6hga.pdb	6hga_HL_B_SL28I.pdb	-0.06649644672870636	3.7388999462127686
6hga.pdb	6hga_HL_B_SL28L.pdb	-0.06646473705768585	3.5952999591827393
6hga.pdb	6hga_HL_B_SL28K.pdb	-0.9078842997550964	1.708799958229065
6hga.pdb	6hga_HL_B_SL28M.pdb	0.49928873777389526	4.35830020904541
6hga.pdb	6hga_HL_B_SL28F.pdb	-5.3773956298828125	-3.198199987411499
6hga.pdb	6hga_HL_B_SL28P.pdb	-1.283640742301941	0.07959999889135361
6hga.pdb	6hga_HL_B_SL28T.pdb	-0.8119365572929382	1.5851000547409058
6hga.pdb	6hga_HL_B_SL28W.pdb	-6.772958755493164	-2.5792999267578125
6hga.pdb	6hga_HL_B_SL28Y.pdb	-9.135614395141602	-5.347400188446045
6hga.pdb	6hga_HL_B_SL28V.pdb	-0.27941077947616577	1.8068000078201294
6hga.pdb	6hga_HL_B_VL30A.pdb	-0.49722403287887573	-0.23029999434947968
6hga.pdb	6hga_HL_B_VL30R.pdb	-0.2936974763870239	1.2050000429153442
6hga.pdb	6hga_HL_B_VL30N.pdb	-0.5582409501075745	0.21950000524520874
6hga.pdb	6hga_HL_B_VL30D.pdb	-0.9436202049255371	-0.5199000239372253
6hga.pdb	6hga_HL_B_VL30C.pdb	-0.03075207769870758	2.27810001373291
6hga.pdb	6hga_HL_B_VL30Q.pdb	-0.5485765933990479	-0.47099998593330383
6hga.pdb	6hga_HL_B_VL30E.pdb	-0.8265655636787415	0.11739999800920486
6hga.pdb	6hga_HL_B_VL30G.pdb	0.0008572787046432495	1.1543999910354614
6hga.pdb	6hga_HL_B_VL30H.pdb	-0.3970739245414734	0.30070000886917114
6hga.pdb	6hga_HL_B_VL30I.pdb	-0.3231852054595947	-0.08860000222921371
6hga.pdb	6hga_HL_B_VL30L.pdb	-0.30869990587234497	0.5978000164031982
6hga.pdb	6hga_HL_B_VL30K.pdb	-0.7196949124336243	-0.03530000150203705
6hga.pdb	6hga_HL_B_VL30M.pdb	-0.42768990993499756	0.6452000141143799
6hga.pdb	6hga_HL_B_VL30F.pdb	-0.33831077814102173	0.8134999871253967
6hga.pdb	6hga_HL_B_VL30P.pdb	-0.24319908022880554	-0.23729999363422394
6hga.pdb	6hga_HL_B_VL30S.pdb	-1.1804556846618652	0.22100000083446503
6hga.pdb	6hga_HL_B_VL30T.pdb	-1.2631869316101074	0.07209999859333038
6hga.pdb	6hga_HL_B_VL30W.pdb	-0.5877244472503662	0.17649999260902405
6hga.pdb	6hga_HL_B_VL30Y.pdb	-0.6395330429077148	1.2763999700546265
6hga.pdb	6hga_HL_B_HL31A.pdb	-0.1063004732131958	-1.7065999507904053
6hga.pdb	6hga_HL_B_HL31R.pdb	-0.13362403213977814	-0.5891000032424927
6hga.pdb	6hga_HL_B_HL31N.pdb	-0.44541800022125244	-2.0806000232696533
6hga.pdb	6hga_HL_B_HL31D.pdb	-0.4197959899902344	-1.287500023841858
6hga.pdb	6hga_HL_B_HL31C.pdb	-0.023006513714790344	-1.2524000406265259
6hga.pdb	6hga_HL_B_HL31Q.pdb	-1.2530162334442139	-2.1530001163482666
6hga.pdb	6hga_HL_B_HL31E.pdb	-0.8718287944793701	-3.63919997215271
6hga.pdb	6hga_HL_B_HL31G.pdb	-0.11742033064365387	-1.842900037765503
6hga.pdb	6hga_HL_B_HL31I.pdb	-0.09141530096530914	-0.7285000085830688
6hga.pdb	6hga_HL_B_HL31L.pdb	0.08097092807292938	-1.0650999546051025
6hga.pdb	6hga_HL_B_HL31K.pdb	-1.0674620866775513	-1.4778000116348267
6hga.pdb	6hga_HL_B_HL31M.pdb	-1.0236170291900635	-1.777400016784668
6hga.pdb	6hga_HL_B_HL31F.pdb	-1.440332293510437	-1.1455999612808228
6hga.pdb	6hga_HL_B_HL31P.pdb	-0.4291994571685791	-1.8061000108718872
6hga.pdb	6hga_HL_B_HL31S.pdb	-0.49556201696395874	-1.6313999891281128
6hga.pdb	6hga_HL_B_HL31T.pdb	-0.7121663689613342	-2.1308000087738037
6hga.pdb	6hga_HL_B_HL31W.pdb	-0.5511448979377747	-0.3580999970436096
6hga.pdb	6hga_HL_B_HL31Y.pdb	-1.4916330575942993	0.051100000739097595
6hga.pdb	6hga_HL_B_HL31V.pdb	-0.23517973721027374	-0.9399999976158142
6hga.pdb	6hga_HL_B_SL32A.pdb	-0.3926531672477722	-0.11110000312328339
6hga.pdb	6hga_HL_B_SL32R.pdb	-0.41156160831451416	-0.3594000041484833
6hga.pdb	6hga_HL_B_SL32N.pdb	-0.5515483617782593	-0.8672000169754028
6hga.pdb	6hga_HL_B_SL32D.pdb	-0.5516523122787476	0.7918999791145325
6hga.pdb	6hga_HL_B_SL32C.pdb	-0.21160343289375305	-1.0738999843597412
6hga.pdb	6hga_HL_B_SL32Q.pdb	-0.18525950610637665	0.20010000467300415
6hga.pdb	6hga_HL_B_SL32E.pdb	-0.46445411443710327	-0.4884999990463257
6hga.pdb	6hga_HL_B_SL32G.pdb	-0.493429958820343	-1.3805999755859375
6hga.pdb	6hga_HL_B_SL32H.pdb	-0.2926890254020691	-0.9886999726295471
6hga.pdb	6hga_HL_B_SL32I.pdb	-0.20179079473018646	-0.7301999926567078
6hga.pdb	6hga_HL_B_SL32L.pdb	0.04243271052837372	2.7207999229431152
6hga.pdb	6hga_HL_B_SL32K.pdb	-0.3781943917274475	-0.20739999413490295
6hga.pdb	6hga_HL_B_SL32M.pdb	-0.3745737075805664	-0.17839999496936798
6hga.pdb	6hga_HL_B_SL32F.pdb	-0.5324596166610718	-1.039199948310852
6hga.pdb	6hga_HL_B_SL32P.pdb	-0.8823410868644714	-1.6092000007629395
6hga.pdb	6hga_HL_B_SL32T.pdb	-0.09281902015209198	-0.15039999783039093
6hga.pdb	6hga_HL_B_SL32W.pdb	-0.5347089171409607	-0.8859000205993652
6hga.pdb	6hga_HL_B_SL32Y.pdb	-0.6189748048782349	-1.1044000387191772
6hga.pdb	6hga_HL_B_SL32V.pdb	-0.17522980272769928	-0.8032000064849854
6hga.pdb	6hga_HL_B_NL33A.pdb	-0.032164350152015686	0.43549999594688416
6hga.pdb	6hga_HL_B_NL33R.pdb	-0.05668410658836365	1.0053000450134277
6hga.pdb	6hga_HL_B_NL33D.pdb	-0.06245274841785431	0.4478999972343445
6hga.pdb	6hga_HL_B_NL33C.pdb	-0.33545470237731934	0.4458000063896179
6hga.pdb	6hga_HL_B_NL33Q.pdb	-0.049518242478370667	0.3133000135421753
6hga.pdb	6hga_HL_B_NL33E.pdb	-0.0907873660326004	0.18320000171661377
6hga.pdb	6hga_HL_B_NL33G.pdb	-0.04135407507419586	0.4090999960899353
6hga.pdb	6hga_HL_B_NL33H.pdb	-0.20338773727416992	0.40790000557899475
6hga.pdb	6hga_HL_B_NL33I.pdb	-0.02306245267391205	0.25609999895095825
6hga.pdb	6hga_HL_B_NL33L.pdb	0.046391651034355164	0.36800000071525574
6hga.pdb	6hga_HL_B_NL33K.pdb	-0.049409329891204834	0.6725000143051147
6hga.pdb	6hga_HL_B_NL33M.pdb	0.06986097991466522	0.4244999885559082
6hga.pdb	6hga_HL_B_NL33F.pdb	-0.1224316954612732	0.44589999318122864
6hga.pdb	6hga_HL_B_NL33P.pdb	-0.02469135820865631	0.42590001225471497
6hga.pdb	6hga_HL_B_NL33S.pdb	-0.3715648055076599	0.41909998655319214
6hga.pdb	6hga_HL_B_NL33T.pdb	-0.5693974494934082	0.30869999527931213
6hga.pdb	6hga_HL_B_NL33W.pdb	-0.24521735310554504	0.3255000114440918
6hga.pdb	6hga_HL_B_NL33Y.pdb	-0.33776313066482544	0.4250999987125397
6hga.pdb	6hga_HL_B_NL33V.pdb	-0.3063200116157532	0.26579999923706055
6hga.pdb	6hga_HL_B_YL37A.pdb	-1.0513821840286255	0.7685999870300293
6hga.pdb	6hga_HL_B_YL37R.pdb	-1.3570832014083862	-0.4129999876022339
6hga.pdb	6hga_HL_B_YL37N.pdb	-1.0260626077651978	0.6535999774932861
6hga.pdb	6hga_HL_B_YL37D.pdb	-0.8208191394805908	1.8214000463485718
6hga.pdb	6hga_HL_B_YL37C.pdb	-0.9479432106018066	0.8184000253677368
6hga.pdb	6hga_HL_B_YL37Q.pdb	-1.4204349517822266	-0.05290000140666962
6hga.pdb	6hga_HL_B_YL37E.pdb	-0.5047073364257812	1.2293000221252441
6hga.pdb	6hga_HL_B_YL37G.pdb	-0.7714135646820068	0.6003000140190125
6hga.pdb	6hga_HL_B_YL37H.pdb	-1.0959546566009521	0.7803999781608582
6hga.pdb	6hga_HL_B_YL37I.pdb	-0.5846527814865112	0.33489999175071716
6hga.pdb	6hga_HL_B_YL37L.pdb	-0.6423006653785706	1.1546000242233276
6hga.pdb	6hga_HL_B_YL37K.pdb	-2.0843894481658936	-0.3149000108242035
6hga.pdb	6hga_HL_B_YL37M.pdb	-0.5149819850921631	1.225000023841858
6hga.pdb	6hga_HL_B_YL37F.pdb	-0.13332106173038483	-0.32330000400543213
6hga.pdb	6hga_HL_B_YL37P.pdb	-0.8166842460632324	0.7210999727249146
6hga.pdb	6hga_HL_B_YL37S.pdb	-1.1165637969970703	0.583299994468689
6hga.pdb	6hga_HL_B_YL37T.pdb	-0.6992489099502563	0.5978000164031982
6hga.pdb	6hga_HL_B_YL37W.pdb	-0.0054404884576797485	0.5625
6hga.pdb	6hga_HL_B_YL37V.pdb	-0.8183885216712952	1.131500005722046
6hga.pdb	6hga_HL_B_SL72A.pdb	-0.06567056477069855	1.0664000511169434
6hga.pdb	6hga_HL_B_SL72R.pdb	-0.09057043492794037	0.7117999792098999
6hga.pdb	6hga_HL_B_SL72N.pdb	-0.1179378479719162	0.6258999705314636
6hga.pdb	6hga_HL_B_SL72D.pdb	-0.26531916856765747	1.2244000434875488
6hga.pdb	6hga_HL_B_SL72C.pdb	-0.05850954353809357	0.7504000067710876
6hga.pdb	6hga_HL_B_SL72Q.pdb	-0.2220539003610611	0.9327999949455261
6hga.pdb	6hga_HL_B_SL72E.pdb	-0.2699429392814636	1.344499945640564
6hga.pdb	6hga_HL_B_SL72G.pdb	-0.024364247918128967	0.7764999866485596
6hga.pdb	6hga_HL_B_SL72H.pdb	-0.6359972357749939	0.7718999981880188
6hga.pdb	6hga_HL_B_SL72I.pdb	0.10949419438838959	1.0781999826431274
6hga.pdb	6hga_HL_B_SL72L.pdb	0.2803196310997009	1.0960999727249146
6hga.pdb	6hga_HL_B_SL72K.pdb	-0.1951591819524765	0.7297999858856201
6hga.pdb	6hga_HL_B_SL72M.pdb	-0.02757909893989563	-0.014700000174343586
6hga.pdb	6hga_HL_B_SL72F.pdb	0.13072334229946136	1.2116999626159668
6hga.pdb	6hga_HL_B_SL72P.pdb	0.2527006268501282	0.9355999827384949
6hga.pdb	6hga_HL_B_SL72T.pdb	-0.3619377613067627	-0.241799995303154
6hga.pdb	6hga_HL_B_SL72W.pdb	-0.2622896432876587	0.857699990272522
6hga.pdb	6hga_HL_B_SL72Y.pdb	-0.31144702434539795	1.000499963760376
6hga.pdb	6hga_HL_B_SL72V.pdb	0.11174653470516205	0.7404000163078308
6hga.pdb	6hga_HL_B_NL96A.pdb	-0.10994310677051544	0.26930001378059387
6hga.pdb	6hga_HL_B_NL96R.pdb	-5.547222137451172	-4.113999843597412
6hga.pdb	6hga_HL_B_NL96D.pdb	0.18648384511470795	1.3451999425888062
6hga.pdb	6hga_HL_B_NL96C.pdb	-0.15076084434986115	0.15729999542236328
6hga.pdb	6hga_HL_B_NL96Q.pdb	0.04984261095523834	-0.3409000039100647
6hga.pdb	6hga_HL_B_NL96E.pdb	0.10104845464229584	0.6014999747276306
6hga.pdb	6hga_HL_B_NL96G.pdb	-0.13156427443027496	-0.24060000479221344
6hga.pdb	6hga_HL_B_NL96H.pdb	-1.7494516372680664	-1.3479000329971313
6hga.pdb	6hga_HL_B_NL96I.pdb	-0.3289799392223358	-0.35339999198913574
6hga.pdb	6hga_HL_B_NL96L.pdb	-1.4498629570007324	-1.0321999788284302
6hga.pdb	6hga_HL_B_NL96K.pdb	-0.45415592193603516	-0.3021000027656555
6hga.pdb	6hga_HL_B_NL96M.pdb	-0.07711239159107208	0.06270000338554382
6hga.pdb	6hga_HL_B_NL96F.pdb	-3.849710464477539	-3.031399965286255
6hga.pdb	6hga_HL_B_NL96P.pdb	-0.24198348820209503	0.28859999775886536
6hga.pdb	6hga_HL_B_NL96S.pdb	-0.3636079430580139	-0.029899999499320984
6hga.pdb	6hga_HL_B_NL96T.pdb	-0.2585557699203491	-1.0044000148773193
6hga.pdb	6hga_HL_B_NL96W.pdb	-4.467651844024658	-8.076000213623047
6hga.pdb	6hga_HL_B_NL96Y.pdb	-0.8787632584571838	-0.6837000250816345
6hga.pdb	6hga_HL_B_NL96V.pdb	-0.19950167834758759	0.3781999945640564
6hga.pdb	6hga_HL_B_TL97A.pdb	0.2542303204536438	-0.14149999618530273
6hga.pdb	6hga_HL_B_TL97R.pdb	-0.16963575780391693	-1.472499966621399
6hga.pdb	6hga_HL_B_TL97N.pdb	0.020147904753684998	-0.8144000172615051
6hga.pdb	6hga_HL_B_TL97D.pdb	0.3023329973220825	0.33889999985694885
6hga.pdb	6hga_HL_B_TL97C.pdb	-0.008195966482162476	-0.13750000298023224
6hga.pdb	6hga_HL_B_TL97Q.pdb	-0.08102412521839142	-0.8030999898910522
6hga.pdb	6hga_HL_B_TL97E.pdb	-0.030369803309440613	-0.03849999979138374
6hga.pdb	6hga_HL_B_TL97G.pdb	0.34288281202316284	-0.19589999318122864
6hga.pdb	6hga_HL_B_TL97H.pdb	-0.7049777507781982	-0.8489000201225281
6hga.pdb	6hga_HL_B_TL97I.pdb	-0.26796793937683105	-0.19349999725818634
6hga.pdb	6hga_HL_B_TL97L.pdb	-0.1919109970331192	-0.33149999380111694
6hga.pdb	6hga_HL_B_TL97K.pdb	-0.5327773094177246	-0.12960000336170197
6hga.pdb	6hga_HL_B_TL97M.pdb	0.2153780311346054	-0.060100000351667404
6hga.pdb	6hga_HL_B_TL97F.pdb	-1.733803153038025	-1.6672999858856201
6hga.pdb	6hga_HL_B_TL97P.pdb	0.035121574997901917	-0.06889999657869339
6hga.pdb	6hga_HL_B_TL97S.pdb	0.12062601745128632	-0.2345000058412552
6hga.pdb	6hga_HL_B_TL97W.pdb	-0.26346176862716675	0.9799000024795532
6hga.pdb	6hga_HL_B_TL97Y.pdb	-0.7849060297012329	-0.16940000653266907
6hga.pdb	6hga_HL_B_TL97V.pdb	-0.22484396398067474	-0.13379999995231628
6hga.pdb	6hga_HL_B_HL98A.pdb	0.24010483920574188	-0.1500999927520752
6hga.pdb	6hga_HL_B_HL98R.pdb	-0.012696579098701477	0.29179999232292175
6hga.pdb	6hga_HL_B_HL98N.pdb	-0.06579990684986115	-0.6223000288009644
6hga.pdb	6hga_HL_B_HL98D.pdb	-0.25282183289527893	1.6354000568389893
6hga.pdb	6hga_HL_B_HL98C.pdb	0.11590807139873505	-0.37709999084472656
6hga.pdb	6hga_HL_B_HL98Q.pdb	0.0338713675737381	-0.9598000049591064
6hga.pdb	6hga_HL_B_HL98E.pdb	0.5862166285514832	0.9085999727249146
6hga.pdb	6hga_HL_B_HL98G.pdb	0.2856529951095581	-0.5587999820709229
6hga.pdb	6hga_HL_B_HL98I.pdb	0.20893321931362152	0.3197999894618988
6hga.pdb	6hga_HL_B_HL98L.pdb	0.16396890580654144	0.018400000408291817
6hga.pdb	6hga_HL_B_HL98K.pdb	0.11296330392360687	1.6166000366210938
6hga.pdb	6hga_HL_B_HL98M.pdb	0.07829193770885468	0.5066999793052673
6hga.pdb	6hga_HL_B_HL98F.pdb	0.22298894822597504	1.480299949645996
6hga.pdb	6hga_HL_B_HL98P.pdb	-0.06630970537662506	-0.362199991941452
6hga.pdb	6hga_HL_B_HL98S.pdb	-0.0499807745218277	-0.7675999999046326
6hga.pdb	6hga_HL_B_HL98T.pdb	0.1287502497434616	0.2502000033855438
6hga.pdb	6hga_HL_B_HL98W.pdb	0.4127393960952759	2.3589000701904297
6hga.pdb	6hga_HL_B_HL98Y.pdb	0.25456786155700684	2.3626999855041504
6hga.pdb	6hga_HL_B_HL98V.pdb	0.3390774130821228	0.4138000011444092
6hga.pdb	6hga_HL_B_VL99A.pdb	-0.3198968172073364	-0.5541999936103821
6hga.pdb	6hga_HL_B_VL99R.pdb	-0.688621997833252	-1.351099967956543
6hga.pdb	6hga_HL_B_VL99N.pdb	-0.5249888300895691	-1.0634000301361084
6hga.pdb	6hga_HL_B_VL99D.pdb	-1.2036206722259521	-0.48159998655319214
6hga.pdb	6hga_HL_B_VL99C.pdb	-0.28875237703323364	-0.31630000472068787
6hga.pdb	6hga_HL_B_VL99Q.pdb	-0.44075262546539307	-0.9563999772071838
6hga.pdb	6hga_HL_B_VL99E.pdb	-0.36023253202438354	-0.21899999678134918
6hga.pdb	6hga_HL_B_VL99G.pdb	-0.3438318967819214	-1.0202000141143799
6hga.pdb	6hga_HL_B_VL99H.pdb	-0.8084715604782104	-0.6151999831199646
6hga.pdb	6hga_HL_B_VL99I.pdb	-0.48344600200653076	1.6259000301361084
6hga.pdb	6hga_HL_B_VL99L.pdb	-0.5010702610015869	-0.453000009059906
6hga.pdb	6hga_HL_B_VL99K.pdb	-0.7229821085929871	-0.8163999915122986
6hga.pdb	6hga_HL_B_VL99M.pdb	-0.5896026492118835	0.30390000343322754
6hga.pdb	6hga_HL_B_VL99F.pdb	-8.889809608459473	-6.555500030517578
6hga.pdb	6hga_HL_B_VL99P.pdb	-7.204467296600342	-4.868800163269043
6hga.pdb	6hga_HL_B_VL99S.pdb	-0.9782381057739258	-1.208400011062622
6hga.pdb	6hga_HL_B_VL99T.pdb	-1.2040327787399292	0.28929999470710754
6hga.pdb	6hga_HL_B_VL99W.pdb	-1.1122783422470093	-1.7848999500274658
6hga.pdb	6hga_HL_B_VL99Y.pdb	-0.6189320087432861	-2.0002999305725098
6hga.pdb	6hga_HL_B_KB215A.pdb	0.22299836575984955	0.5946999788284302
6hga.pdb	6hga_HL_B_KB215R.pdb	-0.026453688740730286	0.9097999930381775
6hga.pdb	6hga_HL_B_KB215N.pdb	0.20649166405200958	0.7024999856948853
6hga.pdb	6hga_HL_B_KB215D.pdb	0.053696468472480774	0.829200029373169
6hga.pdb	6hga_HL_B_KB215C.pdb	0.18273775279521942	0.6047999858856201
6hga.pdb	6hga_HL_B_KB215Q.pdb	0.2918027639389038	0.6359000205993652
6hga.pdb	6hga_HL_B_KB215E.pdb	0.07943247258663177	0.9442999958992004
6hga.pdb	6hga_HL_B_KB215G.pdb	0.21328549087047577	0.7328000068664551
6hga.pdb	6hga_HL_B_KB215H.pdb	0.49833524227142334	0.6008999943733215
6hga.pdb	6hga_HL_B_KB215I.pdb	0.4352303743362427	0.5480999946594238
6hga.pdb	6hga_HL_B_KB215L.pdb	0.3782927393913269	0.5806000232696533
6hga.pdb	6hga_HL_B_KB215M.pdb	0.3996572494506836	0.6662999987602234
6hga.pdb	6hga_HL_B_KB215F.pdb	0.14717604219913483	0.6643999814987183
6hga.pdb	6hga_HL_B_KB215P.pdb	0.4023681879043579	0.6725000143051147
6hga.pdb	6hga_HL_B_KB215S.pdb	-0.0911410003900528	0.6625999808311462
6hga.pdb	6hga_HL_B_KB215T.pdb	0.028990313410758972	0.4961000084877014
6hga.pdb	6hga_HL_B_KB215W.pdb	0.0993119329214096	0.6583999991416931
6hga.pdb	6hga_HL_B_KB215Y.pdb	0.06561572849750519	0.680400013923645
6hga.pdb	6hga_HL_B_KB215V.pdb	0.3239842653274536	0.49140000343322754
6hga.pdb	6hga_HL_B_SB217A.pdb	-0.02097499370574951	0.36730000376701355
6hga.pdb	6hga_HL_B_SB217R.pdb	0.055499061942100525	1.0025999546051025
6hga.pdb	6hga_HL_B_SB217N.pdb	-0.2033228874206543	0.20509999990463257
6hga.pdb	6hga_HL_B_SB217D.pdb	-0.2791346311569214	0.2879999876022339
6hga.pdb	6hga_HL_B_SB217C.pdb	-0.12696196138858795	0.6068000197410583
6hga.pdb	6hga_HL_B_SB217Q.pdb	-0.023091331124305725	0.31369999051094055
6hga.pdb	6hga_HL_B_SB217E.pdb	0.1075345128774643	0.40779998898506165
6hga.pdb	6hga_HL_B_SB217G.pdb	0.06814150512218475	-0.08609999716281891
6hga.pdb	6hga_HL_B_SB217H.pdb	-0.31193506717681885	0.23100000619888306
6hga.pdb	6hga_HL_B_SB217I.pdb	0.18249808251857758	1.6555999517440796
6hga.pdb	6hga_HL_B_SB217L.pdb	0.10160873830318451	0.5220000147819519
6hga.pdb	6hga_HL_B_SB217K.pdb	-0.018977090716362	0.9563999772071838
6hga.pdb	6hga_HL_B_SB217M.pdb	0.39275306463241577	0.7307999730110168
6hga.pdb	6hga_HL_B_SB217F.pdb	-0.045342907309532166	0.2847000062465668
6hga.pdb	6hga_HL_B_SB217P.pdb	0.3283851146697998	0.6136000156402588
6hga.pdb	6hga_HL_B_SB217T.pdb	-0.5306943655014038	0.5138000249862671
6hga.pdb	6hga_HL_B_SB217W.pdb	0.1563679724931717	0.3179999887943268
6hga.pdb	6hga_HL_B_SB217Y.pdb	-0.21959729492664337	0.29170000553131104
6hga.pdb	6hga_HL_B_SB217V.pdb	0.16538052260875702	0.7549999952316284
6hga.pdb	6hga_HL_B_RB222A.pdb	0.15843062102794647	-0.17659999430179596
6hga.pdb	6hga_HL_B_RB222N.pdb	0.1783788651227951	1.009600043296814
6hga.pdb	6hga_HL_B_RB222D.pdb	-0.15352626144886017	0.6779000163078308
6hga.pdb	6hga_HL_B_RB222C.pdb	0.2431648224592209	0.5509999990463257
6hga.pdb	6hga_HL_B_RB222Q.pdb	0.19057314097881317	0.5070000290870667
6hga.pdb	6hga_HL_B_RB222E.pdb	0.15799324214458466	0.10130000114440918
6hga.pdb	6hga_HL_B_RB222G.pdb	0.12116967141628265	-0.2409999966621399
6hga.pdb	6hga_HL_B_RB222H.pdb	-1.7020801305770874	-1.5607000589370728
6hga.pdb	6hga_HL_B_RB222I.pdb	0.21460764110088348	1.1526000499725342
6hga.pdb	6hga_HL_B_RB222L.pdb	0.49709993600845337	1.4743000268936157
6hga.pdb	6hga_HL_B_RB222K.pdb	0.12321679294109344	0.20389999449253082
6hga.pdb	6hga_HL_B_RB222M.pdb	0.3543251156806946	0.14100000262260437
6hga.pdb	6hga_HL_B_RB222F.pdb	-2.7555742263793945	-2.7908999919891357
6hga.pdb	6hga_HL_B_RB222P.pdb	-0.0164366215467453	-0.29350000619888306
6hga.pdb	6hga_HL_B_RB222S.pdb	-0.2058074027299881	-0.3183000087738037
6hga.pdb	6hga_HL_B_RB222T.pdb	-0.3406482934951782	-0.06780000030994415
6hga.pdb	6hga_HL_B_RB222W.pdb	-1.9371880292892456	-1.77839994430542
6hga.pdb	6hga_HL_B_RB222Y.pdb	-0.14515306055545807	-0.6825000047683716
6hga.pdb	6hga_HL_B_RB222V.pdb	0.13887466490268707	0.8037999868392944
6hga.pdb	6hga_HL_B_LB223A.pdb	-0.2523534297943115	0.23589999973773956
6hga.pdb	6hga_HL_B_LB223R.pdb	-0.6586819291114807	0.9789000153541565
6hga.pdb	6hga_HL_B_LB223N.pdb	-0.6794050931930542	-0.2134000062942505
6hga.pdb	6hga_HL_B_LB223D.pdb	-0.7919021248817444	0.06480000168085098
6hga.pdb	6hga_HL_B_LB223C.pdb	-0.6729116439819336	2.4772000312805176
6hga.pdb	6hga_HL_B_LB223Q.pdb	-0.5629373788833618	-0.20360000431537628
6hga.pdb	6hga_HL_B_LB223E.pdb	-0.5126097202301025	1.644700050354004
6hga.pdb	6hga_HL_B_LB223G.pdb	-0.23058779537677765	1.3006000518798828
6hga.pdb	6hga_HL_B_LB223H.pdb	-0.43743276596069336	0.02019999921321869
6hga.pdb	6hga_HL_B_LB223I.pdb	-0.3555062413215637	-0.11819999665021896
6hga.pdb	6hga_HL_B_LB223K.pdb	-0.6271039843559265	2.151099920272827
6hga.pdb	6hga_HL_B_LB223M.pdb	-0.5735190510749817	-0.07410000264644623
6hga.pdb	6hga_HL_B_LB223F.pdb	-0.5018070340156555	0.22370000183582306
6hga.pdb	6hga_HL_B_LB223P.pdb	-0.46436935663223267	1.9536999464035034
6hga.pdb	6hga_HL_B_LB223S.pdb	-0.6765940189361572	2.1486001014709473
6hga.pdb	6hga_HL_B_LB223T.pdb	-0.8020832538604736	-0.10779999941587448
6hga.pdb	6hga_HL_B_LB223W.pdb	-0.36036837100982666	0.01600000075995922
6hga.pdb	6hga_HL_B_LB223Y.pdb	-0.7266108393669128	0.11749999970197678
6hga.pdb	6hga_HL_B_LB223V.pdb	-0.33084529638290405	-0.11789999902248383
6hga.pdb	6hga_HL_B_EB225A.pdb	-0.01359952986240387	-0.16300000250339508
6hga.pdb	6hga_HL_B_EB225R.pdb	-0.025834500789642334	-0.5892000198364258
6hga.pdb	6hga_HL_B_EB225N.pdb	-0.1496918797492981	0.35010001063346863
6hga.pdb	6hga_HL_B_EB225D.pdb	0.23460786044597626	0.6237000226974487
6hga.pdb	6hga_HL_B_EB225C.pdb	0.12276710569858551	0.05490000173449516
6hga.pdb	6hga_HL_B_EB225Q.pdb	0.398418128490448	0.2387000024318695
6hga.pdb	6hga_HL_B_EB225G.pdb	-0.0906418114900589	-0.5234000086784363
6hga.pdb	6hga_HL_B_EB225H.pdb	0.6314417719841003	0.4397999942302704
6hga.pdb	6hga_HL_B_EB225I.pdb	0.5028115510940552	0.5454999804496765
6hga.pdb	6hga_HL_B_EB225L.pdb	0.384893536567688	-0.10809999704360962
6hga.pdb	6hga_HL_B_EB225K.pdb	0.26888126134872437	-0.3165999948978424
6hga.pdb	6hga_HL_B_EB225M.pdb	0.5540337562561035	0.5248000025749207
6hga.pdb	6hga_HL_B_EB225F.pdb	0.3554307222366333	-0.14399999380111694
6hga.pdb	6hga_HL_B_EB225P.pdb	0.27540475130081177	0.24060000479221344
6hga.pdb	6hga_HL_B_EB225S.pdb	0.050290897488594055	0.1420000046491623
6hga.pdb	6hga_HL_B_EB225T.pdb	-0.20746289193630219	0.06159999966621399
6hga.pdb	6hga_HL_B_EB225W.pdb	0.5635451674461365	0.11020000278949738
6hga.pdb	6hga_HL_B_EB225Y.pdb	0.2124820500612259	-0.1387999951839447
6hga.pdb	6hga_HL_B_EB225V.pdb	0.3186990022659302	-0.07840000092983246
6hga.pdb	6hga_HL_B_YB226A.pdb	-0.85369873046875	-1.667199969291687
6hga.pdb	6hga_HL_B_YB226R.pdb	-1.0041840076446533	-1.7355999946594238
6hga.pdb	6hga_HL_B_YB226N.pdb	-1.1753028631210327	-1.688099980354309
6hga.pdb	6hga_HL_B_YB226D.pdb	-1.0089412927627563	-1.260699987411499
6hga.pdb	6hga_HL_B_YB226C.pdb	-0.7162729501724243	-1.74590003490448
6hga.pdb	6hga_HL_B_YB226Q.pdb	-0.8646584749221802	-1.8583999872207642
6hga.pdb	6hga_HL_B_YB226E.pdb	-0.9865959882736206	-1.666700005531311
6hga.pdb	6hga_HL_B_YB226G.pdb	-0.7860111594200134	-1.9248000383377075
6hga.pdb	6hga_HL_B_YB226H.pdb	-0.7601187825202942	-1.6032999753952026
6hga.pdb	6hga_HL_B_YB226I.pdb	-0.9112956523895264	-1.4866000413894653
6hga.pdb	6hga_HL_B_YB226L.pdb	-0.6925235390663147	-1.4330999851226807
6hga.pdb	6hga_HL_B_YB226K.pdb	-0.8825744390487671	-2.0934998989105225
6hga.pdb	6hga_HL_B_YB226M.pdb	-0.8158844113349915	-0.8021000027656555
6hga.pdb	6hga_HL_B_YB226F.pdb	-0.3197821080684662	-0.6176000237464905
6hga.pdb	6hga_HL_B_YB226P.pdb	-0.6974843740463257	-1.138200044631958
6hga.pdb	6hga_HL_B_YB226S.pdb	-1.2244559526443481	-1.3799999952316284
6hga.pdb	6hga_HL_B_YB226T.pdb	-1.199615478515625	-1.1634999513626099
6hga.pdb	6hga_HL_B_YB226W.pdb	-0.6465592980384827	-1.2243000268936157
6hga.pdb	6hga_HL_B_YB226V.pdb	-0.864545464515686	-1.5096999406814575
6hga.pdb	6hga_HL_B_RB259A.pdb	-0.06711752712726593	0.3675999939441681
6hga.pdb	6hga_HL_B_RB259N.pdb	-0.1465328484773636	0.39590001106262207
6hga.pdb	6hga_HL_B_RB259D.pdb	-0.2828049063682556	0.723800003528595
6hga.pdb	6hga_HL_B_RB259C.pdb	-0.11847300827503204	0.5138000249862671
6hga.pdb	6hga_HL_B_RB259Q.pdb	-0.09462985396385193	1.1792999505996704
6hga.pdb	6hga_HL_B_RB259E.pdb	-0.11886803805828094	1.3736000061035156
6hga.pdb	6hga_HL_B_RB259G.pdb	-0.06153072416782379	0.37040001153945923
6hga.pdb	6hga_HL_B_RB259H.pdb	-0.18397359549999237	0.24070000648498535
6hga.pdb	6hga_HL_B_RB259I.pdb	0.6179248094558716	1.2563999891281128
6hga.pdb	6hga_HL_B_RB259L.pdb	0.5985808372497559	1.5283000469207764
6hga.pdb	6hga_HL_B_RB259K.pdb	-0.0970660001039505	0.6845999956130981
6hga.pdb	6hga_HL_B_RB259M.pdb	0.3968719244003296	2.428999900817871
6hga.pdb	6hga_HL_B_RB259F.pdb	0.038475945591926575	1.1735999584197998
6hga.pdb	6hga_HL_B_RB259P.pdb	-0.07774658501148224	0.013399999588727951
6hga.pdb	6hga_HL_B_RB259S.pdb	-0.4100486636161804	0.7581999897956848
6hga.pdb	6hga_HL_B_RB259T.pdb	-0.37080150842666626	0.08269999921321869
6hga.pdb	6hga_HL_B_RB259W.pdb	0.10938040912151337	1.1881999969482422
6hga.pdb	6hga_HL_B_RB259Y.pdb	-0.19756440818309784	0.7322999835014343
6hga.pdb	6hga_HL_B_RB259V.pdb	0.14654456079006195	0.5234000086784363
6hga.pdb	6hga_HL_B_EB260A.pdb	-1.1547755002975464	-1.2120000123977661
6hga.pdb	6hga_HL_B_EB260R.pdb	-1.3069316148757935	0.849399983882904
6hga.pdb	6hga_HL_B_EB260N.pdb	-1.3309924602508545	-0.27480000257492065
6hga.pdb	6hga_HL_B_EB260D.pdb	-1.7136287689208984	0.2572999894618988
6hga.pdb	6hga_HL_B_EB260C.pdb	-1.2078185081481934	-0.26649999618530273
6hga.pdb	6hga_HL_B_EB260Q.pdb	-1.9857094287872314	0.4706999957561493
6hga.pdb	6hga_HL_B_EB260G.pdb	-1.1304912567138672	-1.6850999593734741
6hga.pdb	6hga_HL_B_EB260H.pdb	-1.8483201265335083	-1.8645999431610107
6hga.pdb	6hga_HL_B_EB260I.pdb	-0.9426375031471252	0.22830000519752502
6hga.pdb	6hga_HL_B_EB260L.pdb	-0.5726818442344666	1.9701000452041626
6hga.pdb	6hga_HL_B_EB260K.pdb	-0.9932000637054443	-0.337799996137619
6hga.pdb	6hga_HL_B_EB260M.pdb	-0.21105308830738068	1.687600016593933
6hga.pdb	6hga_HL_B_EB260F.pdb	-1.117021918296814	-1.3842999935150146
6hga.pdb	6hga_HL_B_EB260P.pdb	-1.351360559463501	-1.8912999629974365
6hga.pdb	6hga_HL_B_EB260S.pdb	-1.1023756265640259	-1.5571999549865723
6hga.pdb	6hga_HL_B_EB260T.pdb	-1.613353967666626	-1.1674000024795532
6hga.pdb	6hga_HL_B_EB260W.pdb	-1.1973882913589478	-0.8883000016212463
6hga.pdb	6hga_HL_B_EB260Y.pdb	-1.3506393432617188	-1.4248000383377075
6hga.pdb	6hga_HL_B_EB260V.pdb	-1.538797378540039	-0.2418999969959259
6hga.pdb	6hga_HL_B_FB261A.pdb	-2.0750129222869873	-4.030600070953369
6hga.pdb	6hga_HL_B_FB261R.pdb	-1.8120473623275757	-5.308800220489502
6hga.pdb	6hga_HL_B_FB261N.pdb	-2.795851945877075	-4.097599983215332
6hga.pdb	6hga_HL_B_FB261D.pdb	-2.071441411972046	-4.235899925231934
6hga.pdb	6hga_HL_B_FB261C.pdb	-1.981513261795044	-3.468400001525879
6hga.pdb	6hga_HL_B_FB261Q.pdb	-1.7618316411972046	-3.8097000122070312
6hga.pdb	6hga_HL_B_FB261E.pdb	-2.8401753902435303	-3.4326999187469482
6hga.pdb	6hga_HL_B_FB261G.pdb	-2.148104190826416	-5.202700138092041
6hga.pdb	6hga_HL_B_FB261H.pdb	-2.4962170124053955	-2.327199935913086
6hga.pdb	6hga_HL_B_FB261I.pdb	-1.1215062141418457	-2.0532000064849854
6hga.pdb	6hga_HL_B_FB261L.pdb	-0.9422764778137207	-1.018399953842163
6hga.pdb	6hga_HL_B_FB261K.pdb	-2.929032564163208	-4.588699817657471
6hga.pdb	6hga_HL_B_FB261M.pdb	-1.201634407043457	-0.5357000231742859
6hga.pdb	6hga_HL_B_FB261P.pdb	-12.622190475463867	-10.87578010559082
6hga.pdb	6hga_HL_B_FB261S.pdb	-2.777446985244751	-4.695799827575684
6hga.pdb	6hga_HL_B_FB261T.pdb	-3.002220392227173	-4.561600208282471
6hga.pdb	6hga_HL_B_FB261W.pdb	-0.5080530047416687	-2.9848999977111816
6hga.pdb	6hga_HL_B_FB261Y.pdb	-4.223515033721924	-5.635499954223633
6hga.pdb	6hga_HL_B_FB261V.pdb	-2.6020100116729736	-2.1789000034332275
6hga.pdb	6hga_HL_B_RB262A.pdb	-1.1803247928619385	-1.9448000192642212
6hga.pdb	6hga_HL_B_RB262N.pdb	-1.1759016513824463	-2.1140999794006348
6hga.pdb	6hga_HL_B_RB262D.pdb	-1.5321629047393799	-2.2679998874664307
6hga.pdb	6hga_HL_B_RB262C.pdb	-1.4005475044250488	-2.021199941635132
6hga.pdb	6hga_HL_B_RB262Q.pdb	-1.3973803520202637	-1.4871000051498413
6hga.pdb	6hga_HL_B_RB262E.pdb	-1.5474157333374023	-1.707800030708313
6hga.pdb	6hga_HL_B_RB262G.pdb	-1.3162490129470825	-2.5725998878479004
6hga.pdb	6hga_HL_B_RB262H.pdb	-1.2397663593292236	-1.6441999673843384
6hga.pdb	6hga_HL_B_RB262I.pdb	-2.1462812423706055	-2.2629001140594482
6hga.pdb	6hga_HL_B_RB262L.pdb	-0.7565920352935791	-0.8880000114440918
6hga.pdb	6hga_HL_B_RB262K.pdb	-1.2146852016448975	-1.0303000211715698
6hga.pdb	6hga_HL_B_RB262M.pdb	-0.733379065990448	-0.629800021648407
6hga.pdb	6hga_HL_B_RB262F.pdb	-0.8937550187110901	-1.250499963760376
6hga.pdb	6hga_HL_B_RB262P.pdb	-5.572519779205322	-4.420100212097168
6hga.pdb	6hga_HL_B_RB262S.pdb	-1.2282662391662598	-1.9780999422073364
6hga.pdb	6hga_HL_B_RB262T.pdb	-2.0710132122039795	-3.0594000816345215
6hga.pdb	6hga_HL_B_RB262W.pdb	-0.6367834210395813	-0.506600022315979
6hga.pdb	6hga_HL_B_RB262Y.pdb	-1.1126673221588135	-1.4239000082015991
6hga.pdb	6hga_HL_B_RB262V.pdb	-1.7324650287628174	-2.5569000244140625
6hga.pdb	6hga_HL_B_HB263A.pdb	-2.026658058166504	-2.0771000385284424
6hga.pdb	6hga_HL_B_HB263R.pdb	-7.1811323165893555	-4.026500225067139
6hga.pdb	6hga_HL_B_HB263N.pdb	-2.3418033123016357	-1.9040000438690186
6hga.pdb	6hga_HL_B_HB263D.pdb	-3.0539028644561768	-3.11680006980896
6hga.pdb	6hga_HL_B_HB263C.pdb	-2.044196367263794	-1.9010000228881836
6hga.pdb	6hga_HL_B_HB263Q.pdb	-5.687280178070068	-3.239500045776367
6hga.pdb	6hga_HL_B_HB263E.pdb	-5.9762444496154785	-3.9256999492645264
6hga.pdb	6hga_HL_B_HB263G.pdb	-2.106236457824707	-2.521699905395508
6hga.pdb	6hga_HL_B_HB263I.pdb	-4.207278251647949	-2.1085000038146973
6hga.pdb	6hga_HL_B_HB263L.pdb	-2.4701807498931885	-1.7279000282287598
6hga.pdb	6hga_HL_B_HB263K.pdb	-1.3532296419143677	-0.4675999879837036
6hga.pdb	6hga_HL_B_HB263M.pdb	-3.979485273361206	-2.0048000812530518
6hga.pdb	6hga_HL_B_HB263F.pdb	-5.441776752471924	-2.9737000465393066
6hga.pdb	6hga_HL_B_HB263P.pdb	-3.3639914989471436	-1.7626999616622925
6hga.pdb	6hga_HL_B_HB263S.pdb	-2.8486404418945312	-3.125
6hga.pdb	6hga_HL_B_HB263T.pdb	-1.157597303390503	-2.8559000492095947
6hga.pdb	6hga_HL_B_HB263W.pdb	-6.105602741241455	-2.503999948501587
6hga.pdb	6hga_HL_B_HB263Y.pdb	-8.176048278808594	-2.792099952697754
6hga.pdb	6hga_HL_B_HB263V.pdb	-3.1586482524871826	-1.2901999950408936
7qbf.pdb	7qbf_B_A_AB21R.pdb	-0.8281980752944946	-2.243000030517578
7qbf.pdb	7qbf_B_A_AB21N.pdb	-1.3580697774887085	-0.5407000184059143
7qbf.pdb	7qbf_B_A_AB21D.pdb	-1.1743577718734741	-0.9248999953269958
7qbf.pdb	7qbf_B_A_AB21C.pdb	-0.31772029399871826	0.24199999868869781
7qbf.pdb	7qbf_B_A_AB21Q.pdb	-0.8492380380630493	-0.6516000032424927
7qbf.pdb	7qbf_B_A_AB21E.pdb	-0.36401116847991943	-0.6010000109672546
7qbf.pdb	7qbf_B_A_AB21G.pdb	-0.22673745453357697	-0.18070000410079956
7qbf.pdb	7qbf_B_A_AB21H.pdb	-0.8814302682876587	-1.374400019645691
7qbf.pdb	7qbf_B_A_AB21I.pdb	-4.39117956161499	-3.4286999702453613
7qbf.pdb	7qbf_B_A_AB21L.pdb	-0.46210843324661255	-1.1274000406265259
7qbf.pdb	7qbf_B_A_AB21K.pdb	-0.6330515742301941	-0.6827999949455261
7qbf.pdb	7qbf_B_A_AB21M.pdb	-2.651977777481079	-2.5564000606536865
7qbf.pdb	7qbf_B_A_AB21F.pdb	-0.2259911447763443	-1.218999981880188
7qbf.pdb	7qbf_B_A_AB21P.pdb	-0.2527567148208618	-0.6830000281333923
7qbf.pdb	7qbf_B_A_AB21S.pdb	-0.8832924962043762	-0.30660000443458557
7qbf.pdb	7qbf_B_A_AB21T.pdb	-0.6239056587219238	0.13179999589920044
7qbf.pdb	7qbf_B_A_AB21W.pdb	-0.006102815270423889	-1.232699990272522
7qbf.pdb	7qbf_B_A_AB21Y.pdb	-0.09181822836399078	-1.607300043106079
7qbf.pdb	7qbf_B_A_AB21V.pdb	-2.948646068572998	-1.367300033569336
7qbf.pdb	7qbf_B_A_SB22A.pdb	0.2091227024793625	0.2639000117778778
7qbf.pdb	7qbf_B_A_SB22R.pdb	0.44474589824676514	1.8559999465942383
7qbf.pdb	7qbf_B_A_SB22N.pdb	-0.11569564044475555	-0.03139999881386757
7qbf.pdb	7qbf_B_A_SB22D.pdb	-0.05332289636135101	-0.07100000232458115
7qbf.pdb	7qbf_B_A_SB22C.pdb	0.0972198098897934	0.15950000286102295
7qbf.pdb	7qbf_B_A_SB22Q.pdb	-0.20292814075946808	0.37549999356269836
7qbf.pdb	7qbf_B_A_SB22E.pdb	0.09823210537433624	-0.12960000336170197
7qbf.pdb	7qbf_B_A_SB22G.pdb	0.2592986822128296	0.16699999570846558
7qbf.pdb	7qbf_B_A_SB22H.pdb	-0.16928811371326447	-0.30090001225471497
7qbf.pdb	7qbf_B_A_SB22I.pdb	0.7930033206939697	0.8334000110626221
7qbf.pdb	7qbf_B_A_SB22L.pdb	0.7982122898101807	1.2855000495910645
7qbf.pdb	7qbf_B_A_SB22K.pdb	0.34527409076690674	0.9358000159263611
7qbf.pdb	7qbf_B_A_SB22M.pdb	0.47641682624816895	1.1553000211715698
7qbf.pdb	7qbf_B_A_SB22F.pdb	-0.09118373692035675	0.09950000047683716
7qbf.pdb	7qbf_B_A_SB22P.pdb	0.5233776569366455	1.6650999784469604
7qbf.pdb	7qbf_B_A_SB22T.pdb	-0.3196011185646057	-0.636900007724762
7qbf.pdb	7qbf_B_A_SB22W.pdb	0.37011241912841797	-0.35920000076293945
7qbf.pdb	7qbf_B_A_SB22Y.pdb	-0.18180836737155914	0.11869999766349792
7qbf.pdb	7qbf_B_A_SB22V.pdb	0.2918699383735657	0.715399980545044
7qbf.pdb	7qbf_B_A_GB23A.pdb	-3.570150852203369	-1.8630000352859497
7qbf.pdb	7qbf_B_A_GB23R.pdb	-46.80643844604492	-40.96820068359375
7qbf.pdb	7qbf_B_A_GB23N.pdb	-6.7330241203308105	-5.656799793243408
7qbf.pdb	7qbf_B_A_GB23D.pdb	-7.133359432220459	-10.506500244140625
7qbf.pdb	7qbf_B_A_GB23C.pdb	-7.12130880355835	-6.039599895477295
7qbf.pdb	7qbf_B_A_GB23Q.pdb	-7.4077372550964355	-5.564899921417236
7qbf.pdb	7qbf_B_A_GB23E.pdb	-27.29267692565918	-25.734119415283203
7qbf.pdb	7qbf_B_A_GB23H.pdb	-26.60657501220703	-35.81129837036133
7qbf.pdb	7qbf_B_A_GB23I.pdb	-11.777488708496094	-11.442779541015625
7qbf.pdb	7qbf_B_A_GB23L.pdb	-14.110637664794922	-17.153949737548828
7qbf.pdb	7qbf_B_A_GB23K.pdb	-7.730021953582764	-5.761000156402588
7qbf.pdb	7qbf_B_A_GB23M.pdb	-23.457021713256836	-22.157747268676758
7qbf.pdb	7qbf_B_A_GB23F.pdb	-15.398625373840332	-13.687310218811035
7qbf.pdb	7qbf_B_A_GB23P.pdb	-15.807271003723145	-13.396430015563965
7qbf.pdb	7qbf_B_A_GB23S.pdb	-4.8500752449035645	-2.2739999294281006
7qbf.pdb	7qbf_B_A_GB23T.pdb	-15.574369430541992	-13.200160026550293
7qbf.pdb	7qbf_B_A_GB23W.pdb	-14.068575859069824	-16.041189193725586
7qbf.pdb	7qbf_B_A_GB23Y.pdb	-16.696041107177734	-15.974260330200195
7qbf.pdb	7qbf_B_A_GB23V.pdb	-14.99386215209961	-14.691980361938477
7qbf.pdb	7qbf_B_A_SB24A.pdb	0.1676717847585678	0.5127999782562256
7qbf.pdb	7qbf_B_A_SB24R.pdb	0.0431072860956192	0.07069999724626541
7qbf.pdb	7qbf_B_A_SB24N.pdb	0.046599313616752625	-0.09369999915361404
7qbf.pdb	7qbf_B_A_SB24D.pdb	0.13586841523647308	0.09929999709129333
7qbf.pdb	7qbf_B_A_SB24C.pdb	0.10189767181873322	0.7372999787330627
7qbf.pdb	7qbf_B_A_SB24Q.pdb	0.22603736817836761	-0.060499999672174454
7qbf.pdb	7qbf_B_A_SB24E.pdb	0.6987792253494263	0.30070000886917114
7qbf.pdb	7qbf_B_A_SB24G.pdb	0.15958301723003387	0.1623000055551529
7qbf.pdb	7qbf_B_A_SB24H.pdb	0.3818585276603699	-0.3662000000476837
7qbf.pdb	7qbf_B_A_SB24I.pdb	0.8246514797210693	0.41280001401901245
7qbf.pdb	7qbf_B_A_SB24L.pdb	0.8633465766906738	0.1404999941587448
7qbf.pdb	7qbf_B_A_SB24K.pdb	0.34373998641967773	-0.08630000054836273
7qbf.pdb	7qbf_B_A_SB24M.pdb	1.0945707559585571	0.4900999963283539
7qbf.pdb	7qbf_B_A_SB24F.pdb	0.8287913799285889	0.10450000315904617
7qbf.pdb	7qbf_B_A_SB24P.pdb	-2.255642890930176	-0.8578000068664551
7qbf.pdb	7qbf_B_A_SB24T.pdb	-0.26210540533065796	0.2802000045776367
7qbf.pdb	7qbf_B_A_SB24W.pdb	0.889933705329895	0.5382000207901001
7qbf.pdb	7qbf_B_A_SB24Y.pdb	0.8034981489181519	-0.013799999840557575
7qbf.pdb	7qbf_B_A_SB24V.pdb	0.5849836468696594	0.4147999882698059
7qbf.pdb	7qbf_B_A_TB25A.pdb	-0.310505211353302	-1.003499984741211
7qbf.pdb	7qbf_B_A_TB25R.pdb	-1.2756494283676147	-2.489799976348877
7qbf.pdb	7qbf_B_A_TB25N.pdb	-0.884162187576294	-1.0878000259399414
7qbf.pdb	7qbf_B_A_TB25D.pdb	-1.4692646265029907	-2.327699899673462
7qbf.pdb	7qbf_B_A_TB25C.pdb	-0.32864946126937866	-1.0509999990463257
7qbf.pdb	7qbf_B_A_TB25Q.pdb	-0.9321607351303101	-1.9351999759674072
7qbf.pdb	7qbf_B_A_TB25E.pdb	-1.0844725370407104	-3.1124000549316406
7qbf.pdb	7qbf_B_A_TB25G.pdb	-0.25656992197036743	-1.7548999786376953
7qbf.pdb	7qbf_B_A_TB25H.pdb	-1.1617708206176758	-1.544100046157837
7qbf.pdb	7qbf_B_A_TB25I.pdb	-1.1575853824615479	-2.585700035095215
7qbf.pdb	7qbf_B_A_TB25L.pdb	-1.2920857667922974	-1.9235999584197998
7qbf.pdb	7qbf_B_A_TB25K.pdb	-1.94854736328125	-0.8616999983787537
7qbf.pdb	7qbf_B_A_TB25M.pdb	0.04932679235935211	0.09290000051259995
7qbf.pdb	7qbf_B_A_TB25F.pdb	-0.9891446828842163	-1.2136000394821167
7qbf.pdb	7qbf_B_A_TB25P.pdb	-2.3704330921173096	-2.7962000370025635
7qbf.pdb	7qbf_B_A_TB25S.pdb	-0.13264623284339905	-0.8206999897956848
7qbf.pdb	7qbf_B_A_TB25W.pdb	-5.597485542297363	-9.543800354003906
7qbf.pdb	7qbf_B_A_TB25Y.pdb	-2.049579381942749	-3.1463000774383545
7qbf.pdb	7qbf_B_A_TB25V.pdb	-1.0214749574661255	-1.2726000547409058
7qbf.pdb	7qbf_B_A_FB26A.pdb	0.23512612283229828	-0.09480000287294388
7qbf.pdb	7qbf_B_A_FB26R.pdb	-0.11639173328876495	-0.43070000410079956
7qbf.pdb	7qbf_B_A_FB26N.pdb	0.09954188764095306	-0.46720001101493835
7qbf.pdb	7qbf_B_A_FB26D.pdb	-0.1010868102312088	-0.6933000087738037
7qbf.pdb	7qbf_B_A_FB26C.pdb	0.15490750968456268	-0.21199999749660492
7qbf.pdb	7qbf_B_A_FB26Q.pdb	0.21439968049526215	0.04170000180602074
7qbf.pdb	7qbf_B_A_FB26E.pdb	0.07020904123783112	-0.40220001339912415
7qbf.pdb	7qbf_B_A_FB26G.pdb	0.3199648857116699	-0.39489999413490295
7qbf.pdb	7qbf_B_A_FB26H.pdb	-0.11025530099868774	-0.42489999532699585
7qbf.pdb	7qbf_B_A_FB26I.pdb	0.36547815799713135	0.46549999713897705
7qbf.pdb	7qbf_B_A_FB26L.pdb	0.4855911135673523	0.8216999769210815
7qbf.pdb	7qbf_B_A_FB26K.pdb	-0.1002248078584671	-0.023800000548362732
7qbf.pdb	7qbf_B_A_FB26M.pdb	0.42291462421417236	0.598800003528595
7qbf.pdb	7qbf_B_A_FB26P.pdb	-0.17071010172367096	-0.4909000098705292
7qbf.pdb	7qbf_B_A_FB26S.pdb	0.05630718171596527	-0.43970000743865967
7qbf.pdb	7qbf_B_A_FB26T.pdb	-0.14126379787921906	-0.2809999883174896
7qbf.pdb	7qbf_B_A_FB26W.pdb	-0.03881801664829254	-0.4681999981403351
7qbf.pdb	7qbf_B_A_FB26Y.pdb	-0.20288719236850739	0.004000000189989805
7qbf.pdb	7qbf_B_A_FB26V.pdb	0.3382800221443176	-0.019200000911951065
7qbf.pdb	7qbf_B_A_SB28A.pdb	-0.2618069648742676	-0.9132000207901001
7qbf.pdb	7qbf_B_A_SB28R.pdb	-0.46673303842544556	-0.8446000218391418
7qbf.pdb	7qbf_B_A_SB28N.pdb	-0.8205820322036743	-0.786899983882904
7qbf.pdb	7qbf_B_A_SB28D.pdb	-0.7059670090675354	-2.132200002670288
7qbf.pdb	7qbf_B_A_SB28C.pdb	-0.23504209518432617	-0.775600016117096
7qbf.pdb	7qbf_B_A_SB28Q.pdb	-0.42827653884887695	-0.8561999797821045
7qbf.pdb	7qbf_B_A_SB28E.pdb	-0.8531550168991089	-1.746399998664856
7qbf.pdb	7qbf_B_A_SB28G.pdb	-0.30482614040374756	-1.7187000513076782
7qbf.pdb	7qbf_B_A_SB28H.pdb	-0.07280994951725006	-0.3553999960422516
7qbf.pdb	7qbf_B_A_SB28I.pdb	-0.3312225341796875	1.117400050163269
7qbf.pdb	7qbf_B_A_SB28L.pdb	-0.07114972174167633	1.0556999444961548
7qbf.pdb	7qbf_B_A_SB28K.pdb	-0.5402916073799133	0.9140999913215637
7qbf.pdb	7qbf_B_A_SB28M.pdb	-0.06280018389225006	0.6363000273704529
7qbf.pdb	7qbf_B_A_SB28F.pdb	0.47435981035232544	1.9636000394821167
7qbf.pdb	7qbf_B_A_SB28P.pdb	-0.3084486126899719	-0.5712000131607056
7qbf.pdb	7qbf_B_A_SB28T.pdb	-0.5851446390151978	0.7111999988555908
7qbf.pdb	7qbf_B_A_SB28W.pdb	0.7222718000411987	1.0647000074386597
7qbf.pdb	7qbf_B_A_SB28Y.pdb	-0.11533321440219879	1.1784000396728516
7qbf.pdb	7qbf_B_A_SB28V.pdb	-0.4365782141685486	0.2231999933719635
7qbf.pdb	7qbf_B_A_YB29A.pdb	-1.289975881576538	-3.9988999366760254
7qbf.pdb	7qbf_B_A_YB29R.pdb	-1.8979824781417847	-1.2001999616622925
7qbf.pdb	7qbf_B_A_YB29N.pdb	-1.8246437311172485	-2.9639999866485596
7qbf.pdb	7qbf_B_A_YB29D.pdb	-2.025864601135254	-4.151899814605713
7qbf.pdb	7qbf_B_A_YB29C.pdb	-1.262866497039795	-3.13700008392334
7qbf.pdb	7qbf_B_A_YB29Q.pdb	-1.4483767747879028	-2.2904999256134033
7qbf.pdb	7qbf_B_A_YB29E.pdb	-1.7245309352874756	-3.6089999675750732
7qbf.pdb	7qbf_B_A_YB29G.pdb	-1.4352258443832397	-4.272299766540527
7qbf.pdb	7qbf_B_A_YB29H.pdb	-1.501658320426941	-1.7477999925613403
7qbf.pdb	7qbf_B_A_YB29I.pdb	-1.1542032957077026	-1.7827999591827393
7qbf.pdb	7qbf_B_A_YB29L.pdb	-0.8188714981079102	-1.8271000385284424
7qbf.pdb	7qbf_B_A_YB29K.pdb	-1.1358646154403687	-2.113600015640259
7qbf.pdb	7qbf_B_A_YB29M.pdb	-0.7344671487808228	0.01769999973475933
7qbf.pdb	7qbf_B_A_YB29F.pdb	-0.098152294754982	0.22859999537467957
7qbf.pdb	7qbf_B_A_YB29P.pdb	-1.2944657802581787	-3.462100028991699
7qbf.pdb	7qbf_B_A_YB29S.pdb	-1.6985749006271362	-4.196599960327148
7qbf.pdb	7qbf_B_A_YB29T.pdb	-2.2412140369415283	-2.8217999935150146
7qbf.pdb	7qbf_B_A_YB29W.pdb	-2.4290289878845215	0.6341999769210815
7qbf.pdb	7qbf_B_A_YB29V.pdb	-1.2096021175384521	-2.601599931716919
7qbf.pdb	7qbf_B_A_MB31A.pdb	-0.2855774164199829	-0.954800009727478
7qbf.pdb	7qbf_B_A_MB31R.pdb	-4.945925712585449	-1.8329999446868896
7qbf.pdb	7qbf_B_A_MB31N.pdb	-0.4150029420852661	-0.5478000044822693
7qbf.pdb	7qbf_B_A_MB31D.pdb	-0.6795673966407776	-0.8640999794006348
7qbf.pdb	7qbf_B_A_MB31C.pdb	-0.21103788912296295	-0.718500018119812
7qbf.pdb	7qbf_B_A_MB31Q.pdb	-0.7948540449142456	-0.5383999943733215
7qbf.pdb	7qbf_B_A_MB31E.pdb	-0.6617002487182617	-0.8248999714851379
7qbf.pdb	7qbf_B_A_MB31G.pdb	-0.18341292440891266	-1.003100037574768
7qbf.pdb	7qbf_B_A_MB31H.pdb	-0.17872203886508942	-0.9599000215530396
7qbf.pdb	7qbf_B_A_MB31I.pdb	-0.4222300052642822	-0.08070000261068344
7qbf.pdb	7qbf_B_A_MB31L.pdb	-0.3360448479652405	-0.08169999718666077
7qbf.pdb	7qbf_B_A_MB31K.pdb	-0.9757540225982666	-1.9381999969482422
7qbf.pdb	7qbf_B_A_MB31F.pdb	-2.3591835498809814	-2.6975998878479004
7qbf.pdb	7qbf_B_A_MB31P.pdb	-0.2787851095199585	-0.9089000225067139
7qbf.pdb	7qbf_B_A_MB31S.pdb	-0.2814355492591858	-0.982200026512146
7qbf.pdb	7qbf_B_A_MB31T.pdb	-0.3956013321876526	-0.8105999827384949
7qbf.pdb	7qbf_B_A_MB31W.pdb	-2.3977091312408447	-3.2404000759124756
7qbf.pdb	7qbf_B_A_MB31Y.pdb	-5.805662155151367	-5.3221001625061035
7qbf.pdb	7qbf_B_A_MB31V.pdb	-0.22464381158351898	-0.7290999889373779
7qbf.pdb	7qbf_B_A_NB94A.pdb	0.3362530469894409	0.3564999997615814
7qbf.pdb	7qbf_B_A_NB94R.pdb	0.18918944895267487	-0.7272999882698059
7qbf.pdb	7qbf_B_A_NB94D.pdb	-0.04930262267589569	1.2685999870300293
7qbf.pdb	7qbf_B_A_NB94C.pdb	-0.11728686094284058	0.6018000245094299
7qbf.pdb	7qbf_B_A_NB94Q.pdb	0.05155523121356964	0.5458999872207642
7qbf.pdb	7qbf_B_A_NB94E.pdb	-0.1690184772014618	0.9950000047683716
7qbf.pdb	7qbf_B_A_NB94G.pdb	0.5494961738586426	0.3084000051021576
7qbf.pdb	7qbf_B_A_NB94H.pdb	-0.08673153817653656	0.24529999494552612
7qbf.pdb	7qbf_B_A_NB94I.pdb	0.22386763989925385	0.15469999611377716
7qbf.pdb	7qbf_B_A_NB94L.pdb	-0.08858947455883026	0.8519999980926514
7qbf.pdb	7qbf_B_A_NB94K.pdb	-0.169595405459404	-0.09160000085830688
7qbf.pdb	7qbf_B_A_NB94M.pdb	0.3958420157432556	1.260599970817566
7qbf.pdb	7qbf_B_A_NB94F.pdb	-0.29289883375167847	0.19920000433921814
7qbf.pdb	7qbf_B_A_NB94P.pdb	0.026730403304100037	-0.05950000137090683
7qbf.pdb	7qbf_B_A_NB94S.pdb	0.13756965100765228	0.367900013923645
7qbf.pdb	7qbf_B_A_NB94T.pdb	0.039091214537620544	0.30709999799728394
7qbf.pdb	7qbf_B_A_NB94W.pdb	-1.9198195934295654	-0.8840000033378601
7qbf.pdb	7qbf_B_A_NB94Y.pdb	-0.6346291899681091	-0.3255000114440918
7qbf.pdb	7qbf_B_A_NB94V.pdb	0.3003958463668823	0.5386999845504761
7qbf.pdb	7qbf_B_A_AB96R.pdb	-0.5371319651603699	-0.020600000396370888
7qbf.pdb	7qbf_B_A_AB96N.pdb	-0.4998942017555237	-0.020500000566244125
7qbf.pdb	7qbf_B_A_AB96D.pdb	-0.4017660617828369	0.12030000239610672
7qbf.pdb	7qbf_B_A_AB96C.pdb	-0.4524664878845215	0.024299999698996544
7qbf.pdb	7qbf_B_A_AB96Q.pdb	-0.5791476368904114	-0.02419999986886978
7qbf.pdb	7qbf_B_A_AB96E.pdb	-0.37492385506629944	-0.033900000154972076
7qbf.pdb	7qbf_B_A_AB96G.pdb	0.024312421679496765	0.04360000044107437
7qbf.pdb	7qbf_B_A_AB96H.pdb	-0.6054014563560486	-0.03420000150799751
7qbf.pdb	7qbf_B_A_AB96I.pdb	-0.8366050720214844	-0.06289999932050705
7qbf.pdb	7qbf_B_A_AB96L.pdb	-0.6905783414840698	-0.08330000191926956
7qbf.pdb	7qbf_B_A_AB96K.pdb	-0.5364466309547424	-0.030700000002980232
7qbf.pdb	7qbf_B_A_AB96M.pdb	-0.5518534779548645	-0.03229999914765358
7qbf.pdb	7qbf_B_A_AB96F.pdb	-1.0813621282577515	-0.10660000145435333
7qbf.pdb	7qbf_B_A_AB96P.pdb	-0.5430846810340881	-0.30390000343322754
7qbf.pdb	7qbf_B_A_AB96S.pdb	-0.32447969913482666	-0.00800000037997961
7qbf.pdb	7qbf_B_A_AB96T.pdb	-0.24899375438690186	-0.033399999141693115
7qbf.pdb	7qbf_B_A_AB96W.pdb	-1.1587177515029907	-0.06870000064373016
7qbf.pdb	7qbf_B_A_AB96Y.pdb	-1.3967260122299194	-0.08030000329017639
7qbf.pdb	7qbf_B_A_AB96V.pdb	-0.6028961539268494	-0.044599998742341995
7qbf.pdb	7qbf_B_A_AB97R.pdb	-0.03737010061740875	-0.4178999960422516
7qbf.pdb	7qbf_B_A_AB97N.pdb	-0.8990299701690674	-0.46050000190734863
7qbf.pdb	7qbf_B_A_AB97D.pdb	-1.1126567125320435	-0.5134000182151794
7qbf.pdb	7qbf_B_A_AB97C.pdb	-0.21996279060840607	0.0005000000237487257
7qbf.pdb	7qbf_B_A_AB97Q.pdb	-0.2759956121444702	-0.1793999969959259
7qbf.pdb	7qbf_B_A_AB97E.pdb	-1.7763231992721558	-0.7748000025749207
7qbf.pdb	7qbf_B_A_AB97G.pdb	-0.4354281425476074	-0.5473999977111816
7qbf.pdb	7qbf_B_A_AB97H.pdb	-0.7507758736610413	-0.39590001106262207
7qbf.pdb	7qbf_B_A_AB97I.pdb	0.05884779989719391	0.44029998779296875
7qbf.pdb	7qbf_B_A_AB97L.pdb	-1.075196385383606	-0.7433000206947327
7qbf.pdb	7qbf_B_A_AB97K.pdb	-0.19855813682079315	-0.2198999971151352
7qbf.pdb	7qbf_B_A_AB97M.pdb	0.2503180503845215	0.4246000051498413
7qbf.pdb	7qbf_B_A_AB97F.pdb	0.20639292895793915	0.5235999822616577
7qbf.pdb	7qbf_B_A_AB97P.pdb	-0.2736678719520569	-0.16300000250339508
7qbf.pdb	7qbf_B_A_AB97S.pdb	-0.8443895578384399	-0.7317000031471252
7qbf.pdb	7qbf_B_A_AB97T.pdb	-0.9453984498977661	-0.6797000169754028
7qbf.pdb	7qbf_B_A_AB97W.pdb	-0.2915153503417969	1.3466999530792236
7qbf.pdb	7qbf_B_A_AB97Y.pdb	-0.16048003733158112	0.3005000054836273
7qbf.pdb	7qbf_B_A_AB97V.pdb	-0.44444018602371216	0.3433000147342682
7qbf.pdb	7qbf_B_A_LB105A.pdb	-0.7897241115570068	-1.4214999675750732
7qbf.pdb	7qbf_B_A_LB105R.pdb	-1.4776201248168945	-0.6881999969482422
7qbf.pdb	7qbf_B_A_LB105N.pdb	-0.8170773983001709	-1.4502999782562256
7qbf.pdb	7qbf_B_A_LB105D.pdb	-1.0895353555679321	-2.2572999000549316
7qbf.pdb	7qbf_B_A_LB105C.pdb	-0.7844427227973938	-1.0226000547409058
7qbf.pdb	7qbf_B_A_LB105Q.pdb	-1.008725881576538	-1.6047999858856201
7qbf.pdb	7qbf_B_A_LB105E.pdb	-1.5151422023773193	-2.8642001152038574
7qbf.pdb	7qbf_B_A_LB105G.pdb	-0.7892137765884399	-1.4208999872207642
7qbf.pdb	7qbf_B_A_LB105H.pdb	-2.2340469360351562	-2.6626999378204346
7qbf.pdb	7qbf_B_A_LB105I.pdb	-0.5075773596763611	-0.9603999853134155
7qbf.pdb	7qbf_B_A_LB105K.pdb	-0.6084288954734802	-0.6164000034332275
7qbf.pdb	7qbf_B_A_LB105M.pdb	-0.06024540960788727	-0.09690000116825104
7qbf.pdb	7qbf_B_A_LB105F.pdb	-3.7153127193450928	-2.0522000789642334
7qbf.pdb	7qbf_B_A_LB105P.pdb	-0.7183966040611267	-1.332900047302246
7qbf.pdb	7qbf_B_A_LB105S.pdb	-0.8834436535835266	-1.6584999561309814
7qbf.pdb	7qbf_B_A_LB105T.pdb	-0.8706192970275879	-1.0156999826431274
7qbf.pdb	7qbf_B_A_LB105W.pdb	-8.235148429870605	-7.022600173950195
7qbf.pdb	7qbf_B_A_LB105Y.pdb	-4.481082439422607	-2.9760000705718994
7qbf.pdb	7qbf_B_A_LB105V.pdb	-0.6144814491271973	-1.4853999614715576
7qbf.pdb	7qbf_B_A_EB108A.pdb	-0.8838332891464233	-2.6654999256134033
7qbf.pdb	7qbf_B_A_EB108R.pdb	-0.886026918888092	-3.7625999450683594
7qbf.pdb	7qbf_B_A_EB108N.pdb	-0.7538765668869019	-3.453399896621704
7qbf.pdb	7qbf_B_A_EB108D.pdb	-1.556884765625	-3.3494999408721924
7qbf.pdb	7qbf_B_A_EB108C.pdb	-0.9353519082069397	-3.2007999420166016
7qbf.pdb	7qbf_B_A_EB108Q.pdb	-0.9900298118591309	-2.0483999252319336
7qbf.pdb	7qbf_B_A_EB108G.pdb	-0.8804669976234436	-3.059499979019165
7qbf.pdb	7qbf_B_A_EB108H.pdb	-0.759726881980896	-2.7435998916625977
7qbf.pdb	7qbf_B_A_EB108I.pdb	-1.8368899822235107	-3.5367000102996826
7qbf.pdb	7qbf_B_A_EB108L.pdb	-0.57121342420578	-2.4707999229431152
7qbf.pdb	7qbf_B_A_EB108K.pdb	-0.7866633534431458	-3.966399908065796
7qbf.pdb	7qbf_B_A_EB108M.pdb	-0.3320237994194031	-2.1273000240325928
7qbf.pdb	7qbf_B_A_EB108F.pdb	-0.6987903714179993	-1.9521000385284424
7qbf.pdb	7qbf_B_A_EB108P.pdb	-0.7950391173362732	-3.0506999492645264
7qbf.pdb	7qbf_B_A_EB108S.pdb	-1.0392848253250122	-3.105600118637085
7qbf.pdb	7qbf_B_A_EB108T.pdb	-1.072405219078064	-3.231300115585327
7qbf.pdb	7qbf_B_A_EB108W.pdb	-3.3473260402679443	-4.634900093078613
7qbf.pdb	7qbf_B_A_EB108Y.pdb	-0.8744307160377502	-2.0769999027252197
7qbf.pdb	7qbf_B_A_EB108V.pdb	-0.8321324586868286	-2.5917000770568848
7qbf.pdb	7qbf_B_A_YB109A.pdb	0.17274831235408783	-0.784500002861023
7qbf.pdb	7qbf_B_A_YB109R.pdb	0.4409981966018677	1.0262000560760498
7qbf.pdb	7qbf_B_A_YB109N.pdb	0.21428875625133514	-1.2039999961853027
7qbf.pdb	7qbf_B_A_YB109D.pdb	0.2700563669204712	-0.2897000014781952
7qbf.pdb	7qbf_B_A_YB109C.pdb	0.08515678346157074	-0.4047999978065491
7qbf.pdb	7qbf_B_A_YB109Q.pdb	0.13057731091976166	-1.2283999919891357
7qbf.pdb	7qbf_B_A_YB109E.pdb	0.6040674448013306	-1.1440000534057617
7qbf.pdb	7qbf_B_A_YB109G.pdb	0.3980981111526489	-1.0944000482559204
7qbf.pdb	7qbf_B_A_YB109H.pdb	0.6161329746246338	-0.22419999539852142
7qbf.pdb	7qbf_B_A_YB109I.pdb	-0.06603212654590607	-0.066600002348423
7qbf.pdb	7qbf_B_A_YB109L.pdb	0.4121553897857666	-0.08110000193119049
7qbf.pdb	7qbf_B_A_YB109K.pdb	0.4171944856643677	-1.4815000295639038
7qbf.pdb	7qbf_B_A_YB109M.pdb	0.4070048928260803	-0.288100004196167
7qbf.pdb	7qbf_B_A_YB109F.pdb	0.5451219081878662	0.7214000225067139
7qbf.pdb	7qbf_B_A_YB109P.pdb	0.2594839334487915	-0.17810000479221344
7qbf.pdb	7qbf_B_A_YB109S.pdb	-0.002131715416908264	-1.1516000032424927
7qbf.pdb	7qbf_B_A_YB109T.pdb	-0.030420735478401184	-0.7293000221252441
7qbf.pdb	7qbf_B_A_YB109W.pdb	0.9685086011886597	2.431999921798706
7qbf.pdb	7qbf_B_A_YB109V.pdb	0.11157779395580292	-0.03500000014901161
7qbf.pdb	7qbf_B_A_DB110A.pdb	-0.2899911403656006	-0.9077000021934509
7qbf.pdb	7qbf_B_A_DB110R.pdb	-0.46124112606048584	-1.0176000595092773
7qbf.pdb	7qbf_B_A_DB110N.pdb	-0.1482786238193512	0.022700000554323196
7qbf.pdb	7qbf_B_A_DB110C.pdb	-0.43007782101631165	-0.8105000257492065
7qbf.pdb	7qbf_B_A_DB110Q.pdb	-0.4250161647796631	0.2671000063419342
7qbf.pdb	7qbf_B_A_DB110E.pdb	0.23441921174526215	-0.09109999984502792
7qbf.pdb	7qbf_B_A_DB110G.pdb	-0.32913273572921753	-0.5551999807357788
7qbf.pdb	7qbf_B_A_DB110H.pdb	-0.5494944453239441	-0.13600000739097595
7qbf.pdb	7qbf_B_A_DB110I.pdb	-0.07618671655654907	0.26739999651908875
7qbf.pdb	7qbf_B_A_DB110L.pdb	-0.31785446405410767	0.28519999980926514
7qbf.pdb	7qbf_B_A_DB110K.pdb	-0.31538906693458557	-0.5889000296592712
7qbf.pdb	7qbf_B_A_DB110M.pdb	0.08120401203632355	0.3239000141620636
7qbf.pdb	7qbf_B_A_DB110F.pdb	-0.16134105622768402	-0.796500027179718
7qbf.pdb	7qbf_B_A_DB110P.pdb	-0.9665642976760864	-1.0024000406265259
7qbf.pdb	7qbf_B_A_DB110S.pdb	-0.30725619196891785	-0.1665000021457672
7qbf.pdb	7qbf_B_A_DB110T.pdb	-0.12629392743110657	-0.30469998717308044
7qbf.pdb	7qbf_B_A_DB110W.pdb	-0.20261086523532867	-0.8305000066757202
7qbf.pdb	7qbf_B_A_DB110Y.pdb	-0.30444568395614624	-0.8187999725341797
7qbf.pdb	7qbf_B_A_DB110V.pdb	-0.19448161125183105	-0.7978000044822693
7qbf.pdb	7qbf_B_A_YB111A.pdb	-0.5116300582885742	-1.0408999919891357
7qbf.pdb	7qbf_B_A_YB111R.pdb	-0.741131603717804	-1.1943000555038452
7qbf.pdb	7qbf_B_A_YB111N.pdb	-0.3564862012863159	-1.0932999849319458
7qbf.pdb	7qbf_B_A_YB111D.pdb	-0.5840746760368347	-0.9550999999046326
7qbf.pdb	7qbf_B_A_YB111C.pdb	-0.5793436765670776	-0.7398999929428101
7qbf.pdb	7qbf_B_A_YB111Q.pdb	-0.5506541132926941	0.4472000002861023
7qbf.pdb	7qbf_B_A_YB111E.pdb	0.12210176885128021	-1.2990000247955322
7qbf.pdb	7qbf_B_A_YB111G.pdb	-0.2645595073699951	0.23399999737739563
7qbf.pdb	7qbf_B_A_YB111H.pdb	-0.6151736974716187	-1.7116999626159668
7qbf.pdb	7qbf_B_A_YB111I.pdb	-0.4013684391975403	-0.20409999787807465
7qbf.pdb	7qbf_B_A_YB111L.pdb	0.20701824128627777	-0.3790999948978424
7qbf.pdb	7qbf_B_A_YB111K.pdb	-0.35895323753356934	-0.9599000215530396
7qbf.pdb	7qbf_B_A_YB111M.pdb	-0.18549050390720367	-0.19789999723434448
7qbf.pdb	7qbf_B_A_YB111F.pdb	0.49987781047821045	-0.39649999141693115
7qbf.pdb	7qbf_B_A_YB111P.pdb	-0.5618626475334167	0.04560000076889992
7qbf.pdb	7qbf_B_A_YB111S.pdb	-0.5491172671318054	-0.9625999927520752
7qbf.pdb	7qbf_B_A_YB111T.pdb	-1.0413732528686523	-1.6608999967575073
7qbf.pdb	7qbf_B_A_YB111W.pdb	0.5392616987228394	-0.7307000160217285
7qbf.pdb	7qbf_B_A_YB111V.pdb	-0.4111138582229614	-0.6448000073432922
7qbf.pdb	7qbf_B_A_HA126A.pdb	-0.4490464925765991	-0.28110000491142273
7qbf.pdb	7qbf_B_A_HA126R.pdb	-0.3218986988067627	1.3217999935150146
7qbf.pdb	7qbf_B_A_HA126N.pdb	-0.5696851015090942	-0.09809999912977219
7qbf.pdb	7qbf_B_A_HA126D.pdb	-0.7796326279640198	-0.3456000089645386
7qbf.pdb	7qbf_B_A_HA126C.pdb	-0.496834933757782	-0.3255000114440918
7qbf.pdb	7qbf_B_A_HA126Q.pdb	-0.5959543585777283	0.3395000100135803
7qbf.pdb	7qbf_B_A_HA126E.pdb	0.1440979689359665	1.034600019454956
7qbf.pdb	7qbf_B_A_HA126G.pdb	-0.4408486485481262	-0.335099995136261
7qbf.pdb	7qbf_B_A_HA126I.pdb	0.06991545855998993	0.54339998960495
7qbf.pdb	7qbf_B_A_HA126L.pdb	0.10449089109897614	0.504800021648407
7qbf.pdb	7qbf_B_A_HA126K.pdb	-0.1764487624168396	0.7271999716758728
7qbf.pdb	7qbf_B_A_HA126M.pdb	0.30579400062561035	0.41839998960494995
7qbf.pdb	7qbf_B_A_HA126F.pdb	0.23619835078716278	0.45879998803138733
7qbf.pdb	7qbf_B_A_HA126P.pdb	-0.43778514862060547	-0.02290000021457672
7qbf.pdb	7qbf_B_A_HA126S.pdb	-1.0179308652877808	-0.18649999797344208
7qbf.pdb	7qbf_B_A_HA126T.pdb	-0.6226691603660583	-0.3499000072479248
7qbf.pdb	7qbf_B_A_HA126W.pdb	0.3331179618835449	0.25209999084472656
7qbf.pdb	7qbf_B_A_HA126Y.pdb	0.31465327739715576	0.5327000021934509
7qbf.pdb	7qbf_B_A_HA126V.pdb	-0.3730466365814209	-0.1128000020980835
7qbf.pdb	7qbf_B_A_DA127A.pdb	-0.1069449707865715	-0.6694999933242798
7qbf.pdb	7qbf_B_A_DA127R.pdb	-0.19033236801624298	-0.7634999752044678
7qbf.pdb	7qbf_B_A_DA127N.pdb	-0.06659391522407532	-0.4018000066280365
7qbf.pdb	7qbf_B_A_DA127C.pdb	-0.19517403841018677	-0.8693000078201294
7qbf.pdb	7qbf_B_A_DA127Q.pdb	0.09933893382549286	-0.28189998865127563
7qbf.pdb	7qbf_B_A_DA127E.pdb	0.3105774521827698	-0.11129999905824661
7qbf.pdb	7qbf_B_A_DA127G.pdb	-0.033519864082336426	-0.6919000148773193
7qbf.pdb	7qbf_B_A_DA127H.pdb	0.028699085116386414	-0.6553999781608582
7qbf.pdb	7qbf_B_A_DA127I.pdb	-0.09415306150913239	-0.6873000264167786
7qbf.pdb	7qbf_B_A_DA127L.pdb	-0.12250593304634094	-0.6193000078201294
7qbf.pdb	7qbf_B_A_DA127K.pdb	-0.2934073507785797	-0.7080000042915344
7qbf.pdb	7qbf_B_A_DA127M.pdb	-0.12544959783554077	-0.7196000218391418
7qbf.pdb	7qbf_B_A_DA127F.pdb	0.017324447631835938	-0.7501999735832214
7qbf.pdb	7qbf_B_A_DA127P.pdb	-0.08298413455486298	-0.05460000038146973
7qbf.pdb	7qbf_B_A_DA127S.pdb	-0.2264268398284912	-0.8791000247001648
7qbf.pdb	7qbf_B_A_DA127T.pdb	-0.3923303484916687	-0.7797999978065491
7qbf.pdb	7qbf_B_A_DA127W.pdb	-0.07559944689273834	-0.8133000135421753
7qbf.pdb	7qbf_B_A_DA127Y.pdb	-0.25638270378112793	-0.6624000072479248
7qbf.pdb	7qbf_B_A_DA127V.pdb	-0.04657779633998871	-0.6010000109672546
7qbf.pdb	7qbf_B_A_YA163A.pdb	0.3251582980155945	0.4650999903678894
7qbf.pdb	7qbf_B_A_YA163R.pdb	-0.07272623479366302	0.4253000020980835
7qbf.pdb	7qbf_B_A_YA163N.pdb	-0.05082325637340546	-0.08489999920129776
7qbf.pdb	7qbf_B_A_YA163D.pdb	0.0428476482629776	0.1363999992609024
7qbf.pdb	7qbf_B_A_YA163C.pdb	0.06492523849010468	-0.4952999949455261
7qbf.pdb	7qbf_B_A_YA163Q.pdb	-0.3010093569755554	-0.010099999606609344
7qbf.pdb	7qbf_B_A_YA163E.pdb	0.05449821054935455	-0.5206999778747559
7qbf.pdb	7qbf_B_A_YA163G.pdb	0.2909996509552002	0.2874000072479248
7qbf.pdb	7qbf_B_A_YA163H.pdb	-0.32041656970977783	0.0674000009894371
7qbf.pdb	7qbf_B_A_YA163I.pdb	0.25825273990631104	-0.8776000142097473
7qbf.pdb	7qbf_B_A_YA163L.pdb	0.6050562858581543	0.2644999921321869
7qbf.pdb	7qbf_B_A_YA163K.pdb	-0.08876018226146698	-0.24740000069141388
7qbf.pdb	7qbf_B_A_YA163M.pdb	0.5778577327728271	0.33399999141693115
7qbf.pdb	7qbf_B_A_YA163F.pdb	-0.17840945720672607	-0.04830000177025795
7qbf.pdb	7qbf_B_A_YA163P.pdb	0.0859374850988388	-0.703499972820282
7qbf.pdb	7qbf_B_A_YA163S.pdb	0.03649620711803436	0.30630001425743103
7qbf.pdb	7qbf_B_A_YA163T.pdb	0.13538320362567902	-0.3449999988079071
7qbf.pdb	7qbf_B_A_YA163W.pdb	0.4727531671524048	1.3233000040054321
7qbf.pdb	7qbf_B_A_YA163V.pdb	0.5418617129325867	-0.19480000436306
7qbf.pdb	7qbf_B_A_VA165A.pdb	-0.18826432526111603	0.08399999886751175
7qbf.pdb	7qbf_B_A_VA165R.pdb	-0.6640263199806213	0.10679999738931656
7qbf.pdb	7qbf_B_A_VA165N.pdb	-0.5852771401405334	0.0494999997317791
7qbf.pdb	7qbf_B_A_VA165D.pdb	-0.601944625377655	-0.030899999663233757
7qbf.pdb	7qbf_B_A_VA165C.pdb	-0.42090028524398804	-0.09539999812841415
7qbf.pdb	7qbf_B_A_VA165Q.pdb	-0.4195806384086609	0.8677999973297119
7qbf.pdb	7qbf_B_A_VA165E.pdb	-0.590687096118927	0.4235000014305115
7qbf.pdb	7qbf_B_A_VA165G.pdb	-0.2128019481897354	0.6841999888420105
7qbf.pdb	7qbf_B_A_VA165H.pdb	-0.6003203392028809	0.05779999867081642
7qbf.pdb	7qbf_B_A_VA165I.pdb	-0.26370421051979065	0.4950999915599823
7qbf.pdb	7qbf_B_A_VA165L.pdb	-0.15557017922401428	0.7044000029563904
7qbf.pdb	7qbf_B_A_VA165K.pdb	-0.6549171805381775	0.8069000244140625
7qbf.pdb	7qbf_B_A_VA165M.pdb	-0.4391701817512512	0.6571999788284302
7qbf.pdb	7qbf_B_A_VA165F.pdb	-0.7676583528518677	0.5486999750137329
7qbf.pdb	7qbf_B_A_VA165P.pdb	-0.2849103808403015	-0.14970000088214874
7qbf.pdb	7qbf_B_A_VA165S.pdb	-0.6049326062202454	-0.07680000364780426
7qbf.pdb	7qbf_B_A_VA165T.pdb	-0.6030614972114563	-0.20630000531673431
7qbf.pdb	7qbf_B_A_VA165W.pdb	-0.44063800573349	0.2410999983549118
7qbf.pdb	7qbf_B_A_VA165Y.pdb	-0.6614282131195068	0.1354999989271164
7qbf.pdb	7qbf_B_A_EA166A.pdb	0.27702993154525757	-1.5068999528884888
7qbf.pdb	7qbf_B_A_EA166R.pdb	-1.3311419486999512	-0.8066999912261963
7qbf.pdb	7qbf_B_A_EA166N.pdb	-0.016096964478492737	-1.0693999528884888
7qbf.pdb	7qbf_B_A_EA166D.pdb	-0.6524717807769775	-1.4149999618530273
7qbf.pdb	7qbf_B_A_EA166C.pdb	-0.009465828537940979	-0.9682000279426575
7qbf.pdb	7qbf_B_A_EA166Q.pdb	-0.21226365864276886	0.32670000195503235
7qbf.pdb	7qbf_B_A_EA166G.pdb	0.3726457357406616	-1.3597999811172485
7qbf.pdb	7qbf_B_A_EA166H.pdb	-0.21759487688541412	-1.3476999998092651
7qbf.pdb	7qbf_B_A_EA166I.pdb	-0.17125584185123444	-0.836899995803833
7qbf.pdb	7qbf_B_A_EA166L.pdb	-1.5415890216827393	-1.5544999837875366
7qbf.pdb	7qbf_B_A_EA166K.pdb	-1.2419662475585938	-0.4700999855995178
7qbf.pdb	7qbf_B_A_EA166M.pdb	0.08758635818958282	-0.6298999786376953
7qbf.pdb	7qbf_B_A_EA166F.pdb	-0.02634669840335846	-0.692799985408783
7qbf.pdb	7qbf_B_A_EA166P.pdb	0.0013577789068222046	-1.1296000480651855
7qbf.pdb	7qbf_B_A_EA166S.pdb	-0.13189901411533356	-1.1104999780654907
7qbf.pdb	7qbf_B_A_EA166T.pdb	-0.2671734690666199	-1.0041999816894531
7qbf.pdb	7qbf_B_A_EA166W.pdb	-2.3513801097869873	-2.4935998916625977
7qbf.pdb	7qbf_B_A_EA166Y.pdb	-1.1354955434799194	-1.3823000192642212
7qbf.pdb	7qbf_B_A_EA166V.pdb	0.03988032042980194	-0.8733000159263611
7qbf.pdb	7qbf_B_A_PA167A.pdb	-1.2300548553466797	-0.8345999717712402
7qbf.pdb	7qbf_B_A_PA167R.pdb	-8.0676851272583	-7.464399814605713
7qbf.pdb	7qbf_B_A_PA167N.pdb	-4.9433794021606445	-4.268199920654297
7qbf.pdb	7qbf_B_A_PA167D.pdb	-4.413999557495117	-5.190299987792969
7qbf.pdb	7qbf_B_A_PA167C.pdb	-2.655834197998047	-2.311000108718872
7qbf.pdb	7qbf_B_A_PA167Q.pdb	-2.212557792663574	-2.811800003051758
7qbf.pdb	7qbf_B_A_PA167E.pdb	-4.695000648498535	-1.6181000471115112
7qbf.pdb	7qbf_B_A_PA167G.pdb	-1.419150948524475	-2.2130000591278076
7qbf.pdb	7qbf_B_A_PA167H.pdb	-3.6011290550231934	-5.785099983215332
7qbf.pdb	7qbf_B_A_PA167I.pdb	-1.2684857845306396	-0.5903000235557556
7qbf.pdb	7qbf_B_A_PA167L.pdb	-2.950636625289917	-3.025099992752075
7qbf.pdb	7qbf_B_A_PA167K.pdb	-4.320062637329102	-5.0742998123168945
7qbf.pdb	7qbf_B_A_PA167M.pdb	-1.7169849872589111	-0.8539999723434448
7qbf.pdb	7qbf_B_A_PA167F.pdb	-1.4036262035369873	-1.812600016593933
7qbf.pdb	7qbf_B_A_PA167S.pdb	-1.5585051774978638	-1.5889999866485596
7qbf.pdb	7qbf_B_A_PA167T.pdb	-1.7026259899139404	-0.573199987411499
7qbf.pdb	7qbf_B_A_PA167W.pdb	-15.387164115905762	-14.777420043945312
7qbf.pdb	7qbf_B_A_PA167Y.pdb	-16.480762481689453	-16.774520874023438
7qbf.pdb	7qbf_B_A_PA167V.pdb	-2.2011282444000244	-1.0816999673843384
7qbf.pdb	7qbf_B_A_FA168A.pdb	-1.0459182262420654	-2.778700113296509
7qbf.pdb	7qbf_B_A_FA168R.pdb	-0.5865636467933655	-0.8901000022888184
7qbf.pdb	7qbf_B_A_FA168N.pdb	-1.371281623840332	-2.7049999237060547
7qbf.pdb	7qbf_B_A_FA168D.pdb	-1.573624610900879	-3.619499921798706
7qbf.pdb	7qbf_B_A_FA168C.pdb	-1.1197552680969238	-2.2804999351501465
7qbf.pdb	7qbf_B_A_FA168Q.pdb	-1.1517454385757446	-2.2421000003814697
7qbf.pdb	7qbf_B_A_FA168E.pdb	-1.3376115560531616	-3.065700054168701
7qbf.pdb	7qbf_B_A_FA168G.pdb	-1.055773377418518	-2.649600028991699
7qbf.pdb	7qbf_B_A_FA168H.pdb	-1.0135194063186646	-1.9864000082015991
7qbf.pdb	7qbf_B_A_FA168I.pdb	-1.005216360092163	-1.5672999620437622
7qbf.pdb	7qbf_B_A_FA168L.pdb	-0.5228078365325928	-0.8240000009536743
7qbf.pdb	7qbf_B_A_FA168K.pdb	-1.031332015991211	-1.1785000562667847
7qbf.pdb	7qbf_B_A_FA168M.pdb	-0.2055646926164627	-0.08299999684095383
7qbf.pdb	7qbf_B_A_FA168P.pdb	-0.5654299855232239	-2.835900068283081
7qbf.pdb	7qbf_B_A_FA168S.pdb	-1.5582997798919678	-2.561199903488159
7qbf.pdb	7qbf_B_A_FA168T.pdb	-1.6989974975585938	-2.4992001056671143
7qbf.pdb	7qbf_B_A_FA168W.pdb	-2.355698823928833	-2.0799999237060547
7qbf.pdb	7qbf_B_A_FA168Y.pdb	-1.7259719371795654	-1.6591999530792236
7qbf.pdb	7qbf_B_A_FA168V.pdb	-1.0000813007354736	-1.9249000549316406
7qbf.pdb	7qbf_B_A_HA169A.pdb	-0.37589961290359497	-0.6942999958992004
7qbf.pdb	7qbf_B_A_HA169R.pdb	-0.740205705165863	-0.8416000008583069
7qbf.pdb	7qbf_B_A_HA169N.pdb	-0.4758291244506836	-1.0806000232696533
7qbf.pdb	7qbf_B_A_HA169D.pdb	-0.48550689220428467	-0.7358999848365784
7qbf.pdb	7qbf_B_A_HA169C.pdb	-0.5201375484466553	-0.8144000172615051
7qbf.pdb	7qbf_B_A_HA169Q.pdb	-0.47578203678131104	-0.7415000200271606
7qbf.pdb	7qbf_B_A_HA169E.pdb	-0.6577179431915283	0.07119999825954437
7qbf.pdb	7qbf_B_A_HA169G.pdb	-0.248215451836586	-0.8357999920845032
7qbf.pdb	7qbf_B_A_HA169I.pdb	-0.5115136504173279	-0.6761000156402588
7qbf.pdb	7qbf_B_A_HA169L.pdb	-0.5914142727851868	-0.7982000112533569
7qbf.pdb	7qbf_B_A_HA169K.pdb	-0.6603443026542664	-0.8093000054359436
7qbf.pdb	7qbf_B_A_HA169M.pdb	-0.5095824599266052	-0.8055999875068665
7qbf.pdb	7qbf_B_A_HA169F.pdb	0.26246505975723267	0.661300003528595
7qbf.pdb	7qbf_B_A_HA169P.pdb	-0.7464524507522583	-1.5923999547958374
7qbf.pdb	7qbf_B_A_HA169S.pdb	-0.5716519951820374	-0.9722999930381775
7qbf.pdb	7qbf_B_A_HA169T.pdb	-0.4371986985206604	-0.6802999973297119
7qbf.pdb	7qbf_B_A_HA169W.pdb	-1.070303201675415	-0.3440999984741211
7qbf.pdb	7qbf_B_A_HA169Y.pdb	-1.1080378293991089	-0.20180000364780426
7qbf.pdb	7qbf_B_A_HA169V.pdb	-0.5319572687149048	-0.5454999804496765
7qbf.pdb	7qbf_B_A_HA172A.pdb	0.008933797478675842	0.21379999816417694
7qbf.pdb	7qbf_B_A_HA172R.pdb	-0.24434442818164825	0.3562000095844269
7qbf.pdb	7qbf_B_A_HA172N.pdb	-0.21878372132778168	0.3174999952316284
7qbf.pdb	7qbf_B_A_HA172D.pdb	-0.02492557466030121	0.30079999566078186
7qbf.pdb	7qbf_B_A_HA172C.pdb	0.27683138847351074	0.24199999868869781
7qbf.pdb	7qbf_B_A_HA172Q.pdb	-0.42644447088241577	0.14010000228881836
7qbf.pdb	7qbf_B_A_HA172E.pdb	0.06037680804729462	0.3149000108242035
7qbf.pdb	7qbf_B_A_HA172G.pdb	0.10175390541553497	0.04699999839067459
7qbf.pdb	7qbf_B_A_HA172I.pdb	0.2943788170814514	0.2345000058412552
7qbf.pdb	7qbf_B_A_HA172L.pdb	0.15315638482570648	0.2378000020980835
7qbf.pdb	7qbf_B_A_HA172K.pdb	-0.35634392499923706	0.5604000091552734
7qbf.pdb	7qbf_B_A_HA172M.pdb	0.025430262088775635	0.21449999511241913
7qbf.pdb	7qbf_B_A_HA172F.pdb	-0.1739257425069809	0.2362000048160553
7qbf.pdb	7qbf_B_A_HA172P.pdb	0.2950158715248108	0.05270000174641609
7qbf.pdb	7qbf_B_A_HA172S.pdb	-0.06086970865726471	0.22910000383853912
7qbf.pdb	7qbf_B_A_HA172T.pdb	-0.028439149260520935	0.22910000383853912
7qbf.pdb	7qbf_B_A_HA172W.pdb	-0.00822824239730835	0.06840000301599503
7qbf.pdb	7qbf_B_A_HA172Y.pdb	-0.4185364246368408	0.15680000185966492
7qbf.pdb	7qbf_B_A_HA172V.pdb	0.14889900386333466	0.22830000519752502
7qbf.pdb	7qbf_B_A_GA196A.pdb	-0.27353447675704956	-0.051100000739097595
7qbf.pdb	7qbf_B_A_GA196R.pdb	-0.4767425060272217	0.133200004696846
7qbf.pdb	7qbf_B_A_GA196N.pdb	-0.3303886651992798	-0.026799999177455902
7qbf.pdb	7qbf_B_A_GA196D.pdb	-0.4919961094856262	-0.5139999985694885
7qbf.pdb	7qbf_B_A_GA196C.pdb	-0.3127315044403076	-0.010099999606609344
7qbf.pdb	7qbf_B_A_GA196Q.pdb	-0.31252437829971313	0.000699999975040555
7qbf.pdb	7qbf_B_A_GA196E.pdb	-0.43625813722610474	-0.37880000472068787
7qbf.pdb	7qbf_B_A_GA196H.pdb	-0.458371639251709	-0.06300000101327896
7qbf.pdb	7qbf_B_A_GA196I.pdb	-0.3677562475204468	-0.12720000743865967
7qbf.pdb	7qbf_B_A_GA196L.pdb	-0.3773398995399475	-0.014299999922513962
7qbf.pdb	7qbf_B_A_GA196K.pdb	-0.4296343922615051	0.10920000076293945
7qbf.pdb	7qbf_B_A_GA196M.pdb	-0.31024932861328125	-0.03099999949336052
7qbf.pdb	7qbf_B_A_GA196F.pdb	-0.4732291102409363	-0.06909999996423721
7qbf.pdb	7qbf_B_A_GA196P.pdb	-0.2575145363807678	-0.06930000334978104
7qbf.pdb	7qbf_B_A_GA196S.pdb	-0.6034064888954163	-0.04340000078082085
7qbf.pdb	7qbf_B_A_GA196T.pdb	-0.3792499303817749	-0.1436000019311905
7qbf.pdb	7qbf_B_A_GA196W.pdb	-0.1582077592611313	-0.08649999648332596
7qbf.pdb	7qbf_B_A_GA196Y.pdb	-0.6365461945533752	-0.05429999902844429
7qbf.pdb	7qbf_B_A_GA196V.pdb	-0.2872896194458008	-0.08169999718666077
7qbf.pdb	7qbf_B_A_RA197A.pdb	-0.049045100808143616	-0.15620000660419464
7qbf.pdb	7qbf_B_A_RA197N.pdb	-0.4023134708404541	-0.6431999802589417
7qbf.pdb	7qbf_B_A_RA197D.pdb	-0.6244847774505615	-1.9361000061035156
7qbf.pdb	7qbf_B_A_RA197C.pdb	-0.391901433467865	-0.13030000030994415
7qbf.pdb	7qbf_B_A_RA197Q.pdb	-0.46542179584503174	-1.7201000452041626
7qbf.pdb	7qbf_B_A_RA197E.pdb	-0.6495274305343628	-2.3877999782562256
7qbf.pdb	7qbf_B_A_RA197G.pdb	-0.009465470910072327	0.3264999985694885
7qbf.pdb	7qbf_B_A_RA197H.pdb	-0.5500550866127014	0.33899998664855957
7qbf.pdb	7qbf_B_A_RA197I.pdb	-0.4902745485305786	-0.29600000381469727
7qbf.pdb	7qbf_B_A_RA197L.pdb	-0.39454424381256104	-0.4129999876022339
7qbf.pdb	7qbf_B_A_RA197K.pdb	-0.3402009606361389	1.4854999780654907
7qbf.pdb	7qbf_B_A_RA197M.pdb	-0.6903027296066284	-1.0176000595092773
7qbf.pdb	7qbf_B_A_RA197F.pdb	-0.31721973419189453	-1.6960999965667725
7qbf.pdb	7qbf_B_A_RA197P.pdb	-0.6782557368278503	0.12860000133514404
7qbf.pdb	7qbf_B_A_RA197S.pdb	-0.41028136014938354	-0.8228999972343445
7qbf.pdb	7qbf_B_A_RA197T.pdb	-0.4989040493965149	-0.32030001282691956
7qbf.pdb	7qbf_B_A_RA197W.pdb	-0.32012730836868286	-2.1528000831604004
7qbf.pdb	7qbf_B_A_RA197Y.pdb	-0.4341776371002197	-0.7285000085830688
7qbf.pdb	7qbf_B_A_RA197V.pdb	-0.3235511779785156	-0.39750000834465027
7qbf.pdb	7qbf_B_A_RA198A.pdb	0.16532887518405914	-0.40849998593330383
7qbf.pdb	7qbf_B_A_RA198N.pdb	-0.13671663403511047	-0.49869999289512634
7qbf.pdb	7qbf_B_A_RA198D.pdb	-0.3275794982910156	-0.9660000205039978
7qbf.pdb	7qbf_B_A_RA198C.pdb	0.06699125468730927	-0.5565000176429749
7qbf.pdb	7qbf_B_A_RA198Q.pdb	-0.10263392329216003	-0.5270000100135803
7qbf.pdb	7qbf_B_A_RA198E.pdb	-0.2172440141439438	-0.7458000183105469
7qbf.pdb	7qbf_B_A_RA198G.pdb	0.12517626583576202	-0.36489999294281006
7qbf.pdb	7qbf_B_A_RA198H.pdb	0.11912862956523895	-0.36550000309944153
7qbf.pdb	7qbf_B_A_RA198I.pdb	0.11561493575572968	-0.44200000166893005
7qbf.pdb	7qbf_B_A_RA198L.pdb	-0.012787029147148132	-0.3971000015735626
7qbf.pdb	7qbf_B_A_RA198K.pdb	-0.13994093239307404	-0.13339999318122864
7qbf.pdb	7qbf_B_A_RA198M.pdb	-0.08478984236717224	-0.5584999918937683
7qbf.pdb	7qbf_B_A_RA198F.pdb	-0.3094150424003601	-0.4142000079154968
7qbf.pdb	7qbf_B_A_RA198P.pdb	-0.5701084136962891	-0.8137999773025513
7qbf.pdb	7qbf_B_A_RA198S.pdb	-0.2794419825077057	-0.44190001487731934
7qbf.pdb	7qbf_B_A_RA198T.pdb	-0.37833213806152344	-0.6241999864578247
7qbf.pdb	7qbf_B_A_RA198W.pdb	-0.1656947284936905	-0.3873000144958496
7qbf.pdb	7qbf_B_A_RA198Y.pdb	-0.29112643003463745	-0.3537999987602234
7qbf.pdb	7qbf_B_A_RA198V.pdb	0.07488386332988739	-0.5231000185012817
7qbf.pdb	7qbf_B_A_QA199A.pdb	-0.1315663903951645	-0.3131999969482422
7qbf.pdb	7qbf_B_A_QA199R.pdb	0.0821186751127243	0.8621000051498413
7qbf.pdb	7qbf_B_A_QA199N.pdb	-0.411632239818573	-0.44020000100135803
7qbf.pdb	7qbf_B_A_QA199D.pdb	-0.5095193386077881	-1.7591999769210815
7qbf.pdb	7qbf_B_A_QA199C.pdb	-0.18898515403270721	-0.13420000672340393
7qbf.pdb	7qbf_B_A_QA199E.pdb	-0.24572016298770905	-0.527999997138977
7qbf.pdb	7qbf_B_A_QA199G.pdb	-0.1670018583536148	-0.8065999746322632
7qbf.pdb	7qbf_B_A_QA199H.pdb	-0.21942251920700073	-0.1607999950647354
7qbf.pdb	7qbf_B_A_QA199I.pdb	0.25030452013015747	0.7925999760627747
7qbf.pdb	7qbf_B_A_QA199L.pdb	0.20420561730861664	0.8118000030517578
7qbf.pdb	7qbf_B_A_QA199K.pdb	-0.12068869173526764	0.6664000153541565
7qbf.pdb	7qbf_B_A_QA199M.pdb	0.11437700688838959	0.4212999939918518
7qbf.pdb	7qbf_B_A_QA199F.pdb	0.4328845739364624	0.8288999795913696
7qbf.pdb	7qbf_B_A_QA199P.pdb	-0.34772253036499023	-2.1157000064849854
7qbf.pdb	7qbf_B_A_QA199S.pdb	-0.4124605655670166	-0.7576000094413757
7qbf.pdb	7qbf_B_A_QA199T.pdb	-0.2694318890571594	-0.08240000158548355
7qbf.pdb	7qbf_B_A_QA199W.pdb	-0.22904257476329803	0.30379998683929443
7qbf.pdb	7qbf_B_A_QA199Y.pdb	0.2580740451812744	0.5254999995231628
7qbf.pdb	7qbf_B_A_QA199V.pdb	0.15139470994472504	0.2176000028848648
7qbf.pdb	7qbf_B_A_RA200A.pdb	-0.06151832640171051	-3.0604000091552734
7qbf.pdb	7qbf_B_A_RA200N.pdb	-1.3240066766738892	-3.1173999309539795
7qbf.pdb	7qbf_B_A_RA200D.pdb	-0.7428798675537109	-7.6519999504089355
7qbf.pdb	7qbf_B_A_RA200C.pdb	-0.05568285286426544	-1.9077999591827393
7qbf.pdb	7qbf_B_A_RA200Q.pdb	-1.5987732410430908	-3.531100034713745
7qbf.pdb	7qbf_B_A_RA200E.pdb	-0.8838374614715576	-7.2778000831604
7qbf.pdb	7qbf_B_A_RA200G.pdb	-0.05718304216861725	-3.5490000247955322
7qbf.pdb	7qbf_B_A_RA200H.pdb	-1.9841431379318237	-4.542200088500977
7qbf.pdb	7qbf_B_A_RA200I.pdb	0.18868310749530792	-1.5636999607086182
7qbf.pdb	7qbf_B_A_RA200L.pdb	0.7257095575332642	-1.1002999544143677
7qbf.pdb	7qbf_B_A_RA200K.pdb	0.13680990040302277	-0.9193000197410583
7qbf.pdb	7qbf_B_A_RA200M.pdb	0.185432568192482	-2.477799892425537
7qbf.pdb	7qbf_B_A_RA200F.pdb	-1.708522915840149	-5.122000217437744
7qbf.pdb	7qbf_B_A_RA200P.pdb	-0.17081542313098907	-4.9309000968933105
7qbf.pdb	7qbf_B_A_RA200S.pdb	-0.20089222490787506	-1.5068999528884888
7qbf.pdb	7qbf_B_A_RA200T.pdb	-0.4291740655899048	-2.004499912261963
7qbf.pdb	7qbf_B_A_RA200W.pdb	-8.230535507202148	-11.040200233459473
7qbf.pdb	7qbf_B_A_RA200Y.pdb	-4.71989107131958	-9.250499725341797
7qbf.pdb	7qbf_B_A_RA200V.pdb	-0.310033917427063	-1.8746999502182007
7qbf.pdb	7qbf_B_A_MA203A.pdb	-0.40916377305984497	-1.86899995803833
7qbf.pdb	7qbf_B_A_MA203R.pdb	-0.568942129611969	-1.954300045967102
7qbf.pdb	7qbf_B_A_MA203N.pdb	-0.5597199201583862	-1.7395999431610107
7qbf.pdb	7qbf_B_A_MA203D.pdb	-0.7779418230056763	-2.678299903869629
7qbf.pdb	7qbf_B_A_MA203C.pdb	-0.4743877053260803	-1.6712000370025635
7qbf.pdb	7qbf_B_A_MA203Q.pdb	-0.5338200926780701	-1.2206000089645386
7qbf.pdb	7qbf_B_A_MA203E.pdb	-0.5545960664749146	-1.2944999933242798
7qbf.pdb	7qbf_B_A_MA203G.pdb	-0.4732220768928528	-2.1577000617980957
7qbf.pdb	7qbf_B_A_MA203H.pdb	-0.7856153845787048	-1.448799967765808
7qbf.pdb	7qbf_B_A_MA203I.pdb	-0.44912219047546387	-0.6747999787330627
7qbf.pdb	7qbf_B_A_MA203L.pdb	-0.25712743401527405	-0.6728000044822693
7qbf.pdb	7qbf_B_A_MA203K.pdb	-0.5876103639602661	-2.34660005569458
7qbf.pdb	7qbf_B_A_MA203F.pdb	-0.10833722352981567	-0.617900013923645
7qbf.pdb	7qbf_B_A_MA203P.pdb	-0.6287950277328491	-2.2098000049591064
7qbf.pdb	7qbf_B_A_MA203S.pdb	-0.6802242398262024	-2.1363000869750977
7qbf.pdb	7qbf_B_A_MA203T.pdb	-0.7170149683952332	-1.6080000400543213
7qbf.pdb	7qbf_B_A_MA203W.pdb	-0.17105861008167267	-2.0815000534057617
7qbf.pdb	7qbf_B_A_MA203Y.pdb	0.24344079196453094	-0.28850001096725464
7qbf.pdb	7qbf_B_A_MA203V.pdb	-0.3340466618537903	-1.083899974822998
7qbf.pdb	7qbf_B_A_AA204R.pdb	-3.9230096340179443	-2.3032000064849854
7qbf.pdb	7qbf_B_A_AA204N.pdb	-0.4234392046928406	0.03280000016093254
7qbf.pdb	7qbf_B_A_AA204D.pdb	-0.17428477108478546	0.6298999786376953
7qbf.pdb	7qbf_B_A_AA204C.pdb	-0.2831989526748657	-0.14720000326633453
7qbf.pdb	7qbf_B_A_AA204Q.pdb	0.07501690089702606	0.572700023651123
7qbf.pdb	7qbf_B_A_AA204E.pdb	-4.65985631942749	-1.3949999809265137
7qbf.pdb	7qbf_B_A_AA204G.pdb	-0.09324051439762115	-0.00570000009611249
7qbf.pdb	7qbf_B_A_AA204H.pdb	-0.47842639684677124	0.4535999894142151
7qbf.pdb	7qbf_B_A_AA204I.pdb	-0.31524062156677246	0.16529999673366547
7qbf.pdb	7qbf_B_A_AA204L.pdb	-0.49619317054748535	0.44920000433921814
7qbf.pdb	7qbf_B_A_AA204K.pdb	-2.1778228282928467	-0.9998999834060669
7qbf.pdb	7qbf_B_A_AA204M.pdb	-1.3391385078430176	-1.9702999591827393
7qbf.pdb	7qbf_B_A_AA204F.pdb	-0.8827073574066162	-0.9585000276565552
7qbf.pdb	7qbf_B_A_AA204P.pdb	-0.25241655111312866	-0.3644999861717224
7qbf.pdb	7qbf_B_A_AA204S.pdb	-0.3130946159362793	-0.07599999755620956
7qbf.pdb	7qbf_B_A_AA204T.pdb	-0.3762102723121643	-0.20020000636577606
7qbf.pdb	7qbf_B_A_AA204W.pdb	-1.334846019744873	-0.5282999873161316
7qbf.pdb	7qbf_B_A_AA204Y.pdb	-1.1110398769378662	-0.4172999858856201
7qbf.pdb	7qbf_B_A_AA204V.pdb	-0.5129692554473877	-0.179299995303154
7qbf.pdb	7qbf_B_A_TA207A.pdb	0.04280214011669159	-0.965399980545044
7qbf.pdb	7qbf_B_A_TA207R.pdb	-0.35549265146255493	0.09030000120401382
7qbf.pdb	7qbf_B_A_TA207N.pdb	-0.223464697599411	-1.270300030708313
7qbf.pdb	7qbf_B_A_TA207D.pdb	-0.6415289640426636	-1.5893000364303589
7qbf.pdb	7qbf_B_A_TA207C.pdb	0.20397605001926422	-0.6506999731063843
7qbf.pdb	7qbf_B_A_TA207Q.pdb	-0.223138228058815	-0.9879000186920166
7qbf.pdb	7qbf_B_A_TA207E.pdb	-0.17843294143676758	-1.3222999572753906
7qbf.pdb	7qbf_B_A_TA207G.pdb	0.16798679530620575	-1.5576000213623047
7qbf.pdb	7qbf_B_A_TA207H.pdb	-3.3336732387542725	-4.75540018081665
7qbf.pdb	7qbf_B_A_TA207I.pdb	0.13267801702022552	-0.3513000011444092
7qbf.pdb	7qbf_B_A_TA207L.pdb	0.45156019926071167	-0.685699999332428
7qbf.pdb	7qbf_B_A_TA207K.pdb	-0.04553110897541046	-0.7001000046730042
7qbf.pdb	7qbf_B_A_TA207M.pdb	0.23079319298267365	-0.2671999931335449
7qbf.pdb	7qbf_B_A_TA207F.pdb	-5.177084445953369	-6.267199993133545
7qbf.pdb	7qbf_B_A_TA207P.pdb	-0.14760829508304596	-1.8366999626159668
7qbf.pdb	7qbf_B_A_TA207S.pdb	-0.5017337203025818	-1.3118000030517578
7qbf.pdb	7qbf_B_A_TA207W.pdb	-10.884796142578125	-12.461810111999512
7qbf.pdb	7qbf_B_A_TA207Y.pdb	-6.386049270629883	-8.159199714660645
7qbf.pdb	7qbf_B_A_TA207V.pdb	-0.07386662065982819	-0.8587999939918518
7qbf.pdb	7qbf_B_A_EA210A.pdb	-0.02565164864063263	-0.4729999899864197
7qbf.pdb	7qbf_B_A_EA210R.pdb	-0.2001747339963913	-0.8126000165939331
7qbf.pdb	7qbf_B_A_EA210N.pdb	-0.34472155570983887	-1.073699951171875
7qbf.pdb	7qbf_B_A_EA210D.pdb	-0.23818403482437134	-0.7192000150680542
7qbf.pdb	7qbf_B_A_EA210C.pdb	-0.1274896115064621	-0.4625000059604645
7qbf.pdb	7qbf_B_A_EA210Q.pdb	-0.09974698722362518	-1.4249000549316406
7qbf.pdb	7qbf_B_A_EA210G.pdb	-0.08887030184268951	-0.772599995136261
7qbf.pdb	7qbf_B_A_EA210H.pdb	-0.1304941177368164	-0.6291000247001648
7qbf.pdb	7qbf_B_A_EA210I.pdb	-0.05235357582569122	-0.5260000228881836
7qbf.pdb	7qbf_B_A_EA210L.pdb	-0.25457173585891724	-1.0228999853134155
7qbf.pdb	7qbf_B_A_EA210K.pdb	-0.1869051605463028	-0.5246000289916992
7qbf.pdb	7qbf_B_A_EA210M.pdb	-0.3080430030822754	-0.9916999936103821
7qbf.pdb	7qbf_B_A_EA210F.pdb	-0.3158206045627594	-0.6772000193595886
7qbf.pdb	7qbf_B_A_EA210P.pdb	-0.2613339424133301	-0.5990999937057495
7qbf.pdb	7qbf_B_A_EA210S.pdb	-0.3176465630531311	-0.6883999705314636
7qbf.pdb	7qbf_B_A_EA210T.pdb	-0.4293806552886963	-0.9128000140190125
7qbf.pdb	7qbf_B_A_EA210W.pdb	-0.19871848821640015	-0.6272000074386597
7qbf.pdb	7qbf_B_A_EA210Y.pdb	-0.4710019826889038	-1.1471999883651733
7qbf.pdb	7qbf_B_A_EA210V.pdb	-0.361002117395401	-0.40709999203681946
6h3t.pdb	6h3t_IM_B_YI50A.pdb	0.23321567475795746	-0.7519999742507935
6h3t.pdb	6h3t_IM_B_YI50R.pdb	-0.15147282183170319	-0.27709999680519104
6h3t.pdb	6h3t_IM_B_YI50N.pdb	-0.05713190138339996	-1.7015999555587769
6h3t.pdb	6h3t_IM_B_YI50D.pdb	0.21743790805339813	-1.6556999683380127
6h3t.pdb	6h3t_IM_B_YI50C.pdb	-0.03381325304508209	-0.6948999762535095
6h3t.pdb	6h3t_IM_B_YI50Q.pdb	-0.1211642175912857	-0.8945000171661377
6h3t.pdb	6h3t_IM_B_YI50E.pdb	-0.18052908778190613	-0.6270999908447266
6h3t.pdb	6h3t_IM_B_YI50G.pdb	0.2231668084859848	-0.7123000025749207
6h3t.pdb	6h3t_IM_B_YI50H.pdb	-0.21808375418186188	-0.397599995136261
6h3t.pdb	6h3t_IM_B_YI50I.pdb	0.13196657598018646	-0.5178999900817871
6h3t.pdb	6h3t_IM_B_YI50L.pdb	0.16685621440410614	-0.2770000100135803
6h3t.pdb	6h3t_IM_B_YI50K.pdb	-0.04250712692737579	-0.19859999418258667
6h3t.pdb	6h3t_IM_B_YI50M.pdb	0.3809511661529541	-0.24660000205039978
6h3t.pdb	6h3t_IM_B_YI50F.pdb	0.13231854140758514	0.2071000039577484
6h3t.pdb	6h3t_IM_B_YI50P.pdb	0.3349323272705078	-0.8051000237464905
6h3t.pdb	6h3t_IM_B_YI50S.pdb	0.17136000096797943	-0.76910001039505
6h3t.pdb	6h3t_IM_B_YI50T.pdb	0.16220198571681976	-0.6480000019073486
6h3t.pdb	6h3t_IM_B_YI50W.pdb	0.1915026754140854	0.439300000667572
6h3t.pdb	6h3t_IM_B_YI50V.pdb	0.0701669305562973	-0.5620999932289124
6h3t.pdb	6h3t_IM_B_DI52A.pdb	0.42060375213623047	-1.2117999792099
6h3t.pdb	6h3t_IM_B_DI52R.pdb	-0.5900126695632935	-1.8854999542236328
6h3t.pdb	6h3t_IM_B_DI52N.pdb	-0.4606326222419739	-0.6243000030517578
6h3t.pdb	6h3t_IM_B_DI52C.pdb	-0.6115487813949585	-1.0994999408721924
6h3t.pdb	6h3t_IM_B_DI52Q.pdb	0.46118825674057007	1.0235999822616577
6h3t.pdb	6h3t_IM_B_DI52E.pdb	0.2546311616897583	1.3727999925613403
6h3t.pdb	6h3t_IM_B_DI52G.pdb	0.34654927253723145	-0.21879999339580536
6h3t.pdb	6h3t_IM_B_DI52H.pdb	-0.9795828461647034	0.0031999999191612005
6h3t.pdb	6h3t_IM_B_DI52I.pdb	0.6054321527481079	-0.8004999756813049
6h3t.pdb	6h3t_IM_B_DI52L.pdb	-0.6691368222236633	-0.9049000144004822
6h3t.pdb	6h3t_IM_B_DI52K.pdb	0.08652536571025848	-2.466900110244751
6h3t.pdb	6h3t_IM_B_DI52M.pdb	0.454839825630188	0.8896999955177307
6h3t.pdb	6h3t_IM_B_DI52F.pdb	0.255413293838501	-2.046099901199341
6h3t.pdb	6h3t_IM_B_DI52P.pdb	0.4204067587852478	-3.8603999614715576
6h3t.pdb	6h3t_IM_B_DI52S.pdb	-1.0787689685821533	-1.4204000234603882
6h3t.pdb	6h3t_IM_B_DI52T.pdb	-0.19168122112751007	-0.8895999789237976
6h3t.pdb	6h3t_IM_B_DI52W.pdb	0.05185960233211517	-4.026899814605713
6h3t.pdb	6h3t_IM_B_DI52Y.pdb	0.42986518144607544	-3.335700035095215
6h3t.pdb	6h3t_IM_B_DI52V.pdb	0.5050710439682007	-0.21240000426769257
6h3t.pdb	6h3t_IM_B_YI54A.pdb	-0.07917554676532745	-0.33820000290870667
6h3t.pdb	6h3t_IM_B_YI54R.pdb	0.35720914602279663	1.9529000520706177
6h3t.pdb	6h3t_IM_B_YI54N.pdb	-1.6730555295944214	-0.0917000025510788
6h3t.pdb	6h3t_IM_B_YI54D.pdb	-0.7907062768936157	-0.7639999985694885
6h3t.pdb	6h3t_IM_B_YI54C.pdb	-0.036122992634773254	-0.3084999918937683
6h3t.pdb	6h3t_IM_B_YI54Q.pdb	-0.24962987005710602	-0.2362000048160553
6h3t.pdb	6h3t_IM_B_YI54E.pdb	-0.14493270218372345	-0.15230000019073486
6h3t.pdb	6h3t_IM_B_YI54G.pdb	-0.09309186041355133	-0.4875999987125397
6h3t.pdb	6h3t_IM_B_YI54H.pdb	-0.27308958768844604	0.1678999960422516
6h3t.pdb	6h3t_IM_B_YI54I.pdb	-1.224358320236206	0.15780000388622284
6h3t.pdb	6h3t_IM_B_YI54L.pdb	-0.8893331289291382	0.6549999713897705
6h3t.pdb	6h3t_IM_B_YI54K.pdb	0.11725468933582306	0.6751000285148621
6h3t.pdb	6h3t_IM_B_YI54M.pdb	0.3301483392715454	-0.03959999978542328
6h3t.pdb	6h3t_IM_B_YI54F.pdb	-0.04317072033882141	0.014100000262260437
6h3t.pdb	6h3t_IM_B_YI54P.pdb	0.5180618762969971	-0.28119999170303345
6h3t.pdb	6h3t_IM_B_YI54S.pdb	-0.6003920435905457	-0.7225000262260437
6h3t.pdb	6h3t_IM_B_YI54T.pdb	-0.5695316791534424	-0.11509999632835388
6h3t.pdb	6h3t_IM_B_YI54W.pdb	-0.5313310623168945	0.13009999692440033
6h3t.pdb	6h3t_IM_B_YI54V.pdb	-1.047311782836914	0.06129999831318855
6h3t.pdb	6h3t_IM_B_NI55A.pdb	1.952111005783081	1.2430000305175781
6h3t.pdb	6h3t_IM_B_NI55R.pdb	0.6995044946670532	-0.5774999856948853
6h3t.pdb	6h3t_IM_B_NI55D.pdb	1.3187439441680908	-1.2588000297546387
6h3t.pdb	6h3t_IM_B_NI55C.pdb	2.02459454536438	1.9172999858856201
6h3t.pdb	6h3t_IM_B_NI55Q.pdb	0.3450148105621338	-1.198799967765808
6h3t.pdb	6h3t_IM_B_NI55E.pdb	0.9869657754898071	-0.7631000280380249
6h3t.pdb	6h3t_IM_B_NI55G.pdb	2.2541797161102295	0.6949999928474426
6h3t.pdb	6h3t_IM_B_NI55H.pdb	1.1886006593704224	-0.7554000020027161
6h3t.pdb	6h3t_IM_B_NI55I.pdb	0.5736648440361023	-0.010900000110268593
6h3t.pdb	6h3t_IM_B_NI55L.pdb	-0.7813388705253601	0.507099986076355
6h3t.pdb	6h3t_IM_B_NI55K.pdb	1.4105701446533203	0.5336999893188477
6h3t.pdb	6h3t_IM_B_NI55M.pdb	1.3562411069869995	0.2387000024318695
6h3t.pdb	6h3t_IM_B_NI55F.pdb	-3.981611728668213	-6.53587007522583
6h3t.pdb	6h3t_IM_B_NI55P.pdb	1.876769781112671	-0.10109999775886536
6h3t.pdb	6h3t_IM_B_NI55S.pdb	1.8017377853393555	1.5029000043869019
6h3t.pdb	6h3t_IM_B_NI55T.pdb	2.1824612617492676	1.5470000505447388
6h3t.pdb	6h3t_IM_B_NI55W.pdb	-2.3861637115478516	-3.9395999908447266
6h3t.pdb	6h3t_IM_B_NI55Y.pdb	-2.921391487121582	-3.779400110244751
6h3t.pdb	6h3t_IM_B_NI55V.pdb	2.254786252975464	1.9982000589370728
6h3t.pdb	6h3t_IM_B_LI57A.pdb	-0.48275697231292725	-1.0336999893188477
6h3t.pdb	6h3t_IM_B_LI57R.pdb	-0.5153487920761108	-0.10270000249147415
6h3t.pdb	6h3t_IM_B_LI57N.pdb	-0.6720503568649292	-1.1546000242233276
6h3t.pdb	6h3t_IM_B_LI57D.pdb	-0.830277144908905	-1.875499963760376
6h3t.pdb	6h3t_IM_B_LI57C.pdb	-0.644951581954956	0.6904000043869019
6h3t.pdb	6h3t_IM_B_LI57Q.pdb	-0.38489270210266113	-0.8062000274658203
6h3t.pdb	6h3t_IM_B_LI57E.pdb	-0.45400476455688477	-1.156000018119812
6h3t.pdb	6h3t_IM_B_LI57G.pdb	-0.45846837759017944	-1.5429999828338623
6h3t.pdb	6h3t_IM_B_LI57H.pdb	-0.4363095164299011	1.3890000581741333
6h3t.pdb	6h3t_IM_B_LI57I.pdb	-0.7291942834854126	0.01140000019222498
6h3t.pdb	6h3t_IM_B_LI57K.pdb	-0.5890105962753296	-0.188400000333786
6h3t.pdb	6h3t_IM_B_LI57M.pdb	-0.2065078765153885	0.044599998742341995
6h3t.pdb	6h3t_IM_B_LI57F.pdb	-0.4350036382675171	-0.5414999723434448
6h3t.pdb	6h3t_IM_B_LI57P.pdb	-1.3444018363952637	-1.379699945449829
6h3t.pdb	6h3t_IM_B_LI57S.pdb	-0.7397697567939758	0.21619999408721924
6h3t.pdb	6h3t_IM_B_LI57T.pdb	-1.231532335281372	-1.184399962425232
6h3t.pdb	6h3t_IM_B_LI57W.pdb	-0.18226726353168488	-0.6460999846458435
6h3t.pdb	6h3t_IM_B_LI57Y.pdb	-0.2624639868736267	-0.424699991941452
6h3t.pdb	6h3t_IM_B_LI57V.pdb	-0.71462482213974	-0.38909998536109924
6h3t.pdb	6h3t_IM_B_TI58A.pdb	0.597764253616333	0.019899999722838402
6h3t.pdb	6h3t_IM_B_TI58R.pdb	0.27933269739151	0.17229999601840973
6h3t.pdb	6h3t_IM_B_TI58N.pdb	0.246467724442482	0.02710000053048134
6h3t.pdb	6h3t_IM_B_TI58D.pdb	0.13965581357479095	-0.08240000158548355
6h3t.pdb	6h3t_IM_B_TI58C.pdb	-0.10437477380037308	0.003100000089034438
6h3t.pdb	6h3t_IM_B_TI58Q.pdb	0.09665490686893463	0.04179999977350235
6h3t.pdb	6h3t_IM_B_TI58E.pdb	0.09140394628047943	-0.03620000183582306
6h3t.pdb	6h3t_IM_B_TI58G.pdb	0.6910982131958008	-0.007300000172108412
6h3t.pdb	6h3t_IM_B_TI58H.pdb	0.4127935767173767	0.03139999881386757
6h3t.pdb	6h3t_IM_B_TI58I.pdb	-0.28019964694976807	-0.030700000002980232
6h3t.pdb	6h3t_IM_B_TI58L.pdb	0.12349890172481537	0.05510000139474869
6h3t.pdb	6h3t_IM_B_TI58K.pdb	0.2223193496465683	0.11540000140666962
6h3t.pdb	6h3t_IM_B_TI58M.pdb	0.42099833488464355	-0.0052999998442828655
6h3t.pdb	6h3t_IM_B_TI58F.pdb	0.2861896753311157	-0.024399999529123306
6h3t.pdb	6h3t_IM_B_TI58P.pdb	0.6540907621383667	0.3540000021457672
6h3t.pdb	6h3t_IM_B_TI58S.pdb	-0.13692016899585724	-0.010400000028312206
6h3t.pdb	6h3t_IM_B_TI58W.pdb	0.42751604318618774	-0.148499995470047
6h3t.pdb	6h3t_IM_B_TI58Y.pdb	0.19117693603038788	0.013899999670684338
6h3t.pdb	6h3t_IM_B_TI58V.pdb	0.12349621951580048	0.00419999985024333
6h3t.pdb	6h3t_IM_B_SI59A.pdb	0.08178965747356415	0.25920000672340393
6h3t.pdb	6h3t_IM_B_SI59R.pdb	0.14158247411251068	1.408400058746338
6h3t.pdb	6h3t_IM_B_SI59N.pdb	-0.14279977977275848	-0.17910000681877136
6h3t.pdb	6h3t_IM_B_SI59D.pdb	-0.2286587804555893	0.13410000503063202
6h3t.pdb	6h3t_IM_B_SI59C.pdb	0.059496864676475525	0.20430000126361847
6h3t.pdb	6h3t_IM_B_SI59Q.pdb	-0.1261717826128006	0.2754000127315521
6h3t.pdb	6h3t_IM_B_SI59E.pdb	-0.6166822910308838	-0.07880000025033951
6h3t.pdb	6h3t_IM_B_SI59G.pdb	0.3372339606285095	-0.3084000051021576
6h3t.pdb	6h3t_IM_B_SI59H.pdb	-0.4462504982948303	-0.18050000071525574
6h3t.pdb	6h3t_IM_B_SI59I.pdb	0.34042859077453613	0.8202999830245972
6h3t.pdb	6h3t_IM_B_SI59L.pdb	0.1592383235692978	0.9017999768257141
6h3t.pdb	6h3t_IM_B_SI59K.pdb	0.26691925525665283	1.3531999588012695
6h3t.pdb	6h3t_IM_B_SI59M.pdb	0.11162106692790985	1.0276999473571777
6h3t.pdb	6h3t_IM_B_SI59F.pdb	0.16430120170116425	0.2879999876022339
6h3t.pdb	6h3t_IM_B_SI59P.pdb	-0.25848791003227234	-1.2755999565124512
6h3t.pdb	6h3t_IM_B_SI59T.pdb	-0.38758862018585205	0.02539999969303608
6h3t.pdb	6h3t_IM_B_SI59W.pdb	0.4398244619369507	0.27799999713897705
6h3t.pdb	6h3t_IM_B_SI59Y.pdb	0.6863071918487549	1.1295000314712524
6h3t.pdb	6h3t_IM_B_SI59V.pdb	0.09829090535640717	0.6617000102996826
6h3t.pdb	6h3t_IM_B_YI101A.pdb	-0.5145752429962158	-0.35280001163482666
6h3t.pdb	6h3t_IM_B_YI101R.pdb	-1.0518887042999268	-1.541200041770935
6h3t.pdb	6h3t_IM_B_YI101N.pdb	-0.6735002398490906	-0.15070000290870667
6h3t.pdb	6h3t_IM_B_YI101D.pdb	-0.3524986505508423	0.7682999968528748
6h3t.pdb	6h3t_IM_B_YI101C.pdb	-0.6193678975105286	-0.8579999804496765
6h3t.pdb	6h3t_IM_B_YI101Q.pdb	-0.6548869609832764	-0.061799999326467514
6h3t.pdb	6h3t_IM_B_YI101E.pdb	-0.6079457402229309	0.6700999736785889
6h3t.pdb	6h3t_IM_B_YI101G.pdb	-0.6272008419036865	-0.8095999956130981
6h3t.pdb	6h3t_IM_B_YI101H.pdb	-1.052018642425537	-0.47540000081062317
6h3t.pdb	6h3t_IM_B_YI101I.pdb	-0.30048930644989014	0.9595999717712402
6h3t.pdb	6h3t_IM_B_YI101L.pdb	-0.2128574401140213	0.680400013923645
6h3t.pdb	6h3t_IM_B_YI101K.pdb	-0.8177744150161743	0.3384999930858612
6h3t.pdb	6h3t_IM_B_YI101M.pdb	-0.49653762578964233	1.9011000394821167
6h3t.pdb	6h3t_IM_B_YI101F.pdb	-0.045608386397361755	-0.02290000021457672
6h3t.pdb	6h3t_IM_B_YI101P.pdb	-0.54012131690979	0.048500001430511475
6h3t.pdb	6h3t_IM_B_YI101S.pdb	-1.2651616334915161	-1.1382999420166016
6h3t.pdb	6h3t_IM_B_YI101T.pdb	-0.5268809199333191	0.163100004196167
6h3t.pdb	6h3t_IM_B_YI101W.pdb	-3.2456743717193604	-1.0914000272750854
6h3t.pdb	6h3t_IM_B_YI101V.pdb	-0.5696577429771423	-0.3598000109195709
6h3t.pdb	6h3t_IM_B_GI102A.pdb	-0.380088210105896	-0.002899999963119626
6h3t.pdb	6h3t_IM_B_GI102R.pdb	-0.8299112915992737	0.8611000180244446
6h3t.pdb	6h3t_IM_B_GI102N.pdb	-0.6453455090522766	-0.002300000051036477
6h3t.pdb	6h3t_IM_B_GI102D.pdb	-0.22279901802539825	-0.04320000112056732
6h3t.pdb	6h3t_IM_B_GI102C.pdb	-0.7486437559127808	0.698199987411499
6h3t.pdb	6h3t_IM_B_GI102Q.pdb	-0.307650089263916	0.09070000052452087
6h3t.pdb	6h3t_IM_B_GI102E.pdb	-1.3452810049057007	1.5698000192642212
6h3t.pdb	6h3t_IM_B_GI102H.pdb	-0.8029100894927979	-0.558899998664856
6h3t.pdb	6h3t_IM_B_GI102I.pdb	-3.3913681507110596	0.7217000126838684
6h3t.pdb	6h3t_IM_B_GI102L.pdb	-0.4554673433303833	0.11240000277757645
6h3t.pdb	6h3t_IM_B_GI102K.pdb	-0.49866408109664917	0.9797000288963318
6h3t.pdb	6h3t_IM_B_GI102M.pdb	-0.18607212603092194	-0.04670000076293945
6h3t.pdb	6h3t_IM_B_GI102F.pdb	-0.5527511835098267	0.14219999313354492
6h3t.pdb	6h3t_IM_B_GI102P.pdb	-1.0075401067733765	0.3720000088214874
6h3t.pdb	6h3t_IM_B_GI102S.pdb	-0.5632394552230835	0.013299999758601189
6h3t.pdb	6h3t_IM_B_GI102T.pdb	-0.09527029097080231	-0.020899999886751175
6h3t.pdb	6h3t_IM_B_GI102W.pdb	-0.42922914028167725	0.45680001378059387
6h3t.pdb	6h3t_IM_B_GI102Y.pdb	-0.5508458614349365	0.12269999831914902
6h3t.pdb	6h3t_IM_B_GI102V.pdb	-0.34342557191848755	0.7060999870300293
6h3t.pdb	6h3t_IM_B_SI104A.pdb	-0.37720775604248047	-0.8654999732971191
6h3t.pdb	6h3t_IM_B_SI104R.pdb	-14.350018501281738	-12.887709617614746
6h3t.pdb	6h3t_IM_B_SI104N.pdb	-5.240274429321289	-4.795599937438965
6h3t.pdb	6h3t_IM_B_SI104D.pdb	-5.619561195373535	-6.372280120849609
6h3t.pdb	6h3t_IM_B_SI104C.pdb	-1.6294035911560059	-1.6872999668121338
6h3t.pdb	6h3t_IM_B_SI104Q.pdb	-7.004522323608398	-7.180449962615967
6h3t.pdb	6h3t_IM_B_SI104E.pdb	-6.813231945037842	-5.908199787139893
6h3t.pdb	6h3t_IM_B_SI104G.pdb	-0.19389571249485016	-1.1338000297546387
6h3t.pdb	6h3t_IM_B_SI104H.pdb	-11.988286018371582	-11.529829978942871
6h3t.pdb	6h3t_IM_B_SI104I.pdb	-5.724004745483398	-6.52170991897583
6h3t.pdb	6h3t_IM_B_SI104L.pdb	-6.919922828674316	-6.378170013427734
6h3t.pdb	6h3t_IM_B_SI104K.pdb	-9.276693344116211	-7.9407501220703125
6h3t.pdb	6h3t_IM_B_SI104M.pdb	-6.436580181121826	-8.631710052490234
6h3t.pdb	6h3t_IM_B_SI104F.pdb	-12.128110885620117	-10.36832046508789
6h3t.pdb	6h3t_IM_B_SI104P.pdb	-1.2200957536697388	-1.4529999494552612
6h3t.pdb	6h3t_IM_B_SI104T.pdb	-2.9869840145111084	-3.667099952697754
6h3t.pdb	6h3t_IM_B_SI104W.pdb	-25.61496353149414	-23.32762908935547
6h3t.pdb	6h3t_IM_B_SI104Y.pdb	-12.605417251586914	-11.905770301818848
6h3t.pdb	6h3t_IM_B_SI104V.pdb	-4.691204071044922	-5.110599994659424
6h3t.pdb	6h3t_IM_B_YI105A.pdb	-0.18388451635837555	-1.7670999765396118
6h3t.pdb	6h3t_IM_B_YI105R.pdb	0.13246957957744598	-0.17100000381469727
6h3t.pdb	6h3t_IM_B_YI105N.pdb	-0.25378239154815674	-1.9241000413894653
6h3t.pdb	6h3t_IM_B_YI105D.pdb	-0.2643080949783325	-1.7991000413894653
6h3t.pdb	6h3t_IM_B_YI105C.pdb	-0.3533887267112732	-1.8592000007629395
6h3t.pdb	6h3t_IM_B_YI105Q.pdb	-0.33853065967559814	-1.8638999462127686
6h3t.pdb	6h3t_IM_B_YI105E.pdb	-0.2937217950820923	-1.909000039100647
6h3t.pdb	6h3t_IM_B_YI105G.pdb	-0.10905279219150543	-1.999400019645691
6h3t.pdb	6h3t_IM_B_YI105H.pdb	-0.28337353467941284	-1.6797000169754028
6h3t.pdb	6h3t_IM_B_YI105I.pdb	-0.1675640493631363	-1.6418999433517456
6h3t.pdb	6h3t_IM_B_YI105L.pdb	-0.21193666756153107	-1.9630999565124512
6h3t.pdb	6h3t_IM_B_YI105K.pdb	-0.24329973757266998	-1.7259000539779663
6h3t.pdb	6h3t_IM_B_YI105M.pdb	-0.28402596712112427	-1.8481999635696411
6h3t.pdb	6h3t_IM_B_YI105F.pdb	0.03373907506465912	-0.7063000202178955
6h3t.pdb	6h3t_IM_B_YI105P.pdb	-0.024076595902442932	-1.1685999631881714
6h3t.pdb	6h3t_IM_B_YI105S.pdb	-0.4383760690689087	-1.868399977684021
6h3t.pdb	6h3t_IM_B_YI105T.pdb	-0.5077574849128723	-2.0023000240325928
6h3t.pdb	6h3t_IM_B_YI105W.pdb	0.06364570558071136	-0.8130999803543091
6h3t.pdb	6h3t_IM_B_YI105V.pdb	-0.15093113481998444	-1.4966000318527222
6h3t.pdb	6h3t_IM_B_YM31A.pdb	-1.0212223529815674	-0.930899977684021
6h3t.pdb	6h3t_IM_B_YM31R.pdb	-0.8607404232025146	0.8942999839782715
6h3t.pdb	6h3t_IM_B_YM31N.pdb	-1.1194157600402832	-1.2991000413894653
6h3t.pdb	6h3t_IM_B_YM31D.pdb	-1.5374729633331299	-2.3399999141693115
6h3t.pdb	6h3t_IM_B_YM31C.pdb	-1.110844373703003	-0.670799970626831
6h3t.pdb	6h3t_IM_B_YM31Q.pdb	-1.1557153463363647	0.00559999980032444
6h3t.pdb	6h3t_IM_B_YM31E.pdb	-1.5242146253585815	-2.475100040435791
6h3t.pdb	6h3t_IM_B_YM31G.pdb	-1.030741572380066	-1.5788999795913696
6h3t.pdb	6h3t_IM_B_YM31H.pdb	-0.9590004682540894	-0.4659999907016754
6h3t.pdb	6h3t_IM_B_YM31I.pdb	-2.7963762283325195	-2.5625
6h3t.pdb	6h3t_IM_B_YM31L.pdb	-0.4848982095718384	0.5131999850273132
6h3t.pdb	6h3t_IM_B_YM31K.pdb	-0.7669317722320557	0.2223999947309494
6h3t.pdb	6h3t_IM_B_YM31M.pdb	-0.2668810486793518	0.9036999940872192
6h3t.pdb	6h3t_IM_B_YM31F.pdb	-0.24942629039287567	0.8605999946594238
6h3t.pdb	6h3t_IM_B_YM31P.pdb	-0.9173747897148132	-0.8791000247001648
6h3t.pdb	6h3t_IM_B_YM31S.pdb	-1.4588875770568848	-1.4464999437332153
6h3t.pdb	6h3t_IM_B_YM31T.pdb	-1.5913403034210205	-0.9014000296592712
6h3t.pdb	6h3t_IM_B_YM31W.pdb	-0.2874457836151123	0.6481999754905701
6h3t.pdb	6h3t_IM_B_YM31V.pdb	-1.7781579494476318	-1.1542999744415283
6h3t.pdb	6h3t_IM_B_SM32A.pdb	-0.8927474021911621	-1.0394999980926514
6h3t.pdb	6h3t_IM_B_SM32R.pdb	-0.13043679296970367	-1.1532000303268433
6h3t.pdb	6h3t_IM_B_SM32N.pdb	-0.8670794367790222	0.6969000101089478
6h3t.pdb	6h3t_IM_B_SM32D.pdb	-1.0352116823196411	-1.0651999711990356
6h3t.pdb	6h3t_IM_B_SM32C.pdb	-0.9505887031555176	-0.09520000219345093
6h3t.pdb	6h3t_IM_B_SM32Q.pdb	-0.8607091307640076	-1.0822999477386475
6h3t.pdb	6h3t_IM_B_SM32E.pdb	-1.340250849723816	-1.0635000467300415
6h3t.pdb	6h3t_IM_B_SM32G.pdb	-1.0447766780853271	-0.982200026512146
6h3t.pdb	6h3t_IM_B_SM32H.pdb	-0.7669111490249634	-0.5094000101089478
6h3t.pdb	6h3t_IM_B_SM32I.pdb	-0.9108150601387024	0.8519999980926514
6h3t.pdb	6h3t_IM_B_SM32L.pdb	-0.8467195630073547	-0.5234000086784363
6h3t.pdb	6h3t_IM_B_SM32K.pdb	-0.8200488090515137	-0.3555999994277954
6h3t.pdb	6h3t_IM_B_SM32M.pdb	-1.0577539205551147	0.6448000073432922
6h3t.pdb	6h3t_IM_B_SM32F.pdb	-0.791094183921814	-0.7771999835968018
6h3t.pdb	6h3t_IM_B_SM32P.pdb	-1.0260552167892456	-0.6825000047683716
6h3t.pdb	6h3t_IM_B_SM32T.pdb	0.010147303342819214	-0.24570000171661377
6h3t.pdb	6h3t_IM_B_SM32W.pdb	-0.9742674827575684	-0.8720999956130981
6h3t.pdb	6h3t_IM_B_SM32Y.pdb	-1.0947126150131226	-0.7501000165939331
6h3t.pdb	6h3t_IM_B_SM32V.pdb	-0.887291431427002	-0.30140000581741333
6h3t.pdb	6h3t_IM_B_SM33A.pdb	0.06814999878406525	-0.10949999839067459
6h3t.pdb	6h3t_IM_B_SM33R.pdb	-2.8223345279693604	-1.0501999855041504
6h3t.pdb	6h3t_IM_B_SM33N.pdb	-1.5490975379943848	-0.21119999885559082
6h3t.pdb	6h3t_IM_B_SM33D.pdb	-2.321324110031128	-3.4058001041412354
6h3t.pdb	6h3t_IM_B_SM33C.pdb	0.028382524847984314	-0.14839999377727509
6h3t.pdb	6h3t_IM_B_SM33Q.pdb	-3.2569096088409424	-0.4586000144481659
6h3t.pdb	6h3t_IM_B_SM33E.pdb	-1.349157691001892	-1.9515999555587769
6h3t.pdb	6h3t_IM_B_SM33G.pdb	0.1306452602148056	0.5145000219345093
6h3t.pdb	6h3t_IM_B_SM33H.pdb	-12.821139335632324	-9.609880447387695
6h3t.pdb	6h3t_IM_B_SM33I.pdb	-3.4020073413848877	-3.1089999675750732
6h3t.pdb	6h3t_IM_B_SM33L.pdb	-2.354320526123047	-0.968999981880188
6h3t.pdb	6h3t_IM_B_SM33K.pdb	-3.4652795791625977	-0.7639999985694885
6h3t.pdb	6h3t_IM_B_SM33M.pdb	-2.555072546005249	0.4765999913215637
6h3t.pdb	6h3t_IM_B_SM33F.pdb	-14.579486846923828	-11.724869728088379
6h3t.pdb	6h3t_IM_B_SM33P.pdb	0.4318254590034485	0.38019999861717224
6h3t.pdb	6h3t_IM_B_SM33T.pdb	-2.858879327774048	-2.262399911880493
6h3t.pdb	6h3t_IM_B_SM33W.pdb	-25.80074119567871	-21.201860427856445
6h3t.pdb	6h3t_IM_B_SM33Y.pdb	-25.28248405456543	-23.124900817871094
6h3t.pdb	6h3t_IM_B_SM33V.pdb	-0.3795410394668579	-0.8033999800682068
6h3t.pdb	6h3t_IM_B_NM34A.pdb	-0.7559926509857178	0.23170000314712524
6h3t.pdb	6h3t_IM_B_NM34R.pdb	-0.5698647499084473	0.03319999948143959
6h3t.pdb	6h3t_IM_B_NM34D.pdb	-0.28672081232070923	0.6284999847412109
6h3t.pdb	6h3t_IM_B_NM34C.pdb	-0.7757700681686401	-0.13940000534057617
6h3t.pdb	6h3t_IM_B_NM34Q.pdb	-1.288209080696106	-1.0413999557495117
6h3t.pdb	6h3t_IM_B_NM34E.pdb	-0.5764254927635193	-0.6636000275611877
6h3t.pdb	6h3t_IM_B_NM34G.pdb	-0.7144452929496765	-0.08349999785423279
6h3t.pdb	6h3t_IM_B_NM34H.pdb	-0.9922382831573486	-0.45739999413490295
6h3t.pdb	6h3t_IM_B_NM34I.pdb	-2.5096840858459473	-1.4292999505996704
6h3t.pdb	6h3t_IM_B_NM34L.pdb	-0.33235591650009155	0.7200999855995178
6h3t.pdb	6h3t_IM_B_NM34K.pdb	-0.4831961989402771	0.9316999912261963
6h3t.pdb	6h3t_IM_B_NM34M.pdb	-1.8104082345962524	-0.880299985408783
6h3t.pdb	6h3t_IM_B_NM34F.pdb	-0.6144112944602966	-0.08739999681711197
6h3t.pdb	6h3t_IM_B_NM34P.pdb	-0.44247499108314514	-0.487199991941452
6h3t.pdb	6h3t_IM_B_NM34S.pdb	-1.195719599723816	0.12229999899864197
6h3t.pdb	6h3t_IM_B_NM34T.pdb	-0.8921053409576416	0.15410000085830688
6h3t.pdb	6h3t_IM_B_NM34W.pdb	-9.217209815979004	-14.166020393371582
6h3t.pdb	6h3t_IM_B_NM34Y.pdb	-0.7092362642288208	-0.06040000170469284
6h3t.pdb	6h3t_IM_B_NM34V.pdb	-0.7969890236854553	0.6765000224113464
6h3t.pdb	6h3t_IM_B_YM38A.pdb	0.11208592355251312	-1.3777999877929688
6h3t.pdb	6h3t_IM_B_YM38R.pdb	-0.9081164598464966	-4.148499965667725
6h3t.pdb	6h3t_IM_B_YM38N.pdb	-0.6187913417816162	-1.6805000305175781
6h3t.pdb	6h3t_IM_B_YM38D.pdb	-0.6706444621086121	-2.346400022506714
6h3t.pdb	6h3t_IM_B_YM38C.pdb	-0.2504305839538574	-1.544700026512146
6h3t.pdb	6h3t_IM_B_YM38Q.pdb	-0.28252112865448	-0.4408000111579895
6h3t.pdb	6h3t_IM_B_YM38E.pdb	-0.21883250772953033	-0.8608999848365784
6h3t.pdb	6h3t_IM_B_YM38G.pdb	0.1327817291021347	-1.8001999855041504
6h3t.pdb	6h3t_IM_B_YM38H.pdb	-0.38041454553604126	-1.3458000421524048
6h3t.pdb	6h3t_IM_B_YM38I.pdb	-0.6061833500862122	-1.514799952507019
6h3t.pdb	6h3t_IM_B_YM38L.pdb	0.18527983129024506	-0.9790999889373779
6h3t.pdb	6h3t_IM_B_YM38K.pdb	-2.672420024871826	-2.6970999240875244
6h3t.pdb	6h3t_IM_B_YM38M.pdb	0.15718547999858856	-0.4521999955177307
6h3t.pdb	6h3t_IM_B_YM38F.pdb	-0.009081915020942688	-0.9435999989509583
6h3t.pdb	6h3t_IM_B_YM38P.pdb	0.11332462728023529	-1.708400011062622
6h3t.pdb	6h3t_IM_B_YM38S.pdb	-0.2719653844833374	-1.6546000242233276
6h3t.pdb	6h3t_IM_B_YM38T.pdb	-0.08385981619358063	-1.1973999738693237
6h3t.pdb	6h3t_IM_B_YM38W.pdb	-7.016565799713135	-6.725419998168945
6h3t.pdb	6h3t_IM_B_YM38V.pdb	-0.49535101652145386	-1.2549999952316284
6h3t.pdb	6h3t_IM_B_YM98A.pdb	0.09985421597957611	-0.9732999801635742
6h3t.pdb	6h3t_IM_B_YM98R.pdb	-0.07003195583820343	0.10729999840259552
6h3t.pdb	6h3t_IM_B_YM98N.pdb	-0.14017488062381744	0.14880000054836273
6h3t.pdb	6h3t_IM_B_YM98D.pdb	-0.3789311647415161	0.6189000010490417
6h3t.pdb	6h3t_IM_B_YM98C.pdb	0.00773678719997406	0.43299999833106995
6h3t.pdb	6h3t_IM_B_YM98Q.pdb	0.18989033997058868	0.07880000025033951
6h3t.pdb	6h3t_IM_B_YM98E.pdb	-0.09311279654502869	0.07580000162124634
6h3t.pdb	6h3t_IM_B_YM98G.pdb	0.11893258988857269	-0.550599992275238
6h3t.pdb	6h3t_IM_B_YM98H.pdb	-0.06377661228179932	0.42080000042915344
6h3t.pdb	6h3t_IM_B_YM98I.pdb	-0.13669148087501526	-0.36390000581741333
6h3t.pdb	6h3t_IM_B_YM98L.pdb	0.17550115287303925	0.13120000064373016
6h3t.pdb	6h3t_IM_B_YM98K.pdb	-0.06873902678489685	0.44909998774528503
6h3t.pdb	6h3t_IM_B_YM98M.pdb	0.0002883225679397583	0.6606000065803528
6h3t.pdb	6h3t_IM_B_YM98F.pdb	0.6953112483024597	0.35929998755455017
6h3t.pdb	6h3t_IM_B_YM98P.pdb	-0.04935814440250397	-0.4733999967575073
6h3t.pdb	6h3t_IM_B_YM98S.pdb	-0.001162022352218628	-0.4366999864578247
6h3t.pdb	6h3t_IM_B_YM98T.pdb	0.05725811421871185	-0.10840000212192535
6h3t.pdb	6h3t_IM_B_YM98W.pdb	0.07264010608196259	0.11630000174045563
6h3t.pdb	6h3t_IM_B_YM98V.pdb	-0.14916466176509857	-0.444599986076355
6h3t.pdb	6h3t_IM_B_SM99A.pdb	-0.005593612790107727	0.1151999980211258
6h3t.pdb	6h3t_IM_B_SM99R.pdb	-0.15441738069057465	-0.19050000607967377
6h3t.pdb	6h3t_IM_B_SM99N.pdb	0.18618057668209076	0.9514999985694885
6h3t.pdb	6h3t_IM_B_SM99D.pdb	0.13663910329341888	0.7968999743461609
6h3t.pdb	6h3t_IM_B_SM99C.pdb	-0.17092551290988922	0.07490000128746033
6h3t.pdb	6h3t_IM_B_SM99Q.pdb	0.09353683888912201	0.777999997138977
6h3t.pdb	6h3t_IM_B_SM99E.pdb	0.3367301821708679	0.4717999994754791
6h3t.pdb	6h3t_IM_B_SM99G.pdb	0.09895353019237518	-0.8133000135421753
6h3t.pdb	6h3t_IM_B_SM99H.pdb	-0.3726983666419983	-0.9355000257492065
6h3t.pdb	6h3t_IM_B_SM99I.pdb	0.030319735407829285	0.07609999924898148
6h3t.pdb	6h3t_IM_B_SM99L.pdb	0.3084573745727539	1.6270999908447266
6h3t.pdb	6h3t_IM_B_SM99K.pdb	0.03290237486362457	-0.07890000194311142
6h3t.pdb	6h3t_IM_B_SM99M.pdb	0.1934136003255844	-0.02280000038444996
6h3t.pdb	6h3t_IM_B_SM99F.pdb	-0.37680795788764954	-0.04780000075697899
6h3t.pdb	6h3t_IM_B_SM99P.pdb	0.18174467980861664	0.3003000020980835
6h3t.pdb	6h3t_IM_B_SM99T.pdb	-0.5634132623672485	-0.11509999632835388
6h3t.pdb	6h3t_IM_B_SM99W.pdb	-0.19280429184436798	-0.33009999990463257
6h3t.pdb	6h3t_IM_B_SM99Y.pdb	-0.15848815441131592	0.08839999884366989
6h3t.pdb	6h3t_IM_B_SM99V.pdb	-0.03682428598403931	0.28450000286102295
6h3t.pdb	6h3t_IM_B_FM100A.pdb	-0.38961297273635864	-0.07460000365972519
6h3t.pdb	6h3t_IM_B_FM100R.pdb	-0.5249826908111572	-0.06970000267028809
6h3t.pdb	6h3t_IM_B_FM100N.pdb	-0.38682180643081665	-0.05920000001788139
6h3t.pdb	6h3t_IM_B_FM100D.pdb	-0.5043613314628601	-0.04540000110864639
6h3t.pdb	6h3t_IM_B_FM100C.pdb	-0.3637179136276245	0.04450000077486038
6h3t.pdb	6h3t_IM_B_FM100Q.pdb	-0.4802049994468689	0.01730000041425228
6h3t.pdb	6h3t_IM_B_FM100E.pdb	-0.5153627395629883	-0.01720000058412552
6h3t.pdb	6h3t_IM_B_FM100G.pdb	-0.46881210803985596	-0.3531000018119812
6h3t.pdb	6h3t_IM_B_FM100H.pdb	-0.7052865624427795	-0.15489999949932098
6h3t.pdb	6h3t_IM_B_FM100I.pdb	-0.11713004112243652	0.1379999965429306
6h3t.pdb	6h3t_IM_B_FM100L.pdb	0.14231662452220917	0.06689999997615814
6h3t.pdb	6h3t_IM_B_FM100K.pdb	-0.3436613380908966	0.07339999824762344
6h3t.pdb	6h3t_IM_B_FM100M.pdb	-0.11311282217502594	0.08219999819993973
6h3t.pdb	6h3t_IM_B_FM100P.pdb	0.17047472298145294	-0.042100001126527786
6h3t.pdb	6h3t_IM_B_FM100S.pdb	-0.6144295334815979	-0.4237000048160553
6h3t.pdb	6h3t_IM_B_FM100T.pdb	-0.6297000050544739	-0.3411000072956085
6h3t.pdb	6h3t_IM_B_FM100W.pdb	-0.33878642320632935	0.2401999980211258
6h3t.pdb	6h3t_IM_B_FM100Y.pdb	-0.31123512983322144	0.013399999588727951
6h3t.pdb	6h3t_IM_B_FM100V.pdb	-0.21915318071842194	0.26809999346733093
6h3t.pdb	6h3t_IM_B_RB107A.pdb	-0.3806438446044922	-0.03269999846816063
6h3t.pdb	6h3t_IM_B_RB107N.pdb	-0.38948166370391846	-0.1923999935388565
6h3t.pdb	6h3t_IM_B_RB107D.pdb	-0.5835390686988831	-0.31360000371932983
6h3t.pdb	6h3t_IM_B_RB107C.pdb	-0.4593082666397095	0.5544000267982483
6h3t.pdb	6h3t_IM_B_RB107Q.pdb	-0.4061477780342102	-0.20059999823570251
6h3t.pdb	6h3t_IM_B_RB107E.pdb	-0.629796028137207	0.336899995803833
6h3t.pdb	6h3t_IM_B_RB107G.pdb	-0.43080824613571167	-0.07729999721050262
6h3t.pdb	6h3t_IM_B_RB107H.pdb	-0.20621362328529358	0.46309998631477356
6h3t.pdb	6h3t_IM_B_RB107I.pdb	-0.5166420936584473	0.4447000026702881
6h3t.pdb	6h3t_IM_B_RB107L.pdb	-0.4063745141029358	-0.1348000019788742
6h3t.pdb	6h3t_IM_B_RB107K.pdb	-0.5889677405357361	0.15629999339580536
6h3t.pdb	6h3t_IM_B_RB107M.pdb	-0.6070671677589417	0.24269999563694
6h3t.pdb	6h3t_IM_B_RB107F.pdb	-0.5790672898292542	0.4950999915599823
6h3t.pdb	6h3t_IM_B_RB107P.pdb	-0.5197535157203674	-0.7027999758720398
6h3t.pdb	6h3t_IM_B_RB107S.pdb	-0.6705725193023682	-0.09210000187158585
6h3t.pdb	6h3t_IM_B_RB107T.pdb	-0.6824486255645752	1.0176000595092773
6h3t.pdb	6h3t_IM_B_RB107W.pdb	-0.4152745008468628	0.7192000150680542
6h3t.pdb	6h3t_IM_B_RB107Y.pdb	-0.764845609664917	0.2777000069618225
6h3t.pdb	6h3t_IM_B_RB107V.pdb	-0.45227140188217163	0.5856000185012817
6h3t.pdb	6h3t_IM_B_SB108A.pdb	0.15706641972064972	-0.002300000051036477
6h3t.pdb	6h3t_IM_B_SB108R.pdb	0.02940542995929718	0.004699999932199717
6h3t.pdb	6h3t_IM_B_SB108N.pdb	-0.014927208423614502	-0.022700000554323196
6h3t.pdb	6h3t_IM_B_SB108D.pdb	-0.12141363322734833	-0.041099999099969864
6h3t.pdb	6h3t_IM_B_SB108C.pdb	0.10867442190647125	-0.029500000178813934
6h3t.pdb	6h3t_IM_B_SB108Q.pdb	-0.058999255299568176	-0.04670000076293945
6h3t.pdb	6h3t_IM_B_SB108E.pdb	-0.0948392003774643	-0.04969999939203262
6h3t.pdb	6h3t_IM_B_SB108G.pdb	0.14588145911693573	0.03290000185370445
6h3t.pdb	6h3t_IM_B_SB108H.pdb	-0.03494003415107727	-0.023800000548362732
6h3t.pdb	6h3t_IM_B_SB108I.pdb	0.10970239341259003	-0.1899999976158142
6h3t.pdb	6h3t_IM_B_SB108L.pdb	0.2601376175880432	-0.05079999938607216
6h3t.pdb	6h3t_IM_B_SB108K.pdb	0.06588713824748993	-0.8647000193595886
6h3t.pdb	6h3t_IM_B_SB108M.pdb	0.29913008213043213	-0.02539999969303608
6h3t.pdb	6h3t_IM_B_SB108F.pdb	-0.06293661892414093	-0.039400000125169754
6h3t.pdb	6h3t_IM_B_SB108P.pdb	-0.013684973120689392	-0.07989999651908875
6h3t.pdb	6h3t_IM_B_SB108T.pdb	-0.261860728263855	-0.01489999983459711
6h3t.pdb	6h3t_IM_B_SB108W.pdb	-0.04473848640918732	0.1412999927997589
6h3t.pdb	6h3t_IM_B_SB108Y.pdb	-0.259157657623291	-0.033799998462200165
6h3t.pdb	6h3t_IM_B_SB108V.pdb	-0.09419311583042145	-0.01850000023841858
6h3t.pdb	6h3t_IM_B_FB109A.pdb	-0.04402478039264679	0.03750000149011612
6h3t.pdb	6h3t_IM_B_FB109R.pdb	-0.2699654996395111	0.005499999970197678
6h3t.pdb	6h3t_IM_B_FB109N.pdb	-0.027785316109657288	0.024800000712275505
6h3t.pdb	6h3t_IM_B_FB109D.pdb	-0.1745535284280777	0.049300000071525574
6h3t.pdb	6h3t_IM_B_FB109C.pdb	-0.13938815891742706	0.026900000870227814
6h3t.pdb	6h3t_IM_B_FB109Q.pdb	-0.09849168360233307	0.020500000566244125
6h3t.pdb	6h3t_IM_B_FB109E.pdb	-0.1041642278432846	0.04540000110864639
6h3t.pdb	6h3t_IM_B_FB109G.pdb	-0.035775914788246155	0.10350000113248825
6h3t.pdb	6h3t_IM_B_FB109H.pdb	-0.3730029761791229	-0.007400000002235174
6h3t.pdb	6h3t_IM_B_FB109I.pdb	-0.2984458804130554	0.006200000178068876
6h3t.pdb	6h3t_IM_B_FB109L.pdb	-0.2336978167295456	0.04349999874830246
6h3t.pdb	6h3t_IM_B_FB109K.pdb	-0.27849727869033813	0.01549999974668026
6h3t.pdb	6h3t_IM_B_FB109M.pdb	0.004026845097541809	0.014100000262260437
6h3t.pdb	6h3t_IM_B_FB109P.pdb	-0.008722439408302307	0.14730000495910645
6h3t.pdb	6h3t_IM_B_FB109S.pdb	-0.25690972805023193	0.06849999725818634
6h3t.pdb	6h3t_IM_B_FB109T.pdb	-0.3535812497138977	0.042899999767541885
6h3t.pdb	6h3t_IM_B_FB109W.pdb	-0.37034255266189575	-0.01360000018030405
6h3t.pdb	6h3t_IM_B_FB109Y.pdb	-0.4071618318557739	-0.0008999999845400453
6h3t.pdb	6h3t_IM_B_FB109V.pdb	-0.17803005874156952	0.03610000014305115
6h3t.pdb	6h3t_IM_B_TB110A.pdb	0.1095106452703476	0.11330000311136246
6h3t.pdb	6h3t_IM_B_TB110R.pdb	-0.136786088347435	0.2946999967098236
6h3t.pdb	6h3t_IM_B_TB110N.pdb	-0.07193653285503387	0.41679999232292175
6h3t.pdb	6h3t_IM_B_TB110D.pdb	0.33534568548202515	1.6721999645233154
6h3t.pdb	6h3t_IM_B_TB110C.pdb	0.13329552114009857	0.3785000145435333
6h3t.pdb	6h3t_IM_B_TB110Q.pdb	-0.31720781326293945	1.069599986076355
6h3t.pdb	6h3t_IM_B_TB110E.pdb	-2.214106559753418	-0.8741000294685364
6h3t.pdb	6h3t_IM_B_TB110G.pdb	0.0808400958776474	-0.3612000048160553
6h3t.pdb	6h3t_IM_B_TB110H.pdb	-5.733313083648682	-6.466919898986816
6h3t.pdb	6h3t_IM_B_TB110I.pdb	-0.1203797459602356	1.1395000219345093
6h3t.pdb	6h3t_IM_B_TB110L.pdb	-1.0501344203948975	-0.14710000157356262
6h3t.pdb	6h3t_IM_B_TB110K.pdb	-3.5301198959350586	-2.134200096130371
6h3t.pdb	6h3t_IM_B_TB110M.pdb	0.24608568847179413	0.3452000021934509
6h3t.pdb	6h3t_IM_B_TB110F.pdb	-6.354944705963135	-6.28223991394043
6h3t.pdb	6h3t_IM_B_TB110P.pdb	0.2243814319372177	0.3224000036716461
6h3t.pdb	6h3t_IM_B_TB110S.pdb	-0.33942991495132446	-0.3140999972820282
6h3t.pdb	6h3t_IM_B_TB110W.pdb	-0.6315683126449585	-3.7804999351501465
6h3t.pdb	6h3t_IM_B_TB110Y.pdb	-11.274822235107422	-9.966679573059082
6h3t.pdb	6h3t_IM_B_TB110V.pdb	0.2879447340965271	1.280900001525879
6h3t.pdb	6h3t_IM_B_CB114A.pdb	-0.016288727521896362	0.054499998688697815
6h3t.pdb	6h3t_IM_B_CB114R.pdb	-4.453904628753662	-3.203000068664551
6h3t.pdb	6h3t_IM_B_CB114N.pdb	-0.08144955337047577	-1.7690999507904053
6h3t.pdb	6h3t_IM_B_CB114D.pdb	-0.15641988813877106	-0.06960000097751617
6h3t.pdb	6h3t_IM_B_CB114Q.pdb	-0.4380646347999573	-0.2874999940395355
6h3t.pdb	6h3t_IM_B_CB114E.pdb	-0.4070901870727539	-0.10530000180006027
6h3t.pdb	6h3t_IM_B_CB114G.pdb	0.13550515472888947	-0.09570000320672989
6h3t.pdb	6h3t_IM_B_CB114H.pdb	-0.5542102456092834	-0.2547999918460846
6h3t.pdb	6h3t_IM_B_CB114I.pdb	-2.485161781311035	-3.666100025177002
6h3t.pdb	6h3t_IM_B_CB114L.pdb	-0.2776339650154114	-0.7531999945640564
6h3t.pdb	6h3t_IM_B_CB114K.pdb	-2.302825689315796	0.0272000003606081
6h3t.pdb	6h3t_IM_B_CB114M.pdb	-0.3554311990737915	-0.3100000023841858
6h3t.pdb	6h3t_IM_B_CB114F.pdb	-0.5628224015235901	-2.169100046157837
6h3t.pdb	6h3t_IM_B_CB114P.pdb	-0.2725940942764282	-0.005799999926239252
6h3t.pdb	6h3t_IM_B_CB114S.pdb	-0.04044036567211151	0.6861000061035156
6h3t.pdb	6h3t_IM_B_CB114T.pdb	-0.22922244668006897	-0.47440001368522644
6h3t.pdb	6h3t_IM_B_CB114W.pdb	-0.928923487663269	-2.2934000492095947
6h3t.pdb	6h3t_IM_B_CB114Y.pdb	-0.7230804562568665	-2.1164000034332275
6h3t.pdb	6h3t_IM_B_CB114V.pdb	-1.6467275619506836	-3.504699945449829
6h3t.pdb	6h3t_IM_B_NB115A.pdb	-0.11448435485363007	-0.27950000762939453
6h3t.pdb	6h3t_IM_B_NB115R.pdb	0.15289615094661713	1.173799991607666
6h3t.pdb	6h3t_IM_B_NB115D.pdb	0.2465101033449173	0.6198999881744385
6h3t.pdb	6h3t_IM_B_NB115C.pdb	-0.003301873803138733	-0.11010000109672546
6h3t.pdb	6h3t_IM_B_NB115Q.pdb	-0.10351122915744781	0.48030000925064087
6h3t.pdb	6h3t_IM_B_NB115E.pdb	-0.41542455554008484	-0.3147999942302704
6h3t.pdb	6h3t_IM_B_NB115G.pdb	-0.18809275329113007	-0.6114000082015991
6h3t.pdb	6h3t_IM_B_NB115H.pdb	-1.098840355873108	0.22439999878406525
6h3t.pdb	6h3t_IM_B_NB115I.pdb	0.03751760721206665	-0.13809999823570251
6h3t.pdb	6h3t_IM_B_NB115L.pdb	0.2224508374929428	1.0236999988555908
6h3t.pdb	6h3t_IM_B_NB115K.pdb	-0.36881256103515625	1.0748000144958496
6h3t.pdb	6h3t_IM_B_NB115M.pdb	0.18237976729869843	0.7360000014305115
6h3t.pdb	6h3t_IM_B_NB115F.pdb	-0.3889020085334778	0.542900025844574
6h3t.pdb	6h3t_IM_B_NB115P.pdb	-0.46732306480407715	-0.904699981212616
6h3t.pdb	6h3t_IM_B_NB115S.pdb	-0.40356528759002686	-0.48660001158714294
6h3t.pdb	6h3t_IM_B_NB115T.pdb	-0.2491987645626068	-0.20340000092983246
6h3t.pdb	6h3t_IM_B_NB115W.pdb	-1.8517537117004395	-1.830399990081787
6h3t.pdb	6h3t_IM_B_NB115Y.pdb	-1.1115891933441162	1.0657000541687012
6h3t.pdb	6h3t_IM_B_NB115V.pdb	0.1114225834608078	0.08950000256299973
6h3t.pdb	6h3t_IM_B_TB116A.pdb	-0.14288689196109772	-1.5954999923706055
6h3t.pdb	6h3t_IM_B_TB116R.pdb	-2.8762154579162598	0.2831000089645386
6h3t.pdb	6h3t_IM_B_TB116N.pdb	-0.457511842250824	-2.697000026702881
6h3t.pdb	6h3t_IM_B_TB116D.pdb	-0.945059597492218	-2.848599910736084
6h3t.pdb	6h3t_IM_B_TB116C.pdb	-0.36108747124671936	-1.6340999603271484
6h3t.pdb	6h3t_IM_B_TB116Q.pdb	-0.2686997652053833	-2.036799907684326
6h3t.pdb	6h3t_IM_B_TB116E.pdb	-0.4997432231903076	-1.0135999917984009
6h3t.pdb	6h3t_IM_B_TB116G.pdb	-0.1069851666688919	-2.3554999828338623
6h3t.pdb	6h3t_IM_B_TB116H.pdb	-1.0269482135772705	-0.779699981212616
6h3t.pdb	6h3t_IM_B_TB116I.pdb	-0.09466961771249771	-1.1735999584197998
6h3t.pdb	6h3t_IM_B_TB116L.pdb	0.43337905406951904	-0.24410000443458557
6h3t.pdb	6h3t_IM_B_TB116K.pdb	0.08547286689281464	-1.7222000360488892
6h3t.pdb	6h3t_IM_B_TB116M.pdb	0.29525256156921387	0.08699999749660492
6h3t.pdb	6h3t_IM_B_TB116F.pdb	-1.085808277130127	-3.815200090408325
6h3t.pdb	6h3t_IM_B_TB116P.pdb	-0.33487048745155334	-2.6572999954223633
6h3t.pdb	6h3t_IM_B_TB116S.pdb	-0.35124844312667847	-0.9251000285148621
6h3t.pdb	6h3t_IM_B_TB116W.pdb	-0.19196023046970367	1.5219999551773071
6h3t.pdb	6h3t_IM_B_TB116Y.pdb	-4.318669319152832	-6.8892998695373535
6h3t.pdb	6h3t_IM_B_TB116V.pdb	-0.023619502782821655	-0.7494000196456909
6h3t.pdb	6h3t_IM_B_NB117A.pdb	-0.06510092318058014	-1.2091000080108643
6h3t.pdb	6h3t_IM_B_NB117R.pdb	-0.07597620785236359	-0.24089999496936798
6h3t.pdb	6h3t_IM_B_NB117D.pdb	-0.16605603694915771	0.4129999876022339
6h3t.pdb	6h3t_IM_B_NB117C.pdb	-0.006309613585472107	-0.6710000038146973
6h3t.pdb	6h3t_IM_B_NB117Q.pdb	-0.04108443856239319	-0.271699994802475
6h3t.pdb	6h3t_IM_B_NB117E.pdb	0.1852148026227951	0.6801000237464905
6h3t.pdb	6h3t_IM_B_NB117G.pdb	-0.01416100561618805	-1.406599998474121
6h3t.pdb	6h3t_IM_B_NB117H.pdb	-8.192083358764648	-6.280620098114014
6h3t.pdb	6h3t_IM_B_NB117I.pdb	0.14250527322292328	-1.9658000469207764
6h3t.pdb	6h3t_IM_B_NB117L.pdb	-0.007756367325782776	-0.883400022983551
6h3t.pdb	6h3t_IM_B_NB117K.pdb	-0.292533278465271	-0.43560001254081726
6h3t.pdb	6h3t_IM_B_NB117M.pdb	-0.05909682810306549	-0.37209999561309814
6h3t.pdb	6h3t_IM_B_NB117F.pdb	-10.83332347869873	-8.873189926147461
6h3t.pdb	6h3t_IM_B_NB117P.pdb	-0.0406576544046402	-1.7472000122070312
6h3t.pdb	6h3t_IM_B_NB117S.pdb	-0.28709495067596436	-1.2297999858856201
6h3t.pdb	6h3t_IM_B_NB117T.pdb	-0.19818979501724243	-0.5306000113487244
6h3t.pdb	6h3t_IM_B_NB117W.pdb	-12.087233543395996	-9.529250144958496
6h3t.pdb	6h3t_IM_B_NB117Y.pdb	-6.5700364112854	-6.306059837341309
6h3t.pdb	6h3t_IM_B_NB117V.pdb	-0.008549034595489502	-0.4934999942779541
6h3t.pdb	6h3t_IM_B_PB118A.pdb	-1.5695568323135376	-1.5769000053405762
6h3t.pdb	6h3t_IM_B_PB118R.pdb	-7.354904651641846	-6.35605001449585
6h3t.pdb	6h3t_IM_B_PB118N.pdb	-2.898369550704956	-4.447500228881836
6h3t.pdb	6h3t_IM_B_PB118D.pdb	-4.731668472290039	-2.9647998809814453
6h3t.pdb	6h3t_IM_B_PB118C.pdb	-0.9930851459503174	-0.45660001039505005
6h3t.pdb	6h3t_IM_B_PB118Q.pdb	-5.342720031738281	-5.485499858856201
6h3t.pdb	6h3t_IM_B_PB118E.pdb	-3.276001214981079	-4.2133002281188965
6h3t.pdb	6h3t_IM_B_PB118G.pdb	-1.5263885259628296	-2.737600088119507
6h3t.pdb	6h3t_IM_B_PB118H.pdb	-23.829999923706055	-20.708629608154297
6h3t.pdb	6h3t_IM_B_PB118I.pdb	-2.2189481258392334	-3.8048999309539795
6h3t.pdb	6h3t_IM_B_PB118L.pdb	-6.310574054718018	-5.249199867248535
6h3t.pdb	6h3t_IM_B_PB118K.pdb	-4.306448459625244	-5.024700164794922
6h3t.pdb	6h3t_IM_B_PB118M.pdb	-4.825813293457031	-5.800600051879883
6h3t.pdb	6h3t_IM_B_PB118F.pdb	-7.8970441818237305	-7.156680107116699
6h3t.pdb	6h3t_IM_B_PB118S.pdb	-1.7296589612960815	-1.8422000408172607
6h3t.pdb	6h3t_IM_B_PB118T.pdb	-2.089003324508667	-1.5
6h3t.pdb	6h3t_IM_B_PB118W.pdb	-26.40223503112793	-20.52635955810547
6h3t.pdb	6h3t_IM_B_PB118Y.pdb	-17.42882537841797	-14.484180450439453
6h3t.pdb	6h3t_IM_B_PB118V.pdb	-2.683483600616455	-3.1791999340057373
6h3t.pdb	6h3t_IM_B_HB119A.pdb	-0.49197012186050415	-1.732300043106079
6h3t.pdb	6h3t_IM_B_HB119R.pdb	-1.1724555492401123	-2.623199939727783
6h3t.pdb	6h3t_IM_B_HB119N.pdb	-0.35488563776016235	-1.1871999502182007
6h3t.pdb	6h3t_IM_B_HB119D.pdb	-0.13332109153270721	-1.0113999843597412
6h3t.pdb	6h3t_IM_B_HB119C.pdb	-0.46985721588134766	-1.982800006866455
6h3t.pdb	6h3t_IM_B_HB119Q.pdb	-0.8768839836120605	-1.7299000024795532
6h3t.pdb	6h3t_IM_B_HB119E.pdb	-0.6270422339439392	-1.6621999740600586
6h3t.pdb	6h3t_IM_B_HB119G.pdb	-0.46799230575561523	-2.1168999671936035
6h3t.pdb	6h3t_IM_B_HB119I.pdb	-0.19742871820926666	-1.469599962234497
6h3t.pdb	6h3t_IM_B_HB119L.pdb	-0.6932340860366821	-1.9192999601364136
6h3t.pdb	6h3t_IM_B_HB119K.pdb	-1.003933310508728	-1.903499960899353
6h3t.pdb	6h3t_IM_B_HB119M.pdb	-0.15910151600837708	-0.8517000079154968
6h3t.pdb	6h3t_IM_B_HB119F.pdb	-0.1009618490934372	-0.4498000144958496
6h3t.pdb	6h3t_IM_B_HB119P.pdb	-2.2631824016571045	-3.8492000102996826
6h3t.pdb	6h3t_IM_B_HB119S.pdb	-0.663311243057251	-1.3001999855041504
6h3t.pdb	6h3t_IM_B_HB119T.pdb	-0.8379945755004883	-1.3169000148773193
6h3t.pdb	6h3t_IM_B_HB119W.pdb	-0.1844358891248703	-0.42250001430511475
6h3t.pdb	6h3t_IM_B_HB119Y.pdb	-0.5415089726448059	-0.46639999747276306
6h3t.pdb	6h3t_IM_B_HB119V.pdb	-0.4922158718109131	-1.3623000383377075
6h3t.pdb	6h3t_IM_B_CB123A.pdb	-0.07725848257541656	0.15299999713897705
6h3t.pdb	6h3t_IM_B_CB123R.pdb	-3.8240129947662354	-2.926500082015991
6h3t.pdb	6h3t_IM_B_CB123N.pdb	-2.9929490089416504	-3.017899990081787
6h3t.pdb	6h3t_IM_B_CB123D.pdb	-0.45243656635284424	-0.7415000200271606
6h3t.pdb	6h3t_IM_B_CB123Q.pdb	-0.7913028001785278	0.843500018119812
6h3t.pdb	6h3t_IM_B_CB123E.pdb	-1.7001194953918457	-2.248500108718872
6h3t.pdb	6h3t_IM_B_CB123G.pdb	0.18591050803661346	-0.00839999970048666
6h3t.pdb	6h3t_IM_B_CB123H.pdb	-10.526384353637695	-10.526439666748047
6h3t.pdb	6h3t_IM_B_CB123I.pdb	-0.863091230392456	-2.198199987411499
6h3t.pdb	6h3t_IM_B_CB123L.pdb	-2.3939478397369385	-3.3287999629974365
6h3t.pdb	6h3t_IM_B_CB123K.pdb	-3.7002856731414795	-2.149899959564209
6h3t.pdb	6h3t_IM_B_CB123M.pdb	-0.29568034410476685	0.35679998993873596
6h3t.pdb	6h3t_IM_B_CB123F.pdb	-11.560319900512695	-12.127269744873047
6h3t.pdb	6h3t_IM_B_CB123P.pdb	-0.2822316288948059	-0.0019000000320374966
6h3t.pdb	6h3t_IM_B_CB123S.pdb	0.1491142362356186	0.7555999755859375
6h3t.pdb	6h3t_IM_B_CB123T.pdb	-0.1194390207529068	0.4083999991416931
6h3t.pdb	6h3t_IM_B_CB123W.pdb	-13.042524337768555	-13.508549690246582
6h3t.pdb	6h3t_IM_B_CB123Y.pdb	-0.8737351894378662	0.3560999929904938
6h3t.pdb	6h3t_IM_B_CB123V.pdb	-0.9325112700462341	-2.036900043487549
6h3t.pdb	6h3t_IM_B_EB127A.pdb	-0.5589466094970703	-0.7192999720573425
6h3t.pdb	6h3t_IM_B_EB127R.pdb	-1.1660209894180298	-1.2348999977111816
6h3t.pdb	6h3t_IM_B_EB127N.pdb	-0.5100881457328796	0.14309999346733093
6h3t.pdb	6h3t_IM_B_EB127D.pdb	-0.18532244861125946	0.7398999929428101
6h3t.pdb	6h3t_IM_B_EB127C.pdb	-0.4604962468147278	-0.45739999413490295
6h3t.pdb	6h3t_IM_B_EB127Q.pdb	-0.21326754987239838	-0.17630000412464142
6h3t.pdb	6h3t_IM_B_EB127G.pdb	-0.5329864025115967	-0.9724000096321106
6h3t.pdb	6h3t_IM_B_EB127H.pdb	-0.9577276706695557	-1.1299999952316284
6h3t.pdb	6h3t_IM_B_EB127I.pdb	-1.6310466527938843	-0.9973000288009644
6h3t.pdb	6h3t_IM_B_EB127L.pdb	-0.8283008933067322	-0.35499998927116394
6h3t.pdb	6h3t_IM_B_EB127K.pdb	-0.9636156558990479	-1.2002999782562256
6h3t.pdb	6h3t_IM_B_EB127M.pdb	-0.016845956444740295	0.18649999797344208
6h3t.pdb	6h3t_IM_B_EB127F.pdb	-2.400679349899292	-4.008800029754639
6h3t.pdb	6h3t_IM_B_EB127P.pdb	-0.5814915895462036	-0.885200023651123
6h3t.pdb	6h3t_IM_B_EB127S.pdb	-0.8533341884613037	-1.086899995803833
6h3t.pdb	6h3t_IM_B_EB127T.pdb	-0.8448616862297058	-0.21230000257492065
6h3t.pdb	6h3t_IM_B_EB127W.pdb	-0.6104980111122131	-1.8071000576019287
6h3t.pdb	6h3t_IM_B_EB127Y.pdb	-1.2072780132293701	-2.4828999042510986
6h3t.pdb	6h3t_IM_B_EB127V.pdb	-0.2621522843837738	0.33469998836517334
6h3t.pdb	6h3t_IM_B_SB144A.pdb	0.19625703990459442	0.14329999685287476
6h3t.pdb	6h3t_IM_B_SB144R.pdb	0.26151514053344727	0.6383000016212463
6h3t.pdb	6h3t_IM_B_SB144N.pdb	0.1671762615442276	0.14010000228881836
6h3t.pdb	6h3t_IM_B_SB144D.pdb	-0.02196018397808075	0.03400000184774399
6h3t.pdb	6h3t_IM_B_SB144C.pdb	-0.034410908818244934	0.0786999985575676
6h3t.pdb	6h3t_IM_B_SB144Q.pdb	-0.004367604851722717	0.4343999922275543
6h3t.pdb	6h3t_IM_B_SB144E.pdb	-0.10348175466060638	0.09000000357627869
6h3t.pdb	6h3t_IM_B_SB144G.pdb	0.43763089179992676	-0.017899999395012856
6h3t.pdb	6h3t_IM_B_SB144H.pdb	0.027560576796531677	0.16329999268054962
6h3t.pdb	6h3t_IM_B_SB144I.pdb	0.17106293141841888	0.4952000081539154
6h3t.pdb	6h3t_IM_B_SB144L.pdb	0.13605009019374847	0.1688999980688095
6h3t.pdb	6h3t_IM_B_SB144K.pdb	0.14466767013072968	0.25220000743865967
6h3t.pdb	6h3t_IM_B_SB144M.pdb	0.2727033495903015	0.10209999978542328
6h3t.pdb	6h3t_IM_B_SB144F.pdb	0.195062056183815	0.13009999692440033
6h3t.pdb	6h3t_IM_B_SB144P.pdb	0.16717474162578583	0.04729999974370003
6h3t.pdb	6h3t_IM_B_SB144T.pdb	-0.1725691258907318	0.29010000824928284
6h3t.pdb	6h3t_IM_B_SB144W.pdb	0.5035549402236938	0.1574999988079071
6h3t.pdb	6h3t_IM_B_SB144Y.pdb	-0.019105985760688782	0.22499999403953552
6h3t.pdb	6h3t_IM_B_SB144V.pdb	0.3231496810913086	0.42739999294281006
6h3t.pdb	6h3t_IM_B_IB145A.pdb	-0.8806751370429993	-1.8503999710083008
6h3t.pdb	6h3t_IM_B_IB145R.pdb	-1.5320316553115845	-1.586300015449524
6h3t.pdb	6h3t_IM_B_IB145N.pdb	-0.9341357946395874	-2.325000047683716
6h3t.pdb	6h3t_IM_B_IB145D.pdb	-0.620578944683075	-1.9220000505447388
6h3t.pdb	6h3t_IM_B_IB145C.pdb	-0.750292956829071	-1.5947999954223633
6h3t.pdb	6h3t_IM_B_IB145Q.pdb	-1.17569100856781	-2.092400074005127
6h3t.pdb	6h3t_IM_B_IB145E.pdb	-0.46686851978302	-0.28780001401901245
6h3t.pdb	6h3t_IM_B_IB145G.pdb	-0.8306317925453186	-2.4430999755859375
6h3t.pdb	6h3t_IM_B_IB145H.pdb	-1.7276885509490967	-2.8085999488830566
6h3t.pdb	6h3t_IM_B_IB145L.pdb	-1.0450435876846313	0.602400004863739
6h3t.pdb	6h3t_IM_B_IB145K.pdb	-0.9081897735595703	-2.4286000728607178
6h3t.pdb	6h3t_IM_B_IB145M.pdb	-1.1387321949005127	-2.153899908065796
6h3t.pdb	6h3t_IM_B_IB145F.pdb	-1.563543677330017	-2.039599895477295
6h3t.pdb	6h3t_IM_B_IB145P.pdb	-0.5757985711097717	-0.9934999942779541
6h3t.pdb	6h3t_IM_B_IB145S.pdb	-0.9419010281562805	-2.454200029373169
6h3t.pdb	6h3t_IM_B_IB145T.pdb	-1.451361894607544	-2.1363000869750977
6h3t.pdb	6h3t_IM_B_IB145W.pdb	-2.6297872066497803	-2.9319000244140625
6h3t.pdb	6h3t_IM_B_IB145Y.pdb	-2.3832526206970215	-2.61299991607666
6h3t.pdb	6h3t_IM_B_IB145V.pdb	-0.481168270111084	-0.7717999815940857
6h3t.pdb	6h3t_IM_B_YB146A.pdb	-0.14248843491077423	0.07519999891519547
6h3t.pdb	6h3t_IM_B_YB146R.pdb	-0.08618570864200592	-0.39660000801086426
6h3t.pdb	6h3t_IM_B_YB146N.pdb	-0.17809957265853882	-0.5078999996185303
6h3t.pdb	6h3t_IM_B_YB146D.pdb	-0.19416654109954834	-0.703000009059906
6h3t.pdb	6h3t_IM_B_YB146C.pdb	-0.4363330602645874	-0.2996000051498413
6h3t.pdb	6h3t_IM_B_YB146Q.pdb	-0.26763153076171875	-0.6273999810218811
6h3t.pdb	6h3t_IM_B_YB146E.pdb	-0.7068403959274292	-0.009499999694526196
6h3t.pdb	6h3t_IM_B_YB146G.pdb	-0.0781792551279068	-0.09290000051259995
6h3t.pdb	6h3t_IM_B_YB146H.pdb	-0.7357901930809021	-0.8963000178337097
6h3t.pdb	6h3t_IM_B_YB146I.pdb	-0.5042054653167725	-0.3804999887943268
6h3t.pdb	6h3t_IM_B_YB146L.pdb	-0.05784551799297333	-0.3073999881744385
6h3t.pdb	6h3t_IM_B_YB146K.pdb	0.10036943852901459	-0.5782999992370605
6h3t.pdb	6h3t_IM_B_YB146M.pdb	-0.3329029381275177	-0.8827000260353088
6h3t.pdb	6h3t_IM_B_YB146F.pdb	-0.1777143031358719	-0.3944000005722046
6h3t.pdb	6h3t_IM_B_YB146P.pdb	-0.5619037747383118	-0.7211999893188477
6h3t.pdb	6h3t_IM_B_YB146S.pdb	-0.37863630056381226	-0.2498999983072281
6h3t.pdb	6h3t_IM_B_YB146T.pdb	-0.4642219543457031	-0.5666999816894531
6h3t.pdb	6h3t_IM_B_YB146W.pdb	-0.8923746347427368	1.3782000541687012
6h3t.pdb	6h3t_IM_B_YB146V.pdb	-0.12382419407367706	-0.9961000084877014
6h3t.pdb	6h3t_IM_B_DB148A.pdb	1.1675748825073242	1.6201000213623047
6h3t.pdb	6h3t_IM_B_DB148R.pdb	1.409718632698059	3.7307000160217285
6h3t.pdb	6h3t_IM_B_DB148N.pdb	0.778809130191803	1.8918999433517456
6h3t.pdb	6h3t_IM_B_DB148C.pdb	-0.4594264626502991	0.29440000653266907
6h3t.pdb	6h3t_IM_B_DB148Q.pdb	0.7825766801834106	1.6134999990463257
6h3t.pdb	6h3t_IM_B_DB148E.pdb	-0.42842191457748413	-0.18940000236034393
6h3t.pdb	6h3t_IM_B_DB148G.pdb	1.0342233180999756	1.8517999649047852
6h3t.pdb	6h3t_IM_B_DB148H.pdb	0.7360134720802307	1.8828999996185303
6h3t.pdb	6h3t_IM_B_DB148I.pdb	1.1213270425796509	2.484299898147583
6h3t.pdb	6h3t_IM_B_DB148L.pdb	0.8624293804168701	2.583899974822998
6h3t.pdb	6h3t_IM_B_DB148K.pdb	1.0415329933166504	3.189300060272217
6h3t.pdb	6h3t_IM_B_DB148M.pdb	1.3479844331741333	2.8254001140594482
6h3t.pdb	6h3t_IM_B_DB148F.pdb	0.6424658298492432	2.196199893951416
6h3t.pdb	6h3t_IM_B_DB148P.pdb	0.9112738370895386	1.2963000535964966
6h3t.pdb	6h3t_IM_B_DB148S.pdb	0.7412351369857788	1.7226999998092651
6h3t.pdb	6h3t_IM_B_DB148T.pdb	-0.7110316753387451	0.2700999975204468
6h3t.pdb	6h3t_IM_B_DB148W.pdb	1.1882526874542236	3.0511999130249023
6h3t.pdb	6h3t_IM_B_DB148Y.pdb	-0.7335309982299805	0.53329998254776
6h3t.pdb	6h3t_IM_B_DB148V.pdb	1.0240068435668945	2.343899965286255
6h3t.pdb	6h3t_IM_B_GB149A.pdb	-0.45613163709640503	0.18000000715255737
6h3t.pdb	6h3t_IM_B_GB149R.pdb	-0.4126315116882324	0.6926000118255615
6h3t.pdb	6h3t_IM_B_GB149N.pdb	-0.6233322024345398	0.12389999628067017
6h3t.pdb	6h3t_IM_B_GB149D.pdb	-1.0454449653625488	-0.9962000250816345
6h3t.pdb	6h3t_IM_B_GB149C.pdb	-0.23012201488018036	0.4961000084877014
6h3t.pdb	6h3t_IM_B_GB149Q.pdb	-0.4308246970176697	-0.19910000264644623
6h3t.pdb	6h3t_IM_B_GB149E.pdb	-0.7118269205093384	-0.43470001220703125
6h3t.pdb	6h3t_IM_B_GB149H.pdb	-0.8048334717750549	0.527400016784668
6h3t.pdb	6h3t_IM_B_GB149I.pdb	-1.9390597343444824	-1.9453999996185303
6h3t.pdb	6h3t_IM_B_GB149L.pdb	-0.5505229234695435	0.3919000029563904
6h3t.pdb	6h3t_IM_B_GB149K.pdb	-0.9172754287719727	0.7512999773025513
6h3t.pdb	6h3t_IM_B_GB149M.pdb	-0.24150122702121735	0.1868000030517578
6h3t.pdb	6h3t_IM_B_GB149F.pdb	-0.818346381187439	0.09690000116825104
6h3t.pdb	6h3t_IM_B_GB149P.pdb	-1.3230712413787842	-0.9890000224113464
6h3t.pdb	6h3t_IM_B_GB149S.pdb	-0.6005240082740784	-0.6793000102043152
6h3t.pdb	6h3t_IM_B_GB149T.pdb	-1.589341640472412	-2.128499984741211
6h3t.pdb	6h3t_IM_B_GB149W.pdb	1.2760066986083984	1.396299958229065
6h3t.pdb	6h3t_IM_B_GB149Y.pdb	-0.37219393253326416	0.2628999948501587
6h3t.pdb	6h3t_IM_B_GB149V.pdb	-0.5757769346237183	-1.2101999521255493
6h3t.pdb	6h3t_IM_B_HB150A.pdb	1.4334278106689453	-0.3379000127315521
6h3t.pdb	6h3t_IM_B_HB150R.pdb	-1.177904725074768	2.322200059890747
6h3t.pdb	6h3t_IM_B_HB150N.pdb	0.6497946381568909	-0.22470000386238098
6h3t.pdb	6h3t_IM_B_HB150D.pdb	0.3142644166946411	0.4072999954223633
6h3t.pdb	6h3t_IM_B_HB150C.pdb	1.094573736190796	-0.11240000277757645
6h3t.pdb	6h3t_IM_B_HB150Q.pdb	0.5125773549079895	2.375
6h3t.pdb	6h3t_IM_B_HB150E.pdb	-1.3018803596496582	0.27219998836517334
6h3t.pdb	6h3t_IM_B_HB150G.pdb	1.2000129222869873	2.1229000091552734
6h3t.pdb	6h3t_IM_B_HB150I.pdb	-0.861784040927887	-0.2526000142097473
6h3t.pdb	6h3t_IM_B_HB150L.pdb	-0.030698180198669434	-0.358599990606308
6h3t.pdb	6h3t_IM_B_HB150K.pdb	-0.531324028968811	0.06870000064373016
6h3t.pdb	6h3t_IM_B_HB150M.pdb	0.5854146480560303	0.11129999905824661
6h3t.pdb	6h3t_IM_B_HB150F.pdb	-0.7004910111427307	0.41449999809265137
6h3t.pdb	6h3t_IM_B_HB150P.pdb	0.5227361917495728	1.2305999994277954
6h3t.pdb	6h3t_IM_B_HB150S.pdb	1.5204415321350098	-0.23330000042915344
6h3t.pdb	6h3t_IM_B_HB150T.pdb	0.7479336857795715	0.7754999995231628
6h3t.pdb	6h3t_IM_B_HB150W.pdb	-0.2250872105360031	1.4977999925613403
6h3t.pdb	6h3t_IM_B_HB150Y.pdb	-0.6341918110847473	1.7022000551223755
6h3t.pdb	6h3t_IM_B_HB150V.pdb	0.48523181676864624	-1.3208999633789062
6h3t.pdb	6h3t_IM_B_DB152A.pdb	-0.04512764513492584	0.018400000408291817
6h3t.pdb	6h3t_IM_B_DB152R.pdb	-0.22804777324199677	0.07410000264644623
6h3t.pdb	6h3t_IM_B_DB152N.pdb	-0.5184506177902222	-0.2915000021457672
6h3t.pdb	6h3t_IM_B_DB152C.pdb	-0.22184963524341583	-0.3215999901294708
[truncated: 94,065 more rows]
