# Supplementary material for: Investigating the volume and diversity of data needed for generalizable antibody–antigen ΔΔG prediction
Source: Nat Comput Sci. 2025 Jul 8;5(8):635–47. doi: 10.1038/s43588-025-00823-8 (PMC12374841; doi:10.1038/s43588-025-00823-8)
Supplement: Supplementary file 4 — Unprocessed Graphinity model predictions and true values for experimental and synthetic ΔΔG values. [file 43588_2025_823_MOESM4_ESM.zip › Figure2/Figure2b-Graphinity_Predictions-10FoldCV_CDR_SeqId/Graphinity_Predictions-Synthetic_FoldX_ddG_942723-10FoldCV_CDR_SeqId/Graphinity_predictions_test-Foldx_ddG_942723-cutoff_70-fold4.csv]

wt_pdb	mut_pdb	pred_score	true_label
2vxs.pdb	2vxs_JN_D_SJ54A.pdb	0.20645222067832947	0.2815000116825104
2vxs.pdb	2vxs_JN_D_SJ54R.pdb	-0.05138091742992401	0.6951000094413757
2vxs.pdb	2vxs_JN_D_SJ54N.pdb	-0.09545071423053741	-0.4226999878883362
2vxs.pdb	2vxs_JN_D_SJ54D.pdb	-0.04970969259738922	0.23309999704360962
2vxs.pdb	2vxs_JN_D_SJ54C.pdb	0.10267511010169983	0.27469998598098755
2vxs.pdb	2vxs_JN_D_SJ54Q.pdb	-0.6407786011695862	0.5619999766349792
2vxs.pdb	2vxs_JN_D_SJ54E.pdb	-0.709752082824707	0.03370000049471855
2vxs.pdb	2vxs_JN_D_SJ54G.pdb	0.20430845022201538	0.22540000081062317
2vxs.pdb	2vxs_JN_D_SJ54H.pdb	-0.021573573350906372	-0.7228000164031982
2vxs.pdb	2vxs_JN_D_SJ54I.pdb	0.26838257908821106	1.0285999774932861
2vxs.pdb	2vxs_JN_D_SJ54L.pdb	0.5299758911132812	1.4735000133514404
2vxs.pdb	2vxs_JN_D_SJ54K.pdb	-0.8244326114654541	-0.4383000135421753
2vxs.pdb	2vxs_JN_D_SJ54M.pdb	0.4291440546512604	1.0144000053405762
2vxs.pdb	2vxs_JN_D_SJ54F.pdb	-0.5252503156661987	1.7301000356674194
2vxs.pdb	2vxs_JN_D_SJ54P.pdb	0.12418767809867859	0.7311999797821045
2vxs.pdb	2vxs_JN_D_SJ54T.pdb	-0.6267970204353333	-0.13650000095367432
2vxs.pdb	2vxs_JN_D_SJ54W.pdb	0.22047629952430725	1.1412999629974365
2vxs.pdb	2vxs_JN_D_SJ54Y.pdb	-0.11226403713226318	1.1912000179290771
2vxs.pdb	2vxs_JN_D_SJ54V.pdb	0.0007444918155670166	0.8410999774932861
2vxs.pdb	2vxs_JN_D_YJ59A.pdb	0.09923109412193298	-0.48420000076293945
2vxs.pdb	2vxs_JN_D_YJ59R.pdb	0.17616212368011475	0.04780000075697899
2vxs.pdb	2vxs_JN_D_YJ59N.pdb	-0.1784173548221588	-0.4724999964237213
2vxs.pdb	2vxs_JN_D_YJ59D.pdb	0.10030347108840942	-0.17800000309944153
2vxs.pdb	2vxs_JN_D_YJ59C.pdb	0.0588204562664032	-0.4731000065803528
2vxs.pdb	2vxs_JN_D_YJ59Q.pdb	-0.29295405745506287	-0.38019999861717224
2vxs.pdb	2vxs_JN_D_YJ59E.pdb	-0.4954489469528198	-0.10830000042915344
2vxs.pdb	2vxs_JN_D_YJ59G.pdb	0.009137660264968872	-0.3555000126361847
2vxs.pdb	2vxs_JN_D_YJ59H.pdb	-0.11766532063484192	-0.24220000207424164
2vxs.pdb	2vxs_JN_D_YJ59I.pdb	-0.5796087384223938	-0.3422999978065491
2vxs.pdb	2vxs_JN_D_YJ59L.pdb	-0.5545506477355957	-0.3824999928474426
2vxs.pdb	2vxs_JN_D_YJ59K.pdb	-0.24688896536827087	-0.2815000116825104
2vxs.pdb	2vxs_JN_D_YJ59M.pdb	-0.07148560881614685	-0.06480000168085098
2vxs.pdb	2vxs_JN_D_YJ59F.pdb	-0.08973963558673859	-0.07639999687671661
2vxs.pdb	2vxs_JN_D_YJ59P.pdb	0.04756250977516174	-0.5548999905586243
2vxs.pdb	2vxs_JN_D_YJ59S.pdb	-0.17382824420928955	-0.1907999962568283
2vxs.pdb	2vxs_JN_D_YJ59T.pdb	0.28431573510169983	-0.31369999051094055
2vxs.pdb	2vxs_JN_D_YJ59W.pdb	-0.05068826675415039	0.23360000550746918
2vxs.pdb	2vxs_JN_D_YJ59V.pdb	-0.11233243346214294	-0.43709999322891235
2vxs.pdb	2vxs_JN_D_LJ100A.pdb	-0.15257593989372253	-0.21940000355243683
2vxs.pdb	2vxs_JN_D_LJ100R.pdb	0.2034119963645935	-0.4099999964237213
2vxs.pdb	2vxs_JN_D_LJ100N.pdb	-0.6877203583717346	-0.6439999938011169
2vxs.pdb	2vxs_JN_D_LJ100D.pdb	-1.1172428131103516	-0.785099983215332
2vxs.pdb	2vxs_JN_D_LJ100C.pdb	-0.5050642490386963	-0.3662000000476837
2vxs.pdb	2vxs_JN_D_LJ100Q.pdb	-0.8540611267089844	-0.527899980545044
2vxs.pdb	2vxs_JN_D_LJ100E.pdb	-0.6367689371109009	-0.5476999878883362
2vxs.pdb	2vxs_JN_D_LJ100G.pdb	-0.3232846260070801	-0.6722000241279602
2vxs.pdb	2vxs_JN_D_LJ100H.pdb	-0.35886242985725403	-0.19499999284744263
2vxs.pdb	2vxs_JN_D_LJ100I.pdb	-1.274478554725647	-0.8428000211715698
2vxs.pdb	2vxs_JN_D_LJ100K.pdb	-0.2037879377603531	0.12449999898672104
2vxs.pdb	2vxs_JN_D_LJ100M.pdb	-0.1037055253982544	-0.15060000121593475
2vxs.pdb	2vxs_JN_D_LJ100F.pdb	-0.031778186559677124	0.11550000309944153
2vxs.pdb	2vxs_JN_D_LJ100P.pdb	-0.38282063603401184	-0.5440000295639038
2vxs.pdb	2vxs_JN_D_LJ100S.pdb	-0.5056965351104736	-0.6697999835014343
2vxs.pdb	2vxs_JN_D_LJ100T.pdb	-0.6237664222717285	-0.5823000073432922
2vxs.pdb	2vxs_JN_D_LJ100W.pdb	0.28392645716667175	-0.4569999873638153
2vxs.pdb	2vxs_JN_D_LJ100Y.pdb	-0.5593960881233215	-0.15139999985694885
2vxs.pdb	2vxs_JN_D_LJ100V.pdb	-0.8939980268478394	-0.7087000012397766
2vxs.pdb	2vxs_JN_D_IJ101A.pdb	-0.720676839351654	-1.7800999879837036
2vxs.pdb	2vxs_JN_D_IJ101R.pdb	-3.33520770072937	-4.243199825286865
2vxs.pdb	2vxs_JN_D_IJ101N.pdb	-1.0337047576904297	-1.5317000150680542
2vxs.pdb	2vxs_JN_D_IJ101D.pdb	-1.2194011211395264	-2.6681900024414062
2vxs.pdb	2vxs_JN_D_IJ101C.pdb	-0.668502151966095	-1.1575000286102295
2vxs.pdb	2vxs_JN_D_IJ101Q.pdb	-1.8306834697723389	-3.28164005279541
2vxs.pdb	2vxs_JN_D_IJ101E.pdb	-2.1787235736846924	-3.251840114593506
2vxs.pdb	2vxs_JN_D_IJ101G.pdb	-0.8192780017852783	-2.585059881210327
2vxs.pdb	2vxs_JN_D_IJ101H.pdb	-2.2425615787506104	-3.200670003890991
2vxs.pdb	2vxs_JN_D_IJ101L.pdb	-0.3520684838294983	-0.6223000288009644
2vxs.pdb	2vxs_JN_D_IJ101K.pdb	-1.7144818305969238	-1.5753999948501587
2vxs.pdb	2vxs_JN_D_IJ101M.pdb	-0.2872844338417053	-0.9980999827384949
2vxs.pdb	2vxs_JN_D_IJ101F.pdb	-0.6769547462463379	-2.3375000953674316
2vxs.pdb	2vxs_JN_D_IJ101P.pdb	-0.5740652084350586	-1.8071999549865723
2vxs.pdb	2vxs_JN_D_IJ101S.pdb	-0.989243745803833	-1.9573999643325806
2vxs.pdb	2vxs_JN_D_IJ101T.pdb	-0.8881179094314575	-0.7738000154495239
2vxs.pdb	2vxs_JN_D_IJ101W.pdb	-6.993801593780518	-7.27977991104126
2vxs.pdb	2vxs_JN_D_IJ101Y.pdb	-2.0165188312530518	-4.065380096435547
2vxs.pdb	2vxs_JN_D_IJ101V.pdb	-0.42770683765411377	-0.19449999928474426
2vxs.pdb	2vxs_JN_D_HJ102A.pdb	0.06351545453071594	-0.27959999442100525
2vxs.pdb	2vxs_JN_D_HJ102R.pdb	-0.24655425548553467	0.06639999896287918
2vxs.pdb	2vxs_JN_D_HJ102N.pdb	-0.6916526556015015	0.003599999938160181
2vxs.pdb	2vxs_JN_D_HJ102D.pdb	-0.9680452346801758	-1.0018999576568604
2vxs.pdb	2vxs_JN_D_HJ102C.pdb	-0.3227691650390625	-0.2513999938964844
2vxs.pdb	2vxs_JN_D_HJ102Q.pdb	-0.6302963495254517	-0.0803999975323677
2vxs.pdb	2vxs_JN_D_HJ102E.pdb	-0.6203035116195679	-0.352400004863739
2vxs.pdb	2vxs_JN_D_HJ102G.pdb	-0.3775596618652344	-0.8345000147819519
2vxs.pdb	2vxs_JN_D_HJ102I.pdb	-1.2158175706863403	-0.3828999996185303
2vxs.pdb	2vxs_JN_D_HJ102L.pdb	0.32684293389320374	0.09769999980926514
2vxs.pdb	2vxs_JN_D_HJ102K.pdb	-0.10908982157707214	0.2522999942302704
2vxs.pdb	2vxs_JN_D_HJ102M.pdb	0.1564352810382843	0.3718999922275543
2vxs.pdb	2vxs_JN_D_HJ102F.pdb	0.1360800862312317	0.37290000915527344
2vxs.pdb	2vxs_JN_D_HJ102P.pdb	-0.10170498490333557	-1.232699990272522
2vxs.pdb	2vxs_JN_D_HJ102S.pdb	-0.35391175746917725	-0.8554999828338623
2vxs.pdb	2vxs_JN_D_HJ102T.pdb	-0.29058802127838135	-0.10019999742507935
2vxs.pdb	2vxs_JN_D_HJ102W.pdb	-0.42355185747146606	0.6147000193595886
2vxs.pdb	2vxs_JN_D_HJ102Y.pdb	-0.7232330441474915	-0.5605000257492065
2vxs.pdb	2vxs_JN_D_HJ102V.pdb	0.11471334099769592	0.35589998960494995
2vxs.pdb	2vxs_JN_D_AN30R.pdb	-0.38388770818710327	0.23319999873638153
2vxs.pdb	2vxs_JN_D_AN30N.pdb	-0.3716603219509125	0.06159999966621399
2vxs.pdb	2vxs_JN_D_AN30D.pdb	-0.49422311782836914	0.09549999982118607
2vxs.pdb	2vxs_JN_D_AN30C.pdb	-0.4113071858882904	-0.13439999520778656
2vxs.pdb	2vxs_JN_D_AN30Q.pdb	-0.31636691093444824	0.597000002861023
2vxs.pdb	2vxs_JN_D_AN30E.pdb	-0.27467137575149536	0.25119999051094055
2vxs.pdb	2vxs_JN_D_AN30G.pdb	-0.31990891695022583	-0.07090000063180923
2vxs.pdb	2vxs_JN_D_AN30H.pdb	-0.3939894437789917	-0.016599999740719795
2vxs.pdb	2vxs_JN_D_AN30I.pdb	-0.21072833240032196	0.04190000146627426
2vxs.pdb	2vxs_JN_D_AN30L.pdb	-0.27677100896835327	0.004000000189989805
2vxs.pdb	2vxs_JN_D_AN30K.pdb	-0.378336638212204	0.24040000140666962
2vxs.pdb	2vxs_JN_D_AN30M.pdb	-0.13040868937969208	-0.024000000208616257
2vxs.pdb	2vxs_JN_D_AN30F.pdb	-0.41637343168258667	0.07649999856948853
2vxs.pdb	2vxs_JN_D_AN30P.pdb	-0.24108855426311493	0.025200000032782555
2vxs.pdb	2vxs_JN_D_AN30S.pdb	-0.7851204872131348	-0.06129999831318855
2vxs.pdb	2vxs_JN_D_AN30T.pdb	-0.500780463218689	-0.0697999969124794
2vxs.pdb	2vxs_JN_D_AN30W.pdb	-0.123930424451828	0.002199999988079071
2vxs.pdb	2vxs_JN_D_AN30Y.pdb	-0.4926169216632843	-0.06859999895095825
2vxs.pdb	2vxs_JN_D_AN30V.pdb	-0.2549445927143097	-0.027000000700354576
2vxs.pdb	2vxs_JN_D_NN31A.pdb	0.047748953104019165	-0.030700000002980232
2vxs.pdb	2vxs_JN_D_NN31R.pdb	-0.17688587307929993	0.32899999618530273
2vxs.pdb	2vxs_JN_D_NN31D.pdb	-0.3513243496417999	0.10459999740123749
2vxs.pdb	2vxs_JN_D_NN31C.pdb	-0.16012421250343323	-0.1265999972820282
2vxs.pdb	2vxs_JN_D_NN31Q.pdb	-0.16914275288581848	-0.07810000330209732
2vxs.pdb	2vxs_JN_D_NN31E.pdb	-0.3096931576728821	0.17520000040531158
2vxs.pdb	2vxs_JN_D_NN31G.pdb	0.09927359223365784	-0.21529999375343323
2vxs.pdb	2vxs_JN_D_NN31H.pdb	-0.2859102785587311	0.05420000106096268
2vxs.pdb	2vxs_JN_D_NN31I.pdb	-0.014441460371017456	0.13670000433921814
2vxs.pdb	2vxs_JN_D_NN31L.pdb	-0.1125572919845581	0.3709999918937683
2vxs.pdb	2vxs_JN_D_NN31K.pdb	-0.2709686756134033	0.4952999949455261
2vxs.pdb	2vxs_JN_D_NN31M.pdb	0.010095417499542236	0.9035999774932861
2vxs.pdb	2vxs_JN_D_NN31F.pdb	0.30237844586372375	0.8278999924659729
2vxs.pdb	2vxs_JN_D_NN31P.pdb	-0.21429410576820374	-0.11949999630451202
2vxs.pdb	2vxs_JN_D_NN31S.pdb	-0.26723191142082214	0.01899999938905239
2vxs.pdb	2vxs_JN_D_NN31T.pdb	-0.10021328926086426	0.16920000314712524
2vxs.pdb	2vxs_JN_D_NN31W.pdb	-0.3459186851978302	0.046799998730421066
2vxs.pdb	2vxs_JN_D_NN31Y.pdb	-0.3979012966156006	0.03999999910593033
2vxs.pdb	2vxs_JN_D_NN31V.pdb	0.01740172505378723	0.061400000005960464
2vxs.pdb	2vxs_JN_D_YN32A.pdb	-0.2580201327800751	-0.7103999853134155
2vxs.pdb	2vxs_JN_D_YN32R.pdb	-0.5650247931480408	-0.5819000005722046
2vxs.pdb	2vxs_JN_D_YN32N.pdb	-0.6221966743469238	-0.7682999968528748
2vxs.pdb	2vxs_JN_D_YN32D.pdb	-0.5573140382766724	-0.3831999897956848
2vxs.pdb	2vxs_JN_D_YN32C.pdb	-0.36980074644088745	-0.4253000020980835
2vxs.pdb	2vxs_JN_D_YN32Q.pdb	-0.5518877506256104	-0.6086000204086304
2vxs.pdb	2vxs_JN_D_YN32E.pdb	-0.5996021628379822	-0.3513000011444092
2vxs.pdb	2vxs_JN_D_YN32G.pdb	-0.5666711330413818	-0.8345999717712402
2vxs.pdb	2vxs_JN_D_YN32H.pdb	-0.41854533553123474	-0.25920000672340393
2vxs.pdb	2vxs_JN_D_YN32I.pdb	-0.3048953115940094	-0.7504000067710876
2vxs.pdb	2vxs_JN_D_YN32L.pdb	-0.3062661290168762	-0.7347999811172485
2vxs.pdb	2vxs_JN_D_YN32K.pdb	-0.3960253596305847	-0.4925999939441681
2vxs.pdb	2vxs_JN_D_YN32M.pdb	-0.21995249390602112	-0.3862999975681305
2vxs.pdb	2vxs_JN_D_YN32F.pdb	-0.09422220289707184	0.05829999968409538
2vxs.pdb	2vxs_JN_D_YN32P.pdb	-0.6635799407958984	-1.2694000005722046
2vxs.pdb	2vxs_JN_D_YN32S.pdb	-0.5688332915306091	-0.6118000149726868
2vxs.pdb	2vxs_JN_D_YN32T.pdb	-0.4905344843864441	-0.5238000154495239
2vxs.pdb	2vxs_JN_D_YN32W.pdb	-0.6827579736709595	-0.7861999869346619
2vxs.pdb	2vxs_JN_D_YN32V.pdb	-0.3120107054710388	-0.2851000130176544
2vxs.pdb	2vxs_JN_D_YN33A.pdb	-0.9811954498291016	-2.269200086593628
2vxs.pdb	2vxs_JN_D_YN33R.pdb	-1.0083935260772705	-0.8377000093460083
2vxs.pdb	2vxs_JN_D_YN33N.pdb	-1.3798030614852905	-0.967199981212616
2vxs.pdb	2vxs_JN_D_YN33D.pdb	-0.9616680145263672	-1.4775999784469604
2vxs.pdb	2vxs_JN_D_YN33C.pdb	-0.9548529386520386	-1.976099967956543
2vxs.pdb	2vxs_JN_D_YN33Q.pdb	-1.6477601528167725	-1.5627000331878662
2vxs.pdb	2vxs_JN_D_YN33E.pdb	-0.8030828237533569	-1.4678000211715698
2vxs.pdb	2vxs_JN_D_YN33G.pdb	-1.057914137840271	-2.4031999111175537
2vxs.pdb	2vxs_JN_D_YN33H.pdb	-0.9179222583770752	-1.4129999876022339
2vxs.pdb	2vxs_JN_D_YN33I.pdb	-0.9615453481674194	-1.0992000102996826
2vxs.pdb	2vxs_JN_D_YN33L.pdb	-0.3519543707370758	-0.761900007724762
2vxs.pdb	2vxs_JN_D_YN33K.pdb	-0.882641077041626	-1.7537000179290771
2vxs.pdb	2vxs_JN_D_YN33M.pdb	-0.5332317352294922	-0.820900022983551
2vxs.pdb	2vxs_JN_D_YN33F.pdb	-0.4814039468765259	0.382999986410141
2vxs.pdb	2vxs_JN_D_YN33P.pdb	-1.1313481330871582	-1.641700029373169
2vxs.pdb	2vxs_JN_D_YN33S.pdb	-1.2574095726013184	-1.368899941444397
2vxs.pdb	2vxs_JN_D_YN33T.pdb	-1.0848274230957031	-1.8437000513076782
2vxs.pdb	2vxs_JN_D_YN33W.pdb	-3.680148124694824	-1.4709999561309814
2vxs.pdb	2vxs_JN_D_YN33V.pdb	-0.7405276298522949	-1.8636000156402588
2vxs.pdb	2vxs_JN_D_FN50A.pdb	-0.5032120943069458	-1.1692999601364136
2vxs.pdb	2vxs_JN_D_FN50R.pdb	-0.5128123760223389	-1.5463999509811401
2vxs.pdb	2vxs_JN_D_FN50N.pdb	-0.6903365850448608	-1.1308000087738037
2vxs.pdb	2vxs_JN_D_FN50D.pdb	-0.6579433679580688	-1.1002999544143677
2vxs.pdb	2vxs_JN_D_FN50C.pdb	-0.6087068915367126	-1.142699956893921
2vxs.pdb	2vxs_JN_D_FN50Q.pdb	-0.5744032859802246	-0.9380000233650208
2vxs.pdb	2vxs_JN_D_FN50E.pdb	-0.7052052021026611	-1.269700050354004
2vxs.pdb	2vxs_JN_D_FN50G.pdb	-0.4735904932022095	-1.0788999795913696
2vxs.pdb	2vxs_JN_D_FN50H.pdb	-0.6025185585021973	-0.5260999798774719
2vxs.pdb	2vxs_JN_D_FN50I.pdb	-0.48827630281448364	-0.8787000179290771
2vxs.pdb	2vxs_JN_D_FN50L.pdb	-0.5927669405937195	-0.8359000086784363
2vxs.pdb	2vxs_JN_D_FN50K.pdb	-0.41769492626190186	-1.1888999938964844
2vxs.pdb	2vxs_JN_D_FN50M.pdb	-0.466083824634552	-0.06030000001192093
2vxs.pdb	2vxs_JN_D_FN50P.pdb	-0.4998151957988739	-1.0714000463485718
2vxs.pdb	2vxs_JN_D_FN50S.pdb	-0.9453469514846802	-1.2164000272750854
2vxs.pdb	2vxs_JN_D_FN50T.pdb	-0.7135847806930542	-0.6134999990463257
2vxs.pdb	2vxs_JN_D_FN50W.pdb	-0.44462549686431885	0.3862000107765198
2vxs.pdb	2vxs_JN_D_FN50Y.pdb	-0.26887279748916626	0.6103000044822693
2vxs.pdb	2vxs_JN_D_FN50V.pdb	-0.5065048933029175	-1.0677000284194946
2vxs.pdb	2vxs_JN_D_AN51R.pdb	-1.1752407550811768	-1.5098999738693237
2vxs.pdb	2vxs_JN_D_AN51N.pdb	-3.7410335540771484	-2.8857500553131104
2vxs.pdb	2vxs_JN_D_AN51D.pdb	-2.0805912017822266	-1.5842000246047974
2vxs.pdb	2vxs_JN_D_AN51C.pdb	-0.7910196781158447	-0.9735999703407288
2vxs.pdb	2vxs_JN_D_AN51Q.pdb	-1.9781849384307861	-2.5388500690460205
2vxs.pdb	2vxs_JN_D_AN51E.pdb	-2.576519727706909	-1.3645000457763672
2vxs.pdb	2vxs_JN_D_AN51G.pdb	-0.4242229461669922	-0.5171999931335449
2vxs.pdb	2vxs_JN_D_AN51H.pdb	-12.967976570129395	-9.72424030303955
2vxs.pdb	2vxs_JN_D_AN51I.pdb	-5.398037433624268	-4.763179779052734
2vxs.pdb	2vxs_JN_D_AN51L.pdb	-3.4755680561065674	-4.241230010986328
2vxs.pdb	2vxs_JN_D_AN51K.pdb	-3.3715996742248535	-3.050869941711426
2vxs.pdb	2vxs_JN_D_AN51M.pdb	-3.4020349979400635	-2.509769916534424
2vxs.pdb	2vxs_JN_D_AN51F.pdb	-6.390183448791504	-6.347410202026367
2vxs.pdb	2vxs_JN_D_AN51P.pdb	-0.33755895495414734	-0.7462000250816345
2vxs.pdb	2vxs_JN_D_AN51S.pdb	0.06608203053474426	-0.9447000026702881
2vxs.pdb	2vxs_JN_D_AN51T.pdb	-2.267411231994629	-1.5673999786376953
2vxs.pdb	2vxs_JN_D_AN51W.pdb	-6.367412567138672	-7.320919990539551
2vxs.pdb	2vxs_JN_D_AN51Y.pdb	-4.545149326324463	-4.904850006103516
2vxs.pdb	2vxs_JN_D_AN51V.pdb	-1.579424500465393	-0.38940000534057617
2vxs.pdb	2vxs_JN_D_QN54A.pdb	-0.3874680697917938	-0.5271000266075134
2vxs.pdb	2vxs_JN_D_QN54R.pdb	-0.1863550841808319	0.4235000014305115
2vxs.pdb	2vxs_JN_D_QN54N.pdb	-0.6157316565513611	-0.02879999950528145
2vxs.pdb	2vxs_JN_D_QN54D.pdb	-0.3994802236557007	-0.626800000667572
2vxs.pdb	2vxs_JN_D_QN54C.pdb	-0.238357275724411	0.14079999923706055
2vxs.pdb	2vxs_JN_D_QN54E.pdb	-0.5408807992935181	-0.2168000042438507
2vxs.pdb	2vxs_JN_D_QN54G.pdb	-0.427735298871994	-0.7723000049591064
2vxs.pdb	2vxs_JN_D_QN54H.pdb	-0.3897937536239624	-0.5511000156402588
2vxs.pdb	2vxs_JN_D_QN54I.pdb	-0.09446091949939728	0.5074999928474426
2vxs.pdb	2vxs_JN_D_QN54L.pdb	-0.17504538595676422	0.7567999958992004
2vxs.pdb	2vxs_JN_D_QN54K.pdb	-0.20539063215255737	0.4147999882698059
2vxs.pdb	2vxs_JN_D_QN54M.pdb	0.11839359998703003	0.8528000116348267
2vxs.pdb	2vxs_JN_D_QN54F.pdb	-0.9635422229766846	-0.05530000105500221
2vxs.pdb	2vxs_JN_D_QN54P.pdb	-0.46991175413131714	-0.46209999918937683
2vxs.pdb	2vxs_JN_D_QN54S.pdb	-0.5334466695785522	-0.8245999813079834
2vxs.pdb	2vxs_JN_D_QN54T.pdb	-0.22885969281196594	0.07349999994039536
2vxs.pdb	2vxs_JN_D_QN54W.pdb	-3.1135356426239014	-0.9567999839782715
2vxs.pdb	2vxs_JN_D_QN54Y.pdb	-0.26623934507369995	-0.39640000462532043
2vxs.pdb	2vxs_JN_D_QN54V.pdb	-0.16053664684295654	0.6018000245094299
2vxs.pdb	2vxs_JN_D_YN94A.pdb	-0.7021842002868652	-1.0795999765396118
2vxs.pdb	2vxs_JN_D_YN94R.pdb	-0.7336505651473999	-1.2445000410079956
2vxs.pdb	2vxs_JN_D_YN94N.pdb	-1.0025272369384766	-0.6037999987602234
2vxs.pdb	2vxs_JN_D_YN94D.pdb	-0.8706741333007812	-0.621999979019165
2vxs.pdb	2vxs_JN_D_YN94C.pdb	-0.8230948448181152	-0.968500018119812
2vxs.pdb	2vxs_JN_D_YN94Q.pdb	-0.7169138193130493	-1.1015000343322754
2vxs.pdb	2vxs_JN_D_YN94E.pdb	-0.8442925214767456	-0.5033000111579895
2vxs.pdb	2vxs_JN_D_YN94G.pdb	-0.7961388826370239	-0.5871000289916992
2vxs.pdb	2vxs_JN_D_YN94H.pdb	-0.9891626834869385	-0.3750999867916107
2vxs.pdb	2vxs_JN_D_YN94I.pdb	-0.7481187582015991	-0.9944000244140625
2vxs.pdb	2vxs_JN_D_YN94L.pdb	-0.6295911073684692	-1.0266000032424927
2vxs.pdb	2vxs_JN_D_YN94K.pdb	-0.6035221219062805	0.2328999936580658
2vxs.pdb	2vxs_JN_D_YN94M.pdb	-0.7292623519897461	-0.4124000072479248
2vxs.pdb	2vxs_JN_D_YN94F.pdb	-0.7028170824050903	-0.7717000246047974
2vxs.pdb	2vxs_JN_D_YN94P.pdb	-0.7659604549407959	-1.1395000219345093
2vxs.pdb	2vxs_JN_D_YN94S.pdb	-0.923814058303833	-1.1062999963760376
2vxs.pdb	2vxs_JN_D_YN94T.pdb	-0.728584885597229	-0.5278000235557556
2vxs.pdb	2vxs_JN_D_YN94W.pdb	-3.0115432739257812	-2.9804298877716064
2vxs.pdb	2vxs_JN_D_YN94V.pdb	-0.721294641494751	-0.9939000010490417
2vxs.pdb	2vxs_JN_D_PN96A.pdb	-0.4754769206047058	-0.41670000553131104
2vxs.pdb	2vxs_JN_D_PN96R.pdb	-0.5635488033294678	-0.6097000241279602
2vxs.pdb	2vxs_JN_D_PN96N.pdb	-0.4834830164909363	-0.13570000231266022
2vxs.pdb	2vxs_JN_D_PN96D.pdb	-0.08787202835083008	0.5151000022888184
2vxs.pdb	2vxs_JN_D_PN96C.pdb	-0.4312319755554199	0.29840001463890076
2vxs.pdb	2vxs_JN_D_PN96Q.pdb	-0.7587706446647644	-0.17520000040531158
2vxs.pdb	2vxs_JN_D_PN96E.pdb	-0.6668097972869873	0.07199999690055847
2vxs.pdb	2vxs_JN_D_PN96G.pdb	-0.5953067541122437	-0.8533999919891357
2vxs.pdb	2vxs_JN_D_PN96H.pdb	-0.6038403511047363	-0.20550000667572021
2vxs.pdb	2vxs_JN_D_PN96I.pdb	0.0026539266109466553	0.1264999955892563
2vxs.pdb	2vxs_JN_D_PN96L.pdb	-0.2717740535736084	-0.45100000500679016
2vxs.pdb	2vxs_JN_D_PN96K.pdb	-0.051522672176361084	0.11670000106096268
2vxs.pdb	2vxs_JN_D_PN96M.pdb	-0.08533066511154175	-0.3172000050544739
2vxs.pdb	2vxs_JN_D_PN96F.pdb	-0.25315216183662415	-0.5837000012397766
2vxs.pdb	2vxs_JN_D_PN96S.pdb	-0.9242898225784302	-0.7835999727249146
2vxs.pdb	2vxs_JN_D_PN96T.pdb	-0.27176663279533386	-0.7461000084877014
2vxs.pdb	2vxs_JN_D_PN96W.pdb	-0.11882081627845764	-0.6672999858856201
2vxs.pdb	2vxs_JN_D_PN96Y.pdb	-0.4916737675666809	-0.6866999864578247
2vxs.pdb	2vxs_JN_D_PN96V.pdb	-0.3478880524635315	-0.2831000089645386
2vxs.pdb	2vxs_JN_D_LD39A.pdb	-1.0994467735290527	-1.7585999965667725
2vxs.pdb	2vxs_JN_D_LD39R.pdb	-1.0885670185089111	-1.503999948501587
2vxs.pdb	2vxs_JN_D_LD39N.pdb	-0.9679112434387207	-1.8468999862670898
2vxs.pdb	2vxs_JN_D_LD39D.pdb	-0.5873767137527466	-0.38119998574256897
2vxs.pdb	2vxs_JN_D_LD39C.pdb	-1.1127458810806274	-1.464400053024292
2vxs.pdb	2vxs_JN_D_LD39Q.pdb	-1.415977954864502	-1.34660005569458
2vxs.pdb	2vxs_JN_D_LD39E.pdb	-1.4424426555633545	-1.5027999877929688
2vxs.pdb	2vxs_JN_D_LD39G.pdb	-1.0677003860473633	-1.4768999814987183
2vxs.pdb	2vxs_JN_D_LD39H.pdb	-0.9215105772018433	-1.4263999462127686
2vxs.pdb	2vxs_JN_D_LD39I.pdb	-1.1378470659255981	-0.5909000039100647
2vxs.pdb	2vxs_JN_D_LD39K.pdb	-0.9650009870529175	-0.9018999934196472
2vxs.pdb	2vxs_JN_D_LD39M.pdb	-0.378695011138916	0.2547000050544739
2vxs.pdb	2vxs_JN_D_LD39F.pdb	-0.4247422516345978	0.17399999499320984
2vxs.pdb	2vxs_JN_D_LD39P.pdb	-1.0297801494598389	-1.343400001525879
2vxs.pdb	2vxs_JN_D_LD39S.pdb	-1.6123757362365723	-1.5231000185012817
2vxs.pdb	2vxs_JN_D_LD39T.pdb	-1.4187359809875488	-1.0046000480651855
2vxs.pdb	2vxs_JN_D_LD39W.pdb	-0.4368371367454529	-0.807699978351593
2vxs.pdb	2vxs_JN_D_LD39Y.pdb	-0.7311121821403503	0.16369999945163727
2vxs.pdb	2vxs_JN_D_LD39V.pdb	-0.8369317054748535	-0.554099977016449
2vxs.pdb	2vxs_JN_D_YD50A.pdb	-0.7296825647354126	-1.6349999904632568
2vxs.pdb	2vxs_JN_D_YD50R.pdb	-1.0389825105667114	-1.0652999877929688
2vxs.pdb	2vxs_JN_D_YD50N.pdb	-1.0520524978637695	-1.7639000415802002
2vxs.pdb	2vxs_JN_D_YD50D.pdb	-1.1002482175827026	-0.9890000224113464
2vxs.pdb	2vxs_JN_D_YD50C.pdb	-0.6008623838424683	-1.1993999481201172
2vxs.pdb	2vxs_JN_D_YD50Q.pdb	-0.8021559715270996	-0.6617000102996826
2vxs.pdb	2vxs_JN_D_YD50E.pdb	-1.2350388765335083	0.11500000208616257
2vxs.pdb	2vxs_JN_D_YD50G.pdb	-0.8725894689559937	-2.214400053024292
2vxs.pdb	2vxs_JN_D_YD50H.pdb	-0.7255338430404663	-0.762499988079071
2vxs.pdb	2vxs_JN_D_YD50I.pdb	0.08705481886863708	-0.33709999918937683
2vxs.pdb	2vxs_JN_D_YD50L.pdb	0.08757039904594421	1.1203999519348145
2vxs.pdb	2vxs_JN_D_YD50K.pdb	-0.8029266595840454	-1.2283999919891357
2vxs.pdb	2vxs_JN_D_YD50M.pdb	-0.21160121262073517	-0.2632000148296356
2vxs.pdb	2vxs_JN_D_YD50F.pdb	0.18070152401924133	0.30160000920295715
2vxs.pdb	2vxs_JN_D_YD50P.pdb	-0.4259530305862427	-0.6521000266075134
2vxs.pdb	2vxs_JN_D_YD50S.pdb	-1.6119346618652344	-2.02839994430542
2vxs.pdb	2vxs_JN_D_YD50T.pdb	-1.4145207405090332	-1.0458999872207642
2vxs.pdb	2vxs_JN_D_YD50W.pdb	-0.37740352749824524	0.4311999976634979
2vxs.pdb	2vxs_JN_D_YD50V.pdb	-0.3285965323448181	0.11500000208616257
2vxs.pdb	2vxs_JN_D_HD51A.pdb	-0.7668516635894775	-0.9171000123023987
2vxs.pdb	2vxs_JN_D_HD51R.pdb	-0.7145220637321472	-0.5879999995231628
2vxs.pdb	2vxs_JN_D_HD51N.pdb	-0.8714025020599365	-0.9465000033378601
2vxs.pdb	2vxs_JN_D_HD51D.pdb	-1.0164272785186768	-1.7239999771118164
2vxs.pdb	2vxs_JN_D_HD51C.pdb	-0.8317805528640747	-0.6539999842643738
2vxs.pdb	2vxs_JN_D_HD51Q.pdb	-0.8760833740234375	-0.8091999888420105
2vxs.pdb	2vxs_JN_D_HD51E.pdb	-0.6108987331390381	-0.840399980545044
2vxs.pdb	2vxs_JN_D_HD51G.pdb	-0.910340428352356	-0.707099974155426
2vxs.pdb	2vxs_JN_D_HD51I.pdb	-0.3167489767074585	-0.3849000036716461
2vxs.pdb	2vxs_JN_D_HD51L.pdb	-0.12771186232566833	0.39430001378059387
2vxs.pdb	2vxs_JN_D_HD51K.pdb	-0.7121886014938354	-0.6672000288963318
2vxs.pdb	2vxs_JN_D_HD51M.pdb	0.30773094296455383	0.8435999751091003
2vxs.pdb	2vxs_JN_D_HD51F.pdb	-1.1825777292251587	0.1421000063419342
2vxs.pdb	2vxs_JN_D_HD51P.pdb	-0.6915171146392822	-0.24130000174045563
2vxs.pdb	2vxs_JN_D_HD51S.pdb	-1.1462838649749756	-1.2832000255584717
2vxs.pdb	2vxs_JN_D_HD51T.pdb	-1.0352054834365845	-0.5703999996185303
2vxs.pdb	2vxs_JN_D_HD51W.pdb	0.003289252519607544	-0.08739999681711197
2vxs.pdb	2vxs_JN_D_HD51Y.pdb	-3.9920434951782227	-1.4120999574661255
2vxs.pdb	2vxs_JN_D_HD51V.pdb	-0.7129136323928833	-0.27869999408721924
2vxs.pdb	2vxs_JN_D_ND53A.pdb	-0.4179533123970032	-1.5430999994277954
2vxs.pdb	2vxs_JN_D_ND53R.pdb	-0.6137795448303223	-2.768510103225708
2vxs.pdb	2vxs_JN_D_ND53D.pdb	-0.3912765085697174	-1.2037999629974365
2vxs.pdb	2vxs_JN_D_ND53C.pdb	-0.42224493622779846	-1.648900032043457
2vxs.pdb	2vxs_JN_D_ND53Q.pdb	-0.6273960471153259	-1.6520999670028687
2vxs.pdb	2vxs_JN_D_ND53E.pdb	-0.5250941514968872	-1.5930999517440796
2vxs.pdb	2vxs_JN_D_ND53G.pdb	-0.4962261915206909	-2.0803000926971436
2vxs.pdb	2vxs_JN_D_ND53H.pdb	-0.7851488590240479	-1.5782999992370605
2vxs.pdb	2vxs_JN_D_ND53I.pdb	-0.6122609376907349	-0.29809999465942383
2vxs.pdb	2vxs_JN_D_ND53L.pdb	-0.3151228725910187	-0.38940000534057617
2vxs.pdb	2vxs_JN_D_ND53K.pdb	-0.9307194948196411	0.14239999651908875
2vxs.pdb	2vxs_JN_D_ND53M.pdb	-0.09716995060443878	0.3212999999523163
2vxs.pdb	2vxs_JN_D_ND53F.pdb	-5.241223335266113	-2.075900077819824
2vxs.pdb	2vxs_JN_D_ND53P.pdb	-3.684753656387329	-4.214640140533447
2vxs.pdb	2vxs_JN_D_ND53S.pdb	-0.667987585067749	-1.8164000511169434
2vxs.pdb	2vxs_JN_D_ND53T.pdb	-0.728411078453064	-1.437000036239624
2vxs.pdb	2vxs_JN_D_ND53W.pdb	-0.8462438583374023	-1.1287000179290771
2vxs.pdb	2vxs_JN_D_ND53Y.pdb	-0.6534335613250732	-2.164400100708008
2vxs.pdb	2vxs_JN_D_ND53V.pdb	-0.39478689432144165	-0.5957000255584717
2vxs.pdb	2vxs_JN_D_PD56A.pdb	-0.3853223919868469	-0.24539999663829803
2vxs.pdb	2vxs_JN_D_PD56R.pdb	-0.23732388019561768	-0.7394000291824341
2vxs.pdb	2vxs_JN_D_PD56N.pdb	-0.5681735277175903	-0.5357000231742859
2vxs.pdb	2vxs_JN_D_PD56D.pdb	-0.08444902300834656	0.941100001335144
2vxs.pdb	2vxs_JN_D_PD56C.pdb	-0.4398457705974579	-0.5275999903678894
2vxs.pdb	2vxs_JN_D_PD56Q.pdb	-0.4356948137283325	0.13740000128746033
2vxs.pdb	2vxs_JN_D_PD56E.pdb	-0.18429279327392578	-0.02329999953508377
2vxs.pdb	2vxs_JN_D_PD56G.pdb	-0.3798520565032959	-0.1964000016450882
2vxs.pdb	2vxs_JN_D_PD56H.pdb	-0.4820058345794678	-0.19580000638961792
2vxs.pdb	2vxs_JN_D_PD56I.pdb	-0.4670257568359375	0.1306000053882599
2vxs.pdb	2vxs_JN_D_PD56L.pdb	-0.34289419651031494	-0.031199999153614044
2vxs.pdb	2vxs_JN_D_PD56K.pdb	-0.46151280403137207	0.6039000153541565
2vxs.pdb	2vxs_JN_D_PD56M.pdb	-0.502873420715332	-0.05829999968409538
2vxs.pdb	2vxs_JN_D_PD56F.pdb	-1.1951005458831787	-0.3418999910354614
2vxs.pdb	2vxs_JN_D_PD56S.pdb	-0.7103278636932373	-0.5224000215530396
2vxs.pdb	2vxs_JN_D_PD56T.pdb	-0.613486647605896	-0.29269999265670776
2vxs.pdb	2vxs_JN_D_PD56W.pdb	-0.2095555067062378	0.5273000001907349
2vxs.pdb	2vxs_JN_D_PD56Y.pdb	-0.3632427155971527	-0.07109999656677246
2vxs.pdb	2vxs_JN_D_PD56V.pdb	-0.3917366862297058	0.007600000128149986
2vxs.pdb	2vxs_JN_D_QD58A.pdb	-0.26291751861572266	0.3939000070095062
2vxs.pdb	2vxs_JN_D_QD58R.pdb	-0.06860490143299103	0.4357999861240387
2vxs.pdb	2vxs_JN_D_QD58N.pdb	-0.4969176650047302	0.11379999667406082
2vxs.pdb	2vxs_JN_D_QD58D.pdb	-0.2601202726364136	0.014999999664723873
2vxs.pdb	2vxs_JN_D_QD58C.pdb	-0.16736719012260437	0.3089999854564667
2vxs.pdb	2vxs_JN_D_QD58E.pdb	0.4170777499675751	1.444599986076355
2vxs.pdb	2vxs_JN_D_QD58G.pdb	-0.2863454818725586	0.39899998903274536
2vxs.pdb	2vxs_JN_D_QD58H.pdb	-0.21364179253578186	-0.1581999957561493
2vxs.pdb	2vxs_JN_D_QD58I.pdb	-0.07505407929420471	0.16509999334812164
2vxs.pdb	2vxs_JN_D_QD58L.pdb	-0.21892696619033813	0.16009999811649323
2vxs.pdb	2vxs_JN_D_QD58K.pdb	-0.48379620909690857	0.1306000053882599
2vxs.pdb	2vxs_JN_D_QD58M.pdb	-0.40389689803123474	0.44179999828338623
2vxs.pdb	2vxs_JN_D_QD58F.pdb	-0.2830667793750763	0.15230000019073486
2vxs.pdb	2vxs_JN_D_QD58P.pdb	-0.18479999899864197	0.29319998621940613
2vxs.pdb	2vxs_JN_D_QD58S.pdb	-0.5614092350006104	0.30480000376701355
2vxs.pdb	2vxs_JN_D_QD58T.pdb	-0.3170522153377533	0.2802000045776367
2vxs.pdb	2vxs_JN_D_QD58W.pdb	-0.1036040186882019	1.3108999729156494
2vxs.pdb	2vxs_JN_D_QD58Y.pdb	0.22045597434043884	0.536899983882904
2vxs.pdb	2vxs_JN_D_QD58V.pdb	-0.11544857919216156	0.1746000051498413
2vxs.pdb	2vxs_JN_D_VD73A.pdb	-0.32386189699172974	-0.32989999651908875
2vxs.pdb	2vxs_JN_D_VD73R.pdb	0.11240407824516296	0.07090000063180923
2vxs.pdb	2vxs_JN_D_VD73N.pdb	-0.633925199508667	-0.38679999113082886
2vxs.pdb	2vxs_JN_D_VD73D.pdb	-0.8223934173583984	-0.59579998254776
2vxs.pdb	2vxs_JN_D_VD73C.pdb	-0.3893154263496399	-0.4043000042438507
2vxs.pdb	2vxs_JN_D_VD73Q.pdb	-0.5558316707611084	-0.4196000099182129
2vxs.pdb	2vxs_JN_D_VD73E.pdb	-0.7064752578735352	-0.5235000252723694
2vxs.pdb	2vxs_JN_D_VD73G.pdb	-0.39814403653144836	-0.4932999908924103
2vxs.pdb	2vxs_JN_D_VD73H.pdb	-0.5618288516998291	-0.574999988079071
2vxs.pdb	2vxs_JN_D_VD73I.pdb	-0.4327934980392456	0.21130000054836273
2vxs.pdb	2vxs_JN_D_VD73L.pdb	-0.31700727343559265	0.2662000060081482
2vxs.pdb	2vxs_JN_D_VD73K.pdb	-0.30785244703292847	0.5030999779701233
2vxs.pdb	2vxs_JN_D_VD73M.pdb	-0.2182825207710266	0.5525000095367432
2vxs.pdb	2vxs_JN_D_VD73F.pdb	-5.056379318237305	-3.2049100399017334
2vxs.pdb	2vxs_JN_D_VD73P.pdb	-0.4233347177505493	-0.2280000001192093
2vxs.pdb	2vxs_JN_D_VD73S.pdb	-0.6671270728111267	-0.3617999851703644
2vxs.pdb	2vxs_JN_D_VD73T.pdb	-0.5081604719161987	0.058800000697374344
2vxs.pdb	2vxs_JN_D_VD73W.pdb	-0.9758385419845581	-1.4009000062942505
2vxs.pdb	2vxs_JN_D_VD73Y.pdb	-0.7959510087966919	-0.2224999964237213
2vxs.pdb	2vxs_JN_D_PD75A.pdb	-0.6743978261947632	-1.322700023651123
2vxs.pdb	2vxs_JN_D_PD75R.pdb	-5.614976406097412	-7.85060977935791
2vxs.pdb	2vxs_JN_D_PD75N.pdb	-3.2030985355377197	-3.9896199703216553
2vxs.pdb	2vxs_JN_D_PD75D.pdb	-2.2932822704315186	-2.8201699256896973
2vxs.pdb	2vxs_JN_D_PD75C.pdb	-0.9255138635635376	-1.6295000314712524
2vxs.pdb	2vxs_JN_D_PD75Q.pdb	-3.2940168380737305	-5.0800299644470215
2vxs.pdb	2vxs_JN_D_PD75E.pdb	-3.866360664367676	-0.8230999708175659
2vxs.pdb	2vxs_JN_D_PD75G.pdb	-0.6800822019577026	-2.9427499771118164
2vxs.pdb	2vxs_JN_D_PD75H.pdb	-17.731952667236328	-14.327469825744629
2vxs.pdb	2vxs_JN_D_PD75I.pdb	-3.727417469024658	-1.7280000448226929
2vxs.pdb	2vxs_JN_D_PD75L.pdb	-4.70335578918457	-3.075900077819824
2vxs.pdb	2vxs_JN_D_PD75K.pdb	-12.151497840881348	-12.019843101501465
2vxs.pdb	2vxs_JN_D_PD75M.pdb	-2.541956663131714	-2.762269973754883
2vxs.pdb	2vxs_JN_D_PD75F.pdb	-15.224462509155273	-14.048839569091797
2vxs.pdb	2vxs_JN_D_PD75S.pdb	-1.2190595865249634	-2.8229498863220215
2vxs.pdb	2vxs_JN_D_PD75T.pdb	-1.9424822330474854	-1.881100058555603
2vxs.pdb	2vxs_JN_D_PD75W.pdb	-23.740354537963867	-22.26102066040039
2vxs.pdb	2vxs_JN_D_PD75Y.pdb	-15.909915924072266	-13.225311279296875
2vxs.pdb	2vxs_JN_D_PD75V.pdb	-1.758267879486084	-0.46050000190734863
2vxs.pdb	2vxs_JN_D_ID76A.pdb	-0.7847626209259033	-1.8224999904632568
2vxs.pdb	2vxs_JN_D_ID76R.pdb	-0.5808343887329102	-1.9248000383377075
2vxs.pdb	2vxs_JN_D_ID76N.pdb	-1.3854280710220337	-1.9283000230789185
2vxs.pdb	2vxs_JN_D_ID76D.pdb	-0.9969300031661987	-2.1308000087738037
2vxs.pdb	2vxs_JN_D_ID76C.pdb	-0.6922019720077515	-1.6535999774932861
2vxs.pdb	2vxs_JN_D_ID76Q.pdb	-0.9573156833648682	-1.4651000499725342
2vxs.pdb	2vxs_JN_D_ID76E.pdb	-0.2009458690881729	-0.41269999742507935
2vxs.pdb	2vxs_JN_D_ID76G.pdb	-0.851044774055481	-1.6325000524520874
2vxs.pdb	2vxs_JN_D_ID76H.pdb	-0.8474336862564087	-1.7197999954223633
2vxs.pdb	2vxs_JN_D_ID76L.pdb	-0.1694730520248413	-0.009800000116229057
2vxs.pdb	2vxs_JN_D_ID76K.pdb	-0.7699720859527588	-0.7196000218391418
2vxs.pdb	2vxs_JN_D_ID76M.pdb	-0.1843600869178772	-0.14489999413490295
2vxs.pdb	2vxs_JN_D_ID76F.pdb	-1.4202942848205566	-1.9204000234603882
2vxs.pdb	2vxs_JN_D_ID76P.pdb	-1.2596522569656372	-1.714400053024292
2vxs.pdb	2vxs_JN_D_ID76S.pdb	-1.183356761932373	-2.5686299800872803
2vxs.pdb	2vxs_JN_D_ID76T.pdb	-1.0129616260528564	-1.5511000156402588
2vxs.pdb	2vxs_JN_D_ID76W.pdb	-0.5623937845230103	-1.4219000339508057
2vxs.pdb	2vxs_JN_D_ID76Y.pdb	-0.6297287940979004	-0.9976999759674072
2vxs.pdb	2vxs_JN_D_ID76V.pdb	-0.5770423412322998	-1.1267000436782837
4f15.pdb	4f15_KL_J_RK55A.pdb	0.7332828044891357	1.986739993095398
4f15.pdb	4f15_KL_J_RK55N.pdb	0.26707640290260315	2.86232590675354
4f15.pdb	4f15_KL_J_RK55D.pdb	0.26048728823661804	2.067009925842285
4f15.pdb	4f15_KL_J_RK55C.pdb	0.6337893009185791	2.0021400451660156
4f15.pdb	4f15_KL_J_RK55Q.pdb	0.8138623237609863	2.004110097885132
4f15.pdb	4f15_KL_J_RK55E.pdb	0.9601869583129883	2.584773063659668
4f15.pdb	4f15_KL_J_RK55G.pdb	0.6454700231552124	2.085479974746704
4f15.pdb	4f15_KL_J_RK55H.pdb	0.4886566698551178	1.4736100435256958
4f15.pdb	4f15_KL_J_RK55I.pdb	0.6505962610244751	2.473167896270752
4f15.pdb	4f15_KL_J_RK55L.pdb	0.7665584087371826	2.6205880641937256
4f15.pdb	4f15_KL_J_RK55K.pdb	0.43907156586647034	1.6951899528503418
4f15.pdb	4f15_KL_J_RK55M.pdb	0.6429829597473145	2.7920639514923096
4f15.pdb	4f15_KL_J_RK55F.pdb	0.8765314817428589	2.915616035461426
4f15.pdb	4f15_KL_J_RK55P.pdb	0.6182904243469238	2.021399974822998
4f15.pdb	4f15_KL_J_RK55S.pdb	0.3850093185901642	1.5994800329208374
4f15.pdb	4f15_KL_J_RK55T.pdb	0.4866550862789154	1.8381400108337402
4f15.pdb	4f15_KL_J_RK55W.pdb	0.9034262895584106	1.8038300275802612
4f15.pdb	4f15_KL_J_RK55Y.pdb	1.2420642375946045	3.1684410572052
4f15.pdb	4f15_KL_J_RK55V.pdb	0.659133791923523	2.073199987411499
4f15.pdb	4f15_KL_J_SK56A.pdb	0.02551954984664917	0.08536999672651291
4f15.pdb	4f15_KL_J_SK56R.pdb	0.1752648651599884	-0.009359999559819698
4f15.pdb	4f15_KL_J_SK56N.pdb	-0.2017628252506256	0.1385599970817566
4f15.pdb	4f15_KL_J_SK56D.pdb	-0.05754418671131134	0.17037999629974365
4f15.pdb	4f15_KL_J_SK56C.pdb	-0.07618120312690735	0.03587999939918518
4f15.pdb	4f15_KL_J_SK56Q.pdb	-0.018742114305496216	2.234179973602295
4f15.pdb	4f15_KL_J_SK56E.pdb	0.296701580286026	3.8142099380493164
4f15.pdb	4f15_KL_J_SK56G.pdb	0.12956303358078003	2.307729959487915
4f15.pdb	4f15_KL_J_SK56H.pdb	-0.03672760725021362	0.12111999839544296
4f15.pdb	4f15_KL_J_SK56I.pdb	-0.00888371467590332	-0.46860000491142273
4f15.pdb	4f15_KL_J_SK56L.pdb	-0.07323186099529266	0.11801999807357788
4f15.pdb	4f15_KL_J_SK56K.pdb	0.05886584520339966	0.05852999910712242
4f15.pdb	4f15_KL_J_SK56M.pdb	-0.015088200569152832	2.1273200511932373
4f15.pdb	4f15_KL_J_SK56F.pdb	0.06290474534034729	1.9489500522613525
4f15.pdb	4f15_KL_J_SK56P.pdb	0.17989400029182434	2.4569571018218994
4f15.pdb	4f15_KL_J_SK56T.pdb	-0.10971052944660187	0.21484999358654022
4f15.pdb	4f15_KL_J_SK56W.pdb	0.04332134127616882	0.5745300054550171
4f15.pdb	4f15_KL_J_SK56Y.pdb	-0.10316503047943115	0.12809999287128448
4f15.pdb	4f15_KL_J_SK56V.pdb	-0.06597927212715149	0.3125700056552887
4f15.pdb	4f15_KL_J_YK57A.pdb	-0.039375513792037964	1.0443999767303467
4f15.pdb	4f15_KL_J_YK57R.pdb	-0.23848213255405426	1.531790018081665
4f15.pdb	4f15_KL_J_YK57N.pdb	-0.16609075665473938	1.5503499507904053
4f15.pdb	4f15_KL_J_YK57D.pdb	-0.3146786391735077	1.5885100364685059
4f15.pdb	4f15_KL_J_YK57C.pdb	-0.06991058588027954	2.0673599243164062
4f15.pdb	4f15_KL_J_YK57Q.pdb	-0.4692032039165497	1.4359699487686157
4f15.pdb	4f15_KL_J_YK57E.pdb	-0.369668185710907	0.8660399913787842
4f15.pdb	4f15_KL_J_YK57G.pdb	-0.09871314465999603	0.9825000166893005
4f15.pdb	4f15_KL_J_YK57H.pdb	-0.06621170043945312	2.1304800510406494
4f15.pdb	4f15_KL_J_YK57I.pdb	-0.13426169753074646	1.594349980354309
4f15.pdb	4f15_KL_J_YK57L.pdb	0.1173451840877533	2.112600088119507
4f15.pdb	4f15_KL_J_YK57K.pdb	-0.19345863163471222	1.7191699743270874
4f15.pdb	4f15_KL_J_YK57M.pdb	0.31088194251060486	2.5089519023895264
4f15.pdb	4f15_KL_J_YK57F.pdb	-0.018790245056152344	0.45868998765945435
4f15.pdb	4f15_KL_J_YK57P.pdb	-0.028687596321105957	1.1450799703598022
4f15.pdb	4f15_KL_J_YK57S.pdb	0.08777928352355957	0.8187800049781799
4f15.pdb	4f15_KL_J_YK57T.pdb	-0.10505202412605286	1.780329942703247
4f15.pdb	4f15_KL_J_YK57W.pdb	0.20563337206840515	2.065469980239868
4f15.pdb	4f15_KL_J_YK57V.pdb	0.09313634037971497	2.0745201110839844
4f15.pdb	4f15_KL_J_YK58A.pdb	-0.20688527822494507	0.3097899854183197
4f15.pdb	4f15_KL_J_YK58R.pdb	-0.04762020707130432	0.08535999804735184
4f15.pdb	4f15_KL_J_YK58N.pdb	-0.5837913751602173	0.17666999995708466
4f15.pdb	4f15_KL_J_YK58D.pdb	0.30898216366767883	1.2289899587631226
4f15.pdb	4f15_KL_J_YK58C.pdb	-0.30038636922836304	0.1615000069141388
4f15.pdb	4f15_KL_J_YK58Q.pdb	-0.47869646549224854	-0.008340000174939632
4f15.pdb	4f15_KL_J_YK58E.pdb	-0.4897119402885437	-0.29058998823165894
4f15.pdb	4f15_KL_J_YK58G.pdb	-0.157303124666214	0.21797999739646912
4f15.pdb	4f15_KL_J_YK58H.pdb	-0.6495395302772522	-0.1420000046491623
4f15.pdb	4f15_KL_J_YK58I.pdb	0.17174336314201355	0.3002600073814392
4f15.pdb	4f15_KL_J_YK58L.pdb	-0.09134192764759064	0.13640999794006348
4f15.pdb	4f15_KL_J_YK58K.pdb	-0.21751928329467773	0.04355999827384949
4f15.pdb	4f15_KL_J_YK58M.pdb	-0.11560437083244324	0.02751999907195568
4f15.pdb	4f15_KL_J_YK58F.pdb	-0.17893294990062714	0.020360000431537628
4f15.pdb	4f15_KL_J_YK58P.pdb	-0.18349051475524902	0.9455699920654297
4f15.pdb	4f15_KL_J_YK58S.pdb	-0.37214383482933044	0.11389999836683273
4f15.pdb	4f15_KL_J_YK58T.pdb	-0.16058525443077087	0.12090999633073807
4f15.pdb	4f15_KL_J_YK58W.pdb	-0.04059216380119324	-0.09279999881982803
4f15.pdb	4f15_KL_J_YK58V.pdb	-0.1850186586380005	0.3132300078868866
4f15.pdb	4f15_KL_J_KK63A.pdb	0.1595464050769806	0.06773000210523605
4f15.pdb	4f15_KL_J_KK63R.pdb	-0.09173621237277985	-0.037859998643398285
4f15.pdb	4f15_KL_J_KK63N.pdb	-0.2583844065666199	0.23481999337673187
4f15.pdb	4f15_KL_J_KK63D.pdb	0.16217374801635742	0.8276600241661072
4f15.pdb	4f15_KL_J_KK63C.pdb	0.12469068169593811	0.12020999938249588
4f15.pdb	4f15_KL_J_KK63Q.pdb	0.03335389494895935	0.51528000831604
4f15.pdb	4f15_KL_J_KK63E.pdb	0.46475890278816223	0.7095999717712402
4f15.pdb	4f15_KL_J_KK63G.pdb	0.02886149287223816	0.03198999911546707
4f15.pdb	4f15_KL_J_KK63H.pdb	-0.1526106894016266	-0.5375199913978577
4f15.pdb	4f15_KL_J_KK63I.pdb	-0.20122291147708893	0.27970001101493835
4f15.pdb	4f15_KL_J_KK63L.pdb	0.03885820508003235	0.5684000253677368
4f15.pdb	4f15_KL_J_KK63M.pdb	0.07987827062606812	0.7761399745941162
4f15.pdb	4f15_KL_J_KK63F.pdb	-0.6741808652877808	0.9857699871063232
4f15.pdb	4f15_KL_J_KK63P.pdb	0.07099485397338867	0.42638999223709106
4f15.pdb	4f15_KL_J_KK63S.pdb	-0.3314569592475891	-0.05398000031709671
4f15.pdb	4f15_KL_J_KK63T.pdb	0.09036996960639954	0.1509999930858612
4f15.pdb	4f15_KL_J_KK63W.pdb	-0.17187081277370453	-0.4587399959564209
4f15.pdb	4f15_KL_J_KK63Y.pdb	-0.09664374589920044	-0.05688999965786934
4f15.pdb	4f15_KL_J_KK63V.pdb	0.07588386535644531	0.08323000371456146
4f15.pdb	4f15_KL_J_SL27A.pdb	-0.4395178556442261	-0.9395899772644043
4f15.pdb	4f15_KL_J_SL27R.pdb	0.07805925607681274	0.5224199891090393
4f15.pdb	4f15_KL_J_SL27N.pdb	-0.5532715320587158	-0.937529981136322
4f15.pdb	4f15_KL_J_SL27D.pdb	-0.22499041259288788	-0.44582998752593994
4f15.pdb	4f15_KL_J_SL27C.pdb	-0.2633693516254425	-0.3120099902153015
4f15.pdb	4f15_KL_J_SL27Q.pdb	-0.42079901695251465	-0.17483000457286835
4f15.pdb	4f15_KL_J_SL27E.pdb	-0.09912021458148956	0.37053000926971436
4f15.pdb	4f15_KL_J_SL27G.pdb	-0.5344945192337036	-0.5307899713516235
4f15.pdb	4f15_KL_J_SL27H.pdb	-0.43362855911254883	-0.5730000138282776
4f15.pdb	4f15_KL_J_SL27I.pdb	0.040355294942855835	0.711870014667511
4f15.pdb	4f15_KL_J_SL27L.pdb	0.25143715739250183	-0.1795099973678589
4f15.pdb	4f15_KL_J_SL27K.pdb	-0.28788191080093384	-0.08327999711036682
4f15.pdb	4f15_KL_J_SL27M.pdb	0.2958272397518158	0.7277200222015381
4f15.pdb	4f15_KL_J_SL27F.pdb	0.001858144998550415	-0.17327000200748444
4f15.pdb	4f15_KL_J_SL27P.pdb	-0.42402851581573486	-0.724810004234314
4f15.pdb	4f15_KL_J_SL27T.pdb	0.19925400614738464	0.01269999984651804
4f15.pdb	4f15_KL_J_SL27W.pdb	0.18846163153648376	0.958299994468689
4f15.pdb	4f15_KL_J_SL27Y.pdb	-0.09121900796890259	-0.45890000462532043
4f15.pdb	4f15_KL_J_SL27V.pdb	-0.09672218561172485	-0.21796000003814697
4f15.pdb	4f15_KL_J_VL28A.pdb	-0.1210516095161438	-0.0015899999998509884
4f15.pdb	4f15_KL_J_VL28R.pdb	-0.3569192588329315	1.3721100091934204
4f15.pdb	4f15_KL_J_VL28N.pdb	-0.5343106985092163	0.07199999690055847
4f15.pdb	4f15_KL_J_VL28D.pdb	-0.4626338481903076	0.673770010471344
4f15.pdb	4f15_KL_J_VL28C.pdb	-0.450625479221344	0.0340999998152256
4f15.pdb	4f15_KL_J_VL28Q.pdb	-0.3136134147644043	1.4225499629974365
4f15.pdb	4f15_KL_J_VL28E.pdb	-0.37520650029182434	0.12495999783277512
4f15.pdb	4f15_KL_J_VL28G.pdb	-0.22398105263710022	0.007209999952465296
4f15.pdb	4f15_KL_J_VL28H.pdb	-0.35428041219711304	1.1279499530792236
4f15.pdb	4f15_KL_J_VL28I.pdb	-0.46159398555755615	0.14816999435424805
4f15.pdb	4f15_KL_J_VL28L.pdb	-0.12023693323135376	1.1774200201034546
4f15.pdb	4f15_KL_J_VL28K.pdb	-0.29184913635253906	1.446329951286316
4f15.pdb	4f15_KL_J_VL28M.pdb	-0.03894725441932678	1.0182299613952637
4f15.pdb	4f15_KL_J_VL28F.pdb	-0.005623459815979004	1.3120900392532349
4f15.pdb	4f15_KL_J_VL28P.pdb	-1.451637864112854	-0.4868200123310089
4f15.pdb	4f15_KL_J_VL28S.pdb	-0.7440470457077026	0.13742999732494354
4f15.pdb	4f15_KL_J_VL28T.pdb	-0.4649184048175812	-0.0009399999980814755
4f15.pdb	4f15_KL_J_VL28W.pdb	-0.014939695596694946	0.7640299797058105
4f15.pdb	4f15_KL_J_VL28Y.pdb	-0.20965313911437988	1.1201499700546265
4f15.pdb	4f15_KL_J_SL29A.pdb	-0.371072918176651	1.47406005859375
4f15.pdb	4f15_KL_J_SL29R.pdb	-0.48618659377098083	2.3022899627685547
4f15.pdb	4f15_KL_J_SL29N.pdb	-0.5612834692001343	1.3799899816513062
4f15.pdb	4f15_KL_J_SL29D.pdb	-0.558681309223175	1.2643400430679321
4f15.pdb	4f15_KL_J_SL29C.pdb	-0.443545401096344	2.3774449825286865
4f15.pdb	4f15_KL_J_SL29Q.pdb	-1.9132769107818604	1.2255699634552002
4f15.pdb	4f15_KL_J_SL29E.pdb	-1.079906702041626	1.6056300401687622
4f15.pdb	4f15_KL_J_SL29G.pdb	-0.4520622491836548	1.4141199588775635
4f15.pdb	4f15_KL_J_SL29H.pdb	-0.8359222412109375	1.6452699899673462
4f15.pdb	4f15_KL_J_SL29I.pdb	0.18138650059700012	2.4390130043029785
4f15.pdb	4f15_KL_J_SL29L.pdb	-0.4640979468822479	1.5058399438858032
4f15.pdb	4f15_KL_J_SL29K.pdb	-0.5340514183044434	1.3813400268554688
4f15.pdb	4f15_KL_J_SL29M.pdb	-0.12870463728904724	2.078739881515503
4f15.pdb	4f15_KL_J_SL29F.pdb	-0.6746768951416016	1.7271900177001953
4f15.pdb	4f15_KL_J_SL29P.pdb	-0.45129626989364624	1.4738199710845947
4f15.pdb	4f15_KL_J_SL29T.pdb	-0.42979031801223755	1.3015199899673462
4f15.pdb	4f15_KL_J_SL29W.pdb	-0.11102268099784851	2.1173698902130127
4f15.pdb	4f15_KL_J_SL29Y.pdb	-0.5270439386367798	1.9238899946212769
4f15.pdb	4f15_KL_J_SL29V.pdb	-0.12089160084724426	2.1214799880981445
4f15.pdb	4f15_KL_J_NL30A.pdb	-0.550537109375	-0.04002999886870384
4f15.pdb	4f15_KL_J_NL30R.pdb	-0.4663020372390747	-0.09203000366687775
4f15.pdb	4f15_KL_J_NL30D.pdb	-0.6788514852523804	0.08316999673843384
4f15.pdb	4f15_KL_J_NL30C.pdb	-0.5920872688293457	0.1041800007224083
4f15.pdb	4f15_KL_J_NL30Q.pdb	-0.5230328440666199	0.14737999439239502
4f15.pdb	4f15_KL_J_NL30E.pdb	-0.621393084526062	-0.1899300068616867
4f15.pdb	4f15_KL_J_NL30G.pdb	-0.7729030847549438	0.7240399718284607
4f15.pdb	4f15_KL_J_NL30H.pdb	-0.27435702085494995	0.016289999708533287
4f15.pdb	4f15_KL_J_NL30I.pdb	-0.49166226387023926	0.06612999737262726
4f15.pdb	4f15_KL_J_NL30L.pdb	-0.5747556686401367	-0.049619998782873154
4f15.pdb	4f15_KL_J_NL30K.pdb	-0.6824348568916321	-0.3071199953556061
4f15.pdb	4f15_KL_J_NL30M.pdb	-0.3245144188404083	0.1678999960422516
4f15.pdb	4f15_KL_J_NL30F.pdb	0.10569754242897034	0.8204299807548523
4f15.pdb	4f15_KL_J_NL30P.pdb	-0.28123992681503296	0.40042001008987427
4f15.pdb	4f15_KL_J_NL30S.pdb	-0.9737217426300049	0.0028800000436604023
4f15.pdb	4f15_KL_J_NL30T.pdb	-0.8378186225891113	-0.3068400025367737
4f15.pdb	4f15_KL_J_NL30W.pdb	0.4607926905155182	0.5610700249671936
4f15.pdb	4f15_KL_J_NL30Y.pdb	-1.9998964071273804	-1.4041399955749512
4f15.pdb	4f15_KL_J_NL30V.pdb	-0.360117107629776	0.12349999696016312
4f15.pdb	4f15_KL_J_EL92A.pdb	-0.15554332733154297	0.642579972743988
4f15.pdb	4f15_KL_J_EL92R.pdb	0.10158297419548035	1.2336100339889526
4f15.pdb	4f15_KL_J_EL92N.pdb	-0.12421980500221252	0.8183900117874146
4f15.pdb	4f15_KL_J_EL92D.pdb	0.20435062050819397	0.7674099802970886
4f15.pdb	4f15_KL_J_EL92C.pdb	-0.26625028252601624	0.7188799977302551
4f15.pdb	4f15_KL_J_EL92Q.pdb	-0.33325135707855225	0.4814099967479706
4f15.pdb	4f15_KL_J_EL92G.pdb	-0.07315847277641296	0.6366599798202515
4f15.pdb	4f15_KL_J_EL92H.pdb	-0.3602067828178406	-0.228410005569458
4f15.pdb	4f15_KL_J_EL92I.pdb	-0.0959070473909378	0.7676600217819214
4f15.pdb	4f15_KL_J_EL92L.pdb	-0.9094663858413696	-0.12352000176906586
4f15.pdb	4f15_KL_J_EL92K.pdb	-0.4701143503189087	-0.5050399899482727
4f15.pdb	4f15_KL_J_EL92M.pdb	0.17594268918037415	0.6800199747085571
4f15.pdb	4f15_KL_J_EL92F.pdb	-0.004915982484817505	1.4329700469970703
4f15.pdb	4f15_KL_J_EL92P.pdb	0.02860751748085022	0.6901599764823914
4f15.pdb	4f15_KL_J_EL92S.pdb	-0.12526041269302368	0.6378099918365479
4f15.pdb	4f15_KL_J_EL92T.pdb	-0.489445298910141	-0.34018999338150024
4f15.pdb	4f15_KL_J_EL92W.pdb	0.05806994438171387	0.9797199964523315
4f15.pdb	4f15_KL_J_EL92Y.pdb	0.2113957703113556	1.5234899520874023
4f15.pdb	4f15_KL_J_EL92V.pdb	-0.11710840463638306	0.3300899863243103
4f15.pdb	4f15_KL_J_VL93A.pdb	-0.3031942844390869	-0.43123000860214233
4f15.pdb	4f15_KL_J_VL93R.pdb	-0.3089806139469147	-1.2971800565719604
4f15.pdb	4f15_KL_J_VL93N.pdb	-0.22609052062034607	-0.43806999921798706
4f15.pdb	4f15_KL_J_VL93D.pdb	-2.1791043281555176	-1.9037200212478638
4f15.pdb	4f15_KL_J_VL93C.pdb	-0.3631477952003479	-0.11618000268936157
4f15.pdb	4f15_KL_J_VL93Q.pdb	-0.3999132215976715	-0.7602099776268005
4f15.pdb	4f15_KL_J_VL93E.pdb	-0.41030892729759216	0.28384000062942505
4f15.pdb	4f15_KL_J_VL93G.pdb	-0.13657817244529724	-0.5136200189590454
4f15.pdb	4f15_KL_J_VL93H.pdb	-0.9024151563644409	-0.3175800144672394
4f15.pdb	4f15_KL_J_VL93I.pdb	-0.14326554536819458	1.1491400003433228
4f15.pdb	4f15_KL_J_VL93L.pdb	-0.31926825642585754	-0.28360000252723694
4f15.pdb	4f15_KL_J_VL93K.pdb	-0.4940303862094879	-0.6243199706077576
4f15.pdb	4f15_KL_J_VL93M.pdb	-0.35901832580566406	-0.17544999718666077
4f15.pdb	4f15_KL_J_VL93F.pdb	-0.2713043987751007	0.7663800120353699
4f15.pdb	4f15_KL_J_VL93P.pdb	-0.4912418723106384	-0.5844299793243408
4f15.pdb	4f15_KL_J_VL93S.pdb	-0.2578546702861786	-0.3426100015640259
4f15.pdb	4f15_KL_J_VL93T.pdb	-0.6751290559768677	-0.30368998646736145
4f15.pdb	4f15_KL_J_VL93W.pdb	-0.4900646507740021	0.5167800188064575
4f15.pdb	4f15_KL_J_VL93Y.pdb	-1.873268961906433	2.039750099182129
4f15.pdb	4f15_KL_J_PL94A.pdb	-0.8078768253326416	-0.43338000774383545
4f15.pdb	4f15_KL_J_PL94R.pdb	-0.7906545400619507	-0.47374001145362854
4f15.pdb	4f15_KL_J_PL94N.pdb	-1.6555120944976807	-0.4851999878883362
4f15.pdb	4f15_KL_J_PL94D.pdb	-1.0916248559951782	-0.8073400259017944
4f15.pdb	4f15_KL_J_PL94C.pdb	-0.7816522121429443	-0.5951600074768066
4f15.pdb	4f15_KL_J_PL94Q.pdb	-1.002070665359497	-0.69132000207901
4f15.pdb	4f15_KL_J_PL94E.pdb	-0.9842667579650879	-0.5205000042915344
4f15.pdb	4f15_KL_J_PL94G.pdb	-0.8943837881088257	-1.6330599784851074
4f15.pdb	4f15_KL_J_PL94H.pdb	-0.9977619647979736	-0.6831799745559692
4f15.pdb	4f15_KL_J_PL94I.pdb	-0.7381736040115356	-0.6105599999427795
4f15.pdb	4f15_KL_J_PL94L.pdb	-0.9866536855697632	-0.5284600257873535
4f15.pdb	4f15_KL_J_PL94K.pdb	-0.9090590476989746	-1.3753399848937988
4f15.pdb	4f15_KL_J_PL94M.pdb	-0.732093095779419	-0.6898000240325928
4f15.pdb	4f15_KL_J_PL94F.pdb	-1.1244120597839355	-1.2927199602127075
4f15.pdb	4f15_KL_J_PL94S.pdb	-1.184337854385376	-0.5597500205039978
4f15.pdb	4f15_KL_J_PL94T.pdb	-1.165815830230713	-0.9537400007247925
4f15.pdb	4f15_KL_J_PL94W.pdb	-1.0264270305633545	-0.575190007686615
4f15.pdb	4f15_KL_J_PL94Y.pdb	-1.0267983675003052	-0.7031000256538391
4f15.pdb	4f15_KL_J_PL94V.pdb	-0.7021114826202393	-0.36601001024246216
4f15.pdb	4f15_KL_J_EJ26A.pdb	-0.39002346992492676	-0.18985000252723694
4f15.pdb	4f15_KL_J_EJ26R.pdb	-0.2581901550292969	0.5364400148391724
4f15.pdb	4f15_KL_J_EJ26N.pdb	-0.6478990316390991	-0.30191999673843384
4f15.pdb	4f15_KL_J_EJ26D.pdb	-0.6110262274742126	-0.47442999482154846
4f15.pdb	4f15_KL_J_EJ26C.pdb	-0.441344678401947	-0.26159000396728516
4f15.pdb	4f15_KL_J_EJ26Q.pdb	-0.905829668045044	-0.05201999843120575
4f15.pdb	4f15_KL_J_EJ26G.pdb	-0.45482873916625977	-0.1975799947977066
4f15.pdb	4f15_KL_J_EJ26H.pdb	-0.6998337507247925	-0.027340000495314598
4f15.pdb	4f15_KL_J_EJ26I.pdb	-0.18060094118118286	-0.30998000502586365
4f15.pdb	4f15_KL_J_EJ26L.pdb	-0.48780426383018494	-0.08023999631404877
4f15.pdb	4f15_KL_J_EJ26K.pdb	-0.6468914747238159	0.5425400137901306
4f15.pdb	4f15_KL_J_EJ26M.pdb	-0.024900704622268677	-0.2214300036430359
4f15.pdb	4f15_KL_J_EJ26F.pdb	-0.9520843029022217	-0.24267999827861786
4f15.pdb	4f15_KL_J_EJ26P.pdb	-0.5382438898086548	-0.18841999769210815
4f15.pdb	4f15_KL_J_EJ26S.pdb	-0.8641997575759888	-0.23691000044345856
4f15.pdb	4f15_KL_J_EJ26T.pdb	-0.5715469717979431	-0.28297001123428345
4f15.pdb	4f15_KL_J_EJ26W.pdb	-0.8482354879379272	0.5882800221443176
4f15.pdb	4f15_KL_J_EJ26Y.pdb	-0.9184346199035645	0.7076900005340576
4f15.pdb	4f15_KL_J_EJ26V.pdb	-0.2686225473880768	-0.27882999181747437
4f15.pdb	4f15_KL_J_TJ30A.pdb	-0.8692752122879028	0.640030026435852
4f15.pdb	4f15_KL_J_TJ30R.pdb	-0.9180562496185303	0.4647600054740906
4f15.pdb	4f15_KL_J_TJ30N.pdb	-1.103181004524231	0.7363700270652771
4f15.pdb	4f15_KL_J_TJ30D.pdb	-0.903566837310791	-0.3892799913883209
4f15.pdb	4f15_KL_J_TJ30C.pdb	-0.78000807762146	0.6218199729919434
4f15.pdb	4f15_KL_J_TJ30Q.pdb	-1.6222219467163086	0.3542099893093109
4f15.pdb	4f15_KL_J_TJ30E.pdb	-0.7318685054779053	1.1964199542999268
4f15.pdb	4f15_KL_J_TJ30G.pdb	-1.0758196115493774	0.9742000102996826
4f15.pdb	4f15_KL_J_TJ30H.pdb	-0.7964314222335815	0.32844001054763794
4f15.pdb	4f15_KL_J_TJ30I.pdb	-0.9183720350265503	0.727180004119873
4f15.pdb	4f15_KL_J_TJ30L.pdb	-0.7346246242523193	0.8589299917221069
4f15.pdb	4f15_KL_J_TJ30K.pdb	-1.1341909170150757	0.8755999803543091
4f15.pdb	4f15_KL_J_TJ30M.pdb	-0.7224634885787964	1.5257999897003174
4f15.pdb	4f15_KL_J_TJ30F.pdb	-0.5163648128509521	1.422719955444336
4f15.pdb	4f15_KL_J_TJ30P.pdb	-0.6873713135719299	0.9290199875831604
4f15.pdb	4f15_KL_J_TJ30S.pdb	-0.7785308361053467	0.979420006275177
4f15.pdb	4f15_KL_J_TJ30W.pdb	-0.8209042549133301	0.7250900268554688
4f15.pdb	4f15_KL_J_TJ30Y.pdb	-0.6743292808532715	1.2091699838638306
4f15.pdb	4f15_KL_J_TJ30V.pdb	-0.820655345916748	0.029239999130368233
4f15.pdb	4f15_KL_J_AJ31R.pdb	-0.2748942971229553	1.3298200368881226
4f15.pdb	4f15_KL_J_AJ31N.pdb	-0.37072688341140747	1.2679799795150757
4f15.pdb	4f15_KL_J_AJ31D.pdb	-0.6811485290527344	0.6510199904441833
4f15.pdb	4f15_KL_J_AJ31C.pdb	-0.2539157271385193	1.065559983253479
4f15.pdb	4f15_KL_J_AJ31Q.pdb	-0.37012216448783875	1.2390899658203125
4f15.pdb	4f15_KL_J_AJ31E.pdb	-0.5025619268417358	0.8447200059890747
4f15.pdb	4f15_KL_J_AJ31G.pdb	-0.33153659105300903	0.28431999683380127
4f15.pdb	4f15_KL_J_AJ31H.pdb	-0.35527747869491577	1.4609099626541138
4f15.pdb	4f15_KL_J_AJ31I.pdb	-0.36586901545524597	1.9788999557495117
4f15.pdb	4f15_KL_J_AJ31L.pdb	0.02994433045387268	1.4170500040054321
4f15.pdb	4f15_KL_J_AJ31K.pdb	-0.36403995752334595	1.2321900129318237
4f15.pdb	4f15_KL_J_AJ31M.pdb	-0.1431264728307724	2.1491799354553223
4f15.pdb	4f15_KL_J_AJ31F.pdb	0.1285378634929657	1.829699993133545
4f15.pdb	4f15_KL_J_AJ31P.pdb	-1.073682188987732	0.7252200245857239
4f15.pdb	4f15_KL_J_AJ31S.pdb	-0.29867371916770935	1.0431699752807617
4f15.pdb	4f15_KL_J_AJ31T.pdb	-0.11158567667007446	1.3328800201416016
4f15.pdb	4f15_KL_J_AJ31W.pdb	-0.3987613022327423	1.2282899618148804
4f15.pdb	4f15_KL_J_AJ31Y.pdb	-1.2162444591522217	1.2330600023269653
4f15.pdb	4f15_KL_J_AJ31V.pdb	-0.24744191765785217	1.9028199911117554
4f15.pdb	4f15_KL_J_EJ70A.pdb	-0.44823920726776123	0.3178600072860718
4f15.pdb	4f15_KL_J_EJ70R.pdb	-0.763949990272522	1.5886499881744385
4f15.pdb	4f15_KL_J_EJ70N.pdb	-0.6515152454376221	0.157710000872612
4f15.pdb	4f15_KL_J_EJ70D.pdb	-0.6431168913841248	-0.060509998351335526
4f15.pdb	4f15_KL_J_EJ70C.pdb	-0.43317967653274536	0.32416999340057373
4f15.pdb	4f15_KL_J_EJ70Q.pdb	-0.5084813237190247	0.9180200099945068
4f15.pdb	4f15_KL_J_EJ70G.pdb	-0.5100563764572144	0.25957000255584717
4f15.pdb	4f15_KL_J_EJ70H.pdb	-1.5143219232559204	0.24796000123023987
4f15.pdb	4f15_KL_J_EJ70I.pdb	-0.3569965958595276	0.41089001297950745
4f15.pdb	4f15_KL_J_EJ70L.pdb	-0.3845936357975006	0.35657998919487
4f15.pdb	4f15_KL_J_EJ70K.pdb	-0.6935441493988037	1.531309962272644
4f15.pdb	4f15_KL_J_EJ70M.pdb	-0.49527886509895325	0.11998999863862991
4f15.pdb	4f15_KL_J_EJ70F.pdb	-0.37922394275665283	0.5812699794769287
4f15.pdb	4f15_KL_J_EJ70P.pdb	-0.45706963539123535	0.23387999832630157
4f15.pdb	4f15_KL_J_EJ70S.pdb	-0.8001937866210938	0.36493998765945435
4f15.pdb	4f15_KL_J_EJ70T.pdb	-0.6869639158248901	0.0793600007891655
4f15.pdb	4f15_KL_J_EJ70W.pdb	-0.37993210554122925	1.2951699495315552
4f15.pdb	4f15_KL_J_EJ70Y.pdb	0.3677549660205841	2.174649953842163
4f15.pdb	4f15_KL_J_EJ70V.pdb	-0.2825387120246887	0.329800009727478
4f15.pdb	4f15_KL_J_RJ71A.pdb	-0.3421117067337036	-0.4905799925327301
4f15.pdb	4f15_KL_J_RJ71N.pdb	-0.4391747713088989	-0.23106999695301056
4f15.pdb	4f15_KL_J_RJ71D.pdb	-0.37288904190063477	-0.707040011882782
4f15.pdb	4f15_KL_J_RJ71C.pdb	-0.3287895619869232	-0.3274900019168854
4f15.pdb	4f15_KL_J_RJ71Q.pdb	-0.5810883641242981	-0.2700900137424469
4f15.pdb	4f15_KL_J_RJ71E.pdb	-0.37942883372306824	-0.6681900024414062
4f15.pdb	4f15_KL_J_RJ71G.pdb	-0.28405505418777466	-0.35743001103401184
4f15.pdb	4f15_KL_J_RJ71H.pdb	-0.4965098202228546	0.6613799929618835
4f15.pdb	4f15_KL_J_RJ71I.pdb	-0.2675562798976898	-0.2937999963760376
4f15.pdb	4f15_KL_J_RJ71L.pdb	-0.18826210498809814	-0.34703999757766724
4f15.pdb	4f15_KL_J_RJ71K.pdb	-0.3589917719364166	-0.1833599954843521
4f15.pdb	4f15_KL_J_RJ71M.pdb	-0.3306694030761719	-0.2568899989128113
4f15.pdb	4f15_KL_J_RJ71F.pdb	-0.4100695550441742	0.5517399907112122
4f15.pdb	4f15_KL_J_RJ71P.pdb	0.054959237575531006	-0.04628000035881996
4f15.pdb	4f15_KL_J_RJ71S.pdb	-0.6286489963531494	-0.5708299875259399
4f15.pdb	4f15_KL_J_RJ71T.pdb	-0.3635311722755432	-0.3198699951171875
4f15.pdb	4f15_KL_J_RJ71W.pdb	-0.48685452342033386	0.20104999840259552
4f15.pdb	4f15_KL_J_RJ71Y.pdb	-0.12898528575897217	1.5896199941635132
4f15.pdb	4f15_KL_J_RJ71V.pdb	-0.22067448496818542	-0.20911000669002533
4f15.pdb	4f15_KL_J_FJ72A.pdb	-0.211908221244812	0.006519999820739031
4f15.pdb	4f15_KL_J_FJ72R.pdb	-0.03602495789527893	3.075655937194824
4f15.pdb	4f15_KL_J_FJ72N.pdb	-0.22705045342445374	0.022350000217556953
4f15.pdb	4f15_KL_J_FJ72D.pdb	0.13820084929466248	-0.8291900157928467
4f15.pdb	4f15_KL_J_FJ72C.pdb	-0.10279209911823273	0.33566001057624817
4f15.pdb	4f15_KL_J_FJ72Q.pdb	-0.33527904748916626	0.30687999725341797
4f15.pdb	4f15_KL_J_FJ72E.pdb	-0.3045451045036316	-0.15626999735832214
4f15.pdb	4f15_KL_J_FJ72G.pdb	-0.3301345109939575	-0.07252000272274017
4f15.pdb	4f15_KL_J_FJ72H.pdb	-0.27173930406570435	-0.027230000123381615
4f15.pdb	4f15_KL_J_FJ72I.pdb	-0.09247219562530518	0.5374100208282471
4f15.pdb	4f15_KL_J_FJ72L.pdb	-0.10905933380126953	0.46764999628067017
4f15.pdb	4f15_KL_J_FJ72K.pdb	-0.0455382764339447	1.0779099464416504
4f15.pdb	4f15_KL_J_FJ72M.pdb	0.06123754382133484	0.07648000121116638
4f15.pdb	4f15_KL_J_FJ72P.pdb	0.033770740032196045	1.0375900268554688
4f15.pdb	4f15_KL_J_FJ72S.pdb	-0.5401930809020996	0.058490000665187836
4f15.pdb	4f15_KL_J_FJ72T.pdb	-0.28121697902679443	0.19144999980926514
4f15.pdb	4f15_KL_J_FJ72W.pdb	-0.0018428266048431396	0.28325000405311584
4f15.pdb	4f15_KL_J_FJ72Y.pdb	-0.5894838571548462	-0.04481000080704689
4f15.pdb	4f15_KL_J_FJ72V.pdb	-0.02879655361175537	0.8044800162315369
4f15.pdb	4f15_KL_J_EJ73A.pdb	0.15487274527549744	1.1177799701690674
4f15.pdb	4f15_KL_J_EJ73R.pdb	-1.2982044219970703	-2.839629888534546
4f15.pdb	4f15_KL_J_EJ73N.pdb	-0.026143521070480347	1.1292699575424194
4f15.pdb	4f15_KL_J_EJ73D.pdb	0.1108432412147522	0.5019299983978271
4f15.pdb	4f15_KL_J_EJ73C.pdb	0.033845871686935425	1.526129961013794
4f15.pdb	4f15_KL_J_EJ73Q.pdb	-0.8554764986038208	0.9797800183296204
4f15.pdb	4f15_KL_J_EJ73G.pdb	0.13989859819412231	0.7502800226211548
4f15.pdb	4f15_KL_J_EJ73H.pdb	-1.192836046218872	-0.33410000801086426
4f15.pdb	4f15_KL_J_EJ73I.pdb	-0.17035801708698273	2.092089891433716
4f15.pdb	4f15_KL_J_EJ73L.pdb	0.23727253079414368	0.9833099842071533
4f15.pdb	4f15_KL_J_EJ73K.pdb	-0.9916787147521973	-1.5097800493240356
4f15.pdb	4f15_KL_J_EJ73M.pdb	0.13105764985084534	1.563480019569397
4f15.pdb	4f15_KL_J_EJ73F.pdb	-7.8226728439331055	-5.806729793548584
4f15.pdb	4f15_KL_J_EJ73P.pdb	-2.08803391456604	-0.8156700134277344
4f15.pdb	4f15_KL_J_EJ73S.pdb	-0.5922544002532959	0.6763100028038025
4f15.pdb	4f15_KL_J_EJ73T.pdb	0.014402955770492554	1.5177500247955322
4f15.pdb	4f15_KL_J_EJ73W.pdb	-5.093482971191406	-2.57027006149292
4f15.pdb	4f15_KL_J_EJ73Y.pdb	-8.805154800415039	-7.256450176239014
4f15.pdb	4f15_KL_J_EJ73V.pdb	0.2147510051727295	2.287130117416382
4f15.pdb	4f15_KL_J_KJ77A.pdb	-0.3260183036327362	-0.6615200042724609
4f15.pdb	4f15_KL_J_KJ77R.pdb	0.10102838277816772	0.31957998871803284
4f15.pdb	4f15_KL_J_KJ77N.pdb	-0.5387985706329346	-0.7073400020599365
4f15.pdb	4f15_KL_J_KJ77D.pdb	-0.24957194924354553	-1.1218299865722656
4f15.pdb	4f15_KL_J_KJ77C.pdb	-0.2012551724910736	-0.35982999205589294
4f15.pdb	4f15_KL_J_KJ77Q.pdb	-0.39078789949417114	-0.4111500084400177
4f15.pdb	4f15_KL_J_KJ77E.pdb	-0.29447096586227417	-0.7237399816513062
4f15.pdb	4f15_KL_J_KJ77G.pdb	-0.33342981338500977	-0.8108100295066833
4f15.pdb	4f15_KL_J_KJ77H.pdb	-0.33244767785072327	-0.3607800006866455
4f15.pdb	4f15_KL_J_KJ77I.pdb	-0.20087265968322754	-0.39375999569892883
4f15.pdb	4f15_KL_J_KJ77L.pdb	-0.19939368963241577	-0.7404099702835083
4f15.pdb	4f15_KL_J_KJ77M.pdb	0.38095155358314514	0.4276700019836426
4f15.pdb	4f15_KL_J_KJ77F.pdb	-1.7546883821487427	-0.6452400088310242
4f15.pdb	4f15_KL_J_KJ77P.pdb	-0.02724325656890869	-0.09297999739646912
4f15.pdb	4f15_KL_J_KJ77S.pdb	-0.5169854164123535	-0.7443100214004517
4f15.pdb	4f15_KL_J_KJ77T.pdb	-0.30152198672294617	-0.3195599913597107
4f15.pdb	4f15_KL_J_KJ77W.pdb	-0.2466624230146408	0.12471000105142593
4f15.pdb	4f15_KL_J_KJ77Y.pdb	0.5243545770645142	1.02292001247406
4f15.pdb	4f15_KL_J_KJ77V.pdb	-0.33619803190231323	-0.3571699857711792
4f15.pdb	4f15_KL_J_TJ78A.pdb	-0.3980146646499634	-0.4865500032901764
4f15.pdb	4f15_KL_J_TJ78R.pdb	-0.29306259751319885	-1.7939000129699707
4f15.pdb	4f15_KL_J_TJ78N.pdb	-0.3899685740470886	-0.2237900048494339
4f15.pdb	4f15_KL_J_TJ78D.pdb	-0.42557328939437866	-1.4668099880218506
4f15.pdb	4f15_KL_J_TJ78C.pdb	-0.08026906847953796	-0.26047998666763306
4f15.pdb	4f15_KL_J_TJ78Q.pdb	-0.44996529817581177	-0.546280026435852
4f15.pdb	4f15_KL_J_TJ78E.pdb	-0.9200006723403931	-1.7197500467300415
4f15.pdb	4f15_KL_J_TJ78G.pdb	-0.443299263715744	-0.967960000038147
4f15.pdb	4f15_KL_J_TJ78H.pdb	-7.1636810302734375	-3.914259910583496
4f15.pdb	4f15_KL_J_TJ78I.pdb	-0.9400371313095093	-0.05065000057220459
4f15.pdb	4f15_KL_J_TJ78L.pdb	0.21759214997291565	1.8652100563049316
4f15.pdb	4f15_KL_J_TJ78K.pdb	-0.6111822128295898	-0.41258999705314636
4f15.pdb	4f15_KL_J_TJ78M.pdb	0.562008261680603	2.124109983444214
4f15.pdb	4f15_KL_J_TJ78F.pdb	-2.7454755306243896	-3.088670015335083
4f15.pdb	4f15_KL_J_TJ78P.pdb	-0.10813543200492859	-0.22488999366760254
4f15.pdb	4f15_KL_J_TJ78S.pdb	-0.11281321942806244	0.7496399879455566
4f15.pdb	4f15_KL_J_TJ78W.pdb	-5.683424949645996	-4.532010078430176
4f15.pdb	4f15_KL_J_TJ78Y.pdb	-4.730895519256592	-4.939789772033691
4f15.pdb	4f15_KL_J_TJ78V.pdb	0.08331644535064697	0.8116899728775024
4f15.pdb	4f15_KL_J_SJ79A.pdb	-0.061615943908691406	1.1797599792480469
4f15.pdb	4f15_KL_J_SJ79R.pdb	0.13216382265090942	0.8230100274085999
4f15.pdb	4f15_KL_J_SJ79N.pdb	-0.03382040560245514	1.1793800592422485
4f15.pdb	4f15_KL_J_SJ79D.pdb	-0.0692853331565857	0.6208599805831909
4f15.pdb	4f15_KL_J_SJ79C.pdb	0.13949799537658691	1.1194000244140625
4f15.pdb	4f15_KL_J_SJ79Q.pdb	0.19505992531776428	0.8483999967575073
4f15.pdb	4f15_KL_J_SJ79E.pdb	0.35358789563179016	2.3028600215911865
4f15.pdb	4f15_KL_J_SJ79G.pdb	-0.3011940121650696	0.40487000346183777
4f15.pdb	4f15_KL_J_SJ79H.pdb	-0.12422138452529907	0.8603299856185913
4f15.pdb	4f15_KL_J_SJ79I.pdb	0.7791283130645752	1.6296600103378296
4f15.pdb	4f15_KL_J_SJ79L.pdb	-0.6316714286804199	1.106410026550293
4f15.pdb	4f15_KL_J_SJ79K.pdb	0.11339780688285828	1.8374700546264648
4f15.pdb	4f15_KL_J_SJ79M.pdb	0.6252912282943726	2.259469985961914
4f15.pdb	4f15_KL_J_SJ79F.pdb	0.9197797775268555	1.648069977760315
4f15.pdb	4f15_KL_J_SJ79P.pdb	-1.4094657897949219	-0.02686999924480915
4f15.pdb	4f15_KL_J_SJ79T.pdb	-0.27099576592445374	0.7069000005722046
4f15.pdb	4f15_KL_J_SJ79W.pdb	0.8098616600036621	1.6415899991989136
4f15.pdb	4f15_KL_J_SJ79Y.pdb	-1.3775029182434082	0.6958500146865845
4f15.pdb	4f15_KL_J_SJ79V.pdb	0.8986958265304565	1.0512399673461914
4f15.pdb	4f15_KL_J_KJ121A.pdb	0.7862528562545776	2.3261749744415283
4f15.pdb	4f15_KL_J_KJ121R.pdb	0.4934253990650177	2.3760740756988525
4f15.pdb	4f15_KL_J_KJ121N.pdb	0.5102905035018921	2.2370400428771973
4f15.pdb	4f15_KL_J_KJ121D.pdb	0.5312860012054443	2.5775339603424072
4f15.pdb	4f15_KL_J_KJ121C.pdb	0.47827842831611633	2.437122106552124
4f15.pdb	4f15_KL_J_KJ121Q.pdb	0.5338664054870605	2.2391200065612793
4f15.pdb	4f15_KL_J_KJ121E.pdb	1.2355986833572388	2.706757068634033
4f15.pdb	4f15_KL_J_KJ121G.pdb	0.6178997755050659	1.2184499502182007
4f15.pdb	4f15_KL_J_KJ121H.pdb	0.5037260055541992	2.303100109100342
4f15.pdb	4f15_KL_J_KJ121I.pdb	0.5640448331832886	2.5058999061584473
4f15.pdb	4f15_KL_J_KJ121L.pdb	0.8046799898147583	2.613708972930908
4f15.pdb	4f15_KL_J_KJ121M.pdb	0.8183939456939697	2.5435431003570557
4f15.pdb	4f15_KL_J_KJ121F.pdb	0.972320556640625	2.840770959854126
4f15.pdb	4f15_KL_J_KJ121P.pdb	0.9301104545593262	1.385640025138855
4f15.pdb	4f15_KL_J_KJ121S.pdb	0.355716735124588	1.114650011062622
4f15.pdb	4f15_KL_J_KJ121T.pdb	0.6045228242874146	2.009619951248169
4f15.pdb	4f15_KL_J_KJ121W.pdb	0.4424304664134979	1.6511800289154053
4f15.pdb	4f15_KL_J_KJ121Y.pdb	-0.10876338183879852	0.7315400242805481
4f15.pdb	4f15_KL_J_KJ121V.pdb	0.8465412855148315	2.681565046310425
4f15.pdb	4f15_KL_J_SJ122A.pdb	0.391336053609848	0.14799000322818756
4f15.pdb	4f15_KL_J_SJ122R.pdb	1.5915131568908691	2.8357369899749756
4f15.pdb	4f15_KL_J_SJ122N.pdb	0.5640842914581299	1.891469955444336
4f15.pdb	4f15_KL_J_SJ122D.pdb	0.7975573539733887	1.9661799669265747
4f15.pdb	4f15_KL_J_SJ122C.pdb	0.026069700717926025	-0.15366999804973602
4f15.pdb	4f15_KL_J_SJ122Q.pdb	0.6331599950790405	1.9253100156784058
4f15.pdb	4f15_KL_J_SJ122E.pdb	1.121058702468872	1.9318900108337402
4f15.pdb	4f15_KL_J_SJ122G.pdb	1.328096628189087	2.277479887008667
4f15.pdb	4f15_KL_J_SJ122H.pdb	1.0532145500183105	2.0263500213623047
4f15.pdb	4f15_KL_J_SJ122I.pdb	1.361199140548706	1.7949800491333008
4f15.pdb	4f15_KL_J_SJ122L.pdb	1.007665991783142	1.8841899633407593
4f15.pdb	4f15_KL_J_SJ122K.pdb	0.978490948677063	2.3254470825195312
4f15.pdb	4f15_KL_J_SJ122M.pdb	1.0243768692016602	2.251159906387329
4f15.pdb	4f15_KL_J_SJ122F.pdb	0.9229186773300171	1.9209599494934082
4f15.pdb	4f15_KL_J_SJ122P.pdb	1.2115603685379028	2.0573699474334717
4f15.pdb	4f15_KL_J_SJ122T.pdb	0.6990708112716675	1.8726500272750854
4f15.pdb	4f15_KL_J_SJ122W.pdb	1.236586093902588	2.237370014190674
4f15.pdb	4f15_KL_J_SJ122Y.pdb	0.9371702671051025	1.8936200141906738
4f15.pdb	4f15_KL_J_SJ122V.pdb	0.9305237531661987	2.0062899589538574
4f15.pdb	4f15_KL_J_YJ211A.pdb	0.08305126428604126	-0.26875001192092896
4f15.pdb	4f15_KL_J_YJ211R.pdb	0.6361796855926514	1.6306099891662598
4f15.pdb	4f15_KL_J_YJ211N.pdb	-0.05571475625038147	-0.3565700054168701
4f15.pdb	4f15_KL_J_YJ211D.pdb	0.2276257574558258	-1.883810043334961
4f15.pdb	4f15_KL_J_YJ211C.pdb	-0.0821366012096405	-0.646399974822998
4f15.pdb	4f15_KL_J_YJ211Q.pdb	0.09239634871482849	-0.3882499933242798
4f15.pdb	4f15_KL_J_YJ211E.pdb	0.08456352353096008	-0.7973300218582153
4f15.pdb	4f15_KL_J_YJ211G.pdb	0.305690199136734	-1.4435900449752808
4f15.pdb	4f15_KL_J_YJ211H.pdb	0.053054362535476685	-0.25154000520706177
4f15.pdb	4f15_KL_J_YJ211I.pdb	0.10330608487129211	-0.07746999710798264
4f15.pdb	4f15_KL_J_YJ211L.pdb	0.2477266490459442	-0.0828000009059906
4f15.pdb	4f15_KL_J_YJ211K.pdb	0.28378525376319885	0.6176000237464905
4f15.pdb	4f15_KL_J_YJ211M.pdb	0.24045398831367493	-0.07654999941587448
4f15.pdb	4f15_KL_J_YJ211F.pdb	-0.1530562937259674	0.2034900039434433
4f15.pdb	4f15_KL_J_YJ211P.pdb	0.10501229763031006	-0.30566999316215515
4f15.pdb	4f15_KL_J_YJ211S.pdb	-0.14733506739139557	-0.2403700053691864
4f15.pdb	4f15_KL_J_YJ211T.pdb	-0.02974674105644226	-0.8198699951171875
4f15.pdb	4f15_KL_J_YJ211W.pdb	0.27183064818382263	0.5996500253677368
4f15.pdb	4f15_KL_J_YJ211V.pdb	0.26576927304267883	0.07653000205755234
2zcl.pdb	2zcl_HL_P_FL31A.pdb	-1.2605886459350586	-2.2739999294281006
2zcl.pdb	2zcl_HL_P_FL31R.pdb	-1.4395302534103394	-2.4795000553131104
2zcl.pdb	2zcl_HL_P_FL31N.pdb	-1.5365445613861084	-0.9713000059127808
2zcl.pdb	2zcl_HL_P_FL31D.pdb	-1.1140954494476318	-0.5544000267982483
2zcl.pdb	2zcl_HL_P_FL31C.pdb	-0.9984525442123413	-1.5602999925613403
2zcl.pdb	2zcl_HL_P_FL31Q.pdb	-1.3411096334457397	-0.9521999955177307
2zcl.pdb	2zcl_HL_P_FL31E.pdb	-1.280335783958435	-0.4918999969959259
2zcl.pdb	2zcl_HL_P_FL31G.pdb	-1.2381013631820679	-1.7984999418258667
2zcl.pdb	2zcl_HL_P_FL31H.pdb	-1.1319023370742798	-1.920199990272522
2zcl.pdb	2zcl_HL_P_FL31I.pdb	-1.3129589557647705	-0.9265999794006348
2zcl.pdb	2zcl_HL_P_FL31L.pdb	-0.9185186624526978	0.06340000033378601
2zcl.pdb	2zcl_HL_P_FL31K.pdb	-1.1602195501327515	-1.4556000232696533
2zcl.pdb	2zcl_HL_P_FL31M.pdb	-0.6283230781555176	0.25200000405311584
2zcl.pdb	2zcl_HL_P_FL31P.pdb	-1.60520601272583	-2.3924999237060547
2zcl.pdb	2zcl_HL_P_FL31S.pdb	-1.7924891710281372	-1.8937000036239624
2zcl.pdb	2zcl_HL_P_FL31T.pdb	-1.6169650554656982	-1.2922999858856201
2zcl.pdb	2zcl_HL_P_FL31W.pdb	-0.7949317693710327	0.0066999997943639755
2zcl.pdb	2zcl_HL_P_FL31Y.pdb	-0.7172650694847107	-0.8765000104904175
2zcl.pdb	2zcl_HL_P_FL31V.pdb	-1.986889362335205	-1.294100046157837
2zcl.pdb	2zcl_HL_P_DL32A.pdb	-1.4927988052368164	-1.1390999555587769
2zcl.pdb	2zcl_HL_P_DL32R.pdb	-0.32371699810028076	-0.8913000226020813
2zcl.pdb	2zcl_HL_P_DL32N.pdb	-1.1587311029434204	-0.6808000206947327
2zcl.pdb	2zcl_HL_P_DL32C.pdb	-1.1203255653381348	-0.8030999898910522
2zcl.pdb	2zcl_HL_P_DL32Q.pdb	-0.3491027355194092	-0.3564000129699707
2zcl.pdb	2zcl_HL_P_DL32E.pdb	-1.0839122533798218	-0.5065000057220459
2zcl.pdb	2zcl_HL_P_DL32G.pdb	-1.4674848318099976	-0.8443999886512756
2zcl.pdb	2zcl_HL_P_DL32H.pdb	-1.5524429082870483	-0.6281999945640564
2zcl.pdb	2zcl_HL_P_DL32I.pdb	-0.4448445439338684	-0.27379998564720154
2zcl.pdb	2zcl_HL_P_DL32L.pdb	-1.0186389684677124	-1.085800051689148
2zcl.pdb	2zcl_HL_P_DL32K.pdb	-0.7037249803543091	-1.2143000364303589
2zcl.pdb	2zcl_HL_P_DL32M.pdb	-0.4716087877750397	-0.6347000002861023
2zcl.pdb	2zcl_HL_P_DL32F.pdb	-0.8925729990005493	-0.6827999949455261
2zcl.pdb	2zcl_HL_P_DL32P.pdb	-1.4660446643829346	-1.2503999471664429
2zcl.pdb	2zcl_HL_P_DL32S.pdb	-0.9773907661437988	-1.0521999597549438
2zcl.pdb	2zcl_HL_P_DL32T.pdb	-0.8355937004089355	-0.8902999758720398
2zcl.pdb	2zcl_HL_P_DL32W.pdb	-1.2124806642532349	-1.3782999515533447
2zcl.pdb	2zcl_HL_P_DL32Y.pdb	-1.5779343843460083	-1.25600004196167
2zcl.pdb	2zcl_HL_P_DL32V.pdb	-0.061400577425956726	-0.6500999927520752
2zcl.pdb	2zcl_HL_P_YL36A.pdb	-0.5215932726860046	0.10000000149011612
2zcl.pdb	2zcl_HL_P_YL36R.pdb	-0.491943359375	0.01489999983459711
2zcl.pdb	2zcl_HL_P_YL36N.pdb	-0.28168821334838867	0.007799999788403511
2zcl.pdb	2zcl_HL_P_YL36D.pdb	-0.3168371617794037	0.9653000235557556
2zcl.pdb	2zcl_HL_P_YL36C.pdb	-0.4516039490699768	0.22949999570846558
2zcl.pdb	2zcl_HL_P_YL36Q.pdb	-0.24499207735061646	0.9991000294685364
2zcl.pdb	2zcl_HL_P_YL36E.pdb	0.29020729660987854	1.4615999460220337
2zcl.pdb	2zcl_HL_P_YL36G.pdb	-0.4959360361099243	-0.2540000081062317
2zcl.pdb	2zcl_HL_P_YL36H.pdb	-0.4557569622993469	-0.3370000123977661
2zcl.pdb	2zcl_HL_P_YL36I.pdb	-0.09413230419158936	0.2754000127315521
2zcl.pdb	2zcl_HL_P_YL36L.pdb	-0.07157406210899353	0.525600016117096
2zcl.pdb	2zcl_HL_P_YL36K.pdb	-0.3392399251461029	-0.6158999800682068
2zcl.pdb	2zcl_HL_P_YL36M.pdb	0.014200806617736816	0.7143999934196472
2zcl.pdb	2zcl_HL_P_YL36F.pdb	0.09658247232437134	0.9797999858856201
2zcl.pdb	2zcl_HL_P_YL36P.pdb	-0.07384189963340759	0.1615000069141388
2zcl.pdb	2zcl_HL_P_YL36S.pdb	-0.6373392343521118	-0.2443999946117401
2zcl.pdb	2zcl_HL_P_YL36T.pdb	-0.085137277841568	0.19179999828338623
2zcl.pdb	2zcl_HL_P_YL36W.pdb	0.25076040625572205	0.5005000233650208
2zcl.pdb	2zcl_HL_P_YL36V.pdb	-0.11308914422988892	0.27399998903274536
2zcl.pdb	2zcl_HL_P_NL96A.pdb	-0.43965980410575867	-0.2567000091075897
2zcl.pdb	2zcl_HL_P_NL96R.pdb	-0.21408399939537048	-0.2773999869823456
2zcl.pdb	2zcl_HL_P_NL96D.pdb	0.19896909594535828	0.9241999983787537
2zcl.pdb	2zcl_HL_P_NL96C.pdb	-0.2478976547718048	-0.1137000024318695
2zcl.pdb	2zcl_HL_P_NL96Q.pdb	-0.3851800262928009	-0.23659999668598175
2zcl.pdb	2zcl_HL_P_NL96E.pdb	-0.29982006549835205	0.06859999895095825
2zcl.pdb	2zcl_HL_P_NL96G.pdb	-0.09562915563583374	-0.07980000227689743
2zcl.pdb	2zcl_HL_P_NL96H.pdb	-0.193442240357399	-0.2596000134944916
2zcl.pdb	2zcl_HL_P_NL96I.pdb	-0.11465251445770264	-0.001500000013038516
2zcl.pdb	2zcl_HL_P_NL96L.pdb	-0.23032023012638092	0.7444000244140625
2zcl.pdb	2zcl_HL_P_NL96K.pdb	-0.23838801681995392	0.439300000667572
2zcl.pdb	2zcl_HL_P_NL96M.pdb	-0.12422589957714081	-0.24650000035762787
2zcl.pdb	2zcl_HL_P_NL96F.pdb	-0.24243032932281494	-0.15039999783039093
2zcl.pdb	2zcl_HL_P_NL96P.pdb	0.021919667720794678	0.10779999941587448
2zcl.pdb	2zcl_HL_P_NL96S.pdb	-0.18930590152740479	-0.10899999737739563
2zcl.pdb	2zcl_HL_P_NL96T.pdb	0.011513948440551758	-0.5782999992370605
2zcl.pdb	2zcl_HL_P_NL96W.pdb	-0.20995379984378815	-0.03200000151991844
2zcl.pdb	2zcl_HL_P_NL96Y.pdb	-0.46462827920913696	-0.28380000591278076
2zcl.pdb	2zcl_HL_P_NL96V.pdb	-0.08395317196846008	0.06750000268220901
2zcl.pdb	2zcl_HL_P_TH28A.pdb	-0.6997017860412598	-0.5077000260353088
2zcl.pdb	2zcl_HL_P_TH28R.pdb	-0.6939210891723633	1.495300054550171
2zcl.pdb	2zcl_HL_P_TH28N.pdb	-1.459518313407898	-1.728600025177002
2zcl.pdb	2zcl_HL_P_TH28D.pdb	-1.045668601989746	-1.3818000555038452
2zcl.pdb	2zcl_HL_P_TH28C.pdb	-0.6425073146820068	-0.5817999839782715
2zcl.pdb	2zcl_HL_P_TH28Q.pdb	-2.0152993202209473	-1.1473000049591064
2zcl.pdb	2zcl_HL_P_TH28E.pdb	-0.35854050517082214	-0.723800003528595
2zcl.pdb	2zcl_HL_P_TH28G.pdb	-0.7880522012710571	-1.0305999517440796
2zcl.pdb	2zcl_HL_P_TH28H.pdb	-2.0502374172210693	1.427299976348877
2zcl.pdb	2zcl_HL_P_TH28I.pdb	-0.838973879814148	-0.588100016117096
2zcl.pdb	2zcl_HL_P_TH28L.pdb	-0.8747808933258057	-0.8180000185966492
2zcl.pdb	2zcl_HL_P_TH28K.pdb	-0.9399533271789551	0.6876999735832214
2zcl.pdb	2zcl_HL_P_TH28M.pdb	-0.4334549009799957	0.027000000700354576
2zcl.pdb	2zcl_HL_P_TH28F.pdb	-0.10783135890960693	2.2829999923706055
2zcl.pdb	2zcl_HL_P_TH28P.pdb	-0.6425842046737671	-0.3273000121116638
2zcl.pdb	2zcl_HL_P_TH28S.pdb	-0.5463193655014038	-0.4415000081062317
2zcl.pdb	2zcl_HL_P_TH28W.pdb	-0.20570099353790283	0.7342000007629395
2zcl.pdb	2zcl_HL_P_TH28Y.pdb	-1.3984014987945557	-0.2282000035047531
2zcl.pdb	2zcl_HL_P_TH28V.pdb	-1.6008350849151611	-0.9430999755859375
2zcl.pdb	2zcl_HL_P_TH30A.pdb	-0.13881991803646088	0.42649999260902405
2zcl.pdb	2zcl_HL_P_TH30R.pdb	0.5543732643127441	2.4605000019073486
2zcl.pdb	2zcl_HL_P_TH30N.pdb	-0.2474156618118286	1.2697999477386475
2zcl.pdb	2zcl_HL_P_TH30D.pdb	-0.40049394965171814	-0.854200005531311
2zcl.pdb	2zcl_HL_P_TH30C.pdb	-0.16225354373455048	0.3061999976634979
2zcl.pdb	2zcl_HL_P_TH30Q.pdb	0.07134944200515747	1.7569999694824219
2zcl.pdb	2zcl_HL_P_TH30E.pdb	0.12477222084999084	-0.29510000348091125
2zcl.pdb	2zcl_HL_P_TH30G.pdb	-0.101662278175354	0.397599995136261
2zcl.pdb	2zcl_HL_P_TH30H.pdb	-0.4038613438606262	1.2164000272750854
2zcl.pdb	2zcl_HL_P_TH30I.pdb	-0.21943965554237366	0.13120000064373016
2zcl.pdb	2zcl_HL_P_TH30L.pdb	-0.06542536616325378	0.5024999976158142
2zcl.pdb	2zcl_HL_P_TH30K.pdb	-0.37561658024787903	1.2301000356674194
2zcl.pdb	2zcl_HL_P_TH30M.pdb	0.11364176869392395	0.32359999418258667
2zcl.pdb	2zcl_HL_P_TH30F.pdb	0.18163758516311646	0.5928000211715698
2zcl.pdb	2zcl_HL_P_TH30P.pdb	0.16400450468063354	0.37630000710487366
2zcl.pdb	2zcl_HL_P_TH30S.pdb	-0.4179321527481079	0.5683000087738037
2zcl.pdb	2zcl_HL_P_TH30W.pdb	0.3014565408229828	0.18320000171661377
2zcl.pdb	2zcl_HL_P_TH30Y.pdb	-0.03578433394432068	0.5235999822616577
2zcl.pdb	2zcl_HL_P_TH30V.pdb	0.05550217628479004	0.602400004863739
2zcl.pdb	2zcl_HL_P_TH31A.pdb	-0.25742286443710327	1.1779999732971191
2zcl.pdb	2zcl_HL_P_TH31R.pdb	-0.13317590951919556	1.7132999897003174
2zcl.pdb	2zcl_HL_P_TH31N.pdb	-1.6014556884765625	-1.9424999952316284
2zcl.pdb	2zcl_HL_P_TH31D.pdb	-0.7005965709686279	-0.006800000090152025
2zcl.pdb	2zcl_HL_P_TH31C.pdb	-0.34896284341812134	0.9932000041007996
2zcl.pdb	2zcl_HL_P_TH31Q.pdb	-1.5901464223861694	-0.15049999952316284
2zcl.pdb	2zcl_HL_P_TH31E.pdb	-0.9516403675079346	-1.5370999574661255
2zcl.pdb	2zcl_HL_P_TH31G.pdb	-0.2865763306617737	0.6259999871253967
2zcl.pdb	2zcl_HL_P_TH31H.pdb	-2.671541929244995	0.1712999939918518
2zcl.pdb	2zcl_HL_P_TH31I.pdb	-0.03154918551445007	1.2621999979019165
2zcl.pdb	2zcl_HL_P_TH31L.pdb	0.18671029806137085	1.5364999771118164
2zcl.pdb	2zcl_HL_P_TH31K.pdb	0.6006772518157959	3.5843000411987305
2zcl.pdb	2zcl_HL_P_TH31M.pdb	0.5636889934539795	1.8214999437332153
2zcl.pdb	2zcl_HL_P_TH31F.pdb	-4.149367809295654	-1.9249000549316406
2zcl.pdb	2zcl_HL_P_TH31P.pdb	-0.7929476499557495	-0.19210000336170197
2zcl.pdb	2zcl_HL_P_TH31S.pdb	-0.39869803190231323	-0.38609999418258667
2zcl.pdb	2zcl_HL_P_TH31W.pdb	-8.217979431152344	-6.050749778747559
2zcl.pdb	2zcl_HL_P_TH31Y.pdb	-8.652154922485352	-4.493500232696533
2zcl.pdb	2zcl_HL_P_TH31V.pdb	0.07954788208007812	1.7094000577926636
2zcl.pdb	2zcl_HL_P_YH32A.pdb	-0.6352174282073975	-0.9229999780654907
2zcl.pdb	2zcl_HL_P_YH32R.pdb	-0.5281704068183899	-1.8366999626159668
2zcl.pdb	2zcl_HL_P_YH32N.pdb	-0.7842648029327393	-0.9430000185966492
2zcl.pdb	2zcl_HL_P_YH32D.pdb	-0.7939711809158325	-0.4260999858379364
2zcl.pdb	2zcl_HL_P_YH32C.pdb	-0.6773936748504639	-0.9302999973297119
2zcl.pdb	2zcl_HL_P_YH32Q.pdb	-0.8569892644882202	-1.0536999702453613
2zcl.pdb	2zcl_HL_P_YH32E.pdb	-0.5305894017219543	-0.43799999356269836
2zcl.pdb	2zcl_HL_P_YH32G.pdb	-0.6240018606185913	-1.0377000570297241
2zcl.pdb	2zcl_HL_P_YH32H.pdb	-0.7275707721710205	-0.5543000102043152
2zcl.pdb	2zcl_HL_P_YH32I.pdb	-0.4709172248840332	-0.2386000007390976
2zcl.pdb	2zcl_HL_P_YH32L.pdb	-0.3911220133304596	-0.28940001130104065
2zcl.pdb	2zcl_HL_P_YH32K.pdb	-0.5899425745010376	-1.5289000272750854
2zcl.pdb	2zcl_HL_P_YH32M.pdb	-0.16712713241577148	0.09769999980926514
2zcl.pdb	2zcl_HL_P_YH32F.pdb	-0.3040887117385864	0.23649999499320984
2zcl.pdb	2zcl_HL_P_YH32P.pdb	-0.7587901949882507	-0.6991000175476074
2zcl.pdb	2zcl_HL_P_YH32S.pdb	-0.868736743927002	-1.0745999813079834
2zcl.pdb	2zcl_HL_P_YH32T.pdb	-0.8685047626495361	-0.8413000106811523
2zcl.pdb	2zcl_HL_P_YH32W.pdb	-0.5223413705825806	1.3114999532699585
2zcl.pdb	2zcl_HL_P_YH32V.pdb	-0.5421047210693359	-1.0147000551223755
2zcl.pdb	2zcl_HL_P_YH33A.pdb	-0.449229896068573	-1.2939000129699707
2zcl.pdb	2zcl_HL_P_YH33R.pdb	-0.3992633819580078	-1.6770000457763672
2zcl.pdb	2zcl_HL_P_YH33N.pdb	-0.6582093238830566	-1.3014999628067017
2zcl.pdb	2zcl_HL_P_YH33D.pdb	-0.9755234718322754	-1.4076000452041626
2zcl.pdb	2zcl_HL_P_YH33C.pdb	-0.5291519165039062	-1.285099983215332
2zcl.pdb	2zcl_HL_P_YH33Q.pdb	-0.568751335144043	-0.6779999732971191
2zcl.pdb	2zcl_HL_P_YH33E.pdb	-0.781003475189209	-1.0703999996185303
2zcl.pdb	2zcl_HL_P_YH33G.pdb	-0.5014251470565796	-1.6136000156402588
2zcl.pdb	2zcl_HL_P_YH33H.pdb	-0.6623926162719727	-1.0547000169754028
2zcl.pdb	2zcl_HL_P_YH33I.pdb	-0.5883913040161133	-0.6995999813079834
2zcl.pdb	2zcl_HL_P_YH33L.pdb	-0.5980876684188843	-1.010200023651123
2zcl.pdb	2zcl_HL_P_YH33K.pdb	-0.5265282392501831	-1.4332000017166138
2zcl.pdb	2zcl_HL_P_YH33M.pdb	-0.4617745876312256	-0.48330000042915344
2zcl.pdb	2zcl_HL_P_YH33F.pdb	-0.07296261191368103	-0.14820000529289246
2zcl.pdb	2zcl_HL_P_YH33P.pdb	-0.3971937894821167	-0.6668000221252441
2zcl.pdb	2zcl_HL_P_YH33S.pdb	-0.7876068353652954	-1.5824999809265137
2zcl.pdb	2zcl_HL_P_YH33T.pdb	-0.7696948051452637	-1.5508999824523926
2zcl.pdb	2zcl_HL_P_YH33W.pdb	-0.04044879972934723	0.179299995303154
2zcl.pdb	2zcl_HL_P_YH33V.pdb	-0.48257559537887573	-1.0930999517440796
2zcl.pdb	2zcl_HL_P_AH52R.pdb	-4.654462814331055	-3.0023000240325928
2zcl.pdb	2zcl_HL_P_AH52N.pdb	-7.334681987762451	-6.337170124053955
2zcl.pdb	2zcl_HL_P_AH52D.pdb	-10.324820518493652	-7.424860000610352
2zcl.pdb	2zcl_HL_P_AH52C.pdb	-1.111310601234436	0.9961000084877014
2zcl.pdb	2zcl_HL_P_AH52Q.pdb	-2.9402687549591064	-1.813099980354309
2zcl.pdb	2zcl_HL_P_AH52E.pdb	-11.37712574005127	-9.960709571838379
2zcl.pdb	2zcl_HL_P_AH52G.pdb	-0.4828309416770935	0.24009999632835388
2zcl.pdb	2zcl_HL_P_AH52H.pdb	-2.598482847213745	-1.6730999946594238
2zcl.pdb	2zcl_HL_P_AH52I.pdb	-4.520138263702393	-1.5999000072479248
2zcl.pdb	2zcl_HL_P_AH52L.pdb	-10.684910774230957	-7.388959884643555
2zcl.pdb	2zcl_HL_P_AH52K.pdb	-0.8007373809814453	-1.6366000175476074
2zcl.pdb	2zcl_HL_P_AH52M.pdb	-0.051744937896728516	-0.48579999804496765
2zcl.pdb	2zcl_HL_P_AH52F.pdb	-2.5579092502593994	-0.3188000023365021
2zcl.pdb	2zcl_HL_P_AH52P.pdb	-0.136576846241951	-0.7335000038146973
2zcl.pdb	2zcl_HL_P_AH52S.pdb	-0.9013828039169312	0.4375
2zcl.pdb	2zcl_HL_P_AH52T.pdb	-0.8311464786529541	-0.1745000034570694
2zcl.pdb	2zcl_HL_P_AH52W.pdb	-12.5369873046875	-10.290619850158691
2zcl.pdb	2zcl_HL_P_AH52Y.pdb	-12.060797691345215	-8.925439834594727
2zcl.pdb	2zcl_HL_P_AH52V.pdb	-1.3447818756103516	0.4945000112056732
2zcl.pdb	2zcl_HL_P_AH54R.pdb	-10.889998435974121	-4.072000026702881
2zcl.pdb	2zcl_HL_P_AH54N.pdb	-6.053624153137207	-4.525000095367432
2zcl.pdb	2zcl_HL_P_AH54D.pdb	-5.153595447540283	-6.9417500495910645
2zcl.pdb	2zcl_HL_P_AH54C.pdb	-0.7386223077774048	-0.24709999561309814
2zcl.pdb	2zcl_HL_P_AH54Q.pdb	-5.3200225830078125	-5.547399997711182
2zcl.pdb	2zcl_HL_P_AH54E.pdb	-12.118040084838867	-10.913290023803711
2zcl.pdb	2zcl_HL_P_AH54G.pdb	-0.11338123679161072	-0.3962000012397766
2zcl.pdb	2zcl_HL_P_AH54H.pdb	-21.607343673706055	-14.587409973144531
2zcl.pdb	2zcl_HL_P_AH54I.pdb	-12.782567024230957	-7.828849792480469
2zcl.pdb	2zcl_HL_P_AH54L.pdb	-16.26136589050293	-9.023530006408691
2zcl.pdb	2zcl_HL_P_AH54K.pdb	-9.226338386535645	-3.678100109100342
2zcl.pdb	2zcl_HL_P_AH54M.pdb	-5.5872321128845215	-3.683799982070923
2zcl.pdb	2zcl_HL_P_AH54F.pdb	-18.05490493774414	-15.065181732177734
2zcl.pdb	2zcl_HL_P_AH54P.pdb	-5.6920485496521	-2.8441998958587646
2zcl.pdb	2zcl_HL_P_AH54S.pdb	-0.6753761768341064	-0.43369999527931213
2zcl.pdb	2zcl_HL_P_AH54T.pdb	-9.153844833374023	-4.060400009155273
2zcl.pdb	2zcl_HL_P_AH54W.pdb	-27.817312240600586	-24.463619232177734
2zcl.pdb	2zcl_HL_P_AH54Y.pdb	-15.237481117248535	-13.018110275268555
2zcl.pdb	2zcl_HL_P_AH54V.pdb	-8.275504112243652	-4.189000129699707
2zcl.pdb	2zcl_HL_P_SH55A.pdb	-0.34514322876930237	0.8416000008583069
2zcl.pdb	2zcl_HL_P_SH55R.pdb	-0.7782316207885742	2.1605000495910645
2zcl.pdb	2zcl_HL_P_SH55N.pdb	-0.6890017986297607	1.1682000160217285
2zcl.pdb	2zcl_HL_P_SH55D.pdb	-0.8705741167068481	0.7325000166893005
2zcl.pdb	2zcl_HL_P_SH55C.pdb	-0.226505309343338	1.6973999738693237
2zcl.pdb	2zcl_HL_P_SH55Q.pdb	-1.2262994050979614	2.039599895477295
2zcl.pdb	2zcl_HL_P_SH55E.pdb	-0.5676872730255127	1.2389999628067017
2zcl.pdb	2zcl_HL_P_SH55G.pdb	0.2158854603767395	1.6025999784469604
2zcl.pdb	2zcl_HL_P_SH55H.pdb	-0.6969466209411621	0.8690000176429749
2zcl.pdb	2zcl_HL_P_SH55I.pdb	-0.6666054725646973	1.6605000495910645
2zcl.pdb	2zcl_HL_P_SH55L.pdb	0.024921387434005737	2.2945001125335693
2zcl.pdb	2zcl_HL_P_SH55K.pdb	-0.5223402976989746	1.9000999927520752
2zcl.pdb	2zcl_HL_P_SH55M.pdb	0.40544602274894714	2.872999906539917
2zcl.pdb	2zcl_HL_P_SH55F.pdb	0.31237974762916565	3.2430999279022217
2zcl.pdb	2zcl_HL_P_SH55P.pdb	-9.844858169555664	-6.439760208129883
2zcl.pdb	2zcl_HL_P_SH55T.pdb	-4.801639556884766	0.26969999074935913
2zcl.pdb	2zcl_HL_P_SH55W.pdb	0.11055967211723328	1.7283999919891357
2zcl.pdb	2zcl_HL_P_SH55Y.pdb	0.4845087230205536	2.218400001525879
2zcl.pdb	2zcl_HL_P_SH55V.pdb	-2.3009064197540283	0.7820000052452087
2zcl.pdb	2zcl_HL_P_TH57A.pdb	-0.44567006826400757	0.7644000053405762
2zcl.pdb	2zcl_HL_P_TH57R.pdb	-0.35964661836624146	0.6739000082015991
2zcl.pdb	2zcl_HL_P_TH57N.pdb	-0.2415139228105545	0.06769999861717224
2zcl.pdb	2zcl_HL_P_TH57D.pdb	-0.4880775809288025	1.011199951171875
2zcl.pdb	2zcl_HL_P_TH57C.pdb	-0.1798432618379593	0.18369999527931213
2zcl.pdb	2zcl_HL_P_TH57Q.pdb	-0.41424086689949036	1.2101999521255493
2zcl.pdb	2zcl_HL_P_TH57E.pdb	-0.5584911108016968	1.0365999937057495
2zcl.pdb	2zcl_HL_P_TH57G.pdb	-0.6483380794525146	0.8202000260353088
2zcl.pdb	2zcl_HL_P_TH57H.pdb	-0.42217785120010376	1.1161999702453613
2zcl.pdb	2zcl_HL_P_TH57I.pdb	-0.2733301520347595	1.6430000066757202
2zcl.pdb	2zcl_HL_P_TH57L.pdb	-0.5663505792617798	1.257599949836731
2zcl.pdb	2zcl_HL_P_TH57K.pdb	-0.3272058367729187	-0.061000000685453415
2zcl.pdb	2zcl_HL_P_TH57M.pdb	-0.5020994544029236	1.596500039100647
2zcl.pdb	2zcl_HL_P_TH57F.pdb	-0.17580293118953705	-0.045099999755620956
2zcl.pdb	2zcl_HL_P_TH57P.pdb	-0.8095487356185913	0.4011000096797943
2zcl.pdb	2zcl_HL_P_TH57S.pdb	-0.4981437921524048	-0.32109999656677246
2zcl.pdb	2zcl_HL_P_TH57W.pdb	-0.18740123510360718	2.154900074005127
2zcl.pdb	2zcl_HL_P_TH57Y.pdb	-0.3594955503940582	-0.10090000182390213
2zcl.pdb	2zcl_HL_P_TH57V.pdb	0.007487058639526367	0.3467999994754791
2zcl.pdb	2zcl_HL_P_YH59A.pdb	-0.12708966434001923	-0.031199999153614044
2zcl.pdb	2zcl_HL_P_YH59R.pdb	-0.25919604301452637	0.019700000062584877
2zcl.pdb	2zcl_HL_P_YH59N.pdb	-1.0387393236160278	-0.020400000736117363
2zcl.pdb	2zcl_HL_P_YH59D.pdb	-0.7140024900436401	-0.09309999644756317
2zcl.pdb	2zcl_HL_P_YH59C.pdb	-0.06533873081207275	-0.06759999692440033
2zcl.pdb	2zcl_HL_P_YH59Q.pdb	-0.5036389827728271	-0.0714000016450882
2zcl.pdb	2zcl_HL_P_YH59E.pdb	-0.48395657539367676	-0.1753000020980835
2zcl.pdb	2zcl_HL_P_YH59G.pdb	-0.1638340801000595	-0.03539999946951866
2zcl.pdb	2zcl_HL_P_YH59H.pdb	-0.27402424812316895	-0.0632999986410141
2zcl.pdb	2zcl_HL_P_YH59I.pdb	-0.23965175449848175	-0.08630000054836273
2zcl.pdb	2zcl_HL_P_YH59L.pdb	-0.29692336916923523	-0.11999999731779099
2zcl.pdb	2zcl_HL_P_YH59K.pdb	-0.5061323046684265	-0.018300000578165054
2zcl.pdb	2zcl_HL_P_YH59M.pdb	-0.13466545939445496	-0.08659999817609787
2zcl.pdb	2zcl_HL_P_YH59F.pdb	-0.4490172863006592	0.04659999907016754
2zcl.pdb	2zcl_HL_P_YH59P.pdb	-0.16715340316295624	-0.03139999881386757
2zcl.pdb	2zcl_HL_P_YH59S.pdb	-0.6567551493644714	-0.02329999953508377
2zcl.pdb	2zcl_HL_P_YH59T.pdb	-0.5410789251327515	-0.023900000378489494
2zcl.pdb	2zcl_HL_P_YH59W.pdb	0.06504577398300171	1.0877000093460083
2zcl.pdb	2zcl_HL_P_YH59V.pdb	-0.2721711993217468	-0.007899999618530273
2zcl.pdb	2zcl_HL_P_DH100A.pdb	-1.0014214515686035	-1.4752999544143677
2zcl.pdb	2zcl_HL_P_DH100R.pdb	-1.0796772241592407	-1.8530000448226929
2zcl.pdb	2zcl_HL_P_DH100N.pdb	-0.5846521854400635	-0.07069999724626541
2zcl.pdb	2zcl_HL_P_DH100C.pdb	-0.9547431468963623	-0.8030999898910522
2zcl.pdb	2zcl_HL_P_DH100Q.pdb	-1.0587761402130127	-1.7800999879837036
2zcl.pdb	2zcl_HL_P_DH100E.pdb	0.37838318943977356	0.5705999732017517
2zcl.pdb	2zcl_HL_P_DH100G.pdb	-0.860213041305542	-2.1256000995635986
2zcl.pdb	2zcl_HL_P_DH100H.pdb	-2.3783342838287354	-1.1146999597549438
2zcl.pdb	2zcl_HL_P_DH100I.pdb	-0.9383556842803955	-1.7482999563217163
2zcl.pdb	2zcl_HL_P_DH100L.pdb	-0.731916069984436	-1.3406000137329102
2zcl.pdb	2zcl_HL_P_DH100K.pdb	-1.0669136047363281	-2.23580002784729
2zcl.pdb	2zcl_HL_P_DH100M.pdb	-0.6170246601104736	-1.478700041770935
2zcl.pdb	2zcl_HL_P_DH100F.pdb	-0.5843451619148254	-1.2400000095367432
2zcl.pdb	2zcl_HL_P_DH100P.pdb	-1.1027209758758545	-1.7106000185012817
2zcl.pdb	2zcl_HL_P_DH100S.pdb	-1.4126418828964233	-1.7166999578475952
2zcl.pdb	2zcl_HL_P_DH100T.pdb	-1.1053810119628906	-0.9265999794006348
2zcl.pdb	2zcl_HL_P_DH100W.pdb	-0.5686367750167847	-1.729599952697754
2zcl.pdb	2zcl_HL_P_DH100Y.pdb	-0.3541319668292999	-0.48649999499320984
2zcl.pdb	2zcl_HL_P_DH100V.pdb	-0.651678204536438	-1.65339994430542
2zcl.pdb	2zcl_HL_P_YH101A.pdb	-1.1419180631637573	-2.7629001140594482
2zcl.pdb	2zcl_HL_P_YH101R.pdb	-0.9491673707962036	-2.4870998859405518
2zcl.pdb	2zcl_HL_P_YH101N.pdb	-1.467641830444336	-2.9876999855041504
2zcl.pdb	2zcl_HL_P_YH101D.pdb	-1.5663090944290161	-2.669600009918213
2zcl.pdb	2zcl_HL_P_YH101C.pdb	-1.0836509466171265	-2.7455999851226807
2zcl.pdb	2zcl_HL_P_YH101Q.pdb	-1.0562801361083984	-2.4818999767303467
2zcl.pdb	2zcl_HL_P_YH101E.pdb	-1.7321075201034546	-2.4732000827789307
2zcl.pdb	2zcl_HL_P_YH101G.pdb	-1.2169967889785767	-3.4870998859405518
2zcl.pdb	2zcl_HL_P_YH101H.pdb	-1.4523996114730835	-1.920300006866455
2zcl.pdb	2zcl_HL_P_YH101I.pdb	-0.9823004007339478	-2.009500026702881
2zcl.pdb	2zcl_HL_P_YH101L.pdb	-0.98363196849823	-2.252700090408325
2zcl.pdb	2zcl_HL_P_YH101K.pdb	-1.0703380107879639	-2.8989999294281006
2zcl.pdb	2zcl_HL_P_YH101M.pdb	-0.6320728063583374	-1.8860000371932983
2zcl.pdb	2zcl_HL_P_YH101F.pdb	-0.5327478647232056	-0.5131999850273132
2zcl.pdb	2zcl_HL_P_YH101P.pdb	-1.3278077840805054	-4.569399833679199
2zcl.pdb	2zcl_HL_P_YH101S.pdb	-1.5216026306152344	-3.3703999519348145
2zcl.pdb	2zcl_HL_P_YH101T.pdb	-1.2966300249099731	-2.835099935531616
2zcl.pdb	2zcl_HL_P_YH101W.pdb	-0.4946852922439575	-0.5898000001907349
2zcl.pdb	2zcl_HL_P_YH101V.pdb	-0.9696037769317627	-1.7059999704360962
2zcl.pdb	2zcl_HL_P_FH103A.pdb	-1.2032873630523682	-2.0697999000549316
2zcl.pdb	2zcl_HL_P_FH103R.pdb	-0.6503578424453735	-1.3108999729156494
2zcl.pdb	2zcl_HL_P_FH103N.pdb	-1.6807390451431274	-2.2056000232696533
2zcl.pdb	2zcl_HL_P_FH103D.pdb	-1.6885274648666382	-1.7416000366210938
2zcl.pdb	2zcl_HL_P_FH103C.pdb	-0.8825118541717529	-1.559999942779541
2zcl.pdb	2zcl_HL_P_FH103Q.pdb	-1.437103271484375	-1.9141000509262085
2zcl.pdb	2zcl_HL_P_FH103E.pdb	-1.3645660877227783	-1.6073999404907227
2zcl.pdb	2zcl_HL_P_FH103G.pdb	-1.4434912204742432	-2.716200113296509
2zcl.pdb	2zcl_HL_P_FH103H.pdb	-1.0108579397201538	-1.4696999788284302
2zcl.pdb	2zcl_HL_P_FH103I.pdb	-2.7878053188323975	-1.9673000574111938
2zcl.pdb	2zcl_HL_P_FH103L.pdb	-0.47407007217407227	-0.8237000107765198
2zcl.pdb	2zcl_HL_P_FH103K.pdb	-0.8707525730133057	-2.194499969482422
2zcl.pdb	2zcl_HL_P_FH103M.pdb	-0.6274350881576538	-1.187999963760376
2zcl.pdb	2zcl_HL_P_FH103P.pdb	-5.9419450759887695	-3.68149995803833
2zcl.pdb	2zcl_HL_P_FH103S.pdb	-1.4896366596221924	-2.7790000438690186
2zcl.pdb	2zcl_HL_P_FH103T.pdb	-1.2068796157836914	-3.7437000274658203
2zcl.pdb	2zcl_HL_P_FH103W.pdb	-0.5416015386581421	-0.37229999899864197
2zcl.pdb	2zcl_HL_P_FH103Y.pdb	-0.23562589287757874	-1.5724999904632568
2zcl.pdb	2zcl_HL_P_FH103V.pdb	-2.247173547744751	-1.8215999603271484
2zcl.pdb	2zcl_HL_P_HP74A.pdb	-0.22941634058952332	-1.3628000020980835
2zcl.pdb	2zcl_HL_P_HP74R.pdb	-2.80469012260437	-3.401900053024292
2zcl.pdb	2zcl_HL_P_HP74N.pdb	-0.5515156984329224	-1.3370000123977661
2zcl.pdb	2zcl_HL_P_HP74D.pdb	-0.5117675065994263	-1.2438000440597534
2zcl.pdb	2zcl_HL_P_HP74C.pdb	-0.3727176785469055	-1.1672999858856201
2zcl.pdb	2zcl_HL_P_HP74Q.pdb	-0.2213563472032547	-0.8137000203132629
2zcl.pdb	2zcl_HL_P_HP74E.pdb	-0.48297202587127686	0.21570000052452087
2zcl.pdb	2zcl_HL_P_HP74G.pdb	-0.1459515392780304	-1.3567999601364136
2zcl.pdb	2zcl_HL_P_HP74I.pdb	-0.09937691688537598	-1.5851000547409058
2zcl.pdb	2zcl_HL_P_HP74L.pdb	-0.2745344638824463	-1.4722000360488892
2zcl.pdb	2zcl_HL_P_HP74K.pdb	0.014368683099746704	-2.648699998855591
2zcl.pdb	2zcl_HL_P_HP74M.pdb	-0.16328582167625427	-0.8359000086784363
2zcl.pdb	2zcl_HL_P_HP74F.pdb	-5.1646728515625	-4.624499797821045
2zcl.pdb	2zcl_HL_P_HP74P.pdb	-0.5020638704299927	-1.3877999782562256
2zcl.pdb	2zcl_HL_P_HP74S.pdb	-0.587161660194397	-1.3564000129699707
2zcl.pdb	2zcl_HL_P_HP74T.pdb	-0.532489001750946	-1.4069000482559204
2zcl.pdb	2zcl_HL_P_HP74W.pdb	-2.821448564529419	-3.5362000465393066
2zcl.pdb	2zcl_HL_P_HP74Y.pdb	-12.17310905456543	-9.325149536132812
2zcl.pdb	2zcl_HL_P_HP74V.pdb	-0.3451390266418457	-1.496000051498413
2zcl.pdb	2zcl_HL_P_PP75A.pdb	-0.6905969977378845	-0.7585999965667725
2zcl.pdb	2zcl_HL_P_PP75R.pdb	-0.7012906074523926	0.5232999920845032
2zcl.pdb	2zcl_HL_P_PP75N.pdb	-1.0995761156082153	-0.9851999878883362
2zcl.pdb	2zcl_HL_P_PP75D.pdb	-0.7329882979393005	-1.2630000114440918
2zcl.pdb	2zcl_HL_P_PP75C.pdb	-0.7885738611221313	-0.4219000041484833
2zcl.pdb	2zcl_HL_P_PP75Q.pdb	-0.7460218667984009	0.09210000187158585
2zcl.pdb	2zcl_HL_P_PP75E.pdb	-0.5012006759643555	0.22470000386238098
2zcl.pdb	2zcl_HL_P_PP75G.pdb	-1.1599057912826538	-0.4869000017642975
2zcl.pdb	2zcl_HL_P_PP75H.pdb	-1.2696877717971802	-1.0017000436782837
2zcl.pdb	2zcl_HL_P_PP75I.pdb	-1.7635045051574707	-0.052000001072883606
2zcl.pdb	2zcl_HL_P_PP75L.pdb	-0.4571463465690613	1.0839999914169312
2zcl.pdb	2zcl_HL_P_PP75K.pdb	-0.567811131477356	0.8001000285148621
2zcl.pdb	2zcl_HL_P_PP75M.pdb	-0.3608924448490143	0.9995999932289124
2zcl.pdb	2zcl_HL_P_PP75F.pdb	-1.2529642581939697	0.9305999875068665
2zcl.pdb	2zcl_HL_P_PP75S.pdb	-0.840064287185669	-0.5573999881744385
2zcl.pdb	2zcl_HL_P_PP75T.pdb	-0.42718690633773804	-0.2689000070095062
2zcl.pdb	2zcl_HL_P_PP75W.pdb	-0.7084234356880188	0.323199987411499
2zcl.pdb	2zcl_HL_P_PP75Y.pdb	-1.3397696018218994	0.39750000834465027
2zcl.pdb	2zcl_HL_P_PP75V.pdb	-1.807531714439392	0.007400000002235174
2zcl.pdb	2zcl_HL_P_LP76A.pdb	-1.211058497428894	-2.513200044631958
2zcl.pdb	2zcl_HL_P_LP76R.pdb	-8.094930648803711	-9.91880989074707
2zcl.pdb	2zcl_HL_P_LP76N.pdb	-1.704010248184204	-2.931299924850464
2zcl.pdb	2zcl_HL_P_LP76D.pdb	-1.6957098245620728	-2.279900074005127
2zcl.pdb	2zcl_HL_P_LP76C.pdb	-0.9703691005706787	-2.275899887084961
2zcl.pdb	2zcl_HL_P_LP76Q.pdb	-1.324742078781128	-1.847100019454956
2zcl.pdb	2zcl_HL_P_LP76E.pdb	-1.7782261371612549	-2.4430999755859375
2zcl.pdb	2zcl_HL_P_LP76G.pdb	-1.087805151939392	-2.7959001064300537
2zcl.pdb	2zcl_HL_P_LP76H.pdb	-8.655287742614746	-9.88640022277832
2zcl.pdb	2zcl_HL_P_LP76I.pdb	-2.0128588676452637	-2.5179998874664307
2zcl.pdb	2zcl_HL_P_LP76K.pdb	-0.6962438821792603	-2.9860000610351562
2zcl.pdb	2zcl_HL_P_LP76M.pdb	-0.20567849278450012	0.03449999913573265
2zcl.pdb	2zcl_HL_P_LP76F.pdb	-20.585290908813477	-19.603609085083008
2zcl.pdb	2zcl_HL_P_LP76P.pdb	-1.046349287033081	-3.1270999908447266
2zcl.pdb	2zcl_HL_P_LP76S.pdb	-1.3097606897354126	-3.4433000087738037
2zcl.pdb	2zcl_HL_P_LP76T.pdb	-1.2983931303024292	-2.909600019454956
2zcl.pdb	2zcl_HL_P_LP76W.pdb	-15.56141185760498	-14.020429611206055
2zcl.pdb	2zcl_HL_P_LP76Y.pdb	-12.273208618164062	-9.76282024383545
2zcl.pdb	2zcl_HL_P_LP76V.pdb	-0.9721447229385376	-1.521399974822998
2zcl.pdb	2zcl_HL_P_YP77A.pdb	-0.08040852844715118	1.580899953842163
2zcl.pdb	2zcl_HL_P_YP77R.pdb	-0.24001026153564453	1.8746000528335571
2zcl.pdb	2zcl_HL_P_YP77N.pdb	-0.4050157964229584	1.5410000085830688
2zcl.pdb	2zcl_HL_P_YP77D.pdb	-0.1582123339176178	1.8063000440597534
2zcl.pdb	2zcl_HL_P_YP77C.pdb	-0.2869064211845398	1.7786999940872192
2zcl.pdb	2zcl_HL_P_YP77Q.pdb	-0.264855295419693	0.0406000018119812
2zcl.pdb	2zcl_HL_P_YP77E.pdb	-0.19476380944252014	1.7173999547958374
2zcl.pdb	2zcl_HL_P_YP77G.pdb	-0.14117757976055145	1.5336999893188477
2zcl.pdb	2zcl_HL_P_YP77H.pdb	-0.3237701654434204	-0.027799999341368675
2zcl.pdb	2zcl_HL_P_YP77I.pdb	-0.06916652619838715	1.4666999578475952
2zcl.pdb	2zcl_HL_P_YP77L.pdb	-0.08092492818832397	-0.04780000075697899
2zcl.pdb	2zcl_HL_P_YP77K.pdb	-0.2563108503818512	2.011199951171875
2zcl.pdb	2zcl_HL_P_YP77M.pdb	-0.046054646372795105	-0.0032999999821186066
2zcl.pdb	2zcl_HL_P_YP77F.pdb	-0.16693660616874695	-0.012000000104308128
2zcl.pdb	2zcl_HL_P_YP77P.pdb	-0.6069958209991455	1.2130999565124512
2zcl.pdb	2zcl_HL_P_YP77S.pdb	-0.4944009780883789	1.4957000017166138
2zcl.pdb	2zcl_HL_P_YP77T.pdb	-0.35309210419654846	1.3393000364303589
2zcl.pdb	2zcl_HL_P_YP77W.pdb	-0.2111150622367859	1.5022000074386597
2zcl.pdb	2zcl_HL_P_YP77V.pdb	-0.1771664023399353	1.2754000425338745
2zcl.pdb	2zcl_HL_P_DP78A.pdb	-0.16391202807426453	0.43639999628067017
2zcl.pdb	2zcl_HL_P_DP78R.pdb	-0.26102226972579956	0.8698999881744385
2zcl.pdb	2zcl_HL_P_DP78N.pdb	-0.267549991607666	1.642799973487854
2zcl.pdb	2zcl_HL_P_DP78C.pdb	-0.22131653130054474	0.8916000127792358
2zcl.pdb	2zcl_HL_P_DP78Q.pdb	0.13193652033805847	1.1658999919891357
2zcl.pdb	2zcl_HL_P_DP78E.pdb	0.36208871006965637	1.465499997138977
2zcl.pdb	2zcl_HL_P_DP78G.pdb	-0.233419269323349	0.22310000658035278
2zcl.pdb	2zcl_HL_P_DP78H.pdb	-0.21627071499824524	1.3589999675750732
2zcl.pdb	2zcl_HL_P_DP78I.pdb	0.04903408885002136	1.457900047302246
2zcl.pdb	2zcl_HL_P_DP78L.pdb	-0.33511826395988464	1.1456999778747559
2zcl.pdb	2zcl_HL_P_DP78K.pdb	-0.22125208377838135	1.45169997215271
2zcl.pdb	2zcl_HL_P_DP78M.pdb	-0.17496457695960999	0.7777000069618225
2zcl.pdb	2zcl_HL_P_DP78F.pdb	0.03636762499809265	1.5051000118255615
2zcl.pdb	2zcl_HL_P_DP78P.pdb	-0.22534668445587158	0.8126999735832214
2zcl.pdb	2zcl_HL_P_DP78S.pdb	-0.12863118946552277	0.4153999984264374
2zcl.pdb	2zcl_HL_P_DP78T.pdb	0.15275749564170837	0.8029999732971191
2zcl.pdb	2zcl_HL_P_DP78W.pdb	0.7260369062423706	1.743899941444397
2zcl.pdb	2zcl_HL_P_DP78Y.pdb	-0.22104254364967346	1.354599952697754
2zcl.pdb	2zcl_HL_P_DP78V.pdb	-0.19352856278419495	1.3315999507904053
2zcl.pdb	2zcl_HL_P_DP92A.pdb	-0.5831204652786255	-0.4009000062942505
2zcl.pdb	2zcl_HL_P_DP92R.pdb	-3.11383318901062	-2.274899959564209
2zcl.pdb	2zcl_HL_P_DP92N.pdb	-0.6909027099609375	0.034299999475479126
2zcl.pdb	2zcl_HL_P_DP92C.pdb	-0.7701412439346313	-0.3643999993801117
2zcl.pdb	2zcl_HL_P_DP92Q.pdb	-2.2147727012634277	-1.4375
2zcl.pdb	2zcl_HL_P_DP92E.pdb	-0.782160758972168	-0.7638999819755554
2zcl.pdb	2zcl_HL_P_DP92G.pdb	-0.49025827646255493	-1.18149995803833
2zcl.pdb	2zcl_HL_P_DP92H.pdb	-2.18176531791687	-2.8413000106811523
2zcl.pdb	2zcl_HL_P_DP92I.pdb	-1.6478463411331177	-0.21570000052452087
2zcl.pdb	2zcl_HL_P_DP92L.pdb	-2.451415777206421	-1.5788999795913696
2zcl.pdb	2zcl_HL_P_DP92K.pdb	-1.0558788776397705	-1.069599986076355
2zcl.pdb	2zcl_HL_P_DP92M.pdb	0.004571825265884399	0.6687999963760376
2zcl.pdb	2zcl_HL_P_DP92F.pdb	-0.0950353741645813	-0.40369999408721924
2zcl.pdb	2zcl_HL_P_DP92P.pdb	-0.26882073283195496	-0.3248000144958496
2zcl.pdb	2zcl_HL_P_DP92S.pdb	-1.0592057704925537	-0.7074000239372253
2zcl.pdb	2zcl_HL_P_DP92T.pdb	-0.26547861099243164	1.1174999475479126
2zcl.pdb	2zcl_HL_P_DP92W.pdb	-1.7984763383865356	-1.7233999967575073
2zcl.pdb	2zcl_HL_P_DP92Y.pdb	-1.5109871625900269	-1.9617999792099
2zcl.pdb	2zcl_HL_P_DP92V.pdb	-0.5328365564346313	0.01080000028014183
2zcl.pdb	2zcl_HL_P_HP95A.pdb	-0.6051496267318726	-1.7926000356674194
2zcl.pdb	2zcl_HL_P_HP95R.pdb	-3.9578840732574463	-8.044690132141113
2zcl.pdb	2zcl_HL_P_HP95N.pdb	-1.011153221130371	-1.9469000101089478
2zcl.pdb	2zcl_HL_P_HP95D.pdb	-0.7676820755004883	-2.3682000637054443
2zcl.pdb	2zcl_HL_P_HP95C.pdb	-0.8238223791122437	-1.7926000356674194
2zcl.pdb	2zcl_HL_P_HP95Q.pdb	-0.5321434736251831	-1.850600004196167
2zcl.pdb	2zcl_HL_P_HP95E.pdb	-0.6970040798187256	-1.430400013923645
2zcl.pdb	2zcl_HL_P_HP95G.pdb	-0.47718557715415955	-1.7687000036239624
2zcl.pdb	2zcl_HL_P_HP95I.pdb	-0.7539503574371338	-1.9226000308990479
2zcl.pdb	2zcl_HL_P_HP95L.pdb	-0.3157629370689392	-2.6909000873565674
2zcl.pdb	2zcl_HL_P_HP95K.pdb	-0.07308435440063477	-1.957900047302246
2zcl.pdb	2zcl_HL_P_HP95M.pdb	-0.05859138071537018	-0.7258999943733215
2zcl.pdb	2zcl_HL_P_HP95F.pdb	-3.988576650619507	-3.539299964904785
2zcl.pdb	2zcl_HL_P_HP95P.pdb	-0.7638742923736572	-1.93340003490448
2zcl.pdb	2zcl_HL_P_HP95S.pdb	-1.0956271886825562	-2.3649001121520996
2zcl.pdb	2zcl_HL_P_HP95T.pdb	-0.9377827644348145	-1.7735999822616577
2zcl.pdb	2zcl_HL_P_HP95W.pdb	-14.973498344421387	-14.110879898071289
2zcl.pdb	2zcl_HL_P_HP95Y.pdb	-5.33382511138916	-3.6075000762939453
2zcl.pdb	2zcl_HL_P_HP95V.pdb	-1.1069536209106445	-2.347100019454956
2zcl.pdb	2zcl_HL_P_TP119A.pdb	-0.008347183465957642	-0.5849999785423279
2zcl.pdb	2zcl_HL_P_TP119R.pdb	-0.07893817126750946	-0.3116999864578247
2zcl.pdb	2zcl_HL_P_TP119N.pdb	-0.25705820322036743	-0.16509999334812164
2zcl.pdb	2zcl_HL_P_TP119D.pdb	-0.1398332417011261	-0.18289999663829803
2zcl.pdb	2zcl_HL_P_TP119C.pdb	-0.21752098202705383	-0.12449999898672104
2zcl.pdb	2zcl_HL_P_TP119Q.pdb	-0.12166225910186768	-0.29760000109672546
2zcl.pdb	2zcl_HL_P_TP119E.pdb	-0.1616215854883194	-0.2160000056028366
2zcl.pdb	2zcl_HL_P_TP119G.pdb	-0.28370288014411926	-0.1234000027179718
2zcl.pdb	2zcl_HL_P_TP119H.pdb	-0.09913867712020874	-0.37130001187324524
2zcl.pdb	2zcl_HL_P_TP119I.pdb	0.03907349705696106	-0.011599999852478504
2zcl.pdb	2zcl_HL_P_TP119L.pdb	0.151442289352417	-0.09130000323057175
2zcl.pdb	2zcl_HL_P_TP119K.pdb	-0.16317008435726166	-0.08649999648332596
2zcl.pdb	2zcl_HL_P_TP119M.pdb	0.3363800346851349	0.7588000297546387
2zcl.pdb	2zcl_HL_P_TP119F.pdb	0.13716760277748108	-0.5741000175476074
2zcl.pdb	2zcl_HL_P_TP119P.pdb	-0.059520840644836426	-0.06560000032186508
2zcl.pdb	2zcl_HL_P_TP119S.pdb	-0.3692927062511444	-0.5691999793052673
2zcl.pdb	2zcl_HL_P_TP119W.pdb	0.020505696535110474	-0.18060000240802765
2zcl.pdb	2zcl_HL_P_TP119Y.pdb	-0.10803407430648804	-0.5568000078201294
2zcl.pdb	2zcl_HL_P_TP119V.pdb	-0.04583717882633209	-0.14239999651908875
2zcl.pdb	2zcl_HL_P_EP121A.pdb	-0.34140467643737793	0.17569999396800995
2zcl.pdb	2zcl_HL_P_EP121R.pdb	-0.42348968982696533	0.6477000117301941
2zcl.pdb	2zcl_HL_P_EP121N.pdb	-0.4746479094028473	0.16329999268054962
2zcl.pdb	2zcl_HL_P_EP121D.pdb	-0.3572370409965515	0.10170000046491623
2zcl.pdb	2zcl_HL_P_EP121C.pdb	-0.40406471490859985	-0.3693999946117401
2zcl.pdb	2zcl_HL_P_EP121Q.pdb	-0.2892311215400696	0.29750001430511475
2zcl.pdb	2zcl_HL_P_EP121G.pdb	-0.29356759786605835	-0.4950999915599823
2zcl.pdb	2zcl_HL_P_EP121H.pdb	0.023481041193008423	0.07159999758005142
2zcl.pdb	2zcl_HL_P_EP121I.pdb	-0.07788500189781189	0.26759999990463257
2zcl.pdb	2zcl_HL_P_EP121L.pdb	0.1625702679157257	0.36329999566078186
2zcl.pdb	2zcl_HL_P_EP121K.pdb	-0.4159444570541382	0.61080002784729
2zcl.pdb	2zcl_HL_P_EP121M.pdb	0.14200502634048462	0.8860999941825867
2zcl.pdb	2zcl_HL_P_EP121F.pdb	-0.3614563047885895	-0.5145000219345093
2zcl.pdb	2zcl_HL_P_EP121P.pdb	0.11146923899650574	0.6796000003814697
2zcl.pdb	2zcl_HL_P_EP121S.pdb	-0.5781478881835938	0.20200000703334808
2zcl.pdb	2zcl_HL_P_EP121T.pdb	-0.498674213886261	0.2734000086784363
2zcl.pdb	2zcl_HL_P_EP121W.pdb	0.12662836909294128	-0.0027000000700354576
2zcl.pdb	2zcl_HL_P_EP121Y.pdb	-0.5546770095825195	0.2842000126838684
2zcl.pdb	2zcl_HL_P_EP121V.pdb	-0.25272923707962036	0.2678999900817871
2zcl.pdb	2zcl_HL_P_KP167A.pdb	-0.6327230334281921	0.590399980545044
2zcl.pdb	2zcl_HL_P_KP167R.pdb	-0.21062059700489044	0.11710000038146973
2zcl.pdb	2zcl_HL_P_KP167N.pdb	-0.9052246809005737	0.7297000288963318
2zcl.pdb	2zcl_HL_P_KP167D.pdb	-0.5378188490867615	0.375900000333786
2zcl.pdb	2zcl_HL_P_KP167C.pdb	-0.8295776844024658	0.611299991607666
2zcl.pdb	2zcl_HL_P_KP167Q.pdb	-0.1779242902994156	0.7445999979972839
2zcl.pdb	2zcl_HL_P_KP167E.pdb	-0.658886730670929	0.6575000286102295
2zcl.pdb	2zcl_HL_P_KP167G.pdb	-0.6847555637359619	0.19280000030994415
2zcl.pdb	2zcl_HL_P_KP167H.pdb	-0.8645164966583252	0.2232999950647354
2zcl.pdb	2zcl_HL_P_KP167I.pdb	-0.552761435508728	0.8414999842643738
2zcl.pdb	2zcl_HL_P_KP167L.pdb	-0.01224181056022644	0.7860000133514404
2zcl.pdb	2zcl_HL_P_KP167M.pdb	0.17693349719047546	1.1269999742507935
2zcl.pdb	2zcl_HL_P_KP167F.pdb	-0.5483354926109314	0.49630001187324524
2zcl.pdb	2zcl_HL_P_KP167P.pdb	-0.9373139142990112	0.5795000195503235
2zcl.pdb	2zcl_HL_P_KP167S.pdb	-1.050894021987915	0.5078999996185303
2zcl.pdb	2zcl_HL_P_KP167T.pdb	-0.9314146041870117	0.5045999884605408
2zcl.pdb	2zcl_HL_P_KP167W.pdb	0.07544979453086853	0.9639999866485596
2zcl.pdb	2zcl_HL_P_KP167Y.pdb	-0.727392852306366	0.5216000080108643
2zcl.pdb	2zcl_HL_P_KP167V.pdb	-0.6346107721328735	0.6036999821662903
2zcl.pdb	2zcl_HL_P_KP170A.pdb	-1.404247760772705	-0.7892000079154968
2zcl.pdb	2zcl_HL_P_KP170R.pdb	9.709596633911133e-05	0.1014999970793724
2zcl.pdb	2zcl_HL_P_KP170N.pdb	-0.6243337392807007	-0.9991000294685364
2zcl.pdb	2zcl_HL_P_KP170D.pdb	-1.538093090057373	-1.056399941444397
2zcl.pdb	2zcl_HL_P_KP170C.pdb	-0.4568979740142822	-0.8543999791145325
2zcl.pdb	2zcl_HL_P_KP170Q.pdb	-1.2337228059768677	-1.0231000185012817
2zcl.pdb	2zcl_HL_P_KP170E.pdb	-0.526881217956543	-0.29249998927116394
2zcl.pdb	2zcl_HL_P_KP170G.pdb	-1.5739284753799438	-0.8158000111579895
2zcl.pdb	2zcl_HL_P_KP170H.pdb	-1.5404878854751587	-0.8851000070571899
2zcl.pdb	2zcl_HL_P_KP170I.pdb	-0.4954220652580261	-0.8267999887466431
2zcl.pdb	2zcl_HL_P_KP170L.pdb	-0.7328807711601257	-0.7353000044822693
2zcl.pdb	2zcl_HL_P_KP170M.pdb	-0.5730769634246826	-1.051300048828125
2zcl.pdb	2zcl_HL_P_KP170F.pdb	-1.371394395828247	-0.8025000095367432
2zcl.pdb	2zcl_HL_P_KP170P.pdb	-1.4641155004501343	-1.065500020980835
2zcl.pdb	2zcl_HL_P_KP170S.pdb	-1.6661689281463623	-0.8292999863624573
2zcl.pdb	2zcl_HL_P_KP170T.pdb	-1.4479477405548096	-0.7908999919891357
2zcl.pdb	2zcl_HL_P_KP170W.pdb	-1.2343121767044067	0.31209999322891235
2zcl.pdb	2zcl_HL_P_KP170Y.pdb	-1.3877750635147095	-0.6625000238418579
2zcl.pdb	2zcl_HL_P_KP170V.pdb	-1.218226432800293	-0.8543999791145325
2zcl.pdb	2zcl_HL_P_FP171A.pdb	-1.3140432834625244	-1.4178999662399292
2zcl.pdb	2zcl_HL_P_FP171R.pdb	-1.2327872514724731	-1.6478999853134155
2zcl.pdb	2zcl_HL_P_FP171N.pdb	-1.3503048419952393	-1.5332000255584717
2zcl.pdb	2zcl_HL_P_FP171D.pdb	-1.2099101543426514	-1.9573999643325806
2zcl.pdb	2zcl_HL_P_FP171C.pdb	-1.5732853412628174	-1.663599967956543
2zcl.pdb	2zcl_HL_P_FP171Q.pdb	-1.569615364074707	-1.5326999425888062
2zcl.pdb	2zcl_HL_P_FP171E.pdb	-1.2657827138900757	-1.7021000385284424
2zcl.pdb	2zcl_HL_P_FP171G.pdb	-1.4301544427871704	-1.8626999855041504
2zcl.pdb	2zcl_HL_P_FP171H.pdb	-1.2836941480636597	-1.7353999614715576
2zcl.pdb	2zcl_HL_P_FP171I.pdb	-1.3911128044128418	-1.6160999536514282
2zcl.pdb	2zcl_HL_P_FP171L.pdb	-1.3534764051437378	-1.513700008392334
2zcl.pdb	2zcl_HL_P_FP171K.pdb	-1.1654026508331299	-1.8355000019073486
2zcl.pdb	2zcl_HL_P_FP171M.pdb	-1.1156479120254517	-1.0003999471664429
2zcl.pdb	2zcl_HL_P_FP171P.pdb	-1.4129431247711182	-2.6777000427246094
2zcl.pdb	2zcl_HL_P_FP171S.pdb	-1.8954135179519653	-1.9378999471664429
2zcl.pdb	2zcl_HL_P_FP171T.pdb	-1.6227604150772095	-1.4464000463485718
2zcl.pdb	2zcl_HL_P_FP171W.pdb	-6.29939603805542	-4.304500102996826
2zcl.pdb	2zcl_HL_P_FP171Y.pdb	-3.8987269401550293	-1.7381000518798828
2zcl.pdb	2zcl_HL_P_FP171V.pdb	-1.5282500982284546	-1.5322999954223633
2zcl.pdb	2zcl_HL_P_VP223A.pdb	-0.7252273559570312	-0.6935999989509583
2zcl.pdb	2zcl_HL_P_VP223R.pdb	-0.37464001774787903	0.08049999922513962
2zcl.pdb	2zcl_HL_P_VP223N.pdb	-0.7736363410949707	0.7681999802589417
2zcl.pdb	2zcl_HL_P_VP223D.pdb	-1.2112168073654175	-1.2640000581741333
2zcl.pdb	2zcl_HL_P_VP223C.pdb	-0.21328428387641907	0.7576000094413757
2zcl.pdb	2zcl_HL_P_VP223Q.pdb	-0.7503083348274231	0.652899980545044
2zcl.pdb	2zcl_HL_P_VP223E.pdb	-0.6459503173828125	-0.8586999773979187
2zcl.pdb	2zcl_HL_P_VP223G.pdb	-0.8549827337265015	-1.0870000123977661
2zcl.pdb	2zcl_HL_P_VP223H.pdb	-0.7082692384719849	-1.5865999460220337
2zcl.pdb	2zcl_HL_P_VP223I.pdb	-0.43800756335258484	-0.34470000863075256
2zcl.pdb	2zcl_HL_P_VP223L.pdb	-0.3248130977153778	0.7631000280380249
2zcl.pdb	2zcl_HL_P_VP223K.pdb	-0.6669309735298157	0.006300000008195639
2zcl.pdb	2zcl_HL_P_VP223M.pdb	-0.3834584951400757	0.12680000066757202
2zcl.pdb	2zcl_HL_P_VP223F.pdb	-1.0298632383346558	-0.7955999970436096
2zcl.pdb	2zcl_HL_P_VP223P.pdb	-0.7536696195602417	-1.0895999670028687
2zcl.pdb	2zcl_HL_P_VP223S.pdb	-0.9521776437759399	-1.3212000131607056
2zcl.pdb	2zcl_HL_P_VP223T.pdb	-0.6868486404418945	-0.11029999703168869
2zcl.pdb	2zcl_HL_P_VP223W.pdb	-0.8511655330657959	-1.3622000217437744
2zcl.pdb	2zcl_HL_P_VP223Y.pdb	-0.8896300792694092	-1.7879999876022339
2zcl.pdb	2zcl_HL_P_HP224A.pdb	-0.03818210959434509	-0.36570000648498535
2zcl.pdb	2zcl_HL_P_HP224R.pdb	-0.29190540313720703	-0.3546000123023987
2zcl.pdb	2zcl_HL_P_HP224N.pdb	-0.20372095704078674	-0.33340001106262207
2zcl.pdb	2zcl_HL_P_HP224D.pdb	0.14405959844589233	0.08340000361204147
2zcl.pdb	2zcl_HL_P_HP224C.pdb	-0.2647262513637543	-0.8980000019073486
2zcl.pdb	2zcl_HL_P_HP224Q.pdb	-0.2762524485588074	-0.8955000042915344
2zcl.pdb	2zcl_HL_P_HP224E.pdb	0.3110825717449188	-1.2438000440597534
2zcl.pdb	2zcl_HL_P_HP224G.pdb	-0.05043925344944	-0.804099977016449
2zcl.pdb	2zcl_HL_P_HP224I.pdb	-0.3949447274208069	-0.9944999814033508
2zcl.pdb	2zcl_HL_P_HP224L.pdb	0.022861987352371216	-0.6577000021934509
2zcl.pdb	2zcl_HL_P_HP224K.pdb	-0.14422820508480072	-1.2452000379562378
2zcl.pdb	2zcl_HL_P_HP224M.pdb	0.002573251724243164	-0.5472999811172485
2zcl.pdb	2zcl_HL_P_HP224F.pdb	0.11073324084281921	-0.3499000072479248
2zcl.pdb	2zcl_HL_P_HP224P.pdb	0.06266158819198608	-1.080399990081787
2zcl.pdb	2zcl_HL_P_HP224S.pdb	-0.3301602602005005	-1.091599941253662
2zcl.pdb	2zcl_HL_P_HP224T.pdb	-0.5797080397605896	-1.4488999843597412
2zcl.pdb	2zcl_HL_P_HP224W.pdb	-1.805454969406128	-1.5674999952316284
2zcl.pdb	2zcl_HL_P_HP224Y.pdb	-0.17832821607589722	-0.5285999774932861
2zcl.pdb	2zcl_HL_P_HP224V.pdb	-0.11415140330791473	-0.6082000136375427
2zcl.pdb	2zcl_HL_P_YP225A.pdb	-0.23404598236083984	-0.44029998779296875
2zcl.pdb	2zcl_HL_P_YP225R.pdb	-0.25534746050834656	-0.08309999853372574
2zcl.pdb	2zcl_HL_P_YP225N.pdb	-0.30245423316955566	-0.48240000009536743
2zcl.pdb	2zcl_HL_P_YP225D.pdb	-0.4193532466888428	-0.8061000108718872
2zcl.pdb	2zcl_HL_P_YP225C.pdb	-0.30688679218292236	-0.5389999747276306
2zcl.pdb	2zcl_HL_P_YP225Q.pdb	-0.35096633434295654	-0.37630000710487366
2zcl.pdb	2zcl_HL_P_YP225E.pdb	-0.4427834153175354	-0.677299976348877
2zcl.pdb	2zcl_HL_P_YP225G.pdb	-0.2170547991991043	-0.430400013923645
2zcl.pdb	2zcl_HL_P_YP225H.pdb	-0.3984001874923706	-0.3474999964237213
2zcl.pdb	2zcl_HL_P_YP225I.pdb	-0.26821497082710266	-0.3483000099658966
2zcl.pdb	2zcl_HL_P_YP225L.pdb	-0.12925073504447937	-0.16410000622272491
2zcl.pdb	2zcl_HL_P_YP225K.pdb	-0.05451473593711853	-0.3513999879360199
2zcl.pdb	2zcl_HL_P_YP225M.pdb	0.09517648816108704	-0.015699999406933784
2zcl.pdb	2zcl_HL_P_YP225F.pdb	-0.08703926205635071	-0.03849999979138374
2zcl.pdb	2zcl_HL_P_YP225P.pdb	-0.48502781987190247	-1.0676000118255615
2zcl.pdb	2zcl_HL_P_YP225S.pdb	-0.500146210193634	-0.9300000071525574
2zcl.pdb	2zcl_HL_P_YP225T.pdb	-0.3909653425216675	-0.34310001134872437
2zcl.pdb	2zcl_HL_P_YP225W.pdb	-0.2561018168926239	-1.3243000507354736
2zcl.pdb	2zcl_HL_P_YP225V.pdb	-0.1948895901441574	-0.31949999928474426
2zcl.pdb	2zcl_HL_P_RP226A.pdb	-0.35355180501937866	-0.7972000241279602
2zcl.pdb	2zcl_HL_P_RP226N.pdb	-0.5275736451148987	-0.7315999865531921
2zcl.pdb	2zcl_HL_P_RP226D.pdb	-0.5830833911895752	-1.9412000179290771
2zcl.pdb	2zcl_HL_P_RP226C.pdb	-0.4268699884414673	-0.6229000091552734
2zcl.pdb	2zcl_HL_P_RP226Q.pdb	-0.3315061926841736	-1.038100004196167
2zcl.pdb	2zcl_HL_P_RP226E.pdb	-0.6556664705276489	-2.4709999561309814
2zcl.pdb	2zcl_HL_P_RP226G.pdb	-0.4240894913673401	-1.0062999725341797
2zcl.pdb	2zcl_HL_P_RP226H.pdb	-0.18142621219158173	-0.18490000069141388
2zcl.pdb	2zcl_HL_P_RP226I.pdb	-0.2986813187599182	-0.5733000040054321
2zcl.pdb	2zcl_HL_P_RP226L.pdb	-0.35933178663253784	-0.551800012588501
2zcl.pdb	2zcl_HL_P_RP226K.pdb	-0.41261643171310425	-0.7644000053405762
2zcl.pdb	2zcl_HL_P_RP226M.pdb	0.1963295042514801	0.3416999876499176
2zcl.pdb	2zcl_HL_P_RP226F.pdb	0.052091777324676514	-0.3619000017642975
2zcl.pdb	2zcl_HL_P_RP226P.pdb	-0.4826924502849579	-1.5455000400543213
2zcl.pdb	2zcl_HL_P_RP226S.pdb	-0.6573776006698608	-0.7159000039100647
2zcl.pdb	2zcl_HL_P_RP226T.pdb	-0.586631178855896	-0.6826000213623047
2zcl.pdb	2zcl_HL_P_RP226W.pdb	0.11041516065597534	-0.557699978351593
2zcl.pdb	2zcl_HL_P_RP226Y.pdb	0.0037358999252319336	0.5103999972343445
2zcl.pdb	2zcl_HL_P_RP226V.pdb	-0.1766349971294403	-0.4984000027179718
2zcl.pdb	2zcl_HL_P_KP227A.pdb	-0.7043397426605225	-1.3217999935150146
2zcl.pdb	2zcl_HL_P_KP227R.pdb	-0.2781004011631012	1.305299997329712
2zcl.pdb	2zcl_HL_P_KP227N.pdb	-0.73785400390625	-0.43720000982284546
2zcl.pdb	2zcl_HL_P_KP227D.pdb	-0.3553375005722046	-1.511299967765808
2zcl.pdb	2zcl_HL_P_KP227C.pdb	-0.4078737199306488	-0.8227999806404114
2zcl.pdb	2zcl_HL_P_KP227Q.pdb	-0.9275460243225098	-1.0865000486373901
2zcl.pdb	2zcl_HL_P_KP227E.pdb	-0.5498394966125488	-1.8395999670028687
2zcl.pdb	2zcl_HL_P_KP227G.pdb	-0.7741510272026062	-1.955299973487854
2zcl.pdb	2zcl_HL_P_KP227H.pdb	-0.7503806948661804	-0.0722000002861023
2zcl.pdb	2zcl_HL_P_KP227I.pdb	-0.09496098756790161	0.19509999454021454
2zcl.pdb	2zcl_HL_P_KP227L.pdb	-0.05440521240234375	0.5182999968528748
2zcl.pdb	2zcl_HL_P_KP227M.pdb	0.024200469255447388	0.6603999733924866
2zcl.pdb	2zcl_HL_P_KP227F.pdb	-0.1703321486711502	0.7712000012397766
2zcl.pdb	2zcl_HL_P_KP227P.pdb	-0.4649037718772888	-0.7107999920845032
2zcl.pdb	2zcl_HL_P_KP227S.pdb	-0.6308459043502808	-0.9678000211715698
2zcl.pdb	2zcl_HL_P_KP227T.pdb	-0.36435768008232117	-1.02839994430542
2zcl.pdb	2zcl_HL_P_KP227W.pdb	-0.23375698924064636	0.5401999950408936
2zcl.pdb	2zcl_HL_P_KP227Y.pdb	-0.8215612173080444	-0.8187999725341797
2zcl.pdb	2zcl_HL_P_KP227V.pdb	-0.3951108753681183	-0.6960999965667725
2zcl.pdb	2zcl_HL_P_WP228A.pdb	-0.3380282521247864	0.04670000076293945
2zcl.pdb	2zcl_HL_P_WP228R.pdb	-0.23782368004322052	0.08749999850988388
2zcl.pdb	2zcl_HL_P_WP228N.pdb	-0.0683262050151825	0.515999972820282
2zcl.pdb	2zcl_HL_P_WP228D.pdb	-0.07643169164657593	0.6618000268936157
2zcl.pdb	2zcl_HL_P_WP228C.pdb	-0.4394913911819458	-0.07410000264644623
2zcl.pdb	2zcl_HL_P_WP228Q.pdb	-0.4996522068977356	-0.17239999771118164
2zcl.pdb	2zcl_HL_P_WP228E.pdb	0.23601141571998596	0.28679999709129333
2zcl.pdb	2zcl_HL_P_WP228G.pdb	-0.3719010055065155	-0.19110000133514404
2zcl.pdb	2zcl_HL_P_WP228H.pdb	-0.010557800531387329	0.7878000140190125
2zcl.pdb	2zcl_HL_P_WP228I.pdb	-1.9291223287582397	-1.0324000120162964
2zcl.pdb	2zcl_HL_P_WP228L.pdb	-0.12775199115276337	0.0746999979019165
2zcl.pdb	2zcl_HL_P_WP228K.pdb	-0.5341912508010864	-0.1477999985218048
2zcl.pdb	2zcl_HL_P_WP228M.pdb	-0.30245131254196167	-0.1597999930381775
2zcl.pdb	2zcl_HL_P_WP228F.pdb	-0.3297014832496643	0.04190000146627426
2zcl.pdb	2zcl_HL_P_WP228P.pdb	-0.8928656578063965	-0.037300001829862595
2zcl.pdb	2zcl_HL_P_WP228S.pdb	-0.6018271446228027	-0.13670000433921814
2zcl.pdb	2zcl_HL_P_WP228T.pdb	-0.12511873245239258	0.06920000165700912
2zcl.pdb	2zcl_HL_P_WP228Y.pdb	-0.5931075811386108	0.08030000329017639
2zcl.pdb	2zcl_HL_P_WP228V.pdb	-1.432927131652832	-0.09380000084638596
2zcl.pdb	2zcl_HL_P_KP230A.pdb	-0.404296875	-0.5591999888420105
2zcl.pdb	2zcl_HL_P_KP230R.pdb	-0.29830217361450195	-0.010499999858438969
2zcl.pdb	2zcl_HL_P_KP230N.pdb	-0.42826777696609497	-0.4081999957561493
2zcl.pdb	2zcl_HL_P_KP230D.pdb	-0.5863597393035889	-1.1157000064849854
2zcl.pdb	2zcl_HL_P_KP230C.pdb	-0.32188621163368225	-0.7968999743461609
2zcl.pdb	2zcl_HL_P_KP230Q.pdb	-0.41510599851608276	-0.51419997215271
2zcl.pdb	2zcl_HL_P_KP230E.pdb	-0.5029823780059814	-0.6962000131607056
2zcl.pdb	2zcl_HL_P_KP230G.pdb	-0.48413515090942383	-1.077299952507019
2zcl.pdb	2zcl_HL_P_KP230H.pdb	-0.648037314414978	-1.0348000526428223
2zcl.pdb	2zcl_HL_P_KP230I.pdb	-0.4252081513404846	-0.6929000020027161
2zcl.pdb	2zcl_HL_P_KP230L.pdb	-0.07709427177906036	0.08479999750852585
2zcl.pdb	2zcl_HL_P_KP230M.pdb	-0.18632499873638153	-0.1168999969959259
2zcl.pdb	2zcl_HL_P_KP230F.pdb	-0.26262396574020386	-0.5565999746322632
2zcl.pdb	2zcl_HL_P_KP230P.pdb	-0.22731932997703552	-0.49950000643730164
2zcl.pdb	2zcl_HL_P_KP230S.pdb	-0.5606942176818848	-0.19599999487400055
2zcl.pdb	2zcl_HL_P_KP230T.pdb	-0.7452338933944702	-0.65829998254776
2zcl.pdb	2zcl_HL_P_KP230W.pdb	-0.015847355127334595	0.3873000144958496
2zcl.pdb	2zcl_HL_P_KP230Y.pdb	-0.18560251593589783	0.3799000084400177
2zcl.pdb	2zcl_HL_P_KP230V.pdb	-0.41424453258514404	-0.6535000205039978
7bud.pdb	7bud_GI_B_GG55A.pdb	-0.2053021490573883	-0.2319079041481018
7bud.pdb	7bud_GI_B_GG55R.pdb	-0.4854735732078552	-0.33730560541152954
7bud.pdb	7bud_GI_B_GG55N.pdb	-0.30315595865249634	0.27850601077079773
7bud.pdb	7bud_GI_B_GG55D.pdb	-0.14539000391960144	2.518073081970215
7bud.pdb	7bud_GI_B_GG55C.pdb	-0.1486281156539917	0.5816640257835388
7bud.pdb	7bud_GI_B_GG55Q.pdb	-0.3329778015613556	0.09092699736356735
7bud.pdb	7bud_GI_B_GG55E.pdb	-0.24229943752288818	0.4098069965839386
7bud.pdb	7bud_GI_B_GG55H.pdb	-0.20287400484085083	0.20215900242328644
7bud.pdb	7bud_GI_B_GG55I.pdb	-0.5193279981613159	0.5785419940948486
7bud.pdb	7bud_GI_B_GG55L.pdb	-0.6869807243347168	0.5323699712753296
7bud.pdb	7bud_GI_B_GG55K.pdb	-0.10167911648750305	-0.6419810056686401
7bud.pdb	7bud_GI_B_GG55M.pdb	0.005315154790878296	1.4310929775238037
7bud.pdb	7bud_GI_B_GG55F.pdb	0.3231000602245331	0.9800029993057251
7bud.pdb	7bud_GI_B_GG55P.pdb	-0.6935349702835083	0.5675730109214783
7bud.pdb	7bud_GI_B_GG55S.pdb	-0.611605167388916	0.26464998722076416
7bud.pdb	7bud_GI_B_GG55T.pdb	-2.230581283569336	0.4252740144729614
7bud.pdb	7bud_GI_B_GG55W.pdb	0.8828432559967041	1.6476730108261108
7bud.pdb	7bud_GI_B_GG55Y.pdb	-0.09468312561511993	0.33157700300216675
7bud.pdb	7bud_GI_B_GG55V.pdb	-0.597468376159668	0.5104719996452332
7bud.pdb	7bud_GI_B_GG56A.pdb	-5.553799152374268	-1.9879469871520996
7bud.pdb	7bud_GI_B_GG56R.pdb	-11.904664039611816	-8.15823745727539
7bud.pdb	7bud_GI_B_GG56N.pdb	-13.82005500793457	-10.915857315063477
7bud.pdb	7bud_GI_B_GG56D.pdb	-11.992121696472168	-10.86575698852539
7bud.pdb	7bud_GI_B_GG56C.pdb	-8.026887893676758	-5.492016792297363
7bud.pdb	7bud_GI_B_GG56Q.pdb	-10.857565879821777	-7.037426948547363
7bud.pdb	7bud_GI_B_GG56E.pdb	-12.11184310913086	-9.886966705322266
7bud.pdb	7bud_GI_B_GG56H.pdb	-17.75468635559082	-19.668657302856445
7bud.pdb	7bud_GI_B_GG56I.pdb	-16.057844161987305	-12.563157081604004
7bud.pdb	7bud_GI_B_GG56L.pdb	-13.447591781616211	-10.92825698852539
7bud.pdb	7bud_GI_B_GG56K.pdb	-12.76707649230957	-8.025087356567383
7bud.pdb	7bud_GI_B_GG56M.pdb	-12.175283432006836	-7.711637020111084
7bud.pdb	7bud_GI_B_GG56F.pdb	-16.04317283630371	-12.117056846618652
7bud.pdb	7bud_GI_B_GG56P.pdb	-10.713241577148438	-9.591206550598145
7bud.pdb	7bud_GI_B_GG56S.pdb	-8.808759689331055	-7.61173677444458
7bud.pdb	7bud_GI_B_GG56T.pdb	-13.339553833007812	-11.275457382202148
7bud.pdb	7bud_GI_B_GG56W.pdb	-18.411754608154297	-16.367456436157227
7bud.pdb	7bud_GI_B_GG56Y.pdb	-23.25547981262207	-19.810956954956055
7bud.pdb	7bud_GI_B_GG56V.pdb	-14.902514457702637	-11.400257110595703
7bud.pdb	7bud_GI_B_SG57A.pdb	0.044424206018447876	-0.06820499897003174
7bud.pdb	7bud_GI_B_SG57R.pdb	0.011598974466323853	-0.4520379900932312
7bud.pdb	7bud_GI_B_SG57N.pdb	0.011978626251220703	-0.38304799795150757
7bud.pdb	7bud_GI_B_SG57D.pdb	-0.11948059499263763	0.11014000326395035
7bud.pdb	7bud_GI_B_SG57C.pdb	0.1843961775302887	0.24784700572490692
7bud.pdb	7bud_GI_B_SG57Q.pdb	0.012666285037994385	-0.30287685990333557
7bud.pdb	7bud_GI_B_SG57E.pdb	-0.009023278951644897	-0.0029929999727755785
7bud.pdb	7bud_GI_B_SG57G.pdb	-0.06274981796741486	-0.37152180075645447
7bud.pdb	7bud_GI_B_SG57H.pdb	0.08089613914489746	-0.576213002204895
7bud.pdb	7bud_GI_B_SG57I.pdb	0.36224451661109924	0.08283399790525436
7bud.pdb	7bud_GI_B_SG57L.pdb	0.6381157636642456	0.4097509980201721
7bud.pdb	7bud_GI_B_SG57K.pdb	0.43638041615486145	-0.17341500520706177
7bud.pdb	7bud_GI_B_SG57M.pdb	0.3227330148220062	-0.08333499729633331
7bud.pdb	7bud_GI_B_SG57F.pdb	0.8471041917800903	0.24684299528598785
7bud.pdb	7bud_GI_B_SG57P.pdb	0.17179164290428162	-0.05744900181889534
7bud.pdb	7bud_GI_B_SG57T.pdb	-0.04421171545982361	-0.22891800105571747
7bud.pdb	7bud_GI_B_SG57W.pdb	0.047648072242736816	-1.0109150409698486
7bud.pdb	7bud_GI_B_SG57Y.pdb	0.3369961082935333	0.02251400053501129
7bud.pdb	7bud_GI_B_SG57V.pdb	0.5365581512451172	0.2459069937467575
7bud.pdb	7bud_GI_B_TG58A.pdb	-0.2011118233203888	-0.184798002243042
7bud.pdb	7bud_GI_B_TG58R.pdb	0.2212231457233429	3.865712881088257
7bud.pdb	7bud_GI_B_TG58N.pdb	-0.23051314055919647	-0.6272550225257874
7bud.pdb	7bud_GI_B_TG58D.pdb	0.06773871183395386	-1.104017972946167
7bud.pdb	7bud_GI_B_TG58C.pdb	-0.47706133127212524	-0.1458290070295334
7bud.pdb	7bud_GI_B_TG58Q.pdb	-0.42837226390838623	-0.8765379786491394
7bud.pdb	7bud_GI_B_TG58E.pdb	0.23309174180030823	-1.669937014579773
7bud.pdb	7bud_GI_B_TG58G.pdb	-0.36884063482284546	-0.18960599601268768
7bud.pdb	7bud_GI_B_TG58H.pdb	-2.71456241607666	0.7171429991722107
7bud.pdb	7bud_GI_B_TG58I.pdb	-0.20388078689575195	0.04774999991059303
7bud.pdb	7bud_GI_B_TG58L.pdb	0.213576078414917	0.14470799267292023
7bud.pdb	7bud_GI_B_TG58K.pdb	-0.29519397020339966	-0.09670200198888779
7bud.pdb	7bud_GI_B_TG58M.pdb	0.11553817987442017	0.5298020243644714
7bud.pdb	7bud_GI_B_TG58F.pdb	-0.8683069944381714	-0.20538389682769775
7bud.pdb	7bud_GI_B_TG58P.pdb	-0.1472865343093872	0.47571900486946106
7bud.pdb	7bud_GI_B_TG58S.pdb	-0.4595330059528351	-0.18097199499607086
7bud.pdb	7bud_GI_B_TG58W.pdb	-0.36691799759864807	-0.12728500366210938
7bud.pdb	7bud_GI_B_TG58Y.pdb	-0.9908444881439209	-1.431527018547058
7bud.pdb	7bud_GI_B_TG58V.pdb	-0.3302881121635437	0.1332550048828125
7bud.pdb	7bud_GI_B_RG72A.pdb	0.10704436898231506	-0.14993999898433685
7bud.pdb	7bud_GI_B_RG72N.pdb	-0.2024857997894287	-0.15859800577163696
7bud.pdb	7bud_GI_B_RG72D.pdb	-0.23552684485912323	-0.5195119976997375
7bud.pdb	7bud_GI_B_RG72C.pdb	-0.19377556443214417	-0.16441799700260162
7bud.pdb	7bud_GI_B_RG72Q.pdb	-0.26660236716270447	0.14250600337982178
7bud.pdb	7bud_GI_B_RG72E.pdb	-0.26053479313850403	-1.033403992652893
7bud.pdb	7bud_GI_B_RG72G.pdb	0.006798148155212402	-0.1618330031633377
7bud.pdb	7bud_GI_B_RG72H.pdb	-0.3038051724433899	0.07354599982500076
7bud.pdb	7bud_GI_B_RG72I.pdb	-0.2791277766227722	0.09601400047540665
7bud.pdb	7bud_GI_B_RG72L.pdb	0.023335307836532593	0.16878600418567657
7bud.pdb	7bud_GI_B_RG72K.pdb	-0.2878583073616028	0.3248269855976105
7bud.pdb	7bud_GI_B_RG72M.pdb	0.1715642511844635	0.4315209984779358
7bud.pdb	7bud_GI_B_RG72F.pdb	0.10258036851882935	0.6444799900054932
7bud.pdb	7bud_GI_B_RG72P.pdb	-0.09281742572784424	-0.07127700001001358
7bud.pdb	7bud_GI_B_RG72S.pdb	-0.24217358231544495	0.18928299844264984
7bud.pdb	7bud_GI_B_RG72T.pdb	-0.06626509130001068	-0.05479700118303299
7bud.pdb	7bud_GI_B_RG72W.pdb	-0.06795552372932434	0.5185080170631409
7bud.pdb	7bud_GI_B_RG72Y.pdb	-0.6432198286056519	0.3429040014743805
7bud.pdb	7bud_GI_B_RG72V.pdb	-0.13226857781410217	-0.037108998745679855
7bud.pdb	7bud_GI_B_PG108A.pdb	-0.31098881363868713	-0.7436860203742981
7bud.pdb	7bud_GI_B_PG108R.pdb	-0.3500280976295471	-0.6102060079574585
7bud.pdb	7bud_GI_B_PG108N.pdb	-0.5716763734817505	-0.3412032127380371
7bud.pdb	7bud_GI_B_PG108D.pdb	-0.5855138897895813	-0.9309340119361877
7bud.pdb	7bud_GI_B_PG108C.pdb	-0.3498725891113281	-0.7685009837150574
7bud.pdb	7bud_GI_B_PG108Q.pdb	-0.46336328983306885	-0.5372729897499084
7bud.pdb	7bud_GI_B_PG108E.pdb	-0.5385430455207825	-1.0527570247650146
7bud.pdb	7bud_GI_B_PG108G.pdb	-0.40887776017189026	-0.6368640065193176
7bud.pdb	7bud_GI_B_PG108H.pdb	-0.4149840474128723	-0.5401800274848938
7bud.pdb	7bud_GI_B_PG108I.pdb	-0.46127837896347046	-0.04044799879193306
7bud.pdb	7bud_GI_B_PG108L.pdb	-0.44904083013534546	-0.7399100065231323
7bud.pdb	7bud_GI_B_PG108K.pdb	-0.4641839861869812	-0.5115110278129578
7bud.pdb	7bud_GI_B_PG108M.pdb	-0.0816446989774704	-0.6176369786262512
7bud.pdb	7bud_GI_B_PG108F.pdb	-0.542532205581665	-0.7517369985580444
7bud.pdb	7bud_GI_B_PG108S.pdb	-0.359830379486084	-0.015526999719440937
7bud.pdb	7bud_GI_B_PG108T.pdb	-0.2266031950712204	-0.8162490129470825
7bud.pdb	7bud_GI_B_PG108W.pdb	-0.5055526494979858	-0.5712429881095886
7bud.pdb	7bud_GI_B_PG108Y.pdb	-0.7557485103607178	-0.2868275046348572
7bud.pdb	7bud_GI_B_PG108V.pdb	-0.903296947479248	-0.9176679849624634
7bud.pdb	7bud_GI_B_TB69A.pdb	-0.4128764271736145	1.1956830024719238
7bud.pdb	7bud_GI_B_TB69R.pdb	-1.2633501291275024	-0.48572298884391785
7bud.pdb	7bud_GI_B_TB69N.pdb	-1.4848897457122803	0.6239690184593201
7bud.pdb	7bud_GI_B_TB69D.pdb	-0.5413683652877808	-1.248028039932251
7bud.pdb	7bud_GI_B_TB69C.pdb	-0.2003733515739441	-0.4116469919681549
7bud.pdb	7bud_GI_B_TB69Q.pdb	-0.9427740573883057	-1.3537770509719849
7bud.pdb	7bud_GI_B_TB69E.pdb	-0.8647029399871826	-0.7408829927444458
7bud.pdb	7bud_GI_B_TB69G.pdb	-0.0052376389503479	-0.4951300024986267
7bud.pdb	7bud_GI_B_TB69H.pdb	-0.49024689197540283	-0.20121799409389496
7bud.pdb	7bud_GI_B_TB69I.pdb	-0.5236031413078308	0.5799530148506165
7bud.pdb	7bud_GI_B_TB69L.pdb	-0.3591313362121582	-0.15385200083255768
7bud.pdb	7bud_GI_B_TB69K.pdb	-0.48964306712150574	0.19224199652671814
7bud.pdb	7bud_GI_B_TB69M.pdb	-0.21252723038196564	1.0830529928207397
7bud.pdb	7bud_GI_B_TB69F.pdb	-0.22764715552330017	-0.15922600030899048
7bud.pdb	7bud_GI_B_TB69P.pdb	0.15129002928733826	1.5149730443954468
7bud.pdb	7bud_GI_B_TB69S.pdb	-0.4540746510028839	1.2491830587387085
7bud.pdb	7bud_GI_B_TB69W.pdb	-2.0954744815826416	-2.3836569786071777
7bud.pdb	7bud_GI_B_TB69Y.pdb	-2.274632215499878	0.33168700337409973
7bud.pdb	7bud_GI_B_TB69V.pdb	-0.29779893159866333	0.4532789885997772
7bud.pdb	7bud_GI_B_TB70A.pdb	-0.4173365831375122	-0.22161249816417694
7bud.pdb	7bud_GI_B_TB70R.pdb	-0.2797360420227051	-0.8331260085105896
7bud.pdb	7bud_GI_B_TB70N.pdb	-0.6189515590667725	-0.5107100009918213
7bud.pdb	7bud_GI_B_TB70D.pdb	-0.5628160238265991	-0.15424199402332306
7bud.pdb	7bud_GI_B_TB70C.pdb	-0.271407812833786	-0.36909669637680054
7bud.pdb	7bud_GI_B_TB70Q.pdb	-0.5569730997085571	-0.08674799650907516
7bud.pdb	7bud_GI_B_TB70E.pdb	-0.4773915410041809	0.5573850274085999
7bud.pdb	7bud_GI_B_TB70G.pdb	-0.41864413022994995	-0.36902931332588196
7bud.pdb	7bud_GI_B_TB70H.pdb	-0.35044461488723755	-0.13236099481582642
7bud.pdb	7bud_GI_B_TB70I.pdb	0.13975340127944946	-0.3554770052433014
7bud.pdb	7bud_GI_B_TB70L.pdb	0.015323489904403687	-0.03644099831581116
7bud.pdb	7bud_GI_B_TB70K.pdb	-0.46079379320144653	-0.2281658947467804
7bud.pdb	7bud_GI_B_TB70M.pdb	-0.0015901029109954834	0.17342600226402283
7bud.pdb	7bud_GI_B_TB70F.pdb	0.14489486813545227	0.49116799235343933
7bud.pdb	7bud_GI_B_TB70P.pdb	-2.859604835510254	-1.0653729438781738
7bud.pdb	7bud_GI_B_TB70S.pdb	-0.646198034286499	-0.33863210678100586
7bud.pdb	7bud_GI_B_TB70W.pdb	-0.07503318786621094	0.5033810138702393
7bud.pdb	7bud_GI_B_TB70Y.pdb	0.013659924268722534	0.18586300313472748
7bud.pdb	7bud_GI_B_TB70V.pdb	0.054133325815200806	-0.01603100076317787
7bud.pdb	7bud_GI_B_AB71R.pdb	-1.1294937133789062	-1.6991970539093018
7bud.pdb	7bud_GI_B_AB71N.pdb	-0.36057618260383606	-0.4619480073451996
7bud.pdb	7bud_GI_B_AB71D.pdb	-0.10866078734397888	0.8353930115699768
7bud.pdb	7bud_GI_B_AB71C.pdb	-0.6525521278381348	0.30025801062583923
7bud.pdb	7bud_GI_B_AB71Q.pdb	-0.6298812627792358	-0.545615017414093
7bud.pdb	7bud_GI_B_AB71E.pdb	-0.8621151447296143	-0.6412420272827148
7bud.pdb	7bud_GI_B_AB71G.pdb	-0.32854247093200684	-0.24860550463199615
7bud.pdb	7bud_GI_B_AB71H.pdb	-1.7687560319900513	-1.3572770357131958
7bud.pdb	7bud_GI_B_AB71I.pdb	-0.4283199906349182	0.27260100841522217
7bud.pdb	7bud_GI_B_AB71L.pdb	-0.6284191608428955	-0.6742290258407593
7bud.pdb	7bud_GI_B_AB71K.pdb	-0.316478967666626	-0.00865199975669384
7bud.pdb	7bud_GI_B_AB71M.pdb	-0.043234020471572876	0.34439098834991455
7bud.pdb	7bud_GI_B_AB71F.pdb	-1.3232839107513428	-0.6633509993553162
7bud.pdb	7bud_GI_B_AB71P.pdb	-0.41358816623687744	0.20817899703979492
7bud.pdb	7bud_GI_B_AB71S.pdb	-0.3448280394077301	0.36355799436569214
7bud.pdb	7bud_GI_B_AB71T.pdb	-0.22035279870033264	-0.35528290271759033
7bud.pdb	7bud_GI_B_AB71W.pdb	-0.9407366514205933	-0.5611349940299988
7bud.pdb	7bud_GI_B_AB71Y.pdb	-2.4171786308288574	-1.1030340194702148
7bud.pdb	7bud_GI_B_AB71V.pdb	-0.12147890031337738	0.49019700288772583
7bud.pdb	7bud_GI_B_NB83A.pdb	-0.08690990507602692	-0.01436999998986721
7bud.pdb	7bud_GI_B_NB83R.pdb	0.23506906628608704	0.049869999289512634
7bud.pdb	7bud_GI_B_NB83D.pdb	-0.003084331750869751	-0.3631168007850647
7bud.pdb	7bud_GI_B_NB83C.pdb	-0.24745389819145203	0.012923000380396843
7bud.pdb	7bud_GI_B_NB83Q.pdb	-0.1601867824792862	-0.25175559520721436
7bud.pdb	7bud_GI_B_NB83E.pdb	-0.3876703977584839	-0.8040249943733215
7bud.pdb	7bud_GI_B_NB83G.pdb	-0.1354629099369049	-0.26673761010169983
7bud.pdb	7bud_GI_B_NB83H.pdb	-0.2394590973854065	-0.5861909985542297
7bud.pdb	7bud_GI_B_NB83I.pdb	0.13405150175094604	0.20154500007629395
7bud.pdb	7bud_GI_B_NB83L.pdb	-0.11063405871391296	0.2118760049343109
7bud.pdb	7bud_GI_B_NB83K.pdb	-0.5389852523803711	0.04078200086951256
7bud.pdb	7bud_GI_B_NB83M.pdb	0.2561497986316681	0.6891270279884338
7bud.pdb	7bud_GI_B_NB83F.pdb	0.04228252172470093	1.1629329919815063
7bud.pdb	7bud_GI_B_NB83P.pdb	0.17986711859703064	0.4225409924983978
7bud.pdb	7bud_GI_B_NB83S.pdb	-0.31090492010116577	-0.046091001480817795
7bud.pdb	7bud_GI_B_NB83T.pdb	-0.15275532007217407	-0.16633599996566772
7bud.pdb	7bud_GI_B_NB83W.pdb	-0.1435825675725937	0.15859100222587585
7bud.pdb	7bud_GI_B_NB83Y.pdb	0.048464953899383545	0.6230180263519287
7bud.pdb	7bud_GI_B_NB83V.pdb	-0.004056602716445923	-0.01193199958652258
7bud.pdb	7bud_GI_B_GB104A.pdb	-0.2258949875831604	0.1622759997844696
7bud.pdb	7bud_GI_B_GB104R.pdb	-0.9337985515594482	-0.345397412776947
7bud.pdb	7bud_GI_B_GB104N.pdb	-0.6385181546211243	0.23826900124549866
7bud.pdb	7bud_GI_B_GB104D.pdb	-0.8158739805221558	-0.05975800007581711
7bud.pdb	7bud_GI_B_GB104C.pdb	-0.3570525050163269	0.5736460089683533
7bud.pdb	7bud_GI_B_GB104Q.pdb	-1.0978729724884033	-0.18814599514007568
7bud.pdb	7bud_GI_B_GB104E.pdb	-0.8682368993759155	-0.009227000176906586
7bud.pdb	7bud_GI_B_GB104H.pdb	-1.0430580377578735	-0.11754299700260162
7bud.pdb	7bud_GI_B_GB104I.pdb	-0.8415673971176147	0.16895200312137604
7bud.pdb	7bud_GI_B_GB104L.pdb	-0.519461989402771	0.5404419898986816
7bud.pdb	7bud_GI_B_GB104K.pdb	-0.800989031791687	0.5042080283164978
7bud.pdb	7bud_GI_B_GB104M.pdb	-0.32165807485580444	0.6562150120735168
7bud.pdb	7bud_GI_B_GB104F.pdb	-0.7102260589599609	-0.10473799705505371
7bud.pdb	7bud_GI_B_GB104P.pdb	-0.7516611814498901	0.07304000109434128
7bud.pdb	7bud_GI_B_GB104S.pdb	-0.39702141284942627	0.23318499326705933
7bud.pdb	7bud_GI_B_GB104T.pdb	-1.2216262817382812	-0.7151690125465393
7bud.pdb	7bud_GI_B_GB104W.pdb	-1.29104745388031	-0.31702950596809387
7bud.pdb	7bud_GI_B_GB104Y.pdb	-1.1294504404067993	-0.29939669370651245
7bud.pdb	7bud_GI_B_GB104V.pdb	-0.6253082752227783	-0.21649859845638275
7l7r.pdb	7l7r_BA_G_SA30A.pdb	-0.2650759518146515	0.32910001277923584
7l7r.pdb	7l7r_BA_G_SA30R.pdb	0.8415982723236084	1.3911999464035034
7l7r.pdb	7l7r_BA_G_SA30N.pdb	0.21653684973716736	3.068000078201294
7l7r.pdb	7l7r_BA_G_SA30D.pdb	-0.4928291141986847	-1.4362000226974487
7l7r.pdb	7l7r_BA_G_SA30C.pdb	-0.10193240642547607	0.5031999945640564
7l7r.pdb	7l7r_BA_G_SA30Q.pdb	-0.2651325762271881	0.9265999794006348
7l7r.pdb	7l7r_BA_G_SA30E.pdb	0.6223791837692261	-0.21199999749660492
7l7r.pdb	7l7r_BA_G_SA30G.pdb	-0.42344117164611816	0.2732999920845032
7l7r.pdb	7l7r_BA_G_SA30H.pdb	0.6971722841262817	1.9042999744415283
7l7r.pdb	7l7r_BA_G_SA30I.pdb	0.18864187598228455	1.1227999925613403
7l7r.pdb	7l7r_BA_G_SA30L.pdb	0.34927329421043396	3.3543999195098877
7l7r.pdb	7l7r_BA_G_SA30K.pdb	-0.019862473011016846	1.9788000583648682
7l7r.pdb	7l7r_BA_G_SA30M.pdb	0.694177508354187	2.7230000495910645
7l7r.pdb	7l7r_BA_G_SA30F.pdb	0.7870913743972778	2.311800003051758
7l7r.pdb	7l7r_BA_G_SA30P.pdb	-0.4615163803100586	0.5817000269889832
7l7r.pdb	7l7r_BA_G_SA30T.pdb	-0.3315940201282501	0.6470999717712402
7l7r.pdb	7l7r_BA_G_SA30W.pdb	0.9243156909942627	1.7767000198364258
7l7r.pdb	7l7r_BA_G_SA30Y.pdb	0.6269373893737793	1.8451999425888062
7l7r.pdb	7l7r_BA_G_SA30V.pdb	-0.2910851836204529	1.3223999738693237
7l7r.pdb	7l7r_BA_G_KA31A.pdb	-0.41790008544921875	-0.8349999785423279
7l7r.pdb	7l7r_BA_G_KA31R.pdb	-1.1910698413848877	0.76910001039505
7l7r.pdb	7l7r_BA_G_KA31N.pdb	-1.0977016687393188	-1.1647000312805176
7l7r.pdb	7l7r_BA_G_KA31D.pdb	-0.8550825119018555	-1.3832999467849731
7l7r.pdb	7l7r_BA_G_KA31C.pdb	-0.5873744487762451	-0.8748000264167786
7l7r.pdb	7l7r_BA_G_KA31Q.pdb	-0.6068532466888428	-0.5794000029563904
7l7r.pdb	7l7r_BA_G_KA31E.pdb	-0.901441216468811	-1.9508999586105347
7l7r.pdb	7l7r_BA_G_KA31G.pdb	-0.44608545303344727	-0.9718999862670898
7l7r.pdb	7l7r_BA_G_KA31H.pdb	-0.4944816827774048	-0.5861999988555908
7l7r.pdb	7l7r_BA_G_KA31I.pdb	-0.5526406764984131	-0.014399999752640724
7l7r.pdb	7l7r_BA_G_KA31L.pdb	-0.1393871307373047	0.00139999995008111
7l7r.pdb	7l7r_BA_G_KA31M.pdb	-0.1885557323694229	0.04989999905228615
7l7r.pdb	7l7r_BA_G_KA31F.pdb	-0.1364317685365677	0.5619999766349792
7l7r.pdb	7l7r_BA_G_KA31P.pdb	-1.7537182569503784	-1.9706000089645386
7l7r.pdb	7l7r_BA_G_KA31S.pdb	-0.8777835369110107	-1.0134999752044678
7l7r.pdb	7l7r_BA_G_KA31T.pdb	-1.4089267253875732	-1.1872999668121338
7l7r.pdb	7l7r_BA_G_KA31W.pdb	-0.016561955213546753	-0.40310001373291016
7l7r.pdb	7l7r_BA_G_KA31Y.pdb	-0.30676987767219543	-0.4291999936103821
7l7r.pdb	7l7r_BA_G_KA31V.pdb	-0.38587912917137146	-0.5784000158309937
7l7r.pdb	7l7r_BA_G_YA32A.pdb	-1.5571835041046143	-3.7995998859405518
7l7r.pdb	7l7r_BA_G_YA32R.pdb	-1.3973586559295654	-1.3116999864578247
7l7r.pdb	7l7r_BA_G_YA32N.pdb	-1.5225178003311157	-1.84660005569458
7l7r.pdb	7l7r_BA_G_YA32D.pdb	-1.1495262384414673	-3.2392001152038574
7l7r.pdb	7l7r_BA_G_YA32C.pdb	-1.6945126056671143	-3.637200117111206
7l7r.pdb	7l7r_BA_G_YA32Q.pdb	-1.6032874584197998	-3.444999933242798
7l7r.pdb	7l7r_BA_G_YA32E.pdb	-1.0188339948654175	-3.078200101852417
7l7r.pdb	7l7r_BA_G_YA32G.pdb	-1.5621519088745117	-2.9830000400543213
7l7r.pdb	7l7r_BA_G_YA32H.pdb	-1.320444941520691	-1.2201999425888062
7l7r.pdb	7l7r_BA_G_YA32I.pdb	-1.4715406894683838	-3.3248000144958496
7l7r.pdb	7l7r_BA_G_YA32L.pdb	-1.4339326620101929	-2.83240008354187
7l7r.pdb	7l7r_BA_G_YA32K.pdb	-1.1986459493637085	-1.8279000520706177
7l7r.pdb	7l7r_BA_G_YA32M.pdb	-1.429738998413086	-2.160099983215332
7l7r.pdb	7l7r_BA_G_YA32F.pdb	-0.7892774343490601	-1.072700023651123
7l7r.pdb	7l7r_BA_G_YA32P.pdb	-1.8185721635818481	-3.6275999546051025
7l7r.pdb	7l7r_BA_G_YA32S.pdb	-1.945986270904541	-2.8919999599456787
7l7r.pdb	7l7r_BA_G_YA32T.pdb	-1.5199003219604492	-3.3259999752044678
7l7r.pdb	7l7r_BA_G_YA32W.pdb	-2.129098892211914	-2.794800043106079
7l7r.pdb	7l7r_BA_G_YA32V.pdb	-1.3988460302352905	-2.949899911880493
7l7r.pdb	7l7r_BA_G_YA53A.pdb	-0.5230741500854492	-0.31060001254081726
7l7r.pdb	7l7r_BA_G_YA53R.pdb	-0.7036157846450806	-0.9641000032424927
7l7r.pdb	7l7r_BA_G_YA53N.pdb	-0.8464431762695312	-0.6845999956130981
7l7r.pdb	7l7r_BA_G_YA53D.pdb	-0.6990647912025452	-0.7602999806404114
7l7r.pdb	7l7r_BA_G_YA53C.pdb	-0.6990238428115845	-0.21140000224113464
7l7r.pdb	7l7r_BA_G_YA53Q.pdb	-0.6711846590042114	-0.6243000030517578
7l7r.pdb	7l7r_BA_G_YA53E.pdb	-0.7572535276412964	-0.6316999793052673
7l7r.pdb	7l7r_BA_G_YA53G.pdb	-0.5269149541854858	-0.3199000060558319
7l7r.pdb	7l7r_BA_G_YA53H.pdb	-0.7223340272903442	-0.6485000252723694
7l7r.pdb	7l7r_BA_G_YA53I.pdb	-0.6810942888259888	-0.7404999732971191
7l7r.pdb	7l7r_BA_G_YA53L.pdb	-0.5101783871650696	-0.7257000207901001
7l7r.pdb	7l7r_BA_G_YA53K.pdb	-0.5514117479324341	-0.7272999882698059
7l7r.pdb	7l7r_BA_G_YA53M.pdb	-0.6660512089729309	-0.7832000255584717
7l7r.pdb	7l7r_BA_G_YA53F.pdb	-0.4333457350730896	-0.5051000118255615
7l7r.pdb	7l7r_BA_G_YA53P.pdb	-0.5836873650550842	-0.25060001015663147
7l7r.pdb	7l7r_BA_G_YA53S.pdb	-0.9092955589294434	-0.26570001244544983
7l7r.pdb	7l7r_BA_G_YA53T.pdb	-0.8023509979248047	-0.6843000054359436
7l7r.pdb	7l7r_BA_G_YA53W.pdb	-0.17145943641662598	0.14880000054836273
7l7r.pdb	7l7r_BA_G_YA53V.pdb	-0.6691641807556152	-0.7113000154495239
7l7r.pdb	7l7r_BA_G_YA92A.pdb	-1.5215959548950195	-1.6970000267028809
7l7r.pdb	7l7r_BA_G_YA92R.pdb	-1.408794641494751	-1.419100046157837
7l7r.pdb	7l7r_BA_G_YA92N.pdb	-1.6599299907684326	-1.5569000244140625
7l7r.pdb	7l7r_BA_G_YA92D.pdb	-1.7582364082336426	-0.36010000109672546
7l7r.pdb	7l7r_BA_G_YA92C.pdb	-1.5773316621780396	-1.3674999475479126
7l7r.pdb	7l7r_BA_G_YA92Q.pdb	-1.491012454032898	-2.2083001136779785
7l7r.pdb	7l7r_BA_G_YA92E.pdb	-1.3640780448913574	-2.0388998985290527
7l7r.pdb	7l7r_BA_G_YA92G.pdb	-1.2854422330856323	-1.3234000205993652
7l7r.pdb	7l7r_BA_G_YA92H.pdb	-1.7602962255477905	-0.9785000085830688
7l7r.pdb	7l7r_BA_G_YA92I.pdb	-1.3440067768096924	-0.023099999874830246
7l7r.pdb	7l7r_BA_G_YA92L.pdb	-1.97796630859375	-1.1366000175476074
7l7r.pdb	7l7r_BA_G_YA92K.pdb	-1.3234223127365112	-1.3532999753952026
7l7r.pdb	7l7r_BA_G_YA92M.pdb	-0.7179011702537537	-1.06850004196167
7l7r.pdb	7l7r_BA_G_YA92F.pdb	-0.9670636653900146	-0.6873999834060669
7l7r.pdb	7l7r_BA_G_YA92P.pdb	-1.2023152112960815	-1.2799999713897705
7l7r.pdb	7l7r_BA_G_YA92S.pdb	-1.4114030599594116	-1.5535000562667847
7l7r.pdb	7l7r_BA_G_YA92T.pdb	-1.764075756072998	-1.2108999490737915
7l7r.pdb	7l7r_BA_G_YA92W.pdb	-0.8883503675460815	-0.2590000033378601
7l7r.pdb	7l7r_BA_G_YA92V.pdb	-1.9211450815200806	-1.3597999811172485
7l7r.pdb	7l7r_BA_G_SA93A.pdb	-0.5557787418365479	-0.9505000114440918
7l7r.pdb	7l7r_BA_G_SA93R.pdb	-0.5242267847061157	0.25859999656677246
7l7r.pdb	7l7r_BA_G_SA93N.pdb	-0.6262181997299194	0.5406000018119812
7l7r.pdb	7l7r_BA_G_SA93D.pdb	-0.7902058362960815	-1.7855000495910645
7l7r.pdb	7l7r_BA_G_SA93C.pdb	-0.7906734943389893	0.858299970626831
7l7r.pdb	7l7r_BA_G_SA93Q.pdb	-0.7154820561408997	-0.30649998784065247
7l7r.pdb	7l7r_BA_G_SA93E.pdb	-0.6662298440933228	-1.3092999458312988
7l7r.pdb	7l7r_BA_G_SA93G.pdb	-0.5583349466323853	-1.3590999841690063
7l7r.pdb	7l7r_BA_G_SA93H.pdb	-0.7770861387252808	-1.0499999523162842
7l7r.pdb	7l7r_BA_G_SA93I.pdb	-0.33868828415870667	-0.5644000172615051
7l7r.pdb	7l7r_BA_G_SA93L.pdb	0.04400113224983215	0.8823000192642212
7l7r.pdb	7l7r_BA_G_SA93K.pdb	-0.6479193568229675	-0.1988999992609024
7l7r.pdb	7l7r_BA_G_SA93M.pdb	0.41843435168266296	0.7099000215530396
7l7r.pdb	7l7r_BA_G_SA93F.pdb	-0.13170647621154785	1.0627000331878662
7l7r.pdb	7l7r_BA_G_SA93P.pdb	-0.5883798599243164	-0.45890000462532043
7l7r.pdb	7l7r_BA_G_SA93T.pdb	-0.1831836700439453	0.18299999833106995
7l7r.pdb	7l7r_BA_G_SA93W.pdb	0.1622547209262848	-0.1582999974489212
7l7r.pdb	7l7r_BA_G_SA93Y.pdb	0.154850035905838	0.11569999903440475
7l7r.pdb	7l7r_BA_G_SA93V.pdb	-0.4312167167663574	-0.8463000059127808
7l7r.pdb	7l7r_BA_G_NA94A.pdb	0.09674841165542603	0.08990000188350677
7l7r.pdb	7l7r_BA_G_NA94R.pdb	-0.29991236329078674	1.3280999660491943
7l7r.pdb	7l7r_BA_G_NA94D.pdb	-0.1581207513809204	-1.0687999725341797
7l7r.pdb	7l7r_BA_G_NA94C.pdb	-0.3379296064376831	-0.03669999912381172
7l7r.pdb	7l7r_BA_G_NA94Q.pdb	-0.18010365962982178	-0.03189999982714653
7l7r.pdb	7l7r_BA_G_NA94E.pdb	-0.12459304928779602	-0.5497000217437744
7l7r.pdb	7l7r_BA_G_NA94G.pdb	0.23159894347190857	1.4296000003814697
7l7r.pdb	7l7r_BA_G_NA94H.pdb	-0.2047347128391266	-0.2955999970436096
7l7r.pdb	7l7r_BA_G_NA94I.pdb	0.06014999747276306	0.6941999793052673
7l7r.pdb	7l7r_BA_G_NA94L.pdb	0.3057609498500824	-0.19189999997615814
7l7r.pdb	7l7r_BA_G_NA94K.pdb	-0.1550365537405014	0.713699996471405
7l7r.pdb	7l7r_BA_G_NA94M.pdb	0.206274151802063	0.2709999978542328
7l7r.pdb	7l7r_BA_G_NA94F.pdb	0.14567092061042786	0.7361999750137329
7l7r.pdb	7l7r_BA_G_NA94P.pdb	0.3051544725894928	-0.27320000529289246
7l7r.pdb	7l7r_BA_G_NA94S.pdb	-0.06324571371078491	-0.08160000294446945
7l7r.pdb	7l7r_BA_G_NA94T.pdb	0.07999542355537415	-0.5217999815940857
7l7r.pdb	7l7r_BA_G_NA94W.pdb	-1.8906996250152588	-0.39899998903274536
7l7r.pdb	7l7r_BA_G_NA94Y.pdb	-1.2305766344070435	-0.2906999886035919
7l7r.pdb	7l7r_BA_G_NA94V.pdb	-0.0672021210193634	0.8758999705314636
7l7r.pdb	7l7r_BA_G_SB31A.pdb	-0.07598334550857544	0.16349999606609344
7l7r.pdb	7l7r_BA_G_SB31R.pdb	-0.1896059811115265	-0.23989999294281006
7l7r.pdb	7l7r_BA_G_SB31N.pdb	-0.24031390249729156	-0.20000000298023224
7l7r.pdb	7l7r_BA_G_SB31D.pdb	-0.4227156639099121	-0.3944000005722046
7l7r.pdb	7l7r_BA_G_SB31C.pdb	-0.13252203166484833	1.510200023651123
7l7r.pdb	7l7r_BA_G_SB31Q.pdb	-0.2398034632205963	-0.08609999716281891
7l7r.pdb	7l7r_BA_G_SB31E.pdb	0.01611614227294922	-0.6819999814033508
7l7r.pdb	7l7r_BA_G_SB31G.pdb	-0.1301756352186203	0.5950000286102295
7l7r.pdb	7l7r_BA_G_SB31H.pdb	-0.3279891610145569	0.930400013923645
7l7r.pdb	7l7r_BA_G_SB31I.pdb	-0.2845063805580139	0.3781999945640564
7l7r.pdb	7l7r_BA_G_SB31L.pdb	-0.03143531084060669	0.39149999618530273
7l7r.pdb	7l7r_BA_G_SB31K.pdb	-0.08717697858810425	0.5566999912261963
7l7r.pdb	7l7r_BA_G_SB31M.pdb	0.027409642934799194	0.670199990272522
7l7r.pdb	7l7r_BA_G_SB31F.pdb	0.6519972085952759	0.8992000222206116
7l7r.pdb	7l7r_BA_G_SB31P.pdb	-0.1843382567167282	0.06679999828338623
7l7r.pdb	7l7r_BA_G_SB31T.pdb	-0.1462203562259674	0.15150000154972076
7l7r.pdb	7l7r_BA_G_SB31W.pdb	-0.3146713376045227	0.2624000012874603
7l7r.pdb	7l7r_BA_G_SB31Y.pdb	0.3481215536594391	0.5598000288009644
7l7r.pdb	7l7r_BA_G_SB31V.pdb	-0.2646412253379822	1.1675000190734863
7l7r.pdb	7l7r_BA_G_VB33A.pdb	-0.49251100420951843	-0.20550000667572021
7l7r.pdb	7l7r_BA_G_VB33R.pdb	-0.18412315845489502	0.2434999942779541
7l7r.pdb	7l7r_BA_G_VB33N.pdb	-0.3019663989543915	0.19140000641345978
7l7r.pdb	7l7r_BA_G_VB33D.pdb	0.058754295110702515	1.31850004196167
7l7r.pdb	7l7r_BA_G_VB33C.pdb	-0.0885825902223587	-0.20149999856948853
7l7r.pdb	7l7r_BA_G_VB33Q.pdb	-0.21915248036384583	0.4327000081539154
7l7r.pdb	7l7r_BA_G_VB33E.pdb	-0.8931550979614258	0.9508000016212463
7l7r.pdb	7l7r_BA_G_VB33G.pdb	-0.5010170936584473	-0.27219998836517334
7l7r.pdb	7l7r_BA_G_VB33H.pdb	-0.4582490622997284	-0.05490000173449516
7l7r.pdb	7l7r_BA_G_VB33I.pdb	-0.33622944355010986	0.1274999976158142
7l7r.pdb	7l7r_BA_G_VB33L.pdb	-0.26864632964134216	0.35670000314712524
7l7r.pdb	7l7r_BA_G_VB33K.pdb	-0.2277843952178955	0.09950000047683716
7l7r.pdb	7l7r_BA_G_VB33M.pdb	-0.0894462913274765	-0.1046999990940094
7l7r.pdb	7l7r_BA_G_VB33F.pdb	-0.6395474076271057	2.041800022125244
7l7r.pdb	7l7r_BA_G_VB33P.pdb	-0.41968798637390137	0.79339998960495
7l7r.pdb	7l7r_BA_G_VB33S.pdb	-0.7244606614112854	-0.21549999713897705
7l7r.pdb	7l7r_BA_G_VB33T.pdb	-0.5194220542907715	-0.1039000004529953
7l7r.pdb	7l7r_BA_G_VB33W.pdb	-12.223058700561523	-4.445499897003174
7l7r.pdb	7l7r_BA_G_VB33Y.pdb	-1.8067113161087036	0.7037000060081482
7l7r.pdb	7l7r_BA_G_YB52A.pdb	-1.7590852975845337	-2.4430999755859375
7l7r.pdb	7l7r_BA_G_YB52R.pdb	-1.390367865562439	-1.8496999740600586
7l7r.pdb	7l7r_BA_G_YB52N.pdb	-1.7278227806091309	-1.9996999502182007
7l7r.pdb	7l7r_BA_G_YB52D.pdb	-1.355040192604065	-1.8453999757766724
7l7r.pdb	7l7r_BA_G_YB52C.pdb	-1.6021685600280762	-1.7458000183105469
7l7r.pdb	7l7r_BA_G_YB52Q.pdb	-1.6708154678344727	-1.863700032234192
7l7r.pdb	7l7r_BA_G_YB52E.pdb	-1.4029282331466675	-2.4463000297546387
7l7r.pdb	7l7r_BA_G_YB52G.pdb	-1.8743259906768799	-2.940200090408325
7l7r.pdb	7l7r_BA_G_YB52H.pdb	-1.5819605588912964	-1.9891999959945679
7l7r.pdb	7l7r_BA_G_YB52I.pdb	-1.4256247282028198	-1.7826000452041626
7l7r.pdb	7l7r_BA_G_YB52L.pdb	-1.4196141958236694	-2.4323999881744385
7l7r.pdb	7l7r_BA_G_YB52K.pdb	-1.6243222951889038	-2.2945001125335693
7l7r.pdb	7l7r_BA_G_YB52M.pdb	-1.4961769580841064	-2.025599956512451
7l7r.pdb	7l7r_BA_G_YB52F.pdb	-0.6527094841003418	-0.978600025177002
7l7r.pdb	7l7r_BA_G_YB52P.pdb	-1.8413043022155762	-1.8769999742507935
7l7r.pdb	7l7r_BA_G_YB52S.pdb	-2.09916615486145	-2.565999984741211
7l7r.pdb	7l7r_BA_G_YB52T.pdb	-1.8686119318008423	-1.8456000089645386
7l7r.pdb	7l7r_BA_G_YB52W.pdb	-1.52663254737854	-0.25209999084472656
7l7r.pdb	7l7r_BA_G_YB52V.pdb	-1.3974025249481201	-1.5642999410629272
7l7r.pdb	7l7r_BA_G_RB53A.pdb	-0.11709845066070557	2.001699924468994
7l7r.pdb	7l7r_BA_G_RB53N.pdb	-0.5542873740196228	1.9342999458312988
7l7r.pdb	7l7r_BA_G_RB53D.pdb	-0.7374423742294312	0.7443000078201294
7l7r.pdb	7l7r_BA_G_RB53C.pdb	-0.36715230345726013	0.9126999974250793
[truncated: 90,892 more rows]
