# Supplementary material for: Investigating the volume and diversity of data needed for generalizable antibody–antigen ΔΔG prediction
Source: Nat Comput Sci. 2025 Jul 8;5(8):635–47. doi: 10.1038/s43588-025-00823-8 (PMC12374841; doi:10.1038/s43588-025-00823-8)
Supplement: Supplementary file 4 — Unprocessed Graphinity model predictions and true values for experimental and synthetic ΔΔG values. [file 43588_2025_823_MOESM4_ESM.zip › Figure2/Figure2b-Graphinity_Predictions-10FoldCV_CDR_SeqId/Graphinity_Predictions-Synthetic_FoldX_ddG_942723-10FoldCV_CDR_SeqId/Graphinity_predictions_test-Foldx_ddG_942723-cutoff_70-fold5.csv]

wt_pdb	mut_pdb	pred_score	true_label
6fe4.pdb	6fe4_F_A_YF33A.pdb	-0.8149580359458923	-3.743000030517578
6fe4.pdb	6fe4_F_A_YF33R.pdb	-0.007277205586433411	0.4116800129413605
6fe4.pdb	6fe4_F_A_YF33N.pdb	-1.0065081119537354	-2.482150077819824
6fe4.pdb	6fe4_F_A_YF33D.pdb	-1.043955683708191	-3.9773600101470947
6fe4.pdb	6fe4_F_A_YF33C.pdb	-0.9183869361877441	-3.9000399112701416
6fe4.pdb	6fe4_F_A_YF33Q.pdb	-1.2594660520553589	-2.8242900371551514
6fe4.pdb	6fe4_F_A_YF33E.pdb	-1.17960786819458	-4.0860700607299805
6fe4.pdb	6fe4_F_A_YF33G.pdb	-0.6950733065605164	-3.231950044631958
6fe4.pdb	6fe4_F_A_YF33H.pdb	-0.7962310910224915	-2.5982000827789307
6fe4.pdb	6fe4_F_A_YF33I.pdb	-0.8143392205238342	-2.0978899002075195
6fe4.pdb	6fe4_F_A_YF33L.pdb	-0.9309022426605225	-1.687250018119812
6fe4.pdb	6fe4_F_A_YF33K.pdb	-0.7440051436424255	-2.015470027923584
6fe4.pdb	6fe4_F_A_YF33M.pdb	-0.2777469754219055	-1.1501699686050415
6fe4.pdb	6fe4_F_A_YF33F.pdb	-0.5260003805160522	-0.9480800032615662
6fe4.pdb	6fe4_F_A_YF33P.pdb	-0.8276056051254272	-1.4676400423049927
6fe4.pdb	6fe4_F_A_YF33S.pdb	-0.8401907086372375	-1.3335200548171997
6fe4.pdb	6fe4_F_A_YF33T.pdb	-1.0407911539077759	-2.658720016479492
6fe4.pdb	6fe4_F_A_YF33W.pdb	-1.162522315979004	-1.9421000480651855
6fe4.pdb	6fe4_F_A_YF33V.pdb	-0.9800151586532593	-2.078089952468872
6fe4.pdb	6fe4_F_A_PF45A.pdb	-0.4092962145805359	-0.4932999908924103
6fe4.pdb	6fe4_F_A_PF45R.pdb	-0.796170175075531	-0.06731999665498734
6fe4.pdb	6fe4_F_A_PF45N.pdb	-1.0093437433242798	-0.8914499878883362
6fe4.pdb	6fe4_F_A_PF45D.pdb	-2.0300915241241455	-1.593000054359436
6fe4.pdb	6fe4_F_A_PF45C.pdb	-0.6119852662086487	-0.6188300251960754
6fe4.pdb	6fe4_F_A_PF45Q.pdb	-0.797568142414093	-0.7920200228691101
6fe4.pdb	6fe4_F_A_PF45E.pdb	-1.1110260486602783	0.02996000088751316
6fe4.pdb	6fe4_F_A_PF45G.pdb	-0.38505882024765015	-0.6636099815368652
6fe4.pdb	6fe4_F_A_PF45H.pdb	-0.7791013121604919	-0.35148999094963074
6fe4.pdb	6fe4_F_A_PF45I.pdb	-0.7631997466087341	0.16809000074863434
6fe4.pdb	6fe4_F_A_PF45L.pdb	-2.699281930923462	-1.4519100189208984
6fe4.pdb	6fe4_F_A_PF45K.pdb	-0.5309802293777466	-0.25126001238822937
6fe4.pdb	6fe4_F_A_PF45M.pdb	-0.8554565906524658	0.30941998958587646
6fe4.pdb	6fe4_F_A_PF45F.pdb	-0.5441165566444397	-0.14127999544143677
6fe4.pdb	6fe4_F_A_PF45S.pdb	-0.7324867844581604	-0.382999986410141
6fe4.pdb	6fe4_F_A_PF45T.pdb	-0.9000338912010193	-0.5027599930763245
6fe4.pdb	6fe4_F_A_PF45W.pdb	-2.7462010383605957	-2.1610798835754395
6fe4.pdb	6fe4_F_A_PF45Y.pdb	-0.8932129144668579	-0.23874999582767487
6fe4.pdb	6fe4_F_A_PF45V.pdb	-0.5457360744476318	0.025599999353289604
6fe4.pdb	6fe4_F_A_EF46A.pdb	0.09837685525417328	-0.11259999871253967
6fe4.pdb	6fe4_F_A_EF46R.pdb	0.1555606871843338	0.044179998338222504
6fe4.pdb	6fe4_F_A_EF46N.pdb	-0.13311715424060822	-0.04287999868392944
6fe4.pdb	6fe4_F_A_EF46D.pdb	-0.43449389934539795	-0.027569999918341637
6fe4.pdb	6fe4_F_A_EF46C.pdb	0.09472842514514923	0.299699991941452
6fe4.pdb	6fe4_F_A_EF46Q.pdb	-0.11663707345724106	0.06776999682188034
6fe4.pdb	6fe4_F_A_EF46G.pdb	0.1814170628786087	-0.294840008020401
6fe4.pdb	6fe4_F_A_EF46H.pdb	-0.18370017409324646	-0.05806000158190727
6fe4.pdb	6fe4_F_A_EF46I.pdb	0.17226655781269073	0.42208999395370483
6fe4.pdb	6fe4_F_A_EF46L.pdb	0.06093360483646393	0.21342000365257263
6fe4.pdb	6fe4_F_A_EF46K.pdb	0.4160231947898865	1.1965099573135376
6fe4.pdb	6fe4_F_A_EF46M.pdb	-0.177418053150177	0.14827999472618103
6fe4.pdb	6fe4_F_A_EF46F.pdb	0.009903907775878906	0.16200999915599823
6fe4.pdb	6fe4_F_A_EF46P.pdb	-0.05538065731525421	0.6526100039482117
6fe4.pdb	6fe4_F_A_EF46S.pdb	-0.13151200115680695	0.192440003156662
6fe4.pdb	6fe4_F_A_EF46T.pdb	-0.08535230159759521	0.17227999866008759
6fe4.pdb	6fe4_F_A_EF46W.pdb	0.15420256555080414	0.047359999269247055
6fe4.pdb	6fe4_F_A_EF46Y.pdb	0.06742425262928009	0.1991499960422516
6fe4.pdb	6fe4_F_A_EF46V.pdb	0.20319361984729767	0.4671199917793274
6fe4.pdb	6fe4_F_A_WF47A.pdb	-0.3708914518356323	-1.000190019607544
6fe4.pdb	6fe4_F_A_WF47R.pdb	0.17963846027851105	-1.3523199558258057
6fe4.pdb	6fe4_F_A_WF47N.pdb	-0.7704898715019226	-1.0254499912261963
6fe4.pdb	6fe4_F_A_WF47D.pdb	-0.695766806602478	-1.3141499757766724
6fe4.pdb	6fe4_F_A_WF47C.pdb	-0.30320650339126587	-1.0066299438476562
6fe4.pdb	6fe4_F_A_WF47Q.pdb	-0.9360013008117676	-1.543869972229004
6fe4.pdb	6fe4_F_A_WF47E.pdb	-1.5455180406570435	-1.9242700338363647
6fe4.pdb	6fe4_F_A_WF47G.pdb	-0.29699575901031494	-1.9556399583816528
6fe4.pdb	6fe4_F_A_WF47H.pdb	-0.486453652381897	-0.8245499730110168
6fe4.pdb	6fe4_F_A_WF47I.pdb	-1.4429662227630615	-1.2632800340652466
6fe4.pdb	6fe4_F_A_WF47L.pdb	-0.45274817943573	-0.7230600118637085
6fe4.pdb	6fe4_F_A_WF47K.pdb	-0.4672459363937378	-0.7307299971580505
6fe4.pdb	6fe4_F_A_WF47M.pdb	-0.11200663447380066	-0.3896700143814087
6fe4.pdb	6fe4_F_A_WF47F.pdb	0.06320042908191681	0.25488999485969543
6fe4.pdb	6fe4_F_A_WF47P.pdb	-13.709003448486328	-8.93599796295166
6fe4.pdb	6fe4_F_A_WF47S.pdb	-1.4157761335372925	-1.397779941558838
6fe4.pdb	6fe4_F_A_WF47T.pdb	-1.0860415697097778	-1.2099900245666504
6fe4.pdb	6fe4_F_A_WF47Y.pdb	-0.09469638764858246	0.12999999523162842
6fe4.pdb	6fe4_F_A_WF47V.pdb	-1.1271370649337769	-0.617389976978302
6fe4.pdb	6fe4_F_A_NF52A.pdb	0.0313008576631546	0.39535999298095703
6fe4.pdb	6fe4_F_A_NF52R.pdb	0.4358302354812622	1.5056099891662598
6fe4.pdb	6fe4_F_A_NF52D.pdb	-0.5737211108207703	-1.2730499505996704
6fe4.pdb	6fe4_F_A_NF52C.pdb	0.06830723583698273	0.3732300102710724
6fe4.pdb	6fe4_F_A_NF52Q.pdb	0.02448461949825287	0.7353900074958801
6fe4.pdb	6fe4_F_A_NF52E.pdb	0.09678564965724945	-0.5307199954986572
6fe4.pdb	6fe4_F_A_NF52G.pdb	-0.00636039674282074	0.11298000067472458
6fe4.pdb	6fe4_F_A_NF52H.pdb	-0.17962601780891418	-0.04033999890089035
6fe4.pdb	6fe4_F_A_NF52I.pdb	0.2364758402109146	0.8389400243759155
6fe4.pdb	6fe4_F_A_NF52L.pdb	-0.20458835363388062	0.6229100227355957
6fe4.pdb	6fe4_F_A_NF52K.pdb	-0.04531922936439514	0.7167199850082397
6fe4.pdb	6fe4_F_A_NF52M.pdb	-0.028809458017349243	0.6211900115013123
6fe4.pdb	6fe4_F_A_NF52F.pdb	-0.15342222154140472	0.6885200142860413
6fe4.pdb	6fe4_F_A_NF52P.pdb	-0.4139202833175659	-0.25819000601768494
6fe4.pdb	6fe4_F_A_NF52S.pdb	0.18202979862689972	0.5921400189399719
6fe4.pdb	6fe4_F_A_NF52T.pdb	-0.10185019671916962	0.333979994058609
6fe4.pdb	6fe4_F_A_NF52W.pdb	0.07376636564731598	0.1455399990081787
6fe4.pdb	6fe4_F_A_NF52Y.pdb	-0.17326761782169342	0.8819400072097778
6fe4.pdb	6fe4_F_A_NF52V.pdb	-0.03475230932235718	0.6974800229072571
6fe4.pdb	6fe4_F_A_GF57A.pdb	-1.9258722066879272	-1.624210000038147
6fe4.pdb	6fe4_F_A_GF57R.pdb	-1.940175175666809	-1.9889600276947021
6fe4.pdb	6fe4_F_A_GF57N.pdb	-2.5786921977996826	-2.6059799194335938
6fe4.pdb	6fe4_F_A_GF57D.pdb	-3.51261830329895	-4.738810062408447
6fe4.pdb	6fe4_F_A_GF57C.pdb	-1.9922353029251099	-1.462730050086975
6fe4.pdb	6fe4_F_A_GF57Q.pdb	-2.132354497909546	-1.090880036354065
6fe4.pdb	6fe4_F_A_GF57E.pdb	-2.5678305625915527	-1.7938100099563599
6fe4.pdb	6fe4_F_A_GF57H.pdb	-2.4823508262634277	-2.9169600009918213
6fe4.pdb	6fe4_F_A_GF57I.pdb	-10.367796897888184	-10.257599830627441
6fe4.pdb	6fe4_F_A_GF57L.pdb	-2.623671054840088	-1.0689899921417236
6fe4.pdb	6fe4_F_A_GF57K.pdb	-2.552281141281128	-2.0490000247955322
6fe4.pdb	6fe4_F_A_GF57M.pdb	-2.255781650543213	-2.3565800189971924
6fe4.pdb	6fe4_F_A_GF57F.pdb	-1.6878931522369385	-1.4725500345230103
6fe4.pdb	6fe4_F_A_GF57P.pdb	-0.73366779088974	-0.11862000077962875
6fe4.pdb	6fe4_F_A_GF57S.pdb	-2.9903464317321777	-2.545720100402832
6fe4.pdb	6fe4_F_A_GF57T.pdb	-2.0688302516937256	-2.8345398902893066
6fe4.pdb	6fe4_F_A_GF57W.pdb	-2.4554409980773926	-1.1769200563430786
6fe4.pdb	6fe4_F_A_GF57Y.pdb	-1.9249916076660156	-1.8006999492645264
6fe4.pdb	6fe4_F_A_GF57V.pdb	-2.4441189765930176	-2.0533199310302734
6fe4.pdb	6fe4_F_A_TF58A.pdb	0.10780157148838043	-0.0018599999602884054
6fe4.pdb	6fe4_F_A_TF58R.pdb	-0.2331703007221222	0.6751800179481506
6fe4.pdb	6fe4_F_A_TF58N.pdb	-0.05537015199661255	-0.050530001521110535
6fe4.pdb	6fe4_F_A_TF58D.pdb	-0.3598233163356781	-0.622439980506897
6fe4.pdb	6fe4_F_A_TF58C.pdb	-0.25368279218673706	0.003920000046491623
6fe4.pdb	6fe4_F_A_TF58Q.pdb	-0.14270032942295074	0.002139999996870756
6fe4.pdb	6fe4_F_A_TF58E.pdb	-0.36329200863838196	-0.34891998767852783
6fe4.pdb	6fe4_F_A_TF58G.pdb	0.30651479959487915	0.04131000116467476
6fe4.pdb	6fe4_F_A_TF58H.pdb	0.029599860310554504	-0.15578000247478485
6fe4.pdb	6fe4_F_A_TF58I.pdb	-0.27313512563705444	-0.09452000260353088
6fe4.pdb	6fe4_F_A_TF58L.pdb	0.007705971598625183	-0.015150000341236591
6fe4.pdb	6fe4_F_A_TF58K.pdb	-0.06098081171512604	0.44760000705718994
6fe4.pdb	6fe4_F_A_TF58M.pdb	-0.08550915122032166	-0.005140000022947788
6fe4.pdb	6fe4_F_A_TF58F.pdb	-0.09867097437381744	-0.0350399985909462
6fe4.pdb	6fe4_F_A_TF58P.pdb	0.1604330688714981	0.14176000654697418
6fe4.pdb	6fe4_F_A_TF58S.pdb	-0.1496671736240387	0.04763999953866005
6fe4.pdb	6fe4_F_A_TF58W.pdb	-0.030769065022468567	-0.11313000321388245
6fe4.pdb	6fe4_F_A_TF58Y.pdb	-0.01736016571521759	-0.0035600000992417336
6fe4.pdb	6fe4_F_A_TF58V.pdb	-0.12145724892616272	0.000859999970998615
6fe4.pdb	6fe4_F_A_RF59A.pdb	-0.7059528231620789	-3.193690061569214
6fe4.pdb	6fe4_F_A_RF59N.pdb	-0.5426574349403381	-3.5675199031829834
6fe4.pdb	6fe4_F_A_RF59D.pdb	-0.9445639252662659	-5.052770137786865
6fe4.pdb	6fe4_F_A_RF59C.pdb	-0.6373356580734253	-2.9693400859832764
6fe4.pdb	6fe4_F_A_RF59Q.pdb	-0.5805591940879822	-2.7736899852752686
6fe4.pdb	6fe4_F_A_RF59E.pdb	-0.9217267632484436	-4.529230117797852
6fe4.pdb	6fe4_F_A_RF59G.pdb	-0.9726917147636414	-3.496299982070923
6fe4.pdb	6fe4_F_A_RF59H.pdb	-0.42202407121658325	-1.1583199501037598
6fe4.pdb	6fe4_F_A_RF59I.pdb	-0.6013821959495544	-2.2176899909973145
6fe4.pdb	6fe4_F_A_RF59L.pdb	-0.18124251067638397	-1.6058800220489502
6fe4.pdb	6fe4_F_A_RF59K.pdb	-0.6377221941947937	-1.3300100564956665
6fe4.pdb	6fe4_F_A_RF59M.pdb	0.24636293947696686	-1.134369969367981
6fe4.pdb	6fe4_F_A_RF59F.pdb	-0.8031309247016907	-1.8322299718856812
6fe4.pdb	6fe4_F_A_RF59P.pdb	-0.9201844334602356	-4.241419792175293
6fe4.pdb	6fe4_F_A_RF59S.pdb	-0.5332822203636169	-3.3766798973083496
6fe4.pdb	6fe4_F_A_RF59T.pdb	-0.7058609127998352	-2.899319887161255
6fe4.pdb	6fe4_F_A_RF59W.pdb	-0.245390847325325	-2.1517200469970703
6fe4.pdb	6fe4_F_A_RF59Y.pdb	-0.8535988330841064	-2.1137900352478027
6fe4.pdb	6fe4_F_A_RF59V.pdb	-0.4840729236602783	-2.749530076980591
6fe4.pdb	6fe4_F_A_EF100A.pdb	-1.270900011062622	-1.1710599660873413
6fe4.pdb	6fe4_F_A_EF100R.pdb	-2.427326202392578	-3.8072500228881836
6fe4.pdb	6fe4_F_A_EF100N.pdb	-1.6201022863388062	-1.8080400228500366
6fe4.pdb	6fe4_F_A_EF100D.pdb	-1.976291537284851	-2.2425599098205566
6fe4.pdb	6fe4_F_A_EF100C.pdb	-1.2987356185913086	-1.5674899816513062
6fe4.pdb	6fe4_F_A_EF100Q.pdb	-1.4242068529129028	-1.7320799827575684
6fe4.pdb	6fe4_F_A_EF100G.pdb	-1.1491421461105347	-2.0413498878479004
6fe4.pdb	6fe4_F_A_EF100H.pdb	-2.5084919929504395	-2.8855299949645996
6fe4.pdb	6fe4_F_A_EF100I.pdb	-3.2450766563415527	-2.656519889831543
6fe4.pdb	6fe4_F_A_EF100L.pdb	-0.7320160269737244	-0.4736799895763397
6fe4.pdb	6fe4_F_A_EF100K.pdb	-3.7839879989624023	-5.254670143127441
6fe4.pdb	6fe4_F_A_EF100M.pdb	-1.381730556488037	-2.6284000873565674
6fe4.pdb	6fe4_F_A_EF100F.pdb	-11.16496753692627	-7.858260154724121
6fe4.pdb	6fe4_F_A_EF100P.pdb	-0.6579493880271912	-0.9063599705696106
6fe4.pdb	6fe4_F_A_EF100S.pdb	-2.0619266033172607	-1.9797899723052979
6fe4.pdb	6fe4_F_A_EF100T.pdb	-3.2374625205993652	-3.3774099349975586
6fe4.pdb	6fe4_F_A_EF100W.pdb	-3.4866158962249756	-7.913207054138184
6fe4.pdb	6fe4_F_A_EF100Y.pdb	-11.092533111572266	-8.871536254882812
6fe4.pdb	6fe4_F_A_EF100V.pdb	-3.7340550422668457	-3.222490072250366
6fe4.pdb	6fe4_F_A_GF101A.pdb	-0.5360735058784485	-1.6322200298309326
6fe4.pdb	6fe4_F_A_GF101R.pdb	-1.4706008434295654	-0.5296199917793274
6fe4.pdb	6fe4_F_A_GF101N.pdb	-0.8749356865882874	-1.513260006904602
6fe4.pdb	6fe4_F_A_GF101D.pdb	-0.9047318696975708	-1.6522899866104126
6fe4.pdb	6fe4_F_A_GF101C.pdb	-1.1487088203430176	-0.82600998878479
6fe4.pdb	6fe4_F_A_GF101Q.pdb	-6.897546291351318	-6.447080135345459
6fe4.pdb	6fe4_F_A_GF101E.pdb	-0.9828067421913147	-1.457610011100769
6fe4.pdb	6fe4_F_A_GF101H.pdb	-12.623434066772461	-12.090310096740723
6fe4.pdb	6fe4_F_A_GF101I.pdb	-1.2891263961791992	-2.2154300212860107
6fe4.pdb	6fe4_F_A_GF101L.pdb	-0.9578021168708801	-1.9623299837112427
6fe4.pdb	6fe4_F_A_GF101K.pdb	-0.9754646420478821	-1.8600300550460815
6fe4.pdb	6fe4_F_A_GF101M.pdb	-1.1780234575271606	-1.1829899549484253
6fe4.pdb	6fe4_F_A_GF101F.pdb	-1.294063687324524	-1.9721100330352783
6fe4.pdb	6fe4_F_A_GF101P.pdb	-1.134415626525879	-2.7348499298095703
6fe4.pdb	6fe4_F_A_GF101S.pdb	-0.7415773272514343	-1.653689980506897
6fe4.pdb	6fe4_F_A_GF101T.pdb	-1.1554346084594727	-3.035029888153076
6fe4.pdb	6fe4_F_A_GF101W.pdb	-15.71004867553711	-13.362110137939453
6fe4.pdb	6fe4_F_A_GF101Y.pdb	-7.220304489135742	-7.015359878540039
6fe4.pdb	6fe4_F_A_GF101V.pdb	-1.7790546417236328	-2.1718900203704834
6fe4.pdb	6fe4_F_A_GF102A.pdb	-0.23965302109718323	0.3879700005054474
6fe4.pdb	6fe4_F_A_GF102R.pdb	-3.04293155670166	-2.464210033416748
6fe4.pdb	6fe4_F_A_GF102N.pdb	-0.16981790959835052	0.6169099807739258
6fe4.pdb	6fe4_F_A_GF102D.pdb	-1.1867060661315918	-1.0636199712753296
6fe4.pdb	6fe4_F_A_GF102C.pdb	-0.2562289237976074	0.03726999834179878
6fe4.pdb	6fe4_F_A_GF102Q.pdb	-0.6608158946037292	0.706570029258728
6fe4.pdb	6fe4_F_A_GF102E.pdb	-0.7649583220481873	-0.9975100159645081
6fe4.pdb	6fe4_F_A_GF102H.pdb	-0.09789209067821503	1.0321099758148193
6fe4.pdb	6fe4_F_A_GF102I.pdb	-2.367481231689453	0.11547999829053879
6fe4.pdb	6fe4_F_A_GF102L.pdb	0.196385458111763	1.1249099969863892
6fe4.pdb	6fe4_F_A_GF102K.pdb	-0.3769550323486328	-0.3626199960708618
6fe4.pdb	6fe4_F_A_GF102M.pdb	0.5762048363685608	1.4376100301742554
6fe4.pdb	6fe4_F_A_GF102F.pdb	0.9237058758735657	1.9447100162506104
6fe4.pdb	6fe4_F_A_GF102P.pdb	-0.14109323918819427	0.5583900213241577
6fe4.pdb	6fe4_F_A_GF102S.pdb	-1.1065998077392578	-0.10063999891281128
6fe4.pdb	6fe4_F_A_GF102T.pdb	-0.9133960604667664	-1.1255600452423096
6fe4.pdb	6fe4_F_A_GF102W.pdb	0.5409430861473083	1.5985100269317627
6fe4.pdb	6fe4_F_A_GF102Y.pdb	0.6595066785812378	1.746109962463379
6fe4.pdb	6fe4_F_A_GF102V.pdb	-0.530762791633606	-0.8746700286865234
6fe4.pdb	6fe4_F_A_RF104A.pdb	0.1468421071767807	-0.4230000078678131
6fe4.pdb	6fe4_F_A_RF104N.pdb	-0.04539124667644501	-0.5116400122642517
6fe4.pdb	6fe4_F_A_RF104D.pdb	-0.18073810636997223	-0.5073300004005432
6fe4.pdb	6fe4_F_A_RF104C.pdb	0.1290978044271469	-0.5331599712371826
6fe4.pdb	6fe4_F_A_RF104Q.pdb	-0.16397318243980408	0.023110000416636467
6fe4.pdb	6fe4_F_A_RF104E.pdb	-0.27105575799942017	-0.006169999949634075
6fe4.pdb	6fe4_F_A_RF104G.pdb	0.12305010855197906	-0.4763300120830536
6fe4.pdb	6fe4_F_A_RF104H.pdb	0.00015948712825775146	-0.13711999356746674
6fe4.pdb	6fe4_F_A_RF104I.pdb	0.111341193318367	-0.25273001194000244
6fe4.pdb	6fe4_F_A_RF104L.pdb	-0.04963037371635437	-0.4352799952030182
6fe4.pdb	6fe4_F_A_RF104K.pdb	0.0372212678194046	0.17430999875068665
6fe4.pdb	6fe4_F_A_RF104M.pdb	0.3135620951652527	0.6886799931526184
6fe4.pdb	6fe4_F_A_RF104F.pdb	0.23266394436359406	0.5520399808883667
6fe4.pdb	6fe4_F_A_RF104P.pdb	0.16746185719966888	0.21543000638484955
6fe4.pdb	6fe4_F_A_RF104S.pdb	-0.016056492924690247	-0.4974699914455414
6fe4.pdb	6fe4_F_A_RF104T.pdb	-0.14191365242004395	-0.4069400131702423
6fe4.pdb	6fe4_F_A_RF104W.pdb	0.07391716539859772	0.42972999811172485
6fe4.pdb	6fe4_F_A_RF104Y.pdb	0.2834075689315796	0.23160000145435333
6fe4.pdb	6fe4_F_A_RF104V.pdb	0.07101209461688995	-0.33048000931739807
6fe4.pdb	6fe4_F_A_NA14A.pdb	0.3038960099220276	0.7249600291252136
6fe4.pdb	6fe4_F_A_NA14R.pdb	-0.17781636118888855	-0.6010800004005432
6fe4.pdb	6fe4_F_A_NA14D.pdb	-0.04783034324645996	1.7785099744796753
6fe4.pdb	6fe4_F_A_NA14C.pdb	0.1490100473165512	0.1193000003695488
6fe4.pdb	6fe4_F_A_NA14Q.pdb	0.12744145095348358	1.2186100482940674
6fe4.pdb	6fe4_F_A_NA14E.pdb	0.5666072964668274	1.1597100496292114
6fe4.pdb	6fe4_F_A_NA14G.pdb	0.06574435532093048	0.3500399887561798
6fe4.pdb	6fe4_F_A_NA14H.pdb	0.18259243667125702	0.0860700011253357
6fe4.pdb	6fe4_F_A_NA14I.pdb	-0.10857932269573212	1.0595099925994873
6fe4.pdb	6fe4_F_A_NA14L.pdb	0.07579170167446136	0.4228000044822693
6fe4.pdb	6fe4_F_A_NA14K.pdb	0.11810256540775299	-0.882830023765564
6fe4.pdb	6fe4_F_A_NA14M.pdb	0.21770186722278595	0.5687000155448914
6fe4.pdb	6fe4_F_A_NA14F.pdb	0.3722916841506958	0.23159000277519226
6fe4.pdb	6fe4_F_A_NA14P.pdb	0.12216503918170929	-0.24442000687122345
6fe4.pdb	6fe4_F_A_NA14S.pdb	0.03135468065738678	-0.1866299957036972
6fe4.pdb	6fe4_F_A_NA14T.pdb	-0.19719743728637695	0.024250000715255737
6fe4.pdb	6fe4_F_A_NA14W.pdb	-0.04012404382228851	0.9187800288200378
6fe4.pdb	6fe4_F_A_NA14Y.pdb	-0.24771033227443695	-0.3647199869155884
6fe4.pdb	6fe4_F_A_NA14V.pdb	0.09174282848834991	0.5633500218391418
6fe4.pdb	6fe4_F_A_DA16A.pdb	-0.8709608316421509	-1.9569900035858154
6fe4.pdb	6fe4_F_A_DA16R.pdb	-0.8644378781318665	-3.870029926300049
6fe4.pdb	6fe4_F_A_DA16N.pdb	-0.5835309624671936	-2.0236399173736572
6fe4.pdb	6fe4_F_A_DA16C.pdb	-0.4514411687850952	-2.503230094909668
6fe4.pdb	6fe4_F_A_DA16Q.pdb	-0.426288366317749	-0.09227000176906586
6fe4.pdb	6fe4_F_A_DA16E.pdb	-0.6089064478874207	-1.0851999521255493
6fe4.pdb	6fe4_F_A_DA16G.pdb	-0.6077354550361633	-2.104990005493164
6fe4.pdb	6fe4_F_A_DA16H.pdb	-3.358912944793701	-6.408880233764648
6fe4.pdb	6fe4_F_A_DA16I.pdb	-1.2226003408432007	-2.595170021057129
6fe4.pdb	6fe4_F_A_DA16L.pdb	-0.6553413271903992	-2.8859400749206543
6fe4.pdb	6fe4_F_A_DA16K.pdb	-0.6533075571060181	-4.470459938049316
6fe4.pdb	6fe4_F_A_DA16M.pdb	-0.3266904950141907	-2.067150115966797
6fe4.pdb	6fe4_F_A_DA16F.pdb	-6.331536293029785	-5.1427001953125
6fe4.pdb	6fe4_F_A_DA16P.pdb	-0.2543308138847351	-2.376159906387329
6fe4.pdb	6fe4_F_A_DA16S.pdb	-1.195265293121338	-3.1136300563812256
6fe4.pdb	6fe4_F_A_DA16T.pdb	-1.6899957656860352	-3.5313899517059326
6fe4.pdb	6fe4_F_A_DA16W.pdb	-3.3451788425445557	-6.3536601066589355
6fe4.pdb	6fe4_F_A_DA16Y.pdb	-7.780185222625732	-5.679440021514893
6fe4.pdb	6fe4_F_A_DA16V.pdb	-1.4513664245605469	-2.5302200317382812
6fe4.pdb	6fe4_F_A_DA17A.pdb	0.08306820690631866	-0.019829999655485153
6fe4.pdb	6fe4_F_A_DA17R.pdb	-0.14273220300674438	-0.3148300051689148
6fe4.pdb	6fe4_F_A_DA17N.pdb	-0.28866612911224365	-0.052480001002550125
6fe4.pdb	6fe4_F_A_DA17C.pdb	-0.04727065563201904	-0.08799999952316284
6fe4.pdb	6fe4_F_A_DA17Q.pdb	-0.12025369703769684	-0.0580499991774559
6fe4.pdb	6fe4_F_A_DA17E.pdb	-0.300531268119812	0.06683000177145004
6fe4.pdb	6fe4_F_A_DA17G.pdb	0.023299798369407654	-0.0776199996471405
6fe4.pdb	6fe4_F_A_DA17H.pdb	0.05643634498119354	-0.22200000286102295
6fe4.pdb	6fe4_F_A_DA17I.pdb	0.09135474264621735	-0.09418000280857086
6fe4.pdb	6fe4_F_A_DA17L.pdb	0.11473603546619415	0.07413999736309052
6fe4.pdb	6fe4_F_A_DA17K.pdb	0.019983425736427307	-0.1374800056219101
6fe4.pdb	6fe4_F_A_DA17M.pdb	0.2955343723297119	-0.05324999988079071
6fe4.pdb	6fe4_F_A_DA17F.pdb	-1.1081957817077637	-0.1434600055217743
6fe4.pdb	6fe4_F_A_DA17P.pdb	-0.13688869774341583	-0.4338200092315674
6fe4.pdb	6fe4_F_A_DA17S.pdb	-0.20878808200359344	-0.044599998742341995
6fe4.pdb	6fe4_F_A_DA17T.pdb	-0.03312532603740692	-0.3411499857902527
6fe4.pdb	6fe4_F_A_DA17W.pdb	-0.2716379761695862	-0.23496000468730927
6fe4.pdb	6fe4_F_A_DA17Y.pdb	0.2337070256471634	1.0257400274276733
6fe4.pdb	6fe4_F_A_DA17V.pdb	0.13686953485012054	-0.16954000294208527
6fe4.pdb	6fe4_F_A_TA18A.pdb	-1.125641107559204	-1.9515999555587769
6fe4.pdb	6fe4_F_A_TA18R.pdb	-2.02165150642395	-3.2968099117279053
6fe4.pdb	6fe4_F_A_TA18N.pdb	-0.8258943557739258	-2.955169916152954
6fe4.pdb	6fe4_F_A_TA18D.pdb	-0.33834099769592285	-2.9327499866485596
6fe4.pdb	6fe4_F_A_TA18C.pdb	-1.1386815309524536	-2.2573299407958984
6fe4.pdb	6fe4_F_A_TA18Q.pdb	-1.5763940811157227	-3.7715699672698975
6fe4.pdb	6fe4_F_A_TA18E.pdb	-2.6074135303497314	-4.872469902038574
6fe4.pdb	6fe4_F_A_TA18G.pdb	-1.0066311359405518	-2.7626399993896484
6fe4.pdb	6fe4_F_A_TA18H.pdb	-2.025468587875366	-7.192890167236328
6fe4.pdb	6fe4_F_A_TA18I.pdb	-2.979495048522949	-3.09879994392395
6fe4.pdb	6fe4_F_A_TA18L.pdb	-1.1937072277069092	-0.8136500120162964
6fe4.pdb	6fe4_F_A_TA18K.pdb	-2.173882007598877	-3.272320032119751
6fe4.pdb	6fe4_F_A_TA18M.pdb	-1.7041133642196655	-2.563699960708618
6fe4.pdb	6fe4_F_A_TA18F.pdb	-8.631233215332031	-7.89374303817749
6fe4.pdb	6fe4_F_A_TA18P.pdb	-2.620283842086792	-5.216129779815674
6fe4.pdb	6fe4_F_A_TA18S.pdb	-0.7069216370582581	-0.7106800079345703
6fe4.pdb	6fe4_F_A_TA18W.pdb	-8.846084594726562	-11.672619819641113
6fe4.pdb	6fe4_F_A_TA18Y.pdb	-12.217329025268555	-13.552249908447266
6fe4.pdb	6fe4_F_A_TA18V.pdb	-0.7825241684913635	-2.1956300735473633
6fe4.pdb	6fe4_F_A_TA20A.pdb	0.10538317263126373	0.0066999997943639755
6fe4.pdb	6fe4_F_A_TA20R.pdb	-0.3359684944152832	-0.588949978351593
6fe4.pdb	6fe4_F_A_TA20N.pdb	0.35652297735214233	1.2777099609375
6fe4.pdb	6fe4_F_A_TA20D.pdb	0.6687293648719788	1.561310052871704
6fe4.pdb	6fe4_F_A_TA20C.pdb	0.025488153100013733	0.29256999492645264
6fe4.pdb	6fe4_F_A_TA20Q.pdb	-0.23100414872169495	-0.12941999733448029
6fe4.pdb	6fe4_F_A_TA20E.pdb	0.5559631586074829	0.8727800250053406
6fe4.pdb	6fe4_F_A_TA20G.pdb	0.13933195173740387	-0.0791499987244606
6fe4.pdb	6fe4_F_A_TA20H.pdb	-0.8886805772781372	-0.9547799825668335
6fe4.pdb	6fe4_F_A_TA20I.pdb	-0.1499042958021164	0.11889000236988068
6fe4.pdb	6fe4_F_A_TA20L.pdb	-0.0022635608911514282	0.0928099974989891
6fe4.pdb	6fe4_F_A_TA20K.pdb	-0.3466223478317261	-0.14723999798297882
6fe4.pdb	6fe4_F_A_TA20M.pdb	-0.3581472635269165	0.0024900001008063555
6fe4.pdb	6fe4_F_A_TA20F.pdb	-0.5436327457427979	-0.31060001254081726
6fe4.pdb	6fe4_F_A_TA20P.pdb	0.16821236908435822	1.5512100458145142
6fe4.pdb	6fe4_F_A_TA20S.pdb	-0.15306419134140015	-0.026680000126361847
6fe4.pdb	6fe4_F_A_TA20W.pdb	-0.37097734212875366	-0.2752099931240082
6fe4.pdb	6fe4_F_A_TA20Y.pdb	-0.22568003833293915	-1.535599946975708
6fe4.pdb	6fe4_F_A_TA20V.pdb	-0.15332944691181183	-0.00810999982059002
6fe4.pdb	6fe4_F_A_WA29A.pdb	-0.6062394380569458	-3.6663100719451904
6fe4.pdb	6fe4_F_A_WA29R.pdb	-1.088504672050476	-4.24399995803833
6fe4.pdb	6fe4_F_A_WA29N.pdb	-1.3642678260803223	-3.7852299213409424
6fe4.pdb	6fe4_F_A_WA29D.pdb	-0.39249372482299805	-3.1175200939178467
6fe4.pdb	6fe4_F_A_WA29C.pdb	-0.6727659106254578	-3.5102100372314453
6fe4.pdb	6fe4_F_A_WA29Q.pdb	-1.0170608758926392	-3.2957100868225098
6fe4.pdb	6fe4_F_A_WA29E.pdb	-0.6204909682273865	-2.7967898845672607
6fe4.pdb	6fe4_F_A_WA29G.pdb	-0.4125952124595642	-3.912440061569214
6fe4.pdb	6fe4_F_A_WA29H.pdb	-2.3436427116394043	-2.8199799060821533
6fe4.pdb	6fe4_F_A_WA29I.pdb	-1.5574922561645508	-2.61040997505188
6fe4.pdb	6fe4_F_A_WA29L.pdb	-1.0470763444900513	-2.7149200439453125
6fe4.pdb	6fe4_F_A_WA29K.pdb	-0.9646910429000854	-3.834789991378784
6fe4.pdb	6fe4_F_A_WA29M.pdb	-0.83967524766922	-1.576490044593811
6fe4.pdb	6fe4_F_A_WA29F.pdb	-1.0894168615341187	-1.682860016822815
6fe4.pdb	6fe4_F_A_WA29P.pdb	-0.3188820481300354	-3.3180699348449707
6fe4.pdb	6fe4_F_A_WA29S.pdb	-0.37229013442993164	-3.919140100479126
6fe4.pdb	6fe4_F_A_WA29T.pdb	-0.5496537089347839	-4.041860103607178
6fe4.pdb	6fe4_F_A_WA29Y.pdb	0.1480056792497635	-2.113490104675293
6fe4.pdb	6fe4_F_A_WA29V.pdb	-0.5835075974464417	-3.055190086364746
6fe4.pdb	6fe4_F_A_SA31A.pdb	-0.7141274213790894	-1.0180699825286865
6fe4.pdb	6fe4_F_A_SA31R.pdb	-3.0195558071136475	-2.8033900260925293
6fe4.pdb	6fe4_F_A_SA31N.pdb	-1.7543772459030151	-0.1381700038909912
6fe4.pdb	6fe4_F_A_SA31D.pdb	-3.4568753242492676	-4.075679779052734
6fe4.pdb	6fe4_F_A_SA31C.pdb	-0.3840259313583374	-0.2100600004196167
6fe4.pdb	6fe4_F_A_SA31Q.pdb	-1.3595179319381714	-1.3428800106048584
6fe4.pdb	6fe4_F_A_SA31E.pdb	-2.5953032970428467	-1.5948200225830078
6fe4.pdb	6fe4_F_A_SA31G.pdb	-0.45270484685897827	-1.0059700012207031
6fe4.pdb	6fe4_F_A_SA31H.pdb	-2.749174118041992	-1.776520013809204
6fe4.pdb	6fe4_F_A_SA31I.pdb	-1.2202417850494385	-2.4463698863983154
6fe4.pdb	6fe4_F_A_SA31L.pdb	-4.137704372406006	-4.226009845733643
6fe4.pdb	6fe4_F_A_SA31K.pdb	-1.54808509349823	-2.1032299995422363
6fe4.pdb	6fe4_F_A_SA31M.pdb	-0.2084445208311081	0.6377999782562256
6fe4.pdb	6fe4_F_A_SA31F.pdb	-7.836759090423584	-6.563509941101074
6fe4.pdb	6fe4_F_A_SA31P.pdb	0.1419646292924881	1.006060004234314
6fe4.pdb	6fe4_F_A_SA31T.pdb	-3.1265883445739746	-2.035799980163574
6fe4.pdb	6fe4_F_A_SA31W.pdb	-1.839860439300537	-1.2976200580596924
6fe4.pdb	6fe4_F_A_SA31Y.pdb	-5.6593122482299805	-3.9313700199127197
6fe4.pdb	6fe4_F_A_SA31V.pdb	-3.366100788116455	-1.8244999647140503
6fe4.pdb	6fe4_F_A_RA32A.pdb	-0.683404266834259	-1.113610029220581
6fe4.pdb	6fe4_F_A_RA32N.pdb	-0.8945526480674744	-1.1901099681854248
6fe4.pdb	6fe4_F_A_RA32D.pdb	-1.1067858934402466	-1.777940034866333
6fe4.pdb	6fe4_F_A_RA32C.pdb	-0.683420717716217	-1.1069300174713135
6fe4.pdb	6fe4_F_A_RA32Q.pdb	-0.6905268430709839	-0.8291000127792358
6fe4.pdb	6fe4_F_A_RA32E.pdb	-0.8639022707939148	-1.5178300142288208
6fe4.pdb	6fe4_F_A_RA32G.pdb	-0.7446764707565308	-1.0982400178909302
6fe4.pdb	6fe4_F_A_RA32H.pdb	-0.9589704871177673	-0.8454700112342834
6fe4.pdb	6fe4_F_A_RA32I.pdb	-0.7115116119384766	-1.3999199867248535
6fe4.pdb	6fe4_F_A_RA32L.pdb	-0.7054316401481628	-1.4519000053405762
6fe4.pdb	6fe4_F_A_RA32K.pdb	-0.7682094573974609	-0.9483299851417542
6fe4.pdb	6fe4_F_A_RA32M.pdb	-0.3302513360977173	-1.4809399843215942
6fe4.pdb	6fe4_F_A_RA32F.pdb	-0.8246465921401978	-1.074180006980896
6fe4.pdb	6fe4_F_A_RA32P.pdb	-1.1666163206100464	-1.4494500160217285
6fe4.pdb	6fe4_F_A_RA32S.pdb	-1.0387626886367798	-1.0966700315475464
6fe4.pdb	6fe4_F_A_RA32T.pdb	-0.9299513697624207	-1.1383600234985352
6fe4.pdb	6fe4_F_A_RA32W.pdb	-0.6865003705024719	-1.394700050354004
6fe4.pdb	6fe4_F_A_RA32Y.pdb	-0.7751969695091248	-1.1299099922180176
6fe4.pdb	6fe4_F_A_RA32V.pdb	-0.7138726115226746	-1.0077500343322754
6fe4.pdb	6fe4_F_A_SA54A.pdb	-0.0758586972951889	0.11698000133037567
6fe4.pdb	6fe4_F_A_SA54R.pdb	-0.2013864368200302	1.044819951057434
6fe4.pdb	6fe4_F_A_SA54N.pdb	-0.7341533303260803	0.5423499941825867
6fe4.pdb	6fe4_F_A_SA54D.pdb	0.9689716696739197	0.27876999974250793
6fe4.pdb	6fe4_F_A_SA54C.pdb	-0.07292084395885468	0.45048001408576965
6fe4.pdb	6fe4_F_A_SA54Q.pdb	0.06125737726688385	0.264710009098053
6fe4.pdb	6fe4_F_A_SA54E.pdb	0.8583952784538269	1.171910047531128
6fe4.pdb	6fe4_F_A_SA54G.pdb	-0.08477549254894257	0.14685000479221344
6fe4.pdb	6fe4_F_A_SA54H.pdb	-0.4659547805786133	0.0022499999031424522
6fe4.pdb	6fe4_F_A_SA54I.pdb	0.14221198856830597	1.0407400131225586
6fe4.pdb	6fe4_F_A_SA54L.pdb	-0.10413183271884918	0.9879000186920166
6fe4.pdb	6fe4_F_A_SA54K.pdb	-0.2765100598335266	1.0161399841308594
6fe4.pdb	6fe4_F_A_SA54M.pdb	0.12876905500888824	1.3656100034713745
6fe4.pdb	6fe4_F_A_SA54F.pdb	0.08728249371051788	0.3621799945831299
6fe4.pdb	6fe4_F_A_SA54P.pdb	0.02890704572200775	0.7313100099563599
6fe4.pdb	6fe4_F_A_SA54T.pdb	-0.3317488133907318	0.30636000633239746
6fe4.pdb	6fe4_F_A_SA54W.pdb	-0.20169351994991302	0.5694100260734558
6fe4.pdb	6fe4_F_A_SA54Y.pdb	0.03200049698352814	0.3117299973964691
6fe4.pdb	6fe4_F_A_SA54V.pdb	0.02879287302494049	0.6003900170326233
6fe4.pdb	6fe4_F_A_TA55A.pdb	0.8179389834403992	-0.44617998600006104
6fe4.pdb	6fe4_F_A_TA55R.pdb	0.37109118700027466	0.6220899820327759
6fe4.pdb	6fe4_F_A_TA55N.pdb	-0.42479726672172546	-0.9577500224113464
6fe4.pdb	6fe4_F_A_TA55D.pdb	0.687522828578949	-0.40588998794555664
6fe4.pdb	6fe4_F_A_TA55C.pdb	0.6954345107078552	-0.4485599994659424
6fe4.pdb	6fe4_F_A_TA55Q.pdb	-0.16486945748329163	0.051899999380111694
6fe4.pdb	6fe4_F_A_TA55E.pdb	0.15897823870182037	-0.19056999683380127
6fe4.pdb	6fe4_F_A_TA55G.pdb	0.7730796933174133	-0.7568699717521667
6fe4.pdb	6fe4_F_A_TA55H.pdb	-6.6909637451171875	-3.8596301078796387
6fe4.pdb	6fe4_F_A_TA55I.pdb	0.7595735788345337	1.3679100275039673
6fe4.pdb	6fe4_F_A_TA55L.pdb	1.5136632919311523	1.569409966468811
6fe4.pdb	6fe4_F_A_TA55K.pdb	0.6299570202827454	0.3510499894618988
6fe4.pdb	6fe4_F_A_TA55M.pdb	1.4253332614898682	1.453510046005249
6fe4.pdb	6fe4_F_A_TA55F.pdb	0.2366916984319687	0.42763999104499817
6fe4.pdb	6fe4_F_A_TA55P.pdb	-0.8378705382347107	-0.2486799955368042
6fe4.pdb	6fe4_F_A_TA55S.pdb	0.2715311646461487	-0.7926599979400635
6fe4.pdb	6fe4_F_A_TA55W.pdb	1.9903109073638916	1.1512099504470825
6fe4.pdb	6fe4_F_A_TA55Y.pdb	0.2849191427230835	-0.046229999512434006
6fe4.pdb	6fe4_F_A_TA55V.pdb	0.7244908213615417	0.8730800151824951
6fe4.pdb	6fe4_F_A_EA57A.pdb	0.036936596035957336	0.020029999315738678
6fe4.pdb	6fe4_F_A_EA57R.pdb	-0.1859104037284851	0.11181999742984772
6fe4.pdb	6fe4_F_A_EA57N.pdb	-0.16845467686653137	0.014229999855160713
6fe4.pdb	6fe4_F_A_EA57D.pdb	-0.17606191337108612	-0.00547999981790781
6fe4.pdb	6fe4_F_A_EA57C.pdb	-0.058340683579444885	0.0061599998734891415
6fe4.pdb	6fe4_F_A_EA57Q.pdb	-0.13409817218780518	-0.0026499999221414328
6fe4.pdb	6fe4_F_A_EA57G.pdb	-0.2914172410964966	-0.006279999855905771
6fe4.pdb	6fe4_F_A_EA57H.pdb	0.029169723391532898	0.06530000269412994
6fe4.pdb	6fe4_F_A_EA57I.pdb	-0.028671249747276306	-0.009789999574422836
6fe4.pdb	6fe4_F_A_EA57L.pdb	0.06860484182834625	0.013539999723434448
6fe4.pdb	6fe4_F_A_EA57K.pdb	-0.061587318778038025	0.040539998561143875
6fe4.pdb	6fe4_F_A_EA57M.pdb	0.1562342792749405	-0.00044999999227002263
6fe4.pdb	6fe4_F_A_EA57F.pdb	-0.23897652328014374	0.051739998161792755
6fe4.pdb	6fe4_F_A_EA57P.pdb	0.09764625132083893	0.15113000571727753
6fe4.pdb	6fe4_F_A_EA57S.pdb	-0.13783571124076843	0.01996999979019165
6fe4.pdb	6fe4_F_A_EA57T.pdb	-0.10957193374633789	0.0025599999353289604
6fe4.pdb	6fe4_F_A_EA57W.pdb	-0.22585462033748627	0.044530000537633896
6fe4.pdb	6fe4_F_A_EA57Y.pdb	0.03151474893093109	0.0568000003695488
6fe4.pdb	6fe4_F_A_EA57V.pdb	-0.01675240695476532	-0.011989999562501907
6fe4.pdb	6fe4_F_A_SA58A.pdb	0.8713230490684509	-0.38865000009536743
6fe4.pdb	6fe4_F_A_SA58R.pdb	-3.5236902236938477	-2.520279884338379
6fe4.pdb	6fe4_F_A_SA58N.pdb	-2.938450813293457	-1.9887499809265137
6fe4.pdb	6fe4_F_A_SA58D.pdb	-3.3841733932495117	-2.7417099475860596
6fe4.pdb	6fe4_F_A_SA58C.pdb	0.38551491498947144	-0.3686999976634979
6fe4.pdb	6fe4_F_A_SA58Q.pdb	-5.371739387512207	-2.72544002532959
6fe4.pdb	6fe4_F_A_SA58E.pdb	-7.2894086837768555	-3.8914499282836914
6fe4.pdb	6fe4_F_A_SA58G.pdb	0.7291495203971863	-1.3343600034713745
6fe4.pdb	6fe4_F_A_SA58H.pdb	-5.902988910675049	-4.219820022583008
6fe4.pdb	6fe4_F_A_SA58I.pdb	-2.1752331256866455	-1.437399983406067
6fe4.pdb	6fe4_F_A_SA58L.pdb	-6.11578893661499	-1.8461600542068481
6fe4.pdb	6fe4_F_A_SA58K.pdb	-3.603736639022827	-1.4178199768066406
6fe4.pdb	6fe4_F_A_SA58M.pdb	-3.713834524154663	0.06729999929666519
6fe4.pdb	6fe4_F_A_SA58F.pdb	-5.490919589996338	-3.8710200786590576
6fe4.pdb	6fe4_F_A_SA58P.pdb	0.6856063008308411	0.9134699702262878
6fe4.pdb	6fe4_F_A_SA58T.pdb	-1.4171867370605469	0.14113999903202057
6fe4.pdb	6fe4_F_A_SA58W.pdb	-7.667967796325684	-4.055270195007324
6fe4.pdb	6fe4_F_A_SA58Y.pdb	-5.692948818206787	-4.144989967346191
6fe4.pdb	6fe4_F_A_SA58V.pdb	-2.2089898586273193	-0.41850000619888306
6fe4.pdb	6fe4_F_A_GA59A.pdb	-0.25210124254226685	0.4915100038051605
6fe4.pdb	6fe4_F_A_GA59R.pdb	0.1697692722082138	0.9024699926376343
6fe4.pdb	6fe4_F_A_GA59N.pdb	-0.4280925989151001	0.3706800043582916
6fe4.pdb	6fe4_F_A_GA59D.pdb	-0.680743396282196	0.4712600111961365
6fe4.pdb	6fe4_F_A_GA59C.pdb	0.12272606790065765	0.45563000440597534
6fe4.pdb	6fe4_F_A_GA59Q.pdb	-0.3181716799736023	0.5162299871444702
6fe4.pdb	6fe4_F_A_GA59E.pdb	-0.49628686904907227	0.5316399931907654
6fe4.pdb	6fe4_F_A_GA59H.pdb	-0.15640732645988464	0.42173999547958374
6fe4.pdb	6fe4_F_A_GA59I.pdb	-0.2151661515235901	0.5629500150680542
6fe4.pdb	6fe4_F_A_GA59L.pdb	0.843995988368988	0.9282100200653076
6fe4.pdb	6fe4_F_A_GA59K.pdb	-0.11837740242481232	0.7875699996948242
6fe4.pdb	6fe4_F_A_GA59M.pdb	1.1536569595336914	1.0743099451065063
6fe4.pdb	6fe4_F_A_GA59F.pdb	0.5407045483589172	0.7493900060653687
6fe4.pdb	6fe4_F_A_GA59P.pdb	-0.33919405937194824	0.798740029335022
6fe4.pdb	6fe4_F_A_GA59S.pdb	-0.5706062912940979	0.1457200050354004
6fe4.pdb	6fe4_F_A_GA59T.pdb	-0.24610325694084167	-0.0019499999471008778
6fe4.pdb	6fe4_F_A_GA59W.pdb	0.7126196026802063	0.8674299716949463
6fe4.pdb	6fe4_F_A_GA59Y.pdb	0.36929529905319214	0.6405199766159058
6fe4.pdb	6fe4_F_A_GA59V.pdb	-1.329951286315918	-0.5525400042533875
6fe4.pdb	6fe4_F_A_SA60A.pdb	-0.07528690993785858	0.018650000914931297
6fe4.pdb	6fe4_F_A_SA60R.pdb	-3.379667043685913	-3.5594799518585205
6fe4.pdb	6fe4_F_A_SA60N.pdb	-0.3686172366142273	-0.7958899736404419
6fe4.pdb	6fe4_F_A_SA60D.pdb	-2.761536121368408	-1.4681700468063354
6fe4.pdb	6fe4_F_A_SA60C.pdb	-1.2711080312728882	-0.4509100019931793
6fe4.pdb	6fe4_F_A_SA60Q.pdb	-7.561249732971191	-5.247590065002441
6fe4.pdb	6fe4_F_A_SA60E.pdb	-4.469421863555908	-3.6435699462890625
6fe4.pdb	6fe4_F_A_SA60G.pdb	0.0005782395601272583	-0.8321899771690369
6fe4.pdb	6fe4_F_A_SA60H.pdb	-12.92041015625	-10.081680297851562
6fe4.pdb	6fe4_F_A_SA60I.pdb	-2.9569759368896484	-0.9440600275993347
6fe4.pdb	6fe4_F_A_SA60L.pdb	-6.34606409072876	-3.6331899166107178
6fe4.pdb	6fe4_F_A_SA60K.pdb	-7.691967964172363	-4.5854902267456055
6fe4.pdb	6fe4_F_A_SA60M.pdb	-4.644726276397705	-1.7807600498199463
6fe4.pdb	6fe4_F_A_SA60F.pdb	-7.162464618682861	-5.002779960632324
6fe4.pdb	6fe4_F_A_SA60P.pdb	0.12486244738101959	-0.17973999679088593
6fe4.pdb	6fe4_F_A_SA60T.pdb	-2.5465879440307617	-0.6956800222396851
6fe4.pdb	6fe4_F_A_SA60W.pdb	-29.173982620239258	-21.257490158081055
6fe4.pdb	6fe4_F_A_SA60Y.pdb	-7.777987957000732	-5.76147985458374
6fe4.pdb	6fe4_F_A_SA60V.pdb	-2.1402952671051025	0.07814999669790268
6fe4.pdb	6fe4_F_A_GA61A.pdb	-4.858184337615967	-4.2699198722839355
6fe4.pdb	6fe4_F_A_GA61R.pdb	-7.2047600746154785	-11.978850364685059
6fe4.pdb	6fe4_F_A_GA61N.pdb	-17.778108596801758	-18.127010345458984
6fe4.pdb	6fe4_F_A_GA61D.pdb	-5.848013401031494	-5.896240234375
6fe4.pdb	6fe4_F_A_GA61C.pdb	-2.5583581924438477	-5.092830181121826
6fe4.pdb	6fe4_F_A_GA61Q.pdb	-4.248699188232422	-5.4793901443481445
6fe4.pdb	6fe4_F_A_GA61E.pdb	-4.006336212158203	-7.627429962158203
6fe4.pdb	6fe4_F_A_GA61H.pdb	-3.62473726272583	-6.4423298835754395
6fe4.pdb	6fe4_F_A_GA61I.pdb	-3.106981039047241	-5.032289981842041
6fe4.pdb	6fe4_F_A_GA61L.pdb	-3.320432662963867	-5.745530128479004
6fe4.pdb	6fe4_F_A_GA61K.pdb	-5.82568883895874	-8.994338035583496
6fe4.pdb	6fe4_F_A_GA61M.pdb	-2.990462064743042	-4.024759769439697
6fe4.pdb	6fe4_F_A_GA61F.pdb	-2.985044479370117	-4.884439945220947
6fe4.pdb	6fe4_F_A_GA61P.pdb	-5.784181118011475	-5.792829990386963
6fe4.pdb	6fe4_F_A_GA61S.pdb	-3.107841968536377	-5.162710189819336
6fe4.pdb	6fe4_F_A_GA61T.pdb	-7.882495880126953	-9.279857635498047
6fe4.pdb	6fe4_F_A_GA61W.pdb	-34.38043212890625	-44.45608901977539
6fe4.pdb	6fe4_F_A_GA61Y.pdb	-31.411888122558594	-38.895790100097656
6fe4.pdb	6fe4_F_A_GA61V.pdb	-8.334375381469727	-10.995829582214355
6fe4.pdb	6fe4_F_A_FA62A.pdb	0.06493248045444489	-0.43334001302719116
6fe4.pdb	6fe4_F_A_FA62R.pdb	-0.2778419852256775	0.013880000449717045
6fe4.pdb	6fe4_F_A_FA62N.pdb	-0.3364364504814148	-0.4238100051879883
6fe4.pdb	6fe4_F_A_FA62D.pdb	-0.11135981976985931	-0.6434900164604187
6fe4.pdb	6fe4_F_A_FA62C.pdb	0.027856633067131042	-0.49366000294685364
6fe4.pdb	6fe4_F_A_FA62Q.pdb	-0.2125728875398636	-0.03214000165462494
6fe4.pdb	6fe4_F_A_FA62E.pdb	0.09892354905605316	0.13899999856948853
6fe4.pdb	6fe4_F_A_FA62G.pdb	0.16224278509616852	-0.3030099868774414
6fe4.pdb	6fe4_F_A_FA62H.pdb	-0.10169492661952972	-0.04360000044107437
6fe4.pdb	6fe4_F_A_FA62I.pdb	-0.17918862402439117	-0.513759970664978
6fe4.pdb	6fe4_F_A_FA62L.pdb	-0.4917405843734741	-0.4362800121307373
6fe4.pdb	6fe4_F_A_FA62K.pdb	-0.24107442796230316	0.08445999771356583
6fe4.pdb	6fe4_F_A_FA62M.pdb	-0.17641779780387878	-0.43494001030921936
6fe4.pdb	6fe4_F_A_FA62P.pdb	0.14543725550174713	-0.3793700039386749
6fe4.pdb	6fe4_F_A_FA62S.pdb	-0.38569194078445435	-0.36399999260902405
6fe4.pdb	6fe4_F_A_FA62T.pdb	-0.1775425523519516	-0.5182899832725525
6fe4.pdb	6fe4_F_A_FA62W.pdb	-0.3404843211174011	-0.045049998909235
6fe4.pdb	6fe4_F_A_FA62Y.pdb	-0.2656843960285187	-0.015200000256299973
6fe4.pdb	6fe4_F_A_FA62V.pdb	-0.13853760063648224	-0.589139997959137
7jmo.pdb	7jmo_HL_A_VH2A.pdb	-0.270552396774292	-0.8420000076293945
7jmo.pdb	7jmo_HL_A_VH2R.pdb	-0.3486630320549011	-0.4018000066280365
7jmo.pdb	7jmo_HL_A_VH2N.pdb	-0.19834588468074799	-0.7680000066757202
7jmo.pdb	7jmo_HL_A_VH2D.pdb	-0.3366490602493286	-0.7361000180244446
7jmo.pdb	7jmo_HL_A_VH2C.pdb	-0.3600248098373413	-0.4196999967098236
7jmo.pdb	7jmo_HL_A_VH2Q.pdb	-0.547534704208374	-0.6035000085830688
7jmo.pdb	7jmo_HL_A_VH2E.pdb	-0.4872903823852539	-0.42969998717308044
7jmo.pdb	7jmo_HL_A_VH2G.pdb	-0.2565372586250305	-0.7964000105857849
7jmo.pdb	7jmo_HL_A_VH2H.pdb	-0.46543657779693604	-0.36010000109672546
7jmo.pdb	7jmo_HL_A_VH2I.pdb	-0.165348619222641	0.058400001376867294
7jmo.pdb	7jmo_HL_A_VH2L.pdb	-0.08163447678089142	-0.11129999905824661
7jmo.pdb	7jmo_HL_A_VH2K.pdb	-0.3641601800918579	-0.45989999175071716
7jmo.pdb	7jmo_HL_A_VH2M.pdb	-0.38251399993896484	-0.15850000083446503
7jmo.pdb	7jmo_HL_A_VH2F.pdb	-0.46399185061454773	-0.3594000041484833
7jmo.pdb	7jmo_HL_A_VH2P.pdb	-0.04151228070259094	-0.8489000201225281
7jmo.pdb	7jmo_HL_A_VH2S.pdb	-0.4474750757217407	-0.9614999890327454
7jmo.pdb	7jmo_HL_A_VH2T.pdb	-0.3751431107521057	-0.3327000141143799
7jmo.pdb	7jmo_HL_A_VH2W.pdb	-0.6978947520256042	-0.6442999839782715
7jmo.pdb	7jmo_HL_A_VH2Y.pdb	-0.3137205243110657	-0.28940001130104065
7jmo.pdb	7jmo_HL_A_GH26A.pdb	-0.26694679260253906	-0.8672000169754028
7jmo.pdb	7jmo_HL_A_GH26R.pdb	-0.5605199337005615	-1.542099952697754
7jmo.pdb	7jmo_HL_A_GH26N.pdb	-0.48296409845352173	-2.0362000465393066
7jmo.pdb	7jmo_HL_A_GH26D.pdb	-0.7476151585578918	-0.8481000065803528
7jmo.pdb	7jmo_HL_A_GH26C.pdb	-0.4472295343875885	-1.5174000263214111
7jmo.pdb	7jmo_HL_A_GH26Q.pdb	-0.6045966744422913	-0.965499997138977
7jmo.pdb	7jmo_HL_A_GH26E.pdb	-0.8026952147483826	-1.107200026512146
7jmo.pdb	7jmo_HL_A_GH26H.pdb	-5.080880641937256	-3.5671000480651855
7jmo.pdb	7jmo_HL_A_GH26I.pdb	-0.41863375902175903	-0.8495000004768372
7jmo.pdb	7jmo_HL_A_GH26L.pdb	-2.1026411056518555	-1.5038000345230103
7jmo.pdb	7jmo_HL_A_GH26K.pdb	-0.5138352513313293	-1.0542000532150269
7jmo.pdb	7jmo_HL_A_GH26M.pdb	-0.2277146428823471	-0.27219998836517334
7jmo.pdb	7jmo_HL_A_GH26F.pdb	-3.7066431045532227	-2.7112998962402344
7jmo.pdb	7jmo_HL_A_GH26P.pdb	-0.5868961215019226	-0.07909999787807465
7jmo.pdb	7jmo_HL_A_GH26S.pdb	-0.4150177836418152	-0.3203999996185303
7jmo.pdb	7jmo_HL_A_GH26T.pdb	-0.8977355360984802	-0.9050999879837036
7jmo.pdb	7jmo_HL_A_GH26W.pdb	-4.356620788574219	-3.160799980163574
7jmo.pdb	7jmo_HL_A_GH26Y.pdb	-0.9490087032318115	-1.2096999883651733
7jmo.pdb	7jmo_HL_A_GH26V.pdb	-0.7294409275054932	-0.7480999827384949
7jmo.pdb	7jmo_HL_A_FH27A.pdb	0.03387470543384552	-0.9006999731063843
7jmo.pdb	7jmo_HL_A_FH27R.pdb	-0.18880648910999298	-0.3513999879360199
7jmo.pdb	7jmo_HL_A_FH27N.pdb	-0.006166085600852966	-0.47589999437332153
7jmo.pdb	7jmo_HL_A_FH27D.pdb	-0.12846525013446808	-0.19089999794960022
7jmo.pdb	7jmo_HL_A_FH27C.pdb	0.08962340652942657	-0.5985999703407288
7jmo.pdb	7jmo_HL_A_FH27Q.pdb	0.0877501517534256	-0.2240999937057495
7jmo.pdb	7jmo_HL_A_FH27E.pdb	0.16392649710178375	-0.08070000261068344
7jmo.pdb	7jmo_HL_A_FH27G.pdb	-0.027422115206718445	-1.5162999629974365
7jmo.pdb	7jmo_HL_A_FH27H.pdb	-0.027675434947013855	-0.14399999380111694
7jmo.pdb	7jmo_HL_A_FH27I.pdb	-0.05626411736011505	-0.67330002784729
7jmo.pdb	7jmo_HL_A_FH27L.pdb	0.2962999939918518	0.49070000648498535
7jmo.pdb	7jmo_HL_A_FH27K.pdb	0.16032423079013824	-0.07680000364780426
7jmo.pdb	7jmo_HL_A_FH27M.pdb	0.1107356995344162	-0.2101999968290329
7jmo.pdb	7jmo_HL_A_FH27P.pdb	0.11183764040470123	-0.843500018119812
7jmo.pdb	7jmo_HL_A_FH27S.pdb	-0.25204384326934814	-1.3782000541687012
7jmo.pdb	7jmo_HL_A_FH27T.pdb	0.6624837517738342	-0.666100025177002
7jmo.pdb	7jmo_HL_A_FH27W.pdb	-0.33443471789360046	-0.36550000309944153
7jmo.pdb	7jmo_HL_A_FH27Y.pdb	-0.16974379122257233	-0.0885000005364418
7jmo.pdb	7jmo_HL_A_FH27V.pdb	-1.1510666608810425	-0.8485000133514404
7jmo.pdb	7jmo_HL_A_TH28A.pdb	0.3932754397392273	0.5512999892234802
7jmo.pdb	7jmo_HL_A_TH28R.pdb	0.08843423426151276	0.32179999351501465
7jmo.pdb	7jmo_HL_A_TH28N.pdb	0.025401249527931213	0.4339999854564667
7jmo.pdb	7jmo_HL_A_TH28D.pdb	-0.03253453969955444	0.42989999055862427
7jmo.pdb	7jmo_HL_A_TH28C.pdb	0.1528530865907669	0.5004000067710876
7jmo.pdb	7jmo_HL_A_TH28Q.pdb	0.17895986139774323	0.4226999878883362
7jmo.pdb	7jmo_HL_A_TH28E.pdb	0.05343224108219147	0.3158999979496002
7jmo.pdb	7jmo_HL_A_TH28G.pdb	0.4241691827774048	0.21050000190734863
7jmo.pdb	7jmo_HL_A_TH28H.pdb	0.17428182065486908	0.024900000542402267
7jmo.pdb	7jmo_HL_A_TH28I.pdb	0.24004776775836945	0.8033000230789185
7jmo.pdb	7jmo_HL_A_TH28L.pdb	0.2662699818611145	0.7454000115394592
7jmo.pdb	7jmo_HL_A_TH28K.pdb	0.03306187689304352	0.5241000056266785
7jmo.pdb	7jmo_HL_A_TH28M.pdb	0.6046082377433777	0.6837000250816345
7jmo.pdb	7jmo_HL_A_TH28F.pdb	0.8113331198692322	0.5001999735832214
7jmo.pdb	7jmo_HL_A_TH28P.pdb	-3.5446653366088867	-2.7869999408721924
7jmo.pdb	7jmo_HL_A_TH28S.pdb	0.083481565117836	0.35600000619888306
7jmo.pdb	7jmo_HL_A_TH28W.pdb	0.7805792689323425	0.0877000018954277
7jmo.pdb	7jmo_HL_A_TH28Y.pdb	0.6491855978965759	0.31040000915527344
7jmo.pdb	7jmo_HL_A_TH28V.pdb	0.2470657378435135	0.7555000185966492
7jmo.pdb	7jmo_HL_A_SH31A.pdb	0.34103161096572876	-0.15109999477863312
7jmo.pdb	7jmo_HL_A_SH31R.pdb	-1.9007563591003418	-3.8362998962402344
7jmo.pdb	7jmo_HL_A_SH31N.pdb	-0.47261136770248413	-0.9226999878883362
7jmo.pdb	7jmo_HL_A_SH31D.pdb	-1.3828186988830566	-0.22779999673366547
7jmo.pdb	7jmo_HL_A_SH31C.pdb	0.4678701162338257	-0.4474000036716461
7jmo.pdb	7jmo_HL_A_SH31Q.pdb	-2.980742931365967	-1.9799000024795532
7jmo.pdb	7jmo_HL_A_SH31E.pdb	-4.3503828048706055	-3.1731998920440674
7jmo.pdb	7jmo_HL_A_SH31G.pdb	0.37606972455978394	-0.7268000245094299
7jmo.pdb	7jmo_HL_A_SH31H.pdb	-0.3081071674823761	-1.1729999780654907
7jmo.pdb	7jmo_HL_A_SH31I.pdb	-1.0775190591812134	-1.3324999809265137
7jmo.pdb	7jmo_HL_A_SH31L.pdb	-0.6605938673019409	-1.5662000179290771
7jmo.pdb	7jmo_HL_A_SH31K.pdb	0.4330372214317322	-0.9289000034332275
7jmo.pdb	7jmo_HL_A_SH31M.pdb	0.7033821940422058	-0.17020000517368317
7jmo.pdb	7jmo_HL_A_SH31F.pdb	0.2518511414527893	-1.510200023651123
7jmo.pdb	7jmo_HL_A_SH31P.pdb	0.46038883924484253	-0.4814999997615814
7jmo.pdb	7jmo_HL_A_SH31T.pdb	0.5374742150306702	0.6126000285148621
7jmo.pdb	7jmo_HL_A_SH31W.pdb	-1.3641241788864136	-2.205399990081787
7jmo.pdb	7jmo_HL_A_SH31Y.pdb	0.46300268173217773	-1.257699966430664
7jmo.pdb	7jmo_HL_A_SH31V.pdb	0.08663372695446014	0.09960000216960907
7jmo.pdb	7jmo_HL_A_NH32A.pdb	-0.4637829065322876	-1.2924000024795532
7jmo.pdb	7jmo_HL_A_NH32R.pdb	-2.6871275901794434	-4.357100009918213
7jmo.pdb	7jmo_HL_A_NH32D.pdb	-0.5128695368766785	-0.7110999822616577
7jmo.pdb	7jmo_HL_A_NH32C.pdb	-0.4274505376815796	-0.9429000020027161
7jmo.pdb	7jmo_HL_A_NH32Q.pdb	-0.4752792716026306	-3.005199909210205
7jmo.pdb	7jmo_HL_A_NH32E.pdb	-1.0009769201278687	-0.19509999454021454
7jmo.pdb	7jmo_HL_A_NH32G.pdb	-0.4800989627838135	-1.8696000576019287
7jmo.pdb	7jmo_HL_A_NH32H.pdb	-3.9186363220214844	-4.932799816131592
7jmo.pdb	7jmo_HL_A_NH32I.pdb	-0.5421037077903748	-0.5778999924659729
7jmo.pdb	7jmo_HL_A_NH32L.pdb	-0.2858557403087616	0.06019999831914902
7jmo.pdb	7jmo_HL_A_NH32K.pdb	-1.922115683555603	-3.166300058364868
7jmo.pdb	7jmo_HL_A_NH32M.pdb	-1.3993794918060303	-0.7038000226020813
7jmo.pdb	7jmo_HL_A_NH32F.pdb	-9.032100677490234	-6.917900085449219
7jmo.pdb	7jmo_HL_A_NH32P.pdb	-0.6898795366287231	-2.0327999591827393
7jmo.pdb	7jmo_HL_A_NH32S.pdb	-0.7824851274490356	-0.4138999879360199
7jmo.pdb	7jmo_HL_A_NH32T.pdb	-0.6181643009185791	0.2379000037908554
7jmo.pdb	7jmo_HL_A_NH32W.pdb	-8.25566577911377	-8.051300048828125
7jmo.pdb	7jmo_HL_A_NH32Y.pdb	-11.130630493164062	-11.966870307922363
7jmo.pdb	7jmo_HL_A_NH32V.pdb	-0.5048251152038574	-1.2812000513076782
7jmo.pdb	7jmo_HL_A_YH33A.pdb	-1.6557929515838623	-2.709700107574463
7jmo.pdb	7jmo_HL_A_YH33R.pdb	-2.202150344848633	-1.8753999471664429
7jmo.pdb	7jmo_HL_A_YH33N.pdb	-1.454423189163208	-1.9891999959945679
7jmo.pdb	7jmo_HL_A_YH33D.pdb	-1.0575692653656006	-1.6937999725341797
7jmo.pdb	7jmo_HL_A_YH33C.pdb	-1.779271125793457	-2.629300117492676
7jmo.pdb	7jmo_HL_A_YH33Q.pdb	-1.7192254066467285	-2.5469000339508057
7jmo.pdb	7jmo_HL_A_YH33E.pdb	-1.588187575340271	-2.15910005569458
7jmo.pdb	7jmo_HL_A_YH33G.pdb	-1.4467161893844604	-2.714900016784668
7jmo.pdb	7jmo_HL_A_YH33H.pdb	-1.7353050708770752	-2.849400043487549
7jmo.pdb	7jmo_HL_A_YH33I.pdb	-1.6856632232666016	-2.0009000301361084
7jmo.pdb	7jmo_HL_A_YH33L.pdb	-1.8914159536361694	-1.979699969291687
7jmo.pdb	7jmo_HL_A_YH33K.pdb	-1.9495720863342285	-2.9858999252319336
7jmo.pdb	7jmo_HL_A_YH33M.pdb	-1.6666334867477417	-2.227400064468384
7jmo.pdb	7jmo_HL_A_YH33F.pdb	-1.3129477500915527	-0.8489999771118164
7jmo.pdb	7jmo_HL_A_YH33P.pdb	-1.4665896892547607	-2.367000102996826
7jmo.pdb	7jmo_HL_A_YH33S.pdb	-1.8358051776885986	-2.7518999576568604
7jmo.pdb	7jmo_HL_A_YH33T.pdb	-1.736632227897644	-2.7815001010894775
7jmo.pdb	7jmo_HL_A_YH33W.pdb	-2.731661558151245	-2.2425999641418457
7jmo.pdb	7jmo_HL_A_YH33V.pdb	-1.7730212211608887	-2.326900005340576
7jmo.pdb	7jmo_HL_A_YH52A.pdb	-0.3689880967140198	-1.5351999998092651
7jmo.pdb	7jmo_HL_A_YH52R.pdb	-0.7700329422950745	-1.7297999858856201
7jmo.pdb	7jmo_HL_A_YH52N.pdb	-0.6683170795440674	-1.733199954032898
7jmo.pdb	7jmo_HL_A_YH52D.pdb	-0.13907255232334137	-0.42890000343322754
7jmo.pdb	7jmo_HL_A_YH52C.pdb	-0.38974469900131226	-1.3305000066757202
7jmo.pdb	7jmo_HL_A_YH52Q.pdb	-0.7364239692687988	-1.4833999872207642
7jmo.pdb	7jmo_HL_A_YH52E.pdb	-0.562201738357544	-1.4818999767303467
7jmo.pdb	7jmo_HL_A_YH52G.pdb	-0.3288581967353821	-1.5226999521255493
7jmo.pdb	7jmo_HL_A_YH52H.pdb	-0.7170435786247253	-1.944599986076355
7jmo.pdb	7jmo_HL_A_YH52I.pdb	-1.574489712715149	-1.9948999881744385
7jmo.pdb	7jmo_HL_A_YH52L.pdb	0.22049053013324738	-0.026599999517202377
7jmo.pdb	7jmo_HL_A_YH52K.pdb	-0.6806303262710571	-1.8622000217437744
7jmo.pdb	7jmo_HL_A_YH52M.pdb	0.09918038547039032	0.04830000177025795
7jmo.pdb	7jmo_HL_A_YH52F.pdb	-0.392020046710968	0.18690000474452972
7jmo.pdb	7jmo_HL_A_YH52P.pdb	-0.25173521041870117	-1.5734000205993652
7jmo.pdb	7jmo_HL_A_YH52S.pdb	-0.08330707252025604	-2.484800100326538
7jmo.pdb	7jmo_HL_A_YH52T.pdb	-0.2146512120962143	-1.7317999601364136
7jmo.pdb	7jmo_HL_A_YH52W.pdb	-0.26599377393722534	-2.229599952697754
7jmo.pdb	7jmo_HL_A_YH52V.pdb	-0.19644396007061005	-1.145900011062622
7jmo.pdb	7jmo_HL_A_SH53A.pdb	-0.5764689445495605	-0.5062999725341797
7jmo.pdb	7jmo_HL_A_SH53R.pdb	-2.423412561416626	-4.998600006103516
7jmo.pdb	7jmo_HL_A_SH53N.pdb	-2.9924814701080322	-3.3564000129699707
7jmo.pdb	7jmo_HL_A_SH53D.pdb	-0.826363205909729	0.7396000027656555
7jmo.pdb	7jmo_HL_A_SH53C.pdb	-0.6306924223899841	-0.8600000143051147
7jmo.pdb	7jmo_HL_A_SH53Q.pdb	-0.8789141774177551	-1.4479999542236328
7jmo.pdb	7jmo_HL_A_SH53E.pdb	-0.8097742199897766	0.9362999796867371
7jmo.pdb	7jmo_HL_A_SH53G.pdb	-0.5772566199302673	-0.2533999979496002
7jmo.pdb	7jmo_HL_A_SH53H.pdb	-11.704788208007812	-10.958100318908691
7jmo.pdb	7jmo_HL_A_SH53I.pdb	-6.400616645812988	-3.952699899673462
7jmo.pdb	7jmo_HL_A_SH53L.pdb	-6.08177375793457	-4.823200225830078
7jmo.pdb	7jmo_HL_A_SH53K.pdb	-1.8520538806915283	-3.89739990234375
7jmo.pdb	7jmo_HL_A_SH53M.pdb	-2.158445358276367	-0.35920000076293945
7jmo.pdb	7jmo_HL_A_SH53F.pdb	-15.892350196838379	-15.472260475158691
7jmo.pdb	7jmo_HL_A_SH53P.pdb	-0.1350778192281723	0.023399999365210533
7jmo.pdb	7jmo_HL_A_SH53T.pdb	-1.8846979141235352	-0.5390999913215637
7jmo.pdb	7jmo_HL_A_SH53W.pdb	-30.025827407836914	-32.24829864501953
7jmo.pdb	7jmo_HL_A_SH53Y.pdb	-26.83399772644043	-22.34709358215332
7jmo.pdb	7jmo_HL_A_SH53V.pdb	-2.662179946899414	-2.7091000080108643
7jmo.pdb	7jmo_HL_A_GH54A.pdb	-0.7522075176239014	-0.5034999847412109
7jmo.pdb	7jmo_HL_A_GH54R.pdb	-1.114897608757019	0.12060000002384186
7jmo.pdb	7jmo_HL_A_GH54N.pdb	-1.8424651622772217	-0.5997999906539917
7jmo.pdb	7jmo_HL_A_GH54D.pdb	-2.4360299110412598	-2.3889999389648438
7jmo.pdb	7jmo_HL_A_GH54C.pdb	-1.7620508670806885	-0.7138000130653381
7jmo.pdb	7jmo_HL_A_GH54Q.pdb	-2.331596851348877	-1.8427000045776367
7jmo.pdb	7jmo_HL_A_GH54E.pdb	-4.256769180297852	-5.322299957275391
7jmo.pdb	7jmo_HL_A_GH54H.pdb	-16.294754028320312	-13.736700057983398
7jmo.pdb	7jmo_HL_A_GH54I.pdb	-9.580496788024902	-7.138199806213379
7jmo.pdb	7jmo_HL_A_GH54L.pdb	-9.406045913696289	-8.118300437927246
7jmo.pdb	7jmo_HL_A_GH54K.pdb	-3.751789093017578	-1.0758999586105347
7jmo.pdb	7jmo_HL_A_GH54M.pdb	-4.344968318939209	-3.8631999492645264
7jmo.pdb	7jmo_HL_A_GH54F.pdb	-13.092853546142578	-8.222599983215332
7jmo.pdb	7jmo_HL_A_GH54P.pdb	-3.141974449157715	-7.158100128173828
7jmo.pdb	7jmo_HL_A_GH54S.pdb	-1.9522743225097656	-1.7171000242233276
7jmo.pdb	7jmo_HL_A_GH54T.pdb	-7.117187976837158	-4.969299793243408
7jmo.pdb	7jmo_HL_A_GH54W.pdb	-14.624202728271484	-13.57406997680664
7jmo.pdb	7jmo_HL_A_GH54Y.pdb	-15.739667892456055	-10.496100425720215
7jmo.pdb	7jmo_HL_A_GH54V.pdb	-6.26369047164917	-3.2279999256134033
7jmo.pdb	7jmo_HL_A_SH56A.pdb	-0.43964552879333496	-0.022199999541044235
7jmo.pdb	7jmo_HL_A_SH56R.pdb	-1.2321442365646362	-0.8379999995231628
7jmo.pdb	7jmo_HL_A_SH56N.pdb	-5.450141429901123	-3.1803998947143555
7jmo.pdb	7jmo_HL_A_SH56D.pdb	-3.0740208625793457	-4.204500198364258
7jmo.pdb	7jmo_HL_A_SH56C.pdb	-0.9730291366577148	-1.044600009918213
7jmo.pdb	7jmo_HL_A_SH56Q.pdb	-1.0567095279693604	-0.7537999749183655
7jmo.pdb	7jmo_HL_A_SH56E.pdb	-2.024237871170044	-4.514100074768066
7jmo.pdb	7jmo_HL_A_SH56G.pdb	-0.39930158853530884	-0.5468000173568726
7jmo.pdb	7jmo_HL_A_SH56H.pdb	-5.384956359863281	-5.361499786376953
7jmo.pdb	7jmo_HL_A_SH56I.pdb	-3.084313154220581	-1.839900016784668
7jmo.pdb	7jmo_HL_A_SH56L.pdb	-3.5838520526885986	-2.164799928665161
7jmo.pdb	7jmo_HL_A_SH56K.pdb	-2.7076447010040283	-1.6914000511169434
7jmo.pdb	7jmo_HL_A_SH56M.pdb	-2.1945998668670654	-1.2305999994277954
7jmo.pdb	7jmo_HL_A_SH56F.pdb	-4.342452526092529	-2.97189998626709
7jmo.pdb	7jmo_HL_A_SH56P.pdb	-0.2107764333486557	0.4124000072479248
7jmo.pdb	7jmo_HL_A_SH56T.pdb	-1.2090158462524414	0.5242000222206116
7jmo.pdb	7jmo_HL_A_SH56W.pdb	-1.576413631439209	-3.169600009918213
7jmo.pdb	7jmo_HL_A_SH56Y.pdb	-2.337165355682373	-1.538599967956543
7jmo.pdb	7jmo_HL_A_SH56V.pdb	-1.4224977493286133	-0.1777999997138977
7jmo.pdb	7jmo_HL_A_FH58A.pdb	0.13371308147907257	-0.7623999714851379
7jmo.pdb	7jmo_HL_A_FH58R.pdb	-0.20073764026165009	-0.335099995136261
7jmo.pdb	7jmo_HL_A_FH58N.pdb	-0.2614235281944275	-0.7825999855995178
7jmo.pdb	7jmo_HL_A_FH58D.pdb	-0.40228551626205444	-0.2045000046491623
7jmo.pdb	7jmo_HL_A_FH58C.pdb	0.059421613812446594	-0.7128999829292297
7jmo.pdb	7jmo_HL_A_FH58Q.pdb	-0.14244703948497772	-0.5701000094413757
7jmo.pdb	7jmo_HL_A_FH58E.pdb	-0.1827705353498459	-0.49570000171661377
7jmo.pdb	7jmo_HL_A_FH58G.pdb	0.1840987354516983	-0.7685999870300293
7jmo.pdb	7jmo_HL_A_FH58H.pdb	-0.4097859263420105	-0.6251999735832214
7jmo.pdb	7jmo_HL_A_FH58I.pdb	-0.13538752496242523	-0.578499972820282
7jmo.pdb	7jmo_HL_A_FH58L.pdb	-0.09452937543392181	-0.5713000297546387
7jmo.pdb	7jmo_HL_A_FH58K.pdb	-0.044785723090171814	-0.3646000027656555
7jmo.pdb	7jmo_HL_A_FH58M.pdb	-0.2555566132068634	-0.397599995136261
7jmo.pdb	7jmo_HL_A_FH58P.pdb	0.07544620335102081	-0.6904000043869019
7jmo.pdb	7jmo_HL_A_FH58S.pdb	-0.05701492726802826	-0.761900007724762
7jmo.pdb	7jmo_HL_A_FH58T.pdb	-0.09074734151363373	-0.7114999890327454
7jmo.pdb	7jmo_HL_A_FH58W.pdb	-0.18646061420440674	-0.3037000000476837
7jmo.pdb	7jmo_HL_A_FH58Y.pdb	0.8144559264183044	-0.41620001196861267
7jmo.pdb	7jmo_HL_A_FH58V.pdb	-0.026293858885765076	-0.753000020980835
7jmo.pdb	7jmo_HL_A_RH97A.pdb	-0.8385600447654724	-2.8280999660491943
7jmo.pdb	7jmo_HL_A_RH97N.pdb	-1.1396028995513916	-2.7355000972747803
7jmo.pdb	7jmo_HL_A_RH97D.pdb	-1.179561734199524	-2.751199960708618
7jmo.pdb	7jmo_HL_A_RH97C.pdb	-1.0859733819961548	-2.809799909591675
7jmo.pdb	7jmo_HL_A_RH97Q.pdb	-1.1246917247772217	-2.948199987411499
7jmo.pdb	7jmo_HL_A_RH97E.pdb	-1.344962477684021	-3.2534000873565674
7jmo.pdb	7jmo_HL_A_RH97G.pdb	-0.7639017701148987	-2.9921998977661133
7jmo.pdb	7jmo_HL_A_RH97H.pdb	-0.9061271548271179	-2.966599941253662
7jmo.pdb	7jmo_HL_A_RH97I.pdb	-1.2134878635406494	-2.6407999992370605
7jmo.pdb	7jmo_HL_A_RH97L.pdb	-1.5010437965393066	-2.565500020980835
7jmo.pdb	7jmo_HL_A_RH97K.pdb	-0.6870351433753967	-2.378200054168701
7jmo.pdb	7jmo_HL_A_RH97M.pdb	-0.9761595726013184	-2.367500066757202
7jmo.pdb	7jmo_HL_A_RH97F.pdb	-1.3687756061553955	-4.279200077056885
7jmo.pdb	7jmo_HL_A_RH97P.pdb	-1.2478678226470947	-2.7690000534057617
7jmo.pdb	7jmo_HL_A_RH97S.pdb	-0.919244110584259	-3.0048000812530518
7jmo.pdb	7jmo_HL_A_RH97T.pdb	-1.4778807163238525	-2.7816998958587646
7jmo.pdb	7jmo_HL_A_RH97W.pdb	-0.4443279802799225	-2.732300043106079
7jmo.pdb	7jmo_HL_A_RH97Y.pdb	-3.0170648097991943	-6.601799964904785
7jmo.pdb	7jmo_HL_A_RH97V.pdb	-0.9549450874328613	-2.7644999027252197
7jmo.pdb	7jmo_HL_A_LH99A.pdb	-0.32217198610305786	-1.676800012588501
7jmo.pdb	7jmo_HL_A_LH99R.pdb	-0.28465861082077026	-1.3666000366210938
7jmo.pdb	7jmo_HL_A_LH99N.pdb	-0.8074934482574463	-0.2948000133037567
7jmo.pdb	7jmo_HL_A_LH99D.pdb	-0.8896768689155579	-1.3646999597549438
7jmo.pdb	7jmo_HL_A_LH99C.pdb	-0.18320582807064056	-1.3733999729156494
7jmo.pdb	7jmo_HL_A_LH99Q.pdb	-0.9275959134101868	-0.6111000180244446
7jmo.pdb	7jmo_HL_A_LH99E.pdb	-1.043704867362976	-1.0498000383377075
7jmo.pdb	7jmo_HL_A_LH99G.pdb	-0.2662990689277649	-2.045300006866455
7jmo.pdb	7jmo_HL_A_LH99H.pdb	-0.30905818939208984	-1.339400053024292
7jmo.pdb	7jmo_HL_A_LH99I.pdb	-0.5128321647644043	-1.1948000192642212
7jmo.pdb	7jmo_HL_A_LH99K.pdb	-0.6081462502479553	-1.0530999898910522
7jmo.pdb	7jmo_HL_A_LH99M.pdb	0.28785091638565063	0.2969000041484833
7jmo.pdb	7jmo_HL_A_LH99F.pdb	-9.16750431060791	-8.302399635314941
7jmo.pdb	7jmo_HL_A_LH99P.pdb	-0.5852304100990295	-1.9855999946594238
7jmo.pdb	7jmo_HL_A_LH99S.pdb	-0.4583743214607239	-1.936400055885315
7jmo.pdb	7jmo_HL_A_LH99T.pdb	-0.4124107360839844	-0.8838000297546387
7jmo.pdb	7jmo_HL_A_LH99W.pdb	-0.6591566801071167	-3.0374999046325684
7jmo.pdb	7jmo_HL_A_LH99Y.pdb	-2.346216917037964	-2.891400098800659
7jmo.pdb	7jmo_HL_A_LH99V.pdb	-0.3502883315086365	-1.479200005531311
7jmo.pdb	7jmo_HL_A_EH100A.pdb	-1.5316708087921143	-1.9158999919891357
7jmo.pdb	7jmo_HL_A_EH100R.pdb	-1.7398409843444824	-1.9194999933242798
7jmo.pdb	7jmo_HL_A_EH100N.pdb	-1.9680719375610352	-2.1582000255584717
7jmo.pdb	7jmo_HL_A_EH100D.pdb	-1.7524000406265259	-1.618399977684021
7jmo.pdb	7jmo_HL_A_EH100C.pdb	-1.5467007160186768	-2.0520999431610107
7jmo.pdb	7jmo_HL_A_EH100Q.pdb	-1.535344123840332	-1.7838000059127808
7jmo.pdb	7jmo_HL_A_EH100G.pdb	-1.3302295207977295	-2.812999963760376
7jmo.pdb	7jmo_HL_A_EH100H.pdb	-2.521225929260254	-1.6581000089645386
7jmo.pdb	7jmo_HL_A_EH100I.pdb	-1.6263383626937866	-2.283799886703491
7jmo.pdb	7jmo_HL_A_EH100L.pdb	-1.152582049369812	-1.450700044631958
7jmo.pdb	7jmo_HL_A_EH100K.pdb	-1.666688323020935	-2.8236000537872314
7jmo.pdb	7jmo_HL_A_EH100M.pdb	-1.6937308311462402	-1.9526000022888184
7jmo.pdb	7jmo_HL_A_EH100F.pdb	-1.6071162223815918	-1.368499994277954
7jmo.pdb	7jmo_HL_A_EH100P.pdb	-1.4911463260650635	-2.9339001178741455
7jmo.pdb	7jmo_HL_A_EH100S.pdb	-1.6944608688354492	-2.5367000102996826
7jmo.pdb	7jmo_HL_A_EH100T.pdb	-1.8195114135742188	-2.267699956893921
7jmo.pdb	7jmo_HL_A_EH100W.pdb	-1.6250975131988525	-1.3294999599456787
7jmo.pdb	7jmo_HL_A_EH100Y.pdb	-1.5332924127578735	-1.1409000158309937
7jmo.pdb	7jmo_HL_A_EH100V.pdb	-1.474928379058838	-1.6739000082015991
7jmo.pdb	7jmo_HL_A_RH101A.pdb	0.13171692192554474	0.03959999978542328
7jmo.pdb	7jmo_HL_A_RH101N.pdb	-0.3303470015525818	-0.7962999939918518
7jmo.pdb	7jmo_HL_A_RH101D.pdb	-0.9881507158279419	-1.2604999542236328
7jmo.pdb	7jmo_HL_A_RH101C.pdb	-0.21248285472393036	-0.14659999310970306
7jmo.pdb	7jmo_HL_A_RH101Q.pdb	-0.0904022753238678	1.006500005722046
7jmo.pdb	7jmo_HL_A_RH101E.pdb	-0.3687458038330078	-0.941100001335144
7jmo.pdb	7jmo_HL_A_RH101G.pdb	-0.04999445378780365	-0.17020000517368317
7jmo.pdb	7jmo_HL_A_RH101H.pdb	-0.3512396216392517	0.14650000631809235
7jmo.pdb	7jmo_HL_A_RH101I.pdb	0.15257491171360016	0.15860000252723694
7jmo.pdb	7jmo_HL_A_RH101L.pdb	-0.026673361659049988	0.7795000076293945
7jmo.pdb	7jmo_HL_A_RH101K.pdb	0.008197292685508728	0.24969999492168427
7jmo.pdb	7jmo_HL_A_RH101M.pdb	0.18514688313007355	0.8593999743461609
7jmo.pdb	7jmo_HL_A_RH101F.pdb	-0.20587731897830963	0.2483000010251999
7jmo.pdb	7jmo_HL_A_RH101P.pdb	-1.7464044094085693	-3.250699996948242
7jmo.pdb	7jmo_HL_A_RH101S.pdb	-0.2750570774078369	-0.5932000279426575
7jmo.pdb	7jmo_HL_A_RH101T.pdb	-0.0032378286123275757	-0.1517000049352646
7jmo.pdb	7jmo_HL_A_RH101W.pdb	0.25912612676620483	0.12870000302791595
7jmo.pdb	7jmo_HL_A_RH101Y.pdb	-0.04081103205680847	0.11819999665021896
7jmo.pdb	7jmo_HL_A_RH101V.pdb	-0.10475225746631622	0.5820000171661377
7jmo.pdb	7jmo_HL_A_AH102R.pdb	-0.5863233804702759	-0.5422999858856201
7jmo.pdb	7jmo_HL_A_AH102N.pdb	-1.2655057907104492	-1.0144000053405762
7jmo.pdb	7jmo_HL_A_AH102D.pdb	-2.395737648010254	-1.7783000469207764
7jmo.pdb	7jmo_HL_A_AH102C.pdb	-0.18524228036403656	0.34450000524520874
7jmo.pdb	7jmo_HL_A_AH102Q.pdb	-2.000303030014038	-1.0048999786376953
7jmo.pdb	7jmo_HL_A_AH102E.pdb	0.3037850260734558	-0.5965999960899353
7jmo.pdb	7jmo_HL_A_AH102G.pdb	-0.5110812187194824	-0.8675000071525574
7jmo.pdb	7jmo_HL_A_AH102H.pdb	-3.594161033630371	-2.543600082397461
7jmo.pdb	7jmo_HL_A_AH102I.pdb	-0.0655822604894638	0.5634999871253967
7jmo.pdb	7jmo_HL_A_AH102L.pdb	-2.4326694011688232	-0.18870000541210175
7jmo.pdb	7jmo_HL_A_AH102K.pdb	-0.011711761355400085	0.22050000727176666
7jmo.pdb	7jmo_HL_A_AH102M.pdb	-0.12726549804210663	0.8251000046730042
7jmo.pdb	7jmo_HL_A_AH102F.pdb	-2.0180132389068604	-0.1809999942779541
7jmo.pdb	7jmo_HL_A_AH102P.pdb	-3.230762481689453	-2.061500072479248
7jmo.pdb	7jmo_HL_A_AH102S.pdb	-0.1146971732378006	0.07930000126361847
7jmo.pdb	7jmo_HL_A_AH102T.pdb	0.04588218033313751	0.23849999904632568
7jmo.pdb	7jmo_HL_A_AH102W.pdb	-1.1558018922805786	-1.3763999938964844
7jmo.pdb	7jmo_HL_A_AH102Y.pdb	-10.927465438842773	-4.177199840545654
7jmo.pdb	7jmo_HL_A_AH102V.pdb	-0.4522911310195923	0.800599992275238
7jmo.pdb	7jmo_HL_A_DH106A.pdb	-0.26359766721725464	-0.6414999961853027
7jmo.pdb	7jmo_HL_A_DH106R.pdb	-0.5328717827796936	-0.736299991607666
7jmo.pdb	7jmo_HL_A_DH106N.pdb	-0.2536625266075134	-0.757099986076355
7jmo.pdb	7jmo_HL_A_DH106C.pdb	-0.3291635513305664	-0.4964999854564667
7jmo.pdb	7jmo_HL_A_DH106Q.pdb	-0.2690339684486389	-0.6905999779701233
7jmo.pdb	7jmo_HL_A_DH106E.pdb	-0.399016797542572	-0.6310999989509583
7jmo.pdb	7jmo_HL_A_DH106G.pdb	-0.09777502715587616	-0.6815999746322632
7jmo.pdb	7jmo_HL_A_DH106H.pdb	-0.4627324342727661	-0.614300012588501
7jmo.pdb	7jmo_HL_A_DH106I.pdb	-0.18250495195388794	-0.29429998993873596
7jmo.pdb	7jmo_HL_A_DH106L.pdb	-0.4349057078361511	-0.5609999895095825
7jmo.pdb	7jmo_HL_A_DH106K.pdb	-0.6357274651527405	-0.7495999932289124
7jmo.pdb	7jmo_HL_A_DH106M.pdb	-0.16261456906795502	-0.5285000205039978
7jmo.pdb	7jmo_HL_A_DH106F.pdb	-0.5375857949256897	-0.35850000381469727
7jmo.pdb	7jmo_HL_A_DH106P.pdb	-0.3088926076889038	-0.683899998664856
7jmo.pdb	7jmo_HL_A_DH106S.pdb	-0.5902470350265503	-0.6700000166893005
7jmo.pdb	7jmo_HL_A_DH106T.pdb	-0.4448964595794678	-0.5882999897003174
7jmo.pdb	7jmo_HL_A_DH106W.pdb	-0.23012401163578033	0.1768999993801117
7jmo.pdb	7jmo_HL_A_DH106Y.pdb	-0.2817081809043884	-0.3986999988555908
7jmo.pdb	7jmo_HL_A_DH106V.pdb	-0.30672919750213623	-0.29490000009536743
7jmo.pdb	7jmo_HL_A_SL28A.pdb	0.13540004193782806	0.48890000581741333
7jmo.pdb	7jmo_HL_A_SL28R.pdb	-0.04064516723155975	0.0763000026345253
7jmo.pdb	7jmo_HL_A_SL28N.pdb	-0.08630190789699554	-0.026399999856948853
7jmo.pdb	7jmo_HL_A_SL28D.pdb	-0.12660935521125793	-0.11309999972581863
7jmo.pdb	7jmo_HL_A_SL28C.pdb	-0.05864088237285614	0.23000000417232513
7jmo.pdb	7jmo_HL_A_SL28Q.pdb	0.07180361449718475	0.4943000078201294
7jmo.pdb	7jmo_HL_A_SL28E.pdb	0.0030983835458755493	0.40130001306533813
7jmo.pdb	7jmo_HL_A_SL28G.pdb	0.1519276648759842	0.2646999955177307
7jmo.pdb	7jmo_HL_A_SL28H.pdb	-0.11762388050556183	0.09570000320672989
7jmo.pdb	7jmo_HL_A_SL28I.pdb	0.05605907738208771	0.6154000163078308
7jmo.pdb	7jmo_HL_A_SL28L.pdb	0.333984375	0.41609999537467957
7jmo.pdb	7jmo_HL_A_SL28K.pdb	0.017769798636436462	0.49779999256134033
7jmo.pdb	7jmo_HL_A_SL28M.pdb	0.833042562007904	0.616599977016449
7jmo.pdb	7jmo_HL_A_SL28F.pdb	-0.1217459887266159	0.12929999828338623
7jmo.pdb	7jmo_HL_A_SL28P.pdb	0.3604404330253601	0.6133999824523926
7jmo.pdb	7jmo_HL_A_SL28T.pdb	-0.27599501609802246	0.23149999976158142
7jmo.pdb	7jmo_HL_A_SL28W.pdb	0.21172459423542023	0.4722000062465668
7jmo.pdb	7jmo_HL_A_SL28Y.pdb	0.024157389998435974	0.32030001282691956
7jmo.pdb	7jmo_HL_A_SL28V.pdb	0.15783698856830597	0.704800009727478
7jmo.pdb	7jmo_HL_A_VL29A.pdb	-0.31510108709335327	-0.5002999901771545
7jmo.pdb	7jmo_HL_A_VL29R.pdb	-0.6731820702552795	-0.30000001192092896
7jmo.pdb	7jmo_HL_A_VL29N.pdb	-0.6186809539794922	-0.666100025177002
7jmo.pdb	7jmo_HL_A_VL29D.pdb	-0.5897572636604309	-0.521399974822998
7jmo.pdb	7jmo_HL_A_VL29C.pdb	-0.446985125541687	-0.36649999022483826
7jmo.pdb	7jmo_HL_A_VL29Q.pdb	-0.9937239289283752	-0.6671000123023987
7jmo.pdb	7jmo_HL_A_VL29E.pdb	-0.8287153244018555	-0.5723000168800354
7jmo.pdb	7jmo_HL_A_VL29G.pdb	-0.4254286289215088	-0.3725999891757965
7jmo.pdb	7jmo_HL_A_VL29H.pdb	-0.6440326571464539	-0.7713000178337097
7jmo.pdb	7jmo_HL_A_VL29I.pdb	-0.3950801491737366	0.26589998602867126
7jmo.pdb	7jmo_HL_A_VL29L.pdb	-0.47780662775039673	0.11879999935626984
7jmo.pdb	7jmo_HL_A_VL29K.pdb	-0.4659489095211029	-0.2248000055551529
7jmo.pdb	7jmo_HL_A_VL29M.pdb	-0.8370776176452637	-0.29120001196861267
7jmo.pdb	7jmo_HL_A_VL29F.pdb	-0.9298239350318909	-0.6140000224113464
7jmo.pdb	7jmo_HL_A_VL29P.pdb	-0.20430685579776764	-0.7304999828338623
7jmo.pdb	7jmo_HL_A_VL29S.pdb	-0.6759456396102905	-0.7031000256538391
7jmo.pdb	7jmo_HL_A_VL29T.pdb	-0.5185840725898743	-0.7487000226974487
7jmo.pdb	7jmo_HL_A_VL29W.pdb	-1.9968430995941162	-3.066800117492676
7jmo.pdb	7jmo_HL_A_VL29Y.pdb	-0.44742637872695923	0.09589999914169312
7jmo.pdb	7jmo_HL_A_SL30A.pdb	-0.04999028146266937	0.4050000011920929
7jmo.pdb	7jmo_HL_A_SL30R.pdb	-0.47951287031173706	-1.3774000406265259
7jmo.pdb	7jmo_HL_A_SL30N.pdb	-0.2908093333244324	1.3696000576019287
7jmo.pdb	7jmo_HL_A_SL30D.pdb	-0.9906781315803528	0.8766000270843506
7jmo.pdb	7jmo_HL_A_SL30C.pdb	0.11940108239650726	1.0283000469207764
7jmo.pdb	7jmo_HL_A_SL30Q.pdb	-0.6097888350486755	0.5651999711990356
7jmo.pdb	7jmo_HL_A_SL30E.pdb	-0.38532018661499023	0.968500018119812
7jmo.pdb	7jmo_HL_A_SL30G.pdb	0.018839076161384583	-0.0430000014603138
7jmo.pdb	7jmo_HL_A_SL30H.pdb	-1.2206275463104248	-1.9646999835968018
7jmo.pdb	7jmo_HL_A_SL30I.pdb	0.00795222818851471	1.4047000408172607
7jmo.pdb	7jmo_HL_A_SL30L.pdb	0.2779076099395752	1.6579999923706055
7jmo.pdb	7jmo_HL_A_SL30K.pdb	0.4455130696296692	-0.8833000063896179
7jmo.pdb	7jmo_HL_A_SL30M.pdb	0.7254431247711182	2.2999000549316406
7jmo.pdb	7jmo_HL_A_SL30F.pdb	-0.3441735506057739	-0.6753000020980835
7jmo.pdb	7jmo_HL_A_SL30P.pdb	0.05147017538547516	0.4724000096321106
7jmo.pdb	7jmo_HL_A_SL30T.pdb	-0.1883932203054428	-0.3393999934196472
7jmo.pdb	7jmo_HL_A_SL30W.pdb	-1.6061359643936157	-0.048700001090765
7jmo.pdb	7jmo_HL_A_SL30Y.pdb	-0.6406739354133606	-0.5910000205039978
7jmo.pdb	7jmo_HL_A_SL30V.pdb	0.10914750397205353	0.5242999792098999
7jmo.pdb	7jmo_HL_A_SL32A.pdb	0.10933442413806915	0.17669999599456787
7jmo.pdb	7jmo_HL_A_SL32R.pdb	-0.35554802417755127	-0.04039999842643738
7jmo.pdb	7jmo_HL_A_SL32N.pdb	0.2506158947944641	0.7412999868392944
7jmo.pdb	7jmo_HL_A_SL32D.pdb	-0.3840768337249756	0.2045000046491623
7jmo.pdb	7jmo_HL_A_SL32C.pdb	0.052670225501060486	0.24629999697208405
7jmo.pdb	7jmo_HL_A_SL32Q.pdb	0.2653980851173401	0.6843000054359436
7jmo.pdb	7jmo_HL_A_SL32E.pdb	0.9291133284568787	1.4486000537872314
7jmo.pdb	7jmo_HL_A_SL32G.pdb	0.26786941289901733	0.3142000138759613
7jmo.pdb	7jmo_HL_A_SL32H.pdb	-0.47876882553100586	0.1808999925851822
7jmo.pdb	7jmo_HL_A_SL32I.pdb	0.08702923357486725	0.01510000042617321
7jmo.pdb	7jmo_HL_A_SL32L.pdb	-1.2425997257232666	-0.25760000944137573
7jmo.pdb	7jmo_HL_A_SL32K.pdb	0.2098415642976761	0.020600000396370888
7jmo.pdb	7jmo_HL_A_SL32M.pdb	0.3269558548927307	0.7785999774932861
7jmo.pdb	7jmo_HL_A_SL32F.pdb	-2.136629581451416	-1.666100025177002
7jmo.pdb	7jmo_HL_A_SL32P.pdb	0.09920893609523773	-0.13680000603199005
7jmo.pdb	7jmo_HL_A_SL32T.pdb	0.13042797148227692	0.29499998688697815
7jmo.pdb	7jmo_HL_A_SL32W.pdb	-2.5997610092163086	-0.6955999732017517
7jmo.pdb	7jmo_HL_A_SL32Y.pdb	-4.629384517669678	-1.9200999736785889
7jmo.pdb	7jmo_HL_A_SL32V.pdb	0.21403051912784576	-0.42820000648498535
7jmo.pdb	7jmo_HL_A_YL33A.pdb	-1.3830384016036987	-0.699400007724762
7jmo.pdb	7jmo_HL_A_YL33R.pdb	-0.7409029603004456	-0.7904999852180481
7jmo.pdb	7jmo_HL_A_YL33N.pdb	-1.5612144470214844	-0.7188000082969666
7jmo.pdb	7jmo_HL_A_YL33D.pdb	-1.7177335023880005	-0.6096000075340271
7jmo.pdb	7jmo_HL_A_YL33C.pdb	-1.3679274320602417	-0.48159998655319214
7jmo.pdb	7jmo_HL_A_YL33Q.pdb	-1.6915702819824219	-0.7204999923706055
7jmo.pdb	7jmo_HL_A_YL33E.pdb	-1.832490086555481	-0.7293000221252441
7jmo.pdb	7jmo_HL_A_YL33G.pdb	-1.2713834047317505	-0.8579000234603882
7jmo.pdb	7jmo_HL_A_YL33H.pdb	-1.3237054347991943	-0.5092999935150146
7jmo.pdb	7jmo_HL_A_YL33I.pdb	-1.5617822408676147	-0.12439999729394913
7jmo.pdb	7jmo_HL_A_YL33L.pdb	-1.7070660591125488	-0.26019999384880066
7jmo.pdb	7jmo_HL_A_YL33K.pdb	-0.9116775393486023	-0.8109999895095825
7jmo.pdb	7jmo_HL_A_YL33M.pdb	-1.1178408861160278	-0.1688999980688095
7jmo.pdb	7jmo_HL_A_YL33F.pdb	-0.8155533671379089	0.35019999742507935
7jmo.pdb	7jmo_HL_A_YL33P.pdb	-1.8270618915557861	-1.0472999811172485
7jmo.pdb	7jmo_HL_A_YL33S.pdb	-1.549208164215088	-0.8339999914169312
7jmo.pdb	7jmo_HL_A_YL33T.pdb	-1.436112880706787	-0.6855000257492065
7jmo.pdb	7jmo_HL_A_YL33W.pdb	-0.5482518076896667	0.9298999905586243
7jmo.pdb	7jmo_HL_A_YL33V.pdb	-1.4146182537078857	-0.22360000014305115
7jmo.pdb	7jmo_HL_A_QL91A.pdb	0.1887061446905136	-0.23160000145435333
7jmo.pdb	7jmo_HL_A_QL91R.pdb	-0.11383770406246185	-0.3995000123977661
7jmo.pdb	7jmo_HL_A_QL91N.pdb	-0.2136344164609909	-0.26660001277923584
7jmo.pdb	7jmo_HL_A_QL91D.pdb	-0.440630704164505	-0.00430000014603138
7jmo.pdb	7jmo_HL_A_QL91C.pdb	0.05190114676952362	-0.18449999392032623
7jmo.pdb	7jmo_HL_A_QL91E.pdb	0.7098510265350342	0.03449999913573265
7jmo.pdb	7jmo_HL_A_QL91G.pdb	0.31854790449142456	-0.20239999890327454
7jmo.pdb	7jmo_HL_A_QL91H.pdb	-1.9378840923309326	-1.0293999910354614
7jmo.pdb	7jmo_HL_A_QL91I.pdb	-0.3031209707260132	-0.17790000140666962
7jmo.pdb	7jmo_HL_A_QL91L.pdb	-0.6531428098678589	-0.031599998474121094
7jmo.pdb	7jmo_HL_A_QL91K.pdb	-0.13388605415821075	-0.17190000414848328
7jmo.pdb	7jmo_HL_A_QL91M.pdb	-0.3835802674293518	-0.13449999690055847
7jmo.pdb	7jmo_HL_A_QL91F.pdb	-7.799837589263916	-5.873899936676025
7jmo.pdb	7jmo_HL_A_QL91P.pdb	-0.017756298184394836	-0.22830000519752502
7jmo.pdb	7jmo_HL_A_QL91S.pdb	-0.4507187008857727	-0.17509999871253967
7jmo.pdb	7jmo_HL_A_QL91T.pdb	-0.5297179222106934	-0.18809999525547028
7jmo.pdb	7jmo_HL_A_QL91W.pdb	-0.8582199811935425	-8.962699890136719
7jmo.pdb	7jmo_HL_A_QL91Y.pdb	-0.3280222415924072	-0.02930000051856041
7jmo.pdb	7jmo_HL_A_QL91V.pdb	0.058175280690193176	-0.1673000007867813
7jmo.pdb	7jmo_HL_A_GL93A.pdb	-1.076017141342163	-1.2793999910354614
7jmo.pdb	7jmo_HL_A_GL93R.pdb	-1.8958556652069092	-3.4784998893737793
7jmo.pdb	7jmo_HL_A_GL93N.pdb	-2.8610785007476807	-3.4644999504089355
7jmo.pdb	7jmo_HL_A_GL93D.pdb	-2.566730499267578	-1.7263000011444092
7jmo.pdb	7jmo_HL_A_GL93C.pdb	-1.1468812227249146	-2.227299928665161
7jmo.pdb	7jmo_HL_A_GL93Q.pdb	-4.025539398193359	-6.877099990844727
7jmo.pdb	7jmo_HL_A_GL93E.pdb	-4.015319347381592	-3.769700050354004
7jmo.pdb	7jmo_HL_A_GL93H.pdb	-14.984566688537598	-15.63856029510498
7jmo.pdb	7jmo_HL_A_GL93I.pdb	-5.059326648712158	-9.240500450134277
7jmo.pdb	7jmo_HL_A_GL93L.pdb	-8.624181747436523	-9.25629997253418
7jmo.pdb	7jmo_HL_A_GL93K.pdb	-2.821427345275879	-3.3348000049591064
7jmo.pdb	7jmo_HL_A_GL93M.pdb	-3.2118210792541504	-3.8645999431610107
7jmo.pdb	7jmo_HL_A_GL93F.pdb	-4.3371357917785645	-7.432300090789795
7jmo.pdb	7jmo_HL_A_GL93P.pdb	-1.4186429977416992	-1.589400053024292
7jmo.pdb	7jmo_HL_A_GL93S.pdb	-0.9089775681495667	-1.6358000040054321
7jmo.pdb	7jmo_HL_A_GL93T.pdb	-2.9524073600769043	-6.74459981918335
7jmo.pdb	7jmo_HL_A_GL93W.pdb	-13.467376708984375	-17.71091079711914
7jmo.pdb	7jmo_HL_A_GL93Y.pdb	-7.412237644195557	-13.754980087280273
7jmo.pdb	7jmo_HL_A_GL93V.pdb	-6.809091091156006	-6.706200122833252
7jmo.pdb	7jmo_HL_A_SL94A.pdb	-0.6106070876121521	-0.28029999136924744
7jmo.pdb	7jmo_HL_A_SL94R.pdb	-0.36602431535720825	-0.3458000123500824
7jmo.pdb	7jmo_HL_A_SL94N.pdb	-0.6502208113670349	0.515500009059906
7jmo.pdb	7jmo_HL_A_SL94D.pdb	-1.0187159776687622	-0.7896999716758728
7jmo.pdb	7jmo_HL_A_SL94C.pdb	-0.5987289547920227	-0.9251000285148621
7jmo.pdb	7jmo_HL_A_SL94Q.pdb	-0.504891574382782	-0.3785000145435333
7jmo.pdb	7jmo_HL_A_SL94E.pdb	-0.5335150361061096	-0.671999990940094
7jmo.pdb	7jmo_HL_A_SL94G.pdb	-0.5606597661972046	-0.5867999792098999
7jmo.pdb	7jmo_HL_A_SL94H.pdb	-0.6984384059906006	-0.6215999722480774
7jmo.pdb	7jmo_HL_A_SL94I.pdb	-0.3944711685180664	0.8345000147819519
7jmo.pdb	7jmo_HL_A_SL94L.pdb	-0.0397103875875473	1.049399971961975
7jmo.pdb	7jmo_HL_A_SL94K.pdb	-0.10830828547477722	0.47909998893737793
7jmo.pdb	7jmo_HL_A_SL94M.pdb	0.17828817665576935	0.6671000123023987
7jmo.pdb	7jmo_HL_A_SL94F.pdb	0.13727618753910065	-0.24539999663829803
7jmo.pdb	7jmo_HL_A_SL94P.pdb	-1.1868531703948975	-1.2803000211715698
7jmo.pdb	7jmo_HL_A_SL94T.pdb	-0.17624738812446594	0.1851000040769577
7jmo.pdb	7jmo_HL_A_SL94W.pdb	-0.7800098061561584	-0.20479999482631683
7jmo.pdb	7jmo_HL_A_SL94Y.pdb	-0.6402690410614014	-0.33880001306533813
7jmo.pdb	7jmo_HL_A_SL94V.pdb	-0.43175432085990906	0.49559998512268066
7jmo.pdb	7jmo_HL_A_RA70A.pdb	-0.1643691509962082	-2.384000062942505
7jmo.pdb	7jmo_HL_A_RA70N.pdb	-0.15928809344768524	-2.3710999488830566
7jmo.pdb	7jmo_HL_A_RA70D.pdb	-0.3567735552787781	-2.5903000831604004
7jmo.pdb	7jmo_HL_A_RA70C.pdb	-0.49657851457595825	-2.4035000801086426
7jmo.pdb	7jmo_HL_A_RA70Q.pdb	-1.016721487045288	-1.694700002670288
7jmo.pdb	7jmo_HL_A_RA70E.pdb	-0.9189481735229492	-2.7123000621795654
7jmo.pdb	7jmo_HL_A_RA70G.pdb	-0.022347018122673035	-2.3942999839782715
7jmo.pdb	7jmo_HL_A_RA70H.pdb	-0.28912729024887085	-2.2260000705718994
7jmo.pdb	7jmo_HL_A_RA70I.pdb	-0.8722987771034241	-1.791700005531311
7jmo.pdb	7jmo_HL_A_RA70L.pdb	-0.3545597195625305	-2.0020999908447266
7jmo.pdb	7jmo_HL_A_RA70K.pdb	-0.37823057174682617	-1.3697999715805054
7jmo.pdb	7jmo_HL_A_RA70M.pdb	-0.6157034039497375	-1.7378000020980835
7jmo.pdb	7jmo_HL_A_RA70F.pdb	-0.5596485733985901	-2.071700096130371
7jmo.pdb	7jmo_HL_A_RA70P.pdb	-0.5830629467964172	-2.2558000087738037
7jmo.pdb	7jmo_HL_A_RA70S.pdb	-0.5314266681671143	-2.1591999530792236
7jmo.pdb	7jmo_HL_A_RA70T.pdb	-0.29491376876831055	-2.135699987411499
7jmo.pdb	7jmo_HL_A_RA70W.pdb	-0.7077764272689819	-2.1278998851776123
7jmo.pdb	7jmo_HL_A_RA70Y.pdb	-0.9835010170936584	-2.4595999717712402
7jmo.pdb	7jmo_HL_A_RA70V.pdb	-0.8292302489280701	-1.9919999837875366
7jmo.pdb	7jmo_HL_A_TA82A.pdb	-0.024211838841438293	0.5985999703407288
7jmo.pdb	7jmo_HL_A_TA82R.pdb	0.5687514543533325	2.323699951171875
7jmo.pdb	7jmo_HL_A_TA82N.pdb	-0.3502787947654724	0.5027999877929688
7jmo.pdb	7jmo_HL_A_TA82D.pdb	0.06862615048885345	0.746999979019165
7jmo.pdb	7jmo_HL_A_TA82C.pdb	0.0055954307317733765	0.6596999764442444
7jmo.pdb	7jmo_HL_A_TA82Q.pdb	-0.9232817888259888	1.405900001525879
7jmo.pdb	7jmo_HL_A_TA82E.pdb	-0.21393203735351562	0.8467000126838684
7jmo.pdb	7jmo_HL_A_TA82G.pdb	0.05981104075908661	0.23409999907016754
7jmo.pdb	7jmo_HL_A_TA82H.pdb	0.2947450280189514	0.6133000254631042
7jmo.pdb	7jmo_HL_A_TA82I.pdb	0.43122977018356323	1.516800045967102
7jmo.pdb	7jmo_HL_A_TA82L.pdb	0.5514752268791199	1.5134999752044678
7jmo.pdb	7jmo_HL_A_TA82K.pdb	0.8034177422523499	1.860700011253357
7jmo.pdb	7jmo_HL_A_TA82M.pdb	0.9493196606636047	1.749400019645691
7jmo.pdb	7jmo_HL_A_TA82F.pdb	0.16635753214359283	0.5396999716758728
7jmo.pdb	7jmo_HL_A_TA82P.pdb	0.2129448503255844	0.900600016117096
7jmo.pdb	7jmo_HL_A_TA82S.pdb	-0.05573813617229462	-0.18610000610351562
7jmo.pdb	7jmo_HL_A_TA82W.pdb	0.6143349409103394	1.3665000200271606
7jmo.pdb	7jmo_HL_A_TA82Y.pdb	0.38086026906967163	1.273800015449524
7jmo.pdb	7jmo_HL_A_TA82V.pdb	0.09272129833698273	0.6714000105857849
7jmo.pdb	7jmo_HL_A_GA83A.pdb	-0.41245460510253906	-0.45170000195503235
7jmo.pdb	7jmo_HL_A_GA83R.pdb	-0.5985305309295654	-0.29409998655319214
7jmo.pdb	7jmo_HL_A_GA83N.pdb	-0.4988551139831543	-0.3125999867916107
7jmo.pdb	7jmo_HL_A_GA83D.pdb	-0.894839346408844	-0.6905999779701233
7jmo.pdb	7jmo_HL_A_GA83C.pdb	-0.39926064014434814	-0.31630000472068787
7jmo.pdb	7jmo_HL_A_GA83Q.pdb	-0.4823906719684601	0.28040000796318054
7jmo.pdb	7jmo_HL_A_GA83E.pdb	-0.1781255453824997	1.7524000406265259
7jmo.pdb	7jmo_HL_A_GA83H.pdb	-0.48067837953567505	-0.680899977684021
7jmo.pdb	7jmo_HL_A_GA83I.pdb	-0.5060027241706848	-0.3156000077724457
7jmo.pdb	7jmo_HL_A_GA83L.pdb	-0.1927276998758316	-0.04859999939799309
7jmo.pdb	7jmo_HL_A_GA83K.pdb	-0.3339332342147827	-0.3898000121116638
7jmo.pdb	7jmo_HL_A_GA83M.pdb	0.07147283852100372	0.5317000150680542
7jmo.pdb	7jmo_HL_A_GA83F.pdb	-0.2992004156112671	-0.5379999876022339
7jmo.pdb	7jmo_HL_A_GA83P.pdb	-1.287827491760254	-0.625
7jmo.pdb	7jmo_HL_A_GA83S.pdb	-0.5790131092071533	-0.5450999736785889
7jmo.pdb	7jmo_HL_A_GA83T.pdb	-0.7427361607551575	-1.1712000370025635
7jmo.pdb	7jmo_HL_A_GA83W.pdb	0.07786448299884796	1.145799994468689
7jmo.pdb	7jmo_HL_A_GA83Y.pdb	-0.13546042144298553	0.1770000010728836
7jmo.pdb	7jmo_HL_A_GA83V.pdb	-0.5207223892211914	-0.5062999725341797
7jmo.pdb	7jmo_HL_A_KA84A.pdb	-0.7470729947090149	-0.8359000086784363
7jmo.pdb	7jmo_HL_A_KA84R.pdb	-0.7071474194526672	0.9934999942779541
7jmo.pdb	7jmo_HL_A_KA84N.pdb	-0.4792545437812805	0.7297000288963318
7jmo.pdb	7jmo_HL_A_KA84D.pdb	0.37266749143600464	0.71670001745224
7jmo.pdb	7jmo_HL_A_KA84C.pdb	-0.8220656514167786	-0.9689000248908997
7jmo.pdb	7jmo_HL_A_KA84Q.pdb	-0.7249915599822998	-0.22679999470710754
7jmo.pdb	7jmo_HL_A_KA84E.pdb	-0.15029974281787872	0.0017000000225380063
7jmo.pdb	7jmo_HL_A_KA84G.pdb	-0.754427433013916	-1.1756000518798828
7jmo.pdb	7jmo_HL_A_KA84H.pdb	-0.9644703269004822	-1.6699999570846558
7jmo.pdb	7jmo_HL_A_KA84I.pdb	-0.6705272793769836	-0.9613999724388123
7jmo.pdb	7jmo_HL_A_KA84L.pdb	-0.6399630904197693	-0.7487999796867371
7jmo.pdb	7jmo_HL_A_KA84M.pdb	-0.2756560146808624	-0.1923999935388565
7jmo.pdb	7jmo_HL_A_KA84F.pdb	-0.8384546041488647	-0.739799976348877
7jmo.pdb	7jmo_HL_A_KA84P.pdb	-0.39996159076690674	-0.1324000060558319
7jmo.pdb	7jmo_HL_A_KA84S.pdb	-0.7642223834991455	-0.7200000286102295
7jmo.pdb	7jmo_HL_A_KA84T.pdb	-1.1181873083114624	-1.1763999462127686
7jmo.pdb	7jmo_HL_A_KA84W.pdb	-0.587166428565979	-0.4426000118255615
7jmo.pdb	7jmo_HL_A_KA84Y.pdb	-5.612858295440674	-5.160200119018555
7jmo.pdb	7jmo_HL_A_KA84V.pdb	-0.6652566194534302	-0.4027000069618225
7jmo.pdb	7jmo_HL_A_DA87A.pdb	-0.7896224856376648	-0.8064000010490417
7jmo.pdb	7jmo_HL_A_DA87R.pdb	-0.2155112624168396	-0.6464999914169312
7jmo.pdb	7jmo_HL_A_DA87N.pdb	-0.3552268445491791	0.6929000020027161
7jmo.pdb	7jmo_HL_A_DA87C.pdb	-0.8987739086151123	-0.5601999759674072
7jmo.pdb	7jmo_HL_A_DA87Q.pdb	-0.8256110548973083	-0.9682000279426575
7jmo.pdb	7jmo_HL_A_DA87E.pdb	-0.6706433892250061	-0.7390999794006348
7jmo.pdb	7jmo_HL_A_DA87G.pdb	-0.6000229120254517	-0.7993000149726868
7jmo.pdb	7jmo_HL_A_DA87H.pdb	-1.0838934183120728	-2.2255001068115234
7jmo.pdb	7jmo_HL_A_DA87I.pdb	-1.268140435218811	-1.1304999589920044
7jmo.pdb	7jmo_HL_A_DA87L.pdb	-0.10748861730098724	0.08869999647140503
7jmo.pdb	7jmo_HL_A_DA87K.pdb	-0.9523154497146606	-0.8859999775886536
7jmo.pdb	7jmo_HL_A_DA87M.pdb	-0.7874591946601868	-0.6812000274658203
7jmo.pdb	7jmo_HL_A_DA87F.pdb	-1.9570180177688599	-1.7598999738693237
7jmo.pdb	7jmo_HL_A_DA87P.pdb	-1.3306639194488525	-1.7556999921798706
7jmo.pdb	7jmo_HL_A_DA87S.pdb	-0.8765726685523987	-1.595900058746338
7jmo.pdb	7jmo_HL_A_DA87T.pdb	-1.065792441368103	-0.8079000115394592
7jmo.pdb	7jmo_HL_A_DA87W.pdb	-2.3635406494140625	-1.879699945449829
7jmo.pdb	7jmo_HL_A_DA87Y.pdb	-0.5908701419830322	-0.14419999718666077
7jmo.pdb	7jmo_HL_A_DA87V.pdb	-1.1708966493606567	-0.5896999835968018
7jmo.pdb	7jmo_HL_A_YA88A.pdb	-1.3333264589309692	-1.3177000284194946
7jmo.pdb	7jmo_HL_A_YA88R.pdb	-0.302735835313797	-1.496999979019165
7jmo.pdb	7jmo_HL_A_YA88N.pdb	-1.4911484718322754	-1.9672000408172607
7jmo.pdb	7jmo_HL_A_YA88D.pdb	-1.9425745010375977	-1.3105000257492065
7jmo.pdb	7jmo_HL_A_YA88C.pdb	-1.4301726818084717	-1.4652999639511108
7jmo.pdb	7jmo_HL_A_YA88Q.pdb	-0.9745198488235474	-0.558899998664856
7jmo.pdb	7jmo_HL_A_YA88E.pdb	-0.8202129602432251	-2.177500009536743
7jmo.pdb	7jmo_HL_A_YA88G.pdb	-1.2322046756744385	-1.5096999406814575
7jmo.pdb	7jmo_HL_A_YA88H.pdb	-1.4792900085449219	-1.2000000476837158
7jmo.pdb	7jmo_HL_A_YA88I.pdb	-1.3447104692459106	-1.6778000593185425
7jmo.pdb	7jmo_HL_A_YA88L.pdb	-1.3947923183441162	-1.5189000368118286
7jmo.pdb	7jmo_HL_A_YA88K.pdb	-0.6014874577522278	-2.1903998851776123
7jmo.pdb	7jmo_HL_A_YA88M.pdb	-0.847038209438324	-0.7578999996185303
7jmo.pdb	7jmo_HL_A_YA88F.pdb	-1.364656925201416	-0.1671999990940094
7jmo.pdb	7jmo_HL_A_YA88P.pdb	-1.593165636062622	-1.3208999633789062
7jmo.pdb	7jmo_HL_A_YA88S.pdb	-1.5895482301712036	-1.4381999969482422
7jmo.pdb	7jmo_HL_A_YA88T.pdb	-1.324448823928833	-1.295199990272522
7jmo.pdb	7jmo_HL_A_YA88W.pdb	-2.734642505645752	-1.5154999494552612
7jmo.pdb	7jmo_HL_A_YA88V.pdb	-1.707139015197754	-1.257099986076355
7jmo.pdb	7jmo_HL_A_YA120A.pdb	-1.4636406898498535	-1.677899956703186
7jmo.pdb	7jmo_HL_A_YA120R.pdb	-0.5125858783721924	0.2863999903202057
7jmo.pdb	7jmo_HL_A_YA120N.pdb	-1.8316253423690796	-3.022599935531616
7jmo.pdb	7jmo_HL_A_YA120D.pdb	-1.8170872926712036	-3.244800090789795
7jmo.pdb	7jmo_HL_A_YA120C.pdb	-1.5919603109359741	-2.378499984741211
7jmo.pdb	7jmo_HL_A_YA120Q.pdb	-1.6431255340576172	-2.5906999111175537
7jmo.pdb	7jmo_HL_A_YA120E.pdb	-1.8309698104858398	-3.310499906539917
7jmo.pdb	7jmo_HL_A_YA120G.pdb	-1.0997360944747925	-0.7502999901771545
7jmo.pdb	7jmo_HL_A_YA120H.pdb	-1.823904037475586	-2.500200033187866
7jmo.pdb	7jmo_HL_A_YA120I.pdb	-1.5764026641845703	-2.336899995803833
7jmo.pdb	7jmo_HL_A_YA120L.pdb	-1.7441731691360474	-2.325200080871582
7jmo.pdb	7jmo_HL_A_YA120K.pdb	-1.8441290855407715	-2.2376999855041504
7jmo.pdb	7jmo_HL_A_YA120M.pdb	-1.213423252105713	-2.0683999061584473
7jmo.pdb	7jmo_HL_A_YA120F.pdb	-1.698745846748352	-1.579699993133545
7jmo.pdb	7jmo_HL_A_YA120P.pdb	-1.3141416311264038	-1.9958000183105469
7jmo.pdb	7jmo_HL_A_YA120S.pdb	-1.2311313152313232	-1.0606000423431396
7jmo.pdb	7jmo_HL_A_YA120T.pdb	-1.4540225267410278	-2.3417999744415283
7jmo.pdb	7jmo_HL_A_YA120W.pdb	-1.4895886182785034	-1.6574000120162964
7jmo.pdb	7jmo_HL_A_YA120V.pdb	-1.3885341882705688	-2.368799924850464
7jmo.pdb	7jmo_HL_A_LA122A.pdb	-0.9357733130455017	-1.3203999996185303
7jmo.pdb	7jmo_HL_A_LA122R.pdb	-5.39280366897583	-3.5738000869750977
7jmo.pdb	7jmo_HL_A_LA122N.pdb	-1.090950846672058	-1.7806999683380127
7jmo.pdb	7jmo_HL_A_LA122D.pdb	-1.7214853763580322	-4.385900020599365
7jmo.pdb	7jmo_HL_A_LA122C.pdb	-1.1765735149383545	-1.1805000305175781
7jmo.pdb	7jmo_HL_A_LA122Q.pdb	-2.169665813446045	-2.4233999252319336
7jmo.pdb	7jmo_HL_A_LA122E.pdb	-2.018472909927368	-4.924499988555908
7jmo.pdb	7jmo_HL_A_LA122G.pdb	-0.8537865281105042	-1.2842999696731567
7jmo.pdb	7jmo_HL_A_LA122H.pdb	-4.3905029296875	-3.828700065612793
7jmo.pdb	7jmo_HL_A_LA122I.pdb	-0.5950683951377869	-0.42669999599456787
7jmo.pdb	7jmo_HL_A_LA122K.pdb	-1.5290844440460205	0.2653999924659729
7jmo.pdb	7jmo_HL_A_LA122M.pdb	-1.8334333896636963	-1.885699987411499
7jmo.pdb	7jmo_HL_A_LA122F.pdb	-6.550517559051514	-3.904599905014038
7jmo.pdb	7jmo_HL_A_LA122P.pdb	-1.1972862482070923	-1.9105000495910645
7jmo.pdb	7jmo_HL_A_LA122S.pdb	-1.2733941078186035	-1.4917999505996704
7jmo.pdb	7jmo_HL_A_LA122T.pdb	-1.1327327489852905	-1.0296000242233276
7jmo.pdb	7jmo_HL_A_LA122W.pdb	-5.90321683883667	-4.849400043487549
7jmo.pdb	7jmo_HL_A_LA122Y.pdb	-11.593718528747559	-7.569200038909912
7jmo.pdb	7jmo_HL_A_LA122V.pdb	-1.1016234159469604	-0.650600016117096
7jmo.pdb	7jmo_HL_A_FA123A.pdb	-0.2852168679237366	-1.267699956893921
7jmo.pdb	7jmo_HL_A_FA123R.pdb	-2.4690070152282715	-1.2099000215530396
7jmo.pdb	7jmo_HL_A_FA123N.pdb	-0.6134122610092163	-1.3552000522613525
7jmo.pdb	7jmo_HL_A_FA123D.pdb	-0.636090099811554	-1.4876999855041504
7jmo.pdb	7jmo_HL_A_FA123C.pdb	-0.26153379678726196	-1.228600025177002
7jmo.pdb	7jmo_HL_A_FA123Q.pdb	-0.508086085319519	-1.6612999439239502
7jmo.pdb	7jmo_HL_A_FA123E.pdb	-0.7779858708381653	-1.4909000396728516
7jmo.pdb	7jmo_HL_A_FA123G.pdb	0.05125720798969269	-1.346500039100647
7jmo.pdb	7jmo_HL_A_FA123H.pdb	-0.7757563591003418	-1.4785000085830688
7jmo.pdb	7jmo_HL_A_FA123I.pdb	-0.8220810890197754	-1.1719000339508057
7jmo.pdb	7jmo_HL_A_FA123L.pdb	-0.7002236247062683	-0.7986999750137329
7jmo.pdb	7jmo_HL_A_FA123K.pdb	-0.4316134452819824	-1.207800030708313
7jmo.pdb	7jmo_HL_A_FA123M.pdb	-0.42427384853363037	-0.3425999879837036
7jmo.pdb	7jmo_HL_A_FA123P.pdb	-0.4960271716117859	-1.6835999488830566
7jmo.pdb	7jmo_HL_A_FA123S.pdb	-0.4718342423439026	-1.299299955368042
7jmo.pdb	7jmo_HL_A_FA123T.pdb	-0.40654927492141724	-1.083899974822998
7jmo.pdb	7jmo_HL_A_FA123W.pdb	0.14419202506542206	1.2182999849319458
7jmo.pdb	7jmo_HL_A_FA123Y.pdb	-1.8977830410003662	-0.5611000061035156
7jmo.pdb	7jmo_HL_A_FA123V.pdb	-0.4362519383430481	-1.0896999835968018
7jmo.pdb	7jmo_HL_A_RA124A.pdb	0.012235060334205627	-0.7328000068664551
7jmo.pdb	7jmo_HL_A_RA124N.pdb	-0.22278715670108795	-0.47999998927116394
7jmo.pdb	7jmo_HL_A_RA124D.pdb	-0.3551831841468811	-0.06849999725818634
7jmo.pdb	7jmo_HL_A_RA124C.pdb	0.06651367247104645	-0.746399998664856
7jmo.pdb	7jmo_HL_A_RA124Q.pdb	-0.2786177396774292	-0.5828999876976013
7jmo.pdb	7jmo_HL_A_RA124E.pdb	-0.5652188658714294	0.5579000115394592
7jmo.pdb	7jmo_HL_A_RA124G.pdb	0.19315312802791595	-0.883899986743927
7jmo.pdb	7jmo_HL_A_RA124H.pdb	-0.1333608776330948	-0.5357000231742859
7jmo.pdb	7jmo_HL_A_RA124I.pdb	-0.33966246247291565	-0.7178999781608582
7jmo.pdb	7jmo_HL_A_RA124L.pdb	-0.06757086515426636	-0.583299994468689
7jmo.pdb	7jmo_HL_A_RA124K.pdb	-0.21732810139656067	-0.7145000100135803
7jmo.pdb	7jmo_HL_A_RA124M.pdb	0.13216646015644073	-0.6606000065803528
7jmo.pdb	7jmo_HL_A_RA124F.pdb	-0.09952975809574127	-0.41200000047683716
7jmo.pdb	7jmo_HL_A_RA124P.pdb	-0.10567997395992279	-0.36070001125335693
7jmo.pdb	7jmo_HL_A_RA124S.pdb	-0.20426951348781586	-0.4318999946117401
7jmo.pdb	7jmo_HL_A_RA124T.pdb	-0.3529823422431946	-0.6899999976158142
7jmo.pdb	7jmo_HL_A_RA124W.pdb	-0.03268785774707794	-0.48190000653266907
7jmo.pdb	7jmo_HL_A_RA124Y.pdb	-0.16712871193885803	-0.19910000264644623
7jmo.pdb	7jmo_HL_A_RA124V.pdb	-0.3230138123035431	-0.8360000252723694
7jmo.pdb	7jmo_HL_A_KA125A.pdb	-0.2080930471420288	-0.061900001019239426
7jmo.pdb	7jmo_HL_A_KA125R.pdb	-0.23044201731681824	-0.19900000095367432
7jmo.pdb	7jmo_HL_A_KA125N.pdb	-0.16925521194934845	0.6872000098228455
7jmo.pdb	7jmo_HL_A_KA125D.pdb	-0.48931705951690674	0.0723000019788742
7jmo.pdb	7jmo_HL_A_KA125C.pdb	-0.31709110736846924	-0.20029999315738678
7jmo.pdb	7jmo_HL_A_KA125Q.pdb	-0.13609972596168518	0.392300009727478
7jmo.pdb	7jmo_HL_A_KA125E.pdb	-0.39920997619628906	0.38920000195503235
7jmo.pdb	7jmo_HL_A_KA125G.pdb	-0.27761614322662354	-0.026900000870227814
7jmo.pdb	7jmo_HL_A_KA125H.pdb	0.013796761631965637	-0.35019999742507935
7jmo.pdb	7jmo_HL_A_KA125I.pdb	-0.21859247982501984	0.010400000028312206
7jmo.pdb	7jmo_HL_A_KA125L.pdb	0.09784163534641266	0.08079999685287476
7jmo.pdb	7jmo_HL_A_KA125M.pdb	0.20130814611911774	0.12720000743865967
7jmo.pdb	7jmo_HL_A_KA125F.pdb	-0.1052507609128952	-0.1462000012397766
7jmo.pdb	7jmo_HL_A_KA125P.pdb	0.07560448348522186	0.3873000144958496
7jmo.pdb	7jmo_HL_A_KA125S.pdb	-0.6013967394828796	-0.12039999663829803
7jmo.pdb	7jmo_HL_A_KA125T.pdb	-0.44712990522384644	-0.07620000094175339
7jmo.pdb	7jmo_HL_A_KA125W.pdb	-0.06026117503643036	-0.13760000467300415
7jmo.pdb	7jmo_HL_A_KA125Y.pdb	-0.1355290710926056	-0.21469999849796295
7jmo.pdb	7jmo_HL_A_KA125V.pdb	-0.09986184537410736	-0.006899999920278788
7jmo.pdb	7jmo_HL_A_YA140A.pdb	-1.2445297241210938	-1.6435999870300293
7jmo.pdb	7jmo_HL_A_YA140R.pdb	-1.4615259170532227	-2.517899990081787
7jmo.pdb	7jmo_HL_A_YA140N.pdb	-1.7748533487319946	-2.161900043487549
7jmo.pdb	7jmo_HL_A_YA140D.pdb	-1.554093599319458	-1.7646000385284424
7jmo.pdb	7jmo_HL_A_YA140C.pdb	-1.543504238128662	-1.7091000080108643
7jmo.pdb	7jmo_HL_A_YA140Q.pdb	-1.8560655117034912	-1.9565000534057617
7jmo.pdb	7jmo_HL_A_YA140E.pdb	-1.9824020862579346	-1.1992000341415405
7jmo.pdb	7jmo_HL_A_YA140G.pdb	-1.1696549654006958	-1.9079999923706055
7jmo.pdb	7jmo_HL_A_YA140H.pdb	-1.842341423034668	-1.5433000326156616
7jmo.pdb	7jmo_HL_A_YA140I.pdb	-1.6106994152069092	-2.38700008392334
7jmo.pdb	7jmo_HL_A_YA140L.pdb	-1.5161192417144775	-2.253200054168701
7jmo.pdb	7jmo_HL_A_YA140K.pdb	-1.2051615715026855	-0.6710000038146973
7jmo.pdb	7jmo_HL_A_YA140M.pdb	-2.0502381324768066	-2.1705000400543213
7jmo.pdb	7jmo_HL_A_YA140F.pdb	-1.7834185361862183	-1.9781999588012695
7jmo.pdb	7jmo_HL_A_YA140P.pdb	-1.4606738090515137	-1.7401000261306763
7jmo.pdb	7jmo_HL_A_YA140S.pdb	-1.408499002456665	-1.7379000186920166
7jmo.pdb	7jmo_HL_A_YA140T.pdb	-1.504234790802002	-1.6717000007629395
7jmo.pdb	7jmo_HL_A_YA140W.pdb	-6.0865654945373535	-4.758299827575684
7jmo.pdb	7jmo_HL_A_YA140V.pdb	-1.5810487270355225	-1.6994999647140503
7jmo.pdb	7jmo_HL_A_QA141A.pdb	0.09174402058124542	-0.27059999108314514
7jmo.pdb	7jmo_HL_A_QA141R.pdb	-0.21013373136520386	-0.27320000529289246
7jmo.pdb	7jmo_HL_A_QA141N.pdb	-0.08010903000831604	-0.72079998254776
7jmo.pdb	7jmo_HL_A_QA141D.pdb	-0.3408414423465729	-0.7986000180244446
7jmo.pdb	7jmo_HL_A_QA141C.pdb	-0.11247798800468445	-0.9732000231742859
7jmo.pdb	7jmo_HL_A_QA141E.pdb	-0.10263477265834808	-0.9771000146865845
7jmo.pdb	7jmo_HL_A_QA141G.pdb	0.21553470194339752	-0.32330000400543213
7jmo.pdb	7jmo_HL_A_QA141H.pdb	-0.027737125754356384	-0.8034999966621399
7jmo.pdb	7jmo_HL_A_QA141I.pdb	-0.16815020143985748	0.016699999570846558
7jmo.pdb	7jmo_HL_A_QA141L.pdb	-0.11184398829936981	-0.9480999708175659
7jmo.pdb	7jmo_HL_A_QA141K.pdb	-0.01405256986618042	-0.8633000254631042
7jmo.pdb	7jmo_HL_A_QA141M.pdb	0.06408117711544037	-0.9086999893188477
7jmo.pdb	7jmo_HL_A_QA141F.pdb	0.029506340622901917	-0.7633000016212463
7jmo.pdb	7jmo_HL_A_QA141P.pdb	0.07308496534824371	-0.0035000001080334187
7jmo.pdb	7jmo_HL_A_QA141S.pdb	-0.3524611294269562	-0.353300005197525
7jmo.pdb	7jmo_HL_A_QA141T.pdb	-0.16348567605018616	-0.8059999942779541
7jmo.pdb	7jmo_HL_A_QA141W.pdb	-0.21419166028499603	-1.0884000062942505
7jmo.pdb	7jmo_HL_A_QA141Y.pdb	-0.3381909728050232	-0.8209999799728394
7jmo.pdb	7jmo_HL_A_QA141V.pdb	0.054023101925849915	-0.703000009059906
7jmo.pdb	7jmo_HL_A_AA142R.pdb	-8.427809715270996	-7.910299777984619
7jmo.pdb	7jmo_HL_A_AA142N.pdb	-0.49232596158981323	-0.4950000047683716
7jmo.pdb	7jmo_HL_A_AA142D.pdb	-1.0707718133926392	0.18979999423027039
7jmo.pdb	7jmo_HL_A_AA142C.pdb	-0.3660837411880493	-0.57669997215271
7jmo.pdb	7jmo_HL_A_AA142Q.pdb	-3.7596511840820312	-2.952899932861328
7jmo.pdb	7jmo_HL_A_AA142E.pdb	-3.455843448638916	-1.54830002784729
7jmo.pdb	7jmo_HL_A_AA142G.pdb	-0.5639803409576416	-0.9205999970436096
7jmo.pdb	7jmo_HL_A_AA142H.pdb	-1.089145302772522	-1.9886000156402588
7jmo.pdb	7jmo_HL_A_AA142I.pdb	-4.210922718048096	-2.2548999786376953
7jmo.pdb	7jmo_HL_A_AA142L.pdb	-0.1766008585691452	0.3840999901294708
7jmo.pdb	7jmo_HL_A_AA142K.pdb	-5.561661243438721	-3.6619999408721924
7jmo.pdb	7jmo_HL_A_AA142M.pdb	-2.649263381958008	-0.9692000150680542
7jmo.pdb	7jmo_HL_A_AA142F.pdb	-3.117783308029175	-2.9885001182556152
7jmo.pdb	7jmo_HL_A_AA142P.pdb	-0.33733102679252625	-1.3360999822616577
7jmo.pdb	7jmo_HL_A_AA142S.pdb	0.17274583876132965	-0.9532999992370605
7jmo.pdb	7jmo_HL_A_AA142T.pdb	0.019130274653434753	-1.8446999788284302
7jmo.pdb	7jmo_HL_A_AA142W.pdb	-12.982969284057617	-12.42708969116211
7jmo.pdb	7jmo_HL_A_AA142Y.pdb	-10.03804874420166	-7.3933000564575195
7jmo.pdb	7jmo_HL_A_AA142V.pdb	-4.5253143310546875	-3.428999900817871
7jmo.pdb	7jmo_HL_A_GA143A.pdb	-0.14234794676303864	0.16689999401569366
7jmo.pdb	7jmo_HL_A_GA143R.pdb	-0.8059909343719482	-0.020899999886751175
7jmo.pdb	7jmo_HL_A_GA143N.pdb	-0.5302088856697083	-0.19930000603199005
7jmo.pdb	7jmo_HL_A_GA143D.pdb	-0.4182385504245758	-0.39489999413490295
7jmo.pdb	7jmo_HL_A_GA143C.pdb	-0.4607420563697815	0.5656999945640564
7jmo.pdb	7jmo_HL_A_GA143Q.pdb	-1.2047433853149414	-0.1251000016927719
7jmo.pdb	7jmo_HL_A_GA143E.pdb	-1.7328872680664062	0.6377000212669373
7jmo.pdb	7jmo_HL_A_GA143H.pdb	-1.334249496459961	-0.888700008392334
7jmo.pdb	7jmo_HL_A_GA143I.pdb	-0.28815972805023193	0.06520000100135803
7jmo.pdb	7jmo_HL_A_GA143L.pdb	-0.6833839416503906	0.16779999434947968
7jmo.pdb	7jmo_HL_A_GA143K.pdb	-0.5998578071594238	-0.12600000202655792
7jmo.pdb	7jmo_HL_A_GA143M.pdb	-0.24392329156398773	0.2669000029563904
7jmo.pdb	7jmo_HL_A_GA143F.pdb	-1.4070167541503906	0.3352999985218048
7jmo.pdb	7jmo_HL_A_GA143P.pdb	-0.1926715224981308	0.5439000129699707
7jmo.pdb	7jmo_HL_A_GA143S.pdb	-0.40553033351898193	0.1256999969482422
7jmo.pdb	7jmo_HL_A_GA143T.pdb	-0.8928884863853455	-0.3409999907016754
7jmo.pdb	7jmo_HL_A_GA143W.pdb	-1.0447964668273926	-2.2537999153137207
7jmo.pdb	7jmo_HL_A_GA143Y.pdb	-1.4085146188735962	0.1826000064611435
7jmo.pdb	7jmo_HL_A_GA143V.pdb	-0.48038530349731445	0.6793000102043152
7jmo.pdb	7jmo_HL_A_FA153A.pdb	-1.1826542615890503	-1.7064000368118286
7jmo.pdb	7jmo_HL_A_FA153R.pdb	-1.5782294273376465	-1.891800045967102
7jmo.pdb	7jmo_HL_A_FA153N.pdb	-1.3328965902328491	-1.728700041770935
7jmo.pdb	7jmo_HL_A_FA153D.pdb	-1.4065642356872559	-1.594599962234497
7jmo.pdb	7jmo_HL_A_FA153C.pdb	-1.1582980155944824	-1.6607999801635742
7jmo.pdb	7jmo_HL_A_FA153Q.pdb	-1.296525001525879	-1.80840003490448
7jmo.pdb	7jmo_HL_A_FA153E.pdb	-1.5538079738616943	-1.5997999906539917
7jmo.pdb	7jmo_HL_A_FA153G.pdb	-1.1707710027694702	-1.7223000526428223
7jmo.pdb	7jmo_HL_A_FA153H.pdb	-1.2781352996826172	-1.7223999500274658
7jmo.pdb	7jmo_HL_A_FA153I.pdb	-0.8864300847053528	-1.4072999954223633
7jmo.pdb	7jmo_HL_A_FA153L.pdb	-0.9150303602218628	-1.2734999656677246
7jmo.pdb	7jmo_HL_A_FA153K.pdb	-1.3800349235534668	-1.5950000286102295
7jmo.pdb	7jmo_HL_A_FA153M.pdb	-1.108586311340332	-0.619700014591217
7jmo.pdb	7jmo_HL_A_FA153P.pdb	-1.2545175552368164	-1.7223000526428223
7jmo.pdb	7jmo_HL_A_FA153S.pdb	-1.482649564743042	-1.7275999784469604
7jmo.pdb	7jmo_HL_A_FA153T.pdb	-1.38552987575531	-1.795300006866455
7jmo.pdb	7jmo_HL_A_FA153W.pdb	-0.17518587410449982	-0.5152999758720398
7jmo.pdb	7jmo_HL_A_FA153Y.pdb	-0.5120643377304077	0.3158999979496002
7jmo.pdb	7jmo_HL_A_FA153V.pdb	-1.1699435710906982	-1.7970999479293823
7jmo.pdb	7jmo_HL_A_NA154A.pdb	-1.2180914878845215	-3.455399990081787
7jmo.pdb	7jmo_HL_A_NA154R.pdb	-2.1799862384796143	-3.9412999153137207
7jmo.pdb	7jmo_HL_A_NA154D.pdb	-0.5710117220878601	-1.5324000120162964
7jmo.pdb	7jmo_HL_A_NA154C.pdb	-0.9776945114135742	-3.152100086212158
7jmo.pdb	7jmo_HL_A_NA154Q.pdb	-2.966174602508545	-4.290200233459473
7jmo.pdb	7jmo_HL_A_NA154E.pdb	-0.005267694592475891	-1.874400019645691
7jmo.pdb	7jmo_HL_A_NA154G.pdb	-1.137265682220459	-3.565000057220459
7jmo.pdb	7jmo_HL_A_NA154H.pdb	-1.2536888122558594	-2.5336999893188477
7jmo.pdb	7jmo_HL_A_NA154I.pdb	-0.41443341970443726	-2.588200092315674
7jmo.pdb	7jmo_HL_A_NA154L.pdb	-1.0271985530853271	-2.811300039291382
7jmo.pdb	7jmo_HL_A_NA154K.pdb	-1.3969600200653076	-3.6034998893737793
7jmo.pdb	7jmo_HL_A_NA154M.pdb	-2.1442670822143555	-3.5202999114990234
7jmo.pdb	7jmo_HL_A_NA154F.pdb	-3.296025276184082	-3.555000066757202
7jmo.pdb	7jmo_HL_A_NA154P.pdb	-1.8524603843688965	-2.8768999576568604
7jmo.pdb	7jmo_HL_A_NA154S.pdb	-1.3171322345733643	-3.197000026702881
7jmo.pdb	7jmo_HL_A_NA154T.pdb	-1.4111740589141846	-3.2163000106811523
7jmo.pdb	7jmo_HL_A_NA154W.pdb	-2.791189432144165	-3.2502999305725098
7jmo.pdb	7jmo_HL_A_NA154Y.pdb	-2.4590017795562744	-3.6814000606536865
7jmo.pdb	7jmo_HL_A_NA154V.pdb	-0.8645240664482117	-2.941699981689453
7jmo.pdb	7jmo_HL_A_YA156A.pdb	-0.46307283639907837	-2.1003000736236572
7jmo.pdb	7jmo_HL_A_YA156R.pdb	0.25053709745407104	0.10490000247955322
7jmo.pdb	7jmo_HL_A_YA156N.pdb	-0.6335407495498657	-2.297100067138672
7jmo.pdb	7jmo_HL_A_YA156D.pdb	-0.7002840042114258	-2.5381999015808105
7jmo.pdb	7jmo_HL_A_YA156C.pdb	-0.5733893513679504	-1.9134999513626099
7jmo.pdb	7jmo_HL_A_YA156Q.pdb	-0.9716053605079651	-2.265399932861328
7jmo.pdb	7jmo_HL_A_YA156E.pdb	-0.7677393555641174	-2.2904000282287598
7jmo.pdb	7jmo_HL_A_YA156G.pdb	-0.3113713264465332	-2.30649995803833
7jmo.pdb	7jmo_HL_A_YA156H.pdb	-0.5655961632728577	-1.4280999898910522
7jmo.pdb	7jmo_HL_A_YA156I.pdb	-0.45769068598747253	-0.8720999956130981
7jmo.pdb	7jmo_HL_A_YA156L.pdb	-0.5456421971321106	-1.0312000513076782
7jmo.pdb	7jmo_HL_A_YA156K.pdb	-0.532230019569397	-1.3681999444961548
7jmo.pdb	7jmo_HL_A_YA156M.pdb	-0.9318915009498596	-0.9937999844551086
7jmo.pdb	7jmo_HL_A_YA156F.pdb	-0.5882411003112793	-0.16439999639987946
7jmo.pdb	7jmo_HL_A_YA156P.pdb	-0.5588273406028748	-2.080899953842163
7jmo.pdb	7jmo_HL_A_YA156S.pdb	-0.6019169092178345	-2.211199998855591
7jmo.pdb	7jmo_HL_A_YA156T.pdb	-0.7323681712150574	-1.909000039100647
7jmo.pdb	7jmo_HL_A_YA156W.pdb	-0.26752856373786926	-0.3499000072479248
7jmo.pdb	7jmo_HL_A_YA156V.pdb	-0.49902093410491943	-1.5362999439239502
7jmo.pdb	7jmo_HL_A_QA160A.pdb	-0.18872196972370148	0.7454000115394592
7jmo.pdb	7jmo_HL_A_QA160R.pdb	-0.3235889971256256	0.5346999764442444
7jmo.pdb	7jmo_HL_A_QA160N.pdb	-0.6913716197013855	-0.002400000113993883
7jmo.pdb	7jmo_HL_A_QA160D.pdb	-0.501168429851532	-0.008100000210106373
7jmo.pdb	7jmo_HL_A_QA160C.pdb	-0.17009040713310242	0.6341999769210815
7jmo.pdb	7jmo_HL_A_QA160E.pdb	-0.03439679741859436	1.342900037765503
7jmo.pdb	7jmo_HL_A_QA160G.pdb	-1.051990270614624	0.08449999988079071
7jmo.pdb	7jmo_HL_A_QA160H.pdb	-0.8990716338157654	0.1298000067472458
7jmo.pdb	7jmo_HL_A_QA160I.pdb	0.2640947699546814	1.6440000534057617
7jmo.pdb	7jmo_HL_A_QA160L.pdb	-0.037511929869651794	1.2924000024795532
7jmo.pdb	7jmo_HL_A_QA160K.pdb	-0.2926197052001953	1.0781999826431274
7jmo.pdb	7jmo_HL_A_QA160M.pdb	0.24022464454174042	1.0006999969482422
7jmo.pdb	7jmo_HL_A_QA160F.pdb	-3.737156629562378	-1.5901999473571777
7jmo.pdb	7jmo_HL_A_QA160P.pdb	-0.34542417526245117	0.5514000058174133
7jmo.pdb	7jmo_HL_A_QA160S.pdb	-0.35270726680755615	0.3100000023841858
7jmo.pdb	7jmo_HL_A_QA160T.pdb	-0.134374737739563	0.762499988079071
7jmo.pdb	7jmo_HL_A_QA160W.pdb	-4.243860244750977	-1.6923999786376953
7jmo.pdb	7jmo_HL_A_QA160Y.pdb	-8.868254661560059	-5.356900215148926
7jmo.pdb	7jmo_HL_A_QA160V.pdb	0.24545983970165253	1.8229000568389893
7jmo.pdb	7jmo_HL_A_SA161A.pdb	0.2939015030860901	-0.41200000047683716
7jmo.pdb	7jmo_HL_A_SA161R.pdb	-0.033796802163124084	-0.3747999966144562
7jmo.pdb	7jmo_HL_A_SA161N.pdb	-0.18469832837581635	-0.3260999917984009
7jmo.pdb	7jmo_HL_A_SA161D.pdb	0.13147304952144623	-0.07109999656677246
7jmo.pdb	7jmo_HL_A_SA161C.pdb	0.11881788074970245	-0.09430000185966492
7jmo.pdb	7jmo_HL_A_SA161Q.pdb	0.27580541372299194	0.19140000641345978
7jmo.pdb	7jmo_HL_A_SA161E.pdb	1.1257497072219849	1.2238999605178833
7jmo.pdb	7jmo_HL_A_SA161G.pdb	0.27447062730789185	-0.436599999666214
7jmo.pdb	7jmo_HL_A_SA161H.pdb	-0.1090482771396637	-0.11999999731779099
7jmo.pdb	7jmo_HL_A_SA161I.pdb	-0.1817680448293686	-0.3188000023365021
7jmo.pdb	7jmo_HL_A_SA161L.pdb	0.20364566147327423	-0.4625000059604645
7jmo.pdb	7jmo_HL_A_SA161K.pdb	-0.1768437922000885	-0.6606000065803528
7jmo.pdb	7jmo_HL_A_SA161M.pdb	0.19562910497188568	-0.22439999878406525
7jmo.pdb	7jmo_HL_A_SA161F.pdb	-0.03150193393230438	-0.38690000772476196
7jmo.pdb	7jmo_HL_A_SA161P.pdb	0.5095863938331604	0.1574999988079071
7jmo.pdb	7jmo_HL_A_SA161T.pdb	-0.2959185540676117	-0.3538999855518341
7jmo.pdb	7jmo_HL_A_SA161W.pdb	-0.696965754032135	-0.42329999804496765
7jmo.pdb	7jmo_HL_A_SA161Y.pdb	0.026098504662513733	-0.44690001010894775
7jmo.pdb	7jmo_HL_A_SA161V.pdb	-0.06397053599357605	-0.23960000276565552
7jmo.pdb	7jmo_HL_A_YA162A.pdb	0.31157904863357544	-0.04659999907016754
7jmo.pdb	7jmo_HL_A_YA162R.pdb	0.28280025720596313	0.09629999846220016
7jmo.pdb	7jmo_HL_A_YA162N.pdb	0.28946083784103394	-0.07800000160932541
7jmo.pdb	7jmo_HL_A_YA162D.pdb	0.314816415309906	-0.17839999496936798
7jmo.pdb	7jmo_HL_A_YA162C.pdb	0.2567060589790344	-0.05999999865889549
7jmo.pdb	7jmo_HL_A_YA162Q.pdb	0.06595353782176971	-0.15940000116825104
7jmo.pdb	7jmo_HL_A_YA162E.pdb	-0.21425257623195648	-0.42309999465942383
7jmo.pdb	7jmo_HL_A_YA162G.pdb	0.6683279275894165	-0.060600001364946365
7jmo.pdb	7jmo_HL_A_YA162H.pdb	-0.0335831493139267	-0.050700001418590546
7jmo.pdb	7jmo_HL_A_YA162I.pdb	0.32566362619400024	-0.014100000262260437
7jmo.pdb	7jmo_HL_A_YA162L.pdb	0.20214073359966278	0.3698999881744385
7jmo.pdb	7jmo_HL_A_YA162K.pdb	0.2858560085296631	-0.26510000228881836
7jmo.pdb	7jmo_HL_A_YA162M.pdb	0.14020241796970367	-0.008500000461935997
7jmo.pdb	7jmo_HL_A_YA162F.pdb	-0.13286422193050385	0.01940000057220459
7jmo.pdb	7jmo_HL_A_YA162P.pdb	0.2426890879869461	0.25029999017715454
7jmo.pdb	7jmo_HL_A_YA162S.pdb	0.16444487869739532	-0.08429999649524689
7jmo.pdb	7jmo_HL_A_YA162T.pdb	0.29120689630508423	-0.0786999985575676
7jmo.pdb	7jmo_HL_A_YA162W.pdb	-0.02324467897415161	-0.01810000091791153
7jmo.pdb	7jmo_HL_A_YA162V.pdb	0.0764688104391098	-0.04729999974370003
7jmo.pdb	7jmo_HL_A_NA168A.pdb	-0.24736042320728302	-0.29829999804496765
7jmo.pdb	7jmo_HL_A_NA168R.pdb	-1.856412649154663	-0.15070000290870667
7jmo.pdb	7jmo_HL_A_NA168D.pdb	-0.043396323919296265	-0.288100004196167
7jmo.pdb	7jmo_HL_A_NA168C.pdb	-0.15666931867599487	0.1445000022649765
7jmo.pdb	7jmo_HL_A_NA168Q.pdb	-0.29914623498916626	0.057999998331069946
7jmo.pdb	7jmo_HL_A_NA168E.pdb	-0.5662983655929565	0.16740000247955322
7jmo.pdb	7jmo_HL_A_NA168G.pdb	-0.23028819262981415	0.023800000548362732
7jmo.pdb	7jmo_HL_A_NA168H.pdb	-0.14088638126850128	0.1281999945640564
7jmo.pdb	7jmo_HL_A_NA168I.pdb	-0.19657982885837555	0.47450000047683716
7jmo.pdb	7jmo_HL_A_NA168L.pdb	0.012921527028083801	0.6956999897956848
7jmo.pdb	7jmo_HL_A_NA168K.pdb	-0.47013533115386963	0.5342000126838684
7jmo.pdb	7jmo_HL_A_NA168M.pdb	0.04774482548236847	0.5454999804496765
7jmo.pdb	7jmo_HL_A_NA168F.pdb	-0.25233280658721924	0.23919999599456787
7jmo.pdb	7jmo_HL_A_NA168P.pdb	-0.40626686811447144	0.1582999974489212
7jmo.pdb	7jmo_HL_A_NA168S.pdb	-0.5605896711349487	0.11810000240802765
7jmo.pdb	7jmo_HL_A_NA168T.pdb	-0.19002440571784973	0.2777999937534332
7jmo.pdb	7jmo_HL_A_NA168W.pdb	0.14657677710056305	0.7728999853134155
7jmo.pdb	7jmo_HL_A_NA168Y.pdb	0.30493980646133423	-1.5808000564575195
7jmo.pdb	7jmo_HL_A_NA168V.pdb	-0.07917523384094238	0.3612000048160553
7jmo.pdb	7jmo_HL_A_GA169A.pdb	-1.3564668893814087	-1.149899959564209
7jmo.pdb	7jmo_HL_A_GA169R.pdb	-1.499623417854309	-1.2825000286102295
7jmo.pdb	7jmo_HL_A_GA169N.pdb	-1.5748703479766846	-1.638200044631958
7jmo.pdb	7jmo_HL_A_GA169D.pdb	-1.5975024700164795	-2.197700023651123
7jmo.pdb	7jmo_HL_A_GA169C.pdb	-1.3496674299240112	-1.3291000127792358
7jmo.pdb	7jmo_HL_A_GA169Q.pdb	-1.3857218027114868	-2.064500093460083
7jmo.pdb	7jmo_HL_A_GA169E.pdb	-0.898059606552124	-1.760200023651123
7jmo.pdb	7jmo_HL_A_GA169H.pdb	-1.7656002044677734	-1.729699969291687
7jmo.pdb	7jmo_HL_A_GA169I.pdb	-2.673125982284546	-2.9572999477386475
7jmo.pdb	7jmo_HL_A_GA169L.pdb	-1.2233021259307861	-1.0805000066757202
7jmo.pdb	7jmo_HL_A_GA169K.pdb	-1.5636098384857178	-1.3422000408172607
7jmo.pdb	7jmo_HL_A_GA169M.pdb	-0.9147620797157288	-1.398300051689148
7jmo.pdb	7jmo_HL_A_GA169F.pdb	-1.4894770383834839	-0.9918000102043152
7jmo.pdb	7jmo_HL_A_GA169P.pdb	-6.741769790649414	-5.293900012969971
7jmo.pdb	7jmo_HL_A_GA169S.pdb	-1.6745680570602417	-1.4013999700546265
7jmo.pdb	7jmo_HL_A_GA169T.pdb	-2.318772554397583	-3.1953999996185303
7jmo.pdb	7jmo_HL_A_GA169W.pdb	-0.8653783202171326	-1.4115999937057495
7jmo.pdb	7jmo_HL_A_GA169Y.pdb	-1.6286247968673706	-0.8981999754905701
7jmo.pdb	7jmo_HL_A_GA169V.pdb	-2.007108449935913	-1.7864999771118164
7jmo.pdb	7jmo_HL_A_YA172A.pdb	-1.7885241508483887	-1.6660000085830688
7jmo.pdb	7jmo_HL_A_YA172R.pdb	-0.7577369809150696	-1.1836999654769897
7jmo.pdb	7jmo_HL_A_YA172N.pdb	-1.8238178491592407	-3.7253000736236572
7jmo.pdb	7jmo_HL_A_YA172D.pdb	-0.7224438190460205	-0.7627000212669373
7jmo.pdb	7jmo_HL_A_YA172C.pdb	-1.7593632936477661	-1.3703999519348145
7jmo.pdb	7jmo_HL_A_YA172Q.pdb	-1.414252758026123	-2.578000068664551
7jmo.pdb	7jmo_HL_A_YA172E.pdb	-0.5691266059875488	-0.20499999821186066
7jmo.pdb	7jmo_HL_A_YA172G.pdb	-1.6590039730072021	-1.9726999998092651
7jmo.pdb	7jmo_HL_A_YA172H.pdb	-1.9622771739959717	0.30889999866485596
7jmo.pdb	7jmo_HL_A_YA172I.pdb	-1.7155966758728027	-0.8105999827384949
7jmo.pdb	7jmo_HL_A_YA172L.pdb	-1.1078835725784302	-0.7188000082969666
7jmo.pdb	7jmo_HL_A_YA172K.pdb	-1.6844589710235596	-1.6466000080108643
7jmo.pdb	7jmo_HL_A_YA172M.pdb	-0.7241917252540588	0.3305000066757202
7jmo.pdb	7jmo_HL_A_YA172F.pdb	-0.5826131701469421	0.5533000230789185
7jmo.pdb	7jmo_HL_A_YA172P.pdb	-1.8966679573059082	-1.554900050163269
7jmo.pdb	7jmo_HL_A_YA172S.pdb	-2.0408055782318115	-2.6763999462127686
7jmo.pdb	7jmo_HL_A_YA172T.pdb	-1.9262745380401611	-1.3739999532699585
7jmo.pdb	7jmo_HL_A_YA172W.pdb	-0.26736462116241455	1.1604000329971313
7jmo.pdb	7jmo_HL_A_YA172V.pdb	-1.8181920051574707	-0.6078000068664551
7rgp.pdb	7rgp_E_A_SE51A.pdb	-1.430845856666565	-1.1336699724197388
7rgp.pdb	7rgp_E_A_SE51R.pdb	-3.0707428455352783	-2.7133500576019287
7rgp.pdb	7rgp_E_A_SE51N.pdb	-1.6237757205963135	-1.3450100421905518
7rgp.pdb	7rgp_E_A_SE51D.pdb	-2.372023105621338	-2.539220094680786
7rgp.pdb	7rgp_E_A_SE51C.pdb	-1.6383533477783203	-0.6036099791526794
7rgp.pdb	7rgp_E_A_SE51Q.pdb	-2.321218490600586	-0.912880003452301
7rgp.pdb	7rgp_E_A_SE51E.pdb	-2.486719846725464	-3.304680109024048
7rgp.pdb	7rgp_E_A_SE51G.pdb	-1.423551321029663	-1.2442100048065186
7rgp.pdb	7rgp_E_A_SE51H.pdb	-1.739104986190796	-1.3028299808502197
7rgp.pdb	7rgp_E_A_SE51I.pdb	-1.6435019969940186	-0.46696001291275024
7rgp.pdb	7rgp_E_A_SE51L.pdb	-1.5613749027252197	-0.22253000736236572
7rgp.pdb	7rgp_E_A_SE51K.pdb	-2.0624752044677734	-0.8142300248146057
7rgp.pdb	7rgp_E_A_SE51M.pdb	-1.6088135242462158	-0.008829999715089798
7rgp.pdb	7rgp_E_A_SE51F.pdb	-1.5302343368530273	0.19384999573230743
7rgp.pdb	7rgp_E_A_SE51P.pdb	-1.4976177215576172	-1.512660026550293
7rgp.pdb	7rgp_E_A_SE51T.pdb	-0.9351375699043274	-0.6920099854469299
7rgp.pdb	7rgp_E_A_SE51W.pdb	-2.0757229328155518	0.11364000290632248
7rgp.pdb	7rgp_E_A_SE51Y.pdb	-2.1398632526397705	-1.0895500183105469
7rgp.pdb	7rgp_E_A_SE51V.pdb	-1.6247591972351074	-0.6470699906349182
7rgp.pdb	7rgp_E_A_SE52A.pdb	-0.013162285089492798	0.1881999969482422
7rgp.pdb	7rgp_E_A_SE52R.pdb	-0.9310743808746338	0.42127999663352966
7rgp.pdb	7rgp_E_A_SE52N.pdb	-0.5289047360420227	-0.04848000034689903
7rgp.pdb	7rgp_E_A_SE52D.pdb	-0.8707058429718018	-1.3871099948883057
7rgp.pdb	7rgp_E_A_SE52C.pdb	-0.046465590596199036	0.7114199995994568
7rgp.pdb	7rgp_E_A_SE52Q.pdb	-0.31488141417503357	0.38809001445770264
7rgp.pdb	7rgp_E_A_SE52E.pdb	-0.30303648114204407	-0.24595999717712402
7rgp.pdb	7rgp_E_A_SE52G.pdb	0.2862269878387451	0.1925400048494339
7rgp.pdb	7rgp_E_A_SE52H.pdb	-0.8505845069885254	0.5692499876022339
7rgp.pdb	7rgp_E_A_SE52I.pdb	-0.8696665167808533	0.08303000032901764
7rgp.pdb	7rgp_E_A_SE52L.pdb	0.1920829862356186	1.6587799787521362
7rgp.pdb	7rgp_E_A_SE52K.pdb	-0.29205653071403503	-0.4325299859046936
7rgp.pdb	7rgp_E_A_SE52M.pdb	0.4580780267715454	1.5202000141143799
7rgp.pdb	7rgp_E_A_SE52F.pdb	-4.655925273895264	-1.7396999597549438
7rgp.pdb	7rgp_E_A_SE52P.pdb	0.23474963009357452	0.49788999557495117
7rgp.pdb	7rgp_E_A_SE52T.pdb	-0.08980622887611389	0.5902600288391113
7rgp.pdb	7rgp_E_A_SE52W.pdb	-3.7110044956207275	-1.437150001525879
7rgp.pdb	7rgp_E_A_SE52Y.pdb	-3.351592540740967	-3.279449939727783
7rgp.pdb	7rgp_E_A_SE52V.pdb	-0.018852069973945618	1.0922499895095825
7rgp.pdb	7rgp_E_A_GE55A.pdb	-0.7332491874694824	-1.5123000144958496
7rgp.pdb	7rgp_E_A_GE55R.pdb	-2.222968578338623	-0.8921499848365784
7rgp.pdb	7rgp_E_A_GE55N.pdb	-2.275733232498169	-0.02078999951481819
7rgp.pdb	7rgp_E_A_GE55D.pdb	-0.9097610712051392	-1.5688600540161133
7rgp.pdb	7rgp_E_A_GE55C.pdb	-0.947877049446106	-1.3089100122451782
7rgp.pdb	7rgp_E_A_GE55Q.pdb	-1.8112547397613525	-0.5511299967765808
7rgp.pdb	7rgp_E_A_GE55E.pdb	-1.06620192527771	-1.6598700284957886
7rgp.pdb	7rgp_E_A_GE55H.pdb	-0.2766556739807129	-0.3727799952030182
7rgp.pdb	7rgp_E_A_GE55I.pdb	-0.1903241127729416	0.21344999969005585
7rgp.pdb	7rgp_E_A_GE55L.pdb	-0.9011576175689697	0.2930600047111511
7rgp.pdb	7rgp_E_A_GE55K.pdb	-0.6405760049819946	-0.9300400018692017
7rgp.pdb	7rgp_E_A_GE55M.pdb	-0.29951655864715576	0.7003399729728699
7rgp.pdb	7rgp_E_A_GE55F.pdb	-1.1416271924972534	-1.1547399759292603
7rgp.pdb	7rgp_E_A_GE55P.pdb	-1.0880687236785889	-0.40112999081611633
7rgp.pdb	7rgp_E_A_GE55S.pdb	-1.3089369535446167	-1.2739200592041016
7rgp.pdb	7rgp_E_A_GE55T.pdb	-1.1790159940719604	-1.0042599439620972
7rgp.pdb	7rgp_E_A_GE55W.pdb	0.7349650263786316	1.5584900379180908
7rgp.pdb	7rgp_E_A_GE55Y.pdb	-0.8676813244819641	1.2202099561691284
7rgp.pdb	7rgp_E_A_GE55V.pdb	-2.178614616394043	-1.1684399843215942
7rgp.pdb	7rgp_E_A_TE56A.pdb	-0.487932026386261	-1.7732800245285034
7rgp.pdb	7rgp_E_A_TE56R.pdb	0.26744717359542847	-0.22741000354290009
7rgp.pdb	7rgp_E_A_TE56N.pdb	-0.530044674873352	-1.0575900077819824
7rgp.pdb	7rgp_E_A_TE56D.pdb	-1.1368122100830078	-1.6452200412750244
7rgp.pdb	7rgp_E_A_TE56C.pdb	-0.19639723002910614	-1.1100399494171143
7rgp.pdb	7rgp_E_A_TE56Q.pdb	-0.17199140787124634	-0.9821199774742126
7rgp.pdb	7rgp_E_A_TE56E.pdb	-1.029308795928955	-2.157870054244995
7rgp.pdb	7rgp_E_A_TE56G.pdb	0.161794051527977	-1.1020900011062622
7rgp.pdb	7rgp_E_A_TE56H.pdb	-0.9410833716392517	-1.1340399980545044
7rgp.pdb	7rgp_E_A_TE56I.pdb	-0.3877449035644531	-0.6312100291252136
7rgp.pdb	7rgp_E_A_TE56L.pdb	-0.2980697751045227	-1.0755499601364136
7rgp.pdb	7rgp_E_A_TE56K.pdb	-0.2425992488861084	-0.9965400099754333
7rgp.pdb	7rgp_E_A_TE56M.pdb	0.040685251355171204	-0.392630010843277
7rgp.pdb	7rgp_E_A_TE56F.pdb	0.4697178602218628	-0.8902400135993958
7rgp.pdb	7rgp_E_A_TE56P.pdb	-1.3608553409576416	-1.4132599830627441
7rgp.pdb	7rgp_E_A_TE56S.pdb	-0.11463399231433868	-0.23487000167369843
7rgp.pdb	7rgp_E_A_TE56W.pdb	0.08298136293888092	-1.1491999626159668
7rgp.pdb	7rgp_E_A_TE56Y.pdb	0.3090824484825134	-0.9892699718475342
7rgp.pdb	7rgp_E_A_TE56V.pdb	-0.8974639773368835	-2.569430112838745
7rgp.pdb	7rgp_E_A_YE58A.pdb	-0.3021698594093323	-0.6203200221061707
7rgp.pdb	7rgp_E_A_YE58R.pdb	-0.7648904919624329	-0.5184999704360962
7rgp.pdb	7rgp_E_A_YE58N.pdb	-0.9318169355392456	-0.5349400043487549
7rgp.pdb	7rgp_E_A_YE58D.pdb	-0.6414035558700562	-0.5579699873924255
7rgp.pdb	7rgp_E_A_YE58C.pdb	-0.48473304510116577	-0.5519800186157227
7rgp.pdb	7rgp_E_A_YE58Q.pdb	-0.4240906238555908	-0.6133999824523926
7rgp.pdb	7rgp_E_A_YE58E.pdb	-0.4841199517250061	-0.5363199710845947
7rgp.pdb	7rgp_E_A_YE58G.pdb	-0.2073836773633957	-0.6054999828338623
7rgp.pdb	7rgp_E_A_YE58H.pdb	-0.6864985823631287	-0.672029972076416
7rgp.pdb	7rgp_E_A_YE58I.pdb	-0.7750024199485779	-0.558210015296936
7rgp.pdb	7rgp_E_A_YE58L.pdb	-0.7746267914772034	-0.5376200079917908
7rgp.pdb	7rgp_E_A_YE58K.pdb	-0.5893459916114807	-0.6941099762916565
7rgp.pdb	7rgp_E_A_YE58M.pdb	-0.6379492878913879	-0.6198400259017944
7rgp.pdb	7rgp_E_A_YE58F.pdb	-1.0194125175476074	-0.3776000142097473
7rgp.pdb	7rgp_E_A_YE58P.pdb	-0.7158689498901367	-0.5901200175285339
7rgp.pdb	7rgp_E_A_YE58S.pdb	-0.42383575439453125	-0.5987600088119507
7rgp.pdb	7rgp_E_A_YE58T.pdb	-0.4646085500717163	-0.5990800261497498
7rgp.pdb	7rgp_E_A_YE58W.pdb	-0.6402040719985962	-0.6133599877357483
7rgp.pdb	7rgp_E_A_YE58V.pdb	-0.5141124725341797	-0.5810700058937073
7rgp.pdb	7rgp_E_A_IE99A.pdb	0.32305240631103516	-0.09848000109195709
7rgp.pdb	7rgp_E_A_IE99R.pdb	-0.36956048011779785	0.012740000151097775
7rgp.pdb	7rgp_E_A_IE99N.pdb	-0.33550500869750977	-0.44297999143600464
7rgp.pdb	7rgp_E_A_IE99D.pdb	-0.3194989562034607	-0.014170000329613686
7rgp.pdb	7rgp_E_A_IE99C.pdb	-0.0007935017347335815	-0.031209999695420265
7rgp.pdb	7rgp_E_A_IE99Q.pdb	-0.7858160138130188	-0.25933000445365906
7rgp.pdb	7rgp_E_A_IE99E.pdb	0.5800693035125732	-0.41172999143600464
7rgp.pdb	7rgp_E_A_IE99G.pdb	0.45167505741119385	-0.06985999643802643
7rgp.pdb	7rgp_E_A_IE99H.pdb	-0.04109688103199005	-0.09925000369548798
7rgp.pdb	7rgp_E_A_IE99L.pdb	-0.4534526467323303	0.030980000272393227
7rgp.pdb	7rgp_E_A_IE99K.pdb	-0.01829071342945099	0.04360999912023544
7rgp.pdb	7rgp_E_A_IE99M.pdb	-0.07579408586025238	-0.011260000057518482
7rgp.pdb	7rgp_E_A_IE99F.pdb	-0.6440262794494629	-0.2726700007915497
7rgp.pdb	7rgp_E_A_IE99P.pdb	0.2851041555404663	-0.10277000069618225
7rgp.pdb	7rgp_E_A_IE99S.pdb	-0.05014459788799286	-0.12414000183343887
7rgp.pdb	7rgp_E_A_IE99T.pdb	-0.0018440335988998413	-0.3375900089740753
7rgp.pdb	7rgp_E_A_IE99W.pdb	-0.26651883125305176	-0.015420000068843365
7rgp.pdb	7rgp_E_A_IE99Y.pdb	-0.63777756690979	-0.1820800006389618
7rgp.pdb	7rgp_E_A_IE99V.pdb	0.06774304807186127	-0.0010900000343099236
7rgp.pdb	7rgp_E_A_YE100A.pdb	-0.4556942582130432	-1.2687499523162842
7rgp.pdb	7rgp_E_A_YE100R.pdb	-0.7180153727531433	0.17858999967575073
7rgp.pdb	7rgp_E_A_YE100N.pdb	-0.9449775815010071	-1.6458200216293335
7rgp.pdb	7rgp_E_A_YE100D.pdb	-1.60105562210083	-1.2646000385284424
7rgp.pdb	7rgp_E_A_YE100C.pdb	-0.31314581632614136	-1.1153099536895752
7rgp.pdb	7rgp_E_A_YE100Q.pdb	-1.0179717540740967	-1.2024600505828857
7rgp.pdb	7rgp_E_A_YE100E.pdb	-1.2676060199737549	-2.023519992828369
7rgp.pdb	7rgp_E_A_YE100G.pdb	-0.392162024974823	-1.4274100065231323
7rgp.pdb	7rgp_E_A_YE100H.pdb	-0.5110753774642944	0.03706999868154526
7rgp.pdb	7rgp_E_A_YE100I.pdb	-1.64937162399292	-0.6623799800872803
7rgp.pdb	7rgp_E_A_YE100L.pdb	-0.09698016941547394	-0.6555299758911133
7rgp.pdb	7rgp_E_A_YE100K.pdb	-0.7560815811157227	-0.9145200252532959
7rgp.pdb	7rgp_E_A_YE100M.pdb	-0.09503169357776642	-0.6190599799156189
7rgp.pdb	7rgp_E_A_YE100F.pdb	0.10514713823795319	0.2531999945640564
7rgp.pdb	7rgp_E_A_YE100P.pdb	-0.13451765477657318	-0.13801999390125275
7rgp.pdb	7rgp_E_A_YE100S.pdb	-0.9079979062080383	-2.0381500720977783
7rgp.pdb	7rgp_E_A_YE100T.pdb	-1.3733422756195068	-1.6780200004577637
7rgp.pdb	7rgp_E_A_YE100W.pdb	-6.220398902893066	-2.7197299003601074
7rgp.pdb	7rgp_E_A_YE100V.pdb	-1.3445110321044922	-0.637969970703125
7rgp.pdb	7rgp_E_A_YE101A.pdb	-0.18527166545391083	1.0628000497817993
7rgp.pdb	7rgp_E_A_YE101R.pdb	0.034248754382133484	1.2033300399780273
7rgp.pdb	7rgp_E_A_YE101N.pdb	-0.3781946301460266	0.7036200165748596
7rgp.pdb	7rgp_E_A_YE101D.pdb	0.3545916676521301	0.37450000643730164
7rgp.pdb	7rgp_E_A_YE101C.pdb	-0.2788422703742981	0.5325999855995178
7rgp.pdb	7rgp_E_A_YE101Q.pdb	-0.026346206665039062	-0.12421999871730804
7rgp.pdb	7rgp_E_A_YE101E.pdb	0.37979966402053833	-0.25898000597953796
7rgp.pdb	7rgp_E_A_YE101G.pdb	-0.1029038280248642	0.7071800231933594
7rgp.pdb	7rgp_E_A_YE101H.pdb	-0.23112480342388153	0.9648699760437012
7rgp.pdb	7rgp_E_A_YE101I.pdb	-2.784198045730591	-0.672950029373169
7rgp.pdb	7rgp_E_A_YE101L.pdb	-0.10249267518520355	0.2854599952697754
7rgp.pdb	7rgp_E_A_YE101K.pdb	-0.2971116304397583	0.8533400297164917
7rgp.pdb	7rgp_E_A_YE101M.pdb	0.2845495343208313	0.5541999936103821
7rgp.pdb	7rgp_E_A_YE101F.pdb	-0.2555930018424988	0.535830020904541
7rgp.pdb	7rgp_E_A_YE101P.pdb	-0.2046646922826767	1.1031299829483032
7rgp.pdb	7rgp_E_A_YE101S.pdb	-0.606228768825531	0.7026200294494629
7rgp.pdb	7rgp_E_A_YE101T.pdb	-0.13354314863681793	0.033080000430345535
7rgp.pdb	7rgp_E_A_YE101W.pdb	-0.3938853144645691	0.03912999853491783
7rgp.pdb	7rgp_E_A_YE101V.pdb	-2.608366012573242	-0.5199099779129028
7rgp.pdb	7rgp_E_A_PE106A.pdb	-0.9053897261619568	1.4445300102233887
7rgp.pdb	7rgp_E_A_PE106R.pdb	-6.705653190612793	-6.085710048675537
7rgp.pdb	7rgp_E_A_PE106N.pdb	-1.3100409507751465	-0.19447000324726105
7rgp.pdb	7rgp_E_A_PE106D.pdb	-4.81879997253418	-5.009284496307373
7rgp.pdb	7rgp_E_A_PE106C.pdb	-0.9954062104225159	-0.657289981842041
7rgp.pdb	7rgp_E_A_PE106Q.pdb	-3.9525575637817383	-3.026789903640747
7rgp.pdb	7rgp_E_A_PE106E.pdb	-3.6624956130981445	-5.397974014282227
7rgp.pdb	7rgp_E_A_PE106G.pdb	-0.8064971566200256	1.1234699487686157
7rgp.pdb	7rgp_E_A_PE106H.pdb	-7.427978038787842	-7.566410064697266
7rgp.pdb	7rgp_E_A_PE106I.pdb	-1.6154391765594482	-2.999809980392456
7rgp.pdb	7rgp_E_A_PE106L.pdb	-1.6247836351394653	-1.7183500528335571
7rgp.pdb	7rgp_E_A_PE106K.pdb	-0.4435524344444275	0.1761299967765808
7rgp.pdb	7rgp_E_A_PE106M.pdb	-1.236883521080017	-1.3001899719238281
7rgp.pdb	7rgp_E_A_PE106F.pdb	-7.924366474151611	-6.624959945678711
7rgp.pdb	7rgp_E_A_PE106S.pdb	-0.45283663272857666	1.6041100025177002
7rgp.pdb	7rgp_E_A_PE106T.pdb	-0.8003979921340942	-0.8085100054740906
7rgp.pdb	7rgp_E_A_PE106W.pdb	-7.659168720245361	-8.476129531860352
7rgp.pdb	7rgp_E_A_PE106Y.pdb	-12.217703819274902	-11.590160369873047
7rgp.pdb	7rgp_E_A_PE106V.pdb	-0.5284765958786011	-0.7013400197029114
7rgp.pdb	7rgp_E_A_HE152A.pdb	0.16231800615787506	0.502020001411438
7rgp.pdb	7rgp_E_A_HE152R.pdb	-0.1718008667230606	0.42412999272346497
7rgp.pdb	7rgp_E_A_HE152N.pdb	-0.16683541238307953	0.11670999974012375
7rgp.pdb	7rgp_E_A_HE152D.pdb	-0.1470985859632492	0.12696999311447144
7rgp.pdb	7rgp_E_A_HE152C.pdb	-0.32961446046829224	0.562720000743866
7rgp.pdb	7rgp_E_A_HE152Q.pdb	-0.1749533712863922	-0.05578000098466873
7rgp.pdb	7rgp_E_A_HE152E.pdb	0.045631662011146545	0.3279399871826172
7rgp.pdb	7rgp_E_A_HE152G.pdb	0.09129558503627777	0.4401699900627136
7rgp.pdb	7rgp_E_A_HE152I.pdb	-0.18361800909042358	0.6982200145721436
7rgp.pdb	7rgp_E_A_HE152L.pdb	-0.2187482863664627	0.6723700165748596
7rgp.pdb	7rgp_E_A_HE152K.pdb	-0.1785869598388672	-0.20739999413490295
7rgp.pdb	7rgp_E_A_HE152M.pdb	0.11934621632099152	0.9506400227546692
7rgp.pdb	7rgp_E_A_HE152F.pdb	-1.1374807357788086	-0.18889999389648438
7rgp.pdb	7rgp_E_A_HE152P.pdb	-0.16617396473884583	0.5670499801635742
7rgp.pdb	7rgp_E_A_HE152S.pdb	-0.11354158818721771	0.4413900077342987
7rgp.pdb	7rgp_E_A_HE152T.pdb	-0.3048557639122009	0.5702499747276306
7rgp.pdb	7rgp_E_A_HE152W.pdb	-0.19595710933208466	0.34018000960350037
7rgp.pdb	7rgp_E_A_HE152Y.pdb	0.09068046510219574	0.4508099853992462
7rgp.pdb	7rgp_E_A_HE152V.pdb	-0.06402158737182617	0.5234500169754028
7rgp.pdb	7rgp_E_A_YE158A.pdb	-1.2518508434295654	-0.4971199929714203
7rgp.pdb	7rgp_E_A_YE158R.pdb	-1.6353721618652344	-1.2546900510787964
7rgp.pdb	7rgp_E_A_YE158N.pdb	-0.7375017404556274	1.1655499935150146
7rgp.pdb	7rgp_E_A_YE158D.pdb	-1.6125478744506836	-1.9098000526428223
7rgp.pdb	7rgp_E_A_YE158C.pdb	-0.9948956966400146	-1.0357799530029297
7rgp.pdb	7rgp_E_A_YE158Q.pdb	-1.2613669633865356	-1.551010012626648
7rgp.pdb	7rgp_E_A_YE158E.pdb	-1.4823646545410156	-2.0679399967193604
7rgp.pdb	7rgp_E_A_YE158G.pdb	-1.3546695709228516	-0.6704599857330322
7rgp.pdb	7rgp_E_A_YE158H.pdb	-1.2674329280853271	-0.38947999477386475
7rgp.pdb	7rgp_E_A_YE158I.pdb	-1.2535791397094727	-0.8320299983024597
7rgp.pdb	7rgp_E_A_YE158L.pdb	-0.5945472717285156	-0.8003100156784058
7rgp.pdb	7rgp_E_A_YE158K.pdb	-1.0633524656295776	-0.8893399834632874
7rgp.pdb	7rgp_E_A_YE158M.pdb	-0.35598039627075195	-0.7571300268173218
7rgp.pdb	7rgp_E_A_YE158F.pdb	0.4064347743988037	0.35471001267433167
7rgp.pdb	7rgp_E_A_YE158P.pdb	-1.2257376909255981	-0.9269300103187561
7rgp.pdb	7rgp_E_A_YE158S.pdb	-0.8307549953460693	-0.43004998564720154
7rgp.pdb	7rgp_E_A_YE158T.pdb	-1.1037743091583252	-1.244480013847351
7rgp.pdb	7rgp_E_A_YE158W.pdb	-0.030344635248184204	-0.30219998955726624
7rgp.pdb	7rgp_E_A_YE158V.pdb	-1.0525362491607666	-0.9465600252151489
7rgp.pdb	7rgp_E_A_YE160A.pdb	-1.1862256526947021	-1.7232999801635742
7rgp.pdb	7rgp_E_A_YE160R.pdb	-0.03697541356086731	2.6795599460601807
7rgp.pdb	7rgp_E_A_YE160N.pdb	-1.5810744762420654	-1.5097299814224243
7rgp.pdb	7rgp_E_A_YE160D.pdb	-1.5512691736221313	-1.228219985961914
7rgp.pdb	7rgp_E_A_YE160C.pdb	-1.3411364555358887	-1.2976200580596924
7rgp.pdb	7rgp_E_A_YE160Q.pdb	-1.4622831344604492	-1.838070034980774
7rgp.pdb	7rgp_E_A_YE160E.pdb	-1.5340588092803955	-2.678849935531616
7rgp.pdb	7rgp_E_A_YE160G.pdb	-1.2367098331451416	-1.557919979095459
7rgp.pdb	7rgp_E_A_YE160H.pdb	-1.1231335401535034	-1.4764900207519531
7rgp.pdb	7rgp_E_A_YE160I.pdb	-1.5315277576446533	-1.3002599477767944
7rgp.pdb	7rgp_E_A_YE160L.pdb	-1.4729043245315552	-1.485859990119934
7rgp.pdb	7rgp_E_A_YE160K.pdb	-0.8744838833808899	0.14799000322818756
7rgp.pdb	7rgp_E_A_YE160M.pdb	-1.2636324167251587	-1.468709945678711
7rgp.pdb	7rgp_E_A_YE160F.pdb	-1.3217791318893433	-1.751870036125183
7rgp.pdb	7rgp_E_A_YE160P.pdb	-1.4746949672698975	-1.736799955368042
7rgp.pdb	7rgp_E_A_YE160S.pdb	-1.3768401145935059	-1.7251700162887573
7rgp.pdb	7rgp_E_A_YE160T.pdb	-1.297292947769165	-1.7309099435806274
7rgp.pdb	7rgp_E_A_YE160W.pdb	-1.3838016986846924	-1.8610700368881226
7rgp.pdb	7rgp_E_A_YE160V.pdb	-1.256216049194336	-1.7376699447631836
7rgp.pdb	7rgp_E_A_HE217A.pdb	-0.22846432030200958	0.2512499988079071
7rgp.pdb	7rgp_E_A_HE217R.pdb	-1.131830096244812	-1.1153099536895752
7rgp.pdb	7rgp_E_A_HE217N.pdb	-0.25250834226608276	0.08883000165224075
7rgp.pdb	7rgp_E_A_HE217D.pdb	-0.7129432559013367	-1.939769983291626
7rgp.pdb	7rgp_E_A_HE217C.pdb	-0.6814276576042175	0.09436000138521194
7rgp.pdb	7rgp_E_A_HE217Q.pdb	0.37918907403945923	-0.35728999972343445
7rgp.pdb	7rgp_E_A_HE217E.pdb	-1.3043402433395386	-2.9993999004364014
7rgp.pdb	7rgp_E_A_HE217G.pdb	-0.04890237748622894	0.09294000267982483
7rgp.pdb	7rgp_E_A_HE217I.pdb	-1.4855347871780396	-1.6608200073242188
7rgp.pdb	7rgp_E_A_HE217L.pdb	-1.1570191383361816	0.7621200084686279
7rgp.pdb	7rgp_E_A_HE217K.pdb	-0.24983981251716614	1.1506500244140625
7rgp.pdb	7rgp_E_A_HE217M.pdb	0.5028210282325745	-0.8705199956893921
7rgp.pdb	7rgp_E_A_HE217F.pdb	-0.32195717096328735	0.6425300240516663
7rgp.pdb	7rgp_E_A_HE217P.pdb	-0.45731985569000244	0.3088900148868561
7rgp.pdb	7rgp_E_A_HE217S.pdb	-0.5382242798805237	0.0856499969959259
7rgp.pdb	7rgp_E_A_HE217T.pdb	-1.0797579288482666	-0.8988500237464905
7rgp.pdb	7rgp_E_A_HE217W.pdb	-2.7965822219848633	-2.696690082550049
7rgp.pdb	7rgp_E_A_HE217Y.pdb	-3.939527750015259	-1.3277699947357178
7rgp.pdb	7rgp_E_A_HE217V.pdb	-1.1850274801254272	-0.8804900050163269
7rgp.pdb	7rgp_E_A_LE218A.pdb	-0.0577516108751297	-0.13229000568389893
7rgp.pdb	7rgp_E_A_LE218R.pdb	-0.28355148434638977	-0.05398000031709671
7rgp.pdb	7rgp_E_A_LE218N.pdb	-0.5901226997375488	0.3356800079345703
7rgp.pdb	7rgp_E_A_LE218D.pdb	-0.5737854242324829	-0.18569999933242798
7rgp.pdb	7rgp_E_A_LE218C.pdb	-0.06687472760677338	-0.12710000574588776
7rgp.pdb	7rgp_E_A_LE218Q.pdb	-0.3195629119873047	0.33278000354766846
7rgp.pdb	7rgp_E_A_LE218E.pdb	-0.38073602318763733	-0.011989999562501907
7rgp.pdb	7rgp_E_A_LE218G.pdb	-0.06606654822826385	-0.0251499991863966
7rgp.pdb	7rgp_E_A_LE218H.pdb	-0.367278516292572	0.19458000361919403
7rgp.pdb	7rgp_E_A_LE218I.pdb	-0.3439106345176697	-0.010619999840855598
7rgp.pdb	7rgp_E_A_LE218K.pdb	-0.11460071802139282	-0.07649999856948853
7rgp.pdb	7rgp_E_A_LE218M.pdb	-0.2656106948852539	-0.10271000117063522
7rgp.pdb	7rgp_E_A_LE218F.pdb	-0.3743799328804016	0.06961999833583832
7rgp.pdb	7rgp_E_A_LE218P.pdb	-0.12093576043844223	-0.00139999995008111
7rgp.pdb	7rgp_E_A_LE218S.pdb	-0.28896230459213257	0.23089000582695007
7rgp.pdb	7rgp_E_A_LE218T.pdb	-0.23570440709590912	-0.09063000231981277
7rgp.pdb	7rgp_E_A_LE218W.pdb	-0.21269942820072174	0.5738599896430969
7rgp.pdb	7rgp_E_A_LE218Y.pdb	-0.17444650828838348	0.11270000040531158
7rgp.pdb	7rgp_E_A_LE218V.pdb	-0.15160703659057617	-0.06883999705314636
7rgp.pdb	7rgp_E_A_LA1A.pdb	-0.48394453525543213	0.30935001373291016
7rgp.pdb	7rgp_E_A_LA1R.pdb	-0.5865002274513245	-0.07631999999284744
7rgp.pdb	7rgp_E_A_LA1N.pdb	-0.44071733951568604	0.05852000042796135
7rgp.pdb	7rgp_E_A_LA1D.pdb	-0.6632901430130005	-0.18336999416351318
7rgp.pdb	7rgp_E_A_LA1C.pdb	-0.11476302146911621	0.22830000519752502
7rgp.pdb	7rgp_E_A_LA1Q.pdb	-0.37906163930892944	0.11128000169992447
7rgp.pdb	7rgp_E_A_LA1E.pdb	0.43029409646987915	0.7280799746513367
7rgp.pdb	7rgp_E_A_LA1G.pdb	-0.5017880797386169	0.4115000069141388
7rgp.pdb	7rgp_E_A_LA1H.pdb	-0.16090387105941772	0.28508999943733215
7rgp.pdb	7rgp_E_A_LA1I.pdb	-0.05030640959739685	-0.0038900000508874655
7rgp.pdb	7rgp_E_A_LA1K.pdb	-0.3956139087677002	0.2480500042438507
7rgp.pdb	7rgp_E_A_LA1M.pdb	-0.018404915928840637	0.2708599865436554
7rgp.pdb	7rgp_E_A_LA1F.pdb	-0.23216302692890167	0.5324199795722961
7rgp.pdb	7rgp_E_A_LA1P.pdb	-0.14235919713974	-0.060270000249147415
7rgp.pdb	7rgp_E_A_LA1S.pdb	-0.5972341299057007	0.17062999308109283
7rgp.pdb	7rgp_E_A_LA1T.pdb	-0.3487057089805603	0.10588999837636948
7rgp.pdb	7rgp_E_A_LA1W.pdb	-0.40669041872024536	-0.013849999755620956
7rgp.pdb	7rgp_E_A_LA1Y.pdb	0.3573036789894104	0.25115999579429626
7rgp.pdb	7rgp_E_A_LA1V.pdb	-0.017127111554145813	-0.036649998277425766
7rgp.pdb	7rgp_E_A_AA3R.pdb	-0.9135466814041138	-0.9875900149345398
7rgp.pdb	7rgp_E_A_AA3N.pdb	-0.8444963693618774	-0.2228900045156479
7rgp.pdb	7rgp_E_A_AA3D.pdb	-1.8406940698623657	-1.7250900268554688
7rgp.pdb	7rgp_E_A_AA3C.pdb	-0.10776315629482269	-0.07926999777555466
7rgp.pdb	7rgp_E_A_AA3Q.pdb	-0.11522810161113739	-0.0002800000074785203
7rgp.pdb	7rgp_E_A_AA3E.pdb	-0.46264714002609253	-1.1634700298309326
7rgp.pdb	7rgp_E_A_AA3G.pdb	-0.3185886740684509	-1.0599900484085083
7rgp.pdb	7rgp_E_A_AA3H.pdb	-0.5401105284690857	-0.3196899890899658
7rgp.pdb	7rgp_E_A_AA3I.pdb	-2.3306562900543213	-1.5448399782180786
7rgp.pdb	7rgp_E_A_AA3L.pdb	0.8397397398948669	1.6304399967193604
7rgp.pdb	7rgp_E_A_AA3K.pdb	-0.3214770555496216	-0.7364400029182434
7rgp.pdb	7rgp_E_A_AA3M.pdb	0.33943772315979004	1.186519980430603
7rgp.pdb	7rgp_E_A_AA3F.pdb	1.3773139715194702	1.7138899564743042
7rgp.pdb	7rgp_E_A_AA3P.pdb	0.4259018301963806	0.8704500198364258
7rgp.pdb	7rgp_E_A_AA3S.pdb	-0.2559778094291687	-0.47560998797416687
7rgp.pdb	7rgp_E_A_AA3T.pdb	-1.7745872735977173	-1.2229199409484863
7rgp.pdb	7rgp_E_A_AA3W.pdb	0.3621498942375183	0.9751700162887573
7rgp.pdb	7rgp_E_A_AA3Y.pdb	-0.47552329301834106	0.5964599847793579
7rgp.pdb	7rgp_E_A_AA3V.pdb	-2.349339485168457	-1.397570013999939
7rgp.pdb	7rgp_E_A_EA4A.pdb	-1.1436841487884521	-2.3065900802612305
7rgp.pdb	7rgp_E_A_EA4R.pdb	-1.1979835033416748	-4.70906400680542
7rgp.pdb	7rgp_E_A_EA4N.pdb	-1.7516069412231445	-2.51104998588562
7rgp.pdb	7rgp_E_A_EA4D.pdb	-0.5285355448722839	-1.0574500560760498
7rgp.pdb	7rgp_E_A_EA4C.pdb	-1.5432333946228027	-2.757620096206665
7rgp.pdb	7rgp_E_A_EA4Q.pdb	-1.415469765663147	-1.4970200061798096
7rgp.pdb	7rgp_E_A_EA4G.pdb	-1.1354057788848877	-3.218440055847168
7rgp.pdb	7rgp_E_A_EA4H.pdb	-7.218500137329102	-8.6839599609375
7rgp.pdb	7rgp_E_A_EA4I.pdb	-0.9601148366928101	-0.48655998706817627
7rgp.pdb	7rgp_E_A_EA4L.pdb	-0.44101643562316895	0.1521099954843521
7rgp.pdb	7rgp_E_A_EA4K.pdb	-0.9855030179023743	-3.9333200454711914
7rgp.pdb	7rgp_E_A_EA4M.pdb	-0.036157429218292236	0.49327999353408813
7rgp.pdb	7rgp_E_A_EA4F.pdb	-2.0489907264709473	-2.1104300022125244
7rgp.pdb	7rgp_E_A_EA4P.pdb	-1.7886106967926025	-2.528700113296509
7rgp.pdb	7rgp_E_A_EA4S.pdb	-1.507795810699463	-2.5047099590301514
7rgp.pdb	7rgp_E_A_EA4T.pdb	-2.819056272506714	-2.532949924468994
7rgp.pdb	7rgp_E_A_EA4W.pdb	-10.345537185668945	-10.844880104064941
7rgp.pdb	7rgp_E_A_EA4Y.pdb	-1.996732234954834	-2.081549882888794
7rgp.pdb	7rgp_E_A_EA4V.pdb	-0.6343744397163391	-1.052590012550354
7rgp.pdb	7rgp_E_A_KA6A.pdb	-0.31935423612594604	-0.586359977722168
7rgp.pdb	7rgp_E_A_KA6R.pdb	-0.1473483443260193	-0.16107000410556793
7rgp.pdb	7rgp_E_A_KA6N.pdb	-0.6184797286987305	-0.611810028553009
7rgp.pdb	7rgp_E_A_KA6D.pdb	-0.6030094623565674	-0.4826500117778778
7rgp.pdb	7rgp_E_A_KA6C.pdb	-0.27527591586112976	-0.6141600012779236
7rgp.pdb	7rgp_E_A_KA6Q.pdb	-0.34507495164871216	-0.5641199946403503
7rgp.pdb	7rgp_E_A_KA6E.pdb	-0.43245261907577515	-0.5011600255966187
7rgp.pdb	7rgp_E_A_KA6G.pdb	-0.36133140325546265	-0.5996699929237366
7rgp.pdb	7rgp_E_A_KA6H.pdb	-0.3440351188182831	-0.5989000201225281
7rgp.pdb	7rgp_E_A_KA6I.pdb	-0.2680642604827881	-0.5618399977684021
7rgp.pdb	7rgp_E_A_KA6L.pdb	-0.21076194941997528	-0.5976200103759766
7rgp.pdb	7rgp_E_A_KA6M.pdb	0.06850822269916534	-0.13046999275684357
7rgp.pdb	7rgp_E_A_KA6F.pdb	-0.13931921124458313	-0.12826000154018402
7rgp.pdb	7rgp_E_A_KA6P.pdb	-0.7101224660873413	-0.8715699911117554
7rgp.pdb	7rgp_E_A_KA6S.pdb	-0.6404768824577332	-0.6149299740791321
7rgp.pdb	7rgp_E_A_KA6T.pdb	-0.5015743970870972	-0.6600900292396545
7rgp.pdb	7rgp_E_A_KA6W.pdb	0.2215167135000229	0.21251000463962555
7rgp.pdb	7rgp_E_A_KA6Y.pdb	0.7284210324287415	0.2329300045967102
7rgp.pdb	7rgp_E_A_KA6V.pdb	-0.2734222710132599	-0.6165400147438049
7rgp.pdb	7rgp_E_A_AA7R.pdb	-0.5531957149505615	-2.5677900314331055
7rgp.pdb	7rgp_E_A_AA7N.pdb	-0.09813882410526276	1.8312499523162842
7rgp.pdb	7rgp_E_A_AA7D.pdb	0.40349578857421875	1.2860100269317627
7rgp.pdb	7rgp_E_A_AA7C.pdb	-0.24858932197093964	0.29725998640060425
7rgp.pdb	7rgp_E_A_AA7Q.pdb	-0.19759778678417206	0.6075900197029114
7rgp.pdb	7rgp_E_A_AA7E.pdb	0.8454729914665222	3.304450035095215
7rgp.pdb	7rgp_E_A_AA7G.pdb	-0.14433644711971283	-0.6957499980926514
7rgp.pdb	7rgp_E_A_AA7H.pdb	-0.19119863212108612	1.1178200244903564
7rgp.pdb	7rgp_E_A_AA7I.pdb	-1.9674441814422607	0.7374699711799622
7rgp.pdb	7rgp_E_A_AA7L.pdb	0.2036120444536209	1.9448200464248657
7rgp.pdb	7rgp_E_A_AA7K.pdb	-0.39245671033859253	-0.08675000071525574
7rgp.pdb	7rgp_E_A_AA7M.pdb	0.34178417921066284	1.0910300016403198
7rgp.pdb	7rgp_E_A_AA7F.pdb	-0.8629100918769836	1.0534000396728516
7rgp.pdb	7rgp_E_A_AA7P.pdb	-0.38429877161979675	0.34345999360084534
7rgp.pdb	7rgp_E_A_AA7S.pdb	-0.40429967641830444	-0.5214700102806091
7rgp.pdb	7rgp_E_A_AA7T.pdb	-0.8104972243309021	-0.03537999838590622
7rgp.pdb	7rgp_E_A_AA7W.pdb	1.0137470960617065	2.4992098808288574
7rgp.pdb	7rgp_E_A_AA7Y.pdb	0.6152417063713074	1.9451500177383423
7rgp.pdb	7rgp_E_A_AA7V.pdb	-1.4063239097595215	0.14800000190734863
7rgp.pdb	7rgp_E_A_AA8R.pdb	-0.4752432703971863	-1.9035199880599976
7rgp.pdb	7rgp_E_A_AA8N.pdb	-2.592036724090576	-2.4823899269104004
7rgp.pdb	7rgp_E_A_AA8D.pdb	-2.388218641281128	-0.7422500252723694
7rgp.pdb	7rgp_E_A_AA8C.pdb	-0.37081003189086914	0.46167001128196716
7rgp.pdb	7rgp_E_A_AA8Q.pdb	-0.6214936971664429	-0.6606699824333191
7rgp.pdb	7rgp_E_A_AA8E.pdb	-0.6272209286689758	-0.24967999756336212
7rgp.pdb	7rgp_E_A_AA8G.pdb	-0.2702040374279022	-0.16474999487400055
7rgp.pdb	7rgp_E_A_AA8H.pdb	-5.975541591644287	-3.9930899143218994
7rgp.pdb	7rgp_E_A_AA8I.pdb	-0.5576714873313904	0.4507800042629242
7rgp.pdb	7rgp_E_A_AA8L.pdb	-1.758914589881897	-0.5576599836349487
7rgp.pdb	7rgp_E_A_AA8K.pdb	-0.6154041886329651	-1.557629942893982
7rgp.pdb	7rgp_E_A_AA8M.pdb	-0.2695322632789612	1.0625699758529663
7rgp.pdb	7rgp_E_A_AA8F.pdb	-7.859454154968262	-8.752140045166016
7rgp.pdb	7rgp_E_A_AA8P.pdb	-1.0371484756469727	-1.4730199575424194
7rgp.pdb	7rgp_E_A_AA8S.pdb	-0.5313481688499451	-0.8077399730682373
7rgp.pdb	7rgp_E_A_AA8T.pdb	-0.4060729742050171	0.5320799946784973
7rgp.pdb	7rgp_E_A_AA8W.pdb	-6.619557857513428	-4.232741832733154
7rgp.pdb	7rgp_E_A_AA8Y.pdb	-9.052536964416504	-9.176250457763672
7rgp.pdb	7rgp_E_A_AA8V.pdb	-0.12566311657428741	0.9884499907493591
7rgp.pdb	7rgp_E_A_EA10A.pdb	-0.9842687845230103	-1.0844500064849854
7rgp.pdb	7rgp_E_A_EA10R.pdb	-0.7869744896888733	-0.92808997631073
7rgp.pdb	7rgp_E_A_EA10N.pdb	-1.0357226133346558	-1.1635799407958984
7rgp.pdb	7rgp_E_A_EA10D.pdb	-0.8680297136306763	-0.7990300059318542
7rgp.pdb	7rgp_E_A_EA10C.pdb	-0.8955549597740173	-1.263700008392334
7rgp.pdb	7rgp_E_A_EA10Q.pdb	-0.8388060927391052	-1.1972099542617798
7rgp.pdb	7rgp_E_A_EA10G.pdb	-1.0139660835266113	-1.3783199787139893
7rgp.pdb	7rgp_E_A_EA10H.pdb	-0.7933666110038757	-1.3631500005722046
7rgp.pdb	7rgp_E_A_EA10I.pdb	-0.9881072640419006	-0.7679799795150757
7rgp.pdb	7rgp_E_A_EA10L.pdb	-1.0305606126785278	-1.2798800468444824
7rgp.pdb	7rgp_E_A_EA10K.pdb	-0.9451120495796204	-0.431769996881485
7rgp.pdb	7rgp_E_A_EA10M.pdb	-0.6389321684837341	-0.7681499719619751
7rgp.pdb	7rgp_E_A_EA10F.pdb	-1.0291740894317627	-0.8344500064849854
7rgp.pdb	7rgp_E_A_EA10P.pdb	-1.175049901008606	-1.361199975013733
7rgp.pdb	7rgp_E_A_EA10S.pdb	-1.3226486444473267	-1.617300033569336
7rgp.pdb	7rgp_E_A_EA10T.pdb	-1.2377935647964478	-1.41812002658844
7rgp.pdb	7rgp_E_A_EA10W.pdb	-0.468700647354126	0.27886998653411865
7rgp.pdb	7rgp_E_A_EA10Y.pdb	-0.8115307688713074	-1.1577500104904175
7rgp.pdb	7rgp_E_A_EA10V.pdb	-0.8152552843093872	-1.1139400005340576
7rgp.pdb	7rgp_E_A_RA11A.pdb	0.020625099539756775	0.96492999792099
7rgp.pdb	7rgp_E_A_RA11N.pdb	-0.42954015731811523	1.2390999794006348
7rgp.pdb	7rgp_E_A_RA11D.pdb	-0.33270782232284546	0.6682500243186951
7rgp.pdb	7rgp_E_A_RA11C.pdb	-0.10733051598072052	0.891759991645813
7rgp.pdb	7rgp_E_A_RA11Q.pdb	0.38870352506637573	1.586899995803833
7rgp.pdb	7rgp_E_A_RA11E.pdb	0.09615574777126312	1.124899983406067
7rgp.pdb	7rgp_E_A_RA11G.pdb	-0.0757669061422348	0.8848199844360352
7rgp.pdb	7rgp_E_A_RA11H.pdb	0.03394554555416107	1.6023399829864502
7rgp.pdb	7rgp_E_A_RA11I.pdb	-0.003921061754226685	1.4006099700927734
7rgp.pdb	7rgp_E_A_RA11L.pdb	0.2582245469093323	1.4871699810028076
7rgp.pdb	7rgp_E_A_RA11K.pdb	0.09926925599575043	1.8243099451065063
7rgp.pdb	7rgp_E_A_RA11M.pdb	0.22504083812236786	1.6220999956130981
7rgp.pdb	7rgp_E_A_RA11F.pdb	-0.06883424520492554	1.8198299407958984
7rgp.pdb	7rgp_E_A_RA11P.pdb	-0.3904595375061035	0.13971999287605286
7rgp.pdb	7rgp_E_A_RA11S.pdb	-0.3516451120376587	0.5207499861717224
7rgp.pdb	7rgp_E_A_RA11T.pdb	-0.23261487483978271	0.9579499959945679
7rgp.pdb	7rgp_E_A_RA11W.pdb	-0.22046200931072235	1.7432500123977661
7rgp.pdb	7rgp_E_A_RA11Y.pdb	-0.08621671795845032	1.4670900106430054
7rgp.pdb	7rgp_E_A_RA11V.pdb	-0.13111332058906555	1.3416999578475952
7dc8.pdb	7dc8_BA_C_DA28A.pdb	-0.9391918778419495	-1.6717000007629395
7dc8.pdb	7dc8_BA_C_DA28R.pdb	-0.5580170154571533	-0.13570000231266022
7dc8.pdb	7dc8_BA_C_DA28N.pdb	-0.538515031337738	-0.7505999803543091
7dc8.pdb	7dc8_BA_C_DA28C.pdb	-1.1932220458984375	-1.2626999616622925
7dc8.pdb	7dc8_BA_C_DA28Q.pdb	-1.117689847946167	-1.7079999446868896
7dc8.pdb	7dc8_BA_C_DA28E.pdb	-0.84922856092453	-1.586899995803833
7dc8.pdb	7dc8_BA_C_DA28G.pdb	-1.0226621627807617	-1.6434999704360962
7dc8.pdb	7dc8_BA_C_DA28H.pdb	-0.9706150889396667	-1.9753999710083008
7dc8.pdb	7dc8_BA_C_DA28I.pdb	-1.0764074325561523	-1.4794000387191772
7dc8.pdb	7dc8_BA_C_DA28L.pdb	-1.2711338996887207	-0.9775000214576721
7dc8.pdb	7dc8_BA_C_DA28K.pdb	-1.0923458337783813	-1.2625999450683594
7dc8.pdb	7dc8_BA_C_DA28M.pdb	-1.15268075466156	-0.7373999953269958
7dc8.pdb	7dc8_BA_C_DA28F.pdb	-1.153687834739685	-1.5672999620437622
7dc8.pdb	7dc8_BA_C_DA28P.pdb	-1.1965917348861694	-1.5814000368118286
7dc8.pdb	7dc8_BA_C_DA28S.pdb	-1.1177074909210205	-1.6660000085830688
7dc8.pdb	7dc8_BA_C_DA28T.pdb	-1.2148759365081787	-1.5861999988555908
7dc8.pdb	7dc8_BA_C_DA28W.pdb	-1.158403754234314	-1.5986000299453735
7dc8.pdb	7dc8_BA_C_DA28Y.pdb	-1.2245837450027466	-1.6216000318527222
7dc8.pdb	7dc8_BA_C_DA28V.pdb	-0.8638664484024048	-1.5529999732971191
7dc8.pdb	7dc8_BA_C_GA30A.pdb	-4.248127460479736	-4.277699947357178
7dc8.pdb	7dc8_BA_C_GA30R.pdb	-9.76114559173584	-10.400099754333496
7dc8.pdb	7dc8_BA_C_GA30N.pdb	-6.447098255157471	-6.952789783477783
7dc8.pdb	7dc8_BA_C_GA30D.pdb	-8.299123764038086	-7.601960182189941
7dc8.pdb	7dc8_BA_C_GA30C.pdb	-5.487955570220947	-6.455460071563721
7dc8.pdb	7dc8_BA_C_GA30Q.pdb	-17.78919219970703	-16.095354080200195
7dc8.pdb	7dc8_BA_C_GA30E.pdb	-10.586234092712402	-9.586009979248047
7dc8.pdb	7dc8_BA_C_GA30H.pdb	-9.94426441192627	-12.949480056762695
7dc8.pdb	7dc8_BA_C_GA30I.pdb	-12.865361213684082	-12.951430320739746
7dc8.pdb	7dc8_BA_C_GA30L.pdb	-8.509281158447266	-7.942440032958984
7dc8.pdb	7dc8_BA_C_GA30K.pdb	-18.584936141967773	-16.186864852905273
7dc8.pdb	7dc8_BA_C_GA30M.pdb	-15.101448059082031	-13.792220115661621
7dc8.pdb	7dc8_BA_C_GA30F.pdb	-9.57982063293457	-11.542719841003418
7dc8.pdb	7dc8_BA_C_GA30P.pdb	-6.010763645172119	-4.896900177001953
7dc8.pdb	7dc8_BA_C_GA30S.pdb	-4.704939842224121	-5.802999973297119
7dc8.pdb	7dc8_BA_C_GA30T.pdb	-9.105810165405273	-10.852740287780762
7dc8.pdb	7dc8_BA_C_GA30W.pdb	-8.306927680969238	-10.479820251464844
7dc8.pdb	7dc8_BA_C_GA30Y.pdb	-9.578624725341797	-10.336689949035645
7dc8.pdb	7dc8_BA_C_GA30V.pdb	-12.653397560119629	-11.812769889831543
7dc8.pdb	7dc8_BA_C_DA31A.pdb	-0.2934170961380005	-1.854699969291687
7dc8.pdb	7dc8_BA_C_DA31R.pdb	-0.2280309945344925	-2.099100112915039
7dc8.pdb	7dc8_BA_C_DA31N.pdb	-0.40443411469459534	-0.9771000146865845
7dc8.pdb	7dc8_BA_C_DA31C.pdb	-0.31678831577301025	-1.6043000221252441
7dc8.pdb	7dc8_BA_C_DA31Q.pdb	-0.29041677713394165	-1.2984000444412231
7dc8.pdb	7dc8_BA_C_DA31E.pdb	-0.2704862356185913	-0.49570000171661377
7dc8.pdb	7dc8_BA_C_DA31G.pdb	-0.10086463391780853	-1.9815000295639038
7dc8.pdb	7dc8_BA_C_DA31H.pdb	0.135630801320076	-0.6243000030517578
7dc8.pdb	7dc8_BA_C_DA31I.pdb	-0.1572483330965042	-1.4129999876022339
7dc8.pdb	7dc8_BA_C_DA31L.pdb	0.0639069527387619	-1.3000999689102173
7dc8.pdb	7dc8_BA_C_DA31K.pdb	-0.4769943058490753	-1.6759999990463257
7dc8.pdb	7dc8_BA_C_DA31M.pdb	-0.3120218813419342	-0.8790000081062317
7dc8.pdb	7dc8_BA_C_DA31F.pdb	0.26311004161834717	-2.224600076675415
7dc8.pdb	7dc8_BA_C_DA31P.pdb	0.35694682598114014	-1.7461999654769897
7dc8.pdb	7dc8_BA_C_DA31S.pdb	-0.4490184783935547	-1.5078999996185303
7dc8.pdb	7dc8_BA_C_DA31T.pdb	-0.46380001306533813	-1.6022000312805176
7dc8.pdb	7dc8_BA_C_DA31W.pdb	-0.8216617703437805	-3.1575000286102295
7dc8.pdb	7dc8_BA_C_DA31Y.pdb	-1.6611278057098389	-2.365499973297119
7dc8.pdb	7dc8_BA_C_DA31V.pdb	-0.38345128297805786	-1.378999948501587
7dc8.pdb	7dc8_BA_C_AA33R.pdb	-0.264209508895874	0.7634000182151794
7dc8.pdb	7dc8_BA_C_AA33N.pdb	-0.355268269777298	0.33869999647140503
7dc8.pdb	7dc8_BA_C_AA33D.pdb	-0.41620934009552	0.038100000470876694
7dc8.pdb	7dc8_BA_C_AA33C.pdb	-0.01595117151737213	0.40959998965263367
7dc8.pdb	7dc8_BA_C_AA33Q.pdb	-0.3481788635253906	0.47510001063346863
7dc8.pdb	7dc8_BA_C_AA33E.pdb	-0.3745342493057251	0.6553999781608582
7dc8.pdb	7dc8_BA_C_AA33G.pdb	-0.26876527070999146	0.02879999950528145
7dc8.pdb	7dc8_BA_C_AA33H.pdb	-0.13710573315620422	0.4406999945640564
7dc8.pdb	7dc8_BA_C_AA33I.pdb	-0.1493643969297409	1.0892000198364258
7dc8.pdb	7dc8_BA_C_AA33L.pdb	-0.24120067059993744	0.9598000049591064
7dc8.pdb	7dc8_BA_C_AA33K.pdb	-0.27173277735710144	0.659600019454956
7dc8.pdb	7dc8_BA_C_AA33M.pdb	0.03131915628910065	1.0157999992370605
7dc8.pdb	7dc8_BA_C_AA33F.pdb	-0.4218512773513794	0.652999997138977
7dc8.pdb	7dc8_BA_C_AA33P.pdb	-0.5717391967773438	-0.21570000052452087
7dc8.pdb	7dc8_BA_C_AA33S.pdb	-0.5531227588653564	0.06520000100135803
7dc8.pdb	7dc8_BA_C_AA33T.pdb	-0.7518836855888367	0.37459999322891235
7dc8.pdb	7dc8_BA_C_AA33W.pdb	0.06032927334308624	1.3909000158309937
7dc8.pdb	7dc8_BA_C_AA33Y.pdb	-0.2623574137687683	0.6482999920845032
7dc8.pdb	7dc8_BA_C_AA33V.pdb	-0.14597414433956146	0.7233999967575073
7dc8.pdb	7dc8_BA_C_YA34A.pdb	-1.1389046907424927	-1.9566999673843384
7dc8.pdb	7dc8_BA_C_YA34R.pdb	-1.1340831518173218	-2.026099920272827
7dc8.pdb	7dc8_BA_C_YA34N.pdb	-1.3538442850112915	-1.8976999521255493
7dc8.pdb	7dc8_BA_C_YA34D.pdb	-1.3229691982269287	-1.9431999921798706
7dc8.pdb	7dc8_BA_C_YA34C.pdb	-1.0849360227584839	-1.7690000534057617
7dc8.pdb	7dc8_BA_C_YA34Q.pdb	-1.307171106338501	-1.9912999868392944
7dc8.pdb	7dc8_BA_C_YA34E.pdb	-1.3515455722808838	-2.308799982070923
7dc8.pdb	7dc8_BA_C_YA34G.pdb	-1.1139891147613525	-2.1303999423980713
7dc8.pdb	7dc8_BA_C_YA34H.pdb	-0.9897109866142273	-1.6460000276565552
7dc8.pdb	7dc8_BA_C_YA34I.pdb	-1.4025280475616455	-1.4950000047683716
7dc8.pdb	7dc8_BA_C_YA34L.pdb	-1.1473608016967773	-1.4185999631881714
7dc8.pdb	7dc8_BA_C_YA34K.pdb	-1.321885585784912	-2.0897998809814453
7dc8.pdb	7dc8_BA_C_YA34M.pdb	-0.7570717334747314	-0.8740000128746033
7dc8.pdb	7dc8_BA_C_YA34F.pdb	-1.016903281211853	-0.8590999841690063
7dc8.pdb	7dc8_BA_C_YA34P.pdb	-1.3382560014724731	-2.088900089263916
7dc8.pdb	7dc8_BA_C_YA34S.pdb	-1.4090008735656738	-1.6821000576019287
7dc8.pdb	7dc8_BA_C_YA34T.pdb	-1.2037148475646973	-1.3904999494552612
7dc8.pdb	7dc8_BA_C_YA34W.pdb	-5.007532596588135	-3.4827001094818115
7dc8.pdb	7dc8_BA_C_YA34V.pdb	-1.4968847036361694	-1.6133999824523926
7dc8.pdb	7dc8_BA_C_YA52A.pdb	0.03910131752490997	-0.24490000307559967
7dc8.pdb	7dc8_BA_C_YA52R.pdb	-0.24838440120220184	-0.3758000135421753
7dc8.pdb	7dc8_BA_C_YA52N.pdb	-0.10546354949474335	-0.19110000133514404
7dc8.pdb	7dc8_BA_C_YA52D.pdb	-0.3340871334075928	-0.30390000343322754
[truncated: 93,134 more rows]
