# Supplementary material for: Investigating the volume and diversity of data needed for generalizable antibody–antigen ΔΔG prediction
Source: Nat Comput Sci. 2025 Jul 8;5(8):635–47. doi: 10.1038/s43588-025-00823-8 (PMC12374841; doi:10.1038/s43588-025-00823-8)
Supplement: Supplementary file 4 — Unprocessed Graphinity model predictions and true values for experimental and synthetic ΔΔG values. [file 43588_2025_823_MOESM4_ESM.zip › Figure2/Figure2b-Graphinity_Predictions-10FoldCV_CDR_SeqId/Graphinity_Predictions-Synthetic_FoldX_ddG_942723-10FoldCV_CDR_SeqId/Graphinity_predictions_test-Foldx_ddG_942723-cutoff_70-fold6.csv]

wt_pdb	mut_pdb	pred_score	true_label
1nca.pdb	1nca_HL_N_YL49A.pdb	-0.952049732208252	-2.717099905014038
1nca.pdb	1nca_HL_N_YL49R.pdb	-1.9501432180404663	-2.2806999683380127
1nca.pdb	1nca_HL_N_YL49N.pdb	-1.0304532051086426	-2.4451000690460205
1nca.pdb	1nca_HL_N_YL49D.pdb	-1.022904634475708	-2.928299903869629
1nca.pdb	1nca_HL_N_YL49C.pdb	-0.7199530601501465	-2.791800022125244
1nca.pdb	1nca_HL_N_YL49Q.pdb	-1.261016607284546	-2.801100015640259
1nca.pdb	1nca_HL_N_YL49E.pdb	-1.2052334547042847	-4.77400016784668
1nca.pdb	1nca_HL_N_YL49G.pdb	-0.8281289935112	-2.8505001068115234
1nca.pdb	1nca_HL_N_YL49H.pdb	-0.9267897009849548	-2.2530999183654785
1nca.pdb	1nca_HL_N_YL49I.pdb	-1.1872507333755493	-2.137500047683716
1nca.pdb	1nca_HL_N_YL49L.pdb	-0.6228628158569336	-1.9416999816894531
1nca.pdb	1nca_HL_N_YL49K.pdb	-0.933491587638855	-2.4749999046325684
1nca.pdb	1nca_HL_N_YL49M.pdb	-0.5179547667503357	-1.8370000123977661
1nca.pdb	1nca_HL_N_YL49F.pdb	-0.571702241897583	-1.4911999702453613
1nca.pdb	1nca_HL_N_YL49P.pdb	-0.7792348861694336	-2.7676000595092773
1nca.pdb	1nca_HL_N_YL49S.pdb	-0.9366527795791626	-2.7834999561309814
1nca.pdb	1nca_HL_N_YL49T.pdb	-0.8036125898361206	-2.2416999340057373
1nca.pdb	1nca_HL_N_YL49W.pdb	-0.43379855155944824	-2.603100061416626
1nca.pdb	1nca_HL_N_YL49V.pdb	-0.8903018236160278	-2.8949999809265137
1nca.pdb	1nca_HL_N_WL50A.pdb	-0.8233314752578735	-2.126199960708618
1nca.pdb	1nca_HL_N_WL50R.pdb	-0.8165917992591858	-0.5893999934196472
1nca.pdb	1nca_HL_N_WL50N.pdb	-1.148552417755127	-1.9754999876022339
1nca.pdb	1nca_HL_N_WL50D.pdb	-0.9606440663337708	-2.142899990081787
1nca.pdb	1nca_HL_N_WL50C.pdb	-0.626593828201294	-1.7769999504089355
1nca.pdb	1nca_HL_N_WL50Q.pdb	-0.4639822244644165	-0.34549999237060547
1nca.pdb	1nca_HL_N_WL50E.pdb	-0.33040595054626465	-1.343999981880188
1nca.pdb	1nca_HL_N_WL50G.pdb	-0.9527196884155273	-2.7497000694274902
1nca.pdb	1nca_HL_N_WL50H.pdb	-1.09271240234375	-0.85589998960495
1nca.pdb	1nca_HL_N_WL50I.pdb	-0.7674376964569092	-1.094099998474121
1nca.pdb	1nca_HL_N_WL50L.pdb	-0.40673744678497314	-1.481600046157837
1nca.pdb	1nca_HL_N_WL50K.pdb	-1.4900336265563965	-1.9160000085830688
1nca.pdb	1nca_HL_N_WL50M.pdb	-0.18770568072795868	-0.39010000228881836
1nca.pdb	1nca_HL_N_WL50F.pdb	-0.4828079342842102	-0.8485999703407288
1nca.pdb	1nca_HL_N_WL50P.pdb	-1.1174426078796387	-2.959199905395508
1nca.pdb	1nca_HL_N_WL50S.pdb	-1.3604375123977661	-2.631700038909912
1nca.pdb	1nca_HL_N_WL50T.pdb	-1.2799241542816162	-2.3789000511169434
1nca.pdb	1nca_HL_N_WL50Y.pdb	-0.4266996383666992	-0.4472000002861023
1nca.pdb	1nca_HL_N_WL50V.pdb	-0.7978453040122986	-0.984000027179718
1nca.pdb	1nca_HL_N_TL53A.pdb	-0.1979791522026062	-1.544600009918213
1nca.pdb	1nca_HL_N_TL53R.pdb	-2.003347635269165	-2.0429000854492188
1nca.pdb	1nca_HL_N_TL53N.pdb	-0.2583397626876831	-1.3634999990463257
1nca.pdb	1nca_HL_N_TL53D.pdb	-0.6228983998298645	-2.7760000228881836
1nca.pdb	1nca_HL_N_TL53C.pdb	0.27441686391830444	-0.0697999969124794
1nca.pdb	1nca_HL_N_TL53Q.pdb	-1.684057354927063	-2.5309998989105225
1nca.pdb	1nca_HL_N_TL53E.pdb	-1.2042847871780396	-2.5450000762939453
1nca.pdb	1nca_HL_N_TL53G.pdb	-0.6939494609832764	-1.3802000284194946
1nca.pdb	1nca_HL_N_TL53H.pdb	-17.75775909423828	-13.276320457458496
1nca.pdb	1nca_HL_N_TL53I.pdb	-1.5856322050094604	-0.5806000232696533
1nca.pdb	1nca_HL_N_TL53L.pdb	0.5639880895614624	1.326300024986267
1nca.pdb	1nca_HL_N_TL53K.pdb	-2.4573423862457275	-2.488300085067749
1nca.pdb	1nca_HL_N_TL53M.pdb	-0.1511218100786209	-0.20730000734329224
1nca.pdb	1nca_HL_N_TL53F.pdb	-22.58647346496582	-20.76963996887207
1nca.pdb	1nca_HL_N_TL53P.pdb	-0.3367476463317871	-1.1859999895095825
1nca.pdb	1nca_HL_N_TL53S.pdb	-0.5647742748260498	-1.4781999588012695
1nca.pdb	1nca_HL_N_TL53W.pdb	-17.630434036254883	-16.209400177001953
1nca.pdb	1nca_HL_N_TL53Y.pdb	-18.067474365234375	-22.724279403686523
1nca.pdb	1nca_HL_N_TL53V.pdb	0.12060005962848663	0.5914000272750854
1nca.pdb	1nca_HL_N_IL56A.pdb	-0.311051607131958	0.23510000109672546
1nca.pdb	1nca_HL_N_IL56R.pdb	-0.18944160640239716	-0.059700001031160355
1nca.pdb	1nca_HL_N_IL56N.pdb	-0.04189641773700714	-0.20329999923706055
1nca.pdb	1nca_HL_N_IL56D.pdb	-0.0991431251168251	0.2468000054359436
1nca.pdb	1nca_HL_N_IL56C.pdb	-0.24572767317295074	-0.25600001215934753
1nca.pdb	1nca_HL_N_IL56Q.pdb	-0.5023983120918274	-0.4530999958515167
1nca.pdb	1nca_HL_N_IL56E.pdb	-0.8015931248664856	0.0012000000569969416
1nca.pdb	1nca_HL_N_IL56G.pdb	-0.11724290251731873	0.45500001311302185
1nca.pdb	1nca_HL_N_IL56H.pdb	-0.1777307093143463	0.09640000015497208
1nca.pdb	1nca_HL_N_IL56L.pdb	-0.3689616918563843	-0.14800000190734863
1nca.pdb	1nca_HL_N_IL56K.pdb	-0.42862945795059204	0.07970000058412552
1nca.pdb	1nca_HL_N_IL56M.pdb	-0.14759936928749084	0.6044999957084656
1nca.pdb	1nca_HL_N_IL56F.pdb	0.02012188732624054	0.367900013923645
1nca.pdb	1nca_HL_N_IL56P.pdb	-0.16972513496875763	-0.37139999866485596
1nca.pdb	1nca_HL_N_IL56S.pdb	-0.41525280475616455	0.054999999701976776
1nca.pdb	1nca_HL_N_IL56T.pdb	-0.5143183469772339	-0.26159998774528503
1nca.pdb	1nca_HL_N_IL56W.pdb	0.020700886845588684	-0.07959999889135361
1nca.pdb	1nca_HL_N_IL56Y.pdb	-0.1082015335559845	0.3675000071525574
1nca.pdb	1nca_HL_N_IL56V.pdb	-0.2815636992454529	-0.31859999895095825
1nca.pdb	1nca_HL_N_HL91A.pdb	-0.13129444420337677	1.388800024986267
1nca.pdb	1nca_HL_N_HL91R.pdb	0.28793346881866455	1.9055999517440796
1nca.pdb	1nca_HL_N_HL91N.pdb	-0.533098578453064	-0.18140000104904175
1nca.pdb	1nca_HL_N_HL91D.pdb	-0.5588019490242004	0.14350000023841858
1nca.pdb	1nca_HL_N_HL91C.pdb	-0.02440093457698822	1.4589999914169312
1nca.pdb	1nca_HL_N_HL91Q.pdb	0.1637890785932541	0.31139999628067017
1nca.pdb	1nca_HL_N_HL91E.pdb	-0.8531662225723267	0.05849999934434891
1nca.pdb	1nca_HL_N_HL91G.pdb	0.36036843061447144	1.7454999685287476
1nca.pdb	1nca_HL_N_HL91I.pdb	-0.1592397689819336	1.444700002670288
1nca.pdb	1nca_HL_N_HL91L.pdb	-0.17274296283721924	1.0200999975204468
1nca.pdb	1nca_HL_N_HL91K.pdb	-0.2366527020931244	0.5138000249862671
1nca.pdb	1nca_HL_N_HL91M.pdb	0.1583103984594345	1.3756999969482422
1nca.pdb	1nca_HL_N_HL91F.pdb	-0.37607908248901367	0.7566999793052673
1nca.pdb	1nca_HL_N_HL91P.pdb	-0.1972106248140335	1.4815000295639038
1nca.pdb	1nca_HL_N_HL91S.pdb	-0.1894996166229248	1.5267000198364258
1nca.pdb	1nca_HL_N_HL91T.pdb	-0.32113438844680786	0.804099977016449
1nca.pdb	1nca_HL_N_HL91W.pdb	-0.7264156341552734	-0.14079999923706055
1nca.pdb	1nca_HL_N_HL91Y.pdb	-0.9145252704620361	-4.024400234222412
1nca.pdb	1nca_HL_N_HL91V.pdb	-0.2041831612586975	1.0364999771118164
1nca.pdb	1nca_HL_N_YL92A.pdb	-0.4432494640350342	-1.0110000371932983
1nca.pdb	1nca_HL_N_YL92R.pdb	-0.6814311742782593	-0.8661999702453613
1nca.pdb	1nca_HL_N_YL92N.pdb	-0.6678168773651123	-0.9332000017166138
1nca.pdb	1nca_HL_N_YL92D.pdb	-0.8437879681587219	-0.8181999921798706
1nca.pdb	1nca_HL_N_YL92C.pdb	-0.41618701815605164	-0.8644999861717224
1nca.pdb	1nca_HL_N_YL92Q.pdb	-0.808270275592804	-0.741100013256073
1nca.pdb	1nca_HL_N_YL92E.pdb	-1.2528305053710938	-0.9549999833106995
1nca.pdb	1nca_HL_N_YL92G.pdb	-0.391465961933136	-0.9639999866485596
1nca.pdb	1nca_HL_N_YL92H.pdb	-0.4986690878868103	-0.6507999897003174
1nca.pdb	1nca_HL_N_YL92I.pdb	-0.5473957657814026	-0.6256999969482422
1nca.pdb	1nca_HL_N_YL92L.pdb	-0.4529344439506531	-0.6535000205039978
1nca.pdb	1nca_HL_N_YL92K.pdb	-0.5926570296287537	-0.9294000267982483
1nca.pdb	1nca_HL_N_YL92M.pdb	-0.465590238571167	-0.7430999875068665
1nca.pdb	1nca_HL_N_YL92F.pdb	0.16304950416088104	0.12960000336170197
1nca.pdb	1nca_HL_N_YL92P.pdb	-0.538128674030304	-1.1437000036239624
1nca.pdb	1nca_HL_N_YL92S.pdb	-0.7788510918617249	-0.9919999837875366
1nca.pdb	1nca_HL_N_YL92T.pdb	-0.909159779548645	-0.982699990272522
1nca.pdb	1nca_HL_N_YL92W.pdb	-0.02129174768924713	0.1257999986410141
1nca.pdb	1nca_HL_N_YL92V.pdb	-0.578578770160675	-0.7573999762535095
1nca.pdb	1nca_HL_N_SL93A.pdb	-0.5300254821777344	-0.6152999997138977
1nca.pdb	1nca_HL_N_SL93R.pdb	-0.09481379389762878	0.10980000346899033
1nca.pdb	1nca_HL_N_SL93N.pdb	-1.505845546722412	-1.7731000185012817
1nca.pdb	1nca_HL_N_SL93D.pdb	-1.9506696462631226	-2.0078001022338867
1nca.pdb	1nca_HL_N_SL93C.pdb	-0.6396478414535522	-0.36230000853538513
1nca.pdb	1nca_HL_N_SL93Q.pdb	-1.1018062829971313	-1.1657999753952026
1nca.pdb	1nca_HL_N_SL93E.pdb	-1.3298447132110596	-1.1979999542236328
1nca.pdb	1nca_HL_N_SL93G.pdb	-0.41745835542678833	-0.7476000189781189
1nca.pdb	1nca_HL_N_SL93H.pdb	-4.210555076599121	-3.3276000022888184
1nca.pdb	1nca_HL_N_SL93I.pdb	-0.524869978427887	-0.008999999612569809
1nca.pdb	1nca_HL_N_SL93L.pdb	-0.5104121565818787	-0.10019999742507935
1nca.pdb	1nca_HL_N_SL93K.pdb	-0.8466838598251343	-0.9329000115394592
1nca.pdb	1nca_HL_N_SL93M.pdb	-0.29068177938461304	0.2939000129699707
1nca.pdb	1nca_HL_N_SL93F.pdb	-1.212824821472168	-0.7569000124931335
1nca.pdb	1nca_HL_N_SL93P.pdb	-0.6112989187240601	-0.5611000061035156
1nca.pdb	1nca_HL_N_SL93T.pdb	-1.2235294580459595	-1.107300043106079
1nca.pdb	1nca_HL_N_SL93W.pdb	-8.366637229919434	-5.002900123596191
1nca.pdb	1nca_HL_N_SL93Y.pdb	-5.039841651916504	-2.5492000579833984
1nca.pdb	1nca_HL_N_SL93V.pdb	-0.49353909492492676	-0.17260000109672546
1nca.pdb	1nca_HL_N_PL94A.pdb	-0.012640640139579773	0.4526999890804291
1nca.pdb	1nca_HL_N_PL94R.pdb	-0.4154261350631714	0.4855000078678131
1nca.pdb	1nca_HL_N_PL94N.pdb	0.007610738277435303	1.3695000410079956
1nca.pdb	1nca_HL_N_PL94D.pdb	-0.5845104455947876	-1.1759999990463257
1nca.pdb	1nca_HL_N_PL94C.pdb	-0.2543930113315582	0.3343000113964081
1nca.pdb	1nca_HL_N_PL94Q.pdb	0.3489314913749695	1.0906000137329102
1nca.pdb	1nca_HL_N_PL94E.pdb	-0.48311078548431396	0.34689998626708984
1nca.pdb	1nca_HL_N_PL94G.pdb	0.018768712878227234	0.4336000084877014
1nca.pdb	1nca_HL_N_PL94H.pdb	-1.3082727193832397	0.746399998664856
1nca.pdb	1nca_HL_N_PL94I.pdb	-0.20429089665412903	0.5303000211715698
1nca.pdb	1nca_HL_N_PL94L.pdb	-0.15925955772399902	1.027400016784668
1nca.pdb	1nca_HL_N_PL94K.pdb	-0.36938410997390747	0.4410000145435333
1nca.pdb	1nca_HL_N_PL94M.pdb	-0.04995906352996826	0.2502000033855438
1nca.pdb	1nca_HL_N_PL94F.pdb	-2.607102155685425	-1.8752000331878662
1nca.pdb	1nca_HL_N_PL94S.pdb	-0.4515843391418457	0.47380000352859497
1nca.pdb	1nca_HL_N_PL94T.pdb	-0.6120703220367432	0.016100000590085983
1nca.pdb	1nca_HL_N_PL94W.pdb	-2.741201162338257	0.10050000250339508
1nca.pdb	1nca_HL_N_PL94Y.pdb	0.2228585034608841	0.9408000111579895
1nca.pdb	1nca_HL_N_PL94V.pdb	-0.21180810034275055	0.27730000019073486
1nca.pdb	1nca_HL_N_TH30A.pdb	0.09221111238002777	-0.2079000025987625
1nca.pdb	1nca_HL_N_TH30R.pdb	-0.12620526552200317	0.1096000000834465
1nca.pdb	1nca_HL_N_TH30N.pdb	-0.16339781880378723	0.04600000008940697
1nca.pdb	1nca_HL_N_TH30D.pdb	-0.3051772713661194	-0.32749998569488525
1nca.pdb	1nca_HL_N_TH30C.pdb	0.13784389197826385	-0.25459998846054077
1nca.pdb	1nca_HL_N_TH30Q.pdb	-0.08612639456987381	-0.15690000355243683
1nca.pdb	1nca_HL_N_TH30E.pdb	-0.07544725388288498	-0.23909999430179596
1nca.pdb	1nca_HL_N_TH30G.pdb	0.046186357736587524	-0.28760001063346863
1nca.pdb	1nca_HL_N_TH30H.pdb	-0.03506791591644287	0.01489999983459711
1nca.pdb	1nca_HL_N_TH30I.pdb	0.2927471399307251	0.10540000349283218
1nca.pdb	1nca_HL_N_TH30L.pdb	0.4594813585281372	0.3050000071525574
1nca.pdb	1nca_HL_N_TH30K.pdb	0.1577150970697403	0.21240000426769257
1nca.pdb	1nca_HL_N_TH30M.pdb	0.40491175651550293	0.6053000092506409
1nca.pdb	1nca_HL_N_TH30F.pdb	0.13433308899402618	-0.14869999885559082
1nca.pdb	1nca_HL_N_TH30P.pdb	-0.023609235882759094	-0.13099999725818634
1nca.pdb	1nca_HL_N_TH30S.pdb	-0.18636448681354523	-0.15549999475479126
1nca.pdb	1nca_HL_N_TH30W.pdb	0.14627765119075775	-0.16689999401569366
1nca.pdb	1nca_HL_N_TH30Y.pdb	0.04240652918815613	-0.11810000240802765
1nca.pdb	1nca_HL_N_TH30V.pdb	0.14289812743663788	0.01899999938905239
1nca.pdb	1nca_HL_N_NH31A.pdb	-0.12743830680847168	-0.8648999929428101
1nca.pdb	1nca_HL_N_NH31R.pdb	0.05406910181045532	0.16740000247955322
1nca.pdb	1nca_HL_N_NH31D.pdb	-0.5448811054229736	-0.951200008392334
1nca.pdb	1nca_HL_N_NH31C.pdb	0.014840781688690186	-0.42590001225471497
1nca.pdb	1nca_HL_N_NH31Q.pdb	-0.28636467456817627	0.08209999650716782
1nca.pdb	1nca_HL_N_NH31E.pdb	-0.504212498664856	-1.2515000104904175
1nca.pdb	1nca_HL_N_NH31G.pdb	-0.09345921874046326	-1.1109000444412231
1nca.pdb	1nca_HL_N_NH31H.pdb	-0.3334277868270874	-0.031599998474121094
1nca.pdb	1nca_HL_N_NH31I.pdb	-0.10836011171340942	-0.4099999964237213
1nca.pdb	1nca_HL_N_NH31L.pdb	0.4452976584434509	0.6014999747276306
1nca.pdb	1nca_HL_N_NH31K.pdb	-0.1297999769449234	0.7404000163078308
1nca.pdb	1nca_HL_N_NH31M.pdb	0.4882781505584717	0.6876999735832214
1nca.pdb	1nca_HL_N_NH31F.pdb	1.0078356266021729	1.0023000240325928
1nca.pdb	1nca_HL_N_NH31P.pdb	-0.4672364592552185	-1.4110000133514404
1nca.pdb	1nca_HL_N_NH31S.pdb	-0.3789446949958801	-1.1575000286102295
1nca.pdb	1nca_HL_N_NH31T.pdb	-0.2649766206741333	-0.37610000371932983
1nca.pdb	1nca_HL_N_NH31W.pdb	-0.374720960855484	-0.7991999983787537
1nca.pdb	1nca_HL_N_NH31Y.pdb	0.4122923016548157	0.595300018787384
1nca.pdb	1nca_HL_N_NH31V.pdb	0.05925293266773224	0.05660000070929527
1nca.pdb	1nca_HL_N_YH32A.pdb	-0.1682368367910385	-0.32679998874664307
1nca.pdb	1nca_HL_N_YH32R.pdb	-0.35562050342559814	0.310699999332428
1nca.pdb	1nca_HL_N_YH32N.pdb	-0.3282765746116638	-0.2962000072002411
1nca.pdb	1nca_HL_N_YH32D.pdb	-0.4566155672073364	-0.5990999937057495
1nca.pdb	1nca_HL_N_YH32C.pdb	-0.2507241666316986	-0.2922999858856201
1nca.pdb	1nca_HL_N_YH32Q.pdb	-0.33493953943252563	-0.45509999990463257
1nca.pdb	1nca_HL_N_YH32E.pdb	-0.5782402753829956	-0.6759999990463257
1nca.pdb	1nca_HL_N_YH32G.pdb	-0.09798390418291092	-0.19589999318122864
1nca.pdb	1nca_HL_N_YH32H.pdb	-0.4243010878562927	0.014299999922513962
1nca.pdb	1nca_HL_N_YH32I.pdb	-0.2034267634153366	-0.25920000672340393
1nca.pdb	1nca_HL_N_YH32L.pdb	-1.4860674142837524	-0.6248999834060669
1nca.pdb	1nca_HL_N_YH32K.pdb	-0.5178718566894531	0.8702999949455261
1nca.pdb	1nca_HL_N_YH32M.pdb	-0.04023893177509308	0.4577000141143799
1nca.pdb	1nca_HL_N_YH32F.pdb	-0.10236337780952454	0.10599999874830246
1nca.pdb	1nca_HL_N_YH32P.pdb	-0.1292240023612976	-0.5236999988555908
1nca.pdb	1nca_HL_N_YH32S.pdb	-0.13370159268379211	-0.42480000853538513
1nca.pdb	1nca_HL_N_YH32T.pdb	-0.683197021484375	-0.15389999747276306
1nca.pdb	1nca_HL_N_YH32W.pdb	-0.5203466415405273	-0.1469999998807907
1nca.pdb	1nca_HL_N_YH32V.pdb	-0.6749856472015381	-0.2176000028848648
1nca.pdb	1nca_HL_N_NH52A.pdb	-0.13688898086547852	0.07720000296831131
1nca.pdb	1nca_HL_N_NH52R.pdb	0.4074298143386841	2.2119998931884766
1nca.pdb	1nca_HL_N_NH52D.pdb	-0.2500064969062805	-0.7979999780654907
1nca.pdb	1nca_HL_N_NH52C.pdb	0.0477721244096756	0.17749999463558197
1nca.pdb	1nca_HL_N_NH52Q.pdb	-0.022384896874427795	0.522599995136261
1nca.pdb	1nca_HL_N_NH52E.pdb	-0.5930436253547668	-0.5236999988555908
1nca.pdb	1nca_HL_N_NH52G.pdb	-0.12307121604681015	0.07779999822378159
1nca.pdb	1nca_HL_N_NH52H.pdb	-4.7728590965271	-5.288400173187256
1nca.pdb	1nca_HL_N_NH52I.pdb	-0.07857125997543335	0.1704999953508377
1nca.pdb	1nca_HL_N_NH52L.pdb	-0.06543119251728058	-0.06449999660253525
1nca.pdb	1nca_HL_N_NH52K.pdb	0.013655439019203186	0.4555000066757202
1nca.pdb	1nca_HL_N_NH52M.pdb	-0.1972103863954544	0.3109000027179718
1nca.pdb	1nca_HL_N_NH52F.pdb	-0.4283290505409241	-0.46630001068115234
1nca.pdb	1nca_HL_N_NH52P.pdb	-0.34612566232681274	-0.1534000039100647
1nca.pdb	1nca_HL_N_NH52S.pdb	0.33352988958358765	0.8057000041007996
1nca.pdb	1nca_HL_N_NH52T.pdb	-0.2133186161518097	0.3619999885559082
1nca.pdb	1nca_HL_N_NH52W.pdb	-0.32322609424591064	-1.2401000261306763
1nca.pdb	1nca_HL_N_NH52Y.pdb	-0.4870191812515259	-0.5444999933242798
1nca.pdb	1nca_HL_N_NH52V.pdb	-0.013082757592201233	0.38580000400543213
1nca.pdb	1nca_HL_N_NH54A.pdb	0.09927292168140411	-0.3546999990940094
1nca.pdb	1nca_HL_N_NH54R.pdb	0.18009136617183685	2.3833000659942627
1nca.pdb	1nca_HL_N_NH54D.pdb	-0.568829357624054	-1.9951000213623047
1nca.pdb	1nca_HL_N_NH54C.pdb	0.33315765857696533	-0.13230000436306
1nca.pdb	1nca_HL_N_NH54Q.pdb	-0.008527025580406189	-0.07029999792575836
1nca.pdb	1nca_HL_N_NH54E.pdb	-0.024639949202537537	-1.033400058746338
1nca.pdb	1nca_HL_N_NH54G.pdb	-0.05010189116001129	-0.7698000073432922
1nca.pdb	1nca_HL_N_NH54H.pdb	0.13141314685344696	0.40639999508857727
1nca.pdb	1nca_HL_N_NH54I.pdb	-0.2022280991077423	-0.23559999465942383
1nca.pdb	1nca_HL_N_NH54L.pdb	0.7339537739753723	0.5389999747276306
1nca.pdb	1nca_HL_N_NH54K.pdb	0.15379302203655243	0.23190000653266907
1nca.pdb	1nca_HL_N_NH54M.pdb	0.5993223190307617	1.0645999908447266
1nca.pdb	1nca_HL_N_NH54F.pdb	1.1482608318328857	0.5946000218391418
1nca.pdb	1nca_HL_N_NH54P.pdb	-0.9827092885971069	-1.6622999906539917
1nca.pdb	1nca_HL_N_NH54S.pdb	-0.2232838124036789	-0.4352000057697296
1nca.pdb	1nca_HL_N_NH54T.pdb	0.44376885890960693	0.8197000026702881
1nca.pdb	1nca_HL_N_NH54W.pdb	0.7662582397460938	0.2872999906539917
1nca.pdb	1nca_HL_N_NH54Y.pdb	1.0399214029312134	1.1092000007629395
1nca.pdb	1nca_HL_N_NH54V.pdb	0.3770400285720825	0.24250000715255737
1nca.pdb	1nca_HL_N_EH62A.pdb	-0.0001926124095916748	-0.04859999939799309
1nca.pdb	1nca_HL_N_EH62R.pdb	-0.12318623811006546	-0.02879999950528145
1nca.pdb	1nca_HL_N_EH62N.pdb	-0.04805685579776764	0.06970000267028809
1nca.pdb	1nca_HL_N_EH62D.pdb	-0.09781719744205475	-0.03099999949336052
1nca.pdb	1nca_HL_N_EH62C.pdb	-0.051247790455818176	-0.03830000013113022
1nca.pdb	1nca_HL_N_EH62Q.pdb	-0.07519236952066422	0.04410000145435333
1nca.pdb	1nca_HL_N_EH62G.pdb	-0.008588552474975586	0.1467999964952469
1nca.pdb	1nca_HL_N_EH62H.pdb	-0.10480613261461258	-0.033799998462200165
1nca.pdb	1nca_HL_N_EH62I.pdb	0.10234259068965912	0.05009999871253967
1nca.pdb	1nca_HL_N_EH62L.pdb	0.06864102184772491	0.08640000224113464
1nca.pdb	1nca_HL_N_EH62K.pdb	-0.11444118618965149	0.10830000042915344
1nca.pdb	1nca_HL_N_EH62M.pdb	-0.12476424872875214	-0.002300000051036477
1nca.pdb	1nca_HL_N_EH62F.pdb	-0.20297813415527344	-0.044199999421834946
1nca.pdb	1nca_HL_N_EH62P.pdb	-0.17697760462760925	0.04769999906420708
1nca.pdb	1nca_HL_N_EH62S.pdb	-0.2541734576225281	0.0414000004529953
1nca.pdb	1nca_HL_N_EH62T.pdb	-0.10521048307418823	0.03700000047683716
1nca.pdb	1nca_HL_N_EH62W.pdb	0.08156003057956696	0.00419999985024333
1nca.pdb	1nca_HL_N_EH62Y.pdb	-0.3760926425457001	-0.08649999648332596
1nca.pdb	1nca_HL_N_EH62V.pdb	0.08433191478252411	-0.0210999995470047
1nca.pdb	1nca_HL_N_EH100A.pdb	-1.1127644777297974	-1.5743000507354736
1nca.pdb	1nca_HL_N_EH100R.pdb	-1.3081965446472168	-1.2773000001907349
1nca.pdb	1nca_HL_N_EH100N.pdb	-1.4811774492263794	-1.542199969291687
1nca.pdb	1nca_HL_N_EH100D.pdb	-1.9876428842544556	-1.9763000011444092
1nca.pdb	1nca_HL_N_EH100C.pdb	-1.0560520887374878	-1.3596999645233154
1nca.pdb	1nca_HL_N_EH100Q.pdb	-1.0252379179000854	-1.0292999744415283
1nca.pdb	1nca_HL_N_EH100G.pdb	-1.190136194229126	-1.8986999988555908
1nca.pdb	1nca_HL_N_EH100H.pdb	-2.6827139854431152	-0.09229999780654907
1nca.pdb	1nca_HL_N_EH100I.pdb	-1.3897936344146729	-1.7089999914169312
1nca.pdb	1nca_HL_N_EH100L.pdb	-0.6542292237281799	-0.4569000005722046
1nca.pdb	1nca_HL_N_EH100K.pdb	-1.515716791152954	-1.6547000408172607
1nca.pdb	1nca_HL_N_EH100M.pdb	-0.9595282673835754	-0.5299000144004822
1nca.pdb	1nca_HL_N_EH100F.pdb	-2.673086166381836	-1.6684000492095947
1nca.pdb	1nca_HL_N_EH100P.pdb	-1.662916898727417	-1.8632999658584595
1nca.pdb	1nca_HL_N_EH100S.pdb	-1.584517478942871	-1.9837000370025635
1nca.pdb	1nca_HL_N_EH100T.pdb	-1.3569176197052002	-1.9970999956130981
1nca.pdb	1nca_HL_N_EH100W.pdb	-8.0039701461792	-5.209199905395508
1nca.pdb	1nca_HL_N_EH100Y.pdb	-2.952857255935669	-1.5104000568389893
1nca.pdb	1nca_HL_N_EH100V.pdb	-1.2772337198257446	-1.815500020980835
1nca.pdb	1nca_HL_N_DH101A.pdb	-0.48087191581726074	1.4571000337600708
1nca.pdb	1nca_HL_N_DH101R.pdb	-2.6752877235412598	-2.8780999183654785
1nca.pdb	1nca_HL_N_DH101N.pdb	-0.571151852607727	1.4816999435424805
1nca.pdb	1nca_HL_N_DH101C.pdb	-0.5948552489280701	-0.7976999878883362
1nca.pdb	1nca_HL_N_DH101Q.pdb	-1.0157394409179688	0.9977999925613403
1nca.pdb	1nca_HL_N_DH101E.pdb	-2.637223720550537	-1.041700005531311
1nca.pdb	1nca_HL_N_DH101G.pdb	-0.2325965166091919	-0.3644999861717224
1nca.pdb	1nca_HL_N_DH101H.pdb	-1.5872334241867065	-0.9710999727249146
1nca.pdb	1nca_HL_N_DH101I.pdb	-0.6316875219345093	0.25220000743865967
1nca.pdb	1nca_HL_N_DH101L.pdb	-0.30494391918182373	1.2457000017166138
1nca.pdb	1nca_HL_N_DH101K.pdb	-1.9619077444076538	-0.6682000160217285
1nca.pdb	1nca_HL_N_DH101M.pdb	-0.08527439832687378	1.152500033378601
1nca.pdb	1nca_HL_N_DH101F.pdb	-1.970263957977295	0.567799985408783
1nca.pdb	1nca_HL_N_DH101P.pdb	0.36884254217147827	1.0946999788284302
1nca.pdb	1nca_HL_N_DH101S.pdb	-0.99137943983078	1.0134999752044678
1nca.pdb	1nca_HL_N_DH101T.pdb	-0.2921255826950073	-1.260699987411499
1nca.pdb	1nca_HL_N_DH101W.pdb	-4.558304309844971	-3.3350000381469727
1nca.pdb	1nca_HL_N_DH101Y.pdb	-4.530874252319336	-2.109600067138672
1nca.pdb	1nca_HL_N_DH101V.pdb	-1.9200921058654785	-1.6420999765396118
1nca.pdb	1nca_HL_N_NH102A.pdb	1.2386932373046875	0.75
1nca.pdb	1nca_HL_N_NH102R.pdb	0.06820939481258392	0.3481999933719635
1nca.pdb	1nca_HL_N_NH102D.pdb	0.0780080109834671	-2.1034998893737793
1nca.pdb	1nca_HL_N_NH102C.pdb	0.9314820766448975	0.7950000166893005
1nca.pdb	1nca_HL_N_NH102Q.pdb	-1.5380812883377075	-1.3631999492645264
1nca.pdb	1nca_HL_N_NH102E.pdb	-0.7209481000900269	-3.2046000957489014
1nca.pdb	1nca_HL_N_NH102G.pdb	0.881310224533081	-0.46389999985694885
1nca.pdb	1nca_HL_N_NH102H.pdb	-1.1397967338562012	0.2808000147342682
1nca.pdb	1nca_HL_N_NH102I.pdb	-1.1103477478027344	1.688599944114685
1nca.pdb	1nca_HL_N_NH102L.pdb	-1.4862490892410278	1.9501999616622925
1nca.pdb	1nca_HL_N_NH102K.pdb	0.4113428592681885	1.3203999996185303
1nca.pdb	1nca_HL_N_NH102M.pdb	1.2966190576553345	1.1983000040054321
1nca.pdb	1nca_HL_N_NH102F.pdb	1.0076473951339722	2.5360000133514404
1nca.pdb	1nca_HL_N_NH102P.pdb	-5.32666015625	-4.884200096130371
1nca.pdb	1nca_HL_N_NH102S.pdb	0.3559689521789551	0.5942999720573425
1nca.pdb	1nca_HL_N_NH102T.pdb	-0.18803560733795166	0.0017999999690800905
1nca.pdb	1nca_HL_N_NH102W.pdb	-2.7479264736175537	1.420199990272522
1nca.pdb	1nca_HL_N_NH102Y.pdb	-0.11249338090419769	1.664199948310852
1nca.pdb	1nca_HL_N_NH102V.pdb	-2.757237672805786	-1.0678999423980713
1nca.pdb	1nca_HL_N_FH103A.pdb	-0.23353779315948486	-0.24060000479221344
1nca.pdb	1nca_HL_N_FH103R.pdb	-1.2450594902038574	-0.16259999573230743
1nca.pdb	1nca_HL_N_FH103N.pdb	-0.5356442928314209	-1.6166000366210938
1nca.pdb	1nca_HL_N_FH103D.pdb	-0.7965589165687561	-2.349600076675415
1nca.pdb	1nca_HL_N_FH103C.pdb	-0.13338983058929443	-0.7350999712944031
1nca.pdb	1nca_HL_N_FH103Q.pdb	-0.30036965012550354	0.9961000084877014
1nca.pdb	1nca_HL_N_FH103E.pdb	-0.5451329350471497	-1.8380999565124512
1nca.pdb	1nca_HL_N_FH103G.pdb	-0.20566365122795105	-0.3116999864578247
1nca.pdb	1nca_HL_N_FH103H.pdb	-0.45033377408981323	0.23080000281333923
1nca.pdb	1nca_HL_N_FH103I.pdb	-0.27116072177886963	-0.23250000178813934
1nca.pdb	1nca_HL_N_FH103L.pdb	0.19119428098201752	1.0479999780654907
1nca.pdb	1nca_HL_N_FH103K.pdb	-0.1329914629459381	1.2130000591278076
1nca.pdb	1nca_HL_N_FH103M.pdb	0.18570856750011444	2.0492000579833984
1nca.pdb	1nca_HL_N_FH103P.pdb	-2.876661777496338	-2.3689000606536865
1nca.pdb	1nca_HL_N_FH103S.pdb	-0.33418768644332886	0.43149998784065247
1nca.pdb	1nca_HL_N_FH103T.pdb	-0.5258565545082092	-0.5685999989509583
1nca.pdb	1nca_HL_N_FH103W.pdb	-0.22173991799354553	-0.9968000054359436
1nca.pdb	1nca_HL_N_FH103Y.pdb	-0.319938600063324	-0.2824000120162964
1nca.pdb	1nca_HL_N_FH103V.pdb	-0.16569626331329346	-0.3813000023365021
1nca.pdb	1nca_HL_N_LH106A.pdb	-0.14739440381526947	-0.9336000084877014
1nca.pdb	1nca_HL_N_LH106R.pdb	-1.8606822490692139	-1.5097999572753906
1nca.pdb	1nca_HL_N_LH106N.pdb	-0.6611220240592957	-0.7986000180244446
1nca.pdb	1nca_HL_N_LH106D.pdb	-0.90170818567276	-1.1832000017166138
1nca.pdb	1nca_HL_N_LH106C.pdb	-0.14397689700126648	-0.6078000068664551
1nca.pdb	1nca_HL_N_LH106Q.pdb	-0.62629634141922	-0.7767999768257141
1nca.pdb	1nca_HL_N_LH106E.pdb	-0.8359509110450745	-1.1471999883651733
1nca.pdb	1nca_HL_N_LH106G.pdb	-0.16273318231105804	-1.1832000017166138
1nca.pdb	1nca_HL_N_LH106H.pdb	-2.939363479614258	-3.2493999004364014
1nca.pdb	1nca_HL_N_LH106I.pdb	-0.17765352129936218	-0.36320000886917114
1nca.pdb	1nca_HL_N_LH106K.pdb	-0.18322734534740448	-0.9595000147819519
1nca.pdb	1nca_HL_N_LH106M.pdb	-0.1927865892648697	0.2296999990940094
1nca.pdb	1nca_HL_N_LH106F.pdb	-3.90189266204834	-1.9205000400543213
1nca.pdb	1nca_HL_N_LH106P.pdb	0.39223480224609375	-0.9422000050544739
1nca.pdb	1nca_HL_N_LH106S.pdb	-0.591455340385437	-0.9958999752998352
1nca.pdb	1nca_HL_N_LH106T.pdb	-0.5199697017669678	-0.9187999963760376
1nca.pdb	1nca_HL_N_LH106W.pdb	-7.750917434692383	-6.312600135803223
1nca.pdb	1nca_HL_N_LH106Y.pdb	-8.606485366821289	-6.989500045776367
1nca.pdb	1nca_HL_N_LH106V.pdb	-0.09396913647651672	-0.3930000066757202
1nca.pdb	1nca_HL_N_PN247A.pdb	-0.6720588803291321	-2.086899995803833
1nca.pdb	1nca_HL_N_PN247R.pdb	-4.117759704589844	-3.452399969100952
1nca.pdb	1nca_HL_N_PN247N.pdb	-2.223433017730713	-3.905600070953369
1nca.pdb	1nca_HL_N_PN247D.pdb	-3.106170892715454	-5.003900051116943
1nca.pdb	1nca_HL_N_PN247C.pdb	-0.5559070110321045	-1.5525000095367432
1nca.pdb	1nca_HL_N_PN247Q.pdb	-1.0975686311721802	-3.155400037765503
1nca.pdb	1nca_HL_N_PN247E.pdb	-3.9840874671936035	-3.6419999599456787
1nca.pdb	1nca_HL_N_PN247G.pdb	-0.709174394607544	-1.257099986076355
1nca.pdb	1nca_HL_N_PN247H.pdb	-5.717913627624512	-4.679299831390381
1nca.pdb	1nca_HL_N_PN247I.pdb	-3.3654398918151855	-4.637700080871582
1nca.pdb	1nca_HL_N_PN247L.pdb	-2.27698016166687	-3.7676000595092773
1nca.pdb	1nca_HL_N_PN247K.pdb	-6.494423866271973	-7.494500160217285
1nca.pdb	1nca_HL_N_PN247M.pdb	-4.904385089874268	-5.8043999671936035
1nca.pdb	1nca_HL_N_PN247F.pdb	-29.606935501098633	-24.375450134277344
1nca.pdb	1nca_HL_N_PN247S.pdb	-0.5821625590324402	-2.357300043106079
1nca.pdb	1nca_HL_N_PN247T.pdb	-1.1632853746414185	-1.155900001525879
1nca.pdb	1nca_HL_N_PN247W.pdb	-4.983724117279053	-9.384200096130371
1nca.pdb	1nca_HL_N_PN247Y.pdb	-7.073644638061523	-7.861400127410889
1nca.pdb	1nca_HL_N_PN247V.pdb	-0.7684619426727295	-1.5927000045776367
1nca.pdb	1nca_HL_N_RN248A.pdb	-0.10138911008834839	-1.0921000242233276
1nca.pdb	1nca_HL_N_RN248N.pdb	-0.4715616703033447	-0.2282000035047531
1nca.pdb	1nca_HL_N_RN248D.pdb	-0.565392017364502	-1.2741999626159668
1nca.pdb	1nca_HL_N_RN248C.pdb	-0.09498685598373413	0.05660000070929527
1nca.pdb	1nca_HL_N_RN248Q.pdb	-0.7022207975387573	-0.2037999927997589
1nca.pdb	1nca_HL_N_RN248E.pdb	-0.49673187732696533	-0.9779999852180481
1nca.pdb	1nca_HL_N_RN248G.pdb	0.049920156598091125	-0.8327000141143799
1nca.pdb	1nca_HL_N_RN248H.pdb	-0.3744344413280487	-0.4065999984741211
1nca.pdb	1nca_HL_N_RN248I.pdb	-0.9426819682121277	-0.22910000383853912
1nca.pdb	1nca_HL_N_RN248L.pdb	-0.2978134751319885	-0.3831999897956848
1nca.pdb	1nca_HL_N_RN248K.pdb	-0.40208226442337036	-0.4675000011920929
1nca.pdb	1nca_HL_N_RN248M.pdb	-0.032236889004707336	-0.7275999784469604
1nca.pdb	1nca_HL_N_RN248F.pdb	-0.7263615727424622	-1.0852999687194824
1nca.pdb	1nca_HL_N_RN248P.pdb	-2.1330080032348633	-0.7321000099182129
1nca.pdb	1nca_HL_N_RN248S.pdb	-0.3108246922492981	-0.30559998750686646
1nca.pdb	1nca_HL_N_RN248T.pdb	-0.4610387086868286	-0.005900000222027302
1nca.pdb	1nca_HL_N_RN248W.pdb	-0.9732652306556702	-1.0260000228881836
1nca.pdb	1nca_HL_N_RN248Y.pdb	-1.0008716583251953	-1.1603000164031982
1nca.pdb	1nca_HL_N_RN248V.pdb	-0.9351695775985718	-1.3833999633789062
1nca.pdb	1nca_HL_N_PN249A.pdb	-0.15531030297279358	-0.8305000066757202
1nca.pdb	1nca_HL_N_PN249R.pdb	-0.4761016368865967	-0.8666999936103821
1nca.pdb	1nca_HL_N_PN249N.pdb	-0.689822793006897	-0.8113999962806702
1nca.pdb	1nca_HL_N_PN249D.pdb	-0.7964476346969604	-1.0144000053405762
1nca.pdb	1nca_HL_N_PN249C.pdb	-0.12314492464065552	-0.5550000071525574
1nca.pdb	1nca_HL_N_PN249Q.pdb	-1.0971992015838623	-0.7314000129699707
1nca.pdb	1nca_HL_N_PN249E.pdb	-0.9036425948143005	-1.0706000328063965
1nca.pdb	1nca_HL_N_PN249G.pdb	-0.13490842282772064	-1.0460000038146973
1nca.pdb	1nca_HL_N_PN249H.pdb	-0.43244612216949463	-0.817300021648407
1nca.pdb	1nca_HL_N_PN249I.pdb	-0.22993901371955872	-0.20080000162124634
1nca.pdb	1nca_HL_N_PN249L.pdb	-0.15755118429660797	-0.03370000049471855
1nca.pdb	1nca_HL_N_PN249K.pdb	-0.33824652433395386	-0.6464999914169312
1nca.pdb	1nca_HL_N_PN249M.pdb	-0.22813235223293304	-0.3644999861717224
1nca.pdb	1nca_HL_N_PN249F.pdb	0.37154871225357056	0.22709999978542328
1nca.pdb	1nca_HL_N_PN249S.pdb	-0.41206634044647217	-0.5893999934196472
1nca.pdb	1nca_HL_N_PN249T.pdb	-0.4153342843055725	-0.8661999702453613
1nca.pdb	1nca_HL_N_PN249W.pdb	0.09528477489948273	0.021400000900030136
1nca.pdb	1nca_HL_N_PN249Y.pdb	-0.16827711462974548	-0.40310001373291016
1nca.pdb	1nca_HL_N_PN249V.pdb	-0.41190457344055176	-0.3856000006198883
1nca.pdb	1nca_HL_N_NN250A.pdb	0.06098233163356781	0.008999999612569809
1nca.pdb	1nca_HL_N_NN250R.pdb	-0.3694038391113281	1.1944999694824219
1nca.pdb	1nca_HL_N_NN250D.pdb	-0.640783965587616	-0.4291999936103821
1nca.pdb	1nca_HL_N_NN250C.pdb	0.14483173191547394	0.5343000292778015
1nca.pdb	1nca_HL_N_NN250Q.pdb	-0.057570964097976685	0.2069000005722046
1nca.pdb	1nca_HL_N_NN250E.pdb	-0.5194112658500671	-0.17430000007152557
1nca.pdb	1nca_HL_N_NN250G.pdb	0.06612794101238251	0.11599999666213989
1nca.pdb	1nca_HL_N_NN250H.pdb	-0.05666425824165344	0.19550000131130219
1nca.pdb	1nca_HL_N_NN250I.pdb	0.6506022214889526	2.0587000846862793
1nca.pdb	1nca_HL_N_NN250L.pdb	0.5001421570777893	1.4098999500274658
1nca.pdb	1nca_HL_N_NN250K.pdb	-0.11797044426202774	1.1618000268936157
1nca.pdb	1nca_HL_N_NN250M.pdb	0.6517605781555176	2.5394999980926514
1nca.pdb	1nca_HL_N_NN250F.pdb	0.9089494943618774	1.9247000217437744
1nca.pdb	1nca_HL_N_NN250P.pdb	0.35500216484069824	1.0422999858856201
1nca.pdb	1nca_HL_N_NN250S.pdb	-0.28019386529922485	-0.19660000503063202
1nca.pdb	1nca_HL_N_NN250T.pdb	-0.22773922979831696	0.13600000739097595
1nca.pdb	1nca_HL_N_NN250W.pdb	0.588158130645752	2.229099988937378
1nca.pdb	1nca_HL_N_NN250Y.pdb	0.23344488441944122	0.9465000033378601
1nca.pdb	1nca_HL_N_NN250V.pdb	0.30385923385620117	0.7208999991416931
1nca.pdb	1nca_HL_N_GN263A.pdb	-0.2711232900619507	-0.34209999442100525
1nca.pdb	1nca_HL_N_GN263R.pdb	-0.8865352869033813	-1.6103999614715576
1nca.pdb	1nca_HL_N_GN263N.pdb	-0.6112132668495178	-1.4190000295639038
1nca.pdb	1nca_HL_N_GN263D.pdb	-0.7991434931755066	-1.5608999729156494
1nca.pdb	1nca_HL_N_GN263C.pdb	-0.24041764438152313	-0.5986999869346619
1nca.pdb	1nca_HL_N_GN263Q.pdb	-0.5818842649459839	-1.607800006866455
1nca.pdb	1nca_HL_N_GN263E.pdb	-0.6915186643600464	-1.361799955368042
1nca.pdb	1nca_HL_N_GN263H.pdb	-1.1859849691390991	-1.454200029373169
1nca.pdb	1nca_HL_N_GN263I.pdb	-1.7301579713821411	-2.5539000034332275
1nca.pdb	1nca_HL_N_GN263L.pdb	-0.38538074493408203	-1.0997999906539917
1nca.pdb	1nca_HL_N_GN263K.pdb	-0.7121394872665405	-1.8437999486923218
1nca.pdb	1nca_HL_N_GN263M.pdb	0.08889217674732208	-0.3837999999523163
1nca.pdb	1nca_HL_N_GN263F.pdb	-0.9176229238510132	-1.6292999982833862
1nca.pdb	1nca_HL_N_GN263P.pdb	-1.0381485223770142	-0.6647999882698059
1nca.pdb	1nca_HL_N_GN263S.pdb	-0.36653757095336914	-0.8533999919891357
1nca.pdb	1nca_HL_N_GN263T.pdb	-0.6974056363105774	-1.0836000442504883
1nca.pdb	1nca_HL_N_GN263W.pdb	-0.9471815824508667	-1.184399962425232
1nca.pdb	1nca_HL_N_GN263Y.pdb	-0.8508923053741455	-1.511299967765808
1nca.pdb	1nca_HL_N_GN263V.pdb	-0.4973376393318176	-0.5249999761581421
1nca.pdb	1nca_HL_N_NN264A.pdb	-0.14003632962703705	0.4537999927997589
1nca.pdb	1nca_HL_N_NN264R.pdb	0.23671869933605194	0.7975999712944031
1nca.pdb	1nca_HL_N_NN264D.pdb	0.5784783959388733	0.5098000168800354
1nca.pdb	1nca_HL_N_NN264C.pdb	-0.07843916118144989	0.3479999899864197
1nca.pdb	1nca_HL_N_NN264Q.pdb	-0.5789851546287537	-0.181099995970726
1nca.pdb	1nca_HL_N_NN264E.pdb	0.30783623456954956	-0.2206999957561493
1nca.pdb	1nca_HL_N_NN264G.pdb	-0.1939947009086609	-0.4066999852657318
1nca.pdb	1nca_HL_N_NN264H.pdb	-5.207836627960205	-4.597799777984619
1nca.pdb	1nca_HL_N_NN264I.pdb	-0.09628830850124359	0.7099999785423279
1nca.pdb	1nca_HL_N_NN264L.pdb	0.23865188658237457	0.6675000190734863
1nca.pdb	1nca_HL_N_NN264K.pdb	-0.7186171412467957	-0.4733000099658966
1nca.pdb	1nca_HL_N_NN264M.pdb	0.504914402961731	1.0815999507904053
1nca.pdb	1nca_HL_N_NN264F.pdb	-0.9171909093856812	-1.1389000415802002
1nca.pdb	1nca_HL_N_NN264P.pdb	0.06434081494808197	-0.13420000672340393
1nca.pdb	1nca_HL_N_NN264S.pdb	-0.12911634147167206	0.059300001710653305
1nca.pdb	1nca_HL_N_NN264T.pdb	-0.2272404432296753	0.3303000032901764
1nca.pdb	1nca_HL_N_NN264W.pdb	-1.6358110904693604	-1.9174000024795532
1nca.pdb	1nca_HL_N_NN264Y.pdb	-1.999794840812683	-2.714600086212158
1nca.pdb	1nca_HL_N_NN264V.pdb	-0.02279280126094818	1.0135999917984009
1nca.pdb	1nca_HL_N_NN267A.pdb	-0.5281292200088501	0.0632999986410141
1nca.pdb	1nca_HL_N_NN267R.pdb	0.2221425324678421	0.7152000069618225
1nca.pdb	1nca_HL_N_NN267D.pdb	-0.6319153308868408	-0.4587000012397766
1nca.pdb	1nca_HL_N_NN267C.pdb	-0.36093389987945557	0.5117999911308289
1nca.pdb	1nca_HL_N_NN267Q.pdb	-0.6466130614280701	0.06469999998807907
1nca.pdb	1nca_HL_N_NN267E.pdb	-0.36028218269348145	-0.04039999842643738
1nca.pdb	1nca_HL_N_NN267G.pdb	-0.4706459045410156	-0.15870000422000885
1nca.pdb	1nca_HL_N_NN267H.pdb	-0.2854118347167969	0.9133999943733215
1nca.pdb	1nca_HL_N_NN267I.pdb	-0.3483942151069641	0.7222999930381775
1nca.pdb	1nca_HL_N_NN267L.pdb	-0.09654347598552704	1.6806999444961548
1nca.pdb	1nca_HL_N_NN267K.pdb	-0.4307287335395813	0.7666000127792358
1nca.pdb	1nca_HL_N_NN267M.pdb	-0.01768679916858673	0.8011999726295471
1nca.pdb	1nca_HL_N_NN267F.pdb	0.36216580867767334	0.9248999953269958
1nca.pdb	1nca_HL_N_NN267P.pdb	-0.7282342910766602	0.022600000724196434
1nca.pdb	1nca_HL_N_NN267S.pdb	-0.8093932867050171	0.1145000010728836
1nca.pdb	1nca_HL_N_NN267T.pdb	-0.5744909048080444	0.41290000081062317
1nca.pdb	1nca_HL_N_NN267W.pdb	-0.3298737108707428	0.939300000667572
1nca.pdb	1nca_HL_N_NN267Y.pdb	1.004547357559204	1.8515000343322754
1nca.pdb	1nca_HL_N_NN267V.pdb	-0.33928826451301575	0.944100022315979
1nca.pdb	1nca_HL_N_IN286A.pdb	-0.07397298514842987	-0.5077999830245972
1nca.pdb	1nca_HL_N_IN286R.pdb	-0.015544071793556213	0.5565000176429749
1nca.pdb	1nca_HL_N_IN286N.pdb	0.22621630132198334	-0.5856999754905701
1nca.pdb	1nca_HL_N_IN286D.pdb	-1.4891929626464844	-0.9804999828338623
1nca.pdb	1nca_HL_N_IN286C.pdb	-0.03072310984134674	-0.012000000104308128
1nca.pdb	1nca_HL_N_IN286Q.pdb	-0.11927862465381622	0.3783000111579895
1nca.pdb	1nca_HL_N_IN286E.pdb	0.29341185092926025	0.14740000665187836
1nca.pdb	1nca_HL_N_IN286G.pdb	-0.07762064039707184	-0.44359999895095825
1nca.pdb	1nca_HL_N_IN286H.pdb	-0.32629072666168213	1.0061999559402466
1nca.pdb	1nca_HL_N_IN286L.pdb	-0.10639242827892303	-0.11890000104904175
1nca.pdb	1nca_HL_N_IN286K.pdb	-0.5364214181900024	-0.579800009727478
1nca.pdb	1nca_HL_N_IN286M.pdb	-0.15711474418640137	-0.26159998774528503
1nca.pdb	1nca_HL_N_IN286F.pdb	0.47753793001174927	1.6416000127792358
1nca.pdb	1nca_HL_N_IN286P.pdb	-0.4386672079563141	-0.505299985408783
1nca.pdb	1nca_HL_N_IN286S.pdb	-0.2625042796134949	-0.2856999933719635
1nca.pdb	1nca_HL_N_IN286T.pdb	-0.14221569895744324	-0.47350001335144043
1nca.pdb	1nca_HL_N_IN286W.pdb	0.17487631738185883	-0.3138999938964844
1nca.pdb	1nca_HL_N_IN286Y.pdb	-1.3421802520751953	1.7281999588012695
1nca.pdb	1nca_HL_N_IN286V.pdb	0.05320672690868378	0.06599999964237213
1nca.pdb	1nca_HL_N_SN287A.pdb	-0.2919991910457611	0.20389999449253082
1nca.pdb	1nca_HL_N_SN287R.pdb	-10.094498634338379	-5.889999866485596
1nca.pdb	1nca_HL_N_SN287N.pdb	-6.833860874176025	-6.068900108337402
1nca.pdb	1nca_HL_N_SN287D.pdb	-6.423163414001465	-9.758660316467285
1nca.pdb	1nca_HL_N_SN287C.pdb	-2.192300319671631	-1.1886999607086182
1nca.pdb	1nca_HL_N_SN287Q.pdb	-5.833109378814697	-7.41379976272583
1nca.pdb	1nca_HL_N_SN287E.pdb	-5.200811862945557	-9.805330276489258
1nca.pdb	1nca_HL_N_SN287G.pdb	-0.46624255180358887	-0.07859999686479568
1nca.pdb	1nca_HL_N_SN287H.pdb	-11.123023986816406	-5.959099769592285
1nca.pdb	1nca_HL_N_SN287I.pdb	-5.272043704986572	-4.0619001388549805
1nca.pdb	1nca_HL_N_SN287L.pdb	-7.807640075683594	-5.36870002746582
1nca.pdb	1nca_HL_N_SN287K.pdb	-8.005423545837402	-3.766400098800659
1nca.pdb	1nca_HL_N_SN287M.pdb	-3.4476921558380127	-5.684100151062012
1nca.pdb	1nca_HL_N_SN287F.pdb	-15.982688903808594	-15.097189903259277
1nca.pdb	1nca_HL_N_SN287P.pdb	-0.9575225114822388	-0.04410000145435333
1nca.pdb	1nca_HL_N_SN287T.pdb	-0.9700596928596497	0.9379000067710876
1nca.pdb	1nca_HL_N_SN287W.pdb	-24.8609561920166	-29.368799209594727
1nca.pdb	1nca_HL_N_SN287Y.pdb	-18.291128158569336	-17.511205673217773
1nca.pdb	1nca_HL_N_SN287V.pdb	-2.521516799926758	-1.493899941444397
1nca.pdb	1nca_HL_N_IN288A.pdb	-0.4750519394874573	-1.6174999475479126
1nca.pdb	1nca_HL_N_IN288R.pdb	-0.8596401810646057	1.2022000551223755
1nca.pdb	1nca_HL_N_IN288N.pdb	-0.4099258780479431	-0.47690001130104065
1nca.pdb	1nca_HL_N_IN288D.pdb	-0.9877104759216309	-2.3761000633239746
1nca.pdb	1nca_HL_N_IN288C.pdb	-0.5434699058532715	-1.2007999420166016
1nca.pdb	1nca_HL_N_IN288Q.pdb	-0.6946702599525452	-1.2381999492645264
1nca.pdb	1nca_HL_N_IN288E.pdb	-0.736770510673523	-2.0896999835968018
1nca.pdb	1nca_HL_N_IN288G.pdb	-0.4956362247467041	-1.794100046157837
1nca.pdb	1nca_HL_N_IN288H.pdb	-0.49852806329727173	-1.266700029373169
1nca.pdb	1nca_HL_N_IN288L.pdb	-0.046053290367126465	-0.7623999714851379
1nca.pdb	1nca_HL_N_IN288K.pdb	-0.4013326168060303	-0.4083000123500824
1nca.pdb	1nca_HL_N_IN288M.pdb	0.19850830733776093	0.25609999895095825
1nca.pdb	1nca_HL_N_IN288F.pdb	-0.6208598017692566	-0.9689000248908997
1nca.pdb	1nca_HL_N_IN288P.pdb	-2.1256418228149414	-3.8441998958587646
1nca.pdb	1nca_HL_N_IN288S.pdb	-0.9465794563293457	-2.264899969100952
1nca.pdb	1nca_HL_N_IN288T.pdb	-0.7874125242233276	-0.7422999739646912
1nca.pdb	1nca_HL_N_IN288W.pdb	-0.08963797241449356	-0.4731000065803528
1nca.pdb	1nca_HL_N_IN288Y.pdb	-0.8221386075019836	-0.9794999957084656
1nca.pdb	1nca_HL_N_IN288V.pdb	-0.20914968848228455	-0.9544000029563904
1nca.pdb	1nca_HL_N_AN289R.pdb	-8.221465110778809	-6.803199768066406
1nca.pdb	1nca_HL_N_AN289N.pdb	-1.5738191604614258	0.4438000023365021
1nca.pdb	1nca_HL_N_AN289D.pdb	-1.0564569234848022	-3.4154000282287598
1nca.pdb	1nca_HL_N_AN289C.pdb	-0.0999814122915268	1.7115999460220337
1nca.pdb	1nca_HL_N_AN289Q.pdb	-1.4351693391799927	-3.2994000911712646
1nca.pdb	1nca_HL_N_AN289E.pdb	0.341289758682251	-6.507900238037109
1nca.pdb	1nca_HL_N_AN289G.pdb	-0.24609602987766266	-1.395799994468689
1nca.pdb	1nca_HL_N_AN289H.pdb	-13.999167442321777	-9.670860290527344
1nca.pdb	1nca_HL_N_AN289I.pdb	-1.7323657274246216	1.1721999645233154
1nca.pdb	1nca_HL_N_AN289L.pdb	-3.973237991333008	-3.833699941635132
1nca.pdb	1nca_HL_N_AN289K.pdb	-3.7722890377044678	-0.9126999974250793
1nca.pdb	1nca_HL_N_AN289M.pdb	-0.38576310873031616	-0.7840999960899353
1nca.pdb	1nca_HL_N_AN289F.pdb	-16.37029266357422	-10.570110321044922
1nca.pdb	1nca_HL_N_AN289P.pdb	-0.6112141609191895	-1.4069000482559204
1nca.pdb	1nca_HL_N_AN289S.pdb	-0.5472328662872314	-0.08470000326633453
1nca.pdb	1nca_HL_N_AN289T.pdb	-0.498074471950531	-1.0195000171661377
1nca.pdb	1nca_HL_N_AN289W.pdb	-28.606481552124023	-19.330419540405273
1nca.pdb	1nca_HL_N_AN289Y.pdb	-9.09178352355957	-7.220399856567383
1nca.pdb	1nca_HL_N_AN289V.pdb	0.32607775926589966	1.4559999704360962
1nca.pdb	1nca_HL_N_SN290A.pdb	-0.3108845055103302	0.5712000131607056
1nca.pdb	1nca_HL_N_SN290R.pdb	-0.25641247630119324	-0.24549999833106995
1nca.pdb	1nca_HL_N_SN290N.pdb	-0.14501598477363586	1.7272000312805176
1nca.pdb	1nca_HL_N_SN290D.pdb	-0.6367305517196655	-1.7965999841690063
1nca.pdb	1nca_HL_N_SN290C.pdb	-0.22163815796375275	0.5357999801635742
1nca.pdb	1nca_HL_N_SN290Q.pdb	-0.285617470741272	-0.06260000169277191
1nca.pdb	1nca_HL_N_SN290E.pdb	-0.7225061058998108	-0.08630000054836273
1nca.pdb	1nca_HL_N_SN290G.pdb	-0.23202064633369446	0.33799999952316284
1nca.pdb	1nca_HL_N_SN290H.pdb	-0.3902758061885834	0.1671999990940094
1nca.pdb	1nca_HL_N_SN290I.pdb	-0.691004753112793	-0.4052000045776367
1nca.pdb	1nca_HL_N_SN290L.pdb	0.029721379280090332	0.8094000220298767
1nca.pdb	1nca_HL_N_SN290K.pdb	-0.2945857048034668	1.1586999893188477
1nca.pdb	1nca_HL_N_SN290M.pdb	0.2318582385778427	1.0664000511169434
1nca.pdb	1nca_HL_N_SN290F.pdb	-0.3762882947921753	-0.1582999974489212
1nca.pdb	1nca_HL_N_SN290P.pdb	-0.7228125333786011	-2.2255001068115234
1nca.pdb	1nca_HL_N_SN290T.pdb	0.15396817028522491	1.7860000133514404
1nca.pdb	1nca_HL_N_SN290W.pdb	-0.22549965977668762	-0.2628999948501587
1nca.pdb	1nca_HL_N_SN290Y.pdb	-5.00723934173584	-5.496300220489502
1nca.pdb	1nca_HL_N_SN290V.pdb	-0.2701128125190735	0.8723000288009644
1nca.pdb	1nca_HL_N_SN292A.pdb	-0.6403883099555969	-0.8543000221252441
1nca.pdb	1nca_HL_N_SN292R.pdb	-4.694545745849609	-2.0687999725341797
1nca.pdb	1nca_HL_N_SN292N.pdb	-1.3940443992614746	-2.506700038909912
1nca.pdb	1nca_HL_N_SN292D.pdb	-2.9459116458892822	-5.462100028991699
1nca.pdb	1nca_HL_N_SN292C.pdb	-0.47417789697647095	-0.6096000075340271
1nca.pdb	1nca_HL_N_SN292Q.pdb	-2.5906007289886475	-3.0448999404907227
1nca.pdb	1nca_HL_N_SN292E.pdb	-6.5331621170043945	-7.171199798583984
1nca.pdb	1nca_HL_N_SN292G.pdb	-0.7997687458992004	-0.9379000067710876
1nca.pdb	1nca_HL_N_SN292H.pdb	-5.0546135902404785	-2.1884000301361084
1nca.pdb	1nca_HL_N_SN292I.pdb	-2.8651139736175537	-3.061800003051758
1nca.pdb	1nca_HL_N_SN292L.pdb	-10.764097213745117	-10.151610374450684
1nca.pdb	1nca_HL_N_SN292K.pdb	-2.490064859390259	-1.2757999897003174
1nca.pdb	1nca_HL_N_SN292M.pdb	-4.515323638916016	-6.3871002197265625
1nca.pdb	1nca_HL_N_SN292F.pdb	-17.739774703979492	-12.883480072021484
1nca.pdb	1nca_HL_N_SN292P.pdb	-0.438289999961853	-1.3352999687194824
1nca.pdb	1nca_HL_N_SN292T.pdb	-0.8998072147369385	-2.559000015258789
1nca.pdb	1nca_HL_N_SN292W.pdb	-23.715898513793945	-29.026199340820312
1nca.pdb	1nca_HL_N_SN292Y.pdb	-25.066326141357422	-22.00136947631836
1nca.pdb	1nca_HL_N_SN292V.pdb	-2.0897278785705566	-2.312000036239624
1nca.pdb	1nca_HL_N_LN318A.pdb	-0.505342960357666	-1.499899983406067
1nca.pdb	1nca_HL_N_LN318R.pdb	-1.2371444702148438	-0.09449999779462814
1nca.pdb	1nca_HL_N_LN318N.pdb	-1.162187099456787	0.02419999986886978
1nca.pdb	1nca_HL_N_LN318D.pdb	-0.08322788774967194	-1.3488999605178833
1nca.pdb	1nca_HL_N_LN318C.pdb	-0.8680645227432251	-0.7882000207901001
1nca.pdb	1nca_HL_N_LN318Q.pdb	-0.9859998226165771	-0.33739998936653137
1nca.pdb	1nca_HL_N_LN318E.pdb	-0.8036298751831055	-1.0793999433517456
1nca.pdb	1nca_HL_N_LN318G.pdb	-0.4524800777435303	-1.597000002861023
1nca.pdb	1nca_HL_N_LN318H.pdb	-0.8503360748291016	-1.2366000413894653
1nca.pdb	1nca_HL_N_LN318I.pdb	-1.0645183324813843	-0.4964999854564667
1nca.pdb	1nca_HL_N_LN318K.pdb	-0.811430037021637	-0.2872999906539917
1nca.pdb	1nca_HL_N_LN318M.pdb	-0.33736687898635864	0.3637000024318695
1nca.pdb	1nca_HL_N_LN318F.pdb	-0.02294240891933441	1.8213000297546387
1nca.pdb	1nca_HL_N_LN318P.pdb	-0.46657794713974	-1.5910999774932861
1nca.pdb	1nca_HL_N_LN318S.pdb	-0.865236759185791	0.24009999632835388
1nca.pdb	1nca_HL_N_LN318T.pdb	-1.0925984382629395	-0.03189999982714653
1nca.pdb	1nca_HL_N_LN318W.pdb	-0.5987740159034729	-0.21639999747276306
1nca.pdb	1nca_HL_N_LN318Y.pdb	-0.444216787815094	-0.14159999787807465
1nca.pdb	1nca_HL_N_LN318V.pdb	-0.980216920375824	-0.33009999990463257
1nca.pdb	1nca_HL_N_NN319A.pdb	-0.584606945514679	-1.5149999856948853
1nca.pdb	1nca_HL_N_NN319R.pdb	-3.0768346786499023	-1.3732000589370728
1nca.pdb	1nca_HL_N_NN319D.pdb	-1.1412361860275269	-4.238399982452393
1nca.pdb	1nca_HL_N_NN319C.pdb	-0.40011775493621826	-1.2628999948501587
1nca.pdb	1nca_HL_N_NN319Q.pdb	-2.1762685775756836	-4.426499843597412
1nca.pdb	1nca_HL_N_NN319E.pdb	-3.2097933292388916	-6.382199764251709
1nca.pdb	1nca_HL_N_NN319G.pdb	-0.7896409034729004	-2.2829999923706055
1nca.pdb	1nca_HL_N_NN319H.pdb	-4.600627899169922	-5.151899814605713
1nca.pdb	1nca_HL_N_NN319I.pdb	-4.281398773193359	-3.4463999271392822
1nca.pdb	1nca_HL_N_NN319L.pdb	-0.3536166250705719	-0.557200014591217
1nca.pdb	1nca_HL_N_NN319K.pdb	0.0731775313615799	-1.0576000213623047
1nca.pdb	1nca_HL_N_NN319M.pdb	-1.5280933380126953	-1.8983999490737915
1nca.pdb	1nca_HL_N_NN319F.pdb	-4.982173919677734	-3.668100118637085
1nca.pdb	1nca_HL_N_NN319P.pdb	-0.7587741613388062	-2.2857000827789307
1nca.pdb	1nca_HL_N_NN319S.pdb	-1.0661230087280273	-2.425800085067749
1nca.pdb	1nca_HL_N_NN319T.pdb	-0.27796557545661926	-2.3343000411987305
1nca.pdb	1nca_HL_N_NN319W.pdb	-8.7236328125	-9.10435962677002
1nca.pdb	1nca_HL_N_NN319Y.pdb	-2.9108943939208984	-3.836199998855591
1nca.pdb	1nca_HL_N_NN319V.pdb	-2.1339523792266846	-2.2548000812530518
1nca.pdb	1nca_HL_N_TN320A.pdb	0.07787184417247772	0.6215000152587891
1nca.pdb	1nca_HL_N_TN320R.pdb	-1.973117709159851	-1.3866000175476074
1nca.pdb	1nca_HL_N_TN320N.pdb	-0.46193933486938477	0.3573000133037567
1nca.pdb	1nca_HL_N_TN320D.pdb	0.016702815890312195	-0.5353000164031982
1nca.pdb	1nca_HL_N_TN320C.pdb	0.4123249650001526	0.6908000111579895
1nca.pdb	1nca_HL_N_TN320Q.pdb	-0.7926185131072998	-0.7093999981880188
1nca.pdb	1nca_HL_N_TN320E.pdb	1.0184688568115234	-1.6964999437332153
1nca.pdb	1nca_HL_N_TN320G.pdb	0.3429371118545532	-0.6823999881744385
1nca.pdb	1nca_HL_N_TN320H.pdb	-6.010200023651123	-2.9958999156951904
1nca.pdb	1nca_HL_N_TN320I.pdb	0.4633139371871948	1.7350000143051147
1nca.pdb	1nca_HL_N_TN320L.pdb	0.8524744510650635	1.1497999429702759
1nca.pdb	1nca_HL_N_TN320K.pdb	-0.16784963011741638	0.08869999647140503
1nca.pdb	1nca_HL_N_TN320M.pdb	0.8459219932556152	1.4350999593734741
1nca.pdb	1nca_HL_N_TN320F.pdb	-2.992281675338745	-1.2857999801635742
1nca.pdb	1nca_HL_N_TN320P.pdb	0.25030940771102905	1.5157999992370605
1nca.pdb	1nca_HL_N_TN320S.pdb	-0.1758715808391571	-0.1738000065088272
1nca.pdb	1nca_HL_N_TN320W.pdb	-4.358088493347168	-3.2639999389648438
1nca.pdb	1nca_HL_N_TN320Y.pdb	-3.023184299468994	-1.0706000328063965
1nca.pdb	1nca_HL_N_TN320V.pdb	0.371792197227478	1.5901999473571777
1nca.pdb	1nca_HL_N_DN321A.pdb	-0.27610868215560913	0.14980000257492065
1nca.pdb	1nca_HL_N_DN321R.pdb	0.06162981688976288	2.5608999729156494
1nca.pdb	1nca_HL_N_DN321N.pdb	-0.29182642698287964	0.04230000078678131
1nca.pdb	1nca_HL_N_DN321C.pdb	-0.18612214922904968	0.02810000069439411
1nca.pdb	1nca_HL_N_DN321Q.pdb	-0.3018309473991394	0.5766000151634216
1nca.pdb	1nca_HL_N_DN321E.pdb	-0.2787361443042755	-0.314300000667572
1nca.pdb	1nca_HL_N_DN321G.pdb	-0.23131603002548218	0.10809999704360962
1nca.pdb	1nca_HL_N_DN321H.pdb	-0.3762171268463135	0.12120000272989273
1nca.pdb	1nca_HL_N_DN321I.pdb	-0.06589974462985992	0.06430000066757202
1nca.pdb	1nca_HL_N_DN321L.pdb	-0.10117676109075546	0.2596000134944916
1nca.pdb	1nca_HL_N_DN321K.pdb	-0.42569416761398315	0.018699999898672104
1nca.pdb	1nca_HL_N_DN321M.pdb	-0.03386646509170532	0.37290000915527344
1nca.pdb	1nca_HL_N_DN321F.pdb	-0.19596974551677704	0.5241000056266785
1nca.pdb	1nca_HL_N_DN321P.pdb	-0.6599869132041931	-0.8568000197410583
1nca.pdb	1nca_HL_N_DN321S.pdb	-0.5727043151855469	0.06199999898672104
1nca.pdb	1nca_HL_N_DN321T.pdb	-0.3087593615055084	0.0722000002861023
1nca.pdb	1nca_HL_N_DN321W.pdb	-0.47898560762405396	0.2702000141143799
1nca.pdb	1nca_HL_N_DN321Y.pdb	-0.18352317810058594	0.303600013256073
1nca.pdb	1nca_HL_N_DN321V.pdb	-0.1945667266845703	0.1128000020980835
1nca.pdb	1nca_HL_N_WN322A.pdb	-0.6714752912521362	-1.3708000183105469
1nca.pdb	1nca_HL_N_WN322R.pdb	-0.16096043586730957	0.6872000098228455
1nca.pdb	1nca_HL_N_WN322N.pdb	-0.743250846862793	0.026100000366568565
1nca.pdb	1nca_HL_N_WN322D.pdb	-0.21488745510578156	-1.3997000455856323
1nca.pdb	1nca_HL_N_WN322C.pdb	-0.37158632278442383	-1.313099980354309
1nca.pdb	1nca_HL_N_WN322Q.pdb	-0.0805644541978836	-0.08049999922513962
1nca.pdb	1nca_HL_N_WN322E.pdb	0.6258267164230347	-1.2180999517440796
1nca.pdb	1nca_HL_N_WN322G.pdb	-0.46155285835266113	-1.3246999979019165
1nca.pdb	1nca_HL_N_WN322H.pdb	-0.7042615413665771	-0.13779999315738678
1nca.pdb	1nca_HL_N_WN322I.pdb	-0.41664278507232666	-1.0477999448776245
1nca.pdb	1nca_HL_N_WN322L.pdb	-0.3136230409145355	0.4733999967575073
1nca.pdb	1nca_HL_N_WN322K.pdb	-0.7084865570068359	0.4465999901294708
1nca.pdb	1nca_HL_N_WN322M.pdb	-0.6500157117843628	0.6919999718666077
1nca.pdb	1nca_HL_N_WN322F.pdb	-0.40076375007629395	2.264899969100952
1nca.pdb	1nca_HL_N_WN322P.pdb	-0.21543581783771515	-0.9812999963760376
1nca.pdb	1nca_HL_N_WN322S.pdb	-0.47974616289138794	-1.3250000476837158
1nca.pdb	1nca_HL_N_WN322T.pdb	-0.4929124116897583	-1.2662999629974365
1nca.pdb	1nca_HL_N_WN322Y.pdb	-0.5874976515769958	3.1635000705718994
1nca.pdb	1nca_HL_N_WN322V.pdb	-0.24631349742412567	-0.9769999980926514
1nca.pdb	1nca_HL_N_PN352A.pdb	-0.3452238440513611	0.21619999408721924
1nca.pdb	1nca_HL_N_PN352R.pdb	-0.5125203132629395	0.06809999793767929
1nca.pdb	1nca_HL_N_PN352N.pdb	-0.3319469690322876	-0.8373000025749207
1nca.pdb	1nca_HL_N_PN352D.pdb	0.21600241959095	-0.5875999927520752
1nca.pdb	1nca_HL_N_PN352C.pdb	-0.18539851903915405	-1.2942999601364136
1nca.pdb	1nca_HL_N_PN352Q.pdb	-1.4448392391204834	-0.13439999520778656
1nca.pdb	1nca_HL_N_PN352E.pdb	-0.5830180644989014	-1.3736000061035156
1nca.pdb	1nca_HL_N_PN352G.pdb	-0.18639948964118958	0.16329999268054962
1nca.pdb	1nca_HL_N_PN352H.pdb	-0.13852153718471527	-0.5067999958992004
1nca.pdb	1nca_HL_N_PN352I.pdb	0.005531176924705505	0.5612999796867371
1nca.pdb	1nca_HL_N_PN352L.pdb	-0.11362958699464798	0.41119998693466187
1nca.pdb	1nca_HL_N_PN352K.pdb	-0.38071250915527344	-0.7414000034332275
1nca.pdb	1nca_HL_N_PN352M.pdb	0.18295113742351532	-0.6407999992370605
1nca.pdb	1nca_HL_N_PN352F.pdb	0.326302170753479	-0.7760999798774719
1nca.pdb	1nca_HL_N_PN352S.pdb	-0.6820541024208069	-1.9129999876022339
1nca.pdb	1nca_HL_N_PN352T.pdb	-0.5496894717216492	-0.805400013923645
1nca.pdb	1nca_HL_N_PN352W.pdb	0.02812892198562622	-0.8866999745368958
1nca.pdb	1nca_HL_N_PN352Y.pdb	0.40482980012893677	-0.6100999712944031
1nca.pdb	1nca_HL_N_PN352V.pdb	-0.14753495156764984	-1.1110999584197998
1nca.pdb	1nca_HL_N_KN353A.pdb	-0.3825046718120575	-0.40070000290870667
1nca.pdb	1nca_HL_N_KN353R.pdb	0.2916724681854248	1.7244000434875488
1nca.pdb	1nca_HL_N_KN353N.pdb	-0.7796503901481628	0.336899995803833
1nca.pdb	1nca_HL_N_KN353D.pdb	-0.7014333605766296	-1.0683000087738037
1nca.pdb	1nca_HL_N_KN353C.pdb	-0.6860222220420837	-0.4607999920845032
1nca.pdb	1nca_HL_N_KN353Q.pdb	-0.5272573232650757	0.48739999532699585
1nca.pdb	1nca_HL_N_KN353E.pdb	-0.649263322353363	-0.376800000667572
1nca.pdb	1nca_HL_N_KN353G.pdb	-0.6996066570281982	-0.9409000277519226
1nca.pdb	1nca_HL_N_KN353H.pdb	-0.30813997983932495	0.5667999982833862
1nca.pdb	1nca_HL_N_KN353I.pdb	-0.7760758399963379	-0.007600000128149986
1nca.pdb	1nca_HL_N_KN353L.pdb	-0.02981896698474884	0.6571999788284302
1nca.pdb	1nca_HL_N_KN353M.pdb	-0.331922322511673	-0.5109000205993652
1nca.pdb	1nca_HL_N_KN353F.pdb	0.45616888999938965	1.0052000284194946
1nca.pdb	1nca_HL_N_KN353P.pdb	-0.5314807295799255	-0.4851999878883362
1nca.pdb	1nca_HL_N_KN353S.pdb	-0.6354310512542725	-0.7804999947547913
1nca.pdb	1nca_HL_N_KN353T.pdb	-0.7916675806045532	0.14059999585151672
1nca.pdb	1nca_HL_N_KN353W.pdb	-0.412786066532135	0.11779999732971191
1nca.pdb	1nca_HL_N_KN353Y.pdb	-0.08955109119415283	1.007599949836731
1nca.pdb	1nca_HL_N_KN353V.pdb	-0.5836396217346191	0.015399999916553497
1nca.pdb	1nca_HL_N_KN356A.pdb	-0.10881130397319794	-0.3061000108718872
1nca.pdb	1nca_HL_N_KN356R.pdb	-0.15034401416778564	-0.052299998700618744
1nca.pdb	1nca_HL_N_KN356N.pdb	-0.172336608171463	-0.26759999990463257
1nca.pdb	1nca_HL_N_KN356D.pdb	-0.34255415201187134	-0.6377000212669373
1nca.pdb	1nca_HL_N_KN356C.pdb	-0.015098482370376587	-0.28139999508857727
1nca.pdb	1nca_HL_N_KN356Q.pdb	-0.14120104908943176	-0.21089999377727509
1nca.pdb	1nca_HL_N_KN356E.pdb	-0.2861546277999878	-0.7080000042915344
1nca.pdb	1nca_HL_N_KN356G.pdb	-0.184712752699852	-0.2637999951839447
1nca.pdb	1nca_HL_N_KN356H.pdb	-0.0983329638838768	-0.26669999957084656
1nca.pdb	1nca_HL_N_KN356I.pdb	-0.05532297492027283	-0.3172999918460846
1nca.pdb	1nca_HL_N_KN356L.pdb	0.022820398211479187	-0.3021000027656555
1nca.pdb	1nca_HL_N_KN356M.pdb	-0.19005735218524933	-0.3617999851703644
1nca.pdb	1nca_HL_N_KN356F.pdb	-0.07156243175268173	0.4307999908924103
1nca.pdb	1nca_HL_N_KN356P.pdb	-0.47587233781814575	-0.46619999408721924
1nca.pdb	1nca_HL_N_KN356S.pdb	-0.32532984018325806	-0.3521000146865845
1nca.pdb	1nca_HL_N_KN356T.pdb	-0.22118055820465088	-0.2718000113964081
1nca.pdb	1nca_HL_N_KN356W.pdb	-0.06613603234291077	0.9648000001907349
1nca.pdb	1nca_HL_N_KN356Y.pdb	0.39138686656951904	0.49880000948905945
1nca.pdb	1nca_HL_N_KN356V.pdb	-0.0052429139614105225	-0.27140000462532043
6mto.pdb	6mto_HL_T_RL30A.pdb	-0.027749240398406982	-0.35019999742507935
6mto.pdb	6mto_HL_T_RL30N.pdb	-0.13166873157024384	0.03579999879002571
6mto.pdb	6mto_HL_T_RL30D.pdb	-0.1692989617586136	-0.4350999891757965
6mto.pdb	6mto_HL_T_RL30C.pdb	-0.07802717387676239	-0.3366999924182892
6mto.pdb	6mto_HL_T_RL30Q.pdb	-0.21594983339309692	-0.3813000023365021
6mto.pdb	6mto_HL_T_RL30E.pdb	-0.10922130942344666	-0.3779999911785126
6mto.pdb	6mto_HL_T_RL30G.pdb	-0.24344338476657867	-0.4438999891281128
6mto.pdb	6mto_HL_T_RL30H.pdb	-0.02136056125164032	-0.14149999618530273
6mto.pdb	6mto_HL_T_RL30I.pdb	0.04130508005619049	-0.24690000712871552
6mto.pdb	6mto_HL_T_RL30L.pdb	0.05036790668964386	0.0010999999940395355
6mto.pdb	6mto_HL_T_RL30K.pdb	-0.2575829327106476	0.007699999958276749
6mto.pdb	6mto_HL_T_RL30M.pdb	0.1291506439447403	0.1696999967098236
6mto.pdb	6mto_HL_T_RL30F.pdb	-0.0075957924127578735	-0.366100013256073
6mto.pdb	6mto_HL_T_RL30P.pdb	0.12836064398288727	-0.4745999872684479
6mto.pdb	6mto_HL_T_RL30S.pdb	-0.20026403665542603	-0.4007999897003174
6mto.pdb	6mto_HL_T_RL30T.pdb	-0.13742662966251373	-0.012199999764561653
6mto.pdb	6mto_HL_T_RL30W.pdb	0.08056871592998505	-0.20679999887943268
6mto.pdb	6mto_HL_T_RL30Y.pdb	0.351654052734375	1.408400058746338
6mto.pdb	6mto_HL_T_RL30V.pdb	-0.0070164501667022705	-0.3012999892234802
6mto.pdb	6mto_HL_T_YL92A.pdb	0.4797602891921997	-0.25029999017715454
6mto.pdb	6mto_HL_T_YL92R.pdb	0.012311577796936035	-0.12890000641345978
6mto.pdb	6mto_HL_T_YL92N.pdb	0.12227733433246613	-0.30379998683929443
6mto.pdb	6mto_HL_T_YL92D.pdb	0.04651321470737457	-0.4198000133037567
6mto.pdb	6mto_HL_T_YL92C.pdb	0.2831763029098511	-0.22300000488758087
6mto.pdb	6mto_HL_T_YL92Q.pdb	0.19478590786457062	-0.15379999577999115
6mto.pdb	6mto_HL_T_YL92E.pdb	-0.04063044488430023	-0.4788999855518341
6mto.pdb	6mto_HL_T_YL92G.pdb	0.44878989458084106	-0.7940999865531921
6mto.pdb	6mto_HL_T_YL92H.pdb	-0.39176806807518005	-0.24449999630451202
6mto.pdb	6mto_HL_T_YL92I.pdb	0.2850149869918823	0.2605000138282776
6mto.pdb	6mto_HL_T_YL92L.pdb	0.5423880815505981	0.3783000111579895
6mto.pdb	6mto_HL_T_YL92K.pdb	0.23491255939006805	0.48069998621940613
6mto.pdb	6mto_HL_T_YL92M.pdb	0.18548180162906647	0.03460000082850456
6mto.pdb	6mto_HL_T_YL92F.pdb	-0.103260837495327	-0.06260000169277191
6mto.pdb	6mto_HL_T_YL92P.pdb	0.3086812496185303	-0.3179999887943268
6mto.pdb	6mto_HL_T_YL92S.pdb	0.2826732397079468	-0.546500027179718
6mto.pdb	6mto_HL_T_YL92T.pdb	0.22785578668117523	-0.38370001316070557
6mto.pdb	6mto_HL_T_YL92W.pdb	-0.5044006109237671	0.3479999899864197
6mto.pdb	6mto_HL_T_YL92V.pdb	0.3701997995376587	0.5115000009536743
6mto.pdb	6mto_HL_T_GL93A.pdb	-0.7517949342727661	-0.23389999568462372
6mto.pdb	6mto_HL_T_GL93R.pdb	-1.2091704607009888	-0.320499986410141
6mto.pdb	6mto_HL_T_GL93N.pdb	-0.7127183675765991	-0.314300000667572
6mto.pdb	6mto_HL_T_GL93D.pdb	-0.9945120811462402	-0.3537999987602234
6mto.pdb	6mto_HL_T_GL93C.pdb	-1.3086962699890137	-0.2639000117778778
6mto.pdb	6mto_HL_T_GL93Q.pdb	-1.1897547245025635	-0.31049999594688416
6mto.pdb	6mto_HL_T_GL93E.pdb	-1.4169241189956665	-0.3643999993801117
6mto.pdb	6mto_HL_T_GL93H.pdb	-1.302088737487793	-0.2475000023841858
6mto.pdb	6mto_HL_T_GL93I.pdb	-1.6031233072280884	-0.38029998540878296
6mto.pdb	6mto_HL_T_GL93L.pdb	-1.3582161664962769	-0.4253999888896942
6mto.pdb	6mto_HL_T_GL93K.pdb	-1.3919305801391602	-0.3707999885082245
6mto.pdb	6mto_HL_T_GL93M.pdb	-1.204181432723999	-0.3352000117301941
6mto.pdb	6mto_HL_T_GL93F.pdb	-1.6326912641525269	-0.4066999852657318
6mto.pdb	6mto_HL_T_GL93P.pdb	-0.8753085136413574	-0.2401999980211258
6mto.pdb	6mto_HL_T_GL93S.pdb	-0.8172953724861145	-0.22259999811649323
6mto.pdb	6mto_HL_T_GL93T.pdb	-1.3462845087051392	-0.33230000734329224
6mto.pdb	6mto_HL_T_GL93W.pdb	-2.024833917617798	-0.47850000858306885
6mto.pdb	6mto_HL_T_GL93Y.pdb	-1.8981584310531616	-0.38019999861717224
6mto.pdb	6mto_HL_T_GL93V.pdb	-1.286583662033081	-0.5351999998092651
6mto.pdb	6mto_HL_T_GL94A.pdb	-0.37954872846603394	-0.14380000531673431
6mto.pdb	6mto_HL_T_GL94R.pdb	-0.6605478525161743	-0.24660000205039978
6mto.pdb	6mto_HL_T_GL94N.pdb	-0.3297891318798065	-0.20909999310970306
6mto.pdb	6mto_HL_T_GL94D.pdb	-0.47323065996170044	-0.290800005197525
6mto.pdb	6mto_HL_T_GL94C.pdb	-0.382840096950531	-0.2563999891281128
6mto.pdb	6mto_HL_T_GL94Q.pdb	-0.4678087830543518	-0.3215000033378601
6mto.pdb	6mto_HL_T_GL94E.pdb	-0.4855656027793884	-0.3179999887943268
6mto.pdb	6mto_HL_T_GL94H.pdb	-0.5526447296142578	-0.16509999334812164
6mto.pdb	6mto_HL_T_GL94I.pdb	-0.3247295320034027	-0.4388999938964844
6mto.pdb	6mto_HL_T_GL94L.pdb	-0.31561213731765747	-0.3416999876499176
6mto.pdb	6mto_HL_T_GL94K.pdb	-0.5526089072227478	-0.20350000262260437
6mto.pdb	6mto_HL_T_GL94M.pdb	-0.3145899772644043	-0.22910000383853912
6mto.pdb	6mto_HL_T_GL94F.pdb	-0.30600905418395996	-0.38429999351501465
6mto.pdb	6mto_HL_T_GL94P.pdb	-0.1632411777973175	-0.361299991607666
6mto.pdb	6mto_HL_T_GL94S.pdb	-0.5243284702301025	-0.11640000343322754
6mto.pdb	6mto_HL_T_GL94T.pdb	-0.6962829232215881	-0.3327000141143799
6mto.pdb	6mto_HL_T_GL94W.pdb	-0.22599519789218903	-0.2653000056743622
6mto.pdb	6mto_HL_T_GL94Y.pdb	-0.3033495247364044	-0.2524000108242035
6mto.pdb	6mto_HL_T_GL94V.pdb	-0.3207492232322693	-0.40610000491142273
6mto.pdb	6mto_HL_T_SL95A.pdb	0.07511572539806366	0.037300001829862595
6mto.pdb	6mto_HL_T_SL95R.pdb	-0.26212453842163086	0.031700000166893005
6mto.pdb	6mto_HL_T_SL95N.pdb	-0.1075688898563385	-0.008700000122189522
6mto.pdb	6mto_HL_T_SL95D.pdb	-0.2939937710762024	-0.03009999915957451
6mto.pdb	6mto_HL_T_SL95C.pdb	-0.13149982690811157	-0.00019999999494757503
6mto.pdb	6mto_HL_T_SL95Q.pdb	-0.009795859456062317	-0.00559999980032444
6mto.pdb	6mto_HL_T_SL95E.pdb	-0.1898723840713501	-0.028300000354647636
6mto.pdb	6mto_HL_T_SL95G.pdb	0.016668781638145447	0.06669999659061432
6mto.pdb	6mto_HL_T_SL95H.pdb	0.289056658744812	0.22939999401569366
6mto.pdb	6mto_HL_T_SL95I.pdb	0.2063869684934616	-0.06449999660253525
6mto.pdb	6mto_HL_T_SL95L.pdb	0.16192536056041718	-0.015699999406933784
6mto.pdb	6mto_HL_T_SL95K.pdb	-0.3045526146888733	-0.02319999970495701
6mto.pdb	6mto_HL_T_SL95M.pdb	0.20612399280071259	-0.13850000500679016
6mto.pdb	6mto_HL_T_SL95F.pdb	0.39567816257476807	0.09070000052452087
6mto.pdb	6mto_HL_T_SL95P.pdb	0.1709548681974411	0.10589999705553055
6mto.pdb	6mto_HL_T_SL95T.pdb	-0.049955815076828	-0.05050000175833702
6mto.pdb	6mto_HL_T_SL95W.pdb	0.6747511625289917	0.8188999891281128
6mto.pdb	6mto_HL_T_SL95Y.pdb	0.27942436933517456	0.0868000015616417
6mto.pdb	6mto_HL_T_SL95V.pdb	0.2780042290687561	-0.05009999871253967
6mto.pdb	6mto_HL_T_GL97A.pdb	-0.14183057844638824	-0.03849999979138374
6mto.pdb	6mto_HL_T_GL97R.pdb	-3.9482545852661133	-5.8130998611450195
6mto.pdb	6mto_HL_T_GL97N.pdb	-3.2249844074249268	-4.752200126647949
6mto.pdb	6mto_HL_T_GL97D.pdb	-0.8266944885253906	-0.430400013923645
6mto.pdb	6mto_HL_T_GL97C.pdb	-3.6123769283294678	-1.433500051498413
6mto.pdb	6mto_HL_T_GL97Q.pdb	-0.6570390462875366	-4.429800033569336
6mto.pdb	6mto_HL_T_GL97E.pdb	-2.7707412242889404	-4.831200122833252
6mto.pdb	6mto_HL_T_GL97H.pdb	-20.77043342590332	-20.5745906829834
6mto.pdb	6mto_HL_T_GL97I.pdb	-6.079464435577393	-5.182700157165527
6mto.pdb	6mto_HL_T_GL97L.pdb	-0.7793642282485962	-0.2989000082015991
6mto.pdb	6mto_HL_T_GL97K.pdb	-0.8098112940788269	-2.8828999996185303
6mto.pdb	6mto_HL_T_GL97M.pdb	-0.8659223318099976	-4.395400047302246
6mto.pdb	6mto_HL_T_GL97F.pdb	-2.2165298461914062	-3.3643999099731445
6mto.pdb	6mto_HL_T_GL97P.pdb	-5.922014236450195	-3.728800058364868
6mto.pdb	6mto_HL_T_GL97S.pdb	-0.026681944727897644	-0.07460000365972519
6mto.pdb	6mto_HL_T_GL97T.pdb	-1.5529744625091553	-1.6368999481201172
6mto.pdb	6mto_HL_T_GL97W.pdb	-1.0430444478988647	-2.6321001052856445
6mto.pdb	6mto_HL_T_GL97Y.pdb	-1.7029091119766235	-0.4309000074863434
6mto.pdb	6mto_HL_T_GL97V.pdb	-2.909696340560913	-2.6273000240325928
6mto.pdb	6mto_HL_T_TH31A.pdb	-0.5677913427352905	-1.0465999841690063
6mto.pdb	6mto_HL_T_TH31R.pdb	-0.3149610459804535	-0.9459999799728394
6mto.pdb	6mto_HL_T_TH31N.pdb	-0.6903291344642639	-1.0491000413894653
6mto.pdb	6mto_HL_T_TH31D.pdb	0.02366526424884796	-0.5206999778747559
6mto.pdb	6mto_HL_T_TH31C.pdb	-0.41147786378860474	-0.5457000136375427
6mto.pdb	6mto_HL_T_TH31Q.pdb	-0.7718582153320312	-0.8083000183105469
6mto.pdb	6mto_HL_T_TH31E.pdb	-0.7761889696121216	-1.2065000534057617
6mto.pdb	6mto_HL_T_TH31G.pdb	-0.5472951531410217	-0.7409999966621399
6mto.pdb	6mto_HL_T_TH31H.pdb	-0.7275123000144958	-1.0242999792099
6mto.pdb	6mto_HL_T_TH31I.pdb	-0.18406902253627777	0.06449999660253525
6mto.pdb	6mto_HL_T_TH31L.pdb	0.05483074486255646	1.0170999765396118
6mto.pdb	6mto_HL_T_TH31K.pdb	-0.4486545920372009	-0.9218999743461609
6mto.pdb	6mto_HL_T_TH31M.pdb	0.2238880842924118	1.0542999505996704
6mto.pdb	6mto_HL_T_TH31F.pdb	0.21986787021160126	-0.8986999988555908
6mto.pdb	6mto_HL_T_TH31P.pdb	-0.26033926010131836	-1.1123000383377075
6mto.pdb	6mto_HL_T_TH31S.pdb	-0.6157717704772949	-1.3795000314712524
6mto.pdb	6mto_HL_T_TH31W.pdb	0.20421884953975677	-1.2235000133514404
6mto.pdb	6mto_HL_T_TH31Y.pdb	-0.03486540913581848	-1.067199945449829
6mto.pdb	6mto_HL_T_TH31V.pdb	-0.16108110547065735	-0.14059999585151672
6mto.pdb	6mto_HL_T_YH32A.pdb	-0.21452026069164276	0.1834000051021576
6mto.pdb	6mto_HL_T_YH32R.pdb	-0.3552692234516144	0.20080000162124634
6mto.pdb	6mto_HL_T_YH32N.pdb	-0.34732162952423096	0.20409999787807465
6mto.pdb	6mto_HL_T_YH32D.pdb	-0.43290430307388306	0.4408000111579895
6mto.pdb	6mto_HL_T_YH32C.pdb	-0.21817423403263092	0.24979999661445618
6mto.pdb	6mto_HL_T_YH32Q.pdb	-0.40593239665031433	0.27559998631477356
6mto.pdb	6mto_HL_T_YH32E.pdb	-0.4667389392852783	0.7113000154495239
6mto.pdb	6mto_HL_T_YH32G.pdb	-0.1489267796278	0.04039999842643738
6mto.pdb	6mto_HL_T_YH32H.pdb	-0.38083359599113464	0.29010000824928284
6mto.pdb	6mto_HL_T_YH32I.pdb	-0.373837411403656	0.12200000137090683
6mto.pdb	6mto_HL_T_YH32L.pdb	-0.6158140301704407	0.6678000092506409
6mto.pdb	6mto_HL_T_YH32K.pdb	0.1917165070772171	-0.3546000123023987
6mto.pdb	6mto_HL_T_YH32M.pdb	0.6283161044120789	1.0605000257492065
6mto.pdb	6mto_HL_T_YH32F.pdb	-0.30906975269317627	0.4781999886035919
6mto.pdb	6mto_HL_T_YH32P.pdb	-0.1088644340634346	0.22300000488758087
6mto.pdb	6mto_HL_T_YH32S.pdb	-0.4863418936729431	0.11389999836683273
6mto.pdb	6mto_HL_T_YH32T.pdb	-0.26659345626831055	0.2743000090122223
6mto.pdb	6mto_HL_T_YH32W.pdb	-0.2659626603126526	0.26100000739097595
6mto.pdb	6mto_HL_T_YH32V.pdb	-0.23383226990699768	0.1624000072479248
6mto.pdb	6mto_HL_T_TH33A.pdb	-0.05165699124336243	-0.047200001776218414
6mto.pdb	6mto_HL_T_TH33R.pdb	-0.0872352123260498	0.1940000057220459
6mto.pdb	6mto_HL_T_TH33N.pdb	1.0809128284454346	-0.737500011920929
6mto.pdb	6mto_HL_T_TH33D.pdb	-0.9790042638778687	-1.9559999704360962
6mto.pdb	6mto_HL_T_TH33C.pdb	0.6760799288749695	0.13429999351501465
6mto.pdb	6mto_HL_T_TH33Q.pdb	-0.5800678133964539	-0.2930999994277954
6mto.pdb	6mto_HL_T_TH33E.pdb	-0.6148045659065247	-0.28929999470710754
6mto.pdb	6mto_HL_T_TH33G.pdb	0.21147803962230682	-0.3418000042438507
6mto.pdb	6mto_HL_T_TH33H.pdb	-0.3339579701423645	-0.45820000767707825
6mto.pdb	6mto_HL_T_TH33I.pdb	-0.09185731410980225	0.7135999798774719
6mto.pdb	6mto_HL_T_TH33L.pdb	-0.014056876301765442	1.2289999723434448
6mto.pdb	6mto_HL_T_TH33K.pdb	0.16680969297885895	0.13120000064373016
6mto.pdb	6mto_HL_T_TH33M.pdb	0.07965870201587677	0.6592000126838684
6mto.pdb	6mto_HL_T_TH33F.pdb	-1.750195860862732	-2.1333999633789062
6mto.pdb	6mto_HL_T_TH33P.pdb	0.35313642024993896	0.38839998841285706
6mto.pdb	6mto_HL_T_TH33S.pdb	-0.29296427965164185	-0.5325999855995178
6mto.pdb	6mto_HL_T_TH33W.pdb	-12.663778305053711	-10.491399765014648
6mto.pdb	6mto_HL_T_TH33Y.pdb	-0.42095237970352173	-0.17030000686645508
6mto.pdb	6mto_HL_T_TH33V.pdb	0.05769704282283783	0.2865000069141388
6mto.pdb	6mto_HL_T_GH50A.pdb	-1.557054877281189	-0.8384000062942505
6mto.pdb	6mto_HL_T_GH50R.pdb	-3.1394917964935303	-1.1395000219345093
6mto.pdb	6mto_HL_T_GH50N.pdb	-0.5425370335578918	-3.2899999618530273
6mto.pdb	6mto_HL_T_GH50D.pdb	-3.408665657043457	-2.475399971008301
6mto.pdb	6mto_HL_T_GH50C.pdb	-2.2189314365386963	-1.1679999828338623
6mto.pdb	6mto_HL_T_GH50Q.pdb	-2.8265044689178467	-1.4680999517440796
6mto.pdb	6mto_HL_T_GH50E.pdb	-2.7914834022521973	-1.3589999675750732
6mto.pdb	6mto_HL_T_GH50H.pdb	-0.5647534132003784	-3.0155999660491943
6mto.pdb	6mto_HL_T_GH50I.pdb	-0.2679526209831238	-2.7913999557495117
6mto.pdb	6mto_HL_T_GH50L.pdb	-2.9870123863220215	-2.236799955368042
6mto.pdb	6mto_HL_T_GH50K.pdb	-3.6464436054229736	-1.989799976348877
6mto.pdb	6mto_HL_T_GH50M.pdb	-2.627195358276367	-0.9890999794006348
6mto.pdb	6mto_HL_T_GH50F.pdb	-3.8541431427001953	-1.4921000003814697
6mto.pdb	6mto_HL_T_GH50P.pdb	-2.23300838470459	-1.785599946975708
6mto.pdb	6mto_HL_T_GH50S.pdb	-2.2218058109283447	-1.7625000476837158
6mto.pdb	6mto_HL_T_GH50T.pdb	-2.039929151535034	-2.7946999073028564
6mto.pdb	6mto_HL_T_GH50W.pdb	-3.841097116470337	-1.626099944114685
6mto.pdb	6mto_HL_T_GH50Y.pdb	-3.6070432662963867	-1.6176999807357788
6mto.pdb	6mto_HL_T_GH50V.pdb	-0.25031131505966187	-3.0511999130249023
6mto.pdb	6mto_HL_T_IH51A.pdb	-0.13285519182682037	-0.31279999017715454
6mto.pdb	6mto_HL_T_IH51R.pdb	-0.319360613822937	-0.11079999804496765
6mto.pdb	6mto_HL_T_IH51N.pdb	-0.4002889394760132	-0.6420000195503235
6mto.pdb	6mto_HL_T_IH51D.pdb	-0.2676471471786499	0.023099999874830246
6mto.pdb	6mto_HL_T_IH51C.pdb	-0.08855094015598297	-0.3102000057697296
6mto.pdb	6mto_HL_T_IH51Q.pdb	-0.41233643889427185	-0.07270000129938126
6mto.pdb	6mto_HL_T_IH51E.pdb	-0.45822930335998535	-0.25369998812675476
6mto.pdb	6mto_HL_T_IH51G.pdb	-0.10686121135950089	-0.34790000319480896
6mto.pdb	6mto_HL_T_IH51H.pdb	-0.3551359474658966	-0.15199999511241913
6mto.pdb	6mto_HL_T_IH51L.pdb	-0.06341572105884552	-0.18729999661445618
6mto.pdb	6mto_HL_T_IH51K.pdb	-0.28712475299835205	0.04600000008940697
6mto.pdb	6mto_HL_T_IH51M.pdb	-0.21592509746551514	-0.07540000230073929
6mto.pdb	6mto_HL_T_IH51F.pdb	-0.4970889687538147	-0.4609000086784363
6mto.pdb	6mto_HL_T_IH51P.pdb	-0.04925444722175598	-0.186599999666214
6mto.pdb	6mto_HL_T_IH51S.pdb	-0.370197057723999	-0.07069999724626541
6mto.pdb	6mto_HL_T_IH51T.pdb	-0.29353368282318115	-0.6672000288963318
6mto.pdb	6mto_HL_T_IH51W.pdb	-0.947435736656189	-0.4034999907016754
6mto.pdb	6mto_HL_T_IH51Y.pdb	-0.9305843710899353	-0.5767999887466431
6mto.pdb	6mto_HL_T_IH51V.pdb	-0.1227622702717781	-0.02329999953508377
6mto.pdb	6mto_HL_T_IH52A.pdb	-0.6215146780014038	-2.550600051879883
6mto.pdb	6mto_HL_T_IH52R.pdb	-1.393797755241394	1.0216000080108643
6mto.pdb	6mto_HL_T_IH52N.pdb	-0.7983360290527344	-1.5820000171661377
6mto.pdb	6mto_HL_T_IH52D.pdb	-1.3099095821380615	-1.8880000114440918
6mto.pdb	6mto_HL_T_IH52C.pdb	-0.8052217364311218	-2.051100015640259
6mto.pdb	6mto_HL_T_IH52Q.pdb	-0.334516316652298	-0.9997000098228455
6mto.pdb	6mto_HL_T_IH52E.pdb	-0.9678645133972168	-1.4256999492645264
6mto.pdb	6mto_HL_T_IH52G.pdb	-0.5528989434242249	-2.7267000675201416
6mto.pdb	6mto_HL_T_IH52H.pdb	-0.6669807434082031	-2.001800060272217
6mto.pdb	6mto_HL_T_IH52L.pdb	-0.5697296261787415	-0.7311999797821045
6mto.pdb	6mto_HL_T_IH52K.pdb	-0.9568067193031311	-1.2233999967575073
6mto.pdb	6mto_HL_T_IH52M.pdb	-0.5363525152206421	-0.3481000065803528
6mto.pdb	6mto_HL_T_IH52F.pdb	-0.4586637616157532	-0.6779000163078308
6mto.pdb	6mto_HL_T_IH52P.pdb	-1.9960428476333618	-2.9446001052856445
6mto.pdb	6mto_HL_T_IH52S.pdb	-0.7556906938552856	-2.528599977493286
6mto.pdb	6mto_HL_T_IH52T.pdb	-0.7924004197120667	-1.99399995803833
6mto.pdb	6mto_HL_T_IH52W.pdb	-6.160363674163818	-5.749100208282471
6mto.pdb	6mto_HL_T_IH52Y.pdb	-4.0716681480407715	-5.316999912261963
6mto.pdb	6mto_HL_T_IH52V.pdb	-0.5677636861801147	-0.7768999934196472
6mto.pdb	6mto_HL_T_LH54A.pdb	-0.7229627966880798	-1.8776999711990356
6mto.pdb	6mto_HL_T_LH54R.pdb	-1.0492972135543823	-0.42010000348091125
6mto.pdb	6mto_HL_T_LH54N.pdb	-0.9213353991508484	-1.8617000579833984
6mto.pdb	6mto_HL_T_LH54D.pdb	-1.3541232347488403	-2.6816000938415527
6mto.pdb	6mto_HL_T_LH54C.pdb	-0.7097209095954895	-1.3704999685287476
6mto.pdb	6mto_HL_T_LH54Q.pdb	-0.9015447497367859	-1.4016000032424927
6mto.pdb	6mto_HL_T_LH54E.pdb	-1.3337024450302124	-2.3203001022338867
6mto.pdb	6mto_HL_T_LH54G.pdb	-0.6844741106033325	-1.993499994277954
6mto.pdb	6mto_HL_T_LH54H.pdb	-0.7443593740463257	-1.492900013923645
6mto.pdb	6mto_HL_T_LH54I.pdb	-0.5478667616844177	-0.33149999380111694
6mto.pdb	6mto_HL_T_LH54K.pdb	-0.8809732794761658	-0.675599992275238
6mto.pdb	6mto_HL_T_LH54M.pdb	-0.1263507604598999	0.8036999702453613
6mto.pdb	6mto_HL_T_LH54F.pdb	0.2943642735481262	-0.42419999837875366
6mto.pdb	6mto_HL_T_LH54P.pdb	-0.9316287040710449	-1.9463000297546387
6mto.pdb	6mto_HL_T_LH54S.pdb	-0.9202789664268494	-2.11899995803833
6mto.pdb	6mto_HL_T_LH54T.pdb	-1.0042309761047363	-1.5485999584197998
6mto.pdb	6mto_HL_T_LH54W.pdb	-0.2265925407409668	-0.15029999613761902
6mto.pdb	6mto_HL_T_LH54Y.pdb	-1.0314615964889526	-1.0543999671936035
6mto.pdb	6mto_HL_T_LH54V.pdb	-0.5190775394439697	-0.7878999710083008
6mto.pdb	6mto_HL_T_LH55A.pdb	-0.8669446110725403	-2.68969988822937
6mto.pdb	6mto_HL_T_LH55R.pdb	-2.6109769344329834	-2.6640000343322754
6mto.pdb	6mto_HL_T_LH55N.pdb	-1.3567745685577393	-2.7822999954223633
6mto.pdb	6mto_HL_T_LH55D.pdb	-1.8120228052139282	-3.0520999431610107
6mto.pdb	6mto_HL_T_LH55C.pdb	-0.8309431076049805	-2.0237998962402344
6mto.pdb	6mto_HL_T_LH55Q.pdb	-1.4754778146743774	-2.5524001121520996
6mto.pdb	6mto_HL_T_LH55E.pdb	-1.010193109512329	-2.938999891281128
6mto.pdb	6mto_HL_T_LH55G.pdb	-0.9654805660247803	-3.197499990463257
6mto.pdb	6mto_HL_T_LH55H.pdb	-1.3355246782302856	-2.504300117492676
6mto.pdb	6mto_HL_T_LH55I.pdb	-3.1428780555725098	-2.547499895095825
6mto.pdb	6mto_HL_T_LH55K.pdb	-1.4731425046920776	-2.981600046157837
6mto.pdb	6mto_HL_T_LH55M.pdb	-0.08898671716451645	0.45910000801086426
6mto.pdb	6mto_HL_T_LH55F.pdb	-0.6540864706039429	0.036400001496076584
6mto.pdb	6mto_HL_T_LH55P.pdb	-0.6359449625015259	-2.52810001373291
6mto.pdb	6mto_HL_T_LH55S.pdb	-0.8630039691925049	-3.125
6mto.pdb	6mto_HL_T_LH55T.pdb	-0.9620317816734314	-1.8274999856948853
6mto.pdb	6mto_HL_T_LH55W.pdb	-2.7525320053100586	-0.4471000134944916
6mto.pdb	6mto_HL_T_LH55Y.pdb	-1.9536001682281494	-0.41449999809265137
6mto.pdb	6mto_HL_T_LH55V.pdb	-2.8699309825897217	-2.9732000827789307
6mto.pdb	6mto_HL_T_LH57A.pdb	-0.600721001625061	-2.062999963760376
6mto.pdb	6mto_HL_T_LH57R.pdb	-1.4758923053741455	-1.0432000160217285
6mto.pdb	6mto_HL_T_LH57N.pdb	-1.337707757949829	-1.0989999771118164
6mto.pdb	6mto_HL_T_LH57D.pdb	-0.31402185559272766	-1.3559000492095947
6mto.pdb	6mto_HL_T_LH57C.pdb	-1.4115657806396484	-1.7666000127792358
6mto.pdb	6mto_HL_T_LH57Q.pdb	-0.9788835048675537	-1.6523000001907349
6mto.pdb	6mto_HL_T_LH57E.pdb	-0.9037846326828003	-2.9839999675750732
6mto.pdb	6mto_HL_T_LH57G.pdb	-0.6152420043945312	-2.4082000255584717
6mto.pdb	6mto_HL_T_LH57H.pdb	-0.9355549812316895	-1.0579999685287476
6mto.pdb	6mto_HL_T_LH57I.pdb	-0.828188419342041	-0.684499979019165
6mto.pdb	6mto_HL_T_LH57K.pdb	-0.35280096530914307	-0.38429999351501465
6mto.pdb	6mto_HL_T_LH57M.pdb	0.16386820375919342	0.11670000106096268
6mto.pdb	6mto_HL_T_LH57F.pdb	0.22814200818538666	0.491100013256073
6mto.pdb	6mto_HL_T_LH57P.pdb	-0.37832677364349365	-2.474100112915039
6mto.pdb	6mto_HL_T_LH57S.pdb	-0.6313437223434448	-1.5145000219345093
6mto.pdb	6mto_HL_T_LH57T.pdb	-0.44419509172439575	-0.8253999948501587
6mto.pdb	6mto_HL_T_LH57W.pdb	-1.8254135847091675	-0.7580999732017517
6mto.pdb	6mto_HL_T_LH57Y.pdb	0.6049432754516602	0.6554999947547913
6mto.pdb	6mto_HL_T_LH57V.pdb	-0.3889032006263733	-0.6787999868392944
6mto.pdb	6mto_HL_T_PH58A.pdb	-0.44629377126693726	-0.08659999817609787
6mto.pdb	6mto_HL_T_PH58R.pdb	-1.0467040538787842	-0.2581999897956848
6mto.pdb	6mto_HL_T_PH58N.pdb	-0.5607126355171204	-0.15620000660419464
6mto.pdb	6mto_HL_T_PH58D.pdb	-0.8436569571495056	-0.3107999861240387
6mto.pdb	6mto_HL_T_PH58C.pdb	-0.5341852307319641	-0.12700000405311584
6mto.pdb	6mto_HL_T_PH58Q.pdb	-0.7122756838798523	-0.09149999916553497
6mto.pdb	6mto_HL_T_PH58E.pdb	-0.7599148750305176	-0.12919999659061432
6mto.pdb	6mto_HL_T_PH58G.pdb	-0.2937544584274292	-0.04780000075697899
6mto.pdb	6mto_HL_T_PH58H.pdb	-0.6015269756317139	-0.3345000147819519
6mto.pdb	6mto_HL_T_PH58I.pdb	-0.8703839182853699	-0.15850000083446503
6mto.pdb	6mto_HL_T_PH58L.pdb	-0.8637602925300598	-0.051500000059604645
6mto.pdb	6mto_HL_T_PH58K.pdb	-0.7343432903289795	-1.1117000579833984
6mto.pdb	6mto_HL_T_PH58M.pdb	-0.5429377555847168	-0.18000000715255737
6mto.pdb	6mto_HL_T_PH58F.pdb	-0.4258158504962921	-0.40070000290870667
6mto.pdb	6mto_HL_T_PH58S.pdb	-0.5797131061553955	-0.17820000648498535
6mto.pdb	6mto_HL_T_PH58T.pdb	-0.46042001247406006	0.05469999834895134
6mto.pdb	6mto_HL_T_PH58W.pdb	-0.2431780993938446	0.20919999480247498
6mto.pdb	6mto_HL_T_PH58Y.pdb	-0.6389667987823486	-0.18199999630451202
6mto.pdb	6mto_HL_T_PH58V.pdb	-0.6823112368583679	-0.05900000035762787
6mto.pdb	6mto_HL_T_NH59A.pdb	-0.13267509639263153	-0.5952000021934509
6mto.pdb	6mto_HL_T_NH59R.pdb	-0.2517896890640259	0.1395999938249588
6mto.pdb	6mto_HL_T_NH59D.pdb	-0.44703471660614014	-1.2763999700546265
6mto.pdb	6mto_HL_T_NH59C.pdb	-0.5265669822692871	-0.4106999933719635
6mto.pdb	6mto_HL_T_NH59Q.pdb	-0.15499858558177948	0.03799999877810478
6mto.pdb	6mto_HL_T_NH59E.pdb	-0.30463090538978577	-0.6541000008583069
6mto.pdb	6mto_HL_T_NH59G.pdb	-0.27139517664909363	-1.4693000316619873
6mto.pdb	6mto_HL_T_NH59H.pdb	-0.29226863384246826	-0.7501000165939331
6mto.pdb	6mto_HL_T_NH59I.pdb	-0.7461737990379333	-0.15279999375343323
6mto.pdb	6mto_HL_T_NH59L.pdb	0.28529393672943115	0.4602000117301941
6mto.pdb	6mto_HL_T_NH59K.pdb	-0.5968151688575745	-0.12219999730587006
6mto.pdb	6mto_HL_T_NH59M.pdb	-0.10344856977462769	0.0044999998062849045
6mto.pdb	6mto_HL_T_NH59F.pdb	0.1777641922235489	-0.1185000017285347
6mto.pdb	6mto_HL_T_NH59P.pdb	-0.47401368618011475	-3.917099952697754
6mto.pdb	6mto_HL_T_NH59S.pdb	-0.44651323556900024	-1.187000036239624
6mto.pdb	6mto_HL_T_NH59T.pdb	-2.4192631244659424	-1.6308000087738037
6mto.pdb	6mto_HL_T_NH59W.pdb	0.3654863238334656	0.3995000123977661
6mto.pdb	6mto_HL_T_NH59Y.pdb	-1.6554292440414429	-0.6784999966621399
6mto.pdb	6mto_HL_T_NH59V.pdb	-0.6623851656913757	-0.0031999999191612005
6mto.pdb	6mto_HL_T_TH74A.pdb	0.24864204227924347	0.24860000610351562
6mto.pdb	6mto_HL_T_TH74R.pdb	-0.17046904563903809	0.816100001335144
6mto.pdb	6mto_HL_T_TH74N.pdb	-0.015922144055366516	0.4415000081062317
6mto.pdb	6mto_HL_T_TH74D.pdb	-0.1593800187110901	-0.013100000098347664
6mto.pdb	6mto_HL_T_TH74C.pdb	0.11844943463802338	0.4586000144481659
6mto.pdb	6mto_HL_T_TH74Q.pdb	-0.01674075424671173	0.28850001096725464
6mto.pdb	6mto_HL_T_TH74E.pdb	-0.15835772454738617	-0.34310001134872437
6mto.pdb	6mto_HL_T_TH74G.pdb	0.09949509799480438	0.3970000147819519
6mto.pdb	6mto_HL_T_TH74H.pdb	-0.30447548627853394	0.37779998779296875
6mto.pdb	6mto_HL_T_TH74I.pdb	0.5432366728782654	0.48590001463890076
6mto.pdb	6mto_HL_T_TH74L.pdb	0.17043136060237885	0.5756999850273132
6mto.pdb	6mto_HL_T_TH74K.pdb	-0.1357012689113617	0.7659000158309937
6mto.pdb	6mto_HL_T_TH74M.pdb	0.599921703338623	0.4587000012397766
6mto.pdb	6mto_HL_T_TH74F.pdb	-0.2555428743362427	0.42739999294281006
6mto.pdb	6mto_HL_T_TH74P.pdb	0.32071149349212646	0.5037000179290771
6mto.pdb	6mto_HL_T_TH74S.pdb	-0.10248779505491257	0.32829999923706055
6mto.pdb	6mto_HL_T_TH74W.pdb	-0.006073549389839172	0.7365999817848206
6mto.pdb	6mto_HL_T_TH74Y.pdb	-0.14967693388462067	0.11800000071525574
6mto.pdb	6mto_HL_T_TH74V.pdb	0.3641764521598816	0.3569999933242798
6mto.pdb	6mto_HL_T_EH99A.pdb	0.15274910628795624	-0.04769999906420708
6mto.pdb	6mto_HL_T_EH99R.pdb	0.3727419972419739	-0.10199999809265137
6mto.pdb	6mto_HL_T_EH99N.pdb	0.12837915122509003	0.46889999508857727
6mto.pdb	6mto_HL_T_EH99D.pdb	0.13565008342266083	0.3230000138282776
6mto.pdb	6mto_HL_T_EH99C.pdb	0.11837790906429291	0.02160000056028366
6mto.pdb	6mto_HL_T_EH99Q.pdb	-0.2243591696023941	-0.11840000003576279
6mto.pdb	6mto_HL_T_EH99G.pdb	0.20789800584316254	-0.5990999937057495
6mto.pdb	6mto_HL_T_EH99H.pdb	0.41894203424453735	-0.8867999911308289
6mto.pdb	6mto_HL_T_EH99I.pdb	0.1988062709569931	0.6913999915122986
6mto.pdb	6mto_HL_T_EH99L.pdb	0.2720319628715515	0.39340001344680786
6mto.pdb	6mto_HL_T_EH99K.pdb	0.05382935702800751	-0.07419999688863754
6mto.pdb	6mto_HL_T_EH99M.pdb	0.20130200684070587	0.31679999828338623
6mto.pdb	6mto_HL_T_EH99F.pdb	-1.2127865552902222	-0.8129000067710876
6mto.pdb	6mto_HL_T_EH99P.pdb	-0.3479378819465637	-2.605600118637085
6mto.pdb	6mto_HL_T_EH99S.pdb	0.022848233580589294	-0.10620000213384628
6mto.pdb	6mto_HL_T_EH99T.pdb	0.02621142566204071	-0.03759999945759773
6mto.pdb	6mto_HL_T_EH99W.pdb	-0.6324557662010193	-0.01720000058412552
6mto.pdb	6mto_HL_T_EH99Y.pdb	-0.36845964193344116	-0.6395999789237976
6mto.pdb	6mto_HL_T_EH99V.pdb	0.17726407945156097	-0.7796000242233276
6mto.pdb	6mto_HL_T_FH104A.pdb	-0.16387370228767395	0.7210999727249146
6mto.pdb	6mto_HL_T_FH104R.pdb	-0.7710650563240051	0.7433000206947327
6mto.pdb	6mto_HL_T_FH104N.pdb	-0.36229631304740906	1.0987000465393066
6mto.pdb	6mto_HL_T_FH104D.pdb	-0.6761609315872192	0.6819999814033508
6mto.pdb	6mto_HL_T_FH104C.pdb	-0.547637403011322	-0.008200000040233135
6mto.pdb	6mto_HL_T_FH104Q.pdb	-0.3163277506828308	0.12460000067949295
6mto.pdb	6mto_HL_T_FH104E.pdb	-0.6050114631652832	0.12460000067949295
6mto.pdb	6mto_HL_T_FH104G.pdb	-0.17993225157260895	0.8367000222206116
6mto.pdb	6mto_HL_T_FH104H.pdb	-0.6238622665405273	0.820900022983551
6mto.pdb	6mto_HL_T_FH104I.pdb	-0.43938761949539185	1.0961999893188477
6mto.pdb	6mto_HL_T_FH104L.pdb	-0.3531157672405243	0.21889999508857727
6mto.pdb	6mto_HL_T_FH104K.pdb	-0.6799545884132385	0.5738000273704529
6mto.pdb	6mto_HL_T_FH104M.pdb	-0.10146782547235489	0.4643999934196472
6mto.pdb	6mto_HL_T_FH104P.pdb	-0.549024760723114	0.6761999726295471
6mto.pdb	6mto_HL_T_FH104S.pdb	-0.5305424928665161	0.703499972820282
6mto.pdb	6mto_HL_T_FH104T.pdb	-0.5701781511306763	0.5401999950408936
6mto.pdb	6mto_HL_T_FH104W.pdb	-0.28747016191482544	0.2076999992132187
6mto.pdb	6mto_HL_T_FH104Y.pdb	-0.7788754105567932	-0.01590000092983246
6mto.pdb	6mto_HL_T_FH104V.pdb	-0.3522697985172272	-0.1761000007390976
6mto.pdb	6mto_HL_T_GH105A.pdb	-0.33646899461746216	0.13330000638961792
6mto.pdb	6mto_HL_T_GH105R.pdb	-0.7235692143440247	0.024399999529123306
6mto.pdb	6mto_HL_T_GH105N.pdb	-0.43289273977279663	0.06769999861717224
6mto.pdb	6mto_HL_T_GH105D.pdb	-0.755189061164856	0.26269999146461487
6mto.pdb	6mto_HL_T_GH105C.pdb	-0.41882288455963135	-0.0066999997943639755
6mto.pdb	6mto_HL_T_GH105Q.pdb	-0.5334285497665405	-0.05820000171661377
6mto.pdb	6mto_HL_T_GH105E.pdb	-0.731155276298523	0.1145000010728836
6mto.pdb	6mto_HL_T_GH105H.pdb	-0.4134384095668793	0.050700001418590546
6mto.pdb	6mto_HL_T_GH105I.pdb	-1.1145265102386475	-0.23810000717639923
6mto.pdb	6mto_HL_T_GH105L.pdb	-0.3053528070449829	0.03500000014901161
6mto.pdb	6mto_HL_T_GH105K.pdb	-0.6088188290596008	0.0421999990940094
6mto.pdb	6mto_HL_T_GH105M.pdb	-0.30374008417129517	0.06469999998807907
6mto.pdb	6mto_HL_T_GH105F.pdb	-0.323306143283844	0.06809999793767929
6mto.pdb	6mto_HL_T_GH105P.pdb	-0.3933165669441223	0.3156000077724457
6mto.pdb	6mto_HL_T_GH105S.pdb	-0.5896015167236328	-0.01489999983459711
6mto.pdb	6mto_HL_T_GH105T.pdb	-0.4097433090209961	0.04309999942779541
6mto.pdb	6mto_HL_T_GH105W.pdb	-0.3498576879501343	0.10130000114440918
6mto.pdb	6mto_HL_T_GH105Y.pdb	-0.5010390281677246	-0.004999999888241291
6mto.pdb	6mto_HL_T_GH105V.pdb	-0.8892530202865601	-0.07479999959468842
6mto.pdb	6mto_HL_T_KH106A.pdb	0.015565291047096252	-1.9381999969482422
6mto.pdb	6mto_HL_T_KH106R.pdb	-0.14886124432086945	-1.5448999404907227
6mto.pdb	6mto_HL_T_KH106N.pdb	-0.62884920835495	-2.588200092315674
6mto.pdb	6mto_HL_T_KH106D.pdb	-0.8214685320854187	-2.9268999099731445
6mto.pdb	6mto_HL_T_KH106C.pdb	-0.4786180257797241	-2.1005001068115234
6mto.pdb	6mto_HL_T_KH106Q.pdb	-0.582655668258667	-1.8708000183105469
6mto.pdb	6mto_HL_T_KH106E.pdb	-1.4496448040008545	-3.1210999488830566
6mto.pdb	6mto_HL_T_KH106G.pdb	-0.014177784323692322	-2.996000051498413
6mto.pdb	6mto_HL_T_KH106H.pdb	-2.2333219051361084	-2.856300115585327
6mto.pdb	6mto_HL_T_KH106I.pdb	-0.9719073176383972	-2.112600088119507
6mto.pdb	6mto_HL_T_KH106L.pdb	-0.01011475920677185	-1.1513999700546265
6mto.pdb	6mto_HL_T_KH106M.pdb	0.0283820778131485	-0.9164999723434448
6mto.pdb	6mto_HL_T_KH106F.pdb	-0.9498239159584045	-2.4326000213623047
6mto.pdb	6mto_HL_T_KH106P.pdb	-0.7817984819412231	-2.564199924468994
6mto.pdb	6mto_HL_T_KH106S.pdb	-0.321961373090744	-2.670099973678589
6mto.pdb	6mto_HL_T_KH106T.pdb	-0.86039799451828	-3.072700023651123
6mto.pdb	6mto_HL_T_KH106W.pdb	-2.9241433143615723	-3.302999973297119
6mto.pdb	6mto_HL_T_KH106Y.pdb	-1.356899619102478	-2.3036999702453613
6mto.pdb	6mto_HL_T_KH106V.pdb	-0.5604491233825684	-1.9043999910354614
6mto.pdb	6mto_HL_T_PH107A.pdb	-0.7422272562980652	-0.8069999814033508
6mto.pdb	6mto_HL_T_PH107R.pdb	-5.353090763092041	-6.054299831390381
6mto.pdb	6mto_HL_T_PH107N.pdb	-3.304948329925537	-5.510799884796143
6mto.pdb	6mto_HL_T_PH107D.pdb	-1.7521368265151978	-5.03980016708374
6mto.pdb	6mto_HL_T_PH107C.pdb	-1.2562034130096436	-2.0794999599456787
6mto.pdb	6mto_HL_T_PH107Q.pdb	-3.2174489498138428	-2.6591999530792236
6mto.pdb	6mto_HL_T_PH107E.pdb	-3.097811460494995	-2.9554998874664307
6mto.pdb	6mto_HL_T_PH107G.pdb	-0.9645214080810547	-2.3006999492645264
6mto.pdb	6mto_HL_T_PH107H.pdb	-7.228546619415283	-8.58180046081543
6mto.pdb	6mto_HL_T_PH107I.pdb	-3.6208178997039795	-3.658600091934204
6mto.pdb	6mto_HL_T_PH107L.pdb	-2.280904769897461	-1.3323999643325806
6mto.pdb	6mto_HL_T_PH107K.pdb	-0.988323450088501	-3.0543999671936035
6mto.pdb	6mto_HL_T_PH107M.pdb	-3.416250228881836	-3.702399969100952
6mto.pdb	6mto_HL_T_PH107F.pdb	-1.9539141654968262	-2.9070000648498535
6mto.pdb	6mto_HL_T_PH107S.pdb	-1.3360164165496826	-2.769700050354004
6mto.pdb	6mto_HL_T_PH107T.pdb	-1.0181663036346436	-1.7551000118255615
6mto.pdb	6mto_HL_T_PH107W.pdb	-23.89159393310547	-20.350439071655273
6mto.pdb	6mto_HL_T_PH107Y.pdb	-4.378108978271484	-4.81790018081665
6mto.pdb	6mto_HL_T_PH107V.pdb	-0.8650494813919067	-0.4088999927043915
6mto.pdb	6mto_HL_T_FT50A.pdb	-0.21699807047843933	-0.164000004529953
6mto.pdb	6mto_HL_T_FT50R.pdb	-0.24692916870117188	0.6582000255584717
6mto.pdb	6mto_HL_T_FT50N.pdb	0.053441211581230164	-0.1746000051498413
6mto.pdb	6mto_HL_T_FT50D.pdb	-0.6205260753631592	-0.5782999992370605
6mto.pdb	6mto_HL_T_FT50C.pdb	-0.13484922051429749	-0.24310000240802765
6mto.pdb	6mto_HL_T_FT50Q.pdb	-0.5792394876480103	-0.43130001425743103
6mto.pdb	6mto_HL_T_FT50E.pdb	-0.7980414032936096	-0.8172000050544739
6mto.pdb	6mto_HL_T_FT50G.pdb	-0.012812614440917969	-0.2718999981880188
6mto.pdb	6mto_HL_T_FT50H.pdb	-0.40347710251808167	0.1111999973654747
6mto.pdb	6mto_HL_T_FT50I.pdb	-1.021284580230713	-0.614300012588501
6mto.pdb	6mto_HL_T_FT50L.pdb	0.38951432704925537	0.26440000534057617
6mto.pdb	6mto_HL_T_FT50K.pdb	-0.38519853353500366	-0.094200000166893
6mto.pdb	6mto_HL_T_FT50M.pdb	-0.04009999334812164	0.35910001397132874
6mto.pdb	6mto_HL_T_FT50P.pdb	0.044163331389427185	-0.23880000412464142
6mto.pdb	6mto_HL_T_FT50S.pdb	-0.41350844502449036	-0.2962999939918518
6mto.pdb	6mto_HL_T_FT50T.pdb	-0.3356643319129944	-0.43309998512268066
6mto.pdb	6mto_HL_T_FT50W.pdb	0.4250425696372986	0.7440000176429749
6mto.pdb	6mto_HL_T_FT50Y.pdb	-0.45679521560668945	-0.016200000420212746
6mto.pdb	6mto_HL_T_FT50V.pdb	-0.957053542137146	-0.5996000170707703
6mto.pdb	6mto_HL_T_HT65A.pdb	-0.0927162915468216	-1.3069000244140625
6mto.pdb	6mto_HL_T_HT65R.pdb	-0.22849921882152557	-0.15189999341964722
6mto.pdb	6mto_HL_T_HT65N.pdb	-0.2962825894355774	-0.9384999871253967
6mto.pdb	6mto_HL_T_HT65D.pdb	-0.3582085371017456	-1.7839000225067139
6mto.pdb	6mto_HL_T_HT65C.pdb	0.0538565069437027	-0.8145999908447266
6mto.pdb	6mto_HL_T_HT65Q.pdb	-0.6806848049163818	-0.6710000038146973
6mto.pdb	6mto_HL_T_HT65E.pdb	-0.631118655204773	-1.6720000505447388
6mto.pdb	6mto_HL_T_HT65G.pdb	-0.12159642577171326	-1.2777999639511108
6mto.pdb	6mto_HL_T_HT65I.pdb	-0.12165312469005585	-0.552299976348877
6mto.pdb	6mto_HL_T_HT65L.pdb	0.096616730093956	0.3425999879837036
6mto.pdb	6mto_HL_T_HT65K.pdb	-0.6836749315261841	-0.8657000064849854
6mto.pdb	6mto_HL_T_HT65M.pdb	0.48835957050323486	0.5496000051498413
6mto.pdb	6mto_HL_T_HT65F.pdb	0.6003293991088867	1.135599970817566
6mto.pdb	6mto_HL_T_HT65P.pdb	0.029079824686050415	-0.9606000185012817
6mto.pdb	6mto_HL_T_HT65S.pdb	-0.13344112038612366	-1.3664000034332275
6mto.pdb	6mto_HL_T_HT65T.pdb	-0.09010162949562073	-0.45739999413490295
6mto.pdb	6mto_HL_T_HT65W.pdb	-1.3809396028518677	0.4440999925136566
6mto.pdb	6mto_HL_T_HT65Y.pdb	-0.9912914037704468	-0.5274999737739563
6mto.pdb	6mto_HL_T_HT65V.pdb	-0.11647991836071014	-0.6254000067710876
6mto.pdb	6mto_HL_T_TT66A.pdb	-0.16641639173030853	0.027899999171495438
6mto.pdb	6mto_HL_T_TT66R.pdb	-0.6854869723320007	-0.5142999887466431
6mto.pdb	6mto_HL_T_TT66N.pdb	-0.27539491653442383	0.05770000070333481
6mto.pdb	6mto_HL_T_TT66D.pdb	-0.3602589964866638	-0.6873000264167786
6mto.pdb	6mto_HL_T_TT66C.pdb	-0.25702404975891113	0.020099999383091927
6mto.pdb	6mto_HL_T_TT66Q.pdb	-0.33920079469680786	0.20260000228881836
6mto.pdb	6mto_HL_T_TT66E.pdb	-0.5943586230278015	0.00019999999494757503
6mto.pdb	6mto_HL_T_TT66G.pdb	-0.07401500642299652	0.011599999852478504
6mto.pdb	6mto_HL_T_TT66H.pdb	-0.5508896708488464	-0.04879999905824661
6mto.pdb	6mto_HL_T_TT66I.pdb	-0.5046498775482178	0.026499999687075615
6mto.pdb	6mto_HL_T_TT66L.pdb	-0.4903516173362732	0.08129999786615372
6mto.pdb	6mto_HL_T_TT66K.pdb	-0.6823453307151794	-0.412200003862381
6mto.pdb	6mto_HL_T_TT66M.pdb	-0.4733089804649353	-0.06469999998807907
6mto.pdb	6mto_HL_T_TT66F.pdb	-0.9553030729293823	-0.0272000003606081
6mto.pdb	6mto_HL_T_TT66P.pdb	-0.09433306753635406	0.21940000355243683
6mto.pdb	6mto_HL_T_TT66S.pdb	-0.3832675814628601	0.0828000009059906
6mto.pdb	6mto_HL_T_TT66W.pdb	-1.2745369672775269	-0.17159999907016754
6mto.pdb	6mto_HL_T_TT66Y.pdb	-1.0080499649047852	-0.3292999863624573
6mto.pdb	6mto_HL_T_TT66V.pdb	-0.27538034319877625	-0.1386999934911728
6mto.pdb	6mto_HL_T_AT90R.pdb	-5.534277439117432	-3.765199899673462
6mto.pdb	6mto_HL_T_AT90N.pdb	-1.5427851676940918	-1.4615999460220337
6mto.pdb	6mto_HL_T_AT90D.pdb	-0.03751443326473236	-2.7416999340057373
6mto.pdb	6mto_HL_T_AT90C.pdb	-0.0768876001238823	0.32199999690055847
6mto.pdb	6mto_HL_T_AT90Q.pdb	-1.3626786470413208	-1.2063000202178955
6mto.pdb	6mto_HL_T_AT90E.pdb	-1.4346163272857666	-2.2727999687194824
6mto.pdb	6mto_HL_T_AT90G.pdb	-0.25639647245407104	-0.5095999836921692
6mto.pdb	6mto_HL_T_AT90H.pdb	-7.561934471130371	-4.892300128936768
6mto.pdb	6mto_HL_T_AT90I.pdb	-0.03781239688396454	1.0125000476837158
6mto.pdb	6mto_HL_T_AT90L.pdb	-2.43766713142395	-1.407099962234497
6mto.pdb	6mto_HL_T_AT90K.pdb	-4.289732933044434	-2.5009000301361084
6mto.pdb	6mto_HL_T_AT90M.pdb	-2.9369726181030273	-1.159000039100647
6mto.pdb	6mto_HL_T_AT90F.pdb	-4.6978068351745605	-2.3162999153137207
6mto.pdb	6mto_HL_T_AT90P.pdb	-0.3912971615791321	-0.25440001487731934
6mto.pdb	6mto_HL_T_AT90S.pdb	-0.6709955930709839	-0.3366999924182892
6mto.pdb	6mto_HL_T_AT90T.pdb	-0.4241243600845337	0.22579999268054962
6mto.pdb	6mto_HL_T_AT90W.pdb	-6.264376163482666	-3.0966999530792236
6mto.pdb	6mto_HL_T_AT90Y.pdb	-4.899527549743652	-2.4818999767303467
6mto.pdb	6mto_HL_T_AT90V.pdb	-0.09272947162389755	0.9563000202178955
6mto.pdb	6mto_HL_T_GT91A.pdb	-0.3108040690422058	-0.9696999788284302
6mto.pdb	6mto_HL_T_GT91R.pdb	-0.42858970165252686	0.7459999918937683
6mto.pdb	6mto_HL_T_GT91N.pdb	-0.8773757815361023	-0.4724999964237213
6mto.pdb	6mto_HL_T_GT91D.pdb	-1.5431733131408691	-1.1474000215530396
6mto.pdb	6mto_HL_T_GT91C.pdb	0.17002545297145844	0.4300999939441681
6mto.pdb	6mto_HL_T_GT91Q.pdb	-0.716651201248169	0.4138000011444092
6mto.pdb	6mto_HL_T_GT91E.pdb	-0.943708062171936	-0.2847999930381775
6mto.pdb	6mto_HL_T_GT91H.pdb	-0.4406033754348755	0.46369999647140503
6mto.pdb	6mto_HL_T_GT91I.pdb	-0.9994232058525085	0.6319000124931335
6mto.pdb	6mto_HL_T_GT91L.pdb	-1.662943720817566	0.5708000063896179
6mto.pdb	6mto_HL_T_GT91K.pdb	-0.11069218814373016	1.1190999746322632
6mto.pdb	6mto_HL_T_GT91M.pdb	0.10369385778903961	1.7457000017166138
6mto.pdb	6mto_HL_T_GT91F.pdb	-0.42130720615386963	0.22869999706745148
6mto.pdb	6mto_HL_T_GT91P.pdb	-0.21172966063022614	0.05909999832510948
6mto.pdb	6mto_HL_T_GT91S.pdb	-0.3519892394542694	-0.20479999482631683
6mto.pdb	6mto_HL_T_GT91T.pdb	-0.14050717651844025	-0.8159000277519226
6mto.pdb	6mto_HL_T_GT91W.pdb	-0.6637037992477417	-0.32499998807907104
6mto.pdb	6mto_HL_T_GT91Y.pdb	-0.85362708568573	-0.7343000173568726
6mto.pdb	6mto_HL_T_GT91V.pdb	0.1400269716978073	0.8409000039100647
6mto.pdb	6mto_HL_T_NT109A.pdb	-0.28411856293678284	-0.7746000289916992
6mto.pdb	6mto_HL_T_NT109R.pdb	0.25591492652893066	-0.10620000213384628
6mto.pdb	6mto_HL_T_NT109D.pdb	-0.06556688249111176	-0.7423999905586243
6mto.pdb	6mto_HL_T_NT109C.pdb	-0.1681073158979416	-0.5314000248908997
6mto.pdb	6mto_HL_T_NT109Q.pdb	-0.5632433891296387	-0.8711000084877014
6mto.pdb	6mto_HL_T_NT109E.pdb	0.14595092833042145	0.9574000239372253
6mto.pdb	6mto_HL_T_NT109G.pdb	-0.20339983701705933	-0.7857000231742859
6mto.pdb	6mto_HL_T_NT109H.pdb	-0.07411137968301773	0.251800000667572
6mto.pdb	6mto_HL_T_NT109I.pdb	-0.08080069720745087	-0.06930000334978104
6mto.pdb	6mto_HL_T_NT109L.pdb	0.21541224420070648	0.447299987077713
6mto.pdb	6mto_HL_T_NT109K.pdb	0.12255702912807465	0.012500000186264515
6mto.pdb	6mto_HL_T_NT109M.pdb	0.4064003825187683	0.4203000068664551
6mto.pdb	6mto_HL_T_NT109F.pdb	-3.241624116897583	-2.288800001144409
6mto.pdb	6mto_HL_T_NT109P.pdb	-0.26323503255844116	-0.6564000248908997
6mto.pdb	6mto_HL_T_NT109S.pdb	-0.5413281917572021	-1.0530999898910522
6mto.pdb	6mto_HL_T_NT109T.pdb	-0.4830282926559448	-0.6187999844551086
6mto.pdb	6mto_HL_T_NT109W.pdb	-3.811647653579712	-1.6647000312805176
6mto.pdb	6mto_HL_T_NT109Y.pdb	-1.2169795036315918	-1.78410005569458
6mto.pdb	6mto_HL_T_NT109V.pdb	-0.1534738540649414	-0.016899999231100082
6mto.pdb	6mto_HL_T_WT110A.pdb	-1.7578197717666626	-4.672500133514404
6mto.pdb	6mto_HL_T_WT110R.pdb	-1.2195314168930054	-4.548799991607666
6mto.pdb	6mto_HL_T_WT110N.pdb	-1.9140794277191162	-4.1149001121521
6mto.pdb	6mto_HL_T_WT110D.pdb	-1.7115564346313477	-4.324100017547607
6mto.pdb	6mto_HL_T_WT110C.pdb	-1.561885952949524	-4.333199977874756
6mto.pdb	6mto_HL_T_WT110Q.pdb	-0.7409138679504395	-3.6563000679016113
6mto.pdb	6mto_HL_T_WT110E.pdb	-0.7778576016426086	-3.6370999813079834
6mto.pdb	6mto_HL_T_WT110G.pdb	-1.8962827920913696	-4.843900203704834
6mto.pdb	6mto_HL_T_WT110H.pdb	-1.644949197769165	-3.161099910736084
6mto.pdb	6mto_HL_T_WT110I.pdb	-1.1439061164855957	-2.825200080871582
6mto.pdb	6mto_HL_T_WT110L.pdb	-0.9046452045440674	-2.657399892807007
6mto.pdb	6mto_HL_T_WT110K.pdb	-1.1726627349853516	-2.9893999099731445
6mto.pdb	6mto_HL_T_WT110M.pdb	-0.7844057679176331	-2.0652999877929688
6mto.pdb	6mto_HL_T_WT110F.pdb	-0.5850214958190918	-1.666200041770935
6mto.pdb	6mto_HL_T_WT110P.pdb	-1.6219249963760376	-4.032599925994873
6mto.pdb	6mto_HL_T_WT110S.pdb	-1.1659587621688843	-4.204899787902832
6mto.pdb	6mto_HL_T_WT110T.pdb	-1.3678271770477295	-3.683199882507324
6mto.pdb	6mto_HL_T_WT110Y.pdb	-1.139906883239746	-2.3880999088287354
6mto.pdb	6mto_HL_T_WT110V.pdb	-1.4481985569000244	-3.0880000591278076
6mto.pdb	6mto_HL_T_FT111A.pdb	-1.2953864336013794	-2.5035998821258545
6mto.pdb	6mto_HL_T_FT111R.pdb	-0.7448562383651733	-0.6837000250816345
6mto.pdb	6mto_HL_T_FT111N.pdb	-0.992812991142273	-1.7926000356674194
6mto.pdb	6mto_HL_T_FT111D.pdb	-2.3626110553741455	-3.3469998836517334
6mto.pdb	6mto_HL_T_FT111C.pdb	-1.3248155117034912	-2.025599956512451
6mto.pdb	6mto_HL_T_FT111Q.pdb	-1.548944115638733	-1.9283000230789185
6mto.pdb	6mto_HL_T_FT111E.pdb	-2.0285778045654297	-3.552000045776367
6mto.pdb	6mto_HL_T_FT111G.pdb	-1.3656954765319824	-2.9402999877929688
6mto.pdb	6mto_HL_T_FT111H.pdb	-1.0457448959350586	-2.0020999908447266
6mto.pdb	6mto_HL_T_FT111I.pdb	-0.8978169560432434	-1.2372000217437744
6mto.pdb	6mto_HL_T_FT111L.pdb	-0.8982001543045044	-1.0161999464035034
6mto.pdb	6mto_HL_T_FT111K.pdb	-0.8076794743537903	-0.11219999939203262
6mto.pdb	6mto_HL_T_FT111M.pdb	-0.842534601688385	-0.6151000261306763
6mto.pdb	6mto_HL_T_FT111P.pdb	-1.3134057521820068	-3.071700096130371
6mto.pdb	6mto_HL_T_FT111S.pdb	-1.6157041788101196	-2.6500000953674316
6mto.pdb	6mto_HL_T_FT111T.pdb	-1.4497349262237549	-2.5213000774383545
6mto.pdb	6mto_HL_T_FT111W.pdb	-0.004964932799339294	-0.009200000204145908
6mto.pdb	6mto_HL_T_FT111Y.pdb	-0.059421271085739136	-0.8629000186920166
6mto.pdb	6mto_HL_T_FT111V.pdb	-1.04531729221344	-1.6200000047683716
6mto.pdb	6mto_HL_T_IT113A.pdb	-0.7920913696289062	-1.4688999652862549
6mto.pdb	6mto_HL_T_IT113R.pdb	-0.7082123160362244	-0.6830999851226807
6mto.pdb	6mto_HL_T_IT113N.pdb	-1.2128170728683472	-1.555400013923645
6mto.pdb	6mto_HL_T_IT113D.pdb	-1.4541702270507812	-2.3282999992370605
6mto.pdb	6mto_HL_T_IT113C.pdb	-0.6330861449241638	-1.1181999444961548
6mto.pdb	6mto_HL_T_IT113Q.pdb	-0.8608891367912292	-0.8849999904632568
6mto.pdb	6mto_HL_T_IT113E.pdb	-1.3181360960006714	-1.9401999711990356
6mto.pdb	6mto_HL_T_IT113G.pdb	-0.8013164401054382	-2.1161000728607178
6mto.pdb	6mto_HL_T_IT113H.pdb	-0.8786100745201111	-0.8798999786376953
6mto.pdb	6mto_HL_T_IT113L.pdb	-0.02780155837535858	0.3192000091075897
6mto.pdb	6mto_HL_T_IT113K.pdb	-0.7668729424476624	-0.5270000100135803
6mto.pdb	6mto_HL_T_IT113M.pdb	-0.1998899281024933	-0.2694000005722046
6mto.pdb	6mto_HL_T_IT113F.pdb	-0.31933993101119995	0.4147000014781952
6mto.pdb	6mto_HL_T_IT113P.pdb	-0.8528760671615601	-1.7770999670028687
6mto.pdb	6mto_HL_T_IT113S.pdb	-1.06125807762146	-1.9229999780654907
6mto.pdb	6mto_HL_T_IT113T.pdb	-0.8702673316001892	-0.5676000118255615
6mto.pdb	6mto_HL_T_IT113W.pdb	-0.6014149785041809	-0.4214000105857849
6mto.pdb	6mto_HL_T_IT113Y.pdb	-1.0253124237060547	-0.5073999762535095
6mto.pdb	6mto_HL_T_IT113V.pdb	-0.3844931125640869	-0.23080000281333923
6mto.pdb	6mto_HL_T_TT114A.pdb	0.38209307193756104	-0.03700000047683716
6mto.pdb	6mto_HL_T_TT114R.pdb	-1.942734956741333	0.5889000296592712
6mto.pdb	6mto_HL_T_TT114N.pdb	0.47107934951782227	-1.242400050163269
6mto.pdb	6mto_HL_T_TT114D.pdb	-0.8114534020423889	-4.3566999435424805
6mto.pdb	6mto_HL_T_TT114C.pdb	0.6088271737098694	0.13619999587535858
6mto.pdb	6mto_HL_T_TT114Q.pdb	0.5557531714439392	1.3171000480651855
6mto.pdb	6mto_HL_T_TT114E.pdb	-1.079775333404541	-2.9347000122070312
6mto.pdb	6mto_HL_T_TT114G.pdb	0.4233006238937378	-1.0326000452041626
6mto.pdb	6mto_HL_T_TT114H.pdb	-1.4226045608520508	-1.6766999959945679
6mto.pdb	6mto_HL_T_TT114I.pdb	-0.33741599321365356	0.6309000253677368
6mto.pdb	6mto_HL_T_TT114L.pdb	-1.2495392560958862	-1.2740000486373901
6mto.pdb	6mto_HL_T_TT114K.pdb	-2.209202527999878	-3.1305999755859375
6mto.pdb	6mto_HL_T_TT114M.pdb	-2.7541112899780273	-2.666800022125244
6mto.pdb	6mto_HL_T_TT114F.pdb	-0.9739294052124023	0.5745000243186951
6mto.pdb	6mto_HL_T_TT114P.pdb	0.48854249715805054	0.43860000371932983
6mto.pdb	6mto_HL_T_TT114S.pdb	0.4552813172340393	0.5289000272750854
6mto.pdb	6mto_HL_T_TT114W.pdb	-1.752899408340454	-2.7822000980377197
6mto.pdb	6mto_HL_T_TT114Y.pdb	-2.551239013671875	-1.2883000373840332
6mto.pdb	6mto_HL_T_TT114V.pdb	0.6877724528312683	1.2335000038146973
6mto.pdb	6mto_HL_T_KT115A.pdb	-0.12220610678195953	0.6543999910354614
6mto.pdb	6mto_HL_T_KT115R.pdb	0.391262412071228	2.4544999599456787
6mto.pdb	6mto_HL_T_KT115N.pdb	-0.00035640597343444824	0.27320000529289246
6mto.pdb	6mto_HL_T_KT115D.pdb	-0.5633493661880493	0.5450999736785889
6mto.pdb	6mto_HL_T_KT115C.pdb	-0.19032199680805206	0.17900000512599945
6mto.pdb	6mto_HL_T_KT115Q.pdb	-0.028160199522972107	0.2957000136375427
6mto.pdb	6mto_HL_T_KT115E.pdb	-0.45338696241378784	0.8597000241279602
6mto.pdb	6mto_HL_T_KT115G.pdb	-0.19462339580059052	0.4246000051498413
6mto.pdb	6mto_HL_T_KT115H.pdb	-1.3864516019821167	-1.3033000230789185
6mto.pdb	6mto_HL_T_KT115I.pdb	0.09389220178127289	0.633899986743927
6mto.pdb	6mto_HL_T_KT115L.pdb	-0.07080477476119995	0.14480000734329224
6mto.pdb	6mto_HL_T_KT115M.pdb	-0.11124669015407562	0.04170000180602074
6mto.pdb	6mto_HL_T_KT115F.pdb	0.33315175771713257	1.6047999858856201
6mto.pdb	6mto_HL_T_KT115P.pdb	-0.10189726948738098	1.2487000226974487
6mto.pdb	6mto_HL_T_KT115S.pdb	-0.3363693356513977	0.75
6mto.pdb	6mto_HL_T_KT115T.pdb	-0.27292171120643616	0.5910999774932861
6mto.pdb	6mto_HL_T_KT115W.pdb	-0.0002805739641189575	0.375
6mto.pdb	6mto_HL_T_KT115Y.pdb	-0.15571929514408112	0.3982999920845032
6mto.pdb	6mto_HL_T_KT115V.pdb	0.1709466129541397	0.7853000164031982
6mto.pdb	6mto_HL_T_LT117A.pdb	-0.6387938857078552	-1.9390000104904175
6mto.pdb	6mto_HL_T_LT117R.pdb	-0.9618831872940063	-1.6890000104904175
6mto.pdb	6mto_HL_T_LT117N.pdb	-0.7645565271377563	-1.5810999870300293
6mto.pdb	6mto_HL_T_LT117D.pdb	-1.1640808582305908	-1.8830000162124634
6mto.pdb	6mto_HL_T_LT117C.pdb	-0.6374897360801697	-1.496000051498413
6mto.pdb	6mto_HL_T_LT117Q.pdb	-0.8224989175796509	-1.3732000589370728
6mto.pdb	6mto_HL_T_LT117E.pdb	-1.1150401830673218	-1.8725999593734741
6mto.pdb	6mto_HL_T_LT117G.pdb	-0.6613198518753052	-1.9174000024795532
6mto.pdb	6mto_HL_T_LT117H.pdb	-0.8488160371780396	-1.7353999614715576
6mto.pdb	6mto_HL_T_LT117I.pdb	-0.33898985385894775	-0.34880000352859497
6mto.pdb	6mto_HL_T_LT117K.pdb	-0.7291058301925659	-0.23510000109672546
6mto.pdb	6mto_HL_T_LT117M.pdb	0.040907710790634155	-0.045499999076128006
6mto.pdb	6mto_HL_T_LT117F.pdb	0.1195327490568161	0.002400000113993883
6mto.pdb	6mto_HL_T_LT117P.pdb	-0.9420853853225708	-2.089600086212158
6mto.pdb	6mto_HL_T_LT117S.pdb	-0.9831084609031677	-2.1547999382019043
6mto.pdb	6mto_HL_T_LT117T.pdb	-0.9971106052398682	-1.5285999774932861
6mto.pdb	6mto_HL_T_LT117W.pdb	-1.2358521223068237	-0.8790000081062317
6mto.pdb	6mto_HL_T_LT117Y.pdb	-0.6145673990249634	-1.2010999917984009
6mto.pdb	6mto_HL_T_LT117V.pdb	-0.34663188457489014	-0.84170001745224
6mto.pdb	6mto_HL_T_WT118A.pdb	-0.7883833646774292	-0.1988999992609024
6mto.pdb	6mto_HL_T_WT118R.pdb	-0.414877712726593	-0.45590001344680786
6mto.pdb	6mto_HL_T_WT118N.pdb	-1.1560916900634766	-1.2734999656677246
6mto.pdb	6mto_HL_T_WT118D.pdb	-1.4547640085220337	-1.319700002670288
6mto.pdb	6mto_HL_T_WT118C.pdb	-0.911908745765686	-0.7548999786376953
6mto.pdb	6mto_HL_T_WT118Q.pdb	-1.1018600463867188	-1.0335999727249146
6mto.pdb	6mto_HL_T_WT118E.pdb	-1.540029525756836	-1.173699975013733
6mto.pdb	6mto_HL_T_WT118G.pdb	-1.000625729560852	-1.576300024986267
6mto.pdb	6mto_HL_T_WT118H.pdb	-0.8652676939964294	-1.6792000532150269
6mto.pdb	6mto_HL_T_WT118I.pdb	-0.6447328329086304	-1.2295000553131104
6mto.pdb	6mto_HL_T_WT118L.pdb	-0.649035632610321	-0.5325999855995178
6mto.pdb	6mto_HL_T_WT118K.pdb	-0.7798559665679932	-1.191100001335144
6mto.pdb	6mto_HL_T_WT118M.pdb	-0.3952571153640747	-0.2662999927997589
6mto.pdb	6mto_HL_T_WT118F.pdb	-0.354017436504364	0.218299999833107
6mto.pdb	6mto_HL_T_WT118P.pdb	-1.2822370529174805	-2.2885000705718994
6mto.pdb	6mto_HL_T_WT118S.pdb	-1.0337671041488647	-1.5190999507904053
6mto.pdb	6mto_HL_T_WT118T.pdb	-1.3402491807937622	-0.9397000074386597
6mto.pdb	6mto_HL_T_WT118Y.pdb	-0.5701473951339722	-0.24500000476837158
6mto.pdb	6mto_HL_T_WT118V.pdb	-0.6943661570549011	-0.5321999788284302
6mto.pdb	6mto_HL_T_KT121A.pdb	-0.2935805320739746	-0.7200000286102295
6mto.pdb	6mto_HL_T_KT121R.pdb	-0.10990695655345917	-0.546999990940094
6mto.pdb	6mto_HL_T_KT121N.pdb	-0.5477445125579834	-0.8312000036239624
6mto.pdb	6mto_HL_T_KT121D.pdb	-0.5678121447563171	-0.6553000211715698
6mto.pdb	6mto_HL_T_KT121C.pdb	-0.3000699281692505	-0.7059999704360962
6mto.pdb	6mto_HL_T_KT121Q.pdb	-0.3507259488105774	-0.755299985408783
6mto.pdb	6mto_HL_T_KT121E.pdb	-0.2114241123199463	-0.2337000072002411
6mto.pdb	6mto_HL_T_KT121G.pdb	-0.3512706160545349	-0.8745999932289124
6mto.pdb	6mto_HL_T_KT121H.pdb	-0.26875829696655273	-0.49869999289512634
6mto.pdb	6mto_HL_T_KT121I.pdb	-0.1441120058298111	-0.6478000283241272
6mto.pdb	6mto_HL_T_KT121L.pdb	-0.10194408893585205	-0.4438000023365021
6mto.pdb	6mto_HL_T_KT121M.pdb	-0.3116019368171692	-0.14890000224113464
6mto.pdb	6mto_HL_T_KT121F.pdb	-0.07542361319065094	-0.18490000069141388
6mto.pdb	6mto_HL_T_KT121P.pdb	-0.6151456832885742	-0.8507999777793884
6mto.pdb	6mto_HL_T_KT121S.pdb	-0.3826778531074524	-0.733299970626831
6mto.pdb	6mto_HL_T_KT121T.pdb	-0.335829496383667	-0.6603000164031982
6mto.pdb	6mto_HL_T_KT121W.pdb	-0.15744167566299438	-0.67330002784729
6mto.pdb	6mto_HL_T_KT121Y.pdb	-0.3803369402885437	-0.6373000144958496
6mto.pdb	6mto_HL_T_KT121V.pdb	-0.14649485051631927	-0.6273000240325928
6mto.pdb	6mto_HL_T_LT155A.pdb	-0.24905645847320557	-0.09440000355243683
6mto.pdb	6mto_HL_T_LT155R.pdb	-0.412688672542572	-0.12129999697208405
6mto.pdb	6mto_HL_T_LT155N.pdb	-0.2638676166534424	-0.010900000110268593
6mto.pdb	6mto_HL_T_LT155D.pdb	-0.46274274587631226	0.26579999923706055
6mto.pdb	6mto_HL_T_LT155C.pdb	-0.24725469946861267	-0.0494999997317791
6mto.pdb	6mto_HL_T_LT155Q.pdb	-0.2855406105518341	-0.12210000306367874
6mto.pdb	6mto_HL_T_LT155E.pdb	-0.5646931529045105	0.24889999628067017
6mto.pdb	6mto_HL_T_LT155G.pdb	-0.2415843904018402	-0.0658000037074089
6mto.pdb	6mto_HL_T_LT155H.pdb	-0.3019183278083801	-0.10249999910593033
6mto.pdb	6mto_HL_T_LT155I.pdb	-0.07788194715976715	0.12309999763965607
6mto.pdb	6mto_HL_T_LT155K.pdb	-0.5440421104431152	-0.04529999941587448
6mto.pdb	6mto_HL_T_LT155M.pdb	-0.2129194736480713	0.05979999899864197
6mto.pdb	6mto_HL_T_LT155F.pdb	-0.38814955949783325	-0.03610000014305115
6mto.pdb	6mto_HL_T_LT155P.pdb	-0.44948500394821167	-0.9018999934196472
6mto.pdb	6mto_HL_T_LT155S.pdb	-0.3644675016403198	-0.07240000367164612
6mto.pdb	6mto_HL_T_LT155T.pdb	-0.31055721640586853	-0.012299999594688416
6mto.pdb	6mto_HL_T_LT155W.pdb	-0.09822478890419006	-0.014999999664723873
6mto.pdb	6mto_HL_T_LT155Y.pdb	-0.36877959966659546	-0.03920000046491623
6mto.pdb	6mto_HL_T_LT155V.pdb	-0.11944277584552765	0.0038999998942017555
6mto.pdb	6mto_HL_T_FT156A.pdb	-0.765466570854187	-1.3207000494003296
6mto.pdb	6mto_HL_T_FT156R.pdb	-0.8991422057151794	-0.8830000162124634
6mto.pdb	6mto_HL_T_FT156N.pdb	-1.135232925415039	-1.2031999826431274
6mto.pdb	6mto_HL_T_FT156D.pdb	-1.2408324480056763	-1.3134000301361084
6mto.pdb	6mto_HL_T_FT156C.pdb	-0.7354549765586853	-0.96670001745224
6mto.pdb	6mto_HL_T_FT156Q.pdb	-0.8091490268707275	-1.1868000030517578
6mto.pdb	6mto_HL_T_FT156E.pdb	-1.4513713121414185	-1.2533999681472778
6mto.pdb	6mto_HL_T_FT156G.pdb	-0.6687779426574707	-1.263700008392334
6mto.pdb	6mto_HL_T_FT156H.pdb	-0.881191611289978	-0.9603999853134155
6mto.pdb	6mto_HL_T_FT156I.pdb	-0.44753462076187134	-0.4846999943256378
6mto.pdb	6mto_HL_T_FT156L.pdb	-0.90704745054245	-0.4101000130176544
6mto.pdb	6mto_HL_T_FT156K.pdb	-0.8400755524635315	-0.8950999975204468
6mto.pdb	6mto_HL_T_FT156M.pdb	-0.21000194549560547	0.15520000457763672
6mto.pdb	6mto_HL_T_FT156P.pdb	-1.4271289110183716	-1.406000018119812
6mto.pdb	6mto_HL_T_FT156S.pdb	-0.8655283451080322	-1.1004999876022339
6mto.pdb	6mto_HL_T_FT156T.pdb	-1.158642292022705	-0.8108999729156494
6mto.pdb	6mto_HL_T_FT156W.pdb	-0.5214762091636658	-0.5706999897956848
6mto.pdb	6mto_HL_T_FT156Y.pdb	0.34594935178756714	0.5968000292778015
6mto.pdb	6mto_HL_T_FT156V.pdb	-0.6679258346557617	-0.9208999872207642
6mto.pdb	6mto_HL_T_QT157A.pdb	-0.08490888774394989	0.14010000228881836
6mto.pdb	6mto_HL_T_QT157R.pdb	-0.37200307846069336	-0.0746999979019165
6mto.pdb	6mto_HL_T_QT157N.pdb	-0.3393833637237549	0.0820000022649765
6mto.pdb	6mto_HL_T_QT157D.pdb	-0.49849051237106323	0.13300000131130219
6mto.pdb	6mto_HL_T_QT157C.pdb	-0.060742899775505066	-0.00559999980032444
6mto.pdb	6mto_HL_T_QT157E.pdb	-0.5036213397979736	0.10329999774694443
6mto.pdb	6mto_HL_T_QT157G.pdb	0.02744331955909729	0.31690001487731934
6mto.pdb	6mto_HL_T_QT157H.pdb	-0.08424223959445953	0.039900001138448715
6mto.pdb	6mto_HL_T_QT157I.pdb	-0.009741634130477905	-0.01209999993443489
6mto.pdb	6mto_HL_T_QT157L.pdb	0.04390498995780945	0.004000000189989805
6mto.pdb	6mto_HL_T_QT157K.pdb	-0.31051844358444214	-0.06260000169277191
6mto.pdb	6mto_HL_T_QT157M.pdb	-0.0002155900001525879	-0.0024999999441206455
6mto.pdb	6mto_HL_T_QT157F.pdb	0.0243997722864151	0.11659999936819077
6mto.pdb	6mto_HL_T_QT157P.pdb	0.2063090056180954	0.11599999666213989
6mto.pdb	6mto_HL_T_QT157S.pdb	-0.38939863443374634	0.03220000118017197
6mto.pdb	6mto_HL_T_QT157T.pdb	-0.31850868463516235	-0.004999999888241291
6mto.pdb	6mto_HL_T_QT157W.pdb	-0.05010627210140228	-0.03999999910593033
6mto.pdb	6mto_HL_T_QT157Y.pdb	-0.47194772958755493	-0.0729999989271164
6mto.pdb	6mto_HL_T_QT157V.pdb	-0.08309675753116608	-0.010900000110268593
6x08.pdb	6x08_K_B_DK30A.pdb	2.852869749069214	0.15199999511241913
6x08.pdb	6x08_K_B_DK30R.pdb	2.7814717292785645	1.7223000526428223
6x08.pdb	6x08_K_B_DK30N.pdb	0.5887755155563354	-0.7717999815940857
6x08.pdb	6x08_K_B_DK30C.pdb	1.6798864603042603	0.030899999663233757
6x08.pdb	6x08_K_B_DK30Q.pdb	2.4429049491882324	-0.593999981880188
6x08.pdb	6x08_K_B_DK30E.pdb	2.3072731494903564	-0.3727000057697296
6x08.pdb	6x08_K_B_DK30G.pdb	2.851501226425171	-0.07129999995231628
6x08.pdb	6x08_K_B_DK30H.pdb	2.5926451683044434	0.05889999866485596
6x08.pdb	6x08_K_B_DK30I.pdb	1.8225806951522827	-1.1291999816894531
6x08.pdb	6x08_K_B_DK30L.pdb	3.364417791366577	0.09799999743700027
6x08.pdb	6x08_K_B_DK30K.pdb	2.2900383472442627	-0.024399999529123306
6x08.pdb	6x08_K_B_DK30M.pdb	1.434194564819336	-0.8093000054359436
6x08.pdb	6x08_K_B_DK30F.pdb	2.979445457458496	-0.17139999568462372
6x08.pdb	6x08_K_B_DK30P.pdb	2.845885992050171	0.37529999017715454
6x08.pdb	6x08_K_B_DK30S.pdb	2.4668588638305664	-0.47040000557899475
6x08.pdb	6x08_K_B_DK30T.pdb	2.7320587635040283	0.30300000309944153
6x08.pdb	6x08_K_B_DK30W.pdb	2.672609806060791	0.8984000086784363
6x08.pdb	6x08_K_B_DK30Y.pdb	2.8031580448150635	-0.1956000030040741
6x08.pdb	6x08_K_B_DK30V.pdb	2.6422791481018066	0.6963000297546387
6x08.pdb	6x08_K_B_RK53A.pdb	0.40802788734436035	0.3240000009536743
6x08.pdb	6x08_K_B_RK53N.pdb	0.017700180411338806	-0.1282999962568283
6x08.pdb	6x08_K_B_RK53D.pdb	0.2995307445526123	-0.16670000553131104
6x08.pdb	6x08_K_B_RK53C.pdb	0.39497190713882446	0.3531000018119812
6x08.pdb	6x08_K_B_RK53Q.pdb	0.1335979551076889	-0.03359999880194664
6x08.pdb	6x08_K_B_RK53E.pdb	-0.1052880510687828	0.04410000145435333
6x08.pdb	6x08_K_B_RK53G.pdb	0.479306161403656	0.2842999994754791
6x08.pdb	6x08_K_B_RK53H.pdb	-0.0017690807580947876	-0.08349999785423279
6x08.pdb	6x08_K_B_RK53I.pdb	0.0932558923959732	0.6337000131607056
6x08.pdb	6x08_K_B_RK53L.pdb	0.6744751930236816	0.5867000222206116
6x08.pdb	6x08_K_B_RK53K.pdb	0.2773301601409912	0.13590000569820404
6x08.pdb	6x08_K_B_RK53M.pdb	0.6999363899230957	0.991599977016449
6x08.pdb	6x08_K_B_RK53F.pdb	0.44090402126312256	0.49300000071525574
6x08.pdb	6x08_K_B_RK53P.pdb	0.6427202224731445	0.37380000948905945
6x08.pdb	6x08_K_B_RK53S.pdb	0.21164767444133759	-0.23190000653266907
6x08.pdb	6x08_K_B_RK53T.pdb	0.20021165907382965	-0.024800000712275505
6x08.pdb	6x08_K_B_RK53W.pdb	0.16901223361492157	0.6528000235557556
6x08.pdb	6x08_K_B_RK53Y.pdb	0.3439650535583496	0.3935000002384186
6x08.pdb	6x08_K_B_RK53V.pdb	-1.131296157836914	-0.48100000619888306
6x08.pdb	6x08_K_B_SK54A.pdb	-0.11364147067070007	0.32010000944137573
6x08.pdb	6x08_K_B_SK54R.pdb	-0.10859938710927963	3.438199996948242
6x08.pdb	6x08_K_B_SK54N.pdb	-0.3837161064147949	-0.7379999756813049
6x08.pdb	6x08_K_B_SK54D.pdb	0.4556835889816284	5.9278998374938965
6x08.pdb	6x08_K_B_SK54C.pdb	0.19851545989513397	-0.11800000071525574
6x08.pdb	6x08_K_B_SK54Q.pdb	-0.6368845701217651	-0.5299999713897705
6x08.pdb	6x08_K_B_SK54E.pdb	-0.02909471094608307	4.334700107574463
6x08.pdb	6x08_K_B_SK54G.pdb	1.6910980939865112	0.5455999970436096
6x08.pdb	6x08_K_B_SK54H.pdb	-9.215046882629395	-2.164599895477295
6x08.pdb	6x08_K_B_SK54I.pdb	-0.601523756980896	-0.043299999088048935
6x08.pdb	6x08_K_B_SK54L.pdb	-1.2582184076309204	1.8451000452041626
6x08.pdb	6x08_K_B_SK54K.pdb	0.13455460965633392	3.558500051498413
6x08.pdb	6x08_K_B_SK54M.pdb	0.25232189893722534	0.6668000221252441
6x08.pdb	6x08_K_B_SK54F.pdb	-0.16885118186473846	1.2694000005722046
6x08.pdb	6x08_K_B_SK54P.pdb	-2.6840837001800537	-1.2029999494552612
6x08.pdb	6x08_K_B_SK54T.pdb	-0.5089482665061951	-0.09510000050067902
6x08.pdb	6x08_K_B_SK54W.pdb	-0.6465488076210022	-0.3644999861717224
6x08.pdb	6x08_K_B_SK54Y.pdb	-0.6883390545845032	0.20170000195503235
6x08.pdb	6x08_K_B_SK54V.pdb	-0.3332259953022003	0.16979999840259552
6x08.pdb	6x08_K_B_GK55A.pdb	-3.1485891342163086	-3.8257999420166016
6x08.pdb	6x08_K_B_GK55R.pdb	-6.496791362762451	-4.061699867248535
6x08.pdb	6x08_K_B_GK55N.pdb	-10.273650169372559	-9.159799575805664
6x08.pdb	6x08_K_B_GK55D.pdb	-9.965611457824707	-3.3329999446868896
6x08.pdb	6x08_K_B_GK55C.pdb	-6.306478500366211	-7.126100063323975
6x08.pdb	6x08_K_B_GK55Q.pdb	-6.00736665725708	-7.61870002746582
6x08.pdb	6x08_K_B_GK55E.pdb	-7.503533840179443	-5.164999961853027
6x08.pdb	6x08_K_B_GK55H.pdb	-24.684850692749023	-20.76609992980957
6x08.pdb	6x08_K_B_GK55I.pdb	-13.8533353805542	-12.693900108337402
6x08.pdb	6x08_K_B_GK55L.pdb	-8.612730026245117	-9.24020004272461
6x08.pdb	6x08_K_B_GK55K.pdb	-6.869930267333984	-8.325799942016602
6x08.pdb	6x08_K_B_GK55M.pdb	-5.637100696563721	-7.212399959564209
6x08.pdb	6x08_K_B_GK55F.pdb	-16.382465362548828	-14.946499824523926
6x08.pdb	6x08_K_B_GK55P.pdb	-6.408676624298096	-8.56149959564209
6x08.pdb	6x08_K_B_GK55S.pdb	-5.831857204437256	-5.752399921417236
6x08.pdb	6x08_K_B_GK55T.pdb	-11.717805862426758	-10.709099769592285
6x08.pdb	6x08_K_B_GK55W.pdb	-18.980010986328125	-14.72659969329834
6x08.pdb	6x08_K_B_GK55Y.pdb	-12.204041481018066	-12.631099700927734
6x08.pdb	6x08_K_B_GK55V.pdb	-12.876487731933594	-11.764599800109863
6x08.pdb	6x08_K_B_GK56A.pdb	-0.2562291920185089	0.6851000189781189
6x08.pdb	6x08_K_B_GK56R.pdb	-0.5231155157089233	-0.4943999946117401
6x08.pdb	6x08_K_B_GK56N.pdb	-1.4959673881530762	-1.4580999612808228
6x08.pdb	6x08_K_B_GK56D.pdb	-1.4926625490188599	-1.3282999992370605
6x08.pdb	6x08_K_B_GK56C.pdb	-0.524711549282074	-0.48829999566078186
6x08.pdb	6x08_K_B_GK56Q.pdb	-1.150285005569458	0.10080000013113022
6x08.pdb	6x08_K_B_GK56E.pdb	-2.2918522357940674	-1.2634999752044678
6x08.pdb	6x08_K_B_GK56H.pdb	-1.0117595195770264	-0.90420001745224
6x08.pdb	6x08_K_B_GK56I.pdb	0.19957201182842255	0.9674000144004822
6x08.pdb	6x08_K_B_GK56L.pdb	-1.386038064956665	-0.8504999876022339
6x08.pdb	6x08_K_B_GK56K.pdb	-2.3198251724243164	-1.7919000387191772
6x08.pdb	6x08_K_B_GK56M.pdb	0.4248138666152954	1.7896000146865845
6x08.pdb	6x08_K_B_GK56F.pdb	-1.462457299232483	0.2962000072002411
6x08.pdb	6x08_K_B_GK56P.pdb	-0.9004614353179932	-1.072700023651123
6x08.pdb	6x08_K_B_GK56S.pdb	-0.45628637075424194	-0.7396000027656555
6x08.pdb	6x08_K_B_GK56T.pdb	-0.7414027452468872	-0.5231999754905701
6x08.pdb	6x08_K_B_GK56W.pdb	-2.327486753463745	0.08990000188350677
6x08.pdb	6x08_K_B_GK56Y.pdb	-0.6346225142478943	0.6680999994277954
6x08.pdb	6x08_K_B_GK56V.pdb	0.18472419679164886	1.4740999937057495
6x08.pdb	6x08_K_B_NK74A.pdb	5.666444778442383	6.590099811553955
6x08.pdb	6x08_K_B_NK74R.pdb	8.459014892578125	11.657659530639648
6x08.pdb	6x08_K_B_NK74D.pdb	7.534679412841797	7.362199783325195
6x08.pdb	6x08_K_B_NK74C.pdb	8.586398124694824	10.442749977111816
6x08.pdb	6x08_K_B_NK74Q.pdb	6.1727423667907715	8.306500434875488
6x08.pdb	6x08_K_B_NK74E.pdb	6.4583940505981445	7.067699909210205
6x08.pdb	6x08_K_B_NK74G.pdb	8.388856887817383	9.888810157775879
6x08.pdb	6x08_K_B_NK74H.pdb	4.325642108917236	4.822199821472168
6x08.pdb	6x08_K_B_NK74I.pdb	4.328805446624756	5.44189977645874
6x08.pdb	6x08_K_B_NK74L.pdb	9.25603199005127	11.779529571533203
6x08.pdb	6x08_K_B_NK74K.pdb	6.641908168792725	8.910099983215332
6x08.pdb	6x08_K_B_NK74M.pdb	9.150557518005371	10.899100303649902
6x08.pdb	6x08_K_B_NK74F.pdb	6.332549095153809	6.693299770355225
6x08.pdb	6x08_K_B_NK74P.pdb	6.73773193359375	8.421699523925781
6x08.pdb	6x08_K_B_NK74S.pdb	8.429630279541016	9.804019927978516
6x08.pdb	6x08_K_B_NK74T.pdb	8.35545539855957	8.734299659729004
6x08.pdb	6x08_K_B_NK74W.pdb	-0.8815307021141052	1.065500020980835
6x08.pdb	6x08_K_B_NK74Y.pdb	7.309707164764404	8.47819995880127
6x08.pdb	6x08_K_B_NK74V.pdb	7.909488677978516	10.80325984954834
6x08.pdb	6x08_K_B_AK75R.pdb	2.9722673892974854	7.6057000160217285
6x08.pdb	6x08_K_B_AK75N.pdb	-0.09589613229036331	1.607699990272522
6x08.pdb	6x08_K_B_AK75D.pdb	0.6139340400695801	4.207399845123291
6x08.pdb	6x08_K_B_AK75C.pdb	-0.7387930154800415	0.07400000095367432
6x08.pdb	6x08_K_B_AK75Q.pdb	-0.07434869557619095	0.2685999870300293
6x08.pdb	6x08_K_B_AK75E.pdb	0.8051352500915527	4.09660005569458
6x08.pdb	6x08_K_B_AK75G.pdb	-0.511885404586792	-0.4657999873161316
6x08.pdb	6x08_K_B_AK75H.pdb	-0.5339512825012207	-0.7572000026702881
6x08.pdb	6x08_K_B_AK75I.pdb	-0.3565496504306793	-0.8090999722480774
6x08.pdb	6x08_K_B_AK75L.pdb	0.18951259553432465	0.4869999885559082
6x08.pdb	6x08_K_B_AK75K.pdb	0.3250375986099243	2.96370005607605
6x08.pdb	6x08_K_B_AK75M.pdb	-0.2603417932987213	0.1177000030875206
6x08.pdb	6x08_K_B_AK75F.pdb	-0.12766341865062714	0.5615000128746033
6x08.pdb	6x08_K_B_AK75P.pdb	-0.2953035831451416	4.498199939727783
6x08.pdb	6x08_K_B_AK75S.pdb	-0.07708364725112915	0.09179999679327011
6x08.pdb	6x08_K_B_AK75T.pdb	-0.6124816536903381	2.5596001148223877
6x08.pdb	6x08_K_B_AK75W.pdb	-0.3658400774002075	-0.7764999866485596
6x08.pdb	6x08_K_B_AK75Y.pdb	-0.21829265356063843	-0.11919999867677689
6x08.pdb	6x08_K_B_AK75V.pdb	-0.2647317945957184	0.6657000184059143
6x08.pdb	6x08_K_B_EK76A.pdb	0.3751159906387329	3.9886999130249023
6x08.pdb	6x08_K_B_EK76R.pdb	0.6336774826049805	11.509860038757324
6x08.pdb	6x08_K_B_EK76N.pdb	0.9649298191070557	5.8053998947143555
6x08.pdb	6x08_K_B_EK76D.pdb	0.12475071847438812	2.1854000091552734
6x08.pdb	6x08_K_B_EK76C.pdb	0.3105533719062805	4.432000160217285
6x08.pdb	6x08_K_B_EK76Q.pdb	0.6909812688827515	10.659079551696777
6x08.pdb	6x08_K_B_EK76G.pdb	0.629982590675354	5.232900142669678
6x08.pdb	6x08_K_B_EK76H.pdb	0.8527544736862183	8.611100196838379
6x08.pdb	6x08_K_B_EK76I.pdb	-0.010841965675354004	2.8675999641418457
6x08.pdb	6x08_K_B_EK76L.pdb	-1.3161107301712036	4.757699966430664
6x08.pdb	6x08_K_B_EK76K.pdb	0.6481707096099854	7.269100189208984
6x08.pdb	6x08_K_B_EK76M.pdb	0.38819485902786255	3.7404000759124756
6x08.pdb	6x08_K_B_EK76F.pdb	0.14763198792934418	4.03879976272583
6x08.pdb	6x08_K_B_EK76P.pdb	-3.146822452545166	-1.229099988937378
6x08.pdb	6x08_K_B_EK76S.pdb	0.3604665994644165	5.18149995803833
6x08.pdb	6x08_K_B_EK76T.pdb	0.21273933351039886	9.332300186157227
6x08.pdb	6x08_K_B_EK76W.pdb	-0.49661970138549805	2.1259000301361084
6x08.pdb	6x08_K_B_EK76Y.pdb	0.18144051730632782	3.9911000728607178
6x08.pdb	6x08_K_B_EK76V.pdb	0.8234341144561768	8.838500022888184
6x08.pdb	6x08_K_B_DB268A.pdb	3.7076785564422607	10.243709564208984
6x08.pdb	6x08_K_B_DB268R.pdb	2.508673906326294	9.582300186157227
6x08.pdb	6x08_K_B_DB268N.pdb	3.109386920928955	9.800519943237305
6x08.pdb	6x08_K_B_DB268C.pdb	3.602285146713257	9.888480186462402
6x08.pdb	6x08_K_B_DB268Q.pdb	5.2985639572143555	11.369119644165039
6x08.pdb	6x08_K_B_DB268E.pdb	0.0045089274644851685	1.5089999437332153
6x08.pdb	6x08_K_B_DB268G.pdb	5.770856857299805	11.059069633483887
6x08.pdb	6x08_K_B_DB268H.pdb	-0.09066319465637207	6.822700023651123
6x08.pdb	6x08_K_B_DB268I.pdb	4.0433349609375	10.888179779052734
6x08.pdb	6x08_K_B_DB268L.pdb	5.281894207000732	11.082819938659668
6x08.pdb	6x08_K_B_DB268K.pdb	4.428279876708984	10.393289566040039
6x08.pdb	6x08_K_B_DB268M.pdb	2.955181360244751	9.112000465393066
6x08.pdb	6x08_K_B_DB268F.pdb	-1.6694329977035522	4.386899948120117
6x08.pdb	6x08_K_B_DB268P.pdb	5.226522445678711	10.119879722595215
6x08.pdb	6x08_K_B_DB268S.pdb	3.312148332595825	8.215100288391113
6x08.pdb	6x08_K_B_DB268T.pdb	3.3322882652282715	9.502099990844727
6x08.pdb	6x08_K_B_DB268W.pdb	-2.3258140087127686	5.837100028991699
6x08.pdb	6x08_K_B_DB268Y.pdb	2.576319456100464	7.845699787139893
6x08.pdb	6x08_K_B_DB268V.pdb	4.270415782928467	10.8996000289917
6x08.pdb	6x08_K_B_YB269A.pdb	0.2855844497680664	2.7627999782562256
6x08.pdb	6x08_K_B_YB269R.pdb	-1.8744165897369385	8.519100189208984
6x08.pdb	6x08_K_B_YB269N.pdb	-0.02932801842689514	1.0573999881744385
6x08.pdb	6x08_K_B_YB269D.pdb	-0.09925514459609985	3.615999937057495
6x08.pdb	6x08_K_B_YB269C.pdb	0.2762026786804199	1.312000036239624
6x08.pdb	6x08_K_B_YB269Q.pdb	-0.06721247732639313	1.4682999849319458
6x08.pdb	6x08_K_B_YB269E.pdb	-0.2736945152282715	7.536099910736084
6x08.pdb	6x08_K_B_YB269G.pdb	0.28092169761657715	6.6691999435424805
6x08.pdb	6x08_K_B_YB269H.pdb	-0.41849902272224426	8.693499565124512
6x08.pdb	6x08_K_B_YB269I.pdb	0.028961405158042908	1.0773999691009521
6x08.pdb	6x08_K_B_YB269L.pdb	0.23670537769794464	1.9200999736785889
6x08.pdb	6x08_K_B_YB269K.pdb	0.12260143458843231	1.8051999807357788
6x08.pdb	6x08_K_B_YB269M.pdb	0.29618871212005615	0.6140000224113464
6x08.pdb	6x08_K_B_YB269F.pdb	0.08389998972415924	0.857699990272522
6x08.pdb	6x08_K_B_YB269P.pdb	-0.4742847681045532	1.7884000539779663
6x08.pdb	6x08_K_B_YB269S.pdb	0.10544846951961517	2.6928999423980713
6x08.pdb	6x08_K_B_YB269T.pdb	0.2157285064458847	1.4981000423431396
6x08.pdb	6x08_K_B_YB269W.pdb	-1.2909678220748901	2.9842000007629395
6x08.pdb	6x08_K_B_YB269V.pdb	0.20499731600284576	1.273900032043457
6x08.pdb	6x08_K_B_DB272A.pdb	8.16877269744873	11.002989768981934
6x08.pdb	6x08_K_B_DB272R.pdb	7.15981388092041	9.186200141906738
6x08.pdb	6x08_K_B_DB272N.pdb	5.717341423034668	7.896100044250488
6x08.pdb	6x08_K_B_DB272C.pdb	7.714868068695068	8.595600128173828
6x08.pdb	6x08_K_B_DB272Q.pdb	5.442410945892334	7.356299877166748
6x08.pdb	6x08_K_B_DB272E.pdb	5.141203880310059	7.781099796295166
6x08.pdb	6x08_K_B_DB272G.pdb	7.3909831047058105	8.003700256347656
6x08.pdb	6x08_K_B_DB272H.pdb	4.364266395568848	6.848299980163574
6x08.pdb	6x08_K_B_DB272I.pdb	6.631741046905518	10.292119979858398
6x08.pdb	6x08_K_B_DB272L.pdb	4.769228458404541	5.960400104522705
6x08.pdb	6x08_K_B_DB272K.pdb	-0.4110907316207886	2.7351999282836914
6x08.pdb	6x08_K_B_DB272M.pdb	7.4939985275268555	10.265999794006348
6x08.pdb	6x08_K_B_DB272F.pdb	5.510760307312012	8.543399810791016
6x08.pdb	6x08_K_B_DB272P.pdb	7.2201828956604	8.471199989318848
6x08.pdb	6x08_K_B_DB272S.pdb	4.925769805908203	6.8125
6x08.pdb	6x08_K_B_DB272T.pdb	6.889298915863037	8.360799789428711
6x08.pdb	6x08_K_B_DB272W.pdb	-1.4025157690048218	2.428299903869629
6x08.pdb	6x08_K_B_DB272Y.pdb	5.916415691375732	8.018500328063965
6x08.pdb	6x08_K_B_DB272V.pdb	7.173478126525879	9.83174991607666
6x08.pdb	6x08_K_B_RB282A.pdb	0.1663983315229416	1.3630000352859497
6x08.pdb	6x08_K_B_RB282N.pdb	-0.4960927963256836	0.33719998598098755
6x08.pdb	6x08_K_B_RB282D.pdb	-0.3636511564254761	2.6003000736236572
6x08.pdb	6x08_K_B_RB282C.pdb	-0.14775077998638153	0.8851000070571899
6x08.pdb	6x08_K_B_RB282Q.pdb	-0.6957932114601135	0.644599974155426
6x08.pdb	6x08_K_B_RB282E.pdb	-0.3046664893627167	4.769100189208984
6x08.pdb	6x08_K_B_RB282G.pdb	0.8404737710952759	1.8385000228881836
6x08.pdb	6x08_K_B_RB282H.pdb	-0.5760414600372314	0.13609999418258667
6x08.pdb	6x08_K_B_RB282I.pdb	-1.1335582733154297	-0.5049999952316284
6x08.pdb	6x08_K_B_RB282L.pdb	0.44395142793655396	1.2276999950408936
6x08.pdb	6x08_K_B_RB282K.pdb	-0.2659801244735718	0.41600000858306885
6x08.pdb	6x08_K_B_RB282M.pdb	0.0771888941526413	1.4948999881744385
6x08.pdb	6x08_K_B_RB282F.pdb	0.5801966786384583	1.2891000509262085
6x08.pdb	6x08_K_B_RB282P.pdb	0.4002620577812195	1.492799997329712
6x08.pdb	6x08_K_B_RB282S.pdb	-0.3847792148590088	0.646399974822998
6x08.pdb	6x08_K_B_RB282T.pdb	-0.5623760223388672	0.5252000093460083
6x08.pdb	6x08_K_B_RB282W.pdb	-0.2763945758342743	1.1260000467300415
6x08.pdb	6x08_K_B_RB282Y.pdb	-0.19308531284332275	1.187600016593933
6x08.pdb	6x08_K_B_RB282V.pdb	0.015790924429893494	0.40959998965263367
6x08.pdb	6x08_K_B_KB283A.pdb	2.08642840385437	3.541599988937378
6x08.pdb	6x08_K_B_KB283R.pdb	1.0295977592468262	6.4670000076293945
6x08.pdb	6x08_K_B_KB283N.pdb	2.263688564300537	8.858400344848633
6x08.pdb	6x08_K_B_KB283D.pdb	0.4417194724082947	6.705599784851074
6x08.pdb	6x08_K_B_KB283C.pdb	1.9644941091537476	4.644700050354004
6x08.pdb	6x08_K_B_KB283Q.pdb	1.9043015241622925	7.136099815368652
6x08.pdb	6x08_K_B_KB283E.pdb	1.8384722471237183	5.2718000411987305
6x08.pdb	6x08_K_B_KB283G.pdb	1.9076868295669556	3.800800085067749
6x08.pdb	6x08_K_B_KB283H.pdb	1.5526260137557983	9.984199523925781
6x08.pdb	6x08_K_B_KB283I.pdb	1.767696738243103	3.9212000370025635
6x08.pdb	6x08_K_B_KB283L.pdb	1.9406884908676147	5.737199783325195
6x08.pdb	6x08_K_B_KB283M.pdb	1.7595489025115967	3.120800018310547
6x08.pdb	6x08_K_B_KB283F.pdb	1.6854978799819946	10.392410278320312
6x08.pdb	6x08_K_B_KB283P.pdb	1.6508049964904785	4.1579999923706055
6x08.pdb	6x08_K_B_KB283S.pdb	0.6790260076522827	8.345199584960938
6x08.pdb	6x08_K_B_KB283T.pdb	2.221503496170044	8.306300163269043
6x08.pdb	6x08_K_B_KB283W.pdb	2.148526430130005	8.009400367736816
6x08.pdb	6x08_K_B_KB283Y.pdb	1.8615201711654663	4.40339994430542
6x08.pdb	6x08_K_B_KB283V.pdb	2.2370080947875977	4.7453999519348145
6x08.pdb	6x08_K_B_QB286A.pdb	4.315250396728516	2.401700019836426
6x08.pdb	6x08_K_B_QB286R.pdb	5.15997838973999	8.016799926757812
6x08.pdb	6x08_K_B_QB286N.pdb	4.226600646972656	3.9702999591827393
6x08.pdb	6x08_K_B_QB286D.pdb	4.520120620727539	3.3907999992370605
6x08.pdb	6x08_K_B_QB286C.pdb	4.460493087768555	0.9120000004768372
6x08.pdb	6x08_K_B_QB286E.pdb	3.267437219619751	3.718400001525879
6x08.pdb	6x08_K_B_QB286G.pdb	4.320584297180176	4.276899814605713
6x08.pdb	6x08_K_B_QB286H.pdb	4.411104679107666	9.0556001663208
6x08.pdb	6x08_K_B_QB286I.pdb	3.7286500930786133	0.6536999940872192
6x08.pdb	6x08_K_B_QB286L.pdb	4.934535503387451	7.531099796295166
6x08.pdb	6x08_K_B_QB286K.pdb	4.1860456466674805	1.6897000074386597
6x08.pdb	6x08_K_B_QB286M.pdb	4.815567493438721	3.924499988555908
6x08.pdb	6x08_K_B_QB286F.pdb	4.923144817352295	1.2252999544143677
6x08.pdb	6x08_K_B_QB286P.pdb	2.451922655105591	-0.9082000255584717
6x08.pdb	6x08_K_B_QB286S.pdb	2.555206537246704	0.5536999702453613
6x08.pdb	6x08_K_B_QB286T.pdb	2.356278419494629	6.505799770355225
6x08.pdb	6x08_K_B_QB286W.pdb	4.226276397705078	10.041760444641113
6x08.pdb	6x08_K_B_QB286Y.pdb	4.469516277313232	3.5710999965667725
6x08.pdb	6x08_K_B_QB286V.pdb	0.9136791229248047	-1.1018999814987183
6x08.pdb	6x08_K_B_YB287A.pdb	9.327696800231934	10.397640228271484
6x08.pdb	6x08_K_B_YB287R.pdb	7.260963439941406	8.21090030670166
6x08.pdb	6x08_K_B_YB287N.pdb	9.304154396057129	9.315899848937988
6x08.pdb	6x08_K_B_YB287D.pdb	9.503849983215332	8.61050033569336
6x08.pdb	6x08_K_B_YB287C.pdb	9.043737411499023	9.966899871826172
6x08.pdb	6x08_K_B_YB287Q.pdb	8.633870124816895	8.941100120544434
6x08.pdb	6x08_K_B_YB287E.pdb	9.305764198303223	10.891790390014648
6x08.pdb	6x08_K_B_YB287G.pdb	8.569396018981934	9.747699737548828
6x08.pdb	6x08_K_B_YB287H.pdb	8.668731689453125	9.186800003051758
6x08.pdb	6x08_K_B_YB287I.pdb	9.034597396850586	8.882599830627441
6x08.pdb	6x08_K_B_YB287L.pdb	9.126016616821289	9.568599700927734
6x08.pdb	6x08_K_B_YB287K.pdb	7.789290428161621	7.057300090789795
6x08.pdb	6x08_K_B_YB287M.pdb	8.957538604736328	9.004199981689453
6x08.pdb	6x08_K_B_YB287F.pdb	8.563027381896973	6.638299942016602
6x08.pdb	6x08_K_B_YB287P.pdb	9.506732940673828	10.169480323791504
6x08.pdb	6x08_K_B_YB287S.pdb	9.421350479125977	10.242779731750488
6x08.pdb	6x08_K_B_YB287T.pdb	9.034964561462402	9.375
6x08.pdb	6x08_K_B_YB287W.pdb	7.666111469268799	8.157699584960938
6x08.pdb	6x08_K_B_YB287V.pdb	8.850549697875977	9.076800346374512
6x08.pdb	6x08_K_B_MB315A.pdb	-0.3971216082572937	-0.03849999979138374
6x08.pdb	6x08_K_B_MB315R.pdb	-0.4020364284515381	-0.19030000269412994
6x08.pdb	6x08_K_B_MB315N.pdb	-0.20977061986923218	-0.31850001215934753
6x08.pdb	6x08_K_B_MB315D.pdb	-0.2703077793121338	0.26409998536109924
6x08.pdb	6x08_K_B_MB315C.pdb	-0.3481563329696655	-0.0778999999165535
6x08.pdb	6x08_K_B_MB315Q.pdb	-0.5234829187393188	-0.23849999904632568
6x08.pdb	6x08_K_B_MB315E.pdb	-0.540378749370575	-0.10480000078678131
6x08.pdb	6x08_K_B_MB315G.pdb	-0.5081579685211182	-0.07259999960660934
6x08.pdb	6x08_K_B_MB315H.pdb	-0.6284128427505493	-0.35499998927116394
6x08.pdb	6x08_K_B_MB315I.pdb	-0.24350813031196594	-0.1062999963760376
6x08.pdb	6x08_K_B_MB315L.pdb	-0.16573373973369598	-0.061900001019239426
6x08.pdb	6x08_K_B_MB315K.pdb	-0.4537402391433716	-0.22030000388622284
6x08.pdb	6x08_K_B_MB315F.pdb	-0.6481100916862488	-0.05389999970793724
6x08.pdb	6x08_K_B_MB315P.pdb	-0.5091564655303955	-0.15620000660419464
6x08.pdb	6x08_K_B_MB315S.pdb	-0.47771090269088745	-0.07129999995231628
6x08.pdb	6x08_K_B_MB315T.pdb	-0.34646135568618774	-0.017400000244379044
6x08.pdb	6x08_K_B_MB315W.pdb	-0.18659836053848267	-0.07819999754428864
6x08.pdb	6x08_K_B_MB315Y.pdb	-0.4628000259399414	-0.13199999928474426
6x08.pdb	6x08_K_B_MB315V.pdb	-0.2121235579252243	0.12060000002384186
6x08.pdb	6x08_K_B_EB318A.pdb	0.2036139816045761	-0.2387000024318695
6x08.pdb	6x08_K_B_EB318R.pdb	-0.04354645311832428	-0.4510999917984009
6x08.pdb	6x08_K_B_EB318N.pdb	-0.14458850026130676	-0.2854999899864197
6x08.pdb	6x08_K_B_EB318D.pdb	-0.22223317623138428	-0.050599999725818634
6x08.pdb	6x08_K_B_EB318C.pdb	0.1286647766828537	-0.22830000519752502
6x08.pdb	6x08_K_B_EB318Q.pdb	0.11888779699802399	-0.5170000195503235
6x08.pdb	6x08_K_B_EB318G.pdb	0.23212401568889618	-0.07479999959468842
6x08.pdb	6x08_K_B_EB318H.pdb	-0.053453266620635986	-0.20900000631809235
6x08.pdb	6x08_K_B_EB318I.pdb	0.2711024880409241	-0.1712000072002411
6x08.pdb	6x08_K_B_EB318L.pdb	0.31614524126052856	-0.2597000002861023
6x08.pdb	6x08_K_B_EB318K.pdb	0.007445201277732849	-0.27079999446868896
6x08.pdb	6x08_K_B_EB318M.pdb	0.30339109897613525	-0.3127000033855438
6x08.pdb	6x08_K_B_EB318F.pdb	0.23492781817913055	-0.21639999747276306
6x08.pdb	6x08_K_B_EB318P.pdb	-0.25341981649398804	-0.18119999766349792
6x08.pdb	6x08_K_B_EB318S.pdb	-0.15303564071655273	-0.2904999852180481
6x08.pdb	6x08_K_B_EB318T.pdb	-0.10145596414804459	-0.6881999969482422
6x08.pdb	6x08_K_B_EB318W.pdb	0.2533770799636841	-0.2727000117301941
6x08.pdb	6x08_K_B_EB318Y.pdb	0.0590071827173233	-0.20589999854564667
6x08.pdb	6x08_K_B_EB318V.pdb	0.06862728297710419	-0.6974999904632568
2r56.pdb	2r56_IM_B_SM30A.pdb	0.14903144538402557	0.3990199863910675
2r56.pdb	2r56_IM_B_SM30R.pdb	0.0712101012468338	1.9543800354003906
2r56.pdb	2r56_IM_B_SM30N.pdb	0.09685628116130829	0.10847000032663345
2r56.pdb	2r56_IM_B_SM30D.pdb	0.5765847563743591	3.2610700130462646
2r56.pdb	2r56_IM_B_SM30C.pdb	0.32040148973464966	0.48827001452445984
2r56.pdb	2r56_IM_B_SM30Q.pdb	0.263727068901062	1.26596999168396
2r56.pdb	2r56_IM_B_SM30E.pdb	-0.18001306056976318	0.8827300071716309
2r56.pdb	2r56_IM_B_SM30G.pdb	0.2787638306617737	0.415039986371994
2r56.pdb	2r56_IM_B_SM30H.pdb	0.6837068796157837	2.2490899562835693
2r56.pdb	2r56_IM_B_SM30I.pdb	0.5317592024803162	1.8364700078964233
2r56.pdb	2r56_IM_B_SM30L.pdb	0.37145495414733887	2.1612799167633057
2r56.pdb	2r56_IM_B_SM30K.pdb	0.2664480209350586	1.9361200332641602
2r56.pdb	2r56_IM_B_SM30M.pdb	0.5552079081535339	1.5711699724197388
2r56.pdb	2r56_IM_B_SM30F.pdb	0.9552631378173828	1.9413299560546875
2r56.pdb	2r56_IM_B_SM30P.pdb	0.2665790319442749	0.3578200042247772
2r56.pdb	2r56_IM_B_SM30T.pdb	0.16922740638256073	1.3865400552749634
2r56.pdb	2r56_IM_B_SM30W.pdb	0.70457923412323	1.9887499809265137
2r56.pdb	2r56_IM_B_SM30Y.pdb	1.5308725833892822	2.5870699882507324
2r56.pdb	2r56_IM_B_SM30V.pdb	0.42373770475387573	2.4938700199127197
2r56.pdb	2r56_IM_B_SM31A.pdb	-0.16641147434711456	1.0498700141906738
2r56.pdb	2r56_IM_B_SM31R.pdb	-0.15098446607589722	0.4627799987792969
2r56.pdb	2r56_IM_B_SM31N.pdb	-0.06214042007923126	1.9482799768447876
2r56.pdb	2r56_IM_B_SM31D.pdb	-0.04256190359592438	1.2046699523925781
2r56.pdb	2r56_IM_B_SM31C.pdb	0.28898757696151733	0.12292999774217606
2r56.pdb	2r56_IM_B_SM31Q.pdb	0.06131927669048309	1.4835799932479858
2r56.pdb	2r56_IM_B_SM31E.pdb	-0.3363879919052124	0.4987100064754486
2r56.pdb	2r56_IM_B_SM31G.pdb	-0.15421409904956818	0.48677000403404236
2r56.pdb	2r56_IM_B_SM31H.pdb	-0.10394629836082458	0.22384999692440033
2r56.pdb	2r56_IM_B_SM31I.pdb	0.2933200001716614	1.758430004119873
2r56.pdb	2r56_IM_B_SM31L.pdb	-0.04177439212799072	1.198799967765808
2r56.pdb	2r56_IM_B_SM31K.pdb	0.034889668226242065	2.123689889907837
2r56.pdb	2r56_IM_B_SM31M.pdb	0.3991166353225708	1.4760600328445435
2r56.pdb	2r56_IM_B_SM31F.pdb	-0.08451732993125916	0.8624500036239624
2r56.pdb	2r56_IM_B_SM31P.pdb	0.4416491985321045	0.8204399943351746
2r56.pdb	2r56_IM_B_SM31T.pdb	-0.15990260243415833	0.623170018196106
2r56.pdb	2r56_IM_B_SM31W.pdb	0.09155027568340302	1.3307700157165527
2r56.pdb	2r56_IM_B_SM31Y.pdb	-0.1925296187400818	0.9121999740600586
2r56.pdb	2r56_IM_B_SM31V.pdb	-0.018295586109161377	3.223870038986206
2r56.pdb	2r56_IM_B_RM32A.pdb	-0.7704800963401794	1.363569974899292
2r56.pdb	2r56_IM_B_RM32N.pdb	-1.387597680091858	-0.145019993185997
2r56.pdb	2r56_IM_B_RM32D.pdb	-1.8458744287490845	-1.0822099447250366
2r56.pdb	2r56_IM_B_RM32C.pdb	-0.9655567407608032	0.4533199965953827
2r56.pdb	2r56_IM_B_RM32Q.pdb	-1.062313437461853	-0.012900000438094139
2r56.pdb	2r56_IM_B_RM32E.pdb	-0.6838523745536804	0.37929001450538635
2r56.pdb	2r56_IM_B_RM32G.pdb	-0.531821608543396	0.43678000569343567
2r56.pdb	2r56_IM_B_RM32H.pdb	-4.716217041015625	-4.5059099197387695
2r56.pdb	2r56_IM_B_RM32I.pdb	-1.3941432237625122	0.23576000332832336
2r56.pdb	2r56_IM_B_RM32L.pdb	-0.5906542539596558	0.9517199993133545
2r56.pdb	2r56_IM_B_RM32K.pdb	-0.8567783236503601	1.6677099466323853
2r56.pdb	2r56_IM_B_RM32M.pdb	-0.6972034573554993	1.0880800485610962
2r56.pdb	2r56_IM_B_RM32F.pdb	-5.809473991394043	-3.310689926147461
2r56.pdb	2r56_IM_B_RM32P.pdb	-1.1907213926315308	0.13371999561786652
2r56.pdb	2r56_IM_B_RM32S.pdb	-1.3255566358566284	-0.5174999833106995
2r56.pdb	2r56_IM_B_RM32T.pdb	-1.1861834526062012	0.31953999400138855
2r56.pdb	2r56_IM_B_RM32W.pdb	-4.5013275146484375	-4.080019950866699
2r56.pdb	2r56_IM_B_RM32Y.pdb	-8.643640518188477	-6.949647903442383
2r56.pdb	2r56_IM_B_RM32V.pdb	-0.8201192617416382	0.6200299859046936
2r56.pdb	2r56_IM_B_AM50R.pdb	-1.1588493585586548	1.602720022201538
2r56.pdb	2r56_IM_B_AM50N.pdb	-2.862417697906494	-0.8316699862480164
2r56.pdb	2r56_IM_B_AM50D.pdb	-0.37032604217529297	-1.3072199821472168
2r56.pdb	2r56_IM_B_AM50C.pdb	-0.8114466667175293	0.5950999855995178
2r56.pdb	2r56_IM_B_AM50Q.pdb	-3.5593502521514893	-0.6474199891090393
2r56.pdb	2r56_IM_B_AM50E.pdb	-2.7649893760681152	-1.031190037727356
2r56.pdb	2r56_IM_B_AM50G.pdb	-0.40398144721984863	0.07610999792814255
2r56.pdb	2r56_IM_B_AM50H.pdb	-2.402740478515625	-3.1439599990844727
2r56.pdb	2r56_IM_B_AM50I.pdb	-2.11889386177063	-0.4370200037956238
2r56.pdb	2r56_IM_B_AM50L.pdb	-0.2038080245256424	0.5896900296211243
2r56.pdb	2r56_IM_B_AM50K.pdb	-2.369173288345337	-0.7475500106811523
2r56.pdb	2r56_IM_B_AM50M.pdb	-1.621658444404602	1.3932600021362305
2r56.pdb	2r56_IM_B_AM50F.pdb	-4.72836971282959	-1.2743300199508667
2r56.pdb	2r56_IM_B_AM50P.pdb	-0.1895582228899002	1.2554899454116821
2r56.pdb	2r56_IM_B_AM50S.pdb	-0.13478025794029236	-0.8135700225830078
2r56.pdb	2r56_IM_B_AM50T.pdb	-0.20776796340942383	0.23425999283790588
2r56.pdb	2r56_IM_B_AM50W.pdb	-5.377362251281738	-4.080699920654297
2r56.pdb	2r56_IM_B_AM50Y.pdb	-7.590346336364746	-6.472080230712891
2r56.pdb	2r56_IM_B_AM50V.pdb	-0.1437021791934967	1.9838999509811401
2r56.pdb	2r56_IM_B_AM51R.pdb	-0.517565131187439	0.2928900122642517
2r56.pdb	2r56_IM_B_AM51N.pdb	-0.29254043102264404	0.8463799953460693
2r56.pdb	2r56_IM_B_AM51D.pdb	0.26797616481781006	1.4799799919128418
2r56.pdb	2r56_IM_B_AM51C.pdb	-0.38045480847358704	0.6455100178718567
2r56.pdb	2r56_IM_B_AM51Q.pdb	-0.18428941071033478	0.6197199821472168
2r56.pdb	2r56_IM_B_AM51E.pdb	-0.08983401954174042	0.2526699900627136
2r56.pdb	2r56_IM_B_AM51G.pdb	-0.1449245810508728	0.7108700275421143
2r56.pdb	2r56_IM_B_AM51H.pdb	-2.6922495365142822	-1.144320011138916
2r56.pdb	2r56_IM_B_AM51I.pdb	-0.3215200901031494	0.21439999341964722
2r56.pdb	2r56_IM_B_AM51L.pdb	-0.09619654715061188	0.31527000665664673
2r56.pdb	2r56_IM_B_AM51K.pdb	-0.2573334872722626	-0.06843999773263931
2r56.pdb	2r56_IM_B_AM51M.pdb	0.13887663185596466	0.4728100001811981
2r56.pdb	2r56_IM_B_AM51F.pdb	-2.9101555347442627	-1.680799961090088
2r56.pdb	2r56_IM_B_AM51P.pdb	-1.4229686260223389	-0.6802099943161011
2r56.pdb	2r56_IM_B_AM51S.pdb	-0.3931090831756592	-0.05071999877691269
2r56.pdb	2r56_IM_B_AM51T.pdb	-0.4225888252258301	0.7244200110435486
2r56.pdb	2r56_IM_B_AM51W.pdb	-2.91239857673645	-1.3502800464630127
2r56.pdb	2r56_IM_B_AM51Y.pdb	-2.638737916946411	-2.423609972000122
2r56.pdb	2r56_IM_B_AM51V.pdb	-0.5586951375007629	0.2939800024032593
2r56.pdb	2r56_IM_B_SM52A.pdb	-0.374856173992157	-0.08619999885559082
2r56.pdb	2r56_IM_B_SM52R.pdb	-0.7777226567268372	0.3993299901485443
2r56.pdb	2r56_IM_B_SM52N.pdb	-0.35641050338745117	0.6240500211715698
2r56.pdb	2r56_IM_B_SM52D.pdb	0.46098631620407104	-0.47391000390052795
2r56.pdb	2r56_IM_B_SM52C.pdb	-0.5983909964561462	0.5722699761390686
2r56.pdb	2r56_IM_B_SM52Q.pdb	-0.2451559603214264	0.16168999671936035
2r56.pdb	2r56_IM_B_SM52E.pdb	-0.18163520097732544	0.38249000906944275
2r56.pdb	2r56_IM_B_SM52G.pdb	-0.5307157635688782	0.6542400121688843
2r56.pdb	2r56_IM_B_SM52H.pdb	-0.7488362789154053	0.8214799761772156
2r56.pdb	2r56_IM_B_SM52I.pdb	-0.509020209312439	0.7190700173377991
2r56.pdb	2r56_IM_B_SM52L.pdb	0.06674109399318695	0.648930013179779
2r56.pdb	2r56_IM_B_SM52K.pdb	-0.586515486240387	0.40132999420166016
2r56.pdb	2r56_IM_B_SM52M.pdb	-0.4646855592727661	0.4887099862098694
2r56.pdb	2r56_IM_B_SM52F.pdb	-0.6527154445648193	0.5384200215339661
2r56.pdb	2r56_IM_B_SM52P.pdb	-0.7007797360420227	0.5003899931907654
2r56.pdb	2r56_IM_B_SM52T.pdb	-0.5484864115715027	0.47284001111984253
2r56.pdb	2r56_IM_B_SM52W.pdb	-2.1761786937713623	-0.4166400134563446
2r56.pdb	2r56_IM_B_SM52Y.pdb	-0.6556097865104675	-0.5201399922370911
2r56.pdb	2r56_IM_B_SM52V.pdb	-0.5589892268180847	0.6332799792289734
2r56.pdb	2r56_IM_B_YM91A.pdb	-0.06304650008678436	1.470639944076538
2r56.pdb	2r56_IM_B_YM91R.pdb	-2.2385921478271484	0.6329600214958191
2r56.pdb	2r56_IM_B_YM91N.pdb	-0.4101293087005615	1.838379979133606
2r56.pdb	2r56_IM_B_YM91D.pdb	-0.557959794998169	0.9532099962234497
2r56.pdb	2r56_IM_B_YM91C.pdb	-0.04059992730617523	1.0273900032043457
2r56.pdb	2r56_IM_B_YM91Q.pdb	-0.5685263276100159	0.6970999836921692
2r56.pdb	2r56_IM_B_YM91E.pdb	-0.20423784852027893	-0.20239999890327454
2r56.pdb	2r56_IM_B_YM91G.pdb	0.21718959510326385	0.7514600157737732
2r56.pdb	2r56_IM_B_YM91H.pdb	-0.24266597628593445	0.057440001517534256
2r56.pdb	2r56_IM_B_YM91I.pdb	-0.1727244257926941	1.1148099899291992
2r56.pdb	2r56_IM_B_YM91L.pdb	-0.04723893105983734	1.676300048828125
2r56.pdb	2r56_IM_B_YM91K.pdb	-0.3163069486618042	-0.5491499900817871
2r56.pdb	2r56_IM_B_YM91M.pdb	-0.28681445121765137	0.8981500267982483
2r56.pdb	2r56_IM_B_YM91F.pdb	-0.3270833194255829	1.018970012664795
2r56.pdb	2r56_IM_B_YM91P.pdb	-0.07409952580928802	1.2121100425720215
2r56.pdb	2r56_IM_B_YM91S.pdb	-0.40435898303985596	1.3171900510787964
2r56.pdb	2r56_IM_B_YM91T.pdb	-0.372599720954895	0.6620200276374817
2r56.pdb	2r56_IM_B_YM91W.pdb	-1.2917958498001099	1.7664999961853027
2r56.pdb	2r56_IM_B_YM91V.pdb	-0.4053180515766144	1.6010700464248657
2r56.pdb	2r56_IM_B_HM92A.pdb	-0.7100563645362854	0.026590000838041306
2r56.pdb	2r56_IM_B_HM92R.pdb	0.34364503622055054	0.8921599984169006
2r56.pdb	2r56_IM_B_HM92N.pdb	-0.9375261068344116	-0.2054399996995926
2r56.pdb	2r56_IM_B_HM92D.pdb	-0.9772774577140808	1.1020300388336182
2r56.pdb	2r56_IM_B_HM92C.pdb	-0.4725470542907715	-0.0837400034070015
2r56.pdb	2r56_IM_B_HM92Q.pdb	-0.6118031144142151	1.2614500522613525
2r56.pdb	2r56_IM_B_HM92E.pdb	-0.9283291697502136	0.27125999331474304
2r56.pdb	2r56_IM_B_HM92G.pdb	-0.7207655906677246	0.06656000018119812
2r56.pdb	2r56_IM_B_HM92I.pdb	-0.6379952430725098	-0.280460000038147
2r56.pdb	2r56_IM_B_HM92L.pdb	-0.6589481234550476	0.10400000214576721
2r56.pdb	2r56_IM_B_HM92K.pdb	-0.8320824503898621	0.04428999871015549
2r56.pdb	2r56_IM_B_HM92M.pdb	-0.6716682314872742	-0.28918999433517456
2r56.pdb	2r56_IM_B_HM92F.pdb	-0.3867833614349365	-0.08574999868869781
2r56.pdb	2r56_IM_B_HM92P.pdb	-0.4443185329437256	0.029190000146627426
2r56.pdb	2r56_IM_B_HM92S.pdb	-0.6961235404014587	0.0014100000262260437
2r56.pdb	2r56_IM_B_HM92T.pdb	-0.6204359531402588	-0.22912000119686127
2r56.pdb	2r56_IM_B_HM92W.pdb	-0.3929024934768677	1.7610299587249756
2r56.pdb	2r56_IM_B_HM92Y.pdb	0.041817039251327515	0.2965100109577179
2r56.pdb	2r56_IM_B_HM92V.pdb	-0.615527331829071	-0.0037400000728666782
2r56.pdb	2r56_IM_B_RI30A.pdb	-0.19263342022895813	-0.6512799859046936
2r56.pdb	2r56_IM_B_RI30N.pdb	-0.6239122748374939	-0.5798299908638
2r56.pdb	2r56_IM_B_RI30D.pdb	-0.5913897752761841	-2.4319400787353516
2r56.pdb	2r56_IM_B_RI30C.pdb	-0.20922037959098816	-0.6588500142097473
[truncated: 91,196 more rows]
