# Supplementary material for: Investigating the volume and diversity of data needed for generalizable antibody–antigen ΔΔG prediction
Source: Nat Comput Sci. 2025 Jul 8;5(8):635–47. doi: 10.1038/s43588-025-00823-8 (PMC12374841; doi:10.1038/s43588-025-00823-8)
Supplement: Supplementary file 4 — Unprocessed Graphinity model predictions and true values for experimental and synthetic ΔΔG values. [file 43588_2025_823_MOESM4_ESM.zip › Figure2/Figure2b-Graphinity_Predictions-10FoldCV_CDR_SeqId/Graphinity_Predictions-Synthetic_FoldX_ddG_942723-10FoldCV_CDR_SeqId/Graphinity_predictions_test-Foldx_ddG_942723-cutoff_70-fold7.csv]

wt_pdb	mut_pdb	pred_score	true_label
6oor.pdb	6oor_HL_A_DH54A.pdb	-1.0552806854248047	-0.4895699918270111
6oor.pdb	6oor_HL_A_DH54R.pdb	-0.996599555015564	-0.43731001019477844
6oor.pdb	6oor_HL_A_DH54N.pdb	-0.32609331607818604	0.4395099878311157
6oor.pdb	6oor_HL_A_DH54C.pdb	-1.1536210775375366	-0.5164200067520142
6oor.pdb	6oor_HL_A_DH54Q.pdb	-0.4481714367866516	-0.17945000529289246
6oor.pdb	6oor_HL_A_DH54E.pdb	-1.0667369365692139	-0.43125998973846436
6oor.pdb	6oor_HL_A_DH54G.pdb	-0.9670302271842957	0.007420000154525042
6oor.pdb	6oor_HL_A_DH54H.pdb	-0.9474619030952454	-0.4281100034713745
6oor.pdb	6oor_HL_A_DH54I.pdb	-0.7127736210823059	0.1231599971652031
6oor.pdb	6oor_HL_A_DH54L.pdb	-0.8978213667869568	-0.4535599946975708
6oor.pdb	6oor_HL_A_DH54K.pdb	-1.0875245332717896	-0.4054900109767914
6oor.pdb	6oor_HL_A_DH54M.pdb	-0.6368694305419922	-0.33348000049591064
6oor.pdb	6oor_HL_A_DH54F.pdb	-0.8441112637519836	-0.41995999217033386
6oor.pdb	6oor_HL_A_DH54P.pdb	-0.7213436365127563	0.2501699924468994
6oor.pdb	6oor_HL_A_DH54S.pdb	-1.4177197217941284	-0.5380499958992004
6oor.pdb	6oor_HL_A_DH54T.pdb	-1.177920937538147	-0.35982000827789307
6oor.pdb	6oor_HL_A_DH54W.pdb	-0.7703002691268921	-0.4174099862575531
6oor.pdb	6oor_HL_A_DH54Y.pdb	-0.9664309620857239	-0.5009599924087524
6oor.pdb	6oor_HL_A_DH54V.pdb	-0.8927329778671265	-0.4943000078201294
6oor.pdb	6oor_HL_A_IH55A.pdb	-1.440559983253479	-1.848289966583252
6oor.pdb	6oor_HL_A_IH55R.pdb	-1.172888994216919	-1.8333799839019775
6oor.pdb	6oor_HL_A_IH55N.pdb	-1.2347811460494995	-1.5794700384140015
6oor.pdb	6oor_HL_A_IH55D.pdb	-1.942846417427063	-3.0582199096679688
6oor.pdb	6oor_HL_A_IH55C.pdb	-0.7847198247909546	-1.3177200555801392
6oor.pdb	6oor_HL_A_IH55Q.pdb	-1.5892558097839355	-1.751289963722229
6oor.pdb	6oor_HL_A_IH55E.pdb	-2.1320250034332275	-3.7185800075531006
6oor.pdb	6oor_HL_A_IH55G.pdb	-1.3519105911254883	-2.2639100551605225
6oor.pdb	6oor_HL_A_IH55H.pdb	-1.6385356187820435	-3.964488983154297
6oor.pdb	6oor_HL_A_IH55L.pdb	0.6400359272956848	0.13067999482154846
6oor.pdb	6oor_HL_A_IH55K.pdb	-2.89062237739563	-2.676959991455078
6oor.pdb	6oor_HL_A_IH55M.pdb	-0.8847817778587341	-1.4131100177764893
6oor.pdb	6oor_HL_A_IH55F.pdb	-7.2608537673950195	-6.860199928283691
6oor.pdb	6oor_HL_A_IH55P.pdb	-1.851238489151001	-3.117449998855591
6oor.pdb	6oor_HL_A_IH55S.pdb	-2.0204100608825684	-2.803770065307617
6oor.pdb	6oor_HL_A_IH55T.pdb	-1.4299709796905518	-0.9451199769973755
6oor.pdb	6oor_HL_A_IH55W.pdb	-4.950279712677002	-5.56797981262207
6oor.pdb	6oor_HL_A_IH55Y.pdb	-9.229511260986328	-8.245519638061523
6oor.pdb	6oor_HL_A_IH55V.pdb	-0.685326337814331	-0.10719999670982361
6oor.pdb	6oor_HL_A_YH102A.pdb	-0.9990662336349487	-1.1990400552749634
6oor.pdb	6oor_HL_A_YH102R.pdb	-0.6836131811141968	-0.5878300070762634
6oor.pdb	6oor_HL_A_YH102N.pdb	-0.562219500541687	-0.4537700116634369
6oor.pdb	6oor_HL_A_YH102D.pdb	-1.703284740447998	-2.982029914855957
6oor.pdb	6oor_HL_A_YH102C.pdb	-0.5921904444694519	-0.8876100182533264
6oor.pdb	6oor_HL_A_YH102Q.pdb	-0.6632012128829956	-1.3354500532150269
6oor.pdb	6oor_HL_A_YH102E.pdb	-1.5272899866104126	-0.6175299882888794
6oor.pdb	6oor_HL_A_YH102G.pdb	-1.3403921127319336	-1.368530035018921
6oor.pdb	6oor_HL_A_YH102H.pdb	-1.255651831626892	-0.737060010433197
6oor.pdb	6oor_HL_A_YH102I.pdb	-0.30364102125167847	0.12870000302791595
6oor.pdb	6oor_HL_A_YH102L.pdb	0.10313104093074799	-0.3133299946784973
6oor.pdb	6oor_HL_A_YH102K.pdb	-0.6782811284065247	-1.1006300449371338
6oor.pdb	6oor_HL_A_YH102M.pdb	0.7462468147277832	0.6708899736404419
6oor.pdb	6oor_HL_A_YH102F.pdb	0.2214716225862503	-0.4733099937438965
6oor.pdb	6oor_HL_A_YH102P.pdb	-0.7989041209220886	-0.88823002576828
6oor.pdb	6oor_HL_A_YH102S.pdb	-0.9615842700004578	-1.5954899787902832
6oor.pdb	6oor_HL_A_YH102T.pdb	-1.274885892868042	-0.7250699996948242
6oor.pdb	6oor_HL_A_YH102W.pdb	-0.8316685557365417	-0.9559800028800964
6oor.pdb	6oor_HL_A_YH102V.pdb	-0.2653089165687561	-0.07445000112056732
6oor.pdb	6oor_HL_A_YH103A.pdb	0.19073586165905	-0.9873899817466736
6oor.pdb	6oor_HL_A_YH103R.pdb	-0.18167853355407715	-1.149649977684021
6oor.pdb	6oor_HL_A_YH103N.pdb	0.34871500730514526	-0.06894999742507935
6oor.pdb	6oor_HL_A_YH103D.pdb	-0.4690014719963074	-1.1343499422073364
6oor.pdb	6oor_HL_A_YH103C.pdb	-0.37516212463378906	-0.5415800213813782
6oor.pdb	6oor_HL_A_YH103Q.pdb	-0.21858227252960205	-0.44304001331329346
6oor.pdb	6oor_HL_A_YH103E.pdb	-0.23648560047149658	-0.9527400135993958
6oor.pdb	6oor_HL_A_YH103G.pdb	0.06977589428424835	-1.7080800533294678
6oor.pdb	6oor_HL_A_YH103H.pdb	1.2083390951156616	0.9383000135421753
6oor.pdb	6oor_HL_A_YH103I.pdb	0.5948435068130493	-0.3578599989414215
6oor.pdb	6oor_HL_A_YH103L.pdb	0.4080439805984497	-0.18143999576568604
6oor.pdb	6oor_HL_A_YH103K.pdb	0.08559055626392365	-0.19860999286174774
6oor.pdb	6oor_HL_A_YH103M.pdb	-0.34405529499053955	-0.13163000345230103
6oor.pdb	6oor_HL_A_YH103F.pdb	-0.08576588332653046	-0.017510000616312027
6oor.pdb	6oor_HL_A_YH103P.pdb	-0.026206254959106445	0.5199999809265137
6oor.pdb	6oor_HL_A_YH103S.pdb	-0.4323294460773468	0.26377999782562256
6oor.pdb	6oor_HL_A_YH103T.pdb	-0.36537861824035645	0.13054999709129333
6oor.pdb	6oor_HL_A_YH103W.pdb	-0.5760467648506165	0.40568000078201294
6oor.pdb	6oor_HL_A_YH103V.pdb	-3.5400993824005127	-1.6470999717712402
6oor.pdb	6oor_HL_A_GH104A.pdb	-2.632321357727051	-3.322793960571289
6oor.pdb	6oor_HL_A_GH104R.pdb	-2.2518606185913086	-1.8633300065994263
6oor.pdb	6oor_HL_A_GH104N.pdb	-1.8823587894439697	-3.945065975189209
6oor.pdb	6oor_HL_A_GH104D.pdb	-4.390068531036377	-5.961219787597656
6oor.pdb	6oor_HL_A_GH104C.pdb	-3.5598719120025635	-2.3221399784088135
6oor.pdb	6oor_HL_A_GH104Q.pdb	-3.0634093284606934	-3.49743390083313
6oor.pdb	6oor_HL_A_GH104E.pdb	-3.177506685256958	-5.648019790649414
6oor.pdb	6oor_HL_A_GH104H.pdb	-5.433191776275635	-2.810930013656616
6oor.pdb	6oor_HL_A_GH104I.pdb	-1.6342720985412598	-3.973381996154785
6oor.pdb	6oor_HL_A_GH104L.pdb	-1.9574558734893799	-2.8819499015808105
6oor.pdb	6oor_HL_A_GH104K.pdb	-0.8944303393363953	-2.891979932785034
6oor.pdb	6oor_HL_A_GH104M.pdb	-1.7676695585250854	-1.2892500162124634
6oor.pdb	6oor_HL_A_GH104F.pdb	-4.141798496246338	-3.562511920928955
6oor.pdb	6oor_HL_A_GH104P.pdb	-2.5442745685577393	-2.5355300903320312
6oor.pdb	6oor_HL_A_GH104S.pdb	-2.8641254901885986	-2.7317700386047363
6oor.pdb	6oor_HL_A_GH104T.pdb	-1.4666146039962769	-2.4452199935913086
6oor.pdb	6oor_HL_A_GH104W.pdb	-0.42467257380485535	-1.730139970779419
6oor.pdb	6oor_HL_A_GH104Y.pdb	-2.135460615158081	-2.4832499027252197
6oor.pdb	6oor_HL_A_GH104V.pdb	-1.8053898811340332	-3.825627088546753
6oor.pdb	6oor_HL_A_LH105A.pdb	-1.1849819421768188	-2.367000102996826
6oor.pdb	6oor_HL_A_LH105R.pdb	-1.4012060165405273	-1.0937700271606445
6oor.pdb	6oor_HL_A_LH105N.pdb	-1.6268587112426758	-2.57778000831604
6oor.pdb	6oor_HL_A_LH105D.pdb	-2.025298595428467	-4.283408164978027
6oor.pdb	6oor_HL_A_LH105C.pdb	-1.604088544845581	-2.2697200775146484
6oor.pdb	6oor_HL_A_LH105Q.pdb	-1.7209209203720093	-1.9649900197982788
6oor.pdb	6oor_HL_A_LH105E.pdb	-2.020440101623535	-3.214319944381714
6oor.pdb	6oor_HL_A_LH105G.pdb	-1.4406336545944214	-3.4323549270629883
6oor.pdb	6oor_HL_A_LH105H.pdb	-1.1450462341308594	-1.8507299423217773
6oor.pdb	6oor_HL_A_LH105I.pdb	-1.4332835674285889	-1.490339994430542
6oor.pdb	6oor_HL_A_LH105K.pdb	-1.0852643251419067	-1.2770899534225464
6oor.pdb	6oor_HL_A_LH105M.pdb	0.07637147605419159	0.3084299862384796
6oor.pdb	6oor_HL_A_LH105F.pdb	-0.031502559781074524	-0.00430000014603138
6oor.pdb	6oor_HL_A_LH105P.pdb	-0.8015953898429871	-2.8379299640655518
6oor.pdb	6oor_HL_A_LH105S.pdb	-1.8528615236282349	-3.2394299507141113
6oor.pdb	6oor_HL_A_LH105T.pdb	-0.4500347077846527	-3.0666799545288086
6oor.pdb	6oor_HL_A_LH105W.pdb	0.4270473122596741	1.4906200170516968
6oor.pdb	6oor_HL_A_LH105Y.pdb	-0.2555009722709656	-0.29267001152038574
6oor.pdb	6oor_HL_A_LH105V.pdb	0.7793402075767517	-0.9703599810600281
6oor.pdb	6oor_HL_A_LH106A.pdb	-1.803451657295227	-2.3376500606536865
6oor.pdb	6oor_HL_A_LH106R.pdb	-1.786425232887268	-2.2961199283599854
6oor.pdb	6oor_HL_A_LH106N.pdb	-1.783950686454773	-2.324889898300171
6oor.pdb	6oor_HL_A_LH106D.pdb	-2.392732858657837	-4.09317684173584
6oor.pdb	6oor_HL_A_LH106C.pdb	-1.7646011114120483	-1.8514100313186646
6oor.pdb	6oor_HL_A_LH106Q.pdb	-2.2344627380371094	-2.1626899242401123
6oor.pdb	6oor_HL_A_LH106E.pdb	-2.0082194805145264	-3.8027729988098145
6oor.pdb	6oor_HL_A_LH106G.pdb	-1.9070903062820435	-2.8984498977661133
6oor.pdb	6oor_HL_A_LH106H.pdb	-1.3822726011276245	-1.461590051651001
6oor.pdb	6oor_HL_A_LH106I.pdb	-1.2800847291946411	-0.31856998801231384
6oor.pdb	6oor_HL_A_LH106K.pdb	-1.6856681108474731	-2.1540300846099854
6oor.pdb	6oor_HL_A_LH106M.pdb	-0.8760433197021484	-0.05863000079989433
6oor.pdb	6oor_HL_A_LH106F.pdb	-0.5245795249938965	-1.1212199926376343
6oor.pdb	6oor_HL_A_LH106P.pdb	-2.1477038860321045	-2.0648999214172363
6oor.pdb	6oor_HL_A_LH106S.pdb	-2.2402281761169434	-2.6539700031280518
6oor.pdb	6oor_HL_A_LH106T.pdb	-1.982983946800232	-1.9644099473953247
6oor.pdb	6oor_HL_A_LH106W.pdb	-1.085029125213623	-0.8413699865341187
6oor.pdb	6oor_HL_A_LH106Y.pdb	-0.800326406955719	-1.2923699617385864
6oor.pdb	6oor_HL_A_LH106V.pdb	-1.5341671705245972	-1.1355500221252441
6oor.pdb	6oor_HL_A_LH107A.pdb	-0.6942511796951294	-0.6515399813652039
6oor.pdb	6oor_HL_A_LH107R.pdb	-0.5171182751655579	-0.011289999820291996
6oor.pdb	6oor_HL_A_LH107N.pdb	-0.5522323250770569	-0.7482600212097168
6oor.pdb	6oor_HL_A_LH107D.pdb	-0.6239017248153687	-1.0238300561904907
6oor.pdb	6oor_HL_A_LH107C.pdb	-0.7022539973258972	-0.5481699705123901
6oor.pdb	6oor_HL_A_LH107Q.pdb	-0.5291684865951538	-0.19783000648021698
6oor.pdb	6oor_HL_A_LH107E.pdb	-0.5862890481948853	-0.9251099824905396
6oor.pdb	6oor_HL_A_LH107G.pdb	-0.7431283593177795	-0.8212900161743164
6oor.pdb	6oor_HL_A_LH107H.pdb	-0.5228400230407715	-0.5743200182914734
6oor.pdb	6oor_HL_A_LH107I.pdb	-0.43137454986572266	-0.2351199984550476
6oor.pdb	6oor_HL_A_LH107K.pdb	-0.5337225794792175	0.047029998153448105
6oor.pdb	6oor_HL_A_LH107M.pdb	0.44740867614746094	0.2642500102519989
6oor.pdb	6oor_HL_A_LH107F.pdb	-0.3436238169670105	-0.32311001420021057
6oor.pdb	6oor_HL_A_LH107P.pdb	-0.38809841871261597	0.0957999974489212
6oor.pdb	6oor_HL_A_LH107S.pdb	-0.7728182077407837	-0.8691400289535522
6oor.pdb	6oor_HL_A_LH107T.pdb	-0.8061453700065613	-0.356330007314682
6oor.pdb	6oor_HL_A_LH107W.pdb	0.06521271169185638	0.24817000329494476
6oor.pdb	6oor_HL_A_LH107Y.pdb	-0.5064775943756104	-0.16836999356746674
6oor.pdb	6oor_HL_A_LH107V.pdb	-0.4123799800872803	-0.26848000288009644
6oor.pdb	6oor_HL_A_RH108A.pdb	-1.1840544939041138	-2.5345699787139893
6oor.pdb	6oor_HL_A_RH108N.pdb	-1.2594077587127686	-2.315920114517212
6oor.pdb	6oor_HL_A_RH108D.pdb	-1.2500418424606323	-3.2379000186920166
6oor.pdb	6oor_HL_A_RH108C.pdb	-1.360460638999939	-2.501650094985962
6oor.pdb	6oor_HL_A_RH108Q.pdb	-1.380183458328247	-3.9013149738311768
6oor.pdb	6oor_HL_A_RH108E.pdb	-1.2602170705795288	-4.220010757446289
6oor.pdb	6oor_HL_A_RH108G.pdb	-1.3339921236038208	-2.861609935760498
6oor.pdb	6oor_HL_A_RH108H.pdb	-1.1949831247329712	-2.801219940185547
6oor.pdb	6oor_HL_A_RH108I.pdb	-1.1734039783477783	-2.310610055923462
6oor.pdb	6oor_HL_A_RH108L.pdb	-1.2264961004257202	-2.374730110168457
6oor.pdb	6oor_HL_A_RH108K.pdb	-1.2238128185272217	-1.8094700574874878
6oor.pdb	6oor_HL_A_RH108M.pdb	-1.0781811475753784	-2.972369909286499
6oor.pdb	6oor_HL_A_RH108F.pdb	-1.1715725660324097	-2.800420045852661
6oor.pdb	6oor_HL_A_RH108P.pdb	-1.0726062059402466	-1.7601399421691895
6oor.pdb	6oor_HL_A_RH108S.pdb	-1.455209732055664	-2.533869981765747
6oor.pdb	6oor_HL_A_RH108T.pdb	-1.3639814853668213	-2.0129098892211914
6oor.pdb	6oor_HL_A_RH108W.pdb	-0.9214413166046143	-1.3920700550079346
6oor.pdb	6oor_HL_A_RH108Y.pdb	-1.9898955821990967	-2.5040199756622314
6oor.pdb	6oor_HL_A_RH108V.pdb	-1.1433730125427246	-2.517519950866699
6oor.pdb	6oor_HL_A_DA74A.pdb	-1.660868525505066	-2.018939971923828
6oor.pdb	6oor_HL_A_DA74R.pdb	-1.6185795068740845	-3.559886932373047
6oor.pdb	6oor_HL_A_DA74N.pdb	-1.1145060062408447	-1.2973599433898926
6oor.pdb	6oor_HL_A_DA74C.pdb	-1.5145446062088013	-2.02974009513855
6oor.pdb	6oor_HL_A_DA74Q.pdb	-1.1677868366241455	-1.9366199970245361
6oor.pdb	6oor_HL_A_DA74E.pdb	-0.8255376815795898	-1.407349944114685
6oor.pdb	6oor_HL_A_DA74G.pdb	-1.8068993091583252	-2.572010040283203
6oor.pdb	6oor_HL_A_DA74H.pdb	-2.4840779304504395	-3.0411999225616455
6oor.pdb	6oor_HL_A_DA74I.pdb	-1.3442615270614624	-2.074270009994507
6oor.pdb	6oor_HL_A_DA74L.pdb	-1.3776910305023193	-2.15664005279541
6oor.pdb	6oor_HL_A_DA74K.pdb	-1.5513633489608765	-2.926640033721924
6oor.pdb	6oor_HL_A_DA74M.pdb	-0.5517439842224121	-1.3956600427627563
6oor.pdb	6oor_HL_A_DA74F.pdb	-1.1101046800613403	-1.2384099960327148
6oor.pdb	6oor_HL_A_DA74P.pdb	-1.761549472808838	-2.2744600772857666
6oor.pdb	6oor_HL_A_DA74S.pdb	-1.8144710063934326	-2.4680399894714355
6oor.pdb	6oor_HL_A_DA74T.pdb	-1.7307946681976318	-1.914180040359497
6oor.pdb	6oor_HL_A_DA74W.pdb	-2.5138344764709473	-3.393744945526123
6oor.pdb	6oor_HL_A_DA74Y.pdb	-2.21733021736145	-2.103369951248169
6oor.pdb	6oor_HL_A_DA74V.pdb	-1.5853896141052246	-1.6810699701309204
6oor.pdb	6oor_HL_A_EA77A.pdb	0.09422515332698822	-0.3102700114250183
6oor.pdb	6oor_HL_A_EA77R.pdb	0.13882391154766083	-0.3399200141429901
6oor.pdb	6oor_HL_A_EA77N.pdb	0.0032699257135391235	-0.34606999158859253
6oor.pdb	6oor_HL_A_EA77D.pdb	-0.10220126062631607	-0.030959999188780785
6oor.pdb	6oor_HL_A_EA77C.pdb	0.29630428552627563	-0.19860999286174774
6oor.pdb	6oor_HL_A_EA77Q.pdb	-0.20382560789585114	-0.09828999638557434
6oor.pdb	6oor_HL_A_EA77G.pdb	-0.21251240372657776	-0.8148300051689148
6oor.pdb	6oor_HL_A_EA77H.pdb	0.32869577407836914	0.015209999866783619
6oor.pdb	6oor_HL_A_EA77I.pdb	0.646622896194458	1.291450023651123
6oor.pdb	6oor_HL_A_EA77L.pdb	0.7653573155403137	0.6775199770927429
6oor.pdb	6oor_HL_A_EA77K.pdb	0.20694659650325775	-0.1332699954509735
6oor.pdb	6oor_HL_A_EA77M.pdb	1.1806970834732056	1.6071900129318237
6oor.pdb	6oor_HL_A_EA77F.pdb	0.25208336114883423	0.11691000312566757
6oor.pdb	6oor_HL_A_EA77P.pdb	-0.13491541147232056	-0.48157998919487
6oor.pdb	6oor_HL_A_EA77S.pdb	-0.15997587144374847	-0.6605499982833862
6oor.pdb	6oor_HL_A_EA77T.pdb	-0.07079064846038818	-0.23506000638008118
6oor.pdb	6oor_HL_A_EA77W.pdb	1.1234235763549805	1.578760027885437
6oor.pdb	6oor_HL_A_EA77Y.pdb	0.3634417653083801	0.4677700102329254
6oor.pdb	6oor_HL_A_EA77V.pdb	0.4396713972091675	0.271589994430542
6oor.pdb	6oor_HL_A_LA78A.pdb	-1.2182083129882812	-0.9631999731063843
6oor.pdb	6oor_HL_A_LA78R.pdb	-1.381567120552063	-1.1739799976348877
6oor.pdb	6oor_HL_A_LA78N.pdb	-1.2032345533370972	-1.056030035018921
6oor.pdb	6oor_HL_A_LA78D.pdb	-1.2840765714645386	-1.3769899606704712
6oor.pdb	6oor_HL_A_LA78C.pdb	-1.1660336256027222	-0.7906000018119812
6oor.pdb	6oor_HL_A_LA78Q.pdb	-1.241523265838623	-1.3988200426101685
6oor.pdb	6oor_HL_A_LA78E.pdb	-1.3579338788986206	-1.48635995388031
6oor.pdb	6oor_HL_A_LA78G.pdb	-1.3057594299316406	-1.3538299798965454
6oor.pdb	6oor_HL_A_LA78H.pdb	-0.13058479130268097	0.12616999447345734
6oor.pdb	6oor_HL_A_LA78I.pdb	-0.7937421202659607	-0.26072999835014343
6oor.pdb	6oor_HL_A_LA78K.pdb	-0.8649601936340332	-0.9230300188064575
6oor.pdb	6oor_HL_A_LA78M.pdb	-0.29832905530929565	0.14681999385356903
6oor.pdb	6oor_HL_A_LA78F.pdb	-0.9933165907859802	-1.115630030632019
6oor.pdb	6oor_HL_A_LA78P.pdb	-1.6051958799362183	-1.594920039176941
6oor.pdb	6oor_HL_A_LA78S.pdb	-1.2007136344909668	-1.4030699729919434
6oor.pdb	6oor_HL_A_LA78T.pdb	-1.2303080558776855	-1.3002500534057617
6oor.pdb	6oor_HL_A_LA78W.pdb	-0.9816970229148865	-1.0715399980545044
6oor.pdb	6oor_HL_A_LA78Y.pdb	-1.059888482093811	-1.1432199478149414
6oor.pdb	6oor_HL_A_LA78V.pdb	-1.0806763172149658	-0.6034200191497803
6oor.pdb	6oor_HL_A_MA81A.pdb	-0.4926531910896301	-0.6389399766921997
6oor.pdb	6oor_HL_A_MA81R.pdb	-0.8301359415054321	-0.7546499967575073
6oor.pdb	6oor_HL_A_MA81N.pdb	-0.723033607006073	-0.29600000381469727
6oor.pdb	6oor_HL_A_MA81D.pdb	-0.5088146328926086	-0.2586599886417389
6oor.pdb	6oor_HL_A_MA81C.pdb	-0.8885546326637268	-0.5941699743270874
6oor.pdb	6oor_HL_A_MA81Q.pdb	-0.541593611240387	-0.5598199963569641
6oor.pdb	6oor_HL_A_MA81E.pdb	-0.6528591513633728	-0.16304999589920044
6oor.pdb	6oor_HL_A_MA81G.pdb	-0.6301081776618958	-0.6790300011634827
6oor.pdb	6oor_HL_A_MA81H.pdb	-0.6179317235946655	-0.8829299807548523
6oor.pdb	6oor_HL_A_MA81I.pdb	-0.34257251024246216	-0.09606999903917313
6oor.pdb	6oor_HL_A_MA81L.pdb	-0.5167825818061829	-0.1356000006198883
6oor.pdb	6oor_HL_A_MA81K.pdb	-0.8024173378944397	-0.49943000078201294
6oor.pdb	6oor_HL_A_MA81F.pdb	-0.3403123617172241	-0.6187400221824646
6oor.pdb	6oor_HL_A_MA81P.pdb	-0.6942468285560608	-1.0016900300979614
6oor.pdb	6oor_HL_A_MA81S.pdb	-1.0734553337097168	-0.6917799711227417
6oor.pdb	6oor_HL_A_MA81T.pdb	-0.7724363803863525	-0.545989990234375
6oor.pdb	6oor_HL_A_MA81W.pdb	-0.2895931601524353	-0.514270007610321
6oor.pdb	6oor_HL_A_MA81Y.pdb	-0.3318731188774109	0.014290000312030315
6oor.pdb	6oor_HL_A_MA81V.pdb	-0.47559595108032227	-0.4889799952507019
6oor.pdb	6oor_HL_A_LA139A.pdb	-0.6317146420478821	-0.7512400150299072
6oor.pdb	6oor_HL_A_LA139R.pdb	0.1197504848241806	0.6982799768447876
6oor.pdb	6oor_HL_A_LA139N.pdb	-0.6951021552085876	-0.34119001030921936
6oor.pdb	6oor_HL_A_LA139D.pdb	-0.313264399766922	-0.4057199954986572
6oor.pdb	6oor_HL_A_LA139C.pdb	-0.6901192665100098	-0.46511998772621155
6oor.pdb	6oor_HL_A_LA139Q.pdb	-0.2958565950393677	-0.5666099786758423
6oor.pdb	6oor_HL_A_LA139E.pdb	-0.8413078188896179	-0.2471199929714203
6oor.pdb	6oor_HL_A_LA139G.pdb	-0.7163572311401367	-0.5652300119400024
6oor.pdb	6oor_HL_A_LA139H.pdb	-0.09113213419914246	0.05536000058054924
6oor.pdb	6oor_HL_A_LA139I.pdb	-0.4096705913543701	-0.9193099737167358
6oor.pdb	6oor_HL_A_LA139K.pdb	-0.4944474697113037	0.1041800007224083
6oor.pdb	6oor_HL_A_LA139M.pdb	-0.25829917192459106	0.5778599977493286
6oor.pdb	6oor_HL_A_LA139F.pdb	0.0793837457895279	0.30702000856399536
6oor.pdb	6oor_HL_A_LA139P.pdb	-0.5505409836769104	-0.7322099804878235
6oor.pdb	6oor_HL_A_LA139S.pdb	-0.7700176239013672	-0.6011099815368652
6oor.pdb	6oor_HL_A_LA139T.pdb	-0.810300886631012	-0.42405998706817627
6oor.pdb	6oor_HL_A_LA139W.pdb	-0.9174887537956238	0.3231399953365326
6oor.pdb	6oor_HL_A_LA139Y.pdb	-0.8376834392547607	-0.8063600063323975
6oor.pdb	6oor_HL_A_LA139V.pdb	-0.4701513648033142	-0.4956600069999695
6oor.pdb	6oor_HL_A_PA140A.pdb	-0.33896881341934204	-0.05550000071525574
6oor.pdb	6oor_HL_A_PA140R.pdb	0.14099426567554474	-0.6475600004196167
6oor.pdb	6oor_HL_A_PA140N.pdb	-0.1064281016588211	1.28302001953125
6oor.pdb	6oor_HL_A_PA140D.pdb	-0.4377622604370117	-0.06530000269412994
6oor.pdb	6oor_HL_A_PA140C.pdb	-0.5622542500495911	-0.11529000103473663
6oor.pdb	6oor_HL_A_PA140Q.pdb	0.8573302626609802	1.172279953956604
6oor.pdb	6oor_HL_A_PA140E.pdb	0.002464801073074341	0.29264000058174133
6oor.pdb	6oor_HL_A_PA140G.pdb	-0.489238440990448	-0.5344099998474121
6oor.pdb	6oor_HL_A_PA140H.pdb	1.0130490064620972	-0.22641000151634216
6oor.pdb	6oor_HL_A_PA140I.pdb	0.431934654712677	0.5212200284004211
6oor.pdb	6oor_HL_A_PA140L.pdb	-0.05388146638870239	0.1539900004863739
6oor.pdb	6oor_HL_A_PA140K.pdb	0.33825552463531494	-0.13944000005722046
6oor.pdb	6oor_HL_A_PA140M.pdb	0.5674366354942322	0.10271000117063522
6oor.pdb	6oor_HL_A_PA140F.pdb	-0.05337624251842499	-1.4431999921798706
6oor.pdb	6oor_HL_A_PA140S.pdb	0.13069315254688263	0.6448900103569031
6oor.pdb	6oor_HL_A_PA140T.pdb	-0.4651658535003662	-0.029170000925660133
6oor.pdb	6oor_HL_A_PA140W.pdb	0.9109296202659607	-0.7675600051879883
6oor.pdb	6oor_HL_A_PA140Y.pdb	0.9107303023338318	-0.19031000137329102
6oor.pdb	6oor_HL_A_PA140V.pdb	-0.0975344330072403	0.32284000515937805
6oor.pdb	6oor_HL_A_KA142A.pdb	-1.0341869592666626	-0.2727400064468384
6oor.pdb	6oor_HL_A_KA142R.pdb	-0.1408965289592743	1.0442500114440918
6oor.pdb	6oor_HL_A_KA142N.pdb	-1.3357208967208862	-0.48603999614715576
6oor.pdb	6oor_HL_A_KA142D.pdb	-1.2068767547607422	-0.8410599827766418
6oor.pdb	6oor_HL_A_KA142C.pdb	-0.9036366939544678	0.04191000014543533
6oor.pdb	6oor_HL_A_KA142Q.pdb	-0.8939080238342285	0.0005200000014156103
6oor.pdb	6oor_HL_A_KA142E.pdb	-1.2439079284667969	-0.4717400074005127
6oor.pdb	6oor_HL_A_KA142G.pdb	-1.160689115524292	-0.6401699781417847
6oor.pdb	6oor_HL_A_KA142H.pdb	-0.8720791339874268	-0.09453999996185303
6oor.pdb	6oor_HL_A_KA142I.pdb	-0.5734187960624695	0.12318000197410583
6oor.pdb	6oor_HL_A_KA142L.pdb	-0.9441351294517517	-0.16955000162124634
6oor.pdb	6oor_HL_A_KA142M.pdb	-0.6409032940864563	-0.2613300085067749
6oor.pdb	6oor_HL_A_KA142F.pdb	-0.8027850985527039	-0.3266200125217438
6oor.pdb	6oor_HL_A_KA142P.pdb	-0.9754930734634399	-0.4111199975013733
6oor.pdb	6oor_HL_A_KA142S.pdb	-0.8702249526977539	-0.6312199831008911
6oor.pdb	6oor_HL_A_KA142T.pdb	-1.042498230934143	-0.024480000138282776
6oor.pdb	6oor_HL_A_KA142W.pdb	-0.5458270311355591	-0.5326200127601624
6oor.pdb	6oor_HL_A_KA142Y.pdb	-0.854358434677124	-0.42781999707221985
6oor.pdb	6oor_HL_A_KA142V.pdb	-0.6218370795249939	0.13877999782562256
6oor.pdb	6oor_HL_A_VA143A.pdb	-1.4140862226486206	-1.6801300048828125
6oor.pdb	6oor_HL_A_VA143R.pdb	-0.9984962344169617	-1.1221200227737427
6oor.pdb	6oor_HL_A_VA143N.pdb	-1.866815447807312	-3.030489921569824
6oor.pdb	6oor_HL_A_VA143D.pdb	-2.696399688720703	-3.3765931129455566
6oor.pdb	6oor_HL_A_VA143C.pdb	-1.1723604202270508	-1.4995100498199463
6oor.pdb	6oor_HL_A_VA143Q.pdb	-0.6228130459785461	-2.5671799182891846
6oor.pdb	6oor_HL_A_VA143E.pdb	-0.1275678277015686	-2.5990099906921387
6oor.pdb	6oor_HL_A_VA143G.pdb	-1.5812290906906128	-3.098639965057373
6oor.pdb	6oor_HL_A_VA143H.pdb	-4.1006388664245605	-5.092054843902588
6oor.pdb	6oor_HL_A_VA143I.pdb	-0.11220517754554749	0.22015999257564545
6oor.pdb	6oor_HL_A_VA143L.pdb	-1.317959189414978	-1.2469700574874878
6oor.pdb	6oor_HL_A_VA143K.pdb	-1.0473650693893433	-0.9429200291633606
6oor.pdb	6oor_HL_A_VA143M.pdb	-0.39962583780288696	-0.24789999425411224
6oor.pdb	6oor_HL_A_VA143F.pdb	-5.048090934753418	-6.933460235595703
6oor.pdb	6oor_HL_A_VA143P.pdb	-1.475946068763733	-2.5111401081085205
6oor.pdb	6oor_HL_A_VA143S.pdb	-1.2820653915405273	-3.275320053100586
6oor.pdb	6oor_HL_A_VA143T.pdb	-1.3301805257797241	-1.9586100578308105
6oor.pdb	6oor_HL_A_VA143W.pdb	-3.7667007446289062	-3.5577380657196045
6oor.pdb	6oor_HL_A_VA143Y.pdb	-5.109477996826172	-4.345338821411133
6oor.pdb	6oor_HL_A_LA144A.pdb	-0.9511731266975403	-0.9352200031280518
6oor.pdb	6oor_HL_A_LA144R.pdb	-0.921721875667572	-1.807669997215271
6oor.pdb	6oor_HL_A_LA144N.pdb	-1.202268123626709	-1.2737400531768799
6oor.pdb	6oor_HL_A_LA144D.pdb	-1.673150897026062	-2.873379945755005
6oor.pdb	6oor_HL_A_LA144C.pdb	-1.1653882265090942	-0.8690900206565857
6oor.pdb	6oor_HL_A_LA144Q.pdb	-0.6362625956535339	-1.208240032196045
6oor.pdb	6oor_HL_A_LA144E.pdb	-1.0810939073562622	-1.088170051574707
6oor.pdb	6oor_HL_A_LA144G.pdb	-1.0787383317947388	-1.0957200527191162
6oor.pdb	6oor_HL_A_LA144H.pdb	-0.7498944401741028	-0.7193300127983093
6oor.pdb	6oor_HL_A_LA144I.pdb	-0.849898099899292	-0.4508900046348572
6oor.pdb	6oor_HL_A_LA144K.pdb	-0.7961723208427429	-0.8320099711418152
6oor.pdb	6oor_HL_A_LA144M.pdb	-0.7666109800338745	-0.31373000144958496
6oor.pdb	6oor_HL_A_LA144F.pdb	-0.013364985585212708	0.34167999029159546
6oor.pdb	6oor_HL_A_LA144P.pdb	-1.3588874340057373	-2.3832199573516846
6oor.pdb	6oor_HL_A_LA144S.pdb	-1.0286725759506226	-1.171489953994751
6oor.pdb	6oor_HL_A_LA144T.pdb	-1.3486500978469849	-0.7688500285148621
6oor.pdb	6oor_HL_A_LA144W.pdb	-0.30572623014450073	0.4986799955368042
6oor.pdb	6oor_HL_A_LA144Y.pdb	-0.4600483179092407	0.16771000623703003
6oor.pdb	6oor_HL_A_LA144V.pdb	-0.8016242384910583	-0.5641499757766724
6oor.pdb	6oor_HL_A_AA146R.pdb	-1.3455003499984741	-1.9104399681091309
6oor.pdb	6oor_HL_A_AA146N.pdb	-2.4122886657714844	-2.2433600425720215
6oor.pdb	6oor_HL_A_AA146D.pdb	-1.7031431198120117	-2.6020898818969727
6oor.pdb	6oor_HL_A_AA146C.pdb	0.060025736689567566	-0.36153000593185425
6oor.pdb	6oor_HL_A_AA146Q.pdb	-1.9540165662765503	-1.8130799531936646
6oor.pdb	6oor_HL_A_AA146E.pdb	-0.9848737716674805	-1.6512900590896606
6oor.pdb	6oor_HL_A_AA146G.pdb	-0.750245988368988	-1.3697400093078613
6oor.pdb	6oor_HL_A_AA146H.pdb	-11.979252815246582	-12.196769714355469
6oor.pdb	6oor_HL_A_AA146I.pdb	-1.2656935453414917	-1.4018100500106812
6oor.pdb	6oor_HL_A_AA146L.pdb	-1.8525649309158325	-1.8537499904632568
6oor.pdb	6oor_HL_A_AA146K.pdb	-1.1566414833068848	-1.2110099792480469
6oor.pdb	6oor_HL_A_AA146M.pdb	0.3092295527458191	-0.20272000133991241
6oor.pdb	6oor_HL_A_AA146F.pdb	-9.157940864562988	-8.493370056152344
6oor.pdb	6oor_HL_A_AA146P.pdb	-0.07970835268497467	-0.4664100110530853
6oor.pdb	6oor_HL_A_AA146S.pdb	-0.8510435223579407	-0.6906399726867676
6oor.pdb	6oor_HL_A_AA146T.pdb	-1.5215343236923218	-1.2243200540542603
6oor.pdb	6oor_HL_A_AA146W.pdb	-17.746990203857422	-13.778809547424316
6oor.pdb	6oor_HL_A_AA146Y.pdb	-13.378515243530273	-9.73384952545166
6oor.pdb	6oor_HL_A_AA146V.pdb	-0.8034532070159912	-0.02522999979555607
6oor.pdb	6oor_HL_A_DA147A.pdb	-0.5631324052810669	-0.3706299960613251
6oor.pdb	6oor_HL_A_DA147R.pdb	-2.0647289752960205	-1.8922100067138672
6oor.pdb	6oor_HL_A_DA147N.pdb	-1.4021992683410645	-1.9319299459457397
6oor.pdb	6oor_HL_A_DA147C.pdb	-0.7952028512954712	-0.6733099818229675
6oor.pdb	6oor_HL_A_DA147Q.pdb	-3.1995508670806885	-3.701965093612671
6oor.pdb	6oor_HL_A_DA147E.pdb	-2.952214241027832	-2.4281399250030518
6oor.pdb	6oor_HL_A_DA147G.pdb	-0.9572480320930481	-0.8114100098609924
6oor.pdb	6oor_HL_A_DA147H.pdb	-0.8729451894760132	-0.5252000093460083
6oor.pdb	6oor_HL_A_DA147I.pdb	-2.341831684112549	-2.576159954071045
6oor.pdb	6oor_HL_A_DA147L.pdb	-3.6018972396850586	-2.4444000720977783
6oor.pdb	6oor_HL_A_DA147K.pdb	-1.8977936506271362	-2.203819990158081
6oor.pdb	6oor_HL_A_DA147M.pdb	-1.2613073587417603	-0.9873800277709961
6oor.pdb	6oor_HL_A_DA147F.pdb	-0.784464418888092	-0.7406200170516968
6oor.pdb	6oor_HL_A_DA147P.pdb	-0.4804641604423523	-0.8332099914550781
6oor.pdb	6oor_HL_A_DA147S.pdb	-0.5817563533782959	-1.0928599834442139
6oor.pdb	6oor_HL_A_DA147T.pdb	-1.2261449098587036	-0.5236799716949463
6oor.pdb	6oor_HL_A_DA147W.pdb	-2.4625871181488037	-2.0869200229644775
6oor.pdb	6oor_HL_A_DA147Y.pdb	-0.836561918258667	-0.5884100198745728
6oor.pdb	6oor_HL_A_DA147V.pdb	-0.8320539593696594	-0.4241800010204315
6bdz.pdb	6bdz_HL_A_YL33A.pdb	-1.2001460790634155	1.4405200481414795
6bdz.pdb	6bdz_HL_A_YL33R.pdb	-0.20633475482463837	1.4423199892044067
6bdz.pdb	6bdz_HL_A_YL33N.pdb	-1.010491132736206	-1.5125499963760376
6bdz.pdb	6bdz_HL_A_YL33D.pdb	-0.6000636219978333	1.5753200054168701
6bdz.pdb	6bdz_HL_A_YL33C.pdb	-1.0782688856124878	-0.17621999979019165
6bdz.pdb	6bdz_HL_A_YL33Q.pdb	-1.201655626296997	-0.7686700224876404
6bdz.pdb	6bdz_HL_A_YL33E.pdb	-0.7029374241828918	0.9875199794769287
6bdz.pdb	6bdz_HL_A_YL33G.pdb	-1.2540209293365479	-0.7182599902153015
6bdz.pdb	6bdz_HL_A_YL33H.pdb	-1.0241706371307373	-0.19453999400138855
6bdz.pdb	6bdz_HL_A_YL33I.pdb	-0.3144223988056183	1.641219973564148
6bdz.pdb	6bdz_HL_A_YL33L.pdb	-0.9352559447288513	-0.7146599888801575
6bdz.pdb	6bdz_HL_A_YL33K.pdb	-0.7769320607185364	-0.4687800109386444
6bdz.pdb	6bdz_HL_A_YL33M.pdb	-0.9647207260131836	-0.03633999824523926
6bdz.pdb	6bdz_HL_A_YL33F.pdb	-0.652506411075592	-1.1873199939727783
6bdz.pdb	6bdz_HL_A_YL33P.pdb	-1.0045602321624756	-0.4978800117969513
6bdz.pdb	6bdz_HL_A_YL33S.pdb	-1.260588526725769	-0.6279600262641907
6bdz.pdb	6bdz_HL_A_YL33T.pdb	-1.151321291923523	-0.5912700295448303
6bdz.pdb	6bdz_HL_A_YL33W.pdb	-1.4571763277053833	-2.1936800479888916
6bdz.pdb	6bdz_HL_A_YL33V.pdb	-1.0965049266815186	-0.1836100071668625
6bdz.pdb	6bdz_HL_A_YL92A.pdb	-0.038448140025138855	-0.16167999804019928
6bdz.pdb	6bdz_HL_A_YL92R.pdb	-1.1429979801177979	1.4837199449539185
6bdz.pdb	6bdz_HL_A_YL92N.pdb	-0.45905500650405884	-0.42129001021385193
6bdz.pdb	6bdz_HL_A_YL92D.pdb	0.4654368758201599	1.4794199466705322
6bdz.pdb	6bdz_HL_A_YL92C.pdb	-0.04882432520389557	-0.003909999970346689
6bdz.pdb	6bdz_HL_A_YL92Q.pdb	-0.07326863706111908	-1.0162800550460815
6bdz.pdb	6bdz_HL_A_YL92E.pdb	-0.6814420223236084	-1.6125999689102173
6bdz.pdb	6bdz_HL_A_YL92G.pdb	0.27073705196380615	0.47824999690055847
6bdz.pdb	6bdz_HL_A_YL92H.pdb	0.0524495393037796	-0.6468499898910522
6bdz.pdb	6bdz_HL_A_YL92I.pdb	0.5027316212654114	-0.6078799962997437
6bdz.pdb	6bdz_HL_A_YL92L.pdb	-0.12978406250476837	-0.032760001718997955
6bdz.pdb	6bdz_HL_A_YL92K.pdb	0.15338845551013947	-0.3667699992656708
6bdz.pdb	6bdz_HL_A_YL92M.pdb	0.03301048278808594	-1.1828700304031372
6bdz.pdb	6bdz_HL_A_YL92F.pdb	1.1162992715835571	-0.6063799858093262
6bdz.pdb	6bdz_HL_A_YL92P.pdb	-0.2890121340751648	1.6028200387954712
6bdz.pdb	6bdz_HL_A_YL92S.pdb	0.040328249335289	0.04571999981999397
6bdz.pdb	6bdz_HL_A_YL92T.pdb	-0.5130605697631836	-0.19386999309062958
6bdz.pdb	6bdz_HL_A_YL92W.pdb	-6.252172946929932	-5.7782301902771
6bdz.pdb	6bdz_HL_A_YL92V.pdb	-0.14236699044704437	-0.5248399972915649
6bdz.pdb	6bdz_HL_A_RL93A.pdb	-0.842056393623352	-0.10153000056743622
6bdz.pdb	6bdz_HL_A_RL93N.pdb	-0.786980926990509	-0.030260000377893448
6bdz.pdb	6bdz_HL_A_RL93D.pdb	-0.2117857187986374	-0.09791000187397003
6bdz.pdb	6bdz_HL_A_RL93C.pdb	-0.8356739282608032	-0.051500000059604645
6bdz.pdb	6bdz_HL_A_RL93Q.pdb	-0.561511754989624	-0.17317000031471252
6bdz.pdb	6bdz_HL_A_RL93E.pdb	-0.4020296335220337	0.6589999794960022
6bdz.pdb	6bdz_HL_A_RL93G.pdb	-0.5520051717758179	0.8174499869346619
6bdz.pdb	6bdz_HL_A_RL93H.pdb	-0.3628934621810913	-0.365090012550354
6bdz.pdb	6bdz_HL_A_RL93I.pdb	-0.8491777777671814	-0.13662000000476837
6bdz.pdb	6bdz_HL_A_RL93L.pdb	-0.46598005294799805	-0.15404999256134033
6bdz.pdb	6bdz_HL_A_RL93K.pdb	-0.5295146703720093	-0.025520000606775284
6bdz.pdb	6bdz_HL_A_RL93M.pdb	0.015545204281806946	0.4371599853038788
6bdz.pdb	6bdz_HL_A_RL93F.pdb	0.5275931358337402	0.07002999633550644
6bdz.pdb	6bdz_HL_A_RL93P.pdb	-0.7930570244789124	0.039719998836517334
6bdz.pdb	6bdz_HL_A_RL93S.pdb	-0.8182651400566101	-0.11569000035524368
6bdz.pdb	6bdz_HL_A_RL93T.pdb	-0.7081516981124878	1.5718200206756592
6bdz.pdb	6bdz_HL_A_RL93W.pdb	0.7300174832344055	0.7560399770736694
6bdz.pdb	6bdz_HL_A_RL93Y.pdb	-0.46225643157958984	0.9283999800682068
6bdz.pdb	6bdz_HL_A_RL93V.pdb	-0.8277483582496643	-0.10288000106811523
6bdz.pdb	6bdz_HL_A_SL95A.pdb	0.42873287200927734	0.10124000161886215
6bdz.pdb	6bdz_HL_A_SL95R.pdb	0.5168491005897522	-0.8174800276756287
6bdz.pdb	6bdz_HL_A_SL95N.pdb	0.17421220242977142	0.7516099810600281
6bdz.pdb	6bdz_HL_A_SL95D.pdb	0.17725791037082672	1.7873200178146362
6bdz.pdb	6bdz_HL_A_SL95C.pdb	0.39914852380752563	-0.1553799957036972
6bdz.pdb	6bdz_HL_A_SL95Q.pdb	0.4679155945777893	0.10108000040054321
6bdz.pdb	6bdz_HL_A_SL95E.pdb	0.4619938135147095	0.3908799886703491
6bdz.pdb	6bdz_HL_A_SL95G.pdb	0.11323662102222443	-0.2600100040435791
6bdz.pdb	6bdz_HL_A_SL95H.pdb	-0.1937454640865326	-0.2954300045967102
6bdz.pdb	6bdz_HL_A_SL95I.pdb	1.042969822883606	0.560479998588562
6bdz.pdb	6bdz_HL_A_SL95L.pdb	1.0831291675567627	0.7823500037193298
6bdz.pdb	6bdz_HL_A_SL95K.pdb	0.49032461643218994	-0.28505998849868774
6bdz.pdb	6bdz_HL_A_SL95M.pdb	0.9981275200843811	1.1004899740219116
6bdz.pdb	6bdz_HL_A_SL95F.pdb	0.5829103589057922	-0.6134399771690369
6bdz.pdb	6bdz_HL_A_SL95P.pdb	-2.6529786586761475	-1.483590006828308
6bdz.pdb	6bdz_HL_A_SL95T.pdb	-0.09345095604658127	0.07487999647855759
6bdz.pdb	6bdz_HL_A_SL95W.pdb	0.5527245402336121	0.3363499939441681
6bdz.pdb	6bdz_HL_A_SL95Y.pdb	0.6199455857276917	0.4965899884700775
6bdz.pdb	6bdz_HL_A_SL95V.pdb	0.773199737071991	0.6814500093460083
6bdz.pdb	6bdz_HL_A_TH30A.pdb	-0.28953200578689575	0.03240999951958656
6bdz.pdb	6bdz_HL_A_TH30R.pdb	0.9192844033241272	1.9440200328826904
6bdz.pdb	6bdz_HL_A_TH30N.pdb	-0.3581666946411133	-0.0052200001664459705
6bdz.pdb	6bdz_HL_A_TH30D.pdb	-0.32907941937446594	-0.20490999519824982
6bdz.pdb	6bdz_HL_A_TH30C.pdb	-0.12042856216430664	0.015610000118613243
6bdz.pdb	6bdz_HL_A_TH30Q.pdb	-0.18757064640522003	0.008849999867379665
6bdz.pdb	6bdz_HL_A_TH30E.pdb	-0.41755610704421997	-0.21020999550819397
6bdz.pdb	6bdz_HL_A_TH30G.pdb	-0.5144745707511902	0.01809000037610531
6bdz.pdb	6bdz_HL_A_TH30H.pdb	-0.13877153396606445	-0.04267000034451485
6bdz.pdb	6bdz_HL_A_TH30I.pdb	0.03572086989879608	-0.09138999879360199
6bdz.pdb	6bdz_HL_A_TH30L.pdb	-0.09228864312171936	0.0038399999029934406
6bdz.pdb	6bdz_HL_A_TH30K.pdb	-0.2161683440208435	0.09051000326871872
6bdz.pdb	6bdz_HL_A_TH30M.pdb	0.004039973020553589	0.031109999865293503
6bdz.pdb	6bdz_HL_A_TH30F.pdb	0.18598546087741852	-0.02896999940276146
6bdz.pdb	6bdz_HL_A_TH30P.pdb	-0.2713356614112854	0.03203999996185303
6bdz.pdb	6bdz_HL_A_TH30S.pdb	-0.3999844789505005	0.024289999157190323
6bdz.pdb	6bdz_HL_A_TH30W.pdb	-0.01239486038684845	-0.04864000156521797
6bdz.pdb	6bdz_HL_A_TH30Y.pdb	-0.02081058919429779	0.008179999887943268
6bdz.pdb	6bdz_HL_A_TH30V.pdb	-0.005196288228034973	-0.2279299944639206
6bdz.pdb	6bdz_HL_A_GH31A.pdb	0.025474950671195984	0.2671099901199341
6bdz.pdb	6bdz_HL_A_GH31R.pdb	0.6680930256843567	1.7722200155258179
6bdz.pdb	6bdz_HL_A_GH31N.pdb	-0.5618038773536682	0.5064100027084351
6bdz.pdb	6bdz_HL_A_GH31D.pdb	-0.47186851501464844	-0.9445800185203552
6bdz.pdb	6bdz_HL_A_GH31C.pdb	-0.09000460803508759	-0.04698000103235245
6bdz.pdb	6bdz_HL_A_GH31Q.pdb	0.37011122703552246	1.0595999956130981
6bdz.pdb	6bdz_HL_A_GH31E.pdb	0.7069041728973389	0.5495499968528748
6bdz.pdb	6bdz_HL_A_GH31H.pdb	0.29973697662353516	-0.11412999778985977
6bdz.pdb	6bdz_HL_A_GH31I.pdb	0.3672475814819336	0.12500999867916107
6bdz.pdb	6bdz_HL_A_GH31L.pdb	0.5973086357116699	0.6837800145149231
6bdz.pdb	6bdz_HL_A_GH31K.pdb	0.3048178553581238	1.2697700262069702
6bdz.pdb	6bdz_HL_A_GH31M.pdb	0.7017204761505127	0.7110199928283691
6bdz.pdb	6bdz_HL_A_GH31F.pdb	1.0377665758132935	1.0404499769210815
6bdz.pdb	6bdz_HL_A_GH31P.pdb	0.17025627195835114	0.06177999824285507
6bdz.pdb	6bdz_HL_A_GH31S.pdb	0.31194233894348145	0.7835800051689148
6bdz.pdb	6bdz_HL_A_GH31T.pdb	-0.007487893104553223	0.41060999035835266
6bdz.pdb	6bdz_HL_A_GH31W.pdb	0.6551665663719177	-0.0052999998442828655
6bdz.pdb	6bdz_HL_A_GH31Y.pdb	0.848030149936676	0.9798300266265869
6bdz.pdb	6bdz_HL_A_GH31V.pdb	0.3713186979293823	0.2632800042629242
6bdz.pdb	6bdz_HL_A_WH52A.pdb	-2.46025013923645	-2.627079963684082
6bdz.pdb	6bdz_HL_A_WH52R.pdb	-1.4690144062042236	-1.7433700561523438
6bdz.pdb	6bdz_HL_A_WH52N.pdb	-2.4306294918060303	-2.7672500610351562
6bdz.pdb	6bdz_HL_A_WH52D.pdb	-2.1069114208221436	-1.3539999723434448
6bdz.pdb	6bdz_HL_A_WH52C.pdb	-2.2768287658691406	-2.3141300678253174
6bdz.pdb	6bdz_HL_A_WH52Q.pdb	-2.219302177429199	-2.430150032043457
6bdz.pdb	6bdz_HL_A_WH52E.pdb	-1.9697299003601074	-0.9237899780273438
6bdz.pdb	6bdz_HL_A_WH52G.pdb	-2.0395166873931885	-2.288520097732544
6bdz.pdb	6bdz_HL_A_WH52H.pdb	-2.0062224864959717	-1.6519900560379028
6bdz.pdb	6bdz_HL_A_WH52I.pdb	-1.3942744731903076	-1.2442899942398071
6bdz.pdb	6bdz_HL_A_WH52L.pdb	-1.1348614692687988	0.4509100019931793
6bdz.pdb	6bdz_HL_A_WH52K.pdb	-1.1860918998718262	-0.7681099772453308
6bdz.pdb	6bdz_HL_A_WH52M.pdb	-0.5214040279388428	-0.1810699999332428
6bdz.pdb	6bdz_HL_A_WH52F.pdb	0.6950499415397644	0.30417001247406006
6bdz.pdb	6bdz_HL_A_WH52P.pdb	-1.810208797454834	-1.1357899904251099
6bdz.pdb	6bdz_HL_A_WH52S.pdb	-1.6315292119979858	-2.1917600631713867
6bdz.pdb	6bdz_HL_A_WH52T.pdb	-1.444840908050537	-1.467829942703247
6bdz.pdb	6bdz_HL_A_WH52Y.pdb	0.10099102556705475	-0.2815699875354767
6bdz.pdb	6bdz_HL_A_WH52V.pdb	-1.6782838106155396	-0.48330000042915344
6bdz.pdb	6bdz_HL_A_DH54A.pdb	0.07902698218822479	2.3058199882507324
6bdz.pdb	6bdz_HL_A_DH54R.pdb	0.9877040982246399	3.5871200561523438
6bdz.pdb	6bdz_HL_A_DH54N.pdb	0.6354794502258301	3.33951997756958
6bdz.pdb	6bdz_HL_A_DH54C.pdb	0.532427966594696	2.776520013809204
6bdz.pdb	6bdz_HL_A_DH54Q.pdb	0.47383248805999756	2.83132004737854
6bdz.pdb	6bdz_HL_A_DH54E.pdb	1.7835909128189087	1.752619981765747
6bdz.pdb	6bdz_HL_A_DH54G.pdb	0.18799172341823578	3.540519952774048
6bdz.pdb	6bdz_HL_A_DH54H.pdb	0.6238036751747131	3.1263198852539062
6bdz.pdb	6bdz_HL_A_DH54I.pdb	1.2586817741394043	2.144320011138916
6bdz.pdb	6bdz_HL_A_DH54L.pdb	0.9049558043479919	2.906719923019409
6bdz.pdb	6bdz_HL_A_DH54K.pdb	0.8857610821723938	3.520519971847534
6bdz.pdb	6bdz_HL_A_DH54M.pdb	1.3535659313201904	3.4455199241638184
6bdz.pdb	6bdz_HL_A_DH54F.pdb	0.5075258612632751	2.431920051574707
6bdz.pdb	6bdz_HL_A_DH54P.pdb	0.525880753993988	2.3125200271606445
6bdz.pdb	6bdz_HL_A_DH54S.pdb	0.24136202037334442	2.142319917678833
6bdz.pdb	6bdz_HL_A_DH54T.pdb	0.8457031846046448	3.1484200954437256
6bdz.pdb	6bdz_HL_A_DH54W.pdb	1.8075636625289917	2.8882200717926025
6bdz.pdb	6bdz_HL_A_DH54Y.pdb	0.487473726272583	2.744420051574707
6bdz.pdb	6bdz_HL_A_DH54V.pdb	0.703657329082489	2.8065199851989746
6bdz.pdb	6bdz_HL_A_TH56A.pdb	0.1371835619211197	1.7778199911117554
6bdz.pdb	6bdz_HL_A_TH56R.pdb	1.1592670679092407	1.5070199966430664
6bdz.pdb	6bdz_HL_A_TH56N.pdb	0.5921898484230042	0.2170500010251999
6bdz.pdb	6bdz_HL_A_TH56D.pdb	-0.11179198324680328	1.2102099657058716
6bdz.pdb	6bdz_HL_A_TH56C.pdb	0.37665092945098877	1.1700400114059448
6bdz.pdb	6bdz_HL_A_TH56Q.pdb	0.6949965953826904	0.4916299879550934
6bdz.pdb	6bdz_HL_A_TH56E.pdb	0.24143479764461517	-0.269540011882782
6bdz.pdb	6bdz_HL_A_TH56G.pdb	0.04131479561328888	0.7095299959182739
6bdz.pdb	6bdz_HL_A_TH56H.pdb	0.8771976828575134	1.2810200452804565
6bdz.pdb	6bdz_HL_A_TH56I.pdb	0.8914288878440857	0.5566400289535522
6bdz.pdb	6bdz_HL_A_TH56L.pdb	1.256975769996643	2.5571200847625732
6bdz.pdb	6bdz_HL_A_TH56K.pdb	0.3452989459037781	0.8966299891471863
6bdz.pdb	6bdz_HL_A_TH56M.pdb	1.7137835025787354	2.4089200496673584
6bdz.pdb	6bdz_HL_A_TH56F.pdb	0.30933672189712524	1.7594200372695923
6bdz.pdb	6bdz_HL_A_TH56P.pdb	0.1367851048707962	-0.28532999753952026
6bdz.pdb	6bdz_HL_A_TH56S.pdb	0.9413055777549744	0.9672499895095825
6bdz.pdb	6bdz_HL_A_TH56W.pdb	1.0138872861862183	0.031029999256134033
6bdz.pdb	6bdz_HL_A_TH56Y.pdb	0.13251332938671112	1.457419991493225
6bdz.pdb	6bdz_HL_A_TH56V.pdb	0.9907317757606506	2.330820083618164
6bdz.pdb	6bdz_HL_A_DH58A.pdb	-0.358676552772522	-0.6137700080871582
6bdz.pdb	6bdz_HL_A_DH58R.pdb	-0.13654819130897522	-1.0479600429534912
6bdz.pdb	6bdz_HL_A_DH58N.pdb	-0.142619788646698	0.07761000096797943
6bdz.pdb	6bdz_HL_A_DH58C.pdb	-0.4151568114757538	-0.613569974899292
6bdz.pdb	6bdz_HL_A_DH58Q.pdb	-0.24761690199375153	1.268239974975586
6bdz.pdb	6bdz_HL_A_DH58E.pdb	0.3609951138496399	0.5449100136756897
6bdz.pdb	6bdz_HL_A_DH58G.pdb	-0.3091488480567932	-0.29815998673439026
6bdz.pdb	6bdz_HL_A_DH58H.pdb	0.5801230072975159	0.16007000207901
6bdz.pdb	6bdz_HL_A_DH58I.pdb	0.35490500926971436	-0.0002300000051036477
6bdz.pdb	6bdz_HL_A_DH58L.pdb	0.5205208659172058	-0.11856000125408173
6bdz.pdb	6bdz_HL_A_DH58K.pdb	0.15965516865253448	-0.9710900187492371
6bdz.pdb	6bdz_HL_A_DH58M.pdb	0.047860994935035706	-0.030799999833106995
6bdz.pdb	6bdz_HL_A_DH58F.pdb	1.0606231689453125	-0.19050000607967377
6bdz.pdb	6bdz_HL_A_DH58P.pdb	-0.28948286175727844	-0.4223099946975708
6bdz.pdb	6bdz_HL_A_DH58S.pdb	-0.5286045074462891	-0.2856599986553192
6bdz.pdb	6bdz_HL_A_DH58T.pdb	-0.6209275722503662	-0.4447700083255768
6bdz.pdb	6bdz_HL_A_DH58W.pdb	0.8777881264686584	-0.9138799905776978
6bdz.pdb	6bdz_HL_A_DH58Y.pdb	-6.6892991065979	-3.9395101070404053
6bdz.pdb	6bdz_HL_A_DH58V.pdb	-0.17196863889694214	0.05370999872684479
6bdz.pdb	6bdz_HL_A_DH98A.pdb	-0.6722069382667542	-1.4273799657821655
6bdz.pdb	6bdz_HL_A_DH98R.pdb	-6.927670955657959	-9.786669731140137
6bdz.pdb	6bdz_HL_A_DH98N.pdb	-0.845680296421051	-1.4096299409866333
6bdz.pdb	6bdz_HL_A_DH98C.pdb	-1.7957348823547363	-1.690559983253479
6bdz.pdb	6bdz_HL_A_DH98Q.pdb	-1.6165430545806885	-1.4127899408340454
6bdz.pdb	6bdz_HL_A_DH98E.pdb	-0.8251709938049316	-0.7309399843215942
6bdz.pdb	6bdz_HL_A_DH98G.pdb	-0.9449999928474426	-1.7577099800109863
6bdz.pdb	6bdz_HL_A_DH98H.pdb	-1.0869243144989014	-1.02593994140625
6bdz.pdb	6bdz_HL_A_DH98I.pdb	-0.6416323184967041	-0.7371199727058411
6bdz.pdb	6bdz_HL_A_DH98L.pdb	-0.07568663358688354	-1.6387100219726562
6bdz.pdb	6bdz_HL_A_DH98K.pdb	-1.3852894306182861	-1.666949987411499
6bdz.pdb	6bdz_HL_A_DH98M.pdb	-0.8020742535591125	-1.935439944267273
6bdz.pdb	6bdz_HL_A_DH98F.pdb	-1.0292670726776123	-1.9262100458145142
6bdz.pdb	6bdz_HL_A_DH98P.pdb	-1.601365327835083	-2.4884300231933594
6bdz.pdb	6bdz_HL_A_DH98S.pdb	-1.323704481124878	-1.247630000114441
6bdz.pdb	6bdz_HL_A_DH98T.pdb	-1.0297855138778687	-0.707539975643158
6bdz.pdb	6bdz_HL_A_DH98W.pdb	-1.5702844858169556	-1.9632099866867065
6bdz.pdb	6bdz_HL_A_DH98Y.pdb	-14.800321578979492	-9.30360221862793
6bdz.pdb	6bdz_HL_A_DH98V.pdb	-1.4063470363616943	-1.5971599817276
6bdz.pdb	6bdz_HL_A_GH99A.pdb	-0.018895938992500305	0.014460000209510326
6bdz.pdb	6bdz_HL_A_GH99R.pdb	-0.2078334093093872	-1.0816400051116943
6bdz.pdb	6bdz_HL_A_GH99N.pdb	0.048260048031806946	-1.6413500308990479
6bdz.pdb	6bdz_HL_A_GH99D.pdb	0.5075685381889343	-1.1742500066757202
6bdz.pdb	6bdz_HL_A_GH99C.pdb	-0.12337253242731094	0.5458800196647644
6bdz.pdb	6bdz_HL_A_GH99Q.pdb	0.1810484677553177	-0.4445199966430664
6bdz.pdb	6bdz_HL_A_GH99E.pdb	0.23809878528118134	-1.4757800102233887
6bdz.pdb	6bdz_HL_A_GH99H.pdb	-0.5097135901451111	-0.06162000074982643
6bdz.pdb	6bdz_HL_A_GH99I.pdb	0.20210401713848114	-0.6431699991226196
6bdz.pdb	6bdz_HL_A_GH99L.pdb	-0.4146726429462433	-1.5975799560546875
6bdz.pdb	6bdz_HL_A_GH99K.pdb	-0.43974989652633667	-1.2300200462341309
6bdz.pdb	6bdz_HL_A_GH99M.pdb	-0.00946459174156189	-2.718600034713745
6bdz.pdb	6bdz_HL_A_GH99F.pdb	0.24900193512439728	-0.7604600191116333
6bdz.pdb	6bdz_HL_A_GH99P.pdb	-0.2429075688123703	-0.18574999272823334
6bdz.pdb	6bdz_HL_A_GH99S.pdb	-0.18091773986816406	0.29600000381469727
6bdz.pdb	6bdz_HL_A_GH99T.pdb	-0.5314960479736328	-1.4999300241470337
6bdz.pdb	6bdz_HL_A_GH99W.pdb	0.01592278480529785	-0.35899999737739563
6bdz.pdb	6bdz_HL_A_GH99Y.pdb	-0.4846753478050232	-1.4453400373458862
6bdz.pdb	6bdz_HL_A_GH99V.pdb	0.11680181324481964	-0.32433998584747314
6bdz.pdb	6bdz_HL_A_DH100A.pdb	-0.28435763716697693	-0.24461999535560608
6bdz.pdb	6bdz_HL_A_DH100R.pdb	0.7399221062660217	0.6214200258255005
6bdz.pdb	6bdz_HL_A_DH100N.pdb	-0.2040499597787857	0.03305000066757202
6bdz.pdb	6bdz_HL_A_DH100C.pdb	-0.1198808029294014	0.17308999598026276
6bdz.pdb	6bdz_HL_A_DH100Q.pdb	-0.3130013942718506	0.6305099725723267
6bdz.pdb	6bdz_HL_A_DH100E.pdb	-0.2911207973957062	0.6385200023651123
6bdz.pdb	6bdz_HL_A_DH100G.pdb	-0.3302721381187439	0.019460000097751617
6bdz.pdb	6bdz_HL_A_DH100H.pdb	-0.19985535740852356	0.9534000158309937
6bdz.pdb	6bdz_HL_A_DH100I.pdb	0.832611620426178	1.0752400159835815
6bdz.pdb	6bdz_HL_A_DH100L.pdb	0.637199878692627	0.5943700075149536
6bdz.pdb	6bdz_HL_A_DH100K.pdb	0.016845613718032837	0.29659000039100647
6bdz.pdb	6bdz_HL_A_DH100M.pdb	0.31084132194519043	1.6985199451446533
6bdz.pdb	6bdz_HL_A_DH100F.pdb	-0.9865924715995789	0.8246999979019165
6bdz.pdb	6bdz_HL_A_DH100P.pdb	-0.01974530518054962	0.44510000944137573
6bdz.pdb	6bdz_HL_A_DH100S.pdb	-0.1820090115070343	0.6583300232887268
6bdz.pdb	6bdz_HL_A_DH100T.pdb	-0.26533767580986023	-0.26256999373435974
6bdz.pdb	6bdz_HL_A_DH100W.pdb	0.4341127276420593	0.17693999409675598
6bdz.pdb	6bdz_HL_A_DH100Y.pdb	-1.4914897680282593	0.5092499852180481
6bdz.pdb	6bdz_HL_A_DH100V.pdb	-1.4926053285598755	-0.4578799903392792
6bdz.pdb	6bdz_HL_A_YH101A.pdb	-1.4539690017700195	-1.5853899717330933
6bdz.pdb	6bdz_HL_A_YH101R.pdb	-0.6168838739395142	-1.0290499925613403
6bdz.pdb	6bdz_HL_A_YH101N.pdb	-1.6193135976791382	-1.355180025100708
6bdz.pdb	6bdz_HL_A_YH101D.pdb	-0.9756812453269958	-0.39528998732566833
6bdz.pdb	6bdz_HL_A_YH101C.pdb	-1.3438259363174438	-1.254930019378662
6bdz.pdb	6bdz_HL_A_YH101Q.pdb	-0.9314422607421875	-1.1789499521255493
6bdz.pdb	6bdz_HL_A_YH101E.pdb	-0.953853189945221	-1.6232999563217163
6bdz.pdb	6bdz_HL_A_YH101G.pdb	-1.4784560203552246	-1.0181900262832642
6bdz.pdb	6bdz_HL_A_YH101H.pdb	-0.8605924844741821	-0.8720899820327759
6bdz.pdb	6bdz_HL_A_YH101I.pdb	-1.2058277130126953	-1.766800045967102
6bdz.pdb	6bdz_HL_A_YH101L.pdb	-0.7564553022384644	-0.6322500109672546
6bdz.pdb	6bdz_HL_A_YH101K.pdb	-1.3101134300231934	-0.8316500186920166
6bdz.pdb	6bdz_HL_A_YH101M.pdb	-0.5593632459640503	-0.672249972820282
6bdz.pdb	6bdz_HL_A_YH101F.pdb	0.741387128829956	0.38120999932289124
6bdz.pdb	6bdz_HL_A_YH101P.pdb	-3.507631301879883	-3.2198100090026855
6bdz.pdb	6bdz_HL_A_YH101S.pdb	-1.4976896047592163	-1.553570032119751
6bdz.pdb	6bdz_HL_A_YH101T.pdb	-1.646270751953125	-1.1754900217056274
6bdz.pdb	6bdz_HL_A_YH101W.pdb	-0.27990683913230896	0.06094999983906746
6bdz.pdb	6bdz_HL_A_YH101V.pdb	-1.2649341821670532	-1.1756700277328491
6bdz.pdb	6bdz_HL_A_GH102A.pdb	-0.21646271646022797	-0.36910998821258545
6bdz.pdb	6bdz_HL_A_GH102R.pdb	-0.24923156201839447	-1.7585500478744507
6bdz.pdb	6bdz_HL_A_GH102N.pdb	-0.548035740852356	-1.0650800466537476
6bdz.pdb	6bdz_HL_A_GH102D.pdb	-1.0818393230438232	0.7789899706840515
6bdz.pdb	6bdz_HL_A_GH102C.pdb	0.026627689599990845	2.236920118331909
6bdz.pdb	6bdz_HL_A_GH102Q.pdb	-0.8710099458694458	-2.370260000228882
6bdz.pdb	6bdz_HL_A_GH102E.pdb	-2.7932140827178955	-0.3331100046634674
6bdz.pdb	6bdz_HL_A_GH102H.pdb	-0.35888350009918213	-0.8894100189208984
6bdz.pdb	6bdz_HL_A_GH102I.pdb	0.12178583443164825	-0.10789000242948532
6bdz.pdb	6bdz_HL_A_GH102L.pdb	-1.3970060348510742	-1.1841599941253662
6bdz.pdb	6bdz_HL_A_GH102K.pdb	-0.25758257508277893	-3.3910999298095703
6bdz.pdb	6bdz_HL_A_GH102M.pdb	-0.6930758953094482	-0.3260599970817566
6bdz.pdb	6bdz_HL_A_GH102F.pdb	-8.901077270507812	-8.31921100616455
6bdz.pdb	6bdz_HL_A_GH102P.pdb	-0.16289910674095154	0.5820500254631042
6bdz.pdb	6bdz_HL_A_GH102S.pdb	-0.04393796622753143	-0.4849100112915039
6bdz.pdb	6bdz_HL_A_GH102T.pdb	-0.29123690724372864	-0.27031001448631287
6bdz.pdb	6bdz_HL_A_GH102W.pdb	-5.687482833862305	-5.772210121154785
6bdz.pdb	6bdz_HL_A_GH102Y.pdb	-6.1422905921936035	-6.2382001876831055
6bdz.pdb	6bdz_HL_A_GH102V.pdb	0.027746334671974182	-0.07875999808311462
6bdz.pdb	6bdz_HL_A_EA251A.pdb	-1.0179485082626343	-0.38550999760627747
6bdz.pdb	6bdz_HL_A_EA251R.pdb	-0.8415186405181885	-1.0845999717712402
6bdz.pdb	6bdz_HL_A_EA251N.pdb	-1.0052566528320312	-0.809469997882843
6bdz.pdb	6bdz_HL_A_EA251D.pdb	-0.8724451065063477	-0.2561500072479248
6bdz.pdb	6bdz_HL_A_EA251C.pdb	-0.9724121689796448	-0.8563299775123596
6bdz.pdb	6bdz_HL_A_EA251Q.pdb	-0.8055036067962646	-0.6386600136756897
6bdz.pdb	6bdz_HL_A_EA251G.pdb	-0.9649458527565002	-0.8287699818611145
6bdz.pdb	6bdz_HL_A_EA251H.pdb	-0.9385801553726196	-1.154270052909851
6bdz.pdb	6bdz_HL_A_EA251I.pdb	-0.7924922108650208	-0.5093899965286255
6bdz.pdb	6bdz_HL_A_EA251L.pdb	-0.8588336706161499	-0.9132599830627441
6bdz.pdb	6bdz_HL_A_EA251K.pdb	-1.0143495798110962	-1.1324100494384766
6bdz.pdb	6bdz_HL_A_EA251M.pdb	-0.6210111379623413	-0.5783299803733826
6bdz.pdb	6bdz_HL_A_EA251F.pdb	-0.853695809841156	-0.5313000082969666
6bdz.pdb	6bdz_HL_A_EA251P.pdb	-0.9981349110603333	-0.695110023021698
6bdz.pdb	6bdz_HL_A_EA251S.pdb	-1.1856118440628052	-0.8919500112533569
6bdz.pdb	6bdz_HL_A_EA251T.pdb	-1.0548967123031616	-0.8518999814987183
6bdz.pdb	6bdz_HL_A_EA251W.pdb	-0.5506694316864014	-0.5294299721717834
6bdz.pdb	6bdz_HL_A_EA251Y.pdb	-0.93897944688797	-0.5410100221633911
6bdz.pdb	6bdz_HL_A_EA251V.pdb	-0.9238547682762146	-0.8772000074386597
6bdz.pdb	6bdz_HL_A_EA263A.pdb	-0.11202102154493332	1.5779199600219727
6bdz.pdb	6bdz_HL_A_EA263R.pdb	0.1652044802904129	2.320919990539551
6bdz.pdb	6bdz_HL_A_EA263N.pdb	-0.035529449582099915	1.720020055770874
6bdz.pdb	6bdz_HL_A_EA263D.pdb	-0.1836036890745163	1.3863199949264526
6bdz.pdb	6bdz_HL_A_EA263C.pdb	0.012105405330657959	1.4931199550628662
6bdz.pdb	6bdz_HL_A_EA263Q.pdb	0.008610382676124573	2.066920042037964
6bdz.pdb	6bdz_HL_A_EA263G.pdb	-0.16261376440525055	1.0424100160598755
6bdz.pdb	6bdz_HL_A_EA263H.pdb	0.27282655239105225	3.40802001953125
6bdz.pdb	6bdz_HL_A_EA263I.pdb	0.10529892146587372	1.7274199724197388
6bdz.pdb	6bdz_HL_A_EA263L.pdb	0.1433703452348709	2.445620059967041
6bdz.pdb	6bdz_HL_A_EA263K.pdb	-0.15539848804473877	2.165519952774048
6bdz.pdb	6bdz_HL_A_EA263M.pdb	0.46188652515411377	2.4188199043273926
6bdz.pdb	6bdz_HL_A_EA263F.pdb	0.6997582316398621	2.9611198902130127
6bdz.pdb	6bdz_HL_A_EA263P.pdb	-0.5224763751029968	-0.18910999596118927
6bdz.pdb	6bdz_HL_A_EA263S.pdb	-0.3091159760951996	1.0143100023269653
6bdz.pdb	6bdz_HL_A_EA263T.pdb	-0.15501168370246887	1.8696199655532837
6bdz.pdb	6bdz_HL_A_EA263W.pdb	0.3350107669830322	2.442620038986206
6bdz.pdb	6bdz_HL_A_EA263Y.pdb	0.4900186061859131	3.1016199588775635
6bdz.pdb	6bdz_HL_A_EA263V.pdb	-0.028945907950401306	1.034600019454956
6bdz.pdb	6bdz_HL_A_FA266A.pdb	-1.3805686235427856	-0.14329999685287476
6bdz.pdb	6bdz_HL_A_FA266R.pdb	-1.198281168937683	1.2834199666976929
6bdz.pdb	6bdz_HL_A_FA266N.pdb	-0.8549277186393738	-2.8694798946380615
6bdz.pdb	6bdz_HL_A_FA266D.pdb	-0.3308158814907074	-0.1285800039768219
6bdz.pdb	6bdz_HL_A_FA266C.pdb	-1.5939390659332275	-0.2184700071811676
6bdz.pdb	6bdz_HL_A_FA266Q.pdb	-0.3808489441871643	-0.9427300095558167
6bdz.pdb	6bdz_HL_A_FA266E.pdb	-1.3339669704437256	-0.047109998762607574
6bdz.pdb	6bdz_HL_A_FA266G.pdb	-1.5166056156158447	-1.704010009765625
6bdz.pdb	6bdz_HL_A_FA266H.pdb	-1.2223807573318481	-0.0709799975156784
6bdz.pdb	6bdz_HL_A_FA266I.pdb	-1.3168708086013794	-1.6237200498580933
6bdz.pdb	6bdz_HL_A_FA266L.pdb	-1.2142117023468018	0.8497999906539917
6bdz.pdb	6bdz_HL_A_FA266K.pdb	-1.6672416925430298	-0.10130999982357025
6bdz.pdb	6bdz_HL_A_FA266M.pdb	-0.594452977180481	-0.26677998900413513
6bdz.pdb	6bdz_HL_A_FA266P.pdb	-1.3427447080612183	0.0529399998486042
6bdz.pdb	6bdz_HL_A_FA266S.pdb	-1.4888075590133667	0.15937000513076782
6bdz.pdb	6bdz_HL_A_FA266T.pdb	-1.3743512630462646	-1.4701499938964844
6bdz.pdb	6bdz_HL_A_FA266W.pdb	-0.9374629259109497	0.8393499851226807
6bdz.pdb	6bdz_HL_A_FA266Y.pdb	-0.7268937230110168	-1.7031400203704834
6bdz.pdb	6bdz_HL_A_FA266V.pdb	-1.3353824615478516	-1.6464999914169312
6bdz.pdb	6bdz_HL_A_NA269A.pdb	-0.2596481144428253	0.01671000011265278
6bdz.pdb	6bdz_HL_A_NA269R.pdb	-0.24194039404392242	0.003389999968931079
6bdz.pdb	6bdz_HL_A_NA269D.pdb	-0.2770993113517761	-0.0858599990606308
6bdz.pdb	6bdz_HL_A_NA269C.pdb	-0.36886510252952576	-0.017500000074505806
6bdz.pdb	6bdz_HL_A_NA269Q.pdb	-0.27667415142059326	-0.0005600000149570405
6bdz.pdb	6bdz_HL_A_NA269E.pdb	-0.3767738938331604	-0.056210000067949295
6bdz.pdb	6bdz_HL_A_NA269G.pdb	-0.44328194856643677	0.006140000186860561
6bdz.pdb	6bdz_HL_A_NA269H.pdb	0.11786644160747528	0.001820000004954636
6bdz.pdb	6bdz_HL_A_NA269I.pdb	-0.2027142196893692	0.09035000205039978
6bdz.pdb	6bdz_HL_A_NA269L.pdb	-0.2527092397212982	0.04633999988436699
6bdz.pdb	6bdz_HL_A_NA269K.pdb	-0.28100821375846863	0.030579999089241028
6bdz.pdb	6bdz_HL_A_NA269M.pdb	-0.04840162396430969	-0.0004900000058114529
6bdz.pdb	6bdz_HL_A_NA269F.pdb	-0.08698974549770355	-0.019269999116659164
6bdz.pdb	6bdz_HL_A_NA269P.pdb	0.013538911938667297	-0.11744999885559082
6bdz.pdb	6bdz_HL_A_NA269S.pdb	-0.13295935094356537	-0.28575998544692993
6bdz.pdb	6bdz_HL_A_NA269T.pdb	-0.20718422532081604	-0.2917500138282776
6bdz.pdb	6bdz_HL_A_NA269W.pdb	0.03452989459037781	-0.0430000014603138
6bdz.pdb	6bdz_HL_A_NA269Y.pdb	-0.2054237276315689	-0.012839999981224537
6bdz.pdb	6bdz_HL_A_NA269V.pdb	-0.2573813796043396	-0.014310000464320183
6bdz.pdb	6bdz_HL_A_QA270A.pdb	-0.24854996800422668	-0.610729992389679
6bdz.pdb	6bdz_HL_A_QA270R.pdb	-0.41594499349594116	3.6776199340820312
6bdz.pdb	6bdz_HL_A_QA270N.pdb	0.37139278650283813	-1.0953799486160278
6bdz.pdb	6bdz_HL_A_QA270D.pdb	0.12626351416110992	-1.1076300144195557
6bdz.pdb	6bdz_HL_A_QA270C.pdb	-0.49849414825439453	-0.6428099870681763
6bdz.pdb	6bdz_HL_A_QA270E.pdb	0.13558293879032135	-0.8954399824142456
6bdz.pdb	6bdz_HL_A_QA270G.pdb	-0.3746594190597534	-0.6104199886322021
6bdz.pdb	6bdz_HL_A_QA270H.pdb	-0.6589999794960022	1.7089200019836426
6bdz.pdb	6bdz_HL_A_QA270I.pdb	-0.45554953813552856	2.0635199546813965
6bdz.pdb	6bdz_HL_A_QA270L.pdb	-0.31952428817749023	-0.26078999042510986
6bdz.pdb	6bdz_HL_A_QA270K.pdb	0.19689224660396576	1.5725200176239014
6bdz.pdb	6bdz_HL_A_QA270M.pdb	1.2695122957229614	0.22384999692440033
6bdz.pdb	6bdz_HL_A_QA270F.pdb	0.3757733106613159	3.018120050430298
6bdz.pdb	6bdz_HL_A_QA270P.pdb	-1.1916799545288086	-0.9423699975013733
6bdz.pdb	6bdz_HL_A_QA270S.pdb	-0.38663846254348755	-0.6483399868011475
6bdz.pdb	6bdz_HL_A_QA270T.pdb	-0.4683874845504761	-0.511900007724762
6bdz.pdb	6bdz_HL_A_QA270W.pdb	-3.025367259979248	-1.0811400413513184
6bdz.pdb	6bdz_HL_A_QA270Y.pdb	-1.1088582277297974	0.9064099788665771
6bdz.pdb	6bdz_HL_A_QA270V.pdb	-0.3609030246734619	-0.6022899746894836
6bdz.pdb	6bdz_HL_A_PA271A.pdb	-0.8452349901199341	-0.041359998285770416
6bdz.pdb	6bdz_HL_A_PA271R.pdb	-0.7343348860740662	-0.6566600203514099
6bdz.pdb	6bdz_HL_A_PA271N.pdb	-1.7873386144638062	-1.243090033531189
6bdz.pdb	6bdz_HL_A_PA271D.pdb	-1.4793591499328613	-2.4241700172424316
6bdz.pdb	6bdz_HL_A_PA271C.pdb	-0.8981000781059265	-1.4652700424194336
6bdz.pdb	6bdz_HL_A_PA271Q.pdb	-2.601268768310547	-2.062619924545288
6bdz.pdb	6bdz_HL_A_PA271E.pdb	-0.6833778619766235	-3.2086799144744873
6bdz.pdb	6bdz_HL_A_PA271G.pdb	-1.3238062858581543	-1.396440029144287
6bdz.pdb	6bdz_HL_A_PA271H.pdb	-2.5506479740142822	-3.971679925918579
6bdz.pdb	6bdz_HL_A_PA271I.pdb	-1.0110869407653809	-1.190600037574768
6bdz.pdb	6bdz_HL_A_PA271L.pdb	0.1346190720796585	-0.577239990234375
6bdz.pdb	6bdz_HL_A_PA271K.pdb	-0.6828507781028748	-1.7898199558258057
6bdz.pdb	6bdz_HL_A_PA271M.pdb	-1.885327696800232	-1.6103800535202026
6bdz.pdb	6bdz_HL_A_PA271F.pdb	-0.0627816915512085	-1.924280047416687
6bdz.pdb	6bdz_HL_A_PA271S.pdb	-0.7432042956352234	-0.8537899851799011
6bdz.pdb	6bdz_HL_A_PA271T.pdb	-0.9371923804283142	-1.0994700193405151
6bdz.pdb	6bdz_HL_A_PA271W.pdb	-8.580303192138672	-10.285840034484863
6bdz.pdb	6bdz_HL_A_PA271Y.pdb	-4.7400031089782715	-5.533589839935303
6bdz.pdb	6bdz_HL_A_PA271V.pdb	0.14430470764636993	-0.3404200077056885
6bdz.pdb	6bdz_HL_A_EA272A.pdb	0.21198733150959015	-0.22537000477313995
6bdz.pdb	6bdz_HL_A_EA272R.pdb	0.6962594985961914	0.4625700116157532
6bdz.pdb	6bdz_HL_A_EA272N.pdb	-0.08465607464313507	0.600380003452301
6bdz.pdb	6bdz_HL_A_EA272D.pdb	-0.2529746890068054	0.20468999445438385
6bdz.pdb	6bdz_HL_A_EA272C.pdb	0.21334116160869598	-0.2771799862384796
6bdz.pdb	6bdz_HL_A_EA272Q.pdb	0.24174179136753082	0.3050299882888794
6bdz.pdb	6bdz_HL_A_EA272G.pdb	0.013944730162620544	-0.801360011100769
6bdz.pdb	6bdz_HL_A_EA272H.pdb	0.5487329363822937	0.22600999474525452
6bdz.pdb	6bdz_HL_A_EA272I.pdb	0.7585439085960388	0.12578999996185303
6bdz.pdb	6bdz_HL_A_EA272L.pdb	0.9787649512290955	0.27922001481056213
6bdz.pdb	6bdz_HL_A_EA272K.pdb	0.1805928498506546	0.2637900114059448
6bdz.pdb	6bdz_HL_A_EA272M.pdb	1.3308804035186768	0.5615500211715698
6bdz.pdb	6bdz_HL_A_EA272F.pdb	1.4191832542419434	0.30744001269340515
6bdz.pdb	6bdz_HL_A_EA272P.pdb	0.3618267774581909	-0.7684100270271301
6bdz.pdb	6bdz_HL_A_EA272S.pdb	0.20051972568035126	-0.3233700096607208
6bdz.pdb	6bdz_HL_A_EA272T.pdb	0.007558926939964294	-0.24206000566482544
6bdz.pdb	6bdz_HL_A_EA272W.pdb	0.6432788372039795	-0.2600100040435791
6bdz.pdb	6bdz_HL_A_EA272Y.pdb	0.6603012084960938	0.10199999809265137
6bdz.pdb	6bdz_HL_A_EA272V.pdb	0.8841761946678162	0.032260000705718994
6bdz.pdb	6bdz_HL_A_GA273A.pdb	-10.336326599121094	-8.278060913085938
6bdz.pdb	6bdz_HL_A_GA273R.pdb	-29.219161987304688	-32.78348159790039
6bdz.pdb	6bdz_HL_A_GA273N.pdb	-27.92450714111328	-24.136980056762695
6bdz.pdb	6bdz_HL_A_GA273D.pdb	-23.330617904663086	-21.398679733276367
6bdz.pdb	6bdz_HL_A_GA273C.pdb	-18.236820220947266	-16.87997055053711
6bdz.pdb	6bdz_HL_A_GA273Q.pdb	-30.33408546447754	-25.62228012084961
6bdz.pdb	6bdz_HL_A_GA273E.pdb	-26.837581634521484	-29.12428092956543
6bdz.pdb	6bdz_HL_A_GA273H.pdb	-60.12960433959961	-50.68267822265625
6bdz.pdb	6bdz_HL_A_GA273I.pdb	-40.30601501464844	-34.39617919921875
6bdz.pdb	6bdz_HL_A_GA273L.pdb	-30.13409423828125	-26.8239803314209
6bdz.pdb	6bdz_HL_A_GA273K.pdb	-27.264751434326172	-29.732980728149414
6bdz.pdb	6bdz_HL_A_GA273M.pdb	-30.043659210205078	-24.93907928466797
6bdz.pdb	6bdz_HL_A_GA273F.pdb	-58.350650787353516	-58.0159797668457
6bdz.pdb	6bdz_HL_A_GA273P.pdb	-22.956016540527344	-19.714679718017578
6bdz.pdb	6bdz_HL_A_GA273S.pdb	-16.736425399780273	-13.144590377807617
6bdz.pdb	6bdz_HL_A_GA273T.pdb	-25.39311408996582	-24.869979858398438
6bdz.pdb	6bdz_HL_A_GA273W.pdb	-48.27598571777344	-46.44068145751953
6bdz.pdb	6bdz_HL_A_GA273Y.pdb	-59.651554107666016	-61.35197830200195
6bdz.pdb	6bdz_HL_A_GA273V.pdb	-31.18764877319336	-26.522680282592773
6bdz.pdb	6bdz_HL_A_RA274A.pdb	-1.7825416326522827	-2.0254900455474854
6bdz.pdb	6bdz_HL_A_RA274N.pdb	-1.8536523580551147	-1.8934400081634521
6bdz.pdb	6bdz_HL_A_RA274D.pdb	-0.9939491152763367	-2.686160087585449
6bdz.pdb	6bdz_HL_A_RA274C.pdb	-2.1199328899383545	-2.0707600116729736
6bdz.pdb	6bdz_HL_A_RA274Q.pdb	-0.9848679900169373	-1.284309983253479
6bdz.pdb	6bdz_HL_A_RA274E.pdb	-1.2981925010681152	-1.3123699426651
6bdz.pdb	6bdz_HL_A_RA274G.pdb	-1.942664384841919	-2.4151499271392822
6bdz.pdb	6bdz_HL_A_RA274H.pdb	-1.5431909561157227	-1.3396199941635132
6bdz.pdb	6bdz_HL_A_RA274I.pdb	-1.7442753314971924	-1.517109990119934
6bdz.pdb	6bdz_HL_A_RA274L.pdb	-1.3620612621307373	-0.882420003414154
6bdz.pdb	6bdz_HL_A_RA274K.pdb	-0.4025835394859314	0.6482899785041809
6bdz.pdb	6bdz_HL_A_RA274M.pdb	-1.3735555410385132	-1.4103000164031982
6bdz.pdb	6bdz_HL_A_RA274F.pdb	-0.918697714805603	0.04044000059366226
6bdz.pdb	6bdz_HL_A_RA274P.pdb	-1.6640406847000122	-0.8579000234603882
6bdz.pdb	6bdz_HL_A_RA274S.pdb	-1.7542626857757568	-2.2196600437164307
6bdz.pdb	6bdz_HL_A_RA274T.pdb	-1.6683826446533203	-1.5899800062179565
6bdz.pdb	6bdz_HL_A_RA274W.pdb	-1.8885689973831177	-1.727579951286316
6bdz.pdb	6bdz_HL_A_RA274Y.pdb	-1.8025848865509033	-1.8345600366592407
6bdz.pdb	6bdz_HL_A_RA274V.pdb	-1.3714492321014404	-1.3421299457550049
6bdz.pdb	6bdz_HL_A_KA277A.pdb	-0.39580830931663513	-0.3663899898529053
6bdz.pdb	6bdz_HL_A_KA277R.pdb	0.13429231941699982	-0.22891999781131744
6bdz.pdb	6bdz_HL_A_KA277N.pdb	-0.40497511625289917	-0.152879998087883
6bdz.pdb	6bdz_HL_A_KA277D.pdb	0.4467719793319702	-0.5068699717521667
6bdz.pdb	6bdz_HL_A_KA277C.pdb	-0.1447039693593979	0.5062800049781799
6bdz.pdb	6bdz_HL_A_KA277Q.pdb	0.22945483028888702	-0.08478999882936478
6bdz.pdb	6bdz_HL_A_KA277E.pdb	0.6920198798179626	0.49643000960350037
6bdz.pdb	6bdz_HL_A_KA277G.pdb	-0.5190079808235168	-0.3264000117778778
6bdz.pdb	6bdz_HL_A_KA277H.pdb	-0.07718925178050995	-0.4292199909687042
6bdz.pdb	6bdz_HL_A_KA277I.pdb	0.005735993385314941	0.6855400204658508
6bdz.pdb	6bdz_HL_A_KA277L.pdb	0.8506141304969788	0.6149399876594543
6bdz.pdb	6bdz_HL_A_KA277M.pdb	0.4914739727973938	0.7497699856758118
6bdz.pdb	6bdz_HL_A_KA277F.pdb	0.6081594228744507	0.7252399921417236
6bdz.pdb	6bdz_HL_A_KA277P.pdb	-0.7206845879554749	-0.17396999895572662
6bdz.pdb	6bdz_HL_A_KA277S.pdb	-0.41637372970581055	-0.3749699890613556
6bdz.pdb	6bdz_HL_A_KA277T.pdb	-0.5722586512565613	-0.03618000075221062
6bdz.pdb	6bdz_HL_A_KA277W.pdb	0.4070376753807068	0.7928100228309631
6bdz.pdb	6bdz_HL_A_KA277Y.pdb	0.8590438961982727	0.45684000849723816
6bdz.pdb	6bdz_HL_A_KA277V.pdb	0.006057947874069214	0.5982900261878967
6bdz.pdb	6bdz_HL_A_KA279A.pdb	-0.37564617395401	-1.0896600484848022
6bdz.pdb	6bdz_HL_A_KA279R.pdb	0.4447547197341919	-0.3014099895954132
6bdz.pdb	6bdz_HL_A_KA279N.pdb	0.5993841886520386	-1.8458399772644043
6bdz.pdb	6bdz_HL_A_KA279D.pdb	0.6058846116065979	-0.4797399938106537
6bdz.pdb	6bdz_HL_A_KA279C.pdb	0.004735991358757019	-0.6794000267982483
6bdz.pdb	6bdz_HL_A_KA279Q.pdb	0.5743677020072937	-1.31413996219635
6bdz.pdb	6bdz_HL_A_KA279E.pdb	-0.2699018120765686	-2.3907999992370605
6bdz.pdb	6bdz_HL_A_KA279G.pdb	-0.38772255182266235	-1.7722100019454956
6bdz.pdb	6bdz_HL_A_KA279H.pdb	-0.2742970883846283	-2.8828799724578857
6bdz.pdb	6bdz_HL_A_KA279I.pdb	0.1962994784116745	0.14755000174045563
6bdz.pdb	6bdz_HL_A_KA279L.pdb	0.3906588554382324	-0.38119998574256897
6bdz.pdb	6bdz_HL_A_KA279M.pdb	1.032179594039917	-0.04489000141620636
6bdz.pdb	6bdz_HL_A_KA279F.pdb	-3.4349992275238037	-1.3831499814987183
6bdz.pdb	6bdz_HL_A_KA279P.pdb	-0.5642751455307007	-1.2941099405288696
6bdz.pdb	6bdz_HL_A_KA279S.pdb	0.37023788690567017	-1.3665599822998047
6bdz.pdb	6bdz_HL_A_KA279T.pdb	-0.07084588706493378	0.38117000460624695
6bdz.pdb	6bdz_HL_A_KA279W.pdb	-4.204866409301758	-4.019599914550781
6bdz.pdb	6bdz_HL_A_KA279Y.pdb	-8.973109245300293	-6.555300235748291
6bdz.pdb	6bdz_HL_A_KA279V.pdb	0.1839820295572281	-0.48934999108314514
6bdz.pdb	6bdz_HL_A_PA280A.pdb	-0.8836837410926819	-0.73294997215271
6bdz.pdb	6bdz_HL_A_PA280R.pdb	-2.903554916381836	-6.312379837036133
6bdz.pdb	6bdz_HL_A_PA280N.pdb	-0.09852719306945801	-1.870229959487915
6bdz.pdb	6bdz_HL_A_PA280D.pdb	-0.03277364373207092	-2.593559980392456
6bdz.pdb	6bdz_HL_A_PA280C.pdb	-0.9146546721458435	-0.6062600016593933
6bdz.pdb	6bdz_HL_A_PA280Q.pdb	-0.5015473961830139	-1.2857799530029297
6bdz.pdb	6bdz_HL_A_PA280E.pdb	-0.660558819770813	-1.03656005859375
6bdz.pdb	6bdz_HL_A_PA280G.pdb	-1.1943227052688599	0.09989999979734421
6bdz.pdb	6bdz_HL_A_PA280H.pdb	-3.6004831790924072	-5.519740104675293
6bdz.pdb	6bdz_HL_A_PA280I.pdb	-0.06516061723232269	-0.8479999899864197
6bdz.pdb	6bdz_HL_A_PA280L.pdb	-0.6668470501899719	-1.2925399541854858
6bdz.pdb	6bdz_HL_A_PA280K.pdb	-3.1926069259643555	-4.651040077209473
6bdz.pdb	6bdz_HL_A_PA280M.pdb	-2.4454450607299805	-2.7090001106262207
6bdz.pdb	6bdz_HL_A_PA280F.pdb	-8.133522987365723	-6.296450138092041
6bdz.pdb	6bdz_HL_A_PA280S.pdb	-0.3711932301521301	-0.8371599912643433
6bdz.pdb	6bdz_HL_A_PA280T.pdb	0.38753026723861694	-0.7019199728965759
6bdz.pdb	6bdz_HL_A_PA280W.pdb	-11.337766647338867	-9.204610824584961
6bdz.pdb	6bdz_HL_A_PA280Y.pdb	-30.95549774169922	-24.707979202270508
6bdz.pdb	6bdz_HL_A_PA280V.pdb	-0.14206179976463318	-1.302780032157898
6bdz.pdb	6bdz_HL_A_GA281A.pdb	-0.2948795258998871	-0.903219997882843
6bdz.pdb	6bdz_HL_A_GA281R.pdb	1.5957027673721313	0.470550000667572
6bdz.pdb	6bdz_HL_A_GA281N.pdb	0.40660756826400757	0.4535199999809265
6bdz.pdb	6bdz_HL_A_GA281D.pdb	-0.21013644337654114	-0.8265399932861328
6bdz.pdb	6bdz_HL_A_GA281C.pdb	-0.29216471314430237	-1.0415699481964111
6bdz.pdb	6bdz_HL_A_GA281Q.pdb	0.04156281054019928	-0.4045099914073944
6bdz.pdb	6bdz_HL_A_GA281E.pdb	-0.0187673419713974	-0.19115999341011047
6bdz.pdb	6bdz_HL_A_GA281H.pdb	0.0909610241651535	-0.10780999809503555
6bdz.pdb	6bdz_HL_A_GA281I.pdb	0.8980655074119568	-0.09255000203847885
6bdz.pdb	6bdz_HL_A_GA281L.pdb	0.9624671339988708	0.03135000169277191
6bdz.pdb	6bdz_HL_A_GA281K.pdb	-0.15435469150543213	-0.7188299894332886
6bdz.pdb	6bdz_HL_A_GA281M.pdb	1.0787453651428223	-0.003470000112429261
6bdz.pdb	6bdz_HL_A_GA281F.pdb	1.3710689544677734	0.498089998960495
6bdz.pdb	6bdz_HL_A_GA281P.pdb	-2.568476438522339	-2.626650094985962
6bdz.pdb	6bdz_HL_A_GA281S.pdb	-0.11914299428462982	-1.0804599523544312
6bdz.pdb	6bdz_HL_A_GA281T.pdb	-0.44501379132270813	-1.6587599515914917
6bdz.pdb	6bdz_HL_A_GA281W.pdb	0.22007201611995697	-0.2023800015449524
6bdz.pdb	6bdz_HL_A_GA281Y.pdb	0.7187092900276184	0.04498999938368797
6bdz.pdb	6bdz_HL_A_GA281V.pdb	0.19404356181621552	-0.21111999452114105
5dup.pdb	5dup_HL_A_NH31A.pdb	-0.37980085611343384	0.6597200036048889
5dup.pdb	5dup_HL_A_NH31R.pdb	-0.3289802670478821	0.6120449900627136
5dup.pdb	5dup_HL_A_NH31D.pdb	0.23783554136753082	0.1169700026512146
5dup.pdb	5dup_HL_A_NH31C.pdb	-0.3597380220890045	-0.11776000261306763
5dup.pdb	5dup_HL_A_NH31Q.pdb	-0.6706965565681458	-0.3383300006389618
5dup.pdb	5dup_HL_A_NH31E.pdb	-0.7081876993179321	-0.4561299979686737
5dup.pdb	5dup_HL_A_NH31G.pdb	-0.2220010608434677	0.7679330110549927
5dup.pdb	5dup_HL_A_NH31H.pdb	0.01911027729511261	0.8614500164985657
5dup.pdb	5dup_HL_A_NH31I.pdb	-0.2777950167655945	0.9387019872665405
5dup.pdb	5dup_HL_A_NH31L.pdb	-0.024249017238616943	0.057110000401735306
5dup.pdb	5dup_HL_A_NH31K.pdb	-0.5731014609336853	0.7301849722862244
5dup.pdb	5dup_HL_A_NH31M.pdb	0.0415472537279129	0.5716099739074707
5dup.pdb	5dup_HL_A_NH31F.pdb	0.05326284468173981	1.1281379461288452
5dup.pdb	5dup_HL_A_NH31P.pdb	-0.17209158837795258	0.46858999133110046
5dup.pdb	5dup_HL_A_NH31S.pdb	-0.3256036639213562	0.6667429804801941
5dup.pdb	5dup_HL_A_NH31T.pdb	-0.35494524240493774	0.5339699983596802
5dup.pdb	5dup_HL_A_NH31W.pdb	-0.23041591048240662	0.8230159878730774
5dup.pdb	5dup_HL_A_NH31Y.pdb	-0.21525035798549652	-0.25567999482154846
5dup.pdb	5dup_HL_A_NH31V.pdb	-0.08322826027870178	0.9388539791107178
5dup.pdb	5dup_HL_A_DH96A.pdb	-0.21580591797828674	0.5117599964141846
5dup.pdb	5dup_HL_A_DH96R.pdb	-0.11456640064716339	0.011029999703168869
5dup.pdb	5dup_HL_A_DH96N.pdb	0.17822013795375824	1.0394959449768066
5dup.pdb	5dup_HL_A_DH96C.pdb	-0.34835928678512573	0.43347999453544617
5dup.pdb	5dup_HL_A_DH96Q.pdb	-0.058375284075737	0.417959988117218
5dup.pdb	5dup_HL_A_DH96E.pdb	-0.14929014444351196	0.06457000225782394
5dup.pdb	5dup_HL_A_DH96G.pdb	0.005907699465751648	0.5171200037002563
5dup.pdb	5dup_HL_A_DH96H.pdb	0.11884866654872894	0.1539199948310852
5dup.pdb	5dup_HL_A_DH96I.pdb	-0.3127390146255493	0.43518000841140747
5dup.pdb	5dup_HL_A_DH96L.pdb	-0.09531011432409286	0.6316549777984619
5dup.pdb	5dup_HL_A_DH96K.pdb	0.02124541997909546	0.25450000166893005
5dup.pdb	5dup_HL_A_DH96M.pdb	0.10795940458774567	0.05714999884366989
5dup.pdb	5dup_HL_A_DH96F.pdb	0.26698970794677734	0.571619987487793
5dup.pdb	5dup_HL_A_DH96P.pdb	-0.3016435503959656	0.41119998693466187
5dup.pdb	5dup_HL_A_DH96S.pdb	0.13409410417079926	0.914696991443634
5dup.pdb	5dup_HL_A_DH96T.pdb	-0.10011368244886398	0.4046800136566162
5dup.pdb	5dup_HL_A_DH96W.pdb	0.11661751568317413	0.4136100113391876
5dup.pdb	5dup_HL_A_DH96Y.pdb	0.530945360660553	0.763338029384613
5dup.pdb	5dup_HL_A_DH96V.pdb	-0.07441218197345734	0.5917900204658508
5dup.pdb	5dup_HL_A_SH97A.pdb	-0.0718127191066742	-0.03511999920010567
5dup.pdb	5dup_HL_A_SH97R.pdb	-0.050970658659935	-0.1643799990415573
5dup.pdb	5dup_HL_A_SH97N.pdb	-0.13159388303756714	0.16019999980926514
5dup.pdb	5dup_HL_A_SH97D.pdb	0.18675805628299713	1.0615659952163696
5dup.pdb	5dup_HL_A_SH97C.pdb	-0.2193213552236557	0.00015999999595806003
5dup.pdb	5dup_HL_A_SH97Q.pdb	-0.190714031457901	-0.07147999852895737
5dup.pdb	5dup_HL_A_SH97E.pdb	-0.05477897822856903	0.030780000612139702
5dup.pdb	5dup_HL_A_SH97G.pdb	0.007888510823249817	0.11964999884366989
5dup.pdb	5dup_HL_A_SH97H.pdb	-0.1608135998249054	0.05194000154733658
5dup.pdb	5dup_HL_A_SH97I.pdb	0.16172201931476593	1.270550012588501
5dup.pdb	5dup_HL_A_SH97L.pdb	-0.12450657784938812	-0.8570700287818909
5dup.pdb	5dup_HL_A_SH97K.pdb	0.13255397975444794	0.414139986038208
5dup.pdb	5dup_HL_A_SH97M.pdb	0.27868860960006714	-0.1522900015115738
5dup.pdb	5dup_HL_A_SH97F.pdb	-0.3452494442462921	0.03390999883413315
5dup.pdb	5dup_HL_A_SH97P.pdb	-0.18503043055534363	0.182109996676445
5dup.pdb	5dup_HL_A_SH97T.pdb	-0.004866451025009155	-0.1593099981546402
5dup.pdb	5dup_HL_A_SH97W.pdb	-0.9191786050796509	-0.4193199872970581
5dup.pdb	5dup_HL_A_SH97Y.pdb	-0.4773372411727905	-0.2356400042772293
5dup.pdb	5dup_HL_A_SH97V.pdb	0.07218848168849945	0.16877000033855438
5dup.pdb	5dup_HL_A_YH98A.pdb	-1.225861668586731	-2.4895999431610107
5dup.pdb	5dup_HL_A_YH98R.pdb	-0.9130392670631409	-0.12105000019073486
5dup.pdb	5dup_HL_A_YH98N.pdb	-1.703502893447876	-2.8611600399017334
5dup.pdb	5dup_HL_A_YH98D.pdb	-1.9904354810714722	-2.8404700756073
5dup.pdb	5dup_HL_A_YH98C.pdb	-0.6131914258003235	-0.6406000256538391
5dup.pdb	5dup_HL_A_YH98Q.pdb	-0.7297345399856567	-2.1663999557495117
5dup.pdb	5dup_HL_A_YH98E.pdb	-1.6015793085098267	-1.3921799659729004
5dup.pdb	5dup_HL_A_YH98G.pdb	-1.392869472503662	-2.9168601036071777
5dup.pdb	5dup_HL_A_YH98H.pdb	-0.9767094254493713	-1.2234300374984741
5dup.pdb	5dup_HL_A_YH98I.pdb	-0.5695947408676147	0.4243699908256531
5dup.pdb	5dup_HL_A_YH98L.pdb	0.6667966246604919	0.9861590266227722
5dup.pdb	5dup_HL_A_YH98K.pdb	-0.5129973888397217	1.551897644996643
5dup.pdb	5dup_HL_A_YH98M.pdb	-0.20439459383487701	0.015949999913573265
5dup.pdb	5dup_HL_A_YH98F.pdb	-0.40657758712768555	-0.7530800104141235
5dup.pdb	5dup_HL_A_YH98P.pdb	-1.2923156023025513	-2.3879499435424805
5dup.pdb	5dup_HL_A_YH98S.pdb	-3.018792152404785	-3.1435999870300293
5dup.pdb	5dup_HL_A_YH98T.pdb	-1.0282431840896606	-1.0103199481964111
5dup.pdb	5dup_HL_A_YH98W.pdb	-2.001826524734497	-1.1681400537490845
5dup.pdb	5dup_HL_A_YH98V.pdb	-0.7664029002189636	-0.11574999988079071
5dup.pdb	5dup_HL_A_DH99A.pdb	1.7948943376541138	3.764669895172119
5dup.pdb	5dup_HL_A_DH99R.pdb	-1.345465064048767	0.31376999616622925
5dup.pdb	5dup_HL_A_DH99N.pdb	-2.3404316902160645	0.3996399939060211
5dup.pdb	5dup_HL_A_DH99C.pdb	0.37492960691452026	2.688040018081665
5dup.pdb	5dup_HL_A_DH99Q.pdb	-1.0816243886947632	-0.04255999997258186
5dup.pdb	5dup_HL_A_DH99E.pdb	-2.0428242683410645	3.043100118637085
5dup.pdb	5dup_HL_A_DH99G.pdb	1.5786925554275513	4.873960018157959
5dup.pdb	5dup_HL_A_DH99H.pdb	-10.737516403198242	-8.501139640808105
5dup.pdb	5dup_HL_A_DH99I.pdb	-0.6167031526565552	2.016042947769165
5dup.pdb	5dup_HL_A_DH99L.pdb	-2.0399813652038574	0.21738000214099884
5dup.pdb	5dup_HL_A_DH99K.pdb	0.5969567894935608	2.8614799976348877
5dup.pdb	5dup_HL_A_DH99M.pdb	0.8076267838478088	2.0222620964050293
5dup.pdb	5dup_HL_A_DH99F.pdb	-11.01866340637207	-7.524449825286865
5dup.pdb	5dup_HL_A_DH99P.pdb	2.267096996307373	4.379670143127441
5dup.pdb	5dup_HL_A_DH99S.pdb	1.8303898572921753	3.905750036239624
5dup.pdb	5dup_HL_A_DH99T.pdb	1.0090926885604858	4.064819812774658
5dup.pdb	5dup_HL_A_DH99W.pdb	-21.363855361938477	-16.87813949584961
5dup.pdb	5dup_HL_A_DH99Y.pdb	-14.398125648498535	-10.634739875793457
5dup.pdb	5dup_HL_A_DH99V.pdb	0.19520758092403412	3.0329198837280273
5dup.pdb	5dup_HL_A_GH101A.pdb	0.20695467293262482	1.1376819610595703
5dup.pdb	5dup_HL_A_GH101R.pdb	0.5558007955551147	0.7627390027046204
5dup.pdb	5dup_HL_A_GH101N.pdb	0.24521930515766144	1.6568944454193115
5dup.pdb	5dup_HL_A_GH101D.pdb	0.7957084774971008	-0.9592700004577637
5dup.pdb	5dup_HL_A_GH101C.pdb	0.13340343534946442	1.0639179944992065
5dup.pdb	5dup_HL_A_GH101Q.pdb	0.483803927898407	1.2538280487060547
5dup.pdb	5dup_HL_A_GH101E.pdb	0.1879478543996811	0.23850999772548676
5dup.pdb	5dup_HL_A_GH101H.pdb	0.4136775732040405	0.6765679717063904
5dup.pdb	5dup_HL_A_GH101I.pdb	-0.9947029948234558	-0.12234000116586685
5dup.pdb	5dup_HL_A_GH101L.pdb	1.3940006494522095	1.8572709560394287
5dup.pdb	5dup_HL_A_GH101K.pdb	0.44205236434936523	1.3448669910430908
5dup.pdb	5dup_HL_A_GH101M.pdb	0.8035995364189148	1.6448839902877808
5dup.pdb	5dup_HL_A_GH101F.pdb	0.8989704251289368	0.6906980276107788
5dup.pdb	5dup_HL_A_GH101P.pdb	-0.19209253787994385	0.5394999980926514
5dup.pdb	5dup_HL_A_GH101S.pdb	0.4621480107307434	0.7174689769744873
5dup.pdb	5dup_HL_A_GH101T.pdb	1.3521156311035156	2.3055460453033447
5dup.pdb	5dup_HL_A_GH101W.pdb	-1.8052016496658325	-0.7025099992752075
5dup.pdb	5dup_HL_A_GH101Y.pdb	1.2297797203063965	1.7326329946517944
5dup.pdb	5dup_HL_A_GH101V.pdb	-1.0348140001296997	-0.09562999755144119
5dup.pdb	5dup_HL_A_GH102A.pdb	0.4878767728805542	-0.712369978427887
5dup.pdb	5dup_HL_A_GH102R.pdb	-15.872784614562988	-14.107339859008789
5dup.pdb	5dup_HL_A_GH102N.pdb	-2.0393974781036377	-6.321660041809082
5dup.pdb	5dup_HL_A_GH102D.pdb	0.286465585231781	-0.35572999715805054
5dup.pdb	5dup_HL_A_GH102C.pdb	-1.0575919151306152	-2.2256100177764893
5dup.pdb	5dup_HL_A_GH102Q.pdb	-10.020365715026855	-10.098540306091309
5dup.pdb	5dup_HL_A_GH102E.pdb	-4.695213794708252	-4.44596004486084
5dup.pdb	5dup_HL_A_GH102H.pdb	-15.519213676452637	-14.173040390014648
5dup.pdb	5dup_HL_A_GH102I.pdb	-0.5366637706756592	-9.120039939880371
5dup.pdb	5dup_HL_A_GH102L.pdb	-2.793560028076172	-3.510960102081299
5dup.pdb	5dup_HL_A_GH102K.pdb	-6.647183895111084	-11.012040138244629
5dup.pdb	5dup_HL_A_GH102M.pdb	-6.050910472869873	-6.713970184326172
5dup.pdb	5dup_HL_A_GH102F.pdb	-21.658241271972656	-16.291139602661133
5dup.pdb	5dup_HL_A_GH102P.pdb	-3.4629158973693848	-3.7083001136779785
5dup.pdb	5dup_HL_A_GH102S.pdb	1.0146311521530151	-0.6510999798774719
5dup.pdb	5dup_HL_A_GH102T.pdb	-0.18637870252132416	-2.1396400928497314
5dup.pdb	5dup_HL_A_GH102W.pdb	-36.369529724121094	-33.123538970947266
5dup.pdb	5dup_HL_A_GH102Y.pdb	-30.760408401489258	-19.916940689086914
5dup.pdb	5dup_HL_A_GH102V.pdb	-0.3144524097442627	-1.6180399656295776
5dup.pdb	5dup_HL_A_HH103A.pdb	-0.6179432272911072	0.3022899925708771
5dup.pdb	5dup_HL_A_HH103R.pdb	-0.5841727256774902	0.17736999690532684
5dup.pdb	5dup_HL_A_HH103N.pdb	-0.7340986728668213	0.3098300099372864
5dup.pdb	5dup_HL_A_HH103D.pdb	-0.6207060813903809	0.0023300000466406345
5dup.pdb	5dup_HL_A_HH103C.pdb	-0.44179925322532654	0.2171899974346161
5dup.pdb	5dup_HL_A_HH103Q.pdb	-0.5599481463432312	0.2849400043487549
5dup.pdb	5dup_HL_A_HH103E.pdb	-0.6788415908813477	-0.016610000282526016
5dup.pdb	5dup_HL_A_HH103G.pdb	-0.6621435880661011	0.3577600121498108
5dup.pdb	5dup_HL_A_HH103I.pdb	-0.29415759444236755	0.2380100041627884
5dup.pdb	5dup_HL_A_HH103L.pdb	-0.47771525382995605	0.3659999966621399
5dup.pdb	5dup_HL_A_HH103K.pdb	-0.5390955805778503	0.23987999558448792
5dup.pdb	5dup_HL_A_HH103M.pdb	-0.1816089153289795	0.3588699996471405
5dup.pdb	5dup_HL_A_HH103F.pdb	-0.313606858253479	0.3243499994277954
5dup.pdb	5dup_HL_A_HH103P.pdb	-0.20985187590122223	0.37307000160217285
5dup.pdb	5dup_HL_A_HH103S.pdb	-0.7616923451423645	0.20893999934196472
5dup.pdb	5dup_HL_A_HH103T.pdb	-0.7662302851676941	0.18490000069141388
5dup.pdb	5dup_HL_A_HH103W.pdb	0.2034207433462143	0.23759999871253967
5dup.pdb	5dup_HL_A_HH103Y.pdb	-0.22501307725906372	0.015699999406933784
5dup.pdb	5dup_HL_A_HH103V.pdb	-0.3899852931499481	0.2625499963760376
5dup.pdb	5dup_HL_A_YH104A.pdb	-0.23308272659778595	2.872649908065796
5dup.pdb	5dup_HL_A_YH104R.pdb	0.6009840369224548	4.094089984893799
5dup.pdb	5dup_HL_A_YH104N.pdb	-0.14187955856323242	3.1887800693511963
5dup.pdb	5dup_HL_A_YH104D.pdb	0.27126985788345337	3.6297600269317627
5dup.pdb	5dup_HL_A_YH104C.pdb	-0.1250297725200653	1.2230969667434692
5dup.pdb	5dup_HL_A_YH104Q.pdb	0.4253045916557312	3.9844601154327393
5dup.pdb	5dup_HL_A_YH104E.pdb	0.7443612217903137	4.425940036773682
5dup.pdb	5dup_HL_A_YH104G.pdb	-0.4520902633666992	3.37253999710083
5dup.pdb	5dup_HL_A_YH104H.pdb	-0.511039674282074	-0.18460999429225922
5dup.pdb	5dup_HL_A_YH104I.pdb	0.6123694777488708	4.683650016784668
5dup.pdb	5dup_HL_A_YH104L.pdb	-0.17817126214504242	3.123990058898926
5dup.pdb	5dup_HL_A_YH104K.pdb	0.13428135216236115	3.7122700214385986
5dup.pdb	5dup_HL_A_YH104M.pdb	0.55405193567276	4.5095601081848145
5dup.pdb	5dup_HL_A_YH104F.pdb	-0.44725915789604187	0.20002000033855438
5dup.pdb	5dup_HL_A_YH104P.pdb	-1.02812659740448	2.027621030807495
5dup.pdb	5dup_HL_A_YH104S.pdb	-0.48170006275177	3.1480400562286377
5dup.pdb	5dup_HL_A_YH104T.pdb	-0.4444960653781891	3.4475700855255127
5dup.pdb	5dup_HL_A_YH104W.pdb	-0.37444669008255005	-2.2728700637817383
5dup.pdb	5dup_HL_A_YH104V.pdb	0.39493924379348755	4.3130998611450195
5dup.pdb	5dup_HL_A_LH106A.pdb	-0.7749596238136292	-1.5791200399398804
5dup.pdb	5dup_HL_A_LH106R.pdb	-1.001542091369629	-0.9904999732971191
5dup.pdb	5dup_HL_A_LH106N.pdb	-1.0202701091766357	-1.302459955215454
5dup.pdb	5dup_HL_A_LH106D.pdb	-0.2799023687839508	-1.4585000276565552
5dup.pdb	5dup_HL_A_LH106C.pdb	-0.6334672570228577	-1.2870399951934814
5dup.pdb	5dup_HL_A_LH106Q.pdb	-0.44815683364868164	-1.043720006942749
5dup.pdb	5dup_HL_A_LH106E.pdb	-1.2023732662200928	-1.4865299463272095
5dup.pdb	5dup_HL_A_LH106G.pdb	-0.9541733264923096	-2.233880043029785
5dup.pdb	5dup_HL_A_LH106H.pdb	-1.9029319286346436	-1.649150013923645
5dup.pdb	5dup_HL_A_LH106I.pdb	-1.4288908243179321	-1.9827100038528442
5dup.pdb	5dup_HL_A_LH106K.pdb	-1.784210443496704	-0.9596199989318848
5dup.pdb	5dup_HL_A_LH106M.pdb	-0.5254048109054565	-0.5432800054550171
5dup.pdb	5dup_HL_A_LH106F.pdb	-4.285830497741699	-3.4373600482940674
5dup.pdb	5dup_HL_A_LH106P.pdb	-1.6542495489120483	-4.5302300453186035
5dup.pdb	5dup_HL_A_LH106S.pdb	-1.015162706375122	-2.2615299224853516
5dup.pdb	5dup_HL_A_LH106T.pdb	-1.372997760772705	-1.7896300554275513
5dup.pdb	5dup_HL_A_LH106W.pdb	-5.264969348907471	-3.515320062637329
5dup.pdb	5dup_HL_A_LH106Y.pdb	-2.760728120803833	-2.4395699501037598
5dup.pdb	5dup_HL_A_LH106V.pdb	-2.02567458152771	-2.7936899662017822
5dup.pdb	5dup_HL_A_DL33A.pdb	-0.05844193696975708	0.5666900277137756
5dup.pdb	5dup_HL_A_DL33R.pdb	0.11208270490169525	-0.09664999693632126
5dup.pdb	5dup_HL_A_DL33N.pdb	-0.12530040740966797	0.49448999762535095
5dup.pdb	5dup_HL_A_DL33C.pdb	-0.11544017493724823	0.8539599776268005
5dup.pdb	5dup_HL_A_DL33Q.pdb	0.2186998575925827	0.24428999423980713
5dup.pdb	5dup_HL_A_DL33E.pdb	0.21133093535900116	0.029039999470114708
5dup.pdb	5dup_HL_A_DL33G.pdb	-0.45236825942993164	0.4118100106716156
5dup.pdb	5dup_HL_A_DL33H.pdb	0.699308454990387	0.915831983089447
5dup.pdb	5dup_HL_A_DL33I.pdb	0.34123694896698	0.41967999935150146
5dup.pdb	5dup_HL_A_DL33L.pdb	0.33321404457092285	0.4297899901866913
5dup.pdb	5dup_HL_A_DL33K.pdb	0.3265816569328308	0.20952999591827393
5dup.pdb	5dup_HL_A_DL33M.pdb	0.3894236087799072	1.0945940017700195
5dup.pdb	5dup_HL_A_DL33F.pdb	0.781584620475769	-0.5142300128936768
5dup.pdb	5dup_HL_A_DL33P.pdb	0.3342145085334778	0.7982850074768066
5dup.pdb	5dup_HL_A_DL33S.pdb	-0.19455267488956451	0.36840999126434326
5dup.pdb	5dup_HL_A_DL33T.pdb	0.18371985852718353	0.957027018070221
5dup.pdb	5dup_HL_A_DL33W.pdb	-0.030515387654304504	0.8375290036201477
5dup.pdb	5dup_HL_A_DL33Y.pdb	0.29886293411254883	0.4740700125694275
5dup.pdb	5dup_HL_A_DL33V.pdb	0.1684333235025406	0.5266900062561035
5dup.pdb	5dup_HL_A_YL50A.pdb	-0.6274698972702026	0.050519999116659164
5dup.pdb	5dup_HL_A_YL50R.pdb	-0.42084801197052	-0.31742000579833984
5dup.pdb	5dup_HL_A_YL50N.pdb	-0.5532854199409485	-0.07767000049352646
5dup.pdb	5dup_HL_A_YL50D.pdb	-0.48009252548217773	0.45482999086380005
5dup.pdb	5dup_HL_A_YL50C.pdb	-0.647890031337738	0.1596599966287613
5dup.pdb	5dup_HL_A_YL50Q.pdb	-0.24088817834854126	0.2323099970817566
5dup.pdb	5dup_HL_A_YL50E.pdb	-0.08368976414203644	-0.4941500127315521
5dup.pdb	5dup_HL_A_YL50G.pdb	-0.6877365112304688	-0.1145000010728836
5dup.pdb	5dup_HL_A_YL50H.pdb	-0.34212347865104675	0.16372999548912048
5dup.pdb	5dup_HL_A_YL50I.pdb	-0.2013680636882782	0.011719999834895134
5dup.pdb	5dup_HL_A_YL50L.pdb	-0.1570103019475937	0.2895199954509735
5dup.pdb	5dup_HL_A_YL50K.pdb	-0.43570035696029663	-0.16752000153064728
5dup.pdb	5dup_HL_A_YL50M.pdb	-0.46816980838775635	-0.6239799857139587
5dup.pdb	5dup_HL_A_YL50F.pdb	-0.12803786993026733	-1.3601499795913696
5dup.pdb	5dup_HL_A_YL50P.pdb	-0.7116878032684326	-0.1874299943447113
5dup.pdb	5dup_HL_A_YL50S.pdb	-0.7479730844497681	-0.09009999781847
5dup.pdb	5dup_HL_A_YL50T.pdb	-0.3670486807823181	-0.007329999934881926
5dup.pdb	5dup_HL_A_YL50W.pdb	0.08724312484264374	0.38245001435279846
5dup.pdb	5dup_HL_A_YL50V.pdb	-0.5387643575668335	0.14885999262332916
5dup.pdb	5dup_HL_A_GL51A.pdb	-0.04572536051273346	-0.8621600270271301
5dup.pdb	5dup_HL_A_GL51R.pdb	-2.4188461303710938	-5.086770057678223
5dup.pdb	5dup_HL_A_GL51N.pdb	-0.3652217984199524	-2.162529945373535
5dup.pdb	5dup_HL_A_GL51D.pdb	-0.25852981209754944	-4.252349853515625
5dup.pdb	5dup_HL_A_GL51C.pdb	-0.4810623526573181	-2.0193400382995605
5dup.pdb	5dup_HL_A_GL51Q.pdb	-0.8725902438163757	-2.3199400901794434
5dup.pdb	5dup_HL_A_GL51E.pdb	-1.4007676839828491	-5.990799903869629
5dup.pdb	5dup_HL_A_GL51H.pdb	-0.2620961368083954	-9.543439865112305
5dup.pdb	5dup_HL_A_GL51I.pdb	-0.5829878449440002	-1.7579799890518188
5dup.pdb	5dup_HL_A_GL51L.pdb	-0.12020380795001984	-1.2638399600982666
5dup.pdb	5dup_HL_A_GL51K.pdb	-0.1685144007205963	-2.798949956893921
5dup.pdb	5dup_HL_A_GL51M.pdb	-1.1293209791183472	-1.5801500082015991
5dup.pdb	5dup_HL_A_GL51F.pdb	-4.931163787841797	-5.441999912261963
5dup.pdb	5dup_HL_A_GL51P.pdb	-0.713310182094574	-3.7376298904418945
5dup.pdb	5dup_HL_A_GL51S.pdb	-0.908548891544342	-2.0280799865722656
5dup.pdb	5dup_HL_A_GL51T.pdb	-0.38052037358283997	-2.7278599739074707
5dup.pdb	5dup_HL_A_GL51W.pdb	-22.353435516357422	-26.813039779663086
5dup.pdb	5dup_HL_A_GL51Y.pdb	-16.142763137817383	-17.72834014892578
5dup.pdb	5dup_HL_A_GL51V.pdb	-0.42346203327178955	-2.29259991645813
5dup.pdb	5dup_HL_A_NL52A.pdb	0.41174840927124023	-0.2914400100708008
5dup.pdb	5dup_HL_A_NL52R.pdb	0.46477770805358887	-0.6117299795150757
5dup.pdb	5dup_HL_A_NL52D.pdb	-0.3677820563316345	-1.2819600105285645
5dup.pdb	5dup_HL_A_NL52C.pdb	0.0786910206079483	-0.5315099954605103
5dup.pdb	5dup_HL_A_NL52Q.pdb	0.1784655898809433	-0.7852799892425537
5dup.pdb	5dup_HL_A_NL52E.pdb	-0.22336050868034363	-2.778249979019165
5dup.pdb	5dup_HL_A_NL52G.pdb	-0.3367484509944916	-0.20326000452041626
5dup.pdb	5dup_HL_A_NL52H.pdb	-0.05897541344165802	0.2711000144481659
5dup.pdb	5dup_HL_A_NL52I.pdb	-0.44913965463638306	-0.5519800186157227
5dup.pdb	5dup_HL_A_NL52L.pdb	-0.2700181305408478	-0.6832699775695801
5dup.pdb	5dup_HL_A_NL52K.pdb	0.1605987697839737	-1.5952600240707397
5dup.pdb	5dup_HL_A_NL52M.pdb	-0.5226110219955444	-0.5078700184822083
5dup.pdb	5dup_HL_A_NL52F.pdb	-2.631798505783081	-2.67002010345459
5dup.pdb	5dup_HL_A_NL52P.pdb	-0.3772556483745575	-1.8397899866104126
5dup.pdb	5dup_HL_A_NL52S.pdb	-0.38266175985336304	-0.610729992389679
5dup.pdb	5dup_HL_A_NL52T.pdb	-0.3353266716003418	-0.6414600014686584
5dup.pdb	5dup_HL_A_NL52W.pdb	-3.3750438690185547	-3.751349925994873
5dup.pdb	5dup_HL_A_NL52Y.pdb	-5.163699150085449	-4.3185601234436035
5dup.pdb	5dup_HL_A_NL52V.pdb	-0.39349621534347534	-0.13549000024795532
5dup.pdb	5dup_HL_A_SL53A.pdb	-0.8776184916496277	0.08862999826669693
5dup.pdb	5dup_HL_A_SL53R.pdb	0.21266759932041168	0.2836399972438812
5dup.pdb	5dup_HL_A_SL53N.pdb	-1.275432825088501	-0.8817200064659119
5dup.pdb	5dup_HL_A_SL53D.pdb	-1.3610315322875977	-2.740570068359375
5dup.pdb	5dup_HL_A_SL53C.pdb	-0.5268934369087219	0.12509000301361084
5dup.pdb	5dup_HL_A_SL53Q.pdb	-0.313446968793869	0.2713800072669983
5dup.pdb	5dup_HL_A_SL53E.pdb	0.011407062411308289	-1.0278500318527222
5dup.pdb	5dup_HL_A_SL53G.pdb	-0.717684805393219	1.0489530563354492
5dup.pdb	5dup_HL_A_SL53H.pdb	-0.9334636330604553	0.18182000517845154
5dup.pdb	5dup_HL_A_SL53I.pdb	-1.0840988159179688	-1.4250999689102173
5dup.pdb	5dup_HL_A_SL53L.pdb	0.8077427744865417	-0.5232399702072144
5dup.pdb	5dup_HL_A_SL53K.pdb	-0.30898305773735046	-0.03294000029563904
5dup.pdb	5dup_HL_A_SL53M.pdb	0.08296675980091095	0.20794999599456787
5dup.pdb	5dup_HL_A_SL53F.pdb	0.5219166874885559	1.176476001739502
5dup.pdb	5dup_HL_A_SL53P.pdb	-0.16255077719688416	-0.6265100240707397
5dup.pdb	5dup_HL_A_SL53T.pdb	-0.1127089262008667	0.7168840169906616
5dup.pdb	5dup_HL_A_SL53W.pdb	0.19261057674884796	0.0825200006365776
5dup.pdb	5dup_HL_A_SL53Y.pdb	0.004687502980232239	0.7782930135726929
5dup.pdb	5dup_HL_A_SL53V.pdb	-1.4124199151992798	-0.2706199884414673
5dup.pdb	5dup_HL_A_NL54A.pdb	-0.36857807636260986	-0.7932900190353394
5dup.pdb	5dup_HL_A_NL54R.pdb	-4.251546859741211	-4.059490203857422
5dup.pdb	5dup_HL_A_NL54D.pdb	-0.01882849633693695	-0.29541999101638794
5dup.pdb	5dup_HL_A_NL54C.pdb	-0.331232488155365	-0.7874699831008911
5dup.pdb	5dup_HL_A_NL54Q.pdb	-0.8887298107147217	-2.2009899616241455
5dup.pdb	5dup_HL_A_NL54E.pdb	-2.294860363006592	-3.7284998893737793
5dup.pdb	5dup_HL_A_NL54G.pdb	-0.2853375971317291	-0.19033999741077423
5dup.pdb	5dup_HL_A_NL54H.pdb	-3.022850513458252	-5.078470230102539
5dup.pdb	5dup_HL_A_NL54I.pdb	-0.11002549529075623	-0.98471999168396
5dup.pdb	5dup_HL_A_NL54L.pdb	0.041748449206352234	-1.1699199676513672
5dup.pdb	5dup_HL_A_NL54K.pdb	-0.13612544536590576	0.228970006108284
5dup.pdb	5dup_HL_A_NL54M.pdb	-0.1662713587284088	-0.9640200138092041
5dup.pdb	5dup_HL_A_NL54F.pdb	-7.7711968421936035	-10.783940315246582
5dup.pdb	5dup_HL_A_NL54P.pdb	-0.7054629921913147	-0.8730900287628174
5dup.pdb	5dup_HL_A_NL54S.pdb	-0.3886069655418396	-0.8177300095558167
5dup.pdb	5dup_HL_A_NL54T.pdb	-0.4329187273979187	-0.046059999614953995
5dup.pdb	5dup_HL_A_NL54W.pdb	-15.15877628326416	-21.61404037475586
5dup.pdb	5dup_HL_A_NL54Y.pdb	-10.379057884216309	-12.277039527893066
5dup.pdb	5dup_HL_A_NL54V.pdb	-0.31085383892059326	-0.7080000042915344
5dup.pdb	5dup_HL_A_RL55A.pdb	2.4603075981140137	0.9527379870414734
5dup.pdb	5dup_HL_A_RL55N.pdb	2.2498819828033447	1.2273319959640503
5dup.pdb	5dup_HL_A_RL55D.pdb	3.6266121864318848	1.8025890588760376
5dup.pdb	5dup_HL_A_RL55C.pdb	2.355894088745117	0.9236249923706055
5dup.pdb	5dup_HL_A_RL55Q.pdb	2.657846450805664	0.6913319826126099
5dup.pdb	5dup_HL_A_RL55E.pdb	1.9321998357772827	-0.19325000047683716
5dup.pdb	5dup_HL_A_RL55G.pdb	2.3328797817230225	1.0359950065612793
5dup.pdb	5dup_HL_A_RL55H.pdb	0.1453104466199875	-0.34643998742103577
5dup.pdb	5dup_HL_A_RL55I.pdb	2.575706720352173	1.246561050415039
5dup.pdb	5dup_HL_A_RL55L.pdb	2.804929733276367	1.327618956565857
5dup.pdb	5dup_HL_A_RL55K.pdb	2.3952431678771973	1.14170503616333
5dup.pdb	5dup_HL_A_RL55M.pdb	2.575538158416748	1.1634540557861328
5dup.pdb	5dup_HL_A_RL55F.pdb	1.4465075731277466	-0.14066000282764435
5dup.pdb	5dup_HL_A_RL55P.pdb	2.803114891052246	1.2301100492477417
5dup.pdb	5dup_HL_A_RL55S.pdb	2.2621984481811523	0.8951200246810913
5dup.pdb	5dup_HL_A_RL55T.pdb	2.8428332805633545	2.0433340072631836
5dup.pdb	5dup_HL_A_RL55W.pdb	-0.16300177574157715	-1.308650016784668
5dup.pdb	5dup_HL_A_RL55Y.pdb	1.9181824922561646	-0.255730003118515
5dup.pdb	5dup_HL_A_RL55V.pdb	2.6286067962646484	1.26705801486969
5dup.pdb	5dup_HL_A_SL64A.pdb	-0.6004387140274048	-0.07825999706983566
5dup.pdb	5dup_HL_A_SL64R.pdb	-0.09096437692642212	0.24295000731945038
5dup.pdb	5dup_HL_A_SL64N.pdb	0.04679526388645172	-0.06023000180721283
5dup.pdb	5dup_HL_A_SL64D.pdb	0.22316260635852814	0.3614700138568878
5dup.pdb	5dup_HL_A_SL64C.pdb	-0.490945041179657	-0.027240000665187836
5dup.pdb	5dup_HL_A_SL64Q.pdb	0.18651552498340607	0.025919999927282333
5dup.pdb	5dup_HL_A_SL64E.pdb	0.2474278062582016	0.2234099954366684
5dup.pdb	5dup_HL_A_SL64G.pdb	-0.50135338306427	0.10907000303268433
5dup.pdb	5dup_HL_A_SL64H.pdb	0.06610025465488434	1.3033469915390015
5dup.pdb	5dup_HL_A_SL64I.pdb	0.10855047404766083	0.06575000286102295
5dup.pdb	5dup_HL_A_SL64L.pdb	0.20586495101451874	-0.050280001014471054
5dup.pdb	5dup_HL_A_SL64K.pdb	-0.2677153944969177	0.05378999933600426
5dup.pdb	5dup_HL_A_SL64M.pdb	0.020241692662239075	0.023259999230504036
5dup.pdb	5dup_HL_A_SL64F.pdb	0.6223351955413818	0.9179450273513794
5dup.pdb	5dup_HL_A_SL64P.pdb	-0.3739627003669739	0.18930000066757202
5dup.pdb	5dup_HL_A_SL64T.pdb	-0.4583019018173218	-0.11503999680280685
5dup.pdb	5dup_HL_A_SL64W.pdb	0.016576245427131653	-0.3298799991607666
5dup.pdb	5dup_HL_A_SL64Y.pdb	0.1769283264875412	0.026839999482035637
5dup.pdb	5dup_HL_A_SL64V.pdb	-0.2552851736545563	0.015519999898970127
5dup.pdb	5dup_HL_A_EA62A.pdb	-1.0245743989944458	-0.09967999905347824
5dup.pdb	5dup_HL_A_EA62R.pdb	-0.891215980052948	-0.3497200012207031
5dup.pdb	5dup_HL_A_EA62N.pdb	-1.4841883182525635	-0.15267999470233917
5dup.pdb	5dup_HL_A_EA62D.pdb	-0.17895378172397614	0.4767000079154968
5dup.pdb	5dup_HL_A_EA62C.pdb	-0.8960360884666443	0.3716199994087219
5dup.pdb	5dup_HL_A_EA62Q.pdb	-0.5190811157226562	0.27713000774383545
5dup.pdb	5dup_HL_A_EA62G.pdb	-0.9359140992164612	0.19119000434875488
5dup.pdb	5dup_HL_A_EA62H.pdb	-0.495159387588501	0.8563600182533264
5dup.pdb	5dup_HL_A_EA62I.pdb	-0.6001312732696533	0.5997899770736694
5dup.pdb	5dup_HL_A_EA62L.pdb	0.04724977910518646	1.0179270505905151
5dup.pdb	5dup_HL_A_EA62K.pdb	-0.09745800495147705	1.4972715377807617
5dup.pdb	5dup_HL_A_EA62M.pdb	-0.06637893617153168	0.8902050256729126
5dup.pdb	5dup_HL_A_EA62F.pdb	-1.7379645109176636	0.6953650116920471
5dup.pdb	5dup_HL_A_EA62P.pdb	-1.262203574180603	-0.9213700294494629
5dup.pdb	5dup_HL_A_EA62S.pdb	-1.237542748451233	-0.297870010137558
5dup.pdb	5dup_HL_A_EA62T.pdb	-1.077932596206665	-0.4279100000858307
5dup.pdb	5dup_HL_A_EA62W.pdb	-1.869167685508728	0.21728000044822693
5dup.pdb	5dup_HL_A_EA62Y.pdb	-8.441169738769531	-3.5020499229431152
5dup.pdb	5dup_HL_A_EA62V.pdb	-0.7814719080924988	0.5903699994087219
5dup.pdb	5dup_HL_A_SA64A.pdb	0.07003803551197052	0.036249998956918716
5dup.pdb	5dup_HL_A_SA64R.pdb	0.7242690920829773	0.5494899749755859
5dup.pdb	5dup_HL_A_SA64N.pdb	0.06673042476177216	0.11416999995708466
5dup.pdb	5dup_HL_A_SA64D.pdb	0.08537466824054718	-0.2655999958515167
5dup.pdb	5dup_HL_A_SA64C.pdb	0.10999058187007904	0.033969998359680176
5dup.pdb	5dup_HL_A_SA64Q.pdb	0.22971101105213165	0.0012600000482052565
5dup.pdb	5dup_HL_A_SA64E.pdb	0.13986192643642426	-0.15886999666690826
5dup.pdb	5dup_HL_A_SA64G.pdb	-0.08851278573274612	0.10952000319957733
5dup.pdb	5dup_HL_A_SA64H.pdb	0.38439130783081055	0.03359000012278557
5dup.pdb	5dup_HL_A_SA64I.pdb	0.4418497681617737	0.04885999858379364
5dup.pdb	5dup_HL_A_SA64L.pdb	0.22721709311008453	0.07963000237941742
5dup.pdb	5dup_HL_A_SA64K.pdb	0.16878540813922882	0.4011699855327606
5dup.pdb	5dup_HL_A_SA64M.pdb	0.4942641854286194	0.04258999973535538
5dup.pdb	5dup_HL_A_SA64F.pdb	0.8182645440101624	0.1572200059890747
5dup.pdb	5dup_HL_A_SA64P.pdb	0.315593421459198	0.039500001817941666
5dup.pdb	5dup_HL_A_SA64T.pdb	0.002341434359550476	-0.039500001817941666
5dup.pdb	5dup_HL_A_SA64W.pdb	0.39713311195373535	0.2326900064945221
5dup.pdb	5dup_HL_A_SA64Y.pdb	0.3536374568939209	0.10253000259399414
5dup.pdb	5dup_HL_A_SA64V.pdb	0.32664185762405396	-0.0225600004196167
5dup.pdb	5dup_HL_A_SA65A.pdb	-0.375993549823761	0.9445369839668274
5dup.pdb	5dup_HL_A_SA65R.pdb	-2.0253357887268066	0.45427000522613525
5dup.pdb	5dup_HL_A_SA65N.pdb	-0.11133196949958801	0.3178099989891052
5dup.pdb	5dup_HL_A_SA65D.pdb	-0.23090091347694397	-2.302570104598999
5dup.pdb	5dup_HL_A_SA65C.pdb	-0.014721289277076721	0.8258540034294128
5dup.pdb	5dup_HL_A_SA65Q.pdb	0.4547712206840515	0.5827199816703796
5dup.pdb	5dup_HL_A_SA65E.pdb	0.19720794260501862	-3.182569980621338
5dup.pdb	5dup_HL_A_SA65G.pdb	-0.42259880900382996	0.6662120223045349
5dup.pdb	5dup_HL_A_SA65H.pdb	-0.3493003845214844	-0.3937399983406067
5dup.pdb	5dup_HL_A_SA65I.pdb	0.7408406138420105	1.0919619798660278
5dup.pdb	5dup_HL_A_SA65L.pdb	0.44996339082717896	0.4006899893283844
5dup.pdb	5dup_HL_A_SA65K.pdb	-0.16953974962234497	2.5112640857696533
5dup.pdb	5dup_HL_A_SA65M.pdb	1.6324782371520996	1.800392985343933
5dup.pdb	5dup_HL_A_SA65F.pdb	-0.9842615723609924	-1.5823999643325806
5dup.pdb	5dup_HL_A_SA65P.pdb	-0.440032958984375	0.6898149847984314
5dup.pdb	5dup_HL_A_SA65T.pdb	-0.42658400535583496	0.6606709957122803
5dup.pdb	5dup_HL_A_SA65W.pdb	-4.445133686065674	-6.0665998458862305
5dup.pdb	5dup_HL_A_SA65Y.pdb	-8.758543014526367	-6.641469955444336
5dup.pdb	5dup_HL_A_SA65V.pdb	0.4547969698905945	1.067399024963379
5dup.pdb	5dup_HL_A_GA66A.pdb	-0.7444763779640198	-0.4182099997997284
5dup.pdb	5dup_HL_A_GA66R.pdb	-0.2326606810092926	0.16474999487400055
5dup.pdb	5dup_HL_A_GA66N.pdb	-0.6414128541946411	-1.3091700077056885
5dup.pdb	5dup_HL_A_GA66D.pdb	-0.7725527882575989	-2.182110071182251
5dup.pdb	5dup_HL_A_GA66C.pdb	-1.0300639867782593	-0.578000009059906
5dup.pdb	5dup_HL_A_GA66Q.pdb	-0.07521142065525055	-3.354720115661621
5dup.pdb	5dup_HL_A_GA66E.pdb	-0.3623812794685364	-3.26419997215271
5dup.pdb	5dup_HL_A_GA66H.pdb	-0.8747780919075012	-2.9597599506378174
5dup.pdb	5dup_HL_A_GA66I.pdb	-0.43186378479003906	-1.2298699617385864
5dup.pdb	5dup_HL_A_GA66L.pdb	-0.2043856531381607	-1.1958999633789062
5dup.pdb	5dup_HL_A_GA66K.pdb	-1.6186848878860474	-1.9073200225830078
5dup.pdb	5dup_HL_A_GA66M.pdb	-1.407358169555664	-0.486380010843277
5dup.pdb	5dup_HL_A_GA66F.pdb	-0.2893771231174469	-0.5511199831962585
5dup.pdb	5dup_HL_A_GA66P.pdb	-0.1821766495704651	-0.6964799761772156
5dup.pdb	5dup_HL_A_GA66S.pdb	-0.018650934100151062	-0.7124300003051758
5dup.pdb	5dup_HL_A_GA66T.pdb	-0.13395443558692932	-1.0661499500274658
5dup.pdb	5dup_HL_A_GA66W.pdb	-2.566399335861206	-3.209439992904663
5dup.pdb	5dup_HL_A_GA66Y.pdb	-0.30221062898635864	-0.15102000534534454
5dup.pdb	5dup_HL_A_GA66V.pdb	-0.07683564722537994	-0.941070020198822
5dup.pdb	5dup_HL_A_VA67A.pdb	-0.03856538236141205	-0.7273499965667725
5dup.pdb	5dup_HL_A_VA67R.pdb	-0.09900958091020584	0.4487200081348419
5dup.pdb	5dup_HL_A_VA67N.pdb	-0.2909601330757141	0.08449999988079071
5dup.pdb	5dup_HL_A_VA67D.pdb	-0.3334265351295471	-0.49948999285697937
5dup.pdb	5dup_HL_A_VA67C.pdb	-0.2771967053413391	-0.16506999731063843
5dup.pdb	5dup_HL_A_VA67Q.pdb	-0.21652239561080933	0.23438000679016113
5dup.pdb	5dup_HL_A_VA67E.pdb	-0.27213022112846375	-0.37084001302719116
5dup.pdb	5dup_HL_A_VA67G.pdb	0.09533797204494476	-0.6614900231361389
5dup.pdb	5dup_HL_A_VA67H.pdb	-0.015580475330352783	0.28650999069213867
5dup.pdb	5dup_HL_A_VA67I.pdb	-0.03514485061168671	0.033890001475811005
5dup.pdb	5dup_HL_A_VA67L.pdb	-0.09543682634830475	0.06725999712944031
5dup.pdb	5dup_HL_A_VA67K.pdb	-0.1570543646812439	0.3383300006389618
5dup.pdb	5dup_HL_A_VA67M.pdb	0.6350869536399841	0.6649699807167053
5dup.pdb	5dup_HL_A_VA67F.pdb	0.024110928177833557	0.2843700051307678
5dup.pdb	5dup_HL_A_VA67P.pdb	-0.1914701908826828	-0.3812600076198578
5dup.pdb	5dup_HL_A_VA67S.pdb	-0.3787578344345093	-0.8934900164604187
5dup.pdb	5dup_HL_A_VA67T.pdb	-0.4216485321521759	-0.10512000322341919
5dup.pdb	5dup_HL_A_VA67W.pdb	0.14378906786441803	-0.3124200105667114
5dup.pdb	5dup_HL_A_VA67Y.pdb	-0.13634885847568512	0.28971999883651733
5dup.pdb	5dup_HL_A_SA68A.pdb	0.09905336797237396	0.7675430178642273
5dup.pdb	5dup_HL_A_SA68R.pdb	-0.7249360084533691	1.2779649496078491
5dup.pdb	5dup_HL_A_SA68N.pdb	-0.5165413618087769	0.4563499987125397
5dup.pdb	5dup_HL_A_SA68D.pdb	-0.4027954936027527	-1.1486899852752686
5dup.pdb	5dup_HL_A_SA68C.pdb	-0.496681272983551	0.5978400111198425
5dup.pdb	5dup_HL_A_SA68Q.pdb	-0.5219463109970093	0.21595999598503113
5dup.pdb	5dup_HL_A_SA68E.pdb	-0.6633619070053101	-1.9593900442123413
5dup.pdb	5dup_HL_A_SA68G.pdb	0.34518492221832275	1.6330395936965942
5dup.pdb	5dup_HL_A_SA68H.pdb	-1.1391668319702148	0.6684610247612
5dup.pdb	5dup_HL_A_SA68I.pdb	-3.2619245052337646	-3.6867799758911133
5dup.pdb	5dup_HL_A_SA68L.pdb	-0.14556410908699036	0.24695000052452087
5dup.pdb	5dup_HL_A_SA68K.pdb	-1.3649344444274902	-0.4767400026321411
5dup.pdb	5dup_HL_A_SA68M.pdb	-0.5625946521759033	0.6374499797821045
5dup.pdb	5dup_HL_A_SA68F.pdb	-3.7953555583953857	-3.845720052719116
5dup.pdb	5dup_HL_A_SA68P.pdb	-0.26250025629997253	0.6690199971199036
5dup.pdb	5dup_HL_A_SA68T.pdb	-0.47001367807388306	-0.03533000126481056
5dup.pdb	5dup_HL_A_SA68W.pdb	-0.8097677826881409	0.19257999956607819
5dup.pdb	5dup_HL_A_SA68Y.pdb	-0.7821374535560608	0.44481998682022095
5dup.pdb	5dup_HL_A_SA68V.pdb	-0.4012051224708557	-0.5340399742126465
5dup.pdb	5dup_HL_A_SA69A.pdb	0.48396825790405273	0.7036889791488647
5dup.pdb	5dup_HL_A_SA69R.pdb	0.2776187062263489	0.826869010925293
5dup.pdb	5dup_HL_A_SA69N.pdb	0.3848384618759155	0.6644229888916016
5dup.pdb	5dup_HL_A_SA69D.pdb	0.6404561400413513	1.3285750150680542
5dup.pdb	5dup_HL_A_SA69C.pdb	0.372005820274353	0.40529000759124756
5dup.pdb	5dup_HL_A_SA69Q.pdb	0.057787761092185974	0.18429000675678253
5dup.pdb	5dup_HL_A_SA69E.pdb	0.8706268668174744	0.5357599854469299
5dup.pdb	5dup_HL_A_SA69G.pdb	0.42430299520492554	1.1649709939956665
5dup.pdb	5dup_HL_A_SA69H.pdb	0.44306057691574097	1.4014580249786377
5dup.pdb	5dup_HL_A_SA69I.pdb	1.477695107460022	1.2962009906768799
5dup.pdb	5dup_HL_A_SA69L.pdb	1.0928539037704468	0.7845879793167114
5dup.pdb	5dup_HL_A_SA69K.pdb	0.2437303513288498	0.385699987411499
5dup.pdb	5dup_HL_A_SA69M.pdb	1.0820260047912598	1.4143600463867188
5dup.pdb	5dup_HL_A_SA69F.pdb	0.012484058737754822	-0.10211999714374542
5dup.pdb	5dup_HL_A_SA69P.pdb	1.3757705688476562	0.6528300046920776
5dup.pdb	5dup_HL_A_SA69T.pdb	-0.01503746211528778	0.5127400159835815
5dup.pdb	5dup_HL_A_SA69W.pdb	1.0681854486465454	-0.2989499866962433
5dup.pdb	5dup_HL_A_SA69Y.pdb	0.8985864520072937	1.0878180265426636
5dup.pdb	5dup_HL_A_SA69V.pdb	1.2590491771697998	1.4531199932098389
5dup.pdb	5dup_HL_A_TA76A.pdb	0.2072596698999405	-0.5042200088500977
5dup.pdb	5dup_HL_A_TA76R.pdb	0.7194653749465942	1.013535976409912
5dup.pdb	5dup_HL_A_TA76N.pdb	0.03088344633579254	0.01169000007212162
5dup.pdb	5dup_HL_A_TA76D.pdb	-0.3410819172859192	-0.6383500099182129
5dup.pdb	5dup_HL_A_TA76C.pdb	0.2514611482620239	0.14274999499320984
5dup.pdb	5dup_HL_A_TA76Q.pdb	0.030645370483398438	0.22683000564575195
5dup.pdb	5dup_HL_A_TA76E.pdb	-0.04089762270450592	0.09483999758958817
5dup.pdb	5dup_HL_A_TA76G.pdb	0.0743449479341507	-0.8415200114250183
5dup.pdb	5dup_HL_A_TA76H.pdb	0.26723581552505493	0.11678999662399292
5dup.pdb	5dup_HL_A_TA76I.pdb	0.44365203380584717	0.5899800062179565
5dup.pdb	5dup_HL_A_TA76L.pdb	0.7263128161430359	0.7695860266685486
5dup.pdb	5dup_HL_A_TA76K.pdb	0.15692375600337982	0.5322499871253967
5dup.pdb	5dup_HL_A_TA76M.pdb	0.6986299157142639	1.1112010478973389
5dup.pdb	5dup_HL_A_TA76F.pdb	1.2898800373077393	0.8726990222930908
5dup.pdb	5dup_HL_A_TA76P.pdb	-0.0118492990732193	-0.08320999890565872
5dup.pdb	5dup_HL_A_TA76S.pdb	-0.12509410083293915	-0.6316099762916565
5dup.pdb	5dup_HL_A_TA76W.pdb	0.580958366394043	0.34501999616622925
5dup.pdb	5dup_HL_A_TA76Y.pdb	1.5228605270385742	0.6197450160980225
5dup.pdb	5dup_HL_A_TA76V.pdb	-0.30665814876556396	-0.3060699999332428
5dup.pdb	5dup_HL_A_PA77A.pdb	-0.8097366690635681	-0.9716500043869019
5dup.pdb	5dup_HL_A_PA77R.pdb	-1.8788682222366333	-5.270299911499023
5dup.pdb	5dup_HL_A_PA77N.pdb	-1.1688674688339233	-3.7135798931121826
5dup.pdb	5dup_HL_A_PA77D.pdb	-1.7987886667251587	-3.9628500938415527
5dup.pdb	5dup_HL_A_PA77C.pdb	-0.5879327654838562	-1.9765299558639526
5dup.pdb	5dup_HL_A_PA77Q.pdb	-1.8482866287231445	-4.682909965515137
5dup.pdb	5dup_HL_A_PA77E.pdb	-1.6871790885925293	-3.151669979095459
5dup.pdb	5dup_HL_A_PA77G.pdb	-0.9997516870498657	-1.4616199731826782
5dup.pdb	5dup_HL_A_PA77H.pdb	-7.887027263641357	-10.233440399169922
5dup.pdb	5dup_HL_A_PA77I.pdb	-1.6189279556274414	-2.4490199089050293
5dup.pdb	5dup_HL_A_PA77L.pdb	-2.6350600719451904	-4.327610015869141
5dup.pdb	5dup_HL_A_PA77K.pdb	-2.306694746017456	-5.274620056152344
5dup.pdb	5dup_HL_A_PA77M.pdb	-0.8219335675239563	-1.7645900249481201
5dup.pdb	5dup_HL_A_PA77F.pdb	-2.4044864177703857	-4.624879837036133
5dup.pdb	5dup_HL_A_PA77S.pdb	-0.8294371366500854	-1.9538500308990479
5dup.pdb	5dup_HL_A_PA77T.pdb	-0.8784090876579285	-2.360610008239746
5dup.pdb	5dup_HL_A_PA77W.pdb	-10.299522399902344	-12.460740089416504
5dup.pdb	5dup_HL_A_PA77Y.pdb	-2.8569068908691406	-6.089379787445068
5dup.pdb	5dup_HL_A_PA77V.pdb	0.0007847100496292114	-0.8582800030708313
5dup.pdb	5dup_HL_A_WA85A.pdb	-1.1038836240768433	0.718254029750824
5dup.pdb	5dup_HL_A_WA85R.pdb	-0.16078078746795654	1.8202250003814697
5dup.pdb	5dup_HL_A_WA85N.pdb	-1.023038387298584	0.8345639705657959
5dup.pdb	5dup_HL_A_WA85D.pdb	-0.9529534578323364	-0.5053399801254272
5dup.pdb	5dup_HL_A_WA85C.pdb	-0.8821263909339905	0.9907479882240295
5dup.pdb	5dup_HL_A_WA85Q.pdb	-1.0483149290084839	0.8484489917755127
5dup.pdb	5dup_HL_A_WA85E.pdb	-1.0440750122070312	-1.3502600193023682
5dup.pdb	5dup_HL_A_WA85G.pdb	-1.1784820556640625	0.7852140069007874
5dup.pdb	5dup_HL_A_WA85H.pdb	-0.8255413770675659	0.2654699981212616
5dup.pdb	5dup_HL_A_WA85I.pdb	-0.8071877360343933	-0.2697100043296814
5dup.pdb	5dup_HL_A_WA85L.pdb	-0.8756992816925049	0.4582599997520447
5dup.pdb	5dup_HL_A_WA85K.pdb	-0.9130131602287292	0.31742000579833984
5dup.pdb	5dup_HL_A_WA85M.pdb	-0.8809072375297546	0.925574004650116
5dup.pdb	5dup_HL_A_WA85F.pdb	-0.8894559144973755	1.0209619998931885
5dup.pdb	5dup_HL_A_WA85P.pdb	-0.9562859535217285	0.7631250023841858
5dup.pdb	5dup_HL_A_WA85S.pdb	-1.2600061893463135	0.35266000032424927
5dup.pdb	5dup_HL_A_WA85T.pdb	-1.147017002105713	0.8103299736976624
5dup.pdb	5dup_HL_A_WA85Y.pdb	-0.45633822679519653	0.3274100124835968
5dup.pdb	5dup_HL_A_WA85V.pdb	-1.055515170097351	0.76528400182724
5dup.pdb	5dup_HL_A_IA87A.pdb	-0.3683018684387207	-1.3735699653625488
5dup.pdb	5dup_HL_A_IA87R.pdb	-0.7130221724510193	0.658161997795105
5dup.pdb	5dup_HL_A_IA87N.pdb	-0.4645155668258667	0.35225000977516174
5dup.pdb	5dup_HL_A_IA87D.pdb	-0.2818969786167145	-1.3440200090408325
5dup.pdb	5dup_HL_A_IA87C.pdb	-0.5624932646751404	-0.7013999819755554
5dup.pdb	5dup_HL_A_IA87Q.pdb	-0.16751381754875183	-1.043969988822937
5dup.pdb	5dup_HL_A_IA87E.pdb	-0.23319467902183533	-1.4341100454330444
5dup.pdb	5dup_HL_A_IA87G.pdb	-0.5744971036911011	-1.16225004196167
5dup.pdb	5dup_HL_A_IA87H.pdb	0.02016589045524597	0.7064039707183838
5dup.pdb	5dup_HL_A_IA87L.pdb	0.13220207393169403	0.05624999850988388
5dup.pdb	5dup_HL_A_IA87K.pdb	-0.0619802325963974	0.045499999076128006
5dup.pdb	5dup_HL_A_IA87M.pdb	0.037678733468055725	-0.07343000173568726
5dup.pdb	5dup_HL_A_IA87F.pdb	0.20416279137134552	-0.36250999569892883
5dup.pdb	5dup_HL_A_IA87P.pdb	-0.3794838786125183	-1.2761499881744385
5dup.pdb	5dup_HL_A_IA87S.pdb	-0.5977784991264343	-1.066789984703064
5dup.pdb	5dup_HL_A_IA87T.pdb	-0.4172511696815491	-0.4232499897480011
5dup.pdb	5dup_HL_A_IA87W.pdb	-6.950472831726074	-11.088640213012695
5dup.pdb	5dup_HL_A_IA87Y.pdb	0.060477301478385925	-1.4715700149536133
5dup.pdb	5dup_HL_A_IA87V.pdb	-0.1423131823539734	-0.18501999974250793
5dup.pdb	5dup_HL_A_KA88A.pdb	-0.7809984087944031	1.2120529413223267
5dup.pdb	5dup_HL_A_KA88R.pdb	0.4816192388534546	1.6549992561340332
5dup.pdb	5dup_HL_A_KA88N.pdb	-0.4064755439758301	-0.024399999529123306
5dup.pdb	5dup_HL_A_KA88D.pdb	-0.9522662162780762	0.03982999920845032
5dup.pdb	5dup_HL_A_KA88C.pdb	-0.42413240671157837	1.4812569618225098
5dup.pdb	5dup_HL_A_KA88Q.pdb	-0.8175472617149353	0.9817219972610474
5dup.pdb	5dup_HL_A_KA88E.pdb	-1.0324937105178833	0.7431250214576721
5dup.pdb	5dup_HL_A_KA88G.pdb	-0.8156089782714844	1.1679739952087402
5dup.pdb	5dup_HL_A_KA88H.pdb	-5.152338027954102	-4.334400177001953
5dup.pdb	5dup_HL_A_KA88I.pdb	-0.23260600864887238	1.1881890296936035
5dup.pdb	5dup_HL_A_KA88L.pdb	-0.15642623603343964	1.181373953819275
5dup.pdb	5dup_HL_A_KA88M.pdb	0.11258591711521149	1.5029741525650024
5dup.pdb	5dup_HL_A_KA88F.pdb	-11.215665817260742	-7.978549957275391
5dup.pdb	5dup_HL_A_KA88P.pdb	-1.1569472551345825	0.7823910117149353
5dup.pdb	5dup_HL_A_KA88S.pdb	-1.0345406532287598	0.9752600193023682
5dup.pdb	5dup_HL_A_KA88T.pdb	-0.6984261274337769	1.167794942855835
5dup.pdb	5dup_HL_A_KA88W.pdb	-1.935985803604126	-2.4454500675201416
5dup.pdb	5dup_HL_A_KA88Y.pdb	-11.75311279296875	-10.968640327453613
5dup.pdb	5dup_HL_A_KA88V.pdb	-0.9361048340797424	1.5736361742019653
5dup.pdb	5dup_HL_A_KA89A.pdb	-0.14940786361694336	0.3338499963283539
5dup.pdb	5dup_HL_A_KA89R.pdb	-0.157639741897583	-0.2646400034427643
5dup.pdb	5dup_HL_A_KA89N.pdb	-0.21542605757713318	0.7840129733085632
5dup.pdb	5dup_HL_A_KA89D.pdb	0.053522899746894836	-0.9268500208854675
5dup.pdb	5dup_HL_A_KA89C.pdb	-0.22530165314674377	0.4404299855232239
5dup.pdb	5dup_HL_A_KA89Q.pdb	-0.08442975580692291	0.14515000581741333
5dup.pdb	5dup_HL_A_KA89E.pdb	-0.1950789988040924	-0.6091099977493286
5dup.pdb	5dup_HL_A_KA89G.pdb	-0.17183014750480652	-0.060679998248815536
5dup.pdb	5dup_HL_A_KA89H.pdb	0.005440548062324524	0.5785300135612488
5dup.pdb	5dup_HL_A_KA89I.pdb	-0.04592472314834595	-0.16193999350070953
5dup.pdb	5dup_HL_A_KA89L.pdb	0.018858328461647034	-0.07225000113248825
5dup.pdb	5dup_HL_A_KA89M.pdb	0.12151233851909637	0.6022509932518005
5dup.pdb	5dup_HL_A_KA89F.pdb	0.2591170072555542	0.3275600075721741
5dup.pdb	5dup_HL_A_KA89P.pdb	-0.19119325280189514	-0.46397000551223755
5dup.pdb	5dup_HL_A_KA89S.pdb	-0.33104372024536133	1.0300660133361816
5dup.pdb	5dup_HL_A_KA89T.pdb	-0.2947462201118469	0.22113999724388123
5dup.pdb	5dup_HL_A_KA89W.pdb	0.16917945444583893	-0.08522000163793564
5dup.pdb	5dup_HL_A_KA89Y.pdb	0.18069635331630707	-0.1407500058412552
5dup.pdb	5dup_HL_A_KA89V.pdb	0.02044270932674408	-0.06597000360488892
5dup.pdb	5dup_HL_A_NA90A.pdb	-0.5687580704689026	0.24532000720500946
5dup.pdb	5dup_HL_A_NA90R.pdb	0.14386583864688873	0.2439199984073639
5dup.pdb	5dup_HL_A_NA90D.pdb	0.11708544194698334	0.7191839814186096
5dup.pdb	5dup_HL_A_NA90C.pdb	-0.5170372724533081	0.08824999630451202
5dup.pdb	5dup_HL_A_NA90Q.pdb	-0.29058146476745605	0.12167000025510788
5dup.pdb	5dup_HL_A_NA90E.pdb	-0.5324794054031372	0.19550000131130219
5dup.pdb	5dup_HL_A_NA90G.pdb	-0.6502147316932678	0.46288999915122986
5dup.pdb	5dup_HL_A_NA90H.pdb	-0.046972811222076416	-0.2298000007867813
5dup.pdb	5dup_HL_A_NA90I.pdb	-0.34488195180892944	0.359360009431839
5dup.pdb	5dup_HL_A_NA90L.pdb	0.010731860995292664	0.5441799759864807
5dup.pdb	5dup_HL_A_NA90K.pdb	-0.13660076260566711	0.6264510154724121
5dup.pdb	5dup_HL_A_NA90M.pdb	0.2535964846611023	0.09893999993801117
5dup.pdb	5dup_HL_A_NA90F.pdb	0.35146844387054443	0.15583999454975128
5dup.pdb	5dup_HL_A_NA90P.pdb	-0.6552457809448242	0.15078000724315643
5dup.pdb	5dup_HL_A_NA90S.pdb	-0.8458589315414429	0.14653000235557556
5dup.pdb	5dup_HL_A_NA90T.pdb	-0.6926635503768921	-0.29695001244544983
5dup.pdb	5dup_HL_A_NA90W.pdb	0.2392713874578476	0.41565001010894775
5dup.pdb	5dup_HL_A_NA90Y.pdb	0.007677793502807617	0.465829998254776
5dup.pdb	5dup_HL_A_NA90V.pdb	-0.2903163731098175	0.25415998697280884
5dup.pdb	5dup_HL_A_NA91A.pdb	2.3861775398254395	0.12386000156402588
5dup.pdb	5dup_HL_A_NA91R.pdb	2.494297742843628	-1.2084200382232666
5dup.pdb	5dup_HL_A_NA91D.pdb	3.092965841293335	1.815093994140625
5dup.pdb	5dup_HL_A_NA91C.pdb	2.5288376808166504	0.27324000000953674
5dup.pdb	5dup_HL_A_NA91Q.pdb	3.063263177871704	0.32100000977516174
5dup.pdb	5dup_HL_A_NA91E.pdb	3.2668609619140625	1.7096610069274902
5dup.pdb	5dup_HL_A_NA91G.pdb	2.36065673828125	0.23500999808311462
5dup.pdb	5dup_HL_A_NA91H.pdb	2.45133113861084	-0.09497000277042389
5dup.pdb	5dup_HL_A_NA91I.pdb	3.3042333126068115	1.0643659830093384
5dup.pdb	5dup_HL_A_NA91L.pdb	2.0179829597473145	-0.32014000415802
5dup.pdb	5dup_HL_A_NA91K.pdb	2.7211995124816895	-0.4693099856376648
5dup.pdb	5dup_HL_A_NA91M.pdb	3.568087100982666	0.5471100211143494
5dup.pdb	5dup_HL_A_NA91F.pdb	3.26206636428833	1.1539649963378906
5dup.pdb	5dup_HL_A_NA91P.pdb	1.1241897344589233	-1.8672900199890137
5dup.pdb	5dup_HL_A_NA91S.pdb	2.1226677894592285	-0.7196000218391418
5dup.pdb	5dup_HL_A_NA91T.pdb	2.3900094032287598	0.6461049914360046
5dup.pdb	5dup_HL_A_NA91W.pdb	3.029397964477539	0.6522899866104126
5dup.pdb	5dup_HL_A_NA91Y.pdb	1.4159966707229614	-0.8560799956321716
5dup.pdb	5dup_HL_A_NA91V.pdb	2.980736017227173	0.8356890082359314
5dup.pdb	5dup_HL_A_KA125A.pdb	-0.6330835819244385	-0.15902000665664673
5dup.pdb	5dup_HL_A_KA125R.pdb	0.850264847278595	0.8090270161628723
5dup.pdb	5dup_HL_A_KA125N.pdb	-0.6189424991607666	-0.2282799929380417
5dup.pdb	5dup_HL_A_KA125D.pdb	-0.6490931510925293	-0.6869800090789795
5dup.pdb	5dup_HL_A_KA125C.pdb	-0.6126848459243774	0.10146000236272812
5dup.pdb	5dup_HL_A_KA125Q.pdb	-0.6289117336273193	-0.2231999933719635
5dup.pdb	5dup_HL_A_KA125E.pdb	-0.6784220337867737	-0.7116699814796448
5dup.pdb	5dup_HL_A_KA125G.pdb	-0.7465265989303589	-0.16130000352859497
5dup.pdb	5dup_HL_A_KA125H.pdb	-0.4241112470626831	-0.1818999946117401
5dup.pdb	5dup_HL_A_KA125I.pdb	-0.42953503131866455	0.26642000675201416
5dup.pdb	5dup_HL_A_KA125L.pdb	0.1729653924703598	0.7593430280685425
5dup.pdb	5dup_HL_A_KA125M.pdb	0.47583407163619995	0.8421199917793274
5dup.pdb	5dup_HL_A_KA125F.pdb	-0.41127482056617737	-0.19155000150203705
5dup.pdb	5dup_HL_A_KA125P.pdb	-0.8275918364524841	-0.6415200233459473
5dup.pdb	5dup_HL_A_KA125S.pdb	-0.8234736919403076	-0.2159299999475479
5dup.pdb	5dup_HL_A_KA125T.pdb	-0.7497779130935669	0.08765999972820282
5dup.pdb	5dup_HL_A_KA125W.pdb	0.5107240080833435	0.9109979867935181
5dup.pdb	5dup_HL_A_KA125Y.pdb	0.5448960661888123	1.8838510513305664
5dup.pdb	5dup_HL_A_KA125V.pdb	-0.5336015820503235	0.22288000583648682
5dup.pdb	5dup_HL_A_LA126A.pdb	-0.5170600414276123	-1.1584700345993042
5dup.pdb	5dup_HL_A_LA126R.pdb	0.3803700804710388	2.8255200386047363
5dup.pdb	5dup_HL_A_LA126N.pdb	-0.5561563968658447	0.97428297996521
5dup.pdb	5dup_HL_A_LA126D.pdb	-1.071349859237671	-0.7019199728965759
5dup.pdb	5dup_HL_A_LA126C.pdb	-0.4934057593345642	-0.7989799976348877
5dup.pdb	5dup_HL_A_LA126Q.pdb	-0.33099693059921265	0.9909330010414124
5dup.pdb	5dup_HL_A_LA126E.pdb	-0.7863184809684753	-0.5596399903297424
5dup.pdb	5dup_HL_A_LA126G.pdb	-0.6435948610305786	0.07158999890089035
5dup.pdb	5dup_HL_A_LA126H.pdb	-1.1983239650726318	-1.0331499576568604
5dup.pdb	5dup_HL_A_LA126I.pdb	-0.1355513632297516	-0.5641599893569946
5dup.pdb	5dup_HL_A_LA126K.pdb	-0.41822224855422974	0.9524340033531189
5dup.pdb	5dup_HL_A_LA126M.pdb	0.25711590051651	0.7721239924430847
5dup.pdb	5dup_HL_A_LA126F.pdb	-1.8605107069015503	-0.6352699995040894
5dup.pdb	5dup_HL_A_LA126P.pdb	-0.9120796918869019	0.4356299936771393
5dup.pdb	5dup_HL_A_LA126S.pdb	-0.6958944201469421	-1.279229998588562
5dup.pdb	5dup_HL_A_LA126T.pdb	-0.45314985513687134	-0.636210024356842
5dup.pdb	5dup_HL_A_LA126W.pdb	-0.5817034840583801	-0.6730700135231018
5dup.pdb	5dup_HL_A_LA126Y.pdb	-2.1689271926879883	-0.7120299935340881
5dup.pdb	5dup_HL_A_LA126V.pdb	-0.40146204829216003	-0.5880799889564514
5dup.pdb	5dup_HL_A_KA154A.pdb	-0.23518121242523193	0.8720430135726929
5dup.pdb	5dup_HL_A_KA154R.pdb	-0.30834925174713135	0.6857060194015503
5dup.pdb	5dup_HL_A_KA154N.pdb	-0.18226245045661926	0.8805890083312988
5dup.pdb	5dup_HL_A_KA154D.pdb	-0.2001177966594696	0.904263973236084
5dup.pdb	5dup_HL_A_KA154C.pdb	-0.1775372475385666	0.830826997756958
5dup.pdb	5dup_HL_A_KA154Q.pdb	-0.3340449333190918	0.7796210050582886
5dup.pdb	5dup_HL_A_KA154E.pdb	-0.21042491495609283	0.9305089712142944
5dup.pdb	5dup_HL_A_KA154G.pdb	-0.31608980894088745	0.8981969952583313
5dup.pdb	5dup_HL_A_KA154H.pdb	-0.36064183712005615	0.7912889719009399
5dup.pdb	5dup_HL_A_KA154I.pdb	-0.21051155030727386	0.857433021068573
5dup.pdb	5dup_HL_A_KA154L.pdb	-0.2680822014808655	0.7850369811058044
5dup.pdb	5dup_HL_A_KA154M.pdb	-0.05978661775588989	0.8698520064353943
5dup.pdb	5dup_HL_A_KA154F.pdb	0.151717409491539	0.773747980594635
5dup.pdb	5dup_HL_A_KA154P.pdb	-0.0647396445274353	0.886389970779419
5dup.pdb	5dup_HL_A_KA154S.pdb	-0.40195605158805847	0.8908630013465881
5dup.pdb	5dup_HL_A_KA154T.pdb	-0.5606977939605713	0.8653519749641418
5dup.pdb	5dup_HL_A_KA154W.pdb	0.03678929805755615	0.7660639882087708
5dup.pdb	5dup_HL_A_KA154Y.pdb	0.39609456062316895	1.3249609470367432
5dup.pdb	5dup_HL_A_KA154V.pdb	-0.24381127953529358	0.8232300281524658
5dup.pdb	5dup_HL_A_GA157A.pdb	-0.028778627514839172	-0.5313199758529663
5dup.pdb	5dup_HL_A_GA157R.pdb	0.22575779259204865	0.6396170258522034
5dup.pdb	5dup_HL_A_GA157N.pdb	0.030431970953941345	-0.30302000045776367
5dup.pdb	5dup_HL_A_GA157D.pdb	0.05356024205684662	0.014619999565184116
5dup.pdb	5dup_HL_A_GA157C.pdb	0.20201797783374786	-0.36236000061035156
5dup.pdb	5dup_HL_A_GA157Q.pdb	-0.06150704622268677	0.025210000574588776
5dup.pdb	5dup_HL_A_GA157E.pdb	0.023478984832763672	1.0956350564956665
5dup.pdb	5dup_HL_A_GA157H.pdb	0.3972090482711792	0.0335099995136261
5dup.pdb	5dup_HL_A_GA157I.pdb	0.5181704759597778	1.5283186435699463
5dup.pdb	5dup_HL_A_GA157L.pdb	0.5771340131759644	0.10779999941587448
5dup.pdb	5dup_HL_A_GA157K.pdb	-0.4175742268562317	0.639976978302002
5dup.pdb	5dup_HL_A_GA157M.pdb	1.1346945762634277	1.6975419521331787
5dup.pdb	5dup_HL_A_GA157F.pdb	0.9678542017936707	0.6113849878311157
5dup.pdb	5dup_HL_A_GA157P.pdb	0.21665938198566437	0.8991199731826782
5dup.pdb	5dup_HL_A_GA157S.pdb	-0.19418713450431824	-0.5181000232696533
5dup.pdb	5dup_HL_A_GA157T.pdb	0.08744306862354279	0.6204550266265869
5dup.pdb	5dup_HL_A_GA157W.pdb	0.9548841118812561	0.7204480171203613
5dup.pdb	5dup_HL_A_GA157Y.pdb	0.7338278889656067	0.5724999904632568
5dup.pdb	5dup_HL_A_GA157V.pdb	0.4736335277557373	0.34630000591278076
5dup.pdb	5dup_HL_A_QA158A.pdb	-0.4087914228439331	2.5139870643615723
5dup.pdb	5dup_HL_A_QA158R.pdb	-0.40554752945899963	-0.098580002784729
5dup.pdb	5dup_HL_A_QA158N.pdb	-0.61034095287323	0.9036219716072083
5dup.pdb	5dup_HL_A_QA158D.pdb	-0.6783636212348938	0.2626599967479706
5dup.pdb	5dup_HL_A_QA158C.pdb	-0.489602267742157	1.2681159973144531
5dup.pdb	5dup_HL_A_QA158E.pdb	-0.5624059438705444	-0.1300099939107895
5dup.pdb	5dup_HL_A_QA158G.pdb	-0.5271933078765869	1.2664129734039307
5dup.pdb	5dup_HL_A_QA158H.pdb	0.23901505768299103	0.5438200235366821
5dup.pdb	5dup_HL_A_QA158I.pdb	-0.29042142629623413	2.505323886871338
5dup.pdb	5dup_HL_A_QA158L.pdb	-0.10606779158115387	1.5848417282104492
5dup.pdb	5dup_HL_A_QA158K.pdb	-0.22917217016220093	2.195444107055664
5dup.pdb	5dup_HL_A_QA158M.pdb	-0.03555598855018616	2.681269884109497
5dup.pdb	5dup_HL_A_QA158F.pdb	-1.0052499771118164	0.04845000058412552
5dup.pdb	5dup_HL_A_QA158P.pdb	-0.5375358462333679	1.0722830295562744
5dup.pdb	5dup_HL_A_QA158S.pdb	-0.388610303401947	1.1163179874420166
5dup.pdb	5dup_HL_A_QA158T.pdb	-0.588723361492157	1.2922519445419312
5dup.pdb	5dup_HL_A_QA158W.pdb	-7.92338228225708	-4.9581499099731445
5dup.pdb	5dup_HL_A_QA158Y.pdb	-0.947649359703064	0.13198000192642212
5dup.pdb	5dup_HL_A_QA158V.pdb	-0.3625829517841339	1.0923409461975098
6vmj.pdb	6vmj_FE_Y_DE32A.pdb	-1.4458718299865723	-0.5842000246047974
6vmj.pdb	6vmj_FE_Y_DE32R.pdb	-0.7565264105796814	-0.46799999475479126
6vmj.pdb	6vmj_FE_Y_DE32N.pdb	-0.5744112133979797	0.510200023651123
6vmj.pdb	6vmj_FE_Y_DE32C.pdb	-1.3607579469680786	0.60589998960495
6vmj.pdb	6vmj_FE_Y_DE32Q.pdb	-0.8303223252296448	0.1657000035047531
6vmj.pdb	6vmj_FE_Y_DE32E.pdb	-0.6675347089767456	-0.5331000089645386
6vmj.pdb	6vmj_FE_Y_DE32G.pdb	-1.0156633853912354	-1.1203999519348145
6vmj.pdb	6vmj_FE_Y_DE32H.pdb	-0.885248601436615	0.05249999836087227
6vmj.pdb	6vmj_FE_Y_DE32I.pdb	-1.1950119733810425	-1.1114000082015991
6vmj.pdb	6vmj_FE_Y_DE32L.pdb	-1.6735203266143799	0.7045999765396118
6vmj.pdb	6vmj_FE_Y_DE32K.pdb	-1.0150014162063599	-1.291700005531311
6vmj.pdb	6vmj_FE_Y_DE32M.pdb	-0.7090883255004883	0.427700012922287
6vmj.pdb	6vmj_FE_Y_DE32F.pdb	-1.5375829935073853	-0.07680000364780426
6vmj.pdb	6vmj_FE_Y_DE32P.pdb	-0.924483597278595	-0.36500000953674316
6vmj.pdb	6vmj_FE_Y_DE32S.pdb	-0.9568043351173401	-0.6507999897003174
6vmj.pdb	6vmj_FE_Y_DE32T.pdb	-0.6668531894683838	0.006500000134110451
6vmj.pdb	6vmj_FE_Y_DE32W.pdb	-0.7604685425758362	-1.3329999446868896
6vmj.pdb	6vmj_FE_Y_DE32Y.pdb	0.02148495614528656	0.3427000045776367
6vmj.pdb	6vmj_FE_Y_DE32V.pdb	-1.1649848222732544	-0.13619999587535858
6vmj.pdb	6vmj_FE_Y_AE34R.pdb	-0.22657442092895508	-3.5283000469207764
6vmj.pdb	6vmj_FE_Y_AE34N.pdb	-0.1275024265050888	-0.8600999712944031
6vmj.pdb	6vmj_FE_Y_AE34D.pdb	-0.09495726227760315	0.9071000218391418
6vmj.pdb	6vmj_FE_Y_AE34C.pdb	-0.11250438541173935	-0.11169999837875366
6vmj.pdb	6vmj_FE_Y_AE34Q.pdb	0.12805457413196564	1.132099986076355
6vmj.pdb	6vmj_FE_Y_AE34E.pdb	0.6879928112030029	0.35179999470710754
6vmj.pdb	6vmj_FE_Y_AE34G.pdb	-0.12148427218198776	0.7838000059127808
6vmj.pdb	6vmj_FE_Y_AE34H.pdb	-0.32239818572998047	0.9650999903678894
6vmj.pdb	6vmj_FE_Y_AE34I.pdb	0.16879810392856598	0.5514000058174133
6vmj.pdb	6vmj_FE_Y_AE34L.pdb	-0.0472693145275116	0.3041999936103821
6vmj.pdb	6vmj_FE_Y_AE34K.pdb	-1.7181404829025269	-1.9129999876022339
6vmj.pdb	6vmj_FE_Y_AE34M.pdb	-0.38815373182296753	0.3569999933242798
6vmj.pdb	6vmj_FE_Y_AE34F.pdb	-0.4437457323074341	0.20759999752044678
6vmj.pdb	6vmj_FE_Y_AE34P.pdb	0.6131114959716797	0.8406000137329102
6vmj.pdb	6vmj_FE_Y_AE34S.pdb	-0.15270231664180756	-0.15070000290870667
6vmj.pdb	6vmj_FE_Y_AE34T.pdb	0.5724226832389832	0.935699999332428
6vmj.pdb	6vmj_FE_Y_AE34W.pdb	-2.771183490753174	-1.2546000480651855
6vmj.pdb	6vmj_FE_Y_AE34Y.pdb	-1.424497127532959	-2.4593000411987305
6vmj.pdb	6vmj_FE_Y_AE34V.pdb	0.26553767919540405	0.7163000106811523
6vmj.pdb	6vmj_FE_Y_FE36A.pdb	-0.3543686866760254	0.817300021648407
6vmj.pdb	6vmj_FE_Y_FE36R.pdb	-0.7496916651725769	0.30140000581741333
6vmj.pdb	6vmj_FE_Y_FE36N.pdb	-0.2816779911518097	0.54339998960495
6vmj.pdb	6vmj_FE_Y_FE36D.pdb	-0.2492111325263977	1.419100046157837
6vmj.pdb	6vmj_FE_Y_FE36C.pdb	-0.45550256967544556	0.8022000193595886
6vmj.pdb	6vmj_FE_Y_FE36Q.pdb	-0.4761682152748108	0.8382999897003174
6vmj.pdb	6vmj_FE_Y_FE36E.pdb	-0.31127601861953735	0.8123000264167786
6vmj.pdb	6vmj_FE_Y_FE36G.pdb	-0.5304428935050964	0.973800003528595
6vmj.pdb	6vmj_FE_Y_FE36H.pdb	-0.09597296267747879	0.18019999563694
6vmj.pdb	6vmj_FE_Y_FE36I.pdb	-0.0710771232843399	0.7386999726295471
6vmj.pdb	6vmj_FE_Y_FE36L.pdb	-0.05368654429912567	0.6241999864578247
6vmj.pdb	6vmj_FE_Y_FE36K.pdb	0.08556447923183441	0.4456999897956848
6vmj.pdb	6vmj_FE_Y_FE36M.pdb	-0.2752549350261688	0.7617999911308289
6vmj.pdb	6vmj_FE_Y_FE36P.pdb	-0.3541383147239685	0.6970000267028809
6vmj.pdb	6vmj_FE_Y_FE36S.pdb	-0.5578801035881042	0.7275999784469604
6vmj.pdb	6vmj_FE_Y_FE36T.pdb	-0.4073948264122009	0.8108999729156494
6vmj.pdb	6vmj_FE_Y_FE36W.pdb	0.23997853696346283	0.526199996471405
6vmj.pdb	6vmj_FE_Y_FE36Y.pdb	-0.13421952724456787	0.5113999843597412
6vmj.pdb	6vmj_FE_Y_FE36V.pdb	-0.32391250133514404	0.98580002784729
6vmj.pdb	6vmj_FE_Y_YE49A.pdb	-0.7081915736198425	-0.11569999903440475
6vmj.pdb	6vmj_FE_Y_YE49R.pdb	-0.3186752498149872	0.5450000166893005
6vmj.pdb	6vmj_FE_Y_YE49N.pdb	-0.5079846382141113	-0.2721000015735626
6vmj.pdb	6vmj_FE_Y_YE49D.pdb	-0.428994357585907	0.5016000270843506
6vmj.pdb	6vmj_FE_Y_YE49C.pdb	-0.4315163493156433	-0.14810000360012054
6vmj.pdb	6vmj_FE_Y_YE49Q.pdb	0.011309325695037842	1.5016000270843506
6vmj.pdb	6vmj_FE_Y_YE49E.pdb	-0.21873851120471954	0.2565999925136566
6vmj.pdb	6vmj_FE_Y_YE49G.pdb	-0.4849480390548706	-0.9833999872207642
6vmj.pdb	6vmj_FE_Y_YE49H.pdb	-0.607225775718689	-0.22869999706745148
6vmj.pdb	6vmj_FE_Y_YE49I.pdb	0.14661447703838348	1.2933000326156616
6vmj.pdb	6vmj_FE_Y_YE49L.pdb	-0.2435445487499237	-0.12860000133514404
6vmj.pdb	6vmj_FE_Y_YE49K.pdb	0.0828094631433487	0.28619998693466187
6vmj.pdb	6vmj_FE_Y_YE49M.pdb	-0.33141466975212097	-0.23260000348091125
6vmj.pdb	6vmj_FE_Y_YE49F.pdb	-0.26415783166885376	0.0012000000569969416
6vmj.pdb	6vmj_FE_Y_YE49P.pdb	-0.46721935272216797	-0.1720999926328659
6vmj.pdb	6vmj_FE_Y_YE49S.pdb	-0.5413263440132141	-0.3727000057697296
6vmj.pdb	6vmj_FE_Y_YE49T.pdb	-0.4957386255264282	-0.5001000165939331
6vmj.pdb	6vmj_FE_Y_YE49W.pdb	-0.13053536415100098	-0.08240000158548355
6vmj.pdb	6vmj_FE_Y_YE49V.pdb	-0.3637648820877075	0.17720000445842743
6vmj.pdb	6vmj_FE_Y_QE89A.pdb	-0.5329745411872864	-0.1597999930381775
6vmj.pdb	6vmj_FE_Y_QE89R.pdb	-0.6400529146194458	-1.5555000305175781
6vmj.pdb	6vmj_FE_Y_QE89N.pdb	-0.3446391224861145	0.5397999882698059
6vmj.pdb	6vmj_FE_Y_QE89D.pdb	-0.2397821545600891	1.9700000286102295
6vmj.pdb	6vmj_FE_Y_QE89C.pdb	-0.6911531686782837	-0.13619999587535858
6vmj.pdb	6vmj_FE_Y_QE89E.pdb	0.47090578079223633	2.4907000064849854
6vmj.pdb	6vmj_FE_Y_QE89G.pdb	-0.6672155857086182	-0.10050000250339508
6vmj.pdb	6vmj_FE_Y_QE89H.pdb	-0.37636250257492065	-0.3869999945163727
6vmj.pdb	6vmj_FE_Y_QE89I.pdb	-0.5867113471031189	-0.23000000417232513
6vmj.pdb	6vmj_FE_Y_QE89L.pdb	-0.32635846734046936	0.05339999869465828
6vmj.pdb	6vmj_FE_Y_QE89K.pdb	-0.6064800024032593	0.33629998564720154
6vmj.pdb	6vmj_FE_Y_QE89M.pdb	0.030859634280204773	-0.22269999980926514
6vmj.pdb	6vmj_FE_Y_QE89F.pdb	-0.4456167221069336	-0.8783000111579895
6vmj.pdb	6vmj_FE_Y_QE89P.pdb	-0.646681010723114	-0.0997999981045723
6vmj.pdb	6vmj_FE_Y_QE89S.pdb	-0.6316888332366943	-0.2054000049829483
6vmj.pdb	6vmj_FE_Y_QE89T.pdb	-0.6138616800308228	-0.3370000123977661
6vmj.pdb	6vmj_FE_Y_QE89W.pdb	-0.36415553092956543	-0.8704000115394592
6vmj.pdb	6vmj_FE_Y_QE89Y.pdb	-0.9417413473129272	-0.05739999935030937
6vmj.pdb	6vmj_FE_Y_QE89V.pdb	-0.5775582790374756	-0.15440000593662262
6vmj.pdb	6vmj_FE_Y_YE91A.pdb	-1.679837942123413	-0.5364000201225281
6vmj.pdb	6vmj_FE_Y_YE91R.pdb	-3.0041825771331787	-3.2065999507904053
6vmj.pdb	6vmj_FE_Y_YE91N.pdb	-1.4264156818389893	-0.7511000037193298
6vmj.pdb	6vmj_FE_Y_YE91D.pdb	-1.0130711793899536	0.7555999755859375
6vmj.pdb	6vmj_FE_Y_YE91C.pdb	-1.3639975786209106	-0.37130001187324524
6vmj.pdb	6vmj_FE_Y_YE91Q.pdb	-1.7441855669021606	-0.2563999891281128
6vmj.pdb	6vmj_FE_Y_YE91E.pdb	-0.5095231533050537	1.500100016593933
6vmj.pdb	6vmj_FE_Y_YE91G.pdb	-1.9856102466583252	-0.9236000180244446
6vmj.pdb	6vmj_FE_Y_YE91H.pdb	-0.8423519134521484	-0.8256000280380249
6vmj.pdb	6vmj_FE_Y_YE91I.pdb	-0.46596860885620117	-0.2599000036716461
6vmj.pdb	6vmj_FE_Y_YE91L.pdb	-0.6344587206840515	-0.17329999804496765
6vmj.pdb	6vmj_FE_Y_YE91K.pdb	-1.5550976991653442	-1.7416000366210938
6vmj.pdb	6vmj_FE_Y_YE91M.pdb	-0.49270349740982056	-2.4618000984191895
6vmj.pdb	6vmj_FE_Y_YE91F.pdb	-0.27156829833984375	0.6798999905586243
6vmj.pdb	6vmj_FE_Y_YE91P.pdb	-1.584509253501892	-0.11710000038146973
6vmj.pdb	6vmj_FE_Y_YE91S.pdb	-1.6586499214172363	-0.708299994468689
6vmj.pdb	6vmj_FE_Y_YE91T.pdb	-1.0753690004348755	-0.7226999998092651
6vmj.pdb	6vmj_FE_Y_YE91W.pdb	-1.2870532274246216	0.4690000116825104
6vmj.pdb	6vmj_FE_Y_YE91V.pdb	-0.5857065916061401	0.762499988079071
6vmj.pdb	6vmj_FE_Y_YE94A.pdb	-1.6962487697601318	-0.6801999807357788
6vmj.pdb	6vmj_FE_Y_YE94R.pdb	-1.533392071723938	0.446399986743927
6vmj.pdb	6vmj_FE_Y_YE94N.pdb	-1.580087661743164	0.38420000672340393
6vmj.pdb	6vmj_FE_Y_YE94D.pdb	-1.6074539422988892	-0.4876999855041504
6vmj.pdb	6vmj_FE_Y_YE94C.pdb	-1.8033119440078735	-0.6588000059127808
6vmj.pdb	6vmj_FE_Y_YE94Q.pdb	-1.7044755220413208	-0.09549999982118607
6vmj.pdb	6vmj_FE_Y_YE94E.pdb	-1.8589280843734741	0.2903999984264374
6vmj.pdb	6vmj_FE_Y_YE94G.pdb	-1.8322330713272095	-0.7103000283241272
6vmj.pdb	6vmj_FE_Y_YE94H.pdb	-1.7992620468139648	0.823199987411499
6vmj.pdb	6vmj_FE_Y_YE94I.pdb	-1.6046689748764038	0.40630000829696655
6vmj.pdb	6vmj_FE_Y_YE94L.pdb	-1.7330914735794067	-0.12049999833106995
6vmj.pdb	6vmj_FE_Y_YE94K.pdb	-1.80857515335083	-0.6672999858856201
6vmj.pdb	6vmj_FE_Y_YE94M.pdb	-0.4562276005744934	-0.03519999980926514
6vmj.pdb	6vmj_FE_Y_YE94F.pdb	-0.3352932929992676	-0.01640000008046627
6vmj.pdb	6vmj_FE_Y_YE94P.pdb	-1.6137559413909912	-0.06040000170469284
6vmj.pdb	6vmj_FE_Y_YE94S.pdb	-1.8435255289077759	-0.34689998626708984
6vmj.pdb	6vmj_FE_Y_YE94T.pdb	-1.898844838142395	-0.460099995136261
6vmj.pdb	6vmj_FE_Y_YE94W.pdb	-1.167022705078125	0.5038999915122986
6vmj.pdb	6vmj_FE_Y_YE94V.pdb	-1.5882772207260132	-0.5242000222206116
6vmj.pdb	6vmj_FE_Y_LE96A.pdb	-0.7078936100006104	0.5400999784469604
6vmj.pdb	6vmj_FE_Y_LE96R.pdb	0.7821128368377686	0.6843000054359436
6vmj.pdb	6vmj_FE_Y_LE96N.pdb	-0.7848599553108215	-0.7656000256538391
6vmj.pdb	6vmj_FE_Y_LE96D.pdb	0.275582492351532	2.875499963760376
6vmj.pdb	6vmj_FE_Y_LE96C.pdb	-1.0379316806793213	0.4293000102043152
6vmj.pdb	6vmj_FE_Y_LE96Q.pdb	0.011550337076187134	1.1504000425338745
6vmj.pdb	6vmj_FE_Y_LE96E.pdb	0.9874119162559509	4.393799781799316
6vmj.pdb	6vmj_FE_Y_LE96G.pdb	-1.0583311319351196	1.2792999744415283
6vmj.pdb	6vmj_FE_Y_LE96H.pdb	-1.9330599308013916	-0.28540000319480896
6vmj.pdb	6vmj_FE_Y_LE96I.pdb	-0.542397141456604	0.2840000092983246
6vmj.pdb	6vmj_FE_Y_LE96K.pdb	-2.6144726276397705	-0.373199999332428
6vmj.pdb	6vmj_FE_Y_LE96M.pdb	-0.31468990445137024	0.9265000224113464
6vmj.pdb	6vmj_FE_Y_LE96F.pdb	-1.7522177696228027	-0.33059999346733093
6vmj.pdb	6vmj_FE_Y_LE96P.pdb	-0.853782594203949	0.3720000088214874
6vmj.pdb	6vmj_FE_Y_LE96S.pdb	-1.029625415802002	0.2989000082015991
6vmj.pdb	6vmj_FE_Y_LE96T.pdb	-1.1270865201950073	-0.28790000081062317
6vmj.pdb	6vmj_FE_Y_LE96W.pdb	-0.7143697142601013	-2.3215999603271484
6vmj.pdb	6vmj_FE_Y_LE96Y.pdb	0.12261493504047394	-2.6565001010894775
6vmj.pdb	6vmj_FE_Y_LE96V.pdb	-0.7900112867355347	0.05620000138878822
6vmj.pdb	6vmj_FE_Y_TF28A.pdb	-0.32637038826942444	-0.5302000045776367
6vmj.pdb	6vmj_FE_Y_TF28R.pdb	0.018216699361801147	-0.12200000137090683
6vmj.pdb	6vmj_FE_Y_TF28N.pdb	-0.09439786523580551	-0.09149999916553497
6vmj.pdb	6vmj_FE_Y_TF28D.pdb	-0.2157757729291916	-0.5608000159263611
6vmj.pdb	6vmj_FE_Y_TF28C.pdb	-0.0804772824048996	-0.33660000562667847
6vmj.pdb	6vmj_FE_Y_TF28Q.pdb	-0.09524370729923248	-0.3215000033378601
6vmj.pdb	6vmj_FE_Y_TF28E.pdb	-0.24635861814022064	-0.6650999784469604
6vmj.pdb	6vmj_FE_Y_TF28G.pdb	-0.25619950890541077	-0.4542999863624573
6vmj.pdb	6vmj_FE_Y_TF28H.pdb	0.4667322635650635	-0.12080000340938568
6vmj.pdb	6vmj_FE_Y_TF28I.pdb	0.2695852518081665	0.07249999791383743
6vmj.pdb	6vmj_FE_Y_TF28L.pdb	0.40179455280303955	0.5037000179290771
6vmj.pdb	6vmj_FE_Y_TF28K.pdb	-0.09381145238876343	-0.14319999516010284
6vmj.pdb	6vmj_FE_Y_TF28M.pdb	0.6446932554244995	0.38670000433921814
6vmj.pdb	6vmj_FE_Y_TF28F.pdb	0.11727274954319	0.8755999803543091
6vmj.pdb	6vmj_FE_Y_TF28P.pdb	-0.14174966514110565	0.07440000027418137
6vmj.pdb	6vmj_FE_Y_TF28S.pdb	-0.4023095965385437	-0.27959999442100525
6vmj.pdb	6vmj_FE_Y_TF28W.pdb	1.6266659498214722	-0.3815999925136566
6vmj.pdb	6vmj_FE_Y_TF28Y.pdb	-0.051044121384620667	0.8421000242233276
6vmj.pdb	6vmj_FE_Y_TF28V.pdb	0.18870170414447784	-0.5336999893188477
6vmj.pdb	6vmj_FE_Y_TF30A.pdb	0.054261431097984314	-0.032499998807907104
6vmj.pdb	6vmj_FE_Y_TF30R.pdb	0.11342240869998932	0.5748000144958496
6vmj.pdb	6vmj_FE_Y_TF30N.pdb	0.06363089382648468	0.2849999964237213
6vmj.pdb	6vmj_FE_Y_TF30D.pdb	0.034690916538238525	-0.1469999998807907
6vmj.pdb	6vmj_FE_Y_TF30C.pdb	-0.091156505048275	-0.11640000343322754
6vmj.pdb	6vmj_FE_Y_TF30Q.pdb	0.04128669202327728	0.3781999945640564
6vmj.pdb	6vmj_FE_Y_TF30E.pdb	0.07153303921222687	0.3840999901294708
6vmj.pdb	6vmj_FE_Y_TF30G.pdb	-0.06171451508998871	-0.035599999129772186
6vmj.pdb	6vmj_FE_Y_TF30H.pdb	0.23310910165309906	-0.12250000238418579
6vmj.pdb	6vmj_FE_Y_TF30I.pdb	0.27347010374069214	0.4961000084877014
6vmj.pdb	6vmj_FE_Y_TF30L.pdb	0.27007222175598145	-0.13760000467300415
6vmj.pdb	6vmj_FE_Y_TF30K.pdb	-0.0029158592224121094	0.020800000056624413
6vmj.pdb	6vmj_FE_Y_TF30M.pdb	0.23884211480617523	-0.13420000672340393
6vmj.pdb	6vmj_FE_Y_TF30F.pdb	0.45841485261917114	0.7940999865531921
6vmj.pdb	6vmj_FE_Y_TF30P.pdb	0.13565047085285187	0.039799999445676804
6vmj.pdb	6vmj_FE_Y_TF30S.pdb	-0.21198920905590057	0.04529999941587448
6vmj.pdb	6vmj_FE_Y_TF30W.pdb	0.8688201308250427	1.0887999534606934
6vmj.pdb	6vmj_FE_Y_TF30Y.pdb	0.21617279946804047	0.3846000134944916
6vmj.pdb	6vmj_FE_Y_TF30V.pdb	0.19529901444911957	0.007400000002235174
6vmj.pdb	6vmj_FE_Y_SF31A.pdb	-0.26298704743385315	0.22030000388622284
6vmj.pdb	6vmj_FE_Y_SF31R.pdb	0.5709741115570068	1.5609999895095825
6vmj.pdb	6vmj_FE_Y_SF31N.pdb	-0.6051877737045288	-0.5447999835014343
6vmj.pdb	6vmj_FE_Y_SF31D.pdb	-0.8906159400939941	-1.368299961090088
6vmj.pdb	6vmj_FE_Y_SF31C.pdb	-0.12942495942115784	0.320499986410141
6vmj.pdb	6vmj_FE_Y_SF31Q.pdb	-1.6781619787216187	-0.29490000009536743
6vmj.pdb	6vmj_FE_Y_SF31E.pdb	0.15347464382648468	-1.565600037574768
6vmj.pdb	6vmj_FE_Y_SF31G.pdb	-0.45486268401145935	-0.2578999996185303
6vmj.pdb	6vmj_FE_Y_SF31H.pdb	-2.8442459106445312	-3.109800100326538
6vmj.pdb	6vmj_FE_Y_SF31I.pdb	-0.7947511672973633	-0.7228999733924866
6vmj.pdb	6vmj_FE_Y_SF31L.pdb	0.2431495636701584	1.1161999702453613
6vmj.pdb	6vmj_FE_Y_SF31K.pdb	-0.6597564816474915	-1.162500023841858
6vmj.pdb	6vmj_FE_Y_SF31M.pdb	-0.3576701283454895	0.5903000235557556
6vmj.pdb	6vmj_FE_Y_SF31F.pdb	-8.58009147644043	-5.586239814758301
6vmj.pdb	6vmj_FE_Y_SF31P.pdb	-0.3400219976902008	0.6121000051498413
6vmj.pdb	6vmj_FE_Y_SF31T.pdb	-0.2581234276294708	0.6959999799728394
6vmj.pdb	6vmj_FE_Y_SF31W.pdb	0.4110073447227478	-0.18979999423027039
6vmj.pdb	6vmj_FE_Y_SF31Y.pdb	-4.0985331535339355	-1.7625000476837158
6vmj.pdb	6vmj_FE_Y_SF31V.pdb	-0.8781229853630066	-0.24770000576972961
6vmj.pdb	6vmj_FE_Y_YF32A.pdb	-1.2198914289474487	-1.4407999515533447
6vmj.pdb	6vmj_FE_Y_YF32R.pdb	-1.1562882661819458	-1.547700047492981
6vmj.pdb	6vmj_FE_Y_YF32N.pdb	-1.260749101638794	-1.5044000148773193
6vmj.pdb	6vmj_FE_Y_YF32D.pdb	-1.4136146306991577	-1.4763000011444092
6vmj.pdb	6vmj_FE_Y_YF32C.pdb	-1.430422067642212	-1.6614999771118164
6vmj.pdb	6vmj_FE_Y_YF32Q.pdb	-1.2803866863250732	-2.176300048828125
6vmj.pdb	6vmj_FE_Y_YF32E.pdb	-0.8271338939666748	-1.406000018119812
6vmj.pdb	6vmj_FE_Y_YF32G.pdb	-1.5317143201828003	-1.4951000213623047
6vmj.pdb	6vmj_FE_Y_YF32H.pdb	-0.9267932772636414	-1.5679999589920044
6vmj.pdb	6vmj_FE_Y_YF32I.pdb	-1.0596168041229248	-1.8178000450134277
6vmj.pdb	6vmj_FE_Y_YF32L.pdb	-0.6753430366516113	-1.4185999631881714
6vmj.pdb	6vmj_FE_Y_YF32K.pdb	-1.3354777097702026	-1.4158999919891357
6vmj.pdb	6vmj_FE_Y_YF32M.pdb	-1.1703593730926514	-0.7418000102043152
6vmj.pdb	6vmj_FE_Y_YF32F.pdb	-0.5721877813339233	-0.7667999863624573
6vmj.pdb	6vmj_FE_Y_YF32P.pdb	-1.4552109241485596	-1.656000018119812
6vmj.pdb	6vmj_FE_Y_YF32S.pdb	-1.4885057210922241	-1.555299997329712
6vmj.pdb	6vmj_FE_Y_YF32T.pdb	-1.3588764667510986	-1.3530000448226929
6vmj.pdb	6vmj_FE_Y_YF32W.pdb	-0.19715414941310883	-1.555799961090088
6vmj.pdb	6vmj_FE_Y_YF32V.pdb	-1.1325017213821411	-1.3178000450134277
6vmj.pdb	6vmj_FE_Y_YF33A.pdb	-2.3514959812164307	-1.5053999423980713
6vmj.pdb	6vmj_FE_Y_YF33R.pdb	-0.6003185510635376	0.8579999804496765
6vmj.pdb	6vmj_FE_Y_YF33N.pdb	-2.07112979888916	-1.051800012588501
6vmj.pdb	6vmj_FE_Y_YF33D.pdb	-2.2954022884368896	-1.9866000413894653
6vmj.pdb	6vmj_FE_Y_YF33C.pdb	-2.2361323833465576	-0.39559999108314514
6vmj.pdb	6vmj_FE_Y_YF33Q.pdb	-1.481041431427002	-2.326900005340576
6vmj.pdb	6vmj_FE_Y_YF33E.pdb	-1.109350562095642	-2.255199909210205
6vmj.pdb	6vmj_FE_Y_YF33G.pdb	-2.513918876647949	-0.866599977016449
6vmj.pdb	6vmj_FE_Y_YF33H.pdb	-1.265284538269043	-1.7132999897003174
6vmj.pdb	6vmj_FE_Y_YF33I.pdb	-0.839870035648346	-1.1123000383377075
6vmj.pdb	6vmj_FE_Y_YF33L.pdb	0.007985517382621765	-0.9032999873161316
6vmj.pdb	6vmj_FE_Y_YF33K.pdb	-1.3028751611709595	-0.5824000239372253
6vmj.pdb	6vmj_FE_Y_YF33M.pdb	-0.565236508846283	-0.6618000268936157
6vmj.pdb	6vmj_FE_Y_YF33F.pdb	-1.034393310546875	-0.16259999573230743
6vmj.pdb	6vmj_FE_Y_YF33P.pdb	-1.7373032569885254	-0.4009000062942505
6vmj.pdb	6vmj_FE_Y_YF33S.pdb	-2.5289394855499268	-1.777400016784668
6vmj.pdb	6vmj_FE_Y_YF33T.pdb	-1.366910457611084	-0.4020000100135803
6vmj.pdb	6vmj_FE_Y_YF33W.pdb	-1.7146155834197998	-1.9637000560760498
6vmj.pdb	6vmj_FE_Y_YF33V.pdb	-0.7110411524772644	-0.6780999898910522
6vmj.pdb	6vmj_FE_Y_YF35A.pdb	-0.3401734232902527	0.6593999862670898
6vmj.pdb	6vmj_FE_Y_YF35R.pdb	-0.3436635136604309	-0.975600004196167
6vmj.pdb	6vmj_FE_Y_YF35N.pdb	-0.332629919052124	0.9754999876022339
6vmj.pdb	6vmj_FE_Y_YF35D.pdb	-0.02538740634918213	1.11080002784729
6vmj.pdb	6vmj_FE_Y_YF35C.pdb	-0.3761587142944336	1.0484000444412231
6vmj.pdb	6vmj_FE_Y_YF35Q.pdb	0.3983161449432373	0.41339999437332153
6vmj.pdb	6vmj_FE_Y_YF35E.pdb	0.6319858431816101	2.2053000926971436
6vmj.pdb	6vmj_FE_Y_YF35G.pdb	-0.3110898733139038	1.4593000411987305
6vmj.pdb	6vmj_FE_Y_YF35H.pdb	-0.3804745674133301	0.6075000166893005
6vmj.pdb	6vmj_FE_Y_YF35I.pdb	0.29258185625076294	1.572700023651123
6vmj.pdb	6vmj_FE_Y_YF35L.pdb	0.730579137802124	0.569100022315979
6vmj.pdb	6vmj_FE_Y_YF35K.pdb	-0.2349962741136551	-0.5964000225067139
6vmj.pdb	6vmj_FE_Y_YF35M.pdb	-0.037126585841178894	1.136299967765808
6vmj.pdb	6vmj_FE_Y_YF35F.pdb	-0.10866080224514008	-0.11649999767541885
6vmj.pdb	6vmj_FE_Y_YF35P.pdb	-0.3373846709728241	1.1679999828338623
6vmj.pdb	6vmj_FE_Y_YF35S.pdb	-0.5019468665122986	-0.0803999975323677
6vmj.pdb	6vmj_FE_Y_YF35T.pdb	0.13841502368450165	0.7519000172615051
6vmj.pdb	6vmj_FE_Y_YF35W.pdb	-0.2023673802614212	0.911300003528595
6vmj.pdb	6vmj_FE_Y_YF35V.pdb	0.12733744084835052	1.7864999771118164
6vmj.pdb	6vmj_FE_Y_EF50A.pdb	-1.7599765062332153	-1.5494999885559082
6vmj.pdb	6vmj_FE_Y_EF50R.pdb	-0.6340517997741699	-2.838900089263916
6vmj.pdb	6vmj_FE_Y_EF50N.pdb	-1.667330026626587	-2.706899881362915
6vmj.pdb	6vmj_FE_Y_EF50D.pdb	-1.6649105548858643	-1.2085000276565552
6vmj.pdb	6vmj_FE_Y_EF50C.pdb	-1.956586241722107	-1.6541999578475952
6vmj.pdb	6vmj_FE_Y_EF50Q.pdb	-1.6100889444351196	-3.0167999267578125
6vmj.pdb	6vmj_FE_Y_EF50G.pdb	-1.7528398036956787	-1.583299994468689
6vmj.pdb	6vmj_FE_Y_EF50H.pdb	-2.4280011653900146	-2.176100015640259
6vmj.pdb	6vmj_FE_Y_EF50I.pdb	-2.1434295177459717	-1.8525999784469604
6vmj.pdb	6vmj_FE_Y_EF50L.pdb	-1.8235700130462646	-3.2018001079559326
6vmj.pdb	6vmj_FE_Y_EF50K.pdb	-0.4263609051704407	-2.7246999740600586
6vmj.pdb	6vmj_FE_Y_EF50M.pdb	-1.3704744577407837	-1.9408999681472778
6vmj.pdb	6vmj_FE_Y_EF50F.pdb	-1.843005657196045	-3.382999897003174
6vmj.pdb	6vmj_FE_Y_EF50P.pdb	-1.8318612575531006	-1.559399962425232
6vmj.pdb	6vmj_FE_Y_EF50S.pdb	-1.9359380006790161	-1.7034000158309937
6vmj.pdb	6vmj_FE_Y_EF50T.pdb	-1.9812952280044556	-1.7962000370025635
6vmj.pdb	6vmj_FE_Y_EF50W.pdb	-8.625504493713379	-8.761150360107422
6vmj.pdb	6vmj_FE_Y_EF50Y.pdb	-1.7788233757019043	-4.670100212097168
6vmj.pdb	6vmj_FE_Y_EF50V.pdb	-1.807045578956604	-1.532099962234497
6vmj.pdb	6vmj_FE_Y_NF52A.pdb	-0.7227898240089417	0.3264999985694885
6vmj.pdb	6vmj_FE_Y_NF52R.pdb	-0.9871153235435486	0.9413999915122986
6vmj.pdb	6vmj_FE_Y_NF52D.pdb	-0.9328530430793762	-3.087100028991699
6vmj.pdb	6vmj_FE_Y_NF52C.pdb	-0.445990651845932	0.4122999906539917
6vmj.pdb	6vmj_FE_Y_NF52Q.pdb	-0.06670635938644409	-0.193900004029274
6vmj.pdb	6vmj_FE_Y_NF52E.pdb	-0.8709334135055542	-2.5272998809814453
6vmj.pdb	6vmj_FE_Y_NF52G.pdb	-1.3940600156784058	0.41110000014305115
6vmj.pdb	6vmj_FE_Y_NF52H.pdb	-0.6937333345413208	-0.2547999918460846
6vmj.pdb	6vmj_FE_Y_NF52I.pdb	-0.2863543629646301	-0.09619999676942825
6vmj.pdb	6vmj_FE_Y_NF52L.pdb	0.03969933092594147	0.6960999965667725
6vmj.pdb	6vmj_FE_Y_NF52K.pdb	-0.7112153172492981	0.37070000171661377
6vmj.pdb	6vmj_FE_Y_NF52M.pdb	0.028363719582557678	0.5034000277519226
6vmj.pdb	6vmj_FE_Y_NF52F.pdb	-3.106865406036377	-2.013400077819824
6vmj.pdb	6vmj_FE_Y_NF52P.pdb	-1.1302924156188965	0.30489999055862427
6vmj.pdb	6vmj_FE_Y_NF52S.pdb	-1.0279440879821777	-0.05550000071525574
6vmj.pdb	6vmj_FE_Y_NF52T.pdb	-0.7858424782752991	0.11540000140666962
6vmj.pdb	6vmj_FE_Y_NF52W.pdb	-2.8238742351531982	-2.2037999629974365
6vmj.pdb	6vmj_FE_Y_NF52Y.pdb	-3.9998631477355957	-4.283699989318848
6vmj.pdb	6vmj_FE_Y_NF52V.pdb	-0.5493447184562683	0.5123000144958496
6vmj.pdb	6vmj_FE_Y_PF53A.pdb	-0.3068309724330902	-0.0731000006198883
6vmj.pdb	6vmj_FE_Y_PF53R.pdb	-0.09277179092168808	-0.33980000019073486
6vmj.pdb	6vmj_FE_Y_PF53N.pdb	-0.33731088042259216	-0.3188999891281128
6vmj.pdb	6vmj_FE_Y_PF53D.pdb	-0.18748921155929565	-0.2700999975204468
6vmj.pdb	6vmj_FE_Y_PF53C.pdb	-0.5015416145324707	-0.19480000436306
6vmj.pdb	6vmj_FE_Y_PF53Q.pdb	-0.0877404659986496	0.015300000086426735
6vmj.pdb	6vmj_FE_Y_PF53E.pdb	-0.14423349499702454	-0.07119999825954437
6vmj.pdb	6vmj_FE_Y_PF53G.pdb	-0.345000684261322	-0.16920000314712524
6vmj.pdb	6vmj_FE_Y_PF53H.pdb	-0.48609477281570435	-0.34380000829696655
6vmj.pdb	6vmj_FE_Y_PF53I.pdb	-0.3462383449077606	-0.20250000059604645
6vmj.pdb	6vmj_FE_Y_PF53L.pdb	-0.15623298287391663	-0.31310001015663147
6vmj.pdb	6vmj_FE_Y_PF53K.pdb	-0.15974850952625275	-0.3001999855041504
6vmj.pdb	6vmj_FE_Y_PF53M.pdb	-0.18827198445796967	-0.23800000548362732
6vmj.pdb	6vmj_FE_Y_PF53F.pdb	-0.0163128525018692	-0.5978999733924866
6vmj.pdb	6vmj_FE_Y_PF53S.pdb	-0.48787474632263184	-0.1842000037431717
6vmj.pdb	6vmj_FE_Y_PF53T.pdb	-0.3540855050086975	-0.08569999784231186
6vmj.pdb	6vmj_FE_Y_PF53W.pdb	-0.502589762210846	-0.47130000591278076
6vmj.pdb	6vmj_FE_Y_PF53Y.pdb	-0.24214233458042145	-0.4767000079154968
6vmj.pdb	6vmj_FE_Y_PF53V.pdb	-0.3071932792663574	-0.24240000545978546
6vmj.pdb	6vmj_FE_Y_TF54A.pdb	-0.4392242431640625	0.4169999957084656
6vmj.pdb	6vmj_FE_Y_TF54R.pdb	-0.5427109599113464	0.6007000207901001
6vmj.pdb	6vmj_FE_Y_TF54N.pdb	-0.6206167340278625	0.29499998688697815
6vmj.pdb	6vmj_FE_Y_TF54D.pdb	-0.6749740839004517	-0.1428000032901764
6vmj.pdb	6vmj_FE_Y_TF54C.pdb	-0.501526951789856	0.24449999630451202
6vmj.pdb	6vmj_FE_Y_TF54Q.pdb	-0.5687083601951599	0.451200008392334
6vmj.pdb	6vmj_FE_Y_TF54E.pdb	-0.583084225654602	0.027699999511241913
6vmj.pdb	6vmj_FE_Y_TF54G.pdb	-0.48583656549453735	0.4180000126361847
6vmj.pdb	6vmj_FE_Y_TF54H.pdb	-0.39566847681999207	0.3880000114440918
6vmj.pdb	6vmj_FE_Y_TF54I.pdb	-0.3105240762233734	0.6407999992370605
6vmj.pdb	6vmj_FE_Y_TF54L.pdb	-0.3759842813014984	0.6123999953269958
6vmj.pdb	6vmj_FE_Y_TF54K.pdb	-0.6742520928382874	0.4634999930858612
6vmj.pdb	6vmj_FE_Y_TF54M.pdb	0.09501494467258453	1.4514000415802002
6vmj.pdb	6vmj_FE_Y_TF54F.pdb	0.511219322681427	0.890500009059906
6vmj.pdb	6vmj_FE_Y_TF54P.pdb	-0.45328450202941895	-0.09070000052452087
6vmj.pdb	6vmj_FE_Y_TF54S.pdb	-0.18885697424411774	-0.010599999688565731
6vmj.pdb	6vmj_FE_Y_TF54W.pdb	0.8759625554084778	1.2757999897003174
6vmj.pdb	6vmj_FE_Y_TF54Y.pdb	0.030654847621917725	0.5796999931335449
6vmj.pdb	6vmj_FE_Y_TF54V.pdb	-0.3632165491580963	0.3603000044822693
6vmj.pdb	6vmj_FE_Y_EF99A.pdb	-2.519287347793579	-3.04010009765625
6vmj.pdb	6vmj_FE_Y_EF99R.pdb	-2.541508674621582	-5.248929977416992
6vmj.pdb	6vmj_FE_Y_EF99N.pdb	-1.8956990242004395	-3.2790000438690186
6vmj.pdb	6vmj_FE_Y_EF99D.pdb	-0.6373825073242188	-1.7554999589920044
6vmj.pdb	6vmj_FE_Y_EF99C.pdb	-2.0906894207000732	-2.658400058746338
6vmj.pdb	6vmj_FE_Y_EF99Q.pdb	-1.672280192375183	-3.397900104522705
6vmj.pdb	6vmj_FE_Y_EF99G.pdb	-2.706824779510498	-4.582300186157227
6vmj.pdb	6vmj_FE_Y_EF99H.pdb	-2.334207057952881	-4.545400142669678
6vmj.pdb	6vmj_FE_Y_EF99I.pdb	-1.6574217081069946	-3.234999895095825
6vmj.pdb	6vmj_FE_Y_EF99L.pdb	-0.9044219851493835	-2.414799928665161
6vmj.pdb	6vmj_FE_Y_EF99K.pdb	-2.2094180583953857	-4.7093000411987305
6vmj.pdb	6vmj_FE_Y_EF99M.pdb	-1.5932437181472778	-2.8297998905181885
6vmj.pdb	6vmj_FE_Y_EF99F.pdb	-1.5476596355438232	-4.156899929046631
6vmj.pdb	6vmj_FE_Y_EF99P.pdb	-2.1934144496917725	-4.201600074768066
6vmj.pdb	6vmj_FE_Y_EF99S.pdb	-2.793395757675171	-4.7769999504089355
6vmj.pdb	6vmj_FE_Y_EF99T.pdb	-1.9511339664459229	-3.004699945449829
6vmj.pdb	6vmj_FE_Y_EF99W.pdb	-3.7187132835388184	-6.214240074157715
6vmj.pdb	6vmj_FE_Y_EF99Y.pdb	-1.8436774015426636	-4.217199802398682
6vmj.pdb	6vmj_FE_Y_EF99V.pdb	-1.716733694076538	-2.337399959564209
6vmj.pdb	6vmj_FE_Y_GF100A.pdb	-2.0836751461029053	-1.483199954032898
6vmj.pdb	6vmj_FE_Y_GF100R.pdb	-13.875510215759277	-14.60029411315918
6vmj.pdb	6vmj_FE_Y_GF100N.pdb	-3.948945999145508	-4.191199779510498
6vmj.pdb	6vmj_FE_Y_GF100D.pdb	-4.314131736755371	-4.463099956512451
[truncated: 88,460 more rows]
