# Supplementary material for: Investigating the volume and diversity of data needed for generalizable antibody–antigen ΔΔG prediction
Source: Nat Comput Sci. 2025 Jul 8;5(8):635–47. doi: 10.1038/s43588-025-00823-8 (PMC12374841; doi:10.1038/s43588-025-00823-8)
Supplement: Supplementary file 4 — Unprocessed Graphinity model predictions and true values for experimental and synthetic ΔΔG values. [file 43588_2025_823_MOESM4_ESM.zip › Figure2/Figure2b-Graphinity_Predictions-10FoldCV_CDR_SeqId/Graphinity_Predictions-Synthetic_FoldX_ddG_942723-10FoldCV_CDR_SeqId/Graphinity_predictions_test-Foldx_ddG_942723-cutoff_70-fold8.csv]

wt_pdb	mut_pdb	pred_score	true_label
7mta.pdb	7mta_HL_G_YH52A.pdb	-1.5716995000839233	-1.8772000074386597
7mta.pdb	7mta_HL_G_YH52R.pdb	-1.736440658569336	-1.3430800437927246
7mta.pdb	7mta_HL_G_YH52N.pdb	-1.3872504234313965	-1.101770043373108
7mta.pdb	7mta_HL_G_YH52D.pdb	-1.468114972114563	-1.686169981956482
7mta.pdb	7mta_HL_G_YH52C.pdb	-1.2860803604125977	-1.4897300004959106
7mta.pdb	7mta_HL_G_YH52Q.pdb	-1.3058053255081177	-1.030460000038147
7mta.pdb	7mta_HL_G_YH52E.pdb	-1.4438207149505615	-1.284190058708191
7mta.pdb	7mta_HL_G_YH52G.pdb	-1.6114683151245117	-2.0605599880218506
7mta.pdb	7mta_HL_G_YH52H.pdb	-1.5430104732513428	-0.7460500001907349
7mta.pdb	7mta_HL_G_YH52I.pdb	-1.3009672164916992	-0.7083699703216553
7mta.pdb	7mta_HL_G_YH52L.pdb	-0.5355767011642456	-0.21660999953746796
7mta.pdb	7mta_HL_G_YH52K.pdb	-1.30800199508667	-1.8628499507904053
7mta.pdb	7mta_HL_G_YH52M.pdb	-0.6819642782211304	0.05460000038146973
7mta.pdb	7mta_HL_G_YH52F.pdb	-0.10021023452281952	0.2739500105381012
7mta.pdb	7mta_HL_G_YH52P.pdb	-1.4561775922775269	-1.9611300230026245
7mta.pdb	7mta_HL_G_YH52S.pdb	-1.675904393196106	-1.3977500200271606
7mta.pdb	7mta_HL_G_YH52T.pdb	-1.5179219245910645	-1.3752599954605103
7mta.pdb	7mta_HL_G_YH52W.pdb	-0.7781195640563965	0.15726999938488007
7mta.pdb	7mta_HL_G_YH52V.pdb	-1.4437884092330933	-1.088819980621338
7mta.pdb	7mta_HL_G_YH54A.pdb	-0.8497937917709351	-0.8904399871826172
7mta.pdb	7mta_HL_G_YH54R.pdb	-0.6081088781356812	-0.4369400143623352
7mta.pdb	7mta_HL_G_YH54N.pdb	-1.007238507270813	-0.7364699840545654
7mta.pdb	7mta_HL_G_YH54D.pdb	-0.9853163361549377	-1.3182799816131592
7mta.pdb	7mta_HL_G_YH54C.pdb	-0.6756066679954529	-0.8134599924087524
7mta.pdb	7mta_HL_G_YH54Q.pdb	-0.670982837677002	-0.7579299807548523
7mta.pdb	7mta_HL_G_YH54E.pdb	-0.7503188848495483	-0.860759973526001
7mta.pdb	7mta_HL_G_YH54G.pdb	-0.9929343461990356	-1.518399953842163
7mta.pdb	7mta_HL_G_YH54H.pdb	-0.7818388938903809	-0.571179986000061
7mta.pdb	7mta_HL_G_YH54I.pdb	-0.3019217550754547	-0.3384700119495392
7mta.pdb	7mta_HL_G_YH54L.pdb	0.43493300676345825	0.10276000201702118
7mta.pdb	7mta_HL_G_YH54K.pdb	-0.4418468475341797	-0.25727999210357666
7mta.pdb	7mta_HL_G_YH54M.pdb	-0.2809290885925293	0.4144200086593628
7mta.pdb	7mta_HL_G_YH54F.pdb	0.2570580840110779	-0.03686000034213066
7mta.pdb	7mta_HL_G_YH54P.pdb	-0.8359656929969788	-1.0710599422454834
7mta.pdb	7mta_HL_G_YH54S.pdb	-1.1671373844146729	-1.4569499492645264
7mta.pdb	7mta_HL_G_YH54T.pdb	-0.839697539806366	-0.9829699993133545
7mta.pdb	7mta_HL_G_YH54W.pdb	0.6194990277290344	0.07693000137805939
7mta.pdb	7mta_HL_G_YH54V.pdb	-0.4399508833885193	-0.7728000283241272
7mta.pdb	7mta_HL_G_GH56A.pdb	0.14618529379367828	0.17030000686645508
7mta.pdb	7mta_HL_G_GH56R.pdb	0.21927858889102936	0.03815999999642372
7mta.pdb	7mta_HL_G_GH56N.pdb	0.2894362211227417	0.013949999585747719
7mta.pdb	7mta_HL_G_GH56D.pdb	0.3159675598144531	0.42590999603271484
7mta.pdb	7mta_HL_G_GH56C.pdb	0.30291956663131714	0.38262999057769775
7mta.pdb	7mta_HL_G_GH56Q.pdb	0.25031375885009766	0.1073400005698204
7mta.pdb	7mta_HL_G_GH56E.pdb	0.1213264912366867	0.26934999227523804
7mta.pdb	7mta_HL_G_GH56H.pdb	0.283269464969635	-0.07378999888896942
7mta.pdb	7mta_HL_G_GH56I.pdb	0.7497671246528625	1.138990044593811
7mta.pdb	7mta_HL_G_GH56L.pdb	0.635384202003479	0.5497999787330627
7mta.pdb	7mta_HL_G_GH56K.pdb	0.970963180065155	-0.025359999388456345
7mta.pdb	7mta_HL_G_GH56M.pdb	0.8792710900306702	1.4038499593734741
7mta.pdb	7mta_HL_G_GH56F.pdb	0.4026010036468506	0.0693499967455864
7mta.pdb	7mta_HL_G_GH56P.pdb	0.2524796724319458	-0.1350100040435791
7mta.pdb	7mta_HL_G_GH56S.pdb	-0.24205976724624634	-0.07810000330209732
7mta.pdb	7mta_HL_G_GH56T.pdb	0.37978559732437134	0.19386999309062958
7mta.pdb	7mta_HL_G_GH56W.pdb	0.4667932391166687	0.47925999760627747
7mta.pdb	7mta_HL_G_GH56Y.pdb	0.07012824714183807	-0.3166300058364868
7mta.pdb	7mta_HL_G_GH56V.pdb	0.1787308007478714	-0.2374500036239624
7mta.pdb	7mta_HL_G_SH57A.pdb	0.25427067279815674	0.15166999399662018
7mta.pdb	7mta_HL_G_SH57R.pdb	0.40327757596969604	0.1117900013923645
7mta.pdb	7mta_HL_G_SH57N.pdb	0.38390839099884033	-0.01283000037074089
7mta.pdb	7mta_HL_G_SH57D.pdb	0.34757208824157715	0.9872400164604187
7mta.pdb	7mta_HL_G_SH57C.pdb	0.1237042099237442	0.18321000039577484
7mta.pdb	7mta_HL_G_SH57Q.pdb	0.5258516669273376	0.7899199724197388
7mta.pdb	7mta_HL_G_SH57E.pdb	0.6305696368217468	0.7716100215911865
7mta.pdb	7mta_HL_G_SH57G.pdb	0.07504408061504364	-0.16513000428676605
7mta.pdb	7mta_HL_G_SH57H.pdb	0.4159916639328003	0.5169199705123901
7mta.pdb	7mta_HL_G_SH57I.pdb	0.2707488536834717	0.47968000173568726
7mta.pdb	7mta_HL_G_SH57L.pdb	0.3967628479003906	0.4110499918460846
7mta.pdb	7mta_HL_G_SH57K.pdb	0.33126312494277954	0.008949999697506428
7mta.pdb	7mta_HL_G_SH57M.pdb	0.5241976976394653	0.5194900035858154
7mta.pdb	7mta_HL_G_SH57F.pdb	0.4876402020454407	0.7033399939537048
7mta.pdb	7mta_HL_G_SH57P.pdb	-0.42791563272476196	0.3998199999332428
7mta.pdb	7mta_HL_G_SH57T.pdb	0.09372274577617645	0.35030001401901245
7mta.pdb	7mta_HL_G_SH57W.pdb	0.5168149471282959	0.7551599740982056
7mta.pdb	7mta_HL_G_SH57Y.pdb	0.39127570390701294	0.7629299759864807
7mta.pdb	7mta_HL_G_SH57V.pdb	-0.18595629930496216	0.14826999604701996
7mta.pdb	7mta_HL_G_GH101A.pdb	-0.483609676361084	-0.14342999458312988
7mta.pdb	7mta_HL_G_GH101R.pdb	-0.40162158012390137	0.9402499794960022
7mta.pdb	7mta_HL_G_GH101N.pdb	-0.3652190864086151	-0.03967000171542168
7mta.pdb	7mta_HL_G_GH101D.pdb	-0.7365248203277588	-0.7624800205230713
7mta.pdb	7mta_HL_G_GH101C.pdb	-0.6962117552757263	0.32923999428749084
7mta.pdb	7mta_HL_G_GH101Q.pdb	-0.16483619809150696	0.91593998670578
7mta.pdb	7mta_HL_G_GH101E.pdb	-0.5353641510009766	-1.1362199783325195
7mta.pdb	7mta_HL_G_GH101H.pdb	-0.4714038372039795	1.6604100465774536
7mta.pdb	7mta_HL_G_GH101I.pdb	-0.48994380235671997	-0.5316299796104431
7mta.pdb	7mta_HL_G_GH101L.pdb	-0.8669449090957642	0.12253999710083008
7mta.pdb	7mta_HL_G_GH101K.pdb	-1.0923585891723633	-0.14052000641822815
7mta.pdb	7mta_HL_G_GH101M.pdb	-0.33387666940689087	-0.10332000255584717
7mta.pdb	7mta_HL_G_GH101F.pdb	-0.21503201127052307	0.9458400011062622
7mta.pdb	7mta_HL_G_GH101P.pdb	-0.5354729294776917	0.15076999366283417
7mta.pdb	7mta_HL_G_GH101S.pdb	-0.19191116094589233	0.586080014705658
7mta.pdb	7mta_HL_G_GH101T.pdb	-0.5137571692466736	-0.01940000057220459
7mta.pdb	7mta_HL_G_GH101W.pdb	-1.0254464149475098	0.17490999400615692
7mta.pdb	7mta_HL_G_GH101Y.pdb	0.562129020690918	0.9599599838256836
7mta.pdb	7mta_HL_G_GH101V.pdb	-0.17337587475776672	-0.6435099840164185
7mta.pdb	7mta_HL_G_WH102A.pdb	0.08272002637386322	-0.17371000349521637
7mta.pdb	7mta_HL_G_WH102R.pdb	-0.2530529201030731	0.1666399985551834
7mta.pdb	7mta_HL_G_WH102N.pdb	-0.47599929571151733	-0.2796899974346161
7mta.pdb	7mta_HL_G_WH102D.pdb	-0.43902701139450073	0.03378999978303909
7mta.pdb	7mta_HL_G_WH102C.pdb	-0.7395110726356506	-0.44481000304222107
7mta.pdb	7mta_HL_G_WH102Q.pdb	-0.33886244893074036	-0.13954000174999237
7mta.pdb	7mta_HL_G_WH102E.pdb	-0.713431715965271	-0.13966000080108643
7mta.pdb	7mta_HL_G_WH102G.pdb	-0.4265250861644745	-0.8607100248336792
7mta.pdb	7mta_HL_G_WH102H.pdb	-0.16147381067276	-0.1446000039577484
7mta.pdb	7mta_HL_G_WH102I.pdb	-0.10667498409748077	0.006039999891072512
7mta.pdb	7mta_HL_G_WH102L.pdb	-0.10359349846839905	-0.03528999909758568
7mta.pdb	7mta_HL_G_WH102K.pdb	-0.526681125164032	0.03985999897122383
7mta.pdb	7mta_HL_G_WH102M.pdb	-0.16191847622394562	-0.1861100047826767
7mta.pdb	7mta_HL_G_WH102F.pdb	-0.3226926922798157	0.08640000224113464
7mta.pdb	7mta_HL_G_WH102P.pdb	-0.6498511433601379	-0.4278700053691864
7mta.pdb	7mta_HL_G_WH102S.pdb	-0.16192588210105896	-0.5348700284957886
7mta.pdb	7mta_HL_G_WH102T.pdb	-0.4966203570365906	-0.13023999333381653
7mta.pdb	7mta_HL_G_WH102Y.pdb	-0.4383508563041687	0.15489999949932098
7mta.pdb	7mta_HL_G_WH102V.pdb	-0.3680594563484192	-0.07506000250577927
7mta.pdb	7mta_HL_G_WH103A.pdb	-1.1000782251358032	-1.345329999923706
7mta.pdb	7mta_HL_G_WH103R.pdb	-0.5861688852310181	-0.43522998690605164
7mta.pdb	7mta_HL_G_WH103N.pdb	-1.1703037023544312	-1.8399699926376343
7mta.pdb	7mta_HL_G_WH103D.pdb	-1.0771323442459106	-2.3451499938964844
7mta.pdb	7mta_HL_G_WH103C.pdb	-0.845892608165741	-0.8330199718475342
7mta.pdb	7mta_HL_G_WH103Q.pdb	-0.7962191700935364	-0.9008600115776062
7mta.pdb	7mta_HL_G_WH103E.pdb	-1.0329099893569946	-1.7351499795913696
7mta.pdb	7mta_HL_G_WH103G.pdb	-1.2360023260116577	-1.860450029373169
7mta.pdb	7mta_HL_G_WH103H.pdb	-1.2010955810546875	-1.2111799716949463
7mta.pdb	7mta_HL_G_WH103I.pdb	-0.653018057346344	-0.7611600160598755
7mta.pdb	7mta_HL_G_WH103L.pdb	-0.8022937774658203	-0.8569700121879578
7mta.pdb	7mta_HL_G_WH103K.pdb	-0.3824869990348816	-0.27195000648498535
7mta.pdb	7mta_HL_G_WH103M.pdb	-0.02657492458820343	-0.2553200125694275
7mta.pdb	7mta_HL_G_WH103F.pdb	0.47005146741867065	0.1894499957561493
7mta.pdb	7mta_HL_G_WH103P.pdb	-1.3352935314178467	-2.3535399436950684
7mta.pdb	7mta_HL_G_WH103S.pdb	-1.5232645273208618	-1.6118299961090088
7mta.pdb	7mta_HL_G_WH103T.pdb	-1.1861761808395386	-1.594230055809021
7mta.pdb	7mta_HL_G_WH103Y.pdb	0.2723056674003601	-0.13824999332427979
7mta.pdb	7mta_HL_G_WH103V.pdb	-0.7368404865264893	-1.0187300443649292
7mta.pdb	7mta_HL_G_WH104A.pdb	-0.050216659903526306	-1.151669979095459
7mta.pdb	7mta_HL_G_WH104R.pdb	0.4751054644584656	-0.6520400047302246
7mta.pdb	7mta_HL_G_WH104N.pdb	0.7299684882164001	-0.10115999728441238
7mta.pdb	7mta_HL_G_WH104D.pdb	-0.321902871131897	-1.3924200534820557
7mta.pdb	7mta_HL_G_WH104C.pdb	0.032099753618240356	-0.8624699711799622
7mta.pdb	7mta_HL_G_WH104Q.pdb	-0.004716008901596069	-0.8209400177001953
7mta.pdb	7mta_HL_G_WH104E.pdb	-0.1395973563194275	-1.3954399824142456
7mta.pdb	7mta_HL_G_WH104G.pdb	-0.24955396354198456	-1.402959942817688
7mta.pdb	7mta_HL_G_WH104H.pdb	-0.12339244782924652	-1.0502599477767944
7mta.pdb	7mta_HL_G_WH104I.pdb	0.5692989230155945	-0.016990000382065773
7mta.pdb	7mta_HL_G_WH104L.pdb	0.520419180393219	0.319240003824234
7mta.pdb	7mta_HL_G_WH104K.pdb	0.15030120313167572	-0.8024299740791321
7mta.pdb	7mta_HL_G_WH104M.pdb	0.4584445357322693	0.021330000832676888
7mta.pdb	7mta_HL_G_WH104F.pdb	0.31199657917022705	-0.4210500121116638
7mta.pdb	7mta_HL_G_WH104P.pdb	-0.013219580054283142	-1.4926600456237793
7mta.pdb	7mta_HL_G_WH104S.pdb	-0.5916213393211365	-1.0172899961471558
7mta.pdb	7mta_HL_G_WH104T.pdb	-0.13453234732151031	-0.7314900159835815
7mta.pdb	7mta_HL_G_WH104Y.pdb	0.07676489651203156	-0.09848000109195709
7mta.pdb	7mta_HL_G_WH104V.pdb	0.38275808095932007	0.052379999309778214
7mta.pdb	7mta_HL_G_AH105R.pdb	0.8634844422340393	1.727929949760437
7mta.pdb	7mta_HL_G_AH105N.pdb	0.38106411695480347	1.361799955368042
7mta.pdb	7mta_HL_G_AH105D.pdb	0.36271101236343384	-2.6154398918151855
7mta.pdb	7mta_HL_G_AH105C.pdb	-0.3317360281944275	0.5214800238609314
7mta.pdb	7mta_HL_G_AH105Q.pdb	-0.11196696758270264	1.575369954109192
7mta.pdb	7mta_HL_G_AH105E.pdb	-0.23062781989574432	-0.8649899959564209
7mta.pdb	7mta_HL_G_AH105G.pdb	-0.4966164827346802	-0.6502100229263306
7mta.pdb	7mta_HL_G_AH105H.pdb	1.2452449798583984	1.8719300031661987
7mta.pdb	7mta_HL_G_AH105I.pdb	-0.8098681569099426	-0.5690400004386902
7mta.pdb	7mta_HL_G_AH105L.pdb	0.9066343903541565	0.37953001260757446
7mta.pdb	7mta_HL_G_AH105K.pdb	-0.20435281097888947	0.9753199815750122
7mta.pdb	7mta_HL_G_AH105M.pdb	0.6716235876083374	0.8687599897384644
7mta.pdb	7mta_HL_G_AH105F.pdb	1.374677062034607	1.7363799810409546
7mta.pdb	7mta_HL_G_AH105P.pdb	-0.48882150650024414	0.01665000058710575
7mta.pdb	7mta_HL_G_AH105S.pdb	0.4115304946899414	0.7034400105476379
7mta.pdb	7mta_HL_G_AH105T.pdb	-0.7362456917762756	0.1692499965429306
7mta.pdb	7mta_HL_G_AH105W.pdb	1.0095161199569702	0.2515600025653839
7mta.pdb	7mta_HL_G_AH105Y.pdb	0.9283905625343323	1.2519700527191162
7mta.pdb	7mta_HL_G_AH105V.pdb	-0.18724024295806885	1.0638999938964844
7mta.pdb	7mta_HL_G_NH106A.pdb	-0.46855103969573975	-1.0728100538253784
7mta.pdb	7mta_HL_G_NH106R.pdb	-0.4315381944179535	0.23212000727653503
7mta.pdb	7mta_HL_G_NH106D.pdb	-0.5983636975288391	-1.032349944114685
7mta.pdb	7mta_HL_G_NH106C.pdb	-0.45751506090164185	0.08333999663591385
7mta.pdb	7mta_HL_G_NH106Q.pdb	-0.19480189681053162	-0.23259000480175018
7mta.pdb	7mta_HL_G_NH106E.pdb	-0.7046215534210205	-0.7584599852561951
7mta.pdb	7mta_HL_G_NH106G.pdb	-0.6913233399391174	0.17587999999523163
7mta.pdb	7mta_HL_G_NH106H.pdb	-0.08569042384624481	0.08502999693155289
7mta.pdb	7mta_HL_G_NH106I.pdb	0.2136976569890976	0.36485999822616577
7mta.pdb	7mta_HL_G_NH106L.pdb	-0.08360162377357483	-0.03223000094294548
7mta.pdb	7mta_HL_G_NH106K.pdb	-0.10015043616294861	0.17936000227928162
7mta.pdb	7mta_HL_G_NH106M.pdb	-0.3075105547904968	0.14079000055789948
7mta.pdb	7mta_HL_G_NH106F.pdb	0.5520598888397217	-0.18759000301361084
7mta.pdb	7mta_HL_G_NH106P.pdb	-0.7524422407150269	0.14539000391960144
7mta.pdb	7mta_HL_G_NH106S.pdb	-0.9281601309776306	0.05485999956727028
7mta.pdb	7mta_HL_G_NH106T.pdb	-0.3045109808444977	-0.4781399965286255
7mta.pdb	7mta_HL_G_NH106W.pdb	-0.3735668659210205	-0.9302300214767456
7mta.pdb	7mta_HL_G_NH106Y.pdb	-0.18530192971229553	0.07881999760866165
7mta.pdb	7mta_HL_G_NH106V.pdb	-0.21875067055225372	-0.07992000132799149
7mta.pdb	7mta_HL_G_TH107A.pdb	-0.0065718889236450195	-0.48657000064849854
7mta.pdb	7mta_HL_G_TH107R.pdb	0.6699677109718323	1.5417100191116333
7mta.pdb	7mta_HL_G_TH107N.pdb	0.10851363837718964	-0.3755199909210205
7mta.pdb	7mta_HL_G_TH107D.pdb	0.03455287218093872	-0.8022199869155884
7mta.pdb	7mta_HL_G_TH107C.pdb	0.01741620898246765	-0.2708800137042999
7mta.pdb	7mta_HL_G_TH107Q.pdb	-0.14017540216445923	-0.8440399765968323
7mta.pdb	7mta_HL_G_TH107E.pdb	-0.21509826183319092	-1.3607499599456787
7mta.pdb	7mta_HL_G_TH107G.pdb	-0.15671370923519135	-0.956030011177063
7mta.pdb	7mta_HL_G_TH107H.pdb	-3.845245361328125	-4.673999786376953
7mta.pdb	7mta_HL_G_TH107I.pdb	0.7031725645065308	-0.03866000100970268
7mta.pdb	7mta_HL_G_TH107L.pdb	0.0029740333557128906	-0.8690199851989746
7mta.pdb	7mta_HL_G_TH107K.pdb	-0.07834390550851822	-0.4150699973106384
7mta.pdb	7mta_HL_G_TH107M.pdb	0.3693332076072693	0.7300500273704529
7mta.pdb	7mta_HL_G_TH107F.pdb	-0.1286153793334961	-1.0151699781417847
7mta.pdb	7mta_HL_G_TH107P.pdb	0.22919689118862152	-0.1385200023651123
7mta.pdb	7mta_HL_G_TH107S.pdb	-0.3505258560180664	-0.5976600050926208
7mta.pdb	7mta_HL_G_TH107W.pdb	-7.846799373626709	-7.382778167724609
7mta.pdb	7mta_HL_G_TH107Y.pdb	0.29278087615966797	-0.8922500014305115
7mta.pdb	7mta_HL_G_TH107V.pdb	0.3387753963470459	-0.12148000299930573
7mta.pdb	7mta_HL_G_SL31A.pdb	-0.1292467713356018	0.011620000004768372
7mta.pdb	7mta_HL_G_SL31R.pdb	0.30312561988830566	0.05837000161409378
7mta.pdb	7mta_HL_G_SL31N.pdb	0.002487286925315857	-0.31182000041007996
7mta.pdb	7mta_HL_G_SL31D.pdb	-0.42385122179985046	-1.4153300523757935
7mta.pdb	7mta_HL_G_SL31C.pdb	-0.044045597314834595	-0.018379999324679375
7mta.pdb	7mta_HL_G_SL31Q.pdb	-0.12212017178535461	-0.4555499851703644
7mta.pdb	7mta_HL_G_SL31E.pdb	-0.28717130422592163	-0.7153300046920776
7mta.pdb	7mta_HL_G_SL31G.pdb	-0.13616949319839478	-0.21628999710083008
7mta.pdb	7mta_HL_G_SL31H.pdb	0.09469576179981232	2.0554699897766113
7mta.pdb	7mta_HL_G_SL31I.pdb	0.04080440104007721	0.47569000720977783
7mta.pdb	7mta_HL_G_SL31L.pdb	0.017749875783920288	0.3016200065612793
7mta.pdb	7mta_HL_G_SL31K.pdb	0.2683332562446594	0.1425500065088272
7mta.pdb	7mta_HL_G_SL31M.pdb	0.6314782500267029	0.23461000621318817
7mta.pdb	7mta_HL_G_SL31F.pdb	0.7491377592086792	1.0656399726867676
7mta.pdb	7mta_HL_G_SL31P.pdb	-0.04112561047077179	-0.05245999991893768
7mta.pdb	7mta_HL_G_SL31T.pdb	-0.3527894616127014	-0.09176000207662582
7mta.pdb	7mta_HL_G_SL31W.pdb	1.2986544370651245	1.545390009880066
7mta.pdb	7mta_HL_G_SL31Y.pdb	-2.6930925846099854	-3.056260108947754
7mta.pdb	7mta_HL_G_SL31V.pdb	-0.010469496250152588	0.006930000148713589
7mta.pdb	7mta_HL_G_PG256A.pdb	-0.8165699243545532	-0.9038900136947632
7mta.pdb	7mta_HL_G_PG256R.pdb	0.6233133673667908	1.61844003200531
7mta.pdb	7mta_HL_G_PG256N.pdb	-0.648292064666748	-0.326229989528656
7mta.pdb	7mta_HL_G_PG256D.pdb	-0.8915982842445374	-1.850100040435791
7mta.pdb	7mta_HL_G_PG256C.pdb	-0.6788120269775391	-0.47387000918388367
7mta.pdb	7mta_HL_G_PG256Q.pdb	-0.6128848195075989	0.7471299767494202
7mta.pdb	7mta_HL_G_PG256E.pdb	-0.6945439577102661	-0.8029900193214417
7mta.pdb	7mta_HL_G_PG256G.pdb	-0.9700940251350403	-1.3711800575256348
7mta.pdb	7mta_HL_G_PG256H.pdb	-0.3763953447341919	-1.5925899744033813
7mta.pdb	7mta_HL_G_PG256I.pdb	-0.05841882526874542	0.5465700030326843
7mta.pdb	7mta_HL_G_PG256L.pdb	-0.32181650400161743	0.30671000480651855
7mta.pdb	7mta_HL_G_PG256K.pdb	-0.08942054957151413	1.0139700174331665
7mta.pdb	7mta_HL_G_PG256M.pdb	0.5776597261428833	0.7428200244903564
7mta.pdb	7mta_HL_G_PG256F.pdb	-4.107659816741943	-2.4838900566101074
7mta.pdb	7mta_HL_G_PG256S.pdb	-0.9717538356781006	-0.8447099924087524
7mta.pdb	7mta_HL_G_PG256T.pdb	-1.2499253749847412	-0.9510300159454346
7mta.pdb	7mta_HL_G_PG256W.pdb	-6.359976768493652	-3.8406600952148438
7mta.pdb	7mta_HL_G_PG256Y.pdb	-0.33548790216445923	-0.9627900123596191
7mta.pdb	7mta_HL_G_PG256V.pdb	-0.09009658545255661	0.27333998680114746
7mta.pdb	7mta_HL_G_AG257R.pdb	0.21159406006336212	0.4293699860572815
7mta.pdb	7mta_HL_G_AG257N.pdb	0.077680304646492	0.9344199895858765
7mta.pdb	7mta_HL_G_AG257D.pdb	0.7013369202613831	1.4595500230789185
7mta.pdb	7mta_HL_G_AG257C.pdb	-0.14701223373413086	0.2942799925804138
7mta.pdb	7mta_HL_G_AG257Q.pdb	0.05502273142337799	0.27278000116348267
7mta.pdb	7mta_HL_G_AG257E.pdb	-0.24322780966758728	-0.14740000665187836
7mta.pdb	7mta_HL_G_AG257G.pdb	-0.3805731534957886	-0.11569999903440475
7mta.pdb	7mta_HL_G_AG257H.pdb	-1.0786185264587402	0.5313799977302551
7mta.pdb	7mta_HL_G_AG257I.pdb	0.1317649632692337	0.4092400074005127
7mta.pdb	7mta_HL_G_AG257L.pdb	0.5497028827667236	0.8144400119781494
7mta.pdb	7mta_HL_G_AG257K.pdb	-0.09161440283060074	0.5297200083732605
7mta.pdb	7mta_HL_G_AG257M.pdb	0.30593281984329224	0.8090699911117554
7mta.pdb	7mta_HL_G_AG257F.pdb	-1.4303691387176514	-1.46697998046875
7mta.pdb	7mta_HL_G_AG257P.pdb	0.4642040729522705	0.760860025882721
7mta.pdb	7mta_HL_G_AG257S.pdb	-0.5175116658210754	-0.0715399980545044
7mta.pdb	7mta_HL_G_AG257T.pdb	-0.23751598596572876	0.4899199903011322
7mta.pdb	7mta_HL_G_AG257W.pdb	0.5346283316612244	-0.6765400171279907
7mta.pdb	7mta_HL_G_AG257Y.pdb	-2.05753493309021	-2.418519973754883
7mta.pdb	7mta_HL_G_AG257V.pdb	0.11442707479000092	0.549530029296875
7mta.pdb	7mta_HL_G_DG260A.pdb	-0.03333072364330292	0.560670018196106
7mta.pdb	7mta_HL_G_DG260R.pdb	0.40696781873703003	1.7110999822616577
7mta.pdb	7mta_HL_G_DG260N.pdb	-0.09667296707630157	0.24809999763965607
7mta.pdb	7mta_HL_G_DG260C.pdb	-0.08525403589010239	0.5246700048446655
7mta.pdb	7mta_HL_G_DG260Q.pdb	0.9523805975914001	1.4229099750518799
7mta.pdb	7mta_HL_G_DG260E.pdb	1.7197555303573608	2.136660099029541
7mta.pdb	7mta_HL_G_DG260G.pdb	-0.24214033782482147	0.3924899995326996
7mta.pdb	7mta_HL_G_DG260H.pdb	-0.0236065536737442	0.7193099856376648
7mta.pdb	7mta_HL_G_DG260I.pdb	0.3333972096443176	0.478769987821579
7mta.pdb	7mta_HL_G_DG260L.pdb	0.3052603602409363	1.1130499839782715
7mta.pdb	7mta_HL_G_DG260K.pdb	0.2700809836387634	0.851859986782074
7mta.pdb	7mta_HL_G_DG260M.pdb	0.9036635756492615	1.341670036315918
7mta.pdb	7mta_HL_G_DG260F.pdb	0.48867809772491455	1.044659972190857
7mta.pdb	7mta_HL_G_DG260P.pdb	-0.013487637042999268	0.4449700117111206
7mta.pdb	7mta_HL_G_DG260S.pdb	-0.30722829699516296	0.0175199992954731
7mta.pdb	7mta_HL_G_DG260T.pdb	-0.15946175158023834	0.2519899904727936
7mta.pdb	7mta_HL_G_DG260W.pdb	1.06480073928833	1.7265599966049194
7mta.pdb	7mta_HL_G_DG260Y.pdb	1.3255282640457153	1.3835500478744507
7mta.pdb	7mta_HL_G_DG260V.pdb	0.39305979013442993	0.4127900004386902
7mta.pdb	7mta_HL_G_EG263A.pdb	0.005551919341087341	-0.2148600071668625
7mta.pdb	7mta_HL_G_EG263R.pdb	0.06372736394405365	0.34189000725746155
7mta.pdb	7mta_HL_G_EG263N.pdb	-0.008724480867385864	-0.21291999518871307
7mta.pdb	7mta_HL_G_EG263D.pdb	-0.2034897357225418	-0.30908000469207764
7mta.pdb	7mta_HL_G_EG263C.pdb	-0.026491880416870117	-0.2659299969673157
7mta.pdb	7mta_HL_G_EG263Q.pdb	-0.014221414923667908	0.14315000176429749
7mta.pdb	7mta_HL_G_EG263G.pdb	-0.2111598253250122	-0.923520028591156
7mta.pdb	7mta_HL_G_EG263H.pdb	0.02593398094177246	0.26058998703956604
7mta.pdb	7mta_HL_G_EG263I.pdb	0.20398269593715668	0.18223999440670013
7mta.pdb	7mta_HL_G_EG263L.pdb	0.26170605421066284	0.6508100032806396
7mta.pdb	7mta_HL_G_EG263K.pdb	0.14010868966579437	0.7493699789047241
7mta.pdb	7mta_HL_G_EG263M.pdb	0.1567046195268631	-0.2908399999141693
7mta.pdb	7mta_HL_G_EG263F.pdb	0.7621643543243408	1.359570026397705
7mta.pdb	7mta_HL_G_EG263P.pdb	-0.3151267170906067	-0.9626200199127197
7mta.pdb	7mta_HL_G_EG263S.pdb	-0.42479437589645386	-0.5515900254249573
7mta.pdb	7mta_HL_G_EG263T.pdb	-0.11212430149316788	-0.006140000186860561
7mta.pdb	7mta_HL_G_EG263W.pdb	1.1037424802780151	0.5284600257873535
7mta.pdb	7mta_HL_G_EG263Y.pdb	-0.05581587553024292	0.7115399837493896
7mta.pdb	7mta_HL_G_EG263V.pdb	0.2874285578727722	-0.08683999627828598
7mta.pdb	7mta_HL_G_AG264R.pdb	-10.56980037689209	-7.5704498291015625
7mta.pdb	7mta_HL_G_AG264N.pdb	-4.718123435974121	-4.900629997253418
7mta.pdb	7mta_HL_G_AG264D.pdb	-4.254688262939453	-5.7721757888793945
7mta.pdb	7mta_HL_G_AG264C.pdb	-0.650115430355072	-0.9203600287437439
7mta.pdb	7mta_HL_G_AG264Q.pdb	-2.691419839859009	-1.9583499431610107
7mta.pdb	7mta_HL_G_AG264E.pdb	-2.1088900566101074	-1.5782999992370605
7mta.pdb	7mta_HL_G_AG264G.pdb	-0.25768500566482544	-0.2600499987602234
7mta.pdb	7mta_HL_G_AG264H.pdb	-3.2308695316314697	-6.197023868560791
7mta.pdb	7mta_HL_G_AG264I.pdb	-1.1875592470169067	-1.976580023765564
7mta.pdb	7mta_HL_G_AG264L.pdb	-1.9667624235153198	-2.549999952316284
7mta.pdb	7mta_HL_G_AG264K.pdb	-2.1816282272338867	-2.566270112991333
7mta.pdb	7mta_HL_G_AG264M.pdb	-1.0972745418548584	-2.2073099613189697
7mta.pdb	7mta_HL_G_AG264F.pdb	-6.904460430145264	-5.8035688400268555
7mta.pdb	7mta_HL_G_AG264P.pdb	-0.6106168031692505	-0.6489899754524231
7mta.pdb	7mta_HL_G_AG264S.pdb	-0.4888795018196106	-0.14800000190734863
7mta.pdb	7mta_HL_G_AG264T.pdb	-1.3938449621200562	-1.415809988975525
7mta.pdb	7mta_HL_G_AG264W.pdb	-16.30670738220215	-14.188159942626953
7mta.pdb	7mta_HL_G_AG264Y.pdb	-6.6876654624938965	-9.42693042755127
7mta.pdb	7mta_HL_G_AG264V.pdb	-0.694893479347229	-0.8528199791908264
7mta.pdb	7mta_HL_G_QG267A.pdb	-0.4423653483390808	-0.20983000099658966
7mta.pdb	7mta_HL_G_QG267R.pdb	-0.6928715705871582	-0.009150000289082527
7mta.pdb	7mta_HL_G_QG267N.pdb	-0.44779735803604126	-0.3818199932575226
7mta.pdb	7mta_HL_G_QG267D.pdb	-0.33600232005119324	-0.7808700203895569
7mta.pdb	7mta_HL_G_QG267C.pdb	-0.48236072063446045	-0.3209500014781952
7mta.pdb	7mta_HL_G_QG267E.pdb	-0.08153767138719559	0.03376999869942665
7mta.pdb	7mta_HL_G_QG267G.pdb	-0.5598852038383484	-0.360370010137558
7mta.pdb	7mta_HL_G_QG267H.pdb	-2.282266855239868	-0.7956200242042542
7mta.pdb	7mta_HL_G_QG267I.pdb	-0.3677719533443451	-0.18437999486923218
7mta.pdb	7mta_HL_G_QG267L.pdb	-0.34264224767684937	0.04904999956488609
7mta.pdb	7mta_HL_G_QG267K.pdb	-0.486105740070343	-0.07388000190258026
7mta.pdb	7mta_HL_G_QG267M.pdb	-0.10300957411527634	0.16293999552726746
7mta.pdb	7mta_HL_G_QG267F.pdb	-2.198507070541382	-1.7938100099563599
7mta.pdb	7mta_HL_G_QG267P.pdb	-0.6935432553291321	-0.35719001293182373
7mta.pdb	7mta_HL_G_QG267S.pdb	-0.8278018832206726	-0.21973000466823578
7mta.pdb	7mta_HL_G_QG267T.pdb	-0.6407468318939209	-0.31325000524520874
7mta.pdb	7mta_HL_G_QG267W.pdb	-1.1934151649475098	-1.2639700174331665
7mta.pdb	7mta_HL_G_QG267Y.pdb	-7.79575777053833	-5.8830461502075195
7mta.pdb	7mta_HL_G_QG267V.pdb	-0.41193270683288574	-0.3686999976634979
7mta.pdb	7mta_HL_G_EG271A.pdb	-0.5509147047996521	-0.02166000008583069
7mta.pdb	7mta_HL_G_EG271R.pdb	-0.5005534887313843	-0.1363999992609024
7mta.pdb	7mta_HL_G_EG271N.pdb	-0.6016528010368347	-0.0792900025844574
7mta.pdb	7mta_HL_G_EG271D.pdb	-0.14026401937007904	0.2543399930000305
7mta.pdb	7mta_HL_G_EG271C.pdb	-0.6427871584892273	-0.015030000358819962
7mta.pdb	7mta_HL_G_EG271Q.pdb	-0.5567893981933594	-0.12770000100135803
7mta.pdb	7mta_HL_G_EG271G.pdb	-0.611965000629425	0.03819999843835831
7mta.pdb	7mta_HL_G_EG271H.pdb	-0.6689408421516418	-0.0916299968957901
7mta.pdb	7mta_HL_G_EG271I.pdb	-0.49658602476119995	-0.18668000400066376
7mta.pdb	7mta_HL_G_EG271L.pdb	-0.2868805229663849	0.005859999917447567
7mta.pdb	7mta_HL_G_EG271K.pdb	-0.6536133885383606	-0.011959999799728394
7mta.pdb	7mta_HL_G_EG271M.pdb	-0.2896251976490021	0.9837300181388855
7mta.pdb	7mta_HL_G_EG271F.pdb	-0.7829826474189758	-0.052310001105070114
7mta.pdb	7mta_HL_G_EG271P.pdb	-0.6260745525360107	-0.008190000429749489
7mta.pdb	7mta_HL_G_EG271S.pdb	-0.9039376974105835	0.00431999983265996
7mta.pdb	7mta_HL_G_EG271T.pdb	-0.9119206070899963	-0.2665899991989136
7mta.pdb	7mta_HL_G_EG271W.pdb	-0.8181732892990112	-0.01899000070989132
7mta.pdb	7mta_HL_G_EG271Y.pdb	-0.6359528303146362	-0.05342999845743179
7mta.pdb	7mta_HL_G_EG271V.pdb	-0.6609626412391663	-0.2740800082683563
7mta.pdb	7mta_HL_G_KG272A.pdb	-0.3380318880081177	-1.2152800559997559
7mta.pdb	7mta_HL_G_KG272R.pdb	-0.25403714179992676	-0.015060000121593475
7mta.pdb	7mta_HL_G_KG272N.pdb	-0.5732594728469849	-1.0303599834442139
7mta.pdb	7mta_HL_G_KG272D.pdb	-0.9181899428367615	-1.7916699647903442
7mta.pdb	7mta_HL_G_KG272C.pdb	-0.3413858413696289	-0.2762399911880493
7mta.pdb	7mta_HL_G_KG272Q.pdb	-0.31862062215805054	-0.6019200086593628
7mta.pdb	7mta_HL_G_KG272E.pdb	-0.4989206790924072	-0.7264299988746643
7mta.pdb	7mta_HL_G_KG272G.pdb	-0.5184088349342346	-1.1436200141906738
7mta.pdb	7mta_HL_G_KG272H.pdb	-0.5780688524246216	-0.7325699925422668
7mta.pdb	7mta_HL_G_KG272I.pdb	-0.06499414145946503	0.2825399935245514
7mta.pdb	7mta_HL_G_KG272L.pdb	0.2746163010597229	0.40828999876976013
7mta.pdb	7mta_HL_G_KG272M.pdb	0.7847853899002075	0.5491700172424316
7mta.pdb	7mta_HL_G_KG272F.pdb	0.588432788848877	0.10580000281333923
7mta.pdb	7mta_HL_G_KG272P.pdb	-0.46447473764419556	-1.116129994392395
7mta.pdb	7mta_HL_G_KG272S.pdb	-0.656663179397583	-1.1554299592971802
7mta.pdb	7mta_HL_G_KG272T.pdb	-0.46158498525619507	-1.0762100219726562
7mta.pdb	7mta_HL_G_KG272W.pdb	0.7647464871406555	0.7111600041389465
7mta.pdb	7mta_HL_G_KG272Y.pdb	-0.2772755026817322	-0.6330100297927856
7mta.pdb	7mta_HL_G_KG272V.pdb	-0.06208881735801697	-0.6336600184440613
7mta.pdb	7mta_HL_G_LG274A.pdb	-0.7156306505203247	-1.220870018005371
7mta.pdb	7mta_HL_G_LG274R.pdb	-0.9556165337562561	-1.0316699743270874
7mta.pdb	7mta_HL_G_LG274N.pdb	-0.9230567216873169	-0.7301599979400635
7mta.pdb	7mta_HL_G_LG274D.pdb	-0.9581248760223389	-1.2253700494766235
7mta.pdb	7mta_HL_G_LG274C.pdb	-0.803979754447937	-0.9690300226211548
7mta.pdb	7mta_HL_G_LG274Q.pdb	-0.2253987044095993	-0.023479999974370003
7mta.pdb	7mta_HL_G_LG274E.pdb	-0.9770263433456421	-0.9580199718475342
7mta.pdb	7mta_HL_G_LG274G.pdb	-0.744083046913147	-1.3371599912643433
7mta.pdb	7mta_HL_G_LG274H.pdb	-0.7023177742958069	-0.4048900008201599
7mta.pdb	7mta_HL_G_LG274I.pdb	-0.5703105330467224	-0.4000999927520752
7mta.pdb	7mta_HL_G_LG274K.pdb	-0.24714893102645874	0.4190100133419037
7mta.pdb	7mta_HL_G_LG274M.pdb	-0.44943952560424805	-0.22542999684810638
7mta.pdb	7mta_HL_G_LG274F.pdb	-0.2619810700416565	-0.22127999365329742
7mta.pdb	7mta_HL_G_LG274P.pdb	-0.6703858971595764	-1.1370999813079834
7mta.pdb	7mta_HL_G_LG274S.pdb	-1.0455541610717773	-0.5024899840354919
7mta.pdb	7mta_HL_G_LG274T.pdb	-1.127413272857666	-0.9205300211906433
7mta.pdb	7mta_HL_G_LG274W.pdb	-11.177440643310547	-8.29813003540039
7mta.pdb	7mta_HL_G_LG274Y.pdb	-2.315134286880493	-2.1916399002075195
7mta.pdb	7mta_HL_G_LG274V.pdb	-0.8293163180351257	-0.9144999980926514
7mta.pdb	7mta_HL_G_TG286A.pdb	0.12652374804019928	0.24412000179290771
7mta.pdb	7mta_HL_G_TG286R.pdb	0.6844647526741028	1.4842300415039062
7mta.pdb	7mta_HL_G_TG286N.pdb	0.25831907987594604	-0.06204000115394592
7mta.pdb	7mta_HL_G_TG286D.pdb	0.8051666617393494	0.012129999697208405
7mta.pdb	7mta_HL_G_TG286C.pdb	0.26695942878723145	0.4033699929714203
7mta.pdb	7mta_HL_G_TG286Q.pdb	0.46807605028152466	-0.03874000161886215
7mta.pdb	7mta_HL_G_TG286E.pdb	0.6698105931282043	0.3314700126647949
7mta.pdb	7mta_HL_G_TG286G.pdb	0.020746171474456787	-0.17970000207424164
7mta.pdb	7mta_HL_G_TG286H.pdb	0.45067280530929565	0.10199999809265137
7mta.pdb	7mta_HL_G_TG286I.pdb	0.6391979455947876	0.5748100280761719
7mta.pdb	7mta_HL_G_TG286L.pdb	0.9246397614479065	0.9401299953460693
7mta.pdb	7mta_HL_G_TG286K.pdb	0.4005456566810608	0.8981500267982483
7mta.pdb	7mta_HL_G_TG286M.pdb	1.1209815740585327	1.042099952697754
7mta.pdb	7mta_HL_G_TG286F.pdb	1.0083768367767334	0.9043300151824951
7mta.pdb	7mta_HL_G_TG286P.pdb	-0.5572078227996826	-0.28766998648643494
7mta.pdb	7mta_HL_G_TG286S.pdb	-0.3053547739982605	-0.006519999820739031
7mta.pdb	7mta_HL_G_TG286W.pdb	0.6790416836738586	0.02363000065088272
7mta.pdb	7mta_HL_G_TG286Y.pdb	0.2498313933610916	-0.014940000139176846
7mta.pdb	7mta_HL_G_TG286V.pdb	0.5618510246276855	0.366890013217926
7mta.pdb	7mta_HL_G_HG287A.pdb	-0.21861499547958374	-0.15512999892234802
7mta.pdb	7mta_HL_G_HG287R.pdb	-2.015669822692871	-0.3666999936103821
7mta.pdb	7mta_HL_G_HG287N.pdb	-0.21930593252182007	-0.1615000069141388
7mta.pdb	7mta_HL_G_HG287D.pdb	-0.26361775398254395	-0.6563100218772888
7mta.pdb	7mta_HL_G_HG287C.pdb	-0.17783619463443756	0.14469000697135925
7mta.pdb	7mta_HL_G_HG287Q.pdb	-0.13487659394741058	0.39052000641822815
7mta.pdb	7mta_HL_G_HG287E.pdb	-0.5277965664863586	-1.09266996383667
7mta.pdb	7mta_HL_G_HG287G.pdb	-0.343200147151947	-0.3308199942111969
7mta.pdb	7mta_HL_G_HG287I.pdb	0.3682013154029846	0.570169985294342
7mta.pdb	7mta_HL_G_HG287L.pdb	-1.1121424436569214	0.28501999378204346
7mta.pdb	7mta_HL_G_HG287K.pdb	0.9275442957878113	3.125159978866577
7mta.pdb	7mta_HL_G_HG287M.pdb	-0.03925149142742157	0.8668100237846375
7mta.pdb	7mta_HL_G_HG287F.pdb	-0.020910680294036865	0.10888999700546265
7mta.pdb	7mta_HL_G_HG287P.pdb	-0.771641194820404	-0.0013800000306218863
7mta.pdb	7mta_HL_G_HG287S.pdb	-0.4562896490097046	-0.2802799940109253
7mta.pdb	7mta_HL_G_HG287T.pdb	-0.3511236011981964	0.01865999959409237
7mta.pdb	7mta_HL_G_HG287W.pdb	-2.4925637245178223	-1.5866600275039673
7mta.pdb	7mta_HL_G_HG287Y.pdb	-0.043729767203330994	-0.6165000200271606
7mta.pdb	7mta_HL_G_HG287V.pdb	0.024823859333992004	0.6205499768257141
7mta.pdb	7mta_HL_G_PG288A.pdb	-0.7560006976127625	-1.2140799760818481
7mta.pdb	7mta_HL_G_PG288R.pdb	-0.33994060754776	-1.8791199922561646
7mta.pdb	7mta_HL_G_PG288N.pdb	-1.0812442302703857	-1.5733599662780762
7mta.pdb	7mta_HL_G_PG288D.pdb	-1.0458911657333374	-1.0932999849319458
7mta.pdb	7mta_HL_G_PG288C.pdb	-0.5310302376747131	-0.917110025882721
7mta.pdb	7mta_HL_G_PG288Q.pdb	-0.6984716653823853	-0.4352400004863739
7mta.pdb	7mta_HL_G_PG288E.pdb	-0.7199386358261108	-0.156700000166893
7mta.pdb	7mta_HL_G_PG288G.pdb	-1.0949385166168213	-2.105139970779419
7mta.pdb	7mta_HL_G_PG288H.pdb	-0.5581290125846863	-1.1541999578475952
7mta.pdb	7mta_HL_G_PG288I.pdb	0.6295142769813538	-0.05609999969601631
7mta.pdb	7mta_HL_G_PG288L.pdb	0.9244189858436584	0.02044999971985817
7mta.pdb	7mta_HL_G_PG288K.pdb	-0.26571664214134216	-1.0506500005722046
7mta.pdb	7mta_HL_G_PG288M.pdb	0.6368896961212158	0.3493900001049042
7mta.pdb	7mta_HL_G_PG288F.pdb	1.0061936378479004	1.132040023803711
7mta.pdb	7mta_HL_G_PG288S.pdb	-0.7094804644584656	-1.4071799516677856
7mta.pdb	7mta_HL_G_PG288T.pdb	-0.7469102144241333	-1.8755300045013428
7mta.pdb	7mta_HL_G_PG288W.pdb	0.7541379332542419	0.20632000267505646
7mta.pdb	7mta_HL_G_PG288Y.pdb	0.6655403971672058	-0.4436199963092804
7mta.pdb	7mta_HL_G_PG288V.pdb	0.15512888133525848	-0.1404000073671341
7mta.pdb	7mta_HL_G_RG291A.pdb	-0.5883275866508484	-0.8362900018692017
7mta.pdb	7mta_HL_G_RG291N.pdb	-0.5378308892250061	-0.8259099721908569
7mta.pdb	7mta_HL_G_RG291D.pdb	-0.732776403427124	-0.9326800107955933
7mta.pdb	7mta_HL_G_RG291C.pdb	-0.5844705104827881	-0.8057100176811218
7mta.pdb	7mta_HL_G_RG291Q.pdb	-0.6036685109138489	-0.7940700054168701
7mta.pdb	7mta_HL_G_RG291E.pdb	-0.5862144827842712	-0.9021499752998352
7mta.pdb	7mta_HL_G_RG291G.pdb	-0.8039543032646179	-0.860729992389679
7mta.pdb	7mta_HL_G_RG291H.pdb	-0.6075947284698486	-0.857010006904602
7mta.pdb	7mta_HL_G_RG291I.pdb	-0.5477600693702698	-0.5507699847221375
7mta.pdb	7mta_HL_G_RG291L.pdb	-0.6085059642791748	-0.4727799892425537
7mta.pdb	7mta_HL_G_RG291K.pdb	-0.7687485814094543	-0.7678700089454651
7mta.pdb	7mta_HL_G_RG291M.pdb	-0.0581158846616745	-0.02339000068604946
7mta.pdb	7mta_HL_G_RG291F.pdb	-0.39795929193496704	-0.3670800030231476
7mta.pdb	7mta_HL_G_RG291P.pdb	-0.6416922807693481	-0.9445400238037109
7mta.pdb	7mta_HL_G_RG291S.pdb	-0.6856149435043335	-0.8190199732780457
7mta.pdb	7mta_HL_G_RG291T.pdb	-0.7648833394050598	-0.7934600114822388
7mta.pdb	7mta_HL_G_RG291W.pdb	-0.7362592220306396	-0.9264100193977356
7mta.pdb	7mta_HL_G_RG291Y.pdb	-0.35769006609916687	-0.15033000707626343
7mta.pdb	7mta_HL_G_RG291V.pdb	-0.4146212339401245	-0.8269799947738647
7mw6.pdb	7mw6_DE_A_TE33A.pdb	0.005540952086448669	-0.3900899887084961
7mw6.pdb	7mw6_DE_A_TE33R.pdb	0.42719054222106934	-0.27140000462532043
7mw6.pdb	7mw6_DE_A_TE33N.pdb	0.09355621039867401	0.4625999927520752
7mw6.pdb	7mw6_DE_A_TE33D.pdb	-0.32476747035980225	-0.32078999280929565
7mw6.pdb	7mw6_DE_A_TE33C.pdb	0.07652907073497772	0.29440000653266907
7mw6.pdb	7mw6_DE_A_TE33Q.pdb	0.05015631020069122	-0.002199999988079071
7mw6.pdb	7mw6_DE_A_TE33E.pdb	-0.06730121374130249	0.44839999079704285
7mw6.pdb	7mw6_DE_A_TE33G.pdb	-0.22353903949260712	-0.23246000707149506
7mw6.pdb	7mw6_DE_A_TE33H.pdb	0.21943803131580353	-0.15341000258922577
7mw6.pdb	7mw6_DE_A_TE33I.pdb	0.8473681807518005	1.9120999574661255
7mw6.pdb	7mw6_DE_A_TE33L.pdb	1.1796746253967285	2.121799945831299
7mw6.pdb	7mw6_DE_A_TE33K.pdb	0.3282538056373596	-0.13986000418663025
7mw6.pdb	7mw6_DE_A_TE33M.pdb	1.0675328969955444	1.4227999448776245
7mw6.pdb	7mw6_DE_A_TE33F.pdb	0.12255041301250458	-0.0044999998062849045
7mw6.pdb	7mw6_DE_A_TE33P.pdb	-0.2660018503665924	-0.11421000212430954
7mw6.pdb	7mw6_DE_A_TE33S.pdb	-0.3485388457775116	-0.47293001413345337
7mw6.pdb	7mw6_DE_A_TE33W.pdb	-0.5309147238731384	-0.03929999843239784
7mw6.pdb	7mw6_DE_A_TE33Y.pdb	0.05195038020610809	0.6341000199317932
7mw6.pdb	7mw6_DE_A_TE33V.pdb	0.29697370529174805	0.8105000257492065
7mw6.pdb	7mw6_DE_A_LE35A.pdb	-0.5562931895256042	-0.6591200232505798
7mw6.pdb	7mw6_DE_A_LE35R.pdb	-0.1268576979637146	1.1821999549865723
7mw6.pdb	7mw6_DE_A_LE35N.pdb	-0.7121984362602234	-0.36449000239372253
7mw6.pdb	7mw6_DE_A_LE35D.pdb	-1.0315550565719604	-1.3382400274276733
7mw6.pdb	7mw6_DE_A_LE35C.pdb	-0.6055428385734558	-0.613510012626648
7mw6.pdb	7mw6_DE_A_LE35Q.pdb	-0.8931889533996582	-1.1270400285720825
7mw6.pdb	7mw6_DE_A_LE35E.pdb	-0.8907231092453003	-1.2595399618148804
7mw6.pdb	7mw6_DE_A_LE35G.pdb	-0.6945382952690125	-0.7803199887275696
7mw6.pdb	7mw6_DE_A_LE35H.pdb	-0.6195570826530457	0.3075999915599823
7mw6.pdb	7mw6_DE_A_LE35I.pdb	-0.49076539278030396	-0.386819988489151
7mw6.pdb	7mw6_DE_A_LE35K.pdb	-0.3267464339733124	0.30230000615119934
7mw6.pdb	7mw6_DE_A_LE35M.pdb	-0.15895116329193115	0.6693999767303467
7mw6.pdb	7mw6_DE_A_LE35F.pdb	0.1621662825345993	0.27950000762939453
7mw6.pdb	7mw6_DE_A_LE35P.pdb	-0.5486277341842651	-0.6319000124931335
7mw6.pdb	7mw6_DE_A_LE35S.pdb	-0.8854250907897949	-1.0063899755477905
7mw6.pdb	7mw6_DE_A_LE35T.pdb	-0.8764607310295105	-0.6214799880981445
7mw6.pdb	7mw6_DE_A_LE35W.pdb	-0.056820496916770935	0.20800000429153442
7mw6.pdb	7mw6_DE_A_LE35Y.pdb	-0.6974329948425293	0.10830000042915344
7mw6.pdb	7mw6_DE_A_LE35V.pdb	-0.37568405270576477	-0.31349998712539673
7mw6.pdb	7mw6_DE_A_QE37A.pdb	-0.26344144344329834	0.08950000256299973
7mw6.pdb	7mw6_DE_A_QE37R.pdb	-6.748507022857666	-5.926119804382324
7mw6.pdb	7mw6_DE_A_QE37N.pdb	-0.07342065870761871	-0.3165299892425537
7mw6.pdb	7mw6_DE_A_QE37D.pdb	-0.5402336716651917	-0.09520000219345093
7mw6.pdb	7mw6_DE_A_QE37C.pdb	-0.4235987663269043	0.2337000072002411
7mw6.pdb	7mw6_DE_A_QE37E.pdb	-0.27869945764541626	-0.24098999798297882
7mw6.pdb	7mw6_DE_A_QE37G.pdb	-0.34412461519241333	0.08399999886751175
7mw6.pdb	7mw6_DE_A_QE37H.pdb	-0.24503663182258606	-0.548229992389679
7mw6.pdb	7mw6_DE_A_QE37I.pdb	-0.16765210032463074	0.18889999389648438
7mw6.pdb	7mw6_DE_A_QE37L.pdb	-0.23375217616558075	0.22269999980926514
7mw6.pdb	7mw6_DE_A_QE37K.pdb	0.11033885180950165	0.04659999907016754
7mw6.pdb	7mw6_DE_A_QE37M.pdb	-0.13380862772464752	0.38690000772476196
7mw6.pdb	7mw6_DE_A_QE37F.pdb	-0.11572911590337753	-0.9510200023651123
7mw6.pdb	7mw6_DE_A_QE37P.pdb	-0.2222003936767578	0.28029999136924744
7mw6.pdb	7mw6_DE_A_QE37S.pdb	-0.4634053707122803	0.032600000500679016
7mw6.pdb	7mw6_DE_A_QE37T.pdb	-0.44360482692718506	-0.03689999878406525
7mw6.pdb	7mw6_DE_A_QE37W.pdb	-5.498754978179932	-5.040619850158691
7mw6.pdb	7mw6_DE_A_QE37Y.pdb	-5.273631572723389	-5.440269947052002
7mw6.pdb	7mw6_DE_A_QE37V.pdb	-0.16525866091251373	0.3831999897956848
7mw6.pdb	7mw6_DE_A_YE39A.pdb	-0.13640360534191132	-0.13398000597953796
7mw6.pdb	7mw6_DE_A_YE39R.pdb	-0.17287401854991913	-1.1034200191497803
7mw6.pdb	7mw6_DE_A_YE39N.pdb	-0.09004569053649902	-0.15227000415325165
7mw6.pdb	7mw6_DE_A_YE39D.pdb	-0.18973177671432495	-0.15031999349594116
7mw6.pdb	7mw6_DE_A_YE39C.pdb	-0.3669004440307617	-0.16414999961853027
7mw6.pdb	7mw6_DE_A_YE39Q.pdb	-0.16285035014152527	-0.12347999960184097
7mw6.pdb	7mw6_DE_A_YE39E.pdb	-0.042726531624794006	-0.1483599990606308
7mw6.pdb	7mw6_DE_A_YE39G.pdb	-0.27148696780204773	-0.13398000597953796
7mw6.pdb	7mw6_DE_A_YE39H.pdb	-0.29513004422187805	-0.18262000381946564
7mw6.pdb	7mw6_DE_A_YE39I.pdb	0.0455893874168396	-0.12247999757528305
7mw6.pdb	7mw6_DE_A_YE39L.pdb	-0.0991838201880455	-0.12249000370502472
7mw6.pdb	7mw6_DE_A_YE39K.pdb	-0.11277686059474945	-0.4352000057697296
7mw6.pdb	7mw6_DE_A_YE39M.pdb	-0.04041285812854767	0.026100000366568565
7mw6.pdb	7mw6_DE_A_YE39F.pdb	-0.15216588973999023	0.020400000736117363
7mw6.pdb	7mw6_DE_A_YE39P.pdb	-0.2340230643749237	-0.39906999468803406
7mw6.pdb	7mw6_DE_A_YE39S.pdb	-0.3076207935810089	-0.1522500067949295
7mw6.pdb	7mw6_DE_A_YE39T.pdb	-0.3083406388759613	-0.1349100023508072
7mw6.pdb	7mw6_DE_A_YE39W.pdb	-0.39561641216278076	-0.16934999823570251
7mw6.pdb	7mw6_DE_A_YE39V.pdb	0.0986587256193161	-0.162090003490448
7mw6.pdb	7mw6_DE_A_YE52A.pdb	-0.34909164905548096	-0.6569600105285645
7mw6.pdb	7mw6_DE_A_YE52R.pdb	0.5956155061721802	1.580299973487854
7mw6.pdb	7mw6_DE_A_YE52N.pdb	0.06626339256763458	0.027400000020861626
7mw6.pdb	7mw6_DE_A_YE52D.pdb	-0.4397897720336914	-0.4701099991798401
7mw6.pdb	7mw6_DE_A_YE52C.pdb	0.1552891582250595	0.548799991607666
7mw6.pdb	7mw6_DE_A_YE52Q.pdb	-0.18662326037883759	0.053599998354911804
7mw6.pdb	7mw6_DE_A_YE52E.pdb	-0.35009005665779114	-0.85139000415802
7mw6.pdb	7mw6_DE_A_YE52G.pdb	-0.4418433606624603	-1.3807200193405151
7mw6.pdb	7mw6_DE_A_YE52H.pdb	-0.10715474933385849	-0.5190200209617615
7mw6.pdb	7mw6_DE_A_YE52I.pdb	0.22317059338092804	0.4115999937057495
7mw6.pdb	7mw6_DE_A_YE52L.pdb	0.004601702094078064	0.38510000705718994
7mw6.pdb	7mw6_DE_A_YE52K.pdb	-0.2623467743396759	0.6757000088691711
7mw6.pdb	7mw6_DE_A_YE52M.pdb	0.5215278267860413	1.0181000232696533
7mw6.pdb	7mw6_DE_A_YE52F.pdb	-0.12863707542419434	0.00279999990016222
7mw6.pdb	7mw6_DE_A_YE52P.pdb	-0.006062954664230347	-0.7883800268173218
7mw6.pdb	7mw6_DE_A_YE52S.pdb	-0.7987594604492188	-0.8849400281906128
7mw6.pdb	7mw6_DE_A_YE52T.pdb	-0.35026127099990845	-0.038600001484155655
7mw6.pdb	7mw6_DE_A_YE52W.pdb	0.28311967849731445	0.4876999855041504
7mw6.pdb	7mw6_DE_A_YE52V.pdb	0.09761391580104828	0.26750001311302185
7mw6.pdb	7mw6_DE_A_NE56A.pdb	0.21744872629642487	0.30309998989105225
7mw6.pdb	7mw6_DE_A_NE56R.pdb	0.10582093894481659	-0.3422200083732605
7mw6.pdb	7mw6_DE_A_NE56D.pdb	-0.1297757923603058	-0.1498900055885315
7mw6.pdb	7mw6_DE_A_NE56C.pdb	-0.07622900605201721	0.4153999984264374
7mw6.pdb	7mw6_DE_A_NE56Q.pdb	0.2534794807434082	0.10429999977350235
7mw6.pdb	7mw6_DE_A_NE56E.pdb	-0.36217033863067627	-0.3491699993610382
7mw6.pdb	7mw6_DE_A_NE56G.pdb	-0.08259288966655731	-0.1783600002527237
7mw6.pdb	7mw6_DE_A_NE56H.pdb	0.5079183578491211	0.37389999628067017
7mw6.pdb	7mw6_DE_A_NE56I.pdb	1.3807265758514404	2.0269999504089355
7mw6.pdb	7mw6_DE_A_NE56L.pdb	0.6983911395072937	0.7523000240325928
7mw6.pdb	7mw6_DE_A_NE56K.pdb	0.31519919633865356	0.11079999804496765
7mw6.pdb	7mw6_DE_A_NE56M.pdb	0.8361604809761047	1.3890999555587769
7mw6.pdb	7mw6_DE_A_NE56F.pdb	2.491377115249634	2.1173999309539795
7mw6.pdb	7mw6_DE_A_NE56P.pdb	0.7515354752540588	0.7623000144958496
7mw6.pdb	7mw6_DE_A_NE56S.pdb	-0.27263256907463074	-0.2075899988412857
7mw6.pdb	7mw6_DE_A_NE56T.pdb	-0.24209922552108765	0.8447999954223633
7mw6.pdb	7mw6_DE_A_NE56W.pdb	2.9139468669891357	1.7201999425888062
7mw6.pdb	7mw6_DE_A_NE56Y.pdb	0.7810150384902954	0.7060999870300293
7mw6.pdb	7mw6_DE_A_NE56V.pdb	0.2589886784553528	0.5059999823570251
7mw6.pdb	7mw6_DE_A_VE57A.pdb	-0.5231333374977112	-0.2933500111103058
7mw6.pdb	7mw6_DE_A_VE57R.pdb	-0.36096256971359253	-0.08569999784231186
7mw6.pdb	7mw6_DE_A_VE57N.pdb	-0.45638322830200195	-0.07079999893903732
7mw6.pdb	7mw6_DE_A_VE57D.pdb	-0.8284303545951843	0.6254000067710876
7mw6.pdb	7mw6_DE_A_VE57C.pdb	-0.4775451421737671	-0.20701999962329865
7mw6.pdb	7mw6_DE_A_VE57Q.pdb	-0.6132262945175171	-0.1457500010728836
7mw6.pdb	7mw6_DE_A_VE57E.pdb	-0.2569102942943573	0.18209999799728394
7mw6.pdb	7mw6_DE_A_VE57G.pdb	-0.7241179347038269	-0.5542200207710266
7mw6.pdb	7mw6_DE_A_VE57H.pdb	-0.383178174495697	-0.18010999262332916
7mw6.pdb	7mw6_DE_A_VE57I.pdb	-0.3268626034259796	-0.006000000052154064
7mw6.pdb	7mw6_DE_A_VE57L.pdb	-0.49774354696273804	-0.11033999919891357
7mw6.pdb	7mw6_DE_A_VE57K.pdb	-0.33625203371047974	-0.06859999895095825
7mw6.pdb	7mw6_DE_A_VE57M.pdb	-0.17625205218791962	-0.08070000261068344
7mw6.pdb	7mw6_DE_A_VE57F.pdb	-0.17334428429603577	-0.11348000168800354
7mw6.pdb	7mw6_DE_A_VE57P.pdb	-0.4953279495239258	0.2167000025510788
7mw6.pdb	7mw6_DE_A_VE57S.pdb	-0.7797578573226929	-0.17545999586582184
7mw6.pdb	7mw6_DE_A_VE57T.pdb	-0.5628483891487122	-0.045499999076128006
7mw6.pdb	7mw6_DE_A_VE57W.pdb	-0.18240681290626526	-0.2553899884223938
7mw6.pdb	7mw6_DE_A_VE57Y.pdb	-0.239340141415596	0.0706000030040741
7mw6.pdb	7mw6_DE_A_SE94A.pdb	0.1677103489637375	0.2321999967098236
7mw6.pdb	7mw6_DE_A_SE94R.pdb	-0.28695937991142273	-2.734800100326538
7mw6.pdb	7mw6_DE_A_SE94N.pdb	0.26359909772872925	0.025299999862909317
7mw6.pdb	7mw6_DE_A_SE94D.pdb	0.4420728087425232	-0.12404999881982803
7mw6.pdb	7mw6_DE_A_SE94C.pdb	0.37938547134399414	0.6208000183105469
7mw6.pdb	7mw6_DE_A_SE94Q.pdb	0.7532253861427307	-0.4242900013923645
7mw6.pdb	7mw6_DE_A_SE94E.pdb	-2.292269706726074	-2.7713398933410645
7mw6.pdb	7mw6_DE_A_SE94G.pdb	0.05440889298915863	0.06400000303983688
7mw6.pdb	7mw6_DE_A_SE94H.pdb	0.09775541722774506	-5.117909908294678
7mw6.pdb	7mw6_DE_A_SE94I.pdb	-1.7447508573532104	-1.9729399681091309
7mw6.pdb	7mw6_DE_A_SE94L.pdb	0.9447947144508362	0.6769999861717224
7mw6.pdb	7mw6_DE_A_SE94K.pdb	-0.7726461291313171	-1.7798800468444824
7mw6.pdb	7mw6_DE_A_SE94M.pdb	-1.0734977722167969	-2.8070499897003174
7mw6.pdb	7mw6_DE_A_SE94F.pdb	0.7145836353302002	-2.676419973373413
7mw6.pdb	7mw6_DE_A_SE94P.pdb	0.18856211006641388	0.21459999680519104
7mw6.pdb	7mw6_DE_A_SE94T.pdb	0.14132265746593475	0.28790000081062317
7mw6.pdb	7mw6_DE_A_SE94W.pdb	0.08357517421245575	-2.59266996383667
7mw6.pdb	7mw6_DE_A_SE94Y.pdb	-11.518909454345703	-11.229640007019043
7mw6.pdb	7mw6_DE_A_SE94V.pdb	0.2857818007469177	0.5217999815940857
7mw6.pdb	7mw6_DE_A_WE99A.pdb	-1.1744683980941772	-2.429960012435913
7mw6.pdb	7mw6_DE_A_WE99R.pdb	-0.7872346043586731	-0.5174800157546997
7mw6.pdb	7mw6_DE_A_WE99N.pdb	-1.3982510566711426	-2.102400064468384
7mw6.pdb	7mw6_DE_A_WE99D.pdb	-1.2938412427902222	-2.423229932785034
7mw6.pdb	7mw6_DE_A_WE99C.pdb	-1.231454849243164	-1.8435699939727783
7mw6.pdb	7mw6_DE_A_WE99Q.pdb	-1.2197030782699585	-1.729599952697754
7mw6.pdb	7mw6_DE_A_WE99E.pdb	-1.357503890991211	-2.1989500522613525
7mw6.pdb	7mw6_DE_A_WE99G.pdb	-1.279733657836914	-2.1538500785827637
7mw6.pdb	7mw6_DE_A_WE99H.pdb	-1.376673936843872	-2.16018009185791
7mw6.pdb	7mw6_DE_A_WE99I.pdb	-1.3565303087234497	-1.3946199417114258
7mw6.pdb	7mw6_DE_A_WE99L.pdb	-0.9401824474334717	-1.2442100048065186
7mw6.pdb	7mw6_DE_A_WE99K.pdb	-1.190412163734436	-2.0131900310516357
7mw6.pdb	7mw6_DE_A_WE99M.pdb	-0.6038076877593994	-0.6178399920463562
7mw6.pdb	7mw6_DE_A_WE99F.pdb	-1.1726335287094116	-1.4467400312423706
7mw6.pdb	7mw6_DE_A_WE99P.pdb	-1.2118372917175293	-2.043030023574829
7mw6.pdb	7mw6_DE_A_WE99S.pdb	-1.6460844278335571	-2.4046099185943604
7mw6.pdb	7mw6_DE_A_WE99T.pdb	-1.8064541816711426	-2.9011900424957275
7mw6.pdb	7mw6_DE_A_WE99Y.pdb	-0.8573439121246338	-1.6043399572372437
7mw6.pdb	7mw6_DE_A_WE99V.pdb	-1.5282522439956665	-4.208399772644043
7mw6.pdb	7mw6_DE_A_TD29A.pdb	-0.03447595238685608	0.22310000658035278
7mw6.pdb	7mw6_DE_A_TD29R.pdb	0.06783227622509003	0.023000000044703484
7mw6.pdb	7mw6_DE_A_TD29N.pdb	0.12088446319103241	0.09889999777078629
7mw6.pdb	7mw6_DE_A_TD29D.pdb	-0.0012231320142745972	-0.07419999688863754
7mw6.pdb	7mw6_DE_A_TD29C.pdb	0.02277350425720215	0.22269999980926514
7mw6.pdb	7mw6_DE_A_TD29Q.pdb	0.09427176415920258	-0.00039999998989515007
7mw6.pdb	7mw6_DE_A_TD29E.pdb	-0.11262102425098419	-0.010300000198185444
7mw6.pdb	7mw6_DE_A_TD29G.pdb	-0.15790334343910217	0.2743000090122223
7mw6.pdb	7mw6_DE_A_TD29H.pdb	-0.10390020161867142	-0.028699999675154686
7mw6.pdb	7mw6_DE_A_TD29I.pdb	0.1053890734910965	0.22460000216960907
7mw6.pdb	7mw6_DE_A_TD29L.pdb	0.1018243283033371	-0.016699999570846558
7mw6.pdb	7mw6_DE_A_TD29K.pdb	0.04983226954936981	-0.020099999383091927
7mw6.pdb	7mw6_DE_A_TD29M.pdb	0.2036607414484024	-0.03680000081658363
7mw6.pdb	7mw6_DE_A_TD29F.pdb	0.007364556193351746	-0.04699999839067459
7mw6.pdb	7mw6_DE_A_TD29P.pdb	-0.1445668637752533	0.23280000686645508
7mw6.pdb	7mw6_DE_A_TD29S.pdb	-0.28408190608024597	0.01679999940097332
7mw6.pdb	7mw6_DE_A_TD29W.pdb	0.2724851369857788	0.6388000249862671
7mw6.pdb	7mw6_DE_A_TD29Y.pdb	-0.08215965330600739	-0.04650000110268593
7mw6.pdb	7mw6_DE_A_TD29V.pdb	0.10778979957103729	-0.014499999582767487
7mw6.pdb	7mw6_DE_A_GD30A.pdb	0.09702371060848236	0.2533000111579895
7mw6.pdb	7mw6_DE_A_GD30R.pdb	0.08756141364574432	0.5273000001907349
7mw6.pdb	7mw6_DE_A_GD30N.pdb	0.11582355201244354	0.8712000250816345
7mw6.pdb	7mw6_DE_A_GD30D.pdb	-0.30404263734817505	-0.10806000232696533
7mw6.pdb	7mw6_DE_A_GD30C.pdb	0.03190299868583679	-0.02710000053048134
7mw6.pdb	7mw6_DE_A_GD30Q.pdb	0.2749300003051758	0.438400000333786
7mw6.pdb	7mw6_DE_A_GD30E.pdb	0.03852161765098572	-0.05290000140666962
7mw6.pdb	7mw6_DE_A_GD30H.pdb	0.23932383954524994	0.7044000029563904
7mw6.pdb	7mw6_DE_A_GD30I.pdb	0.34895044565200806	-0.02710000053048134
7mw6.pdb	7mw6_DE_A_GD30L.pdb	0.11143244802951813	0.18569999933242798
7mw6.pdb	7mw6_DE_A_GD30K.pdb	0.10392124950885773	0.2921000123023987
7mw6.pdb	7mw6_DE_A_GD30M.pdb	0.48637306690216064	0.8880000114440918
7mw6.pdb	7mw6_DE_A_GD30F.pdb	0.12745864689350128	0.273499995470047
7mw6.pdb	7mw6_DE_A_GD30P.pdb	0.09192709624767303	0.9732000231742859
7mw6.pdb	7mw6_DE_A_GD30S.pdb	-0.3386741876602173	0.2337999939918518
7mw6.pdb	7mw6_DE_A_GD30T.pdb	-0.48784738779067993	-0.2891699969768524
7mw6.pdb	7mw6_DE_A_GD30W.pdb	-0.15482959151268005	0.15309999883174896
7mw6.pdb	7mw6_DE_A_GD30Y.pdb	-0.1217530220746994	0.24469999969005585
7mw6.pdb	7mw6_DE_A_GD30V.pdb	0.36642175912857056	-0.03790000081062317
7mw6.pdb	7mw6_DE_A_YD31A.pdb	-0.8519536256790161	-0.0430000014603138
7mw6.pdb	7mw6_DE_A_YD31R.pdb	-1.278993844985962	-1.4518100023269653
7mw6.pdb	7mw6_DE_A_YD31N.pdb	-0.9106269478797913	-1.5477299690246582
7mw6.pdb	7mw6_DE_A_YD31D.pdb	-1.1773990392684937	-1.6403700113296509
7mw6.pdb	7mw6_DE_A_YD31C.pdb	-1.0907914638519287	-1.8217600584030151
7mw6.pdb	7mw6_DE_A_YD31Q.pdb	-0.704181969165802	-0.8713200092315674
7mw6.pdb	7mw6_DE_A_YD31E.pdb	-0.7542423605918884	-2.1307098865509033
7mw6.pdb	7mw6_DE_A_YD31G.pdb	-1.2000527381896973	-1.588729977607727
7mw6.pdb	7mw6_DE_A_YD31H.pdb	-1.0978611707687378	-1.8580000400543213
7mw6.pdb	7mw6_DE_A_YD31I.pdb	-0.8129003047943115	-1.5531699657440186
7mw6.pdb	7mw6_DE_A_YD31L.pdb	-0.9900950193405151	-1.5909099578857422
7mw6.pdb	7mw6_DE_A_YD31K.pdb	-0.8447530269622803	-1.5896400213241577
7mw6.pdb	7mw6_DE_A_YD31M.pdb	-0.20360618829727173	-1.0189800262451172
7mw6.pdb	7mw6_DE_A_YD31F.pdb	-0.8411677479743958	-0.5511199831962585
7mw6.pdb	7mw6_DE_A_YD31P.pdb	-1.1871213912963867	-0.9695500135421753
7mw6.pdb	7mw6_DE_A_YD31S.pdb	-1.3902984857559204	-1.8263599872589111
7mw6.pdb	7mw6_DE_A_YD31T.pdb	-1.4247105121612549	-1.586859941482544
7mw6.pdb	7mw6_DE_A_YD31W.pdb	-0.10693026334047318	0.10189999639987946
7mw6.pdb	7mw6_DE_A_YD31V.pdb	-0.7109999060630798	-1.5137399435043335
7mw6.pdb	7mw6_DE_A_SD32A.pdb	-0.2754344344139099	-0.42737001180648804
7mw6.pdb	7mw6_DE_A_SD32R.pdb	-0.012027144432067871	0.6524999737739563
7mw6.pdb	7mw6_DE_A_SD32N.pdb	-0.8367642164230347	-1.933609962463379
7mw6.pdb	7mw6_DE_A_SD32D.pdb	-1.4473286867141724	-4.220049858093262
7mw6.pdb	7mw6_DE_A_SD32C.pdb	-0.5703072547912598	-0.5918400287628174
7mw6.pdb	7mw6_DE_A_SD32Q.pdb	-0.6744924783706665	-2.908360004425049
7mw6.pdb	7mw6_DE_A_SD32E.pdb	-1.1215869188308716	-3.8771300315856934
7mw6.pdb	7mw6_DE_A_SD32G.pdb	-0.6583517789840698	-1.138890027999878
7mw6.pdb	7mw6_DE_A_SD32H.pdb	-11.224959373474121	-9.905759811401367
7mw6.pdb	7mw6_DE_A_SD32I.pdb	-0.4141717553138733	-0.029999999329447746
7mw6.pdb	7mw6_DE_A_SD32L.pdb	-2.428826093673706	-2.134619951248169
7mw6.pdb	7mw6_DE_A_SD32K.pdb	-0.48234838247299194	-1.1945799589157104
7mw6.pdb	7mw6_DE_A_SD32M.pdb	0.16277073323726654	-1.1832900047302246
7mw6.pdb	7mw6_DE_A_SD32F.pdb	-12.546834945678711	-11.779939651489258
7mw6.pdb	7mw6_DE_A_SD32P.pdb	-10.095656394958496	-8.189069747924805
7mw6.pdb	7mw6_DE_A_SD32T.pdb	-0.32188165187835693	0.7031999826431274
7mw6.pdb	7mw6_DE_A_SD32W.pdb	-16.18579864501953	-14.633649826049805
7mw6.pdb	7mw6_DE_A_SD32Y.pdb	-17.251066207885742	-14.55879020690918
7mw6.pdb	7mw6_DE_A_SD32V.pdb	-0.16361385583877563	-0.06669999659061432
7mw6.pdb	7mw6_DE_A_ND34A.pdb	-0.8369607925415039	-0.3461199998855591
7mw6.pdb	7mw6_DE_A_ND34R.pdb	-7.164031505584717	-7.10306978225708
7mw6.pdb	7mw6_DE_A_ND34D.pdb	-0.619986355304718	-1.2953100204467773
7mw6.pdb	7mw6_DE_A_ND34C.pdb	-0.6482183933258057	0.27720001339912415
7mw6.pdb	7mw6_DE_A_ND34Q.pdb	-0.4349633455276489	-0.465829998254776
7mw6.pdb	7mw6_DE_A_ND34E.pdb	-0.6376255750656128	-1.0205399990081787
7mw6.pdb	7mw6_DE_A_ND34G.pdb	-0.8151071667671204	-0.2950100004673004
7mw6.pdb	7mw6_DE_A_ND34H.pdb	-0.4906260371208191	-0.8488900065422058
7mw6.pdb	7mw6_DE_A_ND34I.pdb	-0.5388743281364441	0.5999000072479248
7mw6.pdb	7mw6_DE_A_ND34L.pdb	-0.48175203800201416	-0.3022499978542328
7mw6.pdb	7mw6_DE_A_ND34K.pdb	-0.7045486569404602	-4.998189926147461
7mw6.pdb	7mw6_DE_A_ND34M.pdb	-0.3071451485157013	0.25760000944137573
7mw6.pdb	7mw6_DE_A_ND34F.pdb	-2.2225053310394287	-2.342600107192993
7mw6.pdb	7mw6_DE_A_ND34P.pdb	-0.7877238988876343	0.08540000021457672
7mw6.pdb	7mw6_DE_A_ND34S.pdb	-0.9655318856239319	0.2515000104904175
7mw6.pdb	7mw6_DE_A_ND34T.pdb	-0.8211326599121094	0.4410000145435333
7mw6.pdb	7mw6_DE_A_ND34W.pdb	-4.808650493621826	-10.117986679077148
7mw6.pdb	7mw6_DE_A_ND34Y.pdb	-5.340853691101074	-4.289070129394531
7mw6.pdb	7mw6_DE_A_ND34V.pdb	-0.6229551434516907	0.3628999888896942
7mw6.pdb	7mw6_DE_A_MD36A.pdb	-0.5560316443443298	-0.5377900004386902
7mw6.pdb	7mw6_DE_A_MD36R.pdb	-0.4896809458732605	-0.7218899726867676
7mw6.pdb	7mw6_DE_A_MD36N.pdb	-0.7458208203315735	-0.5446799993515015
7mw6.pdb	7mw6_DE_A_MD36D.pdb	-0.5966013073921204	-0.3405900001525879
7mw6.pdb	7mw6_DE_A_MD36C.pdb	-0.7234955430030823	-0.45695000886917114
7mw6.pdb	7mw6_DE_A_MD36Q.pdb	-0.678024411201477	-0.5901299715042114
7mw6.pdb	7mw6_DE_A_MD36E.pdb	-0.588138222694397	-0.5801200270652771
7mw6.pdb	7mw6_DE_A_MD36G.pdb	-0.4823600649833679	-0.5356699824333191
7mw6.pdb	7mw6_DE_A_MD36H.pdb	-0.7970249652862549	-0.29069000482559204
7mw6.pdb	7mw6_DE_A_MD36I.pdb	-0.39766889810562134	-0.3695699870586395
7mw6.pdb	7mw6_DE_A_MD36L.pdb	-0.5575409531593323	-0.4287000000476837
7mw6.pdb	7mw6_DE_A_MD36K.pdb	-0.7428784966468811	-0.44464001059532166
7mw6.pdb	7mw6_DE_A_MD36F.pdb	-0.11043106019496918	0.23190000653266907
7mw6.pdb	7mw6_DE_A_MD36P.pdb	-0.7124594449996948	-0.5293499827384949
7mw6.pdb	7mw6_DE_A_MD36S.pdb	-0.7527642846107483	-0.5390499830245972
7mw6.pdb	7mw6_DE_A_MD36T.pdb	-0.68344646692276	-0.5107399821281433
7mw6.pdb	7mw6_DE_A_MD36W.pdb	-3.493879556655884	-3.5333900451660156
7mw6.pdb	7mw6_DE_A_MD36Y.pdb	-0.5977128744125366	0.20520000159740448
7mw6.pdb	7mw6_DE_A_MD36V.pdb	-0.4060029983520508	-0.54926997423172
7mw6.pdb	7mw6_DE_A_ED49A.pdb	-0.5164985656738281	-0.22314000129699707
7mw6.pdb	7mw6_DE_A_ED49R.pdb	-0.6660955548286438	-0.5514799952507019
7mw6.pdb	7mw6_DE_A_ED49N.pdb	-0.3421332836151123	0.6195999979972839
7mw6.pdb	7mw6_DE_A_ED49D.pdb	-0.2765600383281708	-0.2506200075149536
7mw6.pdb	7mw6_DE_A_ED49C.pdb	-0.38430601358413696	0.23090000450611115
7mw6.pdb	7mw6_DE_A_ED49Q.pdb	-0.2641940712928772	0.2410999983549118
7mw6.pdb	7mw6_DE_A_ED49G.pdb	-0.6515538096427917	-0.09260000288486481
7mw6.pdb	7mw6_DE_A_ED49H.pdb	-0.5648880004882812	-0.5947200059890747
7mw6.pdb	7mw6_DE_A_ED49I.pdb	-0.535975456237793	0.26809999346733093
7mw6.pdb	7mw6_DE_A_ED49L.pdb	-0.1839752197265625	0.8033999800682068
7mw6.pdb	7mw6_DE_A_ED49K.pdb	-0.3212106227874756	0.0812000036239624
7mw6.pdb	7mw6_DE_A_ED49M.pdb	0.009358033537864685	0.29679998755455017
7mw6.pdb	7mw6_DE_A_ED49F.pdb	-0.1771952211856842	-0.7185800075531006
7mw6.pdb	7mw6_DE_A_ED49P.pdb	-0.4847041964530945	-0.08470000326633453
7mw6.pdb	7mw6_DE_A_ED49S.pdb	-0.5200417041778564	-0.9434499740600586
7mw6.pdb	7mw6_DE_A_ED49T.pdb	-0.3439300060272217	0.03240000084042549
7mw6.pdb	7mw6_DE_A_ED49W.pdb	-0.6339213848114014	-0.9659299850463867
7mw6.pdb	7mw6_DE_A_ED49Y.pdb	-1.6644214391708374	-3.0016300678253174
7mw6.pdb	7mw6_DE_A_ED49V.pdb	-0.6154893040657043	-0.10770999640226364
7mw6.pdb	7mw6_DE_A_ND51A.pdb	-0.13583794236183167	0.7893999814987183
7mw6.pdb	7mw6_DE_A_ND51R.pdb	0.23147110641002655	1.9457000494003296
7mw6.pdb	7mw6_DE_A_ND51D.pdb	-0.19355125725269318	-0.5641000270843506
7mw6.pdb	7mw6_DE_A_ND51C.pdb	-0.20679505169391632	1.3883999586105347
7mw6.pdb	7mw6_DE_A_ND51Q.pdb	-0.23373986780643463	0.6146000027656555
7mw6.pdb	7mw6_DE_A_ND51E.pdb	-0.38046401739120483	-0.06069999933242798
7mw6.pdb	7mw6_DE_A_ND51G.pdb	-0.3666422367095947	0.42590001225471497
7mw6.pdb	7mw6_DE_A_ND51H.pdb	-0.23601983487606049	0.3921999931335449
7mw6.pdb	7mw6_DE_A_ND51I.pdb	0.36371922492980957	1.5175000429153442
7mw6.pdb	7mw6_DE_A_ND51L.pdb	0.1695627123117447	1.517799973487854
7mw6.pdb	7mw6_DE_A_ND51K.pdb	0.8333521485328674	1.3579000234603882
7mw6.pdb	7mw6_DE_A_ND51M.pdb	0.34161239862442017	1.6533000469207764
7mw6.pdb	7mw6_DE_A_ND51F.pdb	0.33696019649505615	1.8344999551773071
7mw6.pdb	7mw6_DE_A_ND51P.pdb	-0.25135117769241333	0.6812000274658203
7mw6.pdb	7mw6_DE_A_ND51S.pdb	-0.6763882040977478	0.25029999017715454
7mw6.pdb	7mw6_DE_A_ND51T.pdb	-0.3009825646877289	0.7569000124931335
7mw6.pdb	7mw6_DE_A_ND51W.pdb	0.5268599987030029	2.924299955368042
7mw6.pdb	7mw6_DE_A_ND51Y.pdb	-0.20864349603652954	1.688599944114685
7mw6.pdb	7mw6_DE_A_ND51V.pdb	0.3938369154930115	1.9701999425888062
7mw6.pdb	7mw6_DE_A_SD53A.pdb	0.28901052474975586	0.4156999886035919
7mw6.pdb	7mw6_DE_A_SD53R.pdb	0.4602593183517456	0.9363999962806702
7mw6.pdb	7mw6_DE_A_SD53N.pdb	0.4938790798187256	0.527899980545044
7mw6.pdb	7mw6_DE_A_SD53D.pdb	0.3292410969734192	-0.04439999908208847
7mw6.pdb	7mw6_DE_A_SD53C.pdb	0.3699713945388794	0.724399983882904
7mw6.pdb	7mw6_DE_A_SD53Q.pdb	0.3866521716117859	0.49000000953674316
7mw6.pdb	7mw6_DE_A_SD53E.pdb	0.4119330644607544	0.6328999996185303
7mw6.pdb	7mw6_DE_A_SD53G.pdb	-0.2065889537334442	0.10249999910593033
7mw6.pdb	7mw6_DE_A_SD53H.pdb	0.5188203454017639	0.8029000163078308
7mw6.pdb	7mw6_DE_A_SD53I.pdb	0.938748300075531	1.1847000122070312
7mw6.pdb	7mw6_DE_A_SD53L.pdb	0.8082564473152161	1.3279000520706177
7mw6.pdb	7mw6_DE_A_SD53K.pdb	0.6254763007164001	0.9810000061988831
7mw6.pdb	7mw6_DE_A_SD53M.pdb	0.88229900598526	1.1837999820709229
7mw6.pdb	7mw6_DE_A_SD53F.pdb	0.8583250641822815	0.953499972820282
7mw6.pdb	7mw6_DE_A_SD53P.pdb	-2.6783862113952637	-1.9007200002670288
7mw6.pdb	7mw6_DE_A_SD53T.pdb	0.27066242694854736	0.8518999814987183
7mw6.pdb	7mw6_DE_A_SD53W.pdb	1.302985429763794	0.9973999857902527
7mw6.pdb	7mw6_DE_A_SD53Y.pdb	0.5614184737205505	0.967199981212616
7mw6.pdb	7mw6_DE_A_SD53V.pdb	0.7546123266220093	1.280400037765503
7mw6.pdb	7mw6_DE_A_TD54A.pdb	-0.0868997797369957	0.5648000240325928
7mw6.pdb	7mw6_DE_A_TD54R.pdb	0.4035590887069702	0.910099983215332
7mw6.pdb	7mw6_DE_A_TD54N.pdb	-0.2161163091659546	0.33059999346733093
7mw6.pdb	7mw6_DE_A_TD54D.pdb	-0.28470084071159363	0.5813000202178955
7mw6.pdb	7mw6_DE_A_TD54C.pdb	-0.046267375349998474	0.6171000003814697
7mw6.pdb	7mw6_DE_A_TD54Q.pdb	-0.01689508557319641	0.3824000060558319
7mw6.pdb	7mw6_DE_A_TD54E.pdb	0.3286932110786438	0.6826000213623047
7mw6.pdb	7mw6_DE_A_TD54G.pdb	-0.3839738965034485	0.6992999911308289
7mw6.pdb	7mw6_DE_A_TD54H.pdb	-0.08787521719932556	0.36469998955726624
7mw6.pdb	7mw6_DE_A_TD54I.pdb	0.34418779611587524	0.4966000020503998
7mw6.pdb	7mw6_DE_A_TD54L.pdb	0.6395041942596436	0.4918000102043152
7mw6.pdb	7mw6_DE_A_TD54K.pdb	0.14665494859218597	0.9599999785423279
7mw6.pdb	7mw6_DE_A_TD54M.pdb	0.3678589463233948	1.2789000272750854
7mw6.pdb	7mw6_DE_A_TD54F.pdb	0.6707959771156311	0.9625999927520752
7mw6.pdb	7mw6_DE_A_TD54P.pdb	-0.4737023711204529	0.9778000116348267
7mw6.pdb	7mw6_DE_A_TD54S.pdb	-0.40324002504348755	0.33709999918937683
7mw6.pdb	7mw6_DE_A_TD54W.pdb	0.07184790074825287	0.43369999527931213
7mw6.pdb	7mw6_DE_A_TD54Y.pdb	0.4056107997894287	0.7642999887466431
7mw6.pdb	7mw6_DE_A_TD54V.pdb	0.1893228143453598	0.1298999935388565
7mw6.pdb	7mw6_DE_A_SD98A.pdb	0.1118239313364029	0.8033000230789185
7mw6.pdb	7mw6_DE_A_SD98R.pdb	1.2959465980529785	0.4165000021457672
7mw6.pdb	7mw6_DE_A_SD98N.pdb	0.08009563386440277	-0.5918599963188171
7mw6.pdb	7mw6_DE_A_SD98D.pdb	-0.052205100655555725	-1.6371999979019165
7mw6.pdb	7mw6_DE_A_SD98C.pdb	-0.36907920241355896	0.3634999990463257
7mw6.pdb	7mw6_DE_A_SD98Q.pdb	0.4438132643699646	-0.09730000048875809
7mw6.pdb	7mw6_DE_A_SD98E.pdb	0.38271820545196533	-1.5537500381469727
7mw6.pdb	7mw6_DE_A_SD98G.pdb	-0.03109969198703766	1.0363999605178833
7mw6.pdb	7mw6_DE_A_SD98H.pdb	-4.734812259674072	-8.585370063781738
7mw6.pdb	7mw6_DE_A_SD98I.pdb	-2.286602735519409	-2.1771600246429443
7mw6.pdb	7mw6_DE_A_SD98L.pdb	0.19260673224925995	0.14390000700950623
7mw6.pdb	7mw6_DE_A_SD98K.pdb	0.6153815388679504	0.6383000016212463
7mw6.pdb	7mw6_DE_A_SD98M.pdb	1.0238425731658936	-0.1902800053358078
7mw6.pdb	7mw6_DE_A_SD98F.pdb	-0.3261365294456482	-0.6115000247955322
7mw6.pdb	7mw6_DE_A_SD98P.pdb	0.4230409860610962	-0.14158999919891357
7mw6.pdb	7mw6_DE_A_SD98T.pdb	0.2450188845396042	0.3959999978542328
7mw6.pdb	7mw6_DE_A_SD98W.pdb	-0.32430100440979004	0.3386000096797943
7mw6.pdb	7mw6_DE_A_SD98Y.pdb	-0.877551794052124	-2.7833399772644043
7mw6.pdb	7mw6_DE_A_SD98V.pdb	-2.2806203365325928	-1.2035599946975708
7mw6.pdb	7mw6_DE_A_RD99A.pdb	-0.5028154253959656	-1.6128000020980835
7mw6.pdb	7mw6_DE_A_RD99N.pdb	-0.3349077105522156	-0.9898899793624878
7mw6.pdb	7mw6_DE_A_RD99D.pdb	-0.3336988091468811	-1.53016996383667
7mw6.pdb	7mw6_DE_A_RD99C.pdb	-0.5296997427940369	-1.0090899467468262
7mw6.pdb	7mw6_DE_A_RD99Q.pdb	-0.34784573316574097	-1.5206999778747559
7mw6.pdb	7mw6_DE_A_RD99E.pdb	-0.6784883141517639	-1.7887500524520874
7mw6.pdb	7mw6_DE_A_RD99G.pdb	-0.6124688982963562	-1.63086998462677
7mw6.pdb	7mw6_DE_A_RD99H.pdb	-0.5223590135574341	-1.9033900499343872
7mw6.pdb	7mw6_DE_A_RD99I.pdb	0.024214357137680054	-0.5169199705123901
7mw6.pdb	7mw6_DE_A_RD99L.pdb	0.32431864738464355	0.00570000009611249
7mw6.pdb	7mw6_DE_A_RD99K.pdb	-0.3350594639778137	-0.2133300006389618
7mw6.pdb	7mw6_DE_A_RD99M.pdb	0.37334567308425903	-0.18429000675678253
7mw6.pdb	7mw6_DE_A_RD99F.pdb	-0.053903087973594666	-0.9097099900245667
7mw6.pdb	7mw6_DE_A_RD99P.pdb	-0.12722152471542358	-0.897379994392395
7mw6.pdb	7mw6_DE_A_RD99S.pdb	-0.7696718573570251	-1.693519949913025
7mw6.pdb	7mw6_DE_A_RD99T.pdb	-0.707722544670105	-1.7402299642562866
7mw6.pdb	7mw6_DE_A_RD99W.pdb	-0.2111087590456009	-1.6178200244903564
7mw6.pdb	7mw6_DE_A_RD99Y.pdb	-0.44381365180015564	-1.0440599918365479
7mw6.pdb	7mw6_DE_A_RD99V.pdb	-0.1582607626914978	-0.2524699866771698
7mw6.pdb	7mw6_DE_A_LA428A.pdb	-0.6843942403793335	0.9151999950408936
7mw6.pdb	7mw6_DE_A_LA428R.pdb	-0.030592724680900574	1.7056000232696533
7mw6.pdb	7mw6_DE_A_LA428N.pdb	-0.783475935459137	-0.23919999599456787
7mw6.pdb	7mw6_DE_A_LA428D.pdb	-0.8330973982810974	-0.04129999876022339
7mw6.pdb	7mw6_DE_A_LA428C.pdb	-0.8026264309883118	0.19550000131130219
7mw6.pdb	7mw6_DE_A_LA428Q.pdb	-0.22807300090789795	-0.6732699871063232
7mw6.pdb	7mw6_DE_A_LA428E.pdb	-0.12728625535964966	1.4814000129699707
7mw6.pdb	7mw6_DE_A_LA428G.pdb	-0.8568647503852844	0.7703999876976013
7mw6.pdb	7mw6_DE_A_LA428H.pdb	-0.8813976049423218	0.5112000107765198
7mw6.pdb	7mw6_DE_A_LA428I.pdb	-0.26069217920303345	0.049300000071525574
7mw6.pdb	7mw6_DE_A_LA428K.pdb	-0.42023688554763794	0.5164999961853027
7mw6.pdb	7mw6_DE_A_LA428M.pdb	-0.4279190003871918	1.1151000261306763
7mw6.pdb	7mw6_DE_A_LA428F.pdb	-0.43622535467147827	0.5651000142097473
7mw6.pdb	7mw6_DE_A_LA428P.pdb	-0.5697274208068848	0.8662999868392944
7mw6.pdb	7mw6_DE_A_LA428S.pdb	-0.6815794110298157	0.6725000143051147
7mw6.pdb	7mw6_DE_A_LA428T.pdb	-0.825282096862793	-0.040699999779462814
7mw6.pdb	7mw6_DE_A_LA428W.pdb	0.5826839804649353	1.3199000358581543
7mw6.pdb	7mw6_DE_A_LA428Y.pdb	-0.7105625867843628	0.3930000066757202
7mw6.pdb	7mw6_DE_A_LA428V.pdb	-0.6649107933044434	0.5002999901771545
7mw6.pdb	7mw6_DE_A_FA429A.pdb	-0.4937098026275635	-0.9608200192451477
7mw6.pdb	7mw6_DE_A_FA429R.pdb	-0.4855695366859436	-1.8761299848556519
7mw6.pdb	7mw6_DE_A_FA429N.pdb	-0.6137048006057739	-0.8054900169372559
7mw6.pdb	7mw6_DE_A_FA429D.pdb	-0.47838294506073	-1.0412399768829346
7mw6.pdb	7mw6_DE_A_FA429C.pdb	-0.4766935706138611	-0.7265499830245972
7mw6.pdb	7mw6_DE_A_FA429Q.pdb	-0.48095428943634033	-0.8259999752044678
7mw6.pdb	7mw6_DE_A_FA429E.pdb	-0.630307137966156	-1.170930027961731
7mw6.pdb	7mw6_DE_A_FA429G.pdb	-0.5053712129592896	-0.9565899968147278
7mw6.pdb	7mw6_DE_A_FA429H.pdb	-0.7103326916694641	-1.1119999885559082
7mw6.pdb	7mw6_DE_A_FA429I.pdb	-0.3799491226673126	-0.7750800251960754
7mw6.pdb	7mw6_DE_A_FA429L.pdb	-0.05716164410114288	-0.665690004825592
7mw6.pdb	7mw6_DE_A_FA429K.pdb	-0.45830410718917847	-1.585129976272583
7mw6.pdb	7mw6_DE_A_FA429M.pdb	-0.14665332436561584	-0.4840199947357178
7mw6.pdb	7mw6_DE_A_FA429P.pdb	-0.3446972966194153	-1.014299988746643
7mw6.pdb	7mw6_DE_A_FA429S.pdb	-0.7309210896492004	-0.8151599764823914
7mw6.pdb	7mw6_DE_A_FA429T.pdb	-0.4015631079673767	-0.7214800119400024
7mw6.pdb	7mw6_DE_A_FA429W.pdb	0.7385500073432922	0.7505999803543091
7mw6.pdb	7mw6_DE_A_FA429Y.pdb	0.4295399785041809	-0.4933600127696991
7mw6.pdb	7mw6_DE_A_FA429V.pdb	-0.47413575649261475	-0.8275099992752075
7mw6.pdb	7mw6_DE_A_YA446A.pdb	-0.09457913786172867	0.18039999902248383
7mw6.pdb	7mw6_DE_A_YA446R.pdb	0.291348397731781	0.4359000027179718
7mw6.pdb	7mw6_DE_A_YA446N.pdb	-0.17204535007476807	0.15629999339580536
7mw6.pdb	7mw6_DE_A_YA446D.pdb	-0.22723457217216492	0.0771000012755394
7mw6.pdb	7mw6_DE_A_YA446C.pdb	-0.19974738359451294	0.1453000009059906
7mw6.pdb	7mw6_DE_A_YA446Q.pdb	0.03388552367687225	0.10580000281333923
7mw6.pdb	7mw6_DE_A_YA446E.pdb	0.0026044100522994995	0.011300000362098217
7mw6.pdb	7mw6_DE_A_YA446G.pdb	-0.24383780360221863	0.09440000355243683
7mw6.pdb	7mw6_DE_A_YA446H.pdb	-0.10554606467485428	0.12530000507831573
7mw6.pdb	7mw6_DE_A_YA446I.pdb	-0.04686722159385681	0.052400000393390656
7mw6.pdb	7mw6_DE_A_YA446L.pdb	0.05606783926486969	0.1421000063419342
7mw6.pdb	7mw6_DE_A_YA446K.pdb	-0.22947515547275543	0.06719999760389328
7mw6.pdb	7mw6_DE_A_YA446M.pdb	-0.05610212683677673	0.17069999873638153
7mw6.pdb	7mw6_DE_A_YA446F.pdb	-0.003890484571456909	0.12729999423027039
7mw6.pdb	7mw6_DE_A_YA446P.pdb	-0.20759688317775726	0.11410000175237656
7mw6.pdb	7mw6_DE_A_YA446S.pdb	-0.4893267750740051	0.13660000264644623
7mw6.pdb	7mw6_DE_A_YA446T.pdb	-0.564690113067627	0.06360000371932983
7mw6.pdb	7mw6_DE_A_YA446W.pdb	0.1925363391637802	0.4916999936103821
7mw6.pdb	7mw6_DE_A_YA446V.pdb	-0.017644450068473816	0.019300000742077827
7mw6.pdb	7mw6_DE_A_AA448R.pdb	-2.880373239517212	-4.176139831542969
7mw6.pdb	7mw6_DE_A_AA448N.pdb	-0.29497405886650085	-0.2897300124168396
7mw6.pdb	7mw6_DE_A_AA448D.pdb	-0.5188339948654175	-1.127940058708191
7mw6.pdb	7mw6_DE_A_AA448C.pdb	0.17924551665782928	0.5781999826431274
7mw6.pdb	7mw6_DE_A_AA448Q.pdb	0.10795532166957855	-1.1356300115585327
7mw6.pdb	7mw6_DE_A_AA448E.pdb	0.3393920660018921	0.02280000038444996
7mw6.pdb	7mw6_DE_A_AA448G.pdb	-0.25765156745910645	0.09560000151395798
7mw6.pdb	7mw6_DE_A_AA448H.pdb	-9.314922332763672	-9.285455703735352
7mw6.pdb	7mw6_DE_A_AA448I.pdb	0.43545711040496826	0.7838000059127808
7mw6.pdb	7mw6_DE_A_AA448L.pdb	-0.45860159397125244	-1.034690022468567
7mw6.pdb	7mw6_DE_A_AA448K.pdb	-1.8460510969161987	-3.2088398933410645
7mw6.pdb	7mw6_DE_A_AA448M.pdb	-0.12329383194446564	-0.5012699961662292
7mw6.pdb	7mw6_DE_A_AA448F.pdb	-0.9622317552566528	0.21629999577999115
7mw6.pdb	7mw6_DE_A_AA448P.pdb	-0.22138728201389313	0.19580000638961792
7mw6.pdb	7mw6_DE_A_AA448S.pdb	-0.28508681058883667	0.09619999676942825
7mw6.pdb	7mw6_DE_A_AA448T.pdb	-0.27874311804771423	0.715499997138977
7mw6.pdb	7mw6_DE_A_AA448W.pdb	-4.1166558265686035	-7.001299858093262
7mw6.pdb	7mw6_DE_A_AA448Y.pdb	-6.225864410400391	-4.4096198081970215
7mw6.pdb	7mw6_DE_A_AA448V.pdb	-0.03314957022666931	0.6661999821662903
7mw6.pdb	7mw6_DE_A_NA454A.pdb	-0.17829419672489166	0.34790000319480896
7mw6.pdb	7mw6_DE_A_NA454R.pdb	-0.24291682243347168	0.5472000241279602
7mw6.pdb	7mw6_DE_A_NA454D.pdb	-0.30297356843948364	-0.13412000238895416
7mw6.pdb	7mw6_DE_A_NA454C.pdb	-0.37146520614624023	0.2084999978542328
7mw6.pdb	7mw6_DE_A_NA454Q.pdb	1.2134662866592407	1.226099967956543
7mw6.pdb	7mw6_DE_A_NA454E.pdb	-0.19666500389575958	0.2529999911785126
7mw6.pdb	7mw6_DE_A_NA454G.pdb	-0.5520095825195312	0.8269000053405762
7mw6.pdb	7mw6_DE_A_NA454H.pdb	-0.3347064256668091	0.2053000032901764
7mw6.pdb	7mw6_DE_A_NA454I.pdb	0.08505077660083771	1.095900058746338
7mw6.pdb	7mw6_DE_A_NA454L.pdb	0.2765931487083435	0.3725999891757965
7mw6.pdb	7mw6_DE_A_NA454K.pdb	-0.15514445304870605	0.614300012588501
7mw6.pdb	7mw6_DE_A_NA454M.pdb	0.7974396347999573	0.9528999924659729
7mw6.pdb	7mw6_DE_A_NA454F.pdb	-0.04831434786319733	0.5238999724388123
7mw6.pdb	7mw6_DE_A_NA454P.pdb	-0.34785017371177673	0.7559999823570251
7mw6.pdb	7mw6_DE_A_NA454S.pdb	-0.6313303709030151	0.10379999876022339
7mw6.pdb	7mw6_DE_A_NA454T.pdb	-0.3747350573539734	0.746399998664856
7mw6.pdb	7mw6_DE_A_NA454W.pdb	0.2567911148071289	0.41510000824928284
7mw6.pdb	7mw6_DE_A_NA454Y.pdb	-0.019731536507606506	0.4959999918937683
7mw6.pdb	7mw6_DE_A_NA454V.pdb	-0.09433811157941818	0.24169999361038208
7mw6.pdb	7mw6_DE_A_GA455A.pdb	0.008507102727890015	-0.45976999402046204
7mw6.pdb	7mw6_DE_A_GA455R.pdb	0.12222920358181	0.061500001698732376
7mw6.pdb	7mw6_DE_A_GA455N.pdb	0.0354638546705246	0.13689999282360077
7mw6.pdb	7mw6_DE_A_GA455D.pdb	-0.01609228551387787	0.06279999762773514
7mw6.pdb	7mw6_DE_A_GA455C.pdb	-0.11114136874675751	0.36730000376701355
7mw6.pdb	7mw6_DE_A_GA455Q.pdb	0.16936738789081573	0.023399999365210533
7mw6.pdb	7mw6_DE_A_GA455E.pdb	0.06461413204669952	0.12359999865293503
7mw6.pdb	7mw6_DE_A_GA455H.pdb	0.1595682054758072	0.10040000081062317
7mw6.pdb	7mw6_DE_A_GA455I.pdb	0.2990075945854187	0.21559999883174896
7mw6.pdb	7mw6_DE_A_GA455L.pdb	0.3309764266014099	-0.10735999792814255
7mw6.pdb	7mw6_DE_A_GA455K.pdb	0.19947953522205353	0.01979999989271164
7mw6.pdb	7mw6_DE_A_GA455M.pdb	0.40367060899734497	-0.019700000062584877
7mw6.pdb	7mw6_DE_A_GA455F.pdb	0.2545410394668579	0.12439999729394913
7mw6.pdb	7mw6_DE_A_GA455P.pdb	-0.09372574090957642	0.016200000420212746
7mw6.pdb	7mw6_DE_A_GA455S.pdb	-0.33967405557632446	-0.3488900065422058
7mw6.pdb	7mw6_DE_A_GA455T.pdb	-0.12890136241912842	-0.27279001474380493
7mw6.pdb	7mw6_DE_A_GA455W.pdb	0.43249207735061646	0.412200003862381
7mw6.pdb	7mw6_DE_A_GA455Y.pdb	0.1249500960111618	0.09309999644756317
7mw6.pdb	7mw6_DE_A_GA455V.pdb	0.25617414712905884	0.15049999952316284
7mw6.pdb	7mw6_DE_A_VA456A.pdb	-0.7117763757705688	-0.9043899774551392
7mw6.pdb	7mw6_DE_A_VA456R.pdb	-0.5574610829353333	-0.3064199984073639
7mw6.pdb	7mw6_DE_A_VA456N.pdb	-1.8849637508392334	-4.1154398918151855
7mw6.pdb	7mw6_DE_A_VA456D.pdb	0.5749431252479553	-2.960089921951294
7mw6.pdb	7mw6_DE_A_VA456C.pdb	-0.6188849210739136	-1.6580300331115723
7mw6.pdb	7mw6_DE_A_VA456Q.pdb	-2.4471771717071533	-3.266940116882324
7mw6.pdb	7mw6_DE_A_VA456E.pdb	-3.6725106239318848	-2.6303300857543945
7mw6.pdb	7mw6_DE_A_VA456G.pdb	-0.9946640133857727	-2.33201003074646
7mw6.pdb	7mw6_DE_A_VA456H.pdb	-3.844367742538452	-6.248849868774414
7mw6.pdb	7mw6_DE_A_VA456I.pdb	-0.16194339096546173	-0.27542001008987427
7mw6.pdb	7mw6_DE_A_VA456L.pdb	0.23725001513957977	-0.8270999789237976
7mw6.pdb	7mw6_DE_A_VA456K.pdb	-1.1228421926498413	-2.106529951095581
7mw6.pdb	7mw6_DE_A_VA456M.pdb	-2.486288070678711	-3.2267799377441406
7mw6.pdb	7mw6_DE_A_VA456F.pdb	-3.8634796142578125	-3.9968700408935547
7mw6.pdb	7mw6_DE_A_VA456P.pdb	-1.1851750612258911	-1.5504300594329834
7mw6.pdb	7mw6_DE_A_VA456S.pdb	-1.1030203104019165	-2.2631800174713135
7mw6.pdb	7mw6_DE_A_VA456T.pdb	-1.0030149221420288	-1.2276099920272827
7mw6.pdb	7mw6_DE_A_VA456W.pdb	-7.843658447265625	-8.192580223083496
7mw6.pdb	7mw6_DE_A_VA456Y.pdb	-13.74560260772705	-11.3258695602417
7mw6.pdb	7mw6_DE_A_EA457A.pdb	-0.48650944232940674	-1.1472599506378174
7mw6.pdb	7mw6_DE_A_EA457R.pdb	-0.46466606855392456	-1.1809300184249878
7mw6.pdb	7mw6_DE_A_EA457N.pdb	-0.3568647801876068	-1.2272900342941284
7mw6.pdb	7mw6_DE_A_EA457D.pdb	-0.7767110466957092	-1.1610900163650513
7mw6.pdb	7mw6_DE_A_EA457C.pdb	-0.6990082859992981	-1.2181299924850464
7mw6.pdb	7mw6_DE_A_EA457Q.pdb	-0.3327605426311493	-1.2526400089263916
7mw6.pdb	7mw6_DE_A_EA457G.pdb	-0.8681603074073792	-1.9963899850845337
7mw6.pdb	7mw6_DE_A_EA457H.pdb	-0.25322842597961426	-0.3909299969673157
7mw6.pdb	7mw6_DE_A_EA457I.pdb	0.02632482349872589	-0.9815000295639038
7mw6.pdb	7mw6_DE_A_EA457L.pdb	0.15906034409999847	0.014600000344216824
7mw6.pdb	7mw6_DE_A_EA457K.pdb	-0.2148546427488327	-1.1249500513076782
7mw6.pdb	7mw6_DE_A_EA457M.pdb	0.05930452048778534	-0.5351300239562988
7mw6.pdb	7mw6_DE_A_EA457F.pdb	-2.5009121894836426	-1.9278199672698975
7mw6.pdb	7mw6_DE_A_EA457P.pdb	-3.1589245796203613	-2.3563599586486816
7mw6.pdb	7mw6_DE_A_EA457S.pdb	-1.3615667819976807	-1.4085099697113037
7mw6.pdb	7mw6_DE_A_EA457T.pdb	-1.0276298522949219	-1.628600001335144
7mw6.pdb	7mw6_DE_A_EA457W.pdb	-3.123079776763916	-2.3150899410247803
7mw6.pdb	7mw6_DE_A_EA457Y.pdb	-2.47244930267334	-2.319809913635254
7mw6.pdb	7mw6_DE_A_EA457V.pdb	-0.19933855533599854	-0.6935700178146362
7mw6.pdb	7mw6_DE_A_GA458A.pdb	0.21918292343616486	-1.0422699451446533
7mw6.pdb	7mw6_DE_A_GA458R.pdb	-0.10467257350683212	-0.8174700140953064
7mw6.pdb	7mw6_DE_A_GA458N.pdb	-1.931562066078186	-2.306950092315674
7mw6.pdb	7mw6_DE_A_GA458D.pdb	-0.1194632425904274	-4.2540202140808105
7mw6.pdb	7mw6_DE_A_GA458C.pdb	0.11525993049144745	-0.007600000128149986
7mw6.pdb	7mw6_DE_A_GA458Q.pdb	0.031365811824798584	-2.176100015640259
7mw6.pdb	7mw6_DE_A_GA458E.pdb	-0.16816885769367218	-2.1305301189422607
7mw6.pdb	7mw6_DE_A_GA458H.pdb	-4.960759162902832	-4.463930130004883
7mw6.pdb	7mw6_DE_A_GA458I.pdb	-0.4505666494369507	-0.7547100186347961
7mw6.pdb	7mw6_DE_A_GA458L.pdb	-1.736508846282959	-1.8078500032424927
7mw6.pdb	7mw6_DE_A_GA458K.pdb	0.33564233779907227	0.8744000196456909
7mw6.pdb	7mw6_DE_A_GA458M.pdb	-0.721112072467804	-1.958340048789978
7mw6.pdb	7mw6_DE_A_GA458F.pdb	-6.784301280975342	-8.484970092773438
7mw6.pdb	7mw6_DE_A_GA458P.pdb	0.022606536746025085	-0.3961400091648102
7mw6.pdb	7mw6_DE_A_GA458S.pdb	-0.6639236211776733	-1.0154099464416504
7mw6.pdb	7mw6_DE_A_GA458T.pdb	-0.5483616590499878	-1.292330026626587
7mw6.pdb	7mw6_DE_A_GA458W.pdb	-11.5389404296875	-13.003700256347656
7mw6.pdb	7mw6_DE_A_GA458Y.pdb	-9.843218803405762	-11.642959594726562
7mw6.pdb	7mw6_DE_A_GA458V.pdb	-0.19469597935676575	-0.9511600136756897
7mw6.pdb	7mw6_DE_A_FA459A.pdb	-2.5872812271118164	-3.199549913406372
7mw6.pdb	7mw6_DE_A_FA459R.pdb	-1.814443588256836	-1.8700200319290161
7mw6.pdb	7mw6_DE_A_FA459N.pdb	-2.3382644653320312	-3.401829957962036
7mw6.pdb	7mw6_DE_A_FA459D.pdb	-2.6746721267700195	-5.497769832611084
7mw6.pdb	7mw6_DE_A_FA459C.pdb	-2.653473138809204	-2.9404900074005127
7mw6.pdb	7mw6_DE_A_FA459Q.pdb	-2.0561299324035645	-2.4797298908233643
7mw6.pdb	7mw6_DE_A_FA459E.pdb	-2.9615848064422607	-5.031499862670898
7mw6.pdb	7mw6_DE_A_FA459G.pdb	-3.0155396461486816	-4.649380207061768
7mw6.pdb	7mw6_DE_A_FA459H.pdb	-2.4969348907470703	-3.454390048980713
7mw6.pdb	7mw6_DE_A_FA459I.pdb	-0.7791818976402283	-1.1887600421905518
7mw6.pdb	7mw6_DE_A_FA459L.pdb	-0.3983933925628662	-0.7588800191879272
7mw6.pdb	7mw6_DE_A_FA459K.pdb	-0.9854245781898499	-2.7261099815368652
7mw6.pdb	7mw6_DE_A_FA459M.pdb	-0.7422303557395935	-0.35141000151634216
7mw6.pdb	7mw6_DE_A_FA459P.pdb	-2.3829102516174316	-3.203979969024658
7mw6.pdb	7mw6_DE_A_FA459S.pdb	-2.6831815242767334	-3.910170078277588
7mw6.pdb	7mw6_DE_A_FA459T.pdb	-2.809905767440796	-3.537830114364624
7mw6.pdb	7mw6_DE_A_FA459W.pdb	-1.293354868888855	-1.4768600463867188
7mw6.pdb	7mw6_DE_A_FA459Y.pdb	0.4732022285461426	-0.599049985408783
7mw6.pdb	7mw6_DE_A_FA459V.pdb	-1.4991872310638428	-1.8557300567626953
7mw6.pdb	7mw6_DE_A_NA460A.pdb	-0.1556960791349411	-0.13753999769687653
7mw6.pdb	7mw6_DE_A_NA460R.pdb	-0.8480486273765564	0.26489999890327454
7mw6.pdb	7mw6_DE_A_NA460D.pdb	-0.3007912337779999	-1.6324000358581543
7mw6.pdb	7mw6_DE_A_NA460C.pdb	-0.12386108934879303	0.2087000012397766
7mw6.pdb	7mw6_DE_A_NA460Q.pdb	-0.07619238644838333	0.24639999866485596
7mw6.pdb	7mw6_DE_A_NA460E.pdb	-0.39728689193725586	-0.8082600235939026
7mw6.pdb	7mw6_DE_A_NA460G.pdb	-0.35104694962501526	-0.5099400281906128
7mw6.pdb	7mw6_DE_A_NA460H.pdb	-1.299031376838684	-2.519170045852661
7mw6.pdb	7mw6_DE_A_NA460I.pdb	-0.029389113187789917	0.24729999899864197
7mw6.pdb	7mw6_DE_A_NA460L.pdb	0.6560742855072021	1.558500051498413
7mw6.pdb	7mw6_DE_A_NA460K.pdb	0.06717358529567719	0.03830000013113022
7mw6.pdb	7mw6_DE_A_NA460M.pdb	0.5213320851325989	1.3624999523162842
7mw6.pdb	7mw6_DE_A_NA460F.pdb	-2.605099678039551	-3.629460096359253
7mw6.pdb	7mw6_DE_A_NA460P.pdb	0.20680974423885345	0.9153000116348267
7mw6.pdb	7mw6_DE_A_NA460S.pdb	-0.41250237822532654	-0.09730000048875809
7mw6.pdb	7mw6_DE_A_NA460T.pdb	-0.25383374094963074	0.5393000245094299
7mw6.pdb	7mw6_DE_A_NA460W.pdb	-2.5351340770721436	-1.90910005569458
7mw6.pdb	7mw6_DE_A_NA460Y.pdb	-3.1030056476593018	-3.7323200702667236
7mw6.pdb	7mw6_DE_A_NA460V.pdb	-0.025726318359375	0.6434000134468079
7mw6.pdb	7mw6_DE_A_CA461A.pdb	-0.015433445572853088	-0.04740000143647194
7mw6.pdb	7mw6_DE_A_CA461R.pdb	0.6093472242355347	1.9429999589920044
7mw6.pdb	7mw6_DE_A_CA461N.pdb	-0.10091868042945862	-0.1450600028038025
7mw6.pdb	7mw6_DE_A_CA461D.pdb	-0.192807137966156	-1.0859700441360474
7mw6.pdb	7mw6_DE_A_CA461Q.pdb	-0.08030045032501221	-0.3924799859523773
7mw6.pdb	7mw6_DE_A_CA461E.pdb	-0.06292465329170227	-2.1930999755859375
7mw6.pdb	7mw6_DE_A_CA461G.pdb	-0.11671745032072067	-0.1693200021982193
7mw6.pdb	7mw6_DE_A_CA461H.pdb	-0.5112171173095703	-0.6464599967002869
7mw6.pdb	7mw6_DE_A_CA461I.pdb	-0.16114482283592224	0.2547999918460846
7mw6.pdb	7mw6_DE_A_CA461L.pdb	-0.19739177823066711	-0.02019999921321869
7mw6.pdb	7mw6_DE_A_CA461K.pdb	0.07203350961208344	1.534500002861023
7mw6.pdb	7mw6_DE_A_CA461M.pdb	0.3242294192314148	0.24570000171661377
7mw6.pdb	7mw6_DE_A_CA461F.pdb	-0.25827938318252563	-0.005200000014156103
7mw6.pdb	7mw6_DE_A_CA461P.pdb	-0.12163256108760834	-0.28619998693466187
7mw6.pdb	7mw6_DE_A_CA461S.pdb	-0.3194972276687622	-0.06880000233650208
7mw6.pdb	7mw6_DE_A_CA461T.pdb	-0.022776976227760315	-0.38242000341415405
7mw6.pdb	7mw6_DE_A_CA461W.pdb	0.43071848154067993	-0.584909975528717
7mw6.pdb	7mw6_DE_A_CA461Y.pdb	-1.569668173789978	-1.7186100482940674
7mw6.pdb	7mw6_DE_A_CA461V.pdb	0.07051117718219757	0.027899999171495438
7mw6.pdb	7mw6_DE_A_YA462A.pdb	-0.3830335736274719	-1.1300400495529175
7mw6.pdb	7mw6_DE_A_YA462R.pdb	-0.2727602422237396	-1.3642799854278564
7mw6.pdb	7mw6_DE_A_YA462N.pdb	-0.1456858217716217	-1.249060034751892
7mw6.pdb	7mw6_DE_A_YA462D.pdb	-0.2912135124206543	-1.3324700593948364
7mw6.pdb	7mw6_DE_A_YA462C.pdb	-0.04575428366661072	-0.7205600142478943
7mw6.pdb	7mw6_DE_A_YA462Q.pdb	-0.36379146575927734	-0.9304699897766113
7mw6.pdb	7mw6_DE_A_YA462E.pdb	-0.27064621448516846	-1.54653000831604
7mw6.pdb	7mw6_DE_A_YA462G.pdb	-0.39882367849349976	-1.3707499504089355
7mw6.pdb	7mw6_DE_A_YA462H.pdb	-0.22010038793087006	-1.077530026435852
7mw6.pdb	7mw6_DE_A_YA462I.pdb	0.1585320085287094	0.021299999207258224
7mw6.pdb	7mw6_DE_A_YA462L.pdb	-0.13892428576946259	0.15629999339580536
7mw6.pdb	7mw6_DE_A_YA462K.pdb	0.00018097460269927979	-1.2651900053024292
7mw6.pdb	7mw6_DE_A_YA462M.pdb	0.4978068470954895	-0.013700000010430813
7mw6.pdb	7mw6_DE_A_YA462F.pdb	0.06346161663532257	0.09950000047683716
7mw6.pdb	7mw6_DE_A_YA462P.pdb	-0.28075337409973145	-1.3608399629592896
7mw6.pdb	7mw6_DE_A_YA462S.pdb	-0.5346503257751465	-1.3181500434875488
7mw6.pdb	7mw6_DE_A_YA462T.pdb	-0.17962875962257385	-0.8464000225067139
7mw6.pdb	7mw6_DE_A_YA462W.pdb	0.05512739717960358	1.291599988937378
7mw6.pdb	7mw6_DE_A_YA462V.pdb	-0.04336506128311157	-0.32885000109672546
7mw6.pdb	7mw6_DE_A_QA466A.pdb	-0.3663274347782135	0.3075999915599823
7mw6.pdb	7mw6_DE_A_QA466R.pdb	-0.17178842425346375	0.44449999928474426
7mw6.pdb	7mw6_DE_A_QA466N.pdb	-0.008974447846412659	0.4681999981403351
7mw6.pdb	7mw6_DE_A_QA466D.pdb	0.1279359608888626	1.0882999897003174
7mw6.pdb	7mw6_DE_A_QA466C.pdb	-0.3977729082107544	0.6215000152587891
7mw6.pdb	7mw6_DE_A_QA466E.pdb	0.253116250038147	0.6302000284194946
7mw6.pdb	7mw6_DE_A_QA466G.pdb	-0.6056187748908997	0.041600000113248825
7mw6.pdb	7mw6_DE_A_QA466H.pdb	-0.34634929895401	1.618299961090088
7mw6.pdb	7mw6_DE_A_QA466I.pdb	-0.0985066220164299	1.0180000066757202
7mw6.pdb	7mw6_DE_A_QA466L.pdb	-0.19249416887760162	1.172700047492981
7mw6.pdb	7mw6_DE_A_QA466K.pdb	-0.34900718927383423	0.15039999783039093
7mw6.pdb	7mw6_DE_A_QA466M.pdb	0.1238800436258316	1.113800048828125
7mw6.pdb	7mw6_DE_A_QA466F.pdb	0.4976136088371277	1.5787999629974365
7mw6.pdb	7mw6_DE_A_QA466P.pdb	-0.45988839864730835	0.11860000342130661
7mw6.pdb	7mw6_DE_A_QA466S.pdb	-0.8675594329833984	-0.08780000358819962
7mw6.pdb	7mw6_DE_A_QA466T.pdb	-0.7488341927528381	0.1639000028371811
7mw6.pdb	7mw6_DE_A_QA466W.pdb	-0.04683598875999451	0.1873999983072281
7mw6.pdb	7mw6_DE_A_QA466Y.pdb	0.5385007858276367	1.3092000484466553
7mw6.pdb	7mw6_DE_A_QA466V.pdb	-0.2111293226480484	0.5315999984741211
4hc1.pdb	4hc1_MN_B_YM27A.pdb	-0.7169802784919739	-1.1037499904632568
4hc1.pdb	4hc1_MN_B_YM27R.pdb	-0.6394715309143066	-0.726610004901886
4hc1.pdb	4hc1_MN_B_YM27N.pdb	-0.7219330668449402	-1.4308099746704102
4hc1.pdb	4hc1_MN_B_YM27D.pdb	-0.8826133608818054	-1.264240026473999
4hc1.pdb	4hc1_MN_B_YM27C.pdb	-0.6124426126480103	-1.4523600339889526
4hc1.pdb	4hc1_MN_B_YM27Q.pdb	-0.9287863373756409	-1.5290000438690186
4hc1.pdb	4hc1_MN_B_YM27E.pdb	-0.5576651692390442	-1.4054700136184692
4hc1.pdb	4hc1_MN_B_YM27G.pdb	-0.9411513209342957	-1.406730055809021
4hc1.pdb	4hc1_MN_B_YM27H.pdb	-0.8478059768676758	-1.5640699863433838
4hc1.pdb	4hc1_MN_B_YM27I.pdb	-0.7691807150840759	-1.1518199443817139
4hc1.pdb	4hc1_MN_B_YM27L.pdb	-0.7730814814567566	-1.218809962272644
4hc1.pdb	4hc1_MN_B_YM27K.pdb	-1.0584591627120972	-1.37568998336792
4hc1.pdb	4hc1_MN_B_YM27M.pdb	-0.388988733291626	-1.3618299961090088
4hc1.pdb	4hc1_MN_B_YM27F.pdb	-0.8110582828521729	-1.1295700073242188
4hc1.pdb	4hc1_MN_B_YM27P.pdb	-0.8249568343162537	-1.4901200532913208
4hc1.pdb	4hc1_MN_B_YM27S.pdb	-1.0883103609085083	-1.1236200332641602
4hc1.pdb	4hc1_MN_B_YM27T.pdb	-0.8853986859321594	-1.3362499475479126
4hc1.pdb	4hc1_MN_B_YM27W.pdb	-0.9693860411643982	-1.5524300336837769
4hc1.pdb	4hc1_MN_B_YM27V.pdb	-0.7169603109359741	-1.1035200357437134
4hc1.pdb	4hc1_MN_B_GM32A.pdb	-0.8916341066360474	-1.3718299865722656
4hc1.pdb	4hc1_MN_B_GM32R.pdb	-1.815018653869629	-3.799690008163452
4hc1.pdb	4hc1_MN_B_GM32N.pdb	-1.767869234085083	-2.0486700534820557
4hc1.pdb	4hc1_MN_B_GM32D.pdb	-1.2589232921600342	-5.604269981384277
4hc1.pdb	4hc1_MN_B_GM32C.pdb	-1.2347239255905151	-2.016860008239746
4hc1.pdb	4hc1_MN_B_GM32Q.pdb	-2.3086535930633545	-3.655019998550415
4hc1.pdb	4hc1_MN_B_GM32E.pdb	-1.6626255512237549	-5.525879859924316
4hc1.pdb	4hc1_MN_B_GM32H.pdb	-4.480414867401123	-4.5831298828125
4hc1.pdb	4hc1_MN_B_GM32I.pdb	-0.785068690776825	-3.657449960708618
4hc1.pdb	4hc1_MN_B_GM32L.pdb	-2.4023635387420654	-4.117740154266357
4hc1.pdb	4hc1_MN_B_GM32K.pdb	-2.390340805053711	-4.884789943695068
4hc1.pdb	4hc1_MN_B_GM32M.pdb	-2.5491743087768555	-3.292570114135742
4hc1.pdb	4hc1_MN_B_GM32F.pdb	-3.321817636489868	-3.2464399337768555
4hc1.pdb	4hc1_MN_B_GM32P.pdb	-1.2916662693023682	-1.3055700063705444
4hc1.pdb	4hc1_MN_B_GM32S.pdb	-1.0874890089035034	-3.1076200008392334
4hc1.pdb	4hc1_MN_B_GM32T.pdb	-0.364370197057724	-1.4720300436019897
4hc1.pdb	4hc1_MN_B_GM32W.pdb	-3.7301642894744873	-3.460099935531616
4hc1.pdb	4hc1_MN_B_GM32Y.pdb	-2.4925177097320557	-3.3114800453186035
4hc1.pdb	4hc1_MN_B_GM32V.pdb	-1.5342257022857666	-2.215090036392212
4hc1.pdb	4hc1_MN_B_YM33A.pdb	-0.8725420832633972	-0.24899999797344208
4hc1.pdb	4hc1_MN_B_YM33R.pdb	-0.557876706123352	0.4422999918460846
4hc1.pdb	4hc1_MN_B_YM33N.pdb	-0.49831509590148926	-0.8793200254440308
4hc1.pdb	4hc1_MN_B_YM33D.pdb	-0.8379397392272949	-2.331510066986084
4hc1.pdb	4hc1_MN_B_YM33C.pdb	-0.8638291358947754	-0.3926999866962433
4hc1.pdb	4hc1_MN_B_YM33Q.pdb	-0.6950645446777344	-0.802649974822998
4hc1.pdb	4hc1_MN_B_YM33E.pdb	-0.5113839507102966	-1.8645299673080444
4hc1.pdb	4hc1_MN_B_YM33G.pdb	-0.7262960076332092	-0.10790000110864639
4hc1.pdb	4hc1_MN_B_YM33H.pdb	-0.3473181128501892	-0.5705999732017517
4hc1.pdb	4hc1_MN_B_YM33I.pdb	-0.5932997465133667	-0.337799996137619
4hc1.pdb	4hc1_MN_B_YM33L.pdb	-0.5439807176589966	-0.2522999942302704
4hc1.pdb	4hc1_MN_B_YM33K.pdb	0.2450592964887619	0.15680000185966492
4hc1.pdb	4hc1_MN_B_YM33M.pdb	-0.43244650959968567	-0.17599999904632568
4hc1.pdb	4hc1_MN_B_YM33F.pdb	0.058639898896217346	0.1396999955177307
4hc1.pdb	4hc1_MN_B_YM33P.pdb	-0.7311813831329346	-0.39800000190734863
4hc1.pdb	4hc1_MN_B_YM33S.pdb	-0.9363937377929688	-0.3743000030517578
4hc1.pdb	4hc1_MN_B_YM33T.pdb	-1.0110106468200684	-0.6600599884986877
4hc1.pdb	4hc1_MN_B_YM33W.pdb	-0.23086312413215637	-1.412660002708435
4hc1.pdb	4hc1_MN_B_YM33V.pdb	-0.5466894507408142	-0.5
4hc1.pdb	4hc1_MN_B_YM34A.pdb	-1.6784626245498657	-1.8446600437164307
4hc1.pdb	4hc1_MN_B_YM34R.pdb	-1.994309902191162	-1.310189962387085
4hc1.pdb	4hc1_MN_B_YM34N.pdb	-2.087571144104004	-1.8723100423812866
4hc1.pdb	4hc1_MN_B_YM34D.pdb	-2.18637752532959	-2.6717000007629395
4hc1.pdb	4hc1_MN_B_YM34C.pdb	-1.918771743774414	-1.6676100492477417
4hc1.pdb	4hc1_MN_B_YM34Q.pdb	-1.9061486721038818	-2.2345800399780273
4hc1.pdb	4hc1_MN_B_YM34E.pdb	-2.1162147521972656	-2.341559886932373
4hc1.pdb	4hc1_MN_B_YM34G.pdb	-1.7886074781417847	-2.2058401107788086
4hc1.pdb	4hc1_MN_B_YM34H.pdb	-2.2098512649536133	-1.6206300258636475
4hc1.pdb	4hc1_MN_B_YM34I.pdb	-1.700018048286438	-1.12322998046875
4hc1.pdb	4hc1_MN_B_YM34L.pdb	-1.2886873483657837	-0.658270001411438
4hc1.pdb	4hc1_MN_B_YM34K.pdb	-1.7987276315689087	-1.4933099746704102
4hc1.pdb	4hc1_MN_B_YM34M.pdb	-1.1328248977661133	-0.6630899906158447
4hc1.pdb	4hc1_MN_B_YM34F.pdb	-0.6386409997940063	-0.3898000121116638
4hc1.pdb	4hc1_MN_B_YM34P.pdb	-1.7682808637619019	-1.8468400239944458
4hc1.pdb	4hc1_MN_B_YM34S.pdb	-1.9802602529525757	-1.9457900524139404
4hc1.pdb	4hc1_MN_B_YM34T.pdb	-1.7319118976593018	-1.5002399682998657
4hc1.pdb	4hc1_MN_B_YM34W.pdb	-1.1698112487792969	-2.0536301136016846
4hc1.pdb	4hc1_MN_B_YM34V.pdb	-1.5799424648284912	-1.5434099435806274
4hc1.pdb	4hc1_MN_B_YM54A.pdb	-1.3199318647384644	-1.203529953956604
4hc1.pdb	4hc1_MN_B_YM54R.pdb	-1.1244388818740845	-0.28610000014305115
4hc1.pdb	4hc1_MN_B_YM54N.pdb	-1.3355401754379272	-1.2645599842071533
4hc1.pdb	4hc1_MN_B_YM54D.pdb	-1.5993977785110474	-1.848520040512085
4hc1.pdb	4hc1_MN_B_YM54C.pdb	-1.3468750715255737	-1.172410011291504
4hc1.pdb	4hc1_MN_B_YM54Q.pdb	-1.0128358602523804	-1.6197400093078613
4hc1.pdb	4hc1_MN_B_YM54E.pdb	-1.2061903476715088	-1.7504500150680542
4hc1.pdb	4hc1_MN_B_YM54G.pdb	-1.436194896697998	-1.197409987449646
4hc1.pdb	4hc1_MN_B_YM54H.pdb	-1.123825192451477	-0.9484999775886536
4hc1.pdb	4hc1_MN_B_YM54I.pdb	-0.9320690631866455	-1.1833000183105469
4hc1.pdb	4hc1_MN_B_YM54L.pdb	-0.7184500098228455	-0.6761800050735474
4hc1.pdb	4hc1_MN_B_YM54K.pdb	-0.6765799522399902	-0.462799996137619
4hc1.pdb	4hc1_MN_B_YM54M.pdb	-1.0379208326339722	-0.8913400173187256
4hc1.pdb	4hc1_MN_B_YM54F.pdb	-0.3525416851043701	-0.40720000863075256
4hc1.pdb	4hc1_MN_B_YM54P.pdb	-1.2976161241531372	-1.1524499654769897
4hc1.pdb	4hc1_MN_B_YM54S.pdb	-1.5320723056793213	-1.3049999475479126
4hc1.pdb	4hc1_MN_B_YM54T.pdb	-1.460336685180664	-1.1091599464416504
4hc1.pdb	4hc1_MN_B_YM54W.pdb	-0.21268358826637268	0.15960000455379486
4hc1.pdb	4hc1_MN_B_YM54V.pdb	-1.212379813194275	-0.9154899716377258
4hc1.pdb	4hc1_MN_B_SM100A.pdb	-0.14099779725074768	0.5026999711990356
4hc1.pdb	4hc1_MN_B_SM100R.pdb	-10.54478645324707	-8.711589813232422
4hc1.pdb	4hc1_MN_B_SM100N.pdb	-4.007737159729004	-4.176819801330566
4hc1.pdb	4hc1_MN_B_SM100D.pdb	-1.0335359573364258	-0.9496200084686279
4hc1.pdb	4hc1_MN_B_SM100C.pdb	-0.38027268648147583	0.17800000309944153
4hc1.pdb	4hc1_MN_B_SM100Q.pdb	-4.081803798675537	-3.6220099925994873
4hc1.pdb	4hc1_MN_B_SM100E.pdb	-1.4632647037506104	-0.13459999859333038
4hc1.pdb	4hc1_MN_B_SM100G.pdb	-0.5304494500160217	1.2002999782562256
4hc1.pdb	4hc1_MN_B_SM100H.pdb	-1.6142668724060059	-1.7096500396728516
4hc1.pdb	4hc1_MN_B_SM100I.pdb	-10.918126106262207	-9.691640853881836
4hc1.pdb	4hc1_MN_B_SM100L.pdb	-0.5153879523277283	-0.6169000267982483
4hc1.pdb	4hc1_MN_B_SM100K.pdb	-0.4430091381072998	0.5769000053405762
4hc1.pdb	4hc1_MN_B_SM100M.pdb	-0.2509780526161194	0.299699991941452
4hc1.pdb	4hc1_MN_B_SM100F.pdb	-6.007185459136963	-5.5350799560546875
4hc1.pdb	4hc1_MN_B_SM100P.pdb	-0.212015300989151	0.28949999809265137
4hc1.pdb	4hc1_MN_B_SM100T.pdb	-3.1455094814300537	-2.3360300064086914
4hc1.pdb	4hc1_MN_B_SM100W.pdb	-15.125205993652344	-16.0421199798584
4hc1.pdb	4hc1_MN_B_SM100Y.pdb	-5.640190601348877	-3.8115599155426025
4hc1.pdb	4hc1_MN_B_SM100V.pdb	-3.797410249710083	-3.899470090866089
4hc1.pdb	4hc1_MN_B_DM101A.pdb	-2.665095329284668	-2.9038798809051514
4hc1.pdb	4hc1_MN_B_DM101R.pdb	-2.5126609802246094	-5.025629997253418
4hc1.pdb	4hc1_MN_B_DM101N.pdb	-1.408615231513977	-1.7986500263214111
4hc1.pdb	4hc1_MN_B_DM101C.pdb	-2.2610843181610107	-2.5071399211883545
4hc1.pdb	4hc1_MN_B_DM101Q.pdb	-1.306054711341858	-1.4370399713516235
4hc1.pdb	4hc1_MN_B_DM101E.pdb	-0.24370580911636353	0.6184999942779541
4hc1.pdb	4hc1_MN_B_DM101G.pdb	-2.8728506565093994	-3.5209500789642334
4hc1.pdb	4hc1_MN_B_DM101H.pdb	-3.7006194591522217	-3.0735299587249756
4hc1.pdb	4hc1_MN_B_DM101I.pdb	-3.6307334899902344	-3.7455499172210693
4hc1.pdb	4hc1_MN_B_DM101L.pdb	-1.2268255949020386	-0.4921000003814697
4hc1.pdb	4hc1_MN_B_DM101K.pdb	-2.151517152786255	-2.879770040512085
4hc1.pdb	4hc1_MN_B_DM101M.pdb	-0.8999570608139038	-0.6848000288009644
4hc1.pdb	4hc1_MN_B_DM101F.pdb	-8.995668411254883	-7.434939861297607
4hc1.pdb	4hc1_MN_B_DM101P.pdb	-10.091068267822266	-8.278289794921875
4hc1.pdb	4hc1_MN_B_DM101S.pdb	-2.5342743396759033	-2.146239995956421
4hc1.pdb	4hc1_MN_B_DM101T.pdb	-1.8747812509536743	-4.6385498046875
4hc1.pdb	4hc1_MN_B_DM101W.pdb	-12.548296928405762	-9.794254302978516
4hc1.pdb	4hc1_MN_B_DM101Y.pdb	-14.822836875915527	-9.75682544708252
4hc1.pdb	4hc1_MN_B_DM101V.pdb	-2.7624361515045166	-3.4823899269104004
4hc1.pdb	4hc1_MN_B_SM102A.pdb	-0.21020379662513733	0.1290999948978424
4hc1.pdb	4hc1_MN_B_SM102R.pdb	-0.020796477794647217	0.07159999758005142
4hc1.pdb	4hc1_MN_B_SM102N.pdb	-0.11202231794595718	0.24220000207424164
4hc1.pdb	4hc1_MN_B_SM102D.pdb	-0.2745671272277832	0.027000000700354576
4hc1.pdb	4hc1_MN_B_SM102C.pdb	-0.12409266829490662	-0.27390000224113464
4hc1.pdb	4hc1_MN_B_SM102Q.pdb	-0.11285282671451569	0.3546999990940094
4hc1.pdb	4hc1_MN_B_SM102E.pdb	-0.17633101344108582	0.18960000574588776
4hc1.pdb	4hc1_MN_B_SM102G.pdb	-0.3796766400337219	-0.4553999900817871
4hc1.pdb	4hc1_MN_B_SM102H.pdb	-0.010430529713630676	0.227400004863739
4hc1.pdb	4hc1_MN_B_SM102I.pdb	0.3021184802055359	0.6909999847412109
4hc1.pdb	4hc1_MN_B_SM102L.pdb	0.21730558574199677	0.45489999651908875
4hc1.pdb	4hc1_MN_B_SM102K.pdb	0.17289258539676666	-0.0142000000923872
4hc1.pdb	4hc1_MN_B_SM102M.pdb	0.2088019698858261	0.7432000041007996
4hc1.pdb	4hc1_MN_B_SM102F.pdb	0.21139971911907196	0.3702000081539154
4hc1.pdb	4hc1_MN_B_SM102P.pdb	-1.0943001508712769	-1.257290005683899
4hc1.pdb	4hc1_MN_B_SM102T.pdb	0.4645429253578186	-0.13500000536441803
4hc1.pdb	4hc1_MN_B_SM102W.pdb	0.1621137410402298	0.5350000262260437
4hc1.pdb	4hc1_MN_B_SM102Y.pdb	0.1306702345609665	0.19900000095367432
4hc1.pdb	4hc1_MN_B_SM102V.pdb	0.151860311627388	0.4375999867916107
4hc1.pdb	4hc1_MN_B_GN30A.pdb	-1.342002511024475	-1.2415800094604492
4hc1.pdb	4hc1_MN_B_GN30R.pdb	-2.087789535522461	-2.1086199283599854
4hc1.pdb	4hc1_MN_B_GN30N.pdb	-2.3035237789154053	-1.772379994392395
4hc1.pdb	4hc1_MN_B_GN30D.pdb	-3.354266881942749	-3.0171101093292236
4hc1.pdb	4hc1_MN_B_GN30C.pdb	-1.5962090492248535	-1.181190013885498
4hc1.pdb	4hc1_MN_B_GN30Q.pdb	-1.993664264678955	-2.0669500827789307
4hc1.pdb	4hc1_MN_B_GN30E.pdb	-2.3656489849090576	-1.4027800559997559
4hc1.pdb	4hc1_MN_B_GN30H.pdb	-2.3156254291534424	-2.6756699085235596
4hc1.pdb	4hc1_MN_B_GN30I.pdb	-8.764535903930664	-6.942070007324219
4hc1.pdb	4hc1_MN_B_GN30L.pdb	-1.869493007659912	-1.8279600143432617
4hc1.pdb	4hc1_MN_B_GN30K.pdb	-2.1710550785064697	-2.050149917602539
4hc1.pdb	4hc1_MN_B_GN30M.pdb	-1.950510025024414	-0.4424000084400177
4hc1.pdb	4hc1_MN_B_GN30F.pdb	-1.501798391342163	-1.1859899759292603
4hc1.pdb	4hc1_MN_B_GN30P.pdb	-0.9617025256156921	-0.014399999752640724
4hc1.pdb	4hc1_MN_B_GN30S.pdb	-2.15942120552063	-1.318019986152649
4hc1.pdb	4hc1_MN_B_GN30T.pdb	-3.295365810394287	-2.9934000968933105
4hc1.pdb	4hc1_MN_B_GN30W.pdb	-2.4098148345947266	-2.6769700050354004
4hc1.pdb	4hc1_MN_B_GN30Y.pdb	-1.634210467338562	-1.3687399625778198
4hc1.pdb	4hc1_MN_B_GN30V.pdb	-4.34847354888916	-4.747310161590576
4hc1.pdb	4hc1_MN_B_RN31A.pdb	-0.18784990906715393	-0.5151000022888184
4hc1.pdb	4hc1_MN_B_RN31N.pdb	-0.5412047505378723	-0.3659999966621399
4hc1.pdb	4hc1_MN_B_RN31D.pdb	-0.5220551490783691	-0.4447999894618988
4hc1.pdb	4hc1_MN_B_RN31C.pdb	-0.32178568840026855	-0.18610000610351562
4hc1.pdb	4hc1_MN_B_RN31Q.pdb	-0.2979549169540405	-0.6158999800682068
4hc1.pdb	4hc1_MN_B_RN31E.pdb	-0.5235477089881897	-0.5968000292778015
4hc1.pdb	4hc1_MN_B_RN31G.pdb	-0.44621360301971436	-0.3352000117301941
4hc1.pdb	4hc1_MN_B_RN31H.pdb	-0.2404722422361374	0.08649999648332596
4hc1.pdb	4hc1_MN_B_RN31I.pdb	-0.0003558248281478882	0.5708000063896179
4hc1.pdb	4hc1_MN_B_RN31L.pdb	0.2536233067512512	0.45239999890327454
4hc1.pdb	4hc1_MN_B_RN31K.pdb	-0.0960637703537941	-0.4325999915599823
4hc1.pdb	4hc1_MN_B_RN31M.pdb	0.06561003625392914	0.4174000024795532
4hc1.pdb	4hc1_MN_B_RN31F.pdb	-0.714024007320404	-1.029710054397583
4hc1.pdb	4hc1_MN_B_RN31P.pdb	-4.190647602081299	-2.970360040664673
4hc1.pdb	4hc1_MN_B_RN31S.pdb	-0.34814831614494324	0.21060000360012054
4hc1.pdb	4hc1_MN_B_RN31T.pdb	-0.350768119096756	-1.0052900314331055
4hc1.pdb	4hc1_MN_B_RN31W.pdb	-0.12030105292797089	-0.6865100264549255
4hc1.pdb	4hc1_MN_B_RN31Y.pdb	-2.5608742237091064	-2.678149938583374
4hc1.pdb	4hc1_MN_B_RN31V.pdb	-0.05644682049751282	0.16609999537467957
4hc1.pdb	4hc1_MN_B_NN32A.pdb	-0.9351428151130676	-1.266610026359558
4hc1.pdb	4hc1_MN_B_NN32R.pdb	-2.1204824447631836	-2.7699499130249023
4hc1.pdb	4hc1_MN_B_NN32D.pdb	-0.6767622828483582	-3.007270097732544
4hc1.pdb	4hc1_MN_B_NN32C.pdb	-0.6002838015556335	-1.157670021057129
4hc1.pdb	4hc1_MN_B_NN32Q.pdb	-3.5128352642059326	-2.0765299797058105
4hc1.pdb	4hc1_MN_B_NN32E.pdb	-5.753416538238525	-4.857339859008789
4hc1.pdb	4hc1_MN_B_NN32G.pdb	-1.0954389572143555	-1.458240032196045
4hc1.pdb	4hc1_MN_B_NN32H.pdb	-10.500630378723145	-9.05720043182373
4hc1.pdb	4hc1_MN_B_NN32I.pdb	-0.15739649534225464	-1.3476200103759766
4hc1.pdb	4hc1_MN_B_NN32L.pdb	-3.6781163215637207	-2.2556800842285156
4hc1.pdb	4hc1_MN_B_NN32K.pdb	-3.4978866577148438	-3.9846200942993164
4hc1.pdb	4hc1_MN_B_NN32M.pdb	-4.173966884613037	-2.510050058364868
4hc1.pdb	4hc1_MN_B_NN32F.pdb	-14.833258628845215	-12.739370346069336
4hc1.pdb	4hc1_MN_B_NN32P.pdb	-1.0371379852294922	-2.6394200325012207
4hc1.pdb	4hc1_MN_B_NN32S.pdb	-0.7508578896522522	-1.010409951210022
4hc1.pdb	4hc1_MN_B_NN32T.pdb	-0.7083159685134888	-0.6710100173950195
4hc1.pdb	4hc1_MN_B_NN32W.pdb	-19.498498916625977	-17.450340270996094
4hc1.pdb	4hc1_MN_B_NN32Y.pdb	-25.504817962646484	-20.822999954223633
4hc1.pdb	4hc1_MN_B_NN32V.pdb	-1.0066958665847778	-0.3465000092983246
4hc1.pdb	4hc1_MN_B_HN50A.pdb	-0.9040735363960266	-1.8923799991607666
4hc1.pdb	4hc1_MN_B_HN50R.pdb	0.5341719388961792	1.1390999555587769
4hc1.pdb	4hc1_MN_B_HN50N.pdb	-0.8221853375434875	-1.7750200033187866
4hc1.pdb	4hc1_MN_B_HN50D.pdb	-1.0669147968292236	-2.755280017852783
4hc1.pdb	4hc1_MN_B_HN50C.pdb	-0.798923671245575	-1.7433600425720215
4hc1.pdb	4hc1_MN_B_HN50Q.pdb	-0.38844072818756104	-1.6849299669265747
4hc1.pdb	4hc1_MN_B_HN50E.pdb	-1.429118275642395	-2.73006010055542
4hc1.pdb	4hc1_MN_B_HN50G.pdb	-1.080724835395813	-2.0127899646759033
4hc1.pdb	4hc1_MN_B_HN50I.pdb	-0.7279554009437561	-1.9318100214004517
4hc1.pdb	4hc1_MN_B_HN50L.pdb	-0.9024596214294434	-0.47029998898506165
4hc1.pdb	4hc1_MN_B_HN50K.pdb	-0.33498942852020264	0.6862999796867371
4hc1.pdb	4hc1_MN_B_HN50M.pdb	-0.0022287517786026	-0.7436500191688538
4hc1.pdb	4hc1_MN_B_HN50F.pdb	0.23005293309688568	-0.15279999375343323
4hc1.pdb	4hc1_MN_B_HN50P.pdb	-1.3810616731643677	-1.878849983215332
4hc1.pdb	4hc1_MN_B_HN50S.pdb	-1.0633716583251953	-2.19143009185791
4hc1.pdb	4hc1_MN_B_HN50T.pdb	-1.085856318473816	-1.5746999979019165
4hc1.pdb	4hc1_MN_B_HN50W.pdb	-3.633216381072998	-3.950119972229004
4hc1.pdb	4hc1_MN_B_HN50Y.pdb	-4.431922912597656	-3.823280096054077
4hc1.pdb	4hc1_MN_B_HN50V.pdb	-0.8882991075515747	-1.356950044631958
4hc1.pdb	4hc1_MN_B_NN53A.pdb	-0.4006919264793396	-0.7206900119781494
4hc1.pdb	4hc1_MN_B_NN53R.pdb	0.14884625375270844	0.6672000288963318
4hc1.pdb	4hc1_MN_B_NN53D.pdb	-0.3543561100959778	-1.0130800008773804
4hc1.pdb	4hc1_MN_B_NN53C.pdb	-0.39996767044067383	-0.1459999978542328
4hc1.pdb	4hc1_MN_B_NN53Q.pdb	-0.2102116197347641	-0.698639988899231
4hc1.pdb	4hc1_MN_B_NN53E.pdb	-0.3756505846977234	-0.9647600054740906
4hc1.pdb	4hc1_MN_B_NN53G.pdb	-0.49015599489212036	-1.079360008239746
4hc1.pdb	4hc1_MN_B_NN53H.pdb	0.1244368702173233	0.4602999985218048
4hc1.pdb	4hc1_MN_B_NN53I.pdb	-0.17205196619033813	-0.18719999492168427
4hc1.pdb	4hc1_MN_B_NN53L.pdb	-0.10129513591527939	-0.45190000534057617
4hc1.pdb	4hc1_MN_B_NN53K.pdb	-0.10402296483516693	-0.6809800267219543
4hc1.pdb	4hc1_MN_B_NN53M.pdb	-0.08367563039064407	-0.05380000174045563
4hc1.pdb	4hc1_MN_B_NN53F.pdb	-0.04317469894886017	-0.5139999985694885
4hc1.pdb	4hc1_MN_B_NN53P.pdb	-0.1324971318244934	-0.6946600079536438
4hc1.pdb	4hc1_MN_B_NN53S.pdb	-0.49581092596054077	-0.8745700120925903
4hc1.pdb	4hc1_MN_B_NN53T.pdb	-0.1928035318851471	-0.8786399960517883
4hc1.pdb	4hc1_MN_B_NN53W.pdb	-0.1059827208518982	0.13989999890327454
4hc1.pdb	4hc1_MN_B_NN53Y.pdb	-0.25303083658218384	-0.38960000872612
4hc1.pdb	4hc1_MN_B_NN53V.pdb	-0.3125394582748413	-0.6079000234603882
4hc1.pdb	4hc1_MN_B_SN67A.pdb	0.2520652413368225	0.2854999899864197
4hc1.pdb	4hc1_MN_B_SN67R.pdb	0.3384997844696045	0.4417000114917755
4hc1.pdb	4hc1_MN_B_SN67N.pdb	0.39377492666244507	0.18150000274181366
4hc1.pdb	4hc1_MN_B_SN67D.pdb	0.30146336555480957	0.005100000184029341
4hc1.pdb	4hc1_MN_B_SN67C.pdb	0.3391425609588623	0.23029999434947968
4hc1.pdb	4hc1_MN_B_SN67Q.pdb	0.486213743686676	0.17919999361038208
4hc1.pdb	4hc1_MN_B_SN67E.pdb	0.5157958269119263	-0.11389999836683273
4hc1.pdb	4hc1_MN_B_SN67G.pdb	0.12001954019069672	0.049800001084804535
4hc1.pdb	4hc1_MN_B_SN67H.pdb	0.33497172594070435	0.23999999463558197
4hc1.pdb	4hc1_MN_B_SN67I.pdb	0.6291959285736084	0.6629999876022339
4hc1.pdb	4hc1_MN_B_SN67L.pdb	0.8104787468910217	0.40689998865127563
4hc1.pdb	4hc1_MN_B_SN67K.pdb	0.3661520481109619	0.7597000002861023
4hc1.pdb	4hc1_MN_B_SN67M.pdb	0.7385367155075073	0.7663999795913696
4hc1.pdb	4hc1_MN_B_SN67F.pdb	0.5435889363288879	0.49160000681877136
4hc1.pdb	4hc1_MN_B_SN67P.pdb	0.3924756646156311	0.1809999942779541
4hc1.pdb	4hc1_MN_B_SN67T.pdb	0.040073320269584656	-0.01730000041425228
4hc1.pdb	4hc1_MN_B_SN67W.pdb	0.7647086381912231	0.45890000462532043
4hc1.pdb	4hc1_MN_B_SN67Y.pdb	0.5041109323501587	0.39809998869895935
4hc1.pdb	4hc1_MN_B_SN67V.pdb	0.863770067691803	0.5062999725341797
4hc1.pdb	4hc1_MN_B_YN91A.pdb	-0.3341004252433777	-1.2012799978256226
4hc1.pdb	4hc1_MN_B_YN91R.pdb	-0.3813803493976593	1.1050000190734863
4hc1.pdb	4hc1_MN_B_YN91N.pdb	-0.5247778296470642	-1.3593100309371948
4hc1.pdb	4hc1_MN_B_YN91D.pdb	-0.47079938650131226	-1.3473299741744995
4hc1.pdb	4hc1_MN_B_YN91C.pdb	-0.41160112619400024	-1.0521999597549438
4hc1.pdb	4hc1_MN_B_YN91Q.pdb	-0.4597002863883972	-1.0446399450302124
4hc1.pdb	4hc1_MN_B_YN91E.pdb	-0.3960883617401123	-1.4088599681854248
4hc1.pdb	4hc1_MN_B_YN91G.pdb	-0.44860056042671204	-1.6464099884033203
4hc1.pdb	4hc1_MN_B_YN91H.pdb	-0.36862120032310486	-0.8146700263023376
4hc1.pdb	4hc1_MN_B_YN91I.pdb	-0.08400315046310425	-0.47510001063346863
4hc1.pdb	4hc1_MN_B_YN91L.pdb	0.1459735482931137	-0.2922999858856201
4hc1.pdb	4hc1_MN_B_YN91K.pdb	-0.3192821145057678	-0.617900013923645
4hc1.pdb	4hc1_MN_B_YN91M.pdb	-0.01854737102985382	-0.45820000767707825
4hc1.pdb	4hc1_MN_B_YN91F.pdb	0.16538088023662567	0.042500000447034836
4hc1.pdb	4hc1_MN_B_YN91P.pdb	-0.33304572105407715	-1.245859980583191
4hc1.pdb	4hc1_MN_B_YN91S.pdb	-0.727626383304596	-1.4415299892425537
4hc1.pdb	4hc1_MN_B_YN91T.pdb	-0.6908636689186096	-1.3639099597930908
4hc1.pdb	4hc1_MN_B_YN91W.pdb	-0.43365103006362915	-0.5157999992370605
4hc1.pdb	4hc1_MN_B_YN91V.pdb	-0.379966676235199	-0.7041400074958801
4hc1.pdb	4hc1_MN_B_VN92A.pdb	-0.6502017378807068	-0.4510999917984009
4hc1.pdb	4hc1_MN_B_VN92R.pdb	0.08927099406719208	-0.4916999936103821
4hc1.pdb	4hc1_MN_B_VN92N.pdb	0.0629052072763443	-0.3391000032424927
4hc1.pdb	4hc1_MN_B_VN92D.pdb	0.49807679653167725	-0.3452000021934509
4hc1.pdb	4hc1_MN_B_VN92C.pdb	-0.732323408126831	-0.5321999788284302
4hc1.pdb	4hc1_MN_B_VN92Q.pdb	0.08454866707324982	-0.490200012922287
4hc1.pdb	4hc1_MN_B_VN92E.pdb	-0.7949219346046448	-0.7603800296783447
4hc1.pdb	4hc1_MN_B_VN92G.pdb	-0.593769371509552	-0.5936999917030334
4hc1.pdb	4hc1_MN_B_VN92H.pdb	-0.3316803276538849	-0.7813500165939331
4hc1.pdb	4hc1_MN_B_VN92I.pdb	-0.12423868477344513	-0.020999999716877937
4hc1.pdb	4hc1_MN_B_VN92L.pdb	0.17784716188907623	-0.027000000700354576
4hc1.pdb	4hc1_MN_B_VN92K.pdb	-0.360008180141449	-0.7756999731063843
4hc1.pdb	4hc1_MN_B_VN92M.pdb	-0.4650536775588989	-0.4156000018119812
4hc1.pdb	4hc1_MN_B_VN92F.pdb	0.5595598816871643	0.6891000270843506
4hc1.pdb	4hc1_MN_B_VN92P.pdb	-0.4574939012527466	-1.3006999492645264
4hc1.pdb	4hc1_MN_B_VN92S.pdb	-0.9362846612930298	-0.5627999901771545
4hc1.pdb	4hc1_MN_B_VN92T.pdb	-0.6782328486442566	-0.7395399808883667
4hc1.pdb	4hc1_MN_B_VN92W.pdb	-0.03126360476016998	-0.10740000009536743
4hc1.pdb	4hc1_MN_B_VN92Y.pdb	0.7971762418746948	-0.16599999368190765
4hc1.pdb	4hc1_MN_B_YN96A.pdb	-0.4457364082336426	-0.2962000072002411
4hc1.pdb	4hc1_MN_B_YN96R.pdb	-0.11457668244838715	-0.2745000123977661
4hc1.pdb	4hc1_MN_B_YN96N.pdb	-0.30039089918136597	-0.8271200060844421
4hc1.pdb	4hc1_MN_B_YN96D.pdb	-0.5220447182655334	-0.36970001459121704
4hc1.pdb	4hc1_MN_B_YN96C.pdb	-0.43781277537345886	-0.18549999594688416
4hc1.pdb	4hc1_MN_B_YN96Q.pdb	-0.2921407222747803	-0.3375999927520752
4hc1.pdb	4hc1_MN_B_YN96E.pdb	-0.32340437173843384	-0.36480000615119934
4hc1.pdb	4hc1_MN_B_YN96G.pdb	-0.27200639247894287	-0.3328999876976013
4hc1.pdb	4hc1_MN_B_YN96H.pdb	-0.44334882497787476	-0.10320000350475311
4hc1.pdb	4hc1_MN_B_YN96I.pdb	-0.29137369990348816	-0.21050000190734863
4hc1.pdb	4hc1_MN_B_YN96L.pdb	-0.21484136581420898	-0.010599999688565731
4hc1.pdb	4hc1_MN_B_YN96K.pdb	-0.4647701382637024	-0.2872999906539917
4hc1.pdb	4hc1_MN_B_YN96M.pdb	-0.07209724187850952	-0.3402999937534332
4hc1.pdb	4hc1_MN_B_YN96F.pdb	-0.08217385411262512	0.1906999945640564
4hc1.pdb	4hc1_MN_B_YN96P.pdb	-0.21610881388187408	-0.2777999937534332
4hc1.pdb	4hc1_MN_B_YN96S.pdb	-0.4489319324493408	-0.1995999962091446
4hc1.pdb	4hc1_MN_B_YN96T.pdb	-0.5022382140159607	-1.0781199932098389
4hc1.pdb	4hc1_MN_B_YN96W.pdb	-3.186807632446289	-2.749959945678711
4hc1.pdb	4hc1_MN_B_YN96V.pdb	-0.1692785620689392	-0.2535000145435333
4hc1.pdb	4hc1_MN_B_SB27A.pdb	0.2678794264793396	0.002300000051036477
4hc1.pdb	4hc1_MN_B_SB27R.pdb	1.0396196842193604	0.6571999788284302
4hc1.pdb	4hc1_MN_B_SB27N.pdb	0.5653009414672852	1.3638999462127686
4hc1.pdb	4hc1_MN_B_SB27D.pdb	0.921897828578949	1.2201000452041626
4hc1.pdb	4hc1_MN_B_SB27C.pdb	0.2720372676849365	0.07800000160932541
4hc1.pdb	4hc1_MN_B_SB27Q.pdb	0.6701175570487976	0.9391999840736389
4hc1.pdb	4hc1_MN_B_SB27E.pdb	0.9746536612510681	0.9053000211715698
4hc1.pdb	4hc1_MN_B_SB27G.pdb	0.15183712542057037	0.18799999356269836
4hc1.pdb	4hc1_MN_B_SB27H.pdb	0.06947748363018036	0.9164999723434448
4hc1.pdb	4hc1_MN_B_SB27I.pdb	0.31404560804367065	0.3508000075817108
4hc1.pdb	4hc1_MN_B_SB27L.pdb	0.31215107440948486	0.19550000131130219
4hc1.pdb	4hc1_MN_B_SB27K.pdb	0.06380470097064972	-0.20069999992847443
4hc1.pdb	4hc1_MN_B_SB27M.pdb	0.4229038953781128	0.10610000044107437
4hc1.pdb	4hc1_MN_B_SB27F.pdb	0.2401096075773239	-0.17980000376701355
4hc1.pdb	4hc1_MN_B_SB27P.pdb	-0.1326550990343094	0.030899999663233757
4hc1.pdb	4hc1_MN_B_SB27T.pdb	0.09619496762752533	-0.40059998631477356
4hc1.pdb	4hc1_MN_B_SB27W.pdb	0.047736361622810364	-0.32199999690055847
4hc1.pdb	4hc1_MN_B_SB27Y.pdb	0.28420740365982056	0.07249999791383743
4hc1.pdb	4hc1_MN_B_SB27V.pdb	0.2793617844581604	0.09449999779462814
4hc1.pdb	4hc1_MN_B_QB29A.pdb	-0.4447627663612366	-0.6474199891090393
4hc1.pdb	4hc1_MN_B_QB29R.pdb	0.350510835647583	0.839900016784668
4hc1.pdb	4hc1_MN_B_QB29N.pdb	-0.39825159311294556	-0.1298000067472458
4hc1.pdb	4hc1_MN_B_QB29D.pdb	-0.7212331891059875	0.23250000178813934
4hc1.pdb	4hc1_MN_B_QB29C.pdb	-0.41327106952667236	-0.5083000063896179
4hc1.pdb	4hc1_MN_B_QB29E.pdb	0.4598489999771118	0.7906000018119812
4hc1.pdb	4hc1_MN_B_QB29G.pdb	-0.5631924867630005	-0.5828999876976013
4hc1.pdb	4hc1_MN_B_QB29H.pdb	-0.5524245500564575	-0.09960000216960907
4hc1.pdb	4hc1_MN_B_QB29I.pdb	-0.47393113374710083	-0.19110000133514404
4hc1.pdb	4hc1_MN_B_QB29L.pdb	-0.2896183133125305	-0.16200000047683716
4hc1.pdb	4hc1_MN_B_QB29K.pdb	0.1537330001592636	0.6000000238418579
4hc1.pdb	4hc1_MN_B_QB29M.pdb	0.4095267057418823	0.1753000020980835
4hc1.pdb	4hc1_MN_B_QB29F.pdb	-0.0014310628175735474	0.2987000048160553
4hc1.pdb	4hc1_MN_B_QB29P.pdb	-0.4986478090286255	-0.35910001397132874
4hc1.pdb	4hc1_MN_B_QB29S.pdb	-1.0657389163970947	-0.5396000146865845
4hc1.pdb	4hc1_MN_B_QB29T.pdb	-0.7178083062171936	-0.23280000686645508
4hc1.pdb	4hc1_MN_B_QB29W.pdb	0.596687376499176	0.7268999814987183
4hc1.pdb	4hc1_MN_B_QB29Y.pdb	-0.10018998384475708	0.5803999900817871
4hc1.pdb	4hc1_MN_B_QB29V.pdb	-0.4626205563545227	-0.20200000703334808
4hc1.pdb	4hc1_MN_B_GB32A.pdb	-2.6038429737091064	-1.955489993095398
4hc1.pdb	4hc1_MN_B_GB32R.pdb	-3.6953117847442627	-4.564390182495117
4hc1.pdb	4hc1_MN_B_GB32N.pdb	-3.862088680267334	-2.115689992904663
4hc1.pdb	4hc1_MN_B_GB32D.pdb	-4.729150295257568	-4.257309913635254
4hc1.pdb	4hc1_MN_B_GB32C.pdb	-3.305860996246338	-1.9169700145721436
4hc1.pdb	4hc1_MN_B_GB32Q.pdb	-4.206550121307373	-2.5274999141693115
4hc1.pdb	4hc1_MN_B_GB32E.pdb	-3.712547779083252	-2.4768500328063965
4hc1.pdb	4hc1_MN_B_GB32H.pdb	-4.876211643218994	-4.293920040130615
4hc1.pdb	4hc1_MN_B_GB32I.pdb	-8.847001075744629	-9.518580436706543
4hc1.pdb	4hc1_MN_B_GB32L.pdb	-3.5507616996765137	-3.5009100437164307
4hc1.pdb	4hc1_MN_B_GB32K.pdb	-4.8331685066223145	-4.050310134887695
4hc1.pdb	4hc1_MN_B_GB32M.pdb	-3.0810439586639404	-2.0104598999023438
4hc1.pdb	4hc1_MN_B_GB32F.pdb	-3.7796437740325928	-5.7175798416137695
4hc1.pdb	4hc1_MN_B_GB32P.pdb	-2.998593330383301	-1.5088499784469604
4hc1.pdb	4hc1_MN_B_GB32S.pdb	-3.911043405532837	-2.6837899684906006
4hc1.pdb	4hc1_MN_B_GB32T.pdb	-7.889186382293701	-6.815959930419922
4hc1.pdb	4hc1_MN_B_GB32W.pdb	-5.732960224151611	-11.233094215393066
4hc1.pdb	4hc1_MN_B_GB32Y.pdb	-4.781972885131836	-7.319660186767578
4hc1.pdb	4hc1_MN_B_GB32V.pdb	-7.251176357269287	-5.94035005569458
4hc1.pdb	4hc1_MN_B_LB33A.pdb	-0.3932420015335083	0.12070000171661377
4hc1.pdb	4hc1_MN_B_LB33R.pdb	-0.6295106410980225	0.33809998631477356
4hc1.pdb	4hc1_MN_B_LB33N.pdb	-0.5750039219856262	-0.08820000290870667
4hc1.pdb	4hc1_MN_B_LB33D.pdb	-0.42993471026420593	-0.10029999911785126
4hc1.pdb	4hc1_MN_B_LB33C.pdb	-0.44139569997787476	0.13339999318122864
4hc1.pdb	4hc1_MN_B_LB33Q.pdb	-0.696855366230011	-0.027699999511241913
4hc1.pdb	4hc1_MN_B_LB33E.pdb	-0.5308977365493774	-0.09749999642372131
4hc1.pdb	4hc1_MN_B_LB33G.pdb	-0.3608085513114929	0.14229999482631683
4hc1.pdb	4hc1_MN_B_LB33H.pdb	-0.47200655937194824	-0.17900000512599945
4hc1.pdb	4hc1_MN_B_LB33I.pdb	-0.24502944946289062	0.20600000023841858
4hc1.pdb	4hc1_MN_B_LB33K.pdb	-0.5241238474845886	0.2842999994754791
4hc1.pdb	4hc1_MN_B_LB33M.pdb	-0.14859986305236816	-0.1421000063419342
4hc1.pdb	4hc1_MN_B_LB33F.pdb	-0.0658673495054245	-0.07909999787807465
4hc1.pdb	4hc1_MN_B_LB33P.pdb	0.04423035681247711	0.35010001063346863
4hc1.pdb	4hc1_MN_B_LB33S.pdb	-0.4408855736255646	1.7892999649047852
4hc1.pdb	4hc1_MN_B_LB33T.pdb	-0.277749240398407	1.917099952697754
4hc1.pdb	4hc1_MN_B_LB33W.pdb	0.10767649114131927	-0.0731000006198883
4hc1.pdb	4hc1_MN_B_LB33Y.pdb	-0.3465979993343353	-0.0649000033736229
4hc1.pdb	4hc1_MN_B_LB33V.pdb	-0.10347478091716766	0.1679999977350235
4hc1.pdb	4hc1_MN_B_DB34A.pdb	-0.6530718207359314	-0.39910000562667847
4hc1.pdb	4hc1_MN_B_DB34R.pdb	-1.6889506578445435	-2.873840093612671
4hc1.pdb	4hc1_MN_B_DB34N.pdb	-1.185785174369812	-1.3656799793243408
4hc1.pdb	4hc1_MN_B_DB34C.pdb	-0.7805559635162354	-1.018239974975586
4hc1.pdb	4hc1_MN_B_DB34Q.pdb	-0.8541856408119202	-1.4326000213623047
4hc1.pdb	4hc1_MN_B_DB34E.pdb	-0.14771944284439087	-0.0017000000225380063
4hc1.pdb	4hc1_MN_B_DB34G.pdb	-1.1343908309936523	-0.3531000018119812
4hc1.pdb	4hc1_MN_B_DB34H.pdb	-1.6528090238571167	-1.3773800134658813
4hc1.pdb	4hc1_MN_B_DB34I.pdb	-0.5153045058250427	-1.4154599905014038
4hc1.pdb	4hc1_MN_B_DB34L.pdb	-0.5684821009635925	-0.7682999968528748
4hc1.pdb	4hc1_MN_B_DB34K.pdb	-0.40500372648239136	-0.8242599964141846
4hc1.pdb	4hc1_MN_B_DB34M.pdb	0.23535801470279694	-0.45320001244544983
4hc1.pdb	4hc1_MN_B_DB34F.pdb	0.6166607141494751	-0.8420100212097168
4hc1.pdb	4hc1_MN_B_DB34P.pdb	-0.15926425158977509	0.963699996471405
4hc1.pdb	4hc1_MN_B_DB34S.pdb	-0.3985837697982788	-0.30070000886917114
4hc1.pdb	4hc1_MN_B_DB34T.pdb	-0.778563916683197	-1.74521005153656
4hc1.pdb	4hc1_MN_B_DB34W.pdb	-0.6764311194419861	-2.4813199043273926
4hc1.pdb	4hc1_MN_B_DB34Y.pdb	0.3703047037124634	-0.38089999556541443
4hc1.pdb	4hc1_MN_B_DB34V.pdb	0.4222133159637451	-0.4237000048160553
4hc1.pdb	4hc1_MN_B_TB35A.pdb	-0.015636876225471497	0.16099999845027924
4hc1.pdb	4hc1_MN_B_TB35R.pdb	0.09176473319530487	1.0199999809265137
4hc1.pdb	4hc1_MN_B_TB35N.pdb	0.154917910695076	0.829800009727478
4hc1.pdb	4hc1_MN_B_TB35D.pdb	0.06896750628948212	-0.5196999907493591
4hc1.pdb	4hc1_MN_B_TB35C.pdb	-0.18312613666057587	0.3156000077724457
4hc1.pdb	4hc1_MN_B_TB35Q.pdb	0.20824576914310455	0.6852999925613403
4hc1.pdb	4hc1_MN_B_TB35E.pdb	0.10145510733127594	-0.37310001254081726
4hc1.pdb	4hc1_MN_B_TB35G.pdb	-0.2733733654022217	-0.2046000063419342
4hc1.pdb	4hc1_MN_B_TB35H.pdb	0.324704110622406	1.885699987411499
4hc1.pdb	4hc1_MN_B_TB35I.pdb	0.6991744041442871	0.8044999837875366
4hc1.pdb	4hc1_MN_B_TB35L.pdb	0.2960304021835327	0.8068000078201294
4hc1.pdb	4hc1_MN_B_TB35K.pdb	0.6653710007667542	1.601699948310852
4hc1.pdb	4hc1_MN_B_TB35M.pdb	1.4857182502746582	1.0591000318527222
4hc1.pdb	4hc1_MN_B_TB35F.pdb	0.27178263664245605	1.0571999549865723
4hc1.pdb	4hc1_MN_B_TB35P.pdb	-0.5887917876243591	0.15320000052452087
4hc1.pdb	4hc1_MN_B_TB35S.pdb	-0.4666542410850525	0.33799999952316284
4hc1.pdb	4hc1_MN_B_TB35W.pdb	0.8969174027442932	1.019700050354004
4hc1.pdb	4hc1_MN_B_TB35Y.pdb	0.10311160981655121	0.7971000075340271
4hc1.pdb	4hc1_MN_B_TB35V.pdb	0.6273842453956604	0.6015999913215637
4hc1.pdb	4hc1_MN_B_SB36A.pdb	-0.09114062786102295	-1.3476200103759766
4hc1.pdb	4hc1_MN_B_SB36R.pdb	-0.09111960232257843	-0.36550000309944153
4hc1.pdb	4hc1_MN_B_SB36N.pdb	-0.30830538272857666	-1.0833300352096558
4hc1.pdb	4hc1_MN_B_SB36D.pdb	-0.45064544677734375	-1.970170021057129
4hc1.pdb	4hc1_MN_B_SB36C.pdb	-0.2110118418931961	-1.0854599475860596
4hc1.pdb	4hc1_MN_B_SB36Q.pdb	-0.07310228049755096	0.09480000287294388
4hc1.pdb	4hc1_MN_B_SB36E.pdb	-0.31353214383125305	-1.2358200550079346
4hc1.pdb	4hc1_MN_B_SB36G.pdb	-0.5658733248710632	-1.4867199659347534
4hc1.pdb	4hc1_MN_B_SB36H.pdb	-0.12101566046476364	-0.28940001130104065
4hc1.pdb	4hc1_MN_B_SB36I.pdb	0.006436064839363098	-0.6621699929237366
4hc1.pdb	4hc1_MN_B_SB36L.pdb	-0.33474135398864746	-0.7235000133514404
4hc1.pdb	4hc1_MN_B_SB36K.pdb	-0.10101868212223053	-0.7834299802780151
4hc1.pdb	4hc1_MN_B_SB36M.pdb	-0.09809911996126175	-0.5368000268936157
4hc1.pdb	4hc1_MN_B_SB36F.pdb	-0.04596565663814545	-0.5185999870300293
4hc1.pdb	4hc1_MN_B_SB36P.pdb	-0.740191638469696	-1.6550400257110596
4hc1.pdb	4hc1_MN_B_SB36T.pdb	0.17563892900943756	0.17970000207424164
4hc1.pdb	4hc1_MN_B_SB36W.pdb	-0.21538440883159637	-0.881309986114502
4hc1.pdb	4hc1_MN_B_SB36Y.pdb	-0.16525033116340637	-0.6110000014305115
4hc1.pdb	4hc1_MN_B_SB36V.pdb	-0.002361491322517395	-0.3319999873638153
4hc1.pdb	4hc1_MN_B_LB37A.pdb	-0.8928266167640686	-3.2278099060058594
4hc1.pdb	4hc1_MN_B_LB37R.pdb	-0.7686468958854675	-3.589639902114868
4hc1.pdb	4hc1_MN_B_LB37N.pdb	-0.1781691014766693	-2.907059907913208
4hc1.pdb	4hc1_MN_B_LB37D.pdb	-0.30675506591796875	-4.411210060119629
4hc1.pdb	4hc1_MN_B_LB37C.pdb	-0.4168216586112976	-2.323090076446533
4hc1.pdb	4hc1_MN_B_LB37Q.pdb	-0.22942137718200684	-3.118380069732666
4hc1.pdb	4hc1_MN_B_LB37E.pdb	-0.06002114713191986	-2.669559955596924
4hc1.pdb	4hc1_MN_B_LB37G.pdb	-1.0431487560272217	-3.7465200424194336
4hc1.pdb	4hc1_MN_B_LB37H.pdb	-0.2592751681804657	-1.745270013809204
4hc1.pdb	4hc1_MN_B_LB37I.pdb	-0.46361976861953735	-1.2340500354766846
4hc1.pdb	4hc1_MN_B_LB37K.pdb	-0.28524136543273926	-2.496570110321045
4hc1.pdb	4hc1_MN_B_LB37M.pdb	0.3983076810836792	0.08609999716281891
4hc1.pdb	4hc1_MN_B_LB37F.pdb	2.1131675243377686	0.06319999694824219
4hc1.pdb	4hc1_MN_B_LB37P.pdb	-0.3171423673629761	-1.8830100297927856
4hc1.pdb	4hc1_MN_B_LB37S.pdb	-1.3125807046890259	-3.196690082550049
4hc1.pdb	4hc1_MN_B_LB37T.pdb	-1.3010467290878296	-3.701539993286133
4hc1.pdb	4hc1_MN_B_LB37W.pdb	-14.839129447937012	-9.682883262634277
4hc1.pdb	4hc1_MN_B_LB37Y.pdb	-2.080831527709961	-0.8750600218772888
4hc1.pdb	4hc1_MN_B_LB37V.pdb	-0.47412484884262085	-1.8822799921035767
4hc1.pdb	4hc1_MN_B_GB38A.pdb	-0.9564317464828491	-0.46810001134872437
4hc1.pdb	4hc1_MN_B_GB38R.pdb	-1.6493903398513794	-2.1028900146484375
4hc1.pdb	4hc1_MN_B_GB38N.pdb	-2.051231861114502	-2.194230079650879
4hc1.pdb	4hc1_MN_B_GB38D.pdb	-3.2087297439575195	-4.3733601570129395
4hc1.pdb	4hc1_MN_B_GB38C.pdb	-1.4551398754119873	-1.205430030822754
4hc1.pdb	4hc1_MN_B_GB38Q.pdb	-1.9651365280151367	-1.7905900478363037
4hc1.pdb	4hc1_MN_B_GB38E.pdb	-2.5472166538238525	-3.580859899520874
4hc1.pdb	4hc1_MN_B_GB38H.pdb	-1.735198736190796	-2.5327000617980957
4hc1.pdb	4hc1_MN_B_GB38I.pdb	-5.198919296264648	-3.7370100021362305
4hc1.pdb	4hc1_MN_B_GB38L.pdb	-1.7074204683303833	-1.5653300285339355
4hc1.pdb	4hc1_MN_B_GB38K.pdb	-1.6995121240615845	-2.820420026779175
4hc1.pdb	4hc1_MN_B_GB38M.pdb	-1.6127930879592896	-1.9645400047302246
4hc1.pdb	4hc1_MN_B_GB38F.pdb	-1.8208428621292114	-2.4039900302886963
4hc1.pdb	4hc1_MN_B_GB38P.pdb	-3.71689510345459	-5.738070011138916
4hc1.pdb	4hc1_MN_B_GB38S.pdb	-2.35215163230896	-1.2924799919128418
4hc1.pdb	4hc1_MN_B_GB38T.pdb	-3.227226734161377	-3.001300096511841
4hc1.pdb	4hc1_MN_B_GB38W.pdb	-3.276277780532837	-3.0949199199676514
4hc1.pdb	4hc1_MN_B_GB38Y.pdb	-2.2612533569335938	-2.3000600337982178
4hc1.pdb	4hc1_MN_B_GB38V.pdb	-4.5100812911987305	-2.5145199298858643
4hc1.pdb	4hc1_MN_B_AB39R.pdb	-0.23594719171524048	0.3801000118255615
4hc1.pdb	4hc1_MN_B_AB39N.pdb	-0.2671789824962616	1.1047999858856201
4hc1.pdb	4hc1_MN_B_AB39D.pdb	-0.5086948275566101	-0.9369900226593018
4hc1.pdb	4hc1_MN_B_AB39C.pdb	-0.24183791875839233	-0.11969999969005585
4hc1.pdb	4hc1_MN_B_AB39Q.pdb	-0.42072510719299316	1.217900037765503
4hc1.pdb	4hc1_MN_B_AB39E.pdb	-0.4210609793663025	-0.7189599871635437
4hc1.pdb	4hc1_MN_B_AB39G.pdb	-0.5662360191345215	-0.24320000410079956
4hc1.pdb	4hc1_MN_B_AB39H.pdb	-0.30716800689697266	-0.07259999960660934
4hc1.pdb	4hc1_MN_B_AB39I.pdb	0.0705886036157608	0.47839999198913574
4hc1.pdb	4hc1_MN_B_AB39L.pdb	-0.2960651218891144	0.2574000060558319
4hc1.pdb	4hc1_MN_B_AB39K.pdb	-0.2382233887910843	0.4174000024795532
4hc1.pdb	4hc1_MN_B_AB39M.pdb	-0.02111637592315674	-0.030799999833106995
4hc1.pdb	4hc1_MN_B_AB39F.pdb	-0.34739553928375244	0.18310000002384186
4hc1.pdb	4hc1_MN_B_AB39P.pdb	-1.1460239887237549	-2.282360076904297
4hc1.pdb	4hc1_MN_B_AB39S.pdb	-0.49154478311538696	-0.11050000041723251
4hc1.pdb	4hc1_MN_B_AB39T.pdb	-0.625771164894104	-0.45660001039505005
4hc1.pdb	4hc1_MN_B_AB39W.pdb	-0.4268455505371094	0.3653999865055084
4hc1.pdb	4hc1_MN_B_AB39Y.pdb	-0.5355914235115051	0.06480000168085098
4hc1.pdb	4hc1_MN_B_AB39V.pdb	-0.19809143245220184	-0.11680000275373459
4hc1.pdb	4hc1_MN_B_VB40A.pdb	-0.5908476114273071	-0.5393000245094299
4hc1.pdb	4hc1_MN_B_VB40R.pdb	0.42636507749557495	1.715399980545044
4hc1.pdb	4hc1_MN_B_VB40N.pdb	-0.5613151788711548	-0.7362300157546997
4hc1.pdb	4hc1_MN_B_VB40D.pdb	-0.5621945858001709	0.12939999997615814
4hc1.pdb	4hc1_MN_B_VB40C.pdb	-0.7293639779090881	-0.7281799912452698
4hc1.pdb	4hc1_MN_B_VB40Q.pdb	-0.28662174940109253	-0.9427899718284607
4hc1.pdb	4hc1_MN_B_VB40E.pdb	-0.44888922572135925	0.0632999986410141
4hc1.pdb	4hc1_MN_B_VB40G.pdb	-0.8628265857696533	-1.425879955291748
4hc1.pdb	4hc1_MN_B_VB40H.pdb	-0.8132950663566589	-0.5422999858856201
4hc1.pdb	4hc1_MN_B_VB40I.pdb	0.10110299289226532	0.31690001487731934
4hc1.pdb	4hc1_MN_B_VB40L.pdb	-0.014476940035820007	0.15600000321865082
4hc1.pdb	4hc1_MN_B_VB40K.pdb	0.22978071868419647	0.8569999933242798
4hc1.pdb	4hc1_MN_B_VB40M.pdb	0.15434248745441437	0.42149999737739563
4hc1.pdb	4hc1_MN_B_VB40F.pdb	0.11910654604434967	-0.041099999099969864
4hc1.pdb	4hc1_MN_B_VB40P.pdb	-0.6310265064239502	-0.557200014591217
4hc1.pdb	4hc1_MN_B_VB40S.pdb	-1.0262796878814697	-1.0054800510406494
4hc1.pdb	4hc1_MN_B_VB40T.pdb	-0.7468966841697693	-0.683709979057312
4hc1.pdb	4hc1_MN_B_VB40W.pdb	0.186456099152565	-1.2656099796295166
4hc1.pdb	4hc1_MN_B_VB40Y.pdb	-0.06913946568965912	-0.6541000008583069
4hc1.pdb	4hc1_MN_B_QB41A.pdb	-0.17906919121742249	-0.7265499830245972
4hc1.pdb	4hc1_MN_B_QB41R.pdb	-0.007503092288970947	0.7386999726295471
4hc1.pdb	4hc1_MN_B_QB41N.pdb	-0.1694716513156891	-0.5849999785423279
4hc1.pdb	4hc1_MN_B_QB41D.pdb	-0.9019250273704529	-1.3322999477386475
4hc1.pdb	4hc1_MN_B_QB41C.pdb	-0.08689111471176147	-0.3118000030517578
4hc1.pdb	4hc1_MN_B_QB41E.pdb	-0.2652265727519989	-0.09049999713897705
4hc1.pdb	4hc1_MN_B_QB41G.pdb	-0.2771594524383545	-0.6032000184059143
4hc1.pdb	4hc1_MN_B_QB41H.pdb	-0.27837079763412476	0.5863000154495239
4hc1.pdb	4hc1_MN_B_QB41I.pdb	0.011729106307029724	0.18369999527931213
4hc1.pdb	4hc1_MN_B_QB41L.pdb	0.27543383836746216	0.507099986076355
4hc1.pdb	4hc1_MN_B_QB41K.pdb	-0.10164444893598557	0.4124999940395355
4hc1.pdb	4hc1_MN_B_QB41M.pdb	-0.13686691224575043	0.0017000000225380063
4hc1.pdb	4hc1_MN_B_QB41F.pdb	-0.1265355348587036	-0.0544000007212162
4hc1.pdb	4hc1_MN_B_QB41P.pdb	-0.3024357259273529	0.2084999978542328
4hc1.pdb	4hc1_MN_B_QB41S.pdb	-0.6356241106987	-0.9662600159645081
4hc1.pdb	4hc1_MN_B_QB41T.pdb	-0.44304293394088745	-0.31850001215934753
4hc1.pdb	4hc1_MN_B_QB41W.pdb	-0.9239286184310913	-1.0453200340270996
4hc1.pdb	4hc1_MN_B_QB41Y.pdb	-0.7492883801460266	-0.36039999127388
4hc1.pdb	4hc1_MN_B_QB41V.pdb	0.03522738814353943	-0.056699998676776886
4hc1.pdb	4hc1_MN_B_SB42A.pdb	0.16745834052562714	0.1257999986410141
4hc1.pdb	4hc1_MN_B_SB42R.pdb	-0.4645451307296753	1.3082000017166138
4hc1.pdb	4hc1_MN_B_SB42N.pdb	-0.204741969704628	0.4239000082015991
4hc1.pdb	4hc1_MN_B_SB42D.pdb	-0.1103910505771637	1.3838000297546387
4hc1.pdb	4hc1_MN_B_SB42C.pdb	0.056580618023872375	0.17820000648498535
4hc1.pdb	4hc1_MN_B_SB42Q.pdb	0.4676792025566101	-0.8483800292015076
4hc1.pdb	4hc1_MN_B_SB42E.pdb	0.38294798135757446	0.8820000290870667
4hc1.pdb	4hc1_MN_B_SB42G.pdb	0.005911886692047119	-0.6945199966430664
4hc1.pdb	4hc1_MN_B_SB42H.pdb	-1.0483696460723877	-2.2179698944091797
4hc1.pdb	4hc1_MN_B_SB42I.pdb	-1.3011484146118164	-1.2780499458312988
4hc1.pdb	4hc1_MN_B_SB42L.pdb	0.06249700486660004	0.6575000286102295
4hc1.pdb	4hc1_MN_B_SB42K.pdb	-2.916926145553589	-1.6289900541305542
4hc1.pdb	4hc1_MN_B_SB42M.pdb	1.2965261936187744	0.9972000122070312
4hc1.pdb	4hc1_MN_B_SB42F.pdb	-2.801797389984131	-1.7393900156021118
4hc1.pdb	4hc1_MN_B_SB42P.pdb	-3.0665600299835205	-2.463520050048828
4hc1.pdb	4hc1_MN_B_SB42T.pdb	-0.12025386095046997	-0.25949999690055847
4hc1.pdb	4hc1_MN_B_SB42W.pdb	-0.19863876700401306	-2.4983301162719727
4hc1.pdb	4hc1_MN_B_SB42Y.pdb	-0.6734007000923157	-2.909290075302124
4hc1.pdb	4hc1_MN_B_SB42V.pdb	0.2021595984697342	-0.04470000043511391
4hc1.pdb	4hc1_MN_B_DB43A.pdb	-0.22268211841583252	-0.5432999730110168
4hc1.pdb	4hc1_MN_B_DB43R.pdb	0.17916516959667206	0.006000000052154064
4hc1.pdb	4hc1_MN_B_DB43N.pdb	0.09291394054889679	-0.19439999759197235
4hc1.pdb	4hc1_MN_B_DB43C.pdb	-0.29115229845046997	-0.47110000252723694
4hc1.pdb	4hc1_MN_B_DB43Q.pdb	-0.0045918673276901245	-0.0026000000070780516
4hc1.pdb	4hc1_MN_B_DB43E.pdb	-0.19532057642936707	-0.6763200163841248
4hc1.pdb	4hc1_MN_B_DB43G.pdb	-0.3637382388114929	-1.1554299592971802
4hc1.pdb	4hc1_MN_B_DB43H.pdb	0.02408038079738617	-0.01850000023841858
4hc1.pdb	4hc1_MN_B_DB43I.pdb	0.019102483987808228	-0.23960000276565552
4hc1.pdb	4hc1_MN_B_DB43L.pdb	-0.08841173350811005	-1.1845300197601318
4hc1.pdb	4hc1_MN_B_DB43K.pdb	-0.1102399155497551	-1.0672099590301514
4hc1.pdb	4hc1_MN_B_DB43M.pdb	0.47762084007263184	0.30489999055862427
4hc1.pdb	4hc1_MN_B_DB43F.pdb	0.039601266384124756	-0.1501999944448471
4hc1.pdb	4hc1_MN_B_DB43P.pdb	-0.5126826763153076	-0.015200000256299973
4hc1.pdb	4hc1_MN_B_DB43S.pdb	-0.2708061933517456	0.5325999855995178
4hc1.pdb	4hc1_MN_B_DB43T.pdb	-0.13757053017616272	-0.6119999885559082
4hc1.pdb	4hc1_MN_B_DB43W.pdb	-0.02520538866519928	0.12200000137090683
4hc1.pdb	4hc1_MN_B_DB43Y.pdb	-0.10588151216506958	0.08869999647140503
4hc1.pdb	4hc1_MN_B_DB43V.pdb	0.07656420767307281	-0.28610000014305115
6vel.pdb	6vel_HL_C_TH30A.pdb	-0.004488751292228699	2.0777199268341064
6vel.pdb	6vel_HL_C_TH30R.pdb	0.5598894953727722	1.6018600463867188
6vel.pdb	6vel_HL_C_TH30N.pdb	0.40311282873153687	0.8829900026321411
6vel.pdb	6vel_HL_C_TH30D.pdb	0.002618357539176941	0.867929995059967
6vel.pdb	6vel_HL_C_TH30C.pdb	0.05174548923969269	1.306339979171753
6vel.pdb	6vel_HL_C_TH30Q.pdb	0.5063706040382385	2.968600034713745
6vel.pdb	6vel_HL_C_TH30E.pdb	0.0316438227891922	0.01802000030875206
6vel.pdb	6vel_HL_C_TH30G.pdb	-0.1919618844985962	1.6589499711990356
6vel.pdb	6vel_HL_C_TH30H.pdb	0.43345457315444946	1.7631200551986694
6vel.pdb	6vel_HL_C_TH30I.pdb	0.2531738877296448	0.8274199962615967
6vel.pdb	6vel_HL_C_TH30L.pdb	0.5485577583312988	1.2657400369644165
6vel.pdb	6vel_HL_C_TH30K.pdb	1.0889204740524292	3.064199924468994
6vel.pdb	6vel_HL_C_TH30M.pdb	0.448924720287323	0.7609000205993652
6vel.pdb	6vel_HL_C_TH30F.pdb	0.1912432760000229	1.1781599521636963
6vel.pdb	6vel_HL_C_TH30P.pdb	0.10380657017230988	0.18336999416351318
6vel.pdb	6vel_HL_C_TH30S.pdb	0.021424084901809692	0.8964700102806091
6vel.pdb	6vel_HL_C_TH30W.pdb	-0.036847829818725586	1.624269962310791
6vel.pdb	6vel_HL_C_TH30Y.pdb	0.6783491373062134	1.4371800422668457
6vel.pdb	6vel_HL_C_TH30V.pdb	0.1463654488325119	0.7940800189971924
6vel.pdb	6vel_HL_C_GH31A.pdb	-0.047463834285736084	0.043800000101327896
6vel.pdb	6vel_HL_C_GH31R.pdb	0.4159027934074402	1.3334399461746216
6vel.pdb	6vel_HL_C_GH31N.pdb	-0.15335988998413086	0.058090001344680786
6vel.pdb	6vel_HL_C_GH31D.pdb	-0.24928754568099976	-1.0333800315856934
6vel.pdb	6vel_HL_C_GH31C.pdb	0.12241075932979584	0.3352000117301941
6vel.pdb	6vel_HL_C_GH31Q.pdb	-0.060878872871398926	0.32965001463890076
6vel.pdb	6vel_HL_C_GH31E.pdb	-0.11823831498622894	-0.06474000215530396
6vel.pdb	6vel_HL_C_GH31H.pdb	-0.7073392271995544	0.8079299926757812
6vel.pdb	6vel_HL_C_GH31I.pdb	0.4722755551338196	1.292449951171875
6vel.pdb	6vel_HL_C_GH31L.pdb	0.4744253158569336	1.750540018081665
6vel.pdb	6vel_HL_C_GH31K.pdb	0.06728969514369965	1.0054899454116821
6vel.pdb	6vel_HL_C_GH31M.pdb	0.9833689332008362	2.9800000190734863
6vel.pdb	6vel_HL_C_GH31F.pdb	0.8096411824226379	1.8637100458145142
6vel.pdb	6vel_HL_C_GH31P.pdb	0.10477791726589203	0.5307599902153015
6vel.pdb	6vel_HL_C_GH31S.pdb	-0.239504873752594	-0.11415000259876251
6vel.pdb	6vel_HL_C_GH31T.pdb	0.004574492573738098	0.2549000084400177
6vel.pdb	6vel_HL_C_GH31W.pdb	-1.024761438369751	-1.0665299892425537
6vel.pdb	6vel_HL_C_GH31Y.pdb	1.516836166381836	1.988450050354004
6vel.pdb	6vel_HL_C_GH31V.pdb	0.2638844847679138	0.7599800229072571
6vel.pdb	6vel_HL_C_FH33A.pdb	-0.2847246527671814	-1.0345100164413452
6vel.pdb	6vel_HL_C_FH33R.pdb	0.043067798018455505	-0.6578599810600281
6vel.pdb	6vel_HL_C_FH33N.pdb	-0.2882850766181946	-0.5047500133514404
6vel.pdb	6vel_HL_C_FH33D.pdb	-0.4563254117965698	-1.0046000480651855
6vel.pdb	6vel_HL_C_FH33C.pdb	-0.5382578372955322	-0.9635999798774719
6vel.pdb	6vel_HL_C_FH33Q.pdb	-0.36174577474594116	-1.0462299585342407
6vel.pdb	6vel_HL_C_FH33E.pdb	-0.12156905978918076	-0.946120023727417
6vel.pdb	6vel_HL_C_FH33G.pdb	-0.3382635712623596	-1.0239499807357788
6vel.pdb	6vel_HL_C_FH33H.pdb	-0.2934831380844116	-0.7083799839019775
6vel.pdb	6vel_HL_C_FH33I.pdb	-0.43331804871559143	-0.8529800176620483
6vel.pdb	6vel_HL_C_FH33L.pdb	-0.5061825513839722	-0.8052200078964233
6vel.pdb	6vel_HL_C_FH33K.pdb	-0.38445016741752625	-1.6725599765777588
6vel.pdb	6vel_HL_C_FH33M.pdb	-0.23255488276481628	-0.5533300042152405
6vel.pdb	6vel_HL_C_FH33P.pdb	-0.14261668920516968	-1.5636299848556519
6vel.pdb	6vel_HL_C_FH33S.pdb	-0.29578569531440735	-1.0350799560546875
6vel.pdb	6vel_HL_C_FH33T.pdb	-0.48751622438430786	-0.9202700257301331
6vel.pdb	6vel_HL_C_FH33W.pdb	-0.2517370879650116	-0.15842999517917633
6vel.pdb	6vel_HL_C_FH33Y.pdb	-0.2777058482170105	-0.272489994764328
6vel.pdb	6vel_HL_C_FH33V.pdb	-0.12898840010166168	-1.020259976387024
6vel.pdb	6vel_HL_C_NH52A.pdb	-0.7130488753318787	-1.154670000076294
6vel.pdb	6vel_HL_C_NH52R.pdb	-0.19856834411621094	0.31279000639915466
6vel.pdb	6vel_HL_C_NH52D.pdb	-0.25498390197753906	-1.463610053062439
6vel.pdb	6vel_HL_C_NH52C.pdb	-0.6411426663398743	-0.0276699997484684
6vel.pdb	6vel_HL_C_NH52Q.pdb	-2.667276620864868	-2.8984599113464355
6vel.pdb	6vel_HL_C_NH52E.pdb	-2.5549068450927734	-3.2984700202941895
6vel.pdb	6vel_HL_C_NH52G.pdb	-0.8479834794998169	-1.0996400117874146
6vel.pdb	6vel_HL_C_NH52H.pdb	-6.107417583465576	-5.652160167694092
6vel.pdb	6vel_HL_C_NH52I.pdb	-0.21812109649181366	0.3711700141429901
6vel.pdb	6vel_HL_C_NH52L.pdb	-0.1867818683385849	-0.38378000259399414
6vel.pdb	6vel_HL_C_NH52K.pdb	-0.38696563243865967	-1.9145400524139404
6vel.pdb	6vel_HL_C_NH52M.pdb	0.26592230796813965	0.44262000918388367
6vel.pdb	6vel_HL_C_NH52F.pdb	-10.949146270751953	-10.80167007446289
6vel.pdb	6vel_HL_C_NH52P.pdb	-0.7784463167190552	-1.1468499898910522
6vel.pdb	6vel_HL_C_NH52S.pdb	-0.7399721145629883	0.006370000075548887
6vel.pdb	6vel_HL_C_NH52T.pdb	-0.5512858033180237	-1.100849986076355
6vel.pdb	6vel_HL_C_NH52W.pdb	-10.613186836242676	-12.613920211791992
6vel.pdb	6vel_HL_C_NH52Y.pdb	-18.004924774169922	-17.35219955444336
6vel.pdb	6vel_HL_C_NH52V.pdb	-0.2871108055114746	-0.6452999711036682
6vel.pdb	6vel_HL_C_YH54A.pdb	-3.212292194366455	-0.08862999826669693
6vel.pdb	6vel_HL_C_YH54R.pdb	-1.9497191905975342	0.4691999852657318
6vel.pdb	6vel_HL_C_YH54N.pdb	-3.0678813457489014	0.9603999853134155
6vel.pdb	6vel_HL_C_YH54D.pdb	-2.5578911304473877	0.8835600018501282
6vel.pdb	6vel_HL_C_YH54C.pdb	-2.943025827407837	0.9541400074958801
6vel.pdb	6vel_HL_C_YH54Q.pdb	-2.3284530639648438	-0.19166000187397003
6vel.pdb	6vel_HL_C_YH54E.pdb	-2.3951919078826904	0.4946199953556061
6vel.pdb	6vel_HL_C_YH54G.pdb	-3.4058315753936768	0.41297999024391174
6vel.pdb	6vel_HL_C_YH54H.pdb	-2.2710094451904297	-0.7871900200843811
6vel.pdb	6vel_HL_C_YH54I.pdb	-3.5524253845214844	-1.0125399827957153
6vel.pdb	6vel_HL_C_YH54L.pdb	-2.0021026134490967	-1.049880027770996
6vel.pdb	6vel_HL_C_YH54K.pdb	-1.890334129333496	0.13596999645233154
6vel.pdb	6vel_HL_C_YH54M.pdb	-2.253516674041748	0.57846999168396
6vel.pdb	6vel_HL_C_YH54F.pdb	-0.6095937490463257	0.04323999956250191
6vel.pdb	6vel_HL_C_YH54P.pdb	-4.178452014923096	-1.2629499435424805
6vel.pdb	6vel_HL_C_YH54S.pdb	-2.8852951526641846	-0.497979998588562
6vel.pdb	6vel_HL_C_YH54T.pdb	-3.610089063644409	-0.9272000193595886
6vel.pdb	6vel_HL_C_YH54W.pdb	-2.2964789867401123	0.581849992275238
6vel.pdb	6vel_HL_C_YH54V.pdb	-3.8177380561828613	0.19926999509334564
6vel.pdb	6vel_HL_C_KH74A.pdb	-0.6786397099494934	1.2163200378417969
6vel.pdb	6vel_HL_C_KH74R.pdb	-0.7697744965553284	1.4202699661254883
6vel.pdb	6vel_HL_C_KH74N.pdb	-0.9168925881385803	2.48432993888855
6vel.pdb	6vel_HL_C_KH74D.pdb	-0.6894235014915466	2.091900110244751
6vel.pdb	6vel_HL_C_KH74C.pdb	-0.9496970772743225	2.5495800971984863
6vel.pdb	6vel_HL_C_KH74Q.pdb	-0.7423926591873169	2.317110061645508
6vel.pdb	6vel_HL_C_KH74E.pdb	-0.850736677646637	0.9166100025177002
6vel.pdb	6vel_HL_C_KH74G.pdb	-0.8642581105232239	2.2352800369262695
6vel.pdb	6vel_HL_C_KH74H.pdb	-0.5454719066619873	2.6332499980926514
6vel.pdb	6vel_HL_C_KH74I.pdb	-0.6268095374107361	2.2549099922180176
6vel.pdb	6vel_HL_C_KH74L.pdb	-0.6571059823036194	2.2356700897216797
6vel.pdb	6vel_HL_C_KH74M.pdb	-0.6623666882514954	1.939020037651062
6vel.pdb	6vel_HL_C_KH74F.pdb	-0.685052216053009	1.9412000179290771
6vel.pdb	6vel_HL_C_KH74P.pdb	-0.7761762738227844	1.2400599718093872
6vel.pdb	6vel_HL_C_KH74S.pdb	-1.0973596572875977	2.3945000171661377
6vel.pdb	6vel_HL_C_KH74T.pdb	-0.9744623899459839	2.266580104827881
6vel.pdb	6vel_HL_C_KH74W.pdb	-0.6461521983146667	2.3807499408721924
6vel.pdb	6vel_HL_C_KH74Y.pdb	-0.6262121200561523	0.6464899778366089
6vel.pdb	6vel_HL_C_KH74V.pdb	-0.5726154446601868	2.3664700984954834
6vel.pdb	6vel_HL_C_NH100A.pdb	-0.42781609296798706	-0.14413000643253326
6vel.pdb	6vel_HL_C_NH100R.pdb	0.2515524625778198	1.2751799821853638
6vel.pdb	6vel_HL_C_NH100D.pdb	-0.1096249595284462	-0.3371500074863434
6vel.pdb	6vel_HL_C_NH100C.pdb	-0.6396020650863647	0.03229000046849251
6vel.pdb	6vel_HL_C_NH100Q.pdb	0.37422460317611694	0.8962200284004211
6vel.pdb	6vel_HL_C_NH100E.pdb	0.41442257165908813	1.7056699991226196
6vel.pdb	6vel_HL_C_NH100G.pdb	-0.5908532738685608	-0.19528000056743622
6vel.pdb	6vel_HL_C_NH100H.pdb	-0.36011362075805664	0.5997200012207031
6vel.pdb	6vel_HL_C_NH100I.pdb	1.0713672637939453	1.0238800048828125
6vel.pdb	6vel_HL_C_NH100L.pdb	0.31992048025131226	1.153439998626709
6vel.pdb	6vel_HL_C_NH100K.pdb	-0.264605313539505	0.3400900065898895
6vel.pdb	6vel_HL_C_NH100M.pdb	0.210186168551445	1.3072199821472168
6vel.pdb	6vel_HL_C_NH100F.pdb	0.11747454106807709	1.116379976272583
6vel.pdb	6vel_HL_C_NH100P.pdb	-0.2776853144168854	-0.06810999661684036
6vel.pdb	6vel_HL_C_NH100S.pdb	-0.7020734548568726	-0.3687100112438202
6vel.pdb	6vel_HL_C_NH100T.pdb	-0.35361164808273315	0.037709999829530716
6vel.pdb	6vel_HL_C_NH100W.pdb	-0.1145484447479248	0.6292999982833862
6vel.pdb	6vel_HL_C_NH100Y.pdb	0.028182998299598694	1.977910041809082
6vel.pdb	6vel_HL_C_NH100V.pdb	0.9440813660621643	0.34975001215934753
6vel.pdb	6vel_HL_C_YH101A.pdb	-1.9810168743133545	-1.8257399797439575
6vel.pdb	6vel_HL_C_YH101R.pdb	-1.3930119276046753	0.04033000022172928
6vel.pdb	6vel_HL_C_YH101N.pdb	-1.9786368608474731	-1.4359899759292603
6vel.pdb	6vel_HL_C_YH101D.pdb	-2.098904609680176	-1.9126800298690796
6vel.pdb	6vel_HL_C_YH101C.pdb	-1.865102767944336	-1.1927200555801392
6vel.pdb	6vel_HL_C_YH101Q.pdb	-1.3980743885040283	-2.194279909133911
6vel.pdb	6vel_HL_C_YH101E.pdb	-0.6943696141242981	-1.4124000072479248
6vel.pdb	6vel_HL_C_YH101G.pdb	-2.0416042804718018	-1.4254499673843384
6vel.pdb	6vel_HL_C_YH101H.pdb	-1.933565378189087	-0.7513599991798401
6vel.pdb	6vel_HL_C_YH101I.pdb	-1.848567247390747	-1.7886300086975098
6vel.pdb	6vel_HL_C_YH101L.pdb	-1.6751741170883179	-0.7713199853897095
6vel.pdb	6vel_HL_C_YH101K.pdb	-1.8790208101272583	-1.4153000116348267
6vel.pdb	6vel_HL_C_YH101M.pdb	-1.3639545440673828	0.11221999675035477
6vel.pdb	6vel_HL_C_YH101F.pdb	-1.0380654335021973	-0.45434001088142395
6vel.pdb	6vel_HL_C_YH101P.pdb	-2.179615020751953	-1.794450044631958
6vel.pdb	6vel_HL_C_YH101S.pdb	-2.285985231399536	-2.046030044555664
6vel.pdb	6vel_HL_C_YH101T.pdb	-2.034027338027954	-0.8516299724578857
6vel.pdb	6vel_HL_C_YH101W.pdb	-1.675045371055603	0.22874000668525696
6vel.pdb	6vel_HL_C_YH101V.pdb	-1.8481439352035522	-1.3229199647903442
6vel.pdb	6vel_HL_C_SL26A.pdb	-0.023980960249900818	0.05724000185728073
6vel.pdb	6vel_HL_C_SL26R.pdb	0.06370709836483002	-0.31126999855041504
6vel.pdb	6vel_HL_C_SL26N.pdb	-0.01668304204940796	-0.07470999658107758
6vel.pdb	6vel_HL_C_SL26D.pdb	-0.024638965725898743	-0.18453000485897064
6vel.pdb	6vel_HL_C_SL26C.pdb	0.10303618013858795	-0.011140000075101852
6vel.pdb	6vel_HL_C_SL26Q.pdb	0.04922838509082794	-0.23840999603271484
6vel.pdb	6vel_HL_C_SL26E.pdb	-0.04259344935417175	-0.004389999900013208
6vel.pdb	6vel_HL_C_SL26G.pdb	-0.14917778968811035	-0.3883900046348572
6vel.pdb	6vel_HL_C_SL26H.pdb	0.12421004474163055	-0.8230900168418884
6vel.pdb	6vel_HL_C_SL26I.pdb	0.382548987865448	-0.14226000010967255
6vel.pdb	6vel_HL_C_SL26L.pdb	0.2103852480649948	-0.07001999765634537
6vel.pdb	6vel_HL_C_SL26K.pdb	0.06099538505077362	-0.11874999850988388
6vel.pdb	6vel_HL_C_SL26M.pdb	0.29613202810287476	-0.18810999393463135
6vel.pdb	6vel_HL_C_SL26F.pdb	0.019733384251594543	-0.00570000009611249
6vel.pdb	6vel_HL_C_SL26P.pdb	0.12367083132266998	-0.43619999289512634
6vel.pdb	6vel_HL_C_SL26T.pdb	0.08987419307231903	-0.016249999403953552
6vel.pdb	6vel_HL_C_SL26W.pdb	0.13258247077465057	0.10899999737739563
6vel.pdb	6vel_HL_C_SL26Y.pdb	-0.09701688587665558	0.004339999984949827
6vel.pdb	6vel_HL_C_SL26V.pdb	0.3660956025123596	0.05279000103473663
6vel.pdb	6vel_HL_C_KL27A.pdb	-0.5207570195198059	-2.0878798961639404
6vel.pdb	6vel_HL_C_KL27R.pdb	-0.48186928033828735	1.4669699668884277
6vel.pdb	6vel_HL_C_KL27N.pdb	-0.45662856101989746	-2.2678298950195312
6vel.pdb	6vel_HL_C_KL27D.pdb	-0.5770071148872375	-2.913360118865967
6vel.pdb	6vel_HL_C_KL27C.pdb	-0.4444717466831207	-2.27374005317688
6vel.pdb	6vel_HL_C_KL27Q.pdb	-0.4501345753669739	-2.8777899742126465
6vel.pdb	6vel_HL_C_KL27E.pdb	-0.6408790946006775	-0.9571200013160706
6vel.pdb	6vel_HL_C_KL27G.pdb	-0.6200884580612183	-2.1206700801849365
6vel.pdb	6vel_HL_C_KL27H.pdb	-0.7171745896339417	0.10468000173568726
6vel.pdb	6vel_HL_C_KL27I.pdb	-0.29448065161705017	-2.573309898376465
6vel.pdb	6vel_HL_C_KL27L.pdb	-0.2426457554101944	-2.3200900554656982
6vel.pdb	6vel_HL_C_KL27M.pdb	-0.4218860864639282	-0.4844599962234497
6vel.pdb	6vel_HL_C_KL27F.pdb	-0.2610379457473755	-0.8804799914360046
6vel.pdb	6vel_HL_C_KL27P.pdb	-0.637554943561554	-1.9420000314712524
6vel.pdb	6vel_HL_C_KL27S.pdb	-0.7881340384483337	-1.9976999759674072
6vel.pdb	6vel_HL_C_KL27T.pdb	-0.8781322836875916	-0.6808300018310547
6vel.pdb	6vel_HL_C_KL27W.pdb	-0.19222471117973328	-0.6215599775314331
6vel.pdb	6vel_HL_C_KL27Y.pdb	0.2902058959007263	-0.3866400122642517
6vel.pdb	6vel_HL_C_KL27V.pdb	-0.24880224466323853	-2.392129898071289
6vel.pdb	6vel_HL_C_NL28A.pdb	-0.09400823712348938	0.8906700015068054
6vel.pdb	6vel_HL_C_NL28R.pdb	0.7846217155456543	3.0234999656677246
6vel.pdb	6vel_HL_C_NL28D.pdb	-0.922601044178009	-1.8679499626159668
6vel.pdb	6vel_HL_C_NL28C.pdb	-0.11924327164888382	0.782729983329773
6vel.pdb	6vel_HL_C_NL28Q.pdb	-0.9534519910812378	0.41102999448776245
6vel.pdb	6vel_HL_C_NL28E.pdb	-0.7597684264183044	-0.9303799867630005
6vel.pdb	6vel_HL_C_NL28G.pdb	-1.1153621673583984	-2.5498199462890625
6vel.pdb	6vel_HL_C_NL28H.pdb	-0.09536030888557434	1.3790199756622314
6vel.pdb	6vel_HL_C_NL28I.pdb	0.44119805097579956	0.8766400218009949
6vel.pdb	6vel_HL_C_NL28L.pdb	0.3296555280685425	1.0171600580215454
6vel.pdb	6vel_HL_C_NL28K.pdb	0.07202000916004181	1.817770004272461
6vel.pdb	6vel_HL_C_NL28M.pdb	1.141688346862793	1.624709963798523
6vel.pdb	6vel_HL_C_NL28F.pdb	1.1544772386550903	1.813289999961853
6vel.pdb	6vel_HL_C_NL28P.pdb	0.26898908615112305	1.5796899795532227
6vel.pdb	6vel_HL_C_NL28S.pdb	-0.4941961169242859	0.1863899976015091
6vel.pdb	6vel_HL_C_NL28T.pdb	-0.245317742228508	0.08532000333070755
6vel.pdb	6vel_HL_C_NL28W.pdb	1.8150792121887207	1.9362200498580933
6vel.pdb	6vel_HL_C_NL28Y.pdb	1.0830707550048828	1.4140599966049194
6vel.pdb	6vel_HL_C_NL28V.pdb	0.14217837154865265	1.591189980506897
6vel.pdb	6vel_HL_C_SL30A.pdb	-0.0040176063776016235	0.3747900128364563
6vel.pdb	6vel_HL_C_SL30R.pdb	0.11975450813770294	1.878730058670044
6vel.pdb	6vel_HL_C_SL30N.pdb	-1.1682430505752563	0.15487000346183777
6vel.pdb	6vel_HL_C_SL30D.pdb	0.5777562260627747	-1.1527199745178223
6vel.pdb	6vel_HL_C_SL30C.pdb	-0.07290326058864594	0.2150299996137619
6vel.pdb	6vel_HL_C_SL30Q.pdb	-0.09300503879785538	0.3045699894428253
6vel.pdb	6vel_HL_C_SL30E.pdb	-0.06612516939640045	-1.3981800079345703
6vel.pdb	6vel_HL_C_SL30G.pdb	-0.13036754727363586	0.06100999936461449
6vel.pdb	6vel_HL_C_SL30H.pdb	0.11046616733074188	0.9377899765968323
6vel.pdb	6vel_HL_C_SL30I.pdb	-0.9780689477920532	-0.7732300162315369
6vel.pdb	6vel_HL_C_SL30L.pdb	0.5641877055168152	0.30691999197006226
6vel.pdb	6vel_HL_C_SL30K.pdb	0.2716405987739563	1.3418899774551392
6vel.pdb	6vel_HL_C_SL30M.pdb	1.1810842752456665	0.22484999895095825
6vel.pdb	6vel_HL_C_SL30F.pdb	0.8757364153862	0.6594600081443787
6vel.pdb	6vel_HL_C_SL30P.pdb	-1.8381675481796265	-0.6707199811935425
6vel.pdb	6vel_HL_C_SL30T.pdb	-1.2472702264785767	-0.43264999985694885
6vel.pdb	6vel_HL_C_SL30W.pdb	0.5898364782333374	0.6795899868011475
6vel.pdb	6vel_HL_C_SL30Y.pdb	0.7484184503555298	0.45653998851776123
6vel.pdb	6vel_HL_C_SL30V.pdb	-1.1580449342727661	-0.8981000185012817
6vel.pdb	6vel_HL_C_YL32A.pdb	-1.1804298162460327	-1.3956300020217896
6vel.pdb	6vel_HL_C_YL32R.pdb	-0.6030587553977966	-0.5867999792098999
6vel.pdb	6vel_HL_C_YL32N.pdb	-0.9888779520988464	-0.8599900007247925
6vel.pdb	6vel_HL_C_YL32D.pdb	-0.9474431872367859	-1.371559977531433
6vel.pdb	6vel_HL_C_YL32C.pdb	-1.1886472702026367	-1.1333400011062622
6vel.pdb	6vel_HL_C_YL32Q.pdb	-0.9350159764289856	-1.3501900434494019
6vel.pdb	6vel_HL_C_YL32E.pdb	-0.8255003094673157	-0.43974000215530396
6vel.pdb	6vel_HL_C_YL32G.pdb	-1.2696106433868408	-0.6672499775886536
6vel.pdb	6vel_HL_C_YL32H.pdb	-1.2447004318237305	-0.5021399855613708
6vel.pdb	6vel_HL_C_YL32I.pdb	-0.8056280016899109	-0.6651300191879272
6vel.pdb	6vel_HL_C_YL32L.pdb	-0.8447900414466858	-0.7073299884796143
6vel.pdb	6vel_HL_C_YL32K.pdb	-1.0306873321533203	-0.9079700112342834
6vel.pdb	6vel_HL_C_YL32M.pdb	-0.30471110343933105	0.05764999985694885
6vel.pdb	6vel_HL_C_YL32F.pdb	-0.11994318664073944	0.008449999615550041
6vel.pdb	6vel_HL_C_YL32P.pdb	-1.4151062965393066	-1.2235499620437622
6vel.pdb	6vel_HL_C_YL32S.pdb	-1.3236638307571411	-1.6469500064849854
6vel.pdb	6vel_HL_C_YL32T.pdb	-1.0278663635253906	-1.0969500541687012
6vel.pdb	6vel_HL_C_YL32W.pdb	0.3430187702178955	0.3229700028896332
6vel.pdb	6vel_HL_C_YL32V.pdb	-0.9015753269195557	-1.3750799894332886
6vel.pdb	6vel_HL_C_HL91A.pdb	-0.12992781400680542	0.020670000463724136
6vel.pdb	6vel_HL_C_HL91R.pdb	0.17306770384311676	-0.3967899978160858
6vel.pdb	6vel_HL_C_HL91N.pdb	-0.00897979736328125	-0.007899999618530273
6vel.pdb	6vel_HL_C_HL91D.pdb	0.002733781933784485	0.7937399744987488
6vel.pdb	6vel_HL_C_HL91C.pdb	-0.1930336207151413	0.07247000187635422
6vel.pdb	6vel_HL_C_HL91Q.pdb	-0.03500233590602875	-0.04238000139594078
6vel.pdb	6vel_HL_C_HL91E.pdb	-0.059203386306762695	0.29482999444007874
6vel.pdb	6vel_HL_C_HL91G.pdb	-0.3550747036933899	0.021469999104738235
6vel.pdb	6vel_HL_C_HL91I.pdb	-0.01770569384098053	0.12971000373363495
6vel.pdb	6vel_HL_C_HL91L.pdb	0.14997731149196625	0.0966000035405159
6vel.pdb	6vel_HL_C_HL91K.pdb	0.39101797342300415	0.5562000274658203
6vel.pdb	6vel_HL_C_HL91M.pdb	0.11128811538219452	0.23455999791622162
6vel.pdb	6vel_HL_C_HL91F.pdb	-0.15800511837005615	-0.03790999948978424
6vel.pdb	6vel_HL_C_HL91P.pdb	-0.04828985035419464	-0.0088900001719594
6vel.pdb	6vel_HL_C_HL91S.pdb	-0.4623149037361145	-0.03432999923825264
6vel.pdb	6vel_HL_C_HL91T.pdb	-0.3649997115135193	-0.263949990272522
6vel.pdb	6vel_HL_C_HL91W.pdb	-0.35174089670181274	0.2469799965620041
6vel.pdb	6vel_HL_C_HL91Y.pdb	-0.47953158617019653	-0.3026899993419647
6vel.pdb	6vel_HL_C_HL91V.pdb	0.06594990193843842	-0.07863999903202057
6vel.pdb	6vel_HL_C_NL92A.pdb	-0.2655743956565857	-0.07254999876022339
6vel.pdb	6vel_HL_C_NL92R.pdb	-0.09508415311574936	2.023940086364746
6vel.pdb	6vel_HL_C_NL92D.pdb	-0.540463387966156	-1.330989956855774
6vel.pdb	6vel_HL_C_NL92C.pdb	-0.35406750440597534	0.21842999756336212
[truncated: 93,761 more rows]
