# Supplementary material for: Investigating the volume and diversity of data needed for generalizable antibody–antigen ΔΔG prediction
Source: Nat Comput Sci. 2025 Jul 8;5(8):635–47. doi: 10.1038/s43588-025-00823-8 (PMC12374841; doi:10.1038/s43588-025-00823-8)
Supplement: Supplementary file 4 — Unprocessed Graphinity model predictions and true values for experimental and synthetic ΔΔG values. [file 43588_2025_823_MOESM4_ESM.zip › Figure2/Figure2b-Graphinity_Predictions-10FoldCV_CDR_SeqId/Graphinity_Predictions-Synthetic_FoldX_ddG_942723-10FoldCV_CDR_SeqId/Graphinity_predictions_test-Foldx_ddG_942723-cutoff_70-fold9.csv]

wt_pdb	mut_pdb	pred_score	true_label
5ja9.pdb	5ja9_B_D_RB35A.pdb	-0.9736974835395813	-2.9885001182556152
5ja9.pdb	5ja9_B_D_RB35N.pdb	-1.3480143547058105	-2.2802000045776367
5ja9.pdb	5ja9_B_D_RB35D.pdb	-1.6524029970169067	-5.6732001304626465
5ja9.pdb	5ja9_B_D_RB35C.pdb	-1.3197693824768066	-3.331899881362915
5ja9.pdb	5ja9_B_D_RB35Q.pdb	-1.1730618476867676	-2.4767000675201416
5ja9.pdb	5ja9_B_D_RB35E.pdb	-1.2693111896514893	-4.716800212860107
5ja9.pdb	5ja9_B_D_RB35G.pdb	-1.1735907793045044	-3.0423998832702637
5ja9.pdb	5ja9_B_D_RB35H.pdb	-1.1839072704315186	-1.92330002784729
5ja9.pdb	5ja9_B_D_RB35I.pdb	-1.4992942810058594	-2.9609999656677246
5ja9.pdb	5ja9_B_D_RB35L.pdb	-0.8984284400939941	-3.073499917984009
5ja9.pdb	5ja9_B_D_RB35K.pdb	-0.5847505927085876	-0.9316999912261963
5ja9.pdb	5ja9_B_D_RB35M.pdb	-0.45535343885421753	-2.6514999866485596
5ja9.pdb	5ja9_B_D_RB35F.pdb	-1.417945146560669	-2.871799945831299
5ja9.pdb	5ja9_B_D_RB35P.pdb	-1.0476970672607422	-2.963900089263916
5ja9.pdb	5ja9_B_D_RB35S.pdb	-1.2911629676818848	-3.1928999423980713
5ja9.pdb	5ja9_B_D_RB35T.pdb	-1.3285905122756958	-3.5585999488830566
5ja9.pdb	5ja9_B_D_RB35W.pdb	-1.1167820692062378	-3.5982000827789307
5ja9.pdb	5ja9_B_D_RB35Y.pdb	-1.4396270513534546	-2.3945000171661377
5ja9.pdb	5ja9_B_D_RB35V.pdb	-1.234073281288147	-3.1257998943328857
5ja9.pdb	5ja9_B_D_YB37A.pdb	-0.3069097101688385	-2.121999979019165
5ja9.pdb	5ja9_B_D_YB37R.pdb	-0.3905574679374695	1.1883000135421753
5ja9.pdb	5ja9_B_D_YB37N.pdb	-0.6916135549545288	-2.518899917602539
5ja9.pdb	5ja9_B_D_YB37D.pdb	-0.7392306327819824	-3.3017001152038574
5ja9.pdb	5ja9_B_D_YB37C.pdb	-0.7227474451065063	-2.1412999629974365
5ja9.pdb	5ja9_B_D_YB37Q.pdb	-0.7123114466667175	-2.405600070953369
5ja9.pdb	5ja9_B_D_YB37E.pdb	-0.9448908567428589	-3.9040000438690186
5ja9.pdb	5ja9_B_D_YB37G.pdb	-0.43327832221984863	-2.3052000999450684
5ja9.pdb	5ja9_B_D_YB37H.pdb	-0.545989990234375	-1.4615999460220337
5ja9.pdb	5ja9_B_D_YB37I.pdb	-0.4079059362411499	-2.1496999263763428
5ja9.pdb	5ja9_B_D_YB37L.pdb	-0.6012319922447205	-2.4593000411987305
5ja9.pdb	5ja9_B_D_YB37K.pdb	-0.5504620671272278	-0.828499972820282
5ja9.pdb	5ja9_B_D_YB37M.pdb	-0.45603471994400024	-1.302299976348877
5ja9.pdb	5ja9_B_D_YB37F.pdb	-0.543196439743042	-0.9329000115394592
5ja9.pdb	5ja9_B_D_YB37P.pdb	-0.4164232611656189	-2.23799991607666
5ja9.pdb	5ja9_B_D_YB37S.pdb	-0.5629914402961731	-2.5460000038146973
5ja9.pdb	5ja9_B_D_YB37T.pdb	-0.4037761092185974	-2.143699884414673
5ja9.pdb	5ja9_B_D_YB37W.pdb	-1.586352825164795	-2.1772000789642334
5ja9.pdb	5ja9_B_D_YB37V.pdb	-0.48510801792144775	-2.4286000728607178
5ja9.pdb	5ja9_B_D_FB47A.pdb	-0.11417685449123383	-1.3895000219345093
5ja9.pdb	5ja9_B_D_FB47R.pdb	-0.059395238757133484	-0.28790000081062317
5ja9.pdb	5ja9_B_D_FB47N.pdb	-0.30715882778167725	-1.01419997215271
5ja9.pdb	5ja9_B_D_FB47D.pdb	-0.4668896794319153	-2.9526000022888184
5ja9.pdb	5ja9_B_D_FB47C.pdb	-0.11787378787994385	-1.472599983215332
5ja9.pdb	5ja9_B_D_FB47Q.pdb	-0.8340840339660645	-0.7552000284194946
5ja9.pdb	5ja9_B_D_FB47E.pdb	-0.4227167069911957	-2.833899974822998
5ja9.pdb	5ja9_B_D_FB47G.pdb	-0.08515577018260956	-1.8717999458312988
5ja9.pdb	5ja9_B_D_FB47H.pdb	-0.4768996834754944	0.7181000113487244
5ja9.pdb	5ja9_B_D_FB47I.pdb	-0.07353103160858154	-0.8504999876022339
5ja9.pdb	5ja9_B_D_FB47L.pdb	0.42094290256500244	-0.6762999892234802
5ja9.pdb	5ja9_B_D_FB47K.pdb	0.17237083613872528	-0.07199999690055847
5ja9.pdb	5ja9_B_D_FB47M.pdb	-0.1843273937702179	-0.5392000079154968
5ja9.pdb	5ja9_B_D_FB47P.pdb	0.03737078607082367	-1.1330000162124634
5ja9.pdb	5ja9_B_D_FB47S.pdb	-0.41664090752601624	-1.8255000114440918
5ja9.pdb	5ja9_B_D_FB47T.pdb	-0.2989557087421417	-2.0236001014709473
5ja9.pdb	5ja9_B_D_FB47W.pdb	-0.0988064855337143	-0.2732999920845032
5ja9.pdb	5ja9_B_D_FB47Y.pdb	-0.11508166790008545	-0.094200000166893
5ja9.pdb	5ja9_B_D_FB47V.pdb	0.10632707178592682	-0.9221000075340271
5ja9.pdb	5ja9_B_D_VB97A.pdb	0.017192214727401733	-0.3935999870300293
5ja9.pdb	5ja9_B_D_VB97R.pdb	-9.18196964263916	-5.993000030517578
5ja9.pdb	5ja9_B_D_VB97N.pdb	0.17713959515094757	0.77920001745224
5ja9.pdb	5ja9_B_D_VB97D.pdb	0.05635376274585724	-1.2199000120162964
5ja9.pdb	5ja9_B_D_VB97C.pdb	-0.06134644150733948	0.19840000569820404
5ja9.pdb	5ja9_B_D_VB97Q.pdb	-1.8194752931594849	-1.4149999618530273
5ja9.pdb	5ja9_B_D_VB97E.pdb	-0.20221176743507385	-1.23989999294281
5ja9.pdb	5ja9_B_D_VB97G.pdb	-0.0005695074796676636	-0.32089999318122864
5ja9.pdb	5ja9_B_D_VB97H.pdb	-0.4666323661804199	0.1761000007390976
5ja9.pdb	5ja9_B_D_VB97I.pdb	-0.3552085757255554	-0.10840000212192535
5ja9.pdb	5ja9_B_D_VB97L.pdb	0.05303545296192169	0.24660000205039978
5ja9.pdb	5ja9_B_D_VB97K.pdb	-2.347306728363037	-3.545099973678589
5ja9.pdb	5ja9_B_D_VB97M.pdb	-0.4100150167942047	0.5013999938964844
5ja9.pdb	5ja9_B_D_VB97F.pdb	-7.069707870483398	-9.129400253295898
5ja9.pdb	5ja9_B_D_VB97P.pdb	-0.0691051036119461	-0.3594000041484833
5ja9.pdb	5ja9_B_D_VB97S.pdb	-0.3043770492076874	-0.5149999856948853
5ja9.pdb	5ja9_B_D_VB97T.pdb	-0.27361491322517395	0.04500000178813934
5ja9.pdb	5ja9_B_D_VB97W.pdb	-7.696488857269287	-14.517339706420898
5ja9.pdb	5ja9_B_D_VB97Y.pdb	-4.899115562438965	-12.329010009765625
5ja9.pdb	5ja9_B_D_RB99A.pdb	-0.7487294673919678	-4.298900127410889
5ja9.pdb	5ja9_B_D_RB99N.pdb	-0.5740277767181396	-3.2836999893188477
5ja9.pdb	5ja9_B_D_RB99D.pdb	-0.3594481945037842	-5.113699913024902
5ja9.pdb	5ja9_B_D_RB99C.pdb	-0.7393257021903992	-3.8406999111175537
5ja9.pdb	5ja9_B_D_RB99Q.pdb	-0.49823951721191406	-4.254799842834473
5ja9.pdb	5ja9_B_D_RB99E.pdb	-1.0215721130371094	-4.940400123596191
5ja9.pdb	5ja9_B_D_RB99G.pdb	-0.8795598745346069	-4.912399768829346
5ja9.pdb	5ja9_B_D_RB99H.pdb	-0.7832205295562744	-2.683000087738037
5ja9.pdb	5ja9_B_D_RB99I.pdb	0.1517566591501236	-2.8991000652313232
5ja9.pdb	5ja9_B_D_RB99L.pdb	-0.13458092510700226	-1.9854999780654907
5ja9.pdb	5ja9_B_D_RB99K.pdb	-0.9922193884849548	-2.9365999698638916
5ja9.pdb	5ja9_B_D_RB99M.pdb	0.009087607264518738	-1.4686000347137451
5ja9.pdb	5ja9_B_D_RB99F.pdb	-1.1794039011001587	-3.8217999935150146
5ja9.pdb	5ja9_B_D_RB99P.pdb	-0.7520030736923218	-3.5899999141693115
5ja9.pdb	5ja9_B_D_RB99S.pdb	-1.184800624847412	-4.10860013961792
5ja9.pdb	5ja9_B_D_RB99T.pdb	-1.0382511615753174	-3.161799907684326
5ja9.pdb	5ja9_B_D_RB99W.pdb	-2.791710615158081	-3.4423999786376953
5ja9.pdb	5ja9_B_D_RB99Y.pdb	-1.1784611940383911	-5.953400135040283
5ja9.pdb	5ja9_B_D_RB99V.pdb	-0.6520980000495911	-3.00819993019104
5ja9.pdb	5ja9_B_D_SB101A.pdb	-0.1317221224308014	-0.011300000362098217
5ja9.pdb	5ja9_B_D_SB101R.pdb	0.2565577030181885	-0.33160001039505005
5ja9.pdb	5ja9_B_D_SB101N.pdb	-0.6099850535392761	-0.08479999750852585
5ja9.pdb	5ja9_B_D_SB101D.pdb	-0.5353237390518188	-0.05810000002384186
5ja9.pdb	5ja9_B_D_SB101C.pdb	-0.32087814807891846	-0.005900000222027302
5ja9.pdb	5ja9_B_D_SB101Q.pdb	-0.6017718315124512	-0.5928000211715698
5ja9.pdb	5ja9_B_D_SB101E.pdb	0.28800827264785767	0.5634999871253967
5ja9.pdb	5ja9_B_D_SB101G.pdb	-0.2284901887178421	-0.6735000014305115
5ja9.pdb	5ja9_B_D_SB101H.pdb	-0.2403312474489212	-0.7046999931335449
5ja9.pdb	5ja9_B_D_SB101I.pdb	-0.3606603145599365	0.2669000029563904
5ja9.pdb	5ja9_B_D_SB101L.pdb	0.1399233490228653	0.6417999863624573
5ja9.pdb	5ja9_B_D_SB101K.pdb	-0.2588968276977539	0.011599999852478504
5ja9.pdb	5ja9_B_D_SB101M.pdb	0.48031115531921387	1.3141000270843506
5ja9.pdb	5ja9_B_D_SB101F.pdb	-0.003865540027618408	-0.3765000104904175
5ja9.pdb	5ja9_B_D_SB101P.pdb	-0.01969054341316223	-1.066100001335144
5ja9.pdb	5ja9_B_D_SB101T.pdb	-0.21633274853229523	-0.4401000142097473
5ja9.pdb	5ja9_B_D_SB101W.pdb	0.07513643801212311	-0.6215999722480774
5ja9.pdb	5ja9_B_D_SB101Y.pdb	-0.08482445776462555	-0.4381999969482422
5ja9.pdb	5ja9_B_D_SB101V.pdb	-0.1510431468486786	-0.5259000062942505
5ja9.pdb	5ja9_B_D_LB102A.pdb	-1.1844322681427002	-2.585400104522705
5ja9.pdb	5ja9_B_D_LB102R.pdb	-2.5448226928710938	-4.228000164031982
5ja9.pdb	5ja9_B_D_LB102N.pdb	-1.4546244144439697	-1.7311999797821045
5ja9.pdb	5ja9_B_D_LB102D.pdb	-1.470350980758667	-3.5636000633239746
5ja9.pdb	5ja9_B_D_LB102C.pdb	-0.9957968592643738	-2.1029000282287598
5ja9.pdb	5ja9_B_D_LB102Q.pdb	-1.4091084003448486	-2.5069000720977783
5ja9.pdb	5ja9_B_D_LB102E.pdb	-1.4160442352294922	-2.8773000240325928
5ja9.pdb	5ja9_B_D_LB102G.pdb	-1.0665847063064575	-3.5645999908447266
5ja9.pdb	5ja9_B_D_LB102H.pdb	-1.3004858493804932	-1.3233000040054321
5ja9.pdb	5ja9_B_D_LB102I.pdb	-0.4588620662689209	0.05009999871253967
5ja9.pdb	5ja9_B_D_LB102K.pdb	-0.9585208892822266	-1.819200038909912
5ja9.pdb	5ja9_B_D_LB102M.pdb	-0.17213091254234314	0.9617000222206116
5ja9.pdb	5ja9_B_D_LB102F.pdb	-0.18064522743225098	-0.7785999774932861
5ja9.pdb	5ja9_B_D_LB102P.pdb	-0.9817599058151245	-1.9154000282287598
5ja9.pdb	5ja9_B_D_LB102S.pdb	-1.2801880836486816	-3.505000114440918
5ja9.pdb	5ja9_B_D_LB102T.pdb	-1.2900837659835815	-2.3782999515533447
5ja9.pdb	5ja9_B_D_LB102W.pdb	-2.9266793727874756	-3.084199905395508
5ja9.pdb	5ja9_B_D_LB102Y.pdb	-6.93671989440918	-5.880099773406982
5ja9.pdb	5ja9_B_D_LB102V.pdb	-0.8368031978607178	-0.6065999865531921
5ja9.pdb	5ja9_B_D_IB103A.pdb	-0.825873613357544	-3.521899938583374
5ja9.pdb	5ja9_B_D_IB103R.pdb	-1.1829297542572021	-3.7771999835968018
5ja9.pdb	5ja9_B_D_IB103N.pdb	-1.2908037900924683	-3.1937999725341797
5ja9.pdb	5ja9_B_D_IB103D.pdb	-1.006941318511963	-3.417099952697754
5ja9.pdb	5ja9_B_D_IB103C.pdb	-0.3774207830429077	-1.6597000360488892
5ja9.pdb	5ja9_B_D_IB103Q.pdb	-3.3906803131103516	-3.2304999828338623
5ja9.pdb	5ja9_B_D_IB103E.pdb	-0.7946221828460693	-2.825900077819824
5ja9.pdb	5ja9_B_D_IB103G.pdb	-0.9118585586547852	-4.390100002288818
5ja9.pdb	5ja9_B_D_IB103H.pdb	-1.3327707052230835	-2.3424999713897705
5ja9.pdb	5ja9_B_D_IB103L.pdb	-0.39585715532302856	-0.9283999800682068
5ja9.pdb	5ja9_B_D_IB103K.pdb	-1.521183967590332	-3.3547000885009766
5ja9.pdb	5ja9_B_D_IB103M.pdb	0.16679216921329498	-1.1222000122070312
5ja9.pdb	5ja9_B_D_IB103F.pdb	-1.0918166637420654	-1.399399995803833
5ja9.pdb	5ja9_B_D_IB103P.pdb	-0.602689802646637	-2.4433000087738037
5ja9.pdb	5ja9_B_D_IB103S.pdb	-1.1515507698059082	-2.7269999980926514
5ja9.pdb	5ja9_B_D_IB103T.pdb	-1.170620322227478	-1.871500015258789
5ja9.pdb	5ja9_B_D_IB103W.pdb	-1.4168298244476318	-2.611799955368042
5ja9.pdb	5ja9_B_D_IB103Y.pdb	-5.461954116821289	-3.6015000343322754
5ja9.pdb	5ja9_B_D_IB103V.pdb	-0.282669335603714	-0.6909000277519226
5ja9.pdb	5ja9_B_D_DB105A.pdb	-0.4681349992752075	-1.0250999927520752
5ja9.pdb	5ja9_B_D_DB105R.pdb	-1.119327425956726	-2.1048998832702637
5ja9.pdb	5ja9_B_D_DB105N.pdb	-0.32233887910842896	-1.1407999992370605
5ja9.pdb	5ja9_B_D_DB105C.pdb	-0.5509780645370483	-0.7347999811172485
5ja9.pdb	5ja9_B_D_DB105Q.pdb	-1.8113999366760254	-2.026599884033203
5ja9.pdb	5ja9_B_D_DB105E.pdb	-2.8017070293426514	-3.4154999256134033
5ja9.pdb	5ja9_B_D_DB105G.pdb	-0.5498506426811218	-1.2352999448776245
5ja9.pdb	5ja9_B_D_DB105H.pdb	-0.6923731565475464	-1.1373000144958496
5ja9.pdb	5ja9_B_D_DB105I.pdb	-0.1749306619167328	-1.6002000570297241
5ja9.pdb	5ja9_B_D_DB105L.pdb	-0.7306382060050964	-1.777899980545044
5ja9.pdb	5ja9_B_D_DB105K.pdb	-0.7593477964401245	-1.9926999807357788
5ja9.pdb	5ja9_B_D_DB105M.pdb	-0.0837412029504776	-0.8446000218391418
5ja9.pdb	5ja9_B_D_DB105F.pdb	0.5889955163002014	0.34769999980926514
5ja9.pdb	5ja9_B_D_DB105P.pdb	-0.16524159908294678	-0.49709999561309814
5ja9.pdb	5ja9_B_D_DB105S.pdb	-0.6245328783988953	-0.3555000126361847
5ja9.pdb	5ja9_B_D_DB105T.pdb	-0.14048752188682556	-1.5670000314712524
5ja9.pdb	5ja9_B_D_DB105W.pdb	-4.685189247131348	-4.704899787902832
5ja9.pdb	5ja9_B_D_DB105Y.pdb	-3.378941774368286	-5.05649995803833
5ja9.pdb	5ja9_B_D_DB105V.pdb	-0.2808130383491516	-1.086899995803833
5ja9.pdb	5ja9_B_D_WB107A.pdb	-0.38269126415252686	-0.1898999959230423
5ja9.pdb	5ja9_B_D_WB107R.pdb	-0.7873464226722717	-0.41600000858306885
5ja9.pdb	5ja9_B_D_WB107N.pdb	-0.3631417155265808	-0.10090000182390213
5ja9.pdb	5ja9_B_D_WB107D.pdb	-0.3385350704193115	-0.13920000195503235
5ja9.pdb	5ja9_B_D_WB107C.pdb	-0.7106923460960388	-0.1809999942779541
5ja9.pdb	5ja9_B_D_WB107Q.pdb	-0.7047853469848633	-0.4406000077724457
5ja9.pdb	5ja9_B_D_WB107E.pdb	-0.5560553669929504	-0.6256999969482422
5ja9.pdb	5ja9_B_D_WB107G.pdb	-0.36937713623046875	0.15039999783039093
5ja9.pdb	5ja9_B_D_WB107H.pdb	0.10615603625774384	-0.2953000068664551
5ja9.pdb	5ja9_B_D_WB107I.pdb	-0.24713590741157532	-0.05550000071525574
5ja9.pdb	5ja9_B_D_WB107L.pdb	-0.7629475593566895	-0.3160000145435333
5ja9.pdb	5ja9_B_D_WB107K.pdb	0.03908054530620575	-0.5760999917984009
5ja9.pdb	5ja9_B_D_WB107M.pdb	-0.4212353229522705	-0.1535000056028366
5ja9.pdb	5ja9_B_D_WB107F.pdb	0.03506426513195038	0.6358000040054321
5ja9.pdb	5ja9_B_D_WB107P.pdb	-0.3743709921836853	-0.375900000333786
5ja9.pdb	5ja9_B_D_WB107S.pdb	-0.34316498041152954	-0.6322000026702881
5ja9.pdb	5ja9_B_D_WB107T.pdb	-0.1795002669095993	0.10400000214576721
5ja9.pdb	5ja9_B_D_WB107Y.pdb	0.34668833017349243	-0.4846999943256378
5ja9.pdb	5ja9_B_D_WB107V.pdb	-0.3186938464641571	-0.4796000123023987
5ja9.pdb	5ja9_B_D_ID9A.pdb	-0.7315457463264465	-1.0442999601364136
5ja9.pdb	5ja9_B_D_ID9R.pdb	-0.4403645992279053	0.2732999920845032
5ja9.pdb	5ja9_B_D_ID9N.pdb	-1.0721455812454224	-0.49799999594688416
5ja9.pdb	5ja9_B_D_ID9D.pdb	-0.9310338497161865	-0.8525999784469604
5ja9.pdb	5ja9_B_D_ID9C.pdb	-0.5314560532569885	-0.6258999705314636
5ja9.pdb	5ja9_B_D_ID9Q.pdb	-0.8339868783950806	-1.1914000511169434
5ja9.pdb	5ja9_B_D_ID9E.pdb	-0.6538064479827881	-1.2391999959945679
5ja9.pdb	5ja9_B_D_ID9G.pdb	-0.8193511962890625	-1.376099944114685
5ja9.pdb	5ja9_B_D_ID9H.pdb	-2.1520705223083496	-0.06469999998807907
5ja9.pdb	5ja9_B_D_ID9L.pdb	-0.3854302167892456	-0.07670000195503235
5ja9.pdb	5ja9_B_D_ID9K.pdb	-0.4794040322303772	-0.0723000019788742
5ja9.pdb	5ja9_B_D_ID9M.pdb	-0.24485456943511963	0.526199996471405
5ja9.pdb	5ja9_B_D_ID9F.pdb	-5.551265239715576	-3.059799909591675
5ja9.pdb	5ja9_B_D_ID9P.pdb	-0.6737180352210999	-0.8859999775886536
5ja9.pdb	5ja9_B_D_ID9S.pdb	-0.865617036819458	-1.4010000228881836
5ja9.pdb	5ja9_B_D_ID9T.pdb	-0.9831343293190002	-0.9343000054359436
5ja9.pdb	5ja9_B_D_ID9W.pdb	-3.90541410446167	-2.6533000469207764
5ja9.pdb	5ja9_B_D_ID9Y.pdb	-8.037543296813965	-4.594200134277344
5ja9.pdb	5ja9_B_D_ID9V.pdb	-0.3901490569114685	0.13099999725818634
5ja9.pdb	5ja9_B_D_KD12A.pdb	-0.21971625089645386	-0.09730000048875809
5ja9.pdb	5ja9_B_D_KD12R.pdb	-0.3416033387184143	-0.1664000004529953
5ja9.pdb	5ja9_B_D_KD12N.pdb	-0.5134665966033936	-0.3192000091075897
5ja9.pdb	5ja9_B_D_KD12D.pdb	-0.6637146472930908	-0.9455000162124634
5ja9.pdb	5ja9_B_D_KD12C.pdb	-0.2397242784500122	-0.1662999987602234
5ja9.pdb	5ja9_B_D_KD12Q.pdb	-0.2588641941547394	-0.3000999987125397
5ja9.pdb	5ja9_B_D_KD12E.pdb	-0.3419989347457886	-0.6219000220298767
5ja9.pdb	5ja9_B_D_KD12G.pdb	-0.32181328535079956	-0.30790001153945923
5ja9.pdb	5ja9_B_D_KD12H.pdb	-0.22571974992752075	0.03779999911785126
5ja9.pdb	5ja9_B_D_KD12I.pdb	0.4813900589942932	-0.20409999787807465
5ja9.pdb	5ja9_B_D_KD12L.pdb	0.39920979738235474	0.7020000219345093
5ja9.pdb	5ja9_B_D_KD12M.pdb	0.12285654246807098	0.1770000010728836
5ja9.pdb	5ja9_B_D_KD12F.pdb	-0.2971028685569763	0.07859999686479568
5ja9.pdb	5ja9_B_D_KD12P.pdb	-0.33983325958251953	-0.10369999706745148
5ja9.pdb	5ja9_B_D_KD12S.pdb	-0.2802198529243469	-0.14190000295639038
5ja9.pdb	5ja9_B_D_KD12T.pdb	-0.5928230285644531	-0.4345000088214874
5ja9.pdb	5ja9_B_D_KD12W.pdb	0.016806170344352722	0.24459999799728394
5ja9.pdb	5ja9_B_D_KD12Y.pdb	0.1986878663301468	1.8838000297546387
5ja9.pdb	5ja9_B_D_KD12V.pdb	-0.07469691336154938	-0.41909998655319214
5ja9.pdb	5ja9_B_D_YD13A.pdb	-1.8947982788085938	-3.266400098800659
5ja9.pdb	5ja9_B_D_YD13R.pdb	-2.105971336364746	-4.398499965667725
5ja9.pdb	5ja9_B_D_YD13N.pdb	-1.934190273284912	-2.7630999088287354
5ja9.pdb	5ja9_B_D_YD13D.pdb	-1.1728743314743042	-1.7547999620437622
5ja9.pdb	5ja9_B_D_YD13C.pdb	-1.1187025308609009	-3.030900001525879
5ja9.pdb	5ja9_B_D_YD13Q.pdb	-1.0334378480911255	-2.102099895477295
5ja9.pdb	5ja9_B_D_YD13E.pdb	-1.2633090019226074	-1.839400053024292
5ja9.pdb	5ja9_B_D_YD13G.pdb	-1.896956205368042	-3.5685999393463135
5ja9.pdb	5ja9_B_D_YD13H.pdb	-1.4965449571609497	-1.7920000553131104
5ja9.pdb	5ja9_B_D_YD13I.pdb	-1.148176908493042	-2.236299991607666
5ja9.pdb	5ja9_B_D_YD13L.pdb	-2.3244917392730713	-2.8831000328063965
5ja9.pdb	5ja9_B_D_YD13K.pdb	-1.5593341588974	-3.5696001052856445
5ja9.pdb	5ja9_B_D_YD13M.pdb	-0.8894233107566833	-0.6438000202178955
5ja9.pdb	5ja9_B_D_YD13F.pdb	-0.4781327247619629	-0.7886000275611877
5ja9.pdb	5ja9_B_D_YD13P.pdb	-1.8790931701660156	-3.4788999557495117
5ja9.pdb	5ja9_B_D_YD13S.pdb	-2.0769920349121094	-3.7390999794006348
5ja9.pdb	5ja9_B_D_YD13T.pdb	-1.6632006168365479	-2.993499994277954
5ja9.pdb	5ja9_B_D_YD13W.pdb	-1.1692748069763184	-1.2390999794006348
5ja9.pdb	5ja9_B_D_YD13V.pdb	-1.4646974802017212	-2.6928999423980713
5ja9.pdb	5ja9_B_D_ED16A.pdb	-1.5569446086883545	-4.8206000328063965
5ja9.pdb	5ja9_B_D_ED16R.pdb	-1.8689301013946533	-5.115200042724609
5ja9.pdb	5ja9_B_D_ED16N.pdb	-1.3588311672210693	-3.324199914932251
5ja9.pdb	5ja9_B_D_ED16D.pdb	-1.2527804374694824	-2.1029999256134033
5ja9.pdb	5ja9_B_D_ED16C.pdb	-1.6357356309890747	-4.353899955749512
5ja9.pdb	5ja9_B_D_ED16Q.pdb	-1.4618513584136963	-3.2460999488830566
5ja9.pdb	5ja9_B_D_ED16G.pdb	-1.3968905210494995	-5.011600017547607
5ja9.pdb	5ja9_B_D_ED16H.pdb	-1.9888263940811157	-4.263299942016602
5ja9.pdb	5ja9_B_D_ED16I.pdb	-4.712302207946777	-7.077899932861328
5ja9.pdb	5ja9_B_D_ED16L.pdb	-1.1835166215896606	-3.2822000980377197
5ja9.pdb	5ja9_B_D_ED16K.pdb	-1.6785999536514282	-5.077099800109863
5ja9.pdb	5ja9_B_D_ED16M.pdb	-0.8864980340003967	-1.6907000541687012
5ja9.pdb	5ja9_B_D_ED16F.pdb	-1.1977113485336304	-2.8485000133514404
5ja9.pdb	5ja9_B_D_ED16P.pdb	-2.546217441558838	-5.418300151824951
5ja9.pdb	5ja9_B_D_ED16S.pdb	-1.9767054319381714	-5.390600204467773
5ja9.pdb	5ja9_B_D_ED16T.pdb	-1.2269008159637451	-5.541200160980225
5ja9.pdb	5ja9_B_D_ED16W.pdb	-1.709665298461914	-2.8032000064849854
5ja9.pdb	5ja9_B_D_ED16Y.pdb	-1.2947434186935425	-2.922499895095825
5ja9.pdb	5ja9_B_D_ED16V.pdb	-1.9586563110351562	-4.089900016784668
5ja9.pdb	5ja9_B_D_YD17A.pdb	-0.975344181060791	-0.7789000272750854
5ja9.pdb	5ja9_B_D_YD17R.pdb	-1.1916794776916504	-0.3596000075340271
5ja9.pdb	5ja9_B_D_YD17N.pdb	-1.1234078407287598	-0.7160000205039978
5ja9.pdb	5ja9_B_D_YD17D.pdb	-1.2685798406600952	0.8550000190734863
5ja9.pdb	5ja9_B_D_YD17C.pdb	-0.8630847334861755	-0.6389999985694885
5ja9.pdb	5ja9_B_D_YD17Q.pdb	-1.1435065269470215	-0.5389999747276306
5ja9.pdb	5ja9_B_D_YD17E.pdb	-1.1786226034164429	-0.2976999878883362
5ja9.pdb	5ja9_B_D_YD17G.pdb	-0.8270962238311768	-0.6761999726295471
5ja9.pdb	5ja9_B_D_YD17H.pdb	-0.7390121817588806	-0.19920000433921814
5ja9.pdb	5ja9_B_D_YD17I.pdb	-0.8649837970733643	-0.45019999146461487
5ja9.pdb	5ja9_B_D_YD17L.pdb	-0.760094940662384	-0.49880000948905945
5ja9.pdb	5ja9_B_D_YD17K.pdb	-0.5498408675193787	-0.20569999516010284
5ja9.pdb	5ja9_B_D_YD17M.pdb	-0.6930950284004211	0.9412000179290771
5ja9.pdb	5ja9_B_D_YD17F.pdb	-0.9718323945999146	0.5734000205993652
5ja9.pdb	5ja9_B_D_YD17P.pdb	-0.9142168760299683	-0.9878000020980835
5ja9.pdb	5ja9_B_D_YD17S.pdb	-1.3317582607269287	-0.9280999898910522
5ja9.pdb	5ja9_B_D_YD17T.pdb	-0.9332523345947266	-0.7685999870300293
5ja9.pdb	5ja9_B_D_YD17W.pdb	-0.7043158411979675	1.282099962234497
5ja9.pdb	5ja9_B_D_YD17V.pdb	-0.747779905796051	-0.08659999817609787
5ja9.pdb	5ja9_B_D_ID58A.pdb	-0.3839423358440399	-0.5315999984741211
5ja9.pdb	5ja9_B_D_ID58R.pdb	-1.0110622644424438	-0.6675000190734863
5ja9.pdb	5ja9_B_D_ID58N.pdb	-0.6727926731109619	-0.5525000095367432
5ja9.pdb	5ja9_B_D_ID58D.pdb	-0.8412733674049377	-0.33340001106262207
5ja9.pdb	5ja9_B_D_ID58C.pdb	-0.585513174533844	1.0255999565124512
5ja9.pdb	5ja9_B_D_ID58Q.pdb	-0.8527681231498718	-0.26100000739097595
5ja9.pdb	5ja9_B_D_ID58E.pdb	-1.205572485923767	-0.16300000250339508
5ja9.pdb	5ja9_B_D_ID58G.pdb	-0.41706931591033936	-0.5080999732017517
5ja9.pdb	5ja9_B_D_ID58H.pdb	-0.5047647953033447	-0.6484000086784363
5ja9.pdb	5ja9_B_D_ID58L.pdb	-0.5853366851806641	-0.396699994802475
5ja9.pdb	5ja9_B_D_ID58K.pdb	-0.8619115948677063	-0.6467999815940857
5ja9.pdb	5ja9_B_D_ID58M.pdb	-0.2331482470035553	0.14910000562667847
5ja9.pdb	5ja9_B_D_ID58F.pdb	-0.7378321886062622	-0.40799999237060547
5ja9.pdb	5ja9_B_D_ID58P.pdb	-0.26063549518585205	-0.6244000196456909
5ja9.pdb	5ja9_B_D_ID58S.pdb	-0.6157270669937134	-0.5800999999046326
5ja9.pdb	5ja9_B_D_ID58T.pdb	-0.7986363172531128	-0.5597000122070312
5ja9.pdb	5ja9_B_D_ID58W.pdb	-0.6874545216560364	-0.11760000139474869
5ja9.pdb	5ja9_B_D_ID58Y.pdb	-0.8275169730186462	-0.6554999947547913
5ja9.pdb	5ja9_B_D_ID58V.pdb	-0.440740704536438	-0.453000009059906
5ja9.pdb	5ja9_B_D_TD72A.pdb	-0.4442218244075775	1.031999945640564
5ja9.pdb	5ja9_B_D_TD72R.pdb	-5.119113445281982	-2.150599956512451
5ja9.pdb	5ja9_B_D_TD72N.pdb	-0.6858260631561279	0.9366000294685364
5ja9.pdb	5ja9_B_D_TD72D.pdb	-0.7554894685745239	1.146399974822998
5ja9.pdb	5ja9_B_D_TD72C.pdb	-0.5451587438583374	1.26419997215271
5ja9.pdb	5ja9_B_D_TD72Q.pdb	-2.027963161468506	0.2168000042438507
5ja9.pdb	5ja9_B_D_TD72E.pdb	-1.7692312002182007	0.673799991607666
5ja9.pdb	5ja9_B_D_TD72G.pdb	-0.5552070140838623	0.26570001244544983
5ja9.pdb	5ja9_B_D_TD72H.pdb	-0.6682842373847961	0.8841000199317932
5ja9.pdb	5ja9_B_D_TD72I.pdb	-1.7753058671951294	0.08070000261068344
5ja9.pdb	5ja9_B_D_TD72L.pdb	-1.0792156457901	1.229200005531311
5ja9.pdb	5ja9_B_D_TD72K.pdb	-4.718656063079834	-0.8288999795913696
5ja9.pdb	5ja9_B_D_TD72M.pdb	-0.9775030612945557	1.4035999774932861
5ja9.pdb	5ja9_B_D_TD72F.pdb	-0.3247876763343811	1.2590999603271484
5ja9.pdb	5ja9_B_D_TD72P.pdb	-0.47344744205474854	1.0809999704360962
5ja9.pdb	5ja9_B_D_TD72S.pdb	-0.7663288712501526	0.5008999705314636
5ja9.pdb	5ja9_B_D_TD72W.pdb	-0.6852393746376038	0.6535999774932861
5ja9.pdb	5ja9_B_D_TD72Y.pdb	-0.4658161997795105	0.9214000105857849
5ja9.pdb	5ja9_B_D_TD72V.pdb	-2.577359437942505	-0.6710000038146973
5ja9.pdb	5ja9_B_D_ID73A.pdb	0.17902772128582	-0.09070000052452087
5ja9.pdb	5ja9_B_D_ID73R.pdb	-0.4400781989097595	-0.46860000491142273
5ja9.pdb	5ja9_B_D_ID73N.pdb	-0.10279485583305359	-0.1509999930858612
5ja9.pdb	5ja9_B_D_ID73D.pdb	-0.13478615880012512	1.1166000366210938
5ja9.pdb	5ja9_B_D_ID73C.pdb	-0.0314503014087677	-0.09610000252723694
5ja9.pdb	5ja9_B_D_ID73Q.pdb	-0.41626986861228943	-0.10379999876022339
5ja9.pdb	5ja9_B_D_ID73E.pdb	-0.3972480893135071	0.2700999975204468
5ja9.pdb	5ja9_B_D_ID73G.pdb	0.30604130029678345	-0.13269999623298645
5ja9.pdb	5ja9_B_D_ID73H.pdb	-0.3769156336784363	-0.14020000398159027
5ja9.pdb	5ja9_B_D_ID73L.pdb	-0.004310116171836853	-0.20919999480247498
5ja9.pdb	5ja9_B_D_ID73K.pdb	-0.3140593469142914	-0.400299996137619
5ja9.pdb	5ja9_B_D_ID73M.pdb	-0.26141905784606934	-0.186599999666214
5ja9.pdb	5ja9_B_D_ID73F.pdb	-0.3247329592704773	-0.14429999887943268
5ja9.pdb	5ja9_B_D_ID73P.pdb	0.2141384333372116	-0.14659999310970306
5ja9.pdb	5ja9_B_D_ID73S.pdb	-0.07325282692909241	-0.08349999785423279
5ja9.pdb	5ja9_B_D_ID73T.pdb	-0.08675332367420197	-0.029999999329447746
5ja9.pdb	5ja9_B_D_ID73W.pdb	-0.2867286205291748	-0.1477999985218048
5ja9.pdb	5ja9_B_D_ID73Y.pdb	-0.4521269202232361	-0.266400009393692
5ja9.pdb	5ja9_B_D_ID73V.pdb	-0.01789213716983795	0.031599998474121094
5ja9.pdb	5ja9_B_D_YD74A.pdb	-0.5665446519851685	-0.7098000049591064
5ja9.pdb	5ja9_B_D_YD74R.pdb	-1.7327309846878052	-1.309000015258789
5ja9.pdb	5ja9_B_D_YD74N.pdb	-0.9128166437149048	-0.7120000123977661
5ja9.pdb	5ja9_B_D_YD74D.pdb	-1.4024608135223389	0.17139999568462372
5ja9.pdb	5ja9_B_D_YD74C.pdb	-0.41166457533836365	-0.5879999995231628
5ja9.pdb	5ja9_B_D_YD74Q.pdb	-1.2162524461746216	0.07890000194311142
5ja9.pdb	5ja9_B_D_YD74E.pdb	-0.7380424737930298	0.42989999055862427
5ja9.pdb	5ja9_B_D_YD74G.pdb	-0.6064861416816711	-0.2759999930858612
5ja9.pdb	5ja9_B_D_YD74H.pdb	-0.6369016766548157	-0.5568000078201294
5ja9.pdb	5ja9_B_D_YD74I.pdb	-1.4762409925460815	-0.420199990272522
5ja9.pdb	5ja9_B_D_YD74L.pdb	-0.27722832560539246	0.75
5ja9.pdb	5ja9_B_D_YD74K.pdb	-0.7239475846290588	-1.4871000051498413
5ja9.pdb	5ja9_B_D_YD74M.pdb	-0.10362256318330765	0.6072999835014343
5ja9.pdb	5ja9_B_D_YD74F.pdb	-0.07384556531906128	0.12780000269412994
5ja9.pdb	5ja9_B_D_YD74P.pdb	-0.4896407723426819	-0.5220000147819519
5ja9.pdb	5ja9_B_D_YD74S.pdb	-0.9183289408683777	-0.8413000106811523
5ja9.pdb	5ja9_B_D_YD74T.pdb	-0.5118367671966553	-0.6327000260353088
5ja9.pdb	5ja9_B_D_YD74W.pdb	-0.39050886034965515	-0.23690000176429749
5ja9.pdb	5ja9_B_D_YD74V.pdb	-0.7879247665405273	0.08190000057220459
5ja9.pdb	5ja9_B_D_ED78A.pdb	-0.9587392807006836	-2.1679999828338623
5ja9.pdb	5ja9_B_D_ED78R.pdb	-1.0375807285308838	-2.7105000019073486
5ja9.pdb	5ja9_B_D_ED78N.pdb	-1.2752645015716553	-1.278499960899353
5ja9.pdb	5ja9_B_D_ED78D.pdb	-1.2961769104003906	-0.9136000275611877
5ja9.pdb	5ja9_B_D_ED78C.pdb	-0.8292290568351746	-1.5351999998092651
5ja9.pdb	5ja9_B_D_ED78Q.pdb	-0.9511926770210266	-2.996299982070923
5ja9.pdb	5ja9_B_D_ED78G.pdb	-1.158119559288025	-1.5880000591278076
5ja9.pdb	5ja9_B_D_ED78H.pdb	-0.8366591334342957	-1.3423000574111938
5ja9.pdb	5ja9_B_D_ED78I.pdb	-0.649771511554718	-0.6557999849319458
5ja9.pdb	5ja9_B_D_ED78L.pdb	-0.5234383940696716	-0.9067000150680542
5ja9.pdb	5ja9_B_D_ED78K.pdb	-0.8903981447219849	-0.9757999777793884
5ja9.pdb	5ja9_B_D_ED78M.pdb	-0.531317412853241	-0.2167000025510788
5ja9.pdb	5ja9_B_D_ED78F.pdb	-0.602692186832428	-0.5206999778747559
5ja9.pdb	5ja9_B_D_ED78P.pdb	-0.9317082762718201	-2.0209999084472656
5ja9.pdb	5ja9_B_D_ED78S.pdb	-1.3852343559265137	-2.442500114440918
5ja9.pdb	5ja9_B_D_ED78T.pdb	-1.2850556373596191	-1.9286999702453613
5ja9.pdb	5ja9_B_D_ED78W.pdb	-0.571934163570404	-0.2994999885559082
5ja9.pdb	5ja9_B_D_ED78Y.pdb	-0.6242330074310303	-0.3093000054359436
5ja9.pdb	5ja9_B_D_ED78V.pdb	-0.7970724105834961	-1.1929999589920044
5ja9.pdb	5ja9_B_D_MD79A.pdb	-0.5595206022262573	-2.302999973297119
5ja9.pdb	5ja9_B_D_MD79R.pdb	-0.9023711085319519	-2.7172000408172607
5ja9.pdb	5ja9_B_D_MD79N.pdb	-0.6402792930603027	-1.8667000532150269
5ja9.pdb	5ja9_B_D_MD79D.pdb	-1.432358980178833	-2.038100004196167
5ja9.pdb	5ja9_B_D_MD79C.pdb	-0.7194243669509888	-1.4464999437332153
5ja9.pdb	5ja9_B_D_MD79Q.pdb	-1.013331651687622	-1.1996999979019165
5ja9.pdb	5ja9_B_D_MD79E.pdb	-1.009395718574524	-1.7354999780654907
5ja9.pdb	5ja9_B_D_MD79G.pdb	-0.7928560376167297	-2.4358999729156494
5ja9.pdb	5ja9_B_D_MD79H.pdb	-0.41386014223098755	-0.5889000296592712
5ja9.pdb	5ja9_B_D_MD79I.pdb	-0.3142753839492798	-0.38580000400543213
5ja9.pdb	5ja9_B_D_MD79L.pdb	-0.30091872811317444	0.019200000911951065
5ja9.pdb	5ja9_B_D_MD79K.pdb	-1.1054449081420898	-2.124799966812134
5ja9.pdb	5ja9_B_D_MD79F.pdb	-0.4327393174171448	-0.3303999900817871
5ja9.pdb	5ja9_B_D_MD79P.pdb	-0.14102515578269958	-1.4577000141143799
5ja9.pdb	5ja9_B_D_MD79S.pdb	-0.982056200504303	-2.2202999591827393
5ja9.pdb	5ja9_B_D_MD79T.pdb	-0.8132829070091248	-1.7624000310897827
5ja9.pdb	5ja9_B_D_MD79W.pdb	-1.332889199256897	-2.8029000759124756
5ja9.pdb	5ja9_B_D_MD79Y.pdb	-0.25742581486701965	0.9627000093460083
5ja9.pdb	5ja9_B_D_MD79V.pdb	-0.3354422450065613	-0.9787999987602234
5ja9.pdb	5ja9_B_D_QD89A.pdb	0.013644412159919739	-0.25440001487731934
5ja9.pdb	5ja9_B_D_QD89R.pdb	-0.1475670039653778	-0.16249999403953552
5ja9.pdb	5ja9_B_D_QD89N.pdb	-0.17931005358695984	-0.2199999988079071
5ja9.pdb	5ja9_B_D_QD89D.pdb	-0.27179229259490967	-0.23909999430179596
5ja9.pdb	5ja9_B_D_QD89C.pdb	0.11212177574634552	0.03200000151991844
5ja9.pdb	5ja9_B_D_QD89E.pdb	-0.16523829102516174	-0.00570000009611249
5ja9.pdb	5ja9_B_D_QD89G.pdb	-0.061603859066963196	-0.4885999858379364
5ja9.pdb	5ja9_B_D_QD89H.pdb	-0.07824292778968811	-0.225600004196167
5ja9.pdb	5ja9_B_D_QD89I.pdb	0.2027791291475296	-0.02969999983906746
5ja9.pdb	5ja9_B_D_QD89L.pdb	0.013874173164367676	-0.06440000236034393
5ja9.pdb	5ja9_B_D_QD89K.pdb	-0.05877229571342468	-0.1712999939918518
5ja9.pdb	5ja9_B_D_QD89M.pdb	0.2643636465072632	0.9079999923706055
5ja9.pdb	5ja9_B_D_QD89F.pdb	0.48628395795822144	0.7091000080108643
5ja9.pdb	5ja9_B_D_QD89P.pdb	-0.35293036699295044	-0.35499998927116394
5ja9.pdb	5ja9_B_D_QD89S.pdb	-0.15433518588542938	-0.3774000108242035
5ja9.pdb	5ja9_B_D_QD89T.pdb	-0.011929675936698914	-0.41920000314712524
5ja9.pdb	5ja9_B_D_QD89W.pdb	0.47416502237319946	0.6754999756813049
5ja9.pdb	5ja9_B_D_QD89Y.pdb	0.694492518901825	0.7458999752998352
5ja9.pdb	5ja9_B_D_QD89V.pdb	0.13114739954471588	-0.125900000333786
5ja9.pdb	5ja9_B_D_LD90A.pdb	-0.30732905864715576	-1.3027000427246094
5ja9.pdb	5ja9_B_D_LD90R.pdb	-1.096283197402954	-2.121999979019165
5ja9.pdb	5ja9_B_D_LD90N.pdb	-0.42124781012535095	-1.024899959564209
5ja9.pdb	5ja9_B_D_LD90D.pdb	-0.7994853854179382	-1.3638999462127686
5ja9.pdb	5ja9_B_D_LD90C.pdb	-0.1993858516216278	-1.0063999891281128
5ja9.pdb	5ja9_B_D_LD90Q.pdb	-0.9226129055023193	-1.1126999855041504
5ja9.pdb	5ja9_B_D_LD90E.pdb	-0.6269623637199402	-1.358299970626831
5ja9.pdb	5ja9_B_D_LD90G.pdb	-0.22089774906635284	-1.4479000568389893
5ja9.pdb	5ja9_B_D_LD90H.pdb	-0.5526729822158813	-0.7426999807357788
5ja9.pdb	5ja9_B_D_LD90I.pdb	-0.178170308470726	-0.12070000171661377
5ja9.pdb	5ja9_B_D_LD90K.pdb	-0.8433709144592285	-2.1215999126434326
5ja9.pdb	5ja9_B_D_LD90M.pdb	-0.4282686412334442	-0.8205000162124634
5ja9.pdb	5ja9_B_D_LD90F.pdb	-0.17015865445137024	0.47929999232292175
5ja9.pdb	5ja9_B_D_LD90P.pdb	-0.5927022099494934	-1.5628000497817993
5ja9.pdb	5ja9_B_D_LD90S.pdb	-0.4062311053276062	-1.363700032234192
5ja9.pdb	5ja9_B_D_LD90T.pdb	-0.2713521718978882	-0.8141000270843506
5ja9.pdb	5ja9_B_D_LD90W.pdb	-1.5908942222595215	-2.6628000736236572
5ja9.pdb	5ja9_B_D_LD90Y.pdb	-3.4725375175476074	-3.9879000186920166
5ja9.pdb	5ja9_B_D_LD90V.pdb	-0.21268242597579956	-0.6643999814987183
5ja9.pdb	5ja9_B_D_FD93A.pdb	-0.00991840660572052	-1.5113999843597412
5ja9.pdb	5ja9_B_D_FD93R.pdb	-0.10915433615446091	-0.5591999888420105
5ja9.pdb	5ja9_B_D_FD93N.pdb	-0.4000476598739624	-1.5128999948501587
5ja9.pdb	5ja9_B_D_FD93D.pdb	-1.2122946977615356	-1.7488000392913818
5ja9.pdb	5ja9_B_D_FD93C.pdb	0.041197702288627625	-1.305799961090088
5ja9.pdb	5ja9_B_D_FD93Q.pdb	-0.13413220643997192	-1.2214000225067139
5ja9.pdb	5ja9_B_D_FD93E.pdb	-0.30848342180252075	-1.4183000326156616
5ja9.pdb	5ja9_B_D_FD93G.pdb	-0.13655082881450653	-2.0218000411987305
5ja9.pdb	5ja9_B_D_FD93H.pdb	-0.32640278339385986	-1.0465999841690063
5ja9.pdb	5ja9_B_D_FD93I.pdb	0.0968732088804245	-0.6909999847412109
5ja9.pdb	5ja9_B_D_FD93L.pdb	0.23875980079174042	-0.3264000117778778
5ja9.pdb	5ja9_B_D_FD93K.pdb	0.14113746583461761	-0.2874000072479248
5ja9.pdb	5ja9_B_D_FD93M.pdb	-0.2706282436847687	-0.724399983882904
5ja9.pdb	5ja9_B_D_FD93P.pdb	-0.2771760821342468	-1.4817999601364136
5ja9.pdb	5ja9_B_D_FD93S.pdb	-0.23984089493751526	-1.8895000219345093
5ja9.pdb	5ja9_B_D_FD93T.pdb	-0.5098018646240234	-1.7130999565124512
5ja9.pdb	5ja9_B_D_FD93W.pdb	-0.0374225378036499	-0.392300009727478
5ja9.pdb	5ja9_B_D_FD93Y.pdb	-0.13612830638885498	-0.08320000022649765
5ja9.pdb	5ja9_B_D_FD93V.pdb	-0.5373678803443909	-1.3087999820709229
4ypg.pdb	4ypg_HL_D_SH31A.pdb	0.10310111939907074	0.2524000108242035
4ypg.pdb	4ypg_HL_D_SH31R.pdb	0.20894579589366913	1.2979999780654907
4ypg.pdb	4ypg_HL_D_SH31N.pdb	0.11533637344837189	1.3322999477386475
4ypg.pdb	4ypg_HL_D_SH31D.pdb	-0.429318904876709	0.07410000264644623
4ypg.pdb	4ypg_HL_D_SH31C.pdb	0.010318100452423096	0.29499998688697815
4ypg.pdb	4ypg_HL_D_SH31Q.pdb	0.001537710428237915	0.8937000036239624
4ypg.pdb	4ypg_HL_D_SH31E.pdb	-0.22355397045612335	-0.10220000147819519
4ypg.pdb	4ypg_HL_D_SH31G.pdb	0.13311068713665009	0.18410000205039978
4ypg.pdb	4ypg_HL_D_SH31H.pdb	-0.09718042612075806	0.3000999987125397
4ypg.pdb	4ypg_HL_D_SH31I.pdb	-0.07457497715950012	-0.13609999418258667
4ypg.pdb	4ypg_HL_D_SH31L.pdb	0.1364932507276535	0.5436000227928162
4ypg.pdb	4ypg_HL_D_SH31K.pdb	0.09943599998950958	1.3114999532699585
4ypg.pdb	4ypg_HL_D_SH31M.pdb	0.34470343589782715	0.6388999819755554
4ypg.pdb	4ypg_HL_D_SH31F.pdb	0.27176135778427124	0.9585000276565552
4ypg.pdb	4ypg_HL_D_SH31P.pdb	-0.24809333682060242	0.08560000360012054
4ypg.pdb	4ypg_HL_D_SH31T.pdb	-0.23699550330638885	0.1995999962091446
4ypg.pdb	4ypg_HL_D_SH31W.pdb	0.20147936046123505	1.0015000104904175
4ypg.pdb	4ypg_HL_D_SH31Y.pdb	0.006217330694198608	0.6705999970436096
4ypg.pdb	4ypg_HL_D_SH31V.pdb	-0.08633497357368469	0.1615999937057495
4ypg.pdb	4ypg_HL_D_YH32A.pdb	-0.3832871913909912	-0.30070000886917114
4ypg.pdb	4ypg_HL_D_YH32R.pdb	-0.47412019968032837	-2.1500000953674316
4ypg.pdb	4ypg_HL_D_YH32N.pdb	-0.43538421392440796	-0.06539999693632126
4ypg.pdb	4ypg_HL_D_YH32D.pdb	-0.8723975419998169	-0.7325999736785889
4ypg.pdb	4ypg_HL_D_YH32C.pdb	-0.5713757872581482	-0.23639999330043793
4ypg.pdb	4ypg_HL_D_YH32Q.pdb	-0.235056534409523	-2.371000051498413
4ypg.pdb	4ypg_HL_D_YH32E.pdb	-0.692188024520874	-0.7235999703407288
4ypg.pdb	4ypg_HL_D_YH32G.pdb	-0.21006989479064941	-0.9021999835968018
4ypg.pdb	4ypg_HL_D_YH32H.pdb	-0.43199968338012695	-1.5223000049591064
4ypg.pdb	4ypg_HL_D_YH32I.pdb	-0.1298101246356964	-0.10350000113248825
4ypg.pdb	4ypg_HL_D_YH32L.pdb	-0.8310136198997498	-0.48330000042915344
4ypg.pdb	4ypg_HL_D_YH32K.pdb	-0.4632159471511841	0.15649999678134918
4ypg.pdb	4ypg_HL_D_YH32M.pdb	-0.27599841356277466	1.315000057220459
4ypg.pdb	4ypg_HL_D_YH32F.pdb	0.044380828738212585	-0.1379999965429306
4ypg.pdb	4ypg_HL_D_YH32P.pdb	-0.4745470881462097	-0.4542999863624573
4ypg.pdb	4ypg_HL_D_YH32S.pdb	-0.5434027910232544	-0.37790000438690186
4ypg.pdb	4ypg_HL_D_YH32T.pdb	-0.3281038999557495	0.30140000581741333
4ypg.pdb	4ypg_HL_D_YH32W.pdb	-0.4076882004737854	-0.8177000284194946
4ypg.pdb	4ypg_HL_D_YH32V.pdb	-0.3237243592739105	-2.04010009765625
4ypg.pdb	4ypg_HL_D_SH33A.pdb	-0.14392346143722534	2.193700075149536
4ypg.pdb	4ypg_HL_D_SH33R.pdb	-3.3157031536102295	-1.701300024986267
4ypg.pdb	4ypg_HL_D_SH33N.pdb	-0.8788120150566101	2.628499984741211
4ypg.pdb	4ypg_HL_D_SH33D.pdb	-1.1034170389175415	-0.939300000667572
4ypg.pdb	4ypg_HL_D_SH33C.pdb	-0.2621378004550934	2.090100049972534
4ypg.pdb	4ypg_HL_D_SH33Q.pdb	-2.4225618839263916	-1.1043000221252441
4ypg.pdb	4ypg_HL_D_SH33E.pdb	-1.998863697052002	-0.6948000192642212
4ypg.pdb	4ypg_HL_D_SH33G.pdb	-0.36000901460647583	1.6919000148773193
4ypg.pdb	4ypg_HL_D_SH33H.pdb	-10.900678634643555	-10.837909698486328
4ypg.pdb	4ypg_HL_D_SH33I.pdb	-0.14734400808811188	0.652400016784668
4ypg.pdb	4ypg_HL_D_SH33L.pdb	0.1539769321680069	1.2657999992370605
4ypg.pdb	4ypg_HL_D_SH33K.pdb	-3.767024040222168	-0.38029998540878296
4ypg.pdb	4ypg_HL_D_SH33M.pdb	-2.0605595111846924	-1.0404000282287598
4ypg.pdb	4ypg_HL_D_SH33F.pdb	-17.9254093170166	-12.24789047241211
4ypg.pdb	4ypg_HL_D_SH33P.pdb	-0.46499425172805786	1.032099962234497
4ypg.pdb	4ypg_HL_D_SH33T.pdb	0.19141896069049835	0.7181000113487244
4ypg.pdb	4ypg_HL_D_SH33W.pdb	-39.06428909301758	-27.664640426635742
4ypg.pdb	4ypg_HL_D_SH33Y.pdb	-26.398393630981445	-20.385618209838867
4ypg.pdb	4ypg_HL_D_SH33V.pdb	-1.5140023231506348	0.10320000350475311
4ypg.pdb	4ypg_HL_D_WH47A.pdb	-0.19449461996555328	-0.6705999970436096
4ypg.pdb	4ypg_HL_D_WH47R.pdb	-0.7416894435882568	-0.5561000108718872
4ypg.pdb	4ypg_HL_D_WH47N.pdb	-0.5065813064575195	-0.5613999962806702
4ypg.pdb	4ypg_HL_D_WH47D.pdb	-0.811613142490387	-0.5393999814987183
4ypg.pdb	4ypg_HL_D_WH47C.pdb	-0.48434388637542725	-0.5924000144004822
4ypg.pdb	4ypg_HL_D_WH47Q.pdb	-0.5657235980033875	-0.46480000019073486
4ypg.pdb	4ypg_HL_D_WH47E.pdb	-1.067720651626587	-0.5040000081062317
4ypg.pdb	4ypg_HL_D_WH47G.pdb	-0.17088763415813446	-0.7200999855995178
4ypg.pdb	4ypg_HL_D_WH47H.pdb	-0.5295203924179077	-0.33230000734329224
4ypg.pdb	4ypg_HL_D_WH47I.pdb	-0.5707752704620361	-0.4717000126838684
4ypg.pdb	4ypg_HL_D_WH47L.pdb	-0.3857313394546509	-0.41110000014305115
4ypg.pdb	4ypg_HL_D_WH47K.pdb	-0.6160353422164917	-0.6614000201225281
4ypg.pdb	4ypg_HL_D_WH47M.pdb	-0.34802430868148804	-0.13670000433921814
4ypg.pdb	4ypg_HL_D_WH47F.pdb	-0.7008194327354431	-0.0877000018954277
4ypg.pdb	4ypg_HL_D_WH47P.pdb	-0.5257196426391602	-0.6557999849319458
4ypg.pdb	4ypg_HL_D_WH47S.pdb	-0.6282235980033875	-0.6452999711036682
4ypg.pdb	4ypg_HL_D_WH47T.pdb	-0.6076051592826843	-0.5932999849319458
4ypg.pdb	4ypg_HL_D_WH47Y.pdb	-0.6423713564872742	-0.1860000044107437
4ypg.pdb	4ypg_HL_D_WH47V.pdb	-0.40522289276123047	-0.5752999782562256
4ypg.pdb	4ypg_HL_D_WH50A.pdb	-1.0903751850128174	-2.4200000762939453
4ypg.pdb	4ypg_HL_D_WH50R.pdb	-1.8871866464614868	-1.9407999515533447
4ypg.pdb	4ypg_HL_D_WH50N.pdb	-1.882095456123352	-2.299799919128418
4ypg.pdb	4ypg_HL_D_WH50D.pdb	-1.7824885845184326	-3.2634999752044678
4ypg.pdb	4ypg_HL_D_WH50C.pdb	-1.007927417755127	-2.121799945831299
4ypg.pdb	4ypg_HL_D_WH50Q.pdb	-2.230687379837036	-2.3935999870300293
4ypg.pdb	4ypg_HL_D_WH50E.pdb	-1.7475106716156006	-3.6219000816345215
4ypg.pdb	4ypg_HL_D_WH50G.pdb	-1.2699071168899536	-2.769200086593628
4ypg.pdb	4ypg_HL_D_WH50H.pdb	-1.071474552154541	-2.012700080871582
4ypg.pdb	4ypg_HL_D_WH50I.pdb	-1.133150577545166	-1.9392999410629272
4ypg.pdb	4ypg_HL_D_WH50L.pdb	-1.145354986190796	-1.4710999727249146
4ypg.pdb	4ypg_HL_D_WH50K.pdb	-1.1992729902267456	-2.455399990081787
4ypg.pdb	4ypg_HL_D_WH50M.pdb	-0.5735626816749573	-0.5996000170707703
4ypg.pdb	4ypg_HL_D_WH50F.pdb	-0.9227166175842285	-0.7398999929428101
4ypg.pdb	4ypg_HL_D_WH50P.pdb	-1.3475791215896606	-3.1933000087738037
4ypg.pdb	4ypg_HL_D_WH50S.pdb	-1.465477705001831	-2.7546000480651855
4ypg.pdb	4ypg_HL_D_WH50T.pdb	-1.2806164026260376	-2.6366000175476074
4ypg.pdb	4ypg_HL_D_WH50Y.pdb	-1.1441595554351807	-1.3312000036239624
4ypg.pdb	4ypg_HL_D_WH50V.pdb	-0.9380475878715515	-1.951799988746643
4ypg.pdb	4ypg_HL_D_SH52A.pdb	0.43294501304626465	1.010200023651123
4ypg.pdb	4ypg_HL_D_SH52R.pdb	-8.552734375	-5.785699844360352
4ypg.pdb	4ypg_HL_D_SH52N.pdb	-5.4757843017578125	-4.374000072479248
4ypg.pdb	4ypg_HL_D_SH52D.pdb	-5.827705383300781	-5.910200119018555
4ypg.pdb	4ypg_HL_D_SH52C.pdb	-1.8630757331848145	-0.41359999775886536
4ypg.pdb	4ypg_HL_D_SH52Q.pdb	-9.483189582824707	-6.676400184631348
4ypg.pdb	4ypg_HL_D_SH52E.pdb	-9.246384620666504	-8.9975004196167
4ypg.pdb	4ypg_HL_D_SH52G.pdb	0.23086266219615936	1.131100058555603
4ypg.pdb	4ypg_HL_D_SH52H.pdb	-7.40555477142334	-14.889579772949219
4ypg.pdb	4ypg_HL_D_SH52I.pdb	-4.546189308166504	-3.74780011177063
4ypg.pdb	4ypg_HL_D_SH52L.pdb	-4.154094696044922	-7.324999809265137
4ypg.pdb	4ypg_HL_D_SH52K.pdb	-9.340788841247559	-6.955399990081787
4ypg.pdb	4ypg_HL_D_SH52M.pdb	-6.230119705200195	-7.838600158691406
4ypg.pdb	4ypg_HL_D_SH52F.pdb	-3.659654140472412	-14.193039894104004
4ypg.pdb	4ypg_HL_D_SH52P.pdb	1.2604302167892456	-0.9805999994277954
4ypg.pdb	4ypg_HL_D_SH52T.pdb	0.06925754249095917	0.4180999994277954
4ypg.pdb	4ypg_HL_D_SH52W.pdb	-31.889638900756836	-27.551420211791992
4ypg.pdb	4ypg_HL_D_SH52Y.pdb	-7.87753963470459	-16.413000106811523
4ypg.pdb	4ypg_HL_D_SH52V.pdb	-0.753616213798523	-1.7237999439239502
4ypg.pdb	4ypg_HL_D_YH54A.pdb	-0.3096567988395691	-0.1290999948978424
4ypg.pdb	4ypg_HL_D_YH54R.pdb	-0.2770940959453583	-0.2745000123977661
4ypg.pdb	4ypg_HL_D_YH54N.pdb	-0.12956172227859497	0.4212999939918518
4ypg.pdb	4ypg_HL_D_YH54D.pdb	1.1764626502990723	-0.29490000009536743
4ypg.pdb	4ypg_HL_D_YH54C.pdb	-0.18386845290660858	-0.2232999950647354
4ypg.pdb	4ypg_HL_D_YH54Q.pdb	-0.038982927799224854	0.19679999351501465
4ypg.pdb	4ypg_HL_D_YH54E.pdb	-0.42725539207458496	-0.6656000018119812
4ypg.pdb	4ypg_HL_D_YH54G.pdb	-0.4896358251571655	-0.3555000126361847
4ypg.pdb	4ypg_HL_D_YH54H.pdb	0.30905812978744507	0.7328000068664551
4ypg.pdb	4ypg_HL_D_YH54I.pdb	-0.10419571399688721	-0.3118000030517578
4ypg.pdb	4ypg_HL_D_YH54L.pdb	-0.3219263553619385	0.08250000327825546
4ypg.pdb	4ypg_HL_D_YH54K.pdb	-0.04993408918380737	0.3264999985694885
4ypg.pdb	4ypg_HL_D_YH54M.pdb	-0.09406781196594238	0.3449000120162964
4ypg.pdb	4ypg_HL_D_YH54F.pdb	-0.15759459137916565	0.0024999999441206455
4ypg.pdb	4ypg_HL_D_YH54P.pdb	-0.363134503364563	-0.6723999977111816
4ypg.pdb	4ypg_HL_D_YH54S.pdb	-0.4766172170639038	-0.5138999819755554
4ypg.pdb	4ypg_HL_D_YH54T.pdb	-0.4313836693763733	-0.5479000210762024
4ypg.pdb	4ypg_HL_D_YH54W.pdb	-0.343863308429718	-0.07670000195503235
4ypg.pdb	4ypg_HL_D_YH54V.pdb	-0.16795265674591064	-0.1793999969959259
4ypg.pdb	4ypg_HL_D_NH55A.pdb	1.2014037370681763	0.7534000277519226
4ypg.pdb	4ypg_HL_D_NH55R.pdb	1.9593710899353027	1.5032999515533447
4ypg.pdb	4ypg_HL_D_NH55D.pdb	1.6250065565109253	-0.09669999778270721
4ypg.pdb	4ypg_HL_D_NH55C.pdb	1.280344843864441	0.3504999876022339
4ypg.pdb	4ypg_HL_D_NH55Q.pdb	1.5620273351669312	0.8014000058174133
4ypg.pdb	4ypg_HL_D_NH55E.pdb	0.8614399433135986	0.1673000007867813
4ypg.pdb	4ypg_HL_D_NH55G.pdb	1.2337729930877686	0.5625
4ypg.pdb	4ypg_HL_D_NH55H.pdb	1.16405189037323	0.09380000084638596
4ypg.pdb	4ypg_HL_D_NH55I.pdb	1.3356987237930298	-0.22599999606609344
4ypg.pdb	4ypg_HL_D_NH55L.pdb	1.5064778327941895	1.1225999593734741
4ypg.pdb	4ypg_HL_D_NH55K.pdb	1.3809280395507812	0.699400007724762
4ypg.pdb	4ypg_HL_D_NH55M.pdb	1.4434175491333008	0.2134000062942505
4ypg.pdb	4ypg_HL_D_NH55F.pdb	1.9764597415924072	1.6785999536514282
4ypg.pdb	4ypg_HL_D_NH55P.pdb	-0.9289182424545288	-1.3015999794006348
4ypg.pdb	4ypg_HL_D_NH55S.pdb	1.2824071645736694	-0.7735000252723694
4ypg.pdb	4ypg_HL_D_NH55T.pdb	1.377012848854065	0.27959999442100525
4ypg.pdb	4ypg_HL_D_NH55W.pdb	1.7986955642700195	-0.2515000104904175
4ypg.pdb	4ypg_HL_D_NH55Y.pdb	1.8824188709259033	0.33079999685287476
4ypg.pdb	4ypg_HL_D_NH55V.pdb	1.4129202365875244	-0.36500000953674316
4ypg.pdb	4ypg_HL_D_NH57A.pdb	-0.21385841071605682	-0.028699999675154686
4ypg.pdb	4ypg_HL_D_NH57R.pdb	0.3198091983795166	1.443600058555603
4ypg.pdb	4ypg_HL_D_NH57D.pdb	-0.13516071438789368	-0.3686999976634979
4ypg.pdb	4ypg_HL_D_NH57C.pdb	-0.32860660552978516	0.0714000016450882
4ypg.pdb	4ypg_HL_D_NH57Q.pdb	-0.0003543347120285034	0.07039999961853027
4ypg.pdb	4ypg_HL_D_NH57E.pdb	-0.5354514122009277	-0.588100016117096
4ypg.pdb	4ypg_HL_D_NH57G.pdb	-0.2391272783279419	-0.2386000007390976
4ypg.pdb	4ypg_HL_D_NH57H.pdb	-0.06591673195362091	0.7570000290870667
4ypg.pdb	4ypg_HL_D_NH57I.pdb	0.14170260727405548	-0.01360000018030405
4ypg.pdb	4ypg_HL_D_NH57L.pdb	0.06443478167057037	0.10939999669790268
4ypg.pdb	4ypg_HL_D_NH57K.pdb	-0.1631428301334381	0.6953999996185303
4ypg.pdb	4ypg_HL_D_NH57M.pdb	0.0974464863538742	-0.10700000077486038
4ypg.pdb	4ypg_HL_D_NH57F.pdb	0.33011704683303833	0.23819999396800995
4ypg.pdb	4ypg_HL_D_NH57P.pdb	-0.2911303639411926	-0.12800000607967377
4ypg.pdb	4ypg_HL_D_NH57S.pdb	-0.19432848691940308	0.053199999034404755
4ypg.pdb	4ypg_HL_D_NH57T.pdb	-0.30698126554489136	-0.1265999972820282
4ypg.pdb	4ypg_HL_D_NH57W.pdb	0.2296890765428543	-0.448199987411499
4ypg.pdb	4ypg_HL_D_NH57Y.pdb	0.923396110534668	1.476199984550476
4ypg.pdb	4ypg_HL_D_NH57V.pdb	0.10569410026073456	0.09000000357627869
4ypg.pdb	4ypg_HL_D_NH59A.pdb	-0.3193223178386688	-0.37689998745918274
4ypg.pdb	4ypg_HL_D_NH59R.pdb	0.24439461529254913	1.6426000595092773
4ypg.pdb	4ypg_HL_D_NH59D.pdb	-1.110313892364502	-1.242900013923645
4ypg.pdb	4ypg_HL_D_NH59C.pdb	-0.27239853143692017	-0.21130000054836273
4ypg.pdb	4ypg_HL_D_NH59Q.pdb	-0.16384540498256683	0.37619999051094055
4ypg.pdb	4ypg_HL_D_NH59E.pdb	-0.5605502128601074	-0.4812999963760376
4ypg.pdb	4ypg_HL_D_NH59G.pdb	-0.3324245512485504	-0.8562999963760376
4ypg.pdb	4ypg_HL_D_NH59H.pdb	-0.16449430584907532	0.325300008058548
4ypg.pdb	4ypg_HL_D_NH59I.pdb	0.02199879288673401	0.5375000238418579
4ypg.pdb	4ypg_HL_D_NH59L.pdb	0.23967482149600983	0.2892000079154968
4ypg.pdb	4ypg_HL_D_NH59K.pdb	0.028397083282470703	1.1217999458312988
4ypg.pdb	4ypg_HL_D_NH59M.pdb	-0.12048265337944031	-0.2718000113964081
4ypg.pdb	4ypg_HL_D_NH59F.pdb	-0.035235077142715454	0.21789999306201935
4ypg.pdb	4ypg_HL_D_NH59P.pdb	-0.3794870972633362	-0.37869998812675476
4ypg.pdb	4ypg_HL_D_NH59S.pdb	-0.8122072815895081	-0.82669997215271
4ypg.pdb	4ypg_HL_D_NH59T.pdb	-0.5254824161529541	-0.7039999961853027
4ypg.pdb	4ypg_HL_D_NH59W.pdb	0.567381739616394	0.4672999978065491
4ypg.pdb	4ypg_HL_D_NH59Y.pdb	-0.13023719191551208	0.12860000133514404
4ypg.pdb	4ypg_HL_D_NH59V.pdb	-0.15607719123363495	0.4291999936103821
4ypg.pdb	4ypg_HL_D_DH99A.pdb	0.03693653643131256	0.2660999894142151
4ypg.pdb	4ypg_HL_D_DH99R.pdb	-0.3829171657562256	0.3549000024795532
4ypg.pdb	4ypg_HL_D_DH99N.pdb	-0.3447267711162567	0.7900999784469604
4ypg.pdb	4ypg_HL_D_DH99C.pdb	-0.19090405106544495	0.30630001425743103
4ypg.pdb	4ypg_HL_D_DH99Q.pdb	-0.313154935836792	0.7505999803543091
4ypg.pdb	4ypg_HL_D_DH99E.pdb	-0.3004325032234192	0.46070000529289246
4ypg.pdb	4ypg_HL_D_DH99G.pdb	-0.1912480741739273	2.141900062561035
4ypg.pdb	4ypg_HL_D_DH99H.pdb	-0.4429515600204468	0.09260000288486481
4ypg.pdb	4ypg_HL_D_DH99I.pdb	-0.22807034850120544	1.5260000228881836
4ypg.pdb	4ypg_HL_D_DH99L.pdb	-0.03990451991558075	3.0757999420166016
4ypg.pdb	4ypg_HL_D_DH99K.pdb	-0.39945557713508606	0.5509999990463257
4ypg.pdb	4ypg_HL_D_DH99M.pdb	0.036422550678253174	-0.01549999974668026
4ypg.pdb	4ypg_HL_D_DH99F.pdb	-0.5879345536231995	0.5945000052452087
4ypg.pdb	4ypg_HL_D_DH99P.pdb	0.024442747235298157	0.12999999523162842
4ypg.pdb	4ypg_HL_D_DH99S.pdb	-0.28479066491127014	0.11509999632835388
4ypg.pdb	4ypg_HL_D_DH99T.pdb	0.3470393419265747	1.4773999452590942
4ypg.pdb	4ypg_HL_D_DH99W.pdb	-0.4181157946586609	-4.166600227355957
4ypg.pdb	4ypg_HL_D_DH99Y.pdb	-0.709544837474823	0.10509999841451645
4ypg.pdb	4ypg_HL_D_DH99V.pdb	-0.16279032826423645	2.51419997215271
4ypg.pdb	4ypg_HL_D_PH100A.pdb	-0.6784588098526001	-3.905600070953369
4ypg.pdb	4ypg_HL_D_PH100R.pdb	-7.813182830810547	-14.196880340576172
4ypg.pdb	4ypg_HL_D_PH100N.pdb	-1.6982959508895874	-5.021699905395508
4ypg.pdb	4ypg_HL_D_PH100D.pdb	-2.0202481746673584	-6.321300029754639
4ypg.pdb	4ypg_HL_D_PH100C.pdb	-0.7590494155883789	-4.748300075531006
4ypg.pdb	4ypg_HL_D_PH100Q.pdb	-2.0087971687316895	-6.976399898529053
4ypg.pdb	4ypg_HL_D_PH100E.pdb	-2.338313579559326	-7.183700084686279
4ypg.pdb	4ypg_HL_D_PH100G.pdb	-0.8801625967025757	-1.1668000221252441
4ypg.pdb	4ypg_HL_D_PH100H.pdb	-7.416565418243408	-10.334970474243164
4ypg.pdb	4ypg_HL_D_PH100I.pdb	-4.428483963012695	-5.683899879455566
4ypg.pdb	4ypg_HL_D_PH100L.pdb	-2.4126038551330566	-5.9054999351501465
4ypg.pdb	4ypg_HL_D_PH100K.pdb	-5.065476417541504	-9.8095703125
4ypg.pdb	4ypg_HL_D_PH100M.pdb	-1.8451073169708252	-6.158400058746338
4ypg.pdb	4ypg_HL_D_PH100F.pdb	-4.5379638671875	-8.817700386047363
4ypg.pdb	4ypg_HL_D_PH100S.pdb	-0.3603515326976776	-3.1347999572753906
4ypg.pdb	4ypg_HL_D_PH100T.pdb	-0.3931844234466553	-2.158900022506714
4ypg.pdb	4ypg_HL_D_PH100W.pdb	-8.582104682922363	-14.910849571228027
4ypg.pdb	4ypg_HL_D_PH100Y.pdb	-17.067995071411133	-17.46162986755371
4ypg.pdb	4ypg_HL_D_PH100V.pdb	-0.5537583231925964	-2.9277000427246094
4ypg.pdb	4ypg_HL_D_IH101A.pdb	-0.3816935420036316	0.15449999272823334
4ypg.pdb	4ypg_HL_D_IH101R.pdb	-0.6545153260231018	0.4296000003814697
4ypg.pdb	4ypg_HL_D_IH101N.pdb	-0.5411692261695862	0.04839999973773956
4ypg.pdb	4ypg_HL_D_IH101D.pdb	-0.499326229095459	-0.6621999740600586
4ypg.pdb	4ypg_HL_D_IH101C.pdb	-0.5110250115394592	0.014700000174343586
4ypg.pdb	4ypg_HL_D_IH101Q.pdb	-0.5178569555282593	0.017899999395012856
4ypg.pdb	4ypg_HL_D_IH101E.pdb	-0.522430956363678	-0.32519999146461487
4ypg.pdb	4ypg_HL_D_IH101G.pdb	-0.49314218759536743	0.07930000126361847
4ypg.pdb	4ypg_HL_D_IH101H.pdb	-1.1028532981872559	-0.0681999996304512
4ypg.pdb	4ypg_HL_D_IH101L.pdb	-0.3480696976184845	0.15049999952316284
4ypg.pdb	4ypg_HL_D_IH101K.pdb	-0.5568841099739075	0.3249000012874603
4ypg.pdb	4ypg_HL_D_IH101M.pdb	-0.23558388650417328	0.03099999949336052
4ypg.pdb	4ypg_HL_D_IH101F.pdb	-0.8120313286781311	0.11999999731779099
4ypg.pdb	4ypg_HL_D_IH101P.pdb	-0.7269678115844727	-0.6394000053405762
4ypg.pdb	4ypg_HL_D_IH101S.pdb	-0.48822957277297974	0.06430000066757202
4ypg.pdb	4ypg_HL_D_IH101T.pdb	-0.5674450397491455	-0.10109999775886536
4ypg.pdb	4ypg_HL_D_IH101W.pdb	-0.6131390929222107	-1.2460999488830566
4ypg.pdb	4ypg_HL_D_IH101Y.pdb	-1.7502288818359375	-1.0313999652862549
4ypg.pdb	4ypg_HL_D_IH101V.pdb	-0.17967307567596436	0.17430000007152557
4ypg.pdb	4ypg_HL_D_AH102R.pdb	-7.337554931640625	-5.374300003051758
4ypg.pdb	4ypg_HL_D_AH102N.pdb	-1.315383791923523	-0.7681999802589417
4ypg.pdb	4ypg_HL_D_AH102D.pdb	-2.3356189727783203	-2.8494999408721924
4ypg.pdb	4ypg_HL_D_AH102C.pdb	-0.046903640031814575	0.06319999694824219
4ypg.pdb	4ypg_HL_D_AH102Q.pdb	-6.577289581298828	-6.7993998527526855
4ypg.pdb	4ypg_HL_D_AH102E.pdb	-1.6480251550674438	-4.099100112915039
4ypg.pdb	4ypg_HL_D_AH102G.pdb	-0.25899654626846313	-0.6534000039100647
4ypg.pdb	4ypg_HL_D_AH102H.pdb	-12.484722137451172	-12.445850372314453
4ypg.pdb	4ypg_HL_D_AH102I.pdb	-0.48049837350845337	-2.1510000228881836
4ypg.pdb	4ypg_HL_D_AH102L.pdb	-2.2565317153930664	-3.4282000064849854
4ypg.pdb	4ypg_HL_D_AH102K.pdb	-2.0655181407928467	0.04610000178217888
4ypg.pdb	4ypg_HL_D_AH102M.pdb	-0.2058117538690567	-0.19920000433921814
4ypg.pdb	4ypg_HL_D_AH102F.pdb	0.2144087702035904	-0.14569999277591705
4ypg.pdb	4ypg_HL_D_AH102P.pdb	-0.23589001595973969	0.2669999897480011
4ypg.pdb	4ypg_HL_D_AH102S.pdb	-0.34738796949386597	0.020099999383091927
4ypg.pdb	4ypg_HL_D_AH102T.pdb	-0.5480048060417175	0.11060000211000443
4ypg.pdb	4ypg_HL_D_AH102W.pdb	-9.29893684387207	-10.535309791564941
4ypg.pdb	4ypg_HL_D_AH102Y.pdb	-13.836481094360352	-16.16724967956543
4ypg.pdb	4ypg_HL_D_AH102V.pdb	-0.296447217464447	-0.6510999798774719
4ypg.pdb	4ypg_HL_D_AH103R.pdb	-0.6346459984779358	-0.4375999867916107
4ypg.pdb	4ypg_HL_D_AH103N.pdb	-0.32601529359817505	-1.3259999752044678
4ypg.pdb	4ypg_HL_D_AH103D.pdb	-0.5423556566238403	-0.9115999937057495
4ypg.pdb	4ypg_HL_D_AH103C.pdb	-0.2798638641834259	-0.40790000557899475
4ypg.pdb	4ypg_HL_D_AH103Q.pdb	-0.4721168875694275	-0.8123000264167786
4ypg.pdb	4ypg_HL_D_AH103E.pdb	-1.344740629196167	-2.146199941635132
4ypg.pdb	4ypg_HL_D_AH103G.pdb	-0.15322504937648773	0.09279999881982803
4ypg.pdb	4ypg_HL_D_AH103H.pdb	-1.045027256011963	-1.2455999851226807
4ypg.pdb	4ypg_HL_D_AH103I.pdb	-0.48265939950942993	-1.5607999563217163
4ypg.pdb	4ypg_HL_D_AH103L.pdb	-3.263650417327881	-4.841300010681152
4ypg.pdb	4ypg_HL_D_AH103K.pdb	-0.5237349271774292	-0.7620000243186951
4ypg.pdb	4ypg_HL_D_AH103M.pdb	-0.2562096416950226	-0.9706000089645386
4ypg.pdb	4ypg_HL_D_AH103F.pdb	-1.6896421909332275	-3.933199882507324
4ypg.pdb	4ypg_HL_D_AH103P.pdb	-0.5790425539016724	-1.7207000255584717
4ypg.pdb	4ypg_HL_D_AH103S.pdb	-0.22688937187194824	-0.19439999759197235
4ypg.pdb	4ypg_HL_D_AH103T.pdb	0.02779783308506012	-1.5055999755859375
4ypg.pdb	4ypg_HL_D_AH103W.pdb	-4.974189281463623	-29.052019119262695
4ypg.pdb	4ypg_HL_D_AH103Y.pdb	-16.09578514099121	-15.198439598083496
4ypg.pdb	4ypg_HL_D_AH103V.pdb	-0.5382473468780518	-1.2031999826431274
4ypg.pdb	4ypg_HL_D_YH105A.pdb	0.38743019104003906	-0.34290000796318054
4ypg.pdb	4ypg_HL_D_YH105R.pdb	-0.04577489197254181	-0.2281000018119812
4ypg.pdb	4ypg_HL_D_YH105N.pdb	0.013259172439575195	-0.3052999973297119
4ypg.pdb	4ypg_HL_D_YH105D.pdb	-0.05783341825008392	-0.4059000015258789
4ypg.pdb	4ypg_HL_D_YH105C.pdb	0.1683308631181717	-0.2930999994277954
4ypg.pdb	4ypg_HL_D_YH105Q.pdb	0.16147567331790924	-0.18809999525547028
4ypg.pdb	4ypg_HL_D_YH105E.pdb	0.009481266140937805	-0.41510000824928284
4ypg.pdb	4ypg_HL_D_YH105G.pdb	0.3441419005393982	-0.34689998626708984
4ypg.pdb	4ypg_HL_D_YH105H.pdb	0.1412075310945511	-0.29660001397132874
4ypg.pdb	4ypg_HL_D_YH105I.pdb	-0.00016836822032928467	-0.18690000474452972
4ypg.pdb	4ypg_HL_D_YH105L.pdb	-0.05915208160877228	-0.24809999763965607
4ypg.pdb	4ypg_HL_D_YH105K.pdb	0.08640684187412262	-0.20200000703334808
4ypg.pdb	4ypg_HL_D_YH105M.pdb	0.32641375064849854	-0.23549999296665192
4ypg.pdb	4ypg_HL_D_YH105F.pdb	-0.19239835441112518	0.0348999984562397
4ypg.pdb	4ypg_HL_D_YH105P.pdb	0.354289710521698	-0.44029998779296875
4ypg.pdb	4ypg_HL_D_YH105S.pdb	0.16145767271518707	-0.3377000093460083
4ypg.pdb	4ypg_HL_D_YH105T.pdb	0.1453184336423874	-0.3634999990463257
4ypg.pdb	4ypg_HL_D_YH105W.pdb	0.050894394516944885	-0.28529998660087585
4ypg.pdb	4ypg_HL_D_YH105V.pdb	0.2336290031671524	-0.3382999897003174
4ypg.pdb	4ypg_HL_D_SL28A.pdb	0.19098292291164398	0.5656999945640564
4ypg.pdb	4ypg_HL_D_SL28R.pdb	0.010689496994018555	0.8482999801635742
4ypg.pdb	4ypg_HL_D_SL28N.pdb	-0.02514396607875824	0.1282999962568283
4ypg.pdb	4ypg_HL_D_SL28D.pdb	-0.24492689967155457	0.319599986076355
4ypg.pdb	4ypg_HL_D_SL28C.pdb	0.15105311572551727	0.6053000092506409
4ypg.pdb	4ypg_HL_D_SL28Q.pdb	0.0630798190832138	0.33570000529289246
4ypg.pdb	4ypg_HL_D_SL28E.pdb	0.043694958090782166	0.013799999840557575
4ypg.pdb	4ypg_HL_D_SL28G.pdb	0.06670428812503815	0.18199999630451202
4ypg.pdb	4ypg_HL_D_SL28H.pdb	0.14325295388698578	0.41620001196861267
4ypg.pdb	4ypg_HL_D_SL28I.pdb	-0.6679613590240479	-0.01140000019222498
4ypg.pdb	4ypg_HL_D_SL28L.pdb	0.5569061040878296	0.805899977684021
4ypg.pdb	4ypg_HL_D_SL28K.pdb	0.11998362839221954	0.6108999848365784
4ypg.pdb	4ypg_HL_D_SL28M.pdb	0.496199369430542	0.7505000233650208
4ypg.pdb	4ypg_HL_D_SL28F.pdb	0.23980434238910675	0.724399983882904
4ypg.pdb	4ypg_HL_D_SL28P.pdb	0.17916660010814667	0.5799000263214111
4ypg.pdb	4ypg_HL_D_SL28T.pdb	-0.3103941082954407	-0.15389999747276306
4ypg.pdb	4ypg_HL_D_SL28W.pdb	0.46202248334884644	1.118299961090088
4ypg.pdb	4ypg_HL_D_SL28Y.pdb	0.1703866869211197	0.6978999972343445
4ypg.pdb	4ypg_HL_D_SL28V.pdb	0.3617371916770935	1.0194000005722046
4ypg.pdb	4ypg_HL_D_VL29A.pdb	-0.30298760533332825	-0.241799995303154
4ypg.pdb	4ypg_HL_D_VL29R.pdb	-0.6228527426719666	0.7177000045776367
4ypg.pdb	4ypg_HL_D_VL29N.pdb	-0.6057525873184204	-0.1573999971151352
4ypg.pdb	4ypg_HL_D_VL29D.pdb	-0.7087287306785583	-0.526199996471405
4ypg.pdb	4ypg_HL_D_VL29C.pdb	-0.3415237367153168	-0.15440000593662262
4ypg.pdb	4ypg_HL_D_VL29Q.pdb	-0.42869579792022705	-0.13410000503063202
4ypg.pdb	4ypg_HL_D_VL29E.pdb	-0.8714119791984558	-0.4253999888896942
4ypg.pdb	4ypg_HL_D_VL29G.pdb	-0.28632283210754395	-0.7882999777793884
4ypg.pdb	4ypg_HL_D_VL29H.pdb	-0.7208412289619446	0.21979999542236328
4ypg.pdb	4ypg_HL_D_VL29I.pdb	-0.3835850656032562	0.019899999722838402
4ypg.pdb	4ypg_HL_D_VL29L.pdb	-0.2947556972503662	-0.033900000154972076
4ypg.pdb	4ypg_HL_D_VL29K.pdb	-0.5758276581764221	-0.5461000204086304
4ypg.pdb	4ypg_HL_D_VL29M.pdb	-0.14963573217391968	-0.18440000712871552
4ypg.pdb	4ypg_HL_D_VL29F.pdb	-0.4377918839454651	-0.10980000346899033
4ypg.pdb	4ypg_HL_D_VL29P.pdb	-0.34563684463500977	-0.5673999786376953
4ypg.pdb	4ypg_HL_D_VL29S.pdb	-0.44836288690567017	-0.23880000412464142
4ypg.pdb	4ypg_HL_D_VL29T.pdb	-0.4484497308731079	-0.0729999989271164
4ypg.pdb	4ypg_HL_D_VL29W.pdb	-0.5459458231925964	-0.028200000524520874
4ypg.pdb	4ypg_HL_D_VL29Y.pdb	-0.3845803141593933	-0.125900000333786
4ypg.pdb	4ypg_HL_D_SL30A.pdb	0.13271890580654144	0.3271999955177307
4ypg.pdb	4ypg_HL_D_SL30R.pdb	-0.7038337588310242	-0.7929999828338623
4ypg.pdb	4ypg_HL_D_SL30N.pdb	-3.7260358333587646	-2.817500114440918
4ypg.pdb	4ypg_HL_D_SL30D.pdb	-0.39598387479782104	-2.157599925994873
4ypg.pdb	4ypg_HL_D_SL30C.pdb	0.19731499254703522	0.16189999878406525
4ypg.pdb	4ypg_HL_D_SL30Q.pdb	-1.6957428455352783	-2.0176000595092773
4ypg.pdb	4ypg_HL_D_SL30E.pdb	-1.507853388786316	-3.0044000148773193
4ypg.pdb	4ypg_HL_D_SL30G.pdb	-0.17338868975639343	0.09080000221729279
4ypg.pdb	4ypg_HL_D_SL30H.pdb	-14.968656539916992	-14.346329689025879
4ypg.pdb	4ypg_HL_D_SL30I.pdb	0.4952843189239502	1.1175999641418457
4ypg.pdb	4ypg_HL_D_SL30L.pdb	0.22745247185230255	0.18719999492168427
4ypg.pdb	4ypg_HL_D_SL30K.pdb	-0.9657210111618042	-2.5957999229431152
4ypg.pdb	4ypg_HL_D_SL30M.pdb	-0.3143918514251709	0.051100000739097595
4ypg.pdb	4ypg_HL_D_SL30F.pdb	0.5179780721664429	-2.9697999954223633
4ypg.pdb	4ypg_HL_D_SL30P.pdb	0.5974874496459961	0.9204999804496765
4ypg.pdb	4ypg_HL_D_SL30T.pdb	0.10961984097957611	0.11779999732971191
4ypg.pdb	4ypg_HL_D_SL30W.pdb	-1.6968618631362915	-4.150199890136719
4ypg.pdb	4ypg_HL_D_SL30Y.pdb	-3.573901653289795	-3.9354000091552734
4ypg.pdb	4ypg_HL_D_SL30V.pdb	0.1651698499917984	0.9642000198364258
4ypg.pdb	4ypg_HL_D_SL31A.pdb	-0.41253846883773804	-0.5138999819755554
4ypg.pdb	4ypg_HL_D_SL31R.pdb	-0.38132035732269287	0.23690000176429749
4ypg.pdb	4ypg_HL_D_SL31N.pdb	-1.8185977935791016	-2.2792000770568848
4ypg.pdb	4ypg_HL_D_SL31D.pdb	-1.1084295511245728	-2.2988998889923096
4ypg.pdb	4ypg_HL_D_SL31C.pdb	-0.25878092646598816	0.2085999995470047
4ypg.pdb	4ypg_HL_D_SL31Q.pdb	-1.1536229848861694	-2.7309999465942383
4ypg.pdb	4ypg_HL_D_SL31E.pdb	-1.1946680545806885	-2.67549991607666
4ypg.pdb	4ypg_HL_D_SL31G.pdb	-0.664667010307312	-1.4471999406814575
4ypg.pdb	4ypg_HL_D_SL31H.pdb	-2.5539913177490234	-2.2811999320983887
4ypg.pdb	4ypg_HL_D_SL31I.pdb	-1.559865951538086	-0.913100004196167
4ypg.pdb	4ypg_HL_D_SL31L.pdb	0.0065184831619262695	1.0542000532150269
4ypg.pdb	4ypg_HL_D_SL31K.pdb	-0.2613435685634613	-0.39629998803138733
4ypg.pdb	4ypg_HL_D_SL31M.pdb	-0.8040692806243896	0.2757999897003174
4ypg.pdb	4ypg_HL_D_SL31F.pdb	-4.126983642578125	-2.7479000091552734
4ypg.pdb	4ypg_HL_D_SL31P.pdb	-0.30026471614837646	-0.36910000443458557
4ypg.pdb	4ypg_HL_D_SL31T.pdb	0.06470741331577301	0.7396000027656555
4ypg.pdb	4ypg_HL_D_SL31W.pdb	-1.0889537334442139	-0.10329999774694443
4ypg.pdb	4ypg_HL_D_SL31Y.pdb	-1.38917875289917	-1.9836000204086304
4ypg.pdb	4ypg_HL_D_SL31V.pdb	-0.48997485637664795	-1.1375000476837158
4ypg.pdb	4ypg_HL_D_TL32A.pdb	-0.8590970039367676	-0.9736999869346619
4ypg.pdb	4ypg_HL_D_TL32R.pdb	-6.8343095779418945	-6.953700065612793
4ypg.pdb	4ypg_HL_D_TL32N.pdb	-2.88574481010437	-1.823199987411499
4ypg.pdb	4ypg_HL_D_TL32D.pdb	-1.176295280456543	-0.7526000142097473
4ypg.pdb	4ypg_HL_D_TL32C.pdb	-1.0374794006347656	-2.473400115966797
4ypg.pdb	4ypg_HL_D_TL32Q.pdb	-4.774326801300049	-7.79610013961792
4ypg.pdb	4ypg_HL_D_TL32E.pdb	-4.54632568359375	-5.664700031280518
4ypg.pdb	4ypg_HL_D_TL32G.pdb	-0.7741755843162537	-3.226599931716919
4ypg.pdb	4ypg_HL_D_TL32H.pdb	-5.861156463623047	-12.491620063781738
4ypg.pdb	4ypg_HL_D_TL32I.pdb	-2.6160356998443604	-5.6844000816345215
4ypg.pdb	4ypg_HL_D_TL32L.pdb	-5.363816738128662	-9.051400184631348
4ypg.pdb	4ypg_HL_D_TL32K.pdb	-3.040894031524658	-3.490299940109253
4ypg.pdb	4ypg_HL_D_TL32M.pdb	-2.4707913398742676	-5.8618998527526855
4ypg.pdb	4ypg_HL_D_TL32F.pdb	-7.077931880950928	-11.922880172729492
4ypg.pdb	4ypg_HL_D_TL32P.pdb	-0.12525025010108948	-2.589600086212158
4ypg.pdb	4ypg_HL_D_TL32S.pdb	-0.2650637924671173	-1.0708999633789062
4ypg.pdb	4ypg_HL_D_TL32W.pdb	-10.99534797668457	-16.333019256591797
4ypg.pdb	4ypg_HL_D_TL32Y.pdb	-22.59286880493164	-25.143329620361328
4ypg.pdb	4ypg_HL_D_TL32V.pdb	-1.2847179174423218	-0.07850000262260437
4ypg.pdb	4ypg_HL_D_YL33A.pdb	-0.2027992606163025	-1.5377000570297241
4ypg.pdb	4ypg_HL_D_YL33R.pdb	-0.7195978164672852	-2.3187999725341797
4ypg.pdb	4ypg_HL_D_YL33N.pdb	-0.5550187826156616	-1.6052000522613525
4ypg.pdb	4ypg_HL_D_YL33D.pdb	-0.5345870852470398	-1.6464999914169312
4ypg.pdb	4ypg_HL_D_YL33C.pdb	-0.2645425498485565	-1.2065000534057617
4ypg.pdb	4ypg_HL_D_YL33Q.pdb	-0.5665782690048218	-1.3549000024795532
4ypg.pdb	4ypg_HL_D_YL33E.pdb	-0.7726086974143982	-2.0857999324798584
4ypg.pdb	4ypg_HL_D_YL33G.pdb	-0.24621620774269104	-1.6663000583648682
4ypg.pdb	4ypg_HL_D_YL33H.pdb	-0.3279871344566345	-0.8183000087738037
4ypg.pdb	4ypg_HL_D_YL33I.pdb	-0.1662255823612213	-1.0181000232696533
4ypg.pdb	4ypg_HL_D_YL33L.pdb	0.024143949151039124	-0.4968999922275543
4ypg.pdb	4ypg_HL_D_YL33K.pdb	-0.34629639983177185	-2.1161000728607178
4ypg.pdb	4ypg_HL_D_YL33M.pdb	0.23605047166347504	0.2896000146865845
4ypg.pdb	4ypg_HL_D_YL33F.pdb	-0.3264242708683014	0.42149999737739563
4ypg.pdb	4ypg_HL_D_YL33P.pdb	0.42249375581741333	-3.09060001373291
4ypg.pdb	4ypg_HL_D_YL33S.pdb	-0.40989184379577637	-1.5355000495910645
4ypg.pdb	4ypg_HL_D_YL33T.pdb	-0.2899772524833679	-1.0063999891281128
4ypg.pdb	4ypg_HL_D_YL33W.pdb	0.03739021718502045	0.8450000286102295
4ypg.pdb	4ypg_HL_D_YL33V.pdb	-0.11183944344520569	-1.054800033569336
4ypg.pdb	4ypg_HL_D_YL50A.pdb	-0.46168118715286255	-0.3652999997138977
4ypg.pdb	4ypg_HL_D_YL50R.pdb	-2.1059694290161133	-1.0820000171661377
4ypg.pdb	4ypg_HL_D_YL50N.pdb	-0.6854697465896606	-0.6873000264167786
4ypg.pdb	4ypg_HL_D_YL50D.pdb	-1.1271861791610718	-0.42969998717308044
4ypg.pdb	4ypg_HL_D_YL50C.pdb	-0.6502584218978882	-0.633899986743927
4ypg.pdb	4ypg_HL_D_YL50Q.pdb	-0.7109216451644897	-0.8420000076293945
4ypg.pdb	4ypg_HL_D_YL50E.pdb	-0.5805655717849731	1.0647000074386597
4ypg.pdb	4ypg_HL_D_YL50G.pdb	-0.27088528871536255	-0.5297999978065491
4ypg.pdb	4ypg_HL_D_YL50H.pdb	-0.40868085622787476	-1.2164000272750854
4ypg.pdb	4ypg_HL_D_YL50I.pdb	-0.5093913674354553	-0.13819999992847443
4ypg.pdb	4ypg_HL_D_YL50L.pdb	-0.45677661895751953	-0.9567000269889832
4ypg.pdb	4ypg_HL_D_YL50K.pdb	-0.511981725692749	-1.1110999584197998
4ypg.pdb	4ypg_HL_D_YL50M.pdb	-0.0264243483543396	0.13950000703334808
4ypg.pdb	4ypg_HL_D_YL50F.pdb	-0.004145726561546326	0.328900009393692
4ypg.pdb	4ypg_HL_D_YL50P.pdb	-0.25165295600891113	-0.4047999978065491
4ypg.pdb	4ypg_HL_D_YL50S.pdb	-0.4794492721557617	-0.6897000074386597
4ypg.pdb	4ypg_HL_D_YL50T.pdb	-0.1942487508058548	-0.6288999915122986
4ypg.pdb	4ypg_HL_D_YL50W.pdb	-6.423769950866699	-5.589200019836426
4ypg.pdb	4ypg_HL_D_YL50V.pdb	-0.22375686466693878	-0.3337000012397766
4ypg.pdb	4ypg_HL_D_GL51A.pdb	-0.21397489309310913	-0.34150001406669617
4ypg.pdb	4ypg_HL_D_GL51R.pdb	-3.5153446197509766	-6.424600124359131
4ypg.pdb	4ypg_HL_D_GL51N.pdb	-4.934342861175537	-3.739300012588501
4ypg.pdb	4ypg_HL_D_GL51D.pdb	-2.0034046173095703	-4.530099868774414
4ypg.pdb	4ypg_HL_D_GL51C.pdb	-0.37412530183792114	-1.274399995803833
4ypg.pdb	4ypg_HL_D_GL51Q.pdb	-0.5710086226463318	-2.2562999725341797
4ypg.pdb	4ypg_HL_D_GL51E.pdb	-6.986905574798584	-10.987970352172852
4ypg.pdb	4ypg_HL_D_GL51H.pdb	-2.926816463470459	-2.8220999240875244
4ypg.pdb	4ypg_HL_D_GL51I.pdb	-4.082779884338379	-3.708400011062622
4ypg.pdb	4ypg_HL_D_GL51L.pdb	-1.0842722654342651	-0.8320000171661377
4ypg.pdb	4ypg_HL_D_GL51K.pdb	-3.2623744010925293	-5.351799964904785
4ypg.pdb	4ypg_HL_D_GL51M.pdb	-4.305258750915527	-4.12470006942749
4ypg.pdb	4ypg_HL_D_GL51F.pdb	-20.094440460205078	-21.563570022583008
4ypg.pdb	4ypg_HL_D_GL51P.pdb	-2.631901502609253	-2.730799913406372
4ypg.pdb	4ypg_HL_D_GL51S.pdb	-0.026680365204811096	-0.38179999589920044
4ypg.pdb	4ypg_HL_D_GL51T.pdb	-5.294559955596924	-5.337699890136719
4ypg.pdb	4ypg_HL_D_GL51W.pdb	-14.499125480651855	-20.205856323242188
4ypg.pdb	4ypg_HL_D_GL51Y.pdb	-2.403695583343506	-2.391900062561035
4ypg.pdb	4ypg_HL_D_GL51V.pdb	-6.131424903869629	-5.286600112915039
4ypg.pdb	4ypg_HL_D_AL52R.pdb	-0.7255081534385681	-0.454800009727478
4ypg.pdb	4ypg_HL_D_AL52N.pdb	-0.6663035154342651	0.07559999823570251
4ypg.pdb	4ypg_HL_D_AL52D.pdb	0.23670773208141327	0.35409998893737793
4ypg.pdb	4ypg_HL_D_AL52C.pdb	-0.39023637771606445	-0.04529999941587448
4ypg.pdb	4ypg_HL_D_AL52Q.pdb	-0.3916027843952179	-0.21469999849796295
4ypg.pdb	4ypg_HL_D_AL52E.pdb	-3.5401484966278076	-1.4936000108718872
4ypg.pdb	4ypg_HL_D_AL52G.pdb	-0.2841264307498932	0.6341000199317932
4ypg.pdb	4ypg_HL_D_AL52H.pdb	-2.2625484466552734	-2.4691998958587646
4ypg.pdb	4ypg_HL_D_AL52I.pdb	-3.8633527755737305	-0.474700003862381
4ypg.pdb	4ypg_HL_D_AL52L.pdb	-0.5343323349952698	0.7613000273704529
4ypg.pdb	4ypg_HL_D_AL52K.pdb	-0.4320237636566162	-0.8486999869346619
4ypg.pdb	4ypg_HL_D_AL52M.pdb	-0.5912759304046631	-0.09279999881982803
4ypg.pdb	4ypg_HL_D_AL52F.pdb	-2.986342430114746	-1.9047000408172607
4ypg.pdb	4ypg_HL_D_AL52P.pdb	-1.0363374948501587	-0.554099977016449
4ypg.pdb	4ypg_HL_D_AL52S.pdb	-0.2692490220069885	-0.3603000044822693
4ypg.pdb	4ypg_HL_D_AL52T.pdb	-0.7477210760116577	-0.2685000002384186
4ypg.pdb	4ypg_HL_D_AL52W.pdb	-6.101261615753174	-4.510300159454346
4ypg.pdb	4ypg_HL_D_AL52Y.pdb	-5.485199451446533	-4.558800220489502
4ypg.pdb	4ypg_HL_D_AL52V.pdb	-3.6818313598632812	-1.4050999879837036
4ypg.pdb	4ypg_HL_D_SL54A.pdb	0.20612268149852753	0.9294000267982483
4ypg.pdb	4ypg_HL_D_SL54R.pdb	-1.4853242635726929	-0.8061000108718872
4ypg.pdb	4ypg_HL_D_SL54N.pdb	-0.2566142976284027	0.9848999977111816
4ypg.pdb	4ypg_HL_D_SL54D.pdb	-0.3124987781047821	-0.48919999599456787
4ypg.pdb	4ypg_HL_D_SL54C.pdb	0.30481696128845215	1.0964000225067139
4ypg.pdb	4ypg_HL_D_SL54Q.pdb	-0.7432752847671509	1.2827999591827393
4ypg.pdb	4ypg_HL_D_SL54E.pdb	-0.5917417407035828	-0.39259999990463257
4ypg.pdb	4ypg_HL_D_SL54G.pdb	0.05899067223072052	0.6194000244140625
4ypg.pdb	4ypg_HL_D_SL54H.pdb	-9.092517852783203	-6.339799880981445
4ypg.pdb	4ypg_HL_D_SL54I.pdb	-3.9666056632995605	-1.7640999555587769
4ypg.pdb	4ypg_HL_D_SL54L.pdb	0.09198899567127228	2.285900115966797
4ypg.pdb	4ypg_HL_D_SL54K.pdb	-1.6729278564453125	-0.5006999969482422
4ypg.pdb	4ypg_HL_D_SL54M.pdb	0.3274373412132263	1.829800009727478
4ypg.pdb	4ypg_HL_D_SL54F.pdb	-3.1874544620513916	0.6200000047683716
4ypg.pdb	4ypg_HL_D_SL54P.pdb	-0.10437535494565964	1.2718000411987305
4ypg.pdb	4ypg_HL_D_SL54T.pdb	0.17978905141353607	1.2402000427246094
4ypg.pdb	4ypg_HL_D_SL54W.pdb	-6.5814971923828125	-3.5524001121520996
4ypg.pdb	4ypg_HL_D_SL54Y.pdb	-0.7513454556465149	-1.205199956893921
4ypg.pdb	4ypg_HL_D_SL54V.pdb	-3.64983868598938	-1.385200023651123
4ypg.pdb	4ypg_HL_D_RL55A.pdb	-0.02309073507785797	-0.031099999323487282
4ypg.pdb	4ypg_HL_D_RL55N.pdb	-0.4869059920310974	-0.0674000009894371
4ypg.pdb	4ypg_HL_D_RL55D.pdb	-0.36570820212364197	-0.5961999893188477
4ypg.pdb	4ypg_HL_D_RL55C.pdb	-0.16760385036468506	-0.06970000267028809
4ypg.pdb	4ypg_HL_D_RL55Q.pdb	-0.25100916624069214	-0.1412000060081482
4ypg.pdb	4ypg_HL_D_RL55E.pdb	-0.2215932309627533	-0.6955999732017517
4ypg.pdb	4ypg_HL_D_RL55G.pdb	-0.08049739897251129	-0.040699999779462814
4ypg.pdb	4ypg_HL_D_RL55H.pdb	0.09005062282085419	-0.23000000417232513
4ypg.pdb	4ypg_HL_D_RL55I.pdb	0.0437551885843277	-0.061900001019239426
4ypg.pdb	4ypg_HL_D_RL55L.pdb	-0.3862563967704773	-0.07259999960660934
4ypg.pdb	4ypg_HL_D_RL55K.pdb	-0.4265015125274658	0.01940000057220459
4ypg.pdb	4ypg_HL_D_RL55M.pdb	-0.3132611811161041	-0.04089999943971634
4ypg.pdb	4ypg_HL_D_RL55F.pdb	0.3837401866912842	0.4936999976634979
4ypg.pdb	4ypg_HL_D_RL55P.pdb	0.22324000298976898	-0.20419999957084656
4ypg.pdb	4ypg_HL_D_RL55S.pdb	-0.4603704810142517	-0.04580000042915344
4ypg.pdb	4ypg_HL_D_RL55T.pdb	-0.30561283230781555	-0.18410000205039978
4ypg.pdb	4ypg_HL_D_RL55W.pdb	0.4460742473602295	0.5800999999046326
4ypg.pdb	4ypg_HL_D_RL55Y.pdb	-0.20149853825569153	-0.049800001084804535
4ypg.pdb	4ypg_HL_D_RL55V.pdb	0.12301541864871979	-0.006500000134110451
4ypg.pdb	4ypg_HL_D_SL68A.pdb	0.2979591488838196	0.22439999878406525
4ypg.pdb	4ypg_HL_D_SL68R.pdb	0.1596193164587021	1.8457000255584717
4ypg.pdb	4ypg_HL_D_SL68N.pdb	0.13666169345378876	-0.35679998993873596
4ypg.pdb	4ypg_HL_D_SL68D.pdb	0.05026443302631378	0.4027999937534332
4ypg.pdb	4ypg_HL_D_SL68C.pdb	0.4699038863182068	0.44530001282691956
4ypg.pdb	4ypg_HL_D_SL68Q.pdb	0.19809801876544952	0.28679999709129333
4ypg.pdb	4ypg_HL_D_SL68E.pdb	0.2072037011384964	0.4787999987602234
4ypg.pdb	4ypg_HL_D_SL68G.pdb	0.19847993552684784	-0.10000000149011612
4ypg.pdb	4ypg_HL_D_SL68H.pdb	0.500973105430603	1.024999976158142
4ypg.pdb	4ypg_HL_D_SL68I.pdb	0.6427688002586365	0.8845000267028809
4ypg.pdb	4ypg_HL_D_SL68L.pdb	0.5189056992530823	1.0743000507354736
4ypg.pdb	4ypg_HL_D_SL68K.pdb	0.3686051368713379	1.3981000185012817
4ypg.pdb	4ypg_HL_D_SL68M.pdb	0.801811695098877	0.8708999752998352
4ypg.pdb	4ypg_HL_D_SL68F.pdb	0.602025032043457	0.9358999729156494
4ypg.pdb	4ypg_HL_D_SL68P.pdb	0.5605173110961914	0.0982000008225441
4ypg.pdb	4ypg_HL_D_SL68T.pdb	0.10429321229457855	0.3824999928474426
4ypg.pdb	4ypg_HL_D_SL68W.pdb	0.5377302169799805	0.9667999744415283
4ypg.pdb	4ypg_HL_D_SL68Y.pdb	0.430340051651001	1.1700999736785889
4ypg.pdb	4ypg_HL_D_SL68V.pdb	0.6768341064453125	0.57669997215271
4ypg.pdb	4ypg_HL_D_GL69A.pdb	-0.11031457781791687	-0.1014999970793724
4ypg.pdb	4ypg_HL_D_GL69R.pdb	-0.30565232038497925	0.7670000195503235
4ypg.pdb	4ypg_HL_D_GL69N.pdb	-0.3599035143852234	0.7455999851226807
4ypg.pdb	4ypg_HL_D_GL69D.pdb	-0.553846538066864	0.49399998784065247
4ypg.pdb	4ypg_HL_D_GL69C.pdb	-0.14383754134178162	-0.05119999870657921
4ypg.pdb	4ypg_HL_D_GL69Q.pdb	-0.20089972019195557	0.659600019454956
4ypg.pdb	4ypg_HL_D_GL69E.pdb	-0.11570917069911957	0.14090000092983246
4ypg.pdb	4ypg_HL_D_GL69H.pdb	-0.008148565888404846	1.4509999752044678
4ypg.pdb	4ypg_HL_D_GL69I.pdb	0.09823627769947052	0.6876999735832214
4ypg.pdb	4ypg_HL_D_GL69L.pdb	0.15547023713588715	0.8723000288009644
4ypg.pdb	4ypg_HL_D_GL69K.pdb	0.14374874532222748	0.11289999634027481
4ypg.pdb	4ypg_HL_D_GL69M.pdb	0.340448796749115	2.2576000690460205
4ypg.pdb	4ypg_HL_D_GL69F.pdb	-0.06038910150527954	0.8745999932289124
4ypg.pdb	4ypg_HL_D_GL69P.pdb	-0.1909336894750595	0.24609999358654022
4ypg.pdb	4ypg_HL_D_GL69S.pdb	-0.36524444818496704	0.19040000438690186
4ypg.pdb	4ypg_HL_D_GL69T.pdb	-0.33616697788238525	-0.25940001010894775
4ypg.pdb	4ypg_HL_D_GL69W.pdb	0.8430240154266357	1.5637999773025513
4ypg.pdb	4ypg_HL_D_GL69Y.pdb	-0.14545975625514984	0.8665000200271606
4ypg.pdb	4ypg_HL_D_GL69V.pdb	-0.00621446967124939	-0.20520000159740448
4ypg.pdb	4ypg_HL_D_YL92A.pdb	-0.24934229254722595	-0.2930999994277954
4ypg.pdb	4ypg_HL_D_YL92R.pdb	-1.1174495220184326	-3.1593000888824463
4ypg.pdb	4ypg_HL_D_YL92N.pdb	-0.49250543117523193	-0.2904999852180481
4ypg.pdb	4ypg_HL_D_YL92D.pdb	-0.5491212606430054	-0.7486000061035156
4ypg.pdb	4ypg_HL_D_YL92C.pdb	-0.3324442505836487	-0.13619999587535858
4ypg.pdb	4ypg_HL_D_YL92Q.pdb	-0.6904752850532532	-0.2076999992132187
4ypg.pdb	4ypg_HL_D_YL92E.pdb	-0.6780558228492737	-2.1428000926971436
4ypg.pdb	4ypg_HL_D_YL92G.pdb	-0.3127802312374115	1.1399999856948853
4ypg.pdb	4ypg_HL_D_YL92H.pdb	-0.4185253977775574	0.46309998631477356
4ypg.pdb	4ypg_HL_D_YL92I.pdb	-0.35380297899246216	0.12269999831914902
4ypg.pdb	4ypg_HL_D_YL92L.pdb	-0.277940958738327	-0.04600000008940697
4ypg.pdb	4ypg_HL_D_YL92K.pdb	-0.565092921257019	-0.863099992275238
4ypg.pdb	4ypg_HL_D_YL92M.pdb	-0.5132943391799927	0.17139999568462372
4ypg.pdb	4ypg_HL_D_YL92F.pdb	-0.36909231543540955	-0.12150000035762787
4ypg.pdb	4ypg_HL_D_YL92P.pdb	-0.3646608293056488	0.038600001484155655
4ypg.pdb	4ypg_HL_D_YL92S.pdb	-0.5886935591697693	1.1581000089645386
4ypg.pdb	4ypg_HL_D_YL92T.pdb	-0.6854867935180664	0.8610000014305115
4ypg.pdb	4ypg_HL_D_YL92W.pdb	-0.6251919269561768	-2.545799970626831
4ypg.pdb	4ypg_HL_D_YL92V.pdb	-0.32467931509017944	1.5296000242233276
4ypg.pdb	4ypg_HL_D_GL93A.pdb	-0.16213947534561157	-0.3212999999523163
4ypg.pdb	4ypg_HL_D_GL93R.pdb	-1.0195505619049072	0.009700000286102295
4ypg.pdb	4ypg_HL_D_GL93N.pdb	-0.3808123469352722	-0.788100004196167
4ypg.pdb	4ypg_HL_D_GL93D.pdb	-0.44504424929618835	-1.7970000505447388
4ypg.pdb	4ypg_HL_D_GL93C.pdb	-0.144619882106781	-0.19589999318122864
4ypg.pdb	4ypg_HL_D_GL93Q.pdb	-1.0546995401382446	0.09910000115633011
4ypg.pdb	4ypg_HL_D_GL93E.pdb	-0.997514545917511	-0.9939000010490417
4ypg.pdb	4ypg_HL_D_GL93H.pdb	-0.2797423005104065	-0.5180000066757202
4ypg.pdb	4ypg_HL_D_GL93I.pdb	-0.9155466556549072	-0.8549000024795532
4ypg.pdb	4ypg_HL_D_GL93L.pdb	-0.13480809330940247	0.16899999976158142
4ypg.pdb	4ypg_HL_D_GL93K.pdb	-0.2454056590795517	0.6331999897956848
4ypg.pdb	4ypg_HL_D_GL93M.pdb	0.30406510829925537	0.775600016117096
4ypg.pdb	4ypg_HL_D_GL93F.pdb	-1.5605863332748413	-0.9502000212669373
4ypg.pdb	4ypg_HL_D_GL93P.pdb	-0.22014892101287842	-0.4334000051021576
4ypg.pdb	4ypg_HL_D_GL93S.pdb	-0.47494882345199585	-0.5676000118255615
4ypg.pdb	4ypg_HL_D_GL93T.pdb	-0.41153496503829956	-0.5152999758720398
4ypg.pdb	4ypg_HL_D_GL93W.pdb	-1.702415943145752	0.01119999960064888
4ypg.pdb	4ypg_HL_D_GL93Y.pdb	-9.997925758361816	-10.295660018920898
4ypg.pdb	4ypg_HL_D_GL93V.pdb	-0.10193084925413132	-0.1379999965429306
4ypg.pdb	4ypg_HL_D_SL95A.pdb	-0.2035662680864334	-0.32339999079704285
4ypg.pdb	4ypg_HL_D_SL95R.pdb	-0.3632408380508423	0.6194000244140625
4ypg.pdb	4ypg_HL_D_SL95N.pdb	-0.5673202872276306	-0.9151999950408936
4ypg.pdb	4ypg_HL_D_SL95D.pdb	-0.6676516532897949	-1.6243000030517578
4ypg.pdb	4ypg_HL_D_SL95C.pdb	-0.3409077525138855	0.033399999141693115
4ypg.pdb	4ypg_HL_D_SL95Q.pdb	-0.3235188126564026	-0.07999999821186066
4ypg.pdb	4ypg_HL_D_SL95E.pdb	-0.28980308771133423	-0.76910001039505
4ypg.pdb	4ypg_HL_D_SL95G.pdb	-0.299602746963501	-0.6689000129699707
4ypg.pdb	4ypg_HL_D_SL95H.pdb	-0.38791000843048096	-0.4666000008583069
4ypg.pdb	4ypg_HL_D_SL95I.pdb	-0.4667598605155945	-0.14149999618530273
4ypg.pdb	4ypg_HL_D_SL95L.pdb	-0.1520484983921051	-0.31150001287460327
4ypg.pdb	4ypg_HL_D_SL95K.pdb	-0.25684860348701477	-0.0357000008225441
4ypg.pdb	4ypg_HL_D_SL95M.pdb	-0.014610782265663147	0.786300003528595
4ypg.pdb	4ypg_HL_D_SL95F.pdb	-0.280072957277298	0.08919999748468399
4ypg.pdb	4ypg_HL_D_SL95P.pdb	-0.22366920113563538	-0.02810000069439411
4ypg.pdb	4ypg_HL_D_SL95T.pdb	0.07949940860271454	0.19470000267028809
4ypg.pdb	4ypg_HL_D_SL95W.pdb	-2.996377468109131	-4.046899795532227
4ypg.pdb	4ypg_HL_D_SL95Y.pdb	-0.3920533359050751	-0.4399000108242035
4ypg.pdb	4ypg_HL_D_SL95V.pdb	-0.13867181539535522	-0.7735000252723694
4ypg.pdb	4ypg_HL_D_RL97A.pdb	0.4806565046310425	-1.3543000221252441
4ypg.pdb	4ypg_HL_D_RL97N.pdb	0.10844244062900543	-1.3911000490188599
4ypg.pdb	4ypg_HL_D_RL97D.pdb	0.01721152663230896	-1.7935999631881714
4ypg.pdb	4ypg_HL_D_RL97C.pdb	0.6517584919929504	-1.0871000289916992
4ypg.pdb	4ypg_HL_D_RL97Q.pdb	0.07531370222568512	-1.2838000059127808
4ypg.pdb	4ypg_HL_D_RL97E.pdb	0.30893373489379883	-2.0894999504089355
4ypg.pdb	4ypg_HL_D_RL97G.pdb	0.34903234243392944	-1.4594000577926636
4ypg.pdb	4ypg_HL_D_RL97H.pdb	0.1286286562681198	-1.1058000326156616
4ypg.pdb	4ypg_HL_D_RL97I.pdb	0.733935534954071	-0.9398000240325928
4ypg.pdb	4ypg_HL_D_RL97L.pdb	0.814659595489502	-0.7480999827384949
4ypg.pdb	4ypg_HL_D_RL97K.pdb	0.030235379934310913	-1.0699000358581543
4ypg.pdb	4ypg_HL_D_RL97M.pdb	0.8440612554550171	-0.7010999917984009
4ypg.pdb	4ypg_HL_D_RL97F.pdb	0.6766168475151062	-0.10930000245571136
4ypg.pdb	4ypg_HL_D_RL97P.pdb	0.7425633072853088	-1.3667999505996704
4ypg.pdb	4ypg_HL_D_RL97S.pdb	0.3403620719909668	-1.3824000358581543
4ypg.pdb	4ypg_HL_D_RL97T.pdb	0.29473334550857544	-1.3824000358581543
4ypg.pdb	4ypg_HL_D_RL97W.pdb	-0.41470232605934143	-0.8772000074386597
4ypg.pdb	4ypg_HL_D_RL97Y.pdb	-0.09945869445800781	-0.6021999716758728
4ypg.pdb	4ypg_HL_D_RL97V.pdb	0.5354574918746948	-1.1308000087738037
4ypg.pdb	4ypg_HL_D_TD1A.pdb	-0.04482156038284302	-0.37630000710487366
4ypg.pdb	4ypg_HL_D_TD1R.pdb	-0.03079158067703247	-0.09640000015497208
4ypg.pdb	4ypg_HL_D_TD1N.pdb	-0.4928475618362427	0.005400000140070915
4ypg.pdb	4ypg_HL_D_TD1D.pdb	0.22604046761989594	-0.4133000075817108
4ypg.pdb	4ypg_HL_D_TD1C.pdb	-0.013155490159988403	-0.33149999380111694
4ypg.pdb	4ypg_HL_D_TD1Q.pdb	-0.03251449763774872	-0.3853999972343445
4ypg.pdb	4ypg_HL_D_TD1E.pdb	-1.622015118598938	-0.7605999708175659
4ypg.pdb	4ypg_HL_D_TD1G.pdb	-0.20432665944099426	-0.9835000038146973
4ypg.pdb	4ypg_HL_D_TD1H.pdb	-0.55968177318573	0.8780999779701233
4ypg.pdb	4ypg_HL_D_TD1I.pdb	0.9444594383239746	1.2005000114440918
4ypg.pdb	4ypg_HL_D_TD1L.pdb	0.48514997959136963	2.4623000621795654
4ypg.pdb	4ypg_HL_D_TD1K.pdb	0.14921723306179047	-0.3140999972820282
4ypg.pdb	4ypg_HL_D_TD1M.pdb	0.8529936075210571	0.6424999833106995
4ypg.pdb	4ypg_HL_D_TD1F.pdb	0.9212181568145752	0.909600019454956
4ypg.pdb	4ypg_HL_D_TD1P.pdb	0.13267554342746735	-0.5109999775886536
4ypg.pdb	4ypg_HL_D_TD1S.pdb	-0.6263046264648438	-0.43540000915527344
4ypg.pdb	4ypg_HL_D_TD1W.pdb	1.6619772911071777	1.3209999799728394
4ypg.pdb	4ypg_HL_D_TD1Y.pdb	0.7041154503822327	0.40939998626708984
4ypg.pdb	4ypg_HL_D_TD1V.pdb	0.5249121785163879	0.29420000314712524
4ypg.pdb	4ypg_HL_D_SD2A.pdb	0.13581149280071259	1.009600043296814
4ypg.pdb	4ypg_HL_D_SD2R.pdb	-3.889326333999634	-3.0007998943328857
4ypg.pdb	4ypg_HL_D_SD2N.pdb	-1.8732190132141113	-0.8475000262260437
4ypg.pdb	4ypg_HL_D_SD2D.pdb	-2.225843906402588	-1.9717999696731567
4ypg.pdb	4ypg_HL_D_SD2C.pdb	0.590597927570343	0.5825999975204468
4ypg.pdb	4ypg_HL_D_SD2Q.pdb	-7.6028032302856445	-3.13070011138916
4ypg.pdb	4ypg_HL_D_SD2E.pdb	-5.045359134674072	-3.4667000770568848
4ypg.pdb	4ypg_HL_D_SD2G.pdb	1.0150396823883057	1.273300051689148
4ypg.pdb	4ypg_HL_D_SD2H.pdb	-15.805191040039062	-12.029020309448242
4ypg.pdb	4ypg_HL_D_SD2I.pdb	-4.946760177612305	-3.4433999061584473
4ypg.pdb	4ypg_HL_D_SD2L.pdb	-7.770162105560303	-5.391600131988525
4ypg.pdb	4ypg_HL_D_SD2K.pdb	-1.3510518074035645	-1.26419997215271
4ypg.pdb	4ypg_HL_D_SD2M.pdb	-2.4002363681793213	-1.5342999696731567
4ypg.pdb	4ypg_HL_D_SD2F.pdb	-3.5585689544677734	-0.39500001072883606
4ypg.pdb	4ypg_HL_D_SD2P.pdb	-0.13078218698501587	-0.6154000163078308
4ypg.pdb	4ypg_HL_D_SD2T.pdb	-2.3702759742736816	-1.4805999994277954
4ypg.pdb	4ypg_HL_D_SD2W.pdb	-5.842404842376709	-2.151900053024292
4ypg.pdb	4ypg_HL_D_SD2Y.pdb	-5.772160053253174	-3.621000051498413
4ypg.pdb	4ypg_HL_D_SD2V.pdb	-1.2856124639511108	-1.3903000354766846
4ypg.pdb	4ypg_HL_D_DD4A.pdb	0.19345234334468842	0.08229999989271164
4ypg.pdb	4ypg_HL_D_DD4R.pdb	0.46720266342163086	0.906499981880188
4ypg.pdb	4ypg_HL_D_DD4N.pdb	0.036019906401634216	0.0414000004529953
4ypg.pdb	4ypg_HL_D_DD4C.pdb	0.11179395020008087	0.07900000363588333
4ypg.pdb	4ypg_HL_D_DD4Q.pdb	0.07840810716152191	0.09369999915361404
4ypg.pdb	4ypg_HL_D_DD4E.pdb	0.0841905027627945	0.05130000039935112
4ypg.pdb	4ypg_HL_D_DD4G.pdb	-0.17043611407279968	0.19519999623298645
4ypg.pdb	4ypg_HL_D_DD4H.pdb	0.06251843273639679	0.0885000005364418
4ypg.pdb	4ypg_HL_D_DD4I.pdb	0.6958256959915161	-0.15000000596046448
4ypg.pdb	4ypg_HL_D_DD4L.pdb	0.1907886117696762	0.09740000218153
4ypg.pdb	4ypg_HL_D_DD4K.pdb	0.2331128567457199	0.7037000060081482
4ypg.pdb	4ypg_HL_D_DD4M.pdb	0.2630993723869324	0.05009999871253967
4ypg.pdb	4ypg_HL_D_DD4F.pdb	0.0123358815908432	0.10920000076293945
4ypg.pdb	4ypg_HL_D_DD4P.pdb	0.1108672171831131	-0.04490000009536743
4ypg.pdb	4ypg_HL_D_DD4S.pdb	-0.42285406589508057	0.1737000048160553
4ypg.pdb	4ypg_HL_D_DD4T.pdb	-0.31358253955841064	0.16449999809265137
4ypg.pdb	4ypg_HL_D_DD4W.pdb	0.022569119930267334	0.09939999878406525
4ypg.pdb	4ypg_HL_D_DD4Y.pdb	-0.0468100905418396	0.11150000244379044
4ypg.pdb	4ypg_HL_D_DD4V.pdb	0.28823989629745483	-0.05460000038146973
4ypg.pdb	4ypg_HL_D_ID55A.pdb	-0.26210159063339233	0.1111999973654747
4ypg.pdb	4ypg_HL_D_ID55R.pdb	-0.571316123008728	0.12139999866485596
4ypg.pdb	4ypg_HL_D_ID55N.pdb	-0.3769553601741791	0.05640000104904175
4ypg.pdb	4ypg_HL_D_ID55D.pdb	-0.45640474557876587	0.8546000123023987
4ypg.pdb	4ypg_HL_D_ID55C.pdb	-0.33141887187957764	0.22789999842643738
4ypg.pdb	4ypg_HL_D_ID55Q.pdb	-0.4985993504524231	0.04170000180602074
4ypg.pdb	4ypg_HL_D_ID55E.pdb	-0.4090537428855896	0.028599999845027924
4ypg.pdb	4ypg_HL_D_ID55G.pdb	-0.24794213473796844	0.10140000283718109
4ypg.pdb	4ypg_HL_D_ID55H.pdb	-0.43287718296051025	0.0640999972820282
4ypg.pdb	4ypg_HL_D_ID55L.pdb	-0.4123954474925995	0.020600000396370888
4ypg.pdb	4ypg_HL_D_ID55K.pdb	-0.4213118255138397	0.05510000139474869
4ypg.pdb	4ypg_HL_D_ID55M.pdb	-0.3939197063446045	-0.04360000044107437
4ypg.pdb	4ypg_HL_D_ID55F.pdb	-0.6034548878669739	0.05209999904036522
4ypg.pdb	4ypg_HL_D_ID55P.pdb	-0.4786874055862427	0.03819999843835831
4ypg.pdb	4ypg_HL_D_ID55S.pdb	-0.4302317500114441	0.08500000089406967
4ypg.pdb	4ypg_HL_D_ID55T.pdb	-0.46281951665878296	0.07509999722242355
4ypg.pdb	4ypg_HL_D_ID55W.pdb	-0.44954824447631836	0.08389999717473984
4ypg.pdb	4ypg_HL_D_ID55Y.pdb	-0.7069395184516907	0.10360000282526016
4ypg.pdb	4ypg_HL_D_ID55V.pdb	-0.2844525873661041	0.08540000021457672
4ypg.pdb	4ypg_HL_D_PD56A.pdb	-0.3104732632637024	-0.23849999904632568
4ypg.pdb	4ypg_HL_D_PD56R.pdb	-2.0627593994140625	-2.868799924850464
4ypg.pdb	4ypg_HL_D_PD56N.pdb	-0.458564817905426	-0.7706000208854675
4ypg.pdb	4ypg_HL_D_PD56D.pdb	-1.8599215745925903	-1.4132000207901
4ypg.pdb	4ypg_HL_D_PD56C.pdb	-0.424790620803833	-0.3625999987125397
4ypg.pdb	4ypg_HL_D_PD56Q.pdb	-0.4045112729072571	-1.1085000038146973
4ypg.pdb	4ypg_HL_D_PD56E.pdb	-0.9247690439224243	-0.5881999731063843
4ypg.pdb	4ypg_HL_D_PD56G.pdb	-0.3793982267379761	-0.5467000007629395
4ypg.pdb	4ypg_HL_D_PD56H.pdb	-0.3339618146419525	-1.5288000106811523
4ypg.pdb	4ypg_HL_D_PD56I.pdb	-0.34612131118774414	-0.21739999949932098
4ypg.pdb	4ypg_HL_D_PD56L.pdb	-0.7387667894363403	-2.0808000564575195
4ypg.pdb	4ypg_HL_D_PD56K.pdb	-0.5382741093635559	-2.9776999950408936
4ypg.pdb	4ypg_HL_D_PD56M.pdb	-0.5426057577133179	-0.8033999800682068
4ypg.pdb	4ypg_HL_D_PD56F.pdb	0.24710945785045624	-1.388200044631958
4ypg.pdb	4ypg_HL_D_PD56S.pdb	-0.3494916558265686	-0.8177000284194946
4ypg.pdb	4ypg_HL_D_PD56T.pdb	-0.27656784653663635	-0.5759999752044678
4ypg.pdb	4ypg_HL_D_PD56W.pdb	-3.3041903972625732	-3.2572999000549316
4ypg.pdb	4ypg_HL_D_PD56Y.pdb	-0.180170476436615	-1.5016000270843506
4ypg.pdb	4ypg_HL_D_PD56V.pdb	-0.20521266758441925	0.12240000069141388
4ypg.pdb	4ypg_HL_D_HD59A.pdb	-1.039642333984375	-1.205199956893921
4ypg.pdb	4ypg_HL_D_HD59R.pdb	-1.9891993999481201	-2.7792999744415283
4ypg.pdb	4ypg_HL_D_HD59N.pdb	-0.7917929887771606	-0.5665000081062317
4ypg.pdb	4ypg_HL_D_HD59D.pdb	-0.5450490713119507	0.5651999711990356
4ypg.pdb	4ypg_HL_D_HD59C.pdb	-0.8274759650230408	-0.6057999730110168
4ypg.pdb	4ypg_HL_D_HD59Q.pdb	-0.5974586606025696	1.6467000246047974
4ypg.pdb	4ypg_HL_D_HD59E.pdb	-0.24299272894859314	0.11060000211000443
4ypg.pdb	4ypg_HL_D_HD59G.pdb	-0.9261495471000671	-0.41440001130104065
4ypg.pdb	4ypg_HL_D_HD59I.pdb	-0.6037821173667908	0.4196999967098236
4ypg.pdb	4ypg_HL_D_HD59L.pdb	-0.4636904001235962	-1.8151999711990356
4ypg.pdb	4ypg_HL_D_HD59K.pdb	-0.5597699880599976	0.4571000039577484
4ypg.pdb	4ypg_HL_D_HD59M.pdb	-0.381628155708313	-1.9306999444961548
4ypg.pdb	4ypg_HL_D_HD59F.pdb	-1.4500255584716797	-4.2332000732421875
4ypg.pdb	4ypg_HL_D_HD59P.pdb	-1.3615789413452148	-0.8776000142097473
4ypg.pdb	4ypg_HL_D_HD59S.pdb	-0.8450875878334045	-0.35989999771118164
4ypg.pdb	4ypg_HL_D_HD59T.pdb	-0.48832106590270996	-0.8420000076293945
4ypg.pdb	4ypg_HL_D_HD59W.pdb	-5.321646690368652	-6.657599925994873
4ypg.pdb	4ypg_HL_D_HD59Y.pdb	-1.3387482166290283	-4.363900184631348
4ypg.pdb	4ypg_HL_D_HD59V.pdb	-0.6035187244415283	0.05810000002384186
4ypg.pdb	4ypg_HL_D_ED60A.pdb	-0.2987508773803711	-0.8032000064849854
4ypg.pdb	4ypg_HL_D_ED60R.pdb	-0.15547215938568115	-1.4148999452590942
4ypg.pdb	4ypg_HL_D_ED60N.pdb	-0.5022225975990295	-0.9941999912261963
4ypg.pdb	4ypg_HL_D_ED60D.pdb	-0.38119441270828247	-0.3984000086784363
4ypg.pdb	4ypg_HL_D_ED60C.pdb	-0.36655861139297485	-0.021199999377131462
4ypg.pdb	4ypg_HL_D_ED60Q.pdb	-0.9773252606391907	-1.9534000158309937
4ypg.pdb	4ypg_HL_D_ED60G.pdb	-0.3743433952331543	-0.7912999987602234
4ypg.pdb	4ypg_HL_D_ED60H.pdb	-0.4707610011100769	-0.6575000286102295
4ypg.pdb	4ypg_HL_D_ED60I.pdb	-0.029560968279838562	-0.5845999717712402
4ypg.pdb	4ypg_HL_D_ED60L.pdb	-0.09917131066322327	-0.014499999582767487
4ypg.pdb	4ypg_HL_D_ED60K.pdb	-0.04135890305042267	0.07680000364780426
4ypg.pdb	4ypg_HL_D_ED60M.pdb	0.027723580598831177	-0.4860999882221222
4ypg.pdb	4ypg_HL_D_ED60F.pdb	-0.48998892307281494	-0.49810001254081726
4ypg.pdb	4ypg_HL_D_ED60P.pdb	-1.0400035381317139	-1.250599980354309
4ypg.pdb	4ypg_HL_D_ED60S.pdb	-0.385236918926239	-0.32760000228881836
4ypg.pdb	4ypg_HL_D_ED60T.pdb	-0.6568413376808167	-0.8360000252723694
4ypg.pdb	4ypg_HL_D_ED60W.pdb	-0.13752132654190063	-0.927299976348877
4ypg.pdb	4ypg_HL_D_ED60Y.pdb	-0.5564386248588562	-0.5625
4ypg.pdb	4ypg_HL_D_ED60V.pdb	-0.19680479168891907	-0.476500004529953
4ypg.pdb	4ypg_HL_D_QD63A.pdb	-0.6878575086593628	1.6129000186920166
4ypg.pdb	4ypg_HL_D_QD63R.pdb	-1.7060993909835815	-1.3672000169754028
4ypg.pdb	4ypg_HL_D_QD63N.pdb	-0.7532578706741333	1.1992000341415405
4ypg.pdb	4ypg_HL_D_QD63D.pdb	-0.8482221364974976	1.1287000179290771
4ypg.pdb	4ypg_HL_D_QD63C.pdb	-0.752922534942627	1.6830999851226807
4ypg.pdb	4ypg_HL_D_QD63E.pdb	-1.970997929573059	0.16519999504089355
4ypg.pdb	4ypg_HL_D_QD63G.pdb	-0.8077774047851562	1.3875999450683594
4ypg.pdb	4ypg_HL_D_QD63H.pdb	-2.167816638946533	-0.5985000133514404
4ypg.pdb	4ypg_HL_D_QD63I.pdb	-0.2033669650554657	2.2479000091552734
4ypg.pdb	4ypg_HL_D_QD63L.pdb	-0.17139405012130737	2.514400005340576
4ypg.pdb	4ypg_HL_D_QD63K.pdb	-0.42393922805786133	-1.2218999862670898
4ypg.pdb	4ypg_HL_D_QD63M.pdb	-0.22101500630378723	2.803499937057495
4ypg.pdb	4ypg_HL_D_QD63F.pdb	-1.4085232019424438	-0.21780000627040863
4ypg.pdb	4ypg_HL_D_QD63P.pdb	-0.9676574468612671	1.146399974822998
4ypg.pdb	4ypg_HL_D_QD63S.pdb	-0.8649669885635376	1.2245999574661255
4ypg.pdb	4ypg_HL_D_QD63T.pdb	-0.7236257195472717	1.8361999988555908
4ypg.pdb	4ypg_HL_D_QD63W.pdb	-6.298140048980713	-3.9748001098632812
4ypg.pdb	4ypg_HL_D_QD63Y.pdb	-2.0647072792053223	0.6553000211715698
4ypg.pdb	4ypg_HL_D_QD63V.pdb	-0.41995981335639954	2.484299898147583
4ypg.pdb	4ypg_HL_D_QD64A.pdb	0.012815400958061218	0.19300000369548798
4ypg.pdb	4ypg_HL_D_QD64R.pdb	-0.19706463813781738	-0.22120000422000885
4ypg.pdb	4ypg_HL_D_QD64N.pdb	-0.1742686629295349	0.017000000923871994
4ypg.pdb	4ypg_HL_D_QD64D.pdb	-0.25451627373695374	-0.30979999899864197
4ypg.pdb	4ypg_HL_D_QD64C.pdb	-0.0030589699745178223	-0.031700000166893005
4ypg.pdb	4ypg_HL_D_QD64E.pdb	-0.24378569424152374	0.20309999585151672
4ypg.pdb	4ypg_HL_D_QD64G.pdb	0.12244780361652374	-0.14319999516010284
4ypg.pdb	4ypg_HL_D_QD64H.pdb	-0.1709873378276825	0.0568000003695488
4ypg.pdb	4ypg_HL_D_QD64I.pdb	-0.18507860600948334	-0.07989999651908875
4ypg.pdb	4ypg_HL_D_QD64L.pdb	-0.19023433327674866	0.05209999904036522
4ypg.pdb	4ypg_HL_D_QD64K.pdb	-0.2456710934638977	-0.13009999692440033
4ypg.pdb	4ypg_HL_D_QD64M.pdb	-0.09661419689655304	0.1768999993801117
4ypg.pdb	4ypg_HL_D_QD64F.pdb	-0.36705440282821655	0.024299999698996544
4ypg.pdb	4ypg_HL_D_QD64P.pdb	-0.4858894944190979	-0.2596000134944916
4ypg.pdb	4ypg_HL_D_QD64S.pdb	-0.0102444589138031	-0.2980000078678131
4ypg.pdb	4ypg_HL_D_QD64T.pdb	-0.0034642666578292847	-0.05249999836087227
4ypg.pdb	4ypg_HL_D_QD64W.pdb	-0.2970542311668396	0.24860000610351562
4ypg.pdb	4ypg_HL_D_QD64Y.pdb	-0.42890244722366333	0.2816999852657318
4ypg.pdb	4ypg_HL_D_QD64V.pdb	-0.07588590681552887	-0.08429999649524689
4ypg.pdb	4ypg_HL_D_FD66A.pdb	-0.5459473729133606	-1.2312999963760376
4ypg.pdb	4ypg_HL_D_FD66R.pdb	-0.5725834965705872	-2.5092999935150146
4ypg.pdb	4ypg_HL_D_FD66N.pdb	-0.6597651243209839	-1.1902999877929688
4ypg.pdb	4ypg_HL_D_FD66D.pdb	-0.9215632677078247	-0.9296000003814697
4ypg.pdb	4ypg_HL_D_FD66C.pdb	-0.5840358734130859	-1.204699993133545
4ypg.pdb	4ypg_HL_D_FD66Q.pdb	-0.6479981541633606	-0.9936000108718872
4ypg.pdb	4ypg_HL_D_FD66E.pdb	-0.8311961889266968	-0.38199999928474426
4ypg.pdb	4ypg_HL_D_FD66G.pdb	-0.6079657673835754	-1.5247000455856323
4ypg.pdb	4ypg_HL_D_FD66H.pdb	-0.3124876618385315	0.2547999918460846
4ypg.pdb	4ypg_HL_D_FD66I.pdb	-0.46287891268730164	-0.8090000152587891
4ypg.pdb	4ypg_HL_D_FD66L.pdb	-0.4911593794822693	-0.4357999861240387
4ypg.pdb	4ypg_HL_D_FD66K.pdb	-0.6964678764343262	-0.7437999844551086
4ypg.pdb	4ypg_HL_D_FD66M.pdb	-0.5271487236022949	-1.0029000043869019
4ypg.pdb	4ypg_HL_D_FD66P.pdb	-0.9138877391815186	-1.3974000215530396
4ypg.pdb	4ypg_HL_D_FD66S.pdb	-0.7527278661727905	-1.555400013923645
4ypg.pdb	4ypg_HL_D_FD66T.pdb	-0.6127723455429077	-0.9327999949455261
4ypg.pdb	4ypg_HL_D_FD66W.pdb	-2.1112136840820312	-1.6152000427246094
4ypg.pdb	4ypg_HL_D_FD66Y.pdb	-0.35858821868896484	-0.4652000069618225
4ypg.pdb	4ypg_HL_D_FD66V.pdb	-0.4923001527786255	-0.9911999702453613
4ypg.pdb	4ypg_HL_D_ND67A.pdb	0.3155364990234375	0.1891999989748001
4ypg.pdb	4ypg_HL_D_ND67R.pdb	0.3962603211402893	-0.24500000476837158
4ypg.pdb	4ypg_HL_D_ND67D.pdb	-0.5083494782447815	0.21289999783039093
4ypg.pdb	4ypg_HL_D_ND67C.pdb	0.44841837882995605	0.13840000331401825
4ypg.pdb	4ypg_HL_D_ND67Q.pdb	0.2708313465118408	0.6798999905586243
4ypg.pdb	4ypg_HL_D_ND67E.pdb	0.7836291193962097	0.22380000352859497
4ypg.pdb	4ypg_HL_D_ND67G.pdb	0.1379251331090927	-0.16529999673366547
4ypg.pdb	4ypg_HL_D_ND67H.pdb	0.116013303399086	0.7091000080108643
4ypg.pdb	4ypg_HL_D_ND67I.pdb	-0.6938957571983337	-0.6200000047683716
4ypg.pdb	4ypg_HL_D_ND67L.pdb	0.6762215495109558	0.5403000116348267
4ypg.pdb	4ypg_HL_D_ND67K.pdb	0.5667722225189209	0.5322999954223633
4ypg.pdb	4ypg_HL_D_ND67M.pdb	0.7239151000976562	0.20720000565052032
4ypg.pdb	4ypg_HL_D_ND67F.pdb	0.5815043449401855	0.29739999771118164
4ypg.pdb	4ypg_HL_D_ND67P.pdb	-2.3899776935577393	-2.359499931335449
4ypg.pdb	4ypg_HL_D_ND67S.pdb	0.03509156405925751	-0.0024999999441206455
4ypg.pdb	4ypg_HL_D_ND67T.pdb	1.2284409999847412	0.7378000020980835
4ypg.pdb	4ypg_HL_D_ND67W.pdb	0.8489108085632324	0.8727999925613403
4ypg.pdb	4ypg_HL_D_ND67Y.pdb	0.4837114214897156	0.20739999413490295
4ypg.pdb	4ypg_HL_D_ND67V.pdb	0.5430892109870911	0.374099999666214
4ypg.pdb	4ypg_HL_D_TD88A.pdb	-0.1798681616783142	-0.13099999725818634
4ypg.pdb	4ypg_HL_D_TD88R.pdb	-0.3202684819698334	-0.5559999942779541
4ypg.pdb	4ypg_HL_D_TD88N.pdb	-0.10408657789230347	0.3953000009059906
4ypg.pdb	4ypg_HL_D_TD88D.pdb	-0.5342549085617065	0.24289999902248383
4ypg.pdb	4ypg_HL_D_TD88C.pdb	-0.014392450451850891	0.19480000436306
4ypg.pdb	4ypg_HL_D_TD88Q.pdb	-0.2683485448360443	-0.045099999755620956
4ypg.pdb	4ypg_HL_D_TD88E.pdb	-0.28090646862983704	0.07440000027418137
4ypg.pdb	4ypg_HL_D_TD88G.pdb	-0.2094806432723999	-0.22120000422000885
4ypg.pdb	4ypg_HL_D_TD88H.pdb	-0.14957156777381897	0.39239999651908875
4ypg.pdb	4ypg_HL_D_TD88I.pdb	0.05824600160121918	0.11869999766349792
4ypg.pdb	4ypg_HL_D_TD88L.pdb	-0.0657239705324173	0.1518000066280365
4ypg.pdb	4ypg_HL_D_TD88K.pdb	-0.21970538794994354	-0.3644999861717224
4ypg.pdb	4ypg_HL_D_TD88M.pdb	0.07888679206371307	0.24719999730587006
4ypg.pdb	4ypg_HL_D_TD88F.pdb	0.1940665990114212	0.6067000031471252
4ypg.pdb	4ypg_HL_D_TD88P.pdb	-0.4328409433364868	-0.15860000252723694
4ypg.pdb	4ypg_HL_D_TD88S.pdb	-0.26050034165382385	0.013299999758601189
4ypg.pdb	4ypg_HL_D_TD88W.pdb	-0.18376997113227844	1.6217000484466553
4ypg.pdb	4ypg_HL_D_TD88Y.pdb	0.8602521419525146	1.7632999420166016
4ypg.pdb	4ypg_HL_D_TD88V.pdb	0.039373233914375305	0.051100000739097595
4ypg.pdb	4ypg_HL_D_YD91A.pdb	-0.4692438840866089	-1.1683000326156616
4ypg.pdb	4ypg_HL_D_YD91R.pdb	-0.5732539296150208	-1.9275000095367432
4ypg.pdb	4ypg_HL_D_YD91N.pdb	-0.7582459449768066	-1.6152000427246094
4ypg.pdb	4ypg_HL_D_YD91D.pdb	-0.9223853349685669	-1.1395000219345093
4ypg.pdb	4ypg_HL_D_YD91C.pdb	-0.5455890893936157	-1.1090999841690063
4ypg.pdb	4ypg_HL_D_YD91Q.pdb	-0.3472568392753601	-0.20020000636577606
4ypg.pdb	4ypg_HL_D_YD91E.pdb	-0.6474419832229614	-0.44940000772476196
4ypg.pdb	4ypg_HL_D_YD91G.pdb	-0.6182377338409424	-1.7964999675750732
4ypg.pdb	4ypg_HL_D_YD91H.pdb	-0.5024322271347046	-0.9871000051498413
4ypg.pdb	4ypg_HL_D_YD91I.pdb	-1.3550938367843628	-2.5083000659942627
4ypg.pdb	4ypg_HL_D_YD91L.pdb	-0.09612465649843216	0.4368000030517578
4ypg.pdb	4ypg_HL_D_YD91K.pdb	-0.3659362196922302	-0.7842000126838684
4ypg.pdb	4ypg_HL_D_YD91M.pdb	-0.10999001562595367	-0.2393999993801117
4ypg.pdb	4ypg_HL_D_YD91F.pdb	-0.46371161937713623	0.37689998745918274
4ypg.pdb	4ypg_HL_D_YD91P.pdb	-0.9145631790161133	-1.5413999557495117
4ypg.pdb	4ypg_HL_D_YD91S.pdb	-0.6972742080688477	-2.02810001373291
4ypg.pdb	4ypg_HL_D_YD91T.pdb	-2.709479570388794	-3.7453999519348145
4ypg.pdb	4ypg_HL_D_YD91W.pdb	-0.4191979169845581	0.5083000063896179
4ypg.pdb	4ypg_HL_D_YD91V.pdb	-1.2996569871902466	-2.408400058746338
4ypg.pdb	4ypg_HL_D_QD92A.pdb	0.09142060577869415	1.256500005722046
4ypg.pdb	4ypg_HL_D_QD92R.pdb	0.03145408630371094	1.5679999589920044
4ypg.pdb	4ypg_HL_D_QD92N.pdb	-0.2837372422218323	0.9872000217437744
4ypg.pdb	4ypg_HL_D_QD92D.pdb	-0.6221340298652649	0.9441999793052673
4ypg.pdb	4ypg_HL_D_QD92C.pdb	0.22747458517551422	1.4326000213623047
4ypg.pdb	4ypg_HL_D_QD92E.pdb	-0.12745636701583862	1.298200011253357
4ypg.pdb	4ypg_HL_D_QD92G.pdb	0.04644329845905304	0.5550000071525574
4ypg.pdb	4ypg_HL_D_QD92H.pdb	0.021041885018348694	1.7229000329971313
4ypg.pdb	4ypg_HL_D_QD92I.pdb	0.4612605571746826	2.033099889755249
4ypg.pdb	4ypg_HL_D_QD92L.pdb	0.4342864751815796	1.9529000520706177
4ypg.pdb	4ypg_HL_D_QD92K.pdb	0.08133329451084137	1.1943000555038452
4ypg.pdb	4ypg_HL_D_QD92M.pdb	0.5151803493499756	0.5049999952316284
4ypg.pdb	4ypg_HL_D_QD92F.pdb	0.3181825280189514	2.2555999755859375
4ypg.pdb	4ypg_HL_D_QD92P.pdb	-2.5351569652557373	-0.7742999792098999
4ypg.pdb	4ypg_HL_D_QD92S.pdb	-0.05972255766391754	1.1473000049591064
4ypg.pdb	4ypg_HL_D_QD92T.pdb	-0.16640862822532654	1.2651000022888184
4ypg.pdb	4ypg_HL_D_QD92W.pdb	-0.11044856905937195	1.3645999431610107
4ypg.pdb	4ypg_HL_D_QD92Y.pdb	-0.21085749566555023	1.9150999784469604
4ypg.pdb	4ypg_HL_D_QD92V.pdb	0.36848723888397217	1.4426000118255615
4ypg.pdb	4ypg_HL_D_LD94A.pdb	-0.2027236968278885	0.9729999899864197
4ypg.pdb	4ypg_HL_D_LD94R.pdb	-0.2772896885871887	-1.732800006866455
4ypg.pdb	4ypg_HL_D_LD94N.pdb	-0.4694948196411133	0.6330000162124634
4ypg.pdb	4ypg_HL_D_LD94D.pdb	-0.5028334259986877	0.4366999864578247
4ypg.pdb	4ypg_HL_D_LD94C.pdb	-0.4351452589035034	0.8208000063896179
4ypg.pdb	4ypg_HL_D_LD94Q.pdb	-0.2837476134300232	-0.2827000021934509
4ypg.pdb	4ypg_HL_D_LD94E.pdb	-0.4860004186630249	-0.8639000058174133
4ypg.pdb	4ypg_HL_D_LD94G.pdb	-0.3009999394416809	0.801800012588501
4ypg.pdb	4ypg_HL_D_LD94H.pdb	-0.3863639831542969	1.0530999898910522
4ypg.pdb	4ypg_HL_D_LD94I.pdb	-0.18909336626529694	-0.4837000072002411
4ypg.pdb	4ypg_HL_D_LD94K.pdb	-0.4886607527732849	-0.511900007724762
4ypg.pdb	4ypg_HL_D_LD94M.pdb	-0.05895127356052399	0.014600000344216824
4ypg.pdb	4ypg_HL_D_LD94F.pdb	-0.2847425937652588	-0.5353999733924866
4ypg.pdb	4ypg_HL_D_LD94P.pdb	-0.5758714079856873	0.5297999978065491
4ypg.pdb	4ypg_HL_D_LD94S.pdb	-0.45665791630744934	0.9922999739646912
4ypg.pdb	4ypg_HL_D_LD94T.pdb	-0.8711889982223511	0.8202999830245972
4ypg.pdb	4ypg_HL_D_LD94W.pdb	-0.5797154307365417	-1.1952999830245972
4ypg.pdb	4ypg_HL_D_LD94Y.pdb	-1.0575590133666992	-0.1234000027179718
4ypg.pdb	4ypg_HL_D_LD94V.pdb	-0.14005813002586365	0.46149998903274536
4ypg.pdb	4ypg_HL_D_ND95A.pdb	0.12777645885944366	1.5743000507354736
4ypg.pdb	4ypg_HL_D_ND95R.pdb	-0.8703272938728333	-3.068000078201294
4ypg.pdb	4ypg_HL_D_ND95D.pdb	-1.0077260732650757	-0.23729999363422394
4ypg.pdb	4ypg_HL_D_ND95C.pdb	0.2551876902580261	1.5664000511169434
4ypg.pdb	4ypg_HL_D_ND95Q.pdb	0.22234301269054413	1.155500054359436
4ypg.pdb	4ypg_HL_D_ND95E.pdb	0.44117873907089233	2.6184000968933105
4ypg.pdb	4ypg_HL_D_ND95G.pdb	-0.03480871021747589	0.9674999713897705
4ypg.pdb	4ypg_HL_D_ND95H.pdb	-1.2283861637115479	-2.067699909210205
4ypg.pdb	4ypg_HL_D_ND95I.pdb	-0.9736360907554626	0.6146000027656555
4ypg.pdb	4ypg_HL_D_ND95L.pdb	-0.6747556924819946	-0.07599999755620956
4ypg.pdb	4ypg_HL_D_ND95K.pdb	0.17878474295139313	0.552299976348877
4ypg.pdb	4ypg_HL_D_ND95M.pdb	0.5561529397964478	1.8878999948501587
4ypg.pdb	4ypg_HL_D_ND95F.pdb	-2.5020482540130615	0.271699994802475
4ypg.pdb	4ypg_HL_D_ND95P.pdb	-1.0899477005004883	-0.12380000203847885
4ypg.pdb	4ypg_HL_D_ND95S.pdb	-0.043300971388816833	1.1295000314712524
4ypg.pdb	4ypg_HL_D_ND95T.pdb	-0.023658767342567444	1.3234000205993652
4ypg.pdb	4ypg_HL_D_ND95W.pdb	0.33006376028060913	-2.4791998863220215
4ypg.pdb	4ypg_HL_D_ND95Y.pdb	-4.773664474487305	-2.8782999515533447
4ypg.pdb	4ypg_HL_D_ND95V.pdb	-0.20681601762771606	1.3005000352859497
4ypg.pdb	4ypg_HL_D_ED98A.pdb	-0.17371989786624908	1.4850000143051147
4ypg.pdb	4ypg_HL_D_ED98R.pdb	-3.3807709217071533	-5.242700099945068
4ypg.pdb	4ypg_HL_D_ED98N.pdb	-0.15329578518867493	-0.9312999844551086
4ypg.pdb	4ypg_HL_D_ED98D.pdb	-0.28755655884742737	0.05079999938607216
4ypg.pdb	4ypg_HL_D_ED98C.pdb	-0.3156527280807495	0.26739999651908875
4ypg.pdb	4ypg_HL_D_ED98Q.pdb	-0.4962403178215027	-1.0779000520706177
4ypg.pdb	4ypg_HL_D_ED98G.pdb	-0.20597460865974426	-0.7667999863624573
4ypg.pdb	4ypg_HL_D_ED98H.pdb	-0.05710424482822418	-1.250499963760376
4ypg.pdb	4ypg_HL_D_ED98I.pdb	-0.7946856021881104	-0.23759999871253967
4ypg.pdb	4ypg_HL_D_ED98L.pdb	0.41111236810684204	1.8076000213623047
4ypg.pdb	4ypg_HL_D_ED98K.pdb	-0.11719360202550888	-0.5320000052452087
4ypg.pdb	4ypg_HL_D_ED98M.pdb	0.32133054733276367	1.1105999946594238
4ypg.pdb	4ypg_HL_D_ED98F.pdb	-7.166426658630371	-9.95753002166748
4ypg.pdb	4ypg_HL_D_ED98P.pdb	-0.25698673725128174	-0.13699999451637268
4ypg.pdb	4ypg_HL_D_ED98S.pdb	-0.40368208289146423	-0.27489998936653137
4ypg.pdb	4ypg_HL_D_ED98T.pdb	-0.4464341402053833	-0.3901999890804291
4ypg.pdb	4ypg_HL_D_ED98W.pdb	-3.6246719360351562	-6.3480000495910645
4ypg.pdb	4ypg_HL_D_ED98Y.pdb	-9.580790519714355	-13.028289794921875
4ypg.pdb	4ypg_HL_D_ED98V.pdb	-0.6358417272567749	-0.1923000067472458
4ypg.pdb	4ypg_HL_D_AD99R.pdb	-2.036799907684326	-5.53980016708374
4ypg.pdb	4ypg_HL_D_AD99N.pdb	-2.2210099697113037	-1.1023999452590942
4ypg.pdb	4ypg_HL_D_AD99D.pdb	-1.2915818691253662	-0.43140000104904175
4ypg.pdb	4ypg_HL_D_AD99C.pdb	-0.2772234082221985	1.1917999982833862
4ypg.pdb	4ypg_HL_D_AD99Q.pdb	-1.5362118482589722	-0.7835000157356262
4ypg.pdb	4ypg_HL_D_AD99E.pdb	-1.6087117195129395	-0.9901999831199646
4ypg.pdb	4ypg_HL_D_AD99G.pdb	-0.3147558569908142	-0.1696999967098236
4ypg.pdb	4ypg_HL_D_AD99H.pdb	-10.751863479614258	-9.616499900817871
4ypg.pdb	4ypg_HL_D_AD99I.pdb	-3.9247570037841797	-2.4885001182556152
4ypg.pdb	4ypg_HL_D_AD99L.pdb	-1.0152382850646973	-0.3073999881744385
4ypg.pdb	4ypg_HL_D_AD99K.pdb	-6.255797386169434	-5.189000129699707
4ypg.pdb	4ypg_HL_D_AD99M.pdb	-1.8924721479415894	-1.9615000486373901
4ypg.pdb	4ypg_HL_D_AD99F.pdb	-9.915304183959961	-10.818180084228516
4ypg.pdb	4ypg_HL_D_AD99P.pdb	-0.8614869117736816	0.7986000180244446
4ypg.pdb	4ypg_HL_D_AD99S.pdb	-0.3562503755092621	-0.3564999997615814
4ypg.pdb	4ypg_HL_D_AD99T.pdb	-0.44086742401123047	1.7021000385284424
4ypg.pdb	4ypg_HL_D_AD99W.pdb	-7.077608108520508	-10.056119918823242
4ypg.pdb	4ypg_HL_D_AD99Y.pdb	-18.339492797851562	-17.779949188232422
4ypg.pdb	4ypg_HL_D_AD99V.pdb	-0.36753207445144653	1.5318000316619873
4ypg.pdb	4ypg_HL_D_VD101A.pdb	-0.3752466142177582	-0.8127999901771545
4ypg.pdb	4ypg_HL_D_VD101R.pdb	-0.5336253046989441	-0.016699999570846558
4ypg.pdb	4ypg_HL_D_VD101N.pdb	-0.5283726453781128	0.20090000331401825
4ypg.pdb	4ypg_HL_D_VD101D.pdb	-0.4358041286468506	0.6089000105857849
4ypg.pdb	4ypg_HL_D_VD101C.pdb	-0.3043093681335449	-0.4007999897003174
4ypg.pdb	4ypg_HL_D_VD101Q.pdb	-0.4971265196800232	-0.13459999859333038
4ypg.pdb	4ypg_HL_D_VD101E.pdb	-1.2966065406799316	-1.289199948310852
4ypg.pdb	4ypg_HL_D_VD101G.pdb	-0.5619231462478638	-1.2927000522613525
4ypg.pdb	4ypg_HL_D_VD101H.pdb	-1.3427095413208008	-1.4074000120162964
4ypg.pdb	4ypg_HL_D_VD101I.pdb	-0.15503928065299988	-0.10429999977350235
4ypg.pdb	4ypg_HL_D_VD101L.pdb	-0.1190866157412529	-0.12809999287128448
4ypg.pdb	4ypg_HL_D_VD101K.pdb	-0.4535641074180603	-0.13269999623298645
4ypg.pdb	4ypg_HL_D_VD101M.pdb	-0.08709099888801575	0.59579998254776
4ypg.pdb	4ypg_HL_D_VD101F.pdb	-1.204949975013733	0.15309999883174896
4ypg.pdb	4ypg_HL_D_VD101P.pdb	-0.6312516927719116	-0.9244999885559082
4ypg.pdb	4ypg_HL_D_VD101S.pdb	-0.6164504289627075	-1.1663999557495117
4ypg.pdb	4ypg_HL_D_VD101T.pdb	-0.6546956896781921	-0.6151999831199646
4ypg.pdb	4ypg_HL_D_VD101W.pdb	-4.858707904815674	-2.973299980163574
4ypg.pdb	4ypg_HL_D_VD101Y.pdb	-2.512176990509033	-1.40339994430542
4ypg.pdb	4ypg_HL_D_ID102A.pdb	-1.0620254278182983	-2.867799997329712
4ypg.pdb	4ypg_HL_D_ID102R.pdb	-0.6947657465934753	-2.8756000995635986
4ypg.pdb	4ypg_HL_D_ID102N.pdb	-0.7919332981109619	-1.1770000457763672
4ypg.pdb	4ypg_HL_D_ID102D.pdb	-0.6329353451728821	-1.8234000205993652
4ypg.pdb	4ypg_HL_D_ID102C.pdb	-0.9001573324203491	-1.9788999557495117
4ypg.pdb	4ypg_HL_D_ID102Q.pdb	-1.0740230083465576	-0.31679999828338623
4ypg.pdb	4ypg_HL_D_ID102E.pdb	-2.081317186355591	-2.944999933242798
4ypg.pdb	4ypg_HL_D_ID102G.pdb	-1.2228493690490723	-3.7708001136779785
4ypg.pdb	4ypg_HL_D_ID102H.pdb	-2.154691696166992	-0.7990000247955322
4ypg.pdb	4ypg_HL_D_ID102L.pdb	-0.5261830687522888	0.09309999644756317
4ypg.pdb	4ypg_HL_D_ID102K.pdb	-1.552889347076416	-2.141900062561035
4ypg.pdb	4ypg_HL_D_ID102M.pdb	0.048323288559913635	0.2606000006198883
4ypg.pdb	4ypg_HL_D_ID102F.pdb	0.44790589809417725	0.3278000056743622
4ypg.pdb	4ypg_HL_D_ID102P.pdb	-1.824540138244629	-4.613699913024902
4ypg.pdb	4ypg_HL_D_ID102S.pdb	-1.073193073272705	-2.8397998809814453
4ypg.pdb	4ypg_HL_D_ID102T.pdb	-0.9153884649276733	-1.663599967956543
4ypg.pdb	4ypg_HL_D_ID102W.pdb	-3.6648600101470947	-5.487599849700928
4ypg.pdb	4ypg_HL_D_ID102Y.pdb	-14.050531387329102	-15.805760383605957
4ypg.pdb	4ypg_HL_D_ID102V.pdb	-0.6444860696792603	-0.7422999739646912
4ypg.pdb	4ypg_HL_D_QD103A.pdb	-0.13966524600982666	-0.28949999809265137
4ypg.pdb	4ypg_HL_D_QD103R.pdb	-0.3618646562099457	-0.2676999866962433
4ypg.pdb	4ypg_HL_D_QD103N.pdb	-0.4778286814689636	0.09799999743700027
4ypg.pdb	4ypg_HL_D_QD103D.pdb	-0.4887772798538208	-0.5320000052452087
4ypg.pdb	4ypg_HL_D_QD103C.pdb	-0.21062007546424866	0.22050000727176666
4ypg.pdb	4ypg_HL_D_QD103E.pdb	-0.05476091802120209	-0.4307999908924103
4ypg.pdb	4ypg_HL_D_QD103G.pdb	-0.17724186182022095	-0.33489999175071716
4ypg.pdb	4ypg_HL_D_QD103H.pdb	-0.19110849499702454	0.2883000075817108
4ypg.pdb	4ypg_HL_D_QD103I.pdb	-0.07228593528270721	0.25130000710487366
4ypg.pdb	4ypg_HL_D_QD103L.pdb	0.04595939815044403	0.800599992275238
4ypg.pdb	4ypg_HL_D_QD103K.pdb	-0.30009037256240845	-0.025100000202655792
4ypg.pdb	4ypg_HL_D_QD103M.pdb	0.3950367569923401	1.1461999416351318
4ypg.pdb	4ypg_HL_D_QD103F.pdb	0.673319935798645	0.7351999878883362
4ypg.pdb	4ypg_HL_D_QD103P.pdb	-0.501725971698761	-1.871899962425232
4ypg.pdb	4ypg_HL_D_QD103S.pdb	-0.3972715139389038	-0.2655999958515167
4ypg.pdb	4ypg_HL_D_QD103T.pdb	-0.2548549771308899	0.2694999873638153
4ypg.pdb	4ypg_HL_D_QD103W.pdb	-0.12930628657341003	-0.4893999993801117
4ypg.pdb	4ypg_HL_D_QD103Y.pdb	0.430492103099823	0.5493000149726868
4ypg.pdb	4ypg_HL_D_QD103V.pdb	-0.08924462646245956	0.32739999890327454
4ypg.pdb	4ypg_HL_D_PD111A.pdb	-0.3646612763404846	-0.022199999541044235
4ypg.pdb	4ypg_HL_D_PD111R.pdb	-0.5176419615745544	0.022700000554323196
4ypg.pdb	4ypg_HL_D_PD111N.pdb	-0.5433660745620728	-0.06360000371932983
4ypg.pdb	4ypg_HL_D_PD111D.pdb	-0.497894823551178	-0.07370000332593918
4ypg.pdb	4ypg_HL_D_PD111C.pdb	-0.40801793336868286	-0.05939999967813492
4ypg.pdb	4ypg_HL_D_PD111Q.pdb	-0.5183280110359192	-0.04989999905228615
4ypg.pdb	4ypg_HL_D_PD111E.pdb	-0.527718722820282	-0.04470000043511391
4ypg.pdb	4ypg_HL_D_PD111G.pdb	-0.5076259970664978	0.000699999975040555
4ypg.pdb	4ypg_HL_D_PD111H.pdb	-0.4065147042274475	-0.08540000021457672
4ypg.pdb	4ypg_HL_D_PD111I.pdb	-0.20152774453163147	-0.09179999679327011
4ypg.pdb	4ypg_HL_D_PD111L.pdb	0.004117310047149658	-0.061400000005960464
4ypg.pdb	4ypg_HL_D_PD111K.pdb	-0.4604073464870453	-0.012000000104308128
4ypg.pdb	4ypg_HL_D_PD111M.pdb	-0.061184197664260864	-0.10090000182390213
4ypg.pdb	4ypg_HL_D_PD111F.pdb	-0.32503843307495117	-0.07800000160932541
4ypg.pdb	4ypg_HL_D_PD111S.pdb	-0.6185896396636963	-0.018300000578165054
4ypg.pdb	4ypg_HL_D_PD111T.pdb	-0.4391312003135681	-0.06430000066757202
4ypg.pdb	4ypg_HL_D_PD111W.pdb	-0.09677661210298538	-0.133200004696846
4ypg.pdb	4ypg_HL_D_PD111Y.pdb	-0.4529725909233093	-0.07800000160932541
4ypg.pdb	4ypg_HL_D_PD111V.pdb	-0.15905915200710297	-0.06729999929666519
4ypg.pdb	4ypg_HL_D_MD113A.pdb	-0.40650302171707153	-0.9825999736785889
4ypg.pdb	4ypg_HL_D_MD113R.pdb	-0.3683798015117645	-0.035599999129772186
4ypg.pdb	4ypg_HL_D_MD113N.pdb	-0.30965253710746765	-1.298699975013733
4ypg.pdb	4ypg_HL_D_MD113D.pdb	-0.9372118711471558	-1.3731000423431396
4ypg.pdb	4ypg_HL_D_MD113C.pdb	-0.35635459423065186	-1.0260000228881836
4ypg.pdb	4ypg_HL_D_MD113Q.pdb	-0.43443283438682556	-0.8222000002861023
4ypg.pdb	4ypg_HL_D_MD113E.pdb	-0.6586138010025024	-1.6999000310897827
4ypg.pdb	4ypg_HL_D_MD113G.pdb	-0.5161200165748596	-1.0750000476837158
4ypg.pdb	4ypg_HL_D_MD113H.pdb	-1.6964503526687622	-2.7128000259399414
4ypg.pdb	4ypg_HL_D_MD113I.pdb	-0.18593549728393555	-0.5590000152587891
4ypg.pdb	4ypg_HL_D_MD113L.pdb	-0.9488653540611267	-1.1226999759674072
4ypg.pdb	4ypg_HL_D_MD113K.pdb	-0.6928364634513855	-0.602400004863739
4ypg.pdb	4ypg_HL_D_MD113F.pdb	-1.5572901964187622	-2.1154000759124756
4ypg.pdb	4ypg_HL_D_MD113P.pdb	-0.6250899434089661	-1.6672999858856201
4ypg.pdb	4ypg_HL_D_MD113S.pdb	-0.5695697069168091	-1.2422000169754028
4ypg.pdb	4ypg_HL_D_MD113T.pdb	-0.8357464671134949	-1.0262000560760498
4ypg.pdb	4ypg_HL_D_MD113W.pdb	-1.0552055835723877	-1.1291999816894531
4ypg.pdb	4ypg_HL_D_MD113Y.pdb	-1.5806491374969482	-0.39980000257492065
4ypg.pdb	4ypg_HL_D_MD113V.pdb	-0.23308667540550232	-0.879800021648407
4ypg.pdb	4ypg_HL_D_ED115A.pdb	-0.11168185621500015	-1.8519999980926514
4ypg.pdb	4ypg_HL_D_ED115R.pdb	-0.2518250048160553	-1.6588000059127808
4ypg.pdb	4ypg_HL_D_ED115N.pdb	-0.36073464155197144	-1.7345000505447388
4ypg.pdb	4ypg_HL_D_ED115D.pdb	-0.2694211006164551	-2.593899965286255
4ypg.pdb	4ypg_HL_D_ED115C.pdb	-0.093687042593956	-1.8270000219345093
4ypg.pdb	4ypg_HL_D_ED115Q.pdb	-0.25933128595352173	-0.18199999630451202
4ypg.pdb	4ypg_HL_D_ED115G.pdb	-0.10474012792110443	-2.1982998847961426
4ypg.pdb	4ypg_HL_D_ED115H.pdb	-0.49104422330856323	-0.8693000078201294
4ypg.pdb	4ypg_HL_D_ED115I.pdb	-0.04917530715465546	-0.832099974155426
4ypg.pdb	4ypg_HL_D_ED115L.pdb	0.011085152626037598	-0.8567000031471252
4ypg.pdb	4ypg_HL_D_ED115K.pdb	-0.06601771712303162	-1.569700002670288
4ypg.pdb	4ypg_HL_D_ED115M.pdb	0.08462770283222198	-0.8791000247001648
4ypg.pdb	4ypg_HL_D_ED115F.pdb	-0.13575181365013123	-2.1975998878479004
4ypg.pdb	4ypg_HL_D_ED115P.pdb	-0.24683554470539093	-1.6384999752044678
4ypg.pdb	4ypg_HL_D_ED115S.pdb	-0.15218886733055115	-2.306299924850464
4ypg.pdb	4ypg_HL_D_ED115T.pdb	-0.03124922513961792	-1.625100016593933
4ypg.pdb	4ypg_HL_D_ED115W.pdb	0.02168460190296173	-0.6862999796867371
4ypg.pdb	4ypg_HL_D_ED115Y.pdb	-0.3882707357406616	-2.2383999824523926
4ypg.pdb	4ypg_HL_D_ED115V.pdb	0.07871194183826447	-1.4321999549865723
4ypg.pdb	4ypg_HL_D_ID118A.pdb	0.08795402944087982	0.4302999973297119
4ypg.pdb	4ypg_HL_D_ID118R.pdb	-0.8329682946205139	-1.2680000066757202
4ypg.pdb	4ypg_HL_D_ID118N.pdb	-0.4616650342941284	-0.7717000246047974
4ypg.pdb	4ypg_HL_D_ID118D.pdb	-0.5977178812026978	0.4345000088214874
4ypg.pdb	4ypg_HL_D_ID118C.pdb	0.13067494332790375	-0.5135999917984009
4ypg.pdb	4ypg_HL_D_ID118Q.pdb	-0.1730305552482605	-0.2012999951839447
4ypg.pdb	4ypg_HL_D_ID118E.pdb	0.34413355588912964	0.23729999363422394
4ypg.pdb	4ypg_HL_D_ID118G.pdb	-0.22488340735435486	-1.093999981880188
4ypg.pdb	4ypg_HL_D_ID118H.pdb	-0.5974208116531372	-1.7936999797821045
4ypg.pdb	4ypg_HL_D_ID118L.pdb	-0.3286323845386505	0.26489999890327454
4ypg.pdb	4ypg_HL_D_ID118K.pdb	-0.3613801598548889	-2.0973000526428223
4ypg.pdb	4ypg_HL_D_ID118M.pdb	-0.20187555253505707	0.19419999420642853
4ypg.pdb	4ypg_HL_D_ID118F.pdb	-0.23335883021354675	-1.6325000524520874
4ypg.pdb	4ypg_HL_D_ID118P.pdb	0.02153681218624115	-0.7558000087738037
4ypg.pdb	4ypg_HL_D_ID118S.pdb	-0.020043835043907166	-0.9045000076293945
4ypg.pdb	4ypg_HL_D_ID118T.pdb	-0.4141302704811096	-0.9041000008583069
4ypg.pdb	4ypg_HL_D_ID118W.pdb	-8.661260604858398	-12.437749862670898
4ypg.pdb	4ypg_HL_D_ID118Y.pdb	-0.8165746927261353	-3.71589994430542
4ypg.pdb	4ypg_HL_D_ID118V.pdb	-0.2142430543899536	-0.3977000117301941
4ypg.pdb	4ypg_HL_D_RD122A.pdb	-0.048369839787483215	-1.3621000051498413
4ypg.pdb	4ypg_HL_D_RD122N.pdb	-0.15125830471515656	-0.8701000213623047
4ypg.pdb	4ypg_HL_D_RD122D.pdb	-0.20171770453453064	-1.124500036239624
4ypg.pdb	4ypg_HL_D_RD122C.pdb	-0.1167105883359909	-1.1634000539779663
4ypg.pdb	4ypg_HL_D_RD122Q.pdb	-0.03645788133144379	-0.8712999820709229
4ypg.pdb	4ypg_HL_D_RD122E.pdb	-0.1281304955482483	-0.9431999921798706
4ypg.pdb	4ypg_HL_D_RD122G.pdb	-0.10136982798576355	-1.1448999643325806
4ypg.pdb	4ypg_HL_D_RD122H.pdb	-0.023995593190193176	-1.0520000457763672
4ypg.pdb	4ypg_HL_D_RD122I.pdb	-0.018827006220817566	-0.8399999737739563
4ypg.pdb	4ypg_HL_D_RD122L.pdb	-0.2885347604751587	-0.9412000179290771
4ypg.pdb	4ypg_HL_D_RD122K.pdb	-0.3829733729362488	-1.0996999740600586
4ypg.pdb	4ypg_HL_D_RD122M.pdb	-0.07519233226776123	-0.7853000164031982
4ypg.pdb	4ypg_HL_D_RD122F.pdb	-0.3188695013523102	-0.9154999852180481
4ypg.pdb	4ypg_HL_D_RD122P.pdb	-0.2097572535276413	-0.9632999897003174
4ypg.pdb	4ypg_HL_D_RD122S.pdb	-0.21667706966400146	-0.45719999074935913
4ypg.pdb	4ypg_HL_D_RD122T.pdb	-0.15203912556171417	-0.9793999791145325
4ypg.pdb	4ypg_HL_D_RD122W.pdb	-0.012061774730682373	-1.0011999607086182
4ypg.pdb	4ypg_HL_D_RD122Y.pdb	-0.38229668140411377	-0.18389999866485596
4ypg.pdb	4ypg_HL_D_RD122V.pdb	0.018503054976463318	-0.9485999941825867
7dcx.pdb	7dcx_BG_D_GB54A.pdb	-0.18283885717391968	0.18425899744033813
7dcx.pdb	7dcx_BG_D_GB54R.pdb	-0.2905815839767456	0.11394999921321869
7dcx.pdb	7dcx_BG_D_GB54N.pdb	-0.23047174513339996	0.2064329981803894
7dcx.pdb	7dcx_BG_D_GB54D.pdb	0.2685655951499939	0.649321973323822
7dcx.pdb	7dcx_BG_D_GB54C.pdb	-0.21985530853271484	0.18360799551010132
7dcx.pdb	7dcx_BG_D_GB54Q.pdb	-0.2519335150718689	0.4451625943183899
7dcx.pdb	7dcx_BG_D_GB54E.pdb	-0.2807306945323944	0.18229100108146667
7dcx.pdb	7dcx_BG_D_GB54H.pdb	-0.14910446107387543	0.20354099571704865
7dcx.pdb	7dcx_BG_D_GB54I.pdb	0.02111552655696869	0.24792799353599548
7dcx.pdb	7dcx_BG_D_GB54L.pdb	0.021574988961219788	0.34126079082489014
7dcx.pdb	7dcx_BG_D_GB54K.pdb	-0.18630897998809814	0.3623881936073303
7dcx.pdb	7dcx_BG_D_GB54M.pdb	0.011916637420654297	0.24191400408744812
7dcx.pdb	7dcx_BG_D_GB54F.pdb	-0.1619778871536255	0.2966615855693817
7dcx.pdb	7dcx_BG_D_GB54P.pdb	-0.5794123411178589	0.12380299717187881
7dcx.pdb	7dcx_BG_D_GB54S.pdb	-0.3700574040412903	0.12588000297546387
7dcx.pdb	7dcx_BG_D_GB54T.pdb	-0.29341110587120056	0.19066600501537323
7dcx.pdb	7dcx_BG_D_GB54W.pdb	-0.1124279797077179	0.20165500044822693
7dcx.pdb	7dcx_BG_D_GB54Y.pdb	-0.22773882746696472	0.2633950114250183
7dcx.pdb	7dcx_BG_D_GB54V.pdb	-0.0021988749504089355	0.15877600014209747
7dcx.pdb	7dcx_BG_D_SB55A.pdb	0.14301778376102448	0.10109200328588486
7dcx.pdb	7dcx_BG_D_SB55R.pdb	-0.05087447166442871	0.08876100182533264
7dcx.pdb	7dcx_BG_D_SB55N.pdb	-0.026089012622833252	-0.14086799323558807
7dcx.pdb	7dcx_BG_D_SB55D.pdb	0.41985929012298584	0.15931099653244019
7dcx.pdb	7dcx_BG_D_SB55C.pdb	0.1110093742609024	0.022917000576853752
7dcx.pdb	7dcx_BG_D_SB55Q.pdb	-0.4647926092147827	0.24230900406837463
7dcx.pdb	7dcx_BG_D_SB55E.pdb	-0.5004771947860718	0.05332000181078911
7dcx.pdb	7dcx_BG_D_SB55G.pdb	-0.008754849433898926	-0.3115519881248474
7dcx.pdb	7dcx_BG_D_SB55H.pdb	0.31834179162979126	-0.029124999418854713
7dcx.pdb	7dcx_BG_D_SB55I.pdb	0.4201996326446533	0.8321120142936707
7dcx.pdb	7dcx_BG_D_SB55L.pdb	0.14034275710582733	1.0527950525283813
7dcx.pdb	7dcx_BG_D_SB55K.pdb	0.5769839882850647	2.3320329189300537
7dcx.pdb	7dcx_BG_D_SB55M.pdb	0.8839759826660156	1.960273027420044
7dcx.pdb	7dcx_BG_D_SB55F.pdb	1.3316004276275635	1.0640699863433838
7dcx.pdb	7dcx_BG_D_SB55P.pdb	0.2148885875940323	0.4203251898288727
7dcx.pdb	7dcx_BG_D_SB55T.pdb	-0.049830809235572815	0.3110460937023163
7dcx.pdb	7dcx_BG_D_SB55W.pdb	0.948245644569397	0.5522860288619995
7dcx.pdb	7dcx_BG_D_SB55Y.pdb	1.162861704826355	0.9902709722518921
7dcx.pdb	7dcx_BG_D_SB55V.pdb	0.28102362155914307	0.5443400144577026
7dcx.pdb	7dcx_BG_D_TB56A.pdb	-0.1117192879319191	-0.24339799582958221
7dcx.pdb	7dcx_BG_D_TB56R.pdb	-0.3058265149593353	-0.37991800904273987
7dcx.pdb	7dcx_BG_D_TB56N.pdb	-0.515972375869751	-0.41239699721336365
7dcx.pdb	7dcx_BG_D_TB56D.pdb	-0.706508994102478	-0.9684770107269287
7dcx.pdb	7dcx_BG_D_TB56C.pdb	-0.08532245457172394	-0.18392400443553925
7dcx.pdb	7dcx_BG_D_TB56Q.pdb	-0.4122849702835083	-0.2080720067024231
7dcx.pdb	7dcx_BG_D_TB56E.pdb	0.43715769052505493	0.2162729948759079
7dcx.pdb	7dcx_BG_D_TB56G.pdb	-0.11310506612062454	-0.4109179973602295
7dcx.pdb	7dcx_BG_D_TB56H.pdb	-0.19844506680965424	0.23638500273227692
7dcx.pdb	7dcx_BG_D_TB56I.pdb	-0.18515324592590332	-0.06393299996852875
7dcx.pdb	7dcx_BG_D_TB56L.pdb	-0.028400957584381104	0.07374799996614456
7dcx.pdb	7dcx_BG_D_TB56K.pdb	-0.36827749013900757	-0.12687699496746063
7dcx.pdb	7dcx_BG_D_TB56M.pdb	-0.2474716156721115	-0.08714599907398224
7dcx.pdb	7dcx_BG_D_TB56F.pdb	0.016069546341896057	0.1625020056962967
7dcx.pdb	7dcx_BG_D_TB56P.pdb	0.009907916188240051	0.012404999695718288
7dcx.pdb	7dcx_BG_D_TB56S.pdb	-0.25538936257362366	-0.14673499763011932
7dcx.pdb	7dcx_BG_D_TB56W.pdb	-0.007704094052314758	-0.2221360057592392
7dcx.pdb	7dcx_BG_D_TB56Y.pdb	0.3233480453491211	0.8313260078430176
7dcx.pdb	7dcx_BG_D_TB56V.pdb	-0.09668270498514175	0.054513998329639435
7dcx.pdb	7dcx_BG_D_YB57A.pdb	-0.520549476146698	-0.8046169877052307
7dcx.pdb	7dcx_BG_D_YB57R.pdb	-0.428622841835022	-1.4062169790267944
7dcx.pdb	7dcx_BG_D_YB57N.pdb	-0.7533367872238159	-0.9605870246887207
7dcx.pdb	7dcx_BG_D_YB57D.pdb	-1.1720407009124756	-1.1393870115280151
7dcx.pdb	7dcx_BG_D_YB57C.pdb	-0.3177172541618347	-0.5885400176048279
7dcx.pdb	7dcx_BG_D_YB57Q.pdb	-0.990443229675293	0.2671459913253784
7dcx.pdb	7dcx_BG_D_YB57E.pdb	-0.2740279734134674	0.5323089957237244
7dcx.pdb	7dcx_BG_D_YB57G.pdb	-0.45592689514160156	-0.8211669921875
7dcx.pdb	7dcx_BG_D_YB57H.pdb	-0.5654786825180054	-0.5125179886817932
7dcx.pdb	7dcx_BG_D_YB57I.pdb	-0.19896885752677917	-0.2461719959974289
7dcx.pdb	7dcx_BG_D_YB57L.pdb	-0.3960553705692291	-0.3400990068912506
7dcx.pdb	7dcx_BG_D_YB57K.pdb	-0.5233327150344849	-0.8724769949913025
7dcx.pdb	7dcx_BG_D_YB57M.pdb	-0.16666176915168762	0.23365899920463562
7dcx.pdb	7dcx_BG_D_YB57F.pdb	0.06773395836353302	0.4582121968269348
7dcx.pdb	7dcx_BG_D_YB57P.pdb	-0.804291307926178	-0.6747270226478577
7dcx.pdb	7dcx_BG_D_YB57S.pdb	-0.6855793595314026	-1.076127052307129
7dcx.pdb	7dcx_BG_D_YB57T.pdb	-0.48433107137680054	-0.8131070137023926
7dcx.pdb	7dcx_BG_D_YB57W.pdb	-0.12220326066017151	-0.06279800087213516
7dcx.pdb	7dcx_BG_D_YB57V.pdb	-0.30118080973625183	-0.5957229733467102
7dcx.pdb	7dcx_BG_D_PB60A.pdb	-0.37487709522247314	-0.30136001110076904
7dcx.pdb	7dcx_BG_D_PB60R.pdb	-0.4334957003593445	-0.2433910071849823
7dcx.pdb	7dcx_BG_D_PB60N.pdb	-0.6130788922309875	-0.7231069803237915
7dcx.pdb	7dcx_BG_D_PB60D.pdb	-1.173933982849121	-1.5802069902420044
7dcx.pdb	7dcx_BG_D_PB60C.pdb	-0.5344670414924622	-0.8515070080757141
7dcx.pdb	7dcx_BG_D_PB60Q.pdb	-0.9196813702583313	-0.8953670263290405
7dcx.pdb	7dcx_BG_D_PB60E.pdb	-0.7195392847061157	-0.9701970219612122
7dcx.pdb	7dcx_BG_D_PB60G.pdb	-0.4482242465019226	-0.34542199969291687
7dcx.pdb	7dcx_BG_D_PB60H.pdb	-0.4957458972930908	-0.41225600242614746
7dcx.pdb	7dcx_BG_D_PB60I.pdb	-0.42182546854019165	-0.4393100142478943
7dcx.pdb	7dcx_BG_D_PB60L.pdb	-1.0819214582443237	-0.5976769924163818
7dcx.pdb	7dcx_BG_D_PB60K.pdb	-0.6398991942405701	-0.3835360109806061
7dcx.pdb	7dcx_BG_D_PB60M.pdb	-0.04533201456069946	0.27518999576568604
7dcx.pdb	7dcx_BG_D_PB60F.pdb	-2.435335636138916	-1.989056944847107
7dcx.pdb	7dcx_BG_D_PB60S.pdb	-1.2778998613357544	-1.2255170345306396
7dcx.pdb	7dcx_BG_D_PB60T.pdb	-0.7300922274589539	-0.9521970152854919
7dcx.pdb	7dcx_BG_D_PB60W.pdb	-0.3745850920677185	0.7405359745025635
7dcx.pdb	7dcx_BG_D_PB60Y.pdb	-0.6481048464775085	-0.3302049934864044
7dcx.pdb	7dcx_BG_D_PB60V.pdb	-0.45110177993774414	-0.7688570022583008
7dcx.pdb	7dcx_BG_D_KB63A.pdb	-0.26631465554237366	-0.0007660000119358301
7dcx.pdb	7dcx_BG_D_KB63R.pdb	-0.25324419140815735	0.018100999295711517
7dcx.pdb	7dcx_BG_D_KB63N.pdb	-0.3627387285232544	-0.021676000207662582
7dcx.pdb	7dcx_BG_D_KB63D.pdb	-0.3323533236980438	-0.04797700047492981
7dcx.pdb	7dcx_BG_D_KB63C.pdb	-0.18871453404426575	0.20690999925136566
7dcx.pdb	7dcx_BG_D_KB63Q.pdb	-0.3013065755367279	-0.051899999380111694
7dcx.pdb	7dcx_BG_D_KB63E.pdb	-0.22832664847373962	-0.03381999954581261
7dcx.pdb	7dcx_BG_D_KB63G.pdb	-0.41664350032806396	0.2798509895801544
7dcx.pdb	7dcx_BG_D_KB63H.pdb	-0.20955321192741394	-0.5634739995002747
7dcx.pdb	7dcx_BG_D_KB63I.pdb	-0.07142183184623718	-0.6126070022583008
7dcx.pdb	7dcx_BG_D_KB63L.pdb	0.029759645462036133	-0.020656999200582504
7dcx.pdb	7dcx_BG_D_KB63M.pdb	0.10921107232570648	0.7857999801635742
7dcx.pdb	7dcx_BG_D_KB63F.pdb	0.1382807046175003	0.37844520807266235
7dcx.pdb	7dcx_BG_D_KB63P.pdb	0.1344759315252304	0.24876199662685394
7dcx.pdb	7dcx_BG_D_KB63S.pdb	-0.5990257859230042	0.0006249999860301614
7dcx.pdb	7dcx_BG_D_KB63T.pdb	-0.3600621819496155	-0.12230899930000305
7dcx.pdb	7dcx_BG_D_KB63W.pdb	-0.18679828941822052	-0.5819799900054932
7dcx.pdb	7dcx_BG_D_KB63Y.pdb	0.863247275352478	0.38175079226493835
7dcx.pdb	7dcx_BG_D_KB63V.pdb	-0.012736663222312927	-0.13636599481105804
7dcx.pdb	7dcx_BG_D_SB64A.pdb	0.1213628500699997	0.383404403924942
7dcx.pdb	7dcx_BG_D_SB64R.pdb	0.027984678745269775	0.47330009937286377
7dcx.pdb	7dcx_BG_D_SB64N.pdb	0.001588374376296997	0.009112999774515629
7dcx.pdb	7dcx_BG_D_SB64D.pdb	0.45441699028015137	1.4320130348205566
7dcx.pdb	7dcx_BG_D_SB64C.pdb	0.11116544902324677	0.5141350030899048
7dcx.pdb	7dcx_BG_D_SB64Q.pdb	0.37269365787506104	0.9340819716453552
7dcx.pdb	7dcx_BG_D_SB64E.pdb	0.5884561538696289	0.7738400101661682
7dcx.pdb	7dcx_BG_D_SB64G.pdb	0.02127005159854889	0.16625699400901794
7dcx.pdb	7dcx_BG_D_SB64H.pdb	-0.021436437964439392	0.04264200106263161
7dcx.pdb	7dcx_BG_D_SB64I.pdb	0.314689040184021	0.9328449964523315
7dcx.pdb	7dcx_BG_D_SB64L.pdb	-0.24849477410316467	0.06504400074481964
7dcx.pdb	7dcx_BG_D_SB64K.pdb	0.1225532740354538	0.8047019839286804
7dcx.pdb	7dcx_BG_D_SB64M.pdb	0.4067801237106323	0.8405150175094604
7dcx.pdb	7dcx_BG_D_SB64F.pdb	0.038539811968803406	0.05183599889278412
7dcx.pdb	7dcx_BG_D_SB64P.pdb	0.341499924659729	0.6106699705123901
7dcx.pdb	7dcx_BG_D_SB64T.pdb	-0.09414292871952057	0.46003958582878113
7dcx.pdb	7dcx_BG_D_SB64W.pdb	0.06835944950580597	0.05240900069475174
7dcx.pdb	7dcx_BG_D_SB64Y.pdb	-0.02985498309135437	0.06480299681425095
7dcx.pdb	7dcx_BG_D_SB64V.pdb	0.03918139636516571	0.6044149994850159
7dcx.pdb	7dcx_BG_D_IG2A.pdb	-0.5837159752845764	-1.965527057647705
7dcx.pdb	7dcx_BG_D_IG2R.pdb	-0.8655737042427063	-0.3830690085887909
7dcx.pdb	7dcx_BG_D_IG2N.pdb	-1.1625361442565918	-1.6121070384979248
7dcx.pdb	7dcx_BG_D_IG2D.pdb	-0.9640480279922485	-2.3513169288635254
7dcx.pdb	7dcx_BG_D_IG2C.pdb	-0.996214747428894	-0.8638370037078857
7dcx.pdb	7dcx_BG_D_IG2Q.pdb	-1.4175670146942139	-1.4673969745635986
7dcx.pdb	7dcx_BG_D_IG2E.pdb	-1.075391411781311	-0.4833790063858032
7dcx.pdb	7dcx_BG_D_IG2G.pdb	-0.5594602823257446	-2.1071269512176514
7dcx.pdb	7dcx_BG_D_IG2H.pdb	-0.8947314620018005	0.4318639934062958
7dcx.pdb	7dcx_BG_D_IG2L.pdb	-0.052782490849494934	-0.5875329971313477
7dcx.pdb	7dcx_BG_D_IG2K.pdb	-0.9248011112213135	-0.5642780065536499
7dcx.pdb	7dcx_BG_D_IG2M.pdb	-0.6729841232299805	-1.098086953163147
7dcx.pdb	7dcx_BG_D_IG2F.pdb	-1.0441372394561768	-0.4589900076389313
7dcx.pdb	7dcx_BG_D_IG2P.pdb	-0.6951363682746887	-0.7932170033454895
7dcx.pdb	7dcx_BG_D_IG2S.pdb	-1.2440578937530518	-1.4411170482635498
7dcx.pdb	7dcx_BG_D_IG2T.pdb	-0.9492100477218628	-0.8469269871711731
7dcx.pdb	7dcx_BG_D_IG2W.pdb	-0.9128632545471191	-0.9523969888687134
7dcx.pdb	7dcx_BG_D_IG2Y.pdb	-0.8751338720321655	-0.5714190006256104
7dcx.pdb	7dcx_BG_D_IG2V.pdb	-0.5212753415107727	-0.003891000058501959
7dcx.pdb	7dcx_BG_D_MG4A.pdb	-0.6766645312309265	-0.4594680070877075
7dcx.pdb	7dcx_BG_D_MG4R.pdb	-0.30980783700942993	0.1673399955034256
7dcx.pdb	7dcx_BG_D_MG4N.pdb	-0.2796609401702881	-0.4594680070877075
7dcx.pdb	7dcx_BG_D_MG4D.pdb	-0.37787044048309326	-0.45201799273490906
7dcx.pdb	7dcx_BG_D_MG4C.pdb	-0.1185675859451294	-0.4594680070877075
7dcx.pdb	7dcx_BG_D_MG4Q.pdb	-0.3175131678581238	-0.44763800501823425
7dcx.pdb	7dcx_BG_D_MG4E.pdb	-0.5439744591712952	-0.5145120024681091
7dcx.pdb	7dcx_BG_D_MG4G.pdb	-0.30039411783218384	-0.4594680070877075
7dcx.pdb	7dcx_BG_D_MG4H.pdb	-0.4138897657394409	-0.9700869917869568
7dcx.pdb	7dcx_BG_D_MG4I.pdb	-0.16734027862548828	-0.3125709891319275
7dcx.pdb	7dcx_BG_D_MG4L.pdb	-0.18855299055576324	-0.4277850091457367
7dcx.pdb	7dcx_BG_D_MG4K.pdb	-0.3963278830051422	-1.2254970073699951
7dcx.pdb	7dcx_BG_D_MG4F.pdb	-0.4260682761669159	-0.3689279854297638
7dcx.pdb	7dcx_BG_D_MG4P.pdb	-0.10913576185703278	-0.4273039996623993
7dcx.pdb	7dcx_BG_D_MG4S.pdb	-0.49186766147613525	-0.4594680070877075
7dcx.pdb	7dcx_BG_D_MG4T.pdb	-0.5270691514015198	-0.4998199939727783
7dcx.pdb	7dcx_BG_D_MG4W.pdb	-0.2533166706562042	-0.13970600068569183
7dcx.pdb	7dcx_BG_D_MG4Y.pdb	-0.22944460809230804	-0.13713900744915009
7dcx.pdb	7dcx_BG_D_MG4V.pdb	-0.1996345818042755	-0.4594680070877075
7dcx.pdb	7dcx_BG_D_AG25R.pdb	0.5774782299995422	-0.21180899441242218
7dcx.pdb	7dcx_BG_D_AG25N.pdb	-0.3849615752696991	0.00017499999376013875
7dcx.pdb	7dcx_BG_D_AG25D.pdb	-0.1720448136329651	-0.28370198607444763
7dcx.pdb	7dcx_BG_D_AG25C.pdb	-0.010753259062767029	-0.18424999713897705
7dcx.pdb	7dcx_BG_D_AG25Q.pdb	0.1508122831583023	-0.1951269954442978
7dcx.pdb	7dcx_BG_D_AG25E.pdb	0.31798255443573	0.6421269774436951
7dcx.pdb	7dcx_BG_D_AG25G.pdb	-0.2947040796279907	-0.4418329894542694
7dcx.pdb	7dcx_BG_D_AG25H.pdb	-0.2329307198524475	-0.5050100088119507
7dcx.pdb	7dcx_BG_D_AG25I.pdb	-0.8183563351631165	-0.7392569780349731
7dcx.pdb	7dcx_BG_D_AG25L.pdb	0.2541974186897278	0.12614500522613525
7dcx.pdb	7dcx_BG_D_AG25K.pdb	-0.07177446782588959	0.2554289996623993
7dcx.pdb	7dcx_BG_D_AG25M.pdb	0.5029153823852539	0.041342999786138535
7dcx.pdb	7dcx_BG_D_AG25F.pdb	0.21186663210391998	-0.20940600335597992
7dcx.pdb	7dcx_BG_D_AG25P.pdb	0.0220525860786438	-0.45629000663757324
7dcx.pdb	7dcx_BG_D_AG25S.pdb	-0.18403911590576172	0.37233269214630127
7dcx.pdb	7dcx_BG_D_AG25T.pdb	0.19539840519428253	0.8868309855461121
7dcx.pdb	7dcx_BG_D_AG25W.pdb	-2.9373340606689453	-4.260837078094482
7dcx.pdb	7dcx_BG_D_AG25Y.pdb	0.07021935284137726	-0.4226759970188141
7dcx.pdb	7dcx_BG_D_AG25V.pdb	-0.6974925398826599	-0.6713969707489014
7dcx.pdb	7dcx_BG_D_SG26A.pdb	0.24184389412403107	0.4162808060646057
7dcx.pdb	7dcx_BG_D_SG26R.pdb	0.106361523270607	0.9533259868621826
7dcx.pdb	7dcx_BG_D_SG26N.pdb	0.0019356459379196167	0.39603444933891296
7dcx.pdb	7dcx_BG_D_SG26D.pdb	-0.2464597225189209	0.4328281879425049
7dcx.pdb	7dcx_BG_D_SG26C.pdb	-0.7278557419776917	0.929639995098114
7dcx.pdb	7dcx_BG_D_SG26Q.pdb	0.044311895966529846	0.8188419938087463
7dcx.pdb	7dcx_BG_D_SG26E.pdb	0.06429882347583771	1.0042589902877808
7dcx.pdb	7dcx_BG_D_SG26G.pdb	0.2357112318277359	0.0010489999549463391
7dcx.pdb	7dcx_BG_D_SG26H.pdb	0.33525919914245605	0.32880011200904846
7dcx.pdb	7dcx_BG_D_SG26I.pdb	-0.6636418104171753	1.2003639936447144
7dcx.pdb	7dcx_BG_D_SG26L.pdb	0.7524069547653198	1.288925051689148
7dcx.pdb	7dcx_BG_D_SG26K.pdb	0.26154208183288574	1.0735830068588257
7dcx.pdb	7dcx_BG_D_SG26M.pdb	0.7350931167602539	1.5962430238723755
7dcx.pdb	7dcx_BG_D_SG26F.pdb	1.2258341312408447	1.0541000366210938
7dcx.pdb	7dcx_BG_D_SG26P.pdb	0.503057599067688	0.9175900220870972
7dcx.pdb	7dcx_BG_D_SG26T.pdb	-0.1867457926273346	-0.18691900372505188
7dcx.pdb	7dcx_BG_D_SG26W.pdb	1.214999794960022	1.2099920511245728
7dcx.pdb	7dcx_BG_D_SG26Y.pdb	0.7940070629119873	1.0071669816970825
7dcx.pdb	7dcx_BG_D_SG26V.pdb	-0.6422317624092102	0.42523959279060364
7dcx.pdb	7dcx_BG_D_QG27A.pdb	0.07516060769557953	-1.3691070079803467
7dcx.pdb	7dcx_BG_D_QG27R.pdb	-0.1992899626493454	1.242648959159851
7dcx.pdb	7dcx_BG_D_QG27N.pdb	-0.22491508722305298	-2.3229970932006836
7dcx.pdb	7dcx_BG_D_QG27D.pdb	-0.7472051382064819	-0.5187199711799622
7dcx.pdb	7dcx_BG_D_QG27C.pdb	0.2797049880027771	-0.9596269726753235
7dcx.pdb	7dcx_BG_D_QG27E.pdb	-0.26478278636932373	-0.5659700036048889
7dcx.pdb	7dcx_BG_D_QG27G.pdb	-0.012950792908668518	-1.6800669431686401
7dcx.pdb	7dcx_BG_D_QG27H.pdb	-0.5952314734458923	-3.5348970890045166
7dcx.pdb	7dcx_BG_D_QG27I.pdb	-1.538511037826538	-1.4189469814300537
7dcx.pdb	7dcx_BG_D_QG27L.pdb	0.8665236234664917	0.18718600273132324
7dcx.pdb	7dcx_BG_D_QG27K.pdb	-0.3597981333732605	-1.9166669845581055
7dcx.pdb	7dcx_BG_D_QG27M.pdb	0.9629268646240234	1.5265430212020874
7dcx.pdb	7dcx_BG_D_QG27F.pdb	-2.5177555084228516	-1.5896170139312744
7dcx.pdb	7dcx_BG_D_QG27P.pdb	-2.8169589042663574	-2.6049370765686035
7dcx.pdb	7dcx_BG_D_QG27S.pdb	-0.41204148530960083	-1.652297019958496
7dcx.pdb	7dcx_BG_D_QG27T.pdb	-2.319603443145752	-1.8544470071792603
7dcx.pdb	7dcx_BG_D_QG27W.pdb	0.3196977376937866	0.9435279965400696
7dcx.pdb	7dcx_BG_D_QG27Y.pdb	-1.9190115928649902	-1.6048569679260254
7dcx.pdb	7dcx_BG_D_QG27V.pdb	-1.7272896766662598	-1.7682470083236694
7dcx.pdb	7dcx_BG_D_DG28A.pdb	-0.055089324712753296	-0.8668670058250427
7dcx.pdb	7dcx_BG_D_DG28R.pdb	0.18364481627941132	-1.3843870162963867
7dcx.pdb	7dcx_BG_D_DG28N.pdb	-0.4974897503852844	0.2561520040035248
7dcx.pdb	7dcx_BG_D_DG28C.pdb	-0.2379213273525238	-0.6933670043945312
7dcx.pdb	7dcx_BG_D_DG28Q.pdb	-0.2517370283603668	-0.7213870286941528
7dcx.pdb	7dcx_BG_D_DG28E.pdb	-0.3914306163787842	-2.1945369243621826
7dcx.pdb	7dcx_BG_D_DG28G.pdb	-0.0930563285946846	-1.222527027130127
7dcx.pdb	7dcx_BG_D_DG28H.pdb	-0.3677539825439453	-1.301846981048584
7dcx.pdb	7dcx_BG_D_DG28I.pdb	-0.3043057918548584	-0.5010769963264465
7dcx.pdb	7dcx_BG_D_DG28L.pdb	0.22275258600711823	0.3903858959674835
7dcx.pdb	7dcx_BG_D_DG28K.pdb	0.09255696833133698	-0.21419499814510345
7dcx.pdb	7dcx_BG_D_DG28M.pdb	0.594024121761322	1.0307979583740234
7dcx.pdb	7dcx_BG_D_DG28F.pdb	-0.3049202561378479	-0.8756470084190369
7dcx.pdb	7dcx_BG_D_DG28P.pdb	0.06843198835849762	0.20849399268627167
7dcx.pdb	7dcx_BG_D_DG28S.pdb	-0.5087804794311523	0.134661003947258
7dcx.pdb	7dcx_BG_D_DG28T.pdb	-0.4519607126712799	0.29196399450302124
7dcx.pdb	7dcx_BG_D_DG28W.pdb	-0.3190931975841522	-0.8362669944763184
7dcx.pdb	7dcx_BG_D_DG28Y.pdb	-0.20414361357688904	-1.454287052154541
7dcx.pdb	7dcx_BG_D_DG28V.pdb	-0.19989977777004242	-0.4340420067310333
7dcx.pdb	7dcx_BG_D_VG29A.pdb	-0.5827045440673828	-0.3356130123138428
7dcx.pdb	7dcx_BG_D_VG29R.pdb	-0.31209996342658997	-0.7760469913482666
7dcx.pdb	7dcx_BG_D_VG29N.pdb	-1.1522281169891357	-0.6358770132064819
7dcx.pdb	7dcx_BG_D_VG29D.pdb	-0.927230954170227	-1.174726963043213
7dcx.pdb	7dcx_BG_D_VG29C.pdb	-0.7622452974319458	-0.6924570202827454
7dcx.pdb	7dcx_BG_D_VG29Q.pdb	-1.0451502799987793	-1.7213269472122192
7dcx.pdb	7dcx_BG_D_VG29E.pdb	-2.101594924926758	-2.6873269081115723
7dcx.pdb	7dcx_BG_D_VG29G.pdb	-0.6662922501564026	-0.6386169791221619
7dcx.pdb	7dcx_BG_D_VG29H.pdb	-1.062039852142334	-3.5929970741271973
7dcx.pdb	7dcx_BG_D_VG29I.pdb	-0.28538253903388977	-0.5450789928436279
7dcx.pdb	7dcx_BG_D_VG29L.pdb	-0.3933658003807068	-0.6561269760131836
7dcx.pdb	7dcx_BG_D_VG29K.pdb	-0.5664088129997253	0.05750099942088127
7dcx.pdb	7dcx_BG_D_VG29M.pdb	-0.3609746992588043	-1.5019069910049438
7dcx.pdb	7dcx_BG_D_VG29F.pdb	-3.4546070098876953	-3.342067003250122
7dcx.pdb	7dcx_BG_D_VG29P.pdb	-0.3992028832435608	-0.5680860280990601
7dcx.pdb	7dcx_BG_D_VG29S.pdb	-1.0338972806930542	-0.9477869868278503
7dcx.pdb	7dcx_BG_D_VG29T.pdb	-1.0696014165878296	-1.5521869659423828
7dcx.pdb	7dcx_BG_D_VG29W.pdb	-6.92799186706543	-8.341007232666016
7dcx.pdb	7dcx_BG_D_VG29Y.pdb	-4.462303161621094	-5.211606979370117
7dcx.pdb	7dcx_BG_D_GG30A.pdb	-5.7320876121521	-4.546967029571533
7dcx.pdb	7dcx_BG_D_GG30R.pdb	-12.556978225708008	-9.831506729125977
7dcx.pdb	7dcx_BG_D_GG30N.pdb	-15.779722213745117	-9.759106636047363
7dcx.pdb	7dcx_BG_D_GG30D.pdb	-13.12923526763916	-11.83980655670166
7dcx.pdb	7dcx_BG_D_GG30C.pdb	-7.955136299133301	-7.065756797790527
7dcx.pdb	7dcx_BG_D_GG30Q.pdb	-9.544621467590332	-9.589277267456055
7dcx.pdb	7dcx_BG_D_GG30E.pdb	-11.237963676452637	-10.651906967163086
7dcx.pdb	7dcx_BG_D_GG30H.pdb	-18.3582820892334	-12.919206619262695
7dcx.pdb	7dcx_BG_D_GG30I.pdb	-16.277074813842773	-16.35380744934082
7dcx.pdb	7dcx_BG_D_GG30L.pdb	-17.376728057861328	-12.726106643676758
7dcx.pdb	7dcx_BG_D_GG30K.pdb	-10.58910083770752	-9.999807357788086
7dcx.pdb	7dcx_BG_D_GG30M.pdb	-10.467365264892578	-9.239867210388184
7dcx.pdb	7dcx_BG_D_GG30F.pdb	-19.29503631591797	-15.341007232666016
7dcx.pdb	7dcx_BG_D_GG30P.pdb	-12.331262588500977	-12.414406776428223
7dcx.pdb	7dcx_BG_D_GG30S.pdb	-9.505382537841797	-7.925086975097656
7dcx.pdb	7dcx_BG_D_GG30T.pdb	-13.641855239868164	-13.363607406616211
7dcx.pdb	7dcx_BG_D_GG30W.pdb	-22.43254280090332	-15.652007102966309
7dcx.pdb	7dcx_BG_D_GG30Y.pdb	-19.82935905456543	-15.958006858825684
7dcx.pdb	7dcx_BG_D_GG30V.pdb	-14.625380516052246	-14.55190658569336
7dcx.pdb	7dcx_BG_D_NG31A.pdb	-0.12827923893928528	-0.1587419956922531
7dcx.pdb	7dcx_BG_D_NG31R.pdb	-0.19397631287574768	0.24365200102329254
7dcx.pdb	7dcx_BG_D_NG31D.pdb	-0.25779715180397034	-0.08894900232553482
7dcx.pdb	7dcx_BG_D_NG31C.pdb	-0.12447342276573181	-0.07991600036621094
7dcx.pdb	7dcx_BG_D_NG31Q.pdb	-0.0992661565542221	-0.10933800041675568
7dcx.pdb	7dcx_BG_D_NG31E.pdb	-0.13183104991912842	-0.11626499891281128
7dcx.pdb	7dcx_BG_D_NG31G.pdb	-0.2755504548549652	0.12473099678754807
7dcx.pdb	7dcx_BG_D_NG31H.pdb	-0.09800650924444199	-0.03175299987196922
7dcx.pdb	7dcx_BG_D_NG31I.pdb	0.1764809638261795	-0.11556699872016907
7dcx.pdb	7dcx_BG_D_NG31L.pdb	0.06434781849384308	-0.10140000283718109
7dcx.pdb	7dcx_BG_D_NG31K.pdb	-0.07042612135410309	0.10203199833631516
7dcx.pdb	7dcx_BG_D_NG31M.pdb	0.28272563219070435	-0.017875000834465027
7dcx.pdb	7dcx_BG_D_NG31F.pdb	0.01541222631931305	-0.036017999053001404
7dcx.pdb	7dcx_BG_D_NG31P.pdb	0.328670859336853	-0.15423500537872314
7dcx.pdb	7dcx_BG_D_NG31S.pdb	-0.5044289231300354	-0.04212399944663048
7dcx.pdb	7dcx_BG_D_NG31T.pdb	-0.4469091296195984	-0.36998099088668823
7dcx.pdb	7dcx_BG_D_NG31W.pdb	-0.01417858898639679	-0.011311000213027
7dcx.pdb	7dcx_BG_D_NG31Y.pdb	-0.04733817279338837	-0.05300600081682205
7dcx.pdb	7dcx_BG_D_NG31V.pdb	0.15380801260471344	-0.4834100008010864
7dcx.pdb	7dcx_BG_D_GG68A.pdb	-0.16651451587677002	0.32838720083236694
7dcx.pdb	7dcx_BG_D_GG68R.pdb	0.31773024797439575	1.09763503074646
7dcx.pdb	7dcx_BG_D_GG68N.pdb	-0.3520249128341675	0.15392500162124634
7dcx.pdb	7dcx_BG_D_GG68D.pdb	-1.1336647272109985	-0.2339159995317459
7dcx.pdb	7dcx_BG_D_GG68C.pdb	-0.22274158895015717	0.44950631260871887
7dcx.pdb	7dcx_BG_D_GG68Q.pdb	-0.17159008979797363	0.7927870154380798
7dcx.pdb	7dcx_BG_D_GG68E.pdb	-0.5333430767059326	0.24683499336242676
7dcx.pdb	7dcx_BG_D_GG68H.pdb	-0.2377561777830124	0.6313040256500244
7dcx.pdb	7dcx_BG_D_GG68I.pdb	-1.3449894189834595	-0.5055549740791321
7dcx.pdb	7dcx_BG_D_GG68L.pdb	0.29432356357574463	0.7778139710426331
7dcx.pdb	7dcx_BG_D_GG68K.pdb	-0.3295590281486511	0.3961033523082733
7dcx.pdb	7dcx_BG_D_GG68M.pdb	0.12962470948696136	0.9573860168457031
7dcx.pdb	7dcx_BG_D_GG68F.pdb	0.4650672674179077	0.9666320085525513
7dcx.pdb	7dcx_BG_D_GG68P.pdb	-0.2069130539894104	0.20350299775600433
7dcx.pdb	7dcx_BG_D_GG68S.pdb	-0.5023030638694763	-0.011396000161767006
7dcx.pdb	7dcx_BG_D_GG68T.pdb	-0.9294649958610535	0.36652320623397827
7dcx.pdb	7dcx_BG_D_GG68W.pdb	0.3897191882133484	1.0919270515441895
7dcx.pdb	7dcx_BG_D_GG68Y.pdb	0.5737715363502502	0.779187023639679
7dcx.pdb	7dcx_BG_D_GG68V.pdb	-0.13174527883529663	0.1365479975938797
7dcx.pdb	7dcx_BG_D_TG69A.pdb	-0.6381890773773193	-0.48340898752212524
7dcx.pdb	7dcx_BG_D_TG69R.pdb	-0.526159405708313	0.47017988562583923
7dcx.pdb	7dcx_BG_D_TG69N.pdb	-0.5475025773048401	-0.010057000443339348
7dcx.pdb	7dcx_BG_D_TG69D.pdb	-0.8779903054237366	-0.6872569918632507
7dcx.pdb	7dcx_BG_D_TG69C.pdb	-0.669158935546875	0.08701600134372711
7dcx.pdb	7dcx_BG_D_TG69Q.pdb	-0.8521163463592529	-0.2575010061264038
7dcx.pdb	7dcx_BG_D_TG69E.pdb	0.25862550735473633	0.4039924144744873
7dcx.pdb	7dcx_BG_D_TG69G.pdb	-0.8050063252449036	-0.23247100412845612
7dcx.pdb	7dcx_BG_D_TG69H.pdb	-0.5293379426002502	0.7698140144348145
7dcx.pdb	7dcx_BG_D_TG69I.pdb	-0.48621809482574463	-0.07747700065374374
7dcx.pdb	7dcx_BG_D_TG69L.pdb	-0.16299208998680115	0.3329120874404907
7dcx.pdb	7dcx_BG_D_TG69K.pdb	-0.6424866318702698	-0.04376700147986412
7dcx.pdb	7dcx_BG_D_TG69M.pdb	0.09469468891620636	0.9551860094070435
7dcx.pdb	7dcx_BG_D_TG69F.pdb	-0.4310908615589142	-0.2764039933681488
7dcx.pdb	7dcx_BG_D_TG69P.pdb	-0.10828069597482681	0.3198848068714142
7dcx.pdb	7dcx_BG_D_TG69S.pdb	-0.5890483856201172	0.09165699779987335
7dcx.pdb	7dcx_BG_D_TG69W.pdb	-0.5043258666992188	-0.4030179977416992
7dcx.pdb	7dcx_BG_D_TG69Y.pdb	-0.7518994212150574	0.36842429637908936
7dcx.pdb	7dcx_BG_D_TG69V.pdb	-0.39535239338874817	-0.45677000284194946
7dcx.pdb	7dcx_BG_D_FG71A.pdb	0.222747340798378	-0.2579270005226135
7dcx.pdb	7dcx_BG_D_FG71R.pdb	-0.13730202615261078	-0.16537299752235413
7dcx.pdb	7dcx_BG_D_FG71N.pdb	-0.16792678833007812	-0.32673200964927673
7dcx.pdb	7dcx_BG_D_FG71D.pdb	-0.3215775787830353	-0.5055789947509766
7dcx.pdb	7dcx_BG_D_FG71C.pdb	0.12795282900333405	-0.2707740068435669
7dcx.pdb	7dcx_BG_D_FG71Q.pdb	0.001609519124031067	-0.07208699733018875
7dcx.pdb	7dcx_BG_D_FG71E.pdb	0.4480992555618286	-0.20015500485897064
7dcx.pdb	7dcx_BG_D_FG71G.pdb	0.14291302859783173	-0.1749649941921234
7dcx.pdb	7dcx_BG_D_FG71H.pdb	-0.16206058859825134	-0.2986139953136444
7dcx.pdb	7dcx_BG_D_FG71I.pdb	0.048734262585639954	-0.3412820100784302
7dcx.pdb	7dcx_BG_D_FG71L.pdb	0.13386423885822296	-0.3172000050544739
7dcx.pdb	7dcx_BG_D_FG71K.pdb	-0.13694941997528076	2.555983066558838
7dcx.pdb	7dcx_BG_D_FG71M.pdb	0.032032981514930725	0.0662359967827797
7dcx.pdb	7dcx_BG_D_FG71P.pdb	0.3354640007019043	-0.22795699536800385
7dcx.pdb	7dcx_BG_D_FG71S.pdb	0.08263181149959564	-0.24654600024223328
7dcx.pdb	7dcx_BG_D_FG71T.pdb	-0.2090090811252594	-0.2969920039176941
7dcx.pdb	7dcx_BG_D_FG71W.pdb	-0.17127522826194763	-0.04449699819087982
7dcx.pdb	7dcx_BG_D_FG71Y.pdb	-0.3095499873161316	0.18731999397277832
7dcx.pdb	7dcx_BG_D_FG71V.pdb	0.3144162893295288	-0.07190900295972824
7dcx.pdb	7dcx_BG_D_QG89A.pdb	0.053761646151542664	-0.09289299696683884
7dcx.pdb	7dcx_BG_D_QG89R.pdb	-0.45676204562187195	-0.022038999944925308
7dcx.pdb	7dcx_BG_D_QG89N.pdb	-0.3528704047203064	0.07452499866485596
7dcx.pdb	7dcx_BG_D_QG89D.pdb	-0.6953030228614807	0.021640000864863396
7dcx.pdb	7dcx_BG_D_QG89C.pdb	-0.1025785505771637	0.0037609999999403954
7dcx.pdb	7dcx_BG_D_QG89E.pdb	0.21203084290027618	-0.042493000626564026
7dcx.pdb	7dcx_BG_D_QG89G.pdb	0.10324658453464508	0.12422499805688858
7dcx.pdb	7dcx_BG_D_QG89H.pdb	-0.41163021326065063	-0.12455300241708755
7dcx.pdb	7dcx_BG_D_QG89I.pdb	0.07814042270183563	-0.21458899974822998
7dcx.pdb	7dcx_BG_D_QG89L.pdb	-0.30033448338508606	-0.07264599949121475
7dcx.pdb	7dcx_BG_D_QG89K.pdb	-0.44946885108947754	-0.06668300181627274
7dcx.pdb	7dcx_BG_D_QG89M.pdb	-0.10064122080802917	0.009592999704182148
7dcx.pdb	7dcx_BG_D_QG89F.pdb	-0.0820428729057312	0.0077240001410245895
7dcx.pdb	7dcx_BG_D_QG89P.pdb	0.12958075106143951	0.4382365047931671
7dcx.pdb	7dcx_BG_D_QG89S.pdb	-0.5088164210319519	-0.11802099645137787
7dcx.pdb	7dcx_BG_D_QG89T.pdb	-0.36750200390815735	-0.195265993475914
7dcx.pdb	7dcx_BG_D_QG89W.pdb	-0.14958670735359192	-0.1397619992494583
7dcx.pdb	7dcx_BG_D_QG89Y.pdb	-0.10534758865833282	-0.03001300059258938
7dcx.pdb	7dcx_BG_D_QG89V.pdb	0.020190224051475525	-0.2625739872455597
7dcx.pdb	7dcx_BG_D_QG90A.pdb	0.1647055298089981	-0.25491100549697876
7dcx.pdb	7dcx_BG_D_QG90R.pdb	-0.868377685546875	-1.451727032661438
7dcx.pdb	7dcx_BG_D_QG90N.pdb	0.13112811744213104	0.23984000086784363
7dcx.pdb	7dcx_BG_D_QG90D.pdb	0.40918999910354614	0.001256000017747283
7dcx.pdb	7dcx_BG_D_QG90C.pdb	0.09130336344242096	-0.30238500237464905
7dcx.pdb	7dcx_BG_D_QG90E.pdb	0.6862987875938416	-1.19137704372406
7dcx.pdb	7dcx_BG_D_QG90G.pdb	0.07306934893131256	-0.0859370008111
7dcx.pdb	7dcx_BG_D_QG90H.pdb	-6.757960319519043	-4.819817066192627
7dcx.pdb	7dcx_BG_D_QG90I.pdb	0.38591957092285156	-1.0631669759750366
7dcx.pdb	7dcx_BG_D_QG90L.pdb	0.5529924631118774	0.3382580876350403
7dcx.pdb	7dcx_BG_D_QG90K.pdb	0.22516106069087982	-0.9240570068359375
7dcx.pdb	7dcx_BG_D_QG90M.pdb	0.4429071545600891	-1.0349470376968384
7dcx.pdb	7dcx_BG_D_QG90F.pdb	-0.5967515110969543	-2.482966899871826
7dcx.pdb	7dcx_BG_D_QG90P.pdb	0.6008095145225525	0.4413732886314392
7dcx.pdb	7dcx_BG_D_QG90S.pdb	0.25175946950912476	-0.5958939790725708
7dcx.pdb	7dcx_BG_D_QG90T.pdb	0.20810042321681976	-0.22645999491214752
7dcx.pdb	7dcx_BG_D_QG90W.pdb	-2.757021427154541	-4.986526966094971
7dcx.pdb	7dcx_BG_D_QG90Y.pdb	-0.23617789149284363	-1.8858269453048706
7dcx.pdb	7dcx_BG_D_QG90V.pdb	0.49271833896636963	0.12740099430084229
7dcx.pdb	7dcx_BG_D_NG92A.pdb	0.20755960047245026	-0.3593840003013611
7dcx.pdb	7dcx_BG_D_NG92R.pdb	-0.7464775443077087	-0.27646198868751526
7dcx.pdb	7dcx_BG_D_NG92D.pdb	-0.7868833541870117	-1.9901570081710815
7dcx.pdb	7dcx_BG_D_NG92C.pdb	0.07951213419437408	-0.7885770201683044
7dcx.pdb	7dcx_BG_D_NG92Q.pdb	-0.5219140648841858	-0.45449399948120117
7dcx.pdb	7dcx_BG_D_NG92E.pdb	-0.5051179528236389	-1.5692470073699951
7dcx.pdb	7dcx_BG_D_NG92G.pdb	0.0701770931482315	-1.4610470533370972
7dcx.pdb	7dcx_BG_D_NG92H.pdb	-0.18957467377185822	0.4378722012042999
7dcx.pdb	7dcx_BG_D_NG92I.pdb	0.1820351630449295	-0.7645469903945923
7dcx.pdb	7dcx_BG_D_NG92L.pdb	0.4912530183792114	-1.1497670412063599
7dcx.pdb	7dcx_BG_D_NG92K.pdb	0.07073189318180084	-0.44607800245285034
7dcx.pdb	7dcx_BG_D_NG92M.pdb	0.4353194236755371	0.12037800252437592
7dcx.pdb	7dcx_BG_D_NG92F.pdb	0.7401624321937561	1.3768999576568604
7dcx.pdb	7dcx_BG_D_NG92P.pdb	0.15994955599308014	-0.6932970285415649
7dcx.pdb	7dcx_BG_D_NG92S.pdb	-0.3126838207244873	-1.0994670391082764
7dcx.pdb	7dcx_BG_D_NG92T.pdb	-0.14066530764102936	-0.7167069911956787
7dcx.pdb	7dcx_BG_D_NG92W.pdb	0.3897198438644409	1.2490400075912476
7dcx.pdb	7dcx_BG_D_NG92Y.pdb	0.5696681141853333	0.9806270003318787
7dcx.pdb	7dcx_BG_D_NG92V.pdb	0.17611829936504364	-0.7428169846534729
7dcx.pdb	7dcx_BG_D_RG93A.pdb	-0.24547113478183746	0.3409785032272339
7dcx.pdb	7dcx_BG_D_RG93N.pdb	-0.5578863024711609	-0.3082050085067749
7dcx.pdb	7dcx_BG_D_RG93D.pdb	-0.49820786714553833	-0.8503569960594177
7dcx.pdb	7dcx_BG_D_RG93C.pdb	-0.5095248818397522	0.1528339982032776
[truncated: 95,262 more rows]
