# Supplementary material for: Investigating the volume and diversity of data needed for generalizable antibody–antigen ΔΔG prediction
Source: Nat Comput Sci. 2025 Jul 8;5(8):635–47. doi: 10.1038/s43588-025-00823-8 (PMC12374841; doi:10.1038/s43588-025-00823-8)
Supplement: Supplementary file 4 — Unprocessed Graphinity model predictions and true values for experimental and synthetic ΔΔG values. [file 43588_2025_823_MOESM4_ESM.zip › Figure2/Figure2b-Graphinity_Predictions-10FoldCV_CDR_SeqId/Graphinity_Predictions-Synthetic_FoldX_ddG_942723-10FoldCV_CDR_SeqId/Graphinity_predictions_test-Foldx_ddG_942723-cutoff_90-fold0.csv]

wt_pdb	mut_pdb	pred_score	true_label
7epx.pdb	7epx_HL_A_DH29A.pdb	-0.13714802265167236	-0.04077000170946121
7epx.pdb	7epx_HL_A_DH29R.pdb	0.31248828768730164	1.1443599462509155
7epx.pdb	7epx_HL_A_DH29N.pdb	-0.1507660448551178	0.05149000138044357
7epx.pdb	7epx_HL_A_DH29C.pdb	-0.11694388091564178	0.02824999950826168
7epx.pdb	7epx_HL_A_DH29Q.pdb	-0.29277825355529785	-0.05014999955892563
7epx.pdb	7epx_HL_A_DH29E.pdb	-0.2429046630859375	0.02384999953210354
7epx.pdb	7epx_HL_A_DH29G.pdb	0.4276729226112366	0.8569899797439575
7epx.pdb	7epx_HL_A_DH29H.pdb	-0.24183747172355652	-0.059369999915361404
7epx.pdb	7epx_HL_A_DH29I.pdb	0.7148115038871765	0.9964500069618225
7epx.pdb	7epx_HL_A_DH29L.pdb	-0.0563947856426239	-0.03776000067591667
7epx.pdb	7epx_HL_A_DH29K.pdb	-0.23417437076568604	0.35686999559402466
7epx.pdb	7epx_HL_A_DH29M.pdb	0.03843545913696289	-0.05071000009775162
7epx.pdb	7epx_HL_A_DH29F.pdb	-0.25090470910072327	-0.1334100067615509
7epx.pdb	7epx_HL_A_DH29P.pdb	0.31379008293151855	0.9478499889373779
7epx.pdb	7epx_HL_A_DH29S.pdb	0.638556182384491	1.0461699962615967
7epx.pdb	7epx_HL_A_DH29T.pdb	-0.3572632670402527	-0.10999000072479248
7epx.pdb	7epx_HL_A_DH29W.pdb	0.2190697193145752	0.4547699987888336
7epx.pdb	7epx_HL_A_DH29Y.pdb	-0.4406742453575134	0.15797999501228333
7epx.pdb	7epx_HL_A_DH29V.pdb	0.8131872415542603	0.9201400279998779
7epx.pdb	7epx_HL_A_DH30A.pdb	0.6337130665779114	0.7486600279808044
7epx.pdb	7epx_HL_A_DH30R.pdb	0.4397563338279724	0.9594399929046631
7epx.pdb	7epx_HL_A_DH30N.pdb	0.2361382246017456	0.7129899859428406
7epx.pdb	7epx_HL_A_DH30C.pdb	0.7880657911300659	0.6779400110244751
7epx.pdb	7epx_HL_A_DH30Q.pdb	0.5404201149940491	0.7395300269126892
7epx.pdb	7epx_HL_A_DH30E.pdb	0.4256589412689209	0.5991500020027161
7epx.pdb	7epx_HL_A_DH30G.pdb	0.5887963175773621	0.6563500165939331
7epx.pdb	7epx_HL_A_DH30H.pdb	-0.12529680132865906	-0.27458998560905457
7epx.pdb	7epx_HL_A_DH30I.pdb	0.702288806438446	1.2204099893569946
7epx.pdb	7epx_HL_A_DH30L.pdb	0.8878373503684998	1.1691700220108032
7epx.pdb	7epx_HL_A_DH30K.pdb	0.5697082877159119	1.1967799663543701
7epx.pdb	7epx_HL_A_DH30M.pdb	0.896510899066925	1.2035000324249268
7epx.pdb	7epx_HL_A_DH30F.pdb	0.38183313608169556	0.03971000015735626
7epx.pdb	7epx_HL_A_DH30P.pdb	0.3865824341773987	0.9232800006866455
7epx.pdb	7epx_HL_A_DH30S.pdb	0.23892146348953247	0.29284998774528503
7epx.pdb	7epx_HL_A_DH30T.pdb	0.3941400647163391	0.7145199775695801
7epx.pdb	7epx_HL_A_DH30W.pdb	-2.5939223766326904	-0.9478200078010559
7epx.pdb	7epx_HL_A_DH30Y.pdb	-0.54910808801651	0.03945999965071678
7epx.pdb	7epx_HL_A_DH30V.pdb	0.91684490442276	0.96697998046875
7epx.pdb	7epx_HL_A_YH101A.pdb	-0.7092711329460144	-0.4997600018978119
7epx.pdb	7epx_HL_A_YH101R.pdb	-0.5059581995010376	1.4511899948120117
7epx.pdb	7epx_HL_A_YH101N.pdb	-1.3986105918884277	-0.688319981098175
7epx.pdb	7epx_HL_A_YH101D.pdb	-0.8027463555335999	-0.2926799952983856
7epx.pdb	7epx_HL_A_YH101C.pdb	-0.6419270038604736	-0.5266799926757812
7epx.pdb	7epx_HL_A_YH101Q.pdb	-1.6566212177276611	-0.9088299870491028
7epx.pdb	7epx_HL_A_YH101E.pdb	-0.9727126955986023	-0.8288300037384033
7epx.pdb	7epx_HL_A_YH101G.pdb	-0.8022240400314331	-0.6651099920272827
7epx.pdb	7epx_HL_A_YH101H.pdb	-0.602608323097229	0.9982500076293945
7epx.pdb	7epx_HL_A_YH101I.pdb	-0.6339066028594971	-0.17735999822616577
7epx.pdb	7epx_HL_A_YH101L.pdb	-0.6932947039604187	-0.406139999628067
7epx.pdb	7epx_HL_A_YH101K.pdb	-0.8307692408561707	0.7798399925231934
7epx.pdb	7epx_HL_A_YH101M.pdb	-0.5690138339996338	-0.029570000246167183
7epx.pdb	7epx_HL_A_YH101F.pdb	-0.5886393189430237	0.5204399824142456
7epx.pdb	7epx_HL_A_YH101P.pdb	-0.6482735276222229	0.5381399989128113
7epx.pdb	7epx_HL_A_YH101S.pdb	-1.0179903507232666	-0.7205899953842163
7epx.pdb	7epx_HL_A_YH101T.pdb	-0.7487691044807434	-0.32615000009536743
7epx.pdb	7epx_HL_A_YH101W.pdb	0.1893337368965149	0.17303000390529633
7epx.pdb	7epx_HL_A_YH101V.pdb	-0.9538554549217224	-0.5844399929046631
7epx.pdb	7epx_HL_A_VH106A.pdb	-0.5596414804458618	-0.9955899715423584
7epx.pdb	7epx_HL_A_VH106R.pdb	-0.38919639587402344	-1.6417299509048462
7epx.pdb	7epx_HL_A_VH106N.pdb	-0.6018257141113281	-0.5308200120925903
7epx.pdb	7epx_HL_A_VH106D.pdb	-0.7685004472732544	-1.7258199453353882
7epx.pdb	7epx_HL_A_VH106C.pdb	-0.43514320254325867	-0.685509979724884
7epx.pdb	7epx_HL_A_VH106Q.pdb	-0.4813547432422638	-1.4270800352096558
7epx.pdb	7epx_HL_A_VH106E.pdb	-0.6067805886268616	-1.3856500387191772
7epx.pdb	7epx_HL_A_VH106G.pdb	-0.637808084487915	-1.696079969406128
7epx.pdb	7epx_HL_A_VH106H.pdb	-0.38546061515808105	-0.9361500144004822
7epx.pdb	7epx_HL_A_VH106I.pdb	0.39369940757751465	1.2272599935531616
7epx.pdb	7epx_HL_A_VH106L.pdb	0.6238564252853394	0.5612499713897705
7epx.pdb	7epx_HL_A_VH106K.pdb	-0.2798498868942261	-0.9835799932479858
7epx.pdb	7epx_HL_A_VH106M.pdb	0.32606756687164307	-0.4977000057697296
7epx.pdb	7epx_HL_A_VH106F.pdb	0.19760262966156006	-0.287339985370636
7epx.pdb	7epx_HL_A_VH106P.pdb	-0.11950292438268661	-0.8650699853897095
7epx.pdb	7epx_HL_A_VH106S.pdb	-0.48452314734458923	-0.13765999674797058
7epx.pdb	7epx_HL_A_VH106T.pdb	-0.7517148852348328	-0.9344000220298767
7epx.pdb	7epx_HL_A_VH106W.pdb	0.5341684818267822	-0.11650999635457993
7epx.pdb	7epx_HL_A_VH106Y.pdb	0.05716048181056976	-0.7371600270271301
7epx.pdb	7epx_HL_A_FH107A.pdb	-0.9508724808692932	-2.030129909515381
7epx.pdb	7epx_HL_A_FH107R.pdb	0.5858950614929199	-0.42250001430511475
7epx.pdb	7epx_HL_A_FH107N.pdb	-0.9464280605316162	-2.3921759128570557
7epx.pdb	7epx_HL_A_FH107D.pdb	-0.9474487900733948	-2.665548086166382
7epx.pdb	7epx_HL_A_FH107C.pdb	-0.8975554704666138	-1.9700000286102295
7epx.pdb	7epx_HL_A_FH107Q.pdb	-0.8900750279426575	-1.6798100471496582
7epx.pdb	7epx_HL_A_FH107E.pdb	-0.389175146818161	-2.8739919662475586
7epx.pdb	7epx_HL_A_FH107G.pdb	-0.8999370336532593	-2.0260400772094727
7epx.pdb	7epx_HL_A_FH107H.pdb	-0.7719804048538208	-1.3621599674224854
7epx.pdb	7epx_HL_A_FH107I.pdb	-0.9289138913154602	-1.3738000392913818
7epx.pdb	7epx_HL_A_FH107L.pdb	-0.6677070260047913	-0.7652599811553955
7epx.pdb	7epx_HL_A_FH107K.pdb	-0.4898386001586914	-2.2821099758148193
7epx.pdb	7epx_HL_A_FH107M.pdb	-0.16129375994205475	0.2726599872112274
7epx.pdb	7epx_HL_A_FH107P.pdb	-1.205803632736206	-3.0264370441436768
7epx.pdb	7epx_HL_A_FH107S.pdb	-1.1692874431610107	-2.557080030441284
7epx.pdb	7epx_HL_A_FH107T.pdb	-0.9910949468612671	-2.0128400325775146
7epx.pdb	7epx_HL_A_FH107W.pdb	-0.03340372443199158	0.07609999924898148
7epx.pdb	7epx_HL_A_FH107Y.pdb	1.1754579544067383	0.5157099962234497
7epx.pdb	7epx_HL_A_FH107V.pdb	-0.6846110820770264	-1.809540033340454
7epx.pdb	7epx_HL_A_NH108A.pdb	-0.3185478448867798	-0.4222100079059601
7epx.pdb	7epx_HL_A_NH108R.pdb	-0.2269839644432068	0.49059998989105225
7epx.pdb	7epx_HL_A_NH108D.pdb	-0.8085383772850037	0.07699999958276749
7epx.pdb	7epx_HL_A_NH108C.pdb	-0.3457271456718445	-0.034710001200437546
7epx.pdb	7epx_HL_A_NH108Q.pdb	-0.3854925036430359	0.3624899983406067
7epx.pdb	7epx_HL_A_NH108E.pdb	-0.7999675869941711	-0.46597999334335327
7epx.pdb	7epx_HL_A_NH108G.pdb	-0.3679438829421997	-0.15160000324249268
7epx.pdb	7epx_HL_A_NH108H.pdb	-0.23542936146259308	0.2549099922180176
7epx.pdb	7epx_HL_A_NH108I.pdb	-0.05234286189079285	0.24321000277996063
7epx.pdb	7epx_HL_A_NH108L.pdb	0.06654325127601624	1.3757100105285645
7epx.pdb	7epx_HL_A_NH108K.pdb	-0.05973590910434723	0.9803699851036072
7epx.pdb	7epx_HL_A_NH108M.pdb	0.5659951567649841	1.3486100435256958
7epx.pdb	7epx_HL_A_NH108F.pdb	0.07565900683403015	1.503999948501587
7epx.pdb	7epx_HL_A_NH108P.pdb	-0.6537284851074219	-0.7659199833869934
7epx.pdb	7epx_HL_A_NH108S.pdb	-0.6602566242218018	-0.34547001123428345
7epx.pdb	7epx_HL_A_NH108T.pdb	-0.04803907871246338	0.7650499939918518
7epx.pdb	7epx_HL_A_NH108W.pdb	0.2938928008079529	1.7611000537872314
7epx.pdb	7epx_HL_A_NH108Y.pdb	-0.6178772449493408	0.9161900281906128
7epx.pdb	7epx_HL_A_NH108V.pdb	-0.15501853823661804	0.455269992351532
7epx.pdb	7epx_HL_A_YH109A.pdb	-1.5583057403564453	-2.7289860248565674
7epx.pdb	7epx_HL_A_YH109R.pdb	-0.5315406918525696	-1.8786200284957886
7epx.pdb	7epx_HL_A_YH109N.pdb	-1.520024061203003	-2.671886920928955
7epx.pdb	7epx_HL_A_YH109D.pdb	-1.5944488048553467	-2.4280450344085693
7epx.pdb	7epx_HL_A_YH109C.pdb	-1.311903715133667	-2.5982909202575684
7epx.pdb	7epx_HL_A_YH109Q.pdb	-1.589646577835083	-3.0556819438934326
7epx.pdb	7epx_HL_A_YH109E.pdb	-1.20731782913208	-1.7753499746322632
7epx.pdb	7epx_HL_A_YH109G.pdb	-1.6446709632873535	-3.029033899307251
7epx.pdb	7epx_HL_A_YH109H.pdb	-1.3454258441925049	-2.3374500274658203
7epx.pdb	7epx_HL_A_YH109I.pdb	-2.567368984222412	-3.1830410957336426
7epx.pdb	7epx_HL_A_YH109L.pdb	-0.7706285119056702	-1.6160999536514282
7epx.pdb	7epx_HL_A_YH109K.pdb	-1.2747671604156494	-3.177150011062622
7epx.pdb	7epx_HL_A_YH109M.pdb	-0.22872214019298553	-0.459199994802475
7epx.pdb	7epx_HL_A_YH109F.pdb	-0.23941588401794434	-0.44881999492645264
7epx.pdb	7epx_HL_A_YH109P.pdb	-3.89253830909729	-5.50875997543335
7epx.pdb	7epx_HL_A_YH109S.pdb	-2.1081924438476562	-3.3310000896453857
7epx.pdb	7epx_HL_A_YH109T.pdb	-1.253282070159912	-3.7274630069732666
7epx.pdb	7epx_HL_A_YH109W.pdb	-0.8785372376441956	-1.873420000076294
7epx.pdb	7epx_HL_A_YH109V.pdb	-1.1043157577514648	-1.8296799659729004
7epx.pdb	7epx_HL_A_EH110A.pdb	0.6439544558525085	0.9850000143051147
7epx.pdb	7epx_HL_A_EH110R.pdb	0.9211177229881287	1.1421300172805786
7epx.pdb	7epx_HL_A_EH110N.pdb	0.5940309762954712	0.48906999826431274
7epx.pdb	7epx_HL_A_EH110D.pdb	0.37708598375320435	0.32006001472473145
7epx.pdb	7epx_HL_A_EH110C.pdb	0.7124118804931641	0.4599500000476837
7epx.pdb	7epx_HL_A_EH110Q.pdb	0.8194313645362854	0.3736700117588043
7epx.pdb	7epx_HL_A_EH110G.pdb	0.6095840334892273	0.5486099720001221
7epx.pdb	7epx_HL_A_EH110H.pdb	0.5221843123435974	0.41530999541282654
7epx.pdb	7epx_HL_A_EH110I.pdb	0.44022560119628906	0.6549599766731262
7epx.pdb	7epx_HL_A_EH110L.pdb	0.7235367298126221	0.6021599769592285
7epx.pdb	7epx_HL_A_EH110K.pdb	0.8052691221237183	0.8464400172233582
7epx.pdb	7epx_HL_A_EH110M.pdb	1.0513091087341309	0.6591799855232239
7epx.pdb	7epx_HL_A_EH110F.pdb	0.5879787802696228	0.18570999801158905
7epx.pdb	7epx_HL_A_EH110P.pdb	0.27504491806030273	-1.5398999452590942
7epx.pdb	7epx_HL_A_EH110S.pdb	0.3948814868927002	0.42983001470565796
7epx.pdb	7epx_HL_A_EH110T.pdb	0.13941171765327454	0.646049976348877
7epx.pdb	7epx_HL_A_EH110W.pdb	0.6808111667633057	0.5093700289726257
7epx.pdb	7epx_HL_A_EH110Y.pdb	0.42042815685272217	0.5094599723815918
7epx.pdb	7epx_HL_A_EH110V.pdb	0.49266499280929565	0.7910799980163574
7epx.pdb	7epx_HL_A_SL30A.pdb	0.20688694715499878	-0.0963200032711029
7epx.pdb	7epx_HL_A_SL30R.pdb	-0.6759098172187805	-0.20604999363422394
7epx.pdb	7epx_HL_A_SL30N.pdb	-0.36463671922683716	0.11909999698400497
7epx.pdb	7epx_HL_A_SL30D.pdb	-0.30701184272766113	0.35220998525619507
7epx.pdb	7epx_HL_A_SL30C.pdb	0.22028163075447083	0.3633100092411041
7epx.pdb	7epx_HL_A_SL30Q.pdb	0.15357527136802673	0.4507099986076355
7epx.pdb	7epx_HL_A_SL30E.pdb	0.962579071521759	0.49619001150131226
7epx.pdb	7epx_HL_A_SL30G.pdb	0.3977789878845215	0.2741299867630005
7epx.pdb	7epx_HL_A_SL30H.pdb	0.1743091642856598	-0.13143999874591827
7epx.pdb	7epx_HL_A_SL30I.pdb	0.4655357003211975	1.3584200143814087
7epx.pdb	7epx_HL_A_SL30L.pdb	0.698897659778595	1.6815799474716187
7epx.pdb	7epx_HL_A_SL30K.pdb	0.26402074098587036	-0.18511000275611877
7epx.pdb	7epx_HL_A_SL30M.pdb	0.7803645133972168	1.4851000308990479
7epx.pdb	7epx_HL_A_SL30F.pdb	-0.45341062545776367	-0.4703199863433838
7epx.pdb	7epx_HL_A_SL30P.pdb	0.4599083662033081	0.6813399791717529
7epx.pdb	7epx_HL_A_SL30T.pdb	0.1308457851409912	0.1486400067806244
7epx.pdb	7epx_HL_A_SL30W.pdb	0.3307933807373047	-0.7823600172996521
7epx.pdb	7epx_HL_A_SL30Y.pdb	-0.2536740005016327	-0.700410008430481
7epx.pdb	7epx_HL_A_SL30V.pdb	0.495161235332489	0.5904099941253662
7epx.pdb	7epx_HL_A_NL31A.pdb	-0.4478904902935028	-0.023080000653862953
7epx.pdb	7epx_HL_A_NL31R.pdb	-0.6066677570343018	-0.1745000034570694
7epx.pdb	7epx_HL_A_NL31D.pdb	-0.17302286624908447	0.12205000221729279
7epx.pdb	7epx_HL_A_NL31C.pdb	-0.49984049797058105	-0.1374099999666214
7epx.pdb	7epx_HL_A_NL31Q.pdb	-0.8773999810218811	0.02247999981045723
7epx.pdb	7epx_HL_A_NL31E.pdb	-0.6424343585968018	0.4420500099658966
7epx.pdb	7epx_HL_A_NL31G.pdb	-0.2256554663181305	-0.17538000643253326
7epx.pdb	7epx_HL_A_NL31H.pdb	-0.807965874671936	0.15299999713897705
7epx.pdb	7epx_HL_A_NL31I.pdb	-0.5549144744873047	-0.0033499998971819878
7epx.pdb	7epx_HL_A_NL31L.pdb	-0.2323003113269806	0.2539199888706207
7epx.pdb	7epx_HL_A_NL31K.pdb	-0.665420413017273	-0.2797200083732605
7epx.pdb	7epx_HL_A_NL31M.pdb	-0.39359211921691895	0.07028999924659729
7epx.pdb	7epx_HL_A_NL31F.pdb	-0.6698682308197021	-0.3069800138473511
7epx.pdb	7epx_HL_A_NL31P.pdb	-0.7214694619178772	0.6591799855232239
7epx.pdb	7epx_HL_A_NL31S.pdb	-0.5784062147140503	0.06368999928236008
7epx.pdb	7epx_HL_A_NL31T.pdb	-0.3438446819782257	0.15511000156402588
7epx.pdb	7epx_HL_A_NL31W.pdb	-1.2743043899536133	-0.4983699917793274
7epx.pdb	7epx_HL_A_NL31Y.pdb	-0.9579446911811829	-0.638670027256012
7epx.pdb	7epx_HL_A_NL31V.pdb	-0.46011537313461304	-0.13460999727249146
7epx.pdb	7epx_HL_A_KL66A.pdb	0.07355594635009766	-0.3761900067329407
7epx.pdb	7epx_HL_A_KL66R.pdb	-0.27573657035827637	-0.7513300180435181
7epx.pdb	7epx_HL_A_KL66N.pdb	-0.05720019340515137	-0.46408000588417053
7epx.pdb	7epx_HL_A_KL66D.pdb	0.05953361093997955	-0.6420999765396118
7epx.pdb	7epx_HL_A_KL66C.pdb	-0.215602844953537	-0.3486100137233734
7epx.pdb	7epx_HL_A_KL66Q.pdb	-0.2767067551612854	-0.5921599864959717
7epx.pdb	7epx_HL_A_KL66E.pdb	-0.3865901529788971	-0.9843299984931946
7epx.pdb	7epx_HL_A_KL66G.pdb	0.08374476432800293	-0.3922699987888336
7epx.pdb	7epx_HL_A_KL66H.pdb	-0.204878568649292	-0.43340998888015747
7epx.pdb	7epx_HL_A_KL66I.pdb	-0.0736227035522461	-0.3024899959564209
7epx.pdb	7epx_HL_A_KL66L.pdb	0.07952961325645447	-0.24190999567508698
7epx.pdb	7epx_HL_A_KL66M.pdb	-0.20431837439537048	-0.2712700068950653
7epx.pdb	7epx_HL_A_KL66F.pdb	0.09915995597839355	-0.11631999909877777
7epx.pdb	7epx_HL_A_KL66P.pdb	0.012338042259216309	-0.47738999128341675
7epx.pdb	7epx_HL_A_KL66S.pdb	-0.3004382848739624	-0.36243000626564026
7epx.pdb	7epx_HL_A_KL66T.pdb	-0.03449353575706482	-0.45028001070022583
7epx.pdb	7epx_HL_A_KL66W.pdb	0.20000070333480835	0.43191999197006226
7epx.pdb	7epx_HL_A_KL66Y.pdb	-0.434676855802536	-0.28025001287460327
7epx.pdb	7epx_HL_A_KL66V.pdb	0.140183687210083	-0.31512001156806946
7epx.pdb	7epx_HL_A_YA291A.pdb	-1.1442887783050537	-0.9365000128746033
7epx.pdb	7epx_HL_A_YA291R.pdb	-1.4911508560180664	-1.8594900369644165
7epx.pdb	7epx_HL_A_YA291N.pdb	-1.1806182861328125	-1.3365700244903564
7epx.pdb	7epx_HL_A_YA291D.pdb	-1.3246548175811768	-1.2060500383377075
7epx.pdb	7epx_HL_A_YA291C.pdb	-1.2033629417419434	-1.3615700006484985
7epx.pdb	7epx_HL_A_YA291Q.pdb	-1.154075026512146	-1.1503100395202637
7epx.pdb	7epx_HL_A_YA291E.pdb	-1.2891724109649658	-1.1425600051879883
7epx.pdb	7epx_HL_A_YA291G.pdb	-1.1302164793014526	-1.3558800220489502
7epx.pdb	7epx_HL_A_YA291H.pdb	-1.3185174465179443	-1.3686200380325317
7epx.pdb	7epx_HL_A_YA291I.pdb	-1.1574745178222656	-1.2730300426483154
7epx.pdb	7epx_HL_A_YA291L.pdb	-1.1363484859466553	-1.082419991493225
7epx.pdb	7epx_HL_A_YA291K.pdb	-1.3589341640472412	-2.356739044189453
7epx.pdb	7epx_HL_A_YA291M.pdb	-0.6853778958320618	-0.5077800154685974
7epx.pdb	7epx_HL_A_YA291F.pdb	-0.9658840894699097	-0.39427000284194946
7epx.pdb	7epx_HL_A_YA291P.pdb	-1.5287015438079834	-1.5579899549484253
7epx.pdb	7epx_HL_A_YA291S.pdb	-1.184551477432251	-1.4588299989700317
7epx.pdb	7epx_HL_A_YA291T.pdb	-1.1548073291778564	-1.2817399501800537
7epx.pdb	7epx_HL_A_YA291W.pdb	-0.44061219692230225	0.44012999534606934
7epx.pdb	7epx_HL_A_YA291V.pdb	-0.9274769425392151	-1.2883800268173218
7epx.pdb	7epx_HL_A_NA292A.pdb	-0.17667695879936218	0.04025999829173088
7epx.pdb	7epx_HL_A_NA292R.pdb	-0.0594099760055542	0.36155998706817627
7epx.pdb	7epx_HL_A_NA292D.pdb	0.153315007686615	0.16415999829769135
7epx.pdb	7epx_HL_A_NA292C.pdb	-0.06304314732551575	0.11475999653339386
7epx.pdb	7epx_HL_A_NA292Q.pdb	-0.04350380599498749	0.1301400065422058
7epx.pdb	7epx_HL_A_NA292E.pdb	-0.35479867458343506	-0.15875999629497528
7epx.pdb	7epx_HL_A_NA292G.pdb	-0.2782546877861023	0.20427000522613525
7epx.pdb	7epx_HL_A_NA292H.pdb	-0.030133306980133057	1.2768100500106812
7epx.pdb	7epx_HL_A_NA292I.pdb	0.02774190902709961	0.20190000534057617
7epx.pdb	7epx_HL_A_NA292L.pdb	-0.04926186800003052	0.3824000060558319
7epx.pdb	7epx_HL_A_NA292K.pdb	-0.11862537264823914	0.18201999366283417
7epx.pdb	7epx_HL_A_NA292M.pdb	0.33235758543014526	1.0266000032424927
7epx.pdb	7epx_HL_A_NA292F.pdb	-0.05233302712440491	0.5266600251197815
7epx.pdb	7epx_HL_A_NA292P.pdb	0.004944056272506714	0.1123099997639656
7epx.pdb	7epx_HL_A_NA292S.pdb	-0.35013508796691895	0.11688999831676483
7epx.pdb	7epx_HL_A_NA292T.pdb	-0.19140547513961792	-0.03102000057697296
7epx.pdb	7epx_HL_A_NA292W.pdb	-0.09295570850372314	0.3847599923610687
7epx.pdb	7epx_HL_A_NA292Y.pdb	1.1096951961517334	1.859529972076416
7epx.pdb	7epx_HL_A_NA292V.pdb	-0.04253287613391876	0.21932999789714813
7epx.pdb	7epx_HL_A_FA296A.pdb	-0.40220707654953003	-0.4726699888706207
7epx.pdb	7epx_HL_A_FA296R.pdb	-0.44122055172920227	-0.427700012922287
7epx.pdb	7epx_HL_A_FA296N.pdb	-0.4454522132873535	-0.6200500130653381
7epx.pdb	7epx_HL_A_FA296D.pdb	-0.3273754119873047	-0.5562700033187866
7epx.pdb	7epx_HL_A_FA296C.pdb	-0.5414915084838867	-0.6022499799728394
7epx.pdb	7epx_HL_A_FA296Q.pdb	-0.3094256520271301	-0.46007001399993896
7epx.pdb	7epx_HL_A_FA296E.pdb	-0.2813250422477722	0.19884000718593597
7epx.pdb	7epx_HL_A_FA296G.pdb	-0.5936799049377441	-0.8342499732971191
7epx.pdb	7epx_HL_A_FA296H.pdb	-0.46176621317863464	-0.11389999836683273
7epx.pdb	7epx_HL_A_FA296I.pdb	0.08132877945899963	-0.34981000423431396
7epx.pdb	7epx_HL_A_FA296L.pdb	-0.056357577443122864	0.17079000174999237
7epx.pdb	7epx_HL_A_FA296K.pdb	-0.3523091673851013	-0.4032599925994873
7epx.pdb	7epx_HL_A_FA296M.pdb	0.023423507809638977	-0.4568299949169159
7epx.pdb	7epx_HL_A_FA296P.pdb	-0.15666243433952332	0.2342199981212616
7epx.pdb	7epx_HL_A_FA296S.pdb	-0.7883544564247131	-0.920229971408844
7epx.pdb	7epx_HL_A_FA296T.pdb	-0.467710018157959	-0.8715900182723999
7epx.pdb	7epx_HL_A_FA296W.pdb	-0.22780179977416992	-0.017559999600052834
7epx.pdb	7epx_HL_A_FA296Y.pdb	-0.5117066502571106	0.028200000524520874
7epx.pdb	7epx_HL_A_FA296V.pdb	0.106717050075531	-0.17624999582767487
7epx.pdb	7epx_HL_A_SA297A.pdb	0.03170384466648102	-0.18397000432014465
7epx.pdb	7epx_HL_A_SA297R.pdb	0.45640820264816284	0.7407199740409851
7epx.pdb	7epx_HL_A_SA297N.pdb	0.2607262134552002	-0.3199999928474426
7epx.pdb	7epx_HL_A_SA297D.pdb	0.22536185383796692	-1.1486599445343018
7epx.pdb	7epx_HL_A_SA297C.pdb	0.15712100267410278	0.46285000443458557
7epx.pdb	7epx_HL_A_SA297Q.pdb	0.595649778842926	1.3690099716186523
7epx.pdb	7epx_HL_A_SA297E.pdb	0.6876688599586487	0.3599500060081482
7epx.pdb	7epx_HL_A_SA297G.pdb	-0.0014526546001434326	-0.38927000761032104
7epx.pdb	7epx_HL_A_SA297H.pdb	0.7144015431404114	0.19378000497817993
7epx.pdb	7epx_HL_A_SA297I.pdb	0.5145137906074524	0.5749899744987488
7epx.pdb	7epx_HL_A_SA297L.pdb	0.9370238184928894	1.0957900285720825
7epx.pdb	7epx_HL_A_SA297K.pdb	0.9820627570152283	0.3001500070095062
7epx.pdb	7epx_HL_A_SA297M.pdb	0.8270726799964905	0.9347599744796753
7epx.pdb	7epx_HL_A_SA297F.pdb	0.8556025624275208	0.586430013179779
7epx.pdb	7epx_HL_A_SA297P.pdb	-0.3845493197441101	-0.48649001121520996
7epx.pdb	7epx_HL_A_SA297T.pdb	0.14344248175621033	0.5100100040435791
7epx.pdb	7epx_HL_A_SA297W.pdb	0.12003108859062195	-0.4204300045967102
7epx.pdb	7epx_HL_A_SA297Y.pdb	1.2547237873077393	1.1887600421905518
7epx.pdb	7epx_HL_A_SA297V.pdb	0.19840818643569946	0.19370000064373016
7epx.pdb	7epx_HL_A_TA298A.pdb	-0.12384292483329773	-0.2600800096988678
7epx.pdb	7epx_HL_A_TA298R.pdb	0.24140679836273193	0.7418299913406372
7epx.pdb	7epx_HL_A_TA298N.pdb	-0.8900085091590881	-1.6375600099563599
7epx.pdb	7epx_HL_A_TA298D.pdb	-0.7021130919456482	-0.4712100028991699
7epx.pdb	7epx_HL_A_TA298C.pdb	0.04479853808879852	-0.5034700036048889
7epx.pdb	7epx_HL_A_TA298Q.pdb	-0.8045536875724792	0.05601999908685684
7epx.pdb	7epx_HL_A_TA298E.pdb	-0.7141587138175964	0.08237999677658081
7epx.pdb	7epx_HL_A_TA298G.pdb	-0.0853036642074585	-0.608739972114563
7epx.pdb	7epx_HL_A_TA298H.pdb	-1.5650312900543213	-1.8522499799728394
7epx.pdb	7epx_HL_A_TA298I.pdb	-0.008970126509666443	0.6408900022506714
7epx.pdb	7epx_HL_A_TA298L.pdb	0.11078590154647827	0.5321400165557861
7epx.pdb	7epx_HL_A_TA298K.pdb	0.1956433653831482	1.236009955406189
7epx.pdb	7epx_HL_A_TA298M.pdb	0.11907452344894409	0.3534199893474579
7epx.pdb	7epx_HL_A_TA298F.pdb	0.3020912706851959	-0.008170000277459621
7epx.pdb	7epx_HL_A_TA298P.pdb	-0.3721184730529785	-1.4105900526046753
7epx.pdb	7epx_HL_A_TA298S.pdb	-0.31086787581443787	-0.5668200254440308
7epx.pdb	7epx_HL_A_TA298W.pdb	-2.8583178520202637	-1.4830199480056763
7epx.pdb	7epx_HL_A_TA298Y.pdb	-10.951606750488281	-10.61011028289795
7epx.pdb	7epx_HL_A_TA298V.pdb	0.1991947889328003	0.6800199747085571
7epx.pdb	7epx_HL_A_CA301A.pdb	-0.18902750313282013	-0.10281000286340714
7epx.pdb	7epx_HL_A_CA301R.pdb	-0.41021573543548584	0.06274999678134918
7epx.pdb	7epx_HL_A_CA301N.pdb	-0.329073429107666	0.13021999597549438
7epx.pdb	7epx_HL_A_CA301D.pdb	-0.6843111515045166	-0.4270099997520447
7epx.pdb	7epx_HL_A_CA301Q.pdb	-0.18178188800811768	0.06939999759197235
7epx.pdb	7epx_HL_A_CA301E.pdb	0.5913782715797424	0.5035099983215332
7epx.pdb	7epx_HL_A_CA301G.pdb	-0.16364052891731262	-0.04747999832034111
7epx.pdb	7epx_HL_A_CA301H.pdb	-0.04296594858169556	-0.03742999956011772
7epx.pdb	7epx_HL_A_CA301I.pdb	0.02723941206932068	-0.020519999787211418
7epx.pdb	7epx_HL_A_CA301L.pdb	-0.09890206158161163	0.020500000566244125
7epx.pdb	7epx_HL_A_CA301K.pdb	-0.4373623728752136	0.03945000097155571
7epx.pdb	7epx_HL_A_CA301M.pdb	-0.0010266602039337158	0.08515000343322754
7epx.pdb	7epx_HL_A_CA301F.pdb	-0.1384105086326599	-0.8879799842834473
7epx.pdb	7epx_HL_A_CA301P.pdb	-0.1006053239107132	-0.025529999285936356
7epx.pdb	7epx_HL_A_CA301S.pdb	-0.03843243420124054	-0.14544999599456787
7epx.pdb	7epx_HL_A_CA301T.pdb	0.15737295150756836	0.011900000274181366
7epx.pdb	7epx_HL_A_CA301W.pdb	-0.4638253450393677	-0.2374899983406067
7epx.pdb	7epx_HL_A_CA301Y.pdb	-0.42451441287994385	-0.02469000034034252
7epx.pdb	7epx_HL_A_CA301V.pdb	0.018262147903442383	-0.01205000001937151
7epx.pdb	7epx_HL_A_GA326A.pdb	-0.12145715951919556	-0.12780000269412994
7epx.pdb	7epx_HL_A_GA326R.pdb	-0.6014322638511658	-0.10083000361919403
7epx.pdb	7epx_HL_A_GA326N.pdb	-0.1750415563583374	1.9167499542236328
7epx.pdb	7epx_HL_A_GA326D.pdb	0.07162630558013916	1.1003999710083008
7epx.pdb	7epx_HL_A_GA326C.pdb	-0.5781822204589844	0.38578000664711
7epx.pdb	7epx_HL_A_GA326Q.pdb	-0.607284665107727	0.4049000144004822
7epx.pdb	7epx_HL_A_GA326E.pdb	-0.6511937379837036	-0.2926099896430969
7epx.pdb	7epx_HL_A_GA326H.pdb	-9.941764831542969	-8.198650360107422
7epx.pdb	7epx_HL_A_GA326I.pdb	-0.2548283338546753	1.3212000131607056
7epx.pdb	7epx_HL_A_GA326L.pdb	-1.4612209796905518	1.6086499691009521
7epx.pdb	7epx_HL_A_GA326K.pdb	-2.624384641647339	-2.032749891281128
7epx.pdb	7epx_HL_A_GA326M.pdb	-5.262970924377441	-1.723479986190796
7epx.pdb	7epx_HL_A_GA326F.pdb	-1.8876404762268066	-0.7977799773216248
7epx.pdb	7epx_HL_A_GA326P.pdb	-0.2396394908428192	-0.24613000452518463
7epx.pdb	7epx_HL_A_GA326S.pdb	0.2792167067527771	-0.185589998960495
7epx.pdb	7epx_HL_A_GA326T.pdb	0.2871386408805847	-0.042500000447034836
7epx.pdb	7epx_HL_A_GA326W.pdb	-2.3342559337615967	-1.7422900199890137
7epx.pdb	7epx_HL_A_GA326Y.pdb	-5.642301082611084	-5.487750053405762
7epx.pdb	7epx_HL_A_GA326V.pdb	-0.6944748759269714	-0.010300000198185444
7epx.pdb	7epx_HL_A_VA329A.pdb	-0.3207024931907654	-0.8274000287055969
7epx.pdb	7epx_HL_A_VA329R.pdb	-0.37951725721359253	-1.1254099607467651
7epx.pdb	7epx_HL_A_VA329N.pdb	-0.1955074518918991	-0.47957998514175415
7epx.pdb	7epx_HL_A_VA329D.pdb	-0.7047749161720276	-1.2261500358581543
7epx.pdb	7epx_HL_A_VA329C.pdb	-0.24270091950893402	-0.8768600225448608
7epx.pdb	7epx_HL_A_VA329Q.pdb	-0.37907645106315613	-0.7219399809837341
7epx.pdb	7epx_HL_A_VA329E.pdb	-0.5905278325080872	-0.8428099751472473
7epx.pdb	7epx_HL_A_VA329G.pdb	-0.429572731256485	-1.3037699460983276
7epx.pdb	7epx_HL_A_VA329H.pdb	-0.5167674422264099	-0.529259979724884
7epx.pdb	7epx_HL_A_VA329I.pdb	0.023203551769256592	0.11630000174045563
7epx.pdb	7epx_HL_A_VA329L.pdb	-0.4270887076854706	-0.051180001348257065
7epx.pdb	7epx_HL_A_VA329K.pdb	-0.7728079557418823	-0.758870005607605
7epx.pdb	7epx_HL_A_VA329M.pdb	0.0259971022605896	0.41440001130104065
7epx.pdb	7epx_HL_A_VA329F.pdb	-0.37556105852127075	-0.6327900290489197
7epx.pdb	7epx_HL_A_VA329P.pdb	-0.6077584028244019	-0.9547799825668335
7epx.pdb	7epx_HL_A_VA329S.pdb	-0.5887483358383179	-0.8166700005531311
7epx.pdb	7epx_HL_A_VA329T.pdb	-0.5201173424720764	-0.47273001074790955
7epx.pdb	7epx_HL_A_VA329W.pdb	-1.0432953834533691	-2.844069004058838
7epx.pdb	7epx_HL_A_VA329Y.pdb	-0.663034200668335	-1.5405100584030151
7epx.pdb	7epx_HL_A_RA330A.pdb	-0.3358699381351471	-0.18735000491142273
7epx.pdb	7epx_HL_A_RA330N.pdb	-0.495126873254776	-0.1413400024175644
7epx.pdb	7epx_HL_A_RA330D.pdb	-0.3697376847267151	-0.7835299968719482
7epx.pdb	7epx_HL_A_RA330C.pdb	-0.3335650861263275	0.4554300010204315
7epx.pdb	7epx_HL_A_RA330Q.pdb	-0.370708167552948	-0.07196000218391418
7epx.pdb	7epx_HL_A_RA330E.pdb	-0.22925691306591034	-0.22573000192642212
7epx.pdb	7epx_HL_A_RA330G.pdb	-0.5820716619491577	-0.6272500157356262
7epx.pdb	7epx_HL_A_RA330H.pdb	-0.14187100529670715	0.33535000681877136
7epx.pdb	7epx_HL_A_RA330I.pdb	0.30806881189346313	1.1944400072097778
7epx.pdb	7epx_HL_A_RA330L.pdb	0.5478824377059937	0.9153900146484375
7epx.pdb	7epx_HL_A_RA330K.pdb	-0.007260143756866455	1.0147600173950195
7epx.pdb	7epx_HL_A_RA330M.pdb	0.3967263698577881	1.1223700046539307
7epx.pdb	7epx_HL_A_RA330F.pdb	0.045270562171936035	0.6553800106048584
7epx.pdb	7epx_HL_A_RA330P.pdb	0.04934234917163849	0.7981799840927124
7epx.pdb	7epx_HL_A_RA330S.pdb	-0.8451727032661438	-0.3599100112915039
7epx.pdb	7epx_HL_A_RA330T.pdb	-0.4901866614818573	0.23284000158309937
7epx.pdb	7epx_HL_A_RA330W.pdb	0.7338362336158752	1.26173996925354
7epx.pdb	7epx_HL_A_RA330Y.pdb	-0.2019580453634262	0.5748900175094604
7epx.pdb	7epx_HL_A_RA330V.pdb	0.0834423303604126	0.5995000004768372
7epx.pdb	7epx_HL_A_GA424A.pdb	0.8411632180213928	0.9359099864959717
7epx.pdb	7epx_HL_A_GA424R.pdb	-0.28957217931747437	0.8568699955940247
7epx.pdb	7epx_HL_A_GA424N.pdb	0.09398573637008667	0.9995499849319458
7epx.pdb	7epx_HL_A_GA424D.pdb	0.15321603417396545	-0.459850013256073
7epx.pdb	7epx_HL_A_GA424C.pdb	-0.3208104372024536	0.06958000361919403
7epx.pdb	7epx_HL_A_GA424Q.pdb	0.5971009135246277	0.1759600043296814
7epx.pdb	7epx_HL_A_GA424E.pdb	0.4711812734603882	0.6442400217056274
7epx.pdb	7epx_HL_A_GA424H.pdb	1.0627553462982178	2.8918299674987793
7epx.pdb	7epx_HL_A_GA424I.pdb	1.5201261043548584	1.3856500387191772
7epx.pdb	7epx_HL_A_GA424L.pdb	1.295508861541748	1.3178800344467163
7epx.pdb	7epx_HL_A_GA424K.pdb	-0.11728015542030334	0.6774100065231323
7epx.pdb	7epx_HL_A_GA424M.pdb	1.6443805694580078	1.3027499914169312
7epx.pdb	7epx_HL_A_GA424F.pdb	-0.6137005686759949	0.3299500048160553
7epx.pdb	7epx_HL_A_GA424P.pdb	1.0985727310180664	0.9932299852371216
7epx.pdb	7epx_HL_A_GA424S.pdb	1.0690419673919678	1.856529951095581
7epx.pdb	7epx_HL_A_GA424T.pdb	-0.4762727618217468	-0.727649986743927
7epx.pdb	7epx_HL_A_GA424W.pdb	1.2208588123321533	0.7064099907875061
7epx.pdb	7epx_HL_A_GA424Y.pdb	1.0042364597320557	0.9334800243377686
7epx.pdb	7epx_HL_A_GA424V.pdb	0.3237912058830261	0.06656999886035919
7epx.pdb	7epx_HL_A_VA425A.pdb	0.49423080682754517	0.3288699984550476
7epx.pdb	7epx_HL_A_VA425R.pdb	0.37784498929977417	1.3256399631500244
7epx.pdb	7epx_HL_A_VA425N.pdb	-0.9929191470146179	0.06810999661684036
7epx.pdb	7epx_HL_A_VA425D.pdb	-0.8332371711730957	0.08613000065088272
7epx.pdb	7epx_HL_A_VA425C.pdb	0.3134404420852661	0.6327099800109863
7epx.pdb	7epx_HL_A_VA425Q.pdb	0.2525395452976227	0.2679300010204315
7epx.pdb	7epx_HL_A_VA425E.pdb	-0.31960535049438477	-0.37224000692367554
7epx.pdb	7epx_HL_A_VA425G.pdb	0.17166179418563843	0.5785599946975708
7epx.pdb	7epx_HL_A_VA425H.pdb	0.6794207096099854	2.523129940032959
7epx.pdb	7epx_HL_A_VA425I.pdb	-0.4089345932006836	-0.02776000089943409
7epx.pdb	7epx_HL_A_VA425L.pdb	-0.6198422312736511	-0.1987999975681305
7epx.pdb	7epx_HL_A_VA425K.pdb	0.30946093797683716	0.9117699861526489
7epx.pdb	7epx_HL_A_VA425M.pdb	-0.32095861434936523	-0.5700200200080872
7epx.pdb	7epx_HL_A_VA425F.pdb	-0.5205767750740051	-0.2733500003814697
7epx.pdb	7epx_HL_A_VA425P.pdb	0.22101867198944092	-0.20788000524044037
7epx.pdb	7epx_HL_A_VA425S.pdb	0.47814351320266724	0.7647200226783752
7epx.pdb	7epx_HL_A_VA425T.pdb	0.6996093392372131	1.463320016860962
7epx.pdb	7epx_HL_A_VA425W.pdb	0.337304949760437	0.5052700042724609
7epx.pdb	7epx_HL_A_VA425Y.pdb	-0.8403320908546448	-0.30445000529289246
7epx.pdb	7epx_HL_A_GA426A.pdb	0.5699872374534607	0.9928600192070007
7epx.pdb	7epx_HL_A_GA426R.pdb	-0.39345163106918335	-0.10413999855518341
7epx.pdb	7epx_HL_A_GA426N.pdb	0.37340062856674194	0.31700998544692993
7epx.pdb	7epx_HL_A_GA426D.pdb	-0.08687762916088104	-1.903939962387085
7epx.pdb	7epx_HL_A_GA426C.pdb	0.4908469319343567	0.6220600008964539
7epx.pdb	7epx_HL_A_GA426Q.pdb	-0.3144930899143219	-0.26322999596595764
7epx.pdb	7epx_HL_A_GA426E.pdb	0.0818604826927185	-1.3400499820709229
7epx.pdb	7epx_HL_A_GA426H.pdb	-0.24989476799964905	-0.0524899996817112
7epx.pdb	7epx_HL_A_GA426I.pdb	-0.6802101135253906	-0.32043999433517456
7epx.pdb	7epx_HL_A_GA426L.pdb	-0.08468320965766907	-0.5262200236320496
7epx.pdb	7epx_HL_A_GA426K.pdb	-0.37394869327545166	-0.22105999290943146
7epx.pdb	7epx_HL_A_GA426M.pdb	0.9212678074836731	0.4470899999141693
7epx.pdb	7epx_HL_A_GA426F.pdb	0.23513460159301758	0.8296800255775452
7epx.pdb	7epx_HL_A_GA426P.pdb	-0.5075914263725281	-1.5121899843215942
7epx.pdb	7epx_HL_A_GA426S.pdb	0.16827839612960815	0.3064599931240082
7epx.pdb	7epx_HL_A_GA426T.pdb	0.3532489538192749	-0.3740899860858917
7epx.pdb	7epx_HL_A_GA426W.pdb	0.1669721007347107	0.019009999930858612
7epx.pdb	7epx_HL_A_GA426Y.pdb	0.11725789308547974	0.695930004119873
7epx.pdb	7epx_HL_A_GA426V.pdb	-0.2889777719974518	-0.41214001178741455
7epx.pdb	7epx_HL_A_YA430A.pdb	-0.42435699701309204	-0.7846699953079224
7epx.pdb	7epx_HL_A_YA430R.pdb	-0.40293049812316895	-0.26262998580932617
7epx.pdb	7epx_HL_A_YA430N.pdb	-0.35362571477890015	-0.7138599753379822
7epx.pdb	7epx_HL_A_YA430D.pdb	-0.315027117729187	-0.9626500010490417
7epx.pdb	7epx_HL_A_YA430C.pdb	-0.3229343295097351	-0.7023500204086304
7epx.pdb	7epx_HL_A_YA430Q.pdb	-0.2798779606819153	-0.6089199781417847
7epx.pdb	7epx_HL_A_YA430E.pdb	-0.29217085242271423	-0.8434600234031677
7epx.pdb	7epx_HL_A_YA430G.pdb	-0.4256802797317505	-0.8784099817276001
7epx.pdb	7epx_HL_A_YA430H.pdb	-0.27418988943099976	-0.3834199905395508
7epx.pdb	7epx_HL_A_YA430I.pdb	-0.1748538762331009	-0.1929599940776825
7epx.pdb	7epx_HL_A_YA430L.pdb	-0.05591575801372528	0.001879999996162951
7epx.pdb	7epx_HL_A_YA430K.pdb	-0.5102630257606506	-0.4851199984550476
7epx.pdb	7epx_HL_A_YA430M.pdb	0.12922585010528564	0.07423999905586243
7epx.pdb	7epx_HL_A_YA430F.pdb	0.03400208055973053	0.17374999821186066
7epx.pdb	7epx_HL_A_YA430P.pdb	-0.6183383464813232	-0.7396000027656555
7epx.pdb	7epx_HL_A_YA430S.pdb	-0.49599766731262207	-0.7508100271224976
7epx.pdb	7epx_HL_A_YA430T.pdb	-0.28086403012275696	-0.7109000086784363
7epx.pdb	7epx_HL_A_YA430W.pdb	-0.9350715279579163	-0.895609974861145
7epx.pdb	7epx_HL_A_YA430V.pdb	-0.034156352281570435	-0.5402399897575378
7qez.pdb	7qez_HL_A_TH31A.pdb	-0.3405727446079254	-0.04049000144004822
7qez.pdb	7qez_HL_A_TH31R.pdb	0.2881228029727936	-0.3922399878501892
7qez.pdb	7qez_HL_A_TH31N.pdb	-0.04825085401535034	0.35965999960899353
7qez.pdb	7qez_HL_A_TH31D.pdb	0.19722989201545715	-0.45122000575065613
7qez.pdb	7qez_HL_A_TH31C.pdb	0.04654170572757721	0.12575000524520874
7qez.pdb	7qez_HL_A_TH31Q.pdb	-0.03934475779533386	0.2513599991798401
7qez.pdb	7qez_HL_A_TH31E.pdb	0.0013416260480880737	0.01614999957382679
7qez.pdb	7qez_HL_A_TH31G.pdb	-0.4358050525188446	-0.734529972076416
7qez.pdb	7qez_HL_A_TH31H.pdb	0.23338893055915833	0.4860599935054779
7qez.pdb	7qez_HL_A_TH31I.pdb	0.31010717153549194	0.7795600295066833
7qez.pdb	7qez_HL_A_TH31L.pdb	0.5613279938697815	0.8418599963188171
7qez.pdb	7qez_HL_A_TH31K.pdb	0.15283307433128357	-0.3474699854850769
7qez.pdb	7qez_HL_A_TH31M.pdb	0.8410423398017883	1.3279600143432617
7qez.pdb	7qez_HL_A_TH31F.pdb	0.11933714151382446	0.6736599802970886
7qez.pdb	7qez_HL_A_TH31P.pdb	-0.17959405481815338	-0.0567299984395504
7qez.pdb	7qez_HL_A_TH31S.pdb	-0.5521195530891418	-0.37424999475479126
7qez.pdb	7qez_HL_A_TH31W.pdb	-0.027590662240982056	0.5214599967002869
7qez.pdb	7qez_HL_A_TH31Y.pdb	0.38733023405075073	1.7541600465774536
7qez.pdb	7qez_HL_A_TH31V.pdb	0.21736067533493042	0.5481600165367126
7qez.pdb	7qez_HL_A_AH33R.pdb	-11.217281341552734	-11.346389770507812
7qez.pdb	7qez_HL_A_AH33N.pdb	-4.801531791687012	-5.227039813995361
7qez.pdb	7qez_HL_A_AH33D.pdb	-2.467339515686035	-1.9208600521087646
7qez.pdb	7qez_HL_A_AH33C.pdb	-0.1582212746143341	-0.3885599970817566
7qez.pdb	7qez_HL_A_AH33Q.pdb	-7.734859943389893	-6.608349800109863
7qez.pdb	7qez_HL_A_AH33E.pdb	-14.027937889099121	-9.011238098144531
7qez.pdb	7qez_HL_A_AH33G.pdb	-0.12786507606506348	-0.2910600006580353
7qez.pdb	7qez_HL_A_AH33H.pdb	-3.54191517829895	-2.4219000339508057
7qez.pdb	7qez_HL_A_AH33I.pdb	-1.5761830806732178	-2.810529947280884
7qez.pdb	7qez_HL_A_AH33L.pdb	-5.485674858093262	-4.344799995422363
7qez.pdb	7qez_HL_A_AH33K.pdb	-1.835073471069336	-1.4617799520492554
7qez.pdb	7qez_HL_A_AH33M.pdb	-0.39068010449409485	-1.9943900108337402
7qez.pdb	7qez_HL_A_AH33F.pdb	-17.410966873168945	-11.201160430908203
7qez.pdb	7qez_HL_A_AH33P.pdb	-0.20863845944404602	0.10475999861955643
7qez.pdb	7qez_HL_A_AH33S.pdb	0.9251826405525208	0.11461000144481659
7qez.pdb	7qez_HL_A_AH33T.pdb	0.24893778562545776	-0.812030017375946
7qez.pdb	7qez_HL_A_AH33W.pdb	-30.332469940185547	-22.991439819335938
7qez.pdb	7qez_HL_A_AH33Y.pdb	-0.03884482383728027	-15.34160041809082
7qez.pdb	7qez_HL_A_AH33V.pdb	0.31074607372283936	-0.1474200040102005
7qez.pdb	7qez_HL_A_WH50A.pdb	-0.40178054571151733	-1.1193699836730957
7qez.pdb	7qez_HL_A_WH50R.pdb	-0.4886501729488373	-1.5450700521469116
7qez.pdb	7qez_HL_A_WH50N.pdb	-0.34923255443573	-1.1004300117492676
7qez.pdb	7qez_HL_A_WH50D.pdb	-0.20961254835128784	-1.1840900182724
7qez.pdb	7qez_HL_A_WH50C.pdb	-0.40369558334350586	-1.1449300050735474
7qez.pdb	7qez_HL_A_WH50Q.pdb	-0.0959281325340271	-1.1337800025939941
7qez.pdb	7qez_HL_A_WH50E.pdb	-0.5730121731758118	-1.2845300436019897
7qez.pdb	7qez_HL_A_WH50G.pdb	-0.49440109729766846	-1.0945299863815308
7qez.pdb	7qez_HL_A_WH50H.pdb	-0.48268336057662964	-1.0872399806976318
7qez.pdb	7qez_HL_A_WH50I.pdb	-0.3839472532272339	-1.1139299869537354
7qez.pdb	7qez_HL_A_WH50L.pdb	-0.3692033886909485	-1.1077300310134888
7qez.pdb	7qez_HL_A_WH50K.pdb	-0.23606766760349274	-1.3758800029754639
7qez.pdb	7qez_HL_A_WH50M.pdb	-0.15156316757202148	-0.8751800060272217
7qez.pdb	7qez_HL_A_WH50F.pdb	-0.3116646111011505	-0.9419900178909302
7qez.pdb	7qez_HL_A_WH50P.pdb	-0.5464300513267517	-1.0940300226211548
7qez.pdb	7qez_HL_A_WH50S.pdb	-0.4260196089744568	-1.140720009803772
7qez.pdb	7qez_HL_A_WH50T.pdb	-0.21600937843322754	-1.1206200122833252
7qez.pdb	7qez_HL_A_WH50Y.pdb	-0.4623851478099823	-1.0082199573516846
7qez.pdb	7qez_HL_A_WH50V.pdb	-0.29335546493530273	-1.1712199449539185
7qez.pdb	7qez_HL_A_VH52A.pdb	-0.9876236319541931	-1.358180046081543
7qez.pdb	7qez_HL_A_VH52R.pdb	-1.181788682937622	-1.647130012512207
7qez.pdb	7qez_HL_A_VH52N.pdb	-1.1528795957565308	-0.08737000077962875
7qez.pdb	7qez_HL_A_VH52D.pdb	-1.3158643245697021	-0.4048199951648712
7qez.pdb	7qez_HL_A_VH52C.pdb	-0.7238532900810242	0.30366000533103943
7qez.pdb	7qez_HL_A_VH52Q.pdb	-0.6995527744293213	-1.4236799478530884
7qez.pdb	7qez_HL_A_VH52E.pdb	-1.1369907855987549	-2.0391600131988525
7qez.pdb	7qez_HL_A_VH52G.pdb	-1.0211917161941528	-1.7881799936294556
7qez.pdb	7qez_HL_A_VH52H.pdb	-8.543598175048828	-7.680140018463135
7qez.pdb	7qez_HL_A_VH52I.pdb	-0.0899537205696106	-0.25968998670578003
7qez.pdb	7qez_HL_A_VH52L.pdb	0.11613517999649048	0.65065997838974
7qez.pdb	7qez_HL_A_VH52K.pdb	-0.582778811454773	-1.6971700191497803
7qez.pdb	7qez_HL_A_VH52M.pdb	-0.039686575531959534	-0.694320023059845
7qez.pdb	7qez_HL_A_VH52F.pdb	-8.319085121154785	-7.8613200187683105
7qez.pdb	7qez_HL_A_VH52P.pdb	-0.8048049807548523	-1.3665599822998047
7qez.pdb	7qez_HL_A_VH52S.pdb	-1.0580291748046875	-1.7582800388336182
7qez.pdb	7qez_HL_A_VH52T.pdb	-0.9361708760261536	-1.049149990081787
7qez.pdb	7qez_HL_A_VH52W.pdb	-0.3980264663696289	-0.5259299874305725
7qez.pdb	7qez_HL_A_VH52Y.pdb	-13.238913536071777	-13.157380104064941
7qez.pdb	7qez_HL_A_GH54A.pdb	-2.376084804534912	-1.6521600484848022
7qez.pdb	7qez_HL_A_GH54R.pdb	-5.380008220672607	-5.879730224609375
7qez.pdb	7qez_HL_A_GH54N.pdb	-4.694911003112793	-4.524350166320801
7qez.pdb	7qez_HL_A_GH54D.pdb	-2.412576913833618	-2.0477099418640137
7qez.pdb	7qez_HL_A_GH54C.pdb	-6.804868221282959	-3.9106500148773193
7qez.pdb	7qez_HL_A_GH54Q.pdb	-6.925163269042969	-6.495960235595703
7qez.pdb	7qez_HL_A_GH54E.pdb	-9.790144920349121	-8.530610084533691
7qez.pdb	7qez_HL_A_GH54H.pdb	-13.301639556884766	-13.51554012298584
7qez.pdb	7qez_HL_A_GH54I.pdb	-7.43068265914917	-5.296840190887451
7qez.pdb	7qez_HL_A_GH54L.pdb	-5.252650260925293	-3.446229934692383
7qez.pdb	7qez_HL_A_GH54K.pdb	-1.596503734588623	-2.244349956512451
7qez.pdb	7qez_HL_A_GH54M.pdb	-4.087972164154053	-3.538259983062744
7qez.pdb	7qez_HL_A_GH54F.pdb	-17.58608055114746	-14.67156982421875
7qez.pdb	7qez_HL_A_GH54P.pdb	-1.8355963230133057	-1.9918400049209595
7qez.pdb	7qez_HL_A_GH54S.pdb	-5.220170021057129	-3.5658700466156006
7qez.pdb	7qez_HL_A_GH54T.pdb	-2.7056961059570312	-2.5370099544525146
7qez.pdb	7qez_HL_A_GH54W.pdb	-1.0152013301849365	-0.7307699918746948
7qez.pdb	7qez_HL_A_GH54Y.pdb	-13.893247604370117	-13.473679542541504
7qez.pdb	7qez_HL_A_GH54V.pdb	-5.415518760681152	-5.527959823608398
7qez.pdb	7qez_HL_A_SH55A.pdb	-0.3330945372581482	0.06270000338554382
7qez.pdb	7qez_HL_A_SH55R.pdb	0.7870212197303772	0.4160600006580353
7qez.pdb	7qez_HL_A_SH55N.pdb	-2.925947666168213	-1.297510027885437
7qez.pdb	7qez_HL_A_SH55D.pdb	-0.7464269995689392	-0.37485000491142273
7qez.pdb	7qez_HL_A_SH55C.pdb	0.19075340032577515	-0.10814999788999557
7qez.pdb	7qez_HL_A_SH55Q.pdb	-1.8815834522247314	-0.34327998757362366
7qez.pdb	7qez_HL_A_SH55E.pdb	-0.2575104832649231	-1.1387300491333008
7qez.pdb	7qez_HL_A_SH55G.pdb	-0.44404423236846924	-0.5233200192451477
7qez.pdb	7qez_HL_A_SH55H.pdb	-10.172179222106934	-4.818230152130127
7qez.pdb	7qez_HL_A_SH55I.pdb	-1.7131052017211914	-0.010409999638795853
7qez.pdb	7qez_HL_A_SH55L.pdb	-2.421929359436035	-0.5137199759483337
7qez.pdb	7qez_HL_A_SH55K.pdb	0.3542725443840027	1.225160002708435
7qez.pdb	7qez_HL_A_SH55M.pdb	1.0224504470825195	2.035259962081909
7qez.pdb	7qez_HL_A_SH55F.pdb	-1.8263943195343018	-1.1794899702072144
7qez.pdb	7qez_HL_A_SH55P.pdb	0.3272663354873657	0.9113600254058838
7qez.pdb	7qez_HL_A_SH55T.pdb	-0.43301936984062195	-0.04506000131368637
7qez.pdb	7qez_HL_A_SH55W.pdb	-0.5159075260162354	-0.5199599862098694
7qez.pdb	7qez_HL_A_SH55Y.pdb	-5.500001907348633	-2.235909938812256
7qez.pdb	7qez_HL_A_SH55V.pdb	0.04423055052757263	0.8745599985122681
7qez.pdb	7qez_HL_A_PH99A.pdb	-0.3248767852783203	-0.09307999908924103
7qez.pdb	7qez_HL_A_PH99R.pdb	-2.678635597229004	-2.96016001701355
7qez.pdb	7qez_HL_A_PH99N.pdb	-0.5092569589614868	-0.5692899823188782
7qez.pdb	7qez_HL_A_PH99D.pdb	-0.8016847968101501	-0.46985000371932983
7qez.pdb	7qez_HL_A_PH99C.pdb	-0.17246468365192413	-0.03338000178337097
7qez.pdb	7qez_HL_A_PH99Q.pdb	0.2570551633834839	0.8733599781990051
7qez.pdb	7qez_HL_A_PH99E.pdb	-0.15372085571289062	-0.2026599943637848
7qez.pdb	7qez_HL_A_PH99G.pdb	-0.22748064994812012	-0.36232998967170715
7qez.pdb	7qez_HL_A_PH99H.pdb	-1.3971798419952393	0.3628599941730499
7qez.pdb	7qez_HL_A_PH99I.pdb	-1.581333875656128	-0.9691200256347656
7qez.pdb	7qez_HL_A_PH99L.pdb	-0.916608989238739	-0.8695300221443176
7qez.pdb	7qez_HL_A_PH99K.pdb	0.5579472184181213	2.6552600860595703
7qez.pdb	7qez_HL_A_PH99M.pdb	-0.06805983185768127	0.34286001324653625
7qez.pdb	7qez_HL_A_PH99F.pdb	-1.3707520961761475	-0.9329800009727478
7qez.pdb	7qez_HL_A_PH99S.pdb	-0.6182113885879517	-0.485289990901947
7qez.pdb	7qez_HL_A_PH99T.pdb	0.07118198275566101	-0.16374999284744263
7qez.pdb	7qez_HL_A_PH99W.pdb	-6.477845668792725	-8.628199577331543
7qez.pdb	7qez_HL_A_PH99Y.pdb	-2.045626163482666	-2.0925300121307373
7qez.pdb	7qez_HL_A_PH99V.pdb	-0.9854986071586609	-0.8451700210571289
7qez.pdb	7qez_HL_A_GH104A.pdb	-0.1493820697069168	0.28826001286506653
7qez.pdb	7qez_HL_A_GH104R.pdb	0.6300745010375977	0.3665600121021271
7qez.pdb	7qez_HL_A_GH104N.pdb	0.003769487142562866	-0.18195000290870667
7qez.pdb	7qez_HL_A_GH104D.pdb	-0.0068484097719192505	0.22035999596118927
7qez.pdb	7qez_HL_A_GH104C.pdb	-0.0732899010181427	0.06481999903917313
7qez.pdb	7qez_HL_A_GH104Q.pdb	-0.1539907157421112	0.07483000308275223
7qez.pdb	7qez_HL_A_GH104E.pdb	-0.3996008336544037	-0.20242999494075775
7qez.pdb	7qez_HL_A_GH104H.pdb	-0.008896470069885254	-0.10711000114679337
7qez.pdb	7qez_HL_A_GH104I.pdb	0.6093581318855286	0.944159984588623
7qez.pdb	7qez_HL_A_GH104L.pdb	0.3679870367050171	0.13006000220775604
7qez.pdb	7qez_HL_A_GH104K.pdb	-0.16198204457759857	0.12865999341011047
7qez.pdb	7qez_HL_A_GH104M.pdb	1.1586990356445312	0.8889600038528442
7qez.pdb	7qez_HL_A_GH104F.pdb	0.10885840654373169	0.07304999977350235
7qez.pdb	7qez_HL_A_GH104P.pdb	-0.16766154766082764	-0.1447799950838089
7qez.pdb	7qez_HL_A_GH104S.pdb	-0.6952995657920837	-0.2970399856567383
7qez.pdb	7qez_HL_A_GH104T.pdb	0.06377479434013367	0.1606599986553192
7qez.pdb	7qez_HL_A_GH104W.pdb	0.18052512407302856	-0.00033000000985339284
7qez.pdb	7qez_HL_A_GH104Y.pdb	-0.14385053515434265	0.06488999724388123
7qez.pdb	7qez_HL_A_GH104V.pdb	0.3831142783164978	0.18595999479293823
7qez.pdb	7qez_HL_A_TH105A.pdb	0.0023293793201446533	0.006579999811947346
7qez.pdb	7qez_HL_A_TH105R.pdb	0.05992196500301361	1.0214600563049316
7qez.pdb	7qez_HL_A_TH105N.pdb	0.34307241439819336	0.1166900023818016
7qez.pdb	7qez_HL_A_TH105D.pdb	-0.08954773843288422	0.06103000044822693
7qez.pdb	7qez_HL_A_TH105C.pdb	0.15179231762886047	0.5350599884986877
7qez.pdb	7qez_HL_A_TH105Q.pdb	-0.1329539716243744	0.6101599931716919
7qez.pdb	7qez_HL_A_TH105E.pdb	-0.14701364934444427	0.2002599984407425
7qez.pdb	7qez_HL_A_TH105G.pdb	-0.09646308422088623	0.17246000468730927
7qez.pdb	7qez_HL_A_TH105H.pdb	0.10765114426612854	-0.1168999969959259
7qez.pdb	7qez_HL_A_TH105I.pdb	0.4335039258003235	0.24796000123023987
7qez.pdb	7qez_HL_A_TH105L.pdb	0.36944282054901123	0.3132599890232086
7qez.pdb	7qez_HL_A_TH105K.pdb	-0.169931560754776	0.542460024356842
7qez.pdb	7qez_HL_A_TH105M.pdb	0.675706684589386	0.7303599715232849
7qez.pdb	7qez_HL_A_TH105F.pdb	1.0314605236053467	0.3726600110530853
7qez.pdb	7qez_HL_A_TH105P.pdb	-0.02570745348930359	0.1987600028514862
7qez.pdb	7qez_HL_A_TH105S.pdb	-0.2950669527053833	0.2214599996805191
7qez.pdb	7qez_HL_A_TH105W.pdb	0.14647570252418518	0.16986000537872314
7qez.pdb	7qez_HL_A_TH105Y.pdb	-0.01738041639328003	0.197160005569458
7qez.pdb	7qez_HL_A_TH105V.pdb	0.39447999000549316	0.05609000101685524
7qez.pdb	7qez_HL_A_CH106A.pdb	-0.23172980546951294	0.35335999727249146
7qez.pdb	7qez_HL_A_CH106R.pdb	-0.736732542514801	-0.6812000274658203
7qez.pdb	7qez_HL_A_CH106N.pdb	0.08456605672836304	0.8380600214004517
7qez.pdb	7qez_HL_A_CH106D.pdb	-0.33765026926994324	-0.27250000834465027
7qez.pdb	7qez_HL_A_CH106Q.pdb	-0.5045331120491028	-0.8639199733734131
7qez.pdb	7qez_HL_A_CH106E.pdb	-1.5150887966156006	-1.1978199481964111
7qez.pdb	7qez_HL_A_CH106G.pdb	-0.3479654788970947	-0.590149998664856
7qez.pdb	7qez_HL_A_CH106H.pdb	-0.6940637230873108	0.040460001677274704
7qez.pdb	7qez_HL_A_CH106I.pdb	0.02224162220954895	0.6875600218772888
7qez.pdb	7qez_HL_A_CH106L.pdb	-0.11013981699943542	0.8210600018501282
7qez.pdb	7qez_HL_A_CH106K.pdb	-1.6417694091796875	0.03968999907374382
7qez.pdb	7qez_HL_A_CH106M.pdb	-2.7200934886932373	-1.3952300548553467
7qez.pdb	7qez_HL_A_CH106F.pdb	-0.8207019567489624	-0.8667799830436707
7qez.pdb	7qez_HL_A_CH106P.pdb	-4.157338619232178	-0.30267998576164246
7qez.pdb	7qez_HL_A_CH106S.pdb	-0.02029779553413391	0.5585600137710571
7qez.pdb	7qez_HL_A_CH106T.pdb	0.43599599599838257	0.9693599939346313
7qez.pdb	7qez_HL_A_CH106W.pdb	-4.967430591583252	-4.432509899139404
7qez.pdb	7qez_HL_A_CH106Y.pdb	-1.3089349269866943	-0.07086999714374542
7qez.pdb	7qez_HL_A_CH106V.pdb	-1.191159725189209	0.5634599924087524
7qez.pdb	7qez_HL_A_LH107A.pdb	-0.12431305646896362	0.22446000576019287
7qez.pdb	7qez_HL_A_LH107R.pdb	-0.12870940566062927	0.03068000078201294
7qez.pdb	7qez_HL_A_LH107N.pdb	-0.291236013174057	0.1848600059747696
7qez.pdb	7qez_HL_A_LH107D.pdb	-0.17970025539398193	0.06353999674320221
7qez.pdb	7qez_HL_A_LH107C.pdb	-0.03935354948043823	0.3182600140571594
7qez.pdb	7qez_HL_A_LH107Q.pdb	-0.22018000483512878	0.010649999603629112
7qez.pdb	7qez_HL_A_LH107E.pdb	-0.34921011328697205	-0.21668000519275665
7qez.pdb	7qez_HL_A_LH107G.pdb	-0.18430840969085693	0.158160001039505
7qez.pdb	7qez_HL_A_LH107H.pdb	-0.10713464021682739	0.048409998416900635
7qez.pdb	7qez_HL_A_LH107I.pdb	0.11937439441680908	0.01558000035583973
7qez.pdb	7qez_HL_A_LH107K.pdb	-0.10671854019165039	0.06559000164270401
7qez.pdb	7qez_HL_A_LH107M.pdb	0.24279972910881042	0.0065299998968839645
7qez.pdb	7qez_HL_A_LH107F.pdb	0.0007672756910324097	0.20656000077724457
7qez.pdb	7qez_HL_A_LH107P.pdb	-0.553058385848999	-0.21496999263763428
7qez.pdb	7qez_HL_A_LH107S.pdb	-0.08550244569778442	0.12746000289916992
7qez.pdb	7qez_HL_A_LH107T.pdb	-0.03432759642601013	0.20535999536514282
7qez.pdb	7qez_HL_A_LH107W.pdb	0.12092149257659912	0.13726000487804413
7qez.pdb	7qez_HL_A_LH107Y.pdb	-0.08777439594268799	0.07371000200510025
7qez.pdb	7qez_HL_A_LH107V.pdb	0.14721229672431946	-0.03401999920606613
7qez.pdb	7qez_HL_A_DH108A.pdb	-1.8583903312683105	-0.9652299880981445
7qez.pdb	7qez_HL_A_DH108R.pdb	-2.1291327476501465	-1.1427299976348877
7qez.pdb	7qez_HL_A_DH108N.pdb	-1.7392339706420898	-0.8132799863815308
7qez.pdb	7qez_HL_A_DH108C.pdb	-1.901623249053955	-0.5217000246047974
7qez.pdb	7qez_HL_A_DH108Q.pdb	-1.6883153915405273	-0.8667700290679932
7qez.pdb	7qez_HL_A_DH108E.pdb	0.7716757655143738	1.166260004043579
7qez.pdb	7qez_HL_A_DH108G.pdb	-1.9150829315185547	-0.8522099852561951
7qez.pdb	7qez_HL_A_DH108H.pdb	-9.907486915588379	-6.056419849395752
7qez.pdb	7qez_HL_A_DH108I.pdb	-1.722388505935669	-0.12604999542236328
7qez.pdb	7qez_HL_A_DH108L.pdb	-1.5558395385742188	0.26985999941825867
7qez.pdb	7qez_HL_A_DH108K.pdb	-1.8369395732879639	-0.8759899735450745
7qez.pdb	7qez_HL_A_DH108M.pdb	-1.0637154579162598	-0.11037000268697739
7qez.pdb	7qez_HL_A_DH108F.pdb	-12.834010124206543	-5.636119842529297
7qez.pdb	7qez_HL_A_DH108P.pdb	-1.7578816413879395	-0.3541199862957001
7qez.pdb	7qez_HL_A_DH108S.pdb	-1.8819963932037354	-0.8828499913215637
7qez.pdb	7qez_HL_A_DH108T.pdb	-2.159418821334839	-0.8701500296592712
7qez.pdb	7qez_HL_A_DH108W.pdb	-11.08220386505127	-5.379749774932861
7qez.pdb	7qez_HL_A_DH108Y.pdb	-29.162010192871094	-15.144530296325684
7qez.pdb	7qez_HL_A_DH108V.pdb	-1.9155287742614746	-0.20630000531673431
7qez.pdb	7qez_HL_A_GH109A.pdb	-0.33961957693099976	-0.05860000103712082
7qez.pdb	7qez_HL_A_GH109R.pdb	-0.7385255694389343	-0.00016999999934341758
7qez.pdb	7qez_HL_A_GH109N.pdb	-0.352941632270813	-0.12189000099897385
7qez.pdb	7qez_HL_A_GH109D.pdb	-0.8609831929206848	0.04873000085353851
7qez.pdb	7qez_HL_A_GH109C.pdb	-0.3175220489501953	-0.058389998972415924
7qez.pdb	7qez_HL_A_GH109Q.pdb	-1.3305914402008057	-0.0384100005030632
7qez.pdb	7qez_HL_A_GH109E.pdb	-0.7376933693885803	-0.19227999448776245
7qez.pdb	7qez_HL_A_GH109H.pdb	-1.7686176300048828	0.08259999752044678
7qez.pdb	7qez_HL_A_GH109I.pdb	-0.6613224148750305	-0.0825899988412857
7qez.pdb	7qez_HL_A_GH109L.pdb	-0.7538410425186157	-0.12257999926805496
7qez.pdb	7qez_HL_A_GH109K.pdb	-1.2623040676116943	-0.08758000284433365
7qez.pdb	7qez_HL_A_GH109M.pdb	-0.4229608178138733	-0.15900999307632446
7qez.pdb	7qez_HL_A_GH109F.pdb	-1.488492727279663	-0.1707800030708313
7qez.pdb	7qez_HL_A_GH109P.pdb	-0.37124186754226685	-0.07887999713420868
7qez.pdb	7qez_HL_A_GH109S.pdb	-0.19649863243103027	0.015809999778866768
7qez.pdb	7qez_HL_A_GH109T.pdb	-0.21627944707870483	0.1066100001335144
7qez.pdb	7qez_HL_A_GH109W.pdb	-1.2074754238128662	-0.164560005068779
7qez.pdb	7qez_HL_A_GH109Y.pdb	-1.4924390316009521	-0.16198000311851501
7qez.pdb	7qez_HL_A_GH109V.pdb	-0.5302296280860901	-0.17420999705791473
7qez.pdb	7qez_HL_A_FH110A.pdb	-0.4245302677154541	-0.7503799796104431
7qez.pdb	7qez_HL_A_FH110R.pdb	-0.7386054396629333	-1.2999999523162842
7qez.pdb	7qez_HL_A_FH110N.pdb	-0.7999033331871033	-0.7103000283241272
7qez.pdb	7qez_HL_A_FH110D.pdb	-0.5193573832511902	-0.7778699994087219
7qez.pdb	7qez_HL_A_FH110C.pdb	-0.3725675344467163	-0.5809800028800964
7qez.pdb	7qez_HL_A_FH110Q.pdb	-0.7942078709602356	-0.8666599988937378
7qez.pdb	7qez_HL_A_FH110E.pdb	-0.7012182474136353	-0.7562599778175354
7qez.pdb	7qez_HL_A_FH110G.pdb	-0.4175106883049011	-0.6938300132751465
7qez.pdb	7qez_HL_A_FH110H.pdb	-0.46136659383773804	-0.3601599931716919
7qez.pdb	7qez_HL_A_FH110I.pdb	-0.5457431077957153	-0.29065001010894775
7qez.pdb	7qez_HL_A_FH110L.pdb	-0.530254602432251	-0.11275999993085861
7qez.pdb	7qez_HL_A_FH110K.pdb	-0.5902462601661682	-0.27526000142097473
7qez.pdb	7qez_HL_A_FH110M.pdb	-0.21267366409301758	0.10166999697685242
7qez.pdb	7qez_HL_A_FH110P.pdb	-0.2922576665878296	-0.3631899952888489
7qez.pdb	7qez_HL_A_FH110S.pdb	-0.7023516297340393	-0.7270699739456177
7qez.pdb	7qez_HL_A_FH110T.pdb	-0.7242984175682068	-0.5399500131607056
7qez.pdb	7qez_HL_A_FH110W.pdb	-0.9221832752227783	-0.39406999945640564
7qez.pdb	7qez_HL_A_FH110Y.pdb	-0.4428136944770813	-0.21602000296115875
7qez.pdb	7qez_HL_A_FH110V.pdb	-0.4415714144706726	-0.6464700102806091
7qez.pdb	7qez_HL_A_SL32A.pdb	0.06946372985839844	0.30485999584198
7qez.pdb	7qez_HL_A_SL32R.pdb	0.06900626420974731	0.8629599809646606
7qez.pdb	7qez_HL_A_SL32N.pdb	0.003968924283981323	0.6142600178718567
7qez.pdb	7qez_HL_A_SL32D.pdb	0.2713896632194519	0.0652799978852272
7qez.pdb	7qez_HL_A_SL32C.pdb	0.17755496501922607	0.3927600085735321
7qez.pdb	7qez_HL_A_SL32Q.pdb	0.3183448314666748	0.5413600206375122
7qez.pdb	7qez_HL_A_SL32E.pdb	0.31599318981170654	0.47606000304222107
7qez.pdb	7qez_HL_A_SL32G.pdb	0.13845372200012207	0.029340000823140144
7qez.pdb	7qez_HL_A_SL32H.pdb	0.313873291015625	1.6230599880218506
7qez.pdb	7qez_HL_A_SL32I.pdb	0.6685616374015808	0.8537600040435791
7qez.pdb	7qez_HL_A_SL32L.pdb	1.0692923069000244	1.0063600540161133
7qez.pdb	7qez_HL_A_SL32K.pdb	0.259407639503479	0.8214600086212158
7qez.pdb	7qez_HL_A_SL32M.pdb	0.9720029234886169	0.9708600044250488
7qez.pdb	7qez_HL_A_SL32F.pdb	0.490619957447052	0.8410599827766418
7qez.pdb	7qez_HL_A_SL32P.pdb	0.4264076352119446	0.422760009765625
7qez.pdb	7qez_HL_A_SL32T.pdb	0.010867699980735779	0.5291600227355957
7qez.pdb	7qez_HL_A_SL32W.pdb	1.0728273391723633	1.1885600090026855
7qez.pdb	7qez_HL_A_SL32Y.pdb	0.5121437907218933	1.0358599424362183
7qez.pdb	7qez_HL_A_SL32V.pdb	0.36611682176589966	0.7587599754333496
7qez.pdb	7qez_HL_A_YL92A.pdb	0.16540557146072388	-0.534060001373291
7qez.pdb	7qez_HL_A_YL92R.pdb	-0.15565788745880127	-0.25317999720573425
7qez.pdb	7qez_HL_A_YL92N.pdb	0.07539018988609314	-0.5683299899101257
7qez.pdb	7qez_HL_A_YL92D.pdb	-0.021753281354904175	-0.4178299903869629
7qez.pdb	7qez_HL_A_YL92C.pdb	0.1531241536140442	0.02806999906897545
7qez.pdb	7qez_HL_A_YL92Q.pdb	-0.17726503312587738	0.9284600019454956
7qez.pdb	7qez_HL_A_YL92E.pdb	-0.43579065799713135	-0.4821400046348572
7qez.pdb	7qez_HL_A_YL92G.pdb	0.17495036125183105	-0.6518099904060364
7qez.pdb	7qez_HL_A_YL92H.pdb	-0.17610226571559906	-0.30827999114990234
7qez.pdb	7qez_HL_A_YL92I.pdb	-0.2685297131538391	0.3690600097179413
7qez.pdb	7qez_HL_A_YL92L.pdb	0.1265382170677185	-0.04213999956846237
7qez.pdb	7qez_HL_A_YL92K.pdb	-0.1375638246536255	0.4511600136756897
7qez.pdb	7qez_HL_A_YL92M.pdb	-0.09865168482065201	0.2707599997520447
7qez.pdb	7qez_HL_A_YL92F.pdb	0.07551819086074829	0.12581999599933624
7qez.pdb	7qez_HL_A_YL92P.pdb	0.31091737747192383	0.08094000071287155
7qez.pdb	7qez_HL_A_YL92S.pdb	0.03519539535045624	-0.468639999628067
7qez.pdb	7qez_HL_A_YL92T.pdb	0.046827495098114014	-0.8171600103378296
7qez.pdb	7qez_HL_A_YL92W.pdb	-0.32264941930770874	-1.0424100160598755
7qez.pdb	7qez_HL_A_YL92V.pdb	-0.06974361091852188	-0.09895999729633331
7qez.pdb	7qez_HL_A_LA123A.pdb	-0.43074333667755127	-0.08629000186920166
7qez.pdb	7qez_HL_A_LA123R.pdb	-1.4569668769836426	-2.4431800842285156
7qez.pdb	7qez_HL_A_LA123N.pdb	-0.2382618486881256	0.3505600094795227
7qez.pdb	7qez_HL_A_LA123D.pdb	-0.8397252559661865	-1.1845899820327759
7qez.pdb	7qez_HL_A_LA123C.pdb	-0.22021302580833435	-0.42048001289367676
7qez.pdb	7qez_HL_A_LA123Q.pdb	-0.8755353689193726	-0.5509799718856812
7qez.pdb	7qez_HL_A_LA123E.pdb	-1.0628467798233032	-0.5113000273704529
7qez.pdb	7qez_HL_A_LA123G.pdb	-0.35117030143737793	-0.060750000178813934
7qez.pdb	7qez_HL_A_LA123H.pdb	-11.274456977844238	-8.432609558105469
7qez.pdb	7qez_HL_A_LA123I.pdb	-0.4386537969112396	-0.3252499997615814
7qez.pdb	7qez_HL_A_LA123K.pdb	-1.0672852993011475	-1.31905996799469
7qez.pdb	7qez_HL_A_LA123M.pdb	-0.39888155460357666	-1.0459799766540527
7qez.pdb	7qez_HL_A_LA123F.pdb	-1.4134013652801514	-1.5128899812698364
7qez.pdb	7qez_HL_A_LA123P.pdb	-0.944817066192627	-0.41756999492645264
7qez.pdb	7qez_HL_A_LA123S.pdb	-0.6046165227890015	-0.5772799849510193
7qez.pdb	7qez_HL_A_LA123T.pdb	-0.2858019471168518	-0.17994999885559082
7qez.pdb	7qez_HL_A_LA123W.pdb	-25.83411979675293	-16.04680061340332
7qez.pdb	7qez_HL_A_LA123Y.pdb	-16.49843978881836	-9.265870094299316
7qez.pdb	7qez_HL_A_LA123V.pdb	-0.2215583622455597	0.14406000077724457
7qez.pdb	7qez_HL_A_FA124A.pdb	-0.8126859068870544	-1.755929946899414
7qez.pdb	7qez_HL_A_FA124R.pdb	-1.2079176902770996	-2.394040107727051
7qez.pdb	7qez_HL_A_FA124N.pdb	-0.7196252942085266	-1.7882800102233887
7qez.pdb	7qez_HL_A_FA124D.pdb	-0.9420983195304871	-2.0338099002838135
7qez.pdb	7qez_HL_A_FA124C.pdb	-0.856950581073761	-1.637910008430481
7qez.pdb	7qez_HL_A_FA124Q.pdb	-0.4976065158843994	-1.8726199865341187
7qez.pdb	7qez_HL_A_FA124E.pdb	-0.7460911870002747	-2.81003999710083
7qez.pdb	7qez_HL_A_FA124G.pdb	-0.718474805355072	-1.6464799642562866
7qez.pdb	7qez_HL_A_FA124H.pdb	-0.5834331512451172	-1.1068799495697021
7qez.pdb	7qez_HL_A_FA124I.pdb	-0.7123488187789917	-1.2464599609375
7qez.pdb	7qez_HL_A_FA124L.pdb	-0.3420889973640442	-1.0222100019454956
7qez.pdb	7qez_HL_A_FA124K.pdb	-0.5228889584541321	-1.6182600259780884
7qez.pdb	7qez_HL_A_FA124M.pdb	-0.23722974956035614	-0.5986400246620178
7qez.pdb	7qez_HL_A_FA124P.pdb	-0.5829662680625916	-1.6368499994277954
7qez.pdb	7qez_HL_A_FA124S.pdb	-1.012068271636963	-1.6685400009155273
7qez.pdb	7qez_HL_A_FA124T.pdb	-0.6916236877441406	-1.6013000011444092
7qez.pdb	7qez_HL_A_FA124W.pdb	-0.15904077887535095	-0.9252200126647949
7qez.pdb	7qez_HL_A_FA124Y.pdb	0.4655453562736511	-0.5630599856376648
7qez.pdb	7qez_HL_A_FA124V.pdb	-0.5739669799804688	-1.0240199565887451
7qez.pdb	7qez_HL_A_YA141A.pdb	-0.8827250599861145	-1.1838500499725342
7qez.pdb	7qez_HL_A_YA141R.pdb	-1.1713156700134277	-0.5128899812698364
7qez.pdb	7qez_HL_A_YA141N.pdb	-0.862438440322876	-1.2647600173950195
7qez.pdb	7qez_HL_A_YA141D.pdb	-0.8355406522750854	-1.2872099876403809
7qez.pdb	7qez_HL_A_YA141C.pdb	-0.8914511203765869	-1.1313899755477905
7qez.pdb	7qez_HL_A_YA141Q.pdb	-0.6726942658424377	-1.2060699462890625
7qez.pdb	7qez_HL_A_YA141E.pdb	-0.7880664467811584	-1.2180099487304688
7qez.pdb	7qez_HL_A_YA141G.pdb	-0.9920231699943542	-1.1348299980163574
7qez.pdb	7qez_HL_A_YA141H.pdb	-0.9336632490158081	-1.1158699989318848
7qez.pdb	7qez_HL_A_YA141I.pdb	-0.8422064781188965	-1.1445800065994263
7qez.pdb	7qez_HL_A_YA141L.pdb	-0.7229864001274109	-1.0246000289916992
7qez.pdb	7qez_HL_A_YA141K.pdb	-0.8225534558296204	-1.3911900520324707
7qez.pdb	7qez_HL_A_YA141M.pdb	-0.6323065757751465	-0.8047199845314026
7qez.pdb	7qez_HL_A_YA141F.pdb	-0.7345889806747437	-0.6643400192260742
7qez.pdb	7qez_HL_A_YA141P.pdb	-1.2431886196136475	-1.1626299619674683
7qez.pdb	7qez_HL_A_YA141S.pdb	-1.1150025129318237	-1.1626800298690796
7qez.pdb	7qez_HL_A_YA141T.pdb	-0.8348901867866516	-1.119070053100586
7qez.pdb	7qez_HL_A_YA141W.pdb	-1.020155668258667	-0.9656599760055542
7qez.pdb	7qez_HL_A_YA141V.pdb	-0.8968178629875183	-1.177489995956421
7qez.pdb	7qez_HL_A_AA143R.pdb	-8.681385040283203	-9.232250213623047
7qez.pdb	7qez_HL_A_AA143N.pdb	-1.728961706161499	-1.4851800203323364
7qez.pdb	7qez_HL_A_AA143D.pdb	-2.397691011428833	-4.238920211791992
7qez.pdb	7qez_HL_A_AA143C.pdb	-0.24564996361732483	0.3868600130081177
7qez.pdb	7qez_HL_A_AA143Q.pdb	-7.601716041564941	-6.25875997543335
7qez.pdb	7qez_HL_A_AA143E.pdb	-7.0189032554626465	-5.825530052185059
7qez.pdb	7qez_HL_A_AA143G.pdb	-0.0630827471613884	-0.28714999556541443
7qez.pdb	7qez_HL_A_AA143H.pdb	-12.219085693359375	-10.764816284179688
7qez.pdb	7qez_HL_A_AA143I.pdb	-0.1750398874282837	-1.0415799617767334
7qez.pdb	7qez_HL_A_AA143L.pdb	-3.525804042816162	-3.1096699237823486
7qez.pdb	7qez_HL_A_AA143K.pdb	-3.0377047061920166	-3.00462007522583
7qez.pdb	7qez_HL_A_AA143M.pdb	-3.528369665145874	-2.575860023498535
7qez.pdb	7qez_HL_A_AA143F.pdb	-9.880356788635254	-11.130439758300781
7qez.pdb	7qez_HL_A_AA143P.pdb	-0.9551798105239868	-1.3184200525283813
7qez.pdb	7qez_HL_A_AA143S.pdb	-0.7179940342903137	-0.09555000066757202
7qez.pdb	7qez_HL_A_AA143T.pdb	-0.4274529814720154	0.3618600070476532
7qez.pdb	7qez_HL_A_AA143W.pdb	-19.444265365600586	-19.530750274658203
7qez.pdb	7qez_HL_A_AA143Y.pdb	-13.477265357971191	-14.906439781188965
7qez.pdb	7qez_HL_A_AA143V.pdb	-0.3529602289199829	-0.07656999677419662
7qez.pdb	7qez_HL_A_GA144A.pdb	-0.3891263008117676	-1.3950599431991577
7qez.pdb	7qez_HL_A_GA144R.pdb	-5.21783447265625	-3.4137399196624756
7qez.pdb	7qez_HL_A_GA144N.pdb	-3.6223063468933105	-3.5724899768829346
7qez.pdb	7qez_HL_A_GA144D.pdb	-0.8234114050865173	-4.270569801330566
7qez.pdb	7qez_HL_A_GA144C.pdb	0.23105469346046448	-0.734279990196228
7qez.pdb	7qez_HL_A_GA144Q.pdb	0.15643632411956787	-2.287709951400757
7qez.pdb	7qez_HL_A_GA144E.pdb	-3.9349796772003174	-4.7052998542785645
7qez.pdb	7qez_HL_A_GA144H.pdb	-5.988725662231445	-6.196030139923096
7qez.pdb	7qez_HL_A_GA144I.pdb	-0.7424331307411194	-3.3368101119995117
7qez.pdb	7qez_HL_A_GA144L.pdb	-0.2229922115802765	-3.0475099086761475
7qez.pdb	7qez_HL_A_GA144K.pdb	-2.039000988006592	-1.8621400594711304
7qez.pdb	7qez_HL_A_GA144M.pdb	-3.785332202911377	-3.441740036010742
7qez.pdb	7qez_HL_A_GA144F.pdb	-1.15267014503479	-3.1492700576782227
7qez.pdb	7qez_HL_A_GA144P.pdb	-0.10167565941810608	-1.4046200513839722
7qez.pdb	7qez_HL_A_GA144S.pdb	0.5902113318443298	-0.3769499957561493
7qez.pdb	7qez_HL_A_GA144T.pdb	-0.6865870952606201	-1.7059799432754517
7qez.pdb	7qez_HL_A_GA144W.pdb	-1.5101652145385742	-4.463500022888184
7qez.pdb	7qez_HL_A_GA144Y.pdb	-2.022650718688965	-1.5814000368118286
7qez.pdb	7qez_HL_A_GA144V.pdb	-0.6247865557670593	-1.8351399898529053
7qez.pdb	7qez_HL_A_SA145A.pdb	-0.13786691427230835	-0.4071800112724304
7qez.pdb	7qez_HL_A_SA145R.pdb	0.21911904215812683	0.4535599946975708
7qez.pdb	7qez_HL_A_SA145N.pdb	-0.1483893245458603	-0.15449999272823334
7qez.pdb	7qez_HL_A_SA145D.pdb	-0.5550373196601868	-0.5762400031089783
7qez.pdb	7qez_HL_A_SA145C.pdb	0.16348958015441895	-0.2836900055408478
7qez.pdb	7qez_HL_A_SA145Q.pdb	-0.0678883045911789	-0.3604600131511688
7qez.pdb	7qez_HL_A_SA145E.pdb	-0.4869639277458191	-0.3908100128173828
7qez.pdb	7qez_HL_A_SA145G.pdb	-0.13595667481422424	-0.3441599905490875
7qez.pdb	7qez_HL_A_SA145H.pdb	0.08488082885742188	0.0044200001284480095
7qez.pdb	7qez_HL_A_SA145I.pdb	0.46266472339630127	0.29245999455451965
7qez.pdb	7qez_HL_A_SA145L.pdb	-0.2081226408481598	-0.23305000364780426
7qez.pdb	7qez_HL_A_SA145K.pdb	-0.04129098355770111	0.2116599977016449
7qez.pdb	7qez_HL_A_SA145M.pdb	0.14435189962387085	0.5033599734306335
7qez.pdb	7qez_HL_A_SA145F.pdb	-0.19319626688957214	-0.192440003156662
7qez.pdb	7qez_HL_A_SA145P.pdb	0.5192695260047913	0.7983599901199341
7qez.pdb	7qez_HL_A_SA145T.pdb	-0.26062262058258057	-0.17010000348091125
7qez.pdb	7qez_HL_A_SA145W.pdb	0.18239080905914307	-0.361050009727478
7qez.pdb	7qez_HL_A_SA145Y.pdb	-0.03398573398590088	-0.2839600145816803
7qez.pdb	7qez_HL_A_SA145V.pdb	0.06044989824295044	-0.5386899709701538
7qez.pdb	7qez_HL_A_TA146A.pdb	-0.6724343299865723	-0.9983500242233276
7qez.pdb	7qez_HL_A_TA146R.pdb	-0.35287749767303467	0.3254599869251251
7qez.pdb	7qez_HL_A_TA146N.pdb	-0.25532853603363037	-0.9126499891281128
7qez.pdb	7qez_HL_A_TA146D.pdb	0.29995083808898926	-1.1971800327301025
7qez.pdb	7qez_HL_A_TA146C.pdb	-0.5538009405136108	-0.7169299721717834
7qez.pdb	7qez_HL_A_TA146Q.pdb	-0.48208165168762207	-1.1087499856948853
7qez.pdb	7qez_HL_A_TA146E.pdb	0.2104729413986206	-1.4186400175094604
7qez.pdb	7qez_HL_A_TA146G.pdb	-0.8194690346717834	-1.1540299654006958
7qez.pdb	7qez_HL_A_TA146H.pdb	-1.9224681854248047	-1.7223600149154663
7qez.pdb	7qez_HL_A_TA146I.pdb	-0.08706233650445938	-0.4968999922275543
7qez.pdb	7qez_HL_A_TA146L.pdb	-0.13086062669754028	-0.5661500096321106
7qez.pdb	7qez_HL_A_TA146K.pdb	-0.33334076404571533	-0.670799970626831
7qez.pdb	7qez_HL_A_TA146M.pdb	0.10878092050552368	-0.5515099763870239
7qez.pdb	7qez_HL_A_TA146F.pdb	-0.753009021282196	-1.127079963684082
7qez.pdb	7qez_HL_A_TA146P.pdb	-0.9806628227233887	-1.6189299821853638
7qez.pdb	7qez_HL_A_TA146S.pdb	-0.4252549409866333	-0.2557699978351593
7qez.pdb	7qez_HL_A_TA146W.pdb	-0.9660789370536804	-1.9351600408554077
7qez.pdb	7qez_HL_A_TA146Y.pdb	0.23099687695503235	0.6371600031852722
7qez.pdb	7qez_HL_A_TA146V.pdb	-0.22148822247982025	-0.3610000014305115
7qez.pdb	7qez_HL_A_GA153A.pdb	-0.16342084109783173	0.5140600204467773
7qez.pdb	7qez_HL_A_GA153R.pdb	0.12389451265335083	0.544160008430481
7qez.pdb	7qez_HL_A_GA153N.pdb	-0.5025696158409119	0.2637600004673004
7qez.pdb	7qez_HL_A_GA153D.pdb	-0.3745220899581909	-0.30292001366615295
7qez.pdb	7qez_HL_A_GA153C.pdb	0.13910913467407227	0.8619599938392639
7qez.pdb	7qez_HL_A_GA153Q.pdb	-0.11398720741271973	0.8396599888801575
7qez.pdb	7qez_HL_A_GA153E.pdb	0.4369701147079468	0.4212599992752075
7qez.pdb	7qez_HL_A_GA153H.pdb	-1.9851934909820557	-0.5912100076675415
7qez.pdb	7qez_HL_A_GA153I.pdb	0.2513563632965088	0.5555599927902222
7qez.pdb	7qez_HL_A_GA153L.pdb	0.5570340752601624	1.0336600542068481
7qez.pdb	7qez_HL_A_GA153K.pdb	0.23669254779815674	0.3820599913597107
7qez.pdb	7qez_HL_A_GA153M.pdb	0.6998438239097595	1.1994600296020508
7qez.pdb	7qez_HL_A_GA153F.pdb	0.03836753964424133	0.5287600159645081
7qez.pdb	7qez_HL_A_GA153P.pdb	-0.12203216552734375	0.360260009765625
7qez.pdb	7qez_HL_A_GA153S.pdb	-0.29837727546691895	0.4332599937915802
7qez.pdb	7qez_HL_A_GA153T.pdb	-0.07685822248458862	0.2612600028514862
7qez.pdb	7qez_HL_A_GA153W.pdb	0.13905078172683716	0.6205599904060364
7qez.pdb	7qez_HL_A_GA153Y.pdb	-0.35984158515930176	0.4712600111961365
7qez.pdb	7qez_HL_A_GA153V.pdb	0.1795479655265808	0.6720600128173828
7qez.pdb	7qez_HL_A_FA154A.pdb	-1.3604741096496582	-3.430500030517578
7qez.pdb	7qez_HL_A_FA154R.pdb	-2.5911152362823486	-5.423880100250244
7qez.pdb	7qez_HL_A_FA154N.pdb	-1.7583973407745361	-3.8381199836730957
7qez.pdb	7qez_HL_A_FA154D.pdb	-2.161234140396118	-4.681670188903809
7qez.pdb	7qez_HL_A_FA154C.pdb	-0.9727048277854919	-2.835319995880127
7qez.pdb	7qez_HL_A_FA154Q.pdb	-1.9687788486480713	-3.133549928665161
7qez.pdb	7qez_HL_A_FA154E.pdb	-1.847386360168457	-4.409999847412109
7qez.pdb	7qez_HL_A_FA154G.pdb	-1.422163724899292	-4.445940017700195
7qez.pdb	7qez_HL_A_FA154H.pdb	-1.3416695594787598	-2.9469099044799805
7qez.pdb	7qez_HL_A_FA154I.pdb	-0.9540471434593201	-1.3214000463485718
7qez.pdb	7qez_HL_A_FA154L.pdb	-0.24305593967437744	-0.8356500267982483
7qez.pdb	7qez_HL_A_FA154K.pdb	-1.579390525817871	-3.4756100177764893
7qez.pdb	7qez_HL_A_FA154M.pdb	-0.1034742221236229	-0.4764400124549866
7qez.pdb	7qez_HL_A_FA154P.pdb	-0.8633674383163452	-2.0600500106811523
7qez.pdb	7qez_HL_A_FA154S.pdb	-1.6509525775909424	-4.468080043792725
7qez.pdb	7qez_HL_A_FA154T.pdb	-1.7949790954589844	-3.550189971923828
7qez.pdb	7qez_HL_A_FA154W.pdb	-5.979827404022217	-6.741559982299805
7qez.pdb	7qez_HL_A_FA154Y.pdb	-1.691652774810791	-1.0717500448226929
7qez.pdb	7qez_HL_A_FA154V.pdb	-0.975297749042511	-2.018239974975586
7qez.pdb	7qez_HL_A_NA155A.pdb	-1.058154582977295	-1.284690022468567
7qez.pdb	7qez_HL_A_NA155R.pdb	-4.23480224609375	-1.9718799591064453
7qez.pdb	7qez_HL_A_NA155D.pdb	-0.7600018382072449	-3.7324600219726562
7qez.pdb	7qez_HL_A_NA155C.pdb	-0.14158302545547485	-0.1943099945783615
7qez.pdb	7qez_HL_A_NA155Q.pdb	-2.1978602409362793	-2.9691998958587646
7qez.pdb	7qez_HL_A_NA155E.pdb	-0.7246339321136475	-3.0746400356292725
7qez.pdb	7qez_HL_A_NA155G.pdb	-1.0920870304107666	-1.3770300149917603
7qez.pdb	7qez_HL_A_NA155H.pdb	-4.06525182723999	-2.0191900730133057
7qez.pdb	7qez_HL_A_NA155I.pdb	-0.34084197878837585	-0.49553999304771423
7qez.pdb	7qez_HL_A_NA155L.pdb	-0.06400918960571289	0.3782599866390228
7qez.pdb	7qez_HL_A_NA155K.pdb	-0.08408567309379578	-1.388010025024414
7qez.pdb	7qez_HL_A_NA155M.pdb	0.2297365367412567	0.1081399992108345
7qez.pdb	7qez_HL_A_NA155F.pdb	-8.136298179626465	-7.986839771270752
7qez.pdb	7qez_HL_A_NA155P.pdb	-0.5653910040855408	-3.3432400226593018
7qez.pdb	7qez_HL_A_NA155S.pdb	-0.3523067831993103	-1.2321300506591797
7qez.pdb	7qez_HL_A_NA155T.pdb	-0.16292133927345276	-1.0315300226211548
7qez.pdb	7qez_HL_A_NA155W.pdb	-10.55657958984375	-5.35906982421875
7qez.pdb	7qez_HL_A_NA155Y.pdb	-15.850863456726074	-11.407540321350098
7qez.pdb	7qez_HL_A_NA155V.pdb	-0.26691800355911255	-1.0215799808502197
7qez.pdb	7qez_HL_A_YA157A.pdb	-0.8699148297309875	-1.9845099449157715
7qez.pdb	7qez_HL_A_YA157R.pdb	-0.8822218775749207	-1.5808600187301636
7qez.pdb	7qez_HL_A_YA157N.pdb	-1.0326030254364014	-2.1607799530029297
7qez.pdb	7qez_HL_A_YA157D.pdb	-1.0584533214569092	-2.749579906463623
7qez.pdb	7qez_HL_A_YA157C.pdb	-0.6521358489990234	-1.8098399639129639
7qez.pdb	7qez_HL_A_YA157Q.pdb	-1.05910325050354	-1.2996599674224854
7qez.pdb	7qez_HL_A_YA157E.pdb	-0.9814576506614685	-2.180999994277954
7qez.pdb	7qez_HL_A_YA157G.pdb	-0.9339876174926758	-2.421760082244873
7qez.pdb	7qez_HL_A_YA157H.pdb	-0.7700772881507874	-1.3515000343322754
7qez.pdb	7qez_HL_A_YA157I.pdb	-0.5591719746589661	-1.2148699760437012
7qez.pdb	7qez_HL_A_YA157L.pdb	-0.13633498549461365	-0.7383800148963928
7qez.pdb	7qez_HL_A_YA157K.pdb	-0.65384840965271	-2.3150999546051025
7qez.pdb	7qez_HL_A_YA157M.pdb	-0.3821229636669159	-0.9674999713897705
7qez.pdb	7qez_HL_A_YA157F.pdb	0.04824095964431763	0.026359999552369118
7qez.pdb	7qez_HL_A_YA157P.pdb	-0.7867400646209717	-2.1984798908233643
7qez.pdb	7qez_HL_A_YA157S.pdb	-1.0148688554763794	-2.1665101051330566
7qez.pdb	7qez_HL_A_YA157T.pdb	-0.7986398935317993	-1.489609956741333
7qez.pdb	7qez_HL_A_YA157W.pdb	-3.5434327125549316	-2.9169399738311768
7qez.pdb	7qez_HL_A_YA157V.pdb	-0.7051589488983154	-1.184340000152588
7qez.pdb	7qez_HL_A_QA161A.pdb	-0.31928083300590515	0.09520000219345093
7qez.pdb	7qez_HL_A_QA161R.pdb	-0.009381711483001709	-0.39893999695777893
7qez.pdb	7qez_HL_A_QA161N.pdb	-0.3873577415943146	0.093299999833107
7qez.pdb	7qez_HL_A_QA161D.pdb	-0.30569642782211304	-0.10691999644041061
7qez.pdb	7qez_HL_A_QA161C.pdb	-0.3296617865562439	0.2547599971294403
7qez.pdb	7qez_HL_A_QA161E.pdb	-0.3929319977760315	-0.25231999158859253
7qez.pdb	7qez_HL_A_QA161G.pdb	-0.22440388798713684	0.1271599978208542
7qez.pdb	7qez_HL_A_QA161H.pdb	-0.20962052047252655	0.1614599972963333
7qez.pdb	7qez_HL_A_QA161I.pdb	0.5702357292175293	-0.22596000134944916
7qez.pdb	7qez_HL_A_QA161L.pdb	-0.007254153490066528	0.39146000146865845
7qez.pdb	7qez_HL_A_QA161K.pdb	-0.01650078594684601	0.6370599865913391
7qez.pdb	7qez_HL_A_QA161M.pdb	0.366748571395874	0.42476001381874084
7qez.pdb	7qez_HL_A_QA161F.pdb	0.25243115425109863	0.5821599960327148
7qez.pdb	7qez_HL_A_QA161P.pdb	-0.056739211082458496	0.182559996843338
7qez.pdb	7qez_HL_A_QA161S.pdb	-0.5434966087341309	0.1268099993467331
7qez.pdb	7qez_HL_A_QA161T.pdb	-0.0736752450466156	0.1752600073814392
7qez.pdb	7qez_HL_A_QA161W.pdb	0.3541725277900696	0.615559995174408
7qez.pdb	7qez_HL_A_QA161Y.pdb	0.35731858015060425	0.8113600015640259
7qez.pdb	7qez_HL_A_QA161V.pdb	0.6621388792991638	-0.016419999301433563
2vxs.pdb	2vxs_JN_D_SJ54A.pdb	0.008019685745239258	0.2815000116825104
2vxs.pdb	2vxs_JN_D_SJ54R.pdb	0.16903197765350342	0.6951000094413757
2vxs.pdb	2vxs_JN_D_SJ54N.pdb	-0.07625648379325867	-0.4226999878883362
2vxs.pdb	2vxs_JN_D_SJ54D.pdb	0.2771865725517273	0.23309999704360962
2vxs.pdb	2vxs_JN_D_SJ54C.pdb	0.1618444323539734	0.27469998598098755
2vxs.pdb	2vxs_JN_D_SJ54Q.pdb	-0.11408019065856934	0.5619999766349792
2vxs.pdb	2vxs_JN_D_SJ54E.pdb	-0.2789602279663086	0.03370000049471855
2vxs.pdb	2vxs_JN_D_SJ54G.pdb	0.0370807945728302	0.22540000081062317
2vxs.pdb	2vxs_JN_D_SJ54H.pdb	0.05979260802268982	-0.7228000164031982
2vxs.pdb	2vxs_JN_D_SJ54I.pdb	0.4757491946220398	1.0285999774932861
2vxs.pdb	2vxs_JN_D_SJ54L.pdb	1.1252000331878662	1.4735000133514404
2vxs.pdb	2vxs_JN_D_SJ54K.pdb	-0.1575423926115036	-0.4383000135421753
2vxs.pdb	2vxs_JN_D_SJ54M.pdb	0.8060804009437561	1.0144000053405762
2vxs.pdb	2vxs_JN_D_SJ54F.pdb	0.5881574749946594	1.7301000356674194
2vxs.pdb	2vxs_JN_D_SJ54P.pdb	0.03200218081474304	0.7311999797821045
2vxs.pdb	2vxs_JN_D_SJ54T.pdb	-0.382290780544281	-0.13650000095367432
2vxs.pdb	2vxs_JN_D_SJ54W.pdb	0.306191086769104	1.1412999629974365
2vxs.pdb	2vxs_JN_D_SJ54Y.pdb	0.18020179867744446	1.1912000179290771
2vxs.pdb	2vxs_JN_D_SJ54V.pdb	0.42676013708114624	0.8410999774932861
2vxs.pdb	2vxs_JN_D_YJ59A.pdb	0.16641753911972046	-0.48420000076293945
2vxs.pdb	2vxs_JN_D_YJ59R.pdb	0.1916346549987793	0.04780000075697899
2vxs.pdb	2vxs_JN_D_YJ59N.pdb	0.18058297038078308	-0.4724999964237213
2vxs.pdb	2vxs_JN_D_YJ59D.pdb	0.14171218872070312	-0.17800000309944153
2vxs.pdb	2vxs_JN_D_YJ59C.pdb	0.15990352630615234	-0.4731000065803528
2vxs.pdb	2vxs_JN_D_YJ59Q.pdb	0.1865442395210266	-0.38019999861717224
2vxs.pdb	2vxs_JN_D_YJ59E.pdb	0.19704636931419373	-0.10830000042915344
2vxs.pdb	2vxs_JN_D_YJ59G.pdb	0.1179577112197876	-0.3555000126361847
2vxs.pdb	2vxs_JN_D_YJ59H.pdb	0.10784071683883667	-0.24220000207424164
2vxs.pdb	2vxs_JN_D_YJ59I.pdb	0.09019315242767334	-0.3422999978065491
2vxs.pdb	2vxs_JN_D_YJ59L.pdb	0.20824947953224182	-0.3824999928474426
2vxs.pdb	2vxs_JN_D_YJ59K.pdb	0.08403292298316956	-0.2815000116825104
2vxs.pdb	2vxs_JN_D_YJ59M.pdb	0.2621169686317444	-0.06480000168085098
2vxs.pdb	2vxs_JN_D_YJ59F.pdb	-0.009385690093040466	-0.07639999687671661
2vxs.pdb	2vxs_JN_D_YJ59P.pdb	-0.02971358597278595	-0.5548999905586243
2vxs.pdb	2vxs_JN_D_YJ59S.pdb	0.11967962980270386	-0.1907999962568283
2vxs.pdb	2vxs_JN_D_YJ59T.pdb	0.4854958653450012	-0.31369999051094055
2vxs.pdb	2vxs_JN_D_YJ59W.pdb	-0.13877803087234497	0.23360000550746918
2vxs.pdb	2vxs_JN_D_YJ59V.pdb	0.23120039701461792	-0.43709999322891235
2vxs.pdb	2vxs_JN_D_LJ100A.pdb	-0.4628276526927948	-0.21940000355243683
2vxs.pdb	2vxs_JN_D_LJ100R.pdb	-0.14799830317497253	-0.4099999964237213
2vxs.pdb	2vxs_JN_D_LJ100N.pdb	-0.5912700295448303	-0.6439999938011169
2vxs.pdb	2vxs_JN_D_LJ100D.pdb	-1.5214860439300537	-0.785099983215332
2vxs.pdb	2vxs_JN_D_LJ100C.pdb	-0.6379164457321167	-0.3662000000476837
2vxs.pdb	2vxs_JN_D_LJ100Q.pdb	-0.7830507159233093	-0.527899980545044
2vxs.pdb	2vxs_JN_D_LJ100E.pdb	-0.8801949620246887	-0.5476999878883362
2vxs.pdb	2vxs_JN_D_LJ100G.pdb	-0.5884304046630859	-0.6722000241279602
2vxs.pdb	2vxs_JN_D_LJ100H.pdb	-0.49011391401290894	-0.19499999284744263
2vxs.pdb	2vxs_JN_D_LJ100I.pdb	-0.9943079948425293	-0.8428000211715698
2vxs.pdb	2vxs_JN_D_LJ100K.pdb	-0.025750011205673218	0.12449999898672104
2vxs.pdb	2vxs_JN_D_LJ100M.pdb	-0.10613775253295898	-0.15060000121593475
2vxs.pdb	2vxs_JN_D_LJ100F.pdb	-0.11056339740753174	0.11550000309944153
2vxs.pdb	2vxs_JN_D_LJ100P.pdb	-0.46963030099868774	-0.5440000295639038
2vxs.pdb	2vxs_JN_D_LJ100S.pdb	-0.834941565990448	-0.6697999835014343
2vxs.pdb	2vxs_JN_D_LJ100T.pdb	-0.6845971345901489	-0.5823000073432922
2vxs.pdb	2vxs_JN_D_LJ100W.pdb	-0.24364283680915833	-0.4569999873638153
2vxs.pdb	2vxs_JN_D_LJ100Y.pdb	-0.48597389459609985	-0.15139999985694885
2vxs.pdb	2vxs_JN_D_LJ100V.pdb	-0.7552107572555542	-0.7087000012397766
2vxs.pdb	2vxs_JN_D_IJ101A.pdb	-0.588182806968689	-1.7800999879837036
2vxs.pdb	2vxs_JN_D_IJ101R.pdb	-3.733771562576294	-4.243199825286865
2vxs.pdb	2vxs_JN_D_IJ101N.pdb	-1.3077828884124756	-1.5317000150680542
2vxs.pdb	2vxs_JN_D_IJ101D.pdb	-1.01139497756958	-2.6681900024414062
2vxs.pdb	2vxs_JN_D_IJ101C.pdb	-0.5393220782279968	-1.1575000286102295
2vxs.pdb	2vxs_JN_D_IJ101Q.pdb	-2.484123945236206	-3.28164005279541
2vxs.pdb	2vxs_JN_D_IJ101E.pdb	-2.2745189666748047	-3.251840114593506
2vxs.pdb	2vxs_JN_D_IJ101G.pdb	-0.7695942521095276	-2.585059881210327
2vxs.pdb	2vxs_JN_D_IJ101H.pdb	-1.375676155090332	-3.200670003890991
2vxs.pdb	2vxs_JN_D_IJ101L.pdb	-0.30308419466018677	-0.6223000288009644
2vxs.pdb	2vxs_JN_D_IJ101K.pdb	-1.9696447849273682	-1.5753999948501587
2vxs.pdb	2vxs_JN_D_IJ101M.pdb	-0.31614384055137634	-0.9980999827384949
2vxs.pdb	2vxs_JN_D_IJ101F.pdb	-0.41062238812446594	-2.3375000953674316
2vxs.pdb	2vxs_JN_D_IJ101P.pdb	-0.5584756731987	-1.8071999549865723
2vxs.pdb	2vxs_JN_D_IJ101S.pdb	-0.8376765847206116	-1.9573999643325806
2vxs.pdb	2vxs_JN_D_IJ101T.pdb	-0.8930637240409851	-0.7738000154495239
2vxs.pdb	2vxs_JN_D_IJ101W.pdb	-7.101341724395752	-7.27977991104126
2vxs.pdb	2vxs_JN_D_IJ101Y.pdb	-1.5017573833465576	-4.065380096435547
2vxs.pdb	2vxs_JN_D_IJ101V.pdb	-0.3482329845428467	-0.19449999928474426
2vxs.pdb	2vxs_JN_D_HJ102A.pdb	0.24204391241073608	-0.27959999442100525
2vxs.pdb	2vxs_JN_D_HJ102R.pdb	-0.10076314210891724	0.06639999896287918
2vxs.pdb	2vxs_JN_D_HJ102N.pdb	-0.18455809354782104	0.003599999938160181
2vxs.pdb	2vxs_JN_D_HJ102D.pdb	-0.49799802899360657	-1.0018999576568604
2vxs.pdb	2vxs_JN_D_HJ102C.pdb	0.07623964548110962	-0.2513999938964844
2vxs.pdb	2vxs_JN_D_HJ102Q.pdb	-0.06114070117473602	-0.0803999975323677
2vxs.pdb	2vxs_JN_D_HJ102E.pdb	-0.40558433532714844	-0.352400004863739
2vxs.pdb	2vxs_JN_D_HJ102G.pdb	-0.4056655168533325	-0.8345000147819519
2vxs.pdb	2vxs_JN_D_HJ102I.pdb	-0.9523389935493469	-0.3828999996185303
2vxs.pdb	2vxs_JN_D_HJ102L.pdb	0.6331351399421692	0.09769999980926514
2vxs.pdb	2vxs_JN_D_HJ102K.pdb	0.18119436502456665	0.2522999942302704
2vxs.pdb	2vxs_JN_D_HJ102M.pdb	0.673198938369751	0.3718999922275543
2vxs.pdb	2vxs_JN_D_HJ102F.pdb	0.44288498163223267	0.37290000915527344
2vxs.pdb	2vxs_JN_D_HJ102P.pdb	0.14372551441192627	-1.232699990272522
2vxs.pdb	2vxs_JN_D_HJ102S.pdb	-0.27989697456359863	-0.8554999828338623
2vxs.pdb	2vxs_JN_D_HJ102T.pdb	-0.5351359248161316	-0.10019999742507935
2vxs.pdb	2vxs_JN_D_HJ102W.pdb	-0.2301289141178131	0.6147000193595886
2vxs.pdb	2vxs_JN_D_HJ102Y.pdb	0.1535015106201172	-0.5605000257492065
2vxs.pdb	2vxs_JN_D_HJ102V.pdb	0.7578372359275818	0.35589998960494995
2vxs.pdb	2vxs_JN_D_AN30R.pdb	-0.36396896839141846	0.23319999873638153
2vxs.pdb	2vxs_JN_D_AN30N.pdb	-0.0733700841665268	0.06159999966621399
2vxs.pdb	2vxs_JN_D_AN30D.pdb	-0.19220826029777527	0.09549999982118607
2vxs.pdb	2vxs_JN_D_AN30C.pdb	-0.09383263438940048	-0.13439999520778656
2vxs.pdb	2vxs_JN_D_AN30Q.pdb	0.03183503448963165	0.597000002861023
2vxs.pdb	2vxs_JN_D_AN30E.pdb	-0.1116442084312439	0.25119999051094055
2vxs.pdb	2vxs_JN_D_AN30G.pdb	-0.29434439539909363	-0.07090000063180923
2vxs.pdb	2vxs_JN_D_AN30H.pdb	0.054070547223091125	-0.016599999740719795
2vxs.pdb	2vxs_JN_D_AN30I.pdb	0.04095984995365143	0.04190000146627426
2vxs.pdb	2vxs_JN_D_AN30L.pdb	-0.14997422695159912	0.004000000189989805
2vxs.pdb	2vxs_JN_D_AN30K.pdb	0.14649516344070435	0.24040000140666962
2vxs.pdb	2vxs_JN_D_AN30M.pdb	-0.03981703519821167	-0.024000000208616257
2vxs.pdb	2vxs_JN_D_AN30F.pdb	-0.038230299949645996	0.07649999856948853
2vxs.pdb	2vxs_JN_D_AN30P.pdb	-0.3042569160461426	0.025200000032782555
2vxs.pdb	2vxs_JN_D_AN30S.pdb	-0.4095095694065094	-0.06129999831318855
2vxs.pdb	2vxs_JN_D_AN30T.pdb	-0.3139530122280121	-0.0697999969124794
2vxs.pdb	2vxs_JN_D_AN30W.pdb	0.07525163888931274	0.002199999988079071
2vxs.pdb	2vxs_JN_D_AN30Y.pdb	-0.11337190866470337	-0.06859999895095825
2vxs.pdb	2vxs_JN_D_AN30V.pdb	-0.00821252167224884	-0.027000000700354576
2vxs.pdb	2vxs_JN_D_NN31A.pdb	-0.04746547341346741	-0.030700000002980232
2vxs.pdb	2vxs_JN_D_NN31R.pdb	-0.4153106212615967	0.32899999618530273
2vxs.pdb	2vxs_JN_D_NN31D.pdb	-0.27541178464889526	0.10459999740123749
2vxs.pdb	2vxs_JN_D_NN31C.pdb	-0.2908499836921692	-0.1265999972820282
2vxs.pdb	2vxs_JN_D_NN31Q.pdb	-0.14488792419433594	-0.07810000330209732
2vxs.pdb	2vxs_JN_D_NN31E.pdb	-0.4300535321235657	0.17520000040531158
2vxs.pdb	2vxs_JN_D_NN31G.pdb	0.0442555695772171	-0.21529999375343323
2vxs.pdb	2vxs_JN_D_NN31H.pdb	-0.11471188068389893	0.05420000106096268
2vxs.pdb	2vxs_JN_D_NN31I.pdb	-0.23782244324684143	0.13670000433921814
2vxs.pdb	2vxs_JN_D_NN31L.pdb	-0.17723146080970764	0.3709999918937683
2vxs.pdb	2vxs_JN_D_NN31K.pdb	-0.28369301557540894	0.4952999949455261
2vxs.pdb	2vxs_JN_D_NN31M.pdb	0.26122528314590454	0.9035999774932861
2vxs.pdb	2vxs_JN_D_NN31F.pdb	0.365797221660614	0.8278999924659729
2vxs.pdb	2vxs_JN_D_NN31P.pdb	-0.6272192597389221	-0.11949999630451202
2vxs.pdb	2vxs_JN_D_NN31S.pdb	-0.2494322806596756	0.01899999938905239
2vxs.pdb	2vxs_JN_D_NN31T.pdb	-0.23286965489387512	0.16920000314712524
2vxs.pdb	2vxs_JN_D_NN31W.pdb	-0.1953113079071045	0.046799998730421066
2vxs.pdb	2vxs_JN_D_NN31Y.pdb	-0.2041780948638916	0.03999999910593033
2vxs.pdb	2vxs_JN_D_NN31V.pdb	-0.24490003287792206	0.061400000005960464
2vxs.pdb	2vxs_JN_D_YN32A.pdb	-0.48679035902023315	-0.7103999853134155
2vxs.pdb	2vxs_JN_D_YN32R.pdb	-0.5041242241859436	-0.5819000005722046
2vxs.pdb	2vxs_JN_D_YN32N.pdb	-0.4634748101234436	-0.7682999968528748
2vxs.pdb	2vxs_JN_D_YN32D.pdb	-0.5729290246963501	-0.3831999897956848
2vxs.pdb	2vxs_JN_D_YN32C.pdb	-0.4696805775165558	-0.4253000020980835
2vxs.pdb	2vxs_JN_D_YN32Q.pdb	-0.5621927380561829	-0.6086000204086304
2vxs.pdb	2vxs_JN_D_YN32E.pdb	-0.7043474316596985	-0.3513000011444092
2vxs.pdb	2vxs_JN_D_YN32G.pdb	-0.6673818230628967	-0.8345999717712402
2vxs.pdb	2vxs_JN_D_YN32H.pdb	-0.6124076843261719	-0.25920000672340393
2vxs.pdb	2vxs_JN_D_YN32I.pdb	-0.6078673601150513	-0.7504000067710876
2vxs.pdb	2vxs_JN_D_YN32L.pdb	-0.6508114337921143	-0.7347999811172485
2vxs.pdb	2vxs_JN_D_YN32K.pdb	-0.6256431341171265	-0.4925999939441681
2vxs.pdb	2vxs_JN_D_YN32M.pdb	-0.29132822155952454	-0.3862999975681305
2vxs.pdb	2vxs_JN_D_YN32F.pdb	-0.07481265068054199	0.05829999968409538
2vxs.pdb	2vxs_JN_D_YN32P.pdb	-0.9008570909500122	-1.2694000005722046
2vxs.pdb	2vxs_JN_D_YN32S.pdb	-0.7287831902503967	-0.6118000149726868
2vxs.pdb	2vxs_JN_D_YN32T.pdb	-0.5773463249206543	-0.5238000154495239
2vxs.pdb	2vxs_JN_D_YN32W.pdb	-0.8732837438583374	-0.7861999869346619
2vxs.pdb	2vxs_JN_D_YN32V.pdb	-0.35595420002937317	-0.2851000130176544
2vxs.pdb	2vxs_JN_D_YN33A.pdb	-1.093592643737793	-2.269200086593628
2vxs.pdb	2vxs_JN_D_YN33R.pdb	-0.5967274904251099	-0.8377000093460083
2vxs.pdb	2vxs_JN_D_YN33N.pdb	-1.0925471782684326	-0.967199981212616
2vxs.pdb	2vxs_JN_D_YN33D.pdb	-0.9672954678535461	-1.4775999784469604
2vxs.pdb	2vxs_JN_D_YN33C.pdb	-0.9212257862091064	-1.976099967956543
2vxs.pdb	2vxs_JN_D_YN33Q.pdb	-1.0044353008270264	-1.5627000331878662
2vxs.pdb	2vxs_JN_D_YN33E.pdb	-0.4608561396598816	-1.4678000211715698
2vxs.pdb	2vxs_JN_D_YN33G.pdb	-1.1889309883117676	-2.4031999111175537
2vxs.pdb	2vxs_JN_D_YN33H.pdb	-0.9548590183258057	-1.4129999876022339
2vxs.pdb	2vxs_JN_D_YN33I.pdb	-0.8379049897193909	-1.0992000102996826
2vxs.pdb	2vxs_JN_D_YN33L.pdb	-0.26620155572891235	-0.761900007724762
2vxs.pdb	2vxs_JN_D_YN33K.pdb	-0.9899491667747498	-1.7537000179290771
2vxs.pdb	2vxs_JN_D_YN33M.pdb	-0.11347256600856781	-0.820900022983551
2vxs.pdb	2vxs_JN_D_YN33F.pdb	-0.5334169864654541	0.382999986410141
2vxs.pdb	2vxs_JN_D_YN33P.pdb	-0.9529261589050293	-1.641700029373169
2vxs.pdb	2vxs_JN_D_YN33S.pdb	-1.292207956314087	-1.368899941444397
2vxs.pdb	2vxs_JN_D_YN33T.pdb	-1.278796672821045	-1.8437000513076782
2vxs.pdb	2vxs_JN_D_YN33W.pdb	-4.02290678024292	-1.4709999561309814
2vxs.pdb	2vxs_JN_D_YN33V.pdb	-0.8109856247901917	-1.8636000156402588
2vxs.pdb	2vxs_JN_D_FN50A.pdb	-0.2533721923828125	-1.1692999601364136
2vxs.pdb	2vxs_JN_D_FN50R.pdb	-0.36440959572792053	-1.5463999509811401
2vxs.pdb	2vxs_JN_D_FN50N.pdb	-0.3671380281448364	-1.1308000087738037
2vxs.pdb	2vxs_JN_D_FN50D.pdb	-0.20025014877319336	-1.1002999544143677
2vxs.pdb	2vxs_JN_D_FN50C.pdb	-0.18057560920715332	-1.142699956893921
2vxs.pdb	2vxs_JN_D_FN50Q.pdb	-0.3051607608795166	-0.9380000233650208
2vxs.pdb	2vxs_JN_D_FN50E.pdb	-0.31965744495391846	-1.269700050354004
2vxs.pdb	2vxs_JN_D_FN50G.pdb	-0.373315691947937	-1.0788999795913696
2vxs.pdb	2vxs_JN_D_FN50H.pdb	-0.04425531625747681	-0.5260999798774719
2vxs.pdb	2vxs_JN_D_FN50I.pdb	-0.0930260419845581	-0.8787000179290771
2vxs.pdb	2vxs_JN_D_FN50L.pdb	-0.1853836327791214	-0.8359000086784363
2vxs.pdb	2vxs_JN_D_FN50K.pdb	-0.026507481932640076	-1.1888999938964844
2vxs.pdb	2vxs_JN_D_FN50M.pdb	-0.0986434817314148	-0.06030000001192093
2vxs.pdb	2vxs_JN_D_FN50P.pdb	-0.14106839895248413	-1.0714000463485718
2vxs.pdb	2vxs_JN_D_FN50S.pdb	-0.5190699696540833	-1.2164000272750854
2vxs.pdb	2vxs_JN_D_FN50T.pdb	-0.22190451622009277	-0.6134999990463257
2vxs.pdb	2vxs_JN_D_FN50W.pdb	-0.39366018772125244	0.3862000107765198
2vxs.pdb	2vxs_JN_D_FN50Y.pdb	0.9445942044258118	0.6103000044822693
2vxs.pdb	2vxs_JN_D_FN50V.pdb	-0.19082462787628174	-1.0677000284194946
2vxs.pdb	2vxs_JN_D_AN51R.pdb	-0.8138342499732971	-1.5098999738693237
2vxs.pdb	2vxs_JN_D_AN51N.pdb	-2.961946964263916	-2.8857500553131104
2vxs.pdb	2vxs_JN_D_AN51D.pdb	-2.2531821727752686	-1.5842000246047974
2vxs.pdb	2vxs_JN_D_AN51C.pdb	-0.0638890415430069	-0.9735999703407288
2vxs.pdb	2vxs_JN_D_AN51Q.pdb	-1.403594732284546	-2.5388500690460205
2vxs.pdb	2vxs_JN_D_AN51E.pdb	-1.4391472339630127	-1.3645000457763672
2vxs.pdb	2vxs_JN_D_AN51G.pdb	-0.2785605490207672	-0.5171999931335449
2vxs.pdb	2vxs_JN_D_AN51H.pdb	-13.412776947021484	-9.72424030303955
2vxs.pdb	2vxs_JN_D_AN51I.pdb	-5.074817657470703	-4.763179779052734
2vxs.pdb	2vxs_JN_D_AN51L.pdb	-3.6519362926483154	-4.241230010986328
2vxs.pdb	2vxs_JN_D_AN51K.pdb	-2.3614203929901123	-3.050869941711426
2vxs.pdb	2vxs_JN_D_AN51M.pdb	-3.173241376876831	-2.509769916534424
2vxs.pdb	2vxs_JN_D_AN51F.pdb	-5.963409900665283	-6.347410202026367
2vxs.pdb	2vxs_JN_D_AN51P.pdb	0.08045259118080139	-0.7462000250816345
2vxs.pdb	2vxs_JN_D_AN51S.pdb	-0.10924345254898071	-0.9447000026702881
2vxs.pdb	2vxs_JN_D_AN51T.pdb	-0.6455019116401672	-1.5673999786376953
2vxs.pdb	2vxs_JN_D_AN51W.pdb	-7.422142505645752	-7.320919990539551
2vxs.pdb	2vxs_JN_D_AN51Y.pdb	-4.459465980529785	-4.904850006103516
2vxs.pdb	2vxs_JN_D_AN51V.pdb	-0.40959081053733826	-0.38940000534057617
2vxs.pdb	2vxs_JN_D_QN54A.pdb	-0.36188963055610657	-0.5271000266075134
2vxs.pdb	2vxs_JN_D_QN54R.pdb	-0.19836696982383728	0.4235000014305115
2vxs.pdb	2vxs_JN_D_QN54N.pdb	-0.35755249857902527	-0.02879999950528145
2vxs.pdb	2vxs_JN_D_QN54D.pdb	-0.6454305052757263	-0.626800000667572
2vxs.pdb	2vxs_JN_D_QN54C.pdb	-0.20712719857692719	0.14079999923706055
2vxs.pdb	2vxs_JN_D_QN54E.pdb	-0.39059001207351685	-0.2168000042438507
2vxs.pdb	2vxs_JN_D_QN54G.pdb	-0.519500732421875	-0.7723000049591064
2vxs.pdb	2vxs_JN_D_QN54H.pdb	-0.6727851629257202	-0.5511000156402588
2vxs.pdb	2vxs_JN_D_QN54I.pdb	0.1272318959236145	0.5074999928474426
2vxs.pdb	2vxs_JN_D_QN54L.pdb	0.1690327525138855	0.7567999958992004
2vxs.pdb	2vxs_JN_D_QN54K.pdb	-0.10252510011196136	0.4147999882698059
2vxs.pdb	2vxs_JN_D_QN54M.pdb	0.6799448132514954	0.8528000116348267
2vxs.pdb	2vxs_JN_D_QN54F.pdb	-1.059981107711792	-0.05530000105500221
2vxs.pdb	2vxs_JN_D_QN54P.pdb	-0.24337688088417053	-0.46209999918937683
2vxs.pdb	2vxs_JN_D_QN54S.pdb	-0.6453208923339844	-0.8245999813079834
2vxs.pdb	2vxs_JN_D_QN54T.pdb	-0.32248833775520325	0.07349999994039536
2vxs.pdb	2vxs_JN_D_QN54W.pdb	-3.5655946731567383	-0.9567999839782715
2vxs.pdb	2vxs_JN_D_QN54Y.pdb	-0.22051700949668884	-0.39640000462532043
2vxs.pdb	2vxs_JN_D_QN54V.pdb	0.08246764540672302	0.6018000245094299
2vxs.pdb	2vxs_JN_D_YN94A.pdb	-0.746021568775177	-1.0795999765396118
2vxs.pdb	2vxs_JN_D_YN94R.pdb	-0.4177778363227844	-1.2445000410079956
2vxs.pdb	2vxs_JN_D_YN94N.pdb	-0.8821216821670532	-0.6037999987602234
2vxs.pdb	2vxs_JN_D_YN94D.pdb	-1.0307724475860596	-0.621999979019165
2vxs.pdb	2vxs_JN_D_YN94C.pdb	-0.8076780438423157	-0.968500018119812
2vxs.pdb	2vxs_JN_D_YN94Q.pdb	-0.7108207941055298	-1.1015000343322754
2vxs.pdb	2vxs_JN_D_YN94E.pdb	-0.8695554137229919	-0.5033000111579895
2vxs.pdb	2vxs_JN_D_YN94G.pdb	-0.7449145317077637	-0.5871000289916992
2vxs.pdb	2vxs_JN_D_YN94H.pdb	-0.7974172234535217	-0.3750999867916107
2vxs.pdb	2vxs_JN_D_YN94I.pdb	-1.082592248916626	-0.9944000244140625
2vxs.pdb	2vxs_JN_D_YN94L.pdb	-0.6552923917770386	-1.0266000032424927
2vxs.pdb	2vxs_JN_D_YN94K.pdb	-0.4752412438392639	0.2328999936580658
2vxs.pdb	2vxs_JN_D_YN94M.pdb	-0.3761061429977417	-0.4124000072479248
2vxs.pdb	2vxs_JN_D_YN94F.pdb	-0.6170200109481812	-0.7717000246047974
2vxs.pdb	2vxs_JN_D_YN94P.pdb	-0.5830923914909363	-1.1395000219345093
2vxs.pdb	2vxs_JN_D_YN94S.pdb	-0.8648520708084106	-1.1062999963760376
2vxs.pdb	2vxs_JN_D_YN94T.pdb	-0.5836257934570312	-0.5278000235557556
2vxs.pdb	2vxs_JN_D_YN94W.pdb	-3.050224781036377	-2.9804298877716064
2vxs.pdb	2vxs_JN_D_YN94V.pdb	-1.0054935216903687	-0.9939000010490417
2vxs.pdb	2vxs_JN_D_PN96A.pdb	-0.464580237865448	-0.41670000553131104
2vxs.pdb	2vxs_JN_D_PN96R.pdb	-0.6040704250335693	-0.6097000241279602
2vxs.pdb	2vxs_JN_D_PN96N.pdb	-0.3170241713523865	-0.13570000231266022
2vxs.pdb	2vxs_JN_D_PN96D.pdb	-0.046309709548950195	0.5151000022888184
2vxs.pdb	2vxs_JN_D_PN96C.pdb	-0.38823962211608887	0.29840001463890076
2vxs.pdb	2vxs_JN_D_PN96Q.pdb	-0.3840288519859314	-0.17520000040531158
2vxs.pdb	2vxs_JN_D_PN96E.pdb	-0.692614734172821	0.07199999690055847
2vxs.pdb	2vxs_JN_D_PN96G.pdb	-0.6684194207191467	-0.8533999919891357
2vxs.pdb	2vxs_JN_D_PN96H.pdb	-0.3664836585521698	-0.20550000667572021
2vxs.pdb	2vxs_JN_D_PN96I.pdb	0.1517508625984192	0.1264999955892563
2vxs.pdb	2vxs_JN_D_PN96L.pdb	-0.355216383934021	-0.45100000500679016
2vxs.pdb	2vxs_JN_D_PN96K.pdb	-0.20952501893043518	0.11670000106096268
2vxs.pdb	2vxs_JN_D_PN96M.pdb	-0.08344811201095581	-0.3172000050544739
2vxs.pdb	2vxs_JN_D_PN96F.pdb	-0.417163610458374	-0.5837000012397766
2vxs.pdb	2vxs_JN_D_PN96S.pdb	-0.7647395730018616	-0.7835999727249146
2vxs.pdb	2vxs_JN_D_PN96T.pdb	-0.48779672384262085	-0.7461000084877014
2vxs.pdb	2vxs_JN_D_PN96W.pdb	-0.6171088218688965	-0.6672999858856201
2vxs.pdb	2vxs_JN_D_PN96Y.pdb	-0.5543665885925293	-0.6866999864578247
2vxs.pdb	2vxs_JN_D_PN96V.pdb	0.05752265453338623	-0.2831000089645386
2vxs.pdb	2vxs_JN_D_LD39A.pdb	-0.8474865555763245	-1.7585999965667725
2vxs.pdb	2vxs_JN_D_LD39R.pdb	-1.1394929885864258	-1.503999948501587
2vxs.pdb	2vxs_JN_D_LD39N.pdb	-0.6027582883834839	-1.8468999862670898
2vxs.pdb	2vxs_JN_D_LD39D.pdb	-0.24582085013389587	-0.38119998574256897
2vxs.pdb	2vxs_JN_D_LD39C.pdb	-1.0292305946350098	-1.464400053024292
2vxs.pdb	2vxs_JN_D_LD39Q.pdb	-1.171288251876831	-1.34660005569458
2vxs.pdb	2vxs_JN_D_LD39E.pdb	-1.6317493915557861	-1.5027999877929688
2vxs.pdb	2vxs_JN_D_LD39G.pdb	-1.166943073272705	-1.4768999814987183
2vxs.pdb	2vxs_JN_D_LD39H.pdb	-0.5789017081260681	-1.4263999462127686
2vxs.pdb	2vxs_JN_D_LD39I.pdb	-0.7701383233070374	-0.5909000039100647
2vxs.pdb	2vxs_JN_D_LD39K.pdb	-0.5754358768463135	-0.9018999934196472
2vxs.pdb	2vxs_JN_D_LD39M.pdb	0.13560128211975098	0.2547000050544739
2vxs.pdb	2vxs_JN_D_LD39F.pdb	0.06256036460399628	0.17399999499320984
2vxs.pdb	2vxs_JN_D_LD39P.pdb	-0.9371470808982849	-1.343400001525879
2vxs.pdb	2vxs_JN_D_LD39S.pdb	-1.3739168643951416	-1.5231000185012817
2vxs.pdb	2vxs_JN_D_LD39T.pdb	-1.2787232398986816	-1.0046000480651855
2vxs.pdb	2vxs_JN_D_LD39W.pdb	0.06403686106204987	-0.807699978351593
2vxs.pdb	2vxs_JN_D_LD39Y.pdb	-0.02511414885520935	0.16369999945163727
2vxs.pdb	2vxs_JN_D_LD39V.pdb	-0.6200319528579712	-0.554099977016449
2vxs.pdb	2vxs_JN_D_YD50A.pdb	-0.7891992330551147	-1.6349999904632568
2vxs.pdb	2vxs_JN_D_YD50R.pdb	-1.1149640083312988	-1.0652999877929688
2vxs.pdb	2vxs_JN_D_YD50N.pdb	-0.8248913288116455	-1.7639000415802002
2vxs.pdb	2vxs_JN_D_YD50D.pdb	-0.8267104029655457	-0.9890000224113464
2vxs.pdb	2vxs_JN_D_YD50C.pdb	-0.7428247332572937	-1.1993999481201172
2vxs.pdb	2vxs_JN_D_YD50Q.pdb	-0.7881876230239868	-0.6617000102996826
2vxs.pdb	2vxs_JN_D_YD50E.pdb	-0.9147554039955139	0.11500000208616257
2vxs.pdb	2vxs_JN_D_YD50G.pdb	-0.8969936966896057	-2.214400053024292
2vxs.pdb	2vxs_JN_D_YD50H.pdb	-0.6243258118629456	-0.762499988079071
2vxs.pdb	2vxs_JN_D_YD50I.pdb	-0.0766867995262146	-0.33709999918937683
2vxs.pdb	2vxs_JN_D_YD50L.pdb	0.3639357089996338	1.1203999519348145
2vxs.pdb	2vxs_JN_D_YD50K.pdb	-1.025552749633789	-1.2283999919891357
2vxs.pdb	2vxs_JN_D_YD50M.pdb	-0.0020422935485839844	-0.2632000148296356
2vxs.pdb	2vxs_JN_D_YD50F.pdb	0.42692095041275024	0.30160000920295715
2vxs.pdb	2vxs_JN_D_YD50P.pdb	-0.2809838056564331	-0.6521000266075134
2vxs.pdb	2vxs_JN_D_YD50S.pdb	-1.2766501903533936	-2.02839994430542
2vxs.pdb	2vxs_JN_D_YD50T.pdb	-1.2539784908294678	-1.0458999872207642
2vxs.pdb	2vxs_JN_D_YD50W.pdb	0.20508164167404175	0.4311999976634979
2vxs.pdb	2vxs_JN_D_YD50V.pdb	-0.3131183087825775	0.11500000208616257
2vxs.pdb	2vxs_JN_D_HD51A.pdb	-0.8709027767181396	-0.9171000123023987
2vxs.pdb	2vxs_JN_D_HD51R.pdb	-0.6674424409866333	-0.5879999995231628
2vxs.pdb	2vxs_JN_D_HD51N.pdb	-0.7510145902633667	-0.9465000033378601
2vxs.pdb	2vxs_JN_D_HD51D.pdb	-0.7881787419319153	-1.7239999771118164
2vxs.pdb	2vxs_JN_D_HD51C.pdb	-0.9148173332214355	-0.6539999842643738
2vxs.pdb	2vxs_JN_D_HD51Q.pdb	-0.9118406176567078	-0.8091999888420105
2vxs.pdb	2vxs_JN_D_HD51E.pdb	-0.3952166736125946	-0.840399980545044
2vxs.pdb	2vxs_JN_D_HD51G.pdb	-0.7482405304908752	-0.707099974155426
2vxs.pdb	2vxs_JN_D_HD51I.pdb	-0.03558535873889923	-0.3849000036716461
2vxs.pdb	2vxs_JN_D_HD51L.pdb	0.4741465449333191	0.39430001378059387
2vxs.pdb	2vxs_JN_D_HD51K.pdb	-0.827119767665863	-0.6672000288963318
2vxs.pdb	2vxs_JN_D_HD51M.pdb	0.3252253532409668	0.8435999751091003
2vxs.pdb	2vxs_JN_D_HD51F.pdb	-1.4308204650878906	0.1421000063419342
2vxs.pdb	2vxs_JN_D_HD51P.pdb	-0.4041512608528137	-0.24130000174045563
2vxs.pdb	2vxs_JN_D_HD51S.pdb	-1.0403785705566406	-1.2832000255584717
2vxs.pdb	2vxs_JN_D_HD51T.pdb	-0.9712872505187988	-0.5703999996185303
2vxs.pdb	2vxs_JN_D_HD51W.pdb	0.15033721923828125	-0.08739999681711197
2vxs.pdb	2vxs_JN_D_HD51Y.pdb	-0.5410281419754028	-1.4120999574661255
2vxs.pdb	2vxs_JN_D_HD51V.pdb	-0.8288405537605286	-0.27869999408721924
2vxs.pdb	2vxs_JN_D_ND53A.pdb	-0.44261306524276733	-1.5430999994277954
2vxs.pdb	2vxs_JN_D_ND53R.pdb	-0.3291911482810974	-2.768510103225708
2vxs.pdb	2vxs_JN_D_ND53D.pdb	0.7216256260871887	-1.2037999629974365
2vxs.pdb	2vxs_JN_D_ND53C.pdb	-0.32700639963150024	-1.648900032043457
2vxs.pdb	2vxs_JN_D_ND53Q.pdb	-0.22768932580947876	-1.6520999670028687
2vxs.pdb	2vxs_JN_D_ND53E.pdb	-0.05584976077079773	-1.5930999517440796
2vxs.pdb	2vxs_JN_D_ND53G.pdb	-0.6227999925613403	-2.0803000926971436
2vxs.pdb	2vxs_JN_D_ND53H.pdb	-0.7169076800346375	-1.5782999992370605
2vxs.pdb	2vxs_JN_D_ND53I.pdb	0.1436556577682495	-0.29809999465942383
2vxs.pdb	2vxs_JN_D_ND53L.pdb	0.3450104594230652	-0.38940000534057617
2vxs.pdb	2vxs_JN_D_ND53K.pdb	-0.031162291765213013	0.14239999651908875
2vxs.pdb	2vxs_JN_D_ND53M.pdb	0.7118914127349854	0.3212999999523163
2vxs.pdb	2vxs_JN_D_ND53F.pdb	-4.3894758224487305	-2.075900077819824
2vxs.pdb	2vxs_JN_D_ND53P.pdb	-2.2392942905426025	-4.214640140533447
2vxs.pdb	2vxs_JN_D_ND53S.pdb	-0.6092566251754761	-1.8164000511169434
2vxs.pdb	2vxs_JN_D_ND53T.pdb	-0.2569255232810974	-1.437000036239624
2vxs.pdb	2vxs_JN_D_ND53W.pdb	-1.0281528234481812	-1.1287000179290771
2vxs.pdb	2vxs_JN_D_ND53Y.pdb	-0.503653883934021	-2.164400100708008
2vxs.pdb	2vxs_JN_D_ND53V.pdb	-0.01662921905517578	-0.5957000255584717
2vxs.pdb	2vxs_JN_D_PD56A.pdb	-0.1625264436006546	-0.24539999663829803
2vxs.pdb	2vxs_JN_D_PD56R.pdb	-0.24214187264442444	-0.7394000291824341
2vxs.pdb	2vxs_JN_D_PD56N.pdb	-0.18930143117904663	-0.5357000231742859
2vxs.pdb	2vxs_JN_D_PD56D.pdb	0.2242901623249054	0.941100001335144
2vxs.pdb	2vxs_JN_D_PD56C.pdb	-0.393257737159729	-0.5275999903678894
2vxs.pdb	2vxs_JN_D_PD56Q.pdb	-0.18023279309272766	0.13740000128746033
2vxs.pdb	2vxs_JN_D_PD56E.pdb	-0.0865631029009819	-0.02329999953508377
2vxs.pdb	2vxs_JN_D_PD56G.pdb	-0.25807496905326843	-0.1964000016450882
2vxs.pdb	2vxs_JN_D_PD56H.pdb	-0.5056554675102234	-0.19580000638961792
2vxs.pdb	2vxs_JN_D_PD56I.pdb	-0.2460200935602188	0.1306000053882599
2vxs.pdb	2vxs_JN_D_PD56L.pdb	-0.22518637776374817	-0.031199999153614044
2vxs.pdb	2vxs_JN_D_PD56K.pdb	-0.09630651772022247	0.6039000153541565
2vxs.pdb	2vxs_JN_D_PD56M.pdb	-0.12048301100730896	-0.05829999968409538
2vxs.pdb	2vxs_JN_D_PD56F.pdb	-1.0682811737060547	-0.3418999910354614
2vxs.pdb	2vxs_JN_D_PD56S.pdb	-0.6512349843978882	-0.5224000215530396
2vxs.pdb	2vxs_JN_D_PD56T.pdb	-0.36497029662132263	-0.29269999265670776
2vxs.pdb	2vxs_JN_D_PD56W.pdb	-0.3697192966938019	0.5273000001907349
2vxs.pdb	2vxs_JN_D_PD56Y.pdb	-0.3857972323894501	-0.07109999656677246
2vxs.pdb	2vxs_JN_D_PD56V.pdb	-0.11977599561214447	0.007600000128149986
2vxs.pdb	2vxs_JN_D_QD58A.pdb	-0.2648962140083313	0.3939000070095062
2vxs.pdb	2vxs_JN_D_QD58R.pdb	-0.22904571890830994	0.4357999861240387
2vxs.pdb	2vxs_JN_D_QD58N.pdb	-0.37281787395477295	0.11379999667406082
2vxs.pdb	2vxs_JN_D_QD58D.pdb	-0.5901133418083191	0.014999999664723873
2vxs.pdb	2vxs_JN_D_QD58C.pdb	-0.3413534164428711	0.3089999854564667
2vxs.pdb	2vxs_JN_D_QD58E.pdb	0.04983365535736084	1.444599986076355
2vxs.pdb	2vxs_JN_D_QD58G.pdb	-0.34068647027015686	0.39899998903274536
2vxs.pdb	2vxs_JN_D_QD58H.pdb	-0.35403430461883545	-0.1581999957561493
2vxs.pdb	2vxs_JN_D_QD58I.pdb	-0.12802430987358093	0.16509999334812164
2vxs.pdb	2vxs_JN_D_QD58L.pdb	-0.254827618598938	0.16009999811649323
2vxs.pdb	2vxs_JN_D_QD58K.pdb	-0.45313018560409546	0.1306000053882599
2vxs.pdb	2vxs_JN_D_QD58M.pdb	-0.07124166190624237	0.44179999828338623
2vxs.pdb	2vxs_JN_D_QD58F.pdb	-0.2503184974193573	0.15230000019073486
2vxs.pdb	2vxs_JN_D_QD58P.pdb	-0.09565375745296478	0.29319998621940613
2vxs.pdb	2vxs_JN_D_QD58S.pdb	-0.5602002143859863	0.30480000376701355
2vxs.pdb	2vxs_JN_D_QD58T.pdb	-0.49086955189704895	0.2802000045776367
2vxs.pdb	2vxs_JN_D_QD58W.pdb	-0.531437873840332	1.3108999729156494
2vxs.pdb	2vxs_JN_D_QD58Y.pdb	-0.07845774292945862	0.536899983882904
2vxs.pdb	2vxs_JN_D_QD58V.pdb	-0.13933047652244568	0.1746000051498413
2vxs.pdb	2vxs_JN_D_VD73A.pdb	-0.26312553882598877	-0.32989999651908875
2vxs.pdb	2vxs_JN_D_VD73R.pdb	0.698968231678009	0.07090000063180923
2vxs.pdb	2vxs_JN_D_VD73N.pdb	0.008812904357910156	-0.38679999113082886
2vxs.pdb	2vxs_JN_D_VD73D.pdb	-0.4597739577293396	-0.59579998254776
2vxs.pdb	2vxs_JN_D_VD73C.pdb	-0.20862559974193573	-0.4043000042438507
2vxs.pdb	2vxs_JN_D_VD73Q.pdb	-0.154742032289505	-0.4196000099182129
2vxs.pdb	2vxs_JN_D_VD73E.pdb	-0.7650256752967834	-0.5235000252723694
2vxs.pdb	2vxs_JN_D_VD73G.pdb	-0.31955716013908386	-0.4932999908924103
2vxs.pdb	2vxs_JN_D_VD73H.pdb	-0.6115269660949707	-0.574999988079071
2vxs.pdb	2vxs_JN_D_VD73I.pdb	-0.12551333010196686	0.21130000054836273
2vxs.pdb	2vxs_JN_D_VD73L.pdb	0.0645233541727066	0.2662000060081482
2vxs.pdb	2vxs_JN_D_VD73K.pdb	0.08709007501602173	0.5030999779701233
2vxs.pdb	2vxs_JN_D_VD73M.pdb	0.05762317776679993	0.5525000095367432
2vxs.pdb	2vxs_JN_D_VD73F.pdb	-3.6610004901885986	-3.2049100399017334
2vxs.pdb	2vxs_JN_D_VD73P.pdb	-0.28839826583862305	-0.2280000001192093
2vxs.pdb	2vxs_JN_D_VD73S.pdb	-0.45512163639068604	-0.3617999851703644
2vxs.pdb	2vxs_JN_D_VD73T.pdb	-0.2913462221622467	0.058800000697374344
2vxs.pdb	2vxs_JN_D_VD73W.pdb	-0.31860312819480896	-1.4009000062942505
2vxs.pdb	2vxs_JN_D_VD73Y.pdb	0.030124902725219727	-0.2224999964237213
2vxs.pdb	2vxs_JN_D_PD75A.pdb	-0.6836433410644531	-1.322700023651123
2vxs.pdb	2vxs_JN_D_PD75R.pdb	-5.600852012634277	-7.85060977935791
2vxs.pdb	2vxs_JN_D_PD75N.pdb	-3.5508735179901123	-3.9896199703216553
2vxs.pdb	2vxs_JN_D_PD75D.pdb	-1.914910078048706	-2.8201699256896973
2vxs.pdb	2vxs_JN_D_PD75C.pdb	-0.65287846326828	-1.6295000314712524
2vxs.pdb	2vxs_JN_D_PD75Q.pdb	-3.4558253288269043	-5.0800299644470215
2vxs.pdb	2vxs_JN_D_PD75E.pdb	-2.2489736080169678	-0.8230999708175659
2vxs.pdb	2vxs_JN_D_PD75G.pdb	-0.768690288066864	-2.9427499771118164
2vxs.pdb	2vxs_JN_D_PD75H.pdb	-17.659135818481445	-14.327469825744629
2vxs.pdb	2vxs_JN_D_PD75I.pdb	-4.070700168609619	-1.7280000448226929
2vxs.pdb	2vxs_JN_D_PD75L.pdb	-5.091894149780273	-3.075900077819824
2vxs.pdb	2vxs_JN_D_PD75K.pdb	-13.40715503692627	-12.019843101501465
2vxs.pdb	2vxs_JN_D_PD75M.pdb	-4.498579978942871	-2.762269973754883
2vxs.pdb	2vxs_JN_D_PD75F.pdb	-16.097787857055664	-14.048839569091797
2vxs.pdb	2vxs_JN_D_PD75S.pdb	-1.1034352779388428	-2.8229498863220215
2vxs.pdb	2vxs_JN_D_PD75T.pdb	-1.1278929710388184	-1.881100058555603
2vxs.pdb	2vxs_JN_D_PD75W.pdb	-28.17322540283203	-22.26102066040039
2vxs.pdb	2vxs_JN_D_PD75Y.pdb	-16.784048080444336	-13.225311279296875
2vxs.pdb	2vxs_JN_D_PD75V.pdb	-1.3374931812286377	-0.46050000190734863
2vxs.pdb	2vxs_JN_D_ID76A.pdb	-0.7970656752586365	-1.8224999904632568
2vxs.pdb	2vxs_JN_D_ID76R.pdb	-0.322773277759552	-1.9248000383377075
2vxs.pdb	2vxs_JN_D_ID76N.pdb	-1.0130274295806885	-1.9283000230789185
2vxs.pdb	2vxs_JN_D_ID76D.pdb	-0.9287423491477966	-2.1308000087738037
2vxs.pdb	2vxs_JN_D_ID76C.pdb	-0.6490749716758728	-1.6535999774932861
2vxs.pdb	2vxs_JN_D_ID76Q.pdb	-0.911156415939331	-1.4651000499725342
2vxs.pdb	2vxs_JN_D_ID76E.pdb	-0.032113105058670044	-0.41269999742507935
2vxs.pdb	2vxs_JN_D_ID76G.pdb	-0.8095318675041199	-1.6325000524520874
2vxs.pdb	2vxs_JN_D_ID76H.pdb	-0.7042632102966309	-1.7197999954223633
2vxs.pdb	2vxs_JN_D_ID76L.pdb	0.06917449831962585	-0.009800000116229057
2vxs.pdb	2vxs_JN_D_ID76K.pdb	-0.47463253140449524	-0.7196000218391418
2vxs.pdb	2vxs_JN_D_ID76M.pdb	0.3444289565086365	-0.14489999413490295
2vxs.pdb	2vxs_JN_D_ID76F.pdb	-1.2930703163146973	-1.9204000234603882
2vxs.pdb	2vxs_JN_D_ID76P.pdb	-0.7312735319137573	-1.714400053024292
2vxs.pdb	2vxs_JN_D_ID76S.pdb	-1.0813841819763184	-2.5686299800872803
2vxs.pdb	2vxs_JN_D_ID76T.pdb	-0.9058298468589783	-1.5511000156402588
2vxs.pdb	2vxs_JN_D_ID76W.pdb	0.30545321106910706	-1.4219000339508057
2vxs.pdb	2vxs_JN_D_ID76Y.pdb	-0.45142748951911926	-0.9976999759674072
2vxs.pdb	2vxs_JN_D_ID76V.pdb	-0.3627244532108307	-1.1267000436782837
6x87.pdb	6x87_MN_X_YM30A.pdb	-1.0996136665344238	-1.9601000547409058
6x87.pdb	6x87_MN_X_YM30R.pdb	-1.114233136177063	-2.1847000122070312
6x87.pdb	6x87_MN_X_YM30N.pdb	-1.1082651615142822	-1.9085999727249146
6x87.pdb	6x87_MN_X_YM30D.pdb	-1.4012048244476318	-2.409899950027466
6x87.pdb	6x87_MN_X_YM30C.pdb	-0.9946897625923157	-2.1140999794006348
6x87.pdb	6x87_MN_X_YM30Q.pdb	-1.1590828895568848	-2.0341999530792236
6x87.pdb	6x87_MN_X_YM30E.pdb	-1.5971081256866455	-2.341200113296509
6x87.pdb	6x87_MN_X_YM30G.pdb	-1.1525392532348633	-1.9567999839782715
6x87.pdb	6x87_MN_X_YM30H.pdb	-1.116745948791504	-1.8424999713897705
6x87.pdb	6x87_MN_X_YM30I.pdb	-0.9623170495033264	-1.4089000225067139
6x87.pdb	6x87_MN_X_YM30L.pdb	-0.5339081287384033	-1.3174999952316284
6x87.pdb	6x87_MN_X_YM30K.pdb	-0.9273968935012817	-1.7305999994277954
6x87.pdb	6x87_MN_X_YM30M.pdb	-0.28498461842536926	-0.5532000064849854
6x87.pdb	6x87_MN_X_YM30F.pdb	-0.7614098191261292	-0.5264999866485596
6x87.pdb	6x87_MN_X_YM30P.pdb	-0.8826047778129578	-1.932800054550171
6x87.pdb	6x87_MN_X_YM30S.pdb	-1.1199390888214111	-2.0989999771118164
6x87.pdb	6x87_MN_X_YM30T.pdb	-1.0974664688110352	-2.2083001136779785
6x87.pdb	6x87_MN_X_YM30W.pdb	-0.05097086727619171	-0.48510000109672546
6x87.pdb	6x87_MN_X_YM30V.pdb	-0.8535597920417786	-1.3092000484466553
6x87.pdb	6x87_MN_X_NM31A.pdb	-0.6096779108047485	-1.0572999715805054
6x87.pdb	6x87_MN_X_NM31R.pdb	-5.930022239685059	-2.898699998855591
6x87.pdb	6x87_MN_X_NM31D.pdb	-2.2363481521606445	-5.013199806213379
6x87.pdb	6x87_MN_X_NM31C.pdb	-0.5161224007606506	-0.9114000201225281
6x87.pdb	6x87_MN_X_NM31Q.pdb	-3.4567360877990723	-3.502000093460083
6x87.pdb	6x87_MN_X_NM31E.pdb	-5.171801567077637	-6.398799896240234
6x87.pdb	6x87_MN_X_NM31G.pdb	-1.3046948909759521	-0.9706000089645386
6x87.pdb	6x87_MN_X_NM31H.pdb	-13.198835372924805	-6.3086700439453125
6x87.pdb	6x87_MN_X_NM31I.pdb	-0.5513440370559692	-0.193900004029274
6x87.pdb	6x87_MN_X_NM31L.pdb	-1.3258938789367676	-2.534899950027466
6x87.pdb	6x87_MN_X_NM31K.pdb	-4.6447062492370605	-3.0761001110076904
6x87.pdb	6x87_MN_X_NM31M.pdb	-0.22807268798351288	-0.4700999855995178
6x87.pdb	6x87_MN_X_NM31F.pdb	-25.56659507751465	-15.747326850891113
6x87.pdb	6x87_MN_X_NM31P.pdb	-0.8279097676277161	-0.3547999858856201
6x87.pdb	6x87_MN_X_NM31S.pdb	-0.3377952575683594	-0.3671000003814697
6x87.pdb	6x87_MN_X_NM31T.pdb	0.12845474481582642	0.0617000013589859
6x87.pdb	6x87_MN_X_NM31W.pdb	-37.945030212402344	-25.730300903320312
6x87.pdb	6x87_MN_X_NM31Y.pdb	-38.638179779052734	-25.998899459838867
6x87.pdb	6x87_MN_X_NM31V.pdb	-1.5194616317749023	-0.8963000178337097
6x87.pdb	6x87_MN_X_HM33A.pdb	-0.9727180600166321	-1.4491000175476074
6x87.pdb	6x87_MN_X_HM33R.pdb	-0.5978251695632935	-0.6419000029563904
6x87.pdb	6x87_MN_X_HM33N.pdb	-1.0723180770874023	-1.7944999933242798
6x87.pdb	6x87_MN_X_HM33D.pdb	-0.8315097689628601	-3.2383999824523926
6x87.pdb	6x87_MN_X_HM33C.pdb	-0.9854571223258972	-1.5829999446868896
6x87.pdb	6x87_MN_X_HM33Q.pdb	-0.20718848705291748	-0.3228999972343445
6x87.pdb	6x87_MN_X_HM33E.pdb	-0.6111848950386047	-4.3078999519348145
6x87.pdb	6x87_MN_X_HM33G.pdb	-1.0137395858764648	-1.5408999919891357
6x87.pdb	6x87_MN_X_HM33I.pdb	-0.9140859246253967	-1.3044999837875366
6x87.pdb	6x87_MN_X_HM33L.pdb	-0.5658357739448547	-1.2512999773025513
6x87.pdb	6x87_MN_X_HM33K.pdb	-0.3141431510448456	-0.5748000144958496
6x87.pdb	6x87_MN_X_HM33M.pdb	-0.24580448865890503	-1.0507999658584595
6x87.pdb	6x87_MN_X_HM33F.pdb	-0.14069539308547974	-1.8020999431610107
6x87.pdb	6x87_MN_X_HM33P.pdb	-1.125455379486084	-1.215399980545044
6x87.pdb	6x87_MN_X_HM33S.pdb	-1.087228775024414	-1.4765000343322754
6x87.pdb	6x87_MN_X_HM33T.pdb	-0.7703329920768738	-1.7698999643325806
6x87.pdb	6x87_MN_X_HM33W.pdb	-0.3539409339427948	-5.138199806213379
6x87.pdb	6x87_MN_X_HM33Y.pdb	-0.9647282958030701	-3.705899953842163
6x87.pdb	6x87_MN_X_HM33V.pdb	-0.9000166058540344	-1.6059999465942383
6x87.pdb	6x87_MN_X_YM48A.pdb	-0.5449634790420532	-0.6241000294685364
6x87.pdb	6x87_MN_X_YM48R.pdb	-0.5912238955497742	0.6940000057220459
6x87.pdb	6x87_MN_X_YM48N.pdb	-0.4500234127044678	-0.5946000218391418
6x87.pdb	6x87_MN_X_YM48D.pdb	-0.6950119733810425	-3.140000104904175
6x87.pdb	6x87_MN_X_YM48C.pdb	-0.45638418197631836	-0.5784000158309937
6x87.pdb	6x87_MN_X_YM48Q.pdb	-0.5882962346076965	-0.7139000296592712
6x87.pdb	6x87_MN_X_YM48E.pdb	-0.9565191864967346	-1.6211999654769897
6x87.pdb	6x87_MN_X_YM48G.pdb	-0.628993809223175	-0.7441999912261963
6x87.pdb	6x87_MN_X_YM48H.pdb	-0.5065070390701294	-0.18930000066757202
6x87.pdb	6x87_MN_X_YM48I.pdb	-0.513596773147583	-1.3459999561309814
6x87.pdb	6x87_MN_X_YM48L.pdb	-0.28242188692092896	-0.4388999938964844
6x87.pdb	6x87_MN_X_YM48K.pdb	-0.6054781079292297	-0.2892000079154968
6x87.pdb	6x87_MN_X_YM48M.pdb	-0.03223279118537903	0.21649999916553497
6x87.pdb	6x87_MN_X_YM48F.pdb	0.018244504928588867	0.6166999936103821
6x87.pdb	6x87_MN_X_YM48P.pdb	-0.5956306457519531	-0.6725999712944031
6x87.pdb	6x87_MN_X_YM48S.pdb	-0.672635555267334	-0.7044000029563904
6x87.pdb	6x87_MN_X_YM48T.pdb	-0.31890249252319336	-0.6348999738693237
6x87.pdb	6x87_MN_X_YM48W.pdb	0.08606699109077454	1.0606000423431396
6x87.pdb	6x87_MN_X_YM48V.pdb	-0.7788915634155273	-0.6182000041007996
6x87.pdb	6x87_MN_X_YM50A.pdb	0.019275963306427002	-0.9151999950408936
6x87.pdb	6x87_MN_X_YM50R.pdb	-0.44078683853149414	-1.17330002784729
6x87.pdb	6x87_MN_X_YM50N.pdb	-0.23840773105621338	-0.6265000104904175
6x87.pdb	6x87_MN_X_YM50D.pdb	-0.3407290577888489	-1.8456000089645386
6x87.pdb	6x87_MN_X_YM50C.pdb	-0.001900702714920044	-0.4968999922275543
6x87.pdb	6x87_MN_X_YM50Q.pdb	-0.3228870928287506	-1.3144999742507935
6x87.pdb	6x87_MN_X_YM50E.pdb	-0.3485179543495178	-1.6014000177383423
6x87.pdb	6x87_MN_X_YM50G.pdb	-0.17698511481285095	-1.472599983215332
6x87.pdb	6x87_MN_X_YM50H.pdb	0.05902774631977081	0.05860000103712082
6x87.pdb	6x87_MN_X_YM50I.pdb	0.1538623869419098	-0.46619999408721924
6x87.pdb	6x87_MN_X_YM50L.pdb	-1.3414461612701416	-0.6345000267028809
6x87.pdb	6x87_MN_X_YM50K.pdb	-0.004294902086257935	-0.2485000044107437
6x87.pdb	6x87_MN_X_YM50M.pdb	0.3153887987136841	0.08009999990463257
6x87.pdb	6x87_MN_X_YM50F.pdb	-0.002536758780479431	0.11089999973773956
6x87.pdb	6x87_MN_X_YM50P.pdb	0.23656684160232544	-0.7853999733924866
6x87.pdb	6x87_MN_X_YM50S.pdb	-0.18846862018108368	-0.9096999764442444
6x87.pdb	6x87_MN_X_YM50T.pdb	-0.30336350202560425	-1.3845000267028809
6x87.pdb	6x87_MN_X_YM50W.pdb	0.49459153413772583	0.16200000047683716
6x87.pdb	6x87_MN_X_YM50V.pdb	0.07742047309875488	-0.6858000159263611
6x87.pdb	6x87_MN_X_NM53A.pdb	-0.19181346893310547	0.12430000305175781
6x87.pdb	6x87_MN_X_NM53R.pdb	-0.21946820616722107	0.05620000138878822
6x87.pdb	6x87_MN_X_NM53D.pdb	-0.6352689266204834	-0.48019999265670776
6x87.pdb	6x87_MN_X_NM53C.pdb	-0.12000545859336853	0.27399998903274536
6x87.pdb	6x87_MN_X_NM53Q.pdb	0.07185187935829163	0.012299999594688416
6x87.pdb	6x87_MN_X_NM53E.pdb	-0.22926974296569824	-0.030899999663233757
6x87.pdb	6x87_MN_X_NM53G.pdb	-0.26697438955307007	0.08449999988079071
6x87.pdb	6x87_MN_X_NM53H.pdb	-0.2783474028110504	0.2248000055551529
6x87.pdb	6x87_MN_X_NM53I.pdb	0.11964049935340881	0.5767999887466431
6x87.pdb	6x87_MN_X_NM53L.pdb	0.1480468511581421	0.06780000030994415
6x87.pdb	6x87_MN_X_NM53K.pdb	-0.08448442816734314	0.0851999968290329
6x87.pdb	6x87_MN_X_NM53M.pdb	0.28985294699668884	0.7408999800682068
6x87.pdb	6x87_MN_X_NM53F.pdb	-0.042427629232406616	0.07240000367164612
6x87.pdb	6x87_MN_X_NM53P.pdb	-0.6042913794517517	-1.080399990081787
6x87.pdb	6x87_MN_X_NM53S.pdb	-0.3722212314605713	0.046300001442432404
6x87.pdb	6x87_MN_X_NM53T.pdb	-0.2168107032775879	0.2736000120639801
6x87.pdb	6x87_MN_X_NM53W.pdb	-0.07382500171661377	-0.23440000414848328
6x87.pdb	6x87_MN_X_NM53Y.pdb	0.03405514359474182	0.12409999966621399
6x87.pdb	6x87_MN_X_NM53V.pdb	-0.013626471161842346	0.328900009393692
6x87.pdb	6x87_MN_X_VM55A.pdb	-0.7986075282096863	-0.33379998803138733
6x87.pdb	6x87_MN_X_VM55R.pdb	-0.5566138625144958	-0.29670000076293945
6x87.pdb	6x87_MN_X_VM55N.pdb	-1.1468361616134644	-0.7102000117301941
6x87.pdb	6x87_MN_X_VM55D.pdb	-1.566321849822998	-1.2317999601364136
6x87.pdb	6x87_MN_X_VM55C.pdb	-0.596694827079773	-0.22419999539852142
6x87.pdb	6x87_MN_X_VM55Q.pdb	-1.000319480895996	-0.38749998807907104
6x87.pdb	6x87_MN_X_VM55E.pdb	-0.7369369864463806	-0.7233999967575073
6x87.pdb	6x87_MN_X_VM55G.pdb	-0.6958586573600769	-0.6330999732017517
6x87.pdb	6x87_MN_X_VM55H.pdb	-0.6765888929367065	-0.5415999889373779
6x87.pdb	6x87_MN_X_VM55I.pdb	-0.22280427813529968	0.10440000146627426
6x87.pdb	6x87_MN_X_VM55L.pdb	-0.5990654230117798	-0.09049999713897705
6x87.pdb	6x87_MN_X_VM55K.pdb	-0.559398889541626	-0.32760000228881836
6x87.pdb	6x87_MN_X_VM55M.pdb	-0.3192867040634155	-0.07509999722242355
6x87.pdb	6x87_MN_X_VM55F.pdb	-0.16157078742980957	-0.11649999767541885
6x87.pdb	6x87_MN_X_VM55P.pdb	-0.18224824965000153	-0.05719999969005585
6x87.pdb	6x87_MN_X_VM55S.pdb	-1.216540813446045	-0.5310999751091003
6x87.pdb	6x87_MN_X_VM55T.pdb	-0.737038254737854	-0.4602000117301941
6x87.pdb	6x87_MN_X_VM55W.pdb	-0.5592696070671082	-1.0241999626159668
6x87.pdb	6x87_MN_X_VM55Y.pdb	-1.7863154411315918	-1.1490000486373901
6x87.pdb	6x87_MN_X_AM97R.pdb	-10.173794746398926	-5.616399765014648
6x87.pdb	6x87_MN_X_AM97N.pdb	-4.468724250793457	-2.6498000621795654
6x87.pdb	6x87_MN_X_AM97D.pdb	-12.343233108520508	-5.731379985809326
6x87.pdb	6x87_MN_X_AM97C.pdb	-0.21123218536376953	-0.09920000284910202
6x87.pdb	6x87_MN_X_AM97Q.pdb	-8.856358528137207	-5.27370023727417
6x87.pdb	6x87_MN_X_AM97E.pdb	-8.245462417602539	-3.99180006980896
6x87.pdb	6x87_MN_X_AM97G.pdb	-0.16896909475326538	-0.513700008392334
6x87.pdb	6x87_MN_X_AM97H.pdb	-27.7900390625	-20.411319732666016
6x87.pdb	6x87_MN_X_AM97I.pdb	-7.8662519454956055	-4.387400150299072
6x87.pdb	6x87_MN_X_AM97L.pdb	-18.901803970336914	-10.357029914855957
6x87.pdb	6x87_MN_X_AM97K.pdb	-2.9708669185638428	-2.978300094604492
6x87.pdb	6x87_MN_X_AM97M.pdb	-2.999569892883301	-2.7060999870300293
6x87.pdb	6x87_MN_X_AM97F.pdb	-4.3133955001831055	-1.8049999475479126
6x87.pdb	6x87_MN_X_AM97P.pdb	-0.21456819772720337	-0.31139999628067017
6x87.pdb	6x87_MN_X_AM97S.pdb	-0.25292855501174927	-0.6025000214576721
6x87.pdb	6x87_MN_X_AM97T.pdb	-5.220645904541016	-2.4298999309539795
6x87.pdb	6x87_MN_X_AM97W.pdb	-8.58182144165039	-4.422599792480469
6x87.pdb	6x87_MN_X_AM97Y.pdb	-17.73417854309082	-11.467470169067383
6x87.pdb	6x87_MN_X_AM97V.pdb	-2.4940578937530518	-1.3630000352859497
6x87.pdb	6x87_MN_X_AM98R.pdb	-0.921757161617279	-0.1907999962568283
6x87.pdb	6x87_MN_X_AM98N.pdb	-0.800567626953125	-0.023600000888109207
6x87.pdb	6x87_MN_X_AM98D.pdb	-0.698483407497406	0.6984000205993652
6x87.pdb	6x87_MN_X_AM98C.pdb	-0.2286989837884903	0.275299996137619
6x87.pdb	6x87_MN_X_AM98Q.pdb	-0.42181622982025146	1.2522000074386597
6x87.pdb	6x87_MN_X_AM98E.pdb	-0.34976115822792053	0.7307000160217285
6x87.pdb	6x87_MN_X_AM98G.pdb	-0.09167641401290894	-0.323199987411499
6x87.pdb	6x87_MN_X_AM98H.pdb	-0.46764522790908813	-0.8629999756813049
6x87.pdb	6x87_MN_X_AM98I.pdb	-1.8021581172943115	-0.4564000070095062
6x87.pdb	6x87_MN_X_AM98L.pdb	0.15664878487586975	0.6525999903678894
6x87.pdb	6x87_MN_X_AM98K.pdb	0.05459880828857422	0.6474000215530396
6x87.pdb	6x87_MN_X_AM98M.pdb	0.3384762406349182	1.1713999509811401
6x87.pdb	6x87_MN_X_AM98F.pdb	0.4051100015640259	1.2036000490188599
6x87.pdb	6x87_MN_X_AM98P.pdb	-2.561305522918701	-1.9771000146865845
6x87.pdb	6x87_MN_X_AM98S.pdb	-2.1510672569274902	-0.4887999892234802
6x87.pdb	6x87_MN_X_AM98T.pdb	-0.5330599546432495	0.9527999758720398
6x87.pdb	6x87_MN_X_AM98W.pdb	-0.3440992832183838	-0.4984000027179718
6x87.pdb	6x87_MN_X_AM98Y.pdb	0.20360302925109863	0.5515999794006348
6x87.pdb	6x87_MN_X_AM98V.pdb	-1.5774569511413574	-0.21410000324249268
6x87.pdb	6x87_MN_X_YN31A.pdb	-1.1711890697479248	-0.9412999749183655
6x87.pdb	6x87_MN_X_YN31R.pdb	-1.1703263521194458	-0.7667999863624573
6x87.pdb	6x87_MN_X_YN31N.pdb	-1.1487197875976562	-1.1799999475479126
6x87.pdb	6x87_MN_X_YN31D.pdb	-1.3704931735992432	-1.5195000171661377
6x87.pdb	6x87_MN_X_YN31C.pdb	-0.8098158240318298	-1.0231000185012817
6x87.pdb	6x87_MN_X_YN31Q.pdb	-1.2004351615905762	-0.4855000078678131
6x87.pdb	6x87_MN_X_YN31E.pdb	-0.9987091422080994	-1.1878999471664429
6x87.pdb	6x87_MN_X_YN31G.pdb	-1.3060450553894043	-1.1471999883651733
6x87.pdb	6x87_MN_X_YN31H.pdb	-1.0633260011672974	-0.5809000134468079
6x87.pdb	6x87_MN_X_YN31I.pdb	-1.0360279083251953	-0.791700005531311
6x87.pdb	6x87_MN_X_YN31L.pdb	-0.6290101408958435	-0.7123000025749207
6x87.pdb	6x87_MN_X_YN31K.pdb	-1.0258023738861084	-0.4875999987125397
6x87.pdb	6x87_MN_X_YN31M.pdb	-0.7126397490501404	-0.4902999997138977
6x87.pdb	6x87_MN_X_YN31F.pdb	0.0295255184173584	0.10949999839067459
6x87.pdb	6x87_MN_X_YN31P.pdb	-1.4605352878570557	-1.3255000114440918
6x87.pdb	6x87_MN_X_YN31S.pdb	-1.177900791168213	-1.0312000513076782
6x87.pdb	6x87_MN_X_YN31T.pdb	-1.0487213134765625	-1.0950000286102295
6x87.pdb	6x87_MN_X_YN31W.pdb	-0.426533967256546	-0.41749998927116394
6x87.pdb	6x87_MN_X_YN31V.pdb	-0.9219400882720947	-0.7968000173568726
6x87.pdb	6x87_MN_X_YN37A.pdb	-0.4607521891593933	-1.7476999759674072
6x87.pdb	6x87_MN_X_YN37R.pdb	-0.06254276633262634	-0.6538000106811523
6x87.pdb	6x87_MN_X_YN37N.pdb	-0.7153019309043884	-1.9270000457763672
6x87.pdb	6x87_MN_X_YN37D.pdb	-0.44270071387290955	-2.5209999084472656
6x87.pdb	6x87_MN_X_YN37C.pdb	-0.23140010237693787	-1.0836000442504883
6x87.pdb	6x87_MN_X_YN37Q.pdb	-0.49249833822250366	-1.6354999542236328
6x87.pdb	6x87_MN_X_YN37E.pdb	-0.33358076214790344	-1.5534000396728516
6x87.pdb	6x87_MN_X_YN37G.pdb	-0.45079565048217773	-2.031899929046631
6x87.pdb	6x87_MN_X_YN37H.pdb	-0.4188421368598938	-1.722599983215332
6x87.pdb	6x87_MN_X_YN37I.pdb	-1.7611584663391113	-2.015899896621704
6x87.pdb	6x87_MN_X_YN37L.pdb	-1.3710167407989502	-1.3224999904632568
6x87.pdb	6x87_MN_X_YN37K.pdb	-0.41805821657180786	-1.2024999856948853
6x87.pdb	6x87_MN_X_YN37M.pdb	0.21358683705329895	-0.5534999966621399
6x87.pdb	6x87_MN_X_YN37F.pdb	-0.04670305550098419	-0.011599999852478504
6x87.pdb	6x87_MN_X_YN37P.pdb	-0.19925928115844727	-1.3661999702453613
6x87.pdb	6x87_MN_X_YN37S.pdb	-0.6732072830200195	-2.3619000911712646
6x87.pdb	6x87_MN_X_YN37T.pdb	-0.4691068232059479	-1.5746999979019165
6x87.pdb	6x87_MN_X_YN37W.pdb	0.08538767695426941	0.5041999816894531
6x87.pdb	6x87_MN_X_YN37V.pdb	-1.6298284530639648	-2.224900007247925
6x87.pdb	6x87_MN_X_NN39A.pdb	-0.7161179184913635	0.4397999942302704
6x87.pdb	6x87_MN_X_NN39R.pdb	-0.1763189435005188	-1.420199990272522
6x87.pdb	6x87_MN_X_NN39D.pdb	-1.9948906898498535	-0.3547999858856201
6x87.pdb	6x87_MN_X_NN39C.pdb	-0.3322930634021759	0.7860999703407288
6x87.pdb	6x87_MN_X_NN39Q.pdb	-0.5553747415542603	0.6578999757766724
6x87.pdb	6x87_MN_X_NN39E.pdb	-0.87424236536026	0.9031000137329102
6x87.pdb	6x87_MN_X_NN39G.pdb	-0.66596519947052	0.1662999987602234
6x87.pdb	6x87_MN_X_NN39H.pdb	-4.123960494995117	-0.5267000198364258
6x87.pdb	6x87_MN_X_NN39I.pdb	-0.31874585151672363	0.7233999967575073
6x87.pdb	6x87_MN_X_NN39L.pdb	-0.07171918451786041	0.5684999823570251
6x87.pdb	6x87_MN_X_NN39K.pdb	-1.9349048137664795	-0.29580000042915344
6x87.pdb	6x87_MN_X_NN39M.pdb	-0.375896155834198	0.1632000058889389
6x87.pdb	6x87_MN_X_NN39F.pdb	-11.789960861206055	-8.782349586486816
6x87.pdb	6x87_MN_X_NN39P.pdb	-0.6447921991348267	0.5892999768257141
6x87.pdb	6x87_MN_X_NN39S.pdb	-0.5638879537582397	0.9316999912261963
6x87.pdb	6x87_MN_X_NN39T.pdb	-0.2874060869216919	0.36559998989105225
6x87.pdb	6x87_MN_X_NN39W.pdb	-16.400470733642578	-10.81091022491455
6x87.pdb	6x87_MN_X_NN39Y.pdb	-11.35765552520752	-10.545559883117676
6x87.pdb	6x87_MN_X_NN39V.pdb	-0.10272890329360962	0.7336999773979187
6x87.pdb	6x87_MN_X_RN51A.pdb	-1.810565710067749	-2.1882998943328857
6x87.pdb	6x87_MN_X_RN51N.pdb	-1.6700642108917236	-3.1974000930786133
6x87.pdb	6x87_MN_X_RN51D.pdb	-1.7965502738952637	-3.387200117111206
6x87.pdb	6x87_MN_X_RN51C.pdb	-1.5002801418304443	-2.4677999019622803
6x87.pdb	6x87_MN_X_RN51Q.pdb	-1.662947416305542	-2.3405001163482666
6x87.pdb	6x87_MN_X_RN51E.pdb	-1.8636219501495361	-2.892400026321411
6x87.pdb	6x87_MN_X_RN51G.pdb	-1.8881950378417969	-2.7172000408172607
6x87.pdb	6x87_MN_X_RN51H.pdb	-2.1234114170074463	-3.227099895477295
6x87.pdb	6x87_MN_X_RN51I.pdb	-1.6801645755767822	-2.1903998851776123
6x87.pdb	6x87_MN_X_RN51L.pdb	-1.8003206253051758	-2.98799991607666
6x87.pdb	6x87_MN_X_RN51K.pdb	-1.3482508659362793	-1.405400037765503
6x87.pdb	6x87_MN_X_RN51M.pdb	-1.6946885585784912	-2.418100118637085
6x87.pdb	6x87_MN_X_RN51F.pdb	-1.8051731586456299	-3.8898000717163086
6x87.pdb	6x87_MN_X_RN51P.pdb	-1.8568470478057861	-2.4219000339508057
6x87.pdb	6x87_MN_X_RN51S.pdb	-1.8359215259552002	-2.191999912261963
6x87.pdb	6x87_MN_X_RN51T.pdb	-1.8948554992675781	-2.528599977493286
6x87.pdb	6x87_MN_X_RN51W.pdb	-3.1220297813415527	-4.586999893188477
6x87.pdb	6x87_MN_X_RN51Y.pdb	-1.8814587593078613	-3.2353999614715576
6x87.pdb	6x87_MN_X_RN51V.pdb	-1.7647998332977295	-3.0278000831604004
6x87.pdb	6x87_MN_X_SN54A.pdb	0.05208870768547058	-0.28130000829696655
6x87.pdb	6x87_MN_X_SN54R.pdb	-0.440277099609375	-2.0697999000549316
6x87.pdb	6x87_MN_X_SN54N.pdb	-1.704871416091919	-1.4312000274658203
6x87.pdb	6x87_MN_X_SN54D.pdb	0.605930745601654	1.3652000427246094
6x87.pdb	6x87_MN_X_SN54C.pdb	0.4968087077140808	-0.2556999921798706
6x87.pdb	6x87_MN_X_SN54Q.pdb	0.4863376021385193	-0.014299999922513962
6x87.pdb	6x87_MN_X_SN54E.pdb	-0.7010706067085266	-0.9164999723434448
6x87.pdb	6x87_MN_X_SN54G.pdb	-0.605580747127533	-0.6500999927520752
6x87.pdb	6x87_MN_X_SN54H.pdb	-7.426929950714111	-5.2118000984191895
6x87.pdb	6x87_MN_X_SN54I.pdb	0.3096493184566498	-0.8981000185012817
6x87.pdb	6x87_MN_X_SN54L.pdb	-6.46379280090332	-4.61959981918335
6x87.pdb	6x87_MN_X_SN54K.pdb	-0.08752891421318054	-2.07450008392334
6x87.pdb	6x87_MN_X_SN54M.pdb	-0.2545586824417114	-2.0085999965667725
6x87.pdb	6x87_MN_X_SN54F.pdb	-6.6872968673706055	-5.739940166473389
6x87.pdb	6x87_MN_X_SN54P.pdb	0.03166544437408447	-0.3853999972343445
6x87.pdb	6x87_MN_X_SN54T.pdb	-0.11849573999643326	-0.7961000204086304
6x87.pdb	6x87_MN_X_SN54W.pdb	-10.05392837524414	-9.163860321044922
6x87.pdb	6x87_MN_X_SN54Y.pdb	-6.077444553375244	-3.3060998916625977
6x87.pdb	6x87_MN_X_SN54V.pdb	0.45868992805480957	-1.4754999876022339
6x87.pdb	6x87_MN_X_LN55A.pdb	-0.285412073135376	-0.26010000705718994
6x87.pdb	6x87_MN_X_LN55R.pdb	0.11453163623809814	0.12470000237226486
6x87.pdb	6x87_MN_X_LN55N.pdb	-0.3799164295196533	-0.4797999858856201
6x87.pdb	6x87_MN_X_LN55D.pdb	-0.6778342127799988	-0.7215999960899353
6x87.pdb	6x87_MN_X_LN55C.pdb	-0.25302207469940186	-0.3176000118255615
6x87.pdb	6x87_MN_X_LN55Q.pdb	-0.372204065322876	-0.09489999711513519
6x87.pdb	6x87_MN_X_LN55E.pdb	-0.21518445014953613	-0.31949999928474426
6x87.pdb	6x87_MN_X_LN55G.pdb	-0.32912561297416687	-0.32030001282691956
6x87.pdb	6x87_MN_X_LN55H.pdb	-0.08126097917556763	0.8026000261306763
6x87.pdb	6x87_MN_X_LN55I.pdb	-0.07874032109975815	0.05400000140070915
6x87.pdb	6x87_MN_X_LN55K.pdb	-0.5477215051651001	-0.573199987411499
6x87.pdb	6x87_MN_X_LN55M.pdb	0.15460944175720215	0.5284000039100647
6x87.pdb	6x87_MN_X_LN55F.pdb	-0.32217487692832947	-0.3156000077724457
6x87.pdb	6x87_MN_X_LN55P.pdb	-0.33802127838134766	-1.4420000314712524
6x87.pdb	6x87_MN_X_LN55S.pdb	0.011385172605514526	-0.8066999912261963
6x87.pdb	6x87_MN_X_LN55T.pdb	-0.5458885431289673	-0.5209000110626221
6x87.pdb	6x87_MN_X_LN55W.pdb	0.7774484753608704	1.6533000469207764
6x87.pdb	6x87_MN_X_LN55Y.pdb	-0.642930269241333	-0.3926999866962433
6x87.pdb	6x87_MN_X_LN55V.pdb	-0.012584909796714783	0.008299999870359898
6x87.pdb	6x87_MN_X_EN58A.pdb	-0.783391535282135	-0.9713000059127808
6x87.pdb	6x87_MN_X_EN58R.pdb	-0.7639230489730835	-1.2111999988555908
6x87.pdb	6x87_MN_X_EN58N.pdb	-0.596811056137085	-0.9889000058174133
6x87.pdb	6x87_MN_X_EN58D.pdb	-0.29489314556121826	0.5619000196456909
6x87.pdb	6x87_MN_X_EN58C.pdb	-0.5730219483375549	-1.0537999868392944
6x87.pdb	6x87_MN_X_EN58Q.pdb	-0.5459238886833191	-0.9578999876976013
6x87.pdb	6x87_MN_X_EN58G.pdb	-0.7560104727745056	-1.0698000192642212
6x87.pdb	6x87_MN_X_EN58H.pdb	-0.6458819508552551	-1.1574000120162964
6x87.pdb	6x87_MN_X_EN58I.pdb	-0.5923420190811157	-1.0182000398635864
6x87.pdb	6x87_MN_X_EN58L.pdb	-0.5253015756607056	-1.0759999752044678
6x87.pdb	6x87_MN_X_EN58K.pdb	-0.763783872127533	-1.247499942779541
6x87.pdb	6x87_MN_X_EN58M.pdb	-0.40379762649536133	-1.0227999687194824
6x87.pdb	6x87_MN_X_EN58F.pdb	-0.4798896610736847	0.4677000045776367
6x87.pdb	6x87_MN_X_EN58P.pdb	-0.77120441198349	-1.0600999593734741
6x87.pdb	6x87_MN_X_EN58S.pdb	-0.8896740078926086	-1.1995999813079834
6x87.pdb	6x87_MN_X_EN58T.pdb	-0.6345755457878113	-1.2761000394821167
6x87.pdb	6x87_MN_X_EN58W.pdb	-0.6353495121002197	-1.174399971961975
6x87.pdb	6x87_MN_X_EN58Y.pdb	-0.6586891412734985	0.3278999924659729
6x87.pdb	6x87_MN_X_EN58V.pdb	-0.4925234913825989	-1.0329999923706055
6x87.pdb	6x87_MN_X_WN94A.pdb	-1.3715298175811768	-0.6729999780654907
6x87.pdb	6x87_MN_X_WN94R.pdb	-1.5686142444610596	-0.5040000081062317
6x87.pdb	6x87_MN_X_WN94N.pdb	-1.336604118347168	-0.8248999714851379
6x87.pdb	6x87_MN_X_WN94D.pdb	-1.4256269931793213	-0.9035999774932861
6x87.pdb	6x87_MN_X_WN94C.pdb	-1.3650498390197754	-0.40310001373291016
6x87.pdb	6x87_MN_X_WN94Q.pdb	-1.573293685913086	-0.8335000276565552
6x87.pdb	6x87_MN_X_WN94E.pdb	-1.7526564598083496	-1.1123000383377075
6x87.pdb	6x87_MN_X_WN94G.pdb	-1.4152247905731201	-0.6725999712944031
6x87.pdb	6x87_MN_X_WN94H.pdb	-1.4231133460998535	-0.7684999704360962
6x87.pdb	6x87_MN_X_WN94I.pdb	-1.2492866516113281	-0.7642999887466431
6x87.pdb	6x87_MN_X_WN94L.pdb	-1.2948448657989502	-0.7394000291824341
6x87.pdb	6x87_MN_X_WN94K.pdb	-1.3532254695892334	-0.10729999840259552
6x87.pdb	6x87_MN_X_WN94M.pdb	-0.9777227640151978	-0.5127999782562256
6x87.pdb	6x87_MN_X_WN94F.pdb	-1.0143108367919922	-0.3361999988555908
6x87.pdb	6x87_MN_X_WN94P.pdb	-1.1948719024658203	-0.6955999732017517
6x87.pdb	6x87_MN_X_WN94S.pdb	-1.5175952911376953	-0.6514999866485596
6x87.pdb	6x87_MN_X_WN94T.pdb	-1.331017255783081	-0.7024999856948853
6x87.pdb	6x87_MN_X_WN94Y.pdb	-2.8131895065307617	-1.9809999465942383
6x87.pdb	6x87_MN_X_WN94V.pdb	-1.237868070602417	-0.7202000021934509
6x87.pdb	6x87_MN_X_GN96A.pdb	-5.399731636047363	-5.4653000831604
6x87.pdb	6x87_MN_X_GN96R.pdb	-24.596172332763672	-25.194869995117188
6x87.pdb	6x87_MN_X_GN96N.pdb	-14.42354679107666	-13.073710441589355
6x87.pdb	6x87_MN_X_GN96D.pdb	-12.829873085021973	-14.648509979248047
6x87.pdb	6x87_MN_X_GN96C.pdb	-7.863530158996582	-8.816949844360352
6x87.pdb	6x87_MN_X_GN96Q.pdb	-12.798291206359863	-14.308500289916992
6x87.pdb	6x87_MN_X_GN96E.pdb	-13.86910629272461	-13.568559646606445
6x87.pdb	6x87_MN_X_GN96H.pdb	-22.220882415771484	-20.356300354003906
6x87.pdb	6x87_MN_X_GN96I.pdb	-14.920466423034668	-16.608139038085938
6x87.pdb	6x87_MN_X_GN96L.pdb	-13.032289505004883	-10.99314022064209
6x87.pdb	6x87_MN_X_GN96K.pdb	-13.253549575805664	-13.221059799194336
6x87.pdb	6x87_MN_X_GN96M.pdb	-10.956814765930176	-13.075889587402344
6x87.pdb	6x87_MN_X_GN96F.pdb	-23.17854881286621	-21.262670516967773
6x87.pdb	6x87_MN_X_GN96P.pdb	-6.536353588104248	-6.9586501121521
6x87.pdb	6x87_MN_X_GN96S.pdb	-8.041259765625	-7.8005499839782715
6x87.pdb	6x87_MN_X_GN96T.pdb	-11.692267417907715	-11.048469543457031
6x87.pdb	6x87_MN_X_GN96W.pdb	-19.910511016845703	-21.647380828857422
6x87.pdb	6x87_MN_X_GN96Y.pdb	-12.177688598632812	-14.358779907226562
6x87.pdb	6x87_MN_X_GN96V.pdb	-11.54111385345459	-12.733590126037598
6x87.pdb	6x87_MN_X_RN101A.pdb	-0.24830394983291626	-1.9746999740600586
6x87.pdb	6x87_MN_X_RN101N.pdb	-0.2608013153076172	-1.6592999696731567
6x87.pdb	6x87_MN_X_RN101D.pdb	-0.5998029112815857	-3.3585000038146973
6x87.pdb	6x87_MN_X_RN101C.pdb	-0.3582201898097992	-2.1034998893737793
6x87.pdb	6x87_MN_X_RN101Q.pdb	-0.27284517884254456	-2.020699977874756
6x87.pdb	6x87_MN_X_RN101E.pdb	-0.49364137649536133	-3.2795000076293945
6x87.pdb	6x87_MN_X_RN101G.pdb	-0.22806984186172485	-1.9746999740600586
6x87.pdb	6x87_MN_X_RN101H.pdb	-0.05436548590660095	-0.8952000141143799
6x87.pdb	6x87_MN_X_RN101I.pdb	-0.26144784688949585	-1.8351000547409058
6x87.pdb	6x87_MN_X_RN101L.pdb	-0.12972521781921387	-1.9194999933242798
6x87.pdb	6x87_MN_X_RN101K.pdb	-0.39242470264434814	-0.9973999857902527
6x87.pdb	6x87_MN_X_RN101M.pdb	-0.07407337427139282	-1.7443000078201294
6x87.pdb	6x87_MN_X_RN101F.pdb	-0.36110591888427734	-2.904099941253662
6x87.pdb	6x87_MN_X_RN101P.pdb	-0.11392386257648468	-1.8720999956130981
6x87.pdb	6x87_MN_X_RN101S.pdb	-0.3934893012046814	-1.6262999773025513
6x87.pdb	6x87_MN_X_RN101T.pdb	-0.43428629636764526	-2.1819000244140625
6x87.pdb	6x87_MN_X_RN101W.pdb	-0.33728140592575073	-2.546099901199341
6x87.pdb	6x87_MN_X_RN101Y.pdb	-2.598693609237671	-2.044100046157837
6x87.pdb	6x87_MN_X_RN101V.pdb	-0.21985366940498352	-1.9048999547958374
6x87.pdb	6x87_MN_X_PX42A.pdb	-0.21248528361320496	-0.05640000104904175
6x87.pdb	6x87_MN_X_PX42R.pdb	-5.024094581604004	-3.859600067138672
6x87.pdb	6x87_MN_X_PX42N.pdb	-0.5761263370513916	-0.08229999989271164
6x87.pdb	6x87_MN_X_PX42D.pdb	-0.05721983313560486	-0.7651000022888184
6x87.pdb	6x87_MN_X_PX42C.pdb	-0.2762530446052551	-0.15330000221729279
6x87.pdb	6x87_MN_X_PX42Q.pdb	-0.6624128222465515	-1.0343999862670898
6x87.pdb	6x87_MN_X_PX42E.pdb	-0.22220739722251892	-0.9261999726295471
6x87.pdb	6x87_MN_X_PX42G.pdb	-0.27523016929626465	-0.057999998331069946
6x87.pdb	6x87_MN_X_PX42H.pdb	-1.571936845779419	-1.5922000408172607
6x87.pdb	6x87_MN_X_PX42I.pdb	-1.5793068408966064	-0.42329999804496765
6x87.pdb	6x87_MN_X_PX42L.pdb	0.020036563277244568	0.30809998512268066
6x87.pdb	6x87_MN_X_PX42K.pdb	-0.46113672852516174	-0.9822999835014343
6x87.pdb	6x87_MN_X_PX42M.pdb	0.5383104681968689	0.3003000020980835
6x87.pdb	6x87_MN_X_PX42F.pdb	-4.699213027954102	-3.962599992752075
6x87.pdb	6x87_MN_X_PX42S.pdb	-0.593544602394104	-0.2928999960422516
6x87.pdb	6x87_MN_X_PX42T.pdb	-0.48910337686538696	-0.23029999434947968
6x87.pdb	6x87_MN_X_PX42W.pdb	-12.718947410583496	-5.9338698387146
6x87.pdb	6x87_MN_X_PX42Y.pdb	-2.132643938064575	-1.6922999620437622
6x87.pdb	6x87_MN_X_PX42V.pdb	-0.09094008803367615	-0.08510000258684158
6x87.pdb	6x87_MN_X_PX43A.pdb	-0.7379508018493652	-1.1678999662399292
6x87.pdb	6x87_MN_X_PX43R.pdb	0.014713495969772339	-1.648300051689148
6x87.pdb	6x87_MN_X_PX43N.pdb	-0.602925181388855	-0.1120000034570694
6x87.pdb	6x87_MN_X_PX43D.pdb	-0.601821780204773	-0.19009999930858612
6x87.pdb	6x87_MN_X_PX43C.pdb	-0.6997493505477905	-1.31850004196167
6x87.pdb	6x87_MN_X_PX43Q.pdb	-0.7031166553497314	-1.4788000583648682
6x87.pdb	6x87_MN_X_PX43E.pdb	-0.090827576816082	0.8072999715805054
6x87.pdb	6x87_MN_X_PX43G.pdb	-0.984829843044281	-1.9586999416351318
6x87.pdb	6x87_MN_X_PX43H.pdb	-0.3034634590148926	0.7275000214576721
6x87.pdb	6x87_MN_X_PX43I.pdb	-0.5233160853385925	-0.9031999707221985
6x87.pdb	6x87_MN_X_PX43L.pdb	0.29461541771888733	-0.039000000804662704
6x87.pdb	6x87_MN_X_PX43K.pdb	-0.578371524810791	-0.9908000230789185
6x87.pdb	6x87_MN_X_PX43M.pdb	-0.041353195905685425	-0.45910000801086426
6x87.pdb	6x87_MN_X_PX43F.pdb	-1.3489227294921875	-0.5005000233650208
6x87.pdb	6x87_MN_X_PX43S.pdb	-1.3828577995300293	-1.2001999616622925
6x87.pdb	6x87_MN_X_PX43T.pdb	-1.834946870803833	-0.08980000019073486
6x87.pdb	6x87_MN_X_PX43W.pdb	-1.5536267757415771	-0.3594000041484833
6x87.pdb	6x87_MN_X_PX43Y.pdb	-1.6258807182312012	-1.069000005722046
6x87.pdb	6x87_MN_X_PX43V.pdb	-0.1566353440284729	-0.9050999879837036
6x87.pdb	6x87_MN_X_NX44A.pdb	-0.6535722017288208	-0.6360999941825867
6x87.pdb	6x87_MN_X_NX44R.pdb	-0.5776984095573425	-0.05180000141263008
6x87.pdb	6x87_MN_X_NX44D.pdb	-0.9178114533424377	-2.476300001144409
6x87.pdb	6x87_MN_X_NX44C.pdb	-0.569060206413269	-0.8446000218391418
6x87.pdb	6x87_MN_X_NX44Q.pdb	-0.7765636444091797	-0.4343000054359436
6x87.pdb	6x87_MN_X_NX44E.pdb	-0.9174033999443054	-0.8723000288009644
6x87.pdb	6x87_MN_X_NX44G.pdb	-0.753602921962738	-1.6130000352859497
6x87.pdb	6x87_MN_X_NX44H.pdb	-0.6306717991828918	-1.2548999786376953
6x87.pdb	6x87_MN_X_NX44I.pdb	-0.4225728511810303	0.583299994468689
6x87.pdb	6x87_MN_X_NX44L.pdb	0.5639496445655823	0.9764000177383423
6x87.pdb	6x87_MN_X_NX44K.pdb	-0.6157698035240173	-0.005499999970197678
6x87.pdb	6x87_MN_X_NX44M.pdb	0.026707932353019714	0.1388999968767166
6x87.pdb	6x87_MN_X_NX44F.pdb	1.0868356227874756	0.6534000039100647
6x87.pdb	6x87_MN_X_NX44P.pdb	-0.28715378046035767	0.43309998512268066
6x87.pdb	6x87_MN_X_NX44S.pdb	-0.6198074221611023	-1.5062999725341797
6x87.pdb	6x87_MN_X_NX44T.pdb	-0.880336344242096	-0.9394000172615051
6x87.pdb	6x87_MN_X_NX44W.pdb	0.17351791262626648	0.8127999901771545
6x87.pdb	6x87_MN_X_NX44Y.pdb	0.9823347926139832	0.9578999876976013
6x87.pdb	6x87_MN_X_NX44V.pdb	-2.299520969390869	-1.200700044631958
6x87.pdb	6x87_MN_X_AX45R.pdb	1.0680534839630127	0.6797000169754028
6x87.pdb	6x87_MN_X_AX45N.pdb	0.41727274656295776	-0.5235000252723694
6x87.pdb	6x87_MN_X_AX45D.pdb	-0.12091563642024994	-0.9502999782562256
6x87.pdb	6x87_MN_X_AX45C.pdb	-0.04904772341251373	-0.00930000003427267
6x87.pdb	6x87_MN_X_AX45Q.pdb	0.1098921000957489	0.10970000177621841
6x87.pdb	6x87_MN_X_AX45E.pdb	0.029652640223503113	-0.24889999628067017
6x87.pdb	6x87_MN_X_AX45G.pdb	-0.28326216340065	-0.42719998955726624
6x87.pdb	6x87_MN_X_AX45H.pdb	-0.639611542224884	0.777999997138977
6x87.pdb	6x87_MN_X_AX45I.pdb	0.4208560585975647	0.6391000151634216
6x87.pdb	6x87_MN_X_AX45L.pdb	0.8372382521629333	0.35569998621940613
6x87.pdb	6x87_MN_X_AX45K.pdb	-0.23003165423870087	-0.06199999898672104
6x87.pdb	6x87_MN_X_AX45M.pdb	0.6104194521903992	-0.020099999383091927
6x87.pdb	6x87_MN_X_AX45F.pdb	-1.6977260112762451	-2.0927000045776367
6x87.pdb	6x87_MN_X_AX45P.pdb	0.13644039630889893	1.0389000177383423
6x87.pdb	6x87_MN_X_AX45S.pdb	-0.27425920963287354	-0.2612000107765198
6x87.pdb	6x87_MN_X_AX45T.pdb	-0.1327764093875885	-0.12929999828338623
6x87.pdb	6x87_MN_X_AX45W.pdb	-4.544051170349121	-2.6201000213623047
6x87.pdb	6x87_MN_X_AX45Y.pdb	1.1205432415008545	-0.46209999918937683
6x87.pdb	6x87_MN_X_AX45V.pdb	0.603564441204071	0.40380001068115234
6x87.pdb	6x87_MN_X_NX46A.pdb	-0.7748681902885437	-1.3581000566482544
6x87.pdb	6x87_MN_X_NX46R.pdb	-10.024450302124023	-8.35470962524414
6x87.pdb	6x87_MN_X_NX46D.pdb	-0.15688550472259521	-2.1673998832702637
6x87.pdb	6x87_MN_X_NX46C.pdb	-0.6775959134101868	-0.9904000163078308
6x87.pdb	6x87_MN_X_NX46Q.pdb	-1.4531517028808594	-2.1350998878479004
6x87.pdb	6x87_MN_X_NX46E.pdb	-0.9220256209373474	-2.4077999591827393
6x87.pdb	6x87_MN_X_NX46G.pdb	-1.1011877059936523	-2.1384999752044678
6x87.pdb	6x87_MN_X_NX46H.pdb	-6.332225322723389	-5.902259826660156
6x87.pdb	6x87_MN_X_NX46I.pdb	-0.41132980585098267	-0.5396000146865845
6x87.pdb	6x87_MN_X_NX46L.pdb	0.7075605392456055	0.20839999616146088
6x87.pdb	6x87_MN_X_NX46K.pdb	-1.585587739944458	-3.270699977874756
6x87.pdb	6x87_MN_X_NX46M.pdb	0.40971606969833374	0.5059999823570251
6x87.pdb	6x87_MN_X_NX46F.pdb	-7.219107151031494	-6.369200229644775
6x87.pdb	6x87_MN_X_NX46P.pdb	-0.08750127255916595	-0.14399999380111694
6x87.pdb	6x87_MN_X_NX46S.pdb	0.13029277324676514	-1.6761000156402588
6x87.pdb	6x87_MN_X_NX46T.pdb	0.3115411400794983	-1.2975000143051147
6x87.pdb	6x87_MN_X_NX46W.pdb	-20.401020050048828	-13.206339836120605
6x87.pdb	6x87_MN_X_NX46Y.pdb	-11.826417922973633	-10.863320350646973
6x87.pdb	6x87_MN_X_NX46V.pdb	-0.02810463309288025	-0.7411999702453613
6x87.pdb	6x87_MN_X_DX47A.pdb	-2.3091671466827393	-4.076300144195557
6x87.pdb	6x87_MN_X_DX47R.pdb	-8.641779899597168	-8.447529792785645
6x87.pdb	6x87_MN_X_DX47N.pdb	-4.975637912750244	-4.8302001953125
6x87.pdb	6x87_MN_X_DX47C.pdb	-2.2172048091888428	-3.8134000301361084
6x87.pdb	6x87_MN_X_DX47Q.pdb	-8.63322639465332	-9.121350288391113
6x87.pdb	6x87_MN_X_DX47E.pdb	-11.221673965454102	-6.149209976196289
6x87.pdb	6x87_MN_X_DX47G.pdb	-2.356013298034668	-4.653200149536133
6x87.pdb	6x87_MN_X_DX47H.pdb	-25.16640281677246	-20.192480087280273
6x87.pdb	6x87_MN_X_DX47I.pdb	-8.205711364746094	-7.912509918212891
6x87.pdb	6x87_MN_X_DX47L.pdb	-8.192235946655273	-7.014279842376709
6x87.pdb	6x87_MN_X_DX47K.pdb	-4.560889720916748	-6.764689922332764
6x87.pdb	6x87_MN_X_DX47M.pdb	-7.9540605545043945	-9.236820220947266
6x87.pdb	6x87_MN_X_DX47F.pdb	-23.98006820678711	-19.980789184570312
6x87.pdb	6x87_MN_X_DX47P.pdb	-3.168010950088501	-4.7153000831604
6x87.pdb	6x87_MN_X_DX47S.pdb	-2.166548252105713	-3.815000057220459
6x87.pdb	6x87_MN_X_DX47T.pdb	-6.19296932220459	-4.987500190734863
6x87.pdb	6x87_MN_X_DX47W.pdb	-16.74576187133789	-15.826013565063477
6x87.pdb	6x87_MN_X_DX47Y.pdb	-14.255186080932617	-13.708640098571777
6x87.pdb	6x87_MN_X_DX47V.pdb	-4.854941368103027	-5.718520164489746
6x87.pdb	6x87_MN_X_PX48A.pdb	-1.3189146518707275	-1.6930999755859375
6x87.pdb	6x87_MN_X_PX48R.pdb	-1.1907031536102295	-1.2690000534057617
6x87.pdb	6x87_MN_X_PX48N.pdb	-0.9731536507606506	-1.4035999774932861
6x87.pdb	6x87_MN_X_PX48D.pdb	-1.0557304620742798	-3.046799898147583
6x87.pdb	6x87_MN_X_PX48C.pdb	-1.111013412475586	-1.7903000116348267
6x87.pdb	6x87_MN_X_PX48Q.pdb	-1.096665859222412	-2.1545000076293945
6x87.pdb	6x87_MN_X_PX48E.pdb	-2.183314800262451	-2.6022000312805176
6x87.pdb	6x87_MN_X_PX48G.pdb	-1.4975285530090332	-2.3917999267578125
6x87.pdb	6x87_MN_X_PX48H.pdb	-1.0621345043182373	-1.6471999883651733
6x87.pdb	6x87_MN_X_PX48I.pdb	-1.5910747051239014	-1.902400016784668
6x87.pdb	6x87_MN_X_PX48L.pdb	-1.6522176265716553	-1.6476000547409058
6x87.pdb	6x87_MN_X_PX48K.pdb	-2.3324856758117676	-2.4022998809814453
6x87.pdb	6x87_MN_X_PX48M.pdb	-0.8026177287101746	-2.1689999103546143
6x87.pdb	6x87_MN_X_PX48F.pdb	-0.04150146245956421	-1.0432000160217285
6x87.pdb	6x87_MN_X_PX48S.pdb	-1.6888558864593506	-2.3473000526428223
6x87.pdb	6x87_MN_X_PX48T.pdb	-0.08753280341625214	-1.8082000017166138
6x87.pdb	6x87_MN_X_PX48W.pdb	0.3976020812988281	-0.000699999975040555
6x87.pdb	6x87_MN_X_PX48Y.pdb	-0.8341197371482849	-1.7532999515533447
6x87.pdb	6x87_MN_X_PX48V.pdb	-1.4816932678222656	-2.0018999576568604
6x87.pdb	6x87_MN_X_AX49R.pdb	0.3980104923248291	0.7032999992370605
6x87.pdb	6x87_MN_X_AX49N.pdb	-0.3992180824279785	0.600600004196167
6x87.pdb	6x87_MN_X_AX49D.pdb	-0.4795086979866028	-0.4702000021934509
6x87.pdb	6x87_MN_X_AX49C.pdb	-0.11856026947498322	0.3986000120639801
6x87.pdb	6x87_MN_X_AX49Q.pdb	0.04457944631576538	0.5741999745368958
6x87.pdb	6x87_MN_X_AX49E.pdb	-0.39902329444885254	-0.257999986410141
6x87.pdb	6x87_MN_X_AX49G.pdb	-0.13524384796619415	-0.5666000247001648
6x87.pdb	6x87_MN_X_AX49H.pdb	-0.1551378071308136	-0.24549999833106995
6x87.pdb	6x87_MN_X_AX49I.pdb	0.002033129334449768	0.5767999887466431
6x87.pdb	6x87_MN_X_AX49L.pdb	0.665409505367279	1.166599988937378
6x87.pdb	6x87_MN_X_AX49K.pdb	0.29441139101982117	0.2879999876022339
6x87.pdb	6x87_MN_X_AX49M.pdb	0.5408989787101746	0.9211000204086304
6x87.pdb	6x87_MN_X_AX49F.pdb	0.13482296466827393	0.6480000019073486
6x87.pdb	6x87_MN_X_AX49P.pdb	-0.16904859244823456	0.2337999939918518
6x87.pdb	6x87_MN_X_AX49S.pdb	-0.5003523826599121	0.1889999955892563
6x87.pdb	6x87_MN_X_AX49T.pdb	-0.5296004414558411	0.007300000172108412
6x87.pdb	6x87_MN_X_AX49W.pdb	-0.014410942792892456	-0.23720000684261322
6x87.pdb	6x87_MN_X_AX49Y.pdb	-0.43717068433761597	0.08720000088214874
6x87.pdb	6x87_MN_X_AX49V.pdb	0.05879299342632294	0.25780001282691956
6x87.pdb	6x87_MN_X_PX50A.pdb	-1.155673623085022	-1.7599999904632568
6x87.pdb	6x87_MN_X_PX50R.pdb	-3.6356027126312256	-5.167699813842773
6x87.pdb	6x87_MN_X_PX50N.pdb	-5.0754828453063965	-0.9200999736785889
6x87.pdb	6x87_MN_X_PX50D.pdb	-0.84013432264328	-0.8004000186920166
6x87.pdb	6x87_MN_X_PX50C.pdb	-1.8743786811828613	-1.8568999767303467
6x87.pdb	6x87_MN_X_PX50Q.pdb	-1.84908127784729	-2.2114999294281006
6x87.pdb	6x87_MN_X_PX50E.pdb	-1.6219918727874756	-1.9347000122070312
6x87.pdb	6x87_MN_X_PX50G.pdb	-1.4346392154693604	-2.538800001144409
6x87.pdb	6x87_MN_X_PX50H.pdb	-1.5643632411956787	-2.640000104904175
6x87.pdb	6x87_MN_X_PX50I.pdb	-2.0010199546813965	-1.8990000486373901
6x87.pdb	6x87_MN_X_PX50L.pdb	-3.794940710067749	-3.305000066757202
6x87.pdb	6x87_MN_X_PX50K.pdb	-0.9664732813835144	-4.045499801635742
6x87.pdb	6x87_MN_X_PX50M.pdb	-1.4437518119812012	-1.7022000551223755
6x87.pdb	6x87_MN_X_PX50F.pdb	-5.461184501647949	-6.204110145568848
6x87.pdb	6x87_MN_X_PX50S.pdb	-0.977304995059967	-1.5032999515533447
6x87.pdb	6x87_MN_X_PX50T.pdb	-1.8538177013397217	-2.140199899673462
6x87.pdb	6x87_MN_X_PX50W.pdb	-13.742562294006348	-9.40725040435791
6x87.pdb	6x87_MN_X_PX50Y.pdb	-8.950348854064941	-8.825469970703125
6x87.pdb	6x87_MN_X_PX50V.pdb	-1.2158160209655762	-1.051300048828125
6x87.pdb	6x87_MN_X_NX52A.pdb	-0.13122275471687317	0.07729999721050262
6x87.pdb	6x87_MN_X_NX52R.pdb	0.055865466594696045	-0.4002000093460083
6x87.pdb	6x87_MN_X_NX52D.pdb	-0.24277280271053314	0.00800000037997961
6x87.pdb	6x87_MN_X_NX52C.pdb	-0.06316641718149185	0.04349999874830246
6x87.pdb	6x87_MN_X_NX52Q.pdb	0.1829841136932373	0.5400000214576721
6x87.pdb	6x87_MN_X_NX52E.pdb	0.4448636770248413	0.5557000041007996
6x87.pdb	6x87_MN_X_NX52G.pdb	-0.009503960609436035	0.18569999933242798
6x87.pdb	6x87_MN_X_NX52H.pdb	0.027037203311920166	0.094200000166893
6x87.pdb	6x87_MN_X_NX52I.pdb	0.19765588641166687	0.05979999899864197
6x87.pdb	6x87_MN_X_NX52L.pdb	0.18221953511238098	0.026599999517202377
6x87.pdb	6x87_MN_X_NX52K.pdb	0.047377198934555054	-0.34769999980926514
6x87.pdb	6x87_MN_X_NX52M.pdb	0.49483972787857056	0.2071000039577484
6x87.pdb	6x87_MN_X_NX52F.pdb	0.1434721052646637	0.11100000143051147
6x87.pdb	6x87_MN_X_NX52P.pdb	0.13230884075164795	0.1454000025987625
6x87.pdb	6x87_MN_X_NX52S.pdb	-0.34589505195617676	0.06520000100135803
6x87.pdb	6x87_MN_X_NX52T.pdb	-0.19668130576610565	0.057500001043081284
6x87.pdb	6x87_MN_X_NX52W.pdb	0.4467121362686157	0.23589999973773956
6x87.pdb	6x87_MN_X_NX52Y.pdb	0.0855255126953125	0.09139999747276306
6x87.pdb	6x87_MN_X_NX52V.pdb	0.17843526601791382	0.035999998450279236
7bej.pdb	7bej_HL_E_VH2A.pdb	-0.4057583212852478	-0.41589999198913574
7bej.pdb	7bej_HL_E_VH2R.pdb	-0.5822650790214539	-0.536300003528595
7bej.pdb	7bej_HL_E_VH2N.pdb	-0.2752237617969513	-0.5480999946594238
7bej.pdb	7bej_HL_E_VH2D.pdb	-0.33554717898368835	-0.5892999768257141
7bej.pdb	7bej_HL_E_VH2C.pdb	-0.6273579597473145	-0.35839998722076416
7bej.pdb	7bej_HL_E_VH2Q.pdb	-0.2986065745353699	-0.7049000263214111
7bej.pdb	7bej_HL_E_VH2E.pdb	-0.6080812215805054	-0.5968999862670898
7bej.pdb	7bej_HL_E_VH2G.pdb	-0.6924263834953308	-0.4052000045776367
7bej.pdb	7bej_HL_E_VH2H.pdb	-0.15978874266147614	-0.4602999985218048
7bej.pdb	7bej_HL_E_VH2I.pdb	-0.10335381329059601	0.009399999864399433
7bej.pdb	7bej_HL_E_VH2L.pdb	0.07423147559165955	-0.0026000000070780516
7bej.pdb	7bej_HL_E_VH2K.pdb	-0.3575229346752167	-0.2700999975204468
7bej.pdb	7bej_HL_E_VH2M.pdb	0.09654310345649719	0.5185999870300293
7bej.pdb	7bej_HL_E_VH2F.pdb	-0.285160630941391	-0.16130000352859497
7bej.pdb	7bej_HL_E_VH2P.pdb	-0.26990434527397156	-0.3587999939918518
7bej.pdb	7bej_HL_E_VH2S.pdb	-0.5428498983383179	-0.5526000261306763
7bej.pdb	7bej_HL_E_VH2T.pdb	-0.5148748159408569	-0.4020000100135803
7bej.pdb	7bej_HL_E_VH2W.pdb	-0.13651177287101746	0.5188000202178955
7bej.pdb	7bej_HL_E_VH2Y.pdb	-0.4541053771972656	-0.15150000154972076
7bej.pdb	7bej_HL_E_GH26A.pdb	-0.5066462159156799	-0.13339999318122864
7bej.pdb	7bej_HL_E_GH26R.pdb	-0.4973067045211792	-0.6514000296592712
7bej.pdb	7bej_HL_E_GH26N.pdb	-0.5234171152114868	-0.26820001006126404
7bej.pdb	7bej_HL_E_GH26D.pdb	-0.5961352586746216	-0.4147000014781952
[truncated: 88,935 more rows]
