# Supplementary material for: Investigating the volume and diversity of data needed for generalizable antibody–antigen ΔΔG prediction
Source: Nat Comput Sci. 2025 Jul 8;5(8):635–47. doi: 10.1038/s43588-025-00823-8 (PMC12374841; doi:10.1038/s43588-025-00823-8)
Supplement: Supplementary file 4 — Unprocessed Graphinity model predictions and true values for experimental and synthetic ΔΔG values. [file 43588_2025_823_MOESM4_ESM.zip › Figure2/Figure2b-Graphinity_Predictions-10FoldCV_CDR_SeqId/Graphinity_Predictions-Synthetic_FoldX_ddG_942723-10FoldCV_CDR_SeqId/Graphinity_predictions_test-Foldx_ddG_942723-cutoff_90-fold1.csv]

wt_pdb	mut_pdb	pred_score	true_label
7qf0.pdb	7qf0_HL_A_VH2A.pdb	-0.7262290120124817	-0.3880000114440918
7qf0.pdb	7qf0_HL_A_VH2R.pdb	-0.6806371212005615	0.6561999917030334
7qf0.pdb	7qf0_HL_A_VH2N.pdb	-0.6090037226676941	-0.19200000166893005
7qf0.pdb	7qf0_HL_A_VH2D.pdb	-0.7020944356918335	-0.8482000231742859
7qf0.pdb	7qf0_HL_A_VH2C.pdb	-0.5608195066452026	-0.3955000042915344
7qf0.pdb	7qf0_HL_A_VH2Q.pdb	-0.8011188507080078	-0.612500011920929
7qf0.pdb	7qf0_HL_A_VH2E.pdb	-1.090286374092102	-0.18889999389648438
7qf0.pdb	7qf0_HL_A_VH2G.pdb	-0.7758285999298096	-0.6144999861717224
7qf0.pdb	7qf0_HL_A_VH2H.pdb	-0.4027649164199829	-0.24469999969005585
7qf0.pdb	7qf0_HL_A_VH2I.pdb	0.06530795991420746	0.20589999854564667
7qf0.pdb	7qf0_HL_A_VH2L.pdb	-0.1957559734582901	-0.03189999982714653
7qf0.pdb	7qf0_HL_A_VH2K.pdb	-0.4745444059371948	0.09319999814033508
7qf0.pdb	7qf0_HL_A_VH2M.pdb	-0.16257940232753754	-0.10199999809265137
7qf0.pdb	7qf0_HL_A_VH2F.pdb	0.33831512928009033	0.680400013923645
7qf0.pdb	7qf0_HL_A_VH2P.pdb	-0.536345899105072	-0.6118999719619751
7qf0.pdb	7qf0_HL_A_VH2S.pdb	-1.0257718563079834	-0.6542999744415283
7qf0.pdb	7qf0_HL_A_VH2T.pdb	-0.6826044917106628	-0.626800000667572
7qf0.pdb	7qf0_HL_A_VH2W.pdb	-0.9541462659835815	-0.25929999351501465
7qf0.pdb	7qf0_HL_A_VH2Y.pdb	0.0004051476716995239	0.6251000165939331
7qf0.pdb	7qf0_HL_A_GH26A.pdb	-0.8571922779083252	-1.2759000062942505
7qf0.pdb	7qf0_HL_A_GH26R.pdb	-1.277416706085205	-1.441100001335144
7qf0.pdb	7qf0_HL_A_GH26N.pdb	-1.1146669387817383	-2.0276999473571777
7qf0.pdb	7qf0_HL_A_GH26D.pdb	-1.1622188091278076	-1.3596999645233154
7qf0.pdb	7qf0_HL_A_GH26C.pdb	-0.7135766744613647	-1.1928000450134277
7qf0.pdb	7qf0_HL_A_GH26Q.pdb	-1.0016016960144043	-1.3377000093460083
7qf0.pdb	7qf0_HL_A_GH26E.pdb	-0.8110678195953369	-1.3507000207901
7qf0.pdb	7qf0_HL_A_GH26H.pdb	-6.610706329345703	-5.58489990234375
7qf0.pdb	7qf0_HL_A_GH26I.pdb	-0.9964749217033386	-1.6233999729156494
7qf0.pdb	7qf0_HL_A_GH26L.pdb	-0.8865867853164673	-1.2984000444412231
7qf0.pdb	7qf0_HL_A_GH26K.pdb	-1.1295021772384644	-1.4180999994277954
7qf0.pdb	7qf0_HL_A_GH26M.pdb	-0.6739730834960938	-1.2653000354766846
7qf0.pdb	7qf0_HL_A_GH26F.pdb	-6.0200066566467285	-4.925000190734863
7qf0.pdb	7qf0_HL_A_GH26P.pdb	-0.981563150882721	-0.4645000100135803
7qf0.pdb	7qf0_HL_A_GH26S.pdb	-0.8854493498802185	-0.7857999801635742
7qf0.pdb	7qf0_HL_A_GH26T.pdb	-1.082740068435669	-0.6395999789237976
7qf0.pdb	7qf0_HL_A_GH26W.pdb	-5.826365947723389	-2.7995998859405518
7qf0.pdb	7qf0_HL_A_GH26Y.pdb	-4.6665425300598145	-3.3429999351501465
7qf0.pdb	7qf0_HL_A_GH26V.pdb	-1.0884546041488647	-0.7440999746322632
7qf0.pdb	7qf0_HL_A_FH27A.pdb	-0.6930420398712158	-0.5896999835968018
7qf0.pdb	7qf0_HL_A_FH27R.pdb	-0.131032794713974	-0.5831000208854675
7qf0.pdb	7qf0_HL_A_FH27N.pdb	-0.767478883266449	-0.32989999651908875
7qf0.pdb	7qf0_HL_A_FH27D.pdb	-0.5701022148132324	-0.06360000371932983
7qf0.pdb	7qf0_HL_A_FH27C.pdb	-0.638397216796875	-0.45660001039505005
7qf0.pdb	7qf0_HL_A_FH27Q.pdb	-0.6396666765213013	-0.18809999525547028
7qf0.pdb	7qf0_HL_A_FH27E.pdb	-0.049197062849998474	0.1776999980211258
7qf0.pdb	7qf0_HL_A_FH27G.pdb	-0.8549308180809021	-1.2692999839782715
7qf0.pdb	7qf0_HL_A_FH27H.pdb	-0.5439668893814087	0.06369999796152115
7qf0.pdb	7qf0_HL_A_FH27I.pdb	-4.39086389541626	-3.316699981689453
7qf0.pdb	7qf0_HL_A_FH27L.pdb	0.38195669651031494	0.4562000036239624
7qf0.pdb	7qf0_HL_A_FH27K.pdb	-0.4180571436882019	0.0430000014603138
7qf0.pdb	7qf0_HL_A_FH27M.pdb	-0.1545560657978058	-0.12049999833106995
7qf0.pdb	7qf0_HL_A_FH27P.pdb	-0.2897931933403015	-0.49470001459121704
7qf0.pdb	7qf0_HL_A_FH27S.pdb	-0.23531728982925415	-1.1974999904632568
7qf0.pdb	7qf0_HL_A_FH27T.pdb	-0.28742340207099915	-0.8816999793052673
7qf0.pdb	7qf0_HL_A_FH27W.pdb	-0.2651277184486389	-0.049400001764297485
7qf0.pdb	7qf0_HL_A_FH27Y.pdb	-0.33530378341674805	-0.08789999783039093
7qf0.pdb	7qf0_HL_A_FH27V.pdb	-1.732731819152832	-0.852400004863739
7qf0.pdb	7qf0_HL_A_TH28A.pdb	0.07203806936740875	0.4316999912261963
7qf0.pdb	7qf0_HL_A_TH28R.pdb	-0.03350529074668884	0.1623000055551529
7qf0.pdb	7qf0_HL_A_TH28N.pdb	-0.44392991065979004	0.06340000033378601
7qf0.pdb	7qf0_HL_A_TH28D.pdb	-0.040408432483673096	0.4408999979496002
7qf0.pdb	7qf0_HL_A_TH28C.pdb	-0.013655677437782288	0.24959999322891235
7qf0.pdb	7qf0_HL_A_TH28Q.pdb	-0.1356433928012848	0.3271999955177307
7qf0.pdb	7qf0_HL_A_TH28E.pdb	-0.34566444158554077	0.5709999799728394
7qf0.pdb	7qf0_HL_A_TH28G.pdb	0.05828376114368439	-0.1589999943971634
7qf0.pdb	7qf0_HL_A_TH28H.pdb	0.18620143830776215	0.2442999929189682
7qf0.pdb	7qf0_HL_A_TH28I.pdb	0.40637820959091187	0.6635000109672546
7qf0.pdb	7qf0_HL_A_TH28L.pdb	0.4076339602470398	0.732200026512146
7qf0.pdb	7qf0_HL_A_TH28K.pdb	-0.11887127161026001	0.3707999885082245
7qf0.pdb	7qf0_HL_A_TH28M.pdb	0.4219546914100647	0.5831000208854675
7qf0.pdb	7qf0_HL_A_TH28F.pdb	0.7268698215484619	0.600600004196167
7qf0.pdb	7qf0_HL_A_TH28P.pdb	-2.4734880924224854	-0.9416000247001648
7qf0.pdb	7qf0_HL_A_TH28S.pdb	-0.2536253333091736	0.2842000126838684
7qf0.pdb	7qf0_HL_A_TH28W.pdb	0.5324957966804504	0.2500999867916107
7qf0.pdb	7qf0_HL_A_TH28Y.pdb	0.11462067067623138	0.47870001196861267
7qf0.pdb	7qf0_HL_A_TH28V.pdb	0.33637285232543945	0.6765000224113464
7qf0.pdb	7qf0_HL_A_RH31A.pdb	-0.7577099204063416	-0.4636000096797943
7qf0.pdb	7qf0_HL_A_RH31N.pdb	-0.5157520174980164	-0.021900000050663948
7qf0.pdb	7qf0_HL_A_RH31D.pdb	-0.7628068923950195	-1.607300043106079
7qf0.pdb	7qf0_HL_A_RH31C.pdb	-0.7863410115242004	-0.32690000534057617
7qf0.pdb	7qf0_HL_A_RH31Q.pdb	-0.6954345703125	-0.8133999705314636
7qf0.pdb	7qf0_HL_A_RH31E.pdb	-1.1922261714935303	-1.579300045967102
7qf0.pdb	7qf0_HL_A_RH31G.pdb	-0.8691257834434509	-0.7179999947547913
7qf0.pdb	7qf0_HL_A_RH31H.pdb	-0.5941683650016785	-0.18250000476837158
7qf0.pdb	7qf0_HL_A_RH31I.pdb	-1.3605992794036865	-0.9408000111579895
7qf0.pdb	7qf0_HL_A_RH31L.pdb	-0.06227220594882965	0.326200008392334
7qf0.pdb	7qf0_HL_A_RH31K.pdb	-0.559748649597168	0.8137000203132629
7qf0.pdb	7qf0_HL_A_RH31M.pdb	-0.28693902492523193	0.7466999888420105
7qf0.pdb	7qf0_HL_A_RH31F.pdb	0.07680805027484894	0.3553999960422516
7qf0.pdb	7qf0_HL_A_RH31P.pdb	-0.7090069055557251	-0.8238999843597412
7qf0.pdb	7qf0_HL_A_RH31S.pdb	-1.1056607961654663	-1.6060999631881714
7qf0.pdb	7qf0_HL_A_RH31T.pdb	-0.27109551429748535	-0.18649999797344208
7qf0.pdb	7qf0_HL_A_RH31W.pdb	0.18143798410892487	0.40470001101493835
7qf0.pdb	7qf0_HL_A_RH31Y.pdb	-0.43729668855667114	0.09000000357627869
7qf0.pdb	7qf0_HL_A_RH31V.pdb	-1.4539456367492676	-1.9485000371932983
7qf0.pdb	7qf0_HL_A_NH32A.pdb	-0.550086498260498	-2.2535998821258545
7qf0.pdb	7qf0_HL_A_NH32R.pdb	-1.1530778408050537	-3.8922998905181885
7qf0.pdb	7qf0_HL_A_NH32D.pdb	-0.5160154104232788	-1.2855000495910645
7qf0.pdb	7qf0_HL_A_NH32C.pdb	-0.3771456778049469	-0.5875999927520752
7qf0.pdb	7qf0_HL_A_NH32Q.pdb	-0.47977250814437866	-0.8974000215530396
7qf0.pdb	7qf0_HL_A_NH32E.pdb	0.16713838279247284	0.3790999948978424
7qf0.pdb	7qf0_HL_A_NH32G.pdb	-0.600230872631073	-2.4251999855041504
7qf0.pdb	7qf0_HL_A_NH32H.pdb	-5.0029706954956055	-6.980370044708252
7qf0.pdb	7qf0_HL_A_NH32I.pdb	-0.2483111023902893	-1.4759999513626099
7qf0.pdb	7qf0_HL_A_NH32L.pdb	-1.0550178289413452	-1.5130000114440918
7qf0.pdb	7qf0_HL_A_NH32K.pdb	0.08805148303508759	-2.3018999099731445
7qf0.pdb	7qf0_HL_A_NH32M.pdb	0.39063769578933716	-0.4690000116825104
7qf0.pdb	7qf0_HL_A_NH32F.pdb	-9.086457252502441	-8.84613037109375
7qf0.pdb	7qf0_HL_A_NH32P.pdb	-0.4903843402862549	-2.2704999446868896
7qf0.pdb	7qf0_HL_A_NH32S.pdb	-0.8620215654373169	-1.0078999996185303
7qf0.pdb	7qf0_HL_A_NH32T.pdb	-0.34860217571258545	-0.5329999923706055
7qf0.pdb	7qf0_HL_A_NH32W.pdb	-12.431682586669922	-11.99176025390625
7qf0.pdb	7qf0_HL_A_NH32Y.pdb	-17.961563110351562	-19.131759643554688
7qf0.pdb	7qf0_HL_A_NH32V.pdb	-0.2323872447013855	-1.6967999935150146
7qf0.pdb	7qf0_HL_A_YH33A.pdb	-1.2525228261947632	-3.0999999046325684
7qf0.pdb	7qf0_HL_A_YH33R.pdb	-2.013134479522705	-1.0547000169754028
7qf0.pdb	7qf0_HL_A_YH33N.pdb	-1.3411942720413208	-3.0190999507904053
7qf0.pdb	7qf0_HL_A_YH33D.pdb	-0.6106404066085815	-3.2446000576019287
7qf0.pdb	7qf0_HL_A_YH33C.pdb	-1.2692490816116333	-2.9925999641418457
7qf0.pdb	7qf0_HL_A_YH33Q.pdb	-1.2539926767349243	-3.158099889755249
7qf0.pdb	7qf0_HL_A_YH33E.pdb	-1.3110419511795044	-3.195199966430664
7qf0.pdb	7qf0_HL_A_YH33G.pdb	-1.300065517425537	-3.062000036239624
7qf0.pdb	7qf0_HL_A_YH33H.pdb	-1.0343215465545654	-2.773099899291992
7qf0.pdb	7qf0_HL_A_YH33I.pdb	-1.3524506092071533	-2.5555999279022217
7qf0.pdb	7qf0_HL_A_YH33L.pdb	-1.542036533355713	-2.600600004196167
7qf0.pdb	7qf0_HL_A_YH33K.pdb	-1.4041047096252441	-2.891200065612793
7qf0.pdb	7qf0_HL_A_YH33M.pdb	-1.1793092489242554	-1.6669000387191772
7qf0.pdb	7qf0_HL_A_YH33F.pdb	-0.9227671027183533	-1.1442999839782715
7qf0.pdb	7qf0_HL_A_YH33P.pdb	-1.033846139907837	-2.732300043106079
7qf0.pdb	7qf0_HL_A_YH33S.pdb	-1.6186169385910034	-3.167099952697754
7qf0.pdb	7qf0_HL_A_YH33T.pdb	-1.3236336708068848	-3.2444000244140625
7qf0.pdb	7qf0_HL_A_YH33W.pdb	-2.8133692741394043	-3.2576000690460205
7qf0.pdb	7qf0_HL_A_YH33V.pdb	-1.3252253532409668	-3.0020999908447266
7qf0.pdb	7qf0_HL_A_YH52A.pdb	-0.28383976221084595	-2.0934998989105225
7qf0.pdb	7qf0_HL_A_YH52R.pdb	-0.9932739734649658	-2.2209999561309814
7qf0.pdb	7qf0_HL_A_YH52N.pdb	0.17603658139705658	-1.1821999549865723
7qf0.pdb	7qf0_HL_A_YH52D.pdb	0.15752534568309784	-1.027999997138977
7qf0.pdb	7qf0_HL_A_YH52C.pdb	-0.3518306016921997	-1.6474000215530396
7qf0.pdb	7qf0_HL_A_YH52Q.pdb	0.37803345918655396	-0.9466000199317932
7qf0.pdb	7qf0_HL_A_YH52E.pdb	-0.19017530977725983	-2.4855000972747803
7qf0.pdb	7qf0_HL_A_YH52G.pdb	-0.3489064574241638	-2.252500057220459
7qf0.pdb	7qf0_HL_A_YH52H.pdb	-0.5501766800880432	-1.6130000352859497
7qf0.pdb	7qf0_HL_A_YH52I.pdb	-2.868255853652954	-3.4972000122070312
7qf0.pdb	7qf0_HL_A_YH52L.pdb	0.02095206081867218	-0.7411999702453613
7qf0.pdb	7qf0_HL_A_YH52K.pdb	-0.7262712121009827	-1.6395000219345093
7qf0.pdb	7qf0_HL_A_YH52M.pdb	-0.0861826092004776	-1.405900001525879
7qf0.pdb	7qf0_HL_A_YH52F.pdb	0.07482545077800751	-0.04919999837875366
7qf0.pdb	7qf0_HL_A_YH52P.pdb	-0.2950354814529419	-1.8760000467300415
7qf0.pdb	7qf0_HL_A_YH52S.pdb	-0.636292040348053	-1.825700044631958
7qf0.pdb	7qf0_HL_A_YH52T.pdb	0.05605106055736542	-1.111299991607666
7qf0.pdb	7qf0_HL_A_YH52W.pdb	-3.4805922508239746	-3.7283999919891357
7qf0.pdb	7qf0_HL_A_YH52V.pdb	-0.19097022712230682	-1.940600037574768
7qf0.pdb	7qf0_HL_A_SH53A.pdb	-0.4393733739852905	-0.19539999961853027
7qf0.pdb	7qf0_HL_A_SH53R.pdb	-6.232208728790283	-9.738340377807617
7qf0.pdb	7qf0_HL_A_SH53N.pdb	-4.0593767166137695	-4.41349983215332
7qf0.pdb	7qf0_HL_A_SH53D.pdb	-3.7359073162078857	-3.759200096130371
7qf0.pdb	7qf0_HL_A_SH53C.pdb	-1.1200065612792969	-0.5242999792098999
7qf0.pdb	7qf0_HL_A_SH53Q.pdb	-1.5177592039108276	-2.3510000705718994
7qf0.pdb	7qf0_HL_A_SH53E.pdb	-1.7056142091751099	0.5277000069618225
7qf0.pdb	7qf0_HL_A_SH53G.pdb	-0.7099593877792358	0.21649999916553497
7qf0.pdb	7qf0_HL_A_SH53H.pdb	-10.805266380310059	-9.027549743652344
7qf0.pdb	7qf0_HL_A_SH53I.pdb	-5.529505729675293	-4.3190999031066895
7qf0.pdb	7qf0_HL_A_SH53L.pdb	-5.32670783996582	-5.155200004577637
7qf0.pdb	7qf0_HL_A_SH53K.pdb	-1.1427494287490845	-4.667099952697754
7qf0.pdb	7qf0_HL_A_SH53M.pdb	-3.0876190662384033	-3.5048000812530518
7qf0.pdb	7qf0_HL_A_SH53F.pdb	-9.13427734375	-8.492440223693848
7qf0.pdb	7qf0_HL_A_SH53P.pdb	-0.14504468441009521	0.46059998869895935
7qf0.pdb	7qf0_HL_A_SH53T.pdb	-0.10003676265478134	-0.5807999968528748
7qf0.pdb	7qf0_HL_A_SH53W.pdb	-24.08332061767578	-25.23019027709961
7qf0.pdb	7qf0_HL_A_SH53Y.pdb	-8.852635383605957	-11.85044002532959
7qf0.pdb	7qf0_HL_A_SH53V.pdb	-2.3984310626983643	-1.0439000129699707
7qf0.pdb	7qf0_HL_A_GH54A.pdb	0.048841074109077454	0.2563000023365021
7qf0.pdb	7qf0_HL_A_GH54R.pdb	-3.508918046951294	-2.1786000728607178
7qf0.pdb	7qf0_HL_A_GH54N.pdb	0.6726663112640381	0.7211999893188477
7qf0.pdb	7qf0_HL_A_GH54D.pdb	-0.04665346443653107	-2.819000005722046
7qf0.pdb	7qf0_HL_A_GH54C.pdb	0.6452056765556335	-0.14339999854564667
7qf0.pdb	7qf0_HL_A_GH54Q.pdb	-1.9652663469314575	-1.332900047302246
7qf0.pdb	7qf0_HL_A_GH54E.pdb	-2.403841018676758	-3.2916998863220215
7qf0.pdb	7qf0_HL_A_GH54H.pdb	-15.932228088378906	-14.598079681396484
7qf0.pdb	7qf0_HL_A_GH54I.pdb	-5.553335189819336	-4.210899829864502
7qf0.pdb	7qf0_HL_A_GH54L.pdb	-9.317671775817871	-8.81212043762207
7qf0.pdb	7qf0_HL_A_GH54K.pdb	-0.778468132019043	-1.8284000158309937
7qf0.pdb	7qf0_HL_A_GH54M.pdb	-0.6990107297897339	0.26579999923706055
7qf0.pdb	7qf0_HL_A_GH54F.pdb	-13.890530586242676	-10.466010093688965
7qf0.pdb	7qf0_HL_A_GH54P.pdb	-3.3704724311828613	-6.662779808044434
7qf0.pdb	7qf0_HL_A_GH54S.pdb	0.03200086951255798	-0.5383999943733215
7qf0.pdb	7qf0_HL_A_GH54T.pdb	-2.825324773788452	-3.1487998962402344
7qf0.pdb	7qf0_HL_A_GH54W.pdb	-14.72712230682373	-13.752829551696777
7qf0.pdb	7qf0_HL_A_GH54Y.pdb	-22.273157119750977	-17.009729385375977
7qf0.pdb	7qf0_HL_A_GH54V.pdb	-5.044865608215332	-3.234499931335449
7qf0.pdb	7qf0_HL_A_SH56A.pdb	-0.4872031807899475	-0.3840999901294708
7qf0.pdb	7qf0_HL_A_SH56R.pdb	-5.199105739593506	-3.450500011444092
7qf0.pdb	7qf0_HL_A_SH56N.pdb	-6.640872955322266	-4.801499843597412
7qf0.pdb	7qf0_HL_A_SH56D.pdb	-0.4915139079093933	-3.447999954223633
7qf0.pdb	7qf0_HL_A_SH56C.pdb	-1.918023943901062	-2.5097999572753906
7qf0.pdb	7qf0_HL_A_SH56Q.pdb	-2.0391998291015625	-3.5655999183654785
7qf0.pdb	7qf0_HL_A_SH56E.pdb	-9.186699867248535	-7.999599933624268
7qf0.pdb	7qf0_HL_A_SH56G.pdb	-0.35317057371139526	-0.272599995136261
7qf0.pdb	7qf0_HL_A_SH56H.pdb	-20.317705154418945	-14.708033561706543
7qf0.pdb	7qf0_HL_A_SH56I.pdb	-2.075408458709717	-2.697200059890747
7qf0.pdb	7qf0_HL_A_SH56L.pdb	-3.682713270187378	-3.7941999435424805
7qf0.pdb	7qf0_HL_A_SH56K.pdb	-2.775408983230591	-3.05430006980896
7qf0.pdb	7qf0_HL_A_SH56M.pdb	-1.0604829788208008	-2.2904000282287598
7qf0.pdb	7qf0_HL_A_SH56F.pdb	-20.721473693847656	-14.495369911193848
7qf0.pdb	7qf0_HL_A_SH56P.pdb	-0.9819716811180115	-1.1784000396728516
7qf0.pdb	7qf0_HL_A_SH56T.pdb	0.09697727859020233	-0.8748000264167786
7qf0.pdb	7qf0_HL_A_SH56W.pdb	-6.3954925537109375	-7.814000129699707
7qf0.pdb	7qf0_HL_A_SH56Y.pdb	-1.246409296989441	-4.864200115203857
7qf0.pdb	7qf0_HL_A_SH56V.pdb	-1.239702582359314	-2.0648999214172363
7qf0.pdb	7qf0_HL_A_FH58A.pdb	0.1020393818616867	-0.39719998836517334
7qf0.pdb	7qf0_HL_A_FH58R.pdb	0.12047801911830902	-0.4462999999523163
7qf0.pdb	7qf0_HL_A_FH58N.pdb	0.09133271872997284	-0.8435999751091003
7qf0.pdb	7qf0_HL_A_FH58D.pdb	0.0023488849401474	-0.567300021648407
7qf0.pdb	7qf0_HL_A_FH58C.pdb	0.1409342736005783	-0.7807000279426575
7qf0.pdb	7qf0_HL_A_FH58Q.pdb	0.03957068920135498	-0.5799999833106995
7qf0.pdb	7qf0_HL_A_FH58E.pdb	0.13167662918567657	-1.0130000114440918
7qf0.pdb	7qf0_HL_A_FH58G.pdb	0.15217401087284088	-0.37229999899864197
7qf0.pdb	7qf0_HL_A_FH58H.pdb	-0.1898316890001297	-0.6431999802589417
7qf0.pdb	7qf0_HL_A_FH58I.pdb	0.07333700358867645	-0.07890000194311142
7qf0.pdb	7qf0_HL_A_FH58L.pdb	-0.07867903262376785	-0.5551000237464905
7qf0.pdb	7qf0_HL_A_FH58K.pdb	0.3655998706817627	0.4968000054359436
7qf0.pdb	7qf0_HL_A_FH58M.pdb	0.3370155692100525	0.22339999675750732
7qf0.pdb	7qf0_HL_A_FH58P.pdb	0.28383558988571167	-0.31709998846054077
7qf0.pdb	7qf0_HL_A_FH58S.pdb	-0.09242938458919525	-0.7360000014305115
7qf0.pdb	7qf0_HL_A_FH58T.pdb	0.015291973948478699	-0.6305999755859375
7qf0.pdb	7qf0_HL_A_FH58W.pdb	0.13203059136867523	-0.6208999752998352
7qf0.pdb	7qf0_HL_A_FH58Y.pdb	-0.5899278521537781	-2.4628000259399414
7qf0.pdb	7qf0_HL_A_FH58V.pdb	0.21126587688922882	-0.28679999709129333
7qf0.pdb	7qf0_HL_A_RH97A.pdb	-1.6717326641082764	-3.523699998855591
7qf0.pdb	7qf0_HL_A_RH97N.pdb	-1.7279956340789795	-3.4612998962402344
7qf0.pdb	7qf0_HL_A_RH97D.pdb	-1.687554955482483	-3.3877999782562256
7qf0.pdb	7qf0_HL_A_RH97C.pdb	-1.6176154613494873	-3.2397000789642334
7qf0.pdb	7qf0_HL_A_RH97Q.pdb	-1.3075997829437256	-2.6565001010894775
7qf0.pdb	7qf0_HL_A_RH97E.pdb	-1.3713550567626953	-2.4923999309539795
7qf0.pdb	7qf0_HL_A_RH97G.pdb	-1.6013144254684448	-3.5971999168395996
7qf0.pdb	7qf0_HL_A_RH97H.pdb	-1.4131916761398315	-3.2472000122070312
7qf0.pdb	7qf0_HL_A_RH97I.pdb	-1.7272475957870483	-2.967900037765503
7qf0.pdb	7qf0_HL_A_RH97L.pdb	-1.543161392211914	-2.85509991645813
7qf0.pdb	7qf0_HL_A_RH97K.pdb	-0.8267838358879089	-1.1759999990463257
7qf0.pdb	7qf0_HL_A_RH97M.pdb	-1.67099928855896	-2.862799882888794
7qf0.pdb	7qf0_HL_A_RH97F.pdb	-2.3190064430236816	-5.106500148773193
7qf0.pdb	7qf0_HL_A_RH97P.pdb	-2.1131224632263184	-3.2290000915527344
7qf0.pdb	7qf0_HL_A_RH97S.pdb	-1.6303550004959106	-3.4646999835968018
7qf0.pdb	7qf0_HL_A_RH97T.pdb	-1.647735834121704	-3.3701000213623047
7qf0.pdb	7qf0_HL_A_RH97W.pdb	-1.5116549730300903	-2.072000026702881
7qf0.pdb	7qf0_HL_A_RH97Y.pdb	-2.9623210430145264	-4.1321001052856445
7qf0.pdb	7qf0_HL_A_RH97V.pdb	-1.6516014337539673	-3.1040000915527344
7qf0.pdb	7qf0_HL_A_GH99A.pdb	-0.23880352079868317	0.2962999939918518
7qf0.pdb	7qf0_HL_A_GH99R.pdb	-0.05690394341945648	0.8553000092506409
7qf0.pdb	7qf0_HL_A_GH99N.pdb	-0.47661691904067993	0.7846999764442444
7qf0.pdb	7qf0_HL_A_GH99D.pdb	-0.06362640857696533	1.7458000183105469
7qf0.pdb	7qf0_HL_A_GH99C.pdb	-0.3094066381454468	0.5677000284194946
7qf0.pdb	7qf0_HL_A_GH99Q.pdb	-0.0035515278577804565	1.6272000074386597
7qf0.pdb	7qf0_HL_A_GH99E.pdb	-0.18676148355007172	2.1507999897003174
7qf0.pdb	7qf0_HL_A_GH99H.pdb	-4.63044548034668	-4.894899845123291
7qf0.pdb	7qf0_HL_A_GH99I.pdb	-0.283122181892395	0.46630001068115234
7qf0.pdb	7qf0_HL_A_GH99L.pdb	-0.1364108771085739	1.6167000532150269
7qf0.pdb	7qf0_HL_A_GH99K.pdb	-0.3659985065460205	1.0434000492095947
7qf0.pdb	7qf0_HL_A_GH99M.pdb	-0.20817099511623383	1.2940000295639038
7qf0.pdb	7qf0_HL_A_GH99F.pdb	-5.62306547164917	-6.966839790344238
7qf0.pdb	7qf0_HL_A_GH99P.pdb	-0.3577757477760315	-0.02810000069439411
7qf0.pdb	7qf0_HL_A_GH99S.pdb	-0.6248831748962402	0.07840000092983246
7qf0.pdb	7qf0_HL_A_GH99T.pdb	-0.25204190611839294	0.8497999906539917
7qf0.pdb	7qf0_HL_A_GH99W.pdb	-11.126042366027832	-11.932939529418945
7qf0.pdb	7qf0_HL_A_GH99Y.pdb	-13.5173978805542	-17.88817024230957
7qf0.pdb	7qf0_HL_A_GH99V.pdb	-0.22148369252681732	0.298799991607666
7qf0.pdb	7qf0_HL_A_DH100A.pdb	-0.4516007900238037	-2.9231998920440674
7qf0.pdb	7qf0_HL_A_DH100R.pdb	-0.5047505497932434	-3.6454999446868896
7qf0.pdb	7qf0_HL_A_DH100N.pdb	-0.3188401460647583	-1.9280999898910522
7qf0.pdb	7qf0_HL_A_DH100C.pdb	0.09017954766750336	-2.3303000926971436
7qf0.pdb	7qf0_HL_A_DH100Q.pdb	-1.0890686511993408	-2.253499984741211
7qf0.pdb	7qf0_HL_A_DH100E.pdb	0.17029835283756256	-0.40880000591278076
7qf0.pdb	7qf0_HL_A_DH100G.pdb	-0.550275444984436	-3.303499937057495
7qf0.pdb	7qf0_HL_A_DH100H.pdb	-0.8121796250343323	-2.202399969100952
7qf0.pdb	7qf0_HL_A_DH100I.pdb	-0.023691698908805847	-3.1240999698638916
7qf0.pdb	7qf0_HL_A_DH100L.pdb	-1.9952095746994019	-3.1013998985290527
7qf0.pdb	7qf0_HL_A_DH100K.pdb	-0.5065789818763733	-2.902600049972534
7qf0.pdb	7qf0_HL_A_DH100M.pdb	0.20404152572155	-1.9500999450683594
7qf0.pdb	7qf0_HL_A_DH100F.pdb	-4.704921722412109	-4.308899879455566
7qf0.pdb	7qf0_HL_A_DH100P.pdb	-0.254500150680542	-2.5302000045776367
7qf0.pdb	7qf0_HL_A_DH100S.pdb	-0.6050126552581787	-2.22160005569458
7qf0.pdb	7qf0_HL_A_DH100T.pdb	-0.5975815057754517	-3.2274999618530273
7qf0.pdb	7qf0_HL_A_DH100W.pdb	-1.8884018659591675	-5.090400218963623
7qf0.pdb	7qf0_HL_A_DH100Y.pdb	-3.088996648788452	-4.3821001052856445
7qf0.pdb	7qf0_HL_A_DH100V.pdb	-0.6143463253974915	-2.3206000328063965
7qf0.pdb	7qf0_HL_A_YH101A.pdb	-0.46559828519821167	-1.2515000104904175
7qf0.pdb	7qf0_HL_A_YH101R.pdb	-1.0496103763580322	-1.3170000314712524
7qf0.pdb	7qf0_HL_A_YH101N.pdb	-0.41356807947158813	-1.6366000175476074
7qf0.pdb	7qf0_HL_A_YH101D.pdb	-1.0004297494888306	-1.711899995803833
7qf0.pdb	7qf0_HL_A_YH101C.pdb	-0.3259701132774353	-1.1480000019073486
7qf0.pdb	7qf0_HL_A_YH101Q.pdb	0.010886520147323608	-1.5045000314712524
7qf0.pdb	7qf0_HL_A_YH101E.pdb	-0.91623455286026	-1.8986999988555908
7qf0.pdb	7qf0_HL_A_YH101G.pdb	-0.5776556730270386	-1.941100001335144
7qf0.pdb	7qf0_HL_A_YH101H.pdb	-0.7450495958328247	-1.236199975013733
7qf0.pdb	7qf0_HL_A_YH101I.pdb	-0.1644580364227295	-0.30410000681877136
7qf0.pdb	7qf0_HL_A_YH101L.pdb	-0.06202556937932968	-0.816100001335144
7qf0.pdb	7qf0_HL_A_YH101K.pdb	-0.6805683970451355	-1.4816999435424805
7qf0.pdb	7qf0_HL_A_YH101M.pdb	-0.2818117141723633	-1.0252000093460083
7qf0.pdb	7qf0_HL_A_YH101F.pdb	-0.06328001618385315	0.1429000049829483
7qf0.pdb	7qf0_HL_A_YH101P.pdb	-1.0249348878860474	-1.6591999530792236
7qf0.pdb	7qf0_HL_A_YH101S.pdb	-0.8631329536437988	-1.6338000297546387
7qf0.pdb	7qf0_HL_A_YH101T.pdb	-0.837736964225769	-0.7563999891281128
7qf0.pdb	7qf0_HL_A_YH101W.pdb	-0.11117608845233917	-1.079300045967102
7qf0.pdb	7qf0_HL_A_YH101V.pdb	-0.10357539355754852	0.1858000010251999
7qf0.pdb	7qf0_HL_A_YH102A.pdb	-0.06480084359645844	-1.7925000190734863
7qf0.pdb	7qf0_HL_A_YH102R.pdb	-0.2661798894405365	-1.548200011253357
7qf0.pdb	7qf0_HL_A_YH102N.pdb	-0.28216028213500977	-1.6548000574111938
7qf0.pdb	7qf0_HL_A_YH102D.pdb	-0.3134894371032715	-1.968999981880188
7qf0.pdb	7qf0_HL_A_YH102C.pdb	0.03635932505130768	-1.2594000101089478
7qf0.pdb	7qf0_HL_A_YH102Q.pdb	-0.2571451663970947	-1.694700002670288
7qf0.pdb	7qf0_HL_A_YH102E.pdb	-0.3698693513870239	-2.022599935531616
7qf0.pdb	7qf0_HL_A_YH102G.pdb	-0.10244043171405792	-2.057300090789795
7qf0.pdb	7qf0_HL_A_YH102H.pdb	0.20721276104450226	-0.7710999846458435
7qf0.pdb	7qf0_HL_A_YH102I.pdb	0.645476222038269	-0.23149999976158142
7qf0.pdb	7qf0_HL_A_YH102L.pdb	0.8011266589164734	0.05660000070929527
7qf0.pdb	7qf0_HL_A_YH102K.pdb	-0.2621307671070099	-1.4330999851226807
7qf0.pdb	7qf0_HL_A_YH102M.pdb	0.8081246018409729	0.2492000013589859
7qf0.pdb	7qf0_HL_A_YH102F.pdb	0.613828718662262	0.2240000069141388
7qf0.pdb	7qf0_HL_A_YH102P.pdb	-0.20490872859954834	-2.296600103378296
7qf0.pdb	7qf0_HL_A_YH102S.pdb	-0.2521694600582123	-1.9036999940872192
7qf0.pdb	7qf0_HL_A_YH102T.pdb	-0.18310368061065674	-1.8558000326156616
7qf0.pdb	7qf0_HL_A_YH102W.pdb	0.4084690809249878	0.4253999888896942
7qf0.pdb	7qf0_HL_A_YH102V.pdb	0.07395361363887787	-1.0750000476837158
7qf0.pdb	7qf0_HL_A_IL2A.pdb	-0.5609413981437683	-0.8920000195503235
7qf0.pdb	7qf0_HL_A_IL2R.pdb	-0.7471363544464111	-0.9656000137329102
7qf0.pdb	7qf0_HL_A_IL2N.pdb	-0.4925473928451538	-0.44130000472068787
7qf0.pdb	7qf0_HL_A_IL2D.pdb	-0.18109650909900665	-0.4763999879360199
7qf0.pdb	7qf0_HL_A_IL2C.pdb	-0.67410808801651	-0.5511999726295471
7qf0.pdb	7qf0_HL_A_IL2Q.pdb	-0.4775676131248474	-0.7623000144958496
7qf0.pdb	7qf0_HL_A_IL2E.pdb	-0.6306492686271667	-1.3346999883651733
7qf0.pdb	7qf0_HL_A_IL2G.pdb	-0.5981443524360657	-0.9645000100135803
7qf0.pdb	7qf0_HL_A_IL2H.pdb	-0.4653940796852112	-0.6607999801635742
7qf0.pdb	7qf0_HL_A_IL2L.pdb	-0.11149834096431732	0.11919999867677689
7qf0.pdb	7qf0_HL_A_IL2K.pdb	-0.2946086525917053	-1.6693999767303467
7qf0.pdb	7qf0_HL_A_IL2M.pdb	0.18774579465389252	0.5569999814033508
7qf0.pdb	7qf0_HL_A_IL2F.pdb	0.07292409241199493	-0.026200000196695328
7qf0.pdb	7qf0_HL_A_IL2P.pdb	-0.09581161290407181	-0.9373999834060669
7qf0.pdb	7qf0_HL_A_IL2S.pdb	-0.8470543026924133	-1.0546000003814697
7qf0.pdb	7qf0_HL_A_IL2T.pdb	-0.7887625098228455	-0.7462999820709229
7qf0.pdb	7qf0_HL_A_IL2W.pdb	0.035858526825904846	0.12610000371932983
7qf0.pdb	7qf0_HL_A_IL2Y.pdb	-0.4733586311340332	-0.10090000182390213
7qf0.pdb	7qf0_HL_A_IL2V.pdb	-0.46547961235046387	-0.4602000117301941
7qf0.pdb	7qf0_HL_A_QL27A.pdb	-0.17134054005146027	0.006300000008195639
7qf0.pdb	7qf0_HL_A_QL27R.pdb	-0.09699226915836334	0.1005999967455864
7qf0.pdb	7qf0_HL_A_QL27N.pdb	-0.36920374631881714	-0.1834000051021576
7qf0.pdb	7qf0_HL_A_QL27D.pdb	-0.28114554286003113	-0.1768999993801117
7qf0.pdb	7qf0_HL_A_QL27C.pdb	-0.19395147264003754	0.007799999788403511
7qf0.pdb	7qf0_HL_A_QL27E.pdb	0.006813719868659973	0.07729999721050262
7qf0.pdb	7qf0_HL_A_QL27G.pdb	-0.26825177669525146	-0.2207999974489212
7qf0.pdb	7qf0_HL_A_QL27H.pdb	0.05936780571937561	0.032499998807907104
7qf0.pdb	7qf0_HL_A_QL27I.pdb	-1.3432320356369019	-0.43790000677108765
7qf0.pdb	7qf0_HL_A_QL27L.pdb	0.20277874171733856	0.25200000405311584
7qf0.pdb	7qf0_HL_A_QL27K.pdb	-0.09731508791446686	0.4731999933719635
7qf0.pdb	7qf0_HL_A_QL27M.pdb	0.19523929059505463	0.47029998898506165
7qf0.pdb	7qf0_HL_A_QL27F.pdb	3.933906555175781e-05	0.15629999339580536
7qf0.pdb	7qf0_HL_A_QL27P.pdb	-0.11613446474075317	0.1859000027179718
7qf0.pdb	7qf0_HL_A_QL27S.pdb	-0.47618621587753296	-0.18289999663829803
7qf0.pdb	7qf0_HL_A_QL27T.pdb	-1.411451816558838	-0.7608000040054321
7qf0.pdb	7qf0_HL_A_QL27W.pdb	-0.2670024335384369	0.10209999978542328
7qf0.pdb	7qf0_HL_A_QL27Y.pdb	-0.13114364445209503	0.06650000065565109
7qf0.pdb	7qf0_HL_A_QL27V.pdb	0.08996312320232391	0.07119999825954437
7qf0.pdb	7qf0_HL_A_GL28A.pdb	-4.6722636222839355	-3.440500020980835
7qf0.pdb	7qf0_HL_A_GL28R.pdb	-9.78862476348877	-9.304140090942383
7qf0.pdb	7qf0_HL_A_GL28N.pdb	-9.519972801208496	-3.929800033569336
7qf0.pdb	7qf0_HL_A_GL28D.pdb	-9.512141227722168	-5.078999996185303
7qf0.pdb	7qf0_HL_A_GL28C.pdb	-5.185798645019531	-4.827000141143799
7qf0.pdb	7qf0_HL_A_GL28Q.pdb	-13.97063159942627	-10.299909591674805
7qf0.pdb	7qf0_HL_A_GL28E.pdb	-13.362282752990723	-10.686750411987305
7qf0.pdb	7qf0_HL_A_GL28H.pdb	-29.765363693237305	-19.559480667114258
7qf0.pdb	7qf0_HL_A_GL28I.pdb	-11.397440910339355	-9.566120147705078
7qf0.pdb	7qf0_HL_A_GL28L.pdb	-11.756816864013672	-10.516719818115234
7qf0.pdb	7qf0_HL_A_GL28K.pdb	-11.75032901763916	-9.27931022644043
7qf0.pdb	7qf0_HL_A_GL28M.pdb	-7.848854064941406	-8.124899864196777
7qf0.pdb	7qf0_HL_A_GL28F.pdb	-19.855974197387695	-16.672794342041016
7qf0.pdb	7qf0_HL_A_GL28P.pdb	-10.678861618041992	-6.6420698165893555
7qf0.pdb	7qf0_HL_A_GL28S.pdb	-6.068145751953125	-3.3673999309539795
7qf0.pdb	7qf0_HL_A_GL28T.pdb	-11.747783660888672	-9.290539741516113
7qf0.pdb	7qf0_HL_A_GL28W.pdb	-21.441768646240234	-17.428760528564453
7qf0.pdb	7qf0_HL_A_GL28Y.pdb	-20.00472068786621	-16.513717651367188
7qf0.pdb	7qf0_HL_A_GL28V.pdb	-10.712804794311523	-9.632499694824219
7qf0.pdb	7qf0_HL_A_SL30A.pdb	-0.525706946849823	0.6776999831199646
7qf0.pdb	7qf0_HL_A_SL30R.pdb	-0.7320204377174377	-1.1902999877929688
7qf0.pdb	7qf0_HL_A_SL30N.pdb	0.07507859170436859	1.1612999439239502
7qf0.pdb	7qf0_HL_A_SL30D.pdb	-0.6286374926567078	-0.5479000210762024
7qf0.pdb	7qf0_HL_A_SL30C.pdb	-0.5686947107315063	0.911899983882904
7qf0.pdb	7qf0_HL_A_SL30Q.pdb	-2.622215747833252	-1.476699948310852
7qf0.pdb	7qf0_HL_A_SL30E.pdb	-1.0678884983062744	-0.8406999707221985
7qf0.pdb	7qf0_HL_A_SL30G.pdb	-0.48724067211151123	0.38199999928474426
7qf0.pdb	7qf0_HL_A_SL30H.pdb	-1.7839901447296143	-0.7347000241279602
7qf0.pdb	7qf0_HL_A_SL30I.pdb	-0.8009567856788635	0.010999999940395355
7qf0.pdb	7qf0_HL_A_SL30L.pdb	-1.2265371084213257	0.32179999351501465
7qf0.pdb	7qf0_HL_A_SL30K.pdb	-0.8142937421798706	-0.28540000319480896
7qf0.pdb	7qf0_HL_A_SL30M.pdb	-1.4778156280517578	-0.03579999879002571
7qf0.pdb	7qf0_HL_A_SL30F.pdb	-0.07685820758342743	1.5496000051498413
7qf0.pdb	7qf0_HL_A_SL30P.pdb	-0.9312758445739746	0.3610000014305115
7qf0.pdb	7qf0_HL_A_SL30T.pdb	-0.5889187455177307	-0.21619999408721924
7qf0.pdb	7qf0_HL_A_SL30W.pdb	-2.255998373031616	-1.0525000095367432
7qf0.pdb	7qf0_HL_A_SL30Y.pdb	-1.5455328226089478	0.43459999561309814
7qf0.pdb	7qf0_HL_A_SL30V.pdb	-1.5464037656784058	-0.5199000239372253
7qf0.pdb	7qf0_HL_A_FL32A.pdb	-0.5784386396408081	-1.3968000411987305
7qf0.pdb	7qf0_HL_A_FL32R.pdb	0.5286158323287964	0.15690000355243683
7qf0.pdb	7qf0_HL_A_FL32N.pdb	-0.624226450920105	-1.385599970817566
7qf0.pdb	7qf0_HL_A_FL32D.pdb	-0.6011297702789307	-1.4615000486373901
7qf0.pdb	7qf0_HL_A_FL32C.pdb	-0.561846137046814	-1.4646999835968018
7qf0.pdb	7qf0_HL_A_FL32Q.pdb	-0.5432693362236023	-1.56659996509552
7qf0.pdb	7qf0_HL_A_FL32E.pdb	-0.7148414254188538	-1.7646000385284424
7qf0.pdb	7qf0_HL_A_FL32G.pdb	-0.6517906188964844	-1.4875999689102173
7qf0.pdb	7qf0_HL_A_FL32H.pdb	-0.4649243950843811	-1.191499948501587
7qf0.pdb	7qf0_HL_A_FL32I.pdb	-0.9231898188591003	-1.9643000364303589
7qf0.pdb	7qf0_HL_A_FL32L.pdb	0.04902444779872894	-0.7584999799728394
7qf0.pdb	7qf0_HL_A_FL32K.pdb	-0.3702090382575989	0.703499972820282
7qf0.pdb	7qf0_HL_A_FL32M.pdb	-0.20351295173168182	-0.19550000131130219
7qf0.pdb	7qf0_HL_A_FL32P.pdb	-0.4836888313293457	-1.6799999475479126
7qf0.pdb	7qf0_HL_A_FL32S.pdb	-0.9313907027244568	-1.5455000400543213
7qf0.pdb	7qf0_HL_A_FL32T.pdb	-0.5698074698448181	-0.6676999926567078
7qf0.pdb	7qf0_HL_A_FL32W.pdb	0.3244050145149231	2.1710000038146973
7qf0.pdb	7qf0_HL_A_FL32Y.pdb	-1.4123841524124146	0.19609999656677246
7qf0.pdb	7qf0_HL_A_FL32V.pdb	-0.4011634588241577	-1.5180000066757202
7qf0.pdb	7qf0_HL_A_SL67A.pdb	-0.15732307732105255	-0.3959999978542328
7qf0.pdb	7qf0_HL_A_SL67R.pdb	-0.40997058153152466	-0.3319999873638153
7qf0.pdb	7qf0_HL_A_SL67N.pdb	-0.5706667900085449	-0.5485000014305115
7qf0.pdb	7qf0_HL_A_SL67D.pdb	0.2034035176038742	-0.03720000013709068
7qf0.pdb	7qf0_HL_A_SL67C.pdb	-0.13989172875881195	-0.3463999927043915
7qf0.pdb	7qf0_HL_A_SL67Q.pdb	-0.3670990467071533	-0.3411000072956085
7qf0.pdb	7qf0_HL_A_SL67E.pdb	-0.04803451895713806	0.3407999873161316
7qf0.pdb	7qf0_HL_A_SL67G.pdb	0.02285797894001007	1.0085999965667725
7qf0.pdb	7qf0_HL_A_SL67H.pdb	-0.44023674726486206	-0.6952000260353088
7qf0.pdb	7qf0_HL_A_SL67I.pdb	0.1971813291311264	-0.21699999272823334
7qf0.pdb	7qf0_HL_A_SL67L.pdb	0.025601178407669067	-0.38029998540878296
7qf0.pdb	7qf0_HL_A_SL67K.pdb	-0.2751782536506653	0.6182000041007996
7qf0.pdb	7qf0_HL_A_SL67M.pdb	0.21429069340229034	-0.5270000100135803
7qf0.pdb	7qf0_HL_A_SL67F.pdb	0.05423538386821747	-0.21719999611377716
7qf0.pdb	7qf0_HL_A_SL67P.pdb	0.07293398678302765	-0.156700000166893
7qf0.pdb	7qf0_HL_A_SL67T.pdb	0.45140260457992554	1.4593000411987305
7qf0.pdb	7qf0_HL_A_SL67W.pdb	0.10560621321201324	-0.2572000026702881
7qf0.pdb	7qf0_HL_A_SL67Y.pdb	-0.09463722258806229	-0.17249999940395355
7qf0.pdb	7qf0_HL_A_SL67V.pdb	0.07399870455265045	0.6378999948501587
7qf0.pdb	7qf0_HL_A_RL90A.pdb	-0.2004265934228897	-0.9563999772071838
7qf0.pdb	7qf0_HL_A_RL90N.pdb	-0.19482465088367462	-0.9185000061988831
7qf0.pdb	7qf0_HL_A_RL90D.pdb	0.33330821990966797	-0.7896000146865845
7qf0.pdb	7qf0_HL_A_RL90C.pdb	-0.16179236769676208	-0.9850000143051147
7qf0.pdb	7qf0_HL_A_RL90Q.pdb	0.07023347914218903	-0.2712000012397766
7qf0.pdb	7qf0_HL_A_RL90E.pdb	-0.5772272348403931	-1.1562999486923218
7qf0.pdb	7qf0_HL_A_RL90G.pdb	-0.284885048866272	-0.9983999729156494
7qf0.pdb	7qf0_HL_A_RL90H.pdb	0.03511705994606018	-0.5309000015258789
7qf0.pdb	7qf0_HL_A_RL90I.pdb	-0.06921213865280151	-0.439300000667572
7qf0.pdb	7qf0_HL_A_RL90L.pdb	-0.02791503071784973	-0.39500001072883606
7qf0.pdb	7qf0_HL_A_RL90K.pdb	-0.22633250057697296	0.7846999764442444
7qf0.pdb	7qf0_HL_A_RL90M.pdb	0.18115822970867157	-0.5058000087738037
7qf0.pdb	7qf0_HL_A_RL90F.pdb	-1.484724760055542	-1.1193000078201294
7qf0.pdb	7qf0_HL_A_RL90P.pdb	-0.460745632648468	-0.9581000208854675
7qf0.pdb	7qf0_HL_A_RL90S.pdb	-0.8108645677566528	-0.9884999990463257
7qf0.pdb	7qf0_HL_A_RL90T.pdb	-0.6272261142730713	-1.0573999881744385
7qf0.pdb	7qf0_HL_A_RL90W.pdb	-1.4769126176834106	-2.9059998989105225
7qf0.pdb	7qf0_HL_A_RL90Y.pdb	0.17455275356769562	-4.579899787902832
7qf0.pdb	7qf0_HL_A_RL90V.pdb	-0.0633133053779602	-0.651199996471405
7qf0.pdb	7qf0_HL_A_DL92A.pdb	-1.8593840599060059	-2.469899892807007
7qf0.pdb	7qf0_HL_A_DL92R.pdb	-2.0898244380950928	-4.77209997177124
7qf0.pdb	7qf0_HL_A_DL92N.pdb	-1.4723061323165894	-0.6906999945640564
7qf0.pdb	7qf0_HL_A_DL92C.pdb	-1.7066051959991455	-2.203200101852417
7qf0.pdb	7qf0_HL_A_DL92Q.pdb	-1.3886460065841675	-1.7548999786376953
7qf0.pdb	7qf0_HL_A_DL92E.pdb	-0.9160305857658386	-1.9950000047683716
7qf0.pdb	7qf0_HL_A_DL92G.pdb	-1.8490724563598633	-2.7541000843048096
7qf0.pdb	7qf0_HL_A_DL92H.pdb	-1.899183988571167	-1.8289999961853027
7qf0.pdb	7qf0_HL_A_DL92I.pdb	-1.6378288269042969	-1.4700000286102295
7qf0.pdb	7qf0_HL_A_DL92L.pdb	-2.8432776927948	-4.293499946594238
7qf0.pdb	7qf0_HL_A_DL92K.pdb	-3.1713321208953857	-3.6173999309539795
7qf0.pdb	7qf0_HL_A_DL92M.pdb	-1.3337384462356567	-1.0878000259399414
7qf0.pdb	7qf0_HL_A_DL92F.pdb	-2.967440605163574	-3.3624000549316406
7qf0.pdb	7qf0_HL_A_DL92P.pdb	-2.146078586578369	-3.444499969482422
7qf0.pdb	7qf0_HL_A_DL92S.pdb	-2.181835651397705	-3.4979000091552734
7qf0.pdb	7qf0_HL_A_DL92T.pdb	-1.9703553915023804	-2.6124000549316406
7qf0.pdb	7qf0_HL_A_DL92W.pdb	-1.9790345430374146	-2.899199962615967
7qf0.pdb	7qf0_HL_A_DL92Y.pdb	-3.7301530838012695	-3.1043999195098877
7qf0.pdb	7qf0_HL_A_DL92V.pdb	-1.834303855895996	-2.06850004196167
7qf0.pdb	7qf0_HL_A_SL93A.pdb	0.29714083671569824	0.10700000077486038
7qf0.pdb	7qf0_HL_A_SL93R.pdb	0.3418443202972412	0.34599998593330383
7qf0.pdb	7qf0_HL_A_SL93N.pdb	-0.036883920431137085	0.022199999541044235
7qf0.pdb	7qf0_HL_A_SL93D.pdb	0.08802460134029388	-0.016200000420212746
7qf0.pdb	7qf0_HL_A_SL93C.pdb	0.3195043206214905	0.2784999907016754
7qf0.pdb	7qf0_HL_A_SL93Q.pdb	-0.06219516694545746	0.18140000104904175
7qf0.pdb	7qf0_HL_A_SL93E.pdb	-0.5557810664176941	-0.01489999983459711
7qf0.pdb	7qf0_HL_A_SL93G.pdb	0.18755124509334564	-0.21930000185966492
7qf0.pdb	7qf0_HL_A_SL93H.pdb	-0.2032850831747055	-0.2621999979019165
7qf0.pdb	7qf0_HL_A_SL93I.pdb	0.110782191157341	-0.0632999986410141
7qf0.pdb	7qf0_HL_A_SL93L.pdb	-0.054437026381492615	-0.053700000047683716
7qf0.pdb	7qf0_HL_A_SL93K.pdb	0.2677331566810608	0.25
7qf0.pdb	7qf0_HL_A_SL93M.pdb	0.10768409073352814	-0.05640000104904175
7qf0.pdb	7qf0_HL_A_SL93F.pdb	-0.9334413409233093	-0.27649998664855957
7qf0.pdb	7qf0_HL_A_SL93P.pdb	-0.7916649580001831	-2.7249999046325684
7qf0.pdb	7qf0_HL_A_SL93T.pdb	-0.1632804423570633	-0.12759999930858612
7qf0.pdb	7qf0_HL_A_SL93W.pdb	-0.6849850416183472	-1.9077999591827393
7qf0.pdb	7qf0_HL_A_SL93Y.pdb	-0.22724103927612305	0.3546000123023987
7qf0.pdb	7qf0_HL_A_SL93V.pdb	0.09448312222957611	-0.01979999989271164
7qf0.pdb	7qf0_HL_A_YL94A.pdb	0.12977074086666107	-0.7680000066757202
7qf0.pdb	7qf0_HL_A_YL94R.pdb	-0.15639790892601013	-1.378499984741211
7qf0.pdb	7qf0_HL_A_YL94N.pdb	-0.07677601277828217	-0.9162999987602234
7qf0.pdb	7qf0_HL_A_YL94D.pdb	-0.33710145950317383	-1.625499963760376
7qf0.pdb	7qf0_HL_A_YL94C.pdb	-0.1858135312795639	-0.6495000123977661
7qf0.pdb	7qf0_HL_A_YL94Q.pdb	-0.09354071319103241	-0.39649999141693115
7qf0.pdb	7qf0_HL_A_YL94E.pdb	0.9237563610076904	0.4867999851703644
7qf0.pdb	7qf0_HL_A_YL94G.pdb	-0.10645543038845062	-1.055400013923645
7qf0.pdb	7qf0_HL_A_YL94H.pdb	-0.06600722670555115	-0.5374000072479248
7qf0.pdb	7qf0_HL_A_YL94I.pdb	0.8844094276428223	0.003700000001117587
7qf0.pdb	7qf0_HL_A_YL94L.pdb	0.10367901623249054	0.1404000073671341
7qf0.pdb	7qf0_HL_A_YL94K.pdb	-0.1441166251897812	-1.1222000122070312
7qf0.pdb	7qf0_HL_A_YL94M.pdb	-0.0951264351606369	-0.21850000321865082
7qf0.pdb	7qf0_HL_A_YL94F.pdb	0.005439594388008118	0.10520000010728836
7qf0.pdb	7qf0_HL_A_YL94P.pdb	1.1137313842773438	-1.686400055885315
7qf0.pdb	7qf0_HL_A_YL94S.pdb	-0.23902349174022675	-1.0579999685287476
7qf0.pdb	7qf0_HL_A_YL94T.pdb	-0.3289799094200134	-0.8313000202178955
7qf0.pdb	7qf0_HL_A_YL94W.pdb	0.18827001750469208	0.5468999743461609
7qf0.pdb	7qf0_HL_A_YL94V.pdb	1.1645539999008179	-0.3352999985218048
7qf0.pdb	7qf0_HL_A_RA70A.pdb	-1.5583254098892212	-2.921799898147583
7qf0.pdb	7qf0_HL_A_RA70N.pdb	-1.8856360912322998	-2.900899887084961
7qf0.pdb	7qf0_HL_A_RA70D.pdb	-1.9972299337387085	-3.2400999069213867
7qf0.pdb	7qf0_HL_A_RA70C.pdb	-1.690693974494934	-2.3213999271392822
7qf0.pdb	7qf0_HL_A_RA70Q.pdb	-1.6260968446731567	-3.224299907684326
7qf0.pdb	7qf0_HL_A_RA70E.pdb	-1.8932965993881226	-2.990499973297119
7qf0.pdb	7qf0_HL_A_RA70G.pdb	-1.5807944536209106	-2.861599922180176
7qf0.pdb	7qf0_HL_A_RA70H.pdb	-1.6844061613082886	-2.7058000564575195
7qf0.pdb	7qf0_HL_A_RA70I.pdb	-1.8614829778671265	-3.0597000122070312
7qf0.pdb	7qf0_HL_A_RA70L.pdb	-1.6733704805374146	-2.6512999534606934
7qf0.pdb	7qf0_HL_A_RA70K.pdb	-1.8519293069839478	-2.3485000133514404
7qf0.pdb	7qf0_HL_A_RA70M.pdb	-1.7142523527145386	-2.454200029373169
7qf0.pdb	7qf0_HL_A_RA70F.pdb	-1.5060862302780151	-2.482800006866455
7qf0.pdb	7qf0_HL_A_RA70P.pdb	-2.0007827281951904	-1.2347999811172485
7qf0.pdb	7qf0_HL_A_RA70S.pdb	-1.716438889503479	-2.919600009918213
7qf0.pdb	7qf0_HL_A_RA70T.pdb	-1.82473623752594	-2.192699909210205
7qf0.pdb	7qf0_HL_A_RA70W.pdb	-1.4752886295318604	-1.628600001335144
7qf0.pdb	7qf0_HL_A_RA70Y.pdb	-1.590578317642212	-3.9489998817443848
7qf0.pdb	7qf0_HL_A_RA70V.pdb	-1.7718878984451294	-2.2523999214172363
7qf0.pdb	7qf0_HL_A_QA76A.pdb	-0.265034556388855	-0.49900001287460327
7qf0.pdb	7qf0_HL_A_QA76R.pdb	-0.17131739854812622	-0.007799999788403511
7qf0.pdb	7qf0_HL_A_QA76N.pdb	0.20083041489124298	-0.46140000224113464
7qf0.pdb	7qf0_HL_A_QA76D.pdb	-0.06913931667804718	-0.6085000038146973
7qf0.pdb	7qf0_HL_A_QA76C.pdb	-0.24239559471607208	-0.2240000069141388
7qf0.pdb	7qf0_HL_A_QA76E.pdb	-0.015916690230369568	-0.5285000205039978
7qf0.pdb	7qf0_HL_A_QA76G.pdb	-0.33059364557266235	-0.5289000272750854
7qf0.pdb	7qf0_HL_A_QA76H.pdb	-1.474609136581421	-1.3726999759674072
7qf0.pdb	7qf0_HL_A_QA76I.pdb	0.16490797698497772	-0.021700000390410423
7qf0.pdb	7qf0_HL_A_QA76L.pdb	0.13868002593517303	0.4593000113964081
7qf0.pdb	7qf0_HL_A_QA76K.pdb	-0.22558794915676117	0.453000009059906
7qf0.pdb	7qf0_HL_A_QA76M.pdb	0.04178041219711304	0.6055999994277954
7qf0.pdb	7qf0_HL_A_QA76F.pdb	-1.8650611639022827	-2.0536999702453613
7qf0.pdb	7qf0_HL_A_QA76P.pdb	-0.48440414667129517	-0.38670000433921814
7qf0.pdb	7qf0_HL_A_QA76S.pdb	-0.4330306649208069	-0.4507000148296356
7qf0.pdb	7qf0_HL_A_QA76T.pdb	-0.2669556736946106	-0.12229999899864197
7qf0.pdb	7qf0_HL_A_QA76W.pdb	-0.24404193460941315	1.1669000387191772
7qf0.pdb	7qf0_HL_A_QA76Y.pdb	-0.8411797881126404	-0.8399999737739563
7qf0.pdb	7qf0_HL_A_QA76V.pdb	-0.25755029916763306	-0.06729999929666519
7qf0.pdb	7qf0_HL_A_TA82A.pdb	-0.33400672674179077	0.27140000462532043
7qf0.pdb	7qf0_HL_A_TA82R.pdb	-0.021816059947013855	0.7275000214576721
7qf0.pdb	7qf0_HL_A_TA82N.pdb	-0.17308300733566284	0.8919000029563904
7qf0.pdb	7qf0_HL_A_TA82D.pdb	-0.29098862409591675	0.08560000360012054
7qf0.pdb	7qf0_HL_A_TA82C.pdb	0.004764825105667114	0.46459999680519104
7qf0.pdb	7qf0_HL_A_TA82Q.pdb	-0.3399766981601715	0.6439999938011169
7qf0.pdb	7qf0_HL_A_TA82E.pdb	0.14389757812023163	0.8758999705314636
7qf0.pdb	7qf0_HL_A_TA82G.pdb	0.0969633013010025	-0.1590999960899353
7qf0.pdb	7qf0_HL_A_TA82H.pdb	0.06995122134685516	1.3967000246047974
7qf0.pdb	7qf0_HL_A_TA82I.pdb	0.32668864727020264	0.7799999713897705
7qf0.pdb	7qf0_HL_A_TA82L.pdb	0.2989938259124756	0.7666000127792358
7qf0.pdb	7qf0_HL_A_TA82K.pdb	0.005441233515739441	0.942799985408783
7qf0.pdb	7qf0_HL_A_TA82M.pdb	0.6268777847290039	1.3098000288009644
7qf0.pdb	7qf0_HL_A_TA82F.pdb	1.293371319770813	0.958899974822998
7qf0.pdb	7qf0_HL_A_TA82P.pdb	0.04298289120197296	0.9674000144004822
7qf0.pdb	7qf0_HL_A_TA82S.pdb	-0.1950816661119461	0.3001999855041504
7qf0.pdb	7qf0_HL_A_TA82W.pdb	0.1323486715555191	0.28999999165534973
7qf0.pdb	7qf0_HL_A_TA82Y.pdb	0.018577083945274353	0.6488000154495239
7qf0.pdb	7qf0_HL_A_TA82V.pdb	0.17773912847042084	0.8776999711990356
7qf0.pdb	7qf0_HL_A_GA83A.pdb	-0.7295935153961182	-1.3758000135421753
7qf0.pdb	7qf0_HL_A_GA83R.pdb	-1.7222366333007812	-0.8319000005722046
7qf0.pdb	7qf0_HL_A_GA83N.pdb	-2.104867458343506	-3.185699939727783
7qf0.pdb	7qf0_HL_A_GA83D.pdb	-3.3411197662353516	-4.791200160980225
7qf0.pdb	7qf0_HL_A_GA83C.pdb	-1.2462655305862427	-0.9422000050544739
7qf0.pdb	7qf0_HL_A_GA83Q.pdb	-0.9050168395042419	-1.3805999755859375
7qf0.pdb	7qf0_HL_A_GA83E.pdb	-1.1313073635101318	-2.2590999603271484
7qf0.pdb	7qf0_HL_A_GA83H.pdb	-0.7347609996795654	-2.6113998889923096
7qf0.pdb	7qf0_HL_A_GA83I.pdb	-1.1177277565002441	-1.4881000518798828
7qf0.pdb	7qf0_HL_A_GA83L.pdb	-7.091192245483398	-6.612020015716553
7qf0.pdb	7qf0_HL_A_GA83K.pdb	-1.3179746866226196	-1.1373000144958496
7qf0.pdb	7qf0_HL_A_GA83M.pdb	-0.49611055850982666	-0.5199000239372253
7qf0.pdb	7qf0_HL_A_GA83F.pdb	-2.0782082080841064	-1.4112999439239502
7qf0.pdb	7qf0_HL_A_GA83P.pdb	-1.2938047647476196	-2.139400005340576
7qf0.pdb	7qf0_HL_A_GA83S.pdb	-0.9420449137687683	-1.8924000263214111
7qf0.pdb	7qf0_HL_A_GA83T.pdb	-1.265985369682312	-2.3659000396728516
7qf0.pdb	7qf0_HL_A_GA83W.pdb	-15.828089714050293	-14.402409553527832
7qf0.pdb	7qf0_HL_A_GA83Y.pdb	-2.133178472518921	-1.3438999652862549
7qf0.pdb	7qf0_HL_A_GA83V.pdb	-0.6105690002441406	-0.7534999847412109
7qf0.pdb	7qf0_HL_A_KA84A.pdb	-1.2478560209274292	-2.59879994392395
7qf0.pdb	7qf0_HL_A_KA84R.pdb	0.6130742430686951	0.6226999759674072
7qf0.pdb	7qf0_HL_A_KA84N.pdb	-1.3386296033859253	-2.741499900817871
7qf0.pdb	7qf0_HL_A_KA84D.pdb	-0.8075985312461853	-4.016499996185303
7qf0.pdb	7qf0_HL_A_KA84C.pdb	-1.2805384397506714	-2.6854000091552734
7qf0.pdb	7qf0_HL_A_KA84Q.pdb	-1.2924624681472778	-1.4617999792099
7qf0.pdb	7qf0_HL_A_KA84E.pdb	-1.5663801431655884	-5.90310001373291
7qf0.pdb	7qf0_HL_A_KA84G.pdb	-1.271435260772705	-2.7221999168395996
7qf0.pdb	7qf0_HL_A_KA84H.pdb	-2.393162488937378	-2.9723000526428223
7qf0.pdb	7qf0_HL_A_KA84I.pdb	-0.8714444637298584	-1.6685999631881714
7qf0.pdb	7qf0_HL_A_KA84L.pdb	-0.6239955425262451	-1.8030999898910522
7qf0.pdb	7qf0_HL_A_KA84M.pdb	-0.09767065197229385	-1.2201999425888062
7qf0.pdb	7qf0_HL_A_KA84F.pdb	-1.5078426599502563	-6.648550033569336
7qf0.pdb	7qf0_HL_A_KA84P.pdb	-0.9513787031173706	-1.4714000225067139
7qf0.pdb	7qf0_HL_A_KA84S.pdb	-1.5663639307022095	-2.5731000900268555
7qf0.pdb	7qf0_HL_A_KA84T.pdb	-1.5700464248657227	-2.797800064086914
7qf0.pdb	7qf0_HL_A_KA84W.pdb	-23.922077178955078	-21.144609451293945
7qf0.pdb	7qf0_HL_A_KA84Y.pdb	-4.069920539855957	-6.48006010055542
7qf0.pdb	7qf0_HL_A_KA84V.pdb	-0.9822016954421997	-1.7649999856948853
7qf0.pdb	7qf0_HL_A_DA87A.pdb	-1.0202142000198364	-1.7223999500274658
7qf0.pdb	7qf0_HL_A_DA87R.pdb	-0.8891638517379761	-1.285099983215332
7qf0.pdb	7qf0_HL_A_DA87N.pdb	-0.4132536053657532	0.12330000102519989
7qf0.pdb	7qf0_HL_A_DA87C.pdb	-1.1696538925170898	-1.2890000343322754
7qf0.pdb	7qf0_HL_A_DA87Q.pdb	-1.0556246042251587	-1.3848999738693237
7qf0.pdb	7qf0_HL_A_DA87E.pdb	-1.1519070863723755	-1.2719999551773071
7qf0.pdb	7qf0_HL_A_DA87G.pdb	-1.109299898147583	-1.7661999464035034
7qf0.pdb	7qf0_HL_A_DA87H.pdb	-1.6302821636199951	-3.500699996948242
7qf0.pdb	7qf0_HL_A_DA87I.pdb	-0.9469067454338074	-1.8136999607086182
7qf0.pdb	7qf0_HL_A_DA87L.pdb	-0.7160755395889282	-0.6079000234603882
7qf0.pdb	7qf0_HL_A_DA87K.pdb	-1.3211257457733154	-1.2998000383377075
7qf0.pdb	7qf0_HL_A_DA87M.pdb	-0.43103164434432983	-0.8981000185012817
7qf0.pdb	7qf0_HL_A_DA87F.pdb	-0.9672839641571045	-0.8722000122070312
7qf0.pdb	7qf0_HL_A_DA87P.pdb	-1.2834984064102173	-2.950200080871582
7qf0.pdb	7qf0_HL_A_DA87S.pdb	-1.5679997205734253	-1.0986000299453735
7qf0.pdb	7qf0_HL_A_DA87T.pdb	-1.133010983467102	-1.5922000408172607
7qf0.pdb	7qf0_HL_A_DA87W.pdb	-2.342534303665161	-2.4433999061584473
7qf0.pdb	7qf0_HL_A_DA87Y.pdb	-2.7145209312438965	-3.3364999294281006
7qf0.pdb	7qf0_HL_A_DA87V.pdb	-0.800917387008667	-1.7230000495910645
7qf0.pdb	7qf0_HL_A_YA88A.pdb	-1.0645999908447266	-1.733299970626831
7qf0.pdb	7qf0_HL_A_YA88R.pdb	-0.2256818413734436	-1.7659000158309937
7qf0.pdb	7qf0_HL_A_YA88N.pdb	-1.1645917892456055	-1.8703999519348145
7qf0.pdb	7qf0_HL_A_YA88D.pdb	-1.3921607732772827	-1.933899998664856
7qf0.pdb	7qf0_HL_A_YA88C.pdb	-1.0492148399353027	-1.618399977684021
7qf0.pdb	7qf0_HL_A_YA88Q.pdb	-0.5009025931358337	-1.5907000303268433
7qf0.pdb	7qf0_HL_A_YA88E.pdb	-0.5340603590011597	-2.461699962615967
7qf0.pdb	7qf0_HL_A_YA88G.pdb	-1.1905442476272583	-1.7662999629974365
7qf0.pdb	7qf0_HL_A_YA88H.pdb	-0.7311568260192871	-1.812600016593933
7qf0.pdb	7qf0_HL_A_YA88I.pdb	-0.6602514386177063	-1.343400001525879
7qf0.pdb	7qf0_HL_A_YA88L.pdb	-0.4995829463005066	-1.1593999862670898
7qf0.pdb	7qf0_HL_A_YA88K.pdb	-0.3748399615287781	-0.2273000031709671
7qf0.pdb	7qf0_HL_A_YA88M.pdb	-0.35392963886260986	-1.256100058555603
7qf0.pdb	7qf0_HL_A_YA88F.pdb	-0.28497040271759033	-0.351500004529953
7qf0.pdb	7qf0_HL_A_YA88P.pdb	-0.9876384139060974	-1.9076999425888062
7qf0.pdb	7qf0_HL_A_YA88S.pdb	-1.3601006269454956	-1.9253000020980835
7qf0.pdb	7qf0_HL_A_YA88T.pdb	-0.9708606004714966	-1.6800999641418457
7qf0.pdb	7qf0_HL_A_YA88W.pdb	-2.923308849334717	-3.1891000270843506
7qf0.pdb	7qf0_HL_A_YA88V.pdb	-1.1011371612548828	-1.6496000289916992
7qf0.pdb	7qf0_HL_A_YA120A.pdb	-0.16875483095645905	-2.0148000717163086
7qf0.pdb	7qf0_HL_A_YA120R.pdb	1.0165594816207886	0.3319000005722046
7qf0.pdb	7qf0_HL_A_YA120N.pdb	-0.3324996829032898	-1.8726999759674072
7qf0.pdb	7qf0_HL_A_YA120D.pdb	-0.2538531422615051	-2.713599920272827
7qf0.pdb	7qf0_HL_A_YA120C.pdb	-0.2353440672159195	-2.000999927520752
7qf0.pdb	7qf0_HL_A_YA120Q.pdb	-0.09227870404720306	-1.651900053024292
7qf0.pdb	7qf0_HL_A_YA120E.pdb	0.09625770151615143	-2.4170000553131104
7qf0.pdb	7qf0_HL_A_YA120G.pdb	0.030143961310386658	-2.0446999073028564
7qf0.pdb	7qf0_HL_A_YA120H.pdb	-0.09148583561182022	-1.4984999895095825
7qf0.pdb	7qf0_HL_A_YA120I.pdb	-0.1620706468820572	-1.857300043106079
7qf0.pdb	7qf0_HL_A_YA120L.pdb	0.11369161307811737	-1.5911999940872192
7qf0.pdb	7qf0_HL_A_YA120K.pdb	0.2629152536392212	-0.8367999792098999
7qf0.pdb	7qf0_HL_A_YA120M.pdb	0.851523756980896	-1.3712999820709229
7qf0.pdb	7qf0_HL_A_YA120F.pdb	0.25067567825317383	-1.0225000381469727
7qf0.pdb	7qf0_HL_A_YA120P.pdb	-0.32148295640945435	-1.9631999731063843
7qf0.pdb	7qf0_HL_A_YA120S.pdb	-0.4264377951622009	-1.9955999851226807
7qf0.pdb	7qf0_HL_A_YA120T.pdb	-0.023741140961647034	-1.9872000217437744
7qf0.pdb	7qf0_HL_A_YA120W.pdb	0.614188551902771	-1.9522000551223755
7qf0.pdb	7qf0_HL_A_YA120V.pdb	-0.21848677098751068	-2.000999927520752
7qf0.pdb	7qf0_HL_A_LA122A.pdb	-0.727116584777832	-1.8797999620437622
7qf0.pdb	7qf0_HL_A_LA122R.pdb	-1.4232372045516968	-0.7239000201225281
7qf0.pdb	7qf0_HL_A_LA122N.pdb	-1.1571165323257446	-1.8654999732971191
7qf0.pdb	7qf0_HL_A_LA122D.pdb	-1.2779957056045532	-4.383999824523926
7qf0.pdb	7qf0_HL_A_LA122C.pdb	-0.9127146005630493	-1.4251999855041504
7qf0.pdb	7qf0_HL_A_LA122Q.pdb	-1.2398232221603394	-2.632499933242798
7qf0.pdb	7qf0_HL_A_LA122E.pdb	-1.3598865270614624	-4.81879997253418
7qf0.pdb	7qf0_HL_A_LA122G.pdb	-0.8180228471755981	-1.996899962425232
7qf0.pdb	7qf0_HL_A_LA122H.pdb	-4.230669021606445	-6.809410095214844
7qf0.pdb	7qf0_HL_A_LA122I.pdb	-0.38680368661880493	-0.5357999801635742
7qf0.pdb	7qf0_HL_A_LA122K.pdb	-0.9272238612174988	-1.3985999822616577
7qf0.pdb	7qf0_HL_A_LA122M.pdb	-0.1920882761478424	0.4309000074863434
7qf0.pdb	7qf0_HL_A_LA122F.pdb	-11.942081451416016	-9.17492961883545
7qf0.pdb	7qf0_HL_A_LA122P.pdb	-1.0558786392211914	-1.877500057220459
7qf0.pdb	7qf0_HL_A_LA122S.pdb	-1.0347707271575928	-1.9091999530792236
7qf0.pdb	7qf0_HL_A_LA122T.pdb	-0.8418786525726318	-1.219099998474121
7qf0.pdb	7qf0_HL_A_LA122W.pdb	-20.772356033325195	-19.369630813598633
7qf0.pdb	7qf0_HL_A_LA122Y.pdb	-21.147233963012695	-18.26519012451172
7qf0.pdb	7qf0_HL_A_LA122V.pdb	-0.5276973843574524	-1.2268999814987183
7qf0.pdb	7qf0_HL_A_RA124A.pdb	-0.21576948463916779	0.1274999976158142
7qf0.pdb	7qf0_HL_A_RA124N.pdb	-0.32994556427001953	0.1290999948978424
7qf0.pdb	7qf0_HL_A_RA124D.pdb	-0.36286917328834534	0.4472000002861023
7qf0.pdb	7qf0_HL_A_RA124C.pdb	-0.27371227741241455	0.10989999771118164
7qf0.pdb	7qf0_HL_A_RA124Q.pdb	-0.38339778780937195	0.14869999885559082
7qf0.pdb	7qf0_HL_A_RA124E.pdb	-0.4837668538093567	0.5534999966621399
7qf0.pdb	7qf0_HL_A_RA124G.pdb	-0.31508493423461914	0.19939999282360077
7qf0.pdb	7qf0_HL_A_RA124H.pdb	-0.14332793653011322	-0.043699998408555984
7qf0.pdb	7qf0_HL_A_RA124I.pdb	-0.3229444622993469	-0.11760000139474869
7qf0.pdb	7qf0_HL_A_RA124L.pdb	-0.08017769455909729	0.0940999984741211
7qf0.pdb	7qf0_HL_A_RA124K.pdb	-0.26599180698394775	0.05429999902844429
7qf0.pdb	7qf0_HL_A_RA124M.pdb	-0.21679693460464478	0.0649000033736229
7qf0.pdb	7qf0_HL_A_RA124F.pdb	-0.0746329128742218	0.16050000488758087
7qf0.pdb	7qf0_HL_A_RA124P.pdb	0.12860484421253204	0.2214999943971634
7qf0.pdb	7qf0_HL_A_RA124S.pdb	-0.515349268913269	0.17350000143051147
7qf0.pdb	7qf0_HL_A_RA124T.pdb	-0.3613300323486328	-0.08940000087022781
7qf0.pdb	7qf0_HL_A_RA124W.pdb	-0.3316044211387634	0.08009999990463257
7qf0.pdb	7qf0_HL_A_RA124Y.pdb	-0.24771426618099213	0.16779999434947968
7qf0.pdb	7qf0_HL_A_RA124V.pdb	-0.239284947514534	-0.05829999968409538
7qf0.pdb	7qf0_HL_A_KA125A.pdb	-0.15604716539382935	0.2655999958515167
7qf0.pdb	7qf0_HL_A_KA125R.pdb	-0.3300422132015228	-0.26499998569488525
7qf0.pdb	7qf0_HL_A_KA125N.pdb	-0.24714456498622894	0.5965999960899353
7qf0.pdb	7qf0_HL_A_KA125D.pdb	-0.021003499627113342	1.4026999473571777
7qf0.pdb	7qf0_HL_A_KA125C.pdb	-0.21285678446292877	0.3010999858379364
7qf0.pdb	7qf0_HL_A_KA125Q.pdb	0.3441028594970703	1.1449999809265137
7qf0.pdb	7qf0_HL_A_KA125E.pdb	0.21634553372859955	1.6311999559402466
7qf0.pdb	7qf0_HL_A_KA125G.pdb	-0.21882952749729156	0.029400000348687172
7qf0.pdb	7qf0_HL_A_KA125H.pdb	-0.008055776357650757	0.1356000006198883
7qf0.pdb	7qf0_HL_A_KA125I.pdb	0.18951477110385895	0.3077999949455261
7qf0.pdb	7qf0_HL_A_KA125L.pdb	0.34280818700790405	0.5249000191688538
7qf0.pdb	7qf0_HL_A_KA125M.pdb	0.15264402329921722	0.439300000667572
7qf0.pdb	7qf0_HL_A_KA125F.pdb	0.15415160357952118	0.7297999858856201
7qf0.pdb	7qf0_HL_A_KA125P.pdb	0.3356548547744751	0.3702999949455261
7qf0.pdb	7qf0_HL_A_KA125S.pdb	-0.4764065146446228	0.036400001496076584
7qf0.pdb	7qf0_HL_A_KA125T.pdb	-0.20420953631401062	0.30390000343322754
7qf0.pdb	7qf0_HL_A_KA125W.pdb	0.4092012047767639	0.4787999987602234
7qf0.pdb	7qf0_HL_A_KA125Y.pdb	-0.039006635546684265	0.703499972820282
7qf0.pdb	7qf0_HL_A_KA125V.pdb	0.06712962687015533	0.47040000557899475
7qf0.pdb	7qf0_HL_A_NA127A.pdb	-0.04831312596797943	0.1453000009059906
7qf0.pdb	7qf0_HL_A_NA127R.pdb	-0.05568455159664154	0.6654000282287598
7qf0.pdb	7qf0_HL_A_NA127D.pdb	-0.12138642370700836	0.13699999451637268
7qf0.pdb	7qf0_HL_A_NA127C.pdb	0.1283748298883438	0.21559999883174896
7qf0.pdb	7qf0_HL_A_NA127Q.pdb	0.40350186824798584	0.31369999051094055
7qf0.pdb	7qf0_HL_A_NA127E.pdb	-0.07631544023752213	0.3921000063419342
7qf0.pdb	7qf0_HL_A_NA127G.pdb	-0.11147621273994446	0.11089999973773956
7qf0.pdb	7qf0_HL_A_NA127H.pdb	-0.14230245351791382	0.029400000348687172
7qf0.pdb	7qf0_HL_A_NA127I.pdb	0.1435515135526657	0.11320000141859055
7qf0.pdb	7qf0_HL_A_NA127L.pdb	0.8731383085250854	0.7016000151634216
7qf0.pdb	7qf0_HL_A_NA127K.pdb	-0.2501082122325897	0.7268999814987183
7qf0.pdb	7qf0_HL_A_NA127M.pdb	0.11776240170001984	0.24040000140666962
7qf0.pdb	7qf0_HL_A_NA127F.pdb	0.04928143322467804	0.1103999987244606
7qf0.pdb	7qf0_HL_A_NA127P.pdb	0.3346827030181885	0.5601000189781189
7qf0.pdb	7qf0_HL_A_NA127S.pdb	-0.3145025968551636	0.20229999721050262
7qf0.pdb	7qf0_HL_A_NA127T.pdb	-0.2842330038547516	0.04430000111460686
7qf0.pdb	7qf0_HL_A_NA127W.pdb	0.4025684595108032	0.06129999831318855
7qf0.pdb	7qf0_HL_A_NA127Y.pdb	-0.06661283224821091	0.12039999663829803
7qf0.pdb	7qf0_HL_A_NA127V.pdb	0.20536060631275177	0.12540000677108765
7qf0.pdb	7qf0_HL_A_YA140A.pdb	-1.0246646404266357	-1.7559000253677368
7qf0.pdb	7qf0_HL_A_YA140R.pdb	-1.2577428817749023	-2.4428000450134277
7qf0.pdb	7qf0_HL_A_YA140N.pdb	-1.1150838136672974	-1.9809999465942383
7qf0.pdb	7qf0_HL_A_YA140D.pdb	-1.0978379249572754	-1.1333999633789062
7qf0.pdb	7qf0_HL_A_YA140C.pdb	-1.0378053188323975	-1.7346999645233154
7qf0.pdb	7qf0_HL_A_YA140Q.pdb	-0.9520809650421143	-1.6490000486373901
7qf0.pdb	7qf0_HL_A_YA140E.pdb	-0.89559406042099	-0.4977000057697296
7qf0.pdb	7qf0_HL_A_YA140G.pdb	-1.0380030870437622	-1.7929999828338623
7qf0.pdb	7qf0_HL_A_YA140H.pdb	-1.0717175006866455	-0.6272000074386597
7qf0.pdb	7qf0_HL_A_YA140I.pdb	-0.9000142812728882	-1.6993000507354736
7qf0.pdb	7qf0_HL_A_YA140L.pdb	-0.7238554954528809	-1.6223000288009644
7qf0.pdb	7qf0_HL_A_YA140K.pdb	-1.2015172243118286	-1.7773000001907349
7qf0.pdb	7qf0_HL_A_YA140M.pdb	-1.0167205333709717	-1.751099944114685
7qf0.pdb	7qf0_HL_A_YA140F.pdb	-0.9512074589729309	-1.1855000257492065
7qf0.pdb	7qf0_HL_A_YA140P.pdb	-1.3357183933258057	-1.823799967765808
7qf0.pdb	7qf0_HL_A_YA140S.pdb	-1.2868491411209106	-1.7863999605178833
7qf0.pdb	7qf0_HL_A_YA140T.pdb	-1.1753028631210327	-1.7132999897003174
7qf0.pdb	7qf0_HL_A_YA140W.pdb	-0.6476482152938843	-0.7559000253677368
7qf0.pdb	7qf0_HL_A_YA140V.pdb	-0.9568209648132324	-1.6770999431610107
7qf0.pdb	7qf0_HL_A_QA141A.pdb	-0.17229622602462769	-0.9221000075340271
7qf0.pdb	7qf0_HL_A_QA141R.pdb	-0.480904221534729	-1.179900050163269
7qf0.pdb	7qf0_HL_A_QA141N.pdb	-0.49397754669189453	-0.024000000208616257
7qf0.pdb	7qf0_HL_A_QA141D.pdb	-0.3742750585079193	-0.2953999936580658
7qf0.pdb	7qf0_HL_A_QA141C.pdb	-0.3359082341194153	-0.8823000192642212
7qf0.pdb	7qf0_HL_A_QA141E.pdb	0.3723132610321045	0.6786999702453613
7qf0.pdb	7qf0_HL_A_QA141G.pdb	-0.21888013184070587	-1.1447999477386475
7qf0.pdb	7qf0_HL_A_QA141H.pdb	-0.2202942818403244	-1.2506999969482422
7qf0.pdb	7qf0_HL_A_QA141I.pdb	-0.015641584992408752	-0.7102000117301941
7qf0.pdb	7qf0_HL_A_QA141L.pdb	-0.20002631843090057	-0.8068000078201294
7qf0.pdb	7qf0_HL_A_QA141K.pdb	-0.3026069700717926	-1.0842000246047974
7qf0.pdb	7qf0_HL_A_QA141M.pdb	-0.02145935595035553	-0.8489999771118164
7qf0.pdb	7qf0_HL_A_QA141F.pdb	-0.2486644983291626	-0.8881999850273132
7qf0.pdb	7qf0_HL_A_QA141P.pdb	0.1411837786436081	-0.8184999823570251
7qf0.pdb	7qf0_HL_A_QA141S.pdb	-0.5250393748283386	-1.0456000566482544
7qf0.pdb	7qf0_HL_A_QA141T.pdb	-0.3565919101238251	-1.062399983406067
7qf0.pdb	7qf0_HL_A_QA141W.pdb	-0.12477008998394012	-1.0255999565124512
7qf0.pdb	7qf0_HL_A_QA141Y.pdb	-0.40662968158721924	-0.9312999844551086
7qf0.pdb	7qf0_HL_A_QA141V.pdb	-0.04310695827007294	-0.6031000018119812
7qf0.pdb	7qf0_HL_A_AA142R.pdb	-3.5947272777557373	-4.457699775695801
7qf0.pdb	7qf0_HL_A_AA142N.pdb	-0.6794646978378296	-0.03999999910593033
7qf0.pdb	7qf0_HL_A_AA142D.pdb	-1.2042524814605713	0.004100000020116568
7qf0.pdb	7qf0_HL_A_AA142C.pdb	-0.3655809760093689	-0.12049999833106995
7qf0.pdb	7qf0_HL_A_AA142Q.pdb	-0.40106210112571716	-1.0849000215530396
7qf0.pdb	7qf0_HL_A_AA142E.pdb	-3.565096855163574	-1.070199966430664
7qf0.pdb	7qf0_HL_A_AA142G.pdb	-0.22430649399757385	-0.7567999958992004
7qf0.pdb	7qf0_HL_A_AA142H.pdb	-0.07612238824367523	-0.8108000159263611
7qf0.pdb	7qf0_HL_A_AA142I.pdb	-4.907058238983154	-5.839409828186035
7qf0.pdb	7qf0_HL_A_AA142L.pdb	-0.18612484633922577	-0.7350999712944031
7qf0.pdb	7qf0_HL_A_AA142K.pdb	-0.725314736366272	-2.7476000785827637
7qf0.pdb	7qf0_HL_A_AA142M.pdb	-2.2709548473358154	-1.1114000082015991
7qf0.pdb	7qf0_HL_A_AA142F.pdb	-6.5656352043151855	-6.416830062866211
7qf0.pdb	7qf0_HL_A_AA142P.pdb	-0.7595910429954529	-0.6186000108718872
7qf0.pdb	7qf0_HL_A_AA142S.pdb	-0.44069337844848633	-0.33469998836517334
7qf0.pdb	7qf0_HL_A_AA142T.pdb	-4.22046422958374	-3.2841999530792236
7qf0.pdb	7qf0_HL_A_AA142W.pdb	-11.560214042663574	-10.048720359802246
7qf0.pdb	7qf0_HL_A_AA142Y.pdb	-7.432360649108887	-6.751830101013184
7qf0.pdb	7qf0_HL_A_AA142V.pdb	-3.974374771118164	-2.6679999828338623
7qf0.pdb	7qf0_HL_A_GA143A.pdb	-0.4491490125656128	-0.27149999141693115
7qf0.pdb	7qf0_HL_A_GA143R.pdb	-0.2333970069885254	-1.5467000007629395
7qf0.pdb	7qf0_HL_A_GA143N.pdb	-1.0688642263412476	-1.4002000093460083
7qf0.pdb	7qf0_HL_A_GA143D.pdb	-0.45453619956970215	-0.3686000108718872
7qf0.pdb	7qf0_HL_A_GA143C.pdb	-0.48659658432006836	-0.45249998569488525
7qf0.pdb	7qf0_HL_A_GA143Q.pdb	-0.7775758504867554	-1.4316999912261963
7qf0.pdb	7qf0_HL_A_GA143E.pdb	-0.6346297264099121	-1.1687999963760376
7qf0.pdb	7qf0_HL_A_GA143H.pdb	-1.1201461553573608	-1.3050999641418457
7qf0.pdb	7qf0_HL_A_GA143I.pdb	-3.964808702468872	-4.339900016784668
7qf0.pdb	7qf0_HL_A_GA143L.pdb	-2.9324824810028076	-1.9607000350952148
7qf0.pdb	7qf0_HL_A_GA143K.pdb	-0.6778853535652161	-0.8851000070571899
7qf0.pdb	7qf0_HL_A_GA143M.pdb	-0.43284276127815247	-0.3237999975681305
7qf0.pdb	7qf0_HL_A_GA143F.pdb	-2.814004898071289	-1.5052000284194946
7qf0.pdb	7qf0_HL_A_GA143P.pdb	-0.32188451290130615	-1.29830002784729
7qf0.pdb	7qf0_HL_A_GA143S.pdb	-0.49127888679504395	-0.9243999719619751
7qf0.pdb	7qf0_HL_A_GA143T.pdb	-0.39513278007507324	-2.1110999584198
7qf0.pdb	7qf0_HL_A_GA143W.pdb	-1.3595815896987915	-1.2379000186920166
7qf0.pdb	7qf0_HL_A_GA143Y.pdb	-3.5470011234283447	-1.899999976158142
7qf0.pdb	7qf0_HL_A_GA143V.pdb	-0.837841272354126	-1.0059000253677368
7qf0.pdb	7qf0_HL_A_EA151A.pdb	0.008070752024650574	-0.7141000032424927
7qf0.pdb	7qf0_HL_A_EA151R.pdb	-0.5319735407829285	-0.5884000062942505
7qf0.pdb	7qf0_HL_A_EA151N.pdb	-0.21308572590351105	-0.6682000160217285
7qf0.pdb	7qf0_HL_A_EA151D.pdb	-0.2021332085132599	-0.6211000084877014
7qf0.pdb	7qf0_HL_A_EA151C.pdb	-0.2900664210319519	-0.5151000022888184
7qf0.pdb	7qf0_HL_A_EA151Q.pdb	-0.06916174292564392	-0.3725000023841858
7qf0.pdb	7qf0_HL_A_EA151G.pdb	-0.05150659382343292	-0.698199987411499
7qf0.pdb	7qf0_HL_A_EA151H.pdb	-0.17804774641990662	-0.48100000619888306
7qf0.pdb	7qf0_HL_A_EA151I.pdb	-0.0038925856351852417	-0.5838000178337097
7qf0.pdb	7qf0_HL_A_EA151L.pdb	-0.30527859926223755	-0.5615000128746033
7qf0.pdb	7qf0_HL_A_EA151K.pdb	-0.38875627517700195	-0.5706999897956848
7qf0.pdb	7qf0_HL_A_EA151M.pdb	-0.27421003580093384	-0.5782999992370605
7qf0.pdb	7qf0_HL_A_EA151F.pdb	-0.004134327173233032	-0.7756999731063843
7qf0.pdb	7qf0_HL_A_EA151P.pdb	0.05383835732936859	-0.7317000031471252
7qf0.pdb	7qf0_HL_A_EA151S.pdb	-0.29611778259277344	-0.7074999809265137
7qf0.pdb	7qf0_HL_A_EA151T.pdb	-0.405586838722229	-0.7373999953269958
7qf0.pdb	7qf0_HL_A_EA151W.pdb	-0.00982239842414856	-0.7074999809265137
7qf0.pdb	7qf0_HL_A_EA151Y.pdb	-0.2458980828523636	-0.6859999895095825
7qf0.pdb	7qf0_HL_A_EA151V.pdb	-0.1235819011926651	-0.7305999994277954
7qf0.pdb	7qf0_HL_A_FA153A.pdb	-1.5833433866500854	-1.4381999969482422
7qf0.pdb	7qf0_HL_A_FA153R.pdb	-1.8873461484909058	-1.110700011253357
7qf0.pdb	7qf0_HL_A_FA153N.pdb	-1.6656333208084106	-1.427899956703186
7qf0.pdb	7qf0_HL_A_FA153D.pdb	-1.7432235479354858	-1.25409996509552
7qf0.pdb	7qf0_HL_A_FA153C.pdb	-1.6121246814727783	-1.3782999515533447
7qf0.pdb	7qf0_HL_A_FA153Q.pdb	-1.7095847129821777	-1.3765000104904175
7qf0.pdb	7qf0_HL_A_FA153E.pdb	-1.8183683156967163	-1.177899956703186
7qf0.pdb	7qf0_HL_A_FA153G.pdb	-1.6058176755905151	-1.4810999631881714
7qf0.pdb	7qf0_HL_A_FA153H.pdb	-1.591991901397705	-1.4210000038146973
7qf0.pdb	7qf0_HL_A_FA153I.pdb	-1.4596408605575562	-1.3138999938964844
7qf0.pdb	7qf0_HL_A_FA153L.pdb	-1.0078787803649902	-0.84579998254776
7qf0.pdb	7qf0_HL_A_FA153K.pdb	-1.7362397909164429	-0.9603000283241272
7qf0.pdb	7qf0_HL_A_FA153M.pdb	-0.6153838634490967	-0.09780000150203705
7qf0.pdb	7qf0_HL_A_FA153P.pdb	-1.595517873764038	-1.4378999471664429
7qf0.pdb	7qf0_HL_A_FA153S.pdb	-1.9354643821716309	-1.4387999773025513
7qf0.pdb	7qf0_HL_A_FA153T.pdb	-1.8273218870162964	-1.4606000185012817
7qf0.pdb	7qf0_HL_A_FA153W.pdb	-0.19936293363571167	0.23749999701976776
7qf0.pdb	7qf0_HL_A_FA153Y.pdb	-0.9745654463768005	-1.049399971961975
7qf0.pdb	7qf0_HL_A_FA153V.pdb	-1.4936991930007935	-1.4365999698638916
7qf0.pdb	7qf0_HL_A_NA154A.pdb	-1.5560654401779175	-3.7685000896453857
7qf0.pdb	7qf0_HL_A_NA154R.pdb	-2.1414918899536133	-4.295899868011475
7qf0.pdb	7qf0_HL_A_NA154D.pdb	-0.48539602756500244	-1.7925000190734863
7qf0.pdb	7qf0_HL_A_NA154C.pdb	-1.078969955444336	-2.9983999729156494
7qf0.pdb	7qf0_HL_A_NA154Q.pdb	-3.292435884475708	-4.46750020980835
7qf0.pdb	7qf0_HL_A_NA154E.pdb	-1.3934024572372437	-3.8696999549865723
7qf0.pdb	7qf0_HL_A_NA154G.pdb	-1.6150985956192017	-3.907099962234497
7qf0.pdb	7qf0_HL_A_NA154H.pdb	-1.2300792932510376	-3.983299970626831
7qf0.pdb	7qf0_HL_A_NA154I.pdb	-1.4218181371688843	-3.5585999488830566
7qf0.pdb	7qf0_HL_A_NA154L.pdb	-2.0011327266693115	-4.141900062561035
7qf0.pdb	7qf0_HL_A_NA154K.pdb	-1.7838687896728516	-3.7509000301361084
7qf0.pdb	7qf0_HL_A_NA154M.pdb	-1.1835390329360962	-3.2802000045776367
7qf0.pdb	7qf0_HL_A_NA154F.pdb	-2.2038891315460205	-4.753499984741211
7qf0.pdb	7qf0_HL_A_NA154P.pdb	-1.8646539449691772	-4.52400016784668
7qf0.pdb	7qf0_HL_A_NA154S.pdb	-1.4382809400558472	-3.66729998588562
7qf0.pdb	7qf0_HL_A_NA154T.pdb	-1.7722893953323364	-2.9814000129699707
7qf0.pdb	7qf0_HL_A_NA154W.pdb	-2.0783767700195312	-3.3757998943328857
7qf0.pdb	7qf0_HL_A_NA154Y.pdb	-2.3688509464263916	-3.817500114440918
7qf0.pdb	7qf0_HL_A_NA154V.pdb	-1.323343276977539	-3.523400068283081
7qf0.pdb	7qf0_HL_A_YA156A.pdb	0.1790877729654312	-0.6039000153541565
7qf0.pdb	7qf0_HL_A_YA156R.pdb	0.5665102005004883	0.7335000038146973
7qf0.pdb	7qf0_HL_A_YA156N.pdb	0.16422168910503387	-0.5823000073432922
7qf0.pdb	7qf0_HL_A_YA156D.pdb	0.32636064291000366	-0.10980000346899033
7qf0.pdb	7qf0_HL_A_YA156C.pdb	0.16553010046482086	-0.5131999850273132
7qf0.pdb	7qf0_HL_A_YA156Q.pdb	0.052551910281181335	0.41769999265670776
7qf0.pdb	7qf0_HL_A_YA156E.pdb	0.24761785566806793	-0.11309999972581863
7qf0.pdb	7qf0_HL_A_YA156G.pdb	0.23498313128948212	-0.8777999877929688
7qf0.pdb	7qf0_HL_A_YA156H.pdb	0.19429557025432587	-0.039799999445676804
7qf0.pdb	7qf0_HL_A_YA156I.pdb	0.3956907391548157	-0.11379999667406082
7qf0.pdb	7qf0_HL_A_YA156L.pdb	0.6542549729347229	-0.024800000712275505
7qf0.pdb	7qf0_HL_A_YA156K.pdb	0.5770798325538635	0.5706999897956848
7qf0.pdb	7qf0_HL_A_YA156M.pdb	0.42372697591781616	0.424699991941452
7qf0.pdb	7qf0_HL_A_YA156F.pdb	0.17077626287937164	0.25200000405311584
7qf0.pdb	7qf0_HL_A_YA156P.pdb	0.06355197727680206	-0.7021999955177307
7qf0.pdb	7qf0_HL_A_YA156S.pdb	-0.03412884473800659	-0.7402999997138977
7qf0.pdb	7qf0_HL_A_YA156T.pdb	0.14535872638225555	-0.13570000231266022
7qf0.pdb	7qf0_HL_A_YA156W.pdb	0.5994503498077393	1.124500036239624
7qf0.pdb	7qf0_HL_A_YA156V.pdb	0.29941117763519287	-0.07859999686479568
7qf0.pdb	7qf0_HL_A_QA160A.pdb	-0.0673561543226242	-1.2573000192642212
7qf0.pdb	7qf0_HL_A_QA160R.pdb	-0.29628226161003113	-1.1331000328063965
7qf0.pdb	7qf0_HL_A_QA160N.pdb	-0.2938293218612671	-1.0135999917984009
7qf0.pdb	7qf0_HL_A_QA160D.pdb	-0.1589759737253189	-2.9583001136779785
7qf0.pdb	7qf0_HL_A_QA160C.pdb	-0.0314386785030365	-0.6998999714851379
7qf0.pdb	7qf0_HL_A_QA160E.pdb	0.059637248516082764	-1.2584999799728394
7qf0.pdb	7qf0_HL_A_QA160G.pdb	0.1601918488740921	-1.7891000509262085
7qf0.pdb	7qf0_HL_A_QA160H.pdb	-7.322854995727539	-5.494100093841553
7qf0.pdb	7qf0_HL_A_QA160I.pdb	0.1752742975950241	-0.25529998540878296
7qf0.pdb	7qf0_HL_A_QA160L.pdb	0.9176355600357056	0.6766999959945679
7qf0.pdb	7qf0_HL_A_QA160K.pdb	0.27997368574142456	1.1819000244140625
7qf0.pdb	7qf0_HL_A_QA160M.pdb	0.9612376689910889	0.9004999995231628
7qf0.pdb	7qf0_HL_A_QA160F.pdb	-0.807616651058197	-2.096299886703491
7qf0.pdb	7qf0_HL_A_QA160P.pdb	-0.07313722372055054	-1.5963000059127808
7qf0.pdb	7qf0_HL_A_QA160S.pdb	-0.2755163908004761	-1.444700002670288
7qf0.pdb	7qf0_HL_A_QA160T.pdb	-0.15897497534751892	-1.0264999866485596
7qf0.pdb	7qf0_HL_A_QA160W.pdb	0.21973393857479095	-2.5429000854492188
7qf0.pdb	7qf0_HL_A_QA160Y.pdb	-0.3817487955093384	-1.1654000282287598
7qf0.pdb	7qf0_HL_A_QA160V.pdb	-0.01772710680961609	-0.40070000290870667
7qf0.pdb	7qf0_HL_A_SA161A.pdb	0.051327094435691833	-0.12129999697208405
7qf0.pdb	7qf0_HL_A_SA161R.pdb	-0.13720861077308655	0.011099999770522118
7qf0.pdb	7qf0_HL_A_SA161N.pdb	-0.034296780824661255	-0.1761000007390976
7qf0.pdb	7qf0_HL_A_SA161D.pdb	0.029078230261802673	-0.17509999871253967
7qf0.pdb	7qf0_HL_A_SA161C.pdb	-0.05614635348320007	-0.01769999973475933
7qf0.pdb	7qf0_HL_A_SA161Q.pdb	0.09489499032497406	-0.057500001043081284
7qf0.pdb	7qf0_HL_A_SA161E.pdb	0.21703512966632843	-0.1347000002861023
7qf0.pdb	7qf0_HL_A_SA161G.pdb	0.030922725796699524	-0.18029999732971191
7qf0.pdb	7qf0_HL_A_SA161H.pdb	0.03505440056324005	-0.12479999661445618
7qf0.pdb	7qf0_HL_A_SA161I.pdb	0.002361282706260681	-0.00559999980032444
7qf0.pdb	7qf0_HL_A_SA161L.pdb	0.06674705445766449	0.09870000183582306
7qf0.pdb	7qf0_HL_A_SA161K.pdb	-0.14394602179527283	-0.007199999876320362
7qf0.pdb	7qf0_HL_A_SA161M.pdb	0.297781765460968	0.015300000086426735
7qf0.pdb	7qf0_HL_A_SA161F.pdb	-0.010244429111480713	0.7702999711036682
7qf0.pdb	7qf0_HL_A_SA161P.pdb	0.03399442136287689	-0.015399999916553497
7qf0.pdb	7qf0_HL_A_SA161T.pdb	-0.16891832649707794	0.01810000091791153
7qf0.pdb	7qf0_HL_A_SA161W.pdb	0.054950252175331116	0.8885999917984009
7qf0.pdb	7qf0_HL_A_SA161Y.pdb	0.2564997673034668	1.0980000495910645
7qf0.pdb	7qf0_HL_A_SA161V.pdb	0.0005189627408981323	-0.04729999974370003
7qf0.pdb	7qf0_HL_A_YA162A.pdb	0.020901426672935486	0.0731000006198883
7qf0.pdb	7qf0_HL_A_YA162R.pdb	-0.07484965026378632	0.3409999907016754
7qf0.pdb	7qf0_HL_A_YA162N.pdb	-0.09837789833545685	-0.1103999987244606
7qf0.pdb	7qf0_HL_A_YA162D.pdb	-0.2526242733001709	-0.382999986410141
7qf0.pdb	7qf0_HL_A_YA162C.pdb	0.11928312480449677	0.06300000101327896
7qf0.pdb	7qf0_HL_A_YA162Q.pdb	-0.058670490980148315	-0.11050000041723251
7qf0.pdb	7qf0_HL_A_YA162E.pdb	-0.08495837450027466	-0.2831000089645386
7qf0.pdb	7qf0_HL_A_YA162G.pdb	0.037966713309288025	0.1096000000834465
7qf0.pdb	7qf0_HL_A_YA162H.pdb	0.2038932591676712	-0.07500000298023224
7qf0.pdb	7qf0_HL_A_YA162I.pdb	0.21940948069095612	-0.08749999850988388
7qf0.pdb	7qf0_HL_A_YA162L.pdb	0.17845569550991058	0.05640000104904175
7qf0.pdb	7qf0_HL_A_YA162K.pdb	0.012925386428833008	0.054999999701976776
7qf0.pdb	7qf0_HL_A_YA162M.pdb	0.07424835860729218	0.03759999945759773
7qf0.pdb	7qf0_HL_A_YA162F.pdb	0.09561990201473236	-0.011099999770522118
7qf0.pdb	7qf0_HL_A_YA162P.pdb	0.007619693875312805	0.003000000026077032
7qf0.pdb	7qf0_HL_A_YA162S.pdb	-0.053940579295158386	0.05040000006556511
7qf0.pdb	7qf0_HL_A_YA162T.pdb	0.23096413910388947	0.025499999523162842
7qf0.pdb	7qf0_HL_A_YA162W.pdb	0.11388055980205536	0.04179999977350235
7qf0.pdb	7qf0_HL_A_YA162V.pdb	0.11799617111682892	0.02810000069439411
7qf0.pdb	7qf0_HL_A_GA163A.pdb	-0.1606464684009552	-0.18950000405311584
7qf0.pdb	7qf0_HL_A_GA163R.pdb	-0.17690260708332062	-0.16990000009536743
7qf0.pdb	7qf0_HL_A_GA163N.pdb	-0.24231675267219543	-0.3352999985218048
7qf0.pdb	7qf0_HL_A_GA163D.pdb	-0.09652374684810638	0.7354999780654907
7qf0.pdb	7qf0_HL_A_GA163C.pdb	-0.2595418095588684	-0.11829999834299088
7qf0.pdb	7qf0_HL_A_GA163Q.pdb	-0.5658007860183716	0.2206999957561493
7qf0.pdb	7qf0_HL_A_GA163E.pdb	-0.5213072299957275	-0.22370000183582306
7qf0.pdb	7qf0_HL_A_GA163H.pdb	0.004192039370536804	0.023600000888109207
7qf0.pdb	7qf0_HL_A_GA163I.pdb	-0.20137618482112885	1.496999979019165
7qf0.pdb	7qf0_HL_A_GA163L.pdb	-0.15669240057468414	1.4217000007629395
7qf0.pdb	7qf0_HL_A_GA163K.pdb	-0.1470048874616623	0.10429999977350235
7qf0.pdb	7qf0_HL_A_GA163M.pdb	-0.02358408272266388	1.3492000102996826
7qf0.pdb	7qf0_HL_A_GA163F.pdb	0.15137074887752533	0.4417000114917755
7qf0.pdb	7qf0_HL_A_GA163P.pdb	-0.44390493631362915	-1.1394000053405762
7qf0.pdb	7qf0_HL_A_GA163S.pdb	-0.4884835481643677	-0.3490000069141388
7qf0.pdb	7qf0_HL_A_GA163T.pdb	-0.5503475069999695	0.6496000289916992
7qf0.pdb	7qf0_HL_A_GA163W.pdb	0.1688278168439865	-0.03370000049471855
7qf0.pdb	7qf0_HL_A_GA163Y.pdb	0.032919153571128845	0.1501999944448471
7qf0.pdb	7qf0_HL_A_GA163V.pdb	-0.26041901111602783	0.8730000257492065
7qf0.pdb	7qf0_HL_A_QA165A.pdb	-0.5429990887641907	0.9675999879837036
7qf0.pdb	7qf0_HL_A_QA165R.pdb	-0.3517349660396576	0.7348999977111816
7qf0.pdb	7qf0_HL_A_QA165N.pdb	-0.2453647255897522	0.17010000348091125
7qf0.pdb	7qf0_HL_A_QA165D.pdb	-0.6048141121864319	2.2476000785827637
7qf0.pdb	7qf0_HL_A_QA165C.pdb	-0.15283715724945068	0.25049999356269836
7qf0.pdb	7qf0_HL_A_QA165E.pdb	-0.5588688850402832	1.6770999431610107
7qf0.pdb	7qf0_HL_A_QA165G.pdb	-0.5356224179267883	1.7989000082015991
7qf0.pdb	7qf0_HL_A_QA165H.pdb	-0.7620496153831482	0.8313000202178955
7qf0.pdb	7qf0_HL_A_QA165I.pdb	0.06194932758808136	0.38100001215934753
7qf0.pdb	7qf0_HL_A_QA165L.pdb	-0.1121801808476448	0.38909998536109924
7qf0.pdb	7qf0_HL_A_QA165K.pdb	-0.49083250761032104	1.9459999799728394
7qf0.pdb	7qf0_HL_A_QA165M.pdb	-0.13284052908420563	0.9413999915122986
7qf0.pdb	7qf0_HL_A_QA165F.pdb	-0.8901726603507996	1.4153000116348267
7qf0.pdb	7qf0_HL_A_QA165P.pdb	-0.6708630323410034	0.6765000224113464
7qf0.pdb	7qf0_HL_A_QA165S.pdb	-0.9386566281318665	0.7348999977111816
7qf0.pdb	7qf0_HL_A_QA165T.pdb	-0.9443849325180054	0.6987000107765198
7qf0.pdb	7qf0_HL_A_QA165W.pdb	-0.4105130434036255	1.188099980354309
7qf0.pdb	7qf0_HL_A_QA165Y.pdb	-0.5477001070976257	1.6390999555587769
7qf0.pdb	7qf0_HL_A_QA165V.pdb	-0.11025547236204147	0.36559998989105225
7qf0.pdb	7qf0_HL_A_TA167A.pdb	0.058497726917266846	0.24250000715255737
7qf0.pdb	7qf0_HL_A_TA167R.pdb	-0.17555487155914307	0.303600013256073
7qf0.pdb	7qf0_HL_A_TA167N.pdb	0.11512337625026703	0.49309998750686646
7qf0.pdb	7qf0_HL_A_TA167D.pdb	-0.08910033106803894	0.28279998898506165
7qf0.pdb	7qf0_HL_A_TA167C.pdb	-0.10282158851623535	0.10559999942779541
7qf0.pdb	7qf0_HL_A_TA167Q.pdb	0.0009560436010360718	0.29989999532699585
7qf0.pdb	7qf0_HL_A_TA167E.pdb	-0.09887634217739105	0.32019999623298645
7qf0.pdb	7qf0_HL_A_TA167G.pdb	0.0469781756401062	0.2150000035762787
7qf0.pdb	7qf0_HL_A_TA167H.pdb	0.05427125096321106	0.2718000113964081
7qf0.pdb	7qf0_HL_A_TA167I.pdb	0.26428014039993286	0.9431999921798706
7qf0.pdb	7qf0_HL_A_TA167L.pdb	0.5417930483818054	0.911300003528595
7qf0.pdb	7qf0_HL_A_TA167K.pdb	-0.09347733855247498	0.7307000160217285
7qf0.pdb	7qf0_HL_A_TA167M.pdb	0.2778545022010803	0.6485999822616577
7qf0.pdb	7qf0_HL_A_TA167F.pdb	-0.044537559151649475	0.3034000098705292
7qf0.pdb	7qf0_HL_A_TA167P.pdb	0.11174534261226654	0.03759999945759773
7qf0.pdb	7qf0_HL_A_TA167S.pdb	-0.30128374695777893	0.22789999842643738
7qf0.pdb	7qf0_HL_A_TA167W.pdb	-0.135448157787323	0.2985999882221222
7qf0.pdb	7qf0_HL_A_TA167Y.pdb	-0.12646910548210144	0.3010999858379364
7qf0.pdb	7qf0_HL_A_TA167V.pdb	-0.001009419560432434	0.22380000352859497
7qf0.pdb	7qf0_HL_A_NA168A.pdb	-0.7447746396064758	1.1477999687194824
7qf0.pdb	7qf0_HL_A_NA168R.pdb	-1.1269798278808594	0.8950999975204468
7qf0.pdb	7qf0_HL_A_NA168D.pdb	-0.6181275248527527	0.6656000018119812
7qf0.pdb	7qf0_HL_A_NA168C.pdb	-0.60843425989151	1.3385000228881836
7qf0.pdb	7qf0_HL_A_NA168Q.pdb	-0.7421168684959412	0.6722000241279602
7qf0.pdb	7qf0_HL_A_NA168E.pdb	-0.23738375306129456	1.3401000499725342
7qf0.pdb	7qf0_HL_A_NA168G.pdb	-0.7530035972595215	0.838699996471405
7qf0.pdb	7qf0_HL_A_NA168H.pdb	-2.7313220500946045	-0.7918000221252441
7qf0.pdb	7qf0_HL_A_NA168I.pdb	-0.6080881357192993	1.5872999429702759
7qf0.pdb	7qf0_HL_A_NA168L.pdb	-0.24045638740062714	2.302000045776367
7qf0.pdb	7qf0_HL_A_NA168K.pdb	-0.6465305685997009	1.4754999876022339
7qf0.pdb	7qf0_HL_A_NA168M.pdb	-0.08902202546596527	2.507200002670288
7qf0.pdb	7qf0_HL_A_NA168F.pdb	-8.025436401367188	-7.048900127410889
7qf0.pdb	7qf0_HL_A_NA168P.pdb	-1.1677156686782837	1.2302000522613525
7qf0.pdb	7qf0_HL_A_NA168S.pdb	-0.972399115562439	1.6398999691009521
7qf0.pdb	7qf0_HL_A_NA168T.pdb	-0.6453730463981628	1.544800043106079
7qf0.pdb	7qf0_HL_A_NA168W.pdb	-5.423640727996826	-4.507900238037109
7qf0.pdb	7qf0_HL_A_NA168Y.pdb	-9.915836334228516	-8.367030143737793
7qf0.pdb	7qf0_HL_A_NA168V.pdb	-0.6783535480499268	1.8551000356674194
7qf0.pdb	7qf0_HL_A_GA169A.pdb	-0.8322421908378601	-0.0658000037074089
7qf0.pdb	7qf0_HL_A_GA169R.pdb	-2.371746301651001	-2.735100030899048
7qf0.pdb	7qf0_HL_A_GA169N.pdb	-2.8585212230682373	-1.1722999811172485
7qf0.pdb	7qf0_HL_A_GA169D.pdb	-3.4555625915527344	-1.4156999588012695
7qf0.pdb	7qf0_HL_A_GA169C.pdb	-1.3184189796447754	-0.321399986743927
7qf0.pdb	7qf0_HL_A_GA169Q.pdb	-1.8354765176773071	-0.9581000208854675
7qf0.pdb	7qf0_HL_A_GA169E.pdb	-1.72327721118927	-1.4530999660491943
7qf0.pdb	7qf0_HL_A_GA169H.pdb	-1.212675929069519	-0.19280000030994415
7qf0.pdb	7qf0_HL_A_GA169I.pdb	-0.949162483215332	-0.23759999871253967
7qf0.pdb	7qf0_HL_A_GA169L.pdb	-3.0358057022094727	-2.200000047683716
7qf0.pdb	7qf0_HL_A_GA169K.pdb	-0.961732029914856	-0.6708999872207642
7qf0.pdb	7qf0_HL_A_GA169M.pdb	-0.6008285284042358	0.1266999989748001
7qf0.pdb	7qf0_HL_A_GA169F.pdb	-1.1495083570480347	0.2176000028848648
7qf0.pdb	7qf0_HL_A_GA169P.pdb	-4.159708023071289	-4.940499782562256
7qf0.pdb	7qf0_HL_A_GA169S.pdb	-1.6428879499435425	-0.7692000269889832
7qf0.pdb	7qf0_HL_A_GA169T.pdb	-1.7193819284439087	-0.8066999912261963
7qf0.pdb	7qf0_HL_A_GA169W.pdb	-1.5499480962753296	0.003000000026077032
7qf0.pdb	7qf0_HL_A_GA169Y.pdb	-1.0865213871002197	0.1704999953508377
7qf0.pdb	7qf0_HL_A_GA169V.pdb	-0.751976490020752	0.24560000002384186
7qf0.pdb	7qf0_HL_A_YA172A.pdb	-1.2531867027282715	-3.8433001041412354
7qf0.pdb	7qf0_HL_A_YA172R.pdb	-1.5232313871383667	-3.0348000526428223
7qf0.pdb	7qf0_HL_A_YA172N.pdb	-1.192034363746643	-3.524199962615967
7qf0.pdb	7qf0_HL_A_YA172D.pdb	-1.4015693664550781	-4.396100044250488
7qf0.pdb	7qf0_HL_A_YA172C.pdb	-1.2469910383224487	-3.4609999656677246
7qf0.pdb	7qf0_HL_A_YA172Q.pdb	-1.0653742551803589	-3.104599952697754
7qf0.pdb	7qf0_HL_A_YA172E.pdb	-1.6490342617034912	-4.512700080871582
7qf0.pdb	7qf0_HL_A_YA172G.pdb	-1.3294206857681274	-4.365900039672852
7qf0.pdb	7qf0_HL_A_YA172H.pdb	-1.103283405303955	-2.6698999404907227
7qf0.pdb	7qf0_HL_A_YA172I.pdb	-0.6100454330444336	-2.437700033187866
7qf0.pdb	7qf0_HL_A_YA172L.pdb	-0.42674684524536133	-1.8108999729156494
7qf0.pdb	7qf0_HL_A_YA172K.pdb	-1.3934847116470337	-3.447000026702881
7qf0.pdb	7qf0_HL_A_YA172M.pdb	-0.7127854824066162	-1.9154000282287598
7qf0.pdb	7qf0_HL_A_YA172F.pdb	-0.6791676878929138	-1.0633000135421753
7qf0.pdb	7qf0_HL_A_YA172P.pdb	-1.246075987815857	-2.8557000160217285
7qf0.pdb	7qf0_HL_A_YA172S.pdb	-1.6728280782699585	-3.625200033187866
7qf0.pdb	7qf0_HL_A_YA172T.pdb	-1.492363452911377	-3.0541000366210938
7qf0.pdb	7qf0_HL_A_YA172W.pdb	0.18582524359226227	-0.12389999628067017
7qf0.pdb	7qf0_HL_A_YA172V.pdb	-1.8020696640014648	-3.0522000789642334
6okm.pdb	6okm_HL_R_TH29A.pdb	-0.03167615830898285	0.030400000512599945
6okm.pdb	6okm_HL_R_TH29R.pdb	-0.4661887288093567	-0.048500001430511475
6okm.pdb	6okm_HL_R_TH29N.pdb	-0.06998218595981598	0.04450000077486038
6okm.pdb	6okm_HL_R_TH29D.pdb	-0.13066577911376953	0.11959999799728394
6okm.pdb	6okm_HL_R_TH29C.pdb	-0.21062172949314117	0.01850000023841858
6okm.pdb	6okm_HL_R_TH29Q.pdb	-0.25549402832984924	0.008999999612569809
6okm.pdb	6okm_HL_R_TH29E.pdb	-0.2619627118110657	0.06289999932050705
6okm.pdb	6okm_HL_R_TH29G.pdb	-0.1010228618979454	0.04600000008940697
6okm.pdb	6okm_HL_R_TH29H.pdb	-0.00244121253490448	0.3540000021457672
6okm.pdb	6okm_HL_R_TH29I.pdb	0.089056596159935	0.007400000002235174
6okm.pdb	6okm_HL_R_TH29L.pdb	-0.07081405818462372	-0.02070000022649765
6okm.pdb	6okm_HL_R_TH29K.pdb	-0.37207019329071045	-0.025200000032782555
6okm.pdb	6okm_HL_R_TH29M.pdb	0.04568956792354584	-0.010300000198185444
6okm.pdb	6okm_HL_R_TH29F.pdb	0.049960702657699585	0.0430000014603138
6okm.pdb	6okm_HL_R_TH29P.pdb	-0.008348628878593445	0.041999999433755875
6okm.pdb	6okm_HL_R_TH29S.pdb	-0.2988044023513794	0.06589999794960022
6okm.pdb	6okm_HL_R_TH29W.pdb	0.07306121289730072	0.0013000000035390258
6okm.pdb	6okm_HL_R_TH29Y.pdb	-0.06695644557476044	0.10509999841451645
6okm.pdb	6okm_HL_R_TH29V.pdb	0.01628713309764862	0.007799999788403511
6okm.pdb	6okm_HL_R_NH30A.pdb	0.4954451322555542	-0.23160000145435333
6okm.pdb	6okm_HL_R_NH30R.pdb	0.5641038417816162	0.28600001335144043
6okm.pdb	6okm_HL_R_NH30D.pdb	0.4463884234428406	-0.08229999989271164
6okm.pdb	6okm_HL_R_NH30C.pdb	0.7548949718475342	0.08349999785423279
6okm.pdb	6okm_HL_R_NH30Q.pdb	0.28759700059890747	-0.15459999442100525
6okm.pdb	6okm_HL_R_NH30E.pdb	0.48771899938583374	0.07940000295639038
6okm.pdb	6okm_HL_R_NH30G.pdb	0.4018706679344177	-0.5422000288963318
6okm.pdb	6okm_HL_R_NH30H.pdb	0.5396703481674194	0.4221000075340271
6okm.pdb	6okm_HL_R_NH30I.pdb	0.9295452833175659	-0.10180000215768814
6okm.pdb	6okm_HL_R_NH30L.pdb	1.0008435249328613	1.0269999504089355
6okm.pdb	6okm_HL_R_NH30K.pdb	0.6733412146568298	1.5205999612808228
6okm.pdb	6okm_HL_R_NH30M.pdb	0.8435318470001221	0.6628000140190125
6okm.pdb	6okm_HL_R_NH30F.pdb	0.7068234086036682	0.5515000224113464
6okm.pdb	6okm_HL_R_NH30P.pdb	0.18760035932064056	-0.4544999897480011
6okm.pdb	6okm_HL_R_NH30S.pdb	0.15468062460422516	-0.6402999758720398
6okm.pdb	6okm_HL_R_NH30T.pdb	0.5180445909500122	0.10509999841451645
6okm.pdb	6okm_HL_R_NH30W.pdb	0.7507837414741516	0.20080000162124634
6okm.pdb	6okm_HL_R_NH30Y.pdb	1.0393356084823608	0.24169999361038208
6okm.pdb	6okm_HL_R_NH30V.pdb	0.9627858400344849	0.9678999781608582
6okm.pdb	6okm_HL_R_YH31A.pdb	-0.7513641715049744	-0.9271000027656555
6okm.pdb	6okm_HL_R_YH31R.pdb	-0.6136704087257385	-1.0743999481201172
6okm.pdb	6okm_HL_R_YH31N.pdb	-0.9688947200775146	-1.5378999710083008
6okm.pdb	6okm_HL_R_YH31D.pdb	-1.0936429500579834	-0.15389999747276306
6okm.pdb	6okm_HL_R_YH31C.pdb	-0.8522876501083374	-0.819100022315979
6okm.pdb	6okm_HL_R_YH31Q.pdb	-0.5924762487411499	-1.2400000095367432
6okm.pdb	6okm_HL_R_YH31E.pdb	-0.5587184429168701	0.26600000262260437
6okm.pdb	6okm_HL_R_YH31G.pdb	-0.8644939064979553	-1.0081000328063965
6okm.pdb	6okm_HL_R_YH31H.pdb	-0.42772114276885986	-0.9358000159263611
6okm.pdb	6okm_HL_R_YH31I.pdb	-0.06847856938838959	0.02669999934732914
6okm.pdb	6okm_HL_R_YH31L.pdb	-0.34285295009613037	-0.18889999389648438
6okm.pdb	6okm_HL_R_YH31K.pdb	-0.6829721331596375	-1.4326000213623047
6okm.pdb	6okm_HL_R_YH31M.pdb	-0.400099515914917	0.8090999722480774
6okm.pdb	6okm_HL_R_YH31F.pdb	0.05483648180961609	0.39430001378059387
6okm.pdb	6okm_HL_R_YH31P.pdb	-0.9513692855834961	-0.5307000279426575
6okm.pdb	6okm_HL_R_YH31S.pdb	-0.6869205832481384	-1.257699966430664
6okm.pdb	6okm_HL_R_YH31T.pdb	-0.38854289054870605	-0.7954999804496765
6okm.pdb	6okm_HL_R_YH31W.pdb	-0.20631903409957886	1.2760000228881836
6okm.pdb	6okm_HL_R_YH31V.pdb	-0.14457684755325317	-0.4650999903678894
6okm.pdb	6okm_HL_R_LH32A.pdb	-0.6928724646568298	-1.718400001525879
6okm.pdb	6okm_HL_R_LH32R.pdb	-2.2885944843292236	-2.6068999767303467
6okm.pdb	6okm_HL_R_LH32N.pdb	-1.0844601392745972	-1.7252000570297241
6okm.pdb	6okm_HL_R_LH32D.pdb	-1.6326444149017334	-2.9247000217437744
6okm.pdb	6okm_HL_R_LH32C.pdb	-0.5508154034614563	-1.4532999992370605
6okm.pdb	6okm_HL_R_LH32Q.pdb	-1.3984770774841309	-2.2916998863220215
6okm.pdb	6okm_HL_R_LH32E.pdb	-1.5569639205932617	-3.2430999279022217
6okm.pdb	6okm_HL_R_LH32G.pdb	-1.051902413368225	-2.0034000873565674
6okm.pdb	6okm_HL_R_LH32H.pdb	-1.4932501316070557	-1.0024000406265259
6okm.pdb	6okm_HL_R_LH32I.pdb	-0.827911376953125	-0.7067999839782715
6okm.pdb	6okm_HL_R_LH32K.pdb	-3.28924560546875	-1.2759000062942505
6okm.pdb	6okm_HL_R_LH32M.pdb	-0.4421328902244568	0.2897000014781952
6okm.pdb	6okm_HL_R_LH32F.pdb	0.20134003460407257	1.3717999458312988
6okm.pdb	6okm_HL_R_LH32P.pdb	-0.1488925963640213	-1.579800009727478
6okm.pdb	6okm_HL_R_LH32S.pdb	-0.9659111499786377	-1.9931999444961548
6okm.pdb	6okm_HL_R_LH32T.pdb	-0.8637027740478516	-1.4589999914169312
6okm.pdb	6okm_HL_R_LH32W.pdb	-5.927849292755127	-3.1570000648498535
6okm.pdb	6okm_HL_R_LH32Y.pdb	-0.5681865215301514	-0.18889999389648438
6okm.pdb	6okm_HL_R_LH32V.pdb	-0.5272150039672852	-1.138200044631958
6okm.pdb	6okm_HL_R_VH49A.pdb	-0.5679313540458679	-0.6279000043869019
6okm.pdb	6okm_HL_R_VH49R.pdb	-1.801145076751709	-3.5541000366210938
6okm.pdb	6okm_HL_R_VH49N.pdb	-0.14357207715511322	-0.7541999816894531
6okm.pdb	6okm_HL_R_VH49D.pdb	-1.7761610746383667	-1.6556999683380127
6okm.pdb	6okm_HL_R_VH49C.pdb	-0.18590888381004333	-0.38269999623298645
6okm.pdb	6okm_HL_R_VH49Q.pdb	-0.6200758814811707	-0.8259000182151794
6okm.pdb	6okm_HL_R_VH49E.pdb	-0.7206296920776367	-0.289900004863739
6okm.pdb	6okm_HL_R_VH49G.pdb	-0.5468160510063171	-0.9955999851226807
6okm.pdb	6okm_HL_R_VH49H.pdb	-1.1632658243179321	-2.91510009765625
6okm.pdb	6okm_HL_R_VH49I.pdb	-0.1880439817905426	-0.30550000071525574
6okm.pdb	6okm_HL_R_VH49L.pdb	-0.29391583800315857	-0.5182999968528748
6okm.pdb	6okm_HL_R_VH49K.pdb	-0.06023460626602173	-0.1005999967455864
6okm.pdb	6okm_HL_R_VH49M.pdb	-0.1187058687210083	-0.359499990940094
6okm.pdb	6okm_HL_R_VH49F.pdb	-8.082972526550293	-9.661800384521484
6okm.pdb	6okm_HL_R_VH49P.pdb	-0.555016815662384	-0.7324000000953674
6okm.pdb	6okm_HL_R_VH49S.pdb	-0.8955461978912354	-0.8324999809265137
6okm.pdb	6okm_HL_R_VH49T.pdb	-0.3883388638496399	-0.44440001249313354
6okm.pdb	6okm_HL_R_VH49W.pdb	-0.946416437625885	-0.9074000120162964
6okm.pdb	6okm_HL_R_VH49Y.pdb	-1.3807471990585327	-0.8938999772071838
6okm.pdb	6okm_HL_R_NH51A.pdb	0.21123312413692474	-0.06589999794960022
6okm.pdb	6okm_HL_R_NH51R.pdb	0.5128459334373474	0.6557000279426575
6okm.pdb	6okm_HL_R_NH51D.pdb	-0.3403869867324829	-0.4997999966144562
6okm.pdb	6okm_HL_R_NH51C.pdb	0.4763805866241455	0.05460000038146973
6okm.pdb	6okm_HL_R_NH51Q.pdb	0.27769285440444946	-0.3077000081539154
6okm.pdb	6okm_HL_R_NH51E.pdb	-0.5422665476799011	-0.4221000075340271
6okm.pdb	6okm_HL_R_NH51G.pdb	0.19741211831569672	-0.3630000054836273
6okm.pdb	6okm_HL_R_NH51H.pdb	-0.10141296684741974	0.49140000343322754
6okm.pdb	6okm_HL_R_NH51I.pdb	0.7774056196212769	0.5938000082969666
6okm.pdb	6okm_HL_R_NH51L.pdb	0.686981201171875	0.8881999850273132
6okm.pdb	6okm_HL_R_NH51K.pdb	0.20319198071956635	0.2513999938964844
6okm.pdb	6okm_HL_R_NH51M.pdb	0.6997514367103577	1.6816999912261963
6okm.pdb	6okm_HL_R_NH51F.pdb	-1.649652361869812	-1.4256999492645264
6okm.pdb	6okm_HL_R_NH51P.pdb	-0.7159222364425659	-2.34060001373291
6okm.pdb	6okm_HL_R_NH51S.pdb	-0.10529230535030365	-0.551800012588501
6okm.pdb	6okm_HL_R_NH51T.pdb	0.049074843525886536	-0.3831000030040741
6okm.pdb	6okm_HL_R_NH51W.pdb	-2.619910717010498	-0.9484999775886536
6okm.pdb	6okm_HL_R_NH51Y.pdb	0.2352662831544876	1.107200026512146
6okm.pdb	6okm_HL_R_NH51V.pdb	0.6317097544670105	0.4803999960422516
6okm.pdb	6okm_HL_R_DH56A.pdb	-0.06228253245353699	0.0024999999441206455
6okm.pdb	6okm_HL_R_DH56R.pdb	-0.09978660941123962	-0.08049999922513962
6okm.pdb	6okm_HL_R_DH56N.pdb	-0.13554725050926208	-0.08299999684095383
6okm.pdb	6okm_HL_R_DH56C.pdb	0.06486707925796509	0.2768999934196472
6okm.pdb	6okm_HL_R_DH56Q.pdb	-0.11246848851442337	-0.02630000002682209
6okm.pdb	6okm_HL_R_DH56E.pdb	-0.22912956774234772	-0.011599999852478504
6okm.pdb	6okm_HL_R_DH56G.pdb	-0.12770448625087738	-0.21979999542236328
6okm.pdb	6okm_HL_R_DH56H.pdb	-0.020672306418418884	-0.10270000249147415
6okm.pdb	6okm_HL_R_DH56I.pdb	0.27851229906082153	0.39480000734329224
6okm.pdb	6okm_HL_R_DH56L.pdb	0.5809410214424133	1.0960999727249146
6okm.pdb	6okm_HL_R_DH56K.pdb	-0.13630852103233337	0.6757000088691711
6okm.pdb	6okm_HL_R_DH56M.pdb	0.3433464765548706	1.2908999919891357
6okm.pdb	6okm_HL_R_DH56F.pdb	0.35018736124038696	0.9811999797821045
6okm.pdb	6okm_HL_R_DH56P.pdb	-0.1974189430475235	-0.16259999573230743
6okm.pdb	6okm_HL_R_DH56S.pdb	-0.32921302318573	-0.17589999735355377
6okm.pdb	6okm_HL_R_DH56T.pdb	-0.19026337563991547	-0.13269999623298645
6okm.pdb	6okm_HL_R_DH56W.pdb	0.5983909964561462	0.878600001335144
6okm.pdb	6okm_HL_R_DH56Y.pdb	0.03911353647708893	0.7002000212669373
6okm.pdb	6okm_HL_R_DH56V.pdb	0.21220247447490692	0.3476000130176544
6okm.pdb	6okm_HL_R_YH58A.pdb	-0.7895437479019165	-0.5322999954223633
6okm.pdb	6okm_HL_R_YH58R.pdb	-0.6568525433540344	-0.7390999794006348
6okm.pdb	6okm_HL_R_YH58N.pdb	-0.619123637676239	-0.6557999849319458
6okm.pdb	6okm_HL_R_YH58D.pdb	-0.7128397822380066	-0.8345000147819519
6okm.pdb	6okm_HL_R_YH58C.pdb	-0.7604789137840271	-0.6137999892234802
6okm.pdb	6okm_HL_R_YH58Q.pdb	-0.495058536529541	-0.640500009059906
6okm.pdb	6okm_HL_R_YH58E.pdb	-0.7012203931808472	-0.5385000109672546
6okm.pdb	6okm_HL_R_YH58G.pdb	-1.085612416267395	-0.7049000263214111
6okm.pdb	6okm_HL_R_YH58H.pdb	-0.5885221362113953	-0.754800021648407
6okm.pdb	6okm_HL_R_YH58I.pdb	-0.352263480424881	-0.29190000891685486
6okm.pdb	6okm_HL_R_YH58L.pdb	-0.301370769739151	-0.4043999910354614
6okm.pdb	6okm_HL_R_YH58K.pdb	-0.8077523708343506	-0.9549999833106995
6okm.pdb	6okm_HL_R_YH58M.pdb	-0.3735806941986084	-0.6394000053405762
6okm.pdb	6okm_HL_R_YH58F.pdb	-0.6364024877548218	-0.42879998683929443
6okm.pdb	6okm_HL_R_YH58P.pdb	-1.1449625492095947	-1.1708999872207642
6okm.pdb	6okm_HL_R_YH58S.pdb	-0.9576507806777954	-0.9099000096321106
6okm.pdb	6okm_HL_R_YH58T.pdb	-1.1933494806289673	-0.9876000285148621
6okm.pdb	6okm_HL_R_YH58W.pdb	-0.3614983558654785	-0.5616999864578247
6okm.pdb	6okm_HL_R_YH58V.pdb	-0.41042378544807434	-0.47929999232292175
6okm.pdb	6okm_HL_R_RH97A.pdb	-0.1376902014017105	0.6327000260353088
6okm.pdb	6okm_HL_R_RH97N.pdb	-0.1835460513830185	0.534600019454956
6okm.pdb	6okm_HL_R_RH97D.pdb	-0.3608083128929138	0.8967999815940857
6okm.pdb	6okm_HL_R_RH97C.pdb	-0.20413489639759064	0.6133999824523926
6okm.pdb	6okm_HL_R_RH97Q.pdb	-0.4122623801231384	1.3381999731063843
6okm.pdb	6okm_HL_R_RH97E.pdb	-0.20450767874717712	1.6481000185012817
6okm.pdb	6okm_HL_R_RH97G.pdb	-0.05955047905445099	0.557699978351593
6okm.pdb	6okm_HL_R_RH97H.pdb	-0.21580736339092255	0.9732000231742859
6okm.pdb	6okm_HL_R_RH97I.pdb	0.14845527708530426	0.6021000146865845
6okm.pdb	6okm_HL_R_RH97L.pdb	-0.28224194049835205	0.4878999888896942
6okm.pdb	6okm_HL_R_RH97K.pdb	-0.49791860580444336	0.26919999718666077
6okm.pdb	6okm_HL_R_RH97M.pdb	-0.14977294206619263	0.6467999815940857
6okm.pdb	6okm_HL_R_RH97F.pdb	-0.5493152141571045	0.47540000081062317
6okm.pdb	6okm_HL_R_RH97P.pdb	-0.2051537185907364	1.1261999607086182
6okm.pdb	6okm_HL_R_RH97S.pdb	0.15358991920948029	1.667099952697754
6okm.pdb	6okm_HL_R_RH97T.pdb	-0.07503370940685272	1.242900013923645
6okm.pdb	6okm_HL_R_RH97W.pdb	-0.13599489629268646	2.654900074005127
6okm.pdb	6okm_HL_R_RH97Y.pdb	-0.6056757569313049	0.3212999999523163
6okm.pdb	6okm_HL_R_RH97V.pdb	-0.09569713473320007	1.426800012588501
6okm.pdb	6okm_HL_R_DH98A.pdb	-1.8707925081253052	-2.9110000133514404
6okm.pdb	6okm_HL_R_DH98R.pdb	-2.231184244155884	-5.28980016708374
6okm.pdb	6okm_HL_R_DH98N.pdb	-1.5007328987121582	-0.6128000020980835
6okm.pdb	6okm_HL_R_DH98C.pdb	-1.9121307134628296	-1.9128999710083008
6okm.pdb	6okm_HL_R_DH98Q.pdb	-2.0813803672790527	-1.9012000560760498
6okm.pdb	6okm_HL_R_DH98E.pdb	-1.6615172624588013	-2.021399974822998
6okm.pdb	6okm_HL_R_DH98G.pdb	-2.2578847408294678	-2.0241000652313232
6okm.pdb	6okm_HL_R_DH98H.pdb	-2.291189670562744	-1.1516000032424927
6okm.pdb	6okm_HL_R_DH98I.pdb	-1.8339930772781372	-1.0716999769210815
6okm.pdb	6okm_HL_R_DH98L.pdb	-1.8506214618682861	-1.3495999574661255
6okm.pdb	6okm_HL_R_DH98K.pdb	-4.481995582580566	-4.583000183105469
6okm.pdb	6okm_HL_R_DH98M.pdb	-1.8702033758163452	-0.9692000150680542
6okm.pdb	6okm_HL_R_DH98F.pdb	-5.295870780944824	-2.0829999446868896
6okm.pdb	6okm_HL_R_DH98P.pdb	-1.7749571800231934	-3.238100051879883
6okm.pdb	6okm_HL_R_DH98S.pdb	-2.114940643310547	-2.387700080871582
6okm.pdb	6okm_HL_R_DH98T.pdb	-2.190748929977417	-1.9639999866485596
6okm.pdb	6okm_HL_R_DH98W.pdb	-10.203709602355957	-6.997200012207031
6okm.pdb	6okm_HL_R_DH98Y.pdb	-3.779632806777954	-2.9537999629974365
6okm.pdb	6okm_HL_R_DH98V.pdb	-1.717765212059021	-1.5614999532699585
6okm.pdb	6okm_HL_R_RH99A.pdb	-0.45835328102111816	-2.3482000827789307
6okm.pdb	6okm_HL_R_RH99N.pdb	-0.8260231018066406	-2.255199909210205
6okm.pdb	6okm_HL_R_RH99D.pdb	-1.0173064470291138	-3.3726999759674072
6okm.pdb	6okm_HL_R_RH99C.pdb	-0.4222244620323181	-1.9154000282287598
6okm.pdb	6okm_HL_R_RH99Q.pdb	-0.3419939875602722	-1.6252000331878662
6okm.pdb	6okm_HL_R_RH99E.pdb	0.0985642522573471	-2.61929988861084
6okm.pdb	6okm_HL_R_RH99G.pdb	-0.46090245246887207	-2.9458999633789062
6okm.pdb	6okm_HL_R_RH99H.pdb	-0.6397902369499207	-2.6061999797821045
6okm.pdb	6okm_HL_R_RH99I.pdb	-0.13624632358551025	-0.9937999844551086
6okm.pdb	6okm_HL_R_RH99L.pdb	-0.1377749890089035	-0.8799999952316284
6okm.pdb	6okm_HL_R_RH99K.pdb	-0.4630547761917114	-1.1416000127792358
6okm.pdb	6okm_HL_R_RH99M.pdb	0.18987153470516205	-0.49410000443458557
6okm.pdb	6okm_HL_R_RH99F.pdb	-3.9965670108795166	-4.6722002029418945
6okm.pdb	6okm_HL_R_RH99P.pdb	0.13923917710781097	-2.1810998916625977
6okm.pdb	6okm_HL_R_RH99S.pdb	-0.8583254814147949	-2.9990999698638916
6okm.pdb	6okm_HL_R_RH99T.pdb	-0.4860304594039917	-1.9764000177383423
6okm.pdb	6okm_HL_R_RH99W.pdb	-3.0134735107421875	-4.043499946594238
6okm.pdb	6okm_HL_R_RH99Y.pdb	0.24117399752140045	-1.2063000202178955
6okm.pdb	6okm_HL_R_RH99V.pdb	0.02951836585998535	-0.3977000117301941
6okm.pdb	6okm_HL_R_YL32A.pdb	-1.258665919303894	-1.0950000286102295
6okm.pdb	6okm_HL_R_YL32R.pdb	-1.1215734481811523	-1.4240000247955322
6okm.pdb	6okm_HL_R_YL32N.pdb	-1.066910743713379	-1.1109999418258667
6okm.pdb	6okm_HL_R_YL32D.pdb	-1.2546422481536865	-1.4101999998092651
6okm.pdb	6okm_HL_R_YL32C.pdb	-0.765815258026123	-1.2996000051498413
6okm.pdb	6okm_HL_R_YL32Q.pdb	-1.2264864444732666	-1.280900001525879
6okm.pdb	6okm_HL_R_YL32E.pdb	-1.1418417692184448	-1.232699990272522
6okm.pdb	6okm_HL_R_YL32G.pdb	-1.2862492799758911	-1.7753000259399414
6okm.pdb	6okm_HL_R_YL32H.pdb	-1.0266766548156738	-0.3107999861240387
6okm.pdb	6okm_HL_R_YL32I.pdb	-1.001785159111023	-2.161099910736084
6okm.pdb	6okm_HL_R_YL32L.pdb	-0.9963251352310181	-0.27869999408721924
6okm.pdb	6okm_HL_R_YL32K.pdb	-1.1020220518112183	-0.9671000242233276
6okm.pdb	6okm_HL_R_YL32M.pdb	-0.6038295030593872	-0.6531000137329102
6okm.pdb	6okm_HL_R_YL32F.pdb	0.08935590088367462	0.1703999936580658
6okm.pdb	6okm_HL_R_YL32P.pdb	-1.4735159873962402	-1.4107999801635742
6okm.pdb	6okm_HL_R_YL32S.pdb	-1.1045180559158325	-1.6908999681472778
6okm.pdb	6okm_HL_R_YL32T.pdb	-0.8368481993675232	-1.374500036239624
6okm.pdb	6okm_HL_R_YL32W.pdb	-0.3110930919647217	0.2451000064611435
6okm.pdb	6okm_HL_R_YL32V.pdb	-1.0962318181991577	-1.382699966430664
6okm.pdb	6okm_HL_R_VL34A.pdb	-0.5913087725639343	-0.35830000042915344
6okm.pdb	6okm_HL_R_VL34R.pdb	-0.6024578213691711	-0.6277999877929688
6okm.pdb	6okm_HL_R_VL34N.pdb	-0.8835880756378174	-0.22089999914169312
6okm.pdb	6okm_HL_R_VL34D.pdb	-0.7497431635856628	-0.5091999769210815
6okm.pdb	6okm_HL_R_VL34C.pdb	-0.30987003445625305	-0.01119999960064888
6okm.pdb	6okm_HL_R_VL34Q.pdb	-0.619242787361145	-0.31060001254081726
6okm.pdb	6okm_HL_R_VL34E.pdb	-0.6375061273574829	-0.03440000116825104
6okm.pdb	6okm_HL_R_VL34G.pdb	-0.7248967885971069	-0.38909998536109924
6okm.pdb	6okm_HL_R_VL34H.pdb	-0.6478117108345032	-0.42800000309944153
6okm.pdb	6okm_HL_R_VL34I.pdb	-0.29276445508003235	0.18140000104904175
6okm.pdb	6okm_HL_R_VL34L.pdb	-0.597791850566864	-0.28049999475479126
6okm.pdb	6okm_HL_R_VL34K.pdb	-0.7158271074295044	-0.03200000151991844
6okm.pdb	6okm_HL_R_VL34M.pdb	-0.5296106934547424	-0.155799999833107
6okm.pdb	6okm_HL_R_VL34F.pdb	-0.620883047580719	-0.2709999978542328
6okm.pdb	6okm_HL_R_VL34P.pdb	-0.7116400599479675	-0.5113999843597412
6okm.pdb	6okm_HL_R_VL34S.pdb	-0.8416497111320496	-0.3188000023365021
6okm.pdb	6okm_HL_R_VL34T.pdb	-0.44319087266921997	-0.3984000086784363
6okm.pdb	6okm_HL_R_VL34W.pdb	-0.6206739544868469	-0.9713000059127808
6okm.pdb	6okm_HL_R_VL34Y.pdb	-0.8618714809417725	-0.5292999744415283
6okm.pdb	6okm_HL_R_YL49A.pdb	0.6306641101837158	-0.6273000240325928
6okm.pdb	6okm_HL_R_YL49R.pdb	-0.040549859404563904	-1.579300045967102
6okm.pdb	6okm_HL_R_YL49N.pdb	0.20775465667247772	-0.5073999762535095
6okm.pdb	6okm_HL_R_YL49D.pdb	0.06084907054901123	-0.6351000070571899
6okm.pdb	6okm_HL_R_YL49C.pdb	0.6232510209083557	-0.6571999788284302
6okm.pdb	6okm_HL_R_YL49Q.pdb	0.37673497200012207	0.08009999990463257
6okm.pdb	6okm_HL_R_YL49E.pdb	0.45309317111968994	-0.8755999803543091
6okm.pdb	6okm_HL_R_YL49G.pdb	0.46206504106521606	-0.9830999970436096
6okm.pdb	6okm_HL_R_YL49H.pdb	0.45604634284973145	-0.7290999889373779
6okm.pdb	6okm_HL_R_YL49I.pdb	0.9357501268386841	0.03180000185966492
6okm.pdb	6okm_HL_R_YL49L.pdb	0.5853456258773804	-0.0015999999595806003
6okm.pdb	6okm_HL_R_YL49K.pdb	0.40350186824798584	-0.7914000153541565
6okm.pdb	6okm_HL_R_YL49M.pdb	0.46895861625671387	-0.27630001306533813
6okm.pdb	6okm_HL_R_YL49F.pdb	0.3258519172668457	0.46720001101493835
6okm.pdb	6okm_HL_R_YL49P.pdb	0.5136562585830688	-0.550000011920929
6okm.pdb	6okm_HL_R_YL49S.pdb	0.2154514044523239	-0.7423999905586243
6okm.pdb	6okm_HL_R_YL49T.pdb	0.5388649702072144	-0.8998000025749207
6okm.pdb	6okm_HL_R_YL49W.pdb	0.845568060874939	1.2451000213623047
6okm.pdb	6okm_HL_R_YL49V.pdb	0.8772794008255005	0.026200000196695328
6okm.pdb	6okm_HL_R_NL53A.pdb	0.09326215088367462	0.16920000314712524
6okm.pdb	6okm_HL_R_NL53R.pdb	-0.018319398164749146	0.4422999918460846
6okm.pdb	6okm_HL_R_NL53D.pdb	-0.1342887580394745	-0.7038000226020813
6okm.pdb	6okm_HL_R_NL53C.pdb	-0.14244142174720764	0.2581999897956848
6okm.pdb	6okm_HL_R_NL53Q.pdb	-0.05398203432559967	-0.03999999910593033
6okm.pdb	6okm_HL_R_NL53E.pdb	-0.13164986670017242	-0.22280000150203705
6okm.pdb	6okm_HL_R_NL53G.pdb	0.4274083375930786	0.2639999985694885
6okm.pdb	6okm_HL_R_NL53H.pdb	-0.12435094267129898	0.15150000154972076
6okm.pdb	6okm_HL_R_NL53I.pdb	-0.03633005917072296	-0.20239999890327454
6okm.pdb	6okm_HL_R_NL53L.pdb	0.17225511372089386	0.37229999899864197
6okm.pdb	6okm_HL_R_NL53K.pdb	0.21277748048305511	0.42640000581741333
6okm.pdb	6okm_HL_R_NL53M.pdb	0.1391773372888565	0.7494000196456909
6okm.pdb	6okm_HL_R_NL53F.pdb	0.1802646368741989	0.18930000066757202
6okm.pdb	6okm_HL_R_NL53P.pdb	0.2682628035545349	0.17730000615119934
6okm.pdb	6okm_HL_R_NL53S.pdb	-0.3846031427383423	0.1420000046491623
6okm.pdb	6okm_HL_R_NL53T.pdb	-0.2724200487136841	0.26750001311302185
6okm.pdb	6okm_HL_R_NL53W.pdb	0.2450619786977768	0.12770000100135803
6okm.pdb	6okm_HL_R_NL53Y.pdb	0.7570395469665527	1.7431000471115112
6okm.pdb	6okm_HL_R_NL53V.pdb	0.013245776295661926	0.6003999710083008
6okm.pdb	6okm_HL_R_LL54A.pdb	-0.36117228865623474	0.35569998621940613
6okm.pdb	6okm_HL_R_LL54R.pdb	-0.5112497806549072	-0.17720000445842743
6okm.pdb	6okm_HL_R_LL54N.pdb	-0.585024893283844	0.28790000081062317
6okm.pdb	6okm_HL_R_LL54D.pdb	-0.6357396841049194	0.840399980545044
6okm.pdb	6okm_HL_R_LL54C.pdb	-0.5989559888839722	0.12939999997615814
6okm.pdb	6okm_HL_R_LL54Q.pdb	-0.58014976978302	0.37529999017715454
6okm.pdb	6okm_HL_R_LL54E.pdb	-0.501097559928894	0.5098999738693237
6okm.pdb	6okm_HL_R_LL54G.pdb	-0.6008850336074829	0.3490999937057495
6okm.pdb	6okm_HL_R_LL54H.pdb	-0.2745845317840576	0.35519999265670776
6okm.pdb	6okm_HL_R_LL54I.pdb	-0.17494696378707886	-0.12600000202655792
6okm.pdb	6okm_HL_R_LL54K.pdb	-0.4614742398262024	-0.2508000135421753
6okm.pdb	6okm_HL_R_LL54M.pdb	-0.23455041646957397	-0.06449999660253525
6okm.pdb	6okm_HL_R_LL54F.pdb	-0.3340672254562378	-0.14820000529289246
6okm.pdb	6okm_HL_R_LL54P.pdb	-0.19802922010421753	1.0098999738693237
6okm.pdb	6okm_HL_R_LL54S.pdb	-0.5858765244483948	-0.03370000049471855
6okm.pdb	6okm_HL_R_LL54T.pdb	-0.8757035732269287	-0.19689999520778656
6okm.pdb	6okm_HL_R_LL54W.pdb	-0.5447522401809692	0.20260000228881836
6okm.pdb	6okm_HL_R_LL54Y.pdb	-0.6521516442298889	0.12489999830722809
6okm.pdb	6okm_HL_R_LL54V.pdb	-0.41266345977783203	0.5382999777793884
6okm.pdb	6okm_HL_R_EL55A.pdb	-0.13639579713344574	-0.8600999712944031
6okm.pdb	6okm_HL_R_EL55R.pdb	-0.17901009321212769	-1.011199951171875
6okm.pdb	6okm_HL_R_EL55N.pdb	-0.12427468597888947	-0.7674999833106995
6okm.pdb	6okm_HL_R_EL55D.pdb	-0.24393515288829803	-0.20149999856948853
6okm.pdb	6okm_HL_R_EL55C.pdb	-0.12796466052532196	-0.4514999985694885
6okm.pdb	6okm_HL_R_EL55Q.pdb	-0.36284786462783813	-0.5813999772071838
6okm.pdb	6okm_HL_R_EL55G.pdb	-0.1610621064901352	-1.0160000324249268
6okm.pdb	6okm_HL_R_EL55H.pdb	-0.4440658688545227	-0.6557999849319458
6okm.pdb	6okm_HL_R_EL55I.pdb	-0.047144725918769836	-0.8367999792098999
6okm.pdb	6okm_HL_R_EL55L.pdb	-0.5394245386123657	-2.386899948120117
6okm.pdb	6okm_HL_R_EL55K.pdb	-0.18815308809280396	-1.0490000247955322
6okm.pdb	6okm_HL_R_EL55M.pdb	0.04545019567012787	-0.9380000233650208
6okm.pdb	6okm_HL_R_EL55F.pdb	-0.10429559648036957	-0.6875
6okm.pdb	6okm_HL_R_EL55P.pdb	-0.1763402372598648	-0.9063000082969666
6okm.pdb	6okm_HL_R_EL55S.pdb	-0.30197930335998535	-0.28139999508857727
6okm.pdb	6okm_HL_R_EL55T.pdb	-0.1605769842863083	-1.0786000490188599
6okm.pdb	6okm_HL_R_EL55W.pdb	-0.29432255029678345	-0.48559999465942383
6okm.pdb	6okm_HL_R_EL55Y.pdb	-0.5038353204727173	-1.2470999956130981
6okm.pdb	6okm_HL_R_EL55V.pdb	-0.05175261199474335	-0.8931999802589417
6okm.pdb	6okm_HL_R_SL56A.pdb	0.12929455935955048	0.34200000762939453
6okm.pdb	6okm_HL_R_SL56R.pdb	-0.20797434449195862	0.08669999986886978
6okm.pdb	6okm_HL_R_SL56N.pdb	0.061768919229507446	0.3386000096797943
6okm.pdb	6okm_HL_R_SL56D.pdb	0.11892341077327728	0.9409999847412109
6okm.pdb	6okm_HL_R_SL56C.pdb	0.27991706132888794	1.0916999578475952
6okm.pdb	6okm_HL_R_SL56Q.pdb	-1.084712266921997	0.6158999800682068
6okm.pdb	6okm_HL_R_SL56E.pdb	-0.1410236656665802	0.5555999875068665
6okm.pdb	6okm_HL_R_SL56G.pdb	0.09524543583393097	0.08659999817609787
6okm.pdb	6okm_HL_R_SL56H.pdb	0.16402973234653473	0.32190001010894775
6okm.pdb	6okm_HL_R_SL56I.pdb	0.3446676731109619	1.0895999670028687
6okm.pdb	6okm_HL_R_SL56L.pdb	0.6699526309967041	1.079200029373169
6okm.pdb	6okm_HL_R_SL56K.pdb	0.07089351117610931	0.15189999341964722
6okm.pdb	6okm_HL_R_SL56M.pdb	0.7265619039535522	1.7482999563217163
6okm.pdb	6okm_HL_R_SL56F.pdb	0.5618612170219421	0.9739000201225281
6okm.pdb	6okm_HL_R_SL56P.pdb	0.8430050611495972	1.636299967765808
6okm.pdb	6okm_HL_R_SL56T.pdb	-0.13032178580760956	0.3702000081539154
6okm.pdb	6okm_HL_R_SL56W.pdb	0.7820329666137695	0.7142000198364258
6okm.pdb	6okm_HL_R_SL56Y.pdb	0.28886979818344116	0.6863999962806702
6okm.pdb	6okm_HL_R_SL56V.pdb	0.5685580968856812	1.1533000469207764
6okm.pdb	6okm_HL_R_VL58A.pdb	-0.02311602234840393	0.009399999864399433
6okm.pdb	6okm_HL_R_VL58R.pdb	-0.3052842617034912	-0.21940000355243683
6okm.pdb	6okm_HL_R_VL58N.pdb	-0.30665215849876404	-0.006099999882280827
6okm.pdb	6okm_HL_R_VL58D.pdb	-0.24888090789318085	1.250100016593933
6okm.pdb	6okm_HL_R_VL58C.pdb	-0.20672424137592316	-0.022299999371170998
6okm.pdb	6okm_HL_R_VL58Q.pdb	-0.37831568717956543	0.298799991607666
6okm.pdb	6okm_HL_R_VL58E.pdb	-0.29784175753593445	0.8507000207901001
6okm.pdb	6okm_HL_R_VL58G.pdb	-0.5501415133476257	0.11630000174045563
6okm.pdb	6okm_HL_R_VL58H.pdb	-0.3205617666244507	0.0430000014603138
6okm.pdb	6okm_HL_R_VL58I.pdb	-0.17529094219207764	0.014000000432133675
6okm.pdb	6okm_HL_R_VL58L.pdb	-0.19051682949066162	0.11789999902248383
6okm.pdb	6okm_HL_R_VL58K.pdb	-0.4310433268547058	0.028300000354647636
6okm.pdb	6okm_HL_R_VL58M.pdb	-0.32379087805747986	0.11140000075101852
6okm.pdb	6okm_HL_R_VL58F.pdb	-0.6009114980697632	0.02070000022649765
6okm.pdb	6okm_HL_R_VL58P.pdb	-0.2795095443725586	0.028699999675154686
6okm.pdb	6okm_HL_R_VL58S.pdb	-0.275216281414032	-0.04639999940991402
6okm.pdb	6okm_HL_R_VL58T.pdb	-0.12928913533687592	-0.017799999564886093
6okm.pdb	6okm_HL_R_VL58W.pdb	-0.6797960996627808	-0.26649999618530273
6okm.pdb	6okm_HL_R_VL58Y.pdb	-1.1017279624938965	-0.583299994468689
6okm.pdb	6okm_HL_R_YL91A.pdb	-0.7019251585006714	-1.7640999555587769
6okm.pdb	6okm_HL_R_YL91R.pdb	-1.04471755027771	-1.0126999616622925
6okm.pdb	6okm_HL_R_YL91N.pdb	-0.9069246053695679	-1.6384999752044678
6okm.pdb	6okm_HL_R_YL91D.pdb	-0.9030483365058899	-1.8961000442504883
6okm.pdb	6okm_HL_R_YL91C.pdb	-0.7978456616401672	-1.6739000082015991
6okm.pdb	6okm_HL_R_YL91Q.pdb	-1.2001538276672363	-1.8388999700546265
6okm.pdb	6okm_HL_R_YL91E.pdb	-1.0548163652420044	-2.046999931335449
6okm.pdb	6okm_HL_R_YL91G.pdb	-0.9430434107780457	-2.492500066757202
6okm.pdb	6okm_HL_R_YL91H.pdb	-0.8111217021942139	-0.8356999754905701
6okm.pdb	6okm_HL_R_YL91I.pdb	-0.2636018991470337	-0.6013000011444092
6okm.pdb	6okm_HL_R_YL91L.pdb	-0.4859831929206848	-1.2532999515533447
6okm.pdb	6okm_HL_R_YL91K.pdb	-1.0427442789077759	-1.2200000286102295
6okm.pdb	6okm_HL_R_YL91M.pdb	-0.5307493209838867	-1.3240000009536743
6okm.pdb	6okm_HL_R_YL91F.pdb	-0.42601272463798523	-0.1762000024318695
6okm.pdb	6okm_HL_R_YL91P.pdb	-0.7391024231910706	-1.9500000476837158
6okm.pdb	6okm_HL_R_YL91S.pdb	-0.7848028540611267	-2.0201001167297363
6okm.pdb	6okm_HL_R_YL91T.pdb	-0.8105962872505188	-1.9875999689102173
6okm.pdb	6okm_HL_R_YL91W.pdb	0.010342344641685486	0.8069000244140625
6okm.pdb	6okm_HL_R_YL91V.pdb	-0.4860002398490906	-1.1715999841690063
6okm.pdb	6okm_HL_R_AL92R.pdb	-0.3232741355895996	-0.4235999882221222
6okm.pdb	6okm_HL_R_AL92N.pdb	-0.34067726135253906	-0.07020000368356705
6okm.pdb	6okm_HL_R_AL92D.pdb	-0.2865099310874939	0.18060000240802765
6okm.pdb	6okm_HL_R_AL92C.pdb	-0.16978353261947632	0.03350000083446503
6okm.pdb	6okm_HL_R_AL92Q.pdb	-0.12852360308170319	-0.05050000175833702
6okm.pdb	6okm_HL_R_AL92E.pdb	-0.36377447843551636	0.18860000371932983
6okm.pdb	6okm_HL_R_AL92G.pdb	-0.23425078392028809	-0.02290000021457672
6okm.pdb	6okm_HL_R_AL92H.pdb	-0.14211224019527435	-0.02879999950528145
6okm.pdb	6okm_HL_R_AL92I.pdb	-0.07908900082111359	-0.10670000314712524
6okm.pdb	6okm_HL_R_AL92L.pdb	-0.10112042725086212	-0.3571999967098236
6okm.pdb	6okm_HL_R_AL92K.pdb	-0.23481334745883942	-0.031599998474121094
6okm.pdb	6okm_HL_R_AL92M.pdb	0.16342629492282867	0.014399999752640724
6okm.pdb	6okm_HL_R_AL92F.pdb	-0.19150756299495697	-0.03530000150203705
6okm.pdb	6okm_HL_R_AL92P.pdb	-0.02537114918231964	-0.5485000014305115
6okm.pdb	6okm_HL_R_AL92S.pdb	-0.2944912612438202	-0.10719999670982361
6okm.pdb	6okm_HL_R_AL92T.pdb	-0.27952641248703003	-0.28519999980926514
6okm.pdb	6okm_HL_R_AL92W.pdb	-0.20882250368595123	-0.07689999788999557
6okm.pdb	6okm_HL_R_AL92Y.pdb	-0.31935566663742065	0.017899999395012856
6okm.pdb	6okm_HL_R_AL92V.pdb	-0.04902981221675873	-0.09510000050067902
6okm.pdb	6okm_HL_R_QL93A.pdb	-0.03366939723491669	0.04399999976158142
6okm.pdb	6okm_HL_R_QL93R.pdb	-0.03902730345726013	-0.2784000039100647
6okm.pdb	6okm_HL_R_QL93N.pdb	-0.06885328143835068	0.2110999971628189
6okm.pdb	6okm_HL_R_QL93D.pdb	-0.03590692579746246	0.5564000010490417
6okm.pdb	6okm_HL_R_QL93C.pdb	-0.028299137949943542	0.34389999508857727
6okm.pdb	6okm_HL_R_QL93E.pdb	-0.036328524351119995	0.41190001368522644
6okm.pdb	6okm_HL_R_QL93G.pdb	-0.14131934940814972	0.1340000033378601
6okm.pdb	6okm_HL_R_QL93H.pdb	0.1623484343290329	0.22609999775886536
6okm.pdb	6okm_HL_R_QL93I.pdb	0.17130954563617706	0.4171999990940094
6okm.pdb	6okm_HL_R_QL93L.pdb	0.13238443434238434	-0.045099999755620956
6okm.pdb	6okm_HL_R_QL93K.pdb	-0.12912632524967194	-0.12939999997615814
6okm.pdb	6okm_HL_R_QL93M.pdb	0.03259091079235077	-0.010499999858438969
6okm.pdb	6okm_HL_R_QL93F.pdb	0.4490470290184021	0.8719000220298767
6okm.pdb	6okm_HL_R_QL93P.pdb	0.05890192091464996	0.40049999952316284
6okm.pdb	6okm_HL_R_QL93S.pdb	-0.3650129437446594	0.08309999853372574
6okm.pdb	6okm_HL_R_QL93T.pdb	-0.17586953938007355	-0.18160000443458557
6okm.pdb	6okm_HL_R_QL93W.pdb	0.8861225843429565	1.370300054550171
6okm.pdb	6okm_HL_R_QL93Y.pdb	0.2616080641746521	0.6524999737739563
6okm.pdb	6okm_HL_R_QL93V.pdb	0.09376434981822968	0.03150000050663948
6okm.pdb	6okm_HL_R_FL94A.pdb	-0.8415059447288513	-1.736199975013733
6okm.pdb	6okm_HL_R_FL94R.pdb	-1.0227032899856567	-2.5708000659942627
6okm.pdb	6okm_HL_R_FL94N.pdb	-0.9609058499336243	-1.4124000072479248
6okm.pdb	6okm_HL_R_FL94D.pdb	-0.9763168692588806	-1.7350000143051147
6okm.pdb	6okm_HL_R_FL94C.pdb	-0.9445866346359253	-1.6884000301361084
6okm.pdb	6okm_HL_R_FL94Q.pdb	-1.0915154218673706	-1.5241999626159668
6okm.pdb	6okm_HL_R_FL94E.pdb	-1.1840189695358276	-1.5322999954223633
6okm.pdb	6okm_HL_R_FL94G.pdb	-1.0498054027557373	-2.035900115966797
6okm.pdb	6okm_HL_R_FL94H.pdb	-0.6149105429649353	-0.8730999827384949
6okm.pdb	6okm_HL_R_FL94I.pdb	-0.7592504024505615	-1.3423000574111938
6okm.pdb	6okm_HL_R_FL94L.pdb	-0.9265948534011841	-0.9577000141143799
6okm.pdb	6okm_HL_R_FL94K.pdb	-0.6498680114746094	-0.7860000133514404
6okm.pdb	6okm_HL_R_FL94M.pdb	-0.48661303520202637	-0.33709999918937683
6okm.pdb	6okm_HL_R_FL94P.pdb	-0.4609963297843933	-0.9947999715805054
6okm.pdb	6okm_HL_R_FL94S.pdb	-1.1013025045394897	-1.8277000188827515
6okm.pdb	6okm_HL_R_FL94T.pdb	-0.749359130859375	-1.881500005722046
6okm.pdb	6okm_HL_R_FL94W.pdb	-0.8621853590011597	-1.1548000574111938
6okm.pdb	6okm_HL_R_FL94Y.pdb	-2.7549967765808105	-0.9251000285148621
6okm.pdb	6okm_HL_R_FL94V.pdb	-1.025734543800354	-1.6291999816894531
6okm.pdb	6okm_HL_R_YL96A.pdb	-0.2672407031059265	0.06830000132322311
6okm.pdb	6okm_HL_R_YL96R.pdb	0.3408578634262085	0.1656000018119812
6okm.pdb	6okm_HL_R_YL96N.pdb	0.06561259925365448	0.052000001072883606
6okm.pdb	6okm_HL_R_YL96D.pdb	-0.39834314584732056	0.10209999978542328
6okm.pdb	6okm_HL_R_YL96C.pdb	-0.3449857831001282	0.18019999563694
6okm.pdb	6okm_HL_R_YL96Q.pdb	0.046946972608566284	-0.0032999999821186066
6okm.pdb	6okm_HL_R_YL96E.pdb	-0.620155930519104	-0.060100000351667404
6okm.pdb	6okm_HL_R_YL96G.pdb	-0.3084293007850647	0.0348999984562397
6okm.pdb	6okm_HL_R_YL96H.pdb	-0.09949382394552231	0.2793999910354614
6okm.pdb	6okm_HL_R_YL96I.pdb	0.3275562524795532	0.13369999825954437
6okm.pdb	6okm_HL_R_YL96L.pdb	0.19305162131786346	0.16329999268054962
6okm.pdb	6okm_HL_R_YL96K.pdb	-0.15438437461853027	0.11949999630451202
6okm.pdb	6okm_HL_R_YL96M.pdb	-0.12958547472953796	0.08089999854564667
6okm.pdb	6okm_HL_R_YL96F.pdb	0.03700348734855652	0.14830000698566437
6okm.pdb	6okm_HL_R_YL96P.pdb	0.1608804613351822	-0.10670000314712524
6okm.pdb	6okm_HL_R_YL96S.pdb	-0.6077766418457031	0.09960000216960907
6okm.pdb	6okm_HL_R_YL96T.pdb	-0.28723907470703125	0.04729999974370003
6okm.pdb	6okm_HL_R_YL96W.pdb	-0.1870945543050766	0.10339999943971634
6okm.pdb	6okm_HL_R_YL96V.pdb	-0.0026246756315231323	0.05270000174641609
6okm.pdb	6okm_HL_R_RR36A.pdb	-0.34145110845565796	-0.671999990940094
6okm.pdb	6okm_HL_R_RR36N.pdb	-0.4369223117828369	-0.7473999857902527
6okm.pdb	6okm_HL_R_RR36D.pdb	-0.4241139888763428	-0.7513999938964844
6okm.pdb	6okm_HL_R_RR36C.pdb	-0.16609767079353333	-0.6814000010490417
6okm.pdb	6okm_HL_R_RR36Q.pdb	-0.2883446216583252	-0.7415000200271606
6okm.pdb	6okm_HL_R_RR36E.pdb	-0.5073204040527344	-0.8429999947547913
6okm.pdb	6okm_HL_R_RR36G.pdb	-0.3948671817779541	-0.7440000176429749
6okm.pdb	6okm_HL_R_RR36H.pdb	-0.3238782286643982	-0.6610000133514404
6okm.pdb	6okm_HL_R_RR36I.pdb	-0.07572474330663681	-0.6607999801635742
6okm.pdb	6okm_HL_R_RR36L.pdb	-0.06966982781887054	-0.7473999857902527
6okm.pdb	6okm_HL_R_RR36K.pdb	-0.4961898922920227	-0.6593000292778015
6okm.pdb	6okm_HL_R_RR36M.pdb	-0.1934366226196289	-0.7067999839782715
6okm.pdb	6okm_HL_R_RR36F.pdb	0.010684415698051453	-0.5521000027656555
6okm.pdb	6okm_HL_R_RR36P.pdb	-0.23437859117984772	-0.7056999802589417
6okm.pdb	6okm_HL_R_RR36S.pdb	-0.5007907152175903	-0.6886000037193298
6okm.pdb	6okm_HL_R_RR36T.pdb	-0.29941439628601074	-0.7214000225067139
6okm.pdb	6okm_HL_R_RR36W.pdb	-0.2427237182855606	-0.7116000056266785
6okm.pdb	6okm_HL_R_RR36Y.pdb	-0.31422579288482666	-0.7473999857902527
6okm.pdb	6okm_HL_R_RR36V.pdb	-0.17181873321533203	-0.6610999703407288
6okm.pdb	6okm_HL_R_GR39A.pdb	-3.2722511291503906	-2.6570000648498535
6okm.pdb	6okm_HL_R_GR39R.pdb	-9.119046211242676	-6.9085001945495605
6okm.pdb	6okm_HL_R_GR39N.pdb	-12.136789321899414	-8.5871000289917
6okm.pdb	6okm_HL_R_GR39D.pdb	-9.613147735595703	-6.344399929046631
6okm.pdb	6okm_HL_R_GR39C.pdb	-9.097468376159668	-4.624800205230713
6okm.pdb	6okm_HL_R_GR39Q.pdb	-2.552201271057129	-1.811900019645691
6okm.pdb	6okm_HL_R_GR39E.pdb	-15.323958396911621	-8.909600257873535
6okm.pdb	6okm_HL_R_GR39H.pdb	-29.396169662475586	-21.661226272583008
6okm.pdb	6okm_HL_R_GR39I.pdb	-15.452536582946777	-11.7252197265625
6okm.pdb	6okm_HL_R_GR39L.pdb	-7.6035261154174805	-5.9868998527526855
6okm.pdb	6okm_HL_R_GR39K.pdb	-10.668253898620605	-8.08080005645752
6okm.pdb	6okm_HL_R_GR39M.pdb	-12.12582015991211	-8.659799575805664
6okm.pdb	6okm_HL_R_GR39F.pdb	-14.809541702270508	-12.78499984741211
6okm.pdb	6okm_HL_R_GR39P.pdb	-5.997960567474365	-4.26609992980957
6okm.pdb	6okm_HL_R_GR39S.pdb	-6.51928186416626	-3.9639999866485596
6okm.pdb	6okm_HL_R_GR39T.pdb	-17.352890014648438	-9.837800025939941
6okm.pdb	6okm_HL_R_GR39W.pdb	-9.450722694396973	-9.8996000289917
6okm.pdb	6okm_HL_R_GR39Y.pdb	-9.790392875671387	-11.081899642944336
6okm.pdb	6okm_HL_R_GR39V.pdb	-18.396085739135742	-10.873800277709961
6okm.pdb	6okm_HL_R_PR40A.pdb	-0.9609044790267944	-1.593000054359436
6okm.pdb	6okm_HL_R_PR40R.pdb	-1.5213968753814697	-2.5552000999450684
6okm.pdb	6okm_HL_R_PR40N.pdb	-2.105877161026001	-2.0350000858306885
6okm.pdb	6okm_HL_R_PR40D.pdb	-3.740431308746338	-4.617599964141846
6okm.pdb	6okm_HL_R_PR40C.pdb	-0.7117626667022705	-1.6552000045776367
6okm.pdb	6okm_HL_R_PR40Q.pdb	-1.1227370500564575	-1.3157999515533447
6okm.pdb	6okm_HL_R_PR40E.pdb	-1.3117512464523315	-2.4879000186920166
6okm.pdb	6okm_HL_R_PR40G.pdb	-1.1187857389450073	-2.980299949645996
6okm.pdb	6okm_HL_R_PR40H.pdb	-13.978191375732422	-9.649200439453125
6okm.pdb	6okm_HL_R_PR40I.pdb	-2.881855010986328	-2.975600004196167
6okm.pdb	6okm_HL_R_PR40L.pdb	0.0464121550321579	-0.12950000166893005
6okm.pdb	6okm_HL_R_PR40K.pdb	-1.6863785982131958	-2.029900074005127
6okm.pdb	6okm_HL_R_PR40M.pdb	0.3738633990287781	-0.5644000172615051
6okm.pdb	6okm_HL_R_PR40F.pdb	-21.018630981445312	-16.388019561767578
6okm.pdb	6okm_HL_R_PR40S.pdb	-1.591079831123352	-2.95740008354187
6okm.pdb	6okm_HL_R_PR40T.pdb	-1.4692966938018799	-2.3482000827789307
6okm.pdb	6okm_HL_R_PR40W.pdb	-25.066667556762695	-18.26814079284668
6okm.pdb	6okm_HL_R_PR40Y.pdb	-27.76371192932129	-17.368520736694336
6okm.pdb	6okm_HL_R_PR40V.pdb	-1.2473801374435425	-1.0714999437332153
6okm.pdb	6okm_HL_R_GR41A.pdb	-0.24515265226364136	-0.6334999799728394
6okm.pdb	6okm_HL_R_GR41R.pdb	-1.6852651834487915	-0.684499979019165
6okm.pdb	6okm_HL_R_GR41N.pdb	-0.8701260089874268	-0.15889999270439148
6okm.pdb	6okm_HL_R_GR41D.pdb	-0.3222241699695587	-2.3157999515533447
6okm.pdb	6okm_HL_R_GR41C.pdb	-0.013874799013137817	-0.5843999981880188
6okm.pdb	6okm_HL_R_GR41Q.pdb	-0.6529729962348938	-1.0339000225067139
6okm.pdb	6okm_HL_R_GR41E.pdb	-0.516895055770874	-1.433500051498413
6okm.pdb	6okm_HL_R_GR41H.pdb	-2.242544651031494	-2.283600091934204
6okm.pdb	6okm_HL_R_GR41I.pdb	-4.059265613555908	-3.34060001373291
6okm.pdb	6okm_HL_R_GR41L.pdb	-1.0491899251937866	-0.04100000113248825
6okm.pdb	6okm_HL_R_GR41K.pdb	-0.8458523154258728	-0.49939998984336853
6okm.pdb	6okm_HL_R_GR41M.pdb	-0.12726138532161713	0.5928000211715698
6okm.pdb	6okm_HL_R_GR41F.pdb	-4.378068447113037	-4.066699981689453
6okm.pdb	6okm_HL_R_GR41P.pdb	-6.017761707305908	-4.253499984741211
6okm.pdb	6okm_HL_R_GR41S.pdb	-0.6000480055809021	-1.5640000104904175
6okm.pdb	6okm_HL_R_GR41T.pdb	-2.4329464435577393	-2.84660005569458
6okm.pdb	6okm_HL_R_GR41W.pdb	-6.6693596839904785	-7.831999778747559
6okm.pdb	6okm_HL_R_GR41Y.pdb	-19.571002960205078	-13.056039810180664
6okm.pdb	6okm_HL_R_GR41V.pdb	-2.019306182861328	-1.9118000268936157
6okm.pdb	6okm_HL_R_FR42A.pdb	-1.7691301107406616	-2.1013998985290527
6okm.pdb	6okm_HL_R_FR42R.pdb	-1.7372715473175049	-1.7187999486923218
6okm.pdb	6okm_HL_R_FR42N.pdb	-1.6085643768310547	-2.2184998989105225
6okm.pdb	6okm_HL_R_FR42D.pdb	-1.8012603521347046	-2.84689998626709
6okm.pdb	6okm_HL_R_FR42C.pdb	-1.7162774801254272	-1.768399953842163
6okm.pdb	6okm_HL_R_FR42Q.pdb	-2.05190110206604	-1.4670000076293945
6okm.pdb	6okm_HL_R_FR42E.pdb	-1.9833520650863647	-2.1041998863220215
6okm.pdb	6okm_HL_R_FR42G.pdb	-1.890345811843872	-2.2165000438690186
6okm.pdb	6okm_HL_R_FR42H.pdb	-1.841355800628662	-0.5260999798774719
6okm.pdb	6okm_HL_R_FR42I.pdb	-1.5836161375045776	-1.1866999864578247
6okm.pdb	6okm_HL_R_FR42L.pdb	-1.394892692565918	-0.9320999979972839
6okm.pdb	6okm_HL_R_FR42K.pdb	-1.2517515420913696	0.9448999762535095
6okm.pdb	6okm_HL_R_FR42M.pdb	-1.252140998840332	-0.6287000179290771
6okm.pdb	6okm_HL_R_FR42P.pdb	-2.142971992492676	-2.194700002670288
6okm.pdb	6okm_HL_R_FR42S.pdb	-1.8505688905715942	-1.8496999740600586
6okm.pdb	6okm_HL_R_FR42T.pdb	-1.643117904663086	-1.3386000394821167
6okm.pdb	6okm_HL_R_FR42W.pdb	-10.834532737731934	-6.531499862670898
6okm.pdb	6okm_HL_R_FR42Y.pdb	-2.3083956241607666	-3.4511001110076904
6okm.pdb	6okm_HL_R_FR42V.pdb	-1.6484849452972412	-1.5465999841690063
6okm.pdb	6okm_HL_R_PR54A.pdb	-0.8949100375175476	-0.34929999709129333
6okm.pdb	6okm_HL_R_PR54R.pdb	-1.5478410720825195	-2.4660000801086426
6okm.pdb	6okm_HL_R_PR54N.pdb	-1.2144994735717773	-2.7797000408172607
6okm.pdb	6okm_HL_R_PR54D.pdb	-2.588099956512451	-3.082200050354004
6okm.pdb	6okm_HL_R_PR54C.pdb	-0.3790394067764282	-0.6115000247955322
6okm.pdb	6okm_HL_R_PR54Q.pdb	-1.6583598852157593	-3.235300064086914
6okm.pdb	6okm_HL_R_PR54E.pdb	-3.7983205318450928	-4.40310001373291
6okm.pdb	6okm_HL_R_PR54G.pdb	-1.1174503564834595	-2.5696001052856445
6okm.pdb	6okm_HL_R_PR54H.pdb	-15.125261306762695	-12.54578971862793
6okm.pdb	6okm_HL_R_PR54I.pdb	-0.5856807231903076	-2.229099988937378
6okm.pdb	6okm_HL_R_PR54L.pdb	-1.8114124536514282	-2.269399881362915
6okm.pdb	6okm_HL_R_PR54K.pdb	-1.561080813407898	-1.4607000350952148
6okm.pdb	6okm_HL_R_PR54M.pdb	-1.4682804346084595	-2.0469000339508057
6okm.pdb	6okm_HL_R_PR54F.pdb	-5.235590934753418	-7.407700061798096
6okm.pdb	6okm_HL_R_PR54S.pdb	-0.8487954139709473	-0.5874000191688538
6okm.pdb	6okm_HL_R_PR54T.pdb	-1.72235906124115	-0.5666000247001648
6okm.pdb	6okm_HL_R_PR54W.pdb	-10.848466873168945	-6.5106000900268555
6okm.pdb	6okm_HL_R_PR54Y.pdb	-11.27922534942627	-9.390000343322754
6okm.pdb	6okm_HL_R_PR54V.pdb	-1.503028154373169	0.15049999952316284
6okm.pdb	6okm_HL_R_WR57A.pdb	-2.5198729038238525	-3.6254000663757324
6okm.pdb	6okm_HL_R_WR57R.pdb	-2.4676456451416016	-1.7021000385284424
6okm.pdb	6okm_HL_R_WR57N.pdb	-2.5953609943389893	-3.977299928665161
6okm.pdb	6okm_HL_R_WR57D.pdb	-2.744943380355835	-4.76800012588501
6okm.pdb	6okm_HL_R_WR57C.pdb	-2.475437641143799	-3.5090999603271484
6okm.pdb	6okm_HL_R_WR57Q.pdb	-2.441901445388794	-3.1846001148223877
6okm.pdb	6okm_HL_R_WR57E.pdb	-2.7336227893829346	-3.2904000282287598
6okm.pdb	6okm_HL_R_WR57G.pdb	-2.6601650714874268	-4.059800148010254
6okm.pdb	6okm_HL_R_WR57H.pdb	-2.5629501342773438	-3.5994999408721924
6okm.pdb	6okm_HL_R_WR57I.pdb	-2.7333433628082275	-2.8864998817443848
6okm.pdb	6okm_HL_R_WR57L.pdb	-2.1085896492004395	-1.7001999616622925
6okm.pdb	6okm_HL_R_WR57K.pdb	-3.3787648677825928	-2.7330000400543213
6okm.pdb	6okm_HL_R_WR57M.pdb	-1.539811372756958	-0.9904999732971191
6okm.pdb	6okm_HL_R_WR57F.pdb	-1.7880581617355347	-1.2007999420166016
6okm.pdb	6okm_HL_R_WR57P.pdb	-2.2634694576263428	-3.2444000244140625
6okm.pdb	6okm_HL_R_WR57S.pdb	-2.8706181049346924	-4.255899906158447
6okm.pdb	6okm_HL_R_WR57T.pdb	-2.636852741241455	-4.297399997711182
6okm.pdb	6okm_HL_R_WR57Y.pdb	-2.1670427322387695	-1.6878000497817993
6okm.pdb	6okm_HL_R_WR57V.pdb	-2.002931594848633	-3.1110999584198
6okm.pdb	6okm_HL_R_CR58A.pdb	0.11639420688152313	-0.42910000681877136
6okm.pdb	6okm_HL_R_CR58R.pdb	-2.825223684310913	-5.803400039672852
6okm.pdb	6okm_HL_R_CR58N.pdb	0.2505223751068115	-0.6082000136375427
6okm.pdb	6okm_HL_R_CR58D.pdb	0.5894390344619751	0.5967000126838684
6okm.pdb	6okm_HL_R_CR58Q.pdb	0.22437362372875214	0.8378999829292297
6okm.pdb	6okm_HL_R_CR58E.pdb	0.8179619312286377	2.8854000568389893
6okm.pdb	6okm_HL_R_CR58G.pdb	0.29278385639190674	-0.10499999672174454
6okm.pdb	6okm_HL_R_CR58H.pdb	-0.3892180323600769	-2.191800117492676
6okm.pdb	6okm_HL_R_CR58I.pdb	-0.04258383810520172	0.2547000050544739
6okm.pdb	6okm_HL_R_CR58L.pdb	0.09887723624706268	-0.13930000364780426
6okm.pdb	6okm_HL_R_CR58K.pdb	-2.2579751014709473	-6.475299835205078
6okm.pdb	6okm_HL_R_CR58M.pdb	-0.3617917001247406	-0.7716000080108643
6okm.pdb	6okm_HL_R_CR58F.pdb	-1.3057334423065186	-1.8798999786376953
6okm.pdb	6okm_HL_R_CR58P.pdb	0.5553818941116333	0.6348000168800354
6okm.pdb	6okm_HL_R_CR58S.pdb	-0.2221652716398239	-0.4787999987602234
6okm.pdb	6okm_HL_R_CR58T.pdb	0.07021726667881012	-0.5453000068664551
6okm.pdb	6okm_HL_R_CR58W.pdb	-12.45091724395752	-15.97307014465332
6okm.pdb	6okm_HL_R_CR58Y.pdb	0.194945827126503	-2.2939000129699707
6okm.pdb	6okm_HL_R_CR58V.pdb	0.12693150341510773	0.032099999487400055
6okm.pdb	6okm_HL_R_NR59A.pdb	0.11109010875225067	0.33970001339912415
6okm.pdb	6okm_HL_R_NR59R.pdb	0.2189427763223648	1.1378999948501587
6okm.pdb	6okm_HL_R_NR59D.pdb	0.8093402981758118	3.2416000366210938
6okm.pdb	6okm_HL_R_NR59C.pdb	0.05671818554401398	0.9610000252723694
6okm.pdb	6okm_HL_R_NR59Q.pdb	-0.3114171028137207	-0.024800000712275505
6okm.pdb	6okm_HL_R_NR59E.pdb	0.5604041218757629	0.7738999724388123
6okm.pdb	6okm_HL_R_NR59G.pdb	-0.024696514010429382	0.18119999766349792
6okm.pdb	6okm_HL_R_NR59H.pdb	-0.24878786504268646	-0.17509999871253967
6okm.pdb	6okm_HL_R_NR59I.pdb	0.12302617728710175	0.5860000252723694
6okm.pdb	6okm_HL_R_NR59L.pdb	0.3850524425506592	0.6169000267982483
6okm.pdb	6okm_HL_R_NR59K.pdb	0.183026984333992	0.7555000185966492
6okm.pdb	6okm_HL_R_NR59M.pdb	0.309104859828949	0.6694999933242798
6okm.pdb	6okm_HL_R_NR59F.pdb	0.33149421215057373	1.3823000192642212
6okm.pdb	6okm_HL_R_NR59P.pdb	0.12848113477230072	0.25130000710487366
6okm.pdb	6okm_HL_R_NR59S.pdb	-0.4252389073371887	0.9106000065803528
6okm.pdb	6okm_HL_R_NR59T.pdb	-0.14875903725624084	0.3603000044822693
6okm.pdb	6okm_HL_R_NR59W.pdb	0.10327063500881195	0.43309998512268066
6okm.pdb	6okm_HL_R_NR59Y.pdb	0.24776028096675873	1.386299967765808
6okm.pdb	6okm_HL_R_NR59V.pdb	0.16902638971805573	0.7433000206947327
6okm.pdb	6okm_HL_R_LR60A.pdb	-0.3682519197463989	-0.7017999887466431
6okm.pdb	6okm_HL_R_LR60R.pdb	-0.24886387586593628	-0.43059998750686646
6okm.pdb	6okm_HL_R_LR60N.pdb	-0.6250100135803223	-0.79339998960495
6okm.pdb	6okm_HL_R_LR60D.pdb	-0.6323869824409485	-0.8605999946594238
6okm.pdb	6okm_HL_R_LR60C.pdb	-0.4351147413253784	-0.09459999948740005
6okm.pdb	6okm_HL_R_LR60Q.pdb	-0.7387097477912903	-0.6255999803543091
6okm.pdb	6okm_HL_R_LR60E.pdb	0.04772338271141052	0.6162999868392944
6okm.pdb	6okm_HL_R_LR60G.pdb	-0.43047308921813965	-0.8720999956130981
6okm.pdb	6okm_HL_R_LR60H.pdb	-0.23874063789844513	0.28439998626708984
6okm.pdb	6okm_HL_R_LR60I.pdb	0.002703636884689331	-0.39089998602867126
6okm.pdb	6okm_HL_R_LR60K.pdb	-0.27641820907592773	-0.4065999984741211
6okm.pdb	6okm_HL_R_LR60M.pdb	-0.29727858304977417	-0.2883000075817108
6okm.pdb	6okm_HL_R_LR60F.pdb	-1.2066805362701416	-1.0081000328063965
6okm.pdb	6okm_HL_R_LR60P.pdb	-0.3125417232513428	-0.3513999879360199
6okm.pdb	6okm_HL_R_LR60S.pdb	-0.8156059980392456	-0.8373000025749207
6okm.pdb	6okm_HL_R_LR60T.pdb	-0.6433069705963135	-0.5803999900817871
6okm.pdb	6okm_HL_R_LR60W.pdb	-0.42816978693008423	-0.3617999851703644
6okm.pdb	6okm_HL_R_LR60Y.pdb	-0.3387452960014343	-0.5656999945640564
6okm.pdb	6okm_HL_R_LR60V.pdb	-0.10993614792823792	0.6090999841690063
6okm.pdb	6okm_HL_R_RR61A.pdb	-0.9394063949584961	-0.2563999891281128
6okm.pdb	6okm_HL_R_RR61N.pdb	-0.9912833571434021	-0.6452000141143799
6okm.pdb	6okm_HL_R_RR61D.pdb	-1.059576153755188	-0.8112000226974487
6okm.pdb	6okm_HL_R_RR61C.pdb	-0.8702361583709717	-0.4580000042915344
6okm.pdb	6okm_HL_R_RR61Q.pdb	-1.1234557628631592	-0.42570000886917114
6okm.pdb	6okm_HL_R_RR61E.pdb	-1.2437279224395752	-0.4717000126838684
6okm.pdb	6okm_HL_R_RR61G.pdb	-0.9034265279769897	-0.7014999985694885
6okm.pdb	6okm_HL_R_RR61H.pdb	-0.8429419994354248	-0.5368000268936157
6okm.pdb	6okm_HL_R_RR61I.pdb	-0.3218907117843628	2.006700038909912
6okm.pdb	6okm_HL_R_RR61L.pdb	-0.3514013886451721	0.4147000014781952
6okm.pdb	6okm_HL_R_RR61K.pdb	-0.9741494655609131	-0.0015999999595806003
6okm.pdb	6okm_HL_R_RR61M.pdb	-0.03205221891403198	0.9750999808311462
6okm.pdb	6okm_HL_R_RR61F.pdb	-0.421384334564209	0.5680000185966492
6okm.pdb	6okm_HL_R_RR61P.pdb	-1.1545557975769043	0.4925000071525574
6okm.pdb	6okm_HL_R_RR61S.pdb	-1.1705186367034912	-0.7282000184059143
6okm.pdb	6okm_HL_R_RR61T.pdb	-0.8797903656959534	-0.5498999953269958
6okm.pdb	6okm_HL_R_RR61W.pdb	-0.4648580551147461	0.2766000032424927
6okm.pdb	6okm_HL_R_RR61Y.pdb	-0.8020235896110535	0.17980000376701355
6okm.pdb	6okm_HL_R_RR61V.pdb	-1.5019140243530273	-0.9702000021934509
6okm.pdb	6okm_HL_R_ER65A.pdb	-0.18476741015911102	-0.6786999702453613
6okm.pdb	6okm_HL_R_ER65R.pdb	-0.2240763008594513	-0.7386999726295471
6okm.pdb	6okm_HL_R_ER65N.pdb	-0.14174784719944	-0.5105999708175659
6okm.pdb	6okm_HL_R_ER65D.pdb	-0.12873007357120514	-0.1972000002861023
6okm.pdb	6okm_HL_R_ER65C.pdb	-0.03537933528423309	-0.6539000272750854
6okm.pdb	6okm_HL_R_ER65Q.pdb	-0.19406144320964813	-0.651199996471405
6okm.pdb	6okm_HL_R_ER65G.pdb	-0.18333561718463898	-0.7016000151634216
6okm.pdb	6okm_HL_R_ER65H.pdb	-0.054559528827667236	-0.5512999892234802
6okm.pdb	6okm_HL_R_ER65I.pdb	0.15292219817638397	-0.5939000248908997
6okm.pdb	6okm_HL_R_ER65L.pdb	0.11935655772686005	-0.527400016784668
6okm.pdb	6okm_HL_R_ER65K.pdb	-0.18918226659297943	-0.7348999977111816
6okm.pdb	6okm_HL_R_ER65M.pdb	0.07775010168552399	-0.6583999991416931
6okm.pdb	6okm_HL_R_ER65F.pdb	-0.16815689206123352	-0.5881999731063843
6okm.pdb	6okm_HL_R_ER65P.pdb	-0.25850576162338257	-0.6758999824523926
6okm.pdb	6okm_HL_R_ER65S.pdb	-0.2264220118522644	-0.6902999877929688
6okm.pdb	6okm_HL_R_ER65T.pdb	-0.0984078198671341	-0.6741999983787537
6okm.pdb	6okm_HL_R_ER65W.pdb	0.2507767081260681	-0.36149999499320984
6okm.pdb	6okm_HL_R_ER65Y.pdb	-0.22004899382591248	-0.6590999960899353
6okm.pdb	6okm_HL_R_ER65V.pdb	0.11864201724529266	-0.6520000100135803
6okm.pdb	6okm_HL_R_RR66A.pdb	-2.1008622646331787	-3.6967999935150146
6okm.pdb	6okm_HL_R_RR66N.pdb	-2.1140174865722656	-2.7818000316619873
6okm.pdb	6okm_HL_R_RR66D.pdb	-1.8305017948150635	-1.9465999603271484
6okm.pdb	6okm_HL_R_RR66C.pdb	-1.9627212285995483	-3.487299919128418
6okm.pdb	6okm_HL_R_RR66Q.pdb	-2.058936834335327	-3.2548000812530518
6okm.pdb	6okm_HL_R_RR66E.pdb	-1.7073081731796265	-1.8472000360488892
6okm.pdb	6okm_HL_R_RR66G.pdb	-2.1503491401672363	-4.2104997634887695
6okm.pdb	6okm_HL_R_RR66H.pdb	-2.327249050140381	-2.0206000804901123
6okm.pdb	6okm_HL_R_RR66I.pdb	-1.9074651002883911	-3.1347999572753906
6okm.pdb	6okm_HL_R_RR66L.pdb	-1.9137892723083496	-2.611599922180176
6okm.pdb	6okm_HL_R_RR66K.pdb	-1.5711843967437744	-1.792799949645996
6okm.pdb	6okm_HL_R_RR66M.pdb	-1.8563350439071655	-2.1184000968933105
6okm.pdb	6okm_HL_R_RR66F.pdb	-2.1098804473876953	-2.1693999767303467
6okm.pdb	6okm_HL_R_RR66P.pdb	-1.9396921396255493	-3.648400068283081
6okm.pdb	6okm_HL_R_RR66S.pdb	-1.8054102659225464	-3.908600091934204
6okm.pdb	6okm_HL_R_RR66T.pdb	-1.6351820230484009	-2.6789000034332275
6okm.pdb	6okm_HL_R_RR66W.pdb	-1.6036577224731445	-1.42739999294281
6okm.pdb	6okm_HL_R_RR66Y.pdb	-2.7855851650238037	-4.196599960327148
6okm.pdb	6okm_HL_R_RR66V.pdb	-1.9323979616165161	-2.359600067138672
6okm.pdb	6okm_HL_R_KR67A.pdb	-0.006497621536254883	-0.042500000447034836
6okm.pdb	6okm_HL_R_KR67R.pdb	-0.30756109952926636	-0.06870000064373016
6okm.pdb	6okm_HL_R_KR67N.pdb	-0.20512039959430695	0.013000000268220901
6okm.pdb	6okm_HL_R_KR67D.pdb	-0.059019818902015686	0.05079999938607216
6okm.pdb	6okm_HL_R_KR67C.pdb	-0.189021497964859	-0.010300000198185444
6okm.pdb	6okm_HL_R_KR67Q.pdb	-0.3476182222366333	-0.037700001150369644
6okm.pdb	6okm_HL_R_KR67E.pdb	-0.194489985704422	0.0608999989926815
6okm.pdb	6okm_HL_R_KR67G.pdb	-0.09662696719169617	-0.005499999970197678
6okm.pdb	6okm_HL_R_KR67H.pdb	0.09056238830089569	0.04989999905228615
6okm.pdb	6okm_HL_R_KR67I.pdb	-0.07612177729606628	-0.05090000107884407
6okm.pdb	6okm_HL_R_KR67L.pdb	0.0050307512283325195	0.04390000179409981
6okm.pdb	6okm_HL_R_KR67M.pdb	-0.041654348373413086	0.03099999949336052
6okm.pdb	6okm_HL_R_KR67F.pdb	-0.024592429399490356	0.03709999844431877
6okm.pdb	6okm_HL_R_KR67P.pdb	-0.12459664046764374	-0.7580999732017517
6okm.pdb	6okm_HL_R_KR67S.pdb	-0.4135173559188843	-0.025100000202655792
6okm.pdb	6okm_HL_R_KR67T.pdb	-0.29618120193481445	0.016100000590085983
6okm.pdb	6okm_HL_R_KR67W.pdb	-0.04575537145137787	0.028699999675154686
6okm.pdb	6okm_HL_R_KR67Y.pdb	-0.17772836983203888	0.01979999989271164
6okm.pdb	6okm_HL_R_KR67V.pdb	-0.1106487438082695	-0.07419999688863754
6okm.pdb	6okm_HL_R_QR68A.pdb	-0.08264917880296707	0.009800000116229057
6okm.pdb	6okm_HL_R_QR68R.pdb	-0.1636142134666443	-0.1348000019788742
6okm.pdb	6okm_HL_R_QR68N.pdb	-0.13385090231895447	0.030700000002980232
6okm.pdb	6okm_HL_R_QR68D.pdb	-0.12934058904647827	-0.05040000006556511
6okm.pdb	6okm_HL_R_QR68C.pdb	-0.022098898887634277	-0.021700000390410423
6okm.pdb	6okm_HL_R_QR68E.pdb	-0.18864837288856506	0.01889999955892563
6okm.pdb	6okm_HL_R_QR68G.pdb	-0.053295478224754333	-0.015399999916553497
6okm.pdb	6okm_HL_R_QR68H.pdb	-0.11689497530460358	0.08079999685287476
6okm.pdb	6okm_HL_R_QR68I.pdb	-0.03252674639225006	-0.04989999905228615
6okm.pdb	6okm_HL_R_QR68L.pdb	0.05404122173786163	-0.00279999990016222
6okm.pdb	6okm_HL_R_QR68K.pdb	-0.20906168222427368	-0.026799999177455902
6okm.pdb	6okm_HL_R_QR68M.pdb	0.16451789438724518	0.011699999682605267
6okm.pdb	6okm_HL_R_QR68F.pdb	0.009207502007484436	0.05480000004172325
6okm.pdb	6okm_HL_R_QR68P.pdb	-0.06952015310525894	-0.14300000667572021
6okm.pdb	6okm_HL_R_QR68S.pdb	-0.28512781858444214	0.05849999934434891
6okm.pdb	6okm_HL_R_QR68T.pdb	-0.17945551872253418	-0.5418999791145325
6okm.pdb	6okm_HL_R_QR68W.pdb	-0.0401436984539032	0.010400000028312206
6okm.pdb	6okm_HL_R_QR68Y.pdb	-0.09063471108675003	0.14100000262260437
6okm.pdb	6okm_HL_R_QR68V.pdb	0.005486667156219482	-0.04809999838471413
6okm.pdb	6okm_HL_R_LR69A.pdb	-1.61837899684906	-1.5586999654769897
6okm.pdb	6okm_HL_R_LR69R.pdb	-1.9360383749008179	-2.147700071334839
6okm.pdb	6okm_HL_R_LR69N.pdb	-1.9070979356765747	-2.0559000968933105
6okm.pdb	6okm_HL_R_LR69D.pdb	-1.5105870962142944	-1.4296000003814697
6okm.pdb	6okm_HL_R_LR69C.pdb	-1.6186825037002563	-1.3102999925613403
6okm.pdb	6okm_HL_R_LR69Q.pdb	-1.765082597732544	-2.4093000888824463
6okm.pdb	6okm_HL_R_LR69E.pdb	-1.7232362031936646	-2.642699956893921
6okm.pdb	6okm_HL_R_LR69G.pdb	-1.507896065711975	-2.0165998935699463
6okm.pdb	6okm_HL_R_LR69H.pdb	-1.8097151517868042	-1.9466999769210815
6okm.pdb	6okm_HL_R_LR69I.pdb	-0.7372232675552368	-0.49729999899864197
6okm.pdb	6okm_HL_R_LR69K.pdb	-1.8952571153640747	-2.0873000621795654
6okm.pdb	6okm_HL_R_LR69M.pdb	0.14807112514972687	0.30809998512268066
6okm.pdb	6okm_HL_R_LR69F.pdb	-1.5737969875335693	-1.7381000518798828
6okm.pdb	6okm_HL_R_LR69P.pdb	-1.4544504880905151	-1.315000057220459
6okm.pdb	6okm_HL_R_LR69S.pdb	-2.036191701889038	-1.9486000537872314
6okm.pdb	6okm_HL_R_LR69T.pdb	-1.8506423234939575	-2.0357000827789307
6okm.pdb	6okm_HL_R_LR69W.pdb	-1.7139133214950562	-1.753999948501587
6okm.pdb	6okm_HL_R_LR69Y.pdb	-1.9410148859024048	-1.6916999816894531
6okm.pdb	6okm_HL_R_LR69V.pdb	-1.459924340248108	-1.1962000131607056
5xmh.pdb	5xmh_HL_A_QL27A.pdb	-0.01582162082195282	0.22089999914169312
5xmh.pdb	5xmh_HL_A_QL27R.pdb	-0.20915131270885468	-0.5110999941825867
5xmh.pdb	5xmh_HL_A_QL27N.pdb	0.015259012579917908	0.34619998931884766
5xmh.pdb	5xmh_HL_A_QL27D.pdb	-0.01073145866394043	0.22310000658035278
5xmh.pdb	5xmh_HL_A_QL27C.pdb	0.04269169270992279	0.4027000069618225
5xmh.pdb	5xmh_HL_A_QL27E.pdb	0.002797424793243408	0.23579999804496765
5xmh.pdb	5xmh_HL_A_QL27G.pdb	-0.08175402134656906	0.22089999914169312
5xmh.pdb	5xmh_HL_A_QL27H.pdb	-0.03137257695198059	0.22089999914169312
5xmh.pdb	5xmh_HL_A_QL27I.pdb	0.11331789195537567	0.27480000257492065
5xmh.pdb	5xmh_HL_A_QL27L.pdb	0.09497807919979095	0.22089999914169312
5xmh.pdb	5xmh_HL_A_QL27K.pdb	-0.33963829278945923	0.2134999930858612
5xmh.pdb	5xmh_HL_A_QL27M.pdb	0.20980744063854218	0.7709000110626221
5xmh.pdb	5xmh_HL_A_QL27F.pdb	0.19626359641551971	1.2038999795913696
5xmh.pdb	5xmh_HL_A_QL27P.pdb	0.09891502559185028	0.22089999914169312
5xmh.pdb	5xmh_HL_A_QL27S.pdb	-0.3067045509815216	0.22089999914169312
5xmh.pdb	5xmh_HL_A_QL27T.pdb	-0.15513445436954498	0.23520000278949738
5xmh.pdb	5xmh_HL_A_QL27W.pdb	0.3085630536079407	0.22089999914169312
5xmh.pdb	5xmh_HL_A_QL27Y.pdb	0.3188520073890686	0.9861999750137329
5xmh.pdb	5xmh_HL_A_QL27V.pdb	0.20935343205928802	0.22089999914169312
5xmh.pdb	5xmh_HL_A_SL28A.pdb	0.2222803682088852	0.7962999939918518
5xmh.pdb	5xmh_HL_A_SL28R.pdb	0.21203820407390594	0.2809999883174896
5xmh.pdb	5xmh_HL_A_SL28N.pdb	-0.07474492490291595	0.11349999904632568
5xmh.pdb	5xmh_HL_A_SL28D.pdb	-0.06666450202465057	-0.6327999830245972
5xmh.pdb	5xmh_HL_A_SL28C.pdb	0.5289725661277771	0.7522000074386597
5xmh.pdb	5xmh_HL_A_SL28Q.pdb	0.2558996081352234	0.22689999639987946
5xmh.pdb	5xmh_HL_A_SL28E.pdb	0.12066851556301117	-0.4722000062465668
5xmh.pdb	5xmh_HL_A_SL28G.pdb	-0.017327502369880676	0.10029999911785126
5xmh.pdb	5xmh_HL_A_SL28H.pdb	0.26773601770401	0.5623999834060669
5xmh.pdb	5xmh_HL_A_SL28I.pdb	0.35595566034317017	0.8059999942779541
5xmh.pdb	5xmh_HL_A_SL28L.pdb	0.7209160327911377	1.215499997138977
5xmh.pdb	5xmh_HL_A_SL28K.pdb	0.6147260069847107	1.1331000328063965
5xmh.pdb	5xmh_HL_A_SL28M.pdb	0.6757590174674988	1.0592999458312988
5xmh.pdb	5xmh_HL_A_SL28F.pdb	1.0638726949691772	1.1162999868392944
5xmh.pdb	5xmh_HL_A_SL28P.pdb	0.555334746837616	1.0720000267028809
5xmh.pdb	5xmh_HL_A_SL28T.pdb	-0.0777449756860733	0.16110000014305115
5xmh.pdb	5xmh_HL_A_SL28W.pdb	1.0375463962554932	2.0339999198913574
5xmh.pdb	5xmh_HL_A_SL28Y.pdb	1.5095633268356323	1.6983000040054321
5xmh.pdb	5xmh_HL_A_SL28V.pdb	0.07319502532482147	0.963100016117096
5xmh.pdb	5xmh_HL_A_IL29A.pdb	-0.43605995178222656	-0.13009999692440033
5xmh.pdb	5xmh_HL_A_IL29R.pdb	-0.24907927215099335	1.6318999528884888
5xmh.pdb	5xmh_HL_A_IL29N.pdb	-0.3613189458847046	-0.21799999475479126
5xmh.pdb	5xmh_HL_A_IL29D.pdb	-0.22318749129772186	-0.7060999870300293
5xmh.pdb	5xmh_HL_A_IL29C.pdb	-0.5030053853988647	0.02590000070631504
5xmh.pdb	5xmh_HL_A_IL29Q.pdb	-0.30375802516937256	-0.06289999932050705
5xmh.pdb	5xmh_HL_A_IL29E.pdb	0.20129866898059845	-0.5385000109672546
5xmh.pdb	5xmh_HL_A_IL29G.pdb	-0.4412730932235718	-0.133200004696846
5xmh.pdb	5xmh_HL_A_IL29H.pdb	-0.2748304009437561	-0.06650000065565109
5xmh.pdb	5xmh_HL_A_IL29L.pdb	-0.009749680757522583	0.22910000383853912
5xmh.pdb	5xmh_HL_A_IL29K.pdb	-0.2759270668029785	-0.001500000013038516
5xmh.pdb	5xmh_HL_A_IL29M.pdb	-0.12684407830238342	-0.04749999940395355
5xmh.pdb	5xmh_HL_A_IL29F.pdb	-0.1406090408563614	-0.11490000039339066
5xmh.pdb	5xmh_HL_A_IL29P.pdb	-0.2239561378955841	-0.19529999792575836
5xmh.pdb	5xmh_HL_A_IL29S.pdb	-0.6503980159759521	-0.11010000109672546
5xmh.pdb	5xmh_HL_A_IL29T.pdb	-0.3703044056892395	-0.1876000016927719
5xmh.pdb	5xmh_HL_A_IL29W.pdb	-0.1825636327266693	1.0091999769210815
5xmh.pdb	5xmh_HL_A_IL29Y.pdb	-0.4360736012458801	0.22259999811649323
5xmh.pdb	5xmh_HL_A_IL29V.pdb	-0.11263374239206314	0.023800000548362732
5xmh.pdb	5xmh_HL_A_SL30A.pdb	-0.7164403796195984	-0.3849000036716461
5xmh.pdb	5xmh_HL_A_SL30R.pdb	-7.803173065185547	-7.1645002365112305
5xmh.pdb	5xmh_HL_A_SL30N.pdb	-0.9646876454353333	-0.49219998717308044
5xmh.pdb	5xmh_HL_A_SL30D.pdb	0.9278720617294312	-0.8292999863624573
5xmh.pdb	5xmh_HL_A_SL30C.pdb	-0.7485624551773071	-0.3343000113964081
5xmh.pdb	5xmh_HL_A_SL30Q.pdb	-1.7346489429473877	-0.5672000050544739
5xmh.pdb	5xmh_HL_A_SL30E.pdb	-2.5028727054595947	-4.715260028839111
5xmh.pdb	5xmh_HL_A_SL30G.pdb	-0.3249633312225342	-0.5741999745368958
5xmh.pdb	5xmh_HL_A_SL30H.pdb	-13.814279556274414	-11.241780281066895
5xmh.pdb	5xmh_HL_A_SL30I.pdb	-0.8459345698356628	0.35910001397132874
5xmh.pdb	5xmh_HL_A_SL30L.pdb	-1.287760615348816	-0.1137000024318695
5xmh.pdb	5xmh_HL_A_SL30K.pdb	-6.139837741851807	-7.621650218963623
5xmh.pdb	5xmh_HL_A_SL30M.pdb	-1.4244657754898071	-0.5870000123977661
5xmh.pdb	5xmh_HL_A_SL30F.pdb	-12.969685554504395	-8.410449981689453
5xmh.pdb	5xmh_HL_A_SL30P.pdb	-1.5237492322921753	-1.3220000267028809
5xmh.pdb	5xmh_HL_A_SL30T.pdb	-0.03944192826747894	0.25099998712539673
5xmh.pdb	5xmh_HL_A_SL30W.pdb	-34.94659423828125	-29.513500213623047
5xmh.pdb	5xmh_HL_A_SL30Y.pdb	-27.5163516998291	-18.907480239868164
5xmh.pdb	5xmh_HL_A_SL30V.pdb	-2.353905439376831	-1.195099949836731
5xmh.pdb	5xmh_HL_A_SL31A.pdb	0.06991852819919586	0.050700001418590546
5xmh.pdb	5xmh_HL_A_SL31R.pdb	-0.21472331881523132	0.01640000008046627
5xmh.pdb	5xmh_HL_A_SL31N.pdb	-0.2709522247314453	-0.09179999679327011
5xmh.pdb	5xmh_HL_A_SL31D.pdb	0.006552457809448242	0.008200000040233135
5xmh.pdb	5xmh_HL_A_SL31C.pdb	-0.722595751285553	-0.48410001397132874
5xmh.pdb	5xmh_HL_A_SL31Q.pdb	-0.6265064477920532	-0.7317000031471252
5xmh.pdb	5xmh_HL_A_SL31E.pdb	0.04168786108493805	-0.5906999707221985
5xmh.pdb	5xmh_HL_A_SL31G.pdb	-0.09045879542827606	-0.7957000136375427
5xmh.pdb	5xmh_HL_A_SL31H.pdb	-1.1922413110733032	0.07280000299215317
5xmh.pdb	5xmh_HL_A_SL31I.pdb	0.05381254851818085	-0.41359999775886536
5xmh.pdb	5xmh_HL_A_SL31L.pdb	-0.7837295532226562	0.05939999967813492
5xmh.pdb	5xmh_HL_A_SL31K.pdb	-0.14372050762176514	-0.3361999988555908
5xmh.pdb	5xmh_HL_A_SL31M.pdb	0.11363153159618378	0.17489999532699585
5xmh.pdb	5xmh_HL_A_SL31F.pdb	0.16634027659893036	0.22200000286102295
5xmh.pdb	5xmh_HL_A_SL31P.pdb	0.2875402569770813	0.48030000925064087
5xmh.pdb	5xmh_HL_A_SL31T.pdb	-0.19435946643352509	-0.448199987411499
5xmh.pdb	5xmh_HL_A_SL31W.pdb	0.35285043716430664	0.08460000157356262
5xmh.pdb	5xmh_HL_A_SL31Y.pdb	-0.06655015051364899	-0.4912000000476837
5xmh.pdb	5xmh_HL_A_SL31V.pdb	-0.04733160138130188	-0.4562000036239624
5xmh.pdb	5xmh_HL_A_YL33A.pdb	-0.2965148687362671	-1.8906999826431274
5xmh.pdb	5xmh_HL_A_YL33R.pdb	-0.42660513520240784	-1.2197999954223633
5xmh.pdb	5xmh_HL_A_YL33N.pdb	-0.4123682975769043	-1.9220999479293823
5xmh.pdb	5xmh_HL_A_YL33D.pdb	-0.4599238634109497	-2.2126998901367188
5xmh.pdb	5xmh_HL_A_YL33C.pdb	-0.4140256643295288	-1.7802000045776367
5xmh.pdb	5xmh_HL_A_YL33Q.pdb	0.03479890525341034	-1.4337999820709229
5xmh.pdb	5xmh_HL_A_YL33E.pdb	-0.42304494976997375	-2.5028998851776123
5xmh.pdb	5xmh_HL_A_YL33G.pdb	-0.20988835394382477	-1.9085999727249146
5xmh.pdb	5xmh_HL_A_YL33H.pdb	-0.4482550621032715	-1.84089994430542
5xmh.pdb	5xmh_HL_A_YL33I.pdb	-0.2111852616071701	-1.6223000288009644
5xmh.pdb	5xmh_HL_A_YL33L.pdb	-0.47185683250427246	-1.3036999702453613
5xmh.pdb	5xmh_HL_A_YL33K.pdb	-0.0948791354894638	-1.3270000219345093
5xmh.pdb	5xmh_HL_A_YL33M.pdb	0.018614396452903748	-1.794700026512146
5xmh.pdb	5xmh_HL_A_YL33F.pdb	-0.1358700841665268	-0.9156000018119812
5xmh.pdb	5xmh_HL_A_YL33P.pdb	-0.37904560565948486	-2.4017999172210693
5xmh.pdb	5xmh_HL_A_YL33S.pdb	-0.49583905935287476	-1.951300024986267
5xmh.pdb	5xmh_HL_A_YL33T.pdb	-0.41427308320999146	-1.9359999895095825
5xmh.pdb	5xmh_HL_A_YL33W.pdb	-0.12355861067771912	-1.6782000064849854
5xmh.pdb	5xmh_HL_A_YL33V.pdb	-0.2842268943786621	-1.6553000211715698
5xmh.pdb	5xmh_HL_A_SL68A.pdb	-0.349518358707428	-0.599399983882904
5xmh.pdb	5xmh_HL_A_SL68R.pdb	-0.6374735832214355	-0.07859999686479568
5xmh.pdb	5xmh_HL_A_SL68N.pdb	-1.8173315525054932	0.3612000048160553
5xmh.pdb	5xmh_HL_A_SL68D.pdb	-0.2611198127269745	0.16269999742507935
5xmh.pdb	5xmh_HL_A_SL68C.pdb	-0.1644974946975708	-0.38109999895095825
5xmh.pdb	5xmh_HL_A_SL68Q.pdb	-0.5263495445251465	-0.6104999780654907
5xmh.pdb	5xmh_HL_A_SL68E.pdb	-0.624385416507721	-0.616599977016449
5xmh.pdb	5xmh_HL_A_SL68G.pdb	-0.2893298864364624	-0.7008000016212463
5xmh.pdb	5xmh_HL_A_SL68H.pdb	-0.3052821159362793	-0.4796000123023987
5xmh.pdb	5xmh_HL_A_SL68I.pdb	0.007752165198326111	-0.4372999966144562
5xmh.pdb	5xmh_HL_A_SL68L.pdb	-0.13713006675243378	-0.4124999940395355
5xmh.pdb	5xmh_HL_A_SL68K.pdb	-0.3869885206222534	-0.2320999950170517
5xmh.pdb	5xmh_HL_A_SL68M.pdb	-0.04522816836833954	0.0406000018119812
5xmh.pdb	5xmh_HL_A_SL68F.pdb	-0.25405508279800415	-0.41990000009536743
5xmh.pdb	5xmh_HL_A_SL68P.pdb	-0.220535010099411	-0.6610999703407288
5xmh.pdb	5xmh_HL_A_SL68T.pdb	0.06089010834693909	-0.4392000138759613
5xmh.pdb	5xmh_HL_A_SL68W.pdb	0.3634948134422302	0.6891999840736389
5xmh.pdb	5xmh_HL_A_SL68Y.pdb	-0.4135158658027649	-0.4375999867916107
5xmh.pdb	5xmh_HL_A_SL68V.pdb	-0.1893591284751892	-0.6292999982833862
5xmh.pdb	5xmh_HL_A_GL93A.pdb	-0.1750510185956955	0.1988999992609024
5xmh.pdb	5xmh_HL_A_GL93R.pdb	-5.438552379608154	-2.3831000328063965
5xmh.pdb	5xmh_HL_A_GL93N.pdb	-0.45776546001434326	-0.11540000140666962
5xmh.pdb	5xmh_HL_A_GL93D.pdb	-0.6042217016220093	-0.7498999834060669
5xmh.pdb	5xmh_HL_A_GL93C.pdb	-0.17973102629184723	0.20149999856948853
5xmh.pdb	5xmh_HL_A_GL93Q.pdb	-0.23613061010837555	0.09809999912977219
5xmh.pdb	5xmh_HL_A_GL93E.pdb	0.4899338483810425	0.9262999892234802
5xmh.pdb	5xmh_HL_A_GL93H.pdb	-0.3795773983001709	-0.25200000405311584
5xmh.pdb	5xmh_HL_A_GL93I.pdb	-0.19659282267093658	0.9211000204086304
5xmh.pdb	5xmh_HL_A_GL93L.pdb	0.14351607859134674	0.5777000188827515
5xmh.pdb	5xmh_HL_A_GL93K.pdb	0.004105105996131897	0.33309999108314514
5xmh.pdb	5xmh_HL_A_GL93M.pdb	0.12007461488246918	0.9453999996185303
5xmh.pdb	5xmh_HL_A_GL93F.pdb	-1.795235514640808	-0.6308000087738037
5xmh.pdb	5xmh_HL_A_GL93P.pdb	-0.49080926179885864	0.6690999865531921
5xmh.pdb	5xmh_HL_A_GL93S.pdb	-0.5196534395217896	-0.02590000070631504
5xmh.pdb	5xmh_HL_A_GL93T.pdb	-0.5762187242507935	0.0066999997943639755
5xmh.pdb	5xmh_HL_A_GL93W.pdb	-3.4303627014160156	-0.21899999678134918
5xmh.pdb	5xmh_HL_A_GL93Y.pdb	-2.202321767807007	-0.5909000039100647
5xmh.pdb	5xmh_HL_A_GL93V.pdb	-0.02869914472103119	0.6996999979019165
5xmh.pdb	5xmh_HL_A_SL94A.pdb	-0.0006347000598907471	0.5121999979019165
5xmh.pdb	5xmh_HL_A_SL94R.pdb	-0.16616244614124298	0.858299970626831
5xmh.pdb	5xmh_HL_A_SL94N.pdb	-1.2511736154556274	-1.2627999782562256
5xmh.pdb	5xmh_HL_A_SL94D.pdb	0.3157576322555542	0.0763000026345253
5xmh.pdb	5xmh_HL_A_SL94C.pdb	-0.07756700366735458	0.3619999885559082
5xmh.pdb	5xmh_HL_A_SL94Q.pdb	-0.07201683521270752	0.6252999901771545
5xmh.pdb	5xmh_HL_A_SL94E.pdb	-0.4883236289024353	-0.6959999799728394
5xmh.pdb	5xmh_HL_A_SL94G.pdb	0.04025639593601227	0.039000000804662704
5xmh.pdb	5xmh_HL_A_SL94H.pdb	-1.165472388267517	-1.2178000211715698
5xmh.pdb	5xmh_HL_A_SL94I.pdb	0.20489023625850677	1.031599998474121
5xmh.pdb	5xmh_HL_A_SL94L.pdb	0.5101147890090942	1.1341999769210815
5xmh.pdb	5xmh_HL_A_SL94K.pdb	0.0037741810083389282	-0.6535999774932861
5xmh.pdb	5xmh_HL_A_SL94M.pdb	0.18625865876674652	0.5680000185966492
5xmh.pdb	5xmh_HL_A_SL94F.pdb	-0.1804427057504654	-0.26600000262260437
5xmh.pdb	5xmh_HL_A_SL94P.pdb	0.1421002596616745	0.7926999926567078
5xmh.pdb	5xmh_HL_A_SL94T.pdb	-2.0828745365142822	-0.19140000641345978
5xmh.pdb	5xmh_HL_A_SL94W.pdb	-1.3081246614456177	-0.9103000164031982
5xmh.pdb	5xmh_HL_A_SL94Y.pdb	-1.0747041702270508	-1.4462000131607056
5xmh.pdb	5xmh_HL_A_SL94V.pdb	0.1287662833929062	0.6780999898910522
5xmh.pdb	5xmh_HL_A_SL95A.pdb	-0.009368106722831726	0.219200000166893
5xmh.pdb	5xmh_HL_A_SL95R.pdb	-0.18683794140815735	1.0658999681472778
5xmh.pdb	5xmh_HL_A_SL95N.pdb	0.1370399445295334	0.9189000129699707
5xmh.pdb	5xmh_HL_A_SL95D.pdb	0.2830139398574829	0.6080999970436096
[truncated: 93,001 more rows]
