# Supplementary material for: Investigating the volume and diversity of data needed for generalizable antibody–antigen ΔΔG prediction
Source: Nat Comput Sci. 2025 Jul 8;5(8):635–47. doi: 10.1038/s43588-025-00823-8 (PMC12374841; doi:10.1038/s43588-025-00823-8)
Supplement: Supplementary file 4 — Unprocessed Graphinity model predictions and true values for experimental and synthetic ΔΔG values. [file 43588_2025_823_MOESM4_ESM.zip › Figure2/Figure2b-Graphinity_Predictions-10FoldCV_CDR_SeqId/Graphinity_Predictions-Synthetic_FoldX_ddG_942723-10FoldCV_CDR_SeqId/Graphinity_predictions_test-Foldx_ddG_942723-cutoff_90-fold2.csv]

wt_pdb	mut_pdb	pred_score	true_label
6hga.pdb	6hga_HL_B_HH51A.pdb	-0.9669129848480225	0.0284000001847744
6hga.pdb	6hga_HL_B_HH51R.pdb	-2.4508469104766846	-3.503700017929077
6hga.pdb	6hga_HL_B_HH51N.pdb	-0.9782944321632385	0.07580000162124634
6hga.pdb	6hga_HL_B_HH51D.pdb	-1.0890836715698242	0.5460000038146973
6hga.pdb	6hga_HL_B_HH51C.pdb	-0.8756218552589417	0.29980000853538513
6hga.pdb	6hga_HL_B_HH51Q.pdb	-0.7947434782981873	0.013700000010430813
6hga.pdb	6hga_HL_B_HH51E.pdb	-0.7005575895309448	0.6258999705314636
6hga.pdb	6hga_HL_B_HH51G.pdb	-1.0141148567199707	-0.06620000302791595
6hga.pdb	6hga_HL_B_HH51I.pdb	-1.6941732168197632	-1.2599999904632568
6hga.pdb	6hga_HL_B_HH51L.pdb	-0.72354656457901	-0.05249999836087227
6hga.pdb	6hga_HL_B_HH51K.pdb	-0.4897471070289612	-0.4767000079154968
6hga.pdb	6hga_HL_B_HH51M.pdb	-0.5314357280731201	0.14190000295639038
6hga.pdb	6hga_HL_B_HH51F.pdb	-0.7354288101196289	-0.0771000012755394
6hga.pdb	6hga_HL_B_HH51P.pdb	-0.9449689984321594	-0.15309999883174896
6hga.pdb	6hga_HL_B_HH51S.pdb	-1.382926344871521	-0.019200000911951065
6hga.pdb	6hga_HL_B_HH51T.pdb	-0.9675069451332092	0.3327000141143799
6hga.pdb	6hga_HL_B_HH51W.pdb	-2.4848217964172363	-2.855799913406372
6hga.pdb	6hga_HL_B_HH51Y.pdb	-1.2766411304473877	0.005100000184029341
6hga.pdb	6hga_HL_B_HH51V.pdb	-0.8075077533721924	0.016499999910593033
6hga.pdb	6hga_HL_B_YH53A.pdb	-1.3925589323043823	-1.05649995803833
6hga.pdb	6hga_HL_B_YH53R.pdb	-1.029604434967041	-1.0355000495910645
6hga.pdb	6hga_HL_B_YH53N.pdb	-1.415453314781189	-1.4505000114440918
6hga.pdb	6hga_HL_B_YH53D.pdb	-1.1420522928237915	-1.058500051498413
6hga.pdb	6hga_HL_B_YH53C.pdb	-1.2550530433654785	-0.6407999992370605
6hga.pdb	6hga_HL_B_YH53Q.pdb	-0.9123225808143616	-1.4390000104904175
6hga.pdb	6hga_HL_B_YH53E.pdb	-1.5609066486358643	-0.9379000067710876
6hga.pdb	6hga_HL_B_YH53G.pdb	-1.208528757095337	-1.3208999633789062
6hga.pdb	6hga_HL_B_YH53H.pdb	-0.8338219523429871	-1.2253999710083008
6hga.pdb	6hga_HL_B_YH53I.pdb	-2.1202902793884277	-2.1278998851776123
6hga.pdb	6hga_HL_B_YH53L.pdb	-0.8537604212760925	-0.4260999858379364
6hga.pdb	6hga_HL_B_YH53K.pdb	-1.2788182497024536	-1.3909000158309937
6hga.pdb	6hga_HL_B_YH53M.pdb	-0.42788469791412354	0.2493000030517578
6hga.pdb	6hga_HL_B_YH53F.pdb	-0.7183895111083984	-0.574400007724762
6hga.pdb	6hga_HL_B_YH53P.pdb	-0.8590859770774841	-0.26829999685287476
6hga.pdb	6hga_HL_B_YH53S.pdb	-1.513695240020752	-1.2065999507904053
6hga.pdb	6hga_HL_B_YH53T.pdb	-0.9376628398895264	-1.6305999755859375
6hga.pdb	6hga_HL_B_YH53W.pdb	-0.9263447523117065	-1.326300024986267
6hga.pdb	6hga_HL_B_YH53V.pdb	-0.9816572666168213	-0.2409999966621399
6hga.pdb	6hga_HL_B_WH54A.pdb	-0.7382090091705322	-0.4092999994754791
6hga.pdb	6hga_HL_B_WH54R.pdb	-0.5341716408729553	-0.38190001249313354
6hga.pdb	6hga_HL_B_WH54N.pdb	-0.6340453028678894	-0.4047999978065491
6hga.pdb	6hga_HL_B_WH54D.pdb	-0.8368567824363708	0.06759999692440033
6hga.pdb	6hga_HL_B_WH54C.pdb	-0.8704918026924133	-0.4271000027656555
6hga.pdb	6hga_HL_B_WH54Q.pdb	-0.8349887728691101	-0.2754000127315521
6hga.pdb	6hga_HL_B_WH54E.pdb	-0.9022750854492188	-0.23729999363422394
6hga.pdb	6hga_HL_B_WH54G.pdb	-0.7366807460784912	-0.4586000144481659
6hga.pdb	6hga_HL_B_WH54H.pdb	-0.6515493392944336	-0.23649999499320984
6hga.pdb	6hga_HL_B_WH54I.pdb	-0.4389583468437195	-0.65420001745224
6hga.pdb	6hga_HL_B_WH54L.pdb	-0.5805894732475281	-0.35420000553131104
6hga.pdb	6hga_HL_B_WH54K.pdb	-0.8193110227584839	-0.2815000116825104
6hga.pdb	6hga_HL_B_WH54M.pdb	-0.5174171328544617	-0.23170000314712524
6hga.pdb	6hga_HL_B_WH54F.pdb	-0.30104053020477295	-0.17669999599456787
6hga.pdb	6hga_HL_B_WH54P.pdb	-0.7926299571990967	-0.6240000128746033
6hga.pdb	6hga_HL_B_WH54S.pdb	-0.8008005619049072	-0.32120001316070557
6hga.pdb	6hga_HL_B_WH54T.pdb	-0.5959295034408569	-0.41589999198913574
6hga.pdb	6hga_HL_B_WH54Y.pdb	-0.624750018119812	-0.25920000672340393
6hga.pdb	6hga_HL_B_WH54V.pdb	-0.5358586311340332	-0.3102000057697296
6hga.pdb	6hga_HL_B_DH55A.pdb	-1.037557601928711	-1.2926000356674194
6hga.pdb	6hga_HL_B_DH55R.pdb	-1.375521183013916	-1.4732999801635742
6hga.pdb	6hga_HL_B_DH55N.pdb	-0.9759610295295715	-1.4198999404907227
6hga.pdb	6hga_HL_B_DH55C.pdb	-1.074233055114746	-1.4574999809265137
6hga.pdb	6hga_HL_B_DH55Q.pdb	-1.2148795127868652	-1.3524999618530273
6hga.pdb	6hga_HL_B_DH55E.pdb	-1.4005684852600098	-1.3209999799728394
6hga.pdb	6hga_HL_B_DH55G.pdb	-1.056034803390503	-1.3321000337600708
6hga.pdb	6hga_HL_B_DH55H.pdb	-1.0725020170211792	-1.3655999898910522
6hga.pdb	6hga_HL_B_DH55I.pdb	-1.130522608757019	-1.3285000324249268
6hga.pdb	6hga_HL_B_DH55L.pdb	-0.9612039923667908	-1.2728999853134155
6hga.pdb	6hga_HL_B_DH55K.pdb	-1.1558030843734741	-1.4068000316619873
6hga.pdb	6hga_HL_B_DH55M.pdb	-0.9685803055763245	-1.3707000017166138
6hga.pdb	6hga_HL_B_DH55F.pdb	-1.1028754711151123	-1.32260000705719
6hga.pdb	6hga_HL_B_DH55P.pdb	-1.3465604782104492	-1.3730000257492065
6hga.pdb	6hga_HL_B_DH55S.pdb	-1.1836003065109253	-1.3330999612808228
6hga.pdb	6hga_HL_B_DH55T.pdb	-1.2046006917953491	-1.4153000116348267
6hga.pdb	6hga_HL_B_DH55W.pdb	-1.1634471416473389	-1.2824000120162964
6hga.pdb	6hga_HL_B_DH55Y.pdb	-1.1172963380813599	-1.332900047302246
6hga.pdb	6hga_HL_B_DH55V.pdb	-1.1026474237442017	-1.357800006866455
6hga.pdb	6hga_HL_B_DH57A.pdb	-0.14804424345493317	-0.8328999876976013
6hga.pdb	6hga_HL_B_DH57R.pdb	0.14410732686519623	-0.6965000033378601
6hga.pdb	6hga_HL_B_DH57N.pdb	-0.5503788590431213	0.7727000117301941
6hga.pdb	6hga_HL_B_DH57C.pdb	-0.5311988592147827	-0.7458000183105469
6hga.pdb	6hga_HL_B_DH57Q.pdb	-0.7282804250717163	-0.329800009727478
6hga.pdb	6hga_HL_B_DH57E.pdb	-0.4232267737388611	0.23960000276565552
6hga.pdb	6hga_HL_B_DH57G.pdb	-0.41756850481033325	-1.1593999862670898
6hga.pdb	6hga_HL_B_DH57H.pdb	-0.21124161779880524	-0.9567999839782715
6hga.pdb	6hga_HL_B_DH57I.pdb	-0.07464350759983063	-0.586899995803833
6hga.pdb	6hga_HL_B_DH57L.pdb	0.2060265690088272	0.028200000524520874
6hga.pdb	6hga_HL_B_DH57K.pdb	0.19295214116573334	-0.8374000191688538
6hga.pdb	6hga_HL_B_DH57M.pdb	-0.09100605547428131	-0.34880000352859497
6hga.pdb	6hga_HL_B_DH57F.pdb	-0.4506787657737732	-0.4713999927043915
6hga.pdb	6hga_HL_B_DH57P.pdb	-0.43040263652801514	-1.8125
6hga.pdb	6hga_HL_B_DH57S.pdb	-0.8824473023414612	-1.2581000328063965
6hga.pdb	6hga_HL_B_DH57T.pdb	0.0353398472070694	-0.6585999727249146
6hga.pdb	6hga_HL_B_DH57W.pdb	-0.20409835875034332	-0.33660000562667847
6hga.pdb	6hga_HL_B_DH57Y.pdb	-0.39174211025238037	-0.6389999985694885
6hga.pdb	6hga_HL_B_DH57V.pdb	0.19790755212306976	-0.8033000230789185
6hga.pdb	6hga_HL_B_YH59A.pdb	-0.3098136782646179	-1.5835000276565552
6hga.pdb	6hga_HL_B_YH59R.pdb	-0.3667043149471283	-1.3847999572753906
6hga.pdb	6hga_HL_B_YH59N.pdb	-0.49420881271362305	-1.601199984550476
6hga.pdb	6hga_HL_B_YH59D.pdb	-0.7910285592079163	-1.3365000486373901
6hga.pdb	6hga_HL_B_YH59C.pdb	-0.3632429242134094	-1.4883999824523926
6hga.pdb	6hga_HL_B_YH59Q.pdb	-0.7043603658676147	-1.1396000385284424
6hga.pdb	6hga_HL_B_YH59E.pdb	-0.67111736536026	-0.9602000117301941
6hga.pdb	6hga_HL_B_YH59G.pdb	-0.3941371440887451	-1.2972999811172485
6hga.pdb	6hga_HL_B_YH59H.pdb	-0.44446659088134766	-1.4594000577926636
6hga.pdb	6hga_HL_B_YH59I.pdb	-0.2115628719329834	-1.3265000581741333
6hga.pdb	6hga_HL_B_YH59L.pdb	-0.2694896459579468	-1.1881999969482422
6hga.pdb	6hga_HL_B_YH59K.pdb	-0.6853649020195007	-0.9438999891281128
6hga.pdb	6hga_HL_B_YH59M.pdb	-0.35873663425445557	-0.11729999631643295
6hga.pdb	6hga_HL_B_YH59F.pdb	0.1893426924943924	0.08100000023841858
6hga.pdb	6hga_HL_B_YH59P.pdb	-0.4465349316596985	-1.2115000486373901
6hga.pdb	6hga_HL_B_YH59S.pdb	-0.743640124797821	-1.7517999410629272
6hga.pdb	6hga_HL_B_YH59T.pdb	-0.6736607551574707	-1.6181000471115112
6hga.pdb	6hga_HL_B_YH59W.pdb	0.5879287719726562	0.9760000109672546
6hga.pdb	6hga_HL_B_YH59V.pdb	-0.3630020022392273	-0.8486999869346619
6hga.pdb	6hga_HL_B_MH101A.pdb	-1.047133445739746	0.07050000131130219
6hga.pdb	6hga_HL_B_MH101R.pdb	-0.8350923657417297	-0.026799999177455902
6hga.pdb	6hga_HL_B_MH101N.pdb	-1.036502480506897	0.24199999868869781
6hga.pdb	6hga_HL_B_MH101D.pdb	-1.2440849542617798	0.29490000009536743
6hga.pdb	6hga_HL_B_MH101C.pdb	-0.9420854449272156	-0.06560000032186508
6hga.pdb	6hga_HL_B_MH101Q.pdb	-0.7222296595573425	-0.28929999470710754
6hga.pdb	6hga_HL_B_MH101E.pdb	-1.3781721591949463	-0.24709999561309814
6hga.pdb	6hga_HL_B_MH101G.pdb	-1.1133967638015747	0.3946000039577484
6hga.pdb	6hga_HL_B_MH101H.pdb	-1.216871976852417	-0.24220000207424164
6hga.pdb	6hga_HL_B_MH101I.pdb	-0.8229211568832397	-0.31029999256134033
6hga.pdb	6hga_HL_B_MH101L.pdb	-0.7068511247634888	-0.16940000653266907
6hga.pdb	6hga_HL_B_MH101K.pdb	-0.8471766114234924	-0.2759999930858612
6hga.pdb	6hga_HL_B_MH101F.pdb	-1.0898691415786743	0.24269999563694
6hga.pdb	6hga_HL_B_MH101P.pdb	-0.9629319310188293	0.4327000081539154
6hga.pdb	6hga_HL_B_MH101S.pdb	-1.0343354940414429	0.17329999804496765
6hga.pdb	6hga_HL_B_MH101T.pdb	-1.0958843231201172	-0.17569999396800995
6hga.pdb	6hga_HL_B_MH101W.pdb	-0.6180024743080139	-0.5059999823570251
6hga.pdb	6hga_HL_B_MH101Y.pdb	-1.0591022968292236	-0.14730000495910645
6hga.pdb	6hga_HL_B_MH101V.pdb	-0.8415253758430481	-0.12030000239610672
6hga.pdb	6hga_HL_B_DL1A.pdb	0.06873081624507904	-0.02539999969303608
6hga.pdb	6hga_HL_B_DL1R.pdb	-0.056887462735176086	-0.18799999356269836
6hga.pdb	6hga_HL_B_DL1N.pdb	-0.07463730871677399	-0.14640000462532043
6hga.pdb	6hga_HL_B_DL1C.pdb	-0.0652894526720047	-0.15629999339580536
6hga.pdb	6hga_HL_B_DL1Q.pdb	-0.1587752103805542	-0.1551000028848648
6hga.pdb	6hga_HL_B_DL1E.pdb	-0.04353219270706177	0.03689999878406525
6hga.pdb	6hga_HL_B_DL1G.pdb	0.0407477468252182	-0.015200000256299973
6hga.pdb	6hga_HL_B_DL1H.pdb	-0.2718260884284973	-0.14980000257492065
6hga.pdb	6hga_HL_B_DL1I.pdb	0.09369467198848724	-0.15610000491142273
6hga.pdb	6hga_HL_B_DL1L.pdb	0.22424079477787018	-0.16539999842643738
6hga.pdb	6hga_HL_B_DL1K.pdb	-0.10467274487018585	-0.17919999361038208
6hga.pdb	6hga_HL_B_DL1M.pdb	0.23041312396526337	-0.16529999673366547
6hga.pdb	6hga_HL_B_DL1F.pdb	-0.3574434518814087	-0.15649999678134918
6hga.pdb	6hga_HL_B_DL1P.pdb	0.11915178596973419	-0.15309999883174896
6hga.pdb	6hga_HL_B_DL1S.pdb	-0.292577862739563	-0.04769999906420708
6hga.pdb	6hga_HL_B_DL1T.pdb	-0.19484569132328033	-0.15070000290870667
6hga.pdb	6hga_HL_B_DL1W.pdb	0.23350004851818085	-0.14949999749660492
6hga.pdb	6hga_HL_B_DL1Y.pdb	-0.6811921000480652	-0.1379999965429306
6hga.pdb	6hga_HL_B_DL1V.pdb	0.1274326890707016	-0.15410000085830688
6hga.pdb	6hga_HL_B_RL24A.pdb	0.12296973168849945	-0.25850000977516174
6hga.pdb	6hga_HL_B_RL24N.pdb	-0.16361816227436066	-0.2110999971628189
6hga.pdb	6hga_HL_B_RL24D.pdb	-0.2480216771364212	-0.5532000064849854
6hga.pdb	6hga_HL_B_RL24C.pdb	0.10049073398113251	-0.2556000053882599
6hga.pdb	6hga_HL_B_RL24Q.pdb	-0.19029393792152405	-0.21950000524520874
6hga.pdb	6hga_HL_B_RL24E.pdb	-0.2426513135433197	-0.3871000111103058
6hga.pdb	6hga_HL_B_RL24G.pdb	0.026484817266464233	-0.2696000039577484
6hga.pdb	6hga_HL_B_RL24H.pdb	-0.2112114131450653	-0.09769999980926514
6hga.pdb	6hga_HL_B_RL24I.pdb	-0.08819809556007385	-0.23770000040531158
6hga.pdb	6hga_HL_B_RL24L.pdb	0.19255156815052032	-0.2743000090122223
6hga.pdb	6hga_HL_B_RL24K.pdb	0.038644179701805115	-0.20900000631809235
6hga.pdb	6hga_HL_B_RL24M.pdb	0.24208934605121613	-0.25690001249313354
6hga.pdb	6hga_HL_B_RL24F.pdb	-0.3977689743041992	-0.26249998807907104
6hga.pdb	6hga_HL_B_RL24P.pdb	0.2485746592283249	-0.2549000084400177
6hga.pdb	6hga_HL_B_RL24S.pdb	-0.08960139751434326	-0.2540000081062317
6hga.pdb	6hga_HL_B_RL24T.pdb	-0.11714725196361542	-0.2721000015735626
6hga.pdb	6hga_HL_B_RL24W.pdb	0.11892209947109222	-0.13539999723434448
6hga.pdb	6hga_HL_B_RL24Y.pdb	-0.6487850546836853	-0.263700008392334
6hga.pdb	6hga_HL_B_RL24V.pdb	0.12886635959148407	-0.2515999972820282
6hga.pdb	6hga_HL_B_SL26A.pdb	-0.6041063666343689	-0.6705999970436096
6hga.pdb	6hga_HL_B_SL26R.pdb	-0.6302509307861328	-0.391400009393692
6hga.pdb	6hga_HL_B_SL26N.pdb	-0.8445408344268799	-0.7247999906539917
6hga.pdb	6hga_HL_B_SL26D.pdb	-1.1164480447769165	-1.1898000240325928
6hga.pdb	6hga_HL_B_SL26C.pdb	-0.7190383076667786	-0.724399983882904
6hga.pdb	6hga_HL_B_SL26Q.pdb	-0.8661251664161682	-0.32910001277923584
6hga.pdb	6hga_HL_B_SL26E.pdb	-0.592515766620636	-0.07509999722242355
6hga.pdb	6hga_HL_B_SL26G.pdb	-0.8233057856559753	-0.9049000144004822
6hga.pdb	6hga_HL_B_SL26H.pdb	-1.045454740524292	-0.7741000056266785
6hga.pdb	6hga_HL_B_SL26I.pdb	-0.31305477023124695	-0.659500002861023
6hga.pdb	6hga_HL_B_SL26L.pdb	-0.49981778860092163	-0.3531999886035919
6hga.pdb	6hga_HL_B_SL26K.pdb	-0.8323574066162109	-0.2854999899864197
6hga.pdb	6hga_HL_B_SL26M.pdb	-0.22622472047805786	-0.5145999789237976
6hga.pdb	6hga_HL_B_SL26F.pdb	-0.840526819229126	-0.5016000270843506
6hga.pdb	6hga_HL_B_SL26P.pdb	-0.6441004276275635	-1.1059000492095947
6hga.pdb	6hga_HL_B_SL26T.pdb	-0.27144405245780945	-0.8422999978065491
6hga.pdb	6hga_HL_B_SL26W.pdb	-0.5892132520675659	-0.4781999886035919
6hga.pdb	6hga_HL_B_SL26Y.pdb	-0.9970592260360718	-0.5604000091552734
6hga.pdb	6hga_HL_B_SL26V.pdb	-1.737036943435669	-2.188499927520752
6hga.pdb	6hga_HL_B_QL27A.pdb	0.11561159789562225	0.030300000682473183
6hga.pdb	6hga_HL_B_QL27R.pdb	-0.5421082973480225	1.8538999557495117
6hga.pdb	6hga_HL_B_QL27N.pdb	-0.12320351600646973	-0.5175999999046326
6hga.pdb	6hga_HL_B_QL27D.pdb	0.6275233626365662	-1.3330999612808228
6hga.pdb	6hga_HL_B_QL27C.pdb	-0.1606002300977707	-0.2142000049352646
6hga.pdb	6hga_HL_B_QL27E.pdb	-0.16469183564186096	0.5392000079154968
6hga.pdb	6hga_HL_B_QL27G.pdb	-0.041117265820503235	-0.37119999527931213
6hga.pdb	6hga_HL_B_QL27H.pdb	-0.5365093946456909	1.8524999618530273
6hga.pdb	6hga_HL_B_QL27I.pdb	-1.243348240852356	2.1222000122070312
6hga.pdb	6hga_HL_B_QL27L.pdb	0.27044105529785156	0.8537999987602234
6hga.pdb	6hga_HL_B_QL27K.pdb	-0.27277034521102905	0.7943000197410583
6hga.pdb	6hga_HL_B_QL27M.pdb	0.15719209611415863	3.2107999324798584
6hga.pdb	6hga_HL_B_QL27F.pdb	-0.17768903076648712	-0.13330000638961792
6hga.pdb	6hga_HL_B_QL27P.pdb	-0.1658530980348587	-1.2764999866485596
6hga.pdb	6hga_HL_B_QL27S.pdb	-0.32077664136886597	-0.10130000114440918
6hga.pdb	6hga_HL_B_QL27T.pdb	-0.29606398940086365	-0.6960999965667725
6hga.pdb	6hga_HL_B_QL27W.pdb	0.21170173585414886	1.4728000164031982
6hga.pdb	6hga_HL_B_QL27Y.pdb	-16.724632263183594	-13.695639610290527
6hga.pdb	6hga_HL_B_QL27V.pdb	0.46037954092025757	1.5012999773025513
6hga.pdb	6hga_HL_B_SL28A.pdb	0.09907184541225433	0.7946000099182129
6hga.pdb	6hga_HL_B_SL28R.pdb	-0.6327452659606934	-0.18330000340938568
6hga.pdb	6hga_HL_B_SL28N.pdb	0.3420252203941345	2.3828001022338867
6hga.pdb	6hga_HL_B_SL28D.pdb	-0.603507936000824	1.120300054550171
6hga.pdb	6hga_HL_B_SL28C.pdb	-0.15707539021968842	0.40950000286102295
6hga.pdb	6hga_HL_B_SL28Q.pdb	-1.4230072498321533	0.9086999893188477
6hga.pdb	6hga_HL_B_SL28E.pdb	-0.4174453914165497	1.6608999967575073
6hga.pdb	6hga_HL_B_SL28G.pdb	-0.010363146662712097	2.760200023651123
6hga.pdb	6hga_HL_B_SL28H.pdb	-2.7430543899536133	-2.0678000450134277
6hga.pdb	6hga_HL_B_SL28I.pdb	0.1404537409543991	3.7388999462127686
6hga.pdb	6hga_HL_B_SL28L.pdb	0.46644127368927	3.5952999591827393
6hga.pdb	6hga_HL_B_SL28K.pdb	-0.3161206841468811	1.708799958229065
6hga.pdb	6hga_HL_B_SL28M.pdb	0.6747499704360962	4.35830020904541
6hga.pdb	6hga_HL_B_SL28F.pdb	-5.617452621459961	-3.198199987411499
6hga.pdb	6hga_HL_B_SL28P.pdb	-1.4664682149887085	0.07959999889135361
6hga.pdb	6hga_HL_B_SL28T.pdb	-0.4668172597885132	1.5851000547409058
6hga.pdb	6hga_HL_B_SL28W.pdb	-7.868030071258545	-2.5792999267578125
6hga.pdb	6hga_HL_B_SL28Y.pdb	-9.817788124084473	-5.347400188446045
6hga.pdb	6hga_HL_B_SL28V.pdb	-0.34933382272720337	1.8068000078201294
6hga.pdb	6hga_HL_B_VL30A.pdb	-0.6279681324958801	-0.23029999434947968
6hga.pdb	6hga_HL_B_VL30R.pdb	-0.13035185635089874	1.2050000429153442
6hga.pdb	6hga_HL_B_VL30N.pdb	-0.6424218416213989	0.21950000524520874
6hga.pdb	6hga_HL_B_VL30D.pdb	-0.9271370768547058	-0.5199000239372253
6hga.pdb	6hga_HL_B_VL30C.pdb	-0.0627521425485611	2.27810001373291
6hga.pdb	6hga_HL_B_VL30Q.pdb	-0.8862298130989075	-0.47099998593330383
6hga.pdb	6hga_HL_B_VL30E.pdb	-0.8134878873825073	0.11739999800920486
6hga.pdb	6hga_HL_B_VL30G.pdb	-0.26677268743515015	1.1543999910354614
6hga.pdb	6hga_HL_B_VL30H.pdb	-0.37214195728302	0.30070000886917114
6hga.pdb	6hga_HL_B_VL30I.pdb	-0.16241294145584106	-0.08860000222921371
6hga.pdb	6hga_HL_B_VL30L.pdb	-0.25631314516067505	0.5978000164031982
6hga.pdb	6hga_HL_B_VL30K.pdb	-0.5154978036880493	-0.03530000150203705
6hga.pdb	6hga_HL_B_VL30M.pdb	0.18164195120334625	0.6452000141143799
6hga.pdb	6hga_HL_B_VL30F.pdb	-0.3115161061286926	0.8134999871253967
6hga.pdb	6hga_HL_B_VL30P.pdb	-0.09404437243938446	-0.23729999363422394
6hga.pdb	6hga_HL_B_VL30S.pdb	-0.9783785939216614	0.22100000083446503
6hga.pdb	6hga_HL_B_VL30T.pdb	-0.9274229407310486	0.07209999859333038
6hga.pdb	6hga_HL_B_VL30W.pdb	-0.5526734590530396	0.17649999260902405
6hga.pdb	6hga_HL_B_VL30Y.pdb	-0.4616736173629761	1.2763999700546265
6hga.pdb	6hga_HL_B_HL31A.pdb	-0.052135542035102844	-1.7065999507904053
6hga.pdb	6hga_HL_B_HL31R.pdb	0.12529687583446503	-0.5891000032424927
6hga.pdb	6hga_HL_B_HL31N.pdb	-0.39772355556488037	-2.0806000232696533
6hga.pdb	6hga_HL_B_HL31D.pdb	-0.7395599484443665	-1.287500023841858
6hga.pdb	6hga_HL_B_HL31C.pdb	0.02296014130115509	-1.2524000406265259
6hga.pdb	6hga_HL_B_HL31Q.pdb	-2.1323161125183105	-2.1530001163482666
6hga.pdb	6hga_HL_B_HL31E.pdb	-0.9771432280540466	-3.63919997215271
6hga.pdb	6hga_HL_B_HL31G.pdb	-0.2815479040145874	-1.842900037765503
6hga.pdb	6hga_HL_B_HL31I.pdb	-0.24846328794956207	-0.7285000085830688
6hga.pdb	6hga_HL_B_HL31L.pdb	0.3162011504173279	-1.0650999546051025
6hga.pdb	6hga_HL_B_HL31K.pdb	-0.49426424503326416	-1.4778000116348267
6hga.pdb	6hga_HL_B_HL31M.pdb	-0.9202542304992676	-1.777400016784668
6hga.pdb	6hga_HL_B_HL31F.pdb	-1.4896979331970215	-1.1455999612808228
6hga.pdb	6hga_HL_B_HL31P.pdb	-0.27839088439941406	-1.8061000108718872
6hga.pdb	6hga_HL_B_HL31S.pdb	-0.5313990116119385	-1.6313999891281128
6hga.pdb	6hga_HL_B_HL31T.pdb	-0.4769594073295593	-2.1308000087738037
6hga.pdb	6hga_HL_B_HL31W.pdb	0.126273974776268	-0.3580999970436096
6hga.pdb	6hga_HL_B_HL31Y.pdb	-1.9250622987747192	0.051100000739097595
6hga.pdb	6hga_HL_B_HL31V.pdb	-0.25349175930023193	-0.9399999976158142
6hga.pdb	6hga_HL_B_SL32A.pdb	-0.5876262187957764	-0.11110000312328339
6hga.pdb	6hga_HL_B_SL32R.pdb	-0.701196014881134	-0.3594000041484833
6hga.pdb	6hga_HL_B_SL32N.pdb	-0.7394469976425171	-0.8672000169754028
6hga.pdb	6hga_HL_B_SL32D.pdb	-0.7259830236434937	0.7918999791145325
6hga.pdb	6hga_HL_B_SL32C.pdb	-0.43961089849472046	-1.0738999843597412
6hga.pdb	6hga_HL_B_SL32Q.pdb	-0.3601377606391907	0.20010000467300415
6hga.pdb	6hga_HL_B_SL32E.pdb	-0.6624470949172974	-0.4884999990463257
6hga.pdb	6hga_HL_B_SL32G.pdb	-0.5656989216804504	-1.3805999755859375
6hga.pdb	6hga_HL_B_SL32H.pdb	-0.4334649443626404	-0.9886999726295471
6hga.pdb	6hga_HL_B_SL32I.pdb	-0.40904295444488525	-0.7301999926567078
6hga.pdb	6hga_HL_B_SL32L.pdb	-0.06869442760944366	2.7207999229431152
6hga.pdb	6hga_HL_B_SL32K.pdb	-0.5708504915237427	-0.20739999413490295
6hga.pdb	6hga_HL_B_SL32M.pdb	-0.36033159494400024	-0.17839999496936798
6hga.pdb	6hga_HL_B_SL32F.pdb	-0.4778228998184204	-1.039199948310852
6hga.pdb	6hga_HL_B_SL32P.pdb	-0.9512709975242615	-1.6092000007629395
6hga.pdb	6hga_HL_B_SL32T.pdb	0.056708142161369324	-0.15039999783039093
6hga.pdb	6hga_HL_B_SL32W.pdb	-0.5959420204162598	-0.8859000205993652
6hga.pdb	6hga_HL_B_SL32Y.pdb	-0.5476398468017578	-1.1044000387191772
6hga.pdb	6hga_HL_B_SL32V.pdb	-0.30962544679641724	-0.8032000064849854
6hga.pdb	6hga_HL_B_NL33A.pdb	-0.0211973637342453	0.43549999594688416
6hga.pdb	6hga_HL_B_NL33R.pdb	0.2789784073829651	1.0053000450134277
6hga.pdb	6hga_HL_B_NL33D.pdb	0.04068242013454437	0.4478999972343445
6hga.pdb	6hga_HL_B_NL33C.pdb	-0.32144320011138916	0.4458000063896179
6hga.pdb	6hga_HL_B_NL33Q.pdb	0.011758610606193542	0.3133000135421753
6hga.pdb	6hga_HL_B_NL33E.pdb	-0.132381409406662	0.18320000171661377
6hga.pdb	6hga_HL_B_NL33G.pdb	-0.11925797164440155	0.4090999960899353
6hga.pdb	6hga_HL_B_NL33H.pdb	-0.10817912220954895	0.40790000557899475
6hga.pdb	6hga_HL_B_NL33I.pdb	-0.006875529885292053	0.25609999895095825
6hga.pdb	6hga_HL_B_NL33L.pdb	0.20998553931713104	0.36800000071525574
6hga.pdb	6hga_HL_B_NL33K.pdb	0.05886365473270416	0.6725000143051147
6hga.pdb	6hga_HL_B_NL33M.pdb	0.37284016609191895	0.4244999885559082
6hga.pdb	6hga_HL_B_NL33F.pdb	-0.09217455983161926	0.44589999318122864
6hga.pdb	6hga_HL_B_NL33P.pdb	0.14255110919475555	0.42590001225471497
6hga.pdb	6hga_HL_B_NL33S.pdb	-0.2705758810043335	0.41909998655319214
6hga.pdb	6hga_HL_B_NL33T.pdb	-0.13581708073616028	0.30869999527931213
6hga.pdb	6hga_HL_B_NL33W.pdb	-0.04716847836971283	0.3255000114440918
6hga.pdb	6hga_HL_B_NL33Y.pdb	-0.23568783700466156	0.4250999987125397
6hga.pdb	6hga_HL_B_NL33V.pdb	-0.020241722464561462	0.26579999923706055
6hga.pdb	6hga_HL_B_YL37A.pdb	-0.4191080331802368	0.7685999870300293
6hga.pdb	6hga_HL_B_YL37R.pdb	-0.707004189491272	-0.4129999876022339
6hga.pdb	6hga_HL_B_YL37N.pdb	-0.594740629196167	0.6535999774932861
6hga.pdb	6hga_HL_B_YL37D.pdb	-0.4446576237678528	1.8214000463485718
6hga.pdb	6hga_HL_B_YL37C.pdb	-0.3323063850402832	0.8184000253677368
6hga.pdb	6hga_HL_B_YL37Q.pdb	-1.0196343660354614	-0.05290000140666962
6hga.pdb	6hga_HL_B_YL37E.pdb	-0.23892225325107574	1.2293000221252441
6hga.pdb	6hga_HL_B_YL37G.pdb	-0.44077426195144653	0.6003000140190125
6hga.pdb	6hga_HL_B_YL37H.pdb	-0.8426480889320374	0.7803999781608582
6hga.pdb	6hga_HL_B_YL37I.pdb	-0.4995895028114319	0.33489999175071716
6hga.pdb	6hga_HL_B_YL37L.pdb	-0.20007653534412384	1.1546000242233276
6hga.pdb	6hga_HL_B_YL37K.pdb	-1.7284717559814453	-0.3149000108242035
6hga.pdb	6hga_HL_B_YL37M.pdb	-0.2230282574892044	1.225000023841858
6hga.pdb	6hga_HL_B_YL37F.pdb	-0.320662260055542	-0.32330000400543213
6hga.pdb	6hga_HL_B_YL37P.pdb	-0.2969064712524414	0.7210999727249146
6hga.pdb	6hga_HL_B_YL37S.pdb	-0.7107969522476196	0.583299994468689
6hga.pdb	6hga_HL_B_YL37T.pdb	-0.5040946006774902	0.5978000164031982
6hga.pdb	6hga_HL_B_YL37W.pdb	-0.04543761909008026	0.5625
6hga.pdb	6hga_HL_B_YL37V.pdb	-0.351603627204895	1.131500005722046
6hga.pdb	6hga_HL_B_SL72A.pdb	-0.5190935134887695	1.0664000511169434
6hga.pdb	6hga_HL_B_SL72R.pdb	-0.24686826765537262	0.7117999792098999
6hga.pdb	6hga_HL_B_SL72N.pdb	-0.558970034122467	0.6258999705314636
6hga.pdb	6hga_HL_B_SL72D.pdb	-0.7816037535667419	1.2244000434875488
6hga.pdb	6hga_HL_B_SL72C.pdb	-0.2522635757923126	0.7504000067710876
6hga.pdb	6hga_HL_B_SL72Q.pdb	-0.6646595001220703	0.9327999949455261
6hga.pdb	6hga_HL_B_SL72E.pdb	-0.7750971913337708	1.344499945640564
6hga.pdb	6hga_HL_B_SL72G.pdb	-0.44372981786727905	0.7764999866485596
6hga.pdb	6hga_HL_B_SL72H.pdb	-0.7677053213119507	0.7718999981880188
6hga.pdb	6hga_HL_B_SL72I.pdb	-0.2813568711280823	1.0781999826431274
6hga.pdb	6hga_HL_B_SL72L.pdb	-0.08773840963840485	1.0960999727249146
6hga.pdb	6hga_HL_B_SL72K.pdb	-0.7102125287055969	0.7297999858856201
6hga.pdb	6hga_HL_B_SL72M.pdb	-0.1504170000553131	-0.014700000174343586
6hga.pdb	6hga_HL_B_SL72F.pdb	0.010998174548149109	1.2116999626159668
6hga.pdb	6hga_HL_B_SL72P.pdb	-0.3541257977485657	0.9355999827384949
6hga.pdb	6hga_HL_B_SL72T.pdb	-0.5585737228393555	-0.241799995303154
6hga.pdb	6hga_HL_B_SL72W.pdb	-0.5851973295211792	0.857699990272522
6hga.pdb	6hga_HL_B_SL72Y.pdb	-0.7990257143974304	1.000499963760376
6hga.pdb	6hga_HL_B_SL72V.pdb	-0.2575244605541229	0.7404000163078308
6hga.pdb	6hga_HL_B_NL96A.pdb	0.06349347531795502	0.26930001378059387
6hga.pdb	6hga_HL_B_NL96R.pdb	-5.787658214569092	-4.113999843597412
6hga.pdb	6hga_HL_B_NL96D.pdb	0.0863916426897049	1.3451999425888062
6hga.pdb	6hga_HL_B_NL96C.pdb	-0.05258248746395111	0.15729999542236328
6hga.pdb	6hga_HL_B_NL96Q.pdb	-0.182406485080719	-0.3409000039100647
6hga.pdb	6hga_HL_B_NL96E.pdb	0.09898890554904938	0.6014999747276306
6hga.pdb	6hga_HL_B_NL96G.pdb	0.08961169421672821	-0.24060000479221344
6hga.pdb	6hga_HL_B_NL96H.pdb	-1.3097807168960571	-1.3479000329971313
6hga.pdb	6hga_HL_B_NL96I.pdb	-0.2769501805305481	-0.35339999198913574
6hga.pdb	6hga_HL_B_NL96L.pdb	-1.1920629739761353	-1.0321999788284302
6hga.pdb	6hga_HL_B_NL96K.pdb	-0.21191713213920593	-0.3021000027656555
6hga.pdb	6hga_HL_B_NL96M.pdb	-0.04049846529960632	0.06270000338554382
6hga.pdb	6hga_HL_B_NL96F.pdb	-5.418684005737305	-3.031399965286255
6hga.pdb	6hga_HL_B_NL96P.pdb	0.03697909414768219	0.28859999775886536
6hga.pdb	6hga_HL_B_NL96S.pdb	-0.2948262691497803	-0.029899999499320984
6hga.pdb	6hga_HL_B_NL96T.pdb	0.30661541223526	-1.0044000148773193
6hga.pdb	6hga_HL_B_NL96W.pdb	-5.416314601898193	-8.076000213623047
6hga.pdb	6hga_HL_B_NL96Y.pdb	-1.0575129985809326	-0.6837000250816345
6hga.pdb	6hga_HL_B_NL96V.pdb	0.16961131989955902	0.3781999945640564
6hga.pdb	6hga_HL_B_TL97A.pdb	0.32440072298049927	-0.14149999618530273
6hga.pdb	6hga_HL_B_TL97R.pdb	-0.16827718913555145	-1.472499966621399
6hga.pdb	6hga_HL_B_TL97N.pdb	-0.38540494441986084	-0.8144000172615051
6hga.pdb	6hga_HL_B_TL97D.pdb	-0.16898570954799652	0.33889999985694885
6hga.pdb	6hga_HL_B_TL97C.pdb	0.020386770367622375	-0.13750000298023224
6hga.pdb	6hga_HL_B_TL97Q.pdb	-1.1831203699111938	-0.8030999898910522
6hga.pdb	6hga_HL_B_TL97E.pdb	-0.974431574344635	-0.03849999979138374
6hga.pdb	6hga_HL_B_TL97G.pdb	0.2956885099411011	-0.19589999318122864
6hga.pdb	6hga_HL_B_TL97H.pdb	-1.0179182291030884	-0.8489000201225281
6hga.pdb	6hga_HL_B_TL97I.pdb	-0.11934752017259598	-0.19349999725818634
6hga.pdb	6hga_HL_B_TL97L.pdb	-0.17896835505962372	-0.33149999380111694
6hga.pdb	6hga_HL_B_TL97K.pdb	-0.15190456807613373	-0.12960000336170197
6hga.pdb	6hga_HL_B_TL97M.pdb	0.22573097050189972	-0.060100000351667404
6hga.pdb	6hga_HL_B_TL97F.pdb	-0.9092053771018982	-1.6672999858856201
6hga.pdb	6hga_HL_B_TL97P.pdb	0.06982134282588959	-0.06889999657869339
6hga.pdb	6hga_HL_B_TL97S.pdb	-0.08511722087860107	-0.2345000058412552
6hga.pdb	6hga_HL_B_TL97W.pdb	-0.7180622816085815	0.9799000024795532
6hga.pdb	6hga_HL_B_TL97Y.pdb	-0.7569521069526672	-0.16940000653266907
6hga.pdb	6hga_HL_B_TL97V.pdb	-0.08574825525283813	-0.13379999995231628
6hga.pdb	6hga_HL_B_HL98A.pdb	0.32049280405044556	-0.1500999927520752
6hga.pdb	6hga_HL_B_HL98R.pdb	0.02505098283290863	0.29179999232292175
6hga.pdb	6hga_HL_B_HL98N.pdb	-0.024369090795516968	-0.6223000288009644
6hga.pdb	6hga_HL_B_HL98D.pdb	-1.2283345460891724	1.6354000568389893
6hga.pdb	6hga_HL_B_HL98C.pdb	0.17087291181087494	-0.37709999084472656
6hga.pdb	6hga_HL_B_HL98Q.pdb	-0.037855491042137146	-0.9598000049591064
6hga.pdb	6hga_HL_B_HL98E.pdb	0.7178680300712585	0.9085999727249146
6hga.pdb	6hga_HL_B_HL98G.pdb	0.3812864422798157	-0.5587999820709229
6hga.pdb	6hga_HL_B_HL98I.pdb	0.22238145768642426	0.3197999894618988
6hga.pdb	6hga_HL_B_HL98L.pdb	0.2679780125617981	0.018400000408291817
6hga.pdb	6hga_HL_B_HL98K.pdb	0.09297557175159454	1.6166000366210938
6hga.pdb	6hga_HL_B_HL98M.pdb	0.5274419188499451	0.5066999793052673
6hga.pdb	6hga_HL_B_HL98F.pdb	0.3726816177368164	1.480299949645996
6hga.pdb	6hga_HL_B_HL98P.pdb	-0.013409748673439026	-0.362199991941452
6hga.pdb	6hga_HL_B_HL98S.pdb	-0.011710837483406067	-0.7675999999046326
6hga.pdb	6hga_HL_B_HL98T.pdb	0.11561422049999237	0.2502000033855438
6hga.pdb	6hga_HL_B_HL98W.pdb	0.7614820003509521	2.3589000701904297
6hga.pdb	6hga_HL_B_HL98Y.pdb	0.5638918280601501	2.3626999855041504
6hga.pdb	6hga_HL_B_HL98V.pdb	0.31919413805007935	0.4138000011444092
6hga.pdb	6hga_HL_B_VL99A.pdb	-0.24903376400470734	-0.5541999936103821
6hga.pdb	6hga_HL_B_VL99R.pdb	-0.8912153840065002	-1.351099967956543
6hga.pdb	6hga_HL_B_VL99N.pdb	-0.5508851408958435	-1.0634000301361084
6hga.pdb	6hga_HL_B_VL99D.pdb	-1.097376823425293	-0.48159998655319214
6hga.pdb	6hga_HL_B_VL99C.pdb	-0.2888948917388916	-0.31630000472068787
6hga.pdb	6hga_HL_B_VL99Q.pdb	-0.7050105333328247	-0.9563999772071838
6hga.pdb	6hga_HL_B_VL99E.pdb	-0.5158650279045105	-0.21899999678134918
6hga.pdb	6hga_HL_B_VL99G.pdb	-0.3815857172012329	-1.0202000141143799
6hga.pdb	6hga_HL_B_VL99H.pdb	-1.0798896551132202	-0.6151999831199646
6hga.pdb	6hga_HL_B_VL99I.pdb	-0.12975628674030304	1.6259000301361084
6hga.pdb	6hga_HL_B_VL99L.pdb	-0.9152068495750427	-0.453000009059906
6hga.pdb	6hga_HL_B_VL99K.pdb	-0.7831437587738037	-0.8163999915122986
6hga.pdb	6hga_HL_B_VL99M.pdb	-0.6828677654266357	0.30390000343322754
6hga.pdb	6hga_HL_B_VL99F.pdb	-11.412421226501465	-6.555500030517578
6hga.pdb	6hga_HL_B_VL99P.pdb	-7.787534236907959	-4.868800163269043
6hga.pdb	6hga_HL_B_VL99S.pdb	-0.7328690886497498	-1.208400011062622
6hga.pdb	6hga_HL_B_VL99T.pdb	-0.4236137568950653	0.28929999470710754
6hga.pdb	6hga_HL_B_VL99W.pdb	-0.8221606016159058	-1.7848999500274658
6hga.pdb	6hga_HL_B_VL99Y.pdb	-0.5122040510177612	-2.0002999305725098
6hga.pdb	6hga_HL_B_KB215A.pdb	-0.1711868792772293	0.5946999788284302
6hga.pdb	6hga_HL_B_KB215R.pdb	0.03995119035243988	0.9097999930381775
6hga.pdb	6hga_HL_B_KB215N.pdb	-0.23148639500141144	0.7024999856948853
6hga.pdb	6hga_HL_B_KB215D.pdb	-0.47728627920150757	0.829200029373169
6hga.pdb	6hga_HL_B_KB215C.pdb	-0.12326224148273468	0.6047999858856201
6hga.pdb	6hga_HL_B_KB215Q.pdb	-0.346612811088562	0.6359000205993652
6hga.pdb	6hga_HL_B_KB215E.pdb	-0.1797443926334381	0.9442999958992004
6hga.pdb	6hga_HL_B_KB215G.pdb	-0.27738261222839355	0.7328000068664551
6hga.pdb	6hga_HL_B_KB215H.pdb	-0.0968320220708847	0.6008999943733215
6hga.pdb	6hga_HL_B_KB215I.pdb	-0.013415247201919556	0.5480999946594238
6hga.pdb	6hga_HL_B_KB215L.pdb	-0.023946717381477356	0.5806000232696533
6hga.pdb	6hga_HL_B_KB215M.pdb	0.21077747642993927	0.6662999987602234
6hga.pdb	6hga_HL_B_KB215F.pdb	-0.25689736008644104	0.6643999814987183
6hga.pdb	6hga_HL_B_KB215P.pdb	0.10790936648845673	0.6725000143051147
6hga.pdb	6hga_HL_B_KB215S.pdb	-0.45395052433013916	0.6625999808311462
6hga.pdb	6hga_HL_B_KB215T.pdb	-0.31369948387145996	0.4961000084877014
6hga.pdb	6hga_HL_B_KB215W.pdb	-0.15024371445178986	0.6583999991416931
6hga.pdb	6hga_HL_B_KB215Y.pdb	-0.40586966276168823	0.680400013923645
6hga.pdb	6hga_HL_B_KB215V.pdb	0.004875078797340393	0.49140000343322754
6hga.pdb	6hga_HL_B_SB217A.pdb	0.12207435071468353	0.36730000376701355
6hga.pdb	6hga_HL_B_SB217R.pdb	0.4360238313674927	1.0025999546051025
6hga.pdb	6hga_HL_B_SB217N.pdb	-0.052320241928100586	0.20509999990463257
6hga.pdb	6hga_HL_B_SB217D.pdb	-0.19249653816223145	0.2879999876022339
6hga.pdb	6hga_HL_B_SB217C.pdb	0.23560158908367157	0.6068000197410583
6hga.pdb	6hga_HL_B_SB217Q.pdb	0.06371133029460907	0.31369999051094055
6hga.pdb	6hga_HL_B_SB217E.pdb	0.11050932109355927	0.40779998898506165
6hga.pdb	6hga_HL_B_SB217G.pdb	0.026908203959465027	-0.08609999716281891
6hga.pdb	6hga_HL_B_SB217H.pdb	0.10201649367809296	0.23100000619888306
6hga.pdb	6hga_HL_B_SB217I.pdb	0.4868038296699524	1.6555999517440796
6hga.pdb	6hga_HL_B_SB217L.pdb	0.3109411597251892	0.5220000147819519
6hga.pdb	6hga_HL_B_SB217K.pdb	0.14668722450733185	0.9563999772071838
6hga.pdb	6hga_HL_B_SB217M.pdb	0.5339024066925049	0.7307999730110168
6hga.pdb	6hga_HL_B_SB217F.pdb	0.15122728049755096	0.2847000062465668
6hga.pdb	6hga_HL_B_SB217P.pdb	0.26569241285324097	0.6136000156402588
6hga.pdb	6hga_HL_B_SB217T.pdb	-0.1573566347360611	0.5138000249862671
6hga.pdb	6hga_HL_B_SB217W.pdb	0.4869263768196106	0.3179999887943268
6hga.pdb	6hga_HL_B_SB217Y.pdb	-0.008929446339607239	0.29170000553131104
6hga.pdb	6hga_HL_B_SB217V.pdb	0.32177823781967163	0.7549999952316284
6hga.pdb	6hga_HL_B_RB222A.pdb	-0.3353617787361145	-0.17659999430179596
6hga.pdb	6hga_HL_B_RB222N.pdb	-0.3440507650375366	1.009600043296814
6hga.pdb	6hga_HL_B_RB222D.pdb	-0.6401364207267761	0.6779000163078308
6hga.pdb	6hga_HL_B_RB222C.pdb	-0.1572711318731308	0.5509999990463257
6hga.pdb	6hga_HL_B_RB222Q.pdb	-0.28724539279937744	0.5070000290870667
6hga.pdb	6hga_HL_B_RB222E.pdb	-0.5044347643852234	0.10130000114440918
6hga.pdb	6hga_HL_B_RB222G.pdb	-0.5322216749191284	-0.2409999966621399
6hga.pdb	6hga_HL_B_RB222H.pdb	-2.132103443145752	-1.5607000589370728
6hga.pdb	6hga_HL_B_RB222I.pdb	-0.09822896122932434	1.1526000499725342
6hga.pdb	6hga_HL_B_RB222L.pdb	0.266546368598938	1.4743000268936157
6hga.pdb	6hga_HL_B_RB222K.pdb	-0.19043464958667755	0.20389999449253082
6hga.pdb	6hga_HL_B_RB222M.pdb	0.10251806676387787	0.14100000262260437
6hga.pdb	6hga_HL_B_RB222F.pdb	-2.822361707687378	-2.7908999919891357
6hga.pdb	6hga_HL_B_RB222P.pdb	-0.3945503830909729	-0.29350000619888306
6hga.pdb	6hga_HL_B_RB222S.pdb	-0.47102463245391846	-0.3183000087738037
6hga.pdb	6hga_HL_B_RB222T.pdb	-0.4106774926185608	-0.06780000030994415
6hga.pdb	6hga_HL_B_RB222W.pdb	-1.5735586881637573	-1.77839994430542
6hga.pdb	6hga_HL_B_RB222Y.pdb	0.30770349502563477	-0.6825000047683716
6hga.pdb	6hga_HL_B_RB222V.pdb	-0.3530980944633484	0.8037999868392944
6hga.pdb	6hga_HL_B_LB223A.pdb	-0.4342939853668213	0.23589999973773956
6hga.pdb	6hga_HL_B_LB223R.pdb	-0.6051197052001953	0.9789000153541565
6hga.pdb	6hga_HL_B_LB223N.pdb	-0.8739380240440369	-0.2134000062942505
6hga.pdb	6hga_HL_B_LB223D.pdb	-0.7941869497299194	0.06480000168085098
6hga.pdb	6hga_HL_B_LB223C.pdb	-0.7924051284790039	2.4772000312805176
6hga.pdb	6hga_HL_B_LB223Q.pdb	-0.6996574997901917	-0.20360000431537628
6hga.pdb	6hga_HL_B_LB223E.pdb	-0.6782553791999817	1.644700050354004
6hga.pdb	6hga_HL_B_LB223G.pdb	-0.534172534942627	1.3006000518798828
6hga.pdb	6hga_HL_B_LB223H.pdb	-0.36170923709869385	0.02019999921321869
6hga.pdb	6hga_HL_B_LB223I.pdb	-0.481151282787323	-0.11819999665021896
6hga.pdb	6hga_HL_B_LB223K.pdb	-0.5109702944755554	2.151099920272827
6hga.pdb	6hga_HL_B_LB223M.pdb	-0.40062791109085083	-0.07410000264644623
6hga.pdb	6hga_HL_B_LB223F.pdb	-0.3106868267059326	0.22370000183582306
6hga.pdb	6hga_HL_B_LB223P.pdb	-0.3636123538017273	1.9536999464035034
6hga.pdb	6hga_HL_B_LB223S.pdb	-0.6728739142417908	2.1486001014709473
6hga.pdb	6hga_HL_B_LB223T.pdb	-0.45499899983406067	-0.10779999941587448
6hga.pdb	6hga_HL_B_LB223W.pdb	-0.08849035203456879	0.01600000075995922
6hga.pdb	6hga_HL_B_LB223Y.pdb	-0.5407760143280029	0.11749999970197678
6hga.pdb	6hga_HL_B_LB223V.pdb	-0.3782607913017273	-0.11789999902248383
6hga.pdb	6hga_HL_B_EB225A.pdb	0.06519155204296112	-0.16300000250339508
6hga.pdb	6hga_HL_B_EB225R.pdb	0.004742875695228577	-0.5892000198364258
6hga.pdb	6hga_HL_B_EB225N.pdb	-0.32437264919281006	0.35010001063346863
6hga.pdb	6hga_HL_B_EB225D.pdb	0.18166010081768036	0.6237000226974487
6hga.pdb	6hga_HL_B_EB225C.pdb	0.23472635447978973	0.05490000173449516
6hga.pdb	6hga_HL_B_EB225Q.pdb	0.23777811229228973	0.2387000024318695
6hga.pdb	6hga_HL_B_EB225G.pdb	-0.10245279967784882	-0.5234000086784363
6hga.pdb	6hga_HL_B_EB225H.pdb	0.3990294933319092	0.4397999942302704
6hga.pdb	6hga_HL_B_EB225I.pdb	0.40030354261398315	0.5454999804496765
6hga.pdb	6hga_HL_B_EB225L.pdb	0.35114043951034546	-0.10809999704360962
6hga.pdb	6hga_HL_B_EB225K.pdb	-0.002640053629875183	-0.3165999948978424
6hga.pdb	6hga_HL_B_EB225M.pdb	0.4879382252693176	0.5248000025749207
6hga.pdb	6hga_HL_B_EB225F.pdb	0.3802560567855835	-0.14399999380111694
6hga.pdb	6hga_HL_B_EB225P.pdb	0.15853364765644073	0.24060000479221344
6hga.pdb	6hga_HL_B_EB225S.pdb	-0.03502829372882843	0.1420000046491623
6hga.pdb	6hga_HL_B_EB225T.pdb	0.03814105689525604	0.06159999966621399
6hga.pdb	6hga_HL_B_EB225W.pdb	0.26906102895736694	0.11020000278949738
6hga.pdb	6hga_HL_B_EB225Y.pdb	0.1733616441488266	-0.1387999951839447
6hga.pdb	6hga_HL_B_EB225V.pdb	0.4209427237510681	-0.07840000092983246
6hga.pdb	6hga_HL_B_YB226A.pdb	-1.1286180019378662	-1.667199969291687
6hga.pdb	6hga_HL_B_YB226R.pdb	-1.0672146081924438	-1.7355999946594238
6hga.pdb	6hga_HL_B_YB226N.pdb	-1.3174293041229248	-1.688099980354309
6hga.pdb	6hga_HL_B_YB226D.pdb	-1.2304778099060059	-1.260699987411499
6hga.pdb	6hga_HL_B_YB226C.pdb	-1.1739301681518555	-1.74590003490448
6hga.pdb	6hga_HL_B_YB226Q.pdb	-1.0689079761505127	-1.8583999872207642
6hga.pdb	6hga_HL_B_YB226E.pdb	-1.1343199014663696	-1.666700005531311
6hga.pdb	6hga_HL_B_YB226G.pdb	-1.2652721405029297	-1.9248000383377075
6hga.pdb	6hga_HL_B_YB226H.pdb	-0.8779891133308411	-1.6032999753952026
6hga.pdb	6hga_HL_B_YB226I.pdb	-1.2423754930496216	-1.4866000413894653
6hga.pdb	6hga_HL_B_YB226L.pdb	-0.9361396431922913	-1.4330999851226807
6hga.pdb	6hga_HL_B_YB226K.pdb	-1.156708836555481	-2.0934998989105225
6hga.pdb	6hga_HL_B_YB226M.pdb	-1.2422738075256348	-0.8021000027656555
6hga.pdb	6hga_HL_B_YB226F.pdb	-0.3302948772907257	-0.6176000237464905
6hga.pdb	6hga_HL_B_YB226P.pdb	-1.1942789554595947	-1.138200044631958
6hga.pdb	6hga_HL_B_YB226S.pdb	-1.525152325630188	-1.3799999952316284
6hga.pdb	6hga_HL_B_YB226T.pdb	-1.4011993408203125	-1.1634999513626099
6hga.pdb	6hga_HL_B_YB226W.pdb	-0.6754893064498901	-1.2243000268936157
6hga.pdb	6hga_HL_B_YB226V.pdb	-1.1148496866226196	-1.5096999406814575
6hga.pdb	6hga_HL_B_RB259A.pdb	-0.10162630677223206	0.3675999939441681
6hga.pdb	6hga_HL_B_RB259N.pdb	-0.3947939872741699	0.39590001106262207
6hga.pdb	6hga_HL_B_RB259D.pdb	-0.5325318574905396	0.723800003528595
6hga.pdb	6hga_HL_B_RB259C.pdb	-0.025003373622894287	0.5138000249862671
6hga.pdb	6hga_HL_B_RB259Q.pdb	-0.5083661079406738	1.1792999505996704
6hga.pdb	6hga_HL_B_RB259E.pdb	-0.548044741153717	1.3736000061035156
6hga.pdb	6hga_HL_B_RB259G.pdb	-0.12383811175823212	0.37040001153945923
6hga.pdb	6hga_HL_B_RB259H.pdb	-0.08052299916744232	0.24070000648498535
6hga.pdb	6hga_HL_B_RB259I.pdb	0.6440441012382507	1.2563999891281128
6hga.pdb	6hga_HL_B_RB259L.pdb	0.7449073791503906	1.5283000469207764
6hga.pdb	6hga_HL_B_RB259K.pdb	-0.19247254729270935	0.6845999956130981
6hga.pdb	6hga_HL_B_RB259M.pdb	0.5789246559143066	2.428999900817871
6hga.pdb	6hga_HL_B_RB259F.pdb	0.14377941191196442	1.1735999584197998
6hga.pdb	6hga_HL_B_RB259P.pdb	0.16078393161296844	0.013399999588727951
6hga.pdb	6hga_HL_B_RB259S.pdb	-0.434400737285614	0.7581999897956848
6hga.pdb	6hga_HL_B_RB259T.pdb	-0.3173981308937073	0.08269999921321869
6hga.pdb	6hga_HL_B_RB259W.pdb	0.35121041536331177	1.1881999969482422
6hga.pdb	6hga_HL_B_RB259Y.pdb	-0.02429451048374176	0.7322999835014343
6hga.pdb	6hga_HL_B_RB259V.pdb	0.12176249921321869	0.5234000086784363
6hga.pdb	6hga_HL_B_EB260A.pdb	-1.5626442432403564	-1.2120000123977661
6hga.pdb	6hga_HL_B_EB260R.pdb	-1.3774372339248657	0.849399983882904
6hga.pdb	6hga_HL_B_EB260N.pdb	-1.6753828525543213	-0.27480000257492065
6hga.pdb	6hga_HL_B_EB260D.pdb	-1.8659058809280396	0.2572999894618988
6hga.pdb	6hga_HL_B_EB260C.pdb	-1.2560912370681763	-0.26649999618530273
6hga.pdb	6hga_HL_B_EB260Q.pdb	-2.205177068710327	0.4706999957561493
6hga.pdb	6hga_HL_B_EB260G.pdb	-1.6049984693527222	-1.6850999593734741
6hga.pdb	6hga_HL_B_EB260H.pdb	-1.8622665405273438	-1.8645999431610107
6hga.pdb	6hga_HL_B_EB260I.pdb	-1.5182963609695435	0.22830000519752502
6hga.pdb	6hga_HL_B_EB260L.pdb	-1.0727112293243408	1.9701000452041626
6hga.pdb	6hga_HL_B_EB260K.pdb	-1.4940221309661865	-0.337799996137619
6hga.pdb	6hga_HL_B_EB260M.pdb	-0.4360114336013794	1.687600016593933
6hga.pdb	6hga_HL_B_EB260F.pdb	-1.5828781127929688	-1.3842999935150146
6hga.pdb	6hga_HL_B_EB260P.pdb	-1.420203685760498	-1.8912999629974365
6hga.pdb	6hga_HL_B_EB260S.pdb	-1.4432464838027954	-1.5571999549865723
6hga.pdb	6hga_HL_B_EB260T.pdb	-1.8677613735198975	-1.1674000024795532
6hga.pdb	6hga_HL_B_EB260W.pdb	-1.4453957080841064	-0.8883000016212463
6hga.pdb	6hga_HL_B_EB260Y.pdb	-1.7543954849243164	-1.4248000383377075
6hga.pdb	6hga_HL_B_EB260V.pdb	-2.05546498298645	-0.2418999969959259
6hga.pdb	6hga_HL_B_FB261A.pdb	-1.6781901121139526	-4.030600070953369
6hga.pdb	6hga_HL_B_FB261R.pdb	-1.4443920850753784	-5.308800220489502
6hga.pdb	6hga_HL_B_FB261N.pdb	-2.328523635864258	-4.097599983215332
6hga.pdb	6hga_HL_B_FB261D.pdb	-1.902138113975525	-4.235899925231934
6hga.pdb	6hga_HL_B_FB261C.pdb	-1.6759302616119385	-3.468400001525879
6hga.pdb	6hga_HL_B_FB261Q.pdb	-1.6752430200576782	-3.8097000122070312
6hga.pdb	6hga_HL_B_FB261E.pdb	-2.11307430267334	-3.4326999187469482
6hga.pdb	6hga_HL_B_FB261G.pdb	-1.8627521991729736	-5.202700138092041
6hga.pdb	6hga_HL_B_FB261H.pdb	-1.459905982017517	-2.327199935913086
6hga.pdb	6hga_HL_B_FB261I.pdb	-0.7109595537185669	-2.0532000064849854
6hga.pdb	6hga_HL_B_FB261L.pdb	-0.2396285980939865	-1.018399953842163
6hga.pdb	6hga_HL_B_FB261K.pdb	-2.0767974853515625	-4.588699817657471
6hga.pdb	6hga_HL_B_FB261M.pdb	-0.9181862473487854	-0.5357000231742859
6hga.pdb	6hga_HL_B_FB261P.pdb	-12.464885711669922	-10.87578010559082
6hga.pdb	6hga_HL_B_FB261S.pdb	-2.1498825550079346	-4.695799827575684
6hga.pdb	6hga_HL_B_FB261T.pdb	-2.339759111404419	-4.561600208282471
6hga.pdb	6hga_HL_B_FB261W.pdb	-0.26803964376449585	-2.9848999977111816
6hga.pdb	6hga_HL_B_FB261Y.pdb	-3.765700101852417	-5.635499954223633
6hga.pdb	6hga_HL_B_FB261V.pdb	-2.191014289855957	-2.1789000034332275
6hga.pdb	6hga_HL_B_RB262A.pdb	-1.5466564893722534	-1.9448000192642212
6hga.pdb	6hga_HL_B_RB262N.pdb	-1.608275294303894	-2.1140999794006348
6hga.pdb	6hga_HL_B_RB262D.pdb	-1.8038960695266724	-2.2679998874664307
6hga.pdb	6hga_HL_B_RB262C.pdb	-1.5023442506790161	-2.021199941635132
6hga.pdb	6hga_HL_B_RB262Q.pdb	-1.78677499294281	-1.4871000051498413
6hga.pdb	6hga_HL_B_RB262E.pdb	-1.9014469385147095	-1.707800030708313
6hga.pdb	6hga_HL_B_RB262G.pdb	-1.4980133771896362	-2.5725998878479004
6hga.pdb	6hga_HL_B_RB262H.pdb	-1.703525185585022	-1.6441999673843384
6hga.pdb	6hga_HL_B_RB262I.pdb	-3.2644989490509033	-2.2629001140594482
6hga.pdb	6hga_HL_B_RB262L.pdb	-1.1110273599624634	-0.8880000114440918
6hga.pdb	6hga_HL_B_RB262K.pdb	-1.3904637098312378	-1.0303000211715698
6hga.pdb	6hga_HL_B_RB262M.pdb	-1.0392647981643677	-0.629800021648407
6hga.pdb	6hga_HL_B_RB262F.pdb	-1.286310076713562	-1.250499963760376
6hga.pdb	6hga_HL_B_RB262P.pdb	-8.247419357299805	-4.420100212097168
6hga.pdb	6hga_HL_B_RB262S.pdb	-1.356338381767273	-1.9780999422073364
6hga.pdb	6hga_HL_B_RB262T.pdb	-3.11138653755188	-3.0594000816345215
6hga.pdb	6hga_HL_B_RB262W.pdb	-1.0568087100982666	-0.506600022315979
6hga.pdb	6hga_HL_B_RB262Y.pdb	-1.4179279804229736	-1.4239000082015991
6hga.pdb	6hga_HL_B_RB262V.pdb	-2.838308095932007	-2.5569000244140625
6hga.pdb	6hga_HL_B_HB263A.pdb	-1.6703912019729614	-2.0771000385284424
6hga.pdb	6hga_HL_B_HB263R.pdb	-5.904723644256592	-4.026500225067139
6hga.pdb	6hga_HL_B_HB263N.pdb	-1.5533032417297363	-1.9040000438690186
6hga.pdb	6hga_HL_B_HB263D.pdb	-2.4233570098876953	-3.11680006980896
6hga.pdb	6hga_HL_B_HB263C.pdb	-1.4805923700332642	-1.9010000228881836
6hga.pdb	6hga_HL_B_HB263Q.pdb	-5.655147552490234	-3.239500045776367
6hga.pdb	6hga_HL_B_HB263E.pdb	-5.334418773651123	-3.9256999492645264
6hga.pdb	6hga_HL_B_HB263G.pdb	-1.8465518951416016	-2.521699905395508
6hga.pdb	6hga_HL_B_HB263I.pdb	-3.5855519771575928	-2.1085000038146973
6hga.pdb	6hga_HL_B_HB263L.pdb	-1.0767579078674316	-1.7279000282287598
6hga.pdb	6hga_HL_B_HB263K.pdb	-0.2820098400115967	-0.4675999879837036
6hga.pdb	6hga_HL_B_HB263M.pdb	-1.6077028512954712	-2.0048000812530518
6hga.pdb	6hga_HL_B_HB263F.pdb	-6.395216941833496	-2.9737000465393066
6hga.pdb	6hga_HL_B_HB263P.pdb	-2.5191354751586914	-1.7626999616622925
6hga.pdb	6hga_HL_B_HB263S.pdb	-2.227470636367798	-3.125
6hga.pdb	6hga_HL_B_HB263T.pdb	-0.22519297897815704	-2.8559000492095947
6hga.pdb	6hga_HL_B_HB263W.pdb	-6.977747440338135	-2.503999948501587
6hga.pdb	6hga_HL_B_HB263Y.pdb	-7.003298282623291	-2.792099952697754
6hga.pdb	6hga_HL_B_HB263V.pdb	-2.1604015827178955	-1.2901999950408936
4s10.pdb	4s10_B_D_QB1A.pdb	-0.21251823008060455	0.13570000231266022
4s10.pdb	4s10_B_D_QB1R.pdb	-0.05526043474674225	0.0997999981045723
4s10.pdb	4s10_B_D_QB1N.pdb	-0.21041354537010193	-0.003000000026077032
4s10.pdb	4s10_B_D_QB1D.pdb	-0.4272207021713257	-0.11649999767541885
4s10.pdb	4s10_B_D_QB1C.pdb	-0.2140081375837326	0.056299999356269836
4s10.pdb	4s10_B_D_QB1E.pdb	-0.44137611985206604	-0.1031000018119812
4s10.pdb	4s10_B_D_QB1G.pdb	-0.2943328022956848	0.3165000081062317
4s10.pdb	4s10_B_D_QB1H.pdb	0.05005480349063873	-0.005900000222027302
4s10.pdb	4s10_B_D_QB1I.pdb	-0.08073045313358307	-0.006099999882280827
4s10.pdb	4s10_B_D_QB1L.pdb	0.0821322649717331	-0.014399999752640724
4s10.pdb	4s10_B_D_QB1K.pdb	-0.3594958186149597	0.014100000262260437
4s10.pdb	4s10_B_D_QB1M.pdb	0.4278962016105652	-0.005200000014156103
4s10.pdb	4s10_B_D_QB1F.pdb	-0.10578234493732452	-0.005499999970197678
4s10.pdb	4s10_B_D_QB1P.pdb	-0.11347286403179169	-0.06620000302791595
4s10.pdb	4s10_B_D_QB1S.pdb	-0.5656302571296692	0.12919999659061432
4s10.pdb	4s10_B_D_QB1T.pdb	-0.4575377106666565	0.006300000008195639
4s10.pdb	4s10_B_D_QB1W.pdb	0.19911722838878632	0.03579999879002571
4s10.pdb	4s10_B_D_QB1Y.pdb	-0.4606053829193115	-0.007799999788403511
4s10.pdb	4s10_B_D_QB1V.pdb	-0.0876399576663971	0.004100000020116568
4s10.pdb	4s10_B_D_RB27A.pdb	-0.3492485284805298	-0.5522000193595886
4s10.pdb	4s10_B_D_RB27N.pdb	-0.023958221077919006	0.14480000734329224
4s10.pdb	4s10_B_D_RB27D.pdb	-0.6463946104049683	-0.5882999897003174
4s10.pdb	4s10_B_D_RB27C.pdb	-0.17820359766483307	-0.41600000858306885
4s10.pdb	4s10_B_D_RB27Q.pdb	-0.3464502692222595	-0.4634999930858612
4s10.pdb	4s10_B_D_RB27E.pdb	-0.4587385058403015	-0.760200023651123
4s10.pdb	4s10_B_D_RB27G.pdb	-0.37076401710510254	-0.7386000156402588
4s10.pdb	4s10_B_D_RB27H.pdb	0.20991237461566925	-0.33709999918937683
4s10.pdb	4s10_B_D_RB27I.pdb	-0.018785282969474792	-0.4666999876499176
4s10.pdb	4s10_B_D_RB27L.pdb	0.0720641165971756	-0.2614000141620636
4s10.pdb	4s10_B_D_RB27K.pdb	-0.2365468442440033	-0.24959999322891235
4s10.pdb	4s10_B_D_RB27M.pdb	0.15478835999965668	0.037700001150369644
4s10.pdb	4s10_B_D_RB27F.pdb	-0.01746445894241333	-0.056299999356269836
4s10.pdb	4s10_B_D_RB27P.pdb	0.03414042294025421	-0.5454000234603882
4s10.pdb	4s10_B_D_RB27S.pdb	-0.5886673331260681	-0.7458999752998352
4s10.pdb	4s10_B_D_RB27T.pdb	-0.37505871057510376	-0.45089998841285706
4s10.pdb	4s10_B_D_RB27W.pdb	0.07089821994304657	0.053199999034404755
4s10.pdb	4s10_B_D_RB27Y.pdb	-0.17102301120758057	0.0885000005364418
4s10.pdb	4s10_B_D_RB27V.pdb	-0.0633181780576706	-0.6462000012397766
4s10.pdb	4s10_B_D_TB28A.pdb	-0.11085648834705353	0.3603000044822693
4s10.pdb	4s10_B_D_TB28R.pdb	-0.25498074293136597	1.12909996509552
4s10.pdb	4s10_B_D_TB28N.pdb	-0.3093827962875366	1.8003000020980835
4s10.pdb	4s10_B_D_TB28D.pdb	-0.18333090841770172	-0.37950000166893005
4s10.pdb	4s10_B_D_TB28C.pdb	-0.15483884513378143	0.29600000381469727
4s10.pdb	4s10_B_D_TB28Q.pdb	-0.3695449233055115	1.7689000368118286
4s10.pdb	4s10_B_D_TB28E.pdb	-0.320201575756073	0.031199999153614044
4s10.pdb	4s10_B_D_TB28G.pdb	-0.09526228904724121	-0.13809999823570251
4s10.pdb	4s10_B_D_TB28H.pdb	-0.19329653680324554	2.3503000736236572
4s10.pdb	4s10_B_D_TB28I.pdb	-0.185459166765213	0.9912999868392944
4s10.pdb	4s10_B_D_TB28L.pdb	-0.2827335000038147	0.04349999874830246
4s10.pdb	4s10_B_D_TB28K.pdb	-0.3205254077911377	0.7455999851226807
4s10.pdb	4s10_B_D_TB28M.pdb	-0.523796558380127	0.6748999953269958
4s10.pdb	4s10_B_D_TB28F.pdb	-0.14500100910663605	1.0822999477386475
4s10.pdb	4s10_B_D_TB28P.pdb	0.010757431387901306	1.489300012588501
4s10.pdb	4s10_B_D_TB28S.pdb	-0.5554003715515137	1.3662999868392944
4s10.pdb	4s10_B_D_TB28W.pdb	-0.10293832421302795	1.127500057220459
4s10.pdb	4s10_B_D_TB28Y.pdb	-0.41615787148475647	0.983299970626831
4s10.pdb	4s10_B_D_TB28V.pdb	-0.06242147088050842	0.4228000044822693
4s10.pdb	4s10_B_D_FB29A.pdb	-1.2558740377426147	-2.6975998878479004
4s10.pdb	4s10_B_D_FB29R.pdb	-1.4247087240219116	-0.5580000281333923
4s10.pdb	4s10_B_D_FB29N.pdb	-1.697203516960144	-2.8989999294281006
4s10.pdb	4s10_B_D_FB29D.pdb	-1.7395102977752686	-4.252600193023682
4s10.pdb	4s10_B_D_FB29C.pdb	-1.047329306602478	-2.376300096511841
4s10.pdb	4s10_B_D_FB29Q.pdb	-1.3021613359451294	-2.6517999172210693
4s10.pdb	4s10_B_D_FB29E.pdb	-1.3562923669815063	-2.978600025177002
4s10.pdb	4s10_B_D_FB29G.pdb	-1.3657079935073853	-3.490000009536743
4s10.pdb	4s10_B_D_FB29H.pdb	-1.5816481113433838	-0.8352000117301941
4s10.pdb	4s10_B_D_FB29I.pdb	-0.32025641202926636	-0.1729000061750412
4s10.pdb	4s10_B_D_FB29L.pdb	-0.19333994388580322	-0.5232999920845032
4s10.pdb	4s10_B_D_FB29K.pdb	-0.8121705055236816	-1.2838000059127808
4s10.pdb	4s10_B_D_FB29M.pdb	-0.6744163036346436	-0.7354000210762024
4s10.pdb	4s10_B_D_FB29P.pdb	-1.5677083730697632	-1.457900047302246
4s10.pdb	4s10_B_D_FB29S.pdb	-1.5832881927490234	-3.3480000495910645
4s10.pdb	4s10_B_D_FB29T.pdb	-1.3583850860595703	-3.1547999382019043
4s10.pdb	4s10_B_D_FB29W.pdb	-1.5384441614151	-0.8712999820709229
4s10.pdb	4s10_B_D_FB29Y.pdb	-0.39901649951934814	-0.5449000000953674
4s10.pdb	4s10_B_D_FB29V.pdb	-0.52159184217453	-1.3525999784469604
4s10.pdb	4s10_B_D_SB30A.pdb	0.08456827700138092	-0.09130000323057175
4s10.pdb	4s10_B_D_SB30R.pdb	0.5770449042320251	3.2716000080108643
4s10.pdb	4s10_B_D_SB30N.pdb	-0.09543919563293457	0.3513999879360199
4s10.pdb	4s10_B_D_SB30D.pdb	-0.42143356800079346	0.08910000324249268
4s10.pdb	4s10_B_D_SB30C.pdb	0.1307438760995865	0.583299994468689
4s10.pdb	4s10_B_D_SB30Q.pdb	-0.06347934901714325	0.4212999939918518
4s10.pdb	4s10_B_D_SB30E.pdb	-0.3324368894100189	1.1411000490188599
4s10.pdb	4s10_B_D_SB30G.pdb	0.1228393167257309	-0.32019999623298645
4s10.pdb	4s10_B_D_SB30H.pdb	-0.05161567032337189	0.7268000245094299
4s10.pdb	4s10_B_D_SB30I.pdb	0.45873165130615234	1.8339999914169312
4s10.pdb	4s10_B_D_SB30L.pdb	0.5231816172599792	0.8547000288963318
4s10.pdb	4s10_B_D_SB30K.pdb	-0.08114571869373322	1.8223999738693237
4s10.pdb	4s10_B_D_SB30M.pdb	0.5657163858413696	0.8797000050544739
4s10.pdb	4s10_B_D_SB30F.pdb	0.3666790723800659	1.257200002670288
4s10.pdb	4s10_B_D_SB30P.pdb	-0.13127441704273224	1.305899977684021
4s10.pdb	4s10_B_D_SB30T.pdb	0.24718888103961945	0.623199999332428
4s10.pdb	4s10_B_D_SB30W.pdb	0.14123527705669403	0.1193000003695488
4s10.pdb	4s10_B_D_SB30Y.pdb	0.44770997762680054	2.145699977874756
4s10.pdb	4s10_B_D_SB30V.pdb	0.4041789770126343	0.7554000020027161
4s10.pdb	4s10_B_D_FB32A.pdb	-0.1395292431116104	-0.4767000079154968
4s10.pdb	4s10_B_D_FB32R.pdb	-0.28736329078674316	3.6465001106262207
4s10.pdb	4s10_B_D_FB32N.pdb	-0.39558303356170654	-0.25110000371932983
4s10.pdb	4s10_B_D_FB32D.pdb	-0.39338749647140503	-0.2029000073671341
4s10.pdb	4s10_B_D_FB32C.pdb	-0.16842137277126312	-0.42500001192092896
4s10.pdb	4s10_B_D_FB32Q.pdb	-0.32020848989486694	-0.4097999930381775
4s10.pdb	4s10_B_D_FB32E.pdb	-0.2817179560661316	0.5335000157356262
4s10.pdb	4s10_B_D_FB32G.pdb	-0.051987722516059875	-0.7757999897003174
4s10.pdb	4s10_B_D_FB32H.pdb	-0.21817249059677124	1.4012999534606934
4s10.pdb	4s10_B_D_FB32I.pdb	0.602885365486145	-0.11789999902248383
4s10.pdb	4s10_B_D_FB32L.pdb	-0.22818149626255035	-0.6031000018119812
4s10.pdb	4s10_B_D_FB32K.pdb	-0.32978183031082153	2.34689998626709
4s10.pdb	4s10_B_D_FB32M.pdb	-0.007705375552177429	-0.275299996137619
4s10.pdb	4s10_B_D_FB32P.pdb	-0.16428011655807495	-0.5073000192642212
4s10.pdb	4s10_B_D_FB32S.pdb	-0.19234131276607513	-0.6229000091552734
4s10.pdb	4s10_B_D_FB32T.pdb	-0.17373499274253845	-0.6421999931335449
4s10.pdb	4s10_B_D_FB32W.pdb	0.02747197449207306	-0.018799999728798866
4s10.pdb	4s10_B_D_FB32Y.pdb	0.08603031933307648	0.3377000093460083
4s10.pdb	4s10_B_D_FB32V.pdb	0.16689108312129974	0.17630000412464142
4s10.pdb	4s10_B_D_RB53A.pdb	-0.7296411395072937	-1.5084999799728394
4s10.pdb	4s10_B_D_RB53N.pdb	-1.048477292060852	-0.7993999719619751
4s10.pdb	4s10_B_D_RB53D.pdb	-0.532027006149292	-1.7496999502182007
4s10.pdb	4s10_B_D_RB53C.pdb	-0.6764993667602539	-1.686900019645691
4s10.pdb	4s10_B_D_RB53Q.pdb	-0.7921404242515564	-1.3431999683380127
4s10.pdb	4s10_B_D_RB53E.pdb	-0.5049336552619934	-1.8947999477386475
4s10.pdb	4s10_B_D_RB53G.pdb	-0.8543782830238342	-1.5367000102996826
4s10.pdb	4s10_B_D_RB53H.pdb	-0.459738552570343	-1.4127999544143677
4s10.pdb	4s10_B_D_RB53I.pdb	-0.7698960900306702	-1.9092999696731567
4s10.pdb	4s10_B_D_RB53L.pdb	-0.8137336373329163	-1.590399980545044
4s10.pdb	4s10_B_D_RB53K.pdb	-0.9438583254814148	-2.0013999938964844
4s10.pdb	4s10_B_D_RB53M.pdb	-0.7020242810249329	-1.6717000007629395
4s10.pdb	4s10_B_D_RB53F.pdb	-0.6442192196846008	-1.905500054359436
4s10.pdb	4s10_B_D_RB53P.pdb	-0.7433562874794006	-1.7127000093460083
4s10.pdb	4s10_B_D_RB53S.pdb	-1.033933162689209	-1.5219000577926636
4s10.pdb	4s10_B_D_RB53T.pdb	-0.8767015337944031	-1.5115000009536743
4s10.pdb	4s10_B_D_RB53W.pdb	-0.11711199581623077	-1.812999963760376
4s10.pdb	4s10_B_D_RB53Y.pdb	-0.9233951568603516	-1.6101000308990479
4s10.pdb	4s10_B_D_RB53V.pdb	-0.7876374125480652	-1.8550000190734863
4s10.pdb	4s10_B_D_DB99A.pdb	-1.2300351858139038	-1.545699954032898
4s10.pdb	4s10_B_D_DB99R.pdb	-1.1561964750289917	-2.36929988861084
4s10.pdb	4s10_B_D_DB99N.pdb	-0.785366952419281	-0.713100016117096
4s10.pdb	4s10_B_D_DB99C.pdb	-1.3158490657806396	-1.424299955368042
4s10.pdb	4s10_B_D_DB99Q.pdb	-1.2255938053131104	-0.3346000015735626
4s10.pdb	4s10_B_D_DB99E.pdb	-1.9712234735488892	0.3287000060081482
4s10.pdb	4s10_B_D_DB99G.pdb	-1.3533880710601807	-1.6079000234603882
4s10.pdb	4s10_B_D_DB99H.pdb	-1.079569935798645	-1.7581000328063965
4s10.pdb	4s10_B_D_DB99I.pdb	-2.254054546356201	-1.3586000204086304
4s10.pdb	4s10_B_D_DB99L.pdb	-1.1554057598114014	-1.2989000082015991
4s10.pdb	4s10_B_D_DB99K.pdb	-1.1810115575790405	-2.263200044631958
4s10.pdb	4s10_B_D_DB99M.pdb	-1.0596129894256592	-1.1998000144958496
4s10.pdb	4s10_B_D_DB99F.pdb	-1.2352662086486816	-1.3351000547409058
4s10.pdb	4s10_B_D_DB99P.pdb	-1.4868249893188477	-1.913599967956543
4s10.pdb	4s10_B_D_DB99S.pdb	-1.22439706325531	-1.756500005722046
4s10.pdb	4s10_B_D_DB99T.pdb	-1.1612786054611206	-1.2157000303268433
4s10.pdb	4s10_B_D_DB99W.pdb	-1.350683331489563	-1.797700047492981
4s10.pdb	4s10_B_D_DB99Y.pdb	-1.420245885848999	-0.9672999978065491
4s10.pdb	4s10_B_D_DB99V.pdb	-0.9900094866752625	-1.2950999736785889
4s10.pdb	4s10_B_D_LB100A.pdb	-0.12972764670848846	0.5465999841690063
4s10.pdb	4s10_B_D_LB100R.pdb	-0.44398272037506104	0.0575999990105629
4s10.pdb	4s10_B_D_LB100N.pdb	-0.27779096364974976	0.5741999745368958
4s10.pdb	4s10_B_D_LB100D.pdb	-0.6040329933166504	-1.059499979019165
4s10.pdb	4s10_B_D_LB100C.pdb	0.17776663601398468	-0.8616999983787537
4s10.pdb	4s10_B_D_LB100Q.pdb	-0.6560421586036682	-0.6151999831199646
4s10.pdb	4s10_B_D_LB100E.pdb	-0.7169903516769409	-1.0401999950408936
4s10.pdb	4s10_B_D_LB100G.pdb	-0.15623821318149567	-0.26510000228881836
4s10.pdb	4s10_B_D_LB100H.pdb	-0.13104377686977386	1.1943999528884888
4s10.pdb	4s10_B_D_LB100I.pdb	-0.07263945043087006	1.3243000507354736
4s10.pdb	4s10_B_D_LB100K.pdb	-0.4390696883201599	1.7669999599456787
4s10.pdb	4s10_B_D_LB100M.pdb	0.4594031572341919	1.6029000282287598
4s10.pdb	4s10_B_D_LB100F.pdb	-0.8052385449409485	0.7346000075340271
4s10.pdb	4s10_B_D_LB100P.pdb	0.08526475727558136	-0.6819000244140625
4s10.pdb	4s10_B_D_LB100S.pdb	-0.5574987530708313	0.2630999982357025
4s10.pdb	4s10_B_D_LB100T.pdb	-0.43118441104888916	-0.20970000326633453
4s10.pdb	4s10_B_D_LB100W.pdb	-0.7929863929748535	0.3336000144481659
4s10.pdb	4s10_B_D_LB100Y.pdb	-0.9986773729324341	0.848800003528595
4s10.pdb	4s10_B_D_LB100V.pdb	-0.2249595671892166	0.39739999175071716
4s10.pdb	4s10_B_D_HB101A.pdb	0.6019013524055481	0.6262000203132629
4s10.pdb	4s10_B_D_HB101R.pdb	-0.28942739963531494	0.555400013923645
4s10.pdb	4s10_B_D_HB101N.pdb	0.10559897124767303	0.3952000141143799
4s10.pdb	4s10_B_D_HB101D.pdb	0.12231756746768951	0.37880000472068787
4s10.pdb	4s10_B_D_HB101C.pdb	0.8395798802375793	0.20999999344348907
4s10.pdb	4s10_B_D_HB101Q.pdb	0.06618951261043549	0.7746000289916992
4s10.pdb	4s10_B_D_HB101E.pdb	-1.1041057109832764	-0.17599999904632568
4s10.pdb	4s10_B_D_HB101G.pdb	0.26867949962615967	0.11829999834299088
4s10.pdb	4s10_B_D_HB101I.pdb	-3.033252239227295	-1.6627000570297241
4s10.pdb	4s10_B_D_HB101L.pdb	1.0604456663131714	1.3385000228881836
4s10.pdb	4s10_B_D_HB101K.pdb	0.6516649127006531	-0.218299999833107
4s10.pdb	4s10_B_D_HB101M.pdb	1.2741425037384033	0.7293999791145325
4s10.pdb	4s10_B_D_HB101F.pdb	0.24695156514644623	1.9687000513076782
4s10.pdb	4s10_B_D_HB101P.pdb	0.33807921409606934	1.2226999998092651
4s10.pdb	4s10_B_D_HB101S.pdb	0.2257816046476364	-0.0860000029206276
4s10.pdb	4s10_B_D_HB101T.pdb	0.6571730375289917	0.7818999886512756
4s10.pdb	4s10_B_D_HB101W.pdb	-4.106294631958008	-2.2530999183654785
4s10.pdb	4s10_B_D_HB101Y.pdb	0.036256179213523865	1.6677000522613525
4s10.pdb	4s10_B_D_HB101V.pdb	0.8703524470329285	0.7603999972343445
4s10.pdb	4s10_B_D_PB103A.pdb	-0.402579128742218	-0.7623999714851379
4s10.pdb	4s10_B_D_PB103R.pdb	-2.929813861846924	0.16740000247955322
4s10.pdb	4s10_B_D_PB103N.pdb	-3.5823724269866943	-2.3447999954223633
4s10.pdb	4s10_B_D_PB103D.pdb	-2.8432257175445557	-2.615499973297119
4s10.pdb	4s10_B_D_PB103C.pdb	-0.2272113710641861	-0.46389999985694885
4s10.pdb	4s10_B_D_PB103Q.pdb	-2.594322919845581	-2.3389999866485596
4s10.pdb	4s10_B_D_PB103E.pdb	-1.3115766048431396	-1.4464000463485718
4s10.pdb	4s10_B_D_PB103G.pdb	-0.39920294284820557	-1.2125999927520752
4s10.pdb	4s10_B_D_PB103H.pdb	-6.686923980712891	-4.1875
4s10.pdb	4s10_B_D_PB103I.pdb	-1.7456926107406616	-0.944100022315979
4s10.pdb	4s10_B_D_PB103L.pdb	-4.073602199554443	-2.825200080871582
4s10.pdb	4s10_B_D_PB103K.pdb	-0.5010178089141846	-1.361299991607666
4s10.pdb	4s10_B_D_PB103M.pdb	-0.9137369394302368	-1.4463000297546387
4s10.pdb	4s10_B_D_PB103F.pdb	-3.689575672149658	-2.3406999111175537
4s10.pdb	4s10_B_D_PB103S.pdb	-0.6153399348258972	-1.2829999923706055
4s10.pdb	4s10_B_D_PB103T.pdb	-1.0506980419158936	-1.3845000267028809
4s10.pdb	4s10_B_D_PB103W.pdb	-5.82407808303833	-3.220400094985962
4s10.pdb	4s10_B_D_PB103Y.pdb	-4.18663215637207	-2.914299964904785
4s10.pdb	4s10_B_D_PB103V.pdb	-1.1900219917297363	-1.2891000509262085
4s10.pdb	4s10_B_D_DB113A.pdb	-0.25725728273391724	-1.242300033569336
4s10.pdb	4s10_B_D_DB113R.pdb	-0.3803219199180603	-1.663100004196167
4s10.pdb	4s10_B_D_DB113N.pdb	-0.8110406398773193	-1.8157000541687012
4s10.pdb	4s10_B_D_DB113C.pdb	-0.5067225694656372	-1.2258000373840332
4s10.pdb	4s10_B_D_DB113Q.pdb	-0.3095167279243469	-1.5113999843597412
4s10.pdb	4s10_B_D_DB113E.pdb	0.14294274151325226	0.0044999998062849045
4s10.pdb	4s10_B_D_DB113G.pdb	-0.24370549619197845	-1.6196000576019287
4s10.pdb	4s10_B_D_DB113H.pdb	-1.1554452180862427	-1.0011999607086182
4s10.pdb	4s10_B_D_DB113I.pdb	-0.9065672755241394	-1.3634999990463257
4s10.pdb	4s10_B_D_DB113L.pdb	-0.5434405207633972	-0.8015999794006348
4s10.pdb	4s10_B_D_DB113K.pdb	-0.466813325881958	-1.6888999938964844
4s10.pdb	4s10_B_D_DB113M.pdb	-0.1965227872133255	-0.6886000037193298
4s10.pdb	4s10_B_D_DB113F.pdb	-1.3979555368423462	-1.0088000297546387
4s10.pdb	4s10_B_D_DB113P.pdb	-0.5572645664215088	-1.4645999670028687
4s10.pdb	4s10_B_D_DB113S.pdb	-0.7858249545097351	-1.5836000442504883
4s10.pdb	4s10_B_D_DB113T.pdb	-0.5724598169326782	-0.9154000282287598
4s10.pdb	4s10_B_D_DB113W.pdb	-0.2513321042060852	-1.0378999710083008
4s10.pdb	4s10_B_D_DB113Y.pdb	-0.45210909843444824	-0.8047000169754028
4s10.pdb	4s10_B_D_DB113V.pdb	-0.4297068119049072	-0.9380000233650208
4s10.pdb	4s10_B_D_ND37A.pdb	0.5035697817802429	0.027300000190734863
4s10.pdb	4s10_B_D_ND37R.pdb	0.4364921450614929	1.478600025177002
4s10.pdb	4s10_B_D_ND37D.pdb	0.11396430432796478	0.14069999754428864
4s10.pdb	4s10_B_D_ND37C.pdb	0.6300508379936218	0.19280000030994415
4s10.pdb	4s10_B_D_ND37Q.pdb	0.8029699921607971	0.14749999344348907
4s10.pdb	4s10_B_D_ND37E.pdb	0.5945695042610168	0.6722000241279602
4s10.pdb	4s10_B_D_ND37G.pdb	0.5806980729103088	-0.2872999906539917
4s10.pdb	4s10_B_D_ND37H.pdb	-1.1511402130126953	-0.27559998631477356
4s10.pdb	4s10_B_D_ND37I.pdb	0.021748796105384827	0.9890000224113464
4s10.pdb	4s10_B_D_ND37L.pdb	0.6685728430747986	0.8320000171661377
4s10.pdb	4s10_B_D_ND37K.pdb	0.6139571070671082	0.42890000343322754
4s10.pdb	4s10_B_D_ND37M.pdb	0.6106853485107422	0.9491000175476074
4s10.pdb	4s10_B_D_ND37F.pdb	0.8194857239723206	1.5814000368118286
4s10.pdb	4s10_B_D_ND37P.pdb	0.5502445101737976	0.3248000144958496
4s10.pdb	4s10_B_D_ND37S.pdb	0.2574147582054138	-0.16910000145435333
4s10.pdb	4s10_B_D_ND37T.pdb	0.35923677682876587	0.3668000102043152
4s10.pdb	4s10_B_D_ND37W.pdb	-0.2734607458114624	-0.20569999516010284
4s10.pdb	4s10_B_D_ND37Y.pdb	1.304908037185669	-0.92330002784729
4s10.pdb	4s10_B_D_ND37V.pdb	0.6130750179290771	1.399899959564209
4s10.pdb	4s10_B_D_HD39A.pdb	-0.07594163715839386	0.2134999930858612
4s10.pdb	4s10_B_D_HD39R.pdb	-3.063575267791748	1.1363999843597412
4s10.pdb	4s10_B_D_HD39N.pdb	-0.16622789204120636	-0.5464000105857849
4s10.pdb	4s10_B_D_HD39D.pdb	-0.20648856461048126	0.3504999876022339
4s10.pdb	4s10_B_D_HD39C.pdb	-0.09515322744846344	0.3634999990463257
4s10.pdb	4s10_B_D_HD39Q.pdb	-0.2070009857416153	-0.4611000120639801
4s10.pdb	4s10_B_D_HD39E.pdb	-0.28826671838760376	-0.5055000185966492
4s10.pdb	4s10_B_D_HD39G.pdb	-0.19764705002307892	0.20149999856948853
4s10.pdb	4s10_B_D_HD39I.pdb	-0.348899245262146	0.027400000020861626
4s10.pdb	4s10_B_D_HD39L.pdb	0.12571121752262115	0.5257999897003174
4s10.pdb	4s10_B_D_HD39K.pdb	-0.47240298986434937	-0.04089999943971634
4s10.pdb	4s10_B_D_HD39M.pdb	0.11195982992649078	-0.061900001019239426
4s10.pdb	4s10_B_D_HD39F.pdb	0.3001466989517212	-1.0583000183105469
4s10.pdb	4s10_B_D_HD39P.pdb	-0.20391280949115753	0.657800018787384
4s10.pdb	4s10_B_D_HD39S.pdb	-0.26112908124923706	0.1088000014424324
4s10.pdb	4s10_B_D_HD39T.pdb	-0.30724984407424927	0.18160000443458557
4s10.pdb	4s10_B_D_HD39W.pdb	-2.6904823780059814	-2.742300033569336
4s10.pdb	4s10_B_D_HD39Y.pdb	-8.672257423400879	-4.167600154876709
4s10.pdb	4s10_B_D_HD39V.pdb	0.16187076270580292	0.24070000648498535
4s10.pdb	4s10_B_D_RD71A.pdb	-0.5755342245101929	-0.8863000273704529
4s10.pdb	4s10_B_D_RD71N.pdb	-0.5582797527313232	-0.7037000060081482
4s10.pdb	4s10_B_D_RD71D.pdb	-0.8667654395103455	-1.1203999519348145
4s10.pdb	4s10_B_D_RD71C.pdb	-0.7295688390731812	-0.9222000241279602
4s10.pdb	4s10_B_D_RD71Q.pdb	-0.604024350643158	-2.2476000785827637
4s10.pdb	4s10_B_D_RD71E.pdb	-0.6967885494232178	-0.760699987411499
4s10.pdb	4s10_B_D_RD71G.pdb	-0.8111243844032288	-0.5048999786376953
4s10.pdb	4s10_B_D_RD71H.pdb	-0.5722708702087402	-0.47839999198913574
4s10.pdb	4s10_B_D_RD71I.pdb	-0.4900115728378296	-1.063599944114685
4s10.pdb	4s10_B_D_RD71L.pdb	-0.4129350185394287	-0.5903000235557556
4s10.pdb	4s10_B_D_RD71K.pdb	-0.6434421539306641	-2.20989990234375
4s10.pdb	4s10_B_D_RD71M.pdb	-0.2673143148422241	-0.6333000063896179
4s10.pdb	4s10_B_D_RD71F.pdb	-0.21804460883140564	-0.5371999740600586
4s10.pdb	4s10_B_D_RD71P.pdb	-0.5482403635978699	-0.8906000256538391
4s10.pdb	4s10_B_D_RD71S.pdb	-0.9977408647537231	-1.0693999528884888
4s10.pdb	4s10_B_D_RD71T.pdb	-0.8609344363212585	-0.6044999957084656
4s10.pdb	4s10_B_D_RD71W.pdb	-0.6817242503166199	-1.6944999694824219
4s10.pdb	4s10_B_D_RD71Y.pdb	-0.4736924171447754	-0.923799991607666
4s10.pdb	4s10_B_D_RD71V.pdb	-0.48920226097106934	-0.9387000203132629
4s10.pdb	4s10_B_D_HD73A.pdb	-0.2829391360282898	0.06710000336170197
4s10.pdb	4s10_B_D_HD73R.pdb	-0.3351033926010132	-0.19589999318122864
4s10.pdb	4s10_B_D_HD73N.pdb	-0.5174514651298523	0.013500000350177288
4s10.pdb	4s10_B_D_HD73D.pdb	-0.7250242829322815	-0.3831000030040741
4s10.pdb	4s10_B_D_HD73C.pdb	-0.17665864527225494	0.8482000231742859
4s10.pdb	4s10_B_D_HD73Q.pdb	-0.32264429330825806	-0.1623000055551529
4s10.pdb	4s10_B_D_HD73E.pdb	-0.29003840684890747	-0.8026000261306763
4s10.pdb	4s10_B_D_HD73G.pdb	-0.39186567068099976	-0.148499995470047
4s10.pdb	4s10_B_D_HD73I.pdb	-2.884222984313965	-2.6477999687194824
4s10.pdb	4s10_B_D_HD73L.pdb	-0.6581194996833801	-0.3982999920845032
4s10.pdb	4s10_B_D_HD73K.pdb	-0.190462127327919	-0.05779999867081642
4s10.pdb	4s10_B_D_HD73M.pdb	0.5876977443695068	1.1150000095367432
4s10.pdb	4s10_B_D_HD73F.pdb	0.16457770764827728	1.0507999658584595
4s10.pdb	4s10_B_D_HD73P.pdb	-0.046196237206459045	0.4643999934196472
4s10.pdb	4s10_B_D_HD73S.pdb	-0.35680538415908813	0.7391999959945679
4s10.pdb	4s10_B_D_HD73T.pdb	-1.1329081058502197	-1.3112000226974487
4s10.pdb	4s10_B_D_HD73W.pdb	-0.02244795858860016	1.0360000133514404
4s10.pdb	4s10_B_D_HD73Y.pdb	-0.284025102853775	-0.02810000069439411
4s10.pdb	4s10_B_D_HD73V.pdb	-0.0865945965051651	-0.6010000109672546
4s10.pdb	4s10_B_D_VD74A.pdb	-0.23796850442886353	-0.1679999977350235
4s10.pdb	4s10_B_D_VD74R.pdb	-0.35306090116500854	-0.2402999997138977
4s10.pdb	4s10_B_D_VD74N.pdb	-0.35027003288269043	-0.15309999883174896
4s10.pdb	4s10_B_D_VD74D.pdb	-0.4753866195678711	0.04699999839067459
4s10.pdb	4s10_B_D_VD74C.pdb	-0.3286955952644348	-0.1582999974489212
4s10.pdb	4s10_B_D_VD74Q.pdb	-0.43061989545822144	-0.28700000047683716
4s10.pdb	4s10_B_D_VD74E.pdb	-0.4039253294467926	0.3224000036716461
4s10.pdb	4s10_B_D_VD74G.pdb	-0.36125558614730835	-0.12790000438690186
4s10.pdb	4s10_B_D_VD74H.pdb	-0.31224650144577026	-0.2240999937057495
4s10.pdb	4s10_B_D_VD74I.pdb	-0.1934652328491211	0.0035000001080334187
4s10.pdb	4s10_B_D_VD74L.pdb	-0.32015252113342285	-0.022199999541044235
4s10.pdb	4s10_B_D_VD74K.pdb	-0.2760697305202484	-0.1551000028848648
4s10.pdb	4s10_B_D_VD74M.pdb	-0.1265093833208084	-0.12479999661445618
4s10.pdb	4s10_B_D_VD74F.pdb	-0.322592556476593	-0.1777999997138977
4s10.pdb	4s10_B_D_VD74P.pdb	0.02283512055873871	-0.03319999948143959
4s10.pdb	4s10_B_D_VD74S.pdb	-0.4183620512485504	-0.1420000046491623
4s10.pdb	4s10_B_D_VD74T.pdb	-0.4895491600036621	-0.01720000058412552
4s10.pdb	4s10_B_D_VD74W.pdb	-0.02525360882282257	-0.20250000059604645
4s10.pdb	4s10_B_D_VD74Y.pdb	-0.2240353375673294	-0.18129999935626984
4s10.pdb	4s10_B_D_TD79A.pdb	-0.36987483501434326	0.42080000042915344
4s10.pdb	4s10_B_D_TD79R.pdb	-0.4508616030216217	0.021199999377131462
4s10.pdb	4s10_B_D_TD79N.pdb	-0.2823266386985779	0.16210000216960907
4s10.pdb	4s10_B_D_TD79D.pdb	-0.3704029321670532	0.8837000131607056
4s10.pdb	4s10_B_D_TD79C.pdb	-0.31176137924194336	0.2206999957561493
4s10.pdb	4s10_B_D_TD79Q.pdb	-0.32503485679626465	0.22709999978542328
4s10.pdb	4s10_B_D_TD79E.pdb	-0.6612458825111389	0.16779999434947968
4s10.pdb	4s10_B_D_TD79G.pdb	-0.19113941490650177	0.3147999942302704
4s10.pdb	4s10_B_D_TD79H.pdb	-0.14299243688583374	-0.026000000536441803
4s10.pdb	4s10_B_D_TD79I.pdb	-0.06369253993034363	0.14710000157356262
4s10.pdb	4s10_B_D_TD79L.pdb	0.023658379912376404	0.295199990272522
4s10.pdb	4s10_B_D_TD79K.pdb	-0.16484421491622925	0.2199999988079071
4s10.pdb	4s10_B_D_TD79M.pdb	0.04254107177257538	0.21809999644756317
4s10.pdb	4s10_B_D_TD79F.pdb	-0.14637625217437744	0.2962000072002411
4s10.pdb	4s10_B_D_TD79P.pdb	-0.1780167818069458	-0.07909999787807465
4s10.pdb	4s10_B_D_TD79S.pdb	-0.36711806058883667	0.19990000128746033
4s10.pdb	4s10_B_D_TD79W.pdb	-0.1450483649969101	0.2558000087738037
4s10.pdb	4s10_B_D_TD79Y.pdb	-0.4039436876773834	0.24779999256134033
4s10.pdb	4s10_B_D_TD79V.pdb	0.01050540804862976	0.11550000309944153
4s10.pdb	4s10_B_D_ED80A.pdb	0.07276426255702972	-1.4723000526428223
4s10.pdb	4s10_B_D_ED80R.pdb	-0.40037786960601807	-1.7502000331878662
4s10.pdb	4s10_B_D_ED80N.pdb	-0.16816821694374084	-1.3516000509262085
4s10.pdb	4s10_B_D_ED80D.pdb	-0.1729712039232254	-1.0221999883651733
4s10.pdb	4s10_B_D_ED80C.pdb	-0.35192328691482544	-1.9437999725341797
4s10.pdb	4s10_B_D_ED80Q.pdb	-0.32271844148635864	-0.6728000044822693
4s10.pdb	4s10_B_D_ED80G.pdb	-0.2717348039150238	-2.0401999950408936
4s10.pdb	4s10_B_D_ED80H.pdb	-0.07497550547122955	-1.3646999597549438
4s10.pdb	4s10_B_D_ED80I.pdb	0.05834917724132538	-1.2841999530792236
4s10.pdb	4s10_B_D_ED80L.pdb	-0.045416489243507385	-1.2258000373840332
4s10.pdb	4s10_B_D_ED80K.pdb	0.1504323035478592	-1.1648000478744507
4s10.pdb	4s10_B_D_ED80M.pdb	-0.29745835065841675	-1.1955000162124634
4s10.pdb	4s10_B_D_ED80F.pdb	-0.8969724774360657	-2.098299980163574
4s10.pdb	4s10_B_D_ED80P.pdb	0.2721255421638489	-0.7401000261306763
4s10.pdb	4s10_B_D_ED80S.pdb	-0.019892767071723938	-1.3969000577926636
4s10.pdb	4s10_B_D_ED80T.pdb	0.04455141723155975	-2.6930999755859375
4s10.pdb	4s10_B_D_ED80W.pdb	-1.1557000875473022	-3.286900043487549
4s10.pdb	4s10_B_D_ED80Y.pdb	-1.4040839672088623	-3.072700023651123
4s10.pdb	4s10_B_D_ED80V.pdb	0.23201672732830048	-1.4242000579833984
4s10.pdb	4s10_B_D_PD81A.pdb	-0.5478605628013611	-0.8084999918937683
4s10.pdb	4s10_B_D_PD81R.pdb	-4.552028179168701	-6.122779846191406
4s10.pdb	4s10_B_D_PD81N.pdb	-2.9875833988189697	-2.773400068283081
4s10.pdb	4s10_B_D_PD81D.pdb	-4.391069412231445	-3.0360000133514404
4s10.pdb	4s10_B_D_PD81C.pdb	-0.41451704502105713	-1.291700005531311
4s10.pdb	4s10_B_D_PD81Q.pdb	-2.0383248329162598	-2.210700035095215
4s10.pdb	4s10_B_D_PD81E.pdb	-2.648181915283203	-0.7875000238418579
4s10.pdb	4s10_B_D_PD81G.pdb	-0.6184424161911011	-0.5214999914169312
4s10.pdb	4s10_B_D_PD81H.pdb	-15.8145751953125	-15.2944917678833
4s10.pdb	4s10_B_D_PD81I.pdb	-6.39272928237915	-7.194429874420166
4s10.pdb	4s10_B_D_PD81L.pdb	-5.584865093231201	-4.906919956207275
4s10.pdb	4s10_B_D_PD81K.pdb	-1.1843067407608032	-3.6173999309539795
4s10.pdb	4s10_B_D_PD81M.pdb	-1.3853105306625366	-4.129199981689453
4s10.pdb	4s10_B_D_PD81F.pdb	-12.358057022094727	-15.626819610595703
4s10.pdb	4s10_B_D_PD81S.pdb	-0.9042064547538757	-1.1928999423980713
4s10.pdb	4s10_B_D_PD81T.pdb	-0.661406397819519	-1.1396000385284424
4s10.pdb	4s10_B_D_PD81W.pdb	-2.590904712677002	-4.115699768066406
4s10.pdb	4s10_B_D_PD81Y.pdb	-6.4751362800598145	-9.55226993560791
4s10.pdb	4s10_B_D_PD81V.pdb	-1.4957466125488281	-1.500100016593933
4s10.pdb	4s10_B_D_ED82A.pdb	-1.0359368324279785	-2.2335000038146973
4s10.pdb	4s10_B_D_ED82R.pdb	-3.7901647090911865	-4.766650199890137
4s10.pdb	4s10_B_D_ED82N.pdb	-1.8817390203475952	-3.046299934387207
4s10.pdb	4s10_B_D_ED82D.pdb	-1.7874877452850342	-3.378499984741211
4s10.pdb	4s10_B_D_ED82C.pdb	-1.145523190498352	-1.9187999963760376
4s10.pdb	4s10_B_D_ED82Q.pdb	-2.2394275665283203	-2.5176000595092773
4s10.pdb	4s10_B_D_ED82G.pdb	-1.1224608421325684	-3.166800022125244
4s10.pdb	4s10_B_D_ED82H.pdb	-2.9576780796051025	-2.6903998851776123
4s10.pdb	4s10_B_D_ED82I.pdb	-3.241816997528076	-3.9707000255584717
4s10.pdb	4s10_B_D_ED82L.pdb	-0.6833223104476929	-0.9664999842643738
4s10.pdb	4s10_B_D_ED82K.pdb	-1.1823842525482178	-3.0327000617980957
4s10.pdb	4s10_B_D_ED82M.pdb	-0.37232035398483276	-0.7504000067710876
4s10.pdb	4s10_B_D_ED82F.pdb	-2.451266288757324	-1.8595999479293823
4s10.pdb	4s10_B_D_ED82P.pdb	-3.143101930618286	-4.169400215148926
4s10.pdb	4s10_B_D_ED82S.pdb	-0.9434100985527039	-2.74180006980896
4s10.pdb	4s10_B_D_ED82T.pdb	-0.8541654348373413	-1.6648000478744507
4s10.pdb	4s10_B_D_ED82W.pdb	-6.848217010498047	-4.953829765319824
4s10.pdb	4s10_B_D_ED82Y.pdb	0.7047317624092102	0.1932000070810318
4s10.pdb	4s10_B_D_ED82V.pdb	-1.7574559450149536	-2.907399892807007
4s10.pdb	4s10_B_D_AD83R.pdb	-4.015918731689453	-3.6661999225616455
4s10.pdb	4s10_B_D_AD83N.pdb	-3.420095443725586	-1.5960999727249146
4s10.pdb	4s10_B_D_AD83D.pdb	-3.6654090881347656	-2.5992000102996826
4s10.pdb	4s10_B_D_AD83C.pdb	-2.5336081981658936	-1.229599952697754
4s10.pdb	4s10_B_D_AD83Q.pdb	-3.8622050285339355	-1.9735000133514404
4s10.pdb	4s10_B_D_AD83E.pdb	-2.082435131072998	-1.5816999673843384
4s10.pdb	4s10_B_D_AD83G.pdb	-0.3692999482154846	-0.5669999718666077
4s10.pdb	4s10_B_D_AD83H.pdb	-13.6399564743042	-8.448189735412598
4s10.pdb	4s10_B_D_AD83I.pdb	-2.894615888595581	-1.7818000316619873
4s10.pdb	4s10_B_D_AD83L.pdb	-1.7965396642684937	-2.0385000705718994
4s10.pdb	4s10_B_D_AD83K.pdb	-2.444274663925171	-1.4071999788284302
4s10.pdb	4s10_B_D_AD83M.pdb	-3.847630262374878	-0.8032000064849854
4s10.pdb	4s10_B_D_AD83F.pdb	-7.341248512268066	-7.556859970092773
4s10.pdb	4s10_B_D_AD83P.pdb	-7.9631757736206055	-10.13539981842041
4s10.pdb	4s10_B_D_AD83S.pdb	-0.5317760109901428	-0.2037000060081482
4s10.pdb	4s10_B_D_AD83T.pdb	-0.6270386576652527	-0.9824000000953674
4s10.pdb	4s10_B_D_AD83W.pdb	-4.502874374389648	-3.3708999156951904
4s10.pdb	4s10_B_D_AD83Y.pdb	-5.940292835235596	-4.558410167694092
4s10.pdb	4s10_B_D_AD83V.pdb	-1.7681604623794556	-1.7587000131607056
4s10.pdb	4s10_B_D_LD85A.pdb	-0.6270695924758911	-0.6987000107765198
4s10.pdb	4s10_B_D_LD85R.pdb	-0.32889294624328613	-0.3257000148296356
4s10.pdb	4s10_B_D_LD85N.pdb	-0.9455391764640808	-0.48829999566078186
4s10.pdb	4s10_B_D_LD85D.pdb	-1.0195509195327759	-0.48809999227523804
4s10.pdb	4s10_B_D_LD85C.pdb	-0.5614866018295288	-0.3073999881744385
4s10.pdb	4s10_B_D_LD85Q.pdb	-0.7793518304824829	-0.2084999978542328
4s10.pdb	4s10_B_D_LD85E.pdb	-0.5989777445793152	0.35429999232292175
4s10.pdb	4s10_B_D_LD85G.pdb	-0.8942452073097229	-1.5464999675750732
4s10.pdb	4s10_B_D_LD85H.pdb	-0.6933016777038574	-0.37229999899864197
4s10.pdb	4s10_B_D_LD85I.pdb	0.17008738219738007	0.4745999872684479
4s10.pdb	4s10_B_D_LD85K.pdb	-0.30307459831237793	0.593500018119812
4s10.pdb	4s10_B_D_LD85M.pdb	-0.5404868721961975	-0.08009999990463257
4s10.pdb	4s10_B_D_LD85F.pdb	-0.5448840260505676	0.16030000150203705
4s10.pdb	4s10_B_D_LD85P.pdb	-0.6721967458724976	-0.7386999726295471
4s10.pdb	4s10_B_D_LD85S.pdb	-0.2908533811569214	-0.9513000249862671
4s10.pdb	4s10_B_D_LD85T.pdb	-0.24105902016162872	-0.5724999904632568
4s10.pdb	4s10_B_D_LD85W.pdb	-1.947214961051941	-0.28049999475479126
4s10.pdb	4s10_B_D_LD85Y.pdb	-0.7731810808181763	0.016300000250339508
4s10.pdb	4s10_B_D_LD85V.pdb	0.14624135196208954	-0.44839999079704285
4s10.pdb	4s10_B_D_QD86A.pdb	-0.28047066926956177	-0.869700014591217
4s10.pdb	4s10_B_D_QD86R.pdb	-0.4179242253303528	0.09969999641180038
4s10.pdb	4s10_B_D_QD86N.pdb	-0.4889846444129944	-0.6517999768257141
4s10.pdb	4s10_B_D_QD86D.pdb	-0.6737691760063171	-1.0281000137329102
4s10.pdb	4s10_B_D_QD86C.pdb	-0.16505500674247742	-0.2468000054359436
4s10.pdb	4s10_B_D_QD86E.pdb	-0.5511687994003296	0.025599999353289604
4s10.pdb	4s10_B_D_QD86G.pdb	-0.4355538487434387	-0.8593000173568726
4s10.pdb	4s10_B_D_QD86H.pdb	-0.01788322627544403	-0.2667999863624573
4s10.pdb	4s10_B_D_QD86I.pdb	0.2697007656097412	0.13819999992847443
4s10.pdb	4s10_B_D_QD86L.pdb	0.30878138542175293	0.8392000198364258
4s10.pdb	4s10_B_D_QD86K.pdb	-0.15130607783794403	0.6615999937057495
4s10.pdb	4s10_B_D_QD86M.pdb	0.5233703851699829	1.7101999521255493
4s10.pdb	4s10_B_D_QD86F.pdb	-0.09781259298324585	-1.4200999736785889
4s10.pdb	4s10_B_D_QD86P.pdb	-0.43397849798202515	-2.190999984741211
4s10.pdb	4s10_B_D_QD86S.pdb	-0.4115193486213684	-0.8988000154495239
4s10.pdb	4s10_B_D_QD86T.pdb	-0.24436041712760925	-0.2578999996185303
4s10.pdb	4s10_B_D_QD86W.pdb	-0.15398041903972626	-1.1086000204086304
4s10.pdb	4s10_B_D_QD86Y.pdb	-0.22581584751605988	-1.3032000064849854
4s10.pdb	4s10_B_D_QD86V.pdb	-0.017497584223747253	-0.16419999301433563
4s10.pdb	4s10_B_D_PD90A.pdb	-0.7238529920578003	-0.7014999985694885
4s10.pdb	4s10_B_D_PD90R.pdb	-0.4415203928947449	-0.09640000015497208
4s10.pdb	4s10_B_D_PD90N.pdb	-0.8888517022132874	-0.5300999879837036
4s10.pdb	4s10_B_D_PD90D.pdb	-1.018751621246338	-0.45089998841285706
4s10.pdb	4s10_B_D_PD90C.pdb	-0.6580410003662109	-0.6288999915122986
4s10.pdb	4s10_B_D_PD90Q.pdb	-0.9651150107383728	-0.007499999832361937
4s10.pdb	4s10_B_D_PD90E.pdb	-0.9587545990943909	0.30730000138282776
4s10.pdb	4s10_B_D_PD90G.pdb	-0.7691385746002197	-0.8403000235557556
4s10.pdb	4s10_B_D_PD90H.pdb	-0.6502789258956909	-0.4799000024795532
4s10.pdb	4s10_B_D_PD90I.pdb	-0.3990352749824524	-0.3176000118255615
4s10.pdb	4s10_B_D_PD90L.pdb	-0.20169466733932495	0.3174000084400177
4s10.pdb	4s10_B_D_PD90K.pdb	-0.4218755066394806	0.3452000021934509
4s10.pdb	4s10_B_D_PD90M.pdb	0.11271597445011139	0.4081000089645386
4s10.pdb	4s10_B_D_PD90F.pdb	0.039732977747917175	0.3840000033378601
4s10.pdb	4s10_B_D_PD90S.pdb	-1.0154026746749878	-0.829800009727478
4s10.pdb	4s10_B_D_PD90T.pdb	-0.7649150490760803	-0.8172000050544739
4s10.pdb	4s10_B_D_PD90W.pdb	-0.12257589399814606	0.00839999970048666
4s10.pdb	4s10_B_D_PD90Y.pdb	-0.3647700846195221	-0.03680000081658363
4s10.pdb	4s10_B_D_PD90V.pdb	-0.4458271861076355	-0.6675999760627747
6m38.pdb	6m38_HL_A_YL95A.pdb	-0.9570767283439636	-0.7482600212097168
6m38.pdb	6m38_HL_A_YL95R.pdb	-1.4609605073928833	-0.5861999988555908
6m38.pdb	6m38_HL_A_YL95N.pdb	-1.5167872905731201	-0.5866400003433228
6m38.pdb	6m38_HL_A_YL95D.pdb	-1.2912509441375732	-1.1414899826049805
6m38.pdb	6m38_HL_A_YL95C.pdb	-1.367525339126587	-0.7538400292396545
6m38.pdb	6m38_HL_A_YL95Q.pdb	-0.8762063384056091	-0.8900099992752075
6m38.pdb	6m38_HL_A_YL95E.pdb	-1.334333062171936	-0.656220018863678
6m38.pdb	6m38_HL_A_YL95G.pdb	-0.8707007765769958	-0.6167200207710266
6m38.pdb	6m38_HL_A_YL95H.pdb	-1.2363648414611816	-0.8817099928855896
6m38.pdb	6m38_HL_A_YL95I.pdb	-1.2433606386184692	-0.2591699957847595
6m38.pdb	6m38_HL_A_YL95L.pdb	-1.3273378610610962	-1.022760033607483
6m38.pdb	6m38_HL_A_YL95K.pdb	-0.6266884803771973	-0.8950799703598022
6m38.pdb	6m38_HL_A_YL95M.pdb	-1.2213757038116455	-0.3303399980068207
6m38.pdb	6m38_HL_A_YL95F.pdb	-1.280110239982605	-0.27932998538017273
6m38.pdb	6m38_HL_A_YL95P.pdb	-0.7778201699256897	-0.7191200256347656
6m38.pdb	6m38_HL_A_YL95S.pdb	-1.2620006799697876	-1.1284099817276
6m38.pdb	6m38_HL_A_YL95T.pdb	-1.3158859014511108	-0.6402599811553955
6m38.pdb	6m38_HL_A_YL95W.pdb	-0.6641235947608948	0.047680001705884933
6m38.pdb	6m38_HL_A_YL95V.pdb	-1.1717604398727417	-0.6261900067329407
6m38.pdb	6m38_HL_A_AH33R.pdb	-4.947366237640381	-4.581457138061523
6m38.pdb	6m38_HL_A_AH33N.pdb	-1.157655954360962	-1.4723000526428223
6m38.pdb	6m38_HL_A_AH33D.pdb	-0.13533060252666473	0.21900999546051025
6m38.pdb	6m38_HL_A_AH33C.pdb	-0.3836645483970642	0.2790899872779846
6m38.pdb	6m38_HL_A_AH33Q.pdb	-5.470407962799072	-3.155980110168457
6m38.pdb	6m38_HL_A_AH33E.pdb	-1.8242826461791992	-2.1262600421905518
6m38.pdb	6m38_HL_A_AH33G.pdb	-0.39762380719184875	-0.4097999930381775
6m38.pdb	6m38_HL_A_AH33H.pdb	-4.989882469177246	-4.859045505523682
6m38.pdb	6m38_HL_A_AH33I.pdb	-0.27429479360580444	-0.7737399935722351
6m38.pdb	6m38_HL_A_AH33L.pdb	-2.589857816696167	-2.5119400024414062
6m38.pdb	6m38_HL_A_AH33K.pdb	-6.433719635009766	-5.283339977264404
6m38.pdb	6m38_HL_A_AH33M.pdb	-1.3354856967926025	-1.9040700197219849
6m38.pdb	6m38_HL_A_AH33F.pdb	-0.13856811821460724	-1.2772899866104126
6m38.pdb	6m38_HL_A_AH33P.pdb	-0.005053311586380005	-0.40351998805999756
6m38.pdb	6m38_HL_A_AH33S.pdb	-0.4599621891975403	-1.3169300556182861
6m38.pdb	6m38_HL_A_AH33T.pdb	-0.13459371030330658	-0.8381400108337402
6m38.pdb	6m38_HL_A_AH33W.pdb	-0.059546634554862976	-2.8881800174713135
6m38.pdb	6m38_HL_A_AH33Y.pdb	-2.411067485809326	-1.7915799617767334
6m38.pdb	6m38_HL_A_AH33V.pdb	-0.10514874756336212	-0.7136800289154053
6m38.pdb	6m38_HL_A_EH50A.pdb	-0.6966335773468018	-3.361759901046753
6m38.pdb	6m38_HL_A_EH50R.pdb	-6.011713981628418	-4.758070945739746
6m38.pdb	6m38_HL_A_EH50N.pdb	-0.9750342965126038	-4.028079032897949
6m38.pdb	6m38_HL_A_EH50D.pdb	-1.075754165649414	-2.255229949951172
6m38.pdb	6m38_HL_A_EH50C.pdb	-0.6862074732780457	-3.73511004447937
6m38.pdb	6m38_HL_A_EH50Q.pdb	-0.9508436322212219	-0.9877099990844727
6m38.pdb	6m38_HL_A_EH50G.pdb	-0.7024697065353394	-2.797919988632202
6m38.pdb	6m38_HL_A_EH50H.pdb	-1.4856539964675903	-3.864840030670166
6m38.pdb	6m38_HL_A_EH50I.pdb	-1.0337916612625122	-2.748029947280884
6m38.pdb	6m38_HL_A_EH50L.pdb	-0.6854549646377563	-2.2105801105499268
6m38.pdb	6m38_HL_A_EH50K.pdb	-1.266948938369751	-3.8884899616241455
6m38.pdb	6m38_HL_A_EH50M.pdb	-0.6754131317138672	-3.05007004737854
6m38.pdb	6m38_HL_A_EH50F.pdb	-2.6107420921325684	-3.9162750244140625
6m38.pdb	6m38_HL_A_EH50P.pdb	-0.9459469318389893	-2.69064998626709
6m38.pdb	6m38_HL_A_EH50S.pdb	-1.1140093803405762	-2.6984200477600098
6m38.pdb	6m38_HL_A_EH50T.pdb	-0.9620075821876526	-2.6279399394989014
6m38.pdb	6m38_HL_A_EH50W.pdb	-5.305588722229004	-7.059609889984131
6m38.pdb	6m38_HL_A_EH50Y.pdb	-4.367268085479736	-4.870143413543701
6m38.pdb	6m38_HL_A_EH50V.pdb	-0.8172620534896851	-2.75219988822937
6m38.pdb	6m38_HL_A_SH52A.pdb	-0.6041958928108215	0.32785001397132874
6m38.pdb	6m38_HL_A_SH52R.pdb	-4.54969596862793	-0.4971599876880646
6m38.pdb	6m38_HL_A_SH52N.pdb	-1.5959011316299438	-0.22569000720977783
6m38.pdb	6m38_HL_A_SH52D.pdb	-1.7593084573745728	-2.6412999629974365
6m38.pdb	6m38_HL_A_SH52C.pdb	-0.7638150453567505	0.32183000445365906
6m38.pdb	6m38_HL_A_SH52Q.pdb	-1.3771624565124512	-0.5799300074577332
6m38.pdb	6m38_HL_A_SH52E.pdb	-1.484910488128662	-1.4301999807357788
6m38.pdb	6m38_HL_A_SH52G.pdb	-0.5622928738594055	-0.5385100245475769
6m38.pdb	6m38_HL_A_SH52H.pdb	-1.8341745138168335	-1.731719970703125
6m38.pdb	6m38_HL_A_SH52I.pdb	-1.4082283973693848	-0.4514699876308441
6m38.pdb	6m38_HL_A_SH52L.pdb	-0.5754504799842834	0.6182500123977661
6m38.pdb	6m38_HL_A_SH52K.pdb	-4.248278617858887	-0.7336699962615967
6m38.pdb	6m38_HL_A_SH52M.pdb	-1.0170735120773315	-0.7419999837875366
6m38.pdb	6m38_HL_A_SH52F.pdb	-6.685779094696045	-6.396999835968018
6m38.pdb	6m38_HL_A_SH52P.pdb	-1.4040327072143555	-0.4102199971675873
6m38.pdb	6m38_HL_A_SH52T.pdb	-0.0752430409193039	0.45100998878479004
6m38.pdb	6m38_HL_A_SH52W.pdb	-5.982429027557373	-11.164139747619629
6m38.pdb	6m38_HL_A_SH52Y.pdb	-12.802959442138672	-11.467120170593262
6m38.pdb	6m38_HL_A_SH52V.pdb	-1.093936562538147	-1.4368900060653687
6m38.pdb	6m38_HL_A_GH54A.pdb	-0.5863555669784546	0.6064199805259705
6m38.pdb	6m38_HL_A_GH54R.pdb	-1.392111897468567	0.5651800036430359
6m38.pdb	6m38_HL_A_GH54N.pdb	-2.867595911026001	-0.3435499966144562
6m38.pdb	6m38_HL_A_GH54D.pdb	-1.3537805080413818	-1.5011999607086182
6m38.pdb	6m38_HL_A_GH54C.pdb	-1.0584111213684082	-0.27118998765945435
6m38.pdb	6m38_HL_A_GH54Q.pdb	-1.1269557476043701	-0.01810000091791153
6m38.pdb	6m38_HL_A_GH54E.pdb	-1.2070081233978271	-0.6898099780082703
6m38.pdb	6m38_HL_A_GH54H.pdb	-0.735215425491333	-0.3167499899864197
6m38.pdb	6m38_HL_A_GH54I.pdb	-0.8561599850654602	1.4852999448776245
6m38.pdb	6m38_HL_A_GH54L.pdb	-0.5197886824607849	0.9419599771499634
6m38.pdb	6m38_HL_A_GH54K.pdb	-0.5354232788085938	0.6842799782752991
6m38.pdb	6m38_HL_A_GH54M.pdb	-0.37657779455184937	1.3557900190353394
6m38.pdb	6m38_HL_A_GH54F.pdb	-0.6906881332397461	0.7293800115585327
6m38.pdb	6m38_HL_A_GH54P.pdb	-0.9299282431602478	1.7913899421691895
6m38.pdb	6m38_HL_A_GH54S.pdb	-1.4923497438430786	-0.6541200280189514
6m38.pdb	6m38_HL_A_GH54T.pdb	-1.2435857057571411	-0.8011800050735474
6m38.pdb	6m38_HL_A_GH54W.pdb	-1.2664580345153809	0.04416000097990036
6m38.pdb	6m38_HL_A_GH54Y.pdb	-0.6588614583015442	0.5669900178909302
6m38.pdb	6m38_HL_A_GH54V.pdb	-0.9354805946350098	0.31773000955581665
6m38.pdb	6m38_HL_A_GH55A.pdb	-0.4985036253929138	-0.049469999969005585
6m38.pdb	6m38_HL_A_GH55R.pdb	-0.47358763217926025	1.1610900163650513
6m38.pdb	6m38_HL_A_GH55N.pdb	-0.789194643497467	-0.09105999767780304
6m38.pdb	6m38_HL_A_GH55D.pdb	-0.7920506596565247	0.13809999823570251
6m38.pdb	6m38_HL_A_GH55C.pdb	-0.560111939907074	0.0163199994713068
6m38.pdb	6m38_HL_A_GH55Q.pdb	-0.6396685242652893	-0.07348000258207321
6m38.pdb	6m38_HL_A_GH55E.pdb	-0.5292953252792358	0.2021699994802475
6m38.pdb	6m38_HL_A_GH55H.pdb	-0.5813745856285095	-0.061480000615119934
6m38.pdb	6m38_HL_A_GH55I.pdb	-0.7176662683486938	-0.0328500010073185
6m38.pdb	6m38_HL_A_GH55L.pdb	-0.6128610372543335	-0.1592099964618683
6m38.pdb	6m38_HL_A_GH55K.pdb	-0.6749833822250366	0.12824000418186188
6m38.pdb	6m38_HL_A_GH55M.pdb	-0.5126609206199646	-0.07750000059604645
6m38.pdb	6m38_HL_A_GH55F.pdb	-0.6651363968849182	0.038029998540878296
6m38.pdb	6m38_HL_A_GH55P.pdb	-0.8691675066947937	-0.2826499938964844
6m38.pdb	6m38_HL_A_GH55S.pdb	-0.8428409695625305	0.01933000050485134
6m38.pdb	6m38_HL_A_GH55T.pdb	-0.693174421787262	-0.1729699969291687
6m38.pdb	6m38_HL_A_GH55W.pdb	-0.9021100401878357	-0.26203998923301697
6m38.pdb	6m38_HL_A_GH55Y.pdb	-0.818831741809845	-0.0009800000116229057
6m38.pdb	6m38_HL_A_GH55V.pdb	-0.5586289167404175	-0.04864000156521797
6m38.pdb	6m38_HL_A_RH56A.pdb	-0.5527419447898865	-2.7316999435424805
6m38.pdb	6m38_HL_A_RH56N.pdb	-0.5629464983940125	-1.9795900583267212
6m38.pdb	6m38_HL_A_RH56D.pdb	-0.8807881474494934	-2.9826200008392334
6m38.pdb	6m38_HL_A_RH56C.pdb	-0.423353374004364	-2.223560094833374
6m38.pdb	6m38_HL_A_RH56Q.pdb	-0.5239817500114441	-1.951930046081543
6m38.pdb	6m38_HL_A_RH56E.pdb	-1.9613178968429565	-3.832659959793091
6m38.pdb	6m38_HL_A_RH56G.pdb	-0.7552416920661926	-2.648669958114624
6m38.pdb	6m38_HL_A_RH56H.pdb	-0.4666038751602173	-0.8748999834060669
6m38.pdb	6m38_HL_A_RH56I.pdb	-1.0023809671401978	-3.2422099113464355
6m38.pdb	6m38_HL_A_RH56L.pdb	0.47025609016418457	-1.6418800354003906
6m38.pdb	6m38_HL_A_RH56K.pdb	-0.6092292070388794	-1.6430599689483643
6m38.pdb	6m38_HL_A_RH56M.pdb	0.21732182800769806	-1.6614799499511719
6m38.pdb	6m38_HL_A_RH56F.pdb	-0.08358629047870636	-0.03880999982357025
6m38.pdb	6m38_HL_A_RH56P.pdb	-0.5902827382087708	-3.6424899101257324
6m38.pdb	6m38_HL_A_RH56S.pdb	-0.7765485644340515	-2.5981900691986084
6m38.pdb	6m38_HL_A_RH56T.pdb	-0.6327013373374939	-2.9018900394439697
6m38.pdb	6m38_HL_A_RH56W.pdb	-1.7781922817230225	-1.8639500141143799
6m38.pdb	6m38_HL_A_RH56Y.pdb	0.4623382091522217	-0.9251300096511841
6m38.pdb	6m38_HL_A_RH56V.pdb	-0.3933054804801941	-2.3983399868011475
6m38.pdb	6m38_HL_A_YH57A.pdb	-1.682998538017273	-4.637845993041992
6m38.pdb	6m38_HL_A_YH57R.pdb	-1.3163726329803467	-3.1972599029541016
6m38.pdb	6m38_HL_A_YH57N.pdb	-2.6972501277923584	-6.246560096740723
6m38.pdb	6m38_HL_A_YH57D.pdb	-2.7417757511138916	-7.623109817504883
6m38.pdb	6m38_HL_A_YH57C.pdb	-1.9125605821609497	-4.696634769439697
6m38.pdb	6m38_HL_A_YH57Q.pdb	-1.700039267539978	-4.256052017211914
6m38.pdb	6m38_HL_A_YH57E.pdb	-2.274665355682373	-6.138189792633057
6m38.pdb	6m38_HL_A_YH57G.pdb	-1.9698164463043213	-5.510956764221191
6m38.pdb	6m38_HL_A_YH57H.pdb	-1.6860620975494385	-0.7880899906158447
6m38.pdb	6m38_HL_A_YH57I.pdb	-1.0103445053100586	-3.7145800590515137
6m38.pdb	6m38_HL_A_YH57L.pdb	-1.4368163347244263	-4.355632781982422
6m38.pdb	6m38_HL_A_YH57K.pdb	-1.876520037651062	-3.0368399620056152
6m38.pdb	6m38_HL_A_YH57M.pdb	-1.0785913467407227	-2.751120090484619
6m38.pdb	6m38_HL_A_YH57F.pdb	-0.5417779684066772	-2.2819700241088867
6m38.pdb	6m38_HL_A_YH57P.pdb	-2.919358491897583	-5.00749397277832
6m38.pdb	6m38_HL_A_YH57S.pdb	-1.098801612854004	-3.9866480827331543
6m38.pdb	6m38_HL_A_YH57T.pdb	-1.8673452138900757	-4.768820762634277
6m38.pdb	6m38_HL_A_YH57W.pdb	-0.34754639863967896	-2.426729917526245
6m38.pdb	6m38_HL_A_YH57V.pdb	-1.213107705116272	-3.818779945373535
6m38.pdb	6m38_HL_A_YH59A.pdb	-0.39998143911361694	-1.705180048942566
6m38.pdb	6m38_HL_A_YH59R.pdb	-0.6817554831504822	-1.977429986000061
6m38.pdb	6m38_HL_A_YH59N.pdb	-0.8980594873428345	-2.1368000507354736
6m38.pdb	6m38_HL_A_YH59D.pdb	-0.7001153826713562	-2.17153000831604
6m38.pdb	6m38_HL_A_YH59C.pdb	-0.8356422185897827	-2.103830099105835
6m38.pdb	6m38_HL_A_YH59Q.pdb	-0.7495967745780945	-2.1967899799346924
6m38.pdb	6m38_HL_A_YH59E.pdb	-0.7768242955207825	-2.232990026473999
6m38.pdb	6m38_HL_A_YH59G.pdb	-0.4838462471961975	-2.267859935760498
6m38.pdb	6m38_HL_A_YH59H.pdb	-0.8980096578598022	-1.942639946937561
6m38.pdb	6m38_HL_A_YH59I.pdb	-0.7285745739936829	-2.150670051574707
6m38.pdb	6m38_HL_A_YH59L.pdb	-0.6215381622314453	-1.9820400476455688
6m38.pdb	6m38_HL_A_YH59K.pdb	-0.7364206314086914	-2.015199899673462
6m38.pdb	6m38_HL_A_YH59M.pdb	-0.1946880966424942	-1.8595999479293823
6m38.pdb	6m38_HL_A_YH59F.pdb	-0.7075583934783936	-1.3441599607467651
6m38.pdb	6m38_HL_A_YH59P.pdb	-0.49391621351242065	-2.0408101081848145
6m38.pdb	6m38_HL_A_YH59S.pdb	-0.5160695910453796	-1.8798199892044067
6m38.pdb	6m38_HL_A_YH59T.pdb	-0.3699267506599426	-1.9659299850463867
6m38.pdb	6m38_HL_A_YH59W.pdb	-0.6437880992889404	-1.4528100490570068
6m38.pdb	6m38_HL_A_YH59V.pdb	-0.4663035273551941	-2.3677101135253906
6m38.pdb	6m38_HL_A_GH99A.pdb	-0.225382462143898	-0.007079999893903732
6m38.pdb	6m38_HL_A_GH99R.pdb	-2.102076292037964	-2.7181499004364014
6m38.pdb	6m38_HL_A_GH99N.pdb	-0.6664678454399109	-0.09481000155210495
6m38.pdb	6m38_HL_A_GH99D.pdb	-0.6443390250205994	1.2612099647521973
6m38.pdb	6m38_HL_A_GH99C.pdb	-0.7537352442741394	-0.0014799999771639705
6m38.pdb	6m38_HL_A_GH99Q.pdb	-1.181456208229065	-0.021619999781250954
6m38.pdb	6m38_HL_A_GH99E.pdb	-0.40836912393569946	1.34538996219635
6m38.pdb	6m38_HL_A_GH99H.pdb	-0.5956375598907471	0.04820999875664711
6m38.pdb	6m38_HL_A_GH99I.pdb	-0.7739866375923157	0.026179999113082886
6m38.pdb	6m38_HL_A_GH99L.pdb	-1.5022767782211304	-0.5229200124740601
6m38.pdb	6m38_HL_A_GH99K.pdb	-0.9850348234176636	-0.30149000883102417
6m38.pdb	6m38_HL_A_GH99M.pdb	-0.6798771619796753	-0.04382999986410141
6m38.pdb	6m38_HL_A_GH99F.pdb	-0.5216473340988159	0.04473000019788742
6m38.pdb	6m38_HL_A_GH99P.pdb	-0.6599216461181641	-0.027370000258088112
6m38.pdb	6m38_HL_A_GH99S.pdb	-0.6326730847358704	-0.21999000012874603
6m38.pdb	6m38_HL_A_GH99T.pdb	-0.8004410862922668	-0.1380700021982193
6m38.pdb	6m38_HL_A_GH99W.pdb	-0.7336036562919617	-0.06543000042438507
6m38.pdb	6m38_HL_A_GH99Y.pdb	-1.269743800163269	-0.13691000640392303
6m38.pdb	6m38_HL_A_GH99V.pdb	-0.777010977268219	-0.13354000449180603
6m38.pdb	6m38_HL_A_EH100A.pdb	0.514792799949646	-0.16699999570846558
6m38.pdb	6m38_HL_A_EH100R.pdb	-0.2410396933555603	0.13896000385284424
6m38.pdb	6m38_HL_A_EH100N.pdb	0.2172829955816269	0.031300000846385956
6m38.pdb	6m38_HL_A_EH100D.pdb	0.056105270981788635	-0.12479999661445618
6m38.pdb	6m38_HL_A_EH100C.pdb	0.36432361602783203	0.24511000514030457
6m38.pdb	6m38_HL_A_EH100Q.pdb	-0.15019263327121735	0.30278998613357544
6m38.pdb	6m38_HL_A_EH100G.pdb	0.7311868071556091	-0.5709900259971619
6m38.pdb	6m38_HL_A_EH100H.pdb	0.4198126196861267	0.7080299854278564
6m38.pdb	6m38_HL_A_EH100I.pdb	0.2965715527534485	0.9952300190925598
6m38.pdb	6m38_HL_A_EH100L.pdb	0.6731477379798889	0.7951099872589111
6m38.pdb	6m38_HL_A_EH100K.pdb	0.08808858692646027	0.28134000301361084
6m38.pdb	6m38_HL_A_EH100M.pdb	0.8223863244056702	1.776360034942627
6m38.pdb	6m38_HL_A_EH100F.pdb	0.5785273909568787	1.1579400300979614
6m38.pdb	6m38_HL_A_EH100P.pdb	0.651848554611206	-3.002350091934204
6m38.pdb	6m38_HL_A_EH100S.pdb	0.2439631074666977	-0.40922999382019043
6m38.pdb	6m38_HL_A_EH100T.pdb	0.16307376325130463	0.05691999942064285
6m38.pdb	6m38_HL_A_EH100W.pdb	1.1260883808135986	1.1058599948883057
6m38.pdb	6m38_HL_A_EH100Y.pdb	0.3398447036743164	0.9396700263023376
6m38.pdb	6m38_HL_A_EH100V.pdb	0.4396761655807495	0.8732799887657166
6m38.pdb	6m38_HL_A_VH101A.pdb	0.01405470073223114	-1.1492600440979004
6m38.pdb	6m38_HL_A_VH101R.pdb	-0.2516424059867859	-0.24944999814033508
6m38.pdb	6m38_HL_A_VH101N.pdb	-0.49990159273147583	-2.2185099124908447
6m38.pdb	6m38_HL_A_VH101D.pdb	-0.3603941798210144	-1.189810037612915
6m38.pdb	6m38_HL_A_VH101C.pdb	-0.12501096725463867	-0.6088500022888184
6m38.pdb	6m38_HL_A_VH101Q.pdb	-0.3290335536003113	-1.669219970703125
6m38.pdb	6m38_HL_A_VH101E.pdb	-0.37581902742385864	-0.3505200147628784
6m38.pdb	6m38_HL_A_VH101G.pdb	-0.1617080122232437	-1.293869972229004
6m38.pdb	6m38_HL_A_VH101H.pdb	-0.13169017434120178	0.11197999864816666
6m38.pdb	6m38_HL_A_VH101I.pdb	-0.2887455224990845	-0.018470000475645065
6m38.pdb	6m38_HL_A_VH101L.pdb	0.3937564492225647	0.8360300064086914
6m38.pdb	6m38_HL_A_VH101K.pdb	-0.09691007435321808	-0.3351899981498718
6m38.pdb	6m38_HL_A_VH101M.pdb	0.2290911227464676	0.374889999628067
6m38.pdb	6m38_HL_A_VH101F.pdb	0.20127935707569122	0.460889995098114
6m38.pdb	6m38_HL_A_VH101P.pdb	-0.3988323211669922	-0.628250002861023
6m38.pdb	6m38_HL_A_VH101S.pdb	-0.2977839410305023	-1.3517199754714966
6m38.pdb	6m38_HL_A_VH101T.pdb	-0.25887277722358704	-0.8161900043487549
6m38.pdb	6m38_HL_A_VH101W.pdb	-0.1566874235868454	-1.4640599489212036
6m38.pdb	6m38_HL_A_VH101Y.pdb	0.27292370796203613	0.3492000102996826
6m38.pdb	6m38_HL_A_RH102A.pdb	0.5043042302131653	-0.38402000069618225
6m38.pdb	6m38_HL_A_RH102N.pdb	0.3842434883117676	-0.5793700218200684
6m38.pdb	6m38_HL_A_RH102D.pdb	0.4414016604423523	0.6063799858093262
6m38.pdb	6m38_HL_A_RH102C.pdb	0.3544802665710449	-0.31659001111984253
6m38.pdb	6m38_HL_A_RH102Q.pdb	-0.008904054760932922	-0.9141200184822083
6m38.pdb	6m38_HL_A_RH102E.pdb	-0.10802434384822845	-0.38495999574661255
6m38.pdb	6m38_HL_A_RH102G.pdb	0.5655086636543274	-0.6377400159835815
6m38.pdb	6m38_HL_A_RH102H.pdb	0.5692687630653381	-4.721467018127441
6m38.pdb	6m38_HL_A_RH102I.pdb	-1.2567472457885742	-0.9527599811553955
6m38.pdb	6m38_HL_A_RH102L.pdb	-0.11204792559146881	0.36607998609542847
6m38.pdb	6m38_HL_A_RH102K.pdb	0.3188493251800537	-0.03465000167489052
6m38.pdb	6m38_HL_A_RH102M.pdb	0.5493451952934265	0.14007000625133514
6m38.pdb	6m38_HL_A_RH102F.pdb	-11.131552696228027	-8.968990325927734
6m38.pdb	6m38_HL_A_RH102P.pdb	-2.030564546585083	-3.2616798877716064
6m38.pdb	6m38_HL_A_RH102S.pdb	0.34719330072402954	-0.7034800052642822
6m38.pdb	6m38_HL_A_RH102T.pdb	0.4367639422416687	-0.10159999877214432
6m38.pdb	6m38_HL_A_RH102W.pdb	-8.755475997924805	-5.407156944274902
6m38.pdb	6m38_HL_A_RH102Y.pdb	-14.081644058227539	-10.706170082092285
6m38.pdb	6m38_HL_A_RH102V.pdb	-0.7097616195678711	-0.5824099779129028
6m38.pdb	6m38_HL_A_QH103A.pdb	-0.06755335628986359	-0.9156500101089478
6m38.pdb	6m38_HL_A_QH103R.pdb	-0.2666064500808716	-0.5003700256347656
6m38.pdb	6m38_HL_A_QH103N.pdb	-0.1849776655435562	-1.0845400094985962
6m38.pdb	6m38_HL_A_QH103D.pdb	-0.3228570520877838	-0.8545699715614319
6m38.pdb	6m38_HL_A_QH103C.pdb	-0.19111742079257965	-0.7803999781608582
6m38.pdb	6m38_HL_A_QH103E.pdb	-0.9253366589546204	-0.5289199948310852
6m38.pdb	6m38_HL_A_QH103G.pdb	-0.12231437861919403	-1.0616799592971802
6m38.pdb	6m38_HL_A_QH103H.pdb	-0.622830331325531	-1.7329299449920654
6m38.pdb	6m38_HL_A_QH103I.pdb	-0.15080174803733826	-0.5327000021934509
6m38.pdb	6m38_HL_A_QH103L.pdb	0.10032384097576141	-0.32506000995635986
6m38.pdb	6m38_HL_A_QH103K.pdb	-0.25304195284843445	-0.9513599872589111
6m38.pdb	6m38_HL_A_QH103M.pdb	0.1267036348581314	-0.3333899974822998
6m38.pdb	6m38_HL_A_QH103F.pdb	-2.3415920734405518	-1.9273799657821655
6m38.pdb	6m38_HL_A_QH103P.pdb	-0.1252310425043106	-0.6634299755096436
6m38.pdb	6m38_HL_A_QH103S.pdb	-0.1357298642396927	-0.974810004234314
6m38.pdb	6m38_HL_A_QH103T.pdb	-0.23349513113498688	-0.8856800198554993
6m38.pdb	6m38_HL_A_QH103W.pdb	-0.12271155416965485	-0.22693000733852386
6m38.pdb	6m38_HL_A_QH103Y.pdb	-1.4272125959396362	-0.25001999735832214
6m38.pdb	6m38_HL_A_QH103V.pdb	-0.10019417852163315	-0.7980999946594238
6m38.pdb	6m38_HL_A_HA66A.pdb	-0.915779173374176	-1.1813900470733643
6m38.pdb	6m38_HL_A_HA66R.pdb	0.2575313448905945	-0.16609999537467957
6m38.pdb	6m38_HL_A_HA66N.pdb	-1.2543123960494995	-0.8900499939918518
6m38.pdb	6m38_HL_A_HA66D.pdb	-1.2934101819992065	-1.1244499683380127
6m38.pdb	6m38_HL_A_HA66C.pdb	-1.1084260940551758	-0.4131999909877777
6m38.pdb	6m38_HL_A_HA66Q.pdb	-1.2576841115951538	-1.1633299589157104
6m38.pdb	6m38_HL_A_HA66E.pdb	-1.3557828664779663	-0.731469988822937
6m38.pdb	6m38_HL_A_HA66G.pdb	-1.0155454874038696	-1.2227200269699097
6m38.pdb	6m38_HL_A_HA66I.pdb	-0.9062134027481079	-0.2244199961423874
6m38.pdb	6m38_HL_A_HA66L.pdb	-1.1632473468780518	-0.2755100131034851
6m38.pdb	6m38_HL_A_HA66K.pdb	-0.19379590451717377	-1.3521599769592285
6m38.pdb	6m38_HL_A_HA66M.pdb	-1.191465973854065	-1.1211700439453125
6m38.pdb	6m38_HL_A_HA66F.pdb	-1.5732356309890747	-1.5852199792861938
6m38.pdb	6m38_HL_A_HA66P.pdb	-0.9629590511322021	-0.4953100085258484
6m38.pdb	6m38_HL_A_HA66S.pdb	-1.0086003541946411	-0.4643999934196472
6m38.pdb	6m38_HL_A_HA66T.pdb	-0.9586495757102966	-0.6081500053405762
6m38.pdb	6m38_HL_A_HA66W.pdb	-0.19216017425060272	0.78889000415802
6m38.pdb	6m38_HL_A_HA66Y.pdb	-0.1341738998889923	-0.10591000318527222
6m38.pdb	6m38_HL_A_HA66V.pdb	-0.7541621327400208	-0.4073300063610077
6m38.pdb	6m38_HL_A_YA272A.pdb	-0.6533405184745789	-0.40911999344825745
6m38.pdb	6m38_HL_A_YA272R.pdb	-0.727957546710968	0.3069399893283844
6m38.pdb	6m38_HL_A_YA272N.pdb	-0.7804797291755676	0.10233999788761139
6m38.pdb	6m38_HL_A_YA272D.pdb	-0.8976076245307922	0.192330002784729
6m38.pdb	6m38_HL_A_YA272C.pdb	-0.5819501280784607	-0.423799991607666
6m38.pdb	6m38_HL_A_YA272Q.pdb	-1.0582630634307861	-0.36937999725341797
6m38.pdb	6m38_HL_A_YA272E.pdb	-1.0617460012435913	-0.04221000149846077
6m38.pdb	6m38_HL_A_YA272G.pdb	-0.7245075106620789	-0.411980003118515
6m38.pdb	6m38_HL_A_YA272H.pdb	-0.8786996603012085	-0.1430799961090088
6m38.pdb	6m38_HL_A_YA272I.pdb	-0.7906039953231812	-0.24674999713897705
6m38.pdb	6m38_HL_A_YA272L.pdb	-0.6804994940757751	-0.2905699908733368
6m38.pdb	6m38_HL_A_YA272K.pdb	-0.9552041888237	-0.4617300033569336
6m38.pdb	6m38_HL_A_YA272M.pdb	-0.7095543146133423	-0.15613000094890594
6m38.pdb	6m38_HL_A_YA272F.pdb	-0.731855571269989	0.1036200001835823
6m38.pdb	6m38_HL_A_YA272P.pdb	-0.7366499304771423	-0.2682400047779083
6m38.pdb	6m38_HL_A_YA272S.pdb	-1.0383328199386597	-0.21505999565124512
6m38.pdb	6m38_HL_A_YA272T.pdb	-0.9103882908821106	-0.36956000328063965
6m38.pdb	6m38_HL_A_YA272W.pdb	-0.11475875973701477	0.3530600070953369
6m38.pdb	6m38_HL_A_YA272V.pdb	-0.7367205619812012	-0.29447999596595764
6m38.pdb	6m38_HL_A_YA433A.pdb	-0.4251874089241028	-1.182569980621338
6m38.pdb	6m38_HL_A_YA433R.pdb	0.14970804750919342	-1.5835700035095215
6m38.pdb	6m38_HL_A_YA433N.pdb	-0.8301858901977539	-1.2204999923706055
6m38.pdb	6m38_HL_A_YA433D.pdb	-0.7747379541397095	0.5995699763298035
6m38.pdb	6m38_HL_A_YA433C.pdb	-0.6158410310745239	-1.093459963798523
6m38.pdb	6m38_HL_A_YA433Q.pdb	-0.7582415342330933	-1.1179200410842896
6m38.pdb	6m38_HL_A_YA433E.pdb	-0.9527826309204102	-0.06054000183939934
6m38.pdb	6m38_HL_A_YA433G.pdb	-0.6665539741516113	-1.1052800416946411
6m38.pdb	6m38_HL_A_YA433H.pdb	-0.9411765933036804	-1.1093599796295166
6m38.pdb	6m38_HL_A_YA433I.pdb	-0.5909622311592102	-1.0924400091171265
6m38.pdb	6m38_HL_A_YA433L.pdb	-0.5616216659545898	-1.1575299501419067
6m38.pdb	6m38_HL_A_YA433K.pdb	-0.8491714000701904	-1.7127200365066528
6m38.pdb	6m38_HL_A_YA433M.pdb	-0.38329488039016724	-0.8855900168418884
6m38.pdb	6m38_HL_A_YA433F.pdb	-0.8596876263618469	-0.9612299799919128
6m38.pdb	6m38_HL_A_YA433P.pdb	-1.013293743133545	-1.1871000528335571
6m38.pdb	6m38_HL_A_YA433S.pdb	-0.9287521839141846	-1.1597000360488892
6m38.pdb	6m38_HL_A_YA433T.pdb	-0.6582781672477722	-0.865880012512207
6m38.pdb	6m38_HL_A_YA433W.pdb	-0.7071475982666016	-1.4805699586868286
6m38.pdb	6m38_HL_A_YA433V.pdb	-0.5949831008911133	-1.1520500183105469
6m38.pdb	6m38_HL_A_RA437A.pdb	-0.2690008282661438	0.6937800049781799
6m38.pdb	6m38_HL_A_RA437N.pdb	-0.29277974367141724	0.6877400279045105
6m38.pdb	6m38_HL_A_RA437D.pdb	-0.4447705149650574	0.844760000705719
6m38.pdb	6m38_HL_A_RA437C.pdb	-0.17828549444675446	0.6986299753189087
6m38.pdb	6m38_HL_A_RA437Q.pdb	-0.3024779260158539	0.6191499829292297
6m38.pdb	6m38_HL_A_RA437E.pdb	-1.041621208190918	1.4177000522613525
6m38.pdb	6m38_HL_A_RA437G.pdb	-0.2563725709915161	-0.137580007314682
6m38.pdb	6m38_HL_A_RA437H.pdb	-0.2616499364376068	1.105970025062561
6m38.pdb	6m38_HL_A_RA437I.pdb	-0.3162977695465088	-0.464029997587204
6m38.pdb	6m38_HL_A_RA437L.pdb	0.12105749547481537	1.3008899688720703
6m38.pdb	6m38_HL_A_RA437K.pdb	-1.0375384092330933	0.16719000041484833
6m38.pdb	6m38_HL_A_RA437M.pdb	-0.2349294275045395	1.5158599615097046
6m38.pdb	6m38_HL_A_RA437F.pdb	-0.12419246137142181	1.376039981842041
6m38.pdb	6m38_HL_A_RA437P.pdb	-0.03212839365005493	0.7681099772453308
6m38.pdb	6m38_HL_A_RA437S.pdb	-0.5472658276557922	0.41659000515937805
6m38.pdb	6m38_HL_A_RA437T.pdb	-0.393221378326416	0.8708099722862244
6m38.pdb	6m38_HL_A_RA437W.pdb	-0.4631776809692383	1.7034399509429932
6m38.pdb	6m38_HL_A_RA437Y.pdb	-0.2995888590812683	1.5087300539016724
6m38.pdb	6m38_HL_A_RA437V.pdb	-0.48717254400253296	1.3644100427627563
6m38.pdb	6m38_HL_A_EA440A.pdb	-1.7388038635253906	-1.5551899671554565
6m38.pdb	6m38_HL_A_EA440R.pdb	-1.9561399221420288	-4.288912773132324
6m38.pdb	6m38_HL_A_EA440N.pdb	-1.6354303359985352	-1.435379981994629
6m38.pdb	6m38_HL_A_EA440D.pdb	-0.9744763970375061	-0.8547700047492981
6m38.pdb	6m38_HL_A_EA440C.pdb	-1.5367807149887085	-0.8266800045967102
6m38.pdb	6m38_HL_A_EA440Q.pdb	-2.03460955619812	-1.8944000005722046
6m38.pdb	6m38_HL_A_EA440G.pdb	-1.9299596548080444	-2.2268800735473633
6m38.pdb	6m38_HL_A_EA440H.pdb	-2.750361680984497	-3.6246800422668457
6m38.pdb	6m38_HL_A_EA440I.pdb	-1.4033212661743164	-1.4385099411010742
6m38.pdb	6m38_HL_A_EA440L.pdb	-1.6761311292648315	-1.135259985923767
6m38.pdb	6m38_HL_A_EA440K.pdb	-1.6454591751098633	-2.0638999938964844
6m38.pdb	6m38_HL_A_EA440M.pdb	-1.149344563484192	-0.9646300077438354
6m38.pdb	6m38_HL_A_EA440F.pdb	-1.7881361246109009	-0.9646400213241577
6m38.pdb	6m38_HL_A_EA440P.pdb	-1.9988985061645508	-1.9000699520111084
6m38.pdb	6m38_HL_A_EA440S.pdb	-1.772472620010376	-2.8581199645996094
6m38.pdb	6m38_HL_A_EA440T.pdb	-1.7152726650238037	-0.64656001329422
6m38.pdb	6m38_HL_A_EA440W.pdb	-2.2664875984191895	-2.6245501041412354
6m38.pdb	6m38_HL_A_EA440Y.pdb	-2.15273380279541	-3.191459894180298
6m38.pdb	6m38_HL_A_EA440V.pdb	-1.3241971731185913	-1.233389973640442
6m38.pdb	6m38_HL_A_DA441A.pdb	-0.7009540796279907	-3.6097300052642822
6m38.pdb	6m38_HL_A_DA441R.pdb	-1.1774420738220215	-3.981566905975342
6m38.pdb	6m38_HL_A_DA441N.pdb	-0.3615211844444275	-1.9805699586868286
6m38.pdb	6m38_HL_A_DA441C.pdb	-0.9256844520568848	-2.706010103225708
6m38.pdb	6m38_HL_A_DA441Q.pdb	-1.1041996479034424	-2.4538700580596924
6m38.pdb	6m38_HL_A_DA441E.pdb	-0.09720571339130402	-1.6337300539016724
6m38.pdb	6m38_HL_A_DA441G.pdb	-0.97857666015625	-2.4976298809051514
6m38.pdb	6m38_HL_A_DA441H.pdb	-1.286072850227356	-3.4076199531555176
6m38.pdb	6m38_HL_A_DA441I.pdb	-1.2362421751022339	-3.446000099182129
6m38.pdb	6m38_HL_A_DA441L.pdb	-0.5553819537162781	-3.441819906234741
6m38.pdb	6m38_HL_A_DA441K.pdb	-0.9906899929046631	-3.7079100608825684
6m38.pdb	6m38_HL_A_DA441M.pdb	-0.9879546761512756	-3.4059998989105225
6m38.pdb	6m38_HL_A_DA441F.pdb	-1.5354262590408325	-5.302504062652588
6m38.pdb	6m38_HL_A_DA441P.pdb	-1.398967981338501	-2.6963400840759277
6m38.pdb	6m38_HL_A_DA441S.pdb	-1.0852019786834717	-3.4567599296569824
6m38.pdb	6m38_HL_A_DA441T.pdb	-1.034782886505127	-3.6110799312591553
6m38.pdb	6m38_HL_A_DA441W.pdb	-1.0705435276031494	-3.568229913711548
6m38.pdb	6m38_HL_A_DA441Y.pdb	-1.329416275024414	-4.211977958679199
6m38.pdb	6m38_HL_A_DA441V.pdb	-0.8765318393707275	-3.672450065612793
6m38.pdb	6m38_HL_A_RA443A.pdb	-1.7097421884536743	-3.069269895553589
6m38.pdb	6m38_HL_A_RA443N.pdb	-1.0740171670913696	-2.735219955444336
6m38.pdb	6m38_HL_A_RA443D.pdb	-1.9132680892944336	-4.211620807647705
6m38.pdb	6m38_HL_A_RA443C.pdb	-1.1711210012435913	-2.4011600017547607
6m38.pdb	6m38_HL_A_RA443Q.pdb	-0.8967865109443665	-2.2539100646972656
6m38.pdb	6m38_HL_A_RA443E.pdb	-2.108808994293213	-4.193674087524414
6m38.pdb	6m38_HL_A_RA443G.pdb	-1.785906434059143	-3.6016299724578857
6m38.pdb	6m38_HL_A_RA443H.pdb	-1.2660115957260132	-3.782219886779785
6m38.pdb	6m38_HL_A_RA443I.pdb	-1.2823216915130615	-2.6731200218200684
6m38.pdb	6m38_HL_A_RA443L.pdb	-1.0068941116333008	-1.9208300113677979
6m38.pdb	6m38_HL_A_RA443K.pdb	-0.8597046732902527	-2.4557199478149414
6m38.pdb	6m38_HL_A_RA443M.pdb	-1.0908470153808594	-3.8086299896240234
6m38.pdb	6m38_HL_A_RA443F.pdb	-1.9169687032699585	-2.435270071029663
6m38.pdb	6m38_HL_A_RA443P.pdb	-1.7648354768753052	-3.815030097961426
6m38.pdb	6m38_HL_A_RA443S.pdb	-0.8561486601829529	-1.4226499795913696
6m38.pdb	6m38_HL_A_RA443T.pdb	-0.9702064394950867	-0.8527200222015381
6m38.pdb	6m38_HL_A_RA443W.pdb	-1.2814452648162842	-2.9106199741363525
6m38.pdb	6m38_HL_A_RA443Y.pdb	-0.39191004633903503	-1.0570800304412842
6m38.pdb	6m38_HL_A_RA443V.pdb	-1.0571240186691284	-3.370120048522949
6m38.pdb	6m38_HL_A_DA444A.pdb	-1.3979815244674683	-2.7580599784851074
6m38.pdb	6m38_HL_A_DA444R.pdb	-1.1268088817596436	-2.637209892272949
6m38.pdb	6m38_HL_A_DA444N.pdb	-1.3967193365097046	-2.120349884033203
6m38.pdb	6m38_HL_A_DA444C.pdb	-1.329746127128601	-2.2802300453186035
6m38.pdb	6m38_HL_A_DA444Q.pdb	-2.2671849727630615	-2.7481400966644287
6m38.pdb	6m38_HL_A_DA444E.pdb	-0.755557119846344	-1.410390019416809
6m38.pdb	6m38_HL_A_DA444G.pdb	-1.4135712385177612	-3.2818500995635986
6m38.pdb	6m38_HL_A_DA444H.pdb	-3.345834493637085	-3.1870899200439453
6m38.pdb	6m38_HL_A_DA444I.pdb	-3.240946054458618	-2.7526400089263916
6m38.pdb	6m38_HL_A_DA444L.pdb	-0.3762304186820984	-1.1557899713516235
6m38.pdb	6m38_HL_A_DA444K.pdb	-1.015850305557251	-5.571218013763428
6m38.pdb	6m38_HL_A_DA444M.pdb	-1.117993950843811	-1.9088300466537476
6m38.pdb	6m38_HL_A_DA444F.pdb	-1.5988547801971436	-1.9402400255203247
6m38.pdb	6m38_HL_A_DA444P.pdb	-1.277580738067627	-2.2302000522613525
6m38.pdb	6m38_HL_A_DA444S.pdb	-1.6971427202224731	-2.233949899673462
6m38.pdb	6m38_HL_A_DA444T.pdb	-1.5065661668777466	-1.9445099830627441
6m38.pdb	6m38_HL_A_DA444W.pdb	-1.9575045108795166	-2.1053500175476074
6m38.pdb	6m38_HL_A_DA444Y.pdb	-0.4888765811920166	-1.3779799938201904
6m38.pdb	6m38_HL_A_DA444V.pdb	-2.946897506713867	-2.801219940185547
6m38.pdb	6m38_HL_A_IA446A.pdb	-0.18734759092330933	-0.25630998611450195
6m38.pdb	6m38_HL_A_IA446R.pdb	-0.10429932177066803	-0.22953000664710999
6m38.pdb	6m38_HL_A_IA446N.pdb	-0.21770472824573517	0.040869999676942825
6m38.pdb	6m38_HL_A_IA446D.pdb	-0.08934777975082397	0.5342100262641907
6m38.pdb	6m38_HL_A_IA446C.pdb	-0.15823063254356384	-0.0691400021314621
6m38.pdb	6m38_HL_A_IA446Q.pdb	-0.3532842695713043	-0.06616999953985214
6m38.pdb	6m38_HL_A_IA446E.pdb	-0.46068745851516724	0.24889999628067017
6m38.pdb	6m38_HL_A_IA446G.pdb	-0.3435141444206238	-0.17689000070095062
6m38.pdb	6m38_HL_A_IA446H.pdb	-0.6969078779220581	-0.10232000052928925
6m38.pdb	6m38_HL_A_IA446L.pdb	-0.1579233556985855	-0.1056400015950203
6m38.pdb	6m38_HL_A_IA446K.pdb	-0.7846314311027527	-0.18382999300956726
6m38.pdb	6m38_HL_A_IA446M.pdb	-0.43563926219940186	-0.03709999844431877
6m38.pdb	6m38_HL_A_IA446F.pdb	-0.7761039137840271	-0.07687000185251236
6m38.pdb	6m38_HL_A_IA446P.pdb	-0.310089647769928	0.11993999779224396
6m38.pdb	6m38_HL_A_IA446S.pdb	-0.4519115686416626	-0.25694000720977783
6m38.pdb	6m38_HL_A_IA446T.pdb	-0.3444700837135315	-0.24347999691963196
6m38.pdb	6m38_HL_A_IA446W.pdb	-0.4856520891189575	-0.6469500064849854
6m38.pdb	6m38_HL_A_IA446Y.pdb	-1.035562515258789	-0.26273998618125916
6m38.pdb	6m38_HL_A_IA446V.pdb	-0.15449611842632294	-0.14607000350952148
6m38.pdb	6m38_HL_A_GA447A.pdb	-0.5610803961753845	-1.023460030555725
6m38.pdb	6m38_HL_A_GA447R.pdb	-5.191459655761719	-5.8666791915893555
6m38.pdb	6m38_HL_A_GA447N.pdb	-6.893705368041992	-4.8825364112854
6m38.pdb	6m38_HL_A_GA447D.pdb	-1.8024799823760986	-0.6280699968338013
6m38.pdb	6m38_HL_A_GA447C.pdb	0.018188998103141785	-1.745270013809204
6m38.pdb	6m38_HL_A_GA447Q.pdb	-2.8984286785125732	-2.2131600379943848
6m38.pdb	6m38_HL_A_GA447E.pdb	-4.073503494262695	-1.134850025177002
6m38.pdb	6m38_HL_A_GA447H.pdb	-8.082640647888184	-5.226888179779053
6m38.pdb	6m38_HL_A_GA447I.pdb	-10.863086700439453	-6.812970161437988
6m38.pdb	6m38_HL_A_GA447L.pdb	-3.3561253547668457	-1.30253005027771
6m38.pdb	6m38_HL_A_GA447K.pdb	-3.3092901706695557	-3.2065799236297607
6m38.pdb	6m38_HL_A_GA447M.pdb	-3.85367751121521	-2.709089994430542
6m38.pdb	6m38_HL_A_GA447F.pdb	-12.437294006347656	-5.491635799407959
6m38.pdb	6m38_HL_A_GA447P.pdb	-0.2982076108455658	-1.9513700008392334
6m38.pdb	6m38_HL_A_GA447S.pdb	-0.7560891509056091	-0.18689000606536865
6m38.pdb	6m38_HL_A_GA447T.pdb	-0.06393404304981232	-3.049459934234619
6m38.pdb	6m38_HL_A_GA447W.pdb	-13.793536186218262	-6.574560165405273
6m38.pdb	6m38_HL_A_GA447Y.pdb	-6.150747299194336	-3.030750036239624
6m38.pdb	6m38_HL_A_GA447V.pdb	-2.667942523956299	-2.624530076980591
6m38.pdb	6m38_HL_A_FA448A.pdb	-0.17156122624874115	-0.26952001452445984
6m38.pdb	6m38_HL_A_FA448R.pdb	-0.467843234539032	-0.7542200088500977
6m38.pdb	6m38_HL_A_FA448N.pdb	-0.19940747320652008	0.2713199853897095
6m38.pdb	6m38_HL_A_FA448D.pdb	-0.5117704272270203	-0.7461299896240234
6m38.pdb	6m38_HL_A_FA448C.pdb	-0.08551149070262909	-0.5521699786186218
6m38.pdb	6m38_HL_A_FA448Q.pdb	-0.4200335144996643	-0.4462999999523163
6m38.pdb	6m38_HL_A_FA448E.pdb	-0.7474268078804016	-0.4552200138568878
6m38.pdb	6m38_HL_A_FA448G.pdb	-0.1692792922258377	-1.0357099771499634
6m38.pdb	6m38_HL_A_FA448H.pdb	-0.772868812084198	-0.17985999584197998
6m38.pdb	6m38_HL_A_FA448I.pdb	0.16676019132137299	0.5438699722290039
6m38.pdb	6m38_HL_A_FA448L.pdb	0.1292790323495865	0.1932000070810318
6m38.pdb	6m38_HL_A_FA448K.pdb	-0.3069952130317688	-0.20625999569892883
6m38.pdb	6m38_HL_A_FA448M.pdb	0.03668402135372162	-0.03962999954819679
6m38.pdb	6m38_HL_A_FA448P.pdb	-0.2014913260936737	-0.50764000415802
6m38.pdb	6m38_HL_A_FA448S.pdb	-0.45824259519577026	-0.7674700021743774
6m38.pdb	6m38_HL_A_FA448T.pdb	-0.33693116903305054	-0.44916000962257385
6m38.pdb	6m38_HL_A_FA448W.pdb	-0.21277748048305511	-0.08284000307321548
6m38.pdb	6m38_HL_A_FA448Y.pdb	-0.6031181812286377	0.06887000054121017
6m38.pdb	6m38_HL_A_FA448V.pdb	-0.32281023263931274	-0.11158999800682068
6m38.pdb	6m38_HL_A_PA449A.pdb	-0.5038469433784485	-1.14028000831604
6m38.pdb	6m38_HL_A_PA449R.pdb	-0.20204825699329376	-0.5527399778366089
6m38.pdb	6m38_HL_A_PA449N.pdb	-0.6340721845626831	-1.3006000518798828
6m38.pdb	6m38_HL_A_PA449D.pdb	-0.6771823167800903	-1.6933399438858032
6m38.pdb	6m38_HL_A_PA449C.pdb	-0.43541431427001953	-1.15802001953125
6m38.pdb	6m38_HL_A_PA449Q.pdb	-0.329062283039093	-0.3973099887371063
6m38.pdb	6m38_HL_A_PA449E.pdb	-0.8497145771980286	-2.9580399990081787
6m38.pdb	6m38_HL_A_PA449G.pdb	-0.5109730362892151	-1.1249699592590332
6m38.pdb	6m38_HL_A_PA449H.pdb	-0.4820888042449951	-0.5271900296211243
6m38.pdb	6m38_HL_A_PA449I.pdb	-0.524061918258667	-0.83815997838974
6m38.pdb	6m38_HL_A_PA449L.pdb	-0.26640254259109497	-0.20295999944210052
6m38.pdb	6m38_HL_A_PA449K.pdb	0.31188899278640747	1.1435400247573853
6m38.pdb	6m38_HL_A_PA449M.pdb	0.17131106555461884	-0.23116999864578247
6m38.pdb	6m38_HL_A_PA449F.pdb	-0.03677108883857727	-0.15463000535964966
6m38.pdb	6m38_HL_A_PA449S.pdb	-0.4348893165588379	-0.3760699927806854
6m38.pdb	6m38_HL_A_PA449T.pdb	-0.5347676277160645	-0.4313200116157532
6m38.pdb	6m38_HL_A_PA449W.pdb	-0.2069135308265686	-0.8929600119590759
6m38.pdb	6m38_HL_A_PA449Y.pdb	-0.19222313165664673	0.20670999586582184
6m38.pdb	6m38_HL_A_PA449V.pdb	-1.5421617031097412	-1.527250051498413
6m38.pdb	6m38_HL_A_DA534A.pdb	-0.08053471148014069	-0.4213699996471405
6m38.pdb	6m38_HL_A_DA534R.pdb	0.09375022351741791	-0.6383100152015686
6m38.pdb	6m38_HL_A_DA534N.pdb	-0.07507571578025818	-0.3232400119304657
6m38.pdb	6m38_HL_A_DA534C.pdb	0.07633240520954132	-0.10035999864339828
6m38.pdb	6m38_HL_A_DA534Q.pdb	0.4984859824180603	1.24836003780365
6m38.pdb	6m38_HL_A_DA534E.pdb	0.342917263507843	0.46327999234199524
6m38.pdb	6m38_HL_A_DA534G.pdb	-0.05300368368625641	-0.23183000087738037
6m38.pdb	6m38_HL_A_DA534H.pdb	-1.90524423122406	-0.4761500060558319
6m38.pdb	6m38_HL_A_DA534I.pdb	0.02789437770843506	-0.4436599910259247
6m38.pdb	6m38_HL_A_DA534L.pdb	0.14853604137897491	-0.309469997882843
6m38.pdb	6m38_HL_A_DA534K.pdb	-0.08100317418575287	-0.47422999143600464
6m38.pdb	6m38_HL_A_DA534M.pdb	-0.3986058831214905	-0.19433000683784485
6m38.pdb	6m38_HL_A_DA534F.pdb	0.16414974629878998	-0.17648999392986298
6m38.pdb	6m38_HL_A_DA534P.pdb	0.044116780161857605	-0.4997200071811676
6m38.pdb	6m38_HL_A_DA534S.pdb	-0.5408676862716675	-0.42579999566078186
6m38.pdb	6m38_HL_A_DA534T.pdb	0.296816349029541	-0.10523000359535217
6m38.pdb	6m38_HL_A_DA534W.pdb	0.7008379101753235	-0.058639999479055405
6m38.pdb	6m38_HL_A_DA534Y.pdb	0.06127791106700897	-0.13120999932289124
6m38.pdb	6m38_HL_A_DA534V.pdb	0.341935396194458	-0.26023998856544495
4n1e.pdb	4n1e_A_I_AA26R.pdb	-0.13528169691562653	-0.19731999933719635
4n1e.pdb	4n1e_A_I_AA26N.pdb	-0.24236714839935303	0.5501800179481506
4n1e.pdb	4n1e_A_I_AA26D.pdb	-1.2278438806533813	-1.6453200578689575
4n1e.pdb	4n1e_A_I_AA26C.pdb	-0.1526738703250885	-0.12364000082015991
4n1e.pdb	4n1e_A_I_AA26Q.pdb	-0.34391582012176514	-0.6284499764442444
4n1e.pdb	4n1e_A_I_AA26E.pdb	-0.4683886170387268	-0.7711099982261658
4n1e.pdb	4n1e_A_I_AA26G.pdb	-0.2915303707122803	0.18562999367713928
4n1e.pdb	4n1e_A_I_AA26H.pdb	-0.004102453589439392	0.36928001046180725
4n1e.pdb	4n1e_A_I_AA26I.pdb	0.016890421509742737	-0.1557600051164627
4n1e.pdb	4n1e_A_I_AA26L.pdb	-0.1207793802022934	0.019269999116659164
4n1e.pdb	4n1e_A_I_AA26K.pdb	-0.3323829174041748	-0.1404000073671341
4n1e.pdb	4n1e_A_I_AA26M.pdb	0.0521460622549057	0.1873600035905838
4n1e.pdb	4n1e_A_I_AA26F.pdb	-0.10394315421581268	0.1528400033712387
4n1e.pdb	4n1e_A_I_AA26P.pdb	-0.3008047938346863	-0.1455399990081787
4n1e.pdb	4n1e_A_I_AA26S.pdb	-0.5845333337783813	-0.30219000577926636
4n1e.pdb	4n1e_A_I_AA26T.pdb	-0.36829012632369995	-0.7210800051689148
4n1e.pdb	4n1e_A_I_AA26W.pdb	0.17196308076381683	0.46000000834465027
4n1e.pdb	4n1e_A_I_AA26Y.pdb	-0.2731485962867737	0.03852999955415726
4n1e.pdb	4n1e_A_I_AA26V.pdb	-0.0038708746433258057	-0.4138999879360199
4n1e.pdb	4n1e_A_I_AA27R.pdb	-0.544643759727478	-0.09525000303983688
4n1e.pdb	4n1e_A_I_AA27N.pdb	-0.49042999744415283	-0.2364100068807602
4n1e.pdb	4n1e_A_I_AA27D.pdb	-0.7154346108436584	-0.6096699833869934
4n1e.pdb	4n1e_A_I_AA27C.pdb	-0.609154999256134	-0.01205000001937151
4n1e.pdb	4n1e_A_I_AA27Q.pdb	-0.49528247117996216	0.005280000157654285
4n1e.pdb	4n1e_A_I_AA27E.pdb	-0.6829733848571777	-0.29506999254226685
4n1e.pdb	4n1e_A_I_AA27G.pdb	-0.3087393641471863	-0.0218299999833107
4n1e.pdb	4n1e_A_I_AA27H.pdb	-0.7256733775138855	-0.9818999767303467
4n1e.pdb	4n1e_A_I_AA27I.pdb	-0.5638272762298584	-0.44769999384880066
4n1e.pdb	4n1e_A_I_AA27L.pdb	-0.3121882975101471	-0.04050999879837036
4n1e.pdb	4n1e_A_I_AA27K.pdb	-0.5739307999610901	0.06436000019311905
4n1e.pdb	4n1e_A_I_AA27M.pdb	-0.12611980736255646	0.1875399947166443
4n1e.pdb	4n1e_A_I_AA27F.pdb	-0.31118565797805786	-0.5341100096702576
4n1e.pdb	4n1e_A_I_AA27P.pdb	-0.10207946598529816	0.24981999397277832
4n1e.pdb	4n1e_A_I_AA27S.pdb	-0.6633749604225159	-0.1228799968957901
4n1e.pdb	4n1e_A_I_AA27T.pdb	-0.3900183439254761	-0.1680299937725067
4n1e.pdb	4n1e_A_I_AA27W.pdb	-0.2817484140396118	-0.7657999992370605
4n1e.pdb	4n1e_A_I_AA27Y.pdb	-0.732512891292572	-0.5404099822044373
4n1e.pdb	4n1e_A_I_AA27V.pdb	-4.353456974029541	-2.7525999546051025
4n1e.pdb	4n1e_A_I_AA28R.pdb	-0.9414558410644531	-1.7327699661254883
4n1e.pdb	4n1e_A_I_AA28N.pdb	-4.3417768478393555	-3.7421200275421143
4n1e.pdb	4n1e_A_I_AA28D.pdb	-7.8870134353637695	-3.668790102005005
4n1e.pdb	4n1e_A_I_AA28C.pdb	-0.2936500310897827	-1.2762600183486938
4n1e.pdb	4n1e_A_I_AA28Q.pdb	-2.782564878463745	-3.48006010055542
4n1e.pdb	4n1e_A_I_AA28E.pdb	-1.3129595518112183	-3.708240032196045
4n1e.pdb	4n1e_A_I_AA28G.pdb	-0.3357095718383789	-0.5321499705314636
4n1e.pdb	4n1e_A_I_AA28H.pdb	-1.479373574256897	-0.1632400006055832
4n1e.pdb	4n1e_A_I_AA28I.pdb	-1.1123507022857666	-0.9092199802398682
4n1e.pdb	4n1e_A_I_AA28L.pdb	-0.3912734091281891	-0.33357998728752136
4n1e.pdb	4n1e_A_I_AA28K.pdb	-0.4192968010902405	-1.9657800197601318
4n1e.pdb	4n1e_A_I_AA28M.pdb	0.4481152892112732	-0.5463100075721741
4n1e.pdb	4n1e_A_I_AA28F.pdb	-3.830540895462036	-5.110179901123047
4n1e.pdb	4n1e_A_I_AA28P.pdb	-3.5125529766082764	-2.9382200241088867
4n1e.pdb	4n1e_A_I_AA28S.pdb	-0.7734998464584351	-0.80663001537323
4n1e.pdb	4n1e_A_I_AA28T.pdb	-1.3759374618530273	-0.7111700177192688
4n1e.pdb	4n1e_A_I_AA28W.pdb	-11.640790939331055	-12.634880065917969
4n1e.pdb	4n1e_A_I_AA28Y.pdb	-1.6378374099731445	-2.0142500400543213
4n1e.pdb	4n1e_A_I_AA28V.pdb	-0.7873748540878296	-0.240789994597435
4n1e.pdb	4n1e_A_I_YA45A.pdb	-0.46440452337265015	-1.101989984512329
4n1e.pdb	4n1e_A_I_YA45R.pdb	-0.2848411500453949	-1.2554999589920044
4n1e.pdb	4n1e_A_I_YA45N.pdb	-0.9110125303268433	-1.2985199689865112
4n1e.pdb	4n1e_A_I_YA45D.pdb	-0.8920785784721375	-0.6442000269889832
4n1e.pdb	4n1e_A_I_YA45C.pdb	-0.48387080430984497	-0.9876800179481506
4n1e.pdb	4n1e_A_I_YA45Q.pdb	-0.596895158290863	-0.9907199740409851
4n1e.pdb	4n1e_A_I_YA45E.pdb	-0.7058678865432739	-1.3274199962615967
4n1e.pdb	4n1e_A_I_YA45G.pdb	-0.5636987090110779	-1.0779099464416504
4n1e.pdb	4n1e_A_I_YA45H.pdb	-0.28359419107437134	-1.1316399574279785
4n1e.pdb	4n1e_A_I_YA45I.pdb	-0.5919523239135742	-0.8831700086593628
4n1e.pdb	4n1e_A_I_YA45L.pdb	-0.3702083230018616	-0.8331400156021118
4n1e.pdb	4n1e_A_I_YA45K.pdb	-0.44651108980178833	-0.868690013885498
4n1e.pdb	4n1e_A_I_YA45M.pdb	-0.1616739183664322	-0.7967399954795837
4n1e.pdb	4n1e_A_I_YA45F.pdb	-0.006700262427330017	0.20383000373840332
4n1e.pdb	4n1e_A_I_YA45P.pdb	-0.5890250205993652	-0.8723099827766418
4n1e.pdb	4n1e_A_I_YA45S.pdb	-0.7888680100440979	-1.1506999731063843
4n1e.pdb	4n1e_A_I_YA45T.pdb	-0.5549566149711609	-1.7617100477218628
4n1e.pdb	4n1e_A_I_YA45W.pdb	-0.2945414185523987	-0.8393099904060364
4n1e.pdb	4n1e_A_I_YA45V.pdb	-0.36004990339279175	-0.6445099711418152
4n1e.pdb	4n1e_A_I_AA46R.pdb	-1.0407624244689941	-2.7429699897766113
4n1e.pdb	4n1e_A_I_AA46N.pdb	-4.016334056854248	-3.2223401069641113
4n1e.pdb	4n1e_A_I_AA46D.pdb	-0.9501886963844299	-1.2748299837112427
4n1e.pdb	4n1e_A_I_AA46C.pdb	-0.5505843162536621	-0.8393099904060364
4n1e.pdb	4n1e_A_I_AA46Q.pdb	-7.166249752044678	-6.065509796142578
4n1e.pdb	4n1e_A_I_AA46E.pdb	-1.1149080991744995	-2.1191399097442627
4n1e.pdb	4n1e_A_I_AA46G.pdb	-0.1450197994709015	-0.15161000192165375
4n1e.pdb	4n1e_A_I_AA46H.pdb	-10.425313949584961	-8.766097068786621
4n1e.pdb	4n1e_A_I_AA46I.pdb	-6.671510696411133	-5.052730083465576
4n1e.pdb	4n1e_A_I_AA46L.pdb	-6.940903663635254	-6.767250061035156
4n1e.pdb	4n1e_A_I_AA46K.pdb	-0.748813271522522	-1.3851300477981567
4n1e.pdb	4n1e_A_I_AA46M.pdb	-4.962624549865723	-5.610949993133545
4n1e.pdb	4n1e_A_I_AA46F.pdb	-7.814105987548828	-6.351809978485107
4n1e.pdb	4n1e_A_I_AA46P.pdb	-0.1951490193605423	-0.6393600106239319
4n1e.pdb	4n1e_A_I_AA46S.pdb	-0.7155219316482544	-1.420240044593811
4n1e.pdb	4n1e_A_I_AA46T.pdb	-4.531931400299072	-3.687609910964966
4n1e.pdb	4n1e_A_I_AA46W.pdb	-2.4287383556365967	-1.6938999891281128
4n1e.pdb	4n1e_A_I_AA46Y.pdb	-7.077873706817627	-5.68966007232666
4n1e.pdb	4n1e_A_I_AA46V.pdb	-4.28246545791626	-2.6919898986816406
4n1e.pdb	4n1e_A_I_YA49A.pdb	-0.24706174433231354	-0.47001999616622925
4n1e.pdb	4n1e_A_I_YA49R.pdb	-0.5756890773773193	-0.7504299879074097
4n1e.pdb	4n1e_A_I_YA49N.pdb	-0.7339165210723877	-0.8393999934196472
4n1e.pdb	4n1e_A_I_YA49D.pdb	-0.216131791472435	-0.059780001640319824
4n1e.pdb	4n1e_A_I_YA49C.pdb	-0.4006344676017761	-0.6030899882316589
4n1e.pdb	4n1e_A_I_YA49Q.pdb	-0.7579954266548157	-0.6794599890708923
4n1e.pdb	4n1e_A_I_YA49E.pdb	-0.7418667674064636	-0.46248000860214233
4n1e.pdb	4n1e_A_I_YA49G.pdb	-0.32291680574417114	-0.6946600079536438
4n1e.pdb	4n1e_A_I_YA49H.pdb	-0.41411465406417847	-0.6708599925041199
4n1e.pdb	4n1e_A_I_YA49I.pdb	-0.3312463164329529	-0.3567599952220917
4n1e.pdb	4n1e_A_I_YA49L.pdb	-0.5356925129890442	-0.25310999155044556
4n1e.pdb	4n1e_A_I_YA49K.pdb	-0.2785264253616333	-0.6605200171470642
4n1e.pdb	4n1e_A_I_YA49M.pdb	-0.19622327387332916	-0.1988700032234192
4n1e.pdb	4n1e_A_I_YA49F.pdb	-0.12238571047782898	0.2454800009727478
4n1e.pdb	4n1e_A_I_YA49P.pdb	-0.1859806329011917	-0.6614300012588501
4n1e.pdb	4n1e_A_I_YA49S.pdb	-0.5182846188545227	-0.8850299715995789
4n1e.pdb	4n1e_A_I_YA49T.pdb	-0.6985425353050232	-0.8649299740791321
4n1e.pdb	4n1e_A_I_YA49W.pdb	-0.3911869525909424	-0.2060299962759018
4n1e.pdb	4n1e_A_I_YA49V.pdb	-0.31809765100479126	-0.39546000957489014
4n1e.pdb	4n1e_A_I_DA82A.pdb	-0.6351792812347412	-2.728480100631714
4n1e.pdb	4n1e_A_I_DA82R.pdb	-0.9811621904373169	-3.755919933319092
4n1e.pdb	4n1e_A_I_DA82N.pdb	-1.2609015703201294	-3.3446500301361084
4n1e.pdb	4n1e_A_I_DA82C.pdb	-0.48397135734558105	-2.825579881668091
4n1e.pdb	4n1e_A_I_DA82Q.pdb	-0.6481248736381531	-2.5236899852752686
4n1e.pdb	4n1e_A_I_DA82E.pdb	-0.5781947374343872	-1.1921000480651855
4n1e.pdb	4n1e_A_I_DA82G.pdb	-0.7512385845184326	-3.752890110015869
4n1e.pdb	4n1e_A_I_DA82H.pdb	-0.8885703682899475	-2.87362003326416
4n1e.pdb	4n1e_A_I_DA82I.pdb	-0.5706762075424194	-2.644170045852661
4n1e.pdb	4n1e_A_I_DA82L.pdb	-0.6391988396644592	-2.4461300373077393
4n1e.pdb	4n1e_A_I_DA82K.pdb	-0.919709324836731	-3.497270107269287
4n1e.pdb	4n1e_A_I_DA82M.pdb	-0.4988383650779724	-2.812030076980591
4n1e.pdb	4n1e_A_I_DA82F.pdb	-0.6197530031204224	-2.301100015640259
4n1e.pdb	4n1e_A_I_DA82P.pdb	-0.503216564655304	-2.004650115966797
4n1e.pdb	4n1e_A_I_DA82S.pdb	-0.9908260703086853	-2.527820110321045
4n1e.pdb	4n1e_A_I_DA82T.pdb	-0.9983273148536682	-2.9003798961639404
4n1e.pdb	4n1e_A_I_DA82W.pdb	0.1840423196554184	-1.5301599502563477
4n1e.pdb	4n1e_A_I_DA82Y.pdb	-0.24888832867145538	-1.9081699848175049
4n1e.pdb	4n1e_A_I_DA82V.pdb	-0.7899661064147949	-3.07381010055542
4n1e.pdb	4n1e_A_I_GA83A.pdb	-0.47202813625335693	-0.42072001099586487
4n1e.pdb	4n1e_A_I_GA83R.pdb	-1.0406863689422607	-0.8410900235176086
4n1e.pdb	4n1e_A_I_GA83N.pdb	-0.8529144525527954	-0.6134999990463257
4n1e.pdb	4n1e_A_I_GA83D.pdb	-1.2635914087295532	-0.5395900011062622
4n1e.pdb	4n1e_A_I_GA83C.pdb	-0.6157668232917786	-0.41492998600006104
4n1e.pdb	4n1e_A_I_GA83Q.pdb	-1.2758816480636597	-0.9534599781036377
4n1e.pdb	4n1e_A_I_GA83E.pdb	-1.7590235471725464	-1.8022600412368774
4n1e.pdb	4n1e_A_I_GA83H.pdb	-2.6487224102020264	-1.6293799877166748
4n1e.pdb	4n1e_A_I_GA83I.pdb	-0.5281713008880615	-1.425220012664795
4n1e.pdb	4n1e_A_I_GA83L.pdb	-2.30383563041687	-1.1901099681854248
4n1e.pdb	4n1e_A_I_GA83K.pdb	-1.821081280708313	-1.4248700141906738
4n1e.pdb	4n1e_A_I_GA83M.pdb	-0.49554795026779175	-0.29308000206947327
4n1e.pdb	4n1e_A_I_GA83F.pdb	-1.1342910528182983	-0.2345999926328659
4n1e.pdb	4n1e_A_I_GA83P.pdb	-0.9897829294204712	-1.2587300539016724
4n1e.pdb	4n1e_A_I_GA83S.pdb	-0.8318411707878113	-0.8087999820709229
4n1e.pdb	4n1e_A_I_GA83T.pdb	-4.794722080230713	-4.024400234222412
4n1e.pdb	4n1e_A_I_GA83W.pdb	-4.3814873695373535	-2.0495800971984863
4n1e.pdb	4n1e_A_I_GA83Y.pdb	-0.9686406254768372	-0.5141800045967102
4n1e.pdb	4n1e_A_I_GA83V.pdb	-6.165102481842041	-3.5783400535583496
4n1e.pdb	4n1e_A_I_YA84A.pdb	-1.4412273168563843	-1.868690013885498
4n1e.pdb	4n1e_A_I_YA84R.pdb	-1.56937575340271	-1.2507599592208862
4n1e.pdb	4n1e_A_I_YA84N.pdb	-1.7318793535232544	-2.4160099029541016
4n1e.pdb	4n1e_A_I_YA84D.pdb	-1.8539767265319824	-3.2169899940490723
4n1e.pdb	4n1e_A_I_YA84C.pdb	-1.461330771446228	-1.8830499649047852
4n1e.pdb	4n1e_A_I_YA84Q.pdb	-1.740031123161316	-2.0473599433898926
4n1e.pdb	4n1e_A_I_YA84E.pdb	-1.8601514101028442	-2.3299400806427
4n1e.pdb	4n1e_A_I_YA84G.pdb	-1.6118425130844116	-2.733109951019287
4n1e.pdb	4n1e_A_I_YA84H.pdb	-1.7662564516067505	-1.501170039176941
4n1e.pdb	4n1e_A_I_YA84I.pdb	-1.3289035558700562	-1.2914799451828003
4n1e.pdb	4n1e_A_I_YA84L.pdb	-1.0900883674621582	-1.0765199661254883
4n1e.pdb	4n1e_A_I_YA84K.pdb	-1.7541477680206299	-1.8969500064849854
4n1e.pdb	4n1e_A_I_YA84M.pdb	-1.2537381649017334	-1.6262799501419067
4n1e.pdb	4n1e_A_I_YA84F.pdb	-1.7910453081130981	-1.4570300579071045
4n1e.pdb	4n1e_A_I_YA84P.pdb	-1.3600258827209473	-2.3814899921417236
4n1e.pdb	4n1e_A_I_YA84S.pdb	-1.8109742403030396	-2.4125499725341797
4n1e.pdb	4n1e_A_I_YA84T.pdb	-1.7453263998031616	-2.480380058288574
4n1e.pdb	4n1e_A_I_YA84W.pdb	-1.526443362236023	-1.2708799839019775
4n1e.pdb	4n1e_A_I_YA84V.pdb	-1.159846544265747	-1.2518999576568604
4n1e.pdb	4n1e_A_I_YA85A.pdb	-1.6592320203781128	-1.1035699844360352
4n1e.pdb	4n1e_A_I_YA85R.pdb	-1.312740683555603	-0.6308299899101257
4n1e.pdb	4n1e_A_I_YA85N.pdb	-1.952804446220398	-0.8151800036430359
4n1e.pdb	4n1e_A_I_YA85D.pdb	-2.0878913402557373	-2.1139299869537354
4n1e.pdb	4n1e_A_I_YA85C.pdb	-1.184317946434021	-1.180359959602356
4n1e.pdb	4n1e_A_I_YA85Q.pdb	-1.7291508913040161	-0.5392000079154968
4n1e.pdb	4n1e_A_I_YA85E.pdb	-2.0518696308135986	-1.5946199893951416
4n1e.pdb	4n1e_A_I_YA85G.pdb	-1.8199089765548706	-1.5767099857330322
4n1e.pdb	4n1e_A_I_YA85H.pdb	-1.2683634757995605	-0.4790099859237671
4n1e.pdb	4n1e_A_I_YA85I.pdb	-1.7022658586502075	-0.1176299974322319
4n1e.pdb	4n1e_A_I_YA85L.pdb	-0.9220080971717834	-0.36871999502182007
4n1e.pdb	4n1e_A_I_YA85K.pdb	-1.7049068212509155	-0.840470016002655
4n1e.pdb	4n1e_A_I_YA85M.pdb	-1.0800951719284058	-0.22349999845027924
4n1e.pdb	4n1e_A_I_YA85F.pdb	0.020834773778915405	0.02054000087082386
4n1e.pdb	4n1e_A_I_YA85P.pdb	-9.875907897949219	-3.8538899421691895
4n1e.pdb	4n1e_A_I_YA85S.pdb	-0.9693723320960999	-1.1223900318145752
4n1e.pdb	4n1e_A_I_YA85T.pdb	-0.6087130904197693	-0.5883399844169617
4n1e.pdb	4n1e_A_I_YA85W.pdb	-1.494179129600525	-0.4697900116443634
4n1e.pdb	4n1e_A_I_YA85V.pdb	-1.6014776229858398	-0.4734799861907959
4n1e.pdb	4n1e_A_I_VI2A.pdb	-0.6348282694816589	-0.8022300004959106
4n1e.pdb	4n1e_A_I_VI2R.pdb	-0.5661651492118835	-0.8335000276565552
4n1e.pdb	4n1e_A_I_VI2N.pdb	-0.7161000967025757	-0.7800800204277039
4n1e.pdb	4n1e_A_I_VI2D.pdb	-0.6988824009895325	-0.18915000557899475
4n1e.pdb	4n1e_A_I_VI2C.pdb	-0.4641626477241516	-0.6446999907493591
4n1e.pdb	4n1e_A_I_VI2Q.pdb	-0.8369982242584229	-0.5809000134468079
4n1e.pdb	4n1e_A_I_VI2E.pdb	0.0627429336309433	-0.17973999679088593
4n1e.pdb	4n1e_A_I_VI2G.pdb	-0.9685458540916443	-1.551419973373413
4n1e.pdb	4n1e_A_I_VI2H.pdb	-0.58746337890625	-0.9241300225257874
4n1e.pdb	4n1e_A_I_VI2I.pdb	-0.028383508324623108	0.12421999871730804
4n1e.pdb	4n1e_A_I_VI2L.pdb	-0.13881030678749084	-0.11456000059843063
4n1e.pdb	4n1e_A_I_VI2K.pdb	-0.8836063742637634	-0.5830900073051453
4n1e.pdb	4n1e_A_I_VI2M.pdb	0.04029957950115204	-0.35067999362945557
4n1e.pdb	4n1e_A_I_VI2F.pdb	-0.6614236235618591	-0.5404800176620483
4n1e.pdb	4n1e_A_I_VI2P.pdb	-0.45859748125076294	-0.24808000028133392
4n1e.pdb	4n1e_A_I_VI2S.pdb	-0.8291367292404175	-0.5067899823188782
4n1e.pdb	4n1e_A_I_VI2T.pdb	-0.7279862761497498	-0.40549999475479126
4n1e.pdb	4n1e_A_I_VI2W.pdb	-0.5109613537788391	-0.7384399771690369
4n1e.pdb	4n1e_A_I_VI2Y.pdb	-0.8326920866966248	-0.5594300031661987
4n1e.pdb	4n1e_A_I_FI3A.pdb	0.07928405702114105	-0.3734300136566162
4n1e.pdb	4n1e_A_I_FI3R.pdb	-0.42425763607025146	-0.00506999995559454
4n1e.pdb	4n1e_A_I_FI3N.pdb	0.2318379133939743	-0.14603999257087708
4n1e.pdb	4n1e_A_I_FI3D.pdb	-0.27119147777557373	-0.6575199961662292
4n1e.pdb	4n1e_A_I_FI3C.pdb	0.0860581248998642	-0.26568999886512756
4n1e.pdb	4n1e_A_I_FI3Q.pdb	0.009822025895118713	-0.08488000184297562
4n1e.pdb	4n1e_A_I_FI3E.pdb	-0.4363844692707062	-0.5102699995040894
4n1e.pdb	4n1e_A_I_FI3G.pdb	0.1421470195055008	-0.4459899961948395
4n1e.pdb	4n1e_A_I_FI3H.pdb	0.05373863875865936	-0.13190999627113342
4n1e.pdb	4n1e_A_I_FI3I.pdb	-0.3218108117580414	-0.2743400037288666
4n1e.pdb	4n1e_A_I_FI3L.pdb	0.3743247389793396	-0.2372400015592575
4n1e.pdb	4n1e_A_I_FI3K.pdb	0.20000629127025604	0.013100000098347664
4n1e.pdb	4n1e_A_I_FI3M.pdb	0.2941349744796753	-0.10890000313520432
4n1e.pdb	4n1e_A_I_FI3P.pdb	0.2367521971464157	-0.2776300013065338
4n1e.pdb	4n1e_A_I_FI3S.pdb	-0.05500800907611847	-0.2877599895000458
4n1e.pdb	4n1e_A_I_FI3T.pdb	-0.0935908704996109	-0.3437899947166443
4n1e.pdb	4n1e_A_I_FI3W.pdb	-0.2620682418346405	-0.1401900053024292
4n1e.pdb	4n1e_A_I_FI3Y.pdb	-0.23758640885353088	-0.038339998573064804
4n1e.pdb	4n1e_A_I_FI3V.pdb	-0.10796911269426346	-0.2795400023460388
4n1e.pdb	4n1e_A_I_GI4A.pdb	-8.14525318145752	-5.690040111541748
4n1e.pdb	4n1e_A_I_GI4R.pdb	-26.441499710083008	-18.822559356689453
4n1e.pdb	4n1e_A_I_GI4N.pdb	-24.073200225830078	-14.886759757995605
4n1e.pdb	4n1e_A_I_GI4D.pdb	-12.289114952087402	-10.100179672241211
4n1e.pdb	4n1e_A_I_GI4C.pdb	-10.832254409790039	-9.852828979492188
4n1e.pdb	4n1e_A_I_GI4Q.pdb	-15.981284141540527	-13.316659927368164
4n1e.pdb	4n1e_A_I_GI4E.pdb	-30.717243194580078	-26.64542007446289
4n1e.pdb	4n1e_A_I_GI4H.pdb	-19.232389450073242	-21.049419403076172
4n1e.pdb	4n1e_A_I_GI4I.pdb	-29.479671478271484	-23.565120697021484
4n1e.pdb	4n1e_A_I_GI4L.pdb	-24.07126235961914	-23.76251983642578
4n1e.pdb	4n1e_A_I_GI4K.pdb	-23.071441650390625	-20.242319107055664
4n1e.pdb	4n1e_A_I_GI4M.pdb	-16.12053108215332	-15.614029884338379
4n1e.pdb	4n1e_A_I_GI4F.pdb	-16.23954200744629	-19.039920806884766
4n1e.pdb	4n1e_A_I_GI4P.pdb	-6.441836833953857	-7.126619815826416
4n1e.pdb	4n1e_A_I_GI4S.pdb	-11.699390411376953	-8.654679298400879
4n1e.pdb	4n1e_A_I_GI4T.pdb	-18.267345428466797	-17.570409774780273
4n1e.pdb	4n1e_A_I_GI4W.pdb	-30.75701141357422	-34.644020080566406
4n1e.pdb	4n1e_A_I_GI4Y.pdb	-22.31497573852539	-18.523149490356445
4n1e.pdb	4n1e_A_I_GI4V.pdb	-19.768512725830078	-17.91254997253418
4n1e.pdb	4n1e_A_I_RI5A.pdb	-1.1714246273040771	-3.0311999320983887
4n1e.pdb	4n1e_A_I_RI5N.pdb	-1.43276846408844	-3.2014200687408447
4n1e.pdb	4n1e_A_I_RI5D.pdb	-1.7321656942367554	-3.9721500873565674
4n1e.pdb	4n1e_A_I_RI5C.pdb	-1.3790894746780396	-3.2197799682617188
4n1e.pdb	4n1e_A_I_RI5Q.pdb	-1.3762177228927612	-3.5981900691986084
4n1e.pdb	4n1e_A_I_RI5E.pdb	-1.811926245689392	-3.8748700618743896
4n1e.pdb	4n1e_A_I_RI5G.pdb	-1.2344797849655151	-3.0874900817871094
4n1e.pdb	4n1e_A_I_RI5H.pdb	-1.2478636503219604	-3.237689971923828
4n1e.pdb	4n1e_A_I_RI5I.pdb	-1.1183654069900513	-3.039099931716919
4n1e.pdb	4n1e_A_I_RI5L.pdb	-1.0600461959838867	-2.961740016937256
4n1e.pdb	4n1e_A_I_RI5K.pdb	-1.4655874967575073	-2.4059998989105225
4n1e.pdb	4n1e_A_I_RI5M.pdb	-1.0817179679870605	-2.984679937362671
4n1e.pdb	4n1e_A_I_RI5F.pdb	-1.1028660535812378	-3.144740104675293
4n1e.pdb	4n1e_A_I_RI5P.pdb	-0.7546737194061279	-2.297339916229248
4n1e.pdb	4n1e_A_I_RI5S.pdb	-1.6067909002304077	-3.216200113296509
4n1e.pdb	4n1e_A_I_RI5T.pdb	-1.112528920173645	-3.031450033187866
4n1e.pdb	4n1e_A_I_RI5W.pdb	-0.7795650362968445	-3.0907599925994873
4n1e.pdb	4n1e_A_I_RI5Y.pdb	-2.458279609680176	-4.130579948425293
4n1e.pdb	4n1e_A_I_RI5V.pdb	-1.1277064085006714	-2.890630006790161
4n1e.pdb	4n1e_A_I_CI6A.pdb	0.21177615225315094	-1.0594300031661987
4n1e.pdb	4n1e_A_I_CI6R.pdb	0.2527281641960144	-0.3251599967479706
4n1e.pdb	4n1e_A_I_CI6N.pdb	0.14361004531383514	-1.5083800554275513
4n1e.pdb	4n1e_A_I_CI6D.pdb	-0.29769957065582275	-1.9405299425125122
4n1e.pdb	4n1e_A_I_CI6Q.pdb	-0.23231786489486694	-0.2659299969673157
4n1e.pdb	4n1e_A_I_CI6E.pdb	-0.375407338142395	-1.0994800329208374
4n1e.pdb	4n1e_A_I_CI6G.pdb	0.10604111850261688	-0.1344199925661087
4n1e.pdb	4n1e_A_I_CI6H.pdb	-0.15729807317256927	-0.8842700123786926
4n1e.pdb	4n1e_A_I_CI6I.pdb	-1.127903938293457	-0.4663900136947632
4n1e.pdb	4n1e_A_I_CI6L.pdb	0.4267427325248718	-0.1320600062608719
4n1e.pdb	4n1e_A_I_CI6K.pdb	-0.08504338562488556	-1.7672499418258667
4n1e.pdb	4n1e_A_I_CI6M.pdb	0.6340406537055969	1.6183799505233765
4n1e.pdb	4n1e_A_I_CI6F.pdb	0.017436444759368896	0.16221000254154205
4n1e.pdb	4n1e_A_I_CI6P.pdb	-3.49379563331604	-4.167019844055176
4n1e.pdb	4n1e_A_I_CI6S.pdb	0.2756843566894531	-0.777649998664856
4n1e.pdb	4n1e_A_I_CI6T.pdb	0.3917706608772278	-1.2059799432754517
4n1e.pdb	4n1e_A_I_CI6W.pdb	0.44012612104415894	-0.8402400016784668
4n1e.pdb	4n1e_A_I_CI6Y.pdb	0.12626998126506805	0.12816999852657318
4n1e.pdb	4n1e_A_I_CI6V.pdb	-1.226176142692566	-0.6507800221443176
4n1e.pdb	4n1e_A_I_EI7A.pdb	-0.53293776512146	-1.090630054473877
4n1e.pdb	4n1e_A_I_EI7R.pdb	-0.7118745446205139	-1.3117899894714355
4n1e.pdb	4n1e_A_I_EI7N.pdb	-0.7839217782020569	-1.6279300451278687
4n1e.pdb	4n1e_A_I_EI7D.pdb	-0.8700986504554749	-1.5652400255203247
4n1e.pdb	4n1e_A_I_EI7C.pdb	-0.8511536717414856	-1.618690013885498
4n1e.pdb	4n1e_A_I_EI7Q.pdb	-0.7650757431983948	-1.508489966392517
4n1e.pdb	4n1e_A_I_EI7G.pdb	-0.6046319603919983	-1.7667900323867798
4n1e.pdb	4n1e_A_I_EI7H.pdb	-0.539510190486908	-1.4918700456619263
4n1e.pdb	4n1e_A_I_EI7I.pdb	-2.2736737728118896	-2.588860034942627
4n1e.pdb	4n1e_A_I_EI7L.pdb	-0.16105172038078308	-1.0596799850463867
4n1e.pdb	4n1e_A_I_EI7K.pdb	-0.6376062631607056	-1.349660038948059
4n1e.pdb	4n1e_A_I_EI7M.pdb	-0.2513306140899658	-1.117400050163269
4n1e.pdb	4n1e_A_I_EI7F.pdb	-0.42109984159469604	-1.209220051765442
4n1e.pdb	4n1e_A_I_EI7P.pdb	-2.5715103149414062	-2.6510000228881836
4n1e.pdb	4n1e_A_I_EI7S.pdb	-0.7554715275764465	-1.7445100545883179
4n1e.pdb	4n1e_A_I_EI7T.pdb	-0.7334995865821838	-2.3033499717712402
4n1e.pdb	4n1e_A_I_EI7W.pdb	0.07123492658138275	-0.6053799986839294
4n1e.pdb	4n1e_A_I_EI7Y.pdb	-0.6974514126777649	-1.5142899751663208
4n1e.pdb	4n1e_A_I_EI7V.pdb	-0.8953967690467834	-1.8305200338363647
4n1e.pdb	4n1e_A_I_RI125A.pdb	-0.25247442722320557	-0.8655099868774414
4n1e.pdb	4n1e_A_I_RI125N.pdb	-0.45950841903686523	-0.26489999890327454
4n1e.pdb	4n1e_A_I_RI125D.pdb	-1.3569247722625732	-1.6031999588012695
4n1e.pdb	4n1e_A_I_RI125C.pdb	-0.7446435689926147	-0.9172800183296204
4n1e.pdb	4n1e_A_I_RI125Q.pdb	-0.4460288882255554	-0.18388999998569489
4n1e.pdb	4n1e_A_I_RI125E.pdb	-0.35610800981521606	0.0855100005865097
4n1e.pdb	4n1e_A_I_RI125G.pdb	-0.9393011331558228	-1.6924400329589844
4n1e.pdb	4n1e_A_I_RI125H.pdb	-0.38184356689453125	-1.5510400533676147
4n1e.pdb	4n1e_A_I_RI125I.pdb	-0.8604189157485962	-0.43230000138282776
4n1e.pdb	4n1e_A_I_RI125L.pdb	0.9413462281227112	0.9690499901771545
4n1e.pdb	4n1e_A_I_RI125K.pdb	-0.16183684766292572	-0.22415000200271606
4n1e.pdb	4n1e_A_I_RI125M.pdb	0.7739583849906921	0.28692999482154846
4n1e.pdb	4n1e_A_I_RI125F.pdb	-0.18816442787647247	-0.6662399768829346
4n1e.pdb	4n1e_A_I_RI125P.pdb	-1.3274017572402954	-1.7195199728012085
4n1e.pdb	4n1e_A_I_RI125S.pdb	-0.8375345468521118	-1.9563699960708618
4n1e.pdb	4n1e_A_I_RI125T.pdb	-0.7190512418746948	-1.1056499481201172
4n1e.pdb	4n1e_A_I_RI125W.pdb	-0.2667114734649658	-0.5316799879074097
4n1e.pdb	4n1e_A_I_RI125Y.pdb	-0.44880467653274536	-0.2924700081348419
4n1e.pdb	4n1e_A_I_RI125V.pdb	-0.22481603920459747	-0.016009999439120293
4n1e.pdb	4n1e_A_I_GI126A.pdb	-1.4054253101348877	-3.413800001144409
4n1e.pdb	4n1e_A_I_GI126R.pdb	-24.2548770904541	-21.56212043762207
4n1e.pdb	4n1e_A_I_GI126N.pdb	-3.689512252807617	-9.552997589111328
4n1e.pdb	4n1e_A_I_GI126D.pdb	-4.402781009674072	-8.341206550598145
4n1e.pdb	4n1e_A_I_GI126C.pdb	-4.227709770202637	-8.103713989257812
4n1e.pdb	4n1e_A_I_GI126Q.pdb	-9.386061668395996	-10.569330215454102
4n1e.pdb	4n1e_A_I_GI126E.pdb	-4.6878132820129395	-10.312689781188965
4n1e.pdb	4n1e_A_I_GI126H.pdb	-10.875381469726562	-12.882880210876465
4n1e.pdb	4n1e_A_I_GI126I.pdb	-8.572344779968262	-10.714719772338867
4n1e.pdb	4n1e_A_I_GI126L.pdb	-4.640491962432861	-8.36624526977539
4n1e.pdb	4n1e_A_I_GI126K.pdb	-20.282516479492188	-15.116209983825684
4n1e.pdb	4n1e_A_I_GI126M.pdb	-3.1635515689849854	-6.364490032196045
4n1e.pdb	4n1e_A_I_GI126F.pdb	-9.530586242675781	-11.730449676513672
4n1e.pdb	4n1e_A_I_GI126P.pdb	-5.947580814361572	-6.690100193023682
4n1e.pdb	4n1e_A_I_GI126S.pdb	-2.021522283554077	-3.4066500663757324
4n1e.pdb	4n1e_A_I_GI126T.pdb	-6.818183422088623	-7.328420162200928
4n1e.pdb	4n1e_A_I_GI126W.pdb	-17.08688735961914	-17.912809371948242
4n1e.pdb	4n1e_A_I_GI126Y.pdb	-10.357502937316895	-12.346440315246582
4n1e.pdb	4n1e_A_I_GI126V.pdb	-7.669732570648193	-8.245084762573242
1kxt.pdb	1kxt_B_A_PB31A.pdb	-0.5332179665565491	-0.23229999840259552
1kxt.pdb	1kxt_B_A_PB31R.pdb	-0.5391111373901367	-0.9000599980354309
1kxt.pdb	1kxt_B_A_PB31N.pdb	-0.8680233359336853	-0.6818299889564514
1kxt.pdb	1kxt_B_A_PB31D.pdb	-0.7271612882614136	-0.3312700092792511
1kxt.pdb	1kxt_B_A_PB31C.pdb	-0.47067391872406006	-0.3461500108242035
1kxt.pdb	1kxt_B_A_PB31Q.pdb	-0.4363192319869995	-0.9687299728393555
1kxt.pdb	1kxt_B_A_PB31E.pdb	-1.1079893112182617	0.04280000180006027
1kxt.pdb	1kxt_B_A_PB31G.pdb	-0.5547317266464233	-0.26930001378059387
1kxt.pdb	1kxt_B_A_PB31H.pdb	-0.40912556648254395	0.5666700005531311
1kxt.pdb	1kxt_B_A_PB31I.pdb	-0.328486829996109	-0.6636899709701538
1kxt.pdb	1kxt_B_A_PB31L.pdb	-0.18672208487987518	0.09132000058889389
1kxt.pdb	1kxt_B_A_PB31K.pdb	-0.9212686419487	-1.2888799905776978
1kxt.pdb	1kxt_B_A_PB31M.pdb	-0.06692168116569519	0.07401999831199646
1kxt.pdb	1kxt_B_A_PB31F.pdb	-0.33836913108825684	-0.1097399964928627
1kxt.pdb	1kxt_B_A_PB31S.pdb	-0.509962797164917	-0.25005999207496643
1kxt.pdb	1kxt_B_A_PB31T.pdb	-0.40598779916763306	-0.7166200280189514
1kxt.pdb	1kxt_B_A_PB31W.pdb	-5.08554744720459	-2.754689931869507
1kxt.pdb	1kxt_B_A_PB31Y.pdb	-0.4146626591682434	0.19986000657081604
1kxt.pdb	1kxt_B_A_PB31V.pdb	-0.34614843130111694	-0.2546600103378296
1kxt.pdb	1kxt_B_A_YB35A.pdb	0.04460076987743378	-0.6777399778366089
1kxt.pdb	1kxt_B_A_YB35R.pdb	-0.3785991668701172	0.669700026512146
1kxt.pdb	1kxt_B_A_YB35N.pdb	-0.2842727303504944	-0.534500002861023
1kxt.pdb	1kxt_B_A_YB35D.pdb	-0.060913220047950745	-0.7633000016212463
1kxt.pdb	1kxt_B_A_YB35C.pdb	-0.02871944010257721	-0.5860900282859802
1kxt.pdb	1kxt_B_A_YB35Q.pdb	-0.13602037727832794	-0.3943299949169159
1kxt.pdb	1kxt_B_A_YB35E.pdb	-0.02482779324054718	-0.6568199992179871
1kxt.pdb	1kxt_B_A_YB35G.pdb	-0.05374915897846222	-0.9826499819755554
1kxt.pdb	1kxt_B_A_YB35H.pdb	-0.03173704445362091	-0.24634000658988953
1kxt.pdb	1kxt_B_A_YB35I.pdb	0.08548794686794281	-0.5688599944114685
1kxt.pdb	1kxt_B_A_YB35L.pdb	-0.2096162587404251	-0.5781499743461609
1kxt.pdb	1kxt_B_A_YB35K.pdb	-0.07460059225559235	0.8107900023460388
1kxt.pdb	1kxt_B_A_YB35M.pdb	0.18782590329647064	0.1556600034236908
1kxt.pdb	1kxt_B_A_YB35F.pdb	-0.16461755335330963	0.013790000230073929
1kxt.pdb	1kxt_B_A_YB35P.pdb	0.13879810273647308	-0.6602399945259094
1kxt.pdb	1kxt_B_A_YB35S.pdb	-0.27335941791534424	-0.66839998960495
1kxt.pdb	1kxt_B_A_YB35T.pdb	-0.10285390913486481	-0.5304499864578247
1kxt.pdb	1kxt_B_A_YB35W.pdb	-0.2146953046321869	0.3053300082683563
1kxt.pdb	1kxt_B_A_YB35V.pdb	0.10089413821697235	-0.43963000178337097
1kxt.pdb	1kxt_B_A_CB43A.pdb	0.016877248883247375	-0.162650004029274
1kxt.pdb	1kxt_B_A_CB43R.pdb	-0.5384014248847961	-0.034710001200437546
1kxt.pdb	1kxt_B_A_CB43N.pdb	-0.12948620319366455	0.089649997651577
1kxt.pdb	1kxt_B_A_CB43D.pdb	-0.31656286120414734	-0.07711999863386154
[truncated: 94,787 more rows]
