# Supplementary material for: Investigating the volume and diversity of data needed for generalizable antibody–antigen ΔΔG prediction
Source: Nat Comput Sci. 2025 Jul 8;5(8):635–47. doi: 10.1038/s43588-025-00823-8 (PMC12374841; doi:10.1038/s43588-025-00823-8)
Supplement: Supplementary file 4 — Unprocessed Graphinity model predictions and true values for experimental and synthetic ΔΔG values. [file 43588_2025_823_MOESM4_ESM.zip › Figure2/Figure2b-Graphinity_Predictions-10FoldCV_CDR_SeqId/Graphinity_Predictions-Synthetic_FoldX_ddG_942723-10FoldCV_CDR_SeqId/Graphinity_predictions_test-Foldx_ddG_942723-cutoff_90-fold3.csv]

wt_pdb	mut_pdb	pred_score	true_label
7a17.pdb	7a17_B_A_TB28A.pdb	-0.19778397679328918	-0.7473999857902527
7a17.pdb	7a17_B_A_TB28R.pdb	-0.3483322262763977	-0.7027999758720398
7a17.pdb	7a17_B_A_TB28N.pdb	-0.9091193675994873	-0.8776999711990356
7a17.pdb	7a17_B_A_TB28D.pdb	-0.49589845538139343	-1.2101000547409058
7a17.pdb	7a17_B_A_TB28C.pdb	0.0013325214385986328	0.17679999768733978
7a17.pdb	7a17_B_A_TB28Q.pdb	-0.43327561020851135	-0.2143000066280365
7a17.pdb	7a17_B_A_TB28E.pdb	-0.5260786414146423	-1.0255999565124512
7a17.pdb	7a17_B_A_TB28G.pdb	-0.2228272408246994	-1.2461999654769897
7a17.pdb	7a17_B_A_TB28H.pdb	-1.5511257648468018	-2.4245998859405518
7a17.pdb	7a17_B_A_TB28I.pdb	-0.030708417296409607	0.11299999803304672
7a17.pdb	7a17_B_A_TB28L.pdb	0.39982566237449646	0.6575999855995178
7a17.pdb	7a17_B_A_TB28K.pdb	-0.07244409620761871	-0.6960999965667725
7a17.pdb	7a17_B_A_TB28M.pdb	0.15874040126800537	0.878600001335144
7a17.pdb	7a17_B_A_TB28F.pdb	-1.033012866973877	-0.7594000101089478
7a17.pdb	7a17_B_A_TB28P.pdb	-0.4981165826320648	-0.8300999999046326
7a17.pdb	7a17_B_A_TB28S.pdb	-0.27675631642341614	-1.2028000354766846
7a17.pdb	7a17_B_A_TB28W.pdb	0.08515307307243347	-0.06920000165700912
7a17.pdb	7a17_B_A_TB28Y.pdb	-2.179917812347412	-2.0529000759124756
7a17.pdb	7a17_B_A_TB28V.pdb	-0.31205910444259644	-0.1396999955177307
7a17.pdb	7a17_B_A_FB31A.pdb	-0.6735494136810303	-2.647700071334839
7a17.pdb	7a17_B_A_FB31R.pdb	-0.8013876676559448	-3.1988699436187744
7a17.pdb	7a17_B_A_FB31N.pdb	-0.7175187468528748	-2.3833000659942627
7a17.pdb	7a17_B_A_FB31D.pdb	-0.8698022365570068	-3.086519956588745
7a17.pdb	7a17_B_A_FB31C.pdb	-0.6091057062149048	-2.326200008392334
7a17.pdb	7a17_B_A_FB31Q.pdb	-0.6020481586456299	-1.312399983406067
7a17.pdb	7a17_B_A_FB31E.pdb	-1.491875410079956	-3.5244901180267334
7a17.pdb	7a17_B_A_FB31G.pdb	-0.678591251373291	-3.285799980163574
7a17.pdb	7a17_B_A_FB31H.pdb	-1.0462020635604858	-1.7783000469207764
7a17.pdb	7a17_B_A_FB31I.pdb	-0.7508633136749268	-1.9407000541687012
7a17.pdb	7a17_B_A_FB31L.pdb	-0.24589920043945312	-1.1074999570846558
7a17.pdb	7a17_B_A_FB31K.pdb	-0.49166998267173767	-1.6411000490188599
7a17.pdb	7a17_B_A_FB31M.pdb	-0.06741757690906525	-1.32260000705719
7a17.pdb	7a17_B_A_FB31P.pdb	-0.5975064039230347	-2.4748499393463135
7a17.pdb	7a17_B_A_FB31S.pdb	-1.2089552879333496	-2.966130018234253
7a17.pdb	7a17_B_A_FB31T.pdb	-1.1936655044555664	-2.1294000148773193
7a17.pdb	7a17_B_A_FB31W.pdb	-0.22006475925445557	0.22370000183582306
7a17.pdb	7a17_B_A_FB31Y.pdb	-0.276581346988678	-0.17419999837875366
7a17.pdb	7a17_B_A_FB31V.pdb	-0.2860664427280426	-1.4736000299453735
7a17.pdb	7a17_B_A_WB53A.pdb	-0.4285554587841034	-1.6430000066757202
7a17.pdb	7a17_B_A_WB53R.pdb	-0.8722175359725952	-2.4502201080322266
7a17.pdb	7a17_B_A_WB53N.pdb	-0.3606009781360626	-1.760599970817566
7a17.pdb	7a17_B_A_WB53D.pdb	-0.9996824264526367	-1.8128000497817993
7a17.pdb	7a17_B_A_WB53C.pdb	-0.40413346886634827	-1.6546000242233276
7a17.pdb	7a17_B_A_WB53Q.pdb	-0.5436931848526001	-1.5029000043869019
7a17.pdb	7a17_B_A_WB53E.pdb	-1.2761857509613037	-2.117799997329712
7a17.pdb	7a17_B_A_WB53G.pdb	-0.3588379919528961	-1.9617999792099
7a17.pdb	7a17_B_A_WB53H.pdb	-0.6757358312606812	-1.1871999502182007
7a17.pdb	7a17_B_A_WB53I.pdb	-0.294175922870636	-2.1249001026153564
7a17.pdb	7a17_B_A_WB53L.pdb	0.0499039888381958	-2.2399001121520996
7a17.pdb	7a17_B_A_WB53K.pdb	-0.21985594928264618	-0.5776000022888184
7a17.pdb	7a17_B_A_WB53M.pdb	-0.0931350588798523	-1.277400016784668
7a17.pdb	7a17_B_A_WB53F.pdb	0.1775900423526764	-0.6620000004768372
7a17.pdb	7a17_B_A_WB53P.pdb	-0.7967708110809326	-1.9436999559402466
7a17.pdb	7a17_B_A_WB53S.pdb	-0.7025132179260254	-1.7411999702453613
7a17.pdb	7a17_B_A_WB53T.pdb	-0.6180298328399658	-1.7378000020980835
7a17.pdb	7a17_B_A_WB53Y.pdb	0.5973975658416748	-0.03700000047683716
7a17.pdb	7a17_B_A_WB53V.pdb	-0.629649817943573	-1.8625999689102173
7a17.pdb	7a17_B_A_RB99A.pdb	-0.5267916917800903	0.12210000306367874
7a17.pdb	7a17_B_A_RB99N.pdb	-0.8506495952606201	1.5211999416351318
7a17.pdb	7a17_B_A_RB99D.pdb	-1.6758673191070557	-0.2508000135421753
7a17.pdb	7a17_B_A_RB99C.pdb	-0.683324933052063	0.22540000081062317
7a17.pdb	7a17_B_A_RB99Q.pdb	-0.7209137678146362	1.6577999591827393
7a17.pdb	7a17_B_A_RB99E.pdb	-0.9517315626144409	0.12880000472068787
7a17.pdb	7a17_B_A_RB99G.pdb	-0.5169399976730347	-0.22059999406337738
7a17.pdb	7a17_B_A_RB99H.pdb	-2.773886203765869	-0.590499997138977
7a17.pdb	7a17_B_A_RB99I.pdb	-0.4170219898223877	0.7720000147819519
7a17.pdb	7a17_B_A_RB99L.pdb	-0.7082717418670654	0.8079000115394592
7a17.pdb	7a17_B_A_RB99K.pdb	-0.6895742416381836	0.38999998569488525
7a17.pdb	7a17_B_A_RB99M.pdb	-0.6299408674240112	0.8317999839782715
7a17.pdb	7a17_B_A_RB99F.pdb	-1.8823131322860718	0.6115000247955322
7a17.pdb	7a17_B_A_RB99P.pdb	-0.8111934661865234	0.1290999948978424
7a17.pdb	7a17_B_A_RB99S.pdb	-0.5928428173065186	-1.4931999444961548
7a17.pdb	7a17_B_A_RB99T.pdb	-1.175323724746704	0.008899999782443047
7a17.pdb	7a17_B_A_RB99W.pdb	-0.7545918226242065	0.0142000000923872
7a17.pdb	7a17_B_A_RB99Y.pdb	-1.0657869577407837	0.8676999807357788
7a17.pdb	7a17_B_A_RB99V.pdb	-0.4256332814693451	0.7656000256538391
7a17.pdb	7a17_B_A_AB100R.pdb	-4.180266857147217	-2.007200002670288
7a17.pdb	7a17_B_A_AB100N.pdb	-0.41979607939720154	-0.7135000228881836
7a17.pdb	7a17_B_A_AB100D.pdb	-10.441679000854492	-8.988639831542969
7a17.pdb	7a17_B_A_AB100C.pdb	-1.0317208766937256	-0.7854999899864197
7a17.pdb	7a17_B_A_AB100Q.pdb	0.8656384944915771	-0.18639999628067017
7a17.pdb	7a17_B_A_AB100E.pdb	-1.1976842880249023	-2.462670087814331
7a17.pdb	7a17_B_A_AB100G.pdb	0.05440181493759155	-0.6692000031471252
7a17.pdb	7a17_B_A_AB100H.pdb	-0.4905349910259247	-2.7042601108551025
7a17.pdb	7a17_B_A_AB100I.pdb	-0.7604597806930542	-0.8808000087738037
7a17.pdb	7a17_B_A_AB100L.pdb	-0.19862213730812073	-2.341099977493286
7a17.pdb	7a17_B_A_AB100K.pdb	-3.0683867931365967	-1.5585999488830566
7a17.pdb	7a17_B_A_AB100M.pdb	-0.7478710412979126	-1.1955000162124634
7a17.pdb	7a17_B_A_AB100F.pdb	-10.324531555175781	-9.8364896774292
7a17.pdb	7a17_B_A_AB100P.pdb	-3.3082475662231445	-1.1970000267028809
7a17.pdb	7a17_B_A_AB100S.pdb	-0.5621294379234314	-0.34220001101493835
7a17.pdb	7a17_B_A_AB100T.pdb	-0.5681139230728149	-1.0232000350952148
7a17.pdb	7a17_B_A_AB100W.pdb	-15.126738548278809	-16.728179931640625
7a17.pdb	7a17_B_A_AB100Y.pdb	-1.7061156034469604	-2.5636699199676514
7a17.pdb	7a17_B_A_AB100V.pdb	-1.217781901359558	-2.1946001052856445
7a17.pdb	7a17_B_A_IB101A.pdb	-0.6412538290023804	-2.5915300846099854
7a17.pdb	7a17_B_A_IB101R.pdb	-2.0496363639831543	-5.5505900382995605
7a17.pdb	7a17_B_A_IB101N.pdb	-1.0229164361953735	-2.8208301067352295
7a17.pdb	7a17_B_A_IB101D.pdb	-0.6711704134941101	-3.0102899074554443
7a17.pdb	7a17_B_A_IB101C.pdb	-0.5431339740753174	-1.9520000219345093
7a17.pdb	7a17_B_A_IB101Q.pdb	-1.8611204624176025	-2.6694400310516357
7a17.pdb	7a17_B_A_IB101E.pdb	-2.2152700424194336	-4.410120010375977
7a17.pdb	7a17_B_A_IB101G.pdb	-0.5482779741287231	-3.353790044784546
7a17.pdb	7a17_B_A_IB101H.pdb	-6.83650016784668	-7.952209949493408
7a17.pdb	7a17_B_A_IB101L.pdb	-0.03932514786720276	-0.570900022983551
7a17.pdb	7a17_B_A_IB101K.pdb	-0.44019460678100586	-2.0636000633239746
7a17.pdb	7a17_B_A_IB101M.pdb	-3.230588912963867	-2.0727999210357666
7a17.pdb	7a17_B_A_IB101F.pdb	-10.97504997253418	-9.404239654541016
7a17.pdb	7a17_B_A_IB101P.pdb	-3.0010697841644287	-3.5416901111602783
7a17.pdb	7a17_B_A_IB101S.pdb	-0.636662483215332	-2.955970048904419
7a17.pdb	7a17_B_A_IB101T.pdb	-1.0018446445465088	-1.7034000158309937
7a17.pdb	7a17_B_A_IB101W.pdb	-20.928722381591797	-19.904590606689453
7a17.pdb	7a17_B_A_IB101Y.pdb	-19.553503036499023	-19.312490463256836
7a17.pdb	7a17_B_A_IB101V.pdb	-0.44681328535079956	-0.3718999922275543
7a17.pdb	7a17_B_A_EB102A.pdb	0.5593892335891724	0.05270000174641609
7a17.pdb	7a17_B_A_EB102R.pdb	0.47433820366859436	0.3382999897003174
7a17.pdb	7a17_B_A_EB102N.pdb	0.35574713349342346	-0.3181999921798706
7a17.pdb	7a17_B_A_EB102D.pdb	0.22660541534423828	-0.20909999310970306
7a17.pdb	7a17_B_A_EB102C.pdb	0.5823678970336914	0.05620000138878822
7a17.pdb	7a17_B_A_EB102Q.pdb	0.334537535905838	-0.20000000298023224
7a17.pdb	7a17_B_A_EB102G.pdb	0.4765695631504059	-0.36090001463890076
7a17.pdb	7a17_B_A_EB102H.pdb	-0.3426682949066162	-0.018200000748038292
7a17.pdb	7a17_B_A_EB102I.pdb	0.666104793548584	-0.3682999908924103
7a17.pdb	7a17_B_A_EB102L.pdb	1.1995172500610352	0.4724999964237213
7a17.pdb	7a17_B_A_EB102K.pdb	0.5472631454467773	0.6514000296592712
7a17.pdb	7a17_B_A_EB102M.pdb	1.2700713872909546	0.8001999855041504
7a17.pdb	7a17_B_A_EB102F.pdb	1.1038339138031006	0.9462000131607056
7a17.pdb	7a17_B_A_EB102P.pdb	-3.292198657989502	-2.8351099491119385
7a17.pdb	7a17_B_A_EB102S.pdb	0.00962577760219574	-0.21709999442100525
7a17.pdb	7a17_B_A_EB102T.pdb	0.05012774467468262	0.16910000145435333
7a17.pdb	7a17_B_A_EB102W.pdb	1.2544792890548706	0.7019000053405762
7a17.pdb	7a17_B_A_EB102Y.pdb	0.3789479434490204	0.8472999930381775
7a17.pdb	7a17_B_A_EB102V.pdb	0.5523054599761963	0.19930000603199005
7a17.pdb	7a17_B_A_LA100A.pdb	-0.4827973246574402	0.1784999966621399
7a17.pdb	7a17_B_A_LA100R.pdb	-0.6305945515632629	0.09030000120401382
7a17.pdb	7a17_B_A_LA100N.pdb	-0.44742265343666077	-0.03280000016093254
7a17.pdb	7a17_B_A_LA100D.pdb	-0.4271225929260254	0.3767000138759613
7a17.pdb	7a17_B_A_LA100C.pdb	-0.3889329433441162	-0.09939999878406525
7a17.pdb	7a17_B_A_LA100Q.pdb	-0.7334202527999878	0.26499998569488525
7a17.pdb	7a17_B_A_LA100E.pdb	-0.5542029142379761	0.3944999873638153
7a17.pdb	7a17_B_A_LA100G.pdb	-0.6203999519348145	0.016699999570846558
7a17.pdb	7a17_B_A_LA100H.pdb	-0.5889822840690613	0.30399999022483826
7a17.pdb	7a17_B_A_LA100I.pdb	-0.39070433378219604	0.4537999927997589
7a17.pdb	7a17_B_A_LA100K.pdb	-0.5212229490280151	-0.12479999661445618
7a17.pdb	7a17_B_A_LA100M.pdb	-0.3074195086956024	0.18400000035762787
7a17.pdb	7a17_B_A_LA100F.pdb	-0.41401663422584534	0.5533999800682068
7a17.pdb	7a17_B_A_LA100P.pdb	-0.34793853759765625	0.32199999690055847
7a17.pdb	7a17_B_A_LA100S.pdb	-0.6488151550292969	0.23350000381469727
7a17.pdb	7a17_B_A_LA100T.pdb	-0.4993967115879059	0.22779999673366547
7a17.pdb	7a17_B_A_LA100W.pdb	-0.4406711459159851	0.8661999702453613
7a17.pdb	7a17_B_A_LA100Y.pdb	-0.39924630522727966	0.894599974155426
7a17.pdb	7a17_B_A_LA100V.pdb	-0.4250428378582001	0.17520000040531158
7a17.pdb	7a17_B_A_LA101A.pdb	-0.7745640277862549	-0.6718999743461609
7a17.pdb	7a17_B_A_LA101R.pdb	-0.879352331161499	-1.461300015449524
7a17.pdb	7a17_B_A_LA101N.pdb	-0.93730628490448	-0.5281999707221985
7a17.pdb	7a17_B_A_LA101D.pdb	-1.0973111391067505	-0.6033999919891357
7a17.pdb	7a17_B_A_LA101C.pdb	-0.6035568714141846	-0.42410001158714294
7a17.pdb	7a17_B_A_LA101Q.pdb	-0.8480322360992432	-0.6223999857902527
7a17.pdb	7a17_B_A_LA101E.pdb	-0.5858802795410156	-0.756600022315979
7a17.pdb	7a17_B_A_LA101G.pdb	-0.7752320766448975	-0.8539000153541565
7a17.pdb	7a17_B_A_LA101H.pdb	-1.032941222190857	-1.3738000392913818
7a17.pdb	7a17_B_A_LA101I.pdb	-0.6189575791358948	-0.576200008392334
7a17.pdb	7a17_B_A_LA101K.pdb	-0.7567579746246338	-0.6442000269889832
7a17.pdb	7a17_B_A_LA101M.pdb	-0.7447824478149414	-0.5199000239372253
7a17.pdb	7a17_B_A_LA101F.pdb	-2.03061842918396	-3.5693299770355225
7a17.pdb	7a17_B_A_LA101P.pdb	-0.8285918235778809	-0.7626000046730042
7a17.pdb	7a17_B_A_LA101S.pdb	-0.8017498254776001	-0.8166000247001648
7a17.pdb	7a17_B_A_LA101T.pdb	-0.8278522491455078	-0.29580000042915344
7a17.pdb	7a17_B_A_LA101W.pdb	-4.266304016113281	-4.085669994354248
7a17.pdb	7a17_B_A_LA101Y.pdb	-5.086484432220459	-4.197400093078613
7a17.pdb	7a17_B_A_LA101V.pdb	-0.6639788150787354	-0.32499998807907104
7a17.pdb	7a17_B_A_AA102R.pdb	-0.3759850263595581	-3.0581700801849365
7a17.pdb	7a17_B_A_AA102N.pdb	-0.7944855690002441	-0.7681999802589417
7a17.pdb	7a17_B_A_AA102D.pdb	-1.0378029346466064	0.5942000150680542
7a17.pdb	7a17_B_A_AA102C.pdb	-0.22522161900997162	0.15279999375343323
7a17.pdb	7a17_B_A_AA102Q.pdb	-1.3863427639007568	-0.677299976348877
7a17.pdb	7a17_B_A_AA102E.pdb	-0.2931586802005768	0.8817999958992004
7a17.pdb	7a17_B_A_AA102G.pdb	-0.2704038619995117	-0.1316000074148178
7a17.pdb	7a17_B_A_AA102H.pdb	-0.3500349521636963	-0.3253999948501587
7a17.pdb	7a17_B_A_AA102I.pdb	-0.23606626689434052	0.3619999885559082
7a17.pdb	7a17_B_A_AA102L.pdb	0.12098565697669983	0.3605000078678131
7a17.pdb	7a17_B_A_AA102K.pdb	-0.4079282879829407	-0.5716000199317932
7a17.pdb	7a17_B_A_AA102M.pdb	0.10372039675712585	-0.7689999938011169
7a17.pdb	7a17_B_A_AA102F.pdb	-0.4835849702358246	-0.7608000040054321
7a17.pdb	7a17_B_A_AA102P.pdb	-0.044219642877578735	-0.38519999384880066
7a17.pdb	7a17_B_A_AA102S.pdb	-1.4268008470535278	-0.7512999773025513
7a17.pdb	7a17_B_A_AA102T.pdb	-0.6261727809906006	-0.5343000292778015
7a17.pdb	7a17_B_A_AA102W.pdb	-0.7830206155776978	0.15919999778270721
7a17.pdb	7a17_B_A_AA102Y.pdb	-0.5572230815887451	-0.6413000226020813
7a17.pdb	7a17_B_A_AA102V.pdb	-0.14257855713367462	0.3393999934196472
7a17.pdb	7a17_B_A_IA115A.pdb	-0.33420681953430176	-0.328000009059906
7a17.pdb	7a17_B_A_IA115R.pdb	-0.4028996229171753	-1.1944999694824219
7a17.pdb	7a17_B_A_IA115N.pdb	-0.6113216876983643	-0.3142000138759613
7a17.pdb	7a17_B_A_IA115D.pdb	-0.4418754577636719	-0.45080000162124634
7a17.pdb	7a17_B_A_IA115C.pdb	-0.3095678985118866	-0.3407000005245209
7a17.pdb	7a17_B_A_IA115Q.pdb	-0.50322425365448	-0.766700029373169
7a17.pdb	7a17_B_A_IA115E.pdb	-0.19964075088500977	-1.0672999620437622
7a17.pdb	7a17_B_A_IA115G.pdb	-0.2756410241127014	-0.4348999857902527
7a17.pdb	7a17_B_A_IA115H.pdb	-0.597054123878479	-0.8266000151634216
7a17.pdb	7a17_B_A_IA115L.pdb	-0.01833769679069519	0.30320000648498535
7a17.pdb	7a17_B_A_IA115K.pdb	-0.5931665897369385	-1.1639000177383423
7a17.pdb	7a17_B_A_IA115M.pdb	0.05441802740097046	0.4700999855995178
7a17.pdb	7a17_B_A_IA115F.pdb	-0.3511636555194855	-0.6283000111579895
7a17.pdb	7a17_B_A_IA115P.pdb	-0.3248410224914551	0.15129999816417694
7a17.pdb	7a17_B_A_IA115S.pdb	-0.5834934711456299	-0.31439998745918274
7a17.pdb	7a17_B_A_IA115T.pdb	-0.3219624161720276	0.03889999911189079
7a17.pdb	7a17_B_A_IA115W.pdb	-1.103947639465332	-0.7664999961853027
7a17.pdb	7a17_B_A_IA115Y.pdb	-0.28830212354660034	-0.5241000056266785
7a17.pdb	7a17_B_A_IA115V.pdb	-0.25286439061164856	0.028999999165534973
7a17.pdb	7a17_B_A_PA117A.pdb	-0.20133163034915924	-0.09690000116825104
7a17.pdb	7a17_B_A_PA117R.pdb	-0.5514802932739258	0.08649999648332596
7a17.pdb	7a17_B_A_PA117N.pdb	-0.36191800236701965	-0.1535000056028366
7a17.pdb	7a17_B_A_PA117D.pdb	-0.5192433595657349	-0.4964999854564667
7a17.pdb	7a17_B_A_PA117C.pdb	-0.16670465469360352	-0.1265999972820282
7a17.pdb	7a17_B_A_PA117Q.pdb	0.040233880281448364	-0.5080999732017517
7a17.pdb	7a17_B_A_PA117E.pdb	-0.47161102294921875	-0.6312999725341797
7a17.pdb	7a17_B_A_PA117G.pdb	-0.22226805984973907	0.11559999734163284
7a17.pdb	7a17_B_A_PA117H.pdb	-0.49892324209213257	0.2639999985694885
7a17.pdb	7a17_B_A_PA117I.pdb	-0.07698807120323181	0.0044999998062849045
7a17.pdb	7a17_B_A_PA117L.pdb	-0.17545875906944275	-0.1467999964952469
7a17.pdb	7a17_B_A_PA117K.pdb	-0.24678343534469604	0.026900000870227814
7a17.pdb	7a17_B_A_PA117M.pdb	0.35862967371940613	0.8472999930381775
7a17.pdb	7a17_B_A_PA117F.pdb	-0.277394562959671	-0.11180000007152557
7a17.pdb	7a17_B_A_PA117S.pdb	-0.416435182094574	-0.09679999947547913
7a17.pdb	7a17_B_A_PA117T.pdb	-0.5135536193847656	-0.400299996137619
7a17.pdb	7a17_B_A_PA117W.pdb	-0.35176217555999756	-0.156700000166893
7a17.pdb	7a17_B_A_PA117Y.pdb	0.42469194531440735	0.6072999835014343
7a17.pdb	7a17_B_A_PA117V.pdb	-0.401351660490036	-0.06759999692440033
7a17.pdb	7a17_B_A_AA120R.pdb	-0.55185866355896	-0.9794999957084656
7a17.pdb	7a17_B_A_AA120N.pdb	-0.2457120716571808	0.018200000748038292
7a17.pdb	7a17_B_A_AA120D.pdb	-0.6969622373580933	-0.9513000249862671
7a17.pdb	7a17_B_A_AA120C.pdb	-0.251024067401886	-0.5946999788284302
7a17.pdb	7a17_B_A_AA120Q.pdb	-0.5230505466461182	-0.7174999713897705
7a17.pdb	7a17_B_A_AA120E.pdb	-0.7834517955780029	-1.118899941444397
7a17.pdb	7a17_B_A_AA120G.pdb	-0.3241143226623535	-0.489300012588501
7a17.pdb	7a17_B_A_AA120H.pdb	-3.0603137016296387	-3.0478999614715576
7a17.pdb	7a17_B_A_AA120I.pdb	-1.7716474533081055	-0.8547999858856201
7a17.pdb	7a17_B_A_AA120L.pdb	0.4346032440662384	0.19949999451637268
7a17.pdb	7a17_B_A_AA120K.pdb	-3.2606430053710938	-3.854029893875122
7a17.pdb	7a17_B_A_AA120M.pdb	-0.14169156551361084	-0.04399999976158142
7a17.pdb	7a17_B_A_AA120F.pdb	-2.5968730449676514	-2.475480079650879
7a17.pdb	7a17_B_A_AA120P.pdb	-1.0388346910476685	-0.7736999988555908
7a17.pdb	7a17_B_A_AA120S.pdb	-0.3678150177001953	-0.6419000029563904
7a17.pdb	7a17_B_A_AA120T.pdb	-0.7186915874481201	-0.4357999861240387
7a17.pdb	7a17_B_A_AA120W.pdb	-0.8834336996078491	-1.3181999921798706
7a17.pdb	7a17_B_A_AA120Y.pdb	-12.783147811889648	-10.22095012664795
7a17.pdb	7a17_B_A_AA120V.pdb	-0.16824877262115479	0.49459999799728394
7a17.pdb	7a17_B_A_PA121A.pdb	-0.3802231252193451	-0.4174000024795532
7a17.pdb	7a17_B_A_PA121R.pdb	-0.25186246633529663	0.30720001459121704
7a17.pdb	7a17_B_A_PA121N.pdb	-0.6432664394378662	-0.2597000002861023
7a17.pdb	7a17_B_A_PA121D.pdb	-0.9708157777786255	-1.3467999696731567
7a17.pdb	7a17_B_A_PA121C.pdb	-0.5065586566925049	-0.5088000297546387
7a17.pdb	7a17_B_A_PA121Q.pdb	-0.5708293914794922	0.0364999994635582
7a17.pdb	7a17_B_A_PA121E.pdb	-0.7270590662956238	-0.621999979019165
7a17.pdb	7a17_B_A_PA121G.pdb	-0.3758928179740906	-0.47780001163482666
7a17.pdb	7a17_B_A_PA121H.pdb	-0.3109571933746338	-0.39480000734329224
7a17.pdb	7a17_B_A_PA121I.pdb	-0.3556217849254608	-0.35179999470710754
7a17.pdb	7a17_B_A_PA121L.pdb	-0.46126770973205566	-0.3075000047683716
7a17.pdb	7a17_B_A_PA121K.pdb	-0.47558802366256714	0.24070000648498535
7a17.pdb	7a17_B_A_PA121M.pdb	-0.5612719058990479	-0.478300005197525
7a17.pdb	7a17_B_A_PA121F.pdb	-0.45633095502853394	-0.2476000040769577
7a17.pdb	7a17_B_A_PA121S.pdb	-0.7407382726669312	-0.9300000071525574
7a17.pdb	7a17_B_A_PA121T.pdb	-0.7390896081924438	-1.0190999507904053
7a17.pdb	7a17_B_A_PA121W.pdb	-0.11137809604406357	0.727400004863739
7a17.pdb	7a17_B_A_PA121Y.pdb	0.4584817588329315	0.5756000280380249
7a17.pdb	7a17_B_A_PA121V.pdb	-0.33954760432243347	-0.15440000593662262
7a17.pdb	7a17_B_A_IA123A.pdb	-0.616519570350647	0.002300000051036477
7a17.pdb	7a17_B_A_IA123R.pdb	-0.5237874388694763	-0.33090001344680786
7a17.pdb	7a17_B_A_IA123N.pdb	-0.7475653886795044	-0.05779999867081642
7a17.pdb	7a17_B_A_IA123D.pdb	-0.42516788840293884	-0.17270000278949738
7a17.pdb	7a17_B_A_IA123C.pdb	-0.56819748878479	0.039000000804662704
7a17.pdb	7a17_B_A_IA123Q.pdb	-0.3133155405521393	-0.16930000483989716
7a17.pdb	7a17_B_A_IA123E.pdb	-0.6405597925186157	-0.31869998574256897
7a17.pdb	7a17_B_A_IA123G.pdb	-0.6584568023681641	-0.47440001368522644
7a17.pdb	7a17_B_A_IA123H.pdb	-0.6841346025466919	-0.22390000522136688
7a17.pdb	7a17_B_A_IA123L.pdb	-0.3684064745903015	-0.13339999318122864
7a17.pdb	7a17_B_A_IA123K.pdb	-0.6117491722106934	-0.09640000015497208
7a17.pdb	7a17_B_A_IA123M.pdb	-0.5760985612869263	-0.274399995803833
7a17.pdb	7a17_B_A_IA123F.pdb	-0.4619474709033966	-0.28760001063346863
7a17.pdb	7a17_B_A_IA123P.pdb	-0.26940178871154785	-0.8683000206947327
7a17.pdb	7a17_B_A_IA123S.pdb	-0.8692158460617065	-0.210099995136261
7a17.pdb	7a17_B_A_IA123T.pdb	-0.635496199131012	-0.313400000333786
7a17.pdb	7a17_B_A_IA123W.pdb	-0.6981687545776367	-0.4765999913215637
7a17.pdb	7a17_B_A_IA123Y.pdb	-0.6691592335700989	-0.23680000007152557
7a17.pdb	7a17_B_A_IA123V.pdb	-0.4204961359500885	0.36410000920295715
7a17.pdb	7a17_B_A_RA124A.pdb	0.6648939847946167	0.028300000354647636
7a17.pdb	7a17_B_A_RA124N.pdb	0.5079745054244995	-0.517300009727478
7a17.pdb	7a17_B_A_RA124D.pdb	0.6726481914520264	-1.1922999620437622
7a17.pdb	7a17_B_A_RA124C.pdb	0.7725064754486084	0.1256999969482422
7a17.pdb	7a17_B_A_RA124Q.pdb	0.6626131534576416	0.1509999930858612
7a17.pdb	7a17_B_A_RA124E.pdb	0.6689656972885132	-0.7615000009536743
7a17.pdb	7a17_B_A_RA124G.pdb	0.8435927629470825	-0.6175000071525574
7a17.pdb	7a17_B_A_RA124H.pdb	0.5772377252578735	-0.20600000023841858
7a17.pdb	7a17_B_A_RA124I.pdb	0.22147783637046814	0.29600000381469727
7a17.pdb	7a17_B_A_RA124L.pdb	1.3662582635879517	1.0947999954223633
7a17.pdb	7a17_B_A_RA124K.pdb	0.3553689420223236	0.3066999912261963
7a17.pdb	7a17_B_A_RA124M.pdb	0.5350581407546997	0.3896999955177307
7a17.pdb	7a17_B_A_RA124F.pdb	-0.6797280311584473	-0.2498999983072281
7a17.pdb	7a17_B_A_RA124P.pdb	0.43859806656837463	-0.37130001187324524
7a17.pdb	7a17_B_A_RA124S.pdb	0.6637399196624756	-0.461899995803833
7a17.pdb	7a17_B_A_RA124T.pdb	0.32191982865333557	0.01590000092983246
7a17.pdb	7a17_B_A_RA124W.pdb	0.98764967918396	1.030900001525879
7a17.pdb	7a17_B_A_RA124Y.pdb	-1.9397077560424805	-2.0943000316619873
7a17.pdb	7a17_B_A_RA124V.pdb	0.13506364822387695	0.38370001316070557
7a17.pdb	7a17_B_A_DA125A.pdb	-0.8897533416748047	-0.92330002784729
7a17.pdb	7a17_B_A_DA125R.pdb	-1.1205841302871704	-3.10686993598938
7a17.pdb	7a17_B_A_DA125N.pdb	-0.8140428066253662	-0.8600000143051147
7a17.pdb	7a17_B_A_DA125C.pdb	-1.1826995611190796	-0.7854999899864197
7a17.pdb	7a17_B_A_DA125Q.pdb	-0.8820253610610962	-0.6060000061988831
7a17.pdb	7a17_B_A_DA125E.pdb	-2.0398900508880615	-0.40790000557899475
7a17.pdb	7a17_B_A_DA125G.pdb	-0.7268482446670532	-0.8784000277519226
7a17.pdb	7a17_B_A_DA125H.pdb	-3.0593173503875732	-1.7669999599456787
7a17.pdb	7a17_B_A_DA125I.pdb	-1.024446964263916	-1.160599946975708
7a17.pdb	7a17_B_A_DA125L.pdb	-0.45845112204551697	-0.7975000143051147
7a17.pdb	7a17_B_A_DA125K.pdb	-1.1797730922698975	-3.071190118789673
7a17.pdb	7a17_B_A_DA125M.pdb	-0.49303945899009705	-0.8220000267028809
7a17.pdb	7a17_B_A_DA125F.pdb	-1.539237380027771	-2.162899971008301
7a17.pdb	7a17_B_A_DA125P.pdb	-0.808854341506958	-2.1686999797821045
7a17.pdb	7a17_B_A_DA125S.pdb	-1.1036343574523926	-1.184999942779541
7a17.pdb	7a17_B_A_DA125T.pdb	-1.038897156715393	-1.01419997215271
7a17.pdb	7a17_B_A_DA125W.pdb	-0.5785797834396362	-1.3431999683380127
7a17.pdb	7a17_B_A_DA125Y.pdb	-0.8659539222717285	-1.6297999620437622
7a17.pdb	7a17_B_A_DA125V.pdb	-0.8879441022872925	-1.0599000453948975
7a17.pdb	7a17_B_A_VA126A.pdb	-0.8636085987091064	-1.1232999563217163
7a17.pdb	7a17_B_A_VA126R.pdb	-3.436553955078125	-7.474309921264648
7a17.pdb	7a17_B_A_VA126N.pdb	-0.4164245128631592	-0.04490000009536743
7a17.pdb	7a17_B_A_VA126D.pdb	-1.1640454530715942	-0.45820000767707825
7a17.pdb	7a17_B_A_VA126C.pdb	-0.38764989376068115	-0.49630001187324524
7a17.pdb	7a17_B_A_VA126Q.pdb	-0.2193853110074997	-0.429500013589859
7a17.pdb	7a17_B_A_VA126E.pdb	-0.949928879737854	-0.6973999738693237
7a17.pdb	7a17_B_A_VA126G.pdb	-1.0920857191085815	-2.240799903869629
7a17.pdb	7a17_B_A_VA126H.pdb	-0.8904451131820679	-0.9711999893188477
7a17.pdb	7a17_B_A_VA126I.pdb	-0.4455796480178833	-0.8460999727249146
7a17.pdb	7a17_B_A_VA126L.pdb	0.1897580325603485	0.00419999985024333
7a17.pdb	7a17_B_A_VA126K.pdb	-0.5135805606842041	-0.982200026512146
7a17.pdb	7a17_B_A_VA126M.pdb	-0.7602953910827637	-0.4203999936580658
7a17.pdb	7a17_B_A_VA126F.pdb	-2.518077850341797	-2.026599884033203
7a17.pdb	7a17_B_A_VA126P.pdb	-0.1489565372467041	-0.5706999897956848
7a17.pdb	7a17_B_A_VA126S.pdb	-1.304481029510498	-0.9484000205993652
7a17.pdb	7a17_B_A_VA126T.pdb	-2.044502019882202	-1.5670000314712524
7a17.pdb	7a17_B_A_VA126W.pdb	-1.5452089309692383	-1.5791000127792358
7a17.pdb	7a17_B_A_VA126Y.pdb	-2.920862913131714	-2.4772698879241943
6q18.pdb	6q18_HL_A_SH30A.pdb	0.0259874165058136	0.17110000550746918
6q18.pdb	6q18_HL_A_SH30R.pdb	0.05451032519340515	0.029500000178813934
6q18.pdb	6q18_HL_A_SH30N.pdb	0.46387800574302673	0.45730000734329224
6q18.pdb	6q18_HL_A_SH30D.pdb	0.5273936986923218	0.9986000061035156
6q18.pdb	6q18_HL_A_SH30C.pdb	0.2470530867576599	0.16169999539852142
6q18.pdb	6q18_HL_A_SH30Q.pdb	0.09101414680480957	0.1518000066280365
6q18.pdb	6q18_HL_A_SH30E.pdb	-0.04331947863101959	0.20090000331401825
6q18.pdb	6q18_HL_A_SH30G.pdb	-0.047717392444610596	0.09889999777078629
6q18.pdb	6q18_HL_A_SH30H.pdb	-0.4537643492221832	-1.299299955368042
6q18.pdb	6q18_HL_A_SH30I.pdb	0.2919215261936188	0.24250000715255737
6q18.pdb	6q18_HL_A_SH30L.pdb	0.3291386067867279	0.18639999628067017
6q18.pdb	6q18_HL_A_SH30K.pdb	-0.05708548426628113	0.07039999961853027
6q18.pdb	6q18_HL_A_SH30M.pdb	0.15147912502288818	0.12430000305175781
6q18.pdb	6q18_HL_A_SH30F.pdb	0.8812891244888306	0.7179999947547913
6q18.pdb	6q18_HL_A_SH30P.pdb	0.09993231296539307	-0.421999990940094
6q18.pdb	6q18_HL_A_SH30T.pdb	-0.15522854030132294	0.048500001430511475
6q18.pdb	6q18_HL_A_SH30W.pdb	0.29988107085227966	-0.08720000088214874
6q18.pdb	6q18_HL_A_SH30Y.pdb	0.7722657918930054	1.2029999494552612
6q18.pdb	6q18_HL_A_SH30V.pdb	0.2305353283882141	0.24490000307559967
6q18.pdb	6q18_HL_A_SH31A.pdb	-0.06091277301311493	0.5665000081062317
6q18.pdb	6q18_HL_A_SH31R.pdb	-1.970395803451538	-2.1814000606536865
6q18.pdb	6q18_HL_A_SH31N.pdb	-0.46863842010498047	-2.422499895095825
6q18.pdb	6q18_HL_A_SH31D.pdb	-0.5527511835098267	-0.6661999821662903
6q18.pdb	6q18_HL_A_SH31C.pdb	-0.041720420122146606	-0.3847000002861023
6q18.pdb	6q18_HL_A_SH31Q.pdb	-5.015824794769287	-5.445499897003174
6q18.pdb	6q18_HL_A_SH31E.pdb	-1.78443443775177	-2.403599977493286
6q18.pdb	6q18_HL_A_SH31G.pdb	-0.04247280955314636	-0.8729000091552734
6q18.pdb	6q18_HL_A_SH31H.pdb	-3.3453054428100586	-1.8973000049591064
6q18.pdb	6q18_HL_A_SH31I.pdb	-0.6218791604042053	-1.239400029182434
6q18.pdb	6q18_HL_A_SH31L.pdb	-0.46972668170928955	-0.9702000021934509
6q18.pdb	6q18_HL_A_SH31K.pdb	-1.8647440671920776	-1.3028000593185425
6q18.pdb	6q18_HL_A_SH31M.pdb	-0.2927166223526001	-0.3172999918460846
6q18.pdb	6q18_HL_A_SH31F.pdb	-2.5738747119903564	-4.185999870300293
6q18.pdb	6q18_HL_A_SH31P.pdb	-0.3747275471687317	0.3508000075817108
6q18.pdb	6q18_HL_A_SH31T.pdb	-0.4425477087497711	-0.04470000043511391
6q18.pdb	6q18_HL_A_SH31W.pdb	-7.342566967010498	-7.334400177001953
6q18.pdb	6q18_HL_A_SH31Y.pdb	-8.07590103149414	-7.277299880981445
6q18.pdb	6q18_HL_A_SH31V.pdb	-0.35496583580970764	-0.41780000925064087
6q18.pdb	6q18_HL_A_SH32A.pdb	-0.07496468722820282	-0.05299999937415123
6q18.pdb	6q18_HL_A_SH32R.pdb	-4.238649368286133	-5.63040018081665
6q18.pdb	6q18_HL_A_SH32N.pdb	-1.4664901494979858	-1.973099946975708
6q18.pdb	6q18_HL_A_SH32D.pdb	-4.862419605255127	-4.6890997886657715
6q18.pdb	6q18_HL_A_SH32C.pdb	0.0432988703250885	0.4453999996185303
6q18.pdb	6q18_HL_A_SH32Q.pdb	-6.0788350105285645	-6.711400032043457
6q18.pdb	6q18_HL_A_SH32E.pdb	-3.0520172119140625	-1.033400058746338
6q18.pdb	6q18_HL_A_SH32G.pdb	0.06209045648574829	-0.8580999970436096
6q18.pdb	6q18_HL_A_SH32H.pdb	-15.39867877960205	-13.350600242614746
6q18.pdb	6q18_HL_A_SH32I.pdb	-3.365363121032715	-4.067399978637695
6q18.pdb	6q18_HL_A_SH32L.pdb	-2.0610125064849854	-3.787400007247925
6q18.pdb	6q18_HL_A_SH32K.pdb	-5.623764514923096	-6.450099945068359
6q18.pdb	6q18_HL_A_SH32M.pdb	-3.2840142250061035	-1.8163000345230103
6q18.pdb	6q18_HL_A_SH32F.pdb	-16.36034393310547	-15.732250213623047
6q18.pdb	6q18_HL_A_SH32P.pdb	-2.0385704040527344	-0.07320000231266022
6q18.pdb	6q18_HL_A_SH32T.pdb	-2.1125540733337402	-0.5734000205993652
6q18.pdb	6q18_HL_A_SH32W.pdb	-28.29410743713379	-27.68260955810547
6q18.pdb	6q18_HL_A_SH32Y.pdb	-17.90964126586914	-17.638219833374023
6q18.pdb	6q18_HL_A_SH32V.pdb	-1.6088790893554688	-1.20169997215271
6q18.pdb	6q18_HL_A_NH33A.pdb	-0.06570428609848022	-0.833299994468689
6q18.pdb	6q18_HL_A_NH33R.pdb	-1.4980382919311523	-2.2469000816345215
6q18.pdb	6q18_HL_A_NH33D.pdb	-0.73325514793396	-1.3967000246047974
6q18.pdb	6q18_HL_A_NH33C.pdb	-0.400004118680954	-1.1895999908447266
6q18.pdb	6q18_HL_A_NH33Q.pdb	-1.2229582071304321	-1.7956000566482544
6q18.pdb	6q18_HL_A_NH33E.pdb	-0.7737400531768799	-1.7098000049591064
6q18.pdb	6q18_HL_A_NH33G.pdb	-0.05970732867717743	-1.0848000049591064
6q18.pdb	6q18_HL_A_NH33H.pdb	-3.858232259750366	-3.6791999340057373
6q18.pdb	6q18_HL_A_NH33I.pdb	-0.1905502825975418	-0.050999999046325684
6q18.pdb	6q18_HL_A_NH33L.pdb	-0.10472044348716736	-0.20559999346733093
6q18.pdb	6q18_HL_A_NH33K.pdb	-0.026715993881225586	0.34130001068115234
6q18.pdb	6q18_HL_A_NH33M.pdb	0.1530369222164154	-0.5965999960899353
6q18.pdb	6q18_HL_A_NH33F.pdb	-5.485538482666016	-3.6394999027252197
6q18.pdb	6q18_HL_A_NH33P.pdb	-2.107076406478882	-3.4565000534057617
6q18.pdb	6q18_HL_A_NH33S.pdb	-0.42568010091781616	-0.8309000134468079
6q18.pdb	6q18_HL_A_NH33T.pdb	-0.3124108910560608	-0.7592999935150146
6q18.pdb	6q18_HL_A_NH33W.pdb	-11.854450225830078	-10.734399795532227
6q18.pdb	6q18_HL_A_NH33Y.pdb	-5.541102886199951	-3.5915000438690186
6q18.pdb	6q18_HL_A_NH33V.pdb	-0.5736535787582397	-0.96670001745224
6q18.pdb	6q18_HL_A_QH53A.pdb	-0.40096962451934814	-1.7373000383377075
6q18.pdb	6q18_HL_A_QH53R.pdb	-0.24206866323947906	-2.0861001014709473
6q18.pdb	6q18_HL_A_QH53N.pdb	-0.18341964483261108	-0.3882000148296356
6q18.pdb	6q18_HL_A_QH53D.pdb	0.08094170689582825	0.36910000443458557
6q18.pdb	6q18_HL_A_QH53C.pdb	-0.23429739475250244	-1.6140999794006348
6q18.pdb	6q18_HL_A_QH53E.pdb	0.03200340270996094	-0.05700000002980232
6q18.pdb	6q18_HL_A_QH53G.pdb	-0.07634708285331726	-1.3894000053405762
6q18.pdb	6q18_HL_A_QH53H.pdb	-0.20941781997680664	-1.8669999837875366
6q18.pdb	6q18_HL_A_QH53I.pdb	-0.4862479865550995	-1.31659996509552
6q18.pdb	6q18_HL_A_QH53L.pdb	-0.21558386087417603	-1.472000002861023
6q18.pdb	6q18_HL_A_QH53K.pdb	-0.1999594122171402	-2.1152000427246094
6q18.pdb	6q18_HL_A_QH53M.pdb	-0.2283402681350708	-1.2496000528335571
6q18.pdb	6q18_HL_A_QH53F.pdb	-4.992262840270996	-6.84660005569458
6q18.pdb	6q18_HL_A_QH53P.pdb	-0.47098416090011597	-1.8996000289916992
6q18.pdb	6q18_HL_A_QH53S.pdb	0.03771945834159851	-1.2829999923706055
6q18.pdb	6q18_HL_A_QH53T.pdb	-0.0568290650844574	-1.676800012588501
6q18.pdb	6q18_HL_A_QH53W.pdb	-1.1841477155685425	-2.889899969100952
6q18.pdb	6q18_HL_A_QH53Y.pdb	-5.4587836265563965	-7.981500148773193
6q18.pdb	6q18_HL_A_QH53V.pdb	-0.434187114238739	-1.5194000005722046
6q18.pdb	6q18_HL_A_HH54A.pdb	-0.30587390065193176	-0.01720000058412552
6q18.pdb	6q18_HL_A_HH54R.pdb	-0.4416930377483368	-0.020099999383091927
6q18.pdb	6q18_HL_A_HH54N.pdb	-0.34586888551712036	0.07509999722242355
6q18.pdb	6q18_HL_A_HH54D.pdb	-0.3417658507823944	0.3043000102043152
6q18.pdb	6q18_HL_A_HH54C.pdb	-0.37091103196144104	-0.03269999846816063
6q18.pdb	6q18_HL_A_HH54Q.pdb	-0.32192274928092957	0.08619999885559082
6q18.pdb	6q18_HL_A_HH54E.pdb	-0.17919820547103882	0.3411000072956085
6q18.pdb	6q18_HL_A_HH54G.pdb	-0.26219308376312256	-0.21170000731945038
6q18.pdb	6q18_HL_A_HH54I.pdb	-0.1919384002685547	-0.13179999589920044
6q18.pdb	6q18_HL_A_HH54L.pdb	-0.2094862014055252	0.06210000067949295
6q18.pdb	6q18_HL_A_HH54K.pdb	-0.4686044752597809	0.057999998331069946
6q18.pdb	6q18_HL_A_HH54M.pdb	-0.03888358175754547	0.0877000018954277
6q18.pdb	6q18_HL_A_HH54F.pdb	-0.27389582991600037	0.14090000092983246
6q18.pdb	6q18_HL_A_HH54P.pdb	-0.08177423477172852	0.09539999812841415
6q18.pdb	6q18_HL_A_HH54S.pdb	-0.28046470880508423	0.36910000443458557
6q18.pdb	6q18_HL_A_HH54T.pdb	-0.29553288221359253	0.42500001192092896
6q18.pdb	6q18_HL_A_HH54W.pdb	-0.166652649641037	0.1573999971151352
6q18.pdb	6q18_HL_A_HH54Y.pdb	-0.28028175234794617	0.03530000150203705
6q18.pdb	6q18_HL_A_HH54V.pdb	-0.1353333294391632	0.0722000002861023
6q18.pdb	6q18_HL_A_GH55A.pdb	-0.5993765592575073	-1.635599970817566
6q18.pdb	6q18_HL_A_GH55R.pdb	-0.6771120429039001	-1.440500020980835
6q18.pdb	6q18_HL_A_GH55N.pdb	-0.9216790199279785	-1.7604000568389893
6q18.pdb	6q18_HL_A_GH55D.pdb	-0.8060439825057983	-1.4250999689102173
6q18.pdb	6q18_HL_A_GH55C.pdb	-0.6155816912651062	-1.5917999744415283
6q18.pdb	6q18_HL_A_GH55Q.pdb	-0.9431208372116089	-1.4730000495910645
6q18.pdb	6q18_HL_A_GH55E.pdb	-0.8115793466567993	-1.0709999799728394
6q18.pdb	6q18_HL_A_GH55H.pdb	-0.521990180015564	-0.6796000003814697
6q18.pdb	6q18_HL_A_GH55I.pdb	-1.9145054817199707	-1.6983000040054321
6q18.pdb	6q18_HL_A_GH55L.pdb	-0.1567864716053009	-0.3601999878883362
6q18.pdb	6q18_HL_A_GH55K.pdb	-0.9519633054733276	-1.4455000162124634
6q18.pdb	6q18_HL_A_GH55M.pdb	-0.5599559545516968	-1.3171000480651855
6q18.pdb	6q18_HL_A_GH55F.pdb	-0.37072107195854187	-0.8327000141143799
6q18.pdb	6q18_HL_A_GH55P.pdb	-0.8799841403961182	-1.0988999605178833
6q18.pdb	6q18_HL_A_GH55S.pdb	-0.6946709156036377	-1.86489999294281
6q18.pdb	6q18_HL_A_GH55T.pdb	-0.6102371215820312	-1.954200029373169
6q18.pdb	6q18_HL_A_GH55W.pdb	-0.5967291593551636	-0.5436000227928162
6q18.pdb	6q18_HL_A_GH55Y.pdb	-0.8362548351287842	-1.0391000509262085
6q18.pdb	6q18_HL_A_GH55V.pdb	-0.47759246826171875	-1.0449999570846558
6q18.pdb	6q18_HL_A_GH56A.pdb	-0.1403750777244568	-1.6776000261306763
6q18.pdb	6q18_HL_A_GH56R.pdb	-0.614289402961731	-3.101599931716919
6q18.pdb	6q18_HL_A_GH56N.pdb	-0.9500739574432373	-2.760699987411499
6q18.pdb	6q18_HL_A_GH56D.pdb	-0.7392324209213257	-1.8539999723434448
6q18.pdb	6q18_HL_A_GH56C.pdb	-0.4810415506362915	-2.065500020980835
6q18.pdb	6q18_HL_A_GH56Q.pdb	-0.44593071937561035	-2.2146999835968018
6q18.pdb	6q18_HL_A_GH56E.pdb	-0.30579328536987305	-1.010599970817566
6q18.pdb	6q18_HL_A_GH56H.pdb	-1.4038618803024292	-3.420099973678589
6q18.pdb	6q18_HL_A_GH56I.pdb	-1.3642199039459229	-3.0208001136779785
6q18.pdb	6q18_HL_A_GH56L.pdb	-0.5498206615447998	-1.8557000160217285
6q18.pdb	6q18_HL_A_GH56K.pdb	-0.6107304096221924	-3.471100091934204
6q18.pdb	6q18_HL_A_GH56M.pdb	-0.7031309604644775	-1.645900011062622
6q18.pdb	6q18_HL_A_GH56F.pdb	-0.6529222726821899	-3.644700050354004
6q18.pdb	6q18_HL_A_GH56P.pdb	-1.0077296495437622	-2.540600061416626
6q18.pdb	6q18_HL_A_GH56S.pdb	-0.06797397136688232	-2.3794000148773193
6q18.pdb	6q18_HL_A_GH56T.pdb	-2.1641595363616943	-2.786099910736084
6q18.pdb	6q18_HL_A_GH56W.pdb	-3.4067578315734863	-5.762599945068359
6q18.pdb	6q18_HL_A_GH56Y.pdb	-0.012068420648574829	-1.829300045967102
6q18.pdb	6q18_HL_A_GH56V.pdb	-0.6861692667007446	-1.944700002670288
6q18.pdb	6q18_HL_A_PH101A.pdb	-0.9575158357620239	-0.807699978351593
6q18.pdb	6q18_HL_A_PH101R.pdb	-5.550679683685303	-5.316999912261963
6q18.pdb	6q18_HL_A_PH101N.pdb	-2.732346773147583	-3.944000005722046
6q18.pdb	6q18_HL_A_PH101D.pdb	-3.7724177837371826	-7.422500133514404
6q18.pdb	6q18_HL_A_PH101C.pdb	-0.8666067123413086	-2.118000030517578
6q18.pdb	6q18_HL_A_PH101Q.pdb	-6.168285846710205	-5.521200180053711
6q18.pdb	6q18_HL_A_PH101E.pdb	-2.341292142868042	-5.662799835205078
6q18.pdb	6q18_HL_A_PH101G.pdb	-0.895600438117981	-1.4652999639511108
6q18.pdb	6q18_HL_A_PH101H.pdb	-18.932388305664062	-16.847959518432617
6q18.pdb	6q18_HL_A_PH101I.pdb	-5.5156025886535645	-5.081200122833252
6q18.pdb	6q18_HL_A_PH101L.pdb	-8.431283950805664	-6.602200031280518
6q18.pdb	6q18_HL_A_PH101K.pdb	-6.970031261444092	-6.839799880981445
6q18.pdb	6q18_HL_A_PH101M.pdb	-5.017609596252441	-3.9072000980377197
6q18.pdb	6q18_HL_A_PH101F.pdb	-18.322107315063477	-18.499540328979492
6q18.pdb	6q18_HL_A_PH101S.pdb	-0.4279412031173706	-0.4657999873161316
6q18.pdb	6q18_HL_A_PH101T.pdb	-1.3160429000854492	-1.489300012588501
6q18.pdb	6q18_HL_A_PH101W.pdb	-11.21800708770752	-15.667490005493164
6q18.pdb	6q18_HL_A_PH101Y.pdb	-25.014318466186523	-21.56817054748535
6q18.pdb	6q18_HL_A_PH101V.pdb	-5.7519941329956055	-4.176599979400635
6q18.pdb	6q18_HL_A_YH102A.pdb	0.16195562481880188	0.4059999883174896
6q18.pdb	6q18_HL_A_YH102R.pdb	-0.614541232585907	-0.3215999901294708
6q18.pdb	6q18_HL_A_YH102N.pdb	-0.08273842930793762	0.24950000643730164
6q18.pdb	6q18_HL_A_YH102D.pdb	-0.2986358404159546	0.7056999802589417
6q18.pdb	6q18_HL_A_YH102C.pdb	0.16183826327323914	0.4178999960422516
6q18.pdb	6q18_HL_A_YH102Q.pdb	0.17604801058769226	0.2924000024795532
6q18.pdb	6q18_HL_A_YH102E.pdb	0.41945555806159973	1.6996999979019165
6q18.pdb	6q18_HL_A_YH102G.pdb	-0.20132577419281006	-0.22100000083446503
6q18.pdb	6q18_HL_A_YH102H.pdb	-0.5195104479789734	0.6437000036239624
6q18.pdb	6q18_HL_A_YH102I.pdb	0.06665283441543579	0.6026999950408936
6q18.pdb	6q18_HL_A_YH102L.pdb	0.026907801628112793	0.2662000060081482
6q18.pdb	6q18_HL_A_YH102K.pdb	-0.19901297986507416	0.6051999926567078
6q18.pdb	6q18_HL_A_YH102M.pdb	0.06282392144203186	0.90829998254776
6q18.pdb	6q18_HL_A_YH102F.pdb	-0.19474773108959198	0.06030000001192093
6q18.pdb	6q18_HL_A_YH102P.pdb	0.2762899696826935	0.9739999771118164
6q18.pdb	6q18_HL_A_YH102S.pdb	0.05991154909133911	0.2053000032901764
6q18.pdb	6q18_HL_A_YH102T.pdb	0.05737540125846863	0.04839999973773956
6q18.pdb	6q18_HL_A_YH102W.pdb	-0.8393052816390991	0.897599995136261
6q18.pdb	6q18_HL_A_YH102V.pdb	0.1830318570137024	0.36660000681877136
6q18.pdb	6q18_HL_A_CH103A.pdb	0.03667396306991577	-0.3828999996185303
6q18.pdb	6q18_HL_A_CH103R.pdb	-13.040084838867188	-12.205699920654297
6q18.pdb	6q18_HL_A_CH103N.pdb	-1.344104528427124	-2.8410000801086426
6q18.pdb	6q18_HL_A_CH103D.pdb	-1.034587025642395	-4.607600212097168
6q18.pdb	6q18_HL_A_CH103Q.pdb	-4.143840312957764	-4.5665998458862305
6q18.pdb	6q18_HL_A_CH103E.pdb	-6.183755874633789	-7.988500118255615
6q18.pdb	6q18_HL_A_CH103G.pdb	-0.2169436663389206	-1.3040000200271606
6q18.pdb	6q18_HL_A_CH103H.pdb	-9.01194953918457	-7.980400085449219
6q18.pdb	6q18_HL_A_CH103I.pdb	-5.368327617645264	-4.433599948883057
6q18.pdb	6q18_HL_A_CH103L.pdb	-0.783237099647522	-2.9123001098632812
6q18.pdb	6q18_HL_A_CH103K.pdb	-6.412605285644531	-5.871300220489502
6q18.pdb	6q18_HL_A_CH103M.pdb	-3.337562322616577	-3.8297998905181885
6q18.pdb	6q18_HL_A_CH103F.pdb	-16.12125015258789	-13.117500305175781
6q18.pdb	6q18_HL_A_CH103P.pdb	0.48994120955467224	-0.9557999968528748
6q18.pdb	6q18_HL_A_CH103S.pdb	-1.0406244993209839	-2.344099998474121
6q18.pdb	6q18_HL_A_CH103T.pdb	0.0863577127456665	-0.22040000557899475
6q18.pdb	6q18_HL_A_CH103W.pdb	-20.808025360107422	-17.29482078552246
6q18.pdb	6q18_HL_A_CH103Y.pdb	-18.817062377929688	-18.08264923095703
6q18.pdb	6q18_HL_A_CH103V.pdb	0.279043585062027	-2.103100061416626
6q18.pdb	6q18_HL_A_TH104A.pdb	0.4741148054599762	-0.6586999893188477
6q18.pdb	6q18_HL_A_TH104R.pdb	0.3078480660915375	0.008799999952316284
6q18.pdb	6q18_HL_A_TH104N.pdb	-0.05462564527988434	-0.4309999942779541
6q18.pdb	6q18_HL_A_TH104D.pdb	0.4996456801891327	0.11550000309944153
6q18.pdb	6q18_HL_A_TH104C.pdb	0.6516296863555908	-0.3050000071525574
6q18.pdb	6q18_HL_A_TH104Q.pdb	-0.4282498061656952	-0.5468999743461609
6q18.pdb	6q18_HL_A_TH104E.pdb	0.7233990430831909	-0.23890000581741333
6q18.pdb	6q18_HL_A_TH104G.pdb	0.43687698245048523	-1.0540000200271606
6q18.pdb	6q18_HL_A_TH104H.pdb	0.0718127191066742	-0.5250999927520752
6q18.pdb	6q18_HL_A_TH104I.pdb	0.4478256404399872	1.4639999866485596
6q18.pdb	6q18_HL_A_TH104L.pdb	0.7088611125946045	-0.04050000011920929
6q18.pdb	6q18_HL_A_TH104K.pdb	0.23958554863929749	0.14380000531673431
6q18.pdb	6q18_HL_A_TH104M.pdb	0.9660731554031372	1.226199984550476
6q18.pdb	6q18_HL_A_TH104F.pdb	0.6413029432296753	-0.4819999933242798
6q18.pdb	6q18_HL_A_TH104P.pdb	0.14409247040748596	-1.7539000511169434
6q18.pdb	6q18_HL_A_TH104S.pdb	0.21295371651649475	0.774399995803833
6q18.pdb	6q18_HL_A_TH104W.pdb	0.6568156480789185	-0.4343999922275543
6q18.pdb	6q18_HL_A_TH104Y.pdb	0.5142389535903931	-0.46700000762939453
6q18.pdb	6q18_HL_A_TH104V.pdb	-0.20245593786239624	0.6366999745368958
6q18.pdb	6q18_HL_A_SH105A.pdb	-0.6053580641746521	-2.337899923324585
6q18.pdb	6q18_HL_A_SH105R.pdb	-0.8965905904769897	-1.6438000202178955
6q18.pdb	6q18_HL_A_SH105N.pdb	-0.5643235445022583	-2.022700071334839
6q18.pdb	6q18_HL_A_SH105D.pdb	-0.24679940938949585	-3.1142001152038574
6q18.pdb	6q18_HL_A_SH105C.pdb	-0.39365828037261963	-2.427500009536743
6q18.pdb	6q18_HL_A_SH105Q.pdb	-1.0890448093414307	-2.039299964904785
6q18.pdb	6q18_HL_A_SH105E.pdb	-0.33453842997550964	-3.8673999309539795
6q18.pdb	6q18_HL_A_SH105G.pdb	-0.47804489731788635	-3.325700044631958
6q18.pdb	6q18_HL_A_SH105H.pdb	-0.9542139768600464	-0.8781999945640564
6q18.pdb	6q18_HL_A_SH105I.pdb	-0.5909603834152222	-1.7355999946594238
6q18.pdb	6q18_HL_A_SH105L.pdb	-0.37499094009399414	-1.5157999992370605
6q18.pdb	6q18_HL_A_SH105K.pdb	-0.940741777420044	-0.9864000082015991
6q18.pdb	6q18_HL_A_SH105M.pdb	-0.2755545377731323	-1.4996999502182007
6q18.pdb	6q18_HL_A_SH105F.pdb	0.725801944732666	-0.9350000023841858
6q18.pdb	6q18_HL_A_SH105P.pdb	-1.4314156770706177	-1.954200029373169
6q18.pdb	6q18_HL_A_SH105T.pdb	-0.3370431959629059	-0.8500000238418579
6q18.pdb	6q18_HL_A_SH105W.pdb	-0.2544783353805542	-3.1623001098632812
6q18.pdb	6q18_HL_A_SH105Y.pdb	0.5050797462463379	-1.20169997215271
6q18.pdb	6q18_HL_A_SH105V.pdb	-0.47829312086105347	-1.6718000173568726
6q18.pdb	6q18_HL_A_AH106R.pdb	-0.649333119392395	-0.9380000233650208
6q18.pdb	6q18_HL_A_AH106N.pdb	-0.29478123784065247	-0.08429999649524689
6q18.pdb	6q18_HL_A_AH106D.pdb	-1.3417202234268188	-1.5628999471664429
6q18.pdb	6q18_HL_A_AH106C.pdb	-0.08050549030303955	-0.6570000052452087
6q18.pdb	6q18_HL_A_AH106Q.pdb	-0.3186190128326416	0.02889999933540821
6q18.pdb	6q18_HL_A_AH106E.pdb	-0.1675393283367157	-0.3698999881744385
6q18.pdb	6q18_HL_A_AH106G.pdb	-0.4441049098968506	-1.125
6q18.pdb	6q18_HL_A_AH106H.pdb	0.22009506821632385	0.382999986410141
6q18.pdb	6q18_HL_A_AH106I.pdb	-1.0645610094070435	0.1891999989748001
6q18.pdb	6q18_HL_A_AH106L.pdb	0.47738805413246155	0.2125999927520752
6q18.pdb	6q18_HL_A_AH106K.pdb	-0.6274281740188599	-0.041600000113248825
6q18.pdb	6q18_HL_A_AH106M.pdb	0.1477685272693634	0.06419999897480011
6q18.pdb	6q18_HL_A_AH106F.pdb	1.121158480644226	-0.2515000104904175
6q18.pdb	6q18_HL_A_AH106P.pdb	0.5281894207000732	-1.149399995803833
6q18.pdb	6q18_HL_A_AH106S.pdb	-0.9390432834625244	-0.9731000065803528
6q18.pdb	6q18_HL_A_AH106T.pdb	-0.5513187646865845	0.5695000290870667
6q18.pdb	6q18_HL_A_AH106W.pdb	-0.0797886848449707	-0.6043999791145325
6q18.pdb	6q18_HL_A_AH106Y.pdb	0.4979596436023712	-0.16459999978542328
6q18.pdb	6q18_HL_A_AH106V.pdb	-1.1431084871292114	-0.10490000247955322
6q18.pdb	6q18_HL_A_SH107A.pdb	-0.05828264355659485	-0.729200005531311
6q18.pdb	6q18_HL_A_SH107R.pdb	-13.665449142456055	-17.717269897460938
6q18.pdb	6q18_HL_A_SH107N.pdb	-2.8765761852264404	-3.9769999980926514
6q18.pdb	6q18_HL_A_SH107D.pdb	-3.9238479137420654	-7.926300048828125
6q18.pdb	6q18_HL_A_SH107C.pdb	-1.394998550415039	-2.831199884414673
6q18.pdb	6q18_HL_A_SH107Q.pdb	-6.700255870819092	-6.316400051116943
6q18.pdb	6q18_HL_A_SH107E.pdb	-7.449856758117676	-7.066500186920166
6q18.pdb	6q18_HL_A_SH107G.pdb	-0.048445701599121094	-1.7544000148773193
6q18.pdb	6q18_HL_A_SH107H.pdb	-18.578807830810547	-19.166889190673828
6q18.pdb	6q18_HL_A_SH107I.pdb	-5.159974098205566	-5.270599842071533
6q18.pdb	6q18_HL_A_SH107L.pdb	-4.644561767578125	-5.738900184631348
6q18.pdb	6q18_HL_A_SH107K.pdb	-14.15085220336914	-13.976300239562988
6q18.pdb	6q18_HL_A_SH107M.pdb	-3.5414791107177734	-4.054800033569336
6q18.pdb	6q18_HL_A_SH107F.pdb	-12.795708656311035	-15.014900207519531
6q18.pdb	6q18_HL_A_SH107P.pdb	-0.6756106615066528	-2.262200117111206
6q18.pdb	6q18_HL_A_SH107T.pdb	-3.738544464111328	-4.053199768066406
6q18.pdb	6q18_HL_A_SH107W.pdb	-33.32537078857422	-32.704689025878906
6q18.pdb	6q18_HL_A_SH107Y.pdb	-13.905614852905273	-18.34217071533203
6q18.pdb	6q18_HL_A_SH107V.pdb	-1.9621338844299316	-2.694700002670288
6q18.pdb	6q18_HL_A_CH108A.pdb	0.268166184425354	-0.7128000259399414
6q18.pdb	6q18_HL_A_CH108R.pdb	-14.664644241333008	-16.547639846801758
6q18.pdb	6q18_HL_A_CH108N.pdb	-4.833600997924805	-5.44950008392334
6q18.pdb	6q18_HL_A_CH108D.pdb	-6.278237342834473	-7.771200180053711
6q18.pdb	6q18_HL_A_CH108Q.pdb	-0.8723136186599731	-2.935800075531006
6q18.pdb	6q18_HL_A_CH108E.pdb	-1.945967197418213	-4.68310022354126
6q18.pdb	6q18_HL_A_CH108G.pdb	-0.22926127910614014	-0.8047000169754028
6q18.pdb	6q18_HL_A_CH108H.pdb	-11.211773872375488	-11.077099800109863
6q18.pdb	6q18_HL_A_CH108I.pdb	-6.134720802307129	-4.1203999519348145
6q18.pdb	6q18_HL_A_CH108L.pdb	-3.097639322280884	-1.3524999618530273
6q18.pdb	6q18_HL_A_CH108K.pdb	-6.50672721862793	-5.281199932098389
6q18.pdb	6q18_HL_A_CH108M.pdb	-3.6375324726104736	-2.9820001125335693
6q18.pdb	6q18_HL_A_CH108F.pdb	-19.91521644592285	-19.800840377807617
6q18.pdb	6q18_HL_A_CH108P.pdb	0.09080275893211365	-2.4816999435424805
6q18.pdb	6q18_HL_A_CH108S.pdb	-0.46817612648010254	-0.8485000133514404
6q18.pdb	6q18_HL_A_CH108T.pdb	-0.6368422508239746	-0.7138000130653381
6q18.pdb	6q18_HL_A_CH108W.pdb	-25.828723907470703	-28.29623031616211
6q18.pdb	6q18_HL_A_CH108Y.pdb	-19.870319366455078	-25.425701141357422
6q18.pdb	6q18_HL_A_CH108V.pdb	-2.9278037548065186	-3.48580002784729
6q18.pdb	6q18_HL_A_PH109A.pdb	-1.611049771308899	-1.788599967956543
6q18.pdb	6q18_HL_A_PH109R.pdb	-2.191951274871826	-3.8150999546051025
6q18.pdb	6q18_HL_A_PH109N.pdb	-1.4407817125320435	-3.0404000282287598
6q18.pdb	6q18_HL_A_PH109D.pdb	-7.414910793304443	-6.519599914550781
6q18.pdb	6q18_HL_A_PH109C.pdb	-1.592657446861267	-2.3089001178741455
6q18.pdb	6q18_HL_A_PH109Q.pdb	-1.7626370191574097	-4.019499778747559
6q18.pdb	6q18_HL_A_PH109E.pdb	-1.7921696901321411	-4.3597002029418945
6q18.pdb	6q18_HL_A_PH109G.pdb	-1.6025203466415405	-2.7016000747680664
6q18.pdb	6q18_HL_A_PH109H.pdb	-16.665437698364258	-14.199899673461914
6q18.pdb	6q18_HL_A_PH109I.pdb	-1.4063324928283691	-1.5119999647140503
6q18.pdb	6q18_HL_A_PH109L.pdb	-1.2952772378921509	-1.9169000387191772
6q18.pdb	6q18_HL_A_PH109K.pdb	-4.107899188995361	-4.8618998527526855
6q18.pdb	6q18_HL_A_PH109M.pdb	-0.9554904699325562	-2.2046000957489014
6q18.pdb	6q18_HL_A_PH109F.pdb	-12.78746223449707	-12.129500389099121
6q18.pdb	6q18_HL_A_PH109S.pdb	-1.4932245016098022	-1.9773999452590942
6q18.pdb	6q18_HL_A_PH109T.pdb	-1.8159260749816895	-2.267199993133545
6q18.pdb	6q18_HL_A_PH109W.pdb	-12.969161987304688	-10.48069953918457
6q18.pdb	6q18_HL_A_PH109Y.pdb	-12.264345169067383	-9.708800315856934
6q18.pdb	6q18_HL_A_PH109V.pdb	-1.2605737447738647	-1.4967000484466553
6q18.pdb	6q18_HL_A_DH110A.pdb	-0.9053798913955688	-0.7936000227928162
6q18.pdb	6q18_HL_A_DH110R.pdb	-0.937504768371582	-0.5177000164985657
6q18.pdb	6q18_HL_A_DH110N.pdb	-0.56093430519104	-0.2802000045776367
6q18.pdb	6q18_HL_A_DH110C.pdb	-0.7192779779434204	-0.3228999972343445
6q18.pdb	6q18_HL_A_DH110Q.pdb	-0.5525445938110352	-0.07890000194311142
6q18.pdb	6q18_HL_A_DH110E.pdb	-0.6508418917655945	0.9269000291824341
6q18.pdb	6q18_HL_A_DH110G.pdb	-0.9219207763671875	-1.2711000442504883
6q18.pdb	6q18_HL_A_DH110H.pdb	-0.9496906995773315	-0.46549999713897705
6q18.pdb	6q18_HL_A_DH110I.pdb	-0.6773056983947754	0.2678000032901764
6q18.pdb	6q18_HL_A_DH110L.pdb	-0.6819703578948975	0.17949999868869781
6q18.pdb	6q18_HL_A_DH110K.pdb	-1.1046481132507324	-0.06509999930858612
6q18.pdb	6q18_HL_A_DH110M.pdb	-0.3778857886791229	0.2498999983072281
6q18.pdb	6q18_HL_A_DH110F.pdb	-0.5317622423171997	-0.19329999387264252
6q18.pdb	6q18_HL_A_DH110P.pdb	-4.591891765594482	-4.502999782562256
6q18.pdb	6q18_HL_A_DH110S.pdb	-1.1629618406295776	-0.9995999932289124
6q18.pdb	6q18_HL_A_DH110T.pdb	-1.6412460803985596	-0.5078999996185303
6q18.pdb	6q18_HL_A_DH110W.pdb	-0.7162199020385742	0.4666000008583069
6q18.pdb	6q18_HL_A_DH110Y.pdb	-1.1030789613723755	0.0885000005364418
6q18.pdb	6q18_HL_A_DH110V.pdb	-0.7625964879989624	0.1851000040769577
6q18.pdb	6q18_HL_A_YH112A.pdb	-2.060878038406372	-4.757999897003174
6q18.pdb	6q18_HL_A_YH112R.pdb	-2.2847580909729004	-3.178999900817871
6q18.pdb	6q18_HL_A_YH112N.pdb	-2.5842559337615967	-4.948699951171875
6q18.pdb	6q18_HL_A_YH112D.pdb	-2.5492939949035645	-6.191500186920166
6q18.pdb	6q18_HL_A_YH112C.pdb	-2.0956435203552246	-4.015699863433838
6q18.pdb	6q18_HL_A_YH112Q.pdb	-2.3938629627227783	-4.789599895477295
6q18.pdb	6q18_HL_A_YH112E.pdb	-2.291604518890381	-6.125500202178955
6q18.pdb	6q18_HL_A_YH112G.pdb	-2.282437562942505	-5.218400001525879
6q18.pdb	6q18_HL_A_YH112H.pdb	-1.8384532928466797	-3.502700090408325
6q18.pdb	6q18_HL_A_YH112I.pdb	-1.9505943059921265	-4.360599994659424
6q18.pdb	6q18_HL_A_YH112L.pdb	-1.6260712146759033	-3.696500062942505
6q18.pdb	6q18_HL_A_YH112K.pdb	-1.8480006456375122	-2.551800012588501
6q18.pdb	6q18_HL_A_YH112M.pdb	-1.0061110258102417	-3.232300043106079
6q18.pdb	6q18_HL_A_YH112F.pdb	-0.6339530944824219	-1.990399956703186
6q18.pdb	6q18_HL_A_YH112P.pdb	-1.7726303339004517	-4.507299900054932
6q18.pdb	6q18_HL_A_YH112S.pdb	-2.2578933238983154	-4.895199775695801
6q18.pdb	6q18_HL_A_YH112T.pdb	-2.2356820106506348	-4.599400043487549
6q18.pdb	6q18_HL_A_YH112W.pdb	-2.4945180416107178	-3.6324000358581543
6q18.pdb	6q18_HL_A_YH112V.pdb	-2.1581828594207764	-4.311999797821045
6q18.pdb	6q18_HL_A_YA44A.pdb	0.7536652088165283	0.20229999721050262
6q18.pdb	6q18_HL_A_YA44R.pdb	0.5190203189849854	0.04390000179409981
6q18.pdb	6q18_HL_A_YA44N.pdb	0.5231473445892334	0.24549999833106995
6q18.pdb	6q18_HL_A_YA44D.pdb	0.5420174598693848	0.053199999034404755
6q18.pdb	6q18_HL_A_YA44C.pdb	0.6781038045883179	0.17710000276565552
6q18.pdb	6q18_HL_A_YA44Q.pdb	0.31657788157463074	0.15539999306201935
6q18.pdb	6q18_HL_A_YA44E.pdb	0.38453683257102966	-0.4941999912261963
6q18.pdb	6q18_HL_A_YA44G.pdb	0.733361005783081	0.2087000012397766
6q18.pdb	6q18_HL_A_YA44H.pdb	0.6925383806228638	0.1720999926328659
6q18.pdb	6q18_HL_A_YA44I.pdb	0.6088980436325073	0.125900000333786
6q18.pdb	6q18_HL_A_YA44L.pdb	0.6373366117477417	0.32679998874664307
6q18.pdb	6q18_HL_A_YA44K.pdb	0.19458088278770447	0.38690000772476196
6q18.pdb	6q18_HL_A_YA44M.pdb	0.8257890939712524	0.48100000619888306
6q18.pdb	6q18_HL_A_YA44F.pdb	0.6284022331237793	0.10450000315904617
6q18.pdb	6q18_HL_A_YA44P.pdb	0.6425049304962158	0.4352000057697296
6q18.pdb	6q18_HL_A_YA44S.pdb	0.5781484842300415	0.2282000035047531
6q18.pdb	6q18_HL_A_YA44T.pdb	0.5435490608215332	0.25200000405311584
6q18.pdb	6q18_HL_A_YA44W.pdb	0.6790608167648315	0.40230000019073486
6q18.pdb	6q18_HL_A_YA44V.pdb	0.5671879053115845	0.1899999976158142
6q18.pdb	6q18_HL_A_VA84A.pdb	-0.3718222677707672	-0.428600013256073
6q18.pdb	6q18_HL_A_VA84R.pdb	-0.36393052339553833	-0.06319999694824219
6q18.pdb	6q18_HL_A_VA84N.pdb	-0.8784648180007935	-0.32100000977516174
6q18.pdb	6q18_HL_A_VA84D.pdb	-0.8792364597320557	-0.7253000140190125
6q18.pdb	6q18_HL_A_VA84C.pdb	-0.11741615831851959	-0.33160001039505005
6q18.pdb	6q18_HL_A_VA84Q.pdb	-0.6186178922653198	-0.5306000113487244
6q18.pdb	6q18_HL_A_VA84E.pdb	-0.6656315326690674	-0.6309999823570251
6q18.pdb	6q18_HL_A_VA84G.pdb	-0.44962751865386963	-0.45989999175071716
6q18.pdb	6q18_HL_A_VA84H.pdb	-0.3565518856048584	-0.2651999890804291
6q18.pdb	6q18_HL_A_VA84I.pdb	-0.14382949471473694	-0.04650000110268593
6q18.pdb	6q18_HL_A_VA84L.pdb	0.13010403513908386	-0.16920000314712524
6q18.pdb	6q18_HL_A_VA84K.pdb	-0.5533974170684814	0.21480000019073486
6q18.pdb	6q18_HL_A_VA84M.pdb	0.08922821283340454	0.4433000087738037
6q18.pdb	6q18_HL_A_VA84F.pdb	0.7536420822143555	0.6310999989509583
6q18.pdb	6q18_HL_A_VA84P.pdb	-0.07608136534690857	0.9261000156402588
6q18.pdb	6q18_HL_A_VA84S.pdb	-0.6501516103744507	-0.2515999972820282
6q18.pdb	6q18_HL_A_VA84T.pdb	-0.6341360807418823	-0.45820000767707825
6q18.pdb	6q18_HL_A_VA84W.pdb	-0.23910462856292725	-0.2612999975681305
6q18.pdb	6q18_HL_A_VA84Y.pdb	0.9445171356201172	1.8013999462127686
6q18.pdb	6q18_HL_A_TA85A.pdb	0.37616899609565735	0.26649999618530273
6q18.pdb	6q18_HL_A_TA85R.pdb	-1.17319655418396	0.7940000295639038
6q18.pdb	6q18_HL_A_TA85N.pdb	-0.37863439321517944	1.0555000305175781
6q18.pdb	6q18_HL_A_TA85D.pdb	-0.6159037351608276	-1.601699948310852
6q18.pdb	6q18_HL_A_TA85C.pdb	0.237862229347229	0.14380000531673431
6q18.pdb	6q18_HL_A_TA85Q.pdb	-2.0057785511016846	-0.5152000188827515
6q18.pdb	6q18_HL_A_TA85E.pdb	-0.8285541534423828	-3.2465999126434326
6q18.pdb	6q18_HL_A_TA85G.pdb	0.22393882274627686	0.15940000116825104
6q18.pdb	6q18_HL_A_TA85H.pdb	-0.7112711668014526	0.09640000015497208
6q18.pdb	6q18_HL_A_TA85I.pdb	-0.17201250791549683	0.9341999888420105
6q18.pdb	6q18_HL_A_TA85L.pdb	-2.1066696643829346	-0.866100013256073
6q18.pdb	6q18_HL_A_TA85K.pdb	0.3888573944568634	1.226699948310852
6q18.pdb	6q18_HL_A_TA85M.pdb	0.12452468276023865	1.4917999505996704
6q18.pdb	6q18_HL_A_TA85F.pdb	-1.1840306520462036	-1.7742999792099
6q18.pdb	6q18_HL_A_TA85P.pdb	0.3097951114177704	0.4975999891757965
6q18.pdb	6q18_HL_A_TA85S.pdb	0.08269912004470825	-0.00930000003427267
6q18.pdb	6q18_HL_A_TA85W.pdb	-2.813624620437622	-3.842099905014038
6q18.pdb	6q18_HL_A_TA85Y.pdb	-2.4581260681152344	-1.0729000568389893
6q18.pdb	6q18_HL_A_TA85V.pdb	0.03435137867927551	0.42399999499320984
6q18.pdb	6q18_HL_A_AA86R.pdb	0.052003830671310425	0.930400013923645
6q18.pdb	6q18_HL_A_AA86N.pdb	-0.6411594748497009	0.2621999979019165
6q18.pdb	6q18_HL_A_AA86D.pdb	-0.7565102577209473	-1.2446999549865723
6q18.pdb	6q18_HL_A_AA86C.pdb	-0.4577794373035431	0.45809999108314514
6q18.pdb	6q18_HL_A_AA86Q.pdb	-0.30087918043136597	0.9416000247001648
6q18.pdb	6q18_HL_A_AA86E.pdb	-0.7170349359512329	-0.001500000013038516
6q18.pdb	6q18_HL_A_AA86G.pdb	-0.6470779776573181	0.1737000048160553
6q18.pdb	6q18_HL_A_AA86H.pdb	-0.40862882137298584	0.5813999772071838
6q18.pdb	6q18_HL_A_AA86I.pdb	-0.21201448142528534	0.35440000891685486
6q18.pdb	6q18_HL_A_AA86L.pdb	-0.18717379868030548	0.16459999978542328
6q18.pdb	6q18_HL_A_AA86K.pdb	-0.10963914543390274	0.05660000070929527
6q18.pdb	6q18_HL_A_AA86M.pdb	-0.5673972368240356	0.5857999920845032
6q18.pdb	6q18_HL_A_AA86F.pdb	-0.19255460798740387	0.7889999747276306
6q18.pdb	6q18_HL_A_AA86P.pdb	-0.36702245473861694	0.5565000176429749
6q18.pdb	6q18_HL_A_AA86S.pdb	-0.8731248378753662	0.358599990606308
6q18.pdb	6q18_HL_A_AA86T.pdb	-0.8234189748764038	-0.06729999929666519
6q18.pdb	6q18_HL_A_AA86W.pdb	-0.2518615126609802	-0.007300000172108412
6q18.pdb	6q18_HL_A_AA86Y.pdb	-0.05498296022415161	0.026100000366568565
6q18.pdb	6q18_HL_A_AA86V.pdb	-0.24910002946853638	0.23680000007152557
6q18.pdb	6q18_HL_A_SA94A.pdb	-0.4481385350227356	-0.30250000953674316
6q18.pdb	6q18_HL_A_SA94R.pdb	-0.5875539183616638	-0.826200008392334
6q18.pdb	6q18_HL_A_SA94N.pdb	-0.5803124904632568	-0.6489999890327454
6q18.pdb	6q18_HL_A_SA94D.pdb	-0.4699589014053345	-1.7877999544143677
6q18.pdb	6q18_HL_A_SA94C.pdb	-0.4167877435684204	-0.29109999537467957
6q18.pdb	6q18_HL_A_SA94Q.pdb	-0.5500417947769165	-0.7802000045776367
6q18.pdb	6q18_HL_A_SA94E.pdb	-0.4335663914680481	-1.7868000268936157
6q18.pdb	6q18_HL_A_SA94G.pdb	-0.19001862406730652	-0.6050999760627747
6q18.pdb	6q18_HL_A_SA94H.pdb	-0.6979243755340576	-0.4083999991416931
6q18.pdb	6q18_HL_A_SA94I.pdb	-0.24434474110603333	-0.24799999594688416
6q18.pdb	6q18_HL_A_SA94L.pdb	-0.062249407172203064	-0.054499998688697815
6q18.pdb	6q18_HL_A_SA94K.pdb	-0.5073093175888062	-0.7221999764442444
6q18.pdb	6q18_HL_A_SA94M.pdb	-0.1858258843421936	-0.15629999339580536
6q18.pdb	6q18_HL_A_SA94F.pdb	0.07657620310783386	0.4072999954223633
6q18.pdb	6q18_HL_A_SA94P.pdb	-0.24007612466812134	-0.2973000109195709
6q18.pdb	6q18_HL_A_SA94T.pdb	-0.2580089867115021	-0.4196999967098236
6q18.pdb	6q18_HL_A_SA94W.pdb	-0.0682024359703064	-0.1941000074148178
6q18.pdb	6q18_HL_A_SA94Y.pdb	0.05307149887084961	0.33709999918937683
6q18.pdb	6q18_HL_A_SA94V.pdb	-0.19783185422420502	-0.03920000046491623
6q18.pdb	6q18_HL_A_WA102A.pdb	-1.3321847915649414	-2.3519999980926514
6q18.pdb	6q18_HL_A_WA102R.pdb	-2.5906989574432373	-1.628000020980835
6q18.pdb	6q18_HL_A_WA102N.pdb	-1.740470290184021	-2.095900058746338
6q18.pdb	6q18_HL_A_WA102D.pdb	-1.6000908613204956	-2.3749001026153564
6q18.pdb	6q18_HL_A_WA102C.pdb	-1.5377012491226196	-1.9474999904632568
6q18.pdb	6q18_HL_A_WA102Q.pdb	-1.8882713317871094	-1.9443999528884888
6q18.pdb	6q18_HL_A_WA102E.pdb	-1.9048248529434204	-2.3303000926971436
6q18.pdb	6q18_HL_A_WA102G.pdb	-1.3643462657928467	-2.3278000354766846
6q18.pdb	6q18_HL_A_WA102H.pdb	-1.289376974105835	-1.6017999649047852
6q18.pdb	6q18_HL_A_WA102I.pdb	-1.5973659753799438	-1.55239999294281
6q18.pdb	6q18_HL_A_WA102L.pdb	-1.0713529586791992	-1.264299988746643
6q18.pdb	6q18_HL_A_WA102K.pdb	-1.5422041416168213	-1.7828999757766724
6q18.pdb	6q18_HL_A_WA102M.pdb	-1.4859777688980103	-1.0023000240325928
6q18.pdb	6q18_HL_A_WA102F.pdb	-1.7413841485977173	-1.347100019454956
6q18.pdb	6q18_HL_A_WA102P.pdb	-1.6253618001937866	-2.247299909591675
6q18.pdb	6q18_HL_A_WA102S.pdb	-1.4976667165756226	-2.352400064468384
6q18.pdb	6q18_HL_A_WA102T.pdb	-1.4738425016403198	-1.874500036239624
6q18.pdb	6q18_HL_A_WA102Y.pdb	-1.0368913412094116	-1.3371000289916992
6q18.pdb	6q18_HL_A_WA102V.pdb	-1.465206265449524	-1.5497000217437744
6q18.pdb	6q18_HL_A_TA104A.pdb	-0.5042650699615479	-0.8460999727249146
6q18.pdb	6q18_HL_A_TA104R.pdb	-2.0755372047424316	-0.9646999835968018
6q18.pdb	6q18_HL_A_TA104N.pdb	-0.7340068817138672	-0.9829000234603882
6q18.pdb	6q18_HL_A_TA104D.pdb	-0.7519024610519409	-1.7174999713897705
6q18.pdb	6q18_HL_A_TA104C.pdb	-0.5702460408210754	-0.7200999855995178
6q18.pdb	6q18_HL_A_TA104Q.pdb	-1.245794653892517	-1.198099970817566
6q18.pdb	6q18_HL_A_TA104E.pdb	-1.135574221611023	-1.9855999946594238
6q18.pdb	6q18_HL_A_TA104G.pdb	-0.5022533535957336	-1.1629999876022339
6q18.pdb	6q18_HL_A_TA104H.pdb	-2.387305736541748	-2.211199998855591
6q18.pdb	6q18_HL_A_TA104I.pdb	-0.05259189009666443	-0.2393999993801117
6q18.pdb	6q18_HL_A_TA104L.pdb	-0.6686887741088867	-1.5541000366210938
6q18.pdb	6q18_HL_A_TA104K.pdb	-0.5672289729118347	-0.45730000734329224
6q18.pdb	6q18_HL_A_TA104M.pdb	-0.9103331565856934	-0.9301000237464905
6q18.pdb	6q18_HL_A_TA104F.pdb	-0.5886003971099854	-0.9689000248908997
6q18.pdb	6q18_HL_A_TA104P.pdb	-0.5520378351211548	-0.7576000094413757
6q18.pdb	6q18_HL_A_TA104S.pdb	-0.5736267566680908	-1.107699990272522
6q18.pdb	6q18_HL_A_TA104W.pdb	-4.654873371124268	-4.0767998695373535
6q18.pdb	6q18_HL_A_TA104Y.pdb	-0.5925512313842773	-1.375
6q18.pdb	6q18_HL_A_TA104V.pdb	-0.41392385959625244	-0.15569999814033508
6q18.pdb	6q18_HL_A_EA105A.pdb	-0.6901335716247559	-2.603600025177002
6q18.pdb	6q18_HL_A_EA105R.pdb	-2.093914031982422	-5.088500022888184
6q18.pdb	6q18_HL_A_EA105N.pdb	-0.8404133319854736	-1.8758000135421753
6q18.pdb	6q18_HL_A_EA105D.pdb	-0.33352595567703247	-0.6913999915122986
6q18.pdb	6q18_HL_A_EA105C.pdb	-0.5733990669250488	-2.2067999839782715
6q18.pdb	6q18_HL_A_EA105Q.pdb	-0.7486326694488525	-2.6117000579833984
6q18.pdb	6q18_HL_A_EA105G.pdb	-0.5996279716491699	-2.7627999782562256
6q18.pdb	6q18_HL_A_EA105H.pdb	-4.297496318817139	-6.157599925994873
6q18.pdb	6q18_HL_A_EA105I.pdb	-1.0126173496246338	-1.7943999767303467
6q18.pdb	6q18_HL_A_EA105L.pdb	-1.258453130722046	-3.4082999229431152
6q18.pdb	6q18_HL_A_EA105K.pdb	-2.30497407913208	-5.2835001945495605
6q18.pdb	6q18_HL_A_EA105M.pdb	-1.7099356651306152	-2.545300006866455
6q18.pdb	6q18_HL_A_EA105F.pdb	-3.219625473022461	-6.259200096130371
6q18.pdb	6q18_HL_A_EA105P.pdb	-2.574061632156372	-4.113100051879883
6q18.pdb	6q18_HL_A_EA105S.pdb	-0.7864447832107544	-2.7054998874664307
6q18.pdb	6q18_HL_A_EA105T.pdb	-1.057631492614746	-2.710900068283081
6q18.pdb	6q18_HL_A_EA105W.pdb	-4.281740188598633	-8.369799613952637
6q18.pdb	6q18_HL_A_EA105Y.pdb	-5.009563446044922	-6.556600093841553
6q18.pdb	6q18_HL_A_EA105V.pdb	-0.8387489318847656	-2.069000005722046
6q18.pdb	6q18_HL_A_NA107A.pdb	-0.002646535634994507	0.16329999268054962
6q18.pdb	6q18_HL_A_NA107R.pdb	-0.5391888618469238	-0.4366999864578247
6q18.pdb	6q18_HL_A_NA107D.pdb	-0.14543233811855316	-0.12300000339746475
6q18.pdb	6q18_HL_A_NA107C.pdb	-0.05850130319595337	0.11060000211000443
6q18.pdb	6q18_HL_A_NA107Q.pdb	0.0020932555198669434	0.23409999907016754
6q18.pdb	6q18_HL_A_NA107E.pdb	-0.19091928005218506	-0.15719999372959137
6q18.pdb	6q18_HL_A_NA107G.pdb	0.08431550860404968	0.38260000944137573
6q18.pdb	6q18_HL_A_NA107H.pdb	0.05826583504676819	-0.28760001063346863
6q18.pdb	6q18_HL_A_NA107I.pdb	-0.49106284976005554	0.671999990940094
6q18.pdb	6q18_HL_A_NA107L.pdb	0.4956682622432709	0.4803999960422516
6q18.pdb	6q18_HL_A_NA107K.pdb	-0.3179015517234802	0.15919999778270721
6q18.pdb	6q18_HL_A_NA107M.pdb	0.43697306513786316	0.5001999735832214
6q18.pdb	6q18_HL_A_NA107F.pdb	-0.29806849360466003	-0.01889999955892563
6q18.pdb	6q18_HL_A_NA107P.pdb	-0.2166753113269806	1.006500005722046
6q18.pdb	6q18_HL_A_NA107S.pdb	-0.2839936912059784	-0.07519999891519547
6q18.pdb	6q18_HL_A_NA107T.pdb	-0.4507942199707031	-0.38999998569488525
6q18.pdb	6q18_HL_A_NA107W.pdb	-0.15782016515731812	-0.06949999928474426
6q18.pdb	6q18_HL_A_NA107Y.pdb	-0.5153671503067017	-0.15690000355243683
6q18.pdb	6q18_HL_A_NA107V.pdb	-0.5302321910858154	-0.3111000061035156
6q18.pdb	6q18_HL_A_GA108A.pdb	-4.556466579437256	-4.842800140380859
6q18.pdb	6q18_HL_A_GA108R.pdb	-24.75565528869629	-23.503019332885742
6q18.pdb	6q18_HL_A_GA108N.pdb	-16.955745697021484	-15.880880355834961
6q18.pdb	6q18_HL_A_GA108D.pdb	-14.488541603088379	-15.407529830932617
6q18.pdb	6q18_HL_A_GA108C.pdb	-7.48207426071167	-9.214099884033203
6q18.pdb	6q18_HL_A_GA108Q.pdb	-8.136499404907227	-9.747599601745605
6q18.pdb	6q18_HL_A_GA108E.pdb	-16.36545753479004	-17.374849319458008
6q18.pdb	6q18_HL_A_GA108H.pdb	-20.061552047729492	-22.23834991455078
6q18.pdb	6q18_HL_A_GA108I.pdb	-7.462731838226318	-7.717800140380859
6q18.pdb	6q18_HL_A_GA108L.pdb	-12.74551010131836	-12.343600273132324
6q18.pdb	6q18_HL_A_GA108K.pdb	-17.786592483520508	-18.254539489746094
6q18.pdb	6q18_HL_A_GA108M.pdb	-5.288451671600342	-4.974699974060059
6q18.pdb	6q18_HL_A_GA108F.pdb	-23.404216766357422	-20.91250991821289
6q18.pdb	6q18_HL_A_GA108P.pdb	-14.365132331848145	-13.808300018310547
6q18.pdb	6q18_HL_A_GA108S.pdb	-7.73802375793457	-10.185600280761719
6q18.pdb	6q18_HL_A_GA108T.pdb	-12.769609451293945	-14.105899810791016
6q18.pdb	6q18_HL_A_GA108W.pdb	-32.34836196899414	-23.840410232543945
6q18.pdb	6q18_HL_A_GA108Y.pdb	-14.916535377502441	-12.38479995727539
6q18.pdb	6q18_HL_A_GA108V.pdb	-6.664620876312256	-5.345399856567383
6q18.pdb	6q18_HL_A_LA109A.pdb	-0.7079035043716431	-0.6126999855041504
6q18.pdb	6q18_HL_A_LA109R.pdb	-1.0411372184753418	-0.7096999883651733
6q18.pdb	6q18_HL_A_LA109N.pdb	-0.9613455533981323	-0.27079999446868896
6q18.pdb	6q18_HL_A_LA109D.pdb	-0.7412981986999512	-0.6886000037193298
6q18.pdb	6q18_HL_A_LA109C.pdb	-0.6177943348884583	-0.6462000012397766
6q18.pdb	6q18_HL_A_LA109Q.pdb	-1.0115623474121094	-0.6876999735832214
6q18.pdb	6q18_HL_A_LA109E.pdb	-1.0175046920776367	-0.6682999730110168
6q18.pdb	6q18_HL_A_LA109G.pdb	-0.6454159021377563	-0.6100999712944031
6q18.pdb	6q18_HL_A_LA109H.pdb	-1.1641104221343994	-0.7468000054359436
6q18.pdb	6q18_HL_A_LA109I.pdb	-0.3026595711708069	-0.32899999618530273
6q18.pdb	6q18_HL_A_LA109K.pdb	-0.9710142612457275	-0.6793000102043152
6q18.pdb	6q18_HL_A_LA109M.pdb	-0.4527650773525238	-0.6344000101089478
6q18.pdb	6q18_HL_A_LA109F.pdb	-0.6602860689163208	-0.7224000096321106
6q18.pdb	6q18_HL_A_LA109P.pdb	-0.6617330312728882	-1.4735000133514404
6q18.pdb	6q18_HL_A_LA109S.pdb	-0.9977161884307861	-0.5618000030517578
6q18.pdb	6q18_HL_A_LA109T.pdb	-0.990035891532898	-0.33390000462532043
6q18.pdb	6q18_HL_A_LA109W.pdb	-0.5749144554138184	-0.7479000091552734
6q18.pdb	6q18_HL_A_LA109Y.pdb	-0.9008902311325073	-0.6789000034332275
6q18.pdb	6q18_HL_A_LA109V.pdb	-0.6074079275131226	-0.462799996137619
6q18.pdb	6q18_HL_A_HA132A.pdb	-0.4726264178752899	-0.8784000277519226
6q18.pdb	6q18_HL_A_HA132R.pdb	0.21138858795166016	-2.1849000453948975
6q18.pdb	6q18_HL_A_HA132N.pdb	-0.5634630918502808	-0.9144999980926514
6q18.pdb	6q18_HL_A_HA132D.pdb	-0.6659470796585083	-1.0835000276565552
6q18.pdb	6q18_HL_A_HA132C.pdb	-0.6130632162094116	-0.8677999973297119
6q18.pdb	6q18_HL_A_HA132Q.pdb	-0.6251388192176819	-0.9197999835014343
6q18.pdb	6q18_HL_A_HA132E.pdb	-0.8352737426757812	-1.4020999670028687
6q18.pdb	6q18_HL_A_HA132G.pdb	-0.2338862419128418	-0.8884999752044678
6q18.pdb	6q18_HL_A_HA132I.pdb	-0.43899381160736084	-0.8400999903678894
6q18.pdb	6q18_HL_A_HA132L.pdb	-0.5208252668380737	-1.0360000133514404
6q18.pdb	6q18_HL_A_HA132K.pdb	-1.4973324537277222	-2.3993000984191895
6q18.pdb	6q18_HL_A_HA132M.pdb	-0.46490973234176636	-0.9164999723434448
6q18.pdb	6q18_HL_A_HA132F.pdb	-2.077639102935791	-2.6226999759674072
6q18.pdb	6q18_HL_A_HA132P.pdb	-0.15178698301315308	-0.8871999979019165
6q18.pdb	6q18_HL_A_HA132S.pdb	-0.6055978536605835	-0.8921999931335449
6q18.pdb	6q18_HL_A_HA132T.pdb	-0.7816392183303833	-0.8446999788284302
6q18.pdb	6q18_HL_A_HA132W.pdb	-6.1111836433410645	-5.957499980926514
6q18.pdb	6q18_HL_A_HA132Y.pdb	-6.712914943695068	-6.7393999099731445
6q18.pdb	6q18_HL_A_HA132V.pdb	-0.6359990835189819	-0.8148999810218811
6q18.pdb	6q18_HL_A_PA134A.pdb	-0.6567810773849487	0.27639999985694885
6q18.pdb	6q18_HL_A_PA134R.pdb	-13.754560470581055	-10.343199729919434
6q18.pdb	6q18_HL_A_PA134N.pdb	-0.6181824207305908	-0.5612999796867371
6q18.pdb	6q18_HL_A_PA134D.pdb	-1.4111374616622925	-1.3032000064849854
6q18.pdb	6q18_HL_A_PA134C.pdb	-0.6764443516731262	-0.15279999375343323
6q18.pdb	6q18_HL_A_PA134Q.pdb	-3.6442201137542725	-2.4727001190185547
6q18.pdb	6q18_HL_A_PA134E.pdb	-1.2486250400543213	-1.86080002784729
6q18.pdb	6q18_HL_A_PA134G.pdb	-0.7850664854049683	0.07039999961853027
6q18.pdb	6q18_HL_A_PA134H.pdb	-7.061096668243408	-4.436500072479248
6q18.pdb	6q18_HL_A_PA134I.pdb	-1.0172255039215088	-0.24529999494552612
6q18.pdb	6q18_HL_A_PA134L.pdb	-0.5674325227737427	-0.14010000228881836
6q18.pdb	6q18_HL_A_PA134K.pdb	-3.309666156768799	-1.0595999956130981
6q18.pdb	6q18_HL_A_PA134M.pdb	-2.50808048248291	-2.0994999408721924
6q18.pdb	6q18_HL_A_PA134F.pdb	-9.072763442993164	-4.985199928283691
6q18.pdb	6q18_HL_A_PA134S.pdb	-1.161423683166504	0.0722000002861023
6q18.pdb	6q18_HL_A_PA134T.pdb	-0.2877923846244812	-0.010099999606609344
6q18.pdb	6q18_HL_A_PA134W.pdb	-8.168805122375488	-8.531800270080566
6q18.pdb	6q18_HL_A_PA134Y.pdb	-12.232034683227539	-9.3681001663208
6q18.pdb	6q18_HL_A_PA134V.pdb	-0.33211424946784973	-0.008299999870359898
6q18.pdb	6q18_HL_A_SA135A.pdb	-0.5119197368621826	-0.9307000041007996
6q18.pdb	6q18_HL_A_SA135R.pdb	-0.6786491870880127	-1.7330000400543213
6q18.pdb	6q18_HL_A_SA135N.pdb	-0.34044939279556274	-2.1617000102996826
6q18.pdb	6q18_HL_A_SA135D.pdb	-0.4647141993045807	-2.023900032043457
6q18.pdb	6q18_HL_A_SA135C.pdb	-0.2812274992465973	-1.1532000303268433
6q18.pdb	6q18_HL_A_SA135Q.pdb	-0.4006286561489105	-1.809000015258789
6q18.pdb	6q18_HL_A_SA135E.pdb	-0.8125705718994141	-3.3257999420166016
6q18.pdb	6q18_HL_A_SA135G.pdb	-0.3113977313041687	-1.2860000133514404
6q18.pdb	6q18_HL_A_SA135H.pdb	-1.0406421422958374	-1.3935999870300293
6q18.pdb	6q18_HL_A_SA135I.pdb	-0.5788103342056274	-1.4146000146865845
6q18.pdb	6q18_HL_A_SA135L.pdb	-0.2274433970451355	-2.2379000186920166
6q18.pdb	6q18_HL_A_SA135K.pdb	-1.918091893196106	-2.8457000255584717
6q18.pdb	6q18_HL_A_SA135M.pdb	-0.08478599786758423	-1.090499997138977
6q18.pdb	6q18_HL_A_SA135F.pdb	-1.049649953842163	-2.504699945449829
6q18.pdb	6q18_HL_A_SA135P.pdb	-3.7576491832733154	-5.144499778747559
6q18.pdb	6q18_HL_A_SA135T.pdb	-0.10869340598583221	-1.317199945449829
6q18.pdb	6q18_HL_A_SA135W.pdb	-5.619131565093994	-5.638999938964844
6q18.pdb	6q18_HL_A_SA135Y.pdb	-18.3193359375	-15.59080982208252
6q18.pdb	6q18_HL_A_SA135V.pdb	-0.5013573169708252	-1.0117000341415405
6q18.pdb	6q18_HL_A_NA136A.pdb	-1.123624324798584	0.8539999723434448
6q18.pdb	6q18_HL_A_NA136R.pdb	-0.6934385299682617	0.30730000138282776
6q18.pdb	6q18_HL_A_NA136D.pdb	-1.423540711402893	-0.7317000031471252
6q18.pdb	6q18_HL_A_NA136C.pdb	0.5643832683563232	-0.22269999980926514
6q18.pdb	6q18_HL_A_NA136Q.pdb	-1.1088104248046875	-0.41990000009536743
6q18.pdb	6q18_HL_A_NA136E.pdb	-1.1983613967895508	-0.5428000092506409
6q18.pdb	6q18_HL_A_NA136G.pdb	-1.099363088607788	-0.839900016784668
6q18.pdb	6q18_HL_A_NA136H.pdb	-1.4662072658538818	-0.5685999989509583
6q18.pdb	6q18_HL_A_NA136I.pdb	-0.6177520751953125	-0.16369999945163727
6q18.pdb	6q18_HL_A_NA136L.pdb	-0.7851482629776001	-0.5856999754905701
6q18.pdb	6q18_HL_A_NA136K.pdb	0.2520626485347748	0.3449000120162964
6q18.pdb	6q18_HL_A_NA136M.pdb	-0.18934915959835052	0.8223000168800354
6q18.pdb	6q18_HL_A_NA136F.pdb	-0.8741564750671387	0.1615999937057495
6q18.pdb	6q18_HL_A_NA136P.pdb	-0.5136581063270569	0.22540000081062317
6q18.pdb	6q18_HL_A_NA136S.pdb	-1.442183494567871	-0.08669999986886978
6q18.pdb	6q18_HL_A_NA136T.pdb	-0.9067041873931885	-0.23669999837875366
6q18.pdb	6q18_HL_A_NA136W.pdb	-1.3229190111160278	0.05429999902844429
6q18.pdb	6q18_HL_A_NA136Y.pdb	-1.0622024536132812	-0.34040001034736633
6q18.pdb	6q18_HL_A_NA136V.pdb	-0.5277822017669678	0.6485999822616577
6q18.pdb	6q18_HL_A_RA138A.pdb	-0.5672498345375061	-1.434999942779541
6q18.pdb	6q18_HL_A_RA138N.pdb	-0.9241092205047607	-1.0440000295639038
6q18.pdb	6q18_HL_A_RA138D.pdb	-0.715882420539856	-1.1081000566482544
6q18.pdb	6q18_HL_A_RA138C.pdb	-0.43366000056266785	-1.2630000114440918
6q18.pdb	6q18_HL_A_RA138Q.pdb	-0.5863374471664429	-0.7840999960899353
6q18.pdb	6q18_HL_A_RA138E.pdb	-0.7463119029998779	-1.4457000494003296
6q18.pdb	6q18_HL_A_RA138G.pdb	-0.7014119029045105	-1.5456000566482544
6q18.pdb	6q18_HL_A_RA138H.pdb	-0.8819189071655273	-0.4415000081062317
6q18.pdb	6q18_HL_A_RA138I.pdb	-0.3942307233810425	-1.1024999618530273
6q18.pdb	6q18_HL_A_RA138L.pdb	-0.5594510436058044	-1.1016000509262085
6q18.pdb	6q18_HL_A_RA138K.pdb	-0.688222348690033	-1.4120999574661255
6q18.pdb	6q18_HL_A_RA138M.pdb	-0.29805219173431396	-0.032999999821186066
6q18.pdb	6q18_HL_A_RA138F.pdb	0.36785563826560974	0.914900004863739
6q18.pdb	6q18_HL_A_RA138P.pdb	-0.4643934369087219	-1.8767000436782837
6q18.pdb	6q18_HL_A_RA138S.pdb	-0.8472750186920166	-1.4264999628067017
6q18.pdb	6q18_HL_A_RA138T.pdb	-0.8725342750549316	-1.2670999765396118
6q18.pdb	6q18_HL_A_RA138W.pdb	-0.7053003311157227	-1.7920000553131104
6q18.pdb	6q18_HL_A_RA138Y.pdb	0.45800861716270447	2.456700086593628
6q18.pdb	6q18_HL_A_RA138V.pdb	-0.4464547038078308	-1.0951000452041626
6q18.pdb	6q18_HL_A_DA139A.pdb	-1.725111961364746	-4.578700065612793
6q18.pdb	6q18_HL_A_DA139R.pdb	-7.074042320251465	-9.822099685668945
6q18.pdb	6q18_HL_A_DA139N.pdb	-3.6685760021209717	-8.703100204467773
6q18.pdb	6q18_HL_A_DA139C.pdb	-1.7091180086135864	-4.579999923706055
6q18.pdb	6q18_HL_A_DA139Q.pdb	-8.23045539855957	-10.8927001953125
6q18.pdb	6q18_HL_A_DA139E.pdb	-2.7688090801239014	-6.981100082397461
6q18.pdb	6q18_HL_A_DA139G.pdb	-1.6244512796401978	-4.802599906921387
6q18.pdb	6q18_HL_A_DA139H.pdb	-9.61878776550293	-13.518400192260742
6q18.pdb	6q18_HL_A_DA139I.pdb	-2.571481466293335	-5.0630998611450195
6q18.pdb	6q18_HL_A_DA139L.pdb	-5.207440376281738	-8.007800102233887
6q18.pdb	6q18_HL_A_DA139K.pdb	-3.237133741378784	-6.040500164031982
6q18.pdb	6q18_HL_A_DA139M.pdb	-3.017817258834839	-7.269199848175049
6q18.pdb	6q18_HL_A_DA139F.pdb	-7.9604268074035645	-8.29539966583252
6q18.pdb	6q18_HL_A_DA139P.pdb	-1.5366134643554688	-3.920799970626831
6q18.pdb	6q18_HL_A_DA139S.pdb	-2.1620569229125977	-4.646699905395508
6q18.pdb	6q18_HL_A_DA139T.pdb	-2.2042276859283447	-3.7783000469207764
6q18.pdb	6q18_HL_A_DA139W.pdb	-15.087763786315918	-20.248899459838867
6q18.pdb	6q18_HL_A_DA139Y.pdb	-23.674415588378906	-19.266759872436523
6q18.pdb	6q18_HL_A_DA139V.pdb	-1.959255337715149	-3.34879994392395
6q18.pdb	6q18_HL_A_RA141A.pdb	-0.4958377778530121	-1.3101999759674072
6q18.pdb	6q18_HL_A_RA141N.pdb	-0.5184677839279175	-1.356600046157837
6q18.pdb	6q18_HL_A_RA141D.pdb	-0.9192928075790405	-3.2630999088287354
6q18.pdb	6q18_HL_A_RA141C.pdb	-0.4616270363330841	-1.377500057220459
6q18.pdb	6q18_HL_A_RA141Q.pdb	-0.6361067295074463	-1.6483999490737915
6q18.pdb	6q18_HL_A_RA141E.pdb	-0.5503779649734497	-1.719099998474121
6q18.pdb	6q18_HL_A_RA141G.pdb	-0.4722467362880707	-1.3624999523162842
6q18.pdb	6q18_HL_A_RA141H.pdb	-0.5214759111404419	-1.5312000513076782
6q18.pdb	6q18_HL_A_RA141I.pdb	-0.29987800121307373	-2.2330000400543213
6q18.pdb	6q18_HL_A_RA141L.pdb	-0.3521648049354553	-1.478600025177002
6q18.pdb	6q18_HL_A_RA141K.pdb	-0.3792670965194702	-0.6248999834060669
6q18.pdb	6q18_HL_A_RA141M.pdb	-0.3276481032371521	-1.1382999420166016
6q18.pdb	6q18_HL_A_RA141F.pdb	0.5090814828872681	-0.7139999866485596
6q18.pdb	6q18_HL_A_RA141P.pdb	-0.3164099156856537	-1.416100025177002
6q18.pdb	6q18_HL_A_RA141S.pdb	-0.7067697048187256	-1.4536000490188599
6q18.pdb	6q18_HL_A_RA141T.pdb	-0.6864950656890869	-2.5220999717712402
6q18.pdb	6q18_HL_A_RA141W.pdb	-0.8972715139389038	-1.6138999462127686
6q18.pdb	6q18_HL_A_RA141Y.pdb	0.21455317735671997	-1.0485999584197998
6q18.pdb	6q18_HL_A_RA141V.pdb	-0.2855839729309082	-2.234499931335449
6q18.pdb	6q18_HL_A_AA142R.pdb	-1.7098681926727295	-3.0035998821258545
6q18.pdb	6q18_HL_A_AA142N.pdb	-2.3343193531036377	-3.3447000980377197
6q18.pdb	6q18_HL_A_AA142D.pdb	-2.545293092727661	-1.4805999994277954
6q18.pdb	6q18_HL_A_AA142C.pdb	-2.4722015857696533	-1.023900032043457
6q18.pdb	6q18_HL_A_AA142Q.pdb	-0.8425742387771606	-0.6840999722480774
6q18.pdb	6q18_HL_A_AA142E.pdb	-1.8210023641586304	1.3687000274658203
6q18.pdb	6q18_HL_A_AA142G.pdb	-0.296297550201416	-0.9315000176429749
6q18.pdb	6q18_HL_A_AA142H.pdb	-13.57512092590332	-10.617300033569336
6q18.pdb	6q18_HL_A_AA142I.pdb	-4.0030035972595215	-0.7511000037193298
6q18.pdb	6q18_HL_A_AA142L.pdb	-2.679171323776245	-0.3465000092983246
6q18.pdb	6q18_HL_A_AA142K.pdb	-1.2088185548782349	-2.000999927520752
6q18.pdb	6q18_HL_A_AA142M.pdb	-0.3304678797721863	0.7055000066757202
6q18.pdb	6q18_HL_A_AA142F.pdb	-3.7279417514801025	-1.4544999599456787
6q18.pdb	6q18_HL_A_AA142P.pdb	-0.3355558514595032	-1.0530999898910522
6q18.pdb	6q18_HL_A_AA142S.pdb	-0.28349769115448	-0.8486999869346619
6q18.pdb	6q18_HL_A_AA142T.pdb	-2.0796165466308594	-0.2379000037908554
6q18.pdb	6q18_HL_A_AA142W.pdb	-4.485696315765381	-9.754199981689453
6q18.pdb	6q18_HL_A_AA142Y.pdb	-4.056294918060303	-2.3912999629974365
6q18.pdb	6q18_HL_A_AA142V.pdb	-3.454205274581909	-0.7408999800682068
6q18.pdb	6q18_HL_A_IA143A.pdb	-0.32752615213394165	-1.544600009918213
6q18.pdb	6q18_HL_A_IA143R.pdb	-3.6897895336151123	-4.533899784088135
6q18.pdb	6q18_HL_A_IA143N.pdb	-0.6989313364028931	-1.9979000091552734
6q18.pdb	6q18_HL_A_IA143D.pdb	-0.5852502584457397	-2.872999906539917
6q18.pdb	6q18_HL_A_IA143C.pdb	-0.036591753363609314	0.19519999623298645
6q18.pdb	6q18_HL_A_IA143Q.pdb	-0.8362823724746704	-1.5413000583648682
6q18.pdb	6q18_HL_A_IA143E.pdb	-1.7098450660705566	-2.977400064468384
6q18.pdb	6q18_HL_A_IA143G.pdb	-0.37440967559814453	-2.4349000453948975
6q18.pdb	6q18_HL_A_IA143H.pdb	-0.6804599761962891	-2.3629000186920166
6q18.pdb	6q18_HL_A_IA143L.pdb	-0.7751988172531128	-1.1792000532150269
6q18.pdb	6q18_HL_A_IA143K.pdb	-2.999555826187134	-3.045300006866455
6q18.pdb	6q18_HL_A_IA143M.pdb	-1.2358044385910034	-1.0907000303268433
6q18.pdb	6q18_HL_A_IA143F.pdb	-3.175821542739868	-4.7993998527526855
6q18.pdb	6q18_HL_A_IA143P.pdb	0.5882529020309448	-1.6370999813079834
6q18.pdb	6q18_HL_A_IA143S.pdb	-0.3259144127368927	-1.0403000116348267
6q18.pdb	6q18_HL_A_IA143T.pdb	-0.37740209698677063	-0.5999000072479248
6q18.pdb	6q18_HL_A_IA143W.pdb	-6.403670310974121	-9.816200256347656
6q18.pdb	6q18_HL_A_IA143Y.pdb	-2.795931339263916	-4.112599849700928
6q18.pdb	6q18_HL_A_IA143V.pdb	-0.07086625695228577	-0.13510000705718994
6q18.pdb	6q18_HL_A_HA145A.pdb	-0.1049836203455925	0.10300000011920929
6q18.pdb	6q18_HL_A_HA145R.pdb	0.014621198177337646	0.4747999906539917
6q18.pdb	6q18_HL_A_HA145N.pdb	-1.2841318845748901	-0.08160000294446945
6q18.pdb	6q18_HL_A_HA145D.pdb	-0.1503872126340866	0.24040000140666962
6q18.pdb	6q18_HL_A_HA145C.pdb	0.10816675424575806	0.006899999920278788
6q18.pdb	6q18_HL_A_HA145Q.pdb	-0.20532409846782684	0.6793000102043152
6q18.pdb	6q18_HL_A_HA145E.pdb	-0.0668129026889801	0.06459999829530716
6q18.pdb	6q18_HL_A_HA145G.pdb	-0.1739904135465622	0.3091000020503998
6q18.pdb	6q18_HL_A_HA145I.pdb	0.12535488605499268	0.4749999940395355
6q18.pdb	6q18_HL_A_HA145L.pdb	-0.25027066469192505	0.7253000140190125
6q18.pdb	6q18_HL_A_HA145K.pdb	0.004588067531585693	0.6353999972343445
6q18.pdb	6q18_HL_A_HA145M.pdb	0.45696625113487244	0.4465000033378601
6q18.pdb	6q18_HL_A_HA145F.pdb	0.44790539145469666	0.8317999839782715
6q18.pdb	6q18_HL_A_HA145P.pdb	-0.31998324394226074	0.1039000004529953
6q18.pdb	6q18_HL_A_HA145S.pdb	-0.12835288047790527	-0.20260000228881836
6q18.pdb	6q18_HL_A_HA145T.pdb	-0.3050695061683655	0.3125
6q18.pdb	6q18_HL_A_HA145W.pdb	0.7185511589050293	0.08349999785423279
6q18.pdb	6q18_HL_A_HA145Y.pdb	0.35551968216896057	0.5164999961853027
6q18.pdb	6q18_HL_A_HA145V.pdb	0.014189332723617554	0.10029999911785126
6q18.pdb	6q18_HL_A_GA174A.pdb	-0.22649793326854706	-0.06960000097751617
6q18.pdb	6q18_HL_A_GA174R.pdb	-0.3798057734966278	0.4065000116825104
6q18.pdb	6q18_HL_A_GA174N.pdb	-0.45799142122268677	-0.07240000367164612
6q18.pdb	6q18_HL_A_GA174D.pdb	-0.4319424033164978	-0.1542000025510788
6q18.pdb	6q18_HL_A_GA174C.pdb	-0.18087589740753174	-0.07320000231266022
6q18.pdb	6q18_HL_A_GA174Q.pdb	-0.4390544295310974	-0.0007999999797903001
6q18.pdb	6q18_HL_A_GA174E.pdb	-0.36885714530944824	-0.19020000100135803
6q18.pdb	6q18_HL_A_GA174H.pdb	-0.5258892774581909	-0.20469999313354492
6q18.pdb	6q18_HL_A_GA174I.pdb	-0.12974011898040771	-0.16359999775886536
6q18.pdb	6q18_HL_A_GA174L.pdb	-0.28849005699157715	-0.1712000072002411
6q18.pdb	6q18_HL_A_GA174K.pdb	-0.3971649408340454	0.025800000876188278
6q18.pdb	6q18_HL_A_GA174M.pdb	-0.20947040617465973	0.07530000060796738
6q18.pdb	6q18_HL_A_GA174F.pdb	-0.2719370424747467	0.07410000264644623
6q18.pdb	6q18_HL_A_GA174P.pdb	-0.48187994956970215	-0.1014999970793724
6q18.pdb	6q18_HL_A_GA174S.pdb	-0.4355555772781372	-0.07020000368356705
6q18.pdb	6q18_HL_A_GA174T.pdb	-0.45911839604377747	-0.1696999967098236
6q18.pdb	6q18_HL_A_GA174W.pdb	-0.3823566734790802	-0.12520000338554382
6q18.pdb	6q18_HL_A_GA174Y.pdb	-0.42040812969207764	-0.08820000290870667
6q18.pdb	6q18_HL_A_GA174V.pdb	-0.17424428462982178	-0.15489999949932098
6q18.pdb	6q18_HL_A_QA175A.pdb	0.5372823476791382	0.1761000007390976
6q18.pdb	6q18_HL_A_QA175R.pdb	0.41475555300712585	0.38269999623298645
6q18.pdb	6q18_HL_A_QA175N.pdb	0.2870069444179535	-0.07580000162124634
6q18.pdb	6q18_HL_A_QA175D.pdb	-0.3315367102622986	-0.34630000591278076
6q18.pdb	6q18_HL_A_QA175C.pdb	0.5207480192184448	0.05660000070929527
6q18.pdb	6q18_HL_A_QA175E.pdb	0.3550965487957001	-0.9797999858856201
6q18.pdb	6q18_HL_A_QA175G.pdb	0.5723628997802734	-0.1574999988079071
6q18.pdb	6q18_HL_A_QA175H.pdb	0.18256255984306335	0.11500000208616257
6q18.pdb	6q18_HL_A_QA175I.pdb	0.557665228843689	0.49559998512268066
6q18.pdb	6q18_HL_A_QA175L.pdb	0.6686242818832397	0.44859999418258667
6q18.pdb	6q18_HL_A_QA175K.pdb	0.4208570420742035	-0.02160000056028366
6q18.pdb	6q18_HL_A_QA175M.pdb	0.47904565930366516	0.38339999318122864
6q18.pdb	6q18_HL_A_QA175F.pdb	0.26597651839256287	0.09700000286102295
6q18.pdb	6q18_HL_A_QA175P.pdb	0.2968035042285919	-0.14090000092983246
6q18.pdb	6q18_HL_A_QA175S.pdb	0.33369794487953186	-0.31949999928474426
6q18.pdb	6q18_HL_A_QA175T.pdb	0.2756079137325287	0.10830000042915344
6q18.pdb	6q18_HL_A_QA175W.pdb	0.9171081781387329	1.2598999738693237
6q18.pdb	6q18_HL_A_QA175Y.pdb	0.3381464183330536	-0.6200000047683716
6q18.pdb	6q18_HL_A_QA175V.pdb	0.4890157878398895	0.30329999327659607
6q18.pdb	6q18_HL_A_EA176A.pdb	-0.29940277338027954	-2.154900074005127
6q18.pdb	6q18_HL_A_EA176R.pdb	-0.660735011100769	-1.8456000089645386
6q18.pdb	6q18_HL_A_EA176N.pdb	-1.0197691917419434	-2.3289999961853027
6q18.pdb	6q18_HL_A_EA176D.pdb	-1.0573279857635498	-2.4093000888824463
6q18.pdb	6q18_HL_A_EA176C.pdb	-0.5096561908721924	-2.3921000957489014
6q18.pdb	6q18_HL_A_EA176Q.pdb	-0.36039912700653076	-1.541599988937378
6q18.pdb	6q18_HL_A_EA176G.pdb	-1.0559002161026	-2.9883999824523926
6q18.pdb	6q18_HL_A_EA176H.pdb	-1.3305062055587769	-2.473099946975708
6q18.pdb	6q18_HL_A_EA176I.pdb	-0.13433681428432465	-1.5425000190734863
6q18.pdb	6q18_HL_A_EA176L.pdb	-0.509382963180542	-1.7315000295639038
6q18.pdb	6q18_HL_A_EA176K.pdb	-0.35742610692977905	-2.2948999404907227
6q18.pdb	6q18_HL_A_EA176M.pdb	-0.34301549196243286	-1.3712999820709229
6q18.pdb	6q18_HL_A_EA176F.pdb	-0.26127561926841736	-1.5681999921798706
6q18.pdb	6q18_HL_A_EA176P.pdb	-3.242539405822754	-3.9305999279022217
6q18.pdb	6q18_HL_A_EA176S.pdb	-0.7308827638626099	-2.827899932861328
6q18.pdb	6q18_HL_A_EA176T.pdb	-0.6674742698669434	-2.930000066757202
6q18.pdb	6q18_HL_A_EA176W.pdb	-1.226560115814209	-2.0508999824523926
6q18.pdb	6q18_HL_A_EA176Y.pdb	-1.291040062904358	-2.6491000652313232
6q18.pdb	6q18_HL_A_EA176V.pdb	-0.2389724850654602	-1.6405999660491943
6q18.pdb	6q18_HL_A_GA177A.pdb	-0.18726050853729248	-0.8801000118255615
6q18.pdb	6q18_HL_A_GA177R.pdb	-7.900143623352051	-6.064599990844727
6q18.pdb	6q18_HL_A_GA177N.pdb	-0.24121057987213135	-0.5580999851226807
6q18.pdb	6q18_HL_A_GA177D.pdb	-1.803281545639038	-1.1007000207901
6q18.pdb	6q18_HL_A_GA177C.pdb	-0.48910120129585266	-1.226099967956543
6q18.pdb	6q18_HL_A_GA177Q.pdb	-14.883886337280273	-12.217599868774414
6q18.pdb	6q18_HL_A_GA177E.pdb	-4.715551376342773	-5.336599826812744
6q18.pdb	6q18_HL_A_GA177H.pdb	-32.167972564697266	-34.86465072631836
6q18.pdb	6q18_HL_A_GA177I.pdb	-14.545769691467285	-10.740400314331055
6q18.pdb	6q18_HL_A_GA177L.pdb	-19.47871971130371	-11.390299797058105
6q18.pdb	6q18_HL_A_GA177K.pdb	-24.864398956298828	-21.557920455932617
6q18.pdb	6q18_HL_A_GA177M.pdb	-4.0523552894592285	-3.7771999835968018
6q18.pdb	6q18_HL_A_GA177F.pdb	-29.946224212646484	-28.15730094909668
6q18.pdb	6q18_HL_A_GA177P.pdb	-7.918920993804932	-5.511499881744385
6q18.pdb	6q18_HL_A_GA177S.pdb	-3.2959370613098145	-2.3171000480651855
6q18.pdb	6q18_HL_A_GA177T.pdb	-0.16207483410835266	-1.6181000471115112
6q18.pdb	6q18_HL_A_GA177W.pdb	-30.38581085205078	-28.156490325927734
6q18.pdb	6q18_HL_A_GA177Y.pdb	-39.210113525390625	-34.73244094848633
6q18.pdb	6q18_HL_A_GA177V.pdb	-1.1770716905593872	-0.7483999729156494
7kf0.pdb	7kf0_AB_C_YA33A.pdb	0.6968895196914673	-0.6521999835968018
7kf0.pdb	7kf0_AB_C_YA33R.pdb	-0.40112656354904175	0.10999999940395355
7kf0.pdb	7kf0_AB_C_YA33N.pdb	0.3430839478969574	-0.6499000191688538
7kf0.pdb	7kf0_AB_C_YA33D.pdb	0.3160180151462555	-0.49559998512268066
7kf0.pdb	7kf0_AB_C_YA33C.pdb	0.43050453066825867	-0.6137999892234802
7kf0.pdb	7kf0_AB_C_YA33Q.pdb	-0.0005862712860107422	-0.5601000189781189
7kf0.pdb	7kf0_AB_C_YA33E.pdb	0.22853466868400574	-0.29840001463890076
7kf0.pdb	7kf0_AB_C_YA33G.pdb	0.8757247924804688	-0.7211999893188477
7kf0.pdb	7kf0_AB_C_YA33H.pdb	0.23475366830825806	-0.04270000010728836
7kf0.pdb	7kf0_AB_C_YA33I.pdb	0.7655959129333496	-0.557699978351593
7kf0.pdb	7kf0_AB_C_YA33L.pdb	0.636446475982666	-0.4666999876499176
7kf0.pdb	7kf0_AB_C_YA33K.pdb	0.350898414850235	0.1712000072002411
7kf0.pdb	7kf0_AB_C_YA33M.pdb	0.19354110956192017	-0.3993000090122223
7kf0.pdb	7kf0_AB_C_YA33F.pdb	0.15112751722335815	-0.1859000027179718
7kf0.pdb	7kf0_AB_C_YA33P.pdb	0.7466497421264648	-0.7419999837875366
7kf0.pdb	7kf0_AB_C_YA33S.pdb	0.5463505983352661	-0.7160000205039978
7kf0.pdb	7kf0_AB_C_YA33T.pdb	0.7074031829833984	-0.7062000036239624
7kf0.pdb	7kf0_AB_C_YA33W.pdb	0.3728807866573334	0.38179999589920044
7kf0.pdb	7kf0_AB_C_YA33V.pdb	0.8453258275985718	-0.699999988079071
7kf0.pdb	7kf0_AB_C_RA50A.pdb	-0.8857682943344116	-0.8004000186920166
7kf0.pdb	7kf0_AB_C_RA50N.pdb	-0.9763306379318237	-0.828499972820282
7kf0.pdb	7kf0_AB_C_RA50D.pdb	-0.6104843616485596	-0.8888000249862671
7kf0.pdb	7kf0_AB_C_RA50C.pdb	-0.7738686800003052	-1.4348000288009644
7kf0.pdb	7kf0_AB_C_RA50Q.pdb	-0.9675434827804565	-0.9437999725341797
7kf0.pdb	7kf0_AB_C_RA50E.pdb	-1.023154854774475	-0.9681000113487244
7kf0.pdb	7kf0_AB_C_RA50G.pdb	-0.7418923377990723	-0.8264999985694885
7kf0.pdb	7kf0_AB_C_RA50H.pdb	-0.6873824596405029	-1.3341000080108643
7kf0.pdb	7kf0_AB_C_RA50I.pdb	-0.8539520502090454	-1.4156999588012695
7kf0.pdb	7kf0_AB_C_RA50L.pdb	-0.6520379781723022	-0.5848000049591064
7kf0.pdb	7kf0_AB_C_RA50K.pdb	-0.42930686473846436	-0.7010999917984009
7kf0.pdb	7kf0_AB_C_RA50M.pdb	-0.7597812414169312	-1.1476999521255493
7kf0.pdb	7kf0_AB_C_RA50F.pdb	-0.7237632870674133	-1.2121000289916992
7kf0.pdb	7kf0_AB_C_RA50P.pdb	-0.6366068124771118	-0.7957000136375427
7kf0.pdb	7kf0_AB_C_RA50S.pdb	-0.8188860416412354	-1.0561000108718872
7kf0.pdb	7kf0_AB_C_RA50T.pdb	-0.8843504190444946	-1.3355000019073486
7kf0.pdb	7kf0_AB_C_RA50W.pdb	-0.8154696226119995	-1.0061999559402466
7kf0.pdb	7kf0_AB_C_RA50Y.pdb	-0.40175825357437134	0.004100000020116568
7kf0.pdb	7kf0_AB_C_RA50V.pdb	-0.7674626111984253	-1.3353999853134155
7kf0.pdb	7kf0_AB_C_YA52A.pdb	0.17308369278907776	-0.1151999980211258
7kf0.pdb	7kf0_AB_C_YA52R.pdb	-0.2905667722225189	-0.3682999908924103
7kf0.pdb	7kf0_AB_C_YA52N.pdb	-0.49531522393226624	-0.2775000035762787
7kf0.pdb	7kf0_AB_C_YA52D.pdb	0.16096273064613342	1.3077000379562378
7kf0.pdb	7kf0_AB_C_YA52C.pdb	-0.4141143560409546	0.08179999887943268
7kf0.pdb	7kf0_AB_C_YA52Q.pdb	0.15496060252189636	0.017799999564886093
7kf0.pdb	7kf0_AB_C_YA52E.pdb	0.45385101437568665	1.048799991607666
7kf0.pdb	7kf0_AB_C_YA52G.pdb	0.1876676082611084	-0.1339000016450882
7kf0.pdb	7kf0_AB_C_YA52H.pdb	-0.3377477526664734	-0.2782999873161316
7kf0.pdb	7kf0_AB_C_YA52I.pdb	-0.05136941373348236	0.5449000000953674
7kf0.pdb	7kf0_AB_C_YA52L.pdb	-0.20565025508403778	0.27219998836517334
7kf0.pdb	7kf0_AB_C_YA52K.pdb	-0.8901685476303101	0.033399999141693115
7kf0.pdb	7kf0_AB_C_YA52M.pdb	-0.2671332359313965	-0.00570000009611249
7kf0.pdb	7kf0_AB_C_YA52F.pdb	-0.3036070168018341	0.009200000204145908
7kf0.pdb	7kf0_AB_C_YA52P.pdb	-0.24024707078933716	0.008500000461935997
7kf0.pdb	7kf0_AB_C_YA52S.pdb	-0.28898394107818604	-0.25540000200271606
7kf0.pdb	7kf0_AB_C_YA52T.pdb	-0.12568795680999756	0.6779999732971191
7kf0.pdb	7kf0_AB_C_YA52W.pdb	-0.4059865474700928	-0.07259999960660934
7kf0.pdb	7kf0_AB_C_YA52V.pdb	-0.34983453154563904	0.3529999852180481
7kf0.pdb	7kf0_AB_C_YA57A.pdb	-0.42527493834495544	0.040800001472234726
7kf0.pdb	7kf0_AB_C_YA57R.pdb	-0.8587849140167236	0.3158999979496002
7kf0.pdb	7kf0_AB_C_YA57N.pdb	-0.8513220548629761	-0.2085999995470047
7kf0.pdb	7kf0_AB_C_YA57D.pdb	-0.795473575592041	-0.21940000355243683
7kf0.pdb	7kf0_AB_C_YA57C.pdb	-0.3212287127971649	-0.019200000911951065
7kf0.pdb	7kf0_AB_C_YA57Q.pdb	-0.3741244375705719	-0.10989999771118164
7kf0.pdb	7kf0_AB_C_YA57E.pdb	-0.7156835794448853	-0.06610000133514404
7kf0.pdb	7kf0_AB_C_YA57G.pdb	-0.3625341057777405	-0.18039999902248383
7kf0.pdb	7kf0_AB_C_YA57H.pdb	-0.33474767208099365	-0.14959999918937683
7kf0.pdb	7kf0_AB_C_YA57I.pdb	-0.296791672706604	0.29840001463890076
7kf0.pdb	7kf0_AB_C_YA57L.pdb	-0.0713314414024353	0.09179999679327011
7kf0.pdb	7kf0_AB_C_YA57K.pdb	-0.3260878622531891	0.18320000171661377
7kf0.pdb	7kf0_AB_C_YA57M.pdb	-0.09142060577869415	0.539900004863739
7kf0.pdb	7kf0_AB_C_YA57F.pdb	-0.0414004772901535	0.04520000144839287
7kf0.pdb	7kf0_AB_C_YA57P.pdb	-0.45048514008522034	0.07050000131130219
7kf0.pdb	7kf0_AB_C_YA57S.pdb	-0.4229111671447754	-0.18970000743865967
7kf0.pdb	7kf0_AB_C_YA57T.pdb	-0.5433504581451416	-0.195700004696846
7kf0.pdb	7kf0_AB_C_YA57W.pdb	-0.650458037853241	-0.10189999639987946
7kf0.pdb	7kf0_AB_C_YA57V.pdb	-0.37179189920425415	0.13670000433921814
7kf0.pdb	7kf0_AB_C_YA103A.pdb	-0.6126556396484375	-1.0219000577926636
7kf0.pdb	7kf0_AB_C_YA103R.pdb	-0.7078565359115601	-0.6201000213623047
7kf0.pdb	7kf0_AB_C_YA103N.pdb	-0.9603716135025024	-1.1370999813079834
7kf0.pdb	7kf0_AB_C_YA103D.pdb	-0.9244743585586548	-1.2746000289916992
7kf0.pdb	7kf0_AB_C_YA103C.pdb	-0.4170593321323395	-0.8379999995231628
7kf0.pdb	7kf0_AB_C_YA103Q.pdb	-0.6766993999481201	-0.7714999914169312
7kf0.pdb	7kf0_AB_C_YA103E.pdb	-0.6790269017219543	-0.7782999873161316
7kf0.pdb	7kf0_AB_C_YA103G.pdb	-0.658987283706665	-1.5439000129699707
7kf0.pdb	7kf0_AB_C_YA103H.pdb	-0.507449746131897	-0.7091000080108643
7kf0.pdb	7kf0_AB_C_YA103I.pdb	0.12640181183815002	-0.4641999900341034
7kf0.pdb	7kf0_AB_C_YA103L.pdb	-0.23024031519889832	-0.1761000007390976
7kf0.pdb	7kf0_AB_C_YA103K.pdb	-0.6912387013435364	-0.588100016117096
7kf0.pdb	7kf0_AB_C_YA103M.pdb	-0.1549268662929535	0.27570000290870667
7kf0.pdb	7kf0_AB_C_YA103F.pdb	0.5225834846496582	0.2881999909877777
7kf0.pdb	7kf0_AB_C_YA103P.pdb	-0.31267690658569336	-1.783400058746338
7kf0.pdb	7kf0_AB_C_YA103S.pdb	-0.5696381330490112	-1.2884999513626099
7kf0.pdb	7kf0_AB_C_YA103T.pdb	-0.5524017810821533	-1.2029000520706177
7kf0.pdb	7kf0_AB_C_YA103W.pdb	0.02970382571220398	0.32710000872612
7kf0.pdb	7kf0_AB_C_YA103V.pdb	-0.09503494203090668	-0.31459999084472656
7kf0.pdb	7kf0_AB_C_YA104A.pdb	-0.24612580239772797	-0.01269999984651804
7kf0.pdb	7kf0_AB_C_YA104R.pdb	-0.33621418476104736	-0.8464000225067139
7kf0.pdb	7kf0_AB_C_YA104N.pdb	-0.19501173496246338	0.2003999948501587
7kf0.pdb	7kf0_AB_C_YA104D.pdb	-0.5501483678817749	0.36660000681877136
7kf0.pdb	7kf0_AB_C_YA104C.pdb	-0.3175671398639679	0.14069999754428864
7kf0.pdb	7kf0_AB_C_YA104Q.pdb	-0.7174792289733887	0.1851000040769577
7kf0.pdb	7kf0_AB_C_YA104E.pdb	-0.5678668022155762	0.11969999969005585
7kf0.pdb	7kf0_AB_C_YA104G.pdb	-0.16505539417266846	-0.042399998754262924
7kf0.pdb	7kf0_AB_C_YA104H.pdb	-0.3748781979084015	0.07559999823570251
7kf0.pdb	7kf0_AB_C_YA104I.pdb	-0.32989245653152466	-0.5116000175476074
7kf0.pdb	7kf0_AB_C_YA104L.pdb	-0.14393243193626404	-0.36800000071525574
7kf0.pdb	7kf0_AB_C_YA104K.pdb	-0.3682810366153717	-0.6401000022888184
7kf0.pdb	7kf0_AB_C_YA104M.pdb	-0.21953654289245605	-0.6337000131607056
7kf0.pdb	7kf0_AB_C_YA104F.pdb	-0.09013929963111877	-0.06790000200271606
7kf0.pdb	7kf0_AB_C_YA104P.pdb	-0.8616491556167603	-1.0145000219345093
7kf0.pdb	7kf0_AB_C_YA104S.pdb	-0.3454320430755615	-0.011300000362098217
7kf0.pdb	7kf0_AB_C_YA104T.pdb	-0.4707678258419037	0.2224999964237213
7kf0.pdb	7kf0_AB_C_YA104W.pdb	0.009863927960395813	-0.9671000242233276
7kf0.pdb	7kf0_AB_C_YA104V.pdb	-0.39097315073013306	-0.8665000200271606
7kf0.pdb	7kf0_AB_C_YA105A.pdb	-1.1428968906402588	-2.95169997215271
7kf0.pdb	7kf0_AB_C_YA105R.pdb	-3.7917592525482178	-5.23199987411499
7kf0.pdb	7kf0_AB_C_YA105N.pdb	-1.429829478263855	-3.79830002784729
7kf0.pdb	7kf0_AB_C_YA105D.pdb	-1.301148772239685	-3.615000009536743
7kf0.pdb	7kf0_AB_C_YA105C.pdb	-0.923972487449646	-3.150099992752075
7kf0.pdb	7kf0_AB_C_YA105Q.pdb	-1.3650110960006714	-3.2565999031066895
7kf0.pdb	7kf0_AB_C_YA105E.pdb	-1.2314521074295044	-3.1201000213623047
7kf0.pdb	7kf0_AB_C_YA105G.pdb	-0.9621429443359375	-4.005899906158447
7kf0.pdb	7kf0_AB_C_YA105H.pdb	-1.3000741004943848	-2.7916998863220215
7kf0.pdb	7kf0_AB_C_YA105I.pdb	-0.6294512748718262	-2.7235000133514404
7kf0.pdb	7kf0_AB_C_YA105L.pdb	-0.5507546663284302	-1.8890000581741333
7kf0.pdb	7kf0_AB_C_YA105K.pdb	-1.0435227155685425	-3.388200044631958
7kf0.pdb	7kf0_AB_C_YA105M.pdb	-0.2597476541996002	-1.4256999492645264
7kf0.pdb	7kf0_AB_C_YA105F.pdb	0.5439749956130981	-0.20329999923706055
7kf0.pdb	7kf0_AB_C_YA105P.pdb	-2.9662530422210693	-6.049300193786621
7kf0.pdb	7kf0_AB_C_YA105S.pdb	-1.196497917175293	-4.21560001373291
7kf0.pdb	7kf0_AB_C_YA105T.pdb	-0.1740705966949463	-3.400399923324585
7kf0.pdb	7kf0_AB_C_YA105W.pdb	0.15615439414978027	0.1500999927520752
7kf0.pdb	7kf0_AB_C_YA105V.pdb	-0.7870526313781738	-2.8387999534606934
7kf0.pdb	7kf0_AB_C_SB32A.pdb	0.051078349351882935	0.39809998869895935
7kf0.pdb	7kf0_AB_C_SB32R.pdb	0.26337364315986633	0.7111999988555908
7kf0.pdb	7kf0_AB_C_SB32N.pdb	-0.08671857416629791	0.02239999920129776
7kf0.pdb	7kf0_AB_C_SB32D.pdb	-0.07895836234092712	-0.1972000002861023
7kf0.pdb	7kf0_AB_C_SB32C.pdb	0.05488267540931702	0.07599999755620956
7kf0.pdb	7kf0_AB_C_SB32Q.pdb	0.008372798562049866	0.3610999882221222
7kf0.pdb	7kf0_AB_C_SB32E.pdb	-0.09174549579620361	1.0687999725341797
7kf0.pdb	7kf0_AB_C_SB32G.pdb	0.06630071997642517	-0.0494999997317791
7kf0.pdb	7kf0_AB_C_SB32H.pdb	-0.12959939241409302	0.1168999969959259
7kf0.pdb	7kf0_AB_C_SB32I.pdb	0.1488281488418579	0.5224000215530396
7kf0.pdb	7kf0_AB_C_SB32L.pdb	0.10012167692184448	0.5717999935150146
7kf0.pdb	7kf0_AB_C_SB32K.pdb	0.19511613249778748	1.077299952507019
7kf0.pdb	7kf0_AB_C_SB32M.pdb	0.06342774629592896	0.4092999994754791
7kf0.pdb	7kf0_AB_C_SB32F.pdb	0.2808528244495392	0.13420000672340393
7kf0.pdb	7kf0_AB_C_SB32P.pdb	0.06472453474998474	0.6496999859809875
7kf0.pdb	7kf0_AB_C_SB32T.pdb	-0.02983260154724121	-0.19869999587535858
7kf0.pdb	7kf0_AB_C_SB32W.pdb	0.1604936420917511	0.08460000157356262
7kf0.pdb	7kf0_AB_C_SB32Y.pdb	0.13735845685005188	0.0940999984741211
7kf0.pdb	7kf0_AB_C_SB32V.pdb	0.1190933883190155	0.32249999046325684
7kf0.pdb	7kf0_AB_C_IB33A.pdb	-0.11707067489624023	-1.2681000232696533
7kf0.pdb	7kf0_AB_C_IB33R.pdb	-0.13566815853118896	-1.906000018119812
7kf0.pdb	7kf0_AB_C_IB33N.pdb	-0.34239619970321655	-1.4394999742507935
7kf0.pdb	7kf0_AB_C_IB33D.pdb	0.21594569087028503	-1.104699969291687
7kf0.pdb	7kf0_AB_C_IB33C.pdb	-0.15468460321426392	-1.257599949836731
7kf0.pdb	7kf0_AB_C_IB33Q.pdb	0.47021952271461487	-1.4426000118255615
7kf0.pdb	7kf0_AB_C_IB33E.pdb	-0.0947914719581604	-0.6313999891281128
7kf0.pdb	7kf0_AB_C_IB33G.pdb	-0.03534997999668121	-1.9148000478744507
7kf0.pdb	7kf0_AB_C_IB33H.pdb	-0.8698161840438843	-1.1117000579833984
7kf0.pdb	7kf0_AB_C_IB33L.pdb	-0.03990998864173889	-0.13179999589920044
7kf0.pdb	7kf0_AB_C_IB33K.pdb	-0.2311076521873474	-1.5702999830245972
7kf0.pdb	7kf0_AB_C_IB33M.pdb	0.007380664348602295	-0.7957000136375427
7kf0.pdb	7kf0_AB_C_IB33F.pdb	-0.008543521165847778	-0.4027000069618225
7kf0.pdb	7kf0_AB_C_IB33P.pdb	-0.35310161113739014	-1.069599986076355
7kf0.pdb	7kf0_AB_C_IB33S.pdb	-0.37693750858306885	-1.8361999988555908
7kf0.pdb	7kf0_AB_C_IB33T.pdb	-0.5143262147903442	-1.2096999883651733
7kf0.pdb	7kf0_AB_C_IB33W.pdb	0.22511523962020874	-0.8953999876976013
7kf0.pdb	7kf0_AB_C_IB33Y.pdb	-0.7899794578552246	-0.4717999994754791
7kf0.pdb	7kf0_AB_C_IB33V.pdb	-0.12726706266403198	0.06710000336170197
7kf0.pdb	7kf0_AB_C_SB34A.pdb	0.07831326127052307	-0.07119999825954437
7kf0.pdb	7kf0_AB_C_SB34R.pdb	-0.2539359927177429	0.2563000023365021
7kf0.pdb	7kf0_AB_C_SB34N.pdb	-0.5674614906311035	-1.0844000577926636
7kf0.pdb	7kf0_AB_C_SB34D.pdb	-1.0871994495391846	-1.746899962425232
7kf0.pdb	7kf0_AB_C_SB34C.pdb	0.18079331517219543	0.21240000426769257
7kf0.pdb	7kf0_AB_C_SB34Q.pdb	-0.3854145109653473	-0.392300009727478
7kf0.pdb	7kf0_AB_C_SB34E.pdb	-0.2022857666015625	-0.9505000114440918
7kf0.pdb	7kf0_AB_C_SB34G.pdb	0.1659509241580963	-0.2004999965429306
7kf0.pdb	7kf0_AB_C_SB34H.pdb	-0.46180030703544617	-2.0645999908447266
7kf0.pdb	7kf0_AB_C_SB34I.pdb	0.6335389614105225	1.2913999557495117
7kf0.pdb	7kf0_AB_C_SB34L.pdb	0.9704817533493042	1.354699969291687
7kf0.pdb	7kf0_AB_C_SB34K.pdb	-0.1378132700920105	0.6967999935150146
7kf0.pdb	7kf0_AB_C_SB34M.pdb	0.6145280599594116	1.8947999477386475
7kf0.pdb	7kf0_AB_C_SB34F.pdb	-0.1705646812915802	0.7095999717712402
7kf0.pdb	7kf0_AB_C_SB34P.pdb	-3.234276056289673	-1.902500033378601
7kf0.pdb	7kf0_AB_C_SB34T.pdb	-0.023790359497070312	1.205199956893921
7kf0.pdb	7kf0_AB_C_SB34W.pdb	-0.1282983124256134	0.8608999848365784
7kf0.pdb	7kf0_AB_C_SB34Y.pdb	-0.424060195684433	0.5634999871253967
7kf0.pdb	7kf0_AB_C_SB34V.pdb	0.20895221829414368	1.07260000705719
7kf0.pdb	7kf0_AB_C_YB36A.pdb	0.07431700825691223	0.008500000461935997
7kf0.pdb	7kf0_AB_C_YB36R.pdb	-0.3132694661617279	-0.2498999983072281
7kf0.pdb	7kf0_AB_C_YB36N.pdb	-0.0034782439470291138	-0.05609999969601631
7kf0.pdb	7kf0_AB_C_YB36D.pdb	-0.02755516767501831	0.18469999730587006
7kf0.pdb	7kf0_AB_C_YB36C.pdb	0.0342671275138855	-0.029200000688433647
7kf0.pdb	7kf0_AB_C_YB36Q.pdb	0.014460369944572449	-0.2971000075340271
7kf0.pdb	7kf0_AB_C_YB36E.pdb	0.013038009405136108	0.036400001496076584
7kf0.pdb	7kf0_AB_C_YB36G.pdb	0.23453399538993835	-0.021800000220537186
7kf0.pdb	7kf0_AB_C_YB36H.pdb	-0.2353615015745163	0.0851999968290329
7kf0.pdb	7kf0_AB_C_YB36I.pdb	-3.0356862545013428	-2.216399908065796
7kf0.pdb	7kf0_AB_C_YB36L.pdb	0.28732267022132874	0.12710000574588776
7kf0.pdb	7kf0_AB_C_YB36K.pdb	-0.08384755253791809	0.05609999969601631
7kf0.pdb	7kf0_AB_C_YB36M.pdb	0.16767045855522156	-0.09319999814033508
7kf0.pdb	7kf0_AB_C_YB36F.pdb	0.13492625951766968	0.0471000000834465
7kf0.pdb	7kf0_AB_C_YB36P.pdb	0.6610605716705322	-0.9735000133514404
7kf0.pdb	7kf0_AB_C_YB36S.pdb	-0.11932399868965149	-0.24369999766349792
7kf0.pdb	7kf0_AB_C_YB36T.pdb	0.18462470173835754	0.8572999835014343
7kf0.pdb	7kf0_AB_C_YB36W.pdb	-0.19607563316822052	-0.05130000039935112
7kf0.pdb	7kf0_AB_C_YB36V.pdb	-2.803938627243042	-1.9057999849319458
7kf0.pdb	7kf0_AB_C_WB54A.pdb	-0.6979373693466187	-2.6013998985290527
7kf0.pdb	7kf0_AB_C_WB54R.pdb	-1.094912052154541	-2.849100112915039
7kf0.pdb	7kf0_AB_C_WB54N.pdb	-0.9837146997451782	-2.3889999389648438
7kf0.pdb	7kf0_AB_C_WB54D.pdb	-0.9889992475509644	-2.4732000827789307
7kf0.pdb	7kf0_AB_C_WB54C.pdb	-0.4011547863483429	-1.8716000318527222
7kf0.pdb	7kf0_AB_C_WB54Q.pdb	-1.0569028854370117	-2.316699981689453
7kf0.pdb	7kf0_AB_C_WB54E.pdb	-1.0035463571548462	-2.369499921798706
7kf0.pdb	7kf0_AB_C_WB54G.pdb	-0.4226847290992737	-2.6215999126434326
7kf0.pdb	7kf0_AB_C_WB54H.pdb	-0.9759676456451416	-2.0710999965667725
7kf0.pdb	7kf0_AB_C_WB54I.pdb	-0.5463489890098572	-1.9119999408721924
7kf0.pdb	7kf0_AB_C_WB54L.pdb	-0.377105176448822	-2.2019999027252197
7kf0.pdb	7kf0_AB_C_WB54K.pdb	-0.9948087930679321	-2.8127999305725098
7kf0.pdb	7kf0_AB_C_WB54M.pdb	-0.48874419927597046	-1.3961000442504883
7kf0.pdb	7kf0_AB_C_WB54F.pdb	-1.9542909860610962	-2.677500009536743
7kf0.pdb	7kf0_AB_C_WB54P.pdb	-0.8929685354232788	-2.573199987411499
7kf0.pdb	7kf0_AB_C_WB54S.pdb	-1.1916664838790894	-2.606300115585327
7kf0.pdb	7kf0_AB_C_WB54T.pdb	-0.7806447744369507	-2.129300117492676
7kf0.pdb	7kf0_AB_C_WB54Y.pdb	-3.0198888778686523	-3.6180999279022217
7kf0.pdb	7kf0_AB_C_WB54V.pdb	-0.5773118734359741	-1.657099962234497
7kf0.pdb	7kf0_AB_C_HB95A.pdb	-0.1615009903907776	-0.14319999516010284
7kf0.pdb	7kf0_AB_C_HB95R.pdb	0.38770708441734314	0.683899998664856
7kf0.pdb	7kf0_AB_C_HB95N.pdb	-0.16211113333702087	-0.328900009393692
7kf0.pdb	7kf0_AB_C_HB95D.pdb	-0.5751322507858276	-0.36809998750686646
7kf0.pdb	7kf0_AB_C_HB95C.pdb	-0.011659979820251465	0.011599999852478504
7kf0.pdb	7kf0_AB_C_HB95Q.pdb	-0.0026181787252426147	-0.014000000432133675
7kf0.pdb	7kf0_AB_C_HB95E.pdb	-0.009249761700630188	0.006300000008195639
7kf0.pdb	7kf0_AB_C_HB95G.pdb	0.00016170740127563477	-0.34380000829696655
7kf0.pdb	7kf0_AB_C_HB95I.pdb	-0.12646633386611938	-0.20569999516010284
7kf0.pdb	7kf0_AB_C_HB95L.pdb	0.6190930604934692	-0.024399999529123306
7kf0.pdb	7kf0_AB_C_HB95K.pdb	0.15273156762123108	-0.08579999953508377
7kf0.pdb	7kf0_AB_C_HB95M.pdb	0.45723578333854675	0.40689998865127563
7kf0.pdb	7kf0_AB_C_HB95F.pdb	0.5257995128631592	0.2628999948501587
7kf0.pdb	7kf0_AB_C_HB95P.pdb	0.009286776185035706	-0.7408000230789185
7kf0.pdb	7kf0_AB_C_HB95S.pdb	-0.2830851674079895	-0.2046000063419342
7kf0.pdb	7kf0_AB_C_HB95T.pdb	0.022524982690811157	-1.1338000297546387
7kf0.pdb	7kf0_AB_C_HB95W.pdb	-0.02870991826057434	-1.4132000207901
7kf0.pdb	7kf0_AB_C_HB95Y.pdb	0.23136168718338013	0.08420000225305557
7kf0.pdb	7kf0_AB_C_HB95V.pdb	-0.1459314227104187	0.3098999857902527
7kf0.pdb	7kf0_AB_C_YB96A.pdb	-0.5725148916244507	-0.4171000123023987
7kf0.pdb	7kf0_AB_C_YB96R.pdb	-0.7813113927841187	-0.6403999924659729
7kf0.pdb	7kf0_AB_C_YB96N.pdb	-0.509227991104126	-0.7056000232696533
7kf0.pdb	7kf0_AB_C_YB96D.pdb	-0.5666335225105286	-0.08950000256299973
7kf0.pdb	7kf0_AB_C_YB96C.pdb	-0.3289467990398407	-0.28780001401901245
7kf0.pdb	7kf0_AB_C_YB96Q.pdb	0.006371691823005676	-0.2644999921321869
7kf0.pdb	7kf0_AB_C_YB96E.pdb	-0.7702865600585938	-0.5339999794960022
7kf0.pdb	7kf0_AB_C_YB96G.pdb	-0.6591025590896606	-0.3483000099658966
7kf0.pdb	7kf0_AB_C_YB96H.pdb	-0.6781090497970581	-0.6258000135421753
7kf0.pdb	7kf0_AB_C_YB96I.pdb	-0.39721328020095825	-0.6438999772071838
7kf0.pdb	7kf0_AB_C_YB96L.pdb	-0.22772803902626038	-0.3767000138759613
7kf0.pdb	7kf0_AB_C_YB96K.pdb	-0.7944521903991699	-0.6035000085830688
7kf0.pdb	7kf0_AB_C_YB96M.pdb	-0.062130168080329895	-0.2838999927043915
7kf0.pdb	7kf0_AB_C_YB96F.pdb	0.019046470522880554	0.210999995470047
7kf0.pdb	7kf0_AB_C_YB96P.pdb	0.04187139868736267	-0.6445000171661377
7kf0.pdb	7kf0_AB_C_YB96S.pdb	-0.8640433549880981	-0.6140000224113464
7kf0.pdb	7kf0_AB_C_YB96T.pdb	-0.27136313915252686	-0.27880001068115234
7kf0.pdb	7kf0_AB_C_YB96W.pdb	-0.29875534772872925	-0.19850000739097595
7kf0.pdb	7kf0_AB_C_YB96V.pdb	-0.3012176752090454	-0.39890000224113464
7kf0.pdb	7kf0_AB_C_TB97A.pdb	0.05118170380592346	0.023099999874830246
7kf0.pdb	7kf0_AB_C_TB97R.pdb	0.008355945348739624	-0.11469999700784683
7kf0.pdb	7kf0_AB_C_TB97N.pdb	0.06639516353607178	0.15800000727176666
7kf0.pdb	7kf0_AB_C_TB97D.pdb	-0.16508427262306213	0.09809999912977219
7kf0.pdb	7kf0_AB_C_TB97C.pdb	0.11197853088378906	-0.04670000076293945
7kf0.pdb	7kf0_AB_C_TB97Q.pdb	-0.08186967670917511	-0.31459999084472656
7kf0.pdb	7kf0_AB_C_TB97E.pdb	-0.22234582901000977	-0.042399998754262924
7kf0.pdb	7kf0_AB_C_TB97G.pdb	0.0865008533000946	0.11389999836683273
7kf0.pdb	7kf0_AB_C_TB97H.pdb	0.021295160055160522	-0.3752000033855438
7kf0.pdb	7kf0_AB_C_TB97I.pdb	0.07699695229530334	0.00800000037997961
7kf0.pdb	7kf0_AB_C_TB97L.pdb	0.3637782037258148	0.3292999863624573
7kf0.pdb	7kf0_AB_C_TB97K.pdb	-0.09689860045909882	-0.1850000023841858
7kf0.pdb	7kf0_AB_C_TB97M.pdb	0.2954677641391754	0.3625999987125397
7kf0.pdb	7kf0_AB_C_TB97F.pdb	0.13293704390525818	0.005799999926239252
7kf0.pdb	7kf0_AB_C_TB97P.pdb	0.04154899716377258	-0.08420000225305557
7kf0.pdb	7kf0_AB_C_TB97S.pdb	-0.26575225591659546	0.02290000021457672
7kf0.pdb	7kf0_AB_C_TB97W.pdb	0.3410618007183075	-0.29510000348091125
7kf0.pdb	7kf0_AB_C_TB97Y.pdb	0.5771164894104004	1.2099000215530396
7kf0.pdb	7kf0_AB_C_TB97V.pdb	0.08531823754310608	-0.0007999999797903001
7kf0.pdb	7kf0_AB_C_TB98A.pdb	-0.7400933504104614	-1.857800006866455
7kf0.pdb	7kf0_AB_C_TB98R.pdb	-0.920444130897522	-1.3557000160217285
7kf0.pdb	7kf0_AB_C_TB98N.pdb	-0.5845966339111328	0.008299999870359898
7kf0.pdb	7kf0_AB_C_TB98D.pdb	-0.8455781936645508	-1.3823000192642212
7kf0.pdb	7kf0_AB_C_TB98C.pdb	-0.9952336549758911	-1.8846999406814575
7kf0.pdb	7kf0_AB_C_TB98Q.pdb	-1.811893343925476	-2.319999933242798
7kf0.pdb	7kf0_AB_C_TB98E.pdb	-0.7334649562835693	-0.8341000080108643
7kf0.pdb	7kf0_AB_C_TB98G.pdb	-0.6011297106742859	-2.1816000938415527
7kf0.pdb	7kf0_AB_C_TB98H.pdb	-1.0211068391799927	-1.5468000173568726
7kf0.pdb	7kf0_AB_C_TB98I.pdb	-0.6834149360656738	-1.2252999544143677
7kf0.pdb	7kf0_AB_C_TB98L.pdb	-0.8983154296875	-1.0231000185012817
7kf0.pdb	7kf0_AB_C_TB98K.pdb	-2.2122068405151367	-1.5221999883651733
7kf0.pdb	7kf0_AB_C_TB98M.pdb	-0.5705730319023132	-1.0132999420166016
7kf0.pdb	7kf0_AB_C_TB98F.pdb	-0.8103207349777222	-1.0923000574111938
7kf0.pdb	7kf0_AB_C_TB98P.pdb	-3.169304132461548	-3.089400053024292
7kf0.pdb	7kf0_AB_C_TB98S.pdb	-0.32583245635032654	-0.024700000882148743
7kf0.pdb	7kf0_AB_C_TB98W.pdb	-3.0429983139038086	-3.203900098800659
7kf0.pdb	7kf0_AB_C_TB98Y.pdb	-0.6826058626174927	-1.2093000411987305
7kf0.pdb	7kf0_AB_C_TB98V.pdb	-0.7832225561141968	-1.1145000457763672
7kf0.pdb	7kf0_AB_C_IC34A.pdb	-0.18956607580184937	-0.22529999911785126
7kf0.pdb	7kf0_AB_C_IC34R.pdb	-0.41252484917640686	-0.6585999727249146
7kf0.pdb	7kf0_AB_C_IC34N.pdb	-0.6740812063217163	-0.14710000157356262
7kf0.pdb	7kf0_AB_C_IC34D.pdb	-0.7642998695373535	-0.2069000005722046
7kf0.pdb	7kf0_AB_C_IC34C.pdb	-0.17637144029140472	-0.09600000083446503
7kf0.pdb	7kf0_AB_C_IC34Q.pdb	-0.40470975637435913	-0.28690001368522644
7kf0.pdb	7kf0_AB_C_IC34E.pdb	-0.1659262478351593	0.4316999912261963
7kf0.pdb	7kf0_AB_C_IC34G.pdb	-0.17242667078971863	-0.4853000044822693
7kf0.pdb	7kf0_AB_C_IC34H.pdb	-0.304744154214859	-0.24619999527931213
7kf0.pdb	7kf0_AB_C_IC34L.pdb	-0.2785216271877289	0.23010000586509705
7kf0.pdb	7kf0_AB_C_IC34K.pdb	-0.5780206918716431	-0.2240000069141388
7kf0.pdb	7kf0_AB_C_IC34M.pdb	0.19313183426856995	0.23340000212192535
7kf0.pdb	7kf0_AB_C_IC34F.pdb	-0.22143466770648956	-0.19910000264644623
7kf0.pdb	7kf0_AB_C_IC34P.pdb	-0.21562665700912476	-0.23899999260902405
7kf0.pdb	7kf0_AB_C_IC34S.pdb	-0.39360296726226807	-0.2720000147819519
7kf0.pdb	7kf0_AB_C_IC34T.pdb	-0.22271226346492767	-0.1527000069618225
7kf0.pdb	7kf0_AB_C_IC34W.pdb	-0.24929988384246826	-0.27959999442100525
7kf0.pdb	7kf0_AB_C_IC34Y.pdb	-0.2656784951686859	-0.23399999737739563
7kf0.pdb	7kf0_AB_C_IC34V.pdb	0.04523360729217529	0.01360000018030405
7kf0.pdb	7kf0_AB_C_MC69A.pdb	-1.0813652276992798	-1.5002000331878662
7kf0.pdb	7kf0_AB_C_MC69R.pdb	-2.230109214782715	-2.3208000659942627
7kf0.pdb	7kf0_AB_C_MC69N.pdb	-1.0871778726577759	-0.820900022983551
7kf0.pdb	7kf0_AB_C_MC69D.pdb	-1.0627624988555908	-1.3282999992370605
7kf0.pdb	7kf0_AB_C_MC69C.pdb	-0.9965587854385376	-1.3051999807357788
7kf0.pdb	7kf0_AB_C_MC69Q.pdb	-1.0804530382156372	-1.6464999914169312
7kf0.pdb	7kf0_AB_C_MC69E.pdb	-0.39465272426605225	-1.6650999784469604
7kf0.pdb	7kf0_AB_C_MC69G.pdb	-1.0855284929275513	-1.767199993133545
7kf0.pdb	7kf0_AB_C_MC69H.pdb	-1.1856471300125122	-1.476099967956543
7kf0.pdb	7kf0_AB_C_MC69I.pdb	-0.9105789661407471	-0.7351999878883362
7kf0.pdb	7kf0_AB_C_MC69L.pdb	-0.9140394926071167	-0.2711000144481659
7kf0.pdb	7kf0_AB_C_MC69K.pdb	-0.8663269281387329	-0.9635999798774719
7kf0.pdb	7kf0_AB_C_MC69F.pdb	-0.8502376079559326	-2.5910000801086426
7kf0.pdb	7kf0_AB_C_MC69P.pdb	-1.4657856225967407	-1.8173999786376953
7kf0.pdb	7kf0_AB_C_MC69S.pdb	-1.2365953922271729	-1.7228000164031982
7kf0.pdb	7kf0_AB_C_MC69T.pdb	-1.1810728311538696	-1.6045000553131104
7kf0.pdb	7kf0_AB_C_MC69W.pdb	-4.606873989105225	-7.154900074005127
7kf0.pdb	7kf0_AB_C_MC69Y.pdb	-10.693137168884277	-12.969420433044434
7kf0.pdb	7kf0_AB_C_MC69V.pdb	-0.955305814743042	-1.1448999643325806
7kf0.pdb	7kf0_AB_C_RC70A.pdb	-0.3824155926704407	-0.830299973487854
7kf0.pdb	7kf0_AB_C_RC70N.pdb	-0.46031516790390015	-0.23260000348091125
7kf0.pdb	7kf0_AB_C_RC70D.pdb	-0.38344091176986694	-0.6265000104904175
7kf0.pdb	7kf0_AB_C_RC70C.pdb	-0.4960005581378937	-0.7035999894142151
7kf0.pdb	7kf0_AB_C_RC70Q.pdb	-0.06440719962120056	-0.2648000121116638
7kf0.pdb	7kf0_AB_C_RC70E.pdb	-0.5652763843536377	-0.535099983215332
7kf0.pdb	7kf0_AB_C_RC70G.pdb	-0.6041707992553711	-0.9275000095367432
7kf0.pdb	7kf0_AB_C_RC70H.pdb	-0.6567575335502625	-0.4683000147342682
7kf0.pdb	7kf0_AB_C_RC70I.pdb	-0.4222872257232666	-0.4659000039100647
7kf0.pdb	7kf0_AB_C_RC70L.pdb	-0.21721547842025757	-0.48410001397132874
7kf0.pdb	7kf0_AB_C_RC70K.pdb	-0.07921773195266724	-0.3188999891281128
7kf0.pdb	7kf0_AB_C_RC70M.pdb	-0.325451135635376	-0.3684999942779541
7kf0.pdb	7kf0_AB_C_RC70F.pdb	-0.37444326281547546	-0.4429999887943268
7kf0.pdb	7kf0_AB_C_RC70P.pdb	-0.3355931341648102	-1.3020999431610107
7kf0.pdb	7kf0_AB_C_RC70S.pdb	-0.6712049245834351	-0.9035000205039978
7kf0.pdb	7kf0_AB_C_RC70T.pdb	-0.20689013600349426	-0.7110000252723694
7kf0.pdb	7kf0_AB_C_RC70W.pdb	-0.1718558520078659	-0.0052999998442828655
7kf0.pdb	7kf0_AB_C_RC70Y.pdb	-0.4367881417274475	-0.4131999909877777
7kf0.pdb	7kf0_AB_C_RC70V.pdb	-0.29289907217025757	-1.535099983215332
7kf0.pdb	7kf0_AB_C_IC71A.pdb	-0.9759539365768433	-1.3200000524520874
7kf0.pdb	7kf0_AB_C_IC71R.pdb	-1.48186194896698	-1.5491000413894653
7kf0.pdb	7kf0_AB_C_IC71N.pdb	-0.5316603183746338	0.0066999997943639755
7kf0.pdb	7kf0_AB_C_IC71D.pdb	0.09564641118049622	0.8751000165939331
7kf0.pdb	7kf0_AB_C_IC71C.pdb	-0.6202971339225769	-0.6725000143051147
7kf0.pdb	7kf0_AB_C_IC71Q.pdb	-2.365291118621826	-1.1934000253677368
7kf0.pdb	7kf0_AB_C_IC71E.pdb	-0.44358816742897034	-0.2533000111579895
7kf0.pdb	7kf0_AB_C_IC71G.pdb	-1.0463062524795532	-1.7077000141143799
7kf0.pdb	7kf0_AB_C_IC71H.pdb	-0.9141321182250977	-1.748900055885315
7kf0.pdb	7kf0_AB_C_IC71L.pdb	-0.10450032353401184	0.21639999747276306
7kf0.pdb	7kf0_AB_C_IC71K.pdb	-1.0316479206085205	-2.0274999141693115
7kf0.pdb	7kf0_AB_C_IC71M.pdb	0.20409613847732544	0.6309000253677368
7kf0.pdb	7kf0_AB_C_IC71F.pdb	-0.7843019962310791	-1.309499979019165
7kf0.pdb	7kf0_AB_C_IC71P.pdb	-0.8812016248703003	-1.3108999729156494
7kf0.pdb	7kf0_AB_C_IC71S.pdb	-1.1609104871749878	-1.8245999813079834
7kf0.pdb	7kf0_AB_C_IC71T.pdb	-0.7113300561904907	-0.9125999808311462
7kf0.pdb	7kf0_AB_C_IC71W.pdb	-1.9371424913406372	-3.365999937057495
7kf0.pdb	7kf0_AB_C_IC71Y.pdb	-4.574774265289307	-2.5738000869750977
7kf0.pdb	7kf0_AB_C_IC71V.pdb	-0.2924121618270874	0.13819999992847443
7kf0.pdb	7kf0_AB_C_KC72A.pdb	-0.4276113510131836	-0.02669999934732914
7kf0.pdb	7kf0_AB_C_KC72R.pdb	0.06035611033439636	0.9114000201225281
7kf0.pdb	7kf0_AB_C_KC72N.pdb	-0.248279869556427	-0.29510000348091125
7kf0.pdb	7kf0_AB_C_KC72D.pdb	-0.3721265494823456	0.2515000104904175
7kf0.pdb	7kf0_AB_C_KC72C.pdb	-0.2935727834701538	-0.021800000220537186
7kf0.pdb	7kf0_AB_C_KC72Q.pdb	-0.3665285110473633	0.31619998812675476
7kf0.pdb	7kf0_AB_C_KC72E.pdb	-0.1737615466117859	0.7060999870300293
7kf0.pdb	7kf0_AB_C_KC72G.pdb	-0.307809442281723	-0.07810000330209732
7kf0.pdb	7kf0_AB_C_KC72H.pdb	-0.4501200020313263	0.26089999079704285
7kf0.pdb	7kf0_AB_C_KC72I.pdb	-0.335945188999176	0.3021000027656555
7kf0.pdb	7kf0_AB_C_KC72L.pdb	-0.19282494485378265	0.32510000467300415
7kf0.pdb	7kf0_AB_C_KC72M.pdb	-0.3157888948917389	-0.008999999612569809
7kf0.pdb	7kf0_AB_C_KC72F.pdb	-0.2060195803642273	0.08709999918937683
7kf0.pdb	7kf0_AB_C_KC72P.pdb	-0.33960196375846863	-0.7364000082015991
7kf0.pdb	7kf0_AB_C_KC72S.pdb	-0.4422770142555237	0.3165999948978424
7kf0.pdb	7kf0_AB_C_KC72T.pdb	-0.6193360686302185	0.034299999475479126
7kf0.pdb	7kf0_AB_C_KC72W.pdb	-0.5888299345970154	0.30820000171661377
7kf0.pdb	7kf0_AB_C_KC72Y.pdb	-0.19160449504852295	0.27399998903274536
7kf0.pdb	7kf0_AB_C_KC72V.pdb	-0.3084842562675476	0.07999999821186066
7kf0.pdb	7kf0_AB_C_PC73A.pdb	-0.3943973481655121	-0.04270000010728836
7kf0.pdb	7kf0_AB_C_PC73R.pdb	-0.5091173052787781	-0.07490000128746033
7kf0.pdb	7kf0_AB_C_PC73N.pdb	-0.5965542793273926	-0.18459999561309814
7kf0.pdb	7kf0_AB_C_PC73D.pdb	-0.605207085609436	0.19140000641345978
7kf0.pdb	7kf0_AB_C_PC73C.pdb	-0.4138645529747009	-0.006599999964237213
7kf0.pdb	7kf0_AB_C_PC73Q.pdb	-0.4824645221233368	0.004600000102072954
7kf0.pdb	7kf0_AB_C_PC73E.pdb	-0.38959723711013794	-0.16410000622272491
7kf0.pdb	7kf0_AB_C_PC73G.pdb	-0.4274033308029175	-0.1371999979019165
7kf0.pdb	7kf0_AB_C_PC73H.pdb	-0.40320515632629395	0.0851999968290329
7kf0.pdb	7kf0_AB_C_PC73I.pdb	-0.14191578328609467	0.2957000136375427
7kf0.pdb	7kf0_AB_C_PC73L.pdb	-0.33506178855895996	0.4851999878883362
7kf0.pdb	7kf0_AB_C_PC73K.pdb	-0.6172078847885132	-0.03150000050663948
7kf0.pdb	7kf0_AB_C_PC73M.pdb	0.13235297799110413	1.2747999429702759
7kf0.pdb	7kf0_AB_C_PC73F.pdb	-0.29632362723350525	0.6320000290870667
7kf0.pdb	7kf0_AB_C_PC73S.pdb	-0.6246179342269897	-0.11349999904632568
7kf0.pdb	7kf0_AB_C_PC73T.pdb	-0.7300570011138916	0.06599999964237213
7kf0.pdb	7kf0_AB_C_PC73W.pdb	-0.6601158380508423	1.4775999784469604
7kf0.pdb	7kf0_AB_C_PC73Y.pdb	-0.31349724531173706	0.4918999969959259
7kf0.pdb	7kf0_AB_C_PC73V.pdb	-0.1701170802116394	0.13809999823570251
7kf0.pdb	7kf0_AB_C_HC74A.pdb	-0.5074217319488525	-0.33489999175071716
7kf0.pdb	7kf0_AB_C_HC74R.pdb	-0.38485416769981384	0.0934000015258789
7kf0.pdb	7kf0_AB_C_HC74N.pdb	-0.4858829081058502	0.6147000193595886
7kf0.pdb	7kf0_AB_C_HC74D.pdb	-0.35932326316833496	0.5800999999046326
7kf0.pdb	7kf0_AB_C_HC74C.pdb	-0.44969621300697327	-0.08569999784231186
7kf0.pdb	7kf0_AB_C_HC74Q.pdb	-0.29814791679382324	0.23989999294281006
7kf0.pdb	7kf0_AB_C_HC74E.pdb	0.04617828130722046	1.7105000019073486
7kf0.pdb	7kf0_AB_C_HC74G.pdb	-0.5831980109214783	0.1256999969482422
7kf0.pdb	7kf0_AB_C_HC74I.pdb	-0.057228803634643555	1.6430000066757202
7kf0.pdb	7kf0_AB_C_HC74L.pdb	0.3655899465084076	1.2410000562667847
7kf0.pdb	7kf0_AB_C_HC74K.pdb	-0.531531810760498	0.40139999985694885
7kf0.pdb	7kf0_AB_C_HC74M.pdb	0.6189299821853638	1.6121000051498413
7kf0.pdb	7kf0_AB_C_HC74F.pdb	0.9415847063064575	1.4400999546051025
7kf0.pdb	7kf0_AB_C_HC74P.pdb	-0.5321187973022461	-0.0851999968290329
7kf0.pdb	7kf0_AB_C_HC74S.pdb	-0.7650401592254639	-0.22669999301433563
7kf0.pdb	7kf0_AB_C_HC74T.pdb	-0.8864248991012573	-0.4805000126361847
7kf0.pdb	7kf0_AB_C_HC74W.pdb	0.9340206384658813	0.6837000250816345
7kf0.pdb	7kf0_AB_C_HC74Y.pdb	0.9029340744018555	1.999400019645691
7kf0.pdb	7kf0_AB_C_HC74V.pdb	-0.1855548471212387	-0.45080000162124634
7kf0.pdb	7kf0_AB_C_QC75A.pdb	0.14233943819999695	-0.33730000257492065
7kf0.pdb	7kf0_AB_C_QC75R.pdb	-0.008715212345123291	-0.6323999762535095
7kf0.pdb	7kf0_AB_C_QC75N.pdb	0.6851131916046143	0.11339999735355377
7kf0.pdb	7kf0_AB_C_QC75D.pdb	0.7749828100204468	1.5217000246047974
7kf0.pdb	7kf0_AB_C_QC75C.pdb	0.1680724322795868	-0.37779998779296875
7kf0.pdb	7kf0_AB_C_QC75E.pdb	0.6597864627838135	1.146399974822998
7kf0.pdb	7kf0_AB_C_QC75G.pdb	0.26574891805648804	-0.4487999975681305
7kf0.pdb	7kf0_AB_C_QC75H.pdb	-0.06534883379936218	0.04470000043511391
7kf0.pdb	7kf0_AB_C_QC75I.pdb	0.3077387511730194	0.20669999718666077
7kf0.pdb	7kf0_AB_C_QC75L.pdb	0.7080445289611816	0.4884999990463257
7kf0.pdb	7kf0_AB_C_QC75K.pdb	-0.09385901689529419	-0.44269999861717224
7kf0.pdb	7kf0_AB_C_QC75M.pdb	0.46904638409614563	0.39419999718666077
7kf0.pdb	7kf0_AB_C_QC75F.pdb	0.3462325632572174	0.02800000086426735
7kf0.pdb	7kf0_AB_C_QC75P.pdb	-1.0237301588058472	-0.7926999926567078
7kf0.pdb	7kf0_AB_C_QC75S.pdb	-0.1424553543329239	-0.38960000872612
7kf0.pdb	7kf0_AB_C_QC75T.pdb	-0.07994289696216583	0.13660000264644623
7kf0.pdb	7kf0_AB_C_QC75W.pdb	0.5961064100265503	0.5238000154495239
7kf0.pdb	7kf0_AB_C_QC75Y.pdb	0.05783793330192566	-0.0786999985575676
7kf0.pdb	7kf0_AB_C_QC75V.pdb	0.35507676005363464	0.12610000371932983
7kf0.pdb	7kf0_AB_C_GC76A.pdb	-6.170785427093506	-5.009500026702881
7kf0.pdb	7kf0_AB_C_GC76R.pdb	-19.798124313354492	-18.021570205688477
7kf0.pdb	7kf0_AB_C_GC76N.pdb	-22.72163200378418	-17.31317710876465
7kf0.pdb	7kf0_AB_C_GC76D.pdb	-21.801267623901367	-17.64248275756836
7kf0.pdb	7kf0_AB_C_GC76C.pdb	-11.00631046295166	-10.640729904174805
7kf0.pdb	7kf0_AB_C_GC76Q.pdb	-18.10936164855957	-15.943869590759277
7kf0.pdb	7kf0_AB_C_GC76E.pdb	-18.267873764038086	-16.465160369873047
7kf0.pdb	7kf0_AB_C_GC76H.pdb	-30.6905574798584	-25.018699645996094
7kf0.pdb	7kf0_AB_C_GC76I.pdb	-29.063430786132812	-23.530269622802734
7kf0.pdb	7kf0_AB_C_GC76L.pdb	-22.341562271118164	-19.85637092590332
7kf0.pdb	7kf0_AB_C_GC76K.pdb	-17.539567947387695	-15.650779724121094
7kf0.pdb	7kf0_AB_C_GC76M.pdb	-16.068620681762695	-13.66469955444336
7kf0.pdb	7kf0_AB_C_GC76F.pdb	-32.35560989379883	-27.295679092407227
7kf0.pdb	7kf0_AB_C_GC76P.pdb	-9.152174949645996	-10.124509811401367
7kf0.pdb	7kf0_AB_C_GC76S.pdb	-10.031557083129883	-10.276769638061523
7kf0.pdb	7kf0_AB_C_GC76T.pdb	-20.294586181640625	-17.709436416625977
7kf0.pdb	7kf0_AB_C_GC76W.pdb	-40.86752700805664	-26.49336051940918
7kf0.pdb	7kf0_AB_C_GC76Y.pdb	-33.675479888916016	-27.536399841308594
7kf0.pdb	7kf0_AB_C_GC76V.pdb	-21.590991973876953	-19.216869354248047
7kf0.pdb	7kf0_AB_C_QC77A.pdb	-1.0860909223556519	-2.71589994430542
7kf0.pdb	7kf0_AB_C_QC77R.pdb	-3.8285388946533203	-3.2548000812530518
7kf0.pdb	7kf0_AB_C_QC77N.pdb	-4.624286651611328	-4.1082000732421875
7kf0.pdb	7kf0_AB_C_QC77D.pdb	-1.5332025289535522	-4.618299961090088
7kf0.pdb	7kf0_AB_C_QC77C.pdb	-1.044787883758545	-2.1802000999450684
7kf0.pdb	7kf0_AB_C_QC77E.pdb	-0.2223682701587677	-0.8863000273704529
7kf0.pdb	7kf0_AB_C_QC77G.pdb	-1.0143669843673706	-3.540600061416626
7kf0.pdb	7kf0_AB_C_QC77H.pdb	-6.349240303039551	-5.604300022125244
7kf0.pdb	7kf0_AB_C_QC77I.pdb	-1.030990481376648	-3.095599889755249
7kf0.pdb	7kf0_AB_C_QC77L.pdb	0.011634886264801025	-1.9191999435424805
7kf0.pdb	7kf0_AB_C_QC77K.pdb	-1.9433164596557617	-2.0341999530792236
7kf0.pdb	7kf0_AB_C_QC77M.pdb	0.3762284219264984	-1.9194999933242798
7kf0.pdb	7kf0_AB_C_QC77F.pdb	-11.289054870605469	-9.763689994812012
7kf0.pdb	7kf0_AB_C_QC77P.pdb	-3.930565595626831	-6.087299823760986
7kf0.pdb	7kf0_AB_C_QC77S.pdb	-1.2680662870407104	-2.682499885559082
7kf0.pdb	7kf0_AB_C_QC77T.pdb	-1.2538158893585205	-1.5674999952316284
7kf0.pdb	7kf0_AB_C_QC77W.pdb	-26.835609436035156	-23.761459350585938
7kf0.pdb	7kf0_AB_C_QC77Y.pdb	-4.824189186096191	-4.885200023651123
7kf0.pdb	7kf0_AB_C_QC77V.pdb	-0.7578173875808716	-1.4735000133514404
7kf0.pdb	7kf0_AB_C_HC78A.pdb	1.1099517345428467	-1.607200026512146
7kf0.pdb	7kf0_AB_C_HC78R.pdb	1.5188584327697754	-1.0595999956130981
7kf0.pdb	7kf0_AB_C_HC78N.pdb	0.7221814393997192	-1.623900055885315
7kf0.pdb	7kf0_AB_C_HC78D.pdb	0.3096548616886139	-1.0618000030517578
7kf0.pdb	7kf0_AB_C_HC78C.pdb	0.8831530809402466	-1.2950999736785889
7kf0.pdb	7kf0_AB_C_HC78Q.pdb	0.19766411185264587	-1.3459999561309814
7kf0.pdb	7kf0_AB_C_HC78E.pdb	-0.21348053216934204	0.1412000060081482
7kf0.pdb	7kf0_AB_C_HC78G.pdb	0.9588197469711304	-2.710900068283081
7kf0.pdb	7kf0_AB_C_HC78I.pdb	-0.6428577899932861	-1.5750999450683594
7kf0.pdb	7kf0_AB_C_HC78L.pdb	0.9626139402389526	-0.678600013256073
7kf0.pdb	7kf0_AB_C_HC78K.pdb	0.6169271469116211	-0.6474000215530396
7kf0.pdb	7kf0_AB_C_HC78M.pdb	0.9084262847900391	0.11949999630451202
7kf0.pdb	7kf0_AB_C_HC78F.pdb	0.8797974586486816	1.2582999467849731
7kf0.pdb	7kf0_AB_C_HC78P.pdb	1.6186003684997559	-0.37940001487731934
7kf0.pdb	7kf0_AB_C_HC78S.pdb	0.7113732099533081	-2.5764000415802
7kf0.pdb	7kf0_AB_C_HC78T.pdb	-1.3426634073257446	-2.7430999279022217
7kf0.pdb	7kf0_AB_C_HC78W.pdb	-1.4922771453857422	0.5144000053405762
7kf0.pdb	7kf0_AB_C_HC78Y.pdb	0.4125097692012787	1.2166999578475952
7kf0.pdb	7kf0_AB_C_HC78V.pdb	-2.3573780059814453	-2.422100067138672
7kf0.pdb	7kf0_AB_C_IC79A.pdb	-0.22899939119815826	-1.801300048828125
7kf0.pdb	7kf0_AB_C_IC79R.pdb	-0.06800244748592377	-1.8086999654769897
7kf0.pdb	7kf0_AB_C_IC79N.pdb	-0.48811402916908264	-1.9774999618530273
7kf0.pdb	7kf0_AB_C_IC79D.pdb	-0.7657990455627441	-2.457900047302246
7kf0.pdb	7kf0_AB_C_IC79C.pdb	-0.33861908316612244	-1.5678000450134277
7kf0.pdb	7kf0_AB_C_IC79Q.pdb	-0.6344484090805054	-1.840399980545044
7kf0.pdb	7kf0_AB_C_IC79E.pdb	-0.6240979433059692	-1.648900032043457
7kf0.pdb	7kf0_AB_C_IC79G.pdb	-0.2783839702606201	-2.347399950027466
7kf0.pdb	7kf0_AB_C_IC79H.pdb	-0.9664689302444458	-1.6445000171661377
7kf0.pdb	7kf0_AB_C_IC79L.pdb	0.08262839913368225	-0.15109999477863312
7kf0.pdb	7kf0_AB_C_IC79K.pdb	-0.09070566296577454	-1.019700050354004
7kf0.pdb	7kf0_AB_C_IC79M.pdb	0.6160643100738525	0.09139999747276306
7kf0.pdb	7kf0_AB_C_IC79F.pdb	-0.451984703540802	-1.3063000440597534
7kf0.pdb	7kf0_AB_C_IC79P.pdb	-0.4619951844215393	-1.670199990272522
7kf0.pdb	7kf0_AB_C_IC79S.pdb	-0.5457803606987	-2.132200002670288
7kf0.pdb	7kf0_AB_C_IC79T.pdb	-0.8511810302734375	-1.5715999603271484
7kf0.pdb	7kf0_AB_C_IC79W.pdb	0.1788775622844696	-0.9061999917030334
7kf0.pdb	7kf0_AB_C_IC79Y.pdb	-3.8372113704681396	-3.6865999698638916
7kf0.pdb	7kf0_AB_C_IC79V.pdb	-0.22421357035636902	-0.2597000002861023
7kf0.pdb	7kf0_AB_C_GC80A.pdb	-0.3419727683067322	0.37470000982284546
7kf0.pdb	7kf0_AB_C_GC80R.pdb	-0.5530550479888916	0.04610000178217888
7kf0.pdb	7kf0_AB_C_GC80N.pdb	-0.7386183738708496	-0.04089999943971634
7kf0.pdb	7kf0_AB_C_GC80D.pdb	-0.7524756193161011	-0.40689998865127563
7kf0.pdb	7kf0_AB_C_GC80C.pdb	-0.4025161564350128	0.8095999956130981
7kf0.pdb	7kf0_AB_C_GC80Q.pdb	-3.241696357727051	-2.1939001083374023
7kf0.pdb	7kf0_AB_C_GC80E.pdb	-0.15006165206432343	0.48910000920295715
7kf0.pdb	7kf0_AB_C_GC80H.pdb	-0.23107656836509705	0.28700000047683716
7kf0.pdb	7kf0_AB_C_GC80I.pdb	-0.3104649484157562	-0.6067000031471252
7kf0.pdb	7kf0_AB_C_GC80L.pdb	-0.0370522141456604	1.1233999729156494
7kf0.pdb	7kf0_AB_C_GC80K.pdb	-0.38645118474960327	0.3937999904155731
7kf0.pdb	7kf0_AB_C_GC80M.pdb	-0.13367263972759247	1.3497999906539917
7kf0.pdb	7kf0_AB_C_GC80F.pdb	-0.3133065700531006	1.190500020980835
7kf0.pdb	7kf0_AB_C_GC80P.pdb	-0.309334933757782	-0.21549999713897705
7kf0.pdb	7kf0_AB_C_GC80S.pdb	-0.5283936262130737	0.39800000190734863
7kf0.pdb	7kf0_AB_C_GC80T.pdb	-0.5361348390579224	0.29179999232292175
7kf0.pdb	7kf0_AB_C_GC80W.pdb	-1.37093985080719	0.4219000041484833
7kf0.pdb	7kf0_AB_C_GC80Y.pdb	-0.41389983892440796	0.9710999727249146
7kf0.pdb	7kf0_AB_C_GC80V.pdb	-0.028920382261276245	0.7720999717712402
7kf0.pdb	7kf0_AB_C_EC81A.pdb	-0.10540494322776794	0.048500001430511475
7kf0.pdb	7kf0_AB_C_EC81R.pdb	-0.12512513995170593	-0.2953999936580658
7kf0.pdb	7kf0_AB_C_EC81N.pdb	-0.4629599452018738	-0.21940000355243683
7kf0.pdb	7kf0_AB_C_EC81D.pdb	-1.042439579963684	-0.25040000677108765
7kf0.pdb	7kf0_AB_C_EC81C.pdb	0.056930601596832275	-0.05550000071525574
7kf0.pdb	7kf0_AB_C_EC81Q.pdb	-0.4711654782295227	-0.15649999678134918
7kf0.pdb	7kf0_AB_C_EC81G.pdb	-0.1136101633310318	-0.6603000164031982
7kf0.pdb	7kf0_AB_C_EC81H.pdb	-0.01891973614692688	-0.23360000550746918
7kf0.pdb	7kf0_AB_C_EC81I.pdb	0.24510550498962402	0.3971000015735626
7kf0.pdb	7kf0_AB_C_EC81L.pdb	0.08779832720756531	0.42500001192092896
7kf0.pdb	7kf0_AB_C_EC81K.pdb	-0.16171488165855408	0.03440000116825104
7kf0.pdb	7kf0_AB_C_EC81M.pdb	0.15237969160079956	0.005900000222027302
7kf0.pdb	7kf0_AB_C_EC81F.pdb	0.6823935508728027	0.33500000834465027
7kf0.pdb	7kf0_AB_C_EC81P.pdb	-2.4126648902893066	-2.5822999477386475
7kf0.pdb	7kf0_AB_C_EC81S.pdb	-0.3193190097808838	-0.18320000171661377
7kf0.pdb	7kf0_AB_C_EC81T.pdb	-1.7752149105072021	-0.7706999778747559
7kf0.pdb	7kf0_AB_C_EC81W.pdb	0.0074433833360672	-0.1687999963760376
7kf0.pdb	7kf0_AB_C_EC81Y.pdb	0.040215760469436646	0.36469998955726624
7kf0.pdb	7kf0_AB_C_EC81V.pdb	0.16111987829208374	0.3837999999523163
4f15.pdb	4f15_KL_J_RK55A.pdb	0.7375359535217285	1.986739993095398
4f15.pdb	4f15_KL_J_RK55N.pdb	0.2888513505458832	2.86232590675354
4f15.pdb	4f15_KL_J_RK55D.pdb	0.5540865659713745	2.067009925842285
4f15.pdb	4f15_KL_J_RK55C.pdb	0.6462070941925049	2.0021400451660156
4f15.pdb	4f15_KL_J_RK55Q.pdb	0.9453414678573608	2.004110097885132
4f15.pdb	4f15_KL_J_RK55E.pdb	0.8405646085739136	2.584773063659668
4f15.pdb	4f15_KL_J_RK55G.pdb	0.701148509979248	2.085479974746704
4f15.pdb	4f15_KL_J_RK55H.pdb	0.5902755260467529	1.4736100435256958
4f15.pdb	4f15_KL_J_RK55I.pdb	0.7190989255905151	2.473167896270752
4f15.pdb	4f15_KL_J_RK55L.pdb	1.1422909498214722	2.6205880641937256
4f15.pdb	4f15_KL_J_RK55K.pdb	0.6347492933273315	1.6951899528503418
4f15.pdb	4f15_KL_J_RK55M.pdb	0.7469958066940308	2.7920639514923096
4f15.pdb	4f15_KL_J_RK55F.pdb	1.431705117225647	2.915616035461426
4f15.pdb	4f15_KL_J_RK55P.pdb	0.8854972124099731	2.021399974822998
4f15.pdb	4f15_KL_J_RK55S.pdb	0.5569307804107666	1.5994800329208374
4f15.pdb	4f15_KL_J_RK55T.pdb	0.5400211811065674	1.8381400108337402
4f15.pdb	4f15_KL_J_RK55W.pdb	1.2002943754196167	1.8038300275802612
4f15.pdb	4f15_KL_J_RK55Y.pdb	1.2359620332717896	3.1684410572052
4f15.pdb	4f15_KL_J_RK55V.pdb	0.7824357748031616	2.073199987411499
4f15.pdb	4f15_KL_J_SK56A.pdb	-0.1828346997499466	0.08536999672651291
4f15.pdb	4f15_KL_J_SK56R.pdb	-0.29340875148773193	-0.009359999559819698
4f15.pdb	4f15_KL_J_SK56N.pdb	-0.49651211500167847	0.1385599970817566
4f15.pdb	4f15_KL_J_SK56D.pdb	-0.5749465227127075	0.17037999629974365
4f15.pdb	4f15_KL_J_SK56C.pdb	-0.15129788219928741	0.03587999939918518
4f15.pdb	4f15_KL_J_SK56Q.pdb	-0.4675578474998474	2.234179973602295
4f15.pdb	4f15_KL_J_SK56E.pdb	0.5055099725723267	3.8142099380493164
4f15.pdb	4f15_KL_J_SK56G.pdb	-0.10453060269355774	2.307729959487915
4f15.pdb	4f15_KL_J_SK56H.pdb	-0.29228729009628296	0.12111999839544296
4f15.pdb	4f15_KL_J_SK56I.pdb	-0.21308982372283936	-0.46860000491142273
4f15.pdb	4f15_KL_J_SK56L.pdb	-0.15942053496837616	0.11801999807357788
4f15.pdb	4f15_KL_J_SK56K.pdb	-0.24135468900203705	0.05852999910712242
4f15.pdb	4f15_KL_J_SK56M.pdb	-0.49235469102859497	2.1273200511932373
4f15.pdb	4f15_KL_J_SK56F.pdb	-0.14179635047912598	1.9489500522613525
4f15.pdb	4f15_KL_J_SK56P.pdb	-0.19618159532546997	2.4569571018218994
4f15.pdb	4f15_KL_J_SK56T.pdb	-0.44851404428482056	0.21484999358654022
4f15.pdb	4f15_KL_J_SK56W.pdb	0.1835421323776245	0.5745300054550171
4f15.pdb	4f15_KL_J_SK56Y.pdb	-0.1851765364408493	0.12809999287128448
4f15.pdb	4f15_KL_J_SK56V.pdb	-0.29707255959510803	0.3125700056552887
4f15.pdb	4f15_KL_J_YK57A.pdb	-0.3765248656272888	1.0443999767303467
4f15.pdb	4f15_KL_J_YK57R.pdb	-0.6418284773826599	1.531790018081665
4f15.pdb	4f15_KL_J_YK57N.pdb	-0.48494845628738403	1.5503499507904053
4f15.pdb	4f15_KL_J_YK57D.pdb	-0.5272908210754395	1.5885100364685059
4f15.pdb	4f15_KL_J_YK57C.pdb	-0.3374123275279999	2.0673599243164062
4f15.pdb	4f15_KL_J_YK57Q.pdb	-0.8898123502731323	1.4359699487686157
4f15.pdb	4f15_KL_J_YK57E.pdb	-0.693281888961792	0.8660399913787842
4f15.pdb	4f15_KL_J_YK57G.pdb	-0.26733824610710144	0.9825000166893005
4f15.pdb	4f15_KL_J_YK57H.pdb	-0.2796008288860321	2.1304800510406494
4f15.pdb	4f15_KL_J_YK57I.pdb	-0.42659252882003784	1.594349980354309
4f15.pdb	4f15_KL_J_YK57L.pdb	-0.13009332120418549	2.112600088119507
4f15.pdb	4f15_KL_J_YK57K.pdb	-0.557410717010498	1.7191699743270874
4f15.pdb	4f15_KL_J_YK57M.pdb	0.01688237488269806	2.5089519023895264
4f15.pdb	4f15_KL_J_YK57F.pdb	-0.10164633393287659	0.45868998765945435
4f15.pdb	4f15_KL_J_YK57P.pdb	-0.42577946186065674	1.1450799703598022
4f15.pdb	4f15_KL_J_YK57S.pdb	-0.18715831637382507	0.8187800049781799
4f15.pdb	4f15_KL_J_YK57T.pdb	-0.28083282709121704	1.780329942703247
4f15.pdb	4f15_KL_J_YK57W.pdb	0.2546590268611908	2.065469980239868
4f15.pdb	4f15_KL_J_YK57V.pdb	-0.2483428716659546	2.0745201110839844
4f15.pdb	4f15_KL_J_YK58A.pdb	-0.3935620188713074	0.3097899854183197
4f15.pdb	4f15_KL_J_YK58R.pdb	-0.07165798544883728	0.08535999804735184
4f15.pdb	4f15_KL_J_YK58N.pdb	-0.38229504227638245	0.17666999995708466
4f15.pdb	4f15_KL_J_YK58D.pdb	0.27641257643699646	1.2289899587631226
4f15.pdb	4f15_KL_J_YK58C.pdb	-0.1606738269329071	0.1615000069141388
4f15.pdb	4f15_KL_J_YK58Q.pdb	-0.30260664224624634	-0.008340000174939632
4f15.pdb	4f15_KL_J_YK58E.pdb	-0.516729474067688	-0.29058998823165894
4f15.pdb	4f15_KL_J_YK58G.pdb	-0.05175575613975525	0.21797999739646912
4f15.pdb	4f15_KL_J_YK58H.pdb	-0.426316499710083	-0.1420000046491623
4f15.pdb	4f15_KL_J_YK58I.pdb	-0.2322012037038803	0.3002600073814392
4f15.pdb	4f15_KL_J_YK58L.pdb	0.14849096536636353	0.13640999794006348
4f15.pdb	4f15_KL_J_YK58K.pdb	-0.3321284055709839	0.04355999827384949
4f15.pdb	4f15_KL_J_YK58M.pdb	-0.07147970795631409	0.02751999907195568
4f15.pdb	4f15_KL_J_YK58F.pdb	-0.014592662453651428	0.020360000431537628
4f15.pdb	4f15_KL_J_YK58P.pdb	-0.17251209914684296	0.9455699920654297
4f15.pdb	4f15_KL_J_YK58S.pdb	-0.4075823426246643	0.11389999836683273
4f15.pdb	4f15_KL_J_YK58T.pdb	-0.3414749801158905	0.12090999633073807
4f15.pdb	4f15_KL_J_YK58W.pdb	-0.4202515482902527	-0.09279999881982803
4f15.pdb	4f15_KL_J_YK58V.pdb	-0.2351997047662735	0.3132300078868866
4f15.pdb	4f15_KL_J_KK63A.pdb	0.38666030764579773	0.06773000210523605
4f15.pdb	4f15_KL_J_KK63R.pdb	0.1835816502571106	-0.037859998643398285
4f15.pdb	4f15_KL_J_KK63N.pdb	0.23067501187324524	0.23481999337673187
4f15.pdb	4f15_KL_J_KK63D.pdb	0.48006054759025574	0.8276600241661072
4f15.pdb	4f15_KL_J_KK63C.pdb	0.36262378096580505	0.12020999938249588
4f15.pdb	4f15_KL_J_KK63Q.pdb	0.34474822878837585	0.51528000831604
4f15.pdb	4f15_KL_J_KK63E.pdb	0.6324867010116577	0.7095999717712402
4f15.pdb	4f15_KL_J_KK63G.pdb	0.32782217860221863	0.03198999911546707
4f15.pdb	4f15_KL_J_KK63H.pdb	0.22545847296714783	-0.5375199913978577
4f15.pdb	4f15_KL_J_KK63I.pdb	0.23120012879371643	0.27970001101493835
4f15.pdb	4f15_KL_J_KK63L.pdb	0.44968482851982117	0.5684000253677368
4f15.pdb	4f15_KL_J_KK63M.pdb	0.23758524656295776	0.7761399745941162
4f15.pdb	4f15_KL_J_KK63F.pdb	0.32115980982780457	0.9857699871063232
4f15.pdb	4f15_KL_J_KK63P.pdb	0.16604796051979065	0.42638999223709106
4f15.pdb	4f15_KL_J_KK63S.pdb	0.3341083228588104	-0.05398000031709671
4f15.pdb	4f15_KL_J_KK63T.pdb	0.345476359128952	0.1509999930858612
4f15.pdb	4f15_KL_J_KK63W.pdb	0.283141165971756	-0.4587399959564209
4f15.pdb	4f15_KL_J_KK63Y.pdb	0.713531494140625	-0.05688999965786934
4f15.pdb	4f15_KL_J_KK63V.pdb	0.4197576344013214	0.08323000371456146
4f15.pdb	4f15_KL_J_SL27A.pdb	-0.05821633338928223	-0.9395899772644043
4f15.pdb	4f15_KL_J_SL27R.pdb	0.4566344916820526	0.5224199891090393
4f15.pdb	4f15_KL_J_SL27N.pdb	-0.2606697082519531	-0.937529981136322
4f15.pdb	4f15_KL_J_SL27D.pdb	-0.0904034823179245	-0.44582998752593994
4f15.pdb	4f15_KL_J_SL27C.pdb	0.21807712316513062	-0.3120099902153015
4f15.pdb	4f15_KL_J_SL27Q.pdb	-0.7106415033340454	-0.17483000457286835
4f15.pdb	4f15_KL_J_SL27E.pdb	0.18255850672721863	0.37053000926971436
4f15.pdb	4f15_KL_J_SL27G.pdb	0.3151948153972626	-0.5307899713516235
4f15.pdb	4f15_KL_J_SL27H.pdb	-0.11704827845096588	-0.5730000138282776
4f15.pdb	4f15_KL_J_SL27I.pdb	0.3366759717464447	0.711870014667511
4f15.pdb	4f15_KL_J_SL27L.pdb	0.8018925189971924	-0.1795099973678589
4f15.pdb	4f15_KL_J_SL27K.pdb	-0.19017863273620605	-0.08327999711036682
4f15.pdb	4f15_KL_J_SL27M.pdb	0.9425681829452515	0.7277200222015381
4f15.pdb	4f15_KL_J_SL27F.pdb	0.5609214305877686	-0.17327000200748444
4f15.pdb	4f15_KL_J_SL27P.pdb	-0.30428311228752136	-0.724810004234314
4f15.pdb	4f15_KL_J_SL27T.pdb	0.2607373893260956	0.01269999984651804
4f15.pdb	4f15_KL_J_SL27W.pdb	0.7781143188476562	0.958299994468689
4f15.pdb	4f15_KL_J_SL27Y.pdb	0.4184648096561432	-0.45890000462532043
4f15.pdb	4f15_KL_J_SL27V.pdb	0.028228849172592163	-0.21796000003814697
4f15.pdb	4f15_KL_J_VL28A.pdb	-0.39762598276138306	-0.0015899999998509884
4f15.pdb	4f15_KL_J_VL28R.pdb	-0.5363677740097046	1.3721100091934204
4f15.pdb	4f15_KL_J_VL28N.pdb	-0.5921388864517212	0.07199999690055847
4f15.pdb	4f15_KL_J_VL28D.pdb	-0.5362236499786377	0.673770010471344
4f15.pdb	4f15_KL_J_VL28C.pdb	-0.3897443413734436	0.0340999998152256
4f15.pdb	4f15_KL_J_VL28Q.pdb	-0.47095268964767456	1.4225499629974365
4f15.pdb	4f15_KL_J_VL28E.pdb	-0.5058292150497437	0.12495999783277512
4f15.pdb	4f15_KL_J_VL28G.pdb	-0.30808109045028687	0.007209999952465296
4f15.pdb	4f15_KL_J_VL28H.pdb	-0.33844196796417236	1.1279499530792236
4f15.pdb	4f15_KL_J_VL28I.pdb	-0.3096964955329895	0.14816999435424805
4f15.pdb	4f15_KL_J_VL28L.pdb	-0.29541823267936707	1.1774200201034546
4f15.pdb	4f15_KL_J_VL28K.pdb	-0.5683455467224121	1.446329951286316
4f15.pdb	4f15_KL_J_VL28M.pdb	-0.4182053804397583	1.0182299613952637
4f15.pdb	4f15_KL_J_VL28F.pdb	-0.518954873085022	1.3120900392532349
4f15.pdb	4f15_KL_J_VL28P.pdb	-1.3834434747695923	-0.4868200123310089
4f15.pdb	4f15_KL_J_VL28S.pdb	-0.7834464311599731	0.13742999732494354
4f15.pdb	4f15_KL_J_VL28T.pdb	-0.42448434233665466	-0.0009399999980814755
4f15.pdb	4f15_KL_J_VL28W.pdb	-0.5708253383636475	0.7640299797058105
4f15.pdb	4f15_KL_J_VL28Y.pdb	-0.49703919887542725	1.1201499700546265
4f15.pdb	4f15_KL_J_SL29A.pdb	-0.6675597429275513	1.47406005859375
4f15.pdb	4f15_KL_J_SL29R.pdb	-0.2298845648765564	2.3022899627685547
4f15.pdb	4f15_KL_J_SL29N.pdb	-0.38658222556114197	1.3799899816513062
4f15.pdb	4f15_KL_J_SL29D.pdb	-0.39304259419441223	1.2643400430679321
4f15.pdb	4f15_KL_J_SL29C.pdb	-0.1582254320383072	2.3774449825286865
4f15.pdb	4f15_KL_J_SL29Q.pdb	-1.2256869077682495	1.2255699634552002
4f15.pdb	4f15_KL_J_SL29E.pdb	-0.908367395401001	1.6056300401687622
4f15.pdb	4f15_KL_J_SL29G.pdb	-0.7240065932273865	1.4141199588775635
4f15.pdb	4f15_KL_J_SL29H.pdb	-0.7351959943771362	1.6452699899673462
4f15.pdb	4f15_KL_J_SL29I.pdb	0.19717413187026978	2.4390130043029785
4f15.pdb	4f15_KL_J_SL29L.pdb	-0.7695268392562866	1.5058399438858032
4f15.pdb	4f15_KL_J_SL29K.pdb	-0.47348231077194214	1.3813400268554688
4f15.pdb	4f15_KL_J_SL29M.pdb	0.44047054648399353	2.078739881515503
4f15.pdb	4f15_KL_J_SL29F.pdb	-0.2574390470981598	1.7271900177001953
4f15.pdb	4f15_KL_J_SL29P.pdb	-0.24025630950927734	1.4738199710845947
4f15.pdb	4f15_KL_J_SL29T.pdb	-0.3842322826385498	1.3015199899673462
4f15.pdb	4f15_KL_J_SL29W.pdb	-0.04455070197582245	2.1173698902130127
4f15.pdb	4f15_KL_J_SL29Y.pdb	-0.5914902687072754	1.9238899946212769
4f15.pdb	4f15_KL_J_SL29V.pdb	-0.06726415455341339	2.1214799880981445
4f15.pdb	4f15_KL_J_NL30A.pdb	-0.2677481174468994	-0.04002999886870384
4f15.pdb	4f15_KL_J_NL30R.pdb	-0.4746316075325012	-0.09203000366687775
4f15.pdb	4f15_KL_J_NL30D.pdb	-0.5911908149719238	0.08316999673843384
4f15.pdb	4f15_KL_J_NL30C.pdb	-0.29148435592651367	0.1041800007224083
4f15.pdb	4f15_KL_J_NL30Q.pdb	-0.6760150194168091	0.14737999439239502
4f15.pdb	4f15_KL_J_NL30E.pdb	-0.5101289749145508	-0.1899300068616867
4f15.pdb	4f15_KL_J_NL30G.pdb	-0.36632534861564636	0.7240399718284607
4f15.pdb	4f15_KL_J_NL30H.pdb	-0.5971540212631226	0.016289999708533287
4f15.pdb	4f15_KL_J_NL30I.pdb	-0.42261576652526855	0.06612999737262726
4f15.pdb	4f15_KL_J_NL30L.pdb	-0.4407522976398468	-0.049619998782873154
4f15.pdb	4f15_KL_J_NL30K.pdb	-0.49265265464782715	-0.3071199953556061
4f15.pdb	4f15_KL_J_NL30M.pdb	-0.045473381876945496	0.1678999960422516
4f15.pdb	4f15_KL_J_NL30F.pdb	0.417839378118515	0.8204299807548523
4f15.pdb	4f15_KL_J_NL30P.pdb	-0.33763810992240906	0.40042001008987427
4f15.pdb	4f15_KL_J_NL30S.pdb	-0.5746948719024658	0.0028800000436604023
4f15.pdb	4f15_KL_J_NL30T.pdb	-0.896385669708252	-0.3068400025367737
4f15.pdb	4f15_KL_J_NL30W.pdb	1.0489970445632935	0.5610700249671936
4f15.pdb	4f15_KL_J_NL30Y.pdb	-1.7140870094299316	-1.4041399955749512
4f15.pdb	4f15_KL_J_NL30V.pdb	-0.2199142575263977	0.12349999696016312
4f15.pdb	4f15_KL_J_EL92A.pdb	0.3961028754711151	0.642579972743988
4f15.pdb	4f15_KL_J_EL92R.pdb	0.35218408703804016	1.2336100339889526
4f15.pdb	4f15_KL_J_EL92N.pdb	0.07248374819755554	0.8183900117874146
4f15.pdb	4f15_KL_J_EL92D.pdb	0.43726685643196106	0.7674099802970886
4f15.pdb	4f15_KL_J_EL92C.pdb	0.40570148825645447	0.7188799977302551
4f15.pdb	4f15_KL_J_EL92Q.pdb	0.08536943793296814	0.4814099967479706
4f15.pdb	4f15_KL_J_EL92G.pdb	0.3217531740665436	0.6366599798202515
4f15.pdb	4f15_KL_J_EL92H.pdb	0.25332656502723694	-0.228410005569458
4f15.pdb	4f15_KL_J_EL92I.pdb	0.635170578956604	0.7676600217819214
4f15.pdb	4f15_KL_J_EL92L.pdb	-0.3299351632595062	-0.12352000176906586
4f15.pdb	4f15_KL_J_EL92K.pdb	-0.13159403204917908	-0.5050399899482727
4f15.pdb	4f15_KL_J_EL92M.pdb	0.4047379791736603	0.6800199747085571
4f15.pdb	4f15_KL_J_EL92F.pdb	0.6200517416000366	1.4329700469970703
4f15.pdb	4f15_KL_J_EL92P.pdb	0.2199620008468628	0.6901599764823914
4f15.pdb	4f15_KL_J_EL92S.pdb	0.20127803087234497	0.6378099918365479
4f15.pdb	4f15_KL_J_EL92T.pdb	-0.11925099045038223	-0.34018999338150024
4f15.pdb	4f15_KL_J_EL92W.pdb	0.5288034677505493	0.9797199964523315
4f15.pdb	4f15_KL_J_EL92Y.pdb	0.4627659022808075	1.5234899520874023
4f15.pdb	4f15_KL_J_EL92V.pdb	0.3782977759838104	0.3300899863243103
4f15.pdb	4f15_KL_J_VL93A.pdb	-0.07170252501964569	-0.43123000860214233
4f15.pdb	4f15_KL_J_VL93R.pdb	0.017393633723258972	-1.2971800565719604
4f15.pdb	4f15_KL_J_VL93N.pdb	-0.16177815198898315	-0.43806999921798706
4f15.pdb	4f15_KL_J_VL93D.pdb	-1.4301153421401978	-1.9037200212478638
4f15.pdb	4f15_KL_J_VL93C.pdb	-0.15739810466766357	-0.11618000268936157
4f15.pdb	4f15_KL_J_VL93Q.pdb	-0.2338547706604004	-0.7602099776268005
4f15.pdb	4f15_KL_J_VL93E.pdb	-0.17613160610198975	0.28384000062942505
4f15.pdb	4f15_KL_J_VL93G.pdb	0.1109108030796051	-0.5136200189590454
4f15.pdb	4f15_KL_J_VL93H.pdb	-0.5537745952606201	-0.3175800144672394
4f15.pdb	4f15_KL_J_VL93I.pdb	-0.18835783004760742	1.1491400003433228
4f15.pdb	4f15_KL_J_VL93L.pdb	-0.14563843607902527	-0.28360000252723694
4f15.pdb	4f15_KL_J_VL93K.pdb	-0.6500136256217957	-0.6243199706077576
4f15.pdb	4f15_KL_J_VL93M.pdb	0.13069283962249756	-0.17544999718666077
4f15.pdb	4f15_KL_J_VL93F.pdb	0.0038947761058807373	0.7663800120353699
4f15.pdb	4f15_KL_J_VL93P.pdb	-0.77555251121521	-0.5844299793243408
4f15.pdb	4f15_KL_J_VL93S.pdb	0.17017093300819397	-0.3426100015640259
4f15.pdb	4f15_KL_J_VL93T.pdb	-0.5334120988845825	-0.30368998646736145
4f15.pdb	4f15_KL_J_VL93W.pdb	0.08654633164405823	0.5167800188064575
4f15.pdb	4f15_KL_J_VL93Y.pdb	-2.0854456424713135	2.039750099182129
4f15.pdb	4f15_KL_J_PL94A.pdb	-0.958599328994751	-0.43338000774383545
4f15.pdb	4f15_KL_J_PL94R.pdb	-1.0900553464889526	-0.47374001145362854
4f15.pdb	4f15_KL_J_PL94N.pdb	-1.474671721458435	-0.4851999878883362
4f15.pdb	4f15_KL_J_PL94D.pdb	-1.1661388874053955	-0.8073400259017944
4f15.pdb	4f15_KL_J_PL94C.pdb	-0.7568156719207764	-0.5951600074768066
4f15.pdb	4f15_KL_J_PL94Q.pdb	-1.0419670343399048	-0.69132000207901
4f15.pdb	4f15_KL_J_PL94E.pdb	-1.090226650238037	-0.5205000042915344
4f15.pdb	4f15_KL_J_PL94G.pdb	-0.980549693107605	-1.6330599784851074
4f15.pdb	4f15_KL_J_PL94H.pdb	-1.0936402082443237	-0.6831799745559692
4f15.pdb	4f15_KL_J_PL94I.pdb	-0.9514783620834351	-0.6105599999427795
4f15.pdb	4f15_KL_J_PL94L.pdb	-0.8670822381973267	-0.5284600257873535
4f15.pdb	4f15_KL_J_PL94K.pdb	-1.0681167840957642	-1.3753399848937988
4f15.pdb	4f15_KL_J_PL94M.pdb	-0.8645782470703125	-0.6898000240325928
4f15.pdb	4f15_KL_J_PL94F.pdb	-1.5922935009002686	-1.2927199602127075
4f15.pdb	4f15_KL_J_PL94S.pdb	-1.1276687383651733	-0.5597500205039978
4f15.pdb	4f15_KL_J_PL94T.pdb	-1.1644597053527832	-0.9537400007247925
4f15.pdb	4f15_KL_J_PL94W.pdb	-1.3795970678329468	-0.575190007686615
4f15.pdb	4f15_KL_J_PL94Y.pdb	-1.3552745580673218	-0.7031000256538391
4f15.pdb	4f15_KL_J_PL94V.pdb	-0.9087231159210205	-0.36601001024246216
4f15.pdb	4f15_KL_J_EJ26A.pdb	-0.39015042781829834	-0.18985000252723694
4f15.pdb	4f15_KL_J_EJ26R.pdb	-0.1332310289144516	0.5364400148391724
4f15.pdb	4f15_KL_J_EJ26N.pdb	-0.5511553287506104	-0.30191999673843384
4f15.pdb	4f15_KL_J_EJ26D.pdb	-0.5700908899307251	-0.47442999482154846
4f15.pdb	4f15_KL_J_EJ26C.pdb	-0.33551034331321716	-0.26159000396728516
4f15.pdb	4f15_KL_J_EJ26Q.pdb	-0.8543444871902466	-0.05201999843120575
4f15.pdb	4f15_KL_J_EJ26G.pdb	-0.47231853008270264	-0.1975799947977066
4f15.pdb	4f15_KL_J_EJ26H.pdb	-0.1603948026895523	-0.027340000495314598
4f15.pdb	4f15_KL_J_EJ26I.pdb	-0.10053104162216187	-0.30998000502586365
4f15.pdb	4f15_KL_J_EJ26L.pdb	-0.40417569875717163	-0.08023999631404877
4f15.pdb	4f15_KL_J_EJ26K.pdb	-0.41154032945632935	0.5425400137901306
4f15.pdb	4f15_KL_J_EJ26M.pdb	0.10814446210861206	-0.2214300036430359
4f15.pdb	4f15_KL_J_EJ26F.pdb	-0.6370168924331665	-0.24267999827861786
4f15.pdb	4f15_KL_J_EJ26P.pdb	-0.18327465653419495	-0.18841999769210815
4f15.pdb	4f15_KL_J_EJ26S.pdb	-0.47752243280410767	-0.23691000044345856
4f15.pdb	4f15_KL_J_EJ26T.pdb	-0.4740857481956482	-0.28297001123428345
4f15.pdb	4f15_KL_J_EJ26W.pdb	-0.7839316129684448	0.5882800221443176
4f15.pdb	4f15_KL_J_EJ26Y.pdb	-0.568541407585144	0.7076900005340576
4f15.pdb	4f15_KL_J_EJ26V.pdb	-0.12101276218891144	-0.27882999181747437
4f15.pdb	4f15_KL_J_TJ30A.pdb	-0.5637798309326172	0.640030026435852
4f15.pdb	4f15_KL_J_TJ30R.pdb	-0.9835062026977539	0.4647600054740906
4f15.pdb	4f15_KL_J_TJ30N.pdb	-0.9550659656524658	0.7363700270652771
4f15.pdb	4f15_KL_J_TJ30D.pdb	-0.6567530632019043	-0.3892799913883209
[truncated: 93,571 more rows]
