# Supplementary material for: Investigating the volume and diversity of data needed for generalizable antibody–antigen ΔΔG prediction
Source: Nat Comput Sci. 2025 Jul 8;5(8):635–47. doi: 10.1038/s43588-025-00823-8 (PMC12374841; doi:10.1038/s43588-025-00823-8)
Supplement: Supplementary file 4 — Unprocessed Graphinity model predictions and true values for experimental and synthetic ΔΔG values. [file 43588_2025_823_MOESM4_ESM.zip › Figure2/Figure2b-Graphinity_Predictions-10FoldCV_CDR_SeqId/Graphinity_Predictions-Synthetic_FoldX_ddG_942723-10FoldCV_CDR_SeqId/Graphinity_predictions_test-Foldx_ddG_942723-cutoff_90-fold4.csv]

wt_pdb	mut_pdb	pred_score	true_label
6fe4.pdb	6fe4_F_A_YF33A.pdb	-0.6238294839859009	-3.743000030517578
6fe4.pdb	6fe4_F_A_YF33R.pdb	-0.10439454019069672	0.4116800129413605
6fe4.pdb	6fe4_F_A_YF33N.pdb	-0.8632469177246094	-2.482150077819824
6fe4.pdb	6fe4_F_A_YF33D.pdb	-0.898524284362793	-3.9773600101470947
6fe4.pdb	6fe4_F_A_YF33C.pdb	-0.6344518661499023	-3.9000399112701416
6fe4.pdb	6fe4_F_A_YF33Q.pdb	-1.156855821609497	-2.8242900371551514
6fe4.pdb	6fe4_F_A_YF33E.pdb	-0.8470391035079956	-4.0860700607299805
6fe4.pdb	6fe4_F_A_YF33G.pdb	-0.6832177639007568	-3.231950044631958
6fe4.pdb	6fe4_F_A_YF33H.pdb	-0.8505064249038696	-2.5982000827789307
6fe4.pdb	6fe4_F_A_YF33I.pdb	-0.07550722360610962	-2.0978899002075195
6fe4.pdb	6fe4_F_A_YF33L.pdb	-0.12053769826889038	-1.687250018119812
6fe4.pdb	6fe4_F_A_YF33K.pdb	-0.4463518559932709	-2.015470027923584
6fe4.pdb	6fe4_F_A_YF33M.pdb	0.32522377371788025	-1.1501699686050415
6fe4.pdb	6fe4_F_A_YF33F.pdb	-0.1420879364013672	-0.9480800032615662
6fe4.pdb	6fe4_F_A_YF33P.pdb	-0.4413790702819824	-1.4676400423049927
6fe4.pdb	6fe4_F_A_YF33S.pdb	-0.5670369267463684	-1.3335200548171997
6fe4.pdb	6fe4_F_A_YF33T.pdb	-0.6297601461410522	-2.658720016479492
6fe4.pdb	6fe4_F_A_YF33W.pdb	-0.7329646348953247	-1.9421000480651855
6fe4.pdb	6fe4_F_A_YF33V.pdb	-0.47356757521629333	-2.078089952468872
6fe4.pdb	6fe4_F_A_PF45A.pdb	-0.5132486820220947	-0.4932999908924103
6fe4.pdb	6fe4_F_A_PF45R.pdb	-0.546322226524353	-0.06731999665498734
6fe4.pdb	6fe4_F_A_PF45N.pdb	-0.9800311326980591	-0.8914499878883362
6fe4.pdb	6fe4_F_A_PF45D.pdb	-1.778093934059143	-1.593000054359436
6fe4.pdb	6fe4_F_A_PF45C.pdb	-0.5064082145690918	-0.6188300251960754
6fe4.pdb	6fe4_F_A_PF45Q.pdb	-0.8765469789505005	-0.7920200228691101
6fe4.pdb	6fe4_F_A_PF45E.pdb	-0.7644683122634888	0.02996000088751316
6fe4.pdb	6fe4_F_A_PF45G.pdb	-0.4382592439651489	-0.6636099815368652
6fe4.pdb	6fe4_F_A_PF45H.pdb	-0.43207910656929016	-0.35148999094963074
6fe4.pdb	6fe4_F_A_PF45I.pdb	-0.5190302133560181	0.16809000074863434
6fe4.pdb	6fe4_F_A_PF45L.pdb	-2.1268513202667236	-1.4519100189208984
6fe4.pdb	6fe4_F_A_PF45K.pdb	-0.5685536861419678	-0.25126001238822937
6fe4.pdb	6fe4_F_A_PF45M.pdb	-0.4122735559940338	0.30941998958587646
6fe4.pdb	6fe4_F_A_PF45F.pdb	-0.4992099404335022	-0.14127999544143677
6fe4.pdb	6fe4_F_A_PF45S.pdb	-0.7875373363494873	-0.382999986410141
6fe4.pdb	6fe4_F_A_PF45T.pdb	-0.9373035430908203	-0.5027599930763245
6fe4.pdb	6fe4_F_A_PF45W.pdb	-1.5486263036727905	-2.1610798835754395
6fe4.pdb	6fe4_F_A_PF45Y.pdb	-0.5733776092529297	-0.23874999582767487
6fe4.pdb	6fe4_F_A_PF45V.pdb	-0.4546300172805786	0.025599999353289604
6fe4.pdb	6fe4_F_A_EF46A.pdb	-0.07978183031082153	-0.11259999871253967
6fe4.pdb	6fe4_F_A_EF46R.pdb	-0.04700933396816254	0.044179998338222504
6fe4.pdb	6fe4_F_A_EF46N.pdb	-0.329816073179245	-0.04287999868392944
6fe4.pdb	6fe4_F_A_EF46D.pdb	-0.6637919545173645	-0.027569999918341637
6fe4.pdb	6fe4_F_A_EF46C.pdb	-0.2879689931869507	0.299699991941452
6fe4.pdb	6fe4_F_A_EF46Q.pdb	-0.2075246423482895	0.06776999682188034
6fe4.pdb	6fe4_F_A_EF46G.pdb	-0.1772773563861847	-0.294840008020401
6fe4.pdb	6fe4_F_A_EF46H.pdb	0.0438673198223114	-0.05806000158190727
6fe4.pdb	6fe4_F_A_EF46I.pdb	-0.017220407724380493	0.42208999395370483
6fe4.pdb	6fe4_F_A_EF46L.pdb	-0.15875676274299622	0.21342000365257263
6fe4.pdb	6fe4_F_A_EF46K.pdb	0.23877528309822083	1.1965099573135376
6fe4.pdb	6fe4_F_A_EF46M.pdb	-0.2115199714899063	0.14827999472618103
6fe4.pdb	6fe4_F_A_EF46F.pdb	0.09355798363685608	0.16200999915599823
6fe4.pdb	6fe4_F_A_EF46P.pdb	-0.022013545036315918	0.6526100039482117
6fe4.pdb	6fe4_F_A_EF46S.pdb	-0.4006570279598236	0.192440003156662
6fe4.pdb	6fe4_F_A_EF46T.pdb	-0.299753874540329	0.17227999866008759
6fe4.pdb	6fe4_F_A_EF46W.pdb	-0.3153708875179291	0.047359999269247055
6fe4.pdb	6fe4_F_A_EF46Y.pdb	-0.18705376982688904	0.1991499960422516
6fe4.pdb	6fe4_F_A_EF46V.pdb	-0.02477841079235077	0.4671199917793274
6fe4.pdb	6fe4_F_A_WF47A.pdb	-0.35798609256744385	-1.000190019607544
6fe4.pdb	6fe4_F_A_WF47R.pdb	-0.22136612236499786	-1.3523199558258057
6fe4.pdb	6fe4_F_A_WF47N.pdb	-0.5225499272346497	-1.0254499912261963
6fe4.pdb	6fe4_F_A_WF47D.pdb	-0.6901015043258667	-1.3141499757766724
6fe4.pdb	6fe4_F_A_WF47C.pdb	-0.16679856181144714	-1.0066299438476562
6fe4.pdb	6fe4_F_A_WF47Q.pdb	-1.1279648542404175	-1.543869972229004
6fe4.pdb	6fe4_F_A_WF47E.pdb	-1.156091332435608	-1.9242700338363647
6fe4.pdb	6fe4_F_A_WF47G.pdb	-0.4819687008857727	-1.9556399583816528
6fe4.pdb	6fe4_F_A_WF47H.pdb	-0.5670804977416992	-0.8245499730110168
6fe4.pdb	6fe4_F_A_WF47I.pdb	-1.2796030044555664	-1.2632800340652466
6fe4.pdb	6fe4_F_A_WF47L.pdb	-0.15234632790088654	-0.7230600118637085
6fe4.pdb	6fe4_F_A_WF47K.pdb	-0.1387147456407547	-0.7307299971580505
6fe4.pdb	6fe4_F_A_WF47M.pdb	-0.21105390787124634	-0.3896700143814087
6fe4.pdb	6fe4_F_A_WF47F.pdb	0.13530254364013672	0.25488999485969543
6fe4.pdb	6fe4_F_A_WF47P.pdb	-11.054143905639648	-8.93599796295166
6fe4.pdb	6fe4_F_A_WF47S.pdb	-1.7653590440750122	-1.397779941558838
6fe4.pdb	6fe4_F_A_WF47T.pdb	-0.568608283996582	-1.2099900245666504
6fe4.pdb	6fe4_F_A_WF47Y.pdb	-0.41473397612571716	0.12999999523162842
6fe4.pdb	6fe4_F_A_WF47V.pdb	-0.9636121988296509	-0.617389976978302
6fe4.pdb	6fe4_F_A_NF52A.pdb	-0.05170923471450806	0.39535999298095703
6fe4.pdb	6fe4_F_A_NF52R.pdb	0.4694386422634125	1.5056099891662598
6fe4.pdb	6fe4_F_A_NF52D.pdb	-0.7042425870895386	-1.2730499505996704
6fe4.pdb	6fe4_F_A_NF52C.pdb	-0.20152011513710022	0.3732300102710724
6fe4.pdb	6fe4_F_A_NF52Q.pdb	0.0518534779548645	0.7353900074958801
6fe4.pdb	6fe4_F_A_NF52E.pdb	-0.08238853514194489	-0.5307199954986572
6fe4.pdb	6fe4_F_A_NF52G.pdb	-0.09569631516933441	0.11298000067472458
6fe4.pdb	6fe4_F_A_NF52H.pdb	-0.0955292135477066	-0.04033999890089035
6fe4.pdb	6fe4_F_A_NF52I.pdb	0.1940617859363556	0.8389400243759155
6fe4.pdb	6fe4_F_A_NF52L.pdb	-0.08738307654857635	0.6229100227355957
6fe4.pdb	6fe4_F_A_NF52K.pdb	-0.20900748670101166	0.7167199850082397
6fe4.pdb	6fe4_F_A_NF52M.pdb	0.07732564210891724	0.6211900115013123
6fe4.pdb	6fe4_F_A_NF52F.pdb	0.10452651977539062	0.6885200142860413
6fe4.pdb	6fe4_F_A_NF52P.pdb	0.011359840631484985	-0.25819000601768494
6fe4.pdb	6fe4_F_A_NF52S.pdb	-0.0991172045469284	0.5921400189399719
6fe4.pdb	6fe4_F_A_NF52T.pdb	-0.1713537573814392	0.333979994058609
6fe4.pdb	6fe4_F_A_NF52W.pdb	0.1271473467350006	0.1455399990081787
6fe4.pdb	6fe4_F_A_NF52Y.pdb	0.10515397787094116	0.8819400072097778
6fe4.pdb	6fe4_F_A_NF52V.pdb	-0.05714896321296692	0.6974800229072571
6fe4.pdb	6fe4_F_A_GF57A.pdb	-1.3779512643814087	-1.624210000038147
6fe4.pdb	6fe4_F_A_GF57R.pdb	-1.4962036609649658	-1.9889600276947021
6fe4.pdb	6fe4_F_A_GF57N.pdb	-2.0056798458099365	-2.6059799194335938
6fe4.pdb	6fe4_F_A_GF57D.pdb	-2.4168875217437744	-4.738810062408447
6fe4.pdb	6fe4_F_A_GF57C.pdb	-1.374114751815796	-1.462730050086975
6fe4.pdb	6fe4_F_A_GF57Q.pdb	-1.426180124282837	-1.090880036354065
6fe4.pdb	6fe4_F_A_GF57E.pdb	-1.627701759338379	-1.7938100099563599
6fe4.pdb	6fe4_F_A_GF57H.pdb	-1.8541430234909058	-2.9169600009918213
6fe4.pdb	6fe4_F_A_GF57I.pdb	-9.020183563232422	-10.257599830627441
6fe4.pdb	6fe4_F_A_GF57L.pdb	-1.5413100719451904	-1.0689899921417236
6fe4.pdb	6fe4_F_A_GF57K.pdb	-1.6299768686294556	-2.0490000247955322
6fe4.pdb	6fe4_F_A_GF57M.pdb	-1.3152798414230347	-2.3565800189971924
6fe4.pdb	6fe4_F_A_GF57F.pdb	-1.1555428504943848	-1.4725500345230103
6fe4.pdb	6fe4_F_A_GF57P.pdb	-0.5756367444992065	-0.11862000077962875
6fe4.pdb	6fe4_F_A_GF57S.pdb	-2.535121202468872	-2.545720100402832
6fe4.pdb	6fe4_F_A_GF57T.pdb	-2.202436923980713	-2.8345398902893066
6fe4.pdb	6fe4_F_A_GF57W.pdb	-1.5675781965255737	-1.1769200563430786
6fe4.pdb	6fe4_F_A_GF57Y.pdb	-1.3498541116714478	-1.8006999492645264
6fe4.pdb	6fe4_F_A_GF57V.pdb	-1.5589944124221802	-2.0533199310302734
6fe4.pdb	6fe4_F_A_TF58A.pdb	-0.0026807188987731934	-0.0018599999602884054
6fe4.pdb	6fe4_F_A_TF58R.pdb	-0.23540380597114563	0.6751800179481506
6fe4.pdb	6fe4_F_A_TF58N.pdb	-0.07611945271492004	-0.050530001521110535
6fe4.pdb	6fe4_F_A_TF58D.pdb	-0.25969675183296204	-0.622439980506897
6fe4.pdb	6fe4_F_A_TF58C.pdb	-0.18400093913078308	0.003920000046491623
6fe4.pdb	6fe4_F_A_TF58Q.pdb	-0.3027309775352478	0.002139999996870756
6fe4.pdb	6fe4_F_A_TF58E.pdb	-0.4650629162788391	-0.34891998767852783
6fe4.pdb	6fe4_F_A_TF58G.pdb	0.0003965795040130615	0.04131000116467476
6fe4.pdb	6fe4_F_A_TF58H.pdb	-0.0156804621219635	-0.15578000247478485
6fe4.pdb	6fe4_F_A_TF58I.pdb	-0.30519771575927734	-0.09452000260353088
6fe4.pdb	6fe4_F_A_TF58L.pdb	0.02283206582069397	-0.015150000341236591
6fe4.pdb	6fe4_F_A_TF58K.pdb	-0.2878270149230957	0.44760000705718994
6fe4.pdb	6fe4_F_A_TF58M.pdb	0.021913975477218628	-0.005140000022947788
6fe4.pdb	6fe4_F_A_TF58F.pdb	0.07942387461662292	-0.0350399985909462
6fe4.pdb	6fe4_F_A_TF58P.pdb	0.17384949326515198	0.14176000654697418
6fe4.pdb	6fe4_F_A_TF58S.pdb	-0.1369999200105667	0.04763999953866005
6fe4.pdb	6fe4_F_A_TF58W.pdb	0.08662980794906616	-0.11313000321388245
6fe4.pdb	6fe4_F_A_TF58Y.pdb	-0.04588186740875244	-0.0035600000992417336
6fe4.pdb	6fe4_F_A_TF58V.pdb	-0.20596255362033844	0.000859999970998615
6fe4.pdb	6fe4_F_A_RF59A.pdb	-1.031459927558899	-3.193690061569214
6fe4.pdb	6fe4_F_A_RF59N.pdb	-0.7682355642318726	-3.5675199031829834
6fe4.pdb	6fe4_F_A_RF59D.pdb	-1.1199235916137695	-5.052770137786865
6fe4.pdb	6fe4_F_A_RF59C.pdb	-0.7511064410209656	-2.9693400859832764
6fe4.pdb	6fe4_F_A_RF59Q.pdb	-0.8689409494400024	-2.7736899852752686
6fe4.pdb	6fe4_F_A_RF59E.pdb	-1.0985088348388672	-4.529230117797852
6fe4.pdb	6fe4_F_A_RF59G.pdb	-1.2136600017547607	-3.496299982070923
6fe4.pdb	6fe4_F_A_RF59H.pdb	-0.2650074362754822	-1.1583199501037598
6fe4.pdb	6fe4_F_A_RF59I.pdb	-0.6450433731079102	-2.2176899909973145
6fe4.pdb	6fe4_F_A_RF59L.pdb	-0.4022195339202881	-1.6058800220489502
6fe4.pdb	6fe4_F_A_RF59K.pdb	-0.735028088092804	-1.3300100564956665
6fe4.pdb	6fe4_F_A_RF59M.pdb	0.30832430720329285	-1.134369969367981
6fe4.pdb	6fe4_F_A_RF59F.pdb	-0.8325724601745605	-1.8322299718856812
6fe4.pdb	6fe4_F_A_RF59P.pdb	-0.9488000869750977	-4.241419792175293
6fe4.pdb	6fe4_F_A_RF59S.pdb	-0.9051851034164429	-3.3766798973083496
6fe4.pdb	6fe4_F_A_RF59T.pdb	-0.8747155666351318	-2.899319887161255
6fe4.pdb	6fe4_F_A_RF59W.pdb	0.10402020812034607	-2.1517200469970703
6fe4.pdb	6fe4_F_A_RF59Y.pdb	-0.8710638284683228	-2.1137900352478027
6fe4.pdb	6fe4_F_A_RF59V.pdb	-0.4556754231452942	-2.749530076980591
6fe4.pdb	6fe4_F_A_EF100A.pdb	-1.7429499626159668	-1.1710599660873413
6fe4.pdb	6fe4_F_A_EF100R.pdb	-2.598506212234497	-3.8072500228881836
6fe4.pdb	6fe4_F_A_EF100N.pdb	-2.295818567276001	-1.8080400228500366
6fe4.pdb	6fe4_F_A_EF100D.pdb	-1.8272058963775635	-2.2425599098205566
6fe4.pdb	6fe4_F_A_EF100C.pdb	-1.7392131090164185	-1.5674899816513062
6fe4.pdb	6fe4_F_A_EF100Q.pdb	-1.6921906471252441	-1.7320799827575684
6fe4.pdb	6fe4_F_A_EF100G.pdb	-1.8309069871902466	-2.0413498878479004
6fe4.pdb	6fe4_F_A_EF100H.pdb	-2.2949109077453613	-2.8855299949645996
6fe4.pdb	6fe4_F_A_EF100I.pdb	-2.8357343673706055	-2.656519889831543
6fe4.pdb	6fe4_F_A_EF100L.pdb	-0.5123076438903809	-0.4736799895763397
6fe4.pdb	6fe4_F_A_EF100K.pdb	-3.898259162902832	-5.254670143127441
6fe4.pdb	6fe4_F_A_EF100M.pdb	-1.1569644212722778	-2.6284000873565674
6fe4.pdb	6fe4_F_A_EF100F.pdb	-10.535445213317871	-7.858260154724121
6fe4.pdb	6fe4_F_A_EF100P.pdb	-1.0705748796463013	-0.9063599705696106
6fe4.pdb	6fe4_F_A_EF100S.pdb	-2.575131416320801	-1.9797899723052979
6fe4.pdb	6fe4_F_A_EF100T.pdb	-4.007596969604492	-3.3774099349975586
6fe4.pdb	6fe4_F_A_EF100W.pdb	-3.3915417194366455	-7.913207054138184
6fe4.pdb	6fe4_F_A_EF100Y.pdb	-11.737604141235352	-8.871536254882812
6fe4.pdb	6fe4_F_A_EF100V.pdb	-3.956745147705078	-3.222490072250366
6fe4.pdb	6fe4_F_A_GF101A.pdb	-0.29286569356918335	-1.6322200298309326
6fe4.pdb	6fe4_F_A_GF101R.pdb	-0.21540117263793945	-0.5296199917793274
6fe4.pdb	6fe4_F_A_GF101N.pdb	-0.32267963886260986	-1.513260006904602
6fe4.pdb	6fe4_F_A_GF101D.pdb	-0.2744137644767761	-1.6522899866104126
6fe4.pdb	6fe4_F_A_GF101C.pdb	-0.7186892032623291	-0.82600998878479
6fe4.pdb	6fe4_F_A_GF101Q.pdb	-4.892553329467773	-6.447080135345459
6fe4.pdb	6fe4_F_A_GF101E.pdb	-0.17107388377189636	-1.457610011100769
6fe4.pdb	6fe4_F_A_GF101H.pdb	-10.52786636352539	-12.090310096740723
6fe4.pdb	6fe4_F_A_GF101I.pdb	-0.4767986536026001	-2.2154300212860107
6fe4.pdb	6fe4_F_A_GF101L.pdb	-0.49120479822158813	-1.9623299837112427
6fe4.pdb	6fe4_F_A_GF101K.pdb	-0.17372675240039825	-1.8600300550460815
6fe4.pdb	6fe4_F_A_GF101M.pdb	-0.23518724739551544	-1.1829899549484253
6fe4.pdb	6fe4_F_A_GF101F.pdb	-0.739602267742157	-1.9721100330352783
6fe4.pdb	6fe4_F_A_GF101P.pdb	-1.1302602291107178	-2.7348499298095703
6fe4.pdb	6fe4_F_A_GF101S.pdb	-0.7288095951080322	-1.653689980506897
6fe4.pdb	6fe4_F_A_GF101T.pdb	-0.7980421781539917	-3.035029888153076
6fe4.pdb	6fe4_F_A_GF101W.pdb	-13.582974433898926	-13.362110137939453
6fe4.pdb	6fe4_F_A_GF101Y.pdb	-5.2947235107421875	-7.015359878540039
6fe4.pdb	6fe4_F_A_GF101V.pdb	-0.6324958801269531	-2.1718900203704834
6fe4.pdb	6fe4_F_A_GF102A.pdb	-0.17715182900428772	0.3879700005054474
6fe4.pdb	6fe4_F_A_GF102R.pdb	-3.3043782711029053	-2.464210033416748
6fe4.pdb	6fe4_F_A_GF102N.pdb	-0.013379737734794617	0.6169099807739258
6fe4.pdb	6fe4_F_A_GF102D.pdb	-0.7510178685188293	-1.0636199712753296
6fe4.pdb	6fe4_F_A_GF102C.pdb	-0.3114067018032074	0.03726999834179878
6fe4.pdb	6fe4_F_A_GF102Q.pdb	-0.40269356966018677	0.706570029258728
6fe4.pdb	6fe4_F_A_GF102E.pdb	-0.08680325746536255	-0.9975100159645081
6fe4.pdb	6fe4_F_A_GF102H.pdb	0.7258598804473877	1.0321099758148193
6fe4.pdb	6fe4_F_A_GF102I.pdb	-1.944106101989746	0.11547999829053879
6fe4.pdb	6fe4_F_A_GF102L.pdb	0.1148194670677185	1.1249099969863892
6fe4.pdb	6fe4_F_A_GF102K.pdb	-0.18476033210754395	-0.3626199960708618
6fe4.pdb	6fe4_F_A_GF102M.pdb	0.9698728322982788	1.4376100301742554
6fe4.pdb	6fe4_F_A_GF102F.pdb	0.9500463008880615	1.9447100162506104
6fe4.pdb	6fe4_F_A_GF102P.pdb	-0.05815193057060242	0.5583900213241577
6fe4.pdb	6fe4_F_A_GF102S.pdb	-0.25898477435112	-0.10063999891281128
6fe4.pdb	6fe4_F_A_GF102T.pdb	-0.584247350692749	-1.1255600452423096
6fe4.pdb	6fe4_F_A_GF102W.pdb	0.9936659336090088	1.5985100269317627
6fe4.pdb	6fe4_F_A_GF102Y.pdb	0.6133382320404053	1.746109962463379
6fe4.pdb	6fe4_F_A_GF102V.pdb	0.03179702162742615	-0.8746700286865234
6fe4.pdb	6fe4_F_A_RF104A.pdb	-0.06683647632598877	-0.4230000078678131
6fe4.pdb	6fe4_F_A_RF104N.pdb	-0.19209101796150208	-0.5116400122642517
6fe4.pdb	6fe4_F_A_RF104D.pdb	-0.31157171726226807	-0.5073300004005432
6fe4.pdb	6fe4_F_A_RF104C.pdb	-0.5286676287651062	-0.5331599712371826
6fe4.pdb	6fe4_F_A_RF104Q.pdb	-0.3126755654811859	0.023110000416636467
6fe4.pdb	6fe4_F_A_RF104E.pdb	-0.41262704133987427	-0.006169999949634075
6fe4.pdb	6fe4_F_A_RF104G.pdb	-0.2340175062417984	-0.4763300120830536
6fe4.pdb	6fe4_F_A_RF104H.pdb	-0.14799779653549194	-0.13711999356746674
6fe4.pdb	6fe4_F_A_RF104I.pdb	-0.04287734627723694	-0.25273001194000244
6fe4.pdb	6fe4_F_A_RF104L.pdb	-0.3573840856552124	-0.4352799952030182
6fe4.pdb	6fe4_F_A_RF104K.pdb	-0.06972414255142212	0.17430999875068665
6fe4.pdb	6fe4_F_A_RF104M.pdb	-0.047859370708465576	0.6886799931526184
6fe4.pdb	6fe4_F_A_RF104F.pdb	0.31404778361320496	0.5520399808883667
6fe4.pdb	6fe4_F_A_RF104P.pdb	-0.07605631649494171	0.21543000638484955
6fe4.pdb	6fe4_F_A_RF104S.pdb	-0.20294401049613953	-0.4974699914455414
6fe4.pdb	6fe4_F_A_RF104T.pdb	-0.24840757250785828	-0.4069400131702423
6fe4.pdb	6fe4_F_A_RF104W.pdb	-0.042418211698532104	0.42972999811172485
6fe4.pdb	6fe4_F_A_RF104Y.pdb	0.25831499695777893	0.23160000145435333
6fe4.pdb	6fe4_F_A_RF104V.pdb	-0.03619450330734253	-0.33048000931739807
6fe4.pdb	6fe4_F_A_NA14A.pdb	-0.32872945070266724	0.7249600291252136
6fe4.pdb	6fe4_F_A_NA14R.pdb	-0.6716068983078003	-0.6010800004005432
6fe4.pdb	6fe4_F_A_NA14D.pdb	-0.4335733652114868	1.7785099744796753
6fe4.pdb	6fe4_F_A_NA14C.pdb	-0.37264034152030945	0.1193000003695488
6fe4.pdb	6fe4_F_A_NA14Q.pdb	-0.7234206199645996	1.2186100482940674
6fe4.pdb	6fe4_F_A_NA14E.pdb	-0.06984201073646545	1.1597100496292114
6fe4.pdb	6fe4_F_A_NA14G.pdb	-0.36504828929901123	0.3500399887561798
6fe4.pdb	6fe4_F_A_NA14H.pdb	-0.03141218423843384	0.0860700011253357
6fe4.pdb	6fe4_F_A_NA14I.pdb	-0.6605247259140015	1.0595099925994873
6fe4.pdb	6fe4_F_A_NA14L.pdb	-0.42080429196357727	0.4228000044822693
6fe4.pdb	6fe4_F_A_NA14K.pdb	-0.3121691048145294	-0.882830023765564
6fe4.pdb	6fe4_F_A_NA14M.pdb	-0.039322465658187866	0.5687000155448914
6fe4.pdb	6fe4_F_A_NA14F.pdb	-0.3112696409225464	0.23159000277519226
6fe4.pdb	6fe4_F_A_NA14P.pdb	-0.09782519936561584	-0.24442000687122345
6fe4.pdb	6fe4_F_A_NA14S.pdb	-0.511055588722229	-0.1866299957036972
6fe4.pdb	6fe4_F_A_NA14T.pdb	-0.7090848684310913	0.024250000715255737
6fe4.pdb	6fe4_F_A_NA14W.pdb	-0.3740430176258087	0.9187800288200378
6fe4.pdb	6fe4_F_A_NA14Y.pdb	-0.8758624792098999	-0.3647199869155884
6fe4.pdb	6fe4_F_A_NA14V.pdb	-0.4664074778556824	0.5633500218391418
6fe4.pdb	6fe4_F_A_DA16A.pdb	-1.3776816129684448	-1.9569900035858154
6fe4.pdb	6fe4_F_A_DA16R.pdb	-0.9998433589935303	-3.870029926300049
6fe4.pdb	6fe4_F_A_DA16N.pdb	-0.953284502029419	-2.0236399173736572
6fe4.pdb	6fe4_F_A_DA16C.pdb	-1.1135603189468384	-2.503230094909668
6fe4.pdb	6fe4_F_A_DA16Q.pdb	-0.896186113357544	-0.09227000176906586
6fe4.pdb	6fe4_F_A_DA16E.pdb	-0.9547326564788818	-1.0851999521255493
6fe4.pdb	6fe4_F_A_DA16G.pdb	-1.4296019077301025	-2.104990005493164
6fe4.pdb	6fe4_F_A_DA16H.pdb	-4.072018146514893	-6.408880233764648
6fe4.pdb	6fe4_F_A_DA16I.pdb	-1.2435022592544556	-2.595170021057129
6fe4.pdb	6fe4_F_A_DA16L.pdb	-0.8400348424911499	-2.8859400749206543
6fe4.pdb	6fe4_F_A_DA16K.pdb	-1.0367779731750488	-4.470459938049316
6fe4.pdb	6fe4_F_A_DA16M.pdb	-0.8743187189102173	-2.067150115966797
6fe4.pdb	6fe4_F_A_DA16F.pdb	-4.674250602722168	-5.1427001953125
6fe4.pdb	6fe4_F_A_DA16P.pdb	-1.0789133310317993	-2.376159906387329
6fe4.pdb	6fe4_F_A_DA16S.pdb	-1.6955513954162598	-3.1136300563812256
6fe4.pdb	6fe4_F_A_DA16T.pdb	-2.201524496078491	-3.5313899517059326
6fe4.pdb	6fe4_F_A_DA16W.pdb	-3.0656492710113525	-6.3536601066589355
6fe4.pdb	6fe4_F_A_DA16Y.pdb	-6.435535907745361	-5.679440021514893
6fe4.pdb	6fe4_F_A_DA16V.pdb	-1.5501810312271118	-2.5302200317382812
6fe4.pdb	6fe4_F_A_DA17A.pdb	-0.02213279902935028	-0.019829999655485153
6fe4.pdb	6fe4_F_A_DA17R.pdb	-0.1429322212934494	-0.3148300051689148
6fe4.pdb	6fe4_F_A_DA17N.pdb	-0.22491464018821716	-0.052480001002550125
6fe4.pdb	6fe4_F_A_DA17C.pdb	-0.09790332615375519	-0.08799999952316284
6fe4.pdb	6fe4_F_A_DA17Q.pdb	-0.09973099827766418	-0.0580499991774559
6fe4.pdb	6fe4_F_A_DA17E.pdb	-0.17526808381080627	0.06683000177145004
6fe4.pdb	6fe4_F_A_DA17G.pdb	-0.03509239852428436	-0.0776199996471405
6fe4.pdb	6fe4_F_A_DA17H.pdb	0.07081720232963562	-0.22200000286102295
6fe4.pdb	6fe4_F_A_DA17I.pdb	0.0613633394241333	-0.09418000280857086
6fe4.pdb	6fe4_F_A_DA17L.pdb	0.17136511206626892	0.07413999736309052
6fe4.pdb	6fe4_F_A_DA17K.pdb	-0.14035248756408691	-0.1374800056219101
6fe4.pdb	6fe4_F_A_DA17M.pdb	0.29512229561805725	-0.05324999988079071
6fe4.pdb	6fe4_F_A_DA17F.pdb	-0.3317470848560333	-0.1434600055217743
6fe4.pdb	6fe4_F_A_DA17P.pdb	0.10984733700752258	-0.4338200092315674
6fe4.pdb	6fe4_F_A_DA17S.pdb	-0.28109461069107056	-0.044599998742341995
6fe4.pdb	6fe4_F_A_DA17T.pdb	-0.3264424800872803	-0.3411499857902527
6fe4.pdb	6fe4_F_A_DA17W.pdb	-0.1220742017030716	-0.23496000468730927
6fe4.pdb	6fe4_F_A_DA17Y.pdb	0.3033052384853363	1.0257400274276733
6fe4.pdb	6fe4_F_A_DA17V.pdb	0.08955463767051697	-0.16954000294208527
6fe4.pdb	6fe4_F_A_TA18A.pdb	-1.4573514461517334	-1.9515999555587769
6fe4.pdb	6fe4_F_A_TA18R.pdb	-1.762406349182129	-3.2968099117279053
6fe4.pdb	6fe4_F_A_TA18N.pdb	-0.6098570227622986	-2.955169916152954
6fe4.pdb	6fe4_F_A_TA18D.pdb	-0.23730653524398804	-2.9327499866485596
6fe4.pdb	6fe4_F_A_TA18C.pdb	-1.233160376548767	-2.2573299407958984
6fe4.pdb	6fe4_F_A_TA18Q.pdb	-0.8601930141448975	-3.7715699672698975
6fe4.pdb	6fe4_F_A_TA18E.pdb	-1.9393678903579712	-4.872469902038574
6fe4.pdb	6fe4_F_A_TA18G.pdb	-1.4988232851028442	-2.7626399993896484
6fe4.pdb	6fe4_F_A_TA18H.pdb	-2.2687454223632812	-7.192890167236328
6fe4.pdb	6fe4_F_A_TA18I.pdb	-2.985826015472412	-3.09879994392395
6fe4.pdb	6fe4_F_A_TA18L.pdb	-1.2757796049118042	-0.8136500120162964
6fe4.pdb	6fe4_F_A_TA18K.pdb	-1.1237602233886719	-3.272320032119751
6fe4.pdb	6fe4_F_A_TA18M.pdb	-1.1867892742156982	-2.563699960708618
6fe4.pdb	6fe4_F_A_TA18F.pdb	-6.708216190338135	-7.89374303817749
6fe4.pdb	6fe4_F_A_TA18P.pdb	-2.691385269165039	-5.216129779815674
6fe4.pdb	6fe4_F_A_TA18S.pdb	-0.7891377210617065	-0.7106800079345703
6fe4.pdb	6fe4_F_A_TA18W.pdb	-7.5902934074401855	-11.672619819641113
6fe4.pdb	6fe4_F_A_TA18Y.pdb	-11.250210762023926	-13.552249908447266
6fe4.pdb	6fe4_F_A_TA18V.pdb	-0.7526830434799194	-2.1956300735473633
6fe4.pdb	6fe4_F_A_TA20A.pdb	0.042053818702697754	0.0066999997943639755
6fe4.pdb	6fe4_F_A_TA20R.pdb	0.062086790800094604	-0.588949978351593
6fe4.pdb	6fe4_F_A_TA20N.pdb	0.06400203704833984	1.2777099609375
6fe4.pdb	6fe4_F_A_TA20D.pdb	0.512079119682312	1.561310052871704
6fe4.pdb	6fe4_F_A_TA20C.pdb	-0.14695371687412262	0.29256999492645264
6fe4.pdb	6fe4_F_A_TA20Q.pdb	-0.20751360058784485	-0.12941999733448029
6fe4.pdb	6fe4_F_A_TA20E.pdb	0.0442126989364624	0.8727800250053406
6fe4.pdb	6fe4_F_A_TA20G.pdb	-0.06087149679660797	-0.0791499987244606
6fe4.pdb	6fe4_F_A_TA20H.pdb	-1.4043217897415161	-0.9547799825668335
6fe4.pdb	6fe4_F_A_TA20I.pdb	-0.24468299746513367	0.11889000236988068
6fe4.pdb	6fe4_F_A_TA20L.pdb	-0.16794604063034058	0.0928099974989891
6fe4.pdb	6fe4_F_A_TA20K.pdb	-0.33115553855895996	-0.14723999798297882
6fe4.pdb	6fe4_F_A_TA20M.pdb	-0.10806412994861603	0.0024900001008063555
6fe4.pdb	6fe4_F_A_TA20F.pdb	-0.24897053837776184	-0.31060001254081726
6fe4.pdb	6fe4_F_A_TA20P.pdb	0.2541140615940094	1.5512100458145142
6fe4.pdb	6fe4_F_A_TA20S.pdb	-0.22028513252735138	-0.026680000126361847
6fe4.pdb	6fe4_F_A_TA20W.pdb	-0.6629104614257812	-0.2752099931240082
6fe4.pdb	6fe4_F_A_TA20Y.pdb	-0.20813506841659546	-1.535599946975708
6fe4.pdb	6fe4_F_A_TA20V.pdb	-0.1918136328458786	-0.00810999982059002
6fe4.pdb	6fe4_F_A_WA29A.pdb	-0.8905365467071533	-3.6663100719451904
6fe4.pdb	6fe4_F_A_WA29R.pdb	-0.8660256862640381	-4.24399995803833
6fe4.pdb	6fe4_F_A_WA29N.pdb	-1.6526708602905273	-3.7852299213409424
6fe4.pdb	6fe4_F_A_WA29D.pdb	-0.7905694246292114	-3.1175200939178467
6fe4.pdb	6fe4_F_A_WA29C.pdb	-0.9207868576049805	-3.5102100372314453
6fe4.pdb	6fe4_F_A_WA29Q.pdb	-1.2034013271331787	-3.2957100868225098
6fe4.pdb	6fe4_F_A_WA29E.pdb	-0.5068150758743286	-2.7967898845672607
6fe4.pdb	6fe4_F_A_WA29G.pdb	-0.9224846363067627	-3.912440061569214
6fe4.pdb	6fe4_F_A_WA29H.pdb	-3.133225202560425	-2.8199799060821533
6fe4.pdb	6fe4_F_A_WA29I.pdb	-1.5868990421295166	-2.61040997505188
6fe4.pdb	6fe4_F_A_WA29L.pdb	-0.7358194589614868	-2.7149200439453125
6fe4.pdb	6fe4_F_A_WA29K.pdb	-0.847733736038208	-3.834789991378784
6fe4.pdb	6fe4_F_A_WA29M.pdb	-0.8661994934082031	-1.576490044593811
6fe4.pdb	6fe4_F_A_WA29F.pdb	-1.1922324895858765	-1.682860016822815
6fe4.pdb	6fe4_F_A_WA29P.pdb	-0.39258238673210144	-3.3180699348449707
6fe4.pdb	6fe4_F_A_WA29S.pdb	-0.7319793105125427	-3.919140100479126
6fe4.pdb	6fe4_F_A_WA29T.pdb	-0.9121259450912476	-4.041860103607178
6fe4.pdb	6fe4_F_A_WA29Y.pdb	-0.5785015821456909	-2.113490104675293
6fe4.pdb	6fe4_F_A_WA29V.pdb	-0.8024742603302002	-3.055190086364746
6fe4.pdb	6fe4_F_A_SA31A.pdb	-0.6740692853927612	-1.0180699825286865
6fe4.pdb	6fe4_F_A_SA31R.pdb	-2.3401591777801514	-2.8033900260925293
6fe4.pdb	6fe4_F_A_SA31N.pdb	-1.4040708541870117	-0.1381700038909912
6fe4.pdb	6fe4_F_A_SA31D.pdb	-2.710554838180542	-4.075679779052734
6fe4.pdb	6fe4_F_A_SA31C.pdb	-0.37392354011535645	-0.2100600004196167
6fe4.pdb	6fe4_F_A_SA31Q.pdb	-1.5072842836380005	-1.3428800106048584
6fe4.pdb	6fe4_F_A_SA31E.pdb	-2.4521853923797607	-1.5948200225830078
6fe4.pdb	6fe4_F_A_SA31G.pdb	-0.4392356276512146	-1.0059700012207031
6fe4.pdb	6fe4_F_A_SA31H.pdb	-1.8852611780166626	-1.776520013809204
6fe4.pdb	6fe4_F_A_SA31I.pdb	-0.5572649836540222	-2.4463698863983154
6fe4.pdb	6fe4_F_A_SA31L.pdb	-3.5481512546539307	-4.226009845733643
6fe4.pdb	6fe4_F_A_SA31K.pdb	-0.31261253356933594	-2.1032299995422363
6fe4.pdb	6fe4_F_A_SA31M.pdb	-0.021906912326812744	0.6377999782562256
6fe4.pdb	6fe4_F_A_SA31F.pdb	-6.1650800704956055	-6.563509941101074
6fe4.pdb	6fe4_F_A_SA31P.pdb	0.9865967035293579	1.006060004234314
6fe4.pdb	6fe4_F_A_SA31T.pdb	-2.892730236053467	-2.035799980163574
6fe4.pdb	6fe4_F_A_SA31W.pdb	-0.9493156671524048	-1.2976200580596924
6fe4.pdb	6fe4_F_A_SA31Y.pdb	-4.184818267822266	-3.9313700199127197
6fe4.pdb	6fe4_F_A_SA31V.pdb	-2.055844306945801	-1.8244999647140503
6fe4.pdb	6fe4_F_A_RA32A.pdb	-0.6964365839958191	-1.113610029220581
6fe4.pdb	6fe4_F_A_RA32N.pdb	-0.8921092748641968	-1.1901099681854248
6fe4.pdb	6fe4_F_A_RA32D.pdb	-1.0680280923843384	-1.777940034866333
6fe4.pdb	6fe4_F_A_RA32C.pdb	-0.8136534690856934	-1.1069300174713135
6fe4.pdb	6fe4_F_A_RA32Q.pdb	-0.684777021408081	-0.8291000127792358
6fe4.pdb	6fe4_F_A_RA32E.pdb	-0.9416353702545166	-1.5178300142288208
6fe4.pdb	6fe4_F_A_RA32G.pdb	-0.7797656059265137	-1.0982400178909302
6fe4.pdb	6fe4_F_A_RA32H.pdb	-0.7034880518913269	-0.8454700112342834
6fe4.pdb	6fe4_F_A_RA32I.pdb	-0.6396645307540894	-1.3999199867248535
6fe4.pdb	6fe4_F_A_RA32L.pdb	-0.580480694770813	-1.4519000053405762
6fe4.pdb	6fe4_F_A_RA32K.pdb	-0.6699514389038086	-0.9483299851417542
6fe4.pdb	6fe4_F_A_RA32M.pdb	-0.42310696840286255	-1.4809399843215942
6fe4.pdb	6fe4_F_A_RA32F.pdb	-0.611137330532074	-1.074180006980896
6fe4.pdb	6fe4_F_A_RA32P.pdb	-0.9814484119415283	-1.4494500160217285
6fe4.pdb	6fe4_F_A_RA32S.pdb	-1.0288013219833374	-1.0966700315475464
6fe4.pdb	6fe4_F_A_RA32T.pdb	-1.0135891437530518	-1.1383600234985352
6fe4.pdb	6fe4_F_A_RA32W.pdb	-0.6261929273605347	-1.394700050354004
6fe4.pdb	6fe4_F_A_RA32Y.pdb	-0.7114592790603638	-1.1299099922180176
6fe4.pdb	6fe4_F_A_RA32V.pdb	-0.6408690810203552	-1.0077500343322754
6fe4.pdb	6fe4_F_A_SA54A.pdb	-0.16353291273117065	0.11698000133037567
6fe4.pdb	6fe4_F_A_SA54R.pdb	-0.04953737556934357	1.044819951057434
6fe4.pdb	6fe4_F_A_SA54N.pdb	-0.5684119462966919	0.5423499941825867
6fe4.pdb	6fe4_F_A_SA54D.pdb	0.7268409729003906	0.27876999974250793
6fe4.pdb	6fe4_F_A_SA54C.pdb	0.19888752698898315	0.45048001408576965
6fe4.pdb	6fe4_F_A_SA54Q.pdb	0.04624563455581665	0.264710009098053
6fe4.pdb	6fe4_F_A_SA54E.pdb	1.3937888145446777	1.171910047531128
6fe4.pdb	6fe4_F_A_SA54G.pdb	-0.20790821313858032	0.14685000479221344
6fe4.pdb	6fe4_F_A_SA54H.pdb	-0.0010471940040588379	0.0022499999031424522
6fe4.pdb	6fe4_F_A_SA54I.pdb	0.5629382133483887	1.0407400131225586
6fe4.pdb	6fe4_F_A_SA54L.pdb	0.13134390115737915	0.9879000186920166
6fe4.pdb	6fe4_F_A_SA54K.pdb	-0.1268482655286789	1.0161399841308594
6fe4.pdb	6fe4_F_A_SA54M.pdb	0.8898167610168457	1.3656100034713745
6fe4.pdb	6fe4_F_A_SA54F.pdb	0.7772270441055298	0.3621799945831299
6fe4.pdb	6fe4_F_A_SA54P.pdb	0.4412151873111725	0.7313100099563599
6fe4.pdb	6fe4_F_A_SA54T.pdb	0.018071085214614868	0.30636000633239746
6fe4.pdb	6fe4_F_A_SA54W.pdb	0.3243056833744049	0.5694100260734558
6fe4.pdb	6fe4_F_A_SA54Y.pdb	0.5412534475326538	0.3117299973964691
6fe4.pdb	6fe4_F_A_SA54V.pdb	0.2697581946849823	0.6003900170326233
6fe4.pdb	6fe4_F_A_TA55A.pdb	0.36124321818351746	-0.44617998600006104
6fe4.pdb	6fe4_F_A_TA55R.pdb	0.40121981501579285	0.6220899820327759
6fe4.pdb	6fe4_F_A_TA55N.pdb	-0.09475497901439667	-0.9577500224113464
6fe4.pdb	6fe4_F_A_TA55D.pdb	0.21140971779823303	-0.40588998794555664
6fe4.pdb	6fe4_F_A_TA55C.pdb	0.6012986898422241	-0.4485599994659424
6fe4.pdb	6fe4_F_A_TA55Q.pdb	-0.28438910841941833	0.051899999380111694
6fe4.pdb	6fe4_F_A_TA55E.pdb	-0.19873738288879395	-0.19056999683380127
6fe4.pdb	6fe4_F_A_TA55G.pdb	0.17669126391410828	-0.7568699717521667
6fe4.pdb	6fe4_F_A_TA55H.pdb	-7.454138278961182	-3.8596301078796387
6fe4.pdb	6fe4_F_A_TA55I.pdb	1.304193139076233	1.3679100275039673
6fe4.pdb	6fe4_F_A_TA55L.pdb	1.1801282167434692	1.569409966468811
6fe4.pdb	6fe4_F_A_TA55K.pdb	0.3274500072002411	0.3510499894618988
6fe4.pdb	6fe4_F_A_TA55M.pdb	1.0720921754837036	1.453510046005249
6fe4.pdb	6fe4_F_A_TA55F.pdb	0.3721989691257477	0.42763999104499817
6fe4.pdb	6fe4_F_A_TA55P.pdb	-1.0974977016448975	-0.2486799955368042
6fe4.pdb	6fe4_F_A_TA55S.pdb	0.33618220686912537	-0.7926599979400635
6fe4.pdb	6fe4_F_A_TA55W.pdb	2.2544479370117188	1.1512099504470825
6fe4.pdb	6fe4_F_A_TA55Y.pdb	0.4287512004375458	-0.046229999512434006
6fe4.pdb	6fe4_F_A_TA55V.pdb	0.9643235206604004	0.8730800151824951
6fe4.pdb	6fe4_F_A_EA57A.pdb	-0.17307549715042114	0.020029999315738678
6fe4.pdb	6fe4_F_A_EA57R.pdb	0.03728717565536499	0.11181999742984772
6fe4.pdb	6fe4_F_A_EA57N.pdb	-0.1827765256166458	0.014229999855160713
6fe4.pdb	6fe4_F_A_EA57D.pdb	-0.23572131991386414	-0.00547999981790781
6fe4.pdb	6fe4_F_A_EA57C.pdb	-0.2069045603275299	0.0061599998734891415
6fe4.pdb	6fe4_F_A_EA57Q.pdb	-0.17135070264339447	-0.0026499999221414328
6fe4.pdb	6fe4_F_A_EA57G.pdb	-0.22011062502861023	-0.006279999855905771
6fe4.pdb	6fe4_F_A_EA57H.pdb	0.06000134348869324	0.06530000269412994
6fe4.pdb	6fe4_F_A_EA57I.pdb	0.10904139280319214	-0.009789999574422836
6fe4.pdb	6fe4_F_A_EA57L.pdb	0.023040860891342163	0.013539999723434448
6fe4.pdb	6fe4_F_A_EA57K.pdb	-0.06454820930957794	0.040539998561143875
6fe4.pdb	6fe4_F_A_EA57M.pdb	0.06627455353736877	-0.00044999999227002263
6fe4.pdb	6fe4_F_A_EA57F.pdb	-0.13305333256721497	0.051739998161792755
6fe4.pdb	6fe4_F_A_EA57P.pdb	0.07632628083229065	0.15113000571727753
6fe4.pdb	6fe4_F_A_EA57S.pdb	-0.2587241232395172	0.01996999979019165
6fe4.pdb	6fe4_F_A_EA57T.pdb	-0.1442938596010208	0.0025599999353289604
6fe4.pdb	6fe4_F_A_EA57W.pdb	0.04005339741706848	0.044530000537633896
6fe4.pdb	6fe4_F_A_EA57Y.pdb	-0.03851385414600372	0.0568000003695488
6fe4.pdb	6fe4_F_A_EA57V.pdb	0.15007448196411133	-0.011989999562501907
6fe4.pdb	6fe4_F_A_SA58A.pdb	0.0312899649143219	-0.38865000009536743
6fe4.pdb	6fe4_F_A_SA58R.pdb	-3.1956582069396973	-2.520279884338379
6fe4.pdb	6fe4_F_A_SA58N.pdb	-2.4960601329803467	-1.9887499809265137
6fe4.pdb	6fe4_F_A_SA58D.pdb	-2.876368999481201	-2.7417099475860596
6fe4.pdb	6fe4_F_A_SA58C.pdb	0.12233233451843262	-0.3686999976634979
6fe4.pdb	6fe4_F_A_SA58Q.pdb	-4.475874423980713	-2.72544002532959
6fe4.pdb	6fe4_F_A_SA58E.pdb	-7.667402744293213	-3.8914499282836914
6fe4.pdb	6fe4_F_A_SA58G.pdb	-0.24426648020744324	-1.3343600034713745
6fe4.pdb	6fe4_F_A_SA58H.pdb	-4.968282699584961	-4.219820022583008
6fe4.pdb	6fe4_F_A_SA58I.pdb	-1.848924994468689	-1.437399983406067
6fe4.pdb	6fe4_F_A_SA58L.pdb	-5.701018333435059	-1.8461600542068481
6fe4.pdb	6fe4_F_A_SA58K.pdb	-2.8578081130981445	-1.4178199768066406
6fe4.pdb	6fe4_F_A_SA58M.pdb	-3.7489373683929443	0.06729999929666519
6fe4.pdb	6fe4_F_A_SA58F.pdb	-2.6485111713409424	-3.8710200786590576
6fe4.pdb	6fe4_F_A_SA58P.pdb	0.1307143270969391	0.9134699702262878
6fe4.pdb	6fe4_F_A_SA58T.pdb	-1.0727598667144775	0.14113999903202057
6fe4.pdb	6fe4_F_A_SA58W.pdb	-6.036355495452881	-4.055270195007324
6fe4.pdb	6fe4_F_A_SA58Y.pdb	-4.03264856338501	-4.144989967346191
6fe4.pdb	6fe4_F_A_SA58V.pdb	-1.6219114065170288	-0.41850000619888306
6fe4.pdb	6fe4_F_A_GA59A.pdb	-0.14007103443145752	0.4915100038051605
6fe4.pdb	6fe4_F_A_GA59R.pdb	0.15052232146263123	0.9024699926376343
6fe4.pdb	6fe4_F_A_GA59N.pdb	-0.23036953806877136	0.3706800043582916
6fe4.pdb	6fe4_F_A_GA59D.pdb	-0.32579436898231506	0.4712600111961365
6fe4.pdb	6fe4_F_A_GA59C.pdb	-0.16658833622932434	0.45563000440597534
6fe4.pdb	6fe4_F_A_GA59Q.pdb	-0.13641953468322754	0.5162299871444702
6fe4.pdb	6fe4_F_A_GA59E.pdb	-0.2335301637649536	0.5316399931907654
6fe4.pdb	6fe4_F_A_GA59H.pdb	0.19508877396583557	0.42173999547958374
6fe4.pdb	6fe4_F_A_GA59I.pdb	0.041025131940841675	0.5629500150680542
6fe4.pdb	6fe4_F_A_GA59L.pdb	0.7950215339660645	0.9282100200653076
6fe4.pdb	6fe4_F_A_GA59K.pdb	-0.07143250107765198	0.7875699996948242
6fe4.pdb	6fe4_F_A_GA59M.pdb	1.0503932237625122	1.0743099451065063
6fe4.pdb	6fe4_F_A_GA59F.pdb	0.49313172698020935	0.7493900060653687
6fe4.pdb	6fe4_F_A_GA59P.pdb	-0.016279399394989014	0.798740029335022
6fe4.pdb	6fe4_F_A_GA59S.pdb	-0.4914754629135132	0.1457200050354004
6fe4.pdb	6fe4_F_A_GA59T.pdb	-0.5991635322570801	-0.0019499999471008778
6fe4.pdb	6fe4_F_A_GA59W.pdb	0.5776529312133789	0.8674299716949463
6fe4.pdb	6fe4_F_A_GA59Y.pdb	0.20197442173957825	0.6405199766159058
6fe4.pdb	6fe4_F_A_GA59V.pdb	-1.075188398361206	-0.5525400042533875
6fe4.pdb	6fe4_F_A_SA60A.pdb	-0.41143620014190674	0.018650000914931297
6fe4.pdb	6fe4_F_A_SA60R.pdb	-2.094149112701416	-3.5594799518585205
6fe4.pdb	6fe4_F_A_SA60N.pdb	-0.7532624006271362	-0.7958899736404419
6fe4.pdb	6fe4_F_A_SA60D.pdb	-2.2562947273254395	-1.4681700468063354
6fe4.pdb	6fe4_F_A_SA60C.pdb	-0.30381855368614197	-0.4509100019931793
6fe4.pdb	6fe4_F_A_SA60Q.pdb	-7.194930553436279	-5.247590065002441
6fe4.pdb	6fe4_F_A_SA60E.pdb	-4.360537528991699	-3.6435699462890625
6fe4.pdb	6fe4_F_A_SA60G.pdb	-0.5306820273399353	-0.8321899771690369
6fe4.pdb	6fe4_F_A_SA60H.pdb	-10.37300968170166	-10.081680297851562
6fe4.pdb	6fe4_F_A_SA60I.pdb	-1.7710247039794922	-0.9440600275993347
6fe4.pdb	6fe4_F_A_SA60L.pdb	-5.344661235809326	-3.6331899166107178
6fe4.pdb	6fe4_F_A_SA60K.pdb	-6.1892852783203125	-4.5854902267456055
6fe4.pdb	6fe4_F_A_SA60M.pdb	-4.8543877601623535	-1.7807600498199463
6fe4.pdb	6fe4_F_A_SA60F.pdb	-7.639788627624512	-5.002779960632324
6fe4.pdb	6fe4_F_A_SA60P.pdb	-0.4840078055858612	-0.17973999679088593
6fe4.pdb	6fe4_F_A_SA60T.pdb	-2.5250163078308105	-0.6956800222396851
6fe4.pdb	6fe4_F_A_SA60W.pdb	-24.629005432128906	-21.257490158081055
6fe4.pdb	6fe4_F_A_SA60Y.pdb	-8.527275085449219	-5.76147985458374
6fe4.pdb	6fe4_F_A_SA60V.pdb	-1.8559362888336182	0.07814999669790268
6fe4.pdb	6fe4_F_A_GA61A.pdb	-3.211268663406372	-4.2699198722839355
6fe4.pdb	6fe4_F_A_GA61R.pdb	-6.1554412841796875	-11.978850364685059
6fe4.pdb	6fe4_F_A_GA61N.pdb	-18.736928939819336	-18.127010345458984
6fe4.pdb	6fe4_F_A_GA61D.pdb	-4.0620245933532715	-5.896240234375
6fe4.pdb	6fe4_F_A_GA61C.pdb	-2.1230661869049072	-5.092830181121826
6fe4.pdb	6fe4_F_A_GA61Q.pdb	-2.7763493061065674	-5.4793901443481445
6fe4.pdb	6fe4_F_A_GA61E.pdb	-2.707113265991211	-7.627429962158203
6fe4.pdb	6fe4_F_A_GA61H.pdb	-2.7133307456970215	-6.4423298835754395
6fe4.pdb	6fe4_F_A_GA61I.pdb	-2.263148546218872	-5.032289981842041
6fe4.pdb	6fe4_F_A_GA61L.pdb	-1.825150489807129	-5.745530128479004
6fe4.pdb	6fe4_F_A_GA61K.pdb	-3.9856479167938232	-8.994338035583496
6fe4.pdb	6fe4_F_A_GA61M.pdb	-2.1016478538513184	-4.024759769439697
6fe4.pdb	6fe4_F_A_GA61F.pdb	-1.5544551610946655	-4.884439945220947
6fe4.pdb	6fe4_F_A_GA61P.pdb	-4.186578750610352	-5.792829990386963
6fe4.pdb	6fe4_F_A_GA61S.pdb	-2.4764671325683594	-5.162710189819336
6fe4.pdb	6fe4_F_A_GA61T.pdb	-5.776096820831299	-9.279857635498047
6fe4.pdb	6fe4_F_A_GA61W.pdb	-37.65673828125	-44.45608901977539
6fe4.pdb	6fe4_F_A_GA61Y.pdb	-39.15135192871094	-38.895790100097656
6fe4.pdb	6fe4_F_A_GA61V.pdb	-6.829064846038818	-10.995829582214355
6fe4.pdb	6fe4_F_A_FA62A.pdb	-0.08664706349372864	-0.43334001302719116
6fe4.pdb	6fe4_F_A_FA62R.pdb	-0.16954314708709717	0.013880000449717045
6fe4.pdb	6fe4_F_A_FA62N.pdb	-0.35796111822128296	-0.4238100051879883
6fe4.pdb	6fe4_F_A_FA62D.pdb	-0.194303497672081	-0.6434900164604187
6fe4.pdb	6fe4_F_A_FA62C.pdb	-0.2846701443195343	-0.49366000294685364
6fe4.pdb	6fe4_F_A_FA62Q.pdb	-0.1427212506532669	-0.03214000165462494
6fe4.pdb	6fe4_F_A_FA62E.pdb	0.08163240551948547	0.13899999856948853
6fe4.pdb	6fe4_F_A_FA62G.pdb	-0.12255024909973145	-0.3030099868774414
6fe4.pdb	6fe4_F_A_FA62H.pdb	-0.1896035075187683	-0.04360000044107437
6fe4.pdb	6fe4_F_A_FA62I.pdb	-0.2629585266113281	-0.513759970664978
6fe4.pdb	6fe4_F_A_FA62L.pdb	-0.32753458619117737	-0.4362800121307373
6fe4.pdb	6fe4_F_A_FA62K.pdb	-0.3651244640350342	0.08445999771356583
6fe4.pdb	6fe4_F_A_FA62M.pdb	-0.009454742074012756	-0.43494001030921936
6fe4.pdb	6fe4_F_A_FA62P.pdb	0.11907729506492615	-0.3793700039386749
6fe4.pdb	6fe4_F_A_FA62S.pdb	-0.5017625093460083	-0.36399999260902405
6fe4.pdb	6fe4_F_A_FA62T.pdb	-0.33511748909950256	-0.5182899832725525
6fe4.pdb	6fe4_F_A_FA62W.pdb	-0.49521252512931824	-0.045049998909235
6fe4.pdb	6fe4_F_A_FA62Y.pdb	-0.2275870442390442	-0.015200000256299973
6fe4.pdb	6fe4_F_A_FA62V.pdb	-0.2870453894138336	-0.589139997959137
7rgp.pdb	7rgp_E_A_SE51A.pdb	-0.511488676071167	-1.1336699724197388
7rgp.pdb	7rgp_E_A_SE51R.pdb	-1.9006322622299194	-2.7133500576019287
7rgp.pdb	7rgp_E_A_SE51N.pdb	-0.8407919406890869	-1.3450100421905518
7rgp.pdb	7rgp_E_A_SE51D.pdb	-1.2490493059158325	-2.539220094680786
7rgp.pdb	7rgp_E_A_SE51C.pdb	-0.7497371435165405	-0.6036099791526794
7rgp.pdb	7rgp_E_A_SE51Q.pdb	-1.243032455444336	-0.912880003452301
7rgp.pdb	7rgp_E_A_SE51E.pdb	-1.3091422319412231	-3.304680109024048
7rgp.pdb	7rgp_E_A_SE51G.pdb	-0.6228823661804199	-1.2442100048065186
7rgp.pdb	7rgp_E_A_SE51H.pdb	-0.6866928339004517	-1.3028299808502197
7rgp.pdb	7rgp_E_A_SE51I.pdb	-0.43867743015289307	-0.46696001291275024
7rgp.pdb	7rgp_E_A_SE51L.pdb	-0.24023303389549255	-0.22253000736236572
7rgp.pdb	7rgp_E_A_SE51K.pdb	-1.279116153717041	-0.8142300248146057
7rgp.pdb	7rgp_E_A_SE51M.pdb	-0.18379157781600952	-0.008829999715089798
7rgp.pdb	7rgp_E_A_SE51F.pdb	-0.26347020268440247	0.19384999573230743
7rgp.pdb	7rgp_E_A_SE51P.pdb	-0.8317687511444092	-1.512660026550293
7rgp.pdb	7rgp_E_A_SE51T.pdb	-0.45225241780281067	-0.6920099854469299
7rgp.pdb	7rgp_E_A_SE51W.pdb	-0.17981217801570892	0.11364000290632248
7rgp.pdb	7rgp_E_A_SE51Y.pdb	-1.6633929014205933	-1.0895500183105469
7rgp.pdb	7rgp_E_A_SE51V.pdb	-0.7118078470230103	-0.6470699906349182
7rgp.pdb	7rgp_E_A_SE52A.pdb	0.011737972497940063	0.1881999969482422
7rgp.pdb	7rgp_E_A_SE52R.pdb	-0.40509527921676636	0.42127999663352966
7rgp.pdb	7rgp_E_A_SE52N.pdb	-0.26500651240348816	-0.04848000034689903
7rgp.pdb	7rgp_E_A_SE52D.pdb	-0.35905858874320984	-1.3871099948883057
7rgp.pdb	7rgp_E_A_SE52C.pdb	-0.18195854127407074	0.7114199995994568
7rgp.pdb	7rgp_E_A_SE52Q.pdb	-0.18956680595874786	0.38809001445770264
7rgp.pdb	7rgp_E_A_SE52E.pdb	-0.1426130086183548	-0.24595999717712402
7rgp.pdb	7rgp_E_A_SE52G.pdb	0.1531689167022705	0.1925400048494339
7rgp.pdb	7rgp_E_A_SE52H.pdb	0.08771729469299316	0.5692499876022339
7rgp.pdb	7rgp_E_A_SE52I.pdb	-0.17597374320030212	0.08303000032901764
7rgp.pdb	7rgp_E_A_SE52L.pdb	0.43410858511924744	1.6587799787521362
7rgp.pdb	7rgp_E_A_SE52K.pdb	-0.2126903384923935	-0.4325299859046936
7rgp.pdb	7rgp_E_A_SE52M.pdb	0.3915487229824066	1.5202000141143799
7rgp.pdb	7rgp_E_A_SE52F.pdb	-3.849700450897217	-1.7396999597549438
7rgp.pdb	7rgp_E_A_SE52P.pdb	0.2611676752567291	0.49788999557495117
7rgp.pdb	7rgp_E_A_SE52T.pdb	-0.07271167635917664	0.5902600288391113
7rgp.pdb	7rgp_E_A_SE52W.pdb	-2.288071870803833	-1.437150001525879
7rgp.pdb	7rgp_E_A_SE52Y.pdb	-3.2092015743255615	-3.279449939727783
7rgp.pdb	7rgp_E_A_SE52V.pdb	0.17257753014564514	1.0922499895095825
7rgp.pdb	7rgp_E_A_GE55A.pdb	-0.8453450202941895	-1.5123000144958496
7rgp.pdb	7rgp_E_A_GE55R.pdb	-1.3468228578567505	-0.8921499848365784
7rgp.pdb	7rgp_E_A_GE55N.pdb	-1.2700999975204468	-0.02078999951481819
7rgp.pdb	7rgp_E_A_GE55D.pdb	-1.001902461051941	-1.5688600540161133
7rgp.pdb	7rgp_E_A_GE55C.pdb	-0.9588229656219482	-1.3089100122451782
7rgp.pdb	7rgp_E_A_GE55Q.pdb	-1.333376407623291	-0.5511299967765808
7rgp.pdb	7rgp_E_A_GE55E.pdb	-0.847057580947876	-1.6598700284957886
7rgp.pdb	7rgp_E_A_GE55H.pdb	0.02498367428779602	-0.3727799952030182
7rgp.pdb	7rgp_E_A_GE55I.pdb	0.15431642532348633	0.21344999969005585
7rgp.pdb	7rgp_E_A_GE55L.pdb	-0.8132272958755493	0.2930600047111511
7rgp.pdb	7rgp_E_A_GE55K.pdb	-0.7198116183280945	-0.9300400018692017
7rgp.pdb	7rgp_E_A_GE55M.pdb	-0.3571200370788574	0.7003399729728699
7rgp.pdb	7rgp_E_A_GE55F.pdb	-0.057049304246902466	-1.1547399759292603
7rgp.pdb	7rgp_E_A_GE55P.pdb	-0.5489346981048584	-0.40112999081611633
7rgp.pdb	7rgp_E_A_GE55S.pdb	-1.3862204551696777	-1.2739200592041016
7rgp.pdb	7rgp_E_A_GE55T.pdb	-0.8899458646774292	-1.0042599439620972
7rgp.pdb	7rgp_E_A_GE55W.pdb	0.855433464050293	1.5584900379180908
7rgp.pdb	7rgp_E_A_GE55Y.pdb	-0.7489789128303528	1.2202099561691284
7rgp.pdb	7rgp_E_A_GE55V.pdb	-1.0129646062850952	-1.1684399843215942
7rgp.pdb	7rgp_E_A_TE56A.pdb	-0.7401434183120728	-1.7732800245285034
7rgp.pdb	7rgp_E_A_TE56R.pdb	0.0666075348854065	-0.22741000354290009
7rgp.pdb	7rgp_E_A_TE56N.pdb	-0.23696425557136536	-1.0575900077819824
7rgp.pdb	7rgp_E_A_TE56D.pdb	-0.9488620758056641	-1.6452200412750244
7rgp.pdb	7rgp_E_A_TE56C.pdb	-0.4238128960132599	-1.1100399494171143
7rgp.pdb	7rgp_E_A_TE56Q.pdb	-0.4088888466358185	-0.9821199774742126
7rgp.pdb	7rgp_E_A_TE56E.pdb	-0.9755181074142456	-2.157870054244995
7rgp.pdb	7rgp_E_A_TE56G.pdb	-0.4457816183567047	-1.1020900011062622
7rgp.pdb	7rgp_E_A_TE56H.pdb	-0.9197485446929932	-1.1340399980545044
7rgp.pdb	7rgp_E_A_TE56I.pdb	-0.44672641158103943	-0.6312100291252136
7rgp.pdb	7rgp_E_A_TE56L.pdb	-0.5257706642150879	-1.0755499601364136
7rgp.pdb	7rgp_E_A_TE56K.pdb	-0.392160028219223	-0.9965400099754333
7rgp.pdb	7rgp_E_A_TE56M.pdb	-0.44838637113571167	-0.392630010843277
7rgp.pdb	7rgp_E_A_TE56F.pdb	0.16709604859352112	-0.8902400135993958
7rgp.pdb	7rgp_E_A_TE56P.pdb	-0.7890874147415161	-1.4132599830627441
7rgp.pdb	7rgp_E_A_TE56S.pdb	-0.4045362174510956	-0.23487000167369843
7rgp.pdb	7rgp_E_A_TE56W.pdb	-0.38671571016311646	-1.1491999626159668
7rgp.pdb	7rgp_E_A_TE56Y.pdb	-0.04967966675758362	-0.9892699718475342
7rgp.pdb	7rgp_E_A_TE56V.pdb	-0.6295255422592163	-2.569430112838745
7rgp.pdb	7rgp_E_A_YE58A.pdb	-0.14594846963882446	-0.6203200221061707
7rgp.pdb	7rgp_E_A_YE58R.pdb	-0.5187748670578003	-0.5184999704360962
7rgp.pdb	7rgp_E_A_YE58N.pdb	-0.6098209619522095	-0.5349400043487549
7rgp.pdb	7rgp_E_A_YE58D.pdb	-0.399913489818573	-0.5579699873924255
7rgp.pdb	7rgp_E_A_YE58C.pdb	-0.38271570205688477	-0.5519800186157227
7rgp.pdb	7rgp_E_A_YE58Q.pdb	-0.3687111437320709	-0.6133999824523926
7rgp.pdb	7rgp_E_A_YE58E.pdb	-0.4246785640716553	-0.5363199710845947
7rgp.pdb	7rgp_E_A_YE58G.pdb	-0.24149014055728912	-0.6054999828338623
7rgp.pdb	7rgp_E_A_YE58H.pdb	-0.456461101770401	-0.672029972076416
7rgp.pdb	7rgp_E_A_YE58I.pdb	-0.6285306811332703	-0.558210015296936
7rgp.pdb	7rgp_E_A_YE58L.pdb	-0.49229538440704346	-0.5376200079917908
7rgp.pdb	7rgp_E_A_YE58K.pdb	-0.4529063105583191	-0.6941099762916565
7rgp.pdb	7rgp_E_A_YE58M.pdb	-0.19198358058929443	-0.6198400259017944
7rgp.pdb	7rgp_E_A_YE58F.pdb	-0.4335603713989258	-0.3776000142097473
7rgp.pdb	7rgp_E_A_YE58P.pdb	-0.3601703345775604	-0.5901200175285339
7rgp.pdb	7rgp_E_A_YE58S.pdb	-0.4068666100502014	-0.5987600088119507
7rgp.pdb	7rgp_E_A_YE58T.pdb	-0.4459131062030792	-0.5990800261497498
7rgp.pdb	7rgp_E_A_YE58W.pdb	-0.48135673999786377	-0.6133599877357483
7rgp.pdb	7rgp_E_A_YE58V.pdb	-0.30779820680618286	-0.5810700058937073
7rgp.pdb	7rgp_E_A_IE99A.pdb	0.2756515443325043	-0.09848000109195709
7rgp.pdb	7rgp_E_A_IE99R.pdb	-0.21899481117725372	0.012740000151097775
7rgp.pdb	7rgp_E_A_IE99N.pdb	-0.2204185128211975	-0.44297999143600464
7rgp.pdb	7rgp_E_A_IE99D.pdb	-0.10887058079242706	-0.014170000329613686
7rgp.pdb	7rgp_E_A_IE99C.pdb	0.12155768275260925	-0.031209999695420265
7rgp.pdb	7rgp_E_A_IE99Q.pdb	-0.24759061634540558	-0.25933000445365906
7rgp.pdb	7rgp_E_A_IE99E.pdb	0.17160892486572266	-0.41172999143600464
7rgp.pdb	7rgp_E_A_IE99G.pdb	0.4826717674732208	-0.06985999643802643
7rgp.pdb	7rgp_E_A_IE99H.pdb	0.14334562420845032	-0.09925000369548798
7rgp.pdb	7rgp_E_A_IE99L.pdb	-0.1688500940799713	0.030980000272393227
7rgp.pdb	7rgp_E_A_IE99K.pdb	-0.4116683006286621	0.04360999912023544
7rgp.pdb	7rgp_E_A_IE99M.pdb	0.24531984329223633	-0.011260000057518482
7rgp.pdb	7rgp_E_A_IE99F.pdb	-0.38530242443084717	-0.2726700007915497
7rgp.pdb	7rgp_E_A_IE99P.pdb	0.31894031167030334	-0.10277000069618225
7rgp.pdb	7rgp_E_A_IE99S.pdb	-0.11568042635917664	-0.12414000183343887
7rgp.pdb	7rgp_E_A_IE99T.pdb	-0.01883821189403534	-0.3375900089740753
7rgp.pdb	7rgp_E_A_IE99W.pdb	-0.3432185649871826	-0.015420000068843365
7rgp.pdb	7rgp_E_A_IE99Y.pdb	-0.7131298780441284	-0.1820800006389618
7rgp.pdb	7rgp_E_A_IE99V.pdb	0.024247735738754272	-0.0010900000343099236
7rgp.pdb	7rgp_E_A_YE100A.pdb	-0.7586232423782349	-1.2687499523162842
7rgp.pdb	7rgp_E_A_YE100R.pdb	-0.9747884273529053	0.17858999967575073
7rgp.pdb	7rgp_E_A_YE100N.pdb	-0.987663984298706	-1.6458200216293335
7rgp.pdb	7rgp_E_A_YE100D.pdb	-1.4494119882583618	-1.2646000385284424
7rgp.pdb	7rgp_E_A_YE100C.pdb	-0.6345458626747131	-1.1153099536895752
7rgp.pdb	7rgp_E_A_YE100Q.pdb	-1.1730353832244873	-1.2024600505828857
7rgp.pdb	7rgp_E_A_YE100E.pdb	-1.3056432008743286	-2.023519992828369
7rgp.pdb	7rgp_E_A_YE100G.pdb	-0.9867631196975708	-1.4274100065231323
7rgp.pdb	7rgp_E_A_YE100H.pdb	-0.9569031000137329	0.03706999868154526
7rgp.pdb	7rgp_E_A_YE100I.pdb	-1.601162314414978	-0.6623799800872803
7rgp.pdb	7rgp_E_A_YE100L.pdb	0.027575910091400146	-0.6555299758911133
7rgp.pdb	7rgp_E_A_YE100K.pdb	-1.2557027339935303	-0.9145200252532959
7rgp.pdb	7rgp_E_A_YE100M.pdb	-0.3225440979003906	-0.6190599799156189
7rgp.pdb	7rgp_E_A_YE100F.pdb	0.1492735743522644	0.2531999945640564
7rgp.pdb	7rgp_E_A_YE100P.pdb	-0.27783769369125366	-0.13801999390125275
7rgp.pdb	7rgp_E_A_YE100S.pdb	-1.0829042196273804	-2.0381500720977783
7rgp.pdb	7rgp_E_A_YE100T.pdb	-1.3272311687469482	-1.6780200004577637
7rgp.pdb	7rgp_E_A_YE100W.pdb	-5.089852809906006	-2.7197299003601074
7rgp.pdb	7rgp_E_A_YE100V.pdb	-1.5565893650054932	-0.637969970703125
7rgp.pdb	7rgp_E_A_YE101A.pdb	-0.1865246444940567	1.0628000497817993
7rgp.pdb	7rgp_E_A_YE101R.pdb	-0.22118574380874634	1.2033300399780273
7rgp.pdb	7rgp_E_A_YE101N.pdb	-0.37227725982666016	0.7036200165748596
7rgp.pdb	7rgp_E_A_YE101D.pdb	-0.22347375750541687	0.37450000643730164
7rgp.pdb	7rgp_E_A_YE101C.pdb	-0.393903911113739	0.5325999855995178
7rgp.pdb	7rgp_E_A_YE101Q.pdb	-0.3125298321247101	-0.12421999871730804
7rgp.pdb	7rgp_E_A_YE101E.pdb	-0.10806024074554443	-0.25898000597953796
7rgp.pdb	7rgp_E_A_YE101G.pdb	-0.2843075096607208	0.7071800231933594
7rgp.pdb	7rgp_E_A_YE101H.pdb	-0.4499799609184265	0.9648699760437012
7rgp.pdb	7rgp_E_A_YE101I.pdb	-3.1698312759399414	-0.672950029373169
7rgp.pdb	7rgp_E_A_YE101L.pdb	0.03466770052909851	0.2854599952697754
7rgp.pdb	7rgp_E_A_YE101K.pdb	-0.2544471025466919	0.8533400297164917
7rgp.pdb	7rgp_E_A_YE101M.pdb	0.3473023474216461	0.5541999936103821
7rgp.pdb	7rgp_E_A_YE101F.pdb	-0.051091402769088745	0.535830020904541
7rgp.pdb	7rgp_E_A_YE101P.pdb	0.03244054317474365	1.1031299829483032
7rgp.pdb	7rgp_E_A_YE101S.pdb	-0.5218080282211304	0.7026200294494629
7rgp.pdb	7rgp_E_A_YE101T.pdb	-0.15505710244178772	0.033080000430345535
7rgp.pdb	7rgp_E_A_YE101W.pdb	-0.07281671464443207	0.03912999853491783
7rgp.pdb	7rgp_E_A_YE101V.pdb	-3.0183277130126953	-0.5199099779129028
7rgp.pdb	7rgp_E_A_PE106A.pdb	-1.166384220123291	1.4445300102233887
7rgp.pdb	7rgp_E_A_PE106R.pdb	-6.0296502113342285	-6.085710048675537
7rgp.pdb	7rgp_E_A_PE106N.pdb	-1.3807271718978882	-0.19447000324726105
7rgp.pdb	7rgp_E_A_PE106D.pdb	-4.4250407218933105	-5.009284496307373
7rgp.pdb	7rgp_E_A_PE106C.pdb	-1.1672033071517944	-0.657289981842041
7rgp.pdb	7rgp_E_A_PE106Q.pdb	-3.887338876724243	-3.026789903640747
7rgp.pdb	7rgp_E_A_PE106E.pdb	-2.9964334964752197	-5.397974014282227
7rgp.pdb	7rgp_E_A_PE106G.pdb	-1.4571988582611084	1.1234699487686157
7rgp.pdb	7rgp_E_A_PE106H.pdb	-7.115926742553711	-7.566410064697266
7rgp.pdb	7rgp_E_A_PE106I.pdb	-1.919843077659607	-2.999809980392456
7rgp.pdb	7rgp_E_A_PE106L.pdb	-1.7133666276931763	-1.7183500528335571
7rgp.pdb	7rgp_E_A_PE106K.pdb	-0.7341601848602295	0.1761299967765808
7rgp.pdb	7rgp_E_A_PE106M.pdb	-1.3582066297531128	-1.3001899719238281
7rgp.pdb	7rgp_E_A_PE106F.pdb	-8.055791854858398	-6.624959945678711
7rgp.pdb	7rgp_E_A_PE106S.pdb	-0.9813121557235718	1.6041100025177002
7rgp.pdb	7rgp_E_A_PE106T.pdb	-0.8183711767196655	-0.8085100054740906
7rgp.pdb	7rgp_E_A_PE106W.pdb	-6.600228309631348	-8.476129531860352
7rgp.pdb	7rgp_E_A_PE106Y.pdb	-10.921241760253906	-11.590160369873047
7rgp.pdb	7rgp_E_A_PE106V.pdb	-0.606653094291687	-0.7013400197029114
7rgp.pdb	7rgp_E_A_HE152A.pdb	-0.054255932569503784	0.502020001411438
7rgp.pdb	7rgp_E_A_HE152R.pdb	-0.11143209040164948	0.42412999272346497
7rgp.pdb	7rgp_E_A_HE152N.pdb	-0.13500767946243286	0.11670999974012375
7rgp.pdb	7rgp_E_A_HE152D.pdb	-0.06659209728240967	0.12696999311447144
7rgp.pdb	7rgp_E_A_HE152C.pdb	-0.27183422446250916	0.562720000743866
7rgp.pdb	7rgp_E_A_HE152Q.pdb	-0.4996400475502014	-0.05578000098466873
7rgp.pdb	7rgp_E_A_HE152E.pdb	-0.1493166983127594	0.3279399871826172
7rgp.pdb	7rgp_E_A_HE152G.pdb	-0.13183508813381195	0.4401699900627136
7rgp.pdb	7rgp_E_A_HE152I.pdb	-0.10348781943321228	0.6982200145721436
7rgp.pdb	7rgp_E_A_HE152L.pdb	-0.06100203096866608	0.6723700165748596
7rgp.pdb	7rgp_E_A_HE152K.pdb	-0.006521672010421753	-0.20739999413490295
7rgp.pdb	7rgp_E_A_HE152M.pdb	0.24595454335212708	0.9506400227546692
7rgp.pdb	7rgp_E_A_HE152F.pdb	-0.5394796133041382	-0.18889999389648438
7rgp.pdb	7rgp_E_A_HE152P.pdb	-0.1455354392528534	0.5670499801635742
7rgp.pdb	7rgp_E_A_HE152S.pdb	-0.1406605839729309	0.4413900077342987
7rgp.pdb	7rgp_E_A_HE152T.pdb	-0.05987191200256348	0.5702499747276306
7rgp.pdb	7rgp_E_A_HE152W.pdb	0.319536954164505	0.34018000960350037
7rgp.pdb	7rgp_E_A_HE152Y.pdb	0.4699525535106659	0.4508099853992462
7rgp.pdb	7rgp_E_A_HE152V.pdb	0.050578027963638306	0.5234500169754028
7rgp.pdb	7rgp_E_A_YE158A.pdb	-1.2836085557937622	-0.4971199929714203
7rgp.pdb	7rgp_E_A_YE158R.pdb	-1.2326209545135498	-1.2546900510787964
7rgp.pdb	7rgp_E_A_YE158N.pdb	-1.0304875373840332	1.1655499935150146
7rgp.pdb	7rgp_E_A_YE158D.pdb	-1.3656963109970093	-1.9098000526428223
7rgp.pdb	7rgp_E_A_YE158C.pdb	-0.9726783037185669	-1.0357799530029297
7rgp.pdb	7rgp_E_A_YE158Q.pdb	-1.2583506107330322	-1.551010012626648
7rgp.pdb	7rgp_E_A_YE158E.pdb	-1.4245017766952515	-2.0679399967193604
7rgp.pdb	7rgp_E_A_YE158G.pdb	-1.4278367757797241	-0.6704599857330322
7rgp.pdb	7rgp_E_A_YE158H.pdb	-0.9172642230987549	-0.38947999477386475
7rgp.pdb	7rgp_E_A_YE158I.pdb	-1.224448323249817	-0.8320299983024597
7rgp.pdb	7rgp_E_A_YE158L.pdb	-0.7080255746841431	-0.8003100156784058
7rgp.pdb	7rgp_E_A_YE158K.pdb	-0.8331797122955322	-0.8893399834632874
7rgp.pdb	7rgp_E_A_YE158M.pdb	-0.6014817953109741	-0.7571300268173218
7rgp.pdb	7rgp_E_A_YE158F.pdb	0.34344419836997986	0.35471001267433167
7rgp.pdb	7rgp_E_A_YE158P.pdb	-0.9092826843261719	-0.9269300103187561
7rgp.pdb	7rgp_E_A_YE158S.pdb	-0.9692772626876831	-0.43004998564720154
7rgp.pdb	7rgp_E_A_YE158T.pdb	-1.0276086330413818	-1.244480013847351
7rgp.pdb	7rgp_E_A_YE158W.pdb	-0.09142543375492096	-0.30219998955726624
7rgp.pdb	7rgp_E_A_YE158V.pdb	-0.8941394090652466	-0.9465600252151489
7rgp.pdb	7rgp_E_A_YE160A.pdb	-0.9380911588668823	-1.7232999801635742
7rgp.pdb	7rgp_E_A_YE160R.pdb	-0.23161546885967255	2.6795599460601807
7rgp.pdb	7rgp_E_A_YE160N.pdb	-1.3547136783599854	-1.5097299814224243
7rgp.pdb	7rgp_E_A_YE160D.pdb	-1.1482059955596924	-1.228219985961914
7rgp.pdb	7rgp_E_A_YE160C.pdb	-1.1858776807785034	-1.2976200580596924
7rgp.pdb	7rgp_E_A_YE160Q.pdb	-1.3018814325332642	-1.838070034980774
7rgp.pdb	7rgp_E_A_YE160E.pdb	-1.1349958181381226	-2.678849935531616
7rgp.pdb	7rgp_E_A_YE160G.pdb	-0.9851460456848145	-1.557919979095459
7rgp.pdb	7rgp_E_A_YE160H.pdb	-1.6054607629776	-1.4764900207519531
7rgp.pdb	7rgp_E_A_YE160I.pdb	-1.5777121782302856	-1.3002599477767944
7rgp.pdb	7rgp_E_A_YE160L.pdb	-1.2370283603668213	-1.485859990119934
7rgp.pdb	7rgp_E_A_YE160K.pdb	-1.1449087858200073	0.14799000322818756
7rgp.pdb	7rgp_E_A_YE160M.pdb	-1.035516619682312	-1.468709945678711
7rgp.pdb	7rgp_E_A_YE160F.pdb	-0.9747320413589478	-1.751870036125183
7rgp.pdb	7rgp_E_A_YE160P.pdb	-0.867203950881958	-1.736799955368042
7rgp.pdb	7rgp_E_A_YE160S.pdb	-1.2465306520462036	-1.7251700162887573
7rgp.pdb	7rgp_E_A_YE160T.pdb	-1.2058889865875244	-1.7309099435806274
7rgp.pdb	7rgp_E_A_YE160W.pdb	-1.0812135934829712	-1.8610700368881226
7rgp.pdb	7rgp_E_A_YE160V.pdb	-1.01393461227417	-1.7376699447631836
7rgp.pdb	7rgp_E_A_HE217A.pdb	-0.032853394746780396	0.2512499988079071
7rgp.pdb	7rgp_E_A_HE217R.pdb	-0.7191977500915527	-1.1153099536895752
7rgp.pdb	7rgp_E_A_HE217N.pdb	-0.0810328871011734	0.08883000165224075
7rgp.pdb	7rgp_E_A_HE217D.pdb	-0.1905589997768402	-1.939769983291626
7rgp.pdb	7rgp_E_A_HE217C.pdb	-0.3206655979156494	0.09436000138521194
7rgp.pdb	7rgp_E_A_HE217Q.pdb	0.48728713393211365	-0.35728999972343445
7rgp.pdb	7rgp_E_A_HE217E.pdb	-1.0243544578552246	-2.9993999004364014
7rgp.pdb	7rgp_E_A_HE217G.pdb	-0.23523299396038055	0.09294000267982483
7rgp.pdb	7rgp_E_A_HE217I.pdb	-1.0844247341156006	-1.6608200073242188
7rgp.pdb	7rgp_E_A_HE217L.pdb	-1.3353232145309448	0.7621200084686279
7rgp.pdb	7rgp_E_A_HE217K.pdb	-0.159040629863739	1.1506500244140625
7rgp.pdb	7rgp_E_A_HE217M.pdb	0.3721860945224762	-0.8705199956893921
7rgp.pdb	7rgp_E_A_HE217F.pdb	0.20632201433181763	0.6425300240516663
7rgp.pdb	7rgp_E_A_HE217P.pdb	-0.17653429508209229	0.3088900148868561
7rgp.pdb	7rgp_E_A_HE217S.pdb	-0.35629743337631226	0.0856499969959259
7rgp.pdb	7rgp_E_A_HE217T.pdb	-0.6932821273803711	-0.8988500237464905
7rgp.pdb	7rgp_E_A_HE217W.pdb	-2.6758499145507812	-2.696690082550049
7rgp.pdb	7rgp_E_A_HE217Y.pdb	-2.5319602489471436	-1.3277699947357178
7rgp.pdb	7rgp_E_A_HE217V.pdb	-0.9891620874404907	-0.8804900050163269
7rgp.pdb	7rgp_E_A_LE218A.pdb	-0.16946744918823242	-0.13229000568389893
7rgp.pdb	7rgp_E_A_LE218R.pdb	-0.34035730361938477	-0.05398000031709671
7rgp.pdb	7rgp_E_A_LE218N.pdb	-0.33078640699386597	0.3356800079345703
7rgp.pdb	7rgp_E_A_LE218D.pdb	-0.428678423166275	-0.18569999933242798
7rgp.pdb	7rgp_E_A_LE218C.pdb	-0.18260982632637024	-0.12710000574588776
7rgp.pdb	7rgp_E_A_LE218Q.pdb	-0.5817303657531738	0.33278000354766846
7rgp.pdb	7rgp_E_A_LE218E.pdb	-0.439410924911499	-0.011989999562501907
7rgp.pdb	7rgp_E_A_LE218G.pdb	-0.28825169801712036	-0.0251499991863966
7rgp.pdb	7rgp_E_A_LE218H.pdb	-0.1169956773519516	0.19458000361919403
7rgp.pdb	7rgp_E_A_LE218I.pdb	-0.45325738191604614	-0.010619999840855598
7rgp.pdb	7rgp_E_A_LE218K.pdb	-0.348284512758255	-0.07649999856948853
7rgp.pdb	7rgp_E_A_LE218M.pdb	-0.3477650582790375	-0.10271000117063522
7rgp.pdb	7rgp_E_A_LE218F.pdb	-0.044074878096580505	0.06961999833583832
7rgp.pdb	7rgp_E_A_LE218P.pdb	-0.2599780857563019	-0.00139999995008111
7rgp.pdb	7rgp_E_A_LE218S.pdb	-0.2718248963356018	0.23089000582695007
7rgp.pdb	7rgp_E_A_LE218T.pdb	-0.3408477306365967	-0.09063000231981277
7rgp.pdb	7rgp_E_A_LE218W.pdb	0.17235979437828064	0.5738599896430969
7rgp.pdb	7rgp_E_A_LE218Y.pdb	-0.5604584217071533	0.11270000040531158
7rgp.pdb	7rgp_E_A_LE218V.pdb	-0.18042051792144775	-0.06883999705314636
7rgp.pdb	7rgp_E_A_LA1A.pdb	-0.6372131109237671	0.30935001373291016
7rgp.pdb	7rgp_E_A_LA1R.pdb	-0.4356977641582489	-0.07631999999284744
7rgp.pdb	7rgp_E_A_LA1N.pdb	-0.5361877679824829	0.05852000042796135
7rgp.pdb	7rgp_E_A_LA1D.pdb	-0.5786964893341064	-0.18336999416351318
7rgp.pdb	7rgp_E_A_LA1C.pdb	-0.0780196487903595	0.22830000519752502
7rgp.pdb	7rgp_E_A_LA1Q.pdb	-0.6182094812393188	0.11128000169992447
7rgp.pdb	7rgp_E_A_LA1E.pdb	0.37412920594215393	0.7280799746513367
7rgp.pdb	7rgp_E_A_LA1G.pdb	-0.7546646595001221	0.4115000069141388
7rgp.pdb	7rgp_E_A_LA1H.pdb	-0.2361331284046173	0.28508999943733215
7rgp.pdb	7rgp_E_A_LA1I.pdb	-0.20125341415405273	-0.0038900000508874655
7rgp.pdb	7rgp_E_A_LA1K.pdb	-0.4870847463607788	0.2480500042438507
7rgp.pdb	7rgp_E_A_LA1M.pdb	-0.05536261200904846	0.2708599865436554
7rgp.pdb	7rgp_E_A_LA1F.pdb	0.19039088487625122	0.5324199795722961
7rgp.pdb	7rgp_E_A_LA1P.pdb	-0.470816045999527	-0.060270000249147415
7rgp.pdb	7rgp_E_A_LA1S.pdb	-0.792671799659729	0.17062999308109283
7rgp.pdb	7rgp_E_A_LA1T.pdb	-0.5239255428314209	0.10588999837636948
7rgp.pdb	7rgp_E_A_LA1W.pdb	-0.21507948637008667	-0.013849999755620956
7rgp.pdb	7rgp_E_A_LA1Y.pdb	0.348737508058548	0.25115999579429626
7rgp.pdb	7rgp_E_A_LA1V.pdb	-0.2809125483036041	-0.036649998277425766
7rgp.pdb	7rgp_E_A_AA3R.pdb	-0.17028293013572693	-0.9875900149345398
7rgp.pdb	7rgp_E_A_AA3N.pdb	-0.2532218396663666	-0.2228900045156479
7rgp.pdb	7rgp_E_A_AA3D.pdb	-0.7865009307861328	-1.7250900268554688
7rgp.pdb	7rgp_E_A_AA3C.pdb	0.08962056040763855	-0.07926999777555466
7rgp.pdb	7rgp_E_A_AA3Q.pdb	0.13533926010131836	-0.0002800000074785203
7rgp.pdb	7rgp_E_A_AA3E.pdb	0.32027414441108704	-1.1634700298309326
7rgp.pdb	7rgp_E_A_AA3G.pdb	-0.32184988260269165	-1.0599900484085083
7rgp.pdb	7rgp_E_A_AA3H.pdb	0.028621405363082886	-0.3196899890899658
7rgp.pdb	7rgp_E_A_AA3I.pdb	-1.798048496246338	-1.5448399782180786
7rgp.pdb	7rgp_E_A_AA3L.pdb	0.9316893815994263	1.6304399967193604
7rgp.pdb	7rgp_E_A_AA3K.pdb	0.42299559712409973	-0.7364400029182434
7rgp.pdb	7rgp_E_A_AA3M.pdb	0.5472829341888428	1.186519980430603
7rgp.pdb	7rgp_E_A_AA3F.pdb	1.631885290145874	1.7138899564743042
7rgp.pdb	7rgp_E_A_AA3P.pdb	0.2551974356174469	0.8704500198364258
7rgp.pdb	7rgp_E_A_AA3S.pdb	-0.15988728404045105	-0.47560998797416687
7rgp.pdb	7rgp_E_A_AA3T.pdb	-1.1227017641067505	-1.2229199409484863
7rgp.pdb	7rgp_E_A_AA3W.pdb	0.8258060216903687	0.9751700162887573
7rgp.pdb	7rgp_E_A_AA3Y.pdb	0.20981433987617493	0.5964599847793579
7rgp.pdb	7rgp_E_A_AA3V.pdb	-1.1339646577835083	-1.397570013999939
7rgp.pdb	7rgp_E_A_EA4A.pdb	-1.5225595235824585	-2.3065900802612305
7rgp.pdb	7rgp_E_A_EA4R.pdb	-1.3351739645004272	-4.70906400680542
7rgp.pdb	7rgp_E_A_EA4N.pdb	-1.9635058641433716	-2.51104998588562
7rgp.pdb	7rgp_E_A_EA4D.pdb	-0.9113302230834961	-1.0574500560760498
7rgp.pdb	7rgp_E_A_EA4C.pdb	-1.7936424016952515	-2.757620096206665
7rgp.pdb	7rgp_E_A_EA4Q.pdb	-1.369117021560669	-1.4970200061798096
7rgp.pdb	7rgp_E_A_EA4G.pdb	-1.5641838312149048	-3.218440055847168
7rgp.pdb	7rgp_E_A_EA4H.pdb	-6.7310872077941895	-8.6839599609375
7rgp.pdb	7rgp_E_A_EA4I.pdb	-0.5570076704025269	-0.48655998706817627
7rgp.pdb	7rgp_E_A_EA4L.pdb	-1.1157721281051636	0.1521099954843521
7rgp.pdb	7rgp_E_A_EA4K.pdb	-1.3125779628753662	-3.9333200454711914
7rgp.pdb	7rgp_E_A_EA4M.pdb	-0.25085562467575073	0.49327999353408813
7rgp.pdb	7rgp_E_A_EA4F.pdb	-1.783292531967163	-2.1104300022125244
7rgp.pdb	7rgp_E_A_EA4P.pdb	-1.953773021697998	-2.528700113296509
7rgp.pdb	7rgp_E_A_EA4S.pdb	-1.8010263442993164	-2.5047099590301514
7rgp.pdb	7rgp_E_A_EA4T.pdb	-2.4972190856933594	-2.532949924468994
7rgp.pdb	7rgp_E_A_EA4W.pdb	-9.39326286315918	-10.844880104064941
7rgp.pdb	7rgp_E_A_EA4Y.pdb	-1.856469988822937	-2.081549882888794
7rgp.pdb	7rgp_E_A_EA4V.pdb	-1.0223976373672485	-1.052590012550354
7rgp.pdb	7rgp_E_A_KA6A.pdb	-0.2903933525085449	-0.586359977722168
7rgp.pdb	7rgp_E_A_KA6R.pdb	-0.21388080716133118	-0.16107000410556793
7rgp.pdb	7rgp_E_A_KA6N.pdb	-0.3805438280105591	-0.611810028553009
7rgp.pdb	7rgp_E_A_KA6D.pdb	-0.4603835642337799	-0.4826500117778778
7rgp.pdb	7rgp_E_A_KA6C.pdb	-0.4821479618549347	-0.6141600012779236
7rgp.pdb	7rgp_E_A_KA6Q.pdb	-0.36213117837905884	-0.5641199946403503
7rgp.pdb	7rgp_E_A_KA6E.pdb	-0.4441549777984619	-0.5011600255966187
7rgp.pdb	7rgp_E_A_KA6G.pdb	-0.38360023498535156	-0.5996699929237366
7rgp.pdb	7rgp_E_A_KA6H.pdb	-0.3227824568748474	-0.5989000201225281
7rgp.pdb	7rgp_E_A_KA6I.pdb	-0.17958903312683105	-0.5618399977684021
7rgp.pdb	7rgp_E_A_KA6L.pdb	-0.19272305071353912	-0.5976200103759766
7rgp.pdb	7rgp_E_A_KA6M.pdb	0.029143035411834717	-0.13046999275684357
7rgp.pdb	7rgp_E_A_KA6F.pdb	-0.0028055161237716675	-0.12826000154018402
7rgp.pdb	7rgp_E_A_KA6P.pdb	-0.7667831182479858	-0.8715699911117554
7rgp.pdb	7rgp_E_A_KA6S.pdb	-0.5330055952072144	-0.6149299740791321
7rgp.pdb	7rgp_E_A_KA6T.pdb	-0.41054069995880127	-0.6600900292396545
7rgp.pdb	7rgp_E_A_KA6W.pdb	0.6214073896408081	0.21251000463962555
7rgp.pdb	7rgp_E_A_KA6Y.pdb	0.6044865846633911	0.2329300045967102
7rgp.pdb	7rgp_E_A_KA6V.pdb	-0.20802189409732819	-0.6165400147438049
7rgp.pdb	7rgp_E_A_AA7R.pdb	-0.5663052797317505	-2.5677900314331055
7rgp.pdb	7rgp_E_A_AA7N.pdb	0.01725107431411743	1.8312499523162842
7rgp.pdb	7rgp_E_A_AA7D.pdb	0.08448109030723572	1.2860100269317627
7rgp.pdb	7rgp_E_A_AA7C.pdb	-0.14843258261680603	0.29725998640060425
7rgp.pdb	7rgp_E_A_AA7Q.pdb	-0.12498584389686584	0.6075900197029114
7rgp.pdb	7rgp_E_A_AA7E.pdb	0.8629066944122314	3.304450035095215
7rgp.pdb	7rgp_E_A_AA7G.pdb	-0.44671764969825745	-0.6957499980926514
7rgp.pdb	7rgp_E_A_AA7H.pdb	0.1425764262676239	1.1178200244903564
7rgp.pdb	7rgp_E_A_AA7I.pdb	-0.6936615705490112	0.7374699711799622
7rgp.pdb	7rgp_E_A_AA7L.pdb	0.823333740234375	1.9448200464248657
7rgp.pdb	7rgp_E_A_AA7K.pdb	-0.2906953990459442	-0.08675000071525574
7rgp.pdb	7rgp_E_A_AA7M.pdb	0.49719908833503723	1.0910300016403198
7rgp.pdb	7rgp_E_A_AA7F.pdb	-0.04438889026641846	1.0534000396728516
7rgp.pdb	7rgp_E_A_AA7P.pdb	-0.16755461692810059	0.34345999360084534
7rgp.pdb	7rgp_E_A_AA7S.pdb	-0.4909815788269043	-0.5214700102806091
7rgp.pdb	7rgp_E_A_AA7T.pdb	-0.5767105221748352	-0.03537999838590622
7rgp.pdb	7rgp_E_A_AA7W.pdb	1.6817280054092407	2.4992098808288574
7rgp.pdb	7rgp_E_A_AA7Y.pdb	0.6681458950042725	1.9451500177383423
7rgp.pdb	7rgp_E_A_AA7V.pdb	-0.6028276681900024	0.14800000190734863
7rgp.pdb	7rgp_E_A_AA8R.pdb	-0.21529385447502136	-1.9035199880599976
7rgp.pdb	7rgp_E_A_AA8N.pdb	-2.0647404193878174	-2.4823899269104004
7rgp.pdb	7rgp_E_A_AA8D.pdb	-1.645436406135559	-0.7422500252723694
7rgp.pdb	7rgp_E_A_AA8C.pdb	-0.173935204744339	0.46167001128196716
7rgp.pdb	7rgp_E_A_AA8Q.pdb	-0.43349790573120117	-0.6606699824333191
7rgp.pdb	7rgp_E_A_AA8E.pdb	-0.4954119324684143	-0.24967999756336212
7rgp.pdb	7rgp_E_A_AA8G.pdb	-0.44677984714508057	-0.16474999487400055
7rgp.pdb	7rgp_E_A_AA8H.pdb	-6.200934886932373	-3.9930899143218994
7rgp.pdb	7rgp_E_A_AA8I.pdb	-0.27355635166168213	0.4507800042629242
7rgp.pdb	7rgp_E_A_AA8L.pdb	-1.1375434398651123	-0.5576599836349487
7rgp.pdb	7rgp_E_A_AA8K.pdb	-0.2115781605243683	-1.557629942893982
7rgp.pdb	7rgp_E_A_AA8M.pdb	0.2874176800251007	1.0625699758529663
7rgp.pdb	7rgp_E_A_AA8F.pdb	-6.174245357513428	-8.752140045166016
7rgp.pdb	7rgp_E_A_AA8P.pdb	-0.33961474895477295	-1.4730199575424194
7rgp.pdb	7rgp_E_A_AA8S.pdb	-0.5345412492752075	-0.8077399730682373
7rgp.pdb	7rgp_E_A_AA8T.pdb	-0.36928021907806396	0.5320799946784973
7rgp.pdb	7rgp_E_A_AA8W.pdb	-6.027548789978027	-4.232741832733154
7rgp.pdb	7rgp_E_A_AA8Y.pdb	-6.958608150482178	-9.176250457763672
7rgp.pdb	7rgp_E_A_AA8V.pdb	0.10111844539642334	0.9884499907493591
7rgp.pdb	7rgp_E_A_EA10A.pdb	-1.3327991962432861	-1.0844500064849854
7rgp.pdb	7rgp_E_A_EA10R.pdb	-1.1816902160644531	-0.92808997631073
7rgp.pdb	7rgp_E_A_EA10N.pdb	-1.3950914144515991	-1.1635799407958984
7rgp.pdb	7rgp_E_A_EA10D.pdb	-1.3301279544830322	-0.7990300059318542
7rgp.pdb	7rgp_E_A_EA10C.pdb	-1.436941385269165	-1.263700008392334
7rgp.pdb	7rgp_E_A_EA10Q.pdb	-1.1090558767318726	-1.1972099542617798
7rgp.pdb	7rgp_E_A_EA10G.pdb	-1.518558382987976	-1.3783199787139893
7rgp.pdb	7rgp_E_A_EA10H.pdb	-0.7983095645904541	-1.3631500005722046
7rgp.pdb	7rgp_E_A_EA10I.pdb	-1.1998555660247803	-0.7679799795150757
7rgp.pdb	7rgp_E_A_EA10L.pdb	-1.1886802911758423	-1.2798800468444824
7rgp.pdb	7rgp_E_A_EA10K.pdb	-1.1402382850646973	-0.431769996881485
7rgp.pdb	7rgp_E_A_EA10M.pdb	-0.6781641244888306	-0.7681499719619751
7rgp.pdb	7rgp_E_A_EA10F.pdb	-1.1844863891601562	-0.8344500064849854
7rgp.pdb	7rgp_E_A_EA10P.pdb	-1.3581968545913696	-1.361199975013733
7rgp.pdb	7rgp_E_A_EA10S.pdb	-1.7061302661895752	-1.617300033569336
7rgp.pdb	7rgp_E_A_EA10T.pdb	-1.5563907623291016	-1.41812002658844
7rgp.pdb	7rgp_E_A_EA10W.pdb	-0.7650567293167114	0.27886998653411865
7rgp.pdb	7rgp_E_A_EA10Y.pdb	-0.9923244714736938	-1.1577500104904175
7rgp.pdb	7rgp_E_A_EA10V.pdb	-1.1451905965805054	-1.1139400005340576
7rgp.pdb	7rgp_E_A_RA11A.pdb	-0.22337305545806885	0.96492999792099
7rgp.pdb	7rgp_E_A_RA11N.pdb	-0.2273494005203247	1.2390999794006348
7rgp.pdb	7rgp_E_A_RA11D.pdb	-0.448716402053833	0.6682500243186951
7rgp.pdb	7rgp_E_A_RA11C.pdb	-0.1667727828025818	0.891759991645813
7rgp.pdb	7rgp_E_A_RA11Q.pdb	0.26166781783103943	1.586899995803833
7rgp.pdb	7rgp_E_A_RA11E.pdb	0.11468616127967834	1.124899983406067
7rgp.pdb	7rgp_E_A_RA11G.pdb	-0.07504954934120178	0.8848199844360352
7rgp.pdb	7rgp_E_A_RA11H.pdb	0.2359805405139923	1.6023399829864502
7rgp.pdb	7rgp_E_A_RA11I.pdb	0.11669021844863892	1.4006099700927734
7rgp.pdb	7rgp_E_A_RA11L.pdb	0.20165058970451355	1.4871699810028076
7rgp.pdb	7rgp_E_A_RA11K.pdb	0.11922502517700195	1.8243099451065063
7rgp.pdb	7rgp_E_A_RA11M.pdb	-0.004548326134681702	1.6220999956130981
7rgp.pdb	7rgp_E_A_RA11F.pdb	0.09264230728149414	1.8198299407958984
7rgp.pdb	7rgp_E_A_RA11P.pdb	-0.13491669297218323	0.13971999287605286
7rgp.pdb	7rgp_E_A_RA11S.pdb	-0.45328211784362793	0.5207499861717224
7rgp.pdb	7rgp_E_A_RA11T.pdb	-0.1303178369998932	0.9579499959945679
7rgp.pdb	7rgp_E_A_RA11W.pdb	0.024838954210281372	1.7432500123977661
7rgp.pdb	7rgp_E_A_RA11Y.pdb	-0.08868953585624695	1.4670900106430054
7rgp.pdb	7rgp_E_A_RA11V.pdb	-0.028955280780792236	1.3416999578475952
5fhc.pdb	5fhc_AB_J_SA99A.pdb	0.14975795149803162	0.30395999550819397
5fhc.pdb	5fhc_AB_J_SA99R.pdb	-3.1171083450317383	-4.305699825286865
5fhc.pdb	5fhc_AB_J_SA99N.pdb	-0.8355954885482788	-0.023970000445842743
5fhc.pdb	5fhc_AB_J_SA99D.pdb	-0.1930118203163147	0.455269992351532
5fhc.pdb	5fhc_AB_J_SA99C.pdb	-0.000265657901763916	0.2851400077342987
5fhc.pdb	5fhc_AB_J_SA99Q.pdb	-5.762453556060791	-5.55364990234375
5fhc.pdb	5fhc_AB_J_SA99E.pdb	-3.8433380126953125	-4.231540203094482
5fhc.pdb	5fhc_AB_J_SA99G.pdb	-0.043558716773986816	-0.2914400100708008
5fhc.pdb	5fhc_AB_J_SA99H.pdb	-5.264078617095947	-4.140960216522217
5fhc.pdb	5fhc_AB_J_SA99I.pdb	-2.252168655395508	-1.3912689685821533
5fhc.pdb	5fhc_AB_J_SA99L.pdb	-3.3847832679748535	-2.112816095352173
5fhc.pdb	5fhc_AB_J_SA99K.pdb	-5.70406436920166	-7.204090118408203
5fhc.pdb	5fhc_AB_J_SA99M.pdb	-0.16207832098007202	-1.093222975730896
5fhc.pdb	5fhc_AB_J_SA99F.pdb	-5.315615177154541	-2.0292398929595947
5fhc.pdb	5fhc_AB_J_SA99P.pdb	-0.3078880310058594	0.22801999747753143
5fhc.pdb	5fhc_AB_J_SA99T.pdb	-0.4999256432056427	-0.05649000033736229
5fhc.pdb	5fhc_AB_J_SA99W.pdb	-30.24513816833496	-29.367000579833984
5fhc.pdb	5fhc_AB_J_SA99Y.pdb	-8.630167007446289	-4.885680198669434
5fhc.pdb	5fhc_AB_J_SA99V.pdb	0.4366236627101898	0.6094300150871277
5fhc.pdb	5fhc_AB_J_RA100A.pdb	0.43159613013267517	0.05992000177502632
5fhc.pdb	5fhc_AB_J_RA100N.pdb	0.07252243161201477	0.007519999984651804
5fhc.pdb	5fhc_AB_J_RA100D.pdb	0.10929912328720093	0.053950000554323196
5fhc.pdb	5fhc_AB_J_RA100C.pdb	0.18136316537857056	0.010809999890625477
5fhc.pdb	5fhc_AB_J_RA100Q.pdb	-0.1271817535161972	0.010470000095665455
5fhc.pdb	5fhc_AB_J_RA100E.pdb	-0.20788820087909698	-0.008449999615550041
5fhc.pdb	5fhc_AB_J_RA100G.pdb	0.4177503287792206	0.10780999809503555
5fhc.pdb	5fhc_AB_J_RA100H.pdb	0.41852882504463196	-0.21963000297546387
5fhc.pdb	5fhc_AB_J_RA100I.pdb	-0.07259121537208557	-0.20555999875068665
5fhc.pdb	5fhc_AB_J_RA100L.pdb	0.022079497575759888	-0.1907999962568283
5fhc.pdb	5fhc_AB_J_RA100K.pdb	-0.15445755422115326	0.09502000361680984
5fhc.pdb	5fhc_AB_J_RA100M.pdb	0.004534870386123657	0.02457999996840954
5fhc.pdb	5fhc_AB_J_RA100F.pdb	0.3912833034992218	-0.13917000591754913
5fhc.pdb	5fhc_AB_J_RA100P.pdb	0.4392443597316742	0.1330299973487854
5fhc.pdb	5fhc_AB_J_RA100S.pdb	0.05535021424293518	0.13977999985218048
5fhc.pdb	5fhc_AB_J_RA100T.pdb	0.10933443903923035	0.10467000305652618
5fhc.pdb	5fhc_AB_J_RA100W.pdb	0.13748270273208618	-0.17747999727725983
5fhc.pdb	5fhc_AB_J_RA100Y.pdb	0.0829770565032959	-0.4759500026702881
5fhc.pdb	5fhc_AB_J_RA100V.pdb	0.061628252267837524	-0.06923999637365341
5fhc.pdb	5fhc_AB_J_SA101A.pdb	0.2721593677997589	0.6222100257873535
5fhc.pdb	5fhc_AB_J_SA101R.pdb	-2.0338845252990723	-0.9237909913063049
5fhc.pdb	5fhc_AB_J_SA101N.pdb	-1.7938932180404663	-0.768733024597168
5fhc.pdb	5fhc_AB_J_SA101D.pdb	-1.161609172821045	-1.2972455024719238
5fhc.pdb	5fhc_AB_J_SA101C.pdb	0.05881890654563904	-0.1637900024652481
5fhc.pdb	5fhc_AB_J_SA101Q.pdb	-1.3924895524978638	-0.974016010761261
5fhc.pdb	5fhc_AB_J_SA101E.pdb	-1.6654094457626343	-1.3419090509414673
5fhc.pdb	5fhc_AB_J_SA101G.pdb	0.5051294565200806	1.1193900108337402
5fhc.pdb	5fhc_AB_J_SA101H.pdb	-1.1995145082473755	-0.8461130261421204
5fhc.pdb	5fhc_AB_J_SA101I.pdb	-2.2187917232513428	-1.286313772201538
5fhc.pdb	5fhc_AB_J_SA101L.pdb	-2.0732572078704834	-1.5963740348815918
5fhc.pdb	5fhc_AB_J_SA101K.pdb	-1.443007469177246	-0.8017200231552124
5fhc.pdb	5fhc_AB_J_SA101M.pdb	0.036813884973526	0.38857999444007874
5fhc.pdb	5fhc_AB_J_SA101F.pdb	-1.1351473331451416	-1.153908610343933
5fhc.pdb	5fhc_AB_J_SA101P.pdb	-0.3047063946723938	0.3106600046157837
5fhc.pdb	5fhc_AB_J_SA101T.pdb	-0.37281686067581177	-0.32468700408935547
5fhc.pdb	5fhc_AB_J_SA101W.pdb	-1.6028753519058228	-1.0080629587173462
5fhc.pdb	5fhc_AB_J_SA101Y.pdb	-1.2349114418029785	-0.8226860165596008
5fhc.pdb	5fhc_AB_J_SA101V.pdb	-0.1369694620370865	-0.13210999965667725
5fhc.pdb	5fhc_AB_J_TA110A.pdb	-0.05783890187740326	0.2831000089645386
5fhc.pdb	5fhc_AB_J_TA110R.pdb	0.03287866711616516	-1.3476760387420654
5fhc.pdb	5fhc_AB_J_TA110N.pdb	-0.37797045707702637	-0.2541239857673645
5fhc.pdb	5fhc_AB_J_TA110D.pdb	-0.35100990533828735	-0.5299789905548096
5fhc.pdb	5fhc_AB_J_TA110C.pdb	-0.19423547387123108	0.04450000077486038
5fhc.pdb	5fhc_AB_J_TA110Q.pdb	-0.6754621267318726	-1.1480692625045776
5fhc.pdb	5fhc_AB_J_TA110E.pdb	-0.5589697360992432	-0.8935840129852295
5fhc.pdb	5fhc_AB_J_TA110G.pdb	0.08356913924217224	-0.2676219940185547
5fhc.pdb	5fhc_AB_J_TA110H.pdb	-0.38638368248939514	-0.5732669830322266
5fhc.pdb	5fhc_AB_J_TA110I.pdb	0.3936751186847687	0.3325900137424469
5fhc.pdb	5fhc_AB_J_TA110L.pdb	-0.17500731348991394	0.3171299993991852
5fhc.pdb	5fhc_AB_J_TA110K.pdb	-0.7766848802566528	-0.8820819854736328
5fhc.pdb	5fhc_AB_J_TA110M.pdb	0.8055762052536011	0.15580999851226807
5fhc.pdb	5fhc_AB_J_TA110F.pdb	-0.09950517117977142	-0.39676499366760254
5fhc.pdb	5fhc_AB_J_TA110P.pdb	-0.2466157078742981	-0.5230919718742371
5fhc.pdb	5fhc_AB_J_TA110S.pdb	-0.24135878682136536	0.10919000208377838
5fhc.pdb	5fhc_AB_J_TA110W.pdb	-3.028472661972046	-1.9367040395736694
5fhc.pdb	5fhc_AB_J_TA110Y.pdb	-13.655889511108398	-12.86989974975586
5fhc.pdb	5fhc_AB_J_TA110V.pdb	-0.04102630913257599	0.36757999658584595
5fhc.pdb	5fhc_AB_J_YB47A.pdb	-0.3398117125034332	-1.5367039442062378
5fhc.pdb	5fhc_AB_J_YB47R.pdb	-1.6004465818405151	-1.8916490077972412
5fhc.pdb	5fhc_AB_J_YB47N.pdb	-0.5449571013450623	-1.5688350200653076
5fhc.pdb	5fhc_AB_J_YB47D.pdb	-0.44892555475234985	-2.0370609760284424
5fhc.pdb	5fhc_AB_J_YB47C.pdb	-0.4884490966796875	-1.4073699712753296
5fhc.pdb	5fhc_AB_J_YB47Q.pdb	-0.6453089714050293	-1.6237050294876099
5fhc.pdb	5fhc_AB_J_YB47E.pdb	-0.825497031211853	-2.334199905395508
5fhc.pdb	5fhc_AB_J_YB47G.pdb	-0.34601473808288574	-1.5400290489196777
5fhc.pdb	5fhc_AB_J_YB47H.pdb	-0.36994418501853943	-1.3520029783248901
5fhc.pdb	5fhc_AB_J_YB47I.pdb	-0.7594585418701172	-1.089521050453186
5fhc.pdb	5fhc_AB_J_YB47L.pdb	-0.5802929997444153	-0.8892719745635986
5fhc.pdb	5fhc_AB_J_YB47K.pdb	-0.5241557359695435	-1.9147629737854004
5fhc.pdb	5fhc_AB_J_YB47M.pdb	-0.3926208019256592	-0.941087007522583
5fhc.pdb	5fhc_AB_J_YB47F.pdb	-0.41866156458854675	-0.6005499958992004
5fhc.pdb	5fhc_AB_J_YB47P.pdb	-0.5891934633255005	-1.4890819787979126
5fhc.pdb	5fhc_AB_J_YB47S.pdb	-0.5968501567840576	-1.5826120376586914
5fhc.pdb	5fhc_AB_J_YB47T.pdb	-0.5220109224319458	-1.3055411577224731
5fhc.pdb	5fhc_AB_J_YB47W.pdb	-3.6465630531311035	-2.9730100631713867
5fhc.pdb	5fhc_AB_J_YB47V.pdb	-0.5558458566665649	-1.4940249919891357
5fhc.pdb	5fhc_AB_J_GJ23A.pdb	-2.997488021850586	-2.481379985809326
5fhc.pdb	5fhc_AB_J_GJ23R.pdb	-4.866734027862549	-6.1724700927734375
5fhc.pdb	5fhc_AB_J_GJ23N.pdb	-1.6546765565872192	-1.5853060483932495
5fhc.pdb	5fhc_AB_J_GJ23D.pdb	-3.901235580444336	-4.30810022354126
5fhc.pdb	5fhc_AB_J_GJ23C.pdb	-3.5304126739501953	-3.869719982147217
5fhc.pdb	5fhc_AB_J_GJ23Q.pdb	-3.5662941932678223	-5.102759838104248
5fhc.pdb	5fhc_AB_J_GJ23E.pdb	-4.241562843322754	-6.045229911804199
5fhc.pdb	5fhc_AB_J_GJ23H.pdb	-2.1714768409729004	-3.1877400875091553
5fhc.pdb	5fhc_AB_J_GJ23I.pdb	-3.6358232498168945	-5.87568998336792
5fhc.pdb	5fhc_AB_J_GJ23L.pdb	-8.922382354736328	-8.807889938354492
5fhc.pdb	5fhc_AB_J_GJ23K.pdb	-2.7835490703582764	-3.6434199810028076
5fhc.pdb	5fhc_AB_J_GJ23M.pdb	-3.79086971282959	-4.8155598640441895
5fhc.pdb	5fhc_AB_J_GJ23F.pdb	-4.43941593170166	-4.398429870605469
5fhc.pdb	5fhc_AB_J_GJ23P.pdb	-3.334442377090454	-3.1283600330352783
5fhc.pdb	5fhc_AB_J_GJ23S.pdb	-4.290349960327148	-4.795340061187744
5fhc.pdb	5fhc_AB_J_GJ23T.pdb	-3.3268613815307617	-3.4596500396728516
5fhc.pdb	5fhc_AB_J_GJ23W.pdb	-8.367355346679688	-6.775519847869873
5fhc.pdb	5fhc_AB_J_GJ23Y.pdb	-5.130697727203369	-5.458330154418945
5fhc.pdb	5fhc_AB_J_GJ23V.pdb	-4.291886806488037	-5.61460018157959
5fhc.pdb	5fhc_AB_J_AJ25R.pdb	-0.7953840494155884	-0.7709810137748718
5fhc.pdb	5fhc_AB_J_AJ25N.pdb	-1.020125389099121	-0.41597801446914673
5fhc.pdb	5fhc_AB_J_AJ25D.pdb	-0.9918258190155029	-1.147341251373291
5fhc.pdb	5fhc_AB_J_AJ25C.pdb	-0.3678898215293884	0.6881700158119202
5fhc.pdb	5fhc_AB_J_AJ25Q.pdb	-0.7158887982368469	-0.2226569950580597
5fhc.pdb	5fhc_AB_J_AJ25E.pdb	-1.0562152862548828	-0.5267760157585144
5fhc.pdb	5fhc_AB_J_AJ25G.pdb	0.049663156270980835	0.7735499739646912
5fhc.pdb	5fhc_AB_J_AJ25H.pdb	-0.9261804819107056	-0.42745599150657654
5fhc.pdb	5fhc_AB_J_AJ25I.pdb	-1.5723522901535034	-0.5867589712142944
5fhc.pdb	5fhc_AB_J_AJ25L.pdb	-0.8905988931655884	-0.8041599988937378
5fhc.pdb	5fhc_AB_J_AJ25K.pdb	-0.9747639894485474	-1.253495693206787
5fhc.pdb	5fhc_AB_J_AJ25M.pdb	-0.05089624226093292	1.6012799739837646
5fhc.pdb	5fhc_AB_J_AJ25F.pdb	-0.8062577247619629	-0.6128950119018555
5fhc.pdb	5fhc_AB_J_AJ25P.pdb	-0.10712701082229614	0.09397999942302704
5fhc.pdb	5fhc_AB_J_AJ25S.pdb	-0.8657361268997192	-0.5632849931716919
5fhc.pdb	5fhc_AB_J_AJ25T.pdb	-1.893547534942627	-1.6283910274505615
5fhc.pdb	5fhc_AB_J_AJ25W.pdb	-0.2454104721546173	-0.5707119703292847
5fhc.pdb	5fhc_AB_J_AJ25Y.pdb	-1.6795004606246948	-0.818356990814209
5fhc.pdb	5fhc_AB_J_AJ25V.pdb	-0.8680158853530884	-0.5701349973678589
5fhc.pdb	5fhc_AB_J_IJ26A.pdb	-0.44573700428009033	-1.2534433603286743
5fhc.pdb	5fhc_AB_J_IJ26R.pdb	-0.3010696768760681	-0.7138990163803101
5fhc.pdb	5fhc_AB_J_IJ26N.pdb	0.06032240390777588	-1.107583999633789
5fhc.pdb	5fhc_AB_J_IJ26D.pdb	0.4840473234653473	0.05144000053405762
5fhc.pdb	5fhc_AB_J_IJ26C.pdb	-0.3426786959171295	-0.7269390225410461
5fhc.pdb	5fhc_AB_J_IJ26Q.pdb	-0.08649618923664093	-0.012409999966621399
5fhc.pdb	5fhc_AB_J_IJ26E.pdb	-0.700120747089386	-1.9149659872055054
5fhc.pdb	5fhc_AB_J_IJ26G.pdb	-0.5614359378814697	-1.5193899869918823
5fhc.pdb	5fhc_AB_J_IJ26H.pdb	-0.5776649713516235	-1.155949592590332
5fhc.pdb	5fhc_AB_J_IJ26L.pdb	0.13386428356170654	0.6811000108718872
5fhc.pdb	5fhc_AB_J_IJ26K.pdb	-0.38246849179267883	-1.5894509553909302
5fhc.pdb	5fhc_AB_J_IJ26M.pdb	0.3790832459926605	1.1090199947357178
5fhc.pdb	5fhc_AB_J_IJ26F.pdb	-0.35670459270477295	-0.8061869740486145
5fhc.pdb	5fhc_AB_J_IJ26P.pdb	-0.6484296321868896	-1.3449690341949463
5fhc.pdb	5fhc_AB_J_IJ26S.pdb	-0.40599969029426575	-0.7418400049209595
5fhc.pdb	5fhc_AB_J_IJ26T.pdb	-0.17692768573760986	-0.4005259871482849
5fhc.pdb	5fhc_AB_J_IJ26W.pdb	-0.19316650927066803	-0.8380810022354126
5fhc.pdb	5fhc_AB_J_IJ26Y.pdb	-0.5219766497612	-0.9083920121192932
5fhc.pdb	5fhc_AB_J_IJ26V.pdb	-0.22540920972824097	-0.5677909851074219
5uk2.pdb	5uk2_H_C_SH30A.pdb	0.08585307002067566	0.1555979996919632
5uk2.pdb	5uk2_H_C_SH30R.pdb	0.3001805245876312	0.2565169930458069
5uk2.pdb	5uk2_H_C_SH30N.pdb	0.11913982033729553	1.1736589670181274
5uk2.pdb	5uk2_H_C_SH30D.pdb	0.5740648508071899	-0.013852999545633793
5uk2.pdb	5uk2_H_C_SH30C.pdb	0.4840919077396393	0.7781789898872375
5uk2.pdb	5uk2_H_C_SH30Q.pdb	-0.11269232630729675	0.869858980178833
5uk2.pdb	5uk2_H_C_SH30E.pdb	0.1189328134059906	0.22073300182819366
5uk2.pdb	5uk2_H_C_SH30G.pdb	0.014911741018295288	-0.05158599838614464
5uk2.pdb	5uk2_H_C_SH30H.pdb	0.3214596211910248	0.14059700071811676
5uk2.pdb	5uk2_H_C_SH30I.pdb	0.14836910367012024	0.7780489921569824
5uk2.pdb	5uk2_H_C_SH30L.pdb	0.8500958681106567	1.3096890449523926
5uk2.pdb	5uk2_H_C_SH30K.pdb	0.19645985960960388	0.32974401116371155
5uk2.pdb	5uk2_H_C_SH30M.pdb	0.6054015159606934	1.7284890413284302
5uk2.pdb	5uk2_H_C_SH30F.pdb	0.8630437850952148	1.6970889568328857
5uk2.pdb	5uk2_H_C_SH30P.pdb	0.30746719241142273	0.13663700222969055
5uk2.pdb	5uk2_H_C_SH30T.pdb	-0.20003314316272736	0.12193799763917923
5uk2.pdb	5uk2_H_C_SH30W.pdb	1.2796049118041992	0.9441789984703064
5uk2.pdb	5uk2_H_C_SH30Y.pdb	0.6979225873947144	0.8871390223503113
5uk2.pdb	5uk2_H_C_SH30V.pdb	0.27256181836128235	0.8428390026092529
5uk2.pdb	5uk2_H_C_YH32A.pdb	-0.14739418029785156	-0.3325496017932892
5uk2.pdb	5uk2_H_C_YH32R.pdb	-0.27662068605422974	0.8415690064430237
5uk2.pdb	5uk2_H_C_YH32N.pdb	-0.1439359337091446	1.4197289943695068
5uk2.pdb	5uk2_H_C_YH32D.pdb	-0.31445029377937317	-0.2350510060787201
5uk2.pdb	5uk2_H_C_YH32C.pdb	-0.3294697403907776	-0.267194002866745
5uk2.pdb	5uk2_H_C_YH32Q.pdb	-0.3592989146709442	0.6111389994621277
5uk2.pdb	5uk2_H_C_YH32E.pdb	-0.377357542514801	0.24304699897766113
5uk2.pdb	5uk2_H_C_YH32G.pdb	-0.34212803840637207	-0.6106299757957458
5uk2.pdb	5uk2_H_C_YH32H.pdb	0.4330146014690399	0.3048830032348633
5uk2.pdb	5uk2_H_C_YH32I.pdb	0.37579670548439026	0.9616190195083618
5uk2.pdb	5uk2_H_C_YH32L.pdb	0.23608720302581787	0.029236000031232834
5uk2.pdb	5uk2_H_C_YH32K.pdb	-0.145685613155365	0.9130690097808838
5uk2.pdb	5uk2_H_C_YH32M.pdb	0.08210963010787964	0.7698389887809753
5uk2.pdb	5uk2_H_C_YH32F.pdb	-0.08452585339546204	0.02578900009393692
5uk2.pdb	5uk2_H_C_YH32P.pdb	0.04421412944793701	1.1585090160369873
5uk2.pdb	5uk2_H_C_YH32S.pdb	-0.4073927104473114	0.5866990089416504
5uk2.pdb	5uk2_H_C_YH32T.pdb	-0.04852154850959778	-0.436687707901001
5uk2.pdb	5uk2_H_C_YH32W.pdb	0.23144474625587463	1.0278090238571167
5uk2.pdb	5uk2_H_C_YH32V.pdb	0.2837221324443817	-0.19354499876499176
5uk2.pdb	5uk2_H_C_YH33A.pdb	-0.07301211357116699	0.12194299697875977
5uk2.pdb	5uk2_H_C_YH33R.pdb	0.0013517439365386963	-0.24457600712776184
5uk2.pdb	5uk2_H_C_YH33N.pdb	-0.015404149889945984	0.5335630178451538
5uk2.pdb	5uk2_H_C_YH33D.pdb	0.2201632559299469	0.5330049991607666
5uk2.pdb	5uk2_H_C_YH33C.pdb	-0.3605034053325653	-0.011489000171422958
5uk2.pdb	5uk2_H_C_YH33Q.pdb	0.223658949136734	0.13262400031089783
5uk2.pdb	5uk2_H_C_YH33E.pdb	-0.28077012300491333	-0.21894100308418274
5uk2.pdb	5uk2_H_C_YH33G.pdb	-0.271377831697464	-0.05167999863624573
5uk2.pdb	5uk2_H_C_YH33H.pdb	0.04779425263404846	-0.2506589889526367
5uk2.pdb	5uk2_H_C_YH33I.pdb	0.054456472396850586	0.17038199305534363
5uk2.pdb	5uk2_H_C_YH33L.pdb	-1.1151092052459717	-1.0758140087127686
5uk2.pdb	5uk2_H_C_YH33K.pdb	-0.04003520309925079	0.10712599754333496
5uk2.pdb	5uk2_H_C_YH33M.pdb	-0.021036162972450256	-0.21820500493049622
5uk2.pdb	5uk2_H_C_YH33F.pdb	0.0024628937244415283	-0.1918420046567917
5uk2.pdb	5uk2_H_C_YH33P.pdb	-0.041856855154037476	-0.24982699751853943
5uk2.pdb	5uk2_H_C_YH33S.pdb	-0.1781250238418579	0.2604840099811554
5uk2.pdb	5uk2_H_C_YH33T.pdb	0.35535284876823425	0.5332419872283936
5uk2.pdb	5uk2_H_C_YH33W.pdb	-1.7648624181747437	-1.5174909830093384
5uk2.pdb	5uk2_H_C_YH33V.pdb	-0.037513285875320435	0.24592499434947968
5uk2.pdb	5uk2_H_C_NH139A.pdb	-0.15100041031837463	0.6625589728355408
5uk2.pdb	5uk2_H_C_NH139R.pdb	0.18826761841773987	0.7223089933395386
5uk2.pdb	5uk2_H_C_NH139D.pdb	-0.40348005294799805	0.46066999435424805
5uk2.pdb	5uk2_H_C_NH139C.pdb	-0.13880202174186707	0.3534550070762634
5uk2.pdb	5uk2_H_C_NH139Q.pdb	-0.2203582525253296	0.23433800041675568
5uk2.pdb	5uk2_H_C_NH139E.pdb	-0.4225061535835266	0.6642090082168579
5uk2.pdb	5uk2_H_C_NH139G.pdb	-0.28389397263526917	0.8815590143203735
5uk2.pdb	5uk2_H_C_NH139H.pdb	-0.05383911728858948	0.5777509808540344
5uk2.pdb	5uk2_H_C_NH139I.pdb	-0.602205753326416	0.2545520067214966
5uk2.pdb	5uk2_H_C_NH139L.pdb	-0.05782076716423035	1.018218994140625
5uk2.pdb	5uk2_H_C_NH139K.pdb	-0.1400066465139389	0.6038389801979065
5uk2.pdb	5uk2_H_C_NH139M.pdb	0.26679298281669617	1.1353789567947388
5uk2.pdb	5uk2_H_C_NH139F.pdb	0.5905827283859253	0.9903090000152588
5uk2.pdb	5uk2_H_C_NH139P.pdb	-0.04569856822490692	0.6524990200996399
5uk2.pdb	5uk2_H_C_NH139S.pdb	-0.27872562408447266	0.2234250009059906
5uk2.pdb	5uk2_H_C_NH139T.pdb	-0.4469093084335327	0.3664950132369995
5uk2.pdb	5uk2_H_C_NH139W.pdb	0.4598340094089508	2.0699689388275146
5uk2.pdb	5uk2_H_C_NH139Y.pdb	-0.4467565417289734	0.5082709789276123
5uk2.pdb	5uk2_H_C_NH139V.pdb	-0.44506949186325073	0.3332020044326782
5uk2.pdb	5uk2_H_C_TH162A.pdb	0.05036446452140808	-0.246955007314682
5uk2.pdb	5uk2_H_C_TH162R.pdb	0.22484377026557922	1.365028977394104
5uk2.pdb	5uk2_H_C_TH162N.pdb	-0.2887057065963745	-0.27772200107574463
5uk2.pdb	5uk2_H_C_TH162D.pdb	0.4883646070957184	0.1660269945859909
5uk2.pdb	5uk2_H_C_TH162C.pdb	-0.23722511529922485	0.11205500364303589
5uk2.pdb	5uk2_H_C_TH162Q.pdb	-0.09562276303768158	0.32305100560188293
5uk2.pdb	5uk2_H_C_TH162E.pdb	-0.15660534799098969	0.17622600495815277
5uk2.pdb	5uk2_H_C_TH162G.pdb	0.01288565993309021	0.8529090285301208
5uk2.pdb	5uk2_H_C_TH162H.pdb	0.06405949592590332	-2.7612409591674805
5uk2.pdb	5uk2_H_C_TH162I.pdb	0.29337647557258606	1.3067189455032349
5uk2.pdb	5uk2_H_C_TH162L.pdb	0.39450255036354065	0.3425860106945038
5uk2.pdb	5uk2_H_C_TH162K.pdb	-0.15078356862068176	-0.6019669771194458
5uk2.pdb	5uk2_H_C_TH162M.pdb	0.12355899810791016	0.09482400119304657
5uk2.pdb	5uk2_H_C_TH162F.pdb	-2.090313196182251	-0.31056860089302063
5uk2.pdb	5uk2_H_C_TH162P.pdb	0.19255182147026062	0.39924299716949463
5uk2.pdb	5uk2_H_C_TH162S.pdb	-0.18265919387340546	0.5636630058288574
5uk2.pdb	5uk2_H_C_TH162W.pdb	-8.15004825592041	-6.0342512130737305
5uk2.pdb	5uk2_H_C_TH162Y.pdb	-3.006619453430176	-0.8624989986419678
5uk2.pdb	5uk2_H_C_TH162V.pdb	-0.0010795891284942627	0.5088940262794495
5uk2.pdb	5uk2_H_C_GH163A.pdb	-0.161251962184906	0.5022969841957092
5uk2.pdb	5uk2_H_C_GH163R.pdb	-0.09403416514396667	0.17082400619983673
5uk2.pdb	5uk2_H_C_GH163N.pdb	-0.23104643821716309	0.5623419880867004
5uk2.pdb	5uk2_H_C_GH163D.pdb	-0.5539938807487488	0.4486599862575531
5uk2.pdb	5uk2_H_C_GH163C.pdb	0.06941717863082886	0.783939003944397
5uk2.pdb	5uk2_H_C_GH163Q.pdb	-0.35335439443588257	0.4224399924278259
5uk2.pdb	5uk2_H_C_GH163E.pdb	-0.22908321022987366	0.8283690214157104
5uk2.pdb	5uk2_H_C_GH163H.pdb	0.06401240825653076	0.8478090167045593
5uk2.pdb	5uk2_H_C_GH163I.pdb	0.4565180838108063	0.7799190282821655
5uk2.pdb	5uk2_H_C_GH163L.pdb	0.757174015045166	1.7158390283584595
5uk2.pdb	5uk2_H_C_GH163K.pdb	0.11524692177772522	1.3028990030288696
5uk2.pdb	5uk2_H_C_GH163M.pdb	0.46878138184547424	1.3140289783477783
5uk2.pdb	5uk2_H_C_GH163F.pdb	0.39023879170417786	0.3726330101490021
5uk2.pdb	5uk2_H_C_GH163P.pdb	-0.3694377541542053	-0.08873400092124939
5uk2.pdb	5uk2_H_C_GH163S.pdb	-0.5361781120300293	-0.05637500062584877
5uk2.pdb	5uk2_H_C_GH163T.pdb	-0.520518958568573	-0.06032399833202362
5uk2.pdb	5uk2_H_C_GH163W.pdb	0.2523249089717865	0.0005300000193528831
5uk2.pdb	5uk2_H_C_GH163Y.pdb	0.25374504923820496	0.7962390184402466
5uk2.pdb	5uk2_H_C_GH163V.pdb	-0.1363035887479782	0.342072993516922
5uk2.pdb	5uk2_H_C_NH182A.pdb	-0.1593611240386963	0.6584789752960205
5uk2.pdb	5uk2_H_C_NH182R.pdb	-0.7287455797195435	-0.3218618929386139
5uk2.pdb	5uk2_H_C_NH182D.pdb	-0.40081125497817993	-0.057464998215436935
5uk2.pdb	5uk2_H_C_NH182C.pdb	-0.11152264475822449	0.6336089968681335
5uk2.pdb	5uk2_H_C_NH182Q.pdb	-0.5227921009063721	0.2580690085887909
5uk2.pdb	5uk2_H_C_NH182E.pdb	0.09705111384391785	-1.0886869430541992
5uk2.pdb	5uk2_H_C_NH182G.pdb	-0.1594395786523819	0.6512889862060547
5uk2.pdb	5uk2_H_C_NH182H.pdb	-0.002041921019554138	1.1205990314483643
5uk2.pdb	5uk2_H_C_NH182I.pdb	0.1153039038181305	0.7290289998054504
5uk2.pdb	5uk2_H_C_NH182L.pdb	-0.06864961981773376	1.311629056930542
5uk2.pdb	5uk2_H_C_NH182K.pdb	-0.2868587374687195	2.516948938369751
5uk2.pdb	5uk2_H_C_NH182M.pdb	0.20366165041923523	1.5300589799880981
5uk2.pdb	5uk2_H_C_NH182F.pdb	-0.8151049613952637	0.6148989796638489
5uk2.pdb	5uk2_H_C_NH182P.pdb	0.08736702799797058	0.8026890158653259
5uk2.pdb	5uk2_H_C_NH182S.pdb	-0.4283728003501892	0.485168993473053
5uk2.pdb	5uk2_H_C_NH182T.pdb	-0.30697497725486755	0.4420900046825409
5uk2.pdb	5uk2_H_C_NH182W.pdb	-0.7871404886245728	0.4133859872817993
5uk2.pdb	5uk2_H_C_NH182Y.pdb	-1.0762990713119507	0.6298789978027344
5uk2.pdb	5uk2_H_C_NH182V.pdb	-0.060566022992134094	0.7067189812660217
5uk2.pdb	5uk2_H_C_RH209A.pdb	-1.2273061275482178	0.10058800131082535
5uk2.pdb	5uk2_H_C_RH209N.pdb	-1.2108601331710815	-0.6377829909324646
5uk2.pdb	5uk2_H_C_RH209D.pdb	-1.3063138723373413	-0.18563200533390045
5uk2.pdb	5uk2_H_C_RH209C.pdb	-1.188807487487793	0.14307299256324768
5uk2.pdb	5uk2_H_C_RH209Q.pdb	-1.4591283798217773	-0.3959408402442932
5uk2.pdb	5uk2_H_C_RH209E.pdb	-1.4678995609283447	-0.8688499927520752
5uk2.pdb	5uk2_H_C_RH209G.pdb	-1.1285260915756226	-0.833482027053833
5uk2.pdb	5uk2_H_C_RH209H.pdb	-1.1265789270401	-0.1556520015001297
5uk2.pdb	5uk2_H_C_RH209I.pdb	-1.5521507263183594	-0.5788310170173645
5uk2.pdb	5uk2_H_C_RH209L.pdb	-1.2830803394317627	-0.3270668089389801
5uk2.pdb	5uk2_H_C_RH209K.pdb	-1.0502945184707642	0.016265999525785446
5uk2.pdb	5uk2_H_C_RH209M.pdb	-1.0338706970214844	-0.09114299714565277
5uk2.pdb	5uk2_H_C_RH209F.pdb	-2.3314647674560547	-0.11341899633407593
5uk2.pdb	5uk2_H_C_RH209P.pdb	-1.1909040212631226	-0.10883600264787674
5uk2.pdb	5uk2_H_C_RH209S.pdb	-1.3015631437301636	-0.27086299657821655
5uk2.pdb	5uk2_H_C_RH209T.pdb	-1.3737883567810059	-0.5777000188827515
5uk2.pdb	5uk2_H_C_RH209W.pdb	-1.980567455291748	0.25569799542427063
5uk2.pdb	5uk2_H_C_RH209Y.pdb	-2.712827444076538	0.16073200106620789
5uk2.pdb	5uk2_H_C_RH209V.pdb	-1.2528659105300903	-0.24182599782943726
5uk2.pdb	5uk2_H_C_EH210A.pdb	-0.22286288440227509	0.1699720025062561
5uk2.pdb	5uk2_H_C_EH210R.pdb	-0.7908896207809448	-0.5656499862670898
5uk2.pdb	5uk2_H_C_EH210N.pdb	-0.15625132620334625	1.5180790424346924
5uk2.pdb	5uk2_H_C_EH210D.pdb	-0.6568835973739624	0.29271700978279114
5uk2.pdb	5uk2_H_C_EH210C.pdb	-0.8094536066055298	0.22062799334526062
5uk2.pdb	5uk2_H_C_EH210Q.pdb	-0.057309746742248535	0.42957499623298645
5uk2.pdb	5uk2_H_C_EH210G.pdb	-0.33019566535949707	-0.15887899696826935
5uk2.pdb	5uk2_H_C_EH210H.pdb	-0.15041479468345642	1.6950490474700928
5uk2.pdb	5uk2_H_C_EH210I.pdb	-0.3994067311286926	1.7254290580749512
5uk2.pdb	5uk2_H_C_EH210L.pdb	-0.5407466888427734	1.0527290105819702
5uk2.pdb	5uk2_H_C_EH210K.pdb	-0.08699381351470947	0.9539089798927307
5uk2.pdb	5uk2_H_C_EH210M.pdb	0.017344534397125244	0.967149019241333
5uk2.pdb	5uk2_H_C_EH210F.pdb	0.9743459224700928	0.42087098956108093
5uk2.pdb	5uk2_H_C_EH210P.pdb	-0.22813060879707336	0.24111400544643402
5uk2.pdb	5uk2_H_C_EH210S.pdb	-0.24110859632492065	-0.6077319979667664
5uk2.pdb	5uk2_H_C_EH210T.pdb	-0.49250197410583496	0.11864200234413147
5uk2.pdb	5uk2_H_C_EH210W.pdb	-3.650808095932007	-4.180171012878418
5uk2.pdb	5uk2_H_C_EH210Y.pdb	-0.025182321667671204	0.6695089936256409
5uk2.pdb	5uk2_H_C_EH210V.pdb	-0.09895762801170349	1.352349042892456
5uk2.pdb	5uk2_H_C_VH211A.pdb	-0.9387739896774292	-0.36735299229621887
5uk2.pdb	5uk2_H_C_VH211R.pdb	-2.094251871109009	0.43329399824142456
5uk2.pdb	5uk2_H_C_VH211N.pdb	-1.3971688747406006	-1.7533210515975952
5uk2.pdb	5uk2_H_C_VH211D.pdb	-2.9729838371276855	-2.6634509563446045
5uk2.pdb	5uk2_H_C_VH211C.pdb	-1.1859824657440186	-1.064931035041809
5uk2.pdb	5uk2_H_C_VH211Q.pdb	-1.7209135293960571	0.061781998723745346
5uk2.pdb	5uk2_H_C_VH211E.pdb	-2.760873794555664	-2.3041510581970215
5uk2.pdb	5uk2_H_C_VH211G.pdb	-1.1069142818450928	-1.759300947189331
5uk2.pdb	5uk2_H_C_VH211H.pdb	-0.9087324142456055	0.13024300336837769
5uk2.pdb	5uk2_H_C_VH211I.pdb	-0.48576831817626953	2.097999095916748
5uk2.pdb	5uk2_H_C_VH211L.pdb	-1.9236433506011963	-0.7075729966163635
5uk2.pdb	5uk2_H_C_VH211K.pdb	-1.4963114261627197	-1.6729209423065186
5uk2.pdb	5uk2_H_C_VH211M.pdb	-0.09787552058696747	1.2131890058517456
5uk2.pdb	5uk2_H_C_VH211F.pdb	-0.4265410602092743	0.4574289917945862
5uk2.pdb	5uk2_H_C_VH211P.pdb	-9.932046890258789	-5.162621021270752
5uk2.pdb	5uk2_H_C_VH211S.pdb	-1.360123634338379	-2.382801055908203
5uk2.pdb	5uk2_H_C_VH211T.pdb	-1.4937371015548706	0.07830099761486053
5uk2.pdb	5uk2_H_C_VH211W.pdb	-3.480097532272339	-0.7091699838638306
5uk2.pdb	5uk2_H_C_VH211Y.pdb	-6.43895959854126	-3.991910934448242
5uk2.pdb	5uk2_H_C_GH212A.pdb	-0.7092652320861816	0.8770790100097656
5uk2.pdb	5uk2_H_C_GH212R.pdb	-1.2520989179611206	-0.7178440093994141
5uk2.pdb	5uk2_H_C_GH212N.pdb	-0.4228866398334503	1.3421789407730103
5uk2.pdb	5uk2_H_C_GH212D.pdb	-0.550681471824646	0.8722090125083923
5uk2.pdb	5uk2_H_C_GH212C.pdb	-0.514250636100769	1.073428988456726
5uk2.pdb	5uk2_H_C_GH212Q.pdb	0.3142038881778717	0.7182490229606628
5uk2.pdb	5uk2_H_C_GH212E.pdb	0.31618186831474304	2.006369113922119
5uk2.pdb	5uk2_H_C_GH212H.pdb	-0.049546003341674805	0.9297090172767639
5uk2.pdb	5uk2_H_C_GH212I.pdb	-1.4572030305862427	1.5059189796447754
5uk2.pdb	5uk2_H_C_GH212L.pdb	-0.38681459426879883	2.2069990634918213
5uk2.pdb	5uk2_H_C_GH212K.pdb	-0.43767720460891724	-0.06052500009536743
5uk2.pdb	5uk2_H_C_GH212M.pdb	-0.18766026198863983	3.397139072418213
5uk2.pdb	5uk2_H_C_GH212F.pdb	-1.8391472101211548	1.205469012260437
5uk2.pdb	5uk2_H_C_GH212P.pdb	-2.7002744674682617	0.902878999710083
5uk2.pdb	5uk2_H_C_GH212S.pdb	0.3757803738117218	1.2485589981079102
5uk2.pdb	5uk2_H_C_GH212T.pdb	-1.0067949295043945	-0.25895100831985474
5uk2.pdb	5uk2_H_C_GH212W.pdb	-3.482119560241699	-2.0213510990142822
5uk2.pdb	5uk2_H_C_GH212Y.pdb	-6.088135242462158	-2.7060608863830566
5uk2.pdb	5uk2_H_C_GH212V.pdb	-1.4511082172393799	1.1163990497589111
5uk2.pdb	5uk2_H_C_AH213R.pdb	-0.36084097623825073	0.5981349945068359
5uk2.pdb	5uk2_H_C_AH213N.pdb	-0.4937843382358551	-0.37364959716796875
5uk2.pdb	5uk2_H_C_AH213D.pdb	-2.2289233207702637	-1.2139849662780762
5uk2.pdb	5uk2_H_C_AH213C.pdb	-0.23418354988098145	0.09314999729394913
5uk2.pdb	5uk2_H_C_AH213Q.pdb	-1.1237770318984985	0.4856100082397461
5uk2.pdb	5uk2_H_C_AH213E.pdb	-1.844087839126587	-0.4238702952861786
5uk2.pdb	5uk2_H_C_AH213G.pdb	0.7855734825134277	0.2672809958457947
5uk2.pdb	5uk2_H_C_AH213H.pdb	-0.04713347554206848	1.7139990329742432
5uk2.pdb	5uk2_H_C_AH213I.pdb	0.1520974040031433	0.9606590270996094
5uk2.pdb	5uk2_H_C_AH213L.pdb	-0.43920543789863586	0.4634369909763336
5uk2.pdb	5uk2_H_C_AH213K.pdb	0.16443082690238953	0.9656689763069153
5uk2.pdb	5uk2_H_C_AH213M.pdb	-0.19749900698661804	0.032228998839855194
5uk2.pdb	5uk2_H_C_AH213F.pdb	0.270567923784256	0.13402800261974335
5uk2.pdb	5uk2_H_C_AH213P.pdb	1.8485852479934692	1.1535990238189697
5uk2.pdb	5uk2_H_C_AH213S.pdb	0.4886016547679901	1.268319010734558
5uk2.pdb	5uk2_H_C_AH213T.pdb	0.38814035058021545	0.44317299127578735
5uk2.pdb	5uk2_H_C_AH213W.pdb	-0.39913657307624817	0.7700290083885193
5uk2.pdb	5uk2_H_C_AH213Y.pdb	-1.0012264251708984	0.20318199694156647
5uk2.pdb	5uk2_H_C_AH213V.pdb	-0.2255532145500183	1.1918590068817139
5uk2.pdb	5uk2_H_C_TH214A.pdb	0.45336177945137024	0.7690290212631226
5uk2.pdb	5uk2_H_C_TH214R.pdb	0.4411468207836151	0.34892499446868896
5uk2.pdb	5uk2_H_C_TH214N.pdb	-0.22891934216022491	0.8399389982223511
5uk2.pdb	5uk2_H_C_TH214D.pdb	-0.9258178472518921	-1.2359410524368286
5uk2.pdb	5uk2_H_C_TH214C.pdb	-0.2946324944496155	0.43420499563217163
5uk2.pdb	5uk2_H_C_TH214Q.pdb	-0.026334747672080994	-0.11713399738073349
5uk2.pdb	5uk2_H_C_TH214E.pdb	-0.31684309244155884	-0.8961340188980103
5uk2.pdb	5uk2_H_C_TH214G.pdb	-0.5637056827545166	-0.7697650194168091
5uk2.pdb	5uk2_H_C_TH214H.pdb	0.35467299818992615	-0.43348950147628784
5uk2.pdb	5uk2_H_C_TH214I.pdb	0.7629656791687012	1.1028690338134766
5uk2.pdb	5uk2_H_C_TH214L.pdb	0.4846644699573517	0.7212889790534973
5uk2.pdb	5uk2_H_C_TH214K.pdb	-0.044362202286720276	0.5599539875984192
5uk2.pdb	5uk2_H_C_TH214M.pdb	0.5660202503204346	0.4650849997997284
5uk2.pdb	5uk2_H_C_TH214F.pdb	1.1781855821609497	0.4561749994754791
5uk2.pdb	5uk2_H_C_TH214P.pdb	-1.5520983934402466	0.5066260099411011
5uk2.pdb	5uk2_H_C_TH214S.pdb	-0.6900675296783447	-0.9109539985656738
5uk2.pdb	5uk2_H_C_TH214W.pdb	1.6282292604446411	1.860429048538208
5uk2.pdb	5uk2_H_C_TH214Y.pdb	0.7459855079650879	0.1064630001783371
5uk2.pdb	5uk2_H_C_TH214V.pdb	0.22935214638710022	0.9876090288162231
5uk2.pdb	5uk2_H_C_FH219A.pdb	-1.209181308746338	-2.217461109161377
5uk2.pdb	5uk2_H_C_FH219R.pdb	-1.382660984992981	-1.8677409887313843
5uk2.pdb	5uk2_H_C_FH219N.pdb	-1.201537013053894	-2.490480899810791
5uk2.pdb	5uk2_H_C_FH219D.pdb	-1.0756992101669312	-1.4251810312271118
5uk2.pdb	5uk2_H_C_FH219C.pdb	-1.181596279144287	-2.1530110836029053
5uk2.pdb	5uk2_H_C_FH219Q.pdb	-1.2399563789367676	-1.947090983390808
5uk2.pdb	5uk2_H_C_FH219E.pdb	-1.3989887237548828	-2.535090923309326
5uk2.pdb	5uk2_H_C_FH219G.pdb	-1.038738489151001	-2.6698110103607178
5uk2.pdb	5uk2_H_C_FH219H.pdb	-1.0119744539260864	-1.7128510475158691
5uk2.pdb	5uk2_H_C_FH219I.pdb	-0.9265666007995605	-1.972080945968628
5uk2.pdb	5uk2_H_C_FH219L.pdb	-1.1518900394439697	-2.392151117324829
5uk2.pdb	5uk2_H_C_FH219K.pdb	-1.6025418043136597	-2.4034409523010254
5uk2.pdb	5uk2_H_C_FH219M.pdb	-0.7350636720657349	-0.5124490261077881
5uk2.pdb	5uk2_H_C_FH219P.pdb	-0.8235067129135132	-1.6433709859848022
5uk2.pdb	5uk2_H_C_FH219S.pdb	-1.1721917390823364	-2.2088310718536377
5uk2.pdb	5uk2_H_C_FH219T.pdb	-1.0893223285675049	-1.8944109678268433
5uk2.pdb	5uk2_H_C_FH219W.pdb	0.030924737453460693	-0.02281700074672699
5uk2.pdb	5uk2_H_C_FH219Y.pdb	-0.23560671508312225	-0.8361319899559021
5uk2.pdb	5uk2_H_C_FH219V.pdb	-0.7753546237945557	-1.8698910474777222
5uk2.pdb	5uk2_H_C_GC131A.pdb	-1.255272626876831	-0.26873499155044556
5uk2.pdb	5uk2_H_C_GC131R.pdb	-0.7365018129348755	1.7220489978790283
5uk2.pdb	5uk2_H_C_GC131N.pdb	-1.3936047554016113	0.39427998661994934
5uk2.pdb	5uk2_H_C_GC131D.pdb	-2.0367777347564697	-2.4833309650421143
5uk2.pdb	5uk2_H_C_GC131C.pdb	-1.5617830753326416	-0.5609490275382996
5uk2.pdb	5uk2_H_C_GC131Q.pdb	-1.4341404438018799	-0.41273438930511475
5uk2.pdb	5uk2_H_C_GC131E.pdb	-1.4562382698059082	0.5199189782142639
5uk2.pdb	5uk2_H_C_GC131H.pdb	-0.5788311958312988	1.7217589616775513
5uk2.pdb	5uk2_H_C_GC131I.pdb	-2.014507293701172	-0.9821249842643738
5uk2.pdb	5uk2_H_C_GC131L.pdb	-0.941606879234314	0.6494489908218384
5uk2.pdb	5uk2_H_C_GC131K.pdb	-0.47609850764274597	0.24440999329090118
5uk2.pdb	5uk2_H_C_GC131M.pdb	-0.7454338073730469	0.6657590270042419
5uk2.pdb	5uk2_H_C_GC131F.pdb	-0.05288887023925781	1.5493090152740479
5uk2.pdb	5uk2_H_C_GC131P.pdb	-1.5695337057113647	-0.32411620020866394
5uk2.pdb	5uk2_H_C_GC131S.pdb	-1.95480215549469	-1.2127660512924194
5uk2.pdb	5uk2_H_C_GC131T.pdb	-2.2892935276031494	-0.731889009475708
5uk2.pdb	5uk2_H_C_GC131W.pdb	-0.7319554090499878	1.519739031791687
5uk2.pdb	5uk2_H_C_GC131Y.pdb	-0.5032058954238892	0.6781889796257019
5uk2.pdb	5uk2_H_C_GC131V.pdb	-0.36201798915863037	-0.08346100151538849
5uk2.pdb	5uk2_H_C_VC132A.pdb	-0.40687263011932373	0.6910290122032166
5uk2.pdb	5uk2_H_C_VC132R.pdb	-0.2673232853412628	0.5530049800872803
5uk2.pdb	5uk2_H_C_VC132N.pdb	-0.305931955575943	-0.4094497263431549
5uk2.pdb	5uk2_H_C_VC132D.pdb	-0.22949546575546265	-0.3867272138595581
5uk2.pdb	5uk2_H_C_VC132C.pdb	-0.6902697086334229	-0.30090799927711487
5uk2.pdb	5uk2_H_C_VC132Q.pdb	-0.49297991394996643	-0.5414249897003174
5uk2.pdb	5uk2_H_C_VC132E.pdb	-0.25247812271118164	-0.6856060028076172
5uk2.pdb	5uk2_H_C_VC132G.pdb	-0.4015429615974426	0.5700410008430481
5uk2.pdb	5uk2_H_C_VC132H.pdb	0.3194977343082428	-0.14232900738716125
5uk2.pdb	5uk2_H_C_VC132I.pdb	-0.07561400532722473	-0.08762700110673904
5uk2.pdb	5uk2_H_C_VC132L.pdb	0.07871833443641663	0.10507900267839432
5uk2.pdb	5uk2_H_C_VC132K.pdb	-0.41363656520843506	0.2815079987049103
5uk2.pdb	5uk2_H_C_VC132M.pdb	0.514100193977356	0.44864600896835327
5uk2.pdb	5uk2_H_C_VC132F.pdb	0.8343515396118164	1.1959290504455566
5uk2.pdb	5uk2_H_C_VC132P.pdb	0.6649413108825684	1.6142090559005737
5uk2.pdb	5uk2_H_C_VC132S.pdb	-0.5763169527053833	-0.00937500037252903
5uk2.pdb	5uk2_H_C_VC132T.pdb	-0.6056849360466003	-0.7092009782791138
5uk2.pdb	5uk2_H_C_VC132W.pdb	0.36186084151268005	0.7319589853286743
5uk2.pdb	5uk2_H_C_VC132Y.pdb	-0.4222111701965332	-0.42872101068496704
5uk2.pdb	5uk2_H_C_SC133A.pdb	-0.5824180841445923	-0.6465669870376587
5uk2.pdb	5uk2_H_C_SC133R.pdb	-5.198603630065918	-3.0435309410095215
5uk2.pdb	5uk2_H_C_SC133N.pdb	-1.0974810123443604	-0.30034101009368896
5uk2.pdb	5uk2_H_C_SC133D.pdb	-0.8716964721679688	-0.0624690018594265
5uk2.pdb	5uk2_H_C_SC133C.pdb	-0.6976480484008789	-0.19348500669002533
5uk2.pdb	5uk2_H_C_SC133Q.pdb	-1.329925775527954	-0.17895300686359406
5uk2.pdb	5uk2_H_C_SC133E.pdb	-1.066623568534851	-0.17081399261951447
5uk2.pdb	5uk2_H_C_SC133G.pdb	-0.8309738636016846	-0.24521499872207642
5uk2.pdb	5uk2_H_C_SC133H.pdb	-0.7295006513595581	-0.23276999592781067
5uk2.pdb	5uk2_H_C_SC133I.pdb	-0.5853660106658936	0.06229899823665619
5uk2.pdb	5uk2_H_C_SC133L.pdb	-0.9623441696166992	0.09187600016593933
5uk2.pdb	5uk2_H_C_SC133K.pdb	-2.6680824756622314	-2.9038710594177246
5uk2.pdb	5uk2_H_C_SC133M.pdb	-0.8606984615325928	0.15462900698184967
5uk2.pdb	5uk2_H_C_SC133F.pdb	-1.390729546546936	-0.5111939907073975
5uk2.pdb	5uk2_H_C_SC133P.pdb	-0.42718756198883057	0.7332890033721924
5uk2.pdb	5uk2_H_C_SC133T.pdb	-0.9617675542831421	-1.1082229614257812
5uk2.pdb	5uk2_H_C_SC133W.pdb	-1.9728541374206543	-0.5887259840965271
5uk2.pdb	5uk2_H_C_SC133Y.pdb	-2.0623223781585693	-0.4871959090232849
5uk2.pdb	5uk2_H_C_SC133V.pdb	-0.4645979702472687	0.33058100938796997
5uk2.pdb	5uk2_H_C_GC140A.pdb	-0.19544780254364014	-0.5281440019607544
5uk2.pdb	5uk2_H_C_GC140R.pdb	-0.18701520562171936	0.13848799467086792
5uk2.pdb	5uk2_H_C_GC140N.pdb	-0.27657192945480347	-0.28790000081062317
5uk2.pdb	5uk2_H_C_GC140D.pdb	-0.3959903120994568	-0.40114837884902954
5uk2.pdb	5uk2_H_C_GC140C.pdb	-0.24515731632709503	0.1601710021495819
5uk2.pdb	5uk2_H_C_GC140Q.pdb	-0.3669775128364563	0.21848000586032867
5uk2.pdb	5uk2_H_C_GC140E.pdb	-0.41945233941078186	-0.43247780203819275
5uk2.pdb	5uk2_H_C_GC140H.pdb	-0.2270926982164383	-0.30667850375175476
5uk2.pdb	5uk2_H_C_GC140I.pdb	0.15411174297332764	1.0683690309524536
5uk2.pdb	5uk2_H_C_GC140L.pdb	0.02646660804748535	0.24914999306201935
5uk2.pdb	5uk2_H_C_GC140K.pdb	-0.3345178961753845	-0.17077699303627014
5uk2.pdb	5uk2_H_C_GC140M.pdb	0.14653566479682922	0.4610629975795746
5uk2.pdb	5uk2_H_C_GC140F.pdb	-0.05496913194656372	-0.11770699918270111
5uk2.pdb	5uk2_H_C_GC140P.pdb	-0.2894687354564667	0.1425050050020218
5uk2.pdb	5uk2_H_C_GC140S.pdb	-0.29984036087989807	0.6232690215110779
5uk2.pdb	5uk2_H_C_GC140T.pdb	-0.5688281059265137	0.046268001198768616
5uk2.pdb	5uk2_H_C_GC140W.pdb	-0.1244744062423706	-0.20448100566864014
5uk2.pdb	5uk2_H_C_GC140Y.pdb	-0.23869086802005768	-0.15020699799060822
5uk2.pdb	5uk2_H_C_GC140V.pdb	0.1578342616558075	0.8873389959335327
5uk2.pdb	5uk2_H_C_EC141A.pdb	-0.11035352945327759	0.12943099439144135
5uk2.pdb	5uk2_H_C_EC141R.pdb	-0.05626325309276581	0.07739099860191345
5uk2.pdb	5uk2_H_C_EC141N.pdb	-0.11778861284255981	-0.03703700006008148
5uk2.pdb	5uk2_H_C_EC141D.pdb	-0.7076178789138794	-0.1824910044670105
5uk2.pdb	5uk2_H_C_EC141C.pdb	-0.04474182426929474	0.42158401012420654
5uk2.pdb	5uk2_H_C_EC141Q.pdb	-0.12871581315994263	0.022193999961018562
5uk2.pdb	5uk2_H_C_EC141G.pdb	-0.28219544887542725	0.3546229898929596
5uk2.pdb	5uk2_H_C_EC141H.pdb	-0.10051849484443665	-0.07347600162029266
5uk2.pdb	5uk2_H_C_EC141I.pdb	0.10737821459770203	0.07728199660778046
5uk2.pdb	5uk2_H_C_EC141L.pdb	0.14212241768836975	0.451884001493454
5uk2.pdb	5uk2_H_C_EC141K.pdb	-0.1330084353685379	0.8395689725875854
5uk2.pdb	5uk2_H_C_EC141M.pdb	0.2898276150226593	1.3690290451049805
5uk2.pdb	5uk2_H_C_EC141F.pdb	1.0865293741226196	1.1800990104675293
5uk2.pdb	5uk2_H_C_EC141P.pdb	-0.3467879295349121	0.36847400665283203
5uk2.pdb	5uk2_H_C_EC141S.pdb	-0.26597070693969727	0.40296199917793274
5uk2.pdb	5uk2_H_C_EC141T.pdb	-0.1658013015985489	0.061684999614953995
5uk2.pdb	5uk2_H_C_EC141W.pdb	1.229211449623108	1.082358956336975
5uk2.pdb	5uk2_H_C_EC141Y.pdb	-0.38021737337112427	0.8384789824485779
5uk2.pdb	5uk2_H_C_EC141V.pdb	0.11489832401275635	0.17779800295829773
5uk2.pdb	5uk2_H_C_SC142A.pdb	0.07636085152626038	0.4670090079307556
5uk2.pdb	5uk2_H_C_SC142R.pdb	-2.4194204807281494	-3.8669209480285645
5uk2.pdb	5uk2_H_C_SC142N.pdb	-0.19291123747825623	0.8947589993476868
5uk2.pdb	5uk2_H_C_SC142D.pdb	-0.4159630537033081	-1.8651310205459595
5uk2.pdb	5uk2_H_C_SC142C.pdb	0.27910664677619934	-0.09470299631357193
5uk2.pdb	5uk2_H_C_SC142Q.pdb	-4.485909461975098	-2.0792109966278076
5uk2.pdb	5uk2_H_C_SC142E.pdb	-1.0399678945541382	-1.3856710195541382
5uk2.pdb	5uk2_H_C_SC142G.pdb	0.13900968432426453	1.3934789896011353
5uk2.pdb	5uk2_H_C_SC142H.pdb	-8.257979393005371	-7.64522123336792
5uk2.pdb	5uk2_H_C_SC142I.pdb	-3.956389904022217	-3.6139910221099854
5uk2.pdb	5uk2_H_C_SC142L.pdb	-2.2218573093414307	-1.3621070384979248
5uk2.pdb	5uk2_H_C_SC142K.pdb	-2.2556700706481934	-1.720950961112976
5uk2.pdb	5uk2_H_C_SC142M.pdb	0.48684313893318176	0.163114994764328
5uk2.pdb	5uk2_H_C_SC142F.pdb	-11.775468826293945	-13.046371459960938
5uk2.pdb	5uk2_H_C_SC142P.pdb	0.8118985891342163	0.3566020131111145
5uk2.pdb	5uk2_H_C_SC142T.pdb	-1.5666751861572266	-0.9946900010108948
5uk2.pdb	5uk2_H_C_SC142W.pdb	-15.375064849853516	-17.025270462036133
5uk2.pdb	5uk2_H_C_SC142Y.pdb	-5.376453876495361	-9.658321380615234
5uk2.pdb	5uk2_H_C_SC142V.pdb	-3.5674326419830322	-2.6803109645843506
5uk2.pdb	5uk2_H_C_WC150A.pdb	-0.9427047967910767	-1.6068609952926636
5uk2.pdb	5uk2_H_C_WC150R.pdb	-0.918807864189148	-1.1504600048065186
5uk2.pdb	5uk2_H_C_WC150N.pdb	-1.0288474559783936	-1.3843859434127808
5uk2.pdb	5uk2_H_C_WC150D.pdb	-1.2150933742523193	-1.807921051979065
5uk2.pdb	5uk2_H_C_WC150C.pdb	-1.0327740907669067	-1.4562710523605347
5uk2.pdb	5uk2_H_C_WC150Q.pdb	-0.9461939334869385	-1.2258859872817993
5uk2.pdb	5uk2_H_C_WC150E.pdb	-1.1655428409576416	-1.484900951385498
5uk2.pdb	5uk2_H_C_WC150G.pdb	-0.7298758029937744	-1.7035210132598877
5uk2.pdb	5uk2_H_C_WC150H.pdb	-0.9566266536712646	-0.9663360118865967
5uk2.pdb	5uk2_H_C_WC150I.pdb	-0.6992747783660889	-0.6901479959487915
5uk2.pdb	5uk2_H_C_WC150L.pdb	-1.058278203010559	-0.9640849828720093
5uk2.pdb	5uk2_H_C_WC150K.pdb	-0.9317293167114258	-0.8798859715461731
5uk2.pdb	5uk2_H_C_WC150M.pdb	-0.8542762994766235	-0.7188509702682495
5uk2.pdb	5uk2_H_C_WC150F.pdb	-0.5488961935043335	-0.31216439604759216
5uk2.pdb	5uk2_H_C_WC150P.pdb	-0.8972764015197754	-1.4586509466171265
5uk2.pdb	5uk2_H_C_WC150S.pdb	-1.1595041751861572	-1.629470944404602
5uk2.pdb	5uk2_H_C_WC150T.pdb	-0.9138073921203613	-1.4248509407043457
5uk2.pdb	5uk2_H_C_WC150Y.pdb	-0.7778571844100952	-0.4068611264228821
5uk2.pdb	5uk2_H_C_WC150V.pdb	-0.7249809503555298	-0.9765650033950806
5uk2.pdb	5uk2_H_C_NC155A.pdb	-0.4244765043258667	0.13783100247383118
5uk2.pdb	5uk2_H_C_NC155R.pdb	0.4010663330554962	0.49303099513053894
5uk2.pdb	5uk2_H_C_NC155D.pdb	-1.0910542011260986	-1.765051007270813
5uk2.pdb	5uk2_H_C_NC155C.pdb	-0.05375760793685913	-0.22054900228977203
5uk2.pdb	5uk2_H_C_NC155Q.pdb	-0.0033891499042510986	0.34369298815727234
5uk2.pdb	5uk2_H_C_NC155E.pdb	-0.08797110617160797	-1.2538249492645264
5uk2.pdb	5uk2_H_C_NC155G.pdb	-0.7241199016571045	-0.35125210881233215
5uk2.pdb	5uk2_H_C_NC155H.pdb	-2.266270637512207	-2.8832008838653564
5uk2.pdb	5uk2_H_C_NC155I.pdb	-5.487191677093506	-2.820410966873169
5uk2.pdb	5uk2_H_C_NC155L.pdb	0.7200254201889038	1.6491689682006836
5uk2.pdb	5uk2_H_C_NC155K.pdb	0.004049450159072876	0.4447439908981323
5uk2.pdb	5uk2_H_C_NC155M.pdb	1.116687297821045	2.1177690029144287
5uk2.pdb	5uk2_H_C_NC155F.pdb	-5.051600933074951	-5.150580883026123
5uk2.pdb	5uk2_H_C_NC155P.pdb	-0.351010262966156	-0.3257994055747986
5uk2.pdb	5uk2_H_C_NC155S.pdb	-0.3017715811729431	-0.3514617085456848
5uk2.pdb	5uk2_H_C_NC155T.pdb	-0.4299972355365753	-0.9405760169029236
5uk2.pdb	5uk2_H_C_NC155W.pdb	-4.709436416625977	-2.9561209678649902
5uk2.pdb	5uk2_H_C_NC155Y.pdb	-1.2549376487731934	-0.2143770009279251
5uk2.pdb	5uk2_H_C_NC155V.pdb	-0.9952261447906494	-0.9448860287666321
5uk2.pdb	5uk2_H_C_DC187A.pdb	-0.9548557996749878	0.22697800397872925
5uk2.pdb	5uk2_H_C_DC187R.pdb	-0.4303188920021057	-0.8545719981193542
5uk2.pdb	5uk2_H_C_DC187N.pdb	-1.0029494762420654	0.37237799167633057
5uk2.pdb	5uk2_H_C_DC187C.pdb	-0.9580382108688354	0.257082998752594
5uk2.pdb	5uk2_H_C_DC187Q.pdb	-1.0704292058944702	-1.0753819942474365
5uk2.pdb	5uk2_H_C_DC187E.pdb	-0.41648244857788086	0.20959700644016266
5uk2.pdb	5uk2_H_C_DC187G.pdb	-1.1003838777542114	0.14612899720668793
5uk2.pdb	5uk2_H_C_DC187H.pdb	-0.9290201663970947	-1.2937300205230713
5uk2.pdb	5uk2_H_C_DC187I.pdb	-0.8510711193084717	-0.2617419958114624
5uk2.pdb	5uk2_H_C_DC187L.pdb	-0.9135833978652954	0.6758990287780762
5uk2.pdb	5uk2_H_C_DC187K.pdb	-0.791130542755127	-1.7147010564804077
5uk2.pdb	5uk2_H_C_DC187M.pdb	-0.6907384395599365	0.3140920102596283
5uk2.pdb	5uk2_H_C_DC187F.pdb	-0.4928469657897949	0.9691190123558044
5uk2.pdb	5uk2_H_C_DC187P.pdb	-0.9314517974853516	-0.6011300086975098
5uk2.pdb	5uk2_H_C_DC187S.pdb	-1.2215148210525513	0.19305600225925446
5uk2.pdb	5uk2_H_C_DC187T.pdb	-1.0229049921035767	0.3178269863128662
5uk2.pdb	5uk2_H_C_DC187W.pdb	-1.116702914237976	-0.3651720881462097
5uk2.pdb	5uk2_H_C_DC187Y.pdb	-0.11139015853404999	1.730808973312378
5uk2.pdb	5uk2_H_C_DC187V.pdb	-0.7353671789169312	-0.568585991859436
5uk2.pdb	5uk2_H_C_AC190R.pdb	-0.30031880736351013	-1.7845410108566284
5uk2.pdb	5uk2_H_C_AC190N.pdb	-0.4650377035140991	-0.23280300199985504
5uk2.pdb	5uk2_H_C_AC190D.pdb	-0.7991552352905273	-2.0274410247802734
5uk2.pdb	5uk2_H_C_AC190C.pdb	0.01645997166633606	0.5891219973564148
5uk2.pdb	5uk2_H_C_AC190Q.pdb	0.06198200583457947	0.5196869969367981
5uk2.pdb	5uk2_H_C_AC190E.pdb	0.03213593363761902	0.8138489723205566
5uk2.pdb	5uk2_H_C_AC190G.pdb	-0.32968220114707947	-0.8368930220603943
5uk2.pdb	5uk2_H_C_AC190H.pdb	0.1752636730670929	0.4349899888038635
5uk2.pdb	5uk2_H_C_AC190I.pdb	-0.4770583510398865	-0.1779160052537918
5uk2.pdb	5uk2_H_C_AC190L.pdb	0.2938378155231476	1.0239289999008179
5uk2.pdb	5uk2_H_C_AC190K.pdb	-0.15709759294986725	0.01568399928510189
5uk2.pdb	5uk2_H_C_AC190M.pdb	0.39116063714027405	1.1345289945602417
5uk2.pdb	5uk2_H_C_AC190F.pdb	0.34742555022239685	0.43606799840927124
5uk2.pdb	5uk2_H_C_AC190P.pdb	-0.29845669865608215	-0.7003819942474365
5uk2.pdb	5uk2_H_C_AC190S.pdb	-0.6483409404754639	0.33511799573898315
5uk2.pdb	5uk2_H_C_AC190T.pdb	-1.0290100574493408	-0.4745051860809326
5uk2.pdb	5uk2_H_C_AC190W.pdb	0.5593348741531372	0.5074520111083984
5uk2.pdb	5uk2_H_C_AC190Y.pdb	0.16131609678268433	0.13337400555610657
5uk2.pdb	5uk2_H_C_AC190V.pdb	-0.6778502464294434	-0.3525483012199402
5uk2.pdb	5uk2_H_C_LC191A.pdb	-0.5964444875717163	-1.0347809791564941
5uk2.pdb	5uk2_H_C_LC191R.pdb	-0.6260349750518799	1.180148959159851
5uk2.pdb	5uk2_H_C_LC191N.pdb	-0.623226523399353	-0.8136389851570129
5uk2.pdb	5uk2_H_C_LC191D.pdb	-0.9617482423782349	-2.0540409088134766
5uk2.pdb	5uk2_H_C_LC191C.pdb	-0.5372167825698853	-0.5242170095443726
5uk2.pdb	5uk2_H_C_LC191Q.pdb	-0.3493325114250183	-0.3920476734638214
5uk2.pdb	5uk2_H_C_LC191E.pdb	-0.9108840227127075	-1.0249220132827759
5uk2.pdb	5uk2_H_C_LC191G.pdb	-0.6630392074584961	-1.5212810039520264
5uk2.pdb	5uk2_H_C_LC191H.pdb	0.03808984160423279	0.2816999852657318
5uk2.pdb	5uk2_H_C_LC191I.pdb	-0.547063946723938	-0.24852000176906586
5uk2.pdb	5uk2_H_C_LC191K.pdb	-0.6124331951141357	-0.6271340250968933
5uk2.pdb	5uk2_H_C_LC191M.pdb	-0.8417903184890747	0.5016980171203613
5uk2.pdb	5uk2_H_C_LC191F.pdb	0.6335831880569458	1.4987889528274536
5uk2.pdb	5uk2_H_C_LC191P.pdb	-0.6420680284500122	-1.5859910249710083
5uk2.pdb	5uk2_H_C_LC191S.pdb	-0.8126860857009888	-1.471081018447876
5uk2.pdb	5uk2_H_C_LC191T.pdb	-0.5562101006507874	-0.4067956209182739
5uk2.pdb	5uk2_H_C_LC191W.pdb	0.5119357109069824	2.1438989639282227
5uk2.pdb	5uk2_H_C_LC191Y.pdb	0.2187662124633789	0.8986089825630188
5uk2.pdb	5uk2_H_C_LC191V.pdb	-0.7059186697006226	-0.6182680130004883
5uk2.pdb	5uk2_H_C_KC219A.pdb	-0.21731850504875183	-0.17106600105762482
5uk2.pdb	5uk2_H_C_KC219R.pdb	-0.3387352228164673	-0.242234006524086
5uk2.pdb	5uk2_H_C_KC219N.pdb	-0.3857195973396301	-0.04690200090408325
5uk2.pdb	5uk2_H_C_KC219D.pdb	-0.5567001104354858	-0.0009200000204145908
5uk2.pdb	5uk2_H_C_KC219C.pdb	-0.03823871910572052	-0.21990199387073517
5uk2.pdb	5uk2_H_C_KC219Q.pdb	-0.4459797143936157	-0.2226170003414154
5uk2.pdb	5uk2_H_C_KC219E.pdb	-0.3846350610256195	-0.011597000062465668
5uk2.pdb	5uk2_H_C_KC219G.pdb	-0.27343493700027466	-0.04639900103211403
5uk2.pdb	5uk2_H_C_KC219H.pdb	-0.09088975191116333	-0.016196999698877335
5uk2.pdb	5uk2_H_C_KC219I.pdb	-0.09122291207313538	-0.011168000288307667
5uk2.pdb	5uk2_H_C_KC219L.pdb	0.08204790949821472	0.11275000125169754
5uk2.pdb	5uk2_H_C_KC219M.pdb	-0.4983829855918884	0.021323999390006065
5uk2.pdb	5uk2_H_C_KC219F.pdb	-0.21740654110908508	-0.0238489992916584
5uk2.pdb	5uk2_H_C_KC219P.pdb	0.09315934777259827	-0.06907299906015396
5uk2.pdb	5uk2_H_C_KC219S.pdb	-0.40064990520477295	-0.10662200301885605
5uk2.pdb	5uk2_H_C_KC219T.pdb	-0.2534714341163635	-0.0025239998940378428
5uk2.pdb	5uk2_H_C_KC219W.pdb	-0.12595728039741516	-0.21747399866580963
5uk2.pdb	5uk2_H_C_KC219Y.pdb	-0.47583600878715515	-0.013013999909162521
5uk2.pdb	5uk2_H_C_KC219V.pdb	0.03287625312805176	-0.002893999917432666
5uk2.pdb	5uk2_H_C_DC222A.pdb	0.07061025500297546	-0.1869339942932129
5uk2.pdb	5uk2_H_C_DC222R.pdb	-0.08665308356285095	-0.22555400431156158
5uk2.pdb	5uk2_H_C_DC222N.pdb	-0.20038652420043945	-0.16935299336910248
5uk2.pdb	5uk2_H_C_DC222C.pdb	0.28273555636405945	0.1195409968495369
5uk2.pdb	5uk2_H_C_DC222Q.pdb	-0.21263772249221802	-0.15046699345111847
5uk2.pdb	5uk2_H_C_DC222E.pdb	-0.30695071816444397	-0.03605400025844574
5uk2.pdb	5uk2_H_C_DC222G.pdb	-0.12696214020252228	-0.06707599759101868
5uk2.pdb	5uk2_H_C_DC222H.pdb	-0.057407453656196594	-0.15075500309467316
5uk2.pdb	5uk2_H_C_DC222I.pdb	-0.07032352685928345	-0.21957500278949738
5uk2.pdb	5uk2_H_C_DC222L.pdb	-0.3729284703731537	-0.18060800433158875
5uk2.pdb	5uk2_H_C_DC222K.pdb	-0.1812942624092102	-0.21824899315834045
5uk2.pdb	5uk2_H_C_DC222M.pdb	0.08778917789459229	0.06625600159168243
5uk2.pdb	5uk2_H_C_DC222F.pdb	-0.028307586908340454	1.0274989604949951
5uk2.pdb	5uk2_H_C_DC222P.pdb	-0.31541699171066284	-0.13055799901485443
5uk2.pdb	5uk2_H_C_DC222S.pdb	-0.216913640499115	-0.18580999970436096
5uk2.pdb	5uk2_H_C_DC222T.pdb	-0.23676258325576782	-0.3301897943019867
5uk2.pdb	5uk2_H_C_DC222W.pdb	0.46869441866874695	0.8252789974212646
5uk2.pdb	5uk2_H_C_DC222Y.pdb	-0.22559982538223267	0.6824390292167664
5uk2.pdb	5uk2_H_C_DC222V.pdb	0.5960416793823242	-0.10228600353002548
5uk2.pdb	5uk2_H_C_RC223A.pdb	0.18959733843803406	0.0817129984498024
5uk2.pdb	5uk2_H_C_RC223N.pdb	0.06262844800949097	0.28156399726867676
5uk2.pdb	5uk2_H_C_RC223D.pdb	0.003519982099533081	1.0110490322113037
5uk2.pdb	5uk2_H_C_RC223C.pdb	0.04270598292350769	1.5414190292358398
5uk2.pdb	5uk2_H_C_RC223Q.pdb	-0.14400999248027802	0.18453599512577057
5uk2.pdb	5uk2_H_C_RC223E.pdb	-0.055089548230171204	1.5295790433883667
5uk2.pdb	5uk2_H_C_RC223G.pdb	0.013000547885894775	0.45728299021720886
5uk2.pdb	5uk2_H_C_RC223H.pdb	-0.02580028772354126	0.9972190260887146
5uk2.pdb	5uk2_H_C_RC223I.pdb	0.03546857833862305	0.6249390244483948
5uk2.pdb	5uk2_H_C_RC223L.pdb	0.04648277163505554	1.405379056930542
5uk2.pdb	5uk2_H_C_RC223K.pdb	0.3130801022052765	0.9299589991569519
5uk2.pdb	5uk2_H_C_RC223M.pdb	0.46794411540031433	0.4222930073738098
5uk2.pdb	5uk2_H_C_RC223F.pdb	0.47682973742485046	0.5107219815254211
5uk2.pdb	5uk2_H_C_RC223P.pdb	-0.3570553660392761	0.17259499430656433
5uk2.pdb	5uk2_H_C_RC223S.pdb	-0.02658623456954956	0.4468980133533478
5uk2.pdb	5uk2_H_C_RC223T.pdb	-0.07134395837783813	0.7003089785575867
5uk2.pdb	5uk2_H_C_RC223W.pdb	-1.6100414991378784	-0.07008299976587296
5uk2.pdb	5uk2_H_C_RC223Y.pdb	0.4391500651836395	-0.3246507942676544
5uk2.pdb	5uk2_H_C_RC223V.pdb	0.21062049269676208	0.7950090169906616
5uk2.pdb	5uk2_H_C_EC224A.pdb	-0.09569904208183289	-0.15389400720596313
5uk2.pdb	5uk2_H_C_EC224R.pdb	0.01965656876564026	0.19294199347496033
5uk2.pdb	5uk2_H_C_EC224N.pdb	0.24076148867607117	0.8160290122032166
5uk2.pdb	5uk2_H_C_EC224D.pdb	-0.05078043043613434	-0.02142699994146824
5uk2.pdb	5uk2_H_C_EC224C.pdb	-0.4436477720737457	0.03208300098776817
5uk2.pdb	5uk2_H_C_EC224Q.pdb	-0.23530976474285126	0.03232499957084656
5uk2.pdb	5uk2_H_C_EC224G.pdb	-0.11048413813114166	0.1826770007610321
5uk2.pdb	5uk2_H_C_EC224H.pdb	0.3372398316860199	-0.1676499992609024
5uk2.pdb	5uk2_H_C_EC224I.pdb	0.14226281642913818	0.4069109857082367
5uk2.pdb	5uk2_H_C_EC224L.pdb	0.10885712504386902	0.46852201223373413
5uk2.pdb	5uk2_H_C_EC224K.pdb	-0.10773633420467377	0.3056890070438385
5uk2.pdb	5uk2_H_C_EC224M.pdb	0.34373751282691956	0.6621789932250977
5uk2.pdb	5uk2_H_C_EC224F.pdb	-0.14357483386993408	0.05200599879026413
5uk2.pdb	5uk2_H_C_EC224P.pdb	0.00635179877281189	-0.14395000040531158
5uk2.pdb	5uk2_H_C_EC224S.pdb	-0.2665773630142212	-0.006060999818146229
5uk2.pdb	5uk2_H_C_EC224T.pdb	-0.2488378882408142	0.1731089949607849
5uk2.pdb	5uk2_H_C_EC224W.pdb	0.19414964318275452	-0.49588510394096375
5uk2.pdb	5uk2_H_C_EC224Y.pdb	-0.2760345935821533	-0.11867000162601471
5uk2.pdb	5uk2_H_C_EC224V.pdb	0.07612001895904541	0.5727019906044006
7tp3.pdb	7tp3_HL_Z_EH33A.pdb	-0.3785589635372162	-0.3847000002861023
7tp3.pdb	7tp3_HL_Z_EH33R.pdb	-0.8802156448364258	-1.389299988746643
7tp3.pdb	7tp3_HL_Z_EH33N.pdb	-0.7391961812973022	-0.5598999857902527
7tp3.pdb	7tp3_HL_Z_EH33D.pdb	-0.6520020961761475	-0.8651999831199646
7tp3.pdb	7tp3_HL_Z_EH33C.pdb	-0.7420477867126465	-0.33880001306533813
7tp3.pdb	7tp3_HL_Z_EH33Q.pdb	-0.4900079369544983	-0.23080000281333923
7tp3.pdb	7tp3_HL_Z_EH33G.pdb	-0.47129857540130615	-0.535099983215332
7tp3.pdb	7tp3_HL_Z_EH33H.pdb	-1.2978399991989136	-2.999850034713745
7tp3.pdb	7tp3_HL_Z_EH33I.pdb	-0.8509100675582886	1.8245999813079834
7tp3.pdb	7tp3_HL_Z_EH33L.pdb	-0.6578007936477661	0.17579999566078186
7tp3.pdb	7tp3_HL_Z_EH33K.pdb	-0.6118583679199219	-2.1289000511169434
7tp3.pdb	7tp3_HL_Z_EH33M.pdb	-0.5904473066329956	-0.3395000100135803
7tp3.pdb	7tp3_HL_Z_EH33F.pdb	-1.8602890968322754	0.36309999227523804
7tp3.pdb	7tp3_HL_Z_EH33P.pdb	-0.31619980931282043	0.057999998331069946
7tp3.pdb	7tp3_HL_Z_EH33S.pdb	-0.670452356338501	-0.5437999963760376
7tp3.pdb	7tp3_HL_Z_EH33T.pdb	-0.8491431474685669	-0.18490000069141388
7tp3.pdb	7tp3_HL_Z_EH33W.pdb	-1.7033611536026	-0.7477999925613403
7tp3.pdb	7tp3_HL_Z_EH33Y.pdb	-1.8395267724990845	-0.6597999930381775
7tp3.pdb	7tp3_HL_Z_EH33V.pdb	-0.6972894668579102	0.3082999885082245
7tp3.pdb	7tp3_HL_Z_SH52A.pdb	-0.5554372072219849	0.5843999981880188
7tp3.pdb	7tp3_HL_Z_SH52R.pdb	-3.325692892074585	-1.9875999689102173
7tp3.pdb	7tp3_HL_Z_SH52N.pdb	-0.7187581062316895	0.23849999904632568
7tp3.pdb	7tp3_HL_Z_SH52D.pdb	-0.9071149826049805	0.14890000224113464
7tp3.pdb	7tp3_HL_Z_SH52C.pdb	-0.16876398026943207	-0.35370001196861267
7tp3.pdb	7tp3_HL_Z_SH52Q.pdb	-6.4710283279418945	-7.186649799346924
7tp3.pdb	7tp3_HL_Z_SH52E.pdb	-1.6555519104003906	-1.479099988937378
7tp3.pdb	7tp3_HL_Z_SH52G.pdb	-0.629989743232727	-1.2030999660491943
7tp3.pdb	7tp3_HL_Z_SH52H.pdb	-2.689840078353882	-0.4571000039577484
7tp3.pdb	7tp3_HL_Z_SH52I.pdb	-3.2446703910827637	-3.256809949874878
7tp3.pdb	7tp3_HL_Z_SH52L.pdb	-0.2862336039543152	0.4657999873161316
7tp3.pdb	7tp3_HL_Z_SH52K.pdb	-1.3854082822799683	-0.9097999930381775
7tp3.pdb	7tp3_HL_Z_SH52M.pdb	-1.2364495992660522	0.23880000412464142
7tp3.pdb	7tp3_HL_Z_SH52F.pdb	-1.4576774835586548	-0.8629000186920166
7tp3.pdb	7tp3_HL_Z_SH52P.pdb	-0.9313421249389648	-0.6474000215530396
7tp3.pdb	7tp3_HL_Z_SH52T.pdb	-0.49796462059020996	-1.7204999923706055
7tp3.pdb	7tp3_HL_Z_SH52W.pdb	-1.6422183513641357	-3.8437299728393555
7tp3.pdb	7tp3_HL_Z_SH52Y.pdb	-4.659149169921875	-4.698110103607178
7tp3.pdb	7tp3_HL_Z_SH52V.pdb	-0.17568302154541016	-1.0687999725341797
7tp3.pdb	7tp3_HL_Z_EH53A.pdb	0.08809563517570496	1.3336000442504883
7tp3.pdb	7tp3_HL_Z_EH53R.pdb	0.13484078645706177	0.885200023651123
7tp3.pdb	7tp3_HL_Z_EH53N.pdb	-0.13745424151420593	1.5872999429702759
7tp3.pdb	7tp3_HL_Z_EH53D.pdb	0.05461856722831726	1.0289000272750854
7tp3.pdb	7tp3_HL_Z_EH53C.pdb	-0.10244087874889374	1.3070000410079956
7tp3.pdb	7tp3_HL_Z_EH53Q.pdb	-0.26185861229896545	1.6916999816894531
7tp3.pdb	7tp3_HL_Z_EH53G.pdb	-0.04960222542285919	1.6552000045776367
7tp3.pdb	7tp3_HL_Z_EH53H.pdb	0.5159697532653809	1.3355000019073486
7tp3.pdb	7tp3_HL_Z_EH53I.pdb	0.2723747789859772	0.9244999885559082
7tp3.pdb	7tp3_HL_Z_EH53L.pdb	0.4758009612560272	0.4602999985218048
7tp3.pdb	7tp3_HL_Z_EH53K.pdb	-0.005740046501159668	1.3005000352859497
7tp3.pdb	7tp3_HL_Z_EH53M.pdb	0.06300106644630432	0.7106000185012817
7tp3.pdb	7tp3_HL_Z_EH53F.pdb	1.0881444215774536	2.798099994659424
7tp3.pdb	7tp3_HL_Z_EH53P.pdb	0.2719569504261017	2.7088000774383545
7tp3.pdb	7tp3_HL_Z_EH53S.pdb	-0.017904192209243774	1.5307999849319458
7tp3.pdb	7tp3_HL_Z_EH53T.pdb	0.022754043340682983	1.4270000457763672
7tp3.pdb	7tp3_HL_Z_EH53W.pdb	0.7222397327423096	2.201200008392334
7tp3.pdb	7tp3_HL_Z_EH53Y.pdb	1.3287032842636108	3.3322999477386475
7tp3.pdb	7tp3_HL_Z_EH53V.pdb	0.2315571904182434	1.406000018119812
7tp3.pdb	7tp3_HL_Z_SH54A.pdb	-0.27965790033340454	0.16539999842643738
7tp3.pdb	7tp3_HL_Z_SH54R.pdb	0.13993054628372192	0.8378999829292297
7tp3.pdb	7tp3_HL_Z_SH54N.pdb	-0.21971291303634644	1.1335999965667725
7tp3.pdb	7tp3_HL_Z_SH54D.pdb	-0.3023698925971985	-0.4318999946117401
7tp3.pdb	7tp3_HL_Z_SH54C.pdb	-0.14982765913009644	0.1151999980211258
7tp3.pdb	7tp3_HL_Z_SH54Q.pdb	-0.0951743870973587	0.9610999822616577
7tp3.pdb	7tp3_HL_Z_SH54E.pdb	-0.2608134150505066	0.1665000021457672
7tp3.pdb	7tp3_HL_Z_SH54G.pdb	-0.38456588983535767	0.21610000729560852
7tp3.pdb	7tp3_HL_Z_SH54H.pdb	0.22672805190086365	1.0936000347137451
7tp3.pdb	7tp3_HL_Z_SH54I.pdb	0.1847958266735077	0.3183000087738037
7tp3.pdb	7tp3_HL_Z_SH54L.pdb	0.0681178867816925	0.3384000062942505
7tp3.pdb	7tp3_HL_Z_SH54K.pdb	-0.04372648894786835	0.41449999809265137
7tp3.pdb	7tp3_HL_Z_SH54M.pdb	0.5071775913238525	0.2791999876499176
7tp3.pdb	7tp3_HL_Z_SH54F.pdb	0.5998573303222656	1.0740000009536743
7tp3.pdb	7tp3_HL_Z_SH54P.pdb	0.343537300825119	0.10450000315904617
7tp3.pdb	7tp3_HL_Z_SH54T.pdb	-0.3011895418167114	-0.26080000400543213
7tp3.pdb	7tp3_HL_Z_SH54W.pdb	0.29121503233909607	0.21719999611377716
7tp3.pdb	7tp3_HL_Z_SH54Y.pdb	1.0397000312805176	1.0406999588012695
7tp3.pdb	7tp3_HL_Z_SH54V.pdb	0.18841823935508728	0.10140000283718109
7tp3.pdb	7tp3_HL_Z_AH56R.pdb	0.6307582855224609	3.161600112915039
7tp3.pdb	7tp3_HL_Z_AH56N.pdb	-0.5061948895454407	0.6643000245094299
7tp3.pdb	7tp3_HL_Z_AH56D.pdb	-1.0873955488204956	-0.6061000227928162
7tp3.pdb	7tp3_HL_Z_AH56C.pdb	-0.6658726334571838	-0.49059998989105225
7tp3.pdb	7tp3_HL_Z_AH56Q.pdb	-0.10012701153755188	0.7735999822616577
7tp3.pdb	7tp3_HL_Z_AH56E.pdb	-0.8482027053833008	0.08479999750852585
7tp3.pdb	7tp3_HL_Z_AH56G.pdb	-0.4871288537979126	-0.6068999767303467
7tp3.pdb	7tp3_HL_Z_AH56H.pdb	0.0922132134437561	2.0397000312805176
7tp3.pdb	7tp3_HL_Z_AH56I.pdb	-0.9461103677749634	-0.5979999899864197
7tp3.pdb	7tp3_HL_Z_AH56L.pdb	0.2941109836101532	1.2653000354766846
7tp3.pdb	7tp3_HL_Z_AH56K.pdb	0.019207388162612915	1.5678999423980713
7tp3.pdb	7tp3_HL_Z_AH56M.pdb	0.3369801938533783	-0.23559999465942383
7tp3.pdb	7tp3_HL_Z_AH56F.pdb	0.18309441208839417	1.0825999975204468
7tp3.pdb	7tp3_HL_Z_AH56P.pdb	-0.33067870140075684	0.2766000032424927
7tp3.pdb	7tp3_HL_Z_AH56S.pdb	-0.5671167373657227	-0.9315000176429749
7tp3.pdb	7tp3_HL_Z_AH56T.pdb	-0.4337349534034729	-0.5796999931335449
7tp3.pdb	7tp3_HL_Z_AH56W.pdb	0.2613172233104706	1.3585000038146973
7tp3.pdb	7tp3_HL_Z_AH56Y.pdb	0.14151275157928467	0.8848999738693237
7tp3.pdb	7tp3_HL_Z_AH56V.pdb	0.3713906705379486	0.14730000495910645
7tp3.pdb	7tp3_HL_Z_TH57A.pdb	-0.3560098111629486	-0.9952999949455261
7tp3.pdb	7tp3_HL_Z_TH57R.pdb	-0.7835777997970581	-1.656999945640564
7tp3.pdb	7tp3_HL_Z_TH57N.pdb	0.031183987855911255	-1.3210999965667725
7tp3.pdb	7tp3_HL_Z_TH57D.pdb	-1.1843804121017456	-4.365950107574463
7tp3.pdb	7tp3_HL_Z_TH57C.pdb	-0.18562059104442596	1.3277000188827515
7tp3.pdb	7tp3_HL_Z_TH57Q.pdb	-1.0344172716140747	-1.482100009918213
7tp3.pdb	7tp3_HL_Z_TH57E.pdb	-0.4611356258392334	-1.6991000175476074
7tp3.pdb	7tp3_HL_Z_TH57G.pdb	-0.7576355934143066	-1.9881999492645264
7tp3.pdb	7tp3_HL_Z_TH57H.pdb	-12.384227752685547	-11.351594924926758
7tp3.pdb	7tp3_HL_Z_TH57I.pdb	0.6385706663131714	0.5408999919891357
7tp3.pdb	7tp3_HL_Z_TH57L.pdb	-1.612449049949646	-1.2115999460220337
7tp3.pdb	7tp3_HL_Z_TH57K.pdb	-0.2180950790643692	-2.295490026473999
7tp3.pdb	7tp3_HL_Z_TH57M.pdb	0.5491650104522705	0.7257000207901001
7tp3.pdb	7tp3_HL_Z_TH57F.pdb	-9.4497652053833	-10.34628963470459
7tp3.pdb	7tp3_HL_Z_TH57P.pdb	-0.33672797679901123	-0.3481999933719635
7tp3.pdb	7tp3_HL_Z_TH57S.pdb	-0.31907305121421814	-0.9333999752998352
7tp3.pdb	7tp3_HL_Z_TH57W.pdb	-11.994604110717773	-16.350309371948242
7tp3.pdb	7tp3_HL_Z_TH57Y.pdb	-6.551779270172119	-8.913370132446289
7tp3.pdb	7tp3_HL_Z_TH57V.pdb	-2.426943302154541	-2.4712700843811035
7tp3.pdb	7tp3_HL_Z_DH62A.pdb	0.07212379574775696	0.1290999948978424
7tp3.pdb	7tp3_HL_Z_DH62R.pdb	0.07157683372497559	0.6809999942779541
7tp3.pdb	7tp3_HL_Z_DH62N.pdb	0.014687865972518921	0.14010000228881836
7tp3.pdb	7tp3_HL_Z_DH62C.pdb	0.07215607166290283	0.03590000048279762
7tp3.pdb	7tp3_HL_Z_DH62Q.pdb	-0.08214877545833588	1.346500039100647
7tp3.pdb	7tp3_HL_Z_DH62E.pdb	0.08909735083580017	0.10520000010728836
7tp3.pdb	7tp3_HL_Z_DH62G.pdb	0.00639459490776062	0.14339999854564667
7tp3.pdb	7tp3_HL_Z_DH62H.pdb	0.10093739628791809	1.2812000513076782
7tp3.pdb	7tp3_HL_Z_DH62I.pdb	0.24513676762580872	0.05209999904036522
7tp3.pdb	7tp3_HL_Z_DH62L.pdb	0.5281631946563721	0.6335999965667725
7tp3.pdb	7tp3_HL_Z_DH62K.pdb	0.13179001212120056	0.6567999720573425
7tp3.pdb	7tp3_HL_Z_DH62M.pdb	0.49317750334739685	0.6589000225067139
7tp3.pdb	7tp3_HL_Z_DH62F.pdb	0.6111916303634644	1.6229000091552734
7tp3.pdb	7tp3_HL_Z_DH62P.pdb	0.164044588804245	0.14740000665187836
7tp3.pdb	7tp3_HL_Z_DH62S.pdb	-0.10113462805747986	0.04360000044107437
7tp3.pdb	7tp3_HL_Z_DH62T.pdb	0.11621704697608948	0.037300001829862595
7tp3.pdb	7tp3_HL_Z_DH62W.pdb	0.38840946555137634	0.5482000112533569
7tp3.pdb	7tp3_HL_Z_DH62Y.pdb	0.4439563453197479	1.5491000413894653
7tp3.pdb	7tp3_HL_Z_DH62V.pdb	0.2904023826122284	0.041099999099969864
7tp3.pdb	7tp3_HL_Z_KH65A.pdb	-0.34552812576293945	0.4178999960422516
7tp3.pdb	7tp3_HL_Z_KH65R.pdb	0.05194762349128723	0.738099992275238
7tp3.pdb	7tp3_HL_Z_KH65N.pdb	-0.5729549527168274	0.16680000722408295
7tp3.pdb	7tp3_HL_Z_KH65D.pdb	-0.5215997695922852	0.3560999929904938
7tp3.pdb	7tp3_HL_Z_KH65C.pdb	-0.31666040420532227	0.34709998965263367
7tp3.pdb	7tp3_HL_Z_KH65Q.pdb	-0.5806028842926025	0.2874000072479248
7tp3.pdb	7tp3_HL_Z_KH65E.pdb	-0.3990216851234436	0.13379999995231628
7tp3.pdb	7tp3_HL_Z_KH65G.pdb	-0.45313382148742676	0.4966000020503998
7tp3.pdb	7tp3_HL_Z_KH65H.pdb	-0.27569693326950073	-0.01810000091791153
7tp3.pdb	7tp3_HL_Z_KH65I.pdb	-0.20339849591255188	0.29440000653266907
7tp3.pdb	7tp3_HL_Z_KH65L.pdb	-0.5368146300315857	0.32030001282691956
7tp3.pdb	7tp3_HL_Z_KH65M.pdb	-0.23028947412967682	0.46720001101493835
7tp3.pdb	7tp3_HL_Z_KH65F.pdb	-0.4854879677295685	0.4424000084400177
7tp3.pdb	7tp3_HL_Z_KH65P.pdb	-0.5425238609313965	0.24310000240802765
7tp3.pdb	7tp3_HL_Z_KH65S.pdb	-0.5509828329086304	0.2084999978542328
7tp3.pdb	7tp3_HL_Z_KH65T.pdb	-0.5204370617866516	0.27250000834465027
7tp3.pdb	7tp3_HL_Z_KH65W.pdb	-0.5448538064956665	0.24240000545978546
7tp3.pdb	7tp3_HL_Z_KH65Y.pdb	0.053849250078201294	0.5004000067710876
7tp3.pdb	7tp3_HL_Z_KH65V.pdb	-0.308492511510849	0.32440000772476196
7tp3.pdb	7tp3_HL_Z_AH108R.pdb	-0.3684993088245392	-0.09650000184774399
7tp3.pdb	7tp3_HL_Z_AH108N.pdb	-0.4101145267486572	-0.41929998993873596
7tp3.pdb	7tp3_HL_Z_AH108D.pdb	-0.4314699172973633	-0.1273999959230423
7tp3.pdb	7tp3_HL_Z_AH108C.pdb	-0.4357645511627197	-0.0357000008225441
7tp3.pdb	7tp3_HL_Z_AH108Q.pdb	-0.3106272220611572	-0.07039999961853027
7tp3.pdb	7tp3_HL_Z_AH108E.pdb	-0.39177489280700684	0.058400001376867294
7tp3.pdb	7tp3_HL_Z_AH108G.pdb	-0.2684735953807831	-0.028699999675154686
7tp3.pdb	7tp3_HL_Z_AH108H.pdb	-0.18459859490394592	-0.07649999856948853
7tp3.pdb	7tp3_HL_Z_AH108I.pdb	-0.12382295727729797	0.01720000058412552
7tp3.pdb	7tp3_HL_Z_AH108L.pdb	0.13153016567230225	0.2029999941587448
7tp3.pdb	7tp3_HL_Z_AH108K.pdb	-0.2709507644176483	-0.03819999843835831
7tp3.pdb	7tp3_HL_Z_AH108M.pdb	0.13790160417556763	0.4690000116825104
7tp3.pdb	7tp3_HL_Z_AH108F.pdb	0.08903411030769348	-0.054099999368190765
7tp3.pdb	7tp3_HL_Z_AH108P.pdb	-0.125093013048172	-0.029200000688433647
7tp3.pdb	7tp3_HL_Z_AH108S.pdb	-0.4738827645778656	-0.03420000150799751
7tp3.pdb	7tp3_HL_Z_AH108T.pdb	-0.44605278968811035	-0.08550000190734863
7tp3.pdb	7tp3_HL_Z_AH108W.pdb	0.7657532691955566	0.4221999943256378
7tp3.pdb	7tp3_HL_Z_AH108Y.pdb	0.3538460433483124	0.054999999701976776
7tp3.pdb	7tp3_HL_Z_AH108V.pdb	-0.1091596931219101	-0.04010000079870224
7tp3.pdb	7tp3_HL_Z_AH109R.pdb	-0.21870887279510498	-0.4620000123977661
7tp3.pdb	7tp3_HL_Z_AH109N.pdb	-0.10655845701694489	0.22689999639987946
7tp3.pdb	7tp3_HL_Z_AH109D.pdb	-0.040420353412628174	0.37389999628067017
7tp3.pdb	7tp3_HL_Z_AH109C.pdb	-0.3541013300418854	0.1200999990105629
7tp3.pdb	7tp3_HL_Z_AH109Q.pdb	-0.5372472405433655	0.06159999966621399
7tp3.pdb	7tp3_HL_Z_AH109E.pdb	-0.03671714663505554	-0.15850000083446503
7tp3.pdb	7tp3_HL_Z_AH109G.pdb	-0.5768172740936279	-0.8120999932289124
7tp3.pdb	7tp3_HL_Z_AH109H.pdb	-0.317471444606781	-0.48910000920295715
7tp3.pdb	7tp3_HL_Z_AH109I.pdb	0.5985106229782104	0.42100000381469727
7tp3.pdb	7tp3_HL_Z_AH109L.pdb	0.44815048575401306	0.8496000170707703
7tp3.pdb	7tp3_HL_Z_AH109K.pdb	-0.4075726866722107	-0.5016000270843506
7tp3.pdb	7tp3_HL_Z_AH109M.pdb	0.7926164865493774	1.4163000583648682
7tp3.pdb	7tp3_HL_Z_AH109F.pdb	0.5733650922775269	0.7552000284194946
7tp3.pdb	7tp3_HL_Z_AH109P.pdb	-0.36655986309051514	0.15629999339580536
7tp3.pdb	7tp3_HL_Z_AH109S.pdb	-0.437738835811615	-0.6118000149726868
7tp3.pdb	7tp3_HL_Z_AH109T.pdb	-0.21033897995948792	-0.3203999996185303
7tp3.pdb	7tp3_HL_Z_AH109W.pdb	0.5417442321777344	0.4088999927043915
7tp3.pdb	7tp3_HL_Z_AH109Y.pdb	0.2774941623210907	0.3057999908924103
7tp3.pdb	7tp3_HL_Z_AH109V.pdb	0.22723525762557983	0.4034999907016754
7tp3.pdb	7tp3_HL_Z_TH110A.pdb	0.07550859451293945	0.4490000009536743
7tp3.pdb	7tp3_HL_Z_TH110R.pdb	-0.0022561848163604736	0.6751000285148621
7tp3.pdb	7tp3_HL_Z_TH110N.pdb	0.2217271625995636	1.0662000179290771
7tp3.pdb	7tp3_HL_Z_TH110D.pdb	-0.41884976625442505	-0.19609999656677246
7tp3.pdb	7tp3_HL_Z_TH110C.pdb	0.29957136511802673	0.21490000188350677
7tp3.pdb	7tp3_HL_Z_TH110Q.pdb	0.34973499178886414	0.3149000108242035
7tp3.pdb	7tp3_HL_Z_TH110E.pdb	0.20538648962974548	0.225600004196167
7tp3.pdb	7tp3_HL_Z_TH110G.pdb	0.22874847054481506	-0.007899999618530273
7tp3.pdb	7tp3_HL_Z_TH110H.pdb	0.669865608215332	1.8004000186920166
7tp3.pdb	7tp3_HL_Z_TH110I.pdb	0.22107279300689697	0.251800000667572
7tp3.pdb	7tp3_HL_Z_TH110L.pdb	0.10692057013511658	0.6266999840736389
7tp3.pdb	7tp3_HL_Z_TH110K.pdb	0.28580841422080994	0.48809999227523804
7tp3.pdb	7tp3_HL_Z_TH110M.pdb	0.2854413092136383	0.4659999907016754
7tp3.pdb	7tp3_HL_Z_TH110F.pdb	0.40293797850608826	0.6628000140190125
7tp3.pdb	7tp3_HL_Z_TH110P.pdb	-1.007807970046997	0.4767000079154968
7tp3.pdb	7tp3_HL_Z_TH110S.pdb	-0.26551270484924316	0.023499999195337296
7tp3.pdb	7tp3_HL_Z_TH110W.pdb	-0.07686662673950195	0.4991999864578247
7tp3.pdb	7tp3_HL_Z_TH110Y.pdb	0.22383081912994385	0.607699990272522
7tp3.pdb	7tp3_HL_Z_TH110V.pdb	0.3992407023906708	0.47780001163482666
7tp3.pdb	7tp3_HL_Z_SH111A.pdb	-0.35010436177253723	0.07829999923706055
7tp3.pdb	7tp3_HL_Z_SH111R.pdb	-0.3310229182243347	1.2723000049591064
7tp3.pdb	7tp3_HL_Z_SH111N.pdb	-0.48166799545288086	0.7958999872207642
7tp3.pdb	7tp3_HL_Z_SH111D.pdb	0.1854758858680725	0.3546999990940094
7tp3.pdb	7tp3_HL_Z_SH111C.pdb	-0.4937741756439209	0.5849999785423279
7tp3.pdb	7tp3_HL_Z_SH111Q.pdb	-0.16336742043495178	0.711899995803833
7tp3.pdb	7tp3_HL_Z_SH111E.pdb	0.6776540279388428	1.2555999755859375
7tp3.pdb	7tp3_HL_Z_SH111G.pdb	-0.4775487184524536	-0.49410000443458557
7tp3.pdb	7tp3_HL_Z_SH111H.pdb	-0.7388815879821777	-0.2687000036239624
7tp3.pdb	7tp3_HL_Z_SH111I.pdb	-0.43227460980415344	0.6399999856948853
7tp3.pdb	7tp3_HL_Z_SH111L.pdb	-0.22482609748840332	0.9502000212669373
7tp3.pdb	7tp3_HL_Z_SH111K.pdb	-0.5496813058853149	0.2736000120639801
7tp3.pdb	7tp3_HL_Z_SH111M.pdb	-0.23149043321609497	0.697700023651123
7tp3.pdb	7tp3_HL_Z_SH111F.pdb	-0.9936383962631226	0.428600013256073
7tp3.pdb	7tp3_HL_Z_SH111P.pdb	-0.42754074931144714	-0.41609999537467957
7tp3.pdb	7tp3_HL_Z_SH111T.pdb	-0.6198492050170898	0.5264000296592712
7tp3.pdb	7tp3_HL_Z_SH111W.pdb	-4.770530700683594	-1.7426999807357788
7tp3.pdb	7tp3_HL_Z_SH111Y.pdb	-3.136258125305176	-0.40849998593330383
7tp3.pdb	7tp3_HL_Z_SH111V.pdb	-0.34067779779434204	0.9629999995231628
7tp3.pdb	7tp3_HL_Z_YH112A.pdb	-0.09864962100982666	0.6758999824523926
7tp3.pdb	7tp3_HL_Z_YH112R.pdb	-0.4739738702774048	1.1584999561309814
7tp3.pdb	7tp3_HL_Z_YH112N.pdb	-0.5163544416427612	-0.349700003862381
7tp3.pdb	7tp3_HL_Z_YH112D.pdb	-0.9386333227157593	-1.5152000188827515
7tp3.pdb	7tp3_HL_Z_YH112C.pdb	-0.1648625284433365	-0.026100000366568565
7tp3.pdb	7tp3_HL_Z_YH112Q.pdb	-0.26436901092529297	0.9325000047683716
7tp3.pdb	7tp3_HL_Z_YH112E.pdb	-0.6748734712600708	-0.8647000193595886
7tp3.pdb	7tp3_HL_Z_YH112G.pdb	0.09667366743087769	-0.24079999327659607
7tp3.pdb	7tp3_HL_Z_YH112H.pdb	0.15004488825798035	0.9689000248908997
7tp3.pdb	7tp3_HL_Z_YH112I.pdb	0.1375010907649994	-0.001500000013038516
7tp3.pdb	7tp3_HL_Z_YH112L.pdb	-0.06572948396205902	0.07509999722242355
7tp3.pdb	7tp3_HL_Z_YH112K.pdb	0.11082515120506287	0.2069000005722046
7tp3.pdb	7tp3_HL_Z_YH112M.pdb	0.2067447006702423	-0.20340000092983246
7tp3.pdb	7tp3_HL_Z_YH112F.pdb	0.2452087700366974	0.2393999993801117
7tp3.pdb	7tp3_HL_Z_YH112P.pdb	0.6374613046646118	-0.15309999883174896
7tp3.pdb	7tp3_HL_Z_YH112S.pdb	-0.3535265326499939	-0.46299999952316284
7tp3.pdb	7tp3_HL_Z_YH112T.pdb	-0.4391603171825409	-0.5511000156402588
7tp3.pdb	7tp3_HL_Z_YH112W.pdb	0.2618550956249237	1.8102999925613403
7tp3.pdb	7tp3_HL_Z_YH112V.pdb	0.15738257765769958	-0.04149999842047691
7tp3.pdb	7tp3_HL_Z_YL32A.pdb	-0.7863495349884033	-1.8657000064849854
7tp3.pdb	7tp3_HL_Z_YL32R.pdb	-1.048014521598816	-1.7517999410629272
7tp3.pdb	7tp3_HL_Z_YL32N.pdb	-1.0380779504776	-1.6908999681472778
7tp3.pdb	7tp3_HL_Z_YL32D.pdb	-0.8983752727508545	-2.1849000453948975
7tp3.pdb	7tp3_HL_Z_YL32C.pdb	-0.8775308132171631	-1.5622999668121338
7tp3.pdb	7tp3_HL_Z_YL32Q.pdb	-1.1508536338806152	-1.757099986076355
7tp3.pdb	7tp3_HL_Z_YL32E.pdb	-0.9460492134094238	-1.7754000425338745
7tp3.pdb	7tp3_HL_Z_YL32G.pdb	-0.6704995632171631	-2.0833001136779785
7tp3.pdb	7tp3_HL_Z_YL32H.pdb	-0.7930805683135986	-1.0654000043869019
7tp3.pdb	7tp3_HL_Z_YL32I.pdb	-1.101297378540039	-2.2699999809265137
7tp3.pdb	7tp3_HL_Z_YL32L.pdb	-0.7829763889312744	-1.1627999544143677
7tp3.pdb	7tp3_HL_Z_YL32K.pdb	-1.030752420425415	-1.575600028038025
7tp3.pdb	7tp3_HL_Z_YL32M.pdb	-0.6589755415916443	-0.23280000686645508
7tp3.pdb	7tp3_HL_Z_YL32F.pdb	-0.2657051682472229	0.46549999713897705
7tp3.pdb	7tp3_HL_Z_YL32P.pdb	-0.858465313911438	-1.6618000268936157
7tp3.pdb	7tp3_HL_Z_YL32S.pdb	-0.9475775957107544	-1.8863999843597412
7tp3.pdb	7tp3_HL_Z_YL32T.pdb	-0.957034707069397	-1.5255000591278076
7tp3.pdb	7tp3_HL_Z_YL32W.pdb	-0.6332281231880188	-0.015399999916553497
7tp3.pdb	7tp3_HL_Z_YL32V.pdb	-1.1199604272842407	-1.6130000352859497
7tp3.pdb	7tp3_HL_Z_TL92A.pdb	-0.13160590827465057	-0.45669999718666077
7tp3.pdb	7tp3_HL_Z_TL92R.pdb	-0.03965821862220764	-0.6431000232696533
7tp3.pdb	7tp3_HL_Z_TL92N.pdb	-0.2644583582878113	-0.48559999465942383
7tp3.pdb	7tp3_HL_Z_TL92D.pdb	-0.24738754332065582	-0.6306999921798706
7tp3.pdb	7tp3_HL_Z_TL92C.pdb	0.10415253043174744	-0.17110000550746918
7tp3.pdb	7tp3_HL_Z_TL92Q.pdb	-1.7320899963378906	-2.497070074081421
7tp3.pdb	7tp3_HL_Z_TL92E.pdb	-0.6080039739608765	-1.1532000303268433
7tp3.pdb	7tp3_HL_Z_TL92G.pdb	-0.3094530403614044	-1.0118999481201172
7tp3.pdb	7tp3_HL_Z_TL92H.pdb	-0.253224641084671	-0.44350001215934753
7tp3.pdb	7tp3_HL_Z_TL92I.pdb	-0.14924287796020508	0.25099998712539673
7tp3.pdb	7tp3_HL_Z_TL92L.pdb	-0.012811616063117981	-0.3400999903678894
7tp3.pdb	7tp3_HL_Z_TL92K.pdb	-0.2286248505115509	-0.4941999912261963
7tp3.pdb	7tp3_HL_Z_TL92M.pdb	0.3896166980266571	0.19869999587535858
7tp3.pdb	7tp3_HL_Z_TL92F.pdb	0.08998975157737732	-0.193900004029274
7tp3.pdb	7tp3_HL_Z_TL92P.pdb	-0.16711103916168213	-0.7944999933242798
7tp3.pdb	7tp3_HL_Z_TL92S.pdb	-0.2579125463962555	-0.9574999809265137
7tp3.pdb	7tp3_HL_Z_TL92W.pdb	0.034769147634506226	0.18850000202655792
7tp3.pdb	7tp3_HL_Z_TL92Y.pdb	0.050722092390060425	-1.4996999502182007
7tp3.pdb	7tp3_HL_Z_TL92V.pdb	0.08463925123214722	0.4586000144481659
7tp3.pdb	7tp3_HL_Z_NL93A.pdb	-0.1769225299358368	0.01600000075995922
7tp3.pdb	7tp3_HL_Z_NL93R.pdb	-0.06384587287902832	0.3813000023365021
7tp3.pdb	7tp3_HL_Z_NL93D.pdb	-0.36633098125457764	-0.482699990272522
7tp3.pdb	7tp3_HL_Z_NL93C.pdb	-0.16918635368347168	0.08009999990463257
7tp3.pdb	7tp3_HL_Z_NL93Q.pdb	-0.34836098551750183	-0.3813000023365021
7tp3.pdb	7tp3_HL_Z_NL93E.pdb	-0.29727575182914734	-0.6959999799728394
7tp3.pdb	7tp3_HL_Z_NL93G.pdb	-0.2697620987892151	-0.06520000100135803
7tp3.pdb	7tp3_HL_Z_NL93H.pdb	-0.168407142162323	0.17810000479221344
7tp3.pdb	7tp3_HL_Z_NL93I.pdb	-0.1169920414686203	0.15800000727176666
7tp3.pdb	7tp3_HL_Z_NL93L.pdb	0.19629478454589844	0.22840000689029694
7tp3.pdb	7tp3_HL_Z_NL93K.pdb	-0.17344370484352112	-0.43130001425743103
7tp3.pdb	7tp3_HL_Z_NL93M.pdb	0.20006564259529114	0.33000001311302185
7tp3.pdb	7tp3_HL_Z_NL93F.pdb	-0.084872305393219	0.2685000002384186
7tp3.pdb	7tp3_HL_Z_NL93P.pdb	-0.215276300907135	-0.35249999165534973
7tp3.pdb	7tp3_HL_Z_NL93S.pdb	-0.3446197807788849	-0.10750000178813934
7tp3.pdb	7tp3_HL_Z_NL93T.pdb	-0.2595994472503662	-0.09459999948740005
7tp3.pdb	7tp3_HL_Z_NL93W.pdb	0.5802867412567139	0.29109999537467957
7tp3.pdb	7tp3_HL_Z_NL93Y.pdb	-0.2352582961320877	0.2371000051498413
7tp3.pdb	7tp3_HL_Z_NL93V.pdb	-0.06301167607307434	0.13580000400543213
7tp3.pdb	7tp3_HL_Z_WL94A.pdb	-0.2695169746875763	-1.8020000457763672
7tp3.pdb	7tp3_HL_Z_WL94R.pdb	-0.9731016159057617	-2.4400899410247803
7tp3.pdb	7tp3_HL_Z_WL94N.pdb	-0.4366641640663147	-2.0373001098632812
7tp3.pdb	7tp3_HL_Z_WL94D.pdb	-0.4860963821411133	-2.112600088119507
7tp3.pdb	7tp3_HL_Z_WL94C.pdb	-0.44680261611938477	-1.497499942779541
7tp3.pdb	7tp3_HL_Z_WL94Q.pdb	-0.5796823501586914	-1.7826000452041626
7tp3.pdb	7tp3_HL_Z_WL94E.pdb	-0.724234938621521	-1.773900032043457
7tp3.pdb	7tp3_HL_Z_WL94G.pdb	-0.40094423294067383	-1.1959999799728394
7tp3.pdb	7tp3_HL_Z_WL94H.pdb	-0.17967888712882996	-0.2578999996185303
7tp3.pdb	7tp3_HL_Z_WL94I.pdb	-0.07487978041172028	-1.434999942779541
7tp3.pdb	7tp3_HL_Z_WL94L.pdb	-0.21679016947746277	0.04919999837875366
7tp3.pdb	7tp3_HL_Z_WL94K.pdb	-0.7738773822784424	-1.7036999464035034
7tp3.pdb	7tp3_HL_Z_WL94M.pdb	-0.7234306335449219	-0.1949000060558319
7tp3.pdb	7tp3_HL_Z_WL94F.pdb	-0.3423216640949249	0.23729999363422394
7tp3.pdb	7tp3_HL_Z_WL94P.pdb	-0.20326101779937744	-0.7840999960899353
7tp3.pdb	7tp3_HL_Z_WL94S.pdb	-0.35016652941703796	-0.7562000155448914
7tp3.pdb	7tp3_HL_Z_WL94T.pdb	-0.4369136691093445	-1.815000057220459
7tp3.pdb	7tp3_HL_Z_WL94Y.pdb	0.08896216750144958	1.3575999736785889
7tp3.pdb	7tp3_HL_Z_WL94V.pdb	-0.25899219512939453	-0.4465000033378601
7tp3.pdb	7tp3_HL_Z_AZ39R.pdb	0.7847011089324951	1.6131999492645264
7tp3.pdb	7tp3_HL_Z_AZ39N.pdb	0.1218104362487793	2.747999906539917
7tp3.pdb	7tp3_HL_Z_AZ39D.pdb	-0.43716853857040405	0.3889999985694885
7tp3.pdb	7tp3_HL_Z_AZ39C.pdb	-0.32344144582748413	0.19679999351501465
7tp3.pdb	7tp3_HL_Z_AZ39Q.pdb	-0.1617487370967865	1.312399983406067
7tp3.pdb	7tp3_HL_Z_AZ39E.pdb	-0.3699917197227478	0.164900004863739
7tp3.pdb	7tp3_HL_Z_AZ39G.pdb	-0.41922906041145325	0.06019999831914902
7tp3.pdb	7tp3_HL_Z_AZ39H.pdb	-0.1259324699640274	0.32089999318122864
7tp3.pdb	7tp3_HL_Z_AZ39I.pdb	0.25177237391471863	1.3920999765396118
7tp3.pdb	7tp3_HL_Z_AZ39L.pdb	0.4760083258152008	1.3020000457763672
7tp3.pdb	7tp3_HL_Z_AZ39K.pdb	0.11972865462303162	1.7338999509811401
7tp3.pdb	7tp3_HL_Z_AZ39M.pdb	0.5467871427536011	1.2730000019073486
7tp3.pdb	7tp3_HL_Z_AZ39F.pdb	0.051350295543670654	0.41359999775886536
7tp3.pdb	7tp3_HL_Z_AZ39P.pdb	0.02028554677963257	0.10300000011920929
7tp3.pdb	7tp3_HL_Z_AZ39S.pdb	-0.44959962368011475	0.03020000085234642
7tp3.pdb	7tp3_HL_Z_AZ39T.pdb	-0.2999957501888275	0.49549999833106995
7tp3.pdb	7tp3_HL_Z_AZ39W.pdb	0.06756731867790222	0.34940001368522644
7tp3.pdb	7tp3_HL_Z_AZ39Y.pdb	-0.1582953929901123	0.4512999951839447
7tp3.pdb	7tp3_HL_Z_AZ39V.pdb	0.05869677662849426	0.7347000241279602
7tp3.pdb	7tp3_HL_Z_FZ41A.pdb	-0.1668102741241455	0.04960000142455101
7tp3.pdb	7tp3_HL_Z_FZ41R.pdb	-0.24574099481105804	0.01640000008046627
7tp3.pdb	7tp3_HL_Z_FZ41N.pdb	-0.4251594543457031	0.020899999886751175
7tp3.pdb	7tp3_HL_Z_FZ41D.pdb	-0.46698540449142456	0.07259999960660934
[truncated: 91,424 more rows]
