# Supplementary material for: Investigating the volume and diversity of data needed for generalizable antibody–antigen ΔΔG prediction
Source: Nat Comput Sci. 2025 Jul 8;5(8):635–47. doi: 10.1038/s43588-025-00823-8 (PMC12374841; doi:10.1038/s43588-025-00823-8)
Supplement: Supplementary file 4 — Unprocessed Graphinity model predictions and true values for experimental and synthetic ΔΔG values. [file 43588_2025_823_MOESM4_ESM.zip › Figure2/Figure2b-Graphinity_Predictions-10FoldCV_CDR_SeqId/Graphinity_Predictions-Synthetic_FoldX_ddG_942723-10FoldCV_CDR_SeqId/Graphinity_predictions_test-Foldx_ddG_942723-cutoff_90-fold5.csv]

wt_pdb	mut_pdb	pred_score	true_label
7jmo.pdb	7jmo_HL_A_VH2A.pdb	-0.1456855833530426	-0.8420000076293945
7jmo.pdb	7jmo_HL_A_VH2R.pdb	-0.7078055143356323	-0.4018000066280365
7jmo.pdb	7jmo_HL_A_VH2N.pdb	-0.4293292164802551	-0.7680000066757202
7jmo.pdb	7jmo_HL_A_VH2D.pdb	-0.6311168670654297	-0.7361000180244446
7jmo.pdb	7jmo_HL_A_VH2C.pdb	-0.3173579275608063	-0.4196999967098236
7jmo.pdb	7jmo_HL_A_VH2Q.pdb	-0.6984724998474121	-0.6035000085830688
7jmo.pdb	7jmo_HL_A_VH2E.pdb	-0.6170767545700073	-0.42969998717308044
7jmo.pdb	7jmo_HL_A_VH2G.pdb	-0.15469403564929962	-0.7964000105857849
7jmo.pdb	7jmo_HL_A_VH2H.pdb	-0.4682147204875946	-0.36010000109672546
7jmo.pdb	7jmo_HL_A_VH2I.pdb	-0.2753690183162689	0.058400001376867294
7jmo.pdb	7jmo_HL_A_VH2L.pdb	-0.17863532900810242	-0.11129999905824661
7jmo.pdb	7jmo_HL_A_VH2K.pdb	-0.5267864465713501	-0.45989999175071716
7jmo.pdb	7jmo_HL_A_VH2M.pdb	-0.48974767327308655	-0.15850000083446503
7jmo.pdb	7jmo_HL_A_VH2F.pdb	-0.4047349691390991	-0.3594000041484833
7jmo.pdb	7jmo_HL_A_VH2P.pdb	-0.3432537913322449	-0.8489000201225281
7jmo.pdb	7jmo_HL_A_VH2S.pdb	-0.34036654233932495	-0.9614999890327454
7jmo.pdb	7jmo_HL_A_VH2T.pdb	-0.5419058799743652	-0.3327000141143799
7jmo.pdb	7jmo_HL_A_VH2W.pdb	-0.9824825525283813	-0.6442999839782715
7jmo.pdb	7jmo_HL_A_VH2Y.pdb	-0.5727040767669678	-0.28940001130104065
7jmo.pdb	7jmo_HL_A_GH26A.pdb	-0.5220563411712646	-0.8672000169754028
7jmo.pdb	7jmo_HL_A_GH26R.pdb	-0.8466532230377197	-1.542099952697754
7jmo.pdb	7jmo_HL_A_GH26N.pdb	-0.9231698513031006	-2.0362000465393066
7jmo.pdb	7jmo_HL_A_GH26D.pdb	-1.1585696935653687	-0.8481000065803528
7jmo.pdb	7jmo_HL_A_GH26C.pdb	-0.6812361478805542	-1.5174000263214111
7jmo.pdb	7jmo_HL_A_GH26Q.pdb	-0.8779538869857788	-0.965499997138977
7jmo.pdb	7jmo_HL_A_GH26E.pdb	-1.0998018980026245	-1.107200026512146
7jmo.pdb	7jmo_HL_A_GH26H.pdb	-5.384866237640381	-3.5671000480651855
7jmo.pdb	7jmo_HL_A_GH26I.pdb	-1.2928072214126587	-0.8495000004768372
7jmo.pdb	7jmo_HL_A_GH26L.pdb	-1.7902847528457642	-1.5038000345230103
7jmo.pdb	7jmo_HL_A_GH26K.pdb	-0.9261074066162109	-1.0542000532150269
7jmo.pdb	7jmo_HL_A_GH26M.pdb	-0.7052303552627563	-0.27219998836517334
7jmo.pdb	7jmo_HL_A_GH26F.pdb	-3.608872652053833	-2.7112998962402344
7jmo.pdb	7jmo_HL_A_GH26P.pdb	-0.5569396018981934	-0.07909999787807465
7jmo.pdb	7jmo_HL_A_GH26S.pdb	-0.31622636318206787	-0.3203999996185303
7jmo.pdb	7jmo_HL_A_GH26T.pdb	-0.6307663917541504	-0.9050999879837036
7jmo.pdb	7jmo_HL_A_GH26W.pdb	-5.488827228546143	-3.160799980163574
7jmo.pdb	7jmo_HL_A_GH26Y.pdb	-1.389755368232727	-1.2096999883651733
7jmo.pdb	7jmo_HL_A_GH26V.pdb	-0.57991623878479	-0.7480999827384949
7jmo.pdb	7jmo_HL_A_FH27A.pdb	-0.20076292753219604	-0.9006999731063843
7jmo.pdb	7jmo_HL_A_FH27R.pdb	-0.08343276381492615	-0.3513999879360199
7jmo.pdb	7jmo_HL_A_FH27N.pdb	-0.12058421969413757	-0.47589999437332153
7jmo.pdb	7jmo_HL_A_FH27D.pdb	-0.34324169158935547	-0.19089999794960022
7jmo.pdb	7jmo_HL_A_FH27C.pdb	-0.27768000960350037	-0.5985999703407288
7jmo.pdb	7jmo_HL_A_FH27Q.pdb	-0.2897607684135437	-0.2240999937057495
7jmo.pdb	7jmo_HL_A_FH27E.pdb	-0.13945944607257843	-0.08070000261068344
7jmo.pdb	7jmo_HL_A_FH27G.pdb	-0.21947121620178223	-1.5162999629974365
7jmo.pdb	7jmo_HL_A_FH27H.pdb	-0.3711371123790741	-0.14399999380111694
7jmo.pdb	7jmo_HL_A_FH27I.pdb	-0.05264213681221008	-0.67330002784729
7jmo.pdb	7jmo_HL_A_FH27L.pdb	0.5335938930511475	0.49070000648498535
7jmo.pdb	7jmo_HL_A_FH27K.pdb	-0.14301875233650208	-0.07680000364780426
7jmo.pdb	7jmo_HL_A_FH27M.pdb	0.25311288237571716	-0.2101999968290329
7jmo.pdb	7jmo_HL_A_FH27P.pdb	-0.19433164596557617	-0.843500018119812
7jmo.pdb	7jmo_HL_A_FH27S.pdb	-0.4462829530239105	-1.3782000541687012
7jmo.pdb	7jmo_HL_A_FH27T.pdb	0.5859923362731934	-0.666100025177002
7jmo.pdb	7jmo_HL_A_FH27W.pdb	-0.7320566177368164	-0.36550000309944153
7jmo.pdb	7jmo_HL_A_FH27Y.pdb	-0.3718412220478058	-0.0885000005364418
7jmo.pdb	7jmo_HL_A_FH27V.pdb	-1.8076798915863037	-0.8485000133514404
7jmo.pdb	7jmo_HL_A_TH28A.pdb	0.38820722699165344	0.5512999892234802
7jmo.pdb	7jmo_HL_A_TH28R.pdb	0.28854236006736755	0.32179999351501465
7jmo.pdb	7jmo_HL_A_TH28N.pdb	0.1645304560661316	0.4339999854564667
7jmo.pdb	7jmo_HL_A_TH28D.pdb	-0.04904845356941223	0.42989999055862427
7jmo.pdb	7jmo_HL_A_TH28C.pdb	0.0851885974407196	0.5004000067710876
7jmo.pdb	7jmo_HL_A_TH28Q.pdb	0.2843601703643799	0.4226999878883362
7jmo.pdb	7jmo_HL_A_TH28E.pdb	-0.013499855995178223	0.3158999979496002
7jmo.pdb	7jmo_HL_A_TH28G.pdb	0.3757961094379425	0.21050000190734863
7jmo.pdb	7jmo_HL_A_TH28H.pdb	0.28307831287384033	0.024900000542402267
7jmo.pdb	7jmo_HL_A_TH28I.pdb	0.3499145209789276	0.8033000230789185
7jmo.pdb	7jmo_HL_A_TH28L.pdb	0.364772230386734	0.7454000115394592
7jmo.pdb	7jmo_HL_A_TH28K.pdb	0.07290723919868469	0.5241000056266785
7jmo.pdb	7jmo_HL_A_TH28M.pdb	0.7725294828414917	0.6837000250816345
7jmo.pdb	7jmo_HL_A_TH28F.pdb	0.7895711660385132	0.5001999735832214
7jmo.pdb	7jmo_HL_A_TH28P.pdb	-4.586037635803223	-2.7869999408721924
7jmo.pdb	7jmo_HL_A_TH28S.pdb	-0.02363923192024231	0.35600000619888306
7jmo.pdb	7jmo_HL_A_TH28W.pdb	0.6217473745346069	0.0877000018954277
7jmo.pdb	7jmo_HL_A_TH28Y.pdb	0.7264535427093506	0.31040000915527344
7jmo.pdb	7jmo_HL_A_TH28V.pdb	0.3648432195186615	0.7555000185966492
7jmo.pdb	7jmo_HL_A_SH31A.pdb	-0.011153221130371094	-0.15109999477863312
7jmo.pdb	7jmo_HL_A_SH31R.pdb	-2.2945151329040527	-3.8362998962402344
7jmo.pdb	7jmo_HL_A_SH31N.pdb	-0.3686966300010681	-0.9226999878883362
7jmo.pdb	7jmo_HL_A_SH31D.pdb	-1.0219565629959106	-0.22779999673366547
7jmo.pdb	7jmo_HL_A_SH31C.pdb	0.015302121639251709	-0.4474000036716461
7jmo.pdb	7jmo_HL_A_SH31Q.pdb	-2.6470534801483154	-1.9799000024795532
7jmo.pdb	7jmo_HL_A_SH31E.pdb	-3.3203811645507812	-3.1731998920440674
7jmo.pdb	7jmo_HL_A_SH31G.pdb	-0.10833419114351273	-0.7268000245094299
7jmo.pdb	7jmo_HL_A_SH31H.pdb	-0.8107105493545532	-1.1729999780654907
7jmo.pdb	7jmo_HL_A_SH31I.pdb	-1.6173580884933472	-1.3324999809265137
7jmo.pdb	7jmo_HL_A_SH31L.pdb	-0.8479931354522705	-1.5662000179290771
7jmo.pdb	7jmo_HL_A_SH31K.pdb	0.11228397488594055	-0.9289000034332275
7jmo.pdb	7jmo_HL_A_SH31M.pdb	0.34918734431266785	-0.17020000517368317
7jmo.pdb	7jmo_HL_A_SH31F.pdb	-0.4113633930683136	-1.510200023651123
7jmo.pdb	7jmo_HL_A_SH31P.pdb	-0.0618412047624588	-0.4814999997615814
7jmo.pdb	7jmo_HL_A_SH31T.pdb	0.5375975370407104	0.6126000285148621
7jmo.pdb	7jmo_HL_A_SH31W.pdb	-2.076212167739868	-2.205399990081787
7jmo.pdb	7jmo_HL_A_SH31Y.pdb	-0.3045838475227356	-1.257699966430664
7jmo.pdb	7jmo_HL_A_SH31V.pdb	-0.40292149782180786	0.09960000216960907
7jmo.pdb	7jmo_HL_A_NH32A.pdb	-0.5194323062896729	-1.2924000024795532
7jmo.pdb	7jmo_HL_A_NH32R.pdb	-3.343350648880005	-4.357100009918213
7jmo.pdb	7jmo_HL_A_NH32D.pdb	-0.5555930137634277	-0.7110999822616577
7jmo.pdb	7jmo_HL_A_NH32C.pdb	-0.3795646131038666	-0.9429000020027161
7jmo.pdb	7jmo_HL_A_NH32Q.pdb	-0.36318713426589966	-3.005199909210205
7jmo.pdb	7jmo_HL_A_NH32E.pdb	-0.7795040607452393	-0.19509999454021454
7jmo.pdb	7jmo_HL_A_NH32G.pdb	-0.5973309278488159	-1.8696000576019287
7jmo.pdb	7jmo_HL_A_NH32H.pdb	-4.299575328826904	-4.932799816131592
7jmo.pdb	7jmo_HL_A_NH32I.pdb	-0.3636057376861572	-0.5778999924659729
7jmo.pdb	7jmo_HL_A_NH32L.pdb	-0.3329964578151703	0.06019999831914902
7jmo.pdb	7jmo_HL_A_NH32K.pdb	-1.5207666158676147	-3.166300058364868
7jmo.pdb	7jmo_HL_A_NH32M.pdb	-1.1754037141799927	-0.7038000226020813
7jmo.pdb	7jmo_HL_A_NH32F.pdb	-6.814620018005371	-6.917900085449219
7jmo.pdb	7jmo_HL_A_NH32P.pdb	-0.7778230905532837	-2.0327999591827393
7jmo.pdb	7jmo_HL_A_NH32S.pdb	-0.6650650501251221	-0.4138999879360199
7jmo.pdb	7jmo_HL_A_NH32T.pdb	-0.4441632032394409	0.2379000037908554
7jmo.pdb	7jmo_HL_A_NH32W.pdb	-7.053246021270752	-8.051300048828125
7jmo.pdb	7jmo_HL_A_NH32Y.pdb	-8.013204574584961	-11.966870307922363
7jmo.pdb	7jmo_HL_A_NH32V.pdb	-0.4121645390987396	-1.2812000513076782
7jmo.pdb	7jmo_HL_A_YH33A.pdb	-1.985276222229004	-2.709700107574463
7jmo.pdb	7jmo_HL_A_YH33R.pdb	-2.452124834060669	-1.8753999471664429
7jmo.pdb	7jmo_HL_A_YH33N.pdb	-1.6316111087799072	-1.9891999959945679
7jmo.pdb	7jmo_HL_A_YH33D.pdb	-1.344603180885315	-1.6937999725341797
7jmo.pdb	7jmo_HL_A_YH33C.pdb	-2.228503704071045	-2.629300117492676
7jmo.pdb	7jmo_HL_A_YH33Q.pdb	-2.0153937339782715	-2.5469000339508057
7jmo.pdb	7jmo_HL_A_YH33E.pdb	-2.1679704189300537	-2.15910005569458
7jmo.pdb	7jmo_HL_A_YH33G.pdb	-1.9848576784133911	-2.714900016784668
7jmo.pdb	7jmo_HL_A_YH33H.pdb	-1.9411060810089111	-2.849400043487549
7jmo.pdb	7jmo_HL_A_YH33I.pdb	-1.9642107486724854	-2.0009000301361084
7jmo.pdb	7jmo_HL_A_YH33L.pdb	-2.0596046447753906	-1.979699969291687
7jmo.pdb	7jmo_HL_A_YH33K.pdb	-2.333860397338867	-2.9858999252319336
7jmo.pdb	7jmo_HL_A_YH33M.pdb	-2.015854597091675	-2.227400064468384
7jmo.pdb	7jmo_HL_A_YH33F.pdb	-1.408921718597412	-0.8489999771118164
7jmo.pdb	7jmo_HL_A_YH33P.pdb	-1.8819280862808228	-2.367000102996826
7jmo.pdb	7jmo_HL_A_YH33S.pdb	-2.1613757610321045	-2.7518999576568604
7jmo.pdb	7jmo_HL_A_YH33T.pdb	-2.128021717071533	-2.7815001010894775
7jmo.pdb	7jmo_HL_A_YH33W.pdb	-3.359224796295166	-2.2425999641418457
7jmo.pdb	7jmo_HL_A_YH33V.pdb	-2.1163887977600098	-2.326900005340576
7jmo.pdb	7jmo_HL_A_YH52A.pdb	-0.6660797595977783	-1.5351999998092651
7jmo.pdb	7jmo_HL_A_YH52R.pdb	-0.9736785888671875	-1.7297999858856201
7jmo.pdb	7jmo_HL_A_YH52N.pdb	-0.6301859617233276	-1.733199954032898
7jmo.pdb	7jmo_HL_A_YH52D.pdb	-0.1736196130514145	-0.42890000343322754
7jmo.pdb	7jmo_HL_A_YH52C.pdb	-0.5832207202911377	-1.3305000066757202
7jmo.pdb	7jmo_HL_A_YH52Q.pdb	-0.6519615650177002	-1.4833999872207642
7jmo.pdb	7jmo_HL_A_YH52E.pdb	0.13007324934005737	-1.4818999767303467
7jmo.pdb	7jmo_HL_A_YH52G.pdb	-0.6893577575683594	-1.5226999521255493
7jmo.pdb	7jmo_HL_A_YH52H.pdb	-0.5961099863052368	-1.944599986076355
7jmo.pdb	7jmo_HL_A_YH52I.pdb	-1.3338619470596313	-1.9948999881744385
7jmo.pdb	7jmo_HL_A_YH52L.pdb	0.2677685022354126	-0.026599999517202377
7jmo.pdb	7jmo_HL_A_YH52K.pdb	-0.6333749294281006	-1.8622000217437744
7jmo.pdb	7jmo_HL_A_YH52M.pdb	0.20578151941299438	0.04830000177025795
7jmo.pdb	7jmo_HL_A_YH52F.pdb	-0.2730250656604767	0.18690000474452972
7jmo.pdb	7jmo_HL_A_YH52P.pdb	-0.5353052616119385	-1.5734000205993652
7jmo.pdb	7jmo_HL_A_YH52S.pdb	0.14279398322105408	-2.484800100326538
7jmo.pdb	7jmo_HL_A_YH52T.pdb	-0.42028698325157166	-1.7317999601364136
7jmo.pdb	7jmo_HL_A_YH52W.pdb	-0.2218487560749054	-2.229599952697754
7jmo.pdb	7jmo_HL_A_YH52V.pdb	-0.7944828271865845	-1.145900011062622
7jmo.pdb	7jmo_HL_A_SH53A.pdb	-0.8333569765090942	-0.5062999725341797
7jmo.pdb	7jmo_HL_A_SH53R.pdb	-2.391037940979004	-4.998600006103516
7jmo.pdb	7jmo_HL_A_SH53N.pdb	-2.9221324920654297	-3.3564000129699707
7jmo.pdb	7jmo_HL_A_SH53D.pdb	-0.40489548444747925	0.7396000027656555
7jmo.pdb	7jmo_HL_A_SH53C.pdb	-0.6873894929885864	-0.8600000143051147
7jmo.pdb	7jmo_HL_A_SH53Q.pdb	-0.9487894773483276	-1.4479999542236328
7jmo.pdb	7jmo_HL_A_SH53E.pdb	-0.40890806913375854	0.9362999796867371
7jmo.pdb	7jmo_HL_A_SH53G.pdb	-1.0093313455581665	-0.2533999979496002
7jmo.pdb	7jmo_HL_A_SH53H.pdb	-11.896056175231934	-10.958100318908691
7jmo.pdb	7jmo_HL_A_SH53I.pdb	-6.6816630363464355	-3.952699899673462
7jmo.pdb	7jmo_HL_A_SH53L.pdb	-5.428771018981934	-4.823200225830078
7jmo.pdb	7jmo_HL_A_SH53K.pdb	-1.7419756650924683	-3.89739990234375
7jmo.pdb	7jmo_HL_A_SH53M.pdb	-1.1766088008880615	-0.35920000076293945
7jmo.pdb	7jmo_HL_A_SH53F.pdb	-16.17617416381836	-15.472260475158691
7jmo.pdb	7jmo_HL_A_SH53P.pdb	-0.8507195711135864	0.023399999365210533
7jmo.pdb	7jmo_HL_A_SH53T.pdb	-1.8778345584869385	-0.5390999913215637
7jmo.pdb	7jmo_HL_A_SH53W.pdb	-27.07090187072754	-32.24829864501953
7jmo.pdb	7jmo_HL_A_SH53Y.pdb	-22.472803115844727	-22.34709358215332
7jmo.pdb	7jmo_HL_A_SH53V.pdb	-2.9156582355499268	-2.7091000080108643
7jmo.pdb	7jmo_HL_A_GH54A.pdb	-0.7584511041641235	-0.5034999847412109
7jmo.pdb	7jmo_HL_A_GH54R.pdb	-0.5589389801025391	0.12060000002384186
7jmo.pdb	7jmo_HL_A_GH54N.pdb	-1.1431156396865845	-0.5997999906539917
7jmo.pdb	7jmo_HL_A_GH54D.pdb	-0.9575749635696411	-2.3889999389648438
7jmo.pdb	7jmo_HL_A_GH54C.pdb	-1.2807854413986206	-0.7138000130653381
7jmo.pdb	7jmo_HL_A_GH54Q.pdb	-2.3975729942321777	-1.8427000045776367
7jmo.pdb	7jmo_HL_A_GH54E.pdb	-2.955523729324341	-5.322299957275391
7jmo.pdb	7jmo_HL_A_GH54H.pdb	-19.504798889160156	-13.736700057983398
7jmo.pdb	7jmo_HL_A_GH54I.pdb	-7.576464653015137	-7.138199806213379
7jmo.pdb	7jmo_HL_A_GH54L.pdb	-7.612342357635498	-8.118300437927246
7jmo.pdb	7jmo_HL_A_GH54K.pdb	-2.0854828357696533	-1.0758999586105347
7jmo.pdb	7jmo_HL_A_GH54M.pdb	-4.4830498695373535	-3.8631999492645264
7jmo.pdb	7jmo_HL_A_GH54F.pdb	-12.7970609664917	-8.222599983215332
7jmo.pdb	7jmo_HL_A_GH54P.pdb	-2.8495564460754395	-7.158100128173828
7jmo.pdb	7jmo_HL_A_GH54S.pdb	-0.996204137802124	-1.7171000242233276
7jmo.pdb	7jmo_HL_A_GH54T.pdb	-4.552816867828369	-4.969299793243408
7jmo.pdb	7jmo_HL_A_GH54W.pdb	-17.58219337463379	-13.57406997680664
7jmo.pdb	7jmo_HL_A_GH54Y.pdb	-16.353904724121094	-10.496100425720215
7jmo.pdb	7jmo_HL_A_GH54V.pdb	-5.435990333557129	-3.2279999256134033
7jmo.pdb	7jmo_HL_A_SH56A.pdb	-0.5171899795532227	-0.022199999541044235
7jmo.pdb	7jmo_HL_A_SH56R.pdb	-0.9207099676132202	-0.8379999995231628
7jmo.pdb	7jmo_HL_A_SH56N.pdb	-4.855133533477783	-3.1803998947143555
7jmo.pdb	7jmo_HL_A_SH56D.pdb	-2.8611505031585693	-4.204500198364258
7jmo.pdb	7jmo_HL_A_SH56C.pdb	-0.9310193061828613	-1.044600009918213
7jmo.pdb	7jmo_HL_A_SH56Q.pdb	-1.105422019958496	-0.7537999749183655
7jmo.pdb	7jmo_HL_A_SH56E.pdb	-2.1626384258270264	-4.514100074768066
7jmo.pdb	7jmo_HL_A_SH56G.pdb	-0.4855164587497711	-0.5468000173568726
7jmo.pdb	7jmo_HL_A_SH56H.pdb	-5.71042013168335	-5.361499786376953
7jmo.pdb	7jmo_HL_A_SH56I.pdb	-2.7321152687072754	-1.839900016784668
7jmo.pdb	7jmo_HL_A_SH56L.pdb	-3.4115707874298096	-2.164799928665161
7jmo.pdb	7jmo_HL_A_SH56K.pdb	-1.9151140451431274	-1.6914000511169434
7jmo.pdb	7jmo_HL_A_SH56M.pdb	-1.7493568658828735	-1.2305999994277954
7jmo.pdb	7jmo_HL_A_SH56F.pdb	-3.8079066276550293	-2.97189998626709
7jmo.pdb	7jmo_HL_A_SH56P.pdb	-0.31108197569847107	0.4124000072479248
7jmo.pdb	7jmo_HL_A_SH56T.pdb	-0.8534073829650879	0.5242000222206116
7jmo.pdb	7jmo_HL_A_SH56W.pdb	-1.9349277019500732	-3.169600009918213
7jmo.pdb	7jmo_HL_A_SH56Y.pdb	-2.477304220199585	-1.538599967956543
7jmo.pdb	7jmo_HL_A_SH56V.pdb	-1.2049546241760254	-0.1777999997138977
7jmo.pdb	7jmo_HL_A_FH58A.pdb	-0.1522681713104248	-0.7623999714851379
7jmo.pdb	7jmo_HL_A_FH58R.pdb	-0.35109251737594604	-0.335099995136261
7jmo.pdb	7jmo_HL_A_FH58N.pdb	-0.16137191653251648	-0.7825999855995178
7jmo.pdb	7jmo_HL_A_FH58D.pdb	-0.350763738155365	-0.2045000046491623
7jmo.pdb	7jmo_HL_A_FH58C.pdb	0.07443299889564514	-0.7128999829292297
7jmo.pdb	7jmo_HL_A_FH58Q.pdb	-0.21240608394145966	-0.5701000094413757
7jmo.pdb	7jmo_HL_A_FH58E.pdb	-0.1451760083436966	-0.49570000171661377
7jmo.pdb	7jmo_HL_A_FH58G.pdb	-0.05215519666671753	-0.7685999870300293
7jmo.pdb	7jmo_HL_A_FH58H.pdb	-0.14440399408340454	-0.6251999735832214
7jmo.pdb	7jmo_HL_A_FH58I.pdb	-0.40397554636001587	-0.578499972820282
7jmo.pdb	7jmo_HL_A_FH58L.pdb	0.0023978501558303833	-0.5713000297546387
7jmo.pdb	7jmo_HL_A_FH58K.pdb	-0.15348345041275024	-0.3646000027656555
7jmo.pdb	7jmo_HL_A_FH58M.pdb	-0.025266826152801514	-0.397599995136261
7jmo.pdb	7jmo_HL_A_FH58P.pdb	-0.02176213264465332	-0.6904000043869019
7jmo.pdb	7jmo_HL_A_FH58S.pdb	-0.2436610758304596	-0.761900007724762
7jmo.pdb	7jmo_HL_A_FH58T.pdb	-0.2924342155456543	-0.7114999890327454
7jmo.pdb	7jmo_HL_A_FH58W.pdb	-0.3784410357475281	-0.3037000000476837
7jmo.pdb	7jmo_HL_A_FH58Y.pdb	0.430099219083786	-0.41620001196861267
7jmo.pdb	7jmo_HL_A_FH58V.pdb	-0.17929935455322266	-0.753000020980835
7jmo.pdb	7jmo_HL_A_RH97A.pdb	-0.9915794134140015	-2.8280999660491943
7jmo.pdb	7jmo_HL_A_RH97N.pdb	-0.923629641532898	-2.7355000972747803
7jmo.pdb	7jmo_HL_A_RH97D.pdb	-1.0498273372650146	-2.751199960708618
7jmo.pdb	7jmo_HL_A_RH97C.pdb	-1.143154501914978	-2.809799909591675
7jmo.pdb	7jmo_HL_A_RH97Q.pdb	-1.2900131940841675	-2.948199987411499
7jmo.pdb	7jmo_HL_A_RH97E.pdb	-1.6091322898864746	-3.2534000873565674
7jmo.pdb	7jmo_HL_A_RH97G.pdb	-0.8100159168243408	-2.9921998977661133
7jmo.pdb	7jmo_HL_A_RH97H.pdb	-1.1903194189071655	-2.966599941253662
7jmo.pdb	7jmo_HL_A_RH97I.pdb	-1.3927627801895142	-2.6407999992370605
7jmo.pdb	7jmo_HL_A_RH97L.pdb	-1.3533239364624023	-2.565500020980835
7jmo.pdb	7jmo_HL_A_RH97K.pdb	-0.7295327186584473	-2.378200054168701
7jmo.pdb	7jmo_HL_A_RH97M.pdb	-1.2431234121322632	-2.367500066757202
7jmo.pdb	7jmo_HL_A_RH97F.pdb	-1.8821308612823486	-4.279200077056885
7jmo.pdb	7jmo_HL_A_RH97P.pdb	-1.2548478841781616	-2.7690000534057617
7jmo.pdb	7jmo_HL_A_RH97S.pdb	-0.9281355142593384	-3.0048000812530518
7jmo.pdb	7jmo_HL_A_RH97T.pdb	-1.3384283781051636	-2.7816998958587646
7jmo.pdb	7jmo_HL_A_RH97W.pdb	-0.6185379028320312	-2.732300043106079
7jmo.pdb	7jmo_HL_A_RH97Y.pdb	-3.1630442142486572	-6.601799964904785
7jmo.pdb	7jmo_HL_A_RH97V.pdb	-1.3957717418670654	-2.7644999027252197
7jmo.pdb	7jmo_HL_A_LH99A.pdb	-0.3901764154434204	-1.676800012588501
7jmo.pdb	7jmo_HL_A_LH99R.pdb	-0.4272617995738983	-1.3666000366210938
7jmo.pdb	7jmo_HL_A_LH99N.pdb	-0.7524714469909668	-0.2948000133037567
7jmo.pdb	7jmo_HL_A_LH99D.pdb	-0.9501355886459351	-1.3646999597549438
7jmo.pdb	7jmo_HL_A_LH99C.pdb	-0.4216597378253937	-1.3733999729156494
7jmo.pdb	7jmo_HL_A_LH99Q.pdb	-0.9582465887069702	-0.6111000180244446
7jmo.pdb	7jmo_HL_A_LH99E.pdb	-1.1713875532150269	-1.0498000383377075
7jmo.pdb	7jmo_HL_A_LH99G.pdb	-0.255855917930603	-2.045300006866455
7jmo.pdb	7jmo_HL_A_LH99H.pdb	-0.08991333097219467	-1.339400053024292
7jmo.pdb	7jmo_HL_A_LH99I.pdb	-0.6218501925468445	-1.1948000192642212
7jmo.pdb	7jmo_HL_A_LH99K.pdb	-0.49397605657577515	-1.0530999898910522
7jmo.pdb	7jmo_HL_A_LH99M.pdb	0.27129027247428894	0.2969000041484833
7jmo.pdb	7jmo_HL_A_LH99F.pdb	-8.030022621154785	-8.302399635314941
7jmo.pdb	7jmo_HL_A_LH99P.pdb	-0.42581263184547424	-1.9855999946594238
7jmo.pdb	7jmo_HL_A_LH99S.pdb	-0.6997133493423462	-1.936400055885315
7jmo.pdb	7jmo_HL_A_LH99T.pdb	-0.4720170795917511	-0.8838000297546387
7jmo.pdb	7jmo_HL_A_LH99W.pdb	-0.8205388784408569	-3.0374999046325684
7jmo.pdb	7jmo_HL_A_LH99Y.pdb	-3.0001025199890137	-2.891400098800659
7jmo.pdb	7jmo_HL_A_LH99V.pdb	-0.4708962142467499	-1.479200005531311
7jmo.pdb	7jmo_HL_A_EH100A.pdb	-2.250976800918579	-1.9158999919891357
7jmo.pdb	7jmo_HL_A_EH100R.pdb	-2.289520263671875	-1.9194999933242798
7jmo.pdb	7jmo_HL_A_EH100N.pdb	-2.5166966915130615	-2.1582000255584717
7jmo.pdb	7jmo_HL_A_EH100D.pdb	-2.709012031555176	-1.618399977684021
7jmo.pdb	7jmo_HL_A_EH100C.pdb	-2.1644766330718994	-2.0520999431610107
7jmo.pdb	7jmo_HL_A_EH100Q.pdb	-2.2506117820739746	-1.7838000059127808
7jmo.pdb	7jmo_HL_A_EH100G.pdb	-2.2442121505737305	-2.812999963760376
7jmo.pdb	7jmo_HL_A_EH100H.pdb	-3.1552302837371826	-1.6581000089645386
7jmo.pdb	7jmo_HL_A_EH100I.pdb	-2.2376010417938232	-2.283799886703491
7jmo.pdb	7jmo_HL_A_EH100L.pdb	-1.7929834127426147	-1.450700044631958
7jmo.pdb	7jmo_HL_A_EH100K.pdb	-2.35634708404541	-2.8236000537872314
7jmo.pdb	7jmo_HL_A_EH100M.pdb	-2.216059684753418	-1.9526000022888184
7jmo.pdb	7jmo_HL_A_EH100F.pdb	-2.1262130737304688	-1.368499994277954
7jmo.pdb	7jmo_HL_A_EH100P.pdb	-2.306581497192383	-2.9339001178741455
7jmo.pdb	7jmo_HL_A_EH100S.pdb	-2.2564876079559326	-2.5367000102996826
7jmo.pdb	7jmo_HL_A_EH100T.pdb	-2.420914888381958	-2.267699956893921
7jmo.pdb	7jmo_HL_A_EH100W.pdb	-2.4707772731781006	-1.3294999599456787
7jmo.pdb	7jmo_HL_A_EH100Y.pdb	-2.39573335647583	-1.1409000158309937
7jmo.pdb	7jmo_HL_A_EH100V.pdb	-2.1810412406921387	-1.6739000082015991
7jmo.pdb	7jmo_HL_A_RH101A.pdb	0.07887730002403259	0.03959999978542328
7jmo.pdb	7jmo_HL_A_RH101N.pdb	-0.039493218064308167	-0.7962999939918518
7jmo.pdb	7jmo_HL_A_RH101D.pdb	-0.6029748916625977	-1.2604999542236328
7jmo.pdb	7jmo_HL_A_RH101C.pdb	-0.023343756794929504	-0.14659999310970306
7jmo.pdb	7jmo_HL_A_RH101Q.pdb	0.17622721195220947	1.006500005722046
7jmo.pdb	7jmo_HL_A_RH101E.pdb	-0.3083938956260681	-0.941100001335144
7jmo.pdb	7jmo_HL_A_RH101G.pdb	-0.15128707885742188	-0.17020000517368317
7jmo.pdb	7jmo_HL_A_RH101H.pdb	-0.3574534058570862	0.14650000631809235
7jmo.pdb	7jmo_HL_A_RH101I.pdb	0.5442523956298828	0.15860000252723694
7jmo.pdb	7jmo_HL_A_RH101L.pdb	0.1618066132068634	0.7795000076293945
7jmo.pdb	7jmo_HL_A_RH101K.pdb	0.23105183243751526	0.24969999492168427
7jmo.pdb	7jmo_HL_A_RH101M.pdb	0.16659894585609436	0.8593999743461609
7jmo.pdb	7jmo_HL_A_RH101F.pdb	-0.13519537448883057	0.2483000010251999
7jmo.pdb	7jmo_HL_A_RH101P.pdb	-1.9033900499343872	-3.250699996948242
7jmo.pdb	7jmo_HL_A_RH101S.pdb	-0.22039321064949036	-0.5932000279426575
7jmo.pdb	7jmo_HL_A_RH101T.pdb	0.2300407588481903	-0.1517000049352646
7jmo.pdb	7jmo_HL_A_RH101W.pdb	0.23908725380897522	0.12870000302791595
7jmo.pdb	7jmo_HL_A_RH101Y.pdb	-0.08750933408737183	0.11819999665021896
7jmo.pdb	7jmo_HL_A_RH101V.pdb	0.29052358865737915	0.5820000171661377
7jmo.pdb	7jmo_HL_A_AH102R.pdb	-0.6448333263397217	-0.5422999858856201
7jmo.pdb	7jmo_HL_A_AH102N.pdb	-0.5366060733795166	-1.0144000053405762
7jmo.pdb	7jmo_HL_A_AH102D.pdb	-0.9058657884597778	-1.7783000469207764
7jmo.pdb	7jmo_HL_A_AH102C.pdb	-0.13518989086151123	0.34450000524520874
7jmo.pdb	7jmo_HL_A_AH102Q.pdb	-1.092703938484192	-1.0048999786376953
7jmo.pdb	7jmo_HL_A_AH102E.pdb	0.4587842524051666	-0.5965999960899353
7jmo.pdb	7jmo_HL_A_AH102G.pdb	-0.4605141282081604	-0.8675000071525574
7jmo.pdb	7jmo_HL_A_AH102H.pdb	-3.3447797298431396	-2.543600082397461
7jmo.pdb	7jmo_HL_A_AH102I.pdb	0.018242105841636658	0.5634999871253967
7jmo.pdb	7jmo_HL_A_AH102L.pdb	-1.0312341451644897	-0.18870000541210175
7jmo.pdb	7jmo_HL_A_AH102K.pdb	0.06374678015708923	0.22050000727176666
7jmo.pdb	7jmo_HL_A_AH102M.pdb	0.5778824090957642	0.8251000046730042
7jmo.pdb	7jmo_HL_A_AH102F.pdb	-2.022524833679199	-0.1809999942779541
7jmo.pdb	7jmo_HL_A_AH102P.pdb	-3.359349012374878	-2.061500072479248
7jmo.pdb	7jmo_HL_A_AH102S.pdb	0.10496482253074646	0.07930000126361847
7jmo.pdb	7jmo_HL_A_AH102T.pdb	0.18397238850593567	0.23849999904632568
7jmo.pdb	7jmo_HL_A_AH102W.pdb	-0.686402440071106	-1.3763999938964844
7jmo.pdb	7jmo_HL_A_AH102Y.pdb	-7.8492560386657715	-4.177199840545654
7jmo.pdb	7jmo_HL_A_AH102V.pdb	-0.2648669481277466	0.800599992275238
7jmo.pdb	7jmo_HL_A_DH106A.pdb	0.015159592032432556	-0.6414999961853027
7jmo.pdb	7jmo_HL_A_DH106R.pdb	-0.3486720621585846	-0.736299991607666
7jmo.pdb	7jmo_HL_A_DH106N.pdb	-0.10059411823749542	-0.757099986076355
7jmo.pdb	7jmo_HL_A_DH106C.pdb	-0.025213181972503662	-0.4964999854564667
7jmo.pdb	7jmo_HL_A_DH106Q.pdb	-0.15917211771011353	-0.6905999779701233
7jmo.pdb	7jmo_HL_A_DH106E.pdb	-0.48048704862594604	-0.6310999989509583
7jmo.pdb	7jmo_HL_A_DH106G.pdb	0.0225440114736557	-0.6815999746322632
7jmo.pdb	7jmo_HL_A_DH106H.pdb	-0.2397400587797165	-0.614300012588501
7jmo.pdb	7jmo_HL_A_DH106I.pdb	-0.08323527127504349	-0.29429998993873596
7jmo.pdb	7jmo_HL_A_DH106L.pdb	-0.19858232140541077	-0.5609999895095825
7jmo.pdb	7jmo_HL_A_DH106K.pdb	-0.36692237854003906	-0.7495999932289124
7jmo.pdb	7jmo_HL_A_DH106M.pdb	-0.2250252515077591	-0.5285000205039978
7jmo.pdb	7jmo_HL_A_DH106F.pdb	-0.4769119918346405	-0.35850000381469727
7jmo.pdb	7jmo_HL_A_DH106P.pdb	-0.12453588843345642	-0.683899998664856
7jmo.pdb	7jmo_HL_A_DH106S.pdb	-0.09001211822032928	-0.6700000166893005
7jmo.pdb	7jmo_HL_A_DH106T.pdb	-0.0366034209728241	-0.5882999897003174
7jmo.pdb	7jmo_HL_A_DH106W.pdb	-0.09212701767683029	0.1768999993801117
7jmo.pdb	7jmo_HL_A_DH106Y.pdb	-0.30209988355636597	-0.3986999988555908
7jmo.pdb	7jmo_HL_A_DH106V.pdb	-0.1399768590927124	-0.29490000009536743
7jmo.pdb	7jmo_HL_A_SL28A.pdb	0.01710207760334015	0.48890000581741333
7jmo.pdb	7jmo_HL_A_SL28R.pdb	-0.11620491743087769	0.0763000026345253
7jmo.pdb	7jmo_HL_A_SL28N.pdb	0.0028267353773117065	-0.026399999856948853
7jmo.pdb	7jmo_HL_A_SL28D.pdb	-0.18719534575939178	-0.11309999972581863
7jmo.pdb	7jmo_HL_A_SL28C.pdb	0.02675183117389679	0.23000000417232513
7jmo.pdb	7jmo_HL_A_SL28Q.pdb	0.15263167023658752	0.4943000078201294
7jmo.pdb	7jmo_HL_A_SL28E.pdb	-0.037480369210243225	0.40130001306533813
7jmo.pdb	7jmo_HL_A_SL28G.pdb	-0.032672613859176636	0.2646999955177307
7jmo.pdb	7jmo_HL_A_SL28H.pdb	0.011823102831840515	0.09570000320672989
7jmo.pdb	7jmo_HL_A_SL28I.pdb	-0.10210038721561432	0.6154000163078308
7jmo.pdb	7jmo_HL_A_SL28L.pdb	0.4193381369113922	0.41609999537467957
7jmo.pdb	7jmo_HL_A_SL28K.pdb	0.08942392468452454	0.49779999256134033
7jmo.pdb	7jmo_HL_A_SL28M.pdb	0.4924792945384979	0.616599977016449
7jmo.pdb	7jmo_HL_A_SL28F.pdb	0.029769018292427063	0.12929999828338623
7jmo.pdb	7jmo_HL_A_SL28P.pdb	0.2692092955112457	0.6133999824523926
7jmo.pdb	7jmo_HL_A_SL28T.pdb	-0.5428818464279175	0.23149999976158142
7jmo.pdb	7jmo_HL_A_SL28W.pdb	-0.01670736074447632	0.4722000062465668
7jmo.pdb	7jmo_HL_A_SL28Y.pdb	-0.10058608651161194	0.32030001282691956
7jmo.pdb	7jmo_HL_A_SL28V.pdb	-0.12161414325237274	0.704800009727478
7jmo.pdb	7jmo_HL_A_VL29A.pdb	-0.3266172409057617	-0.5002999901771545
7jmo.pdb	7jmo_HL_A_VL29R.pdb	-0.5121941566467285	-0.30000001192092896
7jmo.pdb	7jmo_HL_A_VL29N.pdb	-0.30004608631134033	-0.666100025177002
7jmo.pdb	7jmo_HL_A_VL29D.pdb	-0.5259173512458801	-0.521399974822998
7jmo.pdb	7jmo_HL_A_VL29C.pdb	-0.13268378376960754	-0.36649999022483826
7jmo.pdb	7jmo_HL_A_VL29Q.pdb	-0.31123942136764526	-0.6671000123023987
7jmo.pdb	7jmo_HL_A_VL29E.pdb	-0.4848344624042511	-0.5723000168800354
7jmo.pdb	7jmo_HL_A_VL29G.pdb	-0.3964075446128845	-0.3725999891757965
7jmo.pdb	7jmo_HL_A_VL29H.pdb	-0.4607183337211609	-0.7713000178337097
7jmo.pdb	7jmo_HL_A_VL29I.pdb	-0.19177216291427612	0.26589998602867126
7jmo.pdb	7jmo_HL_A_VL29L.pdb	-0.2581574618816376	0.11879999935626984
7jmo.pdb	7jmo_HL_A_VL29K.pdb	-0.21881192922592163	-0.2248000055551529
7jmo.pdb	7jmo_HL_A_VL29M.pdb	-0.3873233497142792	-0.29120001196861267
7jmo.pdb	7jmo_HL_A_VL29F.pdb	-0.5306148529052734	-0.6140000224113464
7jmo.pdb	7jmo_HL_A_VL29P.pdb	-0.3391154110431671	-0.7304999828338623
7jmo.pdb	7jmo_HL_A_VL29S.pdb	-0.4726889729499817	-0.7031000256538391
7jmo.pdb	7jmo_HL_A_VL29T.pdb	-0.36232948303222656	-0.7487000226974487
7jmo.pdb	7jmo_HL_A_VL29W.pdb	-1.3831722736358643	-3.066800117492676
7jmo.pdb	7jmo_HL_A_VL29Y.pdb	0.19683876633644104	0.09589999914169312
7jmo.pdb	7jmo_HL_A_SL30A.pdb	0.11607581377029419	0.4050000011920929
7jmo.pdb	7jmo_HL_A_SL30R.pdb	-0.8298388719558716	-1.3774000406265259
7jmo.pdb	7jmo_HL_A_SL30N.pdb	0.20434260368347168	1.3696000576019287
7jmo.pdb	7jmo_HL_A_SL30D.pdb	-0.1897491067647934	0.8766000270843506
7jmo.pdb	7jmo_HL_A_SL30C.pdb	0.2795240879058838	1.0283000469207764
7jmo.pdb	7jmo_HL_A_SL30Q.pdb	0.019138187170028687	0.5651999711990356
7jmo.pdb	7jmo_HL_A_SL30E.pdb	0.3261532485485077	0.968500018119812
7jmo.pdb	7jmo_HL_A_SL30G.pdb	0.10476502776145935	-0.0430000014603138
7jmo.pdb	7jmo_HL_A_SL30H.pdb	-1.4811064004898071	-1.9646999835968018
7jmo.pdb	7jmo_HL_A_SL30I.pdb	-0.06684869527816772	1.4047000408172607
7jmo.pdb	7jmo_HL_A_SL30L.pdb	0.38430824875831604	1.6579999923706055
7jmo.pdb	7jmo_HL_A_SL30K.pdb	0.8788566589355469	-0.8833000063896179
7jmo.pdb	7jmo_HL_A_SL30M.pdb	1.3995214700698853	2.2999000549316406
7jmo.pdb	7jmo_HL_A_SL30F.pdb	-0.620246171951294	-0.6753000020980835
7jmo.pdb	7jmo_HL_A_SL30P.pdb	0.4290778934955597	0.4724000096321106
7jmo.pdb	7jmo_HL_A_SL30T.pdb	-0.007005810737609863	-0.3393999934196472
7jmo.pdb	7jmo_HL_A_SL30W.pdb	-1.5670322179794312	-0.048700001090765
7jmo.pdb	7jmo_HL_A_SL30Y.pdb	-1.4192699193954468	-0.5910000205039978
7jmo.pdb	7jmo_HL_A_SL30V.pdb	-0.04096949100494385	0.5242999792098999
7jmo.pdb	7jmo_HL_A_SL32A.pdb	0.2762812376022339	0.17669999599456787
7jmo.pdb	7jmo_HL_A_SL32R.pdb	-0.11151432991027832	-0.04039999842643738
7jmo.pdb	7jmo_HL_A_SL32N.pdb	0.6147706508636475	0.7412999868392944
7jmo.pdb	7jmo_HL_A_SL32D.pdb	-0.02839687466621399	0.2045000046491623
7jmo.pdb	7jmo_HL_A_SL32C.pdb	0.2890776991844177	0.24629999697208405
7jmo.pdb	7jmo_HL_A_SL32Q.pdb	0.3992244303226471	0.6843000054359436
7jmo.pdb	7jmo_HL_A_SL32E.pdb	1.0453485250473022	1.4486000537872314
7jmo.pdb	7jmo_HL_A_SL32G.pdb	0.29346615076065063	0.3142000138759613
7jmo.pdb	7jmo_HL_A_SL32H.pdb	-0.3455418348312378	0.1808999925851822
7jmo.pdb	7jmo_HL_A_SL32I.pdb	0.22282692790031433	0.01510000042617321
7jmo.pdb	7jmo_HL_A_SL32L.pdb	-1.2836487293243408	-0.25760000944137573
7jmo.pdb	7jmo_HL_A_SL32K.pdb	0.389369398355484	0.020600000396370888
7jmo.pdb	7jmo_HL_A_SL32M.pdb	0.5087341070175171	0.7785999774932861
7jmo.pdb	7jmo_HL_A_SL32F.pdb	-1.9532533884048462	-1.666100025177002
7jmo.pdb	7jmo_HL_A_SL32P.pdb	-0.0038092434406280518	-0.13680000603199005
7jmo.pdb	7jmo_HL_A_SL32T.pdb	0.5136590003967285	0.29499998688697815
7jmo.pdb	7jmo_HL_A_SL32W.pdb	-2.1475186347961426	-0.6955999732017517
7jmo.pdb	7jmo_HL_A_SL32Y.pdb	-4.267198085784912	-1.9200999736785889
7jmo.pdb	7jmo_HL_A_SL32V.pdb	0.4226456582546234	-0.42820000648498535
7jmo.pdb	7jmo_HL_A_YL33A.pdb	-1.0674834251403809	-0.699400007724762
7jmo.pdb	7jmo_HL_A_YL33R.pdb	-0.7756549119949341	-0.7904999852180481
7jmo.pdb	7jmo_HL_A_YL33N.pdb	-1.0861294269561768	-0.7188000082969666
7jmo.pdb	7jmo_HL_A_YL33D.pdb	-1.1745580434799194	-0.6096000075340271
7jmo.pdb	7jmo_HL_A_YL33C.pdb	-1.083074688911438	-0.48159998655319214
7jmo.pdb	7jmo_HL_A_YL33Q.pdb	-1.0259478092193604	-0.7204999923706055
7jmo.pdb	7jmo_HL_A_YL33E.pdb	-1.1998937129974365	-0.7293000221252441
7jmo.pdb	7jmo_HL_A_YL33G.pdb	-1.0419292449951172	-0.8579000234603882
7jmo.pdb	7jmo_HL_A_YL33H.pdb	-0.9818990230560303	-0.5092999935150146
7jmo.pdb	7jmo_HL_A_YL33I.pdb	-1.5501176118850708	-0.12439999729394913
7jmo.pdb	7jmo_HL_A_YL33L.pdb	-0.9079500436782837	-0.26019999384880066
7jmo.pdb	7jmo_HL_A_YL33K.pdb	-0.526076078414917	-0.8109999895095825
7jmo.pdb	7jmo_HL_A_YL33M.pdb	-0.6700124740600586	-0.1688999980688095
7jmo.pdb	7jmo_HL_A_YL33F.pdb	-0.41152122616767883	0.35019999742507935
7jmo.pdb	7jmo_HL_A_YL33P.pdb	-1.4530271291732788	-1.0472999811172485
7jmo.pdb	7jmo_HL_A_YL33S.pdb	-1.3159993886947632	-0.8339999914169312
7jmo.pdb	7jmo_HL_A_YL33T.pdb	-1.2197190523147583	-0.6855000257492065
7jmo.pdb	7jmo_HL_A_YL33W.pdb	-0.484118789434433	0.9298999905586243
7jmo.pdb	7jmo_HL_A_YL33V.pdb	-1.0635809898376465	-0.22360000014305115
7jmo.pdb	7jmo_HL_A_QL91A.pdb	-0.1208493709564209	-0.23160000145435333
7jmo.pdb	7jmo_HL_A_QL91R.pdb	-0.4148232340812683	-0.3995000123977661
7jmo.pdb	7jmo_HL_A_QL91N.pdb	-0.15780645608901978	-0.26660001277923584
7jmo.pdb	7jmo_HL_A_QL91D.pdb	-0.22326910495758057	-0.00430000014603138
7jmo.pdb	7jmo_HL_A_QL91C.pdb	0.08115237951278687	-0.18449999392032623
7jmo.pdb	7jmo_HL_A_QL91E.pdb	0.43175581097602844	0.03449999913573265
7jmo.pdb	7jmo_HL_A_QL91G.pdb	0.010851606726646423	-0.20239999890327454
7jmo.pdb	7jmo_HL_A_QL91H.pdb	-1.6294103860855103	-1.0293999910354614
7jmo.pdb	7jmo_HL_A_QL91I.pdb	-0.14966097474098206	-0.17790000140666962
7jmo.pdb	7jmo_HL_A_QL91L.pdb	-0.44308698177337646	-0.031599998474121094
7jmo.pdb	7jmo_HL_A_QL91K.pdb	-0.4011383056640625	-0.17190000414848328
7jmo.pdb	7jmo_HL_A_QL91M.pdb	-0.27857470512390137	-0.13449999690055847
7jmo.pdb	7jmo_HL_A_QL91F.pdb	-7.684695243835449	-5.873899936676025
7jmo.pdb	7jmo_HL_A_QL91P.pdb	0.043010830879211426	-0.22830000519752502
7jmo.pdb	7jmo_HL_A_QL91S.pdb	-0.18664588034152985	-0.17509999871253967
7jmo.pdb	7jmo_HL_A_QL91T.pdb	-0.21212702989578247	-0.18809999525547028
7jmo.pdb	7jmo_HL_A_QL91W.pdb	-0.7536721229553223	-8.962699890136719
7jmo.pdb	7jmo_HL_A_QL91Y.pdb	-0.5994045734405518	-0.02930000051856041
7jmo.pdb	7jmo_HL_A_QL91V.pdb	-0.19876205921173096	-0.1673000007867813
7jmo.pdb	7jmo_HL_A_GL93A.pdb	-1.1521281003952026	-1.2793999910354614
7jmo.pdb	7jmo_HL_A_GL93R.pdb	-2.0798420906066895	-3.4784998893737793
7jmo.pdb	7jmo_HL_A_GL93N.pdb	-2.7637083530426025	-3.4644999504089355
7jmo.pdb	7jmo_HL_A_GL93D.pdb	-2.476074457168579	-1.7263000011444092
7jmo.pdb	7jmo_HL_A_GL93C.pdb	-1.2584953308105469	-2.227299928665161
7jmo.pdb	7jmo_HL_A_GL93Q.pdb	-3.8628506660461426	-6.877099990844727
7jmo.pdb	7jmo_HL_A_GL93E.pdb	-4.22694206237793	-3.769700050354004
7jmo.pdb	7jmo_HL_A_GL93H.pdb	-16.20139503479004	-15.63856029510498
7jmo.pdb	7jmo_HL_A_GL93I.pdb	-5.170828342437744	-9.240500450134277
7jmo.pdb	7jmo_HL_A_GL93L.pdb	-8.804194450378418	-9.25629997253418
7jmo.pdb	7jmo_HL_A_GL93K.pdb	-2.8855748176574707	-3.3348000049591064
7jmo.pdb	7jmo_HL_A_GL93M.pdb	-2.5039327144622803	-3.8645999431610107
7jmo.pdb	7jmo_HL_A_GL93F.pdb	-3.705906867980957	-7.432300090789795
7jmo.pdb	7jmo_HL_A_GL93P.pdb	-1.7366480827331543	-1.589400053024292
7jmo.pdb	7jmo_HL_A_GL93S.pdb	-0.8651636838912964	-1.6358000040054321
7jmo.pdb	7jmo_HL_A_GL93T.pdb	-3.2342946529388428	-6.74459981918335
7jmo.pdb	7jmo_HL_A_GL93W.pdb	-16.051877975463867	-17.71091079711914
7jmo.pdb	7jmo_HL_A_GL93Y.pdb	-8.579304695129395	-13.754980087280273
7jmo.pdb	7jmo_HL_A_GL93V.pdb	-6.755222797393799	-6.706200122833252
7jmo.pdb	7jmo_HL_A_SL94A.pdb	-0.8539522886276245	-0.28029999136924744
7jmo.pdb	7jmo_HL_A_SL94R.pdb	-0.23949314653873444	-0.3458000123500824
7jmo.pdb	7jmo_HL_A_SL94N.pdb	-0.6540073156356812	0.515500009059906
7jmo.pdb	7jmo_HL_A_SL94D.pdb	-1.1236577033996582	-0.7896999716758728
7jmo.pdb	7jmo_HL_A_SL94C.pdb	-0.3894684910774231	-0.9251000285148621
7jmo.pdb	7jmo_HL_A_SL94Q.pdb	-0.2682673931121826	-0.3785000145435333
7jmo.pdb	7jmo_HL_A_SL94E.pdb	-0.794965386390686	-0.671999990940094
7jmo.pdb	7jmo_HL_A_SL94G.pdb	-0.8771708011627197	-0.5867999792098999
7jmo.pdb	7jmo_HL_A_SL94H.pdb	-1.0121724605560303	-0.6215999722480774
7jmo.pdb	7jmo_HL_A_SL94I.pdb	-0.3396003544330597	0.8345000147819519
7jmo.pdb	7jmo_HL_A_SL94L.pdb	0.014642581343650818	1.049399971961975
7jmo.pdb	7jmo_HL_A_SL94K.pdb	-0.07491841912269592	0.47909998893737793
7jmo.pdb	7jmo_HL_A_SL94M.pdb	0.2737342417240143	0.6671000123023987
7jmo.pdb	7jmo_HL_A_SL94F.pdb	0.032859236001968384	-0.24539999663829803
7jmo.pdb	7jmo_HL_A_SL94P.pdb	-1.1416226625442505	-1.2803000211715698
7jmo.pdb	7jmo_HL_A_SL94T.pdb	-0.26898565888404846	0.1851000040769577
7jmo.pdb	7jmo_HL_A_SL94W.pdb	-1.0964319705963135	-0.20479999482631683
7jmo.pdb	7jmo_HL_A_SL94Y.pdb	-1.003726601600647	-0.33880001306533813
7jmo.pdb	7jmo_HL_A_SL94V.pdb	-0.5723798274993896	0.49559998512268066
7jmo.pdb	7jmo_HL_A_RA70A.pdb	-0.4377586245536804	-2.384000062942505
7jmo.pdb	7jmo_HL_A_RA70N.pdb	-0.6220316886901855	-2.3710999488830566
7jmo.pdb	7jmo_HL_A_RA70D.pdb	-0.7868716716766357	-2.5903000831604004
7jmo.pdb	7jmo_HL_A_RA70C.pdb	-0.40798550844192505	-2.4035000801086426
7jmo.pdb	7jmo_HL_A_RA70Q.pdb	-0.8655112981796265	-1.694700002670288
7jmo.pdb	7jmo_HL_A_RA70E.pdb	-0.9337296485900879	-2.7123000621795654
7jmo.pdb	7jmo_HL_A_RA70G.pdb	-0.5280312299728394	-2.3942999839782715
7jmo.pdb	7jmo_HL_A_RA70H.pdb	-1.2286261320114136	-2.2260000705718994
7jmo.pdb	7jmo_HL_A_RA70I.pdb	-1.0721299648284912	-1.791700005531311
7jmo.pdb	7jmo_HL_A_RA70L.pdb	-0.8988169431686401	-2.0020999908447266
7jmo.pdb	7jmo_HL_A_RA70K.pdb	-0.8090277910232544	-1.3697999715805054
7jmo.pdb	7jmo_HL_A_RA70M.pdb	-0.8246872425079346	-1.7378000020980835
7jmo.pdb	7jmo_HL_A_RA70F.pdb	-0.8943589925765991	-2.071700096130371
7jmo.pdb	7jmo_HL_A_RA70P.pdb	-1.0062282085418701	-2.2558000087738037
7jmo.pdb	7jmo_HL_A_RA70S.pdb	-0.5037931203842163	-2.1591999530792236
7jmo.pdb	7jmo_HL_A_RA70T.pdb	-0.5096503496170044	-2.135699987411499
7jmo.pdb	7jmo_HL_A_RA70W.pdb	-1.1791692972183228	-2.1278998851776123
7jmo.pdb	7jmo_HL_A_RA70Y.pdb	-1.689827799797058	-2.4595999717712402
7jmo.pdb	7jmo_HL_A_RA70V.pdb	-1.0729126930236816	-1.9919999837875366
7jmo.pdb	7jmo_HL_A_TA82A.pdb	-0.2658856511116028	0.5985999703407288
7jmo.pdb	7jmo_HL_A_TA82R.pdb	1.3102161884307861	2.323699951171875
7jmo.pdb	7jmo_HL_A_TA82N.pdb	-0.206631600856781	0.5027999877929688
7jmo.pdb	7jmo_HL_A_TA82D.pdb	0.007374465465545654	0.746999979019165
7jmo.pdb	7jmo_HL_A_TA82C.pdb	-0.09909605979919434	0.6596999764442444
7jmo.pdb	7jmo_HL_A_TA82Q.pdb	-0.901302695274353	1.405900001525879
7jmo.pdb	7jmo_HL_A_TA82E.pdb	-0.13596466183662415	0.8467000126838684
7jmo.pdb	7jmo_HL_A_TA82G.pdb	-0.10023082792758942	0.23409999907016754
7jmo.pdb	7jmo_HL_A_TA82H.pdb	0.1671772003173828	0.6133000254631042
7jmo.pdb	7jmo_HL_A_TA82I.pdb	0.30184701085090637	1.516800045967102
7jmo.pdb	7jmo_HL_A_TA82L.pdb	0.1385117769241333	1.5134999752044678
7jmo.pdb	7jmo_HL_A_TA82K.pdb	0.8210815191268921	1.860700011253357
7jmo.pdb	7jmo_HL_A_TA82M.pdb	0.8233444690704346	1.749400019645691
7jmo.pdb	7jmo_HL_A_TA82F.pdb	0.02057132124900818	0.5396999716758728
7jmo.pdb	7jmo_HL_A_TA82P.pdb	-0.0333295613527298	0.900600016117096
7jmo.pdb	7jmo_HL_A_TA82S.pdb	0.3199540078639984	-0.18610000610351562
7jmo.pdb	7jmo_HL_A_TA82W.pdb	0.49893930554389954	1.3665000200271606
7jmo.pdb	7jmo_HL_A_TA82Y.pdb	0.34415873885154724	1.273800015449524
7jmo.pdb	7jmo_HL_A_TA82V.pdb	-0.06783904135227203	0.6714000105857849
7jmo.pdb	7jmo_HL_A_GA83A.pdb	-0.2770186960697174	-0.45170000195503235
7jmo.pdb	7jmo_HL_A_GA83R.pdb	-0.3325502276420593	-0.29409998655319214
7jmo.pdb	7jmo_HL_A_GA83N.pdb	-0.22127236425876617	-0.3125999867916107
7jmo.pdb	7jmo_HL_A_GA83D.pdb	-0.6742030382156372	-0.6905999779701233
7jmo.pdb	7jmo_HL_A_GA83C.pdb	-0.26694148778915405	-0.31630000472068787
7jmo.pdb	7jmo_HL_A_GA83Q.pdb	-0.17716029286384583	0.28040000796318054
7jmo.pdb	7jmo_HL_A_GA83E.pdb	0.28931596875190735	1.7524000406265259
7jmo.pdb	7jmo_HL_A_GA83H.pdb	-0.8791953325271606	-0.680899977684021
7jmo.pdb	7jmo_HL_A_GA83I.pdb	-0.475778728723526	-0.3156000077724457
7jmo.pdb	7jmo_HL_A_GA83L.pdb	-0.05680625140666962	-0.04859999939799309
7jmo.pdb	7jmo_HL_A_GA83K.pdb	-0.23696964979171753	-0.3898000121116638
7jmo.pdb	7jmo_HL_A_GA83M.pdb	0.15981808304786682	0.5317000150680542
7jmo.pdb	7jmo_HL_A_GA83F.pdb	-0.18173038959503174	-0.5379999876022339
7jmo.pdb	7jmo_HL_A_GA83P.pdb	-0.5144215822219849	-0.625
7jmo.pdb	7jmo_HL_A_GA83S.pdb	-0.31995925307273865	-0.5450999736785889
7jmo.pdb	7jmo_HL_A_GA83T.pdb	-0.5873755216598511	-1.1712000370025635
7jmo.pdb	7jmo_HL_A_GA83W.pdb	-0.31595027446746826	1.145799994468689
7jmo.pdb	7jmo_HL_A_GA83Y.pdb	0.07115885615348816	0.1770000010728836
7jmo.pdb	7jmo_HL_A_GA83V.pdb	-0.6873937249183655	-0.5062999725341797
7jmo.pdb	7jmo_HL_A_KA84A.pdb	-0.9110914468765259	-0.8359000086784363
7jmo.pdb	7jmo_HL_A_KA84R.pdb	-1.2883461713790894	0.9934999942779541
7jmo.pdb	7jmo_HL_A_KA84N.pdb	-0.3523634672164917	0.7297000288963318
7jmo.pdb	7jmo_HL_A_KA84D.pdb	0.7645870447158813	0.71670001745224
7jmo.pdb	7jmo_HL_A_KA84C.pdb	-0.8617032766342163	-0.9689000248908997
7jmo.pdb	7jmo_HL_A_KA84Q.pdb	-0.569534420967102	-0.22679999470710754
7jmo.pdb	7jmo_HL_A_KA84E.pdb	-0.08082370460033417	0.0017000000225380063
7jmo.pdb	7jmo_HL_A_KA84G.pdb	-0.8728020191192627	-1.1756000518798828
7jmo.pdb	7jmo_HL_A_KA84H.pdb	-0.9063682556152344	-1.6699999570846558
7jmo.pdb	7jmo_HL_A_KA84I.pdb	-0.8872501850128174	-0.9613999724388123
7jmo.pdb	7jmo_HL_A_KA84L.pdb	-0.7651537656784058	-0.7487999796867371
7jmo.pdb	7jmo_HL_A_KA84M.pdb	-0.8183263540267944	-0.1923999935388565
7jmo.pdb	7jmo_HL_A_KA84F.pdb	-0.8643161058425903	-0.739799976348877
7jmo.pdb	7jmo_HL_A_KA84P.pdb	-0.5757260322570801	-0.1324000060558319
7jmo.pdb	7jmo_HL_A_KA84S.pdb	-1.142722249031067	-0.7200000286102295
7jmo.pdb	7jmo_HL_A_KA84T.pdb	-1.4219129085540771	-1.1763999462127686
7jmo.pdb	7jmo_HL_A_KA84W.pdb	-0.6434940099716187	-0.4426000118255615
7jmo.pdb	7jmo_HL_A_KA84Y.pdb	-5.7413763999938965	-5.160200119018555
7jmo.pdb	7jmo_HL_A_KA84V.pdb	-0.7294584512710571	-0.4027000069618225
7jmo.pdb	7jmo_HL_A_DA87A.pdb	-0.7138906717300415	-0.8064000010490417
7jmo.pdb	7jmo_HL_A_DA87R.pdb	-0.28088322281837463	-0.6464999914169312
7jmo.pdb	7jmo_HL_A_DA87N.pdb	-0.5306143760681152	0.6929000020027161
7jmo.pdb	7jmo_HL_A_DA87C.pdb	-0.6416645050048828	-0.5601999759674072
7jmo.pdb	7jmo_HL_A_DA87Q.pdb	-0.7858821153640747	-0.9682000279426575
7jmo.pdb	7jmo_HL_A_DA87E.pdb	-0.881746768951416	-0.7390999794006348
7jmo.pdb	7jmo_HL_A_DA87G.pdb	-0.648831844329834	-0.7993000149726868
7jmo.pdb	7jmo_HL_A_DA87H.pdb	-1.6561681032180786	-2.2255001068115234
7jmo.pdb	7jmo_HL_A_DA87I.pdb	-1.0090339183807373	-1.1304999589920044
7jmo.pdb	7jmo_HL_A_DA87L.pdb	-0.12198726832866669	0.08869999647140503
7jmo.pdb	7jmo_HL_A_DA87K.pdb	-0.9985817670822144	-0.8859999775886536
7jmo.pdb	7jmo_HL_A_DA87M.pdb	-0.39072519540786743	-0.6812000274658203
7jmo.pdb	7jmo_HL_A_DA87F.pdb	-1.3280222415924072	-1.7598999738693237
7jmo.pdb	7jmo_HL_A_DA87P.pdb	-1.2842837572097778	-1.7556999921798706
7jmo.pdb	7jmo_HL_A_DA87S.pdb	-0.9876765012741089	-1.595900058746338
7jmo.pdb	7jmo_HL_A_DA87T.pdb	-0.8740700483322144	-0.8079000115394592
7jmo.pdb	7jmo_HL_A_DA87W.pdb	-3.162532329559326	-1.879699945449829
7jmo.pdb	7jmo_HL_A_DA87Y.pdb	-0.6290906667709351	-0.14419999718666077
7jmo.pdb	7jmo_HL_A_DA87V.pdb	-0.9713963270187378	-0.5896999835968018
7jmo.pdb	7jmo_HL_A_YA88A.pdb	-1.4169878959655762	-1.3177000284194946
7jmo.pdb	7jmo_HL_A_YA88R.pdb	-0.45751550793647766	-1.496999979019165
7jmo.pdb	7jmo_HL_A_YA88N.pdb	-1.4378283023834229	-1.9672000408172607
7jmo.pdb	7jmo_HL_A_YA88D.pdb	-1.6963560581207275	-1.3105000257492065
7jmo.pdb	7jmo_HL_A_YA88C.pdb	-1.2676873207092285	-1.4652999639511108
7jmo.pdb	7jmo_HL_A_YA88Q.pdb	-1.017044186592102	-0.558899998664856
7jmo.pdb	7jmo_HL_A_YA88E.pdb	-1.1917293071746826	-2.177500009536743
7jmo.pdb	7jmo_HL_A_YA88G.pdb	-1.363206148147583	-1.5096999406814575
7jmo.pdb	7jmo_HL_A_YA88H.pdb	-1.4660391807556152	-1.2000000476837158
7jmo.pdb	7jmo_HL_A_YA88I.pdb	-1.3671907186508179	-1.6778000593185425
7jmo.pdb	7jmo_HL_A_YA88L.pdb	-1.302329659461975	-1.5189000368118286
7jmo.pdb	7jmo_HL_A_YA88K.pdb	-0.9728059768676758	-2.1903998851776123
7jmo.pdb	7jmo_HL_A_YA88M.pdb	-0.8751257658004761	-0.7578999996185303
7jmo.pdb	7jmo_HL_A_YA88F.pdb	-0.8090306520462036	-0.1671999990940094
7jmo.pdb	7jmo_HL_A_YA88P.pdb	-1.1669598817825317	-1.3208999633789062
7jmo.pdb	7jmo_HL_A_YA88S.pdb	-1.5072726011276245	-1.4381999969482422
7jmo.pdb	7jmo_HL_A_YA88T.pdb	-1.3539906740188599	-1.295199990272522
7jmo.pdb	7jmo_HL_A_YA88W.pdb	-1.9788427352905273	-1.5154999494552612
7jmo.pdb	7jmo_HL_A_YA88V.pdb	-1.46534264087677	-1.257099986076355
7jmo.pdb	7jmo_HL_A_YA120A.pdb	-1.5574144124984741	-1.677899956703186
7jmo.pdb	7jmo_HL_A_YA120R.pdb	-0.42098918557167053	0.2863999903202057
7jmo.pdb	7jmo_HL_A_YA120N.pdb	-1.5124939680099487	-3.022599935531616
7jmo.pdb	7jmo_HL_A_YA120D.pdb	-1.4625412225723267	-3.244800090789795
7jmo.pdb	7jmo_HL_A_YA120C.pdb	-1.402931809425354	-2.378499984741211
7jmo.pdb	7jmo_HL_A_YA120Q.pdb	-1.6626367568969727	-2.5906999111175537
7jmo.pdb	7jmo_HL_A_YA120E.pdb	-1.777143120765686	-3.310499906539917
7jmo.pdb	7jmo_HL_A_YA120G.pdb	-1.2803453207015991	-0.7502999901771545
7jmo.pdb	7jmo_HL_A_YA120H.pdb	-1.9893795251846313	-2.500200033187866
7jmo.pdb	7jmo_HL_A_YA120I.pdb	-1.4692457914352417	-2.336899995803833
7jmo.pdb	7jmo_HL_A_YA120L.pdb	-1.6150492429733276	-2.325200080871582
7jmo.pdb	7jmo_HL_A_YA120K.pdb	-1.6490212678909302	-2.2376999855041504
7jmo.pdb	7jmo_HL_A_YA120M.pdb	-1.2885143756866455	-2.0683999061584473
7jmo.pdb	7jmo_HL_A_YA120F.pdb	-1.5445283651351929	-1.579699993133545
7jmo.pdb	7jmo_HL_A_YA120P.pdb	-1.635341763496399	-1.9958000183105469
7jmo.pdb	7jmo_HL_A_YA120S.pdb	-1.0790413618087769	-1.0606000423431396
7jmo.pdb	7jmo_HL_A_YA120T.pdb	-1.0027352571487427	-2.3417999744415283
7jmo.pdb	7jmo_HL_A_YA120W.pdb	-1.6875375509262085	-1.6574000120162964
7jmo.pdb	7jmo_HL_A_YA120V.pdb	-1.4445363283157349	-2.368799924850464
7jmo.pdb	7jmo_HL_A_LA122A.pdb	-1.1999815702438354	-1.3203999996185303
7jmo.pdb	7jmo_HL_A_LA122R.pdb	-5.405128002166748	-3.5738000869750977
7jmo.pdb	7jmo_HL_A_LA122N.pdb	-0.8812564611434937	-1.7806999683380127
7jmo.pdb	7jmo_HL_A_LA122D.pdb	-1.3446953296661377	-4.385900020599365
7jmo.pdb	7jmo_HL_A_LA122C.pdb	-0.8488559722900391	-1.1805000305175781
7jmo.pdb	7jmo_HL_A_LA122Q.pdb	-1.7789071798324585	-2.4233999252319336
7jmo.pdb	7jmo_HL_A_LA122E.pdb	-1.9685522317886353	-4.924499988555908
7jmo.pdb	7jmo_HL_A_LA122G.pdb	-1.0538594722747803	-1.2842999696731567
7jmo.pdb	7jmo_HL_A_LA122H.pdb	-4.826210975646973	-3.828700065612793
7jmo.pdb	7jmo_HL_A_LA122I.pdb	-0.7689558267593384	-0.42669999599456787
7jmo.pdb	7jmo_HL_A_LA122K.pdb	-0.5367233753204346	0.2653999924659729
7jmo.pdb	7jmo_HL_A_LA122M.pdb	-1.8145275115966797	-1.885699987411499
7jmo.pdb	7jmo_HL_A_LA122F.pdb	-6.7755937576293945	-3.904599905014038
7jmo.pdb	7jmo_HL_A_LA122P.pdb	-1.6507929563522339	-1.9105000495910645
7jmo.pdb	7jmo_HL_A_LA122S.pdb	-0.9852638244628906	-1.4917999505996704
7jmo.pdb	7jmo_HL_A_LA122T.pdb	-1.0949950218200684	-1.0296000242233276
7jmo.pdb	7jmo_HL_A_LA122W.pdb	-8.166433334350586	-4.849400043487549
7jmo.pdb	7jmo_HL_A_LA122Y.pdb	-9.755459785461426	-7.569200038909912
7jmo.pdb	7jmo_HL_A_LA122V.pdb	-1.0011783838272095	-0.650600016117096
7jmo.pdb	7jmo_HL_A_FA123A.pdb	-0.4909490644931793	-1.267699956893921
7jmo.pdb	7jmo_HL_A_FA123R.pdb	-2.5191128253936768	-1.2099000215530396
7jmo.pdb	7jmo_HL_A_FA123N.pdb	-0.8101251125335693	-1.3552000522613525
7jmo.pdb	7jmo_HL_A_FA123D.pdb	-0.9844486713409424	-1.4876999855041504
7jmo.pdb	7jmo_HL_A_FA123C.pdb	-0.47986024618148804	-1.228600025177002
7jmo.pdb	7jmo_HL_A_FA123Q.pdb	-0.800727128982544	-1.6612999439239502
7jmo.pdb	7jmo_HL_A_FA123E.pdb	-1.3866592645645142	-1.4909000396728516
7jmo.pdb	7jmo_HL_A_FA123G.pdb	-0.4484837055206299	-1.346500039100647
7jmo.pdb	7jmo_HL_A_FA123H.pdb	-0.7683098316192627	-1.4785000085830688
7jmo.pdb	7jmo_HL_A_FA123I.pdb	-0.834610104560852	-1.1719000339508057
7jmo.pdb	7jmo_HL_A_FA123L.pdb	-0.9107517004013062	-0.7986999750137329
7jmo.pdb	7jmo_HL_A_FA123K.pdb	-0.7069647312164307	-1.207800030708313
7jmo.pdb	7jmo_HL_A_FA123M.pdb	-0.5927053689956665	-0.3425999879837036
7jmo.pdb	7jmo_HL_A_FA123P.pdb	-0.7632083892822266	-1.6835999488830566
7jmo.pdb	7jmo_HL_A_FA123S.pdb	-0.543445348739624	-1.299299955368042
7jmo.pdb	7jmo_HL_A_FA123T.pdb	-0.4348497986793518	-1.083899974822998
7jmo.pdb	7jmo_HL_A_FA123W.pdb	0.23835521936416626	1.2182999849319458
7jmo.pdb	7jmo_HL_A_FA123Y.pdb	-1.1276395320892334	-0.5611000061035156
7jmo.pdb	7jmo_HL_A_FA123V.pdb	-0.6335794925689697	-1.0896999835968018
7jmo.pdb	7jmo_HL_A_RA124A.pdb	0.3217884600162506	-0.7328000068664551
7jmo.pdb	7jmo_HL_A_RA124N.pdb	0.02428683638572693	-0.47999998927116394
7jmo.pdb	7jmo_HL_A_RA124D.pdb	-0.17739474773406982	-0.06849999725818634
7jmo.pdb	7jmo_HL_A_RA124C.pdb	0.2801405191421509	-0.746399998664856
7jmo.pdb	7jmo_HL_A_RA124Q.pdb	-0.09731081873178482	-0.5828999876976013
7jmo.pdb	7jmo_HL_A_RA124E.pdb	-0.2727017402648926	0.5579000115394592
7jmo.pdb	7jmo_HL_A_RA124G.pdb	0.39759138226509094	-0.883899986743927
7jmo.pdb	7jmo_HL_A_RA124H.pdb	0.0448276549577713	-0.5357000231742859
7jmo.pdb	7jmo_HL_A_RA124I.pdb	-0.11629519611597061	-0.7178999781608582
7jmo.pdb	7jmo_HL_A_RA124L.pdb	0.2226373851299286	-0.583299994468689
7jmo.pdb	7jmo_HL_A_RA124K.pdb	0.017881453037261963	-0.7145000100135803
7jmo.pdb	7jmo_HL_A_RA124M.pdb	0.258206844329834	-0.6606000065803528
7jmo.pdb	7jmo_HL_A_RA124F.pdb	0.09126830101013184	-0.41200000047683716
7jmo.pdb	7jmo_HL_A_RA124P.pdb	-0.1919202357530594	-0.36070001125335693
7jmo.pdb	7jmo_HL_A_RA124S.pdb	0.052221834659576416	-0.4318999946117401
7jmo.pdb	7jmo_HL_A_RA124T.pdb	0.024884134531021118	-0.6899999976158142
7jmo.pdb	7jmo_HL_A_RA124W.pdb	-0.0668954998254776	-0.48190000653266907
7jmo.pdb	7jmo_HL_A_RA124Y.pdb	-0.10122266411781311	-0.19910000264644623
7jmo.pdb	7jmo_HL_A_RA124V.pdb	-0.06435951590538025	-0.8360000252723694
7jmo.pdb	7jmo_HL_A_KA125A.pdb	-0.3542235195636749	-0.061900001019239426
7jmo.pdb	7jmo_HL_A_KA125R.pdb	-0.3146388828754425	-0.19900000095367432
7jmo.pdb	7jmo_HL_A_KA125N.pdb	-0.06494596600532532	0.6872000098228455
7jmo.pdb	7jmo_HL_A_KA125D.pdb	-0.5541595220565796	0.0723000019788742
7jmo.pdb	7jmo_HL_A_KA125C.pdb	-0.2662668228149414	-0.20029999315738678
7jmo.pdb	7jmo_HL_A_KA125Q.pdb	-0.33720263838768005	0.392300009727478
7jmo.pdb	7jmo_HL_A_KA125E.pdb	-0.6011813282966614	0.38920000195503235
7jmo.pdb	7jmo_HL_A_KA125G.pdb	-0.39239829778671265	-0.026900000870227814
7jmo.pdb	7jmo_HL_A_KA125H.pdb	-0.4436511695384979	-0.35019999742507935
7jmo.pdb	7jmo_HL_A_KA125I.pdb	-0.15839266777038574	0.010400000028312206
7jmo.pdb	7jmo_HL_A_KA125L.pdb	0.01809138059616089	0.08079999685287476
7jmo.pdb	7jmo_HL_A_KA125M.pdb	0.1152975857257843	0.12720000743865967
7jmo.pdb	7jmo_HL_A_KA125F.pdb	0.22862741351127625	-0.1462000012397766
7jmo.pdb	7jmo_HL_A_KA125P.pdb	-0.3003413677215576	0.3873000144958496
7jmo.pdb	7jmo_HL_A_KA125S.pdb	-0.553157389163971	-0.12039999663829803
7jmo.pdb	7jmo_HL_A_KA125T.pdb	-0.4266497492790222	-0.07620000094175339
7jmo.pdb	7jmo_HL_A_KA125W.pdb	0.004957467317581177	-0.13760000467300415
7jmo.pdb	7jmo_HL_A_KA125Y.pdb	-0.3112826347351074	-0.21469999849796295
7jmo.pdb	7jmo_HL_A_KA125V.pdb	-0.1663818508386612	-0.006899999920278788
7jmo.pdb	7jmo_HL_A_YA140A.pdb	-1.089925765991211	-1.6435999870300293
7jmo.pdb	7jmo_HL_A_YA140R.pdb	-1.368909478187561	-2.517899990081787
7jmo.pdb	7jmo_HL_A_YA140N.pdb	-1.2403539419174194	-2.161900043487549
7jmo.pdb	7jmo_HL_A_YA140D.pdb	-1.4564706087112427	-1.7646000385284424
7jmo.pdb	7jmo_HL_A_YA140C.pdb	-1.1612755060195923	-1.7091000080108643
7jmo.pdb	7jmo_HL_A_YA140Q.pdb	-1.6606687307357788	-1.9565000534057617
7jmo.pdb	7jmo_HL_A_YA140E.pdb	-1.6713409423828125	-1.1992000341415405
7jmo.pdb	7jmo_HL_A_YA140G.pdb	-0.9619743824005127	-1.9079999923706055
7jmo.pdb	7jmo_HL_A_YA140H.pdb	-1.7828481197357178	-1.5433000326156616
7jmo.pdb	7jmo_HL_A_YA140I.pdb	-1.2368956804275513	-2.38700008392334
7jmo.pdb	7jmo_HL_A_YA140L.pdb	-1.4697695970535278	-2.253200054168701
7jmo.pdb	7jmo_HL_A_YA140K.pdb	-1.0930168628692627	-0.6710000038146973
7jmo.pdb	7jmo_HL_A_YA140M.pdb	-1.5031843185424805	-2.1705000400543213
7jmo.pdb	7jmo_HL_A_YA140F.pdb	-1.668291449546814	-1.9781999588012695
7jmo.pdb	7jmo_HL_A_YA140P.pdb	-1.5983878374099731	-1.7401000261306763
7jmo.pdb	7jmo_HL_A_YA140S.pdb	-1.2022467851638794	-1.7379000186920166
7jmo.pdb	7jmo_HL_A_YA140T.pdb	-1.262850046157837	-1.6717000007629395
7jmo.pdb	7jmo_HL_A_YA140W.pdb	-5.872115135192871	-4.758299827575684
7jmo.pdb	7jmo_HL_A_YA140V.pdb	-1.2221730947494507	-1.6994999647140503
7jmo.pdb	7jmo_HL_A_QA141A.pdb	-0.141294926404953	-0.27059999108314514
7jmo.pdb	7jmo_HL_A_QA141R.pdb	-0.26360854506492615	-0.27320000529289246
7jmo.pdb	7jmo_HL_A_QA141N.pdb	-0.007642984390258789	-0.72079998254776
7jmo.pdb	7jmo_HL_A_QA141D.pdb	-0.35129937529563904	-0.7986000180244446
7jmo.pdb	7jmo_HL_A_QA141C.pdb	-0.2076561450958252	-0.9732000231742859
7jmo.pdb	7jmo_HL_A_QA141E.pdb	-0.22882868349552155	-0.9771000146865845
7jmo.pdb	7jmo_HL_A_QA141G.pdb	-0.06334498524665833	-0.32330000400543213
7jmo.pdb	7jmo_HL_A_QA141H.pdb	-0.023850947618484497	-0.8034999966621399
7jmo.pdb	7jmo_HL_A_QA141I.pdb	-0.2108028084039688	0.016699999570846558
7jmo.pdb	7jmo_HL_A_QA141L.pdb	-0.1906985342502594	-0.9480999708175659
7jmo.pdb	7jmo_HL_A_QA141K.pdb	-0.17936556041240692	-0.8633000254631042
7jmo.pdb	7jmo_HL_A_QA141M.pdb	-0.1010030210018158	-0.9086999893188477
7jmo.pdb	7jmo_HL_A_QA141F.pdb	0.05874660611152649	-0.7633000016212463
7jmo.pdb	7jmo_HL_A_QA141P.pdb	-0.09642678499221802	-0.0035000001080334187
7jmo.pdb	7jmo_HL_A_QA141S.pdb	-0.22431831061840057	-0.353300005197525
7jmo.pdb	7jmo_HL_A_QA141T.pdb	-0.17258358001708984	-0.8059999942779541
7jmo.pdb	7jmo_HL_A_QA141W.pdb	-0.26998212933540344	-1.0884000062942505
7jmo.pdb	7jmo_HL_A_QA141Y.pdb	-0.39852410554885864	-0.8209999799728394
7jmo.pdb	7jmo_HL_A_QA141V.pdb	-0.04766729474067688	-0.703000009059906
7jmo.pdb	7jmo_HL_A_AA142R.pdb	-8.034133911132812	-7.910299777984619
7jmo.pdb	7jmo_HL_A_AA142N.pdb	-0.08415822684764862	-0.4950000047683716
7jmo.pdb	7jmo_HL_A_AA142D.pdb	-1.0202733278274536	0.18979999423027039
7jmo.pdb	7jmo_HL_A_AA142C.pdb	-0.32998591661453247	-0.57669997215271
7jmo.pdb	7jmo_HL_A_AA142Q.pdb	-3.96907114982605	-2.952899932861328
7jmo.pdb	7jmo_HL_A_AA142E.pdb	-3.2932956218719482	-1.54830002784729
7jmo.pdb	7jmo_HL_A_AA142G.pdb	-0.5791751146316528	-0.9205999970436096
7jmo.pdb	7jmo_HL_A_AA142H.pdb	-0.8012346029281616	-1.9886000156402588
7jmo.pdb	7jmo_HL_A_AA142I.pdb	-4.126008033752441	-2.2548999786376953
7jmo.pdb	7jmo_HL_A_AA142L.pdb	-0.20214922726154327	0.3840999901294708
7jmo.pdb	7jmo_HL_A_AA142K.pdb	-4.734927177429199	-3.6619999408721924
7jmo.pdb	7jmo_HL_A_AA142M.pdb	-3.0514492988586426	-0.9692000150680542
7jmo.pdb	7jmo_HL_A_AA142F.pdb	-2.382720708847046	-2.9885001182556152
7jmo.pdb	7jmo_HL_A_AA142P.pdb	-0.5119398832321167	-1.3360999822616577
7jmo.pdb	7jmo_HL_A_AA142S.pdb	0.14999017119407654	-0.9532999992370605
7jmo.pdb	7jmo_HL_A_AA142T.pdb	0.11132332682609558	-1.8446999788284302
7jmo.pdb	7jmo_HL_A_AA142W.pdb	-11.082869529724121	-12.42708969116211
7jmo.pdb	7jmo_HL_A_AA142Y.pdb	-9.292703628540039	-7.3933000564575195
7jmo.pdb	7jmo_HL_A_AA142V.pdb	-4.656285762786865	-3.428999900817871
7jmo.pdb	7jmo_HL_A_GA143A.pdb	-0.026795685291290283	0.16689999401569366
7jmo.pdb	7jmo_HL_A_GA143R.pdb	-0.9569653272628784	-0.020899999886751175
7jmo.pdb	7jmo_HL_A_GA143N.pdb	-0.4673967957496643	-0.19930000603199005
7jmo.pdb	7jmo_HL_A_GA143D.pdb	-0.5193867683410645	-0.39489999413490295
7jmo.pdb	7jmo_HL_A_GA143C.pdb	-0.25368165969848633	0.5656999945640564
7jmo.pdb	7jmo_HL_A_GA143Q.pdb	-1.3370792865753174	-0.1251000016927719
7jmo.pdb	7jmo_HL_A_GA143E.pdb	-1.8434033393859863	0.6377000212669373
7jmo.pdb	7jmo_HL_A_GA143H.pdb	-1.5325690507888794	-0.888700008392334
7jmo.pdb	7jmo_HL_A_GA143I.pdb	-0.14202174544334412	0.06520000100135803
7jmo.pdb	7jmo_HL_A_GA143L.pdb	-0.5668256282806396	0.16779999434947968
7jmo.pdb	7jmo_HL_A_GA143K.pdb	-0.17507825791835785	-0.12600000202655792
7jmo.pdb	7jmo_HL_A_GA143M.pdb	-0.03871004283428192	0.2669000029563904
7jmo.pdb	7jmo_HL_A_GA143F.pdb	-1.153970718383789	0.3352999985218048
7jmo.pdb	7jmo_HL_A_GA143P.pdb	-0.4044104814529419	0.5439000129699707
7jmo.pdb	7jmo_HL_A_GA143S.pdb	-0.15558472275733948	0.1256999969482422
7jmo.pdb	7jmo_HL_A_GA143T.pdb	-0.5121011734008789	-0.3409999907016754
7jmo.pdb	7jmo_HL_A_GA143W.pdb	-1.53629469871521	-2.2537999153137207
7jmo.pdb	7jmo_HL_A_GA143Y.pdb	-1.1643486022949219	0.1826000064611435
7jmo.pdb	7jmo_HL_A_GA143V.pdb	-0.25142431259155273	0.6793000102043152
7jmo.pdb	7jmo_HL_A_FA153A.pdb	-1.1245002746582031	-1.7064000368118286
7jmo.pdb	7jmo_HL_A_FA153R.pdb	-1.19873046875	-1.891800045967102
7jmo.pdb	7jmo_HL_A_FA153N.pdb	-1.194913387298584	-1.728700041770935
7jmo.pdb	7jmo_HL_A_FA153D.pdb	-1.4286526441574097	-1.594599962234497
7jmo.pdb	7jmo_HL_A_FA153C.pdb	-0.9989254474639893	-1.6607999801635742
7jmo.pdb	7jmo_HL_A_FA153Q.pdb	-1.2611503601074219	-1.80840003490448
7jmo.pdb	7jmo_HL_A_FA153E.pdb	-1.3919063806533813	-1.5997999906539917
7jmo.pdb	7jmo_HL_A_FA153G.pdb	-1.1071979999542236	-1.7223000526428223
7jmo.pdb	7jmo_HL_A_FA153H.pdb	-1.316990613937378	-1.7223999500274658
7jmo.pdb	7jmo_HL_A_FA153I.pdb	-0.9273638725280762	-1.4072999954223633
7jmo.pdb	7jmo_HL_A_FA153L.pdb	-0.8833798170089722	-1.2734999656677246
7jmo.pdb	7jmo_HL_A_FA153K.pdb	-1.2356444597244263	-1.5950000286102295
7jmo.pdb	7jmo_HL_A_FA153M.pdb	-1.1122210025787354	-0.619700014591217
7jmo.pdb	7jmo_HL_A_FA153P.pdb	-1.1119722127914429	-1.7223000526428223
7jmo.pdb	7jmo_HL_A_FA153S.pdb	-1.357098937034607	-1.7275999784469604
7jmo.pdb	7jmo_HL_A_FA153T.pdb	-1.2580662965774536	-1.795300006866455
7jmo.pdb	7jmo_HL_A_FA153W.pdb	-0.24019791185855865	-0.5152999758720398
7jmo.pdb	7jmo_HL_A_FA153Y.pdb	-0.3182637095451355	0.3158999979496002
7jmo.pdb	7jmo_HL_A_FA153V.pdb	-1.1225078105926514	-1.7970999479293823
7jmo.pdb	7jmo_HL_A_NA154A.pdb	-1.0429834127426147	-3.455399990081787
7jmo.pdb	7jmo_HL_A_NA154R.pdb	-1.9002172946929932	-3.9412999153137207
7jmo.pdb	7jmo_HL_A_NA154D.pdb	-0.6545578241348267	-1.5324000120162964
7jmo.pdb	7jmo_HL_A_NA154C.pdb	-0.9181082248687744	-3.152100086212158
7jmo.pdb	7jmo_HL_A_NA154Q.pdb	-2.7991912364959717	-4.290200233459473
7jmo.pdb	7jmo_HL_A_NA154E.pdb	-0.07674813270568848	-1.874400019645691
7jmo.pdb	7jmo_HL_A_NA154G.pdb	-0.9712083339691162	-3.565000057220459
7jmo.pdb	7jmo_HL_A_NA154H.pdb	-1.5730209350585938	-2.5336999893188477
7jmo.pdb	7jmo_HL_A_NA154I.pdb	-0.24135330319404602	-2.588200092315674
7jmo.pdb	7jmo_HL_A_NA154L.pdb	-1.2516671419143677	-2.811300039291382
7jmo.pdb	7jmo_HL_A_NA154K.pdb	-1.2706584930419922	-3.6034998893737793
7jmo.pdb	7jmo_HL_A_NA154M.pdb	-2.106717109680176	-3.5202999114990234
7jmo.pdb	7jmo_HL_A_NA154F.pdb	-3.119215488433838	-3.555000066757202
7jmo.pdb	7jmo_HL_A_NA154P.pdb	-1.7205467224121094	-2.8768999576568604
7jmo.pdb	7jmo_HL_A_NA154S.pdb	-1.1777998208999634	-3.197000026702881
7jmo.pdb	7jmo_HL_A_NA154T.pdb	-1.3936628103256226	-3.2163000106811523
7jmo.pdb	7jmo_HL_A_NA154W.pdb	-2.2934906482696533	-3.2502999305725098
7jmo.pdb	7jmo_HL_A_NA154Y.pdb	-1.9786232709884644	-3.6814000606536865
7jmo.pdb	7jmo_HL_A_NA154V.pdb	-0.9412761926651001	-2.941699981689453
7jmo.pdb	7jmo_HL_A_YA156A.pdb	-0.5828349590301514	-2.1003000736236572
7jmo.pdb	7jmo_HL_A_YA156R.pdb	0.21533116698265076	0.10490000247955322
7jmo.pdb	7jmo_HL_A_YA156N.pdb	-0.3825235366821289	-2.297100067138672
7jmo.pdb	7jmo_HL_A_YA156D.pdb	-0.5151139497756958	-2.5381999015808105
7jmo.pdb	7jmo_HL_A_YA156C.pdb	-0.3094913363456726	-1.9134999513626099
7jmo.pdb	7jmo_HL_A_YA156Q.pdb	-0.6545157432556152	-2.265399932861328
7jmo.pdb	7jmo_HL_A_YA156E.pdb	-0.5673311352729797	-2.2904000282287598
7jmo.pdb	7jmo_HL_A_YA156G.pdb	-0.40909528732299805	-2.30649995803833
7jmo.pdb	7jmo_HL_A_YA156H.pdb	-0.4544529318809509	-1.4280999898910522
7jmo.pdb	7jmo_HL_A_YA156I.pdb	-0.27244776487350464	-0.8720999956130981
7jmo.pdb	7jmo_HL_A_YA156L.pdb	-0.14648112654685974	-1.0312000513076782
7jmo.pdb	7jmo_HL_A_YA156K.pdb	-0.31331712007522583	-1.3681999444961548
7jmo.pdb	7jmo_HL_A_YA156M.pdb	-0.2739870250225067	-0.9937999844551086
7jmo.pdb	7jmo_HL_A_YA156F.pdb	-0.11573097854852676	-0.16439999639987946
7jmo.pdb	7jmo_HL_A_YA156P.pdb	-0.6275826692581177	-2.080899953842163
7jmo.pdb	7jmo_HL_A_YA156S.pdb	-0.6736180186271667	-2.211199998855591
7jmo.pdb	7jmo_HL_A_YA156T.pdb	-0.45137304067611694	-1.909000039100647
7jmo.pdb	7jmo_HL_A_YA156W.pdb	-0.18338924646377563	-0.3499000072479248
7jmo.pdb	7jmo_HL_A_YA156V.pdb	-0.4230203926563263	-1.5362999439239502
7jmo.pdb	7jmo_HL_A_QA160A.pdb	-0.19342933595180511	0.7454000115394592
7jmo.pdb	7jmo_HL_A_QA160R.pdb	-0.2935214936733246	0.5346999764442444
7jmo.pdb	7jmo_HL_A_QA160N.pdb	-0.41114914417266846	-0.002400000113993883
7jmo.pdb	7jmo_HL_A_QA160D.pdb	-0.4638344645500183	-0.008100000210106373
7jmo.pdb	7jmo_HL_A_QA160C.pdb	-0.1314963549375534	0.6341999769210815
7jmo.pdb	7jmo_HL_A_QA160E.pdb	-0.44598543643951416	1.342900037765503
7jmo.pdb	7jmo_HL_A_QA160G.pdb	-1.2990986108779907	0.08449999988079071
7jmo.pdb	7jmo_HL_A_QA160H.pdb	-0.6583923101425171	0.1298000067472458
7jmo.pdb	7jmo_HL_A_QA160I.pdb	0.1698305308818817	1.6440000534057617
7jmo.pdb	7jmo_HL_A_QA160L.pdb	-0.07562178373336792	1.2924000024795532
7jmo.pdb	7jmo_HL_A_QA160K.pdb	-0.23203080892562866	1.0781999826431274
7jmo.pdb	7jmo_HL_A_QA160M.pdb	0.25112831592559814	1.0006999969482422
7jmo.pdb	7jmo_HL_A_QA160F.pdb	-3.492271900177002	-1.5901999473571777
7jmo.pdb	7jmo_HL_A_QA160P.pdb	-0.41524603962898254	0.5514000058174133
7jmo.pdb	7jmo_HL_A_QA160S.pdb	-0.31442081928253174	0.3100000023841858
7jmo.pdb	7jmo_HL_A_QA160T.pdb	-0.1729312241077423	0.762499988079071
7jmo.pdb	7jmo_HL_A_QA160W.pdb	-5.530656814575195	-1.6923999786376953
7jmo.pdb	7jmo_HL_A_QA160Y.pdb	-9.097527503967285	-5.356900215148926
7jmo.pdb	7jmo_HL_A_QA160V.pdb	0.11578682065010071	1.8229000568389893
7jmo.pdb	7jmo_HL_A_SA161A.pdb	-0.0796298235654831	-0.41200000047683716
7jmo.pdb	7jmo_HL_A_SA161R.pdb	-0.3352091312408447	-0.3747999966144562
7jmo.pdb	7jmo_HL_A_SA161N.pdb	-0.09525249898433685	-0.3260999917984009
7jmo.pdb	7jmo_HL_A_SA161D.pdb	0.19585075974464417	-0.07109999656677246
7jmo.pdb	7jmo_HL_A_SA161C.pdb	-0.0972316563129425	-0.09430000185966492
7jmo.pdb	7jmo_HL_A_SA161Q.pdb	0.08654075860977173	0.19140000641345978
7jmo.pdb	7jmo_HL_A_SA161E.pdb	1.2549458742141724	1.2238999605178833
7jmo.pdb	7jmo_HL_A_SA161G.pdb	-0.12800565361976624	-0.436599999666214
7jmo.pdb	7jmo_HL_A_SA161H.pdb	-0.6150513887405396	-0.11999999731779099
7jmo.pdb	7jmo_HL_A_SA161I.pdb	-0.4973236620426178	-0.3188000023365021
7jmo.pdb	7jmo_HL_A_SA161L.pdb	-0.049786537885665894	-0.4625000059604645
7jmo.pdb	7jmo_HL_A_SA161K.pdb	-0.4953629672527313	-0.6606000065803528
7jmo.pdb	7jmo_HL_A_SA161M.pdb	-0.19721615314483643	-0.22439999878406525
7jmo.pdb	7jmo_HL_A_SA161F.pdb	-0.20379704236984253	-0.38690000772476196
7jmo.pdb	7jmo_HL_A_SA161P.pdb	0.09681394696235657	0.1574999988079071
7jmo.pdb	7jmo_HL_A_SA161T.pdb	-0.5689235329627991	-0.3538999855518341
7jmo.pdb	7jmo_HL_A_SA161W.pdb	-1.3189911842346191	-0.42329999804496765
7jmo.pdb	7jmo_HL_A_SA161Y.pdb	-0.2864784300327301	-0.44690001010894775
7jmo.pdb	7jmo_HL_A_SA161V.pdb	-0.39203912019729614	-0.23960000276565552
7jmo.pdb	7jmo_HL_A_YA162A.pdb	0.21225255727767944	-0.04659999907016754
7jmo.pdb	7jmo_HL_A_YA162R.pdb	-0.05816495418548584	0.09629999846220016
7jmo.pdb	7jmo_HL_A_YA162N.pdb	0.2427619993686676	-0.07800000160932541
7jmo.pdb	7jmo_HL_A_YA162D.pdb	0.1551668345928192	-0.17839999496936798
7jmo.pdb	7jmo_HL_A_YA162C.pdb	0.20277559757232666	-0.05999999865889549
7jmo.pdb	7jmo_HL_A_YA162Q.pdb	0.046371132135391235	-0.15940000116825104
7jmo.pdb	7jmo_HL_A_YA162E.pdb	-0.26390784978866577	-0.42309999465942383
7jmo.pdb	7jmo_HL_A_YA162G.pdb	0.2838761806488037	-0.060600001364946365
7jmo.pdb	7jmo_HL_A_YA162H.pdb	-0.14229777455329895	-0.050700001418590546
7jmo.pdb	7jmo_HL_A_YA162I.pdb	0.13020822405815125	-0.014100000262260437
7jmo.pdb	7jmo_HL_A_YA162L.pdb	0.1712649166584015	0.3698999881744385
7jmo.pdb	7jmo_HL_A_YA162K.pdb	0.20458468794822693	-0.26510000228881836
7jmo.pdb	7jmo_HL_A_YA162M.pdb	0.17786771059036255	-0.008500000461935997
7jmo.pdb	7jmo_HL_A_YA162F.pdb	0.057997167110443115	0.01940000057220459
7jmo.pdb	7jmo_HL_A_YA162P.pdb	0.04544737935066223	0.25029999017715454
7jmo.pdb	7jmo_HL_A_YA162S.pdb	0.22710707783699036	-0.08429999649524689
7jmo.pdb	7jmo_HL_A_YA162T.pdb	0.3606104552745819	-0.0786999985575676
7jmo.pdb	7jmo_HL_A_YA162W.pdb	-0.18746940791606903	-0.01810000091791153
7jmo.pdb	7jmo_HL_A_YA162V.pdb	0.06168898940086365	-0.04729999974370003
7jmo.pdb	7jmo_HL_A_NA168A.pdb	-0.4611824154853821	-0.29829999804496765
7jmo.pdb	7jmo_HL_A_NA168R.pdb	-2.6064860820770264	-0.15070000290870667
7jmo.pdb	7jmo_HL_A_NA168D.pdb	-0.18787795305252075	-0.288100004196167
7jmo.pdb	7jmo_HL_A_NA168C.pdb	-0.1291077435016632	0.1445000022649765
7jmo.pdb	7jmo_HL_A_NA168Q.pdb	-0.20500735938549042	0.057999998331069946
7jmo.pdb	7jmo_HL_A_NA168E.pdb	-0.4404873251914978	0.16740000247955322
7jmo.pdb	7jmo_HL_A_NA168G.pdb	-0.4355282783508301	0.023800000548362732
7jmo.pdb	7jmo_HL_A_NA168H.pdb	-0.2823147475719452	0.1281999945640564
7jmo.pdb	7jmo_HL_A_NA168I.pdb	-0.0734831839799881	0.47450000047683716
7jmo.pdb	7jmo_HL_A_NA168L.pdb	0.041005104780197144	0.6956999897956848
7jmo.pdb	7jmo_HL_A_NA168K.pdb	-0.4405628442764282	0.5342000126838684
7jmo.pdb	7jmo_HL_A_NA168M.pdb	-0.14141705632209778	0.5454999804496765
7jmo.pdb	7jmo_HL_A_NA168F.pdb	-0.4109598994255066	0.23919999599456787
7jmo.pdb	7jmo_HL_A_NA168P.pdb	-0.7884697914123535	0.1582999974489212
7jmo.pdb	7jmo_HL_A_NA168S.pdb	-0.46524783968925476	0.11810000240802765
7jmo.pdb	7jmo_HL_A_NA168T.pdb	0.06979653239250183	0.2777999937534332
7jmo.pdb	7jmo_HL_A_NA168W.pdb	-0.47174978256225586	0.7728999853134155
7jmo.pdb	7jmo_HL_A_NA168Y.pdb	-0.10118013620376587	-1.5808000564575195
7jmo.pdb	7jmo_HL_A_NA168V.pdb	-0.007443442940711975	0.3612000048160553
7jmo.pdb	7jmo_HL_A_GA169A.pdb	-1.3281241655349731	-1.149899959564209
7jmo.pdb	7jmo_HL_A_GA169R.pdb	-1.5732184648513794	-1.2825000286102295
7jmo.pdb	7jmo_HL_A_GA169N.pdb	-1.6162484884262085	-1.638200044631958
7jmo.pdb	7jmo_HL_A_GA169D.pdb	-1.5928115844726562	-2.197700023651123
7jmo.pdb	7jmo_HL_A_GA169C.pdb	-1.5518252849578857	-1.3291000127792358
7jmo.pdb	7jmo_HL_A_GA169Q.pdb	-1.3697772026062012	-2.064500093460083
7jmo.pdb	7jmo_HL_A_GA169E.pdb	-0.7616281509399414	-1.760200023651123
7jmo.pdb	7jmo_HL_A_GA169H.pdb	-1.8911131620407104	-1.729699969291687
7jmo.pdb	7jmo_HL_A_GA169I.pdb	-2.7870547771453857	-2.9572999477386475
7jmo.pdb	7jmo_HL_A_GA169L.pdb	-1.1860435009002686	-1.0805000066757202
7jmo.pdb	7jmo_HL_A_GA169K.pdb	-1.5880934000015259	-1.3422000408172607
7jmo.pdb	7jmo_HL_A_GA169M.pdb	-1.1993976831436157	-1.398300051689148
7jmo.pdb	7jmo_HL_A_GA169F.pdb	-1.2848612070083618	-0.9918000102043152
7jmo.pdb	7jmo_HL_A_GA169P.pdb	-8.463242530822754	-5.293900012969971
7jmo.pdb	7jmo_HL_A_GA169S.pdb	-1.809022068977356	-1.4013999700546265
7jmo.pdb	7jmo_HL_A_GA169T.pdb	-2.729801654815674	-3.1953999996185303
7jmo.pdb	7jmo_HL_A_GA169W.pdb	-0.6488580703735352	-1.4115999937057495
7jmo.pdb	7jmo_HL_A_GA169Y.pdb	-1.4992133378982544	-0.8981999754905701
7jmo.pdb	7jmo_HL_A_GA169V.pdb	-2.2651891708374023	-1.7864999771118164
7jmo.pdb	7jmo_HL_A_YA172A.pdb	-1.2055686712265015	-1.6660000085830688
7jmo.pdb	7jmo_HL_A_YA172R.pdb	-0.7519906759262085	-1.1836999654769897
7jmo.pdb	7jmo_HL_A_YA172N.pdb	-1.338141918182373	-3.7253000736236572
7jmo.pdb	7jmo_HL_A_YA172D.pdb	-0.651263952255249	-0.7627000212669373
7jmo.pdb	7jmo_HL_A_YA172C.pdb	-1.0653122663497925	-1.3703999519348145
7jmo.pdb	7jmo_HL_A_YA172Q.pdb	-1.017227053642273	-2.578000068664551
7jmo.pdb	7jmo_HL_A_YA172E.pdb	-0.20908381044864655	-0.20499999821186066
7jmo.pdb	7jmo_HL_A_YA172G.pdb	-1.3884538412094116	-1.9726999998092651
7jmo.pdb	7jmo_HL_A_YA172H.pdb	-1.6874767541885376	0.30889999866485596
7jmo.pdb	7jmo_HL_A_YA172I.pdb	-0.7891209125518799	-0.8105999827384949
7jmo.pdb	7jmo_HL_A_YA172L.pdb	-0.6079392433166504	-0.7188000082969666
7jmo.pdb	7jmo_HL_A_YA172K.pdb	-1.0187816619873047	-1.6466000080108643
7jmo.pdb	7jmo_HL_A_YA172M.pdb	-0.4066281020641327	0.3305000066757202
7jmo.pdb	7jmo_HL_A_YA172F.pdb	-0.2716671824455261	0.5533000230789185
7jmo.pdb	7jmo_HL_A_YA172P.pdb	-1.6036103963851929	-1.554900050163269
7jmo.pdb	7jmo_HL_A_YA172S.pdb	-1.9453253746032715	-2.6763999462127686
7jmo.pdb	7jmo_HL_A_YA172T.pdb	-1.7607685327529907	-1.3739999532699585
7jmo.pdb	7jmo_HL_A_YA172W.pdb	-0.20643986761569977	1.1604000329971313
7jmo.pdb	7jmo_HL_A_YA172V.pdb	-0.9495272636413574	-0.6078000068664551
3x3f.pdb	3x3f_HL_A_KH33A.pdb	-0.24346019327640533	-0.24560000002384186
3x3f.pdb	3x3f_HL_A_KH33R.pdb	0.21877849102020264	0.4043000042438507
3x3f.pdb	3x3f_HL_A_KH33N.pdb	-0.5333289504051208	-0.5254999995231628
3x3f.pdb	3x3f_HL_A_KH33D.pdb	-0.6109929084777832	-1.0485999584197998
3x3f.pdb	3x3f_HL_A_KH33C.pdb	-0.3515712022781372	-0.2264000028371811
3x3f.pdb	3x3f_HL_A_KH33Q.pdb	-0.461591511964798	-0.20340000092983246
3x3f.pdb	3x3f_HL_A_KH33E.pdb	-0.8506882190704346	-1.0995999574661255
3x3f.pdb	3x3f_HL_A_KH33G.pdb	-0.21315881609916687	-0.34880000352859497
3x3f.pdb	3x3f_HL_A_KH33H.pdb	-0.5529707670211792	-0.13940000534057617
3x3f.pdb	3x3f_HL_A_KH33I.pdb	-0.31757283210754395	-0.5192000269889832
3x3f.pdb	3x3f_HL_A_KH33L.pdb	-0.2560398280620575	-0.4756999909877777
3x3f.pdb	3x3f_HL_A_KH33M.pdb	-0.6113181710243225	-0.45989999175071716
3x3f.pdb	3x3f_HL_A_KH33F.pdb	-0.7046895027160645	-0.11659999936819077
3x3f.pdb	3x3f_HL_A_KH33P.pdb	-0.5011402368545532	-0.27549999952316284
3x3f.pdb	3x3f_HL_A_KH33S.pdb	-0.6544910073280334	-0.07150000333786011
3x3f.pdb	3x3f_HL_A_KH33T.pdb	-0.44143927097320557	-0.28760001063346863
3x3f.pdb	3x3f_HL_A_KH33W.pdb	-0.5273553133010864	-0.1145000010728836
3x3f.pdb	3x3f_HL_A_KH33Y.pdb	-0.7751294374465942	-0.33340001106262207
3x3f.pdb	3x3f_HL_A_KH33V.pdb	-0.4645395874977112	-0.3070000112056732
3x3f.pdb	3x3f_HL_A_WH50A.pdb	-0.2398223578929901	-2.930000066757202
3x3f.pdb	3x3f_HL_A_WH50R.pdb	-0.5054847002029419	-1.4496999979019165
3x3f.pdb	3x3f_HL_A_WH50N.pdb	-0.2319335639476776	-2.7987000942230225
3x3f.pdb	3x3f_HL_A_WH50D.pdb	-0.601574182510376	-3.4240000247955322
3x3f.pdb	3x3f_HL_A_WH50C.pdb	-0.35053277015686035	-2.7123000621795654
3x3f.pdb	3x3f_HL_A_WH50Q.pdb	-0.10204829275608063	-2.5137999057769775
3x3f.pdb	3x3f_HL_A_WH50E.pdb	-0.5020290613174438	-3.3050999641418457
3x3f.pdb	3x3f_HL_A_WH50G.pdb	-0.136758953332901	-3.0571999549865723
3x3f.pdb	3x3f_HL_A_WH50H.pdb	-0.43780162930488586	-1.1672999858856201
3x3f.pdb	3x3f_HL_A_WH50I.pdb	-0.7352935075759888	-2.5571999549865723
3x3f.pdb	3x3f_HL_A_WH50L.pdb	-0.1978398859500885	-2.1649999618530273
3x3f.pdb	3x3f_HL_A_WH50K.pdb	0.1722322404384613	-1.5857000350952148
3x3f.pdb	3x3f_HL_A_WH50M.pdb	-0.2639830708503723	-1.5805000066757202
3x3f.pdb	3x3f_HL_A_WH50F.pdb	-1.1061437129974365	-2.3122000694274902
3x3f.pdb	3x3f_HL_A_WH50P.pdb	-0.21687355637550354	-3.268699884414673
3x3f.pdb	3x3f_HL_A_WH50S.pdb	-0.2727913558483124	-2.895400047302246
3x3f.pdb	3x3f_HL_A_WH50T.pdb	-0.41765984892845154	-2.671099901199341
3x3f.pdb	3x3f_HL_A_WH50Y.pdb	-7.155725955963135	-5.319499969482422
3x3f.pdb	3x3f_HL_A_WH50V.pdb	-0.613723635673523	-2.602400064468384
3x3f.pdb	3x3f_HL_A_TH58A.pdb	-0.06448179483413696	-0.17229999601840973
3x3f.pdb	3x3f_HL_A_TH58R.pdb	-0.1802651733160019	-0.09780000150203705
3x3f.pdb	3x3f_HL_A_TH58N.pdb	-0.03574666380882263	-0.16820000112056732
3x3f.pdb	3x3f_HL_A_TH58D.pdb	-0.2579568028450012	-0.7767999768257141
3x3f.pdb	3x3f_HL_A_TH58C.pdb	0.005215302109718323	-0.16830000281333923
3x3f.pdb	3x3f_HL_A_TH58Q.pdb	-0.10912948846817017	-0.17229999601840973
3x3f.pdb	3x3f_HL_A_TH58E.pdb	-0.19243977963924408	-0.52920001745224
3x3f.pdb	3x3f_HL_A_TH58G.pdb	0.014435410499572754	-0.11190000176429749
3x3f.pdb	3x3f_HL_A_TH58H.pdb	-0.08534320443868637	-0.1754000037908554
3x3f.pdb	3x3f_HL_A_TH58I.pdb	-0.13166466355323792	-0.18459999561309814
3x3f.pdb	3x3f_HL_A_TH58L.pdb	0.1055615246295929	-0.32670000195503235
3x3f.pdb	3x3f_HL_A_TH58K.pdb	-0.09864141047000885	-0.11749999970197678
3x3f.pdb	3x3f_HL_A_TH58M.pdb	0.12770766019821167	-0.2117999941110611
3x3f.pdb	3x3f_HL_A_TH58F.pdb	0.18155017495155334	-0.1657000035047531
3x3f.pdb	3x3f_HL_A_TH58P.pdb	0.14530131220817566	0.04839999973773956
3x3f.pdb	3x3f_HL_A_TH58S.pdb	-0.037322819232940674	0.013100000098347664
3x3f.pdb	3x3f_HL_A_TH58W.pdb	-0.015752941370010376	-0.2029999941587448
3x3f.pdb	3x3f_HL_A_TH58Y.pdb	0.04714348912239075	-0.1687999963760376
3x3f.pdb	3x3f_HL_A_TH58V.pdb	-0.25962355732917786	-0.012900000438094139
3x3f.pdb	3x3f_HL_A_GH59A.pdb	-3.696704387664795	-3.0857999324798584
3x3f.pdb	3x3f_HL_A_GH59R.pdb	-18.684804916381836	-14.637350082397461
3x3f.pdb	3x3f_HL_A_GH59N.pdb	-6.097436428070068	-4.17579984664917
3x3f.pdb	3x3f_HL_A_GH59D.pdb	-11.114891052246094	-11.389809608459473
3x3f.pdb	3x3f_HL_A_GH59C.pdb	-5.898362159729004	-4.371099948883057
3x3f.pdb	3x3f_HL_A_GH59Q.pdb	-16.550277709960938	-13.477760314941406
3x3f.pdb	3x3f_HL_A_GH59E.pdb	-18.360010147094727	-20.572370529174805
3x3f.pdb	3x3f_HL_A_GH59H.pdb	-33.18115997314453	-32.666500091552734
3x3f.pdb	3x3f_HL_A_GH59I.pdb	-9.256815910339355	-8.898550033569336
3x3f.pdb	3x3f_HL_A_GH59L.pdb	-14.276957511901855	-11.924790382385254
3x3f.pdb	3x3f_HL_A_GH59K.pdb	-19.39985466003418	-17.63117027282715
3x3f.pdb	3x3f_HL_A_GH59M.pdb	-7.282057762145996	-4.934800148010254
3x3f.pdb	3x3f_HL_A_GH59F.pdb	-37.86879348754883	-35.57640075683594
3x3f.pdb	3x3f_HL_A_GH59P.pdb	-5.9691009521484375	-6.075699806213379
3x3f.pdb	3x3f_HL_A_GH59S.pdb	-6.772889137268066	-7.793399810791016
3x3f.pdb	3x3f_HL_A_GH59T.pdb	-6.8833465576171875	-7.153500080108643
3x3f.pdb	3x3f_HL_A_GH59W.pdb	-31.957826614379883	-26.094289779663086
3x3f.pdb	3x3f_HL_A_GH59Y.pdb	-36.674930572509766	-34.41859817504883
3x3f.pdb	3x3f_HL_A_GH59V.pdb	-8.057296752929688	-6.3171000480651855
3x3f.pdb	3x3f_HL_A_SH102A.pdb	-0.0846087634563446	0.2632000148296356
3x3f.pdb	3x3f_HL_A_SH102R.pdb	-0.22346775233745575	1.311900019645691
3x3f.pdb	3x3f_HL_A_SH102N.pdb	-0.19070354104042053	-0.5041999816894531
3x3f.pdb	3x3f_HL_A_SH102D.pdb	-1.0471760034561157	-0.3774000108242035
3x3f.pdb	3x3f_HL_A_SH102C.pdb	0.020024672150611877	-0.1817999929189682
3x3f.pdb	3x3f_HL_A_SH102Q.pdb	-0.18269911408424377	1.0199999809265137
3x3f.pdb	3x3f_HL_A_SH102E.pdb	-0.5436760783195496	0.6047000288963318
3x3f.pdb	3x3f_HL_A_SH102G.pdb	-0.35353273153305054	-0.09950000047683716
3x3f.pdb	3x3f_HL_A_SH102H.pdb	-0.35477715730667114	1.0765000581741333
3x3f.pdb	3x3f_HL_A_SH102I.pdb	-0.7623233795166016	-0.3122999966144562
3x3f.pdb	3x3f_HL_A_SH102L.pdb	-0.0018934458494186401	0.21979999542236328
3x3f.pdb	3x3f_HL_A_SH102K.pdb	-0.19847719371318817	1.2373000383377075
3x3f.pdb	3x3f_HL_A_SH102M.pdb	-0.11899064481258392	1.0913000106811523
3x3f.pdb	3x3f_HL_A_SH102F.pdb	0.004917144775390625	0.859000027179718
3x3f.pdb	3x3f_HL_A_SH102P.pdb	-0.004834502935409546	-0.18070000410079956
3x3f.pdb	3x3f_HL_A_SH102T.pdb	0.28572162985801697	1.2933000326156616
3x3f.pdb	3x3f_HL_A_SH102W.pdb	-0.274501234292984	0.9282000064849854
3x3f.pdb	3x3f_HL_A_SH102Y.pdb	-0.29156598448753357	-0.49729999899864197
3x3f.pdb	3x3f_HL_A_SH102V.pdb	0.1967906653881073	0.0
3x3f.pdb	3x3f_HL_A_GH103A.pdb	-0.23869934678077698	-0.03550000116229057
3x3f.pdb	3x3f_HL_A_GH103R.pdb	-0.30705851316452026	0.664900004863739
3x3f.pdb	3x3f_HL_A_GH103N.pdb	-0.45549729466438293	0.3000999987125397
3x3f.pdb	3x3f_HL_A_GH103D.pdb	-0.7054523229598999	-0.21660000085830688
3x3f.pdb	3x3f_HL_A_GH103C.pdb	-0.09289675951004028	-0.07339999824762344
3x3f.pdb	3x3f_HL_A_GH103Q.pdb	-0.33751580119132996	-0.03500000014901161
3x3f.pdb	3x3f_HL_A_GH103E.pdb	-0.498264878988266	-0.517799973487854
3x3f.pdb	3x3f_HL_A_GH103H.pdb	-0.2529442608356476	0.47940000891685486
3x3f.pdb	3x3f_HL_A_GH103I.pdb	-0.16267310082912445	-0.10679999738931656
3x3f.pdb	3x3f_HL_A_GH103L.pdb	-0.03346818685531616	0.10639999806880951
3x3f.pdb	3x3f_HL_A_GH103K.pdb	-0.2848772406578064	0.49540001153945923
3x3f.pdb	3x3f_HL_A_GH103M.pdb	-0.04047481715679169	0.09929999709129333
3x3f.pdb	3x3f_HL_A_GH103F.pdb	-0.3584543764591217	-0.029500000178813934
3x3f.pdb	3x3f_HL_A_GH103P.pdb	-0.7130627632141113	-0.9470000267028809
3x3f.pdb	3x3f_HL_A_GH103S.pdb	-0.5901556015014648	0.3449000120162964
3x3f.pdb	3x3f_HL_A_GH103T.pdb	-0.40213873982429504	-0.18410000205039978
3x3f.pdb	3x3f_HL_A_GH103W.pdb	-0.19531264901161194	0.18310000002384186
3x3f.pdb	3x3f_HL_A_GH103Y.pdb	-0.6034355163574219	0.13670000433921814
3x3f.pdb	3x3f_HL_A_GH103V.pdb	-0.1612272560596466	-0.1378999948501587
3x3f.pdb	3x3f_HL_A_YH106A.pdb	-0.3373023271560669	-1.9427000284194946
3x3f.pdb	3x3f_HL_A_YH106R.pdb	-1.8224536180496216	-1.1167000532150269
3x3f.pdb	3x3f_HL_A_YH106N.pdb	-0.03807491064071655	-0.42809998989105225
3x3f.pdb	3x3f_HL_A_YH106D.pdb	-0.7313539981842041	-2.7300000190734863
3x3f.pdb	3x3f_HL_A_YH106C.pdb	-0.34350043535232544	-1.7546000480651855
3x3f.pdb	3x3f_HL_A_YH106Q.pdb	-0.26422184705734253	-0.9175000190734863
3x3f.pdb	3x3f_HL_A_YH106E.pdb	-0.6460068225860596	-1.8391000032424927
3x3f.pdb	3x3f_HL_A_YH106G.pdb	-0.36934399604797363	-2.2216999530792236
3x3f.pdb	3x3f_HL_A_YH106H.pdb	-0.5223386883735657	-1.065000057220459
3x3f.pdb	3x3f_HL_A_YH106I.pdb	-0.0006527155637741089	-0.9769999980926514
3x3f.pdb	3x3f_HL_A_YH106L.pdb	0.17430266737937927	-0.5249000191688538
3x3f.pdb	3x3f_HL_A_YH106K.pdb	-0.05969366431236267	-0.6309999823570251
3x3f.pdb	3x3f_HL_A_YH106M.pdb	-0.23016996681690216	-0.9138000011444092
3x3f.pdb	3x3f_HL_A_YH106F.pdb	0.34997180104255676	0.08470000326633453
3x3f.pdb	3x3f_HL_A_YH106P.pdb	-0.4185110032558441	-2.325500011444092
3x3f.pdb	3x3f_HL_A_YH106S.pdb	-0.4685986638069153	-1.9629000425338745
3x3f.pdb	3x3f_HL_A_YH106T.pdb	0.06526973843574524	-0.6079999804496765
3x3f.pdb	3x3f_HL_A_YH106W.pdb	-1.4217197895050049	-2.8494999408721924
3x3f.pdb	3x3f_HL_A_YH106V.pdb	-0.38461416959762573	-1.2510000467300415
3x3f.pdb	3x3f_HL_A_RH107A.pdb	-1.1371445655822754	-3.1530001163482666
3x3f.pdb	3x3f_HL_A_RH107N.pdb	-1.3287605047225952	-3.5977001190185547
3x3f.pdb	3x3f_HL_A_RH107D.pdb	-1.8824725151062012	-3.773400068283081
3x3f.pdb	3x3f_HL_A_RH107C.pdb	-1.1598776578903198	-2.249000072479248
3x3f.pdb	3x3f_HL_A_RH107Q.pdb	-1.041921854019165	-2.783099889755249
3x3f.pdb	3x3f_HL_A_RH107E.pdb	-1.2870897054672241	-3.516200065612793
3x3f.pdb	3x3f_HL_A_RH107G.pdb	-1.200332760810852	-3.6414999961853027
3x3f.pdb	3x3f_HL_A_RH107H.pdb	-1.1380503177642822	-3.239300012588501
3x3f.pdb	3x3f_HL_A_RH107I.pdb	-0.6321836709976196	-2.1858999729156494
3x3f.pdb	3x3f_HL_A_RH107L.pdb	-0.6757591962814331	-2.3649001121520996
3x3f.pdb	3x3f_HL_A_RH107K.pdb	-0.5960468053817749	-2.1407999992370605
3x3f.pdb	3x3f_HL_A_RH107M.pdb	-0.357975035905838	-1.8575999736785889
3x3f.pdb	3x3f_HL_A_RH107F.pdb	-1.1162489652633667	-2.762200117111206
3x3f.pdb	3x3f_HL_A_RH107P.pdb	-1.0711292028427124	-2.90939998626709
3x3f.pdb	3x3f_HL_A_RH107S.pdb	-1.4152624607086182	-2.7681000232696533
3x3f.pdb	3x3f_HL_A_RH107T.pdb	-1.5780446529388428	-3.3905999660491943
3x3f.pdb	3x3f_HL_A_RH107W.pdb	-0.9671095609664917	-2.052500009536743
3x3f.pdb	3x3f_HL_A_RH107Y.pdb	-1.4846082925796509	-2.6249001026153564
3x3f.pdb	3x3f_HL_A_RH107V.pdb	-0.8375300168991089	-2.6717000007629395
3x3f.pdb	3x3f_HL_A_YL32A.pdb	-0.9599281549453735	-1.1519999504089355
3x3f.pdb	3x3f_HL_A_YL32R.pdb	-1.1388510465621948	-1.2964999675750732
3x3f.pdb	3x3f_HL_A_YL32N.pdb	-0.9257562160491943	-0.9929999709129333
3x3f.pdb	3x3f_HL_A_YL32D.pdb	-1.2809206247329712	-0.9490000009536743
3x3f.pdb	3x3f_HL_A_YL32C.pdb	-0.6902922987937927	-1.0103000402450562
3x3f.pdb	3x3f_HL_A_YL32Q.pdb	-1.0549083948135376	-1.2254999876022339
3x3f.pdb	3x3f_HL_A_YL32E.pdb	-1.252966284751892	-1.1675000190734863
3x3f.pdb	3x3f_HL_A_YL32G.pdb	-1.0591171979904175	-1.4133000373840332
3x3f.pdb	3x3f_HL_A_YL32H.pdb	-0.8958983421325684	-0.7444000244140625
3x3f.pdb	3x3f_HL_A_YL32I.pdb	-0.961426854133606	-0.7279000282287598
3x3f.pdb	3x3f_HL_A_YL32L.pdb	-0.7970737218856812	-1.2854000329971313
3x3f.pdb	3x3f_HL_A_YL32K.pdb	-0.9712531566619873	-1.15910005569458
3x3f.pdb	3x3f_HL_A_YL32M.pdb	-0.5096572637557983	-0.42899999022483826
3x3f.pdb	3x3f_HL_A_YL32F.pdb	-0.9672378301620483	-0.52920001745224
3x3f.pdb	3x3f_HL_A_YL32P.pdb	-1.3286954164505005	-0.9373999834060669
3x3f.pdb	3x3f_HL_A_YL32S.pdb	-1.122529149055481	-1.4121999740600586
3x3f.pdb	3x3f_HL_A_YL32T.pdb	-0.8884217739105225	-1.1895999908447266
3x3f.pdb	3x3f_HL_A_YL32W.pdb	-0.8558155298233032	-0.21410000324249268
3x3f.pdb	3x3f_HL_A_YL32V.pdb	-1.059381365776062	-0.9753999710083008
3x3f.pdb	3x3f_HL_A_RL91A.pdb	-0.03170610964298248	-0.2506999969482422
3x3f.pdb	3x3f_HL_A_RL91N.pdb	-0.2678413391113281	-0.1687999963760376
3x3f.pdb	3x3f_HL_A_RL91D.pdb	-0.5817465782165527	-0.5634999871253967
3x3f.pdb	3x3f_HL_A_RL91C.pdb	-0.508123517036438	-0.4108000099658966
3x3f.pdb	3x3f_HL_A_RL91Q.pdb	-0.47564706206321716	-0.17260000109672546
3x3f.pdb	3x3f_HL_A_RL91E.pdb	-0.8207201957702637	-0.44760000705718994
3x3f.pdb	3x3f_HL_A_RL91G.pdb	-0.057806894183158875	-0.3118000030517578
3x3f.pdb	3x3f_HL_A_RL91H.pdb	-0.6399433612823486	-0.5274999737739563
3x3f.pdb	3x3f_HL_A_RL91I.pdb	-0.35098737478256226	0.014399999752640724
3x3f.pdb	3x3f_HL_A_RL91L.pdb	-0.5307445526123047	-0.4848000109195709
3x3f.pdb	3x3f_HL_A_RL91K.pdb	-0.6430751085281372	-0.47040000557899475
3x3f.pdb	3x3f_HL_A_RL91M.pdb	-0.4738021492958069	-0.25040000677108765
3x3f.pdb	3x3f_HL_A_RL91F.pdb	-0.4700959026813507	-0.5863999724388123
3x3f.pdb	3x3f_HL_A_RL91P.pdb	-0.23895642161369324	-0.362199991941452
3x3f.pdb	3x3f_HL_A_RL91S.pdb	-0.4727969765663147	-0.45879998803138733
3x3f.pdb	3x3f_HL_A_RL91T.pdb	-0.5326194763183594	-0.5131999850273132
3x3f.pdb	3x3f_HL_A_RL91W.pdb	-0.7238521575927734	-0.48179998993873596
3x3f.pdb	3x3f_HL_A_RL91Y.pdb	-0.8661869764328003	-0.6263999938964844
3x3f.pdb	3x3f_HL_A_RL91V.pdb	-0.4074174165725708	-0.3865000009536743
3x3f.pdb	3x3f_HL_A_SL92A.pdb	0.1879633665084839	-0.20579999685287476
3x3f.pdb	3x3f_HL_A_SL92R.pdb	-2.044114828109741	-1.562999963760376
3x3f.pdb	3x3f_HL_A_SL92N.pdb	-2.277448892593384	-3.5236001014709473
3x3f.pdb	3x3f_HL_A_SL92D.pdb	-2.612858295440674	-3.004300117492676
3x3f.pdb	3x3f_HL_A_SL92C.pdb	-0.09457909315824509	-0.4499000012874603
3x3f.pdb	3x3f_HL_A_SL92Q.pdb	-1.5640289783477783	-1.3880000114440918
3x3f.pdb	3x3f_HL_A_SL92E.pdb	-1.769767165184021	-1.4802000522613525
3x3f.pdb	3x3f_HL_A_SL92G.pdb	-0.02047160267829895	-0.4602000117301941
3x3f.pdb	3x3f_HL_A_SL92H.pdb	-10.5588960647583	-8.945859909057617
3x3f.pdb	3x3f_HL_A_SL92I.pdb	-0.8155467510223389	-0.22830000519752502
3x3f.pdb	3x3f_HL_A_SL92L.pdb	-2.6572346687316895	-1.5753999948501587
3x3f.pdb	3x3f_HL_A_SL92K.pdb	-0.947376012802124	-1.306399941444397
3x3f.pdb	3x3f_HL_A_SL92M.pdb	-0.9104030132293701	-0.7735999822616577
3x3f.pdb	3x3f_HL_A_SL92F.pdb	-13.578936576843262	-10.096670150756836
3x3f.pdb	3x3f_HL_A_SL92P.pdb	-0.49491459131240845	-0.26350000500679016
3x3f.pdb	3x3f_HL_A_SL92T.pdb	-0.45580875873565674	-0.9085999727249146
3x3f.pdb	3x3f_HL_A_SL92W.pdb	-12.713294982910156	-10.387299537658691
3x3f.pdb	3x3f_HL_A_SL92Y.pdb	-12.226912498474121	-8.847769737243652
3x3f.pdb	3x3f_HL_A_SL92V.pdb	-0.8448648452758789	-0.399399995803833
3x3f.pdb	3x3f_HL_A_NL93A.pdb	-0.21903908252716064	-1.9634000062942505
3x3f.pdb	3x3f_HL_A_NL93R.pdb	-0.3993329405784607	-1.3818999528884888
3x3f.pdb	3x3f_HL_A_NL93D.pdb	-0.6213298439979553	-3.3015999794006348
3x3f.pdb	3x3f_HL_A_NL93C.pdb	-0.314365029335022	-1.8127000331878662
3x3f.pdb	3x3f_HL_A_NL93Q.pdb	-0.46047911047935486	-2.805799961090088
3x3f.pdb	3x3f_HL_A_NL93E.pdb	-0.6040551066398621	-1.801300048828125
3x3f.pdb	3x3f_HL_A_NL93G.pdb	-0.32314324378967285	-2.4079999923706055
3x3f.pdb	3x3f_HL_A_NL93H.pdb	-0.5248662233352661	-1.2825000286102295
3x3f.pdb	3x3f_HL_A_NL93I.pdb	0.0858406126499176	-1.9385000467300415
3x3f.pdb	3x3f_HL_A_NL93L.pdb	-0.2606859505176544	-0.930899977684021
3x3f.pdb	3x3f_HL_A_NL93K.pdb	-0.9348664283752441	-1.752500057220459
3x3f.pdb	3x3f_HL_A_NL93M.pdb	0.3413480818271637	-1.5464999675750732
3x3f.pdb	3x3f_HL_A_NL93F.pdb	0.032115012407302856	-1.0442999601364136
3x3f.pdb	3x3f_HL_A_NL93P.pdb	-0.4053512215614319	-3.0773000717163086
3x3f.pdb	3x3f_HL_A_NL93S.pdb	-0.34652864933013916	-2.090399980545044
3x3f.pdb	3x3f_HL_A_NL93T.pdb	-1.061622142791748	-2.126499891281128
3x3f.pdb	3x3f_HL_A_NL93W.pdb	0.6784490346908569	0.487199991941452
3x3f.pdb	3x3f_HL_A_NL93Y.pdb	0.01824551820755005	0.21220000088214874
3x3f.pdb	3x3f_HL_A_NL93V.pdb	-0.051534950733184814	-1.8111000061035156
3x3f.pdb	3x3f_HL_A_WL94A.pdb	-0.06009414792060852	-2.4979000091552734
3x3f.pdb	3x3f_HL_A_WL94R.pdb	-0.8985683917999268	-2.7502999305725098
3x3f.pdb	3x3f_HL_A_WL94N.pdb	-0.3120236098766327	-3.2177000045776367
3x3f.pdb	3x3f_HL_A_WL94D.pdb	-0.6804485321044922	-4.784299850463867
3x3f.pdb	3x3f_HL_A_WL94C.pdb	0.10271599888801575	-2.5504000186920166
3x3f.pdb	3x3f_HL_A_WL94Q.pdb	-0.4045892059803009	-2.4735000133514404
3x3f.pdb	3x3f_HL_A_WL94E.pdb	-0.63856041431427	-3.745500087738037
3x3f.pdb	3x3f_HL_A_WL94G.pdb	-0.3496439754962921	-3.8787999153137207
3x3f.pdb	3x3f_HL_A_WL94H.pdb	-1.0150479078292847	-2.461400032043457
3x3f.pdb	3x3f_HL_A_WL94I.pdb	0.3343680202960968	-1.3027000427246094
3x3f.pdb	3x3f_HL_A_WL94L.pdb	0.3525635898113251	-1.1055999994277954
3x3f.pdb	3x3f_HL_A_WL94K.pdb	0.06490901112556458	-0.8550999760627747
3x3f.pdb	3x3f_HL_A_WL94M.pdb	0.8515709638595581	-0.9973000288009644
3x3f.pdb	3x3f_HL_A_WL94F.pdb	0.04798683524131775	-0.4429999887943268
3x3f.pdb	3x3f_HL_A_WL94P.pdb	-3.646754503250122	-5.203999996185303
3x3f.pdb	3x3f_HL_A_WL94S.pdb	-0.41656234860420227	-3.7785000801086426
3x3f.pdb	3x3f_HL_A_WL94T.pdb	-0.3940717875957489	-3.0769999027252197
3x3f.pdb	3x3f_HL_A_WL94Y.pdb	0.3744458854198456	-0.802299976348877
3x3f.pdb	3x3f_HL_A_WL94V.pdb	0.09101489186286926	-1.8743000030517578
3x3f.pdb	3x3f_HL_A_LL96A.pdb	-0.015056043863296509	-0.6065000295639038
3x3f.pdb	3x3f_HL_A_LL96R.pdb	-0.3676047921180725	-0.2152000069618225
3x3f.pdb	3x3f_HL_A_LL96N.pdb	-0.22966697812080383	-0.4472000002861023
3x3f.pdb	3x3f_HL_A_LL96D.pdb	-0.3379323482513428	-0.9914000034332275
3x3f.pdb	3x3f_HL_A_LL96C.pdb	-0.1908312290906906	-0.5023999810218811
3x3f.pdb	3x3f_HL_A_LL96Q.pdb	-0.5599963665008545	-0.4474000036716461
3x3f.pdb	3x3f_HL_A_LL96E.pdb	-0.8534246683120728	-0.7897999882698059
3x3f.pdb	3x3f_HL_A_LL96G.pdb	-0.003318220376968384	-0.7192000150680542
3x3f.pdb	3x3f_HL_A_LL96H.pdb	-0.7198243141174316	-1.233199954032898
3x3f.pdb	3x3f_HL_A_LL96I.pdb	-0.5396044254302979	-0.40130001306533813
3x3f.pdb	3x3f_HL_A_LL96K.pdb	-0.730376124382019	-0.2743000090122223
3x3f.pdb	3x3f_HL_A_LL96M.pdb	-0.5855602025985718	-0.3815000057220459
3x3f.pdb	3x3f_HL_A_LL96F.pdb	-5.008100986480713	-2.493299961090088
3x3f.pdb	3x3f_HL_A_LL96P.pdb	-0.21399766206741333	-0.31209999322891235
3x3f.pdb	3x3f_HL_A_LL96S.pdb	-0.32584619522094727	-0.6509000062942505
3x3f.pdb	3x3f_HL_A_LL96T.pdb	-0.4385025203227997	-0.698199987411499
3x3f.pdb	3x3f_HL_A_LL96W.pdb	-3.2772302627563477	-2.19569993019104
3x3f.pdb	3x3f_HL_A_LL96Y.pdb	-2.31897234916687	-3.127000093460083
3x3f.pdb	3x3f_HL_A_LL96V.pdb	-0.27355116605758667	-0.4381999969482422
3x3f.pdb	3x3f_HL_A_IA14A.pdb	0.07478544116020203	-1.229099988937378
3x3f.pdb	3x3f_HL_A_IA14R.pdb	-0.8722802400588989	-1.680799961090088
3x3f.pdb	3x3f_HL_A_IA14N.pdb	-0.4791370928287506	-1.0343999862670898
3x3f.pdb	3x3f_HL_A_IA14D.pdb	-0.5217162370681763	-1.4325000047683716
3x3f.pdb	3x3f_HL_A_IA14C.pdb	-0.008136719465255737	-1.0880999565124512
3x3f.pdb	3x3f_HL_A_IA14Q.pdb	-0.16694360971450806	-1.1759999990463257
3x3f.pdb	3x3f_HL_A_IA14E.pdb	-0.6317189931869507	-1.579200029373169
3x3f.pdb	3x3f_HL_A_IA14G.pdb	0.08385178446769714	-1.5859999656677246
3x3f.pdb	3x3f_HL_A_IA14H.pdb	-0.8954653739929199	-2.0136001110076904
3x3f.pdb	3x3f_HL_A_IA14L.pdb	-0.06756310164928436	-0.6122999787330627
3x3f.pdb	3x3f_HL_A_IA14K.pdb	-0.0026706457138061523	-1.0674999952316284
3x3f.pdb	3x3f_HL_A_IA14M.pdb	-0.022705018520355225	-0.6481000185012817
3x3f.pdb	3x3f_HL_A_IA14F.pdb	-1.5525873899459839	-1.7312999963760376
3x3f.pdb	3x3f_HL_A_IA14P.pdb	0.2077360451221466	-1.3299000263214111
3x3f.pdb	3x3f_HL_A_IA14S.pdb	-0.10535930097103119	-1.3066999912261963
3x3f.pdb	3x3f_HL_A_IA14T.pdb	-0.17478570342063904	-0.5432999730110168
3x3f.pdb	3x3f_HL_A_IA14W.pdb	-0.8353337049484253	-1.4392000436782837
3x3f.pdb	3x3f_HL_A_IA14Y.pdb	-1.7790921926498413	-2.422100067138672
3x3f.pdb	3x3f_HL_A_IA14V.pdb	-0.022930607199668884	-0.1492999941110611
3x3f.pdb	3x3f_HL_A_EA16A.pdb	-1.7325302362442017	-1.8341000080108643
3x3f.pdb	3x3f_HL_A_EA16R.pdb	-1.6965583562850952	-2.0764999389648438
3x3f.pdb	3x3f_HL_A_EA16N.pdb	-1.6866528987884521	-0.9751999974250793
3x3f.pdb	3x3f_HL_A_EA16D.pdb	-1.6212328672409058	-1.2448999881744385
3x3f.pdb	3x3f_HL_A_EA16C.pdb	-1.5712709426879883	-1.3977999687194824
3x3f.pdb	3x3f_HL_A_EA16Q.pdb	-1.4242407083511353	-0.996399998664856
3x3f.pdb	3x3f_HL_A_EA16G.pdb	-1.7728079557418823	-2.262399911880493
3x3f.pdb	3x3f_HL_A_EA16H.pdb	-1.8840683698654175	-0.4449000060558319
3x3f.pdb	3x3f_HL_A_EA16I.pdb	-1.70432710647583	-1.0205999612808228
3x3f.pdb	3x3f_HL_A_EA16L.pdb	-0.7741186618804932	-0.37940001487731934
3x3f.pdb	3x3f_HL_A_EA16K.pdb	-1.5494259595870972	-1.926800012588501
3x3f.pdb	3x3f_HL_A_EA16M.pdb	-0.16735559701919556	-0.6399999856948853
3x3f.pdb	3x3f_HL_A_EA16F.pdb	0.4938150942325592	-0.2021999955177307
3x3f.pdb	3x3f_HL_A_EA16P.pdb	-1.4638482332229614	-1.6575000286102295
3x3f.pdb	3x3f_HL_A_EA16S.pdb	-2.021660089492798	-2.133500099182129
3x3f.pdb	3x3f_HL_A_EA16T.pdb	-2.0545814037323	-1.9743000268936157
3x3f.pdb	3x3f_HL_A_EA16W.pdb	-0.5378925800323486	-0.7210999727249146
3x3f.pdb	3x3f_HL_A_EA16Y.pdb	-0.729840874671936	-1.4603999853134155
3x3f.pdb	3x3f_HL_A_EA16V.pdb	-1.6606332063674927	-1.5916999578475952
3x3f.pdb	3x3f_HL_A_DA17A.pdb	-0.19399124383926392	-0.17389999330043793
3x3f.pdb	3x3f_HL_A_DA17R.pdb	0.4343058168888092	-0.16429999470710754
3x3f.pdb	3x3f_HL_A_DA17N.pdb	-0.4065183997154236	-0.04639999940991402
3x3f.pdb	3x3f_HL_A_DA17C.pdb	-0.3978588581085205	0.4388999938964844
3x3f.pdb	3x3f_HL_A_DA17Q.pdb	-0.3252105414867401	-0.3156000077724457
3x3f.pdb	3x3f_HL_A_DA17E.pdb	-0.793610692024231	-0.6269000172615051
3x3f.pdb	3x3f_HL_A_DA17G.pdb	-0.16971418261528015	0.43959999084472656
3x3f.pdb	3x3f_HL_A_DA17H.pdb	-1.0592645406723022	-1.7561999559402466
3x3f.pdb	3x3f_HL_A_DA17I.pdb	-0.150140643119812	0.5550000071525574
3x3f.pdb	3x3f_HL_A_DA17L.pdb	-0.3497951626777649	-0.6276000142097473
3x3f.pdb	3x3f_HL_A_DA17K.pdb	-0.1649109125137329	-0.20839999616146088
3x3f.pdb	3x3f_HL_A_DA17M.pdb	-0.2212899625301361	0.2919999957084656
3x3f.pdb	3x3f_HL_A_DA17F.pdb	-0.09839684516191483	0.04839999973773956
3x3f.pdb	3x3f_HL_A_DA17P.pdb	-0.18204204738140106	0.2646999955177307
3x3f.pdb	3x3f_HL_A_DA17S.pdb	-0.6283242106437683	0.3125
3x3f.pdb	3x3f_HL_A_DA17T.pdb	-0.864106297492981	-0.15029999613761902
3x3f.pdb	3x3f_HL_A_DA17W.pdb	-1.6695481538772583	-0.8147000074386597
3x3f.pdb	3x3f_HL_A_DA17Y.pdb	-0.13622133433818817	-0.17309999465942383
3x3f.pdb	3x3f_HL_A_DA17V.pdb	-0.1357460469007492	0.20440000295639038
3x3f.pdb	3x3f_HL_A_GA18A.pdb	-2.6857457160949707	-2.3536999225616455
3x3f.pdb	3x3f_HL_A_GA18R.pdb	-3.3410511016845703	-3.666599988937378
3x3f.pdb	3x3f_HL_A_GA18N.pdb	-3.9341185092926025	-3.685499906539917
3x3f.pdb	3x3f_HL_A_GA18D.pdb	-4.493281841278076	-4.2453999519348145
3x3f.pdb	3x3f_HL_A_GA18C.pdb	-3.4770607948303223	-2.79229998588562
3x3f.pdb	3x3f_HL_A_GA18Q.pdb	-3.96771240234375	-3.1210999488830566
3x3f.pdb	3x3f_HL_A_GA18E.pdb	-3.9164109230041504	-4.048299789428711
3x3f.pdb	3x3f_HL_A_GA18H.pdb	-3.938767910003662	-4.2993998527526855
3x3f.pdb	3x3f_HL_A_GA18I.pdb	-5.935042858123779	-6.162399768829346
3x3f.pdb	3x3f_HL_A_GA18L.pdb	-3.6260669231414795	-3.410099983215332
3x3f.pdb	3x3f_HL_A_GA18K.pdb	-3.34700345993042	-3.638200044631958
3x3f.pdb	3x3f_HL_A_GA18M.pdb	-4.0348734855651855	-4.40749979019165
3x3f.pdb	3x3f_HL_A_GA18F.pdb	-3.375211715698242	-3.482100009918213
3x3f.pdb	3x3f_HL_A_GA18P.pdb	-6.076531887054443	-9.469719886779785
3x3f.pdb	3x3f_HL_A_GA18S.pdb	-3.5944018363952637	-2.8357999324798584
3x3f.pdb	3x3f_HL_A_GA18T.pdb	-5.8235015869140625	-5.47160005569458
3x3f.pdb	3x3f_HL_A_GA18W.pdb	-3.799981117248535	-3.9245998859405518
3x3f.pdb	3x3f_HL_A_GA18Y.pdb	-3.4123334884643555	-3.7629001140594482
3x3f.pdb	3x3f_HL_A_GA18V.pdb	-4.852663516998291	-4.81790018081665
3x3f.pdb	3x3f_HL_A_DA29A.pdb	-0.7465571165084839	-1.5372999906539917
3x3f.pdb	3x3f_HL_A_DA29R.pdb	-1.3531782627105713	-3.0510001182556152
3x3f.pdb	3x3f_HL_A_DA29N.pdb	-1.1221694946289062	-2.035599946975708
3x3f.pdb	3x3f_HL_A_DA29C.pdb	-0.9680036306381226	-1.3460999727249146
3x3f.pdb	3x3f_HL_A_DA29Q.pdb	-2.8109326362609863	-2.7981998920440674
3x3f.pdb	3x3f_HL_A_DA29E.pdb	-0.09069056808948517	-0.6875
3x3f.pdb	3x3f_HL_A_DA29G.pdb	-0.598251223564148	-1.0901000499725342
3x3f.pdb	3x3f_HL_A_DA29H.pdb	-1.9958237409591675	-0.19930000603199005
3x3f.pdb	3x3f_HL_A_DA29I.pdb	-2.9457597732543945	-3.3606998920440674
3x3f.pdb	3x3f_HL_A_DA29L.pdb	-1.277501106262207	-2.544300079345703
3x3f.pdb	3x3f_HL_A_DA29K.pdb	-0.9241632223129272	-2.385999917984009
3x3f.pdb	3x3f_HL_A_DA29M.pdb	-0.8472588062286377	-1.4687000513076782
3x3f.pdb	3x3f_HL_A_DA29F.pdb	-1.260584831237793	-2.1143999099731445
3x3f.pdb	3x3f_HL_A_DA29P.pdb	-0.8658514022827148	-1.4634000062942505
3x3f.pdb	3x3f_HL_A_DA29S.pdb	-0.5111005306243896	-0.24889999628067017
3x3f.pdb	3x3f_HL_A_DA29T.pdb	-1.8711961507797241	-2.3469998836517334
3x3f.pdb	3x3f_HL_A_DA29W.pdb	-1.8884351253509521	-4.557199954986572
3x3f.pdb	3x3f_HL_A_DA29Y.pdb	-1.130409598350525	-2.4003000259399414
3x3f.pdb	3x3f_HL_A_DA29V.pdb	-1.7884880304336548	-2.487600088119507
3x3f.pdb	3x3f_HL_A_DA36A.pdb	-0.3650004267692566	-1.0714000463485718
3x3f.pdb	3x3f_HL_A_DA36R.pdb	-0.0650738775730133	0.40139999985694885
3x3f.pdb	3x3f_HL_A_DA36N.pdb	-0.1430996209383011	0.24979999661445618
3x3f.pdb	3x3f_HL_A_DA36C.pdb	-0.3908765912055969	-0.3463999927043915
3x3f.pdb	3x3f_HL_A_DA36Q.pdb	-0.6979039907455444	-0.6244000196456909
3x3f.pdb	3x3f_HL_A_DA36E.pdb	-0.25660642981529236	-0.9667999744415283
3x3f.pdb	3x3f_HL_A_DA36G.pdb	-0.44095075130462646	-1.5132999420166016
3x3f.pdb	3x3f_HL_A_DA36H.pdb	-0.6581934690475464	-0.32820001244544983
3x3f.pdb	3x3f_HL_A_DA36I.pdb	-0.42725634574890137	-0.6126999855041504
3x3f.pdb	3x3f_HL_A_DA36L.pdb	-2.0093979835510254	-0.8884000182151794
3x3f.pdb	3x3f_HL_A_DA36K.pdb	-0.515898585319519	-1.391800045967102
3x3f.pdb	3x3f_HL_A_DA36M.pdb	0.1746225655078888	-0.1940000057220459
3x3f.pdb	3x3f_HL_A_DA36F.pdb	-1.1630923748016357	0.38769999146461487
3x3f.pdb	3x3f_HL_A_DA36P.pdb	-0.32242095470428467	-0.19689999520778656
3x3f.pdb	3x3f_HL_A_DA36S.pdb	-0.6132464408874512	-1.277400016784668
3x3f.pdb	3x3f_HL_A_DA36T.pdb	-0.7114168405532837	-1.0887000560760498
3x3f.pdb	3x3f_HL_A_DA36W.pdb	-1.2054718732833862	-1.4091999530792236
3x3f.pdb	3x3f_HL_A_DA36Y.pdb	0.29911985993385315	-1.2486000061035156
3x3f.pdb	3x3f_HL_A_DA36V.pdb	-0.4567643105983734	-0.8055999875068665
3x3f.pdb	3x3f_HL_A_LA37A.pdb	-0.21815231442451477	-0.4390000104904175
3x3f.pdb	3x3f_HL_A_LA37R.pdb	-0.06127384305000305	0.23010000586509705
3x3f.pdb	3x3f_HL_A_LA37N.pdb	-0.3086027503013611	-0.4059999883174896
3x3f.pdb	3x3f_HL_A_LA37D.pdb	-0.7851780652999878	-1.00409996509552
3x3f.pdb	3x3f_HL_A_LA37C.pdb	-0.23648829758167267	-0.39959999918937683
3x3f.pdb	3x3f_HL_A_LA37Q.pdb	-0.5108683109283447	-0.2971000075340271
3x3f.pdb	3x3f_HL_A_LA37E.pdb	-0.6049926280975342	-0.548799991607666
3x3f.pdb	3x3f_HL_A_LA37G.pdb	-0.20470939576625824	-0.8761000037193298
3x3f.pdb	3x3f_HL_A_LA37H.pdb	-0.33891844749450684	0.27410000562667847
3x3f.pdb	3x3f_HL_A_LA37I.pdb	-0.2892821431159973	-0.13269999623298645
3x3f.pdb	3x3f_HL_A_LA37K.pdb	0.03964829444885254	0.4765999913215637
3x3f.pdb	3x3f_HL_A_LA37M.pdb	-0.41454774141311646	-0.16899999976158142
3x3f.pdb	3x3f_HL_A_LA37F.pdb	0.07360169291496277	0.5407000184059143
3x3f.pdb	3x3f_HL_A_LA37P.pdb	-0.8212155103683472	-0.07810000330209732
3x3f.pdb	3x3f_HL_A_LA37S.pdb	-0.5383906364440918	-0.7788000106811523
3x3f.pdb	3x3f_HL_A_LA37T.pdb	-0.46192896366119385	-0.41040000319480896
3x3f.pdb	3x3f_HL_A_LA37W.pdb	-0.2262752652168274	1.1094000339508057
3x3f.pdb	3x3f_HL_A_LA37Y.pdb	-0.3686588704586029	0.6373999714851379
3x3f.pdb	3x3f_HL_A_LA37V.pdb	-0.20260420441627502	0.06530000269412994
3x3f.pdb	3x3f_HL_A_LA38A.pdb	-1.0021320581436157	-3.3545000553131104
3x3f.pdb	3x3f_HL_A_LA38R.pdb	-3.935708999633789	-4.791200160980225
3x3f.pdb	3x3f_HL_A_LA38N.pdb	-1.3637245893478394	-2.44350004196167
3x3f.pdb	3x3f_HL_A_LA38D.pdb	-1.8362517356872559	-3.9591000080108643
3x3f.pdb	3x3f_HL_A_LA38C.pdb	-1.3434208631515503	-2.8894999027252197
3x3f.pdb	3x3f_HL_A_LA38Q.pdb	-1.519970178604126	-2.7063000202178955
3x3f.pdb	3x3f_HL_A_LA38E.pdb	-1.374586582183838	-4.144499778747559
3x3f.pdb	3x3f_HL_A_LA38G.pdb	-0.969163179397583	-4.277599811553955
3x3f.pdb	3x3f_HL_A_LA38H.pdb	-1.330637812614441	-2.7553000450134277
3x3f.pdb	3x3f_HL_A_LA38I.pdb	-0.7340468168258667	-0.576200008392334
3x3f.pdb	3x3f_HL_A_LA38K.pdb	-1.3454667329788208	-1.5042999982833862
3x3f.pdb	3x3f_HL_A_LA38M.pdb	-0.0008028298616409302	-0.10499999672174454
3x3f.pdb	3x3f_HL_A_LA38F.pdb	-0.2165692150592804	-0.9225000143051147
3x3f.pdb	3x3f_HL_A_LA38P.pdb	-8.05695915222168	-9.062789916992188
3x3f.pdb	3x3f_HL_A_LA38S.pdb	-0.9062812328338623	-3.4512999057769775
3x3f.pdb	3x3f_HL_A_LA38T.pdb	-1.105057716369629	-2.3122000694274902
3x3f.pdb	3x3f_HL_A_LA38W.pdb	-3.566359281539917	-4.5395002365112305
3x3f.pdb	3x3f_HL_A_LA38Y.pdb	-0.9573285579681396	-1.6259000301361084
3x3f.pdb	3x3f_HL_A_LA38V.pdb	-1.2183505296707153	-1.2022000551223755
3x3f.pdb	3x3f_HL_A_FA39A.pdb	-2.1839756965637207	-3.8815999031066895
3x3f.pdb	3x3f_HL_A_FA39R.pdb	-2.417405605316162	-4.864200115203857
3x3f.pdb	3x3f_HL_A_FA39N.pdb	-2.4559855461120605	-3.8229000568389893
3x3f.pdb	3x3f_HL_A_FA39D.pdb	-2.126399040222168	-3.518199920654297
3x3f.pdb	3x3f_HL_A_FA39C.pdb	-2.1530771255493164	-2.9842000007629395
3x3f.pdb	3x3f_HL_A_FA39Q.pdb	-2.250614643096924	-3.319999933242798
3x3f.pdb	3x3f_HL_A_FA39E.pdb	-2.2191500663757324	-3.400700092315674
3x3f.pdb	3x3f_HL_A_FA39G.pdb	-2.2813541889190674	-4.640399932861328
3x3f.pdb	3x3f_HL_A_FA39H.pdb	-2.4962050914764404	-2.9435999393463135
3x3f.pdb	3x3f_HL_A_FA39I.pdb	-1.8790801763534546	-1.760599970817566
3x3f.pdb	3x3f_HL_A_FA39L.pdb	-1.7586413621902466	-2.869999885559082
3x3f.pdb	3x3f_HL_A_FA39K.pdb	-2.66312313079834	-3.5524001121520996
3x3f.pdb	3x3f_HL_A_FA39M.pdb	-0.9448807239532471	-0.4077000021934509
3x3f.pdb	3x3f_HL_A_FA39P.pdb	-2.343829393386841	-3.0780999660491943
3x3f.pdb	3x3f_HL_A_FA39S.pdb	-2.4766488075256348	-4.001299858093262
3x3f.pdb	3x3f_HL_A_FA39T.pdb	-2.4220213890075684	-3.0569000244140625
3x3f.pdb	3x3f_HL_A_FA39W.pdb	-3.8003270626068115	-3.6768999099731445
3x3f.pdb	3x3f_HL_A_FA39Y.pdb	-3.6154720783233643	-3.260699987411499
3x3f.pdb	3x3f_HL_A_FA39V.pdb	-1.8625508546829224	-2.4964001178741455
3x3f.pdb	3x3f_HL_A_CA40A.pdb	0.08277884125709534	0.013799999840557575
3x3f.pdb	3x3f_HL_A_CA40R.pdb	0.30701306462287903	-0.39079999923706055
3x3f.pdb	3x3f_HL_A_CA40N.pdb	-0.2485218048095703	0.08529999852180481
3x3f.pdb	3x3f_HL_A_CA40D.pdb	-0.08999881148338318	0.14630000293254852
3x3f.pdb	3x3f_HL_A_CA40Q.pdb	0.2005859911441803	0.29499998688697815
3x3f.pdb	3x3f_HL_A_CA40E.pdb	0.032258808612823486	0.6754000186920166
3x3f.pdb	3x3f_HL_A_CA40G.pdb	0.29710307717323303	-0.1370999962091446
3x3f.pdb	3x3f_HL_A_CA40H.pdb	-0.33591699600219727	0.11779999732971191
3x3f.pdb	3x3f_HL_A_CA40I.pdb	0.2322288453578949	0.48590001463890076
3x3f.pdb	3x3f_HL_A_CA40L.pdb	-0.44407492876052856	0.24799999594688416
3x3f.pdb	3x3f_HL_A_CA40K.pdb	0.240291565656662	-0.8292999863624573
3x3f.pdb	3x3f_HL_A_CA40M.pdb	0.21883746981620789	0.7871000170707703
3x3f.pdb	3x3f_HL_A_CA40F.pdb	-5.166550636291504	-4.695400238037109
3x3f.pdb	3x3f_HL_A_CA40P.pdb	0.39844247698783875	0.4009000062942505
3x3f.pdb	3x3f_HL_A_CA40S.pdb	-0.12291816622018814	0.01119999960064888
3x3f.pdb	3x3f_HL_A_CA40T.pdb	0.07023879885673523	-0.3325999975204468
3x3f.pdb	3x3f_HL_A_CA40W.pdb	-0.4131433367729187	0.1412999927997589
3x3f.pdb	3x3f_HL_A_CA40Y.pdb	-2.9385087490081787	-4.046800136566162
3x3f.pdb	3x3f_HL_A_CA40V.pdb	0.20976385474205017	-0.022099999710917473
3kj6.pdb	3kj6_HL_A_YL32A.pdb	-1.0591968297958374	-2.1489999294281006
3kj6.pdb	3kj6_HL_A_YL32R.pdb	-1.7167717218399048	-2.3738999366760254
3kj6.pdb	3kj6_HL_A_YL32N.pdb	-1.1019269227981567	-2.200500011444092
3kj6.pdb	3kj6_HL_A_YL32D.pdb	-1.3161935806274414	-3.6577999591827393
3kj6.pdb	3kj6_HL_A_YL32C.pdb	-1.0334571599960327	-1.905400037765503
3kj6.pdb	3kj6_HL_A_YL32Q.pdb	-0.40948420763015747	-2.377700090408325
3kj6.pdb	3kj6_HL_A_YL32E.pdb	-1.0254193544387817	-3.724400043487549
3kj6.pdb	3kj6_HL_A_YL32G.pdb	-1.0609744787216187	-2.460099935531616
3kj6.pdb	3kj6_HL_A_YL32H.pdb	-1.273259162902832	-1.9229999780654907
3kj6.pdb	3kj6_HL_A_YL32I.pdb	-1.1489379405975342	-4.399280071258545
3kj6.pdb	3kj6_HL_A_YL32L.pdb	-0.878928542137146	-1.0615999698638916
3kj6.pdb	3kj6_HL_A_YL32K.pdb	-1.1104425191879272	-1.5216000080108643
3kj6.pdb	3kj6_HL_A_YL32M.pdb	-0.42972061038017273	-0.9337000250816345
3kj6.pdb	3kj6_HL_A_YL32F.pdb	-0.6150830984115601	-0.5426999926567078
3kj6.pdb	3kj6_HL_A_YL32P.pdb	-1.407898187637329	-2.11899995803833
3kj6.pdb	3kj6_HL_A_YL32S.pdb	-1.1954468488693237	-2.3492000102996826
3kj6.pdb	3kj6_HL_A_YL32T.pdb	-1.181438684463501	-1.3967000246047974
3kj6.pdb	3kj6_HL_A_YL32W.pdb	-0.8538203239440918	-1.6622999906539917
3kj6.pdb	3kj6_HL_A_YL32V.pdb	-1.0771031379699707	-1.4860999584197998
3kj6.pdb	3kj6_HL_A_YL49A.pdb	-1.020789384841919	-1.4744000434875488
3kj6.pdb	3kj6_HL_A_YL49R.pdb	-1.1175451278686523	-0.288100004196167
3kj6.pdb	3kj6_HL_A_YL49N.pdb	-1.3656911849975586	-1.5782999992370605
3kj6.pdb	3kj6_HL_A_YL49D.pdb	-1.4903360605239868	-1.5866999626159668
3kj6.pdb	3kj6_HL_A_YL49C.pdb	-1.169207215309143	-1.1607999801635742
3kj6.pdb	3kj6_HL_A_YL49Q.pdb	-1.1044477224349976	-1.5951000452041626
3kj6.pdb	3kj6_HL_A_YL49E.pdb	-2.405804395675659	-1.8869999647140503
3kj6.pdb	3kj6_HL_A_YL49G.pdb	-1.1662518978118896	-1.6548000574111938
3kj6.pdb	3kj6_HL_A_YL49H.pdb	-1.4051138162612915	-0.839900016784668
3kj6.pdb	3kj6_HL_A_YL49I.pdb	-3.282547950744629	-2.663800001144409
3kj6.pdb	3kj6_HL_A_YL49L.pdb	-0.9687948226928711	-0.7382000088691711
3kj6.pdb	3kj6_HL_A_YL49K.pdb	-1.0050164461135864	-1.0161000490188599
3kj6.pdb	3kj6_HL_A_YL49M.pdb	-0.4288111925125122	-0.34529998898506165
3kj6.pdb	3kj6_HL_A_YL49F.pdb	-0.08189278841018677	0.16130000352859497
3kj6.pdb	3kj6_HL_A_YL49P.pdb	-0.8562225103378296	-1.1367000341415405
3kj6.pdb	3kj6_HL_A_YL49S.pdb	-1.020879864692688	-1.8569999933242798
3kj6.pdb	3kj6_HL_A_YL49T.pdb	-1.0188748836517334	-1.0166000127792358
3kj6.pdb	3kj6_HL_A_YL49W.pdb	-0.14234881103038788	0.6291000247001648
3kj6.pdb	3kj6_HL_A_YL49V.pdb	-0.24503874778747559	-0.4528000056743622
3kj6.pdb	3kj6_HL_A_RL50A.pdb	-0.38637471199035645	-0.4334000051021576
3kj6.pdb	3kj6_HL_A_RL50N.pdb	-0.8794263601303101	-0.7070000171661377
3kj6.pdb	3kj6_HL_A_RL50D.pdb	-1.0840368270874023	-1.3503999710083008
3kj6.pdb	3kj6_HL_A_RL50C.pdb	-0.5049595832824707	-0.1768999993801117
3kj6.pdb	3kj6_HL_A_RL50Q.pdb	-0.2715402841567993	-0.25099998712539673
3kj6.pdb	3kj6_HL_A_RL50E.pdb	-0.8633061647415161	-1.6447999477386475
3kj6.pdb	3kj6_HL_A_RL50G.pdb	-0.5163488388061523	-0.2264000028371811
3kj6.pdb	3kj6_HL_A_RL50H.pdb	-0.268497496843338	1.292799949645996
3kj6.pdb	3kj6_HL_A_RL50I.pdb	-0.7322111129760742	-0.506600022315979
3kj6.pdb	3kj6_HL_A_RL50L.pdb	-0.4434523284435272	-0.3912000060081482
3kj6.pdb	3kj6_HL_A_RL50K.pdb	-0.35488542914390564	0.3068000078201294
3kj6.pdb	3kj6_HL_A_RL50M.pdb	-0.352806955575943	-0.23440000414848328
3kj6.pdb	3kj6_HL_A_RL50F.pdb	-0.604887843132019	-0.10320000350475311
3kj6.pdb	3kj6_HL_A_RL50P.pdb	-1.1861765384674072	-3.1422998905181885
3kj6.pdb	3kj6_HL_A_RL50S.pdb	-0.25259649753570557	-0.02070000022649765
3kj6.pdb	3kj6_HL_A_RL50T.pdb	-0.34047895669937134	-0.6819000244140625
3kj6.pdb	3kj6_HL_A_RL50W.pdb	-0.6596026420593262	-0.27799999713897705
3kj6.pdb	3kj6_HL_A_RL50Y.pdb	-0.8177374601364136	-0.35690000653266907
3kj6.pdb	3kj6_HL_A_RL50V.pdb	-0.7604547739028931	-0.6654000282287598
3kj6.pdb	3kj6_HL_A_YL91A.pdb	-1.068475365638733	-2.595400094985962
3kj6.pdb	3kj6_HL_A_YL91R.pdb	-1.4512436389923096	-4.370319843292236
3kj6.pdb	3kj6_HL_A_YL91N.pdb	-1.2038601636886597	-3.1500000953674316
3kj6.pdb	3kj6_HL_A_YL91D.pdb	-1.3501778841018677	-2.9293999671936035
3kj6.pdb	3kj6_HL_A_YL91C.pdb	-0.9436293840408325	-2.505199909210205
3kj6.pdb	3kj6_HL_A_YL91Q.pdb	-1.4527560472488403	-2.580399990081787
3kj6.pdb	3kj6_HL_A_YL91E.pdb	-1.6863124370574951	-3.3922998905181885
3kj6.pdb	3kj6_HL_A_YL91G.pdb	-1.2038342952728271	-3.190000057220459
3kj6.pdb	3kj6_HL_A_YL91H.pdb	-1.135467529296875	-2.2685999870300293
3kj6.pdb	3kj6_HL_A_YL91I.pdb	-1.007111668586731	-2.0871999263763428
3kj6.pdb	3kj6_HL_A_YL91L.pdb	-0.3802144229412079	-1.4925999641418457
3kj6.pdb	3kj6_HL_A_YL91K.pdb	-1.9641737937927246	-4.117599964141846
3kj6.pdb	3kj6_HL_A_YL91M.pdb	-0.4071263372898102	-1.2161999940872192
3kj6.pdb	3kj6_HL_A_YL91F.pdb	-0.5937230587005615	-1.3523999452590942
3kj6.pdb	3kj6_HL_A_YL91P.pdb	-1.2192366123199463	-2.4333999156951904
3kj6.pdb	3kj6_HL_A_YL91S.pdb	-1.2656852006912231	-3.1568000316619873
3kj6.pdb	3kj6_HL_A_YL91T.pdb	-1.3373688459396362	-3.656399965286255
3kj6.pdb	3kj6_HL_A_YL91W.pdb	-1.2015385627746582	-3.2014999389648438
3kj6.pdb	3kj6_HL_A_YL91V.pdb	-1.1334134340286255	-2.511199951171875
3kj6.pdb	3kj6_HL_A_DL92A.pdb	0.2524731457233429	-0.3686000108718872
3kj6.pdb	3kj6_HL_A_DL92R.pdb	-0.05157361924648285	-0.9401999711990356
3kj6.pdb	3kj6_HL_A_DL92N.pdb	-0.08799871802330017	-0.5110999941825867
3kj6.pdb	3kj6_HL_A_DL92C.pdb	0.03396344184875488	-0.4348999857902527
3kj6.pdb	3kj6_HL_A_DL92Q.pdb	-0.1662033498287201	-0.661300003528595
3kj6.pdb	3kj6_HL_A_DL92E.pdb	-0.21184508502483368	-0.4000999927520752
3kj6.pdb	3kj6_HL_A_DL92G.pdb	0.42953482270240784	-0.42820000648498535
3kj6.pdb	3kj6_HL_A_DL92H.pdb	-0.213485449552536	-0.6359999775886536
3kj6.pdb	3kj6_HL_A_DL92I.pdb	0.04490076005458832	-0.8104000091552734
3kj6.pdb	3kj6_HL_A_DL92L.pdb	0.12718230485916138	-0.9070000052452087
3kj6.pdb	3kj6_HL_A_DL92K.pdb	-0.014257147908210754	-0.39890000224113464
3kj6.pdb	3kj6_HL_A_DL92M.pdb	0.11663216352462769	-0.49959999322891235
3kj6.pdb	3kj6_HL_A_DL92F.pdb	0.0451594740152359	-0.5325000286102295
3kj6.pdb	3kj6_HL_A_DL92P.pdb	0.3835203945636749	-1.152500033378601
3kj6.pdb	3kj6_HL_A_DL92S.pdb	0.17582055926322937	-0.544700026512146
3kj6.pdb	3kj6_HL_A_DL92T.pdb	0.17829710245132446	-0.7372000217437744
3kj6.pdb	3kj6_HL_A_DL92W.pdb	-0.24884657561779022	-0.5519999861717224
3kj6.pdb	3kj6_HL_A_DL92Y.pdb	-0.17323213815689087	-0.48910000920295715
3kj6.pdb	3kj6_HL_A_DL92V.pdb	0.07544887065887451	-0.5115000009536743
3kj6.pdb	3kj6_HL_A_EL93A.pdb	-0.45983725786209106	-0.24269999563694
3kj6.pdb	3kj6_HL_A_EL93R.pdb	-0.3947252631187439	-0.33219999074935913
3kj6.pdb	3kj6_HL_A_EL93N.pdb	-0.3701368272304535	-0.2870999872684479
3kj6.pdb	3kj6_HL_A_EL93D.pdb	-0.5262866020202637	0.17409999668598175
3kj6.pdb	3kj6_HL_A_EL93C.pdb	-0.2735499143600464	-0.27889999747276306
3kj6.pdb	3kj6_HL_A_EL93Q.pdb	-0.39372289180755615	-0.2849000096321106
3kj6.pdb	3kj6_HL_A_EL93G.pdb	-0.5030959844589233	-0.1956000030040741
3kj6.pdb	3kj6_HL_A_EL93H.pdb	-0.23584948480129242	-0.24379999935626984
3kj6.pdb	3kj6_HL_A_EL93I.pdb	-0.2643853724002838	-0.46480000019073486
3kj6.pdb	3kj6_HL_A_EL93L.pdb	-0.1942894607782364	-0.3059000074863434
3kj6.pdb	3kj6_HL_A_EL93K.pdb	-0.40952494740486145	-0.2766999900341034
3kj6.pdb	3kj6_HL_A_EL93M.pdb	-0.2298472821712494	-0.35749998688697815
3kj6.pdb	3kj6_HL_A_EL93F.pdb	-0.10615011304616928	-0.3677999973297119
3kj6.pdb	3kj6_HL_A_EL93P.pdb	-0.3529896140098572	-0.4074999988079071
3kj6.pdb	3kj6_HL_A_EL93S.pdb	-0.5772019624710083	-0.3614000082015991
3kj6.pdb	3kj6_HL_A_EL93T.pdb	-0.3699028789997101	-0.2915000021457672
3kj6.pdb	3kj6_HL_A_EL93W.pdb	-0.07955670356750488	-0.15479999780654907
3kj6.pdb	3kj6_HL_A_EL93Y.pdb	-0.35073795914649963	-0.4020000100135803
3kj6.pdb	3kj6_HL_A_EL93V.pdb	-0.2039143443107605	-0.364300012588501
3kj6.pdb	3kj6_HL_A_YL96A.pdb	-1.0677121877670288	-0.22210000455379486
3kj6.pdb	3kj6_HL_A_YL96R.pdb	-0.7295812368392944	-3.2709999084472656
3kj6.pdb	3kj6_HL_A_YL96N.pdb	-1.368695616722107	0.2741999924182892
3kj6.pdb	3kj6_HL_A_YL96D.pdb	-1.3028244972229004	0.310699999332428
3kj6.pdb	3kj6_HL_A_YL96C.pdb	-1.2033230066299438	-0.09780000150203705
3kj6.pdb	3kj6_HL_A_YL96Q.pdb	-1.3336135149002075	-0.6427000164985657
3kj6.pdb	3kj6_HL_A_YL96E.pdb	-1.834220051765442	1.322100043296814
3kj6.pdb	3kj6_HL_A_YL96G.pdb	-0.898567795753479	-0.2198999971151352
3kj6.pdb	3kj6_HL_A_YL96H.pdb	-0.6861331462860107	0.04619999974966049
3kj6.pdb	3kj6_HL_A_YL96I.pdb	-1.5420767068862915	-0.19660000503063202
3kj6.pdb	3kj6_HL_A_YL96L.pdb	-1.279916763305664	-0.07400000095367432
3kj6.pdb	3kj6_HL_A_YL96K.pdb	-1.3179807662963867	-1.4825999736785889
3kj6.pdb	3kj6_HL_A_YL96M.pdb	-1.1601145267486572	0.179299995303154
3kj6.pdb	3kj6_HL_A_YL96F.pdb	-0.5950666666030884	0.09229999780654907
3kj6.pdb	3kj6_HL_A_YL96P.pdb	-1.0902923345565796	0.1581999957561493
3kj6.pdb	3kj6_HL_A_YL96S.pdb	-1.1552070379257202	-0.17720000445842743
3kj6.pdb	3kj6_HL_A_YL96T.pdb	-1.34989333152771	0.3555000126361847
3kj6.pdb	3kj6_HL_A_YL96W.pdb	-0.9431354999542236	-0.3082999885082245
3kj6.pdb	3kj6_HL_A_YL96V.pdb	-1.1546841859817505	0.18979999423027039
3kj6.pdb	3kj6_HL_A_DH31A.pdb	0.28957808017730713	0.4869000017642975
3kj6.pdb	3kj6_HL_A_DH31R.pdb	0.25505393743515015	0.576200008392334
3kj6.pdb	3kj6_HL_A_DH31N.pdb	0.2164943516254425	0.539900004863739
3kj6.pdb	3kj6_HL_A_DH31C.pdb	0.22752279043197632	0.5367000102996826
3kj6.pdb	3kj6_HL_A_DH31Q.pdb	0.48148706555366516	0.3276999890804291
3kj6.pdb	3kj6_HL_A_DH31E.pdb	0.2551022469997406	0.657800018787384
3kj6.pdb	3kj6_HL_A_DH31G.pdb	0.2274945080280304	0.5996999740600586
3kj6.pdb	3kj6_HL_A_DH31H.pdb	0.2976139485836029	0.5856000185012817
3kj6.pdb	3kj6_HL_A_DH31I.pdb	0.651864767074585	0.4941999912261963
3kj6.pdb	3kj6_HL_A_DH31L.pdb	0.5760523080825806	1.0254000425338745
3kj6.pdb	3kj6_HL_A_DH31K.pdb	0.22819805145263672	1.211300015449524
3kj6.pdb	3kj6_HL_A_DH31M.pdb	0.7219196557998657	0.8765000104904175
3kj6.pdb	3kj6_HL_A_DH31F.pdb	0.1464824378490448	0.5353999733924866
3kj6.pdb	3kj6_HL_A_DH31P.pdb	-0.24588543176651	0.7336000204086304
3kj6.pdb	3kj6_HL_A_DH31S.pdb	0.1828835904598236	0.5767999887466431
3kj6.pdb	3kj6_HL_A_DH31T.pdb	0.500855565071106	0.6822999715805054
3kj6.pdb	3kj6_HL_A_DH31W.pdb	0.0698072612285614	0.5953999757766724
3kj6.pdb	3kj6_HL_A_DH31Y.pdb	0.021200105547904968	0.5442000031471252
3kj6.pdb	3kj6_HL_A_DH31V.pdb	0.6562271118164062	0.5023999810218811
3kj6.pdb	3kj6_HL_A_YH32A.pdb	-0.01914818584918976	-0.953000009059906
3kj6.pdb	3kj6_HL_A_YH32R.pdb	-0.0837375596165657	-1.364300012588501
3kj6.pdb	3kj6_HL_A_YH32N.pdb	0.21698042750358582	-1.0268000364303589
3kj6.pdb	3kj6_HL_A_YH32D.pdb	-0.022265851497650146	-1.0058000087738037
3kj6.pdb	3kj6_HL_A_YH32C.pdb	-0.3393283486366272	-0.4480000138282776
3kj6.pdb	3kj6_HL_A_YH32Q.pdb	0.05750155448913574	-0.9731000065803528
3kj6.pdb	3kj6_HL_A_YH32E.pdb	-0.482222318649292	-1.1938999891281128
3kj6.pdb	3kj6_HL_A_YH32G.pdb	-0.019284099340438843	-1.0335999727249146
3kj6.pdb	3kj6_HL_A_YH32H.pdb	-0.4822109043598175	-1.3545000553131104
3kj6.pdb	3kj6_HL_A_YH32I.pdb	-0.6714398264884949	-1.249400019645691
3kj6.pdb	3kj6_HL_A_YH32L.pdb	-0.33113306760787964	-0.47279998660087585
3kj6.pdb	3kj6_HL_A_YH32K.pdb	-0.006002217531204224	-1.8636000156402588
3kj6.pdb	3kj6_HL_A_YH32M.pdb	0.20575949549674988	-0.3765000104904175
3kj6.pdb	3kj6_HL_A_YH32F.pdb	0.10176661610603333	-0.4088999927043915
3kj6.pdb	3kj6_HL_A_YH32P.pdb	0.3719174563884735	-0.47029998898506165
3kj6.pdb	3kj6_HL_A_YH32S.pdb	-0.13395246863365173	-1.095900058746338
3kj6.pdb	3kj6_HL_A_YH32T.pdb	0.1724632978439331	-0.3874000012874603
3kj6.pdb	3kj6_HL_A_YH32W.pdb	-1.9747945070266724	0.1704999953508377
3kj6.pdb	3kj6_HL_A_YH32V.pdb	-0.9341913461685181	-1.4414000511169434
3kj6.pdb	3kj6_HL_A_YH33A.pdb	-1.1057666540145874	-0.3919000029563904
3kj6.pdb	3kj6_HL_A_YH33R.pdb	-0.398332417011261	-1.1994999647140503
3kj6.pdb	3kj6_HL_A_YH33N.pdb	-1.000369668006897	-0.8242999911308289
3kj6.pdb	3kj6_HL_A_YH33D.pdb	-1.3095473051071167	-0.4742000102996826
3kj6.pdb	3kj6_HL_A_YH33C.pdb	-0.993565559387207	-0.6031000018119812
3kj6.pdb	3kj6_HL_A_YH33Q.pdb	-1.0384005308151245	-2.2471001148223877
3kj6.pdb	3kj6_HL_A_YH33E.pdb	-1.4489481449127197	-1.003600001335144
3kj6.pdb	3kj6_HL_A_YH33G.pdb	-1.1240242719650269	-0.9365000128746033
3kj6.pdb	3kj6_HL_A_YH33H.pdb	-0.5837398767471313	-0.7781000137329102
3kj6.pdb	3kj6_HL_A_YH33I.pdb	-0.8837814331054688	0.11680000275373459
3kj6.pdb	3kj6_HL_A_YH33L.pdb	-2.1127848625183105	-2.0011000633239746
3kj6.pdb	3kj6_HL_A_YH33K.pdb	-0.76082444190979	-1.555799961090088
3kj6.pdb	3kj6_HL_A_YH33M.pdb	-0.8896490335464478	0.06030000001192093
3kj6.pdb	3kj6_HL_A_YH33F.pdb	-0.2683829963207245	0.19760000705718994
3kj6.pdb	3kj6_HL_A_YH33P.pdb	-2.646705389022827	-2.6456000804901123
3kj6.pdb	3kj6_HL_A_YH33S.pdb	-1.199410080909729	-1.1664999723434448
3kj6.pdb	3kj6_HL_A_YH33T.pdb	-1.3084357976913452	-0.7444999814033508
3kj6.pdb	3kj6_HL_A_YH33W.pdb	-0.3773864805698395	0.22789999842643738
3kj6.pdb	3kj6_HL_A_YH33V.pdb	-0.6735223531723022	0.4052000045776367
3kj6.pdb	3kj6_HL_A_EH50A.pdb	-1.5351847410202026	-2.6751999855041504
3kj6.pdb	3kj6_HL_A_EH50R.pdb	-2.42573881149292	-4.672430038452148
3kj6.pdb	3kj6_HL_A_EH50N.pdb	-2.158508777618408	-2.922300100326538
3kj6.pdb	3kj6_HL_A_EH50D.pdb	-0.487813800573349	-0.18310000002384186
3kj6.pdb	3kj6_HL_A_EH50C.pdb	-1.810075044631958	-2.3136000633239746
3kj6.pdb	3kj6_HL_A_EH50Q.pdb	-1.7521443367004395	-2.1591999530792236
3kj6.pdb	3kj6_HL_A_EH50G.pdb	-1.5342535972595215	-2.4321999549865723
3kj6.pdb	3kj6_HL_A_EH50H.pdb	-2.312936305999756	-3.212899923324585
3kj6.pdb	3kj6_HL_A_EH50I.pdb	-2.2312214374542236	-2.9595999717712402
3kj6.pdb	3kj6_HL_A_EH50L.pdb	-2.0264205932617188	-2.692699909210205
3kj6.pdb	3kj6_HL_A_EH50K.pdb	-1.890320062637329	-5.053490161895752
3kj6.pdb	3kj6_HL_A_EH50M.pdb	-1.6525880098342896	-3.3910999298095703
3kj6.pdb	3kj6_HL_A_EH50F.pdb	-2.312281608581543	-2.6779000759124756
3kj6.pdb	3kj6_HL_A_EH50P.pdb	-2.153935194015503	-2.545099973678589
3kj6.pdb	3kj6_HL_A_EH50S.pdb	-1.7555694580078125	-2.686800003051758
3kj6.pdb	3kj6_HL_A_EH50T.pdb	-2.2010040283203125	-2.520400047302246
3kj6.pdb	3kj6_HL_A_EH50W.pdb	-2.619271755218506	-2.5552000999450684
3kj6.pdb	3kj6_HL_A_EH50Y.pdb	-2.565065860748291	-2.9918999671936035
3kj6.pdb	3kj6_HL_A_EH50V.pdb	-2.036494731903076	-2.3541998863220215
3kj6.pdb	3kj6_HL_A_YH52A.pdb	0.041595861315727234	-0.8608999848365784
3kj6.pdb	3kj6_HL_A_YH52R.pdb	0.07563227415084839	-0.8287000060081482
3kj6.pdb	3kj6_HL_A_YH52N.pdb	0.05988338589668274	-0.27709999680519104
3kj6.pdb	3kj6_HL_A_YH52D.pdb	-0.06921426951885223	-0.0722000002861023
3kj6.pdb	3kj6_HL_A_YH52C.pdb	-0.054215580224990845	-0.2718999981880188
3kj6.pdb	3kj6_HL_A_YH52Q.pdb	-0.30479878187179565	-0.5561000108718872
3kj6.pdb	3kj6_HL_A_YH52E.pdb	-0.2784801721572876	0.07410000264644623
3kj6.pdb	3kj6_HL_A_YH52G.pdb	0.15513518452644348	-0.8008000254631042
3kj6.pdb	3kj6_HL_A_YH52H.pdb	0.045598506927490234	-0.2628999948501587
3kj6.pdb	3kj6_HL_A_YH52I.pdb	-0.12594389915466309	-0.10580000281333923
3kj6.pdb	3kj6_HL_A_YH52L.pdb	0.17351016402244568	0.23919999599456787
3kj6.pdb	3kj6_HL_A_YH52K.pdb	-0.048101603984832764	-1.5219999551773071
3kj6.pdb	3kj6_HL_A_YH52M.pdb	0.48462530970573425	0.4000999927520752
3kj6.pdb	3kj6_HL_A_YH52F.pdb	0.18836599588394165	0.09359999746084213
3kj6.pdb	3kj6_HL_A_YH52P.pdb	-0.025791138410568237	-0.5113000273704529
3kj6.pdb	3kj6_HL_A_YH52S.pdb	-0.11451318860054016	-0.6549999713897705
3kj6.pdb	3kj6_HL_A_YH52T.pdb	-0.4740658104419708	-1.0671000480651855
3kj6.pdb	3kj6_HL_A_YH52W.pdb	-0.04496307671070099	-0.6175000071525574
3kj6.pdb	3kj6_HL_A_YH52V.pdb	-0.2073221206665039	-0.1671999990940094
3kj6.pdb	3kj6_HL_A_SH55A.pdb	-0.42426472902297974	-0.19740000367164612
3kj6.pdb	3kj6_HL_A_SH55R.pdb	-3.5059242248535156	-4.863540172576904
3kj6.pdb	3kj6_HL_A_SH55N.pdb	-0.9057052135467529	0.09059999883174896
3kj6.pdb	3kj6_HL_A_SH55D.pdb	-0.6525192260742188	-0.3513000011444092
3kj6.pdb	3kj6_HL_A_SH55C.pdb	-0.5651036500930786	0.40059998631477356
3kj6.pdb	3kj6_HL_A_SH55Q.pdb	-3.507884979248047	-0.5782999992370605
3kj6.pdb	3kj6_HL_A_SH55E.pdb	-2.254915475845337	-0.5625
3kj6.pdb	3kj6_HL_A_SH55G.pdb	-0.5857378244400024	-1.1114000082015991
3kj6.pdb	3kj6_HL_A_SH55H.pdb	-0.96832275390625	1.1955000162124634
3kj6.pdb	3kj6_HL_A_SH55I.pdb	-3.893465995788574	-1.8142999410629272
3kj6.pdb	3kj6_HL_A_SH55L.pdb	-0.9738839864730835	0.12080000340938568
3kj6.pdb	3kj6_HL_A_SH55K.pdb	-1.1106828451156616	-1.0413000583648682
3kj6.pdb	3kj6_HL_A_SH55M.pdb	-0.09796810150146484	1.114400029182434
3kj6.pdb	3kj6_HL_A_SH55F.pdb	0.5873827934265137	1.354099988937378
3kj6.pdb	3kj6_HL_A_SH55P.pdb	-1.3044415712356567	-0.6973000168800354
3kj6.pdb	3kj6_HL_A_SH55T.pdb	-2.1217007637023926	-1.582200050354004
3kj6.pdb	3kj6_HL_A_SH55W.pdb	-4.919347286224365	-2.185699939727783
3kj6.pdb	3kj6_HL_A_SH55Y.pdb	-20.259000778198242	-18.474140167236328
3kj6.pdb	3kj6_HL_A_SH55V.pdb	-1.759397268295288	0.3328000009059906
3kj6.pdb	3kj6_HL_A_NH57A.pdb	-0.023516058921813965	-0.9373999834060669
3kj6.pdb	3kj6_HL_A_NH57R.pdb	-0.302681028842926	-1.5994999408721924
3kj6.pdb	3kj6_HL_A_NH57D.pdb	-0.054684147238731384	-0.04859999939799309
3kj6.pdb	3kj6_HL_A_NH57C.pdb	-0.08719117194414139	-0.8385999798774719
3kj6.pdb	3kj6_HL_A_NH57Q.pdb	-0.50166255235672	-0.8766999840736389
3kj6.pdb	3kj6_HL_A_NH57E.pdb	-0.41571900248527527	-0.5763999819755554
3kj6.pdb	3kj6_HL_A_NH57G.pdb	-0.12973254919052124	-1.0362000465393066
3kj6.pdb	3kj6_HL_A_NH57H.pdb	-0.24218395352363586	-0.6696000099182129
3kj6.pdb	3kj6_HL_A_NH57I.pdb	-0.21979588270187378	-0.522599995136261
3kj6.pdb	3kj6_HL_A_NH57L.pdb	-0.047521546483039856	-0.08839999884366989
3kj6.pdb	3kj6_HL_A_NH57K.pdb	-0.10576162487268448	-0.7340999841690063
3kj6.pdb	3kj6_HL_A_NH57M.pdb	0.5863195657730103	0.2410999983549118
3kj6.pdb	3kj6_HL_A_NH57F.pdb	-0.04736067354679108	-0.20980000495910645
3kj6.pdb	3kj6_HL_A_NH57P.pdb	-0.3418170213699341	-1.3365999460220337
3kj6.pdb	3kj6_HL_A_NH57S.pdb	-0.4495100677013397	-1.3062000274658203
3kj6.pdb	3kj6_HL_A_NH57T.pdb	-0.5950592160224915	-1.0262000560760498
3kj6.pdb	3kj6_HL_A_NH57W.pdb	0.1995018720626831	-0.34599998593330383
3kj6.pdb	3kj6_HL_A_NH57Y.pdb	-0.360709547996521	-0.2071000039577484
3kj6.pdb	3kj6_HL_A_NH57V.pdb	0.27632930874824524	-0.3393999934196472
3kj6.pdb	3kj6_HL_A_RH98A.pdb	0.2568705976009369	0.8686000108718872
3kj6.pdb	3kj6_HL_A_RH98N.pdb	0.24378415942192078	0.6718000173568726
3kj6.pdb	3kj6_HL_A_RH98D.pdb	-0.13547374308109283	0.972000002861023
3kj6.pdb	3kj6_HL_A_RH98C.pdb	-0.1503913700580597	0.8636999726295471
3kj6.pdb	3kj6_HL_A_RH98Q.pdb	0.16943404078483582	0.5281000137329102
3kj6.pdb	3kj6_HL_A_RH98E.pdb	-0.4296008348464966	0.3840999901294708
3kj6.pdb	3kj6_HL_A_RH98G.pdb	0.24608221650123596	0.847000002861023
3kj6.pdb	3kj6_HL_A_RH98H.pdb	-0.7263785600662231	-0.29330000281333923
3kj6.pdb	3kj6_HL_A_RH98I.pdb	-0.10839217901229858	0.7914000153541565
3kj6.pdb	3kj6_HL_A_RH98L.pdb	-0.140043705701828	0.5020999908447266
3kj6.pdb	3kj6_HL_A_RH98K.pdb	-0.08561089634895325	0.2085999995470047
3kj6.pdb	3kj6_HL_A_RH98M.pdb	-0.17142845690250397	0.705299973487854
3kj6.pdb	3kj6_HL_A_RH98F.pdb	-0.9520553350448608	-0.830299973487854
3kj6.pdb	3kj6_HL_A_RH98P.pdb	0.39815089106559753	0.7282000184059143
3kj6.pdb	3kj6_HL_A_RH98S.pdb	-0.19120696187019348	0.8797000050544739
3kj6.pdb	3kj6_HL_A_RH98T.pdb	-0.07333587110042572	0.8375999927520752
3kj6.pdb	3kj6_HL_A_RH98W.pdb	-0.9057098627090454	-4.151599884033203
3kj6.pdb	3kj6_HL_A_RH98Y.pdb	-1.0301157236099243	-1.0981999635696411
3kj6.pdb	3kj6_HL_A_RH98V.pdb	-0.10823599994182587	0.37049999833106995
3kj6.pdb	3kj6_HL_A_GH99A.pdb	-3.6121907234191895	-3.389699935913086
3kj6.pdb	3kj6_HL_A_GH99R.pdb	-14.826066017150879	-20.863740921020508
3kj6.pdb	3kj6_HL_A_GH99N.pdb	-7.552734851837158	-6.723629951477051
3kj6.pdb	3kj6_HL_A_GH99D.pdb	-9.115803718566895	-8.848219871520996
3kj6.pdb	3kj6_HL_A_GH99C.pdb	-5.344537734985352	-4.286139965057373
3kj6.pdb	3kj6_HL_A_GH99Q.pdb	-4.542269229888916	-6.502950191497803
3kj6.pdb	3kj6_HL_A_GH99E.pdb	-4.418828010559082	-5.018020153045654
3kj6.pdb	3kj6_HL_A_GH99H.pdb	-18.69586181640625	-17.110380172729492
3kj6.pdb	3kj6_HL_A_GH99I.pdb	-17.323387145996094	-18.82162094116211
3kj6.pdb	3kj6_HL_A_GH99L.pdb	-8.976914405822754	-11.00586986541748
3kj6.pdb	3kj6_HL_A_GH99K.pdb	-13.911075592041016	-18.971460342407227
3kj6.pdb	3kj6_HL_A_GH99M.pdb	-8.192758560180664	-10.417490005493164
3kj6.pdb	3kj6_HL_A_GH99F.pdb	-29.590585708618164	-32.85200119018555
3kj6.pdb	3kj6_HL_A_GH99P.pdb	-5.11165714263916	-3.902600049972534
3kj6.pdb	3kj6_HL_A_GH99S.pdb	-4.392045974731445	-3.8289999961853027
3kj6.pdb	3kj6_HL_A_GH99T.pdb	-8.748764038085938	-8.926440238952637
3kj6.pdb	3kj6_HL_A_GH99W.pdb	-29.338735580444336	-25.361600875854492
3kj6.pdb	3kj6_HL_A_GH99Y.pdb	-40.90699005126953	-38.5702018737793
3kj6.pdb	3kj6_HL_A_GH99V.pdb	-11.708822250366211	-12.581549644470215
3kj6.pdb	3kj6_HL_A_FH100A.pdb	0.017484769225120544	0.5577999949455261
3kj6.pdb	3kj6_HL_A_FH100R.pdb	-0.22331981360912323	-2.670300006866455
3kj6.pdb	3kj6_HL_A_FH100N.pdb	0.12027332186698914	-0.1979999989271164
3kj6.pdb	3kj6_HL_A_FH100D.pdb	-0.23848161101341248	0.1720000058412552
3kj6.pdb	3kj6_HL_A_FH100C.pdb	0.072398841381073	-0.18690000474452972
3kj6.pdb	3kj6_HL_A_FH100Q.pdb	-0.06003251671791077	-0.18639999628067017
3kj6.pdb	3kj6_HL_A_FH100E.pdb	-0.546601414680481	-0.09570000320672989
3kj6.pdb	3kj6_HL_A_FH100G.pdb	-0.0034465491771698	0.3147999942302704
3kj6.pdb	3kj6_HL_A_FH100H.pdb	-0.11712608486413956	-0.08060000091791153
3kj6.pdb	3kj6_HL_A_FH100I.pdb	0.023065313696861267	0.00279999990016222
3kj6.pdb	3kj6_HL_A_FH100L.pdb	0.24838081002235413	-0.14869999885559082
3kj6.pdb	3kj6_HL_A_FH100K.pdb	-0.19425122439861298	-0.4068000018596649
3kj6.pdb	3kj6_HL_A_FH100M.pdb	0.054659366607666016	-0.26980000734329224
3kj6.pdb	3kj6_HL_A_FH100P.pdb	1.2943116426467896	-0.27070000767707825
3kj6.pdb	3kj6_HL_A_FH100S.pdb	-0.21181845664978027	-0.27799999713897705
3kj6.pdb	3kj6_HL_A_FH100T.pdb	-0.5426596403121948	-0.4287000000476837
3kj6.pdb	3kj6_HL_A_FH100W.pdb	-0.15778134763240814	-0.07680000364780426
3kj6.pdb	3kj6_HL_A_FH100Y.pdb	-0.2796018719673157	-0.012400000356137753
3kj6.pdb	3kj6_HL_A_FH100V.pdb	-0.15030105412006378	0.12720000743865967
3kj6.pdb	3kj6_HL_A_GH101A.pdb	-0.2978683114051819	0.47049999237060547
3kj6.pdb	3kj6_HL_A_GH101R.pdb	-0.3148520588874817	-0.05869999900460243
3kj6.pdb	3kj6_HL_A_GH101N.pdb	-0.4183322787284851	0.8812999725341797
3kj6.pdb	3kj6_HL_A_GH101D.pdb	-0.5566403865814209	0.6448000073432922
3kj6.pdb	3kj6_HL_A_GH101C.pdb	-0.09242918342351913	0.3709000051021576
3kj6.pdb	3kj6_HL_A_GH101Q.pdb	-1.0289422273635864	0.20800000429153442
3kj6.pdb	3kj6_HL_A_GH101E.pdb	-1.861195683479309	0.5913000106811523
3kj6.pdb	3kj6_HL_A_GH101H.pdb	-0.45883122086524963	0.3959999978542328
3kj6.pdb	3kj6_HL_A_GH101I.pdb	-0.35731953382492065	0.7242000102996826
3kj6.pdb	3kj6_HL_A_GH101L.pdb	-0.04234161972999573	0.7001000046730042
3kj6.pdb	3kj6_HL_A_GH101K.pdb	-0.2812865972518921	0.041999999433755875
3kj6.pdb	3kj6_HL_A_GH101M.pdb	0.388698548078537	0.8619999885559082
3kj6.pdb	3kj6_HL_A_GH101F.pdb	-0.1374708116054535	0.6043999791145325
3kj6.pdb	3kj6_HL_A_GH101P.pdb	-1.6161926984786987	-2.77620005607605
3kj6.pdb	3kj6_HL_A_GH101S.pdb	-0.49203065037727356	0.28850001096725464
3kj6.pdb	3kj6_HL_A_GH101T.pdb	-0.7704991102218628	-0.10140000283718109
3kj6.pdb	3kj6_HL_A_GH101W.pdb	-0.5163739919662476	0.2766999900341034
3kj6.pdb	3kj6_HL_A_GH101Y.pdb	-0.44490090012550354	0.3921000063419342
3kj6.pdb	3kj6_HL_A_GH101V.pdb	-0.36337757110595703	0.5781999826431274
3kj6.pdb	3kj6_HL_A_DA145A.pdb	-1.067563772201538	-1.2201999425888062
3kj6.pdb	3kj6_HL_A_DA145R.pdb	-1.195740818977356	-1.63919997215271
3kj6.pdb	3kj6_HL_A_DA145N.pdb	-1.0454357862472534	-0.8618999719619751
3kj6.pdb	3kj6_HL_A_DA145C.pdb	-0.6919916868209839	-1.5961999893188477
3kj6.pdb	3kj6_HL_A_DA145Q.pdb	-1.1028046607971191	-1.0235999822616577
3kj6.pdb	3kj6_HL_A_DA145E.pdb	-1.306128978729248	-0.8898000121116638
3kj6.pdb	3kj6_HL_A_DA145G.pdb	-1.0625990629196167	-1.179900050163269
3kj6.pdb	3kj6_HL_A_DA145H.pdb	-1.1274641752243042	-1.4323999881744385
3kj6.pdb	3kj6_HL_A_DA145I.pdb	-0.4729209244251251	-0.9793999791145325
3kj6.pdb	3kj6_HL_A_DA145L.pdb	-0.4276998043060303	-0.5468999743461609
3kj6.pdb	3kj6_HL_A_DA145K.pdb	-1.1374059915542603	-1.506600022315979
3kj6.pdb	3kj6_HL_A_DA145M.pdb	-0.5659546256065369	-1.0062999725341797
3kj6.pdb	3kj6_HL_A_DA145F.pdb	-0.8566259145736694	-1.1887999773025513
3kj6.pdb	3kj6_HL_A_DA145P.pdb	-1.0520662069320679	-1.299399971961975
3kj6.pdb	3kj6_HL_A_DA145S.pdb	-1.33921480178833	-1.4674999713897705
3kj6.pdb	3kj6_HL_A_DA145T.pdb	-1.645739197731018	-0.9947999715805054
3kj6.pdb	3kj6_HL_A_DA145W.pdb	-1.0588785409927368	-1.4581999778747559
3kj6.pdb	3kj6_HL_A_DA145Y.pdb	-1.0892328023910522	-1.3200000524520874
3kj6.pdb	3kj6_HL_A_DA145V.pdb	-0.473860502243042	-0.8752999901771545
3kj6.pdb	3kj6_HL_A_KA146A.pdb	-0.3422660827636719	-1.0261000394821167
3kj6.pdb	3kj6_HL_A_KA146R.pdb	-1.2419270277023315	-0.034299999475479126
3kj6.pdb	3kj6_HL_A_KA146N.pdb	-0.4748508930206299	-0.1835000067949295
3kj6.pdb	3kj6_HL_A_KA146D.pdb	-0.28521305322647095	-2.447700023651123
3kj6.pdb	3kj6_HL_A_KA146C.pdb	-0.34889018535614014	-0.946399986743927
3kj6.pdb	3kj6_HL_A_KA146Q.pdb	-0.24815556406974792	-0.4569999873638153
3kj6.pdb	3kj6_HL_A_KA146E.pdb	-0.42860159277915955	-2.0095999240875244
3kj6.pdb	3kj6_HL_A_KA146G.pdb	-0.1930951625108719	-2.082200050354004
3kj6.pdb	3kj6_HL_A_KA146H.pdb	-0.39977243542671204	-1.2283999919891357
3kj6.pdb	3kj6_HL_A_KA146I.pdb	-2.900743246078491	-2.710700035095215
3kj6.pdb	3kj6_HL_A_KA146L.pdb	0.130802184343338	-0.2734000086784363
3kj6.pdb	3kj6_HL_A_KA146M.pdb	-0.10171765089035034	-0.14810000360012054
3kj6.pdb	3kj6_HL_A_KA146F.pdb	0.7577810287475586	-0.19979999959468842
3kj6.pdb	3kj6_HL_A_KA146P.pdb	-2.452775478363037	-3.7190001010894775
3kj6.pdb	3kj6_HL_A_KA146S.pdb	-0.14705997705459595	-1.0988999605178833
3kj6.pdb	3kj6_HL_A_KA146T.pdb	-1.3750927448272705	-2.4007999897003174
3kj6.pdb	3kj6_HL_A_KA146W.pdb	1.509278416633606	-0.2903999984264374
3kj6.pdb	3kj6_HL_A_KA146Y.pdb	0.33205148577690125	-0.49880000948905945
3kj6.pdb	3kj6_HL_A_KA146V.pdb	-2.630420207977295	-2.5973000526428223
3kj6.pdb	3kj6_HL_A_SA147A.pdb	-0.6752698421478271	-1.3919999599456787
3kj6.pdb	3kj6_HL_A_SA147R.pdb	0.6500723361968994	-0.37529999017715454
3kj6.pdb	3kj6_HL_A_SA147N.pdb	-0.13856634497642517	-1.4674999713897705
3kj6.pdb	3kj6_HL_A_SA147D.pdb	-1.4719969034194946	-1.295199990272522
3kj6.pdb	3kj6_HL_A_SA147C.pdb	-0.6387509703636169	-0.9972000122070312
3kj6.pdb	3kj6_HL_A_SA147Q.pdb	-0.13331541419029236	-1.277999997138977
3kj6.pdb	3kj6_HL_A_SA147E.pdb	-0.22889994084835052	-0.9452999830245972
3kj6.pdb	3kj6_HL_A_SA147G.pdb	-0.5345807075500488	-1.7002999782562256
3kj6.pdb	3kj6_HL_A_SA147H.pdb	-0.6705621480941772	-2.416599988937378
3kj6.pdb	3kj6_HL_A_SA147I.pdb	0.34739425778388977	-0.07159999758005142
3kj6.pdb	3kj6_HL_A_SA147L.pdb	0.4747743308544159	-0.2660999894142151
3kj6.pdb	3kj6_HL_A_SA147K.pdb	-0.1083819791674614	-0.7702000141143799
3kj6.pdb	3kj6_HL_A_SA147M.pdb	0.3182523548603058	-0.09780000150203705
3kj6.pdb	3kj6_HL_A_SA147F.pdb	-0.22441910207271576	-0.9049000144004822
3kj6.pdb	3kj6_HL_A_SA147P.pdb	-0.6937136054039001	-1.4404000043869019
3kj6.pdb	3kj6_HL_A_SA147T.pdb	-0.15399283170700073	-0.4205999970436096
3kj6.pdb	3kj6_HL_A_SA147W.pdb	-0.5764256119728088	-0.13660000264644623
3kj6.pdb	3kj6_HL_A_SA147Y.pdb	-0.5321134328842163	-0.08569999784231186
3kj6.pdb	3kj6_HL_A_SA147V.pdb	0.1484646499156952	0.6305999755859375
3kj6.pdb	3kj6_HL_A_GA149A.pdb	-0.4071202874183655	0.6798999905586243
3kj6.pdb	3kj6_HL_A_GA149R.pdb	0.45883890986442566	-0.20389999449253082
3kj6.pdb	3kj6_HL_A_GA149N.pdb	-0.6924703121185303	-0.3930000066757202
3kj6.pdb	3kj6_HL_A_GA149D.pdb	-1.1186362504959106	-1.1832000017166138
3kj6.pdb	3kj6_HL_A_GA149C.pdb	-0.24886131286621094	-0.6953999996185303
3kj6.pdb	3kj6_HL_A_GA149Q.pdb	-1.7663272619247437	-0.7311000227928162
3kj6.pdb	3kj6_HL_A_GA149E.pdb	-0.7256758213043213	0.02280000038444996
3kj6.pdb	3kj6_HL_A_GA149H.pdb	-0.8321514129638672	-1.3583999872207642
3kj6.pdb	3kj6_HL_A_GA149I.pdb	-4.219991683959961	-3.728800058364868
3kj6.pdb	3kj6_HL_A_GA149L.pdb	0.5016438961029053	1.3932000398635864
3kj6.pdb	3kj6_HL_A_GA149K.pdb	-0.30853545665740967	-0.4244999885559082
3kj6.pdb	3kj6_HL_A_GA149M.pdb	0.4238502085208893	0.3199999928474426
3kj6.pdb	3kj6_HL_A_GA149F.pdb	0.33765456080436707	-0.20980000495910645
3kj6.pdb	3kj6_HL_A_GA149P.pdb	-0.750299334526062	0.6019999980926514
3kj6.pdb	3kj6_HL_A_GA149S.pdb	-0.689220666885376	-1.0872999429702759
3kj6.pdb	3kj6_HL_A_GA149T.pdb	-0.4243364930152893	-0.8460999727249146
3kj6.pdb	3kj6_HL_A_GA149W.pdb	0.11290466785430908	0.3644999861717224
3kj6.pdb	3kj6_HL_A_GA149Y.pdb	0.23685172200202942	0.06669999659061432
3kj6.pdb	3kj6_HL_A_GA149V.pdb	-4.940949440002441	-3.1821999549865723
3kj6.pdb	3kj6_HL_A_RA150A.pdb	-1.207358956336975	-1.9256999492645264
3kj6.pdb	3kj6_HL_A_RA150N.pdb	-1.4892654418945312	-1.9404000043869019
3kj6.pdb	3kj6_HL_A_RA150D.pdb	-1.453481674194336	-2.9820001125335693
3kj6.pdb	3kj6_HL_A_RA150C.pdb	-1.229020118713379	-1.5654000043869019
3kj6.pdb	3kj6_HL_A_RA150Q.pdb	-1.0926661491394043	-2.2999000549316406
3kj6.pdb	3kj6_HL_A_RA150E.pdb	-1.8300753831863403	-4.1793999671936035
3kj6.pdb	3kj6_HL_A_RA150G.pdb	-0.6695029735565186	-2.1979000568389893
3kj6.pdb	3kj6_HL_A_RA150H.pdb	-1.7743253707885742	-1.888200044631958
3kj6.pdb	3kj6_HL_A_RA150I.pdb	-1.7548813819885254	-1.3437999486923218
3kj6.pdb	3kj6_HL_A_RA150L.pdb	-1.2850638628005981	-0.019200000911951065
3kj6.pdb	3kj6_HL_A_RA150K.pdb	-1.4958587884902954	-0.20360000431537628
3kj6.pdb	3kj6_HL_A_RA150M.pdb	-1.4357765913009644	0.19840000569820404
3kj6.pdb	3kj6_HL_A_RA150F.pdb	-11.135618209838867	-7.751999855041504
3kj6.pdb	3kj6_HL_A_RA150P.pdb	-1.2578147649765015	-1.6328999996185303
3kj6.pdb	3kj6_HL_A_RA150S.pdb	-1.7391598224639893	-2.5464000701904297
3kj6.pdb	3kj6_HL_A_RA150T.pdb	-1.697829008102417	-2.418600082397461
3kj6.pdb	3kj6_HL_A_RA150W.pdb	-5.643378734588623	-6.102869987487793
3kj6.pdb	3kj6_HL_A_RA150Y.pdb	-5.816612720489502	-6.518030166625977
3kj6.pdb	3kj6_HL_A_RA150V.pdb	-1.3307082653045654	-1.315999984741211
3kj6.pdb	3kj6_HL_A_FA151A.pdb	-2.3454816341400146	-2.7848000526428223
3kj6.pdb	3kj6_HL_A_FA151R.pdb	-2.451892375946045	-4.728549957275391
3kj6.pdb	3kj6_HL_A_FA151N.pdb	-2.681020736694336	-3.4363999366760254
3kj6.pdb	3kj6_HL_A_FA151D.pdb	-3.0878493785858154	-3.688800096511841
3kj6.pdb	3kj6_HL_A_FA151C.pdb	-2.2098028659820557	-2.4374001026153564
3kj6.pdb	3kj6_HL_A_FA151Q.pdb	-2.0988597869873047	-2.7774999141693115
3kj6.pdb	3kj6_HL_A_FA151E.pdb	-2.8153603076934814	-3.5113000869750977
3kj6.pdb	3kj6_HL_A_FA151G.pdb	-2.276900053024292	-3.376300096511841
3kj6.pdb	3kj6_HL_A_FA151H.pdb	-3.106212615966797	-2.859800100326538
3kj6.pdb	3kj6_HL_A_FA151I.pdb	-2.2357208728790283	-1.6044000387191772
3kj6.pdb	3kj6_HL_A_FA151L.pdb	-1.438273549079895	-1.6471999883651733
3kj6.pdb	3kj6_HL_A_FA151K.pdb	-2.1111795902252197	-3.7530999183654785
3kj6.pdb	3kj6_HL_A_FA151M.pdb	-0.5001757144927979	-0.8543000221252441
3kj6.pdb	3kj6_HL_A_FA151P.pdb	-2.5434744358062744	-5.665649890899658
3kj6.pdb	3kj6_HL_A_FA151S.pdb	-2.8723480701446533	-2.594099998474121
3kj6.pdb	3kj6_HL_A_FA151T.pdb	-2.6644692420959473	-1.9699000120162964
3kj6.pdb	3kj6_HL_A_FA151W.pdb	-4.796153545379639	-2.586400032043457
3kj6.pdb	3kj6_HL_A_FA151Y.pdb	-1.7909996509552002	-1.3187999725341797
3kj6.pdb	3kj6_HL_A_FA151V.pdb	-2.316915273666382	-1.8947999477386475
3kj6.pdb	3kj6_HL_A_HA152A.pdb	-0.16835947334766388	0.28610000014305115
3kj6.pdb	3kj6_HL_A_HA152R.pdb	0.9965198040008545	1.1240999698638916
3kj6.pdb	3kj6_HL_A_HA152N.pdb	0.10621696710586548	1.9732999801635742
3kj6.pdb	3kj6_HL_A_HA152D.pdb	-0.801986575126648	-0.34049999713897705
3kj6.pdb	3kj6_HL_A_HA152C.pdb	-0.09167669713497162	0.48840001225471497
3kj6.pdb	3kj6_HL_A_HA152Q.pdb	0.3408954441547394	0.9656000137329102
3kj6.pdb	3kj6_HL_A_HA152E.pdb	-0.6099330186843872	0.7038000226020813
3kj6.pdb	3kj6_HL_A_HA152G.pdb	-0.0876244306564331	0.38029998540878296
3kj6.pdb	3kj6_HL_A_HA152I.pdb	-0.1848766803741455	0.8151000142097473
3kj6.pdb	3kj6_HL_A_HA152L.pdb	-0.4105222821235657	0.4424999952316284
3kj6.pdb	3kj6_HL_A_HA152K.pdb	0.07678499817848206	0.7562000155448914
3kj6.pdb	3kj6_HL_A_HA152M.pdb	0.07049983739852905	0.7764999866485596
3kj6.pdb	3kj6_HL_A_HA152F.pdb	0.4503374397754669	0.8144999742507935
3kj6.pdb	3kj6_HL_A_HA152P.pdb	-2.438873052597046	-1.5978000164031982
3kj6.pdb	3kj6_HL_A_HA152S.pdb	-1.0682108402252197	0.2660999894142151
3kj6.pdb	3kj6_HL_A_HA152T.pdb	-0.9237250089645386	0.13019999861717224
3kj6.pdb	3kj6_HL_A_HA152W.pdb	-0.02549658715724945	0.49559998512268066
3kj6.pdb	3kj6_HL_A_HA152Y.pdb	0.29751667380332947	0.5252000093460083
3kj6.pdb	3kj6_HL_A_HA152V.pdb	-0.028667792677879333	0.7973999977111816
3kj6.pdb	3kj6_HL_A_VA153A.pdb	0.0801180899143219	0.9477999806404114
3kj6.pdb	3kj6_HL_A_VA153R.pdb	-0.2914467751979828	1.093500018119812
3kj6.pdb	3kj6_HL_A_VA153N.pdb	-0.3340035080909729	0.8169000148773193
3kj6.pdb	3kj6_HL_A_VA153D.pdb	-0.30330926179885864	1.0892000198364258
3kj6.pdb	3kj6_HL_A_VA153C.pdb	0.01201622188091278	1.0094000101089478
3kj6.pdb	3kj6_HL_A_VA153Q.pdb	-0.22538205981254578	0.9954000115394592
3kj6.pdb	3kj6_HL_A_VA153E.pdb	0.5480878353118896	1.504699945449829
3kj6.pdb	3kj6_HL_A_VA153G.pdb	0.05685266852378845	1.0771000385284424
3kj6.pdb	3kj6_HL_A_VA153H.pdb	0.44211265444755554	0.8881999850273132
3kj6.pdb	3kj6_HL_A_VA153I.pdb	-0.16421252489089966	0.009600000455975533
3kj6.pdb	3kj6_HL_A_VA153L.pdb	-0.15962064266204834	0.9794999957084656
3kj6.pdb	3kj6_HL_A_VA153K.pdb	0.5750406980514526	1.1187000274658203
3kj6.pdb	3kj6_HL_A_VA153M.pdb	0.8166265487670898	1.0983999967575073
3kj6.pdb	3kj6_HL_A_VA153F.pdb	-0.1302729845046997	0.9961000084877014
3kj6.pdb	3kj6_HL_A_VA153P.pdb	0.4796082079410553	0.39410001039505005
3kj6.pdb	3kj6_HL_A_VA153S.pdb	-0.29162701964378357	1.0157999992370605
3kj6.pdb	3kj6_HL_A_VA153T.pdb	-0.2775455415248871	0.9611999988555908
3kj6.pdb	3kj6_HL_A_VA153W.pdb	0.7270095348358154	1.1904000043869019
3kj6.pdb	3kj6_HL_A_VA153Y.pdb	-0.3057215213775635	0.9261000156402588
3kj6.pdb	3kj6_HL_A_LA157A.pdb	-0.10110226273536682	-1.066100001335144
3kj6.pdb	3kj6_HL_A_LA157R.pdb	-0.2910836637020111	-1.2891000509262085
3kj6.pdb	3kj6_HL_A_LA157N.pdb	-0.14995238184928894	-1.2539000511169434
3kj6.pdb	3kj6_HL_A_LA157D.pdb	0.22850742936134338	-1.2402000427246094
3kj6.pdb	3kj6_HL_A_LA157C.pdb	-0.00028477609157562256	-1.0859999656677246
3kj6.pdb	3kj6_HL_A_LA157Q.pdb	0.2578981816768646	-0.6855000257492065
3kj6.pdb	3kj6_HL_A_LA157E.pdb	1.4533966779708862	-0.684499979019165
3kj6.pdb	3kj6_HL_A_LA157G.pdb	-0.07196815311908722	-2.1036999225616455
3kj6.pdb	3kj6_HL_A_LA157H.pdb	-0.2956264615058899	-1.207800030708313
3kj6.pdb	3kj6_HL_A_LA157I.pdb	0.19008690118789673	-0.11649999767541885
3kj6.pdb	3kj6_HL_A_LA157K.pdb	0.042528823018074036	-0.047200001776218414
3kj6.pdb	3kj6_HL_A_LA157M.pdb	0.18442505598068237	-0.6215999722480774
3kj6.pdb	3kj6_HL_A_LA157F.pdb	0.43538764119148254	-0.3456000089645386
3kj6.pdb	3kj6_HL_A_LA157P.pdb	-0.0890178233385086	-0.9790999889373779
3kj6.pdb	3kj6_HL_A_LA157S.pdb	-0.1690853089094162	-1.7626999616622925
3kj6.pdb	3kj6_HL_A_LA157T.pdb	-0.09692063927650452	-1.3402999639511108
3kj6.pdb	3kj6_HL_A_LA157W.pdb	-0.22674979269504547	-0.28630000352859497
3kj6.pdb	3kj6_HL_A_LA157Y.pdb	-0.021166503429412842	-0.3181000053882599
3kj6.pdb	3kj6_HL_A_LA157V.pdb	0.14592495560646057	-0.2757999897003174
3kj6.pdb	3kj6_HL_A_KA161A.pdb	-0.577000617980957	-0.2939999997615814
3kj6.pdb	3kj6_HL_A_KA161R.pdb	-0.43068927526474	-0.33489999175071716
3kj6.pdb	3kj6_HL_A_KA161N.pdb	-0.3384333848953247	-0.36399999260902405
3kj6.pdb	3kj6_HL_A_KA161D.pdb	-0.9566671848297119	-0.4429999887943268
3kj6.pdb	3kj6_HL_A_KA161C.pdb	-0.25069934129714966	0.03610000014305115
3kj6.pdb	3kj6_HL_A_KA161Q.pdb	-0.5251164436340332	0.010999999940395355
3kj6.pdb	3kj6_HL_A_KA161E.pdb	-1.200302243232727	-0.9842000007629395
3kj6.pdb	3kj6_HL_A_KA161G.pdb	-0.565162181854248	-0.361299991607666
3kj6.pdb	3kj6_HL_A_KA161H.pdb	0.04223881661891937	0.6535000205039978
3kj6.pdb	3kj6_HL_A_KA161I.pdb	-0.3019751310348511	-0.045499999076128006
3kj6.pdb	3kj6_HL_A_KA161L.pdb	-0.084544837474823	0.08089999854564667
3kj6.pdb	3kj6_HL_A_KA161M.pdb	-0.684398889541626	0.12470000237226486
3kj6.pdb	3kj6_HL_A_KA161F.pdb	-0.01558220386505127	0.8636000156402588
3kj6.pdb	3kj6_HL_A_KA161P.pdb	-0.7120649814605713	-0.42640000581741333
3kj6.pdb	3kj6_HL_A_KA161S.pdb	-0.7201067209243774	-0.24089999496936798
3kj6.pdb	3kj6_HL_A_KA161T.pdb	-0.5718006491661072	-0.08889999985694885
3kj6.pdb	3kj6_HL_A_KA161W.pdb	0.1403573751449585	0.9456999897956848
3kj6.pdb	3kj6_HL_A_KA161Y.pdb	-0.22207672894001007	0.1356000006198883
3kj6.pdb	3kj6_HL_A_KA161V.pdb	-0.5164154767990112	0.03669999912381172
7s0x.pdb	7s0x_HL_E_GL28A.pdb	-0.4668826758861542	-0.23589999973773956
7s0x.pdb	7s0x_HL_E_GL28R.pdb	-0.33228933811187744	-0.3977000117301941
7s0x.pdb	7s0x_HL_E_GL28N.pdb	-0.3835705518722534	0.11089999973773956
7s0x.pdb	7s0x_HL_E_GL28D.pdb	-0.4502531588077545	0.26350000500679016
7s0x.pdb	7s0x_HL_E_GL28C.pdb	-0.4518030285835266	-0.15839999914169312
7s0x.pdb	7s0x_HL_E_GL28Q.pdb	-0.29061755537986755	-0.06889999657869339
7s0x.pdb	7s0x_HL_E_GL28E.pdb	-0.4297643303871155	0.7055000066757202
7s0x.pdb	7s0x_HL_E_GL28H.pdb	-0.47311192750930786	-0.07240000367164612
7s0x.pdb	7s0x_HL_E_GL28I.pdb	-0.1617056280374527	-0.1559000015258789
7s0x.pdb	7s0x_HL_E_GL28L.pdb	-0.19459578394889832	-0.07580000162124634
7s0x.pdb	7s0x_HL_E_GL28K.pdb	-0.2935183644294739	-0.2305999994277954
7s0x.pdb	7s0x_HL_E_GL28M.pdb	-0.2029218077659607	-0.015300000086426735
7s0x.pdb	7s0x_HL_E_GL28F.pdb	-0.1417679637670517	-0.06199999898672104
7s0x.pdb	7s0x_HL_E_GL28P.pdb	-0.8125237226486206	0.1851000040769577
7s0x.pdb	7s0x_HL_E_GL28S.pdb	-0.24645107984542847	-0.1151999980211258
7s0x.pdb	7s0x_HL_E_GL28T.pdb	-0.2105521559715271	-0.22010000050067902
7s0x.pdb	7s0x_HL_E_GL28W.pdb	-0.26774317026138306	0.16740000247955322
7s0x.pdb	7s0x_HL_E_GL28Y.pdb	-0.3396872282028198	-0.08169999718666077
7s0x.pdb	7s0x_HL_E_GL28V.pdb	-0.1666100174188614	0.0348999984562397
7s0x.pdb	7s0x_HL_E_EL30A.pdb	0.05272752046585083	-0.1356000006198883
7s0x.pdb	7s0x_HL_E_EL30R.pdb	0.0003665834665298462	0.002199999988079071
7s0x.pdb	7s0x_HL_E_EL30N.pdb	0.09711730480194092	-0.008100000210106373
7s0x.pdb	7s0x_HL_E_EL30D.pdb	-0.24811139702796936	0.4287000000476837
7s0x.pdb	7s0x_HL_E_EL30C.pdb	-0.06929188966751099	0.2370000034570694
7s0x.pdb	7s0x_HL_E_EL30Q.pdb	-0.021039947867393494	0.02160000056028366
7s0x.pdb	7s0x_HL_E_EL30G.pdb	0.04354292154312134	-0.04969999939203262
7s0x.pdb	7s0x_HL_E_EL30H.pdb	0.13541990518569946	-0.018400000408291817
7s0x.pdb	7s0x_HL_E_EL30I.pdb	0.04839181900024414	-0.0015999999595806003
7s0x.pdb	7s0x_HL_E_EL30L.pdb	0.18567657470703125	0.06769999861717224
7s0x.pdb	7s0x_HL_E_EL30K.pdb	0.2752288281917572	0.028699999675154686
7s0x.pdb	7s0x_HL_E_EL30M.pdb	-0.012947767972946167	-0.061799999326467514
7s0x.pdb	7s0x_HL_E_EL30F.pdb	0.29986289143562317	0.12950000166893005
7s0x.pdb	7s0x_HL_E_EL30P.pdb	0.08026197552680969	-0.07289999723434448
7s0x.pdb	7s0x_HL_E_EL30S.pdb	-0.02126249670982361	0.02370000071823597
7s0x.pdb	7s0x_HL_E_EL30T.pdb	0.12068334221839905	-0.01850000023841858
7s0x.pdb	7s0x_HL_E_EL30W.pdb	0.04284955561161041	-0.00570000009611249
7s0x.pdb	7s0x_HL_E_EL30Y.pdb	0.19805294275283813	0.10869999974966049
7s0x.pdb	7s0x_HL_E_EL30V.pdb	0.14109423756599426	0.04670000076293945
7s0x.pdb	7s0x_HL_E_DL49A.pdb	-0.0930677205324173	-1.4562000036239624
7s0x.pdb	7s0x_HL_E_DL49R.pdb	-1.3218291997909546	-2.1157000064849854
7s0x.pdb	7s0x_HL_E_DL49N.pdb	-0.45067358016967773	-0.17589999735355377
7s0x.pdb	7s0x_HL_E_DL49C.pdb	-0.037439391016960144	-1.0672999620437622
7s0x.pdb	7s0x_HL_E_DL49Q.pdb	0.0683002769947052	-1.7067999839782715
7s0x.pdb	7s0x_HL_E_DL49E.pdb	-0.0955880880355835	-0.31929999589920044
7s0x.pdb	7s0x_HL_E_DL49G.pdb	-0.05413302779197693	-1.6576000452041626
7s0x.pdb	7s0x_HL_E_DL49H.pdb	-1.6413509845733643	-2.628000020980835
7s0x.pdb	7s0x_HL_E_DL49I.pdb	-0.04976654052734375	-0.45500001311302185
7s0x.pdb	7s0x_HL_E_DL49L.pdb	0.09650418162345886	-0.020099999383091927
7s0x.pdb	7s0x_HL_E_DL49K.pdb	-0.2711034119129181	-1.3861000537872314
7s0x.pdb	7s0x_HL_E_DL49M.pdb	0.4191599190235138	0.40639999508857727
7s0x.pdb	7s0x_HL_E_DL49F.pdb	-4.71337890625	-3.7109999656677246
7s0x.pdb	7s0x_HL_E_DL49P.pdb	-0.3586602807044983	-1.5733000040054321
7s0x.pdb	7s0x_HL_E_DL49S.pdb	-0.04886844754219055	-0.5745000243186951
7s0x.pdb	7s0x_HL_E_DL49T.pdb	0.24205946922302246	-0.15029999613761902
7s0x.pdb	7s0x_HL_E_DL49W.pdb	-0.8458378314971924	-2.279900074005127
7s0x.pdb	7s0x_HL_E_DL49Y.pdb	-1.8592933416366577	-6.6344499588012695
7s0x.pdb	7s0x_HL_E_DL49V.pdb	-0.05787861347198486	-0.828000009059906
7s0x.pdb	7s0x_HL_E_DL50A.pdb	-0.789414644241333	-1.232699990272522
7s0x.pdb	7s0x_HL_E_DL50R.pdb	-1.111088752746582	-1.4566999673843384
7s0x.pdb	7s0x_HL_E_DL50N.pdb	-0.9997615814208984	-1.4458999633789062
7s0x.pdb	7s0x_HL_E_DL50C.pdb	-0.9578500986099243	-0.8259000182151794
[truncated: 92,165 more rows]
