# Supplementary material for: Investigating the volume and diversity of data needed for generalizable antibody–antigen ΔΔG prediction
Source: Nat Comput Sci. 2025 Jul 8;5(8):635–47. doi: 10.1038/s43588-025-00823-8 (PMC12374841; doi:10.1038/s43588-025-00823-8)
Supplement: Supplementary file 4 — Unprocessed Graphinity model predictions and true values for experimental and synthetic ΔΔG values. [file 43588_2025_823_MOESM4_ESM.zip › Figure2/Figure2b-Graphinity_Predictions-10FoldCV_CDR_SeqId/Graphinity_Predictions-Synthetic_FoldX_ddG_942723-10FoldCV_CDR_SeqId/Graphinity_predictions_test-Foldx_ddG_942723-cutoff_90-fold6.csv]

wt_pdb	mut_pdb	pred_score	true_label
1nca.pdb	1nca_HL_N_YL49A.pdb	-0.941222071647644	-2.717099905014038
1nca.pdb	1nca_HL_N_YL49R.pdb	-1.7304677963256836	-2.2806999683380127
1nca.pdb	1nca_HL_N_YL49N.pdb	-1.211676836013794	-2.4451000690460205
1nca.pdb	1nca_HL_N_YL49D.pdb	-1.4974360466003418	-2.928299903869629
1nca.pdb	1nca_HL_N_YL49C.pdb	-1.192870855331421	-2.791800022125244
1nca.pdb	1nca_HL_N_YL49Q.pdb	-1.3520269393920898	-2.801100015640259
1nca.pdb	1nca_HL_N_YL49E.pdb	-1.464654564857483	-4.77400016784668
1nca.pdb	1nca_HL_N_YL49G.pdb	-0.9541383981704712	-2.8505001068115234
1nca.pdb	1nca_HL_N_YL49H.pdb	-1.3133416175842285	-2.2530999183654785
1nca.pdb	1nca_HL_N_YL49I.pdb	-1.2248165607452393	-2.137500047683716
1nca.pdb	1nca_HL_N_YL49L.pdb	-0.9423267841339111	-1.9416999816894531
1nca.pdb	1nca_HL_N_YL49K.pdb	-1.1375998258590698	-2.4749999046325684
1nca.pdb	1nca_HL_N_YL49M.pdb	-0.7360578775405884	-1.8370000123977661
1nca.pdb	1nca_HL_N_YL49F.pdb	-0.6724516153335571	-1.4911999702453613
1nca.pdb	1nca_HL_N_YL49P.pdb	-1.053978443145752	-2.7676000595092773
1nca.pdb	1nca_HL_N_YL49S.pdb	-1.1464139223098755	-2.7834999561309814
1nca.pdb	1nca_HL_N_YL49T.pdb	-1.10165536403656	-2.2416999340057373
1nca.pdb	1nca_HL_N_YL49W.pdb	-0.6906627416610718	-2.603100061416626
1nca.pdb	1nca_HL_N_YL49V.pdb	-1.3065693378448486	-2.8949999809265137
1nca.pdb	1nca_HL_N_WL50A.pdb	-0.8098889589309692	-2.126199960708618
1nca.pdb	1nca_HL_N_WL50R.pdb	-0.9016351699829102	-0.5893999934196472
1nca.pdb	1nca_HL_N_WL50N.pdb	-1.240342617034912	-1.9754999876022339
1nca.pdb	1nca_HL_N_WL50D.pdb	-1.0138781070709229	-2.142899990081787
1nca.pdb	1nca_HL_N_WL50C.pdb	-0.988362193107605	-1.7769999504089355
1nca.pdb	1nca_HL_N_WL50Q.pdb	-0.4862927496433258	-0.34549999237060547
1nca.pdb	1nca_HL_N_WL50E.pdb	-0.5963269472122192	-1.343999981880188
1nca.pdb	1nca_HL_N_WL50G.pdb	-0.8799393177032471	-2.7497000694274902
1nca.pdb	1nca_HL_N_WL50H.pdb	-1.0326337814331055	-0.85589998960495
1nca.pdb	1nca_HL_N_WL50I.pdb	-0.5180767774581909	-1.094099998474121
1nca.pdb	1nca_HL_N_WL50L.pdb	-0.4677102267742157	-1.481600046157837
1nca.pdb	1nca_HL_N_WL50K.pdb	-1.2286607027053833	-1.9160000085830688
1nca.pdb	1nca_HL_N_WL50M.pdb	-0.5091394186019897	-0.39010000228881836
1nca.pdb	1nca_HL_N_WL50F.pdb	-0.5208317041397095	-0.8485999703407288
1nca.pdb	1nca_HL_N_WL50P.pdb	-1.1377817392349243	-2.959199905395508
1nca.pdb	1nca_HL_N_WL50S.pdb	-1.3455448150634766	-2.631700038909912
1nca.pdb	1nca_HL_N_WL50T.pdb	-1.1343599557876587	-2.3789000511169434
1nca.pdb	1nca_HL_N_WL50Y.pdb	-0.36374545097351074	-0.4472000002861023
1nca.pdb	1nca_HL_N_WL50V.pdb	-0.6672028303146362	-0.984000027179718
1nca.pdb	1nca_HL_N_TL53A.pdb	-0.4251455068588257	-1.544600009918213
1nca.pdb	1nca_HL_N_TL53R.pdb	-2.2097790241241455	-2.0429000854492188
1nca.pdb	1nca_HL_N_TL53N.pdb	-0.5708884596824646	-1.3634999990463257
1nca.pdb	1nca_HL_N_TL53D.pdb	-1.2278980016708374	-2.7760000228881836
1nca.pdb	1nca_HL_N_TL53C.pdb	0.26469337940216064	-0.0697999969124794
1nca.pdb	1nca_HL_N_TL53Q.pdb	-1.8704121112823486	-2.5309998989105225
1nca.pdb	1nca_HL_N_TL53E.pdb	-2.3964009284973145	-2.5450000762939453
1nca.pdb	1nca_HL_N_TL53G.pdb	-0.7285153865814209	-1.3802000284194946
1nca.pdb	1nca_HL_N_TL53H.pdb	-20.631906509399414	-13.276320457458496
1nca.pdb	1nca_HL_N_TL53I.pdb	-1.608286738395691	-0.5806000232696533
1nca.pdb	1nca_HL_N_TL53L.pdb	-0.4308958351612091	1.326300024986267
1nca.pdb	1nca_HL_N_TL53K.pdb	-2.652989387512207	-2.488300085067749
1nca.pdb	1nca_HL_N_TL53M.pdb	-0.37578076124191284	-0.20730000734329224
1nca.pdb	1nca_HL_N_TL53F.pdb	-24.12503433227539	-20.76963996887207
1nca.pdb	1nca_HL_N_TL53P.pdb	-0.5377781987190247	-1.1859999895095825
1nca.pdb	1nca_HL_N_TL53S.pdb	-0.6267915964126587	-1.4781999588012695
1nca.pdb	1nca_HL_N_TL53W.pdb	-21.339262008666992	-16.209400177001953
1nca.pdb	1nca_HL_N_TL53Y.pdb	-18.688810348510742	-22.724279403686523
1nca.pdb	1nca_HL_N_TL53V.pdb	0.36932697892189026	0.5914000272750854
1nca.pdb	1nca_HL_N_IL56A.pdb	-0.16720342636108398	0.23510000109672546
1nca.pdb	1nca_HL_N_IL56R.pdb	-0.5154863595962524	-0.059700001031160355
1nca.pdb	1nca_HL_N_IL56N.pdb	-0.20878513157367706	-0.20329999923706055
1nca.pdb	1nca_HL_N_IL56D.pdb	-0.17136943340301514	0.2468000054359436
1nca.pdb	1nca_HL_N_IL56C.pdb	-0.2472478598356247	-0.25600001215934753
1nca.pdb	1nca_HL_N_IL56Q.pdb	-0.36740198731422424	-0.4530999958515167
1nca.pdb	1nca_HL_N_IL56E.pdb	-0.5958537459373474	0.0012000000569969416
1nca.pdb	1nca_HL_N_IL56G.pdb	0.07067716121673584	0.45500001311302185
1nca.pdb	1nca_HL_N_IL56H.pdb	0.05041882395744324	0.09640000015497208
1nca.pdb	1nca_HL_N_IL56L.pdb	-0.2078954130411148	-0.14800000190734863
1nca.pdb	1nca_HL_N_IL56K.pdb	-0.1750321090221405	0.07970000058412552
1nca.pdb	1nca_HL_N_IL56M.pdb	0.008461683988571167	0.6044999957084656
1nca.pdb	1nca_HL_N_IL56F.pdb	-0.10909493267536163	0.367900013923645
1nca.pdb	1nca_HL_N_IL56P.pdb	-0.3995841145515442	-0.37139999866485596
1nca.pdb	1nca_HL_N_IL56S.pdb	-0.35582995414733887	0.054999999701976776
1nca.pdb	1nca_HL_N_IL56T.pdb	-0.3361969590187073	-0.26159998774528503
1nca.pdb	1nca_HL_N_IL56W.pdb	-0.014066576957702637	-0.07959999889135361
1nca.pdb	1nca_HL_N_IL56Y.pdb	-0.27724605798721313	0.3675000071525574
1nca.pdb	1nca_HL_N_IL56V.pdb	-0.2537769079208374	-0.31859999895095825
1nca.pdb	1nca_HL_N_HL91A.pdb	-0.366455614566803	1.388800024986267
1nca.pdb	1nca_HL_N_HL91R.pdb	-0.17322328686714172	1.9055999517440796
1nca.pdb	1nca_HL_N_HL91N.pdb	-0.5726314783096313	-0.18140000104904175
1nca.pdb	1nca_HL_N_HL91D.pdb	-0.5438661575317383	0.14350000023841858
1nca.pdb	1nca_HL_N_HL91C.pdb	-0.5276731848716736	1.4589999914169312
1nca.pdb	1nca_HL_N_HL91Q.pdb	-0.6419501304626465	0.31139999628067017
1nca.pdb	1nca_HL_N_HL91E.pdb	-1.2231872081756592	0.05849999934434891
1nca.pdb	1nca_HL_N_HL91G.pdb	-0.2201560139656067	1.7454999685287476
1nca.pdb	1nca_HL_N_HL91I.pdb	-0.45188087224960327	1.444700002670288
1nca.pdb	1nca_HL_N_HL91L.pdb	-0.48123812675476074	1.0200999975204468
1nca.pdb	1nca_HL_N_HL91K.pdb	-0.4134175777435303	0.5138000249862671
1nca.pdb	1nca_HL_N_HL91M.pdb	0.2332802414894104	1.3756999969482422
1nca.pdb	1nca_HL_N_HL91F.pdb	-0.5276896953582764	0.7566999793052673
1nca.pdb	1nca_HL_N_HL91P.pdb	-0.7781567573547363	1.4815000295639038
1nca.pdb	1nca_HL_N_HL91S.pdb	-0.43846869468688965	1.5267000198364258
1nca.pdb	1nca_HL_N_HL91T.pdb	-0.634731650352478	0.804099977016449
1nca.pdb	1nca_HL_N_HL91W.pdb	-0.7557047605514526	-0.14079999923706055
1nca.pdb	1nca_HL_N_HL91Y.pdb	-0.9559532403945923	-4.024400234222412
1nca.pdb	1nca_HL_N_HL91V.pdb	-0.6329229474067688	1.0364999771118164
1nca.pdb	1nca_HL_N_YL92A.pdb	-0.29951703548431396	-1.0110000371932983
1nca.pdb	1nca_HL_N_YL92R.pdb	-0.4760335683822632	-0.8661999702453613
1nca.pdb	1nca_HL_N_YL92N.pdb	-0.5645077228546143	-0.9332000017166138
1nca.pdb	1nca_HL_N_YL92D.pdb	-0.6498125791549683	-0.8181999921798706
1nca.pdb	1nca_HL_N_YL92C.pdb	-0.2608710527420044	-0.8644999861717224
1nca.pdb	1nca_HL_N_YL92Q.pdb	-0.6893444061279297	-0.741100013256073
1nca.pdb	1nca_HL_N_YL92E.pdb	-1.1493581533432007	-0.9549999833106995
1nca.pdb	1nca_HL_N_YL92G.pdb	-0.25972050428390503	-0.9639999866485596
1nca.pdb	1nca_HL_N_YL92H.pdb	-0.3016101121902466	-0.6507999897003174
1nca.pdb	1nca_HL_N_YL92I.pdb	-0.173389732837677	-0.6256999969482422
1nca.pdb	1nca_HL_N_YL92L.pdb	-0.2679090201854706	-0.6535000205039978
1nca.pdb	1nca_HL_N_YL92K.pdb	-0.27977603673934937	-0.9294000267982483
1nca.pdb	1nca_HL_N_YL92M.pdb	-0.11797618865966797	-0.7430999875068665
1nca.pdb	1nca_HL_N_YL92F.pdb	0.14553260803222656	0.12960000336170197
1nca.pdb	1nca_HL_N_YL92P.pdb	-0.6376894116401672	-1.1437000036239624
1nca.pdb	1nca_HL_N_YL92S.pdb	-0.4967994689941406	-0.9919999837875366
1nca.pdb	1nca_HL_N_YL92T.pdb	-0.5424332618713379	-0.982699990272522
1nca.pdb	1nca_HL_N_YL92W.pdb	0.06517913937568665	0.1257999986410141
1nca.pdb	1nca_HL_N_YL92V.pdb	-0.17761977016925812	-0.7573999762535095
1nca.pdb	1nca_HL_N_SL93A.pdb	-0.4262080788612366	-0.6152999997138977
1nca.pdb	1nca_HL_N_SL93R.pdb	-0.19560107588768005	0.10980000346899033
1nca.pdb	1nca_HL_N_SL93N.pdb	-1.2667289972305298	-1.7731000185012817
1nca.pdb	1nca_HL_N_SL93D.pdb	-1.232141375541687	-2.0078001022338867
1nca.pdb	1nca_HL_N_SL93C.pdb	-0.8110405206680298	-0.36230000853538513
1nca.pdb	1nca_HL_N_SL93Q.pdb	-0.9961744546890259	-1.1657999753952026
1nca.pdb	1nca_HL_N_SL93E.pdb	-1.3408150672912598	-1.1979999542236328
1nca.pdb	1nca_HL_N_SL93G.pdb	-0.4541712701320648	-0.7476000189781189
1nca.pdb	1nca_HL_N_SL93H.pdb	-3.9621376991271973	-3.3276000022888184
1nca.pdb	1nca_HL_N_SL93I.pdb	-0.463458776473999	-0.008999999612569809
1nca.pdb	1nca_HL_N_SL93L.pdb	-0.559817373752594	-0.10019999742507935
1nca.pdb	1nca_HL_N_SL93K.pdb	-0.5907264947891235	-0.9329000115394592
1nca.pdb	1nca_HL_N_SL93M.pdb	0.17359617352485657	0.2939000129699707
1nca.pdb	1nca_HL_N_SL93F.pdb	-1.34345281124115	-0.7569000124931335
1nca.pdb	1nca_HL_N_SL93P.pdb	-0.5499439239501953	-0.5611000061035156
1nca.pdb	1nca_HL_N_SL93T.pdb	-0.9126677513122559	-1.107300043106079
1nca.pdb	1nca_HL_N_SL93W.pdb	-8.366943359375	-5.002900123596191
1nca.pdb	1nca_HL_N_SL93Y.pdb	-4.240538120269775	-2.5492000579833984
1nca.pdb	1nca_HL_N_SL93V.pdb	-0.3615005612373352	-0.17260000109672546
1nca.pdb	1nca_HL_N_PL94A.pdb	-0.13542935252189636	0.4526999890804291
1nca.pdb	1nca_HL_N_PL94R.pdb	-0.6677207946777344	0.4855000078678131
1nca.pdb	1nca_HL_N_PL94N.pdb	0.011307865381240845	1.3695000410079956
1nca.pdb	1nca_HL_N_PL94D.pdb	-0.2449127733707428	-1.1759999990463257
1nca.pdb	1nca_HL_N_PL94C.pdb	-0.3086891174316406	0.3343000113964081
1nca.pdb	1nca_HL_N_PL94Q.pdb	-0.09195122867822647	1.0906000137329102
1nca.pdb	1nca_HL_N_PL94E.pdb	-0.8098092079162598	0.34689998626708984
1nca.pdb	1nca_HL_N_PL94G.pdb	-0.09016754478216171	0.4336000084877014
1nca.pdb	1nca_HL_N_PL94H.pdb	-1.3390815258026123	0.746399998664856
1nca.pdb	1nca_HL_N_PL94I.pdb	-0.35815367102622986	0.5303000211715698
1nca.pdb	1nca_HL_N_PL94L.pdb	-0.1485927850008011	1.027400016784668
1nca.pdb	1nca_HL_N_PL94K.pdb	-0.7996780872344971	0.4410000145435333
1nca.pdb	1nca_HL_N_PL94M.pdb	-0.05970315635204315	0.2502000033855438
1nca.pdb	1nca_HL_N_PL94F.pdb	-2.3409101963043213	-1.8752000331878662
1nca.pdb	1nca_HL_N_PL94S.pdb	-0.541919469833374	0.47380000352859497
1nca.pdb	1nca_HL_N_PL94T.pdb	-1.246438980102539	0.016100000590085983
1nca.pdb	1nca_HL_N_PL94W.pdb	-2.490144729614258	0.10050000250339508
1nca.pdb	1nca_HL_N_PL94Y.pdb	-0.21970216929912567	0.9408000111579895
1nca.pdb	1nca_HL_N_PL94V.pdb	-0.49987897276878357	0.27730000019073486
1nca.pdb	1nca_HL_N_TH30A.pdb	0.04361379146575928	-0.2079000025987625
1nca.pdb	1nca_HL_N_TH30R.pdb	0.04496088624000549	0.1096000000834465
1nca.pdb	1nca_HL_N_TH30N.pdb	-0.22147861123085022	0.04600000008940697
1nca.pdb	1nca_HL_N_TH30D.pdb	-0.37191784381866455	-0.32749998569488525
1nca.pdb	1nca_HL_N_TH30C.pdb	0.07785362005233765	-0.25459998846054077
1nca.pdb	1nca_HL_N_TH30Q.pdb	-0.06596432626247406	-0.15690000355243683
1nca.pdb	1nca_HL_N_TH30E.pdb	-0.029363125562667847	-0.23909999430179596
1nca.pdb	1nca_HL_N_TH30G.pdb	-0.03955543041229248	-0.28760001063346863
1nca.pdb	1nca_HL_N_TH30H.pdb	0.01564723253250122	0.01489999983459711
1nca.pdb	1nca_HL_N_TH30I.pdb	0.23064857721328735	0.10540000349283218
1nca.pdb	1nca_HL_N_TH30L.pdb	0.17027854919433594	0.3050000071525574
1nca.pdb	1nca_HL_N_TH30K.pdb	0.10491696000099182	0.21240000426769257
1nca.pdb	1nca_HL_N_TH30M.pdb	0.36706969141960144	0.6053000092506409
1nca.pdb	1nca_HL_N_TH30F.pdb	0.027269989252090454	-0.14869999885559082
1nca.pdb	1nca_HL_N_TH30P.pdb	-0.1582132875919342	-0.13099999725818634
1nca.pdb	1nca_HL_N_TH30S.pdb	-0.1788078397512436	-0.15549999475479126
1nca.pdb	1nca_HL_N_TH30W.pdb	0.019796103239059448	-0.16689999401569366
1nca.pdb	1nca_HL_N_TH30Y.pdb	-0.10686072707176208	-0.11810000240802765
1nca.pdb	1nca_HL_N_TH30V.pdb	0.15384352207183838	0.01899999938905239
1nca.pdb	1nca_HL_N_NH31A.pdb	-0.23957034945487976	-0.8648999929428101
1nca.pdb	1nca_HL_N_NH31R.pdb	0.16439920663833618	0.16740000247955322
1nca.pdb	1nca_HL_N_NH31D.pdb	-0.9275672435760498	-0.951200008392334
1nca.pdb	1nca_HL_N_NH31C.pdb	-0.3280159831047058	-0.42590001225471497
1nca.pdb	1nca_HL_N_NH31Q.pdb	-0.2069564312696457	0.08209999650716782
1nca.pdb	1nca_HL_N_NH31E.pdb	-0.6564541459083557	-1.2515000104904175
1nca.pdb	1nca_HL_N_NH31G.pdb	-0.45515939593315125	-1.1109000444412231
1nca.pdb	1nca_HL_N_NH31H.pdb	-0.40977048873901367	-0.031599998474121094
1nca.pdb	1nca_HL_N_NH31I.pdb	-0.12005382031202316	-0.4099999964237213
1nca.pdb	1nca_HL_N_NH31L.pdb	0.542906641960144	0.6014999747276306
1nca.pdb	1nca_HL_N_NH31K.pdb	-0.021258175373077393	0.7404000163078308
1nca.pdb	1nca_HL_N_NH31M.pdb	0.6283532381057739	0.6876999735832214
1nca.pdb	1nca_HL_N_NH31F.pdb	1.2166415452957153	1.0023000240325928
1nca.pdb	1nca_HL_N_NH31P.pdb	-0.37614190578460693	-1.4110000133514404
1nca.pdb	1nca_HL_N_NH31S.pdb	-0.4632837474346161	-1.1575000286102295
1nca.pdb	1nca_HL_N_NH31T.pdb	-0.37687087059020996	-0.37610000371932983
1nca.pdb	1nca_HL_N_NH31W.pdb	-0.3147425055503845	-0.7991999983787537
1nca.pdb	1nca_HL_N_NH31Y.pdb	0.8534053564071655	0.595300018787384
1nca.pdb	1nca_HL_N_NH31V.pdb	-0.11289951205253601	0.05660000070929527
1nca.pdb	1nca_HL_N_YH32A.pdb	0.018114924430847168	-0.32679998874664307
1nca.pdb	1nca_HL_N_YH32R.pdb	0.22504964470863342	0.310699999332428
1nca.pdb	1nca_HL_N_YH32N.pdb	-0.04947967827320099	-0.2962000072002411
1nca.pdb	1nca_HL_N_YH32D.pdb	-0.06323958933353424	-0.5990999937057495
1nca.pdb	1nca_HL_N_YH32C.pdb	-0.04252550005912781	-0.2922999858856201
1nca.pdb	1nca_HL_N_YH32Q.pdb	0.058379948139190674	-0.45509999990463257
1nca.pdb	1nca_HL_N_YH32E.pdb	-0.09033895283937454	-0.6759999990463257
1nca.pdb	1nca_HL_N_YH32G.pdb	0.05938050150871277	-0.19589999318122864
1nca.pdb	1nca_HL_N_YH32H.pdb	0.06670141220092773	0.014299999922513962
1nca.pdb	1nca_HL_N_YH32I.pdb	0.017440974712371826	-0.25920000672340393
1nca.pdb	1nca_HL_N_YH32L.pdb	-0.6224448680877686	-0.6248999834060669
1nca.pdb	1nca_HL_N_YH32K.pdb	0.17112496495246887	0.8702999949455261
1nca.pdb	1nca_HL_N_YH32M.pdb	0.26207467913627625	0.4577000141143799
1nca.pdb	1nca_HL_N_YH32F.pdb	-0.1669948697090149	0.10599999874830246
1nca.pdb	1nca_HL_N_YH32P.pdb	-0.17737992107868195	-0.5236999988555908
1nca.pdb	1nca_HL_N_YH32S.pdb	0.016242176294326782	-0.42480000853538513
1nca.pdb	1nca_HL_N_YH32T.pdb	-0.21073514223098755	-0.15389999747276306
1nca.pdb	1nca_HL_N_YH32W.pdb	-0.33217689394950867	-0.1469999998807907
1nca.pdb	1nca_HL_N_YH32V.pdb	-0.4716782569885254	-0.2176000028848648
1nca.pdb	1nca_HL_N_NH52A.pdb	-0.21646089851856232	0.07720000296831131
1nca.pdb	1nca_HL_N_NH52R.pdb	0.19237956404685974	2.2119998931884766
1nca.pdb	1nca_HL_N_NH52D.pdb	-0.6570452451705933	-0.7979999780654907
1nca.pdb	1nca_HL_N_NH52C.pdb	-0.03494769334793091	0.17749999463558197
1nca.pdb	1nca_HL_N_NH52Q.pdb	-0.19309166073799133	0.522599995136261
1nca.pdb	1nca_HL_N_NH52E.pdb	-0.5117807984352112	-0.5236999988555908
1nca.pdb	1nca_HL_N_NH52G.pdb	-0.28551673889160156	0.07779999822378159
1nca.pdb	1nca_HL_N_NH52H.pdb	-4.5972771644592285	-5.288400173187256
1nca.pdb	1nca_HL_N_NH52I.pdb	-0.1589875966310501	0.1704999953508377
1nca.pdb	1nca_HL_N_NH52L.pdb	-0.18503186106681824	-0.06449999660253525
1nca.pdb	1nca_HL_N_NH52K.pdb	-0.16644126176834106	0.4555000066757202
1nca.pdb	1nca_HL_N_NH52M.pdb	0.13093286752700806	0.3109000027179718
1nca.pdb	1nca_HL_N_NH52F.pdb	-0.42856815457344055	-0.46630001068115234
1nca.pdb	1nca_HL_N_NH52P.pdb	-0.1198444813489914	-0.1534000039100647
1nca.pdb	1nca_HL_N_NH52S.pdb	0.1432197391986847	0.8057000041007996
1nca.pdb	1nca_HL_N_NH52T.pdb	-0.5655605792999268	0.3619999885559082
1nca.pdb	1nca_HL_N_NH52W.pdb	-0.37174397706985474	-1.2401000261306763
1nca.pdb	1nca_HL_N_NH52Y.pdb	-0.6100193858146667	-0.5444999933242798
1nca.pdb	1nca_HL_N_NH52V.pdb	-0.3031075596809387	0.38580000400543213
1nca.pdb	1nca_HL_N_NH54A.pdb	0.06024906039237976	-0.3546999990940094
1nca.pdb	1nca_HL_N_NH54R.pdb	0.3787349760532379	2.3833000659942627
1nca.pdb	1nca_HL_N_NH54D.pdb	-0.46822360157966614	-1.9951000213623047
1nca.pdb	1nca_HL_N_NH54C.pdb	0.1694246530532837	-0.13230000436306
1nca.pdb	1nca_HL_N_NH54Q.pdb	-0.29900678992271423	-0.07029999792575836
1nca.pdb	1nca_HL_N_NH54E.pdb	-0.26530399918556213	-1.033400058746338
1nca.pdb	1nca_HL_N_NH54G.pdb	-0.22651639580726624	-0.7698000073432922
1nca.pdb	1nca_HL_N_NH54H.pdb	0.2340978980064392	0.40639999508857727
1nca.pdb	1nca_HL_N_NH54I.pdb	0.027716651558876038	-0.23559999465942383
1nca.pdb	1nca_HL_N_NH54L.pdb	0.5939950942993164	0.5389999747276306
1nca.pdb	1nca_HL_N_NH54K.pdb	0.12447124719619751	0.23190000653266907
1nca.pdb	1nca_HL_N_NH54M.pdb	0.6903879642486572	1.0645999908447266
1nca.pdb	1nca_HL_N_NH54F.pdb	1.1167948246002197	0.5946000218391418
1nca.pdb	1nca_HL_N_NH54P.pdb	-1.115836501121521	-1.6622999906539917
1nca.pdb	1nca_HL_N_NH54S.pdb	-0.4075596034526825	-0.4352000057697296
1nca.pdb	1nca_HL_N_NH54T.pdb	0.5899066925048828	0.8197000026702881
1nca.pdb	1nca_HL_N_NH54W.pdb	0.7922779321670532	0.2872999906539917
1nca.pdb	1nca_HL_N_NH54Y.pdb	1.2217094898223877	1.1092000007629395
1nca.pdb	1nca_HL_N_NH54V.pdb	0.32119056582450867	0.24250000715255737
1nca.pdb	1nca_HL_N_EH62A.pdb	0.06090909242630005	-0.04859999939799309
1nca.pdb	1nca_HL_N_EH62R.pdb	-0.4065835773944855	-0.02879999950528145
1nca.pdb	1nca_HL_N_EH62N.pdb	-0.11239144206047058	0.06970000267028809
1nca.pdb	1nca_HL_N_EH62D.pdb	-0.18789707124233246	-0.03099999949336052
1nca.pdb	1nca_HL_N_EH62C.pdb	0.09401914477348328	-0.03830000013113022
1nca.pdb	1nca_HL_N_EH62Q.pdb	0.04986017942428589	0.04410000145435333
1nca.pdb	1nca_HL_N_EH62G.pdb	0.0309925377368927	0.1467999964952469
1nca.pdb	1nca_HL_N_EH62H.pdb	-0.017445549368858337	-0.033799998462200165
1nca.pdb	1nca_HL_N_EH62I.pdb	0.16420665383338928	0.05009999871253967
1nca.pdb	1nca_HL_N_EH62L.pdb	0.09986352920532227	0.08640000224113464
1nca.pdb	1nca_HL_N_EH62K.pdb	-0.05617465078830719	0.10830000042915344
1nca.pdb	1nca_HL_N_EH62M.pdb	0.0386955589056015	-0.002300000051036477
1nca.pdb	1nca_HL_N_EH62F.pdb	-0.19032199680805206	-0.044199999421834946
1nca.pdb	1nca_HL_N_EH62P.pdb	0.017642751336097717	0.04769999906420708
1nca.pdb	1nca_HL_N_EH62S.pdb	-0.1409831941127777	0.0414000004529953
1nca.pdb	1nca_HL_N_EH62T.pdb	-0.034059301018714905	0.03700000047683716
1nca.pdb	1nca_HL_N_EH62W.pdb	-0.10126735270023346	0.00419999985024333
1nca.pdb	1nca_HL_N_EH62Y.pdb	-0.3142447769641876	-0.08649999648332596
1nca.pdb	1nca_HL_N_EH62V.pdb	0.30947527289390564	-0.0210999995470047
1nca.pdb	1nca_HL_N_EH100A.pdb	-0.760893702507019	-1.5743000507354736
1nca.pdb	1nca_HL_N_EH100R.pdb	-1.170824646949768	-1.2773000001907349
1nca.pdb	1nca_HL_N_EH100N.pdb	-1.3798375129699707	-1.542199969291687
1nca.pdb	1nca_HL_N_EH100D.pdb	-1.7882287502288818	-1.9763000011444092
1nca.pdb	1nca_HL_N_EH100C.pdb	-0.8552708625793457	-1.3596999645233154
1nca.pdb	1nca_HL_N_EH100Q.pdb	-0.9975546598434448	-1.0292999744415283
1nca.pdb	1nca_HL_N_EH100G.pdb	-0.6633909344673157	-1.8986999988555908
1nca.pdb	1nca_HL_N_EH100H.pdb	-2.6677377223968506	-0.09229999780654907
1nca.pdb	1nca_HL_N_EH100I.pdb	-1.1639000177383423	-1.7089999914169312
1nca.pdb	1nca_HL_N_EH100L.pdb	-0.6883419752120972	-0.4569000005722046
1nca.pdb	1nca_HL_N_EH100K.pdb	-1.1989446878433228	-1.6547000408172607
1nca.pdb	1nca_HL_N_EH100M.pdb	-0.7779022455215454	-0.5299000144004822
1nca.pdb	1nca_HL_N_EH100F.pdb	-3.394063711166382	-1.6684000492095947
1nca.pdb	1nca_HL_N_EH100P.pdb	-1.1322685480117798	-1.8632999658584595
1nca.pdb	1nca_HL_N_EH100S.pdb	-1.1230902671813965	-1.9837000370025635
1nca.pdb	1nca_HL_N_EH100T.pdb	-1.1091492176055908	-1.9970999956130981
1nca.pdb	1nca_HL_N_EH100W.pdb	-6.657698631286621	-5.209199905395508
1nca.pdb	1nca_HL_N_EH100Y.pdb	-3.4309682846069336	-1.5104000568389893
1nca.pdb	1nca_HL_N_EH100V.pdb	-1.2306272983551025	-1.815500020980835
1nca.pdb	1nca_HL_N_DH101A.pdb	-0.5170651078224182	1.4571000337600708
1nca.pdb	1nca_HL_N_DH101R.pdb	-4.0476603507995605	-2.8780999183654785
1nca.pdb	1nca_HL_N_DH101N.pdb	-0.8822982311248779	1.4816999435424805
1nca.pdb	1nca_HL_N_DH101C.pdb	-0.8978220224380493	-0.7976999878883362
1nca.pdb	1nca_HL_N_DH101Q.pdb	-0.9870455265045166	0.9977999925613403
1nca.pdb	1nca_HL_N_DH101E.pdb	-3.1367039680480957	-1.041700005531311
1nca.pdb	1nca_HL_N_DH101G.pdb	-0.765618085861206	-0.3644999861717224
1nca.pdb	1nca_HL_N_DH101H.pdb	-1.22822105884552	-0.9710999727249146
1nca.pdb	1nca_HL_N_DH101I.pdb	-1.1667242050170898	0.25220000743865967
1nca.pdb	1nca_HL_N_DH101L.pdb	-0.29689592123031616	1.2457000017166138
1nca.pdb	1nca_HL_N_DH101K.pdb	-2.6190314292907715	-0.6682000160217285
1nca.pdb	1nca_HL_N_DH101M.pdb	-0.22411221265792847	1.152500033378601
1nca.pdb	1nca_HL_N_DH101F.pdb	-1.4067885875701904	0.567799985408783
1nca.pdb	1nca_HL_N_DH101P.pdb	-0.01531064510345459	1.0946999788284302
1nca.pdb	1nca_HL_N_DH101S.pdb	-0.7933778762817383	1.0134999752044678
1nca.pdb	1nca_HL_N_DH101T.pdb	0.01859182119369507	-1.260699987411499
1nca.pdb	1nca_HL_N_DH101W.pdb	-5.1290388107299805	-3.3350000381469727
1nca.pdb	1nca_HL_N_DH101Y.pdb	-3.9304192066192627	-2.109600067138672
1nca.pdb	1nca_HL_N_DH101V.pdb	-2.1162726879119873	-1.6420999765396118
1nca.pdb	1nca_HL_N_NH102A.pdb	1.3104474544525146	0.75
1nca.pdb	1nca_HL_N_NH102R.pdb	0.3401177227497101	0.3481999933719635
1nca.pdb	1nca_HL_N_NH102D.pdb	-0.5848046541213989	-2.1034998893737793
1nca.pdb	1nca_HL_N_NH102C.pdb	1.2515816688537598	0.7950000166893005
1nca.pdb	1nca_HL_N_NH102Q.pdb	-1.8182851076126099	-1.3631999492645264
1nca.pdb	1nca_HL_N_NH102E.pdb	-2.9798011779785156	-3.2046000957489014
1nca.pdb	1nca_HL_N_NH102G.pdb	1.219778299331665	-0.46389999985694885
1nca.pdb	1nca_HL_N_NH102H.pdb	-0.666427493095398	0.2808000147342682
1nca.pdb	1nca_HL_N_NH102I.pdb	-0.7948809862136841	1.688599944114685
1nca.pdb	1nca_HL_N_NH102L.pdb	-1.4831486940383911	1.9501999616622925
1nca.pdb	1nca_HL_N_NH102K.pdb	0.7328395843505859	1.3203999996185303
1nca.pdb	1nca_HL_N_NH102M.pdb	1.417500376701355	1.1983000040054321
1nca.pdb	1nca_HL_N_NH102F.pdb	1.2772951126098633	2.5360000133514404
1nca.pdb	1nca_HL_N_NH102P.pdb	-5.478528022766113	-4.884200096130371
1nca.pdb	1nca_HL_N_NH102S.pdb	0.6665207147598267	0.5942999720573425
1nca.pdb	1nca_HL_N_NH102T.pdb	-1.174164891242981	0.0017999999690800905
1nca.pdb	1nca_HL_N_NH102W.pdb	-1.9555039405822754	1.420199990272522
1nca.pdb	1nca_HL_N_NH102Y.pdb	-0.11331702768802643	1.664199948310852
1nca.pdb	1nca_HL_N_NH102V.pdb	-3.0629701614379883	-1.0678999423980713
1nca.pdb	1nca_HL_N_FH103A.pdb	-0.046503886580467224	-0.24060000479221344
1nca.pdb	1nca_HL_N_FH103R.pdb	-0.9924530982971191	-0.16259999573230743
1nca.pdb	1nca_HL_N_FH103N.pdb	-0.2216198742389679	-1.6166000366210938
1nca.pdb	1nca_HL_N_FH103D.pdb	-0.5046466588973999	-2.349600076675415
1nca.pdb	1nca_HL_N_FH103C.pdb	-0.020994722843170166	-0.7350999712944031
1nca.pdb	1nca_HL_N_FH103Q.pdb	-0.3096885085105896	0.9961000084877014
1nca.pdb	1nca_HL_N_FH103E.pdb	-0.5822736620903015	-1.8380999565124512
1nca.pdb	1nca_HL_N_FH103G.pdb	-0.03291124105453491	-0.3116999864578247
1nca.pdb	1nca_HL_N_FH103H.pdb	-0.22204387187957764	0.23080000281333923
1nca.pdb	1nca_HL_N_FH103I.pdb	0.031927406787872314	-0.23250000178813934
1nca.pdb	1nca_HL_N_FH103L.pdb	0.20667624473571777	1.0479999780654907
1nca.pdb	1nca_HL_N_FH103K.pdb	-0.01849713921546936	1.2130000591278076
1nca.pdb	1nca_HL_N_FH103M.pdb	0.4103565514087677	2.0492000579833984
1nca.pdb	1nca_HL_N_FH103P.pdb	-2.898829698562622	-2.3689000606536865
1nca.pdb	1nca_HL_N_FH103S.pdb	-0.17528891563415527	0.43149998784065247
1nca.pdb	1nca_HL_N_FH103T.pdb	-0.3785741925239563	-0.5685999989509583
1nca.pdb	1nca_HL_N_FH103W.pdb	-0.4665450155735016	-0.9968000054359436
1nca.pdb	1nca_HL_N_FH103Y.pdb	-0.34920358657836914	-0.2824000120162964
1nca.pdb	1nca_HL_N_FH103V.pdb	-0.04654979705810547	-0.3813000023365021
1nca.pdb	1nca_HL_N_LH106A.pdb	-0.12640886008739471	-0.9336000084877014
1nca.pdb	1nca_HL_N_LH106R.pdb	-2.5451290607452393	-1.5097999572753906
1nca.pdb	1nca_HL_N_LH106N.pdb	-0.510560154914856	-0.7986000180244446
1nca.pdb	1nca_HL_N_LH106D.pdb	-0.5830271244049072	-1.1832000017166138
1nca.pdb	1nca_HL_N_LH106C.pdb	-0.3139466941356659	-0.6078000068664551
1nca.pdb	1nca_HL_N_LH106Q.pdb	-0.797308087348938	-0.7767999768257141
1nca.pdb	1nca_HL_N_LH106E.pdb	-0.9378855228424072	-1.1471999883651733
1nca.pdb	1nca_HL_N_LH106G.pdb	-0.23930196464061737	-1.1832000017166138
1nca.pdb	1nca_HL_N_LH106H.pdb	-2.916717529296875	-3.2493999004364014
1nca.pdb	1nca_HL_N_LH106I.pdb	0.1771392524242401	-0.36320000886917114
1nca.pdb	1nca_HL_N_LH106K.pdb	-0.3398948311805725	-0.9595000147819519
1nca.pdb	1nca_HL_N_LH106M.pdb	0.31429150700569153	0.2296999990940094
1nca.pdb	1nca_HL_N_LH106F.pdb	-3.793649435043335	-1.9205000400543213
1nca.pdb	1nca_HL_N_LH106P.pdb	0.39080342650413513	-0.9422000050544739
1nca.pdb	1nca_HL_N_LH106S.pdb	-0.5201330184936523	-0.9958999752998352
1nca.pdb	1nca_HL_N_LH106T.pdb	-0.5362730026245117	-0.9187999963760376
1nca.pdb	1nca_HL_N_LH106W.pdb	-7.4792280197143555	-6.312600135803223
1nca.pdb	1nca_HL_N_LH106Y.pdb	-8.125421524047852	-6.989500045776367
1nca.pdb	1nca_HL_N_LH106V.pdb	0.22432124614715576	-0.3930000066757202
1nca.pdb	1nca_HL_N_PN247A.pdb	-0.19539155066013336	-2.086899995803833
1nca.pdb	1nca_HL_N_PN247R.pdb	-3.696784257888794	-3.452399969100952
1nca.pdb	1nca_HL_N_PN247N.pdb	-2.1624889373779297	-3.905600070953369
1nca.pdb	1nca_HL_N_PN247D.pdb	-2.779458999633789	-5.003900051116943
1nca.pdb	1nca_HL_N_PN247C.pdb	-0.5133064985275269	-1.5525000095367432
1nca.pdb	1nca_HL_N_PN247Q.pdb	-1.1495134830474854	-3.155400037765503
1nca.pdb	1nca_HL_N_PN247E.pdb	-2.50740385055542	-3.6419999599456787
1nca.pdb	1nca_HL_N_PN247G.pdb	-0.21324783563613892	-1.257099986076355
1nca.pdb	1nca_HL_N_PN247H.pdb	-4.6517415046691895	-4.679299831390381
1nca.pdb	1nca_HL_N_PN247I.pdb	-3.1522796154022217	-4.637700080871582
1nca.pdb	1nca_HL_N_PN247L.pdb	-1.7620725631713867	-3.7676000595092773
1nca.pdb	1nca_HL_N_PN247K.pdb	-6.197597026824951	-7.494500160217285
1nca.pdb	1nca_HL_N_PN247M.pdb	-4.57972526550293	-5.8043999671936035
1nca.pdb	1nca_HL_N_PN247F.pdb	-25.038908004760742	-24.375450134277344
1nca.pdb	1nca_HL_N_PN247S.pdb	-0.19175058603286743	-2.357300043106079
1nca.pdb	1nca_HL_N_PN247T.pdb	-0.5489210486412048	-1.155900001525879
1nca.pdb	1nca_HL_N_PN247W.pdb	-3.8361823558807373	-9.384200096130371
1nca.pdb	1nca_HL_N_PN247Y.pdb	-5.170835494995117	-7.861400127410889
1nca.pdb	1nca_HL_N_PN247V.pdb	-0.5975692272186279	-1.5927000045776367
1nca.pdb	1nca_HL_N_RN248A.pdb	-0.14237716794013977	-1.0921000242233276
1nca.pdb	1nca_HL_N_RN248N.pdb	-0.78061842918396	-0.2282000035047531
1nca.pdb	1nca_HL_N_RN248D.pdb	-0.9962894916534424	-1.2741999626159668
1nca.pdb	1nca_HL_N_RN248C.pdb	-0.5457755327224731	0.05660000070929527
1nca.pdb	1nca_HL_N_RN248Q.pdb	-0.8708517551422119	-0.2037999927997589
1nca.pdb	1nca_HL_N_RN248E.pdb	-0.9528731107711792	-0.9779999852180481
1nca.pdb	1nca_HL_N_RN248G.pdb	0.03641311824321747	-0.8327000141143799
1nca.pdb	1nca_HL_N_RN248H.pdb	-0.31062978506088257	-0.4065999984741211
1nca.pdb	1nca_HL_N_RN248I.pdb	-0.9970287084579468	-0.22910000383853912
1nca.pdb	1nca_HL_N_RN248L.pdb	-0.7038125991821289	-0.3831999897956848
1nca.pdb	1nca_HL_N_RN248K.pdb	-0.9032378196716309	-0.4675000011920929
1nca.pdb	1nca_HL_N_RN248M.pdb	-0.5628567934036255	-0.7275999784469604
1nca.pdb	1nca_HL_N_RN248F.pdb	-0.47439566254615784	-1.0852999687194824
1nca.pdb	1nca_HL_N_RN248P.pdb	-0.540635347366333	-0.7321000099182129
1nca.pdb	1nca_HL_N_RN248S.pdb	-0.47570180892944336	-0.30559998750686646
1nca.pdb	1nca_HL_N_RN248T.pdb	-0.7607372999191284	-0.005900000222027302
1nca.pdb	1nca_HL_N_RN248W.pdb	-0.6951558589935303	-1.0260000228881836
1nca.pdb	1nca_HL_N_RN248Y.pdb	-0.7918232679367065	-1.1603000164031982
1nca.pdb	1nca_HL_N_RN248V.pdb	-0.8704540729522705	-1.3833999633789062
1nca.pdb	1nca_HL_N_PN249A.pdb	0.09055176377296448	-0.8305000066757202
1nca.pdb	1nca_HL_N_PN249R.pdb	-0.27106305956840515	-0.8666999936103821
1nca.pdb	1nca_HL_N_PN249N.pdb	-0.3393647372722626	-0.8113999962806702
1nca.pdb	1nca_HL_N_PN249D.pdb	-0.5801128149032593	-1.0144000053405762
1nca.pdb	1nca_HL_N_PN249C.pdb	-0.007511958479881287	-0.5550000071525574
1nca.pdb	1nca_HL_N_PN249Q.pdb	-0.20384791493415833	-0.7314000129699707
1nca.pdb	1nca_HL_N_PN249E.pdb	-0.5287057161331177	-1.0706000328063965
1nca.pdb	1nca_HL_N_PN249G.pdb	-0.01284731924533844	-1.0460000038146973
1nca.pdb	1nca_HL_N_PN249H.pdb	-0.20975640416145325	-0.817300021648407
1nca.pdb	1nca_HL_N_PN249I.pdb	-0.07231549173593521	-0.20080000162124634
1nca.pdb	1nca_HL_N_PN249L.pdb	0.2183988392353058	-0.03370000049471855
1nca.pdb	1nca_HL_N_PN249K.pdb	-0.11141098290681839	-0.6464999914169312
1nca.pdb	1nca_HL_N_PN249M.pdb	0.3261665999889374	-0.3644999861717224
1nca.pdb	1nca_HL_N_PN249F.pdb	0.5253406763076782	0.22709999978542328
1nca.pdb	1nca_HL_N_PN249S.pdb	-0.16377948224544525	-0.5893999934196472
1nca.pdb	1nca_HL_N_PN249T.pdb	-0.3334868550300598	-0.8661999702453613
1nca.pdb	1nca_HL_N_PN249W.pdb	0.49451199173927307	0.021400000900030136
1nca.pdb	1nca_HL_N_PN249Y.pdb	0.08951327204704285	-0.40310001373291016
1nca.pdb	1nca_HL_N_PN249V.pdb	-0.1483488380908966	-0.3856000006198883
1nca.pdb	1nca_HL_N_NN250A.pdb	0.2558380663394928	0.008999999612569809
1nca.pdb	1nca_HL_N_NN250R.pdb	-0.5882843136787415	1.1944999694824219
1nca.pdb	1nca_HL_N_NN250D.pdb	-0.5602800846099854	-0.4291999936103821
1nca.pdb	1nca_HL_N_NN250C.pdb	0.11287939548492432	0.5343000292778015
1nca.pdb	1nca_HL_N_NN250Q.pdb	-0.09067149460315704	0.2069000005722046
1nca.pdb	1nca_HL_N_NN250E.pdb	-0.6027458310127258	-0.17430000007152557
1nca.pdb	1nca_HL_N_NN250G.pdb	0.20694878697395325	0.11599999666213989
1nca.pdb	1nca_HL_N_NN250H.pdb	-0.09746643155813217	0.19550000131130219
1nca.pdb	1nca_HL_N_NN250I.pdb	0.6435768604278564	2.0587000846862793
1nca.pdb	1nca_HL_N_NN250L.pdb	0.7247583866119385	1.4098999500274658
1nca.pdb	1nca_HL_N_NN250K.pdb	0.2110459804534912	1.1618000268936157
1nca.pdb	1nca_HL_N_NN250M.pdb	0.968559741973877	2.5394999980926514
1nca.pdb	1nca_HL_N_NN250F.pdb	1.4693984985351562	1.9247000217437744
1nca.pdb	1nca_HL_N_NN250P.pdb	0.260378360748291	1.0422999858856201
1nca.pdb	1nca_HL_N_NN250S.pdb	-0.35681551694869995	-0.19660000503063202
1nca.pdb	1nca_HL_N_NN250T.pdb	-0.23786605894565582	0.13600000739097595
1nca.pdb	1nca_HL_N_NN250W.pdb	0.9795002937316895	2.229099988937378
1nca.pdb	1nca_HL_N_NN250Y.pdb	0.08319655060768127	0.9465000033378601
1nca.pdb	1nca_HL_N_NN250V.pdb	0.6125178337097168	0.7208999991416931
1nca.pdb	1nca_HL_N_GN263A.pdb	-0.08366934210062027	-0.34209999442100525
1nca.pdb	1nca_HL_N_GN263R.pdb	-0.5967605113983154	-1.6103999614715576
1nca.pdb	1nca_HL_N_GN263N.pdb	-0.6355394721031189	-1.4190000295639038
1nca.pdb	1nca_HL_N_GN263D.pdb	-0.9025164842605591	-1.5608999729156494
1nca.pdb	1nca_HL_N_GN263C.pdb	0.011480569839477539	-0.5986999869346619
1nca.pdb	1nca_HL_N_GN263Q.pdb	-0.6092941761016846	-1.607800006866455
1nca.pdb	1nca_HL_N_GN263E.pdb	-0.8110501766204834	-1.361799955368042
1nca.pdb	1nca_HL_N_GN263H.pdb	-1.1016123294830322	-1.454200029373169
1nca.pdb	1nca_HL_N_GN263I.pdb	-1.252748727798462	-2.5539000034332275
1nca.pdb	1nca_HL_N_GN263L.pdb	0.16200211644172668	-1.0997999906539917
1nca.pdb	1nca_HL_N_GN263K.pdb	-0.2343258559703827	-1.8437999486923218
1nca.pdb	1nca_HL_N_GN263M.pdb	0.275879830121994	-0.3837999999523163
1nca.pdb	1nca_HL_N_GN263F.pdb	-0.45976653695106506	-1.6292999982833862
1nca.pdb	1nca_HL_N_GN263P.pdb	-1.3525052070617676	-0.6647999882698059
1nca.pdb	1nca_HL_N_GN263S.pdb	-0.3207364082336426	-0.8533999919891357
1nca.pdb	1nca_HL_N_GN263T.pdb	-0.6089853644371033	-1.0836000442504883
1nca.pdb	1nca_HL_N_GN263W.pdb	-1.2373239994049072	-1.184399962425232
1nca.pdb	1nca_HL_N_GN263Y.pdb	-0.5564641952514648	-1.511299967765808
1nca.pdb	1nca_HL_N_GN263V.pdb	-0.1143728494644165	-0.5249999761581421
1nca.pdb	1nca_HL_N_NN264A.pdb	-0.23860064148902893	0.4537999927997589
1nca.pdb	1nca_HL_N_NN264R.pdb	0.37018558382987976	0.7975999712944031
1nca.pdb	1nca_HL_N_NN264D.pdb	0.18239378929138184	0.5098000168800354
1nca.pdb	1nca_HL_N_NN264C.pdb	-0.18887251615524292	0.3479999899864197
1nca.pdb	1nca_HL_N_NN264Q.pdb	-0.6387256383895874	-0.181099995970726
1nca.pdb	1nca_HL_N_NN264E.pdb	0.13390704989433289	-0.2206999957561493
1nca.pdb	1nca_HL_N_NN264G.pdb	-0.17835605144500732	-0.4066999852657318
1nca.pdb	1nca_HL_N_NN264H.pdb	-4.934068202972412	-4.597799777984619
1nca.pdb	1nca_HL_N_NN264I.pdb	0.11618459224700928	0.7099999785423279
1nca.pdb	1nca_HL_N_NN264L.pdb	-0.02907469868659973	0.6675000190734863
1nca.pdb	1nca_HL_N_NN264K.pdb	-0.3534032106399536	-0.4733000099658966
1nca.pdb	1nca_HL_N_NN264M.pdb	0.37557438015937805	1.0815999507904053
1nca.pdb	1nca_HL_N_NN264F.pdb	-1.306717872619629	-1.1389000415802002
1nca.pdb	1nca_HL_N_NN264P.pdb	-0.532063364982605	-0.13420000672340393
1nca.pdb	1nca_HL_N_NN264S.pdb	0.03227263689041138	0.059300001710653305
1nca.pdb	1nca_HL_N_NN264T.pdb	-0.13035696744918823	0.3303000032901764
1nca.pdb	1nca_HL_N_NN264W.pdb	-1.3651179075241089	-1.9174000024795532
1nca.pdb	1nca_HL_N_NN264Y.pdb	-2.4367215633392334	-2.714600086212158
1nca.pdb	1nca_HL_N_NN264V.pdb	0.2939547300338745	1.0135999917984009
1nca.pdb	1nca_HL_N_NN267A.pdb	0.328589528799057	0.0632999986410141
1nca.pdb	1nca_HL_N_NN267R.pdb	0.40872690081596375	0.7152000069618225
1nca.pdb	1nca_HL_N_NN267D.pdb	-0.05743587017059326	-0.4587000012397766
1nca.pdb	1nca_HL_N_NN267C.pdb	0.1786174476146698	0.5117999911308289
1nca.pdb	1nca_HL_N_NN267Q.pdb	-0.09659827500581741	0.06469999998807907
1nca.pdb	1nca_HL_N_NN267E.pdb	0.038110941648483276	-0.04039999842643738
1nca.pdb	1nca_HL_N_NN267G.pdb	0.37122198939323425	-0.15870000422000885
1nca.pdb	1nca_HL_N_NN267H.pdb	0.0031773895025253296	0.9133999943733215
1nca.pdb	1nca_HL_N_NN267I.pdb	0.3501910865306854	0.7222999930381775
1nca.pdb	1nca_HL_N_NN267L.pdb	0.6523270606994629	1.6806999444961548
1nca.pdb	1nca_HL_N_NN267K.pdb	0.29320311546325684	0.7666000127792358
1nca.pdb	1nca_HL_N_NN267M.pdb	0.5873433351516724	0.8011999726295471
1nca.pdb	1nca_HL_N_NN267F.pdb	1.0705009698867798	0.9248999953269958
1nca.pdb	1nca_HL_N_NN267P.pdb	0.030131593346595764	0.022600000724196434
1nca.pdb	1nca_HL_N_NN267S.pdb	0.12557458877563477	0.1145000010728836
1nca.pdb	1nca_HL_N_NN267T.pdb	0.4530234634876251	0.41290000081062317
1nca.pdb	1nca_HL_N_NN267W.pdb	0.35371890664100647	0.939300000667572
1nca.pdb	1nca_HL_N_NN267Y.pdb	1.6705442667007446	1.8515000343322754
1nca.pdb	1nca_HL_N_NN267V.pdb	0.5033917427062988	0.944100022315979
1nca.pdb	1nca_HL_N_IN286A.pdb	0.027757376432418823	-0.5077999830245972
1nca.pdb	1nca_HL_N_IN286R.pdb	0.1030263900756836	0.5565000176429749
1nca.pdb	1nca_HL_N_IN286N.pdb	-0.03377407789230347	-0.5856999754905701
1nca.pdb	1nca_HL_N_IN286D.pdb	-1.2921000719070435	-0.9804999828338623
1nca.pdb	1nca_HL_N_IN286C.pdb	-0.0817004144191742	-0.012000000104308128
1nca.pdb	1nca_HL_N_IN286Q.pdb	-0.119831882417202	0.3783000111579895
1nca.pdb	1nca_HL_N_IN286E.pdb	0.06376993656158447	0.14740000665187836
1nca.pdb	1nca_HL_N_IN286G.pdb	-0.10617974400520325	-0.44359999895095825
1nca.pdb	1nca_HL_N_IN286H.pdb	-0.2792685925960541	1.0061999559402466
1nca.pdb	1nca_HL_N_IN286L.pdb	-0.29182955622673035	-0.11890000104904175
1nca.pdb	1nca_HL_N_IN286K.pdb	-0.377511203289032	-0.579800009727478
1nca.pdb	1nca_HL_N_IN286M.pdb	-0.09548993408679962	-0.26159998774528503
1nca.pdb	1nca_HL_N_IN286F.pdb	0.22443029284477234	1.6416000127792358
1nca.pdb	1nca_HL_N_IN286P.pdb	-0.2860267460346222	-0.505299985408783
1nca.pdb	1nca_HL_N_IN286S.pdb	-0.09805212914943695	-0.2856999933719635
1nca.pdb	1nca_HL_N_IN286T.pdb	0.07226362824440002	-0.47350001335144043
1nca.pdb	1nca_HL_N_IN286W.pdb	0.08524367213249207	-0.3138999938964844
1nca.pdb	1nca_HL_N_IN286Y.pdb	-1.9748753309249878	1.7281999588012695
1nca.pdb	1nca_HL_N_IN286V.pdb	0.11916783452033997	0.06599999964237213
1nca.pdb	1nca_HL_N_SN287A.pdb	-0.7258678674697876	0.20389999449253082
1nca.pdb	1nca_HL_N_SN287R.pdb	-9.068923950195312	-5.889999866485596
1nca.pdb	1nca_HL_N_SN287N.pdb	-7.652399063110352	-6.068900108337402
1nca.pdb	1nca_HL_N_SN287D.pdb	-7.415289402008057	-9.758660316467285
1nca.pdb	1nca_HL_N_SN287C.pdb	-1.8689703941345215	-1.1886999607086182
1nca.pdb	1nca_HL_N_SN287Q.pdb	-5.787625789642334	-7.41379976272583
1nca.pdb	1nca_HL_N_SN287E.pdb	-6.74637508392334	-9.805330276489258
1nca.pdb	1nca_HL_N_SN287G.pdb	-0.6765000820159912	-0.07859999686479568
1nca.pdb	1nca_HL_N_SN287H.pdb	-8.773314476013184	-5.959099769592285
1nca.pdb	1nca_HL_N_SN287I.pdb	-5.007551193237305	-4.0619001388549805
1nca.pdb	1nca_HL_N_SN287L.pdb	-7.76670503616333	-5.36870002746582
1nca.pdb	1nca_HL_N_SN287K.pdb	-7.572854042053223	-3.766400098800659
1nca.pdb	1nca_HL_N_SN287M.pdb	-3.3535354137420654	-5.684100151062012
1nca.pdb	1nca_HL_N_SN287F.pdb	-15.80140209197998	-15.097189903259277
1nca.pdb	1nca_HL_N_SN287P.pdb	-1.2688298225402832	-0.04410000145435333
1nca.pdb	1nca_HL_N_SN287T.pdb	-0.657656192779541	0.9379000067710876
1nca.pdb	1nca_HL_N_SN287W.pdb	-22.60992431640625	-29.368799209594727
1nca.pdb	1nca_HL_N_SN287Y.pdb	-18.35041046142578	-17.511205673217773
1nca.pdb	1nca_HL_N_SN287V.pdb	-2.072207450866699	-1.493899941444397
1nca.pdb	1nca_HL_N_IN288A.pdb	-0.6433392763137817	-1.6174999475479126
1nca.pdb	1nca_HL_N_IN288R.pdb	-1.723866581916809	1.2022000551223755
1nca.pdb	1nca_HL_N_IN288N.pdb	-0.8425391912460327	-0.47690001130104065
1nca.pdb	1nca_HL_N_IN288D.pdb	-0.6342453956604004	-2.3761000633239746
1nca.pdb	1nca_HL_N_IN288C.pdb	-0.9202580451965332	-1.2007999420166016
1nca.pdb	1nca_HL_N_IN288Q.pdb	-0.8838502168655396	-1.2381999492645264
1nca.pdb	1nca_HL_N_IN288E.pdb	-1.0619158744812012	-2.0896999835968018
1nca.pdb	1nca_HL_N_IN288G.pdb	-0.6892989873886108	-1.794100046157837
1nca.pdb	1nca_HL_N_IN288H.pdb	-0.7880589962005615	-1.266700029373169
1nca.pdb	1nca_HL_N_IN288L.pdb	-0.1673409789800644	-0.7623999714851379
1nca.pdb	1nca_HL_N_IN288K.pdb	-0.7394254207611084	-0.4083000123500824
1nca.pdb	1nca_HL_N_IN288M.pdb	0.3160911500453949	0.25609999895095825
1nca.pdb	1nca_HL_N_IN288F.pdb	-0.64527428150177	-0.9689000248908997
1nca.pdb	1nca_HL_N_IN288P.pdb	-2.647279739379883	-3.8441998958587646
1nca.pdb	1nca_HL_N_IN288S.pdb	-0.9560867547988892	-2.264899969100952
1nca.pdb	1nca_HL_N_IN288T.pdb	-0.9077714681625366	-0.7422999739646912
1nca.pdb	1nca_HL_N_IN288W.pdb	-0.39167681336402893	-0.4731000065803528
1nca.pdb	1nca_HL_N_IN288Y.pdb	-0.7798086404800415	-0.9794999957084656
1nca.pdb	1nca_HL_N_IN288V.pdb	-0.3838515281677246	-0.9544000029563904
1nca.pdb	1nca_HL_N_AN289R.pdb	-7.980730056762695	-6.803199768066406
1nca.pdb	1nca_HL_N_AN289N.pdb	-0.9100359678268433	0.4438000023365021
1nca.pdb	1nca_HL_N_AN289D.pdb	-1.5357948541641235	-3.4154000282287598
1nca.pdb	1nca_HL_N_AN289C.pdb	-0.12888196110725403	1.7115999460220337
1nca.pdb	1nca_HL_N_AN289Q.pdb	-1.125869870185852	-3.2994000911712646
1nca.pdb	1nca_HL_N_AN289E.pdb	-0.535366415977478	-6.507900238037109
1nca.pdb	1nca_HL_N_AN289G.pdb	-0.2512837052345276	-1.395799994468689
1nca.pdb	1nca_HL_N_AN289H.pdb	-13.860087394714355	-9.670860290527344
1nca.pdb	1nca_HL_N_AN289I.pdb	-1.2005817890167236	1.1721999645233154
1nca.pdb	1nca_HL_N_AN289L.pdb	-4.008297443389893	-3.833699941635132
1nca.pdb	1nca_HL_N_AN289K.pdb	-3.553206443786621	-0.9126999974250793
1nca.pdb	1nca_HL_N_AN289M.pdb	0.2890780568122864	-0.7840999960899353
1nca.pdb	1nca_HL_N_AN289F.pdb	-16.13003158569336	-10.570110321044922
1nca.pdb	1nca_HL_N_AN289P.pdb	-1.0528910160064697	-1.4069000482559204
1nca.pdb	1nca_HL_N_AN289S.pdb	-0.6505029797554016	-0.08470000326633453
1nca.pdb	1nca_HL_N_AN289T.pdb	-0.910478949546814	-1.0195000171661377
1nca.pdb	1nca_HL_N_AN289W.pdb	-22.98952865600586	-19.330419540405273
1nca.pdb	1nca_HL_N_AN289Y.pdb	-8.976640701293945	-7.220399856567383
1nca.pdb	1nca_HL_N_AN289V.pdb	0.268684059381485	1.4559999704360962
1nca.pdb	1nca_HL_N_SN290A.pdb	-0.14608359336853027	0.5712000131607056
1nca.pdb	1nca_HL_N_SN290R.pdb	-0.3204869031906128	-0.24549999833106995
1nca.pdb	1nca_HL_N_SN290N.pdb	-0.358832985162735	1.7272000312805176
1nca.pdb	1nca_HL_N_SN290D.pdb	-1.143385410308838	-1.7965999841690063
1nca.pdb	1nca_HL_N_SN290C.pdb	-0.2574167549610138	0.5357999801635742
1nca.pdb	1nca_HL_N_SN290Q.pdb	-0.5014853477478027	-0.06260000169277191
1nca.pdb	1nca_HL_N_SN290E.pdb	-1.1368595361709595	-0.08630000054836273
1nca.pdb	1nca_HL_N_SN290G.pdb	-0.1602751612663269	0.33799999952316284
1nca.pdb	1nca_HL_N_SN290H.pdb	0.1255188286304474	0.1671999990940094
1nca.pdb	1nca_HL_N_SN290I.pdb	-0.5294468402862549	-0.4052000045776367
1nca.pdb	1nca_HL_N_SN290L.pdb	0.21404284238815308	0.8094000220298767
1nca.pdb	1nca_HL_N_SN290K.pdb	-0.05372972786426544	1.1586999893188477
1nca.pdb	1nca_HL_N_SN290M.pdb	0.24095913767814636	1.0664000511169434
1nca.pdb	1nca_HL_N_SN290F.pdb	0.0009183883666992188	-0.1582999974489212
1nca.pdb	1nca_HL_N_SN290P.pdb	-0.9151650667190552	-2.2255001068115234
1nca.pdb	1nca_HL_N_SN290T.pdb	0.305026113986969	1.7860000133514404
1nca.pdb	1nca_HL_N_SN290W.pdb	-0.03310932219028473	-0.2628999948501587
1nca.pdb	1nca_HL_N_SN290Y.pdb	-4.671957969665527	-5.496300220489502
1nca.pdb	1nca_HL_N_SN290V.pdb	0.022133350372314453	0.8723000288009644
1nca.pdb	1nca_HL_N_SN292A.pdb	-0.8871506452560425	-0.8543000221252441
1nca.pdb	1nca_HL_N_SN292R.pdb	-5.403526782989502	-2.0687999725341797
1nca.pdb	1nca_HL_N_SN292N.pdb	-1.8705068826675415	-2.506700038909912
1nca.pdb	1nca_HL_N_SN292D.pdb	-3.5047714710235596	-5.462100028991699
1nca.pdb	1nca_HL_N_SN292C.pdb	-0.7939327955245972	-0.6096000075340271
1nca.pdb	1nca_HL_N_SN292Q.pdb	-2.686183452606201	-3.0448999404907227
1nca.pdb	1nca_HL_N_SN292E.pdb	-7.497998237609863	-7.171199798583984
1nca.pdb	1nca_HL_N_SN292G.pdb	-0.8420853614807129	-0.9379000067710876
1nca.pdb	1nca_HL_N_SN292H.pdb	-4.661859035491943	-2.1884000301361084
1nca.pdb	1nca_HL_N_SN292I.pdb	-3.5000414848327637	-3.061800003051758
1nca.pdb	1nca_HL_N_SN292L.pdb	-9.894414901733398	-10.151610374450684
1nca.pdb	1nca_HL_N_SN292K.pdb	-2.186227560043335	-1.2757999897003174
1nca.pdb	1nca_HL_N_SN292M.pdb	-4.223580837249756	-6.3871002197265625
1nca.pdb	1nca_HL_N_SN292F.pdb	-18.451614379882812	-12.883480072021484
1nca.pdb	1nca_HL_N_SN292P.pdb	-0.661594808101654	-1.3352999687194824
1nca.pdb	1nca_HL_N_SN292T.pdb	-1.2075588703155518	-2.559000015258789
1nca.pdb	1nca_HL_N_SN292W.pdb	-26.677845001220703	-29.026199340820312
1nca.pdb	1nca_HL_N_SN292Y.pdb	-25.42156219482422	-22.00136947631836
1nca.pdb	1nca_HL_N_SN292V.pdb	-2.7479922771453857	-2.312000036239624
1nca.pdb	1nca_HL_N_LN318A.pdb	-0.3280428946018219	-1.499899983406067
1nca.pdb	1nca_HL_N_LN318R.pdb	-0.7887023687362671	-0.09449999779462814
1nca.pdb	1nca_HL_N_LN318N.pdb	-1.0947349071502686	0.02419999986886978
1nca.pdb	1nca_HL_N_LN318D.pdb	-0.02238549292087555	-1.3488999605178833
1nca.pdb	1nca_HL_N_LN318C.pdb	-0.47686102986335754	-0.7882000207901001
1nca.pdb	1nca_HL_N_LN318Q.pdb	-0.7171957492828369	-0.33739998936653137
1nca.pdb	1nca_HL_N_LN318E.pdb	-0.8490984439849854	-1.0793999433517456
1nca.pdb	1nca_HL_N_LN318G.pdb	-0.3845824599266052	-1.597000002861023
1nca.pdb	1nca_HL_N_LN318H.pdb	-0.5266810059547424	-1.2366000413894653
1nca.pdb	1nca_HL_N_LN318I.pdb	-0.7521542310714722	-0.4964999854564667
1nca.pdb	1nca_HL_N_LN318K.pdb	-1.1074984073638916	-0.2872999906539917
1nca.pdb	1nca_HL_N_LN318M.pdb	-0.03878752887248993	0.3637000024318695
1nca.pdb	1nca_HL_N_LN318F.pdb	-0.2169950306415558	1.8213000297546387
1nca.pdb	1nca_HL_N_LN318P.pdb	-0.3060660660266876	-1.5910999774932861
1nca.pdb	1nca_HL_N_LN318S.pdb	-0.479640394449234	0.24009999632835388
1nca.pdb	1nca_HL_N_LN318T.pdb	-0.49371811747550964	-0.03189999982714653
1nca.pdb	1nca_HL_N_LN318W.pdb	-0.402835488319397	-0.21639999747276306
1nca.pdb	1nca_HL_N_LN318Y.pdb	-0.4893163740634918	-0.14159999787807465
1nca.pdb	1nca_HL_N_LN318V.pdb	-0.8789929151535034	-0.33009999990463257
1nca.pdb	1nca_HL_N_NN319A.pdb	-0.5615862607955933	-1.5149999856948853
1nca.pdb	1nca_HL_N_NN319R.pdb	-3.3355042934417725	-1.3732000589370728
1nca.pdb	1nca_HL_N_NN319D.pdb	-1.0177253484725952	-4.238399982452393
1nca.pdb	1nca_HL_N_NN319C.pdb	-0.565734326839447	-1.2628999948501587
1nca.pdb	1nca_HL_N_NN319Q.pdb	-2.96090030670166	-4.426499843597412
1nca.pdb	1nca_HL_N_NN319E.pdb	-3.849552631378174	-6.382199764251709
1nca.pdb	1nca_HL_N_NN319G.pdb	-0.627535343170166	-2.2829999923706055
1nca.pdb	1nca_HL_N_NN319H.pdb	-4.696570873260498	-5.151899814605713
1nca.pdb	1nca_HL_N_NN319I.pdb	-4.533624172210693	-3.4463999271392822
1nca.pdb	1nca_HL_N_NN319L.pdb	-0.117721326649189	-0.557200014591217
1nca.pdb	1nca_HL_N_NN319K.pdb	0.0713047981262207	-1.0576000213623047
1nca.pdb	1nca_HL_N_NN319M.pdb	-1.7472989559173584	-1.8983999490737915
1nca.pdb	1nca_HL_N_NN319F.pdb	-5.224615097045898	-3.668100118637085
1nca.pdb	1nca_HL_N_NN319P.pdb	-0.7037750482559204	-2.2857000827789307
1nca.pdb	1nca_HL_N_NN319S.pdb	-0.9682309627532959	-2.425800085067749
1nca.pdb	1nca_HL_N_NN319T.pdb	-0.5420666933059692	-2.3343000411987305
1nca.pdb	1nca_HL_N_NN319W.pdb	-7.249324321746826	-9.10435962677002
1nca.pdb	1nca_HL_N_NN319Y.pdb	-1.3795812129974365	-3.836199998855591
1nca.pdb	1nca_HL_N_NN319V.pdb	-2.347511053085327	-2.2548000812530518
1nca.pdb	1nca_HL_N_TN320A.pdb	0.28852972388267517	0.6215000152587891
1nca.pdb	1nca_HL_N_TN320R.pdb	-1.934614658355713	-1.3866000175476074
1nca.pdb	1nca_HL_N_TN320N.pdb	0.06882259249687195	0.3573000133037567
1nca.pdb	1nca_HL_N_TN320D.pdb	-0.5320354700088501	-0.5353000164031982
1nca.pdb	1nca_HL_N_TN320C.pdb	0.6213763952255249	0.6908000111579895
1nca.pdb	1nca_HL_N_TN320Q.pdb	-0.8994632959365845	-0.7093999981880188
1nca.pdb	1nca_HL_N_TN320E.pdb	1.1534589529037476	-1.6964999437332153
1nca.pdb	1nca_HL_N_TN320G.pdb	0.4554508626461029	-0.6823999881744385
1nca.pdb	1nca_HL_N_TN320H.pdb	-6.106530666351318	-2.9958999156951904
1nca.pdb	1nca_HL_N_TN320I.pdb	0.6528650522232056	1.7350000143051147
1nca.pdb	1nca_HL_N_TN320L.pdb	0.5797457695007324	1.1497999429702759
1nca.pdb	1nca_HL_N_TN320K.pdb	-0.35774821043014526	0.08869999647140503
1nca.pdb	1nca_HL_N_TN320M.pdb	1.2914024591445923	1.4350999593734741
1nca.pdb	1nca_HL_N_TN320F.pdb	-3.5358548164367676	-1.2857999801635742
1nca.pdb	1nca_HL_N_TN320P.pdb	0.7338371276855469	1.5157999992370605
1nca.pdb	1nca_HL_N_TN320S.pdb	-0.30910438299179077	-0.1738000065088272
1nca.pdb	1nca_HL_N_TN320W.pdb	-5.762600898742676	-3.2639999389648438
1nca.pdb	1nca_HL_N_TN320Y.pdb	-3.0611677169799805	-1.0706000328063965
1nca.pdb	1nca_HL_N_TN320V.pdb	0.5380634069442749	1.5901999473571777
1nca.pdb	1nca_HL_N_DN321A.pdb	0.22478237748146057	0.14980000257492065
1nca.pdb	1nca_HL_N_DN321R.pdb	0.5003741979598999	2.5608999729156494
1nca.pdb	1nca_HL_N_DN321N.pdb	-0.1195090040564537	0.04230000078678131
1nca.pdb	1nca_HL_N_DN321C.pdb	-0.08237802982330322	0.02810000069439411
1nca.pdb	1nca_HL_N_DN321Q.pdb	0.037942156195640564	0.5766000151634216
1nca.pdb	1nca_HL_N_DN321E.pdb	-0.2339988648891449	-0.314300000667572
1nca.pdb	1nca_HL_N_DN321G.pdb	0.21165049076080322	0.10809999704360962
1nca.pdb	1nca_HL_N_DN321H.pdb	-0.03585553169250488	0.12120000272989273
1nca.pdb	1nca_HL_N_DN321I.pdb	0.19388103485107422	0.06430000066757202
1nca.pdb	1nca_HL_N_DN321L.pdb	0.2118528187274933	0.2596000134944916
1nca.pdb	1nca_HL_N_DN321K.pdb	0.007435068488121033	0.018699999898672104
1nca.pdb	1nca_HL_N_DN321M.pdb	0.4941071569919586	0.37290000915527344
1nca.pdb	1nca_HL_N_DN321F.pdb	0.29457640647888184	0.5241000056266785
1nca.pdb	1nca_HL_N_DN321P.pdb	-0.6414586305618286	-0.8568000197410583
1nca.pdb	1nca_HL_N_DN321S.pdb	0.07172277569770813	0.06199999898672104
1nca.pdb	1nca_HL_N_DN321T.pdb	0.08553758263587952	0.0722000002861023
1nca.pdb	1nca_HL_N_DN321W.pdb	0.07300281524658203	0.2702000141143799
1nca.pdb	1nca_HL_N_DN321Y.pdb	0.15394464135169983	0.303600013256073
1nca.pdb	1nca_HL_N_DN321V.pdb	0.30769243836402893	0.1128000020980835
1nca.pdb	1nca_HL_N_WN322A.pdb	0.24107971787452698	-1.3708000183105469
1nca.pdb	1nca_HL_N_WN322R.pdb	0.7122495174407959	0.6872000098228455
1nca.pdb	1nca_HL_N_WN322N.pdb	-0.16607245802879333	0.026100000366568565
1nca.pdb	1nca_HL_N_WN322D.pdb	0.5439379215240479	-1.3997000455856323
1nca.pdb	1nca_HL_N_WN322C.pdb	0.13580259680747986	-1.313099980354309
1nca.pdb	1nca_HL_N_WN322Q.pdb	0.15301764011383057	-0.08049999922513962
1nca.pdb	1nca_HL_N_WN322E.pdb	0.8175015449523926	-1.2180999517440796
1nca.pdb	1nca_HL_N_WN322G.pdb	0.30957111716270447	-1.3246999979019165
1nca.pdb	1nca_HL_N_WN322H.pdb	-0.04912257194519043	-0.13779999315738678
1nca.pdb	1nca_HL_N_WN322I.pdb	0.209427148103714	-1.0477999448776245
1nca.pdb	1nca_HL_N_WN322L.pdb	0.31525418162345886	0.4733999967575073
1nca.pdb	1nca_HL_N_WN322K.pdb	0.025810807943344116	0.4465999901294708
1nca.pdb	1nca_HL_N_WN322M.pdb	0.45118632912635803	0.6919999718666077
1nca.pdb	1nca_HL_N_WN322F.pdb	0.8206827640533447	2.264899969100952
1nca.pdb	1nca_HL_N_WN322P.pdb	0.36839333176612854	-0.9812999963760376
1nca.pdb	1nca_HL_N_WN322S.pdb	0.19279694557189941	-1.3250000476837158
1nca.pdb	1nca_HL_N_WN322T.pdb	0.19860318303108215	-1.2662999629974365
1nca.pdb	1nca_HL_N_WN322Y.pdb	0.31076690554618835	3.1635000705718994
1nca.pdb	1nca_HL_N_WN322V.pdb	0.37630364298820496	-0.9769999980926514
1nca.pdb	1nca_HL_N_PN352A.pdb	-0.4722774624824524	0.21619999408721924
1nca.pdb	1nca_HL_N_PN352R.pdb	-0.5957170724868774	0.06809999793767929
1nca.pdb	1nca_HL_N_PN352N.pdb	-0.25341689586639404	-0.8373000025749207
1nca.pdb	1nca_HL_N_PN352D.pdb	0.19418349862098694	-0.5875999927520752
1nca.pdb	1nca_HL_N_PN352C.pdb	-0.3318787217140198	-1.2942999601364136
1nca.pdb	1nca_HL_N_PN352Q.pdb	-1.647068738937378	-0.13439999520778656
1nca.pdb	1nca_HL_N_PN352E.pdb	-0.8421984910964966	-1.3736000061035156
1nca.pdb	1nca_HL_N_PN352G.pdb	-0.6929469108581543	0.16329999268054962
1nca.pdb	1nca_HL_N_PN352H.pdb	-0.32610827684402466	-0.5067999958992004
1nca.pdb	1nca_HL_N_PN352I.pdb	-0.017576634883880615	0.5612999796867371
1nca.pdb	1nca_HL_N_PN352L.pdb	0.051884859800338745	0.41119998693466187
1nca.pdb	1nca_HL_N_PN352K.pdb	-0.3442166745662689	-0.7414000034332275
1nca.pdb	1nca_HL_N_PN352M.pdb	0.28474652767181396	-0.6407999992370605
1nca.pdb	1nca_HL_N_PN352F.pdb	-0.15095636248588562	-0.7760999798774719
1nca.pdb	1nca_HL_N_PN352S.pdb	-0.6829947829246521	-1.9129999876022339
1nca.pdb	1nca_HL_N_PN352T.pdb	-0.7802941799163818	-0.805400013923645
1nca.pdb	1nca_HL_N_PN352W.pdb	0.05207251012325287	-0.8866999745368958
1nca.pdb	1nca_HL_N_PN352Y.pdb	0.37517157196998596	-0.6100999712944031
1nca.pdb	1nca_HL_N_PN352V.pdb	-0.20779189467430115	-1.1110999584197998
1nca.pdb	1nca_HL_N_KN353A.pdb	-0.40188872814178467	-0.40070000290870667
1nca.pdb	1nca_HL_N_KN353R.pdb	0.7777695655822754	1.7244000434875488
1nca.pdb	1nca_HL_N_KN353N.pdb	-1.3112038373947144	0.336899995803833
1nca.pdb	1nca_HL_N_KN353D.pdb	-1.2506937980651855	-1.0683000087738037
1nca.pdb	1nca_HL_N_KN353C.pdb	-0.8671408891677856	-0.4607999920845032
1nca.pdb	1nca_HL_N_KN353Q.pdb	-0.49034449458122253	0.48739999532699585
1nca.pdb	1nca_HL_N_KN353E.pdb	-1.1413302421569824	-0.376800000667572
1nca.pdb	1nca_HL_N_KN353G.pdb	-0.9311943054199219	-0.9409000277519226
1nca.pdb	1nca_HL_N_KN353H.pdb	-0.2520187795162201	0.5667999982833862
1nca.pdb	1nca_HL_N_KN353I.pdb	-0.9914462566375732	-0.007600000128149986
1nca.pdb	1nca_HL_N_KN353L.pdb	0.004226788878440857	0.6571999788284302
1nca.pdb	1nca_HL_N_KN353M.pdb	-0.5809993743896484	-0.5109000205993652
1nca.pdb	1nca_HL_N_KN353F.pdb	0.43251094222068787	1.0052000284194946
1nca.pdb	1nca_HL_N_KN353P.pdb	-0.3766403794288635	-0.4851999878883362
1nca.pdb	1nca_HL_N_KN353S.pdb	-0.872061014175415	-0.7804999947547913
1nca.pdb	1nca_HL_N_KN353T.pdb	-1.2096881866455078	0.14059999585151672
1nca.pdb	1nca_HL_N_KN353W.pdb	-0.13030120730400085	0.11779999732971191
1nca.pdb	1nca_HL_N_KN353Y.pdb	-0.486887127161026	1.007599949836731
1nca.pdb	1nca_HL_N_KN353V.pdb	-0.516424298286438	0.015399999916553497
1nca.pdb	1nca_HL_N_KN356A.pdb	0.16369709372520447	-0.3061000108718872
1nca.pdb	1nca_HL_N_KN356R.pdb	-0.36582934856414795	-0.052299998700618744
1nca.pdb	1nca_HL_N_KN356N.pdb	-0.14444822072982788	-0.26759999990463257
1nca.pdb	1nca_HL_N_KN356D.pdb	-0.24304959177970886	-0.6377000212669373
1nca.pdb	1nca_HL_N_KN356C.pdb	-0.08045247197151184	-0.28139999508857727
1nca.pdb	1nca_HL_N_KN356Q.pdb	0.07946950197219849	-0.21089999377727509
1nca.pdb	1nca_HL_N_KN356E.pdb	-0.3161951005458832	-0.7080000042915344
1nca.pdb	1nca_HL_N_KN356G.pdb	0.005334451794624329	-0.2637999951839447
1nca.pdb	1nca_HL_N_KN356H.pdb	-0.08585000783205032	-0.26669999957084656
1nca.pdb	1nca_HL_N_KN356I.pdb	-0.1354227513074875	-0.3172999918460846
1nca.pdb	1nca_HL_N_KN356L.pdb	-0.06766428053379059	-0.3021000027656555
1nca.pdb	1nca_HL_N_KN356M.pdb	0.07263582944869995	-0.3617999851703644
1nca.pdb	1nca_HL_N_KN356F.pdb	0.11398255825042725	0.4307999908924103
1nca.pdb	1nca_HL_N_KN356P.pdb	-0.6112682819366455	-0.46619999408721924
1nca.pdb	1nca_HL_N_KN356S.pdb	-0.40997058153152466	-0.3521000146865845
1nca.pdb	1nca_HL_N_KN356T.pdb	-0.4874430298805237	-0.2718000113964081
1nca.pdb	1nca_HL_N_KN356W.pdb	0.5341989994049072	0.9648000001907349
1nca.pdb	1nca_HL_N_KN356Y.pdb	0.20577594637870789	0.49880000948905945
1nca.pdb	1nca_HL_N_KN356V.pdb	-0.07996180653572083	-0.27140000462532043
7dc8.pdb	7dc8_BA_C_DA28A.pdb	-1.3242677450180054	-1.6717000007629395
7dc8.pdb	7dc8_BA_C_DA28R.pdb	-0.8666036128997803	-0.13570000231266022
7dc8.pdb	7dc8_BA_C_DA28N.pdb	-1.0076478719711304	-0.7505999803543091
7dc8.pdb	7dc8_BA_C_DA28C.pdb	-1.5138949155807495	-1.2626999616622925
7dc8.pdb	7dc8_BA_C_DA28Q.pdb	-1.378265142440796	-1.7079999446868896
7dc8.pdb	7dc8_BA_C_DA28E.pdb	-0.9475610256195068	-1.586899995803833
7dc8.pdb	7dc8_BA_C_DA28G.pdb	-1.4892241954803467	-1.6434999704360962
7dc8.pdb	7dc8_BA_C_DA28H.pdb	-1.3066171407699585	-1.9753999710083008
7dc8.pdb	7dc8_BA_C_DA28I.pdb	-1.2306469678878784	-1.4794000387191772
7dc8.pdb	7dc8_BA_C_DA28L.pdb	-1.1189970970153809	-0.9775000214576721
7dc8.pdb	7dc8_BA_C_DA28K.pdb	-1.3167906999588013	-1.2625999450683594
7dc8.pdb	7dc8_BA_C_DA28M.pdb	-1.0978301763534546	-0.7373999953269958
7dc8.pdb	7dc8_BA_C_DA28F.pdb	-1.4056075811386108	-1.5672999620437622
7dc8.pdb	7dc8_BA_C_DA28P.pdb	-1.3498846292495728	-1.5814000368118286
7dc8.pdb	7dc8_BA_C_DA28S.pdb	-1.5322922468185425	-1.6660000085830688
7dc8.pdb	7dc8_BA_C_DA28T.pdb	-1.4495465755462646	-1.5861999988555908
7dc8.pdb	7dc8_BA_C_DA28W.pdb	-1.2036689519882202	-1.5986000299453735
7dc8.pdb	7dc8_BA_C_DA28Y.pdb	-1.399315357208252	-1.6216000318527222
7dc8.pdb	7dc8_BA_C_DA28V.pdb	-1.3309801816940308	-1.5529999732971191
7dc8.pdb	7dc8_BA_C_GA30A.pdb	-4.00328254699707	-4.277699947357178
7dc8.pdb	7dc8_BA_C_GA30R.pdb	-8.376564979553223	-10.400099754333496
7dc8.pdb	7dc8_BA_C_GA30N.pdb	-6.085984230041504	-6.952789783477783
7dc8.pdb	7dc8_BA_C_GA30D.pdb	-9.123147010803223	-7.601960182189941
7dc8.pdb	7dc8_BA_C_GA30C.pdb	-6.177966117858887	-6.455460071563721
7dc8.pdb	7dc8_BA_C_GA30Q.pdb	-16.56315040588379	-16.095354080200195
7dc8.pdb	7dc8_BA_C_GA30E.pdb	-11.585053443908691	-9.586009979248047
7dc8.pdb	7dc8_BA_C_GA30H.pdb	-9.829329490661621	-12.949480056762695
7dc8.pdb	7dc8_BA_C_GA30I.pdb	-10.911518096923828	-12.951430320739746
7dc8.pdb	7dc8_BA_C_GA30L.pdb	-6.939423084259033	-7.942440032958984
7dc8.pdb	7dc8_BA_C_GA30K.pdb	-17.179636001586914	-16.186864852905273
7dc8.pdb	7dc8_BA_C_GA30M.pdb	-16.466358184814453	-13.792220115661621
7dc8.pdb	7dc8_BA_C_GA30F.pdb	-9.744853973388672	-11.542719841003418
7dc8.pdb	7dc8_BA_C_GA30P.pdb	-5.354437828063965	-4.896900177001953
7dc8.pdb	7dc8_BA_C_GA30S.pdb	-4.369205951690674	-5.802999973297119
7dc8.pdb	7dc8_BA_C_GA30T.pdb	-7.734832286834717	-10.852740287780762
7dc8.pdb	7dc8_BA_C_GA30W.pdb	-6.717390537261963	-10.479820251464844
7dc8.pdb	7dc8_BA_C_GA30Y.pdb	-8.959217071533203	-10.336689949035645
7dc8.pdb	7dc8_BA_C_GA30V.pdb	-11.942566871643066	-11.812769889831543
7dc8.pdb	7dc8_BA_C_DA31A.pdb	-0.00043129920959472656	-1.854699969291687
7dc8.pdb	7dc8_BA_C_DA31R.pdb	-0.21998368203639984	-2.099100112915039
7dc8.pdb	7dc8_BA_C_DA31N.pdb	-0.2676820158958435	-0.9771000146865845
7dc8.pdb	7dc8_BA_C_DA31C.pdb	-0.10291818529367447	-1.6043000221252441
7dc8.pdb	7dc8_BA_C_DA31Q.pdb	-0.3714446723461151	-1.2984000444412231
7dc8.pdb	7dc8_BA_C_DA31E.pdb	-0.4101673662662506	-0.49570000171661377
7dc8.pdb	7dc8_BA_C_DA31G.pdb	-0.23227055370807648	-1.9815000295639038
7dc8.pdb	7dc8_BA_C_DA31H.pdb	0.1321677267551422	-0.6243000030517578
7dc8.pdb	7dc8_BA_C_DA31I.pdb	-0.20838713645935059	-1.4129999876022339
7dc8.pdb	7dc8_BA_C_DA31L.pdb	0.15605810284614563	-1.3000999689102173
7dc8.pdb	7dc8_BA_C_DA31K.pdb	-0.3419751524925232	-1.6759999990463257
7dc8.pdb	7dc8_BA_C_DA31M.pdb	0.20020994544029236	-0.8790000081062317
7dc8.pdb	7dc8_BA_C_DA31F.pdb	0.6029669046401978	-2.224600076675415
7dc8.pdb	7dc8_BA_C_DA31P.pdb	0.5298905372619629	-1.7461999654769897
7dc8.pdb	7dc8_BA_C_DA31S.pdb	-0.033450424671173096	-1.5078999996185303
7dc8.pdb	7dc8_BA_C_DA31T.pdb	0.03780354559421539	-1.6022000312805176
7dc8.pdb	7dc8_BA_C_DA31W.pdb	-0.27211570739746094	-3.1575000286102295
7dc8.pdb	7dc8_BA_C_DA31Y.pdb	-1.6213504076004028	-2.365499973297119
7dc8.pdb	7dc8_BA_C_DA31V.pdb	-0.2230445146560669	-1.378999948501587
7dc8.pdb	7dc8_BA_C_AA33R.pdb	-0.38445281982421875	0.7634000182151794
7dc8.pdb	7dc8_BA_C_AA33N.pdb	-0.8716074228286743	0.33869999647140503
7dc8.pdb	7dc8_BA_C_AA33D.pdb	-0.8927210569381714	0.038100000470876694
7dc8.pdb	7dc8_BA_C_AA33C.pdb	-0.36727410554885864	0.40959998965263367
7dc8.pdb	7dc8_BA_C_AA33Q.pdb	-0.7334581613540649	0.47510001063346863
7dc8.pdb	7dc8_BA_C_AA33E.pdb	-0.8368719816207886	0.6553999781608582
7dc8.pdb	7dc8_BA_C_AA33G.pdb	-0.6044834852218628	0.02879999950528145
7dc8.pdb	7dc8_BA_C_AA33H.pdb	-0.6223469972610474	0.4406999945640564
7dc8.pdb	7dc8_BA_C_AA33I.pdb	-0.4055430293083191	1.0892000198364258
7dc8.pdb	7dc8_BA_C_AA33L.pdb	-0.38341259956359863	0.9598000049591064
7dc8.pdb	7dc8_BA_C_AA33K.pdb	-0.35304057598114014	0.659600019454956
7dc8.pdb	7dc8_BA_C_AA33M.pdb	0.08289185166358948	1.0157999992370605
7dc8.pdb	7dc8_BA_C_AA33F.pdb	-0.4955803453922272	0.652999997138977
7dc8.pdb	7dc8_BA_C_AA33P.pdb	-0.8689110279083252	-0.21570000052452087
7dc8.pdb	7dc8_BA_C_AA33S.pdb	-0.28555136919021606	0.06520000100135803
7dc8.pdb	7dc8_BA_C_AA33T.pdb	-0.7266114950180054	0.37459999322891235
7dc8.pdb	7dc8_BA_C_AA33W.pdb	-0.1558213233947754	1.3909000158309937
7dc8.pdb	7dc8_BA_C_AA33Y.pdb	-0.7839406728744507	0.6482999920845032
7dc8.pdb	7dc8_BA_C_AA33V.pdb	-0.44749316573143005	0.7233999967575073
7dc8.pdb	7dc8_BA_C_YA34A.pdb	-1.0748190879821777	-1.9566999673843384
7dc8.pdb	7dc8_BA_C_YA34R.pdb	-1.3943637609481812	-2.026099920272827
7dc8.pdb	7dc8_BA_C_YA34N.pdb	-1.2119882106781006	-1.8976999521255493
7dc8.pdb	7dc8_BA_C_YA34D.pdb	-1.7305445671081543	-1.9431999921798706
7dc8.pdb	7dc8_BA_C_YA34C.pdb	-1.2405136823654175	-1.7690000534057617
7dc8.pdb	7dc8_BA_C_YA34Q.pdb	-1.5944545269012451	-1.9912999868392944
7dc8.pdb	7dc8_BA_C_YA34E.pdb	-1.6705284118652344	-2.308799982070923
7dc8.pdb	7dc8_BA_C_YA34G.pdb	-1.1820682287216187	-2.1303999423980713
7dc8.pdb	7dc8_BA_C_YA34H.pdb	-1.3282550573349	-1.6460000276565552
7dc8.pdb	7dc8_BA_C_YA34I.pdb	-0.8795117139816284	-1.4950000047683716
7dc8.pdb	7dc8_BA_C_YA34L.pdb	-0.966424822807312	-1.4185999631881714
7dc8.pdb	7dc8_BA_C_YA34K.pdb	-1.4423078298568726	-2.0897998809814453
7dc8.pdb	7dc8_BA_C_YA34M.pdb	-0.7523007392883301	-0.8740000128746033
7dc8.pdb	7dc8_BA_C_YA34F.pdb	-0.6041159629821777	-0.8590999841690063
7dc8.pdb	7dc8_BA_C_YA34P.pdb	-0.9025237560272217	-2.088900089263916
7dc8.pdb	7dc8_BA_C_YA34S.pdb	-1.0229827165603638	-1.6821000576019287
7dc8.pdb	7dc8_BA_C_YA34T.pdb	-1.020254373550415	-1.3904999494552612
7dc8.pdb	7dc8_BA_C_YA34W.pdb	-3.500805377960205	-3.4827001094818115
7dc8.pdb	7dc8_BA_C_YA34V.pdb	-1.1459784507751465	-1.6133999824523926
7dc8.pdb	7dc8_BA_C_YA52A.pdb	-0.09914996474981308	-0.24490000307559967
7dc8.pdb	7dc8_BA_C_YA52R.pdb	-0.24833817780017853	-0.3758000135421753
7dc8.pdb	7dc8_BA_C_YA52N.pdb	-0.4251290559768677	-0.19110000133514404
7dc8.pdb	7dc8_BA_C_YA52D.pdb	-0.4480361044406891	-0.30390000343322754
7dc8.pdb	7dc8_BA_C_YA52C.pdb	-0.24850133061408997	-0.17139999568462372
7dc8.pdb	7dc8_BA_C_YA52Q.pdb	-0.4367024004459381	-0.4113999903202057
7dc8.pdb	7dc8_BA_C_YA52E.pdb	-0.1943524032831192	-0.42989999055862427
7dc8.pdb	7dc8_BA_C_YA52G.pdb	-0.045203521847724915	-0.16869999468326569
7dc8.pdb	7dc8_BA_C_YA52H.pdb	-0.2389219105243683	-0.07769999653100967
7dc8.pdb	7dc8_BA_C_YA52I.pdb	0.09141045808792114	0.0215000007301569
7dc8.pdb	7dc8_BA_C_YA52L.pdb	0.08051180839538574	-0.1062999963760376
7dc8.pdb	7dc8_BA_C_YA52K.pdb	-0.7455780506134033	-0.4555000066757202
7dc8.pdb	7dc8_BA_C_YA52M.pdb	-0.5113071203231812	-0.014999999664723873
7dc8.pdb	7dc8_BA_C_YA52F.pdb	-0.29914432764053345	0.07900000363588333
7dc8.pdb	7dc8_BA_C_YA52P.pdb	-0.7583670616149902	-0.23420000076293945
7dc8.pdb	7dc8_BA_C_YA52S.pdb	-0.08903785049915314	-0.2930999994277954
7dc8.pdb	7dc8_BA_C_YA52T.pdb	-0.23097848892211914	-0.09189999848604202
7dc8.pdb	7dc8_BA_C_YA52W.pdb	0.128062903881073	0.4553999900817871
7dc8.pdb	7dc8_BA_C_YA52V.pdb	-0.028644144535064697	-0.042100001126527786
7dc8.pdb	7dc8_BA_C_RA93A.pdb	-0.5454078912734985	-3.55649995803833
7dc8.pdb	7dc8_BA_C_RA93N.pdb	-0.8190304040908813	-4.4517998695373535
7dc8.pdb	7dc8_BA_C_RA93D.pdb	0.3462243378162384	-3.0058999061584473
7dc8.pdb	7dc8_BA_C_RA93C.pdb	-0.5633013248443604	-3.077199935913086
7dc8.pdb	7dc8_BA_C_RA93Q.pdb	-0.6558736562728882	-3.7186999320983887
7dc8.pdb	7dc8_BA_C_RA93E.pdb	0.13635927438735962	-4.478700160980225
7dc8.pdb	7dc8_BA_C_RA93G.pdb	-0.6409275531768799	-3.6394999027252197
7dc8.pdb	7dc8_BA_C_RA93H.pdb	-12.097055435180664	-11.241900444030762
7dc8.pdb	7dc8_BA_C_RA93I.pdb	-1.3011330366134644	-2.727400064468384
7dc8.pdb	7dc8_BA_C_RA93L.pdb	-0.2748945951461792	-2.1266000270843506
7dc8.pdb	7dc8_BA_C_RA93K.pdb	-1.0673298835754395	-4.076600074768066
7dc8.pdb	7dc8_BA_C_RA93M.pdb	-0.45552587509155273	-2.471299886703491
7dc8.pdb	7dc8_BA_C_RA93F.pdb	-1.2253572940826416	-5.051700115203857
7dc8.pdb	7dc8_BA_C_RA93P.pdb	-0.9501575231552124	-3.724100112915039
7dc8.pdb	7dc8_BA_C_RA93S.pdb	-0.675105631351471	-3.6157000064849854
7dc8.pdb	7dc8_BA_C_RA93T.pdb	-1.1026718616485596	-2.9354000091552734
7dc8.pdb	7dc8_BA_C_RA93W.pdb	-4.839706897735596	-6.86860990524292
7dc8.pdb	7dc8_BA_C_RA93Y.pdb	-1.3164035081863403	-4.043399810791016
7dc8.pdb	7dc8_BA_C_RA93V.pdb	-0.5201221704483032	-2.893699884414673
7dc8.pdb	7dc8_BA_C_SA94A.pdb	-0.5071074366569519	0.1256999969482422
7dc8.pdb	7dc8_BA_C_SA94R.pdb	-0.9118582010269165	1.3065999746322632
7dc8.pdb	7dc8_BA_C_SA94N.pdb	-0.949721097946167	1.2230000495910645
7dc8.pdb	7dc8_BA_C_SA94D.pdb	-0.5876203179359436	1.3206000328063965
7dc8.pdb	7dc8_BA_C_SA94C.pdb	-0.6667213439941406	0.219200000166893
7dc8.pdb	7dc8_BA_C_SA94Q.pdb	-0.7452487945556641	1.2613999843597412
7dc8.pdb	7dc8_BA_C_SA94E.pdb	-0.9174443483352661	1.3271000385284424
7dc8.pdb	7dc8_BA_C_SA94G.pdb	-0.2602280378341675	0.09290000051259995
7dc8.pdb	7dc8_BA_C_SA94H.pdb	-1.277376413345337	0.21660000085830688
7dc8.pdb	7dc8_BA_C_SA94I.pdb	-0.6727250814437866	-0.009700000286102295
7dc8.pdb	7dc8_BA_C_SA94L.pdb	-0.7566231489181519	1.3734999895095825
7dc8.pdb	7dc8_BA_C_SA94K.pdb	-1.0379562377929688	0.4129999876022339
7dc8.pdb	7dc8_BA_C_SA94M.pdb	-0.3844165503978729	0.3968000113964081
7dc8.pdb	7dc8_BA_C_SA94F.pdb	-1.2403043508529663	0.30169999599456787
7dc8.pdb	7dc8_BA_C_SA94P.pdb	-0.6954401731491089	0.16419999301433563
7dc8.pdb	7dc8_BA_C_SA94T.pdb	0.015559360384941101	0.10180000215768814
7dc8.pdb	7dc8_BA_C_SA94W.pdb	-1.0383193492889404	0.15700000524520874
7dc8.pdb	7dc8_BA_C_SA94Y.pdb	-0.8480626344680786	1.4570000171661377
7dc8.pdb	7dc8_BA_C_SA94V.pdb	-0.8171124458312988	-0.003800000064074993
7dc8.pdb	7dc8_BA_C_PA95A.pdb	-0.46685144305229187	-0.5389000177383423
7dc8.pdb	7dc8_BA_C_PA95R.pdb	-1.0487674474716187	-0.5600000023841858
7dc8.pdb	7dc8_BA_C_PA95N.pdb	-0.7208592891693115	-0.6294999718666077
7dc8.pdb	7dc8_BA_C_PA95D.pdb	-0.9524918794631958	-0.6391000151634216
7dc8.pdb	7dc8_BA_C_PA95C.pdb	-0.5097063779830933	-0.5913000106811523
7dc8.pdb	7dc8_BA_C_PA95Q.pdb	-0.6949354410171509	0.9057999849319458
7dc8.pdb	7dc8_BA_C_PA95E.pdb	-0.9928529262542725	-0.6765000224113464
7dc8.pdb	7dc8_BA_C_PA95G.pdb	-0.48776063323020935	-0.6697999835014343
7dc8.pdb	7dc8_BA_C_PA95H.pdb	-0.04674588143825531	0.09669999778270721
7dc8.pdb	7dc8_BA_C_PA95I.pdb	-0.13454431295394897	-0.13300000131130219
7dc8.pdb	7dc8_BA_C_PA95L.pdb	-0.18772965669631958	-0.313400000333786
7dc8.pdb	7dc8_BA_C_PA95K.pdb	-0.6117218136787415	-0.4618000090122223
7dc8.pdb	7dc8_BA_C_PA95M.pdb	0.27953222393989563	0.046799998730421066
7dc8.pdb	7dc8_BA_C_PA95F.pdb	-0.43611645698547363	-0.24220000207424164
7dc8.pdb	7dc8_BA_C_PA95S.pdb	-0.8385660648345947	-0.3398999869823456
7dc8.pdb	7dc8_BA_C_PA95T.pdb	-0.6592788696289062	-0.5734999775886536
7dc8.pdb	7dc8_BA_C_PA95W.pdb	-0.11674086004495621	0.888700008392334
7dc8.pdb	7dc8_BA_C_PA95Y.pdb	-0.6646111011505127	-0.2728999853134155
7dc8.pdb	7dc8_BA_C_PA95V.pdb	-0.4686146080493927	-0.32989999651908875
7dc8.pdb	7dc8_BA_C_GA96A.pdb	-0.751747727394104	-0.03290000185370445
7dc8.pdb	7dc8_BA_C_GA96R.pdb	-4.084805965423584	-2.9934000968933105
7dc8.pdb	7dc8_BA_C_GA96N.pdb	-2.238520622253418	-2.6352999210357666
7dc8.pdb	7dc8_BA_C_GA96D.pdb	-1.6289138793945312	-2.5671000480651855
7dc8.pdb	7dc8_BA_C_GA96C.pdb	-1.3012669086456299	-1.001099944114685
7dc8.pdb	7dc8_BA_C_GA96Q.pdb	-2.2473490238189697	0.09109999984502792
7dc8.pdb	7dc8_BA_C_GA96E.pdb	-4.5124030113220215	-3.528899908065796
7dc8.pdb	7dc8_BA_C_GA96H.pdb	-5.066246032714844	-4.186399936676025
7dc8.pdb	7dc8_BA_C_GA96I.pdb	-4.338384628295898	-3.8222999572753906
7dc8.pdb	7dc8_BA_C_GA96L.pdb	-1.0595512390136719	-0.04039999842643738
7dc8.pdb	7dc8_BA_C_GA96K.pdb	-3.231023073196411	-2.183199882507324
7dc8.pdb	7dc8_BA_C_GA96M.pdb	-0.03947748243808746	-1.3128000497817993
7dc8.pdb	7dc8_BA_C_GA96F.pdb	-6.572802543640137	-2.615299940109253
7dc8.pdb	7dc8_BA_C_GA96P.pdb	-0.839321494102478	0.41280001401901245
7dc8.pdb	7dc8_BA_C_GA96S.pdb	-0.9945012331008911	-0.5601000189781189
7dc8.pdb	7dc8_BA_C_GA96T.pdb	-0.396577924489975	0.012900000438094139
7dc8.pdb	7dc8_BA_C_GA96W.pdb	-2.519625663757324	-4.097499847412109
7dc8.pdb	7dc8_BA_C_GA96Y.pdb	-6.214357852935791	-2.733099937438965
7dc8.pdb	7dc8_BA_C_GA96V.pdb	-0.4528922736644745	-0.2298000007867813
7dc8.pdb	7dc8_BA_C_PA97A.pdb	-0.18627381324768066	-0.588699996471405
7dc8.pdb	7dc8_BA_C_PA97R.pdb	0.07635727524757385	1.69350004196167
7dc8.pdb	7dc8_BA_C_PA97N.pdb	-0.572952389717102	-0.840499997138977
7dc8.pdb	7dc8_BA_C_PA97D.pdb	-0.8167089223861694	0.09070000052452087
7dc8.pdb	7dc8_BA_C_PA97C.pdb	-0.5918756723403931	-0.47850000858306885
7dc8.pdb	7dc8_BA_C_PA97Q.pdb	-0.568390429019928	-0.15760000050067902
7dc8.pdb	7dc8_BA_C_PA97E.pdb	-0.9193360805511475	-0.8145999908447266
7dc8.pdb	7dc8_BA_C_PA97G.pdb	-0.07559974491596222	-0.8238000273704529
7dc8.pdb	7dc8_BA_C_PA97H.pdb	-0.3919735848903656	0.5658000111579895
7dc8.pdb	7dc8_BA_C_PA97I.pdb	-0.3504168689250946	0.6025999784469604
7dc8.pdb	7dc8_BA_C_PA97L.pdb	-0.11420123279094696	0.8651999831199646
7dc8.pdb	7dc8_BA_C_PA97K.pdb	-0.18065640330314636	-0.20389999449253082
7dc8.pdb	7dc8_BA_C_PA97M.pdb	0.19834735989570618	1.4177000522613525
7dc8.pdb	7dc8_BA_C_PA97F.pdb	0.382874459028244	2.356600046157837
7dc8.pdb	7dc8_BA_C_PA97S.pdb	-0.5122277736663818	-1.2914999723434448
7dc8.pdb	7dc8_BA_C_PA97T.pdb	-0.7493084669113159	-0.429500013589859
7dc8.pdb	7dc8_BA_C_PA97W.pdb	0.013431459665298462	1.448099970817566
7dc8.pdb	7dc8_BA_C_PA97Y.pdb	-1.3129466772079468	1.5470000505447388
7dc8.pdb	7dc8_BA_C_PA97V.pdb	-0.3714413642883301	-0.08900000154972076
7dc8.pdb	7dc8_BA_C_HB57A.pdb	0.21839210391044617	0.07530000060796738
7dc8.pdb	7dc8_BA_C_HB57R.pdb	-0.17206509411334991	0.0035000001080334187
7dc8.pdb	7dc8_BA_C_HB57N.pdb	-0.47708991169929504	-0.2110999971628189
7dc8.pdb	7dc8_BA_C_HB57D.pdb	-0.4742845594882965	0.07890000194311142
7dc8.pdb	7dc8_BA_C_HB57C.pdb	-0.11559814214706421	-0.10140000283718109
7dc8.pdb	7dc8_BA_C_HB57Q.pdb	-0.3680630326271057	-0.5669000148773193
7dc8.pdb	7dc8_BA_C_HB57E.pdb	-0.3534441590309143	-0.02410000003874302
7dc8.pdb	7dc8_BA_C_HB57G.pdb	0.2730121612548828	0.12770000100135803
7dc8.pdb	7dc8_BA_C_HB57I.pdb	0.15633055567741394	0.14650000631809235
7dc8.pdb	7dc8_BA_C_HB57L.pdb	-0.2132635861635208	0.3537999987602234
7dc8.pdb	7dc8_BA_C_HB57K.pdb	0.03361976146697998	0.30079999566078186
7dc8.pdb	7dc8_BA_C_HB57M.pdb	0.24525347352027893	0.5232999920845032
7dc8.pdb	7dc8_BA_C_HB57F.pdb	0.10307633876800537	0.24809999763965607
7dc8.pdb	7dc8_BA_C_HB57P.pdb	0.06614869832992554	0.18809999525547028
7dc8.pdb	7dc8_BA_C_HB57S.pdb	-0.11992967128753662	0.12200000137090683
7dc8.pdb	7dc8_BA_C_HB57T.pdb	-0.47296446561813354	0.0625
7dc8.pdb	7dc8_BA_C_HB57W.pdb	0.2627709209918976	0.11779999732971191
7dc8.pdb	7dc8_BA_C_HB57Y.pdb	-0.23279477655887604	0.12389999628067017
7dc8.pdb	7dc8_BA_C_HB57V.pdb	-0.18737812340259552	0.0803999975323677
7dc8.pdb	7dc8_BA_C_YB59A.pdb	0.22763803601264954	0.1462000012397766
7dc8.pdb	7dc8_BA_C_YB59R.pdb	-0.17141738533973694	-0.11949999630451202
7dc8.pdb	7dc8_BA_C_YB59N.pdb	-0.05859255790710449	-0.12020000070333481
7dc8.pdb	7dc8_BA_C_YB59D.pdb	-0.1457008421421051	-0.04910000041127205
7dc8.pdb	7dc8_BA_C_YB59C.pdb	-0.10578837990760803	-0.04610000178217888
7dc8.pdb	7dc8_BA_C_YB59Q.pdb	-0.026185408234596252	-0.012199999764561653
7dc8.pdb	7dc8_BA_C_YB59E.pdb	-0.29522109031677246	0.02759999968111515
7dc8.pdb	7dc8_BA_C_YB59G.pdb	0.17902854084968567	0.17820000648498535
7dc8.pdb	7dc8_BA_C_YB59H.pdb	-0.12468462437391281	-0.09600000083446503
7dc8.pdb	7dc8_BA_C_YB59I.pdb	0.20150727033615112	0.4864000082015991
7dc8.pdb	7dc8_BA_C_YB59L.pdb	0.09090429544448853	-0.04349999874830246
7dc8.pdb	7dc8_BA_C_YB59K.pdb	-0.09943381696939468	-0.046300001442432404
7dc8.pdb	7dc8_BA_C_YB59M.pdb	0.33331921696662903	-0.01269999984651804
7dc8.pdb	7dc8_BA_C_YB59F.pdb	0.05859127640724182	-0.007699999958276749
7dc8.pdb	7dc8_BA_C_YB59P.pdb	0.19856947660446167	0.2076999992132187
7dc8.pdb	7dc8_BA_C_YB59S.pdb	-0.20824232697486877	0.225600004196167
7dc8.pdb	7dc8_BA_C_YB59T.pdb	-0.05062592029571533	0.289000004529953
7dc8.pdb	7dc8_BA_C_YB59W.pdb	0.1097644567489624	0.11649999767541885
7dc8.pdb	7dc8_BA_C_YB59V.pdb	0.20024606585502625	0.35359999537467957
7dc8.pdb	7dc8_BA_C_LB102A.pdb	-1.2152801752090454	-1.1786999702453613
7dc8.pdb	7dc8_BA_C_LB102R.pdb	-0.4981324374675751	-0.15950000286102295
7dc8.pdb	7dc8_BA_C_LB102N.pdb	-0.6096487045288086	-0.43299999833106995
7dc8.pdb	7dc8_BA_C_LB102D.pdb	-1.3194838762283325	-1.5357999801635742
7dc8.pdb	7dc8_BA_C_LB102C.pdb	-1.0774211883544922	-0.35010001063346863
7dc8.pdb	7dc8_BA_C_LB102Q.pdb	-0.9987415075302124	-0.3677000105381012
7dc8.pdb	7dc8_BA_C_LB102E.pdb	-1.1881625652313232	-1.318600058555603
7dc8.pdb	7dc8_BA_C_LB102G.pdb	-1.1416817903518677	-1.7762999534606934
7dc8.pdb	7dc8_BA_C_LB102H.pdb	-0.8349695205688477	-1.264799952507019
7dc8.pdb	7dc8_BA_C_LB102I.pdb	-0.7218528985977173	-0.2745000123977661
7dc8.pdb	7dc8_BA_C_LB102K.pdb	-0.9120094776153564	-0.3190999925136566
7dc8.pdb	7dc8_BA_C_LB102M.pdb	0.15971216559410095	0.2207999974489212
7dc8.pdb	7dc8_BA_C_LB102F.pdb	-0.6331449747085571	-0.3142000138759613
7dc8.pdb	7dc8_BA_C_LB102P.pdb	-0.7769277095794678	-1.6741000413894653
7dc8.pdb	7dc8_BA_C_LB102S.pdb	-0.9501519203186035	-0.7027999758720398
7dc8.pdb	7dc8_BA_C_LB102T.pdb	-1.1491953134536743	-0.8026000261306763
7dc8.pdb	7dc8_BA_C_LB102W.pdb	-0.6826413869857788	-0.006399999838322401
7dc8.pdb	7dc8_BA_C_LB102Y.pdb	-1.3724333047866821	-0.5041999816894531
7dc8.pdb	7dc8_BA_C_LB102V.pdb	-0.7358704805374146	-0.8346999883651733
7dc8.pdb	7dc8_BA_C_YB103A.pdb	-2.0819129943847656	-3.478300094604492
7dc8.pdb	7dc8_BA_C_YB103R.pdb	-4.5436482429504395	-4.072800159454346
7dc8.pdb	7dc8_BA_C_YB103N.pdb	-4.283413410186768	-3.5034000873565674
7dc8.pdb	7dc8_BA_C_YB103D.pdb	-3.2819855213165283	-5.269599914550781
7dc8.pdb	7dc8_BA_C_YB103C.pdb	-2.1402411460876465	-3.9860000610351562
7dc8.pdb	7dc8_BA_C_YB103Q.pdb	-3.7194912433624268	-5.0055999755859375
7dc8.pdb	7dc8_BA_C_YB103E.pdb	-2.857600212097168	-4.696100234985352
7dc8.pdb	7dc8_BA_C_YB103G.pdb	-2.1445367336273193	-4.053699970245361
7dc8.pdb	7dc8_BA_C_YB103H.pdb	-2.9742939472198486	-2.4828999042510986
7dc8.pdb	7dc8_BA_C_YB103I.pdb	-2.1741600036621094	-2.9688000679016113
7dc8.pdb	7dc8_BA_C_YB103L.pdb	-3.8408570289611816	-4.797800064086914
7dc8.pdb	7dc8_BA_C_YB103K.pdb	-2.377645254135132	-1.1152000427246094
7dc8.pdb	7dc8_BA_C_YB103M.pdb	-1.2119739055633545	-1.9622000455856323
7dc8.pdb	7dc8_BA_C_YB103F.pdb	-0.6777502298355103	-1.3279999494552612
7dc8.pdb	7dc8_BA_C_YB103P.pdb	-3.007190704345703	-3.620500087738037
7dc8.pdb	7dc8_BA_C_YB103S.pdb	-2.2776739597320557	-4.217899799346924
7dc8.pdb	7dc8_BA_C_YB103T.pdb	-2.6236062049865723	-3.0078001022338867
7dc8.pdb	7dc8_BA_C_YB103W.pdb	-1.8187992572784424	-2.3039000034332275
7dc8.pdb	7dc8_BA_C_YB103V.pdb	-1.9957518577575684	-3.2348999977111816
7dc8.pdb	7dc8_BA_C_NB106A.pdb	-0.6774314641952515	-0.659600019454956
7dc8.pdb	7dc8_BA_C_NB106R.pdb	-1.6850712299346924	-0.6453999876976013
7dc8.pdb	7dc8_BA_C_NB106D.pdb	-0.8089967966079712	-1.3284000158309937
7dc8.pdb	7dc8_BA_C_NB106C.pdb	-0.6698578596115112	-0.2635999917984009
7dc8.pdb	7dc8_BA_C_NB106Q.pdb	-0.3175634741783142	-0.09139999747276306
7dc8.pdb	7dc8_BA_C_NB106E.pdb	-2.302269220352173	-0.8317999839782715
7dc8.pdb	7dc8_BA_C_NB106G.pdb	-0.7283049821853638	-0.9815000295639038
7dc8.pdb	7dc8_BA_C_NB106H.pdb	-5.139043807983398	-3.071199893951416
7dc8.pdb	7dc8_BA_C_NB106I.pdb	-0.13117948174476624	-0.06279999762773514
7dc8.pdb	7dc8_BA_C_NB106L.pdb	0.41492989659309387	0.508899986743927
7dc8.pdb	7dc8_BA_C_NB106K.pdb	0.46669939160346985	-0.07289999723434448
7dc8.pdb	7dc8_BA_C_NB106M.pdb	-0.13219405710697174	-0.025100000202655792
7dc8.pdb	7dc8_BA_C_NB106F.pdb	-1.4596641063690186	-3.6630001068115234
7dc8.pdb	7dc8_BA_C_NB106P.pdb	-0.31494104862213135	-0.6705999970436096
7dc8.pdb	7dc8_BA_C_NB106S.pdb	-1.0483756065368652	-1.1057000160217285
7dc8.pdb	7dc8_BA_C_NB106T.pdb	-0.8838461637496948	-0.8033000230789185
7dc8.pdb	7dc8_BA_C_NB106W.pdb	-0.5632987022399902	-2.9611001014709473
7dc8.pdb	7dc8_BA_C_NB106Y.pdb	-1.9403094053268433	-4.408699989318848
7dc8.pdb	7dc8_BA_C_NB106V.pdb	-0.08456076681613922	0.014499999582767487
7dc8.pdb	7dc8_BA_C_WB107A.pdb	-0.38974547386169434	-1.1468000411987305
7dc8.pdb	7dc8_BA_C_WB107R.pdb	-0.9507158994674683	-1.784999966621399
7dc8.pdb	7dc8_BA_C_WB107N.pdb	-0.8413357734680176	-0.8241999745368958
7dc8.pdb	7dc8_BA_C_WB107D.pdb	-1.3594120740890503	-0.8270999789237976
7dc8.pdb	7dc8_BA_C_WB107C.pdb	-0.7933988571166992	-0.7519000172615051
7dc8.pdb	7dc8_BA_C_WB107Q.pdb	-0.9920562505722046	-1.4609999656677246
7dc8.pdb	7dc8_BA_C_WB107E.pdb	-1.3288131952285767	-1.9780999422073364
7dc8.pdb	7dc8_BA_C_WB107G.pdb	-0.48099616169929504	-1.9114999771118164
7dc8.pdb	7dc8_BA_C_WB107H.pdb	-0.8478947877883911	-1.3845000267028809
7dc8.pdb	7dc8_BA_C_WB107I.pdb	-0.8435250520706177	-0.724399983882904
7dc8.pdb	7dc8_BA_C_WB107L.pdb	-0.9552584886550903	-0.32170000672340393
7dc8.pdb	7dc8_BA_C_WB107K.pdb	-1.0076535940170288	-2.409899950027466
7dc8.pdb	7dc8_BA_C_WB107M.pdb	-0.22702699899673462	-1.5585999488830566
7dc8.pdb	7dc8_BA_C_WB107F.pdb	-0.6303316354751587	-0.17180000245571136
7dc8.pdb	7dc8_BA_C_WB107P.pdb	-0.6367861032485962	-1.0845999717712402
7dc8.pdb	7dc8_BA_C_WB107S.pdb	-0.7549161911010742	-1.041100025177002
7dc8.pdb	7dc8_BA_C_WB107T.pdb	-0.7952922582626343	-1.624500036239624
7dc8.pdb	7dc8_BA_C_WB107Y.pdb	-0.06409162282943726	0.08089999854564667
7dc8.pdb	7dc8_BA_C_WB107V.pdb	-0.8303968906402588	-0.5281999707221985
7dc8.pdb	7dc8_BA_C_EC58A.pdb	0.4062497317790985	-0.1647000014781952
7dc8.pdb	7dc8_BA_C_EC58R.pdb	0.33385536074638367	0.0908999964594841
7dc8.pdb	7dc8_BA_C_EC58N.pdb	0.05223189294338226	0.09059999883174896
7dc8.pdb	7dc8_BA_C_EC58D.pdb	-0.04517698287963867	0.20399999618530273
7dc8.pdb	7dc8_BA_C_EC58C.pdb	0.2877520024776459	0.2207999974489212
7dc8.pdb	7dc8_BA_C_EC58Q.pdb	-0.012747883796691895	-0.07559999823570251
7dc8.pdb	7dc8_BA_C_EC58G.pdb	0.07979196310043335	-0.7828999757766724
7dc8.pdb	7dc8_BA_C_EC58H.pdb	0.14360493421554565	-0.3452000021934509
7dc8.pdb	7dc8_BA_C_EC58I.pdb	1.0337355136871338	0.9161999821662903
7dc8.pdb	7dc8_BA_C_EC58L.pdb	1.0041379928588867	1.1445000171661377
7dc8.pdb	7dc8_BA_C_EC58K.pdb	0.42306193709373474	0.5364000201225281
7dc8.pdb	7dc8_BA_C_EC58M.pdb	0.8089466094970703	0.9815000295639038
7dc8.pdb	7dc8_BA_C_EC58F.pdb	0.6667025089263916	0.2013999968767166
7dc8.pdb	7dc8_BA_C_EC58P.pdb	0.9718481302261353	0.08910000324249268
7dc8.pdb	7dc8_BA_C_EC58S.pdb	0.14372175931930542	-0.5009999871253967
7dc8.pdb	7dc8_BA_C_EC58T.pdb	-0.7016587257385254	-0.3249000012874603
7dc8.pdb	7dc8_BA_C_EC58W.pdb	0.631864070892334	0.21639999747276306
7dc8.pdb	7dc8_BA_C_EC58Y.pdb	0.4659934937953949	0.09719999879598618
7dc8.pdb	7dc8_BA_C_EC58V.pdb	0.7536439895629883	0.6269999742507935
7dc8.pdb	7dc8_BA_C_GC59A.pdb	-0.16146379709243774	0.3765999972820282
7dc8.pdb	7dc8_BA_C_GC59R.pdb	-0.4260665774345398	0.6820999979972839
7dc8.pdb	7dc8_BA_C_GC59N.pdb	-0.49322980642318726	0.4156000018119812
7dc8.pdb	7dc8_BA_C_GC59D.pdb	-0.7956348657608032	0.334199994802475
7dc8.pdb	7dc8_BA_C_GC59C.pdb	-0.2835116386413574	0.2094999998807907
7dc8.pdb	7dc8_BA_C_GC59Q.pdb	-0.484384685754776	0.5507000088691711
7dc8.pdb	7dc8_BA_C_GC59E.pdb	-0.9540947675704956	0.26330000162124634
7dc8.pdb	7dc8_BA_C_GC59H.pdb	-0.40413278341293335	0.13269999623298645
7dc8.pdb	7dc8_BA_C_GC59I.pdb	-1.876237392425537	-0.22370000183582306
7dc8.pdb	7dc8_BA_C_GC59L.pdb	0.09209325909614563	0.9190999865531921
7dc8.pdb	7dc8_BA_C_GC59K.pdb	-0.32149195671081543	0.3107999861240387
7dc8.pdb	7dc8_BA_C_GC59M.pdb	-1.2617946863174438	0.421099990606308
7dc8.pdb	7dc8_BA_C_GC59F.pdb	0.23625874519348145	0.6398000121116638
7dc8.pdb	7dc8_BA_C_GC59P.pdb	-2.6902616024017334	-0.31709998846054077
7dc8.pdb	7dc8_BA_C_GC59S.pdb	-0.503846287727356	-0.13529999554157257
7dc8.pdb	7dc8_BA_C_GC59T.pdb	-0.834280252456665	-0.34549999237060547
7dc8.pdb	7dc8_BA_C_GC59W.pdb	-0.3690869212150574	0.5903000235557556
7dc8.pdb	7dc8_BA_C_GC59Y.pdb	-1.2996878623962402	-0.31679999828338623
7dc8.pdb	7dc8_BA_C_GC59V.pdb	-1.6895549297332764	-0.0019000000320374966
7dc8.pdb	7dc8_BA_C_SC117A.pdb	-0.5008072853088379	-1.4249000549316406
7dc8.pdb	7dc8_BA_C_SC117R.pdb	-0.2962438464164734	-0.6036999821662903
7dc8.pdb	7dc8_BA_C_SC117N.pdb	-0.3215894103050232	-0.399399995803833
7dc8.pdb	7dc8_BA_C_SC117D.pdb	-1.1646943092346191	-1.4046000242233276
7dc8.pdb	7dc8_BA_C_SC117C.pdb	-0.3080688714981079	-1.466599941253662
7dc8.pdb	7dc8_BA_C_SC117Q.pdb	-0.29448074102401733	-0.8374999761581421
7dc8.pdb	7dc8_BA_C_SC117E.pdb	-1.0512820482254028	-1.9354000091552734
7dc8.pdb	7dc8_BA_C_SC117G.pdb	-0.51088547706604	-1.6538000106811523
7dc8.pdb	7dc8_BA_C_SC117H.pdb	0.06264367699623108	-0.5756000280380249
7dc8.pdb	7dc8_BA_C_SC117I.pdb	-0.11426414549350739	-0.23360000550746918
7dc8.pdb	7dc8_BA_C_SC117L.pdb	0.18046140670776367	-0.970300018787384
7dc8.pdb	7dc8_BA_C_SC117K.pdb	-0.06891930103302002	-0.532800018787384
7dc8.pdb	7dc8_BA_C_SC117M.pdb	0.08659902215003967	-0.39010000228881836
7dc8.pdb	7dc8_BA_C_SC117F.pdb	0.2788199484348297	-0.7613000273704529
7dc8.pdb	7dc8_BA_C_SC117P.pdb	-0.16078972816467285	-1.139299988746643
7dc8.pdb	7dc8_BA_C_SC117T.pdb	-0.42878878116607666	-0.3192000091075897
7dc8.pdb	7dc8_BA_C_SC117W.pdb	0.15299496054649353	-1.1718000173568726
7dc8.pdb	7dc8_BA_C_SC117Y.pdb	0.007879167795181274	-0.945900022983551
7dc8.pdb	7dc8_BA_C_SC117V.pdb	-0.440572053194046	-1.325700044631958
7dc8.pdb	7dc8_BA_C_FC118A.pdb	-0.7805583477020264	-1.5662000179290771
7dc8.pdb	7dc8_BA_C_FC118R.pdb	-1.20815110206604	-1.3209999799728394
7dc8.pdb	7dc8_BA_C_FC118N.pdb	-0.8451321125030518	-1.3014999628067017
7dc8.pdb	7dc8_BA_C_FC118D.pdb	-1.2969820499420166	-1.2282999753952026
7dc8.pdb	7dc8_BA_C_FC118C.pdb	-1.260910987854004	-1.3044999837875366
7dc8.pdb	7dc8_BA_C_FC118Q.pdb	-1.1691375970840454	-1.2649999856948853
7dc8.pdb	7dc8_BA_C_FC118E.pdb	-1.3920221328735352	-0.58160001039505
7dc8.pdb	7dc8_BA_C_FC118G.pdb	-0.7899848222732544	-1.6348999738693237
7dc8.pdb	7dc8_BA_C_FC118H.pdb	-0.8923355340957642	-1.2094999551773071
7dc8.pdb	7dc8_BA_C_FC118I.pdb	-0.6377617120742798	-0.48249998688697815
7dc8.pdb	7dc8_BA_C_FC118L.pdb	-0.800066351890564	-0.4068000018596649
7dc8.pdb	7dc8_BA_C_FC118K.pdb	-1.0692811012268066	-1.2050000429153442
7dc8.pdb	7dc8_BA_C_FC118M.pdb	-0.247219055891037	0.26820001006126404
7dc8.pdb	7dc8_BA_C_FC118P.pdb	-1.0336490869522095	-1.2639000415802002
7dc8.pdb	7dc8_BA_C_FC118S.pdb	-1.0434528589248657	-1.6389000415802002
7dc8.pdb	7dc8_BA_C_FC118T.pdb	-1.3682695627212524	-1.2510000467300415
7dc8.pdb	7dc8_BA_C_FC118W.pdb	0.3611973226070404	0.4690999984741211
7dc8.pdb	7dc8_BA_C_FC118Y.pdb	-0.8952429294586182	-1.0400999784469604
7dc8.pdb	7dc8_BA_C_FC118V.pdb	-0.8074893951416016	-1.062000036239624
7dc8.pdb	7dc8_BA_C_YC119A.pdb	-0.9104782342910767	-1.4921000003814697
7dc8.pdb	7dc8_BA_C_YC119R.pdb	-1.3480829000473022	-1.4383000135421753
7dc8.pdb	7dc8_BA_C_YC119N.pdb	-1.1507004499435425	-1.229599952697754
7dc8.pdb	7dc8_BA_C_YC119D.pdb	-1.4540436267852783	-1.0520000457763672
7dc8.pdb	7dc8_BA_C_YC119C.pdb	-1.2221860885620117	-1.5706000328063965
7dc8.pdb	7dc8_BA_C_YC119Q.pdb	-1.0301157236099243	-1.6115000247955322
7dc8.pdb	7dc8_BA_C_YC119E.pdb	-1.5385997295379639	-1.0418000221252441
7dc8.pdb	7dc8_BA_C_YC119G.pdb	-0.9807839393615723	-1.3669999837875366
7dc8.pdb	7dc8_BA_C_YC119H.pdb	-1.2696895599365234	-1.1638000011444092
7dc8.pdb	7dc8_BA_C_YC119I.pdb	-1.097852110862732	-1.254699945449829
7dc8.pdb	7dc8_BA_C_YC119L.pdb	-0.9810051918029785	-0.902400016784668
7dc8.pdb	7dc8_BA_C_YC119K.pdb	-1.3656599521636963	-1.242400050163269
7dc8.pdb	7dc8_BA_C_YC119M.pdb	-0.12960660457611084	-0.2994999885559082
7dc8.pdb	7dc8_BA_C_YC119F.pdb	-0.0860244631767273	-0.1298000067472458
7dc8.pdb	7dc8_BA_C_YC119P.pdb	-0.7719119787216187	-1.276900053024292
7dc8.pdb	7dc8_BA_C_YC119S.pdb	-1.3628876209259033	-1.5628000497817993
7dc8.pdb	7dc8_BA_C_YC119T.pdb	-1.348480224609375	-1.166200041770935
7dc8.pdb	7dc8_BA_C_YC119W.pdb	-0.5773814916610718	-0.8248999714851379
7dc8.pdb	7dc8_BA_C_YC119V.pdb	-0.9710320234298706	-1.1823999881744385
7dc8.pdb	7dc8_BA_C_RC120A.pdb	-0.460828572511673	-4.9629998207092285
7dc8.pdb	7dc8_BA_C_RC120N.pdb	-0.8121434450149536	-4.442999839782715
7dc8.pdb	7dc8_BA_C_RC120D.pdb	-0.7192332744598389	-5.335700035095215
7dc8.pdb	7dc8_BA_C_RC120C.pdb	-0.7877702713012695	-4.511499881744385
7dc8.pdb	7dc8_BA_C_RC120Q.pdb	-1.1954988241195679	-4.689899921417236
7dc8.pdb	7dc8_BA_C_RC120E.pdb	-0.7166448831558228	-5.121500015258789
7dc8.pdb	7dc8_BA_C_RC120G.pdb	-0.3182927966117859	-4.594600200653076
7dc8.pdb	7dc8_BA_C_RC120H.pdb	-0.3425877094268799	-4.0518999099731445
7dc8.pdb	7dc8_BA_C_RC120I.pdb	-1.1550577878952026	-3.736599922180176
7dc8.pdb	7dc8_BA_C_RC120L.pdb	-0.6873016357421875	-3.7060000896453857
7dc8.pdb	7dc8_BA_C_RC120K.pdb	-0.38666781783103943	-1.9246000051498413
7dc8.pdb	7dc8_BA_C_RC120M.pdb	-1.0956617593765259	-3.12280011177063
7dc8.pdb	7dc8_BA_C_RC120F.pdb	-0.023685649037361145	-3.8915998935699463
7dc8.pdb	7dc8_BA_C_RC120P.pdb	-0.3111867904663086	-5.227799892425537
7dc8.pdb	7dc8_BA_C_RC120S.pdb	-0.8515220880508423	-5.075900077819824
7dc8.pdb	7dc8_BA_C_RC120T.pdb	-0.39706069231033325	-4.646599769592285
7dc8.pdb	7dc8_BA_C_RC120W.pdb	-0.9435172080993652	-2.8640999794006348
7dc8.pdb	7dc8_BA_C_RC120Y.pdb	0.005809396505355835	-4.777699947357178
7dc8.pdb	7dc8_BA_C_RC120V.pdb	-1.5959806442260742	-4.130000114440918
7dc8.pdb	7dc8_BA_C_RC122A.pdb	0.4507058560848236	0.11749999970197678
7dc8.pdb	7dc8_BA_C_RC122N.pdb	-0.004006624221801758	0.448199987411499
7dc8.pdb	7dc8_BA_C_RC122D.pdb	-0.054373711347579956	0.3345000147819519
7dc8.pdb	7dc8_BA_C_RC122C.pdb	0.20542100071907043	0.13950000703334808
7dc8.pdb	7dc8_BA_C_RC122Q.pdb	0.06515824794769287	-0.06120000034570694
7dc8.pdb	7dc8_BA_C_RC122E.pdb	-0.07403635233640671	0.1517000049352646
7dc8.pdb	7dc8_BA_C_RC122G.pdb	0.49647197127342224	0.09539999812841415
7dc8.pdb	7dc8_BA_C_RC122H.pdb	0.3967116177082062	0.5356000065803528
7dc8.pdb	7dc8_BA_C_RC122I.pdb	-0.21683259308338165	0.1956000030040741
7dc8.pdb	7dc8_BA_C_RC122L.pdb	0.3537605106830597	0.21289999783039093
7dc8.pdb	7dc8_BA_C_RC122K.pdb	0.2547588646411896	0.40709999203681946
7dc8.pdb	7dc8_BA_C_RC122M.pdb	0.33607009053230286	1.2639000415802002
7dc8.pdb	7dc8_BA_C_RC122F.pdb	0.0397186279296875	0.20730000734329224
7dc8.pdb	7dc8_BA_C_RC122P.pdb	0.4073028862476349	0.13130000233650208
7dc8.pdb	7dc8_BA_C_RC122S.pdb	0.11725175380706787	0.17430000007152557
7dc8.pdb	7dc8_BA_C_RC122T.pdb	0.2602420747280121	0.1281999945640564
7dc8.pdb	7dc8_BA_C_RC122W.pdb	0.08632999658584595	1.6993000507354736
7dc8.pdb	7dc8_BA_C_RC122Y.pdb	0.12783417105674744	0.18729999661445618
7dc8.pdb	7dc8_BA_C_RC122V.pdb	0.47645679116249084	0.18520000576972961
7dc8.pdb	7dc8_BA_C_DC142A.pdb	0.24755385518074036	0.4925000071525574
7dc8.pdb	7dc8_BA_C_DC142R.pdb	0.32694146037101746	1.3315000534057617
7dc8.pdb	7dc8_BA_C_DC142N.pdb	-0.06904417276382446	0.05130000039935112
7dc8.pdb	7dc8_BA_C_DC142C.pdb	0.11530852317810059	0.7439000010490417
7dc8.pdb	7dc8_BA_C_DC142Q.pdb	0.4045613706111908	1.191100001335144
7dc8.pdb	7dc8_BA_C_DC142E.pdb	0.8967320919036865	1.2237000465393066
7dc8.pdb	7dc8_BA_C_DC142G.pdb	0.2059943974018097	0.2574000060558319
7dc8.pdb	7dc8_BA_C_DC142H.pdb	0.29024067521095276	1.3203999996185303
7dc8.pdb	7dc8_BA_C_DC142I.pdb	0.06450629234313965	0.43810001015663147
7dc8.pdb	7dc8_BA_C_DC142L.pdb	0.2748139202594757	2.4509999752044678
7dc8.pdb	7dc8_BA_C_DC142K.pdb	0.3532209098339081	1.3583999872207642
7dc8.pdb	7dc8_BA_C_DC142M.pdb	0.8553730249404907	2.448199987411499
7dc8.pdb	7dc8_BA_C_DC142F.pdb	0.9266608953475952	2.1717000007629395
7dc8.pdb	7dc8_BA_C_DC142P.pdb	0.16721659898757935	0.5116000175476074
7dc8.pdb	7dc8_BA_C_DC142S.pdb	0.13251438736915588	0.02979999966919422
7dc8.pdb	7dc8_BA_C_DC142T.pdb	0.09646955132484436	0.06350000202655792
7dc8.pdb	7dc8_BA_C_DC142W.pdb	0.8203794956207275	2.0053999423980713
7dc8.pdb	7dc8_BA_C_DC142Y.pdb	0.8781367540359497	1.6518000364303589
7dc8.pdb	7dc8_BA_C_DC142V.pdb	0.22215738892555237	0.6044999957084656
7dc8.pdb	7dc8_BA_C_LC143A.pdb	-0.46187278628349304	-1.4883999824523926
7dc8.pdb	7dc8_BA_C_LC143R.pdb	-1.5739113092422485	-1.382200002670288
7dc8.pdb	7dc8_BA_C_LC143N.pdb	-0.755260705947876	-1.4124000072479248
7dc8.pdb	7dc8_BA_C_LC143D.pdb	-0.6751303672790527	-0.8154000043869019
7dc8.pdb	7dc8_BA_C_LC143C.pdb	-0.6785669326782227	-1.3519999980926514
7dc8.pdb	7dc8_BA_C_LC143Q.pdb	-0.34002259373664856	-1.222100019454956
7dc8.pdb	7dc8_BA_C_LC143E.pdb	-1.452521800994873	-1.131600022315979
7dc8.pdb	7dc8_BA_C_LC143G.pdb	-0.610175371170044	-1.4772000312805176
7dc8.pdb	7dc8_BA_C_LC143H.pdb	-0.4746822416782379	-0.9283000230789185
7dc8.pdb	7dc8_BA_C_LC143I.pdb	-0.38921451568603516	-0.22930000722408295
7dc8.pdb	7dc8_BA_C_LC143K.pdb	-0.964465856552124	-1.9240000247955322
7dc8.pdb	7dc8_BA_C_LC143M.pdb	0.12773510813713074	0.6122999787330627
7dc8.pdb	7dc8_BA_C_LC143F.pdb	-0.10409563779830933	0.8776999711990356
7dc8.pdb	7dc8_BA_C_LC143P.pdb	-0.9326421022415161	-1.503100037574768
7dc8.pdb	7dc8_BA_C_LC143S.pdb	-0.8805131912231445	-1.573099970817566
7dc8.pdb	7dc8_BA_C_LC143T.pdb	0.19060850143432617	0.09830000251531601
7dc8.pdb	7dc8_BA_C_LC143W.pdb	-2.846362829208374	0.05220000073313713
7dc8.pdb	7dc8_BA_C_LC143Y.pdb	-0.21433335542678833	0.4814999997615814
7dc8.pdb	7dc8_BA_C_LC143V.pdb	-1.4209474325180054	-1.1957000494003296
7dc8.pdb	7dc8_BA_C_EC166A.pdb	-1.0090579986572266	-2.4547998905181885
7dc8.pdb	7dc8_BA_C_EC166R.pdb	-4.170932769775391	-4.3383002281188965
7dc8.pdb	7dc8_BA_C_EC166N.pdb	-1.37922203540802	-1.8351999521255493
7dc8.pdb	7dc8_BA_C_EC166D.pdb	-1.3394315242767334	-1.8765000104904175
7dc8.pdb	7dc8_BA_C_EC166C.pdb	-1.204229712486267	-2.261199951171875
7dc8.pdb	7dc8_BA_C_EC166Q.pdb	-1.175567388534546	-1.4596999883651733
7dc8.pdb	7dc8_BA_C_EC166G.pdb	-1.1013176441192627	-2.2753000259399414
7dc8.pdb	7dc8_BA_C_EC166H.pdb	-1.232067346572876	-1.3630000352859497
7dc8.pdb	7dc8_BA_C_EC166I.pdb	-1.1319042444229126	-2.0376999378204346
7dc8.pdb	7dc8_BA_C_EC166L.pdb	-1.3462022542953491	-1.822100043296814
7dc8.pdb	7dc8_BA_C_EC166K.pdb	-1.3778371810913086	-2.1735000610351562
7dc8.pdb	7dc8_BA_C_EC166M.pdb	-1.277794361114502	-1.4958000183105469
7dc8.pdb	7dc8_BA_C_EC166F.pdb	-1.408292293548584	-2.205199956893921
7dc8.pdb	7dc8_BA_C_EC166P.pdb	-1.9036530256271362	-2.212899923324585
7dc8.pdb	7dc8_BA_C_EC166S.pdb	-0.9622100591659546	-1.8667000532150269
7dc8.pdb	7dc8_BA_C_EC166T.pdb	-1.606579065322876	-2.095900058746338
7dc8.pdb	7dc8_BA_C_EC166W.pdb	-5.473666191101074	-4.3267998695373535
7dc8.pdb	7dc8_BA_C_EC166Y.pdb	-2.974963426589966	-4.322700023651123
7dc8.pdb	7dc8_BA_C_EC166V.pdb	-1.1208657026290894	-2.109299898147583
7dc8.pdb	7dc8_BA_C_EC167A.pdb	-0.5859940052032471	-2.710599899291992
7dc8.pdb	7dc8_BA_C_EC167R.pdb	-1.481017827987671	-3.521199941635132
7dc8.pdb	7dc8_BA_C_EC167N.pdb	-0.3208548426628113	-2.2225000858306885
7dc8.pdb	7dc8_BA_C_EC167D.pdb	-1.2905621528625488	-1.7236000299453735
7dc8.pdb	7dc8_BA_C_EC167C.pdb	-0.06665174663066864	-2.140700101852417
7dc8.pdb	7dc8_BA_C_EC167Q.pdb	-0.4371708333492279	-0.8047000169754028
7dc8.pdb	7dc8_BA_C_EC167G.pdb	-0.5826164484024048	-2.9079999923706055
7dc8.pdb	7dc8_BA_C_EC167H.pdb	-0.6329686641693115	-1.4483000040054321
7dc8.pdb	7dc8_BA_C_EC167I.pdb	0.2276415228843689	-1.5628000497817993
7dc8.pdb	7dc8_BA_C_EC167L.pdb	-0.23542994260787964	-1.0920000076293945
7dc8.pdb	7dc8_BA_C_EC167K.pdb	-0.5571871995925903	-3.773699998855591
7dc8.pdb	7dc8_BA_C_EC167M.pdb	0.530728816986084	-0.8277000188827515
7dc8.pdb	7dc8_BA_C_EC167F.pdb	-1.5181140899658203	-1.552899956703186
7dc8.pdb	7dc8_BA_C_EC167P.pdb	-0.21795670688152313	-2.606300115585327
7dc8.pdb	7dc8_BA_C_EC167S.pdb	-0.07246094942092896	-2.3601999282836914
7dc8.pdb	7dc8_BA_C_EC167T.pdb	-0.11240773648023605	-2.308799982070923
7dc8.pdb	7dc8_BA_C_EC167W.pdb	-2.417271852493286	-1.5992000102996826
7dc8.pdb	7dc8_BA_C_EC167Y.pdb	-6.090505123138428	-4.659999847412109
7dc8.pdb	7dc8_BA_C_EC167V.pdb	0.2805095613002777	-1.982300043106079
7dc8.pdb	7dc8_BA_C_FC168A.pdb	-1.0432878732681274	-2.9124999046325684
7dc8.pdb	7dc8_BA_C_FC168R.pdb	-1.7605913877487183	-3.1798999309539795
7dc8.pdb	7dc8_BA_C_FC168N.pdb	-1.6270846128463745	-2.9944000244140625
7dc8.pdb	7dc8_BA_C_FC168D.pdb	-1.8463013172149658	-3.1742000579833984
7dc8.pdb	7dc8_BA_C_FC168C.pdb	-1.1134196519851685	-2.6528000831604004
7dc8.pdb	7dc8_BA_C_FC168Q.pdb	-1.5291774272918701	-2.587100028991699
7dc8.pdb	7dc8_BA_C_FC168E.pdb	-1.7584421634674072	-2.625699996948242
7dc8.pdb	7dc8_BA_C_FC168G.pdb	-1.222947597503662	-3.342900037765503
7dc8.pdb	7dc8_BA_C_FC168H.pdb	-0.9581325054168701	-2.0876998901367188
7dc8.pdb	7dc8_BA_C_FC168I.pdb	-1.7006555795669556	-1.9686000347137451
7dc8.pdb	7dc8_BA_C_FC168L.pdb	-0.2643483579158783	-1.304800033569336
7dc8.pdb	7dc8_BA_C_FC168K.pdb	-1.412353515625	-2.6321001052856445
7dc8.pdb	7dc8_BA_C_FC168M.pdb	-0.4999019503593445	-0.7717999815940857
7dc8.pdb	7dc8_BA_C_FC168P.pdb	-0.9574093818664551	-2.879499912261963
7dc8.pdb	7dc8_BA_C_FC168S.pdb	-1.5226471424102783	-3.2506000995635986
7dc8.pdb	7dc8_BA_C_FC168T.pdb	-0.16568787395954132	-3.11929988861084
7dc8.pdb	7dc8_BA_C_FC168W.pdb	0.013412773609161377	0.09510000050067902
7dc8.pdb	7dc8_BA_C_FC168Y.pdb	-0.5976648926734924	-0.3741999864578247
7dc8.pdb	7dc8_BA_C_FC168V.pdb	-0.9703196287155151	-2.166100025177002
7dc8.pdb	7dc8_BA_C_QC170A.pdb	-0.16674989461898804	-0.1445000022649765
7dc8.pdb	7dc8_BA_C_QC170R.pdb	-0.6888937950134277	0.37599998712539673
7dc8.pdb	7dc8_BA_C_QC170N.pdb	-0.5192931294441223	-0.3659999966621399
7dc8.pdb	7dc8_BA_C_QC170D.pdb	-0.7060995101928711	0.012199999764561653
7dc8.pdb	7dc8_BA_C_QC170C.pdb	-0.2520858943462372	-0.3215000033378601
7dc8.pdb	7dc8_BA_C_QC170E.pdb	-0.042443111538887024	-0.5751000046730042
7dc8.pdb	7dc8_BA_C_QC170G.pdb	-0.7323668003082275	-0.5590999722480774
7dc8.pdb	7dc8_BA_C_QC170H.pdb	-11.002609252929688	-7.510890007019043
7dc8.pdb	7dc8_BA_C_QC170I.pdb	-1.4965862035751343	-0.8741000294685364
7dc8.pdb	7dc8_BA_C_QC170L.pdb	0.013621926307678223	0.782800018787384
7dc8.pdb	7dc8_BA_C_QC170K.pdb	-0.08834899216890335	-0.23909999430179596
7dc8.pdb	7dc8_BA_C_QC170M.pdb	-0.01583622395992279	0.23190000653266907
7dc8.pdb	7dc8_BA_C_QC170F.pdb	-3.4587912559509277	-4.4471001625061035
7dc8.pdb	7dc8_BA_C_QC170P.pdb	-2.62591290473938	-2.284899950027466
7dc8.pdb	7dc8_BA_C_QC170S.pdb	-0.3105356991291046	0.3370000123977661
7dc8.pdb	7dc8_BA_C_QC170T.pdb	-0.03640703856945038	0.42489999532699585
7dc8.pdb	7dc8_BA_C_QC170W.pdb	-0.08982078731060028	-0.06499999761581421
7dc8.pdb	7dc8_BA_C_QC170Y.pdb	-8.370945930480957	-7.963160037994385
7dc8.pdb	7dc8_BA_C_QC170V.pdb	-1.5014519691467285	-0.8222000002861023
6mto.pdb	6mto_HL_T_RL30A.pdb	-0.053453415632247925	-0.35019999742507935
6mto.pdb	6mto_HL_T_RL30N.pdb	-0.050223514437675476	0.03579999879002571
6mto.pdb	6mto_HL_T_RL30D.pdb	-0.175758495926857	-0.4350999891757965
6mto.pdb	6mto_HL_T_RL30C.pdb	-0.12729796767234802	-0.3366999924182892
6mto.pdb	6mto_HL_T_RL30Q.pdb	-0.02703496813774109	-0.3813000023365021
6mto.pdb	6mto_HL_T_RL30E.pdb	0.009343236684799194	-0.3779999911785126
6mto.pdb	6mto_HL_T_RL30G.pdb	0.08365562558174133	-0.4438999891281128
6mto.pdb	6mto_HL_T_RL30H.pdb	0.02692827582359314	-0.14149999618530273
6mto.pdb	6mto_HL_T_RL30I.pdb	0.09352651238441467	-0.24690000712871552
6mto.pdb	6mto_HL_T_RL30L.pdb	-0.005417317152023315	0.0010999999940395355
6mto.pdb	6mto_HL_T_RL30K.pdb	-0.09458798915147781	0.007699999958276749
6mto.pdb	6mto_HL_T_RL30M.pdb	0.25573843717575073	0.1696999967098236
6mto.pdb	6mto_HL_T_RL30F.pdb	0.011774256825447083	-0.366100013256073
6mto.pdb	6mto_HL_T_RL30P.pdb	-0.0686754584312439	-0.4745999872684479
6mto.pdb	6mto_HL_T_RL30S.pdb	-0.21813492476940155	-0.4007999897003174
6mto.pdb	6mto_HL_T_RL30T.pdb	-0.2154778689146042	-0.012199999764561653
6mto.pdb	6mto_HL_T_RL30W.pdb	-0.12822513282299042	-0.20679999887943268
6mto.pdb	6mto_HL_T_RL30Y.pdb	0.30129939317703247	1.408400058746338
6mto.pdb	6mto_HL_T_RL30V.pdb	0.013338878750801086	-0.3012999892234802
6mto.pdb	6mto_HL_T_YL92A.pdb	0.5970525741577148	-0.25029999017715454
6mto.pdb	6mto_HL_T_YL92R.pdb	-0.11958116292953491	-0.12890000641345978
6mto.pdb	6mto_HL_T_YL92N.pdb	-0.04586783051490784	-0.30379998683929443
6mto.pdb	6mto_HL_T_YL92D.pdb	-0.23171110451221466	-0.4198000133037567
6mto.pdb	6mto_HL_T_YL92C.pdb	0.040045082569122314	-0.22300000488758087
6mto.pdb	6mto_HL_T_YL92Q.pdb	-0.033648982644081116	-0.15379999577999115
6mto.pdb	6mto_HL_T_YL92E.pdb	-0.15810921788215637	-0.4788999855518341
6mto.pdb	6mto_HL_T_YL92G.pdb	0.40837129950523376	-0.7940999865531921
6mto.pdb	6mto_HL_T_YL92H.pdb	-0.32485154271125793	-0.24449999630451202
6mto.pdb	6mto_HL_T_YL92I.pdb	0.004141271114349365	0.2605000138282776
6mto.pdb	6mto_HL_T_YL92L.pdb	0.41350147128105164	0.3783000111579895
6mto.pdb	6mto_HL_T_YL92K.pdb	0.26626837253570557	0.48069998621940613
6mto.pdb	6mto_HL_T_YL92M.pdb	0.2528212070465088	0.03460000082850456
6mto.pdb	6mto_HL_T_YL92F.pdb	-0.1583886295557022	-0.06260000169277191
6mto.pdb	6mto_HL_T_YL92P.pdb	0.3093041479587555	-0.3179999887943268
6mto.pdb	6mto_HL_T_YL92S.pdb	0.29831066727638245	-0.546500027179718
6mto.pdb	6mto_HL_T_YL92T.pdb	0.07723289728164673	-0.38370001316070557
6mto.pdb	6mto_HL_T_YL92W.pdb	-0.4857650101184845	0.3479999899864197
6mto.pdb	6mto_HL_T_YL92V.pdb	0.48836204409599304	0.5115000009536743
6mto.pdb	6mto_HL_T_GL93A.pdb	-0.49683305621147156	-0.23389999568462372
6mto.pdb	6mto_HL_T_GL93R.pdb	-1.4849791526794434	-0.320499986410141
6mto.pdb	6mto_HL_T_GL93N.pdb	-1.008551836013794	-0.314300000667572
6mto.pdb	6mto_HL_T_GL93D.pdb	-0.8642727136611938	-0.3537999987602234
6mto.pdb	6mto_HL_T_GL93C.pdb	-1.0841870307922363	-0.2639000117778778
6mto.pdb	6mto_HL_T_GL93Q.pdb	-1.3475450277328491	-0.31049999594688416
6mto.pdb	6mto_HL_T_GL93E.pdb	-1.5276150703430176	-0.3643999993801117
6mto.pdb	6mto_HL_T_GL93H.pdb	-0.9995473623275757	-0.2475000023841858
6mto.pdb	6mto_HL_T_GL93I.pdb	-1.4096487760543823	-0.38029998540878296
6mto.pdb	6mto_HL_T_GL93L.pdb	-1.01369309425354	-0.4253999888896942
6mto.pdb	6mto_HL_T_GL93K.pdb	-1.2426531314849854	-0.3707999885082245
6mto.pdb	6mto_HL_T_GL93M.pdb	-0.8015924692153931	-0.3352000117301941
6mto.pdb	6mto_HL_T_GL93F.pdb	-1.86968994140625	-0.4066999852657318
6mto.pdb	6mto_HL_T_GL93P.pdb	-1.1337429285049438	-0.2401999980211258
6mto.pdb	6mto_HL_T_GL93S.pdb	-0.5207889080047607	-0.22259999811649323
6mto.pdb	6mto_HL_T_GL93T.pdb	-1.019131064414978	-0.33230000734329224
6mto.pdb	6mto_HL_T_GL93W.pdb	-2.1834895610809326	-0.47850000858306885
6mto.pdb	6mto_HL_T_GL93Y.pdb	-2.001399040222168	-0.38019999861717224
6mto.pdb	6mto_HL_T_GL93V.pdb	-1.0769070386886597	-0.5351999998092651
6mto.pdb	6mto_HL_T_GL94A.pdb	-0.13161243498325348	-0.14380000531673431
6mto.pdb	6mto_HL_T_GL94R.pdb	-0.620826244354248	-0.24660000205039978
6mto.pdb	6mto_HL_T_GL94N.pdb	-0.636233925819397	-0.20909999310970306
6mto.pdb	6mto_HL_T_GL94D.pdb	-0.4142029881477356	-0.290800005197525
6mto.pdb	6mto_HL_T_GL94C.pdb	-0.26430222392082214	-0.2563999891281128
6mto.pdb	6mto_HL_T_GL94Q.pdb	-0.7722651958465576	-0.3215000033378601
6mto.pdb	6mto_HL_T_GL94E.pdb	-0.5150463581085205	-0.3179999887943268
6mto.pdb	6mto_HL_T_GL94H.pdb	-0.46607598662376404	-0.16509999334812164
6mto.pdb	6mto_HL_T_GL94I.pdb	-0.5543246865272522	-0.4388999938964844
6mto.pdb	6mto_HL_T_GL94L.pdb	-0.31703653931617737	-0.3416999876499176
6mto.pdb	6mto_HL_T_GL94K.pdb	-0.6067570447921753	-0.20350000262260437
6mto.pdb	6mto_HL_T_GL94M.pdb	0.18151181936264038	-0.22910000383853912
6mto.pdb	6mto_HL_T_GL94F.pdb	-0.3412747383117676	-0.38429999351501465
6mto.pdb	6mto_HL_T_GL94P.pdb	-0.2194010466337204	-0.361299991607666
6mto.pdb	6mto_HL_T_GL94S.pdb	-0.40975552797317505	-0.11640000343322754
6mto.pdb	6mto_HL_T_GL94T.pdb	-0.42641180753707886	-0.3327000141143799
6mto.pdb	6mto_HL_T_GL94W.pdb	-0.2181466966867447	-0.2653000056743622
6mto.pdb	6mto_HL_T_GL94Y.pdb	-0.3183222711086273	-0.2524000108242035
6mto.pdb	6mto_HL_T_GL94V.pdb	-0.3731968402862549	-0.40610000491142273
6mto.pdb	6mto_HL_T_SL95A.pdb	0.18427887558937073	0.037300001829862595
6mto.pdb	6mto_HL_T_SL95R.pdb	-0.27157914638519287	0.031700000166893005
6mto.pdb	6mto_HL_T_SL95N.pdb	-0.31407731771469116	-0.008700000122189522
6mto.pdb	6mto_HL_T_SL95D.pdb	-0.40124088525772095	-0.03009999915957451
6mto.pdb	6mto_HL_T_SL95C.pdb	-0.11740371584892273	-0.00019999999494757503
6mto.pdb	6mto_HL_T_SL95Q.pdb	-0.18194526433944702	-0.00559999980032444
6mto.pdb	6mto_HL_T_SL95E.pdb	-0.5066800117492676	-0.028300000354647636
6mto.pdb	6mto_HL_T_SL95G.pdb	0.09564408659934998	0.06669999659061432
6mto.pdb	6mto_HL_T_SL95H.pdb	0.38499686121940613	0.22939999401569366
6mto.pdb	6mto_HL_T_SL95I.pdb	0.11588224768638611	-0.06449999660253525
6mto.pdb	6mto_HL_T_SL95L.pdb	0.0873803198337555	-0.015699999406933784
6mto.pdb	6mto_HL_T_SL95K.pdb	-0.12281566113233566	-0.02319999970495701
6mto.pdb	6mto_HL_T_SL95M.pdb	0.23314163088798523	-0.13850000500679016
6mto.pdb	6mto_HL_T_SL95F.pdb	0.032502681016922	0.09070000052452087
6mto.pdb	6mto_HL_T_SL95P.pdb	0.1238328218460083	0.10589999705553055
6mto.pdb	6mto_HL_T_SL95T.pdb	-0.09947549551725388	-0.05050000175833702
6mto.pdb	6mto_HL_T_SL95W.pdb	0.23548337817192078	0.8188999891281128
6mto.pdb	6mto_HL_T_SL95Y.pdb	-0.23942133784294128	0.0868000015616417
6mto.pdb	6mto_HL_T_SL95V.pdb	0.22994762659072876	-0.05009999871253967
6mto.pdb	6mto_HL_T_GL97A.pdb	-0.009069010615348816	-0.03849999979138374
6mto.pdb	6mto_HL_T_GL97R.pdb	-3.156972646713257	-5.8130998611450195
6mto.pdb	6mto_HL_T_GL97N.pdb	-2.3841874599456787	-4.752200126647949
6mto.pdb	6mto_HL_T_GL97D.pdb	-1.0380464792251587	-0.430400013923645
6mto.pdb	6mto_HL_T_GL97C.pdb	-3.03161358833313	-1.433500051498413
6mto.pdb	6mto_HL_T_GL97Q.pdb	-0.5147726535797119	-4.429800033569336
6mto.pdb	6mto_HL_T_GL97E.pdb	-3.0010030269622803	-4.831200122833252
6mto.pdb	6mto_HL_T_GL97H.pdb	-17.491361618041992	-20.5745906829834
6mto.pdb	6mto_HL_T_GL97I.pdb	-5.480080604553223	-5.182700157165527
6mto.pdb	6mto_HL_T_GL97L.pdb	-0.9393653869628906	-0.2989000082015991
6mto.pdb	6mto_HL_T_GL97K.pdb	-0.6939674615859985	-2.8828999996185303
6mto.pdb	6mto_HL_T_GL97M.pdb	-0.6056221127510071	-4.395400047302246
6mto.pdb	6mto_HL_T_GL97F.pdb	-1.2815980911254883	-3.3643999099731445
6mto.pdb	6mto_HL_T_GL97P.pdb	-5.060027599334717	-3.728800058364868
6mto.pdb	6mto_HL_T_GL97S.pdb	-0.19971568882465363	-0.07460000365972519
6mto.pdb	6mto_HL_T_GL97T.pdb	-1.695570468902588	-1.6368999481201172
6mto.pdb	6mto_HL_T_GL97W.pdb	-0.710924506187439	-2.6321001052856445
6mto.pdb	6mto_HL_T_GL97Y.pdb	-0.8101390600204468	-0.4309000074863434
6mto.pdb	6mto_HL_T_GL97V.pdb	-2.9337759017944336	-2.6273000240325928
6mto.pdb	6mto_HL_T_TH31A.pdb	-0.5367029905319214	-1.0465999841690063
6mto.pdb	6mto_HL_T_TH31R.pdb	-0.38408994674682617	-0.9459999799728394
6mto.pdb	6mto_HL_T_TH31N.pdb	-0.835512638092041	-1.0491000413894653
6mto.pdb	6mto_HL_T_TH31D.pdb	0.13649553060531616	-0.5206999778747559
6mto.pdb	6mto_HL_T_TH31C.pdb	-0.5293478965759277	-0.5457000136375427
6mto.pdb	6mto_HL_T_TH31Q.pdb	-0.8144733905792236	-0.8083000183105469
6mto.pdb	6mto_HL_T_TH31E.pdb	-0.7418391704559326	-1.2065000534057617
6mto.pdb	6mto_HL_T_TH31G.pdb	-0.6328604221343994	-0.7409999966621399
6mto.pdb	6mto_HL_T_TH31H.pdb	-0.9538787603378296	-1.0242999792099
6mto.pdb	6mto_HL_T_TH31I.pdb	-0.279136061668396	0.06449999660253525
6mto.pdb	6mto_HL_T_TH31L.pdb	-0.17670297622680664	1.0170999765396118
6mto.pdb	6mto_HL_T_TH31K.pdb	-0.3389752209186554	-0.9218999743461609
6mto.pdb	6mto_HL_T_TH31M.pdb	0.2777124345302582	1.0542999505996704
6mto.pdb	6mto_HL_T_TH31F.pdb	0.1453111469745636	-0.8986999988555908
6mto.pdb	6mto_HL_T_TH31P.pdb	-0.14919254183769226	-1.1123000383377075
6mto.pdb	6mto_HL_T_TH31S.pdb	-0.5441091060638428	-1.3795000314712524
6mto.pdb	6mto_HL_T_TH31W.pdb	0.09363618493080139	-1.2235000133514404
6mto.pdb	6mto_HL_T_TH31Y.pdb	-0.0850382149219513	-1.067199945449829
6mto.pdb	6mto_HL_T_TH31V.pdb	-0.2094440460205078	-0.14059999585151672
6mto.pdb	6mto_HL_T_YH32A.pdb	-0.2758491635322571	0.1834000051021576
6mto.pdb	6mto_HL_T_YH32R.pdb	-0.49196404218673706	0.20080000162124634
6mto.pdb	6mto_HL_T_YH32N.pdb	-0.4781746566295624	0.20409999787807465
6mto.pdb	6mto_HL_T_YH32D.pdb	-0.4093822240829468	0.4408000111579895
6mto.pdb	6mto_HL_T_YH32C.pdb	-0.3786858320236206	0.24979999661445618
6mto.pdb	6mto_HL_T_YH32Q.pdb	-0.6319080591201782	0.27559998631477356
6mto.pdb	6mto_HL_T_YH32E.pdb	-0.5655063390731812	0.7113000154495239
6mto.pdb	6mto_HL_T_YH32G.pdb	-0.4092106223106384	0.04039999842643738
6mto.pdb	6mto_HL_T_YH32H.pdb	-0.6332361698150635	0.29010000824928284
6mto.pdb	6mto_HL_T_YH32I.pdb	-0.566978931427002	0.12200000137090683
6mto.pdb	6mto_HL_T_YH32L.pdb	-0.8905470371246338	0.6678000092506409
6mto.pdb	6mto_HL_T_YH32K.pdb	-0.1868647336959839	-0.3546000123023987
6mto.pdb	6mto_HL_T_YH32M.pdb	0.6930880546569824	1.0605000257492065
6mto.pdb	6mto_HL_T_YH32F.pdb	-0.026124298572540283	0.4781999886035919
6mto.pdb	6mto_HL_T_YH32P.pdb	-0.5613334774971008	0.22300000488758087
6mto.pdb	6mto_HL_T_YH32S.pdb	-0.6016022562980652	0.11389999836683273
6mto.pdb	6mto_HL_T_YH32T.pdb	-0.537729024887085	0.2743000090122223
6mto.pdb	6mto_HL_T_YH32W.pdb	-0.0670703798532486	0.26100000739097595
6mto.pdb	6mto_HL_T_YH32V.pdb	-0.38683202862739563	0.1624000072479248
6mto.pdb	6mto_HL_T_TH33A.pdb	-0.47081291675567627	-0.047200001776218414
6mto.pdb	6mto_HL_T_TH33R.pdb	0.35681864619255066	0.1940000057220459
6mto.pdb	6mto_HL_T_TH33N.pdb	0.8451782464981079	-0.737500011920929
6mto.pdb	6mto_HL_T_TH33D.pdb	-1.9174175262451172	-1.9559999704360962
6mto.pdb	6mto_HL_T_TH33C.pdb	0.5282101631164551	0.13429999351501465
6mto.pdb	6mto_HL_T_TH33Q.pdb	-0.49583733081817627	-0.2930999994277954
6mto.pdb	6mto_HL_T_TH33E.pdb	-0.73450767993927	-0.28929999470710754
6mto.pdb	6mto_HL_T_TH33G.pdb	-0.004411429166793823	-0.3418000042438507
6mto.pdb	6mto_HL_T_TH33H.pdb	-0.5697702169418335	-0.45820000767707825
6mto.pdb	6mto_HL_T_TH33I.pdb	-0.5191217660903931	0.7135999798774719
6mto.pdb	6mto_HL_T_TH33L.pdb	0.04433315992355347	1.2289999723434448
6mto.pdb	6mto_HL_T_TH33K.pdb	0.269701212644577	0.13120000064373016
6mto.pdb	6mto_HL_T_TH33M.pdb	0.27005085349082947	0.6592000126838684
6mto.pdb	6mto_HL_T_TH33F.pdb	-1.4279134273529053	-2.1333999633789062
6mto.pdb	6mto_HL_T_TH33P.pdb	0.08663597702980042	0.38839998841285706
6mto.pdb	6mto_HL_T_TH33S.pdb	-0.6177997589111328	-0.5325999855995178
6mto.pdb	6mto_HL_T_TH33W.pdb	-13.420321464538574	-10.491399765014648
6mto.pdb	6mto_HL_T_TH33Y.pdb	-0.15712490677833557	-0.17030000686645508
6mto.pdb	6mto_HL_T_TH33V.pdb	0.08196541666984558	0.2865000069141388
6mto.pdb	6mto_HL_T_GH50A.pdb	-2.019110679626465	-0.8384000062942505
6mto.pdb	6mto_HL_T_GH50R.pdb	-3.3378477096557617	-1.1395000219345093
6mto.pdb	6mto_HL_T_GH50N.pdb	-0.5730723142623901	-3.2899999618530273
6mto.pdb	6mto_HL_T_GH50D.pdb	-3.849682092666626	-2.475399971008301
6mto.pdb	6mto_HL_T_GH50C.pdb	-2.5686941146850586	-1.1679999828338623
6mto.pdb	6mto_HL_T_GH50Q.pdb	-2.821533441543579	-1.4680999517440796
6mto.pdb	6mto_HL_T_GH50E.pdb	-2.9546141624450684	-1.3589999675750732
6mto.pdb	6mto_HL_T_GH50H.pdb	-0.8816254138946533	-3.0155999660491943
6mto.pdb	6mto_HL_T_GH50I.pdb	-0.5066075921058655	-2.7913999557495117
6mto.pdb	6mto_HL_T_GH50L.pdb	-3.646796703338623	-2.236799955368042
6mto.pdb	6mto_HL_T_GH50K.pdb	-3.2607038021087646	-1.989799976348877
6mto.pdb	6mto_HL_T_GH50M.pdb	-2.3346261978149414	-0.9890999794006348
6mto.pdb	6mto_HL_T_GH50F.pdb	-4.180814743041992	-1.4921000003814697
6mto.pdb	6mto_HL_T_GH50P.pdb	-2.777513027191162	-1.785599946975708
6mto.pdb	6mto_HL_T_GH50S.pdb	-2.7015469074249268	-1.7625000476837158
6mto.pdb	6mto_HL_T_GH50T.pdb	-1.3666465282440186	-2.7946999073028564
6mto.pdb	6mto_HL_T_GH50W.pdb	-4.387612342834473	-1.626099944114685
6mto.pdb	6mto_HL_T_GH50Y.pdb	-4.204154968261719	-1.6176999807357788
6mto.pdb	6mto_HL_T_GH50V.pdb	-0.2941027283668518	-3.0511999130249023
6mto.pdb	6mto_HL_T_IH51A.pdb	0.07096204161643982	-0.31279999017715454
6mto.pdb	6mto_HL_T_IH51R.pdb	-0.38680142164230347	-0.11079999804496765
6mto.pdb	6mto_HL_T_IH51N.pdb	-0.4272242784500122	-0.6420000195503235
6mto.pdb	6mto_HL_T_IH51D.pdb	-0.509170413017273	0.023099999874830246
6mto.pdb	6mto_HL_T_IH51C.pdb	-0.07139839231967926	-0.3102000057697296
6mto.pdb	6mto_HL_T_IH51Q.pdb	-0.5392172336578369	-0.07270000129938126
6mto.pdb	6mto_HL_T_IH51E.pdb	-0.6767383813858032	-0.25369998812675476
6mto.pdb	6mto_HL_T_IH51G.pdb	0.1011362373828888	-0.34790000319480896
6mto.pdb	6mto_HL_T_IH51H.pdb	-0.5146507024765015	-0.15199999511241913
6mto.pdb	6mto_HL_T_IH51L.pdb	-0.1775578260421753	-0.18729999661445618
6mto.pdb	6mto_HL_T_IH51K.pdb	-0.3499285578727722	0.04600000008940697
6mto.pdb	6mto_HL_T_IH51M.pdb	-0.16721753776073456	-0.07540000230073929
6mto.pdb	6mto_HL_T_IH51F.pdb	-0.33992546796798706	-0.4609000086784363
6mto.pdb	6mto_HL_T_IH51P.pdb	-0.2190081775188446	-0.186599999666214
6mto.pdb	6mto_HL_T_IH51S.pdb	-0.2088911533355713	-0.07069999724626541
6mto.pdb	6mto_HL_T_IH51T.pdb	-0.10172391682863235	-0.6672000288963318
6mto.pdb	6mto_HL_T_IH51W.pdb	-0.6139712929725647	-0.4034999907016754
6mto.pdb	6mto_HL_T_IH51Y.pdb	-0.7904939651489258	-0.5767999887466431
6mto.pdb	6mto_HL_T_IH51V.pdb	0.13274499773979187	-0.02329999953508377
6mto.pdb	6mto_HL_T_IH52A.pdb	-0.4753965139389038	-2.550600051879883
6mto.pdb	6mto_HL_T_IH52R.pdb	-1.2790405750274658	1.0216000080108643
6mto.pdb	6mto_HL_T_IH52N.pdb	-0.3932061493396759	-1.5820000171661377
6mto.pdb	6mto_HL_T_IH52D.pdb	-0.7415386438369751	-1.8880000114440918
6mto.pdb	6mto_HL_T_IH52C.pdb	-0.4354812204837799	-2.051100015640259
6mto.pdb	6mto_HL_T_IH52Q.pdb	-0.12888877093791962	-0.9997000098228455
6mto.pdb	6mto_HL_T_IH52E.pdb	-0.9988633394241333	-1.4256999492645264
6mto.pdb	6mto_HL_T_IH52G.pdb	-0.4838547706604004	-2.7267000675201416
6mto.pdb	6mto_HL_T_IH52H.pdb	-0.6227938532829285	-2.001800060272217
6mto.pdb	6mto_HL_T_IH52L.pdb	-0.25939223170280457	-0.7311999797821045
6mto.pdb	6mto_HL_T_IH52K.pdb	-0.5343151092529297	-1.2233999967575073
6mto.pdb	6mto_HL_T_IH52M.pdb	-0.06142522394657135	-0.3481000065803528
6mto.pdb	6mto_HL_T_IH52F.pdb	-0.6819049119949341	-0.6779000163078308
6mto.pdb	6mto_HL_T_IH52P.pdb	-2.430410385131836	-2.9446001052856445
6mto.pdb	6mto_HL_T_IH52S.pdb	-0.3778418302536011	-2.528599977493286
6mto.pdb	6mto_HL_T_IH52T.pdb	-0.4551223814487457	-1.99399995803833
6mto.pdb	6mto_HL_T_IH52W.pdb	-5.657358169555664	-5.749100208282471
6mto.pdb	6mto_HL_T_IH52Y.pdb	-4.172111511230469	-5.316999912261963
6mto.pdb	6mto_HL_T_IH52V.pdb	-0.5709429979324341	-0.7768999934196472
6mto.pdb	6mto_HL_T_LH54A.pdb	-0.6095153093338013	-1.8776999711990356
6mto.pdb	6mto_HL_T_LH54R.pdb	-0.8850029706954956	-0.42010000348091125
6mto.pdb	6mto_HL_T_LH54N.pdb	-1.0484362840652466	-1.8617000579833984
6mto.pdb	6mto_HL_T_LH54D.pdb	-1.225351333618164	-2.6816000938415527
6mto.pdb	6mto_HL_T_LH54C.pdb	-0.6651585102081299	-1.3704999685287476
6mto.pdb	6mto_HL_T_LH54Q.pdb	-0.8005032539367676	-1.4016000032424927
6mto.pdb	6mto_HL_T_LH54E.pdb	-1.0849734544754028	-2.3203001022338867
6mto.pdb	6mto_HL_T_LH54G.pdb	-0.675874650478363	-1.993499994277954
6mto.pdb	6mto_HL_T_LH54H.pdb	-0.6540936231613159	-1.492900013923645
6mto.pdb	6mto_HL_T_LH54I.pdb	-0.33904629945755005	-0.33149999380111694
6mto.pdb	6mto_HL_T_LH54K.pdb	-0.35161733627319336	-0.675599992275238
6mto.pdb	6mto_HL_T_LH54M.pdb	0.17734423279762268	0.8036999702453613
6mto.pdb	6mto_HL_T_LH54F.pdb	0.6236639022827148	-0.42419999837875366
6mto.pdb	6mto_HL_T_LH54P.pdb	-0.5623315572738647	-1.9463000297546387
6mto.pdb	6mto_HL_T_LH54S.pdb	-0.9115047454833984	-2.11899995803833
6mto.pdb	6mto_HL_T_LH54T.pdb	-0.8355367183685303	-1.5485999584197998
6mto.pdb	6mto_HL_T_LH54W.pdb	-0.006080031394958496	-0.15029999613761902
6mto.pdb	6mto_HL_T_LH54Y.pdb	-0.8355588912963867	-1.0543999671936035
6mto.pdb	6mto_HL_T_LH54V.pdb	-0.352275550365448	-0.7878999710083008
6mto.pdb	6mto_HL_T_LH55A.pdb	-0.7928733825683594	-2.68969988822937
6mto.pdb	6mto_HL_T_LH55R.pdb	-3.6907691955566406	-2.6640000343322754
6mto.pdb	6mto_HL_T_LH55N.pdb	-1.3886111974716187	-2.7822999954223633
6mto.pdb	6mto_HL_T_LH55D.pdb	-1.896321177482605	-3.0520999431610107
6mto.pdb	6mto_HL_T_LH55C.pdb	-0.5314263105392456	-2.0237998962402344
6mto.pdb	6mto_HL_T_LH55Q.pdb	-1.341604471206665	-2.5524001121520996
6mto.pdb	6mto_HL_T_LH55E.pdb	-1.2843608856201172	-2.938999891281128
6mto.pdb	6mto_HL_T_LH55G.pdb	-0.8900349140167236	-3.197499990463257
6mto.pdb	6mto_HL_T_LH55H.pdb	-1.5779014825820923	-2.504300117492676
6mto.pdb	6mto_HL_T_LH55I.pdb	-2.629333019256592	-2.547499895095825
6mto.pdb	6mto_HL_T_LH55K.pdb	-1.3114863634109497	-2.981600046157837
6mto.pdb	6mto_HL_T_LH55M.pdb	0.21712514758110046	0.45910000801086426
6mto.pdb	6mto_HL_T_LH55F.pdb	-0.5120992660522461	0.036400001496076584
6mto.pdb	6mto_HL_T_LH55P.pdb	-0.4044492244720459	-2.52810001373291
6mto.pdb	6mto_HL_T_LH55S.pdb	-0.5995484590530396	-3.125
6mto.pdb	6mto_HL_T_LH55T.pdb	-0.4557986557483673	-1.8274999856948853
6mto.pdb	6mto_HL_T_LH55W.pdb	-2.412062883377075	-0.4471000134944916
6mto.pdb	6mto_HL_T_LH55Y.pdb	-1.4634137153625488	-0.41449999809265137
6mto.pdb	6mto_HL_T_LH55V.pdb	-2.7433054447174072	-2.9732000827789307
6mto.pdb	6mto_HL_T_LH57A.pdb	-0.6254171133041382	-2.062999963760376
6mto.pdb	6mto_HL_T_LH57R.pdb	-1.6611632108688354	-1.0432000160217285
6mto.pdb	6mto_HL_T_LH57N.pdb	-1.3024330139160156	-1.0989999771118164
6mto.pdb	6mto_HL_T_LH57D.pdb	-0.20955583453178406	-1.3559000492095947
6mto.pdb	6mto_HL_T_LH57C.pdb	-1.6231540441513062	-1.7666000127792358
6mto.pdb	6mto_HL_T_LH57Q.pdb	-1.1483956575393677	-1.6523000001907349
6mto.pdb	6mto_HL_T_LH57E.pdb	-1.2071666717529297	-2.9839999675750732
6mto.pdb	6mto_HL_T_LH57G.pdb	-0.6734429597854614	-2.4082000255584717
6mto.pdb	6mto_HL_T_LH57H.pdb	-1.0160653591156006	-1.0579999685287476
6mto.pdb	6mto_HL_T_LH57I.pdb	-1.2769110202789307	-0.684499979019165
6mto.pdb	6mto_HL_T_LH57K.pdb	-0.3929033577442169	-0.38429999351501465
6mto.pdb	6mto_HL_T_LH57M.pdb	0.3018721640110016	0.11670000106096268
6mto.pdb	6mto_HL_T_LH57F.pdb	0.34395912289619446	0.491100013256073
6mto.pdb	6mto_HL_T_LH57P.pdb	-0.7365479469299316	-2.474100112915039
6mto.pdb	6mto_HL_T_LH57S.pdb	-0.6347303986549377	-1.5145000219345093
6mto.pdb	6mto_HL_T_LH57T.pdb	-0.3909130096435547	-0.8253999948501587
6mto.pdb	6mto_HL_T_LH57W.pdb	-1.872405767440796	-0.7580999732017517
6mto.pdb	6mto_HL_T_LH57Y.pdb	0.7480936050415039	0.6554999947547913
6mto.pdb	6mto_HL_T_LH57V.pdb	-0.4591527283191681	-0.6787999868392944
6mto.pdb	6mto_HL_T_PH58A.pdb	-0.3374152183532715	-0.08659999817609787
6mto.pdb	6mto_HL_T_PH58R.pdb	-0.8550122976303101	-0.2581999897956848
6mto.pdb	6mto_HL_T_PH58N.pdb	-0.6371299028396606	-0.15620000660419464
6mto.pdb	6mto_HL_T_PH58D.pdb	-0.8997958898544312	-0.3107999861240387
6mto.pdb	6mto_HL_T_PH58C.pdb	-0.4329572319984436	-0.12700000405311584
6mto.pdb	6mto_HL_T_PH58Q.pdb	-0.8082022666931152	-0.09149999916553497
6mto.pdb	6mto_HL_T_PH58E.pdb	-0.8592413663864136	-0.12919999659061432
6mto.pdb	6mto_HL_T_PH58G.pdb	-0.1110260859131813	-0.04780000075697899
6mto.pdb	6mto_HL_T_PH58H.pdb	-0.6125530004501343	-0.3345000147819519
6mto.pdb	6mto_HL_T_PH58I.pdb	-0.8622312545776367	-0.15850000083446503
6mto.pdb	6mto_HL_T_PH58L.pdb	-0.7740516662597656	-0.051500000059604645
6mto.pdb	6mto_HL_T_PH58K.pdb	-0.4346829652786255	-1.1117000579833984
6mto.pdb	6mto_HL_T_PH58M.pdb	-0.33891886472702026	-0.18000000715255737
6mto.pdb	6mto_HL_T_PH58F.pdb	-0.4855515658855438	-0.40070000290870667
6mto.pdb	6mto_HL_T_PH58S.pdb	-0.4942944645881653	-0.17820000648498535
6mto.pdb	6mto_HL_T_PH58T.pdb	-0.4719133675098419	0.05469999834895134
6mto.pdb	6mto_HL_T_PH58W.pdb	-0.05146895349025726	0.20919999480247498
6mto.pdb	6mto_HL_T_PH58Y.pdb	-0.5719879865646362	-0.18199999630451202
6mto.pdb	6mto_HL_T_PH58V.pdb	-0.7961691617965698	-0.05900000035762787
6mto.pdb	6mto_HL_T_NH59A.pdb	0.05368727445602417	-0.5952000021934509
6mto.pdb	6mto_HL_T_NH59R.pdb	-0.10136646032333374	0.1395999938249588
6mto.pdb	6mto_HL_T_NH59D.pdb	-0.6668061017990112	-1.2763999700546265
6mto.pdb	6mto_HL_T_NH59C.pdb	-0.2527916431427002	-0.4106999933719635
6mto.pdb	6mto_HL_T_NH59Q.pdb	-0.15876178443431854	0.03799999877810478
6mto.pdb	6mto_HL_T_NH59E.pdb	-0.5613565444946289	-0.6541000008583069
6mto.pdb	6mto_HL_T_NH59G.pdb	-0.1312485635280609	-1.4693000316619873
6mto.pdb	6mto_HL_T_NH59H.pdb	-0.25535154342651367	-0.7501000165939331
6mto.pdb	6mto_HL_T_NH59I.pdb	-0.512647807598114	-0.15279999375343323
6mto.pdb	6mto_HL_T_NH59L.pdb	0.36065176129341125	0.4602000117301941
6mto.pdb	6mto_HL_T_NH59K.pdb	-0.31080785393714905	-0.12219999730587006
6mto.pdb	6mto_HL_T_NH59M.pdb	0.0891386866569519	0.0044999998062849045
6mto.pdb	6mto_HL_T_NH59F.pdb	0.5033611059188843	-0.1185000017285347
6mto.pdb	6mto_HL_T_NH59P.pdb	-0.24713587760925293	-3.917099952697754
6mto.pdb	6mto_HL_T_NH59S.pdb	-0.2300499826669693	-1.187000036239624
6mto.pdb	6mto_HL_T_NH59T.pdb	-2.8687033653259277	-1.6308000087738037
6mto.pdb	6mto_HL_T_NH59W.pdb	0.5199034214019775	0.3995000123977661
6mto.pdb	6mto_HL_T_NH59Y.pdb	-1.318971872329712	-0.6784999966621399
6mto.pdb	6mto_HL_T_NH59V.pdb	-0.4246080219745636	-0.0031999999191612005
6mto.pdb	6mto_HL_T_TH74A.pdb	0.06527477502822876	0.24860000610351562
6mto.pdb	6mto_HL_T_TH74R.pdb	-0.3649207353591919	0.816100001335144
6mto.pdb	6mto_HL_T_TH74N.pdb	-0.09398077428340912	0.4415000081062317
6mto.pdb	6mto_HL_T_TH74D.pdb	-0.23959210515022278	-0.013100000098347664
6mto.pdb	6mto_HL_T_TH74C.pdb	-0.23719438910484314	0.4586000144481659
6mto.pdb	6mto_HL_T_TH74Q.pdb	0.0010443329811096191	0.28850001096725464
6mto.pdb	6mto_HL_T_TH74E.pdb	-0.2978438138961792	-0.34310001134872437
6mto.pdb	6mto_HL_T_TH74G.pdb	-0.13097834587097168	0.3970000147819519
6mto.pdb	6mto_HL_T_TH74H.pdb	-0.2513284981250763	0.37779998779296875
6mto.pdb	6mto_HL_T_TH74I.pdb	0.04836224019527435	0.48590001463890076
6mto.pdb	6mto_HL_T_TH74L.pdb	0.0738210678100586	0.5756999850273132
6mto.pdb	6mto_HL_T_TH74K.pdb	-0.06639993190765381	0.7659000158309937
6mto.pdb	6mto_HL_T_TH74M.pdb	0.30314716696739197	0.4587000012397766
6mto.pdb	6mto_HL_T_TH74F.pdb	-0.16117896139621735	0.42739999294281006
6mto.pdb	6mto_HL_T_TH74P.pdb	0.22338637709617615	0.5037000179290771
6mto.pdb	6mto_HL_T_TH74S.pdb	0.27565404772758484	0.32829999923706055
6mto.pdb	6mto_HL_T_TH74W.pdb	-0.27720919251441956	0.7365999817848206
6mto.pdb	6mto_HL_T_TH74Y.pdb	-0.3383253514766693	0.11800000071525574
6mto.pdb	6mto_HL_T_TH74V.pdb	0.05381669104099274	0.3569999933242798
6mto.pdb	6mto_HL_T_EH99A.pdb	0.2532024383544922	-0.04769999906420708
6mto.pdb	6mto_HL_T_EH99R.pdb	0.04060642421245575	-0.10199999809265137
6mto.pdb	6mto_HL_T_EH99N.pdb	0.05711328983306885	0.46889999508857727
6mto.pdb	6mto_HL_T_EH99D.pdb	0.7073906660079956	0.3230000138282776
6mto.pdb	6mto_HL_T_EH99C.pdb	0.06993746757507324	0.02160000056028366
6mto.pdb	6mto_HL_T_EH99Q.pdb	-0.04993849992752075	-0.11840000003576279
6mto.pdb	6mto_HL_T_EH99G.pdb	0.3499300181865692	-0.5990999937057495
6mto.pdb	6mto_HL_T_EH99H.pdb	0.4076310694217682	-0.8867999911308289
6mto.pdb	6mto_HL_T_EH99I.pdb	0.06016668677330017	0.6913999915122986
6mto.pdb	6mto_HL_T_EH99L.pdb	0.24095866084098816	0.39340001344680786
6mto.pdb	6mto_HL_T_EH99K.pdb	0.3077739179134369	-0.07419999688863754
6mto.pdb	6mto_HL_T_EH99M.pdb	0.15411418676376343	0.31679999828338623
6mto.pdb	6mto_HL_T_EH99F.pdb	-1.4183069467544556	-0.8129000067710876
6mto.pdb	6mto_HL_T_EH99P.pdb	0.14072763919830322	-2.605600118637085
6mto.pdb	6mto_HL_T_EH99S.pdb	0.08541646599769592	-0.10620000213384628
6mto.pdb	6mto_HL_T_EH99T.pdb	-0.03274326026439667	-0.03759999945759773
6mto.pdb	6mto_HL_T_EH99W.pdb	-0.48659592866897583	-0.01720000058412552
6mto.pdb	6mto_HL_T_EH99Y.pdb	-0.6426818370819092	-0.6395999789237976
6mto.pdb	6mto_HL_T_EH99V.pdb	0.3908235728740692	-0.7796000242233276
6mto.pdb	6mto_HL_T_FH104A.pdb	-0.16245439648628235	0.7210999727249146
6mto.pdb	6mto_HL_T_FH104R.pdb	-0.3853255808353424	0.7433000206947327
6mto.pdb	6mto_HL_T_FH104N.pdb	-0.3985571563243866	1.0987000465393066
6mto.pdb	6mto_HL_T_FH104D.pdb	-0.5999149680137634	0.6819999814033508
6mto.pdb	6mto_HL_T_FH104C.pdb	-0.3647676706314087	-0.008200000040233135
6mto.pdb	6mto_HL_T_FH104Q.pdb	-0.45515426993370056	0.12460000067949295
6mto.pdb	6mto_HL_T_FH104E.pdb	-0.580878734588623	0.12460000067949295
6mto.pdb	6mto_HL_T_FH104G.pdb	-0.18707671761512756	0.8367000222206116
6mto.pdb	6mto_HL_T_FH104H.pdb	-0.14265501499176025	0.820900022983551
6mto.pdb	6mto_HL_T_FH104I.pdb	-0.32394862174987793	1.0961999893188477
6mto.pdb	6mto_HL_T_FH104L.pdb	-0.33764171600341797	0.21889999508857727
6mto.pdb	6mto_HL_T_FH104K.pdb	-0.2800261080265045	0.5738000273704529
6mto.pdb	6mto_HL_T_FH104M.pdb	-0.03272734582424164	0.4643999934196472
6mto.pdb	6mto_HL_T_FH104P.pdb	-0.7363661527633667	0.6761999726295471
6mto.pdb	6mto_HL_T_FH104S.pdb	-0.5052691102027893	0.703499972820282
6mto.pdb	6mto_HL_T_FH104T.pdb	-0.4098121225833893	0.5401999950408936
6mto.pdb	6mto_HL_T_FH104W.pdb	-0.28340548276901245	0.2076999992132187
6mto.pdb	6mto_HL_T_FH104Y.pdb	-0.4661651849746704	-0.01590000092983246
6mto.pdb	6mto_HL_T_FH104V.pdb	-0.06518334150314331	-0.1761000007390976
6mto.pdb	6mto_HL_T_GH105A.pdb	-0.14352256059646606	0.13330000638961792
6mto.pdb	6mto_HL_T_GH105R.pdb	-0.4535576403141022	0.024399999529123306
6mto.pdb	6mto_HL_T_GH105N.pdb	-0.303205668926239	0.06769999861717224
6mto.pdb	6mto_HL_T_GH105D.pdb	-0.5992218255996704	0.26269999146461487
6mto.pdb	6mto_HL_T_GH105C.pdb	-0.10925161838531494	-0.0066999997943639755
6mto.pdb	6mto_HL_T_GH105Q.pdb	-0.36212265491485596	-0.05820000171661377
6mto.pdb	6mto_HL_T_GH105E.pdb	-0.682547926902771	0.1145000010728836
6mto.pdb	6mto_HL_T_GH105H.pdb	-0.195829376578331	0.050700001418590546
6mto.pdb	6mto_HL_T_GH105I.pdb	-0.4915868639945984	-0.23810000717639923
6mto.pdb	6mto_HL_T_GH105L.pdb	-0.037150487303733826	0.03500000014901161
6mto.pdb	6mto_HL_T_GH105K.pdb	-0.27643609046936035	0.0421999990940094
6mto.pdb	6mto_HL_T_GH105M.pdb	0.10661348700523376	0.06469999998807907
6mto.pdb	6mto_HL_T_GH105F.pdb	-0.07257267832756042	0.06809999793767929
6mto.pdb	6mto_HL_T_GH105P.pdb	-0.4433625340461731	0.3156000077724457
6mto.pdb	6mto_HL_T_GH105S.pdb	-0.5185271501541138	-0.01489999983459711
6mto.pdb	6mto_HL_T_GH105T.pdb	-0.17216138541698456	0.04309999942779541
6mto.pdb	6mto_HL_T_GH105W.pdb	-0.05445334315299988	0.10130000114440918
6mto.pdb	6mto_HL_T_GH105Y.pdb	-0.2233162224292755	-0.004999999888241291
6mto.pdb	6mto_HL_T_GH105V.pdb	-0.2914603650569916	-0.07479999959468842
6mto.pdb	6mto_HL_T_KH106A.pdb	-0.27260541915893555	-1.9381999969482422
6mto.pdb	6mto_HL_T_KH106R.pdb	0.023577988147735596	-1.5448999404907227
6mto.pdb	6mto_HL_T_KH106N.pdb	-0.8247392177581787	-2.588200092315674
6mto.pdb	6mto_HL_T_KH106D.pdb	-0.6414987444877625	-2.9268999099731445
6mto.pdb	6mto_HL_T_KH106C.pdb	-0.7016388177871704	-2.1005001068115234
6mto.pdb	6mto_HL_T_KH106Q.pdb	-0.7610659599304199	-1.8708000183105469
6mto.pdb	6mto_HL_T_KH106E.pdb	-1.618059515953064	-3.1210999488830566
6mto.pdb	6mto_HL_T_KH106G.pdb	-0.4161801040172577	-2.996000051498413
6mto.pdb	6mto_HL_T_KH106H.pdb	-1.4462066888809204	-2.856300115585327
6mto.pdb	6mto_HL_T_KH106I.pdb	-0.6751973032951355	-2.112600088119507
6mto.pdb	6mto_HL_T_KH106L.pdb	-0.12004126608371735	-1.1513999700546265
6mto.pdb	6mto_HL_T_KH106M.pdb	0.09905558824539185	-0.9164999723434448
6mto.pdb	6mto_HL_T_KH106F.pdb	-0.9982445240020752	-2.4326000213623047
6mto.pdb	6mto_HL_T_KH106P.pdb	-1.2774449586868286	-2.564199924468994
6mto.pdb	6mto_HL_T_KH106S.pdb	-0.6444383263587952	-2.670099973678589
6mto.pdb	6mto_HL_T_KH106T.pdb	-1.181000828742981	-3.072700023651123
6mto.pdb	6mto_HL_T_KH106W.pdb	-2.803901195526123	-3.302999973297119
6mto.pdb	6mto_HL_T_KH106Y.pdb	-1.0348457098007202	-2.3036999702453613
6mto.pdb	6mto_HL_T_KH106V.pdb	-0.6135748028755188	-1.9043999910354614
6mto.pdb	6mto_HL_T_PH107A.pdb	-0.15540547668933868	-0.8069999814033508
6mto.pdb	6mto_HL_T_PH107R.pdb	-5.262635707855225	-6.054299831390381
6mto.pdb	6mto_HL_T_PH107N.pdb	-3.6619374752044678	-5.510799884796143
6mto.pdb	6mto_HL_T_PH107D.pdb	-3.4751169681549072	-5.03980016708374
6mto.pdb	6mto_HL_T_PH107C.pdb	-0.7147761583328247	-2.0794999599456787
6mto.pdb	6mto_HL_T_PH107Q.pdb	-3.1957154273986816	-2.6591999530792236
6mto.pdb	6mto_HL_T_PH107E.pdb	-2.96189284324646	-2.9554998874664307
6mto.pdb	6mto_HL_T_PH107G.pdb	-0.834775447845459	-2.3006999492645264
6mto.pdb	6mto_HL_T_PH107H.pdb	-6.440779209136963	-8.58180046081543
6mto.pdb	6mto_HL_T_PH107I.pdb	-2.9830322265625	-3.658600091934204
6mto.pdb	6mto_HL_T_PH107L.pdb	-2.1330206394195557	-1.3323999643325806
6mto.pdb	6mto_HL_T_PH107K.pdb	-0.47191140055656433	-3.0543999671936035
6mto.pdb	6mto_HL_T_PH107M.pdb	-3.487070322036743	-3.702399969100952
6mto.pdb	6mto_HL_T_PH107F.pdb	-2.088554859161377	-2.9070000648498535
6mto.pdb	6mto_HL_T_PH107S.pdb	-0.5582616925239563	-2.769700050354004
6mto.pdb	6mto_HL_T_PH107T.pdb	-0.37882912158966064	-1.7551000118255615
6mto.pdb	6mto_HL_T_PH107W.pdb	-22.865514755249023	-20.350439071655273
6mto.pdb	6mto_HL_T_PH107Y.pdb	-4.066373348236084	-4.81790018081665
6mto.pdb	6mto_HL_T_PH107V.pdb	-0.7328436374664307	-0.4088999927043915
6mto.pdb	6mto_HL_T_FT50A.pdb	-0.31237417459487915	-0.164000004529953
6mto.pdb	6mto_HL_T_FT50R.pdb	-0.45808354020118713	0.6582000255584717
6mto.pdb	6mto_HL_T_FT50N.pdb	-0.22492098808288574	-0.1746000051498413
6mto.pdb	6mto_HL_T_FT50D.pdb	-0.6344753503799438	-0.5782999992370605
6mto.pdb	6mto_HL_T_FT50C.pdb	-0.3614047169685364	-0.24310000240802765
6mto.pdb	6mto_HL_T_FT50Q.pdb	-0.8517361879348755	-0.43130001425743103
6mto.pdb	6mto_HL_T_FT50E.pdb	-0.7914514541625977	-0.8172000050544739
6mto.pdb	6mto_HL_T_FT50G.pdb	-0.35645174980163574	-0.2718999981880188
6mto.pdb	6mto_HL_T_FT50H.pdb	-0.4339064955711365	0.1111999973654747
6mto.pdb	6mto_HL_T_FT50I.pdb	-0.7483023405075073	-0.614300012588501
6mto.pdb	6mto_HL_T_FT50L.pdb	0.033590495586395264	0.26440000534057617
6mto.pdb	6mto_HL_T_FT50K.pdb	-0.229416623711586	-0.094200000166893
6mto.pdb	6mto_HL_T_FT50M.pdb	0.014254122972488403	0.35910001397132874
6mto.pdb	6mto_HL_T_FT50P.pdb	-0.34046000242233276	-0.23880000412464142
6mto.pdb	6mto_HL_T_FT50S.pdb	-0.5291897058486938	-0.2962999939918518
6mto.pdb	6mto_HL_T_FT50T.pdb	-0.4403797686100006	-0.43309998512268066
6mto.pdb	6mto_HL_T_FT50W.pdb	0.183185875415802	0.7440000176429749
6mto.pdb	6mto_HL_T_FT50Y.pdb	-0.4660857319831848	-0.016200000420212746
6mto.pdb	6mto_HL_T_FT50V.pdb	-0.7342665195465088	-0.5996000170707703
6mto.pdb	6mto_HL_T_HT65A.pdb	-0.07654836773872375	-1.3069000244140625
6mto.pdb	6mto_HL_T_HT65R.pdb	-0.592747688293457	-0.15189999341964722
6mto.pdb	6mto_HL_T_HT65N.pdb	-0.39178141951560974	-0.9384999871253967
6mto.pdb	6mto_HL_T_HT65D.pdb	-0.5189929008483887	-1.7839000225067139
6mto.pdb	6mto_HL_T_HT65C.pdb	-0.20018574595451355	-0.8145999908447266
6mto.pdb	6mto_HL_T_HT65Q.pdb	-0.6759196519851685	-0.6710000038146973
6mto.pdb	6mto_HL_T_HT65E.pdb	-0.9461987018585205	-1.6720000505447388
6mto.pdb	6mto_HL_T_HT65G.pdb	-0.15051116049289703	-1.2777999639511108
6mto.pdb	6mto_HL_T_HT65I.pdb	-0.06405346095561981	-0.552299976348877
6mto.pdb	6mto_HL_T_HT65L.pdb	0.07506322860717773	0.3425999879837036
6mto.pdb	6mto_HL_T_HT65K.pdb	-0.6550189256668091	-0.8657000064849854
6mto.pdb	6mto_HL_T_HT65M.pdb	0.6581344604492188	0.5496000051498413
6mto.pdb	6mto_HL_T_HT65F.pdb	0.7342071533203125	1.135599970817566
6mto.pdb	6mto_HL_T_HT65P.pdb	-0.16177436709403992	-0.9606000185012817
6mto.pdb	6mto_HL_T_HT65S.pdb	-0.25960439443588257	-1.3664000034332275
6mto.pdb	6mto_HL_T_HT65T.pdb	-0.29518723487854004	-0.45739999413490295
6mto.pdb	6mto_HL_T_HT65W.pdb	-2.171820878982544	0.4440999925136566
6mto.pdb	6mto_HL_T_HT65Y.pdb	-2.101590871810913	-0.5274999737739563
6mto.pdb	6mto_HL_T_HT65V.pdb	-0.03970903158187866	-0.6254000067710876
6mto.pdb	6mto_HL_T_TT66A.pdb	-0.03899073600769043	0.027899999171495438
6mto.pdb	6mto_HL_T_TT66R.pdb	-0.9197440147399902	-0.5142999887466431
6mto.pdb	6mto_HL_T_TT66N.pdb	-0.48126649856567383	0.05770000070333481
6mto.pdb	6mto_HL_T_TT66D.pdb	-0.41731178760528564	-0.6873000264167786
6mto.pdb	6mto_HL_T_TT66C.pdb	-0.26809805631637573	0.020099999383091927
6mto.pdb	6mto_HL_T_TT66Q.pdb	-0.4255784749984741	0.20260000228881836
6mto.pdb	6mto_HL_T_TT66E.pdb	-1.004448413848877	0.00019999999494757503
6mto.pdb	6mto_HL_T_TT66G.pdb	-0.031571805477142334	0.011599999852478504
6mto.pdb	6mto_HL_T_TT66H.pdb	-0.6454684734344482	-0.04879999905824661
6mto.pdb	6mto_HL_T_TT66I.pdb	-0.4481523334980011	0.026499999687075615
6mto.pdb	6mto_HL_T_TT66L.pdb	-0.513564944267273	0.08129999786615372
6mto.pdb	6mto_HL_T_TT66K.pdb	-0.42156797647476196	-0.412200003862381
6mto.pdb	6mto_HL_T_TT66M.pdb	-0.05478602647781372	-0.06469999998807907
6mto.pdb	6mto_HL_T_TT66F.pdb	-0.6754664182662964	-0.0272000003606081
6mto.pdb	6mto_HL_T_TT66P.pdb	-0.1249283105134964	0.21940000355243683
6mto.pdb	6mto_HL_T_TT66S.pdb	-0.12860900163650513	0.0828000009059906
6mto.pdb	6mto_HL_T_TT66W.pdb	-1.209235668182373	-0.17159999907016754
6mto.pdb	6mto_HL_T_TT66Y.pdb	-1.0762780904769897	-0.3292999863624573
6mto.pdb	6mto_HL_T_TT66V.pdb	-0.2992032766342163	-0.1386999934911728
6mto.pdb	6mto_HL_T_AT90R.pdb	-6.472034931182861	-3.765199899673462
6mto.pdb	6mto_HL_T_AT90N.pdb	-1.1911159753799438	-1.4615999460220337
6mto.pdb	6mto_HL_T_AT90D.pdb	-0.5158431529998779	-2.7416999340057373
6mto.pdb	6mto_HL_T_AT90C.pdb	-0.20056289434432983	0.32199999690055847
6mto.pdb	6mto_HL_T_AT90Q.pdb	-1.4517734050750732	-1.2063000202178955
6mto.pdb	6mto_HL_T_AT90E.pdb	-1.60997474193573	-2.2727999687194824
6mto.pdb	6mto_HL_T_AT90G.pdb	-0.31791460514068604	-0.5095999836921692
6mto.pdb	6mto_HL_T_AT90H.pdb	-8.018721580505371	-4.892300128936768
6mto.pdb	6mto_HL_T_AT90I.pdb	-0.25930988788604736	1.0125000476837158
6mto.pdb	6mto_HL_T_AT90L.pdb	-2.0678179264068604	-1.407099962234497
6mto.pdb	6mto_HL_T_AT90K.pdb	-5.046645164489746	-2.5009000301361084
6mto.pdb	6mto_HL_T_AT90M.pdb	-2.1354196071624756	-1.159000039100647
6mto.pdb	6mto_HL_T_AT90F.pdb	-4.413017272949219	-2.3162999153137207
6mto.pdb	6mto_HL_T_AT90P.pdb	-0.28831493854522705	-0.25440001487731934
6mto.pdb	6mto_HL_T_AT90S.pdb	-0.875670313835144	-0.3366999924182892
6mto.pdb	6mto_HL_T_AT90T.pdb	0.04512938857078552	0.22579999268054962
6mto.pdb	6mto_HL_T_AT90W.pdb	-4.775140285491943	-3.0966999530792236
6mto.pdb	6mto_HL_T_AT90Y.pdb	-4.7487263679504395	-2.4818999767303467
6mto.pdb	6mto_HL_T_AT90V.pdb	-0.15754780173301697	0.9563000202178955
6mto.pdb	6mto_HL_T_GT91A.pdb	-0.1767481118440628	-0.9696999788284302
6mto.pdb	6mto_HL_T_GT91R.pdb	-0.4234628677368164	0.7459999918937683
6mto.pdb	6mto_HL_T_GT91N.pdb	-0.9532127380371094	-0.4724999964237213
6mto.pdb	6mto_HL_T_GT91D.pdb	-1.4529385566711426	-1.1474000215530396
6mto.pdb	6mto_HL_T_GT91C.pdb	0.05853593349456787	0.4300999939441681
6mto.pdb	6mto_HL_T_GT91Q.pdb	-0.6666213274002075	0.4138000011444092
6mto.pdb	6mto_HL_T_GT91E.pdb	-0.9033443927764893	-0.2847999930381775
6mto.pdb	6mto_HL_T_GT91H.pdb	-0.1700793206691742	0.46369999647140503
6mto.pdb	6mto_HL_T_GT91I.pdb	-1.188708782196045	0.6319000124931335
6mto.pdb	6mto_HL_T_GT91L.pdb	-1.7152588367462158	0.5708000063896179
6mto.pdb	6mto_HL_T_GT91K.pdb	-0.2346702665090561	1.1190999746322632
6mto.pdb	6mto_HL_T_GT91M.pdb	0.2028363049030304	1.7457000017166138
6mto.pdb	6mto_HL_T_GT91F.pdb	-0.441903293132782	0.22869999706745148
6mto.pdb	6mto_HL_T_GT91P.pdb	-0.6714483499526978	0.05909999832510948
6mto.pdb	6mto_HL_T_GT91S.pdb	-0.23962852358818054	-0.20479999482631683
6mto.pdb	6mto_HL_T_GT91T.pdb	-0.8556746244430542	-0.8159000277519226
6mto.pdb	6mto_HL_T_GT91W.pdb	-0.42706653475761414	-0.32499998807907104
6mto.pdb	6mto_HL_T_GT91Y.pdb	-0.3852424621582031	-0.7343000173568726
6mto.pdb	6mto_HL_T_GT91V.pdb	-0.1254461109638214	0.8409000039100647
6mto.pdb	6mto_HL_T_NT109A.pdb	-0.014367923140525818	-0.7746000289916992
6mto.pdb	6mto_HL_T_NT109R.pdb	0.3874994218349457	-0.10620000213384628
6mto.pdb	6mto_HL_T_NT109D.pdb	-0.1772315502166748	-0.7423999905586243
6mto.pdb	6mto_HL_T_NT109C.pdb	-0.17347903549671173	-0.5314000248908997
6mto.pdb	6mto_HL_T_NT109Q.pdb	-0.3955772817134857	-0.8711000084877014
6mto.pdb	6mto_HL_T_NT109E.pdb	0.08854615688323975	0.9574000239372253
6mto.pdb	6mto_HL_T_NT109G.pdb	0.012166336178779602	-0.7857000231742859
6mto.pdb	6mto_HL_T_NT109H.pdb	-0.2550203800201416	0.251800000667572
6mto.pdb	6mto_HL_T_NT109I.pdb	0.04605895280838013	-0.06930000334978104
6mto.pdb	6mto_HL_T_NT109L.pdb	0.29739245772361755	0.447299987077713
6mto.pdb	6mto_HL_T_NT109K.pdb	0.1144179105758667	0.012500000186264515
6mto.pdb	6mto_HL_T_NT109M.pdb	0.6728848218917847	0.4203000068664551
6mto.pdb	6mto_HL_T_NT109F.pdb	-3.5323994159698486	-2.288800001144409
6mto.pdb	6mto_HL_T_NT109P.pdb	-0.38949957489967346	-0.6564000248908997
6mto.pdb	6mto_HL_T_NT109S.pdb	-0.35690146684646606	-1.0530999898910522
6mto.pdb	6mto_HL_T_NT109T.pdb	-0.308582603931427	-0.6187999844551086
6mto.pdb	6mto_HL_T_NT109W.pdb	-2.851290464401245	-1.6647000312805176
6mto.pdb	6mto_HL_T_NT109Y.pdb	-1.2796474695205688	-1.78410005569458
6mto.pdb	6mto_HL_T_NT109V.pdb	-0.5281176567077637	-0.016899999231100082
6mto.pdb	6mto_HL_T_WT110A.pdb	-1.8554496765136719	-4.672500133514404
6mto.pdb	6mto_HL_T_WT110R.pdb	-1.3829575777053833	-4.548799991607666
6mto.pdb	6mto_HL_T_WT110N.pdb	-2.0024783611297607	-4.1149001121521
6mto.pdb	6mto_HL_T_WT110D.pdb	-1.694927453994751	-4.324100017547607
6mto.pdb	6mto_HL_T_WT110C.pdb	-1.8566702604293823	-4.333199977874756
6mto.pdb	6mto_HL_T_WT110Q.pdb	-0.6669102907180786	-3.6563000679016113
6mto.pdb	6mto_HL_T_WT110E.pdb	-0.47054213285446167	-3.6370999813079834
6mto.pdb	6mto_HL_T_WT110G.pdb	-1.8979839086532593	-4.843900203704834
6mto.pdb	6mto_HL_T_WT110H.pdb	-1.9662270545959473	-3.161099910736084
6mto.pdb	6mto_HL_T_WT110I.pdb	-1.8750916719436646	-2.825200080871582
6mto.pdb	6mto_HL_T_WT110L.pdb	-1.3639373779296875	-2.657399892807007
6mto.pdb	6mto_HL_T_WT110K.pdb	-1.3941351175308228	-2.9893999099731445
6mto.pdb	6mto_HL_T_WT110M.pdb	-1.0039442777633667	-2.0652999877929688
6mto.pdb	6mto_HL_T_WT110F.pdb	-0.693932294845581	-1.666200041770935
6mto.pdb	6mto_HL_T_WT110P.pdb	-1.7898879051208496	-4.032599925994873
6mto.pdb	6mto_HL_T_WT110S.pdb	-1.201906442642212	-4.204899787902832
6mto.pdb	6mto_HL_T_WT110T.pdb	-1.5338385105133057	-3.683199882507324
6mto.pdb	6mto_HL_T_WT110Y.pdb	-0.966946005821228	-2.3880999088287354
6mto.pdb	6mto_HL_T_WT110V.pdb	-1.6725887060165405	-3.0880000591278076
6mto.pdb	6mto_HL_T_FT111A.pdb	-1.4933944940567017	-2.5035998821258545
6mto.pdb	6mto_HL_T_FT111R.pdb	-1.0291708707809448	-0.6837000250816345
6mto.pdb	6mto_HL_T_FT111N.pdb	-1.087964653968811	-1.7926000356674194
6mto.pdb	6mto_HL_T_FT111D.pdb	-2.3457045555114746	-3.3469998836517334
6mto.pdb	6mto_HL_T_FT111C.pdb	-1.5344754457473755	-2.025599956512451
6mto.pdb	6mto_HL_T_FT111Q.pdb	-1.9425750970840454	-1.9283000230789185
6mto.pdb	6mto_HL_T_FT111E.pdb	-2.3035058975219727	-3.552000045776367
6mto.pdb	6mto_HL_T_FT111G.pdb	-1.5697628259658813	-2.9402999877929688
6mto.pdb	6mto_HL_T_FT111H.pdb	-1.3177841901779175	-2.0020999908447266
6mto.pdb	6mto_HL_T_FT111I.pdb	-1.0827890634536743	-1.2372000217437744
6mto.pdb	6mto_HL_T_FT111L.pdb	-1.0151954889297485	-1.0161999464035034
6mto.pdb	6mto_HL_T_FT111K.pdb	-0.8173995018005371	-0.11219999939203262
6mto.pdb	6mto_HL_T_FT111M.pdb	-0.9499132633209229	-0.6151000261306763
6mto.pdb	6mto_HL_T_FT111P.pdb	-1.445872187614441	-3.071700096130371
6mto.pdb	6mto_HL_T_FT111S.pdb	-1.8227416276931763	-2.6500000953674316
6mto.pdb	6mto_HL_T_FT111T.pdb	-1.5684785842895508	-2.5213000774383545
6mto.pdb	6mto_HL_T_FT111W.pdb	0.05221407115459442	-0.009200000204145908
6mto.pdb	6mto_HL_T_FT111Y.pdb	0.19757607579231262	-0.8629000186920166
6mto.pdb	6mto_HL_T_FT111V.pdb	-1.222960114479065	-1.6200000047683716
6mto.pdb	6mto_HL_T_IT113A.pdb	-0.6396769285202026	-1.4688999652862549
6mto.pdb	6mto_HL_T_IT113R.pdb	-0.7612847089767456	-0.6830999851226807
6mto.pdb	6mto_HL_T_IT113N.pdb	-1.1467108726501465	-1.555400013923645
6mto.pdb	6mto_HL_T_IT113D.pdb	-1.2110865116119385	-2.3282999992370605
6mto.pdb	6mto_HL_T_IT113C.pdb	-0.661653459072113	-1.1181999444961548
6mto.pdb	6mto_HL_T_IT113Q.pdb	-0.9453511238098145	-0.8849999904632568
6mto.pdb	6mto_HL_T_IT113E.pdb	-1.2381407022476196	-1.9401999711990356
6mto.pdb	6mto_HL_T_IT113G.pdb	-0.8847821950912476	-2.1161000728607178
6mto.pdb	6mto_HL_T_IT113H.pdb	-0.5465892553329468	-0.8798999786376953
6mto.pdb	6mto_HL_T_IT113L.pdb	-0.1357036679983139	0.3192000091075897
6mto.pdb	6mto_HL_T_IT113K.pdb	-0.7214000225067139	-0.5270000100135803
6mto.pdb	6mto_HL_T_IT113M.pdb	-0.04083675146102905	-0.2694000005722046
6mto.pdb	6mto_HL_T_IT113F.pdb	0.19208458065986633	0.4147000014781952
6mto.pdb	6mto_HL_T_IT113P.pdb	-1.0315866470336914	-1.7770999670028687
6mto.pdb	6mto_HL_T_IT113S.pdb	-1.029625415802002	-1.9229999780654907
6mto.pdb	6mto_HL_T_IT113T.pdb	-0.872528076171875	-0.5676000118255615
6mto.pdb	6mto_HL_T_IT113W.pdb	-0.5922362804412842	-0.4214000105857849
6mto.pdb	6mto_HL_T_IT113Y.pdb	-0.9864470958709717	-0.5073999762535095
6mto.pdb	6mto_HL_T_IT113V.pdb	-0.3985542953014374	-0.23080000281333923
6mto.pdb	6mto_HL_T_TT114A.pdb	0.506130576133728	-0.03700000047683716
6mto.pdb	6mto_HL_T_TT114R.pdb	-2.5093438625335693	0.5889000296592712
6mto.pdb	6mto_HL_T_TT114N.pdb	0.8092913627624512	-1.242400050163269
6mto.pdb	6mto_HL_T_TT114D.pdb	0.2470768690109253	-4.3566999435424805
6mto.pdb	6mto_HL_T_TT114C.pdb	0.6747055053710938	0.13619999587535858
6mto.pdb	6mto_HL_T_TT114Q.pdb	0.6306942701339722	1.3171000480651855
6mto.pdb	6mto_HL_T_TT114E.pdb	-0.3296157717704773	-2.9347000122070312
6mto.pdb	6mto_HL_T_TT114G.pdb	0.5101640224456787	-1.0326000452041626
6mto.pdb	6mto_HL_T_TT114H.pdb	-0.26589715480804443	-1.6766999959945679
6mto.pdb	6mto_HL_T_TT114I.pdb	-0.3460030257701874	0.6309000253677368
6mto.pdb	6mto_HL_T_TT114L.pdb	-1.2794597148895264	-1.2740000486373901
6mto.pdb	6mto_HL_T_TT114K.pdb	-2.561262369155884	-3.1305999755859375
6mto.pdb	6mto_HL_T_TT114M.pdb	-2.101659059524536	-2.666800022125244
6mto.pdb	6mto_HL_T_TT114F.pdb	-0.23799145221710205	0.5745000243186951
6mto.pdb	6mto_HL_T_TT114P.pdb	0.5406043529510498	0.43860000371932983
6mto.pdb	6mto_HL_T_TT114S.pdb	0.8210349082946777	0.5289000272750854
6mto.pdb	6mto_HL_T_TT114W.pdb	-1.6051067113876343	-2.7822000980377197
6mto.pdb	6mto_HL_T_TT114Y.pdb	-1.6617658138275146	-1.2883000373840332
6mto.pdb	6mto_HL_T_TT114V.pdb	0.8109334707260132	1.2335000038146973
6mto.pdb	6mto_HL_T_KT115A.pdb	-0.026414841413497925	0.6543999910354614
6mto.pdb	6mto_HL_T_KT115R.pdb	0.43009814620018005	2.4544999599456787
6mto.pdb	6mto_HL_T_KT115N.pdb	-0.4642980396747589	0.27320000529289246
6mto.pdb	6mto_HL_T_KT115D.pdb	-0.889833927154541	0.5450999736785889
6mto.pdb	6mto_HL_T_KT115C.pdb	-0.22313159704208374	0.17900000512599945
6mto.pdb	6mto_HL_T_KT115Q.pdb	-0.24782618880271912	0.2957000136375427
6mto.pdb	6mto_HL_T_KT115E.pdb	-0.6583913564682007	0.8597000241279602
6mto.pdb	6mto_HL_T_KT115G.pdb	-0.13302010297775269	0.4246000051498413
6mto.pdb	6mto_HL_T_KT115H.pdb	-1.1962695121765137	-1.3033000230789185
6mto.pdb	6mto_HL_T_KT115I.pdb	0.09432655572891235	0.633899986743927
6mto.pdb	6mto_HL_T_KT115L.pdb	-0.12208737432956696	0.14480000734329224
6mto.pdb	6mto_HL_T_KT115M.pdb	0.06789395213127136	0.04170000180602074
6mto.pdb	6mto_HL_T_KT115F.pdb	0.3484714925289154	1.6047999858856201
6mto.pdb	6mto_HL_T_KT115P.pdb	-0.27837419509887695	1.2487000226974487
6mto.pdb	6mto_HL_T_KT115S.pdb	-0.07339183241128922	0.75
6mto.pdb	6mto_HL_T_KT115T.pdb	0.022101163864135742	0.5910999774932861
6mto.pdb	6mto_HL_T_KT115W.pdb	-0.14271610975265503	0.375
6mto.pdb	6mto_HL_T_KT115Y.pdb	-0.2664274275302887	0.3982999920845032
6mto.pdb	6mto_HL_T_KT115V.pdb	0.19884222745895386	0.7853000164031982
6mto.pdb	6mto_HL_T_LT117A.pdb	-0.43754351139068604	-1.9390000104904175
6mto.pdb	6mto_HL_T_LT117R.pdb	-1.078665852546692	-1.6890000104904175
6mto.pdb	6mto_HL_T_LT117N.pdb	-0.7517235279083252	-1.5810999870300293
6mto.pdb	6mto_HL_T_LT117D.pdb	-0.9464371204376221	-1.8830000162124634
6mto.pdb	6mto_HL_T_LT117C.pdb	-0.5239579677581787	-1.496000051498413
6mto.pdb	6mto_HL_T_LT117Q.pdb	-0.8859838247299194	-1.3732000589370728
6mto.pdb	6mto_HL_T_LT117E.pdb	-1.4793789386749268	-1.8725999593734741
6mto.pdb	6mto_HL_T_LT117G.pdb	-0.5927058458328247	-1.9174000024795532
6mto.pdb	6mto_HL_T_LT117H.pdb	-0.6125142574310303	-1.7353999614715576
6mto.pdb	6mto_HL_T_LT117I.pdb	-0.16416315734386444	-0.34880000352859497
6mto.pdb	6mto_HL_T_LT117K.pdb	-0.2985347807407379	-0.23510000109672546
6mto.pdb	6mto_HL_T_LT117M.pdb	0.4425096809864044	-0.045499999076128006
6mto.pdb	6mto_HL_T_LT117F.pdb	0.25055596232414246	0.002400000113993883
6mto.pdb	6mto_HL_T_LT117P.pdb	-0.8148219585418701	-2.089600086212158
6mto.pdb	6mto_HL_T_LT117S.pdb	-0.5739316940307617	-2.1547999382019043
6mto.pdb	6mto_HL_T_LT117T.pdb	-0.697231650352478	-1.5285999774932861
6mto.pdb	6mto_HL_T_LT117W.pdb	-1.1200448274612427	-0.8790000081062317
6mto.pdb	6mto_HL_T_LT117Y.pdb	-0.36094552278518677	-1.2010999917984009
6mto.pdb	6mto_HL_T_LT117V.pdb	-0.20894509553909302	-0.84170001745224
6mto.pdb	6mto_HL_T_WT118A.pdb	-0.7642651796340942	-0.1988999992609024
6mto.pdb	6mto_HL_T_WT118R.pdb	-0.6938860416412354	-0.45590001344680786
6mto.pdb	6mto_HL_T_WT118N.pdb	-1.200880765914917	-1.2734999656677246
6mto.pdb	6mto_HL_T_WT118D.pdb	-1.2505791187286377	-1.319700002670288
[truncated: 93,267 more rows]
