# Supplementary material for: Investigating the volume and diversity of data needed for generalizable antibody–antigen ΔΔG prediction
Source: Nat Comput Sci. 2025 Jul 8;5(8):635–47. doi: 10.1038/s43588-025-00823-8 (PMC12374841; doi:10.1038/s43588-025-00823-8)
Supplement: Supplementary file 4 — Unprocessed Graphinity model predictions and true values for experimental and synthetic ΔΔG values. [file 43588_2025_823_MOESM4_ESM.zip › Figure2/Figure2b-Graphinity_Predictions-10FoldCV_CDR_SeqId/Graphinity_Predictions-Synthetic_FoldX_ddG_942723-10FoldCV_CDR_SeqId/Graphinity_predictions_test-Foldx_ddG_942723-cutoff_90-fold7.csv]

wt_pdb	mut_pdb	pred_score	true_label
5dup.pdb	5dup_HL_A_NH31A.pdb	-0.503153920173645	0.6597200036048889
5dup.pdb	5dup_HL_A_NH31R.pdb	-0.6398288011550903	0.6120449900627136
5dup.pdb	5dup_HL_A_NH31D.pdb	-0.042239949107170105	0.1169700026512146
5dup.pdb	5dup_HL_A_NH31C.pdb	-0.49330422282218933	-0.11776000261306763
5dup.pdb	5dup_HL_A_NH31Q.pdb	-0.7741544246673584	-0.3383300006389618
5dup.pdb	5dup_HL_A_NH31E.pdb	-0.6206705570220947	-0.4561299979686737
5dup.pdb	5dup_HL_A_NH31G.pdb	-0.6294351816177368	0.7679330110549927
5dup.pdb	5dup_HL_A_NH31H.pdb	-0.5618140697479248	0.8614500164985657
5dup.pdb	5dup_HL_A_NH31I.pdb	-0.42978569865226746	0.9387019872665405
5dup.pdb	5dup_HL_A_NH31L.pdb	-0.2854430675506592	0.057110000401735306
5dup.pdb	5dup_HL_A_NH31K.pdb	-0.5644398927688599	0.7301849722862244
5dup.pdb	5dup_HL_A_NH31M.pdb	-0.3614868223667145	0.5716099739074707
5dup.pdb	5dup_HL_A_NH31F.pdb	-0.28920212388038635	1.1281379461288452
5dup.pdb	5dup_HL_A_NH31P.pdb	-0.5569213628768921	0.46858999133110046
5dup.pdb	5dup_HL_A_NH31S.pdb	-0.5884249210357666	0.6667429804801941
5dup.pdb	5dup_HL_A_NH31T.pdb	-0.524742603302002	0.5339699983596802
5dup.pdb	5dup_HL_A_NH31W.pdb	-0.6019531488418579	0.8230159878730774
5dup.pdb	5dup_HL_A_NH31Y.pdb	-0.5088260769844055	-0.25567999482154846
5dup.pdb	5dup_HL_A_NH31V.pdb	-0.394856333732605	0.9388539791107178
5dup.pdb	5dup_HL_A_DH96A.pdb	-0.31939995288848877	0.5117599964141846
5dup.pdb	5dup_HL_A_DH96R.pdb	-0.06795687973499298	0.011029999703168869
5dup.pdb	5dup_HL_A_DH96N.pdb	0.1534866988658905	1.0394959449768066
5dup.pdb	5dup_HL_A_DH96C.pdb	-0.3157874345779419	0.43347999453544617
5dup.pdb	5dup_HL_A_DH96Q.pdb	-0.052798181772232056	0.417959988117218
5dup.pdb	5dup_HL_A_DH96E.pdb	-0.20033587515354156	0.06457000225782394
5dup.pdb	5dup_HL_A_DH96G.pdb	-0.16766402125358582	0.5171200037002563
5dup.pdb	5dup_HL_A_DH96H.pdb	-0.24737724661827087	0.1539199948310852
5dup.pdb	5dup_HL_A_DH96I.pdb	-0.18736621737480164	0.43518000841140747
5dup.pdb	5dup_HL_A_DH96L.pdb	-0.23605811595916748	0.6316549777984619
5dup.pdb	5dup_HL_A_DH96K.pdb	-0.14350777864456177	0.25450000166893005
5dup.pdb	5dup_HL_A_DH96M.pdb	-0.08774106204509735	0.05714999884366989
5dup.pdb	5dup_HL_A_DH96F.pdb	0.12061807513237	0.571619987487793
5dup.pdb	5dup_HL_A_DH96P.pdb	-0.31394335627555847	0.41119998693466187
5dup.pdb	5dup_HL_A_DH96S.pdb	-0.01632353663444519	0.914696991443634
5dup.pdb	5dup_HL_A_DH96T.pdb	-0.21570920944213867	0.4046800136566162
5dup.pdb	5dup_HL_A_DH96W.pdb	0.013540446758270264	0.4136100113391876
5dup.pdb	5dup_HL_A_DH96Y.pdb	0.25677236914634705	0.763338029384613
5dup.pdb	5dup_HL_A_DH96V.pdb	-0.0978698879480362	0.5917900204658508
5dup.pdb	5dup_HL_A_SH97A.pdb	-0.10173007845878601	-0.03511999920010567
5dup.pdb	5dup_HL_A_SH97R.pdb	-0.05458137392997742	-0.1643799990415573
5dup.pdb	5dup_HL_A_SH97N.pdb	-0.1609085500240326	0.16019999980926514
5dup.pdb	5dup_HL_A_SH97D.pdb	0.047672808170318604	1.0615659952163696
5dup.pdb	5dup_HL_A_SH97C.pdb	-0.08932933211326599	0.00015999999595806003
5dup.pdb	5dup_HL_A_SH97Q.pdb	-0.16817417740821838	-0.07147999852895737
5dup.pdb	5dup_HL_A_SH97E.pdb	-0.17848369479179382	0.030780000612139702
5dup.pdb	5dup_HL_A_SH97G.pdb	-0.01729491353034973	0.11964999884366989
5dup.pdb	5dup_HL_A_SH97H.pdb	-0.2369278371334076	0.05194000154733658
5dup.pdb	5dup_HL_A_SH97I.pdb	-0.09894564747810364	1.270550012588501
5dup.pdb	5dup_HL_A_SH97L.pdb	0.0006903707981109619	-0.8570700287818909
5dup.pdb	5dup_HL_A_SH97K.pdb	0.004287272691726685	0.414139986038208
5dup.pdb	5dup_HL_A_SH97M.pdb	0.003144204616546631	-0.1522900015115738
5dup.pdb	5dup_HL_A_SH97F.pdb	-0.10893514752388	0.03390999883413315
5dup.pdb	5dup_HL_A_SH97P.pdb	0.012888044118881226	0.182109996676445
5dup.pdb	5dup_HL_A_SH97T.pdb	-0.19123533368110657	-0.1593099981546402
5dup.pdb	5dup_HL_A_SH97W.pdb	-1.6878257989883423	-0.4193199872970581
5dup.pdb	5dup_HL_A_SH97Y.pdb	-0.5060248374938965	-0.2356400042772293
5dup.pdb	5dup_HL_A_SH97V.pdb	-0.2887684106826782	0.16877000033855438
5dup.pdb	5dup_HL_A_YH98A.pdb	-1.2565408945083618	-2.4895999431610107
5dup.pdb	5dup_HL_A_YH98R.pdb	-1.141387939453125	-0.12105000019073486
5dup.pdb	5dup_HL_A_YH98N.pdb	-1.4935306310653687	-2.8611600399017334
5dup.pdb	5dup_HL_A_YH98D.pdb	-1.5435791015625	-2.8404700756073
5dup.pdb	5dup_HL_A_YH98C.pdb	-0.4414852559566498	-0.6406000256538391
5dup.pdb	5dup_HL_A_YH98Q.pdb	-0.657548189163208	-2.1663999557495117
5dup.pdb	5dup_HL_A_YH98E.pdb	-1.0997698307037354	-1.3921799659729004
5dup.pdb	5dup_HL_A_YH98G.pdb	-1.4132332801818848	-2.9168601036071777
5dup.pdb	5dup_HL_A_YH98H.pdb	-1.3092631101608276	-1.2234300374984741
5dup.pdb	5dup_HL_A_YH98I.pdb	-0.725226879119873	0.4243699908256531
5dup.pdb	5dup_HL_A_YH98L.pdb	0.3967396914958954	0.9861590266227722
5dup.pdb	5dup_HL_A_YH98K.pdb	-0.6774808168411255	1.551897644996643
5dup.pdb	5dup_HL_A_YH98M.pdb	-0.353076308965683	0.015949999913573265
5dup.pdb	5dup_HL_A_YH98F.pdb	-0.806226372718811	-0.7530800104141235
5dup.pdb	5dup_HL_A_YH98P.pdb	-1.7032502889633179	-2.3879499435424805
5dup.pdb	5dup_HL_A_YH98S.pdb	-3.245448112487793	-3.1435999870300293
5dup.pdb	5dup_HL_A_YH98T.pdb	-0.8393197059631348	-1.0103199481964111
5dup.pdb	5dup_HL_A_YH98W.pdb	-2.325939416885376	-1.1681400537490845
5dup.pdb	5dup_HL_A_YH98V.pdb	-0.7302554845809937	-0.11574999988079071
5dup.pdb	5dup_HL_A_DH99A.pdb	2.9596807956695557	3.764669895172119
5dup.pdb	5dup_HL_A_DH99R.pdb	-1.263901948928833	0.31376999616622925
5dup.pdb	5dup_HL_A_DH99N.pdb	-1.3073146343231201	0.3996399939060211
5dup.pdb	5dup_HL_A_DH99C.pdb	1.6959739923477173	2.688040018081665
5dup.pdb	5dup_HL_A_DH99Q.pdb	-0.4095451831817627	-0.04255999997258186
5dup.pdb	5dup_HL_A_DH99E.pdb	-1.8700180053710938	3.043100118637085
5dup.pdb	5dup_HL_A_DH99G.pdb	2.6496739387512207	4.873960018157959
5dup.pdb	5dup_HL_A_DH99H.pdb	-12.499007225036621	-8.501139640808105
5dup.pdb	5dup_HL_A_DH99I.pdb	-0.20294010639190674	2.016042947769165
5dup.pdb	5dup_HL_A_DH99L.pdb	-1.7251120805740356	0.21738000214099884
5dup.pdb	5dup_HL_A_DH99K.pdb	0.7552835941314697	2.8614799976348877
5dup.pdb	5dup_HL_A_DH99M.pdb	1.7617477178573608	2.0222620964050293
5dup.pdb	5dup_HL_A_DH99F.pdb	-12.285417556762695	-7.524449825286865
5dup.pdb	5dup_HL_A_DH99P.pdb	2.939572334289551	4.379670143127441
5dup.pdb	5dup_HL_A_DH99S.pdb	3.22479248046875	3.905750036239624
5dup.pdb	5dup_HL_A_DH99T.pdb	1.7592438459396362	4.064819812774658
5dup.pdb	5dup_HL_A_DH99W.pdb	-24.011463165283203	-16.87813949584961
5dup.pdb	5dup_HL_A_DH99Y.pdb	-17.30758285522461	-10.634739875793457
5dup.pdb	5dup_HL_A_DH99V.pdb	0.6165517568588257	3.0329198837280273
5dup.pdb	5dup_HL_A_GH101A.pdb	0.20510679483413696	1.1376819610595703
5dup.pdb	5dup_HL_A_GH101R.pdb	0.3418743312358856	0.7627390027046204
5dup.pdb	5dup_HL_A_GH101N.pdb	0.27363625168800354	1.6568944454193115
5dup.pdb	5dup_HL_A_GH101D.pdb	0.9000653028488159	-0.9592700004577637
5dup.pdb	5dup_HL_A_GH101C.pdb	0.2096802294254303	1.0639179944992065
5dup.pdb	5dup_HL_A_GH101Q.pdb	0.2428610622882843	1.2538280487060547
5dup.pdb	5dup_HL_A_GH101E.pdb	-0.35212787985801697	0.23850999772548676
5dup.pdb	5dup_HL_A_GH101H.pdb	0.28791162371635437	0.6765679717063904
5dup.pdb	5dup_HL_A_GH101I.pdb	-1.2639601230621338	-0.12234000116586685
5dup.pdb	5dup_HL_A_GH101L.pdb	1.021064281463623	1.8572709560394287
5dup.pdb	5dup_HL_A_GH101K.pdb	0.1768815815448761	1.3448669910430908
5dup.pdb	5dup_HL_A_GH101M.pdb	0.41921451687812805	1.6448839902877808
5dup.pdb	5dup_HL_A_GH101F.pdb	0.21477022767066956	0.6906980276107788
5dup.pdb	5dup_HL_A_GH101P.pdb	-0.3665715157985687	0.5394999980926514
5dup.pdb	5dup_HL_A_GH101S.pdb	0.6082632541656494	0.7174689769744873
5dup.pdb	5dup_HL_A_GH101T.pdb	0.8719773292541504	2.3055460453033447
5dup.pdb	5dup_HL_A_GH101W.pdb	-2.3346614837646484	-0.7025099992752075
5dup.pdb	5dup_HL_A_GH101Y.pdb	0.6366081237792969	1.7326329946517944
5dup.pdb	5dup_HL_A_GH101V.pdb	-1.4896857738494873	-0.09562999755144119
5dup.pdb	5dup_HL_A_GH102A.pdb	-0.09900906682014465	-0.712369978427887
5dup.pdb	5dup_HL_A_GH102R.pdb	-16.639673233032227	-14.107339859008789
5dup.pdb	5dup_HL_A_GH102N.pdb	-2.505751132965088	-6.321660041809082
5dup.pdb	5dup_HL_A_GH102D.pdb	-0.20446226000785828	-0.35572999715805054
5dup.pdb	5dup_HL_A_GH102C.pdb	-1.024501085281372	-2.2256100177764893
5dup.pdb	5dup_HL_A_GH102Q.pdb	-11.093782424926758	-10.098540306091309
5dup.pdb	5dup_HL_A_GH102E.pdb	-4.206924915313721	-4.44596004486084
5dup.pdb	5dup_HL_A_GH102H.pdb	-19.21246337890625	-14.173040390014648
5dup.pdb	5dup_HL_A_GH102I.pdb	-0.5141662359237671	-9.120039939880371
5dup.pdb	5dup_HL_A_GH102L.pdb	-3.2433650493621826	-3.510960102081299
5dup.pdb	5dup_HL_A_GH102K.pdb	-8.247528076171875	-11.012040138244629
5dup.pdb	5dup_HL_A_GH102M.pdb	-8.491471290588379	-6.713970184326172
5dup.pdb	5dup_HL_A_GH102F.pdb	-21.99081039428711	-16.291139602661133
5dup.pdb	5dup_HL_A_GH102P.pdb	-4.296704292297363	-3.7083001136779785
5dup.pdb	5dup_HL_A_GH102S.pdb	0.5197410583496094	-0.6510999798774719
5dup.pdb	5dup_HL_A_GH102T.pdb	-0.5415478944778442	-2.1396400928497314
5dup.pdb	5dup_HL_A_GH102W.pdb	-40.31543731689453	-33.123538970947266
5dup.pdb	5dup_HL_A_GH102Y.pdb	-28.68846893310547	-19.916940689086914
5dup.pdb	5dup_HL_A_GH102V.pdb	-0.459910124540329	-1.6180399656295776
5dup.pdb	5dup_HL_A_HH103A.pdb	-0.32837697863578796	0.3022899925708771
5dup.pdb	5dup_HL_A_HH103R.pdb	-0.09907036274671555	0.17736999690532684
5dup.pdb	5dup_HL_A_HH103N.pdb	-0.2019881308078766	0.3098300099372864
5dup.pdb	5dup_HL_A_HH103D.pdb	-0.4006214737892151	0.0023300000466406345
5dup.pdb	5dup_HL_A_HH103C.pdb	-0.19312003254890442	0.2171899974346161
5dup.pdb	5dup_HL_A_HH103Q.pdb	-0.27215999364852905	0.2849400043487549
5dup.pdb	5dup_HL_A_HH103E.pdb	-0.2595807909965515	-0.016610000282526016
5dup.pdb	5dup_HL_A_HH103G.pdb	-0.4301908314228058	0.3577600121498108
5dup.pdb	5dup_HL_A_HH103I.pdb	-0.03917345404624939	0.2380100041627884
5dup.pdb	5dup_HL_A_HH103L.pdb	0.049940645694732666	0.3659999966621399
5dup.pdb	5dup_HL_A_HH103K.pdb	-0.310357004404068	0.23987999558448792
5dup.pdb	5dup_HL_A_HH103M.pdb	0.019969195127487183	0.3588699996471405
5dup.pdb	5dup_HL_A_HH103F.pdb	0.15353712439537048	0.3243499994277954
5dup.pdb	5dup_HL_A_HH103P.pdb	-0.030842721462249756	0.37307000160217285
5dup.pdb	5dup_HL_A_HH103S.pdb	-0.36504343152046204	0.20893999934196472
5dup.pdb	5dup_HL_A_HH103T.pdb	-0.2348845899105072	0.18490000069141388
5dup.pdb	5dup_HL_A_HH103W.pdb	0.6244343519210815	0.23759999871253967
5dup.pdb	5dup_HL_A_HH103Y.pdb	0.11177152395248413	0.015699999406933784
5dup.pdb	5dup_HL_A_HH103V.pdb	-0.11447521299123764	0.2625499963760376
5dup.pdb	5dup_HL_A_YH104A.pdb	0.2862839996814728	2.872649908065796
5dup.pdb	5dup_HL_A_YH104R.pdb	0.992339015007019	4.094089984893799
5dup.pdb	5dup_HL_A_YH104N.pdb	0.4245859682559967	3.1887800693511963
5dup.pdb	5dup_HL_A_YH104D.pdb	0.9617547988891602	3.6297600269317627
5dup.pdb	5dup_HL_A_YH104C.pdb	0.4846639931201935	1.2230969667434692
5dup.pdb	5dup_HL_A_YH104Q.pdb	0.945564866065979	3.9844601154327393
5dup.pdb	5dup_HL_A_YH104E.pdb	1.2138482332229614	4.425940036773682
5dup.pdb	5dup_HL_A_YH104G.pdb	0.17456021904945374	3.37253999710083
5dup.pdb	5dup_HL_A_YH104H.pdb	0.14091023802757263	-0.18460999429225922
5dup.pdb	5dup_HL_A_YH104I.pdb	1.0432339906692505	4.683650016784668
5dup.pdb	5dup_HL_A_YH104L.pdb	-0.5329084396362305	3.123990058898926
5dup.pdb	5dup_HL_A_YH104K.pdb	1.0170072317123413	3.7122700214385986
5dup.pdb	5dup_HL_A_YH104M.pdb	1.1052014827728271	4.5095601081848145
5dup.pdb	5dup_HL_A_YH104F.pdb	0.1829485297203064	0.20002000033855438
5dup.pdb	5dup_HL_A_YH104P.pdb	-0.6236259937286377	2.027621030807495
5dup.pdb	5dup_HL_A_YH104S.pdb	0.07365050911903381	3.1480400562286377
5dup.pdb	5dup_HL_A_YH104T.pdb	0.38583192229270935	3.4475700855255127
5dup.pdb	5dup_HL_A_YH104W.pdb	-0.17810936272144318	-2.2728700637817383
5dup.pdb	5dup_HL_A_YH104V.pdb	1.05982506275177	4.3130998611450195
5dup.pdb	5dup_HL_A_LH106A.pdb	-0.40589526295661926	-1.5791200399398804
5dup.pdb	5dup_HL_A_LH106R.pdb	-0.856788158416748	-0.9904999732971191
5dup.pdb	5dup_HL_A_LH106N.pdb	-0.914017915725708	-1.302459955215454
5dup.pdb	5dup_HL_A_LH106D.pdb	0.05398097634315491	-1.4585000276565552
5dup.pdb	5dup_HL_A_LH106C.pdb	-0.5038585662841797	-1.2870399951934814
5dup.pdb	5dup_HL_A_LH106Q.pdb	-0.03505504131317139	-1.043720006942749
5dup.pdb	5dup_HL_A_LH106E.pdb	-0.7506239414215088	-1.4865299463272095
5dup.pdb	5dup_HL_A_LH106G.pdb	-0.5708886384963989	-2.233880043029785
5dup.pdb	5dup_HL_A_LH106H.pdb	-2.593939781188965	-1.649150013923645
5dup.pdb	5dup_HL_A_LH106I.pdb	-1.2740269899368286	-1.9827100038528442
5dup.pdb	5dup_HL_A_LH106K.pdb	-1.4341031312942505	-0.9596199989318848
5dup.pdb	5dup_HL_A_LH106M.pdb	-0.2895374596118927	-0.5432800054550171
5dup.pdb	5dup_HL_A_LH106F.pdb	-5.0984344482421875	-3.4373600482940674
5dup.pdb	5dup_HL_A_LH106P.pdb	-1.9451481103897095	-4.5302300453186035
5dup.pdb	5dup_HL_A_LH106S.pdb	-0.6856042146682739	-2.2615299224853516
5dup.pdb	5dup_HL_A_LH106T.pdb	-1.00778067111969	-1.7896300554275513
5dup.pdb	5dup_HL_A_LH106W.pdb	-7.8161773681640625	-3.515320062637329
5dup.pdb	5dup_HL_A_LH106Y.pdb	-3.451824188232422	-2.4395699501037598
5dup.pdb	5dup_HL_A_LH106V.pdb	-2.4109621047973633	-2.7936899662017822
5dup.pdb	5dup_HL_A_DL33A.pdb	-0.06043136119842529	0.5666900277137756
5dup.pdb	5dup_HL_A_DL33R.pdb	0.5226547718048096	-0.09664999693632126
5dup.pdb	5dup_HL_A_DL33N.pdb	0.01778455078601837	0.49448999762535095
5dup.pdb	5dup_HL_A_DL33C.pdb	-0.055426210165023804	0.8539599776268005
5dup.pdb	5dup_HL_A_DL33Q.pdb	0.07026460766792297	0.24428999423980713
5dup.pdb	5dup_HL_A_DL33E.pdb	-0.02391400933265686	0.029039999470114708
5dup.pdb	5dup_HL_A_DL33G.pdb	-0.28159913420677185	0.4118100106716156
5dup.pdb	5dup_HL_A_DL33H.pdb	0.48657503724098206	0.915831983089447
5dup.pdb	5dup_HL_A_DL33I.pdb	0.07556763291358948	0.41967999935150146
5dup.pdb	5dup_HL_A_DL33L.pdb	0.15103891491889954	0.4297899901866913
5dup.pdb	5dup_HL_A_DL33K.pdb	0.3010575473308563	0.20952999591827393
5dup.pdb	5dup_HL_A_DL33M.pdb	0.32726410031318665	1.0945940017700195
5dup.pdb	5dup_HL_A_DL33F.pdb	0.6034048795700073	-0.5142300128936768
5dup.pdb	5dup_HL_A_DL33P.pdb	0.7474308013916016	0.7982850074768066
5dup.pdb	5dup_HL_A_DL33S.pdb	-0.1436925232410431	0.36840999126434326
5dup.pdb	5dup_HL_A_DL33T.pdb	0.36885181069374084	0.957027018070221
5dup.pdb	5dup_HL_A_DL33W.pdb	0.20825782418251038	0.8375290036201477
5dup.pdb	5dup_HL_A_DL33Y.pdb	0.5202537775039673	0.4740700125694275
5dup.pdb	5dup_HL_A_DL33V.pdb	0.17883193492889404	0.5266900062561035
5dup.pdb	5dup_HL_A_YL50A.pdb	-0.775639533996582	0.050519999116659164
5dup.pdb	5dup_HL_A_YL50R.pdb	-0.5700943470001221	-0.31742000579833984
5dup.pdb	5dup_HL_A_YL50N.pdb	-0.710774302482605	-0.07767000049352646
5dup.pdb	5dup_HL_A_YL50D.pdb	-0.5868211984634399	0.45482999086380005
5dup.pdb	5dup_HL_A_YL50C.pdb	-0.7418825626373291	0.1596599966287613
5dup.pdb	5dup_HL_A_YL50Q.pdb	-0.38730141520500183	0.2323099970817566
5dup.pdb	5dup_HL_A_YL50E.pdb	-0.15159806609153748	-0.4941500127315521
5dup.pdb	5dup_HL_A_YL50G.pdb	-0.9093114137649536	-0.1145000010728836
5dup.pdb	5dup_HL_A_YL50H.pdb	-0.46232810616493225	0.16372999548912048
5dup.pdb	5dup_HL_A_YL50I.pdb	-0.265811026096344	0.011719999834895134
5dup.pdb	5dup_HL_A_YL50L.pdb	-0.29247626662254333	0.2895199954509735
5dup.pdb	5dup_HL_A_YL50K.pdb	-0.606866717338562	-0.16752000153064728
5dup.pdb	5dup_HL_A_YL50M.pdb	-0.568152904510498	-0.6239799857139587
5dup.pdb	5dup_HL_A_YL50F.pdb	-0.315242737531662	-1.3601499795913696
5dup.pdb	5dup_HL_A_YL50P.pdb	-0.9358919858932495	-0.1874299943447113
5dup.pdb	5dup_HL_A_YL50S.pdb	-0.8792910575866699	-0.09009999781847
5dup.pdb	5dup_HL_A_YL50T.pdb	-0.38614895939826965	-0.007329999934881926
5dup.pdb	5dup_HL_A_YL50W.pdb	-0.309255450963974	0.38245001435279846
5dup.pdb	5dup_HL_A_YL50V.pdb	-0.42874181270599365	0.14885999262332916
5dup.pdb	5dup_HL_A_GL51A.pdb	-0.46370530128479004	-0.8621600270271301
5dup.pdb	5dup_HL_A_GL51R.pdb	-2.531308174133301	-5.086770057678223
5dup.pdb	5dup_HL_A_GL51N.pdb	-0.7653285264968872	-2.162529945373535
5dup.pdb	5dup_HL_A_GL51D.pdb	-0.9037579298019409	-4.252349853515625
5dup.pdb	5dup_HL_A_GL51C.pdb	-0.7742071151733398	-2.0193400382995605
5dup.pdb	5dup_HL_A_GL51Q.pdb	-0.7547686100006104	-2.3199400901794434
5dup.pdb	5dup_HL_A_GL51E.pdb	-1.9905248880386353	-5.990799903869629
5dup.pdb	5dup_HL_A_GL51H.pdb	-0.13328894972801208	-9.543439865112305
5dup.pdb	5dup_HL_A_GL51I.pdb	-0.6430467367172241	-1.7579799890518188
5dup.pdb	5dup_HL_A_GL51L.pdb	-0.4300679862499237	-1.2638399600982666
5dup.pdb	5dup_HL_A_GL51K.pdb	-1.0612704753875732	-2.798949956893921
5dup.pdb	5dup_HL_A_GL51M.pdb	-0.6459306478500366	-1.5801500082015991
5dup.pdb	5dup_HL_A_GL51F.pdb	-5.89491081237793	-5.441999912261963
5dup.pdb	5dup_HL_A_GL51P.pdb	-0.7865402698516846	-3.7376298904418945
5dup.pdb	5dup_HL_A_GL51S.pdb	-0.5637519955635071	-2.0280799865722656
5dup.pdb	5dup_HL_A_GL51T.pdb	-0.47959044575691223	-2.7278599739074707
5dup.pdb	5dup_HL_A_GL51W.pdb	-25.27353858947754	-26.813039779663086
5dup.pdb	5dup_HL_A_GL51Y.pdb	-16.952383041381836	-17.72834014892578
5dup.pdb	5dup_HL_A_GL51V.pdb	-0.5175058841705322	-2.29259991645813
5dup.pdb	5dup_HL_A_NL52A.pdb	0.47882047295570374	-0.2914400100708008
5dup.pdb	5dup_HL_A_NL52R.pdb	0.1890658736228943	-0.6117299795150757
5dup.pdb	5dup_HL_A_NL52D.pdb	-0.21601314842700958	-1.2819600105285645
5dup.pdb	5dup_HL_A_NL52C.pdb	0.48941317200660706	-0.5315099954605103
5dup.pdb	5dup_HL_A_NL52Q.pdb	-0.03830438852310181	-0.7852799892425537
5dup.pdb	5dup_HL_A_NL52E.pdb	-0.40201568603515625	-2.778249979019165
5dup.pdb	5dup_HL_A_NL52G.pdb	-0.4082167446613312	-0.20326000452041626
5dup.pdb	5dup_HL_A_NL52H.pdb	-0.29460930824279785	0.2711000144481659
5dup.pdb	5dup_HL_A_NL52I.pdb	-0.44045498967170715	-0.5519800186157227
5dup.pdb	5dup_HL_A_NL52L.pdb	-0.2651767134666443	-0.6832699775695801
5dup.pdb	5dup_HL_A_NL52K.pdb	-0.06262768805027008	-1.5952600240707397
5dup.pdb	5dup_HL_A_NL52M.pdb	-0.1929839700460434	-0.5078700184822083
5dup.pdb	5dup_HL_A_NL52F.pdb	-2.9395694732666016	-2.67002010345459
5dup.pdb	5dup_HL_A_NL52P.pdb	-0.2580825686454773	-1.8397899866104126
5dup.pdb	5dup_HL_A_NL52S.pdb	-0.3241612911224365	-0.610729992389679
5dup.pdb	5dup_HL_A_NL52T.pdb	-0.2530446946620941	-0.6414600014686584
5dup.pdb	5dup_HL_A_NL52W.pdb	-4.065284252166748	-3.751349925994873
5dup.pdb	5dup_HL_A_NL52Y.pdb	-4.695398807525635	-4.3185601234436035
5dup.pdb	5dup_HL_A_NL52V.pdb	-0.3037206530570984	-0.13549000024795532
5dup.pdb	5dup_HL_A_SL53A.pdb	-0.6965234279632568	0.08862999826669693
5dup.pdb	5dup_HL_A_SL53R.pdb	0.5457504987716675	0.2836399972438812
5dup.pdb	5dup_HL_A_SL53N.pdb	-0.8153401613235474	-0.8817200064659119
5dup.pdb	5dup_HL_A_SL53D.pdb	-0.8821873664855957	-2.740570068359375
5dup.pdb	5dup_HL_A_SL53C.pdb	-0.36652401089668274	0.12509000301361084
5dup.pdb	5dup_HL_A_SL53Q.pdb	-0.06886997818946838	0.2713800072669983
5dup.pdb	5dup_HL_A_SL53E.pdb	0.08893898129463196	-1.0278500318527222
5dup.pdb	5dup_HL_A_SL53G.pdb	-0.638117790222168	1.0489530563354492
5dup.pdb	5dup_HL_A_SL53H.pdb	-0.32763954997062683	0.18182000517845154
5dup.pdb	5dup_HL_A_SL53I.pdb	-1.911568522453308	-1.4250999689102173
5dup.pdb	5dup_HL_A_SL53L.pdb	0.3375299870967865	-0.5232399702072144
5dup.pdb	5dup_HL_A_SL53K.pdb	-0.01707381010055542	-0.03294000029563904
5dup.pdb	5dup_HL_A_SL53M.pdb	0.4415048062801361	0.20794999599456787
5dup.pdb	5dup_HL_A_SL53F.pdb	0.2802170217037201	1.176476001739502
5dup.pdb	5dup_HL_A_SL53P.pdb	-0.19290956854820251	-0.6265100240707397
5dup.pdb	5dup_HL_A_SL53T.pdb	-0.17131933569908142	0.7168840169906616
5dup.pdb	5dup_HL_A_SL53W.pdb	0.052929043769836426	0.0825200006365776
5dup.pdb	5dup_HL_A_SL53Y.pdb	-0.15893563628196716	0.7782930135726929
5dup.pdb	5dup_HL_A_SL53V.pdb	-2.1176953315734863	-0.2706199884414673
5dup.pdb	5dup_HL_A_NL54A.pdb	-0.31903669238090515	-0.7932900190353394
5dup.pdb	5dup_HL_A_NL54R.pdb	-4.535264015197754	-4.059490203857422
5dup.pdb	5dup_HL_A_NL54D.pdb	-0.043510764837265015	-0.29541999101638794
5dup.pdb	5dup_HL_A_NL54C.pdb	-0.1651516854763031	-0.7874699831008911
5dup.pdb	5dup_HL_A_NL54Q.pdb	-0.7000837922096252	-2.2009899616241455
5dup.pdb	5dup_HL_A_NL54E.pdb	-2.5449233055114746	-3.7284998893737793
5dup.pdb	5dup_HL_A_NL54G.pdb	-0.5087161064147949	-0.19033999741077423
5dup.pdb	5dup_HL_A_NL54H.pdb	-4.070318222045898	-5.078470230102539
5dup.pdb	5dup_HL_A_NL54I.pdb	-0.36477911472320557	-0.98471999168396
5dup.pdb	5dup_HL_A_NL54L.pdb	-0.0016568750143051147	-1.1699199676513672
5dup.pdb	5dup_HL_A_NL54K.pdb	-0.08341056108474731	0.228970006108284
5dup.pdb	5dup_HL_A_NL54M.pdb	-0.08164022862911224	-0.9640200138092041
5dup.pdb	5dup_HL_A_NL54F.pdb	-8.759541511535645	-10.783940315246582
5dup.pdb	5dup_HL_A_NL54P.pdb	-0.5761135816574097	-0.8730900287628174
5dup.pdb	5dup_HL_A_NL54S.pdb	-0.1972568929195404	-0.8177300095558167
5dup.pdb	5dup_HL_A_NL54T.pdb	-0.23677116632461548	-0.046059999614953995
5dup.pdb	5dup_HL_A_NL54W.pdb	-17.529142379760742	-21.61404037475586
5dup.pdb	5dup_HL_A_NL54Y.pdb	-12.216029167175293	-12.277039527893066
5dup.pdb	5dup_HL_A_NL54V.pdb	-0.26636213064193726	-0.7080000042915344
5dup.pdb	5dup_HL_A_RL55A.pdb	2.565011501312256	0.9527379870414734
5dup.pdb	5dup_HL_A_RL55N.pdb	2.591916799545288	1.2273319959640503
5dup.pdb	5dup_HL_A_RL55D.pdb	3.9361324310302734	1.8025890588760376
5dup.pdb	5dup_HL_A_RL55C.pdb	2.681133985519409	0.9236249923706055
5dup.pdb	5dup_HL_A_RL55Q.pdb	2.9386444091796875	0.6913319826126099
5dup.pdb	5dup_HL_A_RL55E.pdb	2.5251624584198	-0.19325000047683716
5dup.pdb	5dup_HL_A_RL55G.pdb	2.4876203536987305	1.0359950065612793
5dup.pdb	5dup_HL_A_RL55H.pdb	-0.23915711045265198	-0.34643998742103577
5dup.pdb	5dup_HL_A_RL55I.pdb	2.597989559173584	1.246561050415039
5dup.pdb	5dup_HL_A_RL55L.pdb	2.748316526412964	1.327618956565857
5dup.pdb	5dup_HL_A_RL55K.pdb	2.700165271759033	1.14170503616333
5dup.pdb	5dup_HL_A_RL55M.pdb	2.9203758239746094	1.1634540557861328
5dup.pdb	5dup_HL_A_RL55F.pdb	1.8058241605758667	-0.14066000282764435
5dup.pdb	5dup_HL_A_RL55P.pdb	2.6996026039123535	1.2301100492477417
5dup.pdb	5dup_HL_A_RL55S.pdb	2.593428134918213	0.8951200246810913
5dup.pdb	5dup_HL_A_RL55T.pdb	3.3161275386810303	2.0433340072631836
5dup.pdb	5dup_HL_A_RL55W.pdb	-1.698420763015747	-1.308650016784668
5dup.pdb	5dup_HL_A_RL55Y.pdb	1.9405142068862915	-0.255730003118515
5dup.pdb	5dup_HL_A_RL55V.pdb	2.7047460079193115	1.26705801486969
5dup.pdb	5dup_HL_A_SL64A.pdb	-0.3641549050807953	-0.07825999706983566
5dup.pdb	5dup_HL_A_SL64R.pdb	0.042791128158569336	0.24295000731945038
5dup.pdb	5dup_HL_A_SL64N.pdb	-0.11021021008491516	-0.06023000180721283
5dup.pdb	5dup_HL_A_SL64D.pdb	0.29786649346351624	0.3614700138568878
5dup.pdb	5dup_HL_A_SL64C.pdb	-0.21088773012161255	-0.027240000665187836
5dup.pdb	5dup_HL_A_SL64Q.pdb	0.007883593440055847	0.025919999927282333
5dup.pdb	5dup_HL_A_SL64E.pdb	0.12173745036125183	0.2234099954366684
5dup.pdb	5dup_HL_A_SL64G.pdb	-0.31957313418388367	0.10907000303268433
5dup.pdb	5dup_HL_A_SL64H.pdb	0.11625275015830994	1.3033469915390015
5dup.pdb	5dup_HL_A_SL64I.pdb	0.016222625970840454	0.06575000286102295
5dup.pdb	5dup_HL_A_SL64L.pdb	0.10640320181846619	-0.050280001014471054
5dup.pdb	5dup_HL_A_SL64K.pdb	-0.3001517355442047	0.05378999933600426
5dup.pdb	5dup_HL_A_SL64M.pdb	0.011713474988937378	0.023259999230504036
5dup.pdb	5dup_HL_A_SL64F.pdb	0.5433672666549683	0.9179450273513794
5dup.pdb	5dup_HL_A_SL64P.pdb	-0.21045184135437012	0.18930000066757202
5dup.pdb	5dup_HL_A_SL64T.pdb	-0.369354784488678	-0.11503999680280685
5dup.pdb	5dup_HL_A_SL64W.pdb	0.18767985701560974	-0.3298799991607666
5dup.pdb	5dup_HL_A_SL64Y.pdb	-0.048724740743637085	0.026839999482035637
5dup.pdb	5dup_HL_A_SL64V.pdb	-0.11087021976709366	0.015519999898970127
5dup.pdb	5dup_HL_A_EA62A.pdb	-0.8457916975021362	-0.09967999905347824
5dup.pdb	5dup_HL_A_EA62R.pdb	-0.740668773651123	-0.3497200012207031
5dup.pdb	5dup_HL_A_EA62N.pdb	-1.2693005800247192	-0.15267999470233917
5dup.pdb	5dup_HL_A_EA62D.pdb	0.03663747012615204	0.4767000079154968
5dup.pdb	5dup_HL_A_EA62C.pdb	-0.7657228708267212	0.3716199994087219
5dup.pdb	5dup_HL_A_EA62Q.pdb	-0.5013787150382996	0.27713000774383545
5dup.pdb	5dup_HL_A_EA62G.pdb	-0.8044215440750122	0.19119000434875488
5dup.pdb	5dup_HL_A_EA62H.pdb	-0.3899531066417694	0.8563600182533264
5dup.pdb	5dup_HL_A_EA62I.pdb	-0.6479611396789551	0.5997899770736694
5dup.pdb	5dup_HL_A_EA62L.pdb	-0.2874130308628082	1.0179270505905151
5dup.pdb	5dup_HL_A_EA62K.pdb	-0.26200971007347107	1.4972715377807617
5dup.pdb	5dup_HL_A_EA62M.pdb	-0.16568994522094727	0.8902050256729126
5dup.pdb	5dup_HL_A_EA62F.pdb	-1.6243127584457397	0.6953650116920471
5dup.pdb	5dup_HL_A_EA62P.pdb	-1.3300496339797974	-0.9213700294494629
5dup.pdb	5dup_HL_A_EA62S.pdb	-0.9298372268676758	-0.297870010137558
5dup.pdb	5dup_HL_A_EA62T.pdb	-0.908063530921936	-0.4279100000858307
5dup.pdb	5dup_HL_A_EA62W.pdb	-2.080221176147461	0.21728000044822693
5dup.pdb	5dup_HL_A_EA62Y.pdb	-7.465480327606201	-3.5020499229431152
5dup.pdb	5dup_HL_A_EA62V.pdb	-0.6499847173690796	0.5903699994087219
5dup.pdb	5dup_HL_A_SA64A.pdb	-0.1277904212474823	0.036249998956918716
5dup.pdb	5dup_HL_A_SA64R.pdb	0.5033897161483765	0.5494899749755859
5dup.pdb	5dup_HL_A_SA64N.pdb	-0.0658782422542572	0.11416999995708466
5dup.pdb	5dup_HL_A_SA64D.pdb	-0.1536339819431305	-0.2655999958515167
5dup.pdb	5dup_HL_A_SA64C.pdb	-0.05170087516307831	0.033969998359680176
5dup.pdb	5dup_HL_A_SA64Q.pdb	0.04371553659439087	0.0012600000482052565
5dup.pdb	5dup_HL_A_SA64E.pdb	0.12027791142463684	-0.15886999666690826
5dup.pdb	5dup_HL_A_SA64G.pdb	-0.28560543060302734	0.10952000319957733
5dup.pdb	5dup_HL_A_SA64H.pdb	0.12049165368080139	0.03359000012278557
5dup.pdb	5dup_HL_A_SA64I.pdb	0.1519334614276886	0.04885999858379364
5dup.pdb	5dup_HL_A_SA64L.pdb	0.16902288794517517	0.07963000237941742
5dup.pdb	5dup_HL_A_SA64K.pdb	0.044378817081451416	0.4011699855327606
5dup.pdb	5dup_HL_A_SA64M.pdb	0.2265566885471344	0.04258999973535538
5dup.pdb	5dup_HL_A_SA64F.pdb	0.6412791013717651	0.1572200059890747
5dup.pdb	5dup_HL_A_SA64P.pdb	0.20114991068840027	0.039500001817941666
5dup.pdb	5dup_HL_A_SA64T.pdb	-0.14396032691001892	-0.039500001817941666
5dup.pdb	5dup_HL_A_SA64W.pdb	0.6383291482925415	0.2326900064945221
5dup.pdb	5dup_HL_A_SA64Y.pdb	0.29061535000801086	0.10253000259399414
5dup.pdb	5dup_HL_A_SA64V.pdb	0.03848910331726074	-0.0225600004196167
5dup.pdb	5dup_HL_A_SA65A.pdb	-0.5273786783218384	0.9445369839668274
5dup.pdb	5dup_HL_A_SA65R.pdb	-3.132294178009033	0.45427000522613525
5dup.pdb	5dup_HL_A_SA65N.pdb	-0.25993457436561584	0.3178099989891052
5dup.pdb	5dup_HL_A_SA65D.pdb	-0.8954712152481079	-2.302570104598999
5dup.pdb	5dup_HL_A_SA65C.pdb	-0.32324573397636414	0.8258540034294128
5dup.pdb	5dup_HL_A_SA65Q.pdb	0.03938564658164978	0.5827199816703796
5dup.pdb	5dup_HL_A_SA65E.pdb	-0.4789797365665436	-3.182569980621338
5dup.pdb	5dup_HL_A_SA65G.pdb	-0.8126695156097412	0.6662120223045349
5dup.pdb	5dup_HL_A_SA65H.pdb	-2.293915033340454	-0.3937399983406067
5dup.pdb	5dup_HL_A_SA65I.pdb	0.735743522644043	1.0919619798660278
5dup.pdb	5dup_HL_A_SA65L.pdb	0.2061339020729065	0.4006899893283844
5dup.pdb	5dup_HL_A_SA65K.pdb	-0.8990201950073242	2.5112640857696533
5dup.pdb	5dup_HL_A_SA65M.pdb	0.7678642272949219	1.800392985343933
5dup.pdb	5dup_HL_A_SA65F.pdb	-1.2942779064178467	-1.5823999643325806
5dup.pdb	5dup_HL_A_SA65P.pdb	-0.3309190273284912	0.6898149847984314
5dup.pdb	5dup_HL_A_SA65T.pdb	-0.6064431071281433	0.6606709957122803
5dup.pdb	5dup_HL_A_SA65W.pdb	-6.629126071929932	-6.0665998458862305
5dup.pdb	5dup_HL_A_SA65Y.pdb	-10.58606243133545	-6.641469955444336
5dup.pdb	5dup_HL_A_SA65V.pdb	0.26733943819999695	1.067399024963379
5dup.pdb	5dup_HL_A_GA66A.pdb	-1.239007830619812	-0.4182099997997284
5dup.pdb	5dup_HL_A_GA66R.pdb	-1.0760139226913452	0.16474999487400055
5dup.pdb	5dup_HL_A_GA66N.pdb	-0.9190142154693604	-1.3091700077056885
5dup.pdb	5dup_HL_A_GA66D.pdb	-1.0968985557556152	-2.182110071182251
5dup.pdb	5dup_HL_A_GA66C.pdb	-1.0085734128952026	-0.578000009059906
5dup.pdb	5dup_HL_A_GA66Q.pdb	-0.4641253650188446	-3.354720115661621
5dup.pdb	5dup_HL_A_GA66E.pdb	-0.7738127708435059	-3.26419997215271
5dup.pdb	5dup_HL_A_GA66H.pdb	-1.4097541570663452	-2.9597599506378174
5dup.pdb	5dup_HL_A_GA66I.pdb	-0.5390564203262329	-1.2298699617385864
5dup.pdb	5dup_HL_A_GA66L.pdb	0.191341370344162	-1.1958999633789062
5dup.pdb	5dup_HL_A_GA66K.pdb	-1.7234491109848022	-1.9073200225830078
5dup.pdb	5dup_HL_A_GA66M.pdb	-0.44549331068992615	-0.486380010843277
5dup.pdb	5dup_HL_A_GA66F.pdb	-0.45949849486351013	-0.5511199831962585
5dup.pdb	5dup_HL_A_GA66P.pdb	0.18206492066383362	-0.6964799761772156
5dup.pdb	5dup_HL_A_GA66S.pdb	-0.11115517467260361	-0.7124300003051758
5dup.pdb	5dup_HL_A_GA66T.pdb	-0.00864267349243164	-1.0661499500274658
5dup.pdb	5dup_HL_A_GA66W.pdb	-2.347848892211914	-3.209439992904663
5dup.pdb	5dup_HL_A_GA66Y.pdb	-0.609850287437439	-0.15102000534534454
5dup.pdb	5dup_HL_A_GA66V.pdb	-0.02524927258491516	-0.941070020198822
5dup.pdb	5dup_HL_A_VA67A.pdb	-0.16630902886390686	-0.7273499965667725
5dup.pdb	5dup_HL_A_VA67R.pdb	-0.2661857008934021	0.4487200081348419
5dup.pdb	5dup_HL_A_VA67N.pdb	-0.40026628971099854	0.08449999988079071
5dup.pdb	5dup_HL_A_VA67D.pdb	-0.36267784237861633	-0.49948999285697937
5dup.pdb	5dup_HL_A_VA67C.pdb	-0.27502357959747314	-0.16506999731063843
5dup.pdb	5dup_HL_A_VA67Q.pdb	-0.3982817530632019	0.23438000679016113
5dup.pdb	5dup_HL_A_VA67E.pdb	-0.41676783561706543	-0.37084001302719116
5dup.pdb	5dup_HL_A_VA67G.pdb	-0.11013701558113098	-0.6614900231361389
5dup.pdb	5dup_HL_A_VA67H.pdb	-0.47286245226860046	0.28650999069213867
5dup.pdb	5dup_HL_A_VA67I.pdb	-0.14008311927318573	0.033890001475811005
5dup.pdb	5dup_HL_A_VA67L.pdb	-0.13787223398685455	0.06725999712944031
5dup.pdb	5dup_HL_A_VA67K.pdb	-0.24247689545154572	0.3383300006389618
5dup.pdb	5dup_HL_A_VA67M.pdb	0.5308656692504883	0.6649699807167053
5dup.pdb	5dup_HL_A_VA67F.pdb	-0.14533904194831848	0.2843700051307678
5dup.pdb	5dup_HL_A_VA67P.pdb	0.10015168786048889	-0.3812600076198578
5dup.pdb	5dup_HL_A_VA67S.pdb	-0.3336371183395386	-0.8934900164604187
5dup.pdb	5dup_HL_A_VA67T.pdb	-0.40933161973953247	-0.10512000322341919
5dup.pdb	5dup_HL_A_VA67W.pdb	-0.029352694749832153	-0.3124200105667114
5dup.pdb	5dup_HL_A_VA67Y.pdb	-0.20402565598487854	0.28971999883651733
5dup.pdb	5dup_HL_A_SA68A.pdb	0.026100918650627136	0.7675430178642273
5dup.pdb	5dup_HL_A_SA68R.pdb	-0.5773508548736572	1.2779649496078491
5dup.pdb	5dup_HL_A_SA68N.pdb	-0.2768927812576294	0.4563499987125397
5dup.pdb	5dup_HL_A_SA68D.pdb	-0.4866546094417572	-1.1486899852752686
5dup.pdb	5dup_HL_A_SA68C.pdb	-0.06541046500205994	0.5978400111198425
5dup.pdb	5dup_HL_A_SA68Q.pdb	-0.42432722449302673	0.21595999598503113
5dup.pdb	5dup_HL_A_SA68E.pdb	-0.4321591854095459	-1.9593900442123413
5dup.pdb	5dup_HL_A_SA68G.pdb	0.5178749561309814	1.6330395936965942
5dup.pdb	5dup_HL_A_SA68H.pdb	-0.5722677707672119	0.6684610247612
5dup.pdb	5dup_HL_A_SA68I.pdb	-3.7496604919433594	-3.6867799758911133
5dup.pdb	5dup_HL_A_SA68L.pdb	-0.05394366383552551	0.24695000052452087
5dup.pdb	5dup_HL_A_SA68K.pdb	-1.255914330482483	-0.4767400026321411
5dup.pdb	5dup_HL_A_SA68M.pdb	-0.2421358823776245	0.6374499797821045
5dup.pdb	5dup_HL_A_SA68F.pdb	-3.43784499168396	-3.845720052719116
5dup.pdb	5dup_HL_A_SA68P.pdb	0.14462721347808838	0.6690199971199036
5dup.pdb	5dup_HL_A_SA68T.pdb	-0.326837956905365	-0.03533000126481056
5dup.pdb	5dup_HL_A_SA68W.pdb	-0.5359190702438354	0.19257999956607819
5dup.pdb	5dup_HL_A_SA68Y.pdb	-0.5065465569496155	0.44481998682022095
5dup.pdb	5dup_HL_A_SA68V.pdb	-0.20040066540241241	-0.5340399742126465
5dup.pdb	5dup_HL_A_SA69A.pdb	0.3774099051952362	0.7036889791488647
5dup.pdb	5dup_HL_A_SA69R.pdb	0.3283630907535553	0.826869010925293
5dup.pdb	5dup_HL_A_SA69N.pdb	0.3337569534778595	0.6644229888916016
5dup.pdb	5dup_HL_A_SA69D.pdb	0.6130222082138062	1.3285750150680542
5dup.pdb	5dup_HL_A_SA69C.pdb	0.4164986312389374	0.40529000759124756
5dup.pdb	5dup_HL_A_SA69Q.pdb	0.1641261875629425	0.18429000675678253
5dup.pdb	5dup_HL_A_SA69E.pdb	0.12039676308631897	0.5357599854469299
5dup.pdb	5dup_HL_A_SA69G.pdb	0.2939833700656891	1.1649709939956665
5dup.pdb	5dup_HL_A_SA69H.pdb	0.8825705051422119	1.4014580249786377
5dup.pdb	5dup_HL_A_SA69I.pdb	1.0268393754959106	1.2962009906768799
5dup.pdb	5dup_HL_A_SA69L.pdb	1.2341924905776978	0.7845879793167114
5dup.pdb	5dup_HL_A_SA69K.pdb	0.4650072157382965	0.385699987411499
5dup.pdb	5dup_HL_A_SA69M.pdb	0.9739677906036377	1.4143600463867188
5dup.pdb	5dup_HL_A_SA69F.pdb	0.6178556680679321	-0.10211999714374542
5dup.pdb	5dup_HL_A_SA69P.pdb	0.8181730508804321	0.6528300046920776
5dup.pdb	5dup_HL_A_SA69T.pdb	-0.005877584218978882	0.5127400159835815
5dup.pdb	5dup_HL_A_SA69W.pdb	0.7916637659072876	-0.2989499866962433
5dup.pdb	5dup_HL_A_SA69Y.pdb	0.7520211935043335	1.0878180265426636
5dup.pdb	5dup_HL_A_SA69V.pdb	0.8491779565811157	1.4531199932098389
5dup.pdb	5dup_HL_A_TA76A.pdb	-0.2034790813922882	-0.5042200088500977
5dup.pdb	5dup_HL_A_TA76R.pdb	0.43596187233924866	1.013535976409912
5dup.pdb	5dup_HL_A_TA76N.pdb	-0.32571274042129517	0.01169000007212162
5dup.pdb	5dup_HL_A_TA76D.pdb	-0.5048525333404541	-0.6383500099182129
5dup.pdb	5dup_HL_A_TA76C.pdb	-0.11492413282394409	0.14274999499320984
5dup.pdb	5dup_HL_A_TA76Q.pdb	-0.2672450542449951	0.22683000564575195
5dup.pdb	5dup_HL_A_TA76E.pdb	-0.29276594519615173	0.09483999758958817
5dup.pdb	5dup_HL_A_TA76G.pdb	-0.16389033198356628	-0.8415200114250183
5dup.pdb	5dup_HL_A_TA76H.pdb	-0.12213773280382156	0.11678999662399292
5dup.pdb	5dup_HL_A_TA76I.pdb	-0.09238405525684357	0.5899800062179565
5dup.pdb	5dup_HL_A_TA76L.pdb	0.46810659766197205	0.7695860266685486
5dup.pdb	5dup_HL_A_TA76K.pdb	0.006895542144775391	0.5322499871253967
5dup.pdb	5dup_HL_A_TA76M.pdb	0.4037970006465912	1.1112010478973389
5dup.pdb	5dup_HL_A_TA76F.pdb	1.082175374031067	0.8726990222930908
5dup.pdb	5dup_HL_A_TA76P.pdb	-0.6863439679145813	-0.08320999890565872
5dup.pdb	5dup_HL_A_TA76S.pdb	-0.27353301644325256	-0.6316099762916565
5dup.pdb	5dup_HL_A_TA76W.pdb	0.49490734934806824	0.34501999616622925
5dup.pdb	5dup_HL_A_TA76Y.pdb	1.0795444250106812	0.6197450160980225
5dup.pdb	5dup_HL_A_TA76V.pdb	-1.7003748416900635	-0.3060699999332428
5dup.pdb	5dup_HL_A_PA77A.pdb	-0.8046109676361084	-0.9716500043869019
5dup.pdb	5dup_HL_A_PA77R.pdb	-1.8400458097457886	-5.270299911499023
5dup.pdb	5dup_HL_A_PA77N.pdb	-1.8021862506866455	-3.7135798931121826
5dup.pdb	5dup_HL_A_PA77D.pdb	-1.679470181465149	-3.9628500938415527
5dup.pdb	5dup_HL_A_PA77C.pdb	-0.7394651174545288	-1.9765299558639526
5dup.pdb	5dup_HL_A_PA77Q.pdb	-3.7156732082366943	-4.682909965515137
5dup.pdb	5dup_HL_A_PA77E.pdb	-2.1398422718048096	-3.151669979095459
5dup.pdb	5dup_HL_A_PA77G.pdb	-0.9494574069976807	-1.4616199731826782
5dup.pdb	5dup_HL_A_PA77H.pdb	-10.04484748840332	-10.233440399169922
5dup.pdb	5dup_HL_A_PA77I.pdb	-2.3505654335021973	-2.4490199089050293
5dup.pdb	5dup_HL_A_PA77L.pdb	-3.1958866119384766	-4.327610015869141
5dup.pdb	5dup_HL_A_PA77K.pdb	-2.253681182861328	-5.274620056152344
5dup.pdb	5dup_HL_A_PA77M.pdb	-0.8083047866821289	-1.7645900249481201
5dup.pdb	5dup_HL_A_PA77F.pdb	-2.162949323654175	-4.624879837036133
5dup.pdb	5dup_HL_A_PA77S.pdb	-0.975719690322876	-1.9538500308990479
5dup.pdb	5dup_HL_A_PA77T.pdb	-0.8323109149932861	-2.360610008239746
5dup.pdb	5dup_HL_A_PA77W.pdb	-12.232793807983398	-12.460740089416504
5dup.pdb	5dup_HL_A_PA77Y.pdb	-2.9006478786468506	-6.089379787445068
5dup.pdb	5dup_HL_A_PA77V.pdb	-0.14707642793655396	-0.8582800030708313
5dup.pdb	5dup_HL_A_WA85A.pdb	-0.5977448225021362	0.718254029750824
5dup.pdb	5dup_HL_A_WA85R.pdb	-0.17351391911506653	1.8202250003814697
5dup.pdb	5dup_HL_A_WA85N.pdb	-0.7228517532348633	0.8345639705657959
5dup.pdb	5dup_HL_A_WA85D.pdb	-0.855455756187439	-0.5053399801254272
5dup.pdb	5dup_HL_A_WA85C.pdb	-0.6659250259399414	0.9907479882240295
5dup.pdb	5dup_HL_A_WA85Q.pdb	-0.6162431240081787	0.8484489917755127
5dup.pdb	5dup_HL_A_WA85E.pdb	-0.8121941089630127	-1.3502600193023682
5dup.pdb	5dup_HL_A_WA85G.pdb	-0.658658504486084	0.7852140069007874
5dup.pdb	5dup_HL_A_WA85H.pdb	-0.8148715496063232	0.2654699981212616
5dup.pdb	5dup_HL_A_WA85I.pdb	-0.5915946960449219	-0.2697100043296814
5dup.pdb	5dup_HL_A_WA85L.pdb	-0.6432046890258789	0.4582599997520447
5dup.pdb	5dup_HL_A_WA85K.pdb	-0.7200196981430054	0.31742000579833984
5dup.pdb	5dup_HL_A_WA85M.pdb	-0.6384482383728027	0.925574004650116
5dup.pdb	5dup_HL_A_WA85F.pdb	-0.6888537406921387	1.0209619998931885
5dup.pdb	5dup_HL_A_WA85P.pdb	-0.5690106153488159	0.7631250023841858
5dup.pdb	5dup_HL_A_WA85S.pdb	-1.063292145729065	0.35266000032424927
5dup.pdb	5dup_HL_A_WA85T.pdb	-0.9160799980163574	0.8103299736976624
5dup.pdb	5dup_HL_A_WA85Y.pdb	-0.24186250567436218	0.3274100124835968
5dup.pdb	5dup_HL_A_WA85V.pdb	-0.711698055267334	0.76528400182724
5dup.pdb	5dup_HL_A_IA87A.pdb	-0.519967794418335	-1.3735699653625488
5dup.pdb	5dup_HL_A_IA87R.pdb	-1.182992696762085	0.658161997795105
5dup.pdb	5dup_HL_A_IA87N.pdb	-0.5498534440994263	0.35225000977516174
5dup.pdb	5dup_HL_A_IA87D.pdb	-0.5229734182357788	-1.3440200090408325
5dup.pdb	5dup_HL_A_IA87C.pdb	-0.7343389987945557	-0.7013999819755554
5dup.pdb	5dup_HL_A_IA87Q.pdb	-0.24268817901611328	-1.043969988822937
5dup.pdb	5dup_HL_A_IA87E.pdb	-0.23246920108795166	-1.4341100454330444
5dup.pdb	5dup_HL_A_IA87G.pdb	-0.8481802940368652	-1.16225004196167
5dup.pdb	5dup_HL_A_IA87H.pdb	-0.3089574873447418	0.7064039707183838
5dup.pdb	5dup_HL_A_IA87L.pdb	0.18571394681930542	0.05624999850988388
5dup.pdb	5dup_HL_A_IA87K.pdb	-0.18238191306591034	0.045499999076128006
5dup.pdb	5dup_HL_A_IA87M.pdb	-0.17629119753837585	-0.07343000173568726
5dup.pdb	5dup_HL_A_IA87F.pdb	-0.014068365097045898	-0.36250999569892883
5dup.pdb	5dup_HL_A_IA87P.pdb	-0.5625269412994385	-1.2761499881744385
5dup.pdb	5dup_HL_A_IA87S.pdb	-0.9505650997161865	-1.066789984703064
5dup.pdb	5dup_HL_A_IA87T.pdb	-0.701398491859436	-0.4232499897480011
5dup.pdb	5dup_HL_A_IA87W.pdb	-11.445939064025879	-11.088640213012695
5dup.pdb	5dup_HL_A_IA87Y.pdb	0.4305940568447113	-1.4715700149536133
5dup.pdb	5dup_HL_A_IA87V.pdb	-0.2794545888900757	-0.18501999974250793
5dup.pdb	5dup_HL_A_KA88A.pdb	-0.5442056655883789	1.2120529413223267
5dup.pdb	5dup_HL_A_KA88R.pdb	1.0155164003372192	1.6549992561340332
5dup.pdb	5dup_HL_A_KA88N.pdb	-0.4061572253704071	-0.024399999529123306
5dup.pdb	5dup_HL_A_KA88D.pdb	-1.0119988918304443	0.03982999920845032
5dup.pdb	5dup_HL_A_KA88C.pdb	-0.4530772864818573	1.4812569618225098
5dup.pdb	5dup_HL_A_KA88Q.pdb	-0.5477468967437744	0.9817219972610474
5dup.pdb	5dup_HL_A_KA88E.pdb	-0.8908194303512573	0.7431250214576721
5dup.pdb	5dup_HL_A_KA88G.pdb	-0.5011436939239502	1.1679739952087402
5dup.pdb	5dup_HL_A_KA88H.pdb	-7.550966739654541	-4.334400177001953
5dup.pdb	5dup_HL_A_KA88I.pdb	-0.41026294231414795	1.1881890296936035
5dup.pdb	5dup_HL_A_KA88L.pdb	-0.2073710560798645	1.181373953819275
5dup.pdb	5dup_HL_A_KA88M.pdb	-0.3516351878643036	1.5029741525650024
5dup.pdb	5dup_HL_A_KA88F.pdb	-10.31203556060791	-7.978549957275391
5dup.pdb	5dup_HL_A_KA88P.pdb	-0.8020687103271484	0.7823910117149353
5dup.pdb	5dup_HL_A_KA88S.pdb	-0.718325138092041	0.9752600193023682
5dup.pdb	5dup_HL_A_KA88T.pdb	-0.845145583152771	1.167794942855835
5dup.pdb	5dup_HL_A_KA88W.pdb	-2.7427353858947754	-2.4454500675201416
5dup.pdb	5dup_HL_A_KA88Y.pdb	-11.673956871032715	-10.968640327453613
5dup.pdb	5dup_HL_A_KA88V.pdb	-0.6875683665275574	1.5736361742019653
5dup.pdb	5dup_HL_A_KA89A.pdb	-0.23113176226615906	0.3338499963283539
5dup.pdb	5dup_HL_A_KA89R.pdb	-0.09795433282852173	-0.2646400034427643
5dup.pdb	5dup_HL_A_KA89N.pdb	-0.13051852583885193	0.7840129733085632
5dup.pdb	5dup_HL_A_KA89D.pdb	-0.05241192877292633	-0.9268500208854675
5dup.pdb	5dup_HL_A_KA89C.pdb	-0.15278217196464539	0.4404299855232239
5dup.pdb	5dup_HL_A_KA89Q.pdb	-0.07570409774780273	0.14515000581741333
5dup.pdb	5dup_HL_A_KA89E.pdb	-0.2533210217952728	-0.6091099977493286
5dup.pdb	5dup_HL_A_KA89G.pdb	-0.2001952826976776	-0.060679998248815536
5dup.pdb	5dup_HL_A_KA89H.pdb	-0.2580582797527313	0.5785300135612488
5dup.pdb	5dup_HL_A_KA89I.pdb	-0.04129414260387421	-0.16193999350070953
5dup.pdb	5dup_HL_A_KA89L.pdb	-0.1294037103652954	-0.07225000113248825
5dup.pdb	5dup_HL_A_KA89M.pdb	-0.0746617317199707	0.6022509932518005
5dup.pdb	5dup_HL_A_KA89F.pdb	-0.029576867818832397	0.3275600075721741
5dup.pdb	5dup_HL_A_KA89P.pdb	-0.32824796438217163	-0.46397000551223755
5dup.pdb	5dup_HL_A_KA89S.pdb	-0.27654990553855896	1.0300660133361816
5dup.pdb	5dup_HL_A_KA89T.pdb	-0.17888060212135315	0.22113999724388123
5dup.pdb	5dup_HL_A_KA89W.pdb	0.09163740277290344	-0.08522000163793564
5dup.pdb	5dup_HL_A_KA89Y.pdb	-0.09586557745933533	-0.1407500058412552
5dup.pdb	5dup_HL_A_KA89V.pdb	-0.13446493446826935	-0.06597000360488892
5dup.pdb	5dup_HL_A_NA90A.pdb	-0.4568067491054535	0.24532000720500946
5dup.pdb	5dup_HL_A_NA90R.pdb	0.22942271828651428	0.2439199984073639
5dup.pdb	5dup_HL_A_NA90D.pdb	-0.16321054100990295	0.7191839814186096
5dup.pdb	5dup_HL_A_NA90C.pdb	-0.45356908440589905	0.08824999630451202
5dup.pdb	5dup_HL_A_NA90Q.pdb	-0.2628258466720581	0.12167000025510788
5dup.pdb	5dup_HL_A_NA90E.pdb	-0.538587212562561	0.19550000131130219
5dup.pdb	5dup_HL_A_NA90G.pdb	-0.523308277130127	0.46288999915122986
5dup.pdb	5dup_HL_A_NA90H.pdb	-0.23752066493034363	-0.2298000007867813
5dup.pdb	5dup_HL_A_NA90I.pdb	-0.43023011088371277	0.359360009431839
5dup.pdb	5dup_HL_A_NA90L.pdb	-0.28086596727371216	0.5441799759864807
5dup.pdb	5dup_HL_A_NA90K.pdb	-0.27464136481285095	0.6264510154724121
5dup.pdb	5dup_HL_A_NA90M.pdb	-0.05103793740272522	0.09893999993801117
5dup.pdb	5dup_HL_A_NA90F.pdb	0.16631728410720825	0.15583999454975128
5dup.pdb	5dup_HL_A_NA90P.pdb	-0.7387750148773193	0.15078000724315643
5dup.pdb	5dup_HL_A_NA90S.pdb	-0.8022799491882324	0.14653000235557556
5dup.pdb	5dup_HL_A_NA90T.pdb	-0.5221846103668213	-0.29695001244544983
5dup.pdb	5dup_HL_A_NA90W.pdb	0.3830549418926239	0.41565001010894775
5dup.pdb	5dup_HL_A_NA90Y.pdb	0.24837622046470642	0.465829998254776
5dup.pdb	5dup_HL_A_NA90V.pdb	-0.4499657452106476	0.25415998697280884
5dup.pdb	5dup_HL_A_NA91A.pdb	1.9989231824874878	0.12386000156402588
5dup.pdb	5dup_HL_A_NA91R.pdb	1.8468097448349	-1.2084200382232666
5dup.pdb	5dup_HL_A_NA91D.pdb	2.446489095687866	1.815093994140625
5dup.pdb	5dup_HL_A_NA91C.pdb	2.2469663619995117	0.27324000000953674
5dup.pdb	5dup_HL_A_NA91Q.pdb	2.307574510574341	0.32100000977516174
5dup.pdb	5dup_HL_A_NA91E.pdb	2.560060739517212	1.7096610069274902
5dup.pdb	5dup_HL_A_NA91G.pdb	1.9570297002792358	0.23500999808311462
5dup.pdb	5dup_HL_A_NA91H.pdb	2.0436415672302246	-0.09497000277042389
5dup.pdb	5dup_HL_A_NA91I.pdb	2.371302366256714	1.0643659830093384
5dup.pdb	5dup_HL_A_NA91L.pdb	2.020808696746826	-0.32014000415802
5dup.pdb	5dup_HL_A_NA91K.pdb	2.1636502742767334	-0.4693099856376648
5dup.pdb	5dup_HL_A_NA91M.pdb	2.9563138484954834	0.5471100211143494
5dup.pdb	5dup_HL_A_NA91F.pdb	2.308375597000122	1.1539649963378906
5dup.pdb	5dup_HL_A_NA91P.pdb	-0.8393803834915161	-1.8672900199890137
5dup.pdb	5dup_HL_A_NA91S.pdb	1.9527443647384644	-0.7196000218391418
5dup.pdb	5dup_HL_A_NA91T.pdb	2.0833969116210938	0.6461049914360046
5dup.pdb	5dup_HL_A_NA91W.pdb	2.622257709503174	0.6522899866104126
5dup.pdb	5dup_HL_A_NA91Y.pdb	1.5940784215927124	-0.8560799956321716
5dup.pdb	5dup_HL_A_NA91V.pdb	2.3778789043426514	0.8356890082359314
5dup.pdb	5dup_HL_A_KA125A.pdb	-0.7100335955619812	-0.15902000665664673
5dup.pdb	5dup_HL_A_KA125R.pdb	1.122448205947876	0.8090270161628723
5dup.pdb	5dup_HL_A_KA125N.pdb	-0.6194679737091064	-0.2282799929380417
5dup.pdb	5dup_HL_A_KA125D.pdb	-0.5659574270248413	-0.6869800090789795
5dup.pdb	5dup_HL_A_KA125C.pdb	-0.3097976744174957	0.10146000236272812
5dup.pdb	5dup_HL_A_KA125Q.pdb	-0.48895788192749023	-0.2231999933719635
5dup.pdb	5dup_HL_A_KA125E.pdb	-0.5405563116073608	-0.7116699814796448
5dup.pdb	5dup_HL_A_KA125G.pdb	-0.8309518098831177	-0.16130000352859497
5dup.pdb	5dup_HL_A_KA125H.pdb	-0.4753754436969757	-0.1818999946117401
5dup.pdb	5dup_HL_A_KA125I.pdb	-0.2913609743118286	0.26642000675201416
5dup.pdb	5dup_HL_A_KA125L.pdb	0.35383322834968567	0.7593430280685425
5dup.pdb	5dup_HL_A_KA125M.pdb	0.5174694061279297	0.8421199917793274
5dup.pdb	5dup_HL_A_KA125F.pdb	-0.3270222842693329	-0.19155000150203705
5dup.pdb	5dup_HL_A_KA125P.pdb	-0.6610684394836426	-0.6415200233459473
5dup.pdb	5dup_HL_A_KA125S.pdb	-0.7614337205886841	-0.2159299999475479
5dup.pdb	5dup_HL_A_KA125T.pdb	-0.6073482036590576	0.08765999972820282
5dup.pdb	5dup_HL_A_KA125W.pdb	0.7178341150283813	0.9109979867935181
5dup.pdb	5dup_HL_A_KA125Y.pdb	0.5909130573272705	1.8838510513305664
5dup.pdb	5dup_HL_A_KA125V.pdb	-0.4175969660282135	0.22288000583648682
5dup.pdb	5dup_HL_A_LA126A.pdb	-0.7966091632843018	-1.1584700345993042
5dup.pdb	5dup_HL_A_LA126R.pdb	0.19135841727256775	2.8255200386047363
5dup.pdb	5dup_HL_A_LA126N.pdb	-0.6752590537071228	0.97428297996521
5dup.pdb	5dup_HL_A_LA126D.pdb	-1.351739764213562	-0.7019199728965759
5dup.pdb	5dup_HL_A_LA126C.pdb	-0.6518285274505615	-0.7989799976348877
5dup.pdb	5dup_HL_A_LA126Q.pdb	-0.28236669301986694	0.9909330010414124
5dup.pdb	5dup_HL_A_LA126E.pdb	-0.9775605201721191	-0.5596399903297424
5dup.pdb	5dup_HL_A_LA126G.pdb	-0.8744391202926636	0.07158999890089035
5dup.pdb	5dup_HL_A_LA126H.pdb	-2.2394282817840576	-1.0331499576568604
5dup.pdb	5dup_HL_A_LA126I.pdb	-0.3078467845916748	-0.5641599893569946
5dup.pdb	5dup_HL_A_LA126K.pdb	-0.7511754035949707	0.9524340033531189
5dup.pdb	5dup_HL_A_LA126M.pdb	-0.2415156066417694	0.7721239924430847
5dup.pdb	5dup_HL_A_LA126F.pdb	-2.4779036045074463	-0.6352699995040894
5dup.pdb	5dup_HL_A_LA126P.pdb	-0.7147464752197266	0.4356299936771393
5dup.pdb	5dup_HL_A_LA126S.pdb	-0.8903480768203735	-1.279229998588562
5dup.pdb	5dup_HL_A_LA126T.pdb	-0.5190033316612244	-0.636210024356842
5dup.pdb	5dup_HL_A_LA126W.pdb	-1.6269720792770386	-0.6730700135231018
5dup.pdb	5dup_HL_A_LA126Y.pdb	-2.138871431350708	-0.7120299935340881
5dup.pdb	5dup_HL_A_LA126V.pdb	-0.6686645746231079	-0.5880799889564514
5dup.pdb	5dup_HL_A_KA154A.pdb	-0.556779146194458	0.8720430135726929
5dup.pdb	5dup_HL_A_KA154R.pdb	-0.4760252833366394	0.6857060194015503
5dup.pdb	5dup_HL_A_KA154N.pdb	-0.5218443274497986	0.8805890083312988
5dup.pdb	5dup_HL_A_KA154D.pdb	-0.6290779709815979	0.904263973236084
5dup.pdb	5dup_HL_A_KA154C.pdb	-0.4212568700313568	0.830826997756958
5dup.pdb	5dup_HL_A_KA154Q.pdb	-0.47593972086906433	0.7796210050582886
5dup.pdb	5dup_HL_A_KA154E.pdb	-0.678788423538208	0.9305089712142944
5dup.pdb	5dup_HL_A_KA154G.pdb	-0.6526197195053101	0.8981969952583313
5dup.pdb	5dup_HL_A_KA154H.pdb	-0.4760769307613373	0.7912889719009399
5dup.pdb	5dup_HL_A_KA154I.pdb	-0.35308781266212463	0.857433021068573
5dup.pdb	5dup_HL_A_KA154L.pdb	-0.3900631368160248	0.7850369811058044
5dup.pdb	5dup_HL_A_KA154M.pdb	-0.31274574995040894	0.8698520064353943
5dup.pdb	5dup_HL_A_KA154F.pdb	-0.2848813235759735	0.773747980594635
5dup.pdb	5dup_HL_A_KA154P.pdb	-0.012504547834396362	0.886389970779419
5dup.pdb	5dup_HL_A_KA154S.pdb	-0.7641286849975586	0.8908630013465881
5dup.pdb	5dup_HL_A_KA154T.pdb	-0.6546595096588135	0.8653519749641418
5dup.pdb	5dup_HL_A_KA154W.pdb	-0.09805154800415039	0.7660639882087708
5dup.pdb	5dup_HL_A_KA154Y.pdb	0.4549184739589691	1.3249609470367432
5dup.pdb	5dup_HL_A_KA154V.pdb	-0.4077998697757721	0.8232300281524658
5dup.pdb	5dup_HL_A_GA157A.pdb	-0.11063357442617416	-0.5313199758529663
5dup.pdb	5dup_HL_A_GA157R.pdb	-0.0555974543094635	0.6396170258522034
5dup.pdb	5dup_HL_A_GA157N.pdb	-0.08492791652679443	-0.30302000045776367
5dup.pdb	5dup_HL_A_GA157D.pdb	-0.16861584782600403	0.014619999565184116
5dup.pdb	5dup_HL_A_GA157C.pdb	0.09508076310157776	-0.36236000061035156
5dup.pdb	5dup_HL_A_GA157Q.pdb	-0.15519508719444275	0.025210000574588776
5dup.pdb	5dup_HL_A_GA157E.pdb	-0.2909104526042938	1.0956350564956665
5dup.pdb	5dup_HL_A_GA157H.pdb	0.05955749750137329	0.0335099995136261
5dup.pdb	5dup_HL_A_GA157I.pdb	0.28513726592063904	1.5283186435699463
5dup.pdb	5dup_HL_A_GA157L.pdb	0.35079172253608704	0.10779999941587448
5dup.pdb	5dup_HL_A_GA157K.pdb	-0.3089120090007782	0.639976978302002
5dup.pdb	5dup_HL_A_GA157M.pdb	0.49583712220191956	1.6975419521331787
5dup.pdb	5dup_HL_A_GA157F.pdb	0.6005359888076782	0.6113849878311157
5dup.pdb	5dup_HL_A_GA157P.pdb	-0.06263390183448792	0.8991199731826782
5dup.pdb	5dup_HL_A_GA157S.pdb	-0.31797391176223755	-0.5181000232696533
5dup.pdb	5dup_HL_A_GA157T.pdb	-0.12085515260696411	0.6204550266265869
5dup.pdb	5dup_HL_A_GA157W.pdb	0.9181928634643555	0.7204480171203613
5dup.pdb	5dup_HL_A_GA157Y.pdb	0.7028619050979614	0.5724999904632568
5dup.pdb	5dup_HL_A_GA157V.pdb	0.1563875377178192	0.34630000591278076
5dup.pdb	5dup_HL_A_QA158A.pdb	-0.14218845963478088	2.5139870643615723
5dup.pdb	5dup_HL_A_QA158R.pdb	-1.1026849746704102	-0.098580002784729
5dup.pdb	5dup_HL_A_QA158N.pdb	-0.3006093502044678	0.9036219716072083
5dup.pdb	5dup_HL_A_QA158D.pdb	-0.33329063653945923	0.2626599967479706
5dup.pdb	5dup_HL_A_QA158C.pdb	-0.2436586320400238	1.2681159973144531
5dup.pdb	5dup_HL_A_QA158E.pdb	-0.26311933994293213	-0.1300099939107895
5dup.pdb	5dup_HL_A_QA158G.pdb	-0.3081624209880829	1.2664129734039307
5dup.pdb	5dup_HL_A_QA158H.pdb	0.15287965536117554	0.5438200235366821
5dup.pdb	5dup_HL_A_QA158I.pdb	-0.12602707743644714	2.505323886871338
5dup.pdb	5dup_HL_A_QA158L.pdb	-0.13579732179641724	1.5848417282104492
5dup.pdb	5dup_HL_A_QA158K.pdb	-0.1726897656917572	2.195444107055664
5dup.pdb	5dup_HL_A_QA158M.pdb	0.02238684892654419	2.681269884109497
5dup.pdb	5dup_HL_A_QA158F.pdb	-1.3471983671188354	0.04845000058412552
5dup.pdb	5dup_HL_A_QA158P.pdb	-0.49568334221839905	1.0722830295562744
5dup.pdb	5dup_HL_A_QA158S.pdb	-0.33107784390449524	1.1163179874420166
5dup.pdb	5dup_HL_A_QA158T.pdb	-0.38895055651664734	1.2922519445419312
5dup.pdb	5dup_HL_A_QA158W.pdb	-10.440113067626953	-4.9581499099731445
5dup.pdb	5dup_HL_A_QA158Y.pdb	-1.1692754030227661	0.13198000192642212
5dup.pdb	5dup_HL_A_QA158V.pdb	-0.1753334105014801	1.0923409461975098
6nip.pdb	6nip_HL_Z_SH30A.pdb	-0.3374130129814148	0.040789999067783356
6nip.pdb	6nip_HL_Z_SH30R.pdb	-0.19638612866401672	-0.19096000492572784
6nip.pdb	6nip_HL_Z_SH30N.pdb	-0.3117935061454773	-0.0652799978852272
6nip.pdb	6nip_HL_Z_SH30D.pdb	-0.6047215461730957	0.7348300218582153
6nip.pdb	6nip_HL_Z_SH30C.pdb	-0.2210080623626709	1.727929949760437
6nip.pdb	6nip_HL_Z_SH30Q.pdb	0.07235276699066162	-0.14497999846935272
6nip.pdb	6nip_HL_Z_SH30E.pdb	0.09126928448677063	0.7550600171089172
6nip.pdb	6nip_HL_Z_SH30G.pdb	-0.6216918230056763	0.3245700001716614
6nip.pdb	6nip_HL_Z_SH30H.pdb	-0.5699014067649841	-0.834850013256073
6nip.pdb	6nip_HL_Z_SH30I.pdb	0.2142530083656311	2.027479887008667
6nip.pdb	6nip_HL_Z_SH30L.pdb	-0.3768899738788605	0.3803899884223938
6nip.pdb	6nip_HL_Z_SH30K.pdb	0.0011816620826721191	-0.16964000463485718
6nip.pdb	6nip_HL_Z_SH30M.pdb	0.10152187943458557	1.871340036392212
6nip.pdb	6nip_HL_Z_SH30F.pdb	-0.3281368315219879	0.3896700143814087
6nip.pdb	6nip_HL_Z_SH30P.pdb	-0.38047653436660767	0.713699996471405
6nip.pdb	6nip_HL_Z_SH30T.pdb	-0.23199203610420227	-0.01384000014513731
6nip.pdb	6nip_HL_Z_SH30W.pdb	0.32920601963996887	-0.07180999964475632
6nip.pdb	6nip_HL_Z_SH30Y.pdb	-0.014393001794815063	1.373039960861206
6nip.pdb	6nip_HL_Z_SH30V.pdb	0.10022023320198059	1.0784800052642822
6nip.pdb	6nip_HL_Z_NH31A.pdb	-0.6111817359924316	-0.4161899983882904
6nip.pdb	6nip_HL_Z_NH31R.pdb	-0.48027366399765015	-1.3730499744415283
6nip.pdb	6nip_HL_Z_NH31D.pdb	-0.04233464598655701	-0.07337000221014023
6nip.pdb	6nip_HL_Z_NH31C.pdb	-0.3685423731803894	-0.12846000492572784
6nip.pdb	6nip_HL_Z_NH31Q.pdb	-0.6253063678741455	-0.43220001459121704
6nip.pdb	6nip_HL_Z_NH31E.pdb	0.6035902500152588	0.21278999745845795
6nip.pdb	6nip_HL_Z_NH31G.pdb	-0.6264297962188721	-0.4090900123119354
6nip.pdb	6nip_HL_Z_NH31H.pdb	-0.3516451418399811	-0.5710499882698059
6nip.pdb	6nip_HL_Z_NH31I.pdb	-0.5816760659217834	-0.6017000079154968
6nip.pdb	6nip_HL_Z_NH31L.pdb	-0.4074099659919739	-0.31363001465797424
6nip.pdb	6nip_HL_Z_NH31K.pdb	-0.5560030937194824	-1.0895700454711914
6nip.pdb	6nip_HL_Z_NH31M.pdb	-0.35241252183914185	-0.5408999919891357
6nip.pdb	6nip_HL_Z_NH31F.pdb	-0.023799926042556763	-0.6246899962425232
6nip.pdb	6nip_HL_Z_NH31P.pdb	-0.672431230545044	-0.7161300182342529
6nip.pdb	6nip_HL_Z_NH31S.pdb	-0.7704944610595703	-0.3567500114440918
6nip.pdb	6nip_HL_Z_NH31T.pdb	-0.6372262239456177	-0.372189998626709
6nip.pdb	6nip_HL_Z_NH31W.pdb	0.5588101148605347	-0.08115000277757645
6nip.pdb	6nip_HL_Z_NH31Y.pdb	-2.404301643371582	-0.7465000152587891
6nip.pdb	6nip_HL_Z_NH31V.pdb	-0.6397319436073303	-0.36076000332832336
6nip.pdb	6nip_HL_Z_YH53A.pdb	-0.3485885560512543	-0.3857400119304657
6nip.pdb	6nip_HL_Z_YH53R.pdb	-0.5279879570007324	-0.8622699975967407
6nip.pdb	6nip_HL_Z_YH53N.pdb	-0.2852344214916229	-0.3862900137901306
6nip.pdb	6nip_HL_Z_YH53D.pdb	-0.41596898436546326	0.4714300036430359
6nip.pdb	6nip_HL_Z_YH53C.pdb	-0.40471968054771423	-0.41655999422073364
6nip.pdb	6nip_HL_Z_YH53Q.pdb	-0.4781940281391144	-0.45642000436782837
6nip.pdb	6nip_HL_Z_YH53E.pdb	-0.48199018836021423	-0.25172001123428345
6nip.pdb	6nip_HL_Z_YH53G.pdb	-0.3219505250453949	-0.45427000522613525
6nip.pdb	6nip_HL_Z_YH53H.pdb	-0.44475290179252625	-0.5036100149154663
6nip.pdb	6nip_HL_Z_YH53I.pdb	-0.21072927117347717	-0.3860799968242645
6nip.pdb	6nip_HL_Z_YH53L.pdb	-0.18613389134407043	-0.46048998832702637
6nip.pdb	6nip_HL_Z_YH53K.pdb	-0.49075284600257874	-0.7034199833869934
6nip.pdb	6nip_HL_Z_YH53M.pdb	-0.2665341794490814	-0.3832400143146515
6nip.pdb	6nip_HL_Z_YH53F.pdb	-0.411796510219574	-0.38352999091148376
6nip.pdb	6nip_HL_Z_YH53P.pdb	-0.2997523844242096	-0.3765299916267395
6nip.pdb	6nip_HL_Z_YH53S.pdb	-0.3970315158367157	-0.3715499937534332
6nip.pdb	6nip_HL_Z_YH53T.pdb	-0.4098757207393646	-0.3702299892902374
6nip.pdb	6nip_HL_Z_YH53W.pdb	0.01393735408782959	-0.24326999485492706
6nip.pdb	6nip_HL_Z_YH53V.pdb	-0.4343760311603546	-0.38517001271247864
6nip.pdb	6nip_HL_Z_FH101A.pdb	-1.1358588933944702	-0.9952300190925598
6nip.pdb	6nip_HL_Z_FH101R.pdb	-1.1406418085098267	-1.9946500062942505
6nip.pdb	6nip_HL_Z_FH101N.pdb	-1.2350155115127563	-1.6917699575424194
6nip.pdb	6nip_HL_Z_FH101D.pdb	-0.7463029623031616	-1.6408799886703491
6nip.pdb	6nip_HL_Z_FH101C.pdb	-0.7915812730789185	-1.1032700538635254
6nip.pdb	6nip_HL_Z_FH101Q.pdb	-0.875939130783081	-1.564329981803894
6nip.pdb	6nip_HL_Z_FH101E.pdb	-0.9876468181610107	-0.5169199705123901
6nip.pdb	6nip_HL_Z_FH101G.pdb	-1.380773663520813	-1.6404600143432617
6nip.pdb	6nip_HL_Z_FH101H.pdb	-0.7836600542068481	-0.8042200207710266
6nip.pdb	6nip_HL_Z_FH101I.pdb	-0.8290622234344482	0.3864699900150299
6nip.pdb	6nip_HL_Z_FH101L.pdb	-0.48302212357521057	-0.3032599985599518
6nip.pdb	6nip_HL_Z_FH101K.pdb	-0.9354552030563354	-0.3466799855232239
6nip.pdb	6nip_HL_Z_FH101M.pdb	-0.20543906092643738	-0.5263500213623047
6nip.pdb	6nip_HL_Z_FH101P.pdb	-1.127405047416687	-1.2028000354766846
6nip.pdb	6nip_HL_Z_FH101S.pdb	-0.8985776901245117	-1.4221500158309937
6nip.pdb	6nip_HL_Z_FH101T.pdb	-1.2625716924667358	-1.316290020942688
6nip.pdb	6nip_HL_Z_FH101W.pdb	-0.03093019127845764	-0.29017001390457153
6nip.pdb	6nip_HL_Z_FH101Y.pdb	-0.3890458345413208	-0.4545600116252899
6nip.pdb	6nip_HL_Z_FH101V.pdb	-1.288392186164856	-0.13728000223636627
6nip.pdb	6nip_HL_Z_NH102A.pdb	0.30016663670539856	-0.45489001274108887
6nip.pdb	6nip_HL_Z_NH102R.pdb	0.5626122951507568	-0.036740001291036606
6nip.pdb	6nip_HL_Z_NH102D.pdb	-0.17504382133483887	0.004689999856054783
6nip.pdb	6nip_HL_Z_NH102C.pdb	0.5033571720123291	0.9961100220680237
6nip.pdb	6nip_HL_Z_NH102Q.pdb	0.5261471271514893	0.31452998518943787
6nip.pdb	6nip_HL_Z_NH102E.pdb	0.590097188949585	0.007939999923110008
6nip.pdb	6nip_HL_Z_NH102G.pdb	0.08060505986213684	-0.906059980392456
6nip.pdb	6nip_HL_Z_NH102H.pdb	-1.3720818758010864	0.9122800230979919
6nip.pdb	6nip_HL_Z_NH102I.pdb	-1.0291383266448975	-1.1650999784469604
6nip.pdb	6nip_HL_Z_NH102L.pdb	0.7502914667129517	0.36851999163627625
6nip.pdb	6nip_HL_Z_NH102K.pdb	0.5326054096221924	1.903309941291809
6nip.pdb	6nip_HL_Z_NH102M.pdb	0.8048088550567627	0.8797900080680847
6nip.pdb	6nip_HL_Z_NH102F.pdb	0.952162504196167	0.2874000072479248
6nip.pdb	6nip_HL_Z_NH102P.pdb	1.307489275932312	0.815559983253479
6nip.pdb	6nip_HL_Z_NH102S.pdb	-0.2444203495979309	-1.1895999908447266
6nip.pdb	6nip_HL_Z_NH102T.pdb	-1.0998332500457764	-0.094480000436306
6nip.pdb	6nip_HL_Z_NH102W.pdb	0.3603725731372833	0.36702999472618103
6nip.pdb	6nip_HL_Z_NH102Y.pdb	-4.069647789001465	-3.3600800037384033
6nip.pdb	6nip_HL_Z_NH102V.pdb	-1.2706836462020874	-1.7599899768829346
6nip.pdb	6nip_HL_Z_WH103A.pdb	-1.4664580821990967	-2.5143299102783203
6nip.pdb	6nip_HL_Z_WH103R.pdb	-0.30662596225738525	-1.600160002708435
6nip.pdb	6nip_HL_Z_WH103N.pdb	-1.460790753364563	-3.3275599479675293
6nip.pdb	6nip_HL_Z_WH103D.pdb	-2.390571355819702	-2.7275900840759277
6nip.pdb	6nip_HL_Z_WH103C.pdb	-1.2878605127334595	-1.9705699682235718
6nip.pdb	6nip_HL_Z_WH103Q.pdb	-1.6862677335739136	-1.7856600284576416
6nip.pdb	6nip_HL_Z_WH103E.pdb	-1.4590036869049072	-1.7295399904251099
6nip.pdb	6nip_HL_Z_WH103G.pdb	-1.2380479574203491	-1.6922999620437622
6nip.pdb	6nip_HL_Z_WH103H.pdb	-1.2135361433029175	-1.6088900566101074
6nip.pdb	6nip_HL_Z_WH103I.pdb	-0.8136963844299316	-1.4441699981689453
6nip.pdb	6nip_HL_Z_WH103L.pdb	-0.5278664231300354	-0.8664799928665161
6nip.pdb	6nip_HL_Z_WH103K.pdb	-1.2300513982772827	-1.9648799896240234
6nip.pdb	6nip_HL_Z_WH103M.pdb	-0.47035956382751465	-0.870710015296936
6nip.pdb	6nip_HL_Z_WH103F.pdb	-3.6825575828552246	-4.237597942352295
6nip.pdb	6nip_HL_Z_WH103P.pdb	-1.4296220541000366	-2.1340999603271484
6nip.pdb	6nip_HL_Z_WH103S.pdb	-1.805841088294983	-3.2348999977111816
6nip.pdb	6nip_HL_Z_WH103T.pdb	-1.4304109811782837	-2.9688899517059326
6nip.pdb	6nip_HL_Z_WH103Y.pdb	-0.7435005903244019	-2.974329948425293
6nip.pdb	6nip_HL_Z_WH103V.pdb	-0.9652022123336792	-1.1110999584197998
6nip.pdb	6nip_HL_Z_NH104A.pdb	-0.29058435559272766	-0.12467999756336212
6nip.pdb	6nip_HL_Z_NH104R.pdb	-0.16220198571681976	1.127210021018982
6nip.pdb	6nip_HL_Z_NH104D.pdb	-0.2779589295387268	0.5021899938583374
6nip.pdb	6nip_HL_Z_NH104C.pdb	-0.37395069003105164	-0.07373999804258347
6nip.pdb	6nip_HL_Z_NH104Q.pdb	-0.21456605195999146	-0.09150999784469604
6nip.pdb	6nip_HL_Z_NH104E.pdb	-0.31891337037086487	0.3529700040817261
6nip.pdb	6nip_HL_Z_NH104G.pdb	-0.44238701462745667	-0.23916999995708466
6nip.pdb	6nip_HL_Z_NH104H.pdb	-0.2887834310531616	-0.07992000132799149
6nip.pdb	6nip_HL_Z_NH104I.pdb	-0.10219842195510864	-0.11184000223875046
6nip.pdb	6nip_HL_Z_NH104L.pdb	-0.126731738448143	-0.1912499964237213
6nip.pdb	6nip_HL_Z_NH104K.pdb	-0.3523441553115845	1.313539981842041
6nip.pdb	6nip_HL_Z_NH104M.pdb	0.07211163640022278	-0.07998999953269958
6nip.pdb	6nip_HL_Z_NH104F.pdb	-0.3633011281490326	-0.038339998573064804
6nip.pdb	6nip_HL_Z_NH104P.pdb	-0.6290324926376343	-0.516759991645813
6nip.pdb	6nip_HL_Z_NH104S.pdb	-0.5339117050170898	-0.029239999130368233
6nip.pdb	6nip_HL_Z_NH104T.pdb	-0.4653719663619995	-0.15372000634670258
6nip.pdb	6nip_HL_Z_NH104W.pdb	-0.010362476110458374	-0.11860000342130661
6nip.pdb	6nip_HL_Z_NH104Y.pdb	-0.38771727681159973	-0.1411300003528595
6nip.pdb	6nip_HL_Z_NH104V.pdb	-0.13725897669792175	-0.060910001397132874
6nip.pdb	6nip_HL_Z_DH105A.pdb	-0.7490606307983398	-1.098039984703064
6nip.pdb	6nip_HL_Z_DH105R.pdb	-0.3347354233264923	-0.29754000902175903
6nip.pdb	6nip_HL_Z_DH105N.pdb	-0.2257203608751297	-0.0010900000343099236
6nip.pdb	6nip_HL_Z_DH105C.pdb	-0.6896846294403076	-0.9676799774169922
6nip.pdb	6nip_HL_Z_DH105Q.pdb	-0.9008439779281616	-1.5381699800491333
6nip.pdb	6nip_HL_Z_DH105E.pdb	-0.9250950813293457	-0.378710001707077
6nip.pdb	6nip_HL_Z_DH105G.pdb	-0.82607102394104	-1.0355499982833862
6nip.pdb	6nip_HL_Z_DH105H.pdb	-0.600483775138855	-0.7092999815940857
6nip.pdb	6nip_HL_Z_DH105I.pdb	0.05439871549606323	-0.4925599992275238
6nip.pdb	6nip_HL_Z_DH105L.pdb	0.3261817991733551	0.39146000146865845
6nip.pdb	6nip_HL_Z_DH105K.pdb	-0.6550706028938293	-0.16422000527381897
6nip.pdb	6nip_HL_Z_DH105M.pdb	0.050770968198776245	0.37786999344825745
6nip.pdb	6nip_HL_Z_DH105F.pdb	0.1855602264404297	-0.2669300138950348
6nip.pdb	6nip_HL_Z_DH105P.pdb	-0.4225635230541229	-0.4766499996185303
6nip.pdb	6nip_HL_Z_DH105S.pdb	-0.9972323179244995	-1.0213299989700317
6nip.pdb	6nip_HL_Z_DH105T.pdb	-0.8931176662445068	-1.0788500308990479
6nip.pdb	6nip_HL_Z_DH105W.pdb	0.4627196490764618	-0.1448799967765808
6nip.pdb	6nip_HL_Z_DH105Y.pdb	-0.20917537808418274	-0.35343998670578003
6nip.pdb	6nip_HL_Z_DH105V.pdb	-0.4909440577030182	-1.1254099607467651
6nip.pdb	6nip_HL_Z_LL29A.pdb	-0.45258164405822754	0.9271100163459778
6nip.pdb	6nip_HL_Z_LL29R.pdb	-0.03396382927894592	-0.883400022983551
6nip.pdb	6nip_HL_Z_LL29N.pdb	-0.4886113703250885	-0.7696599960327148
6nip.pdb	6nip_HL_Z_LL29D.pdb	-0.24702532589435577	-0.18071000277996063
6nip.pdb	6nip_HL_Z_LL29C.pdb	-0.33127686381340027	1.41497004032135
6nip.pdb	6nip_HL_Z_LL29Q.pdb	-0.34583619236946106	0.6729199886322021
6nip.pdb	6nip_HL_Z_LL29E.pdb	-0.36134958267211914	0.41955000162124634
6nip.pdb	6nip_HL_Z_LL29G.pdb	-0.592941403388977	0.9205499887466431
6nip.pdb	6nip_HL_Z_LL29H.pdb	-0.3093595504760742	-0.6431300044059753
6nip.pdb	6nip_HL_Z_LL29I.pdb	-0.13616624474525452	1.299049973487854
6nip.pdb	6nip_HL_Z_LL29K.pdb	-0.38772231340408325	0.09996999800205231
6nip.pdb	6nip_HL_Z_LL29M.pdb	-0.01334381103515625	0.5309799909591675
6nip.pdb	6nip_HL_Z_LL29F.pdb	-0.28019246459007263	-0.23559999465942383
6nip.pdb	6nip_HL_Z_LL29P.pdb	-0.6095786690711975	-0.7363600134849548
6nip.pdb	6nip_HL_Z_LL29S.pdb	-0.5141097903251648	-0.6484900116920471
6nip.pdb	6nip_HL_Z_LL29T.pdb	-0.3932633399963379	1.6317800283432007
6nip.pdb	6nip_HL_Z_LL29W.pdb	-0.6759738922119141	-0.8600299954414368
6nip.pdb	6nip_HL_Z_LL29Y.pdb	-0.3482056260108948	-0.21100999414920807
6nip.pdb	6nip_HL_Z_LL29V.pdb	-0.24341613054275513	0.1220100000500679
6nip.pdb	6nip_HL_Z_GL30A.pdb	-0.11838667094707489	-0.29330000281333923
6nip.pdb	6nip_HL_Z_GL30R.pdb	-0.19727298617362976	0.3380599915981293
6nip.pdb	6nip_HL_Z_GL30N.pdb	-0.2611144483089447	-0.2053699940443039
6nip.pdb	6nip_HL_Z_GL30D.pdb	-0.25845399498939514	-0.49195000529289246
6nip.pdb	6nip_HL_Z_GL30C.pdb	-0.102344810962677	-0.10040999948978424
6nip.pdb	6nip_HL_Z_GL30Q.pdb	-0.24507692456245422	-0.4355599880218506
6nip.pdb	6nip_HL_Z_GL30E.pdb	-0.30938616394996643	-0.3073199987411499
6nip.pdb	6nip_HL_Z_GL30H.pdb	-0.09655258059501648	-0.4287799894809723
6nip.pdb	6nip_HL_Z_GL30I.pdb	-0.18175646662712097	-0.08299999684095383
6nip.pdb	6nip_HL_Z_GL30L.pdb	-0.062630295753479	-0.1490200012922287
6nip.pdb	6nip_HL_Z_GL30K.pdb	-0.20630136132240295	0.1584700047969818
6nip.pdb	6nip_HL_Z_GL30M.pdb	0.17203238606452942	0.18840999901294708
6nip.pdb	6nip_HL_Z_GL30F.pdb	-0.338733047246933	0.7039099931716919
6nip.pdb	6nip_HL_Z_GL30P.pdb	-0.39398854970932007	0.2078000009059906
6nip.pdb	6nip_HL_Z_GL30S.pdb	-0.13557785749435425	-0.06327000260353088
6nip.pdb	6nip_HL_Z_GL30T.pdb	-0.32483547925949097	-0.46369999647140503
6nip.pdb	6nip_HL_Z_GL30W.pdb	0.41354820132255554	0.20934000611305237
6nip.pdb	6nip_HL_Z_GL30Y.pdb	0.037697941064834595	0.503030002117157
6nip.pdb	6nip_HL_Z_GL30V.pdb	-0.21057096123695374	0.07084000110626221
6nip.pdb	6nip_HL_Z_NL32A.pdb	-0.11107107996940613	0.008170000277459621
6nip.pdb	6nip_HL_Z_NL32R.pdb	-0.04714912176132202	0.2710399925708771
6nip.pdb	6nip_HL_Z_NL32D.pdb	-0.3141198754310608	1.4815800189971924
6nip.pdb	6nip_HL_Z_NL32C.pdb	-0.367016464471817	0.16960999369621277
6nip.pdb	6nip_HL_Z_NL32Q.pdb	-0.2607635259628296	0.27880001068115234
6nip.pdb	6nip_HL_Z_NL32E.pdb	-0.1760210245847702	-1.0351099967956543
6nip.pdb	6nip_HL_Z_NL32G.pdb	-0.15719696879386902	0.15317000448703766
6nip.pdb	6nip_HL_Z_NL32H.pdb	-0.41661807894706726	-0.3911600112915039
6nip.pdb	6nip_HL_Z_NL32I.pdb	-0.31471946835517883	-0.1890999972820282
6nip.pdb	6nip_HL_Z_NL32L.pdb	-0.0932755321264267	0.01686999946832657
6nip.pdb	6nip_HL_Z_NL32K.pdb	-0.20088312029838562	0.14223000407218933
6nip.pdb	6nip_HL_Z_NL32M.pdb	-0.19494584202766418	0.5542600154876709
6nip.pdb	6nip_HL_Z_NL32F.pdb	-0.2772761285305023	0.2528400123119354
6nip.pdb	6nip_HL_Z_NL32P.pdb	-0.4402676224708557	-0.027089999988675117
6nip.pdb	6nip_HL_Z_NL32S.pdb	-0.3651069104671478	0.2876800000667572
6nip.pdb	6nip_HL_Z_NL32T.pdb	-0.3651982843875885	0.25764000415802
6nip.pdb	6nip_HL_Z_NL32W.pdb	0.45934590697288513	-0.6764100193977356
6nip.pdb	6nip_HL_Z_NL32Y.pdb	-0.3098524510860443	0.1737300008535385
6nip.pdb	6nip_HL_Z_NL32V.pdb	-0.37986886501312256	-0.047269999980926514
6nip.pdb	6nip_HL_Z_TL33A.pdb	-0.41370677947998047	-0.6651099920272827
6nip.pdb	6nip_HL_Z_TL33R.pdb	-0.05630120635032654	-0.9230300188064575
6nip.pdb	6nip_HL_Z_TL33N.pdb	-0.5099890828132629	0.13857999444007874
6nip.pdb	6nip_HL_Z_TL33D.pdb	-2.4700710773468018	-0.7861599922180176
6nip.pdb	6nip_HL_Z_TL33C.pdb	0.0947306752204895	0.11451999843120575
6nip.pdb	6nip_HL_Z_TL33Q.pdb	0.03141239285469055	1.693850040435791
6nip.pdb	6nip_HL_Z_TL33E.pdb	-0.15121927857398987	1.5598200559616089
6nip.pdb	6nip_HL_Z_TL33G.pdb	-0.4799100160598755	1.6630899906158447
6nip.pdb	6nip_HL_Z_TL33H.pdb	-0.5567914247512817	0.9753999710083008
6nip.pdb	6nip_HL_Z_TL33I.pdb	0.3150889575481415	0.3650200068950653
6nip.pdb	6nip_HL_Z_TL33L.pdb	0.09602835774421692	0.643589973449707
6nip.pdb	6nip_HL_Z_TL33K.pdb	0.5976696014404297	1.1307200193405151
6nip.pdb	6nip_HL_Z_TL33M.pdb	1.261982798576355	1.557919979095459
6nip.pdb	6nip_HL_Z_TL33F.pdb	-0.208192378282547	1.1299200057983398
6nip.pdb	6nip_HL_Z_TL33P.pdb	0.8803054094314575	0.4460600018501282
6nip.pdb	6nip_HL_Z_TL33S.pdb	-0.4837379455566406	-0.6563400030136108
6nip.pdb	6nip_HL_Z_TL33W.pdb	0.3327254354953766	-1.8617299795150757
6nip.pdb	6nip_HL_Z_TL33Y.pdb	-0.07583531737327576	0.49344000220298767
6nip.pdb	6nip_HL_Z_TL33V.pdb	0.33700183033943176	0.41245999932289124
6nip.pdb	6nip_HL_Z_YL50A.pdb	-0.4833643138408661	-1.05826997756958
6nip.pdb	6nip_HL_Z_YL50R.pdb	-0.44457128643989563	-0.632669985294342
6nip.pdb	6nip_HL_Z_YL50N.pdb	-0.4947632849216461	-1.0733100175857544
6nip.pdb	6nip_HL_Z_YL50D.pdb	-0.46970006823539734	-0.9775500297546387
6nip.pdb	6nip_HL_Z_YL50C.pdb	-0.4675067365169525	-1.0208100080490112
6nip.pdb	6nip_HL_Z_YL50Q.pdb	-0.3007168471813202	-0.8738700151443481
6nip.pdb	6nip_HL_Z_YL50E.pdb	-0.31679579615592957	-0.4710099995136261
6nip.pdb	6nip_HL_Z_YL50G.pdb	-0.5405138731002808	-1.0668200254440308
6nip.pdb	6nip_HL_Z_YL50H.pdb	-0.4487318694591522	-0.9448800086975098
6nip.pdb	6nip_HL_Z_YL50I.pdb	-0.28774169087409973	-1.5002599954605103
6nip.pdb	6nip_HL_Z_YL50L.pdb	-0.3275955617427826	-0.8804600238800049
6nip.pdb	6nip_HL_Z_YL50K.pdb	-0.2869296371936798	-1.087149977684021
6nip.pdb	6nip_HL_Z_YL50M.pdb	-0.3950929343700409	-0.788640022277832
6nip.pdb	6nip_HL_Z_YL50F.pdb	-0.2697846293449402	-0.6773999929428101
6nip.pdb	6nip_HL_Z_YL50P.pdb	-0.2180081307888031	-1.0381799936294556
6nip.pdb	6nip_HL_Z_YL50S.pdb	-0.5493072271347046	-1.3772399425506592
6nip.pdb	6nip_HL_Z_YL50T.pdb	-0.4267922341823578	-1.362030029296875
6nip.pdb	6nip_HL_Z_YL50W.pdb	0.9266000986099243	-0.3555600047111511
6nip.pdb	6nip_HL_Z_YL50V.pdb	-0.3170739710330963	-0.9817000031471252
6nip.pdb	6nip_HL_Z_SL51A.pdb	-0.04130992293357849	-0.02102000080049038
6nip.pdb	6nip_HL_Z_SL51R.pdb	-2.802213191986084	-6.76938009262085
6nip.pdb	6nip_HL_Z_SL51N.pdb	-2.324176073074341	-2.7617099285125732
6nip.pdb	6nip_HL_Z_SL51D.pdb	0.4947992265224457	-2.5911099910736084
6nip.pdb	6nip_HL_Z_SL51C.pdb	-0.2132784128189087	-0.012160000391304493
6nip.pdb	6nip_HL_Z_SL51Q.pdb	-7.379237651824951	-5.619919776916504
6nip.pdb	6nip_HL_Z_SL51E.pdb	-4.633851528167725	-1.5345699787139893
6nip.pdb	6nip_HL_Z_SL51G.pdb	-0.11597338318824768	-0.5009400248527527
6nip.pdb	6nip_HL_Z_SL51H.pdb	-0.7548501491546631	-4.241434097290039
6nip.pdb	6nip_HL_Z_SL51I.pdb	-0.28432872891426086	0.11880999803543091
6nip.pdb	6nip_HL_Z_SL51L.pdb	-2.826963424682617	-1.3528499603271484
6nip.pdb	6nip_HL_Z_SL51K.pdb	-5.553277492523193	-5.523056983947754
6nip.pdb	6nip_HL_Z_SL51M.pdb	-3.430375337600708	-1.3586499691009521
6nip.pdb	6nip_HL_Z_SL51F.pdb	-13.095039367675781	-13.309100151062012
6nip.pdb	6nip_HL_Z_SL51P.pdb	-0.31814834475517273	-0.8541899919509888
6nip.pdb	6nip_HL_Z_SL51T.pdb	-0.2996942102909088	0.42471998929977417
6nip.pdb	6nip_HL_Z_SL51W.pdb	-10.81799030303955	-8.891240119934082
6nip.pdb	6nip_HL_Z_SL51Y.pdb	-14.059041976928711	-10.143179893493652
6nip.pdb	6nip_HL_Z_SL51V.pdb	-0.3296467363834381	0.7940599918365479
6nip.pdb	6nip_HL_Z_NL53A.pdb	-0.28284919261932373	-0.07720000296831131
6nip.pdb	6nip_HL_Z_NL53R.pdb	1.1428855657577515	2.187230110168457
6nip.pdb	6nip_HL_Z_NL53D.pdb	0.1670551598072052	0.8065000176429749
6nip.pdb	6nip_HL_Z_NL53C.pdb	-0.23419904708862305	0.11028999835252762
6nip.pdb	6nip_HL_Z_NL53Q.pdb	-0.30343225598335266	1.3308000564575195
6nip.pdb	6nip_HL_Z_NL53E.pdb	0.12162867188453674	-0.34005001187324524
6nip.pdb	6nip_HL_Z_NL53G.pdb	-0.4120776355266571	-0.13318000733852386
6nip.pdb	6nip_HL_Z_NL53H.pdb	-0.28836482763290405	-0.08575999736785889
6nip.pdb	6nip_HL_Z_NL53I.pdb	-0.0918750911951065	0.11683999747037888
6nip.pdb	6nip_HL_Z_NL53L.pdb	0.22029545903205872	0.2140900045633316
6nip.pdb	6nip_HL_Z_NL53K.pdb	-0.039241403341293335	0.5770099759101868
6nip.pdb	6nip_HL_Z_NL53M.pdb	-0.030739039182662964	1.133180022239685
6nip.pdb	6nip_HL_Z_NL53F.pdb	-0.2512117326259613	-0.08607999980449677
6nip.pdb	6nip_HL_Z_NL53P.pdb	-0.12507927417755127	-0.11189000308513641
6nip.pdb	6nip_HL_Z_NL53S.pdb	-0.49039554595947266	-0.1027199998497963
6nip.pdb	6nip_HL_Z_NL53T.pdb	-0.36854249238967896	0.707360029220581
6nip.pdb	6nip_HL_Z_NL53W.pdb	0.05641964077949524	-0.12279000133275986
6nip.pdb	6nip_HL_Z_NL53Y.pdb	-0.39005807042121887	-0.9053599834442139
6nip.pdb	6nip_HL_Z_NL53V.pdb	-0.1627359241247177	-0.47251999378204346
6nip.pdb	6nip_HL_Z_RL54A.pdb	-1.5597165822982788	-0.8264899849891663
6nip.pdb	6nip_HL_Z_RL54N.pdb	-1.4862967729568481	-0.8585500121116638
6nip.pdb	6nip_HL_Z_RL54D.pdb	-1.4812053442001343	-1.0745899677276611
6nip.pdb	6nip_HL_Z_RL54C.pdb	-1.5100501775741577	-0.7196800112724304
6nip.pdb	6nip_HL_Z_RL54Q.pdb	-1.3042937517166138	-0.516040027141571
6nip.pdb	6nip_HL_Z_RL54E.pdb	-1.4997949600219727	-0.942300021648407
6nip.pdb	6nip_HL_Z_RL54G.pdb	-1.6109399795532227	-0.9288300275802612
6nip.pdb	6nip_HL_Z_RL54H.pdb	-1.5160279273986816	-0.8576700091362
6nip.pdb	6nip_HL_Z_RL54I.pdb	-1.3883517980575562	-0.7538700103759766
6nip.pdb	6nip_HL_Z_RL54L.pdb	-1.2421866655349731	-0.5937399864196777
6nip.pdb	6nip_HL_Z_RL54K.pdb	-0.6925525665283203	0.6345400214195251
6nip.pdb	6nip_HL_Z_RL54M.pdb	-1.2398629188537598	-0.7090399861335754
6nip.pdb	6nip_HL_Z_RL54F.pdb	-0.7605336904525757	-0.5014399886131287
6nip.pdb	6nip_HL_Z_RL54P.pdb	-1.288962483406067	-0.9743099808692932
6nip.pdb	6nip_HL_Z_RL54S.pdb	-1.7205842733383179	-0.996969997882843
6nip.pdb	6nip_HL_Z_RL54T.pdb	-1.6847041845321655	-0.7930600047111511
6nip.pdb	6nip_HL_Z_RL54W.pdb	-0.8420655727386475	-1.0292500257492065
6nip.pdb	6nip_HL_Z_RL54Y.pdb	-1.1682997941970825	-0.811519980430603
6nip.pdb	6nip_HL_Z_RL54V.pdb	-1.497833251953125	-0.8158699870109558
6nip.pdb	6nip_HL_Z_KL67A.pdb	-0.560749888420105	-0.7049400210380554
6nip.pdb	6nip_HL_Z_KL67R.pdb	0.13220074772834778	1.470170021057129
6nip.pdb	6nip_HL_Z_KL67N.pdb	-0.2127005159854889	-0.023000000044703484
6nip.pdb	6nip_HL_Z_KL67D.pdb	-1.5271273851394653	-2.5728399753570557
6nip.pdb	6nip_HL_Z_KL67C.pdb	-0.6479554176330566	-0.21623000502586365
6nip.pdb	6nip_HL_Z_KL67Q.pdb	-0.4594191610813141	-0.9698699712753296
6nip.pdb	6nip_HL_Z_KL67E.pdb	-0.846676230430603	-1.9017900228500366
6nip.pdb	6nip_HL_Z_KL67G.pdb	-0.563491940498352	-0.0019499999471008778
6nip.pdb	6nip_HL_Z_KL67H.pdb	-7.318181991577148	-5.47744607925415
6nip.pdb	6nip_HL_Z_KL67I.pdb	-0.3587428033351898	0.5286800265312195
6nip.pdb	6nip_HL_Z_KL67L.pdb	-0.8303996324539185	-0.41609999537467957
6nip.pdb	6nip_HL_Z_KL67M.pdb	-0.14215490221977234	0.7582499980926514
6nip.pdb	6nip_HL_Z_KL67F.pdb	-0.9154031276702881	-0.7398899793624878
6nip.pdb	6nip_HL_Z_KL67P.pdb	-0.4147619605064392	-0.10231000185012817
6nip.pdb	6nip_HL_Z_KL67S.pdb	-0.8383884429931641	-0.035509999841451645
6nip.pdb	6nip_HL_Z_KL67T.pdb	-0.5740029811859131	-0.4257799983024597
6nip.pdb	6nip_HL_Z_KL67W.pdb	-9.711658477783203	-6.8914899826049805
6nip.pdb	6nip_HL_Z_KL67Y.pdb	-5.901711940765381	-3.2077701091766357
6nip.pdb	6nip_HL_Z_KL67V.pdb	-0.34958499670028687	0.34375
6nip.pdb	6nip_HL_Z_SL68A.pdb	0.07776570320129395	-0.2917500138282776
6nip.pdb	6nip_HL_Z_SL68R.pdb	0.5023539066314697	0.8062300086021423
6nip.pdb	6nip_HL_Z_SL68N.pdb	0.13543623685836792	0.39076998829841614
6nip.pdb	6nip_HL_Z_SL68D.pdb	0.35161760449409485	0.03626000136137009
6nip.pdb	6nip_HL_Z_SL68C.pdb	-0.06451284885406494	0.3025600016117096
6nip.pdb	6nip_HL_Z_SL68Q.pdb	-0.04597373306751251	0.271699994802475
6nip.pdb	6nip_HL_Z_SL68E.pdb	-0.05934721231460571	0.16814999282360077
6nip.pdb	6nip_HL_Z_SL68G.pdb	0.03548544645309448	-0.1449899971485138
6nip.pdb	6nip_HL_Z_SL68H.pdb	0.0638505220413208	-0.16660000383853912
6nip.pdb	6nip_HL_Z_SL68I.pdb	0.2825593650341034	0.13741999864578247
6nip.pdb	6nip_HL_Z_SL68L.pdb	0.3730221092700958	0.3636699914932251
6nip.pdb	6nip_HL_Z_SL68K.pdb	0.2158195674419403	1.1986199617385864
6nip.pdb	6nip_HL_Z_SL68M.pdb	0.3127506673336029	0.35951000452041626
6nip.pdb	6nip_HL_Z_SL68F.pdb	0.5583995580673218	0.20716999471187592
6nip.pdb	6nip_HL_Z_SL68P.pdb	0.017509281635284424	0.27893000841140747
6nip.pdb	6nip_HL_Z_SL68T.pdb	-0.12435082346200943	0.14904999732971191
6nip.pdb	6nip_HL_Z_SL68W.pdb	1.1084725856781006	0.2116599977016449
6nip.pdb	6nip_HL_Z_SL68Y.pdb	0.18828579783439636	-0.12484999746084213
6nip.pdb	6nip_HL_Z_SL68V.pdb	0.16352319717407227	0.10583999752998352
6nip.pdb	6nip_HL_Z_DL69A.pdb	-0.20183715224266052	0.7727699875831604
6nip.pdb	6nip_HL_Z_DL69R.pdb	0.3643486201763153	1.393970012664795
6nip.pdb	6nip_HL_Z_DL69N.pdb	0.01775231957435608	0.8071699738502502
6nip.pdb	6nip_HL_Z_DL69C.pdb	-0.0027884840965270996	0.8068000078201294
6nip.pdb	6nip_HL_Z_DL69Q.pdb	0.05501151084899902	0.5669299960136414
6nip.pdb	6nip_HL_Z_DL69E.pdb	-0.2802497148513794	0.9968900084495544
6nip.pdb	6nip_HL_Z_DL69G.pdb	-0.2906624376773834	0.1457500010728836
6nip.pdb	6nip_HL_Z_DL69H.pdb	-0.31467247009277344	0.04839999973773956
6nip.pdb	6nip_HL_Z_DL69I.pdb	0.36150625348091125	1.5383000373840332
6nip.pdb	6nip_HL_Z_DL69L.pdb	0.41103336215019226	1.2067400217056274
6nip.pdb	6nip_HL_Z_DL69K.pdb	-0.00841909646987915	1.4154000282287598
6nip.pdb	6nip_HL_Z_DL69M.pdb	0.4309130609035492	1.3029299974441528
6nip.pdb	6nip_HL_Z_DL69F.pdb	0.04836386442184448	0.5208200216293335
6nip.pdb	6nip_HL_Z_DL69P.pdb	0.07305076718330383	1.2041800022125244
6nip.pdb	6nip_HL_Z_DL69S.pdb	-0.42611047625541687	0.5452700257301331
6nip.pdb	6nip_HL_Z_DL69T.pdb	-0.3152198791503906	1.0306600332260132
6nip.pdb	6nip_HL_Z_DL69W.pdb	0.18646642565727234	0.5154200196266174
6nip.pdb	6nip_HL_Z_DL69Y.pdb	0.13968002796173096	0.8700299859046936
6nip.pdb	6nip_HL_Z_DL69V.pdb	-0.04025304317474365	1.6212400197982788
6nip.pdb	6nip_HL_Z_GZ181A.pdb	-0.20980647206306458	0.009820000268518925
6nip.pdb	6nip_HL_Z_GZ181R.pdb	-0.30319032073020935	-0.17775000631809235
6nip.pdb	6nip_HL_Z_GZ181N.pdb	-0.3675861060619354	0.01809000037610531
6nip.pdb	6nip_HL_Z_GZ181D.pdb	-0.26434534788131714	0.38637998700141907
6nip.pdb	6nip_HL_Z_GZ181C.pdb	-0.3707145154476166	0.07989999651908875
6nip.pdb	6nip_HL_Z_GZ181Q.pdb	-0.3718093931674957	-0.001500000013038516
6nip.pdb	6nip_HL_Z_GZ181E.pdb	-0.43598780035972595	0.1823199987411499
6nip.pdb	6nip_HL_Z_GZ181H.pdb	-0.24777862429618835	0.02483000047504902
6nip.pdb	6nip_HL_Z_GZ181I.pdb	-0.19986912608146667	0.2232999950647354
6nip.pdb	6nip_HL_Z_GZ181L.pdb	0.07879137992858887	0.2826699912548065
6nip.pdb	6nip_HL_Z_GZ181K.pdb	-0.3911513388156891	-0.08736000210046768
6nip.pdb	6nip_HL_Z_GZ181M.pdb	0.11753538250923157	0.6415600180625916
6nip.pdb	6nip_HL_Z_GZ181F.pdb	0.07948046922683716	0.5338000059127808
6nip.pdb	6nip_HL_Z_GZ181P.pdb	-0.4008931815624237	0.1361600011587143
6nip.pdb	6nip_HL_Z_GZ181S.pdb	-0.5603243112564087	0.15936000645160675
6nip.pdb	6nip_HL_Z_GZ181T.pdb	-0.5290940999984741	0.1742199957370758
6nip.pdb	6nip_HL_Z_GZ181W.pdb	0.3869372308254242	0.5676000118255615
6nip.pdb	6nip_HL_Z_GZ181Y.pdb	0.2047739326953888	0.5367100238800049
6nip.pdb	6nip_HL_Z_GZ181V.pdb	-0.24133113026618958	0.2165299952030182
6nip.pdb	6nip_HL_Z_GZ182A.pdb	-0.2768673896789551	0.036970000714063644
6nip.pdb	6nip_HL_Z_GZ182R.pdb	-0.5217670202255249	-0.5434499979019165
6nip.pdb	6nip_HL_Z_GZ182N.pdb	-0.524442195892334	-1.3023300170898438
6nip.pdb	6nip_HL_Z_GZ182D.pdb	-1.9964814186096191	-0.26607000827789307
6nip.pdb	6nip_HL_Z_GZ182C.pdb	-0.5896626710891724	-0.40568000078201294
6nip.pdb	6nip_HL_Z_GZ182Q.pdb	-0.6880346536636353	0.178289994597435
6nip.pdb	6nip_HL_Z_GZ182E.pdb	-0.4455508291721344	0.6080700159072876
6nip.pdb	6nip_HL_Z_GZ182H.pdb	-0.781376838684082	-0.48962000012397766
6nip.pdb	6nip_HL_Z_GZ182I.pdb	-0.8940118551254272	-0.9108200073242188
6nip.pdb	6nip_HL_Z_GZ182L.pdb	-0.04845041036605835	-2.4347500801086426
6nip.pdb	6nip_HL_Z_GZ182K.pdb	-0.6770749092102051	0.040119998157024384
6nip.pdb	6nip_HL_Z_GZ182M.pdb	-0.1347731053829193	0.6604800224304199
6nip.pdb	6nip_HL_Z_GZ182F.pdb	-0.13693398237228394	0.08861999958753586
6nip.pdb	6nip_HL_Z_GZ182P.pdb	-0.09548309445381165	0.5630099773406982
6nip.pdb	6nip_HL_Z_GZ182S.pdb	-0.6089316606521606	-0.40171998739242554
6nip.pdb	6nip_HL_Z_GZ182T.pdb	-0.9363807439804077	-0.34073999524116516
6nip.pdb	6nip_HL_Z_GZ182W.pdb	-2.87801194190979	-1.3685599565505981
6nip.pdb	6nip_HL_Z_GZ182Y.pdb	-2.6872341632843018	-1.3137199878692627
6nip.pdb	6nip_HL_Z_GZ182V.pdb	-0.8647712469100952	-0.14137999713420868
6nip.pdb	6nip_HL_Z_KZ293A.pdb	-0.29854616522789	-0.3210900127887726
6nip.pdb	6nip_HL_Z_KZ293R.pdb	0.35686686635017395	0.11799000203609467
6nip.pdb	6nip_HL_Z_KZ293N.pdb	-0.1058795377612114	0.20406000316143036
6nip.pdb	6nip_HL_Z_KZ293D.pdb	0.0186082124710083	1.4119000434875488
6nip.pdb	6nip_HL_Z_KZ293C.pdb	-0.15796272456645966	-0.127360001206398
6nip.pdb	6nip_HL_Z_KZ293Q.pdb	-0.02033589780330658	0.1471800059080124
6nip.pdb	6nip_HL_Z_KZ293E.pdb	0.14612936973571777	0.21428999304771423
6nip.pdb	6nip_HL_Z_KZ293G.pdb	-0.3476284146308899	-0.3178499937057495
6nip.pdb	6nip_HL_Z_KZ293H.pdb	-0.1005018949508667	-0.447519987821579
6nip.pdb	6nip_HL_Z_KZ293I.pdb	-0.31496357917785645	-0.28650999069213867
6nip.pdb	6nip_HL_Z_KZ293L.pdb	-0.05267542600631714	-0.2544899880886078
6nip.pdb	6nip_HL_Z_KZ293M.pdb	0.3061000406742096	0.7870799899101257
6nip.pdb	6nip_HL_Z_KZ293F.pdb	-0.08911702781915665	-0.3248800039291382
6nip.pdb	6nip_HL_Z_KZ293P.pdb	-0.010663941502571106	-0.3244200050830841
6nip.pdb	6nip_HL_Z_KZ293S.pdb	-0.3614295721054077	-0.408050000667572
6nip.pdb	6nip_HL_Z_KZ293T.pdb	-0.32106080651283264	-0.36928999423980713
6nip.pdb	6nip_HL_Z_KZ293W.pdb	0.3578273355960846	0.2837499976158142
6nip.pdb	6nip_HL_Z_KZ293Y.pdb	0.05736204981803894	0.6497600078582764
6nip.pdb	6nip_HL_Z_KZ293V.pdb	-0.11715245991945267	-0.2897599935531616
6nip.pdb	6nip_HL_Z_RZ295A.pdb	-1.1988784074783325	-0.7964199781417847
6nip.pdb	6nip_HL_Z_RZ295N.pdb	-1.3490153551101685	-0.935920000076294
6nip.pdb	6nip_HL_Z_RZ295D.pdb	-1.6227389574050903	-1.545240044593811
6nip.pdb	6nip_HL_Z_RZ295C.pdb	-1.01430082321167	-0.7789700031280518
6nip.pdb	6nip_HL_Z_RZ295Q.pdb	-1.17585289478302	-0.8729900121688843
6nip.pdb	6nip_HL_Z_RZ295E.pdb	-0.985865592956543	-1.144629955291748
6nip.pdb	6nip_HL_Z_RZ295G.pdb	-1.4017468690872192	-1.520609974861145
6nip.pdb	6nip_HL_Z_RZ295H.pdb	-0.7454110383987427	-0.20417000353336334
6nip.pdb	6nip_HL_Z_RZ295I.pdb	-0.6576645374298096	0.19641000032424927
6nip.pdb	6nip_HL_Z_RZ295L.pdb	-1.0183804035186768	-0.2719300091266632
6nip.pdb	6nip_HL_Z_RZ295K.pdb	-0.037493228912353516	0.5085200071334839
6nip.pdb	6nip_HL_Z_RZ295M.pdb	-0.046957895159721375	0.5447800159454346
6nip.pdb	6nip_HL_Z_RZ295F.pdb	-0.3933207094669342	0.7023299932479858
6nip.pdb	6nip_HL_Z_RZ295P.pdb	-1.3329613208770752	-0.8739399909973145
6nip.pdb	6nip_HL_Z_RZ295S.pdb	-1.14306640625	-1.4031100273132324
6nip.pdb	6nip_HL_Z_RZ295T.pdb	-1.1203112602233887	-1.256369948387146
6nip.pdb	6nip_HL_Z_RZ295W.pdb	0.44731131196022034	1.1767300367355347
6nip.pdb	6nip_HL_Z_RZ295Y.pdb	0.2778400182723999	0.9119700193405151
6nip.pdb	6nip_HL_Z_RZ295V.pdb	-0.7672537565231323	0.10061000287532806
6nip.pdb	6nip_HL_Z_LZ296A.pdb	-0.15831413865089417	0.017170000821352005
6nip.pdb	6nip_HL_Z_LZ296R.pdb	0.1794012188911438	1.3105599880218506
6nip.pdb	6nip_HL_Z_LZ296N.pdb	-0.26735416054725647	1.7146899700164795
6nip.pdb	6nip_HL_Z_LZ296D.pdb	-0.3289605975151062	0.004269999917596579
6nip.pdb	6nip_HL_Z_LZ296C.pdb	-0.4186306595802307	0.07288999855518341
6nip.pdb	6nip_HL_Z_LZ296Q.pdb	-0.39239630103111267	-0.02928999997675419
6nip.pdb	6nip_HL_Z_LZ296E.pdb	-0.30758175253868103	0.6928399801254272
6nip.pdb	6nip_HL_Z_LZ296G.pdb	-0.2638692557811737	-0.36733999848365784
6nip.pdb	6nip_HL_Z_LZ296H.pdb	-0.4519682824611664	0.4381699860095978
6nip.pdb	6nip_HL_Z_LZ296I.pdb	-0.18023225665092468	0.008960000239312649
6nip.pdb	6nip_HL_Z_LZ296K.pdb	-0.28326839208602905	0.1293099969625473
6nip.pdb	6nip_HL_Z_LZ296M.pdb	-0.1546235978603363	-0.012910000048577785
6nip.pdb	6nip_HL_Z_LZ296F.pdb	-0.4269094169139862	-0.7513099908828735
6nip.pdb	6nip_HL_Z_LZ296P.pdb	-0.07834047079086304	0.7852399945259094
6nip.pdb	6nip_HL_Z_LZ296S.pdb	-0.4711972177028656	0.12450999766588211
6nip.pdb	6nip_HL_Z_LZ296T.pdb	-0.4305541217327118	0.04803000018000603
6nip.pdb	6nip_HL_Z_LZ296W.pdb	-0.2795952260494232	-0.04227999970316887
6nip.pdb	6nip_HL_Z_LZ296Y.pdb	-1.810650110244751	-2.6208200454711914
6nip.pdb	6nip_HL_Z_LZ296V.pdb	-0.2518206238746643	0.5730500221252441
6nip.pdb	6nip_HL_Z_KZ297A.pdb	-0.5120401382446289	-1.04243004322052
6nip.pdb	6nip_HL_Z_KZ297R.pdb	-0.15558117628097534	-0.3089900016784668
6nip.pdb	6nip_HL_Z_KZ297N.pdb	-1.4520409107208252	-0.4214499890804291
6nip.pdb	6nip_HL_Z_KZ297D.pdb	-0.5735483169555664	-0.9577000141143799
6nip.pdb	6nip_HL_Z_KZ297C.pdb	0.23614075779914856	-0.06996999680995941
6nip.pdb	6nip_HL_Z_KZ297Q.pdb	-0.6344797611236572	-0.36511000990867615
6nip.pdb	6nip_HL_Z_KZ297E.pdb	-0.6699360609054565	-0.25060001015663147
6nip.pdb	6nip_HL_Z_KZ297G.pdb	-0.9736902713775635	-1.0791000127792358
6nip.pdb	6nip_HL_Z_KZ297H.pdb	-0.29425424337387085	-0.19304999709129333
6nip.pdb	6nip_HL_Z_KZ297I.pdb	0.4145619571208954	0.21522000432014465
6nip.pdb	6nip_HL_Z_KZ297L.pdb	-0.018804460763931274	0.2822999954223633
6nip.pdb	6nip_HL_Z_KZ297M.pdb	-0.30123835802078247	-0.3115600049495697
6nip.pdb	6nip_HL_Z_KZ297F.pdb	0.2377222180366516	0.10576000064611435
6nip.pdb	6nip_HL_Z_KZ297P.pdb	-0.4676419794559479	-0.9206500053405762
6nip.pdb	6nip_HL_Z_KZ297S.pdb	-0.6076313853263855	-0.9935200214385986
6nip.pdb	6nip_HL_Z_KZ297T.pdb	-0.23388715088367462	-0.7888799905776978
6nip.pdb	6nip_HL_Z_KZ297W.pdb	0.23231419920921326	-0.17554999887943268
6nip.pdb	6nip_HL_Z_KZ297Y.pdb	0.08440914750099182	-0.08877000212669373
6nip.pdb	6nip_HL_Z_KZ297V.pdb	0.41383692622184753	0.15569999814033508
6nip.pdb	6nip_HL_Z_GZ298A.pdb	-0.39073947072029114	-0.46757999062538147
6nip.pdb	6nip_HL_Z_GZ298R.pdb	-0.88720703125	-1.8187099695205688
6nip.pdb	6nip_HL_Z_GZ298N.pdb	-0.6462323665618896	-1.1685199737548828
6nip.pdb	6nip_HL_Z_GZ298D.pdb	-0.7129144668579102	-0.8790500164031982
6nip.pdb	6nip_HL_Z_GZ298C.pdb	-0.7885797023773193	-1.3688499927520752
6nip.pdb	6nip_HL_Z_GZ298Q.pdb	-0.7583335638046265	-1.0085500478744507
6nip.pdb	6nip_HL_Z_GZ298E.pdb	-0.795581579208374	-0.9488199949264526
6nip.pdb	6nip_HL_Z_GZ298H.pdb	-0.79865562915802	-1.4131300449371338
6nip.pdb	6nip_HL_Z_GZ298I.pdb	-0.7608509063720703	-1.0362800359725952
6nip.pdb	6nip_HL_Z_GZ298L.pdb	-0.8575742244720459	-1.7377099990844727
6nip.pdb	6nip_HL_Z_GZ298K.pdb	-0.6112712621688843	-0.8156099915504456
6nip.pdb	6nip_HL_Z_GZ298M.pdb	-0.8968744277954102	-2.0771799087524414
6nip.pdb	6nip_HL_Z_GZ298F.pdb	-1.0468597412109375	-0.5086899995803833
6nip.pdb	6nip_HL_Z_GZ298P.pdb	-0.7538331747055054	-0.8830299973487854
6nip.pdb	6nip_HL_Z_GZ298S.pdb	-0.6366395950317383	-0.7221199870109558
6nip.pdb	6nip_HL_Z_GZ298T.pdb	-0.8997204303741455	-1.6918400526046753
6nip.pdb	6nip_HL_Z_GZ298W.pdb	-0.7714651823043823	-2.103149890899658
6nip.pdb	6nip_HL_Z_GZ298Y.pdb	-1.305315613746643	-2.6437599658966064
6nip.pdb	6nip_HL_Z_GZ298V.pdb	-0.7724047899246216	-1.4118900299072266
6nip.pdb	6nip_HL_Z_VZ299A.pdb	-0.5184811353683472	-0.5473700165748596
6nip.pdb	6nip_HL_Z_VZ299R.pdb	0.1849793791770935	0.3568499982357025
6nip.pdb	6nip_HL_Z_VZ299N.pdb	-0.701994776725769	-1.1038899421691895
6nip.pdb	6nip_HL_Z_VZ299D.pdb	-0.7360057830810547	-1.2201600074768066
6nip.pdb	6nip_HL_Z_VZ299C.pdb	-0.5674915313720703	-0.6225500106811523
6nip.pdb	6nip_HL_Z_VZ299Q.pdb	-0.15630871057510376	-1.1279499530792236
6nip.pdb	6nip_HL_Z_VZ299E.pdb	-0.4911623001098633	-0.8458600044250488
6nip.pdb	6nip_HL_Z_VZ299G.pdb	-0.6269572973251343	-1.0284600257873535
6nip.pdb	6nip_HL_Z_VZ299H.pdb	-0.6007130146026611	-0.42315998673439026
6nip.pdb	6nip_HL_Z_VZ299I.pdb	-0.22933901846408844	-0.4474300146102905
6nip.pdb	6nip_HL_Z_VZ299L.pdb	-0.2933131754398346	-0.9885500073432922
6nip.pdb	6nip_HL_Z_VZ299K.pdb	-0.4591633081436157	0.37946999073028564
6nip.pdb	6nip_HL_Z_VZ299M.pdb	0.04871416091918945	0.3349300026893616
6nip.pdb	6nip_HL_Z_VZ299F.pdb	-0.43833133578300476	-1.0775099992752075
6nip.pdb	6nip_HL_Z_VZ299P.pdb	-1.0735706090927124	-1.5343300104141235
6nip.pdb	6nip_HL_Z_VZ299S.pdb	-0.9126584529876709	-0.6481900215148926
6nip.pdb	6nip_HL_Z_VZ299T.pdb	-0.6192886829376221	-0.5569999814033508
6nip.pdb	6nip_HL_Z_VZ299W.pdb	0.4677075445652008	-0.47979000210762024
6nip.pdb	6nip_HL_Z_VZ299Y.pdb	-0.310638964176178	-0.8881700038909912
6nip.pdb	6nip_HL_Z_SZ300A.pdb	-0.5901719927787781	1.1763099431991577
6nip.pdb	6nip_HL_Z_SZ300R.pdb	-1.157098412513733	-3.00927996635437
6nip.pdb	6nip_HL_Z_SZ300N.pdb	-2.0914418697357178	-1.3843899965286255
6nip.pdb	6nip_HL_Z_SZ300D.pdb	0.3473314940929413	-1.5992599725723267
6nip.pdb	6nip_HL_Z_SZ300C.pdb	-0.44347208738327026	0.15440000593662262
6nip.pdb	6nip_HL_Z_SZ300Q.pdb	-4.236695289611816	-3.811711072921753
6nip.pdb	6nip_HL_Z_SZ300E.pdb	-9.507234573364258	-9.229680061340332
6nip.pdb	6nip_HL_Z_SZ300G.pdb	-0.7672131061553955	0.3120099902153015
6nip.pdb	6nip_HL_Z_SZ300H.pdb	-31.180835723876953	-23.55293083190918
6nip.pdb	6nip_HL_Z_SZ300I.pdb	-10.766579627990723	-6.640130043029785
6nip.pdb	6nip_HL_Z_SZ300L.pdb	-4.014095783233643	-2.5109798908233643
6nip.pdb	6nip_HL_Z_SZ300K.pdb	-1.5775114297866821	-5.177742958068848
6nip.pdb	6nip_HL_Z_SZ300M.pdb	-6.041207313537598	-4.554593563079834
6nip.pdb	6nip_HL_Z_SZ300F.pdb	-2.6505203247070312	-1.1994500160217285
6nip.pdb	6nip_HL_Z_SZ300P.pdb	-7.193285942077637	-3.258470058441162
6nip.pdb	6nip_HL_Z_SZ300T.pdb	-3.2070810794830322	-3.3391900062561035
6nip.pdb	6nip_HL_Z_SZ300W.pdb	-53.6805534362793	-51.433631896972656
6nip.pdb	6nip_HL_Z_SZ300Y.pdb	-3.4926726818084717	-2.287709951400757
6nip.pdb	6nip_HL_Z_SZ300V.pdb	-3.253795623779297	-1.5703699588775635
6nip.pdb	6nip_HL_Z_YZ301A.pdb	-0.5888184905052185	-0.7049700021743774
6nip.pdb	6nip_HL_Z_YZ301R.pdb	-0.6572028398513794	-0.5223000049591064
6nip.pdb	6nip_HL_Z_YZ301N.pdb	-0.5967963337898254	-0.721019983291626
6nip.pdb	6nip_HL_Z_YZ301D.pdb	-0.9561468362808228	-1.314560055732727
6nip.pdb	6nip_HL_Z_YZ301C.pdb	-0.6764647960662842	-0.606909990310669
6nip.pdb	6nip_HL_Z_YZ301Q.pdb	-0.6133717894554138	-0.6144700050354004
6nip.pdb	6nip_HL_Z_YZ301E.pdb	-1.0326249599456787	-0.6146000027656555
6nip.pdb	6nip_HL_Z_YZ301G.pdb	-0.695449709892273	-1.2866899967193604
6nip.pdb	6nip_HL_Z_YZ301H.pdb	-0.5397828817367554	-0.4853900074958801
6nip.pdb	6nip_HL_Z_YZ301I.pdb	-0.5509191751480103	-0.5045199990272522
6nip.pdb	6nip_HL_Z_YZ301L.pdb	-0.6789909601211548	-0.03787999972701073
6nip.pdb	6nip_HL_Z_YZ301K.pdb	-0.7033677101135254	-0.8350200057029724
6nip.pdb	6nip_HL_Z_YZ301M.pdb	-0.41679149866104126	-0.2506999969482422
6nip.pdb	6nip_HL_Z_YZ301F.pdb	-0.09359999746084213	0.2951599955558777
6nip.pdb	6nip_HL_Z_YZ301P.pdb	-1.0637718439102173	-2.1429100036621094
6nip.pdb	6nip_HL_Z_YZ301S.pdb	-0.8974123001098633	-0.9177200198173523
6nip.pdb	6nip_HL_Z_YZ301T.pdb	-0.8326327800750732	-0.4239799976348877
6nip.pdb	6nip_HL_Z_YZ301W.pdb	-0.8491934537887573	-0.3521600067615509
6nip.pdb	6nip_HL_Z_YZ301V.pdb	-0.6385008096694946	-0.8360499739646912
6nip.pdb	6nip_HL_Z_SZ302A.pdb	-0.30167144536972046	0.08111000061035156
6nip.pdb	6nip_HL_Z_SZ302R.pdb	-0.8563722372055054	-1.3640799522399902
6nip.pdb	6nip_HL_Z_SZ302N.pdb	0.08447733521461487	0.23372000455856323
6nip.pdb	6nip_HL_Z_SZ302D.pdb	-0.4640721380710602	0.2882100045681
6nip.pdb	6nip_HL_Z_SZ302C.pdb	-0.2595137655735016	-0.06421999633312225
6nip.pdb	6nip_HL_Z_SZ302Q.pdb	0.00753369927406311	-0.017489999532699585
6nip.pdb	6nip_HL_Z_SZ302E.pdb	0.19903165102005005	0.7298499941825867
6nip.pdb	6nip_HL_Z_SZ302G.pdb	-0.43956395983695984	-0.18546999990940094
6nip.pdb	6nip_HL_Z_SZ302H.pdb	0.037895649671554565	0.22773000597953796
6nip.pdb	6nip_HL_Z_SZ302I.pdb	0.16994062066078186	0.9141799807548523
6nip.pdb	6nip_HL_Z_SZ302L.pdb	-1.3145543336868286	-1.5937600135803223
6nip.pdb	6nip_HL_Z_SZ302K.pdb	-0.261406272649765	-0.5262899994850159
6nip.pdb	6nip_HL_Z_SZ302M.pdb	0.07092884182929993	-0.8438000082969666
6nip.pdb	6nip_HL_Z_SZ302F.pdb	0.4657127559185028	0.417930006980896
6nip.pdb	6nip_HL_Z_SZ302P.pdb	0.35203787684440613	0.7946199774742126
6nip.pdb	6nip_HL_Z_SZ302T.pdb	-0.09609019756317139	0.7893999814987183
6nip.pdb	6nip_HL_Z_SZ302W.pdb	0.9467083215713501	0.18585999310016632
6nip.pdb	6nip_HL_Z_SZ302Y.pdb	0.40676572918891907	0.401309996843338
6nip.pdb	6nip_HL_Z_SZ302V.pdb	-0.4649995267391205	-0.3228600025177002
6nip.pdb	6nip_HL_Z_TZ331A.pdb	-0.16332587599754333	0.09841000288724899
6nip.pdb	6nip_HL_Z_TZ331R.pdb	0.8599567413330078	1.0317200422286987
6nip.pdb	6nip_HL_Z_TZ331N.pdb	-0.2540815472602844	-0.2677600085735321
6nip.pdb	6nip_HL_Z_TZ331D.pdb	-0.5245058536529541	-0.3425999879837036
6nip.pdb	6nip_HL_Z_TZ331C.pdb	0.041097015142440796	0.6523900032043457
6nip.pdb	6nip_HL_Z_TZ331Q.pdb	0.026676014065742493	0.8551700115203857
6nip.pdb	6nip_HL_Z_TZ331E.pdb	-0.38355553150177	-0.08578000217676163
6nip.pdb	6nip_HL_Z_TZ331G.pdb	-0.2648748755455017	0.2601799964904785
6nip.pdb	6nip_HL_Z_TZ331H.pdb	-0.12000340223312378	-0.40797001123428345
6nip.pdb	6nip_HL_Z_TZ331I.pdb	0.2668778598308563	0.6922299861907959
6nip.pdb	6nip_HL_Z_TZ331L.pdb	0.4238760769367218	0.8729000091552734
6nip.pdb	6nip_HL_Z_TZ331K.pdb	0.22983625531196594	0.8969100117683411
6nip.pdb	6nip_HL_Z_TZ331M.pdb	0.17680203914642334	0.6251999735832214
6nip.pdb	6nip_HL_Z_TZ331F.pdb	0.3921877443790436	0.3449400067329407
6nip.pdb	6nip_HL_Z_TZ331P.pdb	0.19599732756614685	-0.1754399985074997
6nip.pdb	6nip_HL_Z_TZ331S.pdb	-0.46799519658088684	-0.09538999944925308
6nip.pdb	6nip_HL_Z_TZ331W.pdb	0.6932163238525391	-0.37957999110221863
6nip.pdb	6nip_HL_Z_TZ331Y.pdb	0.32902923226356506	0.2608700096607208
6nip.pdb	6nip_HL_Z_TZ331V.pdb	0.07289856672286987	0.44405999779701233
6nip.pdb	6nip_HL_Z_DZ332A.pdb	-0.4669630825519562	-0.5623800158500671
6nip.pdb	6nip_HL_Z_DZ332R.pdb	-0.03199563920497894	-0.41273999214172363
6nip.pdb	6nip_HL_Z_DZ332N.pdb	-0.3313237726688385	-0.16210000216960907
6nip.pdb	6nip_HL_Z_DZ332C.pdb	-0.38758912682533264	0.8088499903678894
6nip.pdb	6nip_HL_Z_DZ332Q.pdb	0.09630236029624939	-0.16779999434947968
6nip.pdb	6nip_HL_Z_DZ332E.pdb	0.4477950632572174	-0.6605200171470642
6nip.pdb	6nip_HL_Z_DZ332G.pdb	-0.9522957801818848	-0.7626000046730042
6nip.pdb	6nip_HL_Z_DZ332H.pdb	-0.3746536374092102	-0.9013500213623047
6nip.pdb	6nip_HL_Z_DZ332I.pdb	-0.07726579904556274	-0.14733000099658966
6nip.pdb	6nip_HL_Z_DZ332L.pdb	0.5217281579971313	1.9894200563430786
6nip.pdb	6nip_HL_Z_DZ332K.pdb	-0.3511405289173126	0.07188999652862549
6nip.pdb	6nip_HL_Z_DZ332M.pdb	0.1620655655860901	0.6324700117111206
6nip.pdb	6nip_HL_Z_DZ332F.pdb	0.2439158856868744	-0.37160998582839966
6nip.pdb	6nip_HL_Z_DZ332P.pdb	-0.4292938709259033	-1.0198500156402588
6nip.pdb	6nip_HL_Z_DZ332S.pdb	-0.6852495670318604	-0.43654999136924744
6nip.pdb	6nip_HL_Z_DZ332T.pdb	-0.27920612692832947	1.1080100536346436
6nip.pdb	6nip_HL_Z_DZ332W.pdb	0.5332942008972168	-0.24167999625205994
6nip.pdb	6nip_HL_Z_DZ332Y.pdb	0.5378625392913818	1.3047599792480469
6nip.pdb	6nip_HL_Z_DZ332V.pdb	0.03700801730155945	0.07712999731302261
6nip.pdb	6nip_HL_Z_GZ333A.pdb	-0.26187077164649963	-0.067330002784729
6nip.pdb	6nip_HL_Z_GZ333R.pdb	-0.9303480386734009	-0.4545300006866455
6nip.pdb	6nip_HL_Z_GZ333N.pdb	-0.4568291902542114	-0.2003600001335144
6nip.pdb	6nip_HL_Z_GZ333D.pdb	-0.6652528047561646	0.00646999990567565
6nip.pdb	6nip_HL_Z_GZ333C.pdb	-0.31085649132728577	-0.16407999396324158
6nip.pdb	6nip_HL_Z_GZ333Q.pdb	-0.922344446182251	-0.2647300064563751
6nip.pdb	6nip_HL_Z_GZ333E.pdb	-0.8186755180358887	0.018309999257326126
6nip.pdb	6nip_HL_Z_GZ333H.pdb	-1.077492117881775	0.09025999903678894
6nip.pdb	6nip_HL_Z_GZ333I.pdb	-0.49670055508613586	-0.37522000074386597
6nip.pdb	6nip_HL_Z_GZ333L.pdb	-0.5873473286628723	-0.2871899902820587
6nip.pdb	6nip_HL_Z_GZ333K.pdb	-0.8195245265960693	-0.31665000319480896
6nip.pdb	6nip_HL_Z_GZ333M.pdb	-0.6699619889259338	-0.15850000083446503
6nip.pdb	6nip_HL_Z_GZ333F.pdb	-0.8280749320983887	-0.2621000111103058
6nip.pdb	6nip_HL_Z_GZ333P.pdb	-0.49224552512168884	-0.1646299958229065
6nip.pdb	6nip_HL_Z_GZ333S.pdb	-0.47794151306152344	-0.02493000030517578
6nip.pdb	6nip_HL_Z_GZ333T.pdb	-0.624992311000824	-0.5225399732589722
6nip.pdb	6nip_HL_Z_GZ333W.pdb	-1.3783749341964722	-0.15941999852657318
6nip.pdb	6nip_HL_Z_GZ333Y.pdb	-1.0642770528793335	-0.26256999373435974
6nip.pdb	6nip_HL_Z_GZ333V.pdb	-0.409789115190506	-0.4346500039100647
6nip.pdb	6nip_HL_Z_PZ334A.pdb	-1.1542547941207886	-0.48521000146865845
6nip.pdb	6nip_HL_Z_PZ334R.pdb	-0.7264649868011475	-2.21628999710083
6nip.pdb	6nip_HL_Z_PZ334N.pdb	-0.6354129314422607	-2.3523499965667725
6nip.pdb	6nip_HL_Z_PZ334D.pdb	-0.8526076078414917	-2.568510055541992
6nip.pdb	6nip_HL_Z_PZ334C.pdb	-1.0908915996551514	-0.8455399870872498
6nip.pdb	6nip_HL_Z_PZ334Q.pdb	-0.900734543800354	-1.8030799627304077
6nip.pdb	6nip_HL_Z_PZ334E.pdb	-1.7346303462982178	-1.5435999631881714
6nip.pdb	6nip_HL_Z_PZ334G.pdb	-1.1597368717193604	0.2942500114440918
6nip.pdb	6nip_HL_Z_PZ334H.pdb	-8.49305534362793	-10.677680015563965
6nip.pdb	6nip_HL_Z_PZ334I.pdb	-1.2081286907196045	-2.834049940109253
6nip.pdb	6nip_HL_Z_PZ334L.pdb	-0.8573942184448242	-2.516429901123047
6nip.pdb	6nip_HL_Z_PZ334K.pdb	-0.8407243490219116	-3.7443480491638184
6nip.pdb	6nip_HL_Z_PZ334M.pdb	-0.45601686835289	-1.5095000267028809
6nip.pdb	6nip_HL_Z_PZ334F.pdb	-10.659601211547852	-10.317680358886719
6nip.pdb	6nip_HL_Z_PZ334S.pdb	-0.9585338830947876	-2.1153500080108643
6nip.pdb	6nip_HL_Z_PZ334T.pdb	-1.4626774787902832	-1.6366900205612183
6nip.pdb	6nip_HL_Z_PZ334W.pdb	-21.263017654418945	-16.110429763793945
6nip.pdb	6nip_HL_Z_PZ334Y.pdb	-21.53289794921875	-19.198030471801758
6nip.pdb	6nip_HL_Z_PZ334V.pdb	-0.9423863887786865	-1.819219946861267
6nip.pdb	6nip_HL_Z_TZ362A.pdb	-0.031229451298713684	0.19715000689029694
6nip.pdb	6nip_HL_Z_TZ362R.pdb	0.030806422233581543	-0.13384999334812164
6nip.pdb	6nip_HL_Z_TZ362N.pdb	-0.012435555458068848	-0.07830999791622162
6nip.pdb	6nip_HL_Z_TZ362D.pdb	-0.006434261798858643	0.15956999361515045
6nip.pdb	6nip_HL_Z_TZ362C.pdb	-0.12046060711145401	0.16866999864578247
6nip.pdb	6nip_HL_Z_TZ362Q.pdb	-0.02489835023880005	0.05863000079989433
6nip.pdb	6nip_HL_Z_TZ362E.pdb	0.11055907607078552	0.10508999973535538
6nip.pdb	6nip_HL_Z_TZ362G.pdb	-0.07256275415420532	0.3052099943161011
6nip.pdb	6nip_HL_Z_TZ362H.pdb	0.01680934429168701	-0.5783600211143494
6nip.pdb	6nip_HL_Z_TZ362I.pdb	0.23000270128250122	-0.1940699964761734
6nip.pdb	6nip_HL_Z_TZ362L.pdb	0.1994168758392334	-0.15365999937057495
6nip.pdb	6nip_HL_Z_TZ362K.pdb	0.2829606831073761	0.3119400143623352
6nip.pdb	6nip_HL_Z_TZ362M.pdb	0.15263772010803223	-0.09994000196456909
6nip.pdb	6nip_HL_Z_TZ362F.pdb	0.08128169178962708	-0.08530999720096588
6nip.pdb	6nip_HL_Z_TZ362P.pdb	0.022646933794021606	0.19808000326156616
6nip.pdb	6nip_HL_Z_TZ362S.pdb	-0.26578184962272644	0.23839999735355377
6nip.pdb	6nip_HL_Z_TZ362W.pdb	0.6228959560394287	-0.10874000191688538
6nip.pdb	6nip_HL_Z_TZ362Y.pdb	0.22492751479148865	0.0697299987077713
6nip.pdb	6nip_HL_Z_TZ362V.pdb	-0.015050947666168213	-0.01590000092983246
6nip.pdb	6nip_HL_Z_SZ364A.pdb	-0.6186681985855103	0.19563999772071838
6nip.pdb	6nip_HL_Z_SZ364R.pdb	-8.352150917053223	-11.18539047241211
6nip.pdb	6nip_HL_Z_SZ364N.pdb	-3.194491386413574	-2.5514400005340576
6nip.pdb	6nip_HL_Z_SZ364D.pdb	-3.854104995727539	-1.7029500007629395
6nip.pdb	6nip_HL_Z_SZ364C.pdb	-0.5369393825531006	-0.8961300253868103
6nip.pdb	6nip_HL_Z_SZ364Q.pdb	-8.743952751159668	-7.631879806518555
6nip.pdb	6nip_HL_Z_SZ364E.pdb	-2.870173454284668	-3.6687369346618652
6nip.pdb	6nip_HL_Z_SZ364G.pdb	-0.6528416872024536	0.5468800067901611
6nip.pdb	6nip_HL_Z_SZ364H.pdb	-11.938007354736328	-8.652190208435059
6nip.pdb	6nip_HL_Z_SZ364I.pdb	-4.017026424407959	-2.6245200634002686
6nip.pdb	6nip_HL_Z_SZ364L.pdb	-5.222200870513916	-4.1719279289245605
6nip.pdb	6nip_HL_Z_SZ364K.pdb	-2.2366769313812256	-2.943459987640381
6nip.pdb	6nip_HL_Z_SZ364M.pdb	-1.1851857900619507	-0.39259999990463257
6nip.pdb	6nip_HL_Z_SZ364F.pdb	-12.55835247039795	-11.448539733886719
6nip.pdb	6nip_HL_Z_SZ364P.pdb	-4.906130313873291	-1.6237399578094482
6nip.pdb	6nip_HL_Z_SZ364T.pdb	0.0983445942401886	0.21934999525547028
6nip.pdb	6nip_HL_Z_SZ364W.pdb	-29.211772918701172	-24.343629837036133
6nip.pdb	6nip_HL_Z_SZ364Y.pdb	-12.931119918823242	-10.771769523620605
6nip.pdb	6nip_HL_Z_SZ364V.pdb	-1.3942919969558716	-0.6260700225830078
7aqx.pdb	7aqx_C_A_VC2A.pdb	-0.44222506880760193	0.03869999945163727
7aqx.pdb	7aqx_C_A_VC2R.pdb	-2.360724449157715	-2.604490041732788
7aqx.pdb	7aqx_C_A_VC2N.pdb	-0.07318726181983948	-0.05299999937415123
7aqx.pdb	7aqx_C_A_VC2D.pdb	-0.6219043731689453	-1.2771199941635132
7aqx.pdb	7aqx_C_A_VC2C.pdb	-0.3107229769229889	-0.0364999994635582
7aqx.pdb	7aqx_C_A_VC2Q.pdb	0.037080779671669006	-0.33160001039505005
7aqx.pdb	7aqx_C_A_VC2E.pdb	-0.5192816257476807	0.1891999989748001
7aqx.pdb	7aqx_C_A_VC2G.pdb	-0.616909384727478	-0.2587999999523163
7aqx.pdb	7aqx_C_A_VC2H.pdb	-1.551505208015442	-3.4197800159454346
7aqx.pdb	7aqx_C_A_VC2I.pdb	0.6893035173416138	0.522599995136261
7aqx.pdb	7aqx_C_A_VC2L.pdb	-1.1093130111694336	-0.31520000100135803
7aqx.pdb	7aqx_C_A_VC2K.pdb	-0.46364322304725647	-1.0161399841308594
7aqx.pdb	7aqx_C_A_VC2M.pdb	0.27835583686828613	0.9506000280380249
7aqx.pdb	7aqx_C_A_VC2F.pdb	0.09651079773902893	-2.1392300128936768
7aqx.pdb	7aqx_C_A_VC2P.pdb	0.07914271950721741	0.4099999964237213
7aqx.pdb	7aqx_C_A_VC2S.pdb	-0.6398428678512573	-0.06560000032186508
7aqx.pdb	7aqx_C_A_VC2T.pdb	-0.5144280195236206	-0.711899995803833
7aqx.pdb	7aqx_C_A_VC2W.pdb	0.3186468183994293	0.3084999918937683
7aqx.pdb	7aqx_C_A_VC2Y.pdb	0.5741084814071655	-1.9598599672317505
7aqx.pdb	7aqx_C_A_GC26A.pdb	-0.9303944110870361	-0.7569000124931335
7aqx.pdb	7aqx_C_A_GC26R.pdb	-1.259630799293518	-3.0194599628448486
7aqx.pdb	7aqx_C_A_GC26N.pdb	-1.3577216863632202	-2.2746999263763428
7aqx.pdb	7aqx_C_A_GC26D.pdb	-2.2256481647491455	-3.4231300354003906
7aqx.pdb	7aqx_C_A_GC26C.pdb	-1.0732741355895996	-0.6816999912261963
7aqx.pdb	7aqx_C_A_GC26Q.pdb	-1.4268962144851685	-2.1754300594329834
7aqx.pdb	7aqx_C_A_GC26E.pdb	-2.5766844749450684	-3.1518099308013916
7aqx.pdb	7aqx_C_A_GC26H.pdb	-1.8921107053756714	-2.1195900440216064
7aqx.pdb	7aqx_C_A_GC26I.pdb	-3.635932445526123	-3.473220109939575
7aqx.pdb	7aqx_C_A_GC26L.pdb	-1.5999337434768677	-2.163100004196167
7aqx.pdb	7aqx_C_A_GC26K.pdb	-0.9949671030044556	-1.5621299743652344
7aqx.pdb	7aqx_C_A_GC26M.pdb	-0.46107885241508484	-1.4508600234985352
7aqx.pdb	7aqx_C_A_GC26F.pdb	-1.3078032732009888	-1.99058997631073
7aqx.pdb	7aqx_C_A_GC26P.pdb	-0.3864647448062897	-0.8802000284194946
7aqx.pdb	7aqx_C_A_GC26S.pdb	-1.509718656539917	-1.5534100532531738
7aqx.pdb	7aqx_C_A_GC26T.pdb	-1.498684048652649	-1.685439944267273
7aqx.pdb	7aqx_C_A_GC26W.pdb	-0.6786372661590576	-1.752500057220459
7aqx.pdb	7aqx_C_A_GC26Y.pdb	-2.7265915870666504	-2.3141000270843506
7aqx.pdb	7aqx_C_A_GC26V.pdb	-1.1715924739837646	-1.0730700492858887
7aqx.pdb	7aqx_C_A_LC27A.pdb	-1.4025617837905884	0.31869998574256897
7aqx.pdb	7aqx_C_A_LC27R.pdb	-3.4437170028686523	-3.6414499282836914
7aqx.pdb	7aqx_C_A_LC27N.pdb	-0.6736923456192017	-0.41449999809265137
7aqx.pdb	7aqx_C_A_LC27D.pdb	-0.744303822517395	-1.4333900213241577
7aqx.pdb	7aqx_C_A_LC27C.pdb	-1.3542059659957886	0.31150001287460327
7aqx.pdb	7aqx_C_A_LC27Q.pdb	-0.861292839050293	0.38370001316070557
7aqx.pdb	7aqx_C_A_LC27E.pdb	-0.647067666053772	-0.24250000715255737
7aqx.pdb	7aqx_C_A_LC27G.pdb	-1.549142599105835	0.3962000012397766
7aqx.pdb	7aqx_C_A_LC27H.pdb	-0.714797854423523	-1.1076600551605225
7aqx.pdb	7aqx_C_A_LC27I.pdb	-0.3214547038078308	-0.24130000174045563
7aqx.pdb	7aqx_C_A_LC27K.pdb	-0.8585307598114014	0.3743000030517578
7aqx.pdb	7aqx_C_A_LC27M.pdb	-0.8129609823226929	-0.34049999713897705
7aqx.pdb	7aqx_C_A_LC27F.pdb	-1.506636381149292	-4.020979881286621
7aqx.pdb	7aqx_C_A_LC27P.pdb	-1.3683689832687378	0.5939000248908997
7aqx.pdb	7aqx_C_A_LC27S.pdb	-1.0912790298461914	0.3084000051021576
7aqx.pdb	7aqx_C_A_LC27T.pdb	-0.9361910820007324	0.052000001072883606
7aqx.pdb	7aqx_C_A_LC27W.pdb	-1.5847545862197876	-2.663450002670288
7aqx.pdb	7aqx_C_A_LC27Y.pdb	-2.228652238845825	-2.9170799255371094
7aqx.pdb	7aqx_C_A_LC27V.pdb	-0.9551494121551514	0.47440001368522644
7aqx.pdb	7aqx_C_A_TC28A.pdb	-1.0085711479187012	-0.8604000210762024
7aqx.pdb	7aqx_C_A_TC28R.pdb	-9.233814239501953	-8.104869842529297
7aqx.pdb	7aqx_C_A_TC28N.pdb	-1.2300163507461548	-1.928820013999939
7aqx.pdb	7aqx_C_A_TC28D.pdb	-2.493520975112915	-2.632050037384033
7aqx.pdb	7aqx_C_A_TC28C.pdb	-0.5688114166259766	-0.5848000049591064
7aqx.pdb	7aqx_C_A_TC28Q.pdb	-1.6495070457458496	-0.8155999779701233
7aqx.pdb	7aqx_C_A_TC28E.pdb	-1.971177577972412	-2.1966500282287598
7aqx.pdb	7aqx_C_A_TC28G.pdb	-1.3796035051345825	-1.7947100400924683
7aqx.pdb	7aqx_C_A_TC28H.pdb	-10.763008117675781	-8.530750274658203
7aqx.pdb	7aqx_C_A_TC28I.pdb	-3.750927209854126	-3.805310010910034
7aqx.pdb	7aqx_C_A_TC28L.pdb	-1.36332106590271	-1.0507800579071045
7aqx.pdb	7aqx_C_A_TC28K.pdb	-5.286850929260254	-3.7093799114227295
7aqx.pdb	7aqx_C_A_TC28M.pdb	-4.443783760070801	-2.494610071182251
7aqx.pdb	7aqx_C_A_TC28F.pdb	-10.556351661682129	-9.164179801940918
7aqx.pdb	7aqx_C_A_TC28P.pdb	-0.30540794134140015	0.8379999995231628
7aqx.pdb	7aqx_C_A_TC28S.pdb	-0.5501346588134766	-0.8241000175476074
7aqx.pdb	7aqx_C_A_TC28W.pdb	-31.276405334472656	-27.346500396728516
7aqx.pdb	7aqx_C_A_TC28Y.pdb	-22.1983699798584	-19.64712905883789
7aqx.pdb	7aqx_C_A_TC28V.pdb	-1.5327974557876587	-1.241510033607483
7aqx.pdb	7aqx_C_A_SC30A.pdb	-0.8282370567321777	-0.3578000068664551
7aqx.pdb	7aqx_C_A_SC30R.pdb	-0.7981059551239014	0.2808000147342682
7aqx.pdb	7aqx_C_A_SC30N.pdb	-0.9305424690246582	-0.2125999927520752
7aqx.pdb	7aqx_C_A_SC30D.pdb	-0.8549035787582397	-0.6747999787330627
7aqx.pdb	7aqx_C_A_SC30C.pdb	-0.8382982015609741	-0.24729999899864197
7aqx.pdb	7aqx_C_A_SC30Q.pdb	-0.45415565371513367	-0.21400000154972076
7aqx.pdb	7aqx_C_A_SC30E.pdb	-0.4491940438747406	-0.5656999945640564
7aqx.pdb	7aqx_C_A_SC30G.pdb	-0.8976427316665649	-0.08910000324249268
7aqx.pdb	7aqx_C_A_SC30H.pdb	-0.7534788846969604	-0.3264000117778778
7aqx.pdb	7aqx_C_A_SC30I.pdb	-1.837331771850586	-0.7822999954223633
7aqx.pdb	7aqx_C_A_SC30L.pdb	-0.3921040892601013	-0.04129999876022339
7aqx.pdb	7aqx_C_A_SC30K.pdb	-0.7196083068847656	0.6000000238418579
7aqx.pdb	7aqx_C_A_SC30M.pdb	-0.3891124129295349	-0.09070000052452087
7aqx.pdb	7aqx_C_A_SC30F.pdb	-0.6190403699874878	-0.09880000352859497
7aqx.pdb	7aqx_C_A_SC30P.pdb	-0.442941814661026	-0.07829999923706055
7aqx.pdb	7aqx_C_A_SC30T.pdb	-0.23182988166809082	0.12860000133514404
7aqx.pdb	7aqx_C_A_SC30W.pdb	-0.3390582501888275	0.050999999046325684
7aqx.pdb	7aqx_C_A_SC30Y.pdb	-0.47191259264945984	-0.009800000116229057
7aqx.pdb	7aqx_C_A_SC30V.pdb	-1.4698070287704468	-0.6208000183105469
7aqx.pdb	7aqx_C_A_NC31A.pdb	-1.0058281421661377	-0.27149999141693115
7aqx.pdb	7aqx_C_A_NC31R.pdb	-1.1952238082885742	0.7405999898910522
7aqx.pdb	7aqx_C_A_NC31D.pdb	-1.447751522064209	-4.162990093231201
7aqx.pdb	7aqx_C_A_NC31C.pdb	-0.7500485181808472	0.31360000371932983
7aqx.pdb	7aqx_C_A_NC31Q.pdb	-1.4524164199829102	-0.22679999470710754
7aqx.pdb	7aqx_C_A_NC31E.pdb	-1.2030175924301147	-2.7771499156951904
7aqx.pdb	7aqx_C_A_NC31G.pdb	-1.1331448554992676	-0.46939998865127563
7aqx.pdb	7aqx_C_A_NC31H.pdb	-6.756441116333008	-6.1288299560546875
7aqx.pdb	7aqx_C_A_NC31I.pdb	-0.17477330565452576	0.6395000219345093
7aqx.pdb	7aqx_C_A_NC31L.pdb	0.35007819533348083	1.4177000522613525
7aqx.pdb	7aqx_C_A_NC31K.pdb	-0.5751132965087891	-0.4643000066280365
7aqx.pdb	7aqx_C_A_NC31M.pdb	0.3793787658214569	1.1331000328063965
7aqx.pdb	7aqx_C_A_NC31F.pdb	-13.390443801879883	-12.04619026184082
7aqx.pdb	7aqx_C_A_NC31P.pdb	-0.7543240785598755	-1.9550700187683105
7aqx.pdb	7aqx_C_A_NC31S.pdb	-1.0313525199890137	-1.2261799573898315
7aqx.pdb	7aqx_C_A_NC31T.pdb	-0.8752028942108154	0.5738000273704529
7aqx.pdb	7aqx_C_A_NC31W.pdb	-13.726548194885254	-11.55315113067627
7aqx.pdb	7aqx_C_A_NC31Y.pdb	-24.962114334106445	-21.48150062561035
7aqx.pdb	7aqx_C_A_NC31V.pdb	-0.576396644115448	0.10949999839067459
7aqx.pdb	7aqx_C_A_YC32A.pdb	-1.8809822797775269	-0.9811999797821045
7aqx.pdb	7aqx_C_A_YC32R.pdb	-0.21966956555843353	2.3485000133514404
7aqx.pdb	7aqx_C_A_YC32N.pdb	-1.6708590984344482	-1.0580899715423584
7aqx.pdb	7aqx_C_A_YC32D.pdb	-1.6529207229614258	-2.2183499336242676
7aqx.pdb	7aqx_C_A_YC32C.pdb	-1.8772612810134888	-1.7346999645233154
7aqx.pdb	7aqx_C_A_YC32Q.pdb	-1.651580572128296	-1.2539299726486206
7aqx.pdb	7aqx_C_A_YC32E.pdb	-1.8853121995925903	-2.242150068283081
7aqx.pdb	7aqx_C_A_YC32G.pdb	-1.977854609489441	-1.3848700523376465
7aqx.pdb	7aqx_C_A_YC32H.pdb	-1.8253141641616821	0.3310999870300293
7aqx.pdb	7aqx_C_A_YC32I.pdb	-1.6412814855575562	-1.040560007095337
7aqx.pdb	7aqx_C_A_YC32L.pdb	-1.6669517755508423	-0.9151999950408936
7aqx.pdb	7aqx_C_A_YC32K.pdb	-0.5769259333610535	1.1133999824523926
7aqx.pdb	7aqx_C_A_YC32M.pdb	-1.3911876678466797	-0.46549999713897705
7aqx.pdb	7aqx_C_A_YC32F.pdb	-1.4197473526000977	-0.5612999796867371
7aqx.pdb	7aqx_C_A_YC32P.pdb	-1.932188630104065	-1.4286199808120728
7aqx.pdb	7aqx_C_A_YC32S.pdb	-1.7156111001968384	-1.153499960899353
7aqx.pdb	7aqx_C_A_YC32T.pdb	-1.8293839693069458	-1.8134700059890747
7aqx.pdb	7aqx_C_A_YC32W.pdb	-2.1125762462615967	-3.6275999546051025
7aqx.pdb	7aqx_C_A_YC32V.pdb	-1.7388864755630493	-1.4195200204849243
7aqx.pdb	7aqx_C_A_LC95A.pdb	-1.1541852951049805	-1.7751699686050415
7aqx.pdb	7aqx_C_A_LC95R.pdb	-6.27470064163208	-6.854340076446533
7aqx.pdb	7aqx_C_A_LC95N.pdb	-0.5724822878837585	-2.0565600395202637
7aqx.pdb	7aqx_C_A_LC95D.pdb	-1.1184662580490112	-4.132199764251709
7aqx.pdb	7aqx_C_A_LC95C.pdb	-1.0977091789245605	-1.6043800115585327
7aqx.pdb	7aqx_C_A_LC95Q.pdb	-0.18196949362754822	-1.270400047302246
7aqx.pdb	7aqx_C_A_LC95E.pdb	-1.1922314167022705	-3.8536500930786133
7aqx.pdb	7aqx_C_A_LC95G.pdb	-1.2316356897354126	-2.8229000568389893
7aqx.pdb	7aqx_C_A_LC95H.pdb	-2.876579523086548	-1.7434300184249878
7aqx.pdb	7aqx_C_A_LC95I.pdb	-0.5830631256103516	-0.6100000143051147
7aqx.pdb	7aqx_C_A_LC95K.pdb	-2.1740567684173584	-3.907710075378418
7aqx.pdb	7aqx_C_A_LC95M.pdb	-0.08753493428230286	-0.30250000953674316
7aqx.pdb	7aqx_C_A_LC95F.pdb	-5.346786975860596	-5.417479991912842
7aqx.pdb	7aqx_C_A_LC95P.pdb	-0.6838195323944092	-1.5283199548721313
7aqx.pdb	7aqx_C_A_LC95S.pdb	-1.3321822881698608	-2.7380800247192383
7aqx.pdb	7aqx_C_A_LC95T.pdb	-0.615246057510376	-1.079699993133545
7aqx.pdb	7aqx_C_A_LC95W.pdb	-16.43682289123535	-14.987099647521973
7aqx.pdb	7aqx_C_A_LC95Y.pdb	-11.778434753417969	-11.068099975585938
7aqx.pdb	7aqx_C_A_LC95V.pdb	-1.016495704650879	-0.5885000228881836
7aqx.pdb	7aqx_C_A_LC96A.pdb	-0.8544670343399048	-1.2891000509262085
7aqx.pdb	7aqx_C_A_LC96R.pdb	-1.3317244052886963	0.1362999975681305
7aqx.pdb	7aqx_C_A_LC96N.pdb	-0.7567824125289917	-1.3586100339889526
7aqx.pdb	7aqx_C_A_LC96D.pdb	-1.0442156791687012	-2.4527199268341064
7aqx.pdb	7aqx_C_A_LC96C.pdb	-0.8409525156021118	-1.1568200588226318
7aqx.pdb	7aqx_C_A_LC96Q.pdb	-0.4456605911254883	-0.8306999802589417
7aqx.pdb	7aqx_C_A_LC96E.pdb	-1.0208120346069336	-2.214250087738037
7aqx.pdb	7aqx_C_A_LC96G.pdb	-1.0362067222595215	-1.923609972000122
7aqx.pdb	7aqx_C_A_LC96H.pdb	-0.7232832908630371	-0.5329999923706055
7aqx.pdb	7aqx_C_A_LC96I.pdb	-0.305337131023407	-0.6650999784469604
7aqx.pdb	7aqx_C_A_LC96K.pdb	-0.7583591938018799	0.28519999980926514
7aqx.pdb	7aqx_C_A_LC96M.pdb	0.3143215477466583	0.8479999899864197
7aqx.pdb	7aqx_C_A_LC96F.pdb	-2.6670217514038086	-2.1649999618530273
7aqx.pdb	7aqx_C_A_LC96P.pdb	-0.6231416463851929	-4.304769992828369
7aqx.pdb	7aqx_C_A_LC96S.pdb	-1.2191179990768433	-1.8607200384140015
7aqx.pdb	7aqx_C_A_LC96T.pdb	-1.2377108335494995	-1.44868004322052
7aqx.pdb	7aqx_C_A_LC96W.pdb	-0.2928586006164551	-0.4593999981880188
7aqx.pdb	7aqx_C_A_LC96Y.pdb	-0.7297745943069458	-0.4399999976158142
7aqx.pdb	7aqx_C_A_LC96V.pdb	-0.8990271091461182	-1.1554900407791138
7aqx.pdb	7aqx_C_A_EC98A.pdb	-0.6255776882171631	0.5450000166893005
7aqx.pdb	7aqx_C_A_EC98R.pdb	1.3082079887390137	1.9651999473571777
7aqx.pdb	7aqx_C_A_EC98N.pdb	-0.6575136184692383	0.34049999713897705
7aqx.pdb	7aqx_C_A_EC98D.pdb	-0.934264063835144	-0.3578999936580658
7aqx.pdb	7aqx_C_A_EC98C.pdb	-0.5878162384033203	0.5324000120162964
7aqx.pdb	7aqx_C_A_EC98Q.pdb	0.15847483277320862	1.4954999685287476
7aqx.pdb	7aqx_C_A_EC98G.pdb	-0.8045493364334106	0.7286999821662903
7aqx.pdb	7aqx_C_A_EC98H.pdb	-0.5680878162384033	0.09229999780654907
7aqx.pdb	7aqx_C_A_EC98I.pdb	0.10730686783790588	1.733299970626831
7aqx.pdb	7aqx_C_A_EC98L.pdb	-0.31630948185920715	1.7553000450134277
7aqx.pdb	7aqx_C_A_EC98K.pdb	0.15057799220085144	1.3568999767303467
7aqx.pdb	7aqx_C_A_EC98M.pdb	0.42462870478630066	2.0845999717712402
7aqx.pdb	7aqx_C_A_EC98F.pdb	-0.18278273940086365	0.7712000012397766
7aqx.pdb	7aqx_C_A_EC98P.pdb	-0.1874304860830307	0.7226999998092651
7aqx.pdb	7aqx_C_A_EC98S.pdb	-0.7490731477737427	0.20919999480247498
7aqx.pdb	7aqx_C_A_EC98T.pdb	-0.4397427439689636	0.0017000000225380063
7aqx.pdb	7aqx_C_A_EC98W.pdb	-0.09868568181991577	2.1909000873565674
7aqx.pdb	7aqx_C_A_EC98Y.pdb	0.0739971399307251	0.259799987077713
7aqx.pdb	7aqx_C_A_EC98V.pdb	-0.03100275993347168	1.1461999416351318
7aqx.pdb	7aqx_C_A_RC102A.pdb	-0.6883654594421387	-1.5094399452209473
7aqx.pdb	7aqx_C_A_RC102N.pdb	-0.6416129469871521	-1.6531200408935547
7aqx.pdb	7aqx_C_A_RC102D.pdb	-0.9963574409484863	-1.8027900457382202
7aqx.pdb	7aqx_C_A_RC102C.pdb	-0.49429842829704285	-1.5527600049972534
7aqx.pdb	7aqx_C_A_RC102Q.pdb	-0.9045401811599731	-1.3973900079727173
7aqx.pdb	7aqx_C_A_RC102E.pdb	-0.6392475366592407	-1.601889967918396
7aqx.pdb	7aqx_C_A_RC102G.pdb	-0.7775903940200806	-1.5950100421905518
7aqx.pdb	7aqx_C_A_RC102H.pdb	-0.7001404762268066	-1.339609980583191
7aqx.pdb	7aqx_C_A_RC102I.pdb	-0.3673606812953949	-1.2271300554275513
7aqx.pdb	7aqx_C_A_RC102L.pdb	-0.2551754415035248	-1.5320099592208862
7aqx.pdb	7aqx_C_A_RC102K.pdb	-0.7969710826873779	-1.266010046005249
7aqx.pdb	7aqx_C_A_RC102M.pdb	-0.04328390955924988	-0.9825000166893005
7aqx.pdb	7aqx_C_A_RC102F.pdb	-0.2329365313053131	-1.1204299926757812
7aqx.pdb	7aqx_C_A_RC102P.pdb	-0.584166407585144	-1.5962200164794922
7aqx.pdb	7aqx_C_A_RC102S.pdb	-0.7082675695419312	-1.6368099451065063
7aqx.pdb	7aqx_C_A_RC102T.pdb	-0.6526877880096436	-1.5814900398254395
7aqx.pdb	7aqx_C_A_RC102W.pdb	0.3391115963459015	0.3294000029563904
7aqx.pdb	7aqx_C_A_RC102Y.pdb	-0.3011006712913513	-1.1962300539016724
7aqx.pdb	7aqx_C_A_RC102V.pdb	-0.4654292166233063	-1.4919500350952148
7aqx.pdb	7aqx_C_A_EC104A.pdb	0.0049919188022613525	0.23579999804496765
7aqx.pdb	7aqx_C_A_EC104R.pdb	0.06750071048736572	0.31929999589920044
7aqx.pdb	7aqx_C_A_EC104N.pdb	-0.11762315034866333	0.18930000066757202
7aqx.pdb	7aqx_C_A_EC104D.pdb	-0.3854100704193115	-0.36820000410079956
7aqx.pdb	7aqx_C_A_EC104C.pdb	0.1650543510913849	0.013199999928474426
7aqx.pdb	7aqx_C_A_EC104Q.pdb	0.08935359120368958	0.22589999437332153
7aqx.pdb	7aqx_C_A_EC104G.pdb	-0.02319285273551941	0.5375000238418579
7aqx.pdb	7aqx_C_A_EC104H.pdb	0.23982253670692444	-0.2822999954223633
7aqx.pdb	7aqx_C_A_EC104I.pdb	0.6922687292098999	0.7681000232696533
7aqx.pdb	7aqx_C_A_EC104L.pdb	0.7666140794754028	0.7181000113487244
7aqx.pdb	7aqx_C_A_EC104K.pdb	0.5891826152801514	0.9049000144004822
7aqx.pdb	7aqx_C_A_EC104M.pdb	0.545473575592041	0.7631999850273132
7aqx.pdb	7aqx_C_A_EC104F.pdb	1.0989311933517456	0.15929999947547913
7aqx.pdb	7aqx_C_A_EC104P.pdb	0.3597854673862457	-0.5023000240325928
7aqx.pdb	7aqx_C_A_EC104S.pdb	-0.3281726837158203	-0.06069999933242798
7aqx.pdb	7aqx_C_A_EC104T.pdb	-0.2605840563774109	-0.11789999902248383
7aqx.pdb	7aqx_C_A_EC104W.pdb	1.1401644945144653	0.5160999894142151
7aqx.pdb	7aqx_C_A_EC104Y.pdb	0.29805728793144226	0.8027999997138977
7aqx.pdb	7aqx_C_A_EC104V.pdb	0.37562933564186096	0.4514000117778778
7aqx.pdb	7aqx_C_A_EC106A.pdb	-0.13218894600868225	0.4287000000476837
7aqx.pdb	7aqx_C_A_EC106R.pdb	0.03520742058753967	0.29089999198913574
7aqx.pdb	7aqx_C_A_EC106N.pdb	-0.07713878154754639	0.24169999361038208
7aqx.pdb	7aqx_C_A_EC106D.pdb	-0.11630615592002869	-0.4927000105381012
7aqx.pdb	7aqx_C_A_EC106C.pdb	-0.06994912028312683	0.6797999739646912
7aqx.pdb	7aqx_C_A_EC106Q.pdb	0.4243945777416229	0.5324000120162964
7aqx.pdb	7aqx_C_A_EC106G.pdb	-0.264212042093277	0.4032000005245209
7aqx.pdb	7aqx_C_A_EC106H.pdb	0.18454810976982117	0.3093999922275543
7aqx.pdb	7aqx_C_A_EC106I.pdb	0.06010708212852478	0.36329999566078186
7aqx.pdb	7aqx_C_A_EC106L.pdb	0.38705435395240784	1.0786000490188599
7aqx.pdb	7aqx_C_A_EC106K.pdb	0.18563050031661987	0.7975000143051147
7aqx.pdb	7aqx_C_A_EC106M.pdb	0.9547127485275269	1.3177000284194946
7aqx.pdb	7aqx_C_A_EC106F.pdb	0.6754500865936279	0.7990000247955322
7aqx.pdb	7aqx_C_A_EC106P.pdb	0.06789633631706238	0.9453999996185303
7aqx.pdb	7aqx_C_A_EC106S.pdb	0.19395411014556885	-0.066600002348423
7aqx.pdb	7aqx_C_A_EC106T.pdb	-0.33214402198791504	0.13019999861717224
7aqx.pdb	7aqx_C_A_EC106W.pdb	0.47938254475593567	0.4138999879360199
7aqx.pdb	7aqx_C_A_EC106Y.pdb	0.8420242071151733	-0.5748000144958496
7aqx.pdb	7aqx_C_A_EC106V.pdb	0.041001707315444946	0.383899986743927
7aqx.pdb	7aqx_C_A_YC107A.pdb	-1.860258936882019	-1.3888700008392334
7aqx.pdb	7aqx_C_A_YC107R.pdb	-1.849136233329773	-1.1748299598693848
7aqx.pdb	7aqx_C_A_YC107N.pdb	-1.8723310232162476	-1.483199954032898
7aqx.pdb	7aqx_C_A_YC107D.pdb	-1.92308509349823	-1.4268100261688232
7aqx.pdb	7aqx_C_A_YC107C.pdb	-1.799857258796692	-1.3429100513458252
7aqx.pdb	7aqx_C_A_YC107Q.pdb	-1.940412998199463	-1.575469970703125
7aqx.pdb	7aqx_C_A_YC107E.pdb	-1.8719829320907593	-1.256719946861267
7aqx.pdb	7aqx_C_A_YC107G.pdb	-1.9322491884231567	-1.4540499448776245
7aqx.pdb	7aqx_C_A_YC107H.pdb	-1.7672830820083618	-1.3334800004959106
7aqx.pdb	7aqx_C_A_YC107I.pdb	-1.6449648141860962	-1.3763400316238403
7aqx.pdb	7aqx_C_A_YC107L.pdb	-1.611772060394287	-1.3903800249099731
7aqx.pdb	7aqx_C_A_YC107K.pdb	-1.8975964784622192	-1.5362399816513062
7aqx.pdb	7aqx_C_A_YC107M.pdb	-1.6091444492340088	-0.6478000283241272
7aqx.pdb	7aqx_C_A_YC107F.pdb	-0.8925234079360962	-1.0542500019073486
7aqx.pdb	7aqx_C_A_YC107P.pdb	-1.4890068769454956	-1.3695399761199951
7aqx.pdb	7aqx_C_A_YC107S.pdb	-2.03599214553833	-1.4440300464630127
7aqx.pdb	7aqx_C_A_YC107T.pdb	-1.8827879428863525	-0.9289000034332275
7aqx.pdb	7aqx_C_A_YC107W.pdb	-0.7732086181640625	-0.7121999859809875
7aqx.pdb	7aqx_C_A_YC107V.pdb	-1.7094213962554932	-1.3888800144195557
7aqx.pdb	7aqx_C_A_MA74A.pdb	-0.7857996225357056	-0.8276000022888184
7aqx.pdb	7aqx_C_A_MA74R.pdb	-0.4060237407684326	0.541100025177002
7aqx.pdb	7aqx_C_A_MA74N.pdb	-0.7693690061569214	-0.7063999772071838
7aqx.pdb	7aqx_C_A_MA74D.pdb	-0.8871337175369263	-1.23757004737854
7aqx.pdb	7aqx_C_A_MA74C.pdb	-0.6224173307418823	-0.8281000256538391
7aqx.pdb	7aqx_C_A_MA74Q.pdb	-0.9375721216201782	-0.8059999942779541
7aqx.pdb	7aqx_C_A_MA74E.pdb	-0.9552481174468994	-1.4526699781417847
7aqx.pdb	7aqx_C_A_MA74G.pdb	-0.8256785869598389	-1.0473500490188599
7aqx.pdb	7aqx_C_A_MA74H.pdb	-0.6519714593887329	-0.7226999998092651
7aqx.pdb	7aqx_C_A_MA74I.pdb	-1.1232985258102417	-1.2249599695205688
7aqx.pdb	7aqx_C_A_MA74L.pdb	-0.4037899076938629	-0.08789999783039093
7aqx.pdb	7aqx_C_A_MA74K.pdb	-0.3560393750667572	-0.7055000066757202
7aqx.pdb	7aqx_C_A_MA74F.pdb	-0.703344464302063	-0.7498000264167786
7aqx.pdb	7aqx_C_A_MA74P.pdb	-0.6108429431915283	-0.8673999905586243
7aqx.pdb	7aqx_C_A_MA74S.pdb	-0.8173502683639526	-0.9767000079154968
7aqx.pdb	7aqx_C_A_MA74T.pdb	-1.3388934135437012	-1.0586199760437012
7aqx.pdb	7aqx_C_A_MA74W.pdb	0.46020105481147766	0.8303999900817871
7aqx.pdb	7aqx_C_A_MA74Y.pdb	-2.4476795196533203	-1.7054400444030762
7aqx.pdb	7aqx_C_A_MA74V.pdb	-1.2269666194915771	-1.0425200462341309
7aqx.pdb	7aqx_C_A_KA75A.pdb	-0.5272891521453857	-0.8802000284194946
7aqx.pdb	7aqx_C_A_KA75R.pdb	-0.6588220596313477	-0.0632999986410141
7aqx.pdb	7aqx_C_A_KA75N.pdb	-0.4317658245563507	-0.4903999865055084
7aqx.pdb	7aqx_C_A_KA75D.pdb	-0.532259464263916	-1.061959981918335
7aqx.pdb	7aqx_C_A_KA75C.pdb	-0.47977524995803833	-1.100890040397644
7aqx.pdb	7aqx_C_A_KA75Q.pdb	-0.46114382147789	-0.6237000226974487
7aqx.pdb	7aqx_C_A_KA75E.pdb	-0.36841392517089844	-1.0369600057601929
7aqx.pdb	7aqx_C_A_KA75G.pdb	-0.58360755443573	-0.7825000286102295
7aqx.pdb	7aqx_C_A_KA75H.pdb	-0.513566255569458	-0.5695000290870667
7aqx.pdb	7aqx_C_A_KA75I.pdb	-0.27254143357276917	-0.49050000309944153
7aqx.pdb	7aqx_C_A_KA75L.pdb	-0.22083255648612976	-0.5412999987602234
7aqx.pdb	7aqx_C_A_KA75M.pdb	-0.10506243258714676	0.2476000040769577
7aqx.pdb	7aqx_C_A_KA75F.pdb	-0.5088825225830078	-0.7857000231742859
7aqx.pdb	7aqx_C_A_KA75P.pdb	-0.696954607963562	-0.8357999920845032
7aqx.pdb	7aqx_C_A_KA75S.pdb	-0.2659939229488373	-1.32955002784729
7aqx.pdb	7aqx_C_A_KA75T.pdb	-0.30804750323295593	-0.6165000200271606
7aqx.pdb	7aqx_C_A_KA75W.pdb	-0.4613106846809387	-1.1705700159072876
7aqx.pdb	7aqx_C_A_KA75Y.pdb	-1.8143447637557983	-3.1052300930023193
7aqx.pdb	7aqx_C_A_KA75V.pdb	-0.33498021960258484	-0.572700023651123
7aqx.pdb	7aqx_C_A_SA78A.pdb	-0.08537121117115021	0.49810001254081726
7aqx.pdb	7aqx_C_A_SA78R.pdb	-2.064610242843628	-0.8393999934196472
7aqx.pdb	7aqx_C_A_SA78N.pdb	-2.7290401458740234	-4.283959865570068
7aqx.pdb	7aqx_C_A_SA78D.pdb	-1.938597321510315	-2.521559953689575
7aqx.pdb	7aqx_C_A_SA78C.pdb	0.05385833978652954	0.32820001244544983
7aqx.pdb	7aqx_C_A_SA78Q.pdb	-0.7888213396072388	-0.10490000247955322
7aqx.pdb	7aqx_C_A_SA78E.pdb	-1.5581284761428833	-2.038719892501831
7aqx.pdb	7aqx_C_A_SA78G.pdb	-0.33743709325790405	-0.3865000009536743
7aqx.pdb	7aqx_C_A_SA78H.pdb	-4.925816059112549	-3.2578799724578857
7aqx.pdb	7aqx_C_A_SA78I.pdb	0.9112000465393066	2.2065999507904053
7aqx.pdb	7aqx_C_A_SA78L.pdb	-0.9203571081161499	-2.421370029449463
7aqx.pdb	7aqx_C_A_SA78K.pdb	-0.5273658037185669	0.6622999906539917
7aqx.pdb	7aqx_C_A_SA78M.pdb	0.8616055250167847	0.5394999980926514
7aqx.pdb	7aqx_C_A_SA78F.pdb	-18.544082641601562	-16.23862075805664
7aqx.pdb	7aqx_C_A_SA78P.pdb	-1.3752753734588623	-1.3070000410079956
7aqx.pdb	7aqx_C_A_SA78T.pdb	0.4450612962245941	0.11500000208616257
7aqx.pdb	7aqx_C_A_SA78W.pdb	-2.4301271438598633	-6.545269966125488
7aqx.pdb	7aqx_C_A_SA78Y.pdb	-8.865967750549316	-10.557831764221191
7aqx.pdb	7aqx_C_A_SA78V.pdb	0.14663633704185486	0.023099999874830246
7aqx.pdb	7aqx_C_A_EA81A.pdb	-0.5164961218833923	-0.2705000042915344
7aqx.pdb	7aqx_C_A_EA81R.pdb	-0.16016224026679993	0.7013999819755554
7aqx.pdb	7aqx_C_A_EA81N.pdb	-0.3764541745185852	0.249099999666214
7aqx.pdb	7aqx_C_A_EA81D.pdb	-0.40807199478149414	-0.6021000146865845
7aqx.pdb	7aqx_C_A_EA81C.pdb	-0.4115213453769684	0.2870999872684479
7aqx.pdb	7aqx_C_A_EA81Q.pdb	0.08309334516525269	0.28369998931884766
7aqx.pdb	7aqx_C_A_EA81G.pdb	-0.6384320855140686	-0.2635999917984009
7aqx.pdb	7aqx_C_A_EA81H.pdb	-0.1921956092119217	1.1505999565124512
7aqx.pdb	7aqx_C_A_EA81I.pdb	-0.15230371057987213	0.19339999556541443
7aqx.pdb	7aqx_C_A_EA81L.pdb	-0.16902026534080505	0.28290000557899475
7aqx.pdb	7aqx_C_A_EA81K.pdb	-0.38537439703941345	-0.3239000141620636
7aqx.pdb	7aqx_C_A_EA81M.pdb	-0.2040473222732544	0.5590000152587891
7aqx.pdb	7aqx_C_A_EA81F.pdb	-0.20712757110595703	-0.11630000174045563
7aqx.pdb	7aqx_C_A_EA81P.pdb	-0.2994730472564697	0.0052999998442828655
7aqx.pdb	7aqx_C_A_EA81S.pdb	-0.15235677361488342	1.0805000066757202
7aqx.pdb	7aqx_C_A_EA81T.pdb	-0.4247578978538513	-0.002899999963119626
7aqx.pdb	7aqx_C_A_EA81W.pdb	0.4855896532535553	0.11150000244379044
7aqx.pdb	7aqx_C_A_EA81Y.pdb	0.12773481011390686	0.8230000138282776
7aqx.pdb	7aqx_C_A_EA81V.pdb	-0.2667096257209778	0.09019999951124191
7aqx.pdb	7aqx_C_A_AA82R.pdb	0.9633630514144897	2.5164999961853027
7aqx.pdb	7aqx_C_A_AA82N.pdb	0.5423792600631714	1.340999960899353
7aqx.pdb	7aqx_C_A_AA82D.pdb	0.478691965341568	-0.7965999841690063
7aqx.pdb	7aqx_C_A_AA82C.pdb	-0.24422532320022583	0.2736999988555908
7aqx.pdb	7aqx_C_A_AA82Q.pdb	0.7900583744049072	0.770799994468689
7aqx.pdb	7aqx_C_A_AA82E.pdb	-0.7526479959487915	-1.3506699800491333
7aqx.pdb	7aqx_C_A_AA82G.pdb	-0.5869878530502319	0.365200012922287
7aqx.pdb	7aqx_C_A_AA82H.pdb	-0.07771167159080505	-1.3347400426864624
7aqx.pdb	7aqx_C_A_AA82I.pdb	0.3133228123188019	1.0943000316619873
7aqx.pdb	7aqx_C_A_AA82L.pdb	0.6869758367538452	-0.01360000018030405
7aqx.pdb	7aqx_C_A_AA82K.pdb	0.46486929059028625	1.2066999673843384
7aqx.pdb	7aqx_C_A_AA82M.pdb	0.620634913444519	1.8763999938964844
7aqx.pdb	7aqx_C_A_AA82F.pdb	-0.35022595524787903	0.029500000178813934
7aqx.pdb	7aqx_C_A_AA82P.pdb	-0.36174845695495605	-0.6254000067710876
7aqx.pdb	7aqx_C_A_AA82S.pdb	0.18866568803787231	0.6444000005722046
7aqx.pdb	7aqx_C_A_AA82T.pdb	1.1982691287994385	-1.426110029220581
7aqx.pdb	7aqx_C_A_AA82W.pdb	-1.8176604509353638	-1.3392499685287476
7aqx.pdb	7aqx_C_A_AA82Y.pdb	-0.14006754755973816	1.8913999795913696
7aqx.pdb	7aqx_C_A_AA82V.pdb	-0.5131557583808899	-1.1825599670410156
7aqx.pdb	7aqx_C_A_QA85A.pdb	-0.24740689992904663	-0.5065000057220459
7aqx.pdb	7aqx_C_A_QA85R.pdb	0.1886366903781891	0.0006000000284984708
7aqx.pdb	7aqx_C_A_QA85N.pdb	-0.3335907459259033	-0.36820000410079956
7aqx.pdb	7aqx_C_A_QA85D.pdb	-0.4567214548587799	-0.5824999809265137
7aqx.pdb	7aqx_C_A_QA85C.pdb	-0.4301896393299103	-0.6908000111579895
7aqx.pdb	7aqx_C_A_QA85E.pdb	-0.36903128027915955	-0.5471000075340271
7aqx.pdb	7aqx_C_A_QA85G.pdb	-0.32068729400634766	-0.6953999996185303
7aqx.pdb	7aqx_C_A_QA85H.pdb	-0.24345414340496063	-0.48570001125335693
7aqx.pdb	7aqx_C_A_QA85I.pdb	-0.20629292726516724	-0.13689999282360077
7aqx.pdb	7aqx_C_A_QA85L.pdb	-0.07337261736392975	-0.058400001376867294
7aqx.pdb	7aqx_C_A_QA85K.pdb	-0.031750962138175964	0.24570000171661377
7aqx.pdb	7aqx_C_A_QA85M.pdb	0.22710394859313965	0.31139999628067017
7aqx.pdb	7aqx_C_A_QA85F.pdb	0.2547672390937805	-0.028200000524520874
7aqx.pdb	7aqx_C_A_QA85P.pdb	-0.45151597261428833	-0.6353999972343445
7aqx.pdb	7aqx_C_A_QA85S.pdb	-0.48794832825660706	-0.7627999782562256
7aqx.pdb	7aqx_C_A_QA85T.pdb	-0.5648311376571655	-0.7563999891281128
7aqx.pdb	7aqx_C_A_QA85W.pdb	0.1108587384223938	-0.266400009393692
7aqx.pdb	7aqx_C_A_QA85Y.pdb	-0.051145344972610474	-0.17010000348091125
7aqx.pdb	7aqx_C_A_QA85V.pdb	-0.23868303000926971	-0.6496000289916992
7aqx.pdb	7aqx_C_A_TA86A.pdb	-0.4630679786205292	-0.43130001425743103
7aqx.pdb	7aqx_C_A_TA86R.pdb	-1.7704812288284302	-0.3637000024318695
7aqx.pdb	7aqx_C_A_TA86N.pdb	-0.8180022239685059	-0.3125999867916107
7aqx.pdb	7aqx_C_A_TA86D.pdb	-0.7609243392944336	-1.2266600131988525
7aqx.pdb	7aqx_C_A_TA86C.pdb	-0.17087331414222717	0.17720000445842743
7aqx.pdb	7aqx_C_A_TA86Q.pdb	-0.7226020097732544	-0.016599999740719795
7aqx.pdb	7aqx_C_A_TA86E.pdb	-0.627038836479187	-0.5163000226020813
7aqx.pdb	7aqx_C_A_TA86G.pdb	-0.6483989953994751	-0.37689998745918274
7aqx.pdb	7aqx_C_A_TA86H.pdb	-1.5735384225845337	-1.2776199579238892
7aqx.pdb	7aqx_C_A_TA86I.pdb	-1.3060848712921143	-1.2844799757003784
7aqx.pdb	7aqx_C_A_TA86L.pdb	0.007486894726753235	0.3418999910354614
7aqx.pdb	7aqx_C_A_TA86K.pdb	-0.26741012930870056	0.6858000159263611
7aqx.pdb	7aqx_C_A_TA86M.pdb	-0.19649812579154968	0.8147000074386597
7aqx.pdb	7aqx_C_A_TA86F.pdb	-2.741605758666992	-2.8197500705718994
7aqx.pdb	7aqx_C_A_TA86P.pdb	-1.3009313344955444	-1.9913100004196167
7aqx.pdb	7aqx_C_A_TA86S.pdb	-0.05434867739677429	-0.19619999825954437
7aqx.pdb	7aqx_C_A_TA86W.pdb	-5.1727094650268555	-2.1976699829101562
7aqx.pdb	7aqx_C_A_TA86Y.pdb	-10.55970287322998	-6.86515998840332
7aqx.pdb	7aqx_C_A_TA86V.pdb	-1.149956464767456	-0.97079998254776
7aqx.pdb	7aqx_C_A_QA90A.pdb	-0.16647401452064514	-0.521399974822998
7aqx.pdb	7aqx_C_A_QA90R.pdb	-0.20112621784210205	-0.7565000057220459
7aqx.pdb	7aqx_C_A_QA90N.pdb	-0.06567350029945374	-0.39309999346733093
7aqx.pdb	7aqx_C_A_QA90D.pdb	-0.05373424291610718	-0.2379000037908554
7aqx.pdb	7aqx_C_A_QA90C.pdb	-0.006106853485107422	-0.4032999873161316
7aqx.pdb	7aqx_C_A_QA90E.pdb	-0.18604516983032227	0.20000000298023224
7aqx.pdb	7aqx_C_A_QA90G.pdb	-0.363643079996109	-0.5449000000953674
7aqx.pdb	7aqx_C_A_QA90H.pdb	-0.06398068368434906	-0.4587000012397766
7aqx.pdb	7aqx_C_A_QA90I.pdb	-0.021179795265197754	-0.34299999475479126
7aqx.pdb	7aqx_C_A_QA90L.pdb	0.08093926310539246	-0.14319999516010284
7aqx.pdb	7aqx_C_A_QA90K.pdb	-0.20163261890411377	-0.8019000291824341
7aqx.pdb	7aqx_C_A_QA90M.pdb	-0.05387122929096222	0.2694000005722046
7aqx.pdb	7aqx_C_A_QA90F.pdb	0.21133804321289062	0.0003000000142492354
7aqx.pdb	7aqx_C_A_QA90P.pdb	0.18822550773620605	-0.5151000022888184
7aqx.pdb	7aqx_C_A_QA90S.pdb	-0.2602638304233551	-0.5134000182151794
7aqx.pdb	7aqx_C_A_QA90T.pdb	-0.11259552836418152	-0.41600000858306885
7aqx.pdb	7aqx_C_A_QA90W.pdb	0.2083677053451538	-0.3301999866962433
7aqx.pdb	7aqx_C_A_QA90Y.pdb	-0.4612293243408203	-1.0200300216674805
7aqx.pdb	7aqx_C_A_QA90V.pdb	0.011091604828834534	-0.4700999855995178
7aqx.pdb	7aqx_C_A_TA254A.pdb	-0.29241278767585754	0.49070000648498535
7aqx.pdb	7aqx_C_A_TA254R.pdb	-0.07723274827003479	-1.238759994506836
7aqx.pdb	7aqx_C_A_TA254N.pdb	0.4874899685382843	-0.38530001044273376
7aqx.pdb	7aqx_C_A_TA254D.pdb	-0.3241102993488312	-0.8942999839782715
7aqx.pdb	7aqx_C_A_TA254C.pdb	-0.19315123558044434	0.30889999866485596
7aqx.pdb	7aqx_C_A_TA254Q.pdb	0.32722410559654236	0.7623000144958496
7aqx.pdb	7aqx_C_A_TA254E.pdb	0.2557304799556732	-0.16099999845027924
7aqx.pdb	7aqx_C_A_TA254G.pdb	-0.36756429076194763	-0.013799999840557575
7aqx.pdb	7aqx_C_A_TA254H.pdb	0.07511305809020996	-1.6033799648284912
7aqx.pdb	7aqx_C_A_TA254I.pdb	0.4790020287036896	0.5794000029563904
7aqx.pdb	7aqx_C_A_TA254L.pdb	-0.14899462461471558	0.5629000067710876
7aqx.pdb	7aqx_C_A_TA254K.pdb	-0.22364702820777893	-2.2950100898742676
7aqx.pdb	7aqx_C_A_TA254M.pdb	0.8940500020980835	1.0325000286102295
7aqx.pdb	7aqx_C_A_TA254F.pdb	-2.443722724914551	-2.189650058746338
7aqx.pdb	7aqx_C_A_TA254P.pdb	0.04517480731010437	0.2468000054359436
7aqx.pdb	7aqx_C_A_TA254S.pdb	-0.4837435185909271	0.08420000225305557
7aqx.pdb	7aqx_C_A_TA254W.pdb	-16.294891357421875	-8.500900268554688
7aqx.pdb	7aqx_C_A_TA254Y.pdb	1.9625498056411743	-0.9516000151634216
7aqx.pdb	7aqx_C_A_TA254V.pdb	0.17705753445625305	0.3779999911785126
7aqx.pdb	7aqx_C_A_TA258A.pdb	-0.42800042033195496	0.04039999842643738
7aqx.pdb	7aqx_C_A_TA258R.pdb	-0.9457095861434937	1.101199984550476
7aqx.pdb	7aqx_C_A_TA258N.pdb	-0.5268152952194214	-0.08139999955892563
7aqx.pdb	7aqx_C_A_TA258D.pdb	-1.134129524230957	-0.9865999817848206
7aqx.pdb	7aqx_C_A_TA258C.pdb	-0.41676968336105347	0.3337000012397766
7aqx.pdb	7aqx_C_A_TA258Q.pdb	0.33119848370552063	-0.4551999866962433
7aqx.pdb	7aqx_C_A_TA258E.pdb	-0.3513078987598419	-0.01119999960064888
7aqx.pdb	7aqx_C_A_TA258G.pdb	-0.5401443243026733	-0.531499981880188
7aqx.pdb	7aqx_C_A_TA258H.pdb	-7.003540992736816	-7.411210060119629
7aqx.pdb	7aqx_C_A_TA258I.pdb	0.03577989339828491	0.7982000112533569
7aqx.pdb	7aqx_C_A_TA258L.pdb	-0.0726732611656189	0.5717999935150146
7aqx.pdb	7aqx_C_A_TA258K.pdb	0.35073307156562805	1.2417000532150269
7aqx.pdb	7aqx_C_A_TA258M.pdb	-0.08546142280101776	1.2402000427246094
7aqx.pdb	7aqx_C_A_TA258F.pdb	-6.9144978523254395	-6.6795501708984375
7aqx.pdb	7aqx_C_A_TA258P.pdb	-0.3615310788154602	0.06300000101327896
7aqx.pdb	7aqx_C_A_TA258S.pdb	-0.6691035628318787	-0.5166000127792358
7aqx.pdb	7aqx_C_A_TA258W.pdb	-4.262033462524414	-3.3268699645996094
7aqx.pdb	7aqx_C_A_TA258Y.pdb	-5.933553218841553	-6.105440139770508
7aqx.pdb	7aqx_C_A_TA258V.pdb	-0.16562959551811218	0.9581999778747559
7aqx.pdb	7aqx_C_A_AA259R.pdb	-0.11256453394889832	0.10970000177621841
7aqx.pdb	7aqx_C_A_AA259N.pdb	-2.476715087890625	-2.2423200607299805
7aqx.pdb	7aqx_C_A_AA259D.pdb	-3.474958658218384	-4.828090190887451
7aqx.pdb	7aqx_C_A_AA259C.pdb	-0.5733040571212769	-1.104490041732788
7aqx.pdb	7aqx_C_A_AA259Q.pdb	-1.5992121696472168	-2.312429904937744
7aqx.pdb	7aqx_C_A_AA259E.pdb	-1.7349299192428589	-2.8062100410461426
7aqx.pdb	7aqx_C_A_AA259G.pdb	-0.6847124099731445	-1.3767399787902832
7aqx.pdb	7aqx_C_A_AA259H.pdb	-3.581542491912842	-3.956820011138916
7aqx.pdb	7aqx_C_A_AA259I.pdb	-5.536404609680176	-4.333710193634033
7aqx.pdb	7aqx_C_A_AA259L.pdb	-1.4556663036346436	-3.0116899013519287
7aqx.pdb	7aqx_C_A_AA259K.pdb	-1.6478462219238281	-3.6335599422454834
7aqx.pdb	7aqx_C_A_AA259M.pdb	-0.9942513704299927	-0.42750000953674316
7aqx.pdb	7aqx_C_A_AA259F.pdb	0.5417658090591431	-1.0860400199890137
7aqx.pdb	7aqx_C_A_AA259P.pdb	-5.730141639709473	-5.493380069732666
7aqx.pdb	7aqx_C_A_AA259S.pdb	-0.034078776836395264	-1.7447500228881836
7aqx.pdb	7aqx_C_A_AA259T.pdb	-2.008422374725342	-3.9861700534820557
7aqx.pdb	7aqx_C_A_AA259W.pdb	-6.5727152824401855	-7.060890197753906
7aqx.pdb	7aqx_C_A_AA259Y.pdb	-4.0240044593811035	-2.2726500034332275
7aqx.pdb	7aqx_C_A_AA259V.pdb	-2.3003897666931152	-2.5223300457000732
7aqx.pdb	7aqx_C_A_EA260A.pdb	-1.6117231845855713	-1.405210018157959
7aqx.pdb	7aqx_C_A_EA260R.pdb	-1.2158013582229614	-2.9977400302886963
7aqx.pdb	7aqx_C_A_EA260N.pdb	-3.276036500930786	-2.73511004447937
7aqx.pdb	7aqx_C_A_EA260D.pdb	-1.3420885801315308	-3.0069398880004883
7aqx.pdb	7aqx_C_A_EA260C.pdb	-1.5041887760162354	-1.934939980506897
7aqx.pdb	7aqx_C_A_EA260Q.pdb	-1.7592788934707642	-1.4329400062561035
7aqx.pdb	7aqx_C_A_EA260G.pdb	-1.5896373987197876	-1.791599988937378
7aqx.pdb	7aqx_C_A_EA260H.pdb	-5.577508449554443	-7.735060214996338
7aqx.pdb	7aqx_C_A_EA260I.pdb	-1.1476370096206665	-1.3969500064849854
7aqx.pdb	7aqx_C_A_EA260L.pdb	-1.79218327999115	-2.7281999588012695
7aqx.pdb	7aqx_C_A_EA260K.pdb	-1.296063780784607	-4.266190052032471
7aqx.pdb	7aqx_C_A_EA260M.pdb	-1.075240969657898	-1.0579999685287476
7aqx.pdb	7aqx_C_A_EA260F.pdb	-3.103123426437378	-3.3526999950408936
7aqx.pdb	7aqx_C_A_EA260P.pdb	-1.5656477212905884	-1.9338699579238892
7aqx.pdb	7aqx_C_A_EA260S.pdb	-1.4583512544631958	-1.556380033493042
7aqx.pdb	7aqx_C_A_EA260T.pdb	-1.1757705211639404	-0.8371999859809875
7aqx.pdb	7aqx_C_A_EA260W.pdb	-6.067809581756592	-10.804228782653809
7aqx.pdb	7aqx_C_A_EA260Y.pdb	-12.862309455871582	-9.796409606933594
7aqx.pdb	7aqx_C_A_EA260V.pdb	-0.9154194593429565	-1.4151899814605713
7aqx.pdb	7aqx_C_A_AA266R.pdb	-0.35887572169303894	0.9128999710083008
7aqx.pdb	7aqx_C_A_AA266N.pdb	-0.0492984801530838	0.3718999922275543
7aqx.pdb	7aqx_C_A_AA266D.pdb	-0.6169761419296265	-0.9835000038146973
7aqx.pdb	7aqx_C_A_AA266C.pdb	0.06811800599098206	0.2621999979019165
7aqx.pdb	7aqx_C_A_AA266Q.pdb	-0.24935775995254517	0.24250000715255737
7aqx.pdb	7aqx_C_A_AA266E.pdb	-0.45935726165771484	-0.65829998254776
7aqx.pdb	7aqx_C_A_AA266G.pdb	-0.6831003427505493	0.329800009727478
7aqx.pdb	7aqx_C_A_AA266H.pdb	-0.07480639219284058	0.3188000023365021
7aqx.pdb	7aqx_C_A_AA266I.pdb	0.19771960377693176	0.17030000686645508
7aqx.pdb	7aqx_C_A_AA266L.pdb	0.11127293109893799	0.3312000036239624
7aqx.pdb	7aqx_C_A_AA266K.pdb	-0.25078651309013367	0.5365999937057495
7aqx.pdb	7aqx_C_A_AA266M.pdb	0.24162283539772034	0.3122999966144562
7aqx.pdb	7aqx_C_A_AA266F.pdb	-0.007747739553451538	0.21040000021457672
7aqx.pdb	7aqx_C_A_AA266P.pdb	-0.2631538510322571	0.4961000084877014
7aqx.pdb	7aqx_C_A_AA266S.pdb	-0.4967288672924042	-0.3221000134944916
7aqx.pdb	7aqx_C_A_AA266T.pdb	-0.4048018157482147	-0.2578999996185303
7aqx.pdb	7aqx_C_A_AA266W.pdb	0.2717030942440033	0.03370000049471855
7aqx.pdb	7aqx_C_A_AA266Y.pdb	0.2707149088382721	1.149899959564209
7aqx.pdb	7aqx_C_A_AA266V.pdb	0.01878941059112549	0.18219999969005585
7aqx.pdb	7aqx_C_A_GA270A.pdb	-0.09480618685483932	0.3736000061035156
7aqx.pdb	7aqx_C_A_GA270R.pdb	0.4865264594554901	1.030900001525879
7aqx.pdb	7aqx_C_A_GA270N.pdb	0.0073527991771698	0.508400022983551
7aqx.pdb	7aqx_C_A_GA270D.pdb	-0.3659587800502777	-0.7578999996185303
7aqx.pdb	7aqx_C_A_GA270C.pdb	-0.988541841506958	-0.6990000009536743
7aqx.pdb	7aqx_C_A_GA270Q.pdb	0.5185095071792603	0.8327000141143799
7aqx.pdb	7aqx_C_A_GA270E.pdb	0.006057113409042358	0.17919999361038208
7aqx.pdb	7aqx_C_A_GA270H.pdb	0.3513518273830414	0.5249999761581421
7aqx.pdb	7aqx_C_A_GA270I.pdb	0.11417356133460999	0.5665000081062317
7aqx.pdb	7aqx_C_A_GA270L.pdb	0.34164461493492126	0.8815000057220459
7aqx.pdb	7aqx_C_A_GA270K.pdb	0.15637198090553284	0.5468999743461609
7aqx.pdb	7aqx_C_A_GA270M.pdb	0.27663782238960266	0.5095999836921692
7aqx.pdb	7aqx_C_A_GA270F.pdb	-1.7173100709915161	-1.1976699829101562
7aqx.pdb	7aqx_C_A_GA270P.pdb	-0.7846900224685669	-0.2143000066280365
7aqx.pdb	7aqx_C_A_GA270S.pdb	-1.1795620918273926	-0.9993000030517578
7aqx.pdb	7aqx_C_A_GA270T.pdb	-0.0447981059551239	0.9625999927520752
7aqx.pdb	7aqx_C_A_GA270W.pdb	1.2347484827041626	0.20260000228881836
7aqx.pdb	7aqx_C_A_GA270Y.pdb	0.34423330426216125	0.715399980545044
7aqx.pdb	7aqx_C_A_GA270V.pdb	0.12368115782737732	0.6552000045776367
7aqx.pdb	7aqx_C_A_TA272A.pdb	-0.15611502528190613	-0.4918999969959259
7aqx.pdb	7aqx_C_A_TA272R.pdb	-1.9620062112808228	-0.4075999855995178
7aqx.pdb	7aqx_C_A_TA272N.pdb	0.0116252601146698	-0.7135999798774719
7aqx.pdb	7aqx_C_A_TA272D.pdb	-0.10375094413757324	-2.4439499378204346
7aqx.pdb	7aqx_C_A_TA272C.pdb	0.4389577805995941	0.3930000066757202
7aqx.pdb	7aqx_C_A_TA272Q.pdb	-0.09072038531303406	-1.2093299627304077
7aqx.pdb	7aqx_C_A_TA272E.pdb	-0.8973934650421143	-2.1387500762939453
7aqx.pdb	7aqx_C_A_TA272G.pdb	-0.25063657760620117	-0.9648000001907349
7aqx.pdb	7aqx_C_A_TA272H.pdb	-2.4559571743011475	-0.14669999480247498
7aqx.pdb	7aqx_C_A_TA272I.pdb	0.7529401779174805	0.4343000054359436
7aqx.pdb	7aqx_C_A_TA272L.pdb	1.2125178575515747	-0.23340000212192535
7aqx.pdb	7aqx_C_A_TA272K.pdb	0.942886471748352	0.8055999875068665
7aqx.pdb	7aqx_C_A_TA272M.pdb	0.9474873542785645	0.2621999979019165
7aqx.pdb	7aqx_C_A_TA272F.pdb	1.1491018533706665	-0.01360000018030405
7aqx.pdb	7aqx_C_A_TA272P.pdb	0.1780553162097931	-0.7763000130653381
7aqx.pdb	7aqx_C_A_TA272S.pdb	-0.15924949944019318	-0.8277000188827515
7aqx.pdb	7aqx_C_A_TA272W.pdb	0.4892147481441498	-0.4503999948501587
7aqx.pdb	7aqx_C_A_TA272Y.pdb	0.1371186077594757	-2.861259937286377
7aqx.pdb	7aqx_C_A_TA272V.pdb	0.2042926549911499	0.8543999791145325
7aqx.pdb	7aqx_C_A_KA276A.pdb	-0.749117374420166	0.015699999406933784
7aqx.pdb	7aqx_C_A_KA276R.pdb	-0.26947420835494995	0.40310001373291016
7aqx.pdb	7aqx_C_A_KA276N.pdb	-0.6979188919067383	-0.6607000231742859
7aqx.pdb	7aqx_C_A_KA276D.pdb	-1.253524899482727	-2.056619882583618
7aqx.pdb	7aqx_C_A_KA276C.pdb	-0.39864489436149597	-0.10429999977350235
7aqx.pdb	7aqx_C_A_KA276Q.pdb	-0.6572922468185425	-0.48539999127388
7aqx.pdb	7aqx_C_A_KA276E.pdb	-1.0814422369003296	-2.281090021133423
7aqx.pdb	7aqx_C_A_KA276G.pdb	-0.8471473455429077	0.05979999899864197
7aqx.pdb	7aqx_C_A_KA276H.pdb	-0.22689001262187958	0.5889999866485596
7aqx.pdb	7aqx_C_A_KA276I.pdb	0.1373731791973114	-0.2944999933242798
7aqx.pdb	7aqx_C_A_KA276L.pdb	-0.1647031009197235	-0.8382999897003174
7aqx.pdb	7aqx_C_A_KA276M.pdb	0.04907280206680298	0.36070001125335693
7aqx.pdb	7aqx_C_A_KA276F.pdb	0.2566241919994354	0.7239000201225281
7aqx.pdb	7aqx_C_A_KA276P.pdb	-1.018006443977356	-0.4672999978065491
7aqx.pdb	7aqx_C_A_KA276S.pdb	-0.7647347450256348	-0.2223999947309494
7aqx.pdb	7aqx_C_A_KA276T.pdb	-0.6324268579483032	-0.4794999957084656
7aqx.pdb	7aqx_C_A_KA276W.pdb	-0.17865318059921265	-0.10019999742507935
7aqx.pdb	7aqx_C_A_KA276Y.pdb	-0.35350093245506287	0.5418999791145325
7aqx.pdb	7aqx_C_A_KA276V.pdb	-0.17000572383403778	-0.1257999986410141
7aqx.pdb	7aqx_C_A_SA288A.pdb	-0.05215373635292053	-1.1108100414276123
7aqx.pdb	7aqx_C_A_SA288R.pdb	-0.045091837644577026	-1.0362999439239502
7aqx.pdb	7aqx_C_A_SA288N.pdb	-0.24027016758918762	-0.7293000221252441
7aqx.pdb	7aqx_C_A_SA288D.pdb	-0.19996377825737	-0.30059999227523804
7aqx.pdb	7aqx_C_A_SA288C.pdb	-0.5923986434936523	-1.236109972000122
7aqx.pdb	7aqx_C_A_SA288Q.pdb	-0.4237746298313141	-1.1231000423431396
7aqx.pdb	7aqx_C_A_SA288E.pdb	0.02026507258415222	-0.708299994468689
7aqx.pdb	7aqx_C_A_SA288G.pdb	-0.48495134711265564	-0.6930999755859375
7aqx.pdb	7aqx_C_A_SA288H.pdb	-0.33626577258110046	-0.8677999973297119
7aqx.pdb	7aqx_C_A_SA288I.pdb	-0.009535759687423706	-0.9294999837875366
7aqx.pdb	7aqx_C_A_SA288L.pdb	0.0982997715473175	-0.9027000069618225
7aqx.pdb	7aqx_C_A_SA288K.pdb	-0.27428576350212097	-1.3025200366973877
7aqx.pdb	7aqx_C_A_SA288M.pdb	0.24607864022254944	-1.4337600469589233
7aqx.pdb	7aqx_C_A_SA288F.pdb	-0.2765427529811859	-1.8454300165176392
7aqx.pdb	7aqx_C_A_SA288P.pdb	-0.31003549695014954	-1.3032900094985962
7aqx.pdb	7aqx_C_A_SA288T.pdb	-0.2328910529613495	-0.48980000615119934
7aqx.pdb	7aqx_C_A_SA288W.pdb	-0.10651317238807678	-1.9540300369262695
7aqx.pdb	7aqx_C_A_SA288Y.pdb	-0.2718108594417572	-2.2284600734710693
7aqx.pdb	7aqx_C_A_SA288V.pdb	-0.5032365322113037	-1.8283300399780273
7aqx.pdb	7aqx_C_A_EA289A.pdb	-0.2382076382637024	-0.45350000262260437
7aqx.pdb	7aqx_C_A_EA289R.pdb	-0.12489867955446243	-0.9397000074386597
7aqx.pdb	7aqx_C_A_EA289N.pdb	-0.2539267838001251	-0.7667999863624573
7aqx.pdb	7aqx_C_A_EA289D.pdb	-0.1271819770336151	-0.035999998450279236
[truncated: 89,695 more rows]
