# Supplementary material for: Investigating the volume and diversity of data needed for generalizable antibody–antigen ΔΔG prediction
Source: Nat Comput Sci. 2025 Jul 8;5(8):635–47. doi: 10.1038/s43588-025-00823-8 (PMC12374841; doi:10.1038/s43588-025-00823-8)
Supplement: Supplementary file 4 — Unprocessed Graphinity model predictions and true values for experimental and synthetic ΔΔG values. [file 43588_2025_823_MOESM4_ESM.zip › Figure2/Figure2b-Graphinity_Predictions-10FoldCV_CDR_SeqId/Graphinity_Predictions-Synthetic_FoldX_ddG_942723-10FoldCV_CDR_SeqId/Graphinity_predictions_test-Foldx_ddG_942723-cutoff_90-fold8.csv]

wt_pdb	mut_pdb	pred_score	true_label
7mta.pdb	7mta_HL_G_YH52A.pdb	-1.1843897104263306	-1.8772000074386597
7mta.pdb	7mta_HL_G_YH52R.pdb	-1.9888498783111572	-1.3430800437927246
7mta.pdb	7mta_HL_G_YH52N.pdb	-1.4032394886016846	-1.101770043373108
7mta.pdb	7mta_HL_G_YH52D.pdb	-1.0825639963150024	-1.686169981956482
7mta.pdb	7mta_HL_G_YH52C.pdb	-1.1697269678115845	-1.4897300004959106
7mta.pdb	7mta_HL_G_YH52Q.pdb	-1.005792498588562	-1.030460000038147
7mta.pdb	7mta_HL_G_YH52E.pdb	-1.1267086267471313	-1.284190058708191
7mta.pdb	7mta_HL_G_YH52G.pdb	-0.8299534320831299	-2.0605599880218506
7mta.pdb	7mta_HL_G_YH52H.pdb	-1.7034738063812256	-0.7460500001907349
7mta.pdb	7mta_HL_G_YH52I.pdb	-0.9125573635101318	-0.7083699703216553
7mta.pdb	7mta_HL_G_YH52L.pdb	-0.4914672374725342	-0.21660999953746796
7mta.pdb	7mta_HL_G_YH52K.pdb	-1.1582876443862915	-1.8628499507904053
7mta.pdb	7mta_HL_G_YH52M.pdb	-0.46203795075416565	0.05460000038146973
7mta.pdb	7mta_HL_G_YH52F.pdb	0.11215433478355408	0.2739500105381012
7mta.pdb	7mta_HL_G_YH52P.pdb	-1.1739532947540283	-1.9611300230026245
7mta.pdb	7mta_HL_G_YH52S.pdb	-1.3470103740692139	-1.3977500200271606
7mta.pdb	7mta_HL_G_YH52T.pdb	-1.1657203435897827	-1.3752599954605103
7mta.pdb	7mta_HL_G_YH52W.pdb	-0.538605809211731	0.15726999938488007
7mta.pdb	7mta_HL_G_YH52V.pdb	-1.062635898590088	-1.088819980621338
7mta.pdb	7mta_HL_G_YH54A.pdb	-0.5754169821739197	-0.8904399871826172
7mta.pdb	7mta_HL_G_YH54R.pdb	-0.6241327524185181	-0.4369400143623352
7mta.pdb	7mta_HL_G_YH54N.pdb	-1.1199836730957031	-0.7364699840545654
7mta.pdb	7mta_HL_G_YH54D.pdb	-1.0133076906204224	-1.3182799816131592
7mta.pdb	7mta_HL_G_YH54C.pdb	-0.348591148853302	-0.8134599924087524
7mta.pdb	7mta_HL_G_YH54Q.pdb	-0.7438355684280396	-0.7579299807548523
7mta.pdb	7mta_HL_G_YH54E.pdb	-0.7422374486923218	-0.860759973526001
7mta.pdb	7mta_HL_G_YH54G.pdb	-0.6721898317337036	-1.518399953842163
7mta.pdb	7mta_HL_G_YH54H.pdb	-0.3758658766746521	-0.571179986000061
7mta.pdb	7mta_HL_G_YH54I.pdb	-0.5696514248847961	-0.3384700119495392
7mta.pdb	7mta_HL_G_YH54L.pdb	-0.09902741014957428	0.10276000201702118
7mta.pdb	7mta_HL_G_YH54K.pdb	-0.36214104294776917	-0.25727999210357666
7mta.pdb	7mta_HL_G_YH54M.pdb	-0.2627764344215393	0.4144200086593628
7mta.pdb	7mta_HL_G_YH54F.pdb	-0.0037242621183395386	-0.03686000034213066
7mta.pdb	7mta_HL_G_YH54P.pdb	-0.8385471105575562	-1.0710599422454834
7mta.pdb	7mta_HL_G_YH54S.pdb	-0.8568958044052124	-1.4569499492645264
7mta.pdb	7mta_HL_G_YH54T.pdb	-0.8078079223632812	-0.9829699993133545
7mta.pdb	7mta_HL_G_YH54W.pdb	0.24936160445213318	0.07693000137805939
7mta.pdb	7mta_HL_G_YH54V.pdb	-0.5575982928276062	-0.7728000283241272
7mta.pdb	7mta_HL_G_GH56A.pdb	-0.1803095042705536	0.17030000686645508
7mta.pdb	7mta_HL_G_GH56R.pdb	0.22491583228111267	0.03815999999642372
7mta.pdb	7mta_HL_G_GH56N.pdb	0.13376915454864502	0.013949999585747719
7mta.pdb	7mta_HL_G_GH56D.pdb	0.2664726674556732	0.42590999603271484
7mta.pdb	7mta_HL_G_GH56C.pdb	0.06205502152442932	0.38262999057769775
7mta.pdb	7mta_HL_G_GH56Q.pdb	0.14972245693206787	0.1073400005698204
7mta.pdb	7mta_HL_G_GH56E.pdb	0.21210691332817078	0.26934999227523804
7mta.pdb	7mta_HL_G_GH56H.pdb	-0.07553008198738098	-0.07378999888896942
7mta.pdb	7mta_HL_G_GH56I.pdb	0.9297150373458862	1.138990044593811
7mta.pdb	7mta_HL_G_GH56L.pdb	0.6743817329406738	0.5497999787330627
7mta.pdb	7mta_HL_G_GH56K.pdb	0.7909228801727295	-0.025359999388456345
7mta.pdb	7mta_HL_G_GH56M.pdb	0.9058150053024292	1.4038499593734741
7mta.pdb	7mta_HL_G_GH56F.pdb	0.3034263551235199	0.0693499967455864
7mta.pdb	7mta_HL_G_GH56P.pdb	0.5477931499481201	-0.1350100040435791
7mta.pdb	7mta_HL_G_GH56S.pdb	-0.40030205249786377	-0.07810000330209732
7mta.pdb	7mta_HL_G_GH56T.pdb	0.3679172694683075	0.19386999309062958
7mta.pdb	7mta_HL_G_GH56W.pdb	0.2682560384273529	0.47925999760627747
7mta.pdb	7mta_HL_G_GH56Y.pdb	0.38839301466941833	-0.3166300058364868
7mta.pdb	7mta_HL_G_GH56V.pdb	-0.9059995412826538	-0.2374500036239624
7mta.pdb	7mta_HL_G_SH57A.pdb	-0.09929004311561584	0.15166999399662018
7mta.pdb	7mta_HL_G_SH57R.pdb	-0.07616296410560608	0.1117900013923645
7mta.pdb	7mta_HL_G_SH57N.pdb	0.14267992973327637	-0.01283000037074089
7mta.pdb	7mta_HL_G_SH57D.pdb	-0.24264979362487793	0.9872400164604187
7mta.pdb	7mta_HL_G_SH57C.pdb	-0.19088944792747498	0.18321000039577484
7mta.pdb	7mta_HL_G_SH57Q.pdb	0.36492034792900085	0.7899199724197388
7mta.pdb	7mta_HL_G_SH57E.pdb	0.37260767817497253	0.7716100215911865
7mta.pdb	7mta_HL_G_SH57G.pdb	-0.03619205951690674	-0.16513000428676605
7mta.pdb	7mta_HL_G_SH57H.pdb	0.042150795459747314	0.5169199705123901
7mta.pdb	7mta_HL_G_SH57I.pdb	0.17089253664016724	0.47968000173568726
7mta.pdb	7mta_HL_G_SH57L.pdb	0.20685544610023499	0.4110499918460846
7mta.pdb	7mta_HL_G_SH57K.pdb	0.00035680830478668213	0.008949999697506428
7mta.pdb	7mta_HL_G_SH57M.pdb	0.23591911792755127	0.5194900035858154
7mta.pdb	7mta_HL_G_SH57F.pdb	0.08581134676933289	0.7033399939537048
7mta.pdb	7mta_HL_G_SH57P.pdb	-1.638396143913269	0.3998199999332428
7mta.pdb	7mta_HL_G_SH57T.pdb	0.07113972306251526	0.35030001401901245
7mta.pdb	7mta_HL_G_SH57W.pdb	0.32197806239128113	0.7551599740982056
7mta.pdb	7mta_HL_G_SH57Y.pdb	-0.0007338225841522217	0.7629299759864807
7mta.pdb	7mta_HL_G_SH57V.pdb	-0.9111118316650391	0.14826999604701996
7mta.pdb	7mta_HL_G_GH101A.pdb	-0.11032475531101227	-0.14342999458312988
7mta.pdb	7mta_HL_G_GH101R.pdb	-0.1697503924369812	0.9402499794960022
7mta.pdb	7mta_HL_G_GH101N.pdb	-0.07658722996711731	-0.03967000171542168
7mta.pdb	7mta_HL_G_GH101D.pdb	-0.4091886281967163	-0.7624800205230713
7mta.pdb	7mta_HL_G_GH101C.pdb	-0.23638415336608887	0.32923999428749084
7mta.pdb	7mta_HL_G_GH101Q.pdb	-0.08493682742118835	0.91593998670578
7mta.pdb	7mta_HL_G_GH101E.pdb	-0.48496922850608826	-1.1362199783325195
7mta.pdb	7mta_HL_G_GH101H.pdb	-0.15409120917320251	1.6604100465774536
7mta.pdb	7mta_HL_G_GH101I.pdb	-0.3068782091140747	-0.5316299796104431
7mta.pdb	7mta_HL_G_GH101L.pdb	-0.654443621635437	0.12253999710083008
7mta.pdb	7mta_HL_G_GH101K.pdb	-0.9545630216598511	-0.14052000641822815
7mta.pdb	7mta_HL_G_GH101M.pdb	-0.31404560804367065	-0.10332000255584717
7mta.pdb	7mta_HL_G_GH101F.pdb	0.21108204126358032	0.9458400011062622
7mta.pdb	7mta_HL_G_GH101P.pdb	-0.17126119136810303	0.15076999366283417
7mta.pdb	7mta_HL_G_GH101S.pdb	-0.13777275383472443	0.586080014705658
7mta.pdb	7mta_HL_G_GH101T.pdb	-0.33210739493370056	-0.01940000057220459
7mta.pdb	7mta_HL_G_GH101W.pdb	-0.8256064653396606	0.17490999400615692
7mta.pdb	7mta_HL_G_GH101Y.pdb	0.936530590057373	0.9599599838256836
7mta.pdb	7mta_HL_G_GH101V.pdb	0.09060460329055786	-0.6435099840164185
7mta.pdb	7mta_HL_G_WH102A.pdb	0.5122942924499512	-0.17371000349521637
7mta.pdb	7mta_HL_G_WH102R.pdb	0.02578034996986389	0.1666399985551834
7mta.pdb	7mta_HL_G_WH102N.pdb	0.2679104506969452	-0.2796899974346161
7mta.pdb	7mta_HL_G_WH102D.pdb	0.16234681010246277	0.03378999978303909
7mta.pdb	7mta_HL_G_WH102C.pdb	-0.3539699614048004	-0.44481000304222107
7mta.pdb	7mta_HL_G_WH102Q.pdb	0.13778892159461975	-0.13954000174999237
7mta.pdb	7mta_HL_G_WH102E.pdb	-0.21675971150398254	-0.13966000080108643
7mta.pdb	7mta_HL_G_WH102G.pdb	0.17612048983573914	-0.8607100248336792
7mta.pdb	7mta_HL_G_WH102H.pdb	0.05310675501823425	-0.1446000039577484
7mta.pdb	7mta_HL_G_WH102I.pdb	0.5907009840011597	0.006039999891072512
7mta.pdb	7mta_HL_G_WH102L.pdb	0.355850487947464	-0.03528999909758568
7mta.pdb	7mta_HL_G_WH102K.pdb	-0.002739042043685913	0.03985999897122383
7mta.pdb	7mta_HL_G_WH102M.pdb	0.17129656672477722	-0.1861100047826767
7mta.pdb	7mta_HL_G_WH102F.pdb	-0.08434519171714783	0.08640000224113464
7mta.pdb	7mta_HL_G_WH102P.pdb	-0.03907862305641174	-0.4278700053691864
7mta.pdb	7mta_HL_G_WH102S.pdb	0.21115025877952576	-0.5348700284957886
7mta.pdb	7mta_HL_G_WH102T.pdb	-0.05855253338813782	-0.13023999333381653
7mta.pdb	7mta_HL_G_WH102Y.pdb	-0.37542960047721863	0.15489999949932098
7mta.pdb	7mta_HL_G_WH102V.pdb	0.2360754907131195	-0.07506000250577927
7mta.pdb	7mta_HL_G_WH103A.pdb	-0.7115487456321716	-1.345329999923706
7mta.pdb	7mta_HL_G_WH103R.pdb	-0.45601585507392883	-0.43522998690605164
7mta.pdb	7mta_HL_G_WH103N.pdb	-0.8148716688156128	-1.8399699926376343
7mta.pdb	7mta_HL_G_WH103D.pdb	-0.8559187650680542	-2.3451499938964844
7mta.pdb	7mta_HL_G_WH103C.pdb	-0.5281476974487305	-0.8330199718475342
7mta.pdb	7mta_HL_G_WH103Q.pdb	-0.331153929233551	-0.9008600115776062
7mta.pdb	7mta_HL_G_WH103E.pdb	-0.6944316029548645	-1.7351499795913696
7mta.pdb	7mta_HL_G_WH103G.pdb	-0.7493454217910767	-1.860450029373169
7mta.pdb	7mta_HL_G_WH103H.pdb	-0.6666015982627869	-1.2111799716949463
7mta.pdb	7mta_HL_G_WH103I.pdb	-0.488447904586792	-0.7611600160598755
7mta.pdb	7mta_HL_G_WH103L.pdb	-0.5909566879272461	-0.8569700121879578
7mta.pdb	7mta_HL_G_WH103K.pdb	-0.02996070683002472	-0.27195000648498535
7mta.pdb	7mta_HL_G_WH103M.pdb	0.18823331594467163	-0.2553200125694275
7mta.pdb	7mta_HL_G_WH103F.pdb	0.28103193640708923	0.1894499957561493
7mta.pdb	7mta_HL_G_WH103P.pdb	-1.5600500106811523	-2.3535399436950684
7mta.pdb	7mta_HL_G_WH103S.pdb	-1.126538872718811	-1.6118299961090088
7mta.pdb	7mta_HL_G_WH103T.pdb	-1.0675725936889648	-1.594230055809021
7mta.pdb	7mta_HL_G_WH103Y.pdb	0.2349529266357422	-0.13824999332427979
7mta.pdb	7mta_HL_G_WH103V.pdb	-0.6890591382980347	-1.0187300443649292
7mta.pdb	7mta_HL_G_WH104A.pdb	0.0287533700466156	-1.151669979095459
7mta.pdb	7mta_HL_G_WH104R.pdb	0.7486782073974609	-0.6520400047302246
7mta.pdb	7mta_HL_G_WH104N.pdb	0.7858572006225586	-0.10115999728441238
7mta.pdb	7mta_HL_G_WH104D.pdb	-0.02891400456428528	-1.3924200534820557
7mta.pdb	7mta_HL_G_WH104C.pdb	0.06666883826255798	-0.8624699711799622
7mta.pdb	7mta_HL_G_WH104Q.pdb	-0.16508033871650696	-0.8209400177001953
7mta.pdb	7mta_HL_G_WH104E.pdb	0.015700846910476685	-1.3954399824142456
7mta.pdb	7mta_HL_G_WH104G.pdb	0.01945897936820984	-1.402959942817688
7mta.pdb	7mta_HL_G_WH104H.pdb	-0.004954010248184204	-1.0502599477767944
7mta.pdb	7mta_HL_G_WH104I.pdb	0.5046044588088989	-0.016990000382065773
7mta.pdb	7mta_HL_G_WH104L.pdb	0.46626874804496765	0.319240003824234
7mta.pdb	7mta_HL_G_WH104K.pdb	0.1060090959072113	-0.8024299740791321
7mta.pdb	7mta_HL_G_WH104M.pdb	0.48845967650413513	0.021330000832676888
7mta.pdb	7mta_HL_G_WH104F.pdb	0.157766193151474	-0.4210500121116638
7mta.pdb	7mta_HL_G_WH104P.pdb	-0.25348588824272156	-1.4926600456237793
7mta.pdb	7mta_HL_G_WH104S.pdb	-0.14585068821907043	-1.0172899961471558
7mta.pdb	7mta_HL_G_WH104T.pdb	-0.020857006311416626	-0.7314900159835815
7mta.pdb	7mta_HL_G_WH104Y.pdb	-0.027739524841308594	-0.09848000109195709
7mta.pdb	7mta_HL_G_WH104V.pdb	0.2812342345714569	0.052379999309778214
7mta.pdb	7mta_HL_G_AH105R.pdb	0.5770814418792725	1.727929949760437
7mta.pdb	7mta_HL_G_AH105N.pdb	0.4748964011669159	1.361799955368042
7mta.pdb	7mta_HL_G_AH105D.pdb	-0.4803209602832794	-2.6154398918151855
7mta.pdb	7mta_HL_G_AH105C.pdb	-0.29054033756256104	0.5214800238609314
7mta.pdb	7mta_HL_G_AH105Q.pdb	0.1273880898952484	1.575369954109192
7mta.pdb	7mta_HL_G_AH105E.pdb	-0.5345814228057861	-0.8649899959564209
7mta.pdb	7mta_HL_G_AH105G.pdb	-0.3346639573574066	-0.6502100229263306
7mta.pdb	7mta_HL_G_AH105H.pdb	0.6799913644790649	1.8719300031661987
7mta.pdb	7mta_HL_G_AH105I.pdb	-0.860942006111145	-0.5690400004386902
7mta.pdb	7mta_HL_G_AH105L.pdb	0.4696404039859772	0.37953001260757446
7mta.pdb	7mta_HL_G_AH105K.pdb	-0.21892881393432617	0.9753199815750122
7mta.pdb	7mta_HL_G_AH105M.pdb	1.1448845863342285	0.8687599897384644
7mta.pdb	7mta_HL_G_AH105F.pdb	1.166101336479187	1.7363799810409546
7mta.pdb	7mta_HL_G_AH105P.pdb	-0.7637490034103394	0.01665000058710575
7mta.pdb	7mta_HL_G_AH105S.pdb	0.191657155752182	0.7034400105476379
7mta.pdb	7mta_HL_G_AH105T.pdb	-0.5814311504364014	0.1692499965429306
7mta.pdb	7mta_HL_G_AH105W.pdb	0.48533305525779724	0.2515600025653839
7mta.pdb	7mta_HL_G_AH105Y.pdb	0.9600634574890137	1.2519700527191162
7mta.pdb	7mta_HL_G_AH105V.pdb	0.03379210829734802	1.0638999938964844
7mta.pdb	7mta_HL_G_NH106A.pdb	-0.5163192749023438	-1.0728100538253784
7mta.pdb	7mta_HL_G_NH106R.pdb	-0.5408955216407776	0.23212000727653503
7mta.pdb	7mta_HL_G_NH106D.pdb	-0.79073166847229	-1.032349944114685
7mta.pdb	7mta_HL_G_NH106C.pdb	-0.6156266927719116	0.08333999663591385
7mta.pdb	7mta_HL_G_NH106Q.pdb	-0.45491498708724976	-0.23259000480175018
7mta.pdb	7mta_HL_G_NH106E.pdb	-0.8400907516479492	-0.7584599852561951
7mta.pdb	7mta_HL_G_NH106G.pdb	-0.45456114411354065	0.17587999999523163
7mta.pdb	7mta_HL_G_NH106H.pdb	-0.2592516541481018	0.08502999693155289
7mta.pdb	7mta_HL_G_NH106I.pdb	-0.09528693556785583	0.36485999822616577
7mta.pdb	7mta_HL_G_NH106L.pdb	-0.18667608499526978	-0.03223000094294548
7mta.pdb	7mta_HL_G_NH106K.pdb	-0.24944549798965454	0.17936000227928162
7mta.pdb	7mta_HL_G_NH106M.pdb	-0.3217681646347046	0.14079000055789948
7mta.pdb	7mta_HL_G_NH106F.pdb	0.29747137427330017	-0.18759000301361084
7mta.pdb	7mta_HL_G_NH106P.pdb	-0.39362451434135437	0.14539000391960144
7mta.pdb	7mta_HL_G_NH106S.pdb	-0.7615687847137451	0.05485999956727028
7mta.pdb	7mta_HL_G_NH106T.pdb	-0.5267019271850586	-0.4781399965286255
7mta.pdb	7mta_HL_G_NH106W.pdb	-0.7709323167800903	-0.9302300214767456
7mta.pdb	7mta_HL_G_NH106Y.pdb	-0.7071312665939331	0.07881999760866165
7mta.pdb	7mta_HL_G_NH106V.pdb	-0.4727837145328522	-0.07992000132799149
7mta.pdb	7mta_HL_G_TH107A.pdb	-0.3748026192188263	-0.48657000064849854
7mta.pdb	7mta_HL_G_TH107R.pdb	0.5711493492126465	1.5417100191116333
7mta.pdb	7mta_HL_G_TH107N.pdb	-0.6310558319091797	-0.3755199909210205
7mta.pdb	7mta_HL_G_TH107D.pdb	-0.6141574382781982	-0.8022199869155884
7mta.pdb	7mta_HL_G_TH107C.pdb	-0.16100981831550598	-0.2708800137042999
7mta.pdb	7mta_HL_G_TH107Q.pdb	-0.7422418594360352	-0.8440399765968323
7mta.pdb	7mta_HL_G_TH107E.pdb	-0.45162373781204224	-1.3607499599456787
7mta.pdb	7mta_HL_G_TH107G.pdb	-0.4833680987358093	-0.956030011177063
7mta.pdb	7mta_HL_G_TH107H.pdb	-6.255641937255859	-4.673999786376953
7mta.pdb	7mta_HL_G_TH107I.pdb	0.016780123114585876	-0.03866000100970268
7mta.pdb	7mta_HL_G_TH107L.pdb	-0.5163921117782593	-0.8690199851989746
7mta.pdb	7mta_HL_G_TH107K.pdb	-0.6192605495452881	-0.4150699973106384
7mta.pdb	7mta_HL_G_TH107M.pdb	0.10010272264480591	0.7300500273704529
7mta.pdb	7mta_HL_G_TH107F.pdb	-0.6387476921081543	-1.0151699781417847
7mta.pdb	7mta_HL_G_TH107P.pdb	0.1936231553554535	-0.1385200023651123
7mta.pdb	7mta_HL_G_TH107S.pdb	-0.539696991443634	-0.5976600050926208
7mta.pdb	7mta_HL_G_TH107W.pdb	-9.826471328735352	-7.382778167724609
7mta.pdb	7mta_HL_G_TH107Y.pdb	-0.2991317808628082	-0.8922500014305115
7mta.pdb	7mta_HL_G_TH107V.pdb	0.01033705472946167	-0.12148000299930573
7mta.pdb	7mta_HL_G_SL31A.pdb	-0.40895187854766846	0.011620000004768372
7mta.pdb	7mta_HL_G_SL31R.pdb	0.10164418816566467	0.05837000161409378
7mta.pdb	7mta_HL_G_SL31N.pdb	-0.4096461236476898	-0.31182000041007996
7mta.pdb	7mta_HL_G_SL31D.pdb	-1.019846796989441	-1.4153300523757935
7mta.pdb	7mta_HL_G_SL31C.pdb	-0.32189157605171204	-0.018379999324679375
7mta.pdb	7mta_HL_G_SL31Q.pdb	-0.8609428405761719	-0.4555499851703644
7mta.pdb	7mta_HL_G_SL31E.pdb	-0.6393091678619385	-0.7153300046920776
7mta.pdb	7mta_HL_G_SL31G.pdb	-0.3426092565059662	-0.21628999710083008
7mta.pdb	7mta_HL_G_SL31H.pdb	-0.3648931682109833	2.0554699897766113
7mta.pdb	7mta_HL_G_SL31I.pdb	-0.3573734164237976	0.47569000720977783
7mta.pdb	7mta_HL_G_SL31L.pdb	-0.5125328302383423	0.3016200065612793
7mta.pdb	7mta_HL_G_SL31K.pdb	-0.4069904386997223	0.1425500065088272
7mta.pdb	7mta_HL_G_SL31M.pdb	0.2712671756744385	0.23461000621318817
7mta.pdb	7mta_HL_G_SL31F.pdb	0.15485671162605286	1.0656399726867676
7mta.pdb	7mta_HL_G_SL31P.pdb	-0.24905914068222046	-0.05245999991893768
7mta.pdb	7mta_HL_G_SL31T.pdb	-0.3666481673717499	-0.09176000207662582
7mta.pdb	7mta_HL_G_SL31W.pdb	0.5938746929168701	1.545390009880066
7mta.pdb	7mta_HL_G_SL31Y.pdb	-2.7555668354034424	-3.056260108947754
7mta.pdb	7mta_HL_G_SL31V.pdb	-0.36627787351608276	0.006930000148713589
7mta.pdb	7mta_HL_G_PG256A.pdb	-0.7571669816970825	-0.9038900136947632
7mta.pdb	7mta_HL_G_PG256R.pdb	0.5746099948883057	1.61844003200531
7mta.pdb	7mta_HL_G_PG256N.pdb	-0.9155416488647461	-0.326229989528656
7mta.pdb	7mta_HL_G_PG256D.pdb	-0.5664845705032349	-1.850100040435791
7mta.pdb	7mta_HL_G_PG256C.pdb	-0.4378676414489746	-0.47387000918388367
7mta.pdb	7mta_HL_G_PG256Q.pdb	-0.6186399459838867	0.7471299767494202
7mta.pdb	7mta_HL_G_PG256E.pdb	-0.6612793207168579	-0.8029900193214417
7mta.pdb	7mta_HL_G_PG256G.pdb	-0.8065763711929321	-1.3711800575256348
7mta.pdb	7mta_HL_G_PG256H.pdb	-1.3113738298416138	-1.5925899744033813
7mta.pdb	7mta_HL_G_PG256I.pdb	-0.34554195404052734	0.5465700030326843
7mta.pdb	7mta_HL_G_PG256L.pdb	-0.4104955196380615	0.30671000480651855
7mta.pdb	7mta_HL_G_PG256K.pdb	0.20712167024612427	1.0139700174331665
7mta.pdb	7mta_HL_G_PG256M.pdb	0.23012852668762207	0.7428200244903564
7mta.pdb	7mta_HL_G_PG256F.pdb	-5.489969253540039	-2.4838900566101074
7mta.pdb	7mta_HL_G_PG256S.pdb	-1.0115249156951904	-0.8447099924087524
7mta.pdb	7mta_HL_G_PG256T.pdb	-1.6762444972991943	-0.9510300159454346
7mta.pdb	7mta_HL_G_PG256W.pdb	-7.666699409484863	-3.8406600952148438
7mta.pdb	7mta_HL_G_PG256Y.pdb	-0.5789287090301514	-0.9627900123596191
7mta.pdb	7mta_HL_G_PG256V.pdb	-0.45286083221435547	0.27333998680114746
7mta.pdb	7mta_HL_G_AG257R.pdb	0.044661372900009155	0.4293699860572815
7mta.pdb	7mta_HL_G_AG257N.pdb	0.17566800117492676	0.9344199895858765
7mta.pdb	7mta_HL_G_AG257D.pdb	0.4879414737224579	1.4595500230789185
7mta.pdb	7mta_HL_G_AG257C.pdb	0.04081869125366211	0.2942799925804138
7mta.pdb	7mta_HL_G_AG257Q.pdb	-0.29321393370628357	0.27278000116348267
7mta.pdb	7mta_HL_G_AG257E.pdb	-0.20383447408676147	-0.14740000665187836
7mta.pdb	7mta_HL_G_AG257G.pdb	-0.15822669863700867	-0.11569999903440475
7mta.pdb	7mta_HL_G_AG257H.pdb	-1.1112407445907593	0.5313799977302551
7mta.pdb	7mta_HL_G_AG257I.pdb	-0.05041104555130005	0.4092400074005127
7mta.pdb	7mta_HL_G_AG257L.pdb	0.21892109513282776	0.8144400119781494
7mta.pdb	7mta_HL_G_AG257K.pdb	-0.20522835850715637	0.5297200083732605
7mta.pdb	7mta_HL_G_AG257M.pdb	0.2827763259410858	0.8090699911117554
7mta.pdb	7mta_HL_G_AG257F.pdb	-2.1597907543182373	-1.46697998046875
7mta.pdb	7mta_HL_G_AG257P.pdb	0.3799196183681488	0.760860025882721
7mta.pdb	7mta_HL_G_AG257S.pdb	-0.35086798667907715	-0.0715399980545044
7mta.pdb	7mta_HL_G_AG257T.pdb	-0.270887553691864	0.4899199903011322
7mta.pdb	7mta_HL_G_AG257W.pdb	-0.2623561918735504	-0.6765400171279907
7mta.pdb	7mta_HL_G_AG257Y.pdb	-2.909313917160034	-2.418519973754883
7mta.pdb	7mta_HL_G_AG257V.pdb	-0.05780000984668732	0.549530029296875
7mta.pdb	7mta_HL_G_DG260A.pdb	-0.21197465062141418	0.560670018196106
7mta.pdb	7mta_HL_G_DG260R.pdb	0.25280138850212097	1.7110999822616577
7mta.pdb	7mta_HL_G_DG260N.pdb	-0.37262246012687683	0.24809999763965607
7mta.pdb	7mta_HL_G_DG260C.pdb	-0.2819153368473053	0.5246700048446655
7mta.pdb	7mta_HL_G_DG260Q.pdb	0.8713502883911133	1.4229099750518799
7mta.pdb	7mta_HL_G_DG260E.pdb	1.3507307767868042	2.136660099029541
7mta.pdb	7mta_HL_G_DG260G.pdb	-0.2663882076740265	0.3924899995326996
7mta.pdb	7mta_HL_G_DG260H.pdb	-0.12010350823402405	0.7193099856376648
7mta.pdb	7mta_HL_G_DG260I.pdb	-0.16518065333366394	0.478769987821579
7mta.pdb	7mta_HL_G_DG260L.pdb	-0.004840254783630371	1.1130499839782715
7mta.pdb	7mta_HL_G_DG260K.pdb	0.07980063557624817	0.851859986782074
7mta.pdb	7mta_HL_G_DG260M.pdb	0.6871449947357178	1.341670036315918
7mta.pdb	7mta_HL_G_DG260F.pdb	0.06898146867752075	1.044659972190857
7mta.pdb	7mta_HL_G_DG260P.pdb	-0.27962321043014526	0.4449700117111206
7mta.pdb	7mta_HL_G_DG260S.pdb	-0.4479053020477295	0.0175199992954731
7mta.pdb	7mta_HL_G_DG260T.pdb	-0.22677910327911377	0.2519899904727936
7mta.pdb	7mta_HL_G_DG260W.pdb	0.5092852115631104	1.7265599966049194
7mta.pdb	7mta_HL_G_DG260Y.pdb	0.585634708404541	1.3835500478744507
7mta.pdb	7mta_HL_G_DG260V.pdb	-0.1827319860458374	0.4127900004386902
7mta.pdb	7mta_HL_G_EG263A.pdb	0.05149683356285095	-0.2148600071668625
7mta.pdb	7mta_HL_G_EG263R.pdb	-0.06597453355789185	0.34189000725746155
7mta.pdb	7mta_HL_G_EG263N.pdb	-0.11031436920166016	-0.21291999518871307
7mta.pdb	7mta_HL_G_EG263D.pdb	-0.14151516556739807	-0.30908000469207764
7mta.pdb	7mta_HL_G_EG263C.pdb	-0.05885961651802063	-0.2659299969673157
7mta.pdb	7mta_HL_G_EG263Q.pdb	-0.27156245708465576	0.14315000176429749
7mta.pdb	7mta_HL_G_EG263G.pdb	-0.025956839323043823	-0.923520028591156
7mta.pdb	7mta_HL_G_EG263H.pdb	0.046830058097839355	0.26058998703956604
7mta.pdb	7mta_HL_G_EG263I.pdb	-0.10590483248233795	0.18223999440670013
7mta.pdb	7mta_HL_G_EG263L.pdb	0.027848660945892334	0.6508100032806396
7mta.pdb	7mta_HL_G_EG263K.pdb	-0.07334031164646149	0.7493699789047241
7mta.pdb	7mta_HL_G_EG263M.pdb	0.2646629214286804	-0.2908399999141693
7mta.pdb	7mta_HL_G_EG263F.pdb	0.33265116810798645	1.359570026397705
7mta.pdb	7mta_HL_G_EG263P.pdb	-0.24604365229606628	-0.9626200199127197
7mta.pdb	7mta_HL_G_EG263S.pdb	-0.14126381278038025	-0.5515900254249573
7mta.pdb	7mta_HL_G_EG263T.pdb	-0.11038367450237274	-0.006140000186860561
7mta.pdb	7mta_HL_G_EG263W.pdb	0.7245861291885376	0.5284600257873535
7mta.pdb	7mta_HL_G_EG263Y.pdb	-0.5588964223861694	0.7115399837493896
7mta.pdb	7mta_HL_G_EG263V.pdb	-0.0032885223627090454	-0.08683999627828598
7mta.pdb	7mta_HL_G_AG264R.pdb	-8.13049602508545	-7.5704498291015625
7mta.pdb	7mta_HL_G_AG264N.pdb	-3.745039463043213	-4.900629997253418
7mta.pdb	7mta_HL_G_AG264D.pdb	-3.3362317085266113	-5.7721757888793945
7mta.pdb	7mta_HL_G_AG264C.pdb	-1.5764567852020264	-0.9203600287437439
7mta.pdb	7mta_HL_G_AG264Q.pdb	-2.2524492740631104	-1.9583499431610107
7mta.pdb	7mta_HL_G_AG264E.pdb	-2.337968111038208	-1.5782999992370605
7mta.pdb	7mta_HL_G_AG264G.pdb	-0.3844040632247925	-0.2600499987602234
7mta.pdb	7mta_HL_G_AG264H.pdb	-4.413897514343262	-6.197023868560791
7mta.pdb	7mta_HL_G_AG264I.pdb	-1.392784833908081	-1.976580023765564
7mta.pdb	7mta_HL_G_AG264L.pdb	-2.204145908355713	-2.549999952316284
7mta.pdb	7mta_HL_G_AG264K.pdb	-2.007894992828369	-2.566270112991333
7mta.pdb	7mta_HL_G_AG264M.pdb	-1.249096393585205	-2.2073099613189697
7mta.pdb	7mta_HL_G_AG264F.pdb	-6.738966464996338	-5.8035688400268555
7mta.pdb	7mta_HL_G_AG264P.pdb	-0.369826078414917	-0.6489899754524231
7mta.pdb	7mta_HL_G_AG264S.pdb	-0.2615019381046295	-0.14800000190734863
7mta.pdb	7mta_HL_G_AG264T.pdb	-1.4659795761108398	-1.415809988975525
7mta.pdb	7mta_HL_G_AG264W.pdb	-18.735340118408203	-14.188159942626953
7mta.pdb	7mta_HL_G_AG264Y.pdb	-6.372844696044922	-9.42693042755127
7mta.pdb	7mta_HL_G_AG264V.pdb	-1.1494656801223755	-0.8528199791908264
7mta.pdb	7mta_HL_G_QG267A.pdb	-0.29307442903518677	-0.20983000099658966
7mta.pdb	7mta_HL_G_QG267R.pdb	-0.7023693919181824	-0.009150000289082527
7mta.pdb	7mta_HL_G_QG267N.pdb	-0.5579369068145752	-0.3818199932575226
7mta.pdb	7mta_HL_G_QG267D.pdb	-0.39571985602378845	-0.7808700203895569
7mta.pdb	7mta_HL_G_QG267C.pdb	-0.43903660774230957	-0.3209500014781952
7mta.pdb	7mta_HL_G_QG267E.pdb	-0.12308812141418457	0.03376999869942665
7mta.pdb	7mta_HL_G_QG267G.pdb	-0.3294530212879181	-0.360370010137558
7mta.pdb	7mta_HL_G_QG267H.pdb	-2.4048054218292236	-0.7956200242042542
7mta.pdb	7mta_HL_G_QG267I.pdb	-0.3087005317211151	-0.18437999486923218
7mta.pdb	7mta_HL_G_QG267L.pdb	-0.3562878966331482	0.04904999956488609
7mta.pdb	7mta_HL_G_QG267K.pdb	-0.5332956314086914	-0.07388000190258026
7mta.pdb	7mta_HL_G_QG267M.pdb	-0.2819425165653229	0.16293999552726746
7mta.pdb	7mta_HL_G_QG267F.pdb	-1.9751321077346802	-1.7938100099563599
7mta.pdb	7mta_HL_G_QG267P.pdb	-0.3451624810695648	-0.35719001293182373
7mta.pdb	7mta_HL_G_QG267S.pdb	-0.5013151168823242	-0.21973000466823578
7mta.pdb	7mta_HL_G_QG267T.pdb	-0.25820136070251465	-0.31325000524520874
7mta.pdb	7mta_HL_G_QG267W.pdb	-1.542984962463379	-1.2639700174331665
7mta.pdb	7mta_HL_G_QG267Y.pdb	-7.023368835449219	-5.8830461502075195
7mta.pdb	7mta_HL_G_QG267V.pdb	-0.2825726866722107	-0.3686999976634979
7mta.pdb	7mta_HL_G_EG271A.pdb	-0.35845044255256653	-0.02166000008583069
7mta.pdb	7mta_HL_G_EG271R.pdb	-0.5601160526275635	-0.1363999992609024
7mta.pdb	7mta_HL_G_EG271N.pdb	-0.37068459391593933	-0.0792900025844574
7mta.pdb	7mta_HL_G_EG271D.pdb	-0.20469215512275696	0.2543399930000305
7mta.pdb	7mta_HL_G_EG271C.pdb	-0.5672836303710938	-0.015030000358819962
7mta.pdb	7mta_HL_G_EG271Q.pdb	-0.6050502061843872	-0.12770000100135803
7mta.pdb	7mta_HL_G_EG271G.pdb	-0.46478283405303955	0.03819999843835831
7mta.pdb	7mta_HL_G_EG271H.pdb	-0.16626529395580292	-0.0916299968957901
7mta.pdb	7mta_HL_G_EG271I.pdb	-0.3507816195487976	-0.18668000400066376
7mta.pdb	7mta_HL_G_EG271L.pdb	-0.34923064708709717	0.005859999917447567
7mta.pdb	7mta_HL_G_EG271K.pdb	-0.4707473814487457	-0.011959999799728394
7mta.pdb	7mta_HL_G_EG271M.pdb	-0.31517404317855835	0.9837300181388855
7mta.pdb	7mta_HL_G_EG271F.pdb	-0.5798642635345459	-0.052310001105070114
7mta.pdb	7mta_HL_G_EG271P.pdb	-0.4624877870082855	-0.008190000429749489
7mta.pdb	7mta_HL_G_EG271S.pdb	-0.49435415863990784	0.00431999983265996
7mta.pdb	7mta_HL_G_EG271T.pdb	-0.36909836530685425	-0.2665899991989136
7mta.pdb	7mta_HL_G_EG271W.pdb	-0.6864326596260071	-0.01899000070989132
7mta.pdb	7mta_HL_G_EG271Y.pdb	-0.5321780443191528	-0.05342999845743179
7mta.pdb	7mta_HL_G_EG271V.pdb	-0.35180190205574036	-0.2740800082683563
7mta.pdb	7mta_HL_G_KG272A.pdb	-0.24186205863952637	-1.2152800559997559
7mta.pdb	7mta_HL_G_KG272R.pdb	0.1517123281955719	-0.015060000121593475
7mta.pdb	7mta_HL_G_KG272N.pdb	-0.5833664536476135	-1.0303599834442139
7mta.pdb	7mta_HL_G_KG272D.pdb	-0.800837516784668	-1.7916699647903442
7mta.pdb	7mta_HL_G_KG272C.pdb	-0.19702070951461792	-0.2762399911880493
7mta.pdb	7mta_HL_G_KG272Q.pdb	-0.020214617252349854	-0.6019200086593628
7mta.pdb	7mta_HL_G_KG272E.pdb	0.012899190187454224	-0.7264299988746643
7mta.pdb	7mta_HL_G_KG272G.pdb	-0.2774377465248108	-1.1436200141906738
7mta.pdb	7mta_HL_G_KG272H.pdb	-0.1410546600818634	-0.7325699925422668
7mta.pdb	7mta_HL_G_KG272I.pdb	0.06490841507911682	0.2825399935245514
7mta.pdb	7mta_HL_G_KG272L.pdb	0.1944943070411682	0.40828999876976013
7mta.pdb	7mta_HL_G_KG272M.pdb	0.8976720571517944	0.5491700172424316
7mta.pdb	7mta_HL_G_KG272F.pdb	0.6703311204910278	0.10580000281333923
7mta.pdb	7mta_HL_G_KG272P.pdb	0.006565481424331665	-1.116129994392395
7mta.pdb	7mta_HL_G_KG272S.pdb	-0.18381169438362122	-1.1554299592971802
7mta.pdb	7mta_HL_G_KG272T.pdb	-0.09039656817913055	-1.0762100219726562
7mta.pdb	7mta_HL_G_KG272W.pdb	1.4737138748168945	0.7111600041389465
7mta.pdb	7mta_HL_G_KG272Y.pdb	0.1705801784992218	-0.6330100297927856
7mta.pdb	7mta_HL_G_KG272V.pdb	0.059236228466033936	-0.6336600184440613
7mta.pdb	7mta_HL_G_LG274A.pdb	-0.659226655960083	-1.220870018005371
7mta.pdb	7mta_HL_G_LG274R.pdb	-0.9129307270050049	-1.0316699743270874
7mta.pdb	7mta_HL_G_LG274N.pdb	-1.1187022924423218	-0.7301599979400635
7mta.pdb	7mta_HL_G_LG274D.pdb	-1.2993324995040894	-1.2253700494766235
7mta.pdb	7mta_HL_G_LG274C.pdb	-0.6546196937561035	-0.9690300226211548
7mta.pdb	7mta_HL_G_LG274Q.pdb	-0.3482210636138916	-0.023479999974370003
7mta.pdb	7mta_HL_G_LG274E.pdb	-1.1434301137924194	-0.9580199718475342
7mta.pdb	7mta_HL_G_LG274G.pdb	-0.5016624927520752	-1.3371599912643433
7mta.pdb	7mta_HL_G_LG274H.pdb	-0.5843038558959961	-0.4048900008201599
7mta.pdb	7mta_HL_G_LG274I.pdb	-0.6528140306472778	-0.4000999927520752
7mta.pdb	7mta_HL_G_LG274K.pdb	0.019191697239875793	0.4190100133419037
7mta.pdb	7mta_HL_G_LG274M.pdb	-0.36712613701820374	-0.22542999684810638
7mta.pdb	7mta_HL_G_LG274F.pdb	-0.3120548129081726	-0.22127999365329742
7mta.pdb	7mta_HL_G_LG274P.pdb	-0.24263963103294373	-1.1370999813079834
7mta.pdb	7mta_HL_G_LG274S.pdb	-1.001404881477356	-0.5024899840354919
7mta.pdb	7mta_HL_G_LG274T.pdb	-1.4017990827560425	-0.9205300211906433
7mta.pdb	7mta_HL_G_LG274W.pdb	-11.427648544311523	-8.29813003540039
7mta.pdb	7mta_HL_G_LG274Y.pdb	-0.5830893516540527	-2.1916399002075195
7mta.pdb	7mta_HL_G_LG274V.pdb	-0.7733603715896606	-0.9144999980926514
7mta.pdb	7mta_HL_G_TG286A.pdb	-0.4983169436454773	0.24412000179290771
7mta.pdb	7mta_HL_G_TG286R.pdb	-0.036266326904296875	1.4842300415039062
7mta.pdb	7mta_HL_G_TG286N.pdb	-0.49767541885375977	-0.06204000115394592
7mta.pdb	7mta_HL_G_TG286D.pdb	0.10999426245689392	0.012129999697208405
7mta.pdb	7mta_HL_G_TG286C.pdb	-0.3527970314025879	0.4033699929714203
7mta.pdb	7mta_HL_G_TG286Q.pdb	-0.3839147984981537	-0.03874000161886215
7mta.pdb	7mta_HL_G_TG286E.pdb	-0.049865782260894775	0.3314700126647949
7mta.pdb	7mta_HL_G_TG286G.pdb	-0.4868159294128418	-0.17970000207424164
7mta.pdb	7mta_HL_G_TG286H.pdb	-0.4181172847747803	0.10199999809265137
7mta.pdb	7mta_HL_G_TG286I.pdb	-0.09152179956436157	0.5748100280761719
7mta.pdb	7mta_HL_G_TG286L.pdb	0.1197623610496521	0.9401299953460693
7mta.pdb	7mta_HL_G_TG286K.pdb	-0.3162952661514282	0.8981500267982483
7mta.pdb	7mta_HL_G_TG286M.pdb	0.23880931735038757	1.042099952697754
7mta.pdb	7mta_HL_G_TG286F.pdb	0.05235105752944946	0.9043300151824951
7mta.pdb	7mta_HL_G_TG286P.pdb	-0.6120266914367676	-0.28766998648643494
7mta.pdb	7mta_HL_G_TG286S.pdb	-0.20784913003444672	-0.006519999820739031
7mta.pdb	7mta_HL_G_TG286W.pdb	-0.19733211398124695	0.02363000065088272
7mta.pdb	7mta_HL_G_TG286Y.pdb	-0.380537748336792	-0.014940000139176846
7mta.pdb	7mta_HL_G_TG286V.pdb	-0.22597992420196533	0.366890013217926
7mta.pdb	7mta_HL_G_HG287A.pdb	-0.21690568327903748	-0.15512999892234802
7mta.pdb	7mta_HL_G_HG287R.pdb	-1.6677842140197754	-0.3666999936103821
7mta.pdb	7mta_HL_G_HG287N.pdb	-0.2817592918872833	-0.1615000069141388
7mta.pdb	7mta_HL_G_HG287D.pdb	-0.35032030940055847	-0.6563100218772888
7mta.pdb	7mta_HL_G_HG287C.pdb	0.1434880495071411	0.14469000697135925
7mta.pdb	7mta_HL_G_HG287Q.pdb	-0.14853818714618683	0.39052000641822815
7mta.pdb	7mta_HL_G_HG287E.pdb	-0.6940497159957886	-1.09266996383667
7mta.pdb	7mta_HL_G_HG287G.pdb	-0.08742335438728333	-0.3308199942111969
7mta.pdb	7mta_HL_G_HG287I.pdb	0.35973772406578064	0.570169985294342
7mta.pdb	7mta_HL_G_HG287L.pdb	-1.078869342803955	0.28501999378204346
7mta.pdb	7mta_HL_G_HG287K.pdb	0.489785760641098	3.125159978866577
7mta.pdb	7mta_HL_G_HG287M.pdb	-0.002182990312576294	0.8668100237846375
7mta.pdb	7mta_HL_G_HG287F.pdb	-0.42225998640060425	0.10888999700546265
7mta.pdb	7mta_HL_G_HG287P.pdb	-0.5642868280410767	-0.0013800000306218863
7mta.pdb	7mta_HL_G_HG287S.pdb	-0.5198920965194702	-0.2802799940109253
7mta.pdb	7mta_HL_G_HG287T.pdb	-0.5751160383224487	0.01865999959409237
7mta.pdb	7mta_HL_G_HG287W.pdb	-3.1172139644622803	-1.5866600275039673
7mta.pdb	7mta_HL_G_HG287Y.pdb	-1.044602870941162	-0.6165000200271606
7mta.pdb	7mta_HL_G_HG287V.pdb	0.14661285281181335	0.6205499768257141
7mta.pdb	7mta_HL_G_PG288A.pdb	-0.624115526676178	-1.2140799760818481
7mta.pdb	7mta_HL_G_PG288R.pdb	-0.37344759702682495	-1.8791199922561646
7mta.pdb	7mta_HL_G_PG288N.pdb	-1.3219730854034424	-1.5733599662780762
7mta.pdb	7mta_HL_G_PG288D.pdb	-0.9537405967712402	-1.0932999849319458
7mta.pdb	7mta_HL_G_PG288C.pdb	-0.4552757441997528	-0.917110025882721
7mta.pdb	7mta_HL_G_PG288Q.pdb	-1.2693512439727783	-0.4352400004863739
7mta.pdb	7mta_HL_G_PG288E.pdb	-0.6477696895599365	-0.156700000166893
7mta.pdb	7mta_HL_G_PG288G.pdb	-1.024906873703003	-2.105139970779419
7mta.pdb	7mta_HL_G_PG288H.pdb	-0.9242551326751709	-1.1541999578475952
7mta.pdb	7mta_HL_G_PG288I.pdb	0.1411515176296234	-0.05609999969601631
7mta.pdb	7mta_HL_G_PG288L.pdb	0.41087445616722107	0.02044999971985817
7mta.pdb	7mta_HL_G_PG288K.pdb	-0.09497082233428955	-1.0506500005722046
7mta.pdb	7mta_HL_G_PG288M.pdb	-0.20240411162376404	0.3493900001049042
7mta.pdb	7mta_HL_G_PG288F.pdb	0.29691752791404724	1.132040023803711
7mta.pdb	7mta_HL_G_PG288S.pdb	-0.982403039932251	-1.4071799516677856
7mta.pdb	7mta_HL_G_PG288T.pdb	-1.2072677612304688	-1.8755300045013428
7mta.pdb	7mta_HL_G_PG288W.pdb	-0.302949458360672	0.20632000267505646
7mta.pdb	7mta_HL_G_PG288Y.pdb	0.15803518891334534	-0.4436199963092804
7mta.pdb	7mta_HL_G_PG288V.pdb	-0.12224611639976501	-0.1404000073671341
7mta.pdb	7mta_HL_G_RG291A.pdb	-0.5053066611289978	-0.8362900018692017
7mta.pdb	7mta_HL_G_RG291N.pdb	-0.47353264689445496	-0.8259099721908569
7mta.pdb	7mta_HL_G_RG291D.pdb	-0.6994681358337402	-0.9326800107955933
7mta.pdb	7mta_HL_G_RG291C.pdb	-0.3653847873210907	-0.8057100176811218
7mta.pdb	7mta_HL_G_RG291Q.pdb	-0.339885413646698	-0.7940700054168701
7mta.pdb	7mta_HL_G_RG291E.pdb	-0.47935178875923157	-0.9021499752998352
7mta.pdb	7mta_HL_G_RG291G.pdb	-0.5877346396446228	-0.860729992389679
7mta.pdb	7mta_HL_G_RG291H.pdb	0.29044464230537415	-0.857010006904602
7mta.pdb	7mta_HL_G_RG291I.pdb	-0.29244470596313477	-0.5507699847221375
7mta.pdb	7mta_HL_G_RG291L.pdb	-0.24951806664466858	-0.4727799892425537
7mta.pdb	7mta_HL_G_RG291K.pdb	-0.4438246190547943	-0.7678700089454651
7mta.pdb	7mta_HL_G_RG291M.pdb	0.3979758322238922	-0.02339000068604946
7mta.pdb	7mta_HL_G_RG291F.pdb	0.34710320830345154	-0.3670800030231476
7mta.pdb	7mta_HL_G_RG291P.pdb	-0.6925787925720215	-0.9445400238037109
7mta.pdb	7mta_HL_G_RG291S.pdb	-0.38802990317344666	-0.8190199732780457
7mta.pdb	7mta_HL_G_RG291T.pdb	-0.33937785029411316	-0.7934600114822388
7mta.pdb	7mta_HL_G_RG291W.pdb	-0.5637979507446289	-0.9264100193977356
7mta.pdb	7mta_HL_G_RG291Y.pdb	0.059283167123794556	-0.15033000707626343
7mta.pdb	7mta_HL_G_RG291V.pdb	-0.4023452699184418	-0.8269799947738647
7mw6.pdb	7mw6_DE_A_TE33A.pdb	-0.07304421067237854	-0.3900899887084961
7mw6.pdb	7mw6_DE_A_TE33R.pdb	0.027122274041175842	-0.27140000462532043
7mw6.pdb	7mw6_DE_A_TE33N.pdb	0.18319857120513916	0.4625999927520752
7mw6.pdb	7mw6_DE_A_TE33D.pdb	-0.12490275502204895	-0.32078999280929565
7mw6.pdb	7mw6_DE_A_TE33C.pdb	-0.08009067177772522	0.29440000653266907
7mw6.pdb	7mw6_DE_A_TE33Q.pdb	-0.3817735016345978	-0.002199999988079071
7mw6.pdb	7mw6_DE_A_TE33E.pdb	-0.19125401973724365	0.44839999079704285
7mw6.pdb	7mw6_DE_A_TE33G.pdb	0.07547566294670105	-0.23246000707149506
7mw6.pdb	7mw6_DE_A_TE33H.pdb	0.30259236693382263	-0.15341000258922577
7mw6.pdb	7mw6_DE_A_TE33I.pdb	0.34291836619377136	1.9120999574661255
7mw6.pdb	7mw6_DE_A_TE33L.pdb	0.6070904731750488	2.121799945831299
7mw6.pdb	7mw6_DE_A_TE33K.pdb	0.0005787312984466553	-0.13986000418663025
7mw6.pdb	7mw6_DE_A_TE33M.pdb	0.533480167388916	1.4227999448776245
7mw6.pdb	7mw6_DE_A_TE33F.pdb	-1.1204949617385864	-0.0044999998062849045
7mw6.pdb	7mw6_DE_A_TE33P.pdb	-0.16699102520942688	-0.11421000212430954
7mw6.pdb	7mw6_DE_A_TE33S.pdb	-0.19760563969612122	-0.47293001413345337
7mw6.pdb	7mw6_DE_A_TE33W.pdb	-1.2307193279266357	-0.03929999843239784
7mw6.pdb	7mw6_DE_A_TE33Y.pdb	-1.9243674278259277	0.6341000199317932
7mw6.pdb	7mw6_DE_A_TE33V.pdb	-0.11157137155532837	0.8105000257492065
7mw6.pdb	7mw6_DE_A_LE35A.pdb	-0.6584857702255249	-0.6591200232505798
7mw6.pdb	7mw6_DE_A_LE35R.pdb	-0.16080480813980103	1.1821999549865723
7mw6.pdb	7mw6_DE_A_LE35N.pdb	-0.44501715898513794	-0.36449000239372253
7mw6.pdb	7mw6_DE_A_LE35D.pdb	-0.6012530326843262	-1.3382400274276733
7mw6.pdb	7mw6_DE_A_LE35C.pdb	-0.3308943510055542	-0.613510012626648
7mw6.pdb	7mw6_DE_A_LE35Q.pdb	-1.6498451232910156	-1.1270400285720825
7mw6.pdb	7mw6_DE_A_LE35E.pdb	-0.9231513738632202	-1.2595399618148804
7mw6.pdb	7mw6_DE_A_LE35G.pdb	-0.4270976781845093	-0.7803199887275696
7mw6.pdb	7mw6_DE_A_LE35H.pdb	-1.1907737255096436	0.3075999915599823
7mw6.pdb	7mw6_DE_A_LE35I.pdb	-0.5668168067932129	-0.386819988489151
7mw6.pdb	7mw6_DE_A_LE35K.pdb	-0.07514019310474396	0.30230000615119934
7mw6.pdb	7mw6_DE_A_LE35M.pdb	-0.10248041898012161	0.6693999767303467
7mw6.pdb	7mw6_DE_A_LE35F.pdb	-0.5376451015472412	0.27950000762939453
7mw6.pdb	7mw6_DE_A_LE35P.pdb	-0.33309367299079895	-0.6319000124931335
7mw6.pdb	7mw6_DE_A_LE35S.pdb	-0.4885335862636566	-1.0063899755477905
7mw6.pdb	7mw6_DE_A_LE35T.pdb	-0.37461528182029724	-0.6214799880981445
7mw6.pdb	7mw6_DE_A_LE35W.pdb	0.08557316660881042	0.20800000429153442
7mw6.pdb	7mw6_DE_A_LE35Y.pdb	-0.19075703620910645	0.10830000042915344
7mw6.pdb	7mw6_DE_A_LE35V.pdb	-0.389240562915802	-0.31349998712539673
7mw6.pdb	7mw6_DE_A_QE37A.pdb	0.10179182887077332	0.08950000256299973
7mw6.pdb	7mw6_DE_A_QE37R.pdb	-6.690756320953369	-5.926119804382324
7mw6.pdb	7mw6_DE_A_QE37N.pdb	0.16074758768081665	-0.3165299892425537
7mw6.pdb	7mw6_DE_A_QE37D.pdb	-0.22878798842430115	-0.09520000219345093
7mw6.pdb	7mw6_DE_A_QE37C.pdb	-0.10258379578590393	0.2337000072002411
7mw6.pdb	7mw6_DE_A_QE37E.pdb	-0.3436534106731415	-0.24098999798297882
7mw6.pdb	7mw6_DE_A_QE37G.pdb	0.1253134310245514	0.08399999886751175
7mw6.pdb	7mw6_DE_A_QE37H.pdb	-0.24681147933006287	-0.548229992389679
7mw6.pdb	7mw6_DE_A_QE37I.pdb	0.008686810731887817	0.18889999389648438
7mw6.pdb	7mw6_DE_A_QE37L.pdb	-0.012058690190315247	0.22269999980926514
7mw6.pdb	7mw6_DE_A_QE37K.pdb	0.5213744640350342	0.04659999907016754
7mw6.pdb	7mw6_DE_A_QE37M.pdb	0.12923488020896912	0.38690000772476196
7mw6.pdb	7mw6_DE_A_QE37F.pdb	-0.6266231536865234	-0.9510200023651123
7mw6.pdb	7mw6_DE_A_QE37P.pdb	0.11525410413742065	0.28029999136924744
7mw6.pdb	7mw6_DE_A_QE37S.pdb	0.13040921092033386	0.032600000500679016
7mw6.pdb	7mw6_DE_A_QE37T.pdb	-0.08844323456287384	-0.03689999878406525
7mw6.pdb	7mw6_DE_A_QE37W.pdb	-4.104391098022461	-5.040619850158691
7mw6.pdb	7mw6_DE_A_QE37Y.pdb	-4.25918436050415	-5.440269947052002
7mw6.pdb	7mw6_DE_A_QE37V.pdb	0.0033461153507232666	0.3831999897956848
7mw6.pdb	7mw6_DE_A_YE39A.pdb	-0.17729786038398743	-0.13398000597953796
7mw6.pdb	7mw6_DE_A_YE39R.pdb	-0.23233667016029358	-1.1034200191497803
7mw6.pdb	7mw6_DE_A_YE39N.pdb	-0.21481648087501526	-0.15227000415325165
7mw6.pdb	7mw6_DE_A_YE39D.pdb	-0.283046156167984	-0.15031999349594116
7mw6.pdb	7mw6_DE_A_YE39C.pdb	-0.2234431803226471	-0.16414999961853027
7mw6.pdb	7mw6_DE_A_YE39Q.pdb	-0.4062952697277069	-0.12347999960184097
7mw6.pdb	7mw6_DE_A_YE39E.pdb	-0.254830926656723	-0.1483599990606308
7mw6.pdb	7mw6_DE_A_YE39G.pdb	-0.27635470032691956	-0.13398000597953796
7mw6.pdb	7mw6_DE_A_YE39H.pdb	-0.20344626903533936	-0.18262000381946564
7mw6.pdb	7mw6_DE_A_YE39I.pdb	-0.31865575909614563	-0.12247999757528305
7mw6.pdb	7mw6_DE_A_YE39L.pdb	-0.21358057856559753	-0.12249000370502472
7mw6.pdb	7mw6_DE_A_YE39K.pdb	-0.3874876797199249	-0.4352000057697296
7mw6.pdb	7mw6_DE_A_YE39M.pdb	-0.14290156960487366	0.026100000366568565
7mw6.pdb	7mw6_DE_A_YE39F.pdb	-0.4388214945793152	0.020400000736117363
7mw6.pdb	7mw6_DE_A_YE39P.pdb	-0.2014048993587494	-0.39906999468803406
7mw6.pdb	7mw6_DE_A_YE39S.pdb	0.02942940592765808	-0.1522500067949295
7mw6.pdb	7mw6_DE_A_YE39T.pdb	0.052927762269973755	-0.1349100023508072
7mw6.pdb	7mw6_DE_A_YE39W.pdb	-0.6675031781196594	-0.16934999823570251
7mw6.pdb	7mw6_DE_A_YE39V.pdb	-0.15247979760169983	-0.162090003490448
7mw6.pdb	7mw6_DE_A_YE52A.pdb	-0.0408112108707428	-0.6569600105285645
7mw6.pdb	7mw6_DE_A_YE52R.pdb	0.8457198143005371	1.580299973487854
7mw6.pdb	7mw6_DE_A_YE52N.pdb	-0.049353986978530884	0.027400000020861626
7mw6.pdb	7mw6_DE_A_YE52D.pdb	-0.5134110450744629	-0.4701099991798401
7mw6.pdb	7mw6_DE_A_YE52C.pdb	0.456283301115036	0.548799991607666
7mw6.pdb	7mw6_DE_A_YE52Q.pdb	-0.0035584717988967896	0.053599998354911804
7mw6.pdb	7mw6_DE_A_YE52E.pdb	-0.12095759809017181	-0.85139000415802
7mw6.pdb	7mw6_DE_A_YE52G.pdb	-0.2434004843235016	-1.3807200193405151
7mw6.pdb	7mw6_DE_A_YE52H.pdb	0.03622564673423767	-0.5190200209617615
7mw6.pdb	7mw6_DE_A_YE52I.pdb	0.38529524207115173	0.4115999937057495
7mw6.pdb	7mw6_DE_A_YE52L.pdb	0.12804996967315674	0.38510000705718994
7mw6.pdb	7mw6_DE_A_YE52K.pdb	0.023274272680282593	0.6757000088691711
7mw6.pdb	7mw6_DE_A_YE52M.pdb	0.9718888998031616	1.0181000232696533
7mw6.pdb	7mw6_DE_A_YE52F.pdb	-0.34239643812179565	0.00279999990016222
7mw6.pdb	7mw6_DE_A_YE52P.pdb	0.26793017983436584	-0.7883800268173218
7mw6.pdb	7mw6_DE_A_YE52S.pdb	-0.36316660046577454	-0.8849400281906128
7mw6.pdb	7mw6_DE_A_YE52T.pdb	0.058945804834365845	-0.038600001484155655
7mw6.pdb	7mw6_DE_A_YE52W.pdb	0.7931884527206421	0.4876999855041504
7mw6.pdb	7mw6_DE_A_YE52V.pdb	0.25511112809181213	0.26750001311302185
7mw6.pdb	7mw6_DE_A_NE56A.pdb	0.4695412814617157	0.30309998989105225
7mw6.pdb	7mw6_DE_A_NE56R.pdb	-0.04177701473236084	-0.3422200083732605
7mw6.pdb	7mw6_DE_A_NE56D.pdb	0.17096415162086487	-0.1498900055885315
7mw6.pdb	7mw6_DE_A_NE56C.pdb	0.09777241945266724	0.4153999984264374
7mw6.pdb	7mw6_DE_A_NE56Q.pdb	0.3023662865161896	0.10429999977350235
7mw6.pdb	7mw6_DE_A_NE56E.pdb	-0.5953646898269653	-0.3491699993610382
7mw6.pdb	7mw6_DE_A_NE56G.pdb	0.26950666308403015	-0.1783600002527237
7mw6.pdb	7mw6_DE_A_NE56H.pdb	0.8283191919326782	0.37389999628067017
7mw6.pdb	7mw6_DE_A_NE56I.pdb	1.4754929542541504	2.0269999504089355
7mw6.pdb	7mw6_DE_A_NE56L.pdb	0.8108084201812744	0.7523000240325928
7mw6.pdb	7mw6_DE_A_NE56K.pdb	0.6808290481567383	0.11079999804496765
7mw6.pdb	7mw6_DE_A_NE56M.pdb	1.0077667236328125	1.3890999555587769
7mw6.pdb	7mw6_DE_A_NE56F.pdb	2.405040740966797	2.1173999309539795
7mw6.pdb	7mw6_DE_A_NE56P.pdb	0.9520566463470459	0.7623000144958496
7mw6.pdb	7mw6_DE_A_NE56S.pdb	0.05169886350631714	-0.2075899988412857
7mw6.pdb	7mw6_DE_A_NE56T.pdb	0.01781114935874939	0.8447999954223633
7mw6.pdb	7mw6_DE_A_NE56W.pdb	2.032141923904419	1.7201999425888062
7mw6.pdb	7mw6_DE_A_NE56Y.pdb	0.7602497339248657	0.7060999870300293
7mw6.pdb	7mw6_DE_A_NE56V.pdb	0.29449978470802307	0.5059999823570251
7mw6.pdb	7mw6_DE_A_VE57A.pdb	-0.350712388753891	-0.2933500111103058
7mw6.pdb	7mw6_DE_A_VE57R.pdb	-0.3945424258708954	-0.08569999784231186
7mw6.pdb	7mw6_DE_A_VE57N.pdb	-0.41692137718200684	-0.07079999893903732
7mw6.pdb	7mw6_DE_A_VE57D.pdb	-0.5334099531173706	0.6254000067710876
7mw6.pdb	7mw6_DE_A_VE57C.pdb	-0.5429670810699463	-0.20701999962329865
7mw6.pdb	7mw6_DE_A_VE57Q.pdb	-0.37967249751091003	-0.1457500010728836
7mw6.pdb	7mw6_DE_A_VE57E.pdb	-0.09088391065597534	0.18209999799728394
7mw6.pdb	7mw6_DE_A_VE57G.pdb	-0.34856125712394714	-0.5542200207710266
7mw6.pdb	7mw6_DE_A_VE57H.pdb	-0.4019131064414978	-0.18010999262332916
7mw6.pdb	7mw6_DE_A_VE57I.pdb	-0.25647521018981934	-0.006000000052154064
7mw6.pdb	7mw6_DE_A_VE57L.pdb	-0.31489378213882446	-0.11033999919891357
7mw6.pdb	7mw6_DE_A_VE57K.pdb	-0.27826517820358276	-0.06859999895095825
7mw6.pdb	7mw6_DE_A_VE57M.pdb	-0.2662211060523987	-0.08070000261068344
7mw6.pdb	7mw6_DE_A_VE57F.pdb	-0.21777617931365967	-0.11348000168800354
7mw6.pdb	7mw6_DE_A_VE57P.pdb	-0.13859081268310547	0.2167000025510788
7mw6.pdb	7mw6_DE_A_VE57S.pdb	-0.5942026376724243	-0.17545999586582184
7mw6.pdb	7mw6_DE_A_VE57T.pdb	-0.6378383636474609	-0.045499999076128006
7mw6.pdb	7mw6_DE_A_VE57W.pdb	-0.2510451376438141	-0.2553899884223938
7mw6.pdb	7mw6_DE_A_VE57Y.pdb	-0.3824751079082489	0.0706000030040741
7mw6.pdb	7mw6_DE_A_SE94A.pdb	0.1508694589138031	0.2321999967098236
7mw6.pdb	7mw6_DE_A_SE94R.pdb	-0.3787941634654999	-2.734800100326538
7mw6.pdb	7mw6_DE_A_SE94N.pdb	-0.13121894001960754	0.025299999862909317
7mw6.pdb	7mw6_DE_A_SE94D.pdb	-0.07578042149543762	-0.12404999881982803
7mw6.pdb	7mw6_DE_A_SE94C.pdb	0.7508277893066406	0.6208000183105469
7mw6.pdb	7mw6_DE_A_SE94Q.pdb	-0.20044854283332825	-0.4242900013923645
7mw6.pdb	7mw6_DE_A_SE94E.pdb	-2.690021276473999	-2.7713398933410645
7mw6.pdb	7mw6_DE_A_SE94G.pdb	0.034222692251205444	0.06400000303983688
7mw6.pdb	7mw6_DE_A_SE94H.pdb	-1.3863208293914795	-5.117909908294678
7mw6.pdb	7mw6_DE_A_SE94I.pdb	-2.5415780544281006	-1.9729399681091309
7mw6.pdb	7mw6_DE_A_SE94L.pdb	0.4604545533657074	0.6769999861717224
7mw6.pdb	7mw6_DE_A_SE94K.pdb	-1.3413597345352173	-1.7798800468444824
7mw6.pdb	7mw6_DE_A_SE94M.pdb	-2.121945381164551	-2.8070499897003174
7mw6.pdb	7mw6_DE_A_SE94F.pdb	0.3043080270290375	-2.676419973373413
7mw6.pdb	7mw6_DE_A_SE94P.pdb	-0.16268834471702576	0.21459999680519104
7mw6.pdb	7mw6_DE_A_SE94T.pdb	-0.24949006736278534	0.28790000081062317
7mw6.pdb	7mw6_DE_A_SE94W.pdb	-0.9118869304656982	-2.59266996383667
7mw6.pdb	7mw6_DE_A_SE94Y.pdb	-11.847914695739746	-11.229640007019043
7mw6.pdb	7mw6_DE_A_SE94V.pdb	0.16334930062294006	0.5217999815940857
7mw6.pdb	7mw6_DE_A_WE99A.pdb	-0.8445693254470825	-2.429960012435913
7mw6.pdb	7mw6_DE_A_WE99R.pdb	-1.0621237754821777	-0.5174800157546997
7mw6.pdb	7mw6_DE_A_WE99N.pdb	-1.0560959577560425	-2.102400064468384
7mw6.pdb	7mw6_DE_A_WE99D.pdb	-0.9577105045318604	-2.423229932785034
7mw6.pdb	7mw6_DE_A_WE99C.pdb	-0.9551215171813965	-1.8435699939727783
7mw6.pdb	7mw6_DE_A_WE99Q.pdb	-0.8886570930480957	-1.729599952697754
7mw6.pdb	7mw6_DE_A_WE99E.pdb	-0.9808112382888794	-2.1989500522613525
7mw6.pdb	7mw6_DE_A_WE99G.pdb	-1.0652450323104858	-2.1538500785827637
7mw6.pdb	7mw6_DE_A_WE99H.pdb	-0.8927767276763916	-2.16018009185791
7mw6.pdb	7mw6_DE_A_WE99I.pdb	-0.8408236503601074	-1.3946199417114258
7mw6.pdb	7mw6_DE_A_WE99L.pdb	-0.658623218536377	-1.2442100048065186
7mw6.pdb	7mw6_DE_A_WE99K.pdb	-0.9531991481781006	-2.0131900310516357
7mw6.pdb	7mw6_DE_A_WE99M.pdb	-0.10463249683380127	-0.6178399920463562
7mw6.pdb	7mw6_DE_A_WE99F.pdb	-0.9644993543624878	-1.4467400312423706
7mw6.pdb	7mw6_DE_A_WE99P.pdb	-0.583910346031189	-2.043030023574829
7mw6.pdb	7mw6_DE_A_WE99S.pdb	-0.9861520528793335	-2.4046099185943604
7mw6.pdb	7mw6_DE_A_WE99T.pdb	-2.2283263206481934	-2.9011900424957275
7mw6.pdb	7mw6_DE_A_WE99Y.pdb	-0.6138620376586914	-1.6043399572372437
7mw6.pdb	7mw6_DE_A_WE99V.pdb	-1.5759453773498535	-4.208399772644043
7mw6.pdb	7mw6_DE_A_TD29A.pdb	-0.09348598122596741	0.22310000658035278
7mw6.pdb	7mw6_DE_A_TD29R.pdb	-0.018018782138824463	0.023000000044703484
7mw6.pdb	7mw6_DE_A_TD29N.pdb	-0.1017252579331398	0.09889999777078629
7mw6.pdb	7mw6_DE_A_TD29D.pdb	-0.12748754024505615	-0.07419999688863754
7mw6.pdb	7mw6_DE_A_TD29C.pdb	-0.3342423439025879	0.22269999980926514
7mw6.pdb	7mw6_DE_A_TD29Q.pdb	-0.09374046325683594	-0.00039999998989515007
7mw6.pdb	7mw6_DE_A_TD29E.pdb	-0.1648539900779724	-0.010300000198185444
7mw6.pdb	7mw6_DE_A_TD29G.pdb	-0.2128351330757141	0.2743000090122223
7mw6.pdb	7mw6_DE_A_TD29H.pdb	-0.1568000316619873	-0.028699999675154686
7mw6.pdb	7mw6_DE_A_TD29I.pdb	0.014877170324325562	0.22460000216960907
7mw6.pdb	7mw6_DE_A_TD29L.pdb	0.05218857526779175	-0.016699999570846558
7mw6.pdb	7mw6_DE_A_TD29K.pdb	-0.1847451627254486	-0.020099999383091927
7mw6.pdb	7mw6_DE_A_TD29M.pdb	0.22380661964416504	-0.03680000081658363
7mw6.pdb	7mw6_DE_A_TD29F.pdb	-0.31820178031921387	-0.04699999839067459
7mw6.pdb	7mw6_DE_A_TD29P.pdb	-0.42141932249069214	0.23280000686645508
7mw6.pdb	7mw6_DE_A_TD29S.pdb	-0.1884811371564865	0.01679999940097332
7mw6.pdb	7mw6_DE_A_TD29W.pdb	0.22651216387748718	0.6388000249862671
7mw6.pdb	7mw6_DE_A_TD29Y.pdb	-0.2511109411716461	-0.04650000110268593
7mw6.pdb	7mw6_DE_A_TD29V.pdb	-0.00047782063484191895	-0.014499999582767487
7mw6.pdb	7mw6_DE_A_GD30A.pdb	-0.31406867504119873	0.2533000111579895
7mw6.pdb	7mw6_DE_A_GD30R.pdb	-0.06685492396354675	0.5273000001907349
7mw6.pdb	7mw6_DE_A_GD30N.pdb	-0.2944987118244171	0.8712000250816345
7mw6.pdb	7mw6_DE_A_GD30D.pdb	-0.7656888961791992	-0.10806000232696533
7mw6.pdb	7mw6_DE_A_GD30C.pdb	-0.4120846688747406	-0.02710000053048134
7mw6.pdb	7mw6_DE_A_GD30Q.pdb	-0.1964222490787506	0.438400000333786
7mw6.pdb	7mw6_DE_A_GD30E.pdb	-0.900270938873291	-0.05290000140666962
7mw6.pdb	7mw6_DE_A_GD30H.pdb	-0.04895026981830597	0.7044000029563904
7mw6.pdb	7mw6_DE_A_GD30I.pdb	-0.5147731304168701	-0.02710000053048134
7mw6.pdb	7mw6_DE_A_GD30L.pdb	0.017403483390808105	0.18569999933242798
7mw6.pdb	7mw6_DE_A_GD30K.pdb	-0.34091073274612427	0.2921000123023987
7mw6.pdb	7mw6_DE_A_GD30M.pdb	-0.1809278428554535	0.8880000114440918
7mw6.pdb	7mw6_DE_A_GD30F.pdb	-0.25425848364830017	0.273499995470047
7mw6.pdb	7mw6_DE_A_GD30P.pdb	-0.414213627576828	0.9732000231742859
7mw6.pdb	7mw6_DE_A_GD30S.pdb	0.05749979615211487	0.2337999939918518
7mw6.pdb	7mw6_DE_A_GD30T.pdb	-0.5237847566604614	-0.2891699969768524
7mw6.pdb	7mw6_DE_A_GD30W.pdb	0.07090693712234497	0.15309999883174896
7mw6.pdb	7mw6_DE_A_GD30Y.pdb	-0.3536933362483978	0.24469999969005585
7mw6.pdb	7mw6_DE_A_GD30V.pdb	-0.4149418771266937	-0.03790000081062317
7mw6.pdb	7mw6_DE_A_YD31A.pdb	-0.6751514673233032	-0.0430000014603138
7mw6.pdb	7mw6_DE_A_YD31R.pdb	-0.901664137840271	-1.4518100023269653
7mw6.pdb	7mw6_DE_A_YD31N.pdb	-1.0182702541351318	-1.5477299690246582
7mw6.pdb	7mw6_DE_A_YD31D.pdb	-1.0822161436080933	-1.6403700113296509
7mw6.pdb	7mw6_DE_A_YD31C.pdb	-0.9614218473434448	-1.8217600584030151
7mw6.pdb	7mw6_DE_A_YD31Q.pdb	-0.895745038986206	-0.8713200092315674
7mw6.pdb	7mw6_DE_A_YD31E.pdb	-1.154236912727356	-2.1307098865509033
7mw6.pdb	7mw6_DE_A_YD31G.pdb	-0.7386916875839233	-1.588729977607727
7mw6.pdb	7mw6_DE_A_YD31H.pdb	-0.8116557598114014	-1.8580000400543213
7mw6.pdb	7mw6_DE_A_YD31I.pdb	-0.8521615266799927	-1.5531699657440186
7mw6.pdb	7mw6_DE_A_YD31L.pdb	-0.7674270868301392	-1.5909099578857422
7mw6.pdb	7mw6_DE_A_YD31K.pdb	-0.5382577180862427	-1.5896400213241577
7mw6.pdb	7mw6_DE_A_YD31M.pdb	-0.11653853952884674	-1.0189800262451172
7mw6.pdb	7mw6_DE_A_YD31F.pdb	-0.6578792929649353	-0.5511199831962585
7mw6.pdb	7mw6_DE_A_YD31P.pdb	-0.6578344106674194	-0.9695500135421753
7mw6.pdb	7mw6_DE_A_YD31S.pdb	-0.9654941558837891	-1.8263599872589111
7mw6.pdb	7mw6_DE_A_YD31T.pdb	-0.939224123954773	-1.586859941482544
7mw6.pdb	7mw6_DE_A_YD31W.pdb	0.026234209537506104	0.10189999639987946
7mw6.pdb	7mw6_DE_A_YD31V.pdb	-0.7199112176895142	-1.5137399435043335
7mw6.pdb	7mw6_DE_A_SD32A.pdb	-0.20603999495506287	-0.42737001180648804
7mw6.pdb	7mw6_DE_A_SD32R.pdb	0.8552879095077515	0.6524999737739563
7mw6.pdb	7mw6_DE_A_SD32N.pdb	-2.211817502975464	-1.933609962463379
7mw6.pdb	7mw6_DE_A_SD32D.pdb	-1.428873062133789	-4.220049858093262
7mw6.pdb	7mw6_DE_A_SD32C.pdb	-0.20133842527866364	-0.5918400287628174
7mw6.pdb	7mw6_DE_A_SD32Q.pdb	-0.5835554599761963	-2.908360004425049
7mw6.pdb	7mw6_DE_A_SD32E.pdb	-1.0376983880996704	-3.8771300315856934
7mw6.pdb	7mw6_DE_A_SD32G.pdb	-0.3874067962169647	-1.138890027999878
7mw6.pdb	7mw6_DE_A_SD32H.pdb	-9.746689796447754	-9.905759811401367
7mw6.pdb	7mw6_DE_A_SD32I.pdb	0.0811377465724945	-0.029999999329447746
7mw6.pdb	7mw6_DE_A_SD32L.pdb	-1.2507269382476807	-2.134619951248169
7mw6.pdb	7mw6_DE_A_SD32K.pdb	0.06774410605430603	-1.1945799589157104
7mw6.pdb	7mw6_DE_A_SD32M.pdb	0.19024541974067688	-1.1832900047302246
7mw6.pdb	7mw6_DE_A_SD32F.pdb	-11.521129608154297	-11.779939651489258
7mw6.pdb	7mw6_DE_A_SD32P.pdb	-10.226737022399902	-8.189069747924805
7mw6.pdb	7mw6_DE_A_SD32T.pdb	-0.10221816599369049	0.7031999826431274
7mw6.pdb	7mw6_DE_A_SD32W.pdb	-16.764841079711914	-14.633649826049805
7mw6.pdb	7mw6_DE_A_SD32Y.pdb	-16.326812744140625	-14.55879020690918
7mw6.pdb	7mw6_DE_A_SD32V.pdb	-0.11137571930885315	-0.06669999659061432
7mw6.pdb	7mw6_DE_A_ND34A.pdb	-0.15189912915229797	-0.3461199998855591
7mw6.pdb	7mw6_DE_A_ND34R.pdb	-7.122570991516113	-7.10306978225708
7mw6.pdb	7mw6_DE_A_ND34D.pdb	-0.032207340002059937	-1.2953100204467773
7mw6.pdb	7mw6_DE_A_ND34C.pdb	-0.11998692154884338	0.27720001339912415
7mw6.pdb	7mw6_DE_A_ND34Q.pdb	0.15177318453788757	-0.465829998254776
7mw6.pdb	7mw6_DE_A_ND34E.pdb	-0.34898969531059265	-1.0205399990081787
7mw6.pdb	7mw6_DE_A_ND34G.pdb	-0.17880597710609436	-0.2950100004673004
7mw6.pdb	7mw6_DE_A_ND34H.pdb	-0.4453485310077667	-0.8488900065422058
7mw6.pdb	7mw6_DE_A_ND34I.pdb	-0.04101178050041199	0.5999000072479248
7mw6.pdb	7mw6_DE_A_ND34L.pdb	-0.11239030957221985	-0.3022499978542328
7mw6.pdb	7mw6_DE_A_ND34K.pdb	-0.2713738679885864	-4.998189926147461
7mw6.pdb	7mw6_DE_A_ND34M.pdb	0.37376657128334045	0.25760000944137573
7mw6.pdb	7mw6_DE_A_ND34F.pdb	-1.5167791843414307	-2.342600107192993
7mw6.pdb	7mw6_DE_A_ND34P.pdb	-0.26822081208229065	0.08540000021457672
7mw6.pdb	7mw6_DE_A_ND34S.pdb	-0.20743736624717712	0.2515000104904175
7mw6.pdb	7mw6_DE_A_ND34T.pdb	-0.2088821828365326	0.4410000145435333
7mw6.pdb	7mw6_DE_A_ND34W.pdb	-4.893790245056152	-10.117986679077148
7mw6.pdb	7mw6_DE_A_ND34Y.pdb	-3.514237403869629	-4.289070129394531
7mw6.pdb	7mw6_DE_A_ND34V.pdb	-0.22119948267936707	0.3628999888896942
7mw6.pdb	7mw6_DE_A_MD36A.pdb	-0.39752474427223206	-0.5377900004386902
7mw6.pdb	7mw6_DE_A_MD36R.pdb	-0.5193848609924316	-0.7218899726867676
7mw6.pdb	7mw6_DE_A_MD36N.pdb	-0.41129153966903687	-0.5446799993515015
7mw6.pdb	7mw6_DE_A_MD36D.pdb	-0.3737850487232208	-0.3405900001525879
7mw6.pdb	7mw6_DE_A_MD36C.pdb	-0.40416866540908813	-0.45695000886917114
7mw6.pdb	7mw6_DE_A_MD36Q.pdb	-0.48165804147720337	-0.5901299715042114
7mw6.pdb	7mw6_DE_A_MD36E.pdb	-0.4177248179912567	-0.5801200270652771
7mw6.pdb	7mw6_DE_A_MD36G.pdb	-0.39770492911338806	-0.5356699824333191
7mw6.pdb	7mw6_DE_A_MD36H.pdb	-0.5603995323181152	-0.29069000482559204
7mw6.pdb	7mw6_DE_A_MD36I.pdb	-0.43674343824386597	-0.3695699870586395
7mw6.pdb	7mw6_DE_A_MD36L.pdb	-0.4971686601638794	-0.4287000000476837
7mw6.pdb	7mw6_DE_A_MD36K.pdb	-0.5251935720443726	-0.44464001059532166
7mw6.pdb	7mw6_DE_A_MD36F.pdb	0.06618055701255798	0.23190000653266907
7mw6.pdb	7mw6_DE_A_MD36P.pdb	-0.6103338003158569	-0.5293499827384949
7mw6.pdb	7mw6_DE_A_MD36S.pdb	-0.14931675791740417	-0.5390499830245972
7mw6.pdb	7mw6_DE_A_MD36T.pdb	-0.2391236126422882	-0.5107399821281433
7mw6.pdb	7mw6_DE_A_MD36W.pdb	-4.937159061431885	-3.5333900451660156
7mw6.pdb	7mw6_DE_A_MD36Y.pdb	-0.07248054444789886	0.20520000159740448
7mw6.pdb	7mw6_DE_A_MD36V.pdb	-0.41692614555358887	-0.54926997423172
7mw6.pdb	7mw6_DE_A_ED49A.pdb	-0.5543919801712036	-0.22314000129699707
7mw6.pdb	7mw6_DE_A_ED49R.pdb	-1.051809310913086	-0.5514799952507019
7mw6.pdb	7mw6_DE_A_ED49N.pdb	-0.41089963912963867	0.6195999979972839
7mw6.pdb	7mw6_DE_A_ED49D.pdb	-0.4801603853702545	-0.2506200075149536
7mw6.pdb	7mw6_DE_A_ED49C.pdb	-0.3901461362838745	0.23090000450611115
7mw6.pdb	7mw6_DE_A_ED49Q.pdb	-0.497361958026886	0.2410999983549118
7mw6.pdb	7mw6_DE_A_ED49G.pdb	-0.4982154071331024	-0.09260000288486481
7mw6.pdb	7mw6_DE_A_ED49H.pdb	-0.3896138370037079	-0.5947200059890747
7mw6.pdb	7mw6_DE_A_ED49I.pdb	-0.6217207312583923	0.26809999346733093
7mw6.pdb	7mw6_DE_A_ED49L.pdb	-0.3910233974456787	0.8033999800682068
7mw6.pdb	7mw6_DE_A_ED49K.pdb	-0.48909103870391846	0.0812000036239624
7mw6.pdb	7mw6_DE_A_ED49M.pdb	-0.16933174431324005	0.29679998755455017
7mw6.pdb	7mw6_DE_A_ED49F.pdb	-0.19087818264961243	-0.7185800075531006
7mw6.pdb	7mw6_DE_A_ED49P.pdb	-0.6667445302009583	-0.08470000326633453
7mw6.pdb	7mw6_DE_A_ED49S.pdb	-0.4425366222858429	-0.9434499740600586
7mw6.pdb	7mw6_DE_A_ED49T.pdb	-0.5425202250480652	0.03240000084042549
7mw6.pdb	7mw6_DE_A_ED49W.pdb	-0.0712757259607315	-0.9659299850463867
7mw6.pdb	7mw6_DE_A_ED49Y.pdb	-2.0824809074401855	-3.0016300678253174
7mw6.pdb	7mw6_DE_A_ED49V.pdb	-0.76601243019104	-0.10770999640226364
7mw6.pdb	7mw6_DE_A_ND51A.pdb	0.22965261340141296	0.7893999814987183
7mw6.pdb	7mw6_DE_A_ND51R.pdb	1.1011772155761719	1.9457000494003296
7mw6.pdb	7mw6_DE_A_ND51D.pdb	-0.21296262741088867	-0.5641000270843506
7mw6.pdb	7mw6_DE_A_ND51C.pdb	0.5923904180526733	1.3883999586105347
7mw6.pdb	7mw6_DE_A_ND51Q.pdb	-0.19246716797351837	0.6146000027656555
7mw6.pdb	7mw6_DE_A_ND51E.pdb	-0.2485629916191101	-0.06069999933242798
7mw6.pdb	7mw6_DE_A_ND51G.pdb	0.3216964900493622	0.42590001225471497
7mw6.pdb	7mw6_DE_A_ND51H.pdb	0.3763928711414337	0.3921999931335449
7mw6.pdb	7mw6_DE_A_ND51I.pdb	0.6860147714614868	1.5175000429153442
7mw6.pdb	7mw6_DE_A_ND51L.pdb	0.6196403503417969	1.517799973487854
7mw6.pdb	7mw6_DE_A_ND51K.pdb	1.2253185510635376	1.3579000234603882
7mw6.pdb	7mw6_DE_A_ND51M.pdb	0.67728590965271	1.6533000469207764
7mw6.pdb	7mw6_DE_A_ND51F.pdb	0.60743248462677	1.8344999551773071
7mw6.pdb	7mw6_DE_A_ND51P.pdb	0.24169525504112244	0.6812000274658203
7mw6.pdb	7mw6_DE_A_ND51S.pdb	-0.1576915681362152	0.25029999017715454
7mw6.pdb	7mw6_DE_A_ND51T.pdb	0.18104097247123718	0.7569000124931335
7mw6.pdb	7mw6_DE_A_ND51W.pdb	1.0281178951263428	2.924299955368042
7mw6.pdb	7mw6_DE_A_ND51Y.pdb	0.27168548107147217	1.688599944114685
7mw6.pdb	7mw6_DE_A_ND51V.pdb	0.6021136045455933	1.9701999425888062
7mw6.pdb	7mw6_DE_A_SD53A.pdb	0.010640010237693787	0.4156999886035919
7mw6.pdb	7mw6_DE_A_SD53R.pdb	-0.07738262414932251	0.9363999962806702
7mw6.pdb	7mw6_DE_A_SD53N.pdb	0.1575348675251007	0.527899980545044
7mw6.pdb	7mw6_DE_A_SD53D.pdb	-0.37867477536201477	-0.04439999908208847
7mw6.pdb	7mw6_DE_A_SD53C.pdb	0.21006187796592712	0.724399983882904
7mw6.pdb	7mw6_DE_A_SD53Q.pdb	-0.14476847648620605	0.49000000953674316
7mw6.pdb	7mw6_DE_A_SD53E.pdb	-0.2700784504413605	0.6328999996185303
7mw6.pdb	7mw6_DE_A_SD53G.pdb	-0.4245186150074005	0.10249999910593033
7mw6.pdb	7mw6_DE_A_SD53H.pdb	0.3178970515727997	0.8029000163078308
7mw6.pdb	7mw6_DE_A_SD53I.pdb	0.6205703020095825	1.1847000122070312
7mw6.pdb	7mw6_DE_A_SD53L.pdb	0.5425326824188232	1.3279000520706177
7mw6.pdb	7mw6_DE_A_SD53K.pdb	0.1993056833744049	0.9810000061988831
7mw6.pdb	7mw6_DE_A_SD53M.pdb	0.3988214433193207	1.1837999820709229
7mw6.pdb	7mw6_DE_A_SD53F.pdb	0.4417586028575897	0.953499972820282
7mw6.pdb	7mw6_DE_A_SD53P.pdb	-2.4385128021240234	-1.9007200002670288
7mw6.pdb	7mw6_DE_A_SD53T.pdb	0.1206500232219696	0.8518999814987183
7mw6.pdb	7mw6_DE_A_SD53W.pdb	0.8238471746444702	0.9973999857902527
7mw6.pdb	7mw6_DE_A_SD53Y.pdb	0.27663329243659973	0.967199981212616
7mw6.pdb	7mw6_DE_A_SD53V.pdb	0.45933809876441956	1.280400037765503
7mw6.pdb	7mw6_DE_A_TD54A.pdb	-0.34058505296707153	0.5648000240325928
7mw6.pdb	7mw6_DE_A_TD54R.pdb	0.22509869933128357	0.910099983215332
7mw6.pdb	7mw6_DE_A_TD54N.pdb	-0.4214649200439453	0.33059999346733093
7mw6.pdb	7mw6_DE_A_TD54D.pdb	-0.5868617296218872	0.5813000202178955
7mw6.pdb	7mw6_DE_A_TD54C.pdb	-0.26015281677246094	0.6171000003814697
7mw6.pdb	7mw6_DE_A_TD54Q.pdb	-0.38869908452033997	0.3824000060558319
7mw6.pdb	7mw6_DE_A_TD54E.pdb	0.2224079668521881	0.6826000213623047
7mw6.pdb	7mw6_DE_A_TD54G.pdb	-0.34134361147880554	0.6992999911308289
7mw6.pdb	7mw6_DE_A_TD54H.pdb	-0.36120516061782837	0.36469998955726624
7mw6.pdb	7mw6_DE_A_TD54I.pdb	-0.0007124245166778564	0.4966000020503998
7mw6.pdb	7mw6_DE_A_TD54L.pdb	0.3459881842136383	0.4918000102043152
7mw6.pdb	7mw6_DE_A_TD54K.pdb	0.061328500509262085	0.9599999785423279
7mw6.pdb	7mw6_DE_A_TD54M.pdb	0.1832256019115448	1.2789000272750854
7mw6.pdb	7mw6_DE_A_TD54F.pdb	0.07377716898918152	0.9625999927520752
7mw6.pdb	7mw6_DE_A_TD54P.pdb	-0.749582052230835	0.9778000116348267
7mw6.pdb	7mw6_DE_A_TD54S.pdb	-0.3115440011024475	0.33709999918937683
7mw6.pdb	7mw6_DE_A_TD54W.pdb	-0.1722298562526703	0.43369999527931213
7mw6.pdb	7mw6_DE_A_TD54Y.pdb	0.030919402837753296	0.7642999887466431
7mw6.pdb	7mw6_DE_A_TD54V.pdb	-0.02357548475265503	0.1298999935388565
7mw6.pdb	7mw6_DE_A_SD98A.pdb	0.017580896615982056	0.8033000230789185
7mw6.pdb	7mw6_DE_A_SD98R.pdb	1.3179972171783447	0.4165000021457672
7mw6.pdb	7mw6_DE_A_SD98N.pdb	-0.061791568994522095	-0.5918599963188171
7mw6.pdb	7mw6_DE_A_SD98D.pdb	0.1256963014602661	-1.6371999979019165
7mw6.pdb	7mw6_DE_A_SD98C.pdb	-0.23907002806663513	0.3634999990463257
7mw6.pdb	7mw6_DE_A_SD98Q.pdb	0.06353399157524109	-0.09730000048875809
7mw6.pdb	7mw6_DE_A_SD98E.pdb	-0.01555594801902771	-1.5537500381469727
7mw6.pdb	7mw6_DE_A_SD98G.pdb	-0.025101512670516968	1.0363999605178833
7mw6.pdb	7mw6_DE_A_SD98H.pdb	-6.786104679107666	-8.585370063781738
7mw6.pdb	7mw6_DE_A_SD98I.pdb	-1.999110460281372	-2.1771600246429443
7mw6.pdb	7mw6_DE_A_SD98L.pdb	0.053724825382232666	0.14390000700950623
7mw6.pdb	7mw6_DE_A_SD98K.pdb	0.459737628698349	0.6383000016212463
7mw6.pdb	7mw6_DE_A_SD98M.pdb	0.583380937576294	-0.1902800053358078
7mw6.pdb	7mw6_DE_A_SD98F.pdb	-0.5981178283691406	-0.6115000247955322
7mw6.pdb	7mw6_DE_A_SD98P.pdb	0.5027645826339722	-0.14158999919891357
7mw6.pdb	7mw6_DE_A_SD98T.pdb	0.4206044375896454	0.3959999978542328
7mw6.pdb	7mw6_DE_A_SD98W.pdb	-0.7716227769851685	0.3386000096797943
7mw6.pdb	7mw6_DE_A_SD98Y.pdb	-0.5732115507125854	-2.7833399772644043
7mw6.pdb	7mw6_DE_A_SD98V.pdb	-1.882695198059082	-1.2035599946975708
7mw6.pdb	7mw6_DE_A_RD99A.pdb	-0.6830310225486755	-1.6128000020980835
7mw6.pdb	7mw6_DE_A_RD99N.pdb	-0.4727911651134491	-0.9898899793624878
7mw6.pdb	7mw6_DE_A_RD99D.pdb	-0.4064379036426544	-1.53016996383667
7mw6.pdb	7mw6_DE_A_RD99C.pdb	-1.0168671607971191	-1.0090899467468262
7mw6.pdb	7mw6_DE_A_RD99Q.pdb	-0.9061976671218872	-1.5206999778747559
7mw6.pdb	7mw6_DE_A_RD99E.pdb	-1.3586089611053467	-1.7887500524520874
7mw6.pdb	7mw6_DE_A_RD99G.pdb	-0.6958445310592651	-1.63086998462677
7mw6.pdb	7mw6_DE_A_RD99H.pdb	-0.7420226335525513	-1.9033900499343872
7mw6.pdb	7mw6_DE_A_RD99I.pdb	-0.13999143242835999	-0.5169199705123901
7mw6.pdb	7mw6_DE_A_RD99L.pdb	0.19790196418762207	0.00570000009611249
7mw6.pdb	7mw6_DE_A_RD99K.pdb	-0.5997570753097534	-0.2133300006389618
7mw6.pdb	7mw6_DE_A_RD99M.pdb	-0.21422410011291504	-0.18429000675678253
7mw6.pdb	7mw6_DE_A_RD99F.pdb	-0.2691238224506378	-0.9097099900245667
7mw6.pdb	7mw6_DE_A_RD99P.pdb	-0.2978720963001251	-0.897379994392395
7mw6.pdb	7mw6_DE_A_RD99S.pdb	-0.9289482831954956	-1.693519949913025
7mw6.pdb	7mw6_DE_A_RD99T.pdb	-1.1494163274765015	-1.7402299642562866
7mw6.pdb	7mw6_DE_A_RD99W.pdb	-0.8548413515090942	-1.6178200244903564
7mw6.pdb	7mw6_DE_A_RD99Y.pdb	-0.9374837875366211	-1.0440599918365479
7mw6.pdb	7mw6_DE_A_RD99V.pdb	-0.3225160539150238	-0.2524699866771698
7mw6.pdb	7mw6_DE_A_LA428A.pdb	-0.439668208360672	0.9151999950408936
7mw6.pdb	7mw6_DE_A_LA428R.pdb	0.2073536217212677	1.7056000232696533
7mw6.pdb	7mw6_DE_A_LA428N.pdb	-0.5580971240997314	-0.23919999599456787
7mw6.pdb	7mw6_DE_A_LA428D.pdb	-0.5787684917449951	-0.04129999876022339
7mw6.pdb	7mw6_DE_A_LA428C.pdb	-0.4990744888782501	0.19550000131130219
7mw6.pdb	7mw6_DE_A_LA428Q.pdb	-0.6452274322509766	-0.6732699871063232
7mw6.pdb	7mw6_DE_A_LA428E.pdb	-0.24545353651046753	1.4814000129699707
7mw6.pdb	7mw6_DE_A_LA428G.pdb	-0.4856347143650055	0.7703999876976013
7mw6.pdb	7mw6_DE_A_LA428H.pdb	-0.9618668556213379	0.5112000107765198
7mw6.pdb	7mw6_DE_A_LA428I.pdb	-0.5492342710494995	0.049300000071525574
7mw6.pdb	7mw6_DE_A_LA428K.pdb	-0.5108388662338257	0.5164999961853027
7mw6.pdb	7mw6_DE_A_LA428M.pdb	-0.43253055214881897	1.1151000261306763
7mw6.pdb	7mw6_DE_A_LA428F.pdb	-0.4364829957485199	0.5651000142097473
7mw6.pdb	7mw6_DE_A_LA428P.pdb	-0.28929951786994934	0.8662999868392944
7mw6.pdb	7mw6_DE_A_LA428S.pdb	-0.43647465109825134	0.6725000143051147
7mw6.pdb	7mw6_DE_A_LA428T.pdb	-0.6676852703094482	-0.040699999779462814
7mw6.pdb	7mw6_DE_A_LA428W.pdb	0.3973882496356964	1.3199000358581543
7mw6.pdb	7mw6_DE_A_LA428Y.pdb	-0.5372019410133362	0.3930000066757202
7mw6.pdb	7mw6_DE_A_LA428V.pdb	-0.5754491090774536	0.5002999901771545
7mw6.pdb	7mw6_DE_A_FA429A.pdb	-0.18750563263893127	-0.9608200192451477
7mw6.pdb	7mw6_DE_A_FA429R.pdb	-1.0509055852890015	-1.8761299848556519
7mw6.pdb	7mw6_DE_A_FA429N.pdb	-0.38086363673210144	-0.8054900169372559
7mw6.pdb	7mw6_DE_A_FA429D.pdb	-0.4221523702144623	-1.0412399768829346
7mw6.pdb	7mw6_DE_A_FA429C.pdb	-0.4997811019420624	-0.7265499830245972
7mw6.pdb	7mw6_DE_A_FA429Q.pdb	-0.37233468890190125	-0.8259999752044678
7mw6.pdb	7mw6_DE_A_FA429E.pdb	-0.7022023797035217	-1.170930027961731
7mw6.pdb	7mw6_DE_A_FA429G.pdb	-0.23936727643013	-0.9565899968147278
7mw6.pdb	7mw6_DE_A_FA429H.pdb	-0.4110809862613678	-1.1119999885559082
7mw6.pdb	7mw6_DE_A_FA429I.pdb	-0.3596731126308441	-0.7750800251960754
7mw6.pdb	7mw6_DE_A_FA429L.pdb	0.18725457787513733	-0.665690004825592
7mw6.pdb	7mw6_DE_A_FA429K.pdb	-0.6625931262969971	-1.585129976272583
7mw6.pdb	7mw6_DE_A_FA429M.pdb	-0.22513964772224426	-0.4840199947357178
7mw6.pdb	7mw6_DE_A_FA429P.pdb	-0.25897517800331116	-1.014299988746643
7mw6.pdb	7mw6_DE_A_FA429S.pdb	-0.23864832520484924	-0.8151599764823914
7mw6.pdb	7mw6_DE_A_FA429T.pdb	-0.2686145007610321	-0.7214800119400024
7mw6.pdb	7mw6_DE_A_FA429W.pdb	0.8326119184494019	0.7505999803543091
7mw6.pdb	7mw6_DE_A_FA429Y.pdb	0.67912757396698	-0.4933600127696991
7mw6.pdb	7mw6_DE_A_FA429V.pdb	-0.23863571882247925	-0.8275099992752075
7mw6.pdb	7mw6_DE_A_YA446A.pdb	0.13991543650627136	0.18039999902248383
7mw6.pdb	7mw6_DE_A_YA446R.pdb	0.19250261783599854	0.4359000027179718
7mw6.pdb	7mw6_DE_A_YA446N.pdb	0.05870065093040466	0.15629999339580536
7mw6.pdb	7mw6_DE_A_YA446D.pdb	-0.07057920098304749	0.0771000012755394
7mw6.pdb	7mw6_DE_A_YA446C.pdb	-0.01955428719520569	0.1453000009059906
7mw6.pdb	7mw6_DE_A_YA446Q.pdb	0.19777455925941467	0.10580000281333923
7mw6.pdb	7mw6_DE_A_YA446E.pdb	-0.004446074366569519	0.011300000362098217
7mw6.pdb	7mw6_DE_A_YA446G.pdb	0.13861986994743347	0.09440000355243683
7mw6.pdb	7mw6_DE_A_YA446H.pdb	-0.10637900233268738	0.12530000507831573
7mw6.pdb	7mw6_DE_A_YA446I.pdb	-0.15010888874530792	0.052400000393390656
7mw6.pdb	7mw6_DE_A_YA446L.pdb	0.052487581968307495	0.1421000063419342
7mw6.pdb	7mw6_DE_A_YA446K.pdb	-0.1732703149318695	0.06719999760389328
7mw6.pdb	7mw6_DE_A_YA446M.pdb	-0.010955274105072021	0.17069999873638153
7mw6.pdb	7mw6_DE_A_YA446F.pdb	-0.16714365780353546	0.12729999423027039
7mw6.pdb	7mw6_DE_A_YA446P.pdb	-0.2524801194667816	0.11410000175237656
7mw6.pdb	7mw6_DE_A_YA446S.pdb	-0.07964286208152771	0.13660000264644623
7mw6.pdb	7mw6_DE_A_YA446T.pdb	-0.0937165915966034	0.06360000371932983
7mw6.pdb	7mw6_DE_A_YA446W.pdb	-0.007226675748825073	0.4916999936103821
7mw6.pdb	7mw6_DE_A_YA446V.pdb	-0.0463925302028656	0.019300000742077827
7mw6.pdb	7mw6_DE_A_AA448R.pdb	-2.3805935382843018	-4.176139831542969
7mw6.pdb	7mw6_DE_A_AA448N.pdb	-1.308292031288147	-0.2897300124168396
7mw6.pdb	7mw6_DE_A_AA448D.pdb	-1.240983486175537	-1.127940058708191
7mw6.pdb	7mw6_DE_A_AA448C.pdb	0.2113300859928131	0.5781999826431274
7mw6.pdb	7mw6_DE_A_AA448Q.pdb	-0.7694264650344849	-1.1356300115585327
7mw6.pdb	7mw6_DE_A_AA448E.pdb	-0.32811418175697327	0.02280000038444996
7mw6.pdb	7mw6_DE_A_AA448G.pdb	-0.12013179063796997	0.09560000151395798
7mw6.pdb	7mw6_DE_A_AA448H.pdb	-11.462602615356445	-9.285455703735352
7mw6.pdb	7mw6_DE_A_AA448I.pdb	-0.15512874722480774	0.7838000059127808
7mw6.pdb	7mw6_DE_A_AA448L.pdb	-0.4204466640949249	-1.034690022468567
7mw6.pdb	7mw6_DE_A_AA448K.pdb	-2.904571294784546	-3.2088398933410645
7mw6.pdb	7mw6_DE_A_AA448M.pdb	0.13215026259422302	-0.5012699961662292
7mw6.pdb	7mw6_DE_A_AA448F.pdb	-2.8219048976898193	0.21629999577999115
7mw6.pdb	7mw6_DE_A_AA448P.pdb	-1.0584794282913208	0.19580000638961792
7mw6.pdb	7mw6_DE_A_AA448S.pdb	-0.23608994483947754	0.09619999676942825
7mw6.pdb	7mw6_DE_A_AA448T.pdb	0.20709550380706787	0.715499997138977
7mw6.pdb	7mw6_DE_A_AA448W.pdb	-4.688549518585205	-7.001299858093262
7mw6.pdb	7mw6_DE_A_AA448Y.pdb	-8.17886734008789	-4.4096198081970215
7mw6.pdb	7mw6_DE_A_AA448V.pdb	0.016809016466140747	0.6661999821662903
7mw6.pdb	7mw6_DE_A_NA454A.pdb	-0.07483376562595367	0.34790000319480896
7mw6.pdb	7mw6_DE_A_NA454R.pdb	0.177694171667099	0.5472000241279602
7mw6.pdb	7mw6_DE_A_NA454D.pdb	-0.09618740528821945	-0.13412000238895416
7mw6.pdb	7mw6_DE_A_NA454C.pdb	0.12271597981452942	0.2084999978542328
7mw6.pdb	7mw6_DE_A_NA454Q.pdb	1.2594385147094727	1.226099967956543
7mw6.pdb	7mw6_DE_A_NA454E.pdb	0.032109081745147705	0.2529999911785126
7mw6.pdb	7mw6_DE_A_NA454G.pdb	-0.06814560294151306	0.8269000053405762
7mw6.pdb	7mw6_DE_A_NA454H.pdb	0.15603411197662354	0.2053000032901764
7mw6.pdb	7mw6_DE_A_NA454I.pdb	0.5811169147491455	1.095900058746338
7mw6.pdb	7mw6_DE_A_NA454L.pdb	0.6484776735305786	0.3725999891757965
7mw6.pdb	7mw6_DE_A_NA454K.pdb	0.1116417944431305	0.614300012588501
7mw6.pdb	7mw6_DE_A_NA454M.pdb	1.0616258382797241	0.9528999924659729
7mw6.pdb	7mw6_DE_A_NA454F.pdb	0.2991325557231903	0.5238999724388123
7mw6.pdb	7mw6_DE_A_NA454P.pdb	0.13926967978477478	0.7559999823570251
7mw6.pdb	7mw6_DE_A_NA454S.pdb	-0.06481105089187622	0.10379999876022339
7mw6.pdb	7mw6_DE_A_NA454T.pdb	-0.009204357862472534	0.746399998664856
7mw6.pdb	7mw6_DE_A_NA454W.pdb	0.4589826762676239	0.41510000824928284
7mw6.pdb	7mw6_DE_A_NA454Y.pdb	0.35350456833839417	0.4959999918937683
7mw6.pdb	7mw6_DE_A_NA454V.pdb	-0.1612735092639923	0.24169999361038208
7mw6.pdb	7mw6_DE_A_GA455A.pdb	-0.32217836380004883	-0.45976999402046204
7mw6.pdb	7mw6_DE_A_GA455R.pdb	-0.3675101101398468	0.061500001698732376
7mw6.pdb	7mw6_DE_A_GA455N.pdb	-0.3452489674091339	0.13689999282360077
7mw6.pdb	7mw6_DE_A_GA455D.pdb	-0.331353098154068	0.06279999762773514
7mw6.pdb	7mw6_DE_A_GA455C.pdb	-0.3378363847732544	0.36730000376701355
7mw6.pdb	7mw6_DE_A_GA455Q.pdb	-0.3618168830871582	0.023399999365210533
7mw6.pdb	7mw6_DE_A_GA455E.pdb	-0.381242036819458	0.12359999865293503
7mw6.pdb	7mw6_DE_A_GA455H.pdb	-0.4355981945991516	0.10040000081062317
7mw6.pdb	7mw6_DE_A_GA455I.pdb	-0.4644373953342438	0.21559999883174896
7mw6.pdb	7mw6_DE_A_GA455L.pdb	-0.20139293372631073	-0.10735999792814255
7mw6.pdb	7mw6_DE_A_GA455K.pdb	-0.3728909492492676	0.01979999989271164
7mw6.pdb	7mw6_DE_A_GA455M.pdb	-0.05430515110492706	-0.019700000062584877
7mw6.pdb	7mw6_DE_A_GA455F.pdb	-0.40201088786125183	0.12439999729394913
7mw6.pdb	7mw6_DE_A_GA455P.pdb	-0.5789797902107239	0.016200000420212746
7mw6.pdb	7mw6_DE_A_GA455S.pdb	-0.36906975507736206	-0.3488900065422058
7mw6.pdb	7mw6_DE_A_GA455T.pdb	-0.36694788932800293	-0.27279001474380493
7mw6.pdb	7mw6_DE_A_GA455W.pdb	-0.21132007241249084	0.412200003862381
7mw6.pdb	7mw6_DE_A_GA455Y.pdb	-0.4337399899959564	0.09309999644756317
7mw6.pdb	7mw6_DE_A_GA455V.pdb	-0.4093177020549774	0.15049999952316284
7mw6.pdb	7mw6_DE_A_VA456A.pdb	-0.4437667429447174	-0.9043899774551392
7mw6.pdb	7mw6_DE_A_VA456R.pdb	-0.9629013538360596	-0.3064199984073639
7mw6.pdb	7mw6_DE_A_VA456N.pdb	-2.9355435371398926	-4.1154398918151855
7mw6.pdb	7mw6_DE_A_VA456D.pdb	-1.295945405960083	-2.960089921951294
7mw6.pdb	7mw6_DE_A_VA456C.pdb	-0.4525410234928131	-1.6580300331115723
7mw6.pdb	7mw6_DE_A_VA456Q.pdb	-3.551131248474121	-3.266940116882324
7mw6.pdb	7mw6_DE_A_VA456E.pdb	-4.362141132354736	-2.6303300857543945
7mw6.pdb	7mw6_DE_A_VA456G.pdb	-0.7860305309295654	-2.33201003074646
7mw6.pdb	7mw6_DE_A_VA456H.pdb	-5.848910808563232	-6.248849868774414
7mw6.pdb	7mw6_DE_A_VA456I.pdb	0.10957679152488708	-0.27542001008987427
7mw6.pdb	7mw6_DE_A_VA456L.pdb	-0.1612599790096283	-0.8270999789237976
7mw6.pdb	7mw6_DE_A_VA456K.pdb	-1.0882850885391235	-2.106529951095581
7mw6.pdb	7mw6_DE_A_VA456M.pdb	-2.802865982055664	-3.2267799377441406
7mw6.pdb	7mw6_DE_A_VA456F.pdb	-3.71378755569458	-3.9968700408935547
7mw6.pdb	7mw6_DE_A_VA456P.pdb	-0.6185951232910156	-1.5504300594329834
7mw6.pdb	7mw6_DE_A_VA456S.pdb	-0.9804697036743164	-2.2631800174713135
7mw6.pdb	7mw6_DE_A_VA456T.pdb	-1.0864993333816528	-1.2276099920272827
7mw6.pdb	7mw6_DE_A_VA456W.pdb	-7.138232707977295	-8.192580223083496
7mw6.pdb	7mw6_DE_A_VA456Y.pdb	-13.950919151306152	-11.3258695602417
7mw6.pdb	7mw6_DE_A_EA457A.pdb	-0.006802558898925781	-1.1472599506378174
7mw6.pdb	7mw6_DE_A_EA457R.pdb	0.30714115500450134	-1.1809300184249878
7mw6.pdb	7mw6_DE_A_EA457N.pdb	-0.29793497920036316	-1.2272900342941284
7mw6.pdb	7mw6_DE_A_EA457D.pdb	-1.065284252166748	-1.1610900163650513
7mw6.pdb	7mw6_DE_A_EA457C.pdb	-0.1909472644329071	-1.2181299924850464
7mw6.pdb	7mw6_DE_A_EA457Q.pdb	-0.28787246346473694	-1.2526400089263916
7mw6.pdb	7mw6_DE_A_EA457G.pdb	-0.21578624844551086	-1.9963899850845337
7mw6.pdb	7mw6_DE_A_EA457H.pdb	-0.8090070486068726	-0.3909299969673157
7mw6.pdb	7mw6_DE_A_EA457I.pdb	0.8092607259750366	-0.9815000295639038
7mw6.pdb	7mw6_DE_A_EA457L.pdb	0.8298907279968262	0.014600000344216824
7mw6.pdb	7mw6_DE_A_EA457K.pdb	-0.14170792698860168	-1.1249500513076782
7mw6.pdb	7mw6_DE_A_EA457M.pdb	0.29427120089530945	-0.5351300239562988
7mw6.pdb	7mw6_DE_A_EA457F.pdb	-4.127747535705566	-1.9278199672698975
7mw6.pdb	7mw6_DE_A_EA457P.pdb	-2.6784541606903076	-2.3563599586486816
7mw6.pdb	7mw6_DE_A_EA457S.pdb	-0.27287039160728455	-1.4085099697113037
7mw6.pdb	7mw6_DE_A_EA457T.pdb	-0.3308725357055664	-1.628600001335144
7mw6.pdb	7mw6_DE_A_EA457W.pdb	-3.7823922634124756	-2.3150899410247803
7mw6.pdb	7mw6_DE_A_EA457Y.pdb	-4.131699562072754	-2.319809913635254
7mw6.pdb	7mw6_DE_A_EA457V.pdb	0.3331192433834076	-0.6935700178146362
7mw6.pdb	7mw6_DE_A_GA458A.pdb	0.06170487403869629	-1.0422699451446533
7mw6.pdb	7mw6_DE_A_GA458R.pdb	-1.1921502351760864	-0.8174700140953064
7mw6.pdb	7mw6_DE_A_GA458N.pdb	-2.1174192428588867	-2.306950092315674
7mw6.pdb	7mw6_DE_A_GA458D.pdb	-0.4375968277454376	-4.2540202140808105
7mw6.pdb	7mw6_DE_A_GA458C.pdb	0.07520285248756409	-0.007600000128149986
7mw6.pdb	7mw6_DE_A_GA458Q.pdb	-0.8643516302108765	-2.176100015640259
7mw6.pdb	7mw6_DE_A_GA458E.pdb	-0.07929828763008118	-2.1305301189422607
7mw6.pdb	7mw6_DE_A_GA458H.pdb	-4.807422161102295	-4.463930130004883
7mw6.pdb	7mw6_DE_A_GA458I.pdb	-0.07466614246368408	-0.7547100186347961
7mw6.pdb	7mw6_DE_A_GA458L.pdb	-1.99733304977417	-1.8078500032424927
7mw6.pdb	7mw6_DE_A_GA458K.pdb	0.5679421424865723	0.8744000196456909
7mw6.pdb	7mw6_DE_A_GA458M.pdb	-0.7914209365844727	-1.958340048789978
7mw6.pdb	7mw6_DE_A_GA458F.pdb	-7.349698066711426	-8.484970092773438
7mw6.pdb	7mw6_DE_A_GA458P.pdb	0.28554293513298035	-0.3961400091648102
7mw6.pdb	7mw6_DE_A_GA458S.pdb	-0.3303179144859314	-1.0154099464416504
7mw6.pdb	7mw6_DE_A_GA458T.pdb	-0.19279778003692627	-1.292330026626587
7mw6.pdb	7mw6_DE_A_GA458W.pdb	-11.664926528930664	-13.003700256347656
7mw6.pdb	7mw6_DE_A_GA458Y.pdb	-7.8589653968811035	-11.642959594726562
7mw6.pdb	7mw6_DE_A_GA458V.pdb	0.09944447875022888	-0.9511600136756897
7mw6.pdb	7mw6_DE_A_FA459A.pdb	-2.078350305557251	-3.199549913406372
7mw6.pdb	7mw6_DE_A_FA459R.pdb	-0.9457067251205444	-1.8700200319290161
7mw6.pdb	7mw6_DE_A_FA459N.pdb	-1.786468505859375	-3.401829957962036
7mw6.pdb	7mw6_DE_A_FA459D.pdb	-3.3984792232513428	-5.497769832611084
7mw6.pdb	7mw6_DE_A_FA459C.pdb	-2.0751187801361084	-2.9404900074005127
7mw6.pdb	7mw6_DE_A_FA459Q.pdb	-1.9613628387451172	-2.4797298908233643
7mw6.pdb	7mw6_DE_A_FA459E.pdb	-3.0876259803771973	-5.031499862670898
7mw6.pdb	7mw6_DE_A_FA459G.pdb	-2.584214925765991	-4.649380207061768
7mw6.pdb	7mw6_DE_A_FA459H.pdb	-1.570885181427002	-3.454390048980713
7mw6.pdb	7mw6_DE_A_FA459I.pdb	-0.9066599607467651	-1.1887600421905518
7mw6.pdb	7mw6_DE_A_FA459L.pdb	-0.29006344079971313	-0.7588800191879272
7mw6.pdb	7mw6_DE_A_FA459K.pdb	-0.34460002183914185	-2.7261099815368652
7mw6.pdb	7mw6_DE_A_FA459M.pdb	-0.036623746156692505	-0.35141000151634216
7mw6.pdb	7mw6_DE_A_FA459P.pdb	-2.958986520767212	-3.203979969024658
7mw6.pdb	7mw6_DE_A_FA459S.pdb	-2.300462484359741	-3.910170078277588
7mw6.pdb	7mw6_DE_A_FA459T.pdb	-2.8528754711151123	-3.537830114364624
7mw6.pdb	7mw6_DE_A_FA459W.pdb	-3.258885383605957	-1.4768600463867188
7mw6.pdb	7mw6_DE_A_FA459Y.pdb	-0.1878052055835724	-0.599049985408783
7mw6.pdb	7mw6_DE_A_FA459V.pdb	-1.1508679389953613	-1.8557300567626953
7mw6.pdb	7mw6_DE_A_NA460A.pdb	0.1832861602306366	-0.13753999769687653
7mw6.pdb	7mw6_DE_A_NA460R.pdb	-1.201093316078186	0.26489999890327454
7mw6.pdb	7mw6_DE_A_NA460D.pdb	-0.25660496950149536	-1.6324000358581543
7mw6.pdb	7mw6_DE_A_NA460C.pdb	0.2588243782520294	0.2087000012397766
7mw6.pdb	7mw6_DE_A_NA460Q.pdb	-0.05328184366226196	0.24639999866485596
7mw6.pdb	7mw6_DE_A_NA460E.pdb	-0.17840319871902466	-0.8082600235939026
7mw6.pdb	7mw6_DE_A_NA460G.pdb	0.21114793419837952	-0.5099400281906128
7mw6.pdb	7mw6_DE_A_NA460H.pdb	-2.459014415740967	-2.519170045852661
7mw6.pdb	7mw6_DE_A_NA460I.pdb	0.4518609941005707	0.24729999899864197
7mw6.pdb	7mw6_DE_A_NA460L.pdb	0.6808197498321533	1.558500051498413
7mw6.pdb	7mw6_DE_A_NA460K.pdb	0.13983315229415894	0.03830000013113022
7mw6.pdb	7mw6_DE_A_NA460M.pdb	0.7201822996139526	1.3624999523162842
7mw6.pdb	7mw6_DE_A_NA460F.pdb	-4.026007652282715	-3.629460096359253
7mw6.pdb	7mw6_DE_A_NA460P.pdb	0.3543820083141327	0.9153000116348267
7mw6.pdb	7mw6_DE_A_NA460S.pdb	-0.06476986408233643	-0.09730000048875809
7mw6.pdb	7mw6_DE_A_NA460T.pdb	-0.026851564645767212	0.5393000245094299
7mw6.pdb	7mw6_DE_A_NA460W.pdb	-2.9322597980499268	-1.90910005569458
7mw6.pdb	7mw6_DE_A_NA460Y.pdb	-4.7523698806762695	-3.7323200702667236
7mw6.pdb	7mw6_DE_A_NA460V.pdb	0.18277543783187866	0.6434000134468079
7mw6.pdb	7mw6_DE_A_CA461A.pdb	0.520270824432373	-0.04740000143647194
7mw6.pdb	7mw6_DE_A_CA461R.pdb	1.2488937377929688	1.9429999589920044
7mw6.pdb	7mw6_DE_A_CA461N.pdb	0.4447328746318817	-0.1450600028038025
7mw6.pdb	7mw6_DE_A_CA461D.pdb	0.5297085046768188	-1.0859700441360474
7mw6.pdb	7mw6_DE_A_CA461Q.pdb	0.4046498239040375	-0.3924799859523773
7mw6.pdb	7mw6_DE_A_CA461E.pdb	0.3736131489276886	-2.1930999755859375
7mw6.pdb	7mw6_DE_A_CA461G.pdb	0.5030844211578369	-0.1693200021982193
7mw6.pdb	7mw6_DE_A_CA461H.pdb	-0.12432695925235748	-0.6464599967002869
7mw6.pdb	7mw6_DE_A_CA461I.pdb	0.47534099221229553	0.2547999918460846
7mw6.pdb	7mw6_DE_A_CA461L.pdb	0.3982163369655609	-0.02019999921321869
7mw6.pdb	7mw6_DE_A_CA461K.pdb	1.0271916389465332	1.534500002861023
7mw6.pdb	7mw6_DE_A_CA461M.pdb	0.8837223052978516	0.24570000171661377
7mw6.pdb	7mw6_DE_A_CA461F.pdb	0.2869122326374054	-0.005200000014156103
7mw6.pdb	7mw6_DE_A_CA461P.pdb	0.46828600764274597	-0.28619998693466187
7mw6.pdb	7mw6_DE_A_CA461S.pdb	0.2943342626094818	-0.06880000233650208
7mw6.pdb	7mw6_DE_A_CA461T.pdb	0.2167203426361084	-0.38242000341415405
7mw6.pdb	7mw6_DE_A_CA461W.pdb	0.6907758712768555	-0.584909975528717
7mw6.pdb	7mw6_DE_A_CA461Y.pdb	-0.623063325881958	-1.7186100482940674
7mw6.pdb	7mw6_DE_A_CA461V.pdb	0.47463616728782654	0.027899999171495438
7mw6.pdb	7mw6_DE_A_YA462A.pdb	-0.12080267071723938	-1.1300400495529175
7mw6.pdb	7mw6_DE_A_YA462R.pdb	-0.3263303339481354	-1.3642799854278564
7mw6.pdb	7mw6_DE_A_YA462N.pdb	-0.2291887104511261	-1.249060034751892
7mw6.pdb	7mw6_DE_A_YA462D.pdb	-0.25325366854667664	-1.3324700593948364
7mw6.pdb	7mw6_DE_A_YA462C.pdb	0.3301548659801483	-0.7205600142478943
7mw6.pdb	7mw6_DE_A_YA462Q.pdb	-1.2054716348648071	-0.9304699897766113
7mw6.pdb	7mw6_DE_A_YA462E.pdb	-0.2666049897670746	-1.54653000831604
7mw6.pdb	7mw6_DE_A_YA462G.pdb	-0.193660169839859	-1.3707499504089355
7mw6.pdb	7mw6_DE_A_YA462H.pdb	0.02977880835533142	-1.077530026435852
7mw6.pdb	7mw6_DE_A_YA462I.pdb	0.6024947166442871	0.021299999207258224
7mw6.pdb	7mw6_DE_A_YA462L.pdb	0.14809438586235046	0.15629999339580536
7mw6.pdb	7mw6_DE_A_YA462K.pdb	0.1828920543193817	-1.2651900053024292
7mw6.pdb	7mw6_DE_A_YA462M.pdb	0.38142046332359314	-0.013700000010430813
7mw6.pdb	7mw6_DE_A_YA462F.pdb	0.11811646819114685	0.09950000047683716
7mw6.pdb	7mw6_DE_A_YA462P.pdb	-0.13922086358070374	-1.3608399629592896
7mw6.pdb	7mw6_DE_A_YA462S.pdb	-0.003054887056350708	-1.3181500434875488
7mw6.pdb	7mw6_DE_A_YA462T.pdb	-0.0017120540142059326	-0.8464000225067139
7mw6.pdb	7mw6_DE_A_YA462W.pdb	0.06883606314659119	1.291599988937378
7mw6.pdb	7mw6_DE_A_YA462V.pdb	0.5110961198806763	-0.32885000109672546
7mw6.pdb	7mw6_DE_A_QA466A.pdb	-0.7199556827545166	0.3075999915599823
7mw6.pdb	7mw6_DE_A_QA466R.pdb	-0.7330567836761475	0.44449999928474426
7mw6.pdb	7mw6_DE_A_QA466N.pdb	-0.5975044369697571	0.4681999981403351
7mw6.pdb	7mw6_DE_A_QA466D.pdb	-0.23127302527427673	1.0882999897003174
7mw6.pdb	7mw6_DE_A_QA466C.pdb	-0.6580907106399536	0.6215000152587891
7mw6.pdb	7mw6_DE_A_QA466E.pdb	-0.19504579901695251	0.6302000284194946
7mw6.pdb	7mw6_DE_A_QA466G.pdb	-0.6014031171798706	0.041600000113248825
7mw6.pdb	7mw6_DE_A_QA466H.pdb	-1.536197543144226	1.618299961090088
7mw6.pdb	7mw6_DE_A_QA466I.pdb	-0.30232930183410645	1.0180000066757202
7mw6.pdb	7mw6_DE_A_QA466L.pdb	-0.3463340103626251	1.172700047492981
7mw6.pdb	7mw6_DE_A_QA466K.pdb	-0.6235800981521606	0.15039999783039093
7mw6.pdb	7mw6_DE_A_QA466M.pdb	-0.41940006613731384	1.113800048828125
7mw6.pdb	7mw6_DE_A_QA466F.pdb	0.23278507590293884	1.5787999629974365
7mw6.pdb	7mw6_DE_A_QA466P.pdb	-0.9209519624710083	0.11860000342130661
7mw6.pdb	7mw6_DE_A_QA466S.pdb	-1.2579431533813477	-0.08780000358819962
7mw6.pdb	7mw6_DE_A_QA466T.pdb	-0.927311897277832	0.1639000028371811
7mw6.pdb	7mw6_DE_A_QA466W.pdb	-0.5685462951660156	0.1873999983072281
7mw6.pdb	7mw6_DE_A_QA466Y.pdb	-0.09857872128486633	1.3092000484466553
7mw6.pdb	7mw6_DE_A_QA466V.pdb	-0.6467616558074951	0.5315999984741211
6bdz.pdb	6bdz_HL_A_YL33A.pdb	-0.9094089269638062	1.4405200481414795
6bdz.pdb	6bdz_HL_A_YL33R.pdb	-0.5039850473403931	1.4423199892044067
6bdz.pdb	6bdz_HL_A_YL33N.pdb	-0.9213391542434692	-1.5125499963760376
6bdz.pdb	6bdz_HL_A_YL33D.pdb	-0.7215414047241211	1.5753200054168701
6bdz.pdb	6bdz_HL_A_YL33C.pdb	-1.1211471557617188	-0.17621999979019165
6bdz.pdb	6bdz_HL_A_YL33Q.pdb	-1.0235251188278198	-0.7686700224876404
6bdz.pdb	6bdz_HL_A_YL33E.pdb	-0.7160685062408447	0.9875199794769287
6bdz.pdb	6bdz_HL_A_YL33G.pdb	-0.9505620002746582	-0.7182599902153015
6bdz.pdb	6bdz_HL_A_YL33H.pdb	-0.8162150382995605	-0.19453999400138855
6bdz.pdb	6bdz_HL_A_YL33I.pdb	-0.5778317451477051	1.641219973564148
6bdz.pdb	6bdz_HL_A_YL33L.pdb	-0.7274821996688843	-0.7146599888801575
6bdz.pdb	6bdz_HL_A_YL33K.pdb	-0.5951542854309082	-0.4687800109386444
6bdz.pdb	6bdz_HL_A_YL33M.pdb	-0.6407461762428284	-0.03633999824523926
6bdz.pdb	6bdz_HL_A_YL33F.pdb	-0.8155392408370972	-1.1873199939727783
6bdz.pdb	6bdz_HL_A_YL33P.pdb	-0.9131112098693848	-0.4978800117969513
6bdz.pdb	6bdz_HL_A_YL33S.pdb	-0.8346067667007446	-0.6279600262641907
6bdz.pdb	6bdz_HL_A_YL33T.pdb	-0.781949520111084	-0.5912700295448303
6bdz.pdb	6bdz_HL_A_YL33W.pdb	-1.8750076293945312	-2.1936800479888916
6bdz.pdb	6bdz_HL_A_YL33V.pdb	-0.7864060401916504	-0.1836100071668625
6bdz.pdb	6bdz_HL_A_YL92A.pdb	0.09630295634269714	-0.16167999804019928
6bdz.pdb	6bdz_HL_A_YL92R.pdb	-1.386566400527954	1.4837199449539185
6bdz.pdb	6bdz_HL_A_YL92N.pdb	-0.7912451028823853	-0.42129001021385193
6bdz.pdb	6bdz_HL_A_YL92D.pdb	0.45320889353752136	1.4794199466705322
6bdz.pdb	6bdz_HL_A_YL92C.pdb	0.15715095400810242	-0.003909999970346689
6bdz.pdb	6bdz_HL_A_YL92Q.pdb	0.031496137380599976	-1.0162800550460815
6bdz.pdb	6bdz_HL_A_YL92E.pdb	-1.171125888824463	-1.6125999689102173
6bdz.pdb	6bdz_HL_A_YL92G.pdb	0.5406575202941895	0.47824999690055847
6bdz.pdb	6bdz_HL_A_YL92H.pdb	-0.1931796371936798	-0.6468499898910522
6bdz.pdb	6bdz_HL_A_YL92I.pdb	0.5748933553695679	-0.6078799962997437
6bdz.pdb	6bdz_HL_A_YL92L.pdb	0.2782076299190521	-0.032760001718997955
6bdz.pdb	6bdz_HL_A_YL92K.pdb	-0.09868600964546204	-0.3667699992656708
6bdz.pdb	6bdz_HL_A_YL92M.pdb	0.26283547282218933	-1.1828700304031372
6bdz.pdb	6bdz_HL_A_YL92F.pdb	0.7842330932617188	-0.6063799858093262
6bdz.pdb	6bdz_HL_A_YL92P.pdb	0.6378339529037476	1.6028200387954712
6bdz.pdb	6bdz_HL_A_YL92S.pdb	0.5536882877349854	0.04571999981999397
6bdz.pdb	6bdz_HL_A_YL92T.pdb	-0.6950746774673462	-0.19386999309062958
6bdz.pdb	6bdz_HL_A_YL92W.pdb	-7.63661527633667	-5.7782301902771
6bdz.pdb	6bdz_HL_A_YL92V.pdb	0.37631723284721375	-0.5248399972915649
6bdz.pdb	6bdz_HL_A_RL93A.pdb	-0.41830411553382874	-0.10153000056743622
6bdz.pdb	6bdz_HL_A_RL93N.pdb	-1.005306363105774	-0.030260000377893448
6bdz.pdb	6bdz_HL_A_RL93D.pdb	0.0014933645725250244	-0.09791000187397003
6bdz.pdb	6bdz_HL_A_RL93C.pdb	-0.5915086269378662	-0.051500000059604645
6bdz.pdb	6bdz_HL_A_RL93Q.pdb	-0.7405025959014893	-0.17317000031471252
6bdz.pdb	6bdz_HL_A_RL93E.pdb	-0.15000009536743164	0.6589999794960022
6bdz.pdb	6bdz_HL_A_RL93G.pdb	0.00548967719078064	0.8174499869346619
6bdz.pdb	6bdz_HL_A_RL93H.pdb	-0.4040854573249817	-0.365090012550354
6bdz.pdb	6bdz_HL_A_RL93I.pdb	-0.9794583320617676	-0.13662000000476837
6bdz.pdb	6bdz_HL_A_RL93L.pdb	-0.6472183465957642	-0.15404999256134033
6bdz.pdb	6bdz_HL_A_RL93K.pdb	-0.6670182943344116	-0.025520000606775284
6bdz.pdb	6bdz_HL_A_RL93M.pdb	-0.10242500901222229	0.4371599853038788
6bdz.pdb	6bdz_HL_A_RL93F.pdb	0.40230873227119446	0.07002999633550644
6bdz.pdb	6bdz_HL_A_RL93P.pdb	0.0028869807720184326	0.039719998836517334
6bdz.pdb	6bdz_HL_A_RL93S.pdb	-0.516268253326416	-0.11569000035524368
6bdz.pdb	6bdz_HL_A_RL93T.pdb	-0.0033209621906280518	1.5718200206756592
6bdz.pdb	6bdz_HL_A_RL93W.pdb	0.7170295715332031	0.7560399770736694
6bdz.pdb	6bdz_HL_A_RL93Y.pdb	-0.6716482639312744	0.9283999800682068
6bdz.pdb	6bdz_HL_A_RL93V.pdb	-0.6923999786376953	-0.10288000106811523
6bdz.pdb	6bdz_HL_A_SL95A.pdb	0.20872804522514343	0.10124000161886215
6bdz.pdb	6bdz_HL_A_SL95R.pdb	-0.07700207829475403	-0.8174800276756287
6bdz.pdb	6bdz_HL_A_SL95N.pdb	-0.20438137650489807	0.7516099810600281
6bdz.pdb	6bdz_HL_A_SL95D.pdb	-0.24721601605415344	1.7873200178146362
6bdz.pdb	6bdz_HL_A_SL95C.pdb	-0.1414831429719925	-0.1553799957036972
6bdz.pdb	6bdz_HL_A_SL95Q.pdb	-0.14039014279842377	0.10108000040054321
6bdz.pdb	6bdz_HL_A_SL95E.pdb	-0.3892887234687805	0.3908799886703491
6bdz.pdb	6bdz_HL_A_SL95G.pdb	0.014878898859024048	-0.2600100040435791
6bdz.pdb	6bdz_HL_A_SL95H.pdb	-0.982265830039978	-0.2954300045967102
6bdz.pdb	6bdz_HL_A_SL95I.pdb	0.13186725974082947	0.560479998588562
6bdz.pdb	6bdz_HL_A_SL95L.pdb	0.6547362804412842	0.7823500037193298
6bdz.pdb	6bdz_HL_A_SL95K.pdb	0.33011946082115173	-0.28505998849868774
6bdz.pdb	6bdz_HL_A_SL95M.pdb	0.059369951486587524	1.1004899740219116
6bdz.pdb	6bdz_HL_A_SL95F.pdb	-1.2036210298538208	-0.6134399771690369
6bdz.pdb	6bdz_HL_A_SL95P.pdb	-2.7603511810302734	-1.483590006828308
6bdz.pdb	6bdz_HL_A_SL95T.pdb	-0.46077755093574524	0.07487999647855759
6bdz.pdb	6bdz_HL_A_SL95W.pdb	-0.07168027758598328	0.3363499939441681
6bdz.pdb	6bdz_HL_A_SL95Y.pdb	-0.33955106139183044	0.4965899884700775
6bdz.pdb	6bdz_HL_A_SL95V.pdb	0.27589520812034607	0.6814500093460083
6bdz.pdb	6bdz_HL_A_TH30A.pdb	-0.3191603124141693	0.03240999951958656
6bdz.pdb	6bdz_HL_A_TH30R.pdb	0.4448118507862091	1.9440200328826904
6bdz.pdb	6bdz_HL_A_TH30N.pdb	-0.5584273338317871	-0.0052200001664459705
6bdz.pdb	6bdz_HL_A_TH30D.pdb	-0.661544919013977	-0.20490999519824982
6bdz.pdb	6bdz_HL_A_TH30C.pdb	-0.364908903837204	0.015610000118613243
6bdz.pdb	6bdz_HL_A_TH30Q.pdb	-0.422462522983551	0.008849999867379665
6bdz.pdb	6bdz_HL_A_TH30E.pdb	-0.5512869954109192	-0.21020999550819397
6bdz.pdb	6bdz_HL_A_TH30G.pdb	-0.33206406235694885	0.01809000037610531
6bdz.pdb	6bdz_HL_A_TH30H.pdb	-0.429416298866272	-0.04267000034451485
6bdz.pdb	6bdz_HL_A_TH30I.pdb	-0.1772460639476776	-0.09138999879360199
6bdz.pdb	6bdz_HL_A_TH30L.pdb	-0.20293737947940826	0.0038399999029934406
6bdz.pdb	6bdz_HL_A_TH30K.pdb	-0.362788587808609	0.09051000326871872
6bdz.pdb	6bdz_HL_A_TH30M.pdb	-0.2600978910923004	0.031109999865293503
6bdz.pdb	6bdz_HL_A_TH30F.pdb	-0.3459371030330658	-0.02896999940276146
6bdz.pdb	6bdz_HL_A_TH30P.pdb	-0.35273170471191406	0.03203999996185303
6bdz.pdb	6bdz_HL_A_TH30S.pdb	-0.32595691084861755	0.024289999157190323
6bdz.pdb	6bdz_HL_A_TH30W.pdb	-0.555340051651001	-0.04864000156521797
6bdz.pdb	6bdz_HL_A_TH30Y.pdb	-0.4643475413322449	0.008179999887943268
6bdz.pdb	6bdz_HL_A_TH30V.pdb	-0.156451016664505	-0.2279299944639206
6bdz.pdb	6bdz_HL_A_GH31A.pdb	-0.23627401888370514	0.2671099901199341
6bdz.pdb	6bdz_HL_A_GH31R.pdb	0.30425748229026794	1.7722200155258179
6bdz.pdb	6bdz_HL_A_GH31N.pdb	-0.4191812574863434	0.5064100027084351
6bdz.pdb	6bdz_HL_A_GH31D.pdb	-1.1033459901809692	-0.9445800185203552
6bdz.pdb	6bdz_HL_A_GH31C.pdb	-0.5254420042037964	-0.04698000103235245
6bdz.pdb	6bdz_HL_A_GH31Q.pdb	0.2008751928806305	1.0595999956130981
6bdz.pdb	6bdz_HL_A_GH31E.pdb	0.45330849289894104	0.5495499968528748
6bdz.pdb	6bdz_HL_A_GH31H.pdb	-0.15161582827568054	-0.11412999778985977
6bdz.pdb	6bdz_HL_A_GH31I.pdb	-0.13236814737319946	0.12500999867916107
6bdz.pdb	6bdz_HL_A_GH31L.pdb	0.2416166365146637	0.6837800145149231
6bdz.pdb	6bdz_HL_A_GH31K.pdb	0.17210829257965088	1.2697700262069702
6bdz.pdb	6bdz_HL_A_GH31M.pdb	-0.05748635530471802	0.7110199928283691
6bdz.pdb	6bdz_HL_A_GH31F.pdb	0.6449613571166992	1.0404499769210815
6bdz.pdb	6bdz_HL_A_GH31P.pdb	-0.15540190041065216	0.06177999824285507
6bdz.pdb	6bdz_HL_A_GH31S.pdb	0.033332258462905884	0.7835800051689148
6bdz.pdb	6bdz_HL_A_GH31T.pdb	-0.38462355732917786	0.41060999035835266
6bdz.pdb	6bdz_HL_A_GH31W.pdb	-0.12220373749732971	-0.0052999998442828655
6bdz.pdb	6bdz_HL_A_GH31Y.pdb	0.4235146939754486	0.9798300266265869
6bdz.pdb	6bdz_HL_A_GH31V.pdb	-0.09558793902397156	0.2632800042629242
6bdz.pdb	6bdz_HL_A_WH52A.pdb	-0.6664961576461792	-2.627079963684082
6bdz.pdb	6bdz_HL_A_WH52R.pdb	-0.009377747774124146	-1.7433700561523438
6bdz.pdb	6bdz_HL_A_WH52N.pdb	-1.2330849170684814	-2.7672500610351562
6bdz.pdb	6bdz_HL_A_WH52D.pdb	-0.019573956727981567	-1.3539999723434448
6bdz.pdb	6bdz_HL_A_WH52C.pdb	-0.6802687644958496	-2.3141300678253174
6bdz.pdb	6bdz_HL_A_WH52Q.pdb	-1.0706912279129028	-2.430150032043457
6bdz.pdb	6bdz_HL_A_WH52E.pdb	-0.045850664377212524	-0.9237899780273438
6bdz.pdb	6bdz_HL_A_WH52G.pdb	0.26512643694877625	-2.288520097732544
6bdz.pdb	6bdz_HL_A_WH52H.pdb	-0.7558600902557373	-1.6519900560379028
6bdz.pdb	6bdz_HL_A_WH52I.pdb	0.46520957350730896	-1.2442899942398071
6bdz.pdb	6bdz_HL_A_WH52L.pdb	0.6698617935180664	0.4509100019931793
6bdz.pdb	6bdz_HL_A_WH52K.pdb	0.7384487390518188	-0.7681099772453308
6bdz.pdb	6bdz_HL_A_WH52M.pdb	1.013326644897461	-0.1810699999332428
6bdz.pdb	6bdz_HL_A_WH52F.pdb	2.2853996753692627	0.30417001247406006
6bdz.pdb	6bdz_HL_A_WH52P.pdb	-0.034179121255874634	-1.1357899904251099
6bdz.pdb	6bdz_HL_A_WH52S.pdb	0.31865736842155457	-2.1917600631713867
6bdz.pdb	6bdz_HL_A_WH52T.pdb	0.31256982684135437	-1.467829942703247
6bdz.pdb	6bdz_HL_A_WH52Y.pdb	1.7352689504623413	-0.2815699875354767
6bdz.pdb	6bdz_HL_A_WH52V.pdb	0.01262328028678894	-0.48330000042915344
6bdz.pdb	6bdz_HL_A_DH54A.pdb	0.39889809489250183	2.3058199882507324
6bdz.pdb	6bdz_HL_A_DH54R.pdb	1.31182062625885	3.5871200561523438
6bdz.pdb	6bdz_HL_A_DH54N.pdb	1.5866323709487915	3.33951997756958
6bdz.pdb	6bdz_HL_A_DH54C.pdb	1.1395137310028076	2.776520013809204
6bdz.pdb	6bdz_HL_A_DH54Q.pdb	1.1450096368789673	2.83132004737854
6bdz.pdb	6bdz_HL_A_DH54E.pdb	1.824378252029419	1.752619981765747
6bdz.pdb	6bdz_HL_A_DH54G.pdb	0.25962600111961365	3.540519952774048
6bdz.pdb	6bdz_HL_A_DH54H.pdb	0.9189655780792236	3.1263198852539062
6bdz.pdb	6bdz_HL_A_DH54I.pdb	1.9163665771484375	2.144320011138916
6bdz.pdb	6bdz_HL_A_DH54L.pdb	1.3197181224822998	2.906719923019409
6bdz.pdb	6bdz_HL_A_DH54K.pdb	1.552405595779419	3.520519971847534
6bdz.pdb	6bdz_HL_A_DH54M.pdb	1.592331051826477	3.4455199241638184
6bdz.pdb	6bdz_HL_A_DH54F.pdb	0.7850412130355835	2.431920051574707
6bdz.pdb	6bdz_HL_A_DH54P.pdb	1.1243149042129517	2.3125200271606445
6bdz.pdb	6bdz_HL_A_DH54S.pdb	0.6181173324584961	2.142319917678833
6bdz.pdb	6bdz_HL_A_DH54T.pdb	1.4294893741607666	3.1484200954437256
6bdz.pdb	6bdz_HL_A_DH54W.pdb	2.0982141494750977	2.8882200717926025
6bdz.pdb	6bdz_HL_A_DH54Y.pdb	0.8591105937957764	2.744420051574707
6bdz.pdb	6bdz_HL_A_DH54V.pdb	1.251425862312317	2.8065199851989746
6bdz.pdb	6bdz_HL_A_TH56A.pdb	0.8301680088043213	1.7778199911117554
6bdz.pdb	6bdz_HL_A_TH56R.pdb	1.8308420181274414	1.5070199966430664
6bdz.pdb	6bdz_HL_A_TH56N.pdb	1.1729577779769897	0.2170500010251999
6bdz.pdb	6bdz_HL_A_TH56D.pdb	0.5436654090881348	1.2102099657058716
6bdz.pdb	6bdz_HL_A_TH56C.pdb	1.04608154296875	1.1700400114059448
6bdz.pdb	6bdz_HL_A_TH56Q.pdb	1.3564000129699707	0.4916299879550934
6bdz.pdb	6bdz_HL_A_TH56E.pdb	0.9706246852874756	-0.269540011882782
6bdz.pdb	6bdz_HL_A_TH56G.pdb	0.8174022436141968	0.7095299959182739
6bdz.pdb	6bdz_HL_A_TH56H.pdb	1.2342995405197144	1.2810200452804565
6bdz.pdb	6bdz_HL_A_TH56I.pdb	1.3789498805999756	0.5566400289535522
6bdz.pdb	6bdz_HL_A_TH56L.pdb	1.7881865501403809	2.5571200847625732
6bdz.pdb	6bdz_HL_A_TH56K.pdb	0.8932558298110962	0.8966299891471863
6bdz.pdb	6bdz_HL_A_TH56M.pdb	1.8247029781341553	2.4089200496673584
6bdz.pdb	6bdz_HL_A_TH56F.pdb	0.6453226804733276	1.7594200372695923
6bdz.pdb	6bdz_HL_A_TH56P.pdb	0.8879756927490234	-0.28532999753952026
6bdz.pdb	6bdz_HL_A_TH56S.pdb	1.5558334589004517	0.9672499895095825
6bdz.pdb	6bdz_HL_A_TH56W.pdb	0.8330612182617188	0.031029999256134033
6bdz.pdb	6bdz_HL_A_TH56Y.pdb	0.6370480060577393	1.457419991493225
6bdz.pdb	6bdz_HL_A_TH56V.pdb	1.48716139793396	2.330820083618164
6bdz.pdb	6bdz_HL_A_DH58A.pdb	-0.1856490671634674	-0.6137700080871582
6bdz.pdb	6bdz_HL_A_DH58R.pdb	-0.05739662051200867	-1.0479600429534912
6bdz.pdb	6bdz_HL_A_DH58N.pdb	-0.07620352506637573	0.07761000096797943
6bdz.pdb	6bdz_HL_A_DH58C.pdb	-0.13749846816062927	-0.613569974899292
6bdz.pdb	6bdz_HL_A_DH58Q.pdb	-0.2784126400947571	1.268239974975586
6bdz.pdb	6bdz_HL_A_DH58E.pdb	0.015239879488945007	0.5449100136756897
6bdz.pdb	6bdz_HL_A_DH58G.pdb	0.022976726293563843	-0.29815998673439026
6bdz.pdb	6bdz_HL_A_DH58H.pdb	0.6575771570205688	0.16007000207901
6bdz.pdb	6bdz_HL_A_DH58I.pdb	0.6035619974136353	-0.0002300000051036477
6bdz.pdb	6bdz_HL_A_DH58L.pdb	0.7981492280960083	-0.11856000125408173
6bdz.pdb	6bdz_HL_A_DH58K.pdb	0.1485799252986908	-0.9710900187492371
6bdz.pdb	6bdz_HL_A_DH58M.pdb	0.12516498565673828	-0.030799999833106995
6bdz.pdb	6bdz_HL_A_DH58F.pdb	1.0437304973602295	-0.19050000607967377
6bdz.pdb	6bdz_HL_A_DH58P.pdb	-0.3448723554611206	-0.4223099946975708
6bdz.pdb	6bdz_HL_A_DH58S.pdb	-0.26166585087776184	-0.2856599986553192
6bdz.pdb	6bdz_HL_A_DH58T.pdb	-0.5428922176361084	-0.4447700083255768
6bdz.pdb	6bdz_HL_A_DH58W.pdb	0.9423954486846924	-0.9138799905776978
6bdz.pdb	6bdz_HL_A_DH58Y.pdb	-8.17180347442627	-3.9395101070404053
6bdz.pdb	6bdz_HL_A_DH58V.pdb	-0.0211184024810791	0.05370999872684479
6bdz.pdb	6bdz_HL_A_DH98A.pdb	-0.9531593322753906	-1.4273799657821655
6bdz.pdb	6bdz_HL_A_DH98R.pdb	-5.151703357696533	-9.786669731140137
6bdz.pdb	6bdz_HL_A_DH98N.pdb	-0.8086414337158203	-1.4096299409866333
6bdz.pdb	6bdz_HL_A_DH98C.pdb	-1.6053452491760254	-1.690559983253479
6bdz.pdb	6bdz_HL_A_DH98Q.pdb	-1.6988131999969482	-1.4127899408340454
6bdz.pdb	6bdz_HL_A_DH98E.pdb	-0.4242320656776428	-0.7309399843215942
6bdz.pdb	6bdz_HL_A_DH98G.pdb	-1.0534249544143677	-1.7577099800109863
6bdz.pdb	6bdz_HL_A_DH98H.pdb	-1.5098445415496826	-1.02593994140625
6bdz.pdb	6bdz_HL_A_DH98I.pdb	-1.0017374753952026	-0.7371199727058411
6bdz.pdb	6bdz_HL_A_DH98L.pdb	-0.5899356603622437	-1.6387100219726562
6bdz.pdb	6bdz_HL_A_DH98K.pdb	-1.780189037322998	-1.666949987411499
6bdz.pdb	6bdz_HL_A_DH98M.pdb	-1.054961085319519	-1.935439944267273
6bdz.pdb	6bdz_HL_A_DH98F.pdb	-1.3870000839233398	-1.9262100458145142
6bdz.pdb	6bdz_HL_A_DH98P.pdb	-1.8168399333953857	-2.4884300231933594
6bdz.pdb	6bdz_HL_A_DH98S.pdb	-1.2633781433105469	-1.247630000114441
6bdz.pdb	6bdz_HL_A_DH98T.pdb	-1.265925645828247	-0.707539975643158
6bdz.pdb	6bdz_HL_A_DH98W.pdb	-2.1240272521972656	-1.9632099866867065
6bdz.pdb	6bdz_HL_A_DH98Y.pdb	-10.912544250488281	-9.30360221862793
6bdz.pdb	6bdz_HL_A_DH98V.pdb	-1.7144713401794434	-1.5971599817276
6bdz.pdb	6bdz_HL_A_GH99A.pdb	-0.09108668565750122	0.014460000209510326
6bdz.pdb	6bdz_HL_A_GH99R.pdb	-0.5643177032470703	-1.0816400051116943
6bdz.pdb	6bdz_HL_A_GH99N.pdb	-0.5008503198623657	-1.6413500308990479
6bdz.pdb	6bdz_HL_A_GH99D.pdb	0.2913620173931122	-1.1742500066757202
6bdz.pdb	6bdz_HL_A_GH99C.pdb	-0.5609606504440308	0.5458800196647644
6bdz.pdb	6bdz_HL_A_GH99Q.pdb	-0.6889668703079224	-0.4445199966430664
6bdz.pdb	6bdz_HL_A_GH99E.pdb	-0.5360943078994751	-1.4757800102233887
6bdz.pdb	6bdz_HL_A_GH99H.pdb	-0.7484852075576782	-0.06162000074982643
6bdz.pdb	6bdz_HL_A_GH99I.pdb	-0.5267834663391113	-0.6431699991226196
6bdz.pdb	6bdz_HL_A_GH99L.pdb	-0.7216286659240723	-1.5975799560546875
6bdz.pdb	6bdz_HL_A_GH99K.pdb	-1.4248759746551514	-1.2300200462341309
6bdz.pdb	6bdz_HL_A_GH99M.pdb	-0.7191529273986816	-2.718600034713745
6bdz.pdb	6bdz_HL_A_GH99F.pdb	-0.7627350091934204	-0.7604600191116333
6bdz.pdb	6bdz_HL_A_GH99P.pdb	-0.31441590189933777	-0.18574999272823334
6bdz.pdb	6bdz_HL_A_GH99S.pdb	-0.5376309156417847	0.29600000381469727
6bdz.pdb	6bdz_HL_A_GH99T.pdb	-0.6106725931167603	-1.4999300241470337
6bdz.pdb	6bdz_HL_A_GH99W.pdb	-0.9038393497467041	-0.35899999737739563
6bdz.pdb	6bdz_HL_A_GH99Y.pdb	-0.8469905853271484	-1.4453400373458862
6bdz.pdb	6bdz_HL_A_GH99V.pdb	-0.23730817437171936	-0.32433998584747314
6bdz.pdb	6bdz_HL_A_DH100A.pdb	-0.2801192104816437	-0.24461999535560608
6bdz.pdb	6bdz_HL_A_DH100R.pdb	0.7019124031066895	0.6214200258255005
6bdz.pdb	6bdz_HL_A_DH100N.pdb	-0.46730268001556396	0.03305000066757202
6bdz.pdb	6bdz_HL_A_DH100C.pdb	-0.12497404217720032	0.17308999598026276
6bdz.pdb	6bdz_HL_A_DH100Q.pdb	-0.6741950511932373	0.6305099725723267
6bdz.pdb	6bdz_HL_A_DH100E.pdb	-0.692472517490387	0.6385200023651123
6bdz.pdb	6bdz_HL_A_DH100G.pdb	-0.3487178385257721	0.019460000097751617
6bdz.pdb	6bdz_HL_A_DH100H.pdb	-0.29200372099876404	0.9534000158309937
6bdz.pdb	6bdz_HL_A_DH100I.pdb	0.49762365221977234	1.0752400159835815
6bdz.pdb	6bdz_HL_A_DH100L.pdb	0.4675869643688202	0.5943700075149536
6bdz.pdb	6bdz_HL_A_DH100K.pdb	0.20049941539764404	0.29659000039100647
6bdz.pdb	6bdz_HL_A_DH100M.pdb	-0.14801329374313354	1.6985199451446533
6bdz.pdb	6bdz_HL_A_DH100F.pdb	-1.8560172319412231	0.8246999979019165
6bdz.pdb	6bdz_HL_A_DH100P.pdb	-0.0601961612701416	0.44510000944137573
6bdz.pdb	6bdz_HL_A_DH100S.pdb	-0.39719319343566895	0.6583300232887268
6bdz.pdb	6bdz_HL_A_DH100T.pdb	-0.5265390872955322	-0.26256999373435974
6bdz.pdb	6bdz_HL_A_DH100W.pdb	0.6583453416824341	0.17693999409675598
6bdz.pdb	6bdz_HL_A_DH100Y.pdb	-1.8369779586791992	0.5092499852180481
6bdz.pdb	6bdz_HL_A_DH100V.pdb	-0.9791297912597656	-0.4578799903392792
6bdz.pdb	6bdz_HL_A_YH101A.pdb	-1.4391762018203735	-1.5853899717330933
6bdz.pdb	6bdz_HL_A_YH101R.pdb	-1.0063215494155884	-1.0290499925613403
6bdz.pdb	6bdz_HL_A_YH101N.pdb	-1.7585219144821167	-1.355180025100708
6bdz.pdb	6bdz_HL_A_YH101D.pdb	-1.2990912199020386	-0.39528998732566833
6bdz.pdb	6bdz_HL_A_YH101C.pdb	-1.5516026020050049	-1.254930019378662
6bdz.pdb	6bdz_HL_A_YH101Q.pdb	-0.8994863033294678	-1.1789499521255493
6bdz.pdb	6bdz_HL_A_YH101E.pdb	-0.9105606079101562	-1.6232999563217163
6bdz.pdb	6bdz_HL_A_YH101G.pdb	-1.4708366394042969	-1.0181900262832642
6bdz.pdb	6bdz_HL_A_YH101H.pdb	-0.9361677169799805	-0.8720899820327759
6bdz.pdb	6bdz_HL_A_YH101I.pdb	-1.4644908905029297	-1.766800045967102
6bdz.pdb	6bdz_HL_A_YH101L.pdb	-1.0272233486175537	-0.6322500109672546
6bdz.pdb	6bdz_HL_A_YH101K.pdb	-1.4274572134017944	-0.8316500186920166
6bdz.pdb	6bdz_HL_A_YH101M.pdb	-0.691393256187439	-0.672249972820282
6bdz.pdb	6bdz_HL_A_YH101F.pdb	0.20510616898536682	0.38120999932289124
6bdz.pdb	6bdz_HL_A_YH101P.pdb	-3.636530637741089	-3.2198100090026855
6bdz.pdb	6bdz_HL_A_YH101S.pdb	-1.6189124584197998	-1.553570032119751
6bdz.pdb	6bdz_HL_A_YH101T.pdb	-1.7550406455993652	-1.1754900217056274
6bdz.pdb	6bdz_HL_A_YH101W.pdb	-0.3544357419013977	0.06094999983906746
6bdz.pdb	6bdz_HL_A_YH101V.pdb	-1.3960391283035278	-1.1756700277328491
6bdz.pdb	6bdz_HL_A_GH102A.pdb	-0.03661942481994629	-0.36910998821258545
6bdz.pdb	6bdz_HL_A_GH102R.pdb	0.13714364171028137	-1.7585500478744507
6bdz.pdb	6bdz_HL_A_GH102N.pdb	-0.527346134185791	-1.0650800466537476
6bdz.pdb	6bdz_HL_A_GH102D.pdb	-1.0342000722885132	0.7789899706840515
6bdz.pdb	6bdz_HL_A_GH102C.pdb	0.298174113035202	2.236920118331909
6bdz.pdb	6bdz_HL_A_GH102Q.pdb	-0.8739986419677734	-2.370260000228882
6bdz.pdb	6bdz_HL_A_GH102E.pdb	-2.7972300052642822	-0.3331100046634674
6bdz.pdb	6bdz_HL_A_GH102H.pdb	-0.5409353971481323	-0.8894100189208984
6bdz.pdb	6bdz_HL_A_GH102I.pdb	0.1513693630695343	-0.10789000242948532
6bdz.pdb	6bdz_HL_A_GH102L.pdb	-1.3095468282699585	-1.1841599941253662
6bdz.pdb	6bdz_HL_A_GH102K.pdb	0.09359076619148254	-3.3910999298095703
6bdz.pdb	6bdz_HL_A_GH102M.pdb	-0.4225369989871979	-0.3260599970817566
6bdz.pdb	6bdz_HL_A_GH102F.pdb	-9.46175765991211	-8.31921100616455
6bdz.pdb	6bdz_HL_A_GH102P.pdb	-0.09094539284706116	0.5820500254631042
6bdz.pdb	6bdz_HL_A_GH102S.pdb	0.38302257657051086	-0.4849100112915039
6bdz.pdb	6bdz_HL_A_GH102T.pdb	0.31055089831352234	-0.27031001448631287
6bdz.pdb	6bdz_HL_A_GH102W.pdb	-5.259014129638672	-5.772210121154785
6bdz.pdb	6bdz_HL_A_GH102Y.pdb	-6.34609842300415	-6.2382001876831055
6bdz.pdb	6bdz_HL_A_GH102V.pdb	0.48569121956825256	-0.07875999808311462
6bdz.pdb	6bdz_HL_A_EA251A.pdb	-0.7475764751434326	-0.38550999760627747
6bdz.pdb	6bdz_HL_A_EA251R.pdb	-0.7049813866615295	-1.0845999717712402
6bdz.pdb	6bdz_HL_A_EA251N.pdb	-0.6166874170303345	-0.809469997882843
6bdz.pdb	6bdz_HL_A_EA251D.pdb	-0.8667833805084229	-0.2561500072479248
6bdz.pdb	6bdz_HL_A_EA251C.pdb	-0.8351569175720215	-0.8563299775123596
6bdz.pdb	6bdz_HL_A_EA251Q.pdb	-0.7752925157546997	-0.6386600136756897
6bdz.pdb	6bdz_HL_A_EA251G.pdb	-0.7275500297546387	-0.8287699818611145
6bdz.pdb	6bdz_HL_A_EA251H.pdb	-0.6831970810890198	-1.154270052909851
6bdz.pdb	6bdz_HL_A_EA251I.pdb	-0.6038072109222412	-0.5093899965286255
6bdz.pdb	6bdz_HL_A_EA251L.pdb	-0.6044702529907227	-0.9132599830627441
6bdz.pdb	6bdz_HL_A_EA251K.pdb	-0.8304116725921631	-1.1324100494384766
6bdz.pdb	6bdz_HL_A_EA251M.pdb	-0.5880017280578613	-0.5783299803733826
6bdz.pdb	6bdz_HL_A_EA251F.pdb	-0.6591561436653137	-0.5313000082969666
6bdz.pdb	6bdz_HL_A_EA251P.pdb	-0.8710793256759644	-0.695110023021698
6bdz.pdb	6bdz_HL_A_EA251S.pdb	-0.7376116514205933	-0.8919500112533569
6bdz.pdb	6bdz_HL_A_EA251T.pdb	-0.6183791756629944	-0.8518999814987183
6bdz.pdb	6bdz_HL_A_EA251W.pdb	-0.49690356850624084	-0.5294299721717834
6bdz.pdb	6bdz_HL_A_EA251Y.pdb	-0.7205435037612915	-0.5410100221633911
6bdz.pdb	6bdz_HL_A_EA251V.pdb	-0.6009926199913025	-0.8772000074386597
6bdz.pdb	6bdz_HL_A_EA263A.pdb	-0.19515839219093323	1.5779199600219727
6bdz.pdb	6bdz_HL_A_EA263R.pdb	0.0938626229763031	2.320919990539551
6bdz.pdb	6bdz_HL_A_EA263N.pdb	-0.13707281649112701	1.720020055770874
6bdz.pdb	6bdz_HL_A_EA263D.pdb	-0.4127328395843506	1.3863199949264526
6bdz.pdb	6bdz_HL_A_EA263C.pdb	-0.10966148227453232	1.4931199550628662
6bdz.pdb	6bdz_HL_A_EA263Q.pdb	0.17460936307907104	2.066920042037964
6bdz.pdb	6bdz_HL_A_EA263G.pdb	-0.1679621934890747	1.0424100160598755
6bdz.pdb	6bdz_HL_A_EA263H.pdb	0.4685259759426117	3.40802001953125
6bdz.pdb	6bdz_HL_A_EA263I.pdb	-0.2285868227481842	1.7274199724197388
6bdz.pdb	6bdz_HL_A_EA263L.pdb	-0.12662434577941895	2.445620059967041
6bdz.pdb	6bdz_HL_A_EA263K.pdb	-0.2483695149421692	2.165519952774048
6bdz.pdb	6bdz_HL_A_EA263M.pdb	0.18505963683128357	2.4188199043273926
6bdz.pdb	6bdz_HL_A_EA263F.pdb	0.3497861921787262	2.9611198902130127
6bdz.pdb	6bdz_HL_A_EA263P.pdb	-0.4421880841255188	-0.18910999596118927
6bdz.pdb	6bdz_HL_A_EA263S.pdb	-0.3189659118652344	1.0143100023269653
6bdz.pdb	6bdz_HL_A_EA263T.pdb	-0.27048900723457336	1.8696199655532837
6bdz.pdb	6bdz_HL_A_EA263W.pdb	-0.2534730136394501	2.442620038986206
6bdz.pdb	6bdz_HL_A_EA263Y.pdb	0.21439382433891296	3.1016199588775635
6bdz.pdb	6bdz_HL_A_EA263V.pdb	-0.07554394006729126	1.034600019454956
6bdz.pdb	6bdz_HL_A_FA266A.pdb	-1.071715235710144	-0.14329999685287476
6bdz.pdb	6bdz_HL_A_FA266R.pdb	-2.179788112640381	1.2834199666976929
6bdz.pdb	6bdz_HL_A_FA266N.pdb	-0.9038734436035156	-2.8694798946380615
6bdz.pdb	6bdz_HL_A_FA266D.pdb	-1.0357362031936646	-0.1285800039768219
6bdz.pdb	6bdz_HL_A_FA266C.pdb	-1.3472695350646973	-0.2184700071811676
6bdz.pdb	6bdz_HL_A_FA266Q.pdb	-0.4901764690876007	-0.9427300095558167
6bdz.pdb	6bdz_HL_A_FA266E.pdb	-1.3720619678497314	-0.047109998762607574
6bdz.pdb	6bdz_HL_A_FA266G.pdb	-0.8943263292312622	-1.704010009765625
6bdz.pdb	6bdz_HL_A_FA266H.pdb	-1.1341408491134644	-0.0709799975156784
6bdz.pdb	6bdz_HL_A_FA266I.pdb	-1.409739375114441	-1.6237200498580933
6bdz.pdb	6bdz_HL_A_FA266L.pdb	-1.1514419317245483	0.8497999906539917
6bdz.pdb	6bdz_HL_A_FA266K.pdb	-1.6136817932128906	-0.10130999982357025
6bdz.pdb	6bdz_HL_A_FA266M.pdb	-0.5628501176834106	-0.26677998900413513
6bdz.pdb	6bdz_HL_A_FA266P.pdb	-1.335979700088501	0.0529399998486042
6bdz.pdb	6bdz_HL_A_FA266S.pdb	-1.1628063917160034	0.15937000513076782
6bdz.pdb	6bdz_HL_A_FA266T.pdb	-1.272518515586853	-1.4701499938964844
6bdz.pdb	6bdz_HL_A_FA266W.pdb	-1.24738347530365	0.8393499851226807
6bdz.pdb	6bdz_HL_A_FA266Y.pdb	-0.999515175819397	-1.7031400203704834
6bdz.pdb	6bdz_HL_A_FA266V.pdb	-1.3362957239151	-1.6464999914169312
6bdz.pdb	6bdz_HL_A_NA269A.pdb	-0.08043423295021057	0.01671000011265278
6bdz.pdb	6bdz_HL_A_NA269R.pdb	-0.09926265478134155	0.003389999968931079
6bdz.pdb	6bdz_HL_A_NA269D.pdb	-0.14901408553123474	-0.0858599990606308
6bdz.pdb	6bdz_HL_A_NA269C.pdb	0.012875407934188843	-0.017500000074505806
6bdz.pdb	6bdz_HL_A_NA269Q.pdb	-0.13669459521770477	-0.0005600000149570405
6bdz.pdb	6bdz_HL_A_NA269E.pdb	-0.10520322620868683	-0.056210000067949295
6bdz.pdb	6bdz_HL_A_NA269G.pdb	-0.15324637293815613	0.006140000186860561
6bdz.pdb	6bdz_HL_A_NA269H.pdb	-0.017130941152572632	0.001820000004954636
6bdz.pdb	6bdz_HL_A_NA269I.pdb	0.007127523422241211	0.09035000205039978
6bdz.pdb	6bdz_HL_A_NA269L.pdb	-0.1169683188199997	0.04633999988436699
6bdz.pdb	6bdz_HL_A_NA269K.pdb	-0.10204660892486572	0.030579999089241028
6bdz.pdb	6bdz_HL_A_NA269M.pdb	0.0356997549533844	-0.0004900000058114529
6bdz.pdb	6bdz_HL_A_NA269F.pdb	-0.05711483955383301	-0.019269999116659164
6bdz.pdb	6bdz_HL_A_NA269P.pdb	-0.07399669289588928	-0.11744999885559082
6bdz.pdb	6bdz_HL_A_NA269S.pdb	-0.1259487420320511	-0.28575998544692993
6bdz.pdb	6bdz_HL_A_NA269T.pdb	-0.18584078550338745	-0.2917500138282776
6bdz.pdb	6bdz_HL_A_NA269W.pdb	-0.004884675145149231	-0.0430000014603138
6bdz.pdb	6bdz_HL_A_NA269Y.pdb	-0.11831298470497131	-0.012839999981224537
6bdz.pdb	6bdz_HL_A_NA269V.pdb	0.025694265961647034	-0.014310000464320183
6bdz.pdb	6bdz_HL_A_QA270A.pdb	-0.47848019003868103	-0.610729992389679
6bdz.pdb	6bdz_HL_A_QA270R.pdb	-1.0170848369598389	3.6776199340820312
6bdz.pdb	6bdz_HL_A_QA270N.pdb	-0.23868504166603088	-1.0953799486160278
6bdz.pdb	6bdz_HL_A_QA270D.pdb	-0.32960572838783264	-1.1076300144195557
6bdz.pdb	6bdz_HL_A_QA270C.pdb	-0.5015755295753479	-0.6428099870681763
6bdz.pdb	6bdz_HL_A_QA270E.pdb	0.17030537128448486	-0.8954399824142456
6bdz.pdb	6bdz_HL_A_QA270G.pdb	-0.39372721314430237	-0.6104199886322021
6bdz.pdb	6bdz_HL_A_QA270H.pdb	-0.36181265115737915	1.7089200019836426
6bdz.pdb	6bdz_HL_A_QA270I.pdb	-0.2533385753631592	2.0635199546813965
6bdz.pdb	6bdz_HL_A_QA270L.pdb	-0.2803225517272949	-0.26078999042510986
6bdz.pdb	6bdz_HL_A_QA270K.pdb	0.23518002033233643	1.5725200176239014
6bdz.pdb	6bdz_HL_A_QA270M.pdb	0.5885499715805054	0.22384999692440033
6bdz.pdb	6bdz_HL_A_QA270F.pdb	0.26766112446784973	3.018120050430298
6bdz.pdb	6bdz_HL_A_QA270P.pdb	-0.578376293182373	-0.9423699975013733
6bdz.pdb	6bdz_HL_A_QA270S.pdb	-0.6880121231079102	-0.6483399868011475
6bdz.pdb	6bdz_HL_A_QA270T.pdb	-0.5331502556800842	-0.511900007724762
6bdz.pdb	6bdz_HL_A_QA270W.pdb	-3.389037847518921	-1.0811400413513184
6bdz.pdb	6bdz_HL_A_QA270Y.pdb	-1.8912687301635742	0.9064099788665771
6bdz.pdb	6bdz_HL_A_QA270V.pdb	-0.3394280970096588	-0.6022899746894836
6bdz.pdb	6bdz_HL_A_PA271A.pdb	-0.8850200176239014	-0.041359998285770416
6bdz.pdb	6bdz_HL_A_PA271R.pdb	-0.8445861339569092	-0.6566600203514099
6bdz.pdb	6bdz_HL_A_PA271N.pdb	-1.3344917297363281	-1.243090033531189
6bdz.pdb	6bdz_HL_A_PA271D.pdb	-3.2128987312316895	-2.4241700172424316
6bdz.pdb	6bdz_HL_A_PA271C.pdb	-1.2533365488052368	-1.4652700424194336
6bdz.pdb	6bdz_HL_A_PA271Q.pdb	-3.2492430210113525	-2.062619924545288
6bdz.pdb	6bdz_HL_A_PA271E.pdb	-2.5276377201080322	-3.2086799144744873
6bdz.pdb	6bdz_HL_A_PA271G.pdb	-0.8242877721786499	-1.396440029144287
6bdz.pdb	6bdz_HL_A_PA271H.pdb	-2.6774818897247314	-3.971679925918579
6bdz.pdb	6bdz_HL_A_PA271I.pdb	-1.3498327732086182	-1.190600037574768
6bdz.pdb	6bdz_HL_A_PA271L.pdb	0.22177249193191528	-0.577239990234375
6bdz.pdb	6bdz_HL_A_PA271K.pdb	-0.939516544342041	-1.7898199558258057
6bdz.pdb	6bdz_HL_A_PA271M.pdb	-0.6738191843032837	-1.6103800535202026
6bdz.pdb	6bdz_HL_A_PA271F.pdb	-0.675721287727356	-1.924280047416687
6bdz.pdb	6bdz_HL_A_PA271S.pdb	-1.1828806400299072	-0.8537899851799011
6bdz.pdb	6bdz_HL_A_PA271T.pdb	-2.004739999771118	-1.0994700193405151
6bdz.pdb	6bdz_HL_A_PA271W.pdb	-9.74302864074707	-10.285840034484863
6bdz.pdb	6bdz_HL_A_PA271Y.pdb	-6.843864917755127	-5.533589839935303
6bdz.pdb	6bdz_HL_A_PA271V.pdb	-0.6750251054763794	-0.3404200077056885
6bdz.pdb	6bdz_HL_A_EA272A.pdb	0.06375595927238464	-0.22537000477313995
6bdz.pdb	6bdz_HL_A_EA272R.pdb	0.4898100197315216	0.4625700116157532
6bdz.pdb	6bdz_HL_A_EA272N.pdb	-0.03584124147891998	0.600380003452301
6bdz.pdb	6bdz_HL_A_EA272D.pdb	-0.19538283348083496	0.20468999445438385
6bdz.pdb	6bdz_HL_A_EA272C.pdb	0.10997724533081055	-0.2771799862384796
6bdz.pdb	6bdz_HL_A_EA272Q.pdb	0.4548895061016083	0.3050299882888794
6bdz.pdb	6bdz_HL_A_EA272G.pdb	0.04094579815864563	-0.801360011100769
6bdz.pdb	6bdz_HL_A_EA272H.pdb	0.14919358491897583	0.22600999474525452
6bdz.pdb	6bdz_HL_A_EA272I.pdb	0.6515258550643921	0.12578999996185303
6bdz.pdb	6bdz_HL_A_EA272L.pdb	0.6368082761764526	0.27922001481056213
6bdz.pdb	6bdz_HL_A_EA272K.pdb	0.3118315637111664	0.2637900114059448
6bdz.pdb	6bdz_HL_A_EA272M.pdb	0.9337661266326904	0.5615500211715698
6bdz.pdb	6bdz_HL_A_EA272F.pdb	0.9473550319671631	0.30744001269340515
6bdz.pdb	6bdz_HL_A_EA272P.pdb	0.10277488827705383	-0.7684100270271301
6bdz.pdb	6bdz_HL_A_EA272S.pdb	0.21862325072288513	-0.3233700096607208
6bdz.pdb	6bdz_HL_A_EA272T.pdb	-0.06498344242572784	-0.24206000566482544
6bdz.pdb	6bdz_HL_A_EA272W.pdb	0.6795444488525391	-0.2600100040435791
6bdz.pdb	6bdz_HL_A_EA272Y.pdb	0.884628415107727	0.10199999809265137
6bdz.pdb	6bdz_HL_A_EA272V.pdb	0.4879551827907562	0.032260000705718994
6bdz.pdb	6bdz_HL_A_GA273A.pdb	-14.773213386535645	-8.278060913085938
6bdz.pdb	6bdz_HL_A_GA273R.pdb	-36.90175247192383	-32.78348159790039
6bdz.pdb	6bdz_HL_A_GA273N.pdb	-35.37418746948242	-24.136980056762695
6bdz.pdb	6bdz_HL_A_GA273D.pdb	-32.13477325439453	-21.398679733276367
6bdz.pdb	6bdz_HL_A_GA273C.pdb	-22.159324645996094	-16.87997055053711
6bdz.pdb	6bdz_HL_A_GA273Q.pdb	-31.797080993652344	-25.62228012084961
6bdz.pdb	6bdz_HL_A_GA273E.pdb	-30.852087020874023	-29.12428092956543
6bdz.pdb	6bdz_HL_A_GA273H.pdb	-52.31978988647461	-50.68267822265625
6bdz.pdb	6bdz_HL_A_GA273I.pdb	-38.09846496582031	-34.39617919921875
6bdz.pdb	6bdz_HL_A_GA273L.pdb	-36.63776779174805	-26.8239803314209
6bdz.pdb	6bdz_HL_A_GA273K.pdb	-34.342071533203125	-29.732980728149414
6bdz.pdb	6bdz_HL_A_GA273M.pdb	-31.816370010375977	-24.93907928466797
6bdz.pdb	6bdz_HL_A_GA273F.pdb	-51.871585845947266	-58.0159797668457
6bdz.pdb	6bdz_HL_A_GA273P.pdb	-27.700939178466797	-19.714679718017578
6bdz.pdb	6bdz_HL_A_GA273S.pdb	-18.9810733795166	-13.144590377807617
6bdz.pdb	6bdz_HL_A_GA273T.pdb	-27.91530418395996	-24.869979858398438
6bdz.pdb	6bdz_HL_A_GA273W.pdb	-51.03097152709961	-46.44068145751953
6bdz.pdb	6bdz_HL_A_GA273Y.pdb	-53.26313400268555	-61.35197830200195
6bdz.pdb	6bdz_HL_A_GA273V.pdb	-34.03557205200195	-26.522680282592773
6bdz.pdb	6bdz_HL_A_RA274A.pdb	-0.7230697870254517	-2.0254900455474854
6bdz.pdb	6bdz_HL_A_RA274N.pdb	-1.392701268196106	-1.8934400081634521
6bdz.pdb	6bdz_HL_A_RA274D.pdb	-0.9070218801498413	-2.686160087585449
6bdz.pdb	6bdz_HL_A_RA274C.pdb	-1.3072140216827393	-2.0707600116729736
6bdz.pdb	6bdz_HL_A_RA274Q.pdb	-0.7486139535903931	-1.284309983253479
6bdz.pdb	6bdz_HL_A_RA274E.pdb	-1.0525944232940674	-1.3123699426651
6bdz.pdb	6bdz_HL_A_RA274G.pdb	-0.8509994745254517	-2.4151499271392822
6bdz.pdb	6bdz_HL_A_RA274H.pdb	-0.7460161447525024	-1.3396199941635132
6bdz.pdb	6bdz_HL_A_RA274I.pdb	-1.348359227180481	-1.517109990119934
6bdz.pdb	6bdz_HL_A_RA274L.pdb	-0.7130429744720459	-0.882420003414154
6bdz.pdb	6bdz_HL_A_RA274K.pdb	-0.47941854596138	0.6482899785041809
6bdz.pdb	6bdz_HL_A_RA274M.pdb	-0.5290944576263428	-1.4103000164031982
6bdz.pdb	6bdz_HL_A_RA274F.pdb	-0.3518708050251007	0.04044000059366226
6bdz.pdb	6bdz_HL_A_RA274P.pdb	-1.0963236093521118	-0.8579000234603882
6bdz.pdb	6bdz_HL_A_RA274S.pdb	-1.1328158378601074	-2.2196600437164307
6bdz.pdb	6bdz_HL_A_RA274T.pdb	-1.210500955581665	-1.5899800062179565
6bdz.pdb	6bdz_HL_A_RA274W.pdb	-1.638577938079834	-1.727579951286316
6bdz.pdb	6bdz_HL_A_RA274Y.pdb	-1.966183066368103	-1.8345600366592407
6bdz.pdb	6bdz_HL_A_RA274V.pdb	-0.7979066371917725	-1.3421299457550049
6bdz.pdb	6bdz_HL_A_KA277A.pdb	-0.10456714034080505	-0.3663899898529053
6bdz.pdb	6bdz_HL_A_KA277R.pdb	0.1109987199306488	-0.22891999781131744
6bdz.pdb	6bdz_HL_A_KA277N.pdb	-0.25193163752555847	-0.152879998087883
6bdz.pdb	6bdz_HL_A_KA277D.pdb	0.6678458452224731	-0.5068699717521667
6bdz.pdb	6bdz_HL_A_KA277C.pdb	-0.2076379954814911	0.5062800049781799
6bdz.pdb	6bdz_HL_A_KA277Q.pdb	0.31661245226860046	-0.08478999882936478
6bdz.pdb	6bdz_HL_A_KA277E.pdb	0.41899988055229187	0.49643000960350037
6bdz.pdb	6bdz_HL_A_KA277G.pdb	-0.4225946366786957	-0.3264000117778778
6bdz.pdb	6bdz_HL_A_KA277H.pdb	-0.0658399760723114	-0.4292199909687042
6bdz.pdb	6bdz_HL_A_KA277I.pdb	0.034331679344177246	0.6855400204658508
6bdz.pdb	6bdz_HL_A_KA277L.pdb	0.985116720199585	0.6149399876594543
6bdz.pdb	6bdz_HL_A_KA277M.pdb	0.2746731638908386	0.7497699856758118
6bdz.pdb	6bdz_HL_A_KA277F.pdb	0.40280696749687195	0.7252399921417236
6bdz.pdb	6bdz_HL_A_KA277P.pdb	-0.46643221378326416	-0.17396999895572662
6bdz.pdb	6bdz_HL_A_KA277S.pdb	-0.16246715188026428	-0.3749699890613556
6bdz.pdb	6bdz_HL_A_KA277T.pdb	-0.27253207564353943	-0.03618000075221062
6bdz.pdb	6bdz_HL_A_KA277W.pdb	0.3125738799571991	0.7928100228309631
6bdz.pdb	6bdz_HL_A_KA277Y.pdb	0.6811460256576538	0.45684000849723816
6bdz.pdb	6bdz_HL_A_KA277V.pdb	-0.051676541566848755	0.5982900261878967
6bdz.pdb	6bdz_HL_A_KA279A.pdb	0.2202807366847992	-1.0896600484848022
6bdz.pdb	6bdz_HL_A_KA279R.pdb	0.3467807471752167	-0.3014099895954132
6bdz.pdb	6bdz_HL_A_KA279N.pdb	0.16089317202568054	-1.8458399772644043
6bdz.pdb	6bdz_HL_A_KA279D.pdb	0.7805933952331543	-0.4797399938106537
6bdz.pdb	6bdz_HL_A_KA279C.pdb	0.44605204463005066	-0.6794000267982483
6bdz.pdb	6bdz_HL_A_KA279Q.pdb	0.44988057017326355	-1.31413996219635
6bdz.pdb	6bdz_HL_A_KA279E.pdb	-0.12594005465507507	-2.3907999992370605
6bdz.pdb	6bdz_HL_A_KA279G.pdb	0.22279092669487	-1.7722100019454956
6bdz.pdb	6bdz_HL_A_KA279H.pdb	0.5757904052734375	-2.8828799724578857
6bdz.pdb	6bdz_HL_A_KA279I.pdb	0.5202184915542603	0.14755000174045563
6bdz.pdb	6bdz_HL_A_KA279L.pdb	0.5707026720046997	-0.38119998574256897
6bdz.pdb	6bdz_HL_A_KA279M.pdb	1.3301739692687988	-0.04489000141620636
6bdz.pdb	6bdz_HL_A_KA279F.pdb	-1.868706464767456	-1.3831499814987183
6bdz.pdb	6bdz_HL_A_KA279P.pdb	-0.10954025387763977	-1.2941099405288696
6bdz.pdb	6bdz_HL_A_KA279S.pdb	0.8153685331344604	-1.3665599822998047
6bdz.pdb	6bdz_HL_A_KA279T.pdb	0.23997792601585388	0.38117000460624695
6bdz.pdb	6bdz_HL_A_KA279W.pdb	-5.167806148529053	-4.019599914550781
6bdz.pdb	6bdz_HL_A_KA279Y.pdb	-7.132455348968506	-6.555300235748291
6bdz.pdb	6bdz_HL_A_KA279V.pdb	0.6149197816848755	-0.48934999108314514
6bdz.pdb	6bdz_HL_A_PA280A.pdb	-0.8330135345458984	-0.73294997215271
6bdz.pdb	6bdz_HL_A_PA280R.pdb	-3.319950580596924	-6.312379837036133
6bdz.pdb	6bdz_HL_A_PA280N.pdb	-0.8666781187057495	-1.870229959487915
6bdz.pdb	6bdz_HL_A_PA280D.pdb	-1.4883301258087158	-2.593559980392456
6bdz.pdb	6bdz_HL_A_PA280C.pdb	-0.7014933824539185	-0.6062600016593933
6bdz.pdb	6bdz_HL_A_PA280Q.pdb	-2.256300210952759	-1.2857799530029297
6bdz.pdb	6bdz_HL_A_PA280E.pdb	-2.227055549621582	-1.03656005859375
6bdz.pdb	6bdz_HL_A_PA280G.pdb	-1.0070648193359375	0.09989999979734421
6bdz.pdb	6bdz_HL_A_PA280H.pdb	-5.107686519622803	-5.519740104675293
6bdz.pdb	6bdz_HL_A_PA280I.pdb	-1.7957732677459717	-0.8479999899864197
6bdz.pdb	6bdz_HL_A_PA280L.pdb	-1.3981454372406006	-1.2925399541854858
6bdz.pdb	6bdz_HL_A_PA280K.pdb	-3.3817384243011475	-4.651040077209473
6bdz.pdb	6bdz_HL_A_PA280M.pdb	-2.460749387741089	-2.7090001106262207
6bdz.pdb	6bdz_HL_A_PA280F.pdb	-9.854373931884766	-6.296450138092041
6bdz.pdb	6bdz_HL_A_PA280S.pdb	-0.5577499866485596	-0.8371599912643433
6bdz.pdb	6bdz_HL_A_PA280T.pdb	-0.34159085154533386	-0.7019199728965759
6bdz.pdb	6bdz_HL_A_PA280W.pdb	-11.202141761779785	-9.204610824584961
6bdz.pdb	6bdz_HL_A_PA280Y.pdb	-34.3015251159668	-24.707979202270508
6bdz.pdb	6bdz_HL_A_PA280V.pdb	-1.3727856874465942	-1.302780032157898
6bdz.pdb	6bdz_HL_A_GA281A.pdb	-0.3458498418331146	-0.903219997882843
6bdz.pdb	6bdz_HL_A_GA281R.pdb	0.8148432970046997	0.470550000667572
6bdz.pdb	6bdz_HL_A_GA281N.pdb	0.024344295263290405	0.4535199999809265
6bdz.pdb	6bdz_HL_A_GA281D.pdb	-0.3054315447807312	-0.8265399932861328
6bdz.pdb	6bdz_HL_A_GA281C.pdb	-0.5891411304473877	-1.0415699481964111
6bdz.pdb	6bdz_HL_A_GA281Q.pdb	-0.3688531219959259	-0.4045099914073944
6bdz.pdb	6bdz_HL_A_GA281E.pdb	-0.34766194224357605	-0.19115999341011047
6bdz.pdb	6bdz_HL_A_GA281H.pdb	-0.2850530445575714	-0.10780999809503555
6bdz.pdb	6bdz_HL_A_GA281I.pdb	0.21356457471847534	-0.09255000203847885
6bdz.pdb	6bdz_HL_A_GA281L.pdb	0.16180279850959778	0.03135000169277191
6bdz.pdb	6bdz_HL_A_GA281K.pdb	-0.15317095816135406	-0.7188299894332886
6bdz.pdb	6bdz_HL_A_GA281M.pdb	0.19144859910011292	-0.003470000112429261
6bdz.pdb	6bdz_HL_A_GA281F.pdb	0.6133809089660645	0.498089998960495
6bdz.pdb	6bdz_HL_A_GA281P.pdb	-3.0794379711151123	-2.626650094985962
6bdz.pdb	6bdz_HL_A_GA281S.pdb	-0.47963273525238037	-1.0804599523544312
6bdz.pdb	6bdz_HL_A_GA281T.pdb	-1.5494840145111084	-1.6587599515914917
6bdz.pdb	6bdz_HL_A_GA281W.pdb	-0.26031777262687683	-0.2023800015449524
6bdz.pdb	6bdz_HL_A_GA281Y.pdb	0.4623815715312958	0.04498999938368797
6bdz.pdb	6bdz_HL_A_GA281V.pdb	-0.20490077137947083	-0.21111999452114105
4hc1.pdb	4hc1_MN_B_YM27A.pdb	-0.6949445009231567	-1.1037499904632568
4hc1.pdb	4hc1_MN_B_YM27R.pdb	-0.6508975028991699	-0.726610004901886
4hc1.pdb	4hc1_MN_B_YM27N.pdb	-0.7628368139266968	-1.4308099746704102
4hc1.pdb	4hc1_MN_B_YM27D.pdb	-1.0308414697647095	-1.264240026473999
4hc1.pdb	4hc1_MN_B_YM27C.pdb	-0.7476702928543091	-1.4523600339889526
4hc1.pdb	4hc1_MN_B_YM27Q.pdb	-1.3197541236877441	-1.5290000438690186
4hc1.pdb	4hc1_MN_B_YM27E.pdb	-0.6259247064590454	-1.4054700136184692
4hc1.pdb	4hc1_MN_B_YM27G.pdb	-0.5742498636245728	-1.406730055809021
4hc1.pdb	4hc1_MN_B_YM27H.pdb	-0.5392355918884277	-1.5640699863433838
4hc1.pdb	4hc1_MN_B_YM27I.pdb	-0.5831453800201416	-1.1518199443817139
4hc1.pdb	4hc1_MN_B_YM27L.pdb	-0.5498759746551514	-1.218809962272644
4hc1.pdb	4hc1_MN_B_YM27K.pdb	-1.272955298423767	-1.37568998336792
4hc1.pdb	4hc1_MN_B_YM27M.pdb	-0.4839949309825897	-1.3618299961090088
4hc1.pdb	4hc1_MN_B_YM27F.pdb	-0.628050684928894	-1.1295700073242188
4hc1.pdb	4hc1_MN_B_YM27P.pdb	-0.8224056959152222	-1.4901200532913208
4hc1.pdb	4hc1_MN_B_YM27S.pdb	-0.6878117322921753	-1.1236200332641602
4hc1.pdb	4hc1_MN_B_YM27T.pdb	-0.5843709707260132	-1.3362499475479126
4hc1.pdb	4hc1_MN_B_YM27W.pdb	-1.243298053741455	-1.5524300336837769
4hc1.pdb	4hc1_MN_B_YM27V.pdb	-0.6384856700897217	-1.1035200357437134
4hc1.pdb	4hc1_MN_B_GM32A.pdb	-1.411397933959961	-1.3718299865722656
4hc1.pdb	4hc1_MN_B_GM32R.pdb	-2.7602829933166504	-3.799690008163452
4hc1.pdb	4hc1_MN_B_GM32N.pdb	-1.661386489868164	-2.0486700534820557
4hc1.pdb	4hc1_MN_B_GM32D.pdb	-1.6486302614212036	-5.604269981384277
4hc1.pdb	4hc1_MN_B_GM32C.pdb	-1.2695417404174805	-2.016860008239746
4hc1.pdb	4hc1_MN_B_GM32Q.pdb	-3.902296781539917	-3.655019998550415
4hc1.pdb	4hc1_MN_B_GM32E.pdb	-3.3626935482025146	-5.525879859924316
4hc1.pdb	4hc1_MN_B_GM32H.pdb	-4.902325630187988	-4.5831298828125
4hc1.pdb	4hc1_MN_B_GM32I.pdb	-2.328521490097046	-3.657449960708618
4hc1.pdb	4hc1_MN_B_GM32L.pdb	-3.9077792167663574	-4.117740154266357
4hc1.pdb	4hc1_MN_B_GM32K.pdb	-3.8623337745666504	-4.884789943695068
4hc1.pdb	4hc1_MN_B_GM32M.pdb	-2.8585779666900635	-3.292570114135742
4hc1.pdb	4hc1_MN_B_GM32F.pdb	-4.189248561859131	-3.2464399337768555
4hc1.pdb	4hc1_MN_B_GM32P.pdb	-1.935805320739746	-1.3055700063705444
4hc1.pdb	4hc1_MN_B_GM32S.pdb	-0.753196120262146	-3.1076200008392334
4hc1.pdb	4hc1_MN_B_GM32T.pdb	-0.6963585615158081	-1.4720300436019897
4hc1.pdb	4hc1_MN_B_GM32W.pdb	-4.588435649871826	-3.460099935531616
4hc1.pdb	4hc1_MN_B_GM32Y.pdb	-3.7227790355682373	-3.3114800453186035
4hc1.pdb	4hc1_MN_B_GM32V.pdb	-2.0210511684417725	-2.215090036392212
4hc1.pdb	4hc1_MN_B_YM33A.pdb	0.38067981600761414	-0.24899999797344208
4hc1.pdb	4hc1_MN_B_YM33R.pdb	-0.2516229450702667	0.4422999918460846
4hc1.pdb	4hc1_MN_B_YM33N.pdb	0.08247670531272888	-0.8793200254440308
4hc1.pdb	4hc1_MN_B_YM33D.pdb	-0.2905786335468292	-2.331510066986084
4hc1.pdb	4hc1_MN_B_YM33C.pdb	0.4916134774684906	-0.3926999866962433
4hc1.pdb	4hc1_MN_B_YM33Q.pdb	0.08832249045372009	-0.802649974822998
4hc1.pdb	4hc1_MN_B_YM33E.pdb	0.29049214720726013	-1.8645299673080444
4hc1.pdb	4hc1_MN_B_YM33G.pdb	0.6441206932067871	-0.10790000110864639
4hc1.pdb	4hc1_MN_B_YM33H.pdb	0.6379311084747314	-0.5705999732017517
4hc1.pdb	4hc1_MN_B_YM33I.pdb	0.5912835597991943	-0.337799996137619
4hc1.pdb	4hc1_MN_B_YM33L.pdb	0.6321475505828857	-0.2522999942302704
4hc1.pdb	4hc1_MN_B_YM33K.pdb	0.763081431388855	0.15680000185966492
4hc1.pdb	4hc1_MN_B_YM33M.pdb	0.6691180467605591	-0.17599999904632568
4hc1.pdb	4hc1_MN_B_YM33F.pdb	0.6258447170257568	0.1396999955177307
4hc1.pdb	4hc1_MN_B_YM33P.pdb	0.1333337128162384	-0.39800000190734863
4hc1.pdb	4hc1_MN_B_YM33S.pdb	0.24586424231529236	-0.3743000030517578
4hc1.pdb	4hc1_MN_B_YM33T.pdb	0.20952948927879333	-0.6600599884986877
4hc1.pdb	4hc1_MN_B_YM33W.pdb	-0.2692466676235199	-1.412660002708435
4hc1.pdb	4hc1_MN_B_YM33V.pdb	0.7087802886962891	-0.5
4hc1.pdb	4hc1_MN_B_YM34A.pdb	-1.6093380451202393	-1.8446600437164307
4hc1.pdb	4hc1_MN_B_YM34R.pdb	-2.3722710609436035	-1.310189962387085
4hc1.pdb	4hc1_MN_B_YM34N.pdb	-1.9106686115264893	-1.8723100423812866
4hc1.pdb	4hc1_MN_B_YM34D.pdb	-1.6367974281311035	-2.6717000007629395
4hc1.pdb	4hc1_MN_B_YM34C.pdb	-1.771539330482483	-1.6676100492477417
4hc1.pdb	4hc1_MN_B_YM34Q.pdb	-2.5255603790283203	-2.2345800399780273
4hc1.pdb	4hc1_MN_B_YM34E.pdb	-2.2476513385772705	-2.341559886932373
4hc1.pdb	4hc1_MN_B_YM34G.pdb	-1.5205401182174683	-2.2058401107788086
4hc1.pdb	4hc1_MN_B_YM34H.pdb	-1.6216684579849243	-1.6206300258636475
4hc1.pdb	4hc1_MN_B_YM34I.pdb	-1.2980542182922363	-1.12322998046875
4hc1.pdb	4hc1_MN_B_YM34L.pdb	-0.8096792697906494	-0.658270001411438
4hc1.pdb	4hc1_MN_B_YM34K.pdb	-1.4675085544586182	-1.4933099746704102
4hc1.pdb	4hc1_MN_B_YM34M.pdb	-1.0671114921569824	-0.6630899906158447
4hc1.pdb	4hc1_MN_B_YM34F.pdb	-0.5405350923538208	-0.3898000121116638
4hc1.pdb	4hc1_MN_B_YM34P.pdb	-1.7786332368850708	-1.8468400239944458
4hc1.pdb	4hc1_MN_B_YM34S.pdb	-1.8707616329193115	-1.9457900524139404
4hc1.pdb	4hc1_MN_B_YM34T.pdb	-1.8213813304901123	-1.5002399682998657
4hc1.pdb	4hc1_MN_B_YM34W.pdb	-1.5441995859146118	-2.0536301136016846
4hc1.pdb	4hc1_MN_B_YM34V.pdb	-1.522101879119873	-1.5434099435806274
4hc1.pdb	4hc1_MN_B_YM54A.pdb	-0.9305344820022583	-1.203529953956604
4hc1.pdb	4hc1_MN_B_YM54R.pdb	-0.9451495409011841	-0.28610000014305115
4hc1.pdb	4hc1_MN_B_YM54N.pdb	-1.0847094058990479	-1.2645599842071533
4hc1.pdb	4hc1_MN_B_YM54D.pdb	-1.1364948749542236	-1.848520040512085
4hc1.pdb	4hc1_MN_B_YM54C.pdb	-0.8503677845001221	-1.172410011291504
4hc1.pdb	4hc1_MN_B_YM54Q.pdb	-1.107118844985962	-1.6197400093078613
4hc1.pdb	4hc1_MN_B_YM54E.pdb	-1.1734938621520996	-1.7504500150680542
4hc1.pdb	4hc1_MN_B_YM54G.pdb	-1.0560466051101685	-1.197409987449646
4hc1.pdb	4hc1_MN_B_YM54H.pdb	-1.15742027759552	-0.9484999775886536
4hc1.pdb	4hc1_MN_B_YM54I.pdb	-0.8440312147140503	-1.1833000183105469
4hc1.pdb	4hc1_MN_B_YM54L.pdb	-0.554571270942688	-0.6761800050735474
4hc1.pdb	4hc1_MN_B_YM54K.pdb	-0.49827107787132263	-0.462799996137619
4hc1.pdb	4hc1_MN_B_YM54M.pdb	-0.782477855682373	-0.8913400173187256
4hc1.pdb	4hc1_MN_B_YM54F.pdb	-0.1906324326992035	-0.40720000863075256
4hc1.pdb	4hc1_MN_B_YM54P.pdb	-1.0093950033187866	-1.1524499654769897
4hc1.pdb	4hc1_MN_B_YM54S.pdb	-0.9107329845428467	-1.3049999475479126
4hc1.pdb	4hc1_MN_B_YM54T.pdb	-0.8433382511138916	-1.1091599464416504
4hc1.pdb	4hc1_MN_B_YM54W.pdb	-0.39067503809928894	0.15960000455379486
4hc1.pdb	4hc1_MN_B_YM54V.pdb	-1.1207821369171143	-0.9154899716377258
4hc1.pdb	4hc1_MN_B_SM100A.pdb	-0.1210688054561615	0.5026999711990356
4hc1.pdb	4hc1_MN_B_SM100R.pdb	-9.928939819335938	-8.711589813232422
4hc1.pdb	4hc1_MN_B_SM100N.pdb	-4.589786052703857	-4.176819801330566
4hc1.pdb	4hc1_MN_B_SM100D.pdb	-1.173895001411438	-0.9496200084686279
4hc1.pdb	4hc1_MN_B_SM100C.pdb	-0.3947896361351013	0.17800000309944153
4hc1.pdb	4hc1_MN_B_SM100Q.pdb	-4.805715560913086	-3.6220099925994873
4hc1.pdb	4hc1_MN_B_SM100E.pdb	-1.236882209777832	-0.13459999859333038
4hc1.pdb	4hc1_MN_B_SM100G.pdb	-0.1881849467754364	1.2002999782562256
4hc1.pdb	4hc1_MN_B_SM100H.pdb	-1.6287765502929688	-1.7096500396728516
4hc1.pdb	4hc1_MN_B_SM100I.pdb	-10.017258644104004	-9.691640853881836
4hc1.pdb	4hc1_MN_B_SM100L.pdb	-0.8437677621841431	-0.6169000267982483
4hc1.pdb	4hc1_MN_B_SM100K.pdb	-0.8091613054275513	0.5769000053405762
4hc1.pdb	4hc1_MN_B_SM100M.pdb	-0.19578006863594055	0.299699991941452
4hc1.pdb	4hc1_MN_B_SM100F.pdb	-7.5750250816345215	-5.5350799560546875
4hc1.pdb	4hc1_MN_B_SM100P.pdb	-0.021340221166610718	0.28949999809265137
4hc1.pdb	4hc1_MN_B_SM100T.pdb	-2.474828004837036	-2.3360300064086914
4hc1.pdb	4hc1_MN_B_SM100W.pdb	-16.86324691772461	-16.0421199798584
4hc1.pdb	4hc1_MN_B_SM100Y.pdb	-6.494686126708984	-3.8115599155426025
4hc1.pdb	4hc1_MN_B_SM100V.pdb	-3.7347962856292725	-3.899470090866089
4hc1.pdb	4hc1_MN_B_DM101A.pdb	-2.947406053543091	-2.9038798809051514
4hc1.pdb	4hc1_MN_B_DM101R.pdb	-2.7532827854156494	-5.025629997253418
4hc1.pdb	4hc1_MN_B_DM101N.pdb	-2.06919264793396	-1.7986500263214111
4hc1.pdb	4hc1_MN_B_DM101C.pdb	-2.4859964847564697	-2.5071399211883545
4hc1.pdb	4hc1_MN_B_DM101Q.pdb	-2.5897409915924072	-1.4370399713516235
4hc1.pdb	4hc1_MN_B_DM101E.pdb	0.10445213317871094	0.6184999942779541
4hc1.pdb	4hc1_MN_B_DM101G.pdb	-3.162827253341675	-3.5209500789642334
4hc1.pdb	4hc1_MN_B_DM101H.pdb	-4.69530725479126	-3.0735299587249756
4hc1.pdb	4hc1_MN_B_DM101I.pdb	-4.504065990447998	-3.7455499172210693
4hc1.pdb	4hc1_MN_B_DM101L.pdb	-1.7401169538497925	-0.4921000003814697
4hc1.pdb	4hc1_MN_B_DM101K.pdb	-1.9094321727752686	-2.879770040512085
4hc1.pdb	4hc1_MN_B_DM101M.pdb	-1.5632814168930054	-0.6848000288009644
4hc1.pdb	4hc1_MN_B_DM101F.pdb	-9.91308307647705	-7.434939861297607
4hc1.pdb	4hc1_MN_B_DM101P.pdb	-8.326629638671875	-8.278289794921875
4hc1.pdb	4hc1_MN_B_DM101S.pdb	-2.407982587814331	-2.146239995956421
4hc1.pdb	4hc1_MN_B_DM101T.pdb	-2.4669711589813232	-4.6385498046875
4hc1.pdb	4hc1_MN_B_DM101W.pdb	-11.996499061584473	-9.794254302978516
4hc1.pdb	4hc1_MN_B_DM101Y.pdb	-15.795421600341797	-9.75682544708252
4hc1.pdb	4hc1_MN_B_DM101V.pdb	-3.479698896408081	-3.4823899269104004
4hc1.pdb	4hc1_MN_B_SM102A.pdb	-0.16853158175945282	0.1290999948978424
4hc1.pdb	4hc1_MN_B_SM102R.pdb	-0.3514218032360077	0.07159999758005142
4hc1.pdb	4hc1_MN_B_SM102N.pdb	-0.4029291868209839	0.24220000207424164
4hc1.pdb	4hc1_MN_B_SM102D.pdb	-0.2911105751991272	0.027000000700354576
4hc1.pdb	4hc1_MN_B_SM102C.pdb	-0.41650015115737915	-0.27390000224113464
4hc1.pdb	4hc1_MN_B_SM102Q.pdb	-0.2897038161754608	0.3546999990940094
4hc1.pdb	4hc1_MN_B_SM102E.pdb	-0.35573139786720276	0.18960000574588776
4hc1.pdb	4hc1_MN_B_SM102G.pdb	-0.19626569747924805	-0.4553999900817871
4hc1.pdb	4hc1_MN_B_SM102H.pdb	-0.21798282861709595	0.227400004863739
4hc1.pdb	4hc1_MN_B_SM102I.pdb	0.283875435590744	0.6909999847412109
4hc1.pdb	4hc1_MN_B_SM102L.pdb	0.003657609224319458	0.45489999651908875
4hc1.pdb	4hc1_MN_B_SM102K.pdb	-0.18066003918647766	-0.0142000000923872
4hc1.pdb	4hc1_MN_B_SM102M.pdb	0.008949726819992065	0.7432000041007996
4hc1.pdb	4hc1_MN_B_SM102F.pdb	-0.2515181601047516	0.3702000081539154
4hc1.pdb	4hc1_MN_B_SM102P.pdb	-0.750580906867981	-1.257290005683899
4hc1.pdb	4hc1_MN_B_SM102T.pdb	-0.16321668028831482	-0.13500000536441803
4hc1.pdb	4hc1_MN_B_SM102W.pdb	-0.36507895588874817	0.5350000262260437
4hc1.pdb	4hc1_MN_B_SM102Y.pdb	-0.2683316171169281	0.19900000095367432
4hc1.pdb	4hc1_MN_B_SM102V.pdb	0.20041793584823608	0.4375999867916107
4hc1.pdb	4hc1_MN_B_GN30A.pdb	-1.4842212200164795	-1.2415800094604492
4hc1.pdb	4hc1_MN_B_GN30R.pdb	-2.7715506553649902	-2.1086199283599854
4hc1.pdb	4hc1_MN_B_GN30N.pdb	-2.7992279529571533	-1.772379994392395
4hc1.pdb	4hc1_MN_B_GN30D.pdb	-3.961740255355835	-3.0171101093292236
4hc1.pdb	4hc1_MN_B_GN30C.pdb	-1.9976223707199097	-1.181190013885498
4hc1.pdb	4hc1_MN_B_GN30Q.pdb	-2.964264392852783	-2.0669500827789307
4hc1.pdb	4hc1_MN_B_GN30E.pdb	-2.8004019260406494	-1.4027800559997559
4hc1.pdb	4hc1_MN_B_GN30H.pdb	-2.2381246089935303	-2.6756699085235596
4hc1.pdb	4hc1_MN_B_GN30I.pdb	-9.7981538772583	-6.942070007324219
4hc1.pdb	4hc1_MN_B_GN30L.pdb	-2.380796194076538	-1.8279600143432617
4hc1.pdb	4hc1_MN_B_GN30K.pdb	-2.667497396469116	-2.050149917602539
4hc1.pdb	4hc1_MN_B_GN30M.pdb	-2.1847569942474365	-0.4424000084400177
4hc1.pdb	4hc1_MN_B_GN30F.pdb	-2.2286975383758545	-1.1859899759292603
4hc1.pdb	4hc1_MN_B_GN30P.pdb	-1.0937281847000122	-0.014399999752640724
4hc1.pdb	4hc1_MN_B_GN30S.pdb	-2.307642698287964	-1.318019986152649
4hc1.pdb	4hc1_MN_B_GN30T.pdb	-4.204293727874756	-2.9934000968933105
4hc1.pdb	4hc1_MN_B_GN30W.pdb	-3.05117130279541	-2.6769700050354004
4hc1.pdb	4hc1_MN_B_GN30Y.pdb	-1.911907434463501	-1.3687399625778198
4hc1.pdb	4hc1_MN_B_GN30V.pdb	-5.719220161437988	-4.747310161590576
4hc1.pdb	4hc1_MN_B_RN31A.pdb	-0.22067973017692566	-0.5151000022888184
4hc1.pdb	4hc1_MN_B_RN31N.pdb	-0.4019830822944641	-0.3659999966621399
4hc1.pdb	4hc1_MN_B_RN31D.pdb	-0.22108478844165802	-0.4447999894618988
4hc1.pdb	4hc1_MN_B_RN31C.pdb	-0.26676538586616516	-0.18610000610351562
4hc1.pdb	4hc1_MN_B_RN31Q.pdb	-0.28758108615875244	-0.6158999800682068
4hc1.pdb	4hc1_MN_B_RN31E.pdb	-0.2715133726596832	-0.5968000292778015
4hc1.pdb	4hc1_MN_B_RN31G.pdb	-0.19053009152412415	-0.3352000117301941
4hc1.pdb	4hc1_MN_B_RN31H.pdb	-0.3836556077003479	0.08649999648332596
4hc1.pdb	4hc1_MN_B_RN31I.pdb	0.01909683644771576	0.5708000063896179
4hc1.pdb	4hc1_MN_B_RN31L.pdb	0.04575499892234802	0.45239999890327454
4hc1.pdb	4hc1_MN_B_RN31K.pdb	-0.07454575598239899	-0.4325999915599823
4hc1.pdb	4hc1_MN_B_RN31M.pdb	0.32053759694099426	0.4174000024795532
4hc1.pdb	4hc1_MN_B_RN31F.pdb	-0.5477217435836792	-1.029710054397583
4hc1.pdb	4hc1_MN_B_RN31P.pdb	-3.2088987827301025	-2.970360040664673
4hc1.pdb	4hc1_MN_B_RN31S.pdb	-0.0715426504611969	0.21060000360012054
4hc1.pdb	4hc1_MN_B_RN31T.pdb	0.10541680455207825	-1.0052900314331055
4hc1.pdb	4hc1_MN_B_RN31W.pdb	0.1661040186882019	-0.6865100264549255
4hc1.pdb	4hc1_MN_B_RN31Y.pdb	-1.8072173595428467	-2.678149938583374
4hc1.pdb	4hc1_MN_B_RN31V.pdb	-0.041367918252944946	0.16609999537467957
4hc1.pdb	4hc1_MN_B_NN32A.pdb	-1.3689703941345215	-1.266610026359558
4hc1.pdb	4hc1_MN_B_NN32R.pdb	-2.2895798683166504	-2.7699499130249023
4hc1.pdb	4hc1_MN_B_NN32D.pdb	-0.7813515663146973	-3.007270097732544
4hc1.pdb	4hc1_MN_B_NN32C.pdb	-0.7661582231521606	-1.157670021057129
4hc1.pdb	4hc1_MN_B_NN32Q.pdb	-3.0353801250457764	-2.0765299797058105
4hc1.pdb	4hc1_MN_B_NN32E.pdb	-3.594175338745117	-4.857339859008789
4hc1.pdb	4hc1_MN_B_NN32G.pdb	-1.37648606300354	-1.458240032196045
4hc1.pdb	4hc1_MN_B_NN32H.pdb	-9.857529640197754	-9.05720043182373
4hc1.pdb	4hc1_MN_B_NN32I.pdb	-0.47881171107292175	-1.3476200103759766
4hc1.pdb	4hc1_MN_B_NN32L.pdb	-2.609853982925415	-2.2556800842285156
4hc1.pdb	4hc1_MN_B_NN32K.pdb	-2.519728660583496	-3.9846200942993164
4hc1.pdb	4hc1_MN_B_NN32M.pdb	-2.785933017730713	-2.510050058364868
4hc1.pdb	4hc1_MN_B_NN32F.pdb	-12.507140159606934	-12.739370346069336
4hc1.pdb	4hc1_MN_B_NN32P.pdb	-0.9818308353424072	-2.6394200325012207
4hc1.pdb	4hc1_MN_B_NN32S.pdb	-1.0992181301116943	-1.010409951210022
4hc1.pdb	4hc1_MN_B_NN32T.pdb	-0.9306750297546387	-0.6710100173950195
4hc1.pdb	4hc1_MN_B_NN32W.pdb	-19.030656814575195	-17.450340270996094
4hc1.pdb	4hc1_MN_B_NN32Y.pdb	-21.36480140686035	-20.822999954223633
4hc1.pdb	4hc1_MN_B_NN32V.pdb	-0.8165159225463867	-0.3465000092983246
4hc1.pdb	4hc1_MN_B_HN50A.pdb	-1.7328386306762695	-1.8923799991607666
4hc1.pdb	4hc1_MN_B_HN50R.pdb	-0.05764871835708618	1.1390999555587769
4hc1.pdb	4hc1_MN_B_HN50N.pdb	-1.4248965978622437	-1.7750200033187866
4hc1.pdb	4hc1_MN_B_HN50D.pdb	-1.3795112371444702	-2.755280017852783
4hc1.pdb	4hc1_MN_B_HN50C.pdb	-1.8076099157333374	-1.7433600425720215
4hc1.pdb	4hc1_MN_B_HN50Q.pdb	-1.2820353507995605	-1.6849299669265747
4hc1.pdb	4hc1_MN_B_HN50E.pdb	-2.2951691150665283	-2.73006010055542
4hc1.pdb	4hc1_MN_B_HN50G.pdb	-1.9704961776733398	-2.0127899646759033
4hc1.pdb	4hc1_MN_B_HN50I.pdb	-1.3707131147384644	-1.9318100214004517
4hc1.pdb	4hc1_MN_B_HN50L.pdb	-1.4130432605743408	-0.47029998898506165
4hc1.pdb	4hc1_MN_B_HN50K.pdb	-0.8142855167388916	0.6862999796867371
4hc1.pdb	4hc1_MN_B_HN50M.pdb	-0.6483446359634399	-0.7436500191688538
4hc1.pdb	4hc1_MN_B_HN50F.pdb	-0.6231776475906372	-0.15279999375343323
4hc1.pdb	4hc1_MN_B_HN50P.pdb	-1.753907561302185	-1.878849983215332
4hc1.pdb	4hc1_MN_B_HN50S.pdb	-1.8232553005218506	-2.19143009185791
4hc1.pdb	4hc1_MN_B_HN50T.pdb	-1.8388347625732422	-1.5746999979019165
4hc1.pdb	4hc1_MN_B_HN50W.pdb	-4.373752593994141	-3.950119972229004
4hc1.pdb	4hc1_MN_B_HN50Y.pdb	-2.9976398944854736	-3.823280096054077
4hc1.pdb	4hc1_MN_B_HN50V.pdb	-1.604819655418396	-1.356950044631958
4hc1.pdb	4hc1_MN_B_NN53A.pdb	-0.24218645691871643	-0.7206900119781494
4hc1.pdb	4hc1_MN_B_NN53R.pdb	0.3287859857082367	0.6672000288963318
4hc1.pdb	4hc1_MN_B_NN53D.pdb	-0.3226240277290344	-1.0130800008773804
4hc1.pdb	4hc1_MN_B_NN53C.pdb	-0.22101826965808868	-0.1459999978542328
4hc1.pdb	4hc1_MN_B_NN53Q.pdb	-0.2508344054222107	-0.698639988899231
4hc1.pdb	4hc1_MN_B_NN53E.pdb	-0.9556896686553955	-0.9647600054740906
4hc1.pdb	4hc1_MN_B_NN53G.pdb	0.14240548014640808	-1.079360008239746
4hc1.pdb	4hc1_MN_B_NN53H.pdb	-0.11943671107292175	0.4602999985218048
4hc1.pdb	4hc1_MN_B_NN53I.pdb	-0.2584695816040039	-0.18719999492168427
4hc1.pdb	4hc1_MN_B_NN53L.pdb	-0.21576187014579773	-0.45190000534057617
4hc1.pdb	4hc1_MN_B_NN53K.pdb	-0.14764659106731415	-0.6809800267219543
4hc1.pdb	4hc1_MN_B_NN53M.pdb	-0.17559625208377838	-0.05380000174045563
4hc1.pdb	4hc1_MN_B_NN53F.pdb	-0.08860820531845093	-0.5139999985694885
4hc1.pdb	4hc1_MN_B_NN53P.pdb	-0.24351441860198975	-0.6946600079536438
4hc1.pdb	4hc1_MN_B_NN53S.pdb	-0.5855244398117065	-0.8745700120925903
4hc1.pdb	4hc1_MN_B_NN53T.pdb	-0.25974488258361816	-0.8786399960517883
4hc1.pdb	4hc1_MN_B_NN53W.pdb	-0.44229066371917725	0.13989999890327454
4hc1.pdb	4hc1_MN_B_NN53Y.pdb	-0.3984459340572357	-0.38960000872612
4hc1.pdb	4hc1_MN_B_NN53V.pdb	-0.32477474212646484	-0.6079000234603882
4hc1.pdb	4hc1_MN_B_SN67A.pdb	0.20291435718536377	0.2854999899864197
4hc1.pdb	4hc1_MN_B_SN67R.pdb	-0.024495840072631836	0.4417000114917755
4hc1.pdb	4hc1_MN_B_SN67N.pdb	-0.0673951506614685	0.18150000274181366
4hc1.pdb	4hc1_MN_B_SN67D.pdb	-0.14577412605285645	0.005100000184029341
4hc1.pdb	4hc1_MN_B_SN67C.pdb	0.23372173309326172	0.23029999434947968
4hc1.pdb	4hc1_MN_B_SN67Q.pdb	0.0357455313205719	0.17919999361038208
4hc1.pdb	4hc1_MN_B_SN67E.pdb	-0.05014675855636597	-0.11389999836683273
4hc1.pdb	4hc1_MN_B_SN67G.pdb	-0.07357978820800781	0.049800001084804535
4hc1.pdb	4hc1_MN_B_SN67H.pdb	0.11507722735404968	0.23999999463558197
4hc1.pdb	4hc1_MN_B_SN67I.pdb	0.2235892117023468	0.6629999876022339
4hc1.pdb	4hc1_MN_B_SN67L.pdb	0.27732929587364197	0.40689998865127563
4hc1.pdb	4hc1_MN_B_SN67K.pdb	0.013720333576202393	0.7597000002861023
4hc1.pdb	4hc1_MN_B_SN67M.pdb	0.2627587616443634	0.7663999795913696
4hc1.pdb	4hc1_MN_B_SN67F.pdb	0.14228540658950806	0.49160000681877136
4hc1.pdb	4hc1_MN_B_SN67P.pdb	0.051538944244384766	0.1809999942779541
4hc1.pdb	4hc1_MN_B_SN67T.pdb	-0.2394920438528061	-0.01730000041425228
4hc1.pdb	4hc1_MN_B_SN67W.pdb	0.2904559075832367	0.45890000462532043
4hc1.pdb	4hc1_MN_B_SN67Y.pdb	0.015456557273864746	0.39809998869895935
4hc1.pdb	4hc1_MN_B_SN67V.pdb	0.38816729187965393	0.5062999725341797
4hc1.pdb	4hc1_MN_B_YN91A.pdb	-0.0630902349948883	-1.2012799978256226
4hc1.pdb	4hc1_MN_B_YN91R.pdb	-0.27090319991111755	1.1050000190734863
4hc1.pdb	4hc1_MN_B_YN91N.pdb	-0.3182182013988495	-1.3593100309371948
4hc1.pdb	4hc1_MN_B_YN91D.pdb	-0.23721201717853546	-1.3473299741744995
4hc1.pdb	4hc1_MN_B_YN91C.pdb	-0.16308310627937317	-1.0521999597549438
4hc1.pdb	4hc1_MN_B_YN91Q.pdb	-0.18853196501731873	-1.0446399450302124
4hc1.pdb	4hc1_MN_B_YN91E.pdb	-0.2991352081298828	-1.4088599681854248
4hc1.pdb	4hc1_MN_B_YN91G.pdb	-0.021213918924331665	-1.6464099884033203
4hc1.pdb	4hc1_MN_B_YN91H.pdb	-0.27657780051231384	-0.8146700263023376
4hc1.pdb	4hc1_MN_B_YN91I.pdb	-0.1027294397354126	-0.47510001063346863
4hc1.pdb	4hc1_MN_B_YN91L.pdb	0.3516595661640167	-0.2922999858856201
4hc1.pdb	4hc1_MN_B_YN91K.pdb	0.060792356729507446	-0.617900013923645
4hc1.pdb	4hc1_MN_B_YN91M.pdb	0.2320961058139801	-0.45820000767707825
4hc1.pdb	4hc1_MN_B_YN91F.pdb	0.42900052666664124	0.042500000447034836
4hc1.pdb	4hc1_MN_B_YN91P.pdb	-0.024443060159683228	-1.245859980583191
4hc1.pdb	4hc1_MN_B_YN91S.pdb	-0.22586402297019958	-1.4415299892425537
4hc1.pdb	4hc1_MN_B_YN91T.pdb	-0.2818426787853241	-1.3639099597930908
4hc1.pdb	4hc1_MN_B_YN91W.pdb	-0.9235532283782959	-0.5157999992370605
4hc1.pdb	4hc1_MN_B_YN91V.pdb	-0.2990935146808624	-0.7041400074958801
4hc1.pdb	4hc1_MN_B_VN92A.pdb	-0.6233831644058228	-0.4510999917984009
4hc1.pdb	4hc1_MN_B_VN92R.pdb	0.10867294669151306	-0.4916999936103821
4hc1.pdb	4hc1_MN_B_VN92N.pdb	0.054478973150253296	-0.3391000032424927
4hc1.pdb	4hc1_MN_B_VN92D.pdb	0.5436156988143921	-0.3452000021934509
4hc1.pdb	4hc1_MN_B_VN92C.pdb	-0.8707255125045776	-0.5321999788284302
4hc1.pdb	4hc1_MN_B_VN92Q.pdb	0.2937529981136322	-0.490200012922287
4hc1.pdb	4hc1_MN_B_VN92E.pdb	-0.832851767539978	-0.7603800296783447
4hc1.pdb	4hc1_MN_B_VN92G.pdb	-0.7463696002960205	-0.5936999917030334
4hc1.pdb	4hc1_MN_B_VN92H.pdb	-0.47032737731933594	-0.7813500165939331
4hc1.pdb	4hc1_MN_B_VN92I.pdb	-0.361144483089447	-0.020999999716877937
4hc1.pdb	4hc1_MN_B_VN92L.pdb	-0.00044117867946624756	-0.027000000700354576
4hc1.pdb	4hc1_MN_B_VN92K.pdb	-0.5099989175796509	-0.7756999731063843
4hc1.pdb	4hc1_MN_B_VN92M.pdb	-0.6220389604568481	-0.4156000018119812
4hc1.pdb	4hc1_MN_B_VN92F.pdb	1.075581669807434	0.6891000270843506
4hc1.pdb	4hc1_MN_B_VN92P.pdb	-0.1152205765247345	-1.3006999492645264
4hc1.pdb	4hc1_MN_B_VN92S.pdb	-0.8388358354568481	-0.5627999901771545
4hc1.pdb	4hc1_MN_B_VN92T.pdb	-0.5247533321380615	-0.7395399808883667
4hc1.pdb	4hc1_MN_B_VN92W.pdb	-0.2129966914653778	-0.10740000009536743
4hc1.pdb	4hc1_MN_B_VN92Y.pdb	0.47574302554130554	-0.16599999368190765
4hc1.pdb	4hc1_MN_B_YN96A.pdb	-0.11941733956336975	-0.2962000072002411
4hc1.pdb	4hc1_MN_B_YN96R.pdb	-0.46078482270240784	-0.2745000123977661
4hc1.pdb	4hc1_MN_B_YN96N.pdb	-0.06797555088996887	-0.8271200060844421
4hc1.pdb	4hc1_MN_B_YN96D.pdb	-0.18025675415992737	-0.36970001459121704
4hc1.pdb	4hc1_MN_B_YN96C.pdb	-0.23785367608070374	-0.18549999594688416
4hc1.pdb	4hc1_MN_B_YN96Q.pdb	-0.159336119890213	-0.3375999927520752
4hc1.pdb	4hc1_MN_B_YN96E.pdb	-0.039240092039108276	-0.36480000615119934
4hc1.pdb	4hc1_MN_B_YN96G.pdb	-0.08954635262489319	-0.3328999876976013
4hc1.pdb	4hc1_MN_B_YN96H.pdb	-0.19515392184257507	-0.10320000350475311
4hc1.pdb	4hc1_MN_B_YN96I.pdb	-0.3179885447025299	-0.21050000190734863
4hc1.pdb	4hc1_MN_B_YN96L.pdb	-0.02173551917076111	-0.010599999688565731
4hc1.pdb	4hc1_MN_B_YN96K.pdb	-0.5428406000137329	-0.2872999906539917
4hc1.pdb	4hc1_MN_B_YN96M.pdb	-0.09736865758895874	-0.3402999937534332
4hc1.pdb	4hc1_MN_B_YN96F.pdb	0.03853023052215576	0.1906999945640564
4hc1.pdb	4hc1_MN_B_YN96P.pdb	-0.35096171498298645	-0.2777999937534332
4hc1.pdb	4hc1_MN_B_YN96S.pdb	-0.3104758560657501	-0.1995999962091446
4hc1.pdb	4hc1_MN_B_YN96T.pdb	-0.21204063296318054	-1.0781199932098389
4hc1.pdb	4hc1_MN_B_YN96W.pdb	-3.75459885597229	-2.749959945678711
4hc1.pdb	4hc1_MN_B_YN96V.pdb	-0.3033628761768341	-0.2535000145435333
4hc1.pdb	4hc1_MN_B_SB27A.pdb	-0.2975827753543854	0.002300000051036477
4hc1.pdb	4hc1_MN_B_SB27R.pdb	0.589901328086853	0.6571999788284302
4hc1.pdb	4hc1_MN_B_SB27N.pdb	0.20057371258735657	1.3638999462127686
4hc1.pdb	4hc1_MN_B_SB27D.pdb	0.4757094085216522	1.2201000452041626
[truncated: 93,210 more rows]
