# Supplementary material for: Investigating the volume and diversity of data needed for generalizable antibody–antigen ΔΔG prediction
Source: Nat Comput Sci. 2025 Jul 8;5(8):635–47. doi: 10.1038/s43588-025-00823-8 (PMC12374841; doi:10.1038/s43588-025-00823-8)
Supplement: Supplementary file 4 — Unprocessed Graphinity model predictions and true values for experimental and synthetic ΔΔG values. [file 43588_2025_823_MOESM4_ESM.zip › Figure2/Figure2b-Graphinity_Predictions-10FoldCV_CDR_SeqId/Graphinity_Predictions-Synthetic_FoldX_ddG_942723-10FoldCV_CDR_SeqId/Graphinity_predictions_test-Foldx_ddG_942723-cutoff_90-fold9.csv]

wt_pdb	mut_pdb	pred_score	true_label
5ja9.pdb	5ja9_B_D_RB35A.pdb	-1.2362678050994873	-2.9885001182556152
5ja9.pdb	5ja9_B_D_RB35N.pdb	-1.1005568504333496	-2.2802000045776367
5ja9.pdb	5ja9_B_D_RB35D.pdb	-1.2874846458435059	-5.6732001304626465
5ja9.pdb	5ja9_B_D_RB35C.pdb	-1.3265495300292969	-3.331899881362915
5ja9.pdb	5ja9_B_D_RB35Q.pdb	-0.793219268321991	-2.4767000675201416
5ja9.pdb	5ja9_B_D_RB35E.pdb	-1.4306330680847168	-4.716800212860107
5ja9.pdb	5ja9_B_D_RB35G.pdb	-1.3577179908752441	-3.0423998832702637
5ja9.pdb	5ja9_B_D_RB35H.pdb	-1.0210269689559937	-1.92330002784729
5ja9.pdb	5ja9_B_D_RB35I.pdb	-1.146680474281311	-2.9609999656677246
5ja9.pdb	5ja9_B_D_RB35L.pdb	-0.7411457896232605	-3.073499917984009
5ja9.pdb	5ja9_B_D_RB35K.pdb	-0.7927088737487793	-0.9316999912261963
5ja9.pdb	5ja9_B_D_RB35M.pdb	-0.4349689185619354	-2.6514999866485596
5ja9.pdb	5ja9_B_D_RB35F.pdb	-1.0700016021728516	-2.871799945831299
5ja9.pdb	5ja9_B_D_RB35P.pdb	-0.9846197366714478	-2.963900089263916
5ja9.pdb	5ja9_B_D_RB35S.pdb	-1.126953363418579	-3.1928999423980713
5ja9.pdb	5ja9_B_D_RB35T.pdb	-1.2983882427215576	-3.5585999488830566
5ja9.pdb	5ja9_B_D_RB35W.pdb	-0.8839958310127258	-3.5982000827789307
5ja9.pdb	5ja9_B_D_RB35Y.pdb	-0.9510738253593445	-2.3945000171661377
5ja9.pdb	5ja9_B_D_RB35V.pdb	-1.0546014308929443	-3.1257998943328857
5ja9.pdb	5ja9_B_D_YB37A.pdb	-1.072857141494751	-2.121999979019165
5ja9.pdb	5ja9_B_D_YB37R.pdb	-0.6254595518112183	1.1883000135421753
5ja9.pdb	5ja9_B_D_YB37N.pdb	-0.8350698351860046	-2.518899917602539
5ja9.pdb	5ja9_B_D_YB37D.pdb	-1.0024529695510864	-3.3017001152038574
5ja9.pdb	5ja9_B_D_YB37C.pdb	-0.9428189992904663	-2.1412999629974365
5ja9.pdb	5ja9_B_D_YB37Q.pdb	-0.8529927730560303	-2.405600070953369
5ja9.pdb	5ja9_B_D_YB37E.pdb	-0.9832080602645874	-3.9040000438690186
5ja9.pdb	5ja9_B_D_YB37G.pdb	-1.1528120040893555	-2.3052000999450684
5ja9.pdb	5ja9_B_D_YB37H.pdb	-0.7264171242713928	-1.4615999460220337
5ja9.pdb	5ja9_B_D_YB37I.pdb	-0.766021192073822	-2.1496999263763428
5ja9.pdb	5ja9_B_D_YB37L.pdb	-0.7690790891647339	-2.4593000411987305
5ja9.pdb	5ja9_B_D_YB37K.pdb	-0.6623435020446777	-0.828499972820282
5ja9.pdb	5ja9_B_D_YB37M.pdb	-0.6451103687286377	-1.302299976348877
5ja9.pdb	5ja9_B_D_YB37F.pdb	-0.5626794099807739	-0.9329000115394592
5ja9.pdb	5ja9_B_D_YB37P.pdb	-0.7200469374656677	-2.23799991607666
5ja9.pdb	5ja9_B_D_YB37S.pdb	-1.0458674430847168	-2.5460000038146973
5ja9.pdb	5ja9_B_D_YB37T.pdb	-1.2548418045043945	-2.143699884414673
5ja9.pdb	5ja9_B_D_YB37W.pdb	-1.9187970161437988	-2.1772000789642334
5ja9.pdb	5ja9_B_D_YB37V.pdb	-1.0287845134735107	-2.4286000728607178
5ja9.pdb	5ja9_B_D_FB47A.pdb	-0.10697319358587265	-1.3895000219345093
5ja9.pdb	5ja9_B_D_FB47R.pdb	0.002793148159980774	-0.28790000081062317
5ja9.pdb	5ja9_B_D_FB47N.pdb	-0.265781432390213	-1.01419997215271
5ja9.pdb	5ja9_B_D_FB47D.pdb	-0.5272868871688843	-2.9526000022888184
5ja9.pdb	5ja9_B_D_FB47C.pdb	0.029461383819580078	-1.472599983215332
5ja9.pdb	5ja9_B_D_FB47Q.pdb	-0.6022263765335083	-0.7552000284194946
5ja9.pdb	5ja9_B_D_FB47E.pdb	-0.41351354122161865	-2.833899974822998
5ja9.pdb	5ja9_B_D_FB47G.pdb	-0.17898902297019958	-1.8717999458312988
5ja9.pdb	5ja9_B_D_FB47H.pdb	-0.6926332712173462	0.7181000113487244
5ja9.pdb	5ja9_B_D_FB47I.pdb	-0.13103702664375305	-0.8504999876022339
5ja9.pdb	5ja9_B_D_FB47L.pdb	0.332580029964447	-0.6762999892234802
5ja9.pdb	5ja9_B_D_FB47K.pdb	-0.08384905010461807	-0.07199999690055847
5ja9.pdb	5ja9_B_D_FB47M.pdb	-0.3230849802494049	-0.5392000079154968
5ja9.pdb	5ja9_B_D_FB47P.pdb	0.7317097783088684	-1.1330000162124634
5ja9.pdb	5ja9_B_D_FB47S.pdb	-0.41608405113220215	-1.8255000114440918
5ja9.pdb	5ja9_B_D_FB47T.pdb	-0.3026021718978882	-2.0236001014709473
5ja9.pdb	5ja9_B_D_FB47W.pdb	-0.1683901846408844	-0.2732999920845032
5ja9.pdb	5ja9_B_D_FB47Y.pdb	-0.10229329764842987	-0.094200000166893
5ja9.pdb	5ja9_B_D_FB47V.pdb	-0.06947505474090576	-0.9221000075340271
5ja9.pdb	5ja9_B_D_VB97A.pdb	-0.28496861457824707	-0.3935999870300293
5ja9.pdb	5ja9_B_D_VB97R.pdb	-8.439743995666504	-5.993000030517578
5ja9.pdb	5ja9_B_D_VB97N.pdb	0.3865560293197632	0.77920001745224
5ja9.pdb	5ja9_B_D_VB97D.pdb	-0.037253230810165405	-1.2199000120162964
5ja9.pdb	5ja9_B_D_VB97C.pdb	-0.13434861600399017	0.19840000569820404
5ja9.pdb	5ja9_B_D_VB97Q.pdb	-1.9497570991516113	-1.4149999618530273
5ja9.pdb	5ja9_B_D_VB97E.pdb	-0.08923597633838654	-1.23989999294281
5ja9.pdb	5ja9_B_D_VB97G.pdb	-0.31628793478012085	-0.32089999318122864
5ja9.pdb	5ja9_B_D_VB97H.pdb	-0.3316192626953125	0.1761000007390976
5ja9.pdb	5ja9_B_D_VB97I.pdb	-0.5981745719909668	-0.10840000212192535
5ja9.pdb	5ja9_B_D_VB97L.pdb	-0.06498531997203827	0.24660000205039978
5ja9.pdb	5ja9_B_D_VB97K.pdb	-2.060957193374634	-3.545099973678589
5ja9.pdb	5ja9_B_D_VB97M.pdb	-0.06344446539878845	0.5013999938964844
5ja9.pdb	5ja9_B_D_VB97F.pdb	-7.266240119934082	-9.129400253295898
5ja9.pdb	5ja9_B_D_VB97P.pdb	-0.4209691882133484	-0.3594000041484833
5ja9.pdb	5ja9_B_D_VB97S.pdb	-0.3058169484138489	-0.5149999856948853
5ja9.pdb	5ja9_B_D_VB97T.pdb	-0.39064881205558777	0.04500000178813934
5ja9.pdb	5ja9_B_D_VB97W.pdb	-6.606651306152344	-14.517339706420898
5ja9.pdb	5ja9_B_D_VB97Y.pdb	-3.5831820964813232	-12.329010009765625
5ja9.pdb	5ja9_B_D_RB99A.pdb	-1.7615125179290771	-4.298900127410889
5ja9.pdb	5ja9_B_D_RB99N.pdb	-1.4665651321411133	-3.2836999893188477
5ja9.pdb	5ja9_B_D_RB99D.pdb	-1.1295356750488281	-5.113699913024902
5ja9.pdb	5ja9_B_D_RB99C.pdb	-1.5048213005065918	-3.8406999111175537
5ja9.pdb	5ja9_B_D_RB99Q.pdb	-0.7003511786460876	-4.254799842834473
5ja9.pdb	5ja9_B_D_RB99E.pdb	-1.735966682434082	-4.940400123596191
5ja9.pdb	5ja9_B_D_RB99G.pdb	-1.7728548049926758	-4.912399768829346
5ja9.pdb	5ja9_B_D_RB99H.pdb	-1.277418851852417	-2.683000087738037
5ja9.pdb	5ja9_B_D_RB99I.pdb	-0.544601321220398	-2.8991000652313232
5ja9.pdb	5ja9_B_D_RB99L.pdb	-0.8788080215454102	-1.9854999780654907
5ja9.pdb	5ja9_B_D_RB99K.pdb	-1.3449580669403076	-2.9365999698638916
5ja9.pdb	5ja9_B_D_RB99M.pdb	-0.4528851807117462	-1.4686000347137451
5ja9.pdb	5ja9_B_D_RB99F.pdb	-0.741793692111969	-3.8217999935150146
5ja9.pdb	5ja9_B_D_RB99P.pdb	-1.3380708694458008	-3.5899999141693115
5ja9.pdb	5ja9_B_D_RB99S.pdb	-1.8601694107055664	-4.10860013961792
5ja9.pdb	5ja9_B_D_RB99T.pdb	-1.6159543991088867	-3.161799907684326
5ja9.pdb	5ja9_B_D_RB99W.pdb	-2.7019124031066895	-3.4423999786376953
5ja9.pdb	5ja9_B_D_RB99Y.pdb	-1.8027031421661377	-5.953400135040283
5ja9.pdb	5ja9_B_D_RB99V.pdb	-1.2150065898895264	-3.00819993019104
5ja9.pdb	5ja9_B_D_SB101A.pdb	-0.059875935316085815	-0.011300000362098217
5ja9.pdb	5ja9_B_D_SB101R.pdb	0.3372458219528198	-0.33160001039505005
5ja9.pdb	5ja9_B_D_SB101N.pdb	-0.2877653241157532	-0.08479999750852585
5ja9.pdb	5ja9_B_D_SB101D.pdb	-0.4206547737121582	-0.05810000002384186
5ja9.pdb	5ja9_B_D_SB101C.pdb	-0.3398113250732422	-0.005900000222027302
5ja9.pdb	5ja9_B_D_SB101Q.pdb	-0.2443283498287201	-0.5928000211715698
5ja9.pdb	5ja9_B_D_SB101E.pdb	-0.047725945711135864	0.5634999871253967
5ja9.pdb	5ja9_B_D_SB101G.pdb	-0.12082577496767044	-0.6735000014305115
5ja9.pdb	5ja9_B_D_SB101H.pdb	-0.03617948293685913	-0.7046999931335449
5ja9.pdb	5ja9_B_D_SB101I.pdb	-0.08171992003917694	0.2669000029563904
5ja9.pdb	5ja9_B_D_SB101L.pdb	0.3013085722923279	0.6417999863624573
5ja9.pdb	5ja9_B_D_SB101K.pdb	-0.2261950522661209	0.011599999852478504
5ja9.pdb	5ja9_B_D_SB101M.pdb	0.3684033751487732	1.3141000270843506
5ja9.pdb	5ja9_B_D_SB101F.pdb	0.082583487033844	-0.3765000104904175
5ja9.pdb	5ja9_B_D_SB101P.pdb	-0.08019423484802246	-1.066100001335144
5ja9.pdb	5ja9_B_D_SB101T.pdb	-0.29605910181999207	-0.4401000142097473
5ja9.pdb	5ja9_B_D_SB101W.pdb	-0.06190340220928192	-0.6215999722480774
5ja9.pdb	5ja9_B_D_SB101Y.pdb	0.09508594870567322	-0.4381999969482422
5ja9.pdb	5ja9_B_D_SB101V.pdb	0.027352452278137207	-0.5259000062942505
5ja9.pdb	5ja9_B_D_LB102A.pdb	-1.052175760269165	-2.585400104522705
5ja9.pdb	5ja9_B_D_LB102R.pdb	-1.8375627994537354	-4.228000164031982
5ja9.pdb	5ja9_B_D_LB102N.pdb	-1.8181087970733643	-1.7311999797821045
5ja9.pdb	5ja9_B_D_LB102D.pdb	-1.7560760974884033	-3.5636000633239746
5ja9.pdb	5ja9_B_D_LB102C.pdb	-0.8565874099731445	-2.1029000282287598
5ja9.pdb	5ja9_B_D_LB102Q.pdb	-1.4416308403015137	-2.5069000720977783
5ja9.pdb	5ja9_B_D_LB102E.pdb	-1.8055946826934814	-2.8773000240325928
5ja9.pdb	5ja9_B_D_LB102G.pdb	-1.1380970478057861	-3.5645999908447266
5ja9.pdb	5ja9_B_D_LB102H.pdb	-1.0394642353057861	-1.3233000040054321
5ja9.pdb	5ja9_B_D_LB102I.pdb	-0.6764818429946899	0.05009999871253967
5ja9.pdb	5ja9_B_D_LB102K.pdb	-1.0945568084716797	-1.819200038909912
5ja9.pdb	5ja9_B_D_LB102M.pdb	-0.47369444370269775	0.9617000222206116
5ja9.pdb	5ja9_B_D_LB102F.pdb	-0.1127936914563179	-0.7785999774932861
5ja9.pdb	5ja9_B_D_LB102P.pdb	-0.6537318229675293	-1.9154000282287598
5ja9.pdb	5ja9_B_D_LB102S.pdb	-1.444197654724121	-3.505000114440918
5ja9.pdb	5ja9_B_D_LB102T.pdb	-1.6140618324279785	-2.3782999515533447
5ja9.pdb	5ja9_B_D_LB102W.pdb	-2.9440717697143555	-3.084199905395508
5ja9.pdb	5ja9_B_D_LB102Y.pdb	-6.942272186279297	-5.880099773406982
5ja9.pdb	5ja9_B_D_LB102V.pdb	-0.9600571990013123	-0.6065999865531921
5ja9.pdb	5ja9_B_D_IB103A.pdb	-0.9960848093032837	-3.521899938583374
5ja9.pdb	5ja9_B_D_IB103R.pdb	-1.0250544548034668	-3.7771999835968018
5ja9.pdb	5ja9_B_D_IB103N.pdb	-1.5151991844177246	-3.1937999725341797
5ja9.pdb	5ja9_B_D_IB103D.pdb	-1.3453481197357178	-3.417099952697754
5ja9.pdb	5ja9_B_D_IB103C.pdb	-0.46892818808555603	-1.6597000360488892
5ja9.pdb	5ja9_B_D_IB103Q.pdb	-2.7416603565216064	-3.2304999828338623
5ja9.pdb	5ja9_B_D_IB103E.pdb	-0.8793376684188843	-2.825900077819824
5ja9.pdb	5ja9_B_D_IB103G.pdb	-1.1094367504119873	-4.390100002288818
5ja9.pdb	5ja9_B_D_IB103H.pdb	-1.0895851850509644	-2.3424999713897705
5ja9.pdb	5ja9_B_D_IB103L.pdb	-0.7914837598800659	-0.9283999800682068
5ja9.pdb	5ja9_B_D_IB103K.pdb	-1.3096280097961426	-3.3547000885009766
5ja9.pdb	5ja9_B_D_IB103M.pdb	-0.2791638970375061	-1.1222000122070312
5ja9.pdb	5ja9_B_D_IB103F.pdb	-1.571836233139038	-1.399399995803833
5ja9.pdb	5ja9_B_D_IB103P.pdb	-0.6420884132385254	-2.4433000087738037
5ja9.pdb	5ja9_B_D_IB103S.pdb	-1.0811541080474854	-2.7269999980926514
5ja9.pdb	5ja9_B_D_IB103T.pdb	-1.3166396617889404	-1.871500015258789
5ja9.pdb	5ja9_B_D_IB103W.pdb	-1.2679290771484375	-2.611799955368042
5ja9.pdb	5ja9_B_D_IB103Y.pdb	-6.140759468078613	-3.6015000343322754
5ja9.pdb	5ja9_B_D_IB103V.pdb	-0.23729990422725677	-0.6909000277519226
5ja9.pdb	5ja9_B_D_DB105A.pdb	-0.6752699613571167	-1.0250999927520752
5ja9.pdb	5ja9_B_D_DB105R.pdb	-0.861405611038208	-2.1048998832702637
5ja9.pdb	5ja9_B_D_DB105N.pdb	-0.5844321250915527	-1.1407999992370605
5ja9.pdb	5ja9_B_D_DB105C.pdb	-0.8400170803070068	-0.7347999811172485
5ja9.pdb	5ja9_B_D_DB105Q.pdb	-1.8865997791290283	-2.026599884033203
5ja9.pdb	5ja9_B_D_DB105E.pdb	-3.312607765197754	-3.4154999256134033
5ja9.pdb	5ja9_B_D_DB105G.pdb	0.0294344425201416	-1.2352999448776245
5ja9.pdb	5ja9_B_D_DB105H.pdb	-0.7495341897010803	-1.1373000144958496
5ja9.pdb	5ja9_B_D_DB105I.pdb	-0.2933237552642822	-1.6002000570297241
5ja9.pdb	5ja9_B_D_DB105L.pdb	-1.6972715854644775	-1.777899980545044
5ja9.pdb	5ja9_B_D_DB105K.pdb	-0.9506743550300598	-1.9926999807357788
5ja9.pdb	5ja9_B_D_DB105M.pdb	-0.18080057203769684	-0.8446000218391418
5ja9.pdb	5ja9_B_D_DB105F.pdb	0.16801902651786804	0.34769999980926514
5ja9.pdb	5ja9_B_D_DB105P.pdb	-0.7289964556694031	-0.49709999561309814
5ja9.pdb	5ja9_B_D_DB105S.pdb	-0.9510207176208496	-0.3555000126361847
5ja9.pdb	5ja9_B_D_DB105T.pdb	-0.01552705466747284	-1.5670000314712524
5ja9.pdb	5ja9_B_D_DB105W.pdb	-5.313267707824707	-4.704899787902832
5ja9.pdb	5ja9_B_D_DB105Y.pdb	-3.0884039402008057	-5.05649995803833
5ja9.pdb	5ja9_B_D_DB105V.pdb	-0.3390108346939087	-1.086899995803833
5ja9.pdb	5ja9_B_D_WB107A.pdb	-0.3542225956916809	-0.1898999959230423
5ja9.pdb	5ja9_B_D_WB107R.pdb	-0.5470139980316162	-0.41600000858306885
5ja9.pdb	5ja9_B_D_WB107N.pdb	-0.6096668839454651	-0.10090000182390213
5ja9.pdb	5ja9_B_D_WB107D.pdb	-0.10265439748764038	-0.13920000195503235
5ja9.pdb	5ja9_B_D_WB107C.pdb	-0.41884323954582214	-0.1809999942779541
5ja9.pdb	5ja9_B_D_WB107Q.pdb	-0.9526064991950989	-0.4406000077724457
5ja9.pdb	5ja9_B_D_WB107E.pdb	-0.6527460813522339	-0.6256999969482422
5ja9.pdb	5ja9_B_D_WB107G.pdb	0.23451972007751465	0.15039999783039093
5ja9.pdb	5ja9_B_D_WB107H.pdb	-0.3210779130458832	-0.2953000068664551
5ja9.pdb	5ja9_B_D_WB107I.pdb	-0.3376445472240448	-0.05550000071525574
5ja9.pdb	5ja9_B_D_WB107L.pdb	-0.6010044813156128	-0.3160000145435333
5ja9.pdb	5ja9_B_D_WB107K.pdb	-0.631041407585144	-0.5760999917984009
5ja9.pdb	5ja9_B_D_WB107M.pdb	-0.17977069318294525	-0.1535000056028366
5ja9.pdb	5ja9_B_D_WB107F.pdb	-0.3321256637573242	0.6358000040054321
5ja9.pdb	5ja9_B_D_WB107P.pdb	-0.5265154838562012	-0.375900000333786
5ja9.pdb	5ja9_B_D_WB107S.pdb	-0.8073789477348328	-0.6322000026702881
5ja9.pdb	5ja9_B_D_WB107T.pdb	-0.44730573892593384	0.10400000214576721
5ja9.pdb	5ja9_B_D_WB107Y.pdb	-0.020841628313064575	-0.4846999943256378
5ja9.pdb	5ja9_B_D_WB107V.pdb	-0.6486106514930725	-0.4796000123023987
5ja9.pdb	5ja9_B_D_ID9A.pdb	-1.1284306049346924	-1.0442999601364136
5ja9.pdb	5ja9_B_D_ID9R.pdb	-1.1672158241271973	0.2732999920845032
5ja9.pdb	5ja9_B_D_ID9N.pdb	-1.5217456817626953	-0.49799999594688416
5ja9.pdb	5ja9_B_D_ID9D.pdb	-1.191024899482727	-0.8525999784469604
5ja9.pdb	5ja9_B_D_ID9C.pdb	-0.477353036403656	-0.6258999705314636
5ja9.pdb	5ja9_B_D_ID9Q.pdb	-0.963155210018158	-1.1914000511169434
5ja9.pdb	5ja9_B_D_ID9E.pdb	-1.0785000324249268	-1.2391999959945679
5ja9.pdb	5ja9_B_D_ID9G.pdb	-1.1863685846328735	-1.376099944114685
5ja9.pdb	5ja9_B_D_ID9H.pdb	-0.8903308510780334	-0.06469999998807907
5ja9.pdb	5ja9_B_D_ID9L.pdb	-0.6826846599578857	-0.07670000195503235
5ja9.pdb	5ja9_B_D_ID9K.pdb	-0.8981165289878845	-0.0723000019788742
5ja9.pdb	5ja9_B_D_ID9M.pdb	-0.5193039178848267	0.526199996471405
5ja9.pdb	5ja9_B_D_ID9F.pdb	-5.559112548828125	-3.059799909591675
5ja9.pdb	5ja9_B_D_ID9P.pdb	-0.7475684285163879	-0.8859999775886536
5ja9.pdb	5ja9_B_D_ID9S.pdb	-0.818523645401001	-1.4010000228881836
5ja9.pdb	5ja9_B_D_ID9T.pdb	-0.8900180459022522	-0.9343000054359436
5ja9.pdb	5ja9_B_D_ID9W.pdb	-4.289804458618164	-2.6533000469207764
5ja9.pdb	5ja9_B_D_ID9Y.pdb	-7.960035800933838	-4.594200134277344
5ja9.pdb	5ja9_B_D_ID9V.pdb	-0.35441720485687256	0.13099999725818634
5ja9.pdb	5ja9_B_D_KD12A.pdb	-0.07770676910877228	-0.09730000048875809
5ja9.pdb	5ja9_B_D_KD12R.pdb	-0.07047855854034424	-0.1664000004529953
5ja9.pdb	5ja9_B_D_KD12N.pdb	-0.36221811175346375	-0.3192000091075897
5ja9.pdb	5ja9_B_D_KD12D.pdb	-0.38143205642700195	-0.9455000162124634
5ja9.pdb	5ja9_B_D_KD12C.pdb	-0.025681540369987488	-0.1662999987602234
5ja9.pdb	5ja9_B_D_KD12Q.pdb	-0.15611550211906433	-0.3000999987125397
5ja9.pdb	5ja9_B_D_KD12E.pdb	-0.17304295301437378	-0.6219000220298767
5ja9.pdb	5ja9_B_D_KD12G.pdb	-0.11205632984638214	-0.30790001153945923
5ja9.pdb	5ja9_B_D_KD12H.pdb	0.13079530000686646	0.03779999911785126
5ja9.pdb	5ja9_B_D_KD12I.pdb	0.3382372260093689	-0.20409999787807465
5ja9.pdb	5ja9_B_D_KD12L.pdb	0.547789454460144	0.7020000219345093
5ja9.pdb	5ja9_B_D_KD12M.pdb	0.5925117135047913	0.1770000010728836
5ja9.pdb	5ja9_B_D_KD12F.pdb	0.0017442405223846436	0.07859999686479568
5ja9.pdb	5ja9_B_D_KD12P.pdb	0.07776936888694763	-0.10369999706745148
5ja9.pdb	5ja9_B_D_KD12S.pdb	0.08149558305740356	-0.14190000295639038
5ja9.pdb	5ja9_B_D_KD12T.pdb	-0.9972214698791504	-0.4345000088214874
5ja9.pdb	5ja9_B_D_KD12W.pdb	0.44259458780288696	0.24459999799728394
5ja9.pdb	5ja9_B_D_KD12Y.pdb	0.660846471786499	1.8838000297546387
5ja9.pdb	5ja9_B_D_KD12V.pdb	-0.6962999105453491	-0.41909998655319214
5ja9.pdb	5ja9_B_D_YD13A.pdb	-2.2858963012695312	-3.266400098800659
5ja9.pdb	5ja9_B_D_YD13R.pdb	-2.4735021591186523	-4.398499965667725
5ja9.pdb	5ja9_B_D_YD13N.pdb	-2.2077107429504395	-2.7630999088287354
5ja9.pdb	5ja9_B_D_YD13D.pdb	-1.3585288524627686	-1.7547999620437622
5ja9.pdb	5ja9_B_D_YD13C.pdb	-1.1266757249832153	-3.030900001525879
5ja9.pdb	5ja9_B_D_YD13Q.pdb	-1.156693935394287	-2.102099895477295
5ja9.pdb	5ja9_B_D_YD13E.pdb	-1.5379092693328857	-1.839400053024292
5ja9.pdb	5ja9_B_D_YD13G.pdb	-2.407045364379883	-3.5685999393463135
5ja9.pdb	5ja9_B_D_YD13H.pdb	-1.6441900730133057	-1.7920000553131104
5ja9.pdb	5ja9_B_D_YD13I.pdb	-1.1612014770507812	-2.236299991607666
5ja9.pdb	5ja9_B_D_YD13L.pdb	-2.6114158630371094	-2.8831000328063965
5ja9.pdb	5ja9_B_D_YD13K.pdb	-1.6552376747131348	-3.5696001052856445
5ja9.pdb	5ja9_B_D_YD13M.pdb	-1.2724781036376953	-0.6438000202178955
5ja9.pdb	5ja9_B_D_YD13F.pdb	-0.5092534422874451	-0.7886000275611877
5ja9.pdb	5ja9_B_D_YD13P.pdb	-2.0067718029022217	-3.4788999557495117
5ja9.pdb	5ja9_B_D_YD13S.pdb	-2.474961996078491	-3.7390999794006348
5ja9.pdb	5ja9_B_D_YD13T.pdb	-2.0999252796173096	-2.993499994277954
5ja9.pdb	5ja9_B_D_YD13W.pdb	-2.0129995346069336	-1.2390999794006348
5ja9.pdb	5ja9_B_D_YD13V.pdb	-1.8105533123016357	-2.6928999423980713
5ja9.pdb	5ja9_B_D_ED16A.pdb	-1.1365060806274414	-4.8206000328063965
5ja9.pdb	5ja9_B_D_ED16R.pdb	-1.179291009902954	-5.115200042724609
5ja9.pdb	5ja9_B_D_ED16N.pdb	-0.9106203317642212	-3.324199914932251
5ja9.pdb	5ja9_B_D_ED16D.pdb	-0.967848539352417	-2.1029999256134033
5ja9.pdb	5ja9_B_D_ED16C.pdb	-1.2414839267730713	-4.353899955749512
5ja9.pdb	5ja9_B_D_ED16Q.pdb	-1.1877145767211914	-3.2460999488830566
5ja9.pdb	5ja9_B_D_ED16G.pdb	-1.2252180576324463	-5.011600017547607
5ja9.pdb	5ja9_B_D_ED16H.pdb	-1.2962110042572021	-4.263299942016602
5ja9.pdb	5ja9_B_D_ED16I.pdb	-3.6119656562805176	-7.077899932861328
5ja9.pdb	5ja9_B_D_ED16L.pdb	-0.7225547432899475	-3.2822000980377197
5ja9.pdb	5ja9_B_D_ED16K.pdb	-1.2622559070587158	-5.077099800109863
5ja9.pdb	5ja9_B_D_ED16M.pdb	-0.5485582947731018	-1.6907000541687012
5ja9.pdb	5ja9_B_D_ED16F.pdb	-0.686249852180481	-2.8485000133514404
5ja9.pdb	5ja9_B_D_ED16P.pdb	-1.7298452854156494	-5.418300151824951
5ja9.pdb	5ja9_B_D_ED16S.pdb	-1.4587733745574951	-5.390600204467773
5ja9.pdb	5ja9_B_D_ED16T.pdb	-0.8359618186950684	-5.541200160980225
5ja9.pdb	5ja9_B_D_ED16W.pdb	-0.6368508338928223	-2.8032000064849854
5ja9.pdb	5ja9_B_D_ED16Y.pdb	-0.6863653063774109	-2.922499895095825
5ja9.pdb	5ja9_B_D_ED16V.pdb	-1.803816795349121	-4.089900016784668
5ja9.pdb	5ja9_B_D_YD17A.pdb	-1.2135021686553955	-0.7789000272750854
5ja9.pdb	5ja9_B_D_YD17R.pdb	-1.2113583087921143	-0.3596000075340271
5ja9.pdb	5ja9_B_D_YD17N.pdb	-1.4320323467254639	-0.7160000205039978
5ja9.pdb	5ja9_B_D_YD17D.pdb	-1.2646708488464355	0.8550000190734863
5ja9.pdb	5ja9_B_D_YD17C.pdb	-1.220337152481079	-0.6389999985694885
5ja9.pdb	5ja9_B_D_YD17Q.pdb	-1.0890198945999146	-0.5389999747276306
5ja9.pdb	5ja9_B_D_YD17E.pdb	-1.2876722812652588	-0.2976999878883362
5ja9.pdb	5ja9_B_D_YD17G.pdb	-1.2121033668518066	-0.6761999726295471
5ja9.pdb	5ja9_B_D_YD17H.pdb	-0.9982416033744812	-0.19920000433921814
5ja9.pdb	5ja9_B_D_YD17I.pdb	-1.3921208381652832	-0.45019999146461487
5ja9.pdb	5ja9_B_D_YD17L.pdb	-1.2315640449523926	-0.49880000948905945
5ja9.pdb	5ja9_B_D_YD17K.pdb	-1.4131319522857666	-0.20569999516010284
5ja9.pdb	5ja9_B_D_YD17M.pdb	-0.6109462976455688	0.9412000179290771
5ja9.pdb	5ja9_B_D_YD17F.pdb	-1.266402006149292	0.5734000205993652
5ja9.pdb	5ja9_B_D_YD17P.pdb	-0.9035454392433167	-0.9878000020980835
5ja9.pdb	5ja9_B_D_YD17S.pdb	-1.3604047298431396	-0.9280999898910522
5ja9.pdb	5ja9_B_D_YD17T.pdb	-1.3431055545806885	-0.7685999870300293
5ja9.pdb	5ja9_B_D_YD17W.pdb	-0.847021758556366	1.282099962234497
5ja9.pdb	5ja9_B_D_YD17V.pdb	-1.29722261428833	-0.08659999817609787
5ja9.pdb	5ja9_B_D_ID58A.pdb	-0.7558809518814087	-0.5315999984741211
5ja9.pdb	5ja9_B_D_ID58R.pdb	-0.6625489592552185	-0.6675000190734863
5ja9.pdb	5ja9_B_D_ID58N.pdb	-0.686316728591919	-0.5525000095367432
5ja9.pdb	5ja9_B_D_ID58D.pdb	-0.7213497757911682	-0.33340001106262207
5ja9.pdb	5ja9_B_D_ID58C.pdb	-0.3127502202987671	1.0255999565124512
5ja9.pdb	5ja9_B_D_ID58Q.pdb	-0.7122231125831604	-0.26100000739097595
5ja9.pdb	5ja9_B_D_ID58E.pdb	-0.7461960911750793	-0.16300000250339508
5ja9.pdb	5ja9_B_D_ID58G.pdb	-0.8159667253494263	-0.5080999732017517
5ja9.pdb	5ja9_B_D_ID58H.pdb	-0.7772545218467712	-0.6484000086784363
5ja9.pdb	5ja9_B_D_ID58L.pdb	-0.4935494363307953	-0.396699994802475
5ja9.pdb	5ja9_B_D_ID58K.pdb	-0.9802716374397278	-0.6467999815940857
5ja9.pdb	5ja9_B_D_ID58M.pdb	-0.23269504308700562	0.14910000562667847
5ja9.pdb	5ja9_B_D_ID58F.pdb	-0.8116422295570374	-0.40799999237060547
5ja9.pdb	5ja9_B_D_ID58P.pdb	-0.04742315411567688	-0.6244000196456909
5ja9.pdb	5ja9_B_D_ID58S.pdb	-0.7206242680549622	-0.5800999999046326
5ja9.pdb	5ja9_B_D_ID58T.pdb	-0.6141088008880615	-0.5597000122070312
5ja9.pdb	5ja9_B_D_ID58W.pdb	-0.38728225231170654	-0.11760000139474869
5ja9.pdb	5ja9_B_D_ID58Y.pdb	-0.48302194476127625	-0.6554999947547913
5ja9.pdb	5ja9_B_D_ID58V.pdb	-0.4091089367866516	-0.453000009059906
5ja9.pdb	5ja9_B_D_TD72A.pdb	-0.6526453495025635	1.031999945640564
5ja9.pdb	5ja9_B_D_TD72R.pdb	-5.73944616317749	-2.150599956512451
5ja9.pdb	5ja9_B_D_TD72N.pdb	-0.33417314291000366	0.9366000294685364
5ja9.pdb	5ja9_B_D_TD72D.pdb	-0.5343766212463379	1.146399974822998
5ja9.pdb	5ja9_B_D_TD72C.pdb	-0.5223402380943298	1.26419997215271
5ja9.pdb	5ja9_B_D_TD72Q.pdb	-1.263453722000122	0.2168000042438507
5ja9.pdb	5ja9_B_D_TD72E.pdb	-1.3149242401123047	0.673799991607666
5ja9.pdb	5ja9_B_D_TD72G.pdb	-0.704461395740509	0.26570001244544983
5ja9.pdb	5ja9_B_D_TD72H.pdb	-0.4546506702899933	0.8841000199317932
5ja9.pdb	5ja9_B_D_TD72I.pdb	-1.1511842012405396	0.08070000261068344
5ja9.pdb	5ja9_B_D_TD72L.pdb	-1.3563992977142334	1.229200005531311
5ja9.pdb	5ja9_B_D_TD72K.pdb	-4.340117454528809	-0.8288999795913696
5ja9.pdb	5ja9_B_D_TD72M.pdb	-1.3529908657073975	1.4035999774932861
5ja9.pdb	5ja9_B_D_TD72F.pdb	-0.2514835000038147	1.2590999603271484
5ja9.pdb	5ja9_B_D_TD72P.pdb	-0.31187036633491516	1.0809999704360962
5ja9.pdb	5ja9_B_D_TD72S.pdb	-0.730370044708252	0.5008999705314636
5ja9.pdb	5ja9_B_D_TD72W.pdb	-0.3463370203971863	0.6535999774932861
5ja9.pdb	5ja9_B_D_TD72Y.pdb	-0.7374348044395447	0.9214000105857849
5ja9.pdb	5ja9_B_D_TD72V.pdb	-1.8422751426696777	-0.6710000038146973
5ja9.pdb	5ja9_B_D_ID73A.pdb	0.04703468084335327	-0.09070000052452087
5ja9.pdb	5ja9_B_D_ID73R.pdb	-0.6350446939468384	-0.46860000491142273
5ja9.pdb	5ja9_B_D_ID73N.pdb	-0.2820495069026947	-0.1509999930858612
5ja9.pdb	5ja9_B_D_ID73D.pdb	-0.13937784731388092	1.1166000366210938
5ja9.pdb	5ja9_B_D_ID73C.pdb	-0.09635967016220093	-0.09610000252723694
5ja9.pdb	5ja9_B_D_ID73Q.pdb	-0.698383092880249	-0.10379999876022339
5ja9.pdb	5ja9_B_D_ID73E.pdb	-0.5938862562179565	0.2700999975204468
5ja9.pdb	5ja9_B_D_ID73G.pdb	0.03753051161766052	-0.13269999623298645
5ja9.pdb	5ja9_B_D_ID73H.pdb	-0.7221384048461914	-0.14020000398159027
5ja9.pdb	5ja9_B_D_ID73L.pdb	-0.3481336236000061	-0.20919999480247498
5ja9.pdb	5ja9_B_D_ID73K.pdb	-0.500055730342865	-0.400299996137619
5ja9.pdb	5ja9_B_D_ID73M.pdb	-0.19032981991767883	-0.186599999666214
5ja9.pdb	5ja9_B_D_ID73F.pdb	-0.5262933969497681	-0.14429999887943268
5ja9.pdb	5ja9_B_D_ID73P.pdb	0.27477169036865234	-0.14659999310970306
5ja9.pdb	5ja9_B_D_ID73S.pdb	-0.18100246787071228	-0.08349999785423279
5ja9.pdb	5ja9_B_D_ID73T.pdb	-0.194877028465271	-0.029999999329447746
5ja9.pdb	5ja9_B_D_ID73W.pdb	-1.1568825244903564	-0.1477999985218048
5ja9.pdb	5ja9_B_D_ID73Y.pdb	-0.8249759078025818	-0.266400009393692
5ja9.pdb	5ja9_B_D_ID73V.pdb	-0.06845323741436005	0.031599998474121094
5ja9.pdb	5ja9_B_D_YD74A.pdb	-0.4926893413066864	-0.7098000049591064
5ja9.pdb	5ja9_B_D_YD74R.pdb	-1.1734132766723633	-1.309000015258789
5ja9.pdb	5ja9_B_D_YD74N.pdb	-0.8071057200431824	-0.7120000123977661
5ja9.pdb	5ja9_B_D_YD74D.pdb	-0.6801469922065735	0.17139999568462372
5ja9.pdb	5ja9_B_D_YD74C.pdb	-0.31592410802841187	-0.5879999995231628
5ja9.pdb	5ja9_B_D_YD74Q.pdb	-0.3356836140155792	0.07890000194311142
5ja9.pdb	5ja9_B_D_YD74E.pdb	-0.19626860320568085	0.42989999055862427
5ja9.pdb	5ja9_B_D_YD74G.pdb	-0.4152192175388336	-0.2759999930858612
5ja9.pdb	5ja9_B_D_YD74H.pdb	-1.0065230131149292	-0.5568000078201294
5ja9.pdb	5ja9_B_D_YD74I.pdb	-1.1244564056396484	-0.420199990272522
5ja9.pdb	5ja9_B_D_YD74L.pdb	-0.3181004524230957	0.75
5ja9.pdb	5ja9_B_D_YD74K.pdb	-0.7333073616027832	-1.4871000051498413
5ja9.pdb	5ja9_B_D_YD74M.pdb	0.2584129869937897	0.6072999835014343
5ja9.pdb	5ja9_B_D_YD74F.pdb	-0.07037687301635742	0.12780000269412994
5ja9.pdb	5ja9_B_D_YD74P.pdb	-0.3406616449356079	-0.5220000147819519
5ja9.pdb	5ja9_B_D_YD74S.pdb	-0.6553797721862793	-0.8413000106811523
5ja9.pdb	5ja9_B_D_YD74T.pdb	-0.5349392294883728	-0.6327000260353088
5ja9.pdb	5ja9_B_D_YD74W.pdb	-0.19626262784004211	-0.23690000176429749
5ja9.pdb	5ja9_B_D_YD74V.pdb	-0.6841434836387634	0.08190000057220459
5ja9.pdb	5ja9_B_D_ED78A.pdb	-0.631893515586853	-2.1679999828338623
5ja9.pdb	5ja9_B_D_ED78R.pdb	-0.6769040822982788	-2.7105000019073486
5ja9.pdb	5ja9_B_D_ED78N.pdb	-0.895025372505188	-1.278499960899353
5ja9.pdb	5ja9_B_D_ED78D.pdb	-1.0206596851348877	-0.9136000275611877
5ja9.pdb	5ja9_B_D_ED78C.pdb	-0.4442813992500305	-1.5351999998092651
5ja9.pdb	5ja9_B_D_ED78Q.pdb	-0.6703219413757324	-2.996299982070923
5ja9.pdb	5ja9_B_D_ED78G.pdb	-0.5880507230758667	-1.5880000591278076
5ja9.pdb	5ja9_B_D_ED78H.pdb	-0.5119378566741943	-1.3423000574111938
5ja9.pdb	5ja9_B_D_ED78I.pdb	-0.315510094165802	-0.6557999849319458
5ja9.pdb	5ja9_B_D_ED78L.pdb	-0.2657739520072937	-0.9067000150680542
5ja9.pdb	5ja9_B_D_ED78K.pdb	-0.519851565361023	-0.9757999777793884
5ja9.pdb	5ja9_B_D_ED78M.pdb	0.049625322222709656	-0.2167000025510788
5ja9.pdb	5ja9_B_D_ED78F.pdb	-0.05925697088241577	-0.5206999778747559
5ja9.pdb	5ja9_B_D_ED78P.pdb	-0.6153051853179932	-2.0209999084472656
5ja9.pdb	5ja9_B_D_ED78S.pdb	-0.9199205636978149	-2.442500114440918
5ja9.pdb	5ja9_B_D_ED78T.pdb	-0.8926225304603577	-1.9286999702453613
5ja9.pdb	5ja9_B_D_ED78W.pdb	-0.11356294900178909	-0.2994999885559082
5ja9.pdb	5ja9_B_D_ED78Y.pdb	-0.1337747871875763	-0.3093000054359436
5ja9.pdb	5ja9_B_D_ED78V.pdb	-0.6647617816925049	-1.1929999589920044
5ja9.pdb	5ja9_B_D_MD79A.pdb	-0.7236693501472473	-2.302999973297119
5ja9.pdb	5ja9_B_D_MD79R.pdb	-0.7705102562904358	-2.7172000408172607
5ja9.pdb	5ja9_B_D_MD79N.pdb	-0.7582213878631592	-1.8667000532150269
5ja9.pdb	5ja9_B_D_MD79D.pdb	-1.5770814418792725	-2.038100004196167
5ja9.pdb	5ja9_B_D_MD79C.pdb	-0.9154006838798523	-1.4464999437332153
5ja9.pdb	5ja9_B_D_MD79Q.pdb	-0.974981427192688	-1.1996999979019165
5ja9.pdb	5ja9_B_D_MD79E.pdb	-0.7792997360229492	-1.7354999780654907
5ja9.pdb	5ja9_B_D_MD79G.pdb	-0.9939481019973755	-2.4358999729156494
5ja9.pdb	5ja9_B_D_MD79H.pdb	-0.3536577522754669	-0.5889000296592712
5ja9.pdb	5ja9_B_D_MD79I.pdb	-0.2917726933956146	-0.38580000400543213
5ja9.pdb	5ja9_B_D_MD79L.pdb	-0.4317076504230499	0.019200000911951065
5ja9.pdb	5ja9_B_D_MD79K.pdb	-0.7885534167289734	-2.124799966812134
5ja9.pdb	5ja9_B_D_MD79F.pdb	-0.9179787635803223	-0.3303999900817871
5ja9.pdb	5ja9_B_D_MD79P.pdb	-0.560528039932251	-1.4577000141143799
5ja9.pdb	5ja9_B_D_MD79S.pdb	-1.1393109560012817	-2.2202999591827393
5ja9.pdb	5ja9_B_D_MD79T.pdb	-0.7532210946083069	-1.7624000310897827
5ja9.pdb	5ja9_B_D_MD79W.pdb	-1.3513224124908447	-2.8029000759124756
5ja9.pdb	5ja9_B_D_MD79Y.pdb	-0.6691582202911377	0.9627000093460083
5ja9.pdb	5ja9_B_D_MD79V.pdb	-0.3755999207496643	-0.9787999987602234
5ja9.pdb	5ja9_B_D_QD89A.pdb	0.2873229682445526	-0.25440001487731934
5ja9.pdb	5ja9_B_D_QD89R.pdb	0.14283549785614014	-0.16249999403953552
5ja9.pdb	5ja9_B_D_QD89N.pdb	-0.10852459073066711	-0.2199999988079071
5ja9.pdb	5ja9_B_D_QD89D.pdb	-0.07979366928339005	-0.23909999430179596
5ja9.pdb	5ja9_B_D_QD89C.pdb	0.43739092350006104	0.03200000151991844
5ja9.pdb	5ja9_B_D_QD89E.pdb	-0.08586551994085312	-0.00570000009611249
5ja9.pdb	5ja9_B_D_QD89G.pdb	0.20540550351142883	-0.4885999858379364
5ja9.pdb	5ja9_B_D_QD89H.pdb	0.25973549485206604	-0.225600004196167
5ja9.pdb	5ja9_B_D_QD89I.pdb	0.6259458661079407	-0.02969999983906746
5ja9.pdb	5ja9_B_D_QD89L.pdb	0.33338505029678345	-0.06440000236034393
5ja9.pdb	5ja9_B_D_QD89K.pdb	-0.02895715832710266	-0.1712999939918518
5ja9.pdb	5ja9_B_D_QD89M.pdb	0.6088459491729736	0.9079999923706055
5ja9.pdb	5ja9_B_D_QD89F.pdb	0.9959375262260437	0.7091000080108643
5ja9.pdb	5ja9_B_D_QD89P.pdb	0.036816611886024475	-0.35499998927116394
5ja9.pdb	5ja9_B_D_QD89S.pdb	0.1590152382850647	-0.3774000108242035
5ja9.pdb	5ja9_B_D_QD89T.pdb	0.25163334608078003	-0.41920000314712524
5ja9.pdb	5ja9_B_D_QD89W.pdb	1.0153934955596924	0.6754999756813049
5ja9.pdb	5ja9_B_D_QD89Y.pdb	0.9713669419288635	0.7458999752998352
5ja9.pdb	5ja9_B_D_QD89V.pdb	0.5628361105918884	-0.125900000333786
5ja9.pdb	5ja9_B_D_LD90A.pdb	-0.43711891770362854	-1.3027000427246094
5ja9.pdb	5ja9_B_D_LD90R.pdb	-0.9680226445198059	-2.121999979019165
5ja9.pdb	5ja9_B_D_LD90N.pdb	-0.752449631690979	-1.024899959564209
5ja9.pdb	5ja9_B_D_LD90D.pdb	-0.6310895681381226	-1.3638999462127686
5ja9.pdb	5ja9_B_D_LD90C.pdb	-0.4845956563949585	-1.0063999891281128
5ja9.pdb	5ja9_B_D_LD90Q.pdb	-0.5597333908081055	-1.1126999855041504
5ja9.pdb	5ja9_B_D_LD90E.pdb	-0.5872858762741089	-1.358299970626831
5ja9.pdb	5ja9_B_D_LD90G.pdb	-0.5948547124862671	-1.4479000568389893
5ja9.pdb	5ja9_B_D_LD90H.pdb	-0.1673295795917511	-0.7426999807357788
5ja9.pdb	5ja9_B_D_LD90I.pdb	-0.09197667986154556	-0.12070000171661377
5ja9.pdb	5ja9_B_D_LD90K.pdb	-0.6851135492324829	-2.1215999126434326
5ja9.pdb	5ja9_B_D_LD90M.pdb	-0.2047385424375534	-0.8205000162124634
5ja9.pdb	5ja9_B_D_LD90F.pdb	0.20333728194236755	0.47929999232292175
5ja9.pdb	5ja9_B_D_LD90P.pdb	-0.6508734226226807	-1.5628000497817993
5ja9.pdb	5ja9_B_D_LD90S.pdb	-0.6342561841011047	-1.363700032234192
5ja9.pdb	5ja9_B_D_LD90T.pdb	-0.6771297454833984	-0.8141000270843506
5ja9.pdb	5ja9_B_D_LD90W.pdb	-1.7425079345703125	-2.6628000736236572
5ja9.pdb	5ja9_B_D_LD90Y.pdb	-3.236851453781128	-3.9879000186920166
5ja9.pdb	5ja9_B_D_LD90V.pdb	-0.37498557567596436	-0.6643999814987183
5ja9.pdb	5ja9_B_D_FD93A.pdb	-0.5368144512176514	-1.5113999843597412
5ja9.pdb	5ja9_B_D_FD93R.pdb	-0.36518508195877075	-0.5591999888420105
5ja9.pdb	5ja9_B_D_FD93N.pdb	-0.8217952847480774	-1.5128999948501587
5ja9.pdb	5ja9_B_D_FD93D.pdb	-1.140235185623169	-1.7488000392913818
5ja9.pdb	5ja9_B_D_FD93C.pdb	-0.5964506268501282	-1.305799961090088
5ja9.pdb	5ja9_B_D_FD93Q.pdb	-0.8050426244735718	-1.2214000225067139
5ja9.pdb	5ja9_B_D_FD93E.pdb	-0.7767093777656555	-1.4183000326156616
5ja9.pdb	5ja9_B_D_FD93G.pdb	-0.6256058216094971	-2.0218000411987305
5ja9.pdb	5ja9_B_D_FD93H.pdb	-0.5406412482261658	-1.0465999841690063
5ja9.pdb	5ja9_B_D_FD93I.pdb	-0.38279104232788086	-0.6909999847412109
5ja9.pdb	5ja9_B_D_FD93L.pdb	-0.08661878108978271	-0.3264000117778778
5ja9.pdb	5ja9_B_D_FD93K.pdb	-0.22628872096538544	-0.2874000072479248
5ja9.pdb	5ja9_B_D_FD93M.pdb	-0.4531418979167938	-0.724399983882904
5ja9.pdb	5ja9_B_D_FD93P.pdb	-0.45033156871795654	-1.4817999601364136
5ja9.pdb	5ja9_B_D_FD93S.pdb	-0.7901424765586853	-1.8895000219345093
5ja9.pdb	5ja9_B_D_FD93T.pdb	-0.9803497195243835	-1.7130999565124512
5ja9.pdb	5ja9_B_D_FD93W.pdb	-0.21511384844779968	-0.392300009727478
5ja9.pdb	5ja9_B_D_FD93Y.pdb	-0.2012297362089157	-0.08320000022649765
5ja9.pdb	5ja9_B_D_FD93V.pdb	-1.3352482318878174	-1.3087999820709229
4ypg.pdb	4ypg_HL_D_SH31A.pdb	0.16260573267936707	0.2524000108242035
4ypg.pdb	4ypg_HL_D_SH31R.pdb	0.22465014457702637	1.2979999780654907
4ypg.pdb	4ypg_HL_D_SH31N.pdb	-0.06432852149009705	1.3322999477386475
4ypg.pdb	4ypg_HL_D_SH31D.pdb	-0.5570514798164368	0.07410000264644623
4ypg.pdb	4ypg_HL_D_SH31C.pdb	0.1663641333580017	0.29499998688697815
4ypg.pdb	4ypg_HL_D_SH31Q.pdb	-0.1507878303527832	0.8937000036239624
4ypg.pdb	4ypg_HL_D_SH31E.pdb	-0.3563903570175171	-0.10220000147819519
4ypg.pdb	4ypg_HL_D_SH31G.pdb	0.05074787139892578	0.18410000205039978
4ypg.pdb	4ypg_HL_D_SH31H.pdb	0.07351469993591309	0.3000999987125397
4ypg.pdb	4ypg_HL_D_SH31I.pdb	-0.4214784502983093	-0.13609999418258667
4ypg.pdb	4ypg_HL_D_SH31L.pdb	-0.014637485146522522	0.5436000227928162
4ypg.pdb	4ypg_HL_D_SH31K.pdb	-0.0705786794424057	1.3114999532699585
4ypg.pdb	4ypg_HL_D_SH31M.pdb	0.40792977809906006	0.6388999819755554
4ypg.pdb	4ypg_HL_D_SH31F.pdb	0.6025816798210144	0.9585000276565552
4ypg.pdb	4ypg_HL_D_SH31P.pdb	-0.09342174232006073	0.08560000360012054
4ypg.pdb	4ypg_HL_D_SH31T.pdb	-0.20137234032154083	0.1995999962091446
4ypg.pdb	4ypg_HL_D_SH31W.pdb	0.28701043128967285	1.0015000104904175
4ypg.pdb	4ypg_HL_D_SH31Y.pdb	0.27950194478034973	0.6705999970436096
4ypg.pdb	4ypg_HL_D_SH31V.pdb	-0.15327182412147522	0.1615999937057495
4ypg.pdb	4ypg_HL_D_YH32A.pdb	-0.5325460433959961	-0.30070000886917114
4ypg.pdb	4ypg_HL_D_YH32R.pdb	-0.5599287748336792	-2.1500000953674316
4ypg.pdb	4ypg_HL_D_YH32N.pdb	-0.4238205850124359	-0.06539999693632126
4ypg.pdb	4ypg_HL_D_YH32D.pdb	-0.658604085445404	-0.7325999736785889
4ypg.pdb	4ypg_HL_D_YH32C.pdb	-0.8597516417503357	-0.23639999330043793
4ypg.pdb	4ypg_HL_D_YH32Q.pdb	-0.2935826778411865	-2.371000051498413
4ypg.pdb	4ypg_HL_D_YH32E.pdb	-0.8955009579658508	-0.7235999703407288
4ypg.pdb	4ypg_HL_D_YH32G.pdb	-0.8038556575775146	-0.9021999835968018
4ypg.pdb	4ypg_HL_D_YH32H.pdb	-0.34653156995773315	-1.5223000049591064
4ypg.pdb	4ypg_HL_D_YH32I.pdb	-1.3034348487854004	-0.10350000113248825
4ypg.pdb	4ypg_HL_D_YH32L.pdb	-1.0396273136138916	-0.48330000042915344
4ypg.pdb	4ypg_HL_D_YH32K.pdb	-0.5086259245872498	0.15649999678134918
4ypg.pdb	4ypg_HL_D_YH32M.pdb	-0.36783286929130554	1.315000057220459
4ypg.pdb	4ypg_HL_D_YH32F.pdb	-0.3636802136898041	-0.1379999965429306
4ypg.pdb	4ypg_HL_D_YH32P.pdb	-0.733899712562561	-0.4542999863624573
4ypg.pdb	4ypg_HL_D_YH32S.pdb	-0.8701063990592957	-0.37790000438690186
4ypg.pdb	4ypg_HL_D_YH32T.pdb	-0.8766446709632874	0.30140000581741333
4ypg.pdb	4ypg_HL_D_YH32W.pdb	-0.540022611618042	-0.8177000284194946
4ypg.pdb	4ypg_HL_D_YH32V.pdb	-0.7888745665550232	-2.04010009765625
4ypg.pdb	4ypg_HL_D_SH33A.pdb	-0.46008846163749695	2.193700075149536
4ypg.pdb	4ypg_HL_D_SH33R.pdb	-3.3965320587158203	-1.701300024986267
4ypg.pdb	4ypg_HL_D_SH33N.pdb	-0.5729120373725891	2.628499984741211
4ypg.pdb	4ypg_HL_D_SH33D.pdb	-0.720196008682251	-0.939300000667572
4ypg.pdb	4ypg_HL_D_SH33C.pdb	-0.05961617827415466	2.090100049972534
4ypg.pdb	4ypg_HL_D_SH33Q.pdb	-3.3346126079559326	-1.1043000221252441
4ypg.pdb	4ypg_HL_D_SH33E.pdb	-2.369452714920044	-0.6948000192642212
4ypg.pdb	4ypg_HL_D_SH33G.pdb	-0.8480694890022278	1.6919000148773193
4ypg.pdb	4ypg_HL_D_SH33H.pdb	-12.906257629394531	-10.837909698486328
4ypg.pdb	4ypg_HL_D_SH33I.pdb	-0.22093656659126282	0.652400016784668
4ypg.pdb	4ypg_HL_D_SH33L.pdb	-0.4632095396518707	1.2657999992370605
4ypg.pdb	4ypg_HL_D_SH33K.pdb	-3.6561379432678223	-0.38029998540878296
4ypg.pdb	4ypg_HL_D_SH33M.pdb	-1.850297451019287	-1.0404000282287598
4ypg.pdb	4ypg_HL_D_SH33F.pdb	-16.22676658630371	-12.24789047241211
4ypg.pdb	4ypg_HL_D_SH33P.pdb	-0.313159704208374	1.032099962234497
4ypg.pdb	4ypg_HL_D_SH33T.pdb	0.2912261188030243	0.7181000113487244
4ypg.pdb	4ypg_HL_D_SH33W.pdb	-34.81052780151367	-27.664640426635742
4ypg.pdb	4ypg_HL_D_SH33Y.pdb	-24.638477325439453	-20.385618209838867
4ypg.pdb	4ypg_HL_D_SH33V.pdb	-1.291818380355835	0.10320000350475311
4ypg.pdb	4ypg_HL_D_WH47A.pdb	-0.20730239152908325	-0.6705999970436096
4ypg.pdb	4ypg_HL_D_WH47R.pdb	-0.5401572585105896	-0.5561000108718872
4ypg.pdb	4ypg_HL_D_WH47N.pdb	-0.5425129532814026	-0.5613999962806702
4ypg.pdb	4ypg_HL_D_WH47D.pdb	-0.43654143810272217	-0.5393999814987183
4ypg.pdb	4ypg_HL_D_WH47C.pdb	-0.11312007904052734	-0.5924000144004822
4ypg.pdb	4ypg_HL_D_WH47Q.pdb	-0.5531664490699768	-0.46480000019073486
4ypg.pdb	4ypg_HL_D_WH47E.pdb	-0.4554154872894287	-0.5040000081062317
4ypg.pdb	4ypg_HL_D_WH47G.pdb	-0.17042289674282074	-0.7200999855995178
4ypg.pdb	4ypg_HL_D_WH47H.pdb	-0.6968123316764832	-0.33230000734329224
4ypg.pdb	4ypg_HL_D_WH47I.pdb	-0.24237017333507538	-0.4717000126838684
4ypg.pdb	4ypg_HL_D_WH47L.pdb	-0.34229788184165955	-0.41110000014305115
4ypg.pdb	4ypg_HL_D_WH47K.pdb	-0.5938394069671631	-0.6614000201225281
4ypg.pdb	4ypg_HL_D_WH47M.pdb	-0.12605491280555725	-0.13670000433921814
4ypg.pdb	4ypg_HL_D_WH47F.pdb	-0.6373167037963867	-0.0877000018954277
4ypg.pdb	4ypg_HL_D_WH47P.pdb	-0.07521402835845947	-0.6557999849319458
4ypg.pdb	4ypg_HL_D_WH47S.pdb	-0.32893213629722595	-0.6452999711036682
4ypg.pdb	4ypg_HL_D_WH47T.pdb	-0.4849608242511749	-0.5932999849319458
4ypg.pdb	4ypg_HL_D_WH47Y.pdb	-0.5417808294296265	-0.1860000044107437
4ypg.pdb	4ypg_HL_D_WH47V.pdb	-0.24802538752555847	-0.5752999782562256
4ypg.pdb	4ypg_HL_D_WH50A.pdb	-1.3581063747406006	-2.4200000762939453
4ypg.pdb	4ypg_HL_D_WH50R.pdb	-1.385849952697754	-1.9407999515533447
4ypg.pdb	4ypg_HL_D_WH50N.pdb	-1.776054859161377	-2.299799919128418
4ypg.pdb	4ypg_HL_D_WH50D.pdb	-1.794299602508545	-3.2634999752044678
4ypg.pdb	4ypg_HL_D_WH50C.pdb	-1.33778715133667	-2.121799945831299
4ypg.pdb	4ypg_HL_D_WH50Q.pdb	-1.6400907039642334	-2.3935999870300293
4ypg.pdb	4ypg_HL_D_WH50E.pdb	-1.6082093715667725	-3.6219000816345215
4ypg.pdb	4ypg_HL_D_WH50G.pdb	-1.5133140087127686	-2.769200086593628
4ypg.pdb	4ypg_HL_D_WH50H.pdb	-1.3540949821472168	-2.012700080871582
4ypg.pdb	4ypg_HL_D_WH50I.pdb	-1.3440887928009033	-1.9392999410629272
4ypg.pdb	4ypg_HL_D_WH50L.pdb	-1.169731855392456	-1.4710999727249146
4ypg.pdb	4ypg_HL_D_WH50K.pdb	-1.518068790435791	-2.455399990081787
4ypg.pdb	4ypg_HL_D_WH50M.pdb	-0.8023893237113953	-0.5996000170707703
4ypg.pdb	4ypg_HL_D_WH50F.pdb	-1.0979470014572144	-0.7398999929428101
4ypg.pdb	4ypg_HL_D_WH50P.pdb	-1.6174306869506836	-3.1933000087738037
4ypg.pdb	4ypg_HL_D_WH50S.pdb	-1.6416494846343994	-2.7546000480651855
4ypg.pdb	4ypg_HL_D_WH50T.pdb	-1.628669023513794	-2.6366000175476074
4ypg.pdb	4ypg_HL_D_WH50Y.pdb	-1.1457347869873047	-1.3312000036239624
4ypg.pdb	4ypg_HL_D_WH50V.pdb	-1.2379934787750244	-1.951799988746643
4ypg.pdb	4ypg_HL_D_SH52A.pdb	0.8566611409187317	1.010200023651123
4ypg.pdb	4ypg_HL_D_SH52R.pdb	-5.996865272521973	-5.785699844360352
4ypg.pdb	4ypg_HL_D_SH52N.pdb	-4.220393180847168	-4.374000072479248
4ypg.pdb	4ypg_HL_D_SH52D.pdb	-3.782742738723755	-5.910200119018555
4ypg.pdb	4ypg_HL_D_SH52C.pdb	-1.286942958831787	-0.41359999775886536
4ypg.pdb	4ypg_HL_D_SH52Q.pdb	-6.567325115203857	-6.676400184631348
4ypg.pdb	4ypg_HL_D_SH52E.pdb	-6.877569675445557	-8.9975004196167
4ypg.pdb	4ypg_HL_D_SH52G.pdb	0.6165591478347778	1.131100058555603
4ypg.pdb	4ypg_HL_D_SH52H.pdb	-7.622251033782959	-14.889579772949219
4ypg.pdb	4ypg_HL_D_SH52I.pdb	-2.6755430698394775	-3.74780011177063
4ypg.pdb	4ypg_HL_D_SH52L.pdb	-4.123776435852051	-7.324999809265137
4ypg.pdb	4ypg_HL_D_SH52K.pdb	-6.278606414794922	-6.955399990081787
4ypg.pdb	4ypg_HL_D_SH52M.pdb	-4.758340835571289	-7.838600158691406
4ypg.pdb	4ypg_HL_D_SH52F.pdb	-1.7090749740600586	-14.193039894104004
4ypg.pdb	4ypg_HL_D_SH52P.pdb	1.6033718585968018	-0.9805999994277954
4ypg.pdb	4ypg_HL_D_SH52T.pdb	-0.019747748970985413	0.4180999994277954
4ypg.pdb	4ypg_HL_D_SH52W.pdb	-26.051023483276367	-27.551420211791992
4ypg.pdb	4ypg_HL_D_SH52Y.pdb	-6.53443717956543	-16.413000106811523
4ypg.pdb	4ypg_HL_D_SH52V.pdb	-0.8831447958946228	-1.7237999439239502
4ypg.pdb	4ypg_HL_D_YH54A.pdb	-0.3268290162086487	-0.1290999948978424
4ypg.pdb	4ypg_HL_D_YH54R.pdb	0.07489025592803955	-0.2745000123977661
4ypg.pdb	4ypg_HL_D_YH54N.pdb	0.12737828493118286	0.4212999939918518
4ypg.pdb	4ypg_HL_D_YH54D.pdb	1.085299015045166	-0.29490000009536743
4ypg.pdb	4ypg_HL_D_YH54C.pdb	-0.17730830609798431	-0.2232999950647354
4ypg.pdb	4ypg_HL_D_YH54Q.pdb	0.06212994456291199	0.19679999351501465
4ypg.pdb	4ypg_HL_D_YH54E.pdb	-0.32690495252609253	-0.6656000018119812
4ypg.pdb	4ypg_HL_D_YH54G.pdb	-0.4999884366989136	-0.3555000126361847
4ypg.pdb	4ypg_HL_D_YH54H.pdb	0.3579893112182617	0.7328000068664551
4ypg.pdb	4ypg_HL_D_YH54I.pdb	0.1114078164100647	-0.3118000030517578
4ypg.pdb	4ypg_HL_D_YH54L.pdb	-0.38091108202934265	0.08250000327825546
4ypg.pdb	4ypg_HL_D_YH54K.pdb	0.016989514231681824	0.3264999985694885
4ypg.pdb	4ypg_HL_D_YH54M.pdb	-0.03678858280181885	0.3449000120162964
4ypg.pdb	4ypg_HL_D_YH54F.pdb	-0.13582991063594818	0.0024999999441206455
4ypg.pdb	4ypg_HL_D_YH54P.pdb	0.49059975147247314	-0.6723999977111816
4ypg.pdb	4ypg_HL_D_YH54S.pdb	-0.3065805435180664	-0.5138999819755554
4ypg.pdb	4ypg_HL_D_YH54T.pdb	0.013655483722686768	-0.5479000210762024
4ypg.pdb	4ypg_HL_D_YH54W.pdb	-0.16627073287963867	-0.07670000195503235
4ypg.pdb	4ypg_HL_D_YH54V.pdb	-0.05927412211894989	-0.1793999969959259
4ypg.pdb	4ypg_HL_D_NH55A.pdb	1.2647430896759033	0.7534000277519226
4ypg.pdb	4ypg_HL_D_NH55R.pdb	1.7873659133911133	1.5032999515533447
4ypg.pdb	4ypg_HL_D_NH55D.pdb	1.2993526458740234	-0.09669999778270721
4ypg.pdb	4ypg_HL_D_NH55C.pdb	1.144855260848999	0.3504999876022339
4ypg.pdb	4ypg_HL_D_NH55Q.pdb	1.4556269645690918	0.8014000058174133
4ypg.pdb	4ypg_HL_D_NH55E.pdb	0.8394662737846375	0.1673000007867813
4ypg.pdb	4ypg_HL_D_NH55G.pdb	1.0985243320465088	0.5625
4ypg.pdb	4ypg_HL_D_NH55H.pdb	1.1744439601898193	0.09380000084638596
4ypg.pdb	4ypg_HL_D_NH55I.pdb	0.978664219379425	-0.22599999606609344
4ypg.pdb	4ypg_HL_D_NH55L.pdb	1.5143654346466064	1.1225999593734741
4ypg.pdb	4ypg_HL_D_NH55K.pdb	0.9910216927528381	0.699400007724762
4ypg.pdb	4ypg_HL_D_NH55M.pdb	1.1588523387908936	0.2134000062942505
4ypg.pdb	4ypg_HL_D_NH55F.pdb	1.9939751625061035	1.6785999536514282
4ypg.pdb	4ypg_HL_D_NH55P.pdb	-0.4804174304008484	-1.3015999794006348
4ypg.pdb	4ypg_HL_D_NH55S.pdb	1.2805132865905762	-0.7735000252723694
4ypg.pdb	4ypg_HL_D_NH55T.pdb	0.7659401893615723	0.27959999442100525
4ypg.pdb	4ypg_HL_D_NH55W.pdb	1.1359736919403076	-0.2515000104904175
4ypg.pdb	4ypg_HL_D_NH55Y.pdb	2.1108412742614746	0.33079999685287476
4ypg.pdb	4ypg_HL_D_NH55V.pdb	1.1563823223114014	-0.36500000953674316
4ypg.pdb	4ypg_HL_D_NH57A.pdb	-0.30761682987213135	-0.028699999675154686
4ypg.pdb	4ypg_HL_D_NH57R.pdb	0.45475029945373535	1.443600058555603
4ypg.pdb	4ypg_HL_D_NH57D.pdb	-0.32773762941360474	-0.3686999976634979
4ypg.pdb	4ypg_HL_D_NH57C.pdb	-0.4539845883846283	0.0714000016450882
4ypg.pdb	4ypg_HL_D_NH57Q.pdb	-0.08575551211833954	0.07039999961853027
4ypg.pdb	4ypg_HL_D_NH57E.pdb	-0.5221154689788818	-0.588100016117096
4ypg.pdb	4ypg_HL_D_NH57G.pdb	-0.31433776021003723	-0.2386000007390976
4ypg.pdb	4ypg_HL_D_NH57H.pdb	0.13666307926177979	0.7570000290870667
4ypg.pdb	4ypg_HL_D_NH57I.pdb	0.1271081268787384	-0.01360000018030405
4ypg.pdb	4ypg_HL_D_NH57L.pdb	0.10872817039489746	0.10939999669790268
4ypg.pdb	4ypg_HL_D_NH57K.pdb	-0.38845473527908325	0.6953999996185303
4ypg.pdb	4ypg_HL_D_NH57M.pdb	0.2734074890613556	-0.10700000077486038
4ypg.pdb	4ypg_HL_D_NH57F.pdb	0.43362826108932495	0.23819999396800995
4ypg.pdb	4ypg_HL_D_NH57P.pdb	0.04364393651485443	-0.12800000607967377
4ypg.pdb	4ypg_HL_D_NH57S.pdb	-0.3122044801712036	0.053199999034404755
4ypg.pdb	4ypg_HL_D_NH57T.pdb	-0.48727086186408997	-0.1265999972820282
4ypg.pdb	4ypg_HL_D_NH57W.pdb	0.5181896090507507	-0.448199987411499
4ypg.pdb	4ypg_HL_D_NH57Y.pdb	1.0019681453704834	1.476199984550476
4ypg.pdb	4ypg_HL_D_NH57V.pdb	0.15051257610321045	0.09000000357627869
4ypg.pdb	4ypg_HL_D_NH59A.pdb	-0.49080830812454224	-0.37689998745918274
4ypg.pdb	4ypg_HL_D_NH59R.pdb	0.18529489636421204	1.6426000595092773
4ypg.pdb	4ypg_HL_D_NH59D.pdb	-0.6643069982528687	-1.242900013923645
4ypg.pdb	4ypg_HL_D_NH59C.pdb	-0.16498079895973206	-0.21130000054836273
4ypg.pdb	4ypg_HL_D_NH59Q.pdb	-0.4017781913280487	0.37619999051094055
4ypg.pdb	4ypg_HL_D_NH59E.pdb	-0.5409729480743408	-0.4812999963760376
4ypg.pdb	4ypg_HL_D_NH59G.pdb	-0.33009159564971924	-0.8562999963760376
4ypg.pdb	4ypg_HL_D_NH59H.pdb	-0.24741403758525848	0.325300008058548
4ypg.pdb	4ypg_HL_D_NH59I.pdb	-0.24351829290390015	0.5375000238418579
4ypg.pdb	4ypg_HL_D_NH59L.pdb	0.042766571044921875	0.2892000079154968
4ypg.pdb	4ypg_HL_D_NH59K.pdb	-0.339866578578949	1.1217999458312988
4ypg.pdb	4ypg_HL_D_NH59M.pdb	-0.07758039236068726	-0.2718000113964081
4ypg.pdb	4ypg_HL_D_NH59F.pdb	-0.10158829391002655	0.21789999306201935
4ypg.pdb	4ypg_HL_D_NH59P.pdb	-0.39182740449905396	-0.37869998812675476
4ypg.pdb	4ypg_HL_D_NH59S.pdb	-0.6958680152893066	-0.82669997215271
4ypg.pdb	4ypg_HL_D_NH59T.pdb	-0.6439343690872192	-0.7039999961853027
4ypg.pdb	4ypg_HL_D_NH59W.pdb	0.629227876663208	0.4672999978065491
4ypg.pdb	4ypg_HL_D_NH59Y.pdb	-0.10140018165111542	0.12860000133514404
4ypg.pdb	4ypg_HL_D_NH59V.pdb	-0.14434874057769775	0.4291999936103821
4ypg.pdb	4ypg_HL_D_DH99A.pdb	0.2685595154762268	0.2660999894142151
4ypg.pdb	4ypg_HL_D_DH99R.pdb	-0.43920475244522095	0.3549000024795532
4ypg.pdb	4ypg_HL_D_DH99N.pdb	-0.37525540590286255	0.7900999784469604
4ypg.pdb	4ypg_HL_D_DH99C.pdb	-0.09154397249221802	0.30630001425743103
4ypg.pdb	4ypg_HL_D_DH99Q.pdb	-0.3620527386665344	0.7505999803543091
4ypg.pdb	4ypg_HL_D_DH99E.pdb	-0.24580982327461243	0.46070000529289246
4ypg.pdb	4ypg_HL_D_DH99G.pdb	-0.018634364008903503	2.141900062561035
4ypg.pdb	4ypg_HL_D_DH99H.pdb	-0.5861809253692627	0.09260000288486481
4ypg.pdb	4ypg_HL_D_DH99I.pdb	-0.6044682264328003	1.5260000228881836
4ypg.pdb	4ypg_HL_D_DH99L.pdb	-0.03669191896915436	3.0757999420166016
4ypg.pdb	4ypg_HL_D_DH99K.pdb	-0.4139961302280426	0.5509999990463257
4ypg.pdb	4ypg_HL_D_DH99M.pdb	0.03625485301017761	-0.01549999974668026
4ypg.pdb	4ypg_HL_D_DH99F.pdb	-0.4760667085647583	0.5945000052452087
4ypg.pdb	4ypg_HL_D_DH99P.pdb	0.10410517454147339	0.12999999523162842
4ypg.pdb	4ypg_HL_D_DH99S.pdb	-0.3545982837677002	0.11509999632835388
4ypg.pdb	4ypg_HL_D_DH99T.pdb	0.06656122207641602	1.4773999452590942
4ypg.pdb	4ypg_HL_D_DH99W.pdb	-0.7561815977096558	-4.166600227355957
4ypg.pdb	4ypg_HL_D_DH99Y.pdb	-0.9462596774101257	0.10509999841451645
4ypg.pdb	4ypg_HL_D_DH99V.pdb	-0.29672402143478394	2.51419997215271
4ypg.pdb	4ypg_HL_D_PH100A.pdb	-1.040851354598999	-3.905600070953369
4ypg.pdb	4ypg_HL_D_PH100R.pdb	-8.600786209106445	-14.196880340576172
4ypg.pdb	4ypg_HL_D_PH100N.pdb	-1.3090872764587402	-5.021699905395508
4ypg.pdb	4ypg_HL_D_PH100D.pdb	-1.6498339176177979	-6.321300029754639
4ypg.pdb	4ypg_HL_D_PH100C.pdb	-0.7689648866653442	-4.748300075531006
4ypg.pdb	4ypg_HL_D_PH100Q.pdb	-1.8794925212860107	-6.976399898529053
4ypg.pdb	4ypg_HL_D_PH100E.pdb	-1.5387346744537354	-7.183700084686279
4ypg.pdb	4ypg_HL_D_PH100G.pdb	-1.5365023612976074	-1.1668000221252441
4ypg.pdb	4ypg_HL_D_PH100H.pdb	-7.4195122718811035	-10.334970474243164
4ypg.pdb	4ypg_HL_D_PH100I.pdb	-4.961663246154785	-5.683899879455566
4ypg.pdb	4ypg_HL_D_PH100L.pdb	-1.3672337532043457	-5.9054999351501465
4ypg.pdb	4ypg_HL_D_PH100K.pdb	-4.198856830596924	-9.8095703125
4ypg.pdb	4ypg_HL_D_PH100M.pdb	-0.8553505539894104	-6.158400058746338
4ypg.pdb	4ypg_HL_D_PH100F.pdb	-3.9018445014953613	-8.817700386047363
4ypg.pdb	4ypg_HL_D_PH100S.pdb	-0.8326733708381653	-3.1347999572753906
4ypg.pdb	4ypg_HL_D_PH100T.pdb	-0.7971043586730957	-2.158900022506714
4ypg.pdb	4ypg_HL_D_PH100W.pdb	-8.73115348815918	-14.910849571228027
4ypg.pdb	4ypg_HL_D_PH100Y.pdb	-14.698933601379395	-17.46162986755371
4ypg.pdb	4ypg_HL_D_PH100V.pdb	-1.0838277339935303	-2.9277000427246094
4ypg.pdb	4ypg_HL_D_IH101A.pdb	0.13502424955368042	0.15449999272823334
4ypg.pdb	4ypg_HL_D_IH101R.pdb	-0.3675110340118408	0.4296000003814697
4ypg.pdb	4ypg_HL_D_IH101N.pdb	-0.30593225359916687	0.04839999973773956
4ypg.pdb	4ypg_HL_D_IH101D.pdb	-0.3092625141143799	-0.6621999740600586
4ypg.pdb	4ypg_HL_D_IH101C.pdb	-0.18543559312820435	0.014700000174343586
4ypg.pdb	4ypg_HL_D_IH101Q.pdb	-0.30492284893989563	0.017899999395012856
4ypg.pdb	4ypg_HL_D_IH101E.pdb	-0.5913808345794678	-0.32519999146461487
4ypg.pdb	4ypg_HL_D_IH101G.pdb	-0.13482992351055145	0.07930000126361847
4ypg.pdb	4ypg_HL_D_IH101H.pdb	-0.9179511070251465	-0.0681999996304512
4ypg.pdb	4ypg_HL_D_IH101L.pdb	-0.31924599409103394	0.15049999952316284
4ypg.pdb	4ypg_HL_D_IH101K.pdb	-0.47942501306533813	0.3249000012874603
4ypg.pdb	4ypg_HL_D_IH101M.pdb	-0.14517159759998322	0.03099999949336052
4ypg.pdb	4ypg_HL_D_IH101F.pdb	-1.159179449081421	0.11999999731779099
4ypg.pdb	4ypg_HL_D_IH101P.pdb	-0.7988589406013489	-0.6394000053405762
4ypg.pdb	4ypg_HL_D_IH101S.pdb	-0.18676576018333435	0.06430000066757202
4ypg.pdb	4ypg_HL_D_IH101T.pdb	-0.4747459888458252	-0.10109999775886536
4ypg.pdb	4ypg_HL_D_IH101W.pdb	-0.7067087292671204	-1.2460999488830566
4ypg.pdb	4ypg_HL_D_IH101Y.pdb	-1.3921923637390137	-1.0313999652862549
4ypg.pdb	4ypg_HL_D_IH101V.pdb	-0.09373374283313751	0.17430000007152557
4ypg.pdb	4ypg_HL_D_AH102R.pdb	-7.1678900718688965	-5.374300003051758
4ypg.pdb	4ypg_HL_D_AH102N.pdb	-0.45116540789604187	-0.7681999802589417
4ypg.pdb	4ypg_HL_D_AH102D.pdb	-1.5134541988372803	-2.8494999408721924
4ypg.pdb	4ypg_HL_D_AH102C.pdb	0.4000741243362427	0.06319999694824219
4ypg.pdb	4ypg_HL_D_AH102Q.pdb	-6.3813910484313965	-6.7993998527526855
4ypg.pdb	4ypg_HL_D_AH102E.pdb	-0.4648438096046448	-4.099100112915039
4ypg.pdb	4ypg_HL_D_AH102G.pdb	-0.3330206274986267	-0.6534000039100647
4ypg.pdb	4ypg_HL_D_AH102H.pdb	-13.360787391662598	-12.445850372314453
4ypg.pdb	4ypg_HL_D_AH102I.pdb	-0.8645045161247253	-2.1510000228881836
4ypg.pdb	4ypg_HL_D_AH102L.pdb	-2.3883941173553467	-3.4282000064849854
4ypg.pdb	4ypg_HL_D_AH102K.pdb	-1.7561681270599365	0.04610000178217888
4ypg.pdb	4ypg_HL_D_AH102M.pdb	-0.8991280794143677	-0.19920000433921814
4ypg.pdb	4ypg_HL_D_AH102F.pdb	-0.034889087080955505	-0.14569999277591705
4ypg.pdb	4ypg_HL_D_AH102P.pdb	0.3775867223739624	0.2669999897480011
4ypg.pdb	4ypg_HL_D_AH102S.pdb	-0.14810067415237427	0.020099999383091927
4ypg.pdb	4ypg_HL_D_AH102T.pdb	-0.4834918975830078	0.11060000211000443
4ypg.pdb	4ypg_HL_D_AH102W.pdb	-8.90002727508545	-10.535309791564941
4ypg.pdb	4ypg_HL_D_AH102Y.pdb	-12.326181411743164	-16.16724967956543
4ypg.pdb	4ypg_HL_D_AH102V.pdb	-0.12155506014823914	-0.6510999798774719
4ypg.pdb	4ypg_HL_D_AH103R.pdb	-0.3427114188671112	-0.4375999867916107
4ypg.pdb	4ypg_HL_D_AH103N.pdb	-0.28607064485549927	-1.3259999752044678
4ypg.pdb	4ypg_HL_D_AH103D.pdb	-0.3835553526878357	-0.9115999937057495
4ypg.pdb	4ypg_HL_D_AH103C.pdb	-0.40709036588668823	-0.40790000557899475
4ypg.pdb	4ypg_HL_D_AH103Q.pdb	-0.5015828609466553	-0.8123000264167786
4ypg.pdb	4ypg_HL_D_AH103E.pdb	-0.9600133895874023	-2.146199941635132
4ypg.pdb	4ypg_HL_D_AH103G.pdb	0.06725272536277771	0.09279999881982803
4ypg.pdb	4ypg_HL_D_AH103H.pdb	-0.8151639699935913	-1.2455999851226807
4ypg.pdb	4ypg_HL_D_AH103I.pdb	-0.6698561906814575	-1.5607999563217163
4ypg.pdb	4ypg_HL_D_AH103L.pdb	-2.7413113117218018	-4.841300010681152
4ypg.pdb	4ypg_HL_D_AH103K.pdb	-0.32032227516174316	-0.7620000243186951
4ypg.pdb	4ypg_HL_D_AH103M.pdb	-0.4029581546783447	-0.9706000089645386
4ypg.pdb	4ypg_HL_D_AH103F.pdb	-2.1401212215423584	-3.933199882507324
4ypg.pdb	4ypg_HL_D_AH103P.pdb	0.0833088755607605	-1.7207000255584717
4ypg.pdb	4ypg_HL_D_AH103S.pdb	-0.4022257924079895	-0.19439999759197235
4ypg.pdb	4ypg_HL_D_AH103T.pdb	-0.05371199548244476	-1.5055999755859375
4ypg.pdb	4ypg_HL_D_AH103W.pdb	-5.325338363647461	-29.052019119262695
4ypg.pdb	4ypg_HL_D_AH103Y.pdb	-14.77342414855957	-15.198439598083496
4ypg.pdb	4ypg_HL_D_AH103V.pdb	-0.29511064291000366	-1.2031999826431274
4ypg.pdb	4ypg_HL_D_YH105A.pdb	0.17404305934906006	-0.34290000796318054
4ypg.pdb	4ypg_HL_D_YH105R.pdb	0.005280613899230957	-0.2281000018119812
4ypg.pdb	4ypg_HL_D_YH105N.pdb	-0.018543854355812073	-0.3052999973297119
4ypg.pdb	4ypg_HL_D_YH105D.pdb	-0.07295279204845428	-0.4059000015258789
4ypg.pdb	4ypg_HL_D_YH105C.pdb	0.02204085886478424	-0.2930999994277954
4ypg.pdb	4ypg_HL_D_YH105Q.pdb	-0.01974572241306305	-0.18809999525547028
4ypg.pdb	4ypg_HL_D_YH105E.pdb	-0.05711084604263306	-0.41510000824928284
4ypg.pdb	4ypg_HL_D_YH105G.pdb	0.002550378441810608	-0.34689998626708984
4ypg.pdb	4ypg_HL_D_YH105H.pdb	0.06419923901557922	-0.29660001397132874
4ypg.pdb	4ypg_HL_D_YH105I.pdb	-0.1470293551683426	-0.18690000474452972
4ypg.pdb	4ypg_HL_D_YH105L.pdb	-0.03336881101131439	-0.24809999763965607
4ypg.pdb	4ypg_HL_D_YH105K.pdb	-0.07339605689048767	-0.20200000703334808
4ypg.pdb	4ypg_HL_D_YH105M.pdb	0.3383473753929138	-0.23549999296665192
4ypg.pdb	4ypg_HL_D_YH105F.pdb	-0.27113106846809387	0.0348999984562397
4ypg.pdb	4ypg_HL_D_YH105P.pdb	0.17437613010406494	-0.44029998779296875
4ypg.pdb	4ypg_HL_D_YH105S.pdb	0.06402969360351562	-0.3377000093460083
4ypg.pdb	4ypg_HL_D_YH105T.pdb	-0.03217610716819763	-0.3634999990463257
4ypg.pdb	4ypg_HL_D_YH105W.pdb	0.02709868550300598	-0.28529998660087585
4ypg.pdb	4ypg_HL_D_YH105V.pdb	0.14792689681053162	-0.3382999897003174
4ypg.pdb	4ypg_HL_D_SL28A.pdb	-0.01960921287536621	0.5656999945640564
4ypg.pdb	4ypg_HL_D_SL28R.pdb	-0.09151042997837067	0.8482999801635742
4ypg.pdb	4ypg_HL_D_SL28N.pdb	-0.2226143181324005	0.1282999962568283
4ypg.pdb	4ypg_HL_D_SL28D.pdb	-0.360615611076355	0.319599986076355
4ypg.pdb	4ypg_HL_D_SL28C.pdb	0.012295424938201904	0.6053000092506409
4ypg.pdb	4ypg_HL_D_SL28Q.pdb	-0.14201846718788147	0.33570000529289246
4ypg.pdb	4ypg_HL_D_SL28E.pdb	-0.17862394452095032	0.013799999840557575
4ypg.pdb	4ypg_HL_D_SL28G.pdb	-0.09854485839605331	0.18199999630451202
4ypg.pdb	4ypg_HL_D_SL28H.pdb	0.18207621574401855	0.41620001196861267
4ypg.pdb	4ypg_HL_D_SL28I.pdb	-0.7025238871574402	-0.01140000019222498
4ypg.pdb	4ypg_HL_D_SL28L.pdb	0.4309062361717224	0.805899977684021
4ypg.pdb	4ypg_HL_D_SL28K.pdb	-0.00613345205783844	0.6108999848365784
4ypg.pdb	4ypg_HL_D_SL28M.pdb	0.37483614683151245	0.7505000233650208
4ypg.pdb	4ypg_HL_D_SL28F.pdb	0.2836095988750458	0.724399983882904
4ypg.pdb	4ypg_HL_D_SL28P.pdb	0.12021663784980774	0.5799000263214111
4ypg.pdb	4ypg_HL_D_SL28T.pdb	-0.24089980125427246	-0.15389999747276306
4ypg.pdb	4ypg_HL_D_SL28W.pdb	0.6828349232673645	1.118299961090088
4ypg.pdb	4ypg_HL_D_SL28Y.pdb	0.2824445366859436	0.6978999972343445
4ypg.pdb	4ypg_HL_D_SL28V.pdb	0.2796249985694885	1.0194000005722046
4ypg.pdb	4ypg_HL_D_VL29A.pdb	-0.3521779179573059	-0.241799995303154
4ypg.pdb	4ypg_HL_D_VL29R.pdb	-0.5722112655639648	0.7177000045776367
4ypg.pdb	4ypg_HL_D_VL29N.pdb	-0.48954299092292786	-0.1573999971151352
4ypg.pdb	4ypg_HL_D_VL29D.pdb	-0.5643681883811951	-0.526199996471405
4ypg.pdb	4ypg_HL_D_VL29C.pdb	-0.46600785851478577	-0.15440000593662262
4ypg.pdb	4ypg_HL_D_VL29Q.pdb	-0.9380736947059631	-0.13410000503063202
4ypg.pdb	4ypg_HL_D_VL29E.pdb	-1.1023437976837158	-0.4253999888896942
4ypg.pdb	4ypg_HL_D_VL29G.pdb	-0.3909299373626709	-0.7882999777793884
4ypg.pdb	4ypg_HL_D_VL29H.pdb	-0.5581614971160889	0.21979999542236328
4ypg.pdb	4ypg_HL_D_VL29I.pdb	-0.37408536672592163	0.019899999722838402
4ypg.pdb	4ypg_HL_D_VL29L.pdb	-0.41177237033843994	-0.033900000154972076
4ypg.pdb	4ypg_HL_D_VL29K.pdb	-0.5538228154182434	-0.5461000204086304
4ypg.pdb	4ypg_HL_D_VL29M.pdb	0.05840432643890381	-0.18440000712871552
4ypg.pdb	4ypg_HL_D_VL29F.pdb	-0.2802566885948181	-0.10980000346899033
4ypg.pdb	4ypg_HL_D_VL29P.pdb	-0.12380217015743256	-0.5673999786376953
4ypg.pdb	4ypg_HL_D_VL29S.pdb	-0.564795732498169	-0.23880000412464142
4ypg.pdb	4ypg_HL_D_VL29T.pdb	-0.5327884554862976	-0.0729999989271164
4ypg.pdb	4ypg_HL_D_VL29W.pdb	-0.7536125779151917	-0.028200000524520874
4ypg.pdb	4ypg_HL_D_VL29Y.pdb	-0.6747170686721802	-0.125900000333786
4ypg.pdb	4ypg_HL_D_SL30A.pdb	-0.11492091417312622	0.3271999955177307
4ypg.pdb	4ypg_HL_D_SL30R.pdb	-0.5511418581008911	-0.7929999828338623
4ypg.pdb	4ypg_HL_D_SL30N.pdb	-3.2056427001953125	-2.817500114440918
4ypg.pdb	4ypg_HL_D_SL30D.pdb	-0.6929615139961243	-2.157599925994873
4ypg.pdb	4ypg_HL_D_SL30C.pdb	0.12430784106254578	0.16189999878406525
4ypg.pdb	4ypg_HL_D_SL30Q.pdb	-1.88289475440979	-2.0176000595092773
4ypg.pdb	4ypg_HL_D_SL30E.pdb	-1.3793995380401611	-3.0044000148773193
4ypg.pdb	4ypg_HL_D_SL30G.pdb	-0.4165307879447937	0.09080000221729279
4ypg.pdb	4ypg_HL_D_SL30H.pdb	-13.682123184204102	-14.346329689025879
4ypg.pdb	4ypg_HL_D_SL30I.pdb	-0.17461368441581726	1.1175999641418457
4ypg.pdb	4ypg_HL_D_SL30L.pdb	-0.2684284448623657	0.18719999492168427
4ypg.pdb	4ypg_HL_D_SL30K.pdb	-1.6172940731048584	-2.5957999229431152
4ypg.pdb	4ypg_HL_D_SL30M.pdb	-1.0278215408325195	0.051100000739097595
4ypg.pdb	4ypg_HL_D_SL30F.pdb	0.06563425064086914	-2.9697999954223633
4ypg.pdb	4ypg_HL_D_SL30P.pdb	0.36094391345977783	0.9204999804496765
4ypg.pdb	4ypg_HL_D_SL30T.pdb	-0.24680092930793762	0.11779999732971191
4ypg.pdb	4ypg_HL_D_SL30W.pdb	-2.672797203063965	-4.150199890136719
4ypg.pdb	4ypg_HL_D_SL30Y.pdb	-3.939857006072998	-3.9354000091552734
4ypg.pdb	4ypg_HL_D_SL30V.pdb	-0.18943536281585693	0.9642000198364258
4ypg.pdb	4ypg_HL_D_SL31A.pdb	-0.2756326198577881	-0.5138999819755554
4ypg.pdb	4ypg_HL_D_SL31R.pdb	-0.20143724977970123	0.23690000176429749
4ypg.pdb	4ypg_HL_D_SL31N.pdb	-1.4939196109771729	-2.2792000770568848
4ypg.pdb	4ypg_HL_D_SL31D.pdb	-0.06590099632740021	-2.2988998889923096
4ypg.pdb	4ypg_HL_D_SL31C.pdb	-0.18836988508701324	0.2085999995470047
4ypg.pdb	4ypg_HL_D_SL31Q.pdb	-1.2565958499908447	-2.7309999465942383
4ypg.pdb	4ypg_HL_D_SL31E.pdb	-0.9461971521377563	-2.67549991607666
4ypg.pdb	4ypg_HL_D_SL31G.pdb	-0.46269848942756653	-1.4471999406814575
4ypg.pdb	4ypg_HL_D_SL31H.pdb	-2.4907071590423584	-2.2811999320983887
4ypg.pdb	4ypg_HL_D_SL31I.pdb	-1.4782886505126953	-0.913100004196167
4ypg.pdb	4ypg_HL_D_SL31L.pdb	0.5077612996101379	1.0542000532150269
4ypg.pdb	4ypg_HL_D_SL31K.pdb	-0.3314347565174103	-0.39629998803138733
4ypg.pdb	4ypg_HL_D_SL31M.pdb	-1.2205698490142822	0.2757999897003174
4ypg.pdb	4ypg_HL_D_SL31F.pdb	-3.5375475883483887	-2.7479000091552734
4ypg.pdb	4ypg_HL_D_SL31P.pdb	-0.04240351915359497	-0.36910000443458557
4ypg.pdb	4ypg_HL_D_SL31T.pdb	-0.4602009356021881	0.7396000027656555
4ypg.pdb	4ypg_HL_D_SL31W.pdb	-0.5089653730392456	-0.10329999774694443
4ypg.pdb	4ypg_HL_D_SL31Y.pdb	-0.7986493110656738	-1.9836000204086304
4ypg.pdb	4ypg_HL_D_SL31V.pdb	-0.2214677929878235	-1.1375000476837158
4ypg.pdb	4ypg_HL_D_TL32A.pdb	-0.9387977719306946	-0.9736999869346619
4ypg.pdb	4ypg_HL_D_TL32R.pdb	-5.845597743988037	-6.953700065612793
4ypg.pdb	4ypg_HL_D_TL32N.pdb	-3.117063045501709	-1.823199987411499
4ypg.pdb	4ypg_HL_D_TL32D.pdb	-1.1220691204071045	-0.7526000142097473
4ypg.pdb	4ypg_HL_D_TL32C.pdb	-1.2259931564331055	-2.473400115966797
4ypg.pdb	4ypg_HL_D_TL32Q.pdb	-5.586431503295898	-7.79610013961792
4ypg.pdb	4ypg_HL_D_TL32E.pdb	-4.269027233123779	-5.664700031280518
4ypg.pdb	4ypg_HL_D_TL32G.pdb	-1.150444507598877	-3.226599931716919
4ypg.pdb	4ypg_HL_D_TL32H.pdb	-4.911438465118408	-12.491620063781738
4ypg.pdb	4ypg_HL_D_TL32I.pdb	-2.3012306690216064	-5.6844000816345215
4ypg.pdb	4ypg_HL_D_TL32L.pdb	-6.59088134765625	-9.051400184631348
4ypg.pdb	4ypg_HL_D_TL32K.pdb	-3.045945405960083	-3.490299940109253
4ypg.pdb	4ypg_HL_D_TL32M.pdb	-3.2378995418548584	-5.8618998527526855
4ypg.pdb	4ypg_HL_D_TL32F.pdb	-8.371221542358398	-11.922880172729492
4ypg.pdb	4ypg_HL_D_TL32P.pdb	0.0481545627117157	-2.589600086212158
4ypg.pdb	4ypg_HL_D_TL32S.pdb	-0.49913525581359863	-1.0708999633789062
4ypg.pdb	4ypg_HL_D_TL32W.pdb	-10.773299217224121	-16.333019256591797
4ypg.pdb	4ypg_HL_D_TL32Y.pdb	-22.197063446044922	-25.143329620361328
4ypg.pdb	4ypg_HL_D_TL32V.pdb	-2.0327308177948	-0.07850000262260437
4ypg.pdb	4ypg_HL_D_YL33A.pdb	-0.506230354309082	-1.5377000570297241
4ypg.pdb	4ypg_HL_D_YL33R.pdb	-0.6847846508026123	-2.3187999725341797
4ypg.pdb	4ypg_HL_D_YL33N.pdb	-0.6642313003540039	-1.6052000522613525
4ypg.pdb	4ypg_HL_D_YL33D.pdb	-0.6370320320129395	-1.6464999914169312
4ypg.pdb	4ypg_HL_D_YL33C.pdb	-0.477944016456604	-1.2065000534057617
4ypg.pdb	4ypg_HL_D_YL33Q.pdb	-0.7797414660453796	-1.3549000024795532
4ypg.pdb	4ypg_HL_D_YL33E.pdb	-0.6928380131721497	-2.0857999324798584
4ypg.pdb	4ypg_HL_D_YL33G.pdb	-0.5311475992202759	-1.6663000583648682
4ypg.pdb	4ypg_HL_D_YL33H.pdb	-0.6604527235031128	-0.8183000087738037
4ypg.pdb	4ypg_HL_D_YL33I.pdb	-0.5578563213348389	-1.0181000232696533
4ypg.pdb	4ypg_HL_D_YL33L.pdb	-0.31171536445617676	-0.4968999922275543
4ypg.pdb	4ypg_HL_D_YL33K.pdb	-0.6719432473182678	-2.1161000728607178
4ypg.pdb	4ypg_HL_D_YL33M.pdb	-0.09903000295162201	0.2896000146865845
4ypg.pdb	4ypg_HL_D_YL33F.pdb	-0.5520635843276978	0.42149999737739563
4ypg.pdb	4ypg_HL_D_YL33P.pdb	0.8281270861625671	-3.09060001373291
4ypg.pdb	4ypg_HL_D_YL33S.pdb	-0.5670871734619141	-1.5355000495910645
4ypg.pdb	4ypg_HL_D_YL33T.pdb	-0.4467485249042511	-1.0063999891281128
4ypg.pdb	4ypg_HL_D_YL33W.pdb	0.2427026927471161	0.8450000286102295
4ypg.pdb	4ypg_HL_D_YL33V.pdb	-0.49746257066726685	-1.054800033569336
4ypg.pdb	4ypg_HL_D_YL50A.pdb	-0.5359364151954651	-0.3652999997138977
4ypg.pdb	4ypg_HL_D_YL50R.pdb	-1.9236292839050293	-1.0820000171661377
4ypg.pdb	4ypg_HL_D_YL50N.pdb	-0.8657692670822144	-0.6873000264167786
4ypg.pdb	4ypg_HL_D_YL50D.pdb	-0.7787672877311707	-0.42969998717308044
4ypg.pdb	4ypg_HL_D_YL50C.pdb	-0.3495901823043823	-0.633899986743927
4ypg.pdb	4ypg_HL_D_YL50Q.pdb	-0.7585586905479431	-0.8420000076293945
4ypg.pdb	4ypg_HL_D_YL50E.pdb	-0.8033059239387512	1.0647000074386597
4ypg.pdb	4ypg_HL_D_YL50G.pdb	-0.7003203630447388	-0.5297999978065491
4ypg.pdb	4ypg_HL_D_YL50H.pdb	-0.7252687215805054	-1.2164000272750854
4ypg.pdb	4ypg_HL_D_YL50I.pdb	-0.7873755693435669	-0.13819999992847443
4ypg.pdb	4ypg_HL_D_YL50L.pdb	-0.4040377140045166	-0.9567000269889832
4ypg.pdb	4ypg_HL_D_YL50K.pdb	-0.6455824375152588	-1.1110999584197998
4ypg.pdb	4ypg_HL_D_YL50M.pdb	0.047387704253196716	0.13950000703334808
4ypg.pdb	4ypg_HL_D_YL50F.pdb	-0.07320398092269897	0.328900009393692
4ypg.pdb	4ypg_HL_D_YL50P.pdb	0.04268789291381836	-0.4047999978065491
4ypg.pdb	4ypg_HL_D_YL50S.pdb	-0.43973401188850403	-0.6897000074386597
4ypg.pdb	4ypg_HL_D_YL50T.pdb	-0.20961767435073853	-0.6288999915122986
4ypg.pdb	4ypg_HL_D_YL50W.pdb	-6.680318832397461	-5.589200019836426
4ypg.pdb	4ypg_HL_D_YL50V.pdb	-0.40704065561294556	-0.3337000012397766
4ypg.pdb	4ypg_HL_D_GL51A.pdb	0.07604879140853882	-0.34150001406669617
4ypg.pdb	4ypg_HL_D_GL51R.pdb	-1.9881923198699951	-6.424600124359131
4ypg.pdb	4ypg_HL_D_GL51N.pdb	-3.532599687576294	-3.739300012588501
4ypg.pdb	4ypg_HL_D_GL51D.pdb	-1.5663223266601562	-4.530099868774414
4ypg.pdb	4ypg_HL_D_GL51C.pdb	-0.37180396914482117	-1.274399995803833
4ypg.pdb	4ypg_HL_D_GL51Q.pdb	-0.3238829970359802	-2.2562999725341797
4ypg.pdb	4ypg_HL_D_GL51E.pdb	-6.617381572723389	-10.987970352172852
4ypg.pdb	4ypg_HL_D_GL51H.pdb	-4.284095764160156	-2.8220999240875244
4ypg.pdb	4ypg_HL_D_GL51I.pdb	-3.8284852504730225	-3.708400011062622
4ypg.pdb	4ypg_HL_D_GL51L.pdb	-1.582068920135498	-0.8320000171661377
4ypg.pdb	4ypg_HL_D_GL51K.pdb	-2.7575979232788086	-5.351799964904785
4ypg.pdb	4ypg_HL_D_GL51M.pdb	-4.228744029998779	-4.12470006942749
4ypg.pdb	4ypg_HL_D_GL51F.pdb	-21.118452072143555	-21.563570022583008
4ypg.pdb	4ypg_HL_D_GL51P.pdb	-3.6271238327026367	-2.730799913406372
4ypg.pdb	4ypg_HL_D_GL51S.pdb	-0.12861305475234985	-0.38179999589920044
4ypg.pdb	4ypg_HL_D_GL51T.pdb	-6.119700908660889	-5.337699890136719
4ypg.pdb	4ypg_HL_D_GL51W.pdb	-12.153555870056152	-20.205856323242188
4ypg.pdb	4ypg_HL_D_GL51Y.pdb	-1.975372076034546	-2.391900062561035
4ypg.pdb	4ypg_HL_D_GL51V.pdb	-8.230281829833984	-5.286600112915039
4ypg.pdb	4ypg_HL_D_AL52R.pdb	0.10562366247177124	-0.454800009727478
4ypg.pdb	4ypg_HL_D_AL52N.pdb	-0.2263399213552475	0.07559999823570251
4ypg.pdb	4ypg_HL_D_AL52D.pdb	0.8347180485725403	0.35409998893737793
4ypg.pdb	4ypg_HL_D_AL52C.pdb	-0.28047609329223633	-0.04529999941587448
4ypg.pdb	4ypg_HL_D_AL52Q.pdb	-0.4936286211013794	-0.21469999849796295
4ypg.pdb	4ypg_HL_D_AL52E.pdb	-2.656569242477417	-1.4936000108718872
4ypg.pdb	4ypg_HL_D_AL52G.pdb	-0.5204347372055054	0.6341000199317932
4ypg.pdb	4ypg_HL_D_AL52H.pdb	-1.6054484844207764	-2.4691998958587646
4ypg.pdb	4ypg_HL_D_AL52I.pdb	-2.7167041301727295	-0.474700003862381
4ypg.pdb	4ypg_HL_D_AL52L.pdb	-0.013480663299560547	0.7613000273704529
4ypg.pdb	4ypg_HL_D_AL52K.pdb	-0.19706156849861145	-0.8486999869346619
4ypg.pdb	4ypg_HL_D_AL52M.pdb	0.04198208451271057	-0.09279999881982803
4ypg.pdb	4ypg_HL_D_AL52F.pdb	-1.8411662578582764	-1.9047000408172607
4ypg.pdb	4ypg_HL_D_AL52P.pdb	-0.25394850969314575	-0.554099977016449
4ypg.pdb	4ypg_HL_D_AL52S.pdb	-0.38973596692085266	-0.3603000044822693
4ypg.pdb	4ypg_HL_D_AL52T.pdb	-0.002125844359397888	-0.2685000002384186
4ypg.pdb	4ypg_HL_D_AL52W.pdb	-3.9109408855438232	-4.510300159454346
4ypg.pdb	4ypg_HL_D_AL52Y.pdb	-3.7602291107177734	-4.558800220489502
4ypg.pdb	4ypg_HL_D_AL52V.pdb	-2.8752288818359375	-1.4050999879837036
4ypg.pdb	4ypg_HL_D_SL54A.pdb	0.19901388883590698	0.9294000267982483
4ypg.pdb	4ypg_HL_D_SL54R.pdb	-1.1899279356002808	-0.8061000108718872
4ypg.pdb	4ypg_HL_D_SL54N.pdb	0.03054562211036682	0.9848999977111816
4ypg.pdb	4ypg_HL_D_SL54D.pdb	-0.6647626161575317	-0.48919999599456787
4ypg.pdb	4ypg_HL_D_SL54C.pdb	0.4454076886177063	1.0964000225067139
4ypg.pdb	4ypg_HL_D_SL54Q.pdb	-0.07622823119163513	1.2827999591827393
4ypg.pdb	4ypg_HL_D_SL54E.pdb	-0.7468719482421875	-0.39259999990463257
4ypg.pdb	4ypg_HL_D_SL54G.pdb	-0.432853639125824	0.6194000244140625
4ypg.pdb	4ypg_HL_D_SL54H.pdb	-9.651368141174316	-6.339799880981445
4ypg.pdb	4ypg_HL_D_SL54I.pdb	-5.314737319946289	-1.7640999555587769
4ypg.pdb	4ypg_HL_D_SL54L.pdb	0.2869173586368561	2.285900115966797
4ypg.pdb	4ypg_HL_D_SL54K.pdb	-1.4630658626556396	-0.5006999969482422
4ypg.pdb	4ypg_HL_D_SL54M.pdb	0.8350797295570374	1.829800009727478
4ypg.pdb	4ypg_HL_D_SL54F.pdb	-2.7777316570281982	0.6200000047683716
4ypg.pdb	4ypg_HL_D_SL54P.pdb	0.40171241760253906	1.2718000411987305
4ypg.pdb	4ypg_HL_D_SL54T.pdb	-0.10289879888296127	1.2402000427246094
4ypg.pdb	4ypg_HL_D_SL54W.pdb	-6.7985758781433105	-3.5524001121520996
4ypg.pdb	4ypg_HL_D_SL54Y.pdb	-0.8350441455841064	-1.205199956893921
4ypg.pdb	4ypg_HL_D_SL54V.pdb	-5.052186489105225	-1.385200023651123
4ypg.pdb	4ypg_HL_D_RL55A.pdb	0.4183180332183838	-0.031099999323487282
4ypg.pdb	4ypg_HL_D_RL55N.pdb	-0.053426727652549744	-0.0674000009894371
4ypg.pdb	4ypg_HL_D_RL55D.pdb	-0.04712843894958496	-0.5961999893188477
4ypg.pdb	4ypg_HL_D_RL55C.pdb	0.15861663222312927	-0.06970000267028809
4ypg.pdb	4ypg_HL_D_RL55Q.pdb	-0.020064711570739746	-0.1412000060081482
4ypg.pdb	4ypg_HL_D_RL55E.pdb	-0.11856435984373093	-0.6955999732017517
4ypg.pdb	4ypg_HL_D_RL55G.pdb	0.3232486844062805	-0.040699999779462814
4ypg.pdb	4ypg_HL_D_RL55H.pdb	0.18653935194015503	-0.23000000417232513
4ypg.pdb	4ypg_HL_D_RL55I.pdb	0.3038075566291809	-0.061900001019239426
4ypg.pdb	4ypg_HL_D_RL55L.pdb	-0.17474567890167236	-0.07259999960660934
4ypg.pdb	4ypg_HL_D_RL55K.pdb	0.06304246187210083	0.01940000057220459
4ypg.pdb	4ypg_HL_D_RL55M.pdb	-0.24176841974258423	-0.04089999943971634
4ypg.pdb	4ypg_HL_D_RL55F.pdb	0.7995359301567078	0.4936999976634979
4ypg.pdb	4ypg_HL_D_RL55P.pdb	0.5478639006614685	-0.20419999957084656
4ypg.pdb	4ypg_HL_D_RL55S.pdb	0.06385618448257446	-0.04580000042915344
4ypg.pdb	4ypg_HL_D_RL55T.pdb	-0.1088823452591896	-0.18410000205039978
4ypg.pdb	4ypg_HL_D_RL55W.pdb	0.8350940346717834	0.5800999999046326
4ypg.pdb	4ypg_HL_D_RL55Y.pdb	0.27464720606803894	-0.049800001084804535
4ypg.pdb	4ypg_HL_D_RL55V.pdb	0.32251864671707153	-0.006500000134110451
4ypg.pdb	4ypg_HL_D_SL68A.pdb	-0.012226313352584839	0.22439999878406525
4ypg.pdb	4ypg_HL_D_SL68R.pdb	0.004854112863540649	1.8457000255584717
4ypg.pdb	4ypg_HL_D_SL68N.pdb	-0.12589731812477112	-0.35679998993873596
4ypg.pdb	4ypg_HL_D_SL68D.pdb	-0.24400043487548828	0.4027999937534332
4ypg.pdb	4ypg_HL_D_SL68C.pdb	0.24858719110488892	0.44530001282691956
4ypg.pdb	4ypg_HL_D_SL68Q.pdb	-0.3512020707130432	0.28679999709129333
4ypg.pdb	4ypg_HL_D_SL68E.pdb	-0.34004461765289307	0.4787999987602234
4ypg.pdb	4ypg_HL_D_SL68G.pdb	0.08174988627433777	-0.10000000149011612
4ypg.pdb	4ypg_HL_D_SL68H.pdb	0.10286787152290344	1.024999976158142
4ypg.pdb	4ypg_HL_D_SL68I.pdb	0.3520064353942871	0.8845000267028809
4ypg.pdb	4ypg_HL_D_SL68L.pdb	0.027456462383270264	1.0743000507354736
4ypg.pdb	4ypg_HL_D_SL68K.pdb	-0.18260937929153442	1.3981000185012817
4ypg.pdb	4ypg_HL_D_SL68M.pdb	0.2704172432422638	0.8708999752998352
4ypg.pdb	4ypg_HL_D_SL68F.pdb	0.14616292715072632	0.9358999729156494
4ypg.pdb	4ypg_HL_D_SL68P.pdb	-0.04704055190086365	0.0982000008225441
4ypg.pdb	4ypg_HL_D_SL68T.pdb	-0.37903594970703125	0.3824999928474426
4ypg.pdb	4ypg_HL_D_SL68W.pdb	0.2911739945411682	0.9667999744415283
4ypg.pdb	4ypg_HL_D_SL68Y.pdb	0.1323854625225067	1.1700999736785889
4ypg.pdb	4ypg_HL_D_SL68V.pdb	0.36094415187835693	0.57669997215271
4ypg.pdb	4ypg_HL_D_GL69A.pdb	-0.19511130452156067	-0.1014999970793724
4ypg.pdb	4ypg_HL_D_GL69R.pdb	-0.33132830262184143	0.7670000195503235
4ypg.pdb	4ypg_HL_D_GL69N.pdb	-0.5039935111999512	0.7455999851226807
4ypg.pdb	4ypg_HL_D_GL69D.pdb	-0.5581948161125183	0.49399998784065247
4ypg.pdb	4ypg_HL_D_GL69C.pdb	-0.22852317988872528	-0.05119999870657921
4ypg.pdb	4ypg_HL_D_GL69Q.pdb	-0.6148861646652222	0.659600019454956
4ypg.pdb	4ypg_HL_D_GL69E.pdb	-0.5028699636459351	0.14090000092983246
4ypg.pdb	4ypg_HL_D_GL69H.pdb	-0.071740061044693	1.4509999752044678
4ypg.pdb	4ypg_HL_D_GL69I.pdb	0.004140004515647888	0.6876999735832214
4ypg.pdb	4ypg_HL_D_GL69L.pdb	-0.1087903305888176	0.8723000288009644
4ypg.pdb	4ypg_HL_D_GL69K.pdb	-0.1106877401471138	0.11289999634027481
4ypg.pdb	4ypg_HL_D_GL69M.pdb	0.20878848433494568	2.2576000690460205
4ypg.pdb	4ypg_HL_D_GL69F.pdb	0.1180550754070282	0.8745999932289124
4ypg.pdb	4ypg_HL_D_GL69P.pdb	-0.13046902418136597	0.24609999358654022
4ypg.pdb	4ypg_HL_D_GL69S.pdb	-0.4361859858036041	0.19040000438690186
4ypg.pdb	4ypg_HL_D_GL69T.pdb	-0.4446601867675781	-0.25940001010894775
4ypg.pdb	4ypg_HL_D_GL69W.pdb	0.604385495185852	1.5637999773025513
4ypg.pdb	4ypg_HL_D_GL69Y.pdb	-0.11337007582187653	0.8665000200271606
4ypg.pdb	4ypg_HL_D_GL69V.pdb	-0.08846812695264816	-0.20520000159740448
4ypg.pdb	4ypg_HL_D_YL92A.pdb	-0.21950218081474304	-0.2930999994277954
4ypg.pdb	4ypg_HL_D_YL92R.pdb	-0.9643466472625732	-3.1593000888824463
4ypg.pdb	4ypg_HL_D_YL92N.pdb	-0.3946852385997772	-0.2904999852180481
4ypg.pdb	4ypg_HL_D_YL92D.pdb	-0.3961161971092224	-0.7486000061035156
4ypg.pdb	4ypg_HL_D_YL92C.pdb	-0.09725000709295273	-0.13619999587535858
4ypg.pdb	4ypg_HL_D_YL92Q.pdb	-0.8530853986740112	-0.2076999992132187
4ypg.pdb	4ypg_HL_D_YL92E.pdb	-0.4731764793395996	-2.1428000926971436
4ypg.pdb	4ypg_HL_D_YL92G.pdb	-0.3513323664665222	1.1399999856948853
4ypg.pdb	4ypg_HL_D_YL92H.pdb	-0.6350245475769043	0.46309998631477356
4ypg.pdb	4ypg_HL_D_YL92I.pdb	-0.5198574066162109	0.12269999831914902
4ypg.pdb	4ypg_HL_D_YL92L.pdb	-0.19840338826179504	-0.04600000008940697
4ypg.pdb	4ypg_HL_D_YL92K.pdb	-0.7039576768875122	-0.863099992275238
4ypg.pdb	4ypg_HL_D_YL92M.pdb	-0.5460205078125	0.17139999568462372
4ypg.pdb	4ypg_HL_D_YL92F.pdb	-0.44506680965423584	-0.12150000035762787
4ypg.pdb	4ypg_HL_D_YL92P.pdb	-0.16936147212982178	0.038600001484155655
4ypg.pdb	4ypg_HL_D_YL92S.pdb	-0.38702505826950073	1.1581000089645386
4ypg.pdb	4ypg_HL_D_YL92T.pdb	-0.8326031565666199	0.8610000014305115
4ypg.pdb	4ypg_HL_D_YL92W.pdb	-0.6472344398498535	-2.545799970626831
4ypg.pdb	4ypg_HL_D_YL92V.pdb	-0.40671515464782715	1.5296000242233276
4ypg.pdb	4ypg_HL_D_GL93A.pdb	-0.13247434794902802	-0.3212999999523163
4ypg.pdb	4ypg_HL_D_GL93R.pdb	-0.3571337163448334	0.009700000286102295
4ypg.pdb	4ypg_HL_D_GL93N.pdb	-0.5477519035339355	-0.788100004196167
4ypg.pdb	4ypg_HL_D_GL93D.pdb	-0.7080598473548889	-1.7970000505447388
4ypg.pdb	4ypg_HL_D_GL93C.pdb	-0.18225538730621338	-0.19589999318122864
4ypg.pdb	4ypg_HL_D_GL93Q.pdb	-0.5412198901176453	0.09910000115633011
4ypg.pdb	4ypg_HL_D_GL93E.pdb	-0.5433861613273621	-0.9939000010490417
4ypg.pdb	4ypg_HL_D_GL93H.pdb	-0.7893394827842712	-0.5180000066757202
4ypg.pdb	4ypg_HL_D_GL93I.pdb	-1.6572237014770508	-0.8549000024795532
4ypg.pdb	4ypg_HL_D_GL93L.pdb	-0.07813933491706848	0.16899999976158142
4ypg.pdb	4ypg_HL_D_GL93K.pdb	-0.6851942539215088	0.6331999897956848
4ypg.pdb	4ypg_HL_D_GL93M.pdb	-0.02961832284927368	0.775600016117096
4ypg.pdb	4ypg_HL_D_GL93F.pdb	-2.1378612518310547	-0.9502000212669373
4ypg.pdb	4ypg_HL_D_GL93P.pdb	-0.5485278367996216	-0.4334000051021576
4ypg.pdb	4ypg_HL_D_GL93S.pdb	-0.44859492778778076	-0.5676000118255615
4ypg.pdb	4ypg_HL_D_GL93T.pdb	-0.44934508204460144	-0.5152999758720398
4ypg.pdb	4ypg_HL_D_GL93W.pdb	-1.4719908237457275	0.01119999960064888
4ypg.pdb	4ypg_HL_D_GL93Y.pdb	-10.323302268981934	-10.295660018920898
4ypg.pdb	4ypg_HL_D_GL93V.pdb	-0.22326308488845825	-0.1379999965429306
4ypg.pdb	4ypg_HL_D_SL95A.pdb	-0.15109333395957947	-0.32339999079704285
4ypg.pdb	4ypg_HL_D_SL95R.pdb	-0.13521620631217957	0.6194000244140625
4ypg.pdb	4ypg_HL_D_SL95N.pdb	-0.13215559720993042	-0.9151999950408936
4ypg.pdb	4ypg_HL_D_SL95D.pdb	-0.5226231217384338	-1.6243000030517578
4ypg.pdb	4ypg_HL_D_SL95C.pdb	-0.12806160748004913	0.033399999141693115
4ypg.pdb	4ypg_HL_D_SL95Q.pdb	-0.2462538480758667	-0.07999999821186066
4ypg.pdb	4ypg_HL_D_SL95E.pdb	-0.3729896545410156	-0.76910001039505
4ypg.pdb	4ypg_HL_D_SL95G.pdb	-0.4592260718345642	-0.6689000129699707
4ypg.pdb	4ypg_HL_D_SL95H.pdb	-0.060989052057266235	-0.4666000008583069
4ypg.pdb	4ypg_HL_D_SL95I.pdb	-0.362556517124176	-0.14149999618530273
4ypg.pdb	4ypg_HL_D_SL95L.pdb	0.06690731644630432	-0.31150001287460327
4ypg.pdb	4ypg_HL_D_SL95K.pdb	-0.12406627088785172	-0.0357000008225441
4ypg.pdb	4ypg_HL_D_SL95M.pdb	0.31078898906707764	0.786300003528595
4ypg.pdb	4ypg_HL_D_SL95F.pdb	-0.06938140094280243	0.08919999748468399
4ypg.pdb	4ypg_HL_D_SL95P.pdb	0.11015146970748901	-0.02810000069439411
4ypg.pdb	4ypg_HL_D_SL95T.pdb	-0.13049791753292084	0.19470000267028809
4ypg.pdb	4ypg_HL_D_SL95W.pdb	-2.3761377334594727	-4.046899795532227
4ypg.pdb	4ypg_HL_D_SL95Y.pdb	-0.41217678785324097	-0.4399000108242035
4ypg.pdb	4ypg_HL_D_SL95V.pdb	0.10792267322540283	-0.7735000252723694
4ypg.pdb	4ypg_HL_D_RL97A.pdb	0.3134746551513672	-1.3543000221252441
4ypg.pdb	4ypg_HL_D_RL97N.pdb	0.18510472774505615	-1.3911000490188599
4ypg.pdb	4ypg_HL_D_RL97D.pdb	0.08751198649406433	-1.7935999631881714
4ypg.pdb	4ypg_HL_D_RL97C.pdb	0.6601874232292175	-1.0871000289916992
4ypg.pdb	4ypg_HL_D_RL97Q.pdb	-0.2800406515598297	-1.2838000059127808
4ypg.pdb	4ypg_HL_D_RL97E.pdb	-0.12828640639781952	-2.0894999504089355
4ypg.pdb	4ypg_HL_D_RL97G.pdb	0.4146825671195984	-1.4594000577926636
4ypg.pdb	4ypg_HL_D_RL97H.pdb	-0.33200687170028687	-1.1058000326156616
4ypg.pdb	4ypg_HL_D_RL97I.pdb	0.4092431664466858	-0.9398000240325928
4ypg.pdb	4ypg_HL_D_RL97L.pdb	0.5580572485923767	-0.7480999827384949
4ypg.pdb	4ypg_HL_D_RL97K.pdb	-0.456802099943161	-1.0699000358581543
4ypg.pdb	4ypg_HL_D_RL97M.pdb	0.5378295183181763	-0.7010999917984009
4ypg.pdb	4ypg_HL_D_RL97F.pdb	0.43016302585601807	-0.10930000245571136
4ypg.pdb	4ypg_HL_D_RL97P.pdb	0.4271773099899292	-1.3667999505996704
4ypg.pdb	4ypg_HL_D_RL97S.pdb	-0.08605340868234634	-1.3824000358581543
4ypg.pdb	4ypg_HL_D_RL97T.pdb	0.12562930583953857	-1.3824000358581543
4ypg.pdb	4ypg_HL_D_RL97W.pdb	-0.32770806550979614	-0.8772000074386597
4ypg.pdb	4ypg_HL_D_RL97Y.pdb	-0.2800295352935791	-0.6021999716758728
4ypg.pdb	4ypg_HL_D_RL97V.pdb	-0.06625312566757202	-1.1308000087738037
4ypg.pdb	4ypg_HL_D_TD1A.pdb	0.04349595308303833	-0.37630000710487366
4ypg.pdb	4ypg_HL_D_TD1R.pdb	0.5353813767433167	-0.09640000015497208
4ypg.pdb	4ypg_HL_D_TD1N.pdb	-0.3507923483848572	0.005400000140070915
4ypg.pdb	4ypg_HL_D_TD1D.pdb	0.13927271962165833	-0.4133000075817108
4ypg.pdb	4ypg_HL_D_TD1C.pdb	-0.04509104788303375	-0.33149999380111694
4ypg.pdb	4ypg_HL_D_TD1Q.pdb	-0.04366040229797363	-0.3853999972343445
4ypg.pdb	4ypg_HL_D_TD1E.pdb	-0.8513067960739136	-0.7605999708175659
4ypg.pdb	4ypg_HL_D_TD1G.pdb	-0.4317244291305542	-0.9835000038146973
4ypg.pdb	4ypg_HL_D_TD1H.pdb	-1.5292165279388428	0.8780999779701233
4ypg.pdb	4ypg_HL_D_TD1I.pdb	0.9872880578041077	1.2005000114440918
4ypg.pdb	4ypg_HL_D_TD1L.pdb	0.3650209307670593	2.4623000621795654
4ypg.pdb	4ypg_HL_D_TD1K.pdb	0.1361650824546814	-0.3140999972820282
4ypg.pdb	4ypg_HL_D_TD1M.pdb	0.6194158792495728	0.6424999833106995
4ypg.pdb	4ypg_HL_D_TD1F.pdb	0.885626494884491	0.909600019454956
4ypg.pdb	4ypg_HL_D_TD1P.pdb	-0.194563090801239	-0.5109999775886536
4ypg.pdb	4ypg_HL_D_TD1S.pdb	-0.7676098942756653	-0.43540000915527344
4ypg.pdb	4ypg_HL_D_TD1W.pdb	1.8469266891479492	1.3209999799728394
4ypg.pdb	4ypg_HL_D_TD1Y.pdb	0.23864701390266418	0.40939998626708984
4ypg.pdb	4ypg_HL_D_TD1V.pdb	0.639788031578064	0.29420000314712524
4ypg.pdb	4ypg_HL_D_SD2A.pdb	0.6934863328933716	1.009600043296814
4ypg.pdb	4ypg_HL_D_SD2R.pdb	-3.68583345413208	-3.0007998943328857
4ypg.pdb	4ypg_HL_D_SD2N.pdb	-0.5076016187667847	-0.8475000262260437
4ypg.pdb	4ypg_HL_D_SD2D.pdb	-1.0049346685409546	-1.9717999696731567
4ypg.pdb	4ypg_HL_D_SD2C.pdb	0.9814983010292053	0.5825999975204468
4ypg.pdb	4ypg_HL_D_SD2Q.pdb	-5.754232883453369	-3.13070011138916
4ypg.pdb	4ypg_HL_D_SD2E.pdb	-2.4741134643554688	-3.4667000770568848
4ypg.pdb	4ypg_HL_D_SD2G.pdb	1.3905386924743652	1.273300051689148
4ypg.pdb	4ypg_HL_D_SD2H.pdb	-12.595719337463379	-12.029020309448242
4ypg.pdb	4ypg_HL_D_SD2I.pdb	-4.71323299407959	-3.4433999061584473
4ypg.pdb	4ypg_HL_D_SD2L.pdb	-6.237937927246094	-5.391600131988525
4ypg.pdb	4ypg_HL_D_SD2K.pdb	0.7350679636001587	-1.26419997215271
4ypg.pdb	4ypg_HL_D_SD2M.pdb	-2.4387171268463135	-1.5342999696731567
4ypg.pdb	4ypg_HL_D_SD2F.pdb	-0.7159818410873413	-0.39500001072883606
4ypg.pdb	4ypg_HL_D_SD2P.pdb	0.35343408584594727	-0.6154000163078308
4ypg.pdb	4ypg_HL_D_SD2T.pdb	-1.2892801761627197	-1.4805999994277954
4ypg.pdb	4ypg_HL_D_SD2W.pdb	-3.919463634490967	-2.151900053024292
4ypg.pdb	4ypg_HL_D_SD2Y.pdb	-3.435211181640625	-3.621000051498413
4ypg.pdb	4ypg_HL_D_SD2V.pdb	-1.5203602313995361	-1.3903000354766846
4ypg.pdb	4ypg_HL_D_DD4A.pdb	-0.03086942434310913	0.08229999989271164
4ypg.pdb	4ypg_HL_D_DD4R.pdb	0.18885329365730286	0.906499981880188
4ypg.pdb	4ypg_HL_D_DD4N.pdb	-0.22970132529735565	0.0414000004529953
4ypg.pdb	4ypg_HL_D_DD4C.pdb	-0.0531897246837616	0.07900000363588333
4ypg.pdb	4ypg_HL_D_DD4Q.pdb	-0.1790010631084442	0.09369999915361404
4ypg.pdb	4ypg_HL_D_DD4E.pdb	-0.26813602447509766	0.05130000039935112
4ypg.pdb	4ypg_HL_D_DD4G.pdb	-0.21456637978553772	0.19519999623298645
4ypg.pdb	4ypg_HL_D_DD4H.pdb	-0.2858681082725525	0.0885000005364418
4ypg.pdb	4ypg_HL_D_DD4I.pdb	0.487018883228302	-0.15000000596046448
4ypg.pdb	4ypg_HL_D_DD4L.pdb	0.03166189789772034	0.09740000218153
4ypg.pdb	4ypg_HL_D_DD4K.pdb	-0.02985835075378418	0.7037000060081482
4ypg.pdb	4ypg_HL_D_DD4M.pdb	0.1325080394744873	0.05009999871253967
4ypg.pdb	4ypg_HL_D_DD4F.pdb	-0.10520780831575394	0.10920000076293945
4ypg.pdb	4ypg_HL_D_DD4P.pdb	0.15334343910217285	-0.04490000009536743
4ypg.pdb	4ypg_HL_D_DD4S.pdb	-0.21942934393882751	0.1737000048160553
4ypg.pdb	4ypg_HL_D_DD4T.pdb	-0.27660882472991943	0.16449999809265137
4ypg.pdb	4ypg_HL_D_DD4W.pdb	-0.0075502097606658936	0.09939999878406525
4ypg.pdb	4ypg_HL_D_DD4Y.pdb	-0.1306302398443222	0.11150000244379044
4ypg.pdb	4ypg_HL_D_DD4V.pdb	0.0217818021774292	-0.05460000038146973
4ypg.pdb	4ypg_HL_D_ID55A.pdb	-0.2751871347427368	0.1111999973654747
4ypg.pdb	4ypg_HL_D_ID55R.pdb	-0.3496968150138855	0.12139999866485596
4ypg.pdb	4ypg_HL_D_ID55N.pdb	-0.2861866354942322	0.05640000104904175
4ypg.pdb	4ypg_HL_D_ID55D.pdb	-0.5240190625190735	0.8546000123023987
4ypg.pdb	4ypg_HL_D_ID55C.pdb	-0.23483136296272278	0.22789999842643738
4ypg.pdb	4ypg_HL_D_ID55Q.pdb	-0.3112149238586426	0.04170000180602074
4ypg.pdb	4ypg_HL_D_ID55E.pdb	-0.437713086605072	0.028599999845027924
4ypg.pdb	4ypg_HL_D_ID55G.pdb	-0.3082866072654724	0.10140000283718109
4ypg.pdb	4ypg_HL_D_ID55H.pdb	-0.2006254941225052	0.0640999972820282
4ypg.pdb	4ypg_HL_D_ID55L.pdb	-0.41879507899284363	0.020600000396370888
4ypg.pdb	4ypg_HL_D_ID55K.pdb	-0.4478188753128052	0.05510000139474869
4ypg.pdb	4ypg_HL_D_ID55M.pdb	-0.13528263568878174	-0.04360000044107437
4ypg.pdb	4ypg_HL_D_ID55F.pdb	-0.3743288218975067	0.05209999904036522
4ypg.pdb	4ypg_HL_D_ID55P.pdb	-0.4340466260910034	0.03819999843835831
4ypg.pdb	4ypg_HL_D_ID55S.pdb	-0.3651401996612549	0.08500000089406967
4ypg.pdb	4ypg_HL_D_ID55T.pdb	-0.37798285484313965	0.07509999722242355
4ypg.pdb	4ypg_HL_D_ID55W.pdb	-0.386199951171875	0.08389999717473984
4ypg.pdb	4ypg_HL_D_ID55Y.pdb	-0.5118952989578247	0.10360000282526016
4ypg.pdb	4ypg_HL_D_ID55V.pdb	-0.2292599380016327	0.08540000021457672
4ypg.pdb	4ypg_HL_D_PD56A.pdb	-0.06421907246112823	-0.23849999904632568
4ypg.pdb	4ypg_HL_D_PD56R.pdb	-1.431441307067871	-2.868799924850464
4ypg.pdb	4ypg_HL_D_PD56N.pdb	-0.24702340364456177	-0.7706000208854675
4ypg.pdb	4ypg_HL_D_PD56D.pdb	-1.3658881187438965	-1.4132000207901
4ypg.pdb	4ypg_HL_D_PD56C.pdb	-0.188018336892128	-0.3625999987125397
4ypg.pdb	4ypg_HL_D_PD56Q.pdb	-0.36136528849601746	-1.1085000038146973
4ypg.pdb	4ypg_HL_D_PD56E.pdb	-0.5198842287063599	-0.5881999731063843
4ypg.pdb	4ypg_HL_D_PD56G.pdb	-0.1472533792257309	-0.5467000007629395
4ypg.pdb	4ypg_HL_D_PD56H.pdb	-0.06704020500183105	-1.5288000106811523
4ypg.pdb	4ypg_HL_D_PD56I.pdb	-0.29471856355667114	-0.21739999949932098
4ypg.pdb	4ypg_HL_D_PD56L.pdb	-0.7206265330314636	-2.0808000564575195
4ypg.pdb	4ypg_HL_D_PD56K.pdb	-0.14983195066452026	-2.9776999950408936
4ypg.pdb	4ypg_HL_D_PD56M.pdb	-0.7803887724876404	-0.8033999800682068
4ypg.pdb	4ypg_HL_D_PD56F.pdb	0.3838803768157959	-1.388200044631958
4ypg.pdb	4ypg_HL_D_PD56S.pdb	0.08197391033172607	-0.8177000284194946
4ypg.pdb	4ypg_HL_D_PD56T.pdb	-0.1465468853712082	-0.5759999752044678
4ypg.pdb	4ypg_HL_D_PD56W.pdb	-2.0906949043273926	-3.2572999000549316
4ypg.pdb	4ypg_HL_D_PD56Y.pdb	0.15709078311920166	-1.5016000270843506
4ypg.pdb	4ypg_HL_D_PD56V.pdb	-0.07550721615552902	0.12240000069141388
4ypg.pdb	4ypg_HL_D_HD59A.pdb	-0.5525330305099487	-1.205199956893921
4ypg.pdb	4ypg_HL_D_HD59R.pdb	-2.1327602863311768	-2.7792999744415283
4ypg.pdb	4ypg_HL_D_HD59N.pdb	-0.4311780035495758	-0.5665000081062317
4ypg.pdb	4ypg_HL_D_HD59D.pdb	-0.187257781624794	0.5651999711990356
4ypg.pdb	4ypg_HL_D_HD59C.pdb	-0.45230528712272644	-0.6057999730110168
4ypg.pdb	4ypg_HL_D_HD59Q.pdb	-0.6049932241439819	1.6467000246047974
4ypg.pdb	4ypg_HL_D_HD59E.pdb	-0.24109797179698944	0.11060000211000443
4ypg.pdb	4ypg_HL_D_HD59G.pdb	-0.7814618349075317	-0.41440001130104065
4ypg.pdb	4ypg_HL_D_HD59I.pdb	-0.4941534399986267	0.4196999967098236
4ypg.pdb	4ypg_HL_D_HD59L.pdb	-0.21857944130897522	-1.8151999711990356
4ypg.pdb	4ypg_HL_D_HD59K.pdb	-0.6823709011077881	0.4571000039577484
4ypg.pdb	4ypg_HL_D_HD59M.pdb	-0.28080007433891296	-1.9306999444961548
4ypg.pdb	4ypg_HL_D_HD59F.pdb	-0.7197866439819336	-4.2332000732421875
4ypg.pdb	4ypg_HL_D_HD59P.pdb	-1.3108313083648682	-0.8776000142097473
4ypg.pdb	4ypg_HL_D_HD59S.pdb	-0.5940852165222168	-0.35989999771118164
4ypg.pdb	4ypg_HL_D_HD59T.pdb	-0.2773122489452362	-0.8420000076293945
4ypg.pdb	4ypg_HL_D_HD59W.pdb	-4.4489216804504395	-6.657599925994873
4ypg.pdb	4ypg_HL_D_HD59Y.pdb	-0.5789265632629395	-4.363900184631348
4ypg.pdb	4ypg_HL_D_HD59V.pdb	-0.11058177053928375	0.05810000002384186
4ypg.pdb	4ypg_HL_D_ED60A.pdb	-0.23916307091712952	-0.8032000064849854
4ypg.pdb	4ypg_HL_D_ED60R.pdb	-0.06265407800674438	-1.4148999452590942
4ypg.pdb	4ypg_HL_D_ED60N.pdb	-0.6726185083389282	-0.9941999912261963
4ypg.pdb	4ypg_HL_D_ED60D.pdb	-0.16577459871768951	-0.3984000086784363
4ypg.pdb	4ypg_HL_D_ED60C.pdb	-0.07647496461868286	-0.021199999377131462
4ypg.pdb	4ypg_HL_D_ED60Q.pdb	-0.6351912021636963	-1.9534000158309937
4ypg.pdb	4ypg_HL_D_ED60G.pdb	-0.32372307777404785	-0.7912999987602234
4ypg.pdb	4ypg_HL_D_ED60H.pdb	-0.727727472782135	-0.6575000286102295
4ypg.pdb	4ypg_HL_D_ED60I.pdb	0.47979897260665894	-0.5845999717712402
4ypg.pdb	4ypg_HL_D_ED60L.pdb	0.14775770902633667	-0.014499999582767487
4ypg.pdb	4ypg_HL_D_ED60K.pdb	-0.003242596983909607	0.07680000364780426
4ypg.pdb	4ypg_HL_D_ED60M.pdb	0.4112432599067688	-0.4860999882221222
4ypg.pdb	4ypg_HL_D_ED60F.pdb	-0.4615819752216339	-0.49810001254081726
4ypg.pdb	4ypg_HL_D_ED60P.pdb	-0.40924203395843506	-1.250599980354309
4ypg.pdb	4ypg_HL_D_ED60S.pdb	-0.3301243782043457	-0.32760000228881836
4ypg.pdb	4ypg_HL_D_ED60T.pdb	-0.3315517008304596	-0.8360000252723694
4ypg.pdb	4ypg_HL_D_ED60W.pdb	-0.19297119975090027	-0.927299976348877
4ypg.pdb	4ypg_HL_D_ED60Y.pdb	-0.6655611395835876	-0.5625
4ypg.pdb	4ypg_HL_D_ED60V.pdb	0.06390261650085449	-0.476500004529953
4ypg.pdb	4ypg_HL_D_QD63A.pdb	-0.8413802981376648	1.6129000186920166
4ypg.pdb	4ypg_HL_D_QD63R.pdb	-0.7153931260108948	-1.3672000169754028
4ypg.pdb	4ypg_HL_D_QD63N.pdb	-0.4313451051712036	1.1992000341415405
4ypg.pdb	4ypg_HL_D_QD63D.pdb	-0.7440980076789856	1.1287000179290771
4ypg.pdb	4ypg_HL_D_QD63C.pdb	-0.8204778432846069	1.6830999851226807
4ypg.pdb	4ypg_HL_D_QD63E.pdb	-1.504701852798462	0.16519999504089355
4ypg.pdb	4ypg_HL_D_QD63G.pdb	-0.9574270248413086	1.3875999450683594
4ypg.pdb	4ypg_HL_D_QD63H.pdb	-1.8645784854888916	-0.5985000133514404
4ypg.pdb	4ypg_HL_D_QD63I.pdb	0.04648129642009735	2.2479000091552734
4ypg.pdb	4ypg_HL_D_QD63L.pdb	0.13687792420387268	2.514400005340576
4ypg.pdb	4ypg_HL_D_QD63K.pdb	-0.4086454212665558	-1.2218999862670898
4ypg.pdb	4ypg_HL_D_QD63M.pdb	0.019741415977478027	2.803499937057495
4ypg.pdb	4ypg_HL_D_QD63F.pdb	-1.5221898555755615	-0.21780000627040863
4ypg.pdb	4ypg_HL_D_QD63P.pdb	-0.6517235040664673	1.146399974822998
4ypg.pdb	4ypg_HL_D_QD63S.pdb	-1.1313154697418213	1.2245999574661255
4ypg.pdb	4ypg_HL_D_QD63T.pdb	-0.9561243653297424	1.8361999988555908
4ypg.pdb	4ypg_HL_D_QD63W.pdb	-4.660597324371338	-3.9748001098632812
4ypg.pdb	4ypg_HL_D_QD63Y.pdb	-2.2503879070281982	0.6553000211715698
4ypg.pdb	4ypg_HL_D_QD63V.pdb	-0.5385327339172363	2.484299898147583
4ypg.pdb	4ypg_HL_D_QD64A.pdb	0.13768082857131958	0.19300000369548798
4ypg.pdb	4ypg_HL_D_QD64R.pdb	-0.26692110300064087	-0.22120000422000885
4ypg.pdb	4ypg_HL_D_QD64N.pdb	-0.2884013056755066	0.017000000923871994
4ypg.pdb	4ypg_HL_D_QD64D.pdb	-0.4445544481277466	-0.30979999899864197
4ypg.pdb	4ypg_HL_D_QD64C.pdb	-0.22982072830200195	-0.031700000166893005
4ypg.pdb	4ypg_HL_D_QD64E.pdb	-0.3982895314693451	0.20309999585151672
4ypg.pdb	4ypg_HL_D_QD64G.pdb	-0.005063951015472412	-0.14319999516010284
4ypg.pdb	4ypg_HL_D_QD64H.pdb	-0.04440732300281525	0.0568000003695488
4ypg.pdb	4ypg_HL_D_QD64I.pdb	-0.1833363026380539	-0.07989999651908875
4ypg.pdb	4ypg_HL_D_QD64L.pdb	-0.3152719736099243	0.05209999904036522
4ypg.pdb	4ypg_HL_D_QD64K.pdb	-0.40148675441741943	-0.13009999692440033
4ypg.pdb	4ypg_HL_D_QD64M.pdb	0.16755279898643494	0.1768999993801117
4ypg.pdb	4ypg_HL_D_QD64F.pdb	-0.5062880516052246	0.024299999698996544
4ypg.pdb	4ypg_HL_D_QD64P.pdb	-0.607017993927002	-0.2596000134944916
4ypg.pdb	4ypg_HL_D_QD64S.pdb	-0.26141950488090515	-0.2980000078678131
4ypg.pdb	4ypg_HL_D_QD64T.pdb	-0.31071171164512634	-0.05249999836087227
4ypg.pdb	4ypg_HL_D_QD64W.pdb	0.048655956983566284	0.24860000610351562
4ypg.pdb	4ypg_HL_D_QD64Y.pdb	-0.5940299034118652	0.2816999852657318
4ypg.pdb	4ypg_HL_D_QD64V.pdb	-0.04867836833000183	-0.08429999649524689
4ypg.pdb	4ypg_HL_D_FD66A.pdb	-0.6919329166412354	-1.2312999963760376
4ypg.pdb	4ypg_HL_D_FD66R.pdb	-0.6811165809631348	-2.5092999935150146
4ypg.pdb	4ypg_HL_D_FD66N.pdb	-0.8664727210998535	-1.1902999877929688
4ypg.pdb	4ypg_HL_D_FD66D.pdb	-1.0190551280975342	-0.9296000003814697
4ypg.pdb	4ypg_HL_D_FD66C.pdb	-0.7018156051635742	-1.204699993133545
4ypg.pdb	4ypg_HL_D_FD66Q.pdb	-0.7316704392433167	-0.9936000108718872
4ypg.pdb	4ypg_HL_D_FD66E.pdb	-1.0023155212402344	-0.38199999928474426
4ypg.pdb	4ypg_HL_D_FD66G.pdb	-0.7663066387176514	-1.5247000455856323
4ypg.pdb	4ypg_HL_D_FD66H.pdb	-0.3194013237953186	0.2547999918460846
4ypg.pdb	4ypg_HL_D_FD66I.pdb	-0.5140436887741089	-0.8090000152587891
4ypg.pdb	4ypg_HL_D_FD66L.pdb	-0.3999956250190735	-0.4357999861240387
4ypg.pdb	4ypg_HL_D_FD66K.pdb	-1.096329689025879	-0.7437999844551086
4ypg.pdb	4ypg_HL_D_FD66M.pdb	-0.6879541873931885	-1.0029000043869019
4ypg.pdb	4ypg_HL_D_FD66P.pdb	-1.0590345859527588	-1.3974000215530396
4ypg.pdb	4ypg_HL_D_FD66S.pdb	-0.8613967895507812	-1.555400013923645
4ypg.pdb	4ypg_HL_D_FD66T.pdb	-0.879026472568512	-0.9327999949455261
4ypg.pdb	4ypg_HL_D_FD66W.pdb	-1.848012924194336	-1.6152000427246094
4ypg.pdb	4ypg_HL_D_FD66Y.pdb	-0.4041421115398407	-0.4652000069618225
4ypg.pdb	4ypg_HL_D_FD66V.pdb	-0.5728684663772583	-0.9911999702453613
4ypg.pdb	4ypg_HL_D_ND67A.pdb	0.32160329818725586	0.1891999989748001
4ypg.pdb	4ypg_HL_D_ND67R.pdb	0.2076854109764099	-0.24500000476837158
4ypg.pdb	4ypg_HL_D_ND67D.pdb	-0.3299126625061035	0.21289999783039093
4ypg.pdb	4ypg_HL_D_ND67C.pdb	0.4306977391242981	0.13840000331401825
4ypg.pdb	4ypg_HL_D_ND67Q.pdb	0.17641311883926392	0.6798999905586243
4ypg.pdb	4ypg_HL_D_ND67E.pdb	0.3511604070663452	0.22380000352859497
4ypg.pdb	4ypg_HL_D_ND67G.pdb	0.24854427576065063	-0.16529999673366547
4ypg.pdb	4ypg_HL_D_ND67H.pdb	0.42546695470809937	0.7091000080108643
4ypg.pdb	4ypg_HL_D_ND67I.pdb	-0.8196343183517456	-0.6200000047683716
4ypg.pdb	4ypg_HL_D_ND67L.pdb	0.5891823172569275	0.5403000116348267
4ypg.pdb	4ypg_HL_D_ND67K.pdb	0.3453418016433716	0.5322999954223633
4ypg.pdb	4ypg_HL_D_ND67M.pdb	0.5751884579658508	0.20720000565052032
4ypg.pdb	4ypg_HL_D_ND67F.pdb	0.42244142293930054	0.29739999771118164
4ypg.pdb	4ypg_HL_D_ND67P.pdb	-1.4891769886016846	-2.359499931335449
4ypg.pdb	4ypg_HL_D_ND67S.pdb	0.10522294044494629	-0.0024999999441206455
4ypg.pdb	4ypg_HL_D_ND67T.pdb	1.1658427715301514	0.7378000020980835
4ypg.pdb	4ypg_HL_D_ND67W.pdb	0.7274623513221741	0.8727999925613403
4ypg.pdb	4ypg_HL_D_ND67Y.pdb	0.4714934825897217	0.20739999413490295
4ypg.pdb	4ypg_HL_D_ND67V.pdb	0.4511072635650635	0.374099999666214
4ypg.pdb	4ypg_HL_D_TD88A.pdb	0.12754064798355103	-0.13099999725818634
4ypg.pdb	4ypg_HL_D_TD88R.pdb	-0.13970552384853363	-0.5559999942779541
4ypg.pdb	4ypg_HL_D_TD88N.pdb	0.08615687489509583	0.3953000009059906
4ypg.pdb	4ypg_HL_D_TD88D.pdb	-0.20713438093662262	0.24289999902248383
4ypg.pdb	4ypg_HL_D_TD88C.pdb	0.12952598929405212	0.19480000436306
4ypg.pdb	4ypg_HL_D_TD88Q.pdb	-0.20740120112895966	-0.045099999755620956
4ypg.pdb	4ypg_HL_D_TD88E.pdb	-0.19311627745628357	0.07440000027418137
4ypg.pdb	4ypg_HL_D_TD88G.pdb	0.1164894700050354	-0.22120000422000885
4ypg.pdb	4ypg_HL_D_TD88H.pdb	0.3596467971801758	0.39239999651908875
4ypg.pdb	4ypg_HL_D_TD88I.pdb	0.31620121002197266	0.11869999766349792
4ypg.pdb	4ypg_HL_D_TD88L.pdb	0.3120911717414856	0.1518000066280365
4ypg.pdb	4ypg_HL_D_TD88K.pdb	-0.0603918582201004	-0.3644999861717224
4ypg.pdb	4ypg_HL_D_TD88M.pdb	0.5856890082359314	0.24719999730587006
4ypg.pdb	4ypg_HL_D_TD88F.pdb	0.8004658818244934	0.6067000031471252
4ypg.pdb	4ypg_HL_D_TD88P.pdb	0.12262490391731262	-0.15860000252723694
4ypg.pdb	4ypg_HL_D_TD88S.pdb	-0.19515497982501984	0.013299999758601189
4ypg.pdb	4ypg_HL_D_TD88W.pdb	0.310325562953949	1.6217000484466553
4ypg.pdb	4ypg_HL_D_TD88Y.pdb	1.2092082500457764	1.7632999420166016
4ypg.pdb	4ypg_HL_D_TD88V.pdb	0.2696167528629303	0.051100000739097595
4ypg.pdb	4ypg_HL_D_YD91A.pdb	-0.7474631667137146	-1.1683000326156616
4ypg.pdb	4ypg_HL_D_YD91R.pdb	-0.7698273062705994	-1.9275000095367432
4ypg.pdb	4ypg_HL_D_YD91N.pdb	-1.069523811340332	-1.6152000427246094
4ypg.pdb	4ypg_HL_D_YD91D.pdb	-1.1638972759246826	-1.1395000219345093
4ypg.pdb	4ypg_HL_D_YD91C.pdb	-0.8891182541847229	-1.1090999841690063
4ypg.pdb	4ypg_HL_D_YD91Q.pdb	-0.45150119066238403	-0.20020000636577606
4ypg.pdb	4ypg_HL_D_YD91E.pdb	-0.3952106833457947	-0.44940000772476196
4ypg.pdb	4ypg_HL_D_YD91G.pdb	-0.8808908462524414	-1.7964999675750732
4ypg.pdb	4ypg_HL_D_YD91H.pdb	-0.7101923823356628	-0.9871000051498413
4ypg.pdb	4ypg_HL_D_YD91I.pdb	-1.705414056777954	-2.5083000659942627
4ypg.pdb	4ypg_HL_D_YD91L.pdb	-0.20628516376018524	0.4368000030517578
4ypg.pdb	4ypg_HL_D_YD91K.pdb	-0.7578145861625671	-0.7842000126838684
4ypg.pdb	4ypg_HL_D_YD91M.pdb	0.24126464128494263	-0.2393999993801117
4ypg.pdb	4ypg_HL_D_YD91F.pdb	-0.21903946995735168	0.37689998745918274
4ypg.pdb	4ypg_HL_D_YD91P.pdb	-0.9579572677612305	-1.5413999557495117
4ypg.pdb	4ypg_HL_D_YD91S.pdb	-1.0575714111328125	-2.02810001373291
4ypg.pdb	4ypg_HL_D_YD91T.pdb	-3.5739693641662598	-3.7453999519348145
4ypg.pdb	4ypg_HL_D_YD91W.pdb	-0.39625275135040283	0.5083000063896179
4ypg.pdb	4ypg_HL_D_YD91V.pdb	-1.7978715896606445	-2.408400058746338
4ypg.pdb	4ypg_HL_D_QD92A.pdb	-0.25210392475128174	1.256500005722046
4ypg.pdb	4ypg_HL_D_QD92R.pdb	-0.21401037275791168	1.5679999589920044
4ypg.pdb	4ypg_HL_D_QD92N.pdb	-0.2561064660549164	0.9872000217437744
4ypg.pdb	4ypg_HL_D_QD92D.pdb	-0.3922697901725769	0.9441999793052673
4ypg.pdb	4ypg_HL_D_QD92C.pdb	-0.13398700952529907	1.4326000213623047
4ypg.pdb	4ypg_HL_D_QD92E.pdb	-0.26574230194091797	1.298200011253357
4ypg.pdb	4ypg_HL_D_QD92G.pdb	-0.30507904291152954	0.5550000071525574
4ypg.pdb	4ypg_HL_D_QD92H.pdb	0.018183544278144836	1.7229000329971313
4ypg.pdb	4ypg_HL_D_QD92I.pdb	0.1783445179462433	2.033099889755249
4ypg.pdb	4ypg_HL_D_QD92L.pdb	0.04188823699951172	1.9529000520706177
4ypg.pdb	4ypg_HL_D_QD92K.pdb	-0.3086945712566376	1.1943000555038452
4ypg.pdb	4ypg_HL_D_QD92M.pdb	0.41670912504196167	0.5049999952316284
4ypg.pdb	4ypg_HL_D_QD92F.pdb	0.19099003076553345	2.2555999755859375
4ypg.pdb	4ypg_HL_D_QD92P.pdb	-2.8722455501556396	-0.7742999792098999
4ypg.pdb	4ypg_HL_D_QD92S.pdb	-0.4309140145778656	1.1473000049591064
4ypg.pdb	4ypg_HL_D_QD92T.pdb	-0.4014139771461487	1.2651000022888184
4ypg.pdb	4ypg_HL_D_QD92W.pdb	-0.15626558661460876	1.3645999431610107
4ypg.pdb	4ypg_HL_D_QD92Y.pdb	-0.2639397382736206	1.9150999784469604
4ypg.pdb	4ypg_HL_D_QD92V.pdb	-0.10867287963628769	1.4426000118255615
4ypg.pdb	4ypg_HL_D_LD94A.pdb	-0.23911254107952118	0.9729999899864197
4ypg.pdb	4ypg_HL_D_LD94R.pdb	-0.1336660534143448	-1.732800006866455
4ypg.pdb	4ypg_HL_D_LD94N.pdb	-0.34952324628829956	0.6330000162124634
4ypg.pdb	4ypg_HL_D_LD94D.pdb	-0.5553380250930786	0.4366999864578247
4ypg.pdb	4ypg_HL_D_LD94C.pdb	-0.5204125642776489	0.8208000063896179
4ypg.pdb	4ypg_HL_D_LD94Q.pdb	-0.5776780247688293	-0.2827000021934509
4ypg.pdb	4ypg_HL_D_LD94E.pdb	-0.20733025670051575	-0.8639000058174133
4ypg.pdb	4ypg_HL_D_LD94G.pdb	-0.4383651316165924	0.801800012588501
4ypg.pdb	4ypg_HL_D_LD94H.pdb	-0.5894927978515625	1.0530999898910522
4ypg.pdb	4ypg_HL_D_LD94I.pdb	0.15361377596855164	-0.4837000072002411
4ypg.pdb	4ypg_HL_D_LD94K.pdb	-0.2956528663635254	-0.511900007724762
4ypg.pdb	4ypg_HL_D_LD94M.pdb	0.26505014300346375	0.014600000344216824
4ypg.pdb	4ypg_HL_D_LD94F.pdb	-0.5055400133132935	-0.5353999733924866
4ypg.pdb	4ypg_HL_D_LD94P.pdb	-0.08185489475727081	0.5297999978065491
4ypg.pdb	4ypg_HL_D_LD94S.pdb	-0.35367995500564575	0.9922999739646912
4ypg.pdb	4ypg_HL_D_LD94T.pdb	-0.44878751039505005	0.8202999830245972
4ypg.pdb	4ypg_HL_D_LD94W.pdb	-0.31324273347854614	-1.1952999830245972
4ypg.pdb	4ypg_HL_D_LD94Y.pdb	-1.4362256526947021	-0.1234000027179718
4ypg.pdb	4ypg_HL_D_LD94V.pdb	0.21381181478500366	0.46149998903274536
4ypg.pdb	4ypg_HL_D_ND95A.pdb	-0.0028626620769500732	1.5743000507354736
4ypg.pdb	4ypg_HL_D_ND95R.pdb	-0.28173208236694336	-3.068000078201294
4ypg.pdb	4ypg_HL_D_ND95D.pdb	-0.4136541485786438	-0.23729999363422394
4ypg.pdb	4ypg_HL_D_ND95C.pdb	0.4190294146537781	1.5664000511169434
4ypg.pdb	4ypg_HL_D_ND95Q.pdb	0.5434561967849731	1.155500054359436
4ypg.pdb	4ypg_HL_D_ND95E.pdb	1.200591802597046	2.6184000968933105
4ypg.pdb	4ypg_HL_D_ND95G.pdb	-0.1546880602836609	0.9674999713897705
4ypg.pdb	4ypg_HL_D_ND95H.pdb	-1.1629846096038818	-2.067699909210205
4ypg.pdb	4ypg_HL_D_ND95I.pdb	-1.2798197269439697	0.6146000027656555
4ypg.pdb	4ypg_HL_D_ND95L.pdb	-1.2415637969970703	-0.07599999755620956
4ypg.pdb	4ypg_HL_D_ND95K.pdb	0.15794962644577026	0.552299976348877
4ypg.pdb	4ypg_HL_D_ND95M.pdb	0.8045099377632141	1.8878999948501587
4ypg.pdb	4ypg_HL_D_ND95F.pdb	-1.5600099563598633	0.271699994802475
4ypg.pdb	4ypg_HL_D_ND95P.pdb	-0.4329618215560913	-0.12380000203847885
4ypg.pdb	4ypg_HL_D_ND95S.pdb	-0.09064063429832458	1.1295000314712524
4ypg.pdb	4ypg_HL_D_ND95T.pdb	0.20369648933410645	1.3234000205993652
4ypg.pdb	4ypg_HL_D_ND95W.pdb	-0.26399800181388855	-2.4791998863220215
4ypg.pdb	4ypg_HL_D_ND95Y.pdb	-3.6990883350372314	-2.8782999515533447
4ypg.pdb	4ypg_HL_D_ND95V.pdb	-0.5632067322731018	1.3005000352859497
4ypg.pdb	4ypg_HL_D_ED98A.pdb	-0.19368195533752441	1.4850000143051147
4ypg.pdb	4ypg_HL_D_ED98R.pdb	-2.6543726921081543	-5.242700099945068
4ypg.pdb	4ypg_HL_D_ED98N.pdb	-0.21175585687160492	-0.9312999844551086
4ypg.pdb	4ypg_HL_D_ED98D.pdb	-0.3651280999183655	0.05079999938607216
4ypg.pdb	4ypg_HL_D_ED98C.pdb	-0.11433415114879608	0.26739999651908875
4ypg.pdb	4ypg_HL_D_ED98Q.pdb	-0.16658301651477814	-1.0779000520706177
4ypg.pdb	4ypg_HL_D_ED98G.pdb	-0.27934086322784424	-0.7667999863624573
4ypg.pdb	4ypg_HL_D_ED98H.pdb	0.5008562207221985	-1.250499963760376
4ypg.pdb	4ypg_HL_D_ED98I.pdb	-0.9757579565048218	-0.23759999871253967
4ypg.pdb	4ypg_HL_D_ED98L.pdb	0.4971105456352234	1.8076000213623047
4ypg.pdb	4ypg_HL_D_ED98K.pdb	0.07143846154212952	-0.5320000052452087
4ypg.pdb	4ypg_HL_D_ED98M.pdb	0.752379298210144	1.1105999946594238
4ypg.pdb	4ypg_HL_D_ED98F.pdb	-5.91546630859375	-9.95753002166748
4ypg.pdb	4ypg_HL_D_ED98P.pdb	-0.14922642707824707	-0.13699999451637268
4ypg.pdb	4ypg_HL_D_ED98S.pdb	-0.37584394216537476	-0.27489998936653137
4ypg.pdb	4ypg_HL_D_ED98T.pdb	-0.18764889240264893	-0.3901999890804291
4ypg.pdb	4ypg_HL_D_ED98W.pdb	-3.523287057876587	-6.3480000495910645
4ypg.pdb	4ypg_HL_D_ED98Y.pdb	-8.172266960144043	-13.028289794921875
4ypg.pdb	4ypg_HL_D_ED98V.pdb	-0.8895962238311768	-0.1923000067472458
4ypg.pdb	4ypg_HL_D_AD99R.pdb	-2.2229628562927246	-5.53980016708374
4ypg.pdb	4ypg_HL_D_AD99N.pdb	-1.801353931427002	-1.1023999452590942
4ypg.pdb	4ypg_HL_D_AD99D.pdb	-0.08528263121843338	-0.43140000104904175
4ypg.pdb	4ypg_HL_D_AD99C.pdb	0.034299835562705994	1.1917999982833862
4ypg.pdb	4ypg_HL_D_AD99Q.pdb	-1.175203561782837	-0.7835000157356262
4ypg.pdb	4ypg_HL_D_AD99E.pdb	-1.25394606590271	-0.9901999831199646
4ypg.pdb	4ypg_HL_D_AD99G.pdb	-0.3778684139251709	-0.1696999967098236
4ypg.pdb	4ypg_HL_D_AD99H.pdb	-10.031877517700195	-9.616499900817871
4ypg.pdb	4ypg_HL_D_AD99I.pdb	-3.527740478515625	-2.4885001182556152
4ypg.pdb	4ypg_HL_D_AD99L.pdb	-1.4530439376831055	-0.3073999881744385
4ypg.pdb	4ypg_HL_D_AD99K.pdb	-5.621903419494629	-5.189000129699707
4ypg.pdb	4ypg_HL_D_AD99M.pdb	-2.013749361038208	-1.9615000486373901
4ypg.pdb	4ypg_HL_D_AD99F.pdb	-9.71928882598877	-10.818180084228516
4ypg.pdb	4ypg_HL_D_AD99P.pdb	-0.11902503669261932	0.7986000180244446
4ypg.pdb	4ypg_HL_D_AD99S.pdb	-0.28478750586509705	-0.3564999997615814
4ypg.pdb	4ypg_HL_D_AD99T.pdb	-0.0733221173286438	1.7021000385284424
4ypg.pdb	4ypg_HL_D_AD99W.pdb	-6.290236473083496	-10.056119918823242
4ypg.pdb	4ypg_HL_D_AD99Y.pdb	-16.712099075317383	-17.779949188232422
4ypg.pdb	4ypg_HL_D_AD99V.pdb	0.003062918782234192	1.5318000316619873
4ypg.pdb	4ypg_HL_D_VD101A.pdb	-0.27530741691589355	-0.8127999901771545
4ypg.pdb	4ypg_HL_D_VD101R.pdb	-0.557030200958252	-0.016699999570846558
4ypg.pdb	4ypg_HL_D_VD101N.pdb	-0.2667383849620819	0.20090000331401825
4ypg.pdb	4ypg_HL_D_VD101D.pdb	-0.20393666625022888	0.6089000105857849
4ypg.pdb	4ypg_HL_D_VD101C.pdb	-0.09316477924585342	-0.4007999897003174
4ypg.pdb	4ypg_HL_D_VD101Q.pdb	-0.6577301025390625	-0.13459999859333038
4ypg.pdb	4ypg_HL_D_VD101E.pdb	-1.4994759559631348	-1.289199948310852
4ypg.pdb	4ypg_HL_D_VD101G.pdb	-0.33022022247314453	-1.2927000522613525
4ypg.pdb	4ypg_HL_D_VD101H.pdb	-0.7194076776504517	-1.4074000120162964
4ypg.pdb	4ypg_HL_D_VD101I.pdb	-0.41724154353141785	-0.10429999977350235
4ypg.pdb	4ypg_HL_D_VD101L.pdb	-0.21091370284557343	-0.12809999287128448
4ypg.pdb	4ypg_HL_D_VD101K.pdb	-0.7149823307991028	-0.13269999623298645
4ypg.pdb	4ypg_HL_D_VD101M.pdb	-0.3939712345600128	0.59579998254776
4ypg.pdb	4ypg_HL_D_VD101F.pdb	-1.325669288635254	0.15309999883174896
4ypg.pdb	4ypg_HL_D_VD101P.pdb	-0.40264391899108887	-0.9244999885559082
4ypg.pdb	4ypg_HL_D_VD101S.pdb	-0.44863271713256836	-1.1663999557495117
4ypg.pdb	4ypg_HL_D_VD101T.pdb	-0.5264315009117126	-0.6151999831199646
4ypg.pdb	4ypg_HL_D_VD101W.pdb	-3.861936330795288	-2.973299980163574
4ypg.pdb	4ypg_HL_D_VD101Y.pdb	-2.6429083347320557	-1.40339994430542
4ypg.pdb	4ypg_HL_D_ID102A.pdb	-1.0517604351043701	-2.867799997329712
4ypg.pdb	4ypg_HL_D_ID102R.pdb	-0.5397652387619019	-2.8756000995635986
4ypg.pdb	4ypg_HL_D_ID102N.pdb	-0.3510257303714752	-1.1770000457763672
4ypg.pdb	4ypg_HL_D_ID102D.pdb	-0.4724409282207489	-1.8234000205993652
4ypg.pdb	4ypg_HL_D_ID102C.pdb	-0.9044870734214783	-1.9788999557495117
4ypg.pdb	4ypg_HL_D_ID102Q.pdb	-0.6756844520568848	-0.31679999828338623
4ypg.pdb	4ypg_HL_D_ID102E.pdb	-1.4565024375915527	-2.944999933242798
4ypg.pdb	4ypg_HL_D_ID102G.pdb	-1.2865333557128906	-3.7708001136779785
4ypg.pdb	4ypg_HL_D_ID102H.pdb	-2.4017093181610107	-0.7990000247955322
4ypg.pdb	4ypg_HL_D_ID102L.pdb	-0.07795366644859314	0.09309999644756317
4ypg.pdb	4ypg_HL_D_ID102K.pdb	-1.362133264541626	-2.141900062561035
4ypg.pdb	4ypg_HL_D_ID102M.pdb	-0.19888949394226074	0.2606000006198883
4ypg.pdb	4ypg_HL_D_ID102F.pdb	0.8683138489723206	0.3278000056743622
4ypg.pdb	4ypg_HL_D_ID102P.pdb	-2.3117308616638184	-4.613699913024902
4ypg.pdb	4ypg_HL_D_ID102S.pdb	-1.1339579820632935	-2.8397998809814453
4ypg.pdb	4ypg_HL_D_ID102T.pdb	-1.0996183156967163	-1.663599967956543
4ypg.pdb	4ypg_HL_D_ID102W.pdb	-3.8783767223358154	-5.487599849700928
4ypg.pdb	4ypg_HL_D_ID102Y.pdb	-14.183903694152832	-15.805760383605957
4ypg.pdb	4ypg_HL_D_ID102V.pdb	-0.5022881031036377	-0.7422999739646912
4ypg.pdb	4ypg_HL_D_QD103A.pdb	-0.16520331799983978	-0.28949999809265137
4ypg.pdb	4ypg_HL_D_QD103R.pdb	-0.3390214145183563	-0.2676999866962433
4ypg.pdb	4ypg_HL_D_QD103N.pdb	-0.42095956206321716	0.09799999743700027
4ypg.pdb	4ypg_HL_D_QD103D.pdb	-0.5496838092803955	-0.5320000052452087
4ypg.pdb	4ypg_HL_D_QD103C.pdb	0.040909066796302795	0.22050000727176666
4ypg.pdb	4ypg_HL_D_QD103E.pdb	-0.14290237426757812	-0.4307999908924103
4ypg.pdb	4ypg_HL_D_QD103G.pdb	-0.08728481084108353	-0.33489999175071716
4ypg.pdb	4ypg_HL_D_QD103H.pdb	0.2994315028190613	0.2883000075817108
4ypg.pdb	4ypg_HL_D_QD103I.pdb	-0.06523208320140839	0.25130000710487366
4ypg.pdb	4ypg_HL_D_QD103L.pdb	-0.04649844765663147	0.800599992275238
4ypg.pdb	4ypg_HL_D_QD103K.pdb	-0.5109870433807373	-0.025100000202655792
4ypg.pdb	4ypg_HL_D_QD103M.pdb	0.34641963243484497	1.1461999416351318
4ypg.pdb	4ypg_HL_D_QD103F.pdb	0.8690866827964783	0.7351999878883362
4ypg.pdb	4ypg_HL_D_QD103P.pdb	-0.4992370903491974	-1.871899962425232
4ypg.pdb	4ypg_HL_D_QD103S.pdb	-0.32742780447006226	-0.2655999958515167
4ypg.pdb	4ypg_HL_D_QD103T.pdb	-0.20747977495193481	0.2694999873638153
4ypg.pdb	4ypg_HL_D_QD103W.pdb	0.023380696773529053	-0.4893999993801117
4ypg.pdb	4ypg_HL_D_QD103Y.pdb	0.8089954257011414	0.5493000149726868
4ypg.pdb	4ypg_HL_D_QD103V.pdb	-0.1705942153930664	0.32739999890327454
4ypg.pdb	4ypg_HL_D_PD111A.pdb	-0.4432680308818817	-0.022199999541044235
4ypg.pdb	4ypg_HL_D_PD111R.pdb	-0.4534844160079956	0.022700000554323196
4ypg.pdb	4ypg_HL_D_PD111N.pdb	-0.4995572566986084	-0.06360000371932983
4ypg.pdb	4ypg_HL_D_PD111D.pdb	-0.5349972248077393	-0.07370000332593918
4ypg.pdb	4ypg_HL_D_PD111C.pdb	-0.3371661305427551	-0.05939999967813492
4ypg.pdb	4ypg_HL_D_PD111Q.pdb	-0.605586051940918	-0.04989999905228615
4ypg.pdb	4ypg_HL_D_PD111E.pdb	-0.5813199281692505	-0.04470000043511391
4ypg.pdb	4ypg_HL_D_PD111G.pdb	-0.49523821473121643	0.000699999975040555
4ypg.pdb	4ypg_HL_D_PD111H.pdb	-0.24576598405838013	-0.08540000021457672
4ypg.pdb	4ypg_HL_D_PD111I.pdb	-0.1607530415058136	-0.09179999679327011
4ypg.pdb	4ypg_HL_D_PD111L.pdb	-0.10748327523469925	-0.061400000005960464
4ypg.pdb	4ypg_HL_D_PD111K.pdb	-0.5745880007743835	-0.012000000104308128
4ypg.pdb	4ypg_HL_D_PD111M.pdb	0.03291065990924835	-0.10090000182390213
4ypg.pdb	4ypg_HL_D_PD111F.pdb	-0.248768150806427	-0.07800000160932541
4ypg.pdb	4ypg_HL_D_PD111S.pdb	-0.640680193901062	-0.018300000578165054
4ypg.pdb	4ypg_HL_D_PD111T.pdb	-0.6204717755317688	-0.06430000066757202
4ypg.pdb	4ypg_HL_D_PD111W.pdb	-0.06779037415981293	-0.133200004696846
4ypg.pdb	4ypg_HL_D_PD111Y.pdb	-0.21695348620414734	-0.07800000160932541
4ypg.pdb	4ypg_HL_D_PD111V.pdb	-0.2727760374546051	-0.06729999929666519
4ypg.pdb	4ypg_HL_D_MD113A.pdb	-0.2648239731788635	-0.9825999736785889
4ypg.pdb	4ypg_HL_D_MD113R.pdb	-0.26142406463623047	-0.035599999129772186
4ypg.pdb	4ypg_HL_D_MD113N.pdb	-0.44001829624176025	-1.298699975013733
4ypg.pdb	4ypg_HL_D_MD113D.pdb	-0.9919730424880981	-1.3731000423431396
4ypg.pdb	4ypg_HL_D_MD113C.pdb	-0.2950493097305298	-1.0260000228881836
4ypg.pdb	4ypg_HL_D_MD113Q.pdb	-0.38125836849212646	-0.8222000002861023
4ypg.pdb	4ypg_HL_D_MD113E.pdb	-0.7058473229408264	-1.6999000310897827
4ypg.pdb	4ypg_HL_D_MD113G.pdb	-0.2831711769104004	-1.0750000476837158
4ypg.pdb	4ypg_HL_D_MD113H.pdb	-1.778632402420044	-2.7128000259399414
4ypg.pdb	4ypg_HL_D_MD113I.pdb	0.07677283883094788	-0.5590000152587891
4ypg.pdb	4ypg_HL_D_MD113L.pdb	-1.319394588470459	-1.1226999759674072
4ypg.pdb	4ypg_HL_D_MD113K.pdb	-1.0195236206054688	-0.602400004863739
4ypg.pdb	4ypg_HL_D_MD113F.pdb	-1.7830612659454346	-2.1154000759124756
4ypg.pdb	4ypg_HL_D_MD113P.pdb	-0.39044955372810364	-1.6672999858856201
4ypg.pdb	4ypg_HL_D_MD113S.pdb	-0.41344088315963745	-1.2422000169754028
4ypg.pdb	4ypg_HL_D_MD113T.pdb	-0.9378536343574524	-1.0262000560760498
4ypg.pdb	4ypg_HL_D_MD113W.pdb	-1.807528018951416	-1.1291999816894531
4ypg.pdb	4ypg_HL_D_MD113Y.pdb	-1.5471198558807373	-0.39980000257492065
4ypg.pdb	4ypg_HL_D_MD113V.pdb	-0.37404966354370117	-0.879800021648407
4ypg.pdb	4ypg_HL_D_ED115A.pdb	-0.5365042686462402	-1.8519999980926514
4ypg.pdb	4ypg_HL_D_ED115R.pdb	-0.5871128439903259	-1.6588000059127808
4ypg.pdb	4ypg_HL_D_ED115N.pdb	-0.5952343940734863	-1.7345000505447388
4ypg.pdb	4ypg_HL_D_ED115D.pdb	-0.8800331354141235	-2.593899965286255
4ypg.pdb	4ypg_HL_D_ED115C.pdb	-0.4224301874637604	-1.8270000219345093
4ypg.pdb	4ypg_HL_D_ED115Q.pdb	-0.5714986324310303	-0.18199999630451202
4ypg.pdb	4ypg_HL_D_ED115G.pdb	-0.5334732532501221	-2.1982998847961426
4ypg.pdb	4ypg_HL_D_ED115H.pdb	-0.4493545889854431	-0.8693000078201294
4ypg.pdb	4ypg_HL_D_ED115I.pdb	-0.3047058582305908	-0.832099974155426
4ypg.pdb	4ypg_HL_D_ED115L.pdb	-0.10989173501729965	-0.8567000031471252
4ypg.pdb	4ypg_HL_D_ED115K.pdb	-0.5689623355865479	-1.569700002670288
4ypg.pdb	4ypg_HL_D_ED115M.pdb	-0.14132899045944214	-0.8791000247001648
4ypg.pdb	4ypg_HL_D_ED115F.pdb	-0.5875081419944763	-2.1975998878479004
4ypg.pdb	4ypg_HL_D_ED115P.pdb	-0.6187325716018677	-1.6384999752044678
4ypg.pdb	4ypg_HL_D_ED115S.pdb	-0.6931198239326477	-2.306299924850464
4ypg.pdb	4ypg_HL_D_ED115T.pdb	-0.7217440009117126	-1.625100016593933
4ypg.pdb	4ypg_HL_D_ED115W.pdb	-0.13476106524467468	-0.6862999796867371
4ypg.pdb	4ypg_HL_D_ED115Y.pdb	-0.46751537919044495	-2.2383999824523926
4ypg.pdb	4ypg_HL_D_ED115V.pdb	-0.40819332003593445	-1.4321999549865723
4ypg.pdb	4ypg_HL_D_ID118A.pdb	-0.33083575963974	0.4302999973297119
4ypg.pdb	4ypg_HL_D_ID118R.pdb	-0.7580767869949341	-1.2680000066757202
4ypg.pdb	4ypg_HL_D_ID118N.pdb	-0.6661418080329895	-0.7717000246047974
4ypg.pdb	4ypg_HL_D_ID118D.pdb	-0.6129591464996338	0.4345000088214874
4ypg.pdb	4ypg_HL_D_ID118C.pdb	-0.3376913070678711	-0.5135999917984009
4ypg.pdb	4ypg_HL_D_ID118Q.pdb	-0.9448579549789429	-0.2012999951839447
4ypg.pdb	4ypg_HL_D_ID118E.pdb	0.0661652684211731	0.23729999363422394
4ypg.pdb	4ypg_HL_D_ID118G.pdb	-0.3744776248931885	-1.093999981880188
4ypg.pdb	4ypg_HL_D_ID118H.pdb	-1.0286164283752441	-1.7936999797821045
4ypg.pdb	4ypg_HL_D_ID118L.pdb	-0.4632027745246887	0.26489999890327454
4ypg.pdb	4ypg_HL_D_ID118K.pdb	-1.4965777397155762	-2.0973000526428223
4ypg.pdb	4ypg_HL_D_ID118M.pdb	-0.22657768428325653	0.19419999420642853
4ypg.pdb	4ypg_HL_D_ID118F.pdb	-0.7060691118240356	-1.6325000524520874
4ypg.pdb	4ypg_HL_D_ID118P.pdb	-0.2509424090385437	-0.7558000087738037
4ypg.pdb	4ypg_HL_D_ID118S.pdb	-0.5657734870910645	-0.9045000076293945
4ypg.pdb	4ypg_HL_D_ID118T.pdb	-0.49670419096946716	-0.9041000008583069
4ypg.pdb	4ypg_HL_D_ID118W.pdb	-7.126566410064697	-12.437749862670898
4ypg.pdb	4ypg_HL_D_ID118Y.pdb	-0.8428316712379456	-3.71589994430542
4ypg.pdb	4ypg_HL_D_ID118V.pdb	-0.27170538902282715	-0.3977000117301941
4ypg.pdb	4ypg_HL_D_RD122A.pdb	-0.19020074605941772	-1.3621000051498413
4ypg.pdb	4ypg_HL_D_RD122N.pdb	-0.5542401671409607	-0.8701000213623047
4ypg.pdb	4ypg_HL_D_RD122D.pdb	-0.4137496054172516	-1.124500036239624
4ypg.pdb	4ypg_HL_D_RD122C.pdb	-0.10264376550912857	-1.1634000539779663
4ypg.pdb	4ypg_HL_D_RD122Q.pdb	-0.5338335037231445	-0.8712999820709229
4ypg.pdb	4ypg_HL_D_RD122E.pdb	-0.44710445404052734	-0.9431999921798706
4ypg.pdb	4ypg_HL_D_RD122G.pdb	-0.29895836114883423	-1.1448999643325806
4ypg.pdb	4ypg_HL_D_RD122H.pdb	-0.12776905298233032	-1.0520000457763672
4ypg.pdb	4ypg_HL_D_RD122I.pdb	-0.12490058690309525	-0.8399999737739563
4ypg.pdb	4ypg_HL_D_RD122L.pdb	-0.1713227480649948	-0.9412000179290771
4ypg.pdb	4ypg_HL_D_RD122K.pdb	-0.5636557936668396	-1.0996999740600586
4ypg.pdb	4ypg_HL_D_RD122M.pdb	-0.0973501205444336	-0.7853000164031982
4ypg.pdb	4ypg_HL_D_RD122F.pdb	-0.05155786871910095	-0.9154999852180481
4ypg.pdb	4ypg_HL_D_RD122P.pdb	-0.28518736362457275	-0.9632999897003174
4ypg.pdb	4ypg_HL_D_RD122S.pdb	-0.3716669976711273	-0.45719999074935913
4ypg.pdb	4ypg_HL_D_RD122T.pdb	-0.3938082754611969	-0.9793999791145325
4ypg.pdb	4ypg_HL_D_RD122W.pdb	0.07071036100387573	-1.0011999607086182
4ypg.pdb	4ypg_HL_D_RD122Y.pdb	-0.18241745233535767	-0.18389999866485596
4ypg.pdb	4ypg_HL_D_RD122V.pdb	-0.02534651756286621	-0.9485999941825867
6oor.pdb	6oor_HL_A_DH54A.pdb	-0.4083781838417053	-0.4895699918270111
6oor.pdb	6oor_HL_A_DH54R.pdb	-0.596198558807373	-0.43731001019477844
6oor.pdb	6oor_HL_A_DH54N.pdb	-0.16232047975063324	0.4395099878311157
6oor.pdb	6oor_HL_A_DH54C.pdb	-0.19235852360725403	-0.5164200067520142
6oor.pdb	6oor_HL_A_DH54Q.pdb	-0.4845621585845947	-0.17945000529289246
6oor.pdb	6oor_HL_A_DH54E.pdb	-0.4761553406715393	-0.43125998973846436
6oor.pdb	6oor_HL_A_DH54G.pdb	-0.46150970458984375	0.007420000154525042
6oor.pdb	6oor_HL_A_DH54H.pdb	-0.34283196926116943	-0.4281100034713745
6oor.pdb	6oor_HL_A_DH54I.pdb	-0.30278587341308594	0.1231599971652031
6oor.pdb	6oor_HL_A_DH54L.pdb	-0.25390586256980896	-0.4535599946975708
6oor.pdb	6oor_HL_A_DH54K.pdb	-0.5649256706237793	-0.4054900109767914
6oor.pdb	6oor_HL_A_DH54M.pdb	0.008999407291412354	-0.33348000049591064
6oor.pdb	6oor_HL_A_DH54F.pdb	-0.42455995082855225	-0.41995999217033386
6oor.pdb	6oor_HL_A_DH54P.pdb	-0.3744240403175354	0.2501699924468994
6oor.pdb	6oor_HL_A_DH54S.pdb	-0.5283417105674744	-0.5380499958992004
6oor.pdb	6oor_HL_A_DH54T.pdb	-0.49888917803764343	-0.35982000827789307
6oor.pdb	6oor_HL_A_DH54W.pdb	-0.4018370509147644	-0.4174099862575531
6oor.pdb	6oor_HL_A_DH54Y.pdb	-0.3093837797641754	-0.5009599924087524
6oor.pdb	6oor_HL_A_DH54V.pdb	-0.3554883599281311	-0.4943000078201294
6oor.pdb	6oor_HL_A_IH55A.pdb	-1.1435449123382568	-1.848289966583252
6oor.pdb	6oor_HL_A_IH55R.pdb	-0.8443716764450073	-1.8333799839019775
6oor.pdb	6oor_HL_A_IH55N.pdb	-1.6363413333892822	-1.5794700384140015
6oor.pdb	6oor_HL_A_IH55D.pdb	-2.4277374744415283	-3.0582199096679688
6oor.pdb	6oor_HL_A_IH55C.pdb	-0.7795283198356628	-1.3177200555801392
6oor.pdb	6oor_HL_A_IH55Q.pdb	-1.8496997356414795	-1.751289963722229
6oor.pdb	6oor_HL_A_IH55E.pdb	-2.418621778488159	-3.7185800075531006
6oor.pdb	6oor_HL_A_IH55G.pdb	-1.0007970333099365	-2.2639100551605225
6oor.pdb	6oor_HL_A_IH55H.pdb	-2.6274664402008057	-3.964488983154297
6oor.pdb	6oor_HL_A_IH55L.pdb	-0.0031366348266601562	0.13067999482154846
6oor.pdb	6oor_HL_A_IH55K.pdb	-3.3610191345214844	-2.676959991455078
6oor.pdb	6oor_HL_A_IH55M.pdb	-1.4918673038482666	-1.4131100177764893
6oor.pdb	6oor_HL_A_IH55F.pdb	-6.50795841217041	-6.860199928283691
6oor.pdb	6oor_HL_A_IH55P.pdb	-1.3873414993286133	-3.117449998855591
6oor.pdb	6oor_HL_A_IH55S.pdb	-1.230797290802002	-2.803770065307617
6oor.pdb	6oor_HL_A_IH55T.pdb	-0.7916396260261536	-0.9451199769973755
6oor.pdb	6oor_HL_A_IH55W.pdb	-5.8237175941467285	-5.56797981262207
6oor.pdb	6oor_HL_A_IH55Y.pdb	-9.994546890258789	-8.245519638061523
6oor.pdb	6oor_HL_A_IH55V.pdb	-0.46623724699020386	-0.10719999670982361
6oor.pdb	6oor_HL_A_YH102A.pdb	-0.3879795968532562	-1.1990400552749634
6oor.pdb	6oor_HL_A_YH102R.pdb	-0.31291162967681885	-0.5878300070762634
6oor.pdb	6oor_HL_A_YH102N.pdb	-0.4577416777610779	-0.4537700116634369
6oor.pdb	6oor_HL_A_YH102D.pdb	-0.993541955947876	-2.982029914855957
6oor.pdb	6oor_HL_A_YH102C.pdb	-0.31020623445510864	-0.8876100182533264
6oor.pdb	6oor_HL_A_YH102Q.pdb	-0.6993687152862549	-1.3354500532150269
6oor.pdb	6oor_HL_A_YH102E.pdb	-0.7997890114784241	-0.6175299882888794
6oor.pdb	6oor_HL_A_YH102G.pdb	-0.45429569482803345	-1.368530035018921
6oor.pdb	6oor_HL_A_YH102H.pdb	-0.5518307685852051	-0.737060010433197
6oor.pdb	6oor_HL_A_YH102I.pdb	-0.2937617301940918	0.12870000302791595
6oor.pdb	6oor_HL_A_YH102L.pdb	0.220256507396698	-0.3133299946784973
6oor.pdb	6oor_HL_A_YH102K.pdb	-0.55782151222229	-1.1006300449371338
6oor.pdb	6oor_HL_A_YH102M.pdb	0.3168923258781433	0.6708899736404419
6oor.pdb	6oor_HL_A_YH102F.pdb	-0.01919470727443695	-0.4733099937438965
6oor.pdb	6oor_HL_A_YH102P.pdb	-0.06106153130531311	-0.88823002576828
6oor.pdb	6oor_HL_A_YH102S.pdb	-0.3657771944999695	-1.5954899787902832
6oor.pdb	6oor_HL_A_YH102T.pdb	-0.7195081114768982	-0.7250699996948242
6oor.pdb	6oor_HL_A_YH102W.pdb	-0.6585835218429565	-0.9559800028800964
6oor.pdb	6oor_HL_A_YH102V.pdb	-0.133000910282135	-0.07445000112056732
6oor.pdb	6oor_HL_A_YH103A.pdb	0.14491960406303406	-0.9873899817466736
6oor.pdb	6oor_HL_A_YH103R.pdb	0.00646170973777771	-1.149649977684021
6oor.pdb	6oor_HL_A_YH103N.pdb	-0.06756050884723663	-0.06894999742507935
6oor.pdb	6oor_HL_A_YH103D.pdb	-0.3900958299636841	-1.1343499422073364
6oor.pdb	6oor_HL_A_YH103C.pdb	0.02297106385231018	-0.5415800213813782
6oor.pdb	6oor_HL_A_YH103Q.pdb	-0.44893792271614075	-0.44304001331329346
6oor.pdb	6oor_HL_A_YH103E.pdb	-0.47060734033584595	-0.9527400135993958
6oor.pdb	6oor_HL_A_YH103G.pdb	0.13849806785583496	-1.7080800533294678
6oor.pdb	6oor_HL_A_YH103H.pdb	0.7673092484474182	0.9383000135421753
6oor.pdb	6oor_HL_A_YH103I.pdb	0.29048120975494385	-0.3578599989414215
6oor.pdb	6oor_HL_A_YH103L.pdb	0.35736846923828125	-0.18143999576568604
6oor.pdb	6oor_HL_A_YH103K.pdb	-0.15248596668243408	-0.19860999286174774
6oor.pdb	6oor_HL_A_YH103M.pdb	0.2171318531036377	-0.13163000345230103
6oor.pdb	6oor_HL_A_YH103F.pdb	-0.11288738995790482	-0.017510000616312027
6oor.pdb	6oor_HL_A_YH103P.pdb	0.29067662358283997	0.5199999809265137
6oor.pdb	6oor_HL_A_YH103S.pdb	-0.5294884443283081	0.26377999782562256
6oor.pdb	6oor_HL_A_YH103T.pdb	-0.4879379868507385	0.13054999709129333
6oor.pdb	6oor_HL_A_YH103W.pdb	-0.3390507400035858	0.40568000078201294
6oor.pdb	6oor_HL_A_YH103V.pdb	-2.930974006652832	-1.6470999717712402
6oor.pdb	6oor_HL_A_GH104A.pdb	-2.282782793045044	-3.322793960571289
6oor.pdb	6oor_HL_A_GH104R.pdb	-2.7291390895843506	-1.8633300065994263
6oor.pdb	6oor_HL_A_GH104N.pdb	-2.3765640258789062	-3.945065975189209
6oor.pdb	6oor_HL_A_GH104D.pdb	-4.343636512756348	-5.961219787597656
6oor.pdb	6oor_HL_A_GH104C.pdb	-3.1294562816619873	-2.3221399784088135
6oor.pdb	6oor_HL_A_GH104Q.pdb	-3.274779796600342	-3.49743390083313
6oor.pdb	6oor_HL_A_GH104E.pdb	-3.296095609664917	-5.648019790649414
6oor.pdb	6oor_HL_A_GH104H.pdb	-4.5394792556762695	-2.810930013656616
6oor.pdb	6oor_HL_A_GH104I.pdb	-2.2734785079956055	-3.973381996154785
6oor.pdb	6oor_HL_A_GH104L.pdb	-3.164109230041504	-2.8819499015808105
6oor.pdb	6oor_HL_A_GH104K.pdb	-1.7450497150421143	-2.891979932785034
6oor.pdb	6oor_HL_A_GH104M.pdb	-2.47978138923645	-1.2892500162124634
6oor.pdb	6oor_HL_A_GH104F.pdb	-3.435157060623169	-3.562511920928955
6oor.pdb	6oor_HL_A_GH104P.pdb	-3.6843724250793457	-2.5355300903320312
6oor.pdb	6oor_HL_A_GH104S.pdb	-2.7354001998901367	-2.7317700386047363
6oor.pdb	6oor_HL_A_GH104T.pdb	-1.155534267425537	-2.4452199935913086
6oor.pdb	6oor_HL_A_GH104W.pdb	-1.0604852437973022	-1.730139970779419
6oor.pdb	6oor_HL_A_GH104Y.pdb	-1.956324815750122	-2.4832499027252197
6oor.pdb	6oor_HL_A_GH104V.pdb	-2.0265305042266846	-3.825627088546753
6oor.pdb	6oor_HL_A_LH105A.pdb	-0.8526254296302795	-2.367000102996826
6oor.pdb	6oor_HL_A_LH105R.pdb	-1.0528907775878906	-1.0937700271606445
6oor.pdb	6oor_HL_A_LH105N.pdb	-1.324488878250122	-2.57778000831604
6oor.pdb	6oor_HL_A_LH105D.pdb	-1.607163667678833	-4.283408164978027
6oor.pdb	6oor_HL_A_LH105C.pdb	-1.0290132761001587	-2.2697200775146484
6oor.pdb	6oor_HL_A_LH105Q.pdb	-1.5536034107208252	-1.9649900197982788
6oor.pdb	6oor_HL_A_LH105E.pdb	-1.4681918621063232	-3.214319944381714
6oor.pdb	6oor_HL_A_LH105G.pdb	-1.0936697721481323	-3.4323549270629883
6oor.pdb	6oor_HL_A_LH105H.pdb	-0.9486006498336792	-1.8507299423217773
6oor.pdb	6oor_HL_A_LH105I.pdb	-1.291067123413086	-1.490339994430542
6oor.pdb	6oor_HL_A_LH105K.pdb	-0.9937140345573425	-1.2770899534225464
6oor.pdb	6oor_HL_A_LH105M.pdb	-0.23935747146606445	0.3084299862384796
6oor.pdb	6oor_HL_A_LH105F.pdb	0.07231146097183228	-0.00430000014603138
6oor.pdb	6oor_HL_A_LH105P.pdb	-0.6257687211036682	-2.8379299640655518
6oor.pdb	6oor_HL_A_LH105S.pdb	-1.1653714179992676	-3.2394299507141113
6oor.pdb	6oor_HL_A_LH105T.pdb	-0.7496432065963745	-3.0666799545288086
6oor.pdb	6oor_HL_A_LH105W.pdb	0.2034764289855957	1.4906200170516968
6oor.pdb	6oor_HL_A_LH105Y.pdb	-0.03635868430137634	-0.29267001152038574
6oor.pdb	6oor_HL_A_LH105V.pdb	0.39309626817703247	-0.9703599810600281
6oor.pdb	6oor_HL_A_LH106A.pdb	-1.3347854614257812	-2.3376500606536865
6oor.pdb	6oor_HL_A_LH106R.pdb	-1.7092790603637695	-2.2961199283599854
6oor.pdb	6oor_HL_A_LH106N.pdb	-1.5369198322296143	-2.324889898300171
6oor.pdb	6oor_HL_A_LH106D.pdb	-2.1492342948913574	-4.09317684173584
6oor.pdb	6oor_HL_A_LH106C.pdb	-1.2526648044586182	-1.8514100313186646
6oor.pdb	6oor_HL_A_LH106Q.pdb	-1.8984277248382568	-2.1626899242401123
6oor.pdb	6oor_HL_A_LH106E.pdb	-1.9906806945800781	-3.8027729988098145
6oor.pdb	6oor_HL_A_LH106G.pdb	-1.3994381427764893	-2.8984498977661133
6oor.pdb	6oor_HL_A_LH106H.pdb	-0.7663050293922424	-1.461590051651001
6oor.pdb	6oor_HL_A_LH106I.pdb	-0.7331944704055786	-0.31856998801231384
6oor.pdb	6oor_HL_A_LH106K.pdb	-1.4891769886016846	-2.1540300846099854
6oor.pdb	6oor_HL_A_LH106M.pdb	-0.6725651025772095	-0.05863000079989433
6oor.pdb	6oor_HL_A_LH106F.pdb	-0.4562220275402069	-1.1212199926376343
6oor.pdb	6oor_HL_A_LH106P.pdb	-1.2726109027862549	-2.0648999214172363
6oor.pdb	6oor_HL_A_LH106S.pdb	-1.5916998386383057	-2.6539700031280518
6oor.pdb	6oor_HL_A_LH106T.pdb	-1.4769141674041748	-1.9644099473953247
6oor.pdb	6oor_HL_A_LH106W.pdb	-0.6042016744613647	-0.8413699865341187
6oor.pdb	6oor_HL_A_LH106Y.pdb	-0.3040238320827484	-1.2923699617385864
6oor.pdb	6oor_HL_A_LH106V.pdb	-1.1877243518829346	-1.1355500221252441
6oor.pdb	6oor_HL_A_LH107A.pdb	-0.41311171650886536	-0.6515399813652039
6oor.pdb	6oor_HL_A_LH107R.pdb	-0.34043896198272705	-0.011289999820291996
6oor.pdb	6oor_HL_A_LH107N.pdb	-0.5428515076637268	-0.7482600212097168
6oor.pdb	6oor_HL_A_LH107D.pdb	-0.5860532522201538	-1.0238300561904907
6oor.pdb	6oor_HL_A_LH107C.pdb	-0.40048453211784363	-0.5481699705123901
6oor.pdb	6oor_HL_A_LH107Q.pdb	-0.558722734451294	-0.19783000648021698
6oor.pdb	6oor_HL_A_LH107E.pdb	-0.45970603823661804	-0.9251099824905396
6oor.pdb	6oor_HL_A_LH107G.pdb	-0.3759421110153198	-0.8212900161743164
6oor.pdb	6oor_HL_A_LH107H.pdb	-0.3003331422805786	-0.5743200182914734
6oor.pdb	6oor_HL_A_LH107I.pdb	-0.27285951375961304	-0.2351199984550476
6oor.pdb	6oor_HL_A_LH107K.pdb	-0.5200677514076233	0.047029998153448105
6oor.pdb	6oor_HL_A_LH107M.pdb	0.34787946939468384	0.2642500102519989
6oor.pdb	6oor_HL_A_LH107F.pdb	-0.33421480655670166	-0.32311001420021057
6oor.pdb	6oor_HL_A_LH107P.pdb	-0.1087801456451416	0.0957999974489212
6oor.pdb	6oor_HL_A_LH107S.pdb	-0.49374812841415405	-0.8691400289535522
6oor.pdb	6oor_HL_A_LH107T.pdb	-0.3567792773246765	-0.356330007314682
6oor.pdb	6oor_HL_A_LH107W.pdb	0.32105040550231934	0.24817000329494476
6oor.pdb	6oor_HL_A_LH107Y.pdb	-0.25950396060943604	-0.16836999356746674
6oor.pdb	6oor_HL_A_LH107V.pdb	-0.4056569039821625	-0.26848000288009644
6oor.pdb	6oor_HL_A_RH108A.pdb	-0.9507619142532349	-2.5345699787139893
6oor.pdb	6oor_HL_A_RH108N.pdb	-0.9387145042419434	-2.315920114517212
6oor.pdb	6oor_HL_A_RH108D.pdb	-0.9691958427429199	-3.2379000186920166
6oor.pdb	6oor_HL_A_RH108C.pdb	-1.0135345458984375	-2.501650094985962
6oor.pdb	6oor_HL_A_RH108Q.pdb	-1.124650239944458	-3.9013149738311768
6oor.pdb	6oor_HL_A_RH108E.pdb	-0.9226487874984741	-4.220010757446289
6oor.pdb	6oor_HL_A_RH108G.pdb	-0.9016668796539307	-2.861609935760498
6oor.pdb	6oor_HL_A_RH108H.pdb	-1.0010607242584229	-2.801219940185547
6oor.pdb	6oor_HL_A_RH108I.pdb	-0.9171261191368103	-2.310610055923462
6oor.pdb	6oor_HL_A_RH108L.pdb	-0.9151741862297058	-2.374730110168457
6oor.pdb	6oor_HL_A_RH108K.pdb	-1.1448252201080322	-1.8094700574874878
6oor.pdb	6oor_HL_A_RH108M.pdb	-0.6006295680999756	-2.972369909286499
6oor.pdb	6oor_HL_A_RH108F.pdb	-1.4619560241699219	-2.800420045852661
6oor.pdb	6oor_HL_A_RH108P.pdb	-0.4974334239959717	-1.7601399421691895
6oor.pdb	6oor_HL_A_RH108S.pdb	-1.1579203605651855	-2.533869981765747
6oor.pdb	6oor_HL_A_RH108T.pdb	-1.029874563217163	-2.0129098892211914
6oor.pdb	6oor_HL_A_RH108W.pdb	-0.5179893374443054	-1.3920700550079346
6oor.pdb	6oor_HL_A_RH108Y.pdb	-1.6960346698760986	-2.5040199756622314
6oor.pdb	6oor_HL_A_RH108V.pdb	-0.8809686899185181	-2.517519950866699
6oor.pdb	6oor_HL_A_DA74A.pdb	-0.9011180996894836	-2.018939971923828
6oor.pdb	6oor_HL_A_DA74R.pdb	-1.1892139911651611	-3.559886932373047
6oor.pdb	6oor_HL_A_DA74N.pdb	-0.6789966225624084	-1.2973599433898926
6oor.pdb	6oor_HL_A_DA74C.pdb	-0.7404453158378601	-2.02974009513855
6oor.pdb	6oor_HL_A_DA74Q.pdb	-1.0188838243484497	-1.9366199970245361
6oor.pdb	6oor_HL_A_DA74E.pdb	-1.0636096000671387	-1.407349944114685
6oor.pdb	6oor_HL_A_DA74G.pdb	-1.1388251781463623	-2.572010040283203
6oor.pdb	6oor_HL_A_DA74H.pdb	-1.7474708557128906	-3.0411999225616455
6oor.pdb	6oor_HL_A_DA74I.pdb	-1.109113335609436	-2.074270009994507
6oor.pdb	6oor_HL_A_DA74L.pdb	-0.9279576539993286	-2.15664005279541
6oor.pdb	6oor_HL_A_DA74K.pdb	-0.8771536946296692	-2.926640033721924
6oor.pdb	6oor_HL_A_DA74M.pdb	-0.24951830506324768	-1.3956600427627563
6oor.pdb	6oor_HL_A_DA74F.pdb	-0.8265703916549683	-1.2384099960327148
6oor.pdb	6oor_HL_A_DA74P.pdb	-0.9847596287727356	-2.2744600772857666
6oor.pdb	6oor_HL_A_DA74S.pdb	-1.1406471729278564	-2.4680399894714355
6oor.pdb	6oor_HL_A_DA74T.pdb	-0.9962302446365356	-1.914180040359497
6oor.pdb	6oor_HL_A_DA74W.pdb	-3.185957908630371	-3.393744945526123
6oor.pdb	6oor_HL_A_DA74Y.pdb	-1.2888479232788086	-2.103369951248169
6oor.pdb	6oor_HL_A_DA74V.pdb	-1.0135574340820312	-1.6810699701309204
6oor.pdb	6oor_HL_A_EA77A.pdb	0.2892993092536926	-0.3102700114250183
6oor.pdb	6oor_HL_A_EA77R.pdb	0.1408083140850067	-0.3399200141429901
6oor.pdb	6oor_HL_A_EA77N.pdb	-0.005007997155189514	-0.34606999158859253
6oor.pdb	6oor_HL_A_EA77D.pdb	-0.12214900553226471	-0.030959999188780785
6oor.pdb	6oor_HL_A_EA77C.pdb	0.3679775595664978	-0.19860999286174774
6oor.pdb	6oor_HL_A_EA77Q.pdb	-0.24674466252326965	-0.09828999638557434
6oor.pdb	6oor_HL_A_EA77G.pdb	-0.015702739357948303	-0.8148300051689148
6oor.pdb	6oor_HL_A_EA77H.pdb	0.4182435870170593	0.015209999866783619
6oor.pdb	6oor_HL_A_EA77I.pdb	0.723035991191864	1.291450023651123
6oor.pdb	6oor_HL_A_EA77L.pdb	0.711696207523346	0.6775199770927429
6oor.pdb	6oor_HL_A_EA77K.pdb	0.18926367163658142	-0.1332699954509735
6oor.pdb	6oor_HL_A_EA77M.pdb	0.7703890800476074	1.6071900129318237
6oor.pdb	6oor_HL_A_EA77F.pdb	0.38449591398239136	0.11691000312566757
6oor.pdb	6oor_HL_A_EA77P.pdb	0.19617682695388794	-0.48157998919487
6oor.pdb	6oor_HL_A_EA77S.pdb	0.052218884229660034	-0.6605499982833862
6oor.pdb	6oor_HL_A_EA77T.pdb	0.08452427387237549	-0.23506000638008118
6oor.pdb	6oor_HL_A_EA77W.pdb	0.4075714945793152	1.578760027885437
6oor.pdb	6oor_HL_A_EA77Y.pdb	0.5183883905410767	0.4677700102329254
6oor.pdb	6oor_HL_A_EA77V.pdb	0.6260474324226379	0.271589994430542
6oor.pdb	6oor_HL_A_LA78A.pdb	-0.8954371809959412	-0.9631999731063843
6oor.pdb	6oor_HL_A_LA78R.pdb	-0.8854787349700928	-1.1739799976348877
6oor.pdb	6oor_HL_A_LA78N.pdb	-0.9901973009109497	-1.056030035018921
6oor.pdb	6oor_HL_A_LA78D.pdb	-1.0584534406661987	-1.3769899606704712
6oor.pdb	6oor_HL_A_LA78C.pdb	-0.8638685941696167	-0.7906000018119812
6oor.pdb	6oor_HL_A_LA78Q.pdb	-1.0217032432556152	-1.3988200426101685
6oor.pdb	6oor_HL_A_LA78E.pdb	-1.0027848482131958	-1.48635995388031
6oor.pdb	6oor_HL_A_LA78G.pdb	-0.9597460031509399	-1.3538299798965454
6oor.pdb	6oor_HL_A_LA78H.pdb	-0.32572391629219055	0.12616999447345734
6oor.pdb	6oor_HL_A_LA78I.pdb	-0.5271626710891724	-0.26072999835014343
6oor.pdb	6oor_HL_A_LA78K.pdb	-0.5436927080154419	-0.9230300188064575
6oor.pdb	6oor_HL_A_LA78M.pdb	-0.11439627408981323	0.14681999385356903
6oor.pdb	6oor_HL_A_LA78F.pdb	-0.6931945085525513	-1.115630030632019
6oor.pdb	6oor_HL_A_LA78P.pdb	-0.9271441698074341	-1.594920039176941
6oor.pdb	6oor_HL_A_LA78S.pdb	-1.218970537185669	-1.4030699729919434
6oor.pdb	6oor_HL_A_LA78T.pdb	-0.9967734217643738	-1.3002500534057617
6oor.pdb	6oor_HL_A_LA78W.pdb	-0.7263164520263672	-1.0715399980545044
6oor.pdb	6oor_HL_A_LA78Y.pdb	-0.5984563231468201	-1.1432199478149414
6oor.pdb	6oor_HL_A_LA78V.pdb	-0.6665390729904175	-0.6034200191497803
6oor.pdb	6oor_HL_A_MA81A.pdb	-0.5982699394226074	-0.6389399766921997
6oor.pdb	6oor_HL_A_MA81R.pdb	-0.5774885416030884	-0.7546499967575073
6oor.pdb	6oor_HL_A_MA81N.pdb	-0.44690024852752686	-0.29600000381469727
6oor.pdb	6oor_HL_A_MA81D.pdb	-0.5728192925453186	-0.2586599886417389
6oor.pdb	6oor_HL_A_MA81C.pdb	-0.49746933579444885	-0.5941699743270874
6oor.pdb	6oor_HL_A_MA81Q.pdb	-0.8398795127868652	-0.5598199963569641
6oor.pdb	6oor_HL_A_MA81E.pdb	-0.7510695457458496	-0.16304999589920044
6oor.pdb	6oor_HL_A_MA81G.pdb	-0.5924959182739258	-0.6790300011634827
6oor.pdb	6oor_HL_A_MA81H.pdb	-0.5868080854415894	-0.8829299807548523
6oor.pdb	6oor_HL_A_MA81I.pdb	-0.22802461683750153	-0.09606999903917313
6oor.pdb	6oor_HL_A_MA81L.pdb	-0.3017521798610687	-0.1356000006198883
6oor.pdb	6oor_HL_A_MA81K.pdb	-0.6947910785675049	-0.49943000078201294
6oor.pdb	6oor_HL_A_MA81F.pdb	-0.5446547269821167	-0.6187400221824646
6oor.pdb	6oor_HL_A_MA81P.pdb	-0.44655194878578186	-1.0016900300979614
6oor.pdb	6oor_HL_A_MA81S.pdb	-0.8374298810958862	-0.6917799711227417
6oor.pdb	6oor_HL_A_MA81T.pdb	-0.7801401615142822	-0.545989990234375
6oor.pdb	6oor_HL_A_MA81W.pdb	-0.11305658519268036	-0.514270007610321
6oor.pdb	6oor_HL_A_MA81Y.pdb	-0.7088447213172913	0.014290000312030315
6oor.pdb	6oor_HL_A_MA81V.pdb	-0.5226771831512451	-0.4889799952507019
6oor.pdb	6oor_HL_A_LA139A.pdb	-0.5841867327690125	-0.7512400150299072
6oor.pdb	6oor_HL_A_LA139R.pdb	-0.26448139548301697	0.6982799768447876
6oor.pdb	6oor_HL_A_LA139N.pdb	-0.714739203453064	-0.34119001030921936
6oor.pdb	6oor_HL_A_LA139D.pdb	-0.7617301940917969	-0.4057199954986572
6oor.pdb	6oor_HL_A_LA139C.pdb	-0.5602706670761108	-0.46511998772621155
6oor.pdb	6oor_HL_A_LA139Q.pdb	-0.7210173010826111	-0.5666099786758423
6oor.pdb	6oor_HL_A_LA139E.pdb	-0.7218959331512451	-0.2471199929714203
6oor.pdb	6oor_HL_A_LA139G.pdb	-0.5653095245361328	-0.5652300119400024
6oor.pdb	6oor_HL_A_LA139H.pdb	-0.3557928800582886	0.05536000058054924
6oor.pdb	6oor_HL_A_LA139I.pdb	-0.5473700761795044	-0.9193099737167358
6oor.pdb	6oor_HL_A_LA139K.pdb	-0.8071593642234802	0.1041800007224083
6oor.pdb	6oor_HL_A_LA139M.pdb	-0.26039716601371765	0.5778599977493286
6oor.pdb	6oor_HL_A_LA139F.pdb	-0.19918698072433472	0.30702000856399536
6oor.pdb	6oor_HL_A_LA139P.pdb	-0.6975218057632446	-0.7322099804878235
6oor.pdb	6oor_HL_A_LA139S.pdb	-0.6193409562110901	-0.6011099815368652
6oor.pdb	6oor_HL_A_LA139T.pdb	-0.7781572937965393	-0.42405998706817627
6oor.pdb	6oor_HL_A_LA139W.pdb	-1.1973378658294678	0.3231399953365326
6oor.pdb	6oor_HL_A_LA139Y.pdb	-1.2265067100524902	-0.8063600063323975
6oor.pdb	6oor_HL_A_LA139V.pdb	-0.3733004331588745	-0.4956600069999695
6oor.pdb	6oor_HL_A_PA140A.pdb	-0.331159770488739	-0.05550000071525574
6oor.pdb	6oor_HL_A_PA140R.pdb	-0.04402965307235718	-0.6475600004196167
6oor.pdb	6oor_HL_A_PA140N.pdb	-0.31708410382270813	1.28302001953125
6oor.pdb	6oor_HL_A_PA140D.pdb	-0.5587800145149231	-0.06530000269412994
6oor.pdb	6oor_HL_A_PA140C.pdb	-0.36934083700180054	-0.11529000103473663
6oor.pdb	6oor_HL_A_PA140Q.pdb	-0.11276842653751373	1.172279953956604
6oor.pdb	6oor_HL_A_PA140E.pdb	-0.3034842014312744	0.29264000058174133
6oor.pdb	6oor_HL_A_PA140G.pdb	-0.4894365668296814	-0.5344099998474121
6oor.pdb	6oor_HL_A_PA140H.pdb	0.4047040343284607	-0.22641000151634216
6oor.pdb	6oor_HL_A_PA140I.pdb	0.09345486760139465	0.5212200284004211
6oor.pdb	6oor_HL_A_PA140L.pdb	-0.44526705145835876	0.1539900004863739
6oor.pdb	6oor_HL_A_PA140K.pdb	-0.11368271708488464	-0.13944000005722046
6oor.pdb	6oor_HL_A_PA140M.pdb	0.3533579707145691	0.10271000117063522
6oor.pdb	6oor_HL_A_PA140F.pdb	-0.15673129260540009	-1.4431999921798706
6oor.pdb	6oor_HL_A_PA140S.pdb	-0.11439935863018036	0.6448900103569031
6oor.pdb	6oor_HL_A_PA140T.pdb	-0.49478182196617126	-0.029170000925660133
6oor.pdb	6oor_HL_A_PA140W.pdb	0.3106316328048706	-0.7675600051879883
6oor.pdb	6oor_HL_A_PA140Y.pdb	0.24469488859176636	-0.19031000137329102
6oor.pdb	6oor_HL_A_PA140V.pdb	-0.0032638758420944214	0.32284000515937805
6oor.pdb	6oor_HL_A_KA142A.pdb	-0.6588868498802185	-0.2727400064468384
6oor.pdb	6oor_HL_A_KA142R.pdb	-0.2961864471435547	1.0442500114440918
6oor.pdb	6oor_HL_A_KA142N.pdb	-0.9713448882102966	-0.48603999614715576
6oor.pdb	6oor_HL_A_KA142D.pdb	-0.8195241689682007	-0.8410599827766418
6oor.pdb	6oor_HL_A_KA142C.pdb	-0.5799592733383179	0.04191000014543533
6oor.pdb	6oor_HL_A_KA142Q.pdb	-0.7047699689865112	0.0005200000014156103
6oor.pdb	6oor_HL_A_KA142E.pdb	-0.8909918665885925	-0.4717400074005127
6oor.pdb	6oor_HL_A_KA142G.pdb	-0.7734164595603943	-0.6401699781417847
6oor.pdb	6oor_HL_A_KA142H.pdb	-0.445573627948761	-0.09453999996185303
6oor.pdb	6oor_HL_A_KA142I.pdb	-0.4377696216106415	0.12318000197410583
6oor.pdb	6oor_HL_A_KA142L.pdb	-0.35479408502578735	-0.16955000162124634
6oor.pdb	6oor_HL_A_KA142M.pdb	-0.3385270833969116	-0.2613300085067749
6oor.pdb	6oor_HL_A_KA142F.pdb	-0.46661075949668884	-0.3266200125217438
6oor.pdb	6oor_HL_A_KA142P.pdb	-0.5888146162033081	-0.4111199975013733
6oor.pdb	6oor_HL_A_KA142S.pdb	-0.36979904770851135	-0.6312199831008911
6oor.pdb	6oor_HL_A_KA142T.pdb	-0.83084636926651	-0.024480000138282776
6oor.pdb	6oor_HL_A_KA142W.pdb	-0.2883099913597107	-0.5326200127601624
6oor.pdb	6oor_HL_A_KA142Y.pdb	-0.37038207054138184	-0.42781999707221985
6oor.pdb	6oor_HL_A_KA142V.pdb	-0.40872085094451904	0.13877999782562256
6oor.pdb	6oor_HL_A_VA143A.pdb	-0.9250970482826233	-1.6801300048828125
6oor.pdb	6oor_HL_A_VA143R.pdb	-1.4671714305877686	-1.1221200227737427
6oor.pdb	6oor_HL_A_VA143N.pdb	-1.468479871749878	-3.030489921569824
6oor.pdb	6oor_HL_A_VA143D.pdb	-1.8895483016967773	-3.3765931129455566
6oor.pdb	6oor_HL_A_VA143C.pdb	-0.5761091709136963	-1.4995100498199463
6oor.pdb	6oor_HL_A_VA143Q.pdb	-0.874512255191803	-2.5671799182891846
6oor.pdb	6oor_HL_A_VA143E.pdb	-0.8406413793563843	-2.5990099906921387
6oor.pdb	6oor_HL_A_VA143G.pdb	-0.9891518950462341	-3.098639965057373
6oor.pdb	6oor_HL_A_VA143H.pdb	-3.5525243282318115	-5.092054843902588
6oor.pdb	6oor_HL_A_VA143I.pdb	-0.20705609023571014	0.22015999257564545
6oor.pdb	6oor_HL_A_VA143L.pdb	-1.7304034233093262	-1.2469700574874878
6oor.pdb	6oor_HL_A_VA143K.pdb	-1.537642002105713	-0.9429200291633606
6oor.pdb	6oor_HL_A_VA143M.pdb	-0.5765408277511597	-0.24789999425411224
6oor.pdb	6oor_HL_A_VA143F.pdb	-4.490320205688477	-6.933460235595703
6oor.pdb	6oor_HL_A_VA143P.pdb	-0.7746369242668152	-2.5111401081085205
6oor.pdb	6oor_HL_A_VA143S.pdb	-0.9821301102638245	-3.275320053100586
6oor.pdb	6oor_HL_A_VA143T.pdb	-0.8283967971801758	-1.9586100578308105
6oor.pdb	6oor_HL_A_VA143W.pdb	-4.084333419799805	-3.5577380657196045
6oor.pdb	6oor_HL_A_VA143Y.pdb	-4.416748523712158	-4.345338821411133
6oor.pdb	6oor_HL_A_LA144A.pdb	-0.7475968599319458	-0.9352200031280518
6oor.pdb	6oor_HL_A_LA144R.pdb	-0.9131215214729309	-1.807669997215271
6oor.pdb	6oor_HL_A_LA144N.pdb	-1.072191596031189	-1.2737400531768799
6oor.pdb	6oor_HL_A_LA144D.pdb	-1.3725979328155518	-2.873379945755005
6oor.pdb	6oor_HL_A_LA144C.pdb	-0.6106439828872681	-0.8690900206565857
6oor.pdb	6oor_HL_A_LA144Q.pdb	-0.9361486434936523	-1.208240032196045
6oor.pdb	6oor_HL_A_LA144E.pdb	-1.0543320178985596	-1.088170051574707
6oor.pdb	6oor_HL_A_LA144G.pdb	-0.826579213142395	-1.0957200527191162
6oor.pdb	6oor_HL_A_LA144H.pdb	-0.6756488084793091	-0.7193300127983093
6oor.pdb	6oor_HL_A_LA144I.pdb	-0.7643121480941772	-0.4508900046348572
6oor.pdb	6oor_HL_A_LA144K.pdb	-0.6457459926605225	-0.8320099711418152
6oor.pdb	6oor_HL_A_LA144M.pdb	-0.3739275336265564	-0.31373000144958496
6oor.pdb	6oor_HL_A_LA144F.pdb	-0.16707101464271545	0.34167999029159546
6oor.pdb	6oor_HL_A_LA144P.pdb	-1.5667643547058105	-2.3832199573516846
6oor.pdb	6oor_HL_A_LA144S.pdb	-1.0638346672058105	-1.171489953994751
6oor.pdb	6oor_HL_A_LA144T.pdb	-1.3797245025634766	-0.7688500285148621
6oor.pdb	6oor_HL_A_LA144W.pdb	-0.22681483626365662	0.4986799955368042
6oor.pdb	6oor_HL_A_LA144Y.pdb	-0.3038371205329895	0.16771000623703003
6oor.pdb	6oor_HL_A_LA144V.pdb	-0.7031667828559875	-0.5641499757766724
6oor.pdb	6oor_HL_A_AA146R.pdb	-1.5728418827056885	-1.9104399681091309
6oor.pdb	6oor_HL_A_AA146N.pdb	-3.354912519454956	-2.2433600425720215
6oor.pdb	6oor_HL_A_AA146D.pdb	-2.5455987453460693	-2.6020898818969727
6oor.pdb	6oor_HL_A_AA146C.pdb	0.20810860395431519	-0.36153000593185425
6oor.pdb	6oor_HL_A_AA146Q.pdb	-2.3498008251190186	-1.8130799531936646
6oor.pdb	6oor_HL_A_AA146E.pdb	-2.553241729736328	-1.6512900590896606
6oor.pdb	6oor_HL_A_AA146G.pdb	-0.46498340368270874	-1.3697400093078613
6oor.pdb	6oor_HL_A_AA146H.pdb	-13.715888023376465	-12.196769714355469
6oor.pdb	6oor_HL_A_AA146I.pdb	-2.054488182067871	-1.4018100500106812
6oor.pdb	6oor_HL_A_AA146L.pdb	-3.5064687728881836	-1.8537499904632568
6oor.pdb	6oor_HL_A_AA146K.pdb	-1.9336838722229004	-1.2110099792480469
6oor.pdb	6oor_HL_A_AA146M.pdb	-0.5823006629943848	-0.20272000133991241
6oor.pdb	6oor_HL_A_AA146F.pdb	-9.481130599975586	-8.493370056152344
6oor.pdb	6oor_HL_A_AA146P.pdb	-0.12870219349861145	-0.4664100110530853
6oor.pdb	6oor_HL_A_AA146S.pdb	-0.4201601445674896	-0.6906399726867676
6oor.pdb	6oor_HL_A_AA146T.pdb	-1.334275484085083	-1.2243200540542603
6oor.pdb	6oor_HL_A_AA146W.pdb	-17.46442985534668	-13.778809547424316
6oor.pdb	6oor_HL_A_AA146Y.pdb	-14.789057731628418	-9.73384952545166
6oor.pdb	6oor_HL_A_AA146V.pdb	-1.0210120677947998	-0.02522999979555607
6oor.pdb	6oor_HL_A_DA147A.pdb	-0.42896538972854614	-0.3706299960613251
6oor.pdb	6oor_HL_A_DA147R.pdb	-1.9999017715454102	-1.8922100067138672
6oor.pdb	6oor_HL_A_DA147N.pdb	-0.9277500510215759	-1.9319299459457397
6oor.pdb	6oor_HL_A_DA147C.pdb	-0.5442308187484741	-0.6733099818229675
6oor.pdb	6oor_HL_A_DA147Q.pdb	-3.4849817752838135	-3.701965093612671
6oor.pdb	6oor_HL_A_DA147E.pdb	-3.0554754734039307	-2.4281399250030518
6oor.pdb	6oor_HL_A_DA147G.pdb	-0.35769200325012207	-0.8114100098609924
6oor.pdb	6oor_HL_A_DA147H.pdb	-0.6080617904663086	-0.5252000093460083
6oor.pdb	6oor_HL_A_DA147I.pdb	-2.2030997276306152	-2.576159954071045
6oor.pdb	6oor_HL_A_DA147L.pdb	-3.7867603302001953	-2.4444000720977783
6oor.pdb	6oor_HL_A_DA147K.pdb	-1.9789865016937256	-2.203819990158081
6oor.pdb	6oor_HL_A_DA147M.pdb	-1.5242595672607422	-0.9873800277709961
6oor.pdb	6oor_HL_A_DA147F.pdb	-0.9607152938842773	-0.7406200170516968
6oor.pdb	6oor_HL_A_DA147P.pdb	-0.2959301769733429	-0.8332099914550781
6oor.pdb	6oor_HL_A_DA147S.pdb	-0.5158064365386963	-1.0928599834442139
6oor.pdb	6oor_HL_A_DA147T.pdb	-1.1277130842208862	-0.5236799716949463
6oor.pdb	6oor_HL_A_DA147W.pdb	-2.105632781982422	-2.0869200229644775
6oor.pdb	6oor_HL_A_DA147Y.pdb	-0.5616327524185181	-0.5884100198745728
6oor.pdb	6oor_HL_A_DA147V.pdb	-1.280982255935669	-0.4241800010204315
7dcx.pdb	7dcx_BG_D_GB54A.pdb	-0.11538635194301605	0.18425899744033813
7dcx.pdb	7dcx_BG_D_GB54R.pdb	-0.13578198850154877	0.11394999921321869
7dcx.pdb	7dcx_BG_D_GB54N.pdb	-0.43125441670417786	0.2064329981803894
7dcx.pdb	7dcx_BG_D_GB54D.pdb	0.009665966033935547	0.649321973323822
7dcx.pdb	7dcx_BG_D_GB54C.pdb	-0.21622881293296814	0.18360799551010132
7dcx.pdb	7dcx_BG_D_GB54Q.pdb	-0.4191182553768158	0.4451625943183899
7dcx.pdb	7dcx_BG_D_GB54E.pdb	-0.4522612392902374	0.18229100108146667
7dcx.pdb	7dcx_BG_D_GB54H.pdb	-0.27820080518722534	0.20354099571704865
7dcx.pdb	7dcx_BG_D_GB54I.pdb	-0.12483388930559158	0.24792799353599548
7dcx.pdb	7dcx_BG_D_GB54L.pdb	-0.06842578947544098	0.34126079082489014
7dcx.pdb	7dcx_BG_D_GB54K.pdb	-0.42014461755752563	0.3623881936073303
7dcx.pdb	7dcx_BG_D_GB54M.pdb	0.1314472258090973	0.24191400408744812
7dcx.pdb	7dcx_BG_D_GB54F.pdb	-0.20328712463378906	0.2966615855693817
7dcx.pdb	7dcx_BG_D_GB54P.pdb	-0.5012122392654419	0.12380299717187881
7dcx.pdb	7dcx_BG_D_GB54S.pdb	-0.42309677600860596	0.12588000297546387
7dcx.pdb	7dcx_BG_D_GB54T.pdb	-0.45406198501586914	0.19066600501537323
7dcx.pdb	7dcx_BG_D_GB54W.pdb	-0.062125176191329956	0.20165500044822693
7dcx.pdb	7dcx_BG_D_GB54Y.pdb	-0.19532203674316406	0.2633950114250183
7dcx.pdb	7dcx_BG_D_GB54V.pdb	-0.08498948812484741	0.15877600014209747
7dcx.pdb	7dcx_BG_D_SB55A.pdb	-0.3256848454475403	0.10109200328588486
7dcx.pdb	7dcx_BG_D_SB55R.pdb	-0.2965206205844879	0.08876100182533264
7dcx.pdb	7dcx_BG_D_SB55N.pdb	-0.16250482201576233	-0.14086799323558807
7dcx.pdb	7dcx_BG_D_SB55D.pdb	0.030885964632034302	0.15931099653244019
7dcx.pdb	7dcx_BG_D_SB55C.pdb	-0.09233205020427704	0.022917000576853752
7dcx.pdb	7dcx_BG_D_SB55Q.pdb	-0.7229644060134888	0.24230900406837463
7dcx.pdb	7dcx_BG_D_SB55E.pdb	-1.018001675605774	0.05332000181078911
7dcx.pdb	7dcx_BG_D_SB55G.pdb	-0.16801020503044128	-0.3115519881248474
7dcx.pdb	7dcx_BG_D_SB55H.pdb	0.23949548602104187	-0.029124999418854713
7dcx.pdb	7dcx_BG_D_SB55I.pdb	0.16998296976089478	0.8321120142936707
7dcx.pdb	7dcx_BG_D_SB55L.pdb	-0.17351208627223969	1.0527950525283813
7dcx.pdb	7dcx_BG_D_SB55K.pdb	0.25161224603652954	2.3320329189300537
7dcx.pdb	7dcx_BG_D_SB55M.pdb	0.6758697628974915	1.960273027420044
7dcx.pdb	7dcx_BG_D_SB55F.pdb	1.1580531597137451	1.0640699863433838
7dcx.pdb	7dcx_BG_D_SB55P.pdb	-0.22677931189537048	0.4203251898288727
7dcx.pdb	7dcx_BG_D_SB55T.pdb	-0.23915652930736542	0.3110460937023163
7dcx.pdb	7dcx_BG_D_SB55W.pdb	0.6671220660209656	0.5522860288619995
7dcx.pdb	7dcx_BG_D_SB55Y.pdb	1.0540590286254883	0.9902709722518921
7dcx.pdb	7dcx_BG_D_SB55V.pdb	-0.008144959807395935	0.5443400144577026
7dcx.pdb	7dcx_BG_D_TB56A.pdb	-0.08491436392068863	-0.24339799582958221
7dcx.pdb	7dcx_BG_D_TB56R.pdb	-0.2597694993019104	-0.37991800904273987
7dcx.pdb	7dcx_BG_D_TB56N.pdb	-0.5305720567703247	-0.41239699721336365
7dcx.pdb	7dcx_BG_D_TB56D.pdb	-0.5281910300254822	-0.9684770107269287
[truncated: 92,678 more rows]
