# Supplementary material for: Investigating the volume and diversity of data needed for generalizable antibody–antigen ΔΔG prediction
Source: Nat Comput Sci. 2025 Jul 8;5(8):635–47. doi: 10.1038/s43588-025-00823-8 (PMC12374841; doi:10.1038/s43588-025-00823-8)
Supplement: Supplementary file 5 — Unprocessed Graphinity model predictions and true values for synthetic ΔΔG values. [file 43588_2025_823_MOESM5_ESM.zip]

Archive with 19 entries (16 files):
- Figure3/
- __MACOSX/._Figure3
- Figure3/Figure3b-Graphinity_Predictions-Synthetic_FoldX_ddG-Varying_Dataset_Diversity/
- Figure3/Figure3a-Graphinity_Predictions-Synthetic_FoldX_ddG-Varying_Dataset_Size/
- Figure3/Figure3b-Graphinity_Predictions-Synthetic_FoldX_ddG-Varying_Dataset_Diversity/Graphinity_predictions_test-varying_dataset_diversity-min_sequence_diversity.csv
- Figure3/Figure3b-Graphinity_Predictions-Synthetic_FoldX_ddG-Varying_Dataset_Diversity/Graphinity_predictions_test-varying_dataset_diversity-min_substitution_type_diversity.csv
- Figure3/Figure3b-Graphinity_Predictions-Synthetic_FoldX_ddG-Varying_Dataset_Diversity/Graphinity_predictions_test-varying_dataset_diversity-max_substitution_type_diversity.csv
- Figure3/Figure3b-Graphinity_Predictions-Synthetic_FoldX_ddG-Varying_Dataset_Diversity/Graphinity_predictions_test-varying_dataset_diversity-random_sampling.csv
- Figure3/Figure3b-Graphinity_Predictions-Synthetic_FoldX_ddG-Varying_Dataset_Diversity/Graphinity_predictions_test-varying_dataset_diversity-max_mutation_distribution_diversity.csv
- Figure3/Figure3b-Graphinity_Predictions-Synthetic_FoldX_ddG-Varying_Dataset_Diversity/Graphinity_predictions_test-varying_dataset_diversity-max_sequence_diversity.csv
- Figure3/Figure3b-Graphinity_Predictions-Synthetic_FoldX_ddG-Varying_Dataset_Diversity/Graphinity_predictions_test-varying_dataset_diversity-min_mutation_distribution_diversity.csv
- Figure3/Figure3a-Graphinity_Predictions-Synthetic_FoldX_ddG-Varying_Dataset_Size/Graphinity_predictions_test-varying_dataset_size-subset_4500.csv
- Figure3/Figure3a-Graphinity_Predictions-Synthetic_FoldX_ddG-Varying_Dataset_Size/Graphinity_predictions_test-varying_dataset_size-subset_450000.csv
- Figure3/Figure3a-Graphinity_Predictions-Synthetic_FoldX_ddG-Varying_Dataset_Size/Graphinity_predictions_test-varying_dataset_size-full_848597.csv
- Figure3/Figure3a-Graphinity_Predictions-Synthetic_FoldX_ddG-Varying_Dataset_Size/Graphinity_predictions_test-varying_dataset_size-subset_580.csv
- Figure3/Figure3a-Graphinity_Predictions-Synthetic_FoldX_ddG-Varying_Dataset_Size/Graphinity_predictions_test-varying_dataset_size-subset_45000.csv
- Figure3/Figure3a-Graphinity_Predictions-Synthetic_FoldX_ddG-Varying_Dataset_Size/Graphinity_predictions_test-varying_dataset_size-subset_9000.csv
- Figure3/Figure3a-Graphinity_Predictions-Synthetic_FoldX_ddG-Varying_Dataset_Size/Graphinity_predictions_test-varying_dataset_size-subset_90000.csv
- Figure3/Figure3a-Graphinity_Predictions-Synthetic_FoldX_ddG-Varying_Dataset_Size/Graphinity_predictions_test-varying_dataset_size-subset_900.csv
