# Supplementary material for: Investigating the volume and diversity of data needed for generalizable antibody–antigen ΔΔG prediction
Source: Nat Comput Sci. 2025 Jul 8;5(8):635–47. doi: 10.1038/s43588-025-00823-8 (PMC12374841; doi:10.1038/s43588-025-00823-8)
Supplement: Supplementary file 5 — Unprocessed Graphinity model predictions and true values for synthetic ΔΔG values. [file 43588_2025_823_MOESM5_ESM.zip › Figure3/Figure3b-Graphinity_Predictions-Synthetic_FoldX_ddG-Varying_Dataset_Diversity/Graphinity_predictions_test-varying_dataset_diversity-min_sequence_diversity.csv]

wt_pdb	mut_pdb	pred_score	true_label
7nkt.pdb	7nkt_B_A_EB111C.pdb	-0.3902140259742737	-2.2052700519561768
7mdp.pdb	7mdp_HI_A_SH102D.pdb	-0.5890530347824097	-1.016800045967102
6hhc.pdb	6hhc_HL_A_SL93L.pdb	0.10456845164299011	-0.54339998960495
5f8r.pdb	5f8r_C_A_SC29A.pdb	0.0041710734367370605	-0.659600019454956
5xbm.pdb	5xbm_ED_F_YE105D.pdb	-1.0076911449432373	-0.6501500010490417
7myz.pdb	7myz_HL_C_GH102M.pdb	-7.416739463806152	-5.351200103759766
4ki5.pdb	4ki5_CD_M_SM9G.pdb	-0.46093064546585083	-0.29065999388694763
6fxn.pdb	6fxn_MN_J_TM56E.pdb	0.207074373960495	-0.5396000146865845
4wgw.pdb	4wgw_B_A_FA239T.pdb	-1.114537000656128	-0.6717000007629395
6r8x.pdb	6r8x_CB_A_EA85W.pdb	-0.04930737614631653	-0.07760000228881836
5xbm.pdb	5xbm_ED_F_RF41V.pdb	-0.4167315661907196	-0.489080011844635
5usf.pdb	5usf_D_A_PA555G.pdb	-0.497038334608078	-0.5656999945640564
5w4l.pdb	5w4l_HL_G_TG47A.pdb	-0.011842340230941772	0.005799999926239252
4oii.pdb	4oii_HL_A_NL50F.pdb	0.007337331771850586	1.0140000581741333
7cgw.pdb	7cgw_AB_C_SC39N.pdb	0.23381397128105164	-0.46050000190734863
4aei.pdb	4aei_IM_B_CB63P.pdb	-0.36937791109085083	0.5738000273704529
6h3t.pdb	6h3t_IM_B_NB115E.pdb	-0.19760830700397491	-0.3147999942302704
5o0w.pdb	5o0w_G_C_SG108M.pdb	-0.12436550855636597	0.7609500288963318
5w4l.pdb	5w4l_HL_G_RH56G.pdb	-0.3447425663471222	-5.035999774932861
7mep.pdb	7mep_HL_A_TH111Y.pdb	-4.166835784912109	-1.2740000486373901
6bp2.pdb	6bp2_HL_A_YH59L.pdb	-0.7901411652565002	0.08179999887943268
7z0x.pdb	7z0x_HL_R_SH53D.pdb	-0.17032846808433533	0.880299985408783
6q18.pdb	6q18_HL_A_CH108A.pdb	-0.2627002000808716	-0.7128000259399414
5dur.pdb	5dur_BD_A_QA68H.pdb	-0.8529965877532959	-1.0530999898910522
6udk.pdb	6udk_HL_K_RH77L.pdb	-0.30652740597724915	-0.1881999969482422
4qci.pdb	4qci_HL_C_GH104N.pdb	-2.7559597492218018	-1.087499976158142
6z20.pdb	6z20_B_A_FA65K.pdb	-0.6552547216415405	-1.2096999883651733
5d96.pdb	5d96_JI_D_ND80M.pdb	-0.5001038312911987	0.00559999980032444
6fxn.pdb	6fxn_MN_J_GN93V.pdb	-0.12171673774719238	-2.3538999557495117
6e62.pdb	6e62_HL_P_DP98G.pdb	-0.38257867097854614	-0.45820000767707825
7myz.pdb	7myz_HL_C_SL30Y.pdb	0.592765212059021	0.009800000116229057
6u36.pdb	6u36_HL_B_FB205N.pdb	-0.4804808497428894	-1.1597000360488892
6otc.pdb	6otc_HL_A_RA61I.pdb	-0.5233591794967651	-1.204509973526001
7aqx.pdb	7aqx_C_A_LC96H.pdb	-0.30467674136161804	-0.5329999923706055
6z20.pdb	6z20_B_A_TA64L.pdb	0.39807620644569397	0.14069999754428864
3kr3.pdb	3kr3_HL_D_NH31C.pdb	-0.29237866401672363	0.2004999965429306
7cgw.pdb	7cgw_AB_C_IC102M.pdb	-0.7579494714736938	-0.5766000151634216
5w1k.pdb	5w1k_DC_E_YD109D.pdb	0.6470581293106079	-2.782900094985962
7cu4.pdb	7cu4_AB_C_SC94I.pdb	-1.5545213222503662	-1.5500999689102173
7czx.pdb	7czx_JN_C_YN31D.pdb	-0.0036101937294006348	-1.8795000314712524
6otc.pdb	6otc_HL_A_RA61C.pdb	-0.6441894769668579	-1.3604099750518799
6udk.pdb	6udk_HL_K_GK410L.pdb	-2.15112042427063	-0.948710024356842
6r8x.pdb	6r8x_CB_A_DB31A.pdb	-0.2101118117570877	-0.21580000221729279
7aqz.pdb	7aqz_D_A_YD41K.pdb	-0.6095840930938721	-1.035599946975708
5umi.pdb	5umi_HL_C_IH57E.pdb	-0.13836801052093506	-1.1677000522613525
4i1n.pdb	4i1n_B_A_YB32N.pdb	-0.5169920325279236	0.11167000234127045
4ki5.pdb	4ki5_CD_M_SC32H.pdb	-2.1627445220947266	-1.4776999950408936
4lsq.pdb	4lsq_HL_G_GG312L.pdb	-1.450819730758667	-2.508430004119873
5hbv.pdb	5hbv_DC_B_YB113C.pdb	-0.5981441736221313	-0.6905999779701233
6bp2.pdb	6bp2_HL_A_AL30R.pdb	-4.771076679229736	-4.9593000411987305
7jx3.pdb	7jx3_CD_R_AD30N.pdb	0.03735879063606262	0.22210000455379486
6udk.pdb	6udk_HL_K_NK58C.pdb	-0.5331372022628784	0.02816000021994114
6elu.pdb	6elu_EF_D_VD157R.pdb	-0.17484426498413086	0.22290000319480896
6z20.pdb	6z20_B_A_FB46I.pdb	-0.6461467742919922	-0.4049000144004822
6q20.pdb	6q20_HL_A_RA290M.pdb	-0.7774123549461365	-1.7934000492095947
6q18.pdb	6q18_HL_A_EA105L.pdb	-0.16141550242900848	-3.4082999229431152
4pir.pdb	4pir_J_D_WD161N.pdb	-0.8991636037826538	-2.336329936981201
6b0a.pdb	6b0a_HL_A_TH28S.pdb	-0.3227952718734741	0.5618000030517578
7cdj.pdb	7cdj_HL_E_HH102Q.pdb	-0.3678974509239197	-0.6879000067710876
6e62.pdb	6e62_HL_P_DP59A.pdb	-0.8580222129821777	0.8718000054359436
7z0x.pdb	7z0x_HL_R_GR153A.pdb	-1.0968883037567139	-1.7833000421524048
7e9b.pdb	7e9b_HL_C_AC50Y.pdb	-1.2260626554489136	-1.2271000146865845
4aei.pdb	4aei_IM_B_HM98V.pdb	-0.607820987701416	-0.22759999334812164
3mxw.pdb	3mxw_HL_A_KA49F.pdb	-0.025622457265853882	-0.4359999895095825
6hhc.pdb	6hhc_HL_A_RA128F.pdb	-0.06411059200763702	0.14100000262260437
5tpn.pdb	5tpn_HL_A_DA146Q.pdb	-0.16589996218681335	0.3276500105857849
4pir.pdb	4pir_J_D_HD112Y.pdb	0.191083163022995	0.06985999643802643
6q20.pdb	6q20_HL_A_TH101G.pdb	-0.3372341990470886	-0.3158999979496002
6v4o.pdb	6v4o_DE_W_ED105H.pdb	-0.06204165518283844	-0.6085699796676636
6xr0.pdb	6xr0_HL_M_DH99N.pdb	0.014727979898452759	0.36149999499320984
5o0w.pdb	5o0w_G_C_GC99F.pdb	-0.14664247632026672	-0.9592000246047974
3kj6.pdb	3kj6_HL_A_YH52G.pdb	-0.8690235614776611	-0.8008000254631042
7b27.pdb	7b27_D_a_PD99R.pdb	0.006973534822463989	-0.7218999862670898
5tz2.pdb	5tz2_HL_C_NL30L.pdb	-0.21616020798683167	0.21860000491142273
5d96.pdb	5d96_JI_D_MI50C.pdb	-0.18231597542762756	-0.8037999868392944
4oii.pdb	4oii_HL_A_TA34A.pdb	-0.04591485857963562	-0.475600004196167
7x7d.pdb	7x7d_F_E_FF34E.pdb	-1.1152793169021606	-0.900879979133606
3kr3.pdb	3kr3_HL_D_NH31K.pdb	-0.4425680637359619	0.30959999561309814
4ki5.pdb	4ki5_CD_M_TC29H.pdb	-0.11444231867790222	-0.23354999721050262
5ywp.pdb	5ywp_RQ_A_SA229R.pdb	0.3081842362880707	1.0781790018081665
6v4o.pdb	6v4o_DE_W_FD107N.pdb	-0.6345779299736023	-1.707550048828125
5ywp.pdb	5ywp_RQ_A_GR54N.pdb	-6.187150001525879	-3.7454099655151367
6udk.pdb	6udk_HL_K_DH32Q.pdb	-0.27416858077049255	1.59266996383667
7myz.pdb	7myz_HL_C_EC104L.pdb	-0.3568772077560425	-1.9607000350952148
5th9.pdb	5th9_JN_C_QC118T.pdb	-0.7245404720306396	-0.477400004863739
5c6t.pdb	5c6t_HL_A_NH97I.pdb	-0.65427166223526	-0.21174000203609467
1nsn.pdb	1nsn_HL_S_IL98L.pdb	0.14610359072685242	-0.33632001280784607
6qfc.pdb	6qfc_B_A_GB101R.pdb	-7.5321044921875	-7.463650226593018
6hhc.pdb	6hhc_HL_A_DH35N.pdb	0.028993815183639526	-1.5994000434875488
5tz2.pdb	5tz2_HL_C_NL30H.pdb	-0.4249557554721832	-0.5602999925613403
5w1m.pdb	5w1m_FE_Q_SE101Q.pdb	0.19174286723136902	-0.35740000009536743
4yjz.pdb	4yjz_L_E_GE92S.pdb	-0.44283634424209595	0.18970000743865967
3rkd.pdb	3rkd_DC_B_EB113N.pdb	-0.2655155062675476	-0.6721000075340271
5van.pdb	5van_B_A_TA95L.pdb	0.2550865709781647	-1.3316999673843384
5c6t.pdb	5c6t_HL_A_AA196Q.pdb	-3.7688560485839844	-1.6962800025939941
7s0e.pdb	7s0e_HL_A_FA520L.pdb	-0.38309893012046814	0.046509999781847
3nps.pdb	3nps_BC_A_RA48H.pdb	-0.4551171660423279	-0.5156000256538391
4oii.pdb	4oii_HL_A_NA89K.pdb	-0.4806920289993286	0.24279999732971191
4i1n.pdb	4i1n_B_A_SA49Q.pdb	0.12190404534339905	-0.06519000232219696
7l5j.pdb	7l5j_YX_A_RY100N.pdb	-0.9756817817687988	-0.5514799952507019
5ggv.pdb	5ggv_HL_Y_MY99V.pdb	-0.2515057325363159	0.2630000114440918
7s0e.pdb	7s0e_HL_A_TH58Y.pdb	0.8398323059082031	0.21772000193595886
5f8r.pdb	5f8r_C_A_TA397C.pdb	-0.20182448625564575	0.3772999942302704
1ndg.pdb	1ndg_BA_C_LC75T.pdb	-0.8664196729660034	-0.323199987411499
1ndg.pdb	1ndg_BA_C_WB98G.pdb	-0.9470016956329346	-2.4758999347686768
4dw2.pdb	4dw2_HL_U_LU144S.pdb	0.404279500246048	0.9612299799919128
7d0b.pdb	7d0b_HL_A_LA377K.pdb	-0.2445574402809143	-0.564746081829071
4ala.pdb	4ala_HL_C_HC18Q.pdb	-0.401470810174942	-1.6451799869537354
6war.pdb	6war_F_E_QE167Y.pdb	-0.1405906230211258	0.022600000724196434
4qci.pdb	4qci_HL_C_YH60S.pdb	-1.0963001251220703	0.065700002014637
7lxz.pdb	7lxz_FC_B_FB433C.pdb	-1.3041797876358032	-1.225000023841858
4wgw.pdb	4wgw_B_A_RB103G.pdb	-1.230623722076416	-2.7664499282836914
6x04.pdb	6x04_B_A_TA266Y.pdb	-0.022108256816864014	-0.9204999804496765
3kr3.pdb	3kr3_HL_D_SH52P.pdb	0.034909963607788086	-1.6330000162124634
5o0w.pdb	5o0w_G_C_DG102R.pdb	-0.1364671289920807	-0.1644899994134903
7z0x.pdb	7z0x_HL_R_YH33C.pdb	-1.0978940725326538	-0.5533999800682068
2qqn.pdb	2qqn_HL_A_SA21F.pdb	0.5262998342514038	1.7410000562667847
5dur.pdb	5dur_BD_A_YD49R.pdb	-0.5140790939331055	0.13609999418258667
6wqo.pdb	6wqo_EF_D_GE31P.pdb	-11.92161750793457	-8.227370262145996
5van.pdb	5van_B_A_YA154I.pdb	-0.5051555037498474	-0.006099999882280827
3rkd.pdb	3rkd_DC_B_NB114M.pdb	-0.2797684371471405	0.1987999975681305
7jx3.pdb	7jx3_CD_R_GD27P.pdb	-0.8247675895690918	0.06849999725818634
5mo9.pdb	5mo9_HL_X_NX38G.pdb	-0.2701151371002197	-0.17499999701976776
5ggv.pdb	5ggv_HL_Y_LY39C.pdb	-0.7556472420692444	-0.3497999906539917
5ywp.pdb	5ywp_RQ_A_PA228G.pdb	-0.3318158686161041	0.04027999937534332
6bp2.pdb	6bp2_HL_A_GL31L.pdb	-0.26964035630226135	-0.16830000281333923
7o85.pdb	7o85_B_A_WB96P.pdb	-0.9010345935821533	0.22235000133514404
7e9b.pdb	7e9b_HL_C_AC101D.pdb	-2.259713888168335	-2.836699962615967
3jwo.pdb	3jwo_HL_A_DH55A.pdb	-0.6139283776283264	-0.021400000900030136
6q20.pdb	6q20_HL_A_DA70S.pdb	-0.8123835325241089	0.2596000134944916
5c6t.pdb	5c6t_HL_A_NH97A.pdb	-0.7762364149093628	-0.8428999781608582
5c7x.pdb	5c7x_MN_B_QB78M.pdb	-0.2110399305820465	0.30880001187324524
4ala.pdb	4ala_HL_C_YL94H.pdb	-0.6529309749603271	-0.9130200147628784
5f8r.pdb	5f8r_C_A_LC97W.pdb	-12.750042915344238	-16.91642951965332
3uzq.pdb	3uzq_A_B_KB9W.pdb	-0.6381596326828003	-3.4212000370025635
7b27.pdb	7b27_D_a_HD97Q.pdb	-0.6640486717224121	-0.22110000252723694
5f8r.pdb	5f8r_C_A_AA393V.pdb	-0.9474585056304932	0.17229999601840973
6b0a.pdb	6b0a_HL_A_SH30E.pdb	0.17594653367996216	1.3128999471664429
6aq7.pdb	6aq7_HL_A_EA82C.pdb	-0.614124059677124	-1.8818000555038452
7mep.pdb	7mep_HL_A_YH31N.pdb	-0.6962387561798096	-1.292099952697754
6war.pdb	6war_F_E_KE166Y.pdb	-0.1317114681005478	-0.1793999969959259
6v4o.pdb	6v4o_DE_W_TW248Y.pdb	0.0595686137676239	1.1220799684524536
7nkt.pdb	7nkt_B_A_TA44S.pdb	-0.6636199951171875	-0.03460000082850456
5dur.pdb	5dur_BD_A_NA121M.pdb	-0.36058309674263	0.6299999952316284
6h2y.pdb	6h2y_HL_D_QD36C.pdb	-0.2738981246948242	-0.3831999897956848
4aei.pdb	4aei_IM_B_YM37D.pdb	-0.8506859540939331	-1.4330999851226807
5van.pdb	5van_B_A_TB56C.pdb	-0.199070543050766	-1.0582000017166138
5tpn.pdb	5tpn_HL_A_YH107E.pdb	-1.1037991046905518	0.17423999309539795
6myy.pdb	6myy_HL_A_KA223R.pdb	-0.24581971764564514	1.8463000059127808
7cu4.pdb	7cu4_AB_C_VA50D.pdb	-0.5646551847457886	-1.7838200330734253
3nps.pdb	3nps_BC_A_GA215D.pdb	-0.27649205923080444	0.22450000047683716
6bp2.pdb	6bp2_HL_A_PA98K.pdb	-0.3246435821056366	-0.714900016784668
7myz.pdb	7myz_HL_C_DC51P.pdb	-0.19755476713180542	-1.916100025177002
7e9b.pdb	7e9b_HL_C_AC101Q.pdb	-0.6424285173416138	-5.317200183868408
4yjz.pdb	4yjz_L_E_GL214E.pdb	-10.766863822937012	-13.568880081176758
5van.pdb	5van_B_A_NB101I.pdb	-1.291164517402649	-2.36299991607666
7n3d.pdb	7n3d_HL_C_IC36W.pdb	-9.014703750610352	-12.29833984375
1nsn.pdb	1nsn_HL_S_YH51L.pdb	-0.722320020198822	-0.44137999415397644
4qci.pdb	4qci_HL_C_WC31H.pdb	-0.5108439922332764	-1.554800033569336
1bzq.pdb	1bzq_M_C_YC115S.pdb	-1.4470819234848022	-0.8410000205039978
5c6t.pdb	5c6t_HL_A_TH33V.pdb	0.0892978310585022	-0.19734999537467957
3jwo.pdb	3jwo_HL_A_RA275Q.pdb	-0.5562281608581543	-4.904530048370361
6mhr.pdb	6mhr_DE_F_DD105Q.pdb	0.10935810208320618	0.8007000088691711
7e3k.pdb	7e3k_HL_C_QC394R.pdb	-0.45778968930244446	-0.042739998549222946
7l5j.pdb	7l5j_YX_A_FY102M.pdb	-0.37752601504325867	-0.8232899904251099
5grj.pdb	5grj_HL_A_TH106F.pdb	0.8947048187255859	-1.5812000036239624
6fxn.pdb	6fxn_MN_J_DJ81Q.pdb	0.329685240983963	0.4569000005722046
7r7n.pdb	7r7n_HL_E_YE115S.pdb	-1.080421805381775	-1.5968999862670898
7s0e.pdb	7s0e_HL_A_WH106A.pdb	-0.8949003219604492	0.9091899991035461
5ugy.pdb	5ugy_IM_C_VI106Q.pdb	-0.3358132839202881	-1.7158299684524536
6k7o.pdb	6k7o_HL_A_SH103G.pdb	-0.2508678436279297	-0.7990000247955322
5dur.pdb	5dur_BD_A_YA90E.pdb	-0.9651343822479248	-0.8522999882698059
6wqo.pdb	6wqo_EF_D_YD41M.pdb	-0.8127226829528809	-0.795799970626831
4oii.pdb	4oii_HL_A_HL30F.pdb	0.16030198335647583	0.23669999837875366
5hys.pdb	5hys_EF_J_GF72C.pdb	-1.6256918907165527	-2.301140069961548
7b27.pdb	7b27_D_a_QD39A.pdb	-0.7619040012359619	-0.9574999809265137
6z20.pdb	6z20_B_A_SB29A.pdb	-0.09266558289527893	-0.032999999821186066
7cgw.pdb	7cgw_AB_C_FB55E.pdb	-0.8385794162750244	-0.8716999888420105
6myy.pdb	6myy_HL_A_NA221K.pdb	-0.2779240906238556	0.26489999890327454
5xbm.pdb	5xbm_ED_F_EF37Y.pdb	-0.12201373279094696	-0.7188500165939331
6fxn.pdb	6fxn_MN_J_LJ85S.pdb	-0.5182950496673584	-0.9259999990463257
4jdt.pdb	4jdt_HL_G_TG300E.pdb	0.2899666130542755	-1.228279948234558
6cwg.pdb	6cwg_B_A_RA121E.pdb	-0.30319318175315857	-0.815339982509613
4oii.pdb	4oii_HL_A_EA114S.pdb	-0.743993878364563	0.3652999997138977
6cwg.pdb	6cwg_B_A_NA109H.pdb	-0.24846585094928741	-0.007899999618530273
6pxh.pdb	6pxh_CD_A_VA9M.pdb	-0.31860560178756714	0.4878999888896942
7mdp.pdb	7mdp_HI_A_WH103I.pdb	-1.4664604663848877	-4.83499002456665
7aqx.pdb	7aqx_C_A_TA86Q.pdb	0.38046595454216003	-0.016599999740719795
5th9.pdb	5th9_JN_C_TC58Y.pdb	0.34605053067207336	0.39239999651908875
7n3d.pdb	7n3d_HL_C_AH104F.pdb	-1.0307341814041138	-2.3234000205993652
7mdp.pdb	7mdp_HI_A_DA38I.pdb	-2.1832830905914307	-2.925100088119507
5w1m.pdb	5w1m_FE_Q_YE31F.pdb	-0.6484357118606567	-0.6812000274658203
7z0x.pdb	7z0x_HL_R_SL97K.pdb	-0.5145552158355713	-4.8378801345825195
3jwo.pdb	3jwo_HL_A_VA87R.pdb	-1.1334233283996582	-4.093239784240723
7jx3.pdb	7jx3_CD_R_QR162A.pdb	-0.37330347299575806	-0.8077999949455261
6b0a.pdb	6b0a_HL_A_SA109A.pdb	0.15611180663108826	-0.4262000024318695
5c7x.pdb	5c7x_MN_B_HB7W.pdb	-0.33957529067993164	-4.153299808502197
5w4l.pdb	5w4l_HL_G_YH32C.pdb	-0.8075675964355469	-0.5958999991416931
3rkd.pdb	3rkd_DC_B_FC91K.pdb	-0.7090955376625061	-0.13510000705718994
4o58.pdb	4o58_HL_A_GA126L.pdb	-2.105246067047119	-4.979959964752197
6b0a.pdb	6b0a_HL_A_FH110M.pdb	-0.8902608156204224	-2.1135001182556152
5u8r.pdb	5u8r_HL_A_YH33H.pdb	-0.9278445243835449	0.2451999932527542
7x7d.pdb	7x7d_F_E_YF119H.pdb	-1.0595026016235352	-0.22010000050067902
7bsd.pdb	7bsd_AB_G_YA102G.pdb	-0.9306610822677612	-1.0687999725341797
1ndg.pdb	1ndg_BA_C_DC101L.pdb	-2.5153136253356934	-4.593699932098389
5mo9.pdb	5mo9_HL_X_IX80M.pdb	-0.2574464678764343	0.13580000400543213
3nps.pdb	3nps_BC_A_CA187T.pdb	-0.3974555730819702	-0.7997999787330627
6nf2.pdb	6nf2_HL_B_VB28F.pdb	-0.10287681221961975	-0.2152000069618225
4yjz.pdb	4yjz_L_E_AL211Q.pdb	-8.683547019958496	-11.685919761657715
7x7d.pdb	7x7d_F_E_TF30F.pdb	-1.0489076375961304	0.1477999985218048
6myy.pdb	6myy_HL_A_AA222Y.pdb	-8.967204093933105	-5.917029857635498
5usf.pdb	5usf_D_A_GD66P.pdb	-0.8762083053588867	0.3718999922275543
6h3t.pdb	6h3t_IM_B_NI55F.pdb	-4.335677146911621	-6.53587007522583
7bsd.pdb	7bsd_AB_G_DG56E.pdb	-0.011790692806243896	-0.5113000273704529
6myy.pdb	6myy_HL_A_QH64M.pdb	-0.4937661588191986	0.8986999988555908
4ffw.pdb	4ffw_HL_A_VH50K.pdb	-1.557123064994812	-0.6845099925994873
4lvn.pdb	4lvn_CB_A_HA61S.pdb	-0.8439030647277832	-1.9079400300979614
6r8x.pdb	6r8x_CB_A_FB95W.pdb	-0.18703040480613708	-0.536300003528595
5xbm.pdb	5xbm_ED_F_YE27G.pdb	-1.1610369682312012	-0.6050300002098083
1ndg.pdb	1ndg_BA_C_NC93Y.pdb	-0.20982597768306732	-1.0967999696731567
7e3k.pdb	7e3k_HL_C_KC359Q.pdb	-0.32766908407211304	-0.5561400055885315
4ffw.pdb	4ffw_HL_A_SA61H.pdb	-2.31551194190979	-2.6198599338531494
7k7i.pdb	7k7i_MN_C_SM103W.pdb	-4.273869037628174	-7.515590190887451
7czz.pdb	7czz_JN_C_SC399K.pdb	0.46608802676200867	0.645871102809906
1iqd.pdb	1iqd_BA_C_QB1D.pdb	-0.657412588596344	0.002899999963119626
5c7x.pdb	5c7x_MN_B_WM33A.pdb	-0.5876771807670593	-1.1378999948501587
6pe9.pdb	6pe9_CD_G_NC57Q.pdb	-0.4673950672149658	-0.5078999996185303
7bsd.pdb	7bsd_AB_G_EB59N.pdb	-0.7001112699508667	-2.492000102996826
6okm.pdb	6okm_HL_R_YH31Q.pdb	-0.5303688645362854	-1.2400000095367432
6b0a.pdb	6b0a_HL_A_TH28A.pdb	-0.49462056159973145	-0.06889999657869339
4oii.pdb	4oii_HL_A_GA60E.pdb	-0.09355315566062927	-0.5666000247001648
7myz.pdb	7myz_HL_C_YL32W.pdb	-0.07232853770256042	-1.0388000011444092
5usf.pdb	5usf_D_A_RD72C.pdb	-0.03835371136665344	-0.4887000024318695
5w1k.pdb	5w1k_DC_E_SE47K.pdb	-1.872249722480774	-3.6005899906158447
7k8m.pdb	7k8m_AB_E_YA106V.pdb	-0.4985940456390381	-1.4706000089645386
5dur.pdb	5dur_BD_A_QA68T.pdb	-1.1105129718780518	-1.3884999752044678
3jcx.pdb	3jcx_HL_A_TH98W.pdb	0.22464588284492493	1.3174357414245605
5dhv.pdb	5dhv_AB_N_DA100G.pdb	-0.30197781324386597	-2.0353000164031982
1bzq.pdb	1bzq_M_C_VC63A.pdb	-0.667634129524231	-0.19869999587535858
4oii.pdb	4oii_HL_A_TA142V.pdb	0.2195650041103363	-0.12330000102519989
7jvc.pdb	7jvc_FG_E_SG31A.pdb	0.17922678589820862	0.12710000574588776
6nm6.pdb	6nm6_UV_G_MG399S.pdb	-0.7507829070091248	-0.10626000165939331
7czx.pdb	7czx_JN_C_YN31M.pdb	0.047594696283340454	-0.9550999999046326
3g6d.pdb	3g6d_HL_A_WL90M.pdb	-0.6725931763648987	1.6055999994277954
5u8r.pdb	5u8r_HL_A_EA26Y.pdb	-0.8131451606750488	-1.3444199562072754
5mo9.pdb	5mo9_HL_X_KX87I.pdb	-0.41255199909210205	0.3230000138282776
7m42.pdb	7m42_BA_E_QE161L.pdb	-0.2722623348236084	1.7900999784469604
6nf2.pdb	6nf2_HL_B_RH106S.pdb	-0.7669078707695007	0.004699999932199717
5kte.pdb	5kte_HL_A_NL92E.pdb	-0.10065025091171265	0.5282899737358093
7z0x.pdb	7z0x_HL_R_FR154W.pdb	-0.8617503643035889	-0.19359999895095825
4lvn.pdb	4lvn_CB_A_YC33R.pdb	-0.5717760324478149	-0.7060999870300293
7l56.pdb	7l56_FG_C_FC398P.pdb	-0.18529805541038513	5.836609840393066
4qci.pdb	4qci_HL_C_FL29T.pdb	-1.3623853921890259	-2.038599967956543
4qci.pdb	4qci_HL_C_FL29K.pdb	-0.9042031764984131	-2.9405999183654785
5nuz.pdb	5nuz_AB_C_AC29V.pdb	-0.5110665559768677	-0.7465999722480774
7cgw.pdb	7cgw_AB_C_PC57E.pdb	-0.39831048250198364	-3.4824700355529785
5ggv.pdb	5ggv_HL_Y_LY91R.pdb	-0.39623287320137024	-0.18369999527931213
3rkd.pdb	3rkd_DC_B_ID104P.pdb	-0.4193567633628845	0.09690000116825104
7k8m.pdb	7k8m_AB_E_SA56H.pdb	-0.3440629243850708	-1.8705999851226807
6pe9.pdb	6pe9_CD_G_ND31I.pdb	-0.11211338639259338	0.3822000026702881
5ggv.pdb	5ggv_HL_Y_YL32R.pdb	-0.9196432828903198	-2.012200117111206
6fxn.pdb	6fxn_MN_J_DJ81W.pdb	0.03861498832702637	-0.2655999958515167
5ggv.pdb	5ggv_HL_Y_SY44G.pdb	-0.21507304906845093	-0.16699999570846558
5c6t.pdb	5c6t_HL_A_TH33M.pdb	0.045486897230148315	-0.592960000038147
6pxh.pdb	6pxh_CD_A_ED97K.pdb	-0.19174975156784058	1.742900013923645
7r7n.pdb	7r7n_HL_E_LE121R.pdb	-0.39083606004714966	-0.3411000072956085
6hhc.pdb	6hhc_HL_A_RA131S.pdb	-1.0579530000686646	0.5465999841690063
4yjz.pdb	4yjz_L_E_SE87K.pdb	0.21107318997383118	-0.055799998342990875
6nm6.pdb	6nm6_UV_G_MG399N.pdb	-0.37418824434280396	0.29548001289367676
6bp2.pdb	6bp2_HL_A_AL30S.pdb	-0.543549656867981	-0.33660000562667847
7l56.pdb	7l56_FG_C_YG32N.pdb	-0.8811787366867065	0.2785399854183197
6b0a.pdb	6b0a_HL_A_DA98H.pdb	-0.40227895975112915	-2.847399950027466
6b0a.pdb	6b0a_HL_A_PA102C.pdb	-0.3389096260070801	-1.2940000295639038
7mep.pdb	7mep_HL_A_GA376K.pdb	-0.2936166822910309	0.7365000247955322
6u36.pdb	6u36_HL_B_GL30C.pdb	-4.330611705780029	-6.393919944763184
5dur.pdb	5dur_BD_A_AD29S.pdb	-0.6547821760177612	0.3222000002861023
6pxh.pdb	6pxh_CD_A_TA78H.pdb	-0.0514238178730011	0.014100000262260437
4o58.pdb	4o58_HL_A_FH53L.pdb	-0.818171501159668	-0.32655999064445496
7nkt.pdb	7nkt_B_A_YA37S.pdb	-0.9966297149658203	-1.2863199710845947
5mo9.pdb	5mo9_HL_X_FL60M.pdb	-0.9512968063354492	-0.8585000038146973
3g6d.pdb	3g6d_HL_A_NL26E.pdb	-0.3330090343952179	-1.4776999950408936
4i1n.pdb	4i1n_B_A_LB57K.pdb	0.06169798970222473	1.5308500528335571
6n5e.pdb	6n5e_ED_A_FE29G.pdb	-0.4490365982055664	-1.0870000123977661
7mep.pdb	7mep_HL_A_YA266N.pdb	-0.7226614952087402	-1.6634000539779663
7czz.pdb	7czz_JN_C_VJ101M.pdb	1.523223638534546	2.978909969329834
4qci.pdb	4qci_HL_C_VL94E.pdb	-1.5928083658218384	-0.4740000069141388
7jvc.pdb	7jvc_FG_E_NG32D.pdb	-0.43068867921829224	-0.9441999793052673
6okm.pdb	6okm_HL_R_NH30M.pdb	-0.3868841230869293	0.6628000140190125
5kte.pdb	5kte_HL_A_EH98R.pdb	-0.1800607144832611	0.022520000115036964
4oii.pdb	4oii_HL_A_RA119S.pdb	-1.106526494026184	-2.4607999324798584
1fns.pdb	1fns_HL_A_MH50E.pdb	-1.3007988929748535	1.1663999557495117
6e62.pdb	6e62_HL_P_SL31R.pdb	0.21799704432487488	1.3453999757766724
6nm6.pdb	6nm6_UV_G_GU61Q.pdb	-0.525818943977356	-0.383789986371994
7x7d.pdb	7x7d_F_E_YE116W.pdb	-0.5501770377159119	0.040699999779462814
5ywp.pdb	5ywp_RQ_A_YR103K.pdb	-0.3695061504840851	1.4711400270462036
5grj.pdb	5grj_HL_A_KA45Y.pdb	0.2062840759754181	0.7074999809265137
4aei.pdb	4aei_IM_B_RB56H.pdb	-0.7159525156021118	0.06159999966621399
4aei.pdb	4aei_IM_B_CB63W.pdb	-0.8846656084060669	-2.5662999153137207
1ndg.pdb	1ndg_BA_C_QA53E.pdb	-0.4253426492214203	0.20679999887943268
6wqo.pdb	6wqo_EF_D_SD40H.pdb	0.13851067423820496	-0.3336000144481659
5xbm.pdb	5xbm_ED_F_RF41H.pdb	-1.8741875886917114	-1.4784799814224243
6vy2.pdb	6vy2_IM_C_YI103V.pdb	-3.187187671661377	2.5058600902557373
5o0w.pdb	5o0w_G_C_EC100L.pdb	-0.20256856083869934	-0.8942300081253052
6y92.pdb	6y92_CD_B_SD92N.pdb	0.3746035397052765	-0.20915000140666962
6ukt.pdb	6ukt_F_B_NF50I.pdb	-1.571636438369751	2.9695498943328857
4ffw.pdb	4ffw_HL_A_TH58A.pdb	-0.01268044114112854	-0.257860004901886
6q18.pdb	6q18_HL_A_RA138P.pdb	-0.6518528461456299	-1.8767000436782837
5c6t.pdb	5c6t_HL_A_IA201E.pdb	-0.5926448106765747	0.07485999912023544
7k8z.pdb	7k8z_MN_C_NC342W.pdb	0.06410422921180725	-0.19957999885082245
5o0w.pdb	5o0w_G_C_EG25G.pdb	-0.8589756488800049	-0.3919700086116791
1iqd.pdb	1iqd_BA_C_YA32T.pdb	-1.6228904724121094	-2.7674999237060547
6elu.pdb	6elu_EF_D_ND154S.pdb	-1.1465712785720825	-2.487299919128418
4wgw.pdb	4wgw_B_A_FB28L.pdb	-0.7465548515319824	-1.916599988937378
4yjz.pdb	4yjz_L_E_SL213I.pdb	-2.908604860305786	-3.609100103378296
4wgw.pdb	4wgw_B_A_HA255K.pdb	-0.3333299160003662	0.42329999804496765
7cdj.pdb	7cdj_HL_E_DH73V.pdb	0.3259033262729645	0.6044999957084656
3g6d.pdb	3g6d_HL_A_DL50C.pdb	-0.27564114332199097	-2.09879994392395
6mhr.pdb	6mhr_DE_F_VD57A.pdb	-0.41064968705177307	-0.14429999887943268
4oii.pdb	4oii_HL_A_NA176W.pdb	-0.21783176064491272	-1.1950000524520874
5ugy.pdb	5ugy_IM_C_SC142F.pdb	0.459602028131485	1.1345900297164917
3g6d.pdb	3g6d_HL_A_QA21A.pdb	-0.4885282814502716	-0.02459999918937683
5nuz.pdb	5nuz_AB_C_RC78K.pdb	-0.2532394826412201	-2.1384999752044678
5d96.pdb	5d96_JI_D_LD102F.pdb	0.038855284452438354	0.01140000019222498
3rkd.pdb	3rkd_DC_B_WD54N.pdb	-0.8577578067779541	1.079699993133545
6vy2.pdb	6vy2_IM_C_WI102D.pdb	0.0777927041053772	2.8578100204467773
6n5e.pdb	6n5e_ED_A_WE47E.pdb	-0.6967607140541077	-0.7487999796867371
4pir.pdb	4pir_J_D_IJ107H.pdb	0.20969119668006897	-0.19436000287532806
3mxw.pdb	3mxw_HL_A_YL50T.pdb	-1.0543781518936157	-0.8621000051498413
6u36.pdb	6u36_HL_B_YH103A.pdb	-0.8015235662460327	-0.3656400144100189
5ugy.pdb	5ugy_IM_C_RI104N.pdb	-0.7486423850059509	-0.5117899775505066
4lsq.pdb	4lsq_HL_G_WH107G.pdb	-1.1719228029251099	-1.3413399457931519
5th9.pdb	5th9_JN_C_WJ52G.pdb	-0.971056342124939	-1.7257000207901
5w1k.pdb	5w1k_DC_E_DD102L.pdb	-0.20959411561489105	-1.3069000244140625
4aei.pdb	4aei_IM_B_GB59A.pdb	-1.5867283344268799	-0.7577000260353088
7cdj.pdb	7cdj_HL_E_VE151K.pdb	-0.19972874224185944	1.257099986076355
7l5j.pdb	7l5j_YX_A_TA74A.pdb	-0.36273449659347534	-0.07716000080108643
6v4o.pdb	6v4o_DE_W_RW64E.pdb	-0.46740877628326416	-1.5795600414276123
1ndg.pdb	1ndg_BA_C_WC63D.pdb	-1.0644201040267944	-0.8737999796867371
5tz2.pdb	5tz2_HL_C_RL32A.pdb	-0.5276898741722107	-2.158900022506714
6h2y.pdb	6h2y_HL_D_LD107A.pdb	-0.8163729906082153	-1.198099970817566
4ki5.pdb	4ki5_CD_M_SD92G.pdb	-0.043590664863586426	-1.0510799884796143
2i9l.pdb	2i9l_BA_I_TI29W.pdb	-0.05035790801048279	-0.41760000586509705
5w1k.pdb	5w1k_DC_E_SD101E.pdb	0.5728471279144287	0.004000000189989805
5c7x.pdb	5c7x_MN_B_EM52P.pdb	-0.34308990836143494	-1.2551000118255615
3jcx.pdb	3jcx_HL_A_IA196C.pdb	-0.5421494245529175	-0.8732799887657166
3mxw.pdb	3mxw_HL_A_DL91P.pdb	-0.3557973802089691	0.12030000239610672
3jwo.pdb	3jwo_HL_A_MH59H.pdb	-0.9376201629638672	-1.1445000171661377
6udk.pdb	6udk_HL_K_FH60L.pdb	-0.42150938510894775	-0.48173001408576965
6aq7.pdb	6aq7_HL_A_HH34Q.pdb	-0.37762555480003357	-0.8503999710083008
3g6d.pdb	3g6d_HL_A_RA105I.pdb	-0.6247243881225586	-5.707499980926514
7aqx.pdb	7aqx_C_A_SA288W.pdb	0.05266761779785156	-1.9540300369262695
7jx3.pdb	7jx3_CD_R_SD28Q.pdb	-0.20651865005493164	0.8629000186920166
6q20.pdb	6q20_HL_A_EA38V.pdb	-0.7516376972198486	-0.9218000173568726
3mxw.pdb	3mxw_HL_A_TA111E.pdb	-0.035680294036865234	-1.8396999835968018
4oii.pdb	4oii_HL_A_EA114L.pdb	-0.04507002234458923	0.435699999332428
2qqn.pdb	2qqn_HL_A_RH105V.pdb	-0.331702321767807	-2.6717000007629395
5ywp.pdb	5ywp_RQ_A_NR52F.pdb	-2.8674070835113525	-2.1439499855041504
3kr3.pdb	3kr3_HL_D_VD31S.pdb	-0.8188791275024414	-0.2903999984264374
6pxh.pdb	6pxh_CD_A_SC102C.pdb	-0.2543664872646332	2.01990008354187
3cfi.pdb	3cfi_C_B_WC103Q.pdb	-0.18734116852283478	-3.7279000282287598
7cgw.pdb	7cgw_AB_C_KC46G.pdb	-0.35024455189704895	-4.016059875488281
6q18.pdb	6q18_HL_A_GH56A.pdb	-0.37397071719169617	-1.6776000261306763
3mxw.pdb	3mxw_HL_A_HA95Y.pdb	-0.07347239553928375	3.4728000164031982
1nsn.pdb	1nsn_HL_S_NH100G.pdb	-0.9852538108825684	-0.8962100148200989
4ki5.pdb	4ki5_CD_M_DC99K.pdb	-0.2622941732406616	-0.5000900030136108
6nfc.pdb	6nfc_HL_A_RA275P.pdb	-0.7689448595046997	-0.8296700119972229
5c7x.pdb	5c7x_MN_B_HB7Y.pdb	-4.526266574859619	-4.3653998374938965
6q18.pdb	6q18_HL_A_YA44H.pdb	-0.7449753284454346	0.1720999926328659
7cgw.pdb	7cgw_AB_C_NC34Q.pdb	-0.4436728060245514	-1.0621999502182007
5grj.pdb	5grj_HL_A_IH57Q.pdb	-0.265951007604599	-2.1068999767303467
3cfi.pdb	3cfi_C_B_QB101K.pdb	-0.25626450777053833	0.6435999870300293
7bsd.pdb	7bsd_AB_G_GA26D.pdb	-0.5100396275520325	-0.9287999868392944
7jvc.pdb	7jvc_FG_E_EG51V.pdb	-0.3771262764930725	0.08219999819993973
4aei.pdb	4aei_IM_B_RB62T.pdb	-0.6700375080108643	-3.097399950027466
7cgw.pdb	7cgw_AB_C_GA100K.pdb	-12.235562324523926	-13.692540168762207
5tpn.pdb	5tpn_HL_A_WL94A.pdb	-1.2814242839813232	-1.5975899696350098
4aei.pdb	4aei_IM_B_CB63Y.pdb	0.45157328248023987	1.7653000354766846
5dhv.pdb	5dhv_AB_N_SB96N.pdb	0.34480616450309753	0.49059998989105225
6war.pdb	6war_F_E_FE129Q.pdb	-0.8553358316421509	-1.3483999967575073
7r7n.pdb	7r7n_HL_E_GE148C.pdb	0.24102887511253357	0.842199981212616
5mo9.pdb	5mo9_HL_X_DX76V.pdb	0.10721760988235474	-0.004600000102072954
2qqn.pdb	2qqn_HL_A_SA29I.pdb	0.01816016435623169	-0.41850000619888306
7o85.pdb	7o85_B_A_EA286V.pdb	-0.5180009603500366	0.24628999829292297
7mep.pdb	7mep_HL_A_IA256Q.pdb	-0.5145273208618164	-0.5026000142097473
7czx.pdb	7czx_JN_C_SC416T.pdb	-0.2167735993862152	-0.1128000020980835
3g6d.pdb	3g6d_HL_A_KA102L.pdb	-0.22086000442504883	-0.1914999932050705
6udk.pdb	6udk_HL_K_EK19H.pdb	-0.47163984179496765	0.043069999665021896
7bsd.pdb	7bsd_AB_G_VG36N.pdb	-0.29161226749420166	-1.8895000219345093
4oii.pdb	4oii_HL_A_YH27D.pdb	-0.7839595079421997	-0.006000000052154064
4dw2.pdb	4dw2_HL_U_SL53C.pdb	-0.18191245198249817	-0.5563300251960754
7lxz.pdb	7lxz_FC_B_SF74E.pdb	0.11409661173820496	0.9032999873161316
6h2y.pdb	6h2y_HL_D_TD32F.pdb	-0.5887773036956787	-1.8047000169754028
1nsn.pdb	1nsn_HL_S_DS92Q.pdb	0.31356367468833923	-0.012760000303387642
7cdj.pdb	7cdj_HL_E_SH101R.pdb	0.5533773899078369	-0.2946000099182129
5mo9.pdb	5mo9_HL_X_YH27C.pdb	-0.8755068778991699	-1.0469000339508057
6war.pdb	6war_F_E_KE166P.pdb	-0.3514876067638397	-0.5055000185966492
7n3d.pdb	7n3d_HL_C_IH101A.pdb	-0.668357253074646	-1.604099988937378
5o0w.pdb	5o0w_G_C_YG106P.pdb	-1.5648313760757446	-0.8206700086593628
7myz.pdb	7myz_HL_C_YC37W.pdb	-0.8052728176116943	-0.5461999773979187
6k7o.pdb	6k7o_HL_A_TH104W.pdb	-0.12429797649383545	0.6373000144958496
4dw2.pdb	4dw2_HL_U_MU146L.pdb	0.35206344723701477	0.098860003054142
4qci.pdb	4qci_HL_C_KC77V.pdb	-0.43515515327453613	-2.5076000690460205
5usf.pdb	5usf_D_A_LA489Y.pdb	-0.4265451729297638	0.019700000062584877
4lsq.pdb	4lsq_HL_G_AG165Q.pdb	-2.2940452098846436	-4.590089797973633
7e9b.pdb	7e9b_HL_C_VC33H.pdb	0.0013361573219299316	-1.5017000436782837
3g6d.pdb	3g6d_HL_A_WH105G.pdb	-0.7667349576950073	-3.3824000358581543
5w5x.pdb	5w5x_HL_A_GA29N.pdb	-0.9046238660812378	-0.9657999873161316
5u8r.pdb	5u8r_HL_A_KH60I.pdb	-0.643473207950592	0.6028000116348267
7k7i.pdb	7k7i_MN_C_SM103I.pdb	0.3167223036289215	0.11185000091791153
2i9l.pdb	2i9l_BA_I_RB31K.pdb	-0.27082812786102295	-0.9778000116348267
4ki5.pdb	4ki5_CD_M_TC54M.pdb	0.26717033982276917	1.847100019454956
3jwo.pdb	3jwo_HL_A_DH52T.pdb	-0.5524032115936279	-1.908400058746338
5mo9.pdb	5mo9_HL_X_KL55Q.pdb	-0.4897727966308594	-0.2944999933242798
6e62.pdb	6e62_HL_P_YL94L.pdb	-0.38983455300331116	-2.1670000553131104
6elu.pdb	6elu_EF_D_YE106F.pdb	-0.44891712069511414	0.3370000123977661
4dw2.pdb	4dw2_HL_U_EU133G.pdb	-0.5459202527999878	-2.3576500415802
2i9l.pdb	2i9l_BA_I_WA101N.pdb	-0.7821537256240845	-0.24740000069141388
6nm6.pdb	6nm6_UV_G_GG388I.pdb	-0.2889900803565979	-1.178189992904663
7cu4.pdb	7cu4_AB_C_PB96K.pdb	0.0608060359954834	-0.7849400043487549
7o85.pdb	7o85_B_A_YB32K.pdb	-0.9519293308258057	0.5217000246047974
4wgw.pdb	4wgw_B_A_EA335K.pdb	-0.35821253061294556	0.0012000000569969416
6x04.pdb	6x04_B_A_AB32K.pdb	-4.952207088470459	-6.172999858856201
5w1m.pdb	5w1m_FE_Q_RE34I.pdb	-0.8849278688430786	-0.032099999487400055
6war.pdb	6war_F_E_PF103R.pdb	-0.49695587158203125	-0.83160001039505
6h2y.pdb	6h2y_HL_D_AL28W.pdb	0.029098570346832275	-0.22020000219345093
5ywp.pdb	5ywp_RQ_A_NA134Q.pdb	0.024620026350021362	-0.6403700113296509
7myz.pdb	7myz_HL_C_RL96D.pdb	-0.5554208755493164	-3.5515999794006348
6r8x.pdb	6r8x_CB_A_DB31G.pdb	-0.22030052542686462	-0.4553999900817871
6bp2.pdb	6bp2_HL_A_FA40Q.pdb	-1.380784034729004	-0.0035000001080334187
6r8x.pdb	6r8x_CB_A_WC47K.pdb	-0.17309510707855225	-2.1840999126434326
6b0a.pdb	6b0a_HL_A_EA84G.pdb	-1.1834293603897095	-1.7273000478744507
7e3k.pdb	7e3k_HL_C_RH107F.pdb	-0.22697576880455017	-0.09254000335931778
7k8m.pdb	7k8m_AB_E_YA52K.pdb	-0.6344610452651978	-1.2841999530792236
5umi.pdb	5umi_HL_C_IC118E.pdb	-0.4572541415691376	-0.15700000524520874
7x7d.pdb	7x7d_F_E_GF1Q.pdb	-0.25370776653289795	0.13750000298023224
7m42.pdb	7m42_BA_E_NB52T.pdb	-0.5411235094070435	0.4828999936580658
7b27.pdb	7b27_D_a_DD110C.pdb	-0.1968345195055008	-0.7764999866485596
4yjz.pdb	4yjz_L_E_TL29D.pdb	-0.2656240463256836	0.45730000734329224
5w1k.pdb	5w1k_DC_E_QE41F.pdb	0.015392899513244629	1.0936000347137451
6q20.pdb	6q20_HL_A_TH106I.pdb	0.2729048430919647	0.4693000018596649
7d0b.pdb	7d0b_HL_A_FA408Y.pdb	1.1986489295959473	0.24349090456962585
3kj6.pdb	3kj6_HL_A_NH57L.pdb	0.21616414189338684	-0.08839999884366989
6war.pdb	6war_F_E_QE167R.pdb	-0.21844050288200378	0.06080000102519989
2qqn.pdb	2qqn_HL_A_SL67W.pdb	0.5960862636566162	-0.07720000296831131
6nf2.pdb	6nf2_HL_B_DL31C.pdb	0.2332654893398285	-0.3968000113964081
6wqo.pdb	6wqo_EF_D_KE97N.pdb	-0.8930603265762329	-1.1088999509811401
7e72.pdb	7e72_CD_F_DC55H.pdb	0.07876655459403992	-0.030500000342726707
7e72.pdb	7e72_CD_F_SC54F.pdb	0.3002813160419464	0.7925999760627747
7l5j.pdb	7l5j_YX_A_WY32Y.pdb	0.3215624988079071	-0.9196100234985352
6aq7.pdb	6aq7_HL_A_NH51K.pdb	-0.3542790710926056	-2.4867000579833984
7m42.pdb	7m42_BA_E_YA30W.pdb	-0.5197055339813232	0.7867000102996826
3cfi.pdb	3cfi_C_B_AB99R.pdb	-0.16658256947994232	0.011500000022351742
5th9.pdb	5th9_JN_C_SJ28G.pdb	-0.03736865520477295	-0.8909000158309937
7x7d.pdb	7x7d_F_E_YE156A.pdb	-1.1228924989700317	-1.4660700559616089
6q18.pdb	6q18_HL_A_YH102L.pdb	-0.584967315196991	0.2662000060081482
7aqz.pdb	7aqz_D_A_LD15H.pdb	-1.1323002576828003	-0.0989999994635582
6wqo.pdb	6wqo_EF_D_YF49T.pdb	-0.9006202220916748	-0.6395999789237976
6xr0.pdb	6xr0_HL_M_GH104H.pdb	0.16707450151443481	0.28200000524520874
6jsz.pdb	6jsz_D_A_DD53G.pdb	-0.8950105905532837	-0.2648000121116638
5ywp.pdb	5ywp_RQ_A_NA134R.pdb	-0.9311678409576416	-1.0433000326156616
5usf.pdb	5usf_D_A_HA526Y.pdb	-0.2305528223514557	0.4138000011444092
5mo9.pdb	5mo9_HL_X_YH27V.pdb	-0.5758218765258789	-0.12049999833106995
3kr3.pdb	3kr3_HL_D_YH103M.pdb	-0.678645133972168	-1.873900055885315
5xbm.pdb	5xbm_ED_F_KF125M.pdb	-0.48819470405578613	0.6063899993896484
7z0x.pdb	7z0x_HL_R_LL34N.pdb	-0.37580177187919617	-0.2921000123023987
6q18.pdb	6q18_HL_A_WA102H.pdb	-0.9301860332489014	-1.6017999649047852
2qqn.pdb	2qqn_HL_A_TA26D.pdb	-0.09224313497543335	0.032600000500679016
6udk.pdb	6udk_HL_K_GL94T.pdb	-0.4617248773574829	1.8390300273895264
7cu4.pdb	7cu4_AB_C_WA47N.pdb	-0.4765104055404663	0.7443400025367737
6fxn.pdb	6fxn_MN_J_LM103W.pdb	-0.16173790395259857	-1.5937000513076782
3nps.pdb	3nps_BC_A_RA48D.pdb	-0.828155517578125	-1.2532999515533447
4lsq.pdb	4lsq_HL_G_WH107F.pdb	-0.49006950855255127	-0.8432000279426575
6vy2.pdb	6vy2_IM_C_WI102F.pdb	0.5182424783706665	5.69242000579834
5w5x.pdb	5w5x_HL_A_HH34W.pdb	-0.3678516745567322	-2.7632999420166016
6hhc.pdb	6hhc_HL_A_NA136T.pdb	-0.7599661350250244	0.22619999945163727
7mdp.pdb	7mdp_HI_A_LH106V.pdb	-0.0213489830493927	-0.421099990606308
5dur.pdb	5dur_BD_A_SB56N.pdb	0.12500309944152832	1.420300006866455
6aq7.pdb	6aq7_HL_A_YH53H.pdb	-1.0026640892028809	-0.1526000052690506
4o58.pdb	4o58_HL_A_GA150V.pdb	-0.04664081335067749	0.22666999697685242
5w1k.pdb	5w1k_DC_E_YC91R.pdb	-2.0774314403533936	-0.033900000154972076
6udk.pdb	6udk_HL_K_DK411C.pdb	-0.11018417775630951	0.4369800090789795
3kr3.pdb	3kr3_HL_D_SL92R.pdb	-0.23886710405349731	-0.22269999980926514
7p16.pdb	7p16_B_A_LB104D.pdb	-0.7565702199935913	-4.410550117492676
6udk.pdb	6udk_HL_K_SK314L.pdb	0.19328948855400085	1.5827100276947021
6v4o.pdb	6v4o_DE_W_SW160R.pdb	0.54670250415802	-0.8792399764060974
6e62.pdb	6e62_HL_P_LH100Y.pdb	0.07051941752433777	0.37599998712539673
7aqx.pdb	7aqx_C_A_AA266F.pdb	0.06244120001792908	0.21040000021457672
6b0a.pdb	6b0a_HL_A_QA121K.pdb	-0.37262648344039917	1.6578999757766724
7b27.pdb	7b27_D_a_Ya16I.pdb	-0.6934871673583984	-0.4142000079154968
7aqz.pdb	7aqz_D_A_YD41W.pdb	-0.5974100232124329	-1.8345999717712402
5ywp.pdb	5ywp_RQ_A_SA208N.pdb	0.17645063996315002	0.13864000141620636
1nsn.pdb	1nsn_HL_S_MS95A.pdb	-0.35007157921791077	1.1384999752044678
6hhc.pdb	6hhc_HL_A_GH100S.pdb	-0.28008508682250977	0.15469999611377716
5o0w.pdb	5o0w_G_C_SG108Y.pdb	-0.0007402300834655762	0.8266500234603882
5u8r.pdb	5u8r_HL_A_YH61H.pdb	-0.6035182476043701	-0.3597399890422821
3cfi.pdb	3cfi_C_B_GB103A.pdb	-2.2559406757354736	0.5284000039100647
6pe9.pdb	6pe9_CD_G_WC100G.pdb	-0.6831265687942505	-0.42489999532699585
3cfi.pdb	3cfi_C_B_VB105R.pdb	-0.1395394206047058	-1.600100040435791
7z0x.pdb	7z0x_HL_R_SL97Q.pdb	-0.6962730884552002	-5.147500038146973
6nf2.pdb	6nf2_HL_B_VB7M.pdb	-0.3638101816177368	1.0604000091552734
3cfi.pdb	3cfi_C_B_LC98G.pdb	-0.5514265894889832	-2.5204999446868896
5hbv.pdb	5hbv_DC_B_DB71Q.pdb	-0.24009452760219574	0.1412000060081482
7lxz.pdb	7lxz_FC_B_GF56I.pdb	0.06291422247886658	0.009999999776482582
5ugy.pdb	5ugy_IM_C_LC191W.pdb	-3.5535435676574707	-6.833000183105469
5u8r.pdb	5u8r_HL_A_NA244L.pdb	-2.5764384269714355	-3.160259962081909
6y92.pdb	6y92_CD_B_NC30C.pdb	-0.694657564163208	0.17000000178813934
1ndg.pdb	1ndg_BA_C_FB53P.pdb	-0.7546364665031433	-4.167600154876709
4i1n.pdb	4i1n_B_A_HA45L.pdb	-0.11704522371292114	0.2368299961090088
6q18.pdb	6q18_HL_A_SA94N.pdb	-0.03632977604866028	-0.6489999890327454
3kj6.pdb	3kj6_HL_A_KA161L.pdb	-0.4743601679801941	0.08089999854564667
7x7d.pdb	7x7d_F_E_SF33V.pdb	0.1702810525894165	-3.0012199878692627
5th9.pdb	5th9_JN_C_QC148V.pdb	-0.12131531536579132	-0.11050000041723251
7lxz.pdb	7lxz_FC_B_YB472A.pdb	-0.9221752882003784	0.020999999716877937
4yjz.pdb	4yjz_L_E_TL212R.pdb	0.12892881035804749	1.0556999444961548
4jdt.pdb	4jdt_HL_G_NH58G.pdb	-0.5740586519241333	-1.5218199491500854
6r8x.pdb	6r8x_CB_A_WC47Q.pdb	-0.1910770833492279	-0.23999999463558197
6h3t.pdb	6h3t_IM_B_CB114K.pdb	-1.323799967765808	0.0272000003606081
6p62.pdb	6p62_HL_A_GA392M.pdb	-9.885958671569824	-6.396120071411133
5tz2.pdb	5tz2_HL_C_DH31G.pdb	-0.28760379552841187	0.15780000388622284
6udk.pdb	6udk_HL_K_KK232C.pdb	-0.4683230519294739	-1.0984599590301514
7k8z.pdb	7k8z_MN_C_LC346Y.pdb	0.7461858987808228	0.5915600061416626
6k7o.pdb	6k7o_HL_A_WH107V.pdb	-1.2778444290161133	-0.5098999738693237
5ggv.pdb	5ggv_HL_Y_SY44P.pdb	-0.8922128677368164	0.3391000032424927
7myz.pdb	7myz_HL_C_EC29V.pdb	-1.720780849456787	-2.2762999534606934
4qci.pdb	4qci_HL_C_QC62V.pdb	-0.4753212332725525	-0.03869999945163727
5w4l.pdb	5w4l_HL_G_RH56Y.pdb	-0.022645622491836548	-3.455899953842163
6nfc.pdb	6nfc_HL_A_LH105D.pdb	-0.7755531668663025	-1.4084099531173706
7s0e.pdb	7s0e_HL_A_DL93S.pdb	-0.1079583466053009	0.14068999886512756
6jsz.pdb	6jsz_D_A_SA133C.pdb	-0.03961804509162903	-1.0628000497817993
5ywp.pdb	5ywp_RQ_A_TR55D.pdb	-0.047698140144348145	-0.18838000297546387
4oii.pdb	4oii_HL_A_RA82T.pdb	-0.7424516677856445	-0.06679999828338623
7myz.pdb	7myz_HL_C_SH99E.pdb	-0.4000372290611267	-0.45579999685287476
7k7i.pdb	7k7i_MN_C_YM56D.pdb	-0.7700352668762207	-4.026519775390625
6hhc.pdb	6hhc_HL_A_DL50A.pdb	-0.188951313495636	-0.17890000343322754
4lsq.pdb	4lsq_HL_G_NH55S.pdb	-0.4852675795555115	-0.5638599991798401
7bsd.pdb	7bsd_AB_G_VA2M.pdb	-0.3493198752403259	-0.8998000025749207
1iqd.pdb	1iqd_BA_C_TA56S.pdb	0.009885132312774658	0.7567999958992004
3mxw.pdb	3mxw_HL_A_YL50Q.pdb	-0.5137088894844055	-0.4198000133037567
3kr3.pdb	3kr3_HL_D_YL93E.pdb	-1.092260479927063	-3.8027000427246094
4aei.pdb	4aei_IM_B_GM96M.pdb	-0.3185862898826599	-3.2327001094818115
5u8r.pdb	5u8r_HL_A_GA4I.pdb	0.060921281576156616	0.3806000053882599
7e9b.pdb	7e9b_HL_C_NC35Y.pdb	0.26636406779289246	-0.5534999966621399
7k7i.pdb	7k7i_MN_C_SM102I.pdb	-3.803549289703369	-3.9287900924682617
5o0w.pdb	5o0w_G_C_GC99R.pdb	-0.23786848783493042	-0.7372499704360962
7e9b.pdb	7e9b_HL_C_FC51N.pdb	-0.47311681509017944	-0.39329999685287476
7mep.pdb	7mep_HL_A_YA125A.pdb	-1.0661011934280396	-0.7653999924659729
7r7n.pdb	7r7n_HL_E_EE150C.pdb	-0.32230764627456665	-1.0779000520706177
7cdj.pdb	7cdj_HL_E_GE153Q.pdb	-6.102957248687744	-7.938859939575195
7mdp.pdb	7mdp_HI_A_TA74H.pdb	-0.8086425065994263	-0.5720999836921692
6nf2.pdb	6nf2_HL_B_VB28I.pdb	-0.2006099820137024	-0.22120000422000885
5xbm.pdb	5xbm_ED_F_YD31W.pdb	-0.4161222279071808	-0.004310000222176313
7x7d.pdb	7x7d_F_E_CE155L.pdb	-0.024798840284347534	0.010200000368058681
6k7o.pdb	6k7o_HL_A_WL95P.pdb	-0.5023293495178223	-1.006100058555603
5c7x.pdb	5c7x_MN_B_EB13A.pdb	-0.29791441559791565	0.2919999957084656
7n3d.pdb	7n3d_HL_C_NC79H.pdb	-0.19381138682365417	0.45159998536109924
7l56.pdb	7l56_FG_C_YF114W.pdb	-0.283328652381897	0.7628999948501587
7k8m.pdb	7k8m_AB_E_YA99A.pdb	-1.178131103515625	-2.209089994430542
7qnd.pdb	7qnd_L_C_NL28F.pdb	-0.3820827603340149	0.6606000065803528
7cu4.pdb	7cu4_AB_C_IC40E.pdb	-0.456835001707077	-0.8960800170898438
3mxw.pdb	3mxw_HL_A_AA141N.pdb	0.014620423316955566	0.5533000230789185
7lxz.pdb	7lxz_FC_B_YB426G.pdb	-1.7281596660614014	-3.509200096130371
5w1m.pdb	5w1m_FE_Q_DQ37V.pdb	0.11640608310699463	-0.4221000075340271
2qqn.pdb	2qqn_HL_A_SA29G.pdb	-0.15878669917583466	-0.17980000376701355
6s8j.pdb	6s8j_HL_A_TA113V.pdb	0.2724370062351227	0.9769899845123291
6vy2.pdb	6vy2_IM_C_KC138V.pdb	-0.4461284279823303	1.1791599988937378
6qfc.pdb	6qfc_B_A_SB53M.pdb	0.1650102138519287	0.28641998767852783
7so9.pdb	7so9_ON_K_SO105L.pdb	0.1415829360485077	-0.24140000343322754
6v4o.pdb	6v4o_DE_W_FD55P.pdb	-1.5294517278671265	0.39315998554229736
6war.pdb	6war_F_E_YE163K.pdb	-1.3406314849853516	-0.4287000000476837
5ggv.pdb	5ggv_HL_Y_IY93T.pdb	-0.7351270318031311	0.008299999870359898
4yjz.pdb	4yjz_L_E_DE139K.pdb	-0.23339509963989258	-2.347599983215332
7mep.pdb	7mep_HL_A_NA250P.pdb	-0.4494367241859436	-0.5685999989509583
6p62.pdb	6p62_HL_A_GH100Y.pdb	-0.08776301145553589	0.1936900019645691
6b0a.pdb	6b0a_HL_A_PA116A.pdb	-0.5752310752868652	-1.2340999841690063
5w1k.pdb	5w1k_DC_E_DE69N.pdb	-0.13584911823272705	-0.6680999994277954
7qnw.pdb	7qnw_AB_E_GA110T.pdb	-0.2622825801372528	-1.9800000190734863
1fns.pdb	1fns_HL_A_QA122E.pdb	-0.36193233728408813	-1.2165000438690186
6myy.pdb	6myy_HL_A_SA303H.pdb	-5.696648120880127	-6.630959987640381
5w4l.pdb	5w4l_HL_G_PG46F.pdb	0.06743291020393372	-3.883500099182129
5umi.pdb	5umi_HL_C_DC80H.pdb	-0.19061565399169922	0.33869999647140503
5umi.pdb	5umi_HL_C_YH54L.pdb	-0.6267991065979004	-0.0982000008225441
6myy.pdb	6myy_HL_A_WH105M.pdb	-0.6907745599746704	-2.418100118637085
7mep.pdb	7mep_HL_A_SA255V.pdb	-1.1307744979858398	-2.54229998588562
5hbv.pdb	5hbv_DC_B_KB11S.pdb	-0.97126305103302	-0.5267999768257141
7jvc.pdb	7jvc_FG_E_FE285P.pdb	-0.870299220085144	-2.330699920654297
4aei.pdb	4aei_IM_B_PB41K.pdb	-0.45949292182922363	0.961899995803833
4oii.pdb	4oii_HL_A_TA87N.pdb	-0.10179141163825989	-0.4401000142097473
6r8x.pdb	6r8x_CB_A_WA200C.pdb	-0.561336874961853	-0.3862000107765198
6udk.pdb	6udk_HL_K_EK319G.pdb	-0.5943684577941895	-0.6968299746513367
4yjz.pdb	4yjz_L_E_GE92E.pdb	0.2922419607639313	0.4138999879360199
6hhc.pdb	6hhc_HL_A_PH101N.pdb	-0.340031236410141	1.0115000009536743
5tpn.pdb	5tpn_HL_A_LA134M.pdb	-0.16311196982860565	0.803659975528717
5hbv.pdb	5hbv_DC_B_RB7G.pdb	-0.9616097211837769	-0.902899980545044
1nsn.pdb	1nsn_HL_S_TS117V.pdb	0.02357432246208191	-0.03010999970138073
5w1k.pdb	5w1k_DC_E_YC91I.pdb	-0.9669249057769775	-0.85589998960495
4lvn.pdb	4lvn_CB_A_YC33G.pdb	-0.49418073892593384	-0.5268999934196472
4dw2.pdb	4dw2_HL_U_YH102C.pdb	-0.6362863779067993	-0.6170600056648254
6nfc.pdb	6nfc_HL_A_RA275D.pdb	-0.828209638595581	-1.7079700231552124
4dw2.pdb	4dw2_HL_U_QU143M.pdb	-0.2598559856414795	-0.2773599922657013
5c6t.pdb	5c6t_HL_A_WH96Y.pdb	0.09294071793556213	-0.6560099720954895
7so9.pdb	7so9_ON_K_NN53Q.pdb	-0.25722774863243103	-0.03929999843239784
7so9.pdb	7so9_ON_K_DN50V.pdb	-0.02986285090446472	0.7964000105857849
6b0a.pdb	6b0a_HL_A_PA102G.pdb	-0.3231589198112488	-2.3940000534057617
7so9.pdb	7so9_ON_K_FO27R.pdb	-0.0037137269973754883	0.16089999675750732
7e72.pdb	7e72_CD_F_RD46A.pdb	-0.6285226345062256	-1.9071999788284302
5tz2.pdb	5tz2_HL_C_WH33C.pdb	-0.6719542741775513	-1.0370999574661255
4oii.pdb	4oii_HL_A_SH31H.pdb	-5.620190143585205	-4.74399995803833
6pxh.pdb	6pxh_CD_A_SC102F.pdb	-0.029200583696365356	1.7055000066757202
7b27.pdb	7b27_D_a_La117C.pdb	-0.8251340389251709	-1.5223000049591064
7so9.pdb	7so9_ON_K_PK9Y.pdb	0.3210063874721527	-0.2587999999523163
5mo9.pdb	5mo9_HL_X_GX39N.pdb	-8.495898246765137	-15.731410026550293
6v4o.pdb	6v4o_DE_W_YD113R.pdb	-0.6246634721755981	-0.6847699880599976
6e62.pdb	6e62_HL_P_PP58F.pdb	-0.10546855628490448	-1.4235999584197998
4dw2.pdb	4dw2_HL_U_SU135W.pdb	-5.565512657165527	-8.256799697875977
3kr3.pdb	3kr3_HL_D_YL33L.pdb	-0.658932089805603	-2.493000030517578
7so9.pdb	7so9_ON_K_YO111T.pdb	-1.3726128339767456	0.6930000185966492
6v4o.pdb	6v4o_DE_W_DW256H.pdb	-0.8074355721473694	-2.058199882507324
1nsn.pdb	1nsn_HL_S_TS117P.pdb	-0.0158841609954834	0.06323999911546707
4aei.pdb	4aei_IM_B_YB42A.pdb	-0.8525658845901489	-0.4893999993801117
7mep.pdb	7mep_HL_A_QA122G.pdb	-0.4773995876312256	-0.366100013256073
7cdj.pdb	7cdj_HL_E_NH74H.pdb	-1.815163254737854	-2.4504001140594482
6bp2.pdb	6bp2_HL_A_PA98W.pdb	0.13918718695640564	-0.5878999829292297
6aq7.pdb	6aq7_HL_A_SL95E.pdb	-0.31933650374412537	-0.5181999802589417
7k8m.pdb	7k8m_AB_E_SA31R.pdb	-0.16648201644420624	-2.8309199810028076
7e9b.pdb	7e9b_HL_C_IC95K.pdb	-0.08698190748691559	-1.1407999992370605
7mdp.pdb	7mdp_HI_A_SA39A.pdb	-0.04430916905403137	0.9067000150680542
5kte.pdb	5kte_HL_A_NL32W.pdb	-0.3432949185371399	0.9750000238418579
6p62.pdb	6p62_HL_A_SH104M.pdb	0.3181878626346588	0.1182899996638298
6fxn.pdb	6fxn_MN_J_RJ124C.pdb	-0.8530821800231934	-3.5160999298095703
7k8m.pdb	7k8m_AB_E_SA30V.pdb	-0.45401114225387573	0.656000018119812
5f8r.pdb	5f8r_C_A_DA342P.pdb	-0.5125852227210999	-0.6787999868392944
4i1n.pdb	4i1n_B_A_PB110R.pdb	-0.15634998679161072	-0.1846199929714203
1nsn.pdb	1nsn_HL_S_YH51Q.pdb	-1.1012930870056152	-2.8503499031066895
6jsz.pdb	6jsz_D_A_SD30G.pdb	-0.3544977903366089	-0.14569999277591705
7b27.pdb	7b27_D_a_Fa155L.pdb	-0.18201716244220734	-1.0231000185012817
5ywp.pdb	5ywp_RQ_A_WR50I.pdb	-0.17542453110218048	-0.5187199711799622
6udk.pdb	6udk_HL_K_FH60M.pdb	-0.6129432916641235	-0.2932099997997284
6wqo.pdb	6wqo_EF_D_ND149C.pdb	-0.4879171848297119	0.31529998779296875
6myy.pdb	6myy_HL_A_QA352V.pdb	-0.615342378616333	-0.24490000307559967
4jdt.pdb	4jdt_HL_G_YL87E.pdb	-0.3408794701099396	-2.1905200481414795
5hbv.pdb	5hbv_DC_B_NB65Y.pdb	-1.0491100549697876	-0.819100022315979
6elu.pdb	6elu_EF_D_FF36W.pdb	-0.41044536232948303	-2.4537999629974365
6k7o.pdb	6k7o_HL_A_EA33D.pdb	-0.6641933917999268	1.5068000555038452
5grj.pdb	5grj_HL_A_SL96A.pdb	-0.32922226190567017	-0.5787000060081482
7o85.pdb	7o85_B_A_AA285I.pdb	-0.2939330041408539	4.20458984375
6war.pdb	6war_F_E_PF103A.pdb	-0.5925519466400146	-2.075000047683716
5tz2.pdb	5tz2_HL_C_DH55T.pdb	-0.214774951338768	-0.38609999418258667
6otc.pdb	6otc_HL_A_QA47W.pdb	-0.30774229764938354	-1.3264399766921997
1iqd.pdb	1iqd_BA_C_LC79D.pdb	-0.429667592048645	-2.7242000102996826
7nkt.pdb	7nkt_B_A_NB110A.pdb	-1.027740716934204	-0.8282999992370605
7czx.pdb	7czx_JN_C_WJ113V.pdb	-0.7291204929351807	-0.179299995303154
7so9.pdb	7so9_ON_K_YO53S.pdb	-1.3182461261749268	-2.207900047302246
7x7d.pdb	7x7d_F_E_FE157R.pdb	-0.282855749130249	-2.9877400398254395
3uzq.pdb	3uzq_A_B_TA31L.pdb	-0.11935554444789886	-0.32679998874664307
6xr0.pdb	6xr0_HL_M_GL91I.pdb	-0.8619240522384644	-1.073699951171875
7l56.pdb	7l56_FG_C_CF104F.pdb	-0.11590293049812317	0.3847399950027466
5th9.pdb	5th9_JN_C_QC57T.pdb	-0.7809410095214844	-0.30630001425743103
5umi.pdb	5umi_HL_C_DC80T.pdb	-0.3921816945075989	-0.22619999945163727
6u36.pdb	6u36_HL_B_DL92L.pdb	-0.008441537618637085	0.054030001163482666
6s8j.pdb	6s8j_HL_A_EA182F.pdb	0.1638353168964386	0.6995900273323059
5dhv.pdb	5dhv_AB_N_AN8F.pdb	0.1627497375011444	-1.1914000511169434
4dw2.pdb	4dw2_HL_U_AH33M.pdb	-5.326173305511475	-3.59060001373291
4wgw.pdb	4wgw_B_A_RB74G.pdb	-0.733243465423584	-1.867300033569336
4i1n.pdb	4i1n_B_A_PB110Y.pdb	-0.10544916987419128	-0.12545999884605408
7so9.pdb	7so9_ON_K_TK46H.pdb	0.1045399010181427	-0.21209999918937683
5w1k.pdb	5w1k_DC_E_WE70V.pdb	-0.1823679804801941	3.856600046157837
1ndg.pdb	1ndg_BA_C_DB99N.pdb	-0.03805533051490784	-0.31470000743865967
6r8x.pdb	6r8x_CB_A_YA130M.pdb	-0.8030659556388855	0.5041000247001648
7r7n.pdb	7r7n_HL_E_IH43D.pdb	-0.5125818252563477	-2.999000072479248
5umi.pdb	5umi_HL_C_TC79W.pdb	0.4519791901111603	1.5525000095367432
5dhv.pdb	5dhv_AB_N_AN8M.pdb	-0.2886083126068115	-0.680400013923645
5w5x.pdb	5w5x_HL_A_KH73N.pdb	-0.7480194568634033	0.59170001745224
7czz.pdb	7czz_JN_C_TJ28Y.pdb	0.07553756237030029	1.4056169986724854
7lxz.pdb	7lxz_FC_B_YC32P.pdb	-0.7895640134811401	-0.08030000329017639
7mep.pdb	7mep_HL_A_DH105F.pdb	-0.19455888867378235	-0.3287999927997589
7nkt.pdb	7nkt_B_A_DA73V.pdb	-0.18860039114952087	-0.3824999928474426
7cu4.pdb	7cu4_AB_C_DC93C.pdb	-0.4389677047729492	-1.644129991531372
6h2y.pdb	6h2y_HL_D_LH54P.pdb	-1.1669111251831055	-2.252700090408325
7cdj.pdb	7cdj_HL_E_YH50R.pdb	-0.6112374067306519	-1.3065999746322632
6s8j.pdb	6s8j_HL_A_DH55M.pdb	-0.07104538381099701	0.9720399975776672
6aq7.pdb	6aq7_HL_A_NA72E.pdb	-0.39577335119247437	-0.20010000467300415
7k8m.pdb	7k8m_AB_E_SA56D.pdb	-2.840127468109131	-4.586480140686035
5w4l.pdb	5w4l_HL_G_SL30R.pdb	0.4161433279514313	-0.4699999988079071
5w1k.pdb	5w1k_DC_E_DD102K.pdb	-0.18109038472175598	-0.07890000194311142
7jvc.pdb	7jvc_FG_E_SG31Y.pdb	-0.8436102867126465	0.01269999984651804
4o58.pdb	4o58_HL_A_SA151Y.pdb	0.32199499011039734	0.08019000291824341
7mdp.pdb	7mdp_HI_A_QA25Y.pdb	0.04345789551734924	0.7419999837875366
4aei.pdb	4aei_IM_B_EM39N.pdb	-0.23714131116867065	-3.1982998847961426
6myy.pdb	6myy_HL_A_TH57R.pdb	0.19351759552955627	-2.5109000205993652
6mhr.pdb	6mhr_DE_F_NF16Y.pdb	-0.12234975397586823	-0.02410000003874302
3g6d.pdb	3g6d_HL_A_RA105S.pdb	-0.9621237516403198	-6.153500080108643
5ugy.pdb	5ugy_IM_C_DI31S.pdb	-0.42282965779304504	0.576479971408844
5w4l.pdb	5w4l_HL_G_LH102D.pdb	-0.9161012172698975	-1.344599962234497
3uzq.pdb	3uzq_A_B_KB90H.pdb	-0.11450308561325073	-0.08749999850988388
4o02.pdb	4o02_HL_A_MA118D.pdb	-0.7919391989707947	-1.599079966545105
6x04.pdb	6x04_B_A_YA246I.pdb	-0.7261148691177368	-0.7872999906539917
7bsd.pdb	7bsd_AB_G_VA108D.pdb	-0.4870055913925171	-1.3453999757766724
4aei.pdb	4aei_IM_B_FB15C.pdb	-0.5520367622375488	-0.11379999667406082
7mep.pdb	7mep_HL_A_TH29I.pdb	-0.19510461390018463	0.8356000185012817
4ki5.pdb	4ki5_CD_M_QM40V.pdb	-0.3771718442440033	0.5487499833106995
6bp2.pdb	6bp2_HL_A_MA122E.pdb	-0.3026604950428009	-0.19539999961853027
3nps.pdb	3nps_BC_A_GA49L.pdb	-2.7748866081237793	-0.2475000023841858
6q18.pdb	6q18_HL_A_SH32F.pdb	-11.180729866027832	-15.732250213623047
5umi.pdb	5umi_HL_C_EL1M.pdb	-0.48232772946357727	0.6880999803543091
4qci.pdb	4qci_HL_C_SL27K.pdb	0.027151793241500854	0.14180000126361847
7jx3.pdb	7jx3_CD_R_PR168L.pdb	-0.1721504032611847	-0.3010999858379364
5ggv.pdb	5ggv_HL_Y_EY97D.pdb	-0.7453006505966187	1.2051000595092773
6okm.pdb	6okm_HL_R_EL55T.pdb	-0.5783972144126892	-1.0786000490188599
4yjz.pdb	4yjz_L_E_PL161H.pdb	0.02641633152961731	-0.17190000414848328
1bzq.pdb	1bzq_M_C_TM107H.pdb	0.05112743377685547	-2.187809944152832
6hhc.pdb	6hhc_HL_A_FL94A.pdb	-1.4426019191741943	-0.17470000684261322
5w1m.pdb	5w1m_FE_Q_MQ33E.pdb	-0.5102487802505493	-0.21780000627040863
6xr0.pdb	6xr0_HL_M_VM541N.pdb	-0.4748878479003906	0.19089999794960022
6y92.pdb	6y92_CD_B_YD32T.pdb	-0.9632476568222046	-1.0256600379943848
5tz2.pdb	5tz2_HL_C_IH50P.pdb	-0.005238622426986694	-0.16359999775886536
1fns.pdb	1fns_HL_A_MH50R.pdb	-0.7101328372955322	-3.5179998874664307
5w1k.pdb	5w1k_DC_E_SD31C.pdb	0.041558533906936646	0.9865000247955322
5d96.pdb	5d96_JI_D_SJ99E.pdb	0.04047858715057373	0.03819999843835831
5u8r.pdb	5u8r_HL_A_QA277C.pdb	-0.44514867663383484	1.3834999799728394
5umi.pdb	5umi_HL_C_WL90E.pdb	-0.6262229681015015	-0.7559000253677368
6nm6.pdb	6nm6_UV_G_KU52M.pdb	-0.4447641372680664	-0.3228200078010559
4ffw.pdb	4ffw_HL_A_YA78E.pdb	-0.12740479409694672	-0.733739972114563
6okm.pdb	6okm_HL_R_YH31V.pdb	-0.7018352746963501	-0.4650999903678894
4lvn.pdb	4lvn_CB_A_YC54I.pdb	0.41776201128959656	-0.22920000553131104
6y92.pdb	6y92_CD_B_NB131E.pdb	-0.42673999071121216	-0.23341000080108643
4yjz.pdb	4yjz_L_E_AL211T.pdb	-3.3410110473632812	-5.013319969177246
6aq7.pdb	6aq7_HL_A_NH51I.pdb	-0.4327716827392578	-2.3162999153137207
7myz.pdb	7myz_HL_C_YH59S.pdb	-1.2299284934997559	-3.6953999996185303
7cgw.pdb	7cgw_AB_C_TC44N.pdb	0.2919785678386688	-0.09269999712705612
4nx3.pdb	4nx3_BA_D_SA62N.pdb	0.11023464798927307	1.3650000095367432
6nm6.pdb	6nm6_UV_G_EG312T.pdb	-0.6025368571281433	-0.2861500084400177
6wqo.pdb	6wqo_EF_D_TE73S.pdb	-0.31313836574554443	0.582099974155426
6wqo.pdb	6wqo_EF_D_TD43K.pdb	0.15959897637367249	0.3822999894618988
5w1k.pdb	5w1k_DC_E_SD31V.pdb	-3.4114203453063965	-1.4352999925613403
3kj6.pdb	3kj6_HL_A_FA151K.pdb	-0.5186992883682251	-3.7530999183654785
3jcx.pdb	3jcx_HL_A_NA49H.pdb	-0.04787859320640564	0.3306100070476532
1iqd.pdb	1iqd_BA_C_FC27N.pdb	-0.5765225887298584	-3.7260000705718994
7l56.pdb	7l56_FG_C_KC325T.pdb	-0.6007867455482483	0.9795089960098267
7qnw.pdb	7qnw_AB_E_NE107C.pdb	-0.2546868622303009	-0.7961999773979187
6nfc.pdb	6nfc_HL_A_QL28R.pdb	-0.2231370508670807	-0.16354000568389893
4lvn.pdb	4lvn_CB_A_MA31A.pdb	-0.17718027532100677	-0.3142000138759613
5ugy.pdb	5ugy_IM_C_RI104K.pdb	-0.41122961044311523	-0.3391599953174591
6q20.pdb	6q20_HL_A_DH31Y.pdb	-0.016835927963256836	0.8707000017166138
5w4l.pdb	5w4l_HL_G_WG39I.pdb	-0.28989377617836	0.2433999925851822
5usf.pdb	5usf_D_A_GD54H.pdb	-6.303199768066406	-14.218409538269043
6r8x.pdb	6r8x_CB_A_FB95K.pdb	-0.5324543118476868	-0.6284999847412109
7czx.pdb	7czx_JN_C_YJ33N.pdb	-0.22244539856910706	-2.163100004196167
6aq7.pdb	6aq7_HL_A_RA23S.pdb	-0.579780101776123	-0.8353000283241272
6qfc.pdb	6qfc_B_A_WB209F.pdb	-0.3634432554244995	0.9624199867248535
6n5e.pdb	6n5e_ED_A_DE56I.pdb	0.01619759202003479	0.477400004863739
5mo9.pdb	5mo9_HL_X_EX89F.pdb	0.18778759241104126	0.34630000591278076
6z20.pdb	6z20_B_A_GA47Y.pdb	-21.500436782836914	-23.258800506591797
3mxw.pdb	3mxw_HL_A_DL32W.pdb	-0.3969133496284485	-1.4855999946594238
6hhc.pdb	6hhc_HL_A_PH101C.pdb	-0.6001436710357666	-0.17489999532699585
6n5e.pdb	6n5e_ED_A_VA187Y.pdb	-0.10557018220424652	0.2337000072002411
5th9.pdb	5th9_JN_C_WC73F.pdb	-0.6407322883605957	-1.7583999633789062
3kj6.pdb	3kj6_HL_A_HA152P.pdb	-1.3260164260864258	-1.5978000164031982
6elu.pdb	6elu_EF_D_YE106C.pdb	-0.9496276378631592	-1.1770999431610107
6myy.pdb	6myy_HL_A_QH61T.pdb	-0.11437974870204926	-0.33660000562667847
6okm.pdb	6okm_HL_R_YH31E.pdb	-0.9575725793838501	0.26600000262260437
5tz2.pdb	5tz2_HL_C_LC101Y.pdb	-0.010128319263458252	0.3709000051021576
7r7n.pdb	7r7n_HL_E_YL81K.pdb	-0.5915733575820923	-1.565000057220459
5f8r.pdb	5f8r_C_A_LC97M.pdb	-0.26996049284935	-0.14409999549388885
4ala.pdb	4ala_HL_C_TH57W.pdb	0.16170212626457214	0.4228900074958801
7myz.pdb	7myz_HL_C_FL94H.pdb	-0.588632345199585	0.20340000092983246
1nsn.pdb	1nsn_HL_S_YH54D.pdb	-1.1925230026245117	-1.6604199409484863
7czz.pdb	7czz_JN_C_YC395K.pdb	1.3645102977752686	2.6911699771881104
3rkd.pdb	3rkd_DC_B_HB118W.pdb	-1.1401270627975464	-6.537199974060059
6k7o.pdb	6k7o_HL_A_DL94K.pdb	-0.0640692263841629	1.0526000261306763
7b27.pdb	7b27_D_a_RD108G.pdb	-1.1617640256881714	-1.2604000568389893
7myz.pdb	7myz_HL_C_SH53M.pdb	-1.9264250993728638	-4.221399784088135
7n3d.pdb	7n3d_HL_C_LH107C.pdb	-0.37219953536987305	-0.6222000122070312
4lsq.pdb	4lsq_HL_G_YL91N.pdb	-0.3328458368778229	-1.2371400594711304
5ywp.pdb	5ywp_RQ_A_TR55F.pdb	-1.0693931579589844	-0.5730000138282776
7czz.pdb	7czz_JN_C_VJ101W.pdb	-4.906032085418701	-4.345729827880859
1iqd.pdb	1iqd_BA_C_SB50L.pdb	-3.274991035461426	-1.542799949645996
3rkd.pdb	3rkd_DC_B_TB40A.pdb	-0.29691123962402344	-0.3391999900341034
5kte.pdb	5kte_HL_A_EH98H.pdb	-0.02727237343788147	-0.05854000151157379
5nuz.pdb	5nuz_AB_C_GB34V.pdb	-2.4496145248413086	-5.053420066833496
3mxw.pdb	3mxw_HL_A_RH52K.pdb	-0.583432137966156	0.48989999294281006
6fxn.pdb	6fxn_MN_J_LJ83P.pdb	-0.711302638053894	-1.5324000120162964
7cgw.pdb	7cgw_AB_C_NB31I.pdb	-0.3418281078338623	-1.4429999589920044
5w5x.pdb	5w5x_HL_A_DH32R.pdb	-7.974399566650391	-13.265939712524414
5dhv.pdb	5dhv_AB_N_RN41K.pdb	-0.5505928993225098	-1.9117000102996826
5hbv.pdb	5hbv_DC_B_YC95K.pdb	-0.8972935676574707	-2.2026000022888184
5xbm.pdb	5xbm_ED_F_GE31M.pdb	-4.06648588180542	-5.744909763336182
6q20.pdb	6q20_HL_A_SL52I.pdb	0.27132561802864075	0.3230000138282776
5ggv.pdb	5ggv_HL_Y_YL92V.pdb	-0.7908507585525513	-3.131700038909912
1bzq.pdb	1bzq_M_C_EC111Y.pdb	0.34282955527305603	0.3057999908924103
4lvn.pdb	4lvn_CB_A_LA57F.pdb	-0.33076000213623047	-0.6714000105857849
7czz.pdb	7czz_JN_C_DJ33M.pdb	-0.1999363750219345	-0.33281201124191284
6okm.pdb	6okm_HL_R_ER65N.pdb	-0.230034738779068	-0.5105999708175659
6nm6.pdb	6nm6_UV_G_NG226G.pdb	-0.5307201743125916	0.08093000203371048
7mep.pdb	7mep_HL_A_YH102E.pdb	-0.5697609186172485	-2.1919000148773193
5w5x.pdb	5w5x_HL_A_DL92K.pdb	0.042526066303253174	-0.829800009727478
5d96.pdb	5d96_JI_D_MI50H.pdb	-0.09639869630336761	-0.12449999898672104
4qci.pdb	4qci_HL_C_TL89I.pdb	0.20126953721046448	-0.257999986410141
2r56.pdb	2r56_IM_B_VB40T.pdb	-0.8443248271942139	-0.020759999752044678
6h2y.pdb	6h2y_HL_D_DD65I.pdb	-0.4813653528690338	1.4600000381469727
6nm6.pdb	6nm6_UV_G_QG358F.pdb	-0.41531696915626526	0.32232001423835754
3kr3.pdb	3kr3_HL_D_SL92D.pdb	-0.27589157223701477	-0.15680000185966492
7o85.pdb	7o85_B_A_QA278C.pdb	-0.27833718061447144	-0.04902999848127365
7p16.pdb	7p16_B_A_YB33V.pdb	-0.9160213470458984	0.014800000004470348
6p62.pdb	6p62_HL_A_DA390H.pdb	-0.33987876772880554	-1.48573899269104
7o85.pdb	7o85_B_A_FA112G.pdb	-0.9042109251022339	-0.3550899922847748
7jx3.pdb	7jx3_CD_R_TR169F.pdb	-11.331098556518555	-10.311650276184082
6q20.pdb	6q20_HL_A_AL51Y.pdb	-11.134507179260254	-11.141200065612793
4jdt.pdb	4jdt_HL_G_GH55M.pdb	-0.6602356433868408	-1.418429970741272
6s8j.pdb	6s8j_HL_A_YH103W.pdb	-0.2669791579246521	1.1924699544906616
5ggv.pdb	5ggv_HL_Y_QY45D.pdb	-0.4922727942466736	-0.04039999842643738
2i9l.pdb	2i9l_BA_I_DI57S.pdb	-0.22302326560020447	-0.6161999702453613
7aqz.pdb	7aqz_D_A_TA254S.pdb	-0.2868441641330719	-1.2448999881744385
7so9.pdb	7so9_ON_K_SO31N.pdb	0.2750401794910431	0.22789999842643738
6nf2.pdb	6nf2_HL_B_RH101W.pdb	-0.38480085134506226	0.020899999886751175
7cu4.pdb	7cu4_AB_C_AB93T.pdb	-0.43481892347335815	-0.2488200068473816
6mhr.pdb	6mhr_DE_F_NE93T.pdb	-2.547656536102295	-3.2590999603271484
7so9.pdb	7so9_ON_K_GO26S.pdb	0.21098849177360535	-0.12780000269412994
6jsz.pdb	6jsz_D_A_SD97G.pdb	-0.08269941806793213	0.18080000579357147
5dur.pdb	5dur_BD_A_SB56H.pdb	0.13425692915916443	-0.16529999673366547
6q18.pdb	6q18_HL_A_SA94H.pdb	-0.09900170564651489	-0.4083999991416931
5mo9.pdb	5mo9_HL_X_TH100F.pdb	0.7990546226501465	3.1303000450134277
7x7d.pdb	7x7d_F_E_DF74N.pdb	-0.12289385497570038	1.6236000061035156
6udk.pdb	6udk_HL_K_DK394N.pdb	-0.033905476331710815	-0.03125
6q20.pdb	6q20_HL_A_YA325V.pdb	-1.1023024320602417	-0.758899986743927
7k7i.pdb	7k7i_MN_C_YC87S.pdb	-0.9829603433609009	-1.9327800273895264
4dw2.pdb	4dw2_HL_U_PU173M.pdb	0.20264378190040588	-0.5981900095939636
6fxn.pdb	6fxn_MN_J_NM30D.pdb	-0.4997578263282776	-0.5608999729156494
5xbm.pdb	5xbm_ED_F_YD49S.pdb	-0.8624615669250488	-0.5214400291442871
7myz.pdb	7myz_HL_C_QL53F.pdb	-0.08495622873306274	-0.45509999990463257
5tz2.pdb	5tz2_HL_C_LC101S.pdb	-0.8177969455718994	-0.5889999866485596
5w4l.pdb	5w4l_HL_G_FG23T.pdb	-1.2151607275009155	-1.0920000076293945
7m42.pdb	7m42_BA_E_SB75D.pdb	-0.35446953773498535	0.22910000383853912
7l56.pdb	7l56_FG_C_TF30E.pdb	0.12314373254776001	1.5296560525894165
6aq7.pdb	6aq7_HL_A_YH31T.pdb	-1.316052794456482	0.02800000086426735
5d96.pdb	5d96_JI_D_SI30Q.pdb	0.22601774334907532	-0.7290999889373779
6e62.pdb	6e62_HL_P_KP122N.pdb	-0.4407765865325928	-1.409999966621399
7lxz.pdb	7lxz_FC_B_YC32V.pdb	-0.6224937438964844	-0.06449999660253525
5w1m.pdb	5w1m_FE_Q_MQ33N.pdb	-0.2595313489437103	-1.5077999830245972
5hbv.pdb	5hbv_DC_B_WD47M.pdb	-0.3375796377658844	-0.6926000118255615
5ugy.pdb	5ugy_IM_C_AC134Q.pdb	-0.14333030581474304	-0.05132000148296356
4nx3.pdb	4nx3_BA_D_DB106G.pdb	-0.47406500577926636	-0.4124000072479248
6elu.pdb	6elu_EF_D_GE105E.pdb	-0.5750430822372437	-4.417200088500977
5c7x.pdb	5c7x_MN_B_WB5G.pdb	-1.0256423950195312	-3.6772000789642334
1fns.pdb	1fns_HL_A_EL92N.pdb	-0.08945700526237488	-2.466399908065796
5hbv.pdb	5hbv_DC_B_TD57V.pdb	0.05708205699920654	0.009700000286102295
6nfc.pdb	6nfc_HL_A_MA276G.pdb	-0.4679589569568634	-1.266219973564148
6nf2.pdb	6nf2_HL_B_RH106M.pdb	0.17216002941131592	1.125499963760376
3uzq.pdb	3uzq_A_B_PB66S.pdb	-0.7820570468902588	-0.9050999879837036
5c6t.pdb	5c6t_HL_A_IA201D.pdb	-0.911961555480957	-1.2708899974822998
6qfc.pdb	6qfc_B_A_YB32R.pdb	-0.2083120197057724	0.2327200025320053
1fns.pdb	1fns_HL_A_SH56G.pdb	-1.5305339097976685	-0.8371000289916992
6myy.pdb	6myy_HL_A_SH54A.pdb	-0.07104948163032532	0.6195999979972839
5xbm.pdb	5xbm_ED_F_LF40G.pdb	-0.4791755676269531	-0.5800600051879883
6udk.pdb	6udk_HL_K_GL94A.pdb	-0.38929328322410583	1.8542100191116333
5c7x.pdb	5c7x_MN_B_RN51V.pdb	-0.6690109968185425	-0.47600001096725464
3cfi.pdb	3cfi_C_B_KB83H.pdb	-2.397204875946045	-4.829500198364258
6vy2.pdb	6vy2_IM_C_IC141T.pdb	-0.8645429611206055	-0.0551300011575222
6war.pdb	6war_F_E_LF46S.pdb	-1.0481871366500854	-0.986299991607666
4lsq.pdb	4lsq_HL_G_DL32M.pdb	0.10522627830505371	1.21356999874115
5umi.pdb	5umi_HL_C_NC78Q.pdb	-0.6358595490455627	-1.1597000360488892
5hbv.pdb	5hbv_DC_B_KB11C.pdb	-0.6919894218444824	-0.11779999732971191
6okm.pdb	6okm_HL_R_PR54D.pdb	-1.9318434000015259	-3.082200050354004
6war.pdb	6war_F_E_DE133E.pdb	-0.15915173292160034	0.17190000414848328
7cgw.pdb	7cgw_AB_C_YB67T.pdb	-1.5946455001831055	-2.0213000774383545
5hbv.pdb	5hbv_DC_B_NB69Y.pdb	-8.348116874694824	-14.283439636230469
7b27.pdb	7b27_D_a_Ea149T.pdb	-1.2240861654281616	-2.416300058364868
5ywp.pdb	5ywp_RQ_A_GA207T.pdb	-0.8347663879394531	0.09369999915361404
4ki5.pdb	4ki5_CD_M_SD92F.pdb	-4.971512317657471	-6.9016900062561035
5tpn.pdb	5tpn_HL_A_NA143I.pdb	-0.5423201322555542	3.1996400356292725
7m42.pdb	7m42_BA_E_NB54F.pdb	-11.654023170471191	-9.699970245361328
7cgw.pdb	7cgw_AB_C_DA106G.pdb	-0.1323760747909546	-0.24310000240802765
7jx3.pdb	7jx3_CD_R_GR165Q.pdb	-5.764120101928711	-5.343550205230713
1bzq.pdb	1bzq_M_C_YM33F.pdb	-0.3265343904495239	0.3684999942779541
7cgw.pdb	7cgw_AB_C_TC44Q.pdb	0.25479933619499207	0.9229000210762024
3cfi.pdb	3cfi_C_B_DB50Q.pdb	-0.6070234775543213	-2.7019999027252197
6pxh.pdb	6pxh_CD_A_SC102P.pdb	-0.07208549976348877	0.8863999843597412
4aei.pdb	4aei_IM_B_VM99Q.pdb	-0.32440152764320374	0.014700000174343586
5usf.pdb	5usf_D_A_PA555T.pdb	-0.9948911666870117	0.15629999339580536
6r8x.pdb	6r8x_CB_A_KB49F.pdb	-0.2889757454395294	0.0982000008225441
7jvc.pdb	7jvc_FG_E_QF53F.pdb	0.43873026967048645	-0.004800000227987766
6r8x.pdb	6r8x_CB_A_YB48N.pdb	-0.7518860697746277	-0.3255999982357025
4o58.pdb	4o58_HL_A_LH107Y.pdb	-3.33650279045105	-5.6739301681518555
2r56.pdb	2r56_IM_B_EB41R.pdb	-0.09788329899311066	-0.7105900049209595
4o02.pdb	4o02_HL_A_WH33H.pdb	-0.304551362991333	-0.9233099818229675
7myz.pdb	7myz_HL_C_KC39V.pdb	-0.7418060302734375	-1.374500036239624
6vy2.pdb	6vy2_IM_C_WI102R.pdb	0.532217264175415	4.454659938812256
4dw2.pdb	4dw2_HL_U_YH102M.pdb	-0.45851898193359375	0.017090000212192535
4oii.pdb	4oii_HL_A_TA34G.pdb	0.04342305660247803	-0.48240000009536743
6pxh.pdb	6pxh_CD_A_GA175N.pdb	-0.5152490139007568	-1.2028000354766846
1bzq.pdb	1bzq_M_C_NC62T.pdb	-0.1275876760482788	-2.205090045928955
4ki5.pdb	4ki5_CD_M_SM9C.pdb	-0.2770845293998718	0.15629999339580536
6q18.pdb	6q18_HL_A_SH31T.pdb	-0.008526533842086792	-0.04470000043511391
7k8z.pdb	7k8z_MN_C_NN92C.pdb	-0.16279007494449615	-0.20901000499725342
7mep.pdb	7mep_HL_A_TA252L.pdb	-0.9711958169937134	0.894599974155426
7cu4.pdb	7cu4_AB_C_AB93R.pdb	-0.36090344190597534	-0.26374998688697815
5nuz.pdb	5nuz_AB_C_EC84D.pdb	-0.5758374929428101	-0.7145000100135803
7czx.pdb	7czx_JN_C_QC415R.pdb	-0.37381911277770996	-0.18610000610351562
6h2y.pdb	6h2y_HL_D_YH32I.pdb	1.023606300354004	-0.7026000022888184
5ggv.pdb	5ggv_HL_Y_EY97G.pdb	-0.445943683385849	0.4341999888420105
7aqx.pdb	7aqx_C_A_MA74F.pdb	-1.2231162786483765	-0.7498000264167786
6b0a.pdb	6b0a_HL_A_NA122T.pdb	-1.0790525674819946	-0.43799999356269836
6r8x.pdb	6r8x_CB_A_TC31K.pdb	-0.23920205235481262	-0.17649999260902405
6war.pdb	6war_F_E_SF52R.pdb	0.02407798171043396	0.9365000128746033
1iqd.pdb	1iqd_BA_C_YB27S.pdb	-1.2033909559249878	-1.177899956703186
7mdp.pdb	7mdp_HI_A_LH106N.pdb	-0.4090326726436615	-0.5511999726295471
5nuz.pdb	5nuz_AB_C_DC26L.pdb	0.35644879937171936	2.0524001121520996
5w5x.pdb	5w5x_HL_A_GA28T.pdb	-1.5532276630401611	-3.8791000843048096
5mo9.pdb	5mo9_HL_X_EX89P.pdb	-0.5396531224250793	-1.4033000469207764
7jvc.pdb	7jvc_FG_E_NG32V.pdb	-0.12195238471031189	-0.34529998898506165
7e3k.pdb	7e3k_HL_C_LC356E.pdb	-0.1126343309879303	-0.7466800212860107
5van.pdb	5van_B_A_GB55P.pdb	-10.81743335723877	-6.81850004196167
6hhc.pdb	6hhc_HL_A_PA23G.pdb	-0.8038963079452515	-0.2653000056743622
1bzq.pdb	1bzq_M_C_YM31N.pdb	-0.7815104722976685	-0.5807999968528748
5w5x.pdb	5w5x_HL_A_KA102T.pdb	-0.7228454351425171	0.08529999852180481
6cwg.pdb	6cwg_B_A_YA111Q.pdb	-0.6348580718040466	-2.3556699752807617
2r56.pdb	2r56_IM_B_PB123M.pdb	-0.30785614252090454	-0.38308000564575195
5c6t.pdb	5c6t_HL_A_TA185L.pdb	0.4074900448322296	1.0444300174713135
6aq7.pdb	6aq7_HL_A_TH29F.pdb	0.05167418718338013	0.42250001430511475
6h2y.pdb	6h2y_HL_D_DH31R.pdb	0.021530747413635254	1.8636000156402588
6pe9.pdb	6pe9_CD_G_YD98T.pdb	-0.7284025549888611	-1.1087000370025635
5o0w.pdb	5o0w_G_C_YG113I.pdb	-1.097334861755371	-0.6969699859619141
6udk.pdb	6udk_HL_K_QK365S.pdb	-1.2176116704940796	-0.6940000057220459
4ki5.pdb	4ki5_CD_M_HM38Q.pdb	-0.07533632218837738	-0.31040000915527344
5ggv.pdb	5ggv_HL_Y_NL30K.pdb	-0.3804131746292114	-1.4264999628067017
5dur.pdb	5dur_BD_A_TA120Q.pdb	-0.1315179467201233	0.3190000057220459
6nf2.pdb	6nf2_HL_B_GH30C.pdb	-1.1880258321762085	-1.3157000541687012
4o58.pdb	4o58_HL_A_GH73E.pdb	0.005291581153869629	-0.020570000633597374
7cgw.pdb	7cgw_AB_C_PC57Y.pdb	-0.21811823546886444	2.517899990081787
5usf.pdb	5usf_D_A_LA545F.pdb	-0.38830190896987915	0.3422999978065491
1iqd.pdb	1iqd_BA_C_EB54K.pdb	-0.33550825715065	-0.7085000276565552
6h2y.pdb	6h2y_HL_D_MH103G.pdb	-0.6740055084228516	-0.7874000072479248
3cfi.pdb	3cfi_C_B_WC97R.pdb	-0.43222346901893616	0.5587999820709229
6h2y.pdb	6h2y_HL_D_TL31I.pdb	0.23596933484077454	0.0478999987244606
7l56.pdb	7l56_FG_C_SF55I.pdb	0.036619603633880615	5.764900207519531
6pe9.pdb	6pe9_CD_G_ND34W.pdb	-0.07447396218776703	0.9584000110626221
4oii.pdb	4oii_HL_A_TL94Q.pdb	-0.46985089778900146	0.2572999894618988
5c7x.pdb	5c7x_MN_B_KN30C.pdb	-0.33132097125053406	-0.6226999759674072
6pxh.pdb	6pxh_CD_A_YC52H.pdb	-0.6763731837272644	-1.4838999509811401
5o0w.pdb	5o0w_G_C_EG25S.pdb	-0.7511104345321655	-0.5056700110435486
6pxh.pdb	6pxh_CD_A_GA181D.pdb	-0.3467208445072174	-2.978800058364868
6bp2.pdb	6bp2_HL_A_HA92I.pdb	-0.29844337701797485	0.5288000106811523
5u8r.pdb	5u8r_HL_A_SA247W.pdb	0.10812634229660034	-0.11349000036716461
5d96.pdb	5d96_JI_D_GD83C.pdb	-2.1901731491088867	0.3732999861240387
3nps.pdb	3nps_BC_A_RB103P.pdb	-0.5589884519577026	-3.8935999870300293
1bzq.pdb	1bzq_M_C_QC60H.pdb	-0.31906449794769287	-0.24940000474452972
6k7o.pdb	6k7o_HL_A_SH103F.pdb	-0.668878436088562	0.20559999346733093
6elu.pdb	6elu_EF_D_YE106M.pdb	-0.6340725421905518	-0.23479999601840973
6aq7.pdb	6aq7_HL_A_RH49P.pdb	-0.6423463821411133	-1.7627999782562256
6jsz.pdb	6jsz_D_A_AA126K.pdb	0.05617371201515198	-0.5705000162124634
5tz2.pdb	5tz2_HL_C_YH52I.pdb	-0.8406591415405273	-0.26499998569488525
7nkt.pdb	7nkt_B_A_GA172A.pdb	-0.3183431327342987	0.22339999675750732
7cgw.pdb	7cgw_AB_C_SC39P.pdb	-0.5414565801620483	-0.2935999929904938
7l56.pdb	7l56_FG_C_YG93P.pdb	-1.0336418151855469	0.4896399974822998
5u8r.pdb	5u8r_HL_A_LH103K.pdb	-0.9031120538711548	-2.2120399475097656
7cu4.pdb	7cu4_AB_C_LC91V.pdb	-0.46965688467025757	-0.5474399924278259
5f8r.pdb	5f8r_C_A_DA342G.pdb	-0.3971449136734009	-0.5353000164031982
7n3d.pdb	7n3d_HL_C_EC75M.pdb	-0.499870240688324	-0.39809998869895935
4nx3.pdb	4nx3_BA_D_YB101R.pdb	-0.2574910521507263	-0.6190000176429749
7cgw.pdb	7cgw_AB_C_IC102W.pdb	-0.08719649910926819	-0.22550000250339508
1ndg.pdb	1ndg_BA_C_YA50G.pdb	-1.1011306047439575	-0.4839000105857849
7czz.pdb	7czz_JN_C_AC397W.pdb	-2.242725372314453	-2.225399971008301
6bp2.pdb	6bp2_HL_A_GL31S.pdb	-0.4486527442932129	-0.7483000159263611
6v4o.pdb	6v4o_DE_W_YE92V.pdb	-0.5071554183959961	-0.602840006351471
3uzq.pdb	3uzq_A_B_EA180R.pdb	0.15557599067687988	-0.21799999475479126
7k8m.pdb	7k8m_AB_E_GE169D.pdb	-0.5501787662506104	0.2863999903202057
6myy.pdb	6myy_HL_A_QH61D.pdb	-0.11444184184074402	-1.4993000030517578
6war.pdb	6war_F_E_PF104L.pdb	-0.4541792869567871	-1.1891000270843506
5usf.pdb	5usf_D_A_GA547T.pdb	-6.759491920471191	-9.020139694213867
6v4o.pdb	6v4o_DE_W_FD107I.pdb	-1.9314221143722534	-2.3389201164245605
6qfc.pdb	6qfc_B_A_AA26I.pdb	-1.3742470741271973	-0.5394200086593628
7cgw.pdb	7cgw_AB_C_QC43C.pdb	-0.6411596536636353	-0.6571000218391418
6cwg.pdb	6cwg_B_A_TA112M.pdb	-0.1849757581949234	0.15771999955177307
6r8x.pdb	6r8x_CB_A_GA201A.pdb	-0.5067336559295654	-0.18119999766349792
5umi.pdb	5umi_HL_C_PH61T.pdb	-0.4198545813560486	-1.2914999723434448
7l5j.pdb	7l5j_YX_A_VA151E.pdb	-0.42721641063690186	0.692300021648407
1iqd.pdb	1iqd_BA_C_TA93H.pdb	0.051457226276397705	-0.5684999823570251
6aq7.pdb	6aq7_HL_A_EA82F.pdb	-0.23767513036727905	-1.3525999784469604
7b27.pdb	7b27_D_a_LD47H.pdb	-0.8519248962402344	-0.571399986743927
4qci.pdb	4qci_HL_C_DL48H.pdb	-0.315121591091156	-2.128499984741211
6pe9.pdb	6pe9_CD_G_TG74E.pdb	-0.16617326438426971	-1.0994000434875488
5c7x.pdb	5c7x_MN_B_VB108T.pdb	-0.6817424297332764	-0.9510999917984009
5mo9.pdb	5mo9_HL_X_YL54N.pdb	-0.6431518793106079	0.0885000005364418
5w5x.pdb	5w5x_HL_A_GA29S.pdb	-1.8957972526550293	-1.0743999481201172
6s8j.pdb	6s8j_HL_A_TA113Y.pdb	-2.7252349853515625	-1.9803999662399292
7lxz.pdb	7lxz_FC_B_YB426N.pdb	-1.2910208702087402	-3.13700008392334
6nm6.pdb	6nm6_UV_G_TU30I.pdb	0.12533998489379883	-0.3312700092792511
7e9b.pdb	7e9b_HL_C_DC54S.pdb	-0.2008766531944275	0.44130000472068787
5kte.pdb	5kte_HL_A_WH52I.pdb	-0.2478477954864502	-0.10000000149011612
1fns.pdb	1fns_HL_A_YH105K.pdb	-0.7113091945648193	-0.49239999055862427
5c6t.pdb	5c6t_HL_A_FH99E.pdb	-0.6815638542175293	-2.8647499084472656
7mep.pdb	7mep_HL_A_GH101V.pdb	-0.3720955550670624	-0.40450000762939453
4oii.pdb	4oii_HL_A_RA119E.pdb	-0.35885944962501526	-3.1447999477386475
6qfc.pdb	6qfc_B_A_AB102D.pdb	-0.35559043288230896	-0.4731599986553192
7e3k.pdb	7e3k_HL_C_NC388T.pdb	-1.0565792322158813	-1.9125699996948242
7x7d.pdb	7x7d_F_E_FE153L.pdb	-0.37808626890182495	0.48669999837875366
6xr0.pdb	6xr0_HL_M_RM451L.pdb	-0.3606983721256256	-0.2637999951839447
6pxh.pdb	6pxh_CD_A_YD32A.pdb	-1.1824259757995605	-1.5257999897003174
5w1m.pdb	5w1m_FE_Q_SQ30C.pdb	0.18905070424079895	-0.15240000188350677
4i1n.pdb	4i1n_B_A_SA49P.pdb	-0.04762575030326843	-1.007390022277832
5ywp.pdb	5ywp_RQ_A_GA207D.pdb	-0.5106373429298401	0.8754240274429321
6h3t.pdb	6h3t_IM_B_YM98R.pdb	-0.5081440210342407	0.10729999840259552
3mxw.pdb	3mxw_HL_A_RH98T.pdb	-0.8110733032226562	-0.7511000037193298
7l5j.pdb	7l5j_YX_A_DA161L.pdb	0.6364154815673828	0.41488000750541687
7myz.pdb	7myz_HL_C_SL30K.pdb	0.1921267807483673	-1.1167999505996704
3jwo.pdb	3jwo_HL_A_CA86L.pdb	0.019163042306900024	0.05570000037550926
7cdj.pdb	7cdj_HL_E_YH33S.pdb	-1.3227347135543823	-1.659500002861023
7aqz.pdb	7aqz_D_A_GA266M.pdb	-2.524545192718506	-1.4722000360488892
6q18.pdb	6q18_HL_A_NH33G.pdb	-0.637718915939331	-1.0848000049591064
6q20.pdb	6q20_HL_A_RA290S.pdb	-0.8838354349136353	-1.4078999757766724
6k7o.pdb	6k7o_HL_A_YH34M.pdb	-1.0845311880111694	-2.8785998821258545
4o02.pdb	4o02_HL_A_EA117I.pdb	-0.780646562576294	-0.7585399746894836
1bzq.pdb	1bzq_M_C_QC69W.pdb	-0.17477770149707794	0.09260000288486481
6nm6.pdb	6nm6_UV_G_NU59P.pdb	-0.39786970615386963	-1.1049699783325195
5usf.pdb	5usf_D_A_IA549H.pdb	-0.15533943474292755	0.24660000205039978
4ala.pdb	4ala_HL_C_YL94E.pdb	-1.0368467569351196	-0.6776300072669983
3g6d.pdb	3g6d_HL_A_FH103A.pdb	-0.7435204982757568	-1.8099000453948975
5u8r.pdb	5u8r_HL_A_TH59D.pdb	-0.1540321260690689	-1.6713600158691406
5tz2.pdb	5tz2_HL_C_HH105F.pdb	-0.23285092413425446	0.3352999985218048
7jx3.pdb	7jx3_CD_R_NR156G.pdb	-0.5146759152412415	-0.38089999556541443
7aqz.pdb	7aqz_D_A_ED86V.pdb	-0.8816289901733398	0.7853000164031982
6q20.pdb	6q20_HL_A_DH104C.pdb	-0.029374510049819946	0.39879998564720154
2r56.pdb	2r56_IM_B_KI100E.pdb	-0.5683749914169312	-0.435589998960495
5umi.pdb	5umi_HL_C_EL1S.pdb	-0.6061930656433105	0.15790000557899475
5c6t.pdb	5c6t_HL_A_TH33Y.pdb	0.4910027086734772	0.9182000160217285
5w1k.pdb	5w1k_DC_E_YC91F.pdb	-0.5013582706451416	0.5358999967575073
6myy.pdb	6myy_HL_A_RA393P.pdb	-0.6494487524032593	-0.8155999779701233
7b27.pdb	7b27_D_a_PD99S.pdb	-0.5170353651046753	-0.3398999869823456
7so9.pdb	7so9_ON_K_TK84P.pdb	-0.2226409614086151	1.4328999519348145
5w5x.pdb	5w5x_HL_A_GL94N.pdb	-0.4464883506298065	-0.5522000193595886
7b27.pdb	7b27_D_a_AD44Q.pdb	-0.004256635904312134	0.40209999680519104
7o85.pdb	7o85_B_A_NA288D.pdb	-0.5679131746292114	0.16987000405788422
6x04.pdb	6x04_B_A_DA208P.pdb	-0.44043830037117004	-1.825700044631958
5hbv.pdb	5hbv_DC_B_RD102K.pdb	-0.26417219638824463	0.0027000000700354576
4ala.pdb	4ala_HL_C_HC18T.pdb	-0.5482366681098938	-2.2575700283050537
7x7d.pdb	7x7d_F_E_FE157D.pdb	-0.7084546089172363	-2.939610004425049
6pe9.pdb	6pe9_CD_G_YD98D.pdb	-0.8316124677658081	-1.5312999486923218
7x7d.pdb	7x7d_F_E_AF76V.pdb	-0.12954388558864594	-0.07410000264644623
7jvc.pdb	7jvc_FG_E_WF100Y.pdb	-0.24411876499652863	-0.3815000057220459
5ywp.pdb	5ywp_RQ_A_EQ94P.pdb	-0.2315303087234497	-0.5841900110244751
7jvc.pdb	7jvc_FG_E_YF59A.pdb	-0.47725537419319153	-0.5336999893188477
5hys.pdb	5hys_EF_J_GF72T.pdb	-2.8820135593414307	-4.48183012008667
6pe9.pdb	6pe9_CD_G_VG66L.pdb	-0.2694612145423889	-1.1993999481201172
2i9l.pdb	2i9l_BA_I_YB57I.pdb	-0.8488492965698242	-1.6721999645233154
7mdp.pdb	7mdp_HI_A_DA54L.pdb	0.23351600766181946	1.1800999641418457
6wqo.pdb	6wqo_EF_D_HD42F.pdb	-0.32242345809936523	-0.14830000698566437
1bzq.pdb	1bzq_M_C_GC112P.pdb	-0.6199485063552856	-1.6678600311279297
5umi.pdb	5umi_HL_C_RC94H.pdb	-1.3765062093734741	0.0723000019788742
3nps.pdb	3nps_BC_A_IB51P.pdb	-0.25016671419143677	-0.8134999871253967
6p62.pdb	6p62_HL_A_SA396N.pdb	0.29790636897087097	-0.10729999840259552
7czx.pdb	7czx_JN_C_YJ53A.pdb	-0.7555140256881714	-1.52839994430542
7lxz.pdb	7lxz_FC_B_FF101S.pdb	-1.1576786041259766	-2.5992000102996826
6wqo.pdb	6wqo_EF_D_SF52K.pdb	0.0659109354019165	-0.9796000123023987
4ala.pdb	4ala_HL_C_YL94R.pdb	-0.8477014303207397	-1.0893700122833252
7l56.pdb	7l56_FG_C_YG93A.pdb	-1.2005759477615356	-0.385670006275177
6xr0.pdb	6xr0_HL_M_YM576L.pdb	-0.9342492818832397	-0.4300999939441681
5w1k.pdb	5w1k_DC_E_CD108Y.pdb	-2.9478273391723633	-4.894139766693115
6nm6.pdb	6nm6_UV_G_RU65L.pdb	-0.5066165924072266	2.0455799102783203
4i1n.pdb	4i1n_B_A_MA16I.pdb	-0.29480108618736267	-0.4036000072956085
5usf.pdb	5usf_D_A_AA551D.pdb	-0.3864830732345581	-0.8030999898910522
5th9.pdb	5th9_JN_C_DC126E.pdb	-0.3702658712863922	0.10859999805688858
6myy.pdb	6myy_HL_A_RA393I.pdb	-0.32323306798934937	-0.9819999933242798
4ffw.pdb	4ffw_HL_A_SA61A.pdb	-0.0043373703956604	0.3977000117301941
7myz.pdb	7myz_HL_C_KL49L.pdb	-0.6073185205459595	-0.19689999520778656
3nps.pdb	3nps_BC_A_GA223L.pdb	0.23728278279304504	-3.004199981689453
6fxn.pdb	6fxn_MN_J_KJ19D.pdb	-0.5340182185173035	-0.1753000020980835
7cgw.pdb	7cgw_AB_C_FB52K.pdb	-0.5469551086425781	-1.6821999549865723
5th9.pdb	5th9_JN_C_EC60G.pdb	-0.2228856384754181	-0.24650000035762787
7mdp.pdb	7mdp_HI_A_YA71A.pdb	-0.4127578139305115	-1.6411999464035034
3cfi.pdb	3cfi_C_B_AB99S.pdb	-0.5170415639877319	-0.28209999203681946
6k7o.pdb	6k7o_HL_A_SH59N.pdb	-0.13670536875724792	-0.19419999420642853
5grj.pdb	5grj_HL_A_MA98N.pdb	-0.7734828591346741	-2.5773000717163086
6vy2.pdb	6vy2_IM_C_AM29L.pdb	-0.09578974545001984	0.011020000092685223
6nf2.pdb	6nf2_HL_B_RH31W.pdb	-0.11356805264949799	0.6636999845504761
6wqo.pdb	6wqo_EF_D_SD40G.pdb	-0.13242721557617188	-0.02979999966919422
7k7i.pdb	7k7i_MN_C_IC54F.pdb	-0.3656933009624481	-1.2900099754333496
6q18.pdb	6q18_HL_A_SH32L.pdb	-2.947596311569214	-3.787400007247925
3mxw.pdb	3mxw_HL_A_GH103L.pdb	-0.1074172854423523	-1.2108999490737915
5u8r.pdb	5u8r_HL_A_EA232D.pdb	-0.484186053276062	-0.8224899768829346
5d96.pdb	5d96_JI_D_SD73T.pdb	-0.27329355478286743	0.3799999952316284
6vy2.pdb	6vy2_IM_C_TI30V.pdb	0.1330653429031372	-0.0700799971818924
7e3k.pdb	7e3k_HL_C_RH107P.pdb	-0.3620741367340088	0.1571200042963028
2r56.pdb	2r56_IM_B_VI102N.pdb	-0.016476184129714966	-1.7001899480819702
5o0w.pdb	5o0w_G_C_QC80T.pdb	-0.8444375991821289	-0.3088900148868561
5usf.pdb	5usf_D_A_RD72K.pdb	0.12302789092063904	-0.2930999994277954
6p62.pdb	6p62_HL_A_FA298N.pdb	-0.8342616558074951	-0.9324700236320496
5mo9.pdb	5mo9_HL_X_DH31E.pdb	-0.2550473213195801	-0.1151999980211258
5w5x.pdb	5w5x_HL_A_AA103C.pdb	-0.22234319150447845	0.02199999988079071
5grj.pdb	5grj_HL_A_GH102M.pdb	-0.24002566933631897	0.32760000228881836
6okm.pdb	6okm_HL_R_LR60S.pdb	-0.672622799873352	-0.8373000025749207
4o02.pdb	4o02_HL_A_LH100G.pdb	-0.29600682854652405	-1.3216999769210815
5tpn.pdb	5tpn_HL_A_KA122Y.pdb	-0.07924303412437439	2.7084500789642334
5usf.pdb	5usf_D_A_EA493N.pdb	-0.46257448196411133	-2.134500026702881
1ndg.pdb	1ndg_BA_C_YB50P.pdb	-1.0323147773742676	-2.0151000022888184
6myy.pdb	6myy_HL_A_QA352A.pdb	-0.341439425945282	-0.2485000044107437
3nps.pdb	3nps_BC_A_RA48N.pdb	-0.8051799535751343	-1.4793000221252441
4i1n.pdb	4i1n_B_A_DB31F.pdb	0.031192362308502197	1.5104299783706665
5ywp.pdb	5ywp_RQ_A_QA131N.pdb	-0.4021129012107849	1.575760006904602
5xbm.pdb	5xbm_ED_F_FF359D.pdb	-0.7712456583976746	0.9095600247383118
6wqo.pdb	6wqo_EF_D_QE1M.pdb	-0.24787485599517822	1.805299997329712
5w1m.pdb	5w1m_FE_Q_KQ84V.pdb	-0.3415432572364807	-0.6917999982833862
7jx3.pdb	7jx3_CD_R_YC107F.pdb	-0.5724685788154602	-1.2202999591827393
5c7x.pdb	5c7x_MN_B_KN49G.pdb	-1.1109987497329712	-2.8355000019073486
2qqn.pdb	2qqn_HL_A_SA21W.pdb	0.46134576201438904	1.2705999612808228
7k8m.pdb	7k8m_AB_E_RE124M.pdb	-0.3669925332069397	-0.1396999955177307
6pxh.pdb	6pxh_CD_A_YC33E.pdb	-1.2098674774169922	-3.047499895095825
1nsn.pdb	1nsn_HL_S_FS58L.pdb	-0.3740077316761017	-0.1858000010251999
3kr3.pdb	3kr3_HL_D_YL93C.pdb	-0.6591383218765259	-2.0288000106811523
6q18.pdb	6q18_HL_A_AA86P.pdb	-0.2775667905807495	0.5565000176429749
5ugy.pdb	5ugy_IM_C_DI107S.pdb	-0.9215995073318481	-2.583940029144287
7aqz.pdb	7aqz_D_A_VD2R.pdb	-0.14260287582874298	-1.0006999969482422
5kte.pdb	5kte_HL_A_RL96F.pdb	-0.42668187618255615	1.514490008354187
6pe9.pdb	6pe9_CD_G_IC58T.pdb	-0.7825254201889038	-0.33149999380111694
6udk.pdb	6udk_HL_K_DK394H.pdb	0.020285427570343018	0.004559999797493219
7s0e.pdb	7s0e_HL_A_DL93I.pdb	-5.720203399658203	-3.4608829021453857
5ggv.pdb	5ggv_HL_Y_GY107I.pdb	-0.4481183886528015	-0.6518999934196472
1iqd.pdb	1iqd_BA_C_EB57D.pdb	-0.3441278338432312	-0.09449999779462814
5tz2.pdb	5tz2_HL_C_VC59N.pdb	-0.3216150403022766	0.019300000742077827
3cfi.pdb	3cfi_C_B_EC45I.pdb	-0.04566904902458191	0.6208999752998352
7e3k.pdb	7e3k_HL_C_RL30S.pdb	-1.0310444831848145	-0.8017600178718567
4dw2.pdb	4dw2_HL_U_QU174V.pdb	-0.6406406164169312	-0.7159000039100647
5w5x.pdb	5w5x_HL_A_MA27E.pdb	-0.18689800798892975	-7.997399806976318
6jsz.pdb	6jsz_D_A_TA61D.pdb	-0.1448870450258255	0.028999999165534973
5umi.pdb	5umi_HL_C_QC92W.pdb	-1.1642320156097412	0.7712000012397766
6r8x.pdb	6r8x_CB_A_WA200L.pdb	-0.12732699513435364	0.38609999418258667
7aqx.pdb	7aqx_C_A_EC98A.pdb	-0.4287121593952179	0.5450000166893005
6pe9.pdb	6pe9_CD_G_DC31W.pdb	-0.032031863927841187	0.26109999418258667
7o85.pdb	7o85_B_A_DA113T.pdb	-1.56149160861969	-0.8250499963760376
6jsz.pdb	6jsz_D_A_QA145N.pdb	-0.01425313949584961	-0.16369999945163727
3uzq.pdb	3uzq_A_B_YA174C.pdb	-0.9805654287338257	-1.7170000076293945
7czz.pdb	7czz_JN_C_SC416G.pdb	-0.06329187750816345	-0.0060720001347362995
7jx3.pdb	7jx3_CD_R_PR168S.pdb	-0.8916089534759521	-0.9059000015258789
5d96.pdb	5d96_JI_D_SD98R.pdb	0.3393805921077728	1.073099970817566
6y92.pdb	6y92_CD_B_RD91T.pdb	-0.8358842134475708	-0.9379799962043762
5u8r.pdb	5u8r_HL_A_AH34H.pdb	-1.2532598972320557	-2.3211801052093506
5hbv.pdb	5hbv_DC_B_DD53H.pdb	-1.209432601928711	0.07699999958276749
5nuz.pdb	5nuz_AB_C_RC78W.pdb	-0.21243038773536682	-1.6749000549316406
5kte.pdb	5kte_HL_A_VA217T.pdb	-0.5648760199546814	1.3395299911499023
1fns.pdb	1fns_HL_A_WL96K.pdb	-0.5701941251754761	-1.6043000221252441
4ala.pdb	4ala_HL_C_GH99R.pdb	-6.462471961975098	-13.312479972839355
7e72.pdb	7e72_CD_F_NF105A.pdb	-0.24611817300319672	-0.16500000655651093
5umi.pdb	5umi_HL_C_LC98H.pdb	-0.3981359004974365	-0.056699998676776886
7nkt.pdb	7nkt_B_A_GA72S.pdb	-0.054829537868499756	1.0807000398635864
4lvn.pdb	4lvn_CB_A_DA68M.pdb	-0.26637470722198486	1.1395000219345093
5usf.pdb	5usf_D_A_IA549Y.pdb	0.21912148594856262	-0.02879999950528145
5c7x.pdb	5c7x_MN_B_VB108K.pdb	-0.37585970759391785	-1.0521999597549438
3kr3.pdb	3kr3_HL_D_NH31H.pdb	-0.27338552474975586	-0.09910000115633011
7jvc.pdb	7jvc_FG_E_YG33F.pdb	-0.6591387987136841	-1.2312999963760376
6fxn.pdb	6fxn_MN_J_LJ85Q.pdb	-0.12685927748680115	-0.22059999406337738
5tpn.pdb	5tpn_HL_A_YH56T.pdb	-1.1535340547561646	-0.6987900137901306
6h2y.pdb	6h2y_HL_D_KD165H.pdb	-0.48216861486434937	-3.0373001098632812
6b0a.pdb	6b0a_HL_A_VA88E.pdb	-0.31851619482040405	2.099299907684326
7p16.pdb	7p16_B_A_LA129A.pdb	-0.3953503370285034	-0.5909600257873535
6b0a.pdb	6b0a_HL_A_KA123R.pdb	-0.2884332239627838	1.0628999471664429
6qfc.pdb	6qfc_B_A_GB101W.pdb	-9.16360092163086	-11.248459815979004
7qnw.pdb	7qnw_AB_E_NA108C.pdb	-0.4277670383453369	1.3253999948501587
6e62.pdb	6e62_HL_P_EP73Q.pdb	-0.8555395603179932	-0.17149999737739563
5kte.pdb	5kte_HL_A_GA214Q.pdb	-0.653573751449585	1.5336600542068481
5ywp.pdb	5ywp_RQ_A_TQ96A.pdb	-0.14744019508361816	0.44641000032424927
3kj6.pdb	3kj6_HL_A_YH33H.pdb	-0.45923447608947754	-0.7781000137329102
5tz2.pdb	5tz2_HL_C_RH101T.pdb	-1.3160240650177002	-1.7529000043869019
6p62.pdb	6p62_HL_A_TA394P.pdb	-0.46957892179489136	0.6096900105476379
6cwg.pdb	6cwg_B_A_HA90K.pdb	0.46017327904701233	0.6140400171279907
5d96.pdb	5d96_JI_D_SJ99K.pdb	0.3144319951534271	-0.11469999700784683
7k7i.pdb	7k7i_MN_C_TC7S.pdb	-0.1834322065114975	0.11486999690532684
6elu.pdb	6elu_EF_D_PD158H.pdb	0.01349911093711853	-0.9901999831199646
7k8z.pdb	7k8z_MN_C_RM56I.pdb	-0.5752248167991638	0.14117999374866486
5nuz.pdb	5nuz_AB_C_SC24Q.pdb	0.05955168604850769	1.6815999746322632
7so9.pdb	7so9_ON_K_PK9L.pdb	0.060898810625076294	-0.30660000443458557
7qnd.pdb	7qnd_L_C_FL27G.pdb	-1.1656509637832642	-1.6323800086975098
3nps.pdb	3nps_BC_A_FA92P.pdb	-0.6613462567329407	-2.993000030517578
7d0b.pdb	7d0b_HL_A_WH109P.pdb	-1.240965485572815	0.5868598818778992
6h2y.pdb	6h2y_HL_D_TD32E.pdb	-0.07472574710845947	-0.0949999988079071
4o02.pdb	4o02_HL_A_LH100Y.pdb	-1.796144723892212	-4.949260234832764
1bzq.pdb	1bzq_M_C_YC76M.pdb	-1.0647746324539185	0.020899999886751175
5grj.pdb	5grj_HL_A_IA37P.pdb	-0.8339278697967529	-0.795199990272522
6h3t.pdb	6h3t_IM_B_PB118R.pdb	-2.4382705688476562	-6.35605001449585
6fxn.pdb	6fxn_MN_J_SN64E.pdb	-0.18365952372550964	-0.38580000400543213
6p62.pdb	6p62_HL_A_YL67A.pdb	-1.1491779088974	-1.439182996749878
5umi.pdb	5umi_HL_C_GH58N.pdb	-5.524616241455078	-5.106070041656494
1iqd.pdb	1iqd_BA_C_RC47K.pdb	-0.611603856086731	-2.5218000411987305
5th9.pdb	5th9_JN_C_DC150W.pdb	-10.347357749938965	-13.708109855651855
4oii.pdb	4oii_HL_A_HL30G.pdb	-0.5273191928863525	-0.626800000667572
1iqd.pdb	1iqd_BA_C_DB100T.pdb	-1.3256645202636719	-3.414400100708008
3cfi.pdb	3cfi_C_B_AC27I.pdb	0.022813111543655396	-0.10159999877214432
7k7i.pdb	7k7i_MN_C_GM52D.pdb	-0.21821817755699158	-4.38470983505249
6pe9.pdb	6pe9_CD_G_VG66P.pdb	-0.1458580195903778	-0.8137000203132629
7m42.pdb	7m42_BA_E_LE160Y.pdb	-0.052920907735824585	0.5108000040054321
6s8j.pdb	6s8j_HL_A_FH102K.pdb	-0.06614407896995544	0.13923999667167664
1iqd.pdb	1iqd_BA_C_DB52M.pdb	-0.12005257606506348	-2.8959999084472656
5usf.pdb	5usf_D_A_GA491C.pdb	-1.4592862129211426	-0.24699999392032623
3nps.pdb	3nps_BC_A_IA45V.pdb	-0.4683559536933899	-0.2854999899864197
4wgw.pdb	4wgw_B_A_AA237C.pdb	-0.31745588779449463	-0.01769999973475933
6hhc.pdb	6hhc_HL_A_QH31P.pdb	-1.0856603384017944	-0.2808000147342682
6cwg.pdb	6cwg_B_A_CB103D.pdb	-0.1487988531589508	0.0643099993467331
5dhv.pdb	5dhv_AB_N_RN41Q.pdb	-0.5293765664100647	-2.448199987411499
7k8m.pdb	7k8m_AB_E_GE163K.pdb	0.10478559136390686	-0.23929999768733978
5tz2.pdb	5tz2_HL_C_NL31A.pdb	-0.5731884241104126	-0.2614000141620636
5c7x.pdb	5c7x_MN_B_GN84S.pdb	-0.7372412085533142	0.030400000512599945
5c6t.pdb	5c6t_HL_A_YH104R.pdb	-0.7413256168365479	-1.0439800024032593
6bp2.pdb	6bp2_HL_A_GL31T.pdb	-0.5345295667648315	-0.8173999786376953
6k7o.pdb	6k7o_HL_A_WL95A.pdb	-0.7230461835861206	-1.4228999614715576
2r56.pdb	2r56_IM_B_YB17L.pdb	-0.9204647541046143	-1.5833100080490112
5f8r.pdb	5f8r_C_A_PC98D.pdb	-0.5923901796340942	-5.198800086975098
5d96.pdb	5d96_JI_D_GI31E.pdb	-0.37776878476142883	-1.2587000131607056
7r7n.pdb	7r7n_HL_E_TL83M.pdb	-0.1626027226448059	0.8812000155448914
5umi.pdb	5umi_HL_C_RL93E.pdb	-0.2599601745605469	1.8449000120162964
7m42.pdb	7m42_BA_E_KE112I.pdb	-0.2481408566236496	-0.22709999978542328
7czx.pdb	7czx_JN_C_SJ56A.pdb	0.044024258852005005	0.8313000202178955
6fxn.pdb	6fxn_MN_J_GM55D.pdb	-0.10304470360279083	-1.8753000497817993
6h2y.pdb	6h2y_HL_D_DD141E.pdb	-0.34094277024269104	0.0017000000225380063
5w5x.pdb	5w5x_HL_A_EH98L.pdb	-0.09616179764270782	-2.065999984741211
6vy2.pdb	6vy2_IM_C_PI73K.pdb	-0.1008465439081192	-0.5299299955368042
7z0x.pdb	7z0x_HL_R_YL93H.pdb	-0.8515728712081909	-0.3544999957084656
5dhv.pdb	5dhv_AB_N_FN14Y.pdb	-0.6442516446113586	-0.8407999873161316
6u36.pdb	6u36_HL_B_CB204M.pdb	-0.43137991428375244	0.8993600010871887
6n5e.pdb	6n5e_ED_A_WE47R.pdb	-0.46488896012306213	-0.7712000012397766
6myy.pdb	6myy_HL_A_EL1L.pdb	-0.01719564199447632	0.23170000314712524
6q18.pdb	6q18_HL_A_EA176K.pdb	-0.18916918337345123	-2.2948999404907227
7lxz.pdb	7lxz_FC_B_YC32N.pdb	-0.5934239029884338	-0.08910000324249268
6vy2.pdb	6vy2_IM_C_DC415P.pdb	-0.5450387001037598	0.7931100130081177
7nkt.pdb	7nkt_B_A_FA45G.pdb	-1.3347676992416382	-0.7820000052452087
1ndg.pdb	1ndg_BA_C_FB58R.pdb	-0.638899564743042	-1.4076000452041626
7l56.pdb	7l56_FG_C_LC360I.pdb	-0.291488915681839	0.5175899863243103
1nsn.pdb	1nsn_HL_S_TS117G.pdb	-0.08816882967948914	0.08218999952077866
5w5x.pdb	5w5x_HL_A_SA105D.pdb	-0.1976492702960968	-0.04479999840259552
6v4o.pdb	6v4o_DE_W_AD102S.pdb	-0.7825568914413452	-1.3294999599456787
5f8r.pdb	5f8r_C_A_QC38V.pdb	-0.19101491570472717	0.07890000194311142
6x04.pdb	6x04_B_A_VB99D.pdb	-0.3294108510017395	0.08649999648332596
6v4o.pdb	6v4o_DE_W_FD107R.pdb	-1.3753811120986938	-4.2888898849487305
7k7i.pdb	7k7i_MN_C_PC88M.pdb	-0.12978772819042206	0.0731699988245964
1nsn.pdb	1nsn_HL_S_YH27P.pdb	-1.4196393489837646	-0.01051000040024519
7bsd.pdb	7bsd_AB_G_YA102S.pdb	-0.38798055052757263	-0.476500004529953
4lsq.pdb	4lsq_HL_G_GG325W.pdb	-0.013423055410385132	0.374889999628067
7nkt.pdb	7nkt_B_A_NB110P.pdb	-1.0863772630691528	0.26429998874664307
7k8m.pdb	7k8m_AB_E_YE156G.pdb	-0.7673218250274658	-2.2202799320220947
5dur.pdb	5dur_BD_A_IA24K.pdb	-0.15029272437095642	-1.583899974822998
7z0x.pdb	7z0x_HL_R_SR145D.pdb	-0.04068818688392639	-0.5968000292778015
4i1n.pdb	4i1n_B_A_RA52S.pdb	-1.2584947347640991	-0.5939000248908997
7aqz.pdb	7aqz_D_A_SD18L.pdb	0.03335621953010559	-0.061799999326467514
5d96.pdb	5d96_JI_D_SD73E.pdb	-0.1806119680404663	0.8845000267028809
7k7i.pdb	7k7i_MN_C_NC83K.pdb	-0.22473594546318054	-0.03029000014066696
7mtb.pdb	7mtb_HL_G_SG255E.pdb	-0.17845472693443298	-1.5001100301742554
1iqd.pdb	1iqd_BA_C_SC77C.pdb	-0.14772698283195496	-0.14820000529289246
5w1k.pdb	5w1k_DC_E_CD108V.pdb	-2.44297456741333	-4.268939971923828
4ala.pdb	4ala_HL_C_QC17R.pdb	-9.713391304016113	-12.203669548034668
4dw2.pdb	4dw2_HL_U_KU145A.pdb	-0.5907241106033325	0.012230000458657742
5ugy.pdb	5ugy_IM_C_SC142M.pdb	0.2824767529964447	1.238669991493225
7cu4.pdb	7cu4_AB_C_SC34Y.pdb	0.14126217365264893	1.019070029258728
6myy.pdb	6myy_HL_A_GA382L.pdb	-1.1654348373413086	-2.489300012588501
6b0a.pdb	6b0a_HL_A_PA116Y.pdb	-4.086955547332764	-10.433300018310547
7k8m.pdb	7k8m_AB_E_QE160F.pdb	-0.37003961205482483	0.09459999948740005
3cfi.pdb	3cfi_C_B_GB100A.pdb	-4.00313663482666	-5.468900203704834
5tpn.pdb	5tpn_HL_A_SL67D.pdb	0.023336976766586304	-1.2417399883270264
6jsz.pdb	6jsz_D_A_WD46H.pdb	-0.2077372670173645	-0.014499999582767487
7bsd.pdb	7bsd_AB_G_EA1A.pdb	-0.39370107650756836	0.267300009727478
1nsn.pdb	1nsn_HL_S_FL34R.pdb	0.9321902990341187	-1.8391900062561035
7mtb.pdb	7mtb_HL_G_PG256K.pdb	-0.15937255322933197	-2.3826100826263428
5kte.pdb	5kte_HL_A_SL91D.pdb	-0.2783781886100769	0.8390499949455261
5u8r.pdb	5u8r_HL_A_LH103C.pdb	-0.32578587532043457	-1.2535899877548218
6h3t.pdb	6h3t_IM_B_NB117V.pdb	-0.37896934151649475	-0.4934999942779541
7k8m.pdb	7k8m_AB_E_VA2H.pdb	-0.46429020166397095	-0.7458999752998352
6okm.pdb	6okm_HL_R_NR59Q.pdb	-0.0823533684015274	-0.024800000712275505
3rkd.pdb	3rkd_DC_B_VB39D.pdb	-0.42506131529808044	0.20970000326633453
7aqz.pdb	7aqz_D_A_LD74N.pdb	-0.5044568777084351	-1.9713000059127808
6pxh.pdb	6pxh_CD_A_VD98L.pdb	-0.33937716484069824	-0.49900001287460327
7n3d.pdb	7n3d_HL_C_DC33L.pdb	-0.382779061794281	1.4930000305175781
5w1m.pdb	5w1m_FE_Q_KQ83F.pdb	-0.1948367953300476	0.29109999537467957
7m42.pdb	7m42_BA_E_YE157K.pdb	-0.5611610412597656	-1.0288000106811523
3jwo.pdb	3jwo_HL_A_DH55Y.pdb	0.16763362288475037	2.3540000915527344
3rkd.pdb	3rkd_DC_B_PB133K.pdb	-0.21954096853733063	-1.3281999826431274
4o02.pdb	4o02_HL_A_RH54G.pdb	-0.920830249786377	-2.4718899726867676
4nx3.pdb	4nx3_BA_D_DB31I.pdb	-1.428366780281067	-2.202320098876953
7x7d.pdb	7x7d_F_E_GF29T.pdb	-4.053513526916504	-4.298089981079102
6p62.pdb	6p62_HL_A_RL28Y.pdb	-0.3144111633300781	-0.3461099863052368
3cfi.pdb	3cfi_C_B_WC103R.pdb	-0.36061540246009827	-2.26990008354187
1nsn.pdb	1nsn_HL_S_SL32H.pdb	0.2801149785518646	0.4946100115776062
7l56.pdb	7l56_FG_C_YF114L.pdb	-0.668337345123291	0.14369000494480133
6okm.pdb	6okm_HL_R_NH30K.pdb	-0.2312990128993988	1.5205999612808228
5d96.pdb	5d96_JI_D_AD82H.pdb	-4.668242454528809	-7.029699802398682
2r56.pdb	2r56_IM_B_EB41S.pdb	-0.5193240642547607	-1.0707900524139404
5ugy.pdb	5ugy_IM_C_SM91W.pdb	-0.42313358187675476	-1.6815999746322632
7jx3.pdb	7jx3_CD_R_TC55A.pdb	-0.2615417242050171	0.07150000333786011
7b27.pdb	7b27_D_a_Ya154D.pdb	-0.8674139976501465	0.7124000191688538
6e62.pdb	6e62_HL_P_YP79T.pdb	-0.4005400240421295	-1.1506999731063843
5o0w.pdb	5o0w_G_C_MC338I.pdb	-0.37485605478286743	-0.07738000154495239
7r7n.pdb	7r7n_HL_E_FE152S.pdb	-1.0443185567855835	-3.6024999618530273
5usf.pdb	5usf_D_A_GA547H.pdb	-6.423285484313965	-12.107564926147461
7k8m.pdb	7k8m_AB_E_FE123S.pdb	-1.2309768199920654	-2.069999933242798
6x04.pdb	6x04_B_A_VB99I.pdb	-0.1975438892841339	-0.09679999947547913
3rkd.pdb	3rkd_DC_B_SB54F.pdb	0.08565950393676758	-0.41690000891685486
6k7o.pdb	6k7o_HL_A_EA33T.pdb	-0.6908405423164368	0.3515999913215637
5mo9.pdb	5mo9_HL_X_TH100Q.pdb	0.4747772514820099	-0.05469999834895134
7o85.pdb	7o85_B_A_RB53F.pdb	-0.3465135097503662	-0.6219099760055542
4jdt.pdb	4jdt_HL_G_TG312N.pdb	0.2800716459751129	-0.08869999647140503
6udk.pdb	6udk_HL_K_DK411L.pdb	0.26838478446006775	0.6347299814224243
6n5e.pdb	6n5e_ED_A_YE57M.pdb	-0.5280489325523376	-0.2061000019311905
6pxh.pdb	6pxh_CD_A_GC57V.pdb	-4.257951736450195	-5.042409896850586
4lsq.pdb	4lsq_HL_G_GG227L.pdb	-0.2592553496360779	1.4636600017547607
5th9.pdb	5th9_JN_C_NJ58S.pdb	-0.9207507371902466	0.21389999985694885
6h3t.pdb	6h3t_IM_B_GB149T.pdb	-0.23898518085479736	-2.128499984741211
4dw2.pdb	4dw2_HL_U_TU3S.pdb	0.21237429976463318	3.1040101051330566
6pe9.pdb	6pe9_CD_G_NC57H.pdb	-0.14902636408805847	0.3919999897480011
7czz.pdb	7czz_JN_C_YC395N.pdb	1.272031307220459	1.2631950378417969
6e62.pdb	6e62_HL_P_MH102D.pdb	-0.1604384332895279	-4.1834001541137695
3kj6.pdb	3kj6_HL_A_NH57M.pdb	0.18520715832710266	0.2410999983549118
5umi.pdb	5umi_HL_C_YC104E.pdb	-0.9621011018753052	0.19869999587535858
7bsd.pdb	7bsd_AB_G_TA103W.pdb	-3.6644108295440674	-5.112400054931641
7mep.pdb	7mep_HL_A_YH113E.pdb	-0.8189369440078735	-0.025499999523162842
6xr0.pdb	6xr0_HL_M_RM436A.pdb	-0.31028908491134644	-1.289199948310852
7czz.pdb	7czz_JN_C_FC408P.pdb	-0.2264462113380432	-0.2296150028705597
4oii.pdb	4oii_HL_A_RA82M.pdb	-0.5031554698944092	0.12030000239610672
4jdt.pdb	4jdt_HL_G_WH49D.pdb	-1.2139109373092651	-0.4184400141239166
6xr0.pdb	6xr0_HL_M_GL91N.pdb	-0.6672312617301941	-0.9380000233650208
6p62.pdb	6p62_HL_A_DA390P.pdb	-0.0022262632846832275	0.6920899748802185
7qnd.pdb	7qnd_L_C_RL99M.pdb	-0.1306380182504654	0.7476000189781189
6n5e.pdb	6n5e_ED_A_FE29W.pdb	-0.6012300848960876	0.225600004196167
5grj.pdb	5grj_HL_A_YL33T.pdb	-1.421480655670166	-4.343200206756592
2i9l.pdb	2i9l_BA_I_RB31Q.pdb	-0.3577214777469635	-1.749899983406067
5w4l.pdb	5w4l_HL_G_FL33W.pdb	-0.501972496509552	-0.16169999539852142
5ggv.pdb	5ggv_HL_Y_YY104R.pdb	-2.1697239875793457	-6.382400035858154
5c7x.pdb	5c7x_MN_B_KN50A.pdb	-0.6855875849723816	-0.03970000147819519
5w5x.pdb	5w5x_HL_A_DH32V.pdb	-0.7340180277824402	-3.4103000164031982
5w1m.pdb	5w1m_FE_Q_DF108K.pdb	0.05192101001739502	2.547499895095825
4qci.pdb	4qci_HL_C_VC30H.pdb	-0.3218810260295868	-0.08799999952316284
6bp2.pdb	6bp2_HL_A_QA96M.pdb	-0.5824598073959351	0.22990000247955322
1ndg.pdb	1ndg_BA_C_NC93M.pdb	-0.17074346542358398	0.42419999837875366
7p16.pdb	7p16_B_A_DB31G.pdb	-0.4562508463859558	-0.639959990978241
4oii.pdb	4oii_HL_A_RH103M.pdb	-1.0559353828430176	0.18119999766349792
6myy.pdb	6myy_HL_A_TH57F.pdb	-0.047028422355651855	-1.8901000022888184
6nm6.pdb	6nm6_UV_G_WU114S.pdb	-0.891289472579956	-1.6383700370788574
5dhv.pdb	5dhv_AB_N_RB98I.pdb	-0.553620457649231	-1.0407999753952026
6e62.pdb	6e62_HL_P_SH103I.pdb	0.059460073709487915	-0.5465999841690063
6war.pdb	6war_F_E_KE166A.pdb	-0.5089170932769775	-0.9491999745368958
6nm6.pdb	6nm6_UV_G_EG312S.pdb	-0.6170376539230347	-0.24688999354839325
3g6d.pdb	3g6d_HL_A_KA101L.pdb	-0.31454938650131226	0.19339999556541443
6myy.pdb	6myy_HL_A_QH64L.pdb	-0.6604655385017395	0.2953000068664551
7k8m.pdb	7k8m_AB_E_NE154H.pdb	-4.288918972015381	-4.910789966583252
7mtb.pdb	7mtb_HL_G_DG252H.pdb	-0.07037170231342316	-0.010110000148415565
3g6d.pdb	3g6d_HL_A_PA3V.pdb	-0.44624441862106323	-0.011800000444054604
6h3t.pdb	6h3t_IM_B_SM99D.pdb	-0.19968734681606293	0.7968999743461609
6udk.pdb	6udk_HL_K_EK61K.pdb	-0.4530007243156433	0.14791999757289886
5c7x.pdb	5c7x_MN_B_WN83M.pdb	-0.21552515029907227	-0.781000018119812
7r7n.pdb	7r7n_HL_E_YL81P.pdb	-0.6155191659927368	-2.063800096511841
4lvn.pdb	4lvn_CB_A_YB33D.pdb	-0.962934136390686	-0.7985000014305115
4pir.pdb	4pir_J_D_RD162F.pdb	-0.08360865712165833	0.8456400036811829
3uzq.pdb	3uzq_A_B_LB89G.pdb	-0.7089229822158813	-2.238100051879883
3kj6.pdb	3kj6_HL_A_FH100K.pdb	-0.20245638489723206	-0.4068000018596649
4oii.pdb	4oii_HL_A_DH100P.pdb	-0.45128414034843445	-2.1410999298095703
6v4o.pdb	6v4o_DE_W_FD107S.pdb	-1.3926447629928589	-0.647059977054596
6pxh.pdb	6pxh_CD_A_TA192K.pdb	0.17402738332748413	-0.2728999853134155
5u8r.pdb	5u8r_HL_A_SA276V.pdb	0.055078715085983276	0.5103999972343445
5th9.pdb	5th9_JN_C_DJ103L.pdb	-0.7015853524208069	-0.1460999995470047
5ugy.pdb	5ugy_IM_C_SM91H.pdb	-0.5595548748970032	0.4020000100135803
5w4l.pdb	5w4l_HL_G_FG23H.pdb	-0.5535291433334351	-0.8174999952316284
5f8r.pdb	5f8r_C_A_RC44I.pdb	-0.34796035289764404	-2.320499897003174
6h2y.pdb	6h2y_HL_D_QD94W.pdb	-0.5297977924346924	-0.5109999775886536
7jvc.pdb	7jvc_FG_E_DG52E.pdb	-0.0010031163692474365	-0.4077000021934509
6qfc.pdb	6qfc_B_A_FA139Y.pdb	-0.2217191457748413	-0.19027000665664673
6udk.pdb	6udk_HL_K_YH115H.pdb	-0.3005109429359436	-0.3889400064945221
7czx.pdb	7czx_JN_C_YC411K.pdb	-0.6388117074966431	-0.4262000024318695
7mep.pdb	7mep_HL_A_TH111I.pdb	0.29899147152900696	0.1907999962568283
7b27.pdb	7b27_D_a_Sa159T.pdb	-0.2585298717021942	0.3569999933242798
2r56.pdb	2r56_IM_B_TB151D.pdb	-0.2595231235027313	-0.3143700063228607
4yjz.pdb	4yjz_L_E_DE174F.pdb	-0.13845393061637878	-0.4823000133037567
6udk.pdb	6udk_HL_K_GK408Q.pdb	-2.568746328353882	-0.2623400092124939
6myy.pdb	6myy_HL_A_EL92A.pdb	-0.5887300968170166	-1.917799949645996
5ywp.pdb	5ywp_RQ_A_NR52V.pdb	-0.42711350321769714	0.7471699714660645
5ggv.pdb	5ggv_HL_Y_MY99R.pdb	-0.15398895740509033	-0.41200000047683716
2r56.pdb	2r56_IM_B_TB151L.pdb	-0.06734563410282135	0.5846499800682068
7aqx.pdb	7aqx_C_A_AA82K.pdb	-0.12583768367767334	1.2066999673843384
6pxh.pdb	6pxh_CD_A_YC33S.pdb	-1.5559990406036377	-2.9289000034332275
7r7n.pdb	7r7n_HL_E_VE149L.pdb	-0.2166399508714676	0.5116000175476074
6r8x.pdb	6r8x_CB_A_SC101I.pdb	0.2709527909755707	-0.8831999897956848
5ggv.pdb	5ggv_HL_Y_YL32E.pdb	-1.3088029623031616	-1.7319999933242798
7nkt.pdb	7nkt_B_A_NB110G.pdb	-1.128183126449585	-0.9397000074386597
1iqd.pdb	1iqd_BA_C_HB35D.pdb	-0.5243868827819824	-0.32510000467300415
5u8r.pdb	5u8r_HL_A_KH66V.pdb	-0.196726992726326	0.0034000000450760126
7k7i.pdb	7k7i_MN_C_IC84L.pdb	-0.36159899830818176	0.1971299946308136
3uzq.pdb	3uzq_A_B_YA153R.pdb	-0.9891886711120605	-0.8794000148773193
6q20.pdb	6q20_HL_A_SA164L.pdb	0.23773249983787537	0.4399999976158142
2qqn.pdb	2qqn_HL_A_EA51T.pdb	-0.8116979598999023	-2.8294999599456787
6b0a.pdb	6b0a_HL_A_FH103W.pdb	-1.0185343027114868	-0.545799970626831
7k8z.pdb	7k8z_MN_C_RC251N.pdb	-0.43842679262161255	0.4022800028324127
7e9b.pdb	7e9b_HL_C_YL92E.pdb	-0.8711189031600952	-1.3903000354766846
4aei.pdb	4aei_IM_B_YB42L.pdb	-0.6919629573822021	0.42660000920295715
5grj.pdb	5grj_HL_A_SL96R.pdb	-0.30736619234085083	-1.402999997138977
4ki5.pdb	4ki5_CD_M_EC53V.pdb	-0.284219890832901	-0.4173299968242645
7e3k.pdb	7e3k_HL_C_WH50M.pdb	-0.6450402140617371	-0.9777500033378601
6xr0.pdb	6xr0_HL_M_VM541P.pdb	-0.5809664726257324	0.10920000076293945
6fxn.pdb	6fxn_MN_J_NN94S.pdb	-0.6981427669525146	-1.6655000448226929
3cfi.pdb	3cfi_C_B_AB99W.pdb	0.3872423470020294	0.04430000111460686
7l56.pdb	7l56_FG_C_YC357K.pdb	-0.8619049787521362	-1.5926300287246704
7k8m.pdb	7k8m_AB_E_DE87A.pdb	-0.4280189871788025	-1.1586999893188477
6xr0.pdb	6xr0_HL_M_GH101F.pdb	0.04256552457809448	-8.941370010375977
1bzq.pdb	1bzq_M_C_YM27E.pdb	-1.6219052076339722	-2.263079881668091
3kr3.pdb	3kr3_HL_D_YH103V.pdb	-0.5285083055496216	-3.599600076675415
5d96.pdb	5d96_JI_D_GD106N.pdb	-0.2699454128742218	-0.5950999855995178
4qci.pdb	4qci_HL_C_YH103N.pdb	-0.12658964097499847	-1.9772000312805176
6k7o.pdb	6k7o_HL_A_DL94Y.pdb	-1.9070402383804321	-0.33090001344680786
7z0x.pdb	7z0x_HL_R_YH58M.pdb	-0.7727535963058472	-1.163699984550476
3uzq.pdb	3uzq_A_B_GA25R.pdb	-0.11906269192695618	1.180799961090088
6vy2.pdb	6vy2_IM_C_TI30E.pdb	-0.014520347118377686	0.09414000064134598
5xbm.pdb	5xbm_ED_F_RF41A.pdb	-0.8258967399597168	-1.8338500261306763
7d0b.pdb	7d0b_HL_A_TH102W.pdb	0.2595532238483429	0.9405218958854675
5tz2.pdb	5tz2_HL_C_AC53D.pdb	-0.056891828775405884	-0.711899995803833
4lsq.pdb	4lsq_HL_G_WH62Y.pdb	-0.5057297945022583	0.23960000276565552
6r8x.pdb	6r8x_CB_A_LA133F.pdb	-0.5209065675735474	-1.5706000328063965
5mo9.pdb	5mo9_HL_X_TH100N.pdb	0.38460007309913635	0.296099990606308
7bsd.pdb	7bsd_AB_G_YA101G.pdb	-1.332895278930664	-1.0180000066757202
6n5e.pdb	6n5e_ED_A_WD93A.pdb	-1.1233030557632446	-2.854599952697754
4wgw.pdb	4wgw_B_A_RB103H.pdb	-1.228211760520935	-2.140199899673462
5w4l.pdb	5w4l_HL_G_YH32I.pdb	-0.5432412624359131	-0.08240000158548355
6e62.pdb	6e62_HL_P_RL51S.pdb	-0.8506407737731934	-1.4611999988555908
7s0e.pdb	7s0e_HL_A_YL32F.pdb	-0.4677429795265198	0.34231001138687134
5dhv.pdb	5dhv_AB_N_DA100I.pdb	-0.18261174857616425	-1.8402999639511108
4lvn.pdb	4lvn_CB_A_GC32Y.pdb	-5.472553253173828	-8.487139701843262
5ggv.pdb	5ggv_HL_Y_VY46G.pdb	-1.3612585067749023	-1.8271000385284424
4oii.pdb	4oii_HL_A_FL91V.pdb	-0.1650700718164444	-0.3059000074863434
7mep.pdb	7mep_HL_A_NH53Q.pdb	-0.31838905811309814	0.01269999984651804
4yjz.pdb	4yjz_L_E_NE107F.pdb	0.13102856278419495	0.9510999917984009
3uzq.pdb	3uzq_A_B_YA174E.pdb	-1.695400595664978	-0.45399999618530273
5dur.pdb	5dur_BD_A_VA210M.pdb	0.18774369359016418	-0.6826000213623047
7cgw.pdb	7cgw_AB_C_TC44K.pdb	0.39509984850883484	0.5907999873161316
5umi.pdb	5umi_HL_C_SH98I.pdb	-0.13735058903694153	-1.218500018119812
1fns.pdb	1fns_HL_A_RA123K.pdb	-0.11878103017807007	0.3181999921798706
2r56.pdb	2r56_IM_B_TB122W.pdb	0.5723305940628052	0.21739999949932098
4jdt.pdb	4jdt_HL_G_DG302C.pdb	-0.32053184509277344	0.8514000177383423
5u8r.pdb	5u8r_HL_A_KH75D.pdb	-0.3775571286678314	0.6740999817848206
6vy2.pdb	6vy2_IM_C_EC328I.pdb	0.5353423357009888	5.468800067901611
5ywp.pdb	5ywp_RQ_A_RQ93P.pdb	-0.7302502393722534	-0.8416000008583069
5c6t.pdb	5c6t_HL_A_TA185R.pdb	0.1915435492992401	-0.4651400148868561
1iqd.pdb	1iqd_BA_C_RC42A.pdb	-1.1220799684524536	-6.196800231933594
7e72.pdb	7e72_CD_F_KF107I.pdb	-2.6201095581054688	-0.44670000672340393
6qfc.pdb	6qfc_B_A_GA132W.pdb	-0.8050010800361633	-3.3543601036071777
6n5e.pdb	6n5e_ED_A_RA184S.pdb	-0.673119843006134	-0.6359000205993652
5c7x.pdb	5c7x_MN_B_YM32N.pdb	-0.4933440089225769	-0.10520000010728836
7cu4.pdb	7cu4_AB_C_NA57H.pdb	-0.27595704793930054	0.7891299724578857
7czx.pdb	7czx_JN_C_PJ110G.pdb	-0.6552658081054688	-1.4450000524520874
6vy2.pdb	6vy2_IM_C_TC413S.pdb	-0.11363731324672699	0.0828699991106987
6z20.pdb	6z20_B_A_DB30I.pdb	-0.4207078814506531	-0.8044999837875366
7o85.pdb	7o85_B_A_FA112A.pdb	-0.7910444736480713	0.22950999438762665
6myy.pdb	6myy_HL_A_DA306R.pdb	-0.34674301743507385	-1.6650999784469604
5usf.pdb	5usf_D_A_ID70R.pdb	-0.65185546875	0.06279999762773514
7qnd.pdb	7qnd_L_C_DL111S.pdb	-0.44069918990135193	-1.386299967765808
7lxz.pdb	7lxz_FC_B_EB461K.pdb	-0.19017228484153748	-1.2367000579833984
7czx.pdb	7czx_JN_C_YJ53D.pdb	-0.5829946994781494	-1.7825000286102295
7l5j.pdb	7l5j_YX_A_RY30P.pdb	-0.7503408789634705	-0.42454999685287476
6u36.pdb	6u36_HL_B_WL91C.pdb	-1.0289700031280518	-0.10232999920845032
4ki5.pdb	4ki5_CD_M_DC99S.pdb	-0.777235746383667	-1.5264999866485596
6q18.pdb	6q18_HL_A_VA84Q.pdb	-0.31225597858428955	-0.5306000113487244
7qnw.pdb	7qnw_AB_E_YE169L.pdb	-0.7547863721847534	-0.0052999998442828655
1iqd.pdb	1iqd_BA_C_LC79F.pdb	0.01987507939338684	-0.8985000252723694
6p62.pdb	6p62_HL_A_SA393Q.pdb	-0.10848657786846161	1.1669800281524658
7bsd.pdb	7bsd_AB_G_GG34V.pdb	-7.214297294616699	-9.07073974609375
7k7i.pdb	7k7i_MN_C_TM30A.pdb	-0.662508487701416	0.12099999934434891
6r8x.pdb	6r8x_CB_A_SA180V.pdb	0.5328844785690308	0.5390999913215637
4yjz.pdb	4yjz_L_E_GE138N.pdb	-0.14120957255363464	0.5921000242233276
4o02.pdb	4o02_HL_A_FH32E.pdb	-0.614724338054657	-2.073780059814453
6vy2.pdb	6vy2_IM_C_TC413N.pdb	0.613857626914978	-0.44527000188827515
6elu.pdb	6elu_EF_D_YE33T.pdb	-1.6221113204956055	-2.5264999866485596
6x04.pdb	6x04_B_A_VB99E.pdb	-1.0824036598205566	-0.10249999910593033
5tz2.pdb	5tz2_HL_C_TC58N.pdb	-0.37739288806915283	-0.26739999651908875
4lsq.pdb	4lsq_HL_G_YH60I.pdb	-0.45557260513305664	-0.8430100083351135
7n3d.pdb	7n3d_HL_C_GH105L.pdb	-0.24374544620513916	-0.7716000080108643
7aqx.pdb	7aqx_C_A_TA86K.pdb	0.17157435417175293	0.6858000159263611
7z0x.pdb	7z0x_HL_R_SH53F.pdb	0.30568620562553406	2.7374000549316406
6qfc.pdb	6qfc_B_A_GA132H.pdb	-0.7407938241958618	-3.4735300540924072
6vy2.pdb	6vy2_IM_C_GI25H.pdb	-0.35442084074020386	0.37073999643325806
7k7i.pdb	7k7i_MN_C_GM101C.pdb	-1.9249447584152222	-4.3565897941589355
5nuz.pdb	5nuz_AB_C_LA102S.pdb	-0.450397789478302	-1.2302000522613525
6nm6.pdb	6nm6_UV_G_GG309S.pdb	-1.4896531105041504	-2.4955101013183594
6ukt.pdb	6ukt_F_B_IB23W.pdb	-2.046400785446167	-0.826170027256012
5w1m.pdb	5w1m_FE_Q_YE40K.pdb	-0.5271601676940918	1.5318000316619873
1ndg.pdb	1ndg_BA_C_RC73E.pdb	-0.4648672044277191	-0.9652000069618225
2i9l.pdb	2i9l_BA_I_AI56I.pdb	-2.749112844467163	-3.360330104827881
3mxw.pdb	3mxw_HL_A_SA97P.pdb	0.029913902282714844	-0.13410000503063202
6h3t.pdb	6h3t_IM_B_YM38W.pdb	-7.795047760009766	-6.725419998168945
5d96.pdb	5d96_JI_D_CD67R.pdb	-0.24324151873588562	-1.1476000547409058
6bp2.pdb	6bp2_HL_A_NA97Y.pdb	-0.4392338991165161	-0.40070000290870667
5th9.pdb	5th9_JN_C_QC75R.pdb	-0.41569116711616516	-0.689300000667572
5mo9.pdb	5mo9_HL_X_KX90G.pdb	-0.5055350065231323	0.28029999136924744
7jx3.pdb	7jx3_CD_R_YR174I.pdb	-0.6919206380844116	-2.4560999870300293
7e9b.pdb	7e9b_HL_C_IL94Q.pdb	-0.29922086000442505	-0.48170000314712524
5umi.pdb	5umi_HL_C_EL1P.pdb	-0.5373266339302063	0.8553000092506409
5usf.pdb	5usf_D_A_SD30P.pdb	-0.09512387216091156	0.06729999929666519
3cfi.pdb	3cfi_C_B_VB105D.pdb	-0.27995768189430237	-1.5111000537872314
6nfc.pdb	6nfc_HL_A_LL25P.pdb	-0.3040347695350647	-0.11455000191926956
6vy2.pdb	6vy2_IM_C_GC324V.pdb	-4.510561943054199	-2.3657619953155518
6wqo.pdb	6wqo_EF_D_DD153L.pdb	-0.2617481052875519	1.552299976348877
7k8m.pdb	7k8m_AB_E_YE162Q.pdb	-0.8145431280136108	0.0868000015616417
5kte.pdb	5kte_HL_A_NL32L.pdb	-0.25615447759628296	0.7788400053977966
7qnd.pdb	7qnd_L_C_RL99Y.pdb	0.2236306369304657	2.1635000705718994
3kr3.pdb	3kr3_HL_D_LD13D.pdb	-0.41486698389053345	-0.5440000295639038
6q20.pdb	6q20_HL_A_YA325H.pdb	-1.045556902885437	-0.6956999897956848
7cdj.pdb	7cdj_HL_E_SH56L.pdb	-3.1948044300079346	-1.8588999509811401
5d96.pdb	5d96_JI_D_GD37M.pdb	-0.17184126377105713	1.7733999490737915
6jsz.pdb	6jsz_D_A_AA126W.pdb	-0.16903537511825562	0.06109999865293503
7m42.pdb	7m42_BA_E_YB27F.pdb	-0.43565234541893005	0.009499999694526196
5kte.pdb	5kte_HL_A_NL92K.pdb	-0.01155659556388855	0.4616200029850006
5c7x.pdb	5c7x_MN_B_EB115K.pdb	-0.3659830093383789	-1.1313999891281128
4lsq.pdb	4lsq_HL_G_TH54M.pdb	-0.0750001072883606	0.043880000710487366
5th9.pdb	5th9_JN_C_YC128R.pdb	-0.8701688051223755	0.4180000126361847
6h3t.pdb	6h3t_IM_B_CB114I.pdb	-2.8825836181640625	-3.666100025177002
6h2y.pdb	6h2y_HL_D_GL29D.pdb	-0.3185895085334778	-0.3050999939441681
5ywp.pdb	5ywp_RQ_A_GR54M.pdb	-2.071165084838867	0.16175000369548798
3cfi.pdb	3cfi_C_B_WC46T.pdb	-0.3964906930923462	0.5339999794960022
6q18.pdb	6q18_HL_A_SH107E.pdb	-5.200000286102295	-7.066500186920166
6h2y.pdb	6h2y_HL_D_ED96T.pdb	-0.6110199689865112	-3.1317999362945557
7o85.pdb	7o85_B_A_YB49T.pdb	-1.2867950201034546	0.10673999786376953
2qqn.pdb	2qqn_HL_A_EA46P.pdb	-3.5944550037384033	-3.7046799659729004
4wgw.pdb	4wgw_B_A_FA239P.pdb	-0.8205077648162842	-0.9728000164031982
6q20.pdb	6q20_HL_A_RA290Y.pdb	-1.017197847366333	-1.7733999490737915
4yjz.pdb	4yjz_L_E_GL210P.pdb	-0.5325363874435425	-0.9908999800682068
7n3d.pdb	7n3d_HL_C_DC83P.pdb	-0.5124737024307251	-1.6663999557495117
4o02.pdb	4o02_HL_A_TA212V.pdb	0.2667488157749176	0.1550000011920929
2qqn.pdb	2qqn_HL_A_SA25V.pdb	0.020864933729171753	0.42559999227523804
6myy.pdb	6myy_HL_A_GA382S.pdb	-0.9447895288467407	-1.6265000104904175
3mxw.pdb	3mxw_HL_A_RA117K.pdb	-0.9381763935089111	-1.232100009918213
5d96.pdb	5d96_JI_D_YI92P.pdb	-1.2660331726074219	-1.70169997215271
6vy2.pdb	6vy2_IM_C_GI25E.pdb	-0.10758911073207855	0.5422499775886536
1iqd.pdb	1iqd_BA_C_LC79M.pdb	-0.049430519342422485	0.19429999589920044
6pe9.pdb	6pe9_CD_G_TG71G.pdb	-0.3835149109363556	0.1395999938249588
3nps.pdb	3nps_BC_A_IB51G.pdb	-0.49159255623817444	-0.8496000170707703
6vy2.pdb	6vy2_IM_C_SC323C.pdb	-0.15402206778526306	0.8741000294685364
1nsn.pdb	1nsn_HL_S_KS6W.pdb	-0.320838063955307	0.30855000019073486
1fns.pdb	1fns_HL_A_SH56D.pdb	-0.47564929723739624	-0.6452000141143799
6nm6.pdb	6nm6_UV_G_TU30L.pdb	0.051850467920303345	0.26365000009536743
7so9.pdb	7so9_ON_K_VK58C.pdb	-0.5266284346580505	-1.0160000324249268
7nkt.pdb	7nkt_B_A_FA42C.pdb	-0.26459187269210815	-0.7361999750137329
3uzq.pdb	3uzq_A_B_EA180I.pdb	-0.20577402412891388	-0.5874999761581421
6v4o.pdb	6v4o_DE_W_TD100L.pdb	0.11469599604606628	-0.040800001472234726
5th9.pdb	5th9_JN_C_YN49F.pdb	-0.3893604278564453	-0.10779999941587448
7e72.pdb	7e72_CD_F_EF189W.pdb	-0.07392171025276184	-1.3507000207901
4lvn.pdb	4lvn_CB_A_HA61V.pdb	-0.3536234498023987	-0.9369999766349792
7qnd.pdb	7qnd_L_C_RC201V.pdb	-0.6486887335777283	-1.6230800151824951
6hhc.pdb	6hhc_HL_A_GH100Q.pdb	-0.6017992496490479	1.3717000484466553
5c7x.pdb	5c7x_MN_B_VB8H.pdb	-8.676541328430176	-8.905099868774414
1nsn.pdb	1nsn_HL_S_AS57E.pdb	-2.2963271141052246	-1.108839988708496
5w1k.pdb	5w1k_DC_E_CD108I.pdb	-4.017765045166016	-5.083040237426758
6vy2.pdb	6vy2_IM_C_YI103L.pdb	-0.3402143716812134	2.764539957046509
7x7d.pdb	7x7d_F_E_FE153I.pdb	-0.6190314292907715	0.1882999986410141
5umi.pdb	5umi_HL_C_SH98P.pdb	-0.042179644107818604	-0.3553999960422516
7qnw.pdb	7qnw_AB_E_GE172W.pdb	-6.13328218460083	-6.49891996383667
3mxw.pdb	3mxw_HL_A_EA51R.pdb	-0.058559924364089966	0.6164000034332275
7e3k.pdb	7e3k_HL_C_RL30W.pdb	-0.7549698352813721	-0.3881700038909912
5c6t.pdb	5c6t_HL_A_GA193P.pdb	-0.28732213377952576	0.15278999507427216
3g6d.pdb	3g6d_HL_A_RA8D.pdb	-0.5097671151161194	-0.4830000102519989
4qci.pdb	4qci_HL_C_WH47P.pdb	-0.468789279460907	-0.9023000001907349
6otc.pdb	6otc_HL_A_SL56A.pdb	-0.39355939626693726	-1.398069977760315
4oii.pdb	4oii_HL_A_YA85R.pdb	-0.6974411010742188	-0.01209999993443489
3kr3.pdb	3kr3_HL_D_RD36V.pdb	-0.36730772256851196	-3.125999927520752
3jwo.pdb	3jwo_HL_A_TA96M.pdb	0.5810196399688721	1.604099988937378
6okm.pdb	6okm_HL_R_RH97T.pdb	-1.1381112337112427	1.242900013923645
7nkt.pdb	7nkt_B_A_FA45I.pdb	-0.7370564937591553	-0.7716000080108643
4lvn.pdb	4lvn_CB_A_YC51C.pdb	-0.8041847348213196	-0.46470001339912415
6h3t.pdb	6h3t_IM_B_HB119W.pdb	-0.4040416479110718	-0.42250001430511475
6nm6.pdb	6nm6_UV_G_QU76A.pdb	-0.6118588447570801	-0.5575100183486938
5hbv.pdb	5hbv_DC_B_YC95M.pdb	-0.8868211507797241	-2.8176300525665283
4o02.pdb	4o02_HL_A_RH54C.pdb	-0.7988302707672119	-2.3482000827789307
7nkt.pdb	7nkt_B_A_NA38C.pdb	-0.7663741111755371	0.11289999634027481
1nsn.pdb	1nsn_HL_S_SH31T.pdb	-0.22740180790424347	0.44699999690055847
7so9.pdb	7so9_ON_K_PK60H.pdb	-11.163384437561035	-12.107449531555176
4qci.pdb	4qci_HL_C_KC77W.pdb	-0.6471527218818665	-3.3666999340057373
4ala.pdb	4ala_HL_C_EC59N.pdb	-0.7820571660995483	-2.46343994140625
5w1m.pdb	5w1m_FE_Q_YQ36H.pdb	-0.19186344742774963	0.1412999927997589
5w5x.pdb	5w5x_HL_A_LA104H.pdb	-0.6002088785171509	-0.07419999688863754
6nfc.pdb	6nfc_HL_A_MA101N.pdb	-0.22152948379516602	-0.3555299937725067
7aqz.pdb	7aqz_D_A_TD16N.pdb	0.022592872381210327	-1.8619999885559082
7n3d.pdb	7n3d_HL_C_AC73D.pdb	-0.5363032221794128	-3.1120998859405518
3g6d.pdb	3g6d_HL_A_PA3N.pdb	-0.18321019411087036	-1.077299952507019
6q20.pdb	6q20_HL_A_RA290W.pdb	-0.3817734718322754	-0.49070000648498535
7cgw.pdb	7cgw_AB_C_RC54V.pdb	-0.16838547587394714	1.0125999450683594
6h3t.pdb	6h3t_IM_B_HB119R.pdb	-0.25470995903015137	-2.623199939727783
7k8m.pdb	7k8m_AB_E_SA30E.pdb	-0.4343363046646118	0.616599977016449
7mtb.pdb	7mtb_HL_G_DG252M.pdb	0.0625697672367096	0.9402300119400024
7czz.pdb	7czz_JN_C_YC343P.pdb	-0.5987303256988525	0.3762350082397461
5dur.pdb	5dur_BD_A_TB104P.pdb	-5.200046539306641	-5.504899978637695
6p62.pdb	6p62_HL_A_NA225T.pdb	-0.5501787066459656	-0.08754000067710876
6jsz.pdb	6jsz_D_A_VA99G.pdb	-0.6670582294464111	-0.07039999961853027
6n5e.pdb	6n5e_ED_A_WE47L.pdb	-0.3705838918685913	-0.5540000200271606
5van.pdb	5van_B_A_WB52C.pdb	-0.7037674188613892	-0.7681999802589417
7k8z.pdb	7k8z_MN_C_TC250E.pdb	0.34654608368873596	-1.6181670427322388
5w4l.pdb	5w4l_HL_G_RH56C.pdb	-0.09808424115180969	-4.849899768829346
5ggv.pdb	5ggv_HL_Y_YH106V.pdb	-0.5947167873382568	-0.6790000200271606
6h3t.pdb	6h3t_IM_B_LI57Y.pdb	-0.14750100672245026	-0.424699991941452
4ki5.pdb	4ki5_CD_M_SD91G.pdb	-0.054699450731277466	-0.9492499828338623
6q20.pdb	6q20_HL_A_YA325P.pdb	-0.9088995456695557	-0.8927000164985657
1fns.pdb	1fns_HL_A_PA121G.pdb	-0.38645169138908386	-0.40299999713897705
1iqd.pdb	1iqd_BA_C_TC80H.pdb	-0.3577756881713867	0.5680999755859375
6v4o.pdb	6v4o_DE_W_SE33Q.pdb	0.3248988687992096	0.3532800078392029
4pir.pdb	4pir_J_D_GJ26E.pdb	-0.8014461994171143	-0.7377200126647949
3jwo.pdb	3jwo_HL_A_TA96Y.pdb	-0.7983019351959229	0.5331000089645386
7cgw.pdb	7cgw_AB_C_YB96K.pdb	-0.8159646987915039	-0.2037999927997589
4dw2.pdb	4dw2_HL_U_KU145L.pdb	-0.17233386635780334	1.9239599704742432
5w1m.pdb	5w1m_FE_Q_WE58H.pdb	-0.9196772575378418	0.03999999910593033
4ffw.pdb	4ffw_HL_A_VH50T.pdb	-0.7968939542770386	-0.5722500085830688
4lvn.pdb	4lvn_CB_A_LA57R.pdb	-0.32711297273635864	-0.17309999465942383
5th9.pdb	5th9_JN_C_YJ99H.pdb	-0.9113609790802002	-3.5971999168395996
3g6d.pdb	3g6d_HL_A_TL30M.pdb	-0.285732239484787	2.675600051879883
7k7i.pdb	7k7i_MN_C_YM100S.pdb	-1.4552035331726074	-2.2390999794006348
6pxh.pdb	6pxh_CD_A_TA192D.pdb	-0.23767907917499542	-0.05790000036358833
7myz.pdb	7myz_HL_C_QL53E.pdb	-0.18862782418727875	-0.9835000038146973
7qnd.pdb	7qnd_L_C_RL99C.pdb	-0.1611994504928589	0.5746999979019165
3nps.pdb	3nps_BC_A_YA141E.pdb	-0.17213141918182373	-2.105799913406372
5van.pdb	5van_B_A_SB51V.pdb	-1.8882112503051758	-3.552500009536743
7qnd.pdb	7qnd_L_C_RL99V.pdb	-0.05229926109313965	0.2556999921798706
6k7o.pdb	6k7o_HL_A_TH104S.pdb	-0.2943161129951477	0.006099999882280827
5umi.pdb	5umi_HL_C_AC81M.pdb	-0.2595626711845398	2.5485999584198
7m42.pdb	7m42_BA_E_EE152N.pdb	-0.35272303223609924	-2.2288999557495117
5nuz.pdb	5nuz_AB_C_VC30Q.pdb	-0.14487269520759583	-0.9014000296592712
6y92.pdb	6y92_CD_B_EB128T.pdb	-0.7960542440414429	1.9410560131072998
5van.pdb	5van_B_A_SB53Q.pdb	0.18406906723976135	0.24240000545978546
5w4l.pdb	5w4l_HL_G_AG28H.pdb	-3.7054555416107178	-3.647200107574463
3jwo.pdb	3jwo_HL_A_DL28G.pdb	-0.08240991830825806	-0.3301999866962433
3rkd.pdb	3rkd_DC_B_VB51M.pdb	-0.5656523704528809	-0.39809998869895935
1ndg.pdb	1ndg_BA_C_NC93C.pdb	-0.7283840179443359	-0.4927000105381012
6aq7.pdb	6aq7_HL_A_EA86A.pdb	-0.3948669731616974	-0.6783999800682068
7l56.pdb	7l56_FG_C_YF27F.pdb	-0.4165771007537842	0.006909999996423721
7p16.pdb	7p16_B_A_FA287W.pdb	-0.27218106389045715	-0.987280011177063
7k8m.pdb	7k8m_AB_E_YE172K.pdb	-0.5097166895866394	0.4408999979496002
2i9l.pdb	2i9l_BA_I_TI29G.pdb	-0.03338691592216492	-0.8129000067710876
6udk.pdb	6udk_HL_K_YH67T.pdb	-1.0556586980819702	-0.004530000034719706
7nkt.pdb	7nkt_B_A_QB99H.pdb	-0.4337761402130127	0.28929999470710754
7myz.pdb	7myz_HL_C_EC29H.pdb	-0.3453807234764099	-0.9413999915122986
6okm.pdb	6okm_HL_R_QR68R.pdb	-0.197062686085701	-0.1348000019788742
3mxw.pdb	3mxw_HL_A_DA109Q.pdb	0.2698657214641571	-0.640999972820282
6xr0.pdb	6xr0_HL_M_YH32E.pdb	-1.0993711948394775	0.17419999837875366
3nps.pdb	3nps_BC_A_IB53V.pdb	-0.5100549459457397	-0.26669999957084656
7k7i.pdb	7k7i_MN_C_IC24S.pdb	-0.2421448826789856	-0.691070020198822
4ki5.pdb	4ki5_CD_M_YD93C.pdb	-0.638381838798523	-0.49439001083374023
7r7n.pdb	7r7n_HL_E_PH19L.pdb	-0.09281434118747711	-0.603600025177002
7l56.pdb	7l56_FG_C_GC393P.pdb	-0.8154128789901733	3.1409900188446045
6p62.pdb	6p62_HL_A_NL31T.pdb	-0.8914090394973755	1.1630799770355225
6y92.pdb	6y92_CD_B_NC30A.pdb	-0.5894774198532104	-0.10200999677181244
6e62.pdb	6e62_HL_P_YL33G.pdb	-1.148553490638733	0.12720000743865967
7mtb.pdb	7mtb_HL_G_DG260L.pdb	-0.45706552267074585	0.37731000781059265
5ggv.pdb	5ggv_HL_Y_RH101D.pdb	-0.9640073776245117	-0.07829999923706055
5ywp.pdb	5ywp_RQ_A_VQ29W.pdb	-0.009566426277160645	-0.4674000144004822
3uzq.pdb	3uzq_A_B_YA153G.pdb	-0.6296036243438721	-3.522700071334839
7aqx.pdb	7aqx_C_A_TA254W.pdb	-12.07551097869873	-8.500900268554688
6aq7.pdb	6aq7_HL_A_RH49H.pdb	-0.7864958047866821	-2.0796000957489014
5w1m.pdb	5w1m_FE_Q_MQ33Q.pdb	-0.35168689489364624	-0.07590000331401825
7so9.pdb	7so9_ON_K_LK212H.pdb	-0.46490710973739624	0.00139999995008111
6jsz.pdb	6jsz_D_A_IA148R.pdb	-0.2172691971063614	0.24330000579357147
5w5x.pdb	5w5x_HL_A_GA28A.pdb	-2.0404245853424072	-1.9617999792099
5th9.pdb	5th9_JN_C_NN31F.pdb	-0.28907209634780884	0.5971999764442444
4oii.pdb	4oii_HL_A_NA89W.pdb	-2.106593132019043	-1.9601999521255493
4o02.pdb	4o02_HL_A_YL32N.pdb	-0.645601212978363	-0.15230000019073486
7k7i.pdb	7k7i_MN_C_GM101M.pdb	-8.625737190246582	-10.204480171203613
3uzq.pdb	3uzq_A_B_DA30I.pdb	-0.13437047600746155	0.7502999901771545
4ffw.pdb	4ffw_HL_A_LA102H.pdb	-0.6178865432739258	0.06576000154018402
6q18.pdb	6q18_HL_A_TA104I.pdb	0.26223066449165344	-0.2393999993801117
3rkd.pdb	3rkd_DC_B_TD106M.pdb	-0.0708594024181366	0.17730000615119934
3mxw.pdb	3mxw_HL_A_YA6G.pdb	-1.4019649028778076	-2.724900007247925
6war.pdb	6war_F_E_RE165Q.pdb	-0.4438024163246155	-3.684499979019165
5w5x.pdb	5w5x_HL_A_LL95V.pdb	-0.6575526595115662	-0.34299999475479126
4aei.pdb	4aei_IM_B_PB41S.pdb	-0.18886739015579224	0.08410000056028366
7m42.pdb	7m42_BA_E_NB54P.pdb	-0.6955596208572388	-0.2883000075817108
1iqd.pdb	1iqd_BA_C_LC79A.pdb	-0.507831335067749	-1.611899971961975
7cgw.pdb	7cgw_AB_C_LC47Y.pdb	0.07900628447532654	0.2563000023365021
2qqn.pdb	2qqn_HL_A_SA25R.pdb	0.03115856647491455	0.2574000060558319
6e62.pdb	6e62_HL_P_IP57P.pdb	-0.8964539766311646	-0.5426999926567078
1ndg.pdb	1ndg_BA_C_SB52R.pdb	-1.6434839963912964	-5.86959981918335
5w4l.pdb	5w4l_HL_G_TG41S.pdb	-0.5659058094024658	-0.3156999945640564
5tz2.pdb	5tz2_HL_C_IH50S.pdb	-0.770026683807373	-0.44670000672340393
3uzq.pdb	3uzq_A_B_FA26G.pdb	-0.8097336292266846	-1.638100028038025
4ala.pdb	4ala_HL_C_TC16I.pdb	-8.121383666992188	-6.089389801025391
6h3t.pdb	6h3t_IM_B_YI50C.pdb	-0.672295093536377	-0.6948999762535095
4ki5.pdb	4ki5_CD_M_SM9N.pdb	-0.03110465407371521	-0.16574999690055847
6cwg.pdb	6cwg_B_A_YA150I.pdb	-0.45430564880371094	-0.625220000743866
7myz.pdb	7myz_HL_C_DL31I.pdb	-0.4163524806499481	0.27880001068115234
7s0e.pdb	7s0e_HL_A_QA521N.pdb	-0.0496496856212616	0.39743998646736145
7aqz.pdb	7aqz_D_A_ED86L.pdb	-0.9747114181518555	0.8902000188827515
4dw2.pdb	4dw2_HL_U_TH101S.pdb	-0.3517230451107025	0.6531199812889099
2i9l.pdb	2i9l_BA_I_NB52W.pdb	-15.25716495513916	-27.300100326538086
6myy.pdb	6myy_HL_A_YL91C.pdb	-0.7298980355262756	-1.9129999876022339
6q20.pdb	6q20_HL_A_EA38H.pdb	-1.5747038125991821	-1.9327000379562378
6q18.pdb	6q18_HL_A_VA84N.pdb	-0.2969854176044464	-0.32100000977516174
7jvc.pdb	7jvc_FG_E_SE283T.pdb	-0.2399677038192749	-0.1543000042438507
5d96.pdb	5d96_JI_D_RJ56N.pdb	-0.5007151365280151	-2.448699951171875
3kj6.pdb	3kj6_HL_A_SH55H.pdb	3.579258918762207e-05	1.1955000162124634
7myz.pdb	7myz_HL_C_TH50P.pdb	0.0039675235748291016	-0.6068999767303467
6mhr.pdb	6mhr_DE_F_PF8H.pdb	-0.8065093755722046	-1.4586000442504883
4oii.pdb	4oii_HL_A_NL50Q.pdb	-0.10013820230960846	0.032600000500679016
6udk.pdb	6udk_HL_K_GK409A.pdb	-0.33198282122612	-0.08291999995708466
6okm.pdb	6okm_HL_R_WR57F.pdb	-0.47434163093566895	-1.2007999420166016
7z0x.pdb	7z0x_HL_R_YH33L.pdb	-0.8149433135986328	-0.3497999906539917
4aei.pdb	4aei_IM_B_RB62D.pdb	-0.6552571058273315	-6.674499988555908
4o02.pdb	4o02_HL_A_QA207S.pdb	-0.7356937527656555	-0.46693000197410583
6z20.pdb	6z20_B_A_EA63F.pdb	-0.2532224953174591	0.2328999936580658
4jdt.pdb	4jdt_HL_G_WH105C.pdb	-1.0158700942993164	-1.1437699794769287
7x7d.pdb	7x7d_F_E_LE159H.pdb	-0.0781400203704834	0.15049999952316284
6q20.pdb	6q20_HL_A_RA37D.pdb	-0.44932985305786133	-3.544300079345703
7r7n.pdb	7r7n_HL_E_RL85L.pdb	-0.0967530608177185	-2.845599889755249
6jsz.pdb	6jsz_D_A_GD99E.pdb	-0.2130715548992157	-2.1761999130249023
4aei.pdb	4aei_IM_B_LM101S.pdb	-1.0216050148010254	-1.0262000560760498
5usf.pdb	5usf_D_A_WD47T.pdb	-1.0974469184875488	-0.17000000178813934
7aqz.pdb	7aqz_D_A_VD2D.pdb	-0.8244947195053101	-1.041100025177002
6b0a.pdb	6b0a_HL_A_DH100A.pdb	-0.0901048481464386	0.7706999778747559
1iqd.pdb	1iqd_BA_C_VB2K.pdb	0.1894664466381073	-1.0259000062942505
6q20.pdb	6q20_HL_A_DA70M.pdb	-0.3443716764450073	1.4470000267028809
5usf.pdb	5usf_D_A_GA547F.pdb	-10.377461433410645	-11.521960258483887
2qqn.pdb	2qqn_HL_A_EA51G.pdb	-0.3433830142021179	-3.417910099029541
7e9b.pdb	7e9b_HL_C_WL96D.pdb	-0.8748520612716675	-0.2159000039100647
3mxw.pdb	3mxw_HL_A_RA117V.pdb	-1.0415012836456299	-1.544800043106079
7k7i.pdb	7k7i_MN_C_YC87N.pdb	-0.6253161430358887	-0.1453399956226349
1nsn.pdb	1nsn_HL_S_YH54C.pdb	-1.0859724283218384	-1.6177899837493896
5nuz.pdb	5nuz_AB_C_SC24D.pdb	-0.27958768606185913	1.780900001525879
5umi.pdb	5umi_HL_C_WL90K.pdb	-0.18202795088291168	-0.6413999795913696
4oii.pdb	4oii_HL_A_RL96I.pdb	-0.9626778364181519	-0.6862999796867371
6e62.pdb	6e62_HL_P_RH101P.pdb	-0.9073723554611206	-0.287200003862381
7cgw.pdb	7cgw_AB_C_DA106M.pdb	0.4044409692287445	-0.2222999930381775
5f8r.pdb	5f8r_C_A_LA329S.pdb	-0.5437741279602051	-0.930400013923645
7mep.pdb	7mep_HL_A_DA269R.pdb	-0.07917137444019318	-4.899600028991699
6wqo.pdb	6wqo_EF_D_VE2F.pdb	-7.595640182495117	-6.000140190124512
6qfc.pdb	6qfc_B_A_SB53W.pdb	-6.1420063972473145	-6.69605016708374
4dw2.pdb	4dw2_HL_U_TU136F.pdb	0.28315433859825134	-1.3843400478363037
5usf.pdb	5usf_D_A_SA522K.pdb	-0.07535825669765472	-0.2799000144004822
6nfc.pdb	6nfc_HL_A_SA100L.pdb	0.2022809088230133	2.5848300457000732
4aei.pdb	4aei_IM_B_PI99Q.pdb	-4.610021114349365	-3.0376999378204346
7k8m.pdb	7k8m_AB_E_GA100H.pdb	-15.86652660369873	-24.58009910583496
5xbm.pdb	5xbm_ED_F_SE102F.pdb	0.41927191615104675	3.435309886932373
6jsz.pdb	6jsz_D_A_ID32P.pdb	-0.31498202681541443	-0.8526999950408936
6myy.pdb	6myy_HL_A_IA391F.pdb	-0.06749823689460754	0.13619999587535858
7czx.pdb	7czx_JN_C_QC415E.pdb	-0.4112085998058319	-0.24199999868869781
3uzq.pdb	3uzq_A_B_KA29D.pdb	-1.0058438777923584	1.0391000509262085
6bp2.pdb	6bp2_HL_A_SH55C.pdb	-0.2942022979259491	-1.2771999835968018
5th9.pdb	5th9_JN_C_LJ30T.pdb	-1.0686278343200684	-1.0936000347137451
7m42.pdb	7m42_BA_E_EE152I.pdb	-0.38163769245147705	-1.094599962234497
6n5e.pdb	6n5e_ED_A_YE50T.pdb	-1.2417114973068237	-2.2321999073028564
7e9b.pdb	7e9b_HL_C_SC29C.pdb	0.0188978910446167	0.018300000578165054
7x7d.pdb	7x7d_F_E_FE157I.pdb	-1.3308804035186768	-3.1197400093078613
3nps.pdb	3nps_BC_A_RB105V.pdb	-0.34406667947769165	-2.3171000480651855
5umi.pdb	5umi_HL_C_NH32K.pdb	-0.6909279823303223	-0.8503999710083008
3nps.pdb	3nps_BC_A_QA168T.pdb	-0.8652032613754272	-0.14790000021457672
2r56.pdb	2r56_IM_B_YM91S.pdb	-0.807874321937561	1.3171900510787964
5d96.pdb	5d96_JI_D_FD84I.pdb	-0.4010707139968872	-0.9821000099182129
4wgw.pdb	4wgw_B_A_SA334E.pdb	0.0916098952293396	1.6648999452590942
5xbm.pdb	5xbm_ED_F_DD30A.pdb	-0.7832040786743164	-1.1212400197982788
7czx.pdb	7czx_JN_C_NJ58R.pdb	-0.2210361212491989	0.09359999746084213
7m42.pdb	7m42_BA_E_YB33V.pdb	-0.8506544828414917	-0.9043999910354614
7k7i.pdb	7k7i_MN_C_YM31V.pdb	-0.4860352873802185	-0.2925400137901306
5w5x.pdb	5w5x_HL_A_HH34S.pdb	-0.7920295596122742	-0.17100000381469727
3kj6.pdb	3kj6_HL_A_YH32R.pdb	0.057192713022232056	-1.364300012588501
6y92.pdb	6y92_CD_B_NB126H.pdb	-0.37276187539100647	0.9400990009307861
5hbv.pdb	5hbv_DC_B_GC94Q.pdb	-0.3818892240524292	-0.8995000123977661
6e62.pdb	6e62_HL_P_PP58T.pdb	-0.7534651756286621	0.5914999842643738
5c6t.pdb	5c6t_HL_A_WH96P.pdb	-0.3249388337135315	0.11760000139474869
7jx3.pdb	7jx3_CD_R_NR170K.pdb	-0.7609378099441528	-0.4383000135421753
7x7d.pdb	7x7d_F_E_DF74Y.pdb	-0.06724163889884949	1.1936999559402466
7czx.pdb	7czx_JN_C_YJ53R.pdb	-0.6312735080718994	-1.1181999444961548
1ndg.pdb	1ndg_BA_C_NA92T.pdb	-0.41855496168136597	0.15530000627040863
7jvc.pdb	7jvc_FG_E_LF102C.pdb	-0.8227143287658691	-0.4083000123500824
4lvn.pdb	4lvn_CB_A_YC51V.pdb	-0.9242881536483765	-0.6288999915122986
7o85.pdb	7o85_B_A_YB49W.pdb	-0.9741098880767822	-0.32036998867988586
5d96.pdb	5d96_JI_D_TJ30R.pdb	0.18023672699928284	-0.04320000112056732
5xbm.pdb	5xbm_ED_F_RE100N.pdb	-1.4097716808319092	-0.6328700184822083
4dw2.pdb	4dw2_HL_U_SU135L.pdb	-1.333081603050232	-1.640779972076416
5w4l.pdb	5w4l_HL_G_TG41I.pdb	0.053579896688461304	0.11699999868869781
6h3t.pdb	6h3t_IM_B_SI104F.pdb	-9.672418594360352	-10.36832046508789
6nm6.pdb	6nm6_UV_G_PU81I.pdb	-0.010185450315475464	0.30344000458717346
7aqx.pdb	7aqx_C_A_RC102S.pdb	-1.6347063779830933	-1.6368099451065063
4dw2.pdb	4dw2_HL_U_NL54I.pdb	-0.1410316824913025	-0.3982299864292145
6h2y.pdb	6h2y_HL_D_DD65W.pdb	-2.968687057495117	0.628000020980835
7myz.pdb	7myz_HL_C_YH59H.pdb	-0.950310230255127	-4.426400184631348
6okm.pdb	6okm_HL_R_AL92Q.pdb	-0.008121520280838013	-0.05050000175833702
7so9.pdb	7so9_ON_K_DK86S.pdb	-0.421644926071167	-0.012199999764561653
7myz.pdb	7myz_HL_C_TH50I.pdb	0.15113955736160278	-0.7444000244140625
6mhr.pdb	6mhr_DE_F_VD57I.pdb	-0.2366614043712616	-0.24169999361038208
5w4l.pdb	5w4l_HL_G_LH100R.pdb	-0.3595186769962311	0.16419999301433563
6pxh.pdb	6pxh_CD_A_TA78L.pdb	0.00745728611946106	0.1597999930381775
6q18.pdb	6q18_HL_A_CH108W.pdb	-18.605392456054688	-28.29623031616211
5ywp.pdb	5ywp_RQ_A_SA123I.pdb	0.10385662317276001	-0.46643000841140747
6jsz.pdb	6jsz_D_A_VD36T.pdb	-0.7602254152297974	-0.1500999927520752
7e3k.pdb	7e3k_HL_C_YL33A.pdb	-0.4889385998249054	-0.7963399887084961
6vy2.pdb	6vy2_IM_C_IC329V.pdb	-0.3289514183998108	1.5339900255203247
7cdj.pdb	7cdj_HL_E_SL93L.pdb	0.43900707364082336	1.4464999437332153
6udk.pdb	6udk_HL_K_NK58W.pdb	0.1946401298046112	1.672700047492981
3nps.pdb	3nps_BC_A_YA52M.pdb	-0.737655520439148	-0.5091000199317932
5c6t.pdb	5c6t_HL_A_NH97Q.pdb	-0.8442881107330322	-2.020709991455078
4wgw.pdb	4wgw_B_A_YA251V.pdb	-0.5051251649856567	0.2483000010251999
5w1k.pdb	5w1k_DC_E_SD31G.pdb	-0.1182401180267334	-0.683899998664856
7bsd.pdb	7bsd_AB_G_LB50A.pdb	-0.9380245208740234	-0.46700000762939453
5ggv.pdb	5ggv_HL_Y_LY106T.pdb	-0.6642472743988037	-2.664400100708008
7mep.pdb	7mep_HL_A_RA257L.pdb	-0.4744696617126465	-0.027300000190734863
6udk.pdb	6udk_HL_K_YH113I.pdb	-1.1387639045715332	-1.0848000049591064
6e62.pdb	6e62_HL_P_KP122T.pdb	-0.8433352708816528	-1.3148000240325928
7bsd.pdb	7bsd_AB_G_VA2E.pdb	-0.47855210304260254	-0.7117000222206116
5umi.pdb	5umi_HL_C_PH61F.pdb	0.028857529163360596	-1.2905000448226929
7so9.pdb	7so9_ON_K_GO106W.pdb	-14.467676162719727	-18.43153953552246
6okm.pdb	6okm_HL_R_PR54R.pdb	-0.598820149898529	-2.4660000801086426
7b27.pdb	7b27_D_a_LD45I.pdb	-0.39609554409980774	-0.41839998960494995
7l5j.pdb	7l5j_YX_A_FA70E.pdb	-0.9307084083557129	-3.4460699558258057
6myy.pdb	6myy_HL_A_DA381E.pdb	-0.2729942500591278	-0.4291999936103821
6okm.pdb	6okm_HL_R_DH98Y.pdb	-0.5248960256576538	-2.9537999629974365
6nm6.pdb	6nm6_UV_G_NG219P.pdb	0.16868361830711365	2.4367599487304688
6nfc.pdb	6nfc_HL_A_LA98D.pdb	-0.9117354154586792	0.7933400273323059
4yjz.pdb	4yjz_L_E_FL163T.pdb	-0.9054003953933716	-2.003000020980835
6u36.pdb	6u36_HL_B_EB29F.pdb	0.3528868854045868	-2.3502299785614014
7b27.pdb	7b27_D_a_Va148M.pdb	-0.26346129179000854	0.5465999841690063
4i1n.pdb	4i1n_B_A_WB53K.pdb	-0.6313276290893555	0.1675499975681305
5dhv.pdb	5dhv_AB_N_SA55G.pdb	-0.28397542238235474	-0.21699999272823334
6vy2.pdb	6vy2_IM_C_NI75V.pdb	-0.04744115471839905	0.5321099758148193
3mxw.pdb	3mxw_HL_A_SL30D.pdb	-0.03353157639503479	0.34709998965263367
6pxh.pdb	6pxh_CD_A_GA175I.pdb	-1.4379613399505615	-3.015000104904175
4lsq.pdb	4lsq_HL_G_NG315S.pdb	-0.6698909997940063	-0.10459999740123749
7e3k.pdb	7e3k_HL_C_CH106V.pdb	-0.4077182412147522	-0.35541999340057373
5umi.pdb	5umi_HL_C_IL2A.pdb	-0.7712351083755493	-0.3878999948501587
7k8m.pdb	7k8m_AB_E_FA58L.pdb	-0.6030935049057007	-0.4339999854564667
7e9b.pdb	7e9b_HL_C_WL96Q.pdb	-0.6770619750022888	-0.2558000087738037
7jx3.pdb	7jx3_CD_R_TR169N.pdb	0.03414800763130188	-1.7760000228881836
5kte.pdb	5kte_HL_A_GA214D.pdb	-0.9922147989273071	1.4780900478363037
7lxz.pdb	7lxz_FC_B_QB470G.pdb	-0.6781238317489624	-2.714099884033203
6nm6.pdb	6nm6_UV_G_SU112V.pdb	0.7292993068695068	2.3140599727630615
3cfi.pdb	3cfi_C_B_RB86L.pdb	-0.4949325621128082	-0.3043999969959259
6okm.pdb	6okm_HL_R_RH97Y.pdb	-0.16935676336288452	0.3212999999523163
4ala.pdb	4ala_HL_C_EC15N.pdb	-0.3390486240386963	-0.1823199987411499
6h2y.pdb	6h2y_HL_D_YL49Q.pdb	-0.4955372214317322	-0.21080000698566437
4yjz.pdb	4yjz_L_E_TL29I.pdb	-0.7607350945472717	0.14720000326633453
3uzq.pdb	3uzq_A_B_KB65E.pdb	-0.5454227924346924	-0.1818999946117401
3kj6.pdb	3kj6_HL_A_YL91A.pdb	-1.0114126205444336	-2.595400094985962
6u36.pdb	6u36_HL_B_WL91S.pdb	-1.2562506198883057	-0.5093700289726257
5ggv.pdb	5ggv_HL_Y_QY41L.pdb	-0.687381386756897	-0.90829998254776
6q18.pdb	6q18_HL_A_GH55M.pdb	-0.19462057948112488	-1.3171000480651855
6nf2.pdb	6nf2_HL_B_VB28Y.pdb	0.045866817235946655	-0.35370001196861267
3mxw.pdb	3mxw_HL_A_YA6I.pdb	-1.353858470916748	-2.6240999698638916
6pe9.pdb	6pe9_CD_G_RG65V.pdb	-0.6330595016479492	0.385699987411499
6h3t.pdb	6h3t_IM_B_SB108G.pdb	-0.14925788342952728	0.03290000185370445
5van.pdb	5van_B_A_GB54S.pdb	-0.7286226153373718	0.8122000098228455
6pxh.pdb	6pxh_CD_A_SA174F.pdb	-7.507465362548828	-4.269579887390137
3kr3.pdb	3kr3_HL_D_SH53I.pdb	-0.22498536109924316	0.7684999704360962
5ywp.pdb	5ywp_RQ_A_SR33L.pdb	-3.0930731296539307	-3.7792000770568848
7cdj.pdb	7cdj_HL_E_YH33F.pdb	-0.40563398599624634	-1.0595999956130981
4nx3.pdb	4nx3_BA_D_TB32K.pdb	-1.634610652923584	-5.418010234832764
7bsd.pdb	7bsd_AB_G_VG36F.pdb	-5.626183032989502	-6.5914998054504395
5tpn.pdb	5tpn_HL_A_SL67C.pdb	0.4394961893558502	0.29524001479148865
1ndg.pdb	1ndg_BA_C_RB31C.pdb	-0.4239845871925354	0.5960999727249146
6z20.pdb	6z20_B_A_DB30Y.pdb	-0.39918190240859985	-0.26080000400543213
6z20.pdb	6z20_B_A_TB103Q.pdb	-0.29282376170158386	-1.0152000188827515
6v4o.pdb	6v4o_DE_W_WD109A.pdb	-0.39020150899887085	0.1295900046825409
5dhv.pdb	5dhv_AB_N_AB95P.pdb	-0.4541815221309662	0.3677999973297119
6nf2.pdb	6nf2_HL_B_MB24I.pdb	-1.0131571292877197	-0.26919999718666077
6e62.pdb	6e62_HL_P_GH56L.pdb	-1.2919028997421265	1.0492000579833984
1bzq.pdb	1bzq_M_C_RM106S.pdb	-0.6708664894104004	0.05829999968409538
1fns.pdb	1fns_HL_A_FA128V.pdb	-2.3953423500061035	-2.0120999813079834
6x04.pdb	6x04_B_A_DA208L.pdb	-1.3578734397888184	-2.663800001144409
3rkd.pdb	3rkd_DC_B_WD55E.pdb	-0.7844637632369995	-1.7769999504089355
7lxz.pdb	7lxz_FC_B_LB432Q.pdb	-0.4861758351325989	0.2768999934196472
5d96.pdb	5d96_JI_D_AI93I.pdb	-0.045992881059646606	-0.15880000591278076
1ndg.pdb	1ndg_BA_C_NA32P.pdb	-0.5082472562789917	-2.4595999717712402
6n5e.pdb	6n5e_ED_A_YA69Q.pdb	-0.489069402217865	-0.8144000172615051
6e62.pdb	6e62_HL_P_NH30Y.pdb	-0.39501380920410156	1.2733999490737915
6qfc.pdb	6qfc_B_A_WB209P.pdb	-0.9006037712097168	0.2688699960708618
3rkd.pdb	3rkd_DC_B_TD106L.pdb	0.10526490211486816	0.1518000066280365
6elu.pdb	6elu_EF_D_KD102A.pdb	-0.5624150037765503	-0.09449999779462814
5c6t.pdb	5c6t_HL_A_RH31L.pdb	-0.760023295879364	0.1485999971628189
7k8m.pdb	7k8m_AB_E_SB30L.pdb	-2.0398683547973633	-2.071700096130371
7cu4.pdb	7cu4_AB_C_LC35H.pdb	-0.2766650319099426	-1.3172500133514404
6p62.pdb	6p62_HL_A_FA298R.pdb	-0.8312423229217529	-1.029291033744812
2qqn.pdb	2qqn_HL_A_LL92M.pdb	-0.004844725131988525	-0.06800000369548798
6nfc.pdb	6nfc_HL_A_IA349N.pdb	-0.3325788974761963	-1.0822700262069702
6r8x.pdb	6r8x_CB_A_NB30W.pdb	-0.5476041436195374	-2.5741000175476074
3kj6.pdb	3kj6_HL_A_KA146E.pdb	-0.45812559127807617	-2.0095999240875244
4ki5.pdb	4ki5_CD_M_GM41W.pdb	-1.9026408195495605	-2.5973598957061768
7jx3.pdb	7jx3_CD_R_YR158F.pdb	-0.5284041166305542	0.2223999947309494
2r56.pdb	2r56_IM_B_EB42G.pdb	0.12854060530662537	-0.9567400217056274
6nm6.pdb	6nm6_UV_G_GG308P.pdb	-2.85888671875	0.07536999881267548
4dw2.pdb	4dw2_HL_U_SU135K.pdb	-2.427340507507324	-2.5625500679016113
7e72.pdb	7e72_CD_F_NC103P.pdb	-0.42991918325424194	0.014499999582767487
7cdj.pdb	7cdj_HL_E_SH54R.pdb	-2.3846118450164795	-1.2892999649047852
6q18.pdb	6q18_HL_A_YA44Q.pdb	-0.7932923436164856	0.15539999306201935
7cdj.pdb	7cdj_HL_E_YE157D.pdb	-1.1180932521820068	-3.7119998931884766
7cu4.pdb	7cu4_AB_C_AB94K.pdb	-0.09465257823467255	0.013170000165700912
4ki5.pdb	4ki5_CD_M_SD30N.pdb	0.3537927567958832	0.02442999929189682
5nuz.pdb	5nuz_AB_C_DB32A.pdb	-0.38064101338386536	-0.3495999872684479
5w1k.pdb	5w1k_DC_E_GD105V.pdb	-0.25349923968315125	0.0340999998152256
7mtb.pdb	7mtb_HL_G_YH54R.pdb	-0.740514874458313	-1.0507899522781372
6x04.pdb	6x04_B_A_RB46S.pdb	-1.015405297279358	-0.012900000438094139
6pe9.pdb	6pe9_CD_G_SC99M.pdb	0.17036789655685425	-0.020099999383091927
5c7x.pdb	5c7x_MN_B_EB115F.pdb	-0.2919832766056061	0.30979999899864197
3jwo.pdb	3jwo_HL_A_KA277F.pdb	-0.491862416267395	-0.7378000020980835
6z20.pdb	6z20_B_A_FA65Y.pdb	-0.9689868688583374	-0.5371999740600586
5c7x.pdb	5c7x_MN_B_NB9H.pdb	-0.19000248610973358	-0.8996000289916992
4nx3.pdb	4nx3_BA_D_EA61F.pdb	-0.305347740650177	-1.0123800039291382
6u36.pdb	6u36_HL_B_TB203S.pdb	-0.5244460105895996	-1.0394099950790405
6vy2.pdb	6vy2_IM_C_EC328W.pdb	1.0146735906600952	4.319459915161133
5c7x.pdb	5c7x_MN_B_PB116T.pdb	-0.5031154155731201	-0.014600000344216824
6q18.pdb	6q18_HL_A_EA176V.pdb	-0.3043791651725769	-1.6405999660491943
6nf2.pdb	6nf2_HL_B_GH107M.pdb	-0.1834292858839035	0.3601999878883362
7e9b.pdb	7e9b_HL_C_AC98K.pdb	-0.052258580923080444	-0.7648000121116638
7mdp.pdb	7mdp_HI_A_YA40S.pdb	-1.374016523361206	-1.454200029373169
7mdp.pdb	7mdp_HI_A_SH30M.pdb	-0.0043839216232299805	0.8822000026702881
7mep.pdb	7mep_HL_A_LL54G.pdb	-0.7906935214996338	0.25220000743865967
4lsq.pdb	4lsq_HL_G_AH57Q.pdb	-0.3653586506843567	0.3854300081729889
4qci.pdb	4qci_HL_C_VC30E.pdb	-0.7314860820770264	-0.013000000268220901
4wgw.pdb	4wgw_B_A_KA258A.pdb	-0.30061015486717224	0.5479999780654907
7aqx.pdb	7aqx_C_A_KA75M.pdb	-0.3455515503883362	0.2476000040769577
7mep.pdb	7mep_HL_A_DA269A.pdb	-0.42179542779922485	-3.441200017929077
3jwo.pdb	3jwo_HL_A_VA87N.pdb	-0.4696946442127228	-0.7851999998092651
6b0a.pdb	6b0a_HL_A_NA101S.pdb	-0.6396404504776001	-1.4259999990463257
5d96.pdb	5d96_JI_D_AD100T.pdb	-0.6273744106292725	0.4641999900341034
4wgw.pdb	4wgw_B_A_TA242E.pdb	0.23180720210075378	1.9800000190734863
6e62.pdb	6e62_HL_P_YL33R.pdb	-0.3969670832157135	-0.1421000063419342
6s8j.pdb	6s8j_HL_A_DL98F.pdb	-5.5834479331970215	-3.992650032043457
7l56.pdb	7l56_FG_C_NF59V.pdb	-0.30612868070602417	0.5928000211715698
7l56.pdb	7l56_FG_C_LC360K.pdb	-0.051842838525772095	0.9292740225791931
6n5e.pdb	6n5e_ED_A_YE103M.pdb	-0.2772849202156067	1.7324999570846558
6h2y.pdb	6h2y_HL_D_AL28T.pdb	-1.4988692998886108	-0.8070999979972839
4dw2.pdb	4dw2_HL_U_YL33D.pdb	0.17310762405395508	2.9079599380493164
1bzq.pdb	1bzq_M_C_YM101R.pdb	-0.616183340549469	-1.6383299827575684
6myy.pdb	6myy_HL_A_GH55P.pdb	-0.933708906173706	-3.7309000492095947
6h2y.pdb	6h2y_HL_D_DD141G.pdb	-0.21086901426315308	-0.24950000643730164
6cwg.pdb	6cwg_B_A_AA114H.pdb	-12.961469650268555	-14.50905990600586
5nuz.pdb	5nuz_AB_C_DA57H.pdb	-0.12222519516944885	0.7177000045776367
6myy.pdb	6myy_HL_A_CA383F.pdb	3.478886604309082	-1.1583000421524048
3uzq.pdb	3uzq_A_B_EA100D.pdb	-0.8369487524032593	-2.338099956512451
7s0e.pdb	7s0e_HL_A_DA526G.pdb	-0.43304717540740967	0.10578999668359756
6k7o.pdb	6k7o_HL_A_SH103A.pdb	-0.30469244718551636	-0.45100000500679016
1ndg.pdb	1ndg_BA_C_GC16C.pdb	-1.9838179349899292	-5.131400108337402
6otc.pdb	6otc_HL_A_YL49I.pdb	-0.6156249046325684	-0.6996899843215942
7qnw.pdb	7qnw_AB_E_IA58Q.pdb	-0.1907419115304947	-0.14630000293254852
6h3t.pdb	6h3t_IM_B_TB116V.pdb	-0.015271663665771484	-0.7494000196456909
4wgw.pdb	4wgw_B_A_KA258D.pdb	-0.561825692653656	1.151900053024292
5tpn.pdb	5tpn_HL_A_LA134S.pdb	-0.606197714805603	-0.8909900188446045
7cgw.pdb	7cgw_AB_C_NA101I.pdb	-0.02350178360939026	0.5709999799728394
6vy2.pdb	6vy2_IM_C_IC141N.pdb	-0.5379854440689087	0.008559999987483025
6fxn.pdb	6fxn_MN_J_NN94Y.pdb	-2.8636317253112793	-6.350200176239014
7bsd.pdb	7bsd_AB_G_GA26C.pdb	-0.19902455806732178	-0.9514999985694885
6myy.pdb	6myy_HL_A_NA384K.pdb	-0.4589400291442871	0.5419999957084656
5c6t.pdb	5c6t_HL_A_NH97S.pdb	-1.261305332183838	0.09502000361680984
7nkt.pdb	7nkt_B_A_SA39C.pdb	0.09871309995651245	0.21490000188350677
4nx3.pdb	4nx3_BA_D_KD102N.pdb	-0.5420889854431152	-1.1112799644470215
5dur.pdb	5dur_BD_A_IA24V.pdb	-0.46678590774536133	-0.37959998846054077
7qnd.pdb	7qnd_L_C_SL101C.pdb	0.2434563934803009	-1.707990050315857
5c7x.pdb	5c7x_MN_B_GM101I.pdb	-2.5196824073791504	-5.623899936676025
6okm.pdb	6okm_HL_R_LR60D.pdb	-0.675787091255188	-0.8605999946594238
7e9b.pdb	7e9b_HL_C_RC55D.pdb	-0.44162771105766296	-5.94980001449585
2qqn.pdb	2qqn_HL_A_MH106S.pdb	-0.5409435033798218	-0.24230000376701355
4dw2.pdb	4dw2_HL_U_DU172I.pdb	-0.2843451499938965	-0.8844900131225586
4qci.pdb	4qci_HL_C_YH103E.pdb	-0.060140907764434814	-0.16670000553131104
7m42.pdb	7m42_BA_E_LE160H.pdb	-0.12181392312049866	0.025800000876188278
5f8r.pdb	5f8r_C_A_SC29D.pdb	0.028792202472686768	-1.2874000072479248
7p16.pdb	7p16_B_A_YB114K.pdb	-0.660180389881134	-0.14076000452041626
2r56.pdb	2r56_IM_B_QB56E.pdb	-0.6454815864562988	1.9583300352096558
7myz.pdb	7myz_HL_C_SH99M.pdb	0.04590553045272827	-1.1548999547958374
5dhv.pdb	5dhv_AB_N_SB96P.pdb	-10.430069923400879	-8.106499671936035
3nps.pdb	3nps_BC_A_HB114P.pdb	-0.6553076505661011	-1.17330002784729
5ggv.pdb	5ggv_HL_Y_RH101K.pdb	-0.7898338437080383	0.6255000233650208
7k7i.pdb	7k7i_MN_C_PC88T.pdb	-0.6233714818954468	-1.4723299741744995
6nfc.pdb	6nfc_HL_A_KA97R.pdb	-0.18178412318229675	-0.8754199743270874
3mxw.pdb	3mxw_HL_A_EH32M.pdb	0.0471673309803009	-0.6007999777793884
7k8z.pdb	7k8z_MN_C_TC250P.pdb	-0.16241200268268585	-0.47328999638557434
5th9.pdb	5th9_JN_C_YN49C.pdb	-0.8216985464096069	0.9322999715805054
2qqn.pdb	2qqn_HL_A_RA50L.pdb	-0.40507617592811584	0.5763999819755554
5tpn.pdb	5tpn_HL_A_IL30G.pdb	-0.836013913154602	-1.2116600275039673
6n5e.pdb	6n5e_ED_A_WD93R.pdb	-0.4057762026786804	-2.850100040435791
7qnw.pdb	7qnw_AB_E_SA109F.pdb	-1.0193121433258057	-0.8561000227928162
4i1n.pdb	4i1n_B_A_TB108R.pdb	0.17625108361244202	0.08953999727964401
5w5x.pdb	5w5x_HL_A_GL94T.pdb	-0.8830589056015015	-0.23989999294281006
5ugy.pdb	5ugy_IM_C_SC133A.pdb	0.11786198616027832	-1.226099967956543
3uzq.pdb	3uzq_A_B_KA29G.pdb	-0.9600261449813843	0.745199978351593
3mxw.pdb	3mxw_HL_A_DH31T.pdb	-0.5730962753295898	-0.3521000146865845
5w1k.pdb	5w1k_DC_E_YD109I.pdb	0.8797594308853149	-0.16940000653266907
6pe9.pdb	6pe9_CD_G_SC52A.pdb	0.43003061413764954	0.4050999879837036
5c7x.pdb	5c7x_MN_B_KN49W.pdb	-0.5659010410308838	-0.3294999897480011
6u36.pdb	6u36_HL_B_CB204Q.pdb	-0.3223179876804352	-0.060120001435279846
5w1m.pdb	5w1m_FE_Q_RQ79S.pdb	-1.1734038591384888	-1.6044000387191772
6v4o.pdb	6v4o_DE_W_YD113K.pdb	-0.5252685546875	-0.3492799997329712
5kte.pdb	5kte_HL_A_YL50K.pdb	-0.4339256286621094	0.6056399941444397
5d96.pdb	5d96_JI_D_PD85L.pdb	-0.30042651295661926	-0.8475000262260437
7jx3.pdb	7jx3_CD_R_YR174H.pdb	-0.41363710165023804	-2.438199996948242
7e9b.pdb	7e9b_HL_C_TL93F.pdb	-0.2720368504524231	0.23669999837875366
5d96.pdb	5d96_JI_D_DJ54S.pdb	0.25568118691444397	-0.5400000214576721
5usf.pdb	5usf_D_A_EA493P.pdb	-0.8204983472824097	-2.4951999187469482
5ggv.pdb	5ggv_HL_Y_SY44M.pdb	0.015232712030410767	0.6230999827384949
4nx3.pdb	4nx3_BA_D_TD115W.pdb	-0.6826659440994263	-0.6233999729156494
6p62.pdb	6p62_HL_A_WH106N.pdb	-0.1981322467327118	-0.46492999792099
6nm6.pdb	6nm6_UV_G_QG358C.pdb	-0.6605625152587891	1.9172500371932983
4i1n.pdb	4i1n_B_A_TB108A.pdb	-0.24097666144371033	-0.1993499994277954
5w1m.pdb	5w1m_FE_Q_IQ29Q.pdb	-0.3550504744052887	-0.5893999934196472
5mo9.pdb	5mo9_HL_X_DX76G.pdb	-0.26128441095352173	-0.20100000500679016
4ffw.pdb	4ffw_HL_A_FA58Y.pdb	-0.1778804212808609	-0.1849599927663803
6nfc.pdb	6nfc_HL_A_SA100Q.pdb	0.08263158798217773	1.3473800420761108
6b0a.pdb	6b0a_HL_A_DH100C.pdb	-0.20131215453147888	0.7771999835968018
7cdj.pdb	7cdj_HL_E_NH74Q.pdb	-0.20469802618026733	0.17790000140666962
7e72.pdb	7e72_CD_F_YC101I.pdb	-0.9912937879562378	-1.1217999458312988
5ywp.pdb	5ywp_RQ_A_YQ33I.pdb	-0.6246916055679321	-0.2984299957752228
4o02.pdb	4o02_HL_A_EA117N.pdb	-0.9071927070617676	-1.3948400020599365
5u8r.pdb	5u8r_HL_A_GH101A.pdb	-0.18675518035888672	-0.5046799778938293
5hbv.pdb	5hbv_DC_B_GD56K.pdb	-0.3433033227920532	-0.47440001368522644
3g6d.pdb	3g6d_HL_A_FL31R.pdb	-0.7703611850738525	-4.203400135040283
7aqz.pdb	7aqz_D_A_TA86I.pdb	0.33676841855049133	-0.048900000751018524
3jwo.pdb	3jwo_HL_A_LA89R.pdb	-0.09211072325706482	-0.2994999885559082
4lsq.pdb	4lsq_HL_G_SG226P.pdb	-0.35184139013290405	0.9273599982261658
3rkd.pdb	3rkd_DC_B_GB117A.pdb	-0.31077492237091064	-0.22040000557899475
4i1n.pdb	4i1n_B_A_AA19R.pdb	-0.4688546657562256	0.08608999848365784
1iqd.pdb	1iqd_BA_C_MC26P.pdb	-0.36238184571266174	-3.309000015258789
5hbv.pdb	5hbv_DC_B_RD50D.pdb	-0.5883945226669312	-0.911300003528595
5van.pdb	5van_B_A_IB100A.pdb	-0.8882426023483276	-1.9422999620437622
[truncated: 8,001 more rows]
