# Supplementary material for: Investigating the volume and diversity of data needed for generalizable antibody–antigen ΔΔG prediction
Source: Nat Comput Sci. 2025 Jul 8;5(8):635–47. doi: 10.1038/s43588-025-00823-8 (PMC12374841; doi:10.1038/s43588-025-00823-8)
Supplement: Supplementary file 5 — Unprocessed Graphinity model predictions and true values for synthetic ΔΔG values. [file 43588_2025_823_MOESM5_ESM.zip › Figure3/Figure3b-Graphinity_Predictions-Synthetic_FoldX_ddG-Varying_Dataset_Diversity/Graphinity_predictions_test-varying_dataset_diversity-min_substitution_type_diversity.csv]

wt_pdb	mut_pdb	pred_score	true_label
7nkt.pdb	7nkt_B_A_EB111C.pdb	0.08212842047214508	-2.2052700519561768
7mdp.pdb	7mdp_HI_A_SH102D.pdb	-0.11941321194171906	-1.016800045967102
6hhc.pdb	6hhc_HL_A_SL93L.pdb	0.24604532122612	-0.54339998960495
5f8r.pdb	5f8r_C_A_SC29A.pdb	-0.052895061671733856	-0.659600019454956
5xbm.pdb	5xbm_ED_F_YE105D.pdb	-0.2198595106601715	-0.6501500010490417
7myz.pdb	7myz_HL_C_GH102M.pdb	-1.7953119277954102	-5.351200103759766
4ki5.pdb	4ki5_CD_M_SM9G.pdb	0.20502260327339172	-0.29065999388694763
6fxn.pdb	6fxn_MN_J_TM56E.pdb	0.13043195009231567	-0.5396000146865845
4wgw.pdb	4wgw_B_A_FA239T.pdb	-0.09779588133096695	-0.6717000007629395
6r8x.pdb	6r8x_CB_A_EA85W.pdb	-0.053684934973716736	-0.07760000228881836
5xbm.pdb	5xbm_ED_F_RF41V.pdb	0.06922310590744019	-0.489080011844635
5usf.pdb	5usf_D_A_PA555G.pdb	-0.2913655936717987	-0.5656999945640564
5w4l.pdb	5w4l_HL_G_TG47A.pdb	-0.01643853262066841	0.005799999926239252
4oii.pdb	4oii_HL_A_NL50F.pdb	-0.1915556788444519	1.0140000581741333
7cgw.pdb	7cgw_AB_C_SC39N.pdb	0.001126263290643692	-0.46050000190734863
4aei.pdb	4aei_IM_B_CB63P.pdb	-0.04586513340473175	0.5738000273704529
6h3t.pdb	6h3t_IM_B_NB115E.pdb	0.3348011076450348	-0.3147999942302704
5o0w.pdb	5o0w_G_C_SG108M.pdb	0.28686729073524475	0.7609500288963318
5w4l.pdb	5w4l_HL_G_RH56G.pdb	-0.12863676249980927	-5.035999774932861
7mep.pdb	7mep_HL_A_TH111Y.pdb	-3.6804025173187256	-1.2740000486373901
6bp2.pdb	6bp2_HL_A_YH59L.pdb	-0.3040778338909149	0.08179999887943268
7z0x.pdb	7z0x_HL_R_SH53D.pdb	-0.3082638084888458	0.880299985408783
6q18.pdb	6q18_HL_A_CH108A.pdb	-0.042057428508996964	-0.7128000259399414
5dur.pdb	5dur_BD_A_QA68H.pdb	-0.4061307907104492	-1.0530999898910522
6udk.pdb	6udk_HL_K_RH77L.pdb	-0.133818119764328	-0.1881999969482422
4qci.pdb	4qci_HL_C_GH104N.pdb	-0.3795960545539856	-1.087499976158142
6z20.pdb	6z20_B_A_FA65K.pdb	0.18754133582115173	-1.2096999883651733
5d96.pdb	5d96_JI_D_ND80M.pdb	0.19238515198230743	0.00559999980032444
6fxn.pdb	6fxn_MN_J_GN93V.pdb	0.11454623937606812	-2.3538999557495117
6e62.pdb	6e62_HL_P_DP98G.pdb	-0.18677619099617004	-0.45820000767707825
7myz.pdb	7myz_HL_C_SL30Y.pdb	1.0184873342514038	0.009800000116229057
6u36.pdb	6u36_HL_B_FB205N.pdb	-0.9049761891365051	-1.1597000360488892
6otc.pdb	6otc_HL_A_RA61I.pdb	0.06039698049426079	-1.204509973526001
7aqx.pdb	7aqx_C_A_LC96H.pdb	-0.013394061475992203	-0.5329999923706055
6z20.pdb	6z20_B_A_TA64L.pdb	0.031702447682619095	0.14069999754428864
3kr3.pdb	3kr3_HL_D_NH31C.pdb	0.02258298173546791	0.2004999965429306
7cgw.pdb	7cgw_AB_C_IC102M.pdb	0.04490663483738899	-0.5766000151634216
5w1k.pdb	5w1k_DC_E_YD109D.pdb	1.2844868898391724	-2.782900094985962
7cu4.pdb	7cu4_AB_C_SC94I.pdb	-0.5673956274986267	-1.5500999689102173
7czx.pdb	7czx_JN_C_YN31D.pdb	-0.7195024490356445	-1.8795000314712524
6otc.pdb	6otc_HL_A_RA61C.pdb	-0.15456438064575195	-1.3604099750518799
6udk.pdb	6udk_HL_K_GK410L.pdb	-0.7475706338882446	-0.948710024356842
6r8x.pdb	6r8x_CB_A_DB31A.pdb	-0.0343167744576931	-0.21580000221729279
7aqz.pdb	7aqz_D_A_YD41K.pdb	-0.2565889060497284	-1.035599946975708
5umi.pdb	5umi_HL_C_IH57E.pdb	-0.39511990547180176	-1.1677000522613525
4i1n.pdb	4i1n_B_A_YB32N.pdb	0.024310600012540817	0.11167000234127045
4ki5.pdb	4ki5_CD_M_SC32H.pdb	0.06669242680072784	-1.4776999950408936
4lsq.pdb	4lsq_HL_G_GG312L.pdb	-0.14340853691101074	-2.508430004119873
5hbv.pdb	5hbv_DC_B_YB113C.pdb	-0.2304425984621048	-0.6905999779701233
6bp2.pdb	6bp2_HL_A_AL30R.pdb	-0.1452893316745758	-4.9593000411987305
7jx3.pdb	7jx3_CD_R_AD30N.pdb	0.15013277530670166	0.22210000455379486
6udk.pdb	6udk_HL_K_NK58C.pdb	-0.1739925742149353	0.02816000021994114
6elu.pdb	6elu_EF_D_VD157R.pdb	0.06826488673686981	0.22290000319480896
6z20.pdb	6z20_B_A_FB46I.pdb	0.1263769567012787	-0.4049000144004822
6q20.pdb	6q20_HL_A_RA290M.pdb	-0.07778707146644592	-1.7934000492095947
6q18.pdb	6q18_HL_A_EA105L.pdb	0.12073662877082825	-3.4082999229431152
4pir.pdb	4pir_J_D_WD161N.pdb	-0.26647457480430603	-2.336329936981201
6b0a.pdb	6b0a_HL_A_TH28S.pdb	-0.0038645826280117035	0.5618000030517578
7cdj.pdb	7cdj_HL_E_HH102Q.pdb	-0.3426715135574341	-0.6879000067710876
6e62.pdb	6e62_HL_P_DP59A.pdb	0.4679310917854309	0.8718000054359436
7z0x.pdb	7z0x_HL_R_GR153A.pdb	-0.47617048025131226	-1.7833000421524048
7e9b.pdb	7e9b_HL_C_AC50Y.pdb	-0.39434608817100525	-1.2271000146865845
4aei.pdb	4aei_IM_B_HM98V.pdb	0.05340597406029701	-0.22759999334812164
3mxw.pdb	3mxw_HL_A_KA49F.pdb	0.28168463706970215	-0.4359999895095825
6hhc.pdb	6hhc_HL_A_RA128F.pdb	0.1526556760072708	0.14100000262260437
5tpn.pdb	5tpn_HL_A_DA146Q.pdb	-0.014709584414958954	0.3276500105857849
4pir.pdb	4pir_J_D_HD112Y.pdb	-0.1385851949453354	0.06985999643802643
6q20.pdb	6q20_HL_A_TH101G.pdb	0.0598442442715168	-0.3158999979496002
6v4o.pdb	6v4o_DE_W_ED105H.pdb	-0.11482064425945282	-0.6085699796676636
6xr0.pdb	6xr0_HL_M_DH99N.pdb	0.13316892087459564	0.36149999499320984
5o0w.pdb	5o0w_G_C_GC99F.pdb	-0.053436920046806335	-0.9592000246047974
3kj6.pdb	3kj6_HL_A_YH52G.pdb	-0.14383557438850403	-0.8008000254631042
7b27.pdb	7b27_D_a_PD99R.pdb	-0.016160938888788223	-0.7218999862670898
5tz2.pdb	5tz2_HL_C_NL30L.pdb	0.07535232603549957	0.21860000491142273
5d96.pdb	5d96_JI_D_MI50C.pdb	0.15778116881847382	-0.8037999868392944
4oii.pdb	4oii_HL_A_TA34A.pdb	0.15129545331001282	-0.475600004196167
7x7d.pdb	7x7d_F_E_FF34E.pdb	-0.07977387309074402	-0.900879979133606
3kr3.pdb	3kr3_HL_D_NH31K.pdb	0.2045065462589264	0.30959999561309814
4ki5.pdb	4ki5_CD_M_TC29H.pdb	-0.07623067498207092	-0.23354999721050262
5ywp.pdb	5ywp_RQ_A_SA229R.pdb	0.14639516174793243	1.0781790018081665
6v4o.pdb	6v4o_DE_W_FD107N.pdb	-0.11646458506584167	-1.707550048828125
5ywp.pdb	5ywp_RQ_A_GR54N.pdb	-2.1189303398132324	-3.7454099655151367
6udk.pdb	6udk_HL_K_DH32Q.pdb	0.3044551610946655	1.59266996383667
7myz.pdb	7myz_HL_C_EC104L.pdb	0.34313032031059265	-1.9607000350952148
5th9.pdb	5th9_JN_C_QC118T.pdb	-0.03246570751070976	-0.477400004863739
5c6t.pdb	5c6t_HL_A_NH97I.pdb	0.05637003108859062	-0.21174000203609467
1nsn.pdb	1nsn_HL_S_IL98L.pdb	0.027197469025850296	-0.33632001280784607
6qfc.pdb	6qfc_B_A_GB101R.pdb	-5.361774921417236	-7.463650226593018
6hhc.pdb	6hhc_HL_A_DH35N.pdb	-0.03091791644692421	-1.5994000434875488
5tz2.pdb	5tz2_HL_C_NL30H.pdb	0.198639377951622	-0.5602999925613403
5w1m.pdb	5w1m_FE_Q_SE101Q.pdb	0.011299919337034225	-0.35740000009536743
4yjz.pdb	4yjz_L_E_GE92S.pdb	-0.016389548778533936	0.18970000743865967
3rkd.pdb	3rkd_DC_B_EB113N.pdb	-0.40702033042907715	-0.6721000075340271
5van.pdb	5van_B_A_TA95L.pdb	-0.3392253518104553	-1.3316999673843384
5c6t.pdb	5c6t_HL_A_AA196Q.pdb	-1.136370062828064	-1.6962800025939941
7s0e.pdb	7s0e_HL_A_FA520L.pdb	-0.2751431167125702	0.046509999781847
3nps.pdb	3nps_BC_A_RA48H.pdb	-0.1265968233346939	-0.5156000256538391
4oii.pdb	4oii_HL_A_NA89K.pdb	0.4812307357788086	0.24279999732971191
4i1n.pdb	4i1n_B_A_SA49Q.pdb	0.24002891778945923	-0.06519000232219696
7l5j.pdb	7l5j_YX_A_RY100N.pdb	-0.31344908475875854	-0.5514799952507019
5ggv.pdb	5ggv_HL_Y_MY99V.pdb	-0.002050161361694336	0.2630000114440918
7s0e.pdb	7s0e_HL_A_TH58Y.pdb	-0.23281776905059814	0.21772000193595886
5f8r.pdb	5f8r_C_A_TA397C.pdb	0.05475557968020439	0.3772999942302704
1ndg.pdb	1ndg_BA_C_LC75T.pdb	0.3183214068412781	-0.323199987411499
1ndg.pdb	1ndg_BA_C_WB98G.pdb	0.20905011892318726	-2.4758999347686768
4dw2.pdb	4dw2_HL_U_LU144S.pdb	0.04604310169816017	0.9612299799919128
7d0b.pdb	7d0b_HL_A_LA377K.pdb	0.04750767722725868	-0.564746081829071
4ala.pdb	4ala_HL_C_HC18Q.pdb	-0.029460599645972252	-1.6451799869537354
6war.pdb	6war_F_E_QE167Y.pdb	0.1688482165336609	0.022600000724196434
4qci.pdb	4qci_HL_C_YH60S.pdb	0.16136440634727478	0.065700002014637
7lxz.pdb	7lxz_FC_B_FB433C.pdb	-0.2424192726612091	-1.225000023841858
4wgw.pdb	4wgw_B_A_RB103G.pdb	-0.08980351686477661	-2.7664499282836914
6x04.pdb	6x04_B_A_TA266Y.pdb	-0.583686351776123	-0.9204999804496765
3kr3.pdb	3kr3_HL_D_SH52P.pdb	0.16142582893371582	-1.6330000162124634
5o0w.pdb	5o0w_G_C_DG102R.pdb	0.2014981210231781	-0.1644899994134903
7z0x.pdb	7z0x_HL_R_YH33C.pdb	-0.4097933769226074	-0.5533999800682068
2qqn.pdb	2qqn_HL_A_SA21F.pdb	0.6291873455047607	1.7410000562667847
5dur.pdb	5dur_BD_A_YD49R.pdb	0.16064278781414032	0.13609999418258667
6wqo.pdb	6wqo_EF_D_GE31P.pdb	-4.922602653503418	-8.227370262145996
5van.pdb	5van_B_A_YA154I.pdb	-0.07246248424053192	-0.006099999882280827
3rkd.pdb	3rkd_DC_B_NB114M.pdb	-0.03931255638599396	0.1987999975681305
7jx3.pdb	7jx3_CD_R_GD27P.pdb	0.28666573762893677	0.06849999725818634
5mo9.pdb	5mo9_HL_X_NX38G.pdb	-0.11947977542877197	-0.17499999701976776
5ggv.pdb	5ggv_HL_Y_LY39C.pdb	-0.1393982619047165	-0.3497999906539917
5ywp.pdb	5ywp_RQ_A_PA228G.pdb	-0.27993571758270264	0.04027999937534332
6bp2.pdb	6bp2_HL_A_GL31L.pdb	0.04265474155545235	-0.16830000281333923
7o85.pdb	7o85_B_A_WB96P.pdb	-0.2176838517189026	0.22235000133514404
7e9b.pdb	7e9b_HL_C_AC101D.pdb	-0.21374240517616272	-2.836699962615967
3jwo.pdb	3jwo_HL_A_DH55A.pdb	-0.01745576038956642	-0.021400000900030136
6q20.pdb	6q20_HL_A_DA70S.pdb	0.07438339293003082	0.2596000134944916
5c6t.pdb	5c6t_HL_A_NH97A.pdb	0.18165777623653412	-0.8428999781608582
5c7x.pdb	5c7x_MN_B_QB78M.pdb	0.028001297265291214	0.30880001187324524
4ala.pdb	4ala_HL_C_YL94H.pdb	-0.5309259295463562	-0.9130200147628784
5f8r.pdb	5f8r_C_A_LC97W.pdb	-9.344711303710938	-16.91642951965332
3uzq.pdb	3uzq_A_B_KB9W.pdb	-0.09606628119945526	-3.4212000370025635
7b27.pdb	7b27_D_a_HD97Q.pdb	-0.32640135288238525	-0.22110000252723694
5f8r.pdb	5f8r_C_A_AA393V.pdb	0.011510446667671204	0.17229999601840973
6b0a.pdb	6b0a_HL_A_SH30E.pdb	-0.1514003425836563	1.3128999471664429
6aq7.pdb	6aq7_HL_A_EA82C.pdb	0.04241308942437172	-1.8818000555038452
7mep.pdb	7mep_HL_A_YH31N.pdb	-0.9689128398895264	-1.292099952697754
6war.pdb	6war_F_E_KE166Y.pdb	-0.2558538019657135	-0.1793999969959259
6v4o.pdb	6v4o_DE_W_TW248Y.pdb	0.12873059511184692	1.1220799684524536
7nkt.pdb	7nkt_B_A_TA44S.pdb	-0.13996395468711853	-0.03460000082850456
5dur.pdb	5dur_BD_A_NA121M.pdb	0.005801938474178314	0.6299999952316284
6h2y.pdb	6h2y_HL_D_QD36C.pdb	-0.22129736840724945	-0.3831999897956848
4aei.pdb	4aei_IM_B_YM37D.pdb	-0.3216116428375244	-1.4330999851226807
5van.pdb	5van_B_A_TB56C.pdb	-0.49118369817733765	-1.0582000017166138
5tpn.pdb	5tpn_HL_A_YH107E.pdb	0.23685908317565918	0.17423999309539795
6myy.pdb	6myy_HL_A_KA223R.pdb	-0.054616328328847885	1.8463000059127808
7cu4.pdb	7cu4_AB_C_VA50D.pdb	-0.37952595949172974	-1.7838200330734253
3nps.pdb	3nps_BC_A_GA215D.pdb	-0.561296284198761	0.22450000047683716
6bp2.pdb	6bp2_HL_A_PA98K.pdb	-0.04811711981892586	-0.714900016784668
7myz.pdb	7myz_HL_C_DC51P.pdb	-0.11825396120548248	-1.916100025177002
7e9b.pdb	7e9b_HL_C_AC101Q.pdb	-0.40312862396240234	-5.317200183868408
4yjz.pdb	4yjz_L_E_GL214E.pdb	-3.930041790008545	-13.568880081176758
5van.pdb	5van_B_A_NB101I.pdb	0.6238830089569092	-2.36299991607666
7n3d.pdb	7n3d_HL_C_IC36W.pdb	-5.536953449249268	-12.29833984375
1nsn.pdb	1nsn_HL_S_YH51L.pdb	-0.647104024887085	-0.44137999415397644
4qci.pdb	4qci_HL_C_WC31H.pdb	-0.26691511273384094	-1.554800033569336
1bzq.pdb	1bzq_M_C_YC115S.pdb	-0.6699376106262207	-0.8410000205039978
5c6t.pdb	5c6t_HL_A_TH33V.pdb	0.009290214627981186	-0.19734999537467957
3jwo.pdb	3jwo_HL_A_RA275Q.pdb	-0.49274736642837524	-4.904530048370361
6mhr.pdb	6mhr_DE_F_DD105Q.pdb	-0.015633512288331985	0.8007000088691711
7e3k.pdb	7e3k_HL_C_QC394R.pdb	0.031083691865205765	-0.042739998549222946
7l5j.pdb	7l5j_YX_A_FY102M.pdb	-0.03686801344156265	-0.8232899904251099
5grj.pdb	5grj_HL_A_TH106F.pdb	0.1279962956905365	-1.5812000036239624
6fxn.pdb	6fxn_MN_J_DJ81Q.pdb	-0.013131581246852875	0.4569000005722046
7r7n.pdb	7r7n_HL_E_YE115S.pdb	-0.39822670817375183	-1.5968999862670898
7s0e.pdb	7s0e_HL_A_WH106A.pdb	0.12090650200843811	0.9091899991035461
5ugy.pdb	5ugy_IM_C_VI106Q.pdb	-0.5040439367294312	-1.7158299684524536
6k7o.pdb	6k7o_HL_A_SH103G.pdb	0.1937321126461029	-0.7990000247955322
5dur.pdb	5dur_BD_A_YA90E.pdb	-0.47660529613494873	-0.8522999882698059
6wqo.pdb	6wqo_EF_D_YD41M.pdb	-0.0065092891454696655	-0.795799970626831
4oii.pdb	4oii_HL_A_HL30F.pdb	-0.019046086817979813	0.23669999837875366
5hys.pdb	5hys_EF_J_GF72C.pdb	-0.5844345688819885	-2.301140069961548
7b27.pdb	7b27_D_a_QD39A.pdb	0.29698821902275085	-0.9574999809265137
6z20.pdb	6z20_B_A_SB29A.pdb	0.10802595317363739	-0.032999999821186066
7cgw.pdb	7cgw_AB_C_FB55E.pdb	-0.22414515912532806	-0.8716999888420105
6myy.pdb	6myy_HL_A_NA221K.pdb	0.14484350383281708	0.26489999890327454
5xbm.pdb	5xbm_ED_F_EF37Y.pdb	-0.24389825761318207	-0.7188500165939331
6fxn.pdb	6fxn_MN_J_LJ85S.pdb	-0.34190183877944946	-0.9259999990463257
4jdt.pdb	4jdt_HL_G_TG300E.pdb	0.0522904135286808	-1.228279948234558
6cwg.pdb	6cwg_B_A_RA121E.pdb	0.2750934362411499	-0.815339982509613
4oii.pdb	4oii_HL_A_EA114S.pdb	-0.1143077164888382	0.3652999997138977
6cwg.pdb	6cwg_B_A_NA109H.pdb	-0.026473794132471085	-0.007899999618530273
6pxh.pdb	6pxh_CD_A_VA9M.pdb	0.06921973824501038	0.4878999888896942
7mdp.pdb	7mdp_HI_A_WH103I.pdb	-0.5926483869552612	-4.83499002456665
7aqx.pdb	7aqx_C_A_TA86Q.pdb	-0.11824260652065277	-0.016599999740719795
5th9.pdb	5th9_JN_C_TC58Y.pdb	-0.18289870023727417	0.39239999651908875
7n3d.pdb	7n3d_HL_C_AH104F.pdb	0.09226448833942413	-2.3234000205993652
7mdp.pdb	7mdp_HI_A_DA38I.pdb	-0.1453024297952652	-2.925100088119507
5w1m.pdb	5w1m_FE_Q_YE31F.pdb	-0.6301341652870178	-0.6812000274658203
7z0x.pdb	7z0x_HL_R_SL97K.pdb	-0.14253580570220947	-4.8378801345825195
3jwo.pdb	3jwo_HL_A_VA87R.pdb	-0.544736921787262	-4.093239784240723
7jx3.pdb	7jx3_CD_R_QR162A.pdb	-0.19796234369277954	-0.8077999949455261
6b0a.pdb	6b0a_HL_A_SA109A.pdb	-0.0595729723572731	-0.4262000024318695
5c7x.pdb	5c7x_MN_B_HB7W.pdb	0.2359437346458435	-4.153299808502197
5w4l.pdb	5w4l_HL_G_YH32C.pdb	0.048806797713041306	-0.5958999991416931
3rkd.pdb	3rkd_DC_B_FC91K.pdb	0.2286229431629181	-0.13510000705718994
4o58.pdb	4o58_HL_A_GA126L.pdb	0.2827753722667694	-4.979959964752197
6b0a.pdb	6b0a_HL_A_FH110M.pdb	0.0228673554956913	-2.1135001182556152
5u8r.pdb	5u8r_HL_A_YH33H.pdb	0.08774834871292114	0.2451999932527542
7x7d.pdb	7x7d_F_E_YF119H.pdb	-0.309160977602005	-0.22010000050067902
7bsd.pdb	7bsd_AB_G_YA102G.pdb	-0.2974165081977844	-1.0687999725341797
1ndg.pdb	1ndg_BA_C_DC101L.pdb	-1.038665533065796	-4.593699932098389
5mo9.pdb	5mo9_HL_X_IX80M.pdb	0.08902592957019806	0.13580000400543213
3nps.pdb	3nps_BC_A_CA187T.pdb	-0.04085000231862068	-0.7997999787330627
6nf2.pdb	6nf2_HL_B_VB28F.pdb	-0.2548006772994995	-0.2152000069618225
4yjz.pdb	4yjz_L_E_AL211Q.pdb	-9.073576927185059	-11.685919761657715
7x7d.pdb	7x7d_F_E_TF30F.pdb	-1.3194671869277954	0.1477999985218048
6myy.pdb	6myy_HL_A_AA222Y.pdb	-3.4232590198516846	-5.917029857635498
5usf.pdb	5usf_D_A_GD66P.pdb	0.253219336271286	0.3718999922275543
6h3t.pdb	6h3t_IM_B_NI55F.pdb	-2.5935914516448975	-6.53587007522583
7bsd.pdb	7bsd_AB_G_DG56E.pdb	-0.032685551792383194	-0.5113000273704529
6myy.pdb	6myy_HL_A_QH64M.pdb	0.17555904388427734	0.8986999988555908
4ffw.pdb	4ffw_HL_A_VH50K.pdb	-0.07716323435306549	-0.6845099925994873
4lvn.pdb	4lvn_CB_A_HA61S.pdb	-0.34251973032951355	-1.9079400300979614
6r8x.pdb	6r8x_CB_A_FB95W.pdb	0.49367058277130127	-0.536300003528595
5xbm.pdb	5xbm_ED_F_YE27G.pdb	-0.007903572171926498	-0.6050300002098083
1ndg.pdb	1ndg_BA_C_NC93Y.pdb	0.7730339765548706	-1.0967999696731567
7e3k.pdb	7e3k_HL_C_KC359Q.pdb	-0.2085546851158142	-0.5561400055885315
4ffw.pdb	4ffw_HL_A_SA61H.pdb	0.09751933813095093	-2.6198599338531494
7k7i.pdb	7k7i_MN_C_SM103W.pdb	-2.905576705932617	-7.515590190887451
7czz.pdb	7czz_JN_C_SC399K.pdb	0.2220141887664795	0.645871102809906
1iqd.pdb	1iqd_BA_C_QB1D.pdb	-0.35686129331588745	0.002899999963119626
5c7x.pdb	5c7x_MN_B_WM33A.pdb	0.17332978546619415	-1.1378999948501587
6pe9.pdb	6pe9_CD_G_NC57Q.pdb	0.07066330313682556	-0.5078999996185303
7bsd.pdb	7bsd_AB_G_EB59N.pdb	-0.018714122474193573	-2.492000102996826
6okm.pdb	6okm_HL_R_YH31Q.pdb	-0.5258213877677917	-1.2400000095367432
6b0a.pdb	6b0a_HL_A_TH28A.pdb	-0.1757369488477707	-0.06889999657869339
4oii.pdb	4oii_HL_A_GA60E.pdb	-0.04853210225701332	-0.5666000247001648
7myz.pdb	7myz_HL_C_YL32W.pdb	-0.40051671862602234	-1.0388000011444092
5usf.pdb	5usf_D_A_RD72C.pdb	-0.23498764634132385	-0.4887000024318695
5w1k.pdb	5w1k_DC_E_SE47K.pdb	-3.4896700382232666	-3.6005899906158447
7k8m.pdb	7k8m_AB_E_YA106V.pdb	-0.0030878745019435883	-1.4706000089645386
5dur.pdb	5dur_BD_A_QA68T.pdb	-0.20813919603824615	-1.3884999752044678
3jcx.pdb	3jcx_HL_A_TH98W.pdb	0.0695972740650177	1.3174357414245605
5dhv.pdb	5dhv_AB_N_DA100G.pdb	-0.16781969368457794	-2.0353000164031982
1bzq.pdb	1bzq_M_C_VC63A.pdb	-0.014114875346422195	-0.19869999587535858
4oii.pdb	4oii_HL_A_TA142V.pdb	0.1375381052494049	-0.12330000102519989
7jvc.pdb	7jvc_FG_E_SG31A.pdb	0.0190528966486454	0.12710000574588776
6nm6.pdb	6nm6_UV_G_MG399S.pdb	-0.10709336400032043	-0.10626000165939331
7czx.pdb	7czx_JN_C_YN31M.pdb	-0.6287813186645508	-0.9550999999046326
3g6d.pdb	3g6d_HL_A_WL90M.pdb	0.1662544161081314	1.6055999994277954
5u8r.pdb	5u8r_HL_A_EA26Y.pdb	-0.17077217996120453	-1.3444199562072754
5mo9.pdb	5mo9_HL_X_KX87I.pdb	0.056569118052721024	0.3230000138282776
7m42.pdb	7m42_BA_E_QE161L.pdb	-0.17160066962242126	1.7900999784469604
6nf2.pdb	6nf2_HL_B_RH106S.pdb	-0.2684934735298157	0.004699999932199717
5kte.pdb	5kte_HL_A_NL92E.pdb	-0.11719296872615814	0.5282899737358093
7z0x.pdb	7z0x_HL_R_FR154W.pdb	-0.30030015110969543	-0.19359999895095825
4lvn.pdb	4lvn_CB_A_YC33R.pdb	-0.2529047131538391	-0.7060999870300293
7l56.pdb	7l56_FG_C_FC398P.pdb	0.27192655205726624	5.836609840393066
4qci.pdb	4qci_HL_C_FL29T.pdb	-0.5407745838165283	-2.038599967956543
4qci.pdb	4qci_HL_C_FL29K.pdb	-0.25501909852027893	-2.9405999183654785
5nuz.pdb	5nuz_AB_C_AC29V.pdb	-0.4990159571170807	-0.7465999722480774
7cgw.pdb	7cgw_AB_C_PC57E.pdb	-0.3774729073047638	-3.4824700355529785
5ggv.pdb	5ggv_HL_Y_LY91R.pdb	-0.11068162322044373	-0.18369999527931213
3rkd.pdb	3rkd_DC_B_ID104P.pdb	-0.010817401111125946	0.09690000116825104
7k8m.pdb	7k8m_AB_E_SA56H.pdb	-0.1509067714214325	-1.8705999851226807
6pe9.pdb	6pe9_CD_G_ND31I.pdb	0.21962687373161316	0.3822000026702881
5ggv.pdb	5ggv_HL_Y_YL32R.pdb	-0.4695727825164795	-2.012200117111206
6fxn.pdb	6fxn_MN_J_DJ81W.pdb	0.3543010652065277	-0.2655999958515167
5ggv.pdb	5ggv_HL_Y_SY44G.pdb	-0.2285325527191162	-0.16699999570846558
5c6t.pdb	5c6t_HL_A_TH33M.pdb	0.011756069958209991	-0.592960000038147
6pxh.pdb	6pxh_CD_A_ED97K.pdb	0.043232593685388565	1.742900013923645
7r7n.pdb	7r7n_HL_E_LE121R.pdb	0.05083427205681801	-0.3411000072956085
6hhc.pdb	6hhc_HL_A_RA131S.pdb	-0.2678096294403076	0.5465999841690063
4yjz.pdb	4yjz_L_E_SE87K.pdb	0.2669934630393982	-0.055799998342990875
6nm6.pdb	6nm6_UV_G_MG399N.pdb	-0.045600540935993195	0.29548001289367676
6bp2.pdb	6bp2_HL_A_AL30S.pdb	-0.23450353741645813	-0.33660000562667847
7l56.pdb	7l56_FG_C_YG32N.pdb	-0.03822121396660805	0.2785399854183197
6b0a.pdb	6b0a_HL_A_DA98H.pdb	0.0980057567358017	-2.847399950027466
6b0a.pdb	6b0a_HL_A_PA102C.pdb	-0.08836522698402405	-1.2940000295639038
7mep.pdb	7mep_HL_A_GA376K.pdb	-0.15019677579402924	0.7365000247955322
6u36.pdb	6u36_HL_B_GL30C.pdb	-3.8654747009277344	-6.393919944763184
5dur.pdb	5dur_BD_A_AD29S.pdb	-0.03793657571077347	0.3222000002861023
6pxh.pdb	6pxh_CD_A_TA78H.pdb	0.07261374592781067	0.014100000262260437
4o58.pdb	4o58_HL_A_FH53L.pdb	-0.1652170866727829	-0.32655999064445496
7nkt.pdb	7nkt_B_A_YA37S.pdb	-0.42674922943115234	-1.2863199710845947
5mo9.pdb	5mo9_HL_X_FL60M.pdb	0.20444461703300476	-0.8585000038146973
3g6d.pdb	3g6d_HL_A_NL26E.pdb	0.005679070949554443	-1.4776999950408936
4i1n.pdb	4i1n_B_A_LB57K.pdb	-0.03008553758263588	1.5308500528335571
6n5e.pdb	6n5e_ED_A_FE29G.pdb	0.02513820305466652	-1.0870000123977661
7mep.pdb	7mep_HL_A_YA266N.pdb	-0.42510277032852173	-1.6634000539779663
7czz.pdb	7czz_JN_C_VJ101M.pdb	0.003311704844236374	2.978909969329834
4qci.pdb	4qci_HL_C_VL94E.pdb	-0.1145552545785904	-0.4740000069141388
7jvc.pdb	7jvc_FG_E_NG32D.pdb	-0.04254499822854996	-0.9441999793052673
6okm.pdb	6okm_HL_R_NH30M.pdb	0.30648934841156006	0.6628000140190125
5kte.pdb	5kte_HL_A_EH98R.pdb	-0.13730160892009735	0.022520000115036964
4oii.pdb	4oii_HL_A_RA119S.pdb	-0.15870548784732819	-2.4607999324798584
1fns.pdb	1fns_HL_A_MH50E.pdb	-0.665381908416748	1.1663999557495117
6e62.pdb	6e62_HL_P_SL31R.pdb	0.0879383534193039	1.3453999757766724
6nm6.pdb	6nm6_UV_G_GU61Q.pdb	-0.3328833281993866	-0.383789986371994
7x7d.pdb	7x7d_F_E_YE116W.pdb	-0.5932623147964478	0.040699999779462814
5ywp.pdb	5ywp_RQ_A_YR103K.pdb	-0.7538821697235107	1.4711400270462036
5grj.pdb	5grj_HL_A_KA45Y.pdb	0.8467720150947571	0.7074999809265137
4aei.pdb	4aei_IM_B_RB56H.pdb	-0.39813533425331116	0.06159999966621399
4aei.pdb	4aei_IM_B_CB63W.pdb	-1.734467625617981	-2.5662999153137207
1ndg.pdb	1ndg_BA_C_QA53E.pdb	-0.09836257994174957	0.20679999887943268
6wqo.pdb	6wqo_EF_D_SD40H.pdb	0.27287352085113525	-0.3336000144481659
5xbm.pdb	5xbm_ED_F_RF41H.pdb	0.12298591434955597	-1.4784799814224243
6vy2.pdb	6vy2_IM_C_YI103V.pdb	-0.2731779217720032	2.5058600902557373
5o0w.pdb	5o0w_G_C_EC100L.pdb	-0.1803826093673706	-0.8942300081253052
6y92.pdb	6y92_CD_B_SD92N.pdb	-0.0017525404691696167	-0.20915000140666962
6ukt.pdb	6ukt_F_B_NF50I.pdb	-0.784771740436554	2.9695498943328857
4ffw.pdb	4ffw_HL_A_TH58A.pdb	0.17232513427734375	-0.257860004901886
6q18.pdb	6q18_HL_A_RA138P.pdb	0.177997425198555	-1.8767000436782837
5c6t.pdb	5c6t_HL_A_IA201E.pdb	-0.6851726770401001	0.07485999912023544
7k8z.pdb	7k8z_MN_C_NC342W.pdb	0.19951894879341125	-0.19957999885082245
5o0w.pdb	5o0w_G_C_EG25G.pdb	-0.08931799232959747	-0.3919700086116791
1iqd.pdb	1iqd_BA_C_YA32T.pdb	-1.1438329219818115	-2.7674999237060547
6elu.pdb	6elu_EF_D_ND154S.pdb	0.08455656468868256	-2.487299919128418
4wgw.pdb	4wgw_B_A_FB28L.pdb	-0.788569986820221	-1.916599988937378
4yjz.pdb	4yjz_L_E_SL213I.pdb	-0.5385117530822754	-3.609100103378296
4wgw.pdb	4wgw_B_A_HA255K.pdb	-0.4404555857181549	0.42329999804496765
7cdj.pdb	7cdj_HL_E_DH73V.pdb	0.0975487232208252	0.6044999957084656
3g6d.pdb	3g6d_HL_A_DL50C.pdb	0.19587305188179016	-2.09879994392395
6mhr.pdb	6mhr_DE_F_VD57A.pdb	-0.02121015079319477	-0.14429999887943268
4oii.pdb	4oii_HL_A_NA176W.pdb	0.3996086120605469	-1.1950000524520874
5ugy.pdb	5ugy_IM_C_SC142F.pdb	0.17420430481433868	1.1345900297164917
3g6d.pdb	3g6d_HL_A_QA21A.pdb	0.13482625782489777	-0.02459999918937683
5nuz.pdb	5nuz_AB_C_RC78K.pdb	0.08232159912586212	-2.1384999752044678
5d96.pdb	5d96_JI_D_LD102F.pdb	-0.3369746208190918	0.01140000019222498
3rkd.pdb	3rkd_DC_B_WD54N.pdb	0.0037189386785030365	1.079699993133545
6vy2.pdb	6vy2_IM_C_WI102D.pdb	-0.22404921054840088	2.8578100204467773
6n5e.pdb	6n5e_ED_A_WE47E.pdb	0.24311015009880066	-0.7487999796867371
4pir.pdb	4pir_J_D_IJ107H.pdb	-0.2208014875650406	-0.19436000287532806
3mxw.pdb	3mxw_HL_A_YL50T.pdb	-0.3276386260986328	-0.8621000051498413
6u36.pdb	6u36_HL_B_YH103A.pdb	0.10779222846031189	-0.3656400144100189
5ugy.pdb	5ugy_IM_C_RI104N.pdb	-0.39157530665397644	-0.5117899775505066
4lsq.pdb	4lsq_HL_G_WH107G.pdb	-0.4832591116428375	-1.3413399457931519
5th9.pdb	5th9_JN_C_WJ52G.pdb	0.1519678235054016	-1.7257000207901
5w1k.pdb	5w1k_DC_E_DD102L.pdb	0.11735494434833527	-1.3069000244140625
4aei.pdb	4aei_IM_B_GB59A.pdb	-0.0628415197134018	-0.7577000260353088
7cdj.pdb	7cdj_HL_E_VE151K.pdb	0.10422369837760925	1.257099986076355
7l5j.pdb	7l5j_YX_A_TA74A.pdb	-0.181144118309021	-0.07716000080108643
6v4o.pdb	6v4o_DE_W_RW64E.pdb	0.030619923025369644	-1.5795600414276123
1ndg.pdb	1ndg_BA_C_WC63D.pdb	-0.27099931240081787	-0.8737999796867371
5tz2.pdb	5tz2_HL_C_RL32A.pdb	-0.2488923966884613	-2.158900022506714
6h2y.pdb	6h2y_HL_D_LD107A.pdb	-0.10677406191825867	-1.198099970817566
4ki5.pdb	4ki5_CD_M_SD92G.pdb	-0.03139551728963852	-1.0510799884796143
2i9l.pdb	2i9l_BA_I_TI29W.pdb	0.09833483397960663	-0.41760000586509705
5w1k.pdb	5w1k_DC_E_SD101E.pdb	0.4395492672920227	0.004000000189989805
5c7x.pdb	5c7x_MN_B_EM52P.pdb	-0.2964574992656708	-1.2551000118255615
3jcx.pdb	3jcx_HL_A_IA196C.pdb	-0.042182594537734985	-0.8732799887657166
3mxw.pdb	3mxw_HL_A_DL91P.pdb	0.21409407258033752	0.12030000239610672
3jwo.pdb	3jwo_HL_A_MH59H.pdb	0.4265415668487549	-1.1445000171661377
6udk.pdb	6udk_HL_K_FH60L.pdb	0.06465686857700348	-0.48173001408576965
6aq7.pdb	6aq7_HL_A_HH34Q.pdb	-0.22075910866260529	-0.8503999710083008
3g6d.pdb	3g6d_HL_A_RA105I.pdb	-0.21613197028636932	-5.707499980926514
7aqx.pdb	7aqx_C_A_SA288W.pdb	0.23055118322372437	-1.9540300369262695
7jx3.pdb	7jx3_CD_R_SD28Q.pdb	-0.0021148212254047394	0.8629000186920166
6q20.pdb	6q20_HL_A_EA38V.pdb	-0.1668775975704193	-0.9218000173568726
3mxw.pdb	3mxw_HL_A_TA111E.pdb	-0.19984489679336548	-1.8396999835968018
4oii.pdb	4oii_HL_A_EA114L.pdb	0.11973251402378082	0.435699999332428
2qqn.pdb	2qqn_HL_A_RH105V.pdb	-0.005494836717844009	-2.6717000007629395
5ywp.pdb	5ywp_RQ_A_NR52F.pdb	-1.3375271558761597	-2.1439499855041504
3kr3.pdb	3kr3_HL_D_VD31S.pdb	-0.42581498622894287	-0.2903999984264374
6pxh.pdb	6pxh_CD_A_SC102C.pdb	0.1535114198923111	2.01990008354187
3cfi.pdb	3cfi_C_B_WC103Q.pdb	-0.422912061214447	-3.7279000282287598
7cgw.pdb	7cgw_AB_C_KC46G.pdb	-0.19898578524589539	-4.016059875488281
6q18.pdb	6q18_HL_A_GH56A.pdb	0.18121440708637238	-1.6776000261306763
3mxw.pdb	3mxw_HL_A_HA95Y.pdb	0.23647159337997437	3.4728000164031982
1nsn.pdb	1nsn_HL_S_NH100G.pdb	0.18646186590194702	-0.8962100148200989
4ki5.pdb	4ki5_CD_M_DC99K.pdb	0.16607828438282013	-0.5000900030136108
6nfc.pdb	6nfc_HL_A_RA275P.pdb	-0.18756337463855743	-0.8296700119972229
5c7x.pdb	5c7x_MN_B_HB7Y.pdb	-2.1056015491485596	-4.3653998374938965
6q18.pdb	6q18_HL_A_YA44H.pdb	-0.3265255093574524	0.1720999926328659
7cgw.pdb	7cgw_AB_C_NC34Q.pdb	0.21602210402488708	-1.0621999502182007
5grj.pdb	5grj_HL_A_IH57Q.pdb	-0.19748978316783905	-2.1068999767303467
3cfi.pdb	3cfi_C_B_QB101K.pdb	0.21625012159347534	0.6435999870300293
7bsd.pdb	7bsd_AB_G_GA26D.pdb	-0.1625053733587265	-0.9287999868392944
7jvc.pdb	7jvc_FG_E_EG51V.pdb	-0.40498581528663635	0.08219999819993973
4aei.pdb	4aei_IM_B_RB62T.pdb	-0.10323622822761536	-3.097399950027466
7cgw.pdb	7cgw_AB_C_GA100K.pdb	-6.3134379386901855	-13.692540168762207
5tpn.pdb	5tpn_HL_A_WL94A.pdb	-0.15615154802799225	-1.5975899696350098
4aei.pdb	4aei_IM_B_CB63Y.pdb	1.151408314704895	1.7653000354766846
5dhv.pdb	5dhv_AB_N_SB96N.pdb	-0.33873122930526733	0.49059998989105225
6war.pdb	6war_F_E_FE129Q.pdb	-0.4441869556903839	-1.3483999967575073
7r7n.pdb	7r7n_HL_E_GE148C.pdb	-0.4279666841030121	0.842199981212616
5mo9.pdb	5mo9_HL_X_DX76V.pdb	-0.06633754074573517	-0.004600000102072954
2qqn.pdb	2qqn_HL_A_SA29I.pdb	-0.16062119603157043	-0.41850000619888306
7o85.pdb	7o85_B_A_EA286V.pdb	-0.15535496175289154	0.24628999829292297
7mep.pdb	7mep_HL_A_IA256Q.pdb	-0.020691368728876114	-0.5026000142097473
7czx.pdb	7czx_JN_C_SC416T.pdb	-0.4219728410243988	-0.1128000020980835
3g6d.pdb	3g6d_HL_A_KA102L.pdb	-0.03420213237404823	-0.1914999932050705
6udk.pdb	6udk_HL_K_EK19H.pdb	-0.27341026067733765	0.043069999665021896
7bsd.pdb	7bsd_AB_G_VG36N.pdb	-0.2625783085823059	-1.8895000219345093
4oii.pdb	4oii_HL_A_YH27D.pdb	-0.058429934084415436	-0.006000000052154064
4dw2.pdb	4dw2_HL_U_SL53C.pdb	0.04801509156823158	-0.5563300251960754
7lxz.pdb	7lxz_FC_B_SF74E.pdb	-0.09276445209980011	0.9032999873161316
6h2y.pdb	6h2y_HL_D_TD32F.pdb	-0.3154975175857544	-1.8047000169754028
1nsn.pdb	1nsn_HL_S_DS92Q.pdb	0.4823269248008728	-0.012760000303387642
7cdj.pdb	7cdj_HL_E_SH101R.pdb	-0.03379540145397186	-0.2946000099182129
5mo9.pdb	5mo9_HL_X_YH27C.pdb	0.11285150051116943	-1.0469000339508057
6war.pdb	6war_F_E_KE166P.pdb	-0.1453370749950409	-0.5055000185966492
7n3d.pdb	7n3d_HL_C_IH101A.pdb	-0.3424220383167267	-1.604099988937378
5o0w.pdb	5o0w_G_C_YG106P.pdb	-0.6084280014038086	-0.8206700086593628
7myz.pdb	7myz_HL_C_YC37W.pdb	-0.6018631458282471	-0.5461999773979187
6k7o.pdb	6k7o_HL_A_TH104W.pdb	0.020683500915765762	0.6373000144958496
4dw2.pdb	4dw2_HL_U_MU146L.pdb	-0.0537865087389946	0.098860003054142
4qci.pdb	4qci_HL_C_KC77V.pdb	0.0369330458343029	-2.5076000690460205
5usf.pdb	5usf_D_A_LA489Y.pdb	-0.4455963671207428	0.019700000062584877
4lsq.pdb	4lsq_HL_G_AG165Q.pdb	-0.05689370632171631	-4.590089797973633
7e9b.pdb	7e9b_HL_C_VC33H.pdb	0.03571481630206108	-1.5017000436782837
3g6d.pdb	3g6d_HL_A_WH105G.pdb	-0.705502986907959	-3.3824000358581543
5w5x.pdb	5w5x_HL_A_GA29N.pdb	-0.036297693848609924	-0.9657999873161316
5u8r.pdb	5u8r_HL_A_KH60I.pdb	-0.3046543300151825	0.6028000116348267
7k7i.pdb	7k7i_MN_C_SM103I.pdb	0.13302463293075562	0.11185000091791153
2i9l.pdb	2i9l_BA_I_RB31K.pdb	-0.0001058727502822876	-0.9778000116348267
4ki5.pdb	4ki5_CD_M_TC54M.pdb	-0.1510147601366043	1.847100019454956
3jwo.pdb	3jwo_HL_A_DH52T.pdb	-0.004943732172250748	-1.908400058746338
5mo9.pdb	5mo9_HL_X_KL55Q.pdb	-0.14488764107227325	-0.2944999933242798
6e62.pdb	6e62_HL_P_YL94L.pdb	0.8701938390731812	-2.1670000553131104
6elu.pdb	6elu_EF_D_YE106F.pdb	-0.687205970287323	0.3370000123977661
4dw2.pdb	4dw2_HL_U_EU133G.pdb	0.13915786147117615	-2.3576500415802
2i9l.pdb	2i9l_BA_I_WA101N.pdb	0.2482624650001526	-0.24740000069141388
6nm6.pdb	6nm6_UV_G_GG388I.pdb	0.4369681477546692	-1.178189992904663
7cu4.pdb	7cu4_AB_C_PB96K.pdb	0.01134050264954567	-0.7849400043487549
7o85.pdb	7o85_B_A_YB32K.pdb	-0.5873808860778809	0.5217000246047974
4wgw.pdb	4wgw_B_A_EA335K.pdb	0.08752007782459259	0.0012000000569969416
6x04.pdb	6x04_B_A_AB32K.pdb	-0.778901994228363	-6.172999858856201
5w1m.pdb	5w1m_FE_Q_RE34I.pdb	0.1636199951171875	-0.032099999487400055
6war.pdb	6war_F_E_PF103R.pdb	0.100287064909935	-0.83160001039505
6h2y.pdb	6h2y_HL_D_AL28W.pdb	0.19537195563316345	-0.22020000219345093
5ywp.pdb	5ywp_RQ_A_NA134Q.pdb	-0.01712222397327423	-0.6403700113296509
7myz.pdb	7myz_HL_C_RL96D.pdb	-0.0581219308078289	-3.5515999794006348
6r8x.pdb	6r8x_CB_A_DB31G.pdb	-0.028229258954524994	-0.4553999900817871
6bp2.pdb	6bp2_HL_A_FA40Q.pdb	0.044845934957265854	-0.0035000001080334187
6r8x.pdb	6r8x_CB_A_WC47K.pdb	-0.11376495659351349	-2.1840999126434326
6b0a.pdb	6b0a_HL_A_EA84G.pdb	-0.16400457918643951	-1.7273000478744507
7e3k.pdb	7e3k_HL_C_RH107F.pdb	-0.18918225169181824	-0.09254000335931778
7k8m.pdb	7k8m_AB_E_YA52K.pdb	-0.0070057399570941925	-1.2841999530792236
5umi.pdb	5umi_HL_C_IC118E.pdb	0.10167449712753296	-0.15700000524520874
7x7d.pdb	7x7d_F_E_GF1Q.pdb	-0.24032136797904968	0.13750000298023224
7m42.pdb	7m42_BA_E_NB52T.pdb	0.14784976840019226	0.4828999936580658
7b27.pdb	7b27_D_a_DD110C.pdb	0.46719080209732056	-0.7764999866485596
4yjz.pdb	4yjz_L_E_TL29D.pdb	0.14149858057498932	0.45730000734329224
5w1k.pdb	5w1k_DC_E_QE41F.pdb	0.04344801977276802	1.0936000347137451
6q20.pdb	6q20_HL_A_TH106I.pdb	0.045443449169397354	0.4693000018596649
7d0b.pdb	7d0b_HL_A_FA408Y.pdb	-0.9339730143547058	0.24349090456962585
3kj6.pdb	3kj6_HL_A_NH57L.pdb	0.27593493461608887	-0.08839999884366989
6war.pdb	6war_F_E_QE167R.pdb	-0.052370138466358185	0.06080000102519989
2qqn.pdb	2qqn_HL_A_SL67W.pdb	0.0805087685585022	-0.07720000296831131
6nf2.pdb	6nf2_HL_B_DL31C.pdb	0.021864723414182663	-0.3968000113964081
6wqo.pdb	6wqo_EF_D_KE97N.pdb	-1.4213556051254272	-1.1088999509811401
7e72.pdb	7e72_CD_F_DC55H.pdb	0.15355683863162994	-0.030500000342726707
7e72.pdb	7e72_CD_F_SC54F.pdb	0.025128770619630814	0.7925999760627747
7l5j.pdb	7l5j_YX_A_WY32Y.pdb	-0.08706758916378021	-0.9196100234985352
6aq7.pdb	6aq7_HL_A_NH51K.pdb	0.35130566358566284	-2.4867000579833984
7m42.pdb	7m42_BA_E_YA30W.pdb	-0.34359246492385864	0.7867000102996826
3cfi.pdb	3cfi_C_B_AB99R.pdb	0.14159166812896729	0.011500000022351742
5th9.pdb	5th9_JN_C_SJ28G.pdb	-0.45811209082603455	-0.8909000158309937
7x7d.pdb	7x7d_F_E_YE156A.pdb	-0.004513252526521683	-1.4660700559616089
6q18.pdb	6q18_HL_A_YH102L.pdb	0.4662228226661682	0.2662000060081482
7aqz.pdb	7aqz_D_A_LD15H.pdb	-0.7633776068687439	-0.0989999994635582
6wqo.pdb	6wqo_EF_D_YF49T.pdb	-0.1693614274263382	-0.6395999789237976
6xr0.pdb	6xr0_HL_M_GH104H.pdb	0.05952036753296852	0.28200000524520874
6jsz.pdb	6jsz_D_A_DD53G.pdb	0.03130914643406868	-0.2648000121116638
5ywp.pdb	5ywp_RQ_A_NA134R.pdb	-0.2820832133293152	-1.0433000326156616
5usf.pdb	5usf_D_A_HA526Y.pdb	-0.14234794676303864	0.4138000011444092
5mo9.pdb	5mo9_HL_X_YH27V.pdb	0.42563188076019287	-0.12049999833106995
3kr3.pdb	3kr3_HL_D_YH103M.pdb	-1.6215537786483765	-1.873900055885315
5xbm.pdb	5xbm_ED_F_KF125M.pdb	-0.06600601971149445	0.6063899993896484
7z0x.pdb	7z0x_HL_R_LL34N.pdb	-0.13144776225090027	-0.2921000123023987
6q18.pdb	6q18_HL_A_WA102H.pdb	-0.3528967797756195	-1.6017999649047852
2qqn.pdb	2qqn_HL_A_TA26D.pdb	-0.22745658457279205	0.032600000500679016
6udk.pdb	6udk_HL_K_GL94T.pdb	-0.17745721340179443	1.8390300273895264
7cu4.pdb	7cu4_AB_C_WA47N.pdb	-0.21560823917388916	0.7443400025367737
6fxn.pdb	6fxn_MN_J_LM103W.pdb	0.030196595937013626	-1.5937000513076782
3nps.pdb	3nps_BC_A_RA48D.pdb	-0.46527808904647827	-1.2532999515533447
4lsq.pdb	4lsq_HL_G_WH107F.pdb	-0.2163238674402237	-0.8432000279426575
6vy2.pdb	6vy2_IM_C_WI102F.pdb	-0.09932902455329895	5.69242000579834
5w5x.pdb	5w5x_HL_A_HH34W.pdb	-0.4376658797264099	-2.7632999420166016
6hhc.pdb	6hhc_HL_A_NA136T.pdb	0.12774252891540527	0.22619999945163727
7mdp.pdb	7mdp_HI_A_LH106V.pdb	0.4473368525505066	-0.421099990606308
5dur.pdb	5dur_BD_A_SB56N.pdb	-0.11953936517238617	1.420300006866455
6aq7.pdb	6aq7_HL_A_YH53H.pdb	-1.895739197731018	-0.1526000052690506
4o58.pdb	4o58_HL_A_GA150V.pdb	0.12902143597602844	0.22666999697685242
5w1k.pdb	5w1k_DC_E_YC91R.pdb	-0.6051011085510254	-0.033900000154972076
6udk.pdb	6udk_HL_K_DK411C.pdb	0.011359680444002151	0.4369800090789795
3kr3.pdb	3kr3_HL_D_SL92R.pdb	-0.06624270975589752	-0.22269999980926514
7p16.pdb	7p16_B_A_LB104D.pdb	-0.4561772644519806	-4.410550117492676
6udk.pdb	6udk_HL_K_SK314L.pdb	0.32175323367118835	1.5827100276947021
6v4o.pdb	6v4o_DE_W_SW160R.pdb	0.11881189048290253	-0.8792399764060974
6e62.pdb	6e62_HL_P_LH100Y.pdb	-0.07723712921142578	0.37599998712539673
7aqx.pdb	7aqx_C_A_AA266F.pdb	-0.13531970977783203	0.21040000021457672
6b0a.pdb	6b0a_HL_A_QA121K.pdb	0.21974557638168335	1.6578999757766724
7b27.pdb	7b27_D_a_Ya16I.pdb	0.0850231796503067	-0.4142000079154968
7aqz.pdb	7aqz_D_A_YD41W.pdb	-0.4538271725177765	-1.8345999717712402
5ywp.pdb	5ywp_RQ_A_SA208N.pdb	0.01593361422419548	0.13864000141620636
1nsn.pdb	1nsn_HL_S_MS95A.pdb	0.2501620352268219	1.1384999752044678
6hhc.pdb	6hhc_HL_A_GH100S.pdb	0.006752002984285355	0.15469999611377716
5o0w.pdb	5o0w_G_C_SG108Y.pdb	0.27725082635879517	0.8266500234603882
5u8r.pdb	5u8r_HL_A_YH61H.pdb	-0.24333781003952026	-0.3597399890422821
3cfi.pdb	3cfi_C_B_GB103A.pdb	-0.3165013790130615	0.5284000039100647
6pe9.pdb	6pe9_CD_G_WC100G.pdb	-0.03855208680033684	-0.42489999532699585
3cfi.pdb	3cfi_C_B_VB105R.pdb	-0.16169235110282898	-1.600100040435791
7z0x.pdb	7z0x_HL_R_SL97Q.pdb	-0.042712606489658356	-5.147500038146973
6nf2.pdb	6nf2_HL_B_VB7M.pdb	0.26693978905677795	1.0604000091552734
3cfi.pdb	3cfi_C_B_LC98G.pdb	-0.5018575191497803	-2.5204999446868896
5hbv.pdb	5hbv_DC_B_DB71Q.pdb	-0.1057746559381485	0.1412000060081482
7lxz.pdb	7lxz_FC_B_GF56I.pdb	0.3833123743534088	0.009999999776482582
5ugy.pdb	5ugy_IM_C_LC191W.pdb	-3.78993821144104	-6.833000183105469
5u8r.pdb	5u8r_HL_A_NA244L.pdb	-0.4828735589981079	-3.160259962081909
6y92.pdb	6y92_CD_B_NC30C.pdb	-0.10417290031909943	0.17000000178813934
1ndg.pdb	1ndg_BA_C_FB53P.pdb	-0.3699013888835907	-4.167600154876709
4i1n.pdb	4i1n_B_A_HA45L.pdb	-0.1880154013633728	0.2368299961090088
6q18.pdb	6q18_HL_A_SA94N.pdb	0.04328140988945961	-0.6489999890327454
3kj6.pdb	3kj6_HL_A_KA161L.pdb	-0.1852969378232956	0.08089999854564667
7x7d.pdb	7x7d_F_E_SF33V.pdb	-0.1529422253370285	-3.0012199878692627
5th9.pdb	5th9_JN_C_QC148V.pdb	0.18278464674949646	-0.11050000041723251
7lxz.pdb	7lxz_FC_B_YB472A.pdb	0.2634619176387787	0.020999999716877937
4yjz.pdb	4yjz_L_E_TL212R.pdb	0.4156684875488281	1.0556999444961548
4jdt.pdb	4jdt_HL_G_NH58G.pdb	0.27255117893218994	-1.5218199491500854
6r8x.pdb	6r8x_CB_A_WC47Q.pdb	-0.15573033690452576	-0.23999999463558197
6h3t.pdb	6h3t_IM_B_CB114K.pdb	0.12839342653751373	0.0272000003606081
6p62.pdb	6p62_HL_A_GA392M.pdb	-5.984004497528076	-6.396120071411133
5tz2.pdb	5tz2_HL_C_DH31G.pdb	0.07699830830097198	0.15780000388622284
6udk.pdb	6udk_HL_K_KK232C.pdb	-0.21694287657737732	-1.0984599590301514
7k8z.pdb	7k8z_MN_C_LC346Y.pdb	0.4315008819103241	0.5915600061416626
6k7o.pdb	6k7o_HL_A_WH107V.pdb	-0.08208587765693665	-0.5098999738693237
5ggv.pdb	5ggv_HL_Y_SY44P.pdb	0.04157696291804314	0.3391000032424927
7myz.pdb	7myz_HL_C_EC29V.pdb	-0.29514333605766296	-2.2762999534606934
4qci.pdb	4qci_HL_C_QC62V.pdb	0.2289281189441681	-0.03869999945163727
5w4l.pdb	5w4l_HL_G_RH56Y.pdb	-0.03278656676411629	-3.455899953842163
6nfc.pdb	6nfc_HL_A_LH105D.pdb	-0.185158371925354	-1.4084099531173706
7s0e.pdb	7s0e_HL_A_DL93S.pdb	0.029942575842142105	0.14068999886512756
6jsz.pdb	6jsz_D_A_SA133C.pdb	-0.04957130178809166	-1.0628000497817993
5ywp.pdb	5ywp_RQ_A_TR55D.pdb	-0.31797438859939575	-0.18838000297546387
4oii.pdb	4oii_HL_A_RA82T.pdb	0.18191683292388916	-0.06679999828338623
7myz.pdb	7myz_HL_C_SH99E.pdb	-0.04473669454455376	-0.45579999685287476
7k7i.pdb	7k7i_MN_C_YM56D.pdb	-0.6051818132400513	-4.026519775390625
6hhc.pdb	6hhc_HL_A_DL50A.pdb	0.23200663924217224	-0.17890000343322754
4lsq.pdb	4lsq_HL_G_NH55S.pdb	-0.17560367286205292	-0.5638599991798401
7bsd.pdb	7bsd_AB_G_VA2M.pdb	-0.22234591841697693	-0.8998000025749207
1iqd.pdb	1iqd_BA_C_TA56S.pdb	0.04513801261782646	0.7567999958992004
3mxw.pdb	3mxw_HL_A_YL50Q.pdb	0.08148843050003052	-0.4198000133037567
3kr3.pdb	3kr3_HL_D_YL93E.pdb	0.18755421042442322	-3.8027000427246094
4aei.pdb	4aei_IM_B_GM96M.pdb	-0.1024046540260315	-3.2327001094818115
5u8r.pdb	5u8r_HL_A_GA4I.pdb	-0.5158118009567261	0.3806000053882599
7e9b.pdb	7e9b_HL_C_NC35Y.pdb	0.5098943114280701	-0.5534999966621399
7k7i.pdb	7k7i_MN_C_SM102I.pdb	-7.154531955718994	-3.9287900924682617
5o0w.pdb	5o0w_G_C_GC99R.pdb	0.06612610816955566	-0.7372499704360962
7e9b.pdb	7e9b_HL_C_FC51N.pdb	-0.01757160946726799	-0.39329999685287476
7mep.pdb	7mep_HL_A_YA125A.pdb	-0.18626496195793152	-0.7653999924659729
7r7n.pdb	7r7n_HL_E_EE150C.pdb	-0.3073461055755615	-1.0779000520706177
7cdj.pdb	7cdj_HL_E_GE153Q.pdb	-5.060163497924805	-7.938859939575195
7mdp.pdb	7mdp_HI_A_TA74H.pdb	-0.01811283454298973	-0.5720999836921692
6nf2.pdb	6nf2_HL_B_VB28I.pdb	0.034264642745256424	-0.22120000422000885
5xbm.pdb	5xbm_ED_F_YD31W.pdb	0.10642364621162415	-0.004310000222176313
7x7d.pdb	7x7d_F_E_CE155L.pdb	-0.0478486530482769	0.010200000368058681
6k7o.pdb	6k7o_HL_A_WL95P.pdb	-0.7009999752044678	-1.006100058555603
5c7x.pdb	5c7x_MN_B_EB13A.pdb	-0.14091262221336365	0.2919999957084656
7n3d.pdb	7n3d_HL_C_NC79H.pdb	0.04837599769234657	0.45159998536109924
7l56.pdb	7l56_FG_C_YF114W.pdb	-0.08096611499786377	0.7628999948501587
7k8m.pdb	7k8m_AB_E_YA99A.pdb	-1.9204318523406982	-2.209089994430542
7qnd.pdb	7qnd_L_C_NL28F.pdb	-0.08067409694194794	0.6606000065803528
7cu4.pdb	7cu4_AB_C_IC40E.pdb	-0.05406017601490021	-0.8960800170898438
3mxw.pdb	3mxw_HL_A_AA141N.pdb	-0.28585726022720337	0.5533000230789185
7lxz.pdb	7lxz_FC_B_YB426G.pdb	-0.9211528897285461	-3.509200096130371
5w1m.pdb	5w1m_FE_Q_DQ37V.pdb	0.24024957418441772	-0.4221000075340271
2qqn.pdb	2qqn_HL_A_SA29G.pdb	-0.19681784510612488	-0.17980000376701355
6s8j.pdb	6s8j_HL_A_TA113V.pdb	0.09013934433460236	0.9769899845123291
6vy2.pdb	6vy2_IM_C_KC138V.pdb	0.14010195434093475	1.1791599988937378
6qfc.pdb	6qfc_B_A_SB53M.pdb	0.08800855278968811	0.28641998767852783
7so9.pdb	7so9_ON_K_SO105L.pdb	0.06427857279777527	-0.24140000343322754
6v4o.pdb	6v4o_DE_W_FD55P.pdb	0.4683840274810791	0.39315998554229736
6war.pdb	6war_F_E_YE163K.pdb	-0.9484266042709351	-0.4287000000476837
5ggv.pdb	5ggv_HL_Y_IY93T.pdb	-0.19621902704238892	0.008299999870359898
4yjz.pdb	4yjz_L_E_DE139K.pdb	0.227798730134964	-2.347599983215332
7mep.pdb	7mep_HL_A_NA250P.pdb	0.016819801181554794	-0.5685999989509583
6p62.pdb	6p62_HL_A_GH100Y.pdb	-0.4002173840999603	0.1936900019645691
6b0a.pdb	6b0a_HL_A_PA116A.pdb	-0.32664865255355835	-1.2340999841690063
5w1k.pdb	5w1k_DC_E_DE69N.pdb	-0.10123315453529358	-0.6680999994277954
7qnw.pdb	7qnw_AB_E_GA110T.pdb	-0.3470376431941986	-1.9800000190734863
1fns.pdb	1fns_HL_A_QA122E.pdb	-0.06295638531446457	-1.2165000438690186
6myy.pdb	6myy_HL_A_SA303H.pdb	-2.656628131866455	-6.630959987640381
5w4l.pdb	5w4l_HL_G_PG46F.pdb	0.17202742397785187	-3.883500099182129
5umi.pdb	5umi_HL_C_DC80H.pdb	0.2268674373626709	0.33869999647140503
5umi.pdb	5umi_HL_C_YH54L.pdb	-0.0641862228512764	-0.0982000008225441
6myy.pdb	6myy_HL_A_WH105M.pdb	-0.17345093190670013	-2.418100118637085
7mep.pdb	7mep_HL_A_SA255V.pdb	-0.27198439836502075	-2.54229998588562
5hbv.pdb	5hbv_DC_B_KB11S.pdb	-0.3359515070915222	-0.5267999768257141
7jvc.pdb	7jvc_FG_E_FE285P.pdb	-0.4685508906841278	-2.330699920654297
4aei.pdb	4aei_IM_B_PB41K.pdb	-0.0028393343091011047	0.961899995803833
4oii.pdb	4oii_HL_A_TA87N.pdb	-0.1487765908241272	-0.4401000142097473
6r8x.pdb	6r8x_CB_A_WA200C.pdb	0.1392432153224945	-0.3862000107765198
6udk.pdb	6udk_HL_K_EK319G.pdb	-0.14225642383098602	-0.6968299746513367
4yjz.pdb	4yjz_L_E_GE92E.pdb	0.126225546002388	0.4138999879360199
6hhc.pdb	6hhc_HL_A_PH101N.pdb	-0.296845942735672	1.0115000009536743
5tpn.pdb	5tpn_HL_A_LA134M.pdb	0.029908601194620132	0.803659975528717
5hbv.pdb	5hbv_DC_B_RB7G.pdb	0.03998715803027153	-0.902899980545044
1nsn.pdb	1nsn_HL_S_TS117V.pdb	0.025034647434949875	-0.03010999970138073
5w1k.pdb	5w1k_DC_E_YC91I.pdb	-1.0163723230361938	-0.85589998960495
4lvn.pdb	4lvn_CB_A_YC33G.pdb	-0.19667865335941315	-0.5268999934196472
4dw2.pdb	4dw2_HL_U_YH102C.pdb	-1.423642873764038	-0.6170600056648254
6nfc.pdb	6nfc_HL_A_RA275D.pdb	-0.04789247736334801	-1.7079700231552124
4dw2.pdb	4dw2_HL_U_QU143M.pdb	-0.3471847474575043	-0.2773599922657013
5c6t.pdb	5c6t_HL_A_WH96Y.pdb	-0.6184008121490479	-0.6560099720954895
7so9.pdb	7so9_ON_K_NN53Q.pdb	0.13401180505752563	-0.03929999843239784
7so9.pdb	7so9_ON_K_DN50V.pdb	0.18187972903251648	0.7964000105857849
6b0a.pdb	6b0a_HL_A_PA102G.pdb	-0.2243754118680954	-2.3940000534057617
7so9.pdb	7so9_ON_K_FO27R.pdb	0.5782310962677002	0.16089999675750732
7e72.pdb	7e72_CD_F_RD46A.pdb	-0.20108695328235626	-1.9071999788284302
5tz2.pdb	5tz2_HL_C_WH33C.pdb	-0.09803818166255951	-1.0370999574661255
4oii.pdb	4oii_HL_A_SH31H.pdb	-3.5852832794189453	-4.74399995803833
6pxh.pdb	6pxh_CD_A_SC102F.pdb	0.16990727186203003	1.7055000066757202
7b27.pdb	7b27_D_a_La117C.pdb	-0.6106778383255005	-1.5223000049591064
7so9.pdb	7so9_ON_K_PK9Y.pdb	0.4485790729522705	-0.2587999999523163
5mo9.pdb	5mo9_HL_X_GX39N.pdb	-5.546158313751221	-15.731410026550293
6v4o.pdb	6v4o_DE_W_YD113R.pdb	-0.3598959147930145	-0.6847699880599976
6e62.pdb	6e62_HL_P_PP58F.pdb	-0.3952125012874603	-1.4235999584197998
4dw2.pdb	4dw2_HL_U_SU135W.pdb	-1.769311785697937	-8.256799697875977
3kr3.pdb	3kr3_HL_D_YL33L.pdb	-0.22190776467323303	-2.493000030517578
7so9.pdb	7so9_ON_K_YO111T.pdb	-0.35107317566871643	0.6930000185966492
6v4o.pdb	6v4o_DE_W_DW256H.pdb	0.21468475461006165	-2.058199882507324
1nsn.pdb	1nsn_HL_S_TS117P.pdb	0.11904308199882507	0.06323999911546707
4aei.pdb	4aei_IM_B_YB42A.pdb	-0.4344285726547241	-0.4893999993801117
7mep.pdb	7mep_HL_A_QA122G.pdb	0.19029776751995087	-0.366100013256073
7cdj.pdb	7cdj_HL_E_NH74H.pdb	-0.7258073091506958	-2.4504001140594482
6bp2.pdb	6bp2_HL_A_PA98W.pdb	-0.0890253484249115	-0.5878999829292297
6aq7.pdb	6aq7_HL_A_SL95E.pdb	-0.15128342807292938	-0.5181999802589417
7k8m.pdb	7k8m_AB_E_SA31R.pdb	0.21793532371520996	-2.8309199810028076
7e9b.pdb	7e9b_HL_C_IC95K.pdb	-0.21329480409622192	-1.1407999992370605
7mdp.pdb	7mdp_HI_A_SA39A.pdb	0.06774131953716278	0.9067000150680542
5kte.pdb	5kte_HL_A_NL32W.pdb	0.20334875583648682	0.9750000238418579
6p62.pdb	6p62_HL_A_SH104M.pdb	0.01508142426609993	0.1182899996638298
6fxn.pdb	6fxn_MN_J_RJ124C.pdb	-1.0857394933700562	-3.5160999298095703
7k8m.pdb	7k8m_AB_E_SA30V.pdb	0.26477476954460144	0.656000018119812
5f8r.pdb	5f8r_C_A_DA342P.pdb	0.04789215698838234	-0.6787999868392944
4i1n.pdb	4i1n_B_A_PB110R.pdb	-0.17345324158668518	-0.1846199929714203
1nsn.pdb	1nsn_HL_S_YH51Q.pdb	-0.7538679242134094	-2.8503499031066895
6jsz.pdb	6jsz_D_A_SD30G.pdb	-0.039483554661273956	-0.14569999277591705
7b27.pdb	7b27_D_a_Fa155L.pdb	-0.46458742022514343	-1.0231000185012817
5ywp.pdb	5ywp_RQ_A_WR50I.pdb	0.1385381668806076	-0.5187199711799622
6udk.pdb	6udk_HL_K_FH60M.pdb	0.2918947637081146	-0.2932099997997284
6wqo.pdb	6wqo_EF_D_ND149C.pdb	-0.12348304688930511	0.31529998779296875
6myy.pdb	6myy_HL_A_QA352V.pdb	0.04631063714623451	-0.24490000307559967
4jdt.pdb	4jdt_HL_G_YL87E.pdb	-0.26260462403297424	-2.1905200481414795
5hbv.pdb	5hbv_DC_B_NB65Y.pdb	-0.2255326211452484	-0.819100022315979
6elu.pdb	6elu_EF_D_FF36W.pdb	0.35145509243011475	-2.4537999629974365
6k7o.pdb	6k7o_HL_A_EA33D.pdb	-0.3216237723827362	1.5068000555038452
5grj.pdb	5grj_HL_A_SL96A.pdb	0.02313632145524025	-0.5787000060081482
7o85.pdb	7o85_B_A_AA285I.pdb	0.00772346556186676	4.20458984375
6war.pdb	6war_F_E_PF103A.pdb	0.2205650508403778	-2.075000047683716
5tz2.pdb	5tz2_HL_C_DH55T.pdb	0.1448979377746582	-0.38609999418258667
6otc.pdb	6otc_HL_A_QA47W.pdb	-0.03448598086833954	-1.3264399766921997
1iqd.pdb	1iqd_BA_C_LC79D.pdb	-0.49626216292381287	-2.7242000102996826
7nkt.pdb	7nkt_B_A_NB110A.pdb	-0.04514837637543678	-0.8282999992370605
7czx.pdb	7czx_JN_C_WJ113V.pdb	-0.25430792570114136	-0.179299995303154
7so9.pdb	7so9_ON_K_YO53S.pdb	-1.2343363761901855	-2.207900047302246
7x7d.pdb	7x7d_F_E_FE157R.pdb	-0.45732104778289795	-2.9877400398254395
3uzq.pdb	3uzq_A_B_TA31L.pdb	0.1063767522573471	-0.32679998874664307
6xr0.pdb	6xr0_HL_M_GL91I.pdb	0.1595490574836731	-1.073699951171875
7l56.pdb	7l56_FG_C_CF104F.pdb	-0.05275188013911247	0.3847399950027466
5th9.pdb	5th9_JN_C_QC57T.pdb	0.006582088768482208	-0.30630001425743103
5umi.pdb	5umi_HL_C_DC80T.pdb	0.25447243452072144	-0.22619999945163727
6u36.pdb	6u36_HL_B_DL92L.pdb	-0.012730192393064499	0.054030001163482666
6s8j.pdb	6s8j_HL_A_EA182F.pdb	-0.28401926159858704	0.6995900273323059
5dhv.pdb	5dhv_AB_N_AN8F.pdb	-0.02473817765712738	-1.1914000511169434
4dw2.pdb	4dw2_HL_U_AH33M.pdb	-1.3830273151397705	-3.59060001373291
4wgw.pdb	4wgw_B_A_RB74G.pdb	-0.34738048911094666	-1.867300033569336
4i1n.pdb	4i1n_B_A_PB110Y.pdb	-0.47998523712158203	-0.12545999884605408
7so9.pdb	7so9_ON_K_TK46H.pdb	-0.6433696150779724	-0.21209999918937683
5w1k.pdb	5w1k_DC_E_WE70V.pdb	0.21464332938194275	3.856600046157837
1ndg.pdb	1ndg_BA_C_DB99N.pdb	0.29030346870422363	-0.31470000743865967
6r8x.pdb	6r8x_CB_A_YA130M.pdb	0.0024738237261772156	0.5041000247001648
7r7n.pdb	7r7n_HL_E_IH43D.pdb	-0.3046240508556366	-2.999000072479248
5umi.pdb	5umi_HL_C_TC79W.pdb	0.49285680055618286	1.5525000095367432
5dhv.pdb	5dhv_AB_N_AN8M.pdb	-0.07792175561189651	-0.680400013923645
5w5x.pdb	5w5x_HL_A_KH73N.pdb	-0.4157884120941162	0.59170001745224
7czz.pdb	7czz_JN_C_TJ28Y.pdb	0.32019269466400146	1.4056169986724854
7lxz.pdb	7lxz_FC_B_YC32P.pdb	0.326660692691803	-0.08030000329017639
7mep.pdb	7mep_HL_A_DH105F.pdb	-0.22781768441200256	-0.3287999927997589
7nkt.pdb	7nkt_B_A_DA73V.pdb	-0.06981456279754639	-0.3824999928474426
7cu4.pdb	7cu4_AB_C_DC93C.pdb	-0.22630421817302704	-1.644129991531372
6h2y.pdb	6h2y_HL_D_LH54P.pdb	0.2723637819290161	-2.252700090408325
7cdj.pdb	7cdj_HL_E_YH50R.pdb	0.09102514386177063	-1.3065999746322632
6s8j.pdb	6s8j_HL_A_DH55M.pdb	-0.14913548529148102	0.9720399975776672
6aq7.pdb	6aq7_HL_A_NA72E.pdb	0.1910669356584549	-0.20010000467300415
7k8m.pdb	7k8m_AB_E_SA56D.pdb	-0.908065140247345	-4.586480140686035
5w4l.pdb	5w4l_HL_G_SL30R.pdb	0.051980722695589066	-0.4699999988079071
5w1k.pdb	5w1k_DC_E_DD102K.pdb	0.45252716541290283	-0.07890000194311142
7jvc.pdb	7jvc_FG_E_SG31Y.pdb	0.2863085865974426	0.01269999984651804
4o58.pdb	4o58_HL_A_SA151Y.pdb	-0.20729097723960876	0.08019000291824341
7mdp.pdb	7mdp_HI_A_QA25Y.pdb	0.24491465091705322	0.7419999837875366
4aei.pdb	4aei_IM_B_EM39N.pdb	-0.04343956708908081	-3.1982998847961426
6myy.pdb	6myy_HL_A_TH57R.pdb	-0.32639947533607483	-2.5109000205993652
6mhr.pdb	6mhr_DE_F_NF16Y.pdb	0.5583168268203735	-0.02410000003874302
3g6d.pdb	3g6d_HL_A_RA105S.pdb	-0.47981739044189453	-6.153500080108643
5ugy.pdb	5ugy_IM_C_DI31S.pdb	-0.07411041110754013	0.576479971408844
5w4l.pdb	5w4l_HL_G_LH102D.pdb	-0.09507189691066742	-1.344599962234497
3uzq.pdb	3uzq_A_B_KB90H.pdb	-0.20883452892303467	-0.08749999850988388
4o02.pdb	4o02_HL_A_MA118D.pdb	-0.3758961260318756	-1.599079966545105
6x04.pdb	6x04_B_A_YA246I.pdb	-0.07358968257904053	-0.7872999906539917
7bsd.pdb	7bsd_AB_G_VA108D.pdb	-0.6152291297912598	-1.3453999757766724
4aei.pdb	4aei_IM_B_FB15C.pdb	0.36396583914756775	-0.11379999667406082
7mep.pdb	7mep_HL_A_TH29I.pdb	0.0696670413017273	0.8356000185012817
4ki5.pdb	4ki5_CD_M_QM40V.pdb	0.552616536617279	0.5487499833106995
6bp2.pdb	6bp2_HL_A_MA122E.pdb	-0.20186862349510193	-0.19539999961853027
3nps.pdb	3nps_BC_A_GA49L.pdb	0.03187261149287224	-0.2475000023841858
6q18.pdb	6q18_HL_A_SH32F.pdb	-3.082214117050171	-15.732250213623047
5umi.pdb	5umi_HL_C_EL1M.pdb	-0.06362390518188477	0.6880999803543091
4qci.pdb	4qci_HL_C_SL27K.pdb	0.08580195903778076	0.14180000126361847
7jx3.pdb	7jx3_CD_R_PR168L.pdb	-0.10491784662008286	-0.3010999858379364
5ggv.pdb	5ggv_HL_Y_EY97D.pdb	0.1523253172636032	1.2051000595092773
6okm.pdb	6okm_HL_R_EL55T.pdb	0.016374778002500534	-1.0786000490188599
4yjz.pdb	4yjz_L_E_PL161H.pdb	-0.2336762547492981	-0.17190000414848328
1bzq.pdb	1bzq_M_C_TM107H.pdb	-0.03950239717960358	-2.187809944152832
6hhc.pdb	6hhc_HL_A_FL94A.pdb	0.29689961671829224	-0.17470000684261322
5w1m.pdb	5w1m_FE_Q_MQ33E.pdb	-0.4925835132598877	-0.21780000627040863
6xr0.pdb	6xr0_HL_M_VM541N.pdb	-0.07172536104917526	0.19089999794960022
6y92.pdb	6y92_CD_B_YD32T.pdb	0.1738315224647522	-1.0256600379943848
5tz2.pdb	5tz2_HL_C_IH50P.pdb	-0.10230101644992828	-0.16359999775886536
1fns.pdb	1fns_HL_A_MH50R.pdb	0.018783118575811386	-3.5179998874664307
5w1k.pdb	5w1k_DC_E_SD31C.pdb	0.39673876762390137	0.9865000247955322
5d96.pdb	5d96_JI_D_SJ99E.pdb	0.18770688772201538	0.03819999843835831
5u8r.pdb	5u8r_HL_A_QA277C.pdb	-0.07318352162837982	1.3834999799728394
5umi.pdb	5umi_HL_C_WL90E.pdb	0.010081682354211807	-0.7559000253677368
6nm6.pdb	6nm6_UV_G_KU52M.pdb	-0.3524487018585205	-0.3228200078010559
4ffw.pdb	4ffw_HL_A_YA78E.pdb	0.03497479483485222	-0.733739972114563
6okm.pdb	6okm_HL_R_YH31V.pdb	-0.4871656000614166	-0.4650999903678894
4lvn.pdb	4lvn_CB_A_YC54I.pdb	-0.019908364862203598	-0.22920000553131104
6y92.pdb	6y92_CD_B_NB131E.pdb	0.11312432587146759	-0.23341000080108643
4yjz.pdb	4yjz_L_E_AL211T.pdb	-3.9165573120117188	-5.013319969177246
6aq7.pdb	6aq7_HL_A_NH51I.pdb	0.21114903688430786	-2.3162999153137207
7myz.pdb	7myz_HL_C_YH59S.pdb	-0.9385635852813721	-3.6953999996185303
7cgw.pdb	7cgw_AB_C_TC44N.pdb	-0.0325438529253006	-0.09269999712705612
4nx3.pdb	4nx3_BA_D_SA62N.pdb	0.02259267494082451	1.3650000095367432
6nm6.pdb	6nm6_UV_G_EG312T.pdb	0.024153154343366623	-0.2861500084400177
6wqo.pdb	6wqo_EF_D_TE73S.pdb	-0.09602583944797516	0.582099974155426
6wqo.pdb	6wqo_EF_D_TD43K.pdb	0.12928786873817444	0.3822999894618988
5w1k.pdb	5w1k_DC_E_SD31V.pdb	-1.8960331678390503	-1.4352999925613403
3kj6.pdb	3kj6_HL_A_FA151K.pdb	-0.42851316928863525	-3.7530999183654785
3jcx.pdb	3jcx_HL_A_NA49H.pdb	0.1697714477777481	0.3306100070476532
1iqd.pdb	1iqd_BA_C_FC27N.pdb	-0.8281110525131226	-3.7260000705718994
7l56.pdb	7l56_FG_C_KC325T.pdb	-0.4060783386230469	0.9795089960098267
7qnw.pdb	7qnw_AB_E_NE107C.pdb	-0.02201731875538826	-0.7961999773979187
6nfc.pdb	6nfc_HL_A_QL28R.pdb	-0.1794508695602417	-0.16354000568389893
4lvn.pdb	4lvn_CB_A_MA31A.pdb	0.2307475507259369	-0.3142000138759613
5ugy.pdb	5ugy_IM_C_RI104K.pdb	-0.12604279816150665	-0.3391599953174591
6q20.pdb	6q20_HL_A_DH31Y.pdb	-0.0953795462846756	0.8707000017166138
5w4l.pdb	5w4l_HL_G_WG39I.pdb	0.09878790378570557	0.2433999925851822
5usf.pdb	5usf_D_A_GD54H.pdb	-2.974790334701538	-14.218409538269043
6r8x.pdb	6r8x_CB_A_FB95K.pdb	0.15337145328521729	-0.6284999847412109
7czx.pdb	7czx_JN_C_YJ33N.pdb	-0.4362177550792694	-2.163100004196167
6aq7.pdb	6aq7_HL_A_RA23S.pdb	-0.23177780210971832	-0.8353000283241272
6qfc.pdb	6qfc_B_A_WB209F.pdb	-0.06454892456531525	0.9624199867248535
6n5e.pdb	6n5e_ED_A_DE56I.pdb	0.11728259921073914	0.477400004863739
5mo9.pdb	5mo9_HL_X_EX89F.pdb	-0.10851407051086426	0.34630000591278076
6z20.pdb	6z20_B_A_GA47Y.pdb	-4.271446228027344	-23.258800506591797
3mxw.pdb	3mxw_HL_A_DL32W.pdb	-0.01238444447517395	-1.4855999946594238
6hhc.pdb	6hhc_HL_A_PH101C.pdb	-0.34224721789360046	-0.17489999532699585
6n5e.pdb	6n5e_ED_A_VA187Y.pdb	0.2602940797805786	0.2337000072002411
5th9.pdb	5th9_JN_C_WC73F.pdb	-0.32851138710975647	-1.7583999633789062
3kj6.pdb	3kj6_HL_A_HA152P.pdb	-0.5853563547134399	-1.5978000164031982
6elu.pdb	6elu_EF_D_YE106C.pdb	-0.7940848469734192	-1.1770999431610107
6myy.pdb	6myy_HL_A_QH61T.pdb	0.11447668075561523	-0.33660000562667847
6okm.pdb	6okm_HL_R_YH31E.pdb	-0.45837777853012085	0.26600000262260437
5tz2.pdb	5tz2_HL_C_LC101Y.pdb	-0.26689693331718445	0.3709000051021576
7r7n.pdb	7r7n_HL_E_YL81K.pdb	0.20534616708755493	-1.565000057220459
5f8r.pdb	5f8r_C_A_LC97M.pdb	-0.27797263860702515	-0.14409999549388885
4ala.pdb	4ala_HL_C_TH57W.pdb	0.009787622839212418	0.4228900074958801
7myz.pdb	7myz_HL_C_FL94H.pdb	-0.2284570336341858	0.20340000092983246
1nsn.pdb	1nsn_HL_S_YH54D.pdb	-0.717636227607727	-1.6604199409484863
7czz.pdb	7czz_JN_C_YC395K.pdb	2.1174280643463135	2.6911699771881104
3rkd.pdb	3rkd_DC_B_HB118W.pdb	-0.16525930166244507	-6.537199974060059
6k7o.pdb	6k7o_HL_A_DL94K.pdb	0.08169315755367279	1.0526000261306763
7b27.pdb	7b27_D_a_RD108G.pdb	-0.06027403101325035	-1.2604000568389893
7myz.pdb	7myz_HL_C_SH53M.pdb	-1.8657925128936768	-4.221399784088135
7n3d.pdb	7n3d_HL_C_LH107C.pdb	-0.14758895337581635	-0.6222000122070312
4lsq.pdb	4lsq_HL_G_YL91N.pdb	-0.6711640357971191	-1.2371400594711304
5ywp.pdb	5ywp_RQ_A_TR55F.pdb	-0.7188811302185059	-0.5730000138282776
7czz.pdb	7czz_JN_C_VJ101W.pdb	-4.029759407043457	-4.345729827880859
1iqd.pdb	1iqd_BA_C_SB50L.pdb	-0.9305035471916199	-1.542799949645996
3rkd.pdb	3rkd_DC_B_TB40A.pdb	-0.10014154016971588	-0.3391999900341034
5kte.pdb	5kte_HL_A_EH98H.pdb	-0.06153760477900505	-0.05854000151157379
5nuz.pdb	5nuz_AB_C_GB34V.pdb	-1.2433239221572876	-5.053420066833496
3mxw.pdb	3mxw_HL_A_RH52K.pdb	0.4605250358581543	0.48989999294281006
6fxn.pdb	6fxn_MN_J_LJ83P.pdb	0.020418237894773483	-1.5324000120162964
7cgw.pdb	7cgw_AB_C_NB31I.pdb	0.1827966719865799	-1.4429999589920044
5w5x.pdb	5w5x_HL_A_DH32R.pdb	-5.290775775909424	-13.265939712524414
5dhv.pdb	5dhv_AB_N_RN41K.pdb	-0.09739804267883301	-1.9117000102996826
5hbv.pdb	5hbv_DC_B_YC95K.pdb	-0.4927285611629486	-2.2026000022888184
5xbm.pdb	5xbm_ED_F_GE31M.pdb	-1.8272838592529297	-5.744909763336182
6q20.pdb	6q20_HL_A_SL52I.pdb	0.1016259491443634	0.3230000138282776
5ggv.pdb	5ggv_HL_Y_YL92V.pdb	-1.4597619771957397	-3.131700038909912
1bzq.pdb	1bzq_M_C_EC111Y.pdb	0.011505238711833954	0.3057999908924103
4lvn.pdb	4lvn_CB_A_LA57F.pdb	-0.2780657708644867	-0.6714000105857849
7czz.pdb	7czz_JN_C_DJ33M.pdb	0.23875218629837036	-0.33281201124191284
6okm.pdb	6okm_HL_R_ER65N.pdb	-0.19501683115959167	-0.5105999708175659
6nm6.pdb	6nm6_UV_G_NG226G.pdb	0.0273887999355793	0.08093000203371048
7mep.pdb	7mep_HL_A_YH102E.pdb	-0.1222306340932846	-2.1919000148773193
5w5x.pdb	5w5x_HL_A_DL92K.pdb	0.1832469254732132	-0.829800009727478
5d96.pdb	5d96_JI_D_MI50H.pdb	-0.07171985507011414	-0.12449999898672104
4qci.pdb	4qci_HL_C_TL89I.pdb	0.036311980336904526	-0.257999986410141
2r56.pdb	2r56_IM_B_VB40T.pdb	-0.1440063863992691	-0.020759999752044678
6h2y.pdb	6h2y_HL_D_DD65I.pdb	0.2590729892253876	1.4600000381469727
6nm6.pdb	6nm6_UV_G_QG358F.pdb	-0.14793899655342102	0.32232001423835754
3kr3.pdb	3kr3_HL_D_SL92D.pdb	-0.12370103597640991	-0.15680000185966492
7o85.pdb	7o85_B_A_QA278C.pdb	-0.05935428664088249	-0.04902999848127365
7p16.pdb	7p16_B_A_YB33V.pdb	0.3691408634185791	0.014800000004470348
6p62.pdb	6p62_HL_A_DA390H.pdb	0.07225772738456726	-1.48573899269104
7o85.pdb	7o85_B_A_FA112G.pdb	0.21868684887886047	-0.3550899922847748
7jx3.pdb	7jx3_CD_R_TR169F.pdb	-2.1539926528930664	-10.311650276184082
6q20.pdb	6q20_HL_A_AL51Y.pdb	-9.847647666931152	-11.141200065612793
4jdt.pdb	4jdt_HL_G_GH55M.pdb	0.2511802911758423	-1.418429970741272
6s8j.pdb	6s8j_HL_A_YH103W.pdb	0.030161086469888687	1.1924699544906616
5ggv.pdb	5ggv_HL_Y_QY45D.pdb	-0.01707521453499794	-0.04039999842643738
2i9l.pdb	2i9l_BA_I_DI57S.pdb	-0.29189398884773254	-0.6161999702453613
7aqz.pdb	7aqz_D_A_TA254S.pdb	0.017930809408426285	-1.2448999881744385
7so9.pdb	7so9_ON_K_SO31N.pdb	-0.2517535984516144	0.22789999842643738
6nf2.pdb	6nf2_HL_B_RH101W.pdb	0.00963379442691803	0.020899999886751175
7cu4.pdb	7cu4_AB_C_AB93T.pdb	-0.2635965347290039	-0.2488200068473816
6mhr.pdb	6mhr_DE_F_NE93T.pdb	-0.3537079989910126	-3.2590999603271484
7so9.pdb	7so9_ON_K_GO26S.pdb	-0.0006695501506328583	-0.12780000269412994
6jsz.pdb	6jsz_D_A_SD97G.pdb	-0.05092434585094452	0.18080000579357147
5dur.pdb	5dur_BD_A_SB56H.pdb	0.14950890839099884	-0.16529999673366547
6q18.pdb	6q18_HL_A_SA94H.pdb	0.23906269669532776	-0.4083999991416931
5mo9.pdb	5mo9_HL_X_TH100F.pdb	0.12762902677059174	3.1303000450134277
7x7d.pdb	7x7d_F_E_DF74N.pdb	0.05824108049273491	1.6236000061035156
6udk.pdb	6udk_HL_K_DK394N.pdb	0.005488529801368713	-0.03125
6q20.pdb	6q20_HL_A_YA325V.pdb	-0.4968668222427368	-0.758899986743927
7k7i.pdb	7k7i_MN_C_YC87S.pdb	-0.3407573103904724	-1.9327800273895264
4dw2.pdb	4dw2_HL_U_PU173M.pdb	-0.052365388721227646	-0.5981900095939636
6fxn.pdb	6fxn_MN_J_NM30D.pdb	-0.08375544846057892	-0.5608999729156494
5xbm.pdb	5xbm_ED_F_YD49S.pdb	0.28317704796791077	-0.5214400291442871
7myz.pdb	7myz_HL_C_QL53F.pdb	-0.3683640658855438	-0.45509999990463257
5tz2.pdb	5tz2_HL_C_LC101S.pdb	-0.4083971381187439	-0.5889999866485596
5w4l.pdb	5w4l_HL_G_FG23T.pdb	-0.763096034526825	-1.0920000076293945
7m42.pdb	7m42_BA_E_SB75D.pdb	0.17840197682380676	0.22910000383853912
7l56.pdb	7l56_FG_C_TF30E.pdb	0.04315035417675972	1.5296560525894165
6aq7.pdb	6aq7_HL_A_YH31T.pdb	0.1534673273563385	0.02800000086426735
5d96.pdb	5d96_JI_D_SI30Q.pdb	-0.3060198724269867	-0.7290999889373779
6e62.pdb	6e62_HL_P_KP122N.pdb	-0.2505040764808655	-1.409999966621399
7lxz.pdb	7lxz_FC_B_YC32V.pdb	0.2990517020225525	-0.06449999660253525
5w1m.pdb	5w1m_FE_Q_MQ33N.pdb	-0.4203500747680664	-1.5077999830245972
5hbv.pdb	5hbv_DC_B_WD47M.pdb	-0.21385712921619415	-0.6926000118255615
5ugy.pdb	5ugy_IM_C_AC134Q.pdb	-0.21209314465522766	-0.05132000148296356
4nx3.pdb	4nx3_BA_D_DB106G.pdb	0.21571874618530273	-0.4124000072479248
6elu.pdb	6elu_EF_D_GE105E.pdb	-0.3477720618247986	-4.417200088500977
5c7x.pdb	5c7x_MN_B_WB5G.pdb	-1.0470083951950073	-3.6772000789642334
1fns.pdb	1fns_HL_A_EL92N.pdb	0.08892738819122314	-2.466399908065796
5hbv.pdb	5hbv_DC_B_TD57V.pdb	-0.08123478293418884	0.009700000286102295
6nfc.pdb	6nfc_HL_A_MA276G.pdb	-0.32556483149528503	-1.266219973564148
6nf2.pdb	6nf2_HL_B_RH106M.pdb	-0.07163092494010925	1.125499963760376
3uzq.pdb	3uzq_A_B_PB66S.pdb	-0.40021273493766785	-0.9050999879837036
5c6t.pdb	5c6t_HL_A_IA201D.pdb	-0.6541115045547485	-1.2708899974822998
6qfc.pdb	6qfc_B_A_YB32R.pdb	-0.14356596767902374	0.2327200025320053
1fns.pdb	1fns_HL_A_SH56G.pdb	-0.3353289067745209	-0.8371000289916992
6myy.pdb	6myy_HL_A_SH54A.pdb	-0.03254120796918869	0.6195999979972839
5xbm.pdb	5xbm_ED_F_LF40G.pdb	-0.11253511905670166	-0.5800600051879883
6udk.pdb	6udk_HL_K_GL94A.pdb	-0.1404484510421753	1.8542100191116333
5c7x.pdb	5c7x_MN_B_RN51V.pdb	-0.2404341846704483	-0.47600001096725464
3cfi.pdb	3cfi_C_B_KB83H.pdb	-0.10689306259155273	-4.829500198364258
6vy2.pdb	6vy2_IM_C_IC141T.pdb	-0.20186464488506317	-0.0551300011575222
6war.pdb	6war_F_E_LF46S.pdb	-0.5512973666191101	-0.986299991607666
4lsq.pdb	4lsq_HL_G_DL32M.pdb	-0.053720444440841675	1.21356999874115
5umi.pdb	5umi_HL_C_NC78Q.pdb	0.31416162848472595	-1.1597000360488892
5hbv.pdb	5hbv_DC_B_KB11C.pdb	-0.14662587642669678	-0.11779999732971191
6okm.pdb	6okm_HL_R_PR54D.pdb	-0.31866639852523804	-3.082200050354004
6war.pdb	6war_F_E_DE133E.pdb	0.09583896398544312	0.17190000414848328
7cgw.pdb	7cgw_AB_C_YB67T.pdb	-0.60325026512146	-2.0213000774383545
5hbv.pdb	5hbv_DC_B_NB69Y.pdb	-7.850393295288086	-14.283439636230469
7b27.pdb	7b27_D_a_Ea149T.pdb	-0.11739818751811981	-2.416300058364868
5ywp.pdb	5ywp_RQ_A_GA207T.pdb	0.34930405020713806	0.09369999915361404
4ki5.pdb	4ki5_CD_M_SD92F.pdb	-2.623563289642334	-6.9016900062561035
5tpn.pdb	5tpn_HL_A_NA143I.pdb	0.3673532009124756	3.1996400356292725
7m42.pdb	7m42_BA_E_NB54F.pdb	-3.558483839035034	-9.699970245361328
7cgw.pdb	7cgw_AB_C_DA106G.pdb	0.10054123401641846	-0.24310000240802765
7jx3.pdb	7jx3_CD_R_GR165Q.pdb	-2.0176150798797607	-5.343550205230713
1bzq.pdb	1bzq_M_C_YM33F.pdb	-0.03271113336086273	0.3684999942779541
7cgw.pdb	7cgw_AB_C_TC44Q.pdb	-0.07426543533802032	0.9229000210762024
3cfi.pdb	3cfi_C_B_DB50Q.pdb	-0.16591250896453857	-2.7019999027252197
6pxh.pdb	6pxh_CD_A_SC102P.pdb	0.11454236507415771	0.8863999843597412
4aei.pdb	4aei_IM_B_VM99Q.pdb	-0.31347188353538513	0.014700000174343586
5usf.pdb	5usf_D_A_PA555T.pdb	-0.39618760347366333	0.15629999339580536
6r8x.pdb	6r8x_CB_A_KB49F.pdb	-0.41193535923957825	0.0982000008225441
7jvc.pdb	7jvc_FG_E_QF53F.pdb	-0.2974027395248413	-0.004800000227987766
6r8x.pdb	6r8x_CB_A_YB48N.pdb	0.2844824194908142	-0.3255999982357025
4o58.pdb	4o58_HL_A_LH107Y.pdb	-1.2015035152435303	-5.6739301681518555
2r56.pdb	2r56_IM_B_EB41R.pdb	0.048596855252981186	-0.7105900049209595
4o02.pdb	4o02_HL_A_WH33H.pdb	0.07272683084011078	-0.9233099818229675
7myz.pdb	7myz_HL_C_KC39V.pdb	-0.0051189325749874115	-1.374500036239624
6vy2.pdb	6vy2_IM_C_WI102R.pdb	-0.01200166717171669	4.454659938812256
4dw2.pdb	4dw2_HL_U_YH102M.pdb	-1.325725793838501	0.017090000212192535
4oii.pdb	4oii_HL_A_TA34G.pdb	0.23262900114059448	-0.48240000009536743
6pxh.pdb	6pxh_CD_A_GA175N.pdb	-0.10998383164405823	-1.2028000354766846
1bzq.pdb	1bzq_M_C_NC62T.pdb	0.1438421756029129	-2.205090045928955
4ki5.pdb	4ki5_CD_M_SM9C.pdb	0.15808521211147308	0.15629999339580536
6q18.pdb	6q18_HL_A_SH31T.pdb	-0.028751691803336143	-0.04470000043511391
7k8z.pdb	7k8z_MN_C_NN92C.pdb	-0.19132573902606964	-0.20901000499725342
7mep.pdb	7mep_HL_A_TA252L.pdb	-1.9341566562652588	0.894599974155426
7cu4.pdb	7cu4_AB_C_AB93R.pdb	0.0825846791267395	-0.26374998688697815
5nuz.pdb	5nuz_AB_C_EC84D.pdb	-0.128167062997818	-0.7145000100135803
7czx.pdb	7czx_JN_C_QC415R.pdb	0.08754575252532959	-0.18610000610351562
6h2y.pdb	6h2y_HL_D_YH32I.pdb	-0.45581337809562683	-0.7026000022888184
5ggv.pdb	5ggv_HL_Y_EY97G.pdb	0.20878884196281433	0.4341999888420105
7aqx.pdb	7aqx_C_A_MA74F.pdb	-0.27053651213645935	-0.7498000264167786
6b0a.pdb	6b0a_HL_A_NA122T.pdb	0.33881276845932007	-0.43799999356269836
6r8x.pdb	6r8x_CB_A_TC31K.pdb	0.36797061562538147	-0.17649999260902405
6war.pdb	6war_F_E_SF52R.pdb	0.127193883061409	0.9365000128746033
1iqd.pdb	1iqd_BA_C_YB27S.pdb	-0.15182268619537354	-1.177899956703186
7mdp.pdb	7mdp_HI_A_LH106N.pdb	0.1252085119485855	-0.5511999726295471
5nuz.pdb	5nuz_AB_C_DC26L.pdb	0.11857128143310547	2.0524001121520996
5w5x.pdb	5w5x_HL_A_GA28T.pdb	-0.07323042303323746	-3.8791000843048096
5mo9.pdb	5mo9_HL_X_EX89P.pdb	-0.579088568687439	-1.4033000469207764
7jvc.pdb	7jvc_FG_E_NG32V.pdb	0.048829417675733566	-0.34529998898506165
7e3k.pdb	7e3k_HL_C_LC356E.pdb	-0.24143773317337036	-0.7466800212860107
5van.pdb	5van_B_A_GB55P.pdb	-2.2709126472473145	-6.81850004196167
6hhc.pdb	6hhc_HL_A_PA23G.pdb	-0.1858716607093811	-0.2653000056743622
1bzq.pdb	1bzq_M_C_YM31N.pdb	-0.03933492675423622	-0.5807999968528748
5w5x.pdb	5w5x_HL_A_KA102T.pdb	-0.06103750318288803	0.08529999852180481
6cwg.pdb	6cwg_B_A_YA111Q.pdb	-0.6230509281158447	-2.3556699752807617
2r56.pdb	2r56_IM_B_PB123M.pdb	0.060376476496458054	-0.38308000564575195
5c6t.pdb	5c6t_HL_A_TA185L.pdb	-0.013529717922210693	1.0444300174713135
6aq7.pdb	6aq7_HL_A_TH29F.pdb	-0.29330766201019287	0.42250001430511475
6h2y.pdb	6h2y_HL_D_DH31R.pdb	0.2515869438648224	1.8636000156402588
6pe9.pdb	6pe9_CD_G_YD98T.pdb	-0.7387428879737854	-1.1087000370025635
5o0w.pdb	5o0w_G_C_YG113I.pdb	0.2411210834980011	-0.6969699859619141
6udk.pdb	6udk_HL_K_QK365S.pdb	-0.25041845440864563	-0.6940000057220459
4ki5.pdb	4ki5_CD_M_HM38Q.pdb	0.03567175939679146	-0.31040000915527344
5ggv.pdb	5ggv_HL_Y_NL30K.pdb	0.21153098344802856	-1.4264999628067017
5dur.pdb	5dur_BD_A_TA120Q.pdb	0.22743412852287292	0.3190000057220459
6nf2.pdb	6nf2_HL_B_GH30C.pdb	-0.04520039260387421	-1.3157000541687012
4o58.pdb	4o58_HL_A_GH73E.pdb	0.08009923994541168	-0.020570000633597374
7cgw.pdb	7cgw_AB_C_PC57Y.pdb	1.3728512525558472	2.517899990081787
5usf.pdb	5usf_D_A_LA545F.pdb	-0.3495337665081024	0.3422999978065491
1iqd.pdb	1iqd_BA_C_EB54K.pdb	0.018383052200078964	-0.7085000276565552
6h2y.pdb	6h2y_HL_D_MH103G.pdb	-0.39585715532302856	-0.7874000072479248
3cfi.pdb	3cfi_C_B_WC97R.pdb	-0.1173698902130127	0.5587999820709229
6h2y.pdb	6h2y_HL_D_TL31I.pdb	0.28091537952423096	0.0478999987244606
7l56.pdb	7l56_FG_C_SF55I.pdb	0.033238429576158524	5.764900207519531
6pe9.pdb	6pe9_CD_G_ND34W.pdb	0.12533041834831238	0.9584000110626221
4oii.pdb	4oii_HL_A_TL94Q.pdb	0.37863343954086304	0.2572999894618988
5c7x.pdb	5c7x_MN_B_KN30C.pdb	-0.1864052712917328	-0.6226999759674072
6pxh.pdb	6pxh_CD_A_YC52H.pdb	-0.5923377275466919	-1.4838999509811401
5o0w.pdb	5o0w_G_C_EG25S.pdb	-0.08365368843078613	-0.5056700110435486
6pxh.pdb	6pxh_CD_A_GA181D.pdb	0.06071341410279274	-2.978800058364868
6bp2.pdb	6bp2_HL_A_HA92I.pdb	0.27114808559417725	0.5288000106811523
5u8r.pdb	5u8r_HL_A_SA247W.pdb	0.2164522409439087	-0.11349000036716461
5d96.pdb	5d96_JI_D_GD83C.pdb	-0.11451558768749237	0.3732999861240387
3nps.pdb	3nps_BC_A_RB103P.pdb	-0.3716612756252289	-3.8935999870300293
1bzq.pdb	1bzq_M_C_QC60H.pdb	0.02088000252842903	-0.24940000474452972
6k7o.pdb	6k7o_HL_A_SH103F.pdb	0.08119556307792664	0.20559999346733093
6elu.pdb	6elu_EF_D_YE106M.pdb	-0.5311450362205505	-0.23479999601840973
6aq7.pdb	6aq7_HL_A_RH49P.pdb	0.0720968097448349	-1.7627999782562256
6jsz.pdb	6jsz_D_A_AA126K.pdb	0.26972541213035583	-0.5705000162124634
5tz2.pdb	5tz2_HL_C_YH52I.pdb	-0.18039271235466003	-0.26499998569488525
7nkt.pdb	7nkt_B_A_GA172A.pdb	-0.07890927791595459	0.22339999675750732
7cgw.pdb	7cgw_AB_C_SC39P.pdb	-0.19111090898513794	-0.2935999929904938
7l56.pdb	7l56_FG_C_YG93P.pdb	0.32745596766471863	0.4896399974822998
5u8r.pdb	5u8r_HL_A_LH103K.pdb	-0.3861863911151886	-2.2120399475097656
7cu4.pdb	7cu4_AB_C_LC91V.pdb	0.008758630603551865	-0.5474399924278259
5f8r.pdb	5f8r_C_A_DA342G.pdb	-0.140792578458786	-0.5353000164031982
7n3d.pdb	7n3d_HL_C_EC75M.pdb	0.1466180831193924	-0.39809998869895935
4nx3.pdb	4nx3_BA_D_YB101R.pdb	-0.28693026304244995	-0.6190000176429749
7cgw.pdb	7cgw_AB_C_IC102W.pdb	-0.4727257192134857	-0.22550000250339508
1ndg.pdb	1ndg_BA_C_YA50G.pdb	-0.5149973034858704	-0.4839000105857849
7czz.pdb	7czz_JN_C_AC397W.pdb	-3.4822726249694824	-2.225399971008301
6bp2.pdb	6bp2_HL_A_GL31S.pdb	-0.08032719790935516	-0.7483000159263611
6v4o.pdb	6v4o_DE_W_YE92V.pdb	0.5218091607093811	-0.602840006351471
3uzq.pdb	3uzq_A_B_EA180R.pdb	0.03872380778193474	-0.21799999475479126
7k8m.pdb	7k8m_AB_E_GE169D.pdb	-0.39672407507896423	0.2863999903202057
6myy.pdb	6myy_HL_A_QH61D.pdb	-0.3510850965976715	-1.4993000030517578
6war.pdb	6war_F_E_PF104L.pdb	0.017994645982980728	-1.1891000270843506
5usf.pdb	5usf_D_A_GA547T.pdb	-3.862443685531616	-9.020139694213867
6v4o.pdb	6v4o_DE_W_FD107I.pdb	-1.610304594039917	-2.3389201164245605
6qfc.pdb	6qfc_B_A_AA26I.pdb	-0.026117201894521713	-0.5394200086593628
7cgw.pdb	7cgw_AB_C_QC43C.pdb	0.11812080442905426	-0.6571000218391418
6cwg.pdb	6cwg_B_A_TA112M.pdb	0.005447510629892349	0.15771999955177307
6r8x.pdb	6r8x_CB_A_GA201A.pdb	-0.26965054869651794	-0.18119999766349792
5umi.pdb	5umi_HL_C_PH61T.pdb	-0.15493395924568176	-1.2914999723434448
7l5j.pdb	7l5j_YX_A_VA151E.pdb	-0.22213149070739746	0.692300021648407
1iqd.pdb	1iqd_BA_C_TA93H.pdb	0.2186209261417389	-0.5684999823570251
6aq7.pdb	6aq7_HL_A_EA82F.pdb	0.08150960505008698	-1.3525999784469604
7b27.pdb	7b27_D_a_LD47H.pdb	0.0039189718663692474	-0.571399986743927
4qci.pdb	4qci_HL_C_DL48H.pdb	0.3329104781150818	-2.128499984741211
6pe9.pdb	6pe9_CD_G_TG74E.pdb	-0.21234986186027527	-1.0994000434875488
5c7x.pdb	5c7x_MN_B_VB108T.pdb	-0.11060774326324463	-0.9510999917984009
5mo9.pdb	5mo9_HL_X_YL54N.pdb	-0.08604675531387329	0.0885000005364418
5w5x.pdb	5w5x_HL_A_GA29S.pdb	-1.048157811164856	-1.0743999481201172
6s8j.pdb	6s8j_HL_A_TA113Y.pdb	-0.2197163999080658	-1.9803999662399292
7lxz.pdb	7lxz_FC_B_YB426N.pdb	-0.773632287979126	-3.13700008392334
6nm6.pdb	6nm6_UV_G_TU30I.pdb	0.18500429391860962	-0.3312700092792511
7e9b.pdb	7e9b_HL_C_DC54S.pdb	0.027862142771482468	0.44130000472068787
5kte.pdb	5kte_HL_A_WH52I.pdb	0.019953269511461258	-0.10000000149011612
1fns.pdb	1fns_HL_A_YH105K.pdb	-0.7995519042015076	-0.49239999055862427
5c6t.pdb	5c6t_HL_A_FH99E.pdb	0.25593167543411255	-2.8647499084472656
7mep.pdb	7mep_HL_A_GH101V.pdb	-0.011861126869916916	-0.40450000762939453
4oii.pdb	4oii_HL_A_RA119E.pdb	-0.06795484572649002	-3.1447999477386475
6qfc.pdb	6qfc_B_A_AB102D.pdb	-0.16817991435527802	-0.4731599986553192
7e3k.pdb	7e3k_HL_C_NC388T.pdb	0.24671238660812378	-1.9125699996948242
7x7d.pdb	7x7d_F_E_FE153L.pdb	-0.2853774428367615	0.48669999837875366
6xr0.pdb	6xr0_HL_M_RM451L.pdb	-0.22572048008441925	-0.2637999951839447
6pxh.pdb	6pxh_CD_A_YD32A.pdb	-0.3566080629825592	-1.5257999897003174
5w1m.pdb	5w1m_FE_Q_SQ30C.pdb	0.07005779445171356	-0.15240000188350677
4i1n.pdb	4i1n_B_A_SA49P.pdb	0.2754117250442505	-1.007390022277832
5ywp.pdb	5ywp_RQ_A_GA207D.pdb	0.014443118125200272	0.8754240274429321
6h3t.pdb	6h3t_IM_B_YM98R.pdb	0.2717573642730713	0.10729999840259552
3mxw.pdb	3mxw_HL_A_RH98T.pdb	0.2256726324558258	-0.7511000037193298
7l5j.pdb	7l5j_YX_A_DA161L.pdb	0.5627603530883789	0.41488000750541687
7myz.pdb	7myz_HL_C_SL30K.pdb	0.07544861733913422	-1.1167999505996704
3jwo.pdb	3jwo_HL_A_CA86L.pdb	-0.38875776529312134	0.05570000037550926
7cdj.pdb	7cdj_HL_E_YH33S.pdb	-2.1555864810943604	-1.659500002861023
7aqz.pdb	7aqz_D_A_GA266M.pdb	-2.610118865966797	-1.4722000360488892
6q18.pdb	6q18_HL_A_NH33G.pdb	0.014621596783399582	-1.0848000049591064
6q20.pdb	6q20_HL_A_RA290S.pdb	-0.11992686986923218	-1.4078999757766724
6k7o.pdb	6k7o_HL_A_YH34M.pdb	-0.7490509748458862	-2.8785998821258545
4o02.pdb	4o02_HL_A_EA117I.pdb	0.06918478012084961	-0.7585399746894836
1bzq.pdb	1bzq_M_C_QC69W.pdb	0.15302960574626923	0.09260000288486481
6nm6.pdb	6nm6_UV_G_NU59P.pdb	0.3855222761631012	-1.1049699783325195
5usf.pdb	5usf_D_A_IA549H.pdb	-0.04589920490980148	0.24660000205039978
4ala.pdb	4ala_HL_C_YL94E.pdb	-0.7060697674751282	-0.6776300072669983
3g6d.pdb	3g6d_HL_A_FH103A.pdb	-0.02153102681040764	-1.8099000453948975
5u8r.pdb	5u8r_HL_A_TH59D.pdb	-0.303203821182251	-1.6713600158691406
5tz2.pdb	5tz2_HL_C_HH105F.pdb	0.12659671902656555	0.3352999985218048
7jx3.pdb	7jx3_CD_R_NR156G.pdb	0.15485095977783203	-0.38089999556541443
7aqz.pdb	7aqz_D_A_ED86V.pdb	0.018899258226156235	0.7853000164031982
6q20.pdb	6q20_HL_A_DH104C.pdb	0.10028545558452606	0.39879998564720154
2r56.pdb	2r56_IM_B_KI100E.pdb	-0.3864630162715912	-0.435589998960495
5umi.pdb	5umi_HL_C_EL1S.pdb	-0.2730027437210083	0.15790000557899475
5c6t.pdb	5c6t_HL_A_TH33Y.pdb	0.4707643985748291	0.9182000160217285
5w1k.pdb	5w1k_DC_E_YC91F.pdb	-0.7517575621604919	0.5358999967575073
6myy.pdb	6myy_HL_A_RA393P.pdb	0.3019748628139496	-0.8155999779701233
7b27.pdb	7b27_D_a_PD99S.pdb	-0.07169847935438156	-0.3398999869823456
7so9.pdb	7so9_ON_K_TK84P.pdb	-0.032483264803886414	1.4328999519348145
5w5x.pdb	5w5x_HL_A_GL94N.pdb	-0.20255343616008759	-0.5522000193595886
7b27.pdb	7b27_D_a_AD44Q.pdb	-0.2537054419517517	0.40209999680519104
7o85.pdb	7o85_B_A_NA288D.pdb	0.17471586167812347	0.16987000405788422
6x04.pdb	6x04_B_A_DA208P.pdb	0.07406730949878693	-1.825700044631958
5hbv.pdb	5hbv_DC_B_RD102K.pdb	-0.09116823971271515	0.0027000000700354576
4ala.pdb	4ala_HL_C_HC18T.pdb	-0.0023262426257133484	-2.2575700283050537
7x7d.pdb	7x7d_F_E_FE157D.pdb	-0.2951675355434418	-2.939610004425049
6pe9.pdb	6pe9_CD_G_YD98D.pdb	-0.9687783122062683	-1.5312999486923218
7x7d.pdb	7x7d_F_E_AF76V.pdb	0.0011478960514068604	-0.07410000264644623
7jvc.pdb	7jvc_FG_E_WF100Y.pdb	-0.2627476155757904	-0.3815000057220459
5ywp.pdb	5ywp_RQ_A_EQ94P.pdb	0.049805667251348495	-0.5841900110244751
7jvc.pdb	7jvc_FG_E_YF59A.pdb	0.35221099853515625	-0.5336999893188477
5hys.pdb	5hys_EF_J_GF72T.pdb	-1.2919049263000488	-4.48183012008667
6pe9.pdb	6pe9_CD_G_VG66L.pdb	-0.12790299952030182	-1.1993999481201172
2i9l.pdb	2i9l_BA_I_YB57I.pdb	-0.6777926683425903	-1.6721999645233154
7mdp.pdb	7mdp_HI_A_DA54L.pdb	0.16649365425109863	1.1800999641418457
6wqo.pdb	6wqo_EF_D_HD42F.pdb	-0.1452656090259552	-0.14830000698566437
1bzq.pdb	1bzq_M_C_GC112P.pdb	-0.3892168402671814	-1.6678600311279297
5umi.pdb	5umi_HL_C_RC94H.pdb	-0.10464359819889069	0.0723000019788742
3nps.pdb	3nps_BC_A_IB51P.pdb	-0.1854146420955658	-0.8134999871253967
6p62.pdb	6p62_HL_A_SA396N.pdb	-0.22290942072868347	-0.10729999840259552
7czx.pdb	7czx_JN_C_YJ53A.pdb	-0.5966565608978271	-1.52839994430542
7lxz.pdb	7lxz_FC_B_FF101S.pdb	-0.4292304813861847	-2.5992000102996826
6wqo.pdb	6wqo_EF_D_SF52K.pdb	0.26241785287857056	-0.9796000123023987
4ala.pdb	4ala_HL_C_YL94R.pdb	-0.6684925556182861	-1.0893700122833252
7l56.pdb	7l56_FG_C_YG93A.pdb	0.273506224155426	-0.385670006275177
6xr0.pdb	6xr0_HL_M_YM576L.pdb	-0.5191519260406494	-0.4300999939441681
5w1k.pdb	5w1k_DC_E_CD108Y.pdb	0.16466176509857178	-4.894139766693115
6nm6.pdb	6nm6_UV_G_RU65L.pdb	-0.007644880563020706	2.0455799102783203
4i1n.pdb	4i1n_B_A_MA16I.pdb	0.02425914630293846	-0.4036000072956085
5usf.pdb	5usf_D_A_AA551D.pdb	-0.05161333829164505	-0.8030999898910522
5th9.pdb	5th9_JN_C_DC126E.pdb	0.13943520188331604	0.10859999805688858
6myy.pdb	6myy_HL_A_RA393I.pdb	0.3994716703891754	-0.9819999933242798
4ffw.pdb	4ffw_HL_A_SA61A.pdb	0.14883649349212646	0.3977000117301941
7myz.pdb	7myz_HL_C_KL49L.pdb	-0.3212358355522156	-0.19689999520778656
3nps.pdb	3nps_BC_A_GA223L.pdb	-0.05016425624489784	-3.004199981689453
6fxn.pdb	6fxn_MN_J_KJ19D.pdb	-0.3405517339706421	-0.1753000020980835
7cgw.pdb	7cgw_AB_C_FB52K.pdb	0.02859564498066902	-1.6821999549865723
5th9.pdb	5th9_JN_C_EC60G.pdb	-0.06735868752002716	-0.24650000035762787
7mdp.pdb	7mdp_HI_A_YA71A.pdb	-0.1908145695924759	-1.6411999464035034
3cfi.pdb	3cfi_C_B_AB99S.pdb	-0.08090261369943619	-0.28209999203681946
6k7o.pdb	6k7o_HL_A_SH59N.pdb	-0.08604341000318527	-0.19419999420642853
5grj.pdb	5grj_HL_A_MA98N.pdb	-0.35077017545700073	-2.5773000717163086
6vy2.pdb	6vy2_IM_C_AM29L.pdb	0.14001929759979248	0.011020000092685223
6nf2.pdb	6nf2_HL_B_RH31W.pdb	0.3023378849029541	0.6636999845504761
6wqo.pdb	6wqo_EF_D_SD40G.pdb	0.04129820689558983	-0.02979999966919422
7k7i.pdb	7k7i_MN_C_IC54F.pdb	-0.7516059875488281	-1.2900099754333496
6q18.pdb	6q18_HL_A_SH32L.pdb	-1.8964288234710693	-3.787400007247925
3mxw.pdb	3mxw_HL_A_GH103L.pdb	-0.15387342870235443	-1.2108999490737915
5u8r.pdb	5u8r_HL_A_EA232D.pdb	-0.005370389670133591	-0.8224899768829346
5d96.pdb	5d96_JI_D_SD73T.pdb	0.08985601365566254	0.3799999952316284
6vy2.pdb	6vy2_IM_C_TI30V.pdb	0.04873279854655266	-0.0700799971818924
7e3k.pdb	7e3k_HL_C_RH107P.pdb	0.020707670599222183	0.1571200042963028
2r56.pdb	2r56_IM_B_VI102N.pdb	-0.37857702374458313	-1.7001899480819702
5o0w.pdb	5o0w_G_C_QC80T.pdb	-0.05998660996556282	-0.3088900148868561
5usf.pdb	5usf_D_A_RD72K.pdb	0.10441118478775024	-0.2930999994277954
6p62.pdb	6p62_HL_A_FA298N.pdb	-0.016662534326314926	-0.9324700236320496
5mo9.pdb	5mo9_HL_X_DH31E.pdb	0.06570751965045929	-0.1151999980211258
5w5x.pdb	5w5x_HL_A_AA103C.pdb	-0.24100346863269806	0.02199999988079071
5grj.pdb	5grj_HL_A_GH102M.pdb	0.39571332931518555	0.32760000228881836
6okm.pdb	6okm_HL_R_LR60S.pdb	-0.17016583681106567	-0.8373000025749207
4o02.pdb	4o02_HL_A_LH100G.pdb	-0.21560949087142944	-1.3216999769210815
5tpn.pdb	5tpn_HL_A_KA122Y.pdb	-0.4483875334262848	2.7084500789642334
5usf.pdb	5usf_D_A_EA493N.pdb	-0.15762895345687866	-2.134500026702881
1ndg.pdb	1ndg_BA_C_YB50P.pdb	-0.37271350622177124	-2.0151000022888184
6myy.pdb	6myy_HL_A_QA352A.pdb	0.010853949934244156	-0.2485000044107437
3nps.pdb	3nps_BC_A_RA48N.pdb	-0.43585526943206787	-1.4793000221252441
4i1n.pdb	4i1n_B_A_DB31F.pdb	0.2556491494178772	1.5104299783706665
5ywp.pdb	5ywp_RQ_A_QA131N.pdb	-0.06412474811077118	1.575760006904602
5xbm.pdb	5xbm_ED_F_FF359D.pdb	-0.1200636774301529	0.9095600247383118
6wqo.pdb	6wqo_EF_D_QE1M.pdb	0.38198187947273254	1.805299997329712
5w1m.pdb	5w1m_FE_Q_KQ84V.pdb	-0.3130362033843994	-0.6917999982833862
7jx3.pdb	7jx3_CD_R_YC107F.pdb	-0.32695358991622925	-1.2202999591827393
5c7x.pdb	5c7x_MN_B_KN49G.pdb	0.22694504261016846	-2.8355000019073486
2qqn.pdb	2qqn_HL_A_SA21W.pdb	0.19711141288280487	1.2705999612808228
7k8m.pdb	7k8m_AB_E_RE124M.pdb	-0.042953263968229294	-0.1396999955177307
6pxh.pdb	6pxh_CD_A_YC33E.pdb	-0.9707298278808594	-3.047499895095825
1nsn.pdb	1nsn_HL_S_FS58L.pdb	0.17099952697753906	-0.1858000010251999
3kr3.pdb	3kr3_HL_D_YL93C.pdb	0.2991597354412079	-2.0288000106811523
6q18.pdb	6q18_HL_A_AA86P.pdb	0.10236287117004395	0.5565000176429749
5ugy.pdb	5ugy_IM_C_DI107S.pdb	0.1062062680721283	-2.583940029144287
7aqz.pdb	7aqz_D_A_VD2R.pdb	-0.3920508921146393	-1.0006999969482422
5kte.pdb	5kte_HL_A_RL96F.pdb	0.10573247075080872	1.514490008354187
6pe9.pdb	6pe9_CD_G_IC58T.pdb	-0.32141196727752686	-0.33149999380111694
6udk.pdb	6udk_HL_K_DK394H.pdb	0.1752810925245285	0.004559999797493219
7s0e.pdb	7s0e_HL_A_DL93I.pdb	-2.1528854370117188	-3.4608829021453857
5ggv.pdb	5ggv_HL_Y_GY107I.pdb	-0.12607808411121368	-0.6518999934196472
1iqd.pdb	1iqd_BA_C_EB57D.pdb	-0.15445037186145782	-0.09449999779462814
5tz2.pdb	5tz2_HL_C_VC59N.pdb	-0.2432030290365219	0.019300000742077827
3cfi.pdb	3cfi_C_B_EC45I.pdb	0.1407337784767151	0.6208999752998352
7e3k.pdb	7e3k_HL_C_RL30S.pdb	-0.22248142957687378	-0.8017600178718567
4dw2.pdb	4dw2_HL_U_QU174V.pdb	0.08782392740249634	-0.7159000039100647
5w5x.pdb	5w5x_HL_A_MA27E.pdb	-0.2952154278755188	-7.997399806976318
6jsz.pdb	6jsz_D_A_TA61D.pdb	-0.12499122321605682	0.028999999165534973
5umi.pdb	5umi_HL_C_QC92W.pdb	0.07107725739479065	0.7712000012397766
6r8x.pdb	6r8x_CB_A_WA200L.pdb	0.1707814633846283	0.38609999418258667
7aqx.pdb	7aqx_C_A_EC98A.pdb	0.20311158895492554	0.5450000166893005
6pe9.pdb	6pe9_CD_G_DC31W.pdb	-0.2005041539669037	0.26109999418258667
7o85.pdb	7o85_B_A_DA113T.pdb	0.25937512516975403	-0.8250499963760376
6jsz.pdb	6jsz_D_A_QA145N.pdb	-0.3489384651184082	-0.16369999945163727
3uzq.pdb	3uzq_A_B_YA174C.pdb	-0.3915884494781494	-1.7170000076293945
7czz.pdb	7czz_JN_C_SC416G.pdb	0.19526100158691406	-0.0060720001347362995
7jx3.pdb	7jx3_CD_R_PR168S.pdb	-0.21645724773406982	-0.9059000015258789
5d96.pdb	5d96_JI_D_SD98R.pdb	0.010586056858301163	1.073099970817566
6y92.pdb	6y92_CD_B_RD91T.pdb	-0.19263246655464172	-0.9379799962043762
5u8r.pdb	5u8r_HL_A_AH34H.pdb	-0.00011541321873664856	-2.3211801052093506
5hbv.pdb	5hbv_DC_B_DD53H.pdb	0.1067495048046112	0.07699999958276749
5nuz.pdb	5nuz_AB_C_RC78W.pdb	-0.05324750766158104	-1.6749000549316406
5kte.pdb	5kte_HL_A_VA217T.pdb	-0.10642826557159424	1.3395299911499023
1fns.pdb	1fns_HL_A_WL96K.pdb	0.02508484199643135	-1.6043000221252441
4ala.pdb	4ala_HL_C_GH99R.pdb	-5.1043009757995605	-13.312479972839355
7e72.pdb	7e72_CD_F_NF105A.pdb	-0.07108377665281296	-0.16500000655651093
5umi.pdb	5umi_HL_C_LC98H.pdb	-0.1534782499074936	-0.056699998676776886
7nkt.pdb	7nkt_B_A_GA72S.pdb	0.2061311900615692	1.0807000398635864
4lvn.pdb	4lvn_CB_A_DA68M.pdb	0.6006476879119873	1.1395000219345093
5usf.pdb	5usf_D_A_IA549Y.pdb	-0.45000821352005005	-0.02879999950528145
5c7x.pdb	5c7x_MN_B_VB108K.pdb	0.058222804218530655	-1.0521999597549438
3kr3.pdb	3kr3_HL_D_NH31H.pdb	-0.11101362109184265	-0.09910000115633011
7jvc.pdb	7jvc_FG_E_YG33F.pdb	-0.6340012550354004	-1.2312999963760376
6fxn.pdb	6fxn_MN_J_LJ85Q.pdb	0.021352533251047134	-0.22059999406337738
5tpn.pdb	5tpn_HL_A_YH56T.pdb	-0.4427541196346283	-0.6987900137901306
6h2y.pdb	6h2y_HL_D_KD165H.pdb	1.2266467809677124	-3.0373001098632812
6b0a.pdb	6b0a_HL_A_VA88E.pdb	-0.36237841844558716	2.099299907684326
7p16.pdb	7p16_B_A_LA129A.pdb	-0.07503895461559296	-0.5909600257873535
6b0a.pdb	6b0a_HL_A_KA123R.pdb	-0.16932766139507294	1.0628999471664429
6qfc.pdb	6qfc_B_A_GB101W.pdb	-5.947200775146484	-11.248459815979004
7qnw.pdb	7qnw_AB_E_NA108C.pdb	0.2363981008529663	1.3253999948501587
6e62.pdb	6e62_HL_P_EP73Q.pdb	-0.07337483763694763	-0.17149999737739563
5kte.pdb	5kte_HL_A_GA214Q.pdb	-0.07207685708999634	1.5336600542068481
5ywp.pdb	5ywp_RQ_A_TQ96A.pdb	0.11535903811454773	0.44641000032424927
3kj6.pdb	3kj6_HL_A_YH33H.pdb	-0.09395959973335266	-0.7781000137329102
5tz2.pdb	5tz2_HL_C_RH101T.pdb	-0.28212088346481323	-1.7529000043869019
6p62.pdb	6p62_HL_A_TA394P.pdb	-0.13884125649929047	0.6096900105476379
6cwg.pdb	6cwg_B_A_HA90K.pdb	-0.023101886734366417	0.6140400171279907
5d96.pdb	5d96_JI_D_SJ99K.pdb	0.15631432831287384	-0.11469999700784683
7k7i.pdb	7k7i_MN_C_TC7S.pdb	0.07487639784812927	0.11486999690532684
6elu.pdb	6elu_EF_D_PD158H.pdb	-0.3171737790107727	-0.9901999831199646
7k8z.pdb	7k8z_MN_C_RM56I.pdb	-0.2558007538318634	0.14117999374866486
5nuz.pdb	5nuz_AB_C_SC24Q.pdb	-0.25840073823928833	1.6815999746322632
7so9.pdb	7so9_ON_K_PK9L.pdb	-0.23321253061294556	-0.30660000443458557
7qnd.pdb	7qnd_L_C_FL27G.pdb	0.052151065319776535	-1.6323800086975098
3nps.pdb	3nps_BC_A_FA92P.pdb	-0.3598533570766449	-2.993000030517578
7d0b.pdb	7d0b_HL_A_WH109P.pdb	-0.47927430272102356	0.5868598818778992
6h2y.pdb	6h2y_HL_D_TD32E.pdb	-0.05839400738477707	-0.0949999988079071
4o02.pdb	4o02_HL_A_LH100Y.pdb	-1.2396105527877808	-4.949260234832764
1bzq.pdb	1bzq_M_C_YC76M.pdb	0.002495907247066498	0.020899999886751175
5grj.pdb	5grj_HL_A_IA37P.pdb	-0.28334465622901917	-0.795199990272522
6h3t.pdb	6h3t_IM_B_PB118R.pdb	-0.4949563145637512	-6.35605001449585
6fxn.pdb	6fxn_MN_J_SN64E.pdb	-0.42034026980400085	-0.38580000400543213
6p62.pdb	6p62_HL_A_YL67A.pdb	-0.9540855288505554	-1.439182996749878
5umi.pdb	5umi_HL_C_GH58N.pdb	-5.456387519836426	-5.106070041656494
1iqd.pdb	1iqd_BA_C_RC47K.pdb	0.04347763583064079	-2.5218000411987305
5th9.pdb	5th9_JN_C_DC150W.pdb	-6.845697402954102	-13.708109855651855
4oii.pdb	4oii_HL_A_HL30G.pdb	-0.12274536490440369	-0.626800000667572
1iqd.pdb	1iqd_BA_C_DB100T.pdb	0.18295562267303467	-3.414400100708008
3cfi.pdb	3cfi_C_B_AC27I.pdb	0.15183857083320618	-0.10159999877214432
7k7i.pdb	7k7i_MN_C_GM52D.pdb	-0.5228318572044373	-4.38470983505249
6pe9.pdb	6pe9_CD_G_VG66P.pdb	-0.12893493473529816	-0.8137000203132629
7m42.pdb	7m42_BA_E_LE160Y.pdb	-0.4396803677082062	0.5108000040054321
6s8j.pdb	6s8j_HL_A_FH102K.pdb	0.4039851427078247	0.13923999667167664
1iqd.pdb	1iqd_BA_C_DB52M.pdb	0.08675161004066467	-2.8959999084472656
5usf.pdb	5usf_D_A_GA491C.pdb	-0.05444763973355293	-0.24699999392032623
3nps.pdb	3nps_BC_A_IA45V.pdb	-0.021338466554880142	-0.2854999899864197
4wgw.pdb	4wgw_B_A_AA237C.pdb	-0.08940774202346802	-0.01769999973475933
6hhc.pdb	6hhc_HL_A_QH31P.pdb	-0.26653626561164856	-0.2808000147342682
6cwg.pdb	6cwg_B_A_CB103D.pdb	-0.03253284469246864	0.0643099993467331
5dhv.pdb	5dhv_AB_N_RN41Q.pdb	-0.011625383049249649	-2.448199987411499
7k8m.pdb	7k8m_AB_E_GE163K.pdb	0.14899273216724396	-0.23929999768733978
5tz2.pdb	5tz2_HL_C_NL31A.pdb	-0.23302015662193298	-0.2614000141620636
5c7x.pdb	5c7x_MN_B_GN84S.pdb	-0.09693416208028793	0.030400000512599945
5c6t.pdb	5c6t_HL_A_YH104R.pdb	-0.22001531720161438	-1.0439800024032593
6bp2.pdb	6bp2_HL_A_GL31T.pdb	-0.020500201731920242	-0.8173999786376953
6k7o.pdb	6k7o_HL_A_WL95A.pdb	-0.5657860636711121	-1.4228999614715576
2r56.pdb	2r56_IM_B_YB17L.pdb	-0.3409310579299927	-1.5833100080490112
5f8r.pdb	5f8r_C_A_PC98D.pdb	-0.5325285792350769	-5.198800086975098
5d96.pdb	5d96_JI_D_GI31E.pdb	-0.05232366546988487	-1.2587000131607056
7r7n.pdb	7r7n_HL_E_TL83M.pdb	-0.22669722139835358	0.8812000155448914
5umi.pdb	5umi_HL_C_RL93E.pdb	-0.12721405923366547	1.8449000120162964
7m42.pdb	7m42_BA_E_KE112I.pdb	-0.10584880411624908	-0.22709999978542328
7czx.pdb	7czx_JN_C_SJ56A.pdb	-0.15804140269756317	0.8313000202178955
6fxn.pdb	6fxn_MN_J_GM55D.pdb	-0.16649343073368073	-1.8753000497817993
6h2y.pdb	6h2y_HL_D_DD141E.pdb	-0.012347571551799774	0.0017000000225380063
5w5x.pdb	5w5x_HL_A_EH98L.pdb	0.026820216327905655	-2.065999984741211
6vy2.pdb	6vy2_IM_C_PI73K.pdb	-0.0074109360575675964	-0.5299299955368042
7z0x.pdb	7z0x_HL_R_YL93H.pdb	-0.629096269607544	-0.3544999957084656
5dhv.pdb	5dhv_AB_N_FN14Y.pdb	-0.0897178202867508	-0.8407999873161316
6u36.pdb	6u36_HL_B_CB204M.pdb	-0.1631779670715332	0.8993600010871887
6n5e.pdb	6n5e_ED_A_WE47R.pdb	0.044163528829813004	-0.7712000012397766
6myy.pdb	6myy_HL_A_EL1L.pdb	0.1227097362279892	0.23170000314712524
6q18.pdb	6q18_HL_A_EA176K.pdb	0.583488404750824	-2.2948999404907227
7lxz.pdb	7lxz_FC_B_YC32N.pdb	-0.020234398543834686	-0.08910000324249268
6vy2.pdb	6vy2_IM_C_DC415P.pdb	0.23887142539024353	0.7931100130081177
7nkt.pdb	7nkt_B_A_FA45G.pdb	0.07141293585300446	-0.7820000052452087
1ndg.pdb	1ndg_BA_C_FB58R.pdb	-0.22072109580039978	-1.4076000452041626
7l56.pdb	7l56_FG_C_LC360I.pdb	-0.09829100966453552	0.5175899863243103
1nsn.pdb	1nsn_HL_S_TS117G.pdb	-0.07588772475719452	0.08218999952077866
5w5x.pdb	5w5x_HL_A_SA105D.pdb	-0.2675669193267822	-0.04479999840259552
6v4o.pdb	6v4o_DE_W_AD102S.pdb	-0.37057316303253174	-1.3294999599456787
5f8r.pdb	5f8r_C_A_QC38V.pdb	0.14192906022071838	0.07890000194311142
6x04.pdb	6x04_B_A_VB99D.pdb	-0.31120455265045166	0.08649999648332596
6v4o.pdb	6v4o_DE_W_FD107R.pdb	-0.08373042941093445	-4.2888898849487305
7k7i.pdb	7k7i_MN_C_PC88M.pdb	0.024725887924432755	0.0731699988245964
1nsn.pdb	1nsn_HL_S_YH27P.pdb	0.1255747526884079	-0.01051000040024519
7bsd.pdb	7bsd_AB_G_YA102S.pdb	-0.31916147470474243	-0.476500004529953
4lsq.pdb	4lsq_HL_G_GG325W.pdb	0.1504509001970291	0.374889999628067
7nkt.pdb	7nkt_B_A_NB110P.pdb	0.16733258962631226	0.26429998874664307
7k8m.pdb	7k8m_AB_E_YE156G.pdb	-5.597248673439026e-05	-2.2202799320220947
5dur.pdb	5dur_BD_A_IA24K.pdb	0.06736971437931061	-1.583899974822998
7z0x.pdb	7z0x_HL_R_SR145D.pdb	-0.10713079571723938	-0.5968000292778015
4i1n.pdb	4i1n_B_A_RA52S.pdb	-0.4794391989707947	-0.5939000248908997
7aqz.pdb	7aqz_D_A_SD18L.pdb	0.15447144210338593	-0.061799999326467514
5d96.pdb	5d96_JI_D_SD73E.pdb	-0.1558772176504135	0.8845000267028809
7k7i.pdb	7k7i_MN_C_NC83K.pdb	0.23809048533439636	-0.03029000014066696
7mtb.pdb	7mtb_HL_G_SG255E.pdb	-0.1109735369682312	-1.5001100301742554
1iqd.pdb	1iqd_BA_C_SC77C.pdb	0.26262354850769043	-0.14820000529289246
5w1k.pdb	5w1k_DC_E_CD108V.pdb	-1.4528900384902954	-4.268939971923828
4ala.pdb	4ala_HL_C_QC17R.pdb	-2.1608450412750244	-12.203669548034668
4dw2.pdb	4dw2_HL_U_KU145A.pdb	-0.28747373819351196	0.012230000458657742
5ugy.pdb	5ugy_IM_C_SC142M.pdb	0.08795669674873352	1.238669991493225
7cu4.pdb	7cu4_AB_C_SC34Y.pdb	0.22511893510818481	1.019070029258728
6myy.pdb	6myy_HL_A_GA382L.pdb	-0.3224761486053467	-2.489300012588501
6b0a.pdb	6b0a_HL_A_PA116Y.pdb	-4.875133514404297	-10.433300018310547
7k8m.pdb	7k8m_AB_E_QE160F.pdb	0.1214258074760437	0.09459999948740005
3cfi.pdb	3cfi_C_B_GB100A.pdb	-3.1617419719696045	-5.468900203704834
5tpn.pdb	5tpn_HL_A_SL67D.pdb	-0.06007383018732071	-1.2417399883270264
6jsz.pdb	6jsz_D_A_WD46H.pdb	-0.006425254046916962	-0.014499999582767487
7bsd.pdb	7bsd_AB_G_EA1A.pdb	0.07149088382720947	0.267300009727478
1nsn.pdb	1nsn_HL_S_FL34R.pdb	0.12484514713287354	-1.8391900062561035
7mtb.pdb	7mtb_HL_G_PG256K.pdb	0.06655582785606384	-2.3826100826263428
5kte.pdb	5kte_HL_A_SL91D.pdb	-0.17880091071128845	0.8390499949455261
5u8r.pdb	5u8r_HL_A_LH103C.pdb	-0.274691104888916	-1.2535899877548218
6h3t.pdb	6h3t_IM_B_NB117V.pdb	0.24744528532028198	-0.4934999942779541
7k8m.pdb	7k8m_AB_E_VA2H.pdb	-0.183671236038208	-0.7458999752998352
6okm.pdb	6okm_HL_R_NR59Q.pdb	-0.15089201927185059	-0.024800000712275505
3rkd.pdb	3rkd_DC_B_VB39D.pdb	-0.21450269222259521	0.20970000326633453
7aqz.pdb	7aqz_D_A_LD74N.pdb	-0.015994418412446976	-1.9713000059127808
6pxh.pdb	6pxh_CD_A_VD98L.pdb	-0.19985175132751465	-0.49900001287460327
7n3d.pdb	7n3d_HL_C_DC33L.pdb	0.22189661860466003	1.4930000305175781
5w1m.pdb	5w1m_FE_Q_KQ83F.pdb	0.1814192533493042	0.29109999537467957
7m42.pdb	7m42_BA_E_YE157K.pdb	0.06542325019836426	-1.0288000106811523
3jwo.pdb	3jwo_HL_A_DH55Y.pdb	0.6578416228294373	2.3540000915527344
3rkd.pdb	3rkd_DC_B_PB133K.pdb	-0.021262560039758682	-1.3281999826431274
4o02.pdb	4o02_HL_A_RH54G.pdb	0.044835541397333145	-2.4718899726867676
4nx3.pdb	4nx3_BA_D_DB31I.pdb	-0.4430927038192749	-2.202320098876953
7x7d.pdb	7x7d_F_E_GF29T.pdb	-1.306342363357544	-4.298089981079102
6p62.pdb	6p62_HL_A_RL28Y.pdb	-0.32262179255485535	-0.3461099863052368
3cfi.pdb	3cfi_C_B_WC103R.pdb	0.11835183203220367	-2.26990008354187
1nsn.pdb	1nsn_HL_S_SL32H.pdb	0.05826892331242561	0.4946100115776062
7l56.pdb	7l56_FG_C_YF114L.pdb	-0.12064449489116669	0.14369000494480133
6okm.pdb	6okm_HL_R_NH30K.pdb	-0.021268371492624283	1.5205999612808228
5d96.pdb	5d96_JI_D_AD82H.pdb	-5.363430500030518	-7.029699802398682
2r56.pdb	2r56_IM_B_EB41S.pdb	0.05277496948838234	-1.0707900524139404
5ugy.pdb	5ugy_IM_C_SM91W.pdb	0.08816155791282654	-1.6815999746322632
7jx3.pdb	7jx3_CD_R_TC55A.pdb	0.01498204842209816	0.07150000333786011
7b27.pdb	7b27_D_a_Ya154D.pdb	-0.6444788575172424	0.7124000191688538
6e62.pdb	6e62_HL_P_YP79T.pdb	-0.034394823014736176	-1.1506999731063843
5o0w.pdb	5o0w_G_C_MC338I.pdb	0.24366512894630432	-0.07738000154495239
7r7n.pdb	7r7n_HL_E_FE152S.pdb	-0.1905069351196289	-3.6024999618530273
5usf.pdb	5usf_D_A_GA547H.pdb	-4.621898174285889	-12.107564926147461
7k8m.pdb	7k8m_AB_E_FE123S.pdb	-0.30494192242622375	-2.069999933242798
6x04.pdb	6x04_B_A_VB99I.pdb	-0.0575542077422142	-0.09679999947547913
3rkd.pdb	3rkd_DC_B_SB54F.pdb	-0.053607597947120667	-0.41690000891685486
6k7o.pdb	6k7o_HL_A_EA33T.pdb	-0.16881567239761353	0.3515999913215637
5mo9.pdb	5mo9_HL_X_TH100Q.pdb	-0.09563343226909637	-0.05469999834895134
7o85.pdb	7o85_B_A_RB53F.pdb	-0.16296452283859253	-0.6219099760055542
4jdt.pdb	4jdt_HL_G_TG312N.pdb	-0.16477036476135254	-0.08869999647140503
6udk.pdb	6udk_HL_K_DK411L.pdb	-0.021302569657564163	0.6347299814224243
6n5e.pdb	6n5e_ED_A_YE57M.pdb	-0.10178910195827484	-0.2061000019311905
6pxh.pdb	6pxh_CD_A_GC57V.pdb	-3.3307816982269287	-5.042409896850586
4lsq.pdb	4lsq_HL_G_GG227L.pdb	0.24794524908065796	1.4636600017547607
5th9.pdb	5th9_JN_C_NJ58S.pdb	-0.04933123663067818	0.21389999985694885
6h3t.pdb	6h3t_IM_B_GB149T.pdb	-0.09450533986091614	-2.128499984741211
4dw2.pdb	4dw2_HL_U_TU3S.pdb	0.1797061562538147	3.1040101051330566
6pe9.pdb	6pe9_CD_G_NC57H.pdb	0.3283628225326538	0.3919999897480011
7czz.pdb	7czz_JN_C_YC395N.pdb	2.2548861503601074	1.2631950378417969
6e62.pdb	6e62_HL_P_MH102D.pdb	-0.2938899099826813	-4.1834001541137695
3kj6.pdb	3kj6_HL_A_NH57M.pdb	0.42518097162246704	0.2410999983549118
5umi.pdb	5umi_HL_C_YC104E.pdb	0.3777122497558594	0.19869999587535858
7bsd.pdb	7bsd_AB_G_TA103W.pdb	-2.3593552112579346	-5.112400054931641
7mep.pdb	7mep_HL_A_YH113E.pdb	-0.14492292702198029	-0.025499999523162842
6xr0.pdb	6xr0_HL_M_RM436A.pdb	-0.24579276144504547	-1.289199948310852
7czz.pdb	7czz_JN_C_FC408P.pdb	0.08755801618099213	-0.2296150028705597
4oii.pdb	4oii_HL_A_RA82M.pdb	0.18864449858665466	0.12030000239610672
4jdt.pdb	4jdt_HL_G_WH49D.pdb	-0.0052602216601371765	-0.4184400141239166
6xr0.pdb	6xr0_HL_M_GL91N.pdb	-0.13432255387306213	-0.9380000233650208
6p62.pdb	6p62_HL_A_DA390P.pdb	0.22462889552116394	0.6920899748802185
7qnd.pdb	7qnd_L_C_RL99M.pdb	0.04935422167181969	0.7476000189781189
6n5e.pdb	6n5e_ED_A_FE29W.pdb	-0.08181340992450714	0.225600004196167
5grj.pdb	5grj_HL_A_YL33T.pdb	-1.6673177480697632	-4.343200206756592
2i9l.pdb	2i9l_BA_I_RB31Q.pdb	-0.13123191893100739	-1.749899983406067
5w4l.pdb	5w4l_HL_G_FL33W.pdb	0.25935637950897217	-0.16169999539852142
5ggv.pdb	5ggv_HL_Y_YY104R.pdb	-1.5312087535858154	-6.382400035858154
5c7x.pdb	5c7x_MN_B_KN50A.pdb	-0.17276115715503693	-0.03970000147819519
5w5x.pdb	5w5x_HL_A_DH32V.pdb	0.33447200059890747	-3.4103000164031982
5w1m.pdb	5w1m_FE_Q_DF108K.pdb	0.039352644234895706	2.547499895095825
4qci.pdb	4qci_HL_C_VC30H.pdb	-0.2505413591861725	-0.08799999952316284
6bp2.pdb	6bp2_HL_A_QA96M.pdb	0.07677215337753296	0.22990000247955322
1ndg.pdb	1ndg_BA_C_NC93M.pdb	0.08098328113555908	0.42419999837875366
7p16.pdb	7p16_B_A_DB31G.pdb	0.1335979551076889	-0.639959990978241
4oii.pdb	4oii_HL_A_RH103M.pdb	-0.18715165555477142	0.18119999766349792
6myy.pdb	6myy_HL_A_TH57F.pdb	-0.39774230122566223	-1.8901000022888184
6nm6.pdb	6nm6_UV_G_WU114S.pdb	0.23475328087806702	-1.6383700370788574
5dhv.pdb	5dhv_AB_N_RB98I.pdb	-0.11072205007076263	-1.0407999753952026
6e62.pdb	6e62_HL_P_SH103I.pdb	0.014528278261423111	-0.5465999841690063
6war.pdb	6war_F_E_KE166A.pdb	-0.038275543600320816	-0.9491999745368958
6nm6.pdb	6nm6_UV_G_EG312S.pdb	0.04642905667424202	-0.24688999354839325
3g6d.pdb	3g6d_HL_A_KA101L.pdb	-0.029763486236333847	0.19339999556541443
6myy.pdb	6myy_HL_A_QH64L.pdb	0.08257408440113068	0.2953000068664551
7k8m.pdb	7k8m_AB_E_NE154H.pdb	-0.8828713893890381	-4.910789966583252
7mtb.pdb	7mtb_HL_G_DG252H.pdb	0.08391593396663666	-0.010110000148415565
3g6d.pdb	3g6d_HL_A_PA3V.pdb	-0.3059144914150238	-0.011800000444054604
6h3t.pdb	6h3t_IM_B_SM99D.pdb	-0.034027986228466034	0.7968999743461609
6udk.pdb	6udk_HL_K_EK61K.pdb	-0.034839238971471786	0.14791999757289886
5c7x.pdb	5c7x_MN_B_WN83M.pdb	-0.15232548117637634	-0.781000018119812
7r7n.pdb	7r7n_HL_E_YL81P.pdb	-0.0006956681609153748	-2.063800096511841
4lvn.pdb	4lvn_CB_A_YB33D.pdb	-0.15513336658477783	-0.7985000014305115
4pir.pdb	4pir_J_D_RD162F.pdb	-0.0932755172252655	0.8456400036811829
3uzq.pdb	3uzq_A_B_LB89G.pdb	0.030440155416727066	-2.238100051879883
3kj6.pdb	3kj6_HL_A_FH100K.pdb	0.2411022186279297	-0.4068000018596649
4oii.pdb	4oii_HL_A_DH100P.pdb	0.247663676738739	-2.1410999298095703
6v4o.pdb	6v4o_DE_W_FD107S.pdb	-0.33390533924102783	-0.647059977054596
6pxh.pdb	6pxh_CD_A_TA192K.pdb	0.16866080462932587	-0.2728999853134155
5u8r.pdb	5u8r_HL_A_SA276V.pdb	0.05673154070973396	0.5103999972343445
5th9.pdb	5th9_JN_C_DJ103L.pdb	-0.24273356795310974	-0.1460999995470047
5ugy.pdb	5ugy_IM_C_SM91H.pdb	-0.04266100004315376	0.4020000100135803
5w4l.pdb	5w4l_HL_G_FG23H.pdb	-0.25890594720840454	-0.8174999952316284
5f8r.pdb	5f8r_C_A_RC44I.pdb	-0.4152238070964813	-2.320499897003174
6h2y.pdb	6h2y_HL_D_QD94W.pdb	0.1078181117773056	-0.5109999775886536
7jvc.pdb	7jvc_FG_E_DG52E.pdb	0.1558161973953247	-0.4077000021934509
6qfc.pdb	6qfc_B_A_FA139Y.pdb	0.07306107878684998	-0.19027000665664673
6udk.pdb	6udk_HL_K_YH115H.pdb	0.2275550365447998	-0.3889400064945221
7czx.pdb	7czx_JN_C_YC411K.pdb	0.34304675459861755	-0.4262000024318695
7mep.pdb	7mep_HL_A_TH111I.pdb	0.2580259442329407	0.1907999962568283
7b27.pdb	7b27_D_a_Sa159T.pdb	-0.10476092994213104	0.3569999933242798
2r56.pdb	2r56_IM_B_TB151D.pdb	-0.015683405101299286	-0.3143700063228607
4yjz.pdb	4yjz_L_E_DE174F.pdb	0.21219483017921448	-0.4823000133037567
6udk.pdb	6udk_HL_K_GK408Q.pdb	-0.09416890144348145	-0.2623400092124939
6myy.pdb	6myy_HL_A_EL92A.pdb	-0.14527104794979095	-1.917799949645996
5ywp.pdb	5ywp_RQ_A_NR52V.pdb	0.07712875306606293	0.7471699714660645
5ggv.pdb	5ggv_HL_Y_MY99R.pdb	-0.07245592772960663	-0.41200000047683716
2r56.pdb	2r56_IM_B_TB151L.pdb	0.023030180484056473	0.5846499800682068
7aqx.pdb	7aqx_C_A_AA82K.pdb	0.06271202862262726	1.2066999673843384
6pxh.pdb	6pxh_CD_A_YC33S.pdb	-0.8874700665473938	-2.9289000034332275
7r7n.pdb	7r7n_HL_E_VE149L.pdb	-0.03965819254517555	0.5116000175476074
6r8x.pdb	6r8x_CB_A_SC101I.pdb	0.08509914577007294	-0.8831999897956848
5ggv.pdb	5ggv_HL_Y_YL32E.pdb	-0.5095205307006836	-1.7319999933242798
7nkt.pdb	7nkt_B_A_NB110G.pdb	-0.0067384131252765656	-0.9397000074386597
1iqd.pdb	1iqd_BA_C_HB35D.pdb	-0.05758460611104965	-0.32510000467300415
5u8r.pdb	5u8r_HL_A_KH66V.pdb	0.019098158925771713	0.0034000000450760126
7k7i.pdb	7k7i_MN_C_IC84L.pdb	-0.014473360031843185	0.1971299946308136
3uzq.pdb	3uzq_A_B_YA153R.pdb	-1.7468878030776978	-0.8794000148773193
6q20.pdb	6q20_HL_A_SA164L.pdb	0.19489172101020813	0.4399999976158142
2qqn.pdb	2qqn_HL_A_EA51T.pdb	-0.37992188334465027	-2.8294999599456787
6b0a.pdb	6b0a_HL_A_FH103W.pdb	0.7157891988754272	-0.545799970626831
7k8z.pdb	7k8z_MN_C_RC251N.pdb	-0.21158410608768463	0.4022800028324127
7e9b.pdb	7e9b_HL_C_YL92E.pdb	-0.07297832518815994	-1.3903000354766846
4aei.pdb	4aei_IM_B_YB42L.pdb	-0.44154345989227295	0.42660000920295715
5grj.pdb	5grj_HL_A_SL96R.pdb	0.10285890102386475	-1.402999997138977
4ki5.pdb	4ki5_CD_M_EC53V.pdb	0.13948968052864075	-0.4173299968242645
7e3k.pdb	7e3k_HL_C_WH50M.pdb	0.15984860062599182	-0.9777500033378601
6xr0.pdb	6xr0_HL_M_VM541P.pdb	-0.17447036504745483	0.10920000076293945
6fxn.pdb	6fxn_MN_J_NN94S.pdb	0.13294492661952972	-1.6655000448226929
3cfi.pdb	3cfi_C_B_AB99W.pdb	0.3267532289028168	0.04430000111460686
7l56.pdb	7l56_FG_C_YC357K.pdb	-0.41945433616638184	-1.5926300287246704
7k8m.pdb	7k8m_AB_E_DE87A.pdb	-0.21316760778427124	-1.1586999893188477
6xr0.pdb	6xr0_HL_M_GH101F.pdb	0.8988452553749084	-8.941370010375977
1bzq.pdb	1bzq_M_C_YM27E.pdb	0.1182674765586853	-2.263079881668091
3kr3.pdb	3kr3_HL_D_YH103V.pdb	-2.2802891731262207	-3.599600076675415
5d96.pdb	5d96_JI_D_GD106N.pdb	-0.08899331092834473	-0.5950999855995178
4qci.pdb	4qci_HL_C_YH103N.pdb	-1.1400138139724731	-1.9772000312805176
6k7o.pdb	6k7o_HL_A_DL94Y.pdb	-2.985264301300049	-0.33090001344680786
7z0x.pdb	7z0x_HL_R_YH58M.pdb	-0.6994975209236145	-1.163699984550476
3uzq.pdb	3uzq_A_B_GA25R.pdb	0.1519225686788559	1.180799961090088
6vy2.pdb	6vy2_IM_C_TI30E.pdb	-0.08984676003456116	0.09414000064134598
5xbm.pdb	5xbm_ED_F_RF41A.pdb	-0.2654888331890106	-1.8338500261306763
7d0b.pdb	7d0b_HL_A_TH102W.pdb	0.3324384391307831	0.9405218958854675
5tz2.pdb	5tz2_HL_C_AC53D.pdb	-0.8840502500534058	-0.711899995803833
4lsq.pdb	4lsq_HL_G_WH62Y.pdb	-0.3772325813770294	0.23960000276565552
6r8x.pdb	6r8x_CB_A_LA133F.pdb	0.3376139998435974	-1.5706000328063965
5mo9.pdb	5mo9_HL_X_TH100N.pdb	-0.3088438808917999	0.296099990606308
7bsd.pdb	7bsd_AB_G_YA101G.pdb	-0.39925387501716614	-1.0180000066757202
6n5e.pdb	6n5e_ED_A_WD93A.pdb	-0.1162308007478714	-2.854599952697754
4wgw.pdb	4wgw_B_A_RB103H.pdb	0.1215728223323822	-2.140199899673462
5w4l.pdb	5w4l_HL_G_YH32I.pdb	0.1375303864479065	-0.08240000158548355
6e62.pdb	6e62_HL_P_RL51S.pdb	-0.47555992007255554	-1.4611999988555908
7s0e.pdb	7s0e_HL_A_YL32F.pdb	-0.3402477502822876	0.34231001138687134
5dhv.pdb	5dhv_AB_N_DA100I.pdb	0.1517368108034134	-1.8402999639511108
4lvn.pdb	4lvn_CB_A_GC32Y.pdb	-2.4545676708221436	-8.487139701843262
5ggv.pdb	5ggv_HL_Y_VY46G.pdb	-0.18188968300819397	-1.8271000385284424
4oii.pdb	4oii_HL_A_FL91V.pdb	0.36165153980255127	-0.3059000074863434
7mep.pdb	7mep_HL_A_NH53Q.pdb	0.026036281138658524	0.01269999984651804
4yjz.pdb	4yjz_L_E_NE107F.pdb	0.12570945918560028	0.9510999917984009
3uzq.pdb	3uzq_A_B_YA174E.pdb	-0.43010520935058594	-0.45399999618530273
5dur.pdb	5dur_BD_A_VA210M.pdb	-0.2031746208667755	-0.6826000213623047
7cgw.pdb	7cgw_AB_C_TC44K.pdb	0.1726875901222229	0.5907999873161316
5umi.pdb	5umi_HL_C_SH98I.pdb	0.18860937654972076	-1.218500018119812
1fns.pdb	1fns_HL_A_RA123K.pdb	0.2564229369163513	0.3181999921798706
2r56.pdb	2r56_IM_B_TB122W.pdb	-0.24515947699546814	0.21739999949932098
4jdt.pdb	4jdt_HL_G_DG302C.pdb	-0.1438448280096054	0.8514000177383423
5u8r.pdb	5u8r_HL_A_KH75D.pdb	-0.47040697932243347	0.6740999817848206
6vy2.pdb	6vy2_IM_C_EC328I.pdb	-0.2731415629386902	5.468800067901611
5ywp.pdb	5ywp_RQ_A_RQ93P.pdb	0.21459534764289856	-0.8416000008583069
5c6t.pdb	5c6t_HL_A_TA185R.pdb	-0.00029526278376579285	-0.4651400148868561
1iqd.pdb	1iqd_BA_C_RC42A.pdb	0.00011618062853813171	-6.196800231933594
7e72.pdb	7e72_CD_F_KF107I.pdb	-0.2921026051044464	-0.44670000672340393
6qfc.pdb	6qfc_B_A_GA132W.pdb	-1.169759750366211	-3.3543601036071777
6n5e.pdb	6n5e_ED_A_RA184S.pdb	0.003448955714702606	-0.6359000205993652
5c7x.pdb	5c7x_MN_B_YM32N.pdb	0.03853357210755348	-0.10520000010728836
7cu4.pdb	7cu4_AB_C_NA57H.pdb	0.3750331699848175	0.7891299724578857
7czx.pdb	7czx_JN_C_PJ110G.pdb	-0.5295072793960571	-1.4450000524520874
6vy2.pdb	6vy2_IM_C_TC413S.pdb	-0.23709048330783844	0.0828699991106987
6z20.pdb	6z20_B_A_DB30I.pdb	0.09853175282478333	-0.8044999837875366
7o85.pdb	7o85_B_A_FA112A.pdb	0.1997542679309845	0.22950999438762665
6myy.pdb	6myy_HL_A_DA306R.pdb	0.05004214122891426	-1.6650999784469604
5usf.pdb	5usf_D_A_ID70R.pdb	-0.19217975437641144	0.06279999762773514
7qnd.pdb	7qnd_L_C_DL111S.pdb	-0.06970930099487305	-1.386299967765808
7lxz.pdb	7lxz_FC_B_EB461K.pdb	0.46130484342575073	-1.2367000579833984
7czx.pdb	7czx_JN_C_YJ53D.pdb	-0.40886956453323364	-1.7825000286102295
7l5j.pdb	7l5j_YX_A_RY30P.pdb	-0.04360402375459671	-0.42454999685287476
6u36.pdb	6u36_HL_B_WL91C.pdb	0.1649855375289917	-0.10232999920845032
4ki5.pdb	4ki5_CD_M_DC99S.pdb	0.13705943524837494	-1.5264999866485596
6q18.pdb	6q18_HL_A_VA84Q.pdb	-0.21129193902015686	-0.5306000113487244
7qnw.pdb	7qnw_AB_E_YE169L.pdb	-0.0065091438591480255	-0.0052999998442828655
1iqd.pdb	1iqd_BA_C_LC79F.pdb	-0.4660343527793884	-0.8985000252723694
6p62.pdb	6p62_HL_A_SA393Q.pdb	0.0021403618156909943	1.1669800281524658
7bsd.pdb	7bsd_AB_G_GG34V.pdb	-3.6227355003356934	-9.07073974609375
7k7i.pdb	7k7i_MN_C_TM30A.pdb	0.39275407791137695	0.12099999934434891
6r8x.pdb	6r8x_CB_A_SA180V.pdb	0.019862782210111618	0.5390999913215637
4yjz.pdb	4yjz_L_E_GE138N.pdb	0.011683028191328049	0.5921000242233276
4o02.pdb	4o02_HL_A_FH32E.pdb	-0.2819090187549591	-2.073780059814453
6vy2.pdb	6vy2_IM_C_TC413N.pdb	-0.3610661029815674	-0.44527000188827515
6elu.pdb	6elu_EF_D_YE33T.pdb	-0.7523558139801025	-2.5264999866485596
6x04.pdb	6x04_B_A_VB99E.pdb	-0.3537845015525818	-0.10249999910593033
5tz2.pdb	5tz2_HL_C_TC58N.pdb	-0.23791858553886414	-0.26739999651908875
4lsq.pdb	4lsq_HL_G_YH60I.pdb	0.1615045964717865	-0.8430100083351135
7n3d.pdb	7n3d_HL_C_GH105L.pdb	0.061843667179346085	-0.7716000080108643
7aqx.pdb	7aqx_C_A_TA86K.pdb	0.31099268794059753	0.6858000159263611
7z0x.pdb	7z0x_HL_R_SH53F.pdb	0.30972182750701904	2.7374000549316406
6qfc.pdb	6qfc_B_A_GA132H.pdb	-0.432907372713089	-3.4735300540924072
6vy2.pdb	6vy2_IM_C_GI25H.pdb	-0.04385046288371086	0.37073999643325806
7k7i.pdb	7k7i_MN_C_GM101C.pdb	-1.1797674894332886	-4.3565897941589355
5nuz.pdb	5nuz_AB_C_LA102S.pdb	-0.23817068338394165	-1.2302000522613525
6nm6.pdb	6nm6_UV_G_GG309S.pdb	-1.6854578256607056	-2.4955101013183594
6ukt.pdb	6ukt_F_B_IB23W.pdb	-0.7285139560699463	-0.826170027256012
5w1m.pdb	5w1m_FE_Q_YE40K.pdb	-1.0187053680419922	1.5318000316619873
1ndg.pdb	1ndg_BA_C_RC73E.pdb	-0.10276183485984802	-0.9652000069618225
2i9l.pdb	2i9l_BA_I_AI56I.pdb	-1.6349871158599854	-3.360330104827881
3mxw.pdb	3mxw_HL_A_SA97P.pdb	0.10054375231266022	-0.13410000503063202
6h3t.pdb	6h3t_IM_B_YM38W.pdb	-4.689823150634766	-6.725419998168945
5d96.pdb	5d96_JI_D_CD67R.pdb	0.4481886029243469	-1.1476000547409058
6bp2.pdb	6bp2_HL_A_NA97Y.pdb	-0.03806253895163536	-0.40070000290870667
5th9.pdb	5th9_JN_C_QC75R.pdb	-0.09491530060768127	-0.689300000667572
5mo9.pdb	5mo9_HL_X_KX90G.pdb	-0.40324053168296814	0.28029999136924744
7jx3.pdb	7jx3_CD_R_YR174I.pdb	-1.4772239923477173	-2.4560999870300293
7e9b.pdb	7e9b_HL_C_IL94Q.pdb	-0.06758041679859161	-0.48170000314712524
5umi.pdb	5umi_HL_C_EL1P.pdb	-0.03711709380149841	0.8553000092506409
5usf.pdb	5usf_D_A_SD30P.pdb	-0.009289659559726715	0.06729999929666519
3cfi.pdb	3cfi_C_B_VB105D.pdb	-0.2242089807987213	-1.5111000537872314
6nfc.pdb	6nfc_HL_A_LL25P.pdb	0.19743770360946655	-0.11455000191926956
6vy2.pdb	6vy2_IM_C_GC324V.pdb	-0.3597501218318939	-2.3657619953155518
6wqo.pdb	6wqo_EF_D_DD153L.pdb	-0.09516654163599014	1.552299976348877
7k8m.pdb	7k8m_AB_E_YE162Q.pdb	0.08393153548240662	0.0868000015616417
5kte.pdb	5kte_HL_A_NL32L.pdb	0.06723529100418091	0.7788400053977966
7qnd.pdb	7qnd_L_C_RL99Y.pdb	0.9756557941436768	2.1635000705718994
3kr3.pdb	3kr3_HL_D_LD13D.pdb	-0.16837887465953827	-0.5440000295639038
6q20.pdb	6q20_HL_A_YA325H.pdb	-0.5788946747779846	-0.6956999897956848
7cdj.pdb	7cdj_HL_E_SH56L.pdb	-2.6047215461730957	-1.8588999509811401
5d96.pdb	5d96_JI_D_GD37M.pdb	0.39425885677337646	1.7733999490737915
6jsz.pdb	6jsz_D_A_AA126W.pdb	0.005410369485616684	0.06109999865293503
7m42.pdb	7m42_BA_E_YB27F.pdb	-0.16121581196784973	0.009499999694526196
5kte.pdb	5kte_HL_A_NL92K.pdb	0.3406776785850525	0.4616200029850006
5c7x.pdb	5c7x_MN_B_EB115K.pdb	0.06778961420059204	-1.1313999891281128
4lsq.pdb	4lsq_HL_G_TH54M.pdb	-0.05861135199666023	0.043880000710487366
5th9.pdb	5th9_JN_C_YC128R.pdb	0.0827789306640625	0.4180000126361847
6h3t.pdb	6h3t_IM_B_CB114I.pdb	-3.5458266735076904	-3.666100025177002
6h2y.pdb	6h2y_HL_D_GL29D.pdb	-0.09557849168777466	-0.3050999939441681
5ywp.pdb	5ywp_RQ_A_GR54M.pdb	-0.45493438839912415	0.16175000369548798
3cfi.pdb	3cfi_C_B_WC46T.pdb	-0.08504924178123474	0.5339999794960022
6q18.pdb	6q18_HL_A_SH107E.pdb	-3.7166152000427246	-7.066500186920166
6h2y.pdb	6h2y_HL_D_ED96T.pdb	-0.20299911499023438	-3.1317999362945557
7o85.pdb	7o85_B_A_YB49T.pdb	-0.43524810671806335	0.10673999786376953
2qqn.pdb	2qqn_HL_A_EA46P.pdb	-1.1095150709152222	-3.7046799659729004
4wgw.pdb	4wgw_B_A_FA239P.pdb	0.07726162672042847	-0.9728000164031982
6q20.pdb	6q20_HL_A_RA290Y.pdb	-0.08662796020507812	-1.7733999490737915
4yjz.pdb	4yjz_L_E_GL210P.pdb	0.05101506784558296	-0.9908999800682068
7n3d.pdb	7n3d_HL_C_DC83P.pdb	0.34661683440208435	-1.6663999557495117
4o02.pdb	4o02_HL_A_TA212V.pdb	-0.1950613558292389	0.1550000011920929
2qqn.pdb	2qqn_HL_A_SA25V.pdb	-0.007047254592180252	0.42559999227523804
6myy.pdb	6myy_HL_A_GA382S.pdb	0.19198183715343475	-1.6265000104904175
3mxw.pdb	3mxw_HL_A_RA117K.pdb	-0.13739989697933197	-1.232100009918213
5d96.pdb	5d96_JI_D_YI92P.pdb	-0.5740607380867004	-1.70169997215271
6vy2.pdb	6vy2_IM_C_GI25E.pdb	-0.1041405126452446	0.5422499775886536
1iqd.pdb	1iqd_BA_C_LC79M.pdb	-0.049166955053806305	0.19429999589920044
6pe9.pdb	6pe9_CD_G_TG71G.pdb	-0.09807880222797394	0.1395999938249588
3nps.pdb	3nps_BC_A_IB51G.pdb	-0.3264055550098419	-0.8496000170707703
6vy2.pdb	6vy2_IM_C_SC323C.pdb	-0.2707890272140503	0.8741000294685364
1nsn.pdb	1nsn_HL_S_KS6W.pdb	-0.036820393055677414	0.30855000019073486
1fns.pdb	1fns_HL_A_SH56D.pdb	-0.030073704198002815	-0.6452000141143799
6nm6.pdb	6nm6_UV_G_TU30L.pdb	0.18525934219360352	0.26365000009536743
7so9.pdb	7so9_ON_K_VK58C.pdb	-0.03346768766641617	-1.0160000324249268
7nkt.pdb	7nkt_B_A_FA42C.pdb	-0.09310568869113922	-0.7361999750137329
3uzq.pdb	3uzq_A_B_EA180I.pdb	0.07224076986312866	-0.5874999761581421
6v4o.pdb	6v4o_DE_W_TD100L.pdb	0.18978966772556305	-0.040800001472234726
5th9.pdb	5th9_JN_C_YN49F.pdb	-0.1489020735025406	-0.10779999941587448
7e72.pdb	7e72_CD_F_EF189W.pdb	0.06046592816710472	-1.3507000207901
4lvn.pdb	4lvn_CB_A_HA61V.pdb	-0.0037059076130390167	-0.9369999766349792
7qnd.pdb	7qnd_L_C_RC201V.pdb	0.029077421873807907	-1.6230800151824951
6hhc.pdb	6hhc_HL_A_GH100Q.pdb	-0.1356051117181778	1.3717000484466553
5c7x.pdb	5c7x_MN_B_VB8H.pdb	-1.3552504777908325	-8.905099868774414
1nsn.pdb	1nsn_HL_S_AS57E.pdb	-0.10794338583946228	-1.108839988708496
5w1k.pdb	5w1k_DC_E_CD108I.pdb	-2.0857601165771484	-5.083040237426758
6vy2.pdb	6vy2_IM_C_YI103L.pdb	0.3152637779712677	2.764539957046509
7x7d.pdb	7x7d_F_E_FE153I.pdb	0.1279529631137848	0.1882999986410141
5umi.pdb	5umi_HL_C_SH98P.pdb	-0.005454536527395248	-0.3553999960422516
7qnw.pdb	7qnw_AB_E_GE172W.pdb	-5.906466007232666	-6.49891996383667
3mxw.pdb	3mxw_HL_A_EA51R.pdb	-0.08718684315681458	0.6164000034332275
7e3k.pdb	7e3k_HL_C_RL30W.pdb	-0.5732993483543396	-0.3881700038909912
5c6t.pdb	5c6t_HL_A_GA193P.pdb	0.15901952981948853	0.15278999507427216
3g6d.pdb	3g6d_HL_A_RA8D.pdb	-0.5388518571853638	-0.4830000102519989
4qci.pdb	4qci_HL_C_WH47P.pdb	0.012681286782026291	-0.9023000001907349
6otc.pdb	6otc_HL_A_SL56A.pdb	0.23661258816719055	-1.398069977760315
4oii.pdb	4oii_HL_A_YA85R.pdb	0.19918020069599152	-0.01209999993443489
3kr3.pdb	3kr3_HL_D_RD36V.pdb	-0.6342061758041382	-3.125999927520752
3jwo.pdb	3jwo_HL_A_TA96M.pdb	0.40907418727874756	1.604099988937378
6okm.pdb	6okm_HL_R_RH97T.pdb	-0.5062862634658813	1.242900013923645
7nkt.pdb	7nkt_B_A_FA45I.pdb	-0.09186892211437225	-0.7716000080108643
4lvn.pdb	4lvn_CB_A_YC51C.pdb	-0.20443880558013916	-0.46470001339912415
6h3t.pdb	6h3t_IM_B_HB119W.pdb	0.29233044385910034	-0.42250001430511475
6nm6.pdb	6nm6_UV_G_QU76A.pdb	-0.32108405232429504	-0.5575100183486938
5hbv.pdb	5hbv_DC_B_YC95M.pdb	-0.32028108835220337	-2.8176300525665283
4o02.pdb	4o02_HL_A_RH54C.pdb	-0.04785181209445	-2.3482000827789307
7nkt.pdb	7nkt_B_A_NA38C.pdb	0.039653230458498	0.11289999634027481
1nsn.pdb	1nsn_HL_S_SH31T.pdb	0.09907643496990204	0.44699999690055847
7so9.pdb	7so9_ON_K_PK60H.pdb	-4.075880527496338	-12.107449531555176
4qci.pdb	4qci_HL_C_KC77W.pdb	-0.1905095875263214	-3.3666999340057373
4ala.pdb	4ala_HL_C_EC59N.pdb	-0.1891280710697174	-2.46343994140625
5w1m.pdb	5w1m_FE_Q_YQ36H.pdb	-1.160361647605896	0.1412999927997589
5w5x.pdb	5w5x_HL_A_LA104H.pdb	-0.0727853775024414	-0.07419999688863754
6nfc.pdb	6nfc_HL_A_MA101N.pdb	-0.4695948362350464	-0.3555299937725067
7aqz.pdb	7aqz_D_A_TD16N.pdb	-0.41330647468566895	-1.8619999885559082
7n3d.pdb	7n3d_HL_C_AC73D.pdb	-0.2760520279407501	-3.1120998859405518
3g6d.pdb	3g6d_HL_A_PA3N.pdb	-0.2949787676334381	-1.077299952507019
6q20.pdb	6q20_HL_A_RA290W.pdb	0.377397358417511	-0.49070000648498535
7cgw.pdb	7cgw_AB_C_RC54V.pdb	0.22180280089378357	1.0125999450683594
6h3t.pdb	6h3t_IM_B_HB119R.pdb	-0.08848147094249725	-2.623199939727783
7k8m.pdb	7k8m_AB_E_SA30E.pdb	0.12096619606018066	0.616599977016449
7mtb.pdb	7mtb_HL_G_DG252M.pdb	0.29477009177207947	0.9402300119400024
7czz.pdb	7czz_JN_C_YC343P.pdb	0.22035425901412964	0.3762350082397461
5dur.pdb	5dur_BD_A_TB104P.pdb	-4.282317161560059	-5.504899978637695
6p62.pdb	6p62_HL_A_NA225T.pdb	0.002363022416830063	-0.08754000067710876
6jsz.pdb	6jsz_D_A_VA99G.pdb	-0.16738209128379822	-0.07039999961853027
6n5e.pdb	6n5e_ED_A_WE47L.pdb	0.23974266648292542	-0.5540000200271606
5van.pdb	5van_B_A_WB52C.pdb	-0.2853245139122009	-0.7681999802589417
7k8z.pdb	7k8z_MN_C_TC250E.pdb	-0.7734463214874268	-1.6181670427322388
5w4l.pdb	5w4l_HL_G_RH56C.pdb	0.060062307864427567	-4.849899768829346
5ggv.pdb	5ggv_HL_Y_YH106V.pdb	0.025349479168653488	-0.6790000200271606
6h3t.pdb	6h3t_IM_B_LI57Y.pdb	-0.09847418963909149	-0.424699991941452
4ki5.pdb	4ki5_CD_M_SD91G.pdb	-0.33660802245140076	-0.9492499828338623
6q20.pdb	6q20_HL_A_YA325P.pdb	-0.5238078832626343	-0.8927000164985657
1fns.pdb	1fns_HL_A_PA121G.pdb	-0.28444045782089233	-0.40299999713897705
1iqd.pdb	1iqd_BA_C_TC80H.pdb	0.2798584997653961	0.5680999755859375
6v4o.pdb	6v4o_DE_W_SE33Q.pdb	-0.05055616423487663	0.3532800078392029
4pir.pdb	4pir_J_D_GJ26E.pdb	-0.6326602101325989	-0.7377200126647949
3jwo.pdb	3jwo_HL_A_TA96Y.pdb	-2.0995428562164307	0.5331000089645386
7cgw.pdb	7cgw_AB_C_YB96K.pdb	-0.06752580404281616	-0.2037999927997589
4dw2.pdb	4dw2_HL_U_KU145L.pdb	-0.002093590795993805	1.9239599704742432
5w1m.pdb	5w1m_FE_Q_WE58H.pdb	-0.799399733543396	0.03999999910593033
4ffw.pdb	4ffw_HL_A_VH50T.pdb	-0.12922169268131256	-0.5722500085830688
4lvn.pdb	4lvn_CB_A_LA57R.pdb	-0.08424404263496399	-0.17309999465942383
5th9.pdb	5th9_JN_C_YJ99H.pdb	-1.1625927686691284	-3.5971999168395996
3g6d.pdb	3g6d_HL_A_TL30M.pdb	-0.07829813659191132	2.675600051879883
7k7i.pdb	7k7i_MN_C_YM100S.pdb	-1.6543270349502563	-2.2390999794006348
6pxh.pdb	6pxh_CD_A_TA192D.pdb	0.07154799997806549	-0.05790000036358833
7myz.pdb	7myz_HL_C_QL53E.pdb	-0.19985166192054749	-0.9835000038146973
7qnd.pdb	7qnd_L_C_RL99C.pdb	0.38022345304489136	0.5746999979019165
3nps.pdb	3nps_BC_A_YA141E.pdb	-0.7907366156578064	-2.105799913406372
5van.pdb	5van_B_A_SB51V.pdb	-0.0007577352225780487	-3.552500009536743
7qnd.pdb	7qnd_L_C_RL99V.pdb	0.11578366160392761	0.2556999921798706
6k7o.pdb	6k7o_HL_A_TH104S.pdb	-0.16099420189857483	0.006099999882280827
5umi.pdb	5umi_HL_C_AC81M.pdb	0.3403339982032776	2.5485999584198
7m42.pdb	7m42_BA_E_EE152N.pdb	-0.315163791179657	-2.2288999557495117
5nuz.pdb	5nuz_AB_C_VC30Q.pdb	-0.612048864364624	-0.9014000296592712
6y92.pdb	6y92_CD_B_EB128T.pdb	0.023856882005929947	1.9410560131072998
5van.pdb	5van_B_A_SB53Q.pdb	-0.11056530475616455	0.24240000545978546
5w4l.pdb	5w4l_HL_G_AG28H.pdb	-0.17012280225753784	-3.647200107574463
3jwo.pdb	3jwo_HL_A_DL28G.pdb	-0.008533604443073273	-0.3301999866962433
3rkd.pdb	3rkd_DC_B_VB51M.pdb	-0.08890652656555176	-0.39809998869895935
1ndg.pdb	1ndg_BA_C_NC93C.pdb	0.1155775785446167	-0.4927000105381012
6aq7.pdb	6aq7_HL_A_EA86A.pdb	-0.14610351622104645	-0.6783999800682068
7l56.pdb	7l56_FG_C_YF27F.pdb	-0.07094340026378632	0.006909999996423721
7p16.pdb	7p16_B_A_FA287W.pdb	-0.24346321821212769	-0.987280011177063
7k8m.pdb	7k8m_AB_E_YE172K.pdb	-0.6280180215835571	0.4408999979496002
2i9l.pdb	2i9l_BA_I_TI29G.pdb	-0.04898444563150406	-0.8129000067710876
6udk.pdb	6udk_HL_K_YH67T.pdb	-0.37471461296081543	-0.004530000034719706
7nkt.pdb	7nkt_B_A_QB99H.pdb	0.1191878467798233	0.28929999470710754
7myz.pdb	7myz_HL_C_EC29H.pdb	0.08089292049407959	-0.9413999915122986
6okm.pdb	6okm_HL_R_QR68R.pdb	-0.3096162676811218	-0.1348000019788742
3mxw.pdb	3mxw_HL_A_DA109Q.pdb	0.06657002866268158	-0.640999972820282
6xr0.pdb	6xr0_HL_M_YH32E.pdb	-0.11545106768608093	0.17419999837875366
3nps.pdb	3nps_BC_A_IB53V.pdb	-0.1276320070028305	-0.26669999957084656
7k7i.pdb	7k7i_MN_C_IC24S.pdb	0.09610770642757416	-0.691070020198822
4ki5.pdb	4ki5_CD_M_YD93C.pdb	0.2780236005783081	-0.49439001083374023
7r7n.pdb	7r7n_HL_E_PH19L.pdb	-0.0190504752099514	-0.603600025177002
7l56.pdb	7l56_FG_C_GC393P.pdb	0.023832518607378006	3.1409900188446045
6p62.pdb	6p62_HL_A_NL31T.pdb	0.08053593337535858	1.1630799770355225
6y92.pdb	6y92_CD_B_NC30A.pdb	-0.019422274082899094	-0.10200999677181244
6e62.pdb	6e62_HL_P_YL33G.pdb	0.020753968507051468	0.12720000743865967
7mtb.pdb	7mtb_HL_G_DG260L.pdb	0.04660264030098915	0.37731000781059265
5ggv.pdb	5ggv_HL_Y_RH101D.pdb	-0.483881413936615	-0.07829999923706055
5ywp.pdb	5ywp_RQ_A_VQ29W.pdb	0.03171917423605919	-0.4674000144004822
3uzq.pdb	3uzq_A_B_YA153G.pdb	-1.85061776638031	-3.522700071334839
7aqx.pdb	7aqx_C_A_TA254W.pdb	-8.836649894714355	-8.500900268554688
6aq7.pdb	6aq7_HL_A_RH49H.pdb	-0.0995064377784729	-2.0796000957489014
5w1m.pdb	5w1m_FE_Q_MQ33Q.pdb	-0.3557632863521576	-0.07590000331401825
7so9.pdb	7so9_ON_K_LK212H.pdb	-0.2912658452987671	0.00139999995008111
6jsz.pdb	6jsz_D_A_IA148R.pdb	-0.22026343643665314	0.24330000579357147
5w5x.pdb	5w5x_HL_A_GA28A.pdb	-0.07661646604537964	-1.9617999792099
5th9.pdb	5th9_JN_C_NN31F.pdb	-0.3066115081310272	0.5971999764442444
4oii.pdb	4oii_HL_A_NA89W.pdb	-0.01688743382692337	-1.9601999521255493
4o02.pdb	4o02_HL_A_YL32N.pdb	-0.20688247680664062	-0.15230000019073486
7k7i.pdb	7k7i_MN_C_GM101M.pdb	-6.324973106384277	-10.204480171203613
3uzq.pdb	3uzq_A_B_DA30I.pdb	-0.05209191143512726	0.7502999901771545
4ffw.pdb	4ffw_HL_A_LA102H.pdb	-0.2585950791835785	0.06576000154018402
6q18.pdb	6q18_HL_A_TA104I.pdb	0.05731014534831047	-0.2393999993801117
3rkd.pdb	3rkd_DC_B_TD106M.pdb	0.0634440928697586	0.17730000615119934
3mxw.pdb	3mxw_HL_A_YA6G.pdb	-0.9102112650871277	-2.724900007247925
6war.pdb	6war_F_E_RE165Q.pdb	-0.3893641531467438	-3.684499979019165
5w5x.pdb	5w5x_HL_A_LL95V.pdb	-0.4414670467376709	-0.34299999475479126
4aei.pdb	4aei_IM_B_PB41S.pdb	0.17452020943164825	0.08410000056028366
7m42.pdb	7m42_BA_E_NB54P.pdb	0.345371276140213	-0.2883000075817108
1iqd.pdb	1iqd_BA_C_LC79A.pdb	-0.4134102165699005	-1.611899971961975
7cgw.pdb	7cgw_AB_C_LC47Y.pdb	-0.49837052822113037	0.2563000023365021
2qqn.pdb	2qqn_HL_A_SA25R.pdb	-0.13345862925052643	0.2574000060558319
6e62.pdb	6e62_HL_P_IP57P.pdb	0.04754471406340599	-0.5426999926567078
1ndg.pdb	1ndg_BA_C_SB52R.pdb	-0.1639452427625656	-5.86959981918335
5w4l.pdb	5w4l_HL_G_TG41S.pdb	-0.10226953029632568	-0.3156999945640564
5tz2.pdb	5tz2_HL_C_IH50S.pdb	-0.21572168171405792	-0.44670000672340393
3uzq.pdb	3uzq_A_B_FA26G.pdb	0.1477188616991043	-1.638100028038025
4ala.pdb	4ala_HL_C_TC16I.pdb	-8.267471313476562	-6.089389801025391
6h3t.pdb	6h3t_IM_B_YI50C.pdb	-0.3173162639141083	-0.6948999762535095
4ki5.pdb	4ki5_CD_M_SM9N.pdb	0.23246929049491882	-0.16574999690055847
6cwg.pdb	6cwg_B_A_YA150I.pdb	0.14835484325885773	-0.625220000743866
7myz.pdb	7myz_HL_C_DL31I.pdb	0.32997703552246094	0.27880001068115234
7s0e.pdb	7s0e_HL_A_QA521N.pdb	-0.4358406662940979	0.39743998646736145
7aqz.pdb	7aqz_D_A_ED86L.pdb	-0.06418858468532562	0.8902000188827515
4dw2.pdb	4dw2_HL_U_TH101S.pdb	0.06149129197001457	0.6531199812889099
2i9l.pdb	2i9l_BA_I_NB52W.pdb	-7.058807373046875	-27.300100326538086
6myy.pdb	6myy_HL_A_YL91C.pdb	-0.5699279308319092	-1.9129999876022339
6q20.pdb	6q20_HL_A_EA38H.pdb	-0.027753498405218124	-1.9327000379562378
6q18.pdb	6q18_HL_A_VA84N.pdb	-0.12026123702526093	-0.32100000977516174
7jvc.pdb	7jvc_FG_E_SE283T.pdb	-0.07418590784072876	-0.1543000042438507
5d96.pdb	5d96_JI_D_RJ56N.pdb	-0.08661437779664993	-2.448699951171875
3kj6.pdb	3kj6_HL_A_SH55H.pdb	0.36453038454055786	1.1955000162124634
7myz.pdb	7myz_HL_C_TH50P.pdb	-0.13403365015983582	-0.6068999767303467
6mhr.pdb	6mhr_DE_F_PF8H.pdb	-0.15004302561283112	-1.4586000442504883
4oii.pdb	4oii_HL_A_NL50Q.pdb	0.08109879493713379	0.032600000500679016
6udk.pdb	6udk_HL_K_GK409A.pdb	-0.026634041219949722	-0.08291999995708466
6okm.pdb	6okm_HL_R_WR57F.pdb	-0.7555152177810669	-1.2007999420166016
7z0x.pdb	7z0x_HL_R_YH33L.pdb	-0.35312750935554504	-0.3497999906539917
4aei.pdb	4aei_IM_B_RB62D.pdb	-0.12069036066532135	-6.674499988555908
4o02.pdb	4o02_HL_A_QA207S.pdb	-0.3236364722251892	-0.46693000197410583
6z20.pdb	6z20_B_A_EA63F.pdb	0.0319044329226017	0.2328999936580658
4jdt.pdb	4jdt_HL_G_WH105C.pdb	0.021392855793237686	-1.1437699794769287
7x7d.pdb	7x7d_F_E_LE159H.pdb	-0.16043394804000854	0.15049999952316284
6q20.pdb	6q20_HL_A_RA37D.pdb	-0.0386783666908741	-3.544300079345703
7r7n.pdb	7r7n_HL_E_RL85L.pdb	0.1983616054058075	-2.845599889755249
6jsz.pdb	6jsz_D_A_GD99E.pdb	0.24326163530349731	-2.1761999130249023
4aei.pdb	4aei_IM_B_LM101S.pdb	-0.5102154016494751	-1.0262000560760498
5usf.pdb	5usf_D_A_WD47T.pdb	0.19600944221019745	-0.17000000178813934
7aqz.pdb	7aqz_D_A_VD2D.pdb	-0.5211634039878845	-1.041100025177002
6b0a.pdb	6b0a_HL_A_DH100A.pdb	0.023100752383470535	0.7706999778747559
1iqd.pdb	1iqd_BA_C_VB2K.pdb	-0.14065666496753693	-1.0259000062942505
6q20.pdb	6q20_HL_A_DA70M.pdb	0.716625452041626	1.4470000267028809
5usf.pdb	5usf_D_A_GA547F.pdb	-7.379721164703369	-11.521960258483887
2qqn.pdb	2qqn_HL_A_EA51G.pdb	-0.21027609705924988	-3.417910099029541
7e9b.pdb	7e9b_HL_C_WL96D.pdb	-0.20296642184257507	-0.2159000039100647
3mxw.pdb	3mxw_HL_A_RA117V.pdb	-0.07591186463832855	-1.544800043106079
7k7i.pdb	7k7i_MN_C_YC87N.pdb	-0.3075542747974396	-0.1453399956226349
1nsn.pdb	1nsn_HL_S_YH54C.pdb	-0.5851284861564636	-1.6177899837493896
5nuz.pdb	5nuz_AB_C_SC24D.pdb	-0.3628212511539459	1.780900001525879
5umi.pdb	5umi_HL_C_WL90K.pdb	0.16416603326797485	-0.6413999795913696
4oii.pdb	4oii_HL_A_RL96I.pdb	0.07535342872142792	-0.6862999796867371
6e62.pdb	6e62_HL_P_RH101P.pdb	0.06080792471766472	-0.287200003862381
7cgw.pdb	7cgw_AB_C_DA106M.pdb	0.2359708845615387	-0.2222999930381775
5f8r.pdb	5f8r_C_A_LA329S.pdb	-0.3115251362323761	-0.930400013923645
7mep.pdb	7mep_HL_A_DA269R.pdb	-0.11429548263549805	-4.899600028991699
6wqo.pdb	6wqo_EF_D_VE2F.pdb	-2.2475857734680176	-6.000140190124512
6qfc.pdb	6qfc_B_A_SB53W.pdb	-4.773355007171631	-6.69605016708374
4dw2.pdb	4dw2_HL_U_TU136F.pdb	0.6238867044448853	-1.3843400478363037
5usf.pdb	5usf_D_A_SA522K.pdb	0.16435781121253967	-0.2799000144004822
6nfc.pdb	6nfc_HL_A_SA100L.pdb	0.2063976228237152	2.5848300457000732
4aei.pdb	4aei_IM_B_PI99Q.pdb	-1.7799433469772339	-3.0376999378204346
7k8m.pdb	7k8m_AB_E_GA100H.pdb	-4.319189548492432	-24.58009910583496
5xbm.pdb	5xbm_ED_F_SE102F.pdb	0.7002379298210144	3.435309886932373
6jsz.pdb	6jsz_D_A_ID32P.pdb	-0.07924656569957733	-0.8526999950408936
6myy.pdb	6myy_HL_A_IA391F.pdb	-0.36787599325180054	0.13619999587535858
7czx.pdb	7czx_JN_C_QC415E.pdb	-0.06996775418519974	-0.24199999868869781
3uzq.pdb	3uzq_A_B_KA29D.pdb	-0.12624049186706543	1.0391000509262085
6bp2.pdb	6bp2_HL_A_SH55C.pdb	0.21859708428382874	-1.2771999835968018
5th9.pdb	5th9_JN_C_LJ30T.pdb	-0.6098289489746094	-1.0936000347137451
7m42.pdb	7m42_BA_E_EE152I.pdb	0.04628296568989754	-1.094599962234497
6n5e.pdb	6n5e_ED_A_YE50T.pdb	0.02808460220694542	-2.2321999073028564
7e9b.pdb	7e9b_HL_C_SC29C.pdb	0.010496612638235092	0.018300000578165054
7x7d.pdb	7x7d_F_E_FE157I.pdb	-0.631386935710907	-3.1197400093078613
3nps.pdb	3nps_BC_A_RB105V.pdb	0.08083301782608032	-2.3171000480651855
5umi.pdb	5umi_HL_C_NH32K.pdb	0.09816403687000275	-0.8503999710083008
3nps.pdb	3nps_BC_A_QA168T.pdb	-0.13362661004066467	-0.14790000021457672
2r56.pdb	2r56_IM_B_YM91S.pdb	-0.0038397982716560364	1.3171900510787964
5d96.pdb	5d96_JI_D_FD84I.pdb	0.1810716986656189	-0.9821000099182129
4wgw.pdb	4wgw_B_A_SA334E.pdb	0.09135857224464417	1.6648999452590942
5xbm.pdb	5xbm_ED_F_DD30A.pdb	0.28518146276474	-1.1212400197982788
7czx.pdb	7czx_JN_C_NJ58R.pdb	0.052675072103738785	0.09359999746084213
7m42.pdb	7m42_BA_E_YB33V.pdb	-0.1684599220752716	-0.9043999910354614
7k7i.pdb	7k7i_MN_C_YM31V.pdb	-0.05644795298576355	-0.2925400137901306
5w5x.pdb	5w5x_HL_A_HH34S.pdb	0.13499799370765686	-0.17100000381469727
3kj6.pdb	3kj6_HL_A_YH32R.pdb	0.2108888328075409	-1.364300012588501
6y92.pdb	6y92_CD_B_NB126H.pdb	0.30230069160461426	0.9400990009307861
5hbv.pdb	5hbv_DC_B_GC94Q.pdb	-0.21141433715820312	-0.8995000123977661
6e62.pdb	6e62_HL_P_PP58T.pdb	0.03467356041073799	0.5914999842643738
5c6t.pdb	5c6t_HL_A_WH96P.pdb	-0.49050137400627136	0.11760000139474869
7jx3.pdb	7jx3_CD_R_NR170K.pdb	0.1410079002380371	-0.4383000135421753
7x7d.pdb	7x7d_F_E_DF74Y.pdb	-0.12098081409931183	1.1936999559402466
7czx.pdb	7czx_JN_C_YJ53R.pdb	-0.7652007341384888	-1.1181999444961548
1ndg.pdb	1ndg_BA_C_NA92T.pdb	-0.05365987494587898	0.15530000627040863
7jvc.pdb	7jvc_FG_E_LF102C.pdb	-0.009552229195833206	-0.4083000123500824
4lvn.pdb	4lvn_CB_A_YC51V.pdb	-0.30693191289901733	-0.6288999915122986
7o85.pdb	7o85_B_A_YB49W.pdb	-0.2593841850757599	-0.32036998867988586
5d96.pdb	5d96_JI_D_TJ30R.pdb	-0.10483083128929138	-0.04320000112056732
5xbm.pdb	5xbm_ED_F_RE100N.pdb	-0.801483154296875	-0.6328700184822083
4dw2.pdb	4dw2_HL_U_SU135L.pdb	-1.3386186361312866	-1.640779972076416
5w4l.pdb	5w4l_HL_G_TG41I.pdb	-0.06391607224941254	0.11699999868869781
6h3t.pdb	6h3t_IM_B_SI104F.pdb	-10.726079940795898	-10.36832046508789
6nm6.pdb	6nm6_UV_G_PU81I.pdb	-0.14561519026756287	0.30344000458717346
7aqx.pdb	7aqx_C_A_RC102S.pdb	0.08544641733169556	-1.6368099451065063
4dw2.pdb	4dw2_HL_U_NL54I.pdb	-0.11572229862213135	-0.3982299864292145
6h2y.pdb	6h2y_HL_D_DD65W.pdb	0.4668924808502197	0.628000020980835
7myz.pdb	7myz_HL_C_YH59H.pdb	-0.6027989983558655	-4.426400184631348
6okm.pdb	6okm_HL_R_AL92Q.pdb	-0.22885596752166748	-0.05050000175833702
7so9.pdb	7so9_ON_K_DK86S.pdb	-0.2194536328315735	-0.012199999764561653
7myz.pdb	7myz_HL_C_TH50I.pdb	0.24789056181907654	-0.7444000244140625
6mhr.pdb	6mhr_DE_F_VD57I.pdb	-0.01851685717701912	-0.24169999361038208
5w4l.pdb	5w4l_HL_G_LH100R.pdb	-0.23399432003498077	0.16419999301433563
6pxh.pdb	6pxh_CD_A_TA78L.pdb	0.12020879983901978	0.1597999930381775
6q18.pdb	6q18_HL_A_CH108W.pdb	-10.251873016357422	-28.29623031616211
5ywp.pdb	5ywp_RQ_A_SA123I.pdb	0.1573593020439148	-0.46643000841140747
6jsz.pdb	6jsz_D_A_VD36T.pdb	-0.07859575003385544	-0.1500999927520752
7e3k.pdb	7e3k_HL_C_YL33A.pdb	0.2365785837173462	-0.7963399887084961
6vy2.pdb	6vy2_IM_C_IC329V.pdb	-0.06934007257223129	1.5339900255203247
7cdj.pdb	7cdj_HL_E_SL93L.pdb	-0.5140223503112793	1.4464999437332153
6udk.pdb	6udk_HL_K_NK58W.pdb	0.17620299756526947	1.672700047492981
3nps.pdb	3nps_BC_A_YA52M.pdb	0.3363766074180603	-0.5091000199317932
5c6t.pdb	5c6t_HL_A_NH97Q.pdb	0.018731456249952316	-2.020709991455078
4wgw.pdb	4wgw_B_A_YA251V.pdb	-0.25527429580688477	0.2483000010251999
5w1k.pdb	5w1k_DC_E_SD31G.pdb	-0.24481314420700073	-0.683899998664856
7bsd.pdb	7bsd_AB_G_LB50A.pdb	-0.03939640149474144	-0.46700000762939453
5ggv.pdb	5ggv_HL_Y_LY106T.pdb	-0.4243397116661072	-2.664400100708008
7mep.pdb	7mep_HL_A_RA257L.pdb	0.13093829154968262	-0.027300000190734863
6udk.pdb	6udk_HL_K_YH113I.pdb	-1.318178653717041	-1.0848000049591064
6e62.pdb	6e62_HL_P_KP122T.pdb	-0.32804548740386963	-1.3148000240325928
7bsd.pdb	7bsd_AB_G_VA2E.pdb	0.08386218547821045	-0.7117000222206116
5umi.pdb	5umi_HL_C_PH61F.pdb	-0.02587973326444626	-1.2905000448226929
7so9.pdb	7so9_ON_K_GO106W.pdb	-6.690500736236572	-18.43153953552246
6okm.pdb	6okm_HL_R_PR54R.pdb	-0.10442321747541428	-2.4660000801086426
7b27.pdb	7b27_D_a_LD45I.pdb	-0.030749822035431862	-0.41839998960494995
7l5j.pdb	7l5j_YX_A_FA70E.pdb	-1.0291588306427002	-3.4460699558258057
6myy.pdb	6myy_HL_A_DA381E.pdb	0.26401516795158386	-0.4291999936103821
6okm.pdb	6okm_HL_R_DH98Y.pdb	0.9330045580863953	-2.9537999629974365
6nm6.pdb	6nm6_UV_G_NG219P.pdb	0.3728804588317871	2.4367599487304688
6nfc.pdb	6nfc_HL_A_LA98D.pdb	-0.3318907618522644	0.7933400273323059
4yjz.pdb	4yjz_L_E_FL163T.pdb	-0.27686405181884766	-2.003000020980835
6u36.pdb	6u36_HL_B_EB29F.pdb	-0.05218745768070221	-2.3502299785614014
7b27.pdb	7b27_D_a_Va148M.pdb	-0.2689652740955353	0.5465999841690063
4i1n.pdb	4i1n_B_A_WB53K.pdb	0.25134989619255066	0.1675499975681305
5dhv.pdb	5dhv_AB_N_SA55G.pdb	-0.015104081481695175	-0.21699999272823334
6vy2.pdb	6vy2_IM_C_NI75V.pdb	0.012428775429725647	0.5321099758148193
3mxw.pdb	3mxw_HL_A_SL30D.pdb	-0.21569626033306122	0.34709998965263367
6pxh.pdb	6pxh_CD_A_GA175I.pdb	0.09267289936542511	-3.015000104904175
4lsq.pdb	4lsq_HL_G_NG315S.pdb	-0.2413748949766159	-0.10459999740123749
7e3k.pdb	7e3k_HL_C_CH106V.pdb	0.005594037473201752	-0.35541999340057373
5umi.pdb	5umi_HL_C_IL2A.pdb	-0.16218431293964386	-0.3878999948501587
7k8m.pdb	7k8m_AB_E_FA58L.pdb	0.35971567034721375	-0.4339999854564667
7e9b.pdb	7e9b_HL_C_WL96Q.pdb	0.18195204436779022	-0.2558000087738037
7jx3.pdb	7jx3_CD_R_TR169N.pdb	-0.19796660542488098	-1.7760000228881836
5kte.pdb	5kte_HL_A_GA214D.pdb	0.011110968887805939	1.4780900478363037
7lxz.pdb	7lxz_FC_B_QB470G.pdb	0.10293722152709961	-2.714099884033203
6nm6.pdb	6nm6_UV_G_SU112V.pdb	0.31749227643013	2.3140599727630615
3cfi.pdb	3cfi_C_B_RB86L.pdb	-0.16914544999599457	-0.3043999969959259
6okm.pdb	6okm_HL_R_RH97Y.pdb	-0.702795147895813	0.3212999999523163
4ala.pdb	4ala_HL_C_EC15N.pdb	-0.1986740529537201	-0.1823199987411499
6h2y.pdb	6h2y_HL_D_YL49Q.pdb	-0.5173168182373047	-0.21080000698566437
4yjz.pdb	4yjz_L_E_TL29I.pdb	-0.0033436119556427	0.14720000326633453
3uzq.pdb	3uzq_A_B_KB65E.pdb	-0.23984093964099884	-0.1818999946117401
3kj6.pdb	3kj6_HL_A_YL91A.pdb	-1.1953696012496948	-2.595400094985962
6u36.pdb	6u36_HL_B_WL91S.pdb	0.04952291026711464	-0.5093700289726257
5ggv.pdb	5ggv_HL_Y_QY41L.pdb	0.41613152623176575	-0.90829998254776
6q18.pdb	6q18_HL_A_GH55M.pdb	-0.09473030269145966	-1.3171000480651855
6nf2.pdb	6nf2_HL_B_VB28Y.pdb	-0.1595350205898285	-0.35370001196861267
3mxw.pdb	3mxw_HL_A_YA6I.pdb	-0.9129409193992615	-2.6240999698638916
6pe9.pdb	6pe9_CD_G_RG65V.pdb	-0.3782588839530945	0.385699987411499
6h3t.pdb	6h3t_IM_B_SB108G.pdb	0.06238410249352455	0.03290000185370445
5van.pdb	5van_B_A_GB54S.pdb	-0.10474468767642975	0.8122000098228455
6pxh.pdb	6pxh_CD_A_SA174F.pdb	-1.4698923826217651	-4.269579887390137
3kr3.pdb	3kr3_HL_D_SH53I.pdb	0.12763597071170807	0.7684999704360962
5ywp.pdb	5ywp_RQ_A_SR33L.pdb	-1.428322196006775	-3.7792000770568848
7cdj.pdb	7cdj_HL_E_YH33F.pdb	-1.6149436235427856	-1.0595999956130981
4nx3.pdb	4nx3_BA_D_TB32K.pdb	-0.36514270305633545	-5.418010234832764
7bsd.pdb	7bsd_AB_G_VG36F.pdb	-2.4909093379974365	-6.5914998054504395
5tpn.pdb	5tpn_HL_A_SL67C.pdb	-0.12463556230068207	0.29524001479148865
1ndg.pdb	1ndg_BA_C_RB31C.pdb	0.24681773781776428	0.5960999727249146
6z20.pdb	6z20_B_A_DB30Y.pdb	-0.09211834520101547	-0.26080000400543213
6z20.pdb	6z20_B_A_TB103Q.pdb	-0.31796208024024963	-1.0152000188827515
6v4o.pdb	6v4o_DE_W_WD109A.pdb	-0.05376372113823891	0.1295900046825409
5dhv.pdb	5dhv_AB_N_AB95P.pdb	-0.1883206069469452	0.3677999973297119
6nf2.pdb	6nf2_HL_B_MB24I.pdb	0.1038958728313446	-0.26919999718666077
6e62.pdb	6e62_HL_P_GH56L.pdb	0.01654944196343422	1.0492000579833984
1bzq.pdb	1bzq_M_C_RM106S.pdb	-0.3512255847454071	0.05829999968409538
1fns.pdb	1fns_HL_A_FA128V.pdb	-3.22898006439209	-2.0120999813079834
6x04.pdb	6x04_B_A_DA208L.pdb	-1.1223583221435547	-2.663800001144409
3rkd.pdb	3rkd_DC_B_WD55E.pdb	-0.1340097337961197	-1.7769999504089355
7lxz.pdb	7lxz_FC_B_LB432Q.pdb	-0.00941557064652443	0.2768999934196472
5d96.pdb	5d96_JI_D_AI93I.pdb	-0.15044066309928894	-0.15880000591278076
1ndg.pdb	1ndg_BA_C_NA32P.pdb	-0.0881921797990799	-2.4595999717712402
6n5e.pdb	6n5e_ED_A_YA69Q.pdb	-0.01713351532816887	-0.8144000172615051
6e62.pdb	6e62_HL_P_NH30Y.pdb	0.032587382942438126	1.2733999490737915
6qfc.pdb	6qfc_B_A_WB209P.pdb	0.06694842875003815	0.2688699960708618
3rkd.pdb	3rkd_DC_B_TD106L.pdb	0.10188464820384979	0.1518000066280365
6elu.pdb	6elu_EF_D_KD102A.pdb	-0.1357971727848053	-0.09449999779462814
5c6t.pdb	5c6t_HL_A_RH31L.pdb	-0.25643253326416016	0.1485999971628189
7k8m.pdb	7k8m_AB_E_SB30L.pdb	-3.2741734981536865	-2.071700096130371
7cu4.pdb	7cu4_AB_C_LC35H.pdb	0.3841043710708618	-1.3172500133514404
6p62.pdb	6p62_HL_A_FA298R.pdb	-0.17226654291152954	-1.029291033744812
2qqn.pdb	2qqn_HL_A_LL92M.pdb	0.09709319472312927	-0.06800000369548798
6nfc.pdb	6nfc_HL_A_IA349N.pdb	-0.29125136137008667	-1.0822700262069702
6r8x.pdb	6r8x_CB_A_NB30W.pdb	0.4109535217285156	-2.5741000175476074
3kj6.pdb	3kj6_HL_A_KA146E.pdb	-0.05263626575469971	-2.0095999240875244
4ki5.pdb	4ki5_CD_M_GM41W.pdb	-2.507129669189453	-2.5973598957061768
7jx3.pdb	7jx3_CD_R_YR158F.pdb	-0.5618395209312439	0.2223999947309494
2r56.pdb	2r56_IM_B_EB42G.pdb	0.28225117921829224	-0.9567400217056274
6nm6.pdb	6nm6_UV_G_GG308P.pdb	-0.5039244890213013	0.07536999881267548
4dw2.pdb	4dw2_HL_U_SU135K.pdb	-0.86432945728302	-2.5625500679016113
7e72.pdb	7e72_CD_F_NC103P.pdb	0.3417181372642517	0.014499999582767487
7cdj.pdb	7cdj_HL_E_SH54R.pdb	-1.432900071144104	-1.2892999649047852
6q18.pdb	6q18_HL_A_YA44Q.pdb	-0.039446212351322174	0.15539999306201935
7cdj.pdb	7cdj_HL_E_YE157D.pdb	-1.1261996030807495	-3.7119998931884766
7cu4.pdb	7cu4_AB_C_AB94K.pdb	0.060247477144002914	0.013170000165700912
4ki5.pdb	4ki5_CD_M_SD30N.pdb	0.12309344112873077	0.02442999929189682
5nuz.pdb	5nuz_AB_C_DB32A.pdb	-2.0933339595794678	-0.3495999872684479
5w1k.pdb	5w1k_DC_E_GD105V.pdb	0.21100476384162903	0.0340999998152256
7mtb.pdb	7mtb_HL_G_YH54R.pdb	-0.35251134634017944	-1.0507899522781372
6x04.pdb	6x04_B_A_RB46S.pdb	0.6526443362236023	-0.012900000438094139
6pe9.pdb	6pe9_CD_G_SC99M.pdb	-0.08160953223705292	-0.020099999383091927
5c7x.pdb	5c7x_MN_B_EB115F.pdb	-0.3022148609161377	0.30979999899864197
3jwo.pdb	3jwo_HL_A_KA277F.pdb	-0.1861160546541214	-0.7378000020980835
6z20.pdb	6z20_B_A_FA65Y.pdb	-0.12455512583255768	-0.5371999740600586
5c7x.pdb	5c7x_MN_B_NB9H.pdb	-0.07713472098112106	-0.8996000289916992
4nx3.pdb	4nx3_BA_D_EA61F.pdb	-0.047106094658374786	-1.0123800039291382
6u36.pdb	6u36_HL_B_TB203S.pdb	-0.11519433557987213	-1.0394099950790405
6vy2.pdb	6vy2_IM_C_EC328W.pdb	-0.7399500608444214	4.319459915161133
5c7x.pdb	5c7x_MN_B_PB116T.pdb	-0.38178500533103943	-0.014600000344216824
6q18.pdb	6q18_HL_A_EA176V.pdb	0.6142013072967529	-1.6405999660491943
6nf2.pdb	6nf2_HL_B_GH107M.pdb	-0.2341090887784958	0.3601999878883362
7e9b.pdb	7e9b_HL_C_AC98K.pdb	0.3676210641860962	-0.7648000121116638
7mdp.pdb	7mdp_HI_A_YA40S.pdb	-0.18310916423797607	-1.454200029373169
7mdp.pdb	7mdp_HI_A_SH30M.pdb	-0.0481347031891346	0.8822000026702881
7mep.pdb	7mep_HL_A_LL54G.pdb	-0.07565142214298248	0.25220000743865967
4lsq.pdb	4lsq_HL_G_AH57Q.pdb	0.21260550618171692	0.3854300081729889
4qci.pdb	4qci_HL_C_VC30E.pdb	-0.44409507513046265	-0.013000000268220901
4wgw.pdb	4wgw_B_A_KA258A.pdb	-0.5706771612167358	0.5479999780654907
7aqx.pdb	7aqx_C_A_KA75M.pdb	-0.12639909982681274	0.2476000040769577
7mep.pdb	7mep_HL_A_DA269A.pdb	0.2828872799873352	-3.441200017929077
3jwo.pdb	3jwo_HL_A_VA87N.pdb	-0.43673205375671387	-0.7851999998092651
6b0a.pdb	6b0a_HL_A_NA101S.pdb	-0.25654491782188416	-1.4259999990463257
5d96.pdb	5d96_JI_D_AD100T.pdb	-0.22635836899280548	0.4641999900341034
4wgw.pdb	4wgw_B_A_TA242E.pdb	-0.10730589926242828	1.9800000190734863
6e62.pdb	6e62_HL_P_YL33R.pdb	-0.17437630891799927	-0.1421000063419342
6s8j.pdb	6s8j_HL_A_DL98F.pdb	-0.39420440793037415	-3.992650032043457
7l56.pdb	7l56_FG_C_NF59V.pdb	0.15528187155723572	0.5928000211715698
7l56.pdb	7l56_FG_C_LC360K.pdb	0.24002933502197266	0.9292740225791931
6n5e.pdb	6n5e_ED_A_YE103M.pdb	-0.05778319016098976	1.7324999570846558
6h2y.pdb	6h2y_HL_D_AL28T.pdb	-0.06436872482299805	-0.8070999979972839
4dw2.pdb	4dw2_HL_U_YL33D.pdb	-0.21250802278518677	2.9079599380493164
1bzq.pdb	1bzq_M_C_YM101R.pdb	-0.266753226518631	-1.6383299827575684
6myy.pdb	6myy_HL_A_GH55P.pdb	-0.2035323679447174	-3.7309000492095947
6h2y.pdb	6h2y_HL_D_DD141G.pdb	0.3253519833087921	-0.24950000643730164
6cwg.pdb	6cwg_B_A_AA114H.pdb	-3.530200242996216	-14.50905990600586
5nuz.pdb	5nuz_AB_C_DA57H.pdb	0.11622652411460876	0.7177000045776367
6myy.pdb	6myy_HL_A_CA383F.pdb	2.366532564163208	-1.1583000421524048
3uzq.pdb	3uzq_A_B_EA100D.pdb	-0.3630245625972748	-2.338099956512451
7s0e.pdb	7s0e_HL_A_DA526G.pdb	0.15814918279647827	0.10578999668359756
6k7o.pdb	6k7o_HL_A_SH103A.pdb	0.13406777381896973	-0.45100000500679016
1ndg.pdb	1ndg_BA_C_GC16C.pdb	-0.40210527181625366	-5.131400108337402
6otc.pdb	6otc_HL_A_YL49I.pdb	-0.02690422162413597	-0.6996899843215942
7qnw.pdb	7qnw_AB_E_IA58Q.pdb	-0.32177218794822693	-0.14630000293254852
6h3t.pdb	6h3t_IM_B_TB116V.pdb	-0.09330296516418457	-0.7494000196456909
4wgw.pdb	4wgw_B_A_KA258D.pdb	-0.5278765559196472	1.151900053024292
5tpn.pdb	5tpn_HL_A_LA134S.pdb	-0.0027971379458904266	-0.8909900188446045
7cgw.pdb	7cgw_AB_C_NA101I.pdb	-0.04617481306195259	0.5709999799728394
6vy2.pdb	6vy2_IM_C_IC141N.pdb	-0.22477225959300995	0.008559999987483025
6fxn.pdb	6fxn_MN_J_NN94Y.pdb	-5.426884651184082	-6.350200176239014
7bsd.pdb	7bsd_AB_G_GA26C.pdb	-0.01709742099046707	-0.9514999985694885
6myy.pdb	6myy_HL_A_NA384K.pdb	0.5219255685806274	0.5419999957084656
5c6t.pdb	5c6t_HL_A_NH97S.pdb	0.008621752262115479	0.09502000361680984
7nkt.pdb	7nkt_B_A_SA39C.pdb	0.18006713688373566	0.21490000188350677
4nx3.pdb	4nx3_BA_D_KD102N.pdb	-0.2047702819108963	-1.1112799644470215
5dur.pdb	5dur_BD_A_IA24V.pdb	0.2287006974220276	-0.37959998846054077
7qnd.pdb	7qnd_L_C_SL101C.pdb	0.0683387815952301	-1.707990050315857
5c7x.pdb	5c7x_MN_B_GM101I.pdb	-0.9217345714569092	-5.623899936676025
6okm.pdb	6okm_HL_R_LR60D.pdb	-0.3707192540168762	-0.8605999946594238
7e9b.pdb	7e9b_HL_C_RC55D.pdb	-0.18530823290348053	-5.94980001449585
2qqn.pdb	2qqn_HL_A_MH106S.pdb	-0.5054474472999573	-0.24230000376701355
4dw2.pdb	4dw2_HL_U_DU172I.pdb	0.7805792093276978	-0.8844900131225586
4qci.pdb	4qci_HL_C_YH103E.pdb	-0.7823988199234009	-0.16670000553131104
7m42.pdb	7m42_BA_E_LE160H.pdb	-0.09354114532470703	0.025800000876188278
5f8r.pdb	5f8r_C_A_SC29D.pdb	-0.006954710930585861	-1.2874000072479248
7p16.pdb	7p16_B_A_YB114K.pdb	0.061723191291093826	-0.14076000452041626
2r56.pdb	2r56_IM_B_QB56E.pdb	-0.07359614968299866	1.9583300352096558
7myz.pdb	7myz_HL_C_SH99M.pdb	0.023341331630945206	-1.1548999547958374
5dhv.pdb	5dhv_AB_N_SB96P.pdb	-4.232144355773926	-8.106499671936035
3nps.pdb	3nps_BC_A_HB114P.pdb	0.013660062104463577	-1.17330002784729
5ggv.pdb	5ggv_HL_Y_RH101K.pdb	-0.16583983600139618	0.6255000233650208
7k7i.pdb	7k7i_MN_C_PC88T.pdb	-0.3290933668613434	-1.4723299741744995
6nfc.pdb	6nfc_HL_A_KA97R.pdb	-0.030081989243626595	-0.8754199743270874
3mxw.pdb	3mxw_HL_A_EH32M.pdb	0.11344680190086365	-0.6007999777793884
7k8z.pdb	7k8z_MN_C_TC250P.pdb	-0.30951038002967834	-0.47328999638557434
5th9.pdb	5th9_JN_C_YN49C.pdb	-0.30656641721725464	0.9322999715805054
2qqn.pdb	2qqn_HL_A_RA50L.pdb	-0.14575931429862976	0.5763999819755554
5tpn.pdb	5tpn_HL_A_IL30G.pdb	-0.3366357982158661	-1.2116600275039673
6n5e.pdb	6n5e_ED_A_WD93R.pdb	0.22008928656578064	-2.850100040435791
7qnw.pdb	7qnw_AB_E_SA109F.pdb	-0.6171610355377197	-0.8561000227928162
4i1n.pdb	4i1n_B_A_TB108R.pdb	0.16848653554916382	0.08953999727964401
5w5x.pdb	5w5x_HL_A_GL94T.pdb	-0.06303903460502625	-0.23989999294281006
5ugy.pdb	5ugy_IM_C_SC133A.pdb	-0.0895252674818039	-1.226099967956543
3uzq.pdb	3uzq_A_B_KA29G.pdb	-0.18299466371536255	0.745199978351593
3mxw.pdb	3mxw_HL_A_DH31T.pdb	-0.11710092425346375	-0.3521000146865845
5w1k.pdb	5w1k_DC_E_YD109I.pdb	1.3914380073547363	-0.16940000653266907
6pe9.pdb	6pe9_CD_G_SC52A.pdb	0.08678290247917175	0.4050999879837036
5c7x.pdb	5c7x_MN_B_KN49W.pdb	0.11299213767051697	-0.3294999897480011
6u36.pdb	6u36_HL_B_CB204Q.pdb	-0.08078720420598984	-0.060120001435279846
5w1m.pdb	5w1m_FE_Q_RQ79S.pdb	-0.6395179629325867	-1.6044000387191772
6v4o.pdb	6v4o_DE_W_YD113K.pdb	-0.1396019160747528	-0.3492799997329712
5kte.pdb	5kte_HL_A_YL50K.pdb	-0.20236019790172577	0.6056399941444397
5d96.pdb	5d96_JI_D_PD85L.pdb	-0.0992668867111206	-0.8475000262260437
7jx3.pdb	7jx3_CD_R_YR174H.pdb	-1.5819674730300903	-2.438199996948242
7e9b.pdb	7e9b_HL_C_TL93F.pdb	-0.25450125336647034	0.23669999837875366
5d96.pdb	5d96_JI_D_DJ54S.pdb	-0.22770117223262787	-0.5400000214576721
5usf.pdb	5usf_D_A_EA493P.pdb	-0.01584431901574135	-2.4951999187469482
5ggv.pdb	5ggv_HL_Y_SY44M.pdb	0.2028297483921051	0.6230999827384949
4nx3.pdb	4nx3_BA_D_TD115W.pdb	0.016226712614297867	-0.6233999729156494
6p62.pdb	6p62_HL_A_WH106N.pdb	-0.14981906116008759	-0.46492999792099
6nm6.pdb	6nm6_UV_G_QG358C.pdb	0.05198025330901146	1.9172500371932983
4i1n.pdb	4i1n_B_A_TB108A.pdb	-0.05186299607157707	-0.1993499994277954
5w1m.pdb	5w1m_FE_Q_IQ29Q.pdb	-0.09670080244541168	-0.5893999934196472
5mo9.pdb	5mo9_HL_X_DX76G.pdb	-0.3325641453266144	-0.20100000500679016
4ffw.pdb	4ffw_HL_A_FA58Y.pdb	0.07759004831314087	-0.1849599927663803
6nfc.pdb	6nfc_HL_A_SA100Q.pdb	-0.04243098199367523	1.3473800420761108
6b0a.pdb	6b0a_HL_A_DH100C.pdb	-0.007726788520812988	0.7771999835968018
7cdj.pdb	7cdj_HL_E_NH74Q.pdb	-0.07611492276191711	0.17790000140666962
7e72.pdb	7e72_CD_F_YC101I.pdb	-0.35089486837387085	-1.1217999458312988
5ywp.pdb	5ywp_RQ_A_YQ33I.pdb	-0.2859330475330353	-0.2984299957752228
4o02.pdb	4o02_HL_A_EA117N.pdb	0.142593652009964	-1.3948400020599365
5u8r.pdb	5u8r_HL_A_GH101A.pdb	0.25456124544143677	-0.5046799778938293
5hbv.pdb	5hbv_DC_B_GD56K.pdb	-0.14954587817192078	-0.47440001368522644
3g6d.pdb	3g6d_HL_A_FL31R.pdb	-0.81401526927948	-4.203400135040283
7aqz.pdb	7aqz_D_A_TA86I.pdb	0.1851048469543457	-0.048900000751018524
3jwo.pdb	3jwo_HL_A_LA89R.pdb	-0.3856959044933319	-0.2994999885559082
4lsq.pdb	4lsq_HL_G_SG226P.pdb	0.2736627459526062	0.9273599982261658
3rkd.pdb	3rkd_DC_B_GB117A.pdb	0.043850917369127274	-0.22040000557899475
4i1n.pdb	4i1n_B_A_AA19R.pdb	0.21775370836257935	0.08608999848365784
1iqd.pdb	1iqd_BA_C_MC26P.pdb	-0.6008812189102173	-3.309000015258789
5hbv.pdb	5hbv_DC_B_RD50D.pdb	-0.16220590472221375	-0.911300003528595
5van.pdb	5van_B_A_IB100A.pdb	-0.5206480622291565	-1.9422999620437622
[truncated: 8,001 more rows]
