# Supplementary material for: Investigating the volume and diversity of data needed for generalizable antibody–antigen ΔΔG prediction
Source: Nat Comput Sci. 2025 Jul 8;5(8):635–47. doi: 10.1038/s43588-025-00823-8 (PMC12374841; doi:10.1038/s43588-025-00823-8)
Supplement: Supplementary file 5 — Unprocessed Graphinity model predictions and true values for synthetic ΔΔG values. [file 43588_2025_823_MOESM5_ESM.zip › Figure3/Figure3b-Graphinity_Predictions-Synthetic_FoldX_ddG-Varying_Dataset_Diversity/Graphinity_predictions_test-varying_dataset_diversity-max_substitution_type_diversity.csv]

wt_pdb	mut_pdb	pred_score	true_label
7nkt.pdb	7nkt_B_A_EB111C.pdb	-0.6731982231140137	-2.2052700519561768
7mdp.pdb	7mdp_HI_A_SH102D.pdb	-0.9918771982192993	-1.016800045967102
6hhc.pdb	6hhc_HL_A_SL93L.pdb	0.026295751333236694	-0.54339998960495
5f8r.pdb	5f8r_C_A_SC29A.pdb	-0.38775715231895447	-0.659600019454956
5xbm.pdb	5xbm_ED_F_YE105D.pdb	-1.2365785837173462	-0.6501500010490417
7myz.pdb	7myz_HL_C_GH102M.pdb	-6.341236591339111	-5.351200103759766
4ki5.pdb	4ki5_CD_M_SM9G.pdb	-0.165909081697464	-0.29065999388694763
6fxn.pdb	6fxn_MN_J_TM56E.pdb	-0.13179373741149902	-0.5396000146865845
4wgw.pdb	4wgw_B_A_FA239T.pdb	-0.8783823251724243	-0.6717000007629395
6r8x.pdb	6r8x_CB_A_EA85W.pdb	0.18586412072181702	-0.07760000228881836
5xbm.pdb	5xbm_ED_F_RF41V.pdb	-0.3267936110496521	-0.489080011844635
5usf.pdb	5usf_D_A_PA555G.pdb	-0.8766845464706421	-0.5656999945640564
5w4l.pdb	5w4l_HL_G_TG47A.pdb	-0.07846924662590027	0.005799999926239252
4oii.pdb	4oii_HL_A_NL50F.pdb	0.22118887305259705	1.0140000581741333
7cgw.pdb	7cgw_AB_C_SC39N.pdb	-0.11730432510375977	-0.46050000190734863
4aei.pdb	4aei_IM_B_CB63P.pdb	-0.3493063151836395	0.5738000273704529
6h3t.pdb	6h3t_IM_B_NB115E.pdb	-0.36851251125335693	-0.3147999942302704
5o0w.pdb	5o0w_G_C_SG108M.pdb	0.22367432713508606	0.7609500288963318
5w4l.pdb	5w4l_HL_G_RH56G.pdb	-1.1628222465515137	-5.035999774932861
7mep.pdb	7mep_HL_A_TH111Y.pdb	-4.356323719024658	-1.2740000486373901
6bp2.pdb	6bp2_HL_A_YH59L.pdb	-0.9259445667266846	0.08179999887943268
7z0x.pdb	7z0x_HL_R_SH53D.pdb	-0.6399298906326294	0.880299985408783
6q18.pdb	6q18_HL_A_CH108A.pdb	-0.5096760988235474	-0.7128000259399414
5dur.pdb	5dur_BD_A_QA68H.pdb	-0.7246912717819214	-1.0530999898910522
6udk.pdb	6udk_HL_K_RH77L.pdb	-0.47235551476478577	-0.1881999969482422
4qci.pdb	4qci_HL_C_GH104N.pdb	-2.50485897064209	-1.087499976158142
6z20.pdb	6z20_B_A_FA65K.pdb	-1.4745701551437378	-1.2096999883651733
5d96.pdb	5d96_JI_D_ND80M.pdb	0.46826985478401184	0.00559999980032444
6fxn.pdb	6fxn_MN_J_GN93V.pdb	-0.2630757689476013	-2.3538999557495117
6e62.pdb	6e62_HL_P_DP98G.pdb	-0.5128563642501831	-0.45820000767707825
7myz.pdb	7myz_HL_C_SL30Y.pdb	0.3062432110309601	0.009800000116229057
6u36.pdb	6u36_HL_B_FB205N.pdb	-1.3541938066482544	-1.1597000360488892
6otc.pdb	6otc_HL_A_RA61I.pdb	-0.732677698135376	-1.204509973526001
7aqx.pdb	7aqx_C_A_LC96H.pdb	-0.41644197702407837	-0.5329999923706055
6z20.pdb	6z20_B_A_TA64L.pdb	0.17541709542274475	0.14069999754428864
3kr3.pdb	3kr3_HL_D_NH31C.pdb	-0.2726503610610962	0.2004999965429306
7cgw.pdb	7cgw_AB_C_IC102M.pdb	-0.7500555515289307	-0.5766000151634216
5w1k.pdb	5w1k_DC_E_YD109D.pdb	-0.3205103278160095	-2.782900094985962
7cu4.pdb	7cu4_AB_C_SC94I.pdb	-2.352433443069458	-1.5500999689102173
7czx.pdb	7czx_JN_C_YN31D.pdb	-1.0492208003997803	-1.8795000314712524
6otc.pdb	6otc_HL_A_RA61C.pdb	-0.9587216377258301	-1.3604099750518799
6udk.pdb	6udk_HL_K_GK410L.pdb	-2.67445707321167	-0.948710024356842
6r8x.pdb	6r8x_CB_A_DB31A.pdb	-0.6889395117759705	-0.21580000221729279
7aqz.pdb	7aqz_D_A_YD41K.pdb	-0.8124088048934937	-1.035599946975708
5umi.pdb	5umi_HL_C_IH57E.pdb	-0.5292854309082031	-1.1677000522613525
4i1n.pdb	4i1n_B_A_YB32N.pdb	-0.9228619337081909	0.11167000234127045
4ki5.pdb	4ki5_CD_M_SC32H.pdb	-4.587783336639404	-1.4776999950408936
4lsq.pdb	4lsq_HL_G_GG312L.pdb	-2.9438719749450684	-2.508430004119873
5hbv.pdb	5hbv_DC_B_YB113C.pdb	-0.4373239278793335	-0.6905999779701233
6bp2.pdb	6bp2_HL_A_AL30R.pdb	-4.349579334259033	-4.9593000411987305
7jx3.pdb	7jx3_CD_R_AD30N.pdb	-0.09659960865974426	0.22210000455379486
6udk.pdb	6udk_HL_K_NK58C.pdb	-0.6168016195297241	0.02816000021994114
6elu.pdb	6elu_EF_D_VD157R.pdb	-0.3579750657081604	0.22290000319480896
6z20.pdb	6z20_B_A_FB46I.pdb	-0.16574916243553162	-0.4049000144004822
6q20.pdb	6q20_HL_A_RA290M.pdb	-0.9518109560012817	-1.7934000492095947
6q18.pdb	6q18_HL_A_EA105L.pdb	-0.7040157914161682	-3.4082999229431152
4pir.pdb	4pir_J_D_WD161N.pdb	-1.0731868743896484	-2.336329936981201
6b0a.pdb	6b0a_HL_A_TH28S.pdb	-0.3475636839866638	0.5618000030517578
7cdj.pdb	7cdj_HL_E_HH102Q.pdb	-0.6829286217689514	-0.6879000067710876
6e62.pdb	6e62_HL_P_DP59A.pdb	-0.6587721109390259	0.8718000054359436
7z0x.pdb	7z0x_HL_R_GR153A.pdb	-2.414398670196533	-1.7833000421524048
7e9b.pdb	7e9b_HL_C_AC50Y.pdb	-0.3253958821296692	-1.2271000146865845
4aei.pdb	4aei_IM_B_HM98V.pdb	0.04995414614677429	-0.22759999334812164
3mxw.pdb	3mxw_HL_A_KA49F.pdb	0.15341588854789734	-0.4359999895095825
6hhc.pdb	6hhc_HL_A_RA128F.pdb	0.1952098309993744	0.14100000262260437
5tpn.pdb	5tpn_HL_A_DA146Q.pdb	0.16866174340248108	0.3276500105857849
4pir.pdb	4pir_J_D_HD112Y.pdb	-0.3661082983016968	0.06985999643802643
6q20.pdb	6q20_HL_A_TH101G.pdb	-0.5392698049545288	-0.3158999979496002
6v4o.pdb	6v4o_DE_W_ED105H.pdb	-0.7544219493865967	-0.6085699796676636
6xr0.pdb	6xr0_HL_M_DH99N.pdb	-0.3655243515968323	0.36149999499320984
5o0w.pdb	5o0w_G_C_GC99F.pdb	-0.5998715162277222	-0.9592000246047974
3kj6.pdb	3kj6_HL_A_YH52G.pdb	-1.065730094909668	-0.8008000254631042
7b27.pdb	7b27_D_a_PD99R.pdb	-0.32871514558792114	-0.7218999862670898
5tz2.pdb	5tz2_HL_C_NL30L.pdb	-0.22017349302768707	0.21860000491142273
5d96.pdb	5d96_JI_D_MI50C.pdb	-0.23476237058639526	-0.8037999868392944
4oii.pdb	4oii_HL_A_TA34A.pdb	-0.33042392134666443	-0.475600004196167
7x7d.pdb	7x7d_F_E_FF34E.pdb	-0.8900254964828491	-0.900879979133606
3kr3.pdb	3kr3_HL_D_NH31K.pdb	-0.2984123229980469	0.30959999561309814
4ki5.pdb	4ki5_CD_M_TC29H.pdb	-0.34922119975090027	-0.23354999721050262
5ywp.pdb	5ywp_RQ_A_SA229R.pdb	0.03744325041770935	1.0781790018081665
6v4o.pdb	6v4o_DE_W_FD107N.pdb	-0.9118099212646484	-1.707550048828125
5ywp.pdb	5ywp_RQ_A_GR54N.pdb	-9.015923500061035	-3.7454099655151367
6udk.pdb	6udk_HL_K_DH32Q.pdb	-0.3029095530509949	1.59266996383667
7myz.pdb	7myz_HL_C_EC104L.pdb	0.4052659571170807	-1.9607000350952148
5th9.pdb	5th9_JN_C_QC118T.pdb	-0.43654388189315796	-0.477400004863739
5c6t.pdb	5c6t_HL_A_NH97I.pdb	-0.32379069924354553	-0.21174000203609467
1nsn.pdb	1nsn_HL_S_IL98L.pdb	-0.5141496658325195	-0.33632001280784607
6qfc.pdb	6qfc_B_A_GB101R.pdb	-8.086204528808594	-7.463650226593018
6hhc.pdb	6hhc_HL_A_DH35N.pdb	-0.7323713302612305	-1.5994000434875488
5tz2.pdb	5tz2_HL_C_NL30H.pdb	-0.3972465991973877	-0.5602999925613403
5w1m.pdb	5w1m_FE_Q_SE101Q.pdb	-0.9334840774536133	-0.35740000009536743
4yjz.pdb	4yjz_L_E_GE92S.pdb	-0.5943048000335693	0.18970000743865967
3rkd.pdb	3rkd_DC_B_EB113N.pdb	-0.5594165325164795	-0.6721000075340271
5van.pdb	5van_B_A_TA95L.pdb	-0.18050172924995422	-1.3316999673843384
5c6t.pdb	5c6t_HL_A_AA196Q.pdb	-4.668553829193115	-1.6962800025939941
7s0e.pdb	7s0e_HL_A_FA520L.pdb	-0.40050312876701355	0.046509999781847
3nps.pdb	3nps_BC_A_RA48H.pdb	-0.7748151421546936	-0.5156000256538391
4oii.pdb	4oii_HL_A_NA89K.pdb	-0.11232627928256989	0.24279999732971191
4i1n.pdb	4i1n_B_A_SA49Q.pdb	-0.11411327123641968	-0.06519000232219696
7l5j.pdb	7l5j_YX_A_RY100N.pdb	-1.3623261451721191	-0.5514799952507019
5ggv.pdb	5ggv_HL_Y_MY99V.pdb	-0.824923038482666	0.2630000114440918
7s0e.pdb	7s0e_HL_A_TH58Y.pdb	-0.18656715750694275	0.21772000193595886
5f8r.pdb	5f8r_C_A_TA397C.pdb	-0.2747572362422943	0.3772999942302704
1ndg.pdb	1ndg_BA_C_LC75T.pdb	-1.072036623954773	-0.323199987411499
1ndg.pdb	1ndg_BA_C_WB98G.pdb	-1.6598451137542725	-2.4758999347686768
4dw2.pdb	4dw2_HL_U_LU144S.pdb	0.3102671802043915	0.9612299799919128
7d0b.pdb	7d0b_HL_A_LA377K.pdb	-0.449333131313324	-0.564746081829071
4ala.pdb	4ala_HL_C_HC18Q.pdb	-0.8534064292907715	-1.6451799869537354
6war.pdb	6war_F_E_QE167Y.pdb	-0.43238142132759094	0.022600000724196434
4qci.pdb	4qci_HL_C_YH60S.pdb	-0.5569441318511963	0.065700002014637
7lxz.pdb	7lxz_FC_B_FB433C.pdb	-0.9160088300704956	-1.225000023841858
4wgw.pdb	4wgw_B_A_RB103G.pdb	-0.9574875831604004	-2.7664499282836914
6x04.pdb	6x04_B_A_TA266Y.pdb	-0.6446869969367981	-0.9204999804496765
3kr3.pdb	3kr3_HL_D_SH52P.pdb	-1.0663299560546875	-1.6330000162124634
5o0w.pdb	5o0w_G_C_DG102R.pdb	-0.4217257499694824	-0.1644899994134903
7z0x.pdb	7z0x_HL_R_YH33C.pdb	-1.2226462364196777	-0.5533999800682068
2qqn.pdb	2qqn_HL_A_SA21F.pdb	0.40321698784828186	1.7410000562667847
5dur.pdb	5dur_BD_A_YD49R.pdb	-0.6793343424797058	0.13609999418258667
6wqo.pdb	6wqo_EF_D_GE31P.pdb	-14.84689998626709	-8.227370262145996
5van.pdb	5van_B_A_YA154I.pdb	-0.6399960517883301	-0.006099999882280827
3rkd.pdb	3rkd_DC_B_NB114M.pdb	-0.22158798575401306	0.1987999975681305
7jx3.pdb	7jx3_CD_R_GD27P.pdb	-0.3465339243412018	0.06849999725818634
5mo9.pdb	5mo9_HL_X_NX38G.pdb	0.011542052030563354	-0.17499999701976776
5ggv.pdb	5ggv_HL_Y_LY39C.pdb	-0.6197117567062378	-0.3497999906539917
5ywp.pdb	5ywp_RQ_A_PA228G.pdb	-0.4442795217037201	0.04027999937534332
6bp2.pdb	6bp2_HL_A_GL31L.pdb	-0.6589027643203735	-0.16830000281333923
7o85.pdb	7o85_B_A_WB96P.pdb	-1.0563231706619263	0.22235000133514404
7e9b.pdb	7e9b_HL_C_AC101D.pdb	-2.734863042831421	-2.836699962615967
3jwo.pdb	3jwo_HL_A_DH55A.pdb	-0.505669116973877	-0.021400000900030136
6q20.pdb	6q20_HL_A_DA70S.pdb	-0.5921018123626709	0.2596000134944916
5c6t.pdb	5c6t_HL_A_NH97A.pdb	-0.4829191267490387	-0.8428999781608582
5c7x.pdb	5c7x_MN_B_QB78M.pdb	0.06630384922027588	0.30880001187324524
4ala.pdb	4ala_HL_C_YL94H.pdb	-0.6677729487419128	-0.9130200147628784
5f8r.pdb	5f8r_C_A_LC97W.pdb	-19.347881317138672	-16.91642951965332
3uzq.pdb	3uzq_A_B_KB9W.pdb	-1.07503342628479	-3.4212000370025635
7b27.pdb	7b27_D_a_HD97Q.pdb	-0.8150273561477661	-0.22110000252723694
5f8r.pdb	5f8r_C_A_AA393V.pdb	-1.0989913940429688	0.17229999601840973
6b0a.pdb	6b0a_HL_A_SH30E.pdb	-0.3323819041252136	1.3128999471664429
6aq7.pdb	6aq7_HL_A_EA82C.pdb	-0.8708827495574951	-1.8818000555038452
7mep.pdb	7mep_HL_A_YH31N.pdb	-1.2720086574554443	-1.292099952697754
6war.pdb	6war_F_E_KE166Y.pdb	-0.13194920122623444	-0.1793999969959259
6v4o.pdb	6v4o_DE_W_TW248Y.pdb	0.04971158504486084	1.1220799684524536
7nkt.pdb	7nkt_B_A_TA44S.pdb	-0.42791008949279785	-0.03460000082850456
5dur.pdb	5dur_BD_A_NA121M.pdb	-0.14294904470443726	0.6299999952316284
6h2y.pdb	6h2y_HL_D_QD36C.pdb	-0.11034728586673737	-0.3831999897956848
4aei.pdb	4aei_IM_B_YM37D.pdb	-1.1138876676559448	-1.4330999851226807
5van.pdb	5van_B_A_TB56C.pdb	-0.35412514209747314	-1.0582000017166138
5tpn.pdb	5tpn_HL_A_YH107E.pdb	-0.9056689739227295	0.17423999309539795
6myy.pdb	6myy_HL_A_KA223R.pdb	-0.03244319558143616	1.8463000059127808
7cu4.pdb	7cu4_AB_C_VA50D.pdb	-0.31021592020988464	-1.7838200330734253
3nps.pdb	3nps_BC_A_GA215D.pdb	-0.7159193754196167	0.22450000047683716
6bp2.pdb	6bp2_HL_A_PA98K.pdb	-0.25217777490615845	-0.714900016784668
7myz.pdb	7myz_HL_C_DC51P.pdb	-0.6979470252990723	-1.916100025177002
7e9b.pdb	7e9b_HL_C_AC101Q.pdb	-3.191243886947632	-5.317200183868408
4yjz.pdb	4yjz_L_E_GL214E.pdb	-16.334470748901367	-13.568880081176758
5van.pdb	5van_B_A_NB101I.pdb	-0.7762472629547119	-2.36299991607666
7n3d.pdb	7n3d_HL_C_IC36W.pdb	-11.32125186920166	-12.29833984375
1nsn.pdb	1nsn_HL_S_YH51L.pdb	-0.7011526823043823	-0.44137999415397644
4qci.pdb	4qci_HL_C_WC31H.pdb	-1.2394307851791382	-1.554800033569336
1bzq.pdb	1bzq_M_C_YC115S.pdb	-0.9860337972640991	-0.8410000205039978
5c6t.pdb	5c6t_HL_A_TH33V.pdb	-0.25331422686576843	-0.19734999537467957
3jwo.pdb	3jwo_HL_A_RA275Q.pdb	-0.9189572334289551	-4.904530048370361
6mhr.pdb	6mhr_DE_F_DD105Q.pdb	-0.5368115901947021	0.8007000088691711
7e3k.pdb	7e3k_HL_C_QC394R.pdb	-0.36651670932769775	-0.042739998549222946
7l5j.pdb	7l5j_YX_A_FY102M.pdb	-0.7140250205993652	-0.8232899904251099
5grj.pdb	5grj_HL_A_TH106F.pdb	0.03737744688987732	-1.5812000036239624
6fxn.pdb	6fxn_MN_J_DJ81Q.pdb	0.09823670983314514	0.4569000005722046
7r7n.pdb	7r7n_HL_E_YE115S.pdb	-0.9834818840026855	-1.5968999862670898
7s0e.pdb	7s0e_HL_A_WH106A.pdb	-0.4249134957790375	0.9091899991035461
5ugy.pdb	5ugy_IM_C_VI106Q.pdb	-0.28134679794311523	-1.7158299684524536
6k7o.pdb	6k7o_HL_A_SH103G.pdb	-0.5347661375999451	-0.7990000247955322
5dur.pdb	5dur_BD_A_YA90E.pdb	-1.1439800262451172	-0.8522999882698059
6wqo.pdb	6wqo_EF_D_YD41M.pdb	-0.844202995300293	-0.795799970626831
4oii.pdb	4oii_HL_A_HL30F.pdb	0.3659152090549469	0.23669999837875366
5hys.pdb	5hys_EF_J_GF72C.pdb	-2.8127858638763428	-2.301140069961548
7b27.pdb	7b27_D_a_QD39A.pdb	-0.5501337051391602	-0.9574999809265137
6z20.pdb	6z20_B_A_SB29A.pdb	-0.22649279236793518	-0.032999999821186066
7cgw.pdb	7cgw_AB_C_FB55E.pdb	-1.107854962348938	-0.8716999888420105
6myy.pdb	6myy_HL_A_NA221K.pdb	-0.6662570238113403	0.26489999890327454
5xbm.pdb	5xbm_ED_F_EF37Y.pdb	-0.2031438648700714	-0.7188500165939331
6fxn.pdb	6fxn_MN_J_LJ85S.pdb	-0.9329237937927246	-0.9259999990463257
4jdt.pdb	4jdt_HL_G_TG300E.pdb	-0.032525330781936646	-1.228279948234558
6cwg.pdb	6cwg_B_A_RA121E.pdb	0.09594503045082092	-0.815339982509613
4oii.pdb	4oii_HL_A_EA114S.pdb	-0.567209005355835	0.3652999997138977
6cwg.pdb	6cwg_B_A_NA109H.pdb	-0.4019789695739746	-0.007899999618530273
6pxh.pdb	6pxh_CD_A_VA9M.pdb	-0.4774799942970276	0.4878999888896942
7mdp.pdb	7mdp_HI_A_WH103I.pdb	-2.7453696727752686	-4.83499002456665
7aqx.pdb	7aqx_C_A_TA86Q.pdb	-0.3218832314014435	-0.016599999740719795
5th9.pdb	5th9_JN_C_TC58Y.pdb	0.027397066354751587	0.39239999651908875
7n3d.pdb	7n3d_HL_C_AH104F.pdb	-1.3919415473937988	-2.3234000205993652
7mdp.pdb	7mdp_HI_A_DA38I.pdb	-2.7432444095611572	-2.925100088119507
5w1m.pdb	5w1m_FE_Q_YE31F.pdb	-0.6220303177833557	-0.6812000274658203
7z0x.pdb	7z0x_HL_R_SL97K.pdb	-1.644744873046875	-4.8378801345825195
3jwo.pdb	3jwo_HL_A_VA87R.pdb	-4.106637477874756	-4.093239784240723
7jx3.pdb	7jx3_CD_R_QR162A.pdb	-0.2638944983482361	-0.8077999949455261
6b0a.pdb	6b0a_HL_A_SA109A.pdb	-0.3561171293258667	-0.4262000024318695
5c7x.pdb	5c7x_MN_B_HB7W.pdb	-0.4960155785083771	-4.153299808502197
5w4l.pdb	5w4l_HL_G_YH32C.pdb	-1.0080313682556152	-0.5958999991416931
3rkd.pdb	3rkd_DC_B_FC91K.pdb	-0.47077634930610657	-0.13510000705718994
4o58.pdb	4o58_HL_A_GA126L.pdb	-2.651200771331787	-4.979959964752197
6b0a.pdb	6b0a_HL_A_FH110M.pdb	-1.05213463306427	-2.1135001182556152
5u8r.pdb	5u8r_HL_A_YH33H.pdb	-0.8261731863021851	0.2451999932527542
7x7d.pdb	7x7d_F_E_YF119H.pdb	-1.1333833932876587	-0.22010000050067902
7bsd.pdb	7bsd_AB_G_YA102G.pdb	-0.9703859090805054	-1.0687999725341797
1ndg.pdb	1ndg_BA_C_DC101L.pdb	-2.8480257987976074	-4.593699932098389
5mo9.pdb	5mo9_HL_X_IX80M.pdb	-0.6038292646408081	0.13580000400543213
3nps.pdb	3nps_BC_A_CA187T.pdb	-0.4992416799068451	-0.7997999787330627
6nf2.pdb	6nf2_HL_B_VB28F.pdb	-0.17266488075256348	-0.2152000069618225
4yjz.pdb	4yjz_L_E_AL211Q.pdb	-20.57010269165039	-11.685919761657715
7x7d.pdb	7x7d_F_E_TF30F.pdb	-0.3489668071269989	0.1477999985218048
6myy.pdb	6myy_HL_A_AA222Y.pdb	-7.787782192230225	-5.917029857635498
5usf.pdb	5usf_D_A_GD66P.pdb	-0.17769312858581543	0.3718999922275543
6h3t.pdb	6h3t_IM_B_NI55F.pdb	-4.359924793243408	-6.53587007522583
7bsd.pdb	7bsd_AB_G_DG56E.pdb	0.1683206856250763	-0.5113000273704529
6myy.pdb	6myy_HL_A_QH64M.pdb	0.030557960271835327	0.8986999988555908
4ffw.pdb	4ffw_HL_A_VH50K.pdb	-2.039470672607422	-0.6845099925994873
4lvn.pdb	4lvn_CB_A_HA61S.pdb	-1.6920313835144043	-1.9079400300979614
6r8x.pdb	6r8x_CB_A_FB95W.pdb	-0.0913667380809784	-0.536300003528595
5xbm.pdb	5xbm_ED_F_YE27G.pdb	-1.2138816118240356	-0.6050300002098083
1ndg.pdb	1ndg_BA_C_NC93Y.pdb	0.23998478055000305	-1.0967999696731567
7e3k.pdb	7e3k_HL_C_KC359Q.pdb	-0.3208869695663452	-0.5561400055885315
4ffw.pdb	4ffw_HL_A_SA61H.pdb	-1.504459023475647	-2.6198599338531494
7k7i.pdb	7k7i_MN_C_SM103W.pdb	-6.632277488708496	-7.515590190887451
7czz.pdb	7czz_JN_C_SC399K.pdb	0.2961139976978302	0.645871102809906
1iqd.pdb	1iqd_BA_C_QB1D.pdb	-0.6657267808914185	0.002899999963119626
5c7x.pdb	5c7x_MN_B_WM33A.pdb	-0.4784819781780243	-1.1378999948501587
6pe9.pdb	6pe9_CD_G_NC57Q.pdb	0.5746114253997803	-0.5078999996185303
7bsd.pdb	7bsd_AB_G_EB59N.pdb	-0.9245502948760986	-2.492000102996826
6okm.pdb	6okm_HL_R_YH31Q.pdb	-0.895799994468689	-1.2400000095367432
6b0a.pdb	6b0a_HL_A_TH28A.pdb	-0.364168643951416	-0.06889999657869339
4oii.pdb	4oii_HL_A_GA60E.pdb	-0.3626784384250641	-0.5666000247001648
7myz.pdb	7myz_HL_C_YL32W.pdb	0.1860937774181366	-1.0388000011444092
5usf.pdb	5usf_D_A_RD72C.pdb	-0.24626705050468445	-0.4887000024318695
5w1k.pdb	5w1k_DC_E_SE47K.pdb	-5.387007236480713	-3.6005899906158447
7k8m.pdb	7k8m_AB_E_YA106V.pdb	-0.4238654375076294	-1.4706000089645386
5dur.pdb	5dur_BD_A_QA68T.pdb	-0.36809009313583374	-1.3884999752044678
3jcx.pdb	3jcx_HL_A_TH98W.pdb	0.44123533368110657	1.3174357414245605
5dhv.pdb	5dhv_AB_N_DA100G.pdb	-0.5753931999206543	-2.0353000164031982
1bzq.pdb	1bzq_M_C_VC63A.pdb	-0.4573112726211548	-0.19869999587535858
4oii.pdb	4oii_HL_A_TA142V.pdb	-0.09102359414100647	-0.12330000102519989
7jvc.pdb	7jvc_FG_E_SG31A.pdb	-0.23571939766407013	0.12710000574588776
6nm6.pdb	6nm6_UV_G_MG399S.pdb	-0.3814084529876709	-0.10626000165939331
7czx.pdb	7czx_JN_C_YN31M.pdb	-0.8843564987182617	-0.9550999999046326
3g6d.pdb	3g6d_HL_A_WL90M.pdb	-0.7688827514648438	1.6055999994277954
5u8r.pdb	5u8r_HL_A_EA26Y.pdb	-0.892021656036377	-1.3444199562072754
5mo9.pdb	5mo9_HL_X_KX87I.pdb	-0.2981131076812744	0.3230000138282776
7m42.pdb	7m42_BA_E_QE161L.pdb	-0.31630581617355347	1.7900999784469604
6nf2.pdb	6nf2_HL_B_RH106S.pdb	-0.8909019231796265	0.004699999932199717
5kte.pdb	5kte_HL_A_NL92E.pdb	-0.2634468674659729	0.5282899737358093
7z0x.pdb	7z0x_HL_R_FR154W.pdb	-0.9217410087585449	-0.19359999895095825
4lvn.pdb	4lvn_CB_A_YC33R.pdb	-0.5284447073936462	-0.7060999870300293
7l56.pdb	7l56_FG_C_FC398P.pdb	0.1900719702243805	5.836609840393066
4qci.pdb	4qci_HL_C_FL29T.pdb	-1.6255593299865723	-2.038599967956543
4qci.pdb	4qci_HL_C_FL29K.pdb	-1.322646141052246	-2.9405999183654785
5nuz.pdb	5nuz_AB_C_AC29V.pdb	-1.2361515760421753	-0.7465999722480774
7cgw.pdb	7cgw_AB_C_PC57E.pdb	-1.4737768173217773	-3.4824700355529785
5ggv.pdb	5ggv_HL_Y_LY91R.pdb	-0.5489862561225891	-0.18369999527931213
3rkd.pdb	3rkd_DC_B_ID104P.pdb	-0.8754466772079468	0.09690000116825104
7k8m.pdb	7k8m_AB_E_SA56H.pdb	-1.2060383558273315	-1.8705999851226807
6pe9.pdb	6pe9_CD_G_ND31I.pdb	0.08301421999931335	0.3822000026702881
5ggv.pdb	5ggv_HL_Y_YL32R.pdb	-1.1472123861312866	-2.012200117111206
6fxn.pdb	6fxn_MN_J_DJ81W.pdb	0.4316795766353607	-0.2655999958515167
5ggv.pdb	5ggv_HL_Y_SY44G.pdb	-0.5042762160301208	-0.16699999570846558
5c6t.pdb	5c6t_HL_A_TH33M.pdb	-0.42113548517227173	-0.592960000038147
6pxh.pdb	6pxh_CD_A_ED97K.pdb	-0.06732538342475891	1.742900013923645
7r7n.pdb	7r7n_HL_E_LE121R.pdb	-0.291706383228302	-0.3411000072956085
6hhc.pdb	6hhc_HL_A_RA131S.pdb	-0.6058920621871948	0.5465999841690063
4yjz.pdb	4yjz_L_E_SE87K.pdb	0.10618367791175842	-0.055799998342990875
6nm6.pdb	6nm6_UV_G_MG399N.pdb	-0.24149161577224731	0.29548001289367676
6bp2.pdb	6bp2_HL_A_AL30S.pdb	-0.13531361520290375	-0.33660000562667847
7l56.pdb	7l56_FG_C_YG32N.pdb	-1.3968563079833984	0.2785399854183197
6b0a.pdb	6b0a_HL_A_DA98H.pdb	-0.5679652690887451	-2.847399950027466
6b0a.pdb	6b0a_HL_A_PA102C.pdb	-0.39685294032096863	-1.2940000295639038
7mep.pdb	7mep_HL_A_GA376K.pdb	-0.056646376848220825	0.7365000247955322
6u36.pdb	6u36_HL_B_GL30C.pdb	-6.198090076446533	-6.393919944763184
5dur.pdb	5dur_BD_A_AD29S.pdb	-0.4126002788543701	0.3222000002861023
6pxh.pdb	6pxh_CD_A_TA78H.pdb	-0.050383418798446655	0.014100000262260437
4o58.pdb	4o58_HL_A_FH53L.pdb	-0.9630497694015503	-0.32655999064445496
7nkt.pdb	7nkt_B_A_YA37S.pdb	-0.6299597024917603	-1.2863199710845947
5mo9.pdb	5mo9_HL_X_FL60M.pdb	-0.7082071304321289	-0.8585000038146973
3g6d.pdb	3g6d_HL_A_NL26E.pdb	-0.038331300020217896	-1.4776999950408936
4i1n.pdb	4i1n_B_A_LB57K.pdb	-0.2438996136188507	1.5308500528335571
6n5e.pdb	6n5e_ED_A_FE29G.pdb	-0.6794677972793579	-1.0870000123977661
7mep.pdb	7mep_HL_A_YA266N.pdb	-1.1738404035568237	-1.6634000539779663
7czz.pdb	7czz_JN_C_VJ101M.pdb	1.5685985088348389	2.978909969329834
4qci.pdb	4qci_HL_C_VL94E.pdb	-2.680856466293335	-0.4740000069141388
7jvc.pdb	7jvc_FG_E_NG32D.pdb	-0.194089874625206	-0.9441999793052673
6okm.pdb	6okm_HL_R_NH30M.pdb	-0.3225043714046478	0.6628000140190125
5kte.pdb	5kte_HL_A_EH98R.pdb	-0.251412570476532	0.022520000115036964
4oii.pdb	4oii_HL_A_RA119S.pdb	-0.6630048751831055	-2.4607999324798584
1fns.pdb	1fns_HL_A_MH50E.pdb	-3.145287275314331	1.1663999557495117
6e62.pdb	6e62_HL_P_SL31R.pdb	0.08265465497970581	1.3453999757766724
6nm6.pdb	6nm6_UV_G_GU61Q.pdb	-0.5977531671524048	-0.383789986371994
7x7d.pdb	7x7d_F_E_YE116W.pdb	-2.5502231121063232	0.040699999779462814
5ywp.pdb	5ywp_RQ_A_YR103K.pdb	-1.7262791395187378	1.4711400270462036
5grj.pdb	5grj_HL_A_KA45Y.pdb	-0.2432132363319397	0.7074999809265137
4aei.pdb	4aei_IM_B_RB56H.pdb	-0.24307626485824585	0.06159999966621399
4aei.pdb	4aei_IM_B_CB63W.pdb	-2.0097897052764893	-2.5662999153137207
1ndg.pdb	1ndg_BA_C_QA53E.pdb	-0.3272961974143982	0.20679999887943268
6wqo.pdb	6wqo_EF_D_SD40H.pdb	0.3179323971271515	-0.3336000144481659
5xbm.pdb	5xbm_ED_F_RF41H.pdb	-1.5192713737487793	-1.4784799814224243
6vy2.pdb	6vy2_IM_C_YI103V.pdb	-3.715578079223633	2.5058600902557373
5o0w.pdb	5o0w_G_C_EC100L.pdb	-0.2946072220802307	-0.8942300081253052
6y92.pdb	6y92_CD_B_SD92N.pdb	-0.6144100427627563	-0.20915000140666962
6ukt.pdb	6ukt_F_B_NF50I.pdb	-3.5113229751586914	2.9695498943328857
4ffw.pdb	4ffw_HL_A_TH58A.pdb	-0.2375485599040985	-0.257860004901886
6q18.pdb	6q18_HL_A_RA138P.pdb	0.018638640642166138	-1.8767000436782837
5c6t.pdb	5c6t_HL_A_IA201E.pdb	-0.5809109210968018	0.07485999912023544
7k8z.pdb	7k8z_MN_C_NC342W.pdb	0.0598299503326416	-0.19957999885082245
5o0w.pdb	5o0w_G_C_EG25G.pdb	-0.8890831470489502	-0.3919700086116791
1iqd.pdb	1iqd_BA_C_YA32T.pdb	-1.2579843997955322	-2.7674999237060547
6elu.pdb	6elu_EF_D_ND154S.pdb	-0.5253995656967163	-2.487299919128418
4wgw.pdb	4wgw_B_A_FB28L.pdb	-2.1700174808502197	-1.916599988937378
4yjz.pdb	4yjz_L_E_SL213I.pdb	-4.758172035217285	-3.609100103378296
4wgw.pdb	4wgw_B_A_HA255K.pdb	-0.9073771238327026	0.42329999804496765
7cdj.pdb	7cdj_HL_E_DH73V.pdb	-0.10445612668991089	0.6044999957084656
3g6d.pdb	3g6d_HL_A_DL50C.pdb	-0.676557183265686	-2.09879994392395
6mhr.pdb	6mhr_DE_F_VD57A.pdb	-0.2356908619403839	-0.14429999887943268
4oii.pdb	4oii_HL_A_NA176W.pdb	-0.5170021057128906	-1.1950000524520874
5ugy.pdb	5ugy_IM_C_SC142F.pdb	0.3942565619945526	1.1345900297164917
3g6d.pdb	3g6d_HL_A_QA21A.pdb	-0.48120757937431335	-0.02459999918937683
5nuz.pdb	5nuz_AB_C_RC78K.pdb	-0.556157112121582	-2.1384999752044678
5d96.pdb	5d96_JI_D_LD102F.pdb	-0.30148327350616455	0.01140000019222498
3rkd.pdb	3rkd_DC_B_WD54N.pdb	-0.8955667018890381	1.079699993133545
6vy2.pdb	6vy2_IM_C_WI102D.pdb	-1.5830090045928955	2.8578100204467773
6n5e.pdb	6n5e_ED_A_WE47E.pdb	-0.38385340571403503	-0.7487999796867371
4pir.pdb	4pir_J_D_IJ107H.pdb	-0.5517042875289917	-0.19436000287532806
3mxw.pdb	3mxw_HL_A_YL50T.pdb	-0.6507153511047363	-0.8621000051498413
6u36.pdb	6u36_HL_B_YH103A.pdb	-0.4276770353317261	-0.3656400144100189
5ugy.pdb	5ugy_IM_C_RI104N.pdb	-0.5641180276870728	-0.5117899775505066
4lsq.pdb	4lsq_HL_G_WH107G.pdb	-0.823249340057373	-1.3413399457931519
5th9.pdb	5th9_JN_C_WJ52G.pdb	-1.9475783109664917	-1.7257000207901
5w1k.pdb	5w1k_DC_E_DD102L.pdb	0.5016400814056396	-1.3069000244140625
4aei.pdb	4aei_IM_B_GB59A.pdb	-1.3940485715866089	-0.7577000260353088
7cdj.pdb	7cdj_HL_E_VE151K.pdb	-0.21082550287246704	1.257099986076355
7l5j.pdb	7l5j_YX_A_TA74A.pdb	-0.6407690048217773	-0.07716000080108643
6v4o.pdb	6v4o_DE_W_RW64E.pdb	-0.6299911737442017	-1.5795600414276123
1ndg.pdb	1ndg_BA_C_WC63D.pdb	-0.8614602088928223	-0.8737999796867371
5tz2.pdb	5tz2_HL_C_RL32A.pdb	-1.018552303314209	-2.158900022506714
6h2y.pdb	6h2y_HL_D_LD107A.pdb	-0.7052018046379089	-1.198099970817566
4ki5.pdb	4ki5_CD_M_SD92G.pdb	-0.056385934352874756	-1.0510799884796143
2i9l.pdb	2i9l_BA_I_TI29W.pdb	0.32216230034828186	-0.41760000586509705
5w1k.pdb	5w1k_DC_E_SD101E.pdb	-0.3016147017478943	0.004000000189989805
5c7x.pdb	5c7x_MN_B_EM52P.pdb	-0.5793547630310059	-1.2551000118255615
3jcx.pdb	3jcx_HL_A_IA196C.pdb	-0.7756718397140503	-0.8732799887657166
3mxw.pdb	3mxw_HL_A_DL91P.pdb	-0.5222550630569458	0.12030000239610672
3jwo.pdb	3jwo_HL_A_MH59H.pdb	-0.3329814374446869	-1.1445000171661377
6udk.pdb	6udk_HL_K_FH60L.pdb	-0.89915931224823	-0.48173001408576965
6aq7.pdb	6aq7_HL_A_HH34Q.pdb	-0.24193830788135529	-0.8503999710083008
3g6d.pdb	3g6d_HL_A_RA105I.pdb	-1.0596493482589722	-5.707499980926514
7aqx.pdb	7aqx_C_A_SA288W.pdb	-0.5058738589286804	-1.9540300369262695
7jx3.pdb	7jx3_CD_R_SD28Q.pdb	-0.6711421012878418	0.8629000186920166
6q20.pdb	6q20_HL_A_EA38V.pdb	-0.41717496514320374	-0.9218000173568726
3mxw.pdb	3mxw_HL_A_TA111E.pdb	-0.3160637319087982	-1.8396999835968018
4oii.pdb	4oii_HL_A_EA114L.pdb	0.11836782097816467	0.435699999332428
2qqn.pdb	2qqn_HL_A_RH105V.pdb	-0.24493765830993652	-2.6717000007629395
5ywp.pdb	5ywp_RQ_A_NR52F.pdb	-3.580989122390747	-2.1439499855041504
3kr3.pdb	3kr3_HL_D_VD31S.pdb	-1.1583155393600464	-0.2903999984264374
6pxh.pdb	6pxh_CD_A_SC102C.pdb	-0.6572575569152832	2.01990008354187
3cfi.pdb	3cfi_C_B_WC103Q.pdb	-0.23072651028633118	-3.7279000282287598
7cgw.pdb	7cgw_AB_C_KC46G.pdb	-0.47300422191619873	-4.016059875488281
6q18.pdb	6q18_HL_A_GH56A.pdb	-0.8461458683013916	-1.6776000261306763
3mxw.pdb	3mxw_HL_A_HA95Y.pdb	0.8846901655197144	3.4728000164031982
1nsn.pdb	1nsn_HL_S_NH100G.pdb	-0.5215948820114136	-0.8962100148200989
4ki5.pdb	4ki5_CD_M_DC99K.pdb	-0.5661348104476929	-0.5000900030136108
6nfc.pdb	6nfc_HL_A_RA275P.pdb	-0.9132369756698608	-0.8296700119972229
5c7x.pdb	5c7x_MN_B_HB7Y.pdb	-6.174575328826904	-4.3653998374938965
6q18.pdb	6q18_HL_A_YA44H.pdb	-0.9157881736755371	0.1720999926328659
7cgw.pdb	7cgw_AB_C_NC34Q.pdb	0.05999639630317688	-1.0621999502182007
5grj.pdb	5grj_HL_A_IH57Q.pdb	-1.1001445055007935	-2.1068999767303467
3cfi.pdb	3cfi_C_B_QB101K.pdb	0.2645745575428009	0.6435999870300293
7bsd.pdb	7bsd_AB_G_GA26D.pdb	-1.074121117591858	-0.9287999868392944
7jvc.pdb	7jvc_FG_E_EG51V.pdb	-0.7433687448501587	0.08219999819993973
4aei.pdb	4aei_IM_B_RB62T.pdb	-0.6569917798042297	-3.097399950027466
7cgw.pdb	7cgw_AB_C_GA100K.pdb	-16.277124404907227	-13.692540168762207
5tpn.pdb	5tpn_HL_A_WL94A.pdb	-1.074478030204773	-1.5975899696350098
4aei.pdb	4aei_IM_B_CB63Y.pdb	0.2239004671573639	1.7653000354766846
5dhv.pdb	5dhv_AB_N_SB96N.pdb	-0.6767387390136719	0.49059998989105225
6war.pdb	6war_F_E_FE129Q.pdb	-1.7000290155410767	-1.3483999967575073
7r7n.pdb	7r7n_HL_E_GE148C.pdb	-0.15745961666107178	0.842199981212616
5mo9.pdb	5mo9_HL_X_DX76V.pdb	-0.16314654052257538	-0.004600000102072954
2qqn.pdb	2qqn_HL_A_SA29I.pdb	-0.23318171501159668	-0.41850000619888306
7o85.pdb	7o85_B_A_EA286V.pdb	-0.12837326526641846	0.24628999829292297
7mep.pdb	7mep_HL_A_IA256Q.pdb	-0.46238037943840027	-0.5026000142097473
7czx.pdb	7czx_JN_C_SC416T.pdb	-0.5433825254440308	-0.1128000020980835
3g6d.pdb	3g6d_HL_A_KA102L.pdb	-0.20847874879837036	-0.1914999932050705
6udk.pdb	6udk_HL_K_EK19H.pdb	-0.5658869743347168	0.043069999665021896
7bsd.pdb	7bsd_AB_G_VG36N.pdb	-0.7025579214096069	-1.8895000219345093
4oii.pdb	4oii_HL_A_YH27D.pdb	-0.4763324558734894	-0.006000000052154064
4dw2.pdb	4dw2_HL_U_SL53C.pdb	-0.5385076403617859	-0.5563300251960754
7lxz.pdb	7lxz_FC_B_SF74E.pdb	0.12132686376571655	0.9032999873161316
6h2y.pdb	6h2y_HL_D_TD32F.pdb	-0.7493341565132141	-1.8047000169754028
1nsn.pdb	1nsn_HL_S_DS92Q.pdb	-0.1461295783519745	-0.012760000303387642
7cdj.pdb	7cdj_HL_E_SH101R.pdb	-0.2452041208744049	-0.2946000099182129
5mo9.pdb	5mo9_HL_X_YH27C.pdb	-0.6721837520599365	-1.0469000339508057
6war.pdb	6war_F_E_KE166P.pdb	-0.4833785593509674	-0.5055000185966492
7n3d.pdb	7n3d_HL_C_IH101A.pdb	-1.1392078399658203	-1.604099988937378
5o0w.pdb	5o0w_G_C_YG106P.pdb	-0.7938346862792969	-0.8206700086593628
7myz.pdb	7myz_HL_C_YC37W.pdb	-0.589375376701355	-0.5461999773979187
6k7o.pdb	6k7o_HL_A_TH104W.pdb	-0.2506985068321228	0.6373000144958496
4dw2.pdb	4dw2_HL_U_MU146L.pdb	-0.24232375621795654	0.098860003054142
4qci.pdb	4qci_HL_C_KC77V.pdb	-1.1684753894805908	-2.5076000690460205
5usf.pdb	5usf_D_A_LA489Y.pdb	-0.23126189410686493	0.019700000062584877
4lsq.pdb	4lsq_HL_G_AG165Q.pdb	-5.66693639755249	-4.590089797973633
7e9b.pdb	7e9b_HL_C_VC33H.pdb	-0.7437140941619873	-1.5017000436782837
3g6d.pdb	3g6d_HL_A_WH105G.pdb	-0.8740228414535522	-3.3824000358581543
5w5x.pdb	5w5x_HL_A_GA29N.pdb	-1.0991225242614746	-0.9657999873161316
5u8r.pdb	5u8r_HL_A_KH60I.pdb	-0.6706292629241943	0.6028000116348267
7k7i.pdb	7k7i_MN_C_SM103I.pdb	-0.07906359434127808	0.11185000091791153
2i9l.pdb	2i9l_BA_I_RB31K.pdb	-0.1354566216468811	-0.9778000116348267
4ki5.pdb	4ki5_CD_M_TC54M.pdb	0.5163377523422241	1.847100019454956
3jwo.pdb	3jwo_HL_A_DH52T.pdb	-0.3680133819580078	-1.908400058746338
5mo9.pdb	5mo9_HL_X_KL55Q.pdb	-0.44862663745880127	-0.2944999933242798
6e62.pdb	6e62_HL_P_YL94L.pdb	-0.8447122573852539	-2.1670000553131104
6elu.pdb	6elu_EF_D_YE106F.pdb	-0.6494331359863281	0.3370000123977661
4dw2.pdb	4dw2_HL_U_EU133G.pdb	-0.9044724702835083	-2.3576500415802
2i9l.pdb	2i9l_BA_I_WA101N.pdb	-0.38175803422927856	-0.24740000069141388
6nm6.pdb	6nm6_UV_G_GG388I.pdb	-0.20467722415924072	-1.178189992904663
7cu4.pdb	7cu4_AB_C_PB96K.pdb	-0.5165537595748901	-0.7849400043487549
7o85.pdb	7o85_B_A_YB32K.pdb	-1.4541505575180054	0.5217000246047974
4wgw.pdb	4wgw_B_A_EA335K.pdb	-0.4305803179740906	0.0012000000569969416
6x04.pdb	6x04_B_A_AB32K.pdb	-7.462583065032959	-6.172999858856201
5w1m.pdb	5w1m_FE_Q_RE34I.pdb	-0.6017308235168457	-0.032099999487400055
6war.pdb	6war_F_E_PF103R.pdb	-1.2238144874572754	-0.83160001039505
6h2y.pdb	6h2y_HL_D_AL28W.pdb	0.6242411136627197	-0.22020000219345093
5ywp.pdb	5ywp_RQ_A_NA134Q.pdb	-0.53471440076828	-0.6403700113296509
7myz.pdb	7myz_HL_C_RL96D.pdb	-0.2979831397533417	-3.5515999794006348
6r8x.pdb	6r8x_CB_A_DB31G.pdb	-0.6781917810440063	-0.4553999900817871
6bp2.pdb	6bp2_HL_A_FA40Q.pdb	-0.9551938772201538	-0.0035000001080334187
6r8x.pdb	6r8x_CB_A_WC47K.pdb	-0.6370346546173096	-2.1840999126434326
6b0a.pdb	6b0a_HL_A_EA84G.pdb	-0.7264580726623535	-1.7273000478744507
7e3k.pdb	7e3k_HL_C_RH107F.pdb	0.07257875800132751	-0.09254000335931778
7k8m.pdb	7k8m_AB_E_YA52K.pdb	-0.7422651648521423	-1.2841999530792236
5umi.pdb	5umi_HL_C_IC118E.pdb	-0.46954411268234253	-0.15700000524520874
7x7d.pdb	7x7d_F_E_GF1Q.pdb	-0.6648886203765869	0.13750000298023224
7m42.pdb	7m42_BA_E_NB52T.pdb	-0.2802603244781494	0.4828999936580658
7b27.pdb	7b27_D_a_DD110C.pdb	-0.3222176730632782	-0.7764999866485596
4yjz.pdb	4yjz_L_E_TL29D.pdb	0.5796899795532227	0.45730000734329224
5w1k.pdb	5w1k_DC_E_QE41F.pdb	-0.029926151037216187	1.0936000347137451
6q20.pdb	6q20_HL_A_TH106I.pdb	-0.1138978898525238	0.4693000018596649
7d0b.pdb	7d0b_HL_A_FA408Y.pdb	0.5674864053726196	0.24349090456962585
3kj6.pdb	3kj6_HL_A_NH57L.pdb	1.640044927597046	-0.08839999884366989
6war.pdb	6war_F_E_QE167R.pdb	-0.3279072940349579	0.06080000102519989
2qqn.pdb	2qqn_HL_A_SL67W.pdb	0.31857970356941223	-0.07720000296831131
6nf2.pdb	6nf2_HL_B_DL31C.pdb	-0.4546251595020294	-0.3968000113964081
6wqo.pdb	6wqo_EF_D_KE97N.pdb	-1.5456193685531616	-1.1088999509811401
7e72.pdb	7e72_CD_F_DC55H.pdb	-0.2628532350063324	-0.030500000342726707
7e72.pdb	7e72_CD_F_SC54F.pdb	0.1370457410812378	0.7925999760627747
7l5j.pdb	7l5j_YX_A_WY32Y.pdb	-0.09843936562538147	-0.9196100234985352
6aq7.pdb	6aq7_HL_A_NH51K.pdb	-0.17205393314361572	-2.4867000579833984
7m42.pdb	7m42_BA_E_YA30W.pdb	-0.6169519424438477	0.7867000102996826
3cfi.pdb	3cfi_C_B_AB99R.pdb	-0.4654468894004822	0.011500000022351742
5th9.pdb	5th9_JN_C_SJ28G.pdb	-0.5294262170791626	-0.8909000158309937
7x7d.pdb	7x7d_F_E_YE156A.pdb	-0.8090517520904541	-1.4660700559616089
6q18.pdb	6q18_HL_A_YH102L.pdb	-0.223006010055542	0.2662000060081482
7aqz.pdb	7aqz_D_A_LD15H.pdb	-1.6896690130233765	-0.0989999994635582
6wqo.pdb	6wqo_EF_D_YF49T.pdb	-0.20551076531410217	-0.6395999789237976
6xr0.pdb	6xr0_HL_M_GH104H.pdb	-0.06550195813179016	0.28200000524520874
6jsz.pdb	6jsz_D_A_DD53G.pdb	-0.7415486574172974	-0.2648000121116638
5ywp.pdb	5ywp_RQ_A_NA134R.pdb	-2.2067151069641113	-1.0433000326156616
5usf.pdb	5usf_D_A_HA526Y.pdb	-0.18181708455085754	0.4138000011444092
5mo9.pdb	5mo9_HL_X_YH27V.pdb	-0.23974227905273438	-0.12049999833106995
3kr3.pdb	3kr3_HL_D_YH103M.pdb	-1.3555210828781128	-1.873900055885315
5xbm.pdb	5xbm_ED_F_KF125M.pdb	-0.03629094362258911	0.6063899993896484
7z0x.pdb	7z0x_HL_R_LL34N.pdb	-0.6801546216011047	-0.2921000123023987
6q18.pdb	6q18_HL_A_WA102H.pdb	-1.3244266510009766	-1.6017999649047852
2qqn.pdb	2qqn_HL_A_TA26D.pdb	-0.5750343799591064	0.032600000500679016
6udk.pdb	6udk_HL_K_GL94T.pdb	-0.5687732100486755	1.8390300273895264
7cu4.pdb	7cu4_AB_C_WA47N.pdb	-0.47012874484062195	0.7443400025367737
6fxn.pdb	6fxn_MN_J_LM103W.pdb	-0.43746596574783325	-1.5937000513076782
3nps.pdb	3nps_BC_A_RA48D.pdb	-1.0862488746643066	-1.2532999515533447
4lsq.pdb	4lsq_HL_G_WH107F.pdb	-0.19236253201961517	-0.8432000279426575
6vy2.pdb	6vy2_IM_C_WI102F.pdb	-0.16583190858364105	5.69242000579834
5w5x.pdb	5w5x_HL_A_HH34W.pdb	-1.929445743560791	-2.7632999420166016
6hhc.pdb	6hhc_HL_A_NA136T.pdb	-0.591174840927124	0.22619999945163727
7mdp.pdb	7mdp_HI_A_LH106V.pdb	-0.49974024295806885	-0.421099990606308
5dur.pdb	5dur_BD_A_SB56N.pdb	-0.8673000335693359	1.420300006866455
6aq7.pdb	6aq7_HL_A_YH53H.pdb	-1.7260832786560059	-0.1526000052690506
4o58.pdb	4o58_HL_A_GA150V.pdb	-0.23750713467597961	0.22666999697685242
5w1k.pdb	5w1k_DC_E_YC91R.pdb	-2.4359829425811768	-0.033900000154972076
6udk.pdb	6udk_HL_K_DK411C.pdb	-0.505935788154602	0.4369800090789795
3kr3.pdb	3kr3_HL_D_SL92R.pdb	-0.31276628375053406	-0.22269999980926514
7p16.pdb	7p16_B_A_LB104D.pdb	-0.8418357372283936	-4.410550117492676
6udk.pdb	6udk_HL_K_SK314L.pdb	0.4499393403530121	1.5827100276947021
6v4o.pdb	6v4o_DE_W_SW160R.pdb	0.20685246586799622	-0.8792399764060974
6e62.pdb	6e62_HL_P_LH100Y.pdb	-0.08433476090431213	0.37599998712539673
7aqx.pdb	7aqx_C_A_AA266F.pdb	0.39453986287117004	0.21040000021457672
6b0a.pdb	6b0a_HL_A_QA121K.pdb	-0.022201508283615112	1.6578999757766724
7b27.pdb	7b27_D_a_Ya16I.pdb	-0.9383207559585571	-0.4142000079154968
7aqz.pdb	7aqz_D_A_YD41W.pdb	-0.7705349922180176	-1.8345999717712402
5ywp.pdb	5ywp_RQ_A_SA208N.pdb	-0.2771450877189636	0.13864000141620636
1nsn.pdb	1nsn_HL_S_MS95A.pdb	-0.19519935548305511	1.1384999752044678
6hhc.pdb	6hhc_HL_A_GH100S.pdb	-0.4946107268333435	0.15469999611377716
5o0w.pdb	5o0w_G_C_SG108Y.pdb	0.3988666236400604	0.8266500234603882
5u8r.pdb	5u8r_HL_A_YH61H.pdb	-0.8353824615478516	-0.3597399890422821
3cfi.pdb	3cfi_C_B_GB103A.pdb	-1.3449432849884033	0.5284000039100647
6pe9.pdb	6pe9_CD_G_WC100G.pdb	-1.229627013206482	-0.42489999532699585
3cfi.pdb	3cfi_C_B_VB105R.pdb	-0.7840899229049683	-1.600100040435791
7z0x.pdb	7z0x_HL_R_SL97Q.pdb	-2.517155647277832	-5.147500038146973
6nf2.pdb	6nf2_HL_B_VB7M.pdb	0.21732941269874573	1.0604000091552734
3cfi.pdb	3cfi_C_B_LC98G.pdb	-1.2040143013000488	-2.5204999446868896
5hbv.pdb	5hbv_DC_B_DB71Q.pdb	-0.5676459074020386	0.1412000060081482
7lxz.pdb	7lxz_FC_B_GF56I.pdb	0.9437047243118286	0.009999999776482582
5ugy.pdb	5ugy_IM_C_LC191W.pdb	-7.0587849617004395	-6.833000183105469
5u8r.pdb	5u8r_HL_A_NA244L.pdb	-3.4305334091186523	-3.160259962081909
6y92.pdb	6y92_CD_B_NC30C.pdb	-0.3533226251602173	0.17000000178813934
1ndg.pdb	1ndg_BA_C_FB53P.pdb	-0.25145846605300903	-4.167600154876709
4i1n.pdb	4i1n_B_A_HA45L.pdb	-0.019620269536972046	0.2368299961090088
6q18.pdb	6q18_HL_A_SA94N.pdb	-0.5389905571937561	-0.6489999890327454
3kj6.pdb	3kj6_HL_A_KA161L.pdb	-0.27717703580856323	0.08089999854564667
7x7d.pdb	7x7d_F_E_SF33V.pdb	-1.2033283710479736	-3.0012199878692627
5th9.pdb	5th9_JN_C_QC148V.pdb	-0.43255382776260376	-0.11050000041723251
7lxz.pdb	7lxz_FC_B_YB472A.pdb	-0.41003790497779846	0.020999999716877937
4yjz.pdb	4yjz_L_E_TL212R.pdb	-0.22876356542110443	1.0556999444961548
4jdt.pdb	4jdt_HL_G_NH58G.pdb	-0.47459834814071655	-1.5218199491500854
6r8x.pdb	6r8x_CB_A_WC47Q.pdb	-0.47912606596946716	-0.23999999463558197
6h3t.pdb	6h3t_IM_B_CB114K.pdb	-1.7814621925354004	0.0272000003606081
6p62.pdb	6p62_HL_A_GA392M.pdb	-9.734025001525879	-6.396120071411133
5tz2.pdb	5tz2_HL_C_DH31G.pdb	-0.21365180611610413	0.15780000388622284
6udk.pdb	6udk_HL_K_KK232C.pdb	-0.46235960721969604	-1.0984599590301514
7k8z.pdb	7k8z_MN_C_LC346Y.pdb	1.1669453382492065	0.5915600061416626
6k7o.pdb	6k7o_HL_A_WH107V.pdb	-1.0533164739608765	-0.5098999738693237
5ggv.pdb	5ggv_HL_Y_SY44P.pdb	-0.10381945967674255	0.3391000032424927
7myz.pdb	7myz_HL_C_EC29V.pdb	-0.8668187856674194	-2.2762999534606934
4qci.pdb	4qci_HL_C_QC62V.pdb	-0.35830679535865784	-0.03869999945163727
5w4l.pdb	5w4l_HL_G_RH56Y.pdb	-0.3884972929954529	-3.455899953842163
6nfc.pdb	6nfc_HL_A_LH105D.pdb	-1.250110387802124	-1.4084099531173706
7s0e.pdb	7s0e_HL_A_DL93S.pdb	0.3729325234889984	0.14068999886512756
6jsz.pdb	6jsz_D_A_SA133C.pdb	-0.23273228108882904	-1.0628000497817993
5ywp.pdb	5ywp_RQ_A_TR55D.pdb	-0.3644488751888275	-0.18838000297546387
4oii.pdb	4oii_HL_A_RA82T.pdb	-0.3846863806247711	-0.06679999828338623
7myz.pdb	7myz_HL_C_SH99E.pdb	-0.23410318791866302	-0.45579999685287476
7k7i.pdb	7k7i_MN_C_YM56D.pdb	-1.5302320718765259	-4.026519775390625
6hhc.pdb	6hhc_HL_A_DL50A.pdb	0.09477326273918152	-0.17890000343322754
4lsq.pdb	4lsq_HL_G_NH55S.pdb	-0.5572659969329834	-0.5638599991798401
7bsd.pdb	7bsd_AB_G_VA2M.pdb	-0.39813828468322754	-0.8998000025749207
1iqd.pdb	1iqd_BA_C_TA56S.pdb	-0.48666441440582275	0.7567999958992004
3mxw.pdb	3mxw_HL_A_YL50Q.pdb	-0.4657708704471588	-0.4198000133037567
3kr3.pdb	3kr3_HL_D_YL93E.pdb	-0.9869159460067749	-3.8027000427246094
4aei.pdb	4aei_IM_B_GM96M.pdb	-0.3841971158981323	-3.2327001094818115
5u8r.pdb	5u8r_HL_A_GA4I.pdb	-0.5477100610733032	0.3806000053882599
7e9b.pdb	7e9b_HL_C_NC35Y.pdb	0.357650488615036	-0.5534999966621399
7k7i.pdb	7k7i_MN_C_SM102I.pdb	-10.211514472961426	-3.9287900924682617
5o0w.pdb	5o0w_G_C_GC99R.pdb	-0.8810133934020996	-0.7372499704360962
7e9b.pdb	7e9b_HL_C_FC51N.pdb	-1.0039010047912598	-0.39329999685287476
7mep.pdb	7mep_HL_A_YA125A.pdb	-1.0447607040405273	-0.7653999924659729
7r7n.pdb	7r7n_HL_E_EE150C.pdb	-0.39496031403541565	-1.0779000520706177
7cdj.pdb	7cdj_HL_E_GE153Q.pdb	-8.714272499084473	-7.938859939575195
7mdp.pdb	7mdp_HI_A_TA74H.pdb	-0.9721822738647461	-0.5720999836921692
6nf2.pdb	6nf2_HL_B_VB28I.pdb	-0.09627455472946167	-0.22120000422000885
5xbm.pdb	5xbm_ED_F_YD31W.pdb	-0.47649049758911133	-0.004310000222176313
7x7d.pdb	7x7d_F_E_CE155L.pdb	-0.2972216308116913	0.010200000368058681
6k7o.pdb	6k7o_HL_A_WL95P.pdb	-1.0330466032028198	-1.006100058555603
5c7x.pdb	5c7x_MN_B_EB13A.pdb	-0.4907189607620239	0.2919999957084656
7n3d.pdb	7n3d_HL_C_NC79H.pdb	-0.2193244993686676	0.45159998536109924
7l56.pdb	7l56_FG_C_YF114W.pdb	-0.03405597805976868	0.7628999948501587
7k8m.pdb	7k8m_AB_E_YA99A.pdb	-1.8060253858566284	-2.209089994430542
7qnd.pdb	7qnd_L_C_NL28F.pdb	-0.05813637375831604	0.6606000065803528
7cu4.pdb	7cu4_AB_C_IC40E.pdb	-0.6955920457839966	-0.8960800170898438
3mxw.pdb	3mxw_HL_A_AA141N.pdb	-0.9087997674942017	0.5533000230789185
7lxz.pdb	7lxz_FC_B_YB426G.pdb	-1.330236792564392	-3.509200096130371
5w1m.pdb	5w1m_FE_Q_DQ37V.pdb	0.06600341200828552	-0.4221000075340271
2qqn.pdb	2qqn_HL_A_SA29G.pdb	-0.3127842843532562	-0.17980000376701355
6s8j.pdb	6s8j_HL_A_TA113V.pdb	0.11534774303436279	0.9769899845123291
6vy2.pdb	6vy2_IM_C_KC138V.pdb	-0.3188737630844116	1.1791599988937378
6qfc.pdb	6qfc_B_A_SB53M.pdb	0.5240815877914429	0.28641998767852783
7so9.pdb	7so9_ON_K_SO105L.pdb	-0.21562550961971283	-0.24140000343322754
6v4o.pdb	6v4o_DE_W_FD55P.pdb	-0.4431065022945404	0.39315998554229736
6war.pdb	6war_F_E_YE163K.pdb	-2.044992446899414	-0.4287000000476837
5ggv.pdb	5ggv_HL_Y_IY93T.pdb	-0.8511570692062378	0.008299999870359898
4yjz.pdb	4yjz_L_E_DE139K.pdb	-0.11412855982780457	-2.347599983215332
7mep.pdb	7mep_HL_A_NA250P.pdb	-0.049290746450424194	-0.5685999989509583
6p62.pdb	6p62_HL_A_GH100Y.pdb	-0.1565035879611969	0.1936900019645691
6b0a.pdb	6b0a_HL_A_PA116A.pdb	-1.0964064598083496	-1.2340999841690063
5w1k.pdb	5w1k_DC_E_DE69N.pdb	-0.4762018918991089	-0.6680999994277954
7qnw.pdb	7qnw_AB_E_GA110T.pdb	-1.3255072832107544	-1.9800000190734863
1fns.pdb	1fns_HL_A_QA122E.pdb	-1.096875548362732	-1.2165000438690186
6myy.pdb	6myy_HL_A_SA303H.pdb	-9.796758651733398	-6.630959987640381
5w4l.pdb	5w4l_HL_G_PG46F.pdb	0.9914901256561279	-3.883500099182129
5umi.pdb	5umi_HL_C_DC80H.pdb	0.1278713047504425	0.33869999647140503
5umi.pdb	5umi_HL_C_YH54L.pdb	-0.6601648330688477	-0.0982000008225441
6myy.pdb	6myy_HL_A_WH105M.pdb	-0.5692901611328125	-2.418100118637085
7mep.pdb	7mep_HL_A_SA255V.pdb	-1.594009518623352	-2.54229998588562
5hbv.pdb	5hbv_DC_B_KB11S.pdb	-0.9486384391784668	-0.5267999768257141
7jvc.pdb	7jvc_FG_E_FE285P.pdb	-1.7762643098831177	-2.330699920654297
4aei.pdb	4aei_IM_B_PB41K.pdb	-0.9498090744018555	0.961899995803833
4oii.pdb	4oii_HL_A_TA87N.pdb	-0.3130246102809906	-0.4401000142097473
6r8x.pdb	6r8x_CB_A_WA200C.pdb	-0.4766179919242859	-0.3862000107765198
6udk.pdb	6udk_HL_K_EK319G.pdb	-0.4068293571472168	-0.6968299746513367
4yjz.pdb	4yjz_L_E_GE92E.pdb	-0.1729162633419037	0.4138999879360199
6hhc.pdb	6hhc_HL_A_PH101N.pdb	-0.8061504364013672	1.0115000009536743
5tpn.pdb	5tpn_HL_A_LA134M.pdb	0.1729874312877655	0.803659975528717
5hbv.pdb	5hbv_DC_B_RB7G.pdb	-0.9129378795623779	-0.902899980545044
1nsn.pdb	1nsn_HL_S_TS117V.pdb	-0.09415730834007263	-0.03010999970138073
5w1k.pdb	5w1k_DC_E_YC91I.pdb	-0.8458689451217651	-0.85589998960495
4lvn.pdb	4lvn_CB_A_YC33G.pdb	-0.6564861536026001	-0.5268999934196472
4dw2.pdb	4dw2_HL_U_YH102C.pdb	-0.16905638575553894	-0.6170600056648254
6nfc.pdb	6nfc_HL_A_RA275D.pdb	-0.8154323101043701	-1.7079700231552124
4dw2.pdb	4dw2_HL_U_QU143M.pdb	-0.45670586824417114	-0.2773599922657013
5c6t.pdb	5c6t_HL_A_WH96Y.pdb	-0.04639062285423279	-0.6560099720954895
7so9.pdb	7so9_ON_K_NN53Q.pdb	-0.27020055055618286	-0.03929999843239784
7so9.pdb	7so9_ON_K_DN50V.pdb	0.05220350623130798	0.7964000105857849
6b0a.pdb	6b0a_HL_A_PA102G.pdb	-0.7190809845924377	-2.3940000534057617
7so9.pdb	7so9_ON_K_FO27R.pdb	0.17564383149147034	0.16089999675750732
7e72.pdb	7e72_CD_F_RD46A.pdb	-0.6076650619506836	-1.9071999788284302
5tz2.pdb	5tz2_HL_C_WH33C.pdb	-0.4969809651374817	-1.0370999574661255
4oii.pdb	4oii_HL_A_SH31H.pdb	-7.945547580718994	-4.74399995803833
6pxh.pdb	6pxh_CD_A_SC102F.pdb	0.07510459423065186	1.7055000066757202
7b27.pdb	7b27_D_a_La117C.pdb	-1.1313982009887695	-1.5223000049591064
7so9.pdb	7so9_ON_K_PK9Y.pdb	-0.06226298213005066	-0.2587999999523163
5mo9.pdb	5mo9_HL_X_GX39N.pdb	-13.087607383728027	-15.731410026550293
6v4o.pdb	6v4o_DE_W_YD113R.pdb	-0.5599645376205444	-0.6847699880599976
6e62.pdb	6e62_HL_P_PP58F.pdb	-0.4854772388935089	-1.4235999584197998
4dw2.pdb	4dw2_HL_U_SU135W.pdb	-10.460716247558594	-8.256799697875977
3kr3.pdb	3kr3_HL_D_YL33L.pdb	-0.9856554269790649	-2.493000030517578
7so9.pdb	7so9_ON_K_YO111T.pdb	-0.9666250944137573	0.6930000185966492
6v4o.pdb	6v4o_DE_W_DW256H.pdb	-0.6241042613983154	-2.058199882507324
1nsn.pdb	1nsn_HL_S_TS117P.pdb	-0.1279129832983017	0.06323999911546707
4aei.pdb	4aei_IM_B_YB42A.pdb	-1.1443901062011719	-0.4893999993801117
7mep.pdb	7mep_HL_A_QA122G.pdb	-0.3890860974788666	-0.366100013256073
7cdj.pdb	7cdj_HL_E_NH74H.pdb	-2.8315720558166504	-2.4504001140594482
6bp2.pdb	6bp2_HL_A_PA98W.pdb	0.3050324618816376	-0.5878999829292297
6aq7.pdb	6aq7_HL_A_SL95E.pdb	-0.7833952903747559	-0.5181999802589417
7k8m.pdb	7k8m_AB_E_SA31R.pdb	-0.8115589618682861	-2.8309199810028076
7e9b.pdb	7e9b_HL_C_IC95K.pdb	-0.07666805386543274	-1.1407999992370605
7mdp.pdb	7mdp_HI_A_SA39A.pdb	-0.29923778772354126	0.9067000150680542
5kte.pdb	5kte_HL_A_NL32W.pdb	-0.4553115963935852	0.9750000238418579
6p62.pdb	6p62_HL_A_SH104M.pdb	0.1384095847606659	0.1182899996638298
6fxn.pdb	6fxn_MN_J_RJ124C.pdb	-1.3039575815200806	-3.5160999298095703
7k8m.pdb	7k8m_AB_E_SA30V.pdb	-0.24611127376556396	0.656000018119812
5f8r.pdb	5f8r_C_A_DA342P.pdb	-0.34959670901298523	-0.6787999868392944
4i1n.pdb	4i1n_B_A_PB110R.pdb	-0.864635705947876	-0.1846199929714203
1nsn.pdb	1nsn_HL_S_YH51Q.pdb	-1.4886729717254639	-2.8503499031066895
6jsz.pdb	6jsz_D_A_SD30G.pdb	-0.35485202074050903	-0.14569999277591705
7b27.pdb	7b27_D_a_Fa155L.pdb	-0.9383094310760498	-1.0231000185012817
5ywp.pdb	5ywp_RQ_A_WR50I.pdb	-0.8871170282363892	-0.5187199711799622
6udk.pdb	6udk_HL_K_FH60M.pdb	-1.0290780067443848	-0.2932099997997284
6wqo.pdb	6wqo_EF_D_ND149C.pdb	-0.45266982913017273	0.31529998779296875
6myy.pdb	6myy_HL_A_QA352V.pdb	-0.3945862054824829	-0.24490000307559967
4jdt.pdb	4jdt_HL_G_YL87E.pdb	-0.20212200284004211	-2.1905200481414795
5hbv.pdb	5hbv_DC_B_NB65Y.pdb	-0.6715359687805176	-0.819100022315979
6elu.pdb	6elu_EF_D_FF36W.pdb	-0.7893638610839844	-2.4537999629974365
6k7o.pdb	6k7o_HL_A_EA33D.pdb	-0.31614381074905396	1.5068000555038452
5grj.pdb	5grj_HL_A_SL96A.pdb	-0.354961633682251	-0.5787000060081482
7o85.pdb	7o85_B_A_AA285I.pdb	-0.1919955015182495	4.20458984375
6war.pdb	6war_F_E_PF103A.pdb	-1.0105175971984863	-2.075000047683716
5tz2.pdb	5tz2_HL_C_DH55T.pdb	-0.8247587084770203	-0.38609999418258667
6otc.pdb	6otc_HL_A_QA47W.pdb	0.04730215668678284	-1.3264399766921997
1iqd.pdb	1iqd_BA_C_LC79D.pdb	-1.2558530569076538	-2.7242000102996826
7nkt.pdb	7nkt_B_A_NB110A.pdb	-0.3447684645652771	-0.8282999992370605
7czx.pdb	7czx_JN_C_WJ113V.pdb	-0.8604781627655029	-0.179299995303154
7so9.pdb	7so9_ON_K_YO53S.pdb	-1.5528823137283325	-2.207900047302246
7x7d.pdb	7x7d_F_E_FE157R.pdb	-1.2740721702575684	-2.9877400398254395
3uzq.pdb	3uzq_A_B_TA31L.pdb	-0.6031022071838379	-0.32679998874664307
6xr0.pdb	6xr0_HL_M_GL91I.pdb	-0.8529751300811768	-1.073699951171875
7l56.pdb	7l56_FG_C_CF104F.pdb	-0.33066439628601074	0.3847399950027466
5th9.pdb	5th9_JN_C_QC57T.pdb	-0.8920224905014038	-0.30630001425743103
5umi.pdb	5umi_HL_C_DC80T.pdb	0.1949552595615387	-0.22619999945163727
6u36.pdb	6u36_HL_B_DL92L.pdb	-0.06459072232246399	0.054030001163482666
6s8j.pdb	6s8j_HL_A_EA182F.pdb	-0.17704683542251587	0.6995900273323059
5dhv.pdb	5dhv_AB_N_AN8F.pdb	0.1549784243106842	-1.1914000511169434
4dw2.pdb	4dw2_HL_U_AH33M.pdb	-4.278935432434082	-3.59060001373291
4wgw.pdb	4wgw_B_A_RB74G.pdb	-0.8364659547805786	-1.867300033569336
4i1n.pdb	4i1n_B_A_PB110Y.pdb	-0.7128605842590332	-0.12545999884605408
7so9.pdb	7so9_ON_K_TK46H.pdb	-0.388110488653183	-0.21209999918937683
5w1k.pdb	5w1k_DC_E_WE70V.pdb	1.4244868755340576	3.856600046157837
1ndg.pdb	1ndg_BA_C_DB99N.pdb	-0.4744158983230591	-0.31470000743865967
6r8x.pdb	6r8x_CB_A_YA130M.pdb	-0.8303784132003784	0.5041000247001648
7r7n.pdb	7r7n_HL_E_IH43D.pdb	-0.7979418039321899	-2.999000072479248
5umi.pdb	5umi_HL_C_TC79W.pdb	1.3060075044631958	1.5525000095367432
5dhv.pdb	5dhv_AB_N_AN8M.pdb	-0.3324230909347534	-0.680400013923645
5w5x.pdb	5w5x_HL_A_KH73N.pdb	-0.8738247156143188	0.59170001745224
7czz.pdb	7czz_JN_C_TJ28Y.pdb	0.14465585350990295	1.4056169986724854
7lxz.pdb	7lxz_FC_B_YC32P.pdb	-0.4606686532497406	-0.08030000329017639
7mep.pdb	7mep_HL_A_DH105F.pdb	0.03882220387458801	-0.3287999927997589
7nkt.pdb	7nkt_B_A_DA73V.pdb	-0.2840174436569214	-0.3824999928474426
7cu4.pdb	7cu4_AB_C_DC93C.pdb	-0.23740622401237488	-1.644129991531372
6h2y.pdb	6h2y_HL_D_LH54P.pdb	-1.1908315420150757	-2.252700090408325
7cdj.pdb	7cdj_HL_E_YH50R.pdb	-1.2352854013442993	-1.3065999746322632
6s8j.pdb	6s8j_HL_A_DH55M.pdb	0.49036529660224915	0.9720399975776672
6aq7.pdb	6aq7_HL_A_NA72E.pdb	-0.5435938835144043	-0.20010000467300415
7k8m.pdb	7k8m_AB_E_SA56D.pdb	-3.850466728210449	-4.586480140686035
5w4l.pdb	5w4l_HL_G_SL30R.pdb	-0.29367244243621826	-0.4699999988079071
5w1k.pdb	5w1k_DC_E_DD102K.pdb	0.13671857118606567	-0.07890000194311142
7jvc.pdb	7jvc_FG_E_SG31Y.pdb	-1.3288874626159668	0.01269999984651804
4o58.pdb	4o58_HL_A_SA151Y.pdb	0.07739272713661194	0.08019000291824341
7mdp.pdb	7mdp_HI_A_QA25Y.pdb	0.5757184028625488	0.7419999837875366
4aei.pdb	4aei_IM_B_EM39N.pdb	-0.7573031783103943	-3.1982998847961426
6myy.pdb	6myy_HL_A_TH57R.pdb	-0.697490930557251	-2.5109000205993652
6mhr.pdb	6mhr_DE_F_NF16Y.pdb	0.5613154172897339	-0.02410000003874302
3g6d.pdb	3g6d_HL_A_RA105S.pdb	-1.7482022047042847	-6.153500080108643
5ugy.pdb	5ugy_IM_C_DI31S.pdb	-0.3338281810283661	0.576479971408844
5w4l.pdb	5w4l_HL_G_LH102D.pdb	-0.6123244166374207	-1.344599962234497
3uzq.pdb	3uzq_A_B_KB90H.pdb	-0.45547187328338623	-0.08749999850988388
4o02.pdb	4o02_HL_A_MA118D.pdb	-0.7964755892753601	-1.599079966545105
6x04.pdb	6x04_B_A_YA246I.pdb	-0.6996111869812012	-0.7872999906539917
7bsd.pdb	7bsd_AB_G_VA108D.pdb	-0.8224379420280457	-1.3453999757766724
4aei.pdb	4aei_IM_B_FB15C.pdb	-0.7111721038818359	-0.11379999667406082
7mep.pdb	7mep_HL_A_TH29I.pdb	-0.05289772152900696	0.8356000185012817
4ki5.pdb	4ki5_CD_M_QM40V.pdb	-0.6654723882675171	0.5487499833106995
6bp2.pdb	6bp2_HL_A_MA122E.pdb	0.22234943509101868	-0.19539999961853027
3nps.pdb	3nps_BC_A_GA49L.pdb	-1.3403124809265137	-0.2475000023841858
6q18.pdb	6q18_HL_A_SH32F.pdb	-18.722991943359375	-15.732250213623047
5umi.pdb	5umi_HL_C_EL1M.pdb	-0.5896600484848022	0.6880999803543091
4qci.pdb	4qci_HL_C_SL27K.pdb	-0.28060275316238403	0.14180000126361847
7jx3.pdb	7jx3_CD_R_PR168L.pdb	-0.1619909107685089	-0.3010999858379364
5ggv.pdb	5ggv_HL_Y_EY97D.pdb	-0.5509902238845825	1.2051000595092773
6okm.pdb	6okm_HL_R_EL55T.pdb	-0.35099539160728455	-1.0786000490188599
4yjz.pdb	4yjz_L_E_PL161H.pdb	-0.5223051309585571	-0.17190000414848328
1bzq.pdb	1bzq_M_C_TM107H.pdb	-0.1712454855442047	-2.187809944152832
6hhc.pdb	6hhc_HL_A_FL94A.pdb	-1.0850714445114136	-0.17470000684261322
5w1m.pdb	5w1m_FE_Q_MQ33E.pdb	-0.7344309091567993	-0.21780000627040863
6xr0.pdb	6xr0_HL_M_VM541N.pdb	-0.2939479649066925	0.19089999794960022
6y92.pdb	6y92_CD_B_YD32T.pdb	-0.8809831142425537	-1.0256600379943848
5tz2.pdb	5tz2_HL_C_IH50P.pdb	-0.5572993755340576	-0.16359999775886536
1fns.pdb	1fns_HL_A_MH50R.pdb	-0.519989550113678	-3.5179998874664307
5w1k.pdb	5w1k_DC_E_SD31C.pdb	-0.6584882736206055	0.9865000247955322
5d96.pdb	5d96_JI_D_SJ99E.pdb	-0.2207295298576355	0.03819999843835831
5u8r.pdb	5u8r_HL_A_QA277C.pdb	-0.8264390230178833	1.3834999799728394
5umi.pdb	5umi_HL_C_WL90E.pdb	-0.8148478269577026	-0.7559000253677368
6nm6.pdb	6nm6_UV_G_KU52M.pdb	-0.31956323981285095	-0.3228200078010559
4ffw.pdb	4ffw_HL_A_YA78E.pdb	-0.014284104108810425	-0.733739972114563
6okm.pdb	6okm_HL_R_YH31V.pdb	-0.6408532857894897	-0.4650999903678894
4lvn.pdb	4lvn_CB_A_YC54I.pdb	0.6104097366333008	-0.22920000553131104
6y92.pdb	6y92_CD_B_NB131E.pdb	-0.3349979519844055	-0.23341000080108643
4yjz.pdb	4yjz_L_E_AL211T.pdb	-5.82897424697876	-5.013319969177246
6aq7.pdb	6aq7_HL_A_NH51I.pdb	-0.46990668773651123	-2.3162999153137207
7myz.pdb	7myz_HL_C_YH59S.pdb	-1.2895410060882568	-3.6953999996185303
7cgw.pdb	7cgw_AB_C_TC44N.pdb	-0.24277110397815704	-0.09269999712705612
4nx3.pdb	4nx3_BA_D_SA62N.pdb	-0.16028523445129395	1.3650000095367432
6nm6.pdb	6nm6_UV_G_EG312T.pdb	-0.3960433006286621	-0.2861500084400177
6wqo.pdb	6wqo_EF_D_TE73S.pdb	-0.3438335359096527	0.582099974155426
6wqo.pdb	6wqo_EF_D_TD43K.pdb	-0.28590255975723267	0.3822999894618988
5w1k.pdb	5w1k_DC_E_SD31V.pdb	-6.060976028442383	-1.4352999925613403
3kj6.pdb	3kj6_HL_A_FA151K.pdb	-1.3149343729019165	-3.7530999183654785
3jcx.pdb	3jcx_HL_A_NA49H.pdb	-0.5907140374183655	0.3306100070476532
1iqd.pdb	1iqd_BA_C_FC27N.pdb	-2.3907113075256348	-3.7260000705718994
7l56.pdb	7l56_FG_C_KC325T.pdb	-0.5295886993408203	0.9795089960098267
7qnw.pdb	7qnw_AB_E_NE107C.pdb	-0.2880913019180298	-0.7961999773979187
6nfc.pdb	6nfc_HL_A_QL28R.pdb	-0.3718171715736389	-0.16354000568389893
4lvn.pdb	4lvn_CB_A_MA31A.pdb	-0.20734111964702606	-0.3142000138759613
5ugy.pdb	5ugy_IM_C_RI104K.pdb	-0.47745391726493835	-0.3391599953174591
6q20.pdb	6q20_HL_A_DH31Y.pdb	-0.13722465932369232	0.8707000017166138
5w4l.pdb	5w4l_HL_G_WG39I.pdb	-0.1764601767063141	0.2433999925851822
5usf.pdb	5usf_D_A_GD54H.pdb	-13.545992851257324	-14.218409538269043
6r8x.pdb	6r8x_CB_A_FB95K.pdb	-1.0303012132644653	-0.6284999847412109
7czx.pdb	7czx_JN_C_YJ33N.pdb	-0.5695018768310547	-2.163100004196167
6aq7.pdb	6aq7_HL_A_RA23S.pdb	-0.5274558067321777	-0.8353000283241272
6qfc.pdb	6qfc_B_A_WB209F.pdb	-0.2951919436454773	0.9624199867248535
6n5e.pdb	6n5e_ED_A_DE56I.pdb	0.8791269063949585	0.477400004863739
5mo9.pdb	5mo9_HL_X_EX89F.pdb	-0.021739959716796875	0.34630000591278076
6z20.pdb	6z20_B_A_GA47Y.pdb	-26.89988136291504	-23.258800506591797
3mxw.pdb	3mxw_HL_A_DL32W.pdb	0.3278856575489044	-1.4855999946594238
6hhc.pdb	6hhc_HL_A_PH101C.pdb	-0.7285202741622925	-0.17489999532699585
6n5e.pdb	6n5e_ED_A_VA187Y.pdb	0.08030334115028381	0.2337000072002411
5th9.pdb	5th9_JN_C_WC73F.pdb	-0.4286256432533264	-1.7583999633789062
3kj6.pdb	3kj6_HL_A_HA152P.pdb	-1.2847275733947754	-1.5978000164031982
6elu.pdb	6elu_EF_D_YE106C.pdb	-1.555728554725647	-1.1770999431610107
6myy.pdb	6myy_HL_A_QH61T.pdb	-0.22487486898899078	-0.33660000562667847
6okm.pdb	6okm_HL_R_YH31E.pdb	-0.8084136843681335	0.26600000262260437
5tz2.pdb	5tz2_HL_C_LC101Y.pdb	-0.7223411798477173	0.3709000051021576
7r7n.pdb	7r7n_HL_E_YL81K.pdb	-0.5245214104652405	-1.565000057220459
5f8r.pdb	5f8r_C_A_LC97M.pdb	-0.6852039098739624	-0.14409999549388885
4ala.pdb	4ala_HL_C_TH57W.pdb	0.6505013704299927	0.4228900074958801
7myz.pdb	7myz_HL_C_FL94H.pdb	-0.6875545978546143	0.20340000092983246
1nsn.pdb	1nsn_HL_S_YH54D.pdb	-1.9316143989562988	-1.6604199409484863
7czz.pdb	7czz_JN_C_YC395K.pdb	2.392526626586914	2.6911699771881104
3rkd.pdb	3rkd_DC_B_HB118W.pdb	-2.587432622909546	-6.537199974060059
6k7o.pdb	6k7o_HL_A_DL94K.pdb	-0.3432289958000183	1.0526000261306763
7b27.pdb	7b27_D_a_RD108G.pdb	-1.0691711902618408	-1.2604000568389893
7myz.pdb	7myz_HL_C_SH53M.pdb	-3.2003650665283203	-4.221399784088135
7n3d.pdb	7n3d_HL_C_LH107C.pdb	-0.44023439288139343	-0.6222000122070312
4lsq.pdb	4lsq_HL_G_YL91N.pdb	-0.21557366847991943	-1.2371400594711304
5ywp.pdb	5ywp_RQ_A_TR55F.pdb	-0.14812889695167542	-0.5730000138282776
7czz.pdb	7czz_JN_C_VJ101W.pdb	-4.664560317993164	-4.345729827880859
1iqd.pdb	1iqd_BA_C_SB50L.pdb	-2.841338872909546	-1.542799949645996
3rkd.pdb	3rkd_DC_B_TB40A.pdb	-0.6751654148101807	-0.3391999900341034
5kte.pdb	5kte_HL_A_EH98H.pdb	-0.5351120829582214	-0.05854000151157379
5nuz.pdb	5nuz_AB_C_GB34V.pdb	-4.318905353546143	-5.053420066833496
3mxw.pdb	3mxw_HL_A_RH52K.pdb	-0.49640655517578125	0.48989999294281006
6fxn.pdb	6fxn_MN_J_LJ83P.pdb	-1.3080642223358154	-1.5324000120162964
7cgw.pdb	7cgw_AB_C_NB31I.pdb	-0.033991217613220215	-1.4429999589920044
5w5x.pdb	5w5x_HL_A_DH32R.pdb	-12.629162788391113	-13.265939712524414
5dhv.pdb	5dhv_AB_N_RN41K.pdb	-0.6748480796813965	-1.9117000102996826
5hbv.pdb	5hbv_DC_B_YC95K.pdb	-0.7675032615661621	-2.2026000022888184
5xbm.pdb	5xbm_ED_F_GE31M.pdb	-4.630035400390625	-5.744909763336182
6q20.pdb	6q20_HL_A_SL52I.pdb	0.07035267353057861	0.3230000138282776
5ggv.pdb	5ggv_HL_Y_YL92V.pdb	-1.3928210735321045	-3.131700038909912
1bzq.pdb	1bzq_M_C_EC111Y.pdb	0.05593639612197876	0.3057999908924103
4lvn.pdb	4lvn_CB_A_LA57F.pdb	-0.1597040295600891	-0.6714000105857849
7czz.pdb	7czz_JN_C_DJ33M.pdb	-0.23956298828125	-0.33281201124191284
6okm.pdb	6okm_HL_R_ER65N.pdb	-0.4606173634529114	-0.5105999708175659
6nm6.pdb	6nm6_UV_G_NG226G.pdb	-0.6233795881271362	0.08093000203371048
7mep.pdb	7mep_HL_A_YH102E.pdb	-0.8349143266677856	-2.1919000148773193
5w5x.pdb	5w5x_HL_A_DL92K.pdb	-0.11500278115272522	-0.829800009727478
5d96.pdb	5d96_JI_D_MI50H.pdb	-0.48605647683143616	-0.12449999898672104
4qci.pdb	4qci_HL_C_TL89I.pdb	-0.1897916942834854	-0.257999986410141
2r56.pdb	2r56_IM_B_VB40T.pdb	-0.4749213457107544	-0.020759999752044678
6h2y.pdb	6h2y_HL_D_DD65I.pdb	0.005211979150772095	1.4600000381469727
6nm6.pdb	6nm6_UV_G_QG358F.pdb	0.025659769773483276	0.32232001423835754
3kr3.pdb	3kr3_HL_D_SL92D.pdb	-0.4663129448890686	-0.15680000185966492
7o85.pdb	7o85_B_A_QA278C.pdb	-0.29336851835250854	-0.04902999848127365
7p16.pdb	7p16_B_A_YB33V.pdb	-0.4209323525428772	0.014800000004470348
6p62.pdb	6p62_HL_A_DA390H.pdb	-0.4290589690208435	-1.48573899269104
7o85.pdb	7o85_B_A_FA112G.pdb	-1.0305660963058472	-0.3550899922847748
7jx3.pdb	7jx3_CD_R_TR169F.pdb	-13.339956283569336	-10.311650276184082
6q20.pdb	6q20_HL_A_AL51Y.pdb	-13.305163383483887	-11.141200065612793
4jdt.pdb	4jdt_HL_G_GH55M.pdb	-0.12307026982307434	-1.418429970741272
6s8j.pdb	6s8j_HL_A_YH103W.pdb	-0.09847953915596008	1.1924699544906616
5ggv.pdb	5ggv_HL_Y_QY45D.pdb	-0.5233495235443115	-0.04039999842643738
2i9l.pdb	2i9l_BA_I_DI57S.pdb	-0.27923816442489624	-0.6161999702453613
7aqz.pdb	7aqz_D_A_TA254S.pdb	-0.44800886511802673	-1.2448999881744385
7so9.pdb	7so9_ON_K_SO31N.pdb	-0.830215334892273	0.22789999842643738
6nf2.pdb	6nf2_HL_B_RH101W.pdb	-0.3137429356575012	0.020899999886751175
7cu4.pdb	7cu4_AB_C_AB93T.pdb	-0.2939479947090149	-0.2488200068473816
6mhr.pdb	6mhr_DE_F_NE93T.pdb	-1.935621738433838	-3.2590999603271484
7so9.pdb	7so9_ON_K_GO26S.pdb	-0.8050543069839478	-0.12780000269412994
6jsz.pdb	6jsz_D_A_SD97G.pdb	-0.10263693332672119	0.18080000579357147
5dur.pdb	5dur_BD_A_SB56H.pdb	-0.3226187527179718	-0.16529999673366547
6q18.pdb	6q18_HL_A_SA94H.pdb	-0.4815998077392578	-0.4083999991416931
5mo9.pdb	5mo9_HL_X_TH100F.pdb	1.0112735033035278	3.1303000450134277
7x7d.pdb	7x7d_F_E_DF74N.pdb	-0.4889719784259796	1.6236000061035156
6udk.pdb	6udk_HL_K_DK394N.pdb	-0.1580636203289032	-0.03125
6q20.pdb	6q20_HL_A_YA325V.pdb	-1.2927247285842896	-0.758899986743927
7k7i.pdb	7k7i_MN_C_YC87S.pdb	-1.1468477249145508	-1.9327800273895264
4dw2.pdb	4dw2_HL_U_PU173M.pdb	-0.19203057885169983	-0.5981900095939636
6fxn.pdb	6fxn_MN_J_NM30D.pdb	-0.3077740967273712	-0.5608999729156494
5xbm.pdb	5xbm_ED_F_YD49S.pdb	-0.5999941825866699	-0.5214400291442871
7myz.pdb	7myz_HL_C_QL53F.pdb	-0.5019330978393555	-0.45509999990463257
5tz2.pdb	5tz2_HL_C_LC101S.pdb	-0.7630084753036499	-0.5889999866485596
5w4l.pdb	5w4l_HL_G_FG23T.pdb	-1.8477736711502075	-1.0920000076293945
7m42.pdb	7m42_BA_E_SB75D.pdb	-0.09200587868690491	0.22910000383853912
7l56.pdb	7l56_FG_C_TF30E.pdb	0.26711949706077576	1.5296560525894165
6aq7.pdb	6aq7_HL_A_YH31T.pdb	-0.5222488641738892	0.02800000086426735
5d96.pdb	5d96_JI_D_SI30Q.pdb	-0.20423510670661926	-0.7290999889373779
6e62.pdb	6e62_HL_P_KP122N.pdb	-0.5744692087173462	-1.409999966621399
7lxz.pdb	7lxz_FC_B_YC32V.pdb	-0.43721434473991394	-0.06449999660253525
5w1m.pdb	5w1m_FE_Q_MQ33N.pdb	-0.48769646883010864	-1.5077999830245972
5hbv.pdb	5hbv_DC_B_WD47M.pdb	-0.6172966957092285	-0.6926000118255615
5ugy.pdb	5ugy_IM_C_AC134Q.pdb	-0.21482592821121216	-0.05132000148296356
4nx3.pdb	4nx3_BA_D_DB106G.pdb	-0.6010546684265137	-0.4124000072479248
6elu.pdb	6elu_EF_D_GE105E.pdb	-0.8877606391906738	-4.417200088500977
5c7x.pdb	5c7x_MN_B_WB5G.pdb	-1.7097737789154053	-3.6772000789642334
1fns.pdb	1fns_HL_A_EL92N.pdb	-0.5668352246284485	-2.466399908065796
5hbv.pdb	5hbv_DC_B_TD57V.pdb	-0.14430156350135803	0.009700000286102295
6nfc.pdb	6nfc_HL_A_MA276G.pdb	-0.7655612230300903	-1.266219973564148
6nf2.pdb	6nf2_HL_B_RH106M.pdb	0.15090277791023254	1.125499963760376
3uzq.pdb	3uzq_A_B_PB66S.pdb	-0.881089448928833	-0.9050999879837036
5c6t.pdb	5c6t_HL_A_IA201D.pdb	-0.3547203242778778	-1.2708899974822998
6qfc.pdb	6qfc_B_A_YB32R.pdb	-0.6653273701667786	0.2327200025320053
1fns.pdb	1fns_HL_A_SH56G.pdb	-2.425924062728882	-0.8371000289916992
6myy.pdb	6myy_HL_A_SH54A.pdb	-0.13482272624969482	0.6195999979972839
5xbm.pdb	5xbm_ED_F_LF40G.pdb	-0.47021177411079407	-0.5800600051879883
6udk.pdb	6udk_HL_K_GL94A.pdb	-0.39042046666145325	1.8542100191116333
5c7x.pdb	5c7x_MN_B_RN51V.pdb	-0.7572164535522461	-0.47600001096725464
3cfi.pdb	3cfi_C_B_KB83H.pdb	-2.7061243057250977	-4.829500198364258
6vy2.pdb	6vy2_IM_C_IC141T.pdb	-0.6235829591751099	-0.0551300011575222
6war.pdb	6war_F_E_LF46S.pdb	-0.868488073348999	-0.986299991607666
4lsq.pdb	4lsq_HL_G_DL32M.pdb	0.041980892419815063	1.21356999874115
5umi.pdb	5umi_HL_C_NC78Q.pdb	0.13416725397109985	-1.1597000360488892
5hbv.pdb	5hbv_DC_B_KB11C.pdb	-0.8214617371559143	-0.11779999732971191
6okm.pdb	6okm_HL_R_PR54D.pdb	-2.9947423934936523	-3.082200050354004
6war.pdb	6war_F_E_DE133E.pdb	-0.045586735010147095	0.17190000414848328
7cgw.pdb	7cgw_AB_C_YB67T.pdb	-1.1668086051940918	-2.0213000774383545
5hbv.pdb	5hbv_DC_B_NB69Y.pdb	-11.405403137207031	-14.283439636230469
7b27.pdb	7b27_D_a_Ea149T.pdb	-0.9233982563018799	-2.416300058364868
5ywp.pdb	5ywp_RQ_A_GA207T.pdb	-0.8982769250869751	0.09369999915361404
4ki5.pdb	4ki5_CD_M_SD92F.pdb	-7.264245510101318	-6.9016900062561035
5tpn.pdb	5tpn_HL_A_NA143I.pdb	-0.4508453607559204	3.1996400356292725
7m42.pdb	7m42_BA_E_NB54F.pdb	-14.073562622070312	-9.699970245361328
7cgw.pdb	7cgw_AB_C_DA106G.pdb	-0.676730215549469	-0.24310000240802765
7jx3.pdb	7jx3_CD_R_GR165Q.pdb	-7.289762496948242	-5.343550205230713
1bzq.pdb	1bzq_M_C_YM33F.pdb	-0.05880221724510193	0.3684999942779541
7cgw.pdb	7cgw_AB_C_TC44Q.pdb	-0.23791784048080444	0.9229000210762024
3cfi.pdb	3cfi_C_B_DB50Q.pdb	-2.373063325881958	-2.7019999027252197
6pxh.pdb	6pxh_CD_A_SC102P.pdb	-0.12079891562461853	0.8863999843597412
4aei.pdb	4aei_IM_B_VM99Q.pdb	-0.782225489616394	0.014700000174343586
5usf.pdb	5usf_D_A_PA555T.pdb	-1.7340760231018066	0.15629999339580536
6r8x.pdb	6r8x_CB_A_KB49F.pdb	-0.33658507466316223	0.0982000008225441
7jvc.pdb	7jvc_FG_E_QF53F.pdb	0.0807737410068512	-0.004800000227987766
6r8x.pdb	6r8x_CB_A_YB48N.pdb	-0.9739087820053101	-0.3255999982357025
4o58.pdb	4o58_HL_A_LH107Y.pdb	-5.426769256591797	-5.6739301681518555
2r56.pdb	2r56_IM_B_EB41R.pdb	-0.5285168886184692	-0.7105900049209595
4o02.pdb	4o02_HL_A_WH33H.pdb	-0.6598600745201111	-0.9233099818229675
7myz.pdb	7myz_HL_C_KC39V.pdb	-0.5812404751777649	-1.374500036239624
6vy2.pdb	6vy2_IM_C_WI102R.pdb	-1.0822787284851074	4.454659938812256
4dw2.pdb	4dw2_HL_U_YH102M.pdb	0.09793531894683838	0.017090000212192535
4oii.pdb	4oii_HL_A_TA34G.pdb	-0.4418259859085083	-0.48240000009536743
6pxh.pdb	6pxh_CD_A_GA175N.pdb	-0.9778827428817749	-1.2028000354766846
1bzq.pdb	1bzq_M_C_NC62T.pdb	0.0992482602596283	-2.205090045928955
4ki5.pdb	4ki5_CD_M_SM9C.pdb	-0.11758634448051453	0.15629999339580536
6q18.pdb	6q18_HL_A_SH31T.pdb	-0.14549916982650757	-0.04470000043511391
7k8z.pdb	7k8z_MN_C_NN92C.pdb	-0.3563976585865021	-0.20901000499725342
7mep.pdb	7mep_HL_A_TA252L.pdb	-2.5223796367645264	0.894599974155426
7cu4.pdb	7cu4_AB_C_AB93R.pdb	-0.36273252964019775	-0.26374998688697815
5nuz.pdb	5nuz_AB_C_EC84D.pdb	-0.8624792098999023	-0.7145000100135803
7czx.pdb	7czx_JN_C_QC415R.pdb	-0.3310326635837555	-0.18610000610351562
6h2y.pdb	6h2y_HL_D_YH32I.pdb	-0.6211709976196289	-0.7026000022888184
5ggv.pdb	5ggv_HL_Y_EY97G.pdb	-0.9378300905227661	0.4341999888420105
7aqx.pdb	7aqx_C_A_MA74F.pdb	-0.7440999150276184	-0.7498000264167786
6b0a.pdb	6b0a_HL_A_NA122T.pdb	0.6073812246322632	-0.43799999356269836
6r8x.pdb	6r8x_CB_A_TC31K.pdb	-0.03730931878089905	-0.17649999260902405
6war.pdb	6war_F_E_SF52R.pdb	-0.31073206663131714	0.9365000128746033
1iqd.pdb	1iqd_BA_C_YB27S.pdb	-0.6633462905883789	-1.177899956703186
7mdp.pdb	7mdp_HI_A_LH106N.pdb	-0.5966612100601196	-0.5511999726295471
5nuz.pdb	5nuz_AB_C_DC26L.pdb	-0.27474403381347656	2.0524001121520996
5w5x.pdb	5w5x_HL_A_GA28T.pdb	-2.1371843814849854	-3.8791000843048096
5mo9.pdb	5mo9_HL_X_EX89P.pdb	-0.9406828880310059	-1.4033000469207764
7jvc.pdb	7jvc_FG_E_NG32V.pdb	-0.2185712605714798	-0.34529998898506165
7e3k.pdb	7e3k_HL_C_LC356E.pdb	-0.270609974861145	-0.7466800212860107
5van.pdb	5van_B_A_GB55P.pdb	-14.3345365524292	-6.81850004196167
6hhc.pdb	6hhc_HL_A_PA23G.pdb	-1.0208286046981812	-0.2653000056743622
1bzq.pdb	1bzq_M_C_YM31N.pdb	-0.5373463034629822	-0.5807999968528748
5w5x.pdb	5w5x_HL_A_KA102T.pdb	-0.7373884916305542	0.08529999852180481
6cwg.pdb	6cwg_B_A_YA111Q.pdb	-0.7751259803771973	-2.3556699752807617
2r56.pdb	2r56_IM_B_PB123M.pdb	-0.16158418357372284	-0.38308000564575195
5c6t.pdb	5c6t_HL_A_TA185L.pdb	1.0212416648864746	1.0444300174713135
6aq7.pdb	6aq7_HL_A_TH29F.pdb	0.29657408595085144	0.42250001430511475
6h2y.pdb	6h2y_HL_D_DH31R.pdb	0.031452029943466187	1.8636000156402588
6pe9.pdb	6pe9_CD_G_YD98T.pdb	-0.8262271881103516	-1.1087000370025635
5o0w.pdb	5o0w_G_C_YG113I.pdb	-0.8029335141181946	-0.6969699859619141
6udk.pdb	6udk_HL_K_QK365S.pdb	-0.46745866537094116	-0.6940000057220459
4ki5.pdb	4ki5_CD_M_HM38Q.pdb	-0.29267680644989014	-0.31040000915527344
5ggv.pdb	5ggv_HL_Y_NL30K.pdb	-0.21658572554588318	-1.4264999628067017
5dur.pdb	5dur_BD_A_TA120Q.pdb	-0.06159508228302002	0.3190000057220459
6nf2.pdb	6nf2_HL_B_GH30C.pdb	-2.098494291305542	-1.3157000541687012
4o58.pdb	4o58_HL_A_GH73E.pdb	-0.41086429357528687	-0.020570000633597374
7cgw.pdb	7cgw_AB_C_PC57Y.pdb	-0.29647529125213623	2.517899990081787
5usf.pdb	5usf_D_A_LA545F.pdb	-0.18044543266296387	0.3422999978065491
1iqd.pdb	1iqd_BA_C_EB54K.pdb	-0.35155925154685974	-0.7085000276565552
6h2y.pdb	6h2y_HL_D_MH103G.pdb	-0.9097511768341064	-0.7874000072479248
3cfi.pdb	3cfi_C_B_WC97R.pdb	-0.6161416172981262	0.5587999820709229
6h2y.pdb	6h2y_HL_D_TL31I.pdb	0.4540363848209381	0.0478999987244606
7l56.pdb	7l56_FG_C_SF55I.pdb	-0.04116398096084595	5.764900207519531
6pe9.pdb	6pe9_CD_G_ND34W.pdb	1.2769231796264648	0.9584000110626221
4oii.pdb	4oii_HL_A_TL94Q.pdb	-0.6435370445251465	0.2572999894618988
5c7x.pdb	5c7x_MN_B_KN30C.pdb	-0.47240984439849854	-0.6226999759674072
6pxh.pdb	6pxh_CD_A_YC52H.pdb	-0.3055051267147064	-1.4838999509811401
5o0w.pdb	5o0w_G_C_EG25S.pdb	-0.9714533090591431	-0.5056700110435486
6pxh.pdb	6pxh_CD_A_GA181D.pdb	-1.121658444404602	-2.978800058364868
6bp2.pdb	6bp2_HL_A_HA92I.pdb	0.2489287555217743	0.5288000106811523
5u8r.pdb	5u8r_HL_A_SA247W.pdb	0.26261332631111145	-0.11349000036716461
5d96.pdb	5d96_JI_D_GD83C.pdb	-1.8930277824401855	0.3732999861240387
3nps.pdb	3nps_BC_A_RB103P.pdb	-0.7782555818557739	-3.8935999870300293
1bzq.pdb	1bzq_M_C_QC60H.pdb	-0.3938918709754944	-0.24940000474452972
6k7o.pdb	6k7o_HL_A_SH103F.pdb	-0.7065738439559937	0.20559999346733093
6elu.pdb	6elu_EF_D_YE106M.pdb	-1.0563991069793701	-0.23479999601840973
6aq7.pdb	6aq7_HL_A_RH49P.pdb	-0.15109582245349884	-1.7627999782562256
6jsz.pdb	6jsz_D_A_AA126K.pdb	0.1614346206188202	-0.5705000162124634
5tz2.pdb	5tz2_HL_C_YH52I.pdb	-0.870105504989624	-0.26499998569488525
7nkt.pdb	7nkt_B_A_GA172A.pdb	-0.2016870081424713	0.22339999675750732
7cgw.pdb	7cgw_AB_C_SC39P.pdb	-1.1361359357833862	-0.2935999929904938
7l56.pdb	7l56_FG_C_YG93P.pdb	-1.0617483854293823	0.4896399974822998
5u8r.pdb	5u8r_HL_A_LH103K.pdb	-1.2635524272918701	-2.2120399475097656
7cu4.pdb	7cu4_AB_C_LC91V.pdb	-0.6083861589431763	-0.5474399924278259
5f8r.pdb	5f8r_C_A_DA342G.pdb	-0.4366442859172821	-0.5353000164031982
7n3d.pdb	7n3d_HL_C_EC75M.pdb	-0.26815056800842285	-0.39809998869895935
4nx3.pdb	4nx3_BA_D_YB101R.pdb	-0.7273118495941162	-0.6190000176429749
7cgw.pdb	7cgw_AB_C_IC102W.pdb	-0.1565919816493988	-0.22550000250339508
1ndg.pdb	1ndg_BA_C_YA50G.pdb	-1.4367072582244873	-0.4839000105857849
7czz.pdb	7czz_JN_C_AC397W.pdb	-4.112236022949219	-2.225399971008301
6bp2.pdb	6bp2_HL_A_GL31S.pdb	-0.4226672053337097	-0.7483000159263611
6v4o.pdb	6v4o_DE_W_YE92V.pdb	-0.22345739603042603	-0.602840006351471
3uzq.pdb	3uzq_A_B_EA180R.pdb	-0.41225993633270264	-0.21799999475479126
7k8m.pdb	7k8m_AB_E_GE169D.pdb	-0.3760072588920593	0.2863999903202057
6myy.pdb	6myy_HL_A_QH61D.pdb	-0.4780358672142029	-1.4993000030517578
6war.pdb	6war_F_E_PF104L.pdb	-1.3550126552581787	-1.1891000270843506
5usf.pdb	5usf_D_A_GA547T.pdb	-10.006749153137207	-9.020139694213867
6v4o.pdb	6v4o_DE_W_FD107I.pdb	-2.8622384071350098	-2.3389201164245605
6qfc.pdb	6qfc_B_A_AA26I.pdb	-1.1434649229049683	-0.5394200086593628
7cgw.pdb	7cgw_AB_C_QC43C.pdb	-0.6854032278060913	-0.6571000218391418
6cwg.pdb	6cwg_B_A_TA112M.pdb	-0.1881386637687683	0.15771999955177307
6r8x.pdb	6r8x_CB_A_GA201A.pdb	-0.6577185392379761	-0.18119999766349792
5umi.pdb	5umi_HL_C_PH61T.pdb	-0.8734598159790039	-1.2914999723434448
7l5j.pdb	7l5j_YX_A_VA151E.pdb	-0.6202888488769531	0.692300021648407
1iqd.pdb	1iqd_BA_C_TA93H.pdb	-0.5012091994285583	-0.5684999823570251
6aq7.pdb	6aq7_HL_A_EA82F.pdb	-0.05376094579696655	-1.3525999784469604
7b27.pdb	7b27_D_a_LD47H.pdb	-1.0620561838150024	-0.571399986743927
4qci.pdb	4qci_HL_C_DL48H.pdb	-0.16192612051963806	-2.128499984741211
6pe9.pdb	6pe9_CD_G_TG74E.pdb	-0.39086467027664185	-1.0994000434875488
5c7x.pdb	5c7x_MN_B_VB108T.pdb	-0.47948700189590454	-0.9510999917984009
5mo9.pdb	5mo9_HL_X_YL54N.pdb	-0.6491951942443848	0.0885000005364418
5w5x.pdb	5w5x_HL_A_GA29S.pdb	-0.9639596939086914	-1.0743999481201172
6s8j.pdb	6s8j_HL_A_TA113Y.pdb	-2.780524969100952	-1.9803999662399292
7lxz.pdb	7lxz_FC_B_YB426N.pdb	-1.4849129915237427	-3.13700008392334
6nm6.pdb	6nm6_UV_G_TU30I.pdb	-0.027770549058914185	-0.3312700092792511
7e9b.pdb	7e9b_HL_C_DC54S.pdb	-0.5614351630210876	0.44130000472068787
5kte.pdb	5kte_HL_A_WH52I.pdb	-0.6557071208953857	-0.10000000149011612
1fns.pdb	1fns_HL_A_YH105K.pdb	-1.2332332134246826	-0.49239999055862427
5c6t.pdb	5c6t_HL_A_FH99E.pdb	-1.1223461627960205	-2.8647499084472656
7mep.pdb	7mep_HL_A_GH101V.pdb	-0.5137352347373962	-0.40450000762939453
4oii.pdb	4oii_HL_A_RA119E.pdb	-0.32987990975379944	-3.1447999477386475
6qfc.pdb	6qfc_B_A_AB102D.pdb	-0.38378459215164185	-0.4731599986553192
7e3k.pdb	7e3k_HL_C_NC388T.pdb	-0.20141449570655823	-1.9125699996948242
7x7d.pdb	7x7d_F_E_FE153L.pdb	-0.6630881428718567	0.48669999837875366
6xr0.pdb	6xr0_HL_M_RM451L.pdb	-0.5909832715988159	-0.2637999951839447
6pxh.pdb	6pxh_CD_A_YD32A.pdb	-1.3107657432556152	-1.5257999897003174
5w1m.pdb	5w1m_FE_Q_SQ30C.pdb	-0.24109666049480438	-0.15240000188350677
4i1n.pdb	4i1n_B_A_SA49P.pdb	-0.32983267307281494	-1.007390022277832
5ywp.pdb	5ywp_RQ_A_GA207D.pdb	-0.7457836866378784	0.8754240274429321
6h3t.pdb	6h3t_IM_B_YM98R.pdb	-0.7387500405311584	0.10729999840259552
3mxw.pdb	3mxw_HL_A_RH98T.pdb	-0.48852303624153137	-0.7511000037193298
7l5j.pdb	7l5j_YX_A_DA161L.pdb	0.5161501169204712	0.41488000750541687
7myz.pdb	7myz_HL_C_SL30K.pdb	-0.3808930814266205	-1.1167999505996704
3jwo.pdb	3jwo_HL_A_CA86L.pdb	0.12963378429412842	0.05570000037550926
7cdj.pdb	7cdj_HL_E_YH33S.pdb	-0.955905556678772	-1.659500002861023
7aqz.pdb	7aqz_D_A_GA266M.pdb	-4.818261623382568	-1.4722000360488892
6q18.pdb	6q18_HL_A_NH33G.pdb	-0.43164125084877014	-1.0848000049591064
6q20.pdb	6q20_HL_A_RA290S.pdb	-0.9064022302627563	-1.4078999757766724
6k7o.pdb	6k7o_HL_A_YH34M.pdb	-0.46845805644989014	-2.8785998821258545
4o02.pdb	4o02_HL_A_EA117I.pdb	-0.7709298729896545	-0.7585399746894836
1bzq.pdb	1bzq_M_C_QC69W.pdb	0.1348014771938324	0.09260000288486481
6nm6.pdb	6nm6_UV_G_NU59P.pdb	-0.8706110715866089	-1.1049699783325195
5usf.pdb	5usf_D_A_IA549H.pdb	-0.3012634515762329	0.24660000205039978
4ala.pdb	4ala_HL_C_YL94E.pdb	-1.6171599626541138	-0.6776300072669983
3g6d.pdb	3g6d_HL_A_FH103A.pdb	-0.8938906192779541	-1.8099000453948975
5u8r.pdb	5u8r_HL_A_TH59D.pdb	-0.8173819780349731	-1.6713600158691406
5tz2.pdb	5tz2_HL_C_HH105F.pdb	0.3696574866771698	0.3352999985218048
7jx3.pdb	7jx3_CD_R_NR156G.pdb	-0.5181124210357666	-0.38089999556541443
7aqz.pdb	7aqz_D_A_ED86V.pdb	-0.2230074256658554	0.7853000164031982
6q20.pdb	6q20_HL_A_DH104C.pdb	-0.41493409872055054	0.39879998564720154
2r56.pdb	2r56_IM_B_KI100E.pdb	-0.6443896293640137	-0.435589998960495
5umi.pdb	5umi_HL_C_EL1S.pdb	-0.8673138618469238	0.15790000557899475
5c6t.pdb	5c6t_HL_A_TH33Y.pdb	-0.013838142156600952	0.9182000160217285
5w1k.pdb	5w1k_DC_E_YC91F.pdb	-0.4077099561691284	0.5358999967575073
6myy.pdb	6myy_HL_A_RA393P.pdb	-0.5549249053001404	-0.8155999779701233
7b27.pdb	7b27_D_a_PD99S.pdb	-0.6215696334838867	-0.3398999869823456
7so9.pdb	7so9_ON_K_TK84P.pdb	-0.4159715175628662	1.4328999519348145
5w5x.pdb	5w5x_HL_A_GL94N.pdb	-0.5363157987594604	-0.5522000193595886
7b27.pdb	7b27_D_a_AD44Q.pdb	-0.49755772948265076	0.40209999680519104
7o85.pdb	7o85_B_A_NA288D.pdb	-0.21878087520599365	0.16987000405788422
6x04.pdb	6x04_B_A_DA208P.pdb	-0.6436576843261719	-1.825700044631958
5hbv.pdb	5hbv_DC_B_RD102K.pdb	0.16729781031608582	0.0027000000700354576
4ala.pdb	4ala_HL_C_HC18T.pdb	-1.2002121210098267	-2.2575700283050537
7x7d.pdb	7x7d_F_E_FE157D.pdb	-1.346668004989624	-2.939610004425049
6pe9.pdb	6pe9_CD_G_YD98D.pdb	-1.3255668878555298	-1.5312999486923218
7x7d.pdb	7x7d_F_E_AF76V.pdb	-0.07400873303413391	-0.07410000264644623
7jvc.pdb	7jvc_FG_E_WF100Y.pdb	-0.46275046467781067	-0.3815000057220459
5ywp.pdb	5ywp_RQ_A_EQ94P.pdb	0.48337844014167786	-0.5841900110244751
7jvc.pdb	7jvc_FG_E_YF59A.pdb	-0.34380531311035156	-0.5336999893188477
5hys.pdb	5hys_EF_J_GF72T.pdb	-5.504994869232178	-4.48183012008667
6pe9.pdb	6pe9_CD_G_VG66L.pdb	-0.5134928226470947	-1.1993999481201172
2i9l.pdb	2i9l_BA_I_YB57I.pdb	-1.321103811264038	-1.6721999645233154
7mdp.pdb	7mdp_HI_A_DA54L.pdb	0.0994752049446106	1.1800999641418457
6wqo.pdb	6wqo_EF_D_HD42F.pdb	0.23443689942359924	-0.14830000698566437
1bzq.pdb	1bzq_M_C_GC112P.pdb	-0.2288997620344162	-1.6678600311279297
5umi.pdb	5umi_HL_C_RC94H.pdb	-1.2294511795043945	0.0723000019788742
3nps.pdb	3nps_BC_A_IB51P.pdb	-0.7237997055053711	-0.8134999871253967
6p62.pdb	6p62_HL_A_SA396N.pdb	-0.16721713542938232	-0.10729999840259552
7czx.pdb	7czx_JN_C_YJ53A.pdb	-0.7218277454376221	-1.52839994430542
7lxz.pdb	7lxz_FC_B_FF101S.pdb	-1.3009949922561646	-2.5992000102996826
6wqo.pdb	6wqo_EF_D_SF52K.pdb	-0.5098960995674133	-0.9796000123023987
4ala.pdb	4ala_HL_C_YL94R.pdb	-1.0992728471755981	-1.0893700122833252
7l56.pdb	7l56_FG_C_YG93A.pdb	-0.977758526802063	-0.385670006275177
6xr0.pdb	6xr0_HL_M_YM576L.pdb	-0.9900473356246948	-0.4300999939441681
5w1k.pdb	5w1k_DC_E_CD108Y.pdb	-3.768643379211426	-4.894139766693115
6nm6.pdb	6nm6_UV_G_RU65L.pdb	-0.30192533135414124	2.0455799102783203
4i1n.pdb	4i1n_B_A_MA16I.pdb	-0.2087421864271164	-0.4036000072956085
5usf.pdb	5usf_D_A_AA551D.pdb	-0.47631868720054626	-0.8030999898910522
5th9.pdb	5th9_JN_C_DC126E.pdb	-0.4974743127822876	0.10859999805688858
6myy.pdb	6myy_HL_A_RA393I.pdb	-0.17947500944137573	-0.9819999933242798
4ffw.pdb	4ffw_HL_A_SA61A.pdb	-0.21639613807201385	0.3977000117301941
7myz.pdb	7myz_HL_C_KL49L.pdb	-0.6429527997970581	-0.19689999520778656
3nps.pdb	3nps_BC_A_GA223L.pdb	-0.29642122983932495	-3.004199981689453
6fxn.pdb	6fxn_MN_J_KJ19D.pdb	-0.5991624593734741	-0.1753000020980835
7cgw.pdb	7cgw_AB_C_FB52K.pdb	-0.6717913150787354	-1.6821999549865723
5th9.pdb	5th9_JN_C_EC60G.pdb	-0.7593101263046265	-0.24650000035762787
7mdp.pdb	7mdp_HI_A_YA71A.pdb	-0.985805869102478	-1.6411999464035034
3cfi.pdb	3cfi_C_B_AB99S.pdb	-0.4547417163848877	-0.28209999203681946
6k7o.pdb	6k7o_HL_A_SH59N.pdb	-0.3704540729522705	-0.19419999420642853
5grj.pdb	5grj_HL_A_MA98N.pdb	-0.7437176704406738	-2.5773000717163086
6vy2.pdb	6vy2_IM_C_AM29L.pdb	0.16491326689720154	0.011020000092685223
6nf2.pdb	6nf2_HL_B_RH31W.pdb	-0.027847379446029663	0.6636999845504761
6wqo.pdb	6wqo_EF_D_SD40G.pdb	-0.14353442192077637	-0.02979999966919422
7k7i.pdb	7k7i_MN_C_IC54F.pdb	-0.46843016147613525	-1.2900099754333496
6q18.pdb	6q18_HL_A_SH32L.pdb	-3.470676898956299	-3.787400007247925
3mxw.pdb	3mxw_HL_A_GH103L.pdb	-0.26210105419158936	-1.2108999490737915
5u8r.pdb	5u8r_HL_A_EA232D.pdb	-0.7651575803756714	-0.8224899768829346
5d96.pdb	5d96_JI_D_SD73T.pdb	-0.3030278980731964	0.3799999952316284
6vy2.pdb	6vy2_IM_C_TI30V.pdb	-0.2672051787376404	-0.0700799971818924
7e3k.pdb	7e3k_HL_C_RH107P.pdb	-0.33330076932907104	0.1571200042963028
2r56.pdb	2r56_IM_B_VI102N.pdb	-0.8840823173522949	-1.7001899480819702
5o0w.pdb	5o0w_G_C_QC80T.pdb	-0.4272865653038025	-0.3088900148868561
5usf.pdb	5usf_D_A_RD72K.pdb	-0.11823946237564087	-0.2930999994277954
6p62.pdb	6p62_HL_A_FA298N.pdb	-1.108557105064392	-0.9324700236320496
5mo9.pdb	5mo9_HL_X_DH31E.pdb	-0.23653224110603333	-0.1151999980211258
5w5x.pdb	5w5x_HL_A_AA103C.pdb	-0.4213791489601135	0.02199999988079071
5grj.pdb	5grj_HL_A_GH102M.pdb	0.47788742184638977	0.32760000228881836
6okm.pdb	6okm_HL_R_LR60S.pdb	-1.1927549839019775	-0.8373000025749207
4o02.pdb	4o02_HL_A_LH100G.pdb	-0.10068482160568237	-1.3216999769210815
5tpn.pdb	5tpn_HL_A_KA122Y.pdb	-0.37621009349823	2.7084500789642334
5usf.pdb	5usf_D_A_EA493N.pdb	-0.7951011657714844	-2.134500026702881
1ndg.pdb	1ndg_BA_C_YB50P.pdb	-1.095906138420105	-2.0151000022888184
6myy.pdb	6myy_HL_A_QA352A.pdb	-0.23503518104553223	-0.2485000044107437
3nps.pdb	3nps_BC_A_RA48N.pdb	-1.2296706438064575	-1.4793000221252441
4i1n.pdb	4i1n_B_A_DB31F.pdb	0.8319940567016602	1.5104299783706665
5ywp.pdb	5ywp_RQ_A_QA131N.pdb	-0.3702499270439148	1.575760006904602
5xbm.pdb	5xbm_ED_F_FF359D.pdb	-0.9019824266433716	0.9095600247383118
6wqo.pdb	6wqo_EF_D_QE1M.pdb	0.3690442144870758	1.805299997329712
5w1m.pdb	5w1m_FE_Q_KQ84V.pdb	-0.08261561393737793	-0.6917999982833862
7jx3.pdb	7jx3_CD_R_YC107F.pdb	-0.6818628311157227	-1.2202999591827393
5c7x.pdb	5c7x_MN_B_KN49G.pdb	-0.941264271736145	-2.8355000019073486
2qqn.pdb	2qqn_HL_A_SA21W.pdb	0.015313208103179932	1.2705999612808228
7k8m.pdb	7k8m_AB_E_RE124M.pdb	-0.21516039967536926	-0.1396999955177307
6pxh.pdb	6pxh_CD_A_YC33E.pdb	-1.3661242723464966	-3.047499895095825
1nsn.pdb	1nsn_HL_S_FS58L.pdb	-0.3354595899581909	-0.1858000010251999
3kr3.pdb	3kr3_HL_D_YL93C.pdb	-0.7265908718109131	-2.0288000106811523
6q18.pdb	6q18_HL_A_AA86P.pdb	-0.20830920338630676	0.5565000176429749
5ugy.pdb	5ugy_IM_C_DI107S.pdb	-0.5312002897262573	-2.583940029144287
7aqz.pdb	7aqz_D_A_VD2R.pdb	-0.7854043245315552	-1.0006999969482422
5kte.pdb	5kte_HL_A_RL96F.pdb	-0.2889631688594818	1.514490008354187
6pe9.pdb	6pe9_CD_G_IC58T.pdb	-0.4310745596885681	-0.33149999380111694
6udk.pdb	6udk_HL_K_DK394H.pdb	-0.13757507503032684	0.004559999797493219
7s0e.pdb	7s0e_HL_A_DL93I.pdb	-4.728297233581543	-3.4608829021453857
5ggv.pdb	5ggv_HL_Y_GY107I.pdb	-0.3058328628540039	-0.6518999934196472
1iqd.pdb	1iqd_BA_C_EB57D.pdb	-0.4978906512260437	-0.09449999779462814
5tz2.pdb	5tz2_HL_C_VC59N.pdb	-0.6166788339614868	0.019300000742077827
3cfi.pdb	3cfi_C_B_EC45I.pdb	0.022598713636398315	0.6208999752998352
7e3k.pdb	7e3k_HL_C_RL30S.pdb	-1.1821626424789429	-0.8017600178718567
4dw2.pdb	4dw2_HL_U_QU174V.pdb	-0.10869988799095154	-0.7159000039100647
5w5x.pdb	5w5x_HL_A_MA27E.pdb	-1.505226969718933	-7.997399806976318
6jsz.pdb	6jsz_D_A_TA61D.pdb	-0.34501105546951294	0.028999999165534973
5umi.pdb	5umi_HL_C_QC92W.pdb	0.15371564030647278	0.7712000012397766
6r8x.pdb	6r8x_CB_A_WA200L.pdb	0.11499795317649841	0.38609999418258667
7aqx.pdb	7aqx_C_A_EC98A.pdb	0.12210693955421448	0.5450000166893005
6pe9.pdb	6pe9_CD_G_DC31W.pdb	0.22727760672569275	0.26109999418258667
7o85.pdb	7o85_B_A_DA113T.pdb	-1.1381853818893433	-0.8250499963760376
6jsz.pdb	6jsz_D_A_QA145N.pdb	-0.021056026220321655	-0.16369999945163727
3uzq.pdb	3uzq_A_B_YA174C.pdb	-1.1285244226455688	-1.7170000076293945
7czz.pdb	7czz_JN_C_SC416G.pdb	-0.2174386978149414	-0.0060720001347362995
7jx3.pdb	7jx3_CD_R_PR168S.pdb	-0.4826502203941345	-0.9059000015258789
5d96.pdb	5d96_JI_D_SD98R.pdb	-0.24874040484428406	1.073099970817566
6y92.pdb	6y92_CD_B_RD91T.pdb	-0.6215649843215942	-0.9379799962043762
5u8r.pdb	5u8r_HL_A_AH34H.pdb	-0.9666709899902344	-2.3211801052093506
5hbv.pdb	5hbv_DC_B_DD53H.pdb	-1.438279151916504	0.07699999958276749
5nuz.pdb	5nuz_AB_C_RC78W.pdb	-0.017240405082702637	-1.6749000549316406
5kte.pdb	5kte_HL_A_VA217T.pdb	0.291846364736557	1.3395299911499023
1fns.pdb	1fns_HL_A_WL96K.pdb	-0.4280472695827484	-1.6043000221252441
4ala.pdb	4ala_HL_C_GH99R.pdb	-8.687899589538574	-13.312479972839355
7e72.pdb	7e72_CD_F_NF105A.pdb	-0.47019851207733154	-0.16500000655651093
5umi.pdb	5umi_HL_C_LC98H.pdb	-0.6802313327789307	-0.056699998676776886
7nkt.pdb	7nkt_B_A_GA72S.pdb	-0.15629880130290985	1.0807000398635864
4lvn.pdb	4lvn_CB_A_DA68M.pdb	-0.21911022067070007	1.1395000219345093
5usf.pdb	5usf_D_A_IA549Y.pdb	-0.05802193284034729	-0.02879999950528145
5c7x.pdb	5c7x_MN_B_VB108K.pdb	-0.577122151851654	-1.0521999597549438
3kr3.pdb	3kr3_HL_D_NH31H.pdb	-0.19154338538646698	-0.09910000115633011
7jvc.pdb	7jvc_FG_E_YG33F.pdb	-0.3957291543483734	-1.2312999963760376
6fxn.pdb	6fxn_MN_J_LJ85Q.pdb	-0.5431118011474609	-0.22059999406337738
5tpn.pdb	5tpn_HL_A_YH56T.pdb	-1.0563151836395264	-0.6987900137901306
6h2y.pdb	6h2y_HL_D_KD165H.pdb	-0.722851574420929	-3.0373001098632812
6b0a.pdb	6b0a_HL_A_VA88E.pdb	-0.6241275072097778	2.099299907684326
7p16.pdb	7p16_B_A_LA129A.pdb	-0.47540539503097534	-0.5909600257873535
6b0a.pdb	6b0a_HL_A_KA123R.pdb	-0.32240796089172363	1.0628999471664429
6qfc.pdb	6qfc_B_A_GB101W.pdb	-11.37137508392334	-11.248459815979004
7qnw.pdb	7qnw_AB_E_NA108C.pdb	0.5493687391281128	1.3253999948501587
6e62.pdb	6e62_HL_P_EP73Q.pdb	-0.619066596031189	-0.17149999737739563
5kte.pdb	5kte_HL_A_GA214Q.pdb	-2.156599998474121	1.5336600542068481
5ywp.pdb	5ywp_RQ_A_TQ96A.pdb	-0.5642147064208984	0.44641000032424927
3kj6.pdb	3kj6_HL_A_YH33H.pdb	-0.7287893295288086	-0.7781000137329102
5tz2.pdb	5tz2_HL_C_RH101T.pdb	-1.014573574066162	-1.7529000043869019
6p62.pdb	6p62_HL_A_TA394P.pdb	0.4936082065105438	0.6096900105476379
6cwg.pdb	6cwg_B_A_HA90K.pdb	-0.11777088046073914	0.6140400171279907
5d96.pdb	5d96_JI_D_SJ99K.pdb	-0.2027423083782196	-0.11469999700784683
7k7i.pdb	7k7i_MN_C_TC7S.pdb	-0.4189308285713196	0.11486999690532684
6elu.pdb	6elu_EF_D_PD158H.pdb	-0.4347464442253113	-0.9901999831199646
7k8z.pdb	7k8z_MN_C_RM56I.pdb	-0.6003192663192749	0.14117999374866486
5nuz.pdb	5nuz_AB_C_SC24Q.pdb	-0.8823873996734619	1.6815999746322632
7so9.pdb	7so9_ON_K_PK9L.pdb	-0.386626273393631	-0.30660000443458557
7qnd.pdb	7qnd_L_C_FL27G.pdb	-1.924312949180603	-1.6323800086975098
3nps.pdb	3nps_BC_A_FA92P.pdb	-1.5761913061141968	-2.993000030517578
7d0b.pdb	7d0b_HL_A_WH109P.pdb	-0.7620238065719604	0.5868598818778992
6h2y.pdb	6h2y_HL_D_TD32E.pdb	-0.40707477927207947	-0.0949999988079071
4o02.pdb	4o02_HL_A_LH100Y.pdb	-1.3278497457504272	-4.949260234832764
1bzq.pdb	1bzq_M_C_YC76M.pdb	-0.5436745285987854	0.020899999886751175
5grj.pdb	5grj_HL_A_IA37P.pdb	-1.1189790964126587	-0.795199990272522
6h3t.pdb	6h3t_IM_B_PB118R.pdb	-7.658448219299316	-6.35605001449585
6fxn.pdb	6fxn_MN_J_SN64E.pdb	-0.4520154893398285	-0.38580000400543213
6p62.pdb	6p62_HL_A_YL67A.pdb	-1.3479212522506714	-1.439182996749878
5umi.pdb	5umi_HL_C_GH58N.pdb	-9.61666488647461	-5.106070041656494
1iqd.pdb	1iqd_BA_C_RC47K.pdb	-0.3397848606109619	-2.5218000411987305
5th9.pdb	5th9_JN_C_DC150W.pdb	-13.391615867614746	-13.708109855651855
4oii.pdb	4oii_HL_A_HL30G.pdb	-0.4018925130367279	-0.626800000667572
1iqd.pdb	1iqd_BA_C_DB100T.pdb	-1.9371803998947144	-3.414400100708008
3cfi.pdb	3cfi_C_B_AC27I.pdb	-0.22670817375183105	-0.10159999877214432
7k7i.pdb	7k7i_MN_C_GM52D.pdb	-1.103265404701233	-4.38470983505249
6pe9.pdb	6pe9_CD_G_VG66P.pdb	-0.43598639965057373	-0.8137000203132629
7m42.pdb	7m42_BA_E_LE160Y.pdb	-0.4236040711402893	0.5108000040054321
6s8j.pdb	6s8j_HL_A_FH102K.pdb	0.13325992226600647	0.13923999667167664
1iqd.pdb	1iqd_BA_C_DB52M.pdb	-0.14996320009231567	-2.8959999084472656
5usf.pdb	5usf_D_A_GA491C.pdb	-1.0603868961334229	-0.24699999392032623
3nps.pdb	3nps_BC_A_IA45V.pdb	-0.07080599665641785	-0.2854999899864197
4wgw.pdb	4wgw_B_A_AA237C.pdb	-0.2419525384902954	-0.01769999973475933
6hhc.pdb	6hhc_HL_A_QH31P.pdb	-0.7575855255126953	-0.2808000147342682
6cwg.pdb	6cwg_B_A_CB103D.pdb	-1.8087040185928345	0.0643099993467331
5dhv.pdb	5dhv_AB_N_RN41Q.pdb	-0.5566967725753784	-2.448199987411499
7k8m.pdb	7k8m_AB_E_GE163K.pdb	-0.19874143600463867	-0.23929999768733978
5tz2.pdb	5tz2_HL_C_NL31A.pdb	-0.3446151316165924	-0.2614000141620636
5c7x.pdb	5c7x_MN_B_GN84S.pdb	-0.2609729766845703	0.030400000512599945
5c6t.pdb	5c6t_HL_A_YH104R.pdb	-0.7485324144363403	-1.0439800024032593
6bp2.pdb	6bp2_HL_A_GL31T.pdb	-0.3910210430622101	-0.8173999786376953
6k7o.pdb	6k7o_HL_A_WL95A.pdb	-1.27204167842865	-1.4228999614715576
2r56.pdb	2r56_IM_B_YB17L.pdb	-1.1673282384872437	-1.5833100080490112
5f8r.pdb	5f8r_C_A_PC98D.pdb	-0.6570713520050049	-5.198800086975098
5d96.pdb	5d96_JI_D_GI31E.pdb	-1.3876010179519653	-1.2587000131607056
7r7n.pdb	7r7n_HL_E_TL83M.pdb	-0.1140827089548111	0.8812000155448914
5umi.pdb	5umi_HL_C_RL93E.pdb	-0.7027586698532104	1.8449000120162964
7m42.pdb	7m42_BA_E_KE112I.pdb	-0.030234843492507935	-0.22709999978542328
7czx.pdb	7czx_JN_C_SJ56A.pdb	-0.1140754222869873	0.8313000202178955
6fxn.pdb	6fxn_MN_J_GM55D.pdb	0.11991241574287415	-1.8753000497817993
6h2y.pdb	6h2y_HL_D_DD141E.pdb	-0.31194061040878296	0.0017000000225380063
5w5x.pdb	5w5x_HL_A_EH98L.pdb	0.7223082780838013	-2.065999984741211
6vy2.pdb	6vy2_IM_C_PI73K.pdb	-0.5862884521484375	-0.5299299955368042
7z0x.pdb	7z0x_HL_R_YL93H.pdb	-0.8475058078765869	-0.3544999957084656
5dhv.pdb	5dhv_AB_N_FN14Y.pdb	-1.1820167303085327	-0.8407999873161316
6u36.pdb	6u36_HL_B_CB204M.pdb	-0.18609619140625	0.8993600010871887
6n5e.pdb	6n5e_ED_A_WE47R.pdb	-0.5699379444122314	-0.7712000012397766
6myy.pdb	6myy_HL_A_EL1L.pdb	-0.009264856576919556	0.23170000314712524
6q18.pdb	6q18_HL_A_EA176K.pdb	-0.12506935000419617	-2.2948999404907227
7lxz.pdb	7lxz_FC_B_YC32N.pdb	-0.9272866249084473	-0.08910000324249268
6vy2.pdb	6vy2_IM_C_DC415P.pdb	-0.3030873239040375	0.7931100130081177
7nkt.pdb	7nkt_B_A_FA45G.pdb	-1.1087578535079956	-0.7820000052452087
1ndg.pdb	1ndg_BA_C_FB58R.pdb	-0.7493075132369995	-1.4076000452041626
7l56.pdb	7l56_FG_C_LC360I.pdb	-0.2417387068271637	0.5175899863243103
1nsn.pdb	1nsn_HL_S_TS117G.pdb	-0.2499203085899353	0.08218999952077866
5w5x.pdb	5w5x_HL_A_SA105D.pdb	-0.5116636753082275	-0.04479999840259552
6v4o.pdb	6v4o_DE_W_AD102S.pdb	-0.3738056719303131	-1.3294999599456787
5f8r.pdb	5f8r_C_A_QC38V.pdb	-0.289543479681015	0.07890000194311142
6x04.pdb	6x04_B_A_VB99D.pdb	-0.7717064619064331	0.08649999648332596
6v4o.pdb	6v4o_DE_W_FD107R.pdb	-1.6826109886169434	-4.2888898849487305
7k7i.pdb	7k7i_MN_C_PC88M.pdb	-0.11884088814258575	0.0731699988245964
1nsn.pdb	1nsn_HL_S_YH27P.pdb	-1.872637152671814	-0.01051000040024519
7bsd.pdb	7bsd_AB_G_YA102S.pdb	-0.20624418556690216	-0.476500004529953
4lsq.pdb	4lsq_HL_G_GG325W.pdb	0.4483645260334015	0.374889999628067
7nkt.pdb	7nkt_B_A_NB110P.pdb	-0.41322678327560425	0.26429998874664307
7k8m.pdb	7k8m_AB_E_YE156G.pdb	-0.6944822072982788	-2.2202799320220947
5dur.pdb	5dur_BD_A_IA24K.pdb	-0.8284350633621216	-1.583899974822998
7z0x.pdb	7z0x_HL_R_SR145D.pdb	-0.4340742826461792	-0.5968000292778015
4i1n.pdb	4i1n_B_A_RA52S.pdb	-0.8674571514129639	-0.5939000248908997
7aqz.pdb	7aqz_D_A_SD18L.pdb	-0.05013471841812134	-0.061799999326467514
5d96.pdb	5d96_JI_D_SD73E.pdb	-0.23808670043945312	0.8845000267028809
7k7i.pdb	7k7i_MN_C_NC83K.pdb	-0.007982850074768066	-0.03029000014066696
7mtb.pdb	7mtb_HL_G_SG255E.pdb	-0.6331968307495117	-1.5001100301742554
1iqd.pdb	1iqd_BA_C_SC77C.pdb	-0.08850356936454773	-0.14820000529289246
5w1k.pdb	5w1k_DC_E_CD108V.pdb	-3.768490791320801	-4.268939971923828
4ala.pdb	4ala_HL_C_QC17R.pdb	-13.786164283752441	-12.203669548034668
4dw2.pdb	4dw2_HL_U_KU145A.pdb	-0.6222206354141235	0.012230000458657742
5ugy.pdb	5ugy_IM_C_SC142M.pdb	0.23427549004554749	1.238669991493225
7cu4.pdb	7cu4_AB_C_SC34Y.pdb	0.42405518889427185	1.019070029258728
6myy.pdb	6myy_HL_A_GA382L.pdb	-4.018645286560059	-2.489300012588501
6b0a.pdb	6b0a_HL_A_PA116Y.pdb	-7.265735626220703	-10.433300018310547
7k8m.pdb	7k8m_AB_E_QE160F.pdb	-0.5026030540466309	0.09459999948740005
3cfi.pdb	3cfi_C_B_GB100A.pdb	-5.657693862915039	-5.468900203704834
5tpn.pdb	5tpn_HL_A_SL67D.pdb	-0.6318893432617188	-1.2417399883270264
6jsz.pdb	6jsz_D_A_WD46H.pdb	-0.3832125663757324	-0.014499999582767487
7bsd.pdb	7bsd_AB_G_EA1A.pdb	-0.23441249132156372	0.267300009727478
1nsn.pdb	1nsn_HL_S_FL34R.pdb	-0.4486438035964966	-1.8391900062561035
7mtb.pdb	7mtb_HL_G_PG256K.pdb	-0.7365061044692993	-2.3826100826263428
5kte.pdb	5kte_HL_A_SL91D.pdb	-0.36803731322288513	0.8390499949455261
5u8r.pdb	5u8r_HL_A_LH103C.pdb	-0.9185484647750854	-1.2535899877548218
6h3t.pdb	6h3t_IM_B_NB117V.pdb	-0.335590660572052	-0.4934999942779541
7k8m.pdb	7k8m_AB_E_VA2H.pdb	-0.6319615840911865	-0.7458999752998352
6okm.pdb	6okm_HL_R_NR59Q.pdb	-0.11830452084541321	-0.024800000712275505
3rkd.pdb	3rkd_DC_B_VB39D.pdb	-0.5116885304450989	0.20970000326633453
7aqz.pdb	7aqz_D_A_LD74N.pdb	-0.8873873949050903	-1.9713000059127808
6pxh.pdb	6pxh_CD_A_VD98L.pdb	-1.2270746231079102	-0.49900001287460327
7n3d.pdb	7n3d_HL_C_DC33L.pdb	-0.12712541222572327	1.4930000305175781
5w1m.pdb	5w1m_FE_Q_KQ83F.pdb	0.3617080748081207	0.29109999537467957
7m42.pdb	7m42_BA_E_YE157K.pdb	-0.003373384475708008	-1.0288000106811523
3jwo.pdb	3jwo_HL_A_DH55Y.pdb	0.8940140008926392	2.3540000915527344
3rkd.pdb	3rkd_DC_B_PB133K.pdb	-0.490374356508255	-1.3281999826431274
4o02.pdb	4o02_HL_A_RH54G.pdb	-1.1841295957565308	-2.4718899726867676
4nx3.pdb	4nx3_BA_D_DB31I.pdb	-2.206327199935913	-2.202320098876953
7x7d.pdb	7x7d_F_E_GF29T.pdb	-4.15136194229126	-4.298089981079102
6p62.pdb	6p62_HL_A_RL28Y.pdb	-0.19940447807312012	-0.3461099863052368
3cfi.pdb	3cfi_C_B_WC103R.pdb	-0.8088023662567139	-2.26990008354187
1nsn.pdb	1nsn_HL_S_SL32H.pdb	-0.22313034534454346	0.4946100115776062
7l56.pdb	7l56_FG_C_YF114L.pdb	-0.2650600075721741	0.14369000494480133
6okm.pdb	6okm_HL_R_NH30K.pdb	-0.23070871829986572	1.5205999612808228
5d96.pdb	5d96_JI_D_AD82H.pdb	-10.180938720703125	-7.029699802398682
2r56.pdb	2r56_IM_B_EB41S.pdb	-0.10696563124656677	-1.0707900524139404
5ugy.pdb	5ugy_IM_C_SM91W.pdb	-0.7010830640792847	-1.6815999746322632
7jx3.pdb	7jx3_CD_R_TC55A.pdb	-0.29355475306510925	0.07150000333786011
7b27.pdb	7b27_D_a_Ya154D.pdb	-1.1104627847671509	0.7124000191688538
6e62.pdb	6e62_HL_P_YP79T.pdb	-1.0978573560714722	-1.1506999731063843
5o0w.pdb	5o0w_G_C_MC338I.pdb	-0.27350813150405884	-0.07738000154495239
7r7n.pdb	7r7n_HL_E_FE152S.pdb	-1.434287190437317	-3.6024999618530273
5usf.pdb	5usf_D_A_GA547H.pdb	-15.822317123413086	-12.107564926147461
7k8m.pdb	7k8m_AB_E_FE123S.pdb	-1.171972393989563	-2.069999933242798
6x04.pdb	6x04_B_A_VB99I.pdb	-0.21385538578033447	-0.09679999947547913
3rkd.pdb	3rkd_DC_B_SB54F.pdb	0.2571743428707123	-0.41690000891685486
6k7o.pdb	6k7o_HL_A_EA33T.pdb	-0.47568076848983765	0.3515999913215637
5mo9.pdb	5mo9_HL_X_TH100Q.pdb	-0.2568487823009491	-0.05469999834895134
7o85.pdb	7o85_B_A_RB53F.pdb	-0.40205952525138855	-0.6219099760055542
4jdt.pdb	4jdt_HL_G_TG312N.pdb	-0.2852436900138855	-0.08869999647140503
6udk.pdb	6udk_HL_K_DK411L.pdb	-0.14848998188972473	0.6347299814224243
6n5e.pdb	6n5e_ED_A_YE57M.pdb	-0.5263965725898743	-0.2061000019311905
6pxh.pdb	6pxh_CD_A_GC57V.pdb	-8.97171688079834	-5.042409896850586
4lsq.pdb	4lsq_HL_G_GG227L.pdb	-0.20894944667816162	1.4636600017547607
5th9.pdb	5th9_JN_C_NJ58S.pdb	-0.738923966884613	0.21389999985694885
6h3t.pdb	6h3t_IM_B_GB149T.pdb	-0.9759085178375244	-2.128499984741211
4dw2.pdb	4dw2_HL_U_TU3S.pdb	1.5261818170547485	3.1040101051330566
6pe9.pdb	6pe9_CD_G_NC57H.pdb	1.7780810594558716	0.3919999897480011
7czz.pdb	7czz_JN_C_YC395N.pdb	1.9162269830703735	1.2631950378417969
6e62.pdb	6e62_HL_P_MH102D.pdb	-0.9372437000274658	-4.1834001541137695
3kj6.pdb	3kj6_HL_A_NH57M.pdb	1.5735403299331665	0.2410999983549118
5umi.pdb	5umi_HL_C_YC104E.pdb	-0.4439687728881836	0.19869999587535858
7bsd.pdb	7bsd_AB_G_TA103W.pdb	-8.640944480895996	-5.112400054931641
7mep.pdb	7mep_HL_A_YH113E.pdb	-0.673206090927124	-0.025499999523162842
6xr0.pdb	6xr0_HL_M_RM436A.pdb	-0.7356663942337036	-1.289199948310852
7czz.pdb	7czz_JN_C_FC408P.pdb	-0.8607991933822632	-0.2296150028705597
4oii.pdb	4oii_HL_A_RA82M.pdb	-0.39362800121307373	0.12030000239610672
4jdt.pdb	4jdt_HL_G_WH49D.pdb	-0.3750750422477722	-0.4184400141239166
6xr0.pdb	6xr0_HL_M_GL91N.pdb	-0.7261654138565063	-0.9380000233650208
6p62.pdb	6p62_HL_A_DA390P.pdb	-0.27424517273902893	0.6920899748802185
7qnd.pdb	7qnd_L_C_RL99M.pdb	0.03473031520843506	0.7476000189781189
6n5e.pdb	6n5e_ED_A_FE29W.pdb	-0.14931638538837433	0.225600004196167
5grj.pdb	5grj_HL_A_YL33T.pdb	-2.117394208908081	-4.343200206756592
2i9l.pdb	2i9l_BA_I_RB31Q.pdb	-0.4357517957687378	-1.749899983406067
5w4l.pdb	5w4l_HL_G_FL33W.pdb	-0.4574185907840729	-0.16169999539852142
5ggv.pdb	5ggv_HL_Y_YY104R.pdb	-3.1415200233459473	-6.382400035858154
5c7x.pdb	5c7x_MN_B_KN50A.pdb	-0.3946836590766907	-0.03970000147819519
5w5x.pdb	5w5x_HL_A_DH32V.pdb	-0.18613755702972412	-3.4103000164031982
5w1m.pdb	5w1m_FE_Q_DF108K.pdb	0.07710793614387512	2.547499895095825
4qci.pdb	4qci_HL_C_VC30H.pdb	-0.5521860718727112	-0.08799999952316284
6bp2.pdb	6bp2_HL_A_QA96M.pdb	0.04925096035003662	0.22990000247955322
1ndg.pdb	1ndg_BA_C_NC93M.pdb	0.16600212454795837	0.42419999837875366
7p16.pdb	7p16_B_A_DB31G.pdb	-0.6406437158584595	-0.639959990978241
4oii.pdb	4oii_HL_A_RH103M.pdb	-0.7397680282592773	0.18119999766349792
6myy.pdb	6myy_HL_A_TH57F.pdb	-0.7907006144523621	-1.8901000022888184
6nm6.pdb	6nm6_UV_G_WU114S.pdb	-0.46352407336235046	-1.6383700370788574
5dhv.pdb	5dhv_AB_N_RB98I.pdb	-0.06044316291809082	-1.0407999753952026
6e62.pdb	6e62_HL_P_SH103I.pdb	-0.09503388404846191	-0.5465999841690063
6war.pdb	6war_F_E_KE166A.pdb	-0.37875738739967346	-0.9491999745368958
6nm6.pdb	6nm6_UV_G_EG312S.pdb	-0.4176757335662842	-0.24688999354839325
3g6d.pdb	3g6d_HL_A_KA101L.pdb	-0.25898227095603943	0.19339999556541443
6myy.pdb	6myy_HL_A_QH64L.pdb	-0.4450026750564575	0.2953000068664551
7k8m.pdb	7k8m_AB_E_NE154H.pdb	-5.657388210296631	-4.910789966583252
7mtb.pdb	7mtb_HL_G_DG252H.pdb	-0.0429283082485199	-0.010110000148415565
3g6d.pdb	3g6d_HL_A_PA3V.pdb	-0.6746577024459839	-0.011800000444054604
6h3t.pdb	6h3t_IM_B_SM99D.pdb	-0.09900212287902832	0.7968999743461609
6udk.pdb	6udk_HL_K_EK61K.pdb	-0.3951893746852875	0.14791999757289886
5c7x.pdb	5c7x_MN_B_WN83M.pdb	-0.0007849037647247314	-0.781000018119812
7r7n.pdb	7r7n_HL_E_YL81P.pdb	-0.8175256252288818	-2.063800096511841
4lvn.pdb	4lvn_CB_A_YB33D.pdb	-1.0843451023101807	-0.7985000014305115
4pir.pdb	4pir_J_D_RD162F.pdb	-0.1902543604373932	0.8456400036811829
3uzq.pdb	3uzq_A_B_LB89G.pdb	-1.1004512310028076	-2.238100051879883
3kj6.pdb	3kj6_HL_A_FH100K.pdb	-0.4297310709953308	-0.4068000018596649
4oii.pdb	4oii_HL_A_DH100P.pdb	-0.3849802315235138	-2.1410999298095703
6v4o.pdb	6v4o_DE_W_FD107S.pdb	-1.3032522201538086	-0.647059977054596
6pxh.pdb	6pxh_CD_A_TA192K.pdb	-0.4752330183982849	-0.2728999853134155
5u8r.pdb	5u8r_HL_A_SA276V.pdb	-0.13194650411605835	0.5103999972343445
5th9.pdb	5th9_JN_C_DJ103L.pdb	-1.3235148191452026	-0.1460999995470047
5ugy.pdb	5ugy_IM_C_SM91H.pdb	-1.3609505891799927	0.4020000100135803
5w4l.pdb	5w4l_HL_G_FG23H.pdb	-1.0335948467254639	-0.8174999952316284
5f8r.pdb	5f8r_C_A_RC44I.pdb	-0.71772301197052	-2.320499897003174
6h2y.pdb	6h2y_HL_D_QD94W.pdb	-0.40703925490379333	-0.5109999775886536
7jvc.pdb	7jvc_FG_E_DG52E.pdb	-0.072613924741745	-0.4077000021934509
6qfc.pdb	6qfc_B_A_FA139Y.pdb	-0.39766567945480347	-0.19027000665664673
6udk.pdb	6udk_HL_K_YH115H.pdb	-0.504326581954956	-0.3889400064945221
7czx.pdb	7czx_JN_C_YC411K.pdb	-0.2893763780593872	-0.4262000024318695
7mep.pdb	7mep_HL_A_TH111I.pdb	0.4253067076206207	0.1907999962568283
7b27.pdb	7b27_D_a_Sa159T.pdb	-0.24881576001644135	0.3569999933242798
2r56.pdb	2r56_IM_B_TB151D.pdb	-0.29414528608322144	-0.3143700063228607
4yjz.pdb	4yjz_L_E_DE174F.pdb	0.4235539734363556	-0.4823000133037567
6udk.pdb	6udk_HL_K_GK408Q.pdb	-2.0665225982666016	-0.2623400092124939
6myy.pdb	6myy_HL_A_EL92A.pdb	-0.6441556811332703	-1.917799949645996
5ywp.pdb	5ywp_RQ_A_NR52V.pdb	-0.22544583678245544	0.7471699714660645
5ggv.pdb	5ggv_HL_Y_MY99R.pdb	-0.8857940435409546	-0.41200000047683716
2r56.pdb	2r56_IM_B_TB151L.pdb	0.08626413345336914	0.5846499800682068
7aqx.pdb	7aqx_C_A_AA82K.pdb	-0.08309635519981384	1.2066999673843384
6pxh.pdb	6pxh_CD_A_YC33S.pdb	-1.4283961057662964	-2.9289000034332275
7r7n.pdb	7r7n_HL_E_VE149L.pdb	-0.228468120098114	0.5116000175476074
6r8x.pdb	6r8x_CB_A_SC101I.pdb	-0.3689561188220978	-0.8831999897956848
5ggv.pdb	5ggv_HL_Y_YL32E.pdb	-0.9230674505233765	-1.7319999933242798
7nkt.pdb	7nkt_B_A_NB110G.pdb	-0.5055840015411377	-0.9397000074386597
1iqd.pdb	1iqd_BA_C_HB35D.pdb	-0.44062477350234985	-0.32510000467300415
5u8r.pdb	5u8r_HL_A_KH66V.pdb	-0.6144005060195923	0.0034000000450760126
7k7i.pdb	7k7i_MN_C_IC84L.pdb	-0.3690733015537262	0.1971299946308136
3uzq.pdb	3uzq_A_B_YA153R.pdb	-3.2001395225524902	-0.8794000148773193
6q20.pdb	6q20_HL_A_SA164L.pdb	0.3410225808620453	0.4399999976158142
2qqn.pdb	2qqn_HL_A_EA51T.pdb	-1.0713666677474976	-2.8294999599456787
6b0a.pdb	6b0a_HL_A_FH103W.pdb	-1.1018571853637695	-0.545799970626831
7k8z.pdb	7k8z_MN_C_RC251N.pdb	-0.7950935959815979	0.4022800028324127
7e9b.pdb	7e9b_HL_C_YL92E.pdb	-1.001543641090393	-1.3903000354766846
4aei.pdb	4aei_IM_B_YB42L.pdb	-0.8452730178833008	0.42660000920295715
5grj.pdb	5grj_HL_A_SL96R.pdb	-0.4606461226940155	-1.402999997138977
4ki5.pdb	4ki5_CD_M_EC53V.pdb	0.013004153966903687	-0.4173299968242645
7e3k.pdb	7e3k_HL_C_WH50M.pdb	-0.396791934967041	-0.9777500033378601
6xr0.pdb	6xr0_HL_M_VM541P.pdb	-0.4383082091808319	0.10920000076293945
6fxn.pdb	6fxn_MN_J_NN94S.pdb	-0.603229820728302	-1.6655000448226929
3cfi.pdb	3cfi_C_B_AB99W.pdb	0.44999662041664124	0.04430000111460686
7l56.pdb	7l56_FG_C_YC357K.pdb	-0.7759997248649597	-1.5926300287246704
7k8m.pdb	7k8m_AB_E_DE87A.pdb	-0.7390011548995972	-1.1586999893188477
6xr0.pdb	6xr0_HL_M_GH101F.pdb	-1.2231881618499756	-8.941370010375977
1bzq.pdb	1bzq_M_C_YM27E.pdb	-0.799157977104187	-2.263079881668091
3kr3.pdb	3kr3_HL_D_YH103V.pdb	-1.9472066164016724	-3.599600076675415
5d96.pdb	5d96_JI_D_GD106N.pdb	-0.6746793985366821	-0.5950999855995178
4qci.pdb	4qci_HL_C_YH103N.pdb	-1.0183234214782715	-1.9772000312805176
6k7o.pdb	6k7o_HL_A_DL94Y.pdb	-2.330904722213745	-0.33090001344680786
7z0x.pdb	7z0x_HL_R_YH58M.pdb	-0.6216782927513123	-1.163699984550476
3uzq.pdb	3uzq_A_B_GA25R.pdb	0.08571922779083252	1.180799961090088
6vy2.pdb	6vy2_IM_C_TI30E.pdb	-0.24995644390583038	0.09414000064134598
5xbm.pdb	5xbm_ED_F_RF41A.pdb	-1.1032605171203613	-1.8338500261306763
7d0b.pdb	7d0b_HL_A_TH102W.pdb	0.09478023648262024	0.9405218958854675
5tz2.pdb	5tz2_HL_C_AC53D.pdb	-0.3475935161113739	-0.711899995803833
4lsq.pdb	4lsq_HL_G_WH62Y.pdb	-0.5107120871543884	0.23960000276565552
6r8x.pdb	6r8x_CB_A_LA133F.pdb	-0.993290901184082	-1.5706000328063965
5mo9.pdb	5mo9_HL_X_TH100N.pdb	-0.13424916565418243	0.296099990606308
7bsd.pdb	7bsd_AB_G_YA101G.pdb	-0.8756979703903198	-1.0180000066757202
6n5e.pdb	6n5e_ED_A_WD93A.pdb	-1.4706367254257202	-2.854599952697754
4wgw.pdb	4wgw_B_A_RB103H.pdb	-1.5001628398895264	-2.140199899673462
5w4l.pdb	5w4l_HL_G_YH32I.pdb	-0.6583822965621948	-0.08240000158548355
6e62.pdb	6e62_HL_P_RL51S.pdb	-0.6277358531951904	-1.4611999988555908
7s0e.pdb	7s0e_HL_A_YL32F.pdb	-0.5329508185386658	0.34231001138687134
5dhv.pdb	5dhv_AB_N_DA100I.pdb	0.1218717098236084	-1.8402999639511108
4lvn.pdb	4lvn_CB_A_GC32Y.pdb	-7.909648418426514	-8.487139701843262
5ggv.pdb	5ggv_HL_Y_VY46G.pdb	-1.8019981384277344	-1.8271000385284424
4oii.pdb	4oii_HL_A_FL91V.pdb	-0.4180619716644287	-0.3059000074863434
7mep.pdb	7mep_HL_A_NH53Q.pdb	-0.29312366247177124	0.01269999984651804
4yjz.pdb	4yjz_L_E_NE107F.pdb	0.4278838336467743	0.9510999917984009
3uzq.pdb	3uzq_A_B_YA174E.pdb	-1.9448384046554565	-0.45399999618530273
5dur.pdb	5dur_BD_A_VA210M.pdb	-0.7331140041351318	-0.6826000213623047
7cgw.pdb	7cgw_AB_C_TC44K.pdb	0.21015599370002747	0.5907999873161316
5umi.pdb	5umi_HL_C_SH98I.pdb	-1.2823371887207031	-1.218500018119812
1fns.pdb	1fns_HL_A_RA123K.pdb	-0.20364052057266235	0.3181999921798706
2r56.pdb	2r56_IM_B_TB122W.pdb	0.08261731266975403	0.21739999949932098
4jdt.pdb	4jdt_HL_G_DG302C.pdb	-0.3504250943660736	0.8514000177383423
5u8r.pdb	5u8r_HL_A_KH75D.pdb	-0.11810797452926636	0.6740999817848206
6vy2.pdb	6vy2_IM_C_EC328I.pdb	0.018016040325164795	5.468800067901611
5ywp.pdb	5ywp_RQ_A_RQ93P.pdb	-0.49156469106674194	-0.8416000008583069
5c6t.pdb	5c6t_HL_A_TA185R.pdb	-0.06846094131469727	-0.4651400148868561
1iqd.pdb	1iqd_BA_C_RC42A.pdb	-1.6396034955978394	-6.196800231933594
7e72.pdb	7e72_CD_F_KF107I.pdb	-2.008183479309082	-0.44670000672340393
6qfc.pdb	6qfc_B_A_GA132W.pdb	-0.19057953357696533	-3.3543601036071777
6n5e.pdb	6n5e_ED_A_RA184S.pdb	-0.33281075954437256	-0.6359000205993652
5c7x.pdb	5c7x_MN_B_YM32N.pdb	-0.7532935738563538	-0.10520000010728836
7cu4.pdb	7cu4_AB_C_NA57H.pdb	0.13855549693107605	0.7891299724578857
7czx.pdb	7czx_JN_C_PJ110G.pdb	-0.8345385789871216	-1.4450000524520874
6vy2.pdb	6vy2_IM_C_TC413S.pdb	-0.11070597171783447	0.0828699991106987
6z20.pdb	6z20_B_A_DB30I.pdb	-0.2980611026287079	-0.8044999837875366
7o85.pdb	7o85_B_A_FA112A.pdb	-0.8822814226150513	0.22950999438762665
6myy.pdb	6myy_HL_A_DA306R.pdb	-0.5029683113098145	-1.6650999784469604
5usf.pdb	5usf_D_A_ID70R.pdb	-0.7697893977165222	0.06279999762773514
7qnd.pdb	7qnd_L_C_DL111S.pdb	-0.6672784090042114	-1.386299967765808
7lxz.pdb	7lxz_FC_B_EB461K.pdb	-0.1359519213438034	-1.2367000579833984
7czx.pdb	7czx_JN_C_YJ53D.pdb	-0.37552687525749207	-1.7825000286102295
7l5j.pdb	7l5j_YX_A_RY30P.pdb	-0.34945788979530334	-0.42454999685287476
6u36.pdb	6u36_HL_B_WL91C.pdb	-0.45827582478523254	-0.10232999920845032
4ki5.pdb	4ki5_CD_M_DC99S.pdb	-0.6429712772369385	-1.5264999866485596
6q18.pdb	6q18_HL_A_VA84Q.pdb	-0.6671327352523804	-0.5306000113487244
7qnw.pdb	7qnw_AB_E_YE169L.pdb	-0.2712899148464203	-0.0052999998442828655
1iqd.pdb	1iqd_BA_C_LC79F.pdb	-1.122939944267273	-0.8985000252723694
6p62.pdb	6p62_HL_A_SA393Q.pdb	-0.9688866138458252	1.1669800281524658
7bsd.pdb	7bsd_AB_G_GG34V.pdb	-11.59356689453125	-9.07073974609375
7k7i.pdb	7k7i_MN_C_TM30A.pdb	0.4446161091327667	0.12099999934434891
6r8x.pdb	6r8x_CB_A_SA180V.pdb	0.05879950523376465	0.5390999913215637
4yjz.pdb	4yjz_L_E_GE138N.pdb	-0.32236266136169434	0.5921000242233276
4o02.pdb	4o02_HL_A_FH32E.pdb	-1.0694953203201294	-2.073780059814453
6vy2.pdb	6vy2_IM_C_TC413N.pdb	-0.07705426216125488	-0.44527000188827515
6elu.pdb	6elu_EF_D_YE33T.pdb	-1.5431151390075684	-2.5264999866485596
6x04.pdb	6x04_B_A_VB99E.pdb	-2.8602232933044434	-0.10249999910593033
5tz2.pdb	5tz2_HL_C_TC58N.pdb	-1.6076174974441528	-0.26739999651908875
4lsq.pdb	4lsq_HL_G_YH60I.pdb	-0.41363632678985596	-0.8430100083351135
7n3d.pdb	7n3d_HL_C_GH105L.pdb	-0.05834349989891052	-0.7716000080108643
7aqx.pdb	7aqx_C_A_TA86K.pdb	-0.08689996600151062	0.6858000159263611
7z0x.pdb	7z0x_HL_R_SH53F.pdb	0.8088788986206055	2.7374000549316406
6qfc.pdb	6qfc_B_A_GA132H.pdb	-1.0758202075958252	-3.4735300540924072
6vy2.pdb	6vy2_IM_C_GI25H.pdb	-0.5557856559753418	0.37073999643325806
7k7i.pdb	7k7i_MN_C_GM101C.pdb	-2.12770938873291	-4.3565897941589355
5nuz.pdb	5nuz_AB_C_LA102S.pdb	-1.0491564273834229	-1.2302000522613525
6nm6.pdb	6nm6_UV_G_GG309S.pdb	-2.1011953353881836	-2.4955101013183594
6ukt.pdb	6ukt_F_B_IB23W.pdb	-1.0902125835418701	-0.826170027256012
5w1m.pdb	5w1m_FE_Q_YE40K.pdb	-1.190183162689209	1.5318000316619873
1ndg.pdb	1ndg_BA_C_RC73E.pdb	-0.3508880138397217	-0.9652000069618225
2i9l.pdb	2i9l_BA_I_AI56I.pdb	-4.678401947021484	-3.360330104827881
3mxw.pdb	3mxw_HL_A_SA97P.pdb	0.18275406956672668	-0.13410000503063202
6h3t.pdb	6h3t_IM_B_YM38W.pdb	-9.067039489746094	-6.725419998168945
5d96.pdb	5d96_JI_D_CD67R.pdb	-0.2749718427658081	-1.1476000547409058
6bp2.pdb	6bp2_HL_A_NA97Y.pdb	-0.3427436053752899	-0.40070000290870667
5th9.pdb	5th9_JN_C_QC75R.pdb	-1.7652623653411865	-0.689300000667572
5mo9.pdb	5mo9_HL_X_KX90G.pdb	-0.6075408458709717	0.28029999136924744
7jx3.pdb	7jx3_CD_R_YR174I.pdb	-1.6108938455581665	-2.4560999870300293
7e9b.pdb	7e9b_HL_C_IL94Q.pdb	-0.4375859498977661	-0.48170000314712524
5umi.pdb	5umi_HL_C_EL1P.pdb	-0.4697374403476715	0.8553000092506409
5usf.pdb	5usf_D_A_SD30P.pdb	-0.37594127655029297	0.06729999929666519
3cfi.pdb	3cfi_C_B_VB105D.pdb	-0.5905917882919312	-1.5111000537872314
6nfc.pdb	6nfc_HL_A_LL25P.pdb	-0.3415379822254181	-0.11455000191926956
6vy2.pdb	6vy2_IM_C_GC324V.pdb	-8.956233024597168	-2.3657619953155518
6wqo.pdb	6wqo_EF_D_DD153L.pdb	-0.07018706202507019	1.552299976348877
7k8m.pdb	7k8m_AB_E_YE162Q.pdb	-1.0424258708953857	0.0868000015616417
5kte.pdb	5kte_HL_A_NL32L.pdb	0.054730236530303955	0.7788400053977966
7qnd.pdb	7qnd_L_C_RL99Y.pdb	0.4749278128147125	2.1635000705718994
3kr3.pdb	3kr3_HL_D_LD13D.pdb	-0.4910935163497925	-0.5440000295639038
6q20.pdb	6q20_HL_A_YA325H.pdb	-1.2841176986694336	-0.6956999897956848
7cdj.pdb	7cdj_HL_E_SH56L.pdb	-4.866514682769775	-1.8588999509811401
5d96.pdb	5d96_JI_D_GD37M.pdb	0.2325938642024994	1.7733999490737915
6jsz.pdb	6jsz_D_A_AA126W.pdb	0.20984789729118347	0.06109999865293503
7m42.pdb	7m42_BA_E_YB27F.pdb	-0.31023120880126953	0.009499999694526196
5kte.pdb	5kte_HL_A_NL92K.pdb	-0.15529337525367737	0.4616200029850006
5c7x.pdb	5c7x_MN_B_EB115K.pdb	-0.38053059577941895	-1.1313999891281128
4lsq.pdb	4lsq_HL_G_TH54M.pdb	-0.34618130326271057	0.043880000710487366
5th9.pdb	5th9_JN_C_YC128R.pdb	-0.6674320101737976	0.4180000126361847
6h3t.pdb	6h3t_IM_B_CB114I.pdb	-3.3805465698242188	-3.666100025177002
6h2y.pdb	6h2y_HL_D_GL29D.pdb	-0.2091389298439026	-0.3050999939441681
5ywp.pdb	5ywp_RQ_A_GR54M.pdb	-1.6659196615219116	0.16175000369548798
3cfi.pdb	3cfi_C_B_WC46T.pdb	-0.3506961762905121	0.5339999794960022
6q18.pdb	6q18_HL_A_SH107E.pdb	-10.91192626953125	-7.066500186920166
6h2y.pdb	6h2y_HL_D_ED96T.pdb	-0.5809048414230347	-3.1317999362945557
7o85.pdb	7o85_B_A_YB49T.pdb	-1.201274037361145	0.10673999786376953
2qqn.pdb	2qqn_HL_A_EA46P.pdb	-4.851799488067627	-3.7046799659729004
4wgw.pdb	4wgw_B_A_FA239P.pdb	-0.5458211898803711	-0.9728000164031982
6q20.pdb	6q20_HL_A_RA290Y.pdb	-0.656926155090332	-1.7733999490737915
4yjz.pdb	4yjz_L_E_GL210P.pdb	-0.7973747253417969	-0.9908999800682068
7n3d.pdb	7n3d_HL_C_DC83P.pdb	-0.6128577589988708	-1.6663999557495117
4o02.pdb	4o02_HL_A_TA212V.pdb	-0.11580745875835419	0.1550000011920929
2qqn.pdb	2qqn_HL_A_SA25V.pdb	-0.2277309000492096	0.42559999227523804
6myy.pdb	6myy_HL_A_GA382S.pdb	-0.16674399375915527	-1.6265000104904175
3mxw.pdb	3mxw_HL_A_RA117K.pdb	-0.9946048259735107	-1.232100009918213
5d96.pdb	5d96_JI_D_YI92P.pdb	-1.5794868469238281	-1.70169997215271
6vy2.pdb	6vy2_IM_C_GI25E.pdb	-0.4961930513381958	0.5422499775886536
1iqd.pdb	1iqd_BA_C_LC79M.pdb	-0.5983659029006958	0.19429999589920044
6pe9.pdb	6pe9_CD_G_TG71G.pdb	-0.8467932939529419	0.1395999938249588
3nps.pdb	3nps_BC_A_IB51G.pdb	-0.5996541976928711	-0.8496000170707703
6vy2.pdb	6vy2_IM_C_SC323C.pdb	-0.2524428367614746	0.8741000294685364
1nsn.pdb	1nsn_HL_S_KS6W.pdb	-0.04353207349777222	0.30855000019073486
1fns.pdb	1fns_HL_A_SH56D.pdb	-1.0672928094863892	-0.6452000141143799
6nm6.pdb	6nm6_UV_G_TU30L.pdb	-0.02388623356819153	0.26365000009536743
7so9.pdb	7so9_ON_K_VK58C.pdb	-0.6093673706054688	-1.0160000324249268
7nkt.pdb	7nkt_B_A_FA42C.pdb	-0.44850677251815796	-0.7361999750137329
3uzq.pdb	3uzq_A_B_EA180I.pdb	-0.12846505641937256	-0.5874999761581421
6v4o.pdb	6v4o_DE_W_TD100L.pdb	-0.01367795467376709	-0.040800001472234726
5th9.pdb	5th9_JN_C_YN49F.pdb	-0.022031515836715698	-0.10779999941587448
7e72.pdb	7e72_CD_F_EF189W.pdb	-0.02799949049949646	-1.3507000207901
4lvn.pdb	4lvn_CB_A_HA61V.pdb	-1.2183008193969727	-0.9369999766349792
7qnd.pdb	7qnd_L_C_RC201V.pdb	-0.7303063869476318	-1.6230800151824951
6hhc.pdb	6hhc_HL_A_GH100Q.pdb	-0.35275188088417053	1.3717000484466553
5c7x.pdb	5c7x_MN_B_VB8H.pdb	-7.22907018661499	-8.905099868774414
1nsn.pdb	1nsn_HL_S_AS57E.pdb	-3.167961835861206	-1.108839988708496
5w1k.pdb	5w1k_DC_E_CD108I.pdb	-5.700596332550049	-5.083040237426758
6vy2.pdb	6vy2_IM_C_YI103L.pdb	-0.7835818529129028	2.764539957046509
7x7d.pdb	7x7d_F_E_FE153I.pdb	-0.7763785719871521	0.1882999986410141
5umi.pdb	5umi_HL_C_SH98P.pdb	-0.7939774990081787	-0.3553999960422516
7qnw.pdb	7qnw_AB_E_GE172W.pdb	-7.075744152069092	-6.49891996383667
3mxw.pdb	3mxw_HL_A_EA51R.pdb	-0.12945732474327087	0.6164000034332275
7e3k.pdb	7e3k_HL_C_RL30W.pdb	-0.5672061443328857	-0.3881700038909912
5c6t.pdb	5c6t_HL_A_GA193P.pdb	-0.8958278894424438	0.15278999507427216
3g6d.pdb	3g6d_HL_A_RA8D.pdb	-0.6463890671730042	-0.4830000102519989
4qci.pdb	4qci_HL_C_WH47P.pdb	-0.7300851345062256	-0.9023000001907349
6otc.pdb	6otc_HL_A_SL56A.pdb	-0.7808933258056641	-1.398069977760315
4oii.pdb	4oii_HL_A_YA85R.pdb	-0.7075597047805786	-0.01209999993443489
3kr3.pdb	3kr3_HL_D_RD36V.pdb	-0.4617266058921814	-3.125999927520752
3jwo.pdb	3jwo_HL_A_TA96M.pdb	0.5486949682235718	1.604099988937378
6okm.pdb	6okm_HL_R_RH97T.pdb	-1.1688730716705322	1.242900013923645
7nkt.pdb	7nkt_B_A_FA45I.pdb	-0.48864516615867615	-0.7716000080108643
4lvn.pdb	4lvn_CB_A_YC51C.pdb	-0.7213482856750488	-0.46470001339912415
6h3t.pdb	6h3t_IM_B_HB119W.pdb	-0.3755873441696167	-0.42250001430511475
6nm6.pdb	6nm6_UV_G_QU76A.pdb	-0.4640176594257355	-0.5575100183486938
5hbv.pdb	5hbv_DC_B_YC95M.pdb	-0.7362328767776489	-2.8176300525665283
4o02.pdb	4o02_HL_A_RH54C.pdb	-0.9547867774963379	-2.3482000827789307
7nkt.pdb	7nkt_B_A_NA38C.pdb	-0.22817319631576538	0.11289999634027481
1nsn.pdb	1nsn_HL_S_SH31T.pdb	-0.3511108160018921	0.44699999690055847
7so9.pdb	7so9_ON_K_PK60H.pdb	-16.067134857177734	-12.107449531555176
4qci.pdb	4qci_HL_C_KC77W.pdb	-1.39023756980896	-3.3666999340057373
4ala.pdb	4ala_HL_C_EC59N.pdb	-1.2399320602416992	-2.46343994140625
5w1m.pdb	5w1m_FE_Q_YQ36H.pdb	-1.656431794166565	0.1412999927997589
5w5x.pdb	5w5x_HL_A_LA104H.pdb	-0.8325738906860352	-0.07419999688863754
6nfc.pdb	6nfc_HL_A_MA101N.pdb	-0.9881165027618408	-0.3555299937725067
7aqz.pdb	7aqz_D_A_TD16N.pdb	-0.944351315498352	-1.8619999885559082
7n3d.pdb	7n3d_HL_C_AC73D.pdb	-1.2070924043655396	-3.1120998859405518
3g6d.pdb	3g6d_HL_A_PA3N.pdb	-0.5108040571212769	-1.077299952507019
6q20.pdb	6q20_HL_A_RA290W.pdb	0.01588335633277893	-0.49070000648498535
7cgw.pdb	7cgw_AB_C_RC54V.pdb	0.37262603640556335	1.0125999450683594
6h3t.pdb	6h3t_IM_B_HB119R.pdb	-1.761006474494934	-2.623199939727783
7k8m.pdb	7k8m_AB_E_SA30E.pdb	-0.47330743074417114	0.616599977016449
7mtb.pdb	7mtb_HL_G_DG252M.pdb	0.12922516465187073	0.9402300119400024
7czz.pdb	7czz_JN_C_YC343P.pdb	-0.5198668837547302	0.3762350082397461
5dur.pdb	5dur_BD_A_TB104P.pdb	-6.7691168785095215	-5.504899978637695
6p62.pdb	6p62_HL_A_NA225T.pdb	-0.30728885531425476	-0.08754000067710876
6jsz.pdb	6jsz_D_A_VA99G.pdb	-0.5544328093528748	-0.07039999961853027
6n5e.pdb	6n5e_ED_A_WE47L.pdb	-0.608209490776062	-0.5540000200271606
5van.pdb	5van_B_A_WB52C.pdb	-1.1112697124481201	-0.7681999802589417
7k8z.pdb	7k8z_MN_C_TC250E.pdb	-0.9408224821090698	-1.6181670427322388
5w4l.pdb	5w4l_HL_G_RH56C.pdb	-0.9869216680526733	-4.849899768829346
5ggv.pdb	5ggv_HL_Y_YH106V.pdb	-0.7000014781951904	-0.6790000200271606
6h3t.pdb	6h3t_IM_B_LI57Y.pdb	-0.20623771846294403	-0.424699991941452
4ki5.pdb	4ki5_CD_M_SD91G.pdb	-0.042774707078933716	-0.9492499828338623
6q20.pdb	6q20_HL_A_YA325P.pdb	-1.4435219764709473	-0.8927000164985657
1fns.pdb	1fns_HL_A_PA121G.pdb	-0.8053832054138184	-0.40299999713897705
1iqd.pdb	1iqd_BA_C_TC80H.pdb	-0.5040106773376465	0.5680999755859375
6v4o.pdb	6v4o_DE_W_SE33Q.pdb	-0.4215849041938782	0.3532800078392029
4pir.pdb	4pir_J_D_GJ26E.pdb	-1.4624427556991577	-0.7377200126647949
3jwo.pdb	3jwo_HL_A_TA96Y.pdb	-1.4811439514160156	0.5331000089645386
7cgw.pdb	7cgw_AB_C_YB96K.pdb	-0.4792008399963379	-0.2037999927997589
4dw2.pdb	4dw2_HL_U_KU145L.pdb	0.5605154037475586	1.9239599704742432
5w1m.pdb	5w1m_FE_Q_WE58H.pdb	-0.9272871017456055	0.03999999910593033
4ffw.pdb	4ffw_HL_A_VH50T.pdb	-0.8735998868942261	-0.5722500085830688
4lvn.pdb	4lvn_CB_A_LA57R.pdb	-0.8283151388168335	-0.17309999465942383
5th9.pdb	5th9_JN_C_YJ99H.pdb	-0.9685155153274536	-3.5971999168395996
3g6d.pdb	3g6d_HL_A_TL30M.pdb	-0.35556432604789734	2.675600051879883
7k7i.pdb	7k7i_MN_C_YM100S.pdb	-2.259827136993408	-2.2390999794006348
6pxh.pdb	6pxh_CD_A_TA192D.pdb	-0.2189663052558899	-0.05790000036358833
7myz.pdb	7myz_HL_C_QL53E.pdb	-0.6618164777755737	-0.9835000038146973
7qnd.pdb	7qnd_L_C_RL99C.pdb	0.2914668619632721	0.5746999979019165
3nps.pdb	3nps_BC_A_YA141E.pdb	-0.672414243221283	-2.105799913406372
5van.pdb	5van_B_A_SB51V.pdb	-2.8028414249420166	-3.552500009536743
7qnd.pdb	7qnd_L_C_RL99V.pdb	-0.044497013092041016	0.2556999921798706
6k7o.pdb	6k7o_HL_A_TH104S.pdb	-0.2494066208600998	0.006099999882280827
5umi.pdb	5umi_HL_C_AC81M.pdb	0.20274534821510315	2.5485999584198
7m42.pdb	7m42_BA_E_EE152N.pdb	-1.0553334951400757	-2.2288999557495117
5nuz.pdb	5nuz_AB_C_VC30Q.pdb	-0.981268048286438	-0.9014000296592712
6y92.pdb	6y92_CD_B_EB128T.pdb	-0.7065982818603516	1.9410560131072998
5van.pdb	5van_B_A_SB53Q.pdb	-0.4114241600036621	0.24240000545978546
5w4l.pdb	5w4l_HL_G_AG28H.pdb	-3.008512020111084	-3.647200107574463
3jwo.pdb	3jwo_HL_A_DL28G.pdb	0.040178507566452026	-0.3301999866962433
3rkd.pdb	3rkd_DC_B_VB51M.pdb	-0.7653522491455078	-0.39809998869895935
1ndg.pdb	1ndg_BA_C_NC93C.pdb	-0.5650314092636108	-0.4927000105381012
6aq7.pdb	6aq7_HL_A_EA86A.pdb	-0.6919749975204468	-0.6783999800682068
7l56.pdb	7l56_FG_C_YF27F.pdb	-0.32902470231056213	0.006909999996423721
7p16.pdb	7p16_B_A_FA287W.pdb	-0.2976260781288147	-0.987280011177063
7k8m.pdb	7k8m_AB_E_YE172K.pdb	-0.5347412824630737	0.4408999979496002
2i9l.pdb	2i9l_BA_I_TI29G.pdb	-0.2429557740688324	-0.8129000067710876
6udk.pdb	6udk_HL_K_YH67T.pdb	-1.1721888780593872	-0.004530000034719706
7nkt.pdb	7nkt_B_A_QB99H.pdb	-0.33452051877975464	0.28929999470710754
7myz.pdb	7myz_HL_C_EC29H.pdb	-0.32595348358154297	-0.9413999915122986
6okm.pdb	6okm_HL_R_QR68R.pdb	-0.2792750895023346	-0.1348000019788742
3mxw.pdb	3mxw_HL_A_DA109Q.pdb	-0.4325529634952545	-0.640999972820282
6xr0.pdb	6xr0_HL_M_YH32E.pdb	-0.853543758392334	0.17419999837875366
3nps.pdb	3nps_BC_A_IB53V.pdb	-0.3666149079799652	-0.26669999957084656
7k7i.pdb	7k7i_MN_C_IC24S.pdb	-0.49292898178100586	-0.691070020198822
4ki5.pdb	4ki5_CD_M_YD93C.pdb	-0.6400799751281738	-0.49439001083374023
7r7n.pdb	7r7n_HL_E_PH19L.pdb	-0.7810103297233582	-0.603600025177002
7l56.pdb	7l56_FG_C_GC393P.pdb	-0.7800147533416748	3.1409900188446045
6p62.pdb	6p62_HL_A_NL31T.pdb	-0.3246808350086212	1.1630799770355225
6y92.pdb	6y92_CD_B_NC30A.pdb	-0.060008466243743896	-0.10200999677181244
6e62.pdb	6e62_HL_P_YL33G.pdb	-1.0963406562805176	0.12720000743865967
7mtb.pdb	7mtb_HL_G_DG260L.pdb	-0.26431336998939514	0.37731000781059265
5ggv.pdb	5ggv_HL_Y_RH101D.pdb	-1.0869799852371216	-0.07829999923706055
5ywp.pdb	5ywp_RQ_A_VQ29W.pdb	0.336723655462265	-0.4674000144004822
3uzq.pdb	3uzq_A_B_YA153G.pdb	-1.680956244468689	-3.522700071334839
7aqx.pdb	7aqx_C_A_TA254W.pdb	-17.789669036865234	-8.500900268554688
6aq7.pdb	6aq7_HL_A_RH49H.pdb	-0.3629246950149536	-2.0796000957489014
5w1m.pdb	5w1m_FE_Q_MQ33Q.pdb	-0.5430817604064941	-0.07590000331401825
7so9.pdb	7so9_ON_K_LK212H.pdb	-0.5599554777145386	0.00139999995008111
6jsz.pdb	6jsz_D_A_IA148R.pdb	-0.6160801649093628	0.24330000579357147
5w5x.pdb	5w5x_HL_A_GA28A.pdb	-2.191984176635742	-1.9617999792099
5th9.pdb	5th9_JN_C_NN31F.pdb	0.11276805400848389	0.5971999764442444
4oii.pdb	4oii_HL_A_NA89W.pdb	-2.0998783111572266	-1.9601999521255493
4o02.pdb	4o02_HL_A_YL32N.pdb	-0.9350374937057495	-0.15230000019073486
7k7i.pdb	7k7i_MN_C_GM101M.pdb	-9.942815780639648	-10.204480171203613
3uzq.pdb	3uzq_A_B_DA30I.pdb	0.0788666307926178	0.7502999901771545
4ffw.pdb	4ffw_HL_A_LA102H.pdb	-0.7867984771728516	0.06576000154018402
6q18.pdb	6q18_HL_A_TA104I.pdb	0.0654292106628418	-0.2393999993801117
3rkd.pdb	3rkd_DC_B_TD106M.pdb	-0.244082510471344	0.17730000615119934
3mxw.pdb	3mxw_HL_A_YA6G.pdb	-1.1789885759353638	-2.724900007247925
6war.pdb	6war_F_E_RE165Q.pdb	-0.8851780891418457	-3.684499979019165
5w5x.pdb	5w5x_HL_A_LL95V.pdb	-0.7029335498809814	-0.34299999475479126
4aei.pdb	4aei_IM_B_PB41S.pdb	-0.5137580633163452	0.08410000056028366
7m42.pdb	7m42_BA_E_NB54P.pdb	0.1481289565563202	-0.2883000075817108
1iqd.pdb	1iqd_BA_C_LC79A.pdb	-1.167423963546753	-1.611899971961975
7cgw.pdb	7cgw_AB_C_LC47Y.pdb	0.06258046627044678	0.2563000023365021
2qqn.pdb	2qqn_HL_A_SA25R.pdb	-0.0795106589794159	0.2574000060558319
6e62.pdb	6e62_HL_P_IP57P.pdb	-1.0468676090240479	-0.5426999926567078
1ndg.pdb	1ndg_BA_C_SB52R.pdb	-4.043423175811768	-5.86959981918335
5w4l.pdb	5w4l_HL_G_TG41S.pdb	-0.47390711307525635	-0.3156999945640564
5tz2.pdb	5tz2_HL_C_IH50S.pdb	-0.9161335229873657	-0.44670000672340393
3uzq.pdb	3uzq_A_B_FA26G.pdb	-0.6071879863739014	-1.638100028038025
4ala.pdb	4ala_HL_C_TC16I.pdb	-8.488045692443848	-6.089389801025391
6h3t.pdb	6h3t_IM_B_YI50C.pdb	-0.8875608444213867	-0.6948999762535095
4ki5.pdb	4ki5_CD_M_SM9N.pdb	0.05105483531951904	-0.16574999690055847
6cwg.pdb	6cwg_B_A_YA150I.pdb	-0.7319016456604004	-0.625220000743866
7myz.pdb	7myz_HL_C_DL31I.pdb	-0.3649214804172516	0.27880001068115234
7s0e.pdb	7s0e_HL_A_QA521N.pdb	-0.8029611110687256	0.39743998646736145
7aqz.pdb	7aqz_D_A_ED86L.pdb	-0.3439428508281708	0.8902000188827515
4dw2.pdb	4dw2_HL_U_TH101S.pdb	-0.29606392979621887	0.6531199812889099
2i9l.pdb	2i9l_BA_I_NB52W.pdb	-23.054147720336914	-27.300100326538086
6myy.pdb	6myy_HL_A_YL91C.pdb	-0.767621636390686	-1.9129999876022339
6q20.pdb	6q20_HL_A_EA38H.pdb	-2.359231948852539	-1.9327000379562378
6q18.pdb	6q18_HL_A_VA84N.pdb	-0.871955394744873	-0.32100000977516174
7jvc.pdb	7jvc_FG_E_SE283T.pdb	-0.3707916736602783	-0.1543000042438507
5d96.pdb	5d96_JI_D_RJ56N.pdb	-0.8518623113632202	-2.448699951171875
3kj6.pdb	3kj6_HL_A_SH55H.pdb	0.07938262820243835	1.1955000162124634
7myz.pdb	7myz_HL_C_TH50P.pdb	-0.7336431741714478	-0.6068999767303467
6mhr.pdb	6mhr_DE_F_PF8H.pdb	-1.0795310735702515	-1.4586000442504883
4oii.pdb	4oii_HL_A_NL50Q.pdb	-0.0011354386806488037	0.032600000500679016
6udk.pdb	6udk_HL_K_GK409A.pdb	-0.13994711637496948	-0.08291999995708466
6okm.pdb	6okm_HL_R_WR57F.pdb	-1.415845513343811	-1.2007999420166016
7z0x.pdb	7z0x_HL_R_YH33L.pdb	-0.8218429088592529	-0.3497999906539917
4aei.pdb	4aei_IM_B_RB62D.pdb	-0.6100428104400635	-6.674499988555908
4o02.pdb	4o02_HL_A_QA207S.pdb	-0.5138590931892395	-0.46693000197410583
6z20.pdb	6z20_B_A_EA63F.pdb	0.20339170098304749	0.2328999936580658
4jdt.pdb	4jdt_HL_G_WH105C.pdb	-0.5495700836181641	-1.1437699794769287
7x7d.pdb	7x7d_F_E_LE159H.pdb	-0.5078853368759155	0.15049999952316284
6q20.pdb	6q20_HL_A_RA37D.pdb	-0.7873767614364624	-3.544300079345703
7r7n.pdb	7r7n_HL_E_RL85L.pdb	0.1216353178024292	-2.845599889755249
6jsz.pdb	6jsz_D_A_GD99E.pdb	-0.13663378357887268	-2.1761999130249023
4aei.pdb	4aei_IM_B_LM101S.pdb	-0.9683910608291626	-1.0262000560760498
5usf.pdb	5usf_D_A_WD47T.pdb	-0.57464599609375	-0.17000000178813934
7aqz.pdb	7aqz_D_A_VD2D.pdb	-0.9031221866607666	-1.041100025177002
6b0a.pdb	6b0a_HL_A_DH100A.pdb	-0.38893380761146545	0.7706999778747559
1iqd.pdb	1iqd_BA_C_VB2K.pdb	-0.26964759826660156	-1.0259000062942505
6q20.pdb	6q20_HL_A_DA70M.pdb	-0.09231606125831604	1.4470000267028809
5usf.pdb	5usf_D_A_GA547F.pdb	-16.377588272094727	-11.521960258483887
2qqn.pdb	2qqn_HL_A_EA51G.pdb	-1.015824556350708	-3.417910099029541
7e9b.pdb	7e9b_HL_C_WL96D.pdb	-1.017420768737793	-0.2159000039100647
3mxw.pdb	3mxw_HL_A_RA117V.pdb	-0.9012407064437866	-1.544800043106079
7k7i.pdb	7k7i_MN_C_YC87N.pdb	-1.0306848287582397	-0.1453399956226349
1nsn.pdb	1nsn_HL_S_YH54C.pdb	-1.8927210569381714	-1.6177899837493896
5nuz.pdb	5nuz_AB_C_SC24D.pdb	-0.6665365695953369	1.780900001525879
5umi.pdb	5umi_HL_C_WL90K.pdb	-0.3876333236694336	-0.6413999795913696
4oii.pdb	4oii_HL_A_RL96I.pdb	-0.09054520726203918	-0.6862999796867371
6e62.pdb	6e62_HL_P_RH101P.pdb	-0.9450013637542725	-0.287200003862381
7cgw.pdb	7cgw_AB_C_DA106M.pdb	-0.32241398096084595	-0.2222999930381775
5f8r.pdb	5f8r_C_A_LA329S.pdb	-0.5777727365493774	-0.930400013923645
7mep.pdb	7mep_HL_A_DA269R.pdb	-0.5537292957305908	-4.899600028991699
6wqo.pdb	6wqo_EF_D_VE2F.pdb	-7.587923526763916	-6.000140190124512
6qfc.pdb	6qfc_B_A_SB53W.pdb	-9.639912605285645	-6.69605016708374
4dw2.pdb	4dw2_HL_U_TU136F.pdb	0.44653740525245667	-1.3843400478363037
5usf.pdb	5usf_D_A_SA522K.pdb	-0.012985914945602417	-0.2799000144004822
6nfc.pdb	6nfc_HL_A_SA100L.pdb	0.352457195520401	2.5848300457000732
4aei.pdb	4aei_IM_B_PI99Q.pdb	-3.5850982666015625	-3.0376999378204346
7k8m.pdb	7k8m_AB_E_GA100H.pdb	-20.08906364440918	-24.58009910583496
5xbm.pdb	5xbm_ED_F_SE102F.pdb	0.9737056493759155	3.435309886932373
6jsz.pdb	6jsz_D_A_ID32P.pdb	-0.605559229850769	-0.8526999950408936
6myy.pdb	6myy_HL_A_IA391F.pdb	-0.06558293104171753	0.13619999587535858
7czx.pdb	7czx_JN_C_QC415E.pdb	-0.3754167854785919	-0.24199999868869781
3uzq.pdb	3uzq_A_B_KA29D.pdb	-0.752084493637085	1.0391000509262085
6bp2.pdb	6bp2_HL_A_SH55C.pdb	-0.493606299161911	-1.2771999835968018
5th9.pdb	5th9_JN_C_LJ30T.pdb	-1.1539182662963867	-1.0936000347137451
7m42.pdb	7m42_BA_E_EE152I.pdb	-0.42355453968048096	-1.094599962234497
6n5e.pdb	6n5e_ED_A_YE50T.pdb	-0.8698850870132446	-2.2321999073028564
7e9b.pdb	7e9b_HL_C_SC29C.pdb	-0.18108399212360382	0.018300000578165054
7x7d.pdb	7x7d_F_E_FE157I.pdb	-2.2663936614990234	-3.1197400093078613
3nps.pdb	3nps_BC_A_RB105V.pdb	-0.7161930203437805	-2.3171000480651855
5umi.pdb	5umi_HL_C_NH32K.pdb	-0.2168794870376587	-0.8503999710083008
3nps.pdb	3nps_BC_A_QA168T.pdb	-0.5292257070541382	-0.14790000021457672
2r56.pdb	2r56_IM_B_YM91S.pdb	-0.6552821397781372	1.3171900510787964
5d96.pdb	5d96_JI_D_FD84I.pdb	-0.37589168548583984	-0.9821000099182129
4wgw.pdb	4wgw_B_A_SA334E.pdb	-0.4928461015224457	1.6648999452590942
5xbm.pdb	5xbm_ED_F_DD30A.pdb	-0.6218379735946655	-1.1212400197982788
7czx.pdb	7czx_JN_C_NJ58R.pdb	-0.18036627769470215	0.09359999746084213
7m42.pdb	7m42_BA_E_YB33V.pdb	-0.5806344747543335	-0.9043999910354614
7k7i.pdb	7k7i_MN_C_YM31V.pdb	-0.5527074337005615	-0.2925400137901306
5w5x.pdb	5w5x_HL_A_HH34S.pdb	-0.35897165536880493	-0.17100000381469727
3kj6.pdb	3kj6_HL_A_YH32R.pdb	-0.296396404504776	-1.364300012588501
6y92.pdb	6y92_CD_B_NB126H.pdb	-0.11895783245563507	0.9400990009307861
5hbv.pdb	5hbv_DC_B_GC94Q.pdb	-1.1523939371109009	-0.8995000123977661
6e62.pdb	6e62_HL_P_PP58T.pdb	-0.6684317588806152	0.5914999842643738
5c6t.pdb	5c6t_HL_A_WH96P.pdb	-0.609623908996582	0.11760000139474869
7jx3.pdb	7jx3_CD_R_NR170K.pdb	-0.3476475179195404	-0.4383000135421753
7x7d.pdb	7x7d_F_E_DF74Y.pdb	-0.3533925414085388	1.1936999559402466
7czx.pdb	7czx_JN_C_YJ53R.pdb	-0.3723396956920624	-1.1181999444961548
1ndg.pdb	1ndg_BA_C_NA92T.pdb	-0.2586718797683716	0.15530000627040863
7jvc.pdb	7jvc_FG_E_LF102C.pdb	-1.0583688020706177	-0.4083000123500824
4lvn.pdb	4lvn_CB_A_YC51V.pdb	-1.0198007822036743	-0.6288999915122986
7o85.pdb	7o85_B_A_YB49W.pdb	-0.8717948198318481	-0.32036998867988586
5d96.pdb	5d96_JI_D_TJ30R.pdb	-0.17254741489887238	-0.04320000112056732
5xbm.pdb	5xbm_ED_F_RE100N.pdb	-2.0810625553131104	-0.6328700184822083
4dw2.pdb	4dw2_HL_U_SU135L.pdb	-2.8373947143554688	-1.640779972076416
5w4l.pdb	5w4l_HL_G_TG41I.pdb	-0.13798806071281433	0.11699999868869781
6h3t.pdb	6h3t_IM_B_SI104F.pdb	-13.441747665405273	-10.36832046508789
6nm6.pdb	6nm6_UV_G_PU81I.pdb	-0.441521018743515	0.30344000458717346
7aqx.pdb	7aqx_C_A_RC102S.pdb	-1.0591654777526855	-1.6368099451065063
4dw2.pdb	4dw2_HL_U_NL54I.pdb	-0.05464550852775574	-0.3982299864292145
6h2y.pdb	6h2y_HL_D_DD65W.pdb	-2.5035152435302734	0.628000020980835
7myz.pdb	7myz_HL_C_YH59H.pdb	-1.2554786205291748	-4.426400184631348
6okm.pdb	6okm_HL_R_AL92Q.pdb	-0.4262077212333679	-0.05050000175833702
7so9.pdb	7so9_ON_K_DK86S.pdb	-0.8909786939620972	-0.012199999764561653
7myz.pdb	7myz_HL_C_TH50I.pdb	-0.8928477764129639	-0.7444000244140625
6mhr.pdb	6mhr_DE_F_VD57I.pdb	-0.09394916892051697	-0.24169999361038208
5w4l.pdb	5w4l_HL_G_LH100R.pdb	-0.35937026143074036	0.16419999301433563
6pxh.pdb	6pxh_CD_A_TA78L.pdb	-0.07761421799659729	0.1597999930381775
6q18.pdb	6q18_HL_A_CH108W.pdb	-29.286563873291016	-28.29623031616211
5ywp.pdb	5ywp_RQ_A_SA123I.pdb	-0.32776644825935364	-0.46643000841140747
6jsz.pdb	6jsz_D_A_VD36T.pdb	-0.6296690702438354	-0.1500999927520752
7e3k.pdb	7e3k_HL_C_YL33A.pdb	-0.6002442836761475	-0.7963399887084961
6vy2.pdb	6vy2_IM_C_IC329V.pdb	-0.26972654461860657	1.5339900255203247
7cdj.pdb	7cdj_HL_E_SL93L.pdb	0.5348652601242065	1.4464999437332153
6udk.pdb	6udk_HL_K_NK58W.pdb	0.8190841674804688	1.672700047492981
3nps.pdb	3nps_BC_A_YA52M.pdb	-0.673534631729126	-0.5091000199317932
5c6t.pdb	5c6t_HL_A_NH97Q.pdb	-1.1616402864456177	-2.020709991455078
4wgw.pdb	4wgw_B_A_YA251V.pdb	-0.5601783990859985	0.2483000010251999
5w1k.pdb	5w1k_DC_E_SD31G.pdb	-0.9386036396026611	-0.683899998664856
7bsd.pdb	7bsd_AB_G_LB50A.pdb	-0.8206440210342407	-0.46700000762939453
5ggv.pdb	5ggv_HL_Y_LY106T.pdb	-1.482264757156372	-2.664400100708008
7mep.pdb	7mep_HL_A_RA257L.pdb	-0.5397937297821045	-0.027300000190734863
6udk.pdb	6udk_HL_K_YH113I.pdb	-1.6790053844451904	-1.0848000049591064
6e62.pdb	6e62_HL_P_KP122T.pdb	-0.5127147436141968	-1.3148000240325928
7bsd.pdb	7bsd_AB_G_VA2E.pdb	-0.18877416849136353	-0.7117000222206116
5umi.pdb	5umi_HL_C_PH61F.pdb	-0.26609474420547485	-1.2905000448226929
7so9.pdb	7so9_ON_K_GO106W.pdb	-17.086585998535156	-18.43153953552246
6okm.pdb	6okm_HL_R_PR54R.pdb	-1.3075268268585205	-2.4660000801086426
7b27.pdb	7b27_D_a_LD45I.pdb	-0.11400608718395233	-0.41839998960494995
7l5j.pdb	7l5j_YX_A_FA70E.pdb	-0.8993128538131714	-3.4460699558258057
6myy.pdb	6myy_HL_A_DA381E.pdb	-0.10804405808448792	-0.4291999936103821
6okm.pdb	6okm_HL_R_DH98Y.pdb	-0.8701082468032837	-2.9537999629974365
6nm6.pdb	6nm6_UV_G_NG219P.pdb	0.10707882046699524	2.4367599487304688
6nfc.pdb	6nfc_HL_A_LA98D.pdb	-0.4702952802181244	0.7933400273323059
4yjz.pdb	4yjz_L_E_FL163T.pdb	-1.846160888671875	-2.003000020980835
6u36.pdb	6u36_HL_B_EB29F.pdb	-0.3430996239185333	-2.3502299785614014
7b27.pdb	7b27_D_a_Va148M.pdb	-0.3017231523990631	0.5465999841690063
4i1n.pdb	4i1n_B_A_WB53K.pdb	-0.6494576930999756	0.1675499975681305
5dhv.pdb	5dhv_AB_N_SA55G.pdb	-0.5805896520614624	-0.21699999272823334
6vy2.pdb	6vy2_IM_C_NI75V.pdb	0.23746559023857117	0.5321099758148193
3mxw.pdb	3mxw_HL_A_SL30D.pdb	-0.8969155550003052	0.34709998965263367
6pxh.pdb	6pxh_CD_A_GA175I.pdb	-3.2080721855163574	-3.015000104904175
4lsq.pdb	4lsq_HL_G_NG315S.pdb	-0.5076858997344971	-0.10459999740123749
7e3k.pdb	7e3k_HL_C_CH106V.pdb	-0.3437424600124359	-0.35541999340057373
5umi.pdb	5umi_HL_C_IL2A.pdb	-0.683096170425415	-0.3878999948501587
7k8m.pdb	7k8m_AB_E_FA58L.pdb	-0.9447122812271118	-0.4339999854564667
7e9b.pdb	7e9b_HL_C_WL96Q.pdb	-0.8612438440322876	-0.2558000087738037
7jx3.pdb	7jx3_CD_R_TR169N.pdb	-0.24414435029029846	-1.7760000228881836
5kte.pdb	5kte_HL_A_GA214D.pdb	-0.2670445740222931	1.4780900478363037
7lxz.pdb	7lxz_FC_B_QB470G.pdb	-0.6259570121765137	-2.714099884033203
6nm6.pdb	6nm6_UV_G_SU112V.pdb	1.3262885808944702	2.3140599727630615
3cfi.pdb	3cfi_C_B_RB86L.pdb	-0.38908445835113525	-0.3043999969959259
6okm.pdb	6okm_HL_R_RH97Y.pdb	-0.6650157570838928	0.3212999999523163
4ala.pdb	4ala_HL_C_EC15N.pdb	-0.7412004470825195	-0.1823199987411499
6h2y.pdb	6h2y_HL_D_YL49Q.pdb	-0.9414191246032715	-0.21080000698566437
4yjz.pdb	4yjz_L_E_TL29I.pdb	-0.3628427982330322	0.14720000326633453
3uzq.pdb	3uzq_A_B_KB65E.pdb	-0.5049737095832825	-0.1818999946117401
3kj6.pdb	3kj6_HL_A_YL91A.pdb	-1.16677987575531	-2.595400094985962
6u36.pdb	6u36_HL_B_WL91S.pdb	-0.5847271680831909	-0.5093700289726257
5ggv.pdb	5ggv_HL_Y_QY41L.pdb	0.028541654348373413	-0.90829998254776
6q18.pdb	6q18_HL_A_GH55M.pdb	-0.7972667217254639	-1.3171000480651855
6nf2.pdb	6nf2_HL_B_VB28Y.pdb	-0.09362584352493286	-0.35370001196861267
3mxw.pdb	3mxw_HL_A_YA6I.pdb	-0.9179098606109619	-2.6240999698638916
6pe9.pdb	6pe9_CD_G_RG65V.pdb	-0.5838351845741272	0.385699987411499
6h3t.pdb	6h3t_IM_B_SB108G.pdb	-0.4784717261791229	0.03290000185370445
5van.pdb	5van_B_A_GB54S.pdb	-0.43817663192749023	0.8122000098228455
6pxh.pdb	6pxh_CD_A_SA174F.pdb	-12.23544692993164	-4.269579887390137
3kr3.pdb	3kr3_HL_D_SH53I.pdb	0.18832746148109436	0.7684999704360962
5ywp.pdb	5ywp_RQ_A_SR33L.pdb	-4.494979381561279	-3.7792000770568848
7cdj.pdb	7cdj_HL_E_YH33F.pdb	-0.7177063226699829	-1.0595999956130981
4nx3.pdb	4nx3_BA_D_TB32K.pdb	-4.367885112762451	-5.418010234832764
7bsd.pdb	7bsd_AB_G_VG36F.pdb	-5.835272312164307	-6.5914998054504395
5tpn.pdb	5tpn_HL_A_SL67C.pdb	-0.058465391397476196	0.29524001479148865
1ndg.pdb	1ndg_BA_C_RB31C.pdb	-0.0364324152469635	0.5960999727249146
6z20.pdb	6z20_B_A_DB30Y.pdb	-0.0900547206401825	-0.26080000400543213
6z20.pdb	6z20_B_A_TB103Q.pdb	-0.49037253856658936	-1.0152000188827515
6v4o.pdb	6v4o_DE_W_WD109A.pdb	-0.5922396183013916	0.1295900046825409
5dhv.pdb	5dhv_AB_N_AB95P.pdb	-0.8461806774139404	0.3677999973297119
6nf2.pdb	6nf2_HL_B_MB24I.pdb	-0.8076106309890747	-0.26919999718666077
6e62.pdb	6e62_HL_P_GH56L.pdb	-0.9036424160003662	1.0492000579833984
1bzq.pdb	1bzq_M_C_RM106S.pdb	-0.6342064142227173	0.05829999968409538
1fns.pdb	1fns_HL_A_FA128V.pdb	-3.0487959384918213	-2.0120999813079834
6x04.pdb	6x04_B_A_DA208L.pdb	-2.247596263885498	-2.663800001144409
3rkd.pdb	3rkd_DC_B_WD55E.pdb	-1.3921664953231812	-1.7769999504089355
7lxz.pdb	7lxz_FC_B_LB432Q.pdb	-1.5327221155166626	0.2768999934196472
5d96.pdb	5d96_JI_D_AI93I.pdb	-0.2690480351448059	-0.15880000591278076
1ndg.pdb	1ndg_BA_C_NA32P.pdb	-1.5423542261123657	-2.4595999717712402
6n5e.pdb	6n5e_ED_A_YA69Q.pdb	-0.562917172908783	-0.8144000172615051
6e62.pdb	6e62_HL_P_NH30Y.pdb	-0.06451603770256042	1.2733999490737915
6qfc.pdb	6qfc_B_A_WB209P.pdb	-0.4155716001987457	0.2688699960708618
3rkd.pdb	3rkd_DC_B_TD106L.pdb	0.2405346930027008	0.1518000066280365
6elu.pdb	6elu_EF_D_KD102A.pdb	-0.4959437847137451	-0.09449999779462814
5c6t.pdb	5c6t_HL_A_RH31L.pdb	0.3716435134410858	0.1485999971628189
7k8m.pdb	7k8m_AB_E_SB30L.pdb	-6.357363224029541	-2.071700096130371
7cu4.pdb	7cu4_AB_C_LC35H.pdb	-0.4817543029785156	-1.3172500133514404
6p62.pdb	6p62_HL_A_FA298R.pdb	-0.9609581232070923	-1.029291033744812
2qqn.pdb	2qqn_HL_A_LL92M.pdb	-0.380217581987381	-0.06800000369548798
6nfc.pdb	6nfc_HL_A_IA349N.pdb	-0.7156033515930176	-1.0822700262069702
6r8x.pdb	6r8x_CB_A_NB30W.pdb	0.19479790329933167	-2.5741000175476074
3kj6.pdb	3kj6_HL_A_KA146E.pdb	-1.3733278512954712	-2.0095999240875244
4ki5.pdb	4ki5_CD_M_GM41W.pdb	-2.0021004676818848	-2.5973598957061768
7jx3.pdb	7jx3_CD_R_YR158F.pdb	-0.6166520118713379	0.2223999947309494
2r56.pdb	2r56_IM_B_EB42G.pdb	-0.2781977653503418	-0.9567400217056274
6nm6.pdb	6nm6_UV_G_GG308P.pdb	-3.1232409477233887	0.07536999881267548
4dw2.pdb	4dw2_HL_U_SU135K.pdb	-5.594048500061035	-2.5625500679016113
7e72.pdb	7e72_CD_F_NC103P.pdb	-0.005722254514694214	0.014499999582767487
7cdj.pdb	7cdj_HL_E_SH54R.pdb	-1.971652865409851	-1.2892999649047852
6q18.pdb	6q18_HL_A_YA44Q.pdb	-0.7291890382766724	0.15539999306201935
7cdj.pdb	7cdj_HL_E_YE157D.pdb	-1.565264105796814	-3.7119998931884766
7cu4.pdb	7cu4_AB_C_AB94K.pdb	-0.39978763461112976	0.013170000165700912
4ki5.pdb	4ki5_CD_M_SD30N.pdb	-0.09490740299224854	0.02442999929189682
5nuz.pdb	5nuz_AB_C_DB32A.pdb	-1.4289599657058716	-0.3495999872684479
5w1k.pdb	5w1k_DC_E_GD105V.pdb	0.17541250586509705	0.0340999998152256
7mtb.pdb	7mtb_HL_G_YH54R.pdb	-1.4245214462280273	-1.0507899522781372
6x04.pdb	6x04_B_A_RB46S.pdb	-0.30820518732070923	-0.012900000438094139
6pe9.pdb	6pe9_CD_G_SC99M.pdb	-0.47176235914230347	-0.020099999383091927
5c7x.pdb	5c7x_MN_B_EB115F.pdb	0.1805366575717926	0.30979999899864197
3jwo.pdb	3jwo_HL_A_KA277F.pdb	0.016587406396865845	-0.7378000020980835
6z20.pdb	6z20_B_A_FA65Y.pdb	-0.572888195514679	-0.5371999740600586
5c7x.pdb	5c7x_MN_B_NB9H.pdb	-0.2653082013130188	-0.8996000289916992
4nx3.pdb	4nx3_BA_D_EA61F.pdb	-0.22220177948474884	-1.0123800039291382
6u36.pdb	6u36_HL_B_TB203S.pdb	-0.6025580167770386	-1.0394099950790405
6vy2.pdb	6vy2_IM_C_EC328W.pdb	0.32654717564582825	4.319459915161133
5c7x.pdb	5c7x_MN_B_PB116T.pdb	-1.2333784103393555	-0.014600000344216824
6q18.pdb	6q18_HL_A_EA176V.pdb	-0.19993728399276733	-1.6405999660491943
6nf2.pdb	6nf2_HL_B_GH107M.pdb	-0.3613341748714447	0.3601999878883362
7e9b.pdb	7e9b_HL_C_AC98K.pdb	-0.18059313297271729	-0.7648000121116638
7mdp.pdb	7mdp_HI_A_YA40S.pdb	-1.3471884727478027	-1.454200029373169
7mdp.pdb	7mdp_HI_A_SH30M.pdb	0.08378228545188904	0.8822000026702881
7mep.pdb	7mep_HL_A_LL54G.pdb	-0.25534090399742126	0.25220000743865967
4lsq.pdb	4lsq_HL_G_AH57Q.pdb	-0.464177668094635	0.3854300081729889
4qci.pdb	4qci_HL_C_VC30E.pdb	-0.5229141712188721	-0.013000000268220901
4wgw.pdb	4wgw_B_A_KA258A.pdb	-0.73443204164505	0.5479999780654907
7aqx.pdb	7aqx_C_A_KA75M.pdb	-0.4613579511642456	0.2476000040769577
7mep.pdb	7mep_HL_A_DA269A.pdb	-0.5508233308792114	-3.441200017929077
3jwo.pdb	3jwo_HL_A_VA87N.pdb	-1.8610895872116089	-0.7851999998092651
6b0a.pdb	6b0a_HL_A_NA101S.pdb	0.030838489532470703	-1.4259999990463257
5d96.pdb	5d96_JI_D_AD100T.pdb	-0.4835229516029358	0.4641999900341034
4wgw.pdb	4wgw_B_A_TA242E.pdb	0.18900611996650696	1.9800000190734863
6e62.pdb	6e62_HL_P_YL33R.pdb	-0.6460796594619751	-0.1421000063419342
6s8j.pdb	6s8j_HL_A_DL98F.pdb	-6.632704257965088	-3.992650032043457
7l56.pdb	7l56_FG_C_NF59V.pdb	-0.32106757164001465	0.5928000211715698
7l56.pdb	7l56_FG_C_LC360K.pdb	-0.2770060896873474	0.9292740225791931
6n5e.pdb	6n5e_ED_A_YE103M.pdb	-0.0966326892375946	1.7324999570846558
6h2y.pdb	6h2y_HL_D_AL28T.pdb	-1.1948472261428833	-0.8070999979972839
4dw2.pdb	4dw2_HL_U_YL33D.pdb	0.2328977882862091	2.9079599380493164
1bzq.pdb	1bzq_M_C_YM101R.pdb	-0.9610159397125244	-1.6383299827575684
6myy.pdb	6myy_HL_A_GH55P.pdb	-1.851499319076538	-3.7309000492095947
6h2y.pdb	6h2y_HL_D_DD141G.pdb	-0.09732666611671448	-0.24950000643730164
6cwg.pdb	6cwg_B_A_AA114H.pdb	-16.459306716918945	-14.50905990600586
5nuz.pdb	5nuz_AB_C_DA57H.pdb	-0.29265397787094116	0.7177000045776367
6myy.pdb	6myy_HL_A_CA383F.pdb	3.4923715591430664	-1.1583000421524048
3uzq.pdb	3uzq_A_B_EA100D.pdb	-0.5780974626541138	-2.338099956512451
7s0e.pdb	7s0e_HL_A_DA526G.pdb	-0.798747181892395	0.10578999668359756
6k7o.pdb	6k7o_HL_A_SH103A.pdb	-0.7424593567848206	-0.45100000500679016
1ndg.pdb	1ndg_BA_C_GC16C.pdb	-5.121355056762695	-5.131400108337402
6otc.pdb	6otc_HL_A_YL49I.pdb	-0.870189905166626	-0.6996899843215942
7qnw.pdb	7qnw_AB_E_IA58Q.pdb	-1.6258928775787354	-0.14630000293254852
6h3t.pdb	6h3t_IM_B_TB116V.pdb	-0.3247538208961487	-0.7494000196456909
4wgw.pdb	4wgw_B_A_KA258D.pdb	-0.8469938039779663	1.151900053024292
5tpn.pdb	5tpn_HL_A_LA134S.pdb	-0.3837815523147583	-0.8909900188446045
7cgw.pdb	7cgw_AB_C_NA101I.pdb	0.16210725903511047	0.5709999799728394
6vy2.pdb	6vy2_IM_C_IC141N.pdb	-0.6586097478866577	0.008559999987483025
6fxn.pdb	6fxn_MN_J_NN94Y.pdb	-3.960362434387207	-6.350200176239014
7bsd.pdb	7bsd_AB_G_GA26C.pdb	-0.4628518223762512	-0.9514999985694885
6myy.pdb	6myy_HL_A_NA384K.pdb	-0.06958013772964478	0.5419999957084656
5c6t.pdb	5c6t_HL_A_NH97S.pdb	-0.18154779076576233	0.09502000361680984
7nkt.pdb	7nkt_B_A_SA39C.pdb	0.01452663540840149	0.21490000188350677
4nx3.pdb	4nx3_BA_D_KD102N.pdb	-1.4866514205932617	-1.1112799644470215
5dur.pdb	5dur_BD_A_IA24V.pdb	-1.0522949695587158	-0.37959998846054077
7qnd.pdb	7qnd_L_C_SL101C.pdb	-0.33163517713546753	-1.707990050315857
5c7x.pdb	5c7x_MN_B_GM101I.pdb	-3.3542351722717285	-5.623899936676025
6okm.pdb	6okm_HL_R_LR60D.pdb	-1.228211522102356	-0.8605999946594238
7e9b.pdb	7e9b_HL_C_RC55D.pdb	-1.2628501653671265	-5.94980001449585
2qqn.pdb	2qqn_HL_A_MH106S.pdb	-0.6413979530334473	-0.24230000376701355
4dw2.pdb	4dw2_HL_U_DU172I.pdb	0.5925701856613159	-0.8844900131225586
4qci.pdb	4qci_HL_C_YH103E.pdb	-1.2320563793182373	-0.16670000553131104
7m42.pdb	7m42_BA_E_LE160H.pdb	-0.5970165133476257	0.025800000876188278
5f8r.pdb	5f8r_C_A_SC29D.pdb	-0.48635947704315186	-1.2874000072479248
7p16.pdb	7p16_B_A_YB114K.pdb	-0.6885982751846313	-0.14076000452041626
2r56.pdb	2r56_IM_B_QB56E.pdb	-0.344110369682312	1.9583300352096558
7myz.pdb	7myz_HL_C_SH99M.pdb	-1.7127987146377563	-1.1548999547958374
5dhv.pdb	5dhv_AB_N_SB96P.pdb	-10.052438735961914	-8.106499671936035
3nps.pdb	3nps_BC_A_HB114P.pdb	-0.5369151830673218	-1.17330002784729
5ggv.pdb	5ggv_HL_Y_RH101K.pdb	-0.9504132270812988	0.6255000233650208
7k7i.pdb	7k7i_MN_C_PC88T.pdb	-0.9218124151229858	-1.4723299741744995
6nfc.pdb	6nfc_HL_A_KA97R.pdb	-0.4833206534385681	-0.8754199743270874
3mxw.pdb	3mxw_HL_A_EH32M.pdb	-0.448248028755188	-0.6007999777793884
7k8z.pdb	7k8z_MN_C_TC250P.pdb	-0.2539311945438385	-0.47328999638557434
5th9.pdb	5th9_JN_C_YN49C.pdb	-0.8719547986984253	0.9322999715805054
2qqn.pdb	2qqn_HL_A_RA50L.pdb	-0.10969188809394836	0.5763999819755554
5tpn.pdb	5tpn_HL_A_IL30G.pdb	-0.9056849479675293	-1.2116600275039673
6n5e.pdb	6n5e_ED_A_WD93R.pdb	-0.9235243797302246	-2.850100040435791
7qnw.pdb	7qnw_AB_E_SA109F.pdb	-0.6433649063110352	-0.8561000227928162
4i1n.pdb	4i1n_B_A_TB108R.pdb	-0.07911297678947449	0.08953999727964401
5w5x.pdb	5w5x_HL_A_GL94T.pdb	-0.7327480316162109	-0.23989999294281006
5ugy.pdb	5ugy_IM_C_SC133A.pdb	-0.4244239032268524	-1.226099967956543
3uzq.pdb	3uzq_A_B_KA29G.pdb	-0.5643730163574219	0.745199978351593
3mxw.pdb	3mxw_HL_A_DH31T.pdb	-0.4479359984397888	-0.3521000146865845
5w1k.pdb	5w1k_DC_E_YD109I.pdb	0.13671332597732544	-0.16940000653266907
6pe9.pdb	6pe9_CD_G_SC52A.pdb	-0.25043752789497375	0.4050999879837036
5c7x.pdb	5c7x_MN_B_KN49W.pdb	-0.7335108518600464	-0.3294999897480011
6u36.pdb	6u36_HL_B_CB204Q.pdb	-0.32581019401550293	-0.060120001435279846
5w1m.pdb	5w1m_FE_Q_RQ79S.pdb	-1.1776036024093628	-1.6044000387191772
6v4o.pdb	6v4o_DE_W_YD113K.pdb	-0.6084156632423401	-0.3492799997329712
5kte.pdb	5kte_HL_A_YL50K.pdb	-0.7064914703369141	0.6056399941444397
5d96.pdb	5d96_JI_D_PD85L.pdb	-0.019280284643173218	-0.8475000262260437
7jx3.pdb	7jx3_CD_R_YR174H.pdb	-1.1807650327682495	-2.438199996948242
7e9b.pdb	7e9b_HL_C_TL93F.pdb	-0.9145228862762451	0.23669999837875366
5d96.pdb	5d96_JI_D_DJ54S.pdb	-0.1674981713294983	-0.5400000214576721
5usf.pdb	5usf_D_A_EA493P.pdb	-0.6949783563613892	-2.4951999187469482
5ggv.pdb	5ggv_HL_Y_SY44M.pdb	0.33778783679008484	0.6230999827384949
4nx3.pdb	4nx3_BA_D_TD115W.pdb	-0.41084155440330505	-0.6233999729156494
6p62.pdb	6p62_HL_A_WH106N.pdb	-0.5428531169891357	-0.46492999792099
6nm6.pdb	6nm6_UV_G_QG358C.pdb	-0.6245057582855225	1.9172500371932983
4i1n.pdb	4i1n_B_A_TB108A.pdb	-0.14875109493732452	-0.1993499994277954
5w1m.pdb	5w1m_FE_Q_IQ29Q.pdb	-0.479148268699646	-0.5893999934196472
5mo9.pdb	5mo9_HL_X_DX76G.pdb	-0.4851379096508026	-0.20100000500679016
4ffw.pdb	4ffw_HL_A_FA58Y.pdb	-0.6710647940635681	-0.1849599927663803
6nfc.pdb	6nfc_HL_A_SA100Q.pdb	-0.2950914800167084	1.3473800420761108
6b0a.pdb	6b0a_HL_A_DH100C.pdb	-0.4693900942802429	0.7771999835968018
7cdj.pdb	7cdj_HL_E_NH74Q.pdb	0.18143537640571594	0.17790000140666962
7e72.pdb	7e72_CD_F_YC101I.pdb	-1.1670478582382202	-1.1217999458312988
5ywp.pdb	5ywp_RQ_A_YQ33I.pdb	-0.9868375062942505	-0.2984299957752228
4o02.pdb	4o02_HL_A_EA117N.pdb	-0.8202232718467712	-1.3948400020599365
5u8r.pdb	5u8r_HL_A_GH101A.pdb	-0.31157970428466797	-0.5046799778938293
5hbv.pdb	5hbv_DC_B_GD56K.pdb	-0.29044297337532043	-0.47440001368522644
3g6d.pdb	3g6d_HL_A_FL31R.pdb	-4.021096706390381	-4.203400135040283
7aqz.pdb	7aqz_D_A_TA86I.pdb	0.1045595109462738	-0.048900000751018524
3jwo.pdb	3jwo_HL_A_LA89R.pdb	-0.711033821105957	-0.2994999885559082
4lsq.pdb	4lsq_HL_G_SG226P.pdb	0.16734853386878967	0.9273599982261658
3rkd.pdb	3rkd_DC_B_GB117A.pdb	-0.25968194007873535	-0.22040000557899475
4i1n.pdb	4i1n_B_A_AA19R.pdb	-1.0298268795013428	0.08608999848365784
1iqd.pdb	1iqd_BA_C_MC26P.pdb	-1.001625895500183	-3.309000015258789
5hbv.pdb	5hbv_DC_B_RD50D.pdb	-0.6331287026405334	-0.911300003528595
5van.pdb	5van_B_A_IB100A.pdb	-1.0197938680648804	-1.9422999620437622
[truncated: 8,001 more rows]
