# Supplementary material for: Investigating the volume and diversity of data needed for generalizable antibody–antigen ΔΔG prediction
Source: Nat Comput Sci. 2025 Jul 8;5(8):635–47. doi: 10.1038/s43588-025-00823-8 (PMC12374841; doi:10.1038/s43588-025-00823-8)
Supplement: Supplementary file 5 — Unprocessed Graphinity model predictions and true values for synthetic ΔΔG values. [file 43588_2025_823_MOESM5_ESM.zip › Figure3/Figure3b-Graphinity_Predictions-Synthetic_FoldX_ddG-Varying_Dataset_Diversity/Graphinity_predictions_test-varying_dataset_diversity-random_sampling.csv]

wt_pdb	mut_pdb	pred_score	true_label
7nkt.pdb	7nkt_B_A_EB111C.pdb	-0.7386102080345154	-2.2052700519561768
7mdp.pdb	7mdp_HI_A_SH102D.pdb	-0.33277827501296997	-1.016800045967102
6hhc.pdb	6hhc_HL_A_SL93L.pdb	-0.325179785490036	-0.54339998960495
5f8r.pdb	5f8r_C_A_SC29A.pdb	-0.37740087509155273	-0.659600019454956
5xbm.pdb	5xbm_ED_F_YE105D.pdb	-1.2034209966659546	-0.6501500010490417
7myz.pdb	7myz_HL_C_GH102M.pdb	-7.070052623748779	-5.351200103759766
4ki5.pdb	4ki5_CD_M_SM9G.pdb	-0.4061245024204254	-0.29065999388694763
6fxn.pdb	6fxn_MN_J_TM56E.pdb	-0.2720301151275635	-0.5396000146865845
4wgw.pdb	4wgw_B_A_FA239T.pdb	-0.9016890525817871	-0.6717000007629395
6r8x.pdb	6r8x_CB_A_EA85W.pdb	0.510217547416687	-0.07760000228881836
5xbm.pdb	5xbm_ED_F_RF41V.pdb	-1.0843385457992554	-0.489080011844635
5usf.pdb	5usf_D_A_PA555G.pdb	-0.831995964050293	-0.5656999945640564
5w4l.pdb	5w4l_HL_G_TG47A.pdb	0.12087705731391907	0.005799999926239252
4oii.pdb	4oii_HL_A_NL50F.pdb	0.6839548349380493	1.0140000581741333
7cgw.pdb	7cgw_AB_C_SC39N.pdb	0.5016545057296753	-0.46050000190734863
4aei.pdb	4aei_IM_B_CB63P.pdb	-0.2960304319858551	0.5738000273704529
6h3t.pdb	6h3t_IM_B_NB115E.pdb	-0.5970162749290466	-0.3147999942302704
5o0w.pdb	5o0w_G_C_SG108M.pdb	0.3497794568538666	0.7609500288963318
5w4l.pdb	5w4l_HL_G_RH56G.pdb	-1.3351114988327026	-5.035999774932861
7mep.pdb	7mep_HL_A_TH111Y.pdb	-3.092665433883667	-1.2740000486373901
6bp2.pdb	6bp2_HL_A_YH59L.pdb	-0.42808738350868225	0.08179999887943268
7z0x.pdb	7z0x_HL_R_SH53D.pdb	-1.2747535705566406	0.880299985408783
6q18.pdb	6q18_HL_A_CH108A.pdb	-0.4741102457046509	-0.7128000259399414
5dur.pdb	5dur_BD_A_QA68H.pdb	-0.6761831045150757	-1.0530999898910522
6udk.pdb	6udk_HL_K_RH77L.pdb	-0.7563403844833374	-0.1881999969482422
4qci.pdb	4qci_HL_C_GH104N.pdb	-5.656597137451172	-1.087499976158142
6z20.pdb	6z20_B_A_FA65K.pdb	-1.4289745092391968	-1.2096999883651733
5d96.pdb	5d96_JI_D_ND80M.pdb	0.10045325756072998	0.00559999980032444
6fxn.pdb	6fxn_MN_J_GN93V.pdb	-0.267995148897171	-2.3538999557495117
6e62.pdb	6e62_HL_P_DP98G.pdb	-0.5074862241744995	-0.45820000767707825
7myz.pdb	7myz_HL_C_SL30Y.pdb	0.6674363613128662	0.009800000116229057
6u36.pdb	6u36_HL_B_FB205N.pdb	-2.021327495574951	-1.1597000360488892
6otc.pdb	6otc_HL_A_RA61I.pdb	-1.4333529472351074	-1.204509973526001
7aqx.pdb	7aqx_C_A_LC96H.pdb	-1.2330498695373535	-0.5329999923706055
6z20.pdb	6z20_B_A_TA64L.pdb	0.44257107377052307	0.14069999754428864
3kr3.pdb	3kr3_HL_D_NH31C.pdb	0.005710303783416748	0.2004999965429306
7cgw.pdb	7cgw_AB_C_IC102M.pdb	-0.6261822581291199	-0.5766000151634216
5w1k.pdb	5w1k_DC_E_YD109D.pdb	0.04503390192985535	-2.782900094985962
7cu4.pdb	7cu4_AB_C_SC94I.pdb	-3.2688188552856445	-1.5500999689102173
7czx.pdb	7czx_JN_C_YN31D.pdb	-1.675313115119934	-1.8795000314712524
6otc.pdb	6otc_HL_A_RA61C.pdb	-1.5701886415481567	-1.3604099750518799
6udk.pdb	6udk_HL_K_GK410L.pdb	-2.7467093467712402	-0.948710024356842
6r8x.pdb	6r8x_CB_A_DB31A.pdb	-0.5556683540344238	-0.21580000221729279
7aqz.pdb	7aqz_D_A_YD41K.pdb	-0.8271515369415283	-1.035599946975708
5umi.pdb	5umi_HL_C_IH57E.pdb	-0.43711036443710327	-1.1677000522613525
4i1n.pdb	4i1n_B_A_YB32N.pdb	-0.6156578063964844	0.11167000234127045
4ki5.pdb	4ki5_CD_M_SC32H.pdb	-1.968127727508545	-1.4776999950408936
4lsq.pdb	4lsq_HL_G_GG312L.pdb	-4.623291492462158	-2.508430004119873
5hbv.pdb	5hbv_DC_B_YB113C.pdb	-0.8311164379119873	-0.6905999779701233
6bp2.pdb	6bp2_HL_A_AL30R.pdb	-6.402895927429199	-4.9593000411987305
7jx3.pdb	7jx3_CD_R_AD30N.pdb	-0.11834248900413513	0.22210000455379486
6udk.pdb	6udk_HL_K_NK58C.pdb	-1.1943954229354858	0.02816000021994114
6elu.pdb	6elu_EF_D_VD157R.pdb	-0.4174126386642456	0.22290000319480896
6z20.pdb	6z20_B_A_FB46I.pdb	-0.15651604533195496	-0.4049000144004822
6q20.pdb	6q20_HL_A_RA290M.pdb	-0.6714655160903931	-1.7934000492095947
6q18.pdb	6q18_HL_A_EA105L.pdb	-1.292832851409912	-3.4082999229431152
4pir.pdb	4pir_J_D_WD161N.pdb	-1.2787915468215942	-2.336329936981201
6b0a.pdb	6b0a_HL_A_TH28S.pdb	-1.3220597505569458	0.5618000030517578
7cdj.pdb	7cdj_HL_E_HH102Q.pdb	-0.5501888394355774	-0.6879000067710876
6e62.pdb	6e62_HL_P_DP59A.pdb	-1.0672916173934937	0.8718000054359436
7z0x.pdb	7z0x_HL_R_GR153A.pdb	-2.5038235187530518	-1.7833000421524048
7e9b.pdb	7e9b_HL_C_AC50Y.pdb	-0.6603344678878784	-1.2271000146865845
4aei.pdb	4aei_IM_B_HM98V.pdb	-0.13039562106132507	-0.22759999334812164
3mxw.pdb	3mxw_HL_A_KA49F.pdb	-0.34462761878967285	-0.4359999895095825
6hhc.pdb	6hhc_HL_A_RA128F.pdb	-0.03714621067047119	0.14100000262260437
5tpn.pdb	5tpn_HL_A_DA146Q.pdb	-0.12135717272758484	0.3276500105857849
4pir.pdb	4pir_J_D_HD112Y.pdb	-0.06076712906360626	0.06985999643802643
6q20.pdb	6q20_HL_A_TH101G.pdb	-1.4365942478179932	-0.3158999979496002
6v4o.pdb	6v4o_DE_W_ED105H.pdb	-0.10085755586624146	-0.6085699796676636
6xr0.pdb	6xr0_HL_M_DH99N.pdb	-0.4902639389038086	0.36149999499320984
5o0w.pdb	5o0w_G_C_GC99F.pdb	-1.052268385887146	-0.9592000246047974
3kj6.pdb	3kj6_HL_A_YH52G.pdb	-1.258225917816162	-0.8008000254631042
7b27.pdb	7b27_D_a_PD99R.pdb	0.03026682138442993	-0.7218999862670898
5tz2.pdb	5tz2_HL_C_NL30L.pdb	-0.11853635311126709	0.21860000491142273
5d96.pdb	5d96_JI_D_MI50C.pdb	-0.6583912372589111	-0.8037999868392944
4oii.pdb	4oii_HL_A_TA34A.pdb	-0.5882174968719482	-0.475600004196167
7x7d.pdb	7x7d_F_E_FF34E.pdb	-0.6200846433639526	-0.900879979133606
3kr3.pdb	3kr3_HL_D_NH31K.pdb	-0.2736623287200928	0.30959999561309814
4ki5.pdb	4ki5_CD_M_TC29H.pdb	-0.26564574241638184	-0.23354999721050262
5ywp.pdb	5ywp_RQ_A_SA229R.pdb	0.3081037700176239	1.0781790018081665
6v4o.pdb	6v4o_DE_W_FD107N.pdb	-0.687086820602417	-1.707550048828125
5ywp.pdb	5ywp_RQ_A_GR54N.pdb	-8.124940872192383	-3.7454099655151367
6udk.pdb	6udk_HL_K_DH32Q.pdb	0.3838801681995392	1.59266996383667
7myz.pdb	7myz_HL_C_EC104L.pdb	-0.3666239380836487	-1.9607000350952148
5th9.pdb	5th9_JN_C_QC118T.pdb	0.01385536789894104	-0.477400004863739
5c6t.pdb	5c6t_HL_A_NH97I.pdb	-0.5545511245727539	-0.21174000203609467
1nsn.pdb	1nsn_HL_S_IL98L.pdb	-0.28522971272468567	-0.33632001280784607
6qfc.pdb	6qfc_B_A_GB101R.pdb	-7.698408126831055	-7.463650226593018
6hhc.pdb	6hhc_HL_A_DH35N.pdb	-1.3233692646026611	-1.5994000434875488
5tz2.pdb	5tz2_HL_C_NL30H.pdb	-0.23123878240585327	-0.5602999925613403
5w1m.pdb	5w1m_FE_Q_SE101Q.pdb	-0.5454474687576294	-0.35740000009536743
4yjz.pdb	4yjz_L_E_GE92S.pdb	-0.3866958022117615	0.18970000743865967
3rkd.pdb	3rkd_DC_B_EB113N.pdb	-1.36866295337677	-0.6721000075340271
5van.pdb	5van_B_A_TA95L.pdb	-0.028639405965805054	-1.3316999673843384
5c6t.pdb	5c6t_HL_A_AA196Q.pdb	-4.182704448699951	-1.6962800025939941
7s0e.pdb	7s0e_HL_A_FA520L.pdb	-0.40288490056991577	0.046509999781847
3nps.pdb	3nps_BC_A_RA48H.pdb	-0.38341817259788513	-0.5156000256538391
4oii.pdb	4oii_HL_A_NA89K.pdb	0.43702825903892517	0.24279999732971191
4i1n.pdb	4i1n_B_A_SA49Q.pdb	0.5332924127578735	-0.06519000232219696
7l5j.pdb	7l5j_YX_A_RY100N.pdb	-0.9918547868728638	-0.5514799952507019
5ggv.pdb	5ggv_HL_Y_MY99V.pdb	-1.277055025100708	0.2630000114440918
7s0e.pdb	7s0e_HL_A_TH58Y.pdb	0.08750876784324646	0.21772000193595886
5f8r.pdb	5f8r_C_A_TA397C.pdb	0.12815585732460022	0.3772999942302704
1ndg.pdb	1ndg_BA_C_LC75T.pdb	-0.7501852512359619	-0.323199987411499
1ndg.pdb	1ndg_BA_C_WB98G.pdb	-1.9951280355453491	-2.4758999347686768
4dw2.pdb	4dw2_HL_U_LU144S.pdb	0.601776123046875	0.9612299799919128
7d0b.pdb	7d0b_HL_A_LA377K.pdb	-0.41449984908103943	-0.564746081829071
4ala.pdb	4ala_HL_C_HC18Q.pdb	-0.20200517773628235	-1.6451799869537354
6war.pdb	6war_F_E_QE167Y.pdb	-0.555634617805481	0.022600000724196434
4qci.pdb	4qci_HL_C_YH60S.pdb	-0.41834184527397156	0.065700002014637
7lxz.pdb	7lxz_FC_B_FB433C.pdb	-1.6472973823547363	-1.225000023841858
4wgw.pdb	4wgw_B_A_RB103G.pdb	-1.1285964250564575	-2.7664499282836914
6x04.pdb	6x04_B_A_TA266Y.pdb	-0.6158661842346191	-0.9204999804496765
3kr3.pdb	3kr3_HL_D_SH52P.pdb	-2.0132877826690674	-1.6330000162124634
5o0w.pdb	5o0w_G_C_DG102R.pdb	-0.2868316173553467	-0.1644899994134903
7z0x.pdb	7z0x_HL_R_YH33C.pdb	-1.1937907934188843	-0.5533999800682068
2qqn.pdb	2qqn_HL_A_SA21F.pdb	0.9771422147750854	1.7410000562667847
5dur.pdb	5dur_BD_A_YD49R.pdb	-0.5919322967529297	0.13609999418258667
6wqo.pdb	6wqo_EF_D_GE31P.pdb	-13.081298828125	-8.227370262145996
5van.pdb	5van_B_A_YA154I.pdb	-0.49556589126586914	-0.006099999882280827
3rkd.pdb	3rkd_DC_B_NB114M.pdb	-0.02325090765953064	0.1987999975681305
7jx3.pdb	7jx3_CD_R_GD27P.pdb	-0.46611133217811584	0.06849999725818634
5mo9.pdb	5mo9_HL_X_NX38G.pdb	-0.24084505438804626	-0.17499999701976776
5ggv.pdb	5ggv_HL_Y_LY39C.pdb	-0.8768734931945801	-0.3497999906539917
5ywp.pdb	5ywp_RQ_A_PA228G.pdb	-0.8502078056335449	0.04027999937534332
6bp2.pdb	6bp2_HL_A_GL31L.pdb	-0.1219872534275055	-0.16830000281333923
7o85.pdb	7o85_B_A_WB96P.pdb	-0.6232160329818726	0.22235000133514404
7e9b.pdb	7e9b_HL_C_AC101D.pdb	-2.574810266494751	-2.836699962615967
3jwo.pdb	3jwo_HL_A_DH55A.pdb	-0.46980834007263184	-0.021400000900030136
6q20.pdb	6q20_HL_A_DA70S.pdb	-0.9413726329803467	0.2596000134944916
5c6t.pdb	5c6t_HL_A_NH97A.pdb	-0.3404347002506256	-0.8428999781608582
5c7x.pdb	5c7x_MN_B_QB78M.pdb	0.06883934140205383	0.30880001187324524
4ala.pdb	4ala_HL_C_YL94H.pdb	-0.10971496999263763	-0.9130200147628784
5f8r.pdb	5f8r_C_A_LC97W.pdb	-22.20098304748535	-16.91642951965332
3uzq.pdb	3uzq_A_B_KB9W.pdb	-0.8376219272613525	-3.4212000370025635
7b27.pdb	7b27_D_a_HD97Q.pdb	-0.6120911836624146	-0.22110000252723694
5f8r.pdb	5f8r_C_A_AA393V.pdb	-1.5976812839508057	0.17229999601840973
6b0a.pdb	6b0a_HL_A_SH30E.pdb	-0.33077049255371094	1.3128999471664429
6aq7.pdb	6aq7_HL_A_EA82C.pdb	-1.1393712759017944	-1.8818000555038452
7mep.pdb	7mep_HL_A_YH31N.pdb	-1.1923434734344482	-1.292099952697754
6war.pdb	6war_F_E_KE166Y.pdb	-0.1446654200553894	-0.1793999969959259
6v4o.pdb	6v4o_DE_W_TW248Y.pdb	-0.32097941637039185	1.1220799684524536
7nkt.pdb	7nkt_B_A_TA44S.pdb	-0.30246344208717346	-0.03460000082850456
5dur.pdb	5dur_BD_A_NA121M.pdb	0.39286497235298157	0.6299999952316284
6h2y.pdb	6h2y_HL_D_QD36C.pdb	-0.019249290227890015	-0.3831999897956848
4aei.pdb	4aei_IM_B_YM37D.pdb	-0.5404152870178223	-1.4330999851226807
5van.pdb	5van_B_A_TB56C.pdb	-0.1689116656780243	-1.0582000017166138
5tpn.pdb	5tpn_HL_A_YH107E.pdb	-0.8910365104675293	0.17423999309539795
6myy.pdb	6myy_HL_A_KA223R.pdb	0.3257252275943756	1.8463000059127808
7cu4.pdb	7cu4_AB_C_VA50D.pdb	-0.8843709230422974	-1.7838200330734253
3nps.pdb	3nps_BC_A_GA215D.pdb	-1.2220115661621094	0.22450000047683716
6bp2.pdb	6bp2_HL_A_PA98K.pdb	-0.44361385703086853	-0.714900016784668
7myz.pdb	7myz_HL_C_DC51P.pdb	-1.0676417350769043	-1.916100025177002
7e9b.pdb	7e9b_HL_C_AC101Q.pdb	-2.7448666095733643	-5.317200183868408
4yjz.pdb	4yjz_L_E_GL214E.pdb	-17.8757381439209	-13.568880081176758
5van.pdb	5van_B_A_NB101I.pdb	-1.8675684928894043	-2.36299991607666
7n3d.pdb	7n3d_HL_C_IC36W.pdb	-13.12114143371582	-12.29833984375
1nsn.pdb	1nsn_HL_S_YH51L.pdb	-1.4926486015319824	-0.44137999415397644
4qci.pdb	4qci_HL_C_WC31H.pdb	-0.8052982091903687	-1.554800033569336
1bzq.pdb	1bzq_M_C_YC115S.pdb	-1.9263527393341064	-0.8410000205039978
5c6t.pdb	5c6t_HL_A_TH33V.pdb	0.019121021032333374	-0.19734999537467957
3jwo.pdb	3jwo_HL_A_RA275Q.pdb	-1.188446283340454	-4.904530048370361
6mhr.pdb	6mhr_DE_F_DD105Q.pdb	-0.1477542519569397	0.8007000088691711
7e3k.pdb	7e3k_HL_C_QC394R.pdb	0.3481478989124298	-0.042739998549222946
7l5j.pdb	7l5j_YX_A_FY102M.pdb	-0.36867785453796387	-0.8232899904251099
5grj.pdb	5grj_HL_A_TH106F.pdb	0.10997667908668518	-1.5812000036239624
6fxn.pdb	6fxn_MN_J_DJ81Q.pdb	0.43942758440971375	0.4569000005722046
7r7n.pdb	7r7n_HL_E_YE115S.pdb	-1.2073017358779907	-1.5968999862670898
7s0e.pdb	7s0e_HL_A_WH106A.pdb	0.5285919904708862	0.9091899991035461
5ugy.pdb	5ugy_IM_C_VI106Q.pdb	-0.8929749727249146	-1.7158299684524536
6k7o.pdb	6k7o_HL_A_SH103G.pdb	-0.6087936758995056	-0.7990000247955322
5dur.pdb	5dur_BD_A_YA90E.pdb	-0.6239955425262451	-0.8522999882698059
6wqo.pdb	6wqo_EF_D_YD41M.pdb	-0.41541752219200134	-0.795799970626831
4oii.pdb	4oii_HL_A_HL30F.pdb	0.6422566175460815	0.23669999837875366
5hys.pdb	5hys_EF_J_GF72C.pdb	-1.8929022550582886	-2.301140069961548
7b27.pdb	7b27_D_a_QD39A.pdb	-0.7800825834274292	-0.9574999809265137
6z20.pdb	6z20_B_A_SB29A.pdb	-0.2635559141635895	-0.032999999821186066
7cgw.pdb	7cgw_AB_C_FB55E.pdb	-0.6748093366622925	-0.8716999888420105
6myy.pdb	6myy_HL_A_NA221K.pdb	-0.46740731596946716	0.26489999890327454
5xbm.pdb	5xbm_ED_F_EF37Y.pdb	-0.26554134488105774	-0.7188500165939331
6fxn.pdb	6fxn_MN_J_LJ85S.pdb	-1.0828832387924194	-0.9259999990463257
4jdt.pdb	4jdt_HL_G_TG300E.pdb	-0.5163809061050415	-1.228279948234558
6cwg.pdb	6cwg_B_A_RA121E.pdb	-0.3300943076610565	-0.815339982509613
4oii.pdb	4oii_HL_A_EA114S.pdb	-0.12357965111732483	0.3652999997138977
6cwg.pdb	6cwg_B_A_NA109H.pdb	-0.3320171535015106	-0.007899999618530273
6pxh.pdb	6pxh_CD_A_VA9M.pdb	-0.31058621406555176	0.4878999888896942
7mdp.pdb	7mdp_HI_A_WH103I.pdb	-2.6662211418151855	-4.83499002456665
7aqx.pdb	7aqx_C_A_TA86Q.pdb	-0.7960948944091797	-0.016599999740719795
5th9.pdb	5th9_JN_C_TC58Y.pdb	-0.0311129093170166	0.39239999651908875
7n3d.pdb	7n3d_HL_C_AH104F.pdb	-2.742671012878418	-2.3234000205993652
7mdp.pdb	7mdp_HI_A_DA38I.pdb	-3.617546319961548	-2.925100088119507
5w1m.pdb	5w1m_FE_Q_YE31F.pdb	-1.0575982332229614	-0.6812000274658203
7z0x.pdb	7z0x_HL_R_SL97K.pdb	-3.7558469772338867	-4.8378801345825195
3jwo.pdb	3jwo_HL_A_VA87R.pdb	-2.7428767681121826	-4.093239784240723
7jx3.pdb	7jx3_CD_R_QR162A.pdb	-0.6969223022460938	-0.8077999949455261
6b0a.pdb	6b0a_HL_A_SA109A.pdb	-0.3023234009742737	-0.4262000024318695
5c7x.pdb	5c7x_MN_B_HB7W.pdb	-0.08793395757675171	-4.153299808502197
5w4l.pdb	5w4l_HL_G_YH32C.pdb	-0.884736180305481	-0.5958999991416931
3rkd.pdb	3rkd_DC_B_FC91K.pdb	-0.7084002494812012	-0.13510000705718994
4o58.pdb	4o58_HL_A_GA126L.pdb	-4.7829790115356445	-4.979959964752197
6b0a.pdb	6b0a_HL_A_FH110M.pdb	-1.1118545532226562	-2.1135001182556152
5u8r.pdb	5u8r_HL_A_YH33H.pdb	-0.2747882902622223	0.2451999932527542
7x7d.pdb	7x7d_F_E_YF119H.pdb	-1.020810604095459	-0.22010000050067902
7bsd.pdb	7bsd_AB_G_YA102G.pdb	-1.277781367301941	-1.0687999725341797
1ndg.pdb	1ndg_BA_C_DC101L.pdb	-2.1687510013580322	-4.593699932098389
5mo9.pdb	5mo9_HL_X_IX80M.pdb	-0.02990579605102539	0.13580000400543213
3nps.pdb	3nps_BC_A_CA187T.pdb	-0.5375274419784546	-0.7997999787330627
6nf2.pdb	6nf2_HL_B_VB28F.pdb	-0.5712195634841919	-0.2152000069618225
4yjz.pdb	4yjz_L_E_AL211Q.pdb	-17.976314544677734	-11.685919761657715
7x7d.pdb	7x7d_F_E_TF30F.pdb	-0.4523184597492218	0.1477999985218048
6myy.pdb	6myy_HL_A_AA222Y.pdb	-6.940675258636475	-5.917029857635498
5usf.pdb	5usf_D_A_GD66P.pdb	-0.3853777348995209	0.3718999922275543
6h3t.pdb	6h3t_IM_B_NI55F.pdb	-4.751584053039551	-6.53587007522583
7bsd.pdb	7bsd_AB_G_DG56E.pdb	-0.5464445352554321	-0.5113000273704529
6myy.pdb	6myy_HL_A_QH64M.pdb	0.49334755539894104	0.8986999988555908
4ffw.pdb	4ffw_HL_A_VH50K.pdb	-3.006544351577759	-0.6845099925994873
4lvn.pdb	4lvn_CB_A_HA61S.pdb	-2.220778703689575	-1.9079400300979614
6r8x.pdb	6r8x_CB_A_FB95W.pdb	0.38539794087409973	-0.536300003528595
5xbm.pdb	5xbm_ED_F_YE27G.pdb	-1.1307342052459717	-0.6050300002098083
1ndg.pdb	1ndg_BA_C_NC93Y.pdb	0.47917279601097107	-1.0967999696731567
7e3k.pdb	7e3k_HL_C_KC359Q.pdb	-0.541225790977478	-0.5561400055885315
4ffw.pdb	4ffw_HL_A_SA61H.pdb	-1.8730376958847046	-2.6198599338531494
7k7i.pdb	7k7i_MN_C_SM103W.pdb	-7.026726722717285	-7.515590190887451
7czz.pdb	7czz_JN_C_SC399K.pdb	0.7979856729507446	0.645871102809906
1iqd.pdb	1iqd_BA_C_QB1D.pdb	-0.6075016260147095	0.002899999963119626
5c7x.pdb	5c7x_MN_B_WM33A.pdb	-0.44087734818458557	-1.1378999948501587
6pe9.pdb	6pe9_CD_G_NC57Q.pdb	0.5714884996414185	-0.5078999996185303
7bsd.pdb	7bsd_AB_G_EB59N.pdb	-0.955812931060791	-2.492000102996826
6okm.pdb	6okm_HL_R_YH31Q.pdb	-0.703886866569519	-1.2400000095367432
6b0a.pdb	6b0a_HL_A_TH28A.pdb	-1.4014174938201904	-0.06889999657869339
4oii.pdb	4oii_HL_A_GA60E.pdb	-0.060974687337875366	-0.5666000247001648
7myz.pdb	7myz_HL_C_YL32W.pdb	-1.5150448083877563	-1.0388000011444092
5usf.pdb	5usf_D_A_RD72C.pdb	-0.25085747241973877	-0.4887000024318695
5w1k.pdb	5w1k_DC_E_SE47K.pdb	-6.755365371704102	-3.6005899906158447
7k8m.pdb	7k8m_AB_E_YA106V.pdb	-0.522262454032898	-1.4706000089645386
5dur.pdb	5dur_BD_A_QA68T.pdb	-0.5692211389541626	-1.3884999752044678
3jcx.pdb	3jcx_HL_A_TH98W.pdb	0.8022142648696899	1.3174357414245605
5dhv.pdb	5dhv_AB_N_DA100G.pdb	-0.5600813627243042	-2.0353000164031982
1bzq.pdb	1bzq_M_C_VC63A.pdb	-0.3173701763153076	-0.19869999587535858
4oii.pdb	4oii_HL_A_TA142V.pdb	0.06617274880409241	-0.12330000102519989
7jvc.pdb	7jvc_FG_E_SG31A.pdb	-0.06308799982070923	0.12710000574588776
6nm6.pdb	6nm6_UV_G_MG399S.pdb	-0.5230332612991333	-0.10626000165939331
7czx.pdb	7czx_JN_C_YN31M.pdb	-0.7435346245765686	-0.9550999999046326
3g6d.pdb	3g6d_HL_A_WL90M.pdb	-0.4012148678302765	1.6055999994277954
5u8r.pdb	5u8r_HL_A_EA26Y.pdb	-0.4396686851978302	-1.3444199562072754
5mo9.pdb	5mo9_HL_X_KX87I.pdb	-0.3282996714115143	0.3230000138282776
7m42.pdb	7m42_BA_E_QE161L.pdb	0.557085394859314	1.7900999784469604
6nf2.pdb	6nf2_HL_B_RH106S.pdb	-1.0913506746292114	0.004699999932199717
5kte.pdb	5kte_HL_A_NL92E.pdb	0.23037633299827576	0.5282899737358093
7z0x.pdb	7z0x_HL_R_FR154W.pdb	-1.339172124862671	-0.19359999895095825
4lvn.pdb	4lvn_CB_A_YC33R.pdb	-0.748457670211792	-0.7060999870300293
7l56.pdb	7l56_FG_C_FC398P.pdb	0.6093450784683228	5.836609840393066
4qci.pdb	4qci_HL_C_FL29T.pdb	-2.1823840141296387	-2.038599967956543
4qci.pdb	4qci_HL_C_FL29K.pdb	-1.3947343826293945	-2.9405999183654785
5nuz.pdb	5nuz_AB_C_AC29V.pdb	-1.8849632740020752	-0.7465999722480774
7cgw.pdb	7cgw_AB_C_PC57E.pdb	-1.2868669033050537	-3.4824700355529785
5ggv.pdb	5ggv_HL_Y_LY91R.pdb	-0.45184391736984253	-0.18369999527931213
3rkd.pdb	3rkd_DC_B_ID104P.pdb	-0.2595301866531372	0.09690000116825104
7k8m.pdb	7k8m_AB_E_SA56H.pdb	-1.509110450744629	-1.8705999851226807
6pe9.pdb	6pe9_CD_G_ND31I.pdb	0.2984969913959503	0.3822000026702881
5ggv.pdb	5ggv_HL_Y_YL32R.pdb	-1.2475309371948242	-2.012200117111206
6fxn.pdb	6fxn_MN_J_DJ81W.pdb	0.7959961891174316	-0.2655999958515167
5ggv.pdb	5ggv_HL_Y_SY44G.pdb	-0.405966579914093	-0.16699999570846558
5c6t.pdb	5c6t_HL_A_TH33M.pdb	0.25050386786460876	-0.592960000038147
6pxh.pdb	6pxh_CD_A_ED97K.pdb	-0.05242016911506653	1.742900013923645
7r7n.pdb	7r7n_HL_E_LE121R.pdb	-0.5770825743675232	-0.3411000072956085
6hhc.pdb	6hhc_HL_A_RA131S.pdb	-0.6900449991226196	0.5465999841690063
4yjz.pdb	4yjz_L_E_SE87K.pdb	0.3017670810222626	-0.055799998342990875
6nm6.pdb	6nm6_UV_G_MG399N.pdb	-0.39619192481040955	0.29548001289367676
6bp2.pdb	6bp2_HL_A_AL30S.pdb	-0.33673539757728577	-0.33660000562667847
7l56.pdb	7l56_FG_C_YG32N.pdb	-1.6559171676635742	0.2785399854183197
6b0a.pdb	6b0a_HL_A_DA98H.pdb	-1.0972647666931152	-2.847399950027466
6b0a.pdb	6b0a_HL_A_PA102C.pdb	-0.3080737888813019	-1.2940000295639038
7mep.pdb	7mep_HL_A_GA376K.pdb	-0.1269165277481079	0.7365000247955322
6u36.pdb	6u36_HL_B_GL30C.pdb	-7.124908447265625	-6.393919944763184
5dur.pdb	5dur_BD_A_AD29S.pdb	-0.18734890222549438	0.3222000002861023
6pxh.pdb	6pxh_CD_A_TA78H.pdb	-0.16768606007099152	0.014100000262260437
4o58.pdb	4o58_HL_A_FH53L.pdb	-1.1523032188415527	-0.32655999064445496
7nkt.pdb	7nkt_B_A_YA37S.pdb	-0.7836229801177979	-1.2863199710845947
5mo9.pdb	5mo9_HL_X_FL60M.pdb	-0.4857594072818756	-0.8585000038146973
3g6d.pdb	3g6d_HL_A_NL26E.pdb	-0.1868748962879181	-1.4776999950408936
4i1n.pdb	4i1n_B_A_LB57K.pdb	-0.15446768701076508	1.5308500528335571
6n5e.pdb	6n5e_ED_A_FE29G.pdb	-0.48832789063453674	-1.0870000123977661
7mep.pdb	7mep_HL_A_YA266N.pdb	-1.6061623096466064	-1.6634000539779663
7czz.pdb	7czz_JN_C_VJ101M.pdb	2.1921329498291016	2.978909969329834
4qci.pdb	4qci_HL_C_VL94E.pdb	-2.17962646484375	-0.4740000069141388
7jvc.pdb	7jvc_FG_E_NG32D.pdb	-0.4182051420211792	-0.9441999793052673
6okm.pdb	6okm_HL_R_NH30M.pdb	0.27961423993110657	0.6628000140190125
5kte.pdb	5kte_HL_A_EH98R.pdb	0.1826229989528656	0.022520000115036964
4oii.pdb	4oii_HL_A_RA119S.pdb	-0.7859268188476562	-2.4607999324798584
1fns.pdb	1fns_HL_A_MH50E.pdb	-3.729257822036743	1.1663999557495117
6e62.pdb	6e62_HL_P_SL31R.pdb	0.6390496492385864	1.3453999757766724
6nm6.pdb	6nm6_UV_G_GU61Q.pdb	-0.7938936948776245	-0.383789986371994
7x7d.pdb	7x7d_F_E_YE116W.pdb	-3.616708278656006	0.040699999779462814
5ywp.pdb	5ywp_RQ_A_YR103K.pdb	-1.4524173736572266	1.4711400270462036
5grj.pdb	5grj_HL_A_KA45Y.pdb	-0.20244622230529785	0.7074999809265137
4aei.pdb	4aei_IM_B_RB56H.pdb	-0.6802603602409363	0.06159999966621399
4aei.pdb	4aei_IM_B_CB63W.pdb	-3.834268093109131	-2.5662999153137207
1ndg.pdb	1ndg_BA_C_QA53E.pdb	0.42213723063468933	0.20679999887943268
6wqo.pdb	6wqo_EF_D_SD40H.pdb	0.897254228591919	-0.3336000144481659
5xbm.pdb	5xbm_ED_F_RF41H.pdb	-2.369797945022583	-1.4784799814224243
6vy2.pdb	6vy2_IM_C_YI103V.pdb	-3.630683660507202	2.5058600902557373
5o0w.pdb	5o0w_G_C_EC100L.pdb	0.06797519326210022	-0.8942300081253052
6y92.pdb	6y92_CD_B_SD92N.pdb	-0.08835241198539734	-0.20915000140666962
6ukt.pdb	6ukt_F_B_NF50I.pdb	-3.4908857345581055	2.9695498943328857
4ffw.pdb	4ffw_HL_A_TH58A.pdb	0.12379571795463562	-0.257860004901886
6q18.pdb	6q18_HL_A_RA138P.pdb	-0.38549837470054626	-1.8767000436782837
5c6t.pdb	5c6t_HL_A_IA201E.pdb	-0.4651426076889038	0.07485999912023544
7k8z.pdb	7k8z_MN_C_NC342W.pdb	0.33148136734962463	-0.19957999885082245
5o0w.pdb	5o0w_G_C_EG25G.pdb	-0.8371173143386841	-0.3919700086116791
1iqd.pdb	1iqd_BA_C_YA32T.pdb	-2.240381956100464	-2.7674999237060547
6elu.pdb	6elu_EF_D_ND154S.pdb	-0.9755971431732178	-2.487299919128418
4wgw.pdb	4wgw_B_A_FB28L.pdb	-3.544783115386963	-1.916599988937378
4yjz.pdb	4yjz_L_E_SL213I.pdb	-6.866763591766357	-3.609100103378296
4wgw.pdb	4wgw_B_A_HA255K.pdb	-0.932447075843811	0.42329999804496765
7cdj.pdb	7cdj_HL_E_DH73V.pdb	0.030877798795700073	0.6044999957084656
3g6d.pdb	3g6d_HL_A_DL50C.pdb	-0.6113510131835938	-2.09879994392395
6mhr.pdb	6mhr_DE_F_VD57A.pdb	-0.6297938823699951	-0.14429999887943268
4oii.pdb	4oii_HL_A_NA176W.pdb	0.26868006587028503	-1.1950000524520874
5ugy.pdb	5ugy_IM_C_SC142F.pdb	0.1684999167919159	1.1345900297164917
3g6d.pdb	3g6d_HL_A_QA21A.pdb	-0.5094347596168518	-0.02459999918937683
5nuz.pdb	5nuz_AB_C_RC78K.pdb	-0.8190436363220215	-2.1384999752044678
5d96.pdb	5d96_JI_D_LD102F.pdb	-0.522895097732544	0.01140000019222498
3rkd.pdb	3rkd_DC_B_WD54N.pdb	-1.028387188911438	1.079699993133545
6vy2.pdb	6vy2_IM_C_WI102D.pdb	-1.3849291801452637	2.8578100204467773
6n5e.pdb	6n5e_ED_A_WE47E.pdb	-1.1421669721603394	-0.7487999796867371
4pir.pdb	4pir_J_D_IJ107H.pdb	-0.15772858262062073	-0.19436000287532806
3mxw.pdb	3mxw_HL_A_YL50T.pdb	-1.1186772584915161	-0.8621000051498413
6u36.pdb	6u36_HL_B_YH103A.pdb	-1.2745532989501953	-0.3656400144100189
5ugy.pdb	5ugy_IM_C_RI104N.pdb	-0.46221017837524414	-0.5117899775505066
4lsq.pdb	4lsq_HL_G_WH107G.pdb	-1.654962182044983	-1.3413399457931519
5th9.pdb	5th9_JN_C_WJ52G.pdb	-1.9079872369766235	-1.7257000207901
5w1k.pdb	5w1k_DC_E_DD102L.pdb	-0.0528053343296051	-1.3069000244140625
4aei.pdb	4aei_IM_B_GB59A.pdb	-2.8314716815948486	-0.7577000260353088
7cdj.pdb	7cdj_HL_E_VE151K.pdb	-0.09925699234008789	1.257099986076355
7l5j.pdb	7l5j_YX_A_TA74A.pdb	-0.6034092903137207	-0.07716000080108643
6v4o.pdb	6v4o_DE_W_RW64E.pdb	-0.8842922449111938	-1.5795600414276123
1ndg.pdb	1ndg_BA_C_WC63D.pdb	-1.174102783203125	-0.8737999796867371
5tz2.pdb	5tz2_HL_C_RL32A.pdb	-0.8529525995254517	-2.158900022506714
6h2y.pdb	6h2y_HL_D_LD107A.pdb	-0.9761145114898682	-1.198099970817566
4ki5.pdb	4ki5_CD_M_SD92G.pdb	-0.22645488381385803	-1.0510799884796143
2i9l.pdb	2i9l_BA_I_TI29W.pdb	-1.4224883317947388	-0.41760000586509705
5w1k.pdb	5w1k_DC_E_SD101E.pdb	0.13081911206245422	0.004000000189989805
5c7x.pdb	5c7x_MN_B_EM52P.pdb	-0.747527003288269	-1.2551000118255615
3jcx.pdb	3jcx_HL_A_IA196C.pdb	-0.41135865449905396	-0.8732799887657166
3mxw.pdb	3mxw_HL_A_DL91P.pdb	-0.2368255853652954	0.12030000239610672
3jwo.pdb	3jwo_HL_A_MH59H.pdb	-0.05446586012840271	-1.1445000171661377
6udk.pdb	6udk_HL_K_FH60L.pdb	-0.8943793773651123	-0.48173001408576965
6aq7.pdb	6aq7_HL_A_HH34Q.pdb	-0.38368648290634155	-0.8503999710083008
3g6d.pdb	3g6d_HL_A_RA105I.pdb	-1.6900604963302612	-5.707499980926514
7aqx.pdb	7aqx_C_A_SA288W.pdb	-0.55204176902771	-1.9540300369262695
7jx3.pdb	7jx3_CD_R_SD28Q.pdb	-0.6494101285934448	0.8629000186920166
6q20.pdb	6q20_HL_A_EA38V.pdb	-1.1664843559265137	-0.9218000173568726
3mxw.pdb	3mxw_HL_A_TA111E.pdb	-0.08830621838569641	-1.8396999835968018
4oii.pdb	4oii_HL_A_EA114L.pdb	0.4105670750141144	0.435699999332428
2qqn.pdb	2qqn_HL_A_RH105V.pdb	-0.20386183261871338	-2.6717000007629395
5ywp.pdb	5ywp_RQ_A_NR52F.pdb	-3.5170679092407227	-2.1439499855041504
3kr3.pdb	3kr3_HL_D_VD31S.pdb	-1.1558364629745483	-0.2903999984264374
6pxh.pdb	6pxh_CD_A_SC102C.pdb	-0.26007017493247986	2.01990008354187
3cfi.pdb	3cfi_C_B_WC103Q.pdb	-0.8675795793533325	-3.7279000282287598
7cgw.pdb	7cgw_AB_C_KC46G.pdb	0.15006616711616516	-4.016059875488281
6q18.pdb	6q18_HL_A_GH56A.pdb	-1.4964704513549805	-1.6776000261306763
3mxw.pdb	3mxw_HL_A_HA95Y.pdb	0.6332882642745972	3.4728000164031982
1nsn.pdb	1nsn_HL_S_NH100G.pdb	-0.7124814391136169	-0.8962100148200989
4ki5.pdb	4ki5_CD_M_DC99K.pdb	-0.663149893283844	-0.5000900030136108
6nfc.pdb	6nfc_HL_A_RA275P.pdb	-0.5618813633918762	-0.8296700119972229
5c7x.pdb	5c7x_MN_B_HB7Y.pdb	-5.928112983703613	-4.3653998374938965
6q18.pdb	6q18_HL_A_YA44H.pdb	-1.2386313676834106	0.1720999926328659
7cgw.pdb	7cgw_AB_C_NC34Q.pdb	0.7094573974609375	-1.0621999502182007
5grj.pdb	5grj_HL_A_IH57Q.pdb	-1.1229368448257446	-2.1068999767303467
3cfi.pdb	3cfi_C_B_QB101K.pdb	0.34445586800575256	0.6435999870300293
7bsd.pdb	7bsd_AB_G_GA26D.pdb	-0.801045298576355	-0.9287999868392944
7jvc.pdb	7jvc_FG_E_EG51V.pdb	-1.26620352268219	0.08219999819993973
4aei.pdb	4aei_IM_B_RB62T.pdb	-0.8154689073562622	-3.097399950027466
7cgw.pdb	7cgw_AB_C_GA100K.pdb	-19.982553482055664	-13.692540168762207
5tpn.pdb	5tpn_HL_A_WL94A.pdb	-1.6952046155929565	-1.5975899696350098
4aei.pdb	4aei_IM_B_CB63Y.pdb	-0.14420774579048157	1.7653000354766846
5dhv.pdb	5dhv_AB_N_SB96N.pdb	-0.22456812858581543	0.49059998989105225
6war.pdb	6war_F_E_FE129Q.pdb	-1.604449987411499	-1.3483999967575073
7r7n.pdb	7r7n_HL_E_GE148C.pdb	0.1327720582485199	0.842199981212616
5mo9.pdb	5mo9_HL_X_DX76V.pdb	-0.32911908626556396	-0.004600000102072954
2qqn.pdb	2qqn_HL_A_SA29I.pdb	0.09592953324317932	-0.41850000619888306
7o85.pdb	7o85_B_A_EA286V.pdb	-0.12189887464046478	0.24628999829292297
7mep.pdb	7mep_HL_A_IA256Q.pdb	-0.6927269697189331	-0.5026000142097473
7czx.pdb	7czx_JN_C_SC416T.pdb	-0.3637317419052124	-0.1128000020980835
3g6d.pdb	3g6d_HL_A_KA102L.pdb	0.051372379064559937	-0.1914999932050705
6udk.pdb	6udk_HL_K_EK19H.pdb	-1.4051564931869507	0.043069999665021896
7bsd.pdb	7bsd_AB_G_VG36N.pdb	-0.9259607791900635	-1.8895000219345093
4oii.pdb	4oii_HL_A_YH27D.pdb	-0.5039576292037964	-0.006000000052154064
4dw2.pdb	4dw2_HL_U_SL53C.pdb	-0.7752878665924072	-0.5563300251960754
7lxz.pdb	7lxz_FC_B_SF74E.pdb	0.5567795038223267	0.9032999873161316
6h2y.pdb	6h2y_HL_D_TD32F.pdb	-1.0345640182495117	-1.8047000169754028
1nsn.pdb	1nsn_HL_S_DS92Q.pdb	-0.18701797723770142	-0.012760000303387642
7cdj.pdb	7cdj_HL_E_SH101R.pdb	-0.09957429766654968	-0.2946000099182129
5mo9.pdb	5mo9_HL_X_YH27C.pdb	-0.6213161945343018	-1.0469000339508057
6war.pdb	6war_F_E_KE166P.pdb	-0.4366791546344757	-0.5055000185966492
7n3d.pdb	7n3d_HL_C_IH101A.pdb	-1.1291210651397705	-1.604099988937378
5o0w.pdb	5o0w_G_C_YG106P.pdb	-1.4510515928268433	-0.8206700086593628
7myz.pdb	7myz_HL_C_YC37W.pdb	-2.467803478240967	-0.5461999773979187
6k7o.pdb	6k7o_HL_A_TH104W.pdb	0.1819429099559784	0.6373000144958496
4dw2.pdb	4dw2_HL_U_MU146L.pdb	-0.2365659773349762	0.098860003054142
4qci.pdb	4qci_HL_C_KC77V.pdb	-1.5573846101760864	-2.5076000690460205
5usf.pdb	5usf_D_A_LA489Y.pdb	-0.5832760334014893	0.019700000062584877
4lsq.pdb	4lsq_HL_G_AG165Q.pdb	-3.572620153427124	-4.590089797973633
7e9b.pdb	7e9b_HL_C_VC33H.pdb	-1.6113687753677368	-1.5017000436782837
3g6d.pdb	3g6d_HL_A_WH105G.pdb	-1.2510995864868164	-3.3824000358581543
5w5x.pdb	5w5x_HL_A_GA29N.pdb	-1.1620147228240967	-0.9657999873161316
5u8r.pdb	5u8r_HL_A_KH60I.pdb	-0.44759470224380493	0.6028000116348267
7k7i.pdb	7k7i_MN_C_SM103I.pdb	-0.15208086371421814	0.11185000091791153
2i9l.pdb	2i9l_BA_I_RB31K.pdb	-0.2377893626689911	-0.9778000116348267
4ki5.pdb	4ki5_CD_M_TC54M.pdb	1.0191041231155396	1.847100019454956
3jwo.pdb	3jwo_HL_A_DH52T.pdb	-1.1340664625167847	-1.908400058746338
5mo9.pdb	5mo9_HL_X_KL55Q.pdb	0.20385503768920898	-0.2944999933242798
6e62.pdb	6e62_HL_P_YL94L.pdb	-0.3998378813266754	-2.1670000553131104
6elu.pdb	6elu_EF_D_YE106F.pdb	-0.43031856417655945	0.3370000123977661
4dw2.pdb	4dw2_HL_U_EU133G.pdb	-1.0920683145523071	-2.3576500415802
2i9l.pdb	2i9l_BA_I_WA101N.pdb	-0.8459562063217163	-0.24740000069141388
6nm6.pdb	6nm6_UV_G_GG388I.pdb	0.16624435782432556	-1.178189992904663
7cu4.pdb	7cu4_AB_C_PB96K.pdb	-0.49306124448776245	-0.7849400043487549
7o85.pdb	7o85_B_A_YB32K.pdb	-1.8382759094238281	0.5217000246047974
4wgw.pdb	4wgw_B_A_EA335K.pdb	-0.7828541398048401	0.0012000000569969416
6x04.pdb	6x04_B_A_AB32K.pdb	-7.443312168121338	-6.172999858856201
5w1m.pdb	5w1m_FE_Q_RE34I.pdb	-1.6581778526306152	-0.032099999487400055
6war.pdb	6war_F_E_PF103R.pdb	-0.921319842338562	-0.83160001039505
6h2y.pdb	6h2y_HL_D_AL28W.pdb	0.39997491240501404	-0.22020000219345093
5ywp.pdb	5ywp_RQ_A_NA134Q.pdb	-0.8270233869552612	-0.6403700113296509
7myz.pdb	7myz_HL_C_RL96D.pdb	-0.6049365997314453	-3.5515999794006348
6r8x.pdb	6r8x_CB_A_DB31G.pdb	-0.5434138774871826	-0.4553999900817871
6bp2.pdb	6bp2_HL_A_FA40Q.pdb	-0.8336280584335327	-0.0035000001080334187
6r8x.pdb	6r8x_CB_A_WC47K.pdb	0.017443686723709106	-2.1840999126434326
6b0a.pdb	6b0a_HL_A_EA84G.pdb	-1.764280080795288	-1.7273000478744507
7e3k.pdb	7e3k_HL_C_RH107F.pdb	0.0522787868976593	-0.09254000335931778
7k8m.pdb	7k8m_AB_E_YA52K.pdb	-0.7431614398956299	-1.2841999530792236
5umi.pdb	5umi_HL_C_IC118E.pdb	-0.6383633017539978	-0.15700000524520874
7x7d.pdb	7x7d_F_E_GF1Q.pdb	-0.6966215372085571	0.13750000298023224
7m42.pdb	7m42_BA_E_NB52T.pdb	-0.42207005620002747	0.4828999936580658
7b27.pdb	7b27_D_a_DD110C.pdb	-0.4253755509853363	-0.7764999866485596
4yjz.pdb	4yjz_L_E_TL29D.pdb	0.4375917613506317	0.45730000734329224
5w1k.pdb	5w1k_DC_E_QE41F.pdb	0.11265602707862854	1.0936000347137451
6q20.pdb	6q20_HL_A_TH106I.pdb	-0.047698259353637695	0.4693000018596649
7d0b.pdb	7d0b_HL_A_FA408Y.pdb	0.6492272615432739	0.24349090456962585
3kj6.pdb	3kj6_HL_A_NH57L.pdb	0.4433596432209015	-0.08839999884366989
6war.pdb	6war_F_E_QE167R.pdb	-0.31793898344039917	0.06080000102519989
2qqn.pdb	2qqn_HL_A_SL67W.pdb	0.12261754274368286	-0.07720000296831131
6nf2.pdb	6nf2_HL_B_DL31C.pdb	-0.4356980621814728	-0.3968000113964081
6wqo.pdb	6wqo_EF_D_KE97N.pdb	-1.819800853729248	-1.1088999509811401
7e72.pdb	7e72_CD_F_DC55H.pdb	-0.23524215817451477	-0.030500000342726707
7e72.pdb	7e72_CD_F_SC54F.pdb	0.5887726545333862	0.7925999760627747
7l5j.pdb	7l5j_YX_A_WY32Y.pdb	-0.662580132484436	-0.9196100234985352
6aq7.pdb	6aq7_HL_A_NH51K.pdb	0.11899727582931519	-2.4867000579833984
7m42.pdb	7m42_BA_E_YA30W.pdb	-0.2954098582267761	0.7867000102996826
3cfi.pdb	3cfi_C_B_AB99R.pdb	-0.018382638692855835	0.011500000022351742
5th9.pdb	5th9_JN_C_SJ28G.pdb	-0.34544655680656433	-0.8909000158309937
7x7d.pdb	7x7d_F_E_YE156A.pdb	-1.0255060195922852	-1.4660700559616089
6q18.pdb	6q18_HL_A_YH102L.pdb	0.20117130875587463	0.2662000060081482
7aqz.pdb	7aqz_D_A_LD15H.pdb	-2.0362048149108887	-0.0989999994635582
6wqo.pdb	6wqo_EF_D_YF49T.pdb	0.13323882222175598	-0.6395999789237976
6xr0.pdb	6xr0_HL_M_GH104H.pdb	0.059819936752319336	0.28200000524520874
6jsz.pdb	6jsz_D_A_DD53G.pdb	-0.7562308311462402	-0.2648000121116638
5ywp.pdb	5ywp_RQ_A_NA134R.pdb	-1.641732931137085	-1.0433000326156616
5usf.pdb	5usf_D_A_HA526Y.pdb	0.03637278079986572	0.4138000011444092
5mo9.pdb	5mo9_HL_X_YH27V.pdb	-0.5120499134063721	-0.12049999833106995
3kr3.pdb	3kr3_HL_D_YH103M.pdb	-1.3677592277526855	-1.873900055885315
5xbm.pdb	5xbm_ED_F_KF125M.pdb	-0.2796868085861206	0.6063899993896484
7z0x.pdb	7z0x_HL_R_LL34N.pdb	-0.8668380975723267	-0.2921000123023987
6q18.pdb	6q18_HL_A_WA102H.pdb	-1.3841543197631836	-1.6017999649047852
2qqn.pdb	2qqn_HL_A_TA26D.pdb	-0.4019806385040283	0.032600000500679016
6udk.pdb	6udk_HL_K_GL94T.pdb	0.029538899660110474	1.8390300273895264
7cu4.pdb	7cu4_AB_C_WA47N.pdb	-1.1343380212783813	0.7443400025367737
6fxn.pdb	6fxn_MN_J_LM103W.pdb	-0.21995288133621216	-1.5937000513076782
3nps.pdb	3nps_BC_A_RA48D.pdb	-1.312078595161438	-1.2532999515533447
4lsq.pdb	4lsq_HL_G_WH107F.pdb	-1.1169731616973877	-0.8432000279426575
6vy2.pdb	6vy2_IM_C_WI102F.pdb	0.1863134205341339	5.69242000579834
5w5x.pdb	5w5x_HL_A_HH34W.pdb	-3.559234857559204	-2.7632999420166016
6hhc.pdb	6hhc_HL_A_NA136T.pdb	-0.47052741050720215	0.22619999945163727
7mdp.pdb	7mdp_HI_A_LH106V.pdb	-0.8517094850540161	-0.421099990606308
5dur.pdb	5dur_BD_A_SB56N.pdb	-0.4504665732383728	1.420300006866455
6aq7.pdb	6aq7_HL_A_YH53H.pdb	-1.6666100025177002	-0.1526000052690506
4o58.pdb	4o58_HL_A_GA150V.pdb	0.4939405620098114	0.22666999697685242
5w1k.pdb	5w1k_DC_E_YC91R.pdb	-0.8987336158752441	-0.033900000154972076
6udk.pdb	6udk_HL_K_DK411C.pdb	-0.6246113777160645	0.4369800090789795
3kr3.pdb	3kr3_HL_D_SL92R.pdb	-0.32235807180404663	-0.22269999980926514
7p16.pdb	7p16_B_A_LB104D.pdb	-1.3414766788482666	-4.410550117492676
6udk.pdb	6udk_HL_K_SK314L.pdb	1.1133010387420654	1.5827100276947021
6v4o.pdb	6v4o_DE_W_SW160R.pdb	-0.2029862403869629	-0.8792399764060974
6e62.pdb	6e62_HL_P_LH100Y.pdb	-0.18250206112861633	0.37599998712539673
7aqx.pdb	7aqx_C_A_AA266F.pdb	0.4981127083301544	0.21040000021457672
6b0a.pdb	6b0a_HL_A_QA121K.pdb	-0.2385353446006775	1.6578999757766724
7b27.pdb	7b27_D_a_Ya16I.pdb	-0.5549789667129517	-0.4142000079154968
7aqz.pdb	7aqz_D_A_YD41W.pdb	-0.4954182207584381	-1.8345999717712402
5ywp.pdb	5ywp_RQ_A_SA208N.pdb	-0.33777916431427	0.13864000141620636
1nsn.pdb	1nsn_HL_S_MS95A.pdb	-0.0534893274307251	1.1384999752044678
6hhc.pdb	6hhc_HL_A_GH100S.pdb	-1.4585810899734497	0.15469999611377716
5o0w.pdb	5o0w_G_C_SG108Y.pdb	0.36807331442832947	0.8266500234603882
5u8r.pdb	5u8r_HL_A_YH61H.pdb	-0.8854507207870483	-0.3597399890422821
3cfi.pdb	3cfi_C_B_GB103A.pdb	-1.4323426485061646	0.5284000039100647
6pe9.pdb	6pe9_CD_G_WC100G.pdb	-1.095931887626648	-0.42489999532699585
3cfi.pdb	3cfi_C_B_VB105R.pdb	-0.7292217016220093	-1.600100040435791
7z0x.pdb	7z0x_HL_R_SL97Q.pdb	-4.018691062927246	-5.147500038146973
6nf2.pdb	6nf2_HL_B_VB7M.pdb	0.24862226843833923	1.0604000091552734
3cfi.pdb	3cfi_C_B_LC98G.pdb	-1.6908855438232422	-2.5204999446868896
5hbv.pdb	5hbv_DC_B_DB71Q.pdb	0.04264169931411743	0.1412000060081482
7lxz.pdb	7lxz_FC_B_GF56I.pdb	0.7317698001861572	0.009999999776482582
5ugy.pdb	5ugy_IM_C_LC191W.pdb	-7.315117835998535	-6.833000183105469
5u8r.pdb	5u8r_HL_A_NA244L.pdb	-3.498171329498291	-3.160259962081909
6y92.pdb	6y92_CD_B_NC30C.pdb	-0.32563328742980957	0.17000000178813934
1ndg.pdb	1ndg_BA_C_FB53P.pdb	-0.88486647605896	-4.167600154876709
4i1n.pdb	4i1n_B_A_HA45L.pdb	-0.0260792076587677	0.2368299961090088
6q18.pdb	6q18_HL_A_SA94N.pdb	-0.7914842367172241	-0.6489999890327454
3kj6.pdb	3kj6_HL_A_KA161L.pdb	-0.6596134901046753	0.08089999854564667
7x7d.pdb	7x7d_F_E_SF33V.pdb	-1.5828657150268555	-3.0012199878692627
5th9.pdb	5th9_JN_C_QC148V.pdb	-0.5378691554069519	-0.11050000041723251
7lxz.pdb	7lxz_FC_B_YB472A.pdb	-0.05245247483253479	0.020999999716877937
4yjz.pdb	4yjz_L_E_TL212R.pdb	0.23440876603126526	1.0556999444961548
4jdt.pdb	4jdt_HL_G_NH58G.pdb	-0.8861426115036011	-1.5218199491500854
6r8x.pdb	6r8x_CB_A_WC47Q.pdb	-0.21252349019050598	-0.23999999463558197
6h3t.pdb	6h3t_IM_B_CB114K.pdb	-2.09519362449646	0.0272000003606081
6p62.pdb	6p62_HL_A_GA392M.pdb	-7.366669178009033	-6.396120071411133
5tz2.pdb	5tz2_HL_C_DH31G.pdb	-0.3583346903324127	0.15780000388622284
6udk.pdb	6udk_HL_K_KK232C.pdb	-0.6508697271347046	-1.0984599590301514
7k8z.pdb	7k8z_MN_C_LC346Y.pdb	1.7025580406188965	0.5915600061416626
6k7o.pdb	6k7o_HL_A_WH107V.pdb	-1.1930345296859741	-0.5098999738693237
5ggv.pdb	5ggv_HL_Y_SY44P.pdb	-0.3976375460624695	0.3391000032424927
7myz.pdb	7myz_HL_C_EC29V.pdb	-2.1120352745056152	-2.2762999534606934
4qci.pdb	4qci_HL_C_QC62V.pdb	-0.5208630561828613	-0.03869999945163727
5w4l.pdb	5w4l_HL_G_RH56Y.pdb	-0.009865403175354004	-3.455899953842163
6nfc.pdb	6nfc_HL_A_LH105D.pdb	-1.9769787788391113	-1.4084099531173706
7s0e.pdb	7s0e_HL_A_DL93S.pdb	-0.5600277185440063	0.14068999886512756
6jsz.pdb	6jsz_D_A_SA133C.pdb	-0.5315965414047241	-1.0628000497817993
5ywp.pdb	5ywp_RQ_A_TR55D.pdb	0.21304163336753845	-0.18838000297546387
4oii.pdb	4oii_HL_A_RA82T.pdb	-0.31614023447036743	-0.06679999828338623
7myz.pdb	7myz_HL_C_SH99E.pdb	-0.3282887935638428	-0.45579999685287476
7k7i.pdb	7k7i_MN_C_YM56D.pdb	-1.5661139488220215	-4.026519775390625
6hhc.pdb	6hhc_HL_A_DL50A.pdb	-0.3332456648349762	-0.17890000343322754
4lsq.pdb	4lsq_HL_G_NH55S.pdb	-0.7165266871452332	-0.5638599991798401
7bsd.pdb	7bsd_AB_G_VA2M.pdb	-0.40184226632118225	-0.8998000025749207
1iqd.pdb	1iqd_BA_C_TA56S.pdb	-0.6367541551589966	0.7567999958992004
3mxw.pdb	3mxw_HL_A_YL50Q.pdb	-0.6715658903121948	-0.4198000133037567
3kr3.pdb	3kr3_HL_D_YL93E.pdb	-1.2943528890609741	-3.8027000427246094
4aei.pdb	4aei_IM_B_GM96M.pdb	-0.3407244384288788	-3.2327001094818115
5u8r.pdb	5u8r_HL_A_GA4I.pdb	-1.7492246627807617	0.3806000053882599
7e9b.pdb	7e9b_HL_C_NC35Y.pdb	0.1951206922531128	-0.5534999966621399
7k7i.pdb	7k7i_MN_C_SM102I.pdb	-10.395895004272461	-3.9287900924682617
5o0w.pdb	5o0w_G_C_GC99R.pdb	-1.1259522438049316	-0.7372499704360962
7e9b.pdb	7e9b_HL_C_FC51N.pdb	-0.6391136646270752	-0.39329999685287476
7mep.pdb	7mep_HL_A_YA125A.pdb	-0.9045042991638184	-0.7653999924659729
7r7n.pdb	7r7n_HL_E_EE150C.pdb	0.030788153409957886	-1.0779000520706177
7cdj.pdb	7cdj_HL_E_GE153Q.pdb	-6.891515731811523	-7.938859939575195
7mdp.pdb	7mdp_HI_A_TA74H.pdb	-0.5255498886108398	-0.5720999836921692
6nf2.pdb	6nf2_HL_B_VB28I.pdb	-0.031604260206222534	-0.22120000422000885
5xbm.pdb	5xbm_ED_F_YD31W.pdb	-1.0568848848342896	-0.004310000222176313
7x7d.pdb	7x7d_F_E_CE155L.pdb	-0.2960156798362732	0.010200000368058681
6k7o.pdb	6k7o_HL_A_WL95P.pdb	-0.712932825088501	-1.006100058555603
5c7x.pdb	5c7x_MN_B_EB13A.pdb	-0.5963811278343201	0.2919999957084656
7n3d.pdb	7n3d_HL_C_NC79H.pdb	-0.29265937209129333	0.45159998536109924
7l56.pdb	7l56_FG_C_YF114W.pdb	0.041080355644226074	0.7628999948501587
7k8m.pdb	7k8m_AB_E_YA99A.pdb	-2.3782567977905273	-2.209089994430542
7qnd.pdb	7qnd_L_C_NL28F.pdb	-0.0991441011428833	0.6606000065803528
7cu4.pdb	7cu4_AB_C_IC40E.pdb	-0.1074628233909607	-0.8960800170898438
3mxw.pdb	3mxw_HL_A_AA141N.pdb	-0.3414064943790436	0.5533000230789185
7lxz.pdb	7lxz_FC_B_YB426G.pdb	-2.3313329219818115	-3.509200096130371
5w1m.pdb	5w1m_FE_Q_DQ37V.pdb	-0.4849005937576294	-0.4221000075340271
2qqn.pdb	2qqn_HL_A_SA29G.pdb	-0.40414783358573914	-0.17980000376701355
6s8j.pdb	6s8j_HL_A_TA113V.pdb	-0.2841809093952179	0.9769899845123291
6vy2.pdb	6vy2_IM_C_KC138V.pdb	-0.4814441502094269	1.1791599988937378
6qfc.pdb	6qfc_B_A_SB53M.pdb	0.727471113204956	0.28641998767852783
7so9.pdb	7so9_ON_K_SO105L.pdb	-0.10568477213382721	-0.24140000343322754
6v4o.pdb	6v4o_DE_W_FD55P.pdb	-0.5399295091629028	0.39315998554229736
6war.pdb	6war_F_E_YE163K.pdb	-2.3879177570343018	-0.4287000000476837
5ggv.pdb	5ggv_HL_Y_IY93T.pdb	-1.2418513298034668	0.008299999870359898
4yjz.pdb	4yjz_L_E_DE139K.pdb	-0.4540848731994629	-2.347599983215332
7mep.pdb	7mep_HL_A_NA250P.pdb	-0.04589444398880005	-0.5685999989509583
6p62.pdb	6p62_HL_A_GH100Y.pdb	-0.02783527970314026	0.1936900019645691
6b0a.pdb	6b0a_HL_A_PA116A.pdb	-1.7840983867645264	-1.2340999841690063
5w1k.pdb	5w1k_DC_E_DE69N.pdb	-0.17032095789909363	-0.6680999994277954
7qnw.pdb	7qnw_AB_E_GA110T.pdb	-1.633449912071228	-1.9800000190734863
1fns.pdb	1fns_HL_A_QA122E.pdb	-0.7400774955749512	-1.2165000438690186
6myy.pdb	6myy_HL_A_SA303H.pdb	-8.995402336120605	-6.630959987640381
5w4l.pdb	5w4l_HL_G_PG46F.pdb	1.0044244527816772	-3.883500099182129
5umi.pdb	5umi_HL_C_DC80H.pdb	-0.14009957015514374	0.33869999647140503
5umi.pdb	5umi_HL_C_YH54L.pdb	-0.549644947052002	-0.0982000008225441
6myy.pdb	6myy_HL_A_WH105M.pdb	-1.3049256801605225	-2.418100118637085
7mep.pdb	7mep_HL_A_SA255V.pdb	-3.0677101612091064	-2.54229998588562
5hbv.pdb	5hbv_DC_B_KB11S.pdb	-1.5031123161315918	-0.5267999768257141
7jvc.pdb	7jvc_FG_E_FE285P.pdb	-1.8194814920425415	-2.330699920654297
4aei.pdb	4aei_IM_B_PB41K.pdb	-0.6419317722320557	0.961899995803833
4oii.pdb	4oii_HL_A_TA87N.pdb	-0.29249507188796997	-0.4401000142097473
6r8x.pdb	6r8x_CB_A_WA200C.pdb	0.2895079553127289	-0.3862000107765198
6udk.pdb	6udk_HL_K_EK319G.pdb	-0.3976996839046478	-0.6968299746513367
4yjz.pdb	4yjz_L_E_GE92E.pdb	-0.1876247525215149	0.4138999879360199
6hhc.pdb	6hhc_HL_A_PH101N.pdb	-0.7952611446380615	1.0115000009536743
5tpn.pdb	5tpn_HL_A_LA134M.pdb	0.2729059159755707	0.803659975528717
5hbv.pdb	5hbv_DC_B_RB7G.pdb	-1.1826832294464111	-0.902899980545044
1nsn.pdb	1nsn_HL_S_TS117V.pdb	0.0635540783405304	-0.03010999970138073
5w1k.pdb	5w1k_DC_E_YC91I.pdb	-0.3123285174369812	-0.85589998960495
4lvn.pdb	4lvn_CB_A_YC33G.pdb	-0.6456531286239624	-0.5268999934196472
4dw2.pdb	4dw2_HL_U_YH102C.pdb	1.2332876920700073	-0.6170600056648254
6nfc.pdb	6nfc_HL_A_RA275D.pdb	-0.6934589743614197	-1.7079700231552124
4dw2.pdb	4dw2_HL_U_QU143M.pdb	0.08341854810714722	-0.2773599922657013
5c6t.pdb	5c6t_HL_A_WH96Y.pdb	-0.2732675075531006	-0.6560099720954895
7so9.pdb	7so9_ON_K_NN53Q.pdb	0.07124242186546326	-0.03929999843239784
7so9.pdb	7so9_ON_K_DN50V.pdb	0.4662632644176483	0.7964000105857849
6b0a.pdb	6b0a_HL_A_PA102G.pdb	-0.7757910490036011	-2.3940000534057617
7so9.pdb	7so9_ON_K_FO27R.pdb	-0.1046503484249115	0.16089999675750732
7e72.pdb	7e72_CD_F_RD46A.pdb	-1.2441260814666748	-1.9071999788284302
5tz2.pdb	5tz2_HL_C_WH33C.pdb	-0.9155237674713135	-1.0370999574661255
4oii.pdb	4oii_HL_A_SH31H.pdb	-8.186437606811523	-4.74399995803833
6pxh.pdb	6pxh_CD_A_SC102F.pdb	0.18153271079063416	1.7055000066757202
7b27.pdb	7b27_D_a_La117C.pdb	-1.5611438751220703	-1.5223000049591064
7so9.pdb	7so9_ON_K_PK9Y.pdb	-0.02282056212425232	-0.2587999999523163
5mo9.pdb	5mo9_HL_X_GX39N.pdb	-14.162246704101562	-15.731410026550293
6v4o.pdb	6v4o_DE_W_YD113R.pdb	-1.5985159873962402	-0.6847699880599976
6e62.pdb	6e62_HL_P_PP58F.pdb	-0.3367260992527008	-1.4235999584197998
4dw2.pdb	4dw2_HL_U_SU135W.pdb	-11.002789497375488	-8.256799697875977
3kr3.pdb	3kr3_HL_D_YL33L.pdb	-0.5438094139099121	-2.493000030517578
7so9.pdb	7so9_ON_K_YO111T.pdb	-1.351475477218628	0.6930000185966492
6v4o.pdb	6v4o_DE_W_DW256H.pdb	-0.9644860029220581	-2.058199882507324
1nsn.pdb	1nsn_HL_S_TS117P.pdb	0.11612483859062195	0.06323999911546707
4aei.pdb	4aei_IM_B_YB42A.pdb	-1.0191129446029663	-0.4893999993801117
7mep.pdb	7mep_HL_A_QA122G.pdb	-0.640653133392334	-0.366100013256073
7cdj.pdb	7cdj_HL_E_NH74H.pdb	-2.577396869659424	-2.4504001140594482
6bp2.pdb	6bp2_HL_A_PA98W.pdb	-0.20364099740982056	-0.5878999829292297
6aq7.pdb	6aq7_HL_A_SL95E.pdb	-0.061161547899246216	-0.5181999802589417
7k8m.pdb	7k8m_AB_E_SA31R.pdb	-1.9888908863067627	-2.8309199810028076
7e9b.pdb	7e9b_HL_C_IC95K.pdb	-0.2992824912071228	-1.1407999992370605
7mdp.pdb	7mdp_HI_A_SA39A.pdb	0.17512616515159607	0.9067000150680542
5kte.pdb	5kte_HL_A_NL32W.pdb	-0.44196316599845886	0.9750000238418579
6p62.pdb	6p62_HL_A_SH104M.pdb	-0.11186468601226807	0.1182899996638298
6fxn.pdb	6fxn_MN_J_RJ124C.pdb	-1.996804118156433	-3.5160999298095703
7k8m.pdb	7k8m_AB_E_SA30V.pdb	-0.3612596094608307	0.656000018119812
5f8r.pdb	5f8r_C_A_DA342P.pdb	-0.2108900249004364	-0.6787999868392944
4i1n.pdb	4i1n_B_A_PB110R.pdb	-0.40376514196395874	-0.1846199929714203
1nsn.pdb	1nsn_HL_S_YH51Q.pdb	-1.5848639011383057	-2.8503499031066895
6jsz.pdb	6jsz_D_A_SD30G.pdb	-0.5796412229537964	-0.14569999277591705
7b27.pdb	7b27_D_a_Fa155L.pdb	-1.0773266553878784	-1.0231000185012817
5ywp.pdb	5ywp_RQ_A_WR50I.pdb	-0.8888188600540161	-0.5187199711799622
6udk.pdb	6udk_HL_K_FH60M.pdb	-1.2386094331741333	-0.2932099997997284
6wqo.pdb	6wqo_EF_D_ND149C.pdb	-0.12134669721126556	0.31529998779296875
6myy.pdb	6myy_HL_A_QA352V.pdb	-0.13503596186637878	-0.24490000307559967
4jdt.pdb	4jdt_HL_G_YL87E.pdb	0.0371454656124115	-2.1905200481414795
5hbv.pdb	5hbv_DC_B_NB65Y.pdb	-1.0363539457321167	-0.819100022315979
6elu.pdb	6elu_EF_D_FF36W.pdb	-1.49659264087677	-2.4537999629974365
6k7o.pdb	6k7o_HL_A_EA33D.pdb	-0.426123708486557	1.5068000555038452
5grj.pdb	5grj_HL_A_SL96A.pdb	-0.42626938223838806	-0.5787000060081482
7o85.pdb	7o85_B_A_AA285I.pdb	-0.35187044739723206	4.20458984375
6war.pdb	6war_F_E_PF103A.pdb	-1.14590585231781	-2.075000047683716
5tz2.pdb	5tz2_HL_C_DH55T.pdb	-0.9530327320098877	-0.38609999418258667
6otc.pdb	6otc_HL_A_QA47W.pdb	0.3207302987575531	-1.3264399766921997
1iqd.pdb	1iqd_BA_C_LC79D.pdb	-0.8511581420898438	-2.7242000102996826
7nkt.pdb	7nkt_B_A_NB110A.pdb	-0.7064398527145386	-0.8282999992370605
7czx.pdb	7czx_JN_C_WJ113V.pdb	-0.6281694173812866	-0.179299995303154
7so9.pdb	7so9_ON_K_YO53S.pdb	-2.3474395275115967	-2.207900047302246
7x7d.pdb	7x7d_F_E_FE157R.pdb	-1.34282386302948	-2.9877400398254395
3uzq.pdb	3uzq_A_B_TA31L.pdb	-0.739006757736206	-0.32679998874664307
6xr0.pdb	6xr0_HL_M_GL91I.pdb	-2.015470027923584	-1.073699951171875
7l56.pdb	7l56_FG_C_CF104F.pdb	-0.259759783744812	0.3847399950027466
5th9.pdb	5th9_JN_C_QC57T.pdb	-0.394863486289978	-0.30630001425743103
5umi.pdb	5umi_HL_C_DC80T.pdb	-0.375210165977478	-0.22619999945163727
6u36.pdb	6u36_HL_B_DL92L.pdb	-0.2824820578098297	0.054030001163482666
6s8j.pdb	6s8j_HL_A_EA182F.pdb	-0.15631252527236938	0.6995900273323059
5dhv.pdb	5dhv_AB_N_AN8F.pdb	-0.11162266135215759	-1.1914000511169434
4dw2.pdb	4dw2_HL_U_AH33M.pdb	-4.621401309967041	-3.59060001373291
4wgw.pdb	4wgw_B_A_RB74G.pdb	-1.0020745992660522	-1.867300033569336
4i1n.pdb	4i1n_B_A_PB110Y.pdb	-0.4233618974685669	-0.12545999884605408
7so9.pdb	7so9_ON_K_TK46H.pdb	-0.48032456636428833	-0.21209999918937683
5w1k.pdb	5w1k_DC_E_WE70V.pdb	2.4024240970611572	3.856600046157837
1ndg.pdb	1ndg_BA_C_DB99N.pdb	-0.33462393283843994	-0.31470000743865967
6r8x.pdb	6r8x_CB_A_YA130M.pdb	-0.6556453704833984	0.5041000247001648
7r7n.pdb	7r7n_HL_E_IH43D.pdb	-0.4573392868041992	-2.999000072479248
5umi.pdb	5umi_HL_C_TC79W.pdb	1.5184483528137207	1.5525000095367432
5dhv.pdb	5dhv_AB_N_AN8M.pdb	-0.22978657484054565	-0.680400013923645
5w5x.pdb	5w5x_HL_A_KH73N.pdb	-1.0280284881591797	0.59170001745224
7czz.pdb	7czz_JN_C_TJ28Y.pdb	0.6461566686630249	1.4056169986724854
7lxz.pdb	7lxz_FC_B_YC32P.pdb	-0.34415873885154724	-0.08030000329017639
7mep.pdb	7mep_HL_A_DH105F.pdb	0.09296724200248718	-0.3287999927997589
7nkt.pdb	7nkt_B_A_DA73V.pdb	-0.43488848209381104	-0.3824999928474426
7cu4.pdb	7cu4_AB_C_DC93C.pdb	-0.2995545566082001	-1.644129991531372
6h2y.pdb	6h2y_HL_D_LH54P.pdb	-1.1466071605682373	-2.252700090408325
7cdj.pdb	7cdj_HL_E_YH50R.pdb	-0.7130743265151978	-1.3065999746322632
6s8j.pdb	6s8j_HL_A_DH55M.pdb	-0.09003573656082153	0.9720399975776672
6aq7.pdb	6aq7_HL_A_NA72E.pdb	0.006553471088409424	-0.20010000467300415
7k8m.pdb	7k8m_AB_E_SA56D.pdb	-4.884475231170654	-4.586480140686035
5w4l.pdb	5w4l_HL_G_SL30R.pdb	-0.08719870448112488	-0.4699999988079071
5w1k.pdb	5w1k_DC_E_DD102K.pdb	-0.33304363489151	-0.07890000194311142
7jvc.pdb	7jvc_FG_E_SG31Y.pdb	-1.802297592163086	0.01269999984651804
4o58.pdb	4o58_HL_A_SA151Y.pdb	0.2061886489391327	0.08019000291824341
7mdp.pdb	7mdp_HI_A_QA25Y.pdb	0.764387845993042	0.7419999837875366
4aei.pdb	4aei_IM_B_EM39N.pdb	-0.6071466207504272	-3.1982998847961426
6myy.pdb	6myy_HL_A_TH57R.pdb	-0.5661917924880981	-2.5109000205993652
6mhr.pdb	6mhr_DE_F_NF16Y.pdb	0.6422475576400757	-0.02410000003874302
3g6d.pdb	3g6d_HL_A_RA105S.pdb	-2.1537256240844727	-6.153500080108643
5ugy.pdb	5ugy_IM_C_DI31S.pdb	0.24066665768623352	0.576479971408844
5w4l.pdb	5w4l_HL_G_LH102D.pdb	-0.9581183195114136	-1.344599962234497
3uzq.pdb	3uzq_A_B_KB90H.pdb	-0.5481285452842712	-0.08749999850988388
4o02.pdb	4o02_HL_A_MA118D.pdb	-1.2808442115783691	-1.599079966545105
6x04.pdb	6x04_B_A_YA246I.pdb	-0.9432638883590698	-0.7872999906539917
7bsd.pdb	7bsd_AB_G_VA108D.pdb	-1.1629223823547363	-1.3453999757766724
4aei.pdb	4aei_IM_B_FB15C.pdb	-0.7271238565444946	-0.11379999667406082
7mep.pdb	7mep_HL_A_TH29I.pdb	-0.13586345314979553	0.8356000185012817
4ki5.pdb	4ki5_CD_M_QM40V.pdb	-0.9673863649368286	0.5487499833106995
6bp2.pdb	6bp2_HL_A_MA122E.pdb	-0.7720102071762085	-0.19539999961853027
3nps.pdb	3nps_BC_A_GA49L.pdb	-1.640552282333374	-0.2475000023841858
6q18.pdb	6q18_HL_A_SH32F.pdb	-16.23097038269043	-15.732250213623047
5umi.pdb	5umi_HL_C_EL1M.pdb	0.015987813472747803	0.6880999803543091
4qci.pdb	4qci_HL_C_SL27K.pdb	-0.14460653066635132	0.14180000126361847
7jx3.pdb	7jx3_CD_R_PR168L.pdb	-0.18382367491722107	-0.3010999858379364
5ggv.pdb	5ggv_HL_Y_EY97D.pdb	-0.6399762630462646	1.2051000595092773
6okm.pdb	6okm_HL_R_EL55T.pdb	-0.3633320927619934	-1.0786000490188599
4yjz.pdb	4yjz_L_E_PL161H.pdb	-0.7227848768234253	-0.17190000414848328
1bzq.pdb	1bzq_M_C_TM107H.pdb	-0.12198540568351746	-2.187809944152832
6hhc.pdb	6hhc_HL_A_FL94A.pdb	-1.3385651111602783	-0.17470000684261322
5w1m.pdb	5w1m_FE_Q_MQ33E.pdb	-0.6441941261291504	-0.21780000627040863
6xr0.pdb	6xr0_HL_M_VM541N.pdb	-0.7237405776977539	0.19089999794960022
6y92.pdb	6y92_CD_B_YD32T.pdb	-0.21723338961601257	-1.0256600379943848
5tz2.pdb	5tz2_HL_C_IH50P.pdb	-0.10650238394737244	-0.16359999775886536
1fns.pdb	1fns_HL_A_MH50R.pdb	-1.2053356170654297	-3.5179998874664307
5w1k.pdb	5w1k_DC_E_SD31C.pdb	-0.6379537582397461	0.9865000247955322
5d96.pdb	5d96_JI_D_SJ99E.pdb	-0.30826056003570557	0.03819999843835831
5u8r.pdb	5u8r_HL_A_QA277C.pdb	-0.13616570830345154	1.3834999799728394
5umi.pdb	5umi_HL_C_WL90E.pdb	-1.0662387609481812	-0.7559000253677368
6nm6.pdb	6nm6_UV_G_KU52M.pdb	-0.4498404264450073	-0.3228200078010559
4ffw.pdb	4ffw_HL_A_YA78E.pdb	0.4114020764827728	-0.733739972114563
6okm.pdb	6okm_HL_R_YH31V.pdb	-0.6585586667060852	-0.4650999903678894
4lvn.pdb	4lvn_CB_A_YC54I.pdb	1.278953194618225	-0.22920000553131104
6y92.pdb	6y92_CD_B_NB131E.pdb	-0.12091454863548279	-0.23341000080108643
4yjz.pdb	4yjz_L_E_AL211T.pdb	-5.652843475341797	-5.013319969177246
6aq7.pdb	6aq7_HL_A_NH51I.pdb	-0.6600111722946167	-2.3162999153137207
7myz.pdb	7myz_HL_C_YH59S.pdb	-1.3205705881118774	-3.6953999996185303
7cgw.pdb	7cgw_AB_C_TC44N.pdb	0.07004553079605103	-0.09269999712705612
4nx3.pdb	4nx3_BA_D_SA62N.pdb	-0.5357019305229187	1.3650000095367432
6nm6.pdb	6nm6_UV_G_EG312T.pdb	-0.43050897121429443	-0.2861500084400177
6wqo.pdb	6wqo_EF_D_TE73S.pdb	-0.5170301198959351	0.582099974155426
6wqo.pdb	6wqo_EF_D_TD43K.pdb	-0.6311783790588379	0.3822999894618988
5w1k.pdb	5w1k_DC_E_SD31V.pdb	-5.143069744110107	-1.4352999925613403
3kj6.pdb	3kj6_HL_A_FA151K.pdb	-1.2745188474655151	-3.7530999183654785
3jcx.pdb	3jcx_HL_A_NA49H.pdb	0.41433200240135193	0.3306100070476532
1iqd.pdb	1iqd_BA_C_FC27N.pdb	-1.7483506202697754	-3.7260000705718994
7l56.pdb	7l56_FG_C_KC325T.pdb	-0.34301477670669556	0.9795089960098267
7qnw.pdb	7qnw_AB_E_NE107C.pdb	-0.10290244221687317	-0.7961999773979187
6nfc.pdb	6nfc_HL_A_QL28R.pdb	-0.14150258898735046	-0.16354000568389893
4lvn.pdb	4lvn_CB_A_MA31A.pdb	-0.24998614192008972	-0.3142000138759613
5ugy.pdb	5ugy_IM_C_RI104K.pdb	-0.27190375328063965	-0.3391599953174591
6q20.pdb	6q20_HL_A_DH31Y.pdb	0.016976505517959595	0.8707000017166138
5w4l.pdb	5w4l_HL_G_WG39I.pdb	-0.043342024087905884	0.2433999925851822
5usf.pdb	5usf_D_A_GD54H.pdb	-10.221708297729492	-14.218409538269043
6r8x.pdb	6r8x_CB_A_FB95K.pdb	-0.46415722370147705	-0.6284999847412109
7czx.pdb	7czx_JN_C_YJ33N.pdb	-1.082107663154602	-2.163100004196167
6aq7.pdb	6aq7_HL_A_RA23S.pdb	-0.2805004119873047	-0.8353000283241272
6qfc.pdb	6qfc_B_A_WB209F.pdb	0.20966431498527527	0.9624199867248535
6n5e.pdb	6n5e_ED_A_DE56I.pdb	0.5431751012802124	0.477400004863739
5mo9.pdb	5mo9_HL_X_EX89F.pdb	0.6438686847686768	0.34630000591278076
6z20.pdb	6z20_B_A_GA47Y.pdb	-31.119611740112305	-23.258800506591797
3mxw.pdb	3mxw_HL_A_DL32W.pdb	0.2555581033229828	-1.4855999946594238
6hhc.pdb	6hhc_HL_A_PH101C.pdb	-0.35374900698661804	-0.17489999532699585
6n5e.pdb	6n5e_ED_A_VA187Y.pdb	0.23122265934944153	0.2337000072002411
5th9.pdb	5th9_JN_C_WC73F.pdb	-0.4238761067390442	-1.7583999633789062
3kj6.pdb	3kj6_HL_A_HA152P.pdb	-2.1320223808288574	-1.5978000164031982
6elu.pdb	6elu_EF_D_YE106C.pdb	-1.519865870475769	-1.1770999431610107
6myy.pdb	6myy_HL_A_QH61T.pdb	-0.3097398281097412	-0.33660000562667847
6okm.pdb	6okm_HL_R_YH31E.pdb	-0.28769487142562866	0.26600000262260437
5tz2.pdb	5tz2_HL_C_LC101Y.pdb	-0.6829041242599487	0.3709000051021576
7r7n.pdb	7r7n_HL_E_YL81K.pdb	-0.2724289298057556	-1.565000057220459
5f8r.pdb	5f8r_C_A_LC97M.pdb	-0.5564849972724915	-0.14409999549388885
4ala.pdb	4ala_HL_C_TH57W.pdb	0.8208963871002197	0.4228900074958801
7myz.pdb	7myz_HL_C_FL94H.pdb	-0.6435372829437256	0.20340000092983246
1nsn.pdb	1nsn_HL_S_YH54D.pdb	-1.6395800113677979	-1.6604199409484863
7czz.pdb	7czz_JN_C_YC395K.pdb	1.9654810428619385	2.6911699771881104
3rkd.pdb	3rkd_DC_B_HB118W.pdb	-4.253024101257324	-6.537199974060059
6k7o.pdb	6k7o_HL_A_DL94K.pdb	-0.17921307682991028	1.0526000261306763
7b27.pdb	7b27_D_a_RD108G.pdb	-1.6649951934814453	-1.2604000568389893
7myz.pdb	7myz_HL_C_SH53M.pdb	-2.817079782485962	-4.221399784088135
7n3d.pdb	7n3d_HL_C_LH107C.pdb	-0.587905764579773	-0.6222000122070312
4lsq.pdb	4lsq_HL_G_YL91N.pdb	-0.18152979016304016	-1.2371400594711304
5ywp.pdb	5ywp_RQ_A_TR55F.pdb	-1.3247504234313965	-0.5730000138282776
7czz.pdb	7czz_JN_C_VJ101W.pdb	-4.4563469886779785	-4.345729827880859
1iqd.pdb	1iqd_BA_C_SB50L.pdb	-3.18285870552063	-1.542799949645996
3rkd.pdb	3rkd_DC_B_TB40A.pdb	-1.030557632446289	-0.3391999900341034
5kte.pdb	5kte_HL_A_EH98H.pdb	-0.3036551773548126	-0.05854000151157379
5nuz.pdb	5nuz_AB_C_GB34V.pdb	-4.414646148681641	-5.053420066833496
3mxw.pdb	3mxw_HL_A_RH52K.pdb	-0.5868642330169678	0.48989999294281006
6fxn.pdb	6fxn_MN_J_LJ83P.pdb	-1.0801113843917847	-1.5324000120162964
7cgw.pdb	7cgw_AB_C_NB31I.pdb	0.23465147614479065	-1.4429999589920044
5w5x.pdb	5w5x_HL_A_DH32R.pdb	-11.879598617553711	-13.265939712524414
5dhv.pdb	5dhv_AB_N_RN41K.pdb	-1.1728872060775757	-1.9117000102996826
5hbv.pdb	5hbv_DC_B_YC95K.pdb	-1.5286104679107666	-2.2026000022888184
5xbm.pdb	5xbm_ED_F_GE31M.pdb	-4.6704912185668945	-5.744909763336182
6q20.pdb	6q20_HL_A_SL52I.pdb	0.235408753156662	0.3230000138282776
5ggv.pdb	5ggv_HL_Y_YL92V.pdb	-1.632331371307373	-3.131700038909912
1bzq.pdb	1bzq_M_C_EC111Y.pdb	-0.15708571672439575	0.3057999908924103
4lvn.pdb	4lvn_CB_A_LA57F.pdb	-0.36902907490730286	-0.6714000105857849
7czz.pdb	7czz_JN_C_DJ33M.pdb	0.04545524716377258	-0.33281201124191284
6okm.pdb	6okm_HL_R_ER65N.pdb	-0.30458909273147583	-0.5105999708175659
6nm6.pdb	6nm6_UV_G_NG226G.pdb	-0.6225709915161133	0.08093000203371048
7mep.pdb	7mep_HL_A_YH102E.pdb	-0.5454620122909546	-2.1919000148773193
5w5x.pdb	5w5x_HL_A_DL92K.pdb	0.052988201379776	-0.829800009727478
5d96.pdb	5d96_JI_D_MI50H.pdb	-0.18104718625545502	-0.12449999898672104
4qci.pdb	4qci_HL_C_TL89I.pdb	-0.17263799905776978	-0.257999986410141
2r56.pdb	2r56_IM_B_VB40T.pdb	-0.5554744005203247	-0.020759999752044678
6h2y.pdb	6h2y_HL_D_DD65I.pdb	-0.07072800397872925	1.4600000381469727
6nm6.pdb	6nm6_UV_G_QG358F.pdb	-0.07229664921760559	0.32232001423835754
3kr3.pdb	3kr3_HL_D_SL92D.pdb	-0.051310569047927856	-0.15680000185966492
7o85.pdb	7o85_B_A_QA278C.pdb	-0.329987108707428	-0.04902999848127365
7p16.pdb	7p16_B_A_YB33V.pdb	-0.11059096455574036	0.014800000004470348
6p62.pdb	6p62_HL_A_DA390H.pdb	-0.39345070719718933	-1.48573899269104
7o85.pdb	7o85_B_A_FA112G.pdb	-0.8500931262969971	-0.3550899922847748
7jx3.pdb	7jx3_CD_R_TR169F.pdb	-11.37115478515625	-10.311650276184082
6q20.pdb	6q20_HL_A_AL51Y.pdb	-12.340202331542969	-11.141200065612793
4jdt.pdb	4jdt_HL_G_GH55M.pdb	-0.1270313262939453	-1.418429970741272
6s8j.pdb	6s8j_HL_A_YH103W.pdb	0.2741527259349823	1.1924699544906616
5ggv.pdb	5ggv_HL_Y_QY45D.pdb	-0.5096843242645264	-0.04039999842643738
2i9l.pdb	2i9l_BA_I_DI57S.pdb	-0.2703592777252197	-0.6161999702453613
7aqz.pdb	7aqz_D_A_TA254S.pdb	-0.7269388437271118	-1.2448999881744385
7so9.pdb	7so9_ON_K_SO31N.pdb	-0.7747546434402466	0.22789999842643738
6nf2.pdb	6nf2_HL_B_RH101W.pdb	-0.947539210319519	0.020899999886751175
7cu4.pdb	7cu4_AB_C_AB93T.pdb	-0.4641167223453522	-0.2488200068473816
6mhr.pdb	6mhr_DE_F_NE93T.pdb	-3.3602540493011475	-3.2590999603271484
7so9.pdb	7so9_ON_K_GO26S.pdb	-0.2490018606185913	-0.12780000269412994
6jsz.pdb	6jsz_D_A_SD97G.pdb	-0.3517071604728699	0.18080000579357147
5dur.pdb	5dur_BD_A_SB56H.pdb	0.19374170899391174	-0.16529999673366547
6q18.pdb	6q18_HL_A_SA94H.pdb	-0.6749216318130493	-0.4083999991416931
5mo9.pdb	5mo9_HL_X_TH100F.pdb	1.9190764427185059	3.1303000450134277
7x7d.pdb	7x7d_F_E_DF74N.pdb	-0.5215259790420532	1.6236000061035156
6udk.pdb	6udk_HL_K_DK394N.pdb	-0.08546856045722961	-0.03125
6q20.pdb	6q20_HL_A_YA325V.pdb	-1.5819413661956787	-0.758899986743927
7k7i.pdb	7k7i_MN_C_YC87S.pdb	-1.2141412496566772	-1.9327800273895264
4dw2.pdb	4dw2_HL_U_PU173M.pdb	-0.30463024973869324	-0.5981900095939636
6fxn.pdb	6fxn_MN_J_NM30D.pdb	-0.48643940687179565	-0.5608999729156494
5xbm.pdb	5xbm_ED_F_YD49S.pdb	-0.8691037893295288	-0.5214400291442871
7myz.pdb	7myz_HL_C_QL53F.pdb	-0.12815812230110168	-0.45509999990463257
5tz2.pdb	5tz2_HL_C_LC101S.pdb	-1.2760345935821533	-0.5889999866485596
5w4l.pdb	5w4l_HL_G_FG23T.pdb	-2.0611345767974854	-1.0920000076293945
7m42.pdb	7m42_BA_E_SB75D.pdb	-0.12903785705566406	0.22910000383853912
7l56.pdb	7l56_FG_C_TF30E.pdb	0.6876076459884644	1.5296560525894165
6aq7.pdb	6aq7_HL_A_YH31T.pdb	-0.5081435441970825	0.02800000086426735
5d96.pdb	5d96_JI_D_SI30Q.pdb	-0.33379361033439636	-0.7290999889373779
6e62.pdb	6e62_HL_P_KP122N.pdb	-0.8496299982070923	-1.409999966621399
7lxz.pdb	7lxz_FC_B_YC32V.pdb	-0.7408875226974487	-0.06449999660253525
5w1m.pdb	5w1m_FE_Q_MQ33N.pdb	-0.5580505728721619	-1.5077999830245972
5hbv.pdb	5hbv_DC_B_WD47M.pdb	-0.37758669257164	-0.6926000118255615
5ugy.pdb	5ugy_IM_C_AC134Q.pdb	-0.025925874710083008	-0.05132000148296356
4nx3.pdb	4nx3_BA_D_DB106G.pdb	-0.7739090919494629	-0.4124000072479248
6elu.pdb	6elu_EF_D_GE105E.pdb	-1.2110742330551147	-4.417200088500977
5c7x.pdb	5c7x_MN_B_WB5G.pdb	-0.7685811519622803	-3.6772000789642334
1fns.pdb	1fns_HL_A_EL92N.pdb	-0.24677519500255585	-2.466399908065796
5hbv.pdb	5hbv_DC_B_TD57V.pdb	0.08087047934532166	0.009700000286102295
6nfc.pdb	6nfc_HL_A_MA276G.pdb	-1.0206912755966187	-1.266219973564148
6nf2.pdb	6nf2_HL_B_RH106M.pdb	0.32580217719078064	1.125499963760376
3uzq.pdb	3uzq_A_B_PB66S.pdb	-1.7045559883117676	-0.9050999879837036
5c6t.pdb	5c6t_HL_A_IA201D.pdb	-0.41002750396728516	-1.2708899974822998
6qfc.pdb	6qfc_B_A_YB32R.pdb	-0.8117760419845581	0.2327200025320053
1fns.pdb	1fns_HL_A_SH56G.pdb	-1.459449052810669	-0.8371000289916992
6myy.pdb	6myy_HL_A_SH54A.pdb	0.11628621816635132	0.6195999979972839
5xbm.pdb	5xbm_ED_F_LF40G.pdb	-0.591900110244751	-0.5800600051879883
6udk.pdb	6udk_HL_K_GL94A.pdb	0.039853572845458984	1.8542100191116333
5c7x.pdb	5c7x_MN_B_RN51V.pdb	-0.6773815155029297	-0.47600001096725464
3cfi.pdb	3cfi_C_B_KB83H.pdb	-3.0990493297576904	-4.829500198364258
6vy2.pdb	6vy2_IM_C_IC141T.pdb	-0.7314544916152954	-0.0551300011575222
6war.pdb	6war_F_E_LF46S.pdb	-1.1028523445129395	-0.986299991607666
4lsq.pdb	4lsq_HL_G_DL32M.pdb	0.005854398012161255	1.21356999874115
5umi.pdb	5umi_HL_C_NC78Q.pdb	-0.7162845134735107	-1.1597000360488892
5hbv.pdb	5hbv_DC_B_KB11C.pdb	-1.0221991539001465	-0.11779999732971191
6okm.pdb	6okm_HL_R_PR54D.pdb	-4.625570297241211	-3.082200050354004
6war.pdb	6war_F_E_DE133E.pdb	-0.21509504318237305	0.17190000414848328
7cgw.pdb	7cgw_AB_C_YB67T.pdb	-1.266586422920227	-2.0213000774383545
5hbv.pdb	5hbv_DC_B_NB69Y.pdb	-11.233631134033203	-14.283439636230469
7b27.pdb	7b27_D_a_Ea149T.pdb	-1.9850133657455444	-2.416300058364868
5ywp.pdb	5ywp_RQ_A_GA207T.pdb	-0.7233227491378784	0.09369999915361404
4ki5.pdb	4ki5_CD_M_SD92F.pdb	-7.49822473526001	-6.9016900062561035
5tpn.pdb	5tpn_HL_A_NA143I.pdb	-0.26217329502105713	3.1996400356292725
7m42.pdb	7m42_BA_E_NB54F.pdb	-13.028478622436523	-9.699970245361328
7cgw.pdb	7cgw_AB_C_DA106G.pdb	-0.38344523310661316	-0.24310000240802765
7jx3.pdb	7jx3_CD_R_GR165Q.pdb	-7.243043422698975	-5.343550205230713
1bzq.pdb	1bzq_M_C_YM33F.pdb	-0.31241247057914734	0.3684999942779541
7cgw.pdb	7cgw_AB_C_TC44Q.pdb	0.10072410106658936	0.9229000210762024
3cfi.pdb	3cfi_C_B_DB50Q.pdb	-2.330740213394165	-2.7019999027252197
6pxh.pdb	6pxh_CD_A_SC102P.pdb	0.06019565463066101	0.8863999843597412
4aei.pdb	4aei_IM_B_VM99Q.pdb	-0.9476032257080078	0.014700000174343586
5usf.pdb	5usf_D_A_PA555T.pdb	-2.1758995056152344	0.15629999339580536
6r8x.pdb	6r8x_CB_A_KB49F.pdb	-0.6016926765441895	0.0982000008225441
7jvc.pdb	7jvc_FG_E_QF53F.pdb	-0.6881892681121826	-0.004800000227987766
6r8x.pdb	6r8x_CB_A_YB48N.pdb	-0.6212997436523438	-0.3255999982357025
4o58.pdb	4o58_HL_A_LH107Y.pdb	-4.663132190704346	-5.6739301681518555
2r56.pdb	2r56_IM_B_EB41R.pdb	-0.7889659404754639	-0.7105900049209595
4o02.pdb	4o02_HL_A_WH33H.pdb	-0.9750354290008545	-0.9233099818229675
7myz.pdb	7myz_HL_C_KC39V.pdb	-0.9005703926086426	-1.374500036239624
6vy2.pdb	6vy2_IM_C_WI102R.pdb	-0.8567109107971191	4.454659938812256
4dw2.pdb	4dw2_HL_U_YH102M.pdb	1.4077301025390625	0.017090000212192535
4oii.pdb	4oii_HL_A_TA34G.pdb	-0.7109552621841431	-0.48240000009536743
6pxh.pdb	6pxh_CD_A_GA175N.pdb	-1.1298075914382935	-1.2028000354766846
1bzq.pdb	1bzq_M_C_NC62T.pdb	0.45217910408973694	-2.205090045928955
4ki5.pdb	4ki5_CD_M_SM9C.pdb	-0.18342117965221405	0.15629999339580536
6q18.pdb	6q18_HL_A_SH31T.pdb	-0.4201180338859558	-0.04470000043511391
7k8z.pdb	7k8z_MN_C_NN92C.pdb	-0.20234934985637665	-0.20901000499725342
7mep.pdb	7mep_HL_A_TA252L.pdb	-2.2974095344543457	0.894599974155426
7cu4.pdb	7cu4_AB_C_AB93R.pdb	-0.8339916467666626	-0.26374998688697815
5nuz.pdb	5nuz_AB_C_EC84D.pdb	-0.7029234170913696	-0.7145000100135803
7czx.pdb	7czx_JN_C_QC415R.pdb	-0.05495890974998474	-0.18610000610351562
6h2y.pdb	6h2y_HL_D_YH32I.pdb	-1.5367074012756348	-0.7026000022888184
5ggv.pdb	5ggv_HL_Y_EY97G.pdb	-1.5044806003570557	0.4341999888420105
7aqx.pdb	7aqx_C_A_MA74F.pdb	-0.715904712677002	-0.7498000264167786
6b0a.pdb	6b0a_HL_A_NA122T.pdb	0.8040215969085693	-0.43799999356269836
6r8x.pdb	6r8x_CB_A_TC31K.pdb	0.06938591599464417	-0.17649999260902405
6war.pdb	6war_F_E_SF52R.pdb	-0.14123335480690002	0.9365000128746033
1iqd.pdb	1iqd_BA_C_YB27S.pdb	-1.5890536308288574	-1.177899956703186
7mdp.pdb	7mdp_HI_A_LH106N.pdb	-0.8448859453201294	-0.5511999726295471
5nuz.pdb	5nuz_AB_C_DC26L.pdb	-0.8095535039901733	2.0524001121520996
5w5x.pdb	5w5x_HL_A_GA28T.pdb	-2.923135757446289	-3.8791000843048096
5mo9.pdb	5mo9_HL_X_EX89P.pdb	-1.0084489583969116	-1.4033000469207764
7jvc.pdb	7jvc_FG_E_NG32V.pdb	-0.26005324721336365	-0.34529998898506165
7e3k.pdb	7e3k_HL_C_LC356E.pdb	-0.23722678422927856	-0.7466800212860107
5van.pdb	5van_B_A_GB55P.pdb	-13.024757385253906	-6.81850004196167
6hhc.pdb	6hhc_HL_A_PA23G.pdb	-0.8294724225997925	-0.2653000056743622
1bzq.pdb	1bzq_M_C_YM31N.pdb	-0.3632158637046814	-0.5807999968528748
5w5x.pdb	5w5x_HL_A_KA102T.pdb	-0.682159423828125	0.08529999852180481
6cwg.pdb	6cwg_B_A_YA111Q.pdb	-1.3602386713027954	-2.3556699752807617
2r56.pdb	2r56_IM_B_PB123M.pdb	-0.29778793454170227	-0.38308000564575195
5c6t.pdb	5c6t_HL_A_TA185L.pdb	1.3030314445495605	1.0444300174713135
6aq7.pdb	6aq7_HL_A_TH29F.pdb	0.17047542333602905	0.42250001430511475
6h2y.pdb	6h2y_HL_D_DH31R.pdb	0.236911803483963	1.8636000156402588
6pe9.pdb	6pe9_CD_G_YD98T.pdb	-1.0250134468078613	-1.1087000370025635
5o0w.pdb	5o0w_G_C_YG113I.pdb	-1.3409795761108398	-0.6969699859619141
6udk.pdb	6udk_HL_K_QK365S.pdb	-0.8152428865432739	-0.6940000057220459
4ki5.pdb	4ki5_CD_M_HM38Q.pdb	-0.20195068418979645	-0.31040000915527344
5ggv.pdb	5ggv_HL_Y_NL30K.pdb	-0.18196114897727966	-1.4264999628067017
5dur.pdb	5dur_BD_A_TA120Q.pdb	0.03706812858581543	0.3190000057220459
6nf2.pdb	6nf2_HL_B_GH30C.pdb	-2.2044308185577393	-1.3157000541687012
4o58.pdb	4o58_HL_A_GH73E.pdb	0.33484622836112976	-0.020570000633597374
7cgw.pdb	7cgw_AB_C_PC57Y.pdb	-0.7334253787994385	2.517899990081787
5usf.pdb	5usf_D_A_LA545F.pdb	-0.1932622343301773	0.3422999978065491
1iqd.pdb	1iqd_BA_C_EB54K.pdb	-0.20055437088012695	-0.7085000276565552
6h2y.pdb	6h2y_HL_D_MH103G.pdb	-0.8394368886947632	-0.7874000072479248
3cfi.pdb	3cfi_C_B_WC97R.pdb	-0.41004547476768494	0.5587999820709229
6h2y.pdb	6h2y_HL_D_TL31I.pdb	0.3356828987598419	0.0478999987244606
7l56.pdb	7l56_FG_C_SF55I.pdb	0.8737272024154663	5.764900207519531
6pe9.pdb	6pe9_CD_G_ND34W.pdb	1.9211549758911133	0.9584000110626221
4oii.pdb	4oii_HL_A_TL94Q.pdb	-0.3520559072494507	0.2572999894618988
5c7x.pdb	5c7x_MN_B_KN30C.pdb	-0.6708651185035706	-0.6226999759674072
6pxh.pdb	6pxh_CD_A_YC52H.pdb	-0.8385336399078369	-1.4838999509811401
5o0w.pdb	5o0w_G_C_EG25S.pdb	-0.755778431892395	-0.5056700110435486
6pxh.pdb	6pxh_CD_A_GA181D.pdb	-2.722123861312866	-2.978800058364868
6bp2.pdb	6bp2_HL_A_HA92I.pdb	0.29763755202293396	0.5288000106811523
5u8r.pdb	5u8r_HL_A_SA247W.pdb	0.5385700464248657	-0.11349000036716461
5d96.pdb	5d96_JI_D_GD83C.pdb	-1.192026972770691	0.3732999861240387
3nps.pdb	3nps_BC_A_RB103P.pdb	-0.07413554191589355	-3.8935999870300293
1bzq.pdb	1bzq_M_C_QC60H.pdb	-0.7530148029327393	-0.24940000474452972
6k7o.pdb	6k7o_HL_A_SH103F.pdb	-1.122022271156311	0.20559999346733093
6elu.pdb	6elu_EF_D_YE106M.pdb	-0.9206587076187134	-0.23479999601840973
6aq7.pdb	6aq7_HL_A_RH49P.pdb	-0.9744259119033813	-1.7627999782562256
6jsz.pdb	6jsz_D_A_AA126K.pdb	0.19958090782165527	-0.5705000162124634
5tz2.pdb	5tz2_HL_C_YH52I.pdb	-0.7808974981307983	-0.26499998569488525
7nkt.pdb	7nkt_B_A_GA172A.pdb	-0.22538520395755768	0.22339999675750732
7cgw.pdb	7cgw_AB_C_SC39P.pdb	-1.0128816366195679	-0.2935999929904938
7l56.pdb	7l56_FG_C_YG93P.pdb	-1.070282220840454	0.4896399974822998
5u8r.pdb	5u8r_HL_A_LH103K.pdb	-1.7783324718475342	-2.2120399475097656
7cu4.pdb	7cu4_AB_C_LC91V.pdb	-0.7591210007667542	-0.5474399924278259
5f8r.pdb	5f8r_C_A_DA342G.pdb	-0.4181092381477356	-0.5353000164031982
7n3d.pdb	7n3d_HL_C_EC75M.pdb	-0.2093389332294464	-0.39809998869895935
4nx3.pdb	4nx3_BA_D_YB101R.pdb	-0.37923336029052734	-0.6190000176429749
7cgw.pdb	7cgw_AB_C_IC102W.pdb	-0.4394414722919464	-0.22550000250339508
1ndg.pdb	1ndg_BA_C_YA50G.pdb	-1.6539416313171387	-0.4839000105857849
7czz.pdb	7czz_JN_C_AC397W.pdb	-6.179781913757324	-2.225399971008301
6bp2.pdb	6bp2_HL_A_GL31S.pdb	-0.45041871070861816	-0.7483000159263611
6v4o.pdb	6v4o_DE_W_YE92V.pdb	-1.029092788696289	-0.602840006351471
3uzq.pdb	3uzq_A_B_EA180R.pdb	-0.4435795545578003	-0.21799999475479126
7k8m.pdb	7k8m_AB_E_GE169D.pdb	-0.09329751133918762	0.2863999903202057
6myy.pdb	6myy_HL_A_QH61D.pdb	-0.42456650733947754	-1.4993000030517578
6war.pdb	6war_F_E_PF104L.pdb	-2.6866652965545654	-1.1891000270843506
5usf.pdb	5usf_D_A_GA547T.pdb	-10.272577285766602	-9.020139694213867
6v4o.pdb	6v4o_DE_W_FD107I.pdb	-2.759490489959717	-2.3389201164245605
6qfc.pdb	6qfc_B_A_AA26I.pdb	-0.8848332166671753	-0.5394200086593628
7cgw.pdb	7cgw_AB_C_QC43C.pdb	-0.49262991547584534	-0.6571000218391418
6cwg.pdb	6cwg_B_A_TA112M.pdb	0.21684208512306213	0.15771999955177307
6r8x.pdb	6r8x_CB_A_GA201A.pdb	-0.8218425512313843	-0.18119999766349792
5umi.pdb	5umi_HL_C_PH61T.pdb	-0.9330481290817261	-1.2914999723434448
7l5j.pdb	7l5j_YX_A_VA151E.pdb	-0.22479137778282166	0.692300021648407
1iqd.pdb	1iqd_BA_C_TA93H.pdb	-0.10217636823654175	-0.5684999823570251
6aq7.pdb	6aq7_HL_A_EA82F.pdb	-0.33812791109085083	-1.3525999784469604
7b27.pdb	7b27_D_a_LD47H.pdb	-0.8758270740509033	-0.571399986743927
4qci.pdb	4qci_HL_C_DL48H.pdb	-1.2796207666397095	-2.128499984741211
6pe9.pdb	6pe9_CD_G_TG74E.pdb	-0.7853485345840454	-1.0994000434875488
5c7x.pdb	5c7x_MN_B_VB108T.pdb	-0.7816824913024902	-0.9510999917984009
5mo9.pdb	5mo9_HL_X_YL54N.pdb	-0.5798183083534241	0.0885000005364418
5w5x.pdb	5w5x_HL_A_GA29S.pdb	-2.0888595581054688	-1.0743999481201172
6s8j.pdb	6s8j_HL_A_TA113Y.pdb	-3.6376283168792725	-1.9803999662399292
7lxz.pdb	7lxz_FC_B_YB426N.pdb	-1.9507145881652832	-3.13700008392334
6nm6.pdb	6nm6_UV_G_TU30I.pdb	-0.3969656825065613	-0.3312700092792511
7e9b.pdb	7e9b_HL_C_DC54S.pdb	-0.16483062505722046	0.44130000472068787
5kte.pdb	5kte_HL_A_WH52I.pdb	-0.9421036243438721	-0.10000000149011612
1fns.pdb	1fns_HL_A_YH105K.pdb	-0.6524358987808228	-0.49239999055862427
5c6t.pdb	5c6t_HL_A_FH99E.pdb	-1.2562193870544434	-2.8647499084472656
7mep.pdb	7mep_HL_A_GH101V.pdb	-0.7672857046127319	-0.40450000762939453
4oii.pdb	4oii_HL_A_RA119E.pdb	-0.9634860754013062	-3.1447999477386475
6qfc.pdb	6qfc_B_A_AB102D.pdb	-0.5341722369194031	-0.4731599986553192
7e3k.pdb	7e3k_HL_C_NC388T.pdb	-0.5264055132865906	-1.9125699996948242
7x7d.pdb	7x7d_F_E_FE153L.pdb	-0.8865629434585571	0.48669999837875366
6xr0.pdb	6xr0_HL_M_RM451L.pdb	-0.39120495319366455	-0.2637999951839447
6pxh.pdb	6pxh_CD_A_YD32A.pdb	-1.807133436203003	-1.5257999897003174
5w1m.pdb	5w1m_FE_Q_SQ30C.pdb	-0.08294086158275604	-0.15240000188350677
4i1n.pdb	4i1n_B_A_SA49P.pdb	-0.32365158200263977	-1.007390022277832
5ywp.pdb	5ywp_RQ_A_GA207D.pdb	-0.5481545925140381	0.8754240274429321
6h3t.pdb	6h3t_IM_B_YM98R.pdb	-0.3293992280960083	0.10729999840259552
3mxw.pdb	3mxw_HL_A_RH98T.pdb	-0.8391070365905762	-0.7511000037193298
7l5j.pdb	7l5j_YX_A_DA161L.pdb	0.7303757667541504	0.41488000750541687
7myz.pdb	7myz_HL_C_SL30K.pdb	-0.8003162145614624	-1.1167999505996704
3jwo.pdb	3jwo_HL_A_CA86L.pdb	0.06852111220359802	0.05570000037550926
7cdj.pdb	7cdj_HL_E_YH33S.pdb	-1.553992509841919	-1.659500002861023
7aqz.pdb	7aqz_D_A_GA266M.pdb	-3.6853086948394775	-1.4722000360488892
6q18.pdb	6q18_HL_A_NH33G.pdb	-0.28219929337501526	-1.0848000049591064
6q20.pdb	6q20_HL_A_RA290S.pdb	-0.9586312770843506	-1.4078999757766724
6k7o.pdb	6k7o_HL_A_YH34M.pdb	-0.7057949304580688	-2.8785998821258545
4o02.pdb	4o02_HL_A_EA117I.pdb	-0.9971685409545898	-0.7585399746894836
1bzq.pdb	1bzq_M_C_QC69W.pdb	0.4220702350139618	0.09260000288486481
6nm6.pdb	6nm6_UV_G_NU59P.pdb	-0.5028976202011108	-1.1049699783325195
5usf.pdb	5usf_D_A_IA549H.pdb	-0.7064646482467651	0.24660000205039978
4ala.pdb	4ala_HL_C_YL94E.pdb	-0.6780461072921753	-0.6776300072669983
3g6d.pdb	3g6d_HL_A_FH103A.pdb	-1.353158950805664	-1.8099000453948975
5u8r.pdb	5u8r_HL_A_TH59D.pdb	-0.6939524412155151	-1.6713600158691406
5tz2.pdb	5tz2_HL_C_HH105F.pdb	-0.2593594789505005	0.3352999985218048
7jx3.pdb	7jx3_CD_R_NR156G.pdb	-0.7173470258712769	-0.38089999556541443
7aqz.pdb	7aqz_D_A_ED86V.pdb	-0.2179485261440277	0.7853000164031982
6q20.pdb	6q20_HL_A_DH104C.pdb	-0.5637620687484741	0.39879998564720154
2r56.pdb	2r56_IM_B_KI100E.pdb	-0.4419006109237671	-0.435589998960495
5umi.pdb	5umi_HL_C_EL1S.pdb	-0.5822576284408569	0.15790000557899475
5c6t.pdb	5c6t_HL_A_TH33Y.pdb	0.5596204996109009	0.9182000160217285
5w1k.pdb	5w1k_DC_E_YC91F.pdb	0.34633806347846985	0.5358999967575073
6myy.pdb	6myy_HL_A_RA393P.pdb	-0.6059943437576294	-0.8155999779701233
7b27.pdb	7b27_D_a_PD99S.pdb	-0.2909082770347595	-0.3398999869823456
7so9.pdb	7so9_ON_K_TK84P.pdb	-0.2831862270832062	1.4328999519348145
5w5x.pdb	5w5x_HL_A_GL94N.pdb	-0.3784923851490021	-0.5522000193595886
7b27.pdb	7b27_D_a_AD44Q.pdb	0.06709733605384827	0.40209999680519104
7o85.pdb	7o85_B_A_NA288D.pdb	-0.43778663873672485	0.16987000405788422
6x04.pdb	6x04_B_A_DA208P.pdb	-0.328627347946167	-1.825700044631958
5hbv.pdb	5hbv_DC_B_RD102K.pdb	-0.43886798620224	0.0027000000700354576
4ala.pdb	4ala_HL_C_HC18T.pdb	-0.5669132471084595	-2.2575700283050537
7x7d.pdb	7x7d_F_E_FE157D.pdb	-1.1597926616668701	-2.939610004425049
6pe9.pdb	6pe9_CD_G_YD98D.pdb	-1.0644630193710327	-1.5312999486923218
7x7d.pdb	7x7d_F_E_AF76V.pdb	0.04115113615989685	-0.07410000264644623
7jvc.pdb	7jvc_FG_E_WF100Y.pdb	-0.9149292707443237	-0.3815000057220459
5ywp.pdb	5ywp_RQ_A_EQ94P.pdb	0.7245132923126221	-0.5841900110244751
7jvc.pdb	7jvc_FG_E_YF59A.pdb	-0.3608267605304718	-0.5336999893188477
5hys.pdb	5hys_EF_J_GF72T.pdb	-5.600214004516602	-4.48183012008667
6pe9.pdb	6pe9_CD_G_VG66L.pdb	-1.2173718214035034	-1.1993999481201172
2i9l.pdb	2i9l_BA_I_YB57I.pdb	-1.2763206958770752	-1.6721999645233154
7mdp.pdb	7mdp_HI_A_DA54L.pdb	0.24341508746147156	1.1800999641418457
6wqo.pdb	6wqo_EF_D_HD42F.pdb	0.07743260264396667	-0.14830000698566437
1bzq.pdb	1bzq_M_C_GC112P.pdb	-0.26191166043281555	-1.6678600311279297
5umi.pdb	5umi_HL_C_RC94H.pdb	-1.4688754081726074	0.0723000019788742
3nps.pdb	3nps_BC_A_IB51P.pdb	-0.7996009588241577	-0.8134999871253967
6p62.pdb	6p62_HL_A_SA396N.pdb	-0.21450543403625488	-0.10729999840259552
7czx.pdb	7czx_JN_C_YJ53A.pdb	-0.9095301628112793	-1.52839994430542
7lxz.pdb	7lxz_FC_B_FF101S.pdb	-1.7348359823226929	-2.5992000102996826
6wqo.pdb	6wqo_EF_D_SF52K.pdb	-0.6317382454872131	-0.9796000123023987
4ala.pdb	4ala_HL_C_YL94R.pdb	-0.5469318628311157	-1.0893700122833252
7l56.pdb	7l56_FG_C_YG93A.pdb	-1.2611085176467896	-0.385670006275177
6xr0.pdb	6xr0_HL_M_YM576L.pdb	-1.168718695640564	-0.4300999939441681
5w1k.pdb	5w1k_DC_E_CD108Y.pdb	-3.844520092010498	-4.894139766693115
6nm6.pdb	6nm6_UV_G_RU65L.pdb	0.10145178437232971	2.0455799102783203
4i1n.pdb	4i1n_B_A_MA16I.pdb	-0.2819863557815552	-0.4036000072956085
5usf.pdb	5usf_D_A_AA551D.pdb	-0.3323060870170593	-0.8030999898910522
5th9.pdb	5th9_JN_C_DC126E.pdb	-0.8405388593673706	0.10859999805688858
6myy.pdb	6myy_HL_A_RA393I.pdb	-0.11515799164772034	-0.9819999933242798
4ffw.pdb	4ffw_HL_A_SA61A.pdb	0.014951199293136597	0.3977000117301941
7myz.pdb	7myz_HL_C_KL49L.pdb	-0.9225709438323975	-0.19689999520778656
3nps.pdb	3nps_BC_A_GA223L.pdb	-0.8753505945205688	-3.004199981689453
6fxn.pdb	6fxn_MN_J_KJ19D.pdb	-0.534379780292511	-0.1753000020980835
7cgw.pdb	7cgw_AB_C_FB52K.pdb	-0.913143515586853	-1.6821999549865723
5th9.pdb	5th9_JN_C_EC60G.pdb	-0.8585009574890137	-0.24650000035762787
7mdp.pdb	7mdp_HI_A_YA71A.pdb	-1.1087559461593628	-1.6411999464035034
3cfi.pdb	3cfi_C_B_AB99S.pdb	-0.6535471677780151	-0.28209999203681946
6k7o.pdb	6k7o_HL_A_SH59N.pdb	-0.3319374918937683	-0.19419999420642853
5grj.pdb	5grj_HL_A_MA98N.pdb	-1.241965889930725	-2.5773000717163086
6vy2.pdb	6vy2_IM_C_AM29L.pdb	0.03928753733634949	0.011020000092685223
6nf2.pdb	6nf2_HL_B_RH31W.pdb	-0.3832695782184601	0.6636999845504761
6wqo.pdb	6wqo_EF_D_SD40G.pdb	-0.19377677142620087	-0.02979999966919422
7k7i.pdb	7k7i_MN_C_IC54F.pdb	-0.6741732358932495	-1.2900099754333496
6q18.pdb	6q18_HL_A_SH32L.pdb	-4.154641628265381	-3.787400007247925
3mxw.pdb	3mxw_HL_A_GH103L.pdb	-0.8665395975112915	-1.2108999490737915
5u8r.pdb	5u8r_HL_A_EA232D.pdb	-1.0261787176132202	-0.8224899768829346
5d96.pdb	5d96_JI_D_SD73T.pdb	-0.07031711935997009	0.3799999952316284
6vy2.pdb	6vy2_IM_C_TI30V.pdb	-0.18821904063224792	-0.0700799971818924
7e3k.pdb	7e3k_HL_C_RH107P.pdb	0.04793289303779602	0.1571200042963028
2r56.pdb	2r56_IM_B_VI102N.pdb	-0.8431994915008545	-1.7001899480819702
5o0w.pdb	5o0w_G_C_QC80T.pdb	-0.26682743430137634	-0.3088900148868561
5usf.pdb	5usf_D_A_RD72K.pdb	-0.34447574615478516	-0.2930999994277954
6p62.pdb	6p62_HL_A_FA298N.pdb	-1.225784420967102	-0.9324700236320496
5mo9.pdb	5mo9_HL_X_DH31E.pdb	-0.25480496883392334	-0.1151999980211258
5w5x.pdb	5w5x_HL_A_AA103C.pdb	-0.255642294883728	0.02199999988079071
5grj.pdb	5grj_HL_A_GH102M.pdb	-0.4681541919708252	0.32760000228881836
6okm.pdb	6okm_HL_R_LR60S.pdb	-1.2609167098999023	-0.8373000025749207
4o02.pdb	4o02_HL_A_LH100G.pdb	0.04713663458824158	-1.3216999769210815
5tpn.pdb	5tpn_HL_A_KA122Y.pdb	-0.1953524649143219	2.7084500789642334
5usf.pdb	5usf_D_A_EA493N.pdb	-1.0799691677093506	-2.134500026702881
1ndg.pdb	1ndg_BA_C_YB50P.pdb	-1.373737096786499	-2.0151000022888184
6myy.pdb	6myy_HL_A_QA352A.pdb	-0.2734878361225128	-0.2485000044107437
3nps.pdb	3nps_BC_A_RA48N.pdb	-1.2801395654678345	-1.4793000221252441
4i1n.pdb	4i1n_B_A_DB31F.pdb	0.9985685348510742	1.5104299783706665
5ywp.pdb	5ywp_RQ_A_QA131N.pdb	-0.6552170515060425	1.575760006904602
5xbm.pdb	5xbm_ED_F_FF359D.pdb	-0.6614567041397095	0.9095600247383118
6wqo.pdb	6wqo_EF_D_QE1M.pdb	0.40961143374443054	1.805299997329712
5w1m.pdb	5w1m_FE_Q_KQ84V.pdb	-0.1900484263896942	-0.6917999982833862
7jx3.pdb	7jx3_CD_R_YC107F.pdb	-0.7436708211898804	-1.2202999591827393
5c7x.pdb	5c7x_MN_B_KN49G.pdb	-1.7063395977020264	-2.8355000019073486
2qqn.pdb	2qqn_HL_A_SA21W.pdb	0.7561602592468262	1.2705999612808228
7k8m.pdb	7k8m_AB_E_RE124M.pdb	0.09405574202537537	-0.1396999955177307
6pxh.pdb	6pxh_CD_A_YC33E.pdb	-1.1602451801300049	-3.047499895095825
1nsn.pdb	1nsn_HL_S_FS58L.pdb	-0.07128407061100006	-0.1858000010251999
3kr3.pdb	3kr3_HL_D_YL93C.pdb	-1.6128785610198975	-2.0288000106811523
6q18.pdb	6q18_HL_A_AA86P.pdb	0.05628892779350281	0.5565000176429749
5ugy.pdb	5ugy_IM_C_DI107S.pdb	-0.35983505845069885	-2.583940029144287
7aqz.pdb	7aqz_D_A_VD2R.pdb	-0.8043739795684814	-1.0006999969482422
5kte.pdb	5kte_HL_A_RL96F.pdb	0.26067593693733215	1.514490008354187
6pe9.pdb	6pe9_CD_G_IC58T.pdb	-0.3699171841144562	-0.33149999380111694
6udk.pdb	6udk_HL_K_DK394H.pdb	-0.010382264852523804	0.004559999797493219
7s0e.pdb	7s0e_HL_A_DL93I.pdb	-6.0271077156066895	-3.4608829021453857
5ggv.pdb	5ggv_HL_Y_GY107I.pdb	-0.18778547644615173	-0.6518999934196472
1iqd.pdb	1iqd_BA_C_EB57D.pdb	-0.4349745213985443	-0.09449999779462814
5tz2.pdb	5tz2_HL_C_VC59N.pdb	-0.905797004699707	0.019300000742077827
3cfi.pdb	3cfi_C_B_EC45I.pdb	-0.11321152746677399	0.6208999752998352
7e3k.pdb	7e3k_HL_C_RL30S.pdb	-1.1313613653182983	-0.8017600178718567
4dw2.pdb	4dw2_HL_U_QU174V.pdb	-0.35755717754364014	-0.7159000039100647
5w5x.pdb	5w5x_HL_A_MA27E.pdb	-1.3261463642120361	-7.997399806976318
6jsz.pdb	6jsz_D_A_TA61D.pdb	-0.4984418749809265	0.028999999165534973
5umi.pdb	5umi_HL_C_QC92W.pdb	0.08780962228775024	0.7712000012397766
6r8x.pdb	6r8x_CB_A_WA200L.pdb	0.8512486219406128	0.38609999418258667
7aqx.pdb	7aqx_C_A_EC98A.pdb	-0.9681191444396973	0.5450000166893005
6pe9.pdb	6pe9_CD_G_DC31W.pdb	0.11847102642059326	0.26109999418258667
7o85.pdb	7o85_B_A_DA113T.pdb	-1.2210546731948853	-0.8250499963760376
6jsz.pdb	6jsz_D_A_QA145N.pdb	0.18385589122772217	-0.16369999945163727
3uzq.pdb	3uzq_A_B_YA174C.pdb	-1.1436516046524048	-1.7170000076293945
7czz.pdb	7czz_JN_C_SC416G.pdb	-0.2079773247241974	-0.0060720001347362995
7jx3.pdb	7jx3_CD_R_PR168S.pdb	-1.0376030206680298	-0.9059000015258789
5d96.pdb	5d96_JI_D_SD98R.pdb	-0.2587496042251587	1.073099970817566
6y92.pdb	6y92_CD_B_RD91T.pdb	-0.5217044353485107	-0.9379799962043762
5u8r.pdb	5u8r_HL_A_AH34H.pdb	-2.193247079849243	-2.3211801052093506
5hbv.pdb	5hbv_DC_B_DD53H.pdb	-1.9164316654205322	0.07699999958276749
5nuz.pdb	5nuz_AB_C_RC78W.pdb	-0.014398425817489624	-1.6749000549316406
5kte.pdb	5kte_HL_A_VA217T.pdb	-0.9141589403152466	1.3395299911499023
1fns.pdb	1fns_HL_A_WL96K.pdb	-0.7129819393157959	-1.6043000221252441
4ala.pdb	4ala_HL_C_GH99R.pdb	-10.120911598205566	-13.312479972839355
7e72.pdb	7e72_CD_F_NF105A.pdb	-0.3213757276535034	-0.16500000655651093
5umi.pdb	5umi_HL_C_LC98H.pdb	-0.6560885906219482	-0.056699998676776886
7nkt.pdb	7nkt_B_A_GA72S.pdb	0.09264883399009705	1.0807000398635864
4lvn.pdb	4lvn_CB_A_DA68M.pdb	-0.24862980842590332	1.1395000219345093
5usf.pdb	5usf_D_A_IA549Y.pdb	-0.718557596206665	-0.02879999950528145
5c7x.pdb	5c7x_MN_B_VB108K.pdb	-0.6907041072845459	-1.0521999597549438
3kr3.pdb	3kr3_HL_D_NH31H.pdb	-0.2178017497062683	-0.09910000115633011
7jvc.pdb	7jvc_FG_E_YG33F.pdb	-0.20671582221984863	-1.2312999963760376
6fxn.pdb	6fxn_MN_J_LJ85Q.pdb	-0.892308235168457	-0.22059999406337738
5tpn.pdb	5tpn_HL_A_YH56T.pdb	-0.9849458932876587	-0.6987900137901306
6h2y.pdb	6h2y_HL_D_KD165H.pdb	-0.7049345970153809	-3.0373001098632812
6b0a.pdb	6b0a_HL_A_VA88E.pdb	-0.3438834249973297	2.099299907684326
7p16.pdb	7p16_B_A_LA129A.pdb	-0.4682449400424957	-0.5909600257873535
6b0a.pdb	6b0a_HL_A_KA123R.pdb	-0.32646483182907104	1.0628999471664429
6qfc.pdb	6qfc_B_A_GB101W.pdb	-12.307866096496582	-11.248459815979004
7qnw.pdb	7qnw_AB_E_NA108C.pdb	0.5940746068954468	1.3253999948501587
6e62.pdb	6e62_HL_P_EP73Q.pdb	-1.2129040956497192	-0.17149999737739563
5kte.pdb	5kte_HL_A_GA214Q.pdb	-1.6137776374816895	1.5336600542068481
5ywp.pdb	5ywp_RQ_A_TQ96A.pdb	-0.5425678491592407	0.44641000032424927
3kj6.pdb	3kj6_HL_A_YH33H.pdb	-1.147769808769226	-0.7781000137329102
5tz2.pdb	5tz2_HL_C_RH101T.pdb	-1.5439581871032715	-1.7529000043869019
6p62.pdb	6p62_HL_A_TA394P.pdb	-0.847639799118042	0.6096900105476379
6cwg.pdb	6cwg_B_A_HA90K.pdb	-0.0879172682762146	0.6140400171279907
5d96.pdb	5d96_JI_D_SJ99K.pdb	-0.3925899565219879	-0.11469999700784683
7k7i.pdb	7k7i_MN_C_TC7S.pdb	-0.2769392430782318	0.11486999690532684
6elu.pdb	6elu_EF_D_PD158H.pdb	-0.8332616090774536	-0.9901999831199646
7k8z.pdb	7k8z_MN_C_RM56I.pdb	-1.0945367813110352	0.14117999374866486
5nuz.pdb	5nuz_AB_C_SC24Q.pdb	-0.8315005302429199	1.6815999746322632
7so9.pdb	7so9_ON_K_PK9L.pdb	-0.09900283813476562	-0.30660000443458557
7qnd.pdb	7qnd_L_C_FL27G.pdb	-1.942502498626709	-1.6323800086975098
3nps.pdb	3nps_BC_A_FA92P.pdb	-1.425168514251709	-2.993000030517578
7d0b.pdb	7d0b_HL_A_WH109P.pdb	-0.9903154373168945	0.5868598818778992
6h2y.pdb	6h2y_HL_D_TD32E.pdb	-0.1838136911392212	-0.0949999988079071
4o02.pdb	4o02_HL_A_LH100Y.pdb	-1.5474259853363037	-4.949260234832764
1bzq.pdb	1bzq_M_C_YC76M.pdb	-0.10859808325767517	0.020899999886751175
5grj.pdb	5grj_HL_A_IA37P.pdb	-1.345595121383667	-0.795199990272522
6h3t.pdb	6h3t_IM_B_PB118R.pdb	-9.265052795410156	-6.35605001449585
6fxn.pdb	6fxn_MN_J_SN64E.pdb	-0.20106396079063416	-0.38580000400543213
6p62.pdb	6p62_HL_A_YL67A.pdb	-1.1695687770843506	-1.439182996749878
5umi.pdb	5umi_HL_C_GH58N.pdb	-10.442615509033203	-5.106070041656494
1iqd.pdb	1iqd_BA_C_RC47K.pdb	-0.4932079613208771	-2.5218000411987305
5th9.pdb	5th9_JN_C_DC150W.pdb	-15.9263277053833	-13.708109855651855
4oii.pdb	4oii_HL_A_HL30G.pdb	-1.2534964084625244	-0.626800000667572
1iqd.pdb	1iqd_BA_C_DB100T.pdb	-2.1808910369873047	-3.414400100708008
3cfi.pdb	3cfi_C_B_AC27I.pdb	0.04514169692993164	-0.10159999877214432
7k7i.pdb	7k7i_MN_C_GM52D.pdb	-1.113860845565796	-4.38470983505249
6pe9.pdb	6pe9_CD_G_VG66P.pdb	-0.0023971498012542725	-0.8137000203132629
7m42.pdb	7m42_BA_E_LE160Y.pdb	-0.24718472361564636	0.5108000040054321
6s8j.pdb	6s8j_HL_A_FH102K.pdb	-0.01748025417327881	0.13923999667167664
1iqd.pdb	1iqd_BA_C_DB52M.pdb	-0.6884487867355347	-2.8959999084472656
5usf.pdb	5usf_D_A_GA491C.pdb	-1.0109941959381104	-0.24699999392032623
3nps.pdb	3nps_BC_A_IA45V.pdb	-0.07371486723423004	-0.2854999899864197
4wgw.pdb	4wgw_B_A_AA237C.pdb	-0.07060325145721436	-0.01769999973475933
6hhc.pdb	6hhc_HL_A_QH31P.pdb	-0.49144652485847473	-0.2808000147342682
6cwg.pdb	6cwg_B_A_CB103D.pdb	-1.4098880290985107	0.0643099993467331
5dhv.pdb	5dhv_AB_N_RN41Q.pdb	-1.2012643814086914	-2.448199987411499
7k8m.pdb	7k8m_AB_E_GE163K.pdb	0.11016753315925598	-0.23929999768733978
5tz2.pdb	5tz2_HL_C_NL31A.pdb	-0.24578885734081268	-0.2614000141620636
5c7x.pdb	5c7x_MN_B_GN84S.pdb	-0.3554494380950928	0.030400000512599945
5c6t.pdb	5c6t_HL_A_YH104R.pdb	-0.6095237731933594	-1.0439800024032593
6bp2.pdb	6bp2_HL_A_GL31T.pdb	0.1482262909412384	-0.8173999786376953
6k7o.pdb	6k7o_HL_A_WL95A.pdb	-0.8892381191253662	-1.4228999614715576
2r56.pdb	2r56_IM_B_YB17L.pdb	-0.9411547183990479	-1.5833100080490112
5f8r.pdb	5f8r_C_A_PC98D.pdb	-0.9648435115814209	-5.198800086975098
5d96.pdb	5d96_JI_D_GI31E.pdb	-2.056074380874634	-1.2587000131607056
7r7n.pdb	7r7n_HL_E_TL83M.pdb	0.7866090536117554	0.8812000155448914
5umi.pdb	5umi_HL_C_RL93E.pdb	-0.1806899905204773	1.8449000120162964
7m42.pdb	7m42_BA_E_KE112I.pdb	-0.3760794997215271	-0.22709999978542328
7czx.pdb	7czx_JN_C_SJ56A.pdb	0.619694709777832	0.8313000202178955
6fxn.pdb	6fxn_MN_J_GM55D.pdb	0.38124725222587585	-1.8753000497817993
6h2y.pdb	6h2y_HL_D_DD141E.pdb	-0.2826102674007416	0.0017000000225380063
5w5x.pdb	5w5x_HL_A_EH98L.pdb	0.41073355078697205	-2.065999984741211
6vy2.pdb	6vy2_IM_C_PI73K.pdb	-0.3694056570529938	-0.5299299955368042
7z0x.pdb	7z0x_HL_R_YL93H.pdb	-1.0937762260437012	-0.3544999957084656
5dhv.pdb	5dhv_AB_N_FN14Y.pdb	-1.0725200176239014	-0.8407999873161316
6u36.pdb	6u36_HL_B_CB204M.pdb	0.03378713130950928	0.8993600010871887
6n5e.pdb	6n5e_ED_A_WE47R.pdb	-1.6514253616333008	-0.7712000012397766
6myy.pdb	6myy_HL_A_EL1L.pdb	-0.028315037488937378	0.23170000314712524
6q18.pdb	6q18_HL_A_EA176K.pdb	0.06912299990653992	-2.2948999404907227
7lxz.pdb	7lxz_FC_B_YC32N.pdb	-0.6434007883071899	-0.08910000324249268
6vy2.pdb	6vy2_IM_C_DC415P.pdb	-0.5697899460792542	0.7931100130081177
7nkt.pdb	7nkt_B_A_FA45G.pdb	-1.0640130043029785	-0.7820000052452087
1ndg.pdb	1ndg_BA_C_FB58R.pdb	-0.631659209728241	-1.4076000452041626
7l56.pdb	7l56_FG_C_LC360I.pdb	-0.7484890222549438	0.5175899863243103
1nsn.pdb	1nsn_HL_S_TS117G.pdb	0.08388116955757141	0.08218999952077866
5w5x.pdb	5w5x_HL_A_SA105D.pdb	-0.44436657428741455	-0.04479999840259552
6v4o.pdb	6v4o_DE_W_AD102S.pdb	-0.7716463804244995	-1.3294999599456787
5f8r.pdb	5f8r_C_A_QC38V.pdb	-0.15381956100463867	0.07890000194311142
6x04.pdb	6x04_B_A_VB99D.pdb	-0.6806639432907104	0.08649999648332596
6v4o.pdb	6v4o_DE_W_FD107R.pdb	-1.876692295074463	-4.2888898849487305
7k7i.pdb	7k7i_MN_C_PC88M.pdb	-0.587852954864502	0.0731699988245964
1nsn.pdb	1nsn_HL_S_YH27P.pdb	-0.8312408924102783	-0.01051000040024519
7bsd.pdb	7bsd_AB_G_YA102S.pdb	-0.6155931949615479	-0.476500004529953
4lsq.pdb	4lsq_HL_G_GG325W.pdb	0.18792036175727844	0.374889999628067
7nkt.pdb	7nkt_B_A_NB110P.pdb	-0.119587242603302	0.26429998874664307
7k8m.pdb	7k8m_AB_E_YE156G.pdb	-1.3602865934371948	-2.2202799320220947
5dur.pdb	5dur_BD_A_IA24K.pdb	-0.723675549030304	-1.583899974822998
7z0x.pdb	7z0x_HL_R_SR145D.pdb	-0.7375611066818237	-0.5968000292778015
4i1n.pdb	4i1n_B_A_RA52S.pdb	-1.061957597732544	-0.5939000248908997
7aqz.pdb	7aqz_D_A_SD18L.pdb	-0.40585678815841675	-0.061799999326467514
5d96.pdb	5d96_JI_D_SD73E.pdb	-0.28623175621032715	0.8845000267028809
7k7i.pdb	7k7i_MN_C_NC83K.pdb	0.47394487261772156	-0.03029000014066696
7mtb.pdb	7mtb_HL_G_SG255E.pdb	-1.268880844116211	-1.5001100301742554
1iqd.pdb	1iqd_BA_C_SC77C.pdb	-0.6881964206695557	-0.14820000529289246
5w1k.pdb	5w1k_DC_E_CD108V.pdb	-5.040855407714844	-4.268939971923828
4ala.pdb	4ala_HL_C_QC17R.pdb	-11.306735038757324	-12.203669548034668
4dw2.pdb	4dw2_HL_U_KU145A.pdb	-0.16613295674324036	0.012230000458657742
5ugy.pdb	5ugy_IM_C_SC142M.pdb	0.28269121050834656	1.238669991493225
7cu4.pdb	7cu4_AB_C_SC34Y.pdb	1.0367168188095093	1.019070029258728
6myy.pdb	6myy_HL_A_GA382L.pdb	-5.780674934387207	-2.489300012588501
6b0a.pdb	6b0a_HL_A_PA116Y.pdb	-7.314254283905029	-10.433300018310547
7k8m.pdb	7k8m_AB_E_QE160F.pdb	-0.5214012265205383	0.09459999948740005
3cfi.pdb	3cfi_C_B_GB100A.pdb	-6.796286582946777	-5.468900203704834
5tpn.pdb	5tpn_HL_A_SL67D.pdb	-0.4816325902938843	-1.2417399883270264
6jsz.pdb	6jsz_D_A_WD46H.pdb	-0.8801414966583252	-0.014499999582767487
7bsd.pdb	7bsd_AB_G_EA1A.pdb	-0.2920888662338257	0.267300009727478
1nsn.pdb	1nsn_HL_S_FL34R.pdb	-0.05077025294303894	-1.8391900062561035
7mtb.pdb	7mtb_HL_G_PG256K.pdb	-1.5862581729888916	-2.3826100826263428
5kte.pdb	5kte_HL_A_SL91D.pdb	-0.2747589945793152	0.8390499949455261
5u8r.pdb	5u8r_HL_A_LH103C.pdb	-0.9184733629226685	-1.2535899877548218
6h3t.pdb	6h3t_IM_B_NB117V.pdb	0.01986914873123169	-0.4934999942779541
7k8m.pdb	7k8m_AB_E_VA2H.pdb	-0.567499041557312	-0.7458999752998352
6okm.pdb	6okm_HL_R_NR59Q.pdb	-0.1264183521270752	-0.024800000712275505
3rkd.pdb	3rkd_DC_B_VB39D.pdb	-0.569008469581604	0.20970000326633453
7aqz.pdb	7aqz_D_A_LD74N.pdb	-1.0010441541671753	-1.9713000059127808
6pxh.pdb	6pxh_CD_A_VD98L.pdb	-0.482391357421875	-0.49900001287460327
7n3d.pdb	7n3d_HL_C_DC33L.pdb	-0.38329601287841797	1.4930000305175781
5w1m.pdb	5w1m_FE_Q_KQ83F.pdb	-0.05319172143936157	0.29109999537467957
7m42.pdb	7m42_BA_E_YE157K.pdb	0.2385365068912506	-1.0288000106811523
3jwo.pdb	3jwo_HL_A_DH55Y.pdb	0.9250397682189941	2.3540000915527344
3rkd.pdb	3rkd_DC_B_PB133K.pdb	-0.48443934321403503	-1.3281999826431274
4o02.pdb	4o02_HL_A_RH54G.pdb	-1.922406554222107	-2.4718899726867676
4nx3.pdb	4nx3_BA_D_DB31I.pdb	-2.7653565406799316	-2.202320098876953
7x7d.pdb	7x7d_F_E_GF29T.pdb	-5.907111167907715	-4.298089981079102
6p62.pdb	6p62_HL_A_RL28Y.pdb	-0.1013096272945404	-0.3461099863052368
3cfi.pdb	3cfi_C_B_WC103R.pdb	-0.3086395561695099	-2.26990008354187
1nsn.pdb	1nsn_HL_S_SL32H.pdb	-0.31109899282455444	0.4946100115776062
7l56.pdb	7l56_FG_C_YF114L.pdb	0.20586809515953064	0.14369000494480133
6okm.pdb	6okm_HL_R_NH30K.pdb	0.19546976685523987	1.5205999612808228
5d96.pdb	5d96_JI_D_AD82H.pdb	-8.888002395629883	-7.029699802398682
2r56.pdb	2r56_IM_B_EB41S.pdb	0.05134117603302002	-1.0707900524139404
5ugy.pdb	5ugy_IM_C_SM91W.pdb	-1.8177542686462402	-1.6815999746322632
7jx3.pdb	7jx3_CD_R_TC55A.pdb	-0.21223878860473633	0.07150000333786011
7b27.pdb	7b27_D_a_Ya154D.pdb	-0.5831423997879028	0.7124000191688538
6e62.pdb	6e62_HL_P_YP79T.pdb	-1.0242387056350708	-1.1506999731063843
5o0w.pdb	5o0w_G_C_MC338I.pdb	-0.4866464138031006	-0.07738000154495239
7r7n.pdb	7r7n_HL_E_FE152S.pdb	-1.6185846328735352	-3.6024999618530273
5usf.pdb	5usf_D_A_GA547H.pdb	-14.425140380859375	-12.107564926147461
7k8m.pdb	7k8m_AB_E_FE123S.pdb	-1.4544928073883057	-2.069999933242798
6x04.pdb	6x04_B_A_VB99I.pdb	-0.4005957841873169	-0.09679999947547913
3rkd.pdb	3rkd_DC_B_SB54F.pdb	0.2113334834575653	-0.41690000891685486
6k7o.pdb	6k7o_HL_A_EA33T.pdb	-0.3802528381347656	0.3515999913215637
5mo9.pdb	5mo9_HL_X_TH100Q.pdb	0.13269171118736267	-0.05469999834895134
7o85.pdb	7o85_B_A_RB53F.pdb	-0.8980052471160889	-0.6219099760055542
4jdt.pdb	4jdt_HL_G_TG312N.pdb	-0.3027046024799347	-0.08869999647140503
6udk.pdb	6udk_HL_K_DK411L.pdb	-0.2734917998313904	0.6347299814224243
6n5e.pdb	6n5e_ED_A_YE57M.pdb	-0.2942006289958954	-0.2061000019311905
6pxh.pdb	6pxh_CD_A_GC57V.pdb	-8.293835639953613	-5.042409896850586
4lsq.pdb	4lsq_HL_G_GG227L.pdb	0.4646049439907074	1.4636600017547607
5th9.pdb	5th9_JN_C_NJ58S.pdb	-0.6520774364471436	0.21389999985694885
6h3t.pdb	6h3t_IM_B_GB149T.pdb	-0.5973442196846008	-2.128499984741211
4dw2.pdb	4dw2_HL_U_TU3S.pdb	2.7286925315856934	3.1040101051330566
6pe9.pdb	6pe9_CD_G_NC57H.pdb	1.9016058444976807	0.3919999897480011
7czz.pdb	7czz_JN_C_YC395N.pdb	1.1785085201263428	1.2631950378417969
6e62.pdb	6e62_HL_P_MH102D.pdb	-0.8902862071990967	-4.1834001541137695
3kj6.pdb	3kj6_HL_A_NH57M.pdb	0.656749963760376	0.2410999983549118
5umi.pdb	5umi_HL_C_YC104E.pdb	-0.8923599720001221	0.19869999587535858
7bsd.pdb	7bsd_AB_G_TA103W.pdb	-8.001273155212402	-5.112400054931641
7mep.pdb	7mep_HL_A_YH113E.pdb	-0.9770973920822144	-0.025499999523162842
6xr0.pdb	6xr0_HL_M_RM436A.pdb	-0.7509821653366089	-1.289199948310852
7czz.pdb	7czz_JN_C_FC408P.pdb	-0.3607562184333801	-0.2296150028705597
4oii.pdb	4oii_HL_A_RA82M.pdb	-0.11158649623394012	0.12030000239610672
4jdt.pdb	4jdt_HL_G_WH49D.pdb	-0.629308819770813	-0.4184400141239166
6xr0.pdb	6xr0_HL_M_GL91N.pdb	-0.24171113967895508	-0.9380000233650208
6p62.pdb	6p62_HL_A_DA390P.pdb	0.11883747577667236	0.6920899748802185
7qnd.pdb	7qnd_L_C_RL99M.pdb	0.4156186878681183	0.7476000189781189
6n5e.pdb	6n5e_ED_A_FE29W.pdb	-0.2927969694137573	0.225600004196167
5grj.pdb	5grj_HL_A_YL33T.pdb	-2.7739100456237793	-4.343200206756592
2i9l.pdb	2i9l_BA_I_RB31Q.pdb	-0.5088366866111755	-1.749899983406067
5w4l.pdb	5w4l_HL_G_FL33W.pdb	-0.6408618688583374	-0.16169999539852142
5ggv.pdb	5ggv_HL_Y_YY104R.pdb	-3.9761862754821777	-6.382400035858154
5c7x.pdb	5c7x_MN_B_KN50A.pdb	-0.4135911166667938	-0.03970000147819519
5w5x.pdb	5w5x_HL_A_DH32V.pdb	-0.9280740022659302	-3.4103000164031982
5w1m.pdb	5w1m_FE_Q_DF108K.pdb	-0.5404086112976074	2.547499895095825
4qci.pdb	4qci_HL_C_VC30H.pdb	-0.4278106391429901	-0.08799999952316284
6bp2.pdb	6bp2_HL_A_QA96M.pdb	-0.16522981226444244	0.22990000247955322
1ndg.pdb	1ndg_BA_C_NC93M.pdb	0.3484096825122833	0.42419999837875366
7p16.pdb	7p16_B_A_DB31G.pdb	-0.5123260021209717	-0.639959990978241
4oii.pdb	4oii_HL_A_RH103M.pdb	-0.9094165563583374	0.18119999766349792
6myy.pdb	6myy_HL_A_TH57F.pdb	-1.9126256704330444	-1.8901000022888184
6nm6.pdb	6nm6_UV_G_WU114S.pdb	-1.4182353019714355	-1.6383700370788574
5dhv.pdb	5dhv_AB_N_RB98I.pdb	-1.3124420642852783	-1.0407999753952026
6e62.pdb	6e62_HL_P_SH103I.pdb	-0.9769414663314819	-0.5465999841690063
6war.pdb	6war_F_E_KE166A.pdb	-0.3828258514404297	-0.9491999745368958
6nm6.pdb	6nm6_UV_G_EG312S.pdb	-0.5839755535125732	-0.24688999354839325
3g6d.pdb	3g6d_HL_A_KA101L.pdb	0.1844254434108734	0.19339999556541443
6myy.pdb	6myy_HL_A_QH64L.pdb	0.04351028800010681	0.2953000068664551
7k8m.pdb	7k8m_AB_E_NE154H.pdb	-6.0251946449279785	-4.910789966583252
7mtb.pdb	7mtb_HL_G_DG252H.pdb	-0.008044421672821045	-0.010110000148415565
3g6d.pdb	3g6d_HL_A_PA3V.pdb	-1.6388641595840454	-0.011800000444054604
6h3t.pdb	6h3t_IM_B_SM99D.pdb	0.016307443380355835	0.7968999743461609
6udk.pdb	6udk_HL_K_EK61K.pdb	-0.31228774785995483	0.14791999757289886
5c7x.pdb	5c7x_MN_B_WN83M.pdb	0.3316362202167511	-0.781000018119812
7r7n.pdb	7r7n_HL_E_YL81P.pdb	-0.6728384494781494	-2.063800096511841
4lvn.pdb	4lvn_CB_A_YB33D.pdb	-1.3523430824279785	-0.7985000014305115
4pir.pdb	4pir_J_D_RD162F.pdb	-0.11046701669692993	0.8456400036811829
3uzq.pdb	3uzq_A_B_LB89G.pdb	-1.2711725234985352	-2.238100051879883
3kj6.pdb	3kj6_HL_A_FH100K.pdb	-0.49673202633857727	-0.4068000018596649
4oii.pdb	4oii_HL_A_DH100P.pdb	-0.14127515256404877	-2.1410999298095703
6v4o.pdb	6v4o_DE_W_FD107S.pdb	-1.5205814838409424	-0.647059977054596
6pxh.pdb	6pxh_CD_A_TA192K.pdb	-0.10069054365158081	-0.2728999853134155
5u8r.pdb	5u8r_HL_A_SA276V.pdb	0.2536114752292633	0.5103999972343445
5th9.pdb	5th9_JN_C_DJ103L.pdb	-1.574998378753662	-0.1460999995470047
5ugy.pdb	5ugy_IM_C_SM91H.pdb	-0.8377348184585571	0.4020000100135803
5w4l.pdb	5w4l_HL_G_FG23H.pdb	-1.0856881141662598	-0.8174999952316284
5f8r.pdb	5f8r_C_A_RC44I.pdb	-0.8279166221618652	-2.320499897003174
6h2y.pdb	6h2y_HL_D_QD94W.pdb	-0.2833738625049591	-0.5109999775886536
7jvc.pdb	7jvc_FG_E_DG52E.pdb	0.10429176688194275	-0.4077000021934509
6qfc.pdb	6qfc_B_A_FA139Y.pdb	-0.29271647334098816	-0.19027000665664673
6udk.pdb	6udk_HL_K_YH115H.pdb	-0.5960866808891296	-0.3889400064945221
7czx.pdb	7czx_JN_C_YC411K.pdb	-0.42777058482170105	-0.4262000024318695
7mep.pdb	7mep_HL_A_TH111I.pdb	0.5972907543182373	0.1907999962568283
7b27.pdb	7b27_D_a_Sa159T.pdb	-0.3296169638633728	0.3569999933242798
2r56.pdb	2r56_IM_B_TB151D.pdb	-0.04998505115509033	-0.3143700063228607
4yjz.pdb	4yjz_L_E_DE174F.pdb	0.819849967956543	-0.4823000133037567
6udk.pdb	6udk_HL_K_GK408Q.pdb	-2.8085598945617676	-0.2623400092124939
6myy.pdb	6myy_HL_A_EL92A.pdb	-0.8971779346466064	-1.917799949645996
5ywp.pdb	5ywp_RQ_A_NR52V.pdb	0.05992820858955383	0.7471699714660645
5ggv.pdb	5ggv_HL_Y_MY99R.pdb	-1.2214032411575317	-0.41200000047683716
2r56.pdb	2r56_IM_B_TB151L.pdb	0.37764498591423035	0.5846499800682068
7aqx.pdb	7aqx_C_A_AA82K.pdb	0.30354979634284973	1.2066999673843384
6pxh.pdb	6pxh_CD_A_YC33S.pdb	-0.9798855781555176	-2.9289000034332275
7r7n.pdb	7r7n_HL_E_VE149L.pdb	-0.5348576307296753	0.5116000175476074
6r8x.pdb	6r8x_CB_A_SC101I.pdb	-1.083507776260376	-0.8831999897956848
5ggv.pdb	5ggv_HL_Y_YL32E.pdb	-0.9277145862579346	-1.7319999933242798
7nkt.pdb	7nkt_B_A_NB110G.pdb	-0.7959262132644653	-0.9397000074386597
1iqd.pdb	1iqd_BA_C_HB35D.pdb	-0.3164474368095398	-0.32510000467300415
5u8r.pdb	5u8r_HL_A_KH66V.pdb	-0.5910569429397583	0.0034000000450760126
7k7i.pdb	7k7i_MN_C_IC84L.pdb	0.19750303030014038	0.1971299946308136
3uzq.pdb	3uzq_A_B_YA153R.pdb	-2.4090158939361572	-0.8794000148773193
6q20.pdb	6q20_HL_A_SA164L.pdb	-0.2917717397212982	0.4399999976158142
2qqn.pdb	2qqn_HL_A_EA51T.pdb	-2.1690104007720947	-2.8294999599456787
6b0a.pdb	6b0a_HL_A_FH103W.pdb	-1.1696925163269043	-0.545799970626831
7k8z.pdb	7k8z_MN_C_RC251N.pdb	-0.7950824499130249	0.4022800028324127
7e9b.pdb	7e9b_HL_C_YL92E.pdb	-1.511575698852539	-1.3903000354766846
4aei.pdb	4aei_IM_B_YB42L.pdb	-0.641929030418396	0.42660000920295715
5grj.pdb	5grj_HL_A_SL96R.pdb	-0.2400238811969757	-1.402999997138977
4ki5.pdb	4ki5_CD_M_EC53V.pdb	-0.06129652261734009	-0.4173299968242645
7e3k.pdb	7e3k_HL_C_WH50M.pdb	-0.1098107397556305	-0.9777500033378601
6xr0.pdb	6xr0_HL_M_VM541P.pdb	-0.8481544256210327	0.10920000076293945
6fxn.pdb	6fxn_MN_J_NN94S.pdb	-0.7227833271026611	-1.6655000448226929
3cfi.pdb	3cfi_C_B_AB99W.pdb	1.021773338317871	0.04430000111460686
7l56.pdb	7l56_FG_C_YC357K.pdb	-1.0988037586212158	-1.5926300287246704
7k8m.pdb	7k8m_AB_E_DE87A.pdb	-1.084863543510437	-1.1586999893188477
6xr0.pdb	6xr0_HL_M_GH101F.pdb	-4.243224620819092	-8.941370010375977
1bzq.pdb	1bzq_M_C_YM27E.pdb	-0.8524686098098755	-2.263079881668091
3kr3.pdb	3kr3_HL_D_YH103V.pdb	-2.185797691345215	-3.599600076675415
5d96.pdb	5d96_JI_D_GD106N.pdb	-0.3385985493659973	-0.5950999855995178
4qci.pdb	4qci_HL_C_YH103N.pdb	-1.0769907236099243	-1.9772000312805176
6k7o.pdb	6k7o_HL_A_DL94Y.pdb	-1.7038805484771729	-0.33090001344680786
7z0x.pdb	7z0x_HL_R_YH58M.pdb	-0.5595442652702332	-1.163699984550476
3uzq.pdb	3uzq_A_B_GA25R.pdb	-0.09195137023925781	1.180799961090088
6vy2.pdb	6vy2_IM_C_TI30E.pdb	-0.31302863359451294	0.09414000064134598
5xbm.pdb	5xbm_ED_F_RF41A.pdb	-1.5013022422790527	-1.8338500261306763
7d0b.pdb	7d0b_HL_A_TH102W.pdb	0.07221207022666931	0.9405218958854675
5tz2.pdb	5tz2_HL_C_AC53D.pdb	-0.962053656578064	-0.711899995803833
4lsq.pdb	4lsq_HL_G_WH62Y.pdb	-1.3311437368392944	0.23960000276565552
6r8x.pdb	6r8x_CB_A_LA133F.pdb	-1.2617409229278564	-1.5706000328063965
5mo9.pdb	5mo9_HL_X_TH100N.pdb	0.03935396671295166	0.296099990606308
7bsd.pdb	7bsd_AB_G_YA101G.pdb	-0.6543006896972656	-1.0180000066757202
6n5e.pdb	6n5e_ED_A_WD93A.pdb	-2.0580248832702637	-2.854599952697754
4wgw.pdb	4wgw_B_A_RB103H.pdb	-1.0629338026046753	-2.140199899673462
5w4l.pdb	5w4l_HL_G_YH32I.pdb	-0.3232753872871399	-0.08240000158548355
6e62.pdb	6e62_HL_P_RL51S.pdb	-0.8827536106109619	-1.4611999988555908
7s0e.pdb	7s0e_HL_A_YL32F.pdb	-0.21143807470798492	0.34231001138687134
5dhv.pdb	5dhv_AB_N_DA100I.pdb	-0.30582600831985474	-1.8402999639511108
4lvn.pdb	4lvn_CB_A_GC32Y.pdb	-9.517683982849121	-8.487139701843262
5ggv.pdb	5ggv_HL_Y_VY46G.pdb	-1.7713068723678589	-1.8271000385284424
4oii.pdb	4oii_HL_A_FL91V.pdb	-0.36158958077430725	-0.3059000074863434
7mep.pdb	7mep_HL_A_NH53Q.pdb	-0.05797727406024933	0.01269999984651804
4yjz.pdb	4yjz_L_E_NE107F.pdb	0.9238152503967285	0.9510999917984009
3uzq.pdb	3uzq_A_B_YA174E.pdb	-1.774562120437622	-0.45399999618530273
5dur.pdb	5dur_BD_A_VA210M.pdb	-0.3537333011627197	-0.6826000213623047
7cgw.pdb	7cgw_AB_C_TC44K.pdb	0.3631536662578583	0.5907999873161316
5umi.pdb	5umi_HL_C_SH98I.pdb	-1.8986400365829468	-1.218500018119812
1fns.pdb	1fns_HL_A_RA123K.pdb	0.02542644739151001	0.3181999921798706
2r56.pdb	2r56_IM_B_TB122W.pdb	0.374943345785141	0.21739999949932098
4jdt.pdb	4jdt_HL_G_DG302C.pdb	-0.618897557258606	0.8514000177383423
5u8r.pdb	5u8r_HL_A_KH75D.pdb	-0.7535746097564697	0.6740999817848206
6vy2.pdb	6vy2_IM_C_EC328I.pdb	1.8539550304412842	5.468800067901611
5ywp.pdb	5ywp_RQ_A_RQ93P.pdb	-0.40539249777793884	-0.8416000008583069
5c6t.pdb	5c6t_HL_A_TA185R.pdb	0.23425158858299255	-0.4651400148868561
1iqd.pdb	1iqd_BA_C_RC42A.pdb	-2.128018379211426	-6.196800231933594
7e72.pdb	7e72_CD_F_KF107I.pdb	-3.0883469581604004	-0.44670000672340393
6qfc.pdb	6qfc_B_A_GA132W.pdb	-3.57087779045105	-3.3543601036071777
6n5e.pdb	6n5e_ED_A_RA184S.pdb	-0.5675767064094543	-0.6359000205993652
5c7x.pdb	5c7x_MN_B_YM32N.pdb	-1.1757690906524658	-0.10520000010728836
7cu4.pdb	7cu4_AB_C_NA57H.pdb	0.24905887246131897	0.7891299724578857
7czx.pdb	7czx_JN_C_PJ110G.pdb	-0.9517800807952881	-1.4450000524520874
6vy2.pdb	6vy2_IM_C_TC413S.pdb	-0.572527289390564	0.0828699991106987
6z20.pdb	6z20_B_A_DB30I.pdb	-0.48226994276046753	-0.8044999837875366
7o85.pdb	7o85_B_A_FA112A.pdb	-0.7416133880615234	0.22950999438762665
6myy.pdb	6myy_HL_A_DA306R.pdb	-0.49468106031417847	-1.6650999784469604
5usf.pdb	5usf_D_A_ID70R.pdb	-0.9047969579696655	0.06279999762773514
7qnd.pdb	7qnd_L_C_DL111S.pdb	-0.3380873501300812	-1.386299967765808
7lxz.pdb	7lxz_FC_B_EB461K.pdb	-0.40180113911628723	-1.2367000579833984
7czx.pdb	7czx_JN_C_YJ53D.pdb	-1.0451922416687012	-1.7825000286102295
7l5j.pdb	7l5j_YX_A_RY30P.pdb	-0.588502049446106	-0.42454999685287476
6u36.pdb	6u36_HL_B_WL91C.pdb	-1.1374930143356323	-0.10232999920845032
4ki5.pdb	4ki5_CD_M_DC99S.pdb	-0.5929301977157593	-1.5264999866485596
6q18.pdb	6q18_HL_A_VA84Q.pdb	-0.2636563181877136	-0.5306000113487244
7qnw.pdb	7qnw_AB_E_YE169L.pdb	-0.45862287282943726	-0.0052999998442828655
1iqd.pdb	1iqd_BA_C_LC79F.pdb	-0.6957194805145264	-0.8985000252723694
6p62.pdb	6p62_HL_A_SA393Q.pdb	0.030379056930541992	1.1669800281524658
7bsd.pdb	7bsd_AB_G_GG34V.pdb	-9.271206855773926	-9.07073974609375
7k7i.pdb	7k7i_MN_C_TM30A.pdb	0.7550408840179443	0.12099999934434891
6r8x.pdb	6r8x_CB_A_SA180V.pdb	0.3530103266239166	0.5390999913215637
4yjz.pdb	4yjz_L_E_GE138N.pdb	0.08532392978668213	0.5921000242233276
4o02.pdb	4o02_HL_A_FH32E.pdb	-1.4278762340545654	-2.073780059814453
6vy2.pdb	6vy2_IM_C_TC413N.pdb	-0.46355703473091125	-0.44527000188827515
6elu.pdb	6elu_EF_D_YE33T.pdb	-2.083024024963379	-2.5264999866485596
6x04.pdb	6x04_B_A_VB99E.pdb	-2.6646933555603027	-0.10249999910593033
5tz2.pdb	5tz2_HL_C_TC58N.pdb	-1.711828589439392	-0.26739999651908875
4lsq.pdb	4lsq_HL_G_YH60I.pdb	-0.5664719343185425	-0.8430100083351135
7n3d.pdb	7n3d_HL_C_GH105L.pdb	-0.5190129280090332	-0.7716000080108643
7aqx.pdb	7aqx_C_A_TA86K.pdb	-0.8063191175460815	0.6858000159263611
7z0x.pdb	7z0x_HL_R_SH53F.pdb	0.14635053277015686	2.7374000549316406
6qfc.pdb	6qfc_B_A_GA132H.pdb	-2.3505301475524902	-3.4735300540924072
6vy2.pdb	6vy2_IM_C_GI25H.pdb	-0.8202006816864014	0.37073999643325806
7k7i.pdb	7k7i_MN_C_GM101C.pdb	-2.9062814712524414	-4.3565897941589355
5nuz.pdb	5nuz_AB_C_LA102S.pdb	-1.0337414741516113	-1.2302000522613525
6nm6.pdb	6nm6_UV_G_GG309S.pdb	-1.9343156814575195	-2.4955101013183594
6ukt.pdb	6ukt_F_B_IB23W.pdb	-0.7626445293426514	-0.826170027256012
5w1m.pdb	5w1m_FE_Q_YE40K.pdb	-1.1746015548706055	1.5318000316619873
1ndg.pdb	1ndg_BA_C_RC73E.pdb	-0.7735198736190796	-0.9652000069618225
2i9l.pdb	2i9l_BA_I_AI56I.pdb	-5.536880970001221	-3.360330104827881
3mxw.pdb	3mxw_HL_A_SA97P.pdb	-0.21269652247428894	-0.13410000503063202
6h3t.pdb	6h3t_IM_B_YM38W.pdb	-8.803421974182129	-6.725419998168945
5d96.pdb	5d96_JI_D_CD67R.pdb	-1.256174087524414	-1.1476000547409058
6bp2.pdb	6bp2_HL_A_NA97Y.pdb	-0.7084454894065857	-0.40070000290870667
5th9.pdb	5th9_JN_C_QC75R.pdb	-2.691023111343384	-0.689300000667572
5mo9.pdb	5mo9_HL_X_KX90G.pdb	-0.4326750934123993	0.28029999136924744
7jx3.pdb	7jx3_CD_R_YR174I.pdb	-2.1971585750579834	-2.4560999870300293
7e9b.pdb	7e9b_HL_C_IL94Q.pdb	-0.6709100008010864	-0.48170000314712524
5umi.pdb	5umi_HL_C_EL1P.pdb	0.1919425129890442	0.8553000092506409
5usf.pdb	5usf_D_A_SD30P.pdb	0.10354414582252502	0.06729999929666519
3cfi.pdb	3cfi_C_B_VB105D.pdb	-0.5194613933563232	-1.5111000537872314
6nfc.pdb	6nfc_HL_A_LL25P.pdb	-0.6276273727416992	-0.11455000191926956
6vy2.pdb	6vy2_IM_C_GC324V.pdb	-8.777563095092773	-2.3657619953155518
6wqo.pdb	6wqo_EF_D_DD153L.pdb	-0.1369517743587494	1.552299976348877
7k8m.pdb	7k8m_AB_E_YE162Q.pdb	-0.5109550356864929	0.0868000015616417
5kte.pdb	5kte_HL_A_NL32L.pdb	-0.05475705862045288	0.7788400053977966
7qnd.pdb	7qnd_L_C_RL99Y.pdb	1.0113314390182495	2.1635000705718994
3kr3.pdb	3kr3_HL_D_LD13D.pdb	-0.6117653846740723	-0.5440000295639038
6q20.pdb	6q20_HL_A_YA325H.pdb	-1.0801461935043335	-0.6956999897956848
7cdj.pdb	7cdj_HL_E_SH56L.pdb	-5.10780143737793	-1.8588999509811401
5d96.pdb	5d96_JI_D_GD37M.pdb	0.6087344884872437	1.7733999490737915
6jsz.pdb	6jsz_D_A_AA126W.pdb	0.4656388461589813	0.06109999865293503
7m42.pdb	7m42_BA_E_YB27F.pdb	-0.06478819251060486	0.009499999694526196
5kte.pdb	5kte_HL_A_NL92K.pdb	0.11575767397880554	0.4616200029850006
5c7x.pdb	5c7x_MN_B_EB115K.pdb	-0.9377505779266357	-1.1313999891281128
4lsq.pdb	4lsq_HL_G_TH54M.pdb	0.119244784116745	0.043880000710487366
5th9.pdb	5th9_JN_C_YC128R.pdb	-0.7589597702026367	0.4180000126361847
6h3t.pdb	6h3t_IM_B_CB114I.pdb	-4.116510391235352	-3.666100025177002
6h2y.pdb	6h2y_HL_D_GL29D.pdb	0.011315524578094482	-0.3050999939441681
5ywp.pdb	5ywp_RQ_A_GR54M.pdb	-1.8278472423553467	0.16175000369548798
3cfi.pdb	3cfi_C_B_WC46T.pdb	-0.8463097810745239	0.5339999794960022
6q18.pdb	6q18_HL_A_SH107E.pdb	-9.699289321899414	-7.066500186920166
6h2y.pdb	6h2y_HL_D_ED96T.pdb	-0.6801731586456299	-3.1317999362945557
7o85.pdb	7o85_B_A_YB49T.pdb	-1.2210224866867065	0.10673999786376953
2qqn.pdb	2qqn_HL_A_EA46P.pdb	-4.116489887237549	-3.7046799659729004
4wgw.pdb	4wgw_B_A_FA239P.pdb	-0.1770763099193573	-0.9728000164031982
6q20.pdb	6q20_HL_A_RA290Y.pdb	-0.6462634801864624	-1.7733999490737915
4yjz.pdb	4yjz_L_E_GL210P.pdb	-1.6715633869171143	-0.9908999800682068
7n3d.pdb	7n3d_HL_C_DC83P.pdb	-0.17570656538009644	-1.6663999557495117
4o02.pdb	4o02_HL_A_TA212V.pdb	-0.2043144851922989	0.1550000011920929
2qqn.pdb	2qqn_HL_A_SA25V.pdb	-0.36561110615730286	0.42559999227523804
6myy.pdb	6myy_HL_A_GA382S.pdb	-0.7538864612579346	-1.6265000104904175
3mxw.pdb	3mxw_HL_A_RA117K.pdb	-1.321101188659668	-1.232100009918213
5d96.pdb	5d96_JI_D_YI92P.pdb	-1.995979905128479	-1.70169997215271
6vy2.pdb	6vy2_IM_C_GI25E.pdb	-0.6268839836120605	0.5422499775886536
1iqd.pdb	1iqd_BA_C_LC79M.pdb	-0.40503227710723877	0.19429999589920044
6pe9.pdb	6pe9_CD_G_TG71G.pdb	-0.6022680997848511	0.1395999938249588
3nps.pdb	3nps_BC_A_IB51G.pdb	-0.568886399269104	-0.8496000170707703
6vy2.pdb	6vy2_IM_C_SC323C.pdb	0.5281797647476196	0.8741000294685364
1nsn.pdb	1nsn_HL_S_KS6W.pdb	0.383818119764328	0.30855000019073486
1fns.pdb	1fns_HL_A_SH56D.pdb	-0.29008835554122925	-0.6452000141143799
6nm6.pdb	6nm6_UV_G_TU30L.pdb	0.13480255007743835	0.26365000009536743
7so9.pdb	7so9_ON_K_VK58C.pdb	-0.40326911211013794	-1.0160000324249268
7nkt.pdb	7nkt_B_A_FA42C.pdb	-0.6469330787658691	-0.7361999750137329
3uzq.pdb	3uzq_A_B_EA180I.pdb	-0.29614800214767456	-0.5874999761581421
6v4o.pdb	6v4o_DE_W_TD100L.pdb	0.22337231040000916	-0.040800001472234726
5th9.pdb	5th9_JN_C_YN49F.pdb	0.08005496859550476	-0.10779999941587448
7e72.pdb	7e72_CD_F_EF189W.pdb	-0.4353254437446594	-1.3507000207901
4lvn.pdb	4lvn_CB_A_HA61V.pdb	-1.0514224767684937	-0.9369999766349792
7qnd.pdb	7qnd_L_C_RC201V.pdb	-0.887117862701416	-1.6230800151824951
6hhc.pdb	6hhc_HL_A_GH100Q.pdb	-2.6036205291748047	1.3717000484466553
5c7x.pdb	5c7x_MN_B_VB8H.pdb	-9.535320281982422	-8.905099868774414
1nsn.pdb	1nsn_HL_S_AS57E.pdb	-2.359652280807495	-1.108839988708496
5w1k.pdb	5w1k_DC_E_CD108I.pdb	-8.115032196044922	-5.083040237426758
6vy2.pdb	6vy2_IM_C_YI103L.pdb	0.22323831915855408	2.764539957046509
7x7d.pdb	7x7d_F_E_FE153I.pdb	-1.1332277059555054	0.1882999986410141
5umi.pdb	5umi_HL_C_SH98P.pdb	-0.9014121294021606	-0.3553999960422516
7qnw.pdb	7qnw_AB_E_GE172W.pdb	-7.4519944190979	-6.49891996383667
3mxw.pdb	3mxw_HL_A_EA51R.pdb	-0.046617329120635986	0.6164000034332275
7e3k.pdb	7e3k_HL_C_RL30W.pdb	-0.25090697407722473	-0.3881700038909912
5c6t.pdb	5c6t_HL_A_GA193P.pdb	-0.6035807132720947	0.15278999507427216
3g6d.pdb	3g6d_HL_A_RA8D.pdb	-0.2579205334186554	-0.4830000102519989
4qci.pdb	4qci_HL_C_WH47P.pdb	-0.5907982587814331	-0.9023000001907349
6otc.pdb	6otc_HL_A_SL56A.pdb	-1.2242496013641357	-1.398069977760315
4oii.pdb	4oii_HL_A_YA85R.pdb	-0.6975003480911255	-0.01209999993443489
3kr3.pdb	3kr3_HL_D_RD36V.pdb	-0.9765242338180542	-3.125999927520752
3jwo.pdb	3jwo_HL_A_TA96M.pdb	0.8462300300598145	1.604099988937378
6okm.pdb	6okm_HL_R_RH97T.pdb	-0.8669077157974243	1.242900013923645
7nkt.pdb	7nkt_B_A_FA45I.pdb	-0.4764193892478943	-0.7716000080108643
4lvn.pdb	4lvn_CB_A_YC51C.pdb	-0.13495951890945435	-0.46470001339912415
6h3t.pdb	6h3t_IM_B_HB119W.pdb	-0.06499353051185608	-0.42250001430511475
6nm6.pdb	6nm6_UV_G_QU76A.pdb	-0.6581258773803711	-0.5575100183486938
5hbv.pdb	5hbv_DC_B_YC95M.pdb	-1.401296854019165	-2.8176300525665283
4o02.pdb	4o02_HL_A_RH54C.pdb	-1.7254904508590698	-2.3482000827789307
7nkt.pdb	7nkt_B_A_NA38C.pdb	0.35325512290000916	0.11289999634027481
1nsn.pdb	1nsn_HL_S_SH31T.pdb	-0.31518420577049255	0.44699999690055847
7so9.pdb	7so9_ON_K_PK60H.pdb	-14.804666519165039	-12.107449531555176
4qci.pdb	4qci_HL_C_KC77W.pdb	-1.6869423389434814	-3.3666999340057373
4ala.pdb	4ala_HL_C_EC59N.pdb	-1.302371859550476	-2.46343994140625
5w1m.pdb	5w1m_FE_Q_YQ36H.pdb	-1.3653302192687988	0.1412999927997589
5w5x.pdb	5w5x_HL_A_LA104H.pdb	-1.1268819570541382	-0.07419999688863754
6nfc.pdb	6nfc_HL_A_MA101N.pdb	-1.099460482597351	-0.3555299937725067
7aqz.pdb	7aqz_D_A_TD16N.pdb	-1.5074069499969482	-1.8619999885559082
7n3d.pdb	7n3d_HL_C_AC73D.pdb	-0.30969277024269104	-3.1120998859405518
3g6d.pdb	3g6d_HL_A_PA3N.pdb	-0.8117618560791016	-1.077299952507019
6q20.pdb	6q20_HL_A_RA290W.pdb	0.40029558539390564	-0.49070000648498535
7cgw.pdb	7cgw_AB_C_RC54V.pdb	-0.13359418511390686	1.0125999450683594
6h3t.pdb	6h3t_IM_B_HB119R.pdb	-0.8377623558044434	-2.623199939727783
7k8m.pdb	7k8m_AB_E_SA30E.pdb	-0.3146180212497711	0.616599977016449
7mtb.pdb	7mtb_HL_G_DG252M.pdb	0.39395037293434143	0.9402300119400024
7czz.pdb	7czz_JN_C_YC343P.pdb	-0.42355266213417053	0.3762350082397461
5dur.pdb	5dur_BD_A_TB104P.pdb	-7.743706226348877	-5.504899978637695
6p62.pdb	6p62_HL_A_NA225T.pdb	-0.018811911344528198	-0.08754000067710876
6jsz.pdb	6jsz_D_A_VA99G.pdb	-0.2943247854709625	-0.07039999961853027
6n5e.pdb	6n5e_ED_A_WE47L.pdb	-0.865074872970581	-0.5540000200271606
5van.pdb	5van_B_A_WB52C.pdb	-0.860541582107544	-0.7681999802589417
7k8z.pdb	7k8z_MN_C_TC250E.pdb	-0.921738862991333	-1.6181670427322388
5w4l.pdb	5w4l_HL_G_RH56C.pdb	-0.6056081056594849	-4.849899768829346
5ggv.pdb	5ggv_HL_Y_YH106V.pdb	-0.7206230163574219	-0.6790000200271606
6h3t.pdb	6h3t_IM_B_LI57Y.pdb	-0.3792480528354645	-0.424699991941452
4ki5.pdb	4ki5_CD_M_SD91G.pdb	-0.8661967515945435	-0.9492499828338623
6q20.pdb	6q20_HL_A_YA325P.pdb	-1.1892461776733398	-0.8927000164985657
1fns.pdb	1fns_HL_A_PA121G.pdb	-0.9338322877883911	-0.40299999713897705
1iqd.pdb	1iqd_BA_C_TC80H.pdb	-0.13915151357650757	0.5680999755859375
6v4o.pdb	6v4o_DE_W_SE33Q.pdb	0.036395370960235596	0.3532800078392029
4pir.pdb	4pir_J_D_GJ26E.pdb	-2.053581714630127	-0.7377200126647949
3jwo.pdb	3jwo_HL_A_TA96Y.pdb	-1.0198992490768433	0.5331000089645386
7cgw.pdb	7cgw_AB_C_YB96K.pdb	-0.49108773469924927	-0.2037999927997589
4dw2.pdb	4dw2_HL_U_KU145L.pdb	-0.5013829469680786	1.9239599704742432
5w1m.pdb	5w1m_FE_Q_WE58H.pdb	-1.8266773223876953	0.03999999910593033
4ffw.pdb	4ffw_HL_A_VH50T.pdb	-0.9098950624465942	-0.5722500085830688
4lvn.pdb	4lvn_CB_A_LA57R.pdb	-0.5852242708206177	-0.17309999465942383
5th9.pdb	5th9_JN_C_YJ99H.pdb	-1.2600109577178955	-3.5971999168395996
3g6d.pdb	3g6d_HL_A_TL30M.pdb	0.14418655633926392	2.675600051879883
7k7i.pdb	7k7i_MN_C_YM100S.pdb	-3.555713415145874	-2.2390999794006348
6pxh.pdb	6pxh_CD_A_TA192D.pdb	-0.11921021342277527	-0.05790000036358833
7myz.pdb	7myz_HL_C_QL53E.pdb	-0.31288400292396545	-0.9835000038146973
7qnd.pdb	7qnd_L_C_RL99C.pdb	0.30622026324272156	0.5746999979019165
3nps.pdb	3nps_BC_A_YA141E.pdb	-0.6590713262557983	-2.105799913406372
5van.pdb	5van_B_A_SB51V.pdb	-4.656815052032471	-3.552500009536743
7qnd.pdb	7qnd_L_C_RL99V.pdb	0.5416628122329712	0.2556999921798706
6k7o.pdb	6k7o_HL_A_TH104S.pdb	-0.3859826922416687	0.006099999882280827
5umi.pdb	5umi_HL_C_AC81M.pdb	0.011177867650985718	2.5485999584198
7m42.pdb	7m42_BA_E_EE152N.pdb	-1.796496868133545	-2.2288999557495117
5nuz.pdb	5nuz_AB_C_VC30Q.pdb	-0.8639460802078247	-0.9014000296592712
6y92.pdb	6y92_CD_B_EB128T.pdb	-0.5285069346427917	1.9410560131072998
5van.pdb	5van_B_A_SB53Q.pdb	-0.09870226681232452	0.24240000545978546
5w4l.pdb	5w4l_HL_G_AG28H.pdb	-3.5541794300079346	-3.647200107574463
3jwo.pdb	3jwo_HL_A_DL28G.pdb	-0.4258899390697479	-0.3301999866962433
3rkd.pdb	3rkd_DC_B_VB51M.pdb	-0.24402105808258057	-0.39809998869895935
1ndg.pdb	1ndg_BA_C_NC93C.pdb	-0.4659615457057953	-0.4927000105381012
6aq7.pdb	6aq7_HL_A_EA86A.pdb	-0.933479905128479	-0.6783999800682068
7l56.pdb	7l56_FG_C_YF27F.pdb	-0.2143852710723877	0.006909999996423721
7p16.pdb	7p16_B_A_FA287W.pdb	-0.3669552505016327	-0.987280011177063
7k8m.pdb	7k8m_AB_E_YE172K.pdb	-0.31203940510749817	0.4408999979496002
2i9l.pdb	2i9l_BA_I_TI29G.pdb	0.2115670144557953	-0.8129000067710876
6udk.pdb	6udk_HL_K_YH67T.pdb	-1.1820286512374878	-0.004530000034719706
7nkt.pdb	7nkt_B_A_QB99H.pdb	-0.3146573007106781	0.28929999470710754
7myz.pdb	7myz_HL_C_EC29H.pdb	-0.5897033214569092	-0.9413999915122986
6okm.pdb	6okm_HL_R_QR68R.pdb	-0.20955705642700195	-0.1348000019788742
3mxw.pdb	3mxw_HL_A_DA109Q.pdb	-0.630182147026062	-0.640999972820282
6xr0.pdb	6xr0_HL_M_YH32E.pdb	-0.5942503809928894	0.17419999837875366
3nps.pdb	3nps_BC_A_IB53V.pdb	-0.2155756652355194	-0.26669999957084656
7k7i.pdb	7k7i_MN_C_IC24S.pdb	-0.5278362035751343	-0.691070020198822
4ki5.pdb	4ki5_CD_M_YD93C.pdb	-0.280002623796463	-0.49439001083374023
7r7n.pdb	7r7n_HL_E_PH19L.pdb	-0.867156982421875	-0.603600025177002
7l56.pdb	7l56_FG_C_GC393P.pdb	-1.5884039402008057	3.1409900188446045
6p62.pdb	6p62_HL_A_NL31T.pdb	0.12540093064308167	1.1630799770355225
6y92.pdb	6y92_CD_B_NC30A.pdb	-0.45403552055358887	-0.10200999677181244
6e62.pdb	6e62_HL_P_YL33G.pdb	-1.3331581354141235	0.12720000743865967
7mtb.pdb	7mtb_HL_G_DG260L.pdb	-0.1304014027118683	0.37731000781059265
5ggv.pdb	5ggv_HL_Y_RH101D.pdb	-0.9162182807922363	-0.07829999923706055
5ywp.pdb	5ywp_RQ_A_VQ29W.pdb	-0.09079620242118835	-0.4674000144004822
3uzq.pdb	3uzq_A_B_YA153G.pdb	-2.64233660697937	-3.522700071334839
7aqx.pdb	7aqx_C_A_TA254W.pdb	-17.85200309753418	-8.500900268554688
6aq7.pdb	6aq7_HL_A_RH49H.pdb	-0.8727275133132935	-2.0796000957489014
5w1m.pdb	5w1m_FE_Q_MQ33Q.pdb	-0.5890717506408691	-0.07590000331401825
7so9.pdb	7so9_ON_K_LK212H.pdb	-0.8780686855316162	0.00139999995008111
6jsz.pdb	6jsz_D_A_IA148R.pdb	-0.3708936870098114	0.24330000579357147
5w5x.pdb	5w5x_HL_A_GA28A.pdb	-2.3800578117370605	-1.9617999792099
5th9.pdb	5th9_JN_C_NN31F.pdb	0.10660609602928162	0.5971999764442444
4oii.pdb	4oii_HL_A_NA89W.pdb	-2.719184398651123	-1.9601999521255493
4o02.pdb	4o02_HL_A_YL32N.pdb	-0.7637635469436646	-0.15230000019073486
7k7i.pdb	7k7i_MN_C_GM101M.pdb	-10.164179801940918	-10.204480171203613
3uzq.pdb	3uzq_A_B_DA30I.pdb	0.24089601635932922	0.7502999901771545
4ffw.pdb	4ffw_HL_A_LA102H.pdb	-0.524980902671814	0.06576000154018402
6q18.pdb	6q18_HL_A_TA104I.pdb	-0.2516273856163025	-0.2393999993801117
3rkd.pdb	3rkd_DC_B_TD106M.pdb	0.42088034749031067	0.17730000615119934
3mxw.pdb	3mxw_HL_A_YA6G.pdb	-2.582956552505493	-2.724900007247925
6war.pdb	6war_F_E_RE165Q.pdb	-1.1014901399612427	-3.684499979019165
5w5x.pdb	5w5x_HL_A_LL95V.pdb	-1.355720043182373	-0.34299999475479126
4aei.pdb	4aei_IM_B_PB41S.pdb	-0.43519413471221924	0.08410000056028366
7m42.pdb	7m42_BA_E_NB54P.pdb	-0.2070070207118988	-0.2883000075817108
1iqd.pdb	1iqd_BA_C_LC79A.pdb	-1.03909432888031	-1.611899971961975
7cgw.pdb	7cgw_AB_C_LC47Y.pdb	-0.512806236743927	0.2563000023365021
2qqn.pdb	2qqn_HL_A_SA25R.pdb	0.0690712034702301	0.2574000060558319
6e62.pdb	6e62_HL_P_IP57P.pdb	-1.2048871517181396	-0.5426999926567078
1ndg.pdb	1ndg_BA_C_SB52R.pdb	-6.533291339874268	-5.86959981918335
5w4l.pdb	5w4l_HL_G_TG41S.pdb	-0.8301857709884644	-0.3156999945640564
5tz2.pdb	5tz2_HL_C_IH50S.pdb	-0.6994936466217041	-0.44670000672340393
3uzq.pdb	3uzq_A_B_FA26G.pdb	-1.2582216262817383	-1.638100028038025
4ala.pdb	4ala_HL_C_TC16I.pdb	-10.541866302490234	-6.089389801025391
6h3t.pdb	6h3t_IM_B_YI50C.pdb	-0.8269925117492676	-0.6948999762535095
4ki5.pdb	4ki5_CD_M_SM9N.pdb	-0.34799766540527344	-0.16574999690055847
6cwg.pdb	6cwg_B_A_YA150I.pdb	-0.6693990230560303	-0.625220000743866
7myz.pdb	7myz_HL_C_DL31I.pdb	-0.6801241636276245	0.27880001068115234
7s0e.pdb	7s0e_HL_A_QA521N.pdb	-0.9219928979873657	0.39743998646736145
7aqz.pdb	7aqz_D_A_ED86L.pdb	-0.23296180367469788	0.8902000188827515
4dw2.pdb	4dw2_HL_U_TH101S.pdb	-0.5282627940177917	0.6531199812889099
2i9l.pdb	2i9l_BA_I_NB52W.pdb	-20.727684020996094	-27.300100326538086
6myy.pdb	6myy_HL_A_YL91C.pdb	-0.8349987268447876	-1.9129999876022339
6q20.pdb	6q20_HL_A_EA38H.pdb	-3.0754642486572266	-1.9327000379562378
6q18.pdb	6q18_HL_A_VA84N.pdb	-0.7424715757369995	-0.32100000977516174
7jvc.pdb	7jvc_FG_E_SE283T.pdb	-0.20476070046424866	-0.1543000042438507
5d96.pdb	5d96_JI_D_RJ56N.pdb	-1.3198468685150146	-2.448699951171875
3kj6.pdb	3kj6_HL_A_SH55H.pdb	-0.5472811460494995	1.1955000162124634
7myz.pdb	7myz_HL_C_TH50P.pdb	-0.842354416847229	-0.6068999767303467
6mhr.pdb	6mhr_DE_F_PF8H.pdb	-1.5520920753479004	-1.4586000442504883
4oii.pdb	4oii_HL_A_NL50Q.pdb	0.17379531264305115	0.032600000500679016
6udk.pdb	6udk_HL_K_GK409A.pdb	-0.04867507517337799	-0.08291999995708466
6okm.pdb	6okm_HL_R_WR57F.pdb	-1.4126574993133545	-1.2007999420166016
7z0x.pdb	7z0x_HL_R_YH33L.pdb	-0.6082577705383301	-0.3497999906539917
4aei.pdb	4aei_IM_B_RB62D.pdb	-0.8396964073181152	-6.674499988555908
4o02.pdb	4o02_HL_A_QA207S.pdb	-0.7499042749404907	-0.46693000197410583
6z20.pdb	6z20_B_A_EA63F.pdb	0.19988706707954407	0.2328999936580658
4jdt.pdb	4jdt_HL_G_WH105C.pdb	-1.0013439655303955	-1.1437699794769287
7x7d.pdb	7x7d_F_E_LE159H.pdb	-0.5278565287590027	0.15049999952316284
6q20.pdb	6q20_HL_A_RA37D.pdb	-0.9231522083282471	-3.544300079345703
7r7n.pdb	7r7n_HL_E_RL85L.pdb	0.16774114966392517	-2.845599889755249
6jsz.pdb	6jsz_D_A_GD99E.pdb	-0.23485282063484192	-2.1761999130249023
4aei.pdb	4aei_IM_B_LM101S.pdb	-1.1986331939697266	-1.0262000560760498
5usf.pdb	5usf_D_A_WD47T.pdb	-1.2506680488586426	-0.17000000178813934
7aqz.pdb	7aqz_D_A_VD2D.pdb	-0.7456037998199463	-1.041100025177002
6b0a.pdb	6b0a_HL_A_DH100A.pdb	-0.5392234921455383	0.7706999778747559
1iqd.pdb	1iqd_BA_C_VB2K.pdb	0.14691981673240662	-1.0259000062942505
6q20.pdb	6q20_HL_A_DA70M.pdb	-0.3809513747692108	1.4470000267028809
5usf.pdb	5usf_D_A_GA547F.pdb	-19.330812454223633	-11.521960258483887
2qqn.pdb	2qqn_HL_A_EA51G.pdb	-1.9092497825622559	-3.417910099029541
7e9b.pdb	7e9b_HL_C_WL96D.pdb	-0.9789797067642212	-0.2159000039100647
3mxw.pdb	3mxw_HL_A_RA117V.pdb	-1.090240716934204	-1.544800043106079
7k7i.pdb	7k7i_MN_C_YC87N.pdb	-1.4528863430023193	-0.1453399956226349
1nsn.pdb	1nsn_HL_S_YH54C.pdb	-1.414290189743042	-1.6177899837493896
5nuz.pdb	5nuz_AB_C_SC24D.pdb	-0.543817400932312	1.780900001525879
5umi.pdb	5umi_HL_C_WL90K.pdb	-0.6966266632080078	-0.6413999795913696
4oii.pdb	4oii_HL_A_RL96I.pdb	-1.0001904964447021	-0.6862999796867371
6e62.pdb	6e62_HL_P_RH101P.pdb	0.3008839786052704	-0.287200003862381
7cgw.pdb	7cgw_AB_C_DA106M.pdb	0.11404666304588318	-0.2222999930381775
5f8r.pdb	5f8r_C_A_LA329S.pdb	-0.6500654220581055	-0.930400013923645
7mep.pdb	7mep_HL_A_DA269R.pdb	-1.1967957019805908	-4.899600028991699
6wqo.pdb	6wqo_EF_D_VE2F.pdb	-6.193859577178955	-6.000140190124512
6qfc.pdb	6qfc_B_A_SB53W.pdb	-9.723020553588867	-6.69605016708374
4dw2.pdb	4dw2_HL_U_TU136F.pdb	1.2063053846359253	-1.3843400478363037
5usf.pdb	5usf_D_A_SA522K.pdb	0.2876201570034027	-0.2799000144004822
6nfc.pdb	6nfc_HL_A_SA100L.pdb	0.4460727870464325	2.5848300457000732
4aei.pdb	4aei_IM_B_PI99Q.pdb	-5.8491902351379395	-3.0376999378204346
7k8m.pdb	7k8m_AB_E_GA100H.pdb	-21.413280487060547	-24.58009910583496
5xbm.pdb	5xbm_ED_F_SE102F.pdb	1.0541106462478638	3.435309886932373
6jsz.pdb	6jsz_D_A_ID32P.pdb	-0.5129667520523071	-0.8526999950408936
6myy.pdb	6myy_HL_A_IA391F.pdb	-0.37682798504829407	0.13619999587535858
7czx.pdb	7czx_JN_C_QC415E.pdb	-0.24914956092834473	-0.24199999868869781
3uzq.pdb	3uzq_A_B_KA29D.pdb	-0.8941285610198975	1.0391000509262085
6bp2.pdb	6bp2_HL_A_SH55C.pdb	-1.3446067571640015	-1.2771999835968018
5th9.pdb	5th9_JN_C_LJ30T.pdb	-1.246061086654663	-1.0936000347137451
7m42.pdb	7m42_BA_E_EE152I.pdb	-0.9809572696685791	-1.094599962234497
6n5e.pdb	6n5e_ED_A_YE50T.pdb	-1.1264607906341553	-2.2321999073028564
7e9b.pdb	7e9b_HL_C_SC29C.pdb	0.0019364356994628906	0.018300000578165054
7x7d.pdb	7x7d_F_E_FE157I.pdb	-3.4730591773986816	-3.1197400093078613
3nps.pdb	3nps_BC_A_RB105V.pdb	-0.5038111209869385	-2.3171000480651855
5umi.pdb	5umi_HL_C_NH32K.pdb	-0.31038805842399597	-0.8503999710083008
3nps.pdb	3nps_BC_A_QA168T.pdb	-0.33692070841789246	-0.14790000021457672
2r56.pdb	2r56_IM_B_YM91S.pdb	-0.549186110496521	1.3171900510787964
5d96.pdb	5d96_JI_D_FD84I.pdb	-0.5016342401504517	-0.9821000099182129
4wgw.pdb	4wgw_B_A_SA334E.pdb	-0.28335168957710266	1.6648999452590942
5xbm.pdb	5xbm_ED_F_DD30A.pdb	-0.7323911190032959	-1.1212400197982788
7czx.pdb	7czx_JN_C_NJ58R.pdb	0.4598935544490814	0.09359999746084213
7m42.pdb	7m42_BA_E_YB33V.pdb	-1.707277536392212	-0.9043999910354614
7k7i.pdb	7k7i_MN_C_YM31V.pdb	-0.26122933626174927	-0.2925400137901306
5w5x.pdb	5w5x_HL_A_HH34S.pdb	-0.6068152189254761	-0.17100000381469727
3kj6.pdb	3kj6_HL_A_YH32R.pdb	-0.2616446316242218	-1.364300012588501
6y92.pdb	6y92_CD_B_NB126H.pdb	-0.10218487679958344	0.9400990009307861
5hbv.pdb	5hbv_DC_B_GC94Q.pdb	-1.5032591819763184	-0.8995000123977661
6e62.pdb	6e62_HL_P_PP58T.pdb	-0.7444733381271362	0.5914999842643738
5c6t.pdb	5c6t_HL_A_WH96P.pdb	-0.08358897268772125	0.11760000139474869
7jx3.pdb	7jx3_CD_R_NR170K.pdb	-0.2677888870239258	-0.4383000135421753
7x7d.pdb	7x7d_F_E_DF74Y.pdb	-0.5627559423446655	1.1936999559402466
7czx.pdb	7czx_JN_C_YJ53R.pdb	-0.5042162537574768	-1.1181999444961548
1ndg.pdb	1ndg_BA_C_NA92T.pdb	0.07258811593055725	0.15530000627040863
7jvc.pdb	7jvc_FG_E_LF102C.pdb	-1.3370333909988403	-0.4083000123500824
4lvn.pdb	4lvn_CB_A_YC51V.pdb	-0.9459549188613892	-0.6288999915122986
7o85.pdb	7o85_B_A_YB49W.pdb	-0.5599784255027771	-0.32036998867988586
5d96.pdb	5d96_JI_D_TJ30R.pdb	-0.055660173296928406	-0.04320000112056732
5xbm.pdb	5xbm_ED_F_RE100N.pdb	-1.2037471532821655	-0.6328700184822083
4dw2.pdb	4dw2_HL_U_SU135L.pdb	-1.7280175685882568	-1.640779972076416
5w4l.pdb	5w4l_HL_G_TG41I.pdb	-0.24738997220993042	0.11699999868869781
6h3t.pdb	6h3t_IM_B_SI104F.pdb	-15.642563819885254	-10.36832046508789
6nm6.pdb	6nm6_UV_G_PU81I.pdb	-0.06800426542758942	0.30344000458717346
7aqx.pdb	7aqx_C_A_RC102S.pdb	-0.9526417255401611	-1.6368099451065063
4dw2.pdb	4dw2_HL_U_NL54I.pdb	-0.23986244201660156	-0.3982299864292145
6h2y.pdb	6h2y_HL_D_DD65W.pdb	-2.811829090118408	0.628000020980835
7myz.pdb	7myz_HL_C_YH59H.pdb	-0.8647291660308838	-4.426400184631348
6okm.pdb	6okm_HL_R_AL92Q.pdb	-0.24502253532409668	-0.05050000175833702
7so9.pdb	7so9_ON_K_DK86S.pdb	-1.1109983921051025	-0.012199999764561653
7myz.pdb	7myz_HL_C_TH50I.pdb	-0.506219208240509	-0.7444000244140625
6mhr.pdb	6mhr_DE_F_VD57I.pdb	-0.26882874965667725	-0.24169999361038208
5w4l.pdb	5w4l_HL_G_LH100R.pdb	-0.5848425626754761	0.16419999301433563
6pxh.pdb	6pxh_CD_A_TA78L.pdb	0.06009611487388611	0.1597999930381775
6q18.pdb	6q18_HL_A_CH108W.pdb	-33.432891845703125	-28.29623031616211
5ywp.pdb	5ywp_RQ_A_SA123I.pdb	-0.2694474458694458	-0.46643000841140747
6jsz.pdb	6jsz_D_A_VD36T.pdb	-0.8652122020721436	-0.1500999927520752
7e3k.pdb	7e3k_HL_C_YL33A.pdb	-0.45498374104499817	-0.7963399887084961
6vy2.pdb	6vy2_IM_C_IC329V.pdb	-0.47055691480636597	1.5339900255203247
7cdj.pdb	7cdj_HL_E_SL93L.pdb	0.23799380660057068	1.4464999437332153
6udk.pdb	6udk_HL_K_NK58W.pdb	0.45085135102272034	1.672700047492981
3nps.pdb	3nps_BC_A_YA52M.pdb	-0.2618585526943207	-0.5091000199317932
5c6t.pdb	5c6t_HL_A_NH97Q.pdb	-0.7442591786384583	-2.020709991455078
4wgw.pdb	4wgw_B_A_YA251V.pdb	-0.9638838768005371	0.2483000010251999
5w1k.pdb	5w1k_DC_E_SD31G.pdb	-0.8335362672805786	-0.683899998664856
7bsd.pdb	7bsd_AB_G_LB50A.pdb	-1.4114670753479004	-0.46700000762939453
5ggv.pdb	5ggv_HL_Y_LY106T.pdb	-2.3209664821624756	-2.664400100708008
7mep.pdb	7mep_HL_A_RA257L.pdb	-0.28162726759910583	-0.027300000190734863
6udk.pdb	6udk_HL_K_YH113I.pdb	-2.2871859073638916	-1.0848000049591064
6e62.pdb	6e62_HL_P_KP122T.pdb	-0.8336842060089111	-1.3148000240325928
7bsd.pdb	7bsd_AB_G_VA2E.pdb	-0.610376238822937	-0.7117000222206116
5umi.pdb	5umi_HL_C_PH61F.pdb	-0.5235152244567871	-1.2905000448226929
7so9.pdb	7so9_ON_K_GO106W.pdb	-20.015727996826172	-18.43153953552246
6okm.pdb	6okm_HL_R_PR54R.pdb	-2.496319532394409	-2.4660000801086426
7b27.pdb	7b27_D_a_LD45I.pdb	-0.41192612051963806	-0.41839998960494995
7l5j.pdb	7l5j_YX_A_FA70E.pdb	-1.2637220621109009	-3.4460699558258057
6myy.pdb	6myy_HL_A_DA381E.pdb	-0.3836113512516022	-0.4291999936103821
6okm.pdb	6okm_HL_R_DH98Y.pdb	-1.6231595277786255	-2.9537999629974365
6nm6.pdb	6nm6_UV_G_NG219P.pdb	0.2672140896320343	2.4367599487304688
6nfc.pdb	6nfc_HL_A_LA98D.pdb	-0.6548870801925659	0.7933400273323059
4yjz.pdb	4yjz_L_E_FL163T.pdb	-2.1768834590911865	-2.003000020980835
6u36.pdb	6u36_HL_B_EB29F.pdb	-1.010270595550537	-2.3502299785614014
7b27.pdb	7b27_D_a_Va148M.pdb	-0.0841192752122879	0.5465999841690063
4i1n.pdb	4i1n_B_A_WB53K.pdb	-0.17041894793510437	0.1675499975681305
5dhv.pdb	5dhv_AB_N_SA55G.pdb	-0.41857296228408813	-0.21699999272823334
6vy2.pdb	6vy2_IM_C_NI75V.pdb	-0.00961574912071228	0.5321099758148193
3mxw.pdb	3mxw_HL_A_SL30D.pdb	-0.3240923583507538	0.34709998965263367
6pxh.pdb	6pxh_CD_A_GA175I.pdb	-3.7865734100341797	-3.015000104904175
4lsq.pdb	4lsq_HL_G_NG315S.pdb	-0.5446993112564087	-0.10459999740123749
7e3k.pdb	7e3k_HL_C_CH106V.pdb	-0.4953945279121399	-0.35541999340057373
5umi.pdb	5umi_HL_C_IL2A.pdb	-0.9723780155181885	-0.3878999948501587
7k8m.pdb	7k8m_AB_E_FA58L.pdb	-0.7657433748245239	-0.4339999854564667
7e9b.pdb	7e9b_HL_C_WL96Q.pdb	-1.138067364692688	-0.2558000087738037
7jx3.pdb	7jx3_CD_R_TR169N.pdb	0.11099842190742493	-1.7760000228881836
5kte.pdb	5kte_HL_A_GA214D.pdb	0.8498669862747192	1.4780900478363037
7lxz.pdb	7lxz_FC_B_QB470G.pdb	-0.8371853828430176	-2.714099884033203
6nm6.pdb	6nm6_UV_G_SU112V.pdb	2.0368661880493164	2.3140599727630615
3cfi.pdb	3cfi_C_B_RB86L.pdb	-1.308577060699463	-0.3043999969959259
6okm.pdb	6okm_HL_R_RH97Y.pdb	-0.8473013639450073	0.3212999999523163
4ala.pdb	4ala_HL_C_EC15N.pdb	-0.6043596267700195	-0.1823199987411499
6h2y.pdb	6h2y_HL_D_YL49Q.pdb	-0.5396775603294373	-0.21080000698566437
4yjz.pdb	4yjz_L_E_TL29I.pdb	-0.6861894130706787	0.14720000326633453
3uzq.pdb	3uzq_A_B_KB65E.pdb	-0.7404451370239258	-0.1818999946117401
3kj6.pdb	3kj6_HL_A_YL91A.pdb	-1.972934603691101	-2.595400094985962
6u36.pdb	6u36_HL_B_WL91S.pdb	-1.3282569646835327	-0.5093700289726257
5ggv.pdb	5ggv_HL_Y_QY41L.pdb	0.4433423578739166	-0.90829998254776
6q18.pdb	6q18_HL_A_GH55M.pdb	-0.9555084705352783	-1.3171000480651855
6nf2.pdb	6nf2_HL_B_VB28Y.pdb	-0.5518079996109009	-0.35370001196861267
3mxw.pdb	3mxw_HL_A_YA6I.pdb	-2.2614550590515137	-2.6240999698638916
6pe9.pdb	6pe9_CD_G_RG65V.pdb	-0.898088812828064	0.385699987411499
6h3t.pdb	6h3t_IM_B_SB108G.pdb	-0.24218347668647766	0.03290000185370445
5van.pdb	5van_B_A_GB54S.pdb	-0.31602948904037476	0.8122000098228455
6pxh.pdb	6pxh_CD_A_SA174F.pdb	-12.451338768005371	-4.269579887390137
3kr3.pdb	3kr3_HL_D_SH53I.pdb	-0.347847044467926	0.7684999704360962
5ywp.pdb	5ywp_RQ_A_SR33L.pdb	-4.815044403076172	-3.7792000770568848
7cdj.pdb	7cdj_HL_E_YH33F.pdb	-0.37572920322418213	-1.0595999956130981
4nx3.pdb	4nx3_BA_D_TB32K.pdb	-4.602490425109863	-5.418010234832764
7bsd.pdb	7bsd_AB_G_VG36F.pdb	-5.528354167938232	-6.5914998054504395
5tpn.pdb	5tpn_HL_A_SL67C.pdb	-0.004687309265136719	0.29524001479148865
1ndg.pdb	1ndg_BA_C_RB31C.pdb	-0.03273242712020874	0.5960999727249146
6z20.pdb	6z20_B_A_DB30Y.pdb	-0.18863165378570557	-0.26080000400543213
6z20.pdb	6z20_B_A_TB103Q.pdb	-0.517571747303009	-1.0152000188827515
6v4o.pdb	6v4o_DE_W_WD109A.pdb	-0.8489866256713867	0.1295900046825409
5dhv.pdb	5dhv_AB_N_AB95P.pdb	-1.3094148635864258	0.3677999973297119
6nf2.pdb	6nf2_HL_B_MB24I.pdb	-1.045487642288208	-0.26919999718666077
6e62.pdb	6e62_HL_P_GH56L.pdb	-0.9073959589004517	1.0492000579833984
1bzq.pdb	1bzq_M_C_RM106S.pdb	-1.3042981624603271	0.05829999968409538
1fns.pdb	1fns_HL_A_FA128V.pdb	-3.411043643951416	-2.0120999813079834
6x04.pdb	6x04_B_A_DA208L.pdb	-2.748474597930908	-2.663800001144409
3rkd.pdb	3rkd_DC_B_WD55E.pdb	-2.2061500549316406	-1.7769999504089355
7lxz.pdb	7lxz_FC_B_LB432Q.pdb	-1.944551706314087	0.2768999934196472
5d96.pdb	5d96_JI_D_AI93I.pdb	0.013082712888717651	-0.15880000591278076
1ndg.pdb	1ndg_BA_C_NA32P.pdb	-0.7372837662696838	-2.4595999717712402
6n5e.pdb	6n5e_ED_A_YA69Q.pdb	-0.5224149227142334	-0.8144000172615051
6e62.pdb	6e62_HL_P_NH30Y.pdb	-0.20734620094299316	1.2733999490737915
6qfc.pdb	6qfc_B_A_WB209P.pdb	-0.5760774612426758	0.2688699960708618
3rkd.pdb	3rkd_DC_B_TD106L.pdb	0.7321957349777222	0.1518000066280365
6elu.pdb	6elu_EF_D_KD102A.pdb	-1.1573835611343384	-0.09449999779462814
5c6t.pdb	5c6t_HL_A_RH31L.pdb	0.07003596425056458	0.1485999971628189
7k8m.pdb	7k8m_AB_E_SB30L.pdb	-6.934164047241211	-2.071700096130371
7cu4.pdb	7cu4_AB_C_LC35H.pdb	-0.2097843587398529	-1.3172500133514404
6p62.pdb	6p62_HL_A_FA298R.pdb	-1.421126127243042	-1.029291033744812
2qqn.pdb	2qqn_HL_A_LL92M.pdb	0.7064293622970581	-0.06800000369548798
6nfc.pdb	6nfc_HL_A_IA349N.pdb	-0.8161255121231079	-1.0822700262069702
6r8x.pdb	6r8x_CB_A_NB30W.pdb	0.5523606538772583	-2.5741000175476074
3kj6.pdb	3kj6_HL_A_KA146E.pdb	-1.011583685874939	-2.0095999240875244
4ki5.pdb	4ki5_CD_M_GM41W.pdb	-2.3170478343963623	-2.5973598957061768
7jx3.pdb	7jx3_CD_R_YR158F.pdb	-0.5578194856643677	0.2223999947309494
2r56.pdb	2r56_IM_B_EB42G.pdb	-0.46826574206352234	-0.9567400217056274
6nm6.pdb	6nm6_UV_G_GG308P.pdb	-2.455528497695923	0.07536999881267548
4dw2.pdb	4dw2_HL_U_SU135K.pdb	-3.158445119857788	-2.5625500679016113
7e72.pdb	7e72_CD_F_NC103P.pdb	0.1710643470287323	0.014499999582767487
7cdj.pdb	7cdj_HL_E_SH54R.pdb	-2.304151773452759	-1.2892999649047852
6q18.pdb	6q18_HL_A_YA44Q.pdb	-0.7652841806411743	0.15539999306201935
7cdj.pdb	7cdj_HL_E_YE157D.pdb	-1.2329144477844238	-3.7119998931884766
7cu4.pdb	7cu4_AB_C_AB94K.pdb	-0.302048921585083	0.013170000165700912
4ki5.pdb	4ki5_CD_M_SD30N.pdb	0.16359999775886536	0.02442999929189682
5nuz.pdb	5nuz_AB_C_DB32A.pdb	-2.027294635772705	-0.3495999872684479
5w1k.pdb	5w1k_DC_E_GD105V.pdb	0.5743173360824585	0.0340999998152256
7mtb.pdb	7mtb_HL_G_YH54R.pdb	-1.6086945533752441	-1.0507899522781372
6x04.pdb	6x04_B_A_RB46S.pdb	-0.1443091332912445	-0.012900000438094139
6pe9.pdb	6pe9_CD_G_SC99M.pdb	-0.1657901406288147	-0.020099999383091927
5c7x.pdb	5c7x_MN_B_EB115F.pdb	-0.061069995164871216	0.30979999899864197
3jwo.pdb	3jwo_HL_A_KA277F.pdb	-0.24384340643882751	-0.7378000020980835
6z20.pdb	6z20_B_A_FA65Y.pdb	-0.43362170457839966	-0.5371999740600586
5c7x.pdb	5c7x_MN_B_NB9H.pdb	-0.7477641105651855	-0.8996000289916992
4nx3.pdb	4nx3_BA_D_EA61F.pdb	-0.71772301197052	-1.0123800039291382
6u36.pdb	6u36_HL_B_TB203S.pdb	-0.23724287748336792	-1.0394099950790405
6vy2.pdb	6vy2_IM_C_EC328W.pdb	2.6165778636932373	4.319459915161133
5c7x.pdb	5c7x_MN_B_PB116T.pdb	-1.9451606273651123	-0.014600000344216824
6q18.pdb	6q18_HL_A_EA176V.pdb	0.10635682940483093	-1.6405999660491943
6nf2.pdb	6nf2_HL_B_GH107M.pdb	0.29350218176841736	0.3601999878883362
7e9b.pdb	7e9b_HL_C_AC98K.pdb	-0.5252054929733276	-0.7648000121116638
7mdp.pdb	7mdp_HI_A_YA40S.pdb	-1.3189959526062012	-1.454200029373169
7mdp.pdb	7mdp_HI_A_SH30M.pdb	0.22987642884254456	0.8822000026702881
7mep.pdb	7mep_HL_A_LL54G.pdb	-0.8082984685897827	0.25220000743865967
4lsq.pdb	4lsq_HL_G_AH57Q.pdb	0.005701541900634766	0.3854300081729889
4qci.pdb	4qci_HL_C_VC30E.pdb	-0.47467151284217834	-0.013000000268220901
4wgw.pdb	4wgw_B_A_KA258A.pdb	-1.093393087387085	0.5479999780654907
7aqx.pdb	7aqx_C_A_KA75M.pdb	-0.27388161420822144	0.2476000040769577
7mep.pdb	7mep_HL_A_DA269A.pdb	-1.219046711921692	-3.441200017929077
3jwo.pdb	3jwo_HL_A_VA87N.pdb	-2.474813222885132	-0.7851999998092651
6b0a.pdb	6b0a_HL_A_NA101S.pdb	0.2934253513813019	-1.4259999990463257
5d96.pdb	5d96_JI_D_AD100T.pdb	-0.17177756130695343	0.4641999900341034
4wgw.pdb	4wgw_B_A_TA242E.pdb	-0.3507745862007141	1.9800000190734863
6e62.pdb	6e62_HL_P_YL33R.pdb	-1.3814301490783691	-0.1421000063419342
6s8j.pdb	6s8j_HL_A_DL98F.pdb	-6.815628528594971	-3.992650032043457
7l56.pdb	7l56_FG_C_NF59V.pdb	0.2978786528110504	0.5928000211715698
7l56.pdb	7l56_FG_C_LC360K.pdb	-0.09685975313186646	0.9292740225791931
6n5e.pdb	6n5e_ED_A_YE103M.pdb	0.0644991397857666	1.7324999570846558
6h2y.pdb	6h2y_HL_D_AL28T.pdb	-1.8915519714355469	-0.8070999979972839
4dw2.pdb	4dw2_HL_U_YL33D.pdb	0.5765438079833984	2.9079599380493164
1bzq.pdb	1bzq_M_C_YM101R.pdb	-0.7324481010437012	-1.6383299827575684
6myy.pdb	6myy_HL_A_GH55P.pdb	-2.984492063522339	-3.7309000492095947
6h2y.pdb	6h2y_HL_D_DD141G.pdb	-0.1844327747821808	-0.24950000643730164
6cwg.pdb	6cwg_B_A_AA114H.pdb	-16.71270751953125	-14.50905990600586
5nuz.pdb	5nuz_AB_C_DA57H.pdb	-0.5386839509010315	0.7177000045776367
6myy.pdb	6myy_HL_A_CA383F.pdb	3.8299739360809326	-1.1583000421524048
3uzq.pdb	3uzq_A_B_EA100D.pdb	-1.0289053916931152	-2.338099956512451
7s0e.pdb	7s0e_HL_A_DA526G.pdb	-0.590656042098999	0.10578999668359756
6k7o.pdb	6k7o_HL_A_SH103A.pdb	-0.8891681432723999	-0.45100000500679016
1ndg.pdb	1ndg_BA_C_GC16C.pdb	-5.120041370391846	-5.131400108337402
6otc.pdb	6otc_HL_A_YL49I.pdb	-1.3716120719909668	-0.6996899843215942
7qnw.pdb	7qnw_AB_E_IA58Q.pdb	-1.2862106561660767	-0.14630000293254852
6h3t.pdb	6h3t_IM_B_TB116V.pdb	-0.3120400607585907	-0.7494000196456909
4wgw.pdb	4wgw_B_A_KA258D.pdb	-1.027021050453186	1.151900053024292
5tpn.pdb	5tpn_HL_A_LA134S.pdb	-0.8787950277328491	-0.8909900188446045
7cgw.pdb	7cgw_AB_C_NA101I.pdb	-0.06583583354949951	0.5709999799728394
6vy2.pdb	6vy2_IM_C_IC141N.pdb	-0.7026795148849487	0.008559999987483025
6fxn.pdb	6fxn_MN_J_NN94Y.pdb	-3.6879658699035645	-6.350200176239014
7bsd.pdb	7bsd_AB_G_GA26C.pdb	-0.3886815011501312	-0.9514999985694885
6myy.pdb	6myy_HL_A_NA384K.pdb	0.5465809106826782	0.5419999957084656
5c6t.pdb	5c6t_HL_A_NH97S.pdb	-0.05131617188453674	0.09502000361680984
7nkt.pdb	7nkt_B_A_SA39C.pdb	0.13260337710380554	0.21490000188350677
4nx3.pdb	4nx3_BA_D_KD102N.pdb	-1.69625723361969	-1.1112799644470215
5dur.pdb	5dur_BD_A_IA24V.pdb	-1.0249521732330322	-0.37959998846054077
7qnd.pdb	7qnd_L_C_SL101C.pdb	-0.32673054933547974	-1.707990050315857
5c7x.pdb	5c7x_MN_B_GM101I.pdb	-5.792907238006592	-5.623899936676025
6okm.pdb	6okm_HL_R_LR60D.pdb	-1.1968227624893188	-0.8605999946594238
7e9b.pdb	7e9b_HL_C_RC55D.pdb	-1.5849988460540771	-5.94980001449585
2qqn.pdb	2qqn_HL_A_MH106S.pdb	-0.730726420879364	-0.24230000376701355
4dw2.pdb	4dw2_HL_U_DU172I.pdb	0.6497393846511841	-0.8844900131225586
4qci.pdb	4qci_HL_C_YH103E.pdb	-0.8287316560745239	-0.16670000553131104
7m42.pdb	7m42_BA_E_LE160H.pdb	-0.6171360015869141	0.025800000876188278
5f8r.pdb	5f8r_C_A_SC29D.pdb	-0.5151833295822144	-1.2874000072479248
7p16.pdb	7p16_B_A_YB114K.pdb	-0.5246227979660034	-0.14076000452041626
2r56.pdb	2r56_IM_B_QB56E.pdb	-0.1890314668416977	1.9583300352096558
7myz.pdb	7myz_HL_C_SH99M.pdb	-0.42776039242744446	-1.1548999547958374
5dhv.pdb	5dhv_AB_N_SB96P.pdb	-11.273209571838379	-8.106499671936035
3nps.pdb	3nps_BC_A_HB114P.pdb	0.06645840406417847	-1.17330002784729
5ggv.pdb	5ggv_HL_Y_RH101K.pdb	-0.5188432335853577	0.6255000233650208
7k7i.pdb	7k7i_MN_C_PC88T.pdb	-1.3982946872711182	-1.4723299741744995
6nfc.pdb	6nfc_HL_A_KA97R.pdb	-0.17744335532188416	-0.8754199743270874
3mxw.pdb	3mxw_HL_A_EH32M.pdb	0.007347077131271362	-0.6007999777793884
7k8z.pdb	7k8z_MN_C_TC250P.pdb	-0.014065712690353394	-0.47328999638557434
5th9.pdb	5th9_JN_C_YN49C.pdb	-0.68230140209198	0.9322999715805054
2qqn.pdb	2qqn_HL_A_RA50L.pdb	-0.08453857898712158	0.5763999819755554
5tpn.pdb	5tpn_HL_A_IL30G.pdb	-0.8074980974197388	-1.2116600275039673
6n5e.pdb	6n5e_ED_A_WD93R.pdb	-1.6848878860473633	-2.850100040435791
7qnw.pdb	7qnw_AB_E_SA109F.pdb	-1.0296036005020142	-0.8561000227928162
4i1n.pdb	4i1n_B_A_TB108R.pdb	-0.308680921792984	0.08953999727964401
5w5x.pdb	5w5x_HL_A_GL94T.pdb	-0.46270105242729187	-0.23989999294281006
5ugy.pdb	5ugy_IM_C_SC133A.pdb	-0.4628121852874756	-1.226099967956543
3uzq.pdb	3uzq_A_B_KA29G.pdb	-0.4747423231601715	0.745199978351593
3mxw.pdb	3mxw_HL_A_DH31T.pdb	-0.4102795720100403	-0.3521000146865845
5w1k.pdb	5w1k_DC_E_YD109I.pdb	1.149092674255371	-0.16940000653266907
6pe9.pdb	6pe9_CD_G_SC52A.pdb	-0.2359563708305359	0.4050999879837036
5c7x.pdb	5c7x_MN_B_KN49W.pdb	-0.8834868669509888	-0.3294999897480011
6u36.pdb	6u36_HL_B_CB204Q.pdb	-0.4507162868976593	-0.060120001435279846
5w1m.pdb	5w1m_FE_Q_RQ79S.pdb	-0.15516754984855652	-1.6044000387191772
6v4o.pdb	6v4o_DE_W_YD113K.pdb	-0.8322923183441162	-0.3492799997329712
5kte.pdb	5kte_HL_A_YL50K.pdb	-0.2535768151283264	0.6056399941444397
5d96.pdb	5d96_JI_D_PD85L.pdb	-0.4366327226161957	-0.8475000262260437
7jx3.pdb	7jx3_CD_R_YR174H.pdb	-1.078992486000061	-2.438199996948242
7e9b.pdb	7e9b_HL_C_TL93F.pdb	-1.0346581935882568	0.23669999837875366
5d96.pdb	5d96_JI_D_DJ54S.pdb	-0.8027763366699219	-0.5400000214576721
5usf.pdb	5usf_D_A_EA493P.pdb	-0.7228188514709473	-2.4951999187469482
5ggv.pdb	5ggv_HL_Y_SY44M.pdb	0.4010984003543854	0.6230999827384949
4nx3.pdb	4nx3_BA_D_TD115W.pdb	-1.1670747995376587	-0.6233999729156494
6p62.pdb	6p62_HL_A_WH106N.pdb	-0.13952091336250305	-0.46492999792099
6nm6.pdb	6nm6_UV_G_QG358C.pdb	-0.47748374938964844	1.9172500371932983
4i1n.pdb	4i1n_B_A_TB108A.pdb	-0.5043928623199463	-0.1993499994277954
5w1m.pdb	5w1m_FE_Q_IQ29Q.pdb	-0.7262195348739624	-0.5893999934196472
5mo9.pdb	5mo9_HL_X_DX76G.pdb	-0.4285511076450348	-0.20100000500679016
4ffw.pdb	4ffw_HL_A_FA58Y.pdb	-0.7407999038696289	-0.1849599927663803
6nfc.pdb	6nfc_HL_A_SA100Q.pdb	-0.20248828828334808	1.3473800420761108
6b0a.pdb	6b0a_HL_A_DH100C.pdb	-0.5417015552520752	0.7771999835968018
7cdj.pdb	7cdj_HL_E_NH74Q.pdb	-0.2060256153345108	0.17790000140666962
7e72.pdb	7e72_CD_F_YC101I.pdb	-1.0647956132888794	-1.1217999458312988
5ywp.pdb	5ywp_RQ_A_YQ33I.pdb	-1.2338725328445435	-0.2984299957752228
4o02.pdb	4o02_HL_A_EA117N.pdb	-1.222298264503479	-1.3948400020599365
5u8r.pdb	5u8r_HL_A_GH101A.pdb	-0.13809490203857422	-0.5046799778938293
5hbv.pdb	5hbv_DC_B_GD56K.pdb	-0.08133625984191895	-0.47440001368522644
3g6d.pdb	3g6d_HL_A_FL31R.pdb	-2.9953906536102295	-4.203400135040283
7aqz.pdb	7aqz_D_A_TA86I.pdb	-0.04548001289367676	-0.048900000751018524
3jwo.pdb	3jwo_HL_A_LA89R.pdb	-0.6885409355163574	-0.2994999885559082
4lsq.pdb	4lsq_HL_G_SG226P.pdb	0.34251168370246887	0.9273599982261658
3rkd.pdb	3rkd_DC_B_GB117A.pdb	-0.18584784865379333	-0.22040000557899475
4i1n.pdb	4i1n_B_A_AA19R.pdb	0.0953221321105957	0.08608999848365784
1iqd.pdb	1iqd_BA_C_MC26P.pdb	-1.1561139822006226	-3.309000015258789
5hbv.pdb	5hbv_DC_B_RD50D.pdb	-1.2047810554504395	-0.911300003528595
5van.pdb	5van_B_A_IB100A.pdb	-1.2410725355148315	-1.9422999620437622
[truncated: 8,001 more rows]
