# Supplementary material for: Investigating the volume and diversity of data needed for generalizable antibody–antigen ΔΔG prediction
Source: Nat Comput Sci. 2025 Jul 8;5(8):635–47. doi: 10.1038/s43588-025-00823-8 (PMC12374841; doi:10.1038/s43588-025-00823-8)
Supplement: Supplementary file 5 — Unprocessed Graphinity model predictions and true values for synthetic ΔΔG values. [file 43588_2025_823_MOESM5_ESM.zip › Figure3/Figure3b-Graphinity_Predictions-Synthetic_FoldX_ddG-Varying_Dataset_Diversity/Graphinity_predictions_test-varying_dataset_diversity-max_mutation_distribution_diversity.csv]

wt_pdb	mut_pdb	pred_score	true_label
7nkt.pdb	7nkt_B_A_EB111C.pdb	-0.47926560044288635	-2.2052700519561768
7mdp.pdb	7mdp_HI_A_SH102D.pdb	-0.4002022445201874	-1.016800045967102
6hhc.pdb	6hhc_HL_A_SL93L.pdb	-0.05602794885635376	-0.54339998960495
5f8r.pdb	5f8r_C_A_SC29A.pdb	-0.2079271674156189	-0.659600019454956
5xbm.pdb	5xbm_ED_F_YE105D.pdb	-1.1941478252410889	-0.6501500010490417
7myz.pdb	7myz_HL_C_GH102M.pdb	-7.491209030151367	-5.351200103759766
4ki5.pdb	4ki5_CD_M_SM9G.pdb	-0.013608843088150024	-0.29065999388694763
6fxn.pdb	6fxn_MN_J_TM56E.pdb	-0.36720097064971924	-0.5396000146865845
4wgw.pdb	4wgw_B_A_FA239T.pdb	-0.6058739423751831	-0.6717000007629395
6r8x.pdb	6r8x_CB_A_EA85W.pdb	0.06788292527198792	-0.07760000228881836
5xbm.pdb	5xbm_ED_F_RF41V.pdb	-0.35628145933151245	-0.489080011844635
5usf.pdb	5usf_D_A_PA555G.pdb	-0.7028152942657471	-0.5656999945640564
5w4l.pdb	5w4l_HL_G_TG47A.pdb	0.09422343969345093	0.005799999926239252
4oii.pdb	4oii_HL_A_NL50F.pdb	0.6781395673751831	1.0140000581741333
7cgw.pdb	7cgw_AB_C_SC39N.pdb	0.18035918474197388	-0.46050000190734863
4aei.pdb	4aei_IM_B_CB63P.pdb	-0.3830360770225525	0.5738000273704529
6h3t.pdb	6h3t_IM_B_NB115E.pdb	-0.4633946716785431	-0.3147999942302704
5o0w.pdb	5o0w_G_C_SG108M.pdb	0.037662893533706665	0.7609500288963318
5w4l.pdb	5w4l_HL_G_RH56G.pdb	-0.8130040168762207	-5.035999774932861
7mep.pdb	7mep_HL_A_TH111Y.pdb	-5.934453010559082	-1.2740000486373901
6bp2.pdb	6bp2_HL_A_YH59L.pdb	-0.33848628401756287	0.08179999887943268
7z0x.pdb	7z0x_HL_R_SH53D.pdb	-0.8917407989501953	0.880299985408783
6q18.pdb	6q18_HL_A_CH108A.pdb	-0.3590254485607147	-0.7128000259399414
5dur.pdb	5dur_BD_A_QA68H.pdb	-0.6568753719329834	-1.0530999898910522
6udk.pdb	6udk_HL_K_RH77L.pdb	-0.6029284000396729	-0.1881999969482422
4qci.pdb	4qci_HL_C_GH104N.pdb	-3.4800822734832764	-1.087499976158142
6z20.pdb	6z20_B_A_FA65K.pdb	-0.7261863946914673	-1.2096999883651733
5d96.pdb	5d96_JI_D_ND80M.pdb	0.10076871514320374	0.00559999980032444
6fxn.pdb	6fxn_MN_J_GN93V.pdb	-0.5756130218505859	-2.3538999557495117
6e62.pdb	6e62_HL_P_DP98G.pdb	-0.7134607434272766	-0.45820000767707825
7myz.pdb	7myz_HL_C_SL30Y.pdb	0.9201861619949341	0.009800000116229057
6u36.pdb	6u36_HL_B_FB205N.pdb	-1.5806002616882324	-1.1597000360488892
6otc.pdb	6otc_HL_A_RA61I.pdb	-1.1007843017578125	-1.204509973526001
7aqx.pdb	7aqx_C_A_LC96H.pdb	-0.7047785520553589	-0.5329999923706055
6z20.pdb	6z20_B_A_TA64L.pdb	0.26203855872154236	0.14069999754428864
3kr3.pdb	3kr3_HL_D_NH31C.pdb	-0.0160922110080719	0.2004999965429306
7cgw.pdb	7cgw_AB_C_IC102M.pdb	-0.6915032863616943	-0.5766000151634216
5w1k.pdb	5w1k_DC_E_YD109D.pdb	1.3498742580413818	-2.782900094985962
7cu4.pdb	7cu4_AB_C_SC94I.pdb	-1.4943203926086426	-1.5500999689102173
7czx.pdb	7czx_JN_C_YN31D.pdb	-0.7656232118606567	-1.8795000314712524
6otc.pdb	6otc_HL_A_RA61C.pdb	-1.0792086124420166	-1.3604099750518799
6udk.pdb	6udk_HL_K_GK410L.pdb	-2.153775453567505	-0.948710024356842
6r8x.pdb	6r8x_CB_A_DB31A.pdb	-0.4738283157348633	-0.21580000221729279
7aqz.pdb	7aqz_D_A_YD41K.pdb	-0.6785908937454224	-1.035599946975708
5umi.pdb	5umi_HL_C_IH57E.pdb	-0.5666778087615967	-1.1677000522613525
4i1n.pdb	4i1n_B_A_YB32N.pdb	-0.6529408693313599	0.11167000234127045
4ki5.pdb	4ki5_CD_M_SC32H.pdb	-3.5497214794158936	-1.4776999950408936
4lsq.pdb	4lsq_HL_G_GG312L.pdb	-4.560286521911621	-2.508430004119873
5hbv.pdb	5hbv_DC_B_YB113C.pdb	-0.7785085439682007	-0.6905999779701233
6bp2.pdb	6bp2_HL_A_AL30R.pdb	-5.277401447296143	-4.9593000411987305
7jx3.pdb	7jx3_CD_R_AD30N.pdb	-0.23249918222427368	0.22210000455379486
6udk.pdb	6udk_HL_K_NK58C.pdb	-0.5795813798904419	0.02816000021994114
6elu.pdb	6elu_EF_D_VD157R.pdb	-0.2652730345726013	0.22290000319480896
6z20.pdb	6z20_B_A_FB46I.pdb	0.09606015682220459	-0.4049000144004822
6q20.pdb	6q20_HL_A_RA290M.pdb	-0.4995858073234558	-1.7934000492095947
6q18.pdb	6q18_HL_A_EA105L.pdb	-0.3766518831253052	-3.4082999229431152
4pir.pdb	4pir_J_D_WD161N.pdb	-1.1148834228515625	-2.336329936981201
6b0a.pdb	6b0a_HL_A_TH28S.pdb	-0.19265034794807434	0.5618000030517578
7cdj.pdb	7cdj_HL_E_HH102Q.pdb	-0.6176725625991821	-0.6879000067710876
6e62.pdb	6e62_HL_P_DP59A.pdb	-0.8354959487915039	0.8718000054359436
7z0x.pdb	7z0x_HL_R_GR153A.pdb	-2.211822271347046	-1.7833000421524048
7e9b.pdb	7e9b_HL_C_AC50Y.pdb	-0.5200816988945007	-1.2271000146865845
4aei.pdb	4aei_IM_B_HM98V.pdb	-0.012861490249633789	-0.22759999334812164
3mxw.pdb	3mxw_HL_A_KA49F.pdb	-0.008430570363998413	-0.4359999895095825
6hhc.pdb	6hhc_HL_A_RA128F.pdb	0.15676990151405334	0.14100000262260437
5tpn.pdb	5tpn_HL_A_DA146Q.pdb	-0.24800154566764832	0.3276500105857849
4pir.pdb	4pir_J_D_HD112Y.pdb	-0.0009754300117492676	0.06985999643802643
6q20.pdb	6q20_HL_A_TH101G.pdb	-1.3833178281784058	-0.3158999979496002
6v4o.pdb	6v4o_DE_W_ED105H.pdb	-0.6987074613571167	-0.6085699796676636
6xr0.pdb	6xr0_HL_M_DH99N.pdb	-0.33505696058273315	0.36149999499320984
5o0w.pdb	5o0w_G_C_GC99F.pdb	-0.7686585187911987	-0.9592000246047974
3kj6.pdb	3kj6_HL_A_YH52G.pdb	-0.8573781251907349	-0.8008000254631042
7b27.pdb	7b27_D_a_PD99R.pdb	-0.735519289970398	-0.7218999862670898
5tz2.pdb	5tz2_HL_C_NL30L.pdb	0.02606794238090515	0.21860000491142273
5d96.pdb	5d96_JI_D_MI50C.pdb	-0.595346212387085	-0.8037999868392944
4oii.pdb	4oii_HL_A_TA34A.pdb	0.11567249894142151	-0.475600004196167
7x7d.pdb	7x7d_F_E_FF34E.pdb	-0.8807876110076904	-0.900879979133606
3kr3.pdb	3kr3_HL_D_NH31K.pdb	-0.25181129574775696	0.30959999561309814
4ki5.pdb	4ki5_CD_M_TC29H.pdb	-0.07134805619716644	-0.23354999721050262
5ywp.pdb	5ywp_RQ_A_SA229R.pdb	0.18638601899147034	1.0781790018081665
6v4o.pdb	6v4o_DE_W_FD107N.pdb	-0.7907320261001587	-1.707550048828125
5ywp.pdb	5ywp_RQ_A_GR54N.pdb	-7.889156341552734	-3.7454099655151367
6udk.pdb	6udk_HL_K_DH32Q.pdb	-0.3847617506980896	1.59266996383667
7myz.pdb	7myz_HL_C_EC104L.pdb	-0.33468329906463623	-1.9607000350952148
5th9.pdb	5th9_JN_C_QC118T.pdb	-0.060643136501312256	-0.477400004863739
5c6t.pdb	5c6t_HL_A_NH97I.pdb	-0.0010791420936584473	-0.21174000203609467
1nsn.pdb	1nsn_HL_S_IL98L.pdb	0.021196722984313965	-0.33632001280784607
6qfc.pdb	6qfc_B_A_GB101R.pdb	-6.895615100860596	-7.463650226593018
6hhc.pdb	6hhc_HL_A_DH35N.pdb	-0.7998617887496948	-1.5994000434875488
5tz2.pdb	5tz2_HL_C_NL30H.pdb	-0.2669094204902649	-0.5602999925613403
5w1m.pdb	5w1m_FE_Q_SE101Q.pdb	-0.4573492407798767	-0.35740000009536743
4yjz.pdb	4yjz_L_E_GE92S.pdb	-0.28116467595100403	0.18970000743865967
3rkd.pdb	3rkd_DC_B_EB113N.pdb	-0.6732310652732849	-0.6721000075340271
5van.pdb	5van_B_A_TA95L.pdb	-0.12632861733436584	-1.3316999673843384
5c6t.pdb	5c6t_HL_A_AA196Q.pdb	-3.714250087738037	-1.6962800025939941
7s0e.pdb	7s0e_HL_A_FA520L.pdb	-0.4500621557235718	0.046509999781847
3nps.pdb	3nps_BC_A_RA48H.pdb	-0.5224937200546265	-0.5156000256538391
4oii.pdb	4oii_HL_A_NA89K.pdb	0.3164592683315277	0.24279999732971191
4i1n.pdb	4i1n_B_A_SA49Q.pdb	-0.2775682806968689	-0.06519000232219696
7l5j.pdb	7l5j_YX_A_RY100N.pdb	-0.8178163766860962	-0.5514799952507019
5ggv.pdb	5ggv_HL_Y_MY99V.pdb	-1.0026894807815552	0.2630000114440918
7s0e.pdb	7s0e_HL_A_TH58Y.pdb	-0.17605897784233093	0.21772000193595886
5f8r.pdb	5f8r_C_A_TA397C.pdb	-0.07880261540412903	0.3772999942302704
1ndg.pdb	1ndg_BA_C_LC75T.pdb	-0.42008864879608154	-0.323199987411499
1ndg.pdb	1ndg_BA_C_WB98G.pdb	-1.7769614458084106	-2.4758999347686768
4dw2.pdb	4dw2_HL_U_LU144S.pdb	-0.24156275391578674	0.9612299799919128
7d0b.pdb	7d0b_HL_A_LA377K.pdb	-0.564701497554779	-0.564746081829071
4ala.pdb	4ala_HL_C_HC18Q.pdb	0.6489576101303101	-1.6451799869537354
6war.pdb	6war_F_E_QE167Y.pdb	-0.10187497735023499	0.022600000724196434
4qci.pdb	4qci_HL_C_YH60S.pdb	-0.2564490735530853	0.065700002014637
7lxz.pdb	7lxz_FC_B_FB433C.pdb	-1.5427166223526	-1.225000023841858
4wgw.pdb	4wgw_B_A_RB103G.pdb	-1.1308740377426147	-2.7664499282836914
6x04.pdb	6x04_B_A_TA266Y.pdb	-1.0104254484176636	-0.9204999804496765
3kr3.pdb	3kr3_HL_D_SH52P.pdb	-0.530922532081604	-1.6330000162124634
5o0w.pdb	5o0w_G_C_DG102R.pdb	-0.24186500906944275	-0.1644899994134903
7z0x.pdb	7z0x_HL_R_YH33C.pdb	-1.1314246654510498	-0.5533999800682068
2qqn.pdb	2qqn_HL_A_SA21F.pdb	0.8259028196334839	1.7410000562667847
5dur.pdb	5dur_BD_A_YD49R.pdb	-0.3698263466358185	0.13609999418258667
6wqo.pdb	6wqo_EF_D_GE31P.pdb	-11.968269348144531	-8.227370262145996
5van.pdb	5van_B_A_YA154I.pdb	-0.6164664030075073	-0.006099999882280827
3rkd.pdb	3rkd_DC_B_NB114M.pdb	0.08653610944747925	0.1987999975681305
7jx3.pdb	7jx3_CD_R_GD27P.pdb	-0.3726981282234192	0.06849999725818634
5mo9.pdb	5mo9_HL_X_NX38G.pdb	0.2767663896083832	-0.17499999701976776
5ggv.pdb	5ggv_HL_Y_LY39C.pdb	-0.9589786529541016	-0.3497999906539917
5ywp.pdb	5ywp_RQ_A_PA228G.pdb	-0.4302285611629486	0.04027999937534332
6bp2.pdb	6bp2_HL_A_GL31L.pdb	-0.2688896656036377	-0.16830000281333923
7o85.pdb	7o85_B_A_WB96P.pdb	-0.4052729606628418	0.22235000133514404
7e9b.pdb	7e9b_HL_C_AC101D.pdb	-1.6094160079956055	-2.836699962615967
3jwo.pdb	3jwo_HL_A_DH55A.pdb	-0.9968727827072144	-0.021400000900030136
6q20.pdb	6q20_HL_A_DA70S.pdb	-0.6339946985244751	0.2596000134944916
5c6t.pdb	5c6t_HL_A_NH97A.pdb	-0.17820879817008972	-0.8428999781608582
5c7x.pdb	5c7x_MN_B_QB78M.pdb	-0.030622512102127075	0.30880001187324524
4ala.pdb	4ala_HL_C_YL94H.pdb	-0.08897984027862549	-0.9130200147628784
5f8r.pdb	5f8r_C_A_LC97W.pdb	-22.358739852905273	-16.91642951965332
3uzq.pdb	3uzq_A_B_KB9W.pdb	-0.7989557981491089	-3.4212000370025635
7b27.pdb	7b27_D_a_HD97Q.pdb	-0.47783952951431274	-0.22110000252723694
5f8r.pdb	5f8r_C_A_AA393V.pdb	-1.3866865634918213	0.17229999601840973
6b0a.pdb	6b0a_HL_A_SH30E.pdb	-0.3187849521636963	1.3128999471664429
6aq7.pdb	6aq7_HL_A_EA82C.pdb	-0.4259743392467499	-1.8818000555038452
7mep.pdb	7mep_HL_A_YH31N.pdb	-0.936698317527771	-1.292099952697754
6war.pdb	6war_F_E_KE166Y.pdb	-0.2025780826807022	-0.1793999969959259
6v4o.pdb	6v4o_DE_W_TW248Y.pdb	0.04199537634849548	1.1220799684524536
7nkt.pdb	7nkt_B_A_TA44S.pdb	-0.4739527404308319	-0.03460000082850456
5dur.pdb	5dur_BD_A_NA121M.pdb	0.22986403107643127	0.6299999952316284
6h2y.pdb	6h2y_HL_D_QD36C.pdb	-0.07368478178977966	-0.3831999897956848
4aei.pdb	4aei_IM_B_YM37D.pdb	-0.8786095380783081	-1.4330999851226807
5van.pdb	5van_B_A_TB56C.pdb	-0.40032848715782166	-1.0582000017166138
5tpn.pdb	5tpn_HL_A_YH107E.pdb	-0.9285725355148315	0.17423999309539795
6myy.pdb	6myy_HL_A_KA223R.pdb	0.2973184287548065	1.8463000059127808
7cu4.pdb	7cu4_AB_C_VA50D.pdb	-0.08947217464447021	-1.7838200330734253
3nps.pdb	3nps_BC_A_GA215D.pdb	-0.6221700310707092	0.22450000047683716
6bp2.pdb	6bp2_HL_A_PA98K.pdb	-0.25728222727775574	-0.714900016784668
7myz.pdb	7myz_HL_C_DC51P.pdb	-0.7248951196670532	-1.916100025177002
7e9b.pdb	7e9b_HL_C_AC101Q.pdb	-1.7446843385696411	-5.317200183868408
4yjz.pdb	4yjz_L_E_GL214E.pdb	-15.173203468322754	-13.568880081176758
5van.pdb	5van_B_A_NB101I.pdb	-1.183499813079834	-2.36299991607666
7n3d.pdb	7n3d_HL_C_IC36W.pdb	-9.823873519897461	-12.29833984375
1nsn.pdb	1nsn_HL_S_YH51L.pdb	-0.9377135038375854	-0.44137999415397644
4qci.pdb	4qci_HL_C_WC31H.pdb	-0.38545140624046326	-1.554800033569336
1bzq.pdb	1bzq_M_C_YC115S.pdb	-0.8697479963302612	-0.8410000205039978
5c6t.pdb	5c6t_HL_A_TH33V.pdb	-0.16889941692352295	-0.19734999537467957
3jwo.pdb	3jwo_HL_A_RA275Q.pdb	-1.1352287530899048	-4.904530048370361
6mhr.pdb	6mhr_DE_F_DD105Q.pdb	-0.2602372169494629	0.8007000088691711
7e3k.pdb	7e3k_HL_C_QC394R.pdb	-0.014718353748321533	-0.042739998549222946
7l5j.pdb	7l5j_YX_A_FY102M.pdb	-0.3047889471054077	-0.8232899904251099
5grj.pdb	5grj_HL_A_TH106F.pdb	0.37382498383522034	-1.5812000036239624
6fxn.pdb	6fxn_MN_J_DJ81Q.pdb	0.22029688954353333	0.4569000005722046
7r7n.pdb	7r7n_HL_E_YE115S.pdb	-0.4600563645362854	-1.5968999862670898
7s0e.pdb	7s0e_HL_A_WH106A.pdb	-0.17708614468574524	0.9091899991035461
5ugy.pdb	5ugy_IM_C_VI106Q.pdb	-0.9239890575408936	-1.7158299684524536
6k7o.pdb	6k7o_HL_A_SH103G.pdb	-0.9170520305633545	-0.7990000247955322
5dur.pdb	5dur_BD_A_YA90E.pdb	-1.0703786611557007	-0.8522999882698059
6wqo.pdb	6wqo_EF_D_YD41M.pdb	0.036972373723983765	-0.795799970626831
4oii.pdb	4oii_HL_A_HL30F.pdb	0.7284971475601196	0.23669999837875366
5hys.pdb	5hys_EF_J_GF72C.pdb	-1.584755301475525	-2.301140069961548
7b27.pdb	7b27_D_a_QD39A.pdb	-0.45463818311691284	-0.9574999809265137
6z20.pdb	6z20_B_A_SB29A.pdb	-0.056636735796928406	-0.032999999821186066
7cgw.pdb	7cgw_AB_C_FB55E.pdb	-0.9646514654159546	-0.8716999888420105
6myy.pdb	6myy_HL_A_NA221K.pdb	-0.5610096454620361	0.26489999890327454
5xbm.pdb	5xbm_ED_F_EF37Y.pdb	-0.43115854263305664	-0.7188500165939331
6fxn.pdb	6fxn_MN_J_LJ85S.pdb	-0.8647199869155884	-0.9259999990463257
4jdt.pdb	4jdt_HL_G_TG300E.pdb	-0.32607293128967285	-1.228279948234558
6cwg.pdb	6cwg_B_A_RA121E.pdb	-0.22776731848716736	-0.815339982509613
4oii.pdb	4oii_HL_A_EA114S.pdb	-0.4494686722755432	0.3652999997138977
6cwg.pdb	6cwg_B_A_NA109H.pdb	-0.23958595097064972	-0.007899999618530273
6pxh.pdb	6pxh_CD_A_VA9M.pdb	-0.31788304448127747	0.4878999888896942
7mdp.pdb	7mdp_HI_A_WH103I.pdb	-2.4618301391601562	-4.83499002456665
7aqx.pdb	7aqx_C_A_TA86Q.pdb	-0.4940275549888611	-0.016599999740719795
5th9.pdb	5th9_JN_C_TC58Y.pdb	0.1251438856124878	0.39239999651908875
7n3d.pdb	7n3d_HL_C_AH104F.pdb	-2.740300178527832	-2.3234000205993652
7mdp.pdb	7mdp_HI_A_DA38I.pdb	-2.4991629123687744	-2.925100088119507
5w1m.pdb	5w1m_FE_Q_YE31F.pdb	-0.7482839822769165	-0.6812000274658203
7z0x.pdb	7z0x_HL_R_SL97K.pdb	-2.399244546890259	-4.8378801345825195
3jwo.pdb	3jwo_HL_A_VA87R.pdb	-2.8243348598480225	-4.093239784240723
7jx3.pdb	7jx3_CD_R_QR162A.pdb	-0.2986863851547241	-0.8077999949455261
6b0a.pdb	6b0a_HL_A_SA109A.pdb	-0.09261849522590637	-0.4262000024318695
5c7x.pdb	5c7x_MN_B_HB7W.pdb	-0.5132589340209961	-4.153299808502197
5w4l.pdb	5w4l_HL_G_YH32C.pdb	-0.5362228155136108	-0.5958999991416931
3rkd.pdb	3rkd_DC_B_FC91K.pdb	-0.3627965450286865	-0.13510000705718994
4o58.pdb	4o58_HL_A_GA126L.pdb	-3.0125772953033447	-4.979959964752197
6b0a.pdb	6b0a_HL_A_FH110M.pdb	-0.7912007570266724	-2.1135001182556152
5u8r.pdb	5u8r_HL_A_YH33H.pdb	-0.36652350425720215	0.2451999932527542
7x7d.pdb	7x7d_F_E_YF119H.pdb	-1.134433627128601	-0.22010000050067902
7bsd.pdb	7bsd_AB_G_YA102G.pdb	-1.2242794036865234	-1.0687999725341797
1ndg.pdb	1ndg_BA_C_DC101L.pdb	-3.09220290184021	-4.593699932098389
5mo9.pdb	5mo9_HL_X_IX80M.pdb	-0.12349702417850494	0.13580000400543213
3nps.pdb	3nps_BC_A_CA187T.pdb	-0.6532354950904846	-0.7997999787330627
6nf2.pdb	6nf2_HL_B_VB28F.pdb	-0.6436259746551514	-0.2152000069618225
4yjz.pdb	4yjz_L_E_AL211Q.pdb	-16.049518585205078	-11.685919761657715
7x7d.pdb	7x7d_F_E_TF30F.pdb	-1.6168018579483032	0.1477999985218048
6myy.pdb	6myy_HL_A_AA222Y.pdb	-7.129704475402832	-5.917029857635498
5usf.pdb	5usf_D_A_GD66P.pdb	0.11773380637168884	0.3718999922275543
6h3t.pdb	6h3t_IM_B_NI55F.pdb	-6.10091495513916	-6.53587007522583
7bsd.pdb	7bsd_AB_G_DG56E.pdb	-0.5306228399276733	-0.5113000273704529
6myy.pdb	6myy_HL_A_QH64M.pdb	0.43604347109794617	0.8986999988555908
4ffw.pdb	4ffw_HL_A_VH50K.pdb	-2.4593899250030518	-0.6845099925994873
4lvn.pdb	4lvn_CB_A_HA61S.pdb	0.003045886754989624	-1.9079400300979614
6r8x.pdb	6r8x_CB_A_FB95W.pdb	-0.12467440962791443	-0.536300003528595
5xbm.pdb	5xbm_ED_F_YE27G.pdb	-1.3152128458023071	-0.6050300002098083
1ndg.pdb	1ndg_BA_C_NC93Y.pdb	0.5105899572372437	-1.0967999696731567
7e3k.pdb	7e3k_HL_C_KC359Q.pdb	-0.484511137008667	-0.5561400055885315
4ffw.pdb	4ffw_HL_A_SA61H.pdb	-1.755676507949829	-2.6198599338531494
7k7i.pdb	7k7i_MN_C_SM103W.pdb	-5.221255302429199	-7.515590190887451
7czz.pdb	7czz_JN_C_SC399K.pdb	0.2209893763065338	0.645871102809906
1iqd.pdb	1iqd_BA_C_QB1D.pdb	-0.33585307002067566	0.002899999963119626
5c7x.pdb	5c7x_MN_B_WM33A.pdb	-0.23332473635673523	-1.1378999948501587
6pe9.pdb	6pe9_CD_G_NC57Q.pdb	1.2284525632858276	-0.5078999996185303
7bsd.pdb	7bsd_AB_G_EB59N.pdb	-1.1762586832046509	-2.492000102996826
6okm.pdb	6okm_HL_R_YH31Q.pdb	-0.9266077280044556	-1.2400000095367432
6b0a.pdb	6b0a_HL_A_TH28A.pdb	0.004115968942642212	-0.06889999657869339
4oii.pdb	4oii_HL_A_GA60E.pdb	-0.29475468397140503	-0.5666000247001648
7myz.pdb	7myz_HL_C_YL32W.pdb	-1.5259987115859985	-1.0388000011444092
5usf.pdb	5usf_D_A_RD72C.pdb	-0.2322891354560852	-0.4887000024318695
5w1k.pdb	5w1k_DC_E_SE47K.pdb	-5.379991054534912	-3.6005899906158447
7k8m.pdb	7k8m_AB_E_YA106V.pdb	-0.5267255306243896	-1.4706000089645386
5dur.pdb	5dur_BD_A_QA68T.pdb	-0.5976679921150208	-1.3884999752044678
3jcx.pdb	3jcx_HL_A_TH98W.pdb	0.7112516164779663	1.3174357414245605
5dhv.pdb	5dhv_AB_N_DA100G.pdb	-0.7949557304382324	-2.0353000164031982
1bzq.pdb	1bzq_M_C_VC63A.pdb	-0.3551105260848999	-0.19869999587535858
4oii.pdb	4oii_HL_A_TA142V.pdb	0.005733877420425415	-0.12330000102519989
7jvc.pdb	7jvc_FG_E_SG31A.pdb	-0.05173391103744507	0.12710000574588776
6nm6.pdb	6nm6_UV_G_MG399S.pdb	-0.8230870962142944	-0.10626000165939331
7czx.pdb	7czx_JN_C_YN31M.pdb	-0.6089028120040894	-0.9550999999046326
3g6d.pdb	3g6d_HL_A_WL90M.pdb	-0.472506046295166	1.6055999994277954
5u8r.pdb	5u8r_HL_A_EA26Y.pdb	-0.37843719124794006	-1.3444199562072754
5mo9.pdb	5mo9_HL_X_KX87I.pdb	-0.15930144488811493	0.3230000138282776
7m42.pdb	7m42_BA_E_QE161L.pdb	0.010729730129241943	1.7900999784469604
6nf2.pdb	6nf2_HL_B_RH106S.pdb	-0.6706599593162537	0.004699999932199717
5kte.pdb	5kte_HL_A_NL92E.pdb	-0.5410535931587219	0.5282899737358093
7z0x.pdb	7z0x_HL_R_FR154W.pdb	-0.5606387257575989	-0.19359999895095825
4lvn.pdb	4lvn_CB_A_YC33R.pdb	-0.35823574662208557	-0.7060999870300293
7l56.pdb	7l56_FG_C_FC398P.pdb	0.6118748188018799	5.836609840393066
4qci.pdb	4qci_HL_C_FL29T.pdb	-1.5301874876022339	-2.038599967956543
4qci.pdb	4qci_HL_C_FL29K.pdb	-1.7397006750106812	-2.9405999183654785
5nuz.pdb	5nuz_AB_C_AC29V.pdb	-1.6795700788497925	-0.7465999722480774
7cgw.pdb	7cgw_AB_C_PC57E.pdb	-0.9323316812515259	-3.4824700355529785
5ggv.pdb	5ggv_HL_Y_LY91R.pdb	-0.6565277576446533	-0.18369999527931213
3rkd.pdb	3rkd_DC_B_ID104P.pdb	-0.6067540645599365	0.09690000116825104
7k8m.pdb	7k8m_AB_E_SA56H.pdb	-1.8397834300994873	-1.8705999851226807
6pe9.pdb	6pe9_CD_G_ND31I.pdb	0.2976848781108856	0.3822000026702881
5ggv.pdb	5ggv_HL_Y_YL32R.pdb	-1.138178825378418	-2.012200117111206
6fxn.pdb	6fxn_MN_J_DJ81W.pdb	0.12371164560317993	-0.2655999958515167
5ggv.pdb	5ggv_HL_Y_SY44G.pdb	-0.6571569442749023	-0.16699999570846558
5c6t.pdb	5c6t_HL_A_TH33M.pdb	-0.004202753305435181	-0.592960000038147
6pxh.pdb	6pxh_CD_A_ED97K.pdb	-0.06961783766746521	1.742900013923645
7r7n.pdb	7r7n_HL_E_LE121R.pdb	-0.31828463077545166	-0.3411000072956085
6hhc.pdb	6hhc_HL_A_RA131S.pdb	-1.127900242805481	0.5465999841690063
4yjz.pdb	4yjz_L_E_SE87K.pdb	0.6368503570556641	-0.055799998342990875
6nm6.pdb	6nm6_UV_G_MG399N.pdb	-0.6718448400497437	0.29548001289367676
6bp2.pdb	6bp2_HL_A_AL30S.pdb	-0.2927142381668091	-0.33660000562667847
7l56.pdb	7l56_FG_C_YG32N.pdb	-1.4920804500579834	0.2785399854183197
6b0a.pdb	6b0a_HL_A_DA98H.pdb	-0.8030654191970825	-2.847399950027466
6b0a.pdb	6b0a_HL_A_PA102C.pdb	-0.12935790419578552	-1.2940000295639038
7mep.pdb	7mep_HL_A_GA376K.pdb	-0.09883801639080048	0.7365000247955322
6u36.pdb	6u36_HL_B_GL30C.pdb	-5.140566825866699	-6.393919944763184
5dur.pdb	5dur_BD_A_AD29S.pdb	-0.2251589000225067	0.3222000002861023
6pxh.pdb	6pxh_CD_A_TA78H.pdb	-0.09539975225925446	0.014100000262260437
4o58.pdb	4o58_HL_A_FH53L.pdb	-0.7794656753540039	-0.32655999064445496
7nkt.pdb	7nkt_B_A_YA37S.pdb	-0.8075968027114868	-1.2863199710845947
5mo9.pdb	5mo9_HL_X_FL60M.pdb	-0.3023085296154022	-0.8585000038146973
3g6d.pdb	3g6d_HL_A_NL26E.pdb	-0.3415127396583557	-1.4776999950408936
4i1n.pdb	4i1n_B_A_LB57K.pdb	-0.2333260178565979	1.5308500528335571
6n5e.pdb	6n5e_ED_A_FE29G.pdb	-0.07998195290565491	-1.0870000123977661
7mep.pdb	7mep_HL_A_YA266N.pdb	-1.2906122207641602	-1.6634000539779663
7czz.pdb	7czz_JN_C_VJ101M.pdb	1.6245397329330444	2.978909969329834
4qci.pdb	4qci_HL_C_VL94E.pdb	-1.0319242477416992	-0.4740000069141388
7jvc.pdb	7jvc_FG_E_NG32D.pdb	0.20543953776359558	-0.9441999793052673
6okm.pdb	6okm_HL_R_NH30M.pdb	0.07982960343360901	0.6628000140190125
5kte.pdb	5kte_HL_A_EH98R.pdb	-0.29845231771469116	0.022520000115036964
4oii.pdb	4oii_HL_A_RA119S.pdb	-0.3926915228366852	-2.4607999324798584
1fns.pdb	1fns_HL_A_MH50E.pdb	-2.1588022708892822	1.1663999557495117
6e62.pdb	6e62_HL_P_SL31R.pdb	0.4071383774280548	1.3453999757766724
6nm6.pdb	6nm6_UV_G_GU61Q.pdb	-0.6551517248153687	-0.383789986371994
7x7d.pdb	7x7d_F_E_YE116W.pdb	-2.773601770401001	0.040699999779462814
5ywp.pdb	5ywp_RQ_A_YR103K.pdb	-1.4917513132095337	1.4711400270462036
5grj.pdb	5grj_HL_A_KA45Y.pdb	-0.21289752423763275	0.7074999809265137
4aei.pdb	4aei_IM_B_RB56H.pdb	-0.2769298851490021	0.06159999966621399
4aei.pdb	4aei_IM_B_CB63W.pdb	-4.735429286956787	-2.5662999153137207
1ndg.pdb	1ndg_BA_C_QA53E.pdb	0.022153407335281372	0.20679999887943268
6wqo.pdb	6wqo_EF_D_SD40H.pdb	0.2549816071987152	-0.3336000144481659
5xbm.pdb	5xbm_ED_F_RF41H.pdb	-1.6937589645385742	-1.4784799814224243
6vy2.pdb	6vy2_IM_C_YI103V.pdb	-1.4834414720535278	2.5058600902557373
5o0w.pdb	5o0w_G_C_EC100L.pdb	0.5496450662612915	-0.8942300081253052
6y92.pdb	6y92_CD_B_SD92N.pdb	-0.22669535875320435	-0.20915000140666962
6ukt.pdb	6ukt_F_B_NF50I.pdb	-3.6470084190368652	2.9695498943328857
4ffw.pdb	4ffw_HL_A_TH58A.pdb	0.05272814631462097	-0.257860004901886
6q18.pdb	6q18_HL_A_RA138P.pdb	-0.3611886203289032	-1.8767000436782837
5c6t.pdb	5c6t_HL_A_IA201E.pdb	-0.8479900360107422	0.07485999912023544
7k8z.pdb	7k8z_MN_C_NC342W.pdb	0.2668244540691376	-0.19957999885082245
5o0w.pdb	5o0w_G_C_EG25G.pdb	-0.7414758205413818	-0.3919700086116791
1iqd.pdb	1iqd_BA_C_YA32T.pdb	-1.4674707651138306	-2.7674999237060547
6elu.pdb	6elu_EF_D_ND154S.pdb	-0.34289664030075073	-2.487299919128418
4wgw.pdb	4wgw_B_A_FB28L.pdb	-2.434549570083618	-1.916599988937378
4yjz.pdb	4yjz_L_E_SL213I.pdb	-5.1766533851623535	-3.609100103378296
4wgw.pdb	4wgw_B_A_HA255K.pdb	-0.33725130558013916	0.42329999804496765
7cdj.pdb	7cdj_HL_E_DH73V.pdb	0.3805157244205475	0.6044999957084656
3g6d.pdb	3g6d_HL_A_DL50C.pdb	-0.38474640250205994	-2.09879994392395
6mhr.pdb	6mhr_DE_F_VD57A.pdb	-0.5441219806671143	-0.14429999887943268
4oii.pdb	4oii_HL_A_NA176W.pdb	-0.06504859030246735	-1.1950000524520874
5ugy.pdb	5ugy_IM_C_SC142F.pdb	0.43237075209617615	1.1345900297164917
3g6d.pdb	3g6d_HL_A_QA21A.pdb	-0.17839345335960388	-0.02459999918937683
5nuz.pdb	5nuz_AB_C_RC78K.pdb	-0.3557814955711365	-2.1384999752044678
5d96.pdb	5d96_JI_D_LD102F.pdb	-0.5596762299537659	0.01140000019222498
3rkd.pdb	3rkd_DC_B_WD54N.pdb	-0.9761871099472046	1.079699993133545
6vy2.pdb	6vy2_IM_C_WI102D.pdb	0.15363869071006775	2.8578100204467773
6n5e.pdb	6n5e_ED_A_WE47E.pdb	-0.256017804145813	-0.7487999796867371
4pir.pdb	4pir_J_D_IJ107H.pdb	-0.26563870906829834	-0.19436000287532806
3mxw.pdb	3mxw_HL_A_YL50T.pdb	-0.694072961807251	-0.8621000051498413
6u36.pdb	6u36_HL_B_YH103A.pdb	-1.0787529945373535	-0.3656400144100189
5ugy.pdb	5ugy_IM_C_RI104N.pdb	-0.6484158039093018	-0.5117899775505066
4lsq.pdb	4lsq_HL_G_WH107G.pdb	-0.4343678951263428	-1.3413399457931519
5th9.pdb	5th9_JN_C_WJ52G.pdb	-1.2911560535430908	-1.7257000207901
5w1k.pdb	5w1k_DC_E_DD102L.pdb	-0.029211193323135376	-1.3069000244140625
4aei.pdb	4aei_IM_B_GB59A.pdb	-2.3438525199890137	-0.7577000260353088
7cdj.pdb	7cdj_HL_E_VE151K.pdb	-0.2591646909713745	1.257099986076355
7l5j.pdb	7l5j_YX_A_TA74A.pdb	-0.5708497166633606	-0.07716000080108643
6v4o.pdb	6v4o_DE_W_RW64E.pdb	-0.3944491147994995	-1.5795600414276123
1ndg.pdb	1ndg_BA_C_WC63D.pdb	-1.1867891550064087	-0.8737999796867371
5tz2.pdb	5tz2_HL_C_RL32A.pdb	-0.8258739709854126	-2.158900022506714
6h2y.pdb	6h2y_HL_D_LD107A.pdb	-0.3773421049118042	-1.198099970817566
4ki5.pdb	4ki5_CD_M_SD92G.pdb	-0.5291472673416138	-1.0510799884796143
2i9l.pdb	2i9l_BA_I_TI29W.pdb	-0.7144185304641724	-0.41760000586509705
5w1k.pdb	5w1k_DC_E_SD101E.pdb	0.39600154757499695	0.004000000189989805
5c7x.pdb	5c7x_MN_B_EM52P.pdb	-0.3998505175113678	-1.2551000118255615
3jcx.pdb	3jcx_HL_A_IA196C.pdb	-0.33393871784210205	-0.8732799887657166
3mxw.pdb	3mxw_HL_A_DL91P.pdb	-0.33080142736434937	0.12030000239610672
3jwo.pdb	3jwo_HL_A_MH59H.pdb	-0.02742058038711548	-1.1445000171661377
6udk.pdb	6udk_HL_K_FH60L.pdb	-0.4928239583969116	-0.48173001408576965
6aq7.pdb	6aq7_HL_A_HH34Q.pdb	-0.3214043080806732	-0.8503999710083008
3g6d.pdb	3g6d_HL_A_RA105I.pdb	-1.3856174945831299	-5.707499980926514
7aqx.pdb	7aqx_C_A_SA288W.pdb	-0.35083672404289246	-1.9540300369262695
7jx3.pdb	7jx3_CD_R_SD28Q.pdb	-0.47734367847442627	0.8629000186920166
6q20.pdb	6q20_HL_A_EA38V.pdb	-0.5646078586578369	-0.9218000173568726
3mxw.pdb	3mxw_HL_A_TA111E.pdb	-0.2691248655319214	-1.8396999835968018
4oii.pdb	4oii_HL_A_EA114L.pdb	0.059236079454422	0.435699999332428
2qqn.pdb	2qqn_HL_A_RH105V.pdb	-0.18289218842983246	-2.6717000007629395
5ywp.pdb	5ywp_RQ_A_NR52F.pdb	-3.8448188304901123	-2.1439499855041504
3kr3.pdb	3kr3_HL_D_VD31S.pdb	-1.2531638145446777	-0.2903999984264374
6pxh.pdb	6pxh_CD_A_SC102C.pdb	0.3459872305393219	2.01990008354187
3cfi.pdb	3cfi_C_B_WC103Q.pdb	1.4125418663024902	-3.7279000282287598
7cgw.pdb	7cgw_AB_C_KC46G.pdb	-0.5501465201377869	-4.016059875488281
6q18.pdb	6q18_HL_A_GH56A.pdb	-0.45170173048973083	-1.6776000261306763
3mxw.pdb	3mxw_HL_A_HA95Y.pdb	-0.001810520887374878	3.4728000164031982
1nsn.pdb	1nsn_HL_S_NH100G.pdb	-0.5236183404922485	-0.8962100148200989
4ki5.pdb	4ki5_CD_M_DC99K.pdb	-0.7124630212783813	-0.5000900030136108
6nfc.pdb	6nfc_HL_A_RA275P.pdb	-0.7792147397994995	-0.8296700119972229
5c7x.pdb	5c7x_MN_B_HB7Y.pdb	-4.83889627456665	-4.3653998374938965
6q18.pdb	6q18_HL_A_YA44H.pdb	-1.1386184692382812	0.1720999926328659
7cgw.pdb	7cgw_AB_C_NC34Q.pdb	0.11950647830963135	-1.0621999502182007
5grj.pdb	5grj_HL_A_IH57Q.pdb	-1.1637816429138184	-2.1068999767303467
3cfi.pdb	3cfi_C_B_QB101K.pdb	0.01589137315750122	0.6435999870300293
7bsd.pdb	7bsd_AB_G_GA26D.pdb	-0.914799690246582	-0.9287999868392944
7jvc.pdb	7jvc_FG_E_EG51V.pdb	-1.13590407371521	0.08219999819993973
4aei.pdb	4aei_IM_B_RB62T.pdb	-0.4657359719276428	-3.097399950027466
7cgw.pdb	7cgw_AB_C_GA100K.pdb	-15.600656509399414	-13.692540168762207
5tpn.pdb	5tpn_HL_A_WL94A.pdb	-1.402821660041809	-1.5975899696350098
4aei.pdb	4aei_IM_B_CB63Y.pdb	-0.2654518783092499	1.7653000354766846
5dhv.pdb	5dhv_AB_N_SB96N.pdb	-0.37267306447029114	0.49059998989105225
6war.pdb	6war_F_E_FE129Q.pdb	-1.7803469896316528	-1.3483999967575073
7r7n.pdb	7r7n_HL_E_GE148C.pdb	0.067975252866745	0.842199981212616
5mo9.pdb	5mo9_HL_X_DX76V.pdb	0.006390631198883057	-0.004600000102072954
2qqn.pdb	2qqn_HL_A_SA29I.pdb	-0.05962592363357544	-0.41850000619888306
7o85.pdb	7o85_B_A_EA286V.pdb	-0.2718873620033264	0.24628999829292297
7mep.pdb	7mep_HL_A_IA256Q.pdb	-0.5811049938201904	-0.5026000142097473
7czx.pdb	7czx_JN_C_SC416T.pdb	-0.5009405612945557	-0.1128000020980835
3g6d.pdb	3g6d_HL_A_KA102L.pdb	0.05988425016403198	-0.1914999932050705
6udk.pdb	6udk_HL_K_EK19H.pdb	-0.8730988502502441	0.043069999665021896
7bsd.pdb	7bsd_AB_G_VG36N.pdb	-1.0740151405334473	-1.8895000219345093
4oii.pdb	4oii_HL_A_YH27D.pdb	-0.5080661773681641	-0.006000000052154064
4dw2.pdb	4dw2_HL_U_SL53C.pdb	-0.7508707046508789	-0.5563300251960754
7lxz.pdb	7lxz_FC_B_SF74E.pdb	0.7465382814407349	0.9032999873161316
6h2y.pdb	6h2y_HL_D_TD32F.pdb	-0.8409326076507568	-1.8047000169754028
1nsn.pdb	1nsn_HL_S_DS92Q.pdb	-0.048773929476737976	-0.012760000303387642
7cdj.pdb	7cdj_HL_E_SH101R.pdb	-0.23456095159053802	-0.2946000099182129
5mo9.pdb	5mo9_HL_X_YH27C.pdb	-0.5254018902778625	-1.0469000339508057
6war.pdb	6war_F_E_KE166P.pdb	-0.5134819746017456	-0.5055000185966492
7n3d.pdb	7n3d_HL_C_IH101A.pdb	-1.1092932224273682	-1.604099988937378
5o0w.pdb	5o0w_G_C_YG106P.pdb	-0.866135835647583	-0.8206700086593628
7myz.pdb	7myz_HL_C_YC37W.pdb	-1.2687612771987915	-0.5461999773979187
6k7o.pdb	6k7o_HL_A_TH104W.pdb	-0.3720366358757019	0.6373000144958496
4dw2.pdb	4dw2_HL_U_MU146L.pdb	-0.2714259624481201	0.098860003054142
4qci.pdb	4qci_HL_C_KC77V.pdb	-1.0923268795013428	-2.5076000690460205
5usf.pdb	5usf_D_A_LA489Y.pdb	-0.7839357852935791	0.019700000062584877
4lsq.pdb	4lsq_HL_G_AG165Q.pdb	-4.202826499938965	-4.590089797973633
7e9b.pdb	7e9b_HL_C_VC33H.pdb	-0.8142400979995728	-1.5017000436782837
3g6d.pdb	3g6d_HL_A_WH105G.pdb	-0.8220547437667847	-3.3824000358581543
5w5x.pdb	5w5x_HL_A_GA29N.pdb	-1.0455619096755981	-0.9657999873161316
5u8r.pdb	5u8r_HL_A_KH60I.pdb	-0.5582549571990967	0.6028000116348267
7k7i.pdb	7k7i_MN_C_SM103I.pdb	0.48641088604927063	0.11185000091791153
2i9l.pdb	2i9l_BA_I_RB31K.pdb	-0.18899062275886536	-0.9778000116348267
4ki5.pdb	4ki5_CD_M_TC54M.pdb	-0.11293187737464905	1.847100019454956
3jwo.pdb	3jwo_HL_A_DH52T.pdb	-0.5347096920013428	-1.908400058746338
5mo9.pdb	5mo9_HL_X_KL55Q.pdb	-0.017757564783096313	-0.2944999933242798
6e62.pdb	6e62_HL_P_YL94L.pdb	-0.8451945781707764	-2.1670000553131104
6elu.pdb	6elu_EF_D_YE106F.pdb	-0.44191575050354004	0.3370000123977661
4dw2.pdb	4dw2_HL_U_EU133G.pdb	-0.8909165859222412	-2.3576500415802
2i9l.pdb	2i9l_BA_I_WA101N.pdb	-0.42848101258277893	-0.24740000069141388
6nm6.pdb	6nm6_UV_G_GG388I.pdb	-0.03889325261116028	-1.178189992904663
7cu4.pdb	7cu4_AB_C_PB96K.pdb	-0.5238139629364014	-0.7849400043487549
7o85.pdb	7o85_B_A_YB32K.pdb	-1.5563294887542725	0.5217000246047974
4wgw.pdb	4wgw_B_A_EA335K.pdb	-0.45929741859436035	0.0012000000569969416
6x04.pdb	6x04_B_A_AB32K.pdb	-5.683292388916016	-6.172999858856201
5w1m.pdb	5w1m_FE_Q_RE34I.pdb	-1.4520248174667358	-0.032099999487400055
6war.pdb	6war_F_E_PF103R.pdb	-1.818336009979248	-0.83160001039505
6h2y.pdb	6h2y_HL_D_AL28W.pdb	0.36685433983802795	-0.22020000219345093
5ywp.pdb	5ywp_RQ_A_NA134Q.pdb	-0.7342379689216614	-0.6403700113296509
7myz.pdb	7myz_HL_C_RL96D.pdb	-0.5431636571884155	-3.5515999794006348
6r8x.pdb	6r8x_CB_A_DB31G.pdb	-0.589573323726654	-0.4553999900817871
6bp2.pdb	6bp2_HL_A_FA40Q.pdb	-0.6933962106704712	-0.0035000001080334187
6r8x.pdb	6r8x_CB_A_WC47K.pdb	0.4759380519390106	-2.1840999126434326
6b0a.pdb	6b0a_HL_A_EA84G.pdb	-1.3563581705093384	-1.7273000478744507
7e3k.pdb	7e3k_HL_C_RH107F.pdb	-0.19287021458148956	-0.09254000335931778
7k8m.pdb	7k8m_AB_E_YA52K.pdb	-0.6849246025085449	-1.2841999530792236
5umi.pdb	5umi_HL_C_IC118E.pdb	-0.42464062571525574	-0.15700000524520874
7x7d.pdb	7x7d_F_E_GF1Q.pdb	-0.597471296787262	0.13750000298023224
7m42.pdb	7m42_BA_E_NB52T.pdb	-0.3673524856567383	0.4828999936580658
7b27.pdb	7b27_D_a_DD110C.pdb	-0.07775607705116272	-0.7764999866485596
4yjz.pdb	4yjz_L_E_TL29D.pdb	0.6046961545944214	0.45730000734329224
5w1k.pdb	5w1k_DC_E_QE41F.pdb	0.09259793162345886	1.0936000347137451
6q20.pdb	6q20_HL_A_TH106I.pdb	0.043733805418014526	0.4693000018596649
7d0b.pdb	7d0b_HL_A_FA408Y.pdb	1.8480526208877563	0.24349090456962585
3kj6.pdb	3kj6_HL_A_NH57L.pdb	0.5999144315719604	-0.08839999884366989
6war.pdb	6war_F_E_QE167R.pdb	-0.20399852097034454	0.06080000102519989
2qqn.pdb	2qqn_HL_A_SL67W.pdb	0.2373780906200409	-0.07720000296831131
6nf2.pdb	6nf2_HL_B_DL31C.pdb	-0.2316049039363861	-0.3968000113964081
6wqo.pdb	6wqo_EF_D_KE97N.pdb	-1.57770574092865	-1.1088999509811401
7e72.pdb	7e72_CD_F_DC55H.pdb	-0.5108399391174316	-0.030500000342726707
7e72.pdb	7e72_CD_F_SC54F.pdb	-0.5289860963821411	0.7925999760627747
7l5j.pdb	7l5j_YX_A_WY32Y.pdb	-0.08392421901226044	-0.9196100234985352
6aq7.pdb	6aq7_HL_A_NH51K.pdb	-0.003401637077331543	-2.4867000579833984
7m42.pdb	7m42_BA_E_YA30W.pdb	-0.9049041271209717	0.7867000102996826
3cfi.pdb	3cfi_C_B_AB99R.pdb	-0.29141438007354736	0.011500000022351742
5th9.pdb	5th9_JN_C_SJ28G.pdb	-0.5442361831665039	-0.8909000158309937
7x7d.pdb	7x7d_F_E_YE156A.pdb	-0.8363802433013916	-1.4660700559616089
6q18.pdb	6q18_HL_A_YH102L.pdb	0.10220953822135925	0.2662000060081482
7aqz.pdb	7aqz_D_A_LD15H.pdb	-2.0514743328094482	-0.0989999994635582
6wqo.pdb	6wqo_EF_D_YF49T.pdb	-0.43812233209609985	-0.6395999789237976
6xr0.pdb	6xr0_HL_M_GH104H.pdb	0.5558351278305054	0.28200000524520874
6jsz.pdb	6jsz_D_A_DD53G.pdb	-0.2706112265586853	-0.2648000121116638
5ywp.pdb	5ywp_RQ_A_NA134R.pdb	-2.505953788757324	-1.0433000326156616
5usf.pdb	5usf_D_A_HA526Y.pdb	-0.17323006689548492	0.4138000011444092
5mo9.pdb	5mo9_HL_X_YH27V.pdb	-0.19310516119003296	-0.12049999833106995
3kr3.pdb	3kr3_HL_D_YH103M.pdb	-0.7837809324264526	-1.873900055885315
5xbm.pdb	5xbm_ED_F_KF125M.pdb	-0.1990116536617279	0.6063899993896484
7z0x.pdb	7z0x_HL_R_LL34N.pdb	-0.7920545339584351	-0.2921000123023987
6q18.pdb	6q18_HL_A_WA102H.pdb	-0.9988695383071899	-1.6017999649047852
2qqn.pdb	2qqn_HL_A_TA26D.pdb	-0.3452729284763336	0.032600000500679016
6udk.pdb	6udk_HL_K_GL94T.pdb	-0.32917848229408264	1.8390300273895264
7cu4.pdb	7cu4_AB_C_WA47N.pdb	-0.5528453588485718	0.7443400025367737
6fxn.pdb	6fxn_MN_J_LM103W.pdb	-0.4182421565055847	-1.5937000513076782
3nps.pdb	3nps_BC_A_RA48D.pdb	-1.2414624691009521	-1.2532999515533447
4lsq.pdb	4lsq_HL_G_WH107F.pdb	0.24577215313911438	-0.8432000279426575
6vy2.pdb	6vy2_IM_C_WI102F.pdb	1.3510278463363647	5.69242000579834
5w5x.pdb	5w5x_HL_A_HH34W.pdb	-1.7785066366195679	-2.7632999420166016
6hhc.pdb	6hhc_HL_A_NA136T.pdb	-0.2868638038635254	0.22619999945163727
7mdp.pdb	7mdp_HI_A_LH106V.pdb	-0.808739423751831	-0.421099990606308
5dur.pdb	5dur_BD_A_SB56N.pdb	-0.18575653433799744	1.420300006866455
6aq7.pdb	6aq7_HL_A_YH53H.pdb	-1.099031686782837	-0.1526000052690506
4o58.pdb	4o58_HL_A_GA150V.pdb	-0.0006877779960632324	0.22666999697685242
5w1k.pdb	5w1k_DC_E_YC91R.pdb	-1.4420989751815796	-0.033900000154972076
6udk.pdb	6udk_HL_K_DK411C.pdb	-0.33509477972984314	0.4369800090789795
3kr3.pdb	3kr3_HL_D_SL92R.pdb	-0.3031150996685028	-0.22269999980926514
7p16.pdb	7p16_B_A_LB104D.pdb	-0.8625097274780273	-4.410550117492676
6udk.pdb	6udk_HL_K_SK314L.pdb	0.7893180847167969	1.5827100276947021
6v4o.pdb	6v4o_DE_W_SW160R.pdb	-0.022595345973968506	-0.8792399764060974
6e62.pdb	6e62_HL_P_LH100Y.pdb	-0.3353855013847351	0.37599998712539673
7aqx.pdb	7aqx_C_A_AA266F.pdb	0.20844975113868713	0.21040000021457672
6b0a.pdb	6b0a_HL_A_QA121K.pdb	-0.10854464769363403	1.6578999757766724
7b27.pdb	7b27_D_a_Ya16I.pdb	-0.8097798824310303	-0.4142000079154968
7aqz.pdb	7aqz_D_A_YD41W.pdb	-0.7832827568054199	-1.8345999717712402
5ywp.pdb	5ywp_RQ_A_SA208N.pdb	-0.27342087030410767	0.13864000141620636
1nsn.pdb	1nsn_HL_S_MS95A.pdb	-0.30394262075424194	1.1384999752044678
6hhc.pdb	6hhc_HL_A_GH100S.pdb	-0.6305851936340332	0.15469999611377716
5o0w.pdb	5o0w_G_C_SG108Y.pdb	0.15909937024116516	0.8266500234603882
5u8r.pdb	5u8r_HL_A_YH61H.pdb	-0.29980599880218506	-0.3597399890422821
3cfi.pdb	3cfi_C_B_GB103A.pdb	-2.151590585708618	0.5284000039100647
6pe9.pdb	6pe9_CD_G_WC100G.pdb	-0.8270955085754395	-0.42489999532699585
3cfi.pdb	3cfi_C_B_VB105R.pdb	-0.9003790616989136	-1.600100040435791
7z0x.pdb	7z0x_HL_R_SL97Q.pdb	-2.799711227416992	-5.147500038146973
6nf2.pdb	6nf2_HL_B_VB7M.pdb	-0.029628872871398926	1.0604000091552734
3cfi.pdb	3cfi_C_B_LC98G.pdb	-1.0169504880905151	-2.5204999446868896
5hbv.pdb	5hbv_DC_B_DB71Q.pdb	-0.3523143231868744	0.1412000060081482
7lxz.pdb	7lxz_FC_B_GF56I.pdb	0.8940533399581909	0.009999999776482582
5ugy.pdb	5ugy_IM_C_LC191W.pdb	-7.217160701751709	-6.833000183105469
5u8r.pdb	5u8r_HL_A_NA244L.pdb	-2.433291435241699	-3.160259962081909
6y92.pdb	6y92_CD_B_NC30C.pdb	-0.42510974407196045	0.17000000178813934
1ndg.pdb	1ndg_BA_C_FB53P.pdb	0.1497921645641327	-4.167600154876709
4i1n.pdb	4i1n_B_A_HA45L.pdb	-0.033049046993255615	0.2368299961090088
6q18.pdb	6q18_HL_A_SA94N.pdb	-0.750240683555603	-0.6489999890327454
3kj6.pdb	3kj6_HL_A_KA161L.pdb	-0.41225454211235046	0.08089999854564667
7x7d.pdb	7x7d_F_E_SF33V.pdb	-1.093849778175354	-3.0012199878692627
5th9.pdb	5th9_JN_C_QC148V.pdb	-0.10749296844005585	-0.11050000041723251
7lxz.pdb	7lxz_FC_B_YB472A.pdb	-0.1057920753955841	0.020999999716877937
4yjz.pdb	4yjz_L_E_TL212R.pdb	-0.08762915432453156	1.0556999444961548
4jdt.pdb	4jdt_HL_G_NH58G.pdb	-0.900120735168457	-1.5218199491500854
6r8x.pdb	6r8x_CB_A_WC47Q.pdb	0.6704938411712646	-0.23999999463558197
6h3t.pdb	6h3t_IM_B_CB114K.pdb	-1.9752864837646484	0.0272000003606081
6p62.pdb	6p62_HL_A_GA392M.pdb	-6.9579644203186035	-6.396120071411133
5tz2.pdb	5tz2_HL_C_DH31G.pdb	-0.7651722431182861	0.15780000388622284
6udk.pdb	6udk_HL_K_KK232C.pdb	-0.30587753653526306	-1.0984599590301514
7k8z.pdb	7k8z_MN_C_LC346Y.pdb	1.2959729433059692	0.5915600061416626
6k7o.pdb	6k7o_HL_A_WH107V.pdb	-1.1187289953231812	-0.5098999738693237
5ggv.pdb	5ggv_HL_Y_SY44P.pdb	-0.26643049716949463	0.3391000032424927
7myz.pdb	7myz_HL_C_EC29V.pdb	-1.7158243656158447	-2.2762999534606934
4qci.pdb	4qci_HL_C_QC62V.pdb	-0.2078654021024704	-0.03869999945163727
5w4l.pdb	5w4l_HL_G_RH56Y.pdb	-0.01339992880821228	-3.455899953842163
6nfc.pdb	6nfc_HL_A_LH105D.pdb	-0.8994423151016235	-1.4084099531173706
7s0e.pdb	7s0e_HL_A_DL93S.pdb	-0.13007719814777374	0.14068999886512756
6jsz.pdb	6jsz_D_A_SA133C.pdb	-0.4498871862888336	-1.0628000497817993
5ywp.pdb	5ywp_RQ_A_TR55D.pdb	-0.24196606874465942	-0.18838000297546387
4oii.pdb	4oii_HL_A_RA82T.pdb	-0.6237022876739502	-0.06679999828338623
7myz.pdb	7myz_HL_C_SH99E.pdb	-0.49128103256225586	-0.45579999685287476
7k7i.pdb	7k7i_MN_C_YM56D.pdb	-1.17924165725708	-4.026519775390625
6hhc.pdb	6hhc_HL_A_DL50A.pdb	0.1947060525417328	-0.17890000343322754
4lsq.pdb	4lsq_HL_G_NH55S.pdb	-0.10325241088867188	-0.5638599991798401
7bsd.pdb	7bsd_AB_G_VA2M.pdb	-0.40774041414260864	-0.8998000025749207
1iqd.pdb	1iqd_BA_C_TA56S.pdb	-0.12862612307071686	0.7567999958992004
3mxw.pdb	3mxw_HL_A_YL50Q.pdb	-0.48221808671951294	-0.4198000133037567
3kr3.pdb	3kr3_HL_D_YL93E.pdb	-0.31049591302871704	-3.8027000427246094
4aei.pdb	4aei_IM_B_GM96M.pdb	0.04906165599822998	-3.2327001094818115
5u8r.pdb	5u8r_HL_A_GA4I.pdb	-0.17323333024978638	0.3806000053882599
7e9b.pdb	7e9b_HL_C_NC35Y.pdb	0.7068015336990356	-0.5534999966621399
7k7i.pdb	7k7i_MN_C_SM102I.pdb	-8.34611701965332	-3.9287900924682617
5o0w.pdb	5o0w_G_C_GC99R.pdb	-0.8826414346694946	-0.7372499704360962
7e9b.pdb	7e9b_HL_C_FC51N.pdb	-0.7438908219337463	-0.39329999685287476
7mep.pdb	7mep_HL_A_YA125A.pdb	-0.2616530954837799	-0.7653999924659729
7r7n.pdb	7r7n_HL_E_EE150C.pdb	-0.0291292667388916	-1.0779000520706177
7cdj.pdb	7cdj_HL_E_GE153Q.pdb	-7.322273254394531	-7.938859939575195
7mdp.pdb	7mdp_HI_A_TA74H.pdb	-1.0141946077346802	-0.5720999836921692
6nf2.pdb	6nf2_HL_B_VB28I.pdb	-0.06929716467857361	-0.22120000422000885
5xbm.pdb	5xbm_ED_F_YD31W.pdb	-0.5104962587356567	-0.004310000222176313
7x7d.pdb	7x7d_F_E_CE155L.pdb	-0.30113309621810913	0.010200000368058681
6k7o.pdb	6k7o_HL_A_WL95P.pdb	-1.058592438697815	-1.006100058555603
5c7x.pdb	5c7x_MN_B_EB13A.pdb	-0.5022788643836975	0.2919999957084656
7n3d.pdb	7n3d_HL_C_NC79H.pdb	-0.16846776008605957	0.45159998536109924
7l56.pdb	7l56_FG_C_YF114W.pdb	-0.001168757677078247	0.7628999948501587
7k8m.pdb	7k8m_AB_E_YA99A.pdb	-1.7446552515029907	-2.209089994430542
7qnd.pdb	7qnd_L_C_NL28F.pdb	0.19476622343063354	0.6606000065803528
7cu4.pdb	7cu4_AB_C_IC40E.pdb	-0.6297062039375305	-0.8960800170898438
3mxw.pdb	3mxw_HL_A_AA141N.pdb	-0.6515485048294067	0.5533000230789185
7lxz.pdb	7lxz_FC_B_YB426G.pdb	-1.5127798318862915	-3.509200096130371
5w1m.pdb	5w1m_FE_Q_DQ37V.pdb	0.010380685329437256	-0.4221000075340271
2qqn.pdb	2qqn_HL_A_SA29G.pdb	-0.30764997005462646	-0.17980000376701355
6s8j.pdb	6s8j_HL_A_TA113V.pdb	-0.11252227425575256	0.9769899845123291
6vy2.pdb	6vy2_IM_C_KC138V.pdb	-0.36057811975479126	1.1791599988937378
6qfc.pdb	6qfc_B_A_SB53M.pdb	0.3669326603412628	0.28641998767852783
7so9.pdb	7so9_ON_K_SO105L.pdb	-0.07938893139362335	-0.24140000343322754
6v4o.pdb	6v4o_DE_W_FD55P.pdb	-0.006779134273529053	0.39315998554229736
6war.pdb	6war_F_E_YE163K.pdb	-1.289255976676941	-0.4287000000476837
5ggv.pdb	5ggv_HL_Y_IY93T.pdb	-0.5870671272277832	0.008299999870359898
4yjz.pdb	4yjz_L_E_DE139K.pdb	-0.12166959047317505	-2.347599983215332
7mep.pdb	7mep_HL_A_NA250P.pdb	-0.25844481587409973	-0.5685999989509583
6p62.pdb	6p62_HL_A_GH100Y.pdb	0.007086127996444702	0.1936900019645691
6b0a.pdb	6b0a_HL_A_PA116A.pdb	-1.1516443490982056	-1.2340999841690063
5w1k.pdb	5w1k_DC_E_DE69N.pdb	-0.21333909034729004	-0.6680999994277954
7qnw.pdb	7qnw_AB_E_GA110T.pdb	-0.8227373361587524	-1.9800000190734863
1fns.pdb	1fns_HL_A_QA122E.pdb	-0.6404821872711182	-1.2165000438690186
6myy.pdb	6myy_HL_A_SA303H.pdb	-7.53599739074707	-6.630959987640381
5w4l.pdb	5w4l_HL_G_PG46F.pdb	0.4052281081676483	-3.883500099182129
5umi.pdb	5umi_HL_C_DC80H.pdb	-0.11921817064285278	0.33869999647140503
5umi.pdb	5umi_HL_C_YH54L.pdb	-0.4771423041820526	-0.0982000008225441
6myy.pdb	6myy_HL_A_WH105M.pdb	-0.7992117404937744	-2.418100118637085
7mep.pdb	7mep_HL_A_SA255V.pdb	-1.553713321685791	-2.54229998588562
5hbv.pdb	5hbv_DC_B_KB11S.pdb	-0.9190312623977661	-0.5267999768257141
7jvc.pdb	7jvc_FG_E_FE285P.pdb	-1.493505597114563	-2.330699920654297
4aei.pdb	4aei_IM_B_PB41K.pdb	-0.7564667463302612	0.961899995803833
4oii.pdb	4oii_HL_A_TA87N.pdb	-0.4012349545955658	-0.4401000142097473
6r8x.pdb	6r8x_CB_A_WA200C.pdb	-0.4564719796180725	-0.3862000107765198
6udk.pdb	6udk_HL_K_EK319G.pdb	-0.9544154405593872	-0.6968299746513367
4yjz.pdb	4yjz_L_E_GE92E.pdb	-0.17676231265068054	0.4138999879360199
6hhc.pdb	6hhc_HL_A_PH101N.pdb	-0.5289215445518494	1.0115000009536743
5tpn.pdb	5tpn_HL_A_LA134M.pdb	0.13208997249603271	0.803659975528717
5hbv.pdb	5hbv_DC_B_RB7G.pdb	-0.6094825267791748	-0.902899980545044
1nsn.pdb	1nsn_HL_S_TS117V.pdb	0.04967978596687317	-0.03010999970138073
5w1k.pdb	5w1k_DC_E_YC91I.pdb	-0.9273415803909302	-0.85589998960495
4lvn.pdb	4lvn_CB_A_YC33G.pdb	-0.20290407538414001	-0.5268999934196472
4dw2.pdb	4dw2_HL_U_YH102C.pdb	-0.04274740815162659	-0.6170600056648254
6nfc.pdb	6nfc_HL_A_RA275D.pdb	-0.8520200252532959	-1.7079700231552124
4dw2.pdb	4dw2_HL_U_QU143M.pdb	0.4094003736972809	-0.2773599922657013
5c6t.pdb	5c6t_HL_A_WH96Y.pdb	-0.25006812810897827	-0.6560099720954895
7so9.pdb	7so9_ON_K_NN53Q.pdb	-0.3290631175041199	-0.03929999843239784
7so9.pdb	7so9_ON_K_DN50V.pdb	0.043622761964797974	0.7964000105857849
6b0a.pdb	6b0a_HL_A_PA102G.pdb	-0.451101690530777	-2.3940000534057617
7so9.pdb	7so9_ON_K_FO27R.pdb	0.14523741602897644	0.16089999675750732
7e72.pdb	7e72_CD_F_RD46A.pdb	-0.8296781778335571	-1.9071999788284302
5tz2.pdb	5tz2_HL_C_WH33C.pdb	-0.29483985900878906	-1.0370999574661255
4oii.pdb	4oii_HL_A_SH31H.pdb	-5.854691982269287	-4.74399995803833
6pxh.pdb	6pxh_CD_A_SC102F.pdb	-0.12494105100631714	1.7055000066757202
7b27.pdb	7b27_D_a_La117C.pdb	-1.32817542552948	-1.5223000049591064
7so9.pdb	7so9_ON_K_PK9Y.pdb	-0.2283523827791214	-0.2587999999523163
5mo9.pdb	5mo9_HL_X_GX39N.pdb	-13.608596801757812	-15.731410026550293
6v4o.pdb	6v4o_DE_W_YD113R.pdb	-1.0074658393859863	-0.6847699880599976
6e62.pdb	6e62_HL_P_PP58F.pdb	-0.2030521035194397	-1.4235999584197998
4dw2.pdb	4dw2_HL_U_SU135W.pdb	-8.870964050292969	-8.256799697875977
3kr3.pdb	3kr3_HL_D_YL33L.pdb	-0.5909504890441895	-2.493000030517578
7so9.pdb	7so9_ON_K_YO111T.pdb	-0.6475569009780884	0.6930000185966492
6v4o.pdb	6v4o_DE_W_DW256H.pdb	-1.1462150812149048	-2.058199882507324
1nsn.pdb	1nsn_HL_S_TS117P.pdb	-0.21042081713676453	0.06323999911546707
4aei.pdb	4aei_IM_B_YB42A.pdb	-0.563133955001831	-0.4893999993801117
7mep.pdb	7mep_HL_A_QA122G.pdb	-0.4343314468860626	-0.366100013256073
7cdj.pdb	7cdj_HL_E_NH74H.pdb	-1.8084403276443481	-2.4504001140594482
6bp2.pdb	6bp2_HL_A_PA98W.pdb	-0.22698436677455902	-0.5878999829292297
6aq7.pdb	6aq7_HL_A_SL95E.pdb	-0.6767313480377197	-0.5181999802589417
7k8m.pdb	7k8m_AB_E_SA31R.pdb	-1.0555537939071655	-2.8309199810028076
7e9b.pdb	7e9b_HL_C_IC95K.pdb	-0.23842208087444305	-1.1407999992370605
7mdp.pdb	7mdp_HI_A_SA39A.pdb	-0.1092829704284668	0.9067000150680542
5kte.pdb	5kte_HL_A_NL32W.pdb	-0.013227969408035278	0.9750000238418579
6p62.pdb	6p62_HL_A_SH104M.pdb	0.4256264269351959	0.1182899996638298
6fxn.pdb	6fxn_MN_J_RJ124C.pdb	-1.6268901824951172	-3.5160999298095703
7k8m.pdb	7k8m_AB_E_SA30V.pdb	-0.3938787281513214	0.656000018119812
5f8r.pdb	5f8r_C_A_DA342P.pdb	0.10319209098815918	-0.6787999868392944
4i1n.pdb	4i1n_B_A_PB110R.pdb	-0.23310871422290802	-0.1846199929714203
1nsn.pdb	1nsn_HL_S_YH51Q.pdb	-1.2772080898284912	-2.8503499031066895
6jsz.pdb	6jsz_D_A_SD30G.pdb	-0.4183894991874695	-0.14569999277591705
7b27.pdb	7b27_D_a_Fa155L.pdb	-0.1215142011642456	-1.0231000185012817
5ywp.pdb	5ywp_RQ_A_WR50I.pdb	-0.8708711862564087	-0.5187199711799622
6udk.pdb	6udk_HL_K_FH60M.pdb	-0.5858488082885742	-0.2932099997997284
6wqo.pdb	6wqo_EF_D_ND149C.pdb	-0.29639479517936707	0.31529998779296875
6myy.pdb	6myy_HL_A_QA352V.pdb	-0.06301330029964447	-0.24490000307559967
4jdt.pdb	4jdt_HL_G_YL87E.pdb	-0.08039279282093048	-2.1905200481414795
5hbv.pdb	5hbv_DC_B_NB65Y.pdb	-1.7788561582565308	-0.819100022315979
6elu.pdb	6elu_EF_D_FF36W.pdb	-0.9982379674911499	-2.4537999629974365
6k7o.pdb	6k7o_HL_A_EA33D.pdb	-0.38645970821380615	1.5068000555038452
5grj.pdb	5grj_HL_A_SL96A.pdb	-0.39505183696746826	-0.5787000060081482
7o85.pdb	7o85_B_A_AA285I.pdb	0.0866946280002594	4.20458984375
6war.pdb	6war_F_E_PF103A.pdb	-1.38225257396698	-2.075000047683716
5tz2.pdb	5tz2_HL_C_DH55T.pdb	-0.05354022979736328	-0.38609999418258667
6otc.pdb	6otc_HL_A_QA47W.pdb	-0.09038680791854858	-1.3264399766921997
1iqd.pdb	1iqd_BA_C_LC79D.pdb	-0.7520742416381836	-2.7242000102996826
7nkt.pdb	7nkt_B_A_NB110A.pdb	-0.8913254737854004	-0.8282999992370605
7czx.pdb	7czx_JN_C_WJ113V.pdb	-0.7327072620391846	-0.179299995303154
7so9.pdb	7so9_ON_K_YO53S.pdb	-1.6197093725204468	-2.207900047302246
7x7d.pdb	7x7d_F_E_FE157R.pdb	-1.4005447626113892	-2.9877400398254395
3uzq.pdb	3uzq_A_B_TA31L.pdb	-0.9901692867279053	-0.32679998874664307
6xr0.pdb	6xr0_HL_M_GL91I.pdb	-0.9188212156295776	-1.073699951171875
7l56.pdb	7l56_FG_C_CF104F.pdb	-0.23679843544960022	0.3847399950027466
5th9.pdb	5th9_JN_C_QC57T.pdb	-0.6485278606414795	-0.30630001425743103
5umi.pdb	5umi_HL_C_DC80T.pdb	-0.22898095846176147	-0.22619999945163727
6u36.pdb	6u36_HL_B_DL92L.pdb	-0.005676060914993286	0.054030001163482666
6s8j.pdb	6s8j_HL_A_EA182F.pdb	0.07309627532958984	0.6995900273323059
5dhv.pdb	5dhv_AB_N_AN8F.pdb	0.10122543573379517	-1.1914000511169434
4dw2.pdb	4dw2_HL_U_AH33M.pdb	-4.113472938537598	-3.59060001373291
4wgw.pdb	4wgw_B_A_RB74G.pdb	-0.6055164337158203	-1.867300033569336
4i1n.pdb	4i1n_B_A_PB110Y.pdb	-0.13646270334720612	-0.12545999884605408
7so9.pdb	7so9_ON_K_TK46H.pdb	-0.8387103080749512	-0.21209999918937683
5w1k.pdb	5w1k_DC_E_WE70V.pdb	2.162339687347412	3.856600046157837
1ndg.pdb	1ndg_BA_C_DB99N.pdb	-0.4423609972000122	-0.31470000743865967
6r8x.pdb	6r8x_CB_A_YA130M.pdb	-0.6515200138092041	0.5041000247001648
7r7n.pdb	7r7n_HL_E_IH43D.pdb	-0.6325513124465942	-2.999000072479248
5umi.pdb	5umi_HL_C_TC79W.pdb	1.2527600526809692	1.5525000095367432
5dhv.pdb	5dhv_AB_N_AN8M.pdb	-0.11305435001850128	-0.680400013923645
5w5x.pdb	5w5x_HL_A_KH73N.pdb	-0.9538537263870239	0.59170001745224
7czz.pdb	7czz_JN_C_TJ28Y.pdb	0.4219599664211273	1.4056169986724854
7lxz.pdb	7lxz_FC_B_YC32P.pdb	-0.24658188223838806	-0.08030000329017639
7mep.pdb	7mep_HL_A_DH105F.pdb	0.2078407108783722	-0.3287999927997589
7nkt.pdb	7nkt_B_A_DA73V.pdb	-0.23160670697689056	-0.3824999928474426
7cu4.pdb	7cu4_AB_C_DC93C.pdb	-0.26996418833732605	-1.644129991531372
6h2y.pdb	6h2y_HL_D_LH54P.pdb	-0.8389945030212402	-2.252700090408325
7cdj.pdb	7cdj_HL_E_YH50R.pdb	-0.7617835402488708	-1.3065999746322632
6s8j.pdb	6s8j_HL_A_DH55M.pdb	0.0379980206489563	0.9720399975776672
6aq7.pdb	6aq7_HL_A_NA72E.pdb	-0.419637531042099	-0.20010000467300415
7k8m.pdb	7k8m_AB_E_SA56D.pdb	-3.365325689315796	-4.586480140686035
5w4l.pdb	5w4l_HL_G_SL30R.pdb	0.371186226606369	-0.4699999988079071
5w1k.pdb	5w1k_DC_E_DD102K.pdb	-0.373319149017334	-0.07890000194311142
7jvc.pdb	7jvc_FG_E_SG31Y.pdb	-1.5236061811447144	0.01269999984651804
4o58.pdb	4o58_HL_A_SA151Y.pdb	-0.11818930506706238	0.08019000291824341
7mdp.pdb	7mdp_HI_A_QA25Y.pdb	0.41657355427742004	0.7419999837875366
4aei.pdb	4aei_IM_B_EM39N.pdb	-0.7207790613174438	-3.1982998847961426
6myy.pdb	6myy_HL_A_TH57R.pdb	-0.9731888771057129	-2.5109000205993652
6mhr.pdb	6mhr_DE_F_NF16Y.pdb	0.3467617928981781	-0.02410000003874302
3g6d.pdb	3g6d_HL_A_RA105S.pdb	-1.5500134229660034	-6.153500080108643
5ugy.pdb	5ugy_IM_C_DI31S.pdb	-0.45452916622161865	0.576479971408844
5w4l.pdb	5w4l_HL_G_LH102D.pdb	-0.5955073237419128	-1.344599962234497
3uzq.pdb	3uzq_A_B_KB90H.pdb	-0.7046518325805664	-0.08749999850988388
4o02.pdb	4o02_HL_A_MA118D.pdb	-0.8870911598205566	-1.599079966545105
6x04.pdb	6x04_B_A_YA246I.pdb	-0.7484806776046753	-0.7872999906539917
7bsd.pdb	7bsd_AB_G_VA108D.pdb	-1.2117557525634766	-1.3453999757766724
4aei.pdb	4aei_IM_B_FB15C.pdb	-0.46137627959251404	-0.11379999667406082
7mep.pdb	7mep_HL_A_TH29I.pdb	0.04872956871986389	0.8356000185012817
4ki5.pdb	4ki5_CD_M_QM40V.pdb	-0.2384698987007141	0.5487499833106995
6bp2.pdb	6bp2_HL_A_MA122E.pdb	-0.44412022829055786	-0.19539999961853027
3nps.pdb	3nps_BC_A_GA49L.pdb	-1.412872552871704	-0.2475000023841858
6q18.pdb	6q18_HL_A_SH32F.pdb	-15.595309257507324	-15.732250213623047
5umi.pdb	5umi_HL_C_EL1M.pdb	0.01396554708480835	0.6880999803543091
4qci.pdb	4qci_HL_C_SL27K.pdb	0.007978647947311401	0.14180000126361847
7jx3.pdb	7jx3_CD_R_PR168L.pdb	-0.28872576355934143	-0.3010999858379364
5ggv.pdb	5ggv_HL_Y_EY97D.pdb	-0.6485320329666138	1.2051000595092773
6okm.pdb	6okm_HL_R_EL55T.pdb	-0.48036718368530273	-1.0786000490188599
4yjz.pdb	4yjz_L_E_PL161H.pdb	-0.4608893394470215	-0.17190000414848328
1bzq.pdb	1bzq_M_C_TM107H.pdb	-0.1021030843257904	-2.187809944152832
6hhc.pdb	6hhc_HL_A_FL94A.pdb	-1.1482752561569214	-0.17470000684261322
5w1m.pdb	5w1m_FE_Q_MQ33E.pdb	-0.6804596185684204	-0.21780000627040863
6xr0.pdb	6xr0_HL_M_VM541N.pdb	-0.6292514204978943	0.19089999794960022
6y92.pdb	6y92_CD_B_YD32T.pdb	-0.8796787261962891	-1.0256600379943848
5tz2.pdb	5tz2_HL_C_IH50P.pdb	-0.7302695512771606	-0.16359999775886536
1fns.pdb	1fns_HL_A_MH50R.pdb	-0.954085111618042	-3.5179998874664307
5w1k.pdb	5w1k_DC_E_SD31C.pdb	-0.09550495445728302	0.9865000247955322
5d96.pdb	5d96_JI_D_SJ99E.pdb	-0.19330766797065735	0.03819999843835831
5u8r.pdb	5u8r_HL_A_QA277C.pdb	-0.06460845470428467	1.3834999799728394
5umi.pdb	5umi_HL_C_WL90E.pdb	-0.5668638944625854	-0.7559000253677368
6nm6.pdb	6nm6_UV_G_KU52M.pdb	-0.4244142472743988	-0.3228200078010559
4ffw.pdb	4ffw_HL_A_YA78E.pdb	0.20969155430793762	-0.733739972114563
6okm.pdb	6okm_HL_R_YH31V.pdb	-0.5129976272583008	-0.4650999903678894
4lvn.pdb	4lvn_CB_A_YC54I.pdb	-0.035822778940200806	-0.22920000553131104
6y92.pdb	6y92_CD_B_NB131E.pdb	0.15205848217010498	-0.23341000080108643
4yjz.pdb	4yjz_L_E_AL211T.pdb	-3.770972490310669	-5.013319969177246
6aq7.pdb	6aq7_HL_A_NH51I.pdb	-0.5039485692977905	-2.3162999153137207
7myz.pdb	7myz_HL_C_YH59S.pdb	-1.5677883625030518	-3.6953999996185303
7cgw.pdb	7cgw_AB_C_TC44N.pdb	-0.3243207335472107	-0.09269999712705612
4nx3.pdb	4nx3_BA_D_SA62N.pdb	-0.6255154609680176	1.3650000095367432
6nm6.pdb	6nm6_UV_G_EG312T.pdb	-0.2364870011806488	-0.2861500084400177
6wqo.pdb	6wqo_EF_D_TE73S.pdb	-0.47342073917388916	0.582099974155426
6wqo.pdb	6wqo_EF_D_TD43K.pdb	0.028158873319625854	0.3822999894618988
5w1k.pdb	5w1k_DC_E_SD31V.pdb	-4.8930158615112305	-1.4352999925613403
3kj6.pdb	3kj6_HL_A_FA151K.pdb	-1.2401562929153442	-3.7530999183654785
3jcx.pdb	3jcx_HL_A_NA49H.pdb	-0.09653221070766449	0.3306100070476532
1iqd.pdb	1iqd_BA_C_FC27N.pdb	-1.5884830951690674	-3.7260000705718994
7l56.pdb	7l56_FG_C_KC325T.pdb	-0.6074026823043823	0.9795089960098267
7qnw.pdb	7qnw_AB_E_NE107C.pdb	-0.08705975115299225	-0.7961999773979187
6nfc.pdb	6nfc_HL_A_QL28R.pdb	-0.32193294167518616	-0.16354000568389893
4lvn.pdb	4lvn_CB_A_MA31A.pdb	-0.2648630440235138	-0.3142000138759613
5ugy.pdb	5ugy_IM_C_RI104K.pdb	-0.43377363681793213	-0.3391599953174591
6q20.pdb	6q20_HL_A_DH31Y.pdb	-0.15275931358337402	0.8707000017166138
5w4l.pdb	5w4l_HL_G_WG39I.pdb	0.10397151112556458	0.2433999925851822
5usf.pdb	5usf_D_A_GD54H.pdb	-9.976133346557617	-14.218409538269043
6r8x.pdb	6r8x_CB_A_FB95K.pdb	-0.7728860378265381	-0.6284999847412109
7czx.pdb	7czx_JN_C_YJ33N.pdb	-0.5096421241760254	-2.163100004196167
6aq7.pdb	6aq7_HL_A_RA23S.pdb	-0.48008692264556885	-0.8353000283241272
6qfc.pdb	6qfc_B_A_WB209F.pdb	-0.4965549111366272	0.9624199867248535
6n5e.pdb	6n5e_ED_A_DE56I.pdb	0.18160057067871094	0.477400004863739
5mo9.pdb	5mo9_HL_X_EX89F.pdb	-0.2348272204399109	0.34630000591278076
6z20.pdb	6z20_B_A_GA47Y.pdb	-28.474102020263672	-23.258800506591797
3mxw.pdb	3mxw_HL_A_DL32W.pdb	-0.0653926283121109	-1.4855999946594238
6hhc.pdb	6hhc_HL_A_PH101C.pdb	-0.03400218486785889	-0.17489999532699585
6n5e.pdb	6n5e_ED_A_VA187Y.pdb	-0.14021222293376923	0.2337000072002411
5th9.pdb	5th9_JN_C_WC73F.pdb	-0.43707510828971863	-1.7583999633789062
3kj6.pdb	3kj6_HL_A_HA152P.pdb	-2.1842570304870605	-1.5978000164031982
6elu.pdb	6elu_EF_D_YE106C.pdb	-1.3056789636611938	-1.1770999431610107
6myy.pdb	6myy_HL_A_QH61T.pdb	-0.3026447594165802	-0.33660000562667847
6okm.pdb	6okm_HL_R_YH31E.pdb	-0.6014021635055542	0.26600000262260437
5tz2.pdb	5tz2_HL_C_LC101Y.pdb	-1.878663182258606	0.3709000051021576
7r7n.pdb	7r7n_HL_E_YL81K.pdb	0.12322589755058289	-1.565000057220459
5f8r.pdb	5f8r_C_A_LC97M.pdb	-0.44825100898742676	-0.14409999549388885
4ala.pdb	4ala_HL_C_TH57W.pdb	0.3328346908092499	0.4228900074958801
7myz.pdb	7myz_HL_C_FL94H.pdb	-0.5806331634521484	0.20340000092983246
1nsn.pdb	1nsn_HL_S_YH54D.pdb	-0.9948909282684326	-1.6604199409484863
7czz.pdb	7czz_JN_C_YC395K.pdb	1.7106564044952393	2.6911699771881104
3rkd.pdb	3rkd_DC_B_HB118W.pdb	-3.004049301147461	-6.537199974060059
6k7o.pdb	6k7o_HL_A_DL94K.pdb	-0.7474077939987183	1.0526000261306763
7b27.pdb	7b27_D_a_RD108G.pdb	-1.1304056644439697	-1.2604000568389893
7myz.pdb	7myz_HL_C_SH53M.pdb	-3.1494641304016113	-4.221399784088135
7n3d.pdb	7n3d_HL_C_LH107C.pdb	-0.5948675870895386	-0.6222000122070312
4lsq.pdb	4lsq_HL_G_YL91N.pdb	-1.251624345779419	-1.2371400594711304
5ywp.pdb	5ywp_RQ_A_TR55F.pdb	-2.3365049362182617	-0.5730000138282776
7czz.pdb	7czz_JN_C_VJ101W.pdb	-5.242570877075195	-4.345729827880859
1iqd.pdb	1iqd_BA_C_SB50L.pdb	-2.623340368270874	-1.542799949645996
3rkd.pdb	3rkd_DC_B_TB40A.pdb	-0.8654313087463379	-0.3391999900341034
5kte.pdb	5kte_HL_A_EH98H.pdb	-0.4300686717033386	-0.05854000151157379
5nuz.pdb	5nuz_AB_C_GB34V.pdb	-4.361451148986816	-5.053420066833496
3mxw.pdb	3mxw_HL_A_RH52K.pdb	-0.3057355582714081	0.48989999294281006
6fxn.pdb	6fxn_MN_J_LJ83P.pdb	-1.4671790599822998	-1.5324000120162964
7cgw.pdb	7cgw_AB_C_NB31I.pdb	0.0625658929347992	-1.4429999589920044
5w5x.pdb	5w5x_HL_A_DH32R.pdb	-10.903754234313965	-13.265939712524414
5dhv.pdb	5dhv_AB_N_RN41K.pdb	-1.0377572774887085	-1.9117000102996826
5hbv.pdb	5hbv_DC_B_YC95K.pdb	-1.2495875358581543	-2.2026000022888184
5xbm.pdb	5xbm_ED_F_GE31M.pdb	-4.641862869262695	-5.744909763336182
6q20.pdb	6q20_HL_A_SL52I.pdb	0.31859132647514343	0.3230000138282776
5ggv.pdb	5ggv_HL_Y_YL92V.pdb	-1.1167343854904175	-3.131700038909912
1bzq.pdb	1bzq_M_C_EC111Y.pdb	-0.3128664493560791	0.3057999908924103
4lvn.pdb	4lvn_CB_A_LA57F.pdb	-0.9292850494384766	-0.6714000105857849
7czz.pdb	7czz_JN_C_DJ33M.pdb	-0.21317270398139954	-0.33281201124191284
6okm.pdb	6okm_HL_R_ER65N.pdb	-0.2656576931476593	-0.5105999708175659
6nm6.pdb	6nm6_UV_G_NG226G.pdb	-0.5550207495689392	0.08093000203371048
7mep.pdb	7mep_HL_A_YH102E.pdb	-0.6083492636680603	-2.1919000148773193
5w5x.pdb	5w5x_HL_A_DL92K.pdb	0.009530097246170044	-0.829800009727478
5d96.pdb	5d96_JI_D_MI50H.pdb	-0.5592975616455078	-0.12449999898672104
4qci.pdb	4qci_HL_C_TL89I.pdb	-0.08448962867259979	-0.257999986410141
2r56.pdb	2r56_IM_B_VB40T.pdb	-0.966113805770874	-0.020759999752044678
6h2y.pdb	6h2y_HL_D_DD65I.pdb	-0.22306187450885773	1.4600000381469727
6nm6.pdb	6nm6_UV_G_QG358F.pdb	-0.3775952458381653	0.32232001423835754
3kr3.pdb	3kr3_HL_D_SL92D.pdb	-0.5126463174819946	-0.15680000185966492
7o85.pdb	7o85_B_A_QA278C.pdb	-0.4661393165588379	-0.04902999848127365
7p16.pdb	7p16_B_A_YB33V.pdb	-0.008592277765274048	0.014800000004470348
6p62.pdb	6p62_HL_A_DA390H.pdb	-0.22647574543952942	-1.48573899269104
7o85.pdb	7o85_B_A_FA112G.pdb	-0.5451972484588623	-0.3550899922847748
7jx3.pdb	7jx3_CD_R_TR169F.pdb	-13.879219055175781	-10.311650276184082
6q20.pdb	6q20_HL_A_AL51Y.pdb	-11.359171867370605	-11.141200065612793
4jdt.pdb	4jdt_HL_G_GH55M.pdb	-0.3984070122241974	-1.418429970741272
6s8j.pdb	6s8j_HL_A_YH103W.pdb	-0.04515932500362396	1.1924699544906616
5ggv.pdb	5ggv_HL_Y_QY45D.pdb	-0.31814682483673096	-0.04039999842643738
2i9l.pdb	2i9l_BA_I_DI57S.pdb	-0.2336229830980301	-0.6161999702453613
7aqz.pdb	7aqz_D_A_TA254S.pdb	-0.3019309937953949	-1.2448999881744385
7so9.pdb	7so9_ON_K_SO31N.pdb	-0.3409801721572876	0.22789999842643738
6nf2.pdb	6nf2_HL_B_RH101W.pdb	-0.17281383275985718	0.020899999886751175
7cu4.pdb	7cu4_AB_C_AB93T.pdb	-0.605591356754303	-0.2488200068473816
6mhr.pdb	6mhr_DE_F_NE93T.pdb	-1.3894392251968384	-3.2590999603271484
7so9.pdb	7so9_ON_K_GO26S.pdb	-0.4100956320762634	-0.12780000269412994
6jsz.pdb	6jsz_D_A_SD97G.pdb	-0.630648672580719	0.18080000579357147
5dur.pdb	5dur_BD_A_SB56H.pdb	-0.18564589321613312	-0.16529999673366547
6q18.pdb	6q18_HL_A_SA94H.pdb	-0.4800134301185608	-0.4083999991416931
5mo9.pdb	5mo9_HL_X_TH100F.pdb	1.2751909494400024	3.1303000450134277
7x7d.pdb	7x7d_F_E_DF74N.pdb	-0.3218708038330078	1.6236000061035156
6udk.pdb	6udk_HL_K_DK394N.pdb	-0.47689419984817505	-0.03125
6q20.pdb	6q20_HL_A_YA325V.pdb	-0.7143757343292236	-0.758899986743927
7k7i.pdb	7k7i_MN_C_YC87S.pdb	-0.9524416923522949	-1.9327800273895264
4dw2.pdb	4dw2_HL_U_PU173M.pdb	-0.006280869245529175	-0.5981900095939636
6fxn.pdb	6fxn_MN_J_NM30D.pdb	-0.46331965923309326	-0.5608999729156494
5xbm.pdb	5xbm_ED_F_YD49S.pdb	-0.5799936056137085	-0.5214400291442871
7myz.pdb	7myz_HL_C_QL53F.pdb	-0.3017193078994751	-0.45509999990463257
5tz2.pdb	5tz2_HL_C_LC101S.pdb	-0.9600663185119629	-0.5889999866485596
5w4l.pdb	5w4l_HL_G_FG23T.pdb	-1.4896020889282227	-1.0920000076293945
7m42.pdb	7m42_BA_E_SB75D.pdb	-0.1802908033132553	0.22910000383853912
7l56.pdb	7l56_FG_C_TF30E.pdb	-0.30870145559310913	1.5296560525894165
6aq7.pdb	6aq7_HL_A_YH31T.pdb	-0.31742405891418457	0.02800000086426735
5d96.pdb	5d96_JI_D_SI30Q.pdb	-0.1995430886745453	-0.7290999889373779
6e62.pdb	6e62_HL_P_KP122N.pdb	-0.8249852657318115	-1.409999966621399
7lxz.pdb	7lxz_FC_B_YC32V.pdb	-0.3722119927406311	-0.06449999660253525
5w1m.pdb	5w1m_FE_Q_MQ33N.pdb	-0.3001587688922882	-1.5077999830245972
5hbv.pdb	5hbv_DC_B_WD47M.pdb	-0.0627388060092926	-0.6926000118255615
5ugy.pdb	5ugy_IM_C_AC134Q.pdb	-0.043735966086387634	-0.05132000148296356
4nx3.pdb	4nx3_BA_D_DB106G.pdb	-0.29103896021842957	-0.4124000072479248
6elu.pdb	6elu_EF_D_GE105E.pdb	-0.6716506481170654	-4.417200088500977
5c7x.pdb	5c7x_MN_B_WB5G.pdb	-0.38802215456962585	-3.6772000789642334
1fns.pdb	1fns_HL_A_EL92N.pdb	-0.7277832627296448	-2.466399908065796
5hbv.pdb	5hbv_DC_B_TD57V.pdb	-0.059149399399757385	0.009700000286102295
6nfc.pdb	6nfc_HL_A_MA276G.pdb	-1.0724363327026367	-1.266219973564148
6nf2.pdb	6nf2_HL_B_RH106M.pdb	0.26341167092323303	1.125499963760376
3uzq.pdb	3uzq_A_B_PB66S.pdb	-1.1179509162902832	-0.9050999879837036
5c6t.pdb	5c6t_HL_A_IA201D.pdb	-1.3947148323059082	-1.2708899974822998
6qfc.pdb	6qfc_B_A_YB32R.pdb	-0.21570037305355072	0.2327200025320053
1fns.pdb	1fns_HL_A_SH56G.pdb	-1.5321757793426514	-0.8371000289916992
6myy.pdb	6myy_HL_A_SH54A.pdb	-0.036189883947372437	0.6195999979972839
5xbm.pdb	5xbm_ED_F_LF40G.pdb	-0.7068420648574829	-0.5800600051879883
6udk.pdb	6udk_HL_K_GL94A.pdb	-0.18632911145687103	1.8542100191116333
5c7x.pdb	5c7x_MN_B_RN51V.pdb	-0.328056663274765	-0.47600001096725464
3cfi.pdb	3cfi_C_B_KB83H.pdb	-2.1808671951293945	-4.829500198364258
6vy2.pdb	6vy2_IM_C_IC141T.pdb	-0.7582093477249146	-0.0551300011575222
6war.pdb	6war_F_E_LF46S.pdb	-1.0013682842254639	-0.986299991607666
4lsq.pdb	4lsq_HL_G_DL32M.pdb	0.5440791845321655	1.21356999874115
5umi.pdb	5umi_HL_C_NC78Q.pdb	-0.29753994941711426	-1.1597000360488892
5hbv.pdb	5hbv_DC_B_KB11C.pdb	-0.731838583946228	-0.11779999732971191
6okm.pdb	6okm_HL_R_PR54D.pdb	-2.05607271194458	-3.082200050354004
6war.pdb	6war_F_E_DE133E.pdb	-0.16780763864517212	0.17190000414848328
7cgw.pdb	7cgw_AB_C_YB67T.pdb	-1.2427152395248413	-2.0213000774383545
5hbv.pdb	5hbv_DC_B_NB69Y.pdb	-9.907736778259277	-14.283439636230469
7b27.pdb	7b27_D_a_Ea149T.pdb	-1.0600868463516235	-2.416300058364868
5ywp.pdb	5ywp_RQ_A_GA207T.pdb	-0.23044301569461823	0.09369999915361404
4ki5.pdb	4ki5_CD_M_SD92F.pdb	-7.316988945007324	-6.9016900062561035
5tpn.pdb	5tpn_HL_A_NA143I.pdb	-0.30952003598213196	3.1996400356292725
7m42.pdb	7m42_BA_E_NB54F.pdb	-12.925119400024414	-9.699970245361328
7cgw.pdb	7cgw_AB_C_DA106G.pdb	-0.3668074309825897	-0.24310000240802765
7jx3.pdb	7jx3_CD_R_GR165Q.pdb	-6.575815677642822	-5.343550205230713
1bzq.pdb	1bzq_M_C_YM33F.pdb	-0.0010815858840942383	0.3684999942779541
7cgw.pdb	7cgw_AB_C_TC44Q.pdb	-0.3566230535507202	0.9229000210762024
3cfi.pdb	3cfi_C_B_DB50Q.pdb	-1.6935077905654907	-2.7019999027252197
6pxh.pdb	6pxh_CD_A_SC102P.pdb	0.42121419310569763	0.8863999843597412
4aei.pdb	4aei_IM_B_VM99Q.pdb	-1.4031447172164917	0.014700000174343586
5usf.pdb	5usf_D_A_PA555T.pdb	-1.6551519632339478	0.15629999339580536
6r8x.pdb	6r8x_CB_A_KB49F.pdb	-0.23115049302577972	0.0982000008225441
7jvc.pdb	7jvc_FG_E_QF53F.pdb	0.2953711450099945	-0.004800000227987766
6r8x.pdb	6r8x_CB_A_YB48N.pdb	-0.43588340282440186	-0.3255999982357025
4o58.pdb	4o58_HL_A_LH107Y.pdb	-5.207499980926514	-5.6739301681518555
2r56.pdb	2r56_IM_B_EB41R.pdb	-0.7542312741279602	-0.7105900049209595
4o02.pdb	4o02_HL_A_WH33H.pdb	-0.3135814070701599	-0.9233099818229675
7myz.pdb	7myz_HL_C_KC39V.pdb	-0.98741614818573	-1.374500036239624
6vy2.pdb	6vy2_IM_C_WI102R.pdb	0.546970009803772	4.454659938812256
4dw2.pdb	4dw2_HL_U_YH102M.pdb	0.2525586187839508	0.017090000212192535
4oii.pdb	4oii_HL_A_TA34G.pdb	-0.20271746814250946	-0.48240000009536743
6pxh.pdb	6pxh_CD_A_GA175N.pdb	-0.8787593841552734	-1.2028000354766846
1bzq.pdb	1bzq_M_C_NC62T.pdb	0.15720078349113464	-2.205090045928955
4ki5.pdb	4ki5_CD_M_SM9C.pdb	0.17998912930488586	0.15629999339580536
6q18.pdb	6q18_HL_A_SH31T.pdb	-0.43445712327957153	-0.04470000043511391
7k8z.pdb	7k8z_MN_C_NN92C.pdb	-0.21745657920837402	-0.20901000499725342
7mep.pdb	7mep_HL_A_TA252L.pdb	-1.6169952154159546	0.894599974155426
7cu4.pdb	7cu4_AB_C_AB93R.pdb	-0.676201581954956	-0.26374998688697815
5nuz.pdb	5nuz_AB_C_EC84D.pdb	-0.2794269621372223	-0.7145000100135803
7czx.pdb	7czx_JN_C_QC415R.pdb	-0.16793426871299744	-0.18610000610351562
6h2y.pdb	6h2y_HL_D_YH32I.pdb	-0.4921095073223114	-0.7026000022888184
5ggv.pdb	5ggv_HL_Y_EY97G.pdb	-0.9167027473449707	0.4341999888420105
7aqx.pdb	7aqx_C_A_MA74F.pdb	-1.1598048210144043	-0.7498000264167786
6b0a.pdb	6b0a_HL_A_NA122T.pdb	0.3841628134250641	-0.43799999356269836
6r8x.pdb	6r8x_CB_A_TC31K.pdb	-0.3168211579322815	-0.17649999260902405
6war.pdb	6war_F_E_SF52R.pdb	-0.2179240584373474	0.9365000128746033
1iqd.pdb	1iqd_BA_C_YB27S.pdb	-0.8081674575805664	-1.177899956703186
7mdp.pdb	7mdp_HI_A_LH106N.pdb	-0.8092317581176758	-0.5511999726295471
5nuz.pdb	5nuz_AB_C_DC26L.pdb	-0.46043434739112854	2.0524001121520996
5w5x.pdb	5w5x_HL_A_GA28T.pdb	-2.2732815742492676	-3.8791000843048096
5mo9.pdb	5mo9_HL_X_EX89P.pdb	-1.4318060874938965	-1.4033000469207764
7jvc.pdb	7jvc_FG_E_NG32V.pdb	-0.03066575527191162	-0.34529998898506165
7e3k.pdb	7e3k_HL_C_LC356E.pdb	0.044539690017700195	-0.7466800212860107
5van.pdb	5van_B_A_GB55P.pdb	-10.645566940307617	-6.81850004196167
6hhc.pdb	6hhc_HL_A_PA23G.pdb	-0.7393127679824829	-0.2653000056743622
1bzq.pdb	1bzq_M_C_YM31N.pdb	-0.4619433879852295	-0.5807999968528748
5w5x.pdb	5w5x_HL_A_KA102T.pdb	-0.010261088609695435	0.08529999852180481
6cwg.pdb	6cwg_B_A_YA111Q.pdb	-0.6035376191139221	-2.3556699752807617
2r56.pdb	2r56_IM_B_PB123M.pdb	-0.41606709361076355	-0.38308000564575195
5c6t.pdb	5c6t_HL_A_TA185L.pdb	0.7438101768493652	1.0444300174713135
6aq7.pdb	6aq7_HL_A_TH29F.pdb	0.19766950607299805	0.42250001430511475
6h2y.pdb	6h2y_HL_D_DH31R.pdb	-0.06993207335472107	1.8636000156402588
6pe9.pdb	6pe9_CD_G_YD98T.pdb	-0.3372561037540436	-1.1087000370025635
5o0w.pdb	5o0w_G_C_YG113I.pdb	-0.9957606792449951	-0.6969699859619141
6udk.pdb	6udk_HL_K_QK365S.pdb	-0.8070472478866577	-0.6940000057220459
4ki5.pdb	4ki5_CD_M_HM38Q.pdb	-0.15673741698265076	-0.31040000915527344
5ggv.pdb	5ggv_HL_Y_NL30K.pdb	0.014519810676574707	-1.4264999628067017
5dur.pdb	5dur_BD_A_TA120Q.pdb	-0.17955271899700165	0.3190000057220459
6nf2.pdb	6nf2_HL_B_GH30C.pdb	-2.579648494720459	-1.3157000541687012
4o58.pdb	4o58_HL_A_GH73E.pdb	0.16741535067558289	-0.020570000633597374
7cgw.pdb	7cgw_AB_C_PC57Y.pdb	-0.7265731692314148	2.517899990081787
5usf.pdb	5usf_D_A_LA545F.pdb	-0.2262093424797058	0.3422999978065491
1iqd.pdb	1iqd_BA_C_EB54K.pdb	-0.14734280109405518	-0.7085000276565552
6h2y.pdb	6h2y_HL_D_MH103G.pdb	-0.6350066661834717	-0.7874000072479248
3cfi.pdb	3cfi_C_B_WC97R.pdb	-0.20011770725250244	0.5587999820709229
6h2y.pdb	6h2y_HL_D_TL31I.pdb	-0.15333256125450134	0.0478999987244606
7l56.pdb	7l56_FG_C_SF55I.pdb	0.06590890884399414	5.764900207519531
6pe9.pdb	6pe9_CD_G_ND34W.pdb	0.5831776857376099	0.9584000110626221
4oii.pdb	4oii_HL_A_TL94Q.pdb	-0.8448476791381836	0.2572999894618988
5c7x.pdb	5c7x_MN_B_KN30C.pdb	-0.11828379333019257	-0.6226999759674072
6pxh.pdb	6pxh_CD_A_YC52H.pdb	-0.2722964286804199	-1.4838999509811401
5o0w.pdb	5o0w_G_C_EG25S.pdb	-0.43099445104599	-0.5056700110435486
6pxh.pdb	6pxh_CD_A_GA181D.pdb	-1.9429694414138794	-2.978800058364868
6bp2.pdb	6bp2_HL_A_HA92I.pdb	0.12708047032356262	0.5288000106811523
5u8r.pdb	5u8r_HL_A_SA247W.pdb	0.2341257631778717	-0.11349000036716461
5d96.pdb	5d96_JI_D_GD83C.pdb	-1.2246689796447754	0.3732999861240387
3nps.pdb	3nps_BC_A_RB103P.pdb	-0.5730012655258179	-3.8935999870300293
1bzq.pdb	1bzq_M_C_QC60H.pdb	-0.30578720569610596	-0.24940000474452972
6k7o.pdb	6k7o_HL_A_SH103F.pdb	-1.2804820537567139	0.20559999346733093
6elu.pdb	6elu_EF_D_YE106M.pdb	-0.9395967721939087	-0.23479999601840973
6aq7.pdb	6aq7_HL_A_RH49P.pdb	-0.6202064156532288	-1.7627999782562256
6jsz.pdb	6jsz_D_A_AA126K.pdb	0.08711329102516174	-0.5705000162124634
5tz2.pdb	5tz2_HL_C_YH52I.pdb	-0.5703253746032715	-0.26499998569488525
7nkt.pdb	7nkt_B_A_GA172A.pdb	-0.18727141618728638	0.22339999675750732
7cgw.pdb	7cgw_AB_C_SC39P.pdb	-0.6896336078643799	-0.2935999929904938
7l56.pdb	7l56_FG_C_YG93P.pdb	-0.834999680519104	0.4896399974822998
5u8r.pdb	5u8r_HL_A_LH103K.pdb	-1.6151808500289917	-2.2120399475097656
7cu4.pdb	7cu4_AB_C_LC91V.pdb	-0.2422725409269333	-0.5474399924278259
5f8r.pdb	5f8r_C_A_DA342G.pdb	-0.5904138088226318	-0.5353000164031982
7n3d.pdb	7n3d_HL_C_EC75M.pdb	-0.1879127472639084	-0.39809998869895935
4nx3.pdb	4nx3_BA_D_YB101R.pdb	-0.37276214361190796	-0.6190000176429749
7cgw.pdb	7cgw_AB_C_IC102W.pdb	-0.41847050189971924	-0.22550000250339508
1ndg.pdb	1ndg_BA_C_YA50G.pdb	-1.1855453252792358	-0.4839000105857849
7czz.pdb	7czz_JN_C_AC397W.pdb	-6.929020404815674	-2.225399971008301
6bp2.pdb	6bp2_HL_A_GL31S.pdb	-0.47838377952575684	-0.7483000159263611
6v4o.pdb	6v4o_DE_W_YE92V.pdb	-0.36558711528778076	-0.602840006351471
3uzq.pdb	3uzq_A_B_EA180R.pdb	-0.13391076028347015	-0.21799999475479126
7k8m.pdb	7k8m_AB_E_GE169D.pdb	-0.13626226782798767	0.2863999903202057
6myy.pdb	6myy_HL_A_QH61D.pdb	-0.5693643093109131	-1.4993000030517578
6war.pdb	6war_F_E_PF104L.pdb	-2.139963150024414	-1.1891000270843506
5usf.pdb	5usf_D_A_GA547T.pdb	-8.541667938232422	-9.020139694213867
6v4o.pdb	6v4o_DE_W_FD107I.pdb	-2.253838300704956	-2.3389201164245605
6qfc.pdb	6qfc_B_A_AA26I.pdb	-0.8539026975631714	-0.5394200086593628
7cgw.pdb	7cgw_AB_C_QC43C.pdb	-0.23812004923820496	-0.6571000218391418
6cwg.pdb	6cwg_B_A_TA112M.pdb	0.0803709626197815	0.15771999955177307
6r8x.pdb	6r8x_CB_A_GA201A.pdb	-0.6715478897094727	-0.18119999766349792
5umi.pdb	5umi_HL_C_PH61T.pdb	-0.3636145293712616	-1.2914999723434448
7l5j.pdb	7l5j_YX_A_VA151E.pdb	-0.6356776356697083	0.692300021648407
1iqd.pdb	1iqd_BA_C_TA93H.pdb	-0.5222772359848022	-0.5684999823570251
6aq7.pdb	6aq7_HL_A_EA82F.pdb	-0.15768636763095856	-1.3525999784469604
7b27.pdb	7b27_D_a_LD47H.pdb	-0.7895638942718506	-0.571399986743927
4qci.pdb	4qci_HL_C_DL48H.pdb	-0.011184900999069214	-2.128499984741211
6pe9.pdb	6pe9_CD_G_TG74E.pdb	-0.7818582057952881	-1.0994000434875488
5c7x.pdb	5c7x_MN_B_VB108T.pdb	-0.5262473821640015	-0.9510999917984009
5mo9.pdb	5mo9_HL_X_YL54N.pdb	-0.6435894966125488	0.0885000005364418
5w5x.pdb	5w5x_HL_A_GA29S.pdb	-2.092956304550171	-1.0743999481201172
6s8j.pdb	6s8j_HL_A_TA113Y.pdb	-3.3905935287475586	-1.9803999662399292
7lxz.pdb	7lxz_FC_B_YB426N.pdb	-1.2645132541656494	-3.13700008392334
6nm6.pdb	6nm6_UV_G_TU30I.pdb	-0.10801613330841064	-0.3312700092792511
7e9b.pdb	7e9b_HL_C_DC54S.pdb	-0.4617678225040436	0.44130000472068787
5kte.pdb	5kte_HL_A_WH52I.pdb	-0.6639618873596191	-0.10000000149011612
1fns.pdb	1fns_HL_A_YH105K.pdb	-0.5910075902938843	-0.49239999055862427
5c6t.pdb	5c6t_HL_A_FH99E.pdb	-0.8328349590301514	-2.8647499084472656
7mep.pdb	7mep_HL_A_GH101V.pdb	-0.5277475118637085	-0.40450000762939453
4oii.pdb	4oii_HL_A_RA119E.pdb	-0.24624168872833252	-3.1447999477386475
6qfc.pdb	6qfc_B_A_AB102D.pdb	-0.3692169189453125	-0.4731599986553192
7e3k.pdb	7e3k_HL_C_NC388T.pdb	-0.32458287477493286	-1.9125699996948242
7x7d.pdb	7x7d_F_E_FE153L.pdb	-0.45284098386764526	0.48669999837875366
6xr0.pdb	6xr0_HL_M_RM451L.pdb	-0.4718553423881531	-0.2637999951839447
6pxh.pdb	6pxh_CD_A_YD32A.pdb	-1.7204134464263916	-1.5257999897003174
5w1m.pdb	5w1m_FE_Q_SQ30C.pdb	0.009603828191757202	-0.15240000188350677
4i1n.pdb	4i1n_B_A_SA49P.pdb	-0.2143218219280243	-1.007390022277832
5ywp.pdb	5ywp_RQ_A_GA207D.pdb	-0.4477255642414093	0.8754240274429321
6h3t.pdb	6h3t_IM_B_YM98R.pdb	-0.4905499517917633	0.10729999840259552
3mxw.pdb	3mxw_HL_A_RH98T.pdb	-0.569934070110321	-0.7511000037193298
7l5j.pdb	7l5j_YX_A_DA161L.pdb	0.8133449554443359	0.41488000750541687
7myz.pdb	7myz_HL_C_SL30K.pdb	-0.1557384431362152	-1.1167999505996704
3jwo.pdb	3jwo_HL_A_CA86L.pdb	-0.3106793761253357	0.05570000037550926
7cdj.pdb	7cdj_HL_E_YH33S.pdb	-1.5533474683761597	-1.659500002861023
7aqz.pdb	7aqz_D_A_GA266M.pdb	-3.346492052078247	-1.4722000360488892
6q18.pdb	6q18_HL_A_NH33G.pdb	-0.7142151594161987	-1.0848000049591064
6q20.pdb	6q20_HL_A_RA290S.pdb	-0.8726698160171509	-1.4078999757766724
6k7o.pdb	6k7o_HL_A_YH34M.pdb	-0.5199496746063232	-2.8785998821258545
4o02.pdb	4o02_HL_A_EA117I.pdb	-0.6852860450744629	-0.7585399746894836
1bzq.pdb	1bzq_M_C_QC69W.pdb	0.0033187568187713623	0.09260000288486481
6nm6.pdb	6nm6_UV_G_NU59P.pdb	-0.654788076877594	-1.1049699783325195
5usf.pdb	5usf_D_A_IA549H.pdb	-0.6183011531829834	0.24660000205039978
4ala.pdb	4ala_HL_C_YL94E.pdb	-0.2223193347454071	-0.6776300072669983
3g6d.pdb	3g6d_HL_A_FH103A.pdb	-0.9826921224594116	-1.8099000453948975
5u8r.pdb	5u8r_HL_A_TH59D.pdb	-1.0198825597763062	-1.6713600158691406
5tz2.pdb	5tz2_HL_C_HH105F.pdb	0.08349084854125977	0.3352999985218048
7jx3.pdb	7jx3_CD_R_NR156G.pdb	-0.638186514377594	-0.38089999556541443
7aqz.pdb	7aqz_D_A_ED86V.pdb	-0.23018790781497955	0.7853000164031982
6q20.pdb	6q20_HL_A_DH104C.pdb	-0.4424266219139099	0.39879998564720154
2r56.pdb	2r56_IM_B_KI100E.pdb	-0.3228476643562317	-0.435589998960495
5umi.pdb	5umi_HL_C_EL1S.pdb	-0.5791517496109009	0.15790000557899475
5c6t.pdb	5c6t_HL_A_TH33Y.pdb	0.4843585789203644	0.9182000160217285
5w1k.pdb	5w1k_DC_E_YC91F.pdb	-0.40543991327285767	0.5358999967575073
6myy.pdb	6myy_HL_A_RA393P.pdb	0.12598183751106262	-0.8155999779701233
7b27.pdb	7b27_D_a_PD99S.pdb	-0.9985606670379639	-0.3398999869823456
7so9.pdb	7so9_ON_K_TK84P.pdb	-0.8032842874526978	1.4328999519348145
5w5x.pdb	5w5x_HL_A_GL94N.pdb	-0.46281105279922485	-0.5522000193595886
7b27.pdb	7b27_D_a_AD44Q.pdb	-0.17431002855300903	0.40209999680519104
7o85.pdb	7o85_B_A_NA288D.pdb	0.22151389718055725	0.16987000405788422
6x04.pdb	6x04_B_A_DA208P.pdb	-0.669786810874939	-1.825700044631958
5hbv.pdb	5hbv_DC_B_RD102K.pdb	0.26064303517341614	0.0027000000700354576
4ala.pdb	4ala_HL_C_HC18T.pdb	0.5195837020874023	-2.2575700283050537
7x7d.pdb	7x7d_F_E_FE157D.pdb	-1.1255102157592773	-2.939610004425049
6pe9.pdb	6pe9_CD_G_YD98D.pdb	-0.37558966875076294	-1.5312999486923218
7x7d.pdb	7x7d_F_E_AF76V.pdb	-0.09156709909439087	-0.07410000264644623
7jvc.pdb	7jvc_FG_E_WF100Y.pdb	-0.6481235027313232	-0.3815000057220459
5ywp.pdb	5ywp_RQ_A_EQ94P.pdb	-0.08690594136714935	-0.5841900110244751
7jvc.pdb	7jvc_FG_E_YF59A.pdb	-0.28504428267478943	-0.5336999893188477
5hys.pdb	5hys_EF_J_GF72T.pdb	-4.31324577331543	-4.48183012008667
6pe9.pdb	6pe9_CD_G_VG66L.pdb	-0.13965803384780884	-1.1993999481201172
2i9l.pdb	2i9l_BA_I_YB57I.pdb	-1.1638764142990112	-1.6721999645233154
7mdp.pdb	7mdp_HI_A_DA54L.pdb	0.22689494490623474	1.1800999641418457
6wqo.pdb	6wqo_EF_D_HD42F.pdb	0.01335364580154419	-0.14830000698566437
1bzq.pdb	1bzq_M_C_GC112P.pdb	-0.15765029191970825	-1.6678600311279297
5umi.pdb	5umi_HL_C_RC94H.pdb	-0.4729754328727722	0.0723000019788742
3nps.pdb	3nps_BC_A_IB51P.pdb	-0.22333267331123352	-0.8134999871253967
6p62.pdb	6p62_HL_A_SA396N.pdb	-0.4545973539352417	-0.10729999840259552
7czx.pdb	7czx_JN_C_YJ53A.pdb	-0.6093378663063049	-1.52839994430542
7lxz.pdb	7lxz_FC_B_FF101S.pdb	-1.4337067604064941	-2.5992000102996826
6wqo.pdb	6wqo_EF_D_SF52K.pdb	-0.18537403643131256	-0.9796000123023987
4ala.pdb	4ala_HL_C_YL94R.pdb	-0.33255019783973694	-1.0893700122833252
7l56.pdb	7l56_FG_C_YG93A.pdb	-0.9182819128036499	-0.385670006275177
6xr0.pdb	6xr0_HL_M_YM576L.pdb	-0.7618616819381714	-0.4300999939441681
5w1k.pdb	5w1k_DC_E_CD108Y.pdb	-4.512627601623535	-4.894139766693115
6nm6.pdb	6nm6_UV_G_RU65L.pdb	0.01036950945854187	2.0455799102783203
4i1n.pdb	4i1n_B_A_MA16I.pdb	-0.3427199125289917	-0.4036000072956085
5usf.pdb	5usf_D_A_AA551D.pdb	-0.30060625076293945	-0.8030999898910522
5th9.pdb	5th9_JN_C_DC126E.pdb	-0.7650963664054871	0.10859999805688858
6myy.pdb	6myy_HL_A_RA393I.pdb	0.11181998252868652	-0.9819999933242798
4ffw.pdb	4ffw_HL_A_SA61A.pdb	-0.2869405150413513	0.3977000117301941
7myz.pdb	7myz_HL_C_KL49L.pdb	-0.6943614482879639	-0.19689999520778656
3nps.pdb	3nps_BC_A_GA223L.pdb	-0.509508490562439	-3.004199981689453
6fxn.pdb	6fxn_MN_J_KJ19D.pdb	-0.3449172079563141	-0.1753000020980835
7cgw.pdb	7cgw_AB_C_FB52K.pdb	-0.5866388082504272	-1.6821999549865723
5th9.pdb	5th9_JN_C_EC60G.pdb	-0.723499059677124	-0.24650000035762787
7mdp.pdb	7mdp_HI_A_YA71A.pdb	-0.9716664552688599	-1.6411999464035034
3cfi.pdb	3cfi_C_B_AB99S.pdb	-0.47121599316596985	-0.28209999203681946
6k7o.pdb	6k7o_HL_A_SH59N.pdb	-0.27873915433883667	-0.19419999420642853
5grj.pdb	5grj_HL_A_MA98N.pdb	-1.4729149341583252	-2.5773000717163086
6vy2.pdb	6vy2_IM_C_AM29L.pdb	0.07482379674911499	0.011020000092685223
6nf2.pdb	6nf2_HL_B_RH31W.pdb	0.2032615840435028	0.6636999845504761
6wqo.pdb	6wqo_EF_D_SD40G.pdb	-0.04907745122909546	-0.02979999966919422
7k7i.pdb	7k7i_MN_C_IC54F.pdb	-0.4340078830718994	-1.2900099754333496
6q18.pdb	6q18_HL_A_SH32L.pdb	-3.4082260131835938	-3.787400007247925
3mxw.pdb	3mxw_HL_A_GH103L.pdb	-0.22618800401687622	-1.2108999490737915
5u8r.pdb	5u8r_HL_A_EA232D.pdb	-0.8151073455810547	-0.8224899768829346
5d96.pdb	5d96_JI_D_SD73T.pdb	-0.22825703024864197	0.3799999952316284
6vy2.pdb	6vy2_IM_C_TI30V.pdb	-0.3894256353378296	-0.0700799971818924
7e3k.pdb	7e3k_HL_C_RH107P.pdb	-0.4405164122581482	0.1571200042963028
2r56.pdb	2r56_IM_B_VI102N.pdb	-0.5585216283798218	-1.7001899480819702
5o0w.pdb	5o0w_G_C_QC80T.pdb	-0.5973879098892212	-0.3088900148868561
5usf.pdb	5usf_D_A_RD72K.pdb	-0.3346083164215088	-0.2930999994277954
6p62.pdb	6p62_HL_A_FA298N.pdb	-1.1070494651794434	-0.9324700236320496
5mo9.pdb	5mo9_HL_X_DH31E.pdb	-0.17335742712020874	-0.1151999980211258
5w5x.pdb	5w5x_HL_A_AA103C.pdb	-0.2639859616756439	0.02199999988079071
5grj.pdb	5grj_HL_A_GH102M.pdb	0.14096257090568542	0.32760000228881836
6okm.pdb	6okm_HL_R_LR60S.pdb	-0.7099609971046448	-0.8373000025749207
4o02.pdb	4o02_HL_A_LH100G.pdb	-0.49158161878585815	-1.3216999769210815
5tpn.pdb	5tpn_HL_A_KA122Y.pdb	-0.3424239456653595	2.7084500789642334
5usf.pdb	5usf_D_A_EA493N.pdb	-1.0330488681793213	-2.134500026702881
1ndg.pdb	1ndg_BA_C_YB50P.pdb	-1.0647034645080566	-2.0151000022888184
6myy.pdb	6myy_HL_A_QA352A.pdb	0.02183935046195984	-0.2485000044107437
3nps.pdb	3nps_BC_A_RA48N.pdb	-1.2638201713562012	-1.4793000221252441
4i1n.pdb	4i1n_B_A_DB31F.pdb	-0.0824657678604126	1.5104299783706665
5ywp.pdb	5ywp_RQ_A_QA131N.pdb	-0.4598596692085266	1.575760006904602
5xbm.pdb	5xbm_ED_F_FF359D.pdb	-0.43068456649780273	0.9095600247383118
6wqo.pdb	6wqo_EF_D_QE1M.pdb	0.4240310490131378	1.805299997329712
5w1m.pdb	5w1m_FE_Q_KQ84V.pdb	-0.2992437779903412	-0.6917999982833862
7jx3.pdb	7jx3_CD_R_YC107F.pdb	-0.5112894773483276	-1.2202999591827393
5c7x.pdb	5c7x_MN_B_KN49G.pdb	-1.3416904211044312	-2.8355000019073486
2qqn.pdb	2qqn_HL_A_SA21W.pdb	0.6489986181259155	1.2705999612808228
7k8m.pdb	7k8m_AB_E_RE124M.pdb	0.12849712371826172	-0.1396999955177307
6pxh.pdb	6pxh_CD_A_YC33E.pdb	-1.4047061204910278	-3.047499895095825
1nsn.pdb	1nsn_HL_S_FS58L.pdb	-0.05787163972854614	-0.1858000010251999
3kr3.pdb	3kr3_HL_D_YL93C.pdb	0.2731377184391022	-2.0288000106811523
6q18.pdb	6q18_HL_A_AA86P.pdb	-0.45295366644859314	0.5565000176429749
5ugy.pdb	5ugy_IM_C_DI107S.pdb	-0.24062275886535645	-2.583940029144287
7aqz.pdb	7aqz_D_A_VD2R.pdb	-0.8752118349075317	-1.0006999969482422
5kte.pdb	5kte_HL_A_RL96F.pdb	-0.03189718723297119	1.514490008354187
6pe9.pdb	6pe9_CD_G_IC58T.pdb	-0.31904128193855286	-0.33149999380111694
6udk.pdb	6udk_HL_K_DK394H.pdb	-0.35896411538124084	0.004559999797493219
7s0e.pdb	7s0e_HL_A_DL93I.pdb	-5.7085347175598145	-3.4608829021453857
5ggv.pdb	5ggv_HL_Y_GY107I.pdb	-0.10131463408470154	-0.6518999934196472
1iqd.pdb	1iqd_BA_C_EB57D.pdb	-0.3486979007720947	-0.09449999779462814
5tz2.pdb	5tz2_HL_C_VC59N.pdb	-1.137271761894226	0.019300000742077827
3cfi.pdb	3cfi_C_B_EC45I.pdb	0.18517878651618958	0.6208999752998352
7e3k.pdb	7e3k_HL_C_RL30S.pdb	-0.6565674543380737	-0.8017600178718567
4dw2.pdb	4dw2_HL_U_QU174V.pdb	-0.016323953866958618	-0.7159000039100647
5w5x.pdb	5w5x_HL_A_MA27E.pdb	-0.7086282968521118	-7.997399806976318
6jsz.pdb	6jsz_D_A_TA61D.pdb	-0.3826700448989868	0.028999999165534973
5umi.pdb	5umi_HL_C_QC92W.pdb	-0.04078806936740875	0.7712000012397766
6r8x.pdb	6r8x_CB_A_WA200L.pdb	-0.15970143675804138	0.38609999418258667
7aqx.pdb	7aqx_C_A_EC98A.pdb	-0.31650665402412415	0.5450000166893005
6pe9.pdb	6pe9_CD_G_DC31W.pdb	0.057492464780807495	0.26109999418258667
7o85.pdb	7o85_B_A_DA113T.pdb	-1.1065795421600342	-0.8250499963760376
6jsz.pdb	6jsz_D_A_QA145N.pdb	0.24980953335762024	-0.16369999945163727
3uzq.pdb	3uzq_A_B_YA174C.pdb	-1.066985845565796	-1.7170000076293945
7czz.pdb	7czz_JN_C_SC416G.pdb	-0.11375501751899719	-0.0060720001347362995
7jx3.pdb	7jx3_CD_R_PR168S.pdb	-0.46054917573928833	-0.9059000015258789
5d96.pdb	5d96_JI_D_SD98R.pdb	-0.19402499496936798	1.073099970817566
6y92.pdb	6y92_CD_B_RD91T.pdb	-0.4025895595550537	-0.9379799962043762
5u8r.pdb	5u8r_HL_A_AH34H.pdb	-1.0686888694763184	-2.3211801052093506
5hbv.pdb	5hbv_DC_B_DD53H.pdb	-1.551867961883545	0.07699999958276749
5nuz.pdb	5nuz_AB_C_RC78W.pdb	-0.11169925332069397	-1.6749000549316406
5kte.pdb	5kte_HL_A_VA217T.pdb	-0.8363821506500244	1.3395299911499023
1fns.pdb	1fns_HL_A_WL96K.pdb	-0.3385861814022064	-1.6043000221252441
4ala.pdb	4ala_HL_C_GH99R.pdb	-6.397548198699951	-13.312479972839355
7e72.pdb	7e72_CD_F_NF105A.pdb	-0.19961579144001007	-0.16500000655651093
5umi.pdb	5umi_HL_C_LC98H.pdb	-0.5831117630004883	-0.056699998676776886
7nkt.pdb	7nkt_B_A_GA72S.pdb	0.12520650029182434	1.0807000398635864
4lvn.pdb	4lvn_CB_A_DA68M.pdb	-0.10407823324203491	1.1395000219345093
5usf.pdb	5usf_D_A_IA549Y.pdb	-0.7125200629234314	-0.02879999950528145
5c7x.pdb	5c7x_MN_B_VB108K.pdb	-0.6629674434661865	-1.0521999597549438
3kr3.pdb	3kr3_HL_D_NH31H.pdb	-0.06966954469680786	-0.09910000115633011
7jvc.pdb	7jvc_FG_E_YG33F.pdb	-0.15739500522613525	-1.2312999963760376
6fxn.pdb	6fxn_MN_J_LJ85Q.pdb	-0.6289923787117004	-0.22059999406337738
5tpn.pdb	5tpn_HL_A_YH56T.pdb	-1.2584314346313477	-0.6987900137901306
6h2y.pdb	6h2y_HL_D_KD165H.pdb	-0.8138608932495117	-3.0373001098632812
6b0a.pdb	6b0a_HL_A_VA88E.pdb	-0.3826287090778351	2.099299907684326
7p16.pdb	7p16_B_A_LA129A.pdb	-0.5105258226394653	-0.5909600257873535
6b0a.pdb	6b0a_HL_A_KA123R.pdb	-0.40422189235687256	1.0628999471664429
6qfc.pdb	6qfc_B_A_GB101W.pdb	-12.072026252746582	-11.248459815979004
7qnw.pdb	7qnw_AB_E_NA108C.pdb	0.42107465863227844	1.3253999948501587
6e62.pdb	6e62_HL_P_EP73Q.pdb	-1.3938966989517212	-0.17149999737739563
5kte.pdb	5kte_HL_A_GA214Q.pdb	-1.5127626657485962	1.5336600542068481
5ywp.pdb	5ywp_RQ_A_TQ96A.pdb	-0.3606185019016266	0.44641000032424927
3kj6.pdb	3kj6_HL_A_YH33H.pdb	-0.6206883192062378	-0.7781000137329102
5tz2.pdb	5tz2_HL_C_RH101T.pdb	-0.8553861379623413	-1.7529000043869019
6p62.pdb	6p62_HL_A_TA394P.pdb	-0.7948430776596069	0.6096900105476379
6cwg.pdb	6cwg_B_A_HA90K.pdb	-0.119383305311203	0.6140400171279907
5d96.pdb	5d96_JI_D_SJ99K.pdb	-0.32092058658599854	-0.11469999700784683
7k7i.pdb	7k7i_MN_C_TC7S.pdb	0.10410255193710327	0.11486999690532684
6elu.pdb	6elu_EF_D_PD158H.pdb	-0.536827802658081	-0.9901999831199646
7k8z.pdb	7k8z_MN_C_RM56I.pdb	-0.6489170789718628	0.14117999374866486
5nuz.pdb	5nuz_AB_C_SC24Q.pdb	-0.5319516062736511	1.6815999746322632
7so9.pdb	7so9_ON_K_PK9L.pdb	-0.3847801685333252	-0.30660000443458557
7qnd.pdb	7qnd_L_C_FL27G.pdb	-1.3740010261535645	-1.6323800086975098
3nps.pdb	3nps_BC_A_FA92P.pdb	-1.4395421743392944	-2.993000030517578
7d0b.pdb	7d0b_HL_A_WH109P.pdb	-0.21289652585983276	0.5868598818778992
6h2y.pdb	6h2y_HL_D_TD32E.pdb	0.15082406997680664	-0.0949999988079071
4o02.pdb	4o02_HL_A_LH100Y.pdb	-2.0056233406066895	-4.949260234832764
1bzq.pdb	1bzq_M_C_YC76M.pdb	-0.23720787465572357	0.020899999886751175
5grj.pdb	5grj_HL_A_IA37P.pdb	-1.3650987148284912	-0.795199990272522
6h3t.pdb	6h3t_IM_B_PB118R.pdb	-8.825196266174316	-6.35605001449585
6fxn.pdb	6fxn_MN_J_SN64E.pdb	-0.44497090578079224	-0.38580000400543213
6p62.pdb	6p62_HL_A_YL67A.pdb	-1.208844780921936	-1.439182996749878
5umi.pdb	5umi_HL_C_GH58N.pdb	-9.10305404663086	-5.106070041656494
1iqd.pdb	1iqd_BA_C_RC47K.pdb	-0.7745717763900757	-2.5218000411987305
5th9.pdb	5th9_JN_C_DC150W.pdb	-15.002012252807617	-13.708109855651855
4oii.pdb	4oii_HL_A_HL30G.pdb	-0.7253810167312622	-0.626800000667572
1iqd.pdb	1iqd_BA_C_DB100T.pdb	-1.9400217533111572	-3.414400100708008
3cfi.pdb	3cfi_C_B_AC27I.pdb	0.13493654131889343	-0.10159999877214432
7k7i.pdb	7k7i_MN_C_GM52D.pdb	-0.42054012417793274	-4.38470983505249
6pe9.pdb	6pe9_CD_G_VG66P.pdb	-0.2903585433959961	-0.8137000203132629
7m42.pdb	7m42_BA_E_LE160Y.pdb	-0.9069113731384277	0.5108000040054321
6s8j.pdb	6s8j_HL_A_FH102K.pdb	0.6661906242370605	0.13923999667167664
1iqd.pdb	1iqd_BA_C_DB52M.pdb	0.006610006093978882	-2.8959999084472656
5usf.pdb	5usf_D_A_GA491C.pdb	-0.9721026420593262	-0.24699999392032623
3nps.pdb	3nps_BC_A_IA45V.pdb	-0.2786797881126404	-0.2854999899864197
4wgw.pdb	4wgw_B_A_AA237C.pdb	0.04431280493736267	-0.01769999973475933
6hhc.pdb	6hhc_HL_A_QH31P.pdb	-0.6701885461807251	-0.2808000147342682
6cwg.pdb	6cwg_B_A_CB103D.pdb	-0.5578469634056091	0.0643099993467331
5dhv.pdb	5dhv_AB_N_RN41Q.pdb	-1.1280165910720825	-2.448199987411499
7k8m.pdb	7k8m_AB_E_GE163K.pdb	-0.07817676663398743	-0.23929999768733978
5tz2.pdb	5tz2_HL_C_NL31A.pdb	-0.4240579307079315	-0.2614000141620636
5c7x.pdb	5c7x_MN_B_GN84S.pdb	-0.37043172121047974	0.030400000512599945
5c6t.pdb	5c6t_HL_A_YH104R.pdb	-0.6635525226593018	-1.0439800024032593
6bp2.pdb	6bp2_HL_A_GL31T.pdb	-0.5216040015220642	-0.8173999786376953
6k7o.pdb	6k7o_HL_A_WL95A.pdb	-1.1024099588394165	-1.4228999614715576
2r56.pdb	2r56_IM_B_YB17L.pdb	-1.09041166305542	-1.5833100080490112
5f8r.pdb	5f8r_C_A_PC98D.pdb	-0.42345479130744934	-5.198800086975098
5d96.pdb	5d96_JI_D_GI31E.pdb	-1.5919986963272095	-1.2587000131607056
7r7n.pdb	7r7n_HL_E_TL83M.pdb	0.3978681266307831	0.8812000155448914
5umi.pdb	5umi_HL_C_RL93E.pdb	-0.25254517793655396	1.8449000120162964
7m42.pdb	7m42_BA_E_KE112I.pdb	-0.08838130533695221	-0.22709999978542328
7czx.pdb	7czx_JN_C_SJ56A.pdb	0.008481472730636597	0.8313000202178955
6fxn.pdb	6fxn_MN_J_GM55D.pdb	0.21096333861351013	-1.8753000497817993
6h2y.pdb	6h2y_HL_D_DD141E.pdb	-0.36678674817085266	0.0017000000225380063
5w5x.pdb	5w5x_HL_A_EH98L.pdb	0.6266179084777832	-2.065999984741211
6vy2.pdb	6vy2_IM_C_PI73K.pdb	-0.3297022581100464	-0.5299299955368042
7z0x.pdb	7z0x_HL_R_YL93H.pdb	-0.5926337242126465	-0.3544999957084656
5dhv.pdb	5dhv_AB_N_FN14Y.pdb	-0.662097692489624	-0.8407999873161316
6u36.pdb	6u36_HL_B_CB204M.pdb	-0.0032109320163726807	0.8993600010871887
6n5e.pdb	6n5e_ED_A_WE47R.pdb	-0.7648724317550659	-0.7712000012397766
6myy.pdb	6myy_HL_A_EL1L.pdb	0.3126662075519562	0.23170000314712524
6q18.pdb	6q18_HL_A_EA176K.pdb	0.045322149991989136	-2.2948999404907227
7lxz.pdb	7lxz_FC_B_YC32N.pdb	-0.47629231214523315	-0.08910000324249268
6vy2.pdb	6vy2_IM_C_DC415P.pdb	-0.6600538492202759	0.7931100130081177
7nkt.pdb	7nkt_B_A_FA45G.pdb	-1.1735429763793945	-0.7820000052452087
1ndg.pdb	1ndg_BA_C_FB58R.pdb	-0.3714715242385864	-1.4076000452041626
7l56.pdb	7l56_FG_C_LC360I.pdb	-0.43294745683670044	0.5175899863243103
1nsn.pdb	1nsn_HL_S_TS117G.pdb	-0.19807100296020508	0.08218999952077866
5w5x.pdb	5w5x_HL_A_SA105D.pdb	-0.5466964244842529	-0.04479999840259552
6v4o.pdb	6v4o_DE_W_AD102S.pdb	-0.5988098382949829	-1.3294999599456787
5f8r.pdb	5f8r_C_A_QC38V.pdb	-0.3969336748123169	0.07890000194311142
6x04.pdb	6x04_B_A_VB99D.pdb	-0.6865119934082031	0.08649999648332596
6v4o.pdb	6v4o_DE_W_FD107R.pdb	-1.4547412395477295	-4.2888898849487305
7k7i.pdb	7k7i_MN_C_PC88M.pdb	-0.15906202793121338	0.0731699988245964
1nsn.pdb	1nsn_HL_S_YH27P.pdb	-1.0020241737365723	-0.01051000040024519
7bsd.pdb	7bsd_AB_G_YA102S.pdb	-0.449904203414917	-0.476500004529953
4lsq.pdb	4lsq_HL_G_GG325W.pdb	0.639411449432373	0.374889999628067
7nkt.pdb	7nkt_B_A_NB110P.pdb	-0.6320982575416565	0.26429998874664307
7k8m.pdb	7k8m_AB_E_YE156G.pdb	-1.0664221048355103	-2.2202799320220947
5dur.pdb	5dur_BD_A_IA24K.pdb	-0.8328756093978882	-1.583899974822998
7z0x.pdb	7z0x_HL_R_SR145D.pdb	-0.42546969652175903	-0.5968000292778015
4i1n.pdb	4i1n_B_A_RA52S.pdb	-1.1528971195220947	-0.5939000248908997
7aqz.pdb	7aqz_D_A_SD18L.pdb	-0.3097098171710968	-0.061799999326467514
5d96.pdb	5d96_JI_D_SD73E.pdb	-0.28262701630592346	0.8845000267028809
7k7i.pdb	7k7i_MN_C_NC83K.pdb	0.229604572057724	-0.03029000014066696
7mtb.pdb	7mtb_HL_G_SG255E.pdb	0.043311744928359985	-1.5001100301742554
1iqd.pdb	1iqd_BA_C_SC77C.pdb	-0.08399569988250732	-0.14820000529289246
5w1k.pdb	5w1k_DC_E_CD108V.pdb	-3.7483158111572266	-4.268939971923828
4ala.pdb	4ala_HL_C_QC17R.pdb	-10.687896728515625	-12.203669548034668
4dw2.pdb	4dw2_HL_U_KU145A.pdb	0.016864627599716187	0.012230000458657742
5ugy.pdb	5ugy_IM_C_SC142M.pdb	0.2947101294994354	1.238669991493225
7cu4.pdb	7cu4_AB_C_SC34Y.pdb	0.3901439607143402	1.019070029258728
6myy.pdb	6myy_HL_A_GA382L.pdb	-4.614926815032959	-2.489300012588501
6b0a.pdb	6b0a_HL_A_PA116Y.pdb	-7.754543781280518	-10.433300018310547
7k8m.pdb	7k8m_AB_E_QE160F.pdb	-0.14236366748809814	0.09459999948740005
3cfi.pdb	3cfi_C_B_GB100A.pdb	-5.012788772583008	-5.468900203704834
5tpn.pdb	5tpn_HL_A_SL67D.pdb	-0.3649997115135193	-1.2417399883270264
6jsz.pdb	6jsz_D_A_WD46H.pdb	0.15260279178619385	-0.014499999582767487
7bsd.pdb	7bsd_AB_G_EA1A.pdb	-0.1255255937576294	0.267300009727478
1nsn.pdb	1nsn_HL_S_FL34R.pdb	0.46494898200035095	-1.8391900062561035
7mtb.pdb	7mtb_HL_G_PG256K.pdb	-0.8005645275115967	-2.3826100826263428
5kte.pdb	5kte_HL_A_SL91D.pdb	-0.3356838822364807	0.8390499949455261
5u8r.pdb	5u8r_HL_A_LH103C.pdb	-0.7388132810592651	-1.2535899877548218
6h3t.pdb	6h3t_IM_B_NB117V.pdb	-0.008187800645828247	-0.4934999942779541
7k8m.pdb	7k8m_AB_E_VA2H.pdb	-0.5647419095039368	-0.7458999752998352
6okm.pdb	6okm_HL_R_NR59Q.pdb	-0.6511629819869995	-0.024800000712275505
3rkd.pdb	3rkd_DC_B_VB39D.pdb	-0.48151254653930664	0.20970000326633453
7aqz.pdb	7aqz_D_A_LD74N.pdb	-0.8897655010223389	-1.9713000059127808
6pxh.pdb	6pxh_CD_A_VD98L.pdb	-0.4615810513496399	-0.49900001287460327
7n3d.pdb	7n3d_HL_C_DC33L.pdb	-0.28398969769477844	1.4930000305175781
5w1m.pdb	5w1m_FE_Q_KQ83F.pdb	0.09238162636756897	0.29109999537467957
7m42.pdb	7m42_BA_E_YE157K.pdb	-0.04486650228500366	-1.0288000106811523
3jwo.pdb	3jwo_HL_A_DH55Y.pdb	0.5177470445632935	2.3540000915527344
3rkd.pdb	3rkd_DC_B_PB133K.pdb	-0.3708706796169281	-1.3281999826431274
4o02.pdb	4o02_HL_A_RH54G.pdb	-1.0952194929122925	-2.4718899726867676
4nx3.pdb	4nx3_BA_D_DB31I.pdb	-2.614528179168701	-2.202320098876953
7x7d.pdb	7x7d_F_E_GF29T.pdb	-4.519537448883057	-4.298089981079102
6p62.pdb	6p62_HL_A_RL28Y.pdb	-0.09662309288978577	-0.3461099863052368
3cfi.pdb	3cfi_C_B_WC103R.pdb	1.19045889377594	-2.26990008354187
1nsn.pdb	1nsn_HL_S_SL32H.pdb	-0.28169476985931396	0.4946100115776062
7l56.pdb	7l56_FG_C_YF114L.pdb	0.12250784039497375	0.14369000494480133
6okm.pdb	6okm_HL_R_NH30K.pdb	-0.004760622978210449	1.5205999612808228
5d96.pdb	5d96_JI_D_AD82H.pdb	-8.288064956665039	-7.029699802398682
2r56.pdb	2r56_IM_B_EB41S.pdb	-0.2778399884700775	-1.0707900524139404
5ugy.pdb	5ugy_IM_C_SM91W.pdb	-1.1300368309020996	-1.6815999746322632
7jx3.pdb	7jx3_CD_R_TC55A.pdb	-0.3741081953048706	0.07150000333786011
7b27.pdb	7b27_D_a_Ya154D.pdb	-0.3036026656627655	0.7124000191688538
6e62.pdb	6e62_HL_P_YP79T.pdb	-0.8856779336929321	-1.1506999731063843
5o0w.pdb	5o0w_G_C_MC338I.pdb	-0.2122819870710373	-0.07738000154495239
7r7n.pdb	7r7n_HL_E_FE152S.pdb	-0.3600926697254181	-3.6024999618530273
5usf.pdb	5usf_D_A_GA547H.pdb	-13.32410717010498	-12.107564926147461
7k8m.pdb	7k8m_AB_E_FE123S.pdb	-1.4724265336990356	-2.069999933242798
6x04.pdb	6x04_B_A_VB99I.pdb	-0.40997225046157837	-0.09679999947547913
3rkd.pdb	3rkd_DC_B_SB54F.pdb	0.02085372805595398	-0.41690000891685486
6k7o.pdb	6k7o_HL_A_EA33T.pdb	-0.41261541843414307	0.3515999913215637
5mo9.pdb	5mo9_HL_X_TH100Q.pdb	0.03266051411628723	-0.05469999834895134
7o85.pdb	7o85_B_A_RB53F.pdb	-0.9128899574279785	-0.6219099760055542
4jdt.pdb	4jdt_HL_G_TG312N.pdb	-0.7436513900756836	-0.08869999647140503
6udk.pdb	6udk_HL_K_DK411L.pdb	-0.2147234082221985	0.6347299814224243
6n5e.pdb	6n5e_ED_A_YE57M.pdb	-0.3761979639530182	-0.2061000019311905
6pxh.pdb	6pxh_CD_A_GC57V.pdb	-5.98094367980957	-5.042409896850586
4lsq.pdb	4lsq_HL_G_GG227L.pdb	0.13315418362617493	1.4636600017547607
5th9.pdb	5th9_JN_C_NJ58S.pdb	-0.5957422256469727	0.21389999985694885
6h3t.pdb	6h3t_IM_B_GB149T.pdb	-1.3377108573913574	-2.128499984741211
4dw2.pdb	4dw2_HL_U_TU3S.pdb	1.5768671035766602	3.1040101051330566
6pe9.pdb	6pe9_CD_G_NC57H.pdb	1.3916866779327393	0.3919999897480011
7czz.pdb	7czz_JN_C_YC395N.pdb	1.1693452596664429	1.2631950378417969
6e62.pdb	6e62_HL_P_MH102D.pdb	-0.5657930374145508	-4.1834001541137695
3kj6.pdb	3kj6_HL_A_NH57M.pdb	0.6393113136291504	0.2410999983549118
5umi.pdb	5umi_HL_C_YC104E.pdb	-0.3988916277885437	0.19869999587535858
7bsd.pdb	7bsd_AB_G_TA103W.pdb	-6.094027996063232	-5.112400054931641
7mep.pdb	7mep_HL_A_YH113E.pdb	-0.28806740045547485	-0.025499999523162842
6xr0.pdb	6xr0_HL_M_RM436A.pdb	-0.6785985827445984	-1.289199948310852
7czz.pdb	7czz_JN_C_FC408P.pdb	-0.9512290954589844	-0.2296150028705597
4oii.pdb	4oii_HL_A_RA82M.pdb	-0.3315524458885193	0.12030000239610672
4jdt.pdb	4jdt_HL_G_WH49D.pdb	-0.6044851541519165	-0.4184400141239166
6xr0.pdb	6xr0_HL_M_GL91N.pdb	-0.49181050062179565	-0.9380000233650208
6p62.pdb	6p62_HL_A_DA390P.pdb	0.32447299361228943	0.6920899748802185
7qnd.pdb	7qnd_L_C_RL99M.pdb	0.4593264162540436	0.7476000189781189
6n5e.pdb	6n5e_ED_A_FE29W.pdb	-0.2846038341522217	0.225600004196167
5grj.pdb	5grj_HL_A_YL33T.pdb	-1.8743665218353271	-4.343200206756592
2i9l.pdb	2i9l_BA_I_RB31Q.pdb	-0.6361361742019653	-1.749899983406067
5w4l.pdb	5w4l_HL_G_FL33W.pdb	-0.7466007471084595	-0.16169999539852142
5ggv.pdb	5ggv_HL_Y_YY104R.pdb	-2.8689727783203125	-6.382400035858154
5c7x.pdb	5c7x_MN_B_KN50A.pdb	-0.45109307765960693	-0.03970000147819519
5w5x.pdb	5w5x_HL_A_DH32V.pdb	-0.48270946741104126	-3.4103000164031982
5w1m.pdb	5w1m_FE_Q_DF108K.pdb	-0.17928144335746765	2.547499895095825
4qci.pdb	4qci_HL_C_VC30H.pdb	-0.5241143703460693	-0.08799999952316284
6bp2.pdb	6bp2_HL_A_QA96M.pdb	-0.06190754473209381	0.22990000247955322
1ndg.pdb	1ndg_BA_C_NC93M.pdb	0.24746063351631165	0.42419999837875366
7p16.pdb	7p16_B_A_DB31G.pdb	-0.3579229712486267	-0.639959990978241
4oii.pdb	4oii_HL_A_RH103M.pdb	-1.1241123676300049	0.18119999766349792
6myy.pdb	6myy_HL_A_TH57F.pdb	-2.206329107284546	-1.8901000022888184
6nm6.pdb	6nm6_UV_G_WU114S.pdb	-0.4191136658191681	-1.6383700370788574
5dhv.pdb	5dhv_AB_N_RB98I.pdb	-0.9461791515350342	-1.0407999753952026
6e62.pdb	6e62_HL_P_SH103I.pdb	-0.5488715171813965	-0.5465999841690063
6war.pdb	6war_F_E_KE166A.pdb	-0.14323629438877106	-0.9491999745368958
6nm6.pdb	6nm6_UV_G_EG312S.pdb	-0.4244096875190735	-0.24688999354839325
3g6d.pdb	3g6d_HL_A_KA101L.pdb	0.06175324320793152	0.19339999556541443
6myy.pdb	6myy_HL_A_QH64L.pdb	0.09214776754379272	0.2953000068664551
7k8m.pdb	7k8m_AB_E_NE154H.pdb	-4.939863681793213	-4.910789966583252
7mtb.pdb	7mtb_HL_G_DG252H.pdb	0.03180307149887085	-0.010110000148415565
3g6d.pdb	3g6d_HL_A_PA3V.pdb	-0.8028045892715454	-0.011800000444054604
6h3t.pdb	6h3t_IM_B_SM99D.pdb	-0.2577318847179413	0.7968999743461609
6udk.pdb	6udk_HL_K_EK61K.pdb	-0.7244405746459961	0.14791999757289886
5c7x.pdb	5c7x_MN_B_WN83M.pdb	-0.05713954567909241	-0.781000018119812
7r7n.pdb	7r7n_HL_E_YL81P.pdb	0.0771544873714447	-2.063800096511841
4lvn.pdb	4lvn_CB_A_YB33D.pdb	-1.2007083892822266	-0.7985000014305115
4pir.pdb	4pir_J_D_RD162F.pdb	-0.50087970495224	0.8456400036811829
3uzq.pdb	3uzq_A_B_LB89G.pdb	-1.350427269935608	-2.238100051879883
3kj6.pdb	3kj6_HL_A_FH100K.pdb	-0.13004909455776215	-0.4068000018596649
4oii.pdb	4oii_HL_A_DH100P.pdb	-0.23955613374710083	-2.1410999298095703
6v4o.pdb	6v4o_DE_W_FD107S.pdb	-0.9397237300872803	-0.647059977054596
6pxh.pdb	6pxh_CD_A_TA192K.pdb	-0.14837050437927246	-0.2728999853134155
5u8r.pdb	5u8r_HL_A_SA276V.pdb	0.027722418308258057	0.5103999972343445
5th9.pdb	5th9_JN_C_DJ103L.pdb	-1.4466371536254883	-0.1460999995470047
5ugy.pdb	5ugy_IM_C_SM91H.pdb	-1.6273174285888672	0.4020000100135803
5w4l.pdb	5w4l_HL_G_FG23H.pdb	-0.894699215888977	-0.8174999952316284
5f8r.pdb	5f8r_C_A_RC44I.pdb	-1.0992343425750732	-2.320499897003174
6h2y.pdb	6h2y_HL_D_QD94W.pdb	-0.39418065547943115	-0.5109999775886536
7jvc.pdb	7jvc_FG_E_DG52E.pdb	-0.08037406206130981	-0.4077000021934509
6qfc.pdb	6qfc_B_A_FA139Y.pdb	-0.14684486389160156	-0.19027000665664673
6udk.pdb	6udk_HL_K_YH115H.pdb	-0.5840802192687988	-0.3889400064945221
7czx.pdb	7czx_JN_C_YC411K.pdb	-0.5277686715126038	-0.4262000024318695
7mep.pdb	7mep_HL_A_TH111I.pdb	0.45028331875801086	0.1907999962568283
7b27.pdb	7b27_D_a_Sa159T.pdb	0.020357370376586914	0.3569999933242798
2r56.pdb	2r56_IM_B_TB151D.pdb	-0.14383572340011597	-0.3143700063228607
4yjz.pdb	4yjz_L_E_DE174F.pdb	0.2447669804096222	-0.4823000133037567
6udk.pdb	6udk_HL_K_GK408Q.pdb	-2.034801959991455	-0.2623400092124939
6myy.pdb	6myy_HL_A_EL92A.pdb	-0.48415321111679077	-1.917799949645996
5ywp.pdb	5ywp_RQ_A_NR52V.pdb	-0.04845748841762543	0.7471699714660645
5ggv.pdb	5ggv_HL_Y_MY99R.pdb	-1.1495099067687988	-0.41200000047683716
2r56.pdb	2r56_IM_B_TB151L.pdb	0.21355894207954407	0.5846499800682068
7aqx.pdb	7aqx_C_A_AA82K.pdb	-0.12384888529777527	1.2066999673843384
6pxh.pdb	6pxh_CD_A_YC33S.pdb	-1.211530327796936	-2.9289000034332275
7r7n.pdb	7r7n_HL_E_VE149L.pdb	-0.6968725919723511	0.5116000175476074
6r8x.pdb	6r8x_CB_A_SC101I.pdb	-0.07788123190402985	-0.8831999897956848
5ggv.pdb	5ggv_HL_Y_YL32E.pdb	-0.7772863507270813	-1.7319999933242798
7nkt.pdb	7nkt_B_A_NB110G.pdb	-1.0442967414855957	-0.9397000074386597
1iqd.pdb	1iqd_BA_C_HB35D.pdb	-0.39558175206184387	-0.32510000467300415
5u8r.pdb	5u8r_HL_A_KH66V.pdb	-0.26908934116363525	0.0034000000450760126
7k7i.pdb	7k7i_MN_C_IC84L.pdb	-0.12415622174739838	0.1971299946308136
3uzq.pdb	3uzq_A_B_YA153R.pdb	-2.1536028385162354	-0.8794000148773193
6q20.pdb	6q20_HL_A_SA164L.pdb	0.24469861388206482	0.4399999976158142
2qqn.pdb	2qqn_HL_A_EA51T.pdb	-1.3835469484329224	-2.8294999599456787
6b0a.pdb	6b0a_HL_A_FH103W.pdb	-1.737371802330017	-0.545799970626831
7k8z.pdb	7k8z_MN_C_RC251N.pdb	-0.4168219566345215	0.4022800028324127
7e9b.pdb	7e9b_HL_C_YL92E.pdb	-1.0336039066314697	-1.3903000354766846
4aei.pdb	4aei_IM_B_YB42L.pdb	-0.23883819580078125	0.42660000920295715
5grj.pdb	5grj_HL_A_SL96R.pdb	-0.8320422172546387	-1.402999997138977
4ki5.pdb	4ki5_CD_M_EC53V.pdb	-0.049128204584121704	-0.4173299968242645
7e3k.pdb	7e3k_HL_C_WH50M.pdb	-0.13903334736824036	-0.9777500033378601
6xr0.pdb	6xr0_HL_M_VM541P.pdb	-0.6021040678024292	0.10920000076293945
6fxn.pdb	6fxn_MN_J_NN94S.pdb	-0.623212456703186	-1.6655000448226929
3cfi.pdb	3cfi_C_B_AB99W.pdb	0.22944673895835876	0.04430000111460686
7l56.pdb	7l56_FG_C_YC357K.pdb	-0.7528015375137329	-1.5926300287246704
7k8m.pdb	7k8m_AB_E_DE87A.pdb	-0.9779098033905029	-1.1586999893188477
6xr0.pdb	6xr0_HL_M_GH101F.pdb	-1.2258437871932983	-8.941370010375977
1bzq.pdb	1bzq_M_C_YM27E.pdb	-0.8894504308700562	-2.263079881668091
3kr3.pdb	3kr3_HL_D_YH103V.pdb	-1.0108131170272827	-3.599600076675415
5d96.pdb	5d96_JI_D_GD106N.pdb	-0.3883298635482788	-0.5950999855995178
4qci.pdb	4qci_HL_C_YH103N.pdb	-0.827038049697876	-1.9772000312805176
6k7o.pdb	6k7o_HL_A_DL94Y.pdb	-2.649610996246338	-0.33090001344680786
7z0x.pdb	7z0x_HL_R_YH58M.pdb	-0.49037668108940125	-1.163699984550476
3uzq.pdb	3uzq_A_B_GA25R.pdb	-0.05026869475841522	1.180799961090088
6vy2.pdb	6vy2_IM_C_TI30E.pdb	-0.46090835332870483	0.09414000064134598
5xbm.pdb	5xbm_ED_F_RF41A.pdb	-1.116620659828186	-1.8338500261306763
7d0b.pdb	7d0b_HL_A_TH102W.pdb	0.18125680088996887	0.9405218958854675
5tz2.pdb	5tz2_HL_C_AC53D.pdb	-0.2007770836353302	-0.711899995803833
4lsq.pdb	4lsq_HL_G_WH62Y.pdb	-0.30952465534210205	0.23960000276565552
6r8x.pdb	6r8x_CB_A_LA133F.pdb	-2.6450247764587402	-1.5706000328063965
5mo9.pdb	5mo9_HL_X_TH100N.pdb	-0.039779603481292725	0.296099990606308
7bsd.pdb	7bsd_AB_G_YA101G.pdb	-0.9194844961166382	-1.0180000066757202
6n5e.pdb	6n5e_ED_A_WD93A.pdb	-1.0996001958847046	-2.854599952697754
4wgw.pdb	4wgw_B_A_RB103H.pdb	-1.6020336151123047	-2.140199899673462
5w4l.pdb	5w4l_HL_G_YH32I.pdb	-0.4055759012699127	-0.08240000158548355
6e62.pdb	6e62_HL_P_RL51S.pdb	-0.9654008150100708	-1.4611999988555908
7s0e.pdb	7s0e_HL_A_YL32F.pdb	-0.40867704153060913	0.34231001138687134
5dhv.pdb	5dhv_AB_N_DA100I.pdb	-0.3514874279499054	-1.8402999639511108
4lvn.pdb	4lvn_CB_A_GC32Y.pdb	-9.526667594909668	-8.487139701843262
5ggv.pdb	5ggv_HL_Y_VY46G.pdb	-1.7452685832977295	-1.8271000385284424
4oii.pdb	4oii_HL_A_FL91V.pdb	-0.05743294954299927	-0.3059000074863434
7mep.pdb	7mep_HL_A_NH53Q.pdb	-0.2877735495567322	0.01269999984651804
4yjz.pdb	4yjz_L_E_NE107F.pdb	0.6804897785186768	0.9510999917984009
3uzq.pdb	3uzq_A_B_YA174E.pdb	-1.3116551637649536	-0.45399999618530273
5dur.pdb	5dur_BD_A_VA210M.pdb	-0.3508230447769165	-0.6826000213623047
7cgw.pdb	7cgw_AB_C_TC44K.pdb	-0.02150866389274597	0.5907999873161316
5umi.pdb	5umi_HL_C_SH98I.pdb	-0.6054280400276184	-1.218500018119812
1fns.pdb	1fns_HL_A_RA123K.pdb	0.03382882475852966	0.3181999921798706
2r56.pdb	2r56_IM_B_TB122W.pdb	-0.0043513476848602295	0.21739999949932098
4jdt.pdb	4jdt_HL_G_DG302C.pdb	0.012461185455322266	0.8514000177383423
5u8r.pdb	5u8r_HL_A_KH75D.pdb	-0.3607153594493866	0.6740999817848206
6vy2.pdb	6vy2_IM_C_EC328I.pdb	0.3061111867427826	5.468800067901611
5ywp.pdb	5ywp_RQ_A_RQ93P.pdb	-0.15912488102912903	-0.8416000008583069
5c6t.pdb	5c6t_HL_A_TA185R.pdb	-0.00956583023071289	-0.4651400148868561
1iqd.pdb	1iqd_BA_C_RC42A.pdb	-1.4835432767868042	-6.196800231933594
7e72.pdb	7e72_CD_F_KF107I.pdb	-2.47821307182312	-0.44670000672340393
6qfc.pdb	6qfc_B_A_GA132W.pdb	-2.0611374378204346	-3.3543601036071777
6n5e.pdb	6n5e_ED_A_RA184S.pdb	-0.2818813621997833	-0.6359000205993652
5c7x.pdb	5c7x_MN_B_YM32N.pdb	-0.7017033696174622	-0.10520000010728836
7cu4.pdb	7cu4_AB_C_NA57H.pdb	-0.030378490686416626	0.7891299724578857
7czx.pdb	7czx_JN_C_PJ110G.pdb	-1.1501872539520264	-1.4450000524520874
6vy2.pdb	6vy2_IM_C_TC413S.pdb	-0.05687069892883301	0.0828699991106987
6z20.pdb	6z20_B_A_DB30I.pdb	-0.08851046860218048	-0.8044999837875366
7o85.pdb	7o85_B_A_FA112A.pdb	-0.5469638109207153	0.22950999438762665
6myy.pdb	6myy_HL_A_DA306R.pdb	-0.5492433309555054	-1.6650999784469604
5usf.pdb	5usf_D_A_ID70R.pdb	-0.791995644569397	0.06279999762773514
7qnd.pdb	7qnd_L_C_DL111S.pdb	-0.5187838077545166	-1.386299967765808
7lxz.pdb	7lxz_FC_B_EB461K.pdb	-0.4167163372039795	-1.2367000579833984
7czx.pdb	7czx_JN_C_YJ53D.pdb	-0.35046982765197754	-1.7825000286102295
7l5j.pdb	7l5j_YX_A_RY30P.pdb	-0.33786314725875854	-0.42454999685287476
6u36.pdb	6u36_HL_B_WL91C.pdb	-0.4278443157672882	-0.10232999920845032
4ki5.pdb	4ki5_CD_M_DC99S.pdb	-0.706506609916687	-1.5264999866485596
6q18.pdb	6q18_HL_A_VA84Q.pdb	-0.590040385723114	-0.5306000113487244
7qnw.pdb	7qnw_AB_E_YE169L.pdb	0.019768625497817993	-0.0052999998442828655
1iqd.pdb	1iqd_BA_C_LC79F.pdb	-0.3040426969528198	-0.8985000252723694
6p62.pdb	6p62_HL_A_SA393Q.pdb	0.026466935873031616	1.1669800281524658
7bsd.pdb	7bsd_AB_G_GG34V.pdb	-9.067051887512207	-9.07073974609375
7k7i.pdb	7k7i_MN_C_TM30A.pdb	0.3885485827922821	0.12099999934434891
6r8x.pdb	6r8x_CB_A_SA180V.pdb	-0.09163554012775421	0.5390999913215637
4yjz.pdb	4yjz_L_E_GE138N.pdb	-0.21649330854415894	0.5921000242233276
4o02.pdb	4o02_HL_A_FH32E.pdb	-0.8890066146850586	-2.073780059814453
6vy2.pdb	6vy2_IM_C_TC413N.pdb	-0.27733558416366577	-0.44527000188827515
6elu.pdb	6elu_EF_D_YE33T.pdb	-1.566467523574829	-2.5264999866485596
6x04.pdb	6x04_B_A_VB99E.pdb	-2.274930477142334	-0.10249999910593033
5tz2.pdb	5tz2_HL_C_TC58N.pdb	-1.4795011281967163	-0.26739999651908875
4lsq.pdb	4lsq_HL_G_YH60I.pdb	0.005934387445449829	-0.8430100083351135
7n3d.pdb	7n3d_HL_C_GH105L.pdb	-0.1945675015449524	-0.7716000080108643
7aqx.pdb	7aqx_C_A_TA86K.pdb	-0.07388326525688171	0.6858000159263611
7z0x.pdb	7z0x_HL_R_SH53F.pdb	0.3321576416492462	2.7374000549316406
6qfc.pdb	6qfc_B_A_GA132H.pdb	-1.8398655652999878	-3.4735300540924072
6vy2.pdb	6vy2_IM_C_GI25H.pdb	-0.5421590805053711	0.37073999643325806
7k7i.pdb	7k7i_MN_C_GM101C.pdb	-3.0202362537384033	-4.3565897941589355
5nuz.pdb	5nuz_AB_C_LA102S.pdb	-0.8652052879333496	-1.2302000522613525
6nm6.pdb	6nm6_UV_G_GG309S.pdb	-0.5784782767295837	-2.4955101013183594
6ukt.pdb	6ukt_F_B_IB23W.pdb	-1.4890174865722656	-0.826170027256012
5w1m.pdb	5w1m_FE_Q_YE40K.pdb	-1.1849091053009033	1.5318000316619873
1ndg.pdb	1ndg_BA_C_RC73E.pdb	-0.3521619439125061	-0.9652000069618225
2i9l.pdb	2i9l_BA_I_AI56I.pdb	-5.2202277183532715	-3.360330104827881
3mxw.pdb	3mxw_HL_A_SA97P.pdb	-0.1544443964958191	-0.13410000503063202
6h3t.pdb	6h3t_IM_B_YM38W.pdb	-8.257575988769531	-6.725419998168945
5d96.pdb	5d96_JI_D_CD67R.pdb	-0.49647849798202515	-1.1476000547409058
6bp2.pdb	6bp2_HL_A_NA97Y.pdb	-0.15010584890842438	-0.40070000290870667
5th9.pdb	5th9_JN_C_QC75R.pdb	-2.6968514919281006	-0.689300000667572
5mo9.pdb	5mo9_HL_X_KX90G.pdb	-0.38028502464294434	0.28029999136924744
7jx3.pdb	7jx3_CD_R_YR174I.pdb	-1.0663381814956665	-2.4560999870300293
7e9b.pdb	7e9b_HL_C_IL94Q.pdb	-0.7749073505401611	-0.48170000314712524
5umi.pdb	5umi_HL_C_EL1P.pdb	0.033062517642974854	0.8553000092506409
5usf.pdb	5usf_D_A_SD30P.pdb	-0.08754834532737732	0.06729999929666519
3cfi.pdb	3cfi_C_B_VB105D.pdb	-0.4005427062511444	-1.5111000537872314
6nfc.pdb	6nfc_HL_A_LL25P.pdb	-0.301563024520874	-0.11455000191926956
6vy2.pdb	6vy2_IM_C_GC324V.pdb	-7.52055025100708	-2.3657619953155518
6wqo.pdb	6wqo_EF_D_DD153L.pdb	-0.06583069264888763	1.552299976348877
7k8m.pdb	7k8m_AB_E_YE162Q.pdb	-0.34049463272094727	0.0868000015616417
5kte.pdb	5kte_HL_A_NL32L.pdb	0.2202971875667572	0.7788400053977966
7qnd.pdb	7qnd_L_C_RL99Y.pdb	1.0605390071868896	2.1635000705718994
3kr3.pdb	3kr3_HL_D_LD13D.pdb	-0.4290904402732849	-0.5440000295639038
6q20.pdb	6q20_HL_A_YA325H.pdb	-0.8209736347198486	-0.6956999897956848
7cdj.pdb	7cdj_HL_E_SH56L.pdb	-4.728861331939697	-1.8588999509811401
5d96.pdb	5d96_JI_D_GD37M.pdb	0.07373100519180298	1.7733999490737915
6jsz.pdb	6jsz_D_A_AA126W.pdb	-0.2849837839603424	0.06109999865293503
7m42.pdb	7m42_BA_E_YB27F.pdb	-0.1900607794523239	0.009499999694526196
5kte.pdb	5kte_HL_A_NL92K.pdb	-0.14570266008377075	0.4616200029850006
5c7x.pdb	5c7x_MN_B_EB115K.pdb	-0.5391970276832581	-1.1313999891281128
4lsq.pdb	4lsq_HL_G_TH54M.pdb	0.15130963921546936	0.043880000710487366
5th9.pdb	5th9_JN_C_YC128R.pdb	-0.8511332273483276	0.4180000126361847
6h3t.pdb	6h3t_IM_B_CB114I.pdb	-3.1916680335998535	-3.666100025177002
6h2y.pdb	6h2y_HL_D_GL29D.pdb	0.13952848315238953	-0.3050999939441681
5ywp.pdb	5ywp_RQ_A_GR54M.pdb	-2.601485252380371	0.16175000369548798
3cfi.pdb	3cfi_C_B_WC46T.pdb	-0.140333354473114	0.5339999794960022
6q18.pdb	6q18_HL_A_SH107E.pdb	-8.120767593383789	-7.066500186920166
6h2y.pdb	6h2y_HL_D_ED96T.pdb	-0.35392701625823975	-3.1317999362945557
7o85.pdb	7o85_B_A_YB49T.pdb	-1.0460315942764282	0.10673999786376953
2qqn.pdb	2qqn_HL_A_EA46P.pdb	-4.425222873687744	-3.7046799659729004
4wgw.pdb	4wgw_B_A_FA239P.pdb	-0.22299905121326447	-0.9728000164031982
6q20.pdb	6q20_HL_A_RA290Y.pdb	-1.194499135017395	-1.7733999490737915
4yjz.pdb	4yjz_L_E_GL210P.pdb	-0.6900984048843384	-0.9908999800682068
7n3d.pdb	7n3d_HL_C_DC83P.pdb	-0.2876817584037781	-1.6663999557495117
4o02.pdb	4o02_HL_A_TA212V.pdb	0.10167822241783142	0.1550000011920929
2qqn.pdb	2qqn_HL_A_SA25V.pdb	-0.06736502051353455	0.42559999227523804
6myy.pdb	6myy_HL_A_GA382S.pdb	-0.15083864331245422	-1.6265000104904175
3mxw.pdb	3mxw_HL_A_RA117K.pdb	-1.0204741954803467	-1.232100009918213
5d96.pdb	5d96_JI_D_YI92P.pdb	-1.4386156797409058	-1.70169997215271
6vy2.pdb	6vy2_IM_C_GI25E.pdb	-0.5194281339645386	0.5422499775886536
1iqd.pdb	1iqd_BA_C_LC79M.pdb	-0.21807041764259338	0.19429999589920044
6pe9.pdb	6pe9_CD_G_TG71G.pdb	-0.7105479836463928	0.1395999938249588
3nps.pdb	3nps_BC_A_IB51G.pdb	-0.4928256869316101	-0.8496000170707703
6vy2.pdb	6vy2_IM_C_SC323C.pdb	-0.6753560304641724	0.8741000294685364
1nsn.pdb	1nsn_HL_S_KS6W.pdb	-0.1653142273426056	0.30855000019073486
1fns.pdb	1fns_HL_A_SH56D.pdb	-0.347611665725708	-0.6452000141143799
6nm6.pdb	6nm6_UV_G_TU30L.pdb	0.3546832501888275	0.26365000009536743
7so9.pdb	7so9_ON_K_VK58C.pdb	-0.35540759563446045	-1.0160000324249268
7nkt.pdb	7nkt_B_A_FA42C.pdb	-0.3549184501171112	-0.7361999750137329
3uzq.pdb	3uzq_A_B_EA180I.pdb	0.05023926496505737	-0.5874999761581421
6v4o.pdb	6v4o_DE_W_TD100L.pdb	0.2853725850582123	-0.040800001472234726
5th9.pdb	5th9_JN_C_YN49F.pdb	0.9140673875808716	-0.10779999941587448
7e72.pdb	7e72_CD_F_EF189W.pdb	-0.4150272309780121	-1.3507000207901
4lvn.pdb	4lvn_CB_A_HA61V.pdb	0.29160574078559875	-0.9369999766349792
7qnd.pdb	7qnd_L_C_RC201V.pdb	-0.6321314573287964	-1.6230800151824951
6hhc.pdb	6hhc_HL_A_GH100Q.pdb	-0.626136302947998	1.3717000484466553
5c7x.pdb	5c7x_MN_B_VB8H.pdb	-7.888694763183594	-8.905099868774414
1nsn.pdb	1nsn_HL_S_AS57E.pdb	-2.578796625137329	-1.108839988708496
5w1k.pdb	5w1k_DC_E_CD108I.pdb	-6.358334541320801	-5.083040237426758
6vy2.pdb	6vy2_IM_C_YI103L.pdb	1.6818889379501343	2.764539957046509
7x7d.pdb	7x7d_F_E_FE153I.pdb	-0.7689461708068848	0.1882999986410141
5umi.pdb	5umi_HL_C_SH98P.pdb	-0.8230390548706055	-0.3553999960422516
7qnw.pdb	7qnw_AB_E_GE172W.pdb	-10.000875473022461	-6.49891996383667
3mxw.pdb	3mxw_HL_A_EA51R.pdb	0.19132915139198303	0.6164000034332275
7e3k.pdb	7e3k_HL_C_RL30W.pdb	0.012556463479995728	-0.3881700038909912
5c6t.pdb	5c6t_HL_A_GA193P.pdb	-0.4175897538661957	0.15278999507427216
3g6d.pdb	3g6d_HL_A_RA8D.pdb	-0.7110360860824585	-0.4830000102519989
4qci.pdb	4qci_HL_C_WH47P.pdb	-0.44047680497169495	-0.9023000001907349
6otc.pdb	6otc_HL_A_SL56A.pdb	-0.6498605608940125	-1.398069977760315
4oii.pdb	4oii_HL_A_YA85R.pdb	-0.35016247630119324	-0.01209999993443489
3kr3.pdb	3kr3_HL_D_RD36V.pdb	-0.838182806968689	-3.125999927520752
3jwo.pdb	3jwo_HL_A_TA96M.pdb	1.0643210411071777	1.604099988937378
6okm.pdb	6okm_HL_R_RH97T.pdb	-1.058594822883606	1.242900013923645
7nkt.pdb	7nkt_B_A_FA45I.pdb	-0.18775245547294617	-0.7716000080108643
4lvn.pdb	4lvn_CB_A_YC51C.pdb	-0.27260738611221313	-0.46470001339912415
6h3t.pdb	6h3t_IM_B_HB119W.pdb	-0.1762925684452057	-0.42250001430511475
6nm6.pdb	6nm6_UV_G_QU76A.pdb	-0.3549014925956726	-0.5575100183486938
5hbv.pdb	5hbv_DC_B_YC95M.pdb	-0.6959767937660217	-2.8176300525665283
4o02.pdb	4o02_HL_A_RH54C.pdb	-1.1045998334884644	-2.3482000827789307
7nkt.pdb	7nkt_B_A_NA38C.pdb	0.4760037958621979	0.11289999634027481
1nsn.pdb	1nsn_HL_S_SH31T.pdb	-0.045934319496154785	0.44699999690055847
7so9.pdb	7so9_ON_K_PK60H.pdb	-12.679368019104004	-12.107449531555176
4qci.pdb	4qci_HL_C_KC77W.pdb	-1.363933801651001	-3.3666999340057373
4ala.pdb	4ala_HL_C_EC59N.pdb	-1.3647996187210083	-2.46343994140625
5w1m.pdb	5w1m_FE_Q_YQ36H.pdb	-0.8424546718597412	0.1412999927997589
5w5x.pdb	5w5x_HL_A_LA104H.pdb	-0.8137845993041992	-0.07419999688863754
6nfc.pdb	6nfc_HL_A_MA101N.pdb	-0.959933876991272	-0.3555299937725067
7aqz.pdb	7aqz_D_A_TD16N.pdb	-1.8471736907958984	-1.8619999885559082
7n3d.pdb	7n3d_HL_C_AC73D.pdb	-0.17493167519569397	-3.1120998859405518
3g6d.pdb	3g6d_HL_A_PA3N.pdb	-0.9320346117019653	-1.077299952507019
6q20.pdb	6q20_HL_A_RA290W.pdb	0.17951735854148865	-0.49070000648498535
7cgw.pdb	7cgw_AB_C_RC54V.pdb	0.11398914456367493	1.0125999450683594
6h3t.pdb	6h3t_IM_B_HB119R.pdb	-1.6432141065597534	-2.623199939727783
7k8m.pdb	7k8m_AB_E_SA30E.pdb	-0.7704323530197144	0.616599977016449
7mtb.pdb	7mtb_HL_G_DG252M.pdb	0.32566842436790466	0.9402300119400024
7czz.pdb	7czz_JN_C_YC343P.pdb	-0.41589224338531494	0.3762350082397461
5dur.pdb	5dur_BD_A_TB104P.pdb	-7.409068584442139	-5.504899978637695
6p62.pdb	6p62_HL_A_NA225T.pdb	-0.050227582454681396	-0.08754000067710876
6jsz.pdb	6jsz_D_A_VA99G.pdb	-0.42467713356018066	-0.07039999961853027
6n5e.pdb	6n5e_ED_A_WE47L.pdb	-0.09760314226150513	-0.5540000200271606
5van.pdb	5van_B_A_WB52C.pdb	-0.7723807096481323	-0.7681999802589417
7k8z.pdb	7k8z_MN_C_TC250E.pdb	-1.476007103919983	-1.6181670427322388
5w4l.pdb	5w4l_HL_G_RH56C.pdb	-0.4008614420890808	-4.849899768829346
5ggv.pdb	5ggv_HL_Y_YH106V.pdb	-0.7371745109558105	-0.6790000200271606
6h3t.pdb	6h3t_IM_B_LI57Y.pdb	0.144901841878891	-0.424699991941452
4ki5.pdb	4ki5_CD_M_SD91G.pdb	-0.09368087351322174	-0.9492499828338623
6q20.pdb	6q20_HL_A_YA325P.pdb	-1.229304313659668	-0.8927000164985657
1fns.pdb	1fns_HL_A_PA121G.pdb	-0.5494300127029419	-0.40299999713897705
1iqd.pdb	1iqd_BA_C_TC80H.pdb	0.013654261827468872	0.5680999755859375
6v4o.pdb	6v4o_DE_W_SE33Q.pdb	0.023996680974960327	0.3532800078392029
4pir.pdb	4pir_J_D_GJ26E.pdb	-1.4327772855758667	-0.7377200126647949
3jwo.pdb	3jwo_HL_A_TA96Y.pdb	-2.580646514892578	0.5331000089645386
7cgw.pdb	7cgw_AB_C_YB96K.pdb	-0.07723824679851532	-0.2037999927997589
4dw2.pdb	4dw2_HL_U_KU145L.pdb	0.10960948467254639	1.9239599704742432
5w1m.pdb	5w1m_FE_Q_WE58H.pdb	-1.2517927885055542	0.03999999910593033
4ffw.pdb	4ffw_HL_A_VH50T.pdb	-0.5884724855422974	-0.5722500085830688
4lvn.pdb	4lvn_CB_A_LA57R.pdb	-0.5865744352340698	-0.17309999465942383
5th9.pdb	5th9_JN_C_YJ99H.pdb	-1.1190072298049927	-3.5971999168395996
3g6d.pdb	3g6d_HL_A_TL30M.pdb	-0.15315252542495728	2.675600051879883
7k7i.pdb	7k7i_MN_C_YM100S.pdb	-2.0957396030426025	-2.2390999794006348
6pxh.pdb	6pxh_CD_A_TA192D.pdb	-0.4440978169441223	-0.05790000036358833
7myz.pdb	7myz_HL_C_QL53E.pdb	-0.49818551540374756	-0.9835000038146973
7qnd.pdb	7qnd_L_C_RL99C.pdb	0.5713489055633545	0.5746999979019165
3nps.pdb	3nps_BC_A_YA141E.pdb	0.07453137636184692	-2.105799913406372
5van.pdb	5van_B_A_SB51V.pdb	-2.585930347442627	-3.552500009536743
7qnd.pdb	7qnd_L_C_RL99V.pdb	0.4907256066799164	0.2556999921798706
6k7o.pdb	6k7o_HL_A_TH104S.pdb	-0.16183854639530182	0.006099999882280827
5umi.pdb	5umi_HL_C_AC81M.pdb	0.11048033833503723	2.5485999584198
7m42.pdb	7m42_BA_E_EE152N.pdb	-1.6259342432022095	-2.2288999557495117
5nuz.pdb	5nuz_AB_C_VC30Q.pdb	-0.9269996881484985	-0.9014000296592712
6y92.pdb	6y92_CD_B_EB128T.pdb	-0.7718360424041748	1.9410560131072998
5van.pdb	5van_B_A_SB53Q.pdb	-0.2955481708049774	0.24240000545978546
5w4l.pdb	5w4l_HL_G_AG28H.pdb	-3.2905113697052	-3.647200107574463
3jwo.pdb	3jwo_HL_A_DL28G.pdb	-0.23467667400836945	-0.3301999866962433
3rkd.pdb	3rkd_DC_B_VB51M.pdb	-0.30554088950157166	-0.39809998869895935
1ndg.pdb	1ndg_BA_C_NC93C.pdb	-0.3792652487754822	-0.4927000105381012
6aq7.pdb	6aq7_HL_A_EA86A.pdb	-0.8301738500595093	-0.6783999800682068
7l56.pdb	7l56_FG_C_YF27F.pdb	-0.29100266098976135	0.006909999996423721
7p16.pdb	7p16_B_A_FA287W.pdb	-0.3843619227409363	-0.987280011177063
7k8m.pdb	7k8m_AB_E_YE172K.pdb	-0.8437011241912842	0.4408999979496002
2i9l.pdb	2i9l_BA_I_TI29G.pdb	0.02666059136390686	-0.8129000067710876
6udk.pdb	6udk_HL_K_YH67T.pdb	-1.3524363040924072	-0.004530000034719706
7nkt.pdb	7nkt_B_A_QB99H.pdb	-0.28868216276168823	0.28929999470710754
7myz.pdb	7myz_HL_C_EC29H.pdb	-0.5337080359458923	-0.9413999915122986
6okm.pdb	6okm_HL_R_QR68R.pdb	-0.22119686007499695	-0.1348000019788742
3mxw.pdb	3mxw_HL_A_DA109Q.pdb	-0.4748968780040741	-0.640999972820282
6xr0.pdb	6xr0_HL_M_YH32E.pdb	-0.5613280534744263	0.17419999837875366
3nps.pdb	3nps_BC_A_IB53V.pdb	-0.13040782511234283	-0.26669999957084656
7k7i.pdb	7k7i_MN_C_IC24S.pdb	-0.4696308672428131	-0.691070020198822
4ki5.pdb	4ki5_CD_M_YD93C.pdb	0.008493483066558838	-0.49439001083374023
7r7n.pdb	7r7n_HL_E_PH19L.pdb	-0.7928298711776733	-0.603600025177002
7l56.pdb	7l56_FG_C_GC393P.pdb	-0.6606830358505249	3.1409900188446045
6p62.pdb	6p62_HL_A_NL31T.pdb	0.10520803928375244	1.1630799770355225
6y92.pdb	6y92_CD_B_NC30A.pdb	-0.10761429369449615	-0.10200999677181244
6e62.pdb	6e62_HL_P_YL33G.pdb	-1.0817900896072388	0.12720000743865967
7mtb.pdb	7mtb_HL_G_DG260L.pdb	-0.09573960304260254	0.37731000781059265
5ggv.pdb	5ggv_HL_Y_RH101D.pdb	-1.1547846794128418	-0.07829999923706055
5ywp.pdb	5ywp_RQ_A_VQ29W.pdb	-0.16536498069763184	-0.4674000144004822
3uzq.pdb	3uzq_A_B_YA153G.pdb	-1.3799265623092651	-3.522700071334839
7aqx.pdb	7aqx_C_A_TA254W.pdb	-17.60589027404785	-8.500900268554688
6aq7.pdb	6aq7_HL_A_RH49H.pdb	-0.6770346760749817	-2.0796000957489014
5w1m.pdb	5w1m_FE_Q_MQ33Q.pdb	-0.45713526010513306	-0.07590000331401825
7so9.pdb	7so9_ON_K_LK212H.pdb	-0.913374662399292	0.00139999995008111
6jsz.pdb	6jsz_D_A_IA148R.pdb	-0.3112525939941406	0.24330000579357147
5w5x.pdb	5w5x_HL_A_GA28A.pdb	-2.379275321960449	-1.9617999792099
5th9.pdb	5th9_JN_C_NN31F.pdb	-0.04869896173477173	0.5971999764442444
4oii.pdb	4oii_HL_A_NA89W.pdb	-2.7195656299591064	-1.9601999521255493
4o02.pdb	4o02_HL_A_YL32N.pdb	-0.8817270994186401	-0.15230000019073486
7k7i.pdb	7k7i_MN_C_GM101M.pdb	-10.456220626831055	-10.204480171203613
3uzq.pdb	3uzq_A_B_DA30I.pdb	0.04268422722816467	0.7502999901771545
4ffw.pdb	4ffw_HL_A_LA102H.pdb	-0.7427654266357422	0.06576000154018402
6q18.pdb	6q18_HL_A_TA104I.pdb	-0.008016079664230347	-0.2393999993801117
3rkd.pdb	3rkd_DC_B_TD106M.pdb	-0.007369965314865112	0.17730000615119934
3mxw.pdb	3mxw_HL_A_YA6G.pdb	-1.8868685960769653	-2.724900007247925
6war.pdb	6war_F_E_RE165Q.pdb	-1.2117654085159302	-3.684499979019165
5w5x.pdb	5w5x_HL_A_LL95V.pdb	-1.1648783683776855	-0.34299999475479126
4aei.pdb	4aei_IM_B_PB41S.pdb	-0.7880454063415527	0.08410000056028366
7m42.pdb	7m42_BA_E_NB54P.pdb	-0.12975624203681946	-0.2883000075817108
1iqd.pdb	1iqd_BA_C_LC79A.pdb	-0.5913001298904419	-1.611899971961975
7cgw.pdb	7cgw_AB_C_LC47Y.pdb	-0.45166873931884766	0.2563000023365021
2qqn.pdb	2qqn_HL_A_SA25R.pdb	-0.26628875732421875	0.2574000060558319
6e62.pdb	6e62_HL_P_IP57P.pdb	-0.6012053489685059	-0.5426999926567078
1ndg.pdb	1ndg_BA_C_SB52R.pdb	-3.4971981048583984	-5.86959981918335
5w4l.pdb	5w4l_HL_G_TG41S.pdb	-0.9714590311050415	-0.3156999945640564
5tz2.pdb	5tz2_HL_C_IH50S.pdb	-1.058969259262085	-0.44670000672340393
3uzq.pdb	3uzq_A_B_FA26G.pdb	-0.5879391431808472	-1.638100028038025
4ala.pdb	4ala_HL_C_TC16I.pdb	-7.7645440101623535	-6.089389801025391
6h3t.pdb	6h3t_IM_B_YI50C.pdb	-0.7796510457992554	-0.6948999762535095
4ki5.pdb	4ki5_CD_M_SM9N.pdb	0.09617194533348083	-0.16574999690055847
6cwg.pdb	6cwg_B_A_YA150I.pdb	-0.5764133930206299	-0.625220000743866
7myz.pdb	7myz_HL_C_DL31I.pdb	-0.38949644565582275	0.27880001068115234
7s0e.pdb	7s0e_HL_A_QA521N.pdb	-0.6527926325798035	0.39743998646736145
7aqz.pdb	7aqz_D_A_ED86L.pdb	-0.31863856315612793	0.8902000188827515
4dw2.pdb	4dw2_HL_U_TH101S.pdb	-0.14708486199378967	0.6531199812889099
2i9l.pdb	2i9l_BA_I_NB52W.pdb	-15.648880958557129	-27.300100326538086
6myy.pdb	6myy_HL_A_YL91C.pdb	-0.6884312629699707	-1.9129999876022339
6q20.pdb	6q20_HL_A_EA38H.pdb	-2.0382044315338135	-1.9327000379562378
6q18.pdb	6q18_HL_A_VA84N.pdb	-0.7511115074157715	-0.32100000977516174
7jvc.pdb	7jvc_FG_E_SE283T.pdb	-0.3273763656616211	-0.1543000042438507
5d96.pdb	5d96_JI_D_RJ56N.pdb	-0.8630046844482422	-2.448699951171875
3kj6.pdb	3kj6_HL_A_SH55H.pdb	0.015569895505905151	1.1955000162124634
7myz.pdb	7myz_HL_C_TH50P.pdb	-0.3384767770767212	-0.6068999767303467
6mhr.pdb	6mhr_DE_F_PF8H.pdb	-0.9750255346298218	-1.4586000442504883
4oii.pdb	4oii_HL_A_NL50Q.pdb	0.22270330786705017	0.032600000500679016
6udk.pdb	6udk_HL_K_GK409A.pdb	-0.33170196413993835	-0.08291999995708466
6okm.pdb	6okm_HL_R_WR57F.pdb	-1.2033822536468506	-1.2007999420166016
7z0x.pdb	7z0x_HL_R_YH33L.pdb	-0.7040536403656006	-0.3497999906539917
4aei.pdb	4aei_IM_B_RB62D.pdb	-0.46899688243865967	-6.674499988555908
4o02.pdb	4o02_HL_A_QA207S.pdb	-0.6701573133468628	-0.46693000197410583
6z20.pdb	6z20_B_A_EA63F.pdb	-0.18327221274375916	0.2328999936580658
4jdt.pdb	4jdt_HL_G_WH105C.pdb	-0.5985827445983887	-1.1437699794769287
7x7d.pdb	7x7d_F_E_LE159H.pdb	-0.5834578275680542	0.15049999952316284
6q20.pdb	6q20_HL_A_RA37D.pdb	-0.6961299180984497	-3.544300079345703
7r7n.pdb	7r7n_HL_E_RL85L.pdb	0.2170085608959198	-2.845599889755249
6jsz.pdb	6jsz_D_A_GD99E.pdb	0.1752757430076599	-2.1761999130249023
4aei.pdb	4aei_IM_B_LM101S.pdb	-0.8067800998687744	-1.0262000560760498
5usf.pdb	5usf_D_A_WD47T.pdb	-0.754755973815918	-0.17000000178813934
7aqz.pdb	7aqz_D_A_VD2D.pdb	-0.8565806150436401	-1.041100025177002
6b0a.pdb	6b0a_HL_A_DH100A.pdb	-0.24917343258857727	0.7706999778747559
1iqd.pdb	1iqd_BA_C_VB2K.pdb	-0.5834521055221558	-1.0259000062942505
6q20.pdb	6q20_HL_A_DA70M.pdb	-0.21308773756027222	1.4470000267028809
5usf.pdb	5usf_D_A_GA547F.pdb	-18.327547073364258	-11.521960258483887
2qqn.pdb	2qqn_HL_A_EA51G.pdb	-1.3891609907150269	-3.417910099029541
7e9b.pdb	7e9b_HL_C_WL96D.pdb	-0.8504061698913574	-0.2159000039100647
3mxw.pdb	3mxw_HL_A_RA117V.pdb	-0.898849368095398	-1.544800043106079
7k7i.pdb	7k7i_MN_C_YC87N.pdb	-1.2299730777740479	-0.1453399956226349
1nsn.pdb	1nsn_HL_S_YH54C.pdb	-1.3734973669052124	-1.6177899837493896
5nuz.pdb	5nuz_AB_C_SC24D.pdb	-0.6561381816864014	1.780900001525879
5umi.pdb	5umi_HL_C_WL90K.pdb	-0.18242192268371582	-0.6413999795913696
4oii.pdb	4oii_HL_A_RL96I.pdb	-0.9224860668182373	-0.6862999796867371
6e62.pdb	6e62_HL_P_RH101P.pdb	-0.7072357535362244	-0.287200003862381
7cgw.pdb	7cgw_AB_C_DA106M.pdb	0.33723923563957214	-0.2222999930381775
5f8r.pdb	5f8r_C_A_LA329S.pdb	-0.5484791994094849	-0.930400013923645
7mep.pdb	7mep_HL_A_DA269R.pdb	-0.6819788217544556	-4.899600028991699
6wqo.pdb	6wqo_EF_D_VE2F.pdb	-7.086722373962402	-6.000140190124512
6qfc.pdb	6qfc_B_A_SB53W.pdb	-9.601438522338867	-6.69605016708374
4dw2.pdb	4dw2_HL_U_TU136F.pdb	0.5677963495254517	-1.3843400478363037
5usf.pdb	5usf_D_A_SA522K.pdb	0.01270681619644165	-0.2799000144004822
6nfc.pdb	6nfc_HL_A_SA100L.pdb	0.318765252828598	2.5848300457000732
4aei.pdb	4aei_IM_B_PI99Q.pdb	-3.1414008140563965	-3.0376999378204346
7k8m.pdb	7k8m_AB_E_GA100H.pdb	-19.39515495300293	-24.58009910583496
5xbm.pdb	5xbm_ED_F_SE102F.pdb	1.2392295598983765	3.435309886932373
6jsz.pdb	6jsz_D_A_ID32P.pdb	-0.9309396743774414	-0.8526999950408936
6myy.pdb	6myy_HL_A_IA391F.pdb	-0.3300471901893616	0.13619999587535858
7czx.pdb	7czx_JN_C_QC415E.pdb	-0.24049097299575806	-0.24199999868869781
3uzq.pdb	3uzq_A_B_KA29D.pdb	-0.9588413238525391	1.0391000509262085
6bp2.pdb	6bp2_HL_A_SH55C.pdb	-0.7593669891357422	-1.2771999835968018
5th9.pdb	5th9_JN_C_LJ30T.pdb	-0.8306354284286499	-1.0936000347137451
7m42.pdb	7m42_BA_E_EE152I.pdb	-0.940441370010376	-1.094599962234497
6n5e.pdb	6n5e_ED_A_YE50T.pdb	-1.2870240211486816	-2.2321999073028564
7e9b.pdb	7e9b_HL_C_SC29C.pdb	0.03877338767051697	0.018300000578165054
7x7d.pdb	7x7d_F_E_FE157I.pdb	-2.3052237033843994	-3.1197400093078613
3nps.pdb	3nps_BC_A_RB105V.pdb	-0.7850342988967896	-2.3171000480651855
5umi.pdb	5umi_HL_C_NH32K.pdb	-0.4427623152732849	-0.8503999710083008
3nps.pdb	3nps_BC_A_QA168T.pdb	-0.5372531414031982	-0.14790000021457672
2r56.pdb	2r56_IM_B_YM91S.pdb	-0.3298855721950531	1.3171900510787964
5d96.pdb	5d96_JI_D_FD84I.pdb	-0.4321317672729492	-0.9821000099182129
4wgw.pdb	4wgw_B_A_SA334E.pdb	-0.3120705187320709	1.6648999452590942
5xbm.pdb	5xbm_ED_F_DD30A.pdb	-0.6990307569503784	-1.1212400197982788
7czx.pdb	7czx_JN_C_NJ58R.pdb	0.3139607012271881	0.09359999746084213
7m42.pdb	7m42_BA_E_YB33V.pdb	-0.7661515474319458	-0.9043999910354614
7k7i.pdb	7k7i_MN_C_YM31V.pdb	-0.39809083938598633	-0.2925400137901306
5w5x.pdb	5w5x_HL_A_HH34S.pdb	-0.8542734384536743	-0.17100000381469727
3kj6.pdb	3kj6_HL_A_YH32R.pdb	-0.4078494906425476	-1.364300012588501
6y92.pdb	6y92_CD_B_NB126H.pdb	0.41252508759498596	0.9400990009307861
5hbv.pdb	5hbv_DC_B_GC94Q.pdb	-0.6018835306167603	-0.8995000123977661
6e62.pdb	6e62_HL_P_PP58T.pdb	-0.6696149110794067	0.5914999842643738
5c6t.pdb	5c6t_HL_A_WH96P.pdb	-0.7161465883255005	0.11760000139474869
7jx3.pdb	7jx3_CD_R_NR170K.pdb	-0.26877444982528687	-0.4383000135421753
7x7d.pdb	7x7d_F_E_DF74Y.pdb	-0.13750892877578735	1.1936999559402466
7czx.pdb	7czx_JN_C_YJ53R.pdb	-0.45166343450546265	-1.1181999444961548
1ndg.pdb	1ndg_BA_C_NA92T.pdb	0.0441356897354126	0.15530000627040863
7jvc.pdb	7jvc_FG_E_LF102C.pdb	-1.1056435108184814	-0.4083000123500824
4lvn.pdb	4lvn_CB_A_YC51V.pdb	-0.5425131320953369	-0.6288999915122986
7o85.pdb	7o85_B_A_YB49W.pdb	-1.088762879371643	-0.32036998867988586
5d96.pdb	5d96_JI_D_TJ30R.pdb	-0.07204408943653107	-0.04320000112056732
5xbm.pdb	5xbm_ED_F_RE100N.pdb	-1.3238428831100464	-0.6328700184822083
4dw2.pdb	4dw2_HL_U_SU135L.pdb	-2.2693848609924316	-1.640779972076416
5w4l.pdb	5w4l_HL_G_TG41I.pdb	-0.06435075402259827	0.11699999868869781
6h3t.pdb	6h3t_IM_B_SI104F.pdb	-12.337240219116211	-10.36832046508789
6nm6.pdb	6nm6_UV_G_PU81I.pdb	0.011768609285354614	0.30344000458717346
7aqx.pdb	7aqx_C_A_RC102S.pdb	-0.7263439893722534	-1.6368099451065063
4dw2.pdb	4dw2_HL_U_NL54I.pdb	0.33340486884117126	-0.3982299864292145
6h2y.pdb	6h2y_HL_D_DD65W.pdb	-2.0682177543640137	0.628000020980835
7myz.pdb	7myz_HL_C_YH59H.pdb	-1.0563762187957764	-4.426400184631348
6okm.pdb	6okm_HL_R_AL92Q.pdb	-0.3514421582221985	-0.05050000175833702
7so9.pdb	7so9_ON_K_DK86S.pdb	-0.6097222566604614	-0.012199999764561653
7myz.pdb	7myz_HL_C_TH50I.pdb	0.024742096662521362	-0.7444000244140625
6mhr.pdb	6mhr_DE_F_VD57I.pdb	-0.25172707438468933	-0.24169999361038208
5w4l.pdb	5w4l_HL_G_LH100R.pdb	-0.3464835584163666	0.16419999301433563
6pxh.pdb	6pxh_CD_A_TA78L.pdb	-0.04779835045337677	0.1597999930381775
6q18.pdb	6q18_HL_A_CH108W.pdb	-28.9927921295166	-28.29623031616211
5ywp.pdb	5ywp_RQ_A_SA123I.pdb	-0.2281920611858368	-0.46643000841140747
6jsz.pdb	6jsz_D_A_VD36T.pdb	-0.8520863056182861	-0.1500999927520752
7e3k.pdb	7e3k_HL_C_YL33A.pdb	-0.36796045303344727	-0.7963399887084961
6vy2.pdb	6vy2_IM_C_IC329V.pdb	-0.4944056570529938	1.5339900255203247
7cdj.pdb	7cdj_HL_E_SL93L.pdb	0.782793402671814	1.4464999437332153
6udk.pdb	6udk_HL_K_NK58W.pdb	0.6362800598144531	1.672700047492981
3nps.pdb	3nps_BC_A_YA52M.pdb	-0.4676882028579712	-0.5091000199317932
5c6t.pdb	5c6t_HL_A_NH97Q.pdb	-0.7684605121612549	-2.020709991455078
4wgw.pdb	4wgw_B_A_YA251V.pdb	-0.8014423847198486	0.2483000010251999
5w1k.pdb	5w1k_DC_E_SD31G.pdb	-0.6891489028930664	-0.683899998664856
7bsd.pdb	7bsd_AB_G_LB50A.pdb	-1.695658802986145	-0.46700000762939453
5ggv.pdb	5ggv_HL_Y_LY106T.pdb	-1.1665775775909424	-2.664400100708008
7mep.pdb	7mep_HL_A_RA257L.pdb	-0.33333635330200195	-0.027300000190734863
6udk.pdb	6udk_HL_K_YH113I.pdb	-1.8822890520095825	-1.0848000049591064
6e62.pdb	6e62_HL_P_KP122T.pdb	-0.8023359775543213	-1.3148000240325928
7bsd.pdb	7bsd_AB_G_VA2E.pdb	-0.14173683524131775	-0.7117000222206116
5umi.pdb	5umi_HL_C_PH61F.pdb	0.07855468988418579	-1.2905000448226929
7so9.pdb	7so9_ON_K_GO106W.pdb	-18.553333282470703	-18.43153953552246
6okm.pdb	6okm_HL_R_PR54R.pdb	-1.3244907855987549	-2.4660000801086426
7b27.pdb	7b27_D_a_LD45I.pdb	-0.1435956358909607	-0.41839998960494995
7l5j.pdb	7l5j_YX_A_FA70E.pdb	-1.2914068698883057	-3.4460699558258057
6myy.pdb	6myy_HL_A_DA381E.pdb	-0.30050867795944214	-0.4291999936103821
6okm.pdb	6okm_HL_R_DH98Y.pdb	-2.41202449798584	-2.9537999629974365
6nm6.pdb	6nm6_UV_G_NG219P.pdb	0.33327987790107727	2.4367599487304688
6nfc.pdb	6nfc_HL_A_LA98D.pdb	-0.3456553518772125	0.7933400273323059
4yjz.pdb	4yjz_L_E_FL163T.pdb	-1.4852242469787598	-2.003000020980835
6u36.pdb	6u36_HL_B_EB29F.pdb	-0.2669926881790161	-2.3502299785614014
7b27.pdb	7b27_D_a_Va148M.pdb	-0.005771845579147339	0.5465999841690063
4i1n.pdb	4i1n_B_A_WB53K.pdb	-0.28373903036117554	0.1675499975681305
5dhv.pdb	5dhv_AB_N_SA55G.pdb	-0.18912185728549957	-0.21699999272823334
6vy2.pdb	6vy2_IM_C_NI75V.pdb	0.4638354480266571	0.5321099758148193
3mxw.pdb	3mxw_HL_A_SL30D.pdb	-0.3118423819541931	0.34709998965263367
6pxh.pdb	6pxh_CD_A_GA175I.pdb	-2.9001026153564453	-3.015000104904175
4lsq.pdb	4lsq_HL_G_NG315S.pdb	-0.7717801332473755	-0.10459999740123749
7e3k.pdb	7e3k_HL_C_CH106V.pdb	-0.42405226826667786	-0.35541999340057373
5umi.pdb	5umi_HL_C_IL2A.pdb	-0.45134976506233215	-0.3878999948501587
7k8m.pdb	7k8m_AB_E_FA58L.pdb	-0.8106104135513306	-0.4339999854564667
7e9b.pdb	7e9b_HL_C_WL96Q.pdb	-0.7426010370254517	-0.2558000087738037
7jx3.pdb	7jx3_CD_R_TR169N.pdb	-0.15426471829414368	-1.7760000228881836
5kte.pdb	5kte_HL_A_GA214D.pdb	-0.19511672854423523	1.4780900478363037
7lxz.pdb	7lxz_FC_B_QB470G.pdb	-0.7845240831375122	-2.714099884033203
6nm6.pdb	6nm6_UV_G_SU112V.pdb	0.7851887941360474	2.3140599727630615
3cfi.pdb	3cfi_C_B_RB86L.pdb	-0.641340970993042	-0.3043999969959259
6okm.pdb	6okm_HL_R_RH97Y.pdb	-1.0154869556427002	0.3212999999523163
4ala.pdb	4ala_HL_C_EC15N.pdb	-0.3476484715938568	-0.1823199987411499
6h2y.pdb	6h2y_HL_D_YL49Q.pdb	-0.8586239814758301	-0.21080000698566437
4yjz.pdb	4yjz_L_E_TL29I.pdb	-0.3319445848464966	0.14720000326633453
3uzq.pdb	3uzq_A_B_KB65E.pdb	-0.3981132209300995	-0.1818999946117401
3kj6.pdb	3kj6_HL_A_YL91A.pdb	-1.4389108419418335	-2.595400094985962
6u36.pdb	6u36_HL_B_WL91S.pdb	-0.6944574117660522	-0.5093700289726257
5ggv.pdb	5ggv_HL_Y_QY41L.pdb	0.21604374051094055	-0.90829998254776
6q18.pdb	6q18_HL_A_GH55M.pdb	-0.742394208908081	-1.3171000480651855
6nf2.pdb	6nf2_HL_B_VB28Y.pdb	-0.5060903429985046	-0.35370001196861267
3mxw.pdb	3mxw_HL_A_YA6I.pdb	-1.5950206518173218	-2.6240999698638916
6pe9.pdb	6pe9_CD_G_RG65V.pdb	-0.7031190395355225	0.385699987411499
6h3t.pdb	6h3t_IM_B_SB108G.pdb	-0.4457557201385498	0.03290000185370445
5van.pdb	5van_B_A_GB54S.pdb	-0.41008591651916504	0.8122000098228455
6pxh.pdb	6pxh_CD_A_SA174F.pdb	-11.9581880569458	-4.269579887390137
3kr3.pdb	3kr3_HL_D_SH53I.pdb	-0.15518081188201904	0.7684999704360962
5ywp.pdb	5ywp_RQ_A_SR33L.pdb	-3.69097638130188	-3.7792000770568848
7cdj.pdb	7cdj_HL_E_YH33F.pdb	-0.6139869689941406	-1.0595999956130981
4nx3.pdb	4nx3_BA_D_TB32K.pdb	-5.135211944580078	-5.418010234832764
7bsd.pdb	7bsd_AB_G_VG36F.pdb	-5.78713846206665	-6.5914998054504395
5tpn.pdb	5tpn_HL_A_SL67C.pdb	0.20468130707740784	0.29524001479148865
1ndg.pdb	1ndg_BA_C_RB31C.pdb	-0.004455983638763428	0.5960999727249146
6z20.pdb	6z20_B_A_DB30Y.pdb	0.20549151301383972	-0.26080000400543213
6z20.pdb	6z20_B_A_TB103Q.pdb	-0.4812169075012207	-1.0152000188827515
6v4o.pdb	6v4o_DE_W_WD109A.pdb	-0.48671457171440125	0.1295900046825409
5dhv.pdb	5dhv_AB_N_AB95P.pdb	-0.9089854955673218	0.3677999973297119
6nf2.pdb	6nf2_HL_B_MB24I.pdb	-0.6247816681861877	-0.26919999718666077
6e62.pdb	6e62_HL_P_GH56L.pdb	-0.7556185722351074	1.0492000579833984
1bzq.pdb	1bzq_M_C_RM106S.pdb	-0.8261343240737915	0.05829999968409538
1fns.pdb	1fns_HL_A_FA128V.pdb	-2.4598076343536377	-2.0120999813079834
6x04.pdb	6x04_B_A_DA208L.pdb	-2.690260648727417	-2.663800001144409
3rkd.pdb	3rkd_DC_B_WD55E.pdb	-1.395195484161377	-1.7769999504089355
7lxz.pdb	7lxz_FC_B_LB432Q.pdb	-1.60619056224823	0.2768999934196472
5d96.pdb	5d96_JI_D_AI93I.pdb	-0.09601554274559021	-0.15880000591278076
1ndg.pdb	1ndg_BA_C_NA32P.pdb	-0.4590815007686615	-2.4595999717712402
6n5e.pdb	6n5e_ED_A_YA69Q.pdb	-0.5141032338142395	-0.8144000172615051
6e62.pdb	6e62_HL_P_NH30Y.pdb	-0.22887462377548218	1.2733999490737915
6qfc.pdb	6qfc_B_A_WB209P.pdb	-0.9638078212738037	0.2688699960708618
3rkd.pdb	3rkd_DC_B_TD106L.pdb	0.11176121234893799	0.1518000066280365
6elu.pdb	6elu_EF_D_KD102A.pdb	-0.7085756063461304	-0.09449999779462814
5c6t.pdb	5c6t_HL_A_RH31L.pdb	-0.1132853776216507	0.1485999971628189
7k8m.pdb	7k8m_AB_E_SB30L.pdb	-7.19268274307251	-2.071700096130371
7cu4.pdb	7cu4_AB_C_LC35H.pdb	-0.20290511846542358	-1.3172500133514404
6p62.pdb	6p62_HL_A_FA298R.pdb	-0.9662164449691772	-1.029291033744812
2qqn.pdb	2qqn_HL_A_LL92M.pdb	0.2326718270778656	-0.06800000369548798
6nfc.pdb	6nfc_HL_A_IA349N.pdb	-0.7767965793609619	-1.0822700262069702
6r8x.pdb	6r8x_CB_A_NB30W.pdb	0.38453051447868347	-2.5741000175476074
3kj6.pdb	3kj6_HL_A_KA146E.pdb	-0.6420722007751465	-2.0095999240875244
4ki5.pdb	4ki5_CD_M_GM41W.pdb	-1.96491539478302	-2.5973598957061768
7jx3.pdb	7jx3_CD_R_YR158F.pdb	-0.7425131797790527	0.2223999947309494
2r56.pdb	2r56_IM_B_EB42G.pdb	-0.338375985622406	-0.9567400217056274
6nm6.pdb	6nm6_UV_G_GG308P.pdb	-2.432990074157715	0.07536999881267548
4dw2.pdb	4dw2_HL_U_SU135K.pdb	-3.3891453742980957	-2.5625500679016113
7e72.pdb	7e72_CD_F_NC103P.pdb	0.024797290563583374	0.014499999582767487
7cdj.pdb	7cdj_HL_E_SH54R.pdb	-2.943936347961426	-1.2892999649047852
6q18.pdb	6q18_HL_A_YA44Q.pdb	-0.7192467451095581	0.15539999306201935
7cdj.pdb	7cdj_HL_E_YE157D.pdb	-1.2284795045852661	-3.7119998931884766
7cu4.pdb	7cu4_AB_C_AB94K.pdb	-0.4295157194137573	0.013170000165700912
4ki5.pdb	4ki5_CD_M_SD30N.pdb	0.22581037878990173	0.02442999929189682
5nuz.pdb	5nuz_AB_C_DB32A.pdb	-1.2705793380737305	-0.3495999872684479
5w1k.pdb	5w1k_DC_E_GD105V.pdb	-0.09881344437599182	0.0340999998152256
7mtb.pdb	7mtb_HL_G_YH54R.pdb	-1.0224406719207764	-1.0507899522781372
6x04.pdb	6x04_B_A_RB46S.pdb	-0.45706528425216675	-0.012900000438094139
6pe9.pdb	6pe9_CD_G_SC99M.pdb	-0.20672427117824554	-0.020099999383091927
5c7x.pdb	5c7x_MN_B_EB115F.pdb	0.36362841725349426	0.30979999899864197
3jwo.pdb	3jwo_HL_A_KA277F.pdb	0.22102394700050354	-0.7378000020980835
6z20.pdb	6z20_B_A_FA65Y.pdb	-0.8913992643356323	-0.5371999740600586
5c7x.pdb	5c7x_MN_B_NB9H.pdb	-0.31109175086021423	-0.8996000289916992
4nx3.pdb	4nx3_BA_D_EA61F.pdb	-0.4250558018684387	-1.0123800039291382
6u36.pdb	6u36_HL_B_TB203S.pdb	-0.7411266565322876	-1.0394099950790405
6vy2.pdb	6vy2_IM_C_EC328W.pdb	0.4299989640712738	4.319459915161133
5c7x.pdb	5c7x_MN_B_PB116T.pdb	-1.4968310594558716	-0.014600000344216824
6q18.pdb	6q18_HL_A_EA176V.pdb	-0.05222523212432861	-1.6405999660491943
6nf2.pdb	6nf2_HL_B_GH107M.pdb	-0.17709532380104065	0.3601999878883362
7e9b.pdb	7e9b_HL_C_AC98K.pdb	-0.44840532541275024	-0.7648000121116638
7mdp.pdb	7mdp_HI_A_YA40S.pdb	-0.8053921461105347	-1.454200029373169
7mdp.pdb	7mdp_HI_A_SH30M.pdb	0.3314100205898285	0.8822000026702881
7mep.pdb	7mep_HL_A_LL54G.pdb	-0.5514588356018066	0.25220000743865967
4lsq.pdb	4lsq_HL_G_AH57Q.pdb	-0.2533062994480133	0.3854300081729889
4qci.pdb	4qci_HL_C_VC30E.pdb	-0.6648874282836914	-0.013000000268220901
4wgw.pdb	4wgw_B_A_KA258A.pdb	-0.9204361438751221	0.5479999780654907
7aqx.pdb	7aqx_C_A_KA75M.pdb	-0.1167939305305481	0.2476000040769577
7mep.pdb	7mep_HL_A_DA269A.pdb	-0.9776115417480469	-3.441200017929077
3jwo.pdb	3jwo_HL_A_VA87N.pdb	-1.7737427949905396	-0.7851999998092651
6b0a.pdb	6b0a_HL_A_NA101S.pdb	-0.004226654767990112	-1.4259999990463257
5d96.pdb	5d96_JI_D_AD100T.pdb	-0.37295782566070557	0.4641999900341034
4wgw.pdb	4wgw_B_A_TA242E.pdb	0.26246973872184753	1.9800000190734863
6e62.pdb	6e62_HL_P_YL33R.pdb	-0.6155604720115662	-0.1421000063419342
6s8j.pdb	6s8j_HL_A_DL98F.pdb	-8.424036026000977	-3.992650032043457
7l56.pdb	7l56_FG_C_NF59V.pdb	-0.07645252346992493	0.5928000211715698
7l56.pdb	7l56_FG_C_LC360K.pdb	-0.29371845722198486	0.9292740225791931
6n5e.pdb	6n5e_ED_A_YE103M.pdb	-0.34673166275024414	1.7324999570846558
6h2y.pdb	6h2y_HL_D_AL28T.pdb	-0.5799809694290161	-0.8070999979972839
4dw2.pdb	4dw2_HL_U_YL33D.pdb	0.7677499055862427	2.9079599380493164
1bzq.pdb	1bzq_M_C_YM101R.pdb	-0.6318367719650269	-1.6383299827575684
6myy.pdb	6myy_HL_A_GH55P.pdb	-1.4943422079086304	-3.7309000492095947
6h2y.pdb	6h2y_HL_D_DD141G.pdb	-0.0031230151653289795	-0.24950000643730164
6cwg.pdb	6cwg_B_A_AA114H.pdb	-14.934948921203613	-14.50905990600586
5nuz.pdb	5nuz_AB_C_DA57H.pdb	-0.5452010631561279	0.7177000045776367
6myy.pdb	6myy_HL_A_CA383F.pdb	1.1636829376220703	-1.1583000421524048
3uzq.pdb	3uzq_A_B_EA100D.pdb	-0.5981475114822388	-2.338099956512451
7s0e.pdb	7s0e_HL_A_DA526G.pdb	-0.2504849135875702	0.10578999668359756
6k7o.pdb	6k7o_HL_A_SH103A.pdb	-1.0265183448791504	-0.45100000500679016
1ndg.pdb	1ndg_BA_C_GC16C.pdb	-5.1737565994262695	-5.131400108337402
6otc.pdb	6otc_HL_A_YL49I.pdb	-0.8424944877624512	-0.6996899843215942
7qnw.pdb	7qnw_AB_E_IA58Q.pdb	-1.3696401119232178	-0.14630000293254852
6h3t.pdb	6h3t_IM_B_TB116V.pdb	0.08959922194480896	-0.7494000196456909
4wgw.pdb	4wgw_B_A_KA258D.pdb	-0.7426743507385254	1.151900053024292
5tpn.pdb	5tpn_HL_A_LA134S.pdb	-0.6422936916351318	-0.8909900188446045
7cgw.pdb	7cgw_AB_C_NA101I.pdb	0.4088234007358551	0.5709999799728394
6vy2.pdb	6vy2_IM_C_IC141N.pdb	-0.8848353624343872	0.008559999987483025
6fxn.pdb	6fxn_MN_J_NN94Y.pdb	-3.030272960662842	-6.350200176239014
7bsd.pdb	7bsd_AB_G_GA26C.pdb	-0.6587315797805786	-0.9514999985694885
6myy.pdb	6myy_HL_A_NA384K.pdb	0.21515747904777527	0.5419999957084656
5c6t.pdb	5c6t_HL_A_NH97S.pdb	-0.1336364448070526	0.09502000361680984
7nkt.pdb	7nkt_B_A_SA39C.pdb	-0.1729738861322403	0.21490000188350677
4nx3.pdb	4nx3_BA_D_KD102N.pdb	-0.8946176767349243	-1.1112799644470215
5dur.pdb	5dur_BD_A_IA24V.pdb	-0.6170230507850647	-0.37959998846054077
7qnd.pdb	7qnd_L_C_SL101C.pdb	-0.5720481872558594	-1.707990050315857
5c7x.pdb	5c7x_MN_B_GM101I.pdb	-3.698701858520508	-5.623899936676025
6okm.pdb	6okm_HL_R_LR60D.pdb	-0.9005919694900513	-0.8605999946594238
7e9b.pdb	7e9b_HL_C_RC55D.pdb	-0.5585513710975647	-5.94980001449585
2qqn.pdb	2qqn_HL_A_MH106S.pdb	-0.764083743095398	-0.24230000376701355
4dw2.pdb	4dw2_HL_U_DU172I.pdb	0.059822410345077515	-0.8844900131225586
4qci.pdb	4qci_HL_C_YH103E.pdb	-0.2583402097225189	-0.16670000553131104
7m42.pdb	7m42_BA_E_LE160H.pdb	-0.6140171885490417	0.025800000876188278
5f8r.pdb	5f8r_C_A_SC29D.pdb	-0.38773074746131897	-1.2874000072479248
7p16.pdb	7p16_B_A_YB114K.pdb	-0.28135842084884644	-0.14076000452041626
2r56.pdb	2r56_IM_B_QB56E.pdb	-0.22201839089393616	1.9583300352096558
7myz.pdb	7myz_HL_C_SH99M.pdb	-0.9302473068237305	-1.1548999547958374
5dhv.pdb	5dhv_AB_N_SB96P.pdb	-8.642078399658203	-8.106499671936035
3nps.pdb	3nps_BC_A_HB114P.pdb	-0.4255703091621399	-1.17330002784729
5ggv.pdb	5ggv_HL_Y_RH101K.pdb	-1.0092108249664307	0.6255000233650208
7k7i.pdb	7k7i_MN_C_PC88T.pdb	-0.6452666521072388	-1.4723299741744995
6nfc.pdb	6nfc_HL_A_KA97R.pdb	-0.3585318624973297	-0.8754199743270874
3mxw.pdb	3mxw_HL_A_EH32M.pdb	0.21905699372291565	-0.6007999777793884
7k8z.pdb	7k8z_MN_C_TC250P.pdb	-0.445128858089447	-0.47328999638557434
5th9.pdb	5th9_JN_C_YN49C.pdb	0.15735462307929993	0.9322999715805054
2qqn.pdb	2qqn_HL_A_RA50L.pdb	-0.05788370966911316	0.5763999819755554
5tpn.pdb	5tpn_HL_A_IL30G.pdb	-0.718012809753418	-1.2116600275039673
6n5e.pdb	6n5e_ED_A_WD93R.pdb	-0.8851227760314941	-2.850100040435791
7qnw.pdb	7qnw_AB_E_SA109F.pdb	-0.3924385607242584	-0.8561000227928162
4i1n.pdb	4i1n_B_A_TB108R.pdb	-0.3852090537548065	0.08953999727964401
5w5x.pdb	5w5x_HL_A_GL94T.pdb	-0.49109983444213867	-0.23989999294281006
5ugy.pdb	5ugy_IM_C_SC133A.pdb	-0.43918734788894653	-1.226099967956543
3uzq.pdb	3uzq_A_B_KA29G.pdb	-0.6521443128585815	0.745199978351593
3mxw.pdb	3mxw_HL_A_DH31T.pdb	-0.23149451613426208	-0.3521000146865845
5w1k.pdb	5w1k_DC_E_YD109I.pdb	1.682658076286316	-0.16940000653266907
6pe9.pdb	6pe9_CD_G_SC52A.pdb	0.012234091758728027	0.4050999879837036
5c7x.pdb	5c7x_MN_B_KN49W.pdb	-2.1276731491088867	-0.3294999897480011
6u36.pdb	6u36_HL_B_CB204Q.pdb	-0.6056262254714966	-0.060120001435279846
5w1m.pdb	5w1m_FE_Q_RQ79S.pdb	-1.031584620475769	-1.6044000387191772
6v4o.pdb	6v4o_DE_W_YD113K.pdb	-0.3599621057510376	-0.3492799997329712
5kte.pdb	5kte_HL_A_YL50K.pdb	-0.25555920600891113	0.6056399941444397
5d96.pdb	5d96_JI_D_PD85L.pdb	-0.25650647282600403	-0.8475000262260437
7jx3.pdb	7jx3_CD_R_YR174H.pdb	-0.5452213287353516	-2.438199996948242
7e9b.pdb	7e9b_HL_C_TL93F.pdb	-1.7146689891815186	0.23669999837875366
5d96.pdb	5d96_JI_D_DJ54S.pdb	-0.35984835028648376	-0.5400000214576721
5usf.pdb	5usf_D_A_EA493P.pdb	-0.8775222301483154	-2.4951999187469482
5ggv.pdb	5ggv_HL_Y_SY44M.pdb	0.11947152018547058	0.6230999827384949
4nx3.pdb	4nx3_BA_D_TD115W.pdb	-0.9279849529266357	-0.6233999729156494
6p62.pdb	6p62_HL_A_WH106N.pdb	-0.338096022605896	-0.46492999792099
6nm6.pdb	6nm6_UV_G_QG358C.pdb	-0.40322357416152954	1.9172500371932983
4i1n.pdb	4i1n_B_A_TB108A.pdb	-0.2109927237033844	-0.1993499994277954
5w1m.pdb	5w1m_FE_Q_IQ29Q.pdb	-0.3724217116832733	-0.5893999934196472
5mo9.pdb	5mo9_HL_X_DX76G.pdb	-0.6350557804107666	-0.20100000500679016
4ffw.pdb	4ffw_HL_A_FA58Y.pdb	-0.4061679244041443	-0.1849599927663803
6nfc.pdb	6nfc_HL_A_SA100Q.pdb	-0.34218111634254456	1.3473800420761108
6b0a.pdb	6b0a_HL_A_DH100C.pdb	-0.5275616645812988	0.7771999835968018
7cdj.pdb	7cdj_HL_E_NH74Q.pdb	-0.15325525403022766	0.17790000140666962
7e72.pdb	7e72_CD_F_YC101I.pdb	-0.8721922636032104	-1.1217999458312988
5ywp.pdb	5ywp_RQ_A_YQ33I.pdb	-1.2600315809249878	-0.2984299957752228
4o02.pdb	4o02_HL_A_EA117N.pdb	-0.9227312803268433	-1.3948400020599365
5u8r.pdb	5u8r_HL_A_GH101A.pdb	-0.3262402415275574	-0.5046799778938293
5hbv.pdb	5hbv_DC_B_GD56K.pdb	-0.3344705104827881	-0.47440001368522644
3g6d.pdb	3g6d_HL_A_FL31R.pdb	-2.919166326522827	-4.203400135040283
7aqz.pdb	7aqz_D_A_TA86I.pdb	0.14199841022491455	-0.048900000751018524
3jwo.pdb	3jwo_HL_A_LA89R.pdb	-0.6736356616020203	-0.2994999885559082
4lsq.pdb	4lsq_HL_G_SG226P.pdb	0.4387780725955963	0.9273599982261658
3rkd.pdb	3rkd_DC_B_GB117A.pdb	-0.16367150843143463	-0.22040000557899475
4i1n.pdb	4i1n_B_A_AA19R.pdb	-0.2454725205898285	0.08608999848365784
1iqd.pdb	1iqd_BA_C_MC26P.pdb	-1.20096755027771	-3.309000015258789
5hbv.pdb	5hbv_DC_B_RD50D.pdb	-0.8068369626998901	-0.911300003528595
5van.pdb	5van_B_A_IB100A.pdb	-0.806515097618103	-1.9422999620437622
[truncated: 8,001 more rows]
