# Supplementary material for: Investigating the volume and diversity of data needed for generalizable antibody–antigen ΔΔG prediction
Source: Nat Comput Sci. 2025 Jul 8;5(8):635–47. doi: 10.1038/s43588-025-00823-8 (PMC12374841; doi:10.1038/s43588-025-00823-8)
Supplement: Supplementary file 5 — Unprocessed Graphinity model predictions and true values for synthetic ΔΔG values. [file 43588_2025_823_MOESM5_ESM.zip › Figure3/Figure3b-Graphinity_Predictions-Synthetic_FoldX_ddG-Varying_Dataset_Diversity/Graphinity_predictions_test-varying_dataset_diversity-max_sequence_diversity.csv]

wt_pdb	mut_pdb	pred_score	true_label
7nkt.pdb	7nkt_B_A_EB111C.pdb	-0.47718682885169983	-2.2052700519561768
7mdp.pdb	7mdp_HI_A_SH102D.pdb	-0.3382706046104431	-1.016800045967102
6hhc.pdb	6hhc_HL_A_SL93L.pdb	-0.275119423866272	-0.54339998960495
5f8r.pdb	5f8r_C_A_SC29A.pdb	-0.0741346925497055	-0.659600019454956
5xbm.pdb	5xbm_ED_F_YE105D.pdb	-0.9416837692260742	-0.6501500010490417
7myz.pdb	7myz_HL_C_GH102M.pdb	-5.977175712585449	-5.351200103759766
4ki5.pdb	4ki5_CD_M_SM9G.pdb	-0.37871041893959045	-0.29065999388694763
6fxn.pdb	6fxn_MN_J_TM56E.pdb	-0.4357621669769287	-0.5396000146865845
4wgw.pdb	4wgw_B_A_FA239T.pdb	-0.8795827627182007	-0.6717000007629395
6r8x.pdb	6r8x_CB_A_EA85W.pdb	0.2786637246608734	-0.07760000228881836
5xbm.pdb	5xbm_ED_F_RF41V.pdb	-0.779812216758728	-0.489080011844635
5usf.pdb	5usf_D_A_PA555G.pdb	-0.7208667993545532	-0.5656999945640564
5w4l.pdb	5w4l_HL_G_TG47A.pdb	0.23147794604301453	0.005799999926239252
4oii.pdb	4oii_HL_A_NL50F.pdb	0.38000765442848206	1.0140000581741333
7cgw.pdb	7cgw_AB_C_SC39N.pdb	-0.039265573024749756	-0.46050000190734863
4aei.pdb	4aei_IM_B_CB63P.pdb	-0.014925271272659302	0.5738000273704529
6h3t.pdb	6h3t_IM_B_NB115E.pdb	-0.3510735332965851	-0.3147999942302704
5o0w.pdb	5o0w_G_C_SG108M.pdb	0.03901466727256775	0.7609500288963318
5w4l.pdb	5w4l_HL_G_RH56G.pdb	-1.1969691514968872	-5.035999774932861
7mep.pdb	7mep_HL_A_TH111Y.pdb	-4.295404434204102	-1.2740000486373901
6bp2.pdb	6bp2_HL_A_YH59L.pdb	-0.47234272956848145	0.08179999887943268
7z0x.pdb	7z0x_HL_R_SH53D.pdb	-0.771265983581543	0.880299985408783
6q18.pdb	6q18_HL_A_CH108A.pdb	-0.39191973209381104	-0.7128000259399414
5dur.pdb	5dur_BD_A_QA68H.pdb	-0.7984588146209717	-1.0530999898910522
6udk.pdb	6udk_HL_K_RH77L.pdb	-0.36839205026626587	-0.1881999969482422
4qci.pdb	4qci_HL_C_GH104N.pdb	-3.330514907836914	-1.087499976158142
6z20.pdb	6z20_B_A_FA65K.pdb	-0.9759258031845093	-1.2096999883651733
5d96.pdb	5d96_JI_D_ND80M.pdb	-0.005714088678359985	0.00559999980032444
6fxn.pdb	6fxn_MN_J_GN93V.pdb	-1.034712791442871	-2.3538999557495117
6e62.pdb	6e62_HL_P_DP98G.pdb	-0.3902330994606018	-0.45820000767707825
7myz.pdb	7myz_HL_C_SL30Y.pdb	0.4812592566013336	0.009800000116229057
6u36.pdb	6u36_HL_B_FB205N.pdb	-1.3837559223175049	-1.1597000360488892
6otc.pdb	6otc_HL_A_RA61I.pdb	-0.5407884120941162	-1.204509973526001
7aqx.pdb	7aqx_C_A_LC96H.pdb	-0.8565911054611206	-0.5329999923706055
6z20.pdb	6z20_B_A_TA64L.pdb	0.020645588636398315	0.14069999754428864
3kr3.pdb	3kr3_HL_D_NH31C.pdb	-0.025316864252090454	0.2004999965429306
7cgw.pdb	7cgw_AB_C_IC102M.pdb	-0.5237280130386353	-0.5766000151634216
5w1k.pdb	5w1k_DC_E_YD109D.pdb	0.6085327863693237	-2.782900094985962
7cu4.pdb	7cu4_AB_C_SC94I.pdb	-2.0204694271087646	-1.5500999689102173
7czx.pdb	7czx_JN_C_YN31D.pdb	-0.9433912038803101	-1.8795000314712524
6otc.pdb	6otc_HL_A_RA61C.pdb	-0.6757968664169312	-1.3604099750518799
6udk.pdb	6udk_HL_K_GK410L.pdb	-1.8929023742675781	-0.948710024356842
6r8x.pdb	6r8x_CB_A_DB31A.pdb	-0.08383491635322571	-0.21580000221729279
7aqz.pdb	7aqz_D_A_YD41K.pdb	-0.5480344295501709	-1.035599946975708
5umi.pdb	5umi_HL_C_IH57E.pdb	-0.49301618337631226	-1.1677000522613525
4i1n.pdb	4i1n_B_A_YB32N.pdb	-0.31586503982543945	0.11167000234127045
4ki5.pdb	4ki5_CD_M_SC32H.pdb	-3.263932943344116	-1.4776999950408936
4lsq.pdb	4lsq_HL_G_GG312L.pdb	-3.124091386795044	-2.508430004119873
5hbv.pdb	5hbv_DC_B_YB113C.pdb	-0.6287318468093872	-0.6905999779701233
6bp2.pdb	6bp2_HL_A_AL30R.pdb	-3.5874855518341064	-4.9593000411987305
7jx3.pdb	7jx3_CD_R_AD30N.pdb	-0.13082987070083618	0.22210000455379486
6udk.pdb	6udk_HL_K_NK58C.pdb	-0.61202472448349	0.02816000021994114
6elu.pdb	6elu_EF_D_VD157R.pdb	-0.2774571478366852	0.22290000319480896
6z20.pdb	6z20_B_A_FB46I.pdb	-0.06829826533794403	-0.4049000144004822
6q20.pdb	6q20_HL_A_RA290M.pdb	-0.7073262929916382	-1.7934000492095947
6q18.pdb	6q18_HL_A_EA105L.pdb	-0.4706220328807831	-3.4082999229431152
4pir.pdb	4pir_J_D_WD161N.pdb	-0.8412642478942871	-2.336329936981201
6b0a.pdb	6b0a_HL_A_TH28S.pdb	-0.3985498547554016	0.5618000030517578
7cdj.pdb	7cdj_HL_E_HH102Q.pdb	-0.9492814540863037	-0.6879000067710876
6e62.pdb	6e62_HL_P_DP59A.pdb	-0.9271223545074463	0.8718000054359436
7z0x.pdb	7z0x_HL_R_GR153A.pdb	-2.3995907306671143	-1.7833000421524048
7e9b.pdb	7e9b_HL_C_AC50Y.pdb	-0.255790650844574	-1.2271000146865845
4aei.pdb	4aei_IM_B_HM98V.pdb	-0.2321327030658722	-0.22759999334812164
3mxw.pdb	3mxw_HL_A_KA49F.pdb	-0.4396912455558777	-0.4359999895095825
6hhc.pdb	6hhc_HL_A_RA128F.pdb	0.16128423810005188	0.14100000262260437
5tpn.pdb	5tpn_HL_A_DA146Q.pdb	-0.08985136449337006	0.3276500105857849
4pir.pdb	4pir_J_D_HD112Y.pdb	0.05779057741165161	0.06985999643802643
6q20.pdb	6q20_HL_A_TH101G.pdb	-0.678023099899292	-0.3158999979496002
6v4o.pdb	6v4o_DE_W_ED105H.pdb	-0.1550564169883728	-0.6085699796676636
6xr0.pdb	6xr0_HL_M_DH99N.pdb	-0.10769152641296387	0.36149999499320984
5o0w.pdb	5o0w_G_C_GC99F.pdb	-1.1575992107391357	-0.9592000246047974
3kj6.pdb	3kj6_HL_A_YH52G.pdb	-0.8260705471038818	-0.8008000254631042
7b27.pdb	7b27_D_a_PD99R.pdb	-0.07686987519264221	-0.7218999862670898
5tz2.pdb	5tz2_HL_C_NL30L.pdb	0.06631946563720703	0.21860000491142273
5d96.pdb	5d96_JI_D_MI50C.pdb	-0.023289352655410767	-0.8037999868392944
4oii.pdb	4oii_HL_A_TA34A.pdb	-0.05747154355049133	-0.475600004196167
7x7d.pdb	7x7d_F_E_FF34E.pdb	-0.7904385328292847	-0.900879979133606
3kr3.pdb	3kr3_HL_D_NH31K.pdb	-0.17635203897953033	0.30959999561309814
4ki5.pdb	4ki5_CD_M_TC29H.pdb	-0.21280887722969055	-0.23354999721050262
5ywp.pdb	5ywp_RQ_A_SA229R.pdb	0.16622212529182434	1.0781790018081665
6v4o.pdb	6v4o_DE_W_FD107N.pdb	-0.5977052450180054	-1.707550048828125
5ywp.pdb	5ywp_RQ_A_GR54N.pdb	-6.162570476531982	-3.7454099655151367
6udk.pdb	6udk_HL_K_DH32Q.pdb	0.009913831949234009	1.59266996383667
7myz.pdb	7myz_HL_C_EC104L.pdb	0.052669256925582886	-1.9607000350952148
5th9.pdb	5th9_JN_C_QC118T.pdb	-0.2113366276025772	-0.477400004863739
5c6t.pdb	5c6t_HL_A_NH97I.pdb	0.027616262435913086	-0.21174000203609467
1nsn.pdb	1nsn_HL_S_IL98L.pdb	-0.19346623122692108	-0.33632001280784607
6qfc.pdb	6qfc_B_A_GB101R.pdb	-7.864565849304199	-7.463650226593018
6hhc.pdb	6hhc_HL_A_DH35N.pdb	-0.39261361956596375	-1.5994000434875488
5tz2.pdb	5tz2_HL_C_NL30H.pdb	-0.05034816265106201	-0.5602999925613403
5w1m.pdb	5w1m_FE_Q_SE101Q.pdb	-0.1826287806034088	-0.35740000009536743
4yjz.pdb	4yjz_L_E_GE92S.pdb	-0.3403974175453186	0.18970000743865967
3rkd.pdb	3rkd_DC_B_EB113N.pdb	-0.9132703542709351	-0.6721000075340271
5van.pdb	5van_B_A_TA95L.pdb	-0.30011802911758423	-1.3316999673843384
5c6t.pdb	5c6t_HL_A_AA196Q.pdb	-3.2539448738098145	-1.6962800025939941
7s0e.pdb	7s0e_HL_A_FA520L.pdb	-0.4728569984436035	0.046509999781847
3nps.pdb	3nps_BC_A_RA48H.pdb	-0.5170691013336182	-0.5156000256538391
4oii.pdb	4oii_HL_A_NA89K.pdb	0.10616680979728699	0.24279999732971191
4i1n.pdb	4i1n_B_A_SA49Q.pdb	-0.26029500365257263	-0.06519000232219696
7l5j.pdb	7l5j_YX_A_RY100N.pdb	-0.7938754558563232	-0.5514799952507019
5ggv.pdb	5ggv_HL_Y_MY99V.pdb	-0.7905250787734985	0.2630000114440918
7s0e.pdb	7s0e_HL_A_TH58Y.pdb	-0.02961207926273346	0.21772000193595886
5f8r.pdb	5f8r_C_A_TA397C.pdb	0.000390470027923584	0.3772999942302704
1ndg.pdb	1ndg_BA_C_LC75T.pdb	-0.8559935092926025	-0.323199987411499
1ndg.pdb	1ndg_BA_C_WB98G.pdb	-1.207926630973816	-2.4758999347686768
4dw2.pdb	4dw2_HL_U_LU144S.pdb	1.0169802904129028	0.9612299799919128
7d0b.pdb	7d0b_HL_A_LA377K.pdb	-0.48713308572769165	-0.564746081829071
4ala.pdb	4ala_HL_C_HC18Q.pdb	-0.626321017742157	-1.6451799869537354
6war.pdb	6war_F_E_QE167Y.pdb	-0.639921247959137	0.022600000724196434
4qci.pdb	4qci_HL_C_YH60S.pdb	-0.2900893986225128	0.065700002014637
7lxz.pdb	7lxz_FC_B_FB433C.pdb	-1.6405373811721802	-1.225000023841858
4wgw.pdb	4wgw_B_A_RB103G.pdb	-0.8381838798522949	-2.7664499282836914
6x04.pdb	6x04_B_A_TA266Y.pdb	-1.5439494848251343	-0.9204999804496765
3kr3.pdb	3kr3_HL_D_SH52P.pdb	-0.029123812913894653	-1.6330000162124634
5o0w.pdb	5o0w_G_C_DG102R.pdb	-0.37238508462905884	-0.1644899994134903
7z0x.pdb	7z0x_HL_R_YH33C.pdb	-1.0296518802642822	-0.5533999800682068
2qqn.pdb	2qqn_HL_A_SA21F.pdb	0.7795850038528442	1.7410000562667847
5dur.pdb	5dur_BD_A_YD49R.pdb	-0.49412786960601807	0.13609999418258667
6wqo.pdb	6wqo_EF_D_GE31P.pdb	-10.982866287231445	-8.227370262145996
5van.pdb	5van_B_A_YA154I.pdb	-0.4768672585487366	-0.006099999882280827
3rkd.pdb	3rkd_DC_B_NB114M.pdb	-0.062659353017807	0.1987999975681305
7jx3.pdb	7jx3_CD_R_GD27P.pdb	-0.992419958114624	0.06849999725818634
5mo9.pdb	5mo9_HL_X_NX38G.pdb	-0.01834908127784729	-0.17499999701976776
5ggv.pdb	5ggv_HL_Y_LY39C.pdb	-0.5763565301895142	-0.3497999906539917
5ywp.pdb	5ywp_RQ_A_PA228G.pdb	-0.38486260175704956	0.04027999937534332
6bp2.pdb	6bp2_HL_A_GL31L.pdb	-0.14459213614463806	-0.16830000281333923
7o85.pdb	7o85_B_A_WB96P.pdb	-0.2117997258901596	0.22235000133514404
7e9b.pdb	7e9b_HL_C_AC101D.pdb	-3.124692678451538	-2.836699962615967
3jwo.pdb	3jwo_HL_A_DH55A.pdb	-0.4700511693954468	-0.021400000900030136
6q20.pdb	6q20_HL_A_DA70S.pdb	-0.5968976020812988	0.2596000134944916
5c6t.pdb	5c6t_HL_A_NH97A.pdb	0.0385856032371521	-0.8428999781608582
5c7x.pdb	5c7x_MN_B_QB78M.pdb	-0.002752155065536499	0.30880001187324524
4ala.pdb	4ala_HL_C_YL94H.pdb	-0.4607701301574707	-0.9130200147628784
5f8r.pdb	5f8r_C_A_LC97W.pdb	-19.870773315429688	-16.91642951965332
3uzq.pdb	3uzq_A_B_KB9W.pdb	-0.3334064781665802	-3.4212000370025635
7b27.pdb	7b27_D_a_HD97Q.pdb	-0.0415065735578537	-0.22110000252723694
5f8r.pdb	5f8r_C_A_AA393V.pdb	-1.4704712629318237	0.17229999601840973
6b0a.pdb	6b0a_HL_A_SH30E.pdb	-0.37072646617889404	1.3128999471664429
6aq7.pdb	6aq7_HL_A_EA82C.pdb	-0.4293059706687927	-1.8818000555038452
7mep.pdb	7mep_HL_A_YH31N.pdb	-1.152794599533081	-1.292099952697754
6war.pdb	6war_F_E_KE166Y.pdb	-0.24603059887886047	-0.1793999969959259
6v4o.pdb	6v4o_DE_W_TW248Y.pdb	-0.1425650417804718	1.1220799684524536
7nkt.pdb	7nkt_B_A_TA44S.pdb	-0.183002769947052	-0.03460000082850456
5dur.pdb	5dur_BD_A_NA121M.pdb	-0.2244577258825302	0.6299999952316284
6h2y.pdb	6h2y_HL_D_QD36C.pdb	-0.28655797243118286	-0.3831999897956848
4aei.pdb	4aei_IM_B_YM37D.pdb	-0.5725619792938232	-1.4330999851226807
5van.pdb	5van_B_A_TB56C.pdb	0.25504496693611145	-1.0582000017166138
5tpn.pdb	5tpn_HL_A_YH107E.pdb	-1.0250622034072876	0.17423999309539795
6myy.pdb	6myy_HL_A_KA223R.pdb	0.020646780729293823	1.8463000059127808
7cu4.pdb	7cu4_AB_C_VA50D.pdb	-0.3324025869369507	-1.7838200330734253
3nps.pdb	3nps_BC_A_GA215D.pdb	-0.9250080585479736	0.22450000047683716
6bp2.pdb	6bp2_HL_A_PA98K.pdb	-0.6140763759613037	-0.714900016784668
7myz.pdb	7myz_HL_C_DC51P.pdb	-0.3609510660171509	-1.916100025177002
7e9b.pdb	7e9b_HL_C_AC101Q.pdb	-2.003664016723633	-5.317200183868408
4yjz.pdb	4yjz_L_E_GL214E.pdb	-15.062943458557129	-13.568880081176758
5van.pdb	5van_B_A_NB101I.pdb	-1.5294066667556763	-2.36299991607666
7n3d.pdb	7n3d_HL_C_IC36W.pdb	-11.634453773498535	-12.29833984375
1nsn.pdb	1nsn_HL_S_YH51L.pdb	-0.6299597024917603	-0.44137999415397644
4qci.pdb	4qci_HL_C_WC31H.pdb	-0.843772292137146	-1.554800033569336
1bzq.pdb	1bzq_M_C_YC115S.pdb	-1.2076226472854614	-0.8410000205039978
5c6t.pdb	5c6t_HL_A_TH33V.pdb	-0.022913813591003418	-0.19734999537467957
3jwo.pdb	3jwo_HL_A_RA275Q.pdb	-0.6444299817085266	-4.904530048370361
6mhr.pdb	6mhr_DE_F_DD105Q.pdb	-0.27254045009613037	0.8007000088691711
7e3k.pdb	7e3k_HL_C_QC394R.pdb	0.017272919416427612	-0.042739998549222946
7l5j.pdb	7l5j_YX_A_FY102M.pdb	-0.5417775511741638	-0.8232899904251099
5grj.pdb	5grj_HL_A_TH106F.pdb	-0.06449092924594879	-1.5812000036239624
6fxn.pdb	6fxn_MN_J_DJ81Q.pdb	0.1622152030467987	0.4569000005722046
7r7n.pdb	7r7n_HL_E_YE115S.pdb	-0.6908612251281738	-1.5968999862670898
7s0e.pdb	7s0e_HL_A_WH106A.pdb	-0.04301424324512482	0.9091899991035461
5ugy.pdb	5ugy_IM_C_VI106Q.pdb	-0.965772271156311	-1.7158299684524536
6k7o.pdb	6k7o_HL_A_SH103G.pdb	-0.6602687835693359	-0.7990000247955322
5dur.pdb	5dur_BD_A_YA90E.pdb	-0.3053167164325714	-0.8522999882698059
6wqo.pdb	6wqo_EF_D_YD41M.pdb	-0.3285333812236786	-0.795799970626831
4oii.pdb	4oii_HL_A_HL30F.pdb	0.6378557682037354	0.23669999837875366
5hys.pdb	5hys_EF_J_GF72C.pdb	-1.6462228298187256	-2.301140069961548
7b27.pdb	7b27_D_a_QD39A.pdb	-0.12506279349327087	-0.9574999809265137
6z20.pdb	6z20_B_A_SB29A.pdb	-0.13520652055740356	-0.032999999821186066
7cgw.pdb	7cgw_AB_C_FB55E.pdb	-0.7829209566116333	-0.8716999888420105
6myy.pdb	6myy_HL_A_NA221K.pdb	-0.4695725440979004	0.26489999890327454
5xbm.pdb	5xbm_ED_F_EF37Y.pdb	-0.2999594509601593	-0.7188500165939331
6fxn.pdb	6fxn_MN_J_LJ85S.pdb	-0.44796139001846313	-0.9259999990463257
4jdt.pdb	4jdt_HL_G_TG300E.pdb	-0.21174167096614838	-1.228279948234558
6cwg.pdb	6cwg_B_A_RA121E.pdb	-0.05294954776763916	-0.815339982509613
4oii.pdb	4oii_HL_A_EA114S.pdb	0.03263068199157715	0.3652999997138977
6cwg.pdb	6cwg_B_A_NA109H.pdb	-0.5030399560928345	-0.007899999618530273
6pxh.pdb	6pxh_CD_A_VA9M.pdb	-0.24983738362789154	0.4878999888896942
7mdp.pdb	7mdp_HI_A_WH103I.pdb	-2.8067715167999268	-4.83499002456665
7aqx.pdb	7aqx_C_A_TA86Q.pdb	-0.3601367473602295	-0.016599999740719795
5th9.pdb	5th9_JN_C_TC58Y.pdb	0.1545918583869934	0.39239999651908875
7n3d.pdb	7n3d_HL_C_AH104F.pdb	-0.9066163301467896	-2.3234000205993652
7mdp.pdb	7mdp_HI_A_DA38I.pdb	-2.4037559032440186	-2.925100088119507
5w1m.pdb	5w1m_FE_Q_YE31F.pdb	-1.1156638860702515	-0.6812000274658203
7z0x.pdb	7z0x_HL_R_SL97K.pdb	-2.4280893802642822	-4.8378801345825195
3jwo.pdb	3jwo_HL_A_VA87R.pdb	-2.457726240158081	-4.093239784240723
7jx3.pdb	7jx3_CD_R_QR162A.pdb	-0.43087154626846313	-0.8077999949455261
6b0a.pdb	6b0a_HL_A_SA109A.pdb	-0.23122814297676086	-0.4262000024318695
5c7x.pdb	5c7x_MN_B_HB7W.pdb	-0.3366495966911316	-4.153299808502197
5w4l.pdb	5w4l_HL_G_YH32C.pdb	-0.5507047176361084	-0.5958999991416931
3rkd.pdb	3rkd_DC_B_FC91K.pdb	-0.5355559587478638	-0.13510000705718994
4o58.pdb	4o58_HL_A_GA126L.pdb	-2.828202247619629	-4.979959964752197
6b0a.pdb	6b0a_HL_A_FH110M.pdb	-1.4240171909332275	-2.1135001182556152
5u8r.pdb	5u8r_HL_A_YH33H.pdb	-0.28902101516723633	0.2451999932527542
7x7d.pdb	7x7d_F_E_YF119H.pdb	-0.5939098000526428	-0.22010000050067902
7bsd.pdb	7bsd_AB_G_YA102G.pdb	-1.0481799840927124	-1.0687999725341797
1ndg.pdb	1ndg_BA_C_DC101L.pdb	-2.2625551223754883	-4.593699932098389
5mo9.pdb	5mo9_HL_X_IX80M.pdb	-0.45909368991851807	0.13580000400543213
3nps.pdb	3nps_BC_A_CA187T.pdb	-0.7574215531349182	-0.7997999787330627
6nf2.pdb	6nf2_HL_B_VB28F.pdb	-0.3684045970439911	-0.2152000069618225
4yjz.pdb	4yjz_L_E_AL211Q.pdb	-15.0267915725708	-11.685919761657715
7x7d.pdb	7x7d_F_E_TF30F.pdb	-0.40919363498687744	0.1477999985218048
6myy.pdb	6myy_HL_A_AA222Y.pdb	-7.533360004425049	-5.917029857635498
5usf.pdb	5usf_D_A_GD66P.pdb	-0.6181085109710693	0.3718999922275543
6h3t.pdb	6h3t_IM_B_NI55F.pdb	-3.817797899246216	-6.53587007522583
7bsd.pdb	7bsd_AB_G_DG56E.pdb	-0.500084638595581	-0.5113000273704529
6myy.pdb	6myy_HL_A_QH64M.pdb	0.18820926547050476	0.8986999988555908
4ffw.pdb	4ffw_HL_A_VH50K.pdb	-1.9145982265472412	-0.6845099925994873
4lvn.pdb	4lvn_CB_A_HA61S.pdb	-1.3009523153305054	-1.9079400300979614
6r8x.pdb	6r8x_CB_A_FB95W.pdb	-0.19516657292842865	-0.536300003528595
5xbm.pdb	5xbm_ED_F_YE27G.pdb	-0.8848518133163452	-0.6050300002098083
1ndg.pdb	1ndg_BA_C_NC93Y.pdb	0.2027532458305359	-1.0967999696731567
7e3k.pdb	7e3k_HL_C_KC359Q.pdb	-0.31153905391693115	-0.5561400055885315
4ffw.pdb	4ffw_HL_A_SA61H.pdb	-3.548006057739258	-2.6198599338531494
7k7i.pdb	7k7i_MN_C_SM103W.pdb	-4.676496982574463	-7.515590190887451
7czz.pdb	7czz_JN_C_SC399K.pdb	-0.11768724024295807	0.645871102809906
1iqd.pdb	1iqd_BA_C_QB1D.pdb	-0.5741734504699707	0.002899999963119626
5c7x.pdb	5c7x_MN_B_WM33A.pdb	-0.9116491079330444	-1.1378999948501587
6pe9.pdb	6pe9_CD_G_NC57Q.pdb	0.44006189703941345	-0.5078999996185303
7bsd.pdb	7bsd_AB_G_EB59N.pdb	-1.1998432874679565	-2.492000102996826
6okm.pdb	6okm_HL_R_YH31Q.pdb	-0.6677712202072144	-1.2400000095367432
6b0a.pdb	6b0a_HL_A_TH28A.pdb	-0.49264204502105713	-0.06889999657869339
4oii.pdb	4oii_HL_A_GA60E.pdb	-0.34194254875183105	-0.5666000247001648
7myz.pdb	7myz_HL_C_YL32W.pdb	-1.194016456604004	-1.0388000011444092
5usf.pdb	5usf_D_A_RD72C.pdb	-0.19441454112529755	-0.4887000024318695
5w1k.pdb	5w1k_DC_E_SE47K.pdb	-4.17057991027832	-3.6005899906158447
7k8m.pdb	7k8m_AB_E_YA106V.pdb	-0.14405101537704468	-1.4706000089645386
5dur.pdb	5dur_BD_A_QA68T.pdb	-0.8838900327682495	-1.3884999752044678
3jcx.pdb	3jcx_HL_A_TH98W.pdb	0.1606728732585907	1.3174357414245605
5dhv.pdb	5dhv_AB_N_DA100G.pdb	-0.7023797035217285	-2.0353000164031982
1bzq.pdb	1bzq_M_C_VC63A.pdb	-0.3113619089126587	-0.19869999587535858
4oii.pdb	4oii_HL_A_TA142V.pdb	0.004549950361251831	-0.12330000102519989
7jvc.pdb	7jvc_FG_E_SG31A.pdb	-0.09748165309429169	0.12710000574588776
6nm6.pdb	6nm6_UV_G_MG399S.pdb	-0.5214982628822327	-0.10626000165939331
7czx.pdb	7czx_JN_C_YN31M.pdb	-0.4360046982765198	-0.9550999999046326
3g6d.pdb	3g6d_HL_A_WL90M.pdb	-0.10986548662185669	1.6055999994277954
5u8r.pdb	5u8r_HL_A_EA26Y.pdb	-1.5866947174072266	-1.3444199562072754
5mo9.pdb	5mo9_HL_X_KX87I.pdb	-0.15905815362930298	0.3230000138282776
7m42.pdb	7m42_BA_E_QE161L.pdb	-0.007052898406982422	1.7900999784469604
6nf2.pdb	6nf2_HL_B_RH106S.pdb	-0.34011131525039673	0.004699999932199717
5kte.pdb	5kte_HL_A_NL92E.pdb	-0.019855588674545288	0.5282899737358093
7z0x.pdb	7z0x_HL_R_FR154W.pdb	-0.4567178785800934	-0.19359999895095825
4lvn.pdb	4lvn_CB_A_YC33R.pdb	-0.5186626315116882	-0.7060999870300293
7l56.pdb	7l56_FG_C_FC398P.pdb	-0.6605709791183472	5.836609840393066
4qci.pdb	4qci_HL_C_FL29T.pdb	-2.154033660888672	-2.038599967956543
4qci.pdb	4qci_HL_C_FL29K.pdb	-1.662880539894104	-2.9405999183654785
5nuz.pdb	5nuz_AB_C_AC29V.pdb	-1.0612101554870605	-0.7465999722480774
7cgw.pdb	7cgw_AB_C_PC57E.pdb	-0.6573164463043213	-3.4824700355529785
5ggv.pdb	5ggv_HL_Y_LY91R.pdb	-0.46649861335754395	-0.18369999527931213
3rkd.pdb	3rkd_DC_B_ID104P.pdb	-0.21751442551612854	0.09690000116825104
7k8m.pdb	7k8m_AB_E_SA56H.pdb	-1.4850659370422363	-1.8705999851226807
6pe9.pdb	6pe9_CD_G_ND31I.pdb	0.10373631119728088	0.3822000026702881
5ggv.pdb	5ggv_HL_Y_YL32R.pdb	-0.97430419921875	-2.012200117111206
6fxn.pdb	6fxn_MN_J_DJ81W.pdb	0.08896470069885254	-0.2655999958515167
5ggv.pdb	5ggv_HL_Y_SY44G.pdb	-0.31854137778282166	-0.16699999570846558
5c6t.pdb	5c6t_HL_A_TH33M.pdb	-0.1694227010011673	-0.592960000038147
6pxh.pdb	6pxh_CD_A_ED97K.pdb	0.021152228116989136	1.742900013923645
7r7n.pdb	7r7n_HL_E_LE121R.pdb	0.004702121019363403	-0.3411000072956085
6hhc.pdb	6hhc_HL_A_RA131S.pdb	-0.8052566051483154	0.5465999841690063
4yjz.pdb	4yjz_L_E_SE87K.pdb	-0.13804207742214203	-0.055799998342990875
6nm6.pdb	6nm6_UV_G_MG399N.pdb	-0.4143218398094177	0.29548001289367676
6bp2.pdb	6bp2_HL_A_AL30S.pdb	-0.5908565521240234	-0.33660000562667847
7l56.pdb	7l56_FG_C_YG32N.pdb	-1.1517947912216187	0.2785399854183197
6b0a.pdb	6b0a_HL_A_DA98H.pdb	-1.0179564952850342	-2.847399950027466
6b0a.pdb	6b0a_HL_A_PA102C.pdb	-0.6476266384124756	-1.2940000295639038
7mep.pdb	7mep_HL_A_GA376K.pdb	-0.1942857950925827	0.7365000247955322
6u36.pdb	6u36_HL_B_GL30C.pdb	-5.558053493499756	-6.393919944763184
5dur.pdb	5dur_BD_A_AD29S.pdb	-0.3918668329715729	0.3222000002861023
6pxh.pdb	6pxh_CD_A_TA78H.pdb	0.0026232898235321045	0.014100000262260437
4o58.pdb	4o58_HL_A_FH53L.pdb	-1.0657739639282227	-0.32655999064445496
7nkt.pdb	7nkt_B_A_YA37S.pdb	-0.9727879762649536	-1.2863199710845947
5mo9.pdb	5mo9_HL_X_FL60M.pdb	-0.4733070731163025	-0.8585000038146973
3g6d.pdb	3g6d_HL_A_NL26E.pdb	-0.3148472309112549	-1.4776999950408936
4i1n.pdb	4i1n_B_A_LB57K.pdb	-0.026585116982460022	1.5308500528335571
6n5e.pdb	6n5e_ED_A_FE29G.pdb	0.060187727212905884	-1.0870000123977661
7mep.pdb	7mep_HL_A_YA266N.pdb	-1.2162033319473267	-1.6634000539779663
7czz.pdb	7czz_JN_C_VJ101M.pdb	1.7844234704971313	2.978909969329834
4qci.pdb	4qci_HL_C_VL94E.pdb	-2.435711622238159	-0.4740000069141388
7jvc.pdb	7jvc_FG_E_NG32D.pdb	-0.3055201768875122	-0.9441999793052673
6okm.pdb	6okm_HL_R_NH30M.pdb	0.36953166127204895	0.6628000140190125
5kte.pdb	5kte_HL_A_EH98R.pdb	-0.02987365424633026	0.022520000115036964
4oii.pdb	4oii_HL_A_RA119S.pdb	-0.6679472923278809	-2.4607999324798584
1fns.pdb	1fns_HL_A_MH50E.pdb	-2.7440474033355713	1.1663999557495117
6e62.pdb	6e62_HL_P_SL31R.pdb	0.4455735385417938	1.3453999757766724
6nm6.pdb	6nm6_UV_G_GU61Q.pdb	-0.47971540689468384	-0.383789986371994
7x7d.pdb	7x7d_F_E_YE116W.pdb	-2.318960666656494	0.040699999779462814
5ywp.pdb	5ywp_RQ_A_YR103K.pdb	-1.3891721963882446	1.4711400270462036
5grj.pdb	5grj_HL_A_KA45Y.pdb	-0.26315057277679443	0.7074999809265137
4aei.pdb	4aei_IM_B_RB56H.pdb	-0.8688831329345703	0.06159999966621399
4aei.pdb	4aei_IM_B_CB63W.pdb	-2.0604352951049805	-2.5662999153137207
1ndg.pdb	1ndg_BA_C_QA53E.pdb	-0.09287691116333008	0.20679999887943268
6wqo.pdb	6wqo_EF_D_SD40H.pdb	0.18629172444343567	-0.3336000144481659
5xbm.pdb	5xbm_ED_F_RF41H.pdb	-1.570055365562439	-1.4784799814224243
6vy2.pdb	6vy2_IM_C_YI103V.pdb	-4.207508087158203	2.5058600902557373
5o0w.pdb	5o0w_G_C_EC100L.pdb	0.14080187678337097	-0.8942300081253052
6y92.pdb	6y92_CD_B_SD92N.pdb	0.06712183356285095	-0.20915000140666962
6ukt.pdb	6ukt_F_B_NF50I.pdb	-2.2285072803497314	2.9695498943328857
4ffw.pdb	4ffw_HL_A_TH58A.pdb	0.08272004127502441	-0.257860004901886
6q18.pdb	6q18_HL_A_RA138P.pdb	-0.4837811589241028	-1.8767000436782837
5c6t.pdb	5c6t_HL_A_IA201E.pdb	-1.008962631225586	0.07485999912023544
7k8z.pdb	7k8z_MN_C_NC342W.pdb	-0.21634933352470398	-0.19957999885082245
5o0w.pdb	5o0w_G_C_EG25G.pdb	-0.28612786531448364	-0.3919700086116791
1iqd.pdb	1iqd_BA_C_YA32T.pdb	-1.3016917705535889	-2.7674999237060547
6elu.pdb	6elu_EF_D_ND154S.pdb	-0.7647374868392944	-2.487299919128418
4wgw.pdb	4wgw_B_A_FB28L.pdb	-1.8529189825057983	-1.916599988937378
4yjz.pdb	4yjz_L_E_SL213I.pdb	-4.87128210067749	-3.609100103378296
4wgw.pdb	4wgw_B_A_HA255K.pdb	0.05934464931488037	0.42329999804496765
7cdj.pdb	7cdj_HL_E_DH73V.pdb	-0.20698420703411102	0.6044999957084656
3g6d.pdb	3g6d_HL_A_DL50C.pdb	-0.3201940655708313	-2.09879994392395
6mhr.pdb	6mhr_DE_F_VD57A.pdb	-0.3534911572933197	-0.14429999887943268
4oii.pdb	4oii_HL_A_NA176W.pdb	0.2459913194179535	-1.1950000524520874
5ugy.pdb	5ugy_IM_C_SC142F.pdb	0.0014679133892059326	1.1345900297164917
3g6d.pdb	3g6d_HL_A_QA21A.pdb	-0.19795407354831696	-0.02459999918937683
5nuz.pdb	5nuz_AB_C_RC78K.pdb	-0.37224483489990234	-2.1384999752044678
5d96.pdb	5d96_JI_D_LD102F.pdb	-0.12202546000480652	0.01140000019222498
3rkd.pdb	3rkd_DC_B_WD54N.pdb	-0.45687195658683777	1.079699993133545
6vy2.pdb	6vy2_IM_C_WI102D.pdb	-0.3797715902328491	2.8578100204467773
6n5e.pdb	6n5e_ED_A_WE47E.pdb	-0.9242293834686279	-0.7487999796867371
4pir.pdb	4pir_J_D_IJ107H.pdb	-0.2908567488193512	-0.19436000287532806
3mxw.pdb	3mxw_HL_A_YL50T.pdb	-0.43548470735549927	-0.8621000051498413
6u36.pdb	6u36_HL_B_YH103A.pdb	-0.7989523410797119	-0.3656400144100189
5ugy.pdb	5ugy_IM_C_RI104N.pdb	-0.6123912930488586	-0.5117899775505066
4lsq.pdb	4lsq_HL_G_WH107G.pdb	-1.4084254503250122	-1.3413399457931519
5th9.pdb	5th9_JN_C_WJ52G.pdb	-1.4773286581039429	-1.7257000207901
5w1k.pdb	5w1k_DC_E_DD102L.pdb	-0.11391258239746094	-1.3069000244140625
4aei.pdb	4aei_IM_B_GB59A.pdb	-2.2314233779907227	-0.7577000260353088
7cdj.pdb	7cdj_HL_E_VE151K.pdb	-0.22353658080101013	1.257099986076355
7l5j.pdb	7l5j_YX_A_TA74A.pdb	-0.7338888645172119	-0.07716000080108643
6v4o.pdb	6v4o_DE_W_RW64E.pdb	-0.5797343850135803	-1.5795600414276123
1ndg.pdb	1ndg_BA_C_WC63D.pdb	-1.1807812452316284	-0.8737999796867371
5tz2.pdb	5tz2_HL_C_RL32A.pdb	-0.6795262098312378	-2.158900022506714
6h2y.pdb	6h2y_HL_D_LD107A.pdb	-0.3834070563316345	-1.198099970817566
4ki5.pdb	4ki5_CD_M_SD92G.pdb	-0.09939412772655487	-1.0510799884796143
2i9l.pdb	2i9l_BA_I_TI29W.pdb	0.35983017086982727	-0.41760000586509705
5w1k.pdb	5w1k_DC_E_SD101E.pdb	0.060851842164993286	0.004000000189989805
5c7x.pdb	5c7x_MN_B_EM52P.pdb	0.025533825159072876	-1.2551000118255615
3jcx.pdb	3jcx_HL_A_IA196C.pdb	-0.33151301741600037	-0.8732799887657166
3mxw.pdb	3mxw_HL_A_DL91P.pdb	0.18811219930648804	0.12030000239610672
3jwo.pdb	3jwo_HL_A_MH59H.pdb	0.10276046395301819	-1.1445000171661377
6udk.pdb	6udk_HL_K_FH60L.pdb	-0.9190747737884521	-0.48173001408576965
6aq7.pdb	6aq7_HL_A_HH34Q.pdb	-0.009324193000793457	-0.8503999710083008
3g6d.pdb	3g6d_HL_A_RA105I.pdb	-1.3105077743530273	-5.707499980926514
7aqx.pdb	7aqx_C_A_SA288W.pdb	0.017347723245620728	-1.9540300369262695
7jx3.pdb	7jx3_CD_R_SD28Q.pdb	-0.4406035542488098	0.8629000186920166
6q20.pdb	6q20_HL_A_EA38V.pdb	-0.2324046939611435	-0.9218000173568726
3mxw.pdb	3mxw_HL_A_TA111E.pdb	-0.09503969550132751	-1.8396999835968018
4oii.pdb	4oii_HL_A_EA114L.pdb	0.4690154492855072	0.435699999332428
2qqn.pdb	2qqn_HL_A_RH105V.pdb	-0.38204121589660645	-2.6717000007629395
5ywp.pdb	5ywp_RQ_A_NR52F.pdb	-3.038937568664551	-2.1439499855041504
3kr3.pdb	3kr3_HL_D_VD31S.pdb	-0.6975246667861938	-0.2903999984264374
6pxh.pdb	6pxh_CD_A_SC102C.pdb	0.18424338102340698	2.01990008354187
3cfi.pdb	3cfi_C_B_WC103Q.pdb	-0.543304443359375	-3.7279000282287598
7cgw.pdb	7cgw_AB_C_KC46G.pdb	-0.7866479158401489	-4.016059875488281
6q18.pdb	6q18_HL_A_GH56A.pdb	-1.234747290611267	-1.6776000261306763
3mxw.pdb	3mxw_HL_A_HA95Y.pdb	1.1134190559387207	3.4728000164031982
1nsn.pdb	1nsn_HL_S_NH100G.pdb	-0.8569369316101074	-0.8962100148200989
4ki5.pdb	4ki5_CD_M_DC99K.pdb	-1.034470558166504	-0.5000900030136108
6nfc.pdb	6nfc_HL_A_RA275P.pdb	-1.182099461555481	-0.8296700119972229
5c7x.pdb	5c7x_MN_B_HB7Y.pdb	-5.3959150314331055	-4.3653998374938965
6q18.pdb	6q18_HL_A_YA44H.pdb	-0.17312295734882355	0.1720999926328659
7cgw.pdb	7cgw_AB_C_NC34Q.pdb	0.1886613667011261	-1.0621999502182007
5grj.pdb	5grj_HL_A_IH57Q.pdb	-0.9720468521118164	-2.1068999767303467
3cfi.pdb	3cfi_C_B_QB101K.pdb	-0.20176570117473602	0.6435999870300293
7bsd.pdb	7bsd_AB_G_GA26D.pdb	-1.8319993019104004	-0.9287999868392944
7jvc.pdb	7jvc_FG_E_EG51V.pdb	-0.48414310812950134	0.08219999819993973
4aei.pdb	4aei_IM_B_RB62T.pdb	-0.7897027730941772	-3.097399950027466
7cgw.pdb	7cgw_AB_C_GA100K.pdb	-16.161149978637695	-13.692540168762207
5tpn.pdb	5tpn_HL_A_WL94A.pdb	-0.9062850475311279	-1.5975899696350098
4aei.pdb	4aei_IM_B_CB63Y.pdb	-0.47136542201042175	1.7653000354766846
5dhv.pdb	5dhv_AB_N_SB96N.pdb	-0.155427023768425	0.49059998989105225
6war.pdb	6war_F_E_FE129Q.pdb	-1.149502158164978	-1.3483999967575073
7r7n.pdb	7r7n_HL_E_GE148C.pdb	0.14877256751060486	0.842199981212616
5mo9.pdb	5mo9_HL_X_DX76V.pdb	-0.47497129440307617	-0.004600000102072954
2qqn.pdb	2qqn_HL_A_SA29I.pdb	-0.2526044249534607	-0.41850000619888306
7o85.pdb	7o85_B_A_EA286V.pdb	-0.055327385663986206	0.24628999829292297
7mep.pdb	7mep_HL_A_IA256Q.pdb	-0.6075809001922607	-0.5026000142097473
7czx.pdb	7czx_JN_C_SC416T.pdb	-0.867761492729187	-0.1128000020980835
3g6d.pdb	3g6d_HL_A_KA102L.pdb	-0.10396498441696167	-0.1914999932050705
6udk.pdb	6udk_HL_K_EK19H.pdb	-0.6245954632759094	0.043069999665021896
7bsd.pdb	7bsd_AB_G_VG36N.pdb	-0.727605938911438	-1.8895000219345093
4oii.pdb	4oii_HL_A_YH27D.pdb	-0.3358346223831177	-0.006000000052154064
4dw2.pdb	4dw2_HL_U_SL53C.pdb	-0.5956251621246338	-0.5563300251960754
7lxz.pdb	7lxz_FC_B_SF74E.pdb	0.1083604097366333	0.9032999873161316
6h2y.pdb	6h2y_HL_D_TD32F.pdb	-0.9175217151641846	-1.8047000169754028
1nsn.pdb	1nsn_HL_S_DS92Q.pdb	-0.092043936252594	-0.012760000303387642
7cdj.pdb	7cdj_HL_E_SH101R.pdb	-0.09178650379180908	-0.2946000099182129
5mo9.pdb	5mo9_HL_X_YH27C.pdb	-0.43092870712280273	-1.0469000339508057
6war.pdb	6war_F_E_KE166P.pdb	-0.07872691750526428	-0.5055000185966492
7n3d.pdb	7n3d_HL_C_IH101A.pdb	-0.8500939607620239	-1.604099988937378
5o0w.pdb	5o0w_G_C_YG106P.pdb	-0.6812718510627747	-0.8206700086593628
7myz.pdb	7myz_HL_C_YC37W.pdb	-0.6161910891532898	-0.5461999773979187
6k7o.pdb	6k7o_HL_A_TH104W.pdb	-0.8734349012374878	0.6373000144958496
4dw2.pdb	4dw2_HL_U_MU146L.pdb	-0.1597408503293991	0.098860003054142
4qci.pdb	4qci_HL_C_KC77V.pdb	-1.274627685546875	-2.5076000690460205
5usf.pdb	5usf_D_A_LA489Y.pdb	-0.434925377368927	0.019700000062584877
4lsq.pdb	4lsq_HL_G_AG165Q.pdb	-3.556204319000244	-4.590089797973633
7e9b.pdb	7e9b_HL_C_VC33H.pdb	-1.24240243434906	-1.5017000436782837
3g6d.pdb	3g6d_HL_A_WH105G.pdb	-0.8479251861572266	-3.3824000358581543
5w5x.pdb	5w5x_HL_A_GA29N.pdb	-1.3466194868087769	-0.9657999873161316
5u8r.pdb	5u8r_HL_A_KH60I.pdb	-0.15345463156700134	0.6028000116348267
7k7i.pdb	7k7i_MN_C_SM103I.pdb	-0.15245836973190308	0.11185000091791153
2i9l.pdb	2i9l_BA_I_RB31K.pdb	-0.3011215329170227	-0.9778000116348267
4ki5.pdb	4ki5_CD_M_TC54M.pdb	0.004587680101394653	1.847100019454956
3jwo.pdb	3jwo_HL_A_DH52T.pdb	-0.7891240119934082	-1.908400058746338
5mo9.pdb	5mo9_HL_X_KL55Q.pdb	-0.01592525839805603	-0.2944999933242798
6e62.pdb	6e62_HL_P_YL94L.pdb	-0.5501493215560913	-2.1670000553131104
6elu.pdb	6elu_EF_D_YE106F.pdb	-0.3428756892681122	0.3370000123977661
4dw2.pdb	4dw2_HL_U_EU133G.pdb	0.1664983332157135	-2.3576500415802
2i9l.pdb	2i9l_BA_I_WA101N.pdb	0.09229603409767151	-0.24740000069141388
6nm6.pdb	6nm6_UV_G_GG388I.pdb	-0.8898646831512451	-1.178189992904663
7cu4.pdb	7cu4_AB_C_PB96K.pdb	-0.3883770704269409	-0.7849400043487549
7o85.pdb	7o85_B_A_YB32K.pdb	-1.4478875398635864	0.5217000246047974
4wgw.pdb	4wgw_B_A_EA335K.pdb	-0.12745408713817596	0.0012000000569969416
6x04.pdb	6x04_B_A_AB32K.pdb	-5.395419120788574	-6.172999858856201
5w1m.pdb	5w1m_FE_Q_RE34I.pdb	-0.9420506954193115	-0.032099999487400055
6war.pdb	6war_F_E_PF103R.pdb	-1.4769905805587769	-0.83160001039505
6h2y.pdb	6h2y_HL_D_AL28W.pdb	0.06283378601074219	-0.22020000219345093
5ywp.pdb	5ywp_RQ_A_NA134Q.pdb	-0.6463875770568848	-0.6403700113296509
7myz.pdb	7myz_HL_C_RL96D.pdb	-1.0303525924682617	-3.5515999794006348
6r8x.pdb	6r8x_CB_A_DB31G.pdb	-0.12244157493114471	-0.4553999900817871
6bp2.pdb	6bp2_HL_A_FA40Q.pdb	-0.4759938716888428	-0.0035000001080334187
6r8x.pdb	6r8x_CB_A_WC47K.pdb	-0.45118802785873413	-2.1840999126434326
6b0a.pdb	6b0a_HL_A_EA84G.pdb	-1.0527231693267822	-1.7273000478744507
7e3k.pdb	7e3k_HL_C_RH107F.pdb	-0.05219729244709015	-0.09254000335931778
7k8m.pdb	7k8m_AB_E_YA52K.pdb	-0.46030786633491516	-1.2841999530792236
5umi.pdb	5umi_HL_C_IC118E.pdb	-0.6117013096809387	-0.15700000524520874
7x7d.pdb	7x7d_F_E_GF1Q.pdb	-0.5801920890808105	0.13750000298023224
7m42.pdb	7m42_BA_E_NB52T.pdb	-0.7887223958969116	0.4828999936580658
7b27.pdb	7b27_D_a_DD110C.pdb	-0.10816100239753723	-0.7764999866485596
4yjz.pdb	4yjz_L_E_TL29D.pdb	0.9885398149490356	0.45730000734329224
5w1k.pdb	5w1k_DC_E_QE41F.pdb	-0.17409378290176392	1.0936000347137451
6q20.pdb	6q20_HL_A_TH106I.pdb	-0.0532582551240921	0.4693000018596649
7d0b.pdb	7d0b_HL_A_FA408Y.pdb	0.487313836812973	0.24349090456962585
3kj6.pdb	3kj6_HL_A_NH57L.pdb	0.5123293399810791	-0.08839999884366989
6war.pdb	6war_F_E_QE167R.pdb	-0.19094419479370117	0.06080000102519989
2qqn.pdb	2qqn_HL_A_SL67W.pdb	0.05461499094963074	-0.07720000296831131
6nf2.pdb	6nf2_HL_B_DL31C.pdb	-0.1975918412208557	-0.3968000113964081
6wqo.pdb	6wqo_EF_D_KE97N.pdb	-2.153385639190674	-1.1088999509811401
7e72.pdb	7e72_CD_F_DC55H.pdb	-0.04946950078010559	-0.030500000342726707
7e72.pdb	7e72_CD_F_SC54F.pdb	0.08018690347671509	0.7925999760627747
7l5j.pdb	7l5j_YX_A_WY32Y.pdb	-0.48644107580184937	-0.9196100234985352
6aq7.pdb	6aq7_HL_A_NH51K.pdb	-0.006063491106033325	-2.4867000579833984
7m42.pdb	7m42_BA_E_YA30W.pdb	-0.4701347351074219	0.7867000102996826
3cfi.pdb	3cfi_C_B_AB99R.pdb	-0.27109086513519287	0.011500000022351742
5th9.pdb	5th9_JN_C_SJ28G.pdb	-0.23243184387683868	-0.8909000158309937
7x7d.pdb	7x7d_F_E_YE156A.pdb	-0.7232304811477661	-1.4660700559616089
6q18.pdb	6q18_HL_A_YH102L.pdb	-0.3032573163509369	0.2662000060081482
7aqz.pdb	7aqz_D_A_LD15H.pdb	-1.8946853876113892	-0.0989999994635582
6wqo.pdb	6wqo_EF_D_YF49T.pdb	-0.30017051100730896	-0.6395999789237976
6xr0.pdb	6xr0_HL_M_GH104H.pdb	-0.12434522807598114	0.28200000524520874
6jsz.pdb	6jsz_D_A_DD53G.pdb	-0.5549913644790649	-0.2648000121116638
5ywp.pdb	5ywp_RQ_A_NA134R.pdb	-1.3807803392410278	-1.0433000326156616
5usf.pdb	5usf_D_A_HA526Y.pdb	-0.18493235111236572	0.4138000011444092
5mo9.pdb	5mo9_HL_X_YH27V.pdb	-0.22336648404598236	-0.12049999833106995
3kr3.pdb	3kr3_HL_D_YH103M.pdb	-1.3897560834884644	-1.873900055885315
5xbm.pdb	5xbm_ED_F_KF125M.pdb	-0.3043125867843628	0.6063899993896484
7z0x.pdb	7z0x_HL_R_LL34N.pdb	-0.425381600856781	-0.2921000123023987
6q18.pdb	6q18_HL_A_WA102H.pdb	-1.2984957695007324	-1.6017999649047852
2qqn.pdb	2qqn_HL_A_TA26D.pdb	-0.43820542097091675	0.032600000500679016
6udk.pdb	6udk_HL_K_GL94T.pdb	-0.2976070046424866	1.8390300273895264
7cu4.pdb	7cu4_AB_C_WA47N.pdb	-0.6550039052963257	0.7443400025367737
6fxn.pdb	6fxn_MN_J_LM103W.pdb	-0.3240591883659363	-1.5937000513076782
3nps.pdb	3nps_BC_A_RA48D.pdb	-1.0624055862426758	-1.2532999515533447
4lsq.pdb	4lsq_HL_G_WH107F.pdb	-0.7272977828979492	-0.8432000279426575
6vy2.pdb	6vy2_IM_C_WI102F.pdb	0.44154563546180725	5.69242000579834
5w5x.pdb	5w5x_HL_A_HH34W.pdb	-0.4617815613746643	-2.7632999420166016
6hhc.pdb	6hhc_HL_A_NA136T.pdb	-0.6497771739959717	0.22619999945163727
7mdp.pdb	7mdp_HI_A_LH106V.pdb	-0.5397716760635376	-0.421099990606308
5dur.pdb	5dur_BD_A_SB56N.pdb	-0.6386973857879639	1.420300006866455
6aq7.pdb	6aq7_HL_A_YH53H.pdb	-1.6480222940444946	-0.1526000052690506
4o58.pdb	4o58_HL_A_GA150V.pdb	-0.10224328935146332	0.22666999697685242
5w1k.pdb	5w1k_DC_E_YC91R.pdb	-1.1961405277252197	-0.033900000154972076
6udk.pdb	6udk_HL_K_DK411C.pdb	-0.35817766189575195	0.4369800090789795
3kr3.pdb	3kr3_HL_D_SL92R.pdb	-0.48840469121932983	-0.22269999980926514
7p16.pdb	7p16_B_A_LB104D.pdb	-1.061651349067688	-4.410550117492676
6udk.pdb	6udk_HL_K_SK314L.pdb	0.7180536985397339	1.5827100276947021
6v4o.pdb	6v4o_DE_W_SW160R.pdb	-0.3643534481525421	-0.8792399764060974
6e62.pdb	6e62_HL_P_LH100Y.pdb	-0.16916373372077942	0.37599998712539673
7aqx.pdb	7aqx_C_A_AA266F.pdb	-0.19747833907604218	0.21040000021457672
6b0a.pdb	6b0a_HL_A_QA121K.pdb	-0.3691674768924713	1.6578999757766724
7b27.pdb	7b27_D_a_Ya16I.pdb	-0.7327281832695007	-0.4142000079154968
7aqz.pdb	7aqz_D_A_YD41W.pdb	-0.5169717073440552	-1.8345999717712402
5ywp.pdb	5ywp_RQ_A_SA208N.pdb	-0.13724246621131897	0.13864000141620636
1nsn.pdb	1nsn_HL_S_MS95A.pdb	0.04710856080055237	1.1384999752044678
6hhc.pdb	6hhc_HL_A_GH100S.pdb	-1.018133282661438	0.15469999611377716
5o0w.pdb	5o0w_G_C_SG108Y.pdb	0.17949768900871277	0.8266500234603882
5u8r.pdb	5u8r_HL_A_YH61H.pdb	-0.6153483390808105	-0.3597399890422821
3cfi.pdb	3cfi_C_B_GB103A.pdb	-1.399065613746643	0.5284000039100647
6pe9.pdb	6pe9_CD_G_WC100G.pdb	-0.749961256980896	-0.42489999532699585
3cfi.pdb	3cfi_C_B_VB105R.pdb	-0.54222571849823	-1.600100040435791
7z0x.pdb	7z0x_HL_R_SL97Q.pdb	-2.8386178016662598	-5.147500038146973
6nf2.pdb	6nf2_HL_B_VB7M.pdb	0.335309773683548	1.0604000091552734
3cfi.pdb	3cfi_C_B_LC98G.pdb	-1.0120505094528198	-2.5204999446868896
5hbv.pdb	5hbv_DC_B_DB71Q.pdb	-0.0884847491979599	0.1412000060081482
7lxz.pdb	7lxz_FC_B_GF56I.pdb	0.5854369401931763	0.009999999776482582
5ugy.pdb	5ugy_IM_C_LC191W.pdb	-6.210696220397949	-6.833000183105469
5u8r.pdb	5u8r_HL_A_NA244L.pdb	-2.690661907196045	-3.160259962081909
6y92.pdb	6y92_CD_B_NC30C.pdb	-0.3882552683353424	0.17000000178813934
1ndg.pdb	1ndg_BA_C_FB53P.pdb	-0.6654057502746582	-4.167600154876709
4i1n.pdb	4i1n_B_A_HA45L.pdb	0.0689210295677185	0.2368299961090088
6q18.pdb	6q18_HL_A_SA94N.pdb	-0.5703781843185425	-0.6489999890327454
3kj6.pdb	3kj6_HL_A_KA161L.pdb	-0.41515403985977173	0.08089999854564667
7x7d.pdb	7x7d_F_E_SF33V.pdb	-1.1921073198318481	-3.0012199878692627
5th9.pdb	5th9_JN_C_QC148V.pdb	-0.5349485874176025	-0.11050000041723251
7lxz.pdb	7lxz_FC_B_YB472A.pdb	-0.31171146035194397	0.020999999716877937
4yjz.pdb	4yjz_L_E_TL212R.pdb	0.33978697657585144	1.0556999444961548
4jdt.pdb	4jdt_HL_G_NH58G.pdb	-0.7377668619155884	-1.5218199491500854
6r8x.pdb	6r8x_CB_A_WC47Q.pdb	-0.09502193331718445	-0.23999999463558197
6h3t.pdb	6h3t_IM_B_CB114K.pdb	-1.8002266883850098	0.0272000003606081
6p62.pdb	6p62_HL_A_GA392M.pdb	-8.293044090270996	-6.396120071411133
5tz2.pdb	5tz2_HL_C_DH31G.pdb	-0.3426637649536133	0.15780000388622284
6udk.pdb	6udk_HL_K_KK232C.pdb	-0.1720009297132492	-1.0984599590301514
7k8z.pdb	7k8z_MN_C_LC346Y.pdb	1.0220409631729126	0.5915600061416626
6k7o.pdb	6k7o_HL_A_WH107V.pdb	-1.3362990617752075	-0.5098999738693237
5ggv.pdb	5ggv_HL_Y_SY44P.pdb	-0.8703854084014893	0.3391000032424927
7myz.pdb	7myz_HL_C_EC29V.pdb	-1.3482364416122437	-2.2762999534606934
4qci.pdb	4qci_HL_C_QC62V.pdb	-0.1315031349658966	-0.03869999945163727
5w4l.pdb	5w4l_HL_G_RH56Y.pdb	-0.8668546676635742	-3.455899953842163
6nfc.pdb	6nfc_HL_A_LH105D.pdb	-1.450551152229309	-1.4084099531173706
7s0e.pdb	7s0e_HL_A_DL93S.pdb	-0.037572070956230164	0.14068999886512756
6jsz.pdb	6jsz_D_A_SA133C.pdb	-0.33521682024002075	-1.0628000497817993
5ywp.pdb	5ywp_RQ_A_TR55D.pdb	0.022739142179489136	-0.18838000297546387
4oii.pdb	4oii_HL_A_RA82T.pdb	-0.6887830495834351	-0.06679999828338623
7myz.pdb	7myz_HL_C_SH99E.pdb	-0.7417236566543579	-0.45579999685287476
7k7i.pdb	7k7i_MN_C_YM56D.pdb	-1.1975337266921997	-4.026519775390625
6hhc.pdb	6hhc_HL_A_DL50A.pdb	0.16084343194961548	-0.17890000343322754
4lsq.pdb	4lsq_HL_G_NH55S.pdb	-0.7576606869697571	-0.5638599991798401
7bsd.pdb	7bsd_AB_G_VA2M.pdb	-0.2735615074634552	-0.8998000025749207
1iqd.pdb	1iqd_BA_C_TA56S.pdb	-0.03776173293590546	0.7567999958992004
3mxw.pdb	3mxw_HL_A_YL50Q.pdb	-0.1506175994873047	-0.4198000133037567
3kr3.pdb	3kr3_HL_D_YL93E.pdb	-0.7325372695922852	-3.8027000427246094
4aei.pdb	4aei_IM_B_GM96M.pdb	-0.622175931930542	-3.2327001094818115
5u8r.pdb	5u8r_HL_A_GA4I.pdb	-0.7780386209487915	0.3806000053882599
7e9b.pdb	7e9b_HL_C_NC35Y.pdb	0.36176440119743347	-0.5534999966621399
7k7i.pdb	7k7i_MN_C_SM102I.pdb	-7.555197715759277	-3.9287900924682617
5o0w.pdb	5o0w_G_C_GC99R.pdb	-0.9600086212158203	-0.7372499704360962
7e9b.pdb	7e9b_HL_C_FC51N.pdb	-0.49594345688819885	-0.39329999685287476
7mep.pdb	7mep_HL_A_YA125A.pdb	-0.4882200062274933	-0.7653999924659729
7r7n.pdb	7r7n_HL_E_EE150C.pdb	0.3143133819103241	-1.0779000520706177
7cdj.pdb	7cdj_HL_E_GE153Q.pdb	-7.022579193115234	-7.938859939575195
7mdp.pdb	7mdp_HI_A_TA74H.pdb	-0.5760229825973511	-0.5720999836921692
6nf2.pdb	6nf2_HL_B_VB28I.pdb	0.02057388424873352	-0.22120000422000885
5xbm.pdb	5xbm_ED_F_YD31W.pdb	-0.799811601638794	-0.004310000222176313
7x7d.pdb	7x7d_F_E_CE155L.pdb	-0.3288910686969757	0.010200000368058681
6k7o.pdb	6k7o_HL_A_WL95P.pdb	-0.47656452655792236	-1.006100058555603
5c7x.pdb	5c7x_MN_B_EB13A.pdb	-0.22794508934020996	0.2919999957084656
7n3d.pdb	7n3d_HL_C_NC79H.pdb	-0.13927589356899261	0.45159998536109924
7l56.pdb	7l56_FG_C_YF114W.pdb	0.2810850441455841	0.7628999948501587
7k8m.pdb	7k8m_AB_E_YA99A.pdb	-1.988237738609314	-2.209089994430542
7qnd.pdb	7qnd_L_C_NL28F.pdb	0.25591596961021423	0.6606000065803528
7cu4.pdb	7cu4_AB_C_IC40E.pdb	-0.7315725088119507	-0.8960800170898438
3mxw.pdb	3mxw_HL_A_AA141N.pdb	-0.2554365396499634	0.5533000230789185
7lxz.pdb	7lxz_FC_B_YB426G.pdb	-1.2118933200836182	-3.509200096130371
5w1m.pdb	5w1m_FE_Q_DQ37V.pdb	-0.11179597675800323	-0.4221000075340271
2qqn.pdb	2qqn_HL_A_SA29G.pdb	-0.4445045590400696	-0.17980000376701355
6s8j.pdb	6s8j_HL_A_TA113V.pdb	-0.10152646899223328	0.9769899845123291
6vy2.pdb	6vy2_IM_C_KC138V.pdb	-0.12035122513771057	1.1791599988937378
6qfc.pdb	6qfc_B_A_SB53M.pdb	-0.05556948482990265	0.28641998767852783
7so9.pdb	7so9_ON_K_SO105L.pdb	-0.06174425780773163	-0.24140000343322754
6v4o.pdb	6v4o_DE_W_FD55P.pdb	-0.5247154235839844	0.39315998554229736
6war.pdb	6war_F_E_YE163K.pdb	-1.8108546733856201	-0.4287000000476837
5ggv.pdb	5ggv_HL_Y_IY93T.pdb	-1.243980884552002	0.008299999870359898
4yjz.pdb	4yjz_L_E_DE139K.pdb	-0.7130917310714722	-2.347599983215332
7mep.pdb	7mep_HL_A_NA250P.pdb	-0.021907836198806763	-0.5685999989509583
6p62.pdb	6p62_HL_A_GH100Y.pdb	-0.5708233118057251	0.1936900019645691
6b0a.pdb	6b0a_HL_A_PA116A.pdb	-1.324206829071045	-1.2340999841690063
5w1k.pdb	5w1k_DC_E_DE69N.pdb	-0.010038584470748901	-0.6680999994277954
7qnw.pdb	7qnw_AB_E_GA110T.pdb	-1.102864384651184	-1.9800000190734863
1fns.pdb	1fns_HL_A_QA122E.pdb	-0.8338162899017334	-1.2165000438690186
6myy.pdb	6myy_HL_A_SA303H.pdb	-9.298482894897461	-6.630959987640381
5w4l.pdb	5w4l_HL_G_PG46F.pdb	1.120137095451355	-3.883500099182129
5umi.pdb	5umi_HL_C_DC80H.pdb	0.06569591164588928	0.33869999647140503
5umi.pdb	5umi_HL_C_YH54L.pdb	-0.5020111203193665	-0.0982000008225441
6myy.pdb	6myy_HL_A_WH105M.pdb	-0.641182541847229	-2.418100118637085
7mep.pdb	7mep_HL_A_SA255V.pdb	-1.7522698640823364	-2.54229998588562
5hbv.pdb	5hbv_DC_B_KB11S.pdb	-0.7264634370803833	-0.5267999768257141
7jvc.pdb	7jvc_FG_E_FE285P.pdb	-1.2309354543685913	-2.330699920654297
4aei.pdb	4aei_IM_B_PB41K.pdb	-0.4411993622779846	0.961899995803833
4oii.pdb	4oii_HL_A_TA87N.pdb	-0.33843234181404114	-0.4401000142097473
6r8x.pdb	6r8x_CB_A_WA200C.pdb	-0.16299846768379211	-0.3862000107765198
6udk.pdb	6udk_HL_K_EK319G.pdb	-0.6013264656066895	-0.6968299746513367
4yjz.pdb	4yjz_L_E_GE92E.pdb	-0.3452144265174866	0.4138999879360199
6hhc.pdb	6hhc_HL_A_PH101N.pdb	-0.48857152462005615	1.0115000009536743
5tpn.pdb	5tpn_HL_A_LA134M.pdb	0.2673209011554718	0.803659975528717
5hbv.pdb	5hbv_DC_B_RB7G.pdb	-0.6688066720962524	-0.902899980545044
1nsn.pdb	1nsn_HL_S_TS117V.pdb	-0.0827672928571701	-0.03010999970138073
5w1k.pdb	5w1k_DC_E_YC91I.pdb	-0.764268159866333	-0.85589998960495
4lvn.pdb	4lvn_CB_A_YC33G.pdb	-0.30197200179100037	-0.5268999934196472
4dw2.pdb	4dw2_HL_U_YH102C.pdb	0.960347056388855	-0.6170600056648254
6nfc.pdb	6nfc_HL_A_RA275D.pdb	-0.950347900390625	-1.7079700231552124
4dw2.pdb	4dw2_HL_U_QU143M.pdb	-0.31178227066993713	-0.2773599922657013
5c6t.pdb	5c6t_HL_A_WH96Y.pdb	-0.10568763315677643	-0.6560099720954895
7so9.pdb	7so9_ON_K_NN53Q.pdb	-0.2895665764808655	-0.03929999843239784
7so9.pdb	7so9_ON_K_DN50V.pdb	0.18765202164649963	0.7964000105857849
6b0a.pdb	6b0a_HL_A_PA102G.pdb	-0.7661184072494507	-2.3940000534057617
7so9.pdb	7so9_ON_K_FO27R.pdb	-0.12518717348575592	0.16089999675750732
7e72.pdb	7e72_CD_F_RD46A.pdb	-0.6543407440185547	-1.9071999788284302
5tz2.pdb	5tz2_HL_C_WH33C.pdb	-0.901719331741333	-1.0370999574661255
4oii.pdb	4oii_HL_A_SH31H.pdb	-7.495111465454102	-4.74399995803833
6pxh.pdb	6pxh_CD_A_SC102F.pdb	0.2871876657009125	1.7055000066757202
7b27.pdb	7b27_D_a_La117C.pdb	-0.9546020030975342	-1.5223000049591064
7so9.pdb	7so9_ON_K_PK9Y.pdb	0.12132391333580017	-0.2587999999523163
5mo9.pdb	5mo9_HL_X_GX39N.pdb	-10.827054977416992	-15.731410026550293
6v4o.pdb	6v4o_DE_W_YD113R.pdb	-0.31788113713264465	-0.6847699880599976
6e62.pdb	6e62_HL_P_PP58F.pdb	-0.6503329873085022	-1.4235999584197998
4dw2.pdb	4dw2_HL_U_SU135W.pdb	-8.055943489074707	-8.256799697875977
3kr3.pdb	3kr3_HL_D_YL33L.pdb	-0.7328211069107056	-2.493000030517578
7so9.pdb	7so9_ON_K_YO111T.pdb	-0.5442984104156494	0.6930000185966492
6v4o.pdb	6v4o_DE_W_DW256H.pdb	-0.7820183038711548	-2.058199882507324
1nsn.pdb	1nsn_HL_S_TS117P.pdb	-0.01851150393486023	0.06323999911546707
4aei.pdb	4aei_IM_B_YB42A.pdb	-0.4749433994293213	-0.4893999993801117
7mep.pdb	7mep_HL_A_QA122G.pdb	-0.2870175838470459	-0.366100013256073
7cdj.pdb	7cdj_HL_E_NH74H.pdb	-2.603855609893799	-2.4504001140594482
6bp2.pdb	6bp2_HL_A_PA98W.pdb	-0.15121039748191833	-0.5878999829292297
6aq7.pdb	6aq7_HL_A_SL95E.pdb	0.053609102964401245	-0.5181999802589417
7k8m.pdb	7k8m_AB_E_SA31R.pdb	-0.43496233224868774	-2.8309199810028076
7e9b.pdb	7e9b_HL_C_IC95K.pdb	-0.06522378325462341	-1.1407999992370605
7mdp.pdb	7mdp_HI_A_SA39A.pdb	0.20201376080513	0.9067000150680542
5kte.pdb	5kte_HL_A_NL32W.pdb	-0.3713221848011017	0.9750000238418579
6p62.pdb	6p62_HL_A_SH104M.pdb	0.08176007866859436	0.1182899996638298
6fxn.pdb	6fxn_MN_J_RJ124C.pdb	-1.7998160123825073	-3.5160999298095703
7k8m.pdb	7k8m_AB_E_SA30V.pdb	-0.4074791669845581	0.656000018119812
5f8r.pdb	5f8r_C_A_DA342P.pdb	-0.011809200048446655	-0.6787999868392944
4i1n.pdb	4i1n_B_A_PB110R.pdb	-0.3305703401565552	-0.1846199929714203
1nsn.pdb	1nsn_HL_S_YH51Q.pdb	-0.8465715646743774	-2.8503499031066895
6jsz.pdb	6jsz_D_A_SD30G.pdb	-0.24301224946975708	-0.14569999277591705
7b27.pdb	7b27_D_a_Fa155L.pdb	-1.5256435871124268	-1.0231000185012817
5ywp.pdb	5ywp_RQ_A_WR50I.pdb	-0.60545814037323	-0.5187199711799622
6udk.pdb	6udk_HL_K_FH60M.pdb	-1.1475800275802612	-0.2932099997997284
6wqo.pdb	6wqo_EF_D_ND149C.pdb	-0.32150697708129883	0.31529998779296875
6myy.pdb	6myy_HL_A_QA352V.pdb	-0.09753522276878357	-0.24490000307559967
4jdt.pdb	4jdt_HL_G_YL87E.pdb	-0.3522735834121704	-2.1905200481414795
5hbv.pdb	5hbv_DC_B_NB65Y.pdb	-1.1244796514511108	-0.819100022315979
6elu.pdb	6elu_EF_D_FF36W.pdb	-0.8161492347717285	-2.4537999629974365
6k7o.pdb	6k7o_HL_A_EA33D.pdb	-0.4317544102668762	1.5068000555038452
5grj.pdb	5grj_HL_A_SL96A.pdb	-0.37415724992752075	-0.5787000060081482
7o85.pdb	7o85_B_A_AA285I.pdb	-0.43066608905792236	4.20458984375
6war.pdb	6war_F_E_PF103A.pdb	-1.6567206382751465	-2.075000047683716
5tz2.pdb	5tz2_HL_C_DH55T.pdb	-0.4834108054637909	-0.38609999418258667
6otc.pdb	6otc_HL_A_QA47W.pdb	-0.1912001371383667	-1.3264399766921997
1iqd.pdb	1iqd_BA_C_LC79D.pdb	-0.9504001140594482	-2.7242000102996826
7nkt.pdb	7nkt_B_A_NB110A.pdb	-0.6677433848381042	-0.8282999992370605
7czx.pdb	7czx_JN_C_WJ113V.pdb	-0.19408242404460907	-0.179299995303154
7so9.pdb	7so9_ON_K_YO53S.pdb	-1.6777091026306152	-2.207900047302246
7x7d.pdb	7x7d_F_E_FE157R.pdb	-0.8461626768112183	-2.9877400398254395
3uzq.pdb	3uzq_A_B_TA31L.pdb	-0.4376930594444275	-0.32679998874664307
6xr0.pdb	6xr0_HL_M_GL91I.pdb	-1.8594390153884888	-1.073699951171875
7l56.pdb	7l56_FG_C_CF104F.pdb	-0.3019072413444519	0.3847399950027466
5th9.pdb	5th9_JN_C_QC57T.pdb	-0.7944169044494629	-0.30630001425743103
5umi.pdb	5umi_HL_C_DC80T.pdb	-0.23410969972610474	-0.22619999945163727
6u36.pdb	6u36_HL_B_DL92L.pdb	-0.18481266498565674	0.054030001163482666
6s8j.pdb	6s8j_HL_A_EA182F.pdb	0.06636697053909302	0.6995900273323059
5dhv.pdb	5dhv_AB_N_AN8F.pdb	0.2705695927143097	-1.1914000511169434
4dw2.pdb	4dw2_HL_U_AH33M.pdb	-3.962770938873291	-3.59060001373291
4wgw.pdb	4wgw_B_A_RB74G.pdb	-0.738785982131958	-1.867300033569336
4i1n.pdb	4i1n_B_A_PB110Y.pdb	-0.3494683504104614	-0.12545999884605408
7so9.pdb	7so9_ON_K_TK46H.pdb	-0.3737849295139313	-0.21209999918937683
5w1k.pdb	5w1k_DC_E_WE70V.pdb	1.527496337890625	3.856600046157837
1ndg.pdb	1ndg_BA_C_DB99N.pdb	-0.48633185029029846	-0.31470000743865967
6r8x.pdb	6r8x_CB_A_YA130M.pdb	-0.18025100231170654	0.5041000247001648
7r7n.pdb	7r7n_HL_E_IH43D.pdb	-0.5000454783439636	-2.999000072479248
5umi.pdb	5umi_HL_C_TC79W.pdb	1.2615652084350586	1.5525000095367432
5dhv.pdb	5dhv_AB_N_AN8M.pdb	-0.1664847433567047	-0.680400013923645
5w5x.pdb	5w5x_HL_A_KH73N.pdb	-0.5948854684829712	0.59170001745224
7czz.pdb	7czz_JN_C_TJ28Y.pdb	0.12435600161552429	1.4056169986724854
7lxz.pdb	7lxz_FC_B_YC32P.pdb	-0.10612533986568451	-0.08030000329017639
7mep.pdb	7mep_HL_A_DH105F.pdb	0.15684404969215393	-0.3287999927997589
7nkt.pdb	7nkt_B_A_DA73V.pdb	-0.2411620020866394	-0.3824999928474426
7cu4.pdb	7cu4_AB_C_DC93C.pdb	-0.15374034643173218	-1.644129991531372
6h2y.pdb	6h2y_HL_D_LH54P.pdb	-1.130963683128357	-2.252700090408325
7cdj.pdb	7cdj_HL_E_YH50R.pdb	-0.7762080430984497	-1.3065999746322632
6s8j.pdb	6s8j_HL_A_DH55M.pdb	-0.39570116996765137	0.9720399975776672
6aq7.pdb	6aq7_HL_A_NA72E.pdb	-0.38566914200782776	-0.20010000467300415
7k8m.pdb	7k8m_AB_E_SA56D.pdb	-3.0993106365203857	-4.586480140686035
5w4l.pdb	5w4l_HL_G_SL30R.pdb	-0.31940901279449463	-0.4699999988079071
5w1k.pdb	5w1k_DC_E_DD102K.pdb	-0.4695740342140198	-0.07890000194311142
7jvc.pdb	7jvc_FG_E_SG31Y.pdb	-1.7006216049194336	0.01269999984651804
4o58.pdb	4o58_HL_A_SA151Y.pdb	-0.0034155845642089844	0.08019000291824341
7mdp.pdb	7mdp_HI_A_QA25Y.pdb	0.36416515707969666	0.7419999837875366
4aei.pdb	4aei_IM_B_EM39N.pdb	-0.3696616291999817	-3.1982998847961426
6myy.pdb	6myy_HL_A_TH57R.pdb	-0.5397555828094482	-2.5109000205993652
6mhr.pdb	6mhr_DE_F_NF16Y.pdb	0.6543360948562622	-0.02410000003874302
3g6d.pdb	3g6d_HL_A_RA105S.pdb	-1.5095741748809814	-6.153500080108643
5ugy.pdb	5ugy_IM_C_DI31S.pdb	-0.2604109048843384	0.576479971408844
5w4l.pdb	5w4l_HL_G_LH102D.pdb	-0.9968336820602417	-1.344599962234497
3uzq.pdb	3uzq_A_B_KB90H.pdb	-0.38497158885002136	-0.08749999850988388
4o02.pdb	4o02_HL_A_MA118D.pdb	-0.7707624435424805	-1.599079966545105
6x04.pdb	6x04_B_A_YA246I.pdb	-0.7534512281417847	-0.7872999906539917
7bsd.pdb	7bsd_AB_G_VA108D.pdb	-1.7758102416992188	-1.3453999757766724
4aei.pdb	4aei_IM_B_FB15C.pdb	-0.49228256940841675	-0.11379999667406082
7mep.pdb	7mep_HL_A_TH29I.pdb	0.03104040026664734	0.8356000185012817
4ki5.pdb	4ki5_CD_M_QM40V.pdb	-0.14452983438968658	0.5487499833106995
6bp2.pdb	6bp2_HL_A_MA122E.pdb	-0.7556833028793335	-0.19539999961853027
3nps.pdb	3nps_BC_A_GA49L.pdb	-1.5857713222503662	-0.2475000023841858
6q18.pdb	6q18_HL_A_SH32F.pdb	-16.16880989074707	-15.732250213623047
5umi.pdb	5umi_HL_C_EL1M.pdb	-0.005861371755599976	0.6880999803543091
4qci.pdb	4qci_HL_C_SL27K.pdb	-0.10918033123016357	0.14180000126361847
7jx3.pdb	7jx3_CD_R_PR168L.pdb	-0.26329147815704346	-0.3010999858379364
5ggv.pdb	5ggv_HL_Y_EY97D.pdb	-0.57807457447052	1.2051000595092773
6okm.pdb	6okm_HL_R_EL55T.pdb	-0.4617948830127716	-1.0786000490188599
4yjz.pdb	4yjz_L_E_PL161H.pdb	-1.2412582635879517	-0.17190000414848328
1bzq.pdb	1bzq_M_C_TM107H.pdb	0.03498438000679016	-2.187809944152832
6hhc.pdb	6hhc_HL_A_FL94A.pdb	-0.8542540073394775	-0.17470000684261322
5w1m.pdb	5w1m_FE_Q_MQ33E.pdb	-0.6832053661346436	-0.21780000627040863
6xr0.pdb	6xr0_HL_M_VM541N.pdb	-0.8993614912033081	0.19089999794960022
6y92.pdb	6y92_CD_B_YD32T.pdb	0.008658736944198608	-1.0256600379943848
5tz2.pdb	5tz2_HL_C_IH50P.pdb	-0.06629081070423126	-0.16359999775886536
1fns.pdb	1fns_HL_A_MH50R.pdb	-0.7774699926376343	-3.5179998874664307
5w1k.pdb	5w1k_DC_E_SD31C.pdb	0.28467604517936707	0.9865000247955322
5d96.pdb	5d96_JI_D_SJ99E.pdb	-0.4098691940307617	0.03819999843835831
5u8r.pdb	5u8r_HL_A_QA277C.pdb	0.1523183286190033	1.3834999799728394
5umi.pdb	5umi_HL_C_WL90E.pdb	-0.6619787216186523	-0.7559000253677368
6nm6.pdb	6nm6_UV_G_KU52M.pdb	-0.38127362728118896	-0.3228200078010559
4ffw.pdb	4ffw_HL_A_YA78E.pdb	-0.24194033443927765	-0.733739972114563
6okm.pdb	6okm_HL_R_YH31V.pdb	-0.3660326302051544	-0.4650999903678894
4lvn.pdb	4lvn_CB_A_YC54I.pdb	0.4853915274143219	-0.22920000553131104
6y92.pdb	6y92_CD_B_NB131E.pdb	-0.12008404731750488	-0.23341000080108643
4yjz.pdb	4yjz_L_E_AL211T.pdb	-5.394278526306152	-5.013319969177246
6aq7.pdb	6aq7_HL_A_NH51I.pdb	-0.435403048992157	-2.3162999153137207
7myz.pdb	7myz_HL_C_YH59S.pdb	-0.979703426361084	-3.6953999996185303
7cgw.pdb	7cgw_AB_C_TC44N.pdb	-0.07354709506034851	-0.09269999712705612
4nx3.pdb	4nx3_BA_D_SA62N.pdb	-0.420185387134552	1.3650000095367432
6nm6.pdb	6nm6_UV_G_EG312T.pdb	-0.27420467138290405	-0.2861500084400177
6wqo.pdb	6wqo_EF_D_TE73S.pdb	-0.2858864367008209	0.582099974155426
6wqo.pdb	6wqo_EF_D_TD43K.pdb	-0.7154723405838013	0.3822999894618988
5w1k.pdb	5w1k_DC_E_SD31V.pdb	-4.249910354614258	-1.4352999925613403
3kj6.pdb	3kj6_HL_A_FA151K.pdb	-1.1394466161727905	-3.7530999183654785
3jcx.pdb	3jcx_HL_A_NA49H.pdb	0.04399576783180237	0.3306100070476532
1iqd.pdb	1iqd_BA_C_FC27N.pdb	-1.773458480834961	-3.7260000705718994
7l56.pdb	7l56_FG_C_KC325T.pdb	-0.2777101695537567	0.9795089960098267
7qnw.pdb	7qnw_AB_E_NE107C.pdb	-0.20429646968841553	-0.7961999773979187
6nfc.pdb	6nfc_HL_A_QL28R.pdb	-0.29106560349464417	-0.16354000568389893
4lvn.pdb	4lvn_CB_A_MA31A.pdb	-0.4006803035736084	-0.3142000138759613
5ugy.pdb	5ugy_IM_C_RI104K.pdb	-0.4755973815917969	-0.3391599953174591
6q20.pdb	6q20_HL_A_DH31Y.pdb	0.00016242265701293945	0.8707000017166138
5w4l.pdb	5w4l_HL_G_WG39I.pdb	-0.14488203823566437	0.2433999925851822
5usf.pdb	5usf_D_A_GD54H.pdb	-8.212865829467773	-14.218409538269043
6r8x.pdb	6r8x_CB_A_FB95K.pdb	-0.8267208337783813	-0.6284999847412109
7czx.pdb	7czx_JN_C_YJ33N.pdb	-0.45224136114120483	-2.163100004196167
6aq7.pdb	6aq7_HL_A_RA23S.pdb	-0.3796628415584564	-0.8353000283241272
6qfc.pdb	6qfc_B_A_WB209F.pdb	0.1296306848526001	0.9624199867248535
6n5e.pdb	6n5e_ED_A_DE56I.pdb	0.09356260299682617	0.477400004863739
5mo9.pdb	5mo9_HL_X_EX89F.pdb	-0.7415410280227661	0.34630000591278076
6z20.pdb	6z20_B_A_GA47Y.pdb	-33.854217529296875	-23.258800506591797
3mxw.pdb	3mxw_HL_A_DL32W.pdb	-0.0897393673658371	-1.4855999946594238
6hhc.pdb	6hhc_HL_A_PH101C.pdb	-0.38845670223236084	-0.17489999532699585
6n5e.pdb	6n5e_ED_A_VA187Y.pdb	-0.12568917870521545	0.2337000072002411
5th9.pdb	5th9_JN_C_WC73F.pdb	-0.4649503827095032	-1.7583999633789062
3kj6.pdb	3kj6_HL_A_HA152P.pdb	-2.188335657119751	-1.5978000164031982
6elu.pdb	6elu_EF_D_YE106C.pdb	-1.1207702159881592	-1.1770999431610107
6myy.pdb	6myy_HL_A_QH61T.pdb	-0.43027591705322266	-0.33660000562667847
6okm.pdb	6okm_HL_R_YH31E.pdb	-0.4638340175151825	0.26600000262260437
5tz2.pdb	5tz2_HL_C_LC101Y.pdb	-0.9866501092910767	0.3709000051021576
7r7n.pdb	7r7n_HL_E_YL81K.pdb	-0.42276012897491455	-1.565000057220459
5f8r.pdb	5f8r_C_A_LC97M.pdb	-0.5937309265136719	-0.14409999549388885
4ala.pdb	4ala_HL_C_TH57W.pdb	0.6774808168411255	0.4228900074958801
7myz.pdb	7myz_HL_C_FL94H.pdb	-0.5231426358222961	0.20340000092983246
1nsn.pdb	1nsn_HL_S_YH54D.pdb	-1.0358575582504272	-1.6604199409484863
7czz.pdb	7czz_JN_C_YC395K.pdb	2.286423921585083	2.6911699771881104
3rkd.pdb	3rkd_DC_B_HB118W.pdb	-2.3353095054626465	-6.537199974060059
6k7o.pdb	6k7o_HL_A_DL94K.pdb	-0.5421886444091797	1.0526000261306763
7b27.pdb	7b27_D_a_RD108G.pdb	-1.5497440099716187	-1.2604000568389893
7myz.pdb	7myz_HL_C_SH53M.pdb	-2.79427433013916	-4.221399784088135
7n3d.pdb	7n3d_HL_C_LH107C.pdb	-0.4582212567329407	-0.6222000122070312
4lsq.pdb	4lsq_HL_G_YL91N.pdb	-0.04829810559749603	-1.2371400594711304
5ywp.pdb	5ywp_RQ_A_TR55F.pdb	-1.9689511060714722	-0.5730000138282776
7czz.pdb	7czz_JN_C_VJ101W.pdb	-4.053818702697754	-4.345729827880859
1iqd.pdb	1iqd_BA_C_SB50L.pdb	-2.628983974456787	-1.542799949645996
3rkd.pdb	3rkd_DC_B_TB40A.pdb	-0.79124915599823	-0.3391999900341034
5kte.pdb	5kte_HL_A_EH98H.pdb	-0.11793914437294006	-0.05854000151157379
5nuz.pdb	5nuz_AB_C_GB34V.pdb	-3.8674566745758057	-5.053420066833496
3mxw.pdb	3mxw_HL_A_RH52K.pdb	-0.3660193085670471	0.48989999294281006
6fxn.pdb	6fxn_MN_J_LJ83P.pdb	-1.1449339389801025	-1.5324000120162964
7cgw.pdb	7cgw_AB_C_NB31I.pdb	-0.3222233057022095	-1.4429999589920044
5w5x.pdb	5w5x_HL_A_DH32R.pdb	-11.3117094039917	-13.265939712524414
5dhv.pdb	5dhv_AB_N_RN41K.pdb	-0.6893155574798584	-1.9117000102996826
5hbv.pdb	5hbv_DC_B_YC95K.pdb	-1.29423189163208	-2.2026000022888184
5xbm.pdb	5xbm_ED_F_GE31M.pdb	-4.111739635467529	-5.744909763336182
6q20.pdb	6q20_HL_A_SL52I.pdb	0.24037966132164001	0.3230000138282776
5ggv.pdb	5ggv_HL_Y_YL92V.pdb	-1.1893728971481323	-3.131700038909912
1bzq.pdb	1bzq_M_C_EC111Y.pdb	-0.3478335738182068	0.3057999908924103
4lvn.pdb	4lvn_CB_A_LA57F.pdb	-0.49668604135513306	-0.6714000105857849
7czz.pdb	7czz_JN_C_DJ33M.pdb	-0.2633054256439209	-0.33281201124191284
6okm.pdb	6okm_HL_R_ER65N.pdb	-0.1537638157606125	-0.5105999708175659
6nm6.pdb	6nm6_UV_G_NG226G.pdb	-0.2956807315349579	0.08093000203371048
7mep.pdb	7mep_HL_A_YH102E.pdb	-0.5899022221565247	-2.1919000148773193
5w5x.pdb	5w5x_HL_A_DL92K.pdb	0.05896410346031189	-0.829800009727478
5d96.pdb	5d96_JI_D_MI50H.pdb	-0.023623645305633545	-0.12449999898672104
4qci.pdb	4qci_HL_C_TL89I.pdb	0.048338234424591064	-0.257999986410141
2r56.pdb	2r56_IM_B_VB40T.pdb	-0.4535389244556427	-0.020759999752044678
6h2y.pdb	6h2y_HL_D_DD65I.pdb	0.11951297521591187	1.4600000381469727
6nm6.pdb	6nm6_UV_G_QG358F.pdb	0.14142316579818726	0.32232001423835754
3kr3.pdb	3kr3_HL_D_SL92D.pdb	-0.08043494820594788	-0.15680000185966492
7o85.pdb	7o85_B_A_QA278C.pdb	-0.26811710000038147	-0.04902999848127365
7p16.pdb	7p16_B_A_YB33V.pdb	0.367679625749588	0.014800000004470348
6p62.pdb	6p62_HL_A_DA390H.pdb	-0.4475499987602234	-1.48573899269104
7o85.pdb	7o85_B_A_FA112G.pdb	-0.7327051162719727	-0.3550899922847748
7jx3.pdb	7jx3_CD_R_TR169F.pdb	-12.268816947937012	-10.311650276184082
6q20.pdb	6q20_HL_A_AL51Y.pdb	-11.280253410339355	-11.141200065612793
4jdt.pdb	4jdt_HL_G_GH55M.pdb	-0.23263150453567505	-1.418429970741272
6s8j.pdb	6s8j_HL_A_YH103W.pdb	0.08685624599456787	1.1924699544906616
5ggv.pdb	5ggv_HL_Y_QY45D.pdb	-0.37614911794662476	-0.04039999842643738
2i9l.pdb	2i9l_BA_I_DI57S.pdb	-0.19313445687294006	-0.6161999702453613
7aqz.pdb	7aqz_D_A_TA254S.pdb	-0.3493709862232208	-1.2448999881744385
7so9.pdb	7so9_ON_K_SO31N.pdb	-0.4573379456996918	0.22789999842643738
6nf2.pdb	6nf2_HL_B_RH101W.pdb	-1.0575029850006104	0.020899999886751175
7cu4.pdb	7cu4_AB_C_AB93T.pdb	-0.3924069404602051	-0.2488200068473816
6mhr.pdb	6mhr_DE_F_NE93T.pdb	-2.8656275272369385	-3.2590999603271484
7so9.pdb	7so9_ON_K_GO26S.pdb	-0.5129045248031616	-0.12780000269412994
6jsz.pdb	6jsz_D_A_SD97G.pdb	-0.04790499806404114	0.18080000579357147
5dur.pdb	5dur_BD_A_SB56H.pdb	-0.031221359968185425	-0.16529999673366547
6q18.pdb	6q18_HL_A_SA94H.pdb	-0.3465876579284668	-0.4083999991416931
5mo9.pdb	5mo9_HL_X_TH100F.pdb	1.6349847316741943	3.1303000450134277
7x7d.pdb	7x7d_F_E_DF74N.pdb	-0.4947550892829895	1.6236000061035156
6udk.pdb	6udk_HL_K_DK394N.pdb	-0.14809462428092957	-0.03125
6q20.pdb	6q20_HL_A_YA325V.pdb	-0.5706540942192078	-0.758899986743927
7k7i.pdb	7k7i_MN_C_YC87S.pdb	-1.0619356632232666	-1.9327800273895264
4dw2.pdb	4dw2_HL_U_PU173M.pdb	-0.08566032350063324	-0.5981900095939636
6fxn.pdb	6fxn_MN_J_NM30D.pdb	-0.5254397392272949	-0.5608999729156494
5xbm.pdb	5xbm_ED_F_YD49S.pdb	0.0985201895236969	-0.5214400291442871
7myz.pdb	7myz_HL_C_QL53F.pdb	-0.3013627827167511	-0.45509999990463257
5tz2.pdb	5tz2_HL_C_LC101S.pdb	-0.8968223333358765	-0.5889999866485596
5w4l.pdb	5w4l_HL_G_FG23T.pdb	-1.4123506546020508	-1.0920000076293945
7m42.pdb	7m42_BA_E_SB75D.pdb	-0.16979296505451202	0.22910000383853912
7l56.pdb	7l56_FG_C_TF30E.pdb	-0.21021795272827148	1.5296560525894165
6aq7.pdb	6aq7_HL_A_YH31T.pdb	-0.5446745157241821	0.02800000086426735
5d96.pdb	5d96_JI_D_SI30Q.pdb	-0.6554943323135376	-0.7290999889373779
6e62.pdb	6e62_HL_P_KP122N.pdb	-0.6038670539855957	-1.409999966621399
7lxz.pdb	7lxz_FC_B_YC32V.pdb	-0.07629817724227905	-0.06449999660253525
5w1m.pdb	5w1m_FE_Q_MQ33N.pdb	-0.3981218934059143	-1.5077999830245972
5hbv.pdb	5hbv_DC_B_WD47M.pdb	-0.10678941011428833	-0.6926000118255615
5ugy.pdb	5ugy_IM_C_AC134Q.pdb	-0.15155726671218872	-0.05132000148296356
4nx3.pdb	4nx3_BA_D_DB106G.pdb	-0.6558091640472412	-0.4124000072479248
6elu.pdb	6elu_EF_D_GE105E.pdb	-1.165664553642273	-4.417200088500977
5c7x.pdb	5c7x_MN_B_WB5G.pdb	-1.801605224609375	-3.6772000789642334
1fns.pdb	1fns_HL_A_EL92N.pdb	-0.47611552476882935	-2.466399908065796
5hbv.pdb	5hbv_DC_B_TD57V.pdb	-0.03943972289562225	0.009700000286102295
6nfc.pdb	6nfc_HL_A_MA276G.pdb	-1.0275589227676392	-1.266219973564148
6nf2.pdb	6nf2_HL_B_RH106M.pdb	0.17877647280693054	1.125499963760376
3uzq.pdb	3uzq_A_B_PB66S.pdb	-1.6671652793884277	-0.9050999879837036
5c6t.pdb	5c6t_HL_A_IA201D.pdb	-1.1461237668991089	-1.2708899974822998
6qfc.pdb	6qfc_B_A_YB32R.pdb	-0.5327309966087341	0.2327200025320053
1fns.pdb	1fns_HL_A_SH56G.pdb	-1.8058525323867798	-0.8371000289916992
6myy.pdb	6myy_HL_A_SH54A.pdb	-0.024693399667739868	0.6195999979972839
5xbm.pdb	5xbm_ED_F_LF40G.pdb	-0.4156680107116699	-0.5800600051879883
6udk.pdb	6udk_HL_K_GL94A.pdb	-0.09567323327064514	1.8542100191116333
5c7x.pdb	5c7x_MN_B_RN51V.pdb	-0.4454689621925354	-0.47600001096725464
3cfi.pdb	3cfi_C_B_KB83H.pdb	-1.8106586933135986	-4.829500198364258
6vy2.pdb	6vy2_IM_C_IC141T.pdb	-0.5210002660751343	-0.0551300011575222
6war.pdb	6war_F_E_LF46S.pdb	-0.5844224691390991	-0.986299991607666
4lsq.pdb	4lsq_HL_G_DL32M.pdb	-0.17911872267723083	1.21356999874115
5umi.pdb	5umi_HL_C_NC78Q.pdb	-0.25289785861968994	-1.1597000360488892
5hbv.pdb	5hbv_DC_B_KB11C.pdb	-0.6307563185691833	-0.11779999732971191
6okm.pdb	6okm_HL_R_PR54D.pdb	-3.0325376987457275	-3.082200050354004
6war.pdb	6war_F_E_DE133E.pdb	-0.14437401294708252	0.17190000414848328
7cgw.pdb	7cgw_AB_C_YB67T.pdb	-1.2910566329956055	-2.0213000774383545
5hbv.pdb	5hbv_DC_B_NB69Y.pdb	-10.386310577392578	-14.283439636230469
7b27.pdb	7b27_D_a_Ea149T.pdb	-1.0841572284698486	-2.416300058364868
5ywp.pdb	5ywp_RQ_A_GA207T.pdb	-0.8071885108947754	0.09369999915361404
4ki5.pdb	4ki5_CD_M_SD92F.pdb	-6.158017158508301	-6.9016900062561035
5tpn.pdb	5tpn_HL_A_NA143I.pdb	0.07509875297546387	3.1996400356292725
7m42.pdb	7m42_BA_E_NB54F.pdb	-12.2185697555542	-9.699970245361328
7cgw.pdb	7cgw_AB_C_DA106G.pdb	0.06268665194511414	-0.24310000240802765
7jx3.pdb	7jx3_CD_R_GR165Q.pdb	-5.480861186981201	-5.343550205230713
1bzq.pdb	1bzq_M_C_YM33F.pdb	0.16777139902114868	0.3684999942779541
7cgw.pdb	7cgw_AB_C_TC44Q.pdb	-0.1619676649570465	0.9229000210762024
3cfi.pdb	3cfi_C_B_DB50Q.pdb	-1.5645439624786377	-2.7019999027252197
6pxh.pdb	6pxh_CD_A_SC102P.pdb	0.5499969720840454	0.8863999843597412
4aei.pdb	4aei_IM_B_VM99Q.pdb	-0.9502218961715698	0.014700000174343586
5usf.pdb	5usf_D_A_PA555T.pdb	-1.5761288404464722	0.15629999339580536
6r8x.pdb	6r8x_CB_A_KB49F.pdb	-0.43010541796684265	0.0982000008225441
7jvc.pdb	7jvc_FG_E_QF53F.pdb	-0.2071159929037094	-0.004800000227987766
6r8x.pdb	6r8x_CB_A_YB48N.pdb	-0.22015300393104553	-0.3255999982357025
4o58.pdb	4o58_HL_A_LH107Y.pdb	-3.66845703125	-5.6739301681518555
2r56.pdb	2r56_IM_B_EB41R.pdb	-0.0468570739030838	-0.7105900049209595
4o02.pdb	4o02_HL_A_WH33H.pdb	-0.13825532793998718	-0.9233099818229675
7myz.pdb	7myz_HL_C_KC39V.pdb	-0.9046269655227661	-1.374500036239624
6vy2.pdb	6vy2_IM_C_WI102R.pdb	0.44507142901420593	4.454659938812256
4dw2.pdb	4dw2_HL_U_YH102M.pdb	0.6174972057342529	0.017090000212192535
4oii.pdb	4oii_HL_A_TA34G.pdb	-0.1097639799118042	-0.48240000009536743
6pxh.pdb	6pxh_CD_A_GA175N.pdb	-1.0866926908493042	-1.2028000354766846
1bzq.pdb	1bzq_M_C_NC62T.pdb	0.24977555871009827	-2.205090045928955
4ki5.pdb	4ki5_CD_M_SM9C.pdb	-0.19214394688606262	0.15629999339580536
6q18.pdb	6q18_HL_A_SH31T.pdb	-0.8146777153015137	-0.04470000043511391
7k8z.pdb	7k8z_MN_C_NN92C.pdb	-0.12936657667160034	-0.20901000499725342
7mep.pdb	7mep_HL_A_TA252L.pdb	-1.6174609661102295	0.894599974155426
7cu4.pdb	7cu4_AB_C_AB93R.pdb	-0.799884557723999	-0.26374998688697815
5nuz.pdb	5nuz_AB_C_EC84D.pdb	-0.5437033176422119	-0.7145000100135803
7czx.pdb	7czx_JN_C_QC415R.pdb	-0.13287585973739624	-0.18610000610351562
6h2y.pdb	6h2y_HL_D_YH32I.pdb	-0.09716694056987762	-0.7026000022888184
5ggv.pdb	5ggv_HL_Y_EY97G.pdb	-0.665477454662323	0.4341999888420105
7aqx.pdb	7aqx_C_A_MA74F.pdb	-0.7260572910308838	-0.7498000264167786
6b0a.pdb	6b0a_HL_A_NA122T.pdb	-0.012794286012649536	-0.43799999356269836
6r8x.pdb	6r8x_CB_A_TC31K.pdb	-0.21122325956821442	-0.17649999260902405
6war.pdb	6war_F_E_SF52R.pdb	-0.49342864751815796	0.9365000128746033
1iqd.pdb	1iqd_BA_C_YB27S.pdb	-1.021963119506836	-1.177899956703186
7mdp.pdb	7mdp_HI_A_LH106N.pdb	-0.6618877053260803	-0.5511999726295471
5nuz.pdb	5nuz_AB_C_DC26L.pdb	-0.4097457528114319	2.0524001121520996
5w5x.pdb	5w5x_HL_A_GA28T.pdb	-2.2860403060913086	-3.8791000843048096
5mo9.pdb	5mo9_HL_X_EX89P.pdb	-1.1619212627410889	-1.4033000469207764
7jvc.pdb	7jvc_FG_E_NG32V.pdb	-0.1932290643453598	-0.34529998898506165
7e3k.pdb	7e3k_HL_C_LC356E.pdb	-0.3035670220851898	-0.7466800212860107
5van.pdb	5van_B_A_GB55P.pdb	-9.788778305053711	-6.81850004196167
6hhc.pdb	6hhc_HL_A_PA23G.pdb	-0.5089426040649414	-0.2653000056743622
1bzq.pdb	1bzq_M_C_YM31N.pdb	-0.41280561685562134	-0.5807999968528748
5w5x.pdb	5w5x_HL_A_KA102T.pdb	-0.5600423812866211	0.08529999852180481
6cwg.pdb	6cwg_B_A_YA111Q.pdb	-0.9518642425537109	-2.3556699752807617
2r56.pdb	2r56_IM_B_PB123M.pdb	-0.9942538738250732	-0.38308000564575195
5c6t.pdb	5c6t_HL_A_TA185L.pdb	0.9302887916564941	1.0444300174713135
6aq7.pdb	6aq7_HL_A_TH29F.pdb	0.10547670722007751	0.42250001430511475
6h2y.pdb	6h2y_HL_D_DH31R.pdb	0.3820919692516327	1.8636000156402588
6pe9.pdb	6pe9_CD_G_YD98T.pdb	-0.8303256034851074	-1.1087000370025635
5o0w.pdb	5o0w_G_C_YG113I.pdb	-0.5196282863616943	-0.6969699859619141
6udk.pdb	6udk_HL_K_QK365S.pdb	-0.6136953830718994	-0.6940000057220459
4ki5.pdb	4ki5_CD_M_HM38Q.pdb	-0.5198003053665161	-0.31040000915527344
5ggv.pdb	5ggv_HL_Y_NL30K.pdb	-0.2765827178955078	-1.4264999628067017
5dur.pdb	5dur_BD_A_TA120Q.pdb	0.08613675832748413	0.3190000057220459
6nf2.pdb	6nf2_HL_B_GH30C.pdb	-1.548113226890564	-1.3157000541687012
4o58.pdb	4o58_HL_A_GH73E.pdb	-0.21204113960266113	-0.020570000633597374
7cgw.pdb	7cgw_AB_C_PC57Y.pdb	-0.7418218851089478	2.517899990081787
5usf.pdb	5usf_D_A_LA545F.pdb	-0.2904037833213806	0.3422999978065491
1iqd.pdb	1iqd_BA_C_EB54K.pdb	0.006937265396118164	-0.7085000276565552
6h2y.pdb	6h2y_HL_D_MH103G.pdb	-0.4585776627063751	-0.7874000072479248
3cfi.pdb	3cfi_C_B_WC97R.pdb	-0.17768463492393494	0.5587999820709229
6h2y.pdb	6h2y_HL_D_TL31I.pdb	0.5744032859802246	0.0478999987244606
7l56.pdb	7l56_FG_C_SF55I.pdb	0.08576369285583496	5.764900207519531
6pe9.pdb	6pe9_CD_G_ND34W.pdb	0.5005557537078857	0.9584000110626221
4oii.pdb	4oii_HL_A_TL94Q.pdb	-0.0026027262210845947	0.2572999894618988
5c7x.pdb	5c7x_MN_B_KN30C.pdb	-0.45940715074539185	-0.6226999759674072
6pxh.pdb	6pxh_CD_A_YC52H.pdb	0.007539838552474976	-1.4838999509811401
5o0w.pdb	5o0w_G_C_EG25S.pdb	-0.3964034616947174	-0.5056700110435486
6pxh.pdb	6pxh_CD_A_GA181D.pdb	-2.567701816558838	-2.978800058364868
6bp2.pdb	6bp2_HL_A_HA92I.pdb	0.11938366293907166	0.5288000106811523
5u8r.pdb	5u8r_HL_A_SA247W.pdb	-0.10588732361793518	-0.11349000036716461
5d96.pdb	5d96_JI_D_GD83C.pdb	-1.6473517417907715	0.3732999861240387
3nps.pdb	3nps_BC_A_RB103P.pdb	-0.31437355279922485	-3.8935999870300293
1bzq.pdb	1bzq_M_C_QC60H.pdb	-0.49090540409088135	-0.24940000474452972
6k7o.pdb	6k7o_HL_A_SH103F.pdb	-1.481573462486267	0.20559999346733093
6elu.pdb	6elu_EF_D_YE106M.pdb	-0.8957308530807495	-0.23479999601840973
6aq7.pdb	6aq7_HL_A_RH49P.pdb	-0.2187711000442505	-1.7627999782562256
6jsz.pdb	6jsz_D_A_AA126K.pdb	0.0471360981464386	-0.5705000162124634
5tz2.pdb	5tz2_HL_C_YH52I.pdb	-0.2684246897697449	-0.26499998569488525
7nkt.pdb	7nkt_B_A_GA172A.pdb	-0.17259588837623596	0.22339999675750732
7cgw.pdb	7cgw_AB_C_SC39P.pdb	-0.7941888570785522	-0.2935999929904938
7l56.pdb	7l56_FG_C_YG93P.pdb	-0.26700037717819214	0.4896399974822998
5u8r.pdb	5u8r_HL_A_LH103K.pdb	-0.9458268880844116	-2.2120399475097656
7cu4.pdb	7cu4_AB_C_LC91V.pdb	-0.38742637634277344	-0.5474399924278259
5f8r.pdb	5f8r_C_A_DA342G.pdb	-0.16504089534282684	-0.5353000164031982
7n3d.pdb	7n3d_HL_C_EC75M.pdb	-0.2188209444284439	-0.39809998869895935
4nx3.pdb	4nx3_BA_D_YB101R.pdb	-0.27122581005096436	-0.6190000176429749
7cgw.pdb	7cgw_AB_C_IC102W.pdb	-0.11654084920883179	-0.22550000250339508
1ndg.pdb	1ndg_BA_C_YA50G.pdb	-1.1185855865478516	-0.4839000105857849
7czz.pdb	7czz_JN_C_AC397W.pdb	-4.769340991973877	-2.225399971008301
6bp2.pdb	6bp2_HL_A_GL31S.pdb	-0.40546920895576477	-0.7483000159263611
6v4o.pdb	6v4o_DE_W_YE92V.pdb	-0.30968737602233887	-0.602840006351471
3uzq.pdb	3uzq_A_B_EA180R.pdb	0.13012996315956116	-0.21799999475479126
7k8m.pdb	7k8m_AB_E_GE169D.pdb	-0.15822409093379974	0.2863999903202057
6myy.pdb	6myy_HL_A_QH61D.pdb	-0.6517797708511353	-1.4993000030517578
6war.pdb	6war_F_E_PF104L.pdb	-1.6131880283355713	-1.1891000270843506
5usf.pdb	5usf_D_A_GA547T.pdb	-8.414155006408691	-9.020139694213867
6v4o.pdb	6v4o_DE_W_FD107I.pdb	-2.770817279815674	-2.3389201164245605
6qfc.pdb	6qfc_B_A_AA26I.pdb	-0.6477723121643066	-0.5394200086593628
7cgw.pdb	7cgw_AB_C_QC43C.pdb	-0.4336908459663391	-0.6571000218391418
6cwg.pdb	6cwg_B_A_TA112M.pdb	0.6041852235794067	0.15771999955177307
6r8x.pdb	6r8x_CB_A_GA201A.pdb	-0.5692392587661743	-0.18119999766349792
5umi.pdb	5umi_HL_C_PH61T.pdb	-0.4114612936973572	-1.2914999723434448
7l5j.pdb	7l5j_YX_A_VA151E.pdb	-0.604315996170044	0.692300021648407
1iqd.pdb	1iqd_BA_C_TA93H.pdb	-0.5746008157730103	-0.5684999823570251
6aq7.pdb	6aq7_HL_A_EA82F.pdb	-0.1421259045600891	-1.3525999784469604
7b27.pdb	7b27_D_a_LD47H.pdb	-0.7676042318344116	-0.571399986743927
4qci.pdb	4qci_HL_C_DL48H.pdb	-0.45726320147514343	-2.128499984741211
6pe9.pdb	6pe9_CD_G_TG74E.pdb	-0.5238630175590515	-1.0994000434875488
5c7x.pdb	5c7x_MN_B_VB108T.pdb	-0.774174153804779	-0.9510999917984009
5mo9.pdb	5mo9_HL_X_YL54N.pdb	-0.3786954879760742	0.0885000005364418
5w5x.pdb	5w5x_HL_A_GA29S.pdb	-1.708544135093689	-1.0743999481201172
6s8j.pdb	6s8j_HL_A_TA113Y.pdb	-2.928504705429077	-1.9803999662399292
7lxz.pdb	7lxz_FC_B_YB426N.pdb	-1.2829769849777222	-3.13700008392334
6nm6.pdb	6nm6_UV_G_TU30I.pdb	-0.2807301878929138	-0.3312700092792511
7e9b.pdb	7e9b_HL_C_DC54S.pdb	-0.13379529118537903	0.44130000472068787
5kte.pdb	5kte_HL_A_WH52I.pdb	-0.4321672320365906	-0.10000000149011612
1fns.pdb	1fns_HL_A_YH105K.pdb	-0.21484604477882385	-0.49239999055862427
5c6t.pdb	5c6t_HL_A_FH99E.pdb	-1.4562548398971558	-2.8647499084472656
7mep.pdb	7mep_HL_A_GH101V.pdb	-0.41820278763771057	-0.40450000762939453
4oii.pdb	4oii_HL_A_RA119E.pdb	-0.5676143765449524	-3.1447999477386475
6qfc.pdb	6qfc_B_A_AB102D.pdb	-0.7297373414039612	-0.4731599986553192
7e3k.pdb	7e3k_HL_C_NC388T.pdb	-0.4267295002937317	-1.9125699996948242
7x7d.pdb	7x7d_F_E_FE153L.pdb	-0.8033415079116821	0.48669999837875366
6xr0.pdb	6xr0_HL_M_RM451L.pdb	0.006450384855270386	-0.2637999951839447
6pxh.pdb	6pxh_CD_A_YD32A.pdb	-1.2582383155822754	-1.5257999897003174
5w1m.pdb	5w1m_FE_Q_SQ30C.pdb	-0.16742941737174988	-0.15240000188350677
4i1n.pdb	4i1n_B_A_SA49P.pdb	-0.20183707773685455	-1.007390022277832
5ywp.pdb	5ywp_RQ_A_GA207D.pdb	-0.8600513935089111	0.8754240274429321
6h3t.pdb	6h3t_IM_B_YM98R.pdb	-0.26940417289733887	0.10729999840259552
3mxw.pdb	3mxw_HL_A_RH98T.pdb	-0.42937034368515015	-0.7511000037193298
7l5j.pdb	7l5j_YX_A_DA161L.pdb	0.8379755020141602	0.41488000750541687
7myz.pdb	7myz_HL_C_SL30K.pdb	-0.5041091442108154	-1.1167999505996704
3jwo.pdb	3jwo_HL_A_CA86L.pdb	0.1276668906211853	0.05570000037550926
7cdj.pdb	7cdj_HL_E_YH33S.pdb	-1.1746989488601685	-1.659500002861023
7aqz.pdb	7aqz_D_A_GA266M.pdb	-3.6193063259124756	-1.4722000360488892
6q18.pdb	6q18_HL_A_NH33G.pdb	-0.1207699179649353	-1.0848000049591064
6q20.pdb	6q20_HL_A_RA290S.pdb	-0.8482000827789307	-1.4078999757766724
6k7o.pdb	6k7o_HL_A_YH34M.pdb	-0.4165650010108948	-2.8785998821258545
4o02.pdb	4o02_HL_A_EA117I.pdb	-0.5128697752952576	-0.7585399746894836
1bzq.pdb	1bzq_M_C_QC69W.pdb	0.04816892743110657	0.09260000288486481
6nm6.pdb	6nm6_UV_G_NU59P.pdb	-0.6452431678771973	-1.1049699783325195
5usf.pdb	5usf_D_A_IA549H.pdb	-0.3322150409221649	0.24660000205039978
4ala.pdb	4ala_HL_C_YL94E.pdb	-1.4160617589950562	-0.6776300072669983
3g6d.pdb	3g6d_HL_A_FH103A.pdb	-0.974445104598999	-1.8099000453948975
5u8r.pdb	5u8r_HL_A_TH59D.pdb	-0.7994427680969238	-1.6713600158691406
5tz2.pdb	5tz2_HL_C_HH105F.pdb	-0.20336493849754333	0.3352999985218048
7jx3.pdb	7jx3_CD_R_NR156G.pdb	-0.34737271070480347	-0.38089999556541443
7aqz.pdb	7aqz_D_A_ED86V.pdb	-0.22259405255317688	0.7853000164031982
6q20.pdb	6q20_HL_A_DH104C.pdb	-0.44807079434394836	0.39879998564720154
2r56.pdb	2r56_IM_B_KI100E.pdb	-0.5132793188095093	-0.435589998960495
5umi.pdb	5umi_HL_C_EL1S.pdb	-0.5319180488586426	0.15790000557899475
5c6t.pdb	5c6t_HL_A_TH33Y.pdb	0.109792560338974	0.9182000160217285
5w1k.pdb	5w1k_DC_E_YC91F.pdb	0.3680369555950165	0.5358999967575073
6myy.pdb	6myy_HL_A_RA393P.pdb	-0.5396458506584167	-0.8155999779701233
7b27.pdb	7b27_D_a_PD99S.pdb	-0.6137934327125549	-0.3398999869823456
7so9.pdb	7so9_ON_K_TK84P.pdb	-0.7992029190063477	1.4328999519348145
5w5x.pdb	5w5x_HL_A_GL94N.pdb	-0.475959837436676	-0.5522000193595886
7b27.pdb	7b27_D_a_AD44Q.pdb	-0.1858511120080948	0.40209999680519104
7o85.pdb	7o85_B_A_NA288D.pdb	-0.1937057226896286	0.16987000405788422
6x04.pdb	6x04_B_A_DA208P.pdb	-0.9792283773422241	-1.825700044631958
5hbv.pdb	5hbv_DC_B_RD102K.pdb	-0.11631461977958679	0.0027000000700354576
4ala.pdb	4ala_HL_C_HC18T.pdb	-1.0699963569641113	-2.2575700283050537
7x7d.pdb	7x7d_F_E_FE157D.pdb	-0.7193665504455566	-2.939610004425049
6pe9.pdb	6pe9_CD_G_YD98D.pdb	-0.73486328125	-1.5312999486923218
7x7d.pdb	7x7d_F_E_AF76V.pdb	-0.3017081022262573	-0.07410000264644623
7jvc.pdb	7jvc_FG_E_WF100Y.pdb	-0.45153576135635376	-0.3815000057220459
5ywp.pdb	5ywp_RQ_A_EQ94P.pdb	-0.11878523230552673	-0.5841900110244751
7jvc.pdb	7jvc_FG_E_YF59A.pdb	-0.368267685174942	-0.5336999893188477
5hys.pdb	5hys_EF_J_GF72T.pdb	-4.560697078704834	-4.48183012008667
6pe9.pdb	6pe9_CD_G_VG66L.pdb	-0.44669216871261597	-1.1993999481201172
2i9l.pdb	2i9l_BA_I_YB57I.pdb	-1.229512333869934	-1.6721999645233154
7mdp.pdb	7mdp_HI_A_DA54L.pdb	0.27459070086479187	1.1800999641418457
6wqo.pdb	6wqo_EF_D_HD42F.pdb	-0.1908491849899292	-0.14830000698566437
1bzq.pdb	1bzq_M_C_GC112P.pdb	-1.0910015106201172	-1.6678600311279297
5umi.pdb	5umi_HL_C_RC94H.pdb	-0.7665664553642273	0.0723000019788742
3nps.pdb	3nps_BC_A_IB51P.pdb	-1.018540620803833	-0.8134999871253967
6p62.pdb	6p62_HL_A_SA396N.pdb	-0.4251657724380493	-0.10729999840259552
7czx.pdb	7czx_JN_C_YJ53A.pdb	-0.6063496470451355	-1.52839994430542
7lxz.pdb	7lxz_FC_B_FF101S.pdb	-0.8767675161361694	-2.5992000102996826
6wqo.pdb	6wqo_EF_D_SF52K.pdb	0.01567739248275757	-0.9796000123023987
4ala.pdb	4ala_HL_C_YL94R.pdb	-1.2959192991256714	-1.0893700122833252
7l56.pdb	7l56_FG_C_YG93A.pdb	-0.4539404511451721	-0.385670006275177
6xr0.pdb	6xr0_HL_M_YM576L.pdb	-0.9273885488510132	-0.4300999939441681
5w1k.pdb	5w1k_DC_E_CD108Y.pdb	-3.6199734210968018	-4.894139766693115
6nm6.pdb	6nm6_UV_G_RU65L.pdb	-0.12431991100311279	2.0455799102783203
4i1n.pdb	4i1n_B_A_MA16I.pdb	-0.30188000202178955	-0.4036000072956085
5usf.pdb	5usf_D_A_AA551D.pdb	-0.5316891670227051	-0.8030999898910522
5th9.pdb	5th9_JN_C_DC126E.pdb	-0.38583147525787354	0.10859999805688858
6myy.pdb	6myy_HL_A_RA393I.pdb	-0.10720169544219971	-0.9819999933242798
4ffw.pdb	4ffw_HL_A_SA61A.pdb	-0.02812318503856659	0.3977000117301941
7myz.pdb	7myz_HL_C_KL49L.pdb	-0.6176460981369019	-0.19689999520778656
3nps.pdb	3nps_BC_A_GA223L.pdb	-0.5437127351760864	-3.004199981689453
6fxn.pdb	6fxn_MN_J_KJ19D.pdb	-0.52823805809021	-0.1753000020980835
7cgw.pdb	7cgw_AB_C_FB52K.pdb	-0.32144200801849365	-1.6821999549865723
5th9.pdb	5th9_JN_C_EC60G.pdb	-0.2823830544948578	-0.24650000035762787
7mdp.pdb	7mdp_HI_A_YA71A.pdb	-0.6782227754592896	-1.6411999464035034
3cfi.pdb	3cfi_C_B_AB99S.pdb	-0.42870238423347473	-0.28209999203681946
6k7o.pdb	6k7o_HL_A_SH59N.pdb	-0.1938534528017044	-0.19419999420642853
5grj.pdb	5grj_HL_A_MA98N.pdb	-1.1634740829467773	-2.5773000717163086
6vy2.pdb	6vy2_IM_C_AM29L.pdb	-0.2924402356147766	0.011020000092685223
6nf2.pdb	6nf2_HL_B_RH31W.pdb	-0.6873749494552612	0.6636999845504761
6wqo.pdb	6wqo_EF_D_SD40G.pdb	-0.2551954686641693	-0.02979999966919422
7k7i.pdb	7k7i_MN_C_IC54F.pdb	-0.49259769916534424	-1.2900099754333496
6q18.pdb	6q18_HL_A_SH32L.pdb	-3.028641700744629	-3.787400007247925
3mxw.pdb	3mxw_HL_A_GH103L.pdb	-0.265313982963562	-1.2108999490737915
5u8r.pdb	5u8r_HL_A_EA232D.pdb	-0.7942928075790405	-0.8224899768829346
5d96.pdb	5d96_JI_D_SD73T.pdb	-0.2075001299381256	0.3799999952316284
6vy2.pdb	6vy2_IM_C_TI30V.pdb	-0.14400789141654968	-0.0700799971818924
7e3k.pdb	7e3k_HL_C_RH107P.pdb	-0.10780507326126099	0.1571200042963028
2r56.pdb	2r56_IM_B_VI102N.pdb	-0.6205494403839111	-1.7001899480819702
5o0w.pdb	5o0w_G_C_QC80T.pdb	-0.5630390644073486	-0.3088900148868561
5usf.pdb	5usf_D_A_RD72K.pdb	-0.1846359372138977	-0.2930999994277954
6p62.pdb	6p62_HL_A_FA298N.pdb	-1.0117422342300415	-0.9324700236320496
5mo9.pdb	5mo9_HL_X_DH31E.pdb	-0.2606075704097748	-0.1151999980211258
5w5x.pdb	5w5x_HL_A_AA103C.pdb	-0.21026408672332764	0.02199999988079071
5grj.pdb	5grj_HL_A_GH102M.pdb	-0.4424965977668762	0.32760000228881836
6okm.pdb	6okm_HL_R_LR60S.pdb	-0.48663514852523804	-0.8373000025749207
4o02.pdb	4o02_HL_A_LH100G.pdb	-0.0623767226934433	-1.3216999769210815
5tpn.pdb	5tpn_HL_A_KA122Y.pdb	-0.8683687448501587	2.7084500789642334
5usf.pdb	5usf_D_A_EA493N.pdb	-0.4610208570957184	-2.134500026702881
1ndg.pdb	1ndg_BA_C_YB50P.pdb	-0.42272496223449707	-2.0151000022888184
6myy.pdb	6myy_HL_A_QA352A.pdb	-0.056958213448524475	-0.2485000044107437
3nps.pdb	3nps_BC_A_RA48N.pdb	-0.9339051246643066	-1.4793000221252441
4i1n.pdb	4i1n_B_A_DB31F.pdb	0.7489904165267944	1.5104299783706665
5ywp.pdb	5ywp_RQ_A_QA131N.pdb	-0.570179283618927	1.575760006904602
5xbm.pdb	5xbm_ED_F_FF359D.pdb	-0.5525316596031189	0.9095600247383118
6wqo.pdb	6wqo_EF_D_QE1M.pdb	0.4161328971385956	1.805299997329712
5w1m.pdb	5w1m_FE_Q_KQ84V.pdb	-0.23340630531311035	-0.6917999982833862
7jx3.pdb	7jx3_CD_R_YC107F.pdb	-0.4827231168746948	-1.2202999591827393
5c7x.pdb	5c7x_MN_B_KN49G.pdb	-1.3443571329116821	-2.8355000019073486
2qqn.pdb	2qqn_HL_A_SA21W.pdb	0.5801998376846313	1.2705999612808228
7k8m.pdb	7k8m_AB_E_RE124M.pdb	0.010306507349014282	-0.1396999955177307
6pxh.pdb	6pxh_CD_A_YC33E.pdb	-1.244571328163147	-3.047499895095825
1nsn.pdb	1nsn_HL_S_FS58L.pdb	-0.08384743332862854	-0.1858000010251999
3kr3.pdb	3kr3_HL_D_YL93C.pdb	-0.5450810194015503	-2.0288000106811523
6q18.pdb	6q18_HL_A_AA86P.pdb	-0.3583154082298279	0.5565000176429749
5ugy.pdb	5ugy_IM_C_DI107S.pdb	-0.38511109352111816	-2.583940029144287
7aqz.pdb	7aqz_D_A_VD2R.pdb	-0.7052828073501587	-1.0006999969482422
5kte.pdb	5kte_HL_A_RL96F.pdb	-0.05825279653072357	1.514490008354187
6pe9.pdb	6pe9_CD_G_IC58T.pdb	-0.5199469327926636	-0.33149999380111694
6udk.pdb	6udk_HL_K_DK394H.pdb	-0.11628472805023193	0.004559999797493219
7s0e.pdb	7s0e_HL_A_DL93I.pdb	-7.351150035858154	-3.4608829021453857
5ggv.pdb	5ggv_HL_Y_GY107I.pdb	-0.36079078912734985	-0.6518999934196472
1iqd.pdb	1iqd_BA_C_EB57D.pdb	-0.27825093269348145	-0.09449999779462814
5tz2.pdb	5tz2_HL_C_VC59N.pdb	-0.630126953125	0.019300000742077827
3cfi.pdb	3cfi_C_B_EC45I.pdb	0.16241684556007385	0.6208999752998352
7e3k.pdb	7e3k_HL_C_RL30S.pdb	-0.5720807313919067	-0.8017600178718567
4dw2.pdb	4dw2_HL_U_QU174V.pdb	-0.2412174642086029	-0.7159000039100647
5w5x.pdb	5w5x_HL_A_MA27E.pdb	-0.7618100643157959	-7.997399806976318
6jsz.pdb	6jsz_D_A_TA61D.pdb	-0.35917773842811584	0.028999999165534973
5umi.pdb	5umi_HL_C_QC92W.pdb	-0.2914201021194458	0.7712000012397766
6r8x.pdb	6r8x_CB_A_WA200L.pdb	0.03822547197341919	0.38609999418258667
7aqx.pdb	7aqx_C_A_EC98A.pdb	-0.22087904810905457	0.5450000166893005
6pe9.pdb	6pe9_CD_G_DC31W.pdb	0.1928800642490387	0.26109999418258667
7o85.pdb	7o85_B_A_DA113T.pdb	-0.789575457572937	-0.8250499963760376
6jsz.pdb	6jsz_D_A_QA145N.pdb	0.3546217978000641	-0.16369999945163727
3uzq.pdb	3uzq_A_B_YA174C.pdb	-0.9313622713088989	-1.7170000076293945
7czz.pdb	7czz_JN_C_SC416G.pdb	0.0005148947238922119	-0.0060720001347362995
7jx3.pdb	7jx3_CD_R_PR168S.pdb	-0.5946263074874878	-0.9059000015258789
5d96.pdb	5d96_JI_D_SD98R.pdb	0.06686446070671082	1.073099970817566
6y92.pdb	6y92_CD_B_RD91T.pdb	-0.5094715356826782	-0.9379799962043762
5u8r.pdb	5u8r_HL_A_AH34H.pdb	-0.9658523797988892	-2.3211801052093506
5hbv.pdb	5hbv_DC_B_DD53H.pdb	-0.9162322282791138	0.07699999958276749
5nuz.pdb	5nuz_AB_C_RC78W.pdb	-0.2254086136817932	-1.6749000549316406
5kte.pdb	5kte_HL_A_VA217T.pdb	-0.5240920782089233	1.3395299911499023
1fns.pdb	1fns_HL_A_WL96K.pdb	0.1456766128540039	-1.6043000221252441
4ala.pdb	4ala_HL_C_GH99R.pdb	-9.487948417663574	-13.312479972839355
7e72.pdb	7e72_CD_F_NF105A.pdb	-0.2600492835044861	-0.16500000655651093
5umi.pdb	5umi_HL_C_LC98H.pdb	-0.4616207182407379	-0.056699998676776886
7nkt.pdb	7nkt_B_A_GA72S.pdb	0.08794203400611877	1.0807000398635864
4lvn.pdb	4lvn_CB_A_DA68M.pdb	-0.012209653854370117	1.1395000219345093
5usf.pdb	5usf_D_A_IA549Y.pdb	-0.8368415832519531	-0.02879999950528145
5c7x.pdb	5c7x_MN_B_VB108K.pdb	-0.42099836468696594	-1.0521999597549438
3kr3.pdb	3kr3_HL_D_NH31H.pdb	-0.03284187614917755	-0.09910000115633011
7jvc.pdb	7jvc_FG_E_YG33F.pdb	-0.198458731174469	-1.2312999963760376
6fxn.pdb	6fxn_MN_J_LJ85Q.pdb	-0.15462496876716614	-0.22059999406337738
5tpn.pdb	5tpn_HL_A_YH56T.pdb	-1.558681607246399	-0.6987900137901306
6h2y.pdb	6h2y_HL_D_KD165H.pdb	-0.5515918731689453	-3.0373001098632812
6b0a.pdb	6b0a_HL_A_VA88E.pdb	-0.3550971746444702	2.099299907684326
7p16.pdb	7p16_B_A_LA129A.pdb	-0.42404672503471375	-0.5909600257873535
6b0a.pdb	6b0a_HL_A_KA123R.pdb	-0.34607255458831787	1.0628999471664429
6qfc.pdb	6qfc_B_A_GB101W.pdb	-12.034379005432129	-11.248459815979004
7qnw.pdb	7qnw_AB_E_NA108C.pdb	0.6340190172195435	1.3253999948501587
6e62.pdb	6e62_HL_P_EP73Q.pdb	-1.1798878908157349	-0.17149999737739563
5kte.pdb	5kte_HL_A_GA214Q.pdb	-1.0063824653625488	1.5336600542068481
5ywp.pdb	5ywp_RQ_A_TQ96A.pdb	-0.06110489368438721	0.44641000032424927
3kj6.pdb	3kj6_HL_A_YH33H.pdb	-1.0860497951507568	-0.7781000137329102
5tz2.pdb	5tz2_HL_C_RH101T.pdb	-1.1748707294464111	-1.7529000043869019
6p62.pdb	6p62_HL_A_TA394P.pdb	-1.1600627899169922	0.6096900105476379
6cwg.pdb	6cwg_B_A_HA90K.pdb	0.48781463503837585	0.6140400171279907
5d96.pdb	5d96_JI_D_SJ99K.pdb	-0.17969800531864166	-0.11469999700784683
7k7i.pdb	7k7i_MN_C_TC7S.pdb	0.13048464059829712	0.11486999690532684
6elu.pdb	6elu_EF_D_PD158H.pdb	-0.44847142696380615	-0.9901999831199646
7k8z.pdb	7k8z_MN_C_RM56I.pdb	-0.581762969493866	0.14117999374866486
5nuz.pdb	5nuz_AB_C_SC24Q.pdb	-0.9277195930480957	1.6815999746322632
7so9.pdb	7so9_ON_K_PK9L.pdb	0.03423842787742615	-0.30660000443458557
7qnd.pdb	7qnd_L_C_FL27G.pdb	-1.2526499032974243	-1.6323800086975098
3nps.pdb	3nps_BC_A_FA92P.pdb	-0.9674673080444336	-2.993000030517578
7d0b.pdb	7d0b_HL_A_WH109P.pdb	-0.1431838870048523	0.5868598818778992
6h2y.pdb	6h2y_HL_D_TD32E.pdb	-0.34055036306381226	-0.0949999988079071
4o02.pdb	4o02_HL_A_LH100Y.pdb	-1.6802544593811035	-4.949260234832764
1bzq.pdb	1bzq_M_C_YC76M.pdb	-0.21221257746219635	0.020899999886751175
5grj.pdb	5grj_HL_A_IA37P.pdb	-0.7970774173736572	-0.795199990272522
6h3t.pdb	6h3t_IM_B_PB118R.pdb	-5.338621139526367	-6.35605001449585
6fxn.pdb	6fxn_MN_J_SN64E.pdb	-0.22002136707305908	-0.38580000400543213
6p62.pdb	6p62_HL_A_YL67A.pdb	-0.6705418825149536	-1.439182996749878
5umi.pdb	5umi_HL_C_GH58N.pdb	-8.662965774536133	-5.106070041656494
1iqd.pdb	1iqd_BA_C_RC47K.pdb	-0.41136467456817627	-2.5218000411987305
5th9.pdb	5th9_JN_C_DC150W.pdb	-13.950504302978516	-13.708109855651855
4oii.pdb	4oii_HL_A_HL30G.pdb	-0.2707028388977051	-0.626800000667572
1iqd.pdb	1iqd_BA_C_DB100T.pdb	-3.260045051574707	-3.414400100708008
3cfi.pdb	3cfi_C_B_AC27I.pdb	0.032601773738861084	-0.10159999877214432
7k7i.pdb	7k7i_MN_C_GM52D.pdb	-0.7436152100563049	-4.38470983505249
6pe9.pdb	6pe9_CD_G_VG66P.pdb	-0.18153464794158936	-0.8137000203132629
7m42.pdb	7m42_BA_E_LE160Y.pdb	-0.6488902568817139	0.5108000040054321
6s8j.pdb	6s8j_HL_A_FH102K.pdb	-0.3734801411628723	0.13923999667167664
1iqd.pdb	1iqd_BA_C_DB52M.pdb	-0.9574614763259888	-2.8959999084472656
5usf.pdb	5usf_D_A_GA491C.pdb	-1.035286784172058	-0.24699999392032623
3nps.pdb	3nps_BC_A_IA45V.pdb	-0.2052329182624817	-0.2854999899864197
4wgw.pdb	4wgw_B_A_AA237C.pdb	-0.22994066774845123	-0.01769999973475933
6hhc.pdb	6hhc_HL_A_QH31P.pdb	-0.5137694478034973	-0.2808000147342682
6cwg.pdb	6cwg_B_A_CB103D.pdb	-2.3077473640441895	0.0643099993467331
5dhv.pdb	5dhv_AB_N_RN41Q.pdb	-0.680559515953064	-2.448199987411499
7k8m.pdb	7k8m_AB_E_GE163K.pdb	-0.11888387799263	-0.23929999768733978
5tz2.pdb	5tz2_HL_C_NL31A.pdb	-0.3182375729084015	-0.2614000141620636
5c7x.pdb	5c7x_MN_B_GN84S.pdb	-0.35509660840034485	0.030400000512599945
5c6t.pdb	5c6t_HL_A_YH104R.pdb	-0.23017343878746033	-1.0439800024032593
6bp2.pdb	6bp2_HL_A_GL31T.pdb	-0.250672310590744	-0.8173999786376953
6k7o.pdb	6k7o_HL_A_WL95A.pdb	-0.6140388250350952	-1.4228999614715576
2r56.pdb	2r56_IM_B_YB17L.pdb	-0.8571473360061646	-1.5833100080490112
5f8r.pdb	5f8r_C_A_PC98D.pdb	-0.8091825246810913	-5.198800086975098
5d96.pdb	5d96_JI_D_GI31E.pdb	-2.0689969062805176	-1.2587000131607056
7r7n.pdb	7r7n_HL_E_TL83M.pdb	0.6468521356582642	0.8812000155448914
5umi.pdb	5umi_HL_C_RL93E.pdb	-0.49016937613487244	1.8449000120162964
7m42.pdb	7m42_BA_E_KE112I.pdb	0.1438589096069336	-0.22709999978542328
7czx.pdb	7czx_JN_C_SJ56A.pdb	0.6643671989440918	0.8313000202178955
6fxn.pdb	6fxn_MN_J_GM55D.pdb	-0.09771549701690674	-1.8753000497817993
6h2y.pdb	6h2y_HL_D_DD141E.pdb	-0.1159786581993103	0.0017000000225380063
5w5x.pdb	5w5x_HL_A_EH98L.pdb	-0.15747033059597015	-2.065999984741211
6vy2.pdb	6vy2_IM_C_PI73K.pdb	-0.4409908056259155	-0.5299299955368042
7z0x.pdb	7z0x_HL_R_YL93H.pdb	-1.2644038200378418	-0.3544999957084656
5dhv.pdb	5dhv_AB_N_FN14Y.pdb	-0.8411881923675537	-0.8407999873161316
6u36.pdb	6u36_HL_B_CB204M.pdb	-0.3034774661064148	0.8993600010871887
6n5e.pdb	6n5e_ED_A_WE47R.pdb	-0.6962913274765015	-0.7712000012397766
6myy.pdb	6myy_HL_A_EL1L.pdb	0.32006534934043884	0.23170000314712524
6q18.pdb	6q18_HL_A_EA176K.pdb	-0.219142884016037	-2.2948999404907227
7lxz.pdb	7lxz_FC_B_YC32N.pdb	-0.2265111207962036	-0.08910000324249268
6vy2.pdb	6vy2_IM_C_DC415P.pdb	-0.43713271617889404	0.7931100130081177
7nkt.pdb	7nkt_B_A_FA45G.pdb	-0.7624196410179138	-0.7820000052452087
1ndg.pdb	1ndg_BA_C_FB58R.pdb	-0.8768297433853149	-1.4076000452041626
7l56.pdb	7l56_FG_C_LC360I.pdb	-0.7155212163925171	0.5175899863243103
1nsn.pdb	1nsn_HL_S_TS117G.pdb	-0.18938422203063965	0.08218999952077866
5w5x.pdb	5w5x_HL_A_SA105D.pdb	-0.4239838123321533	-0.04479999840259552
6v4o.pdb	6v4o_DE_W_AD102S.pdb	-0.5666351318359375	-1.3294999599456787
5f8r.pdb	5f8r_C_A_QC38V.pdb	-0.10621026158332825	0.07890000194311142
6x04.pdb	6x04_B_A_VB99D.pdb	-0.6634482145309448	0.08649999648332596
6v4o.pdb	6v4o_DE_W_FD107R.pdb	-1.1498010158538818	-4.2888898849487305
7k7i.pdb	7k7i_MN_C_PC88M.pdb	-0.238874152302742	0.0731699988245964
1nsn.pdb	1nsn_HL_S_YH27P.pdb	0.10902780294418335	-0.01051000040024519
7bsd.pdb	7bsd_AB_G_YA102S.pdb	-0.7077934741973877	-0.476500004529953
4lsq.pdb	4lsq_HL_G_GG325W.pdb	-1.0877511501312256	0.374889999628067
7nkt.pdb	7nkt_B_A_NB110P.pdb	-0.1591976284980774	0.26429998874664307
7k8m.pdb	7k8m_AB_E_YE156G.pdb	-0.6800643801689148	-2.2202799320220947
5dur.pdb	5dur_BD_A_IA24K.pdb	-0.446804404258728	-1.583899974822998
7z0x.pdb	7z0x_HL_R_SR145D.pdb	-0.7630411982536316	-0.5968000292778015
4i1n.pdb	4i1n_B_A_RA52S.pdb	-0.8088641166687012	-0.5939000248908997
7aqz.pdb	7aqz_D_A_SD18L.pdb	-0.3675921857357025	-0.061799999326467514
5d96.pdb	5d96_JI_D_SD73E.pdb	-0.542902946472168	0.8845000267028809
7k7i.pdb	7k7i_MN_C_NC83K.pdb	0.2857770621776581	-0.03029000014066696
7mtb.pdb	7mtb_HL_G_SG255E.pdb	-0.5114515423774719	-1.5001100301742554
1iqd.pdb	1iqd_BA_C_SC77C.pdb	-0.4519367814064026	-0.14820000529289246
5w1k.pdb	5w1k_DC_E_CD108V.pdb	-4.10617208480835	-4.268939971923828
4ala.pdb	4ala_HL_C_QC17R.pdb	-9.138419151306152	-12.203669548034668
4dw2.pdb	4dw2_HL_U_KU145A.pdb	-0.18823355436325073	0.012230000458657742
5ugy.pdb	5ugy_IM_C_SC142M.pdb	0.11505946516990662	1.238669991493225
7cu4.pdb	7cu4_AB_C_SC34Y.pdb	0.3520146310329437	1.019070029258728
6myy.pdb	6myy_HL_A_GA382L.pdb	-3.493506908416748	-2.489300012588501
6b0a.pdb	6b0a_HL_A_PA116Y.pdb	-6.598809719085693	-10.433300018310547
7k8m.pdb	7k8m_AB_E_QE160F.pdb	-0.35433775186538696	0.09459999948740005
3cfi.pdb	3cfi_C_B_GB100A.pdb	-6.6105756759643555	-5.468900203704834
5tpn.pdb	5tpn_HL_A_SL67D.pdb	-0.4978622496128082	-1.2417399883270264
6jsz.pdb	6jsz_D_A_WD46H.pdb	-0.5731676816940308	-0.014499999582767487
7bsd.pdb	7bsd_AB_G_EA1A.pdb	-0.07517555356025696	0.267300009727478
1nsn.pdb	1nsn_HL_S_FL34R.pdb	-0.249164879322052	-1.8391900062561035
7mtb.pdb	7mtb_HL_G_PG256K.pdb	-0.5590068697929382	-2.3826100826263428
5kte.pdb	5kte_HL_A_SL91D.pdb	-0.5048245787620544	0.8390499949455261
5u8r.pdb	5u8r_HL_A_LH103C.pdb	-0.7402338981628418	-1.2535899877548218
6h3t.pdb	6h3t_IM_B_NB117V.pdb	-0.33402955532073975	-0.4934999942779541
7k8m.pdb	7k8m_AB_E_VA2H.pdb	-0.43494677543640137	-0.7458999752998352
6okm.pdb	6okm_HL_R_NR59Q.pdb	-0.4497658610343933	-0.024800000712275505
3rkd.pdb	3rkd_DC_B_VB39D.pdb	-0.6768568754196167	0.20970000326633453
7aqz.pdb	7aqz_D_A_LD74N.pdb	-0.803432822227478	-1.9713000059127808
6pxh.pdb	6pxh_CD_A_VD98L.pdb	-0.5630755424499512	-0.49900001287460327
7n3d.pdb	7n3d_HL_C_DC33L.pdb	-0.28349003195762634	1.4930000305175781
5w1m.pdb	5w1m_FE_Q_KQ83F.pdb	-0.2247377336025238	0.29109999537467957
7m42.pdb	7m42_BA_E_YE157K.pdb	0.2615285813808441	-1.0288000106811523
3jwo.pdb	3jwo_HL_A_DH55Y.pdb	0.6879169940948486	2.3540000915527344
3rkd.pdb	3rkd_DC_B_PB133K.pdb	-0.2776711881160736	-1.3281999826431274
4o02.pdb	4o02_HL_A_RH54G.pdb	-0.669114351272583	-2.4718899726867676
4nx3.pdb	4nx3_BA_D_DB31I.pdb	-1.6572015285491943	-2.202320098876953
7x7d.pdb	7x7d_F_E_GF29T.pdb	-4.795492172241211	-4.298089981079102
6p62.pdb	6p62_HL_A_RL28Y.pdb	-0.5074767470359802	-0.3461099863052368
3cfi.pdb	3cfi_C_B_WC103R.pdb	-0.15144146978855133	-2.26990008354187
1nsn.pdb	1nsn_HL_S_SL32H.pdb	-0.3899237811565399	0.4946100115776062
7l56.pdb	7l56_FG_C_YF114L.pdb	0.33811691403388977	0.14369000494480133
6okm.pdb	6okm_HL_R_NH30K.pdb	0.47386160492897034	1.5205999612808228
5d96.pdb	5d96_JI_D_AD82H.pdb	-7.542295455932617	-7.029699802398682
2r56.pdb	2r56_IM_B_EB41S.pdb	-0.3346349895000458	-1.0707900524139404
5ugy.pdb	5ugy_IM_C_SM91W.pdb	-1.4898338317871094	-1.6815999746322632
7jx3.pdb	7jx3_CD_R_TC55A.pdb	-0.21447734534740448	0.07150000333786011
7b27.pdb	7b27_D_a_Ya154D.pdb	-0.7710962295532227	0.7124000191688538
6e62.pdb	6e62_HL_P_YP79T.pdb	-0.47617387771606445	-1.1506999731063843
5o0w.pdb	5o0w_G_C_MC338I.pdb	-0.42461445927619934	-0.07738000154495239
7r7n.pdb	7r7n_HL_E_FE152S.pdb	-1.5213948488235474	-3.6024999618530273
5usf.pdb	5usf_D_A_GA547H.pdb	-14.25706958770752	-12.107564926147461
7k8m.pdb	7k8m_AB_E_FE123S.pdb	-1.5905823707580566	-2.069999933242798
6x04.pdb	6x04_B_A_VB99I.pdb	-0.2715465724468231	-0.09679999947547913
3rkd.pdb	3rkd_DC_B_SB54F.pdb	-0.23178420960903168	-0.41690000891685486
6k7o.pdb	6k7o_HL_A_EA33T.pdb	-0.3805072605609894	0.3515999913215637
5mo9.pdb	5mo9_HL_X_TH100Q.pdb	0.11528071761131287	-0.05469999834895134
7o85.pdb	7o85_B_A_RB53F.pdb	-0.3063771426677704	-0.6219099760055542
4jdt.pdb	4jdt_HL_G_TG312N.pdb	-0.08105528354644775	-0.08869999647140503
6udk.pdb	6udk_HL_K_DK411L.pdb	-0.15802225470542908	0.6347299814224243
6n5e.pdb	6n5e_ED_A_YE57M.pdb	-0.19839540123939514	-0.2061000019311905
6pxh.pdb	6pxh_CD_A_GC57V.pdb	-7.157978057861328	-5.042409896850586
4lsq.pdb	4lsq_HL_G_GG227L.pdb	-0.36000967025756836	1.4636600017547607
5th9.pdb	5th9_JN_C_NJ58S.pdb	-0.6467119455337524	0.21389999985694885
6h3t.pdb	6h3t_IM_B_GB149T.pdb	-1.0104522705078125	-2.128499984741211
4dw2.pdb	4dw2_HL_U_TU3S.pdb	1.3581640720367432	3.1040101051330566
6pe9.pdb	6pe9_CD_G_NC57H.pdb	0.8300642967224121	0.3919999897480011
7czz.pdb	7czz_JN_C_YC395N.pdb	1.7887824773788452	1.2631950378417969
6e62.pdb	6e62_HL_P_MH102D.pdb	-0.827690839767456	-4.1834001541137695
3kj6.pdb	3kj6_HL_A_NH57M.pdb	0.5385758876800537	0.2410999983549118
5umi.pdb	5umi_HL_C_YC104E.pdb	-0.3607320785522461	0.19869999587535858
7bsd.pdb	7bsd_AB_G_TA103W.pdb	-7.118022918701172	-5.112400054931641
7mep.pdb	7mep_HL_A_YH113E.pdb	-0.6438330411911011	-0.025499999523162842
6xr0.pdb	6xr0_HL_M_RM436A.pdb	-0.18634459376335144	-1.289199948310852
7czz.pdb	7czz_JN_C_FC408P.pdb	-0.451948881149292	-0.2296150028705597
4oii.pdb	4oii_HL_A_RA82M.pdb	-0.2653031349182129	0.12030000239610672
4jdt.pdb	4jdt_HL_G_WH49D.pdb	-0.5482660531997681	-0.4184400141239166
6xr0.pdb	6xr0_HL_M_GL91N.pdb	-0.781965970993042	-0.9380000233650208
6p62.pdb	6p62_HL_A_DA390P.pdb	0.0641506016254425	0.6920899748802185
7qnd.pdb	7qnd_L_C_RL99M.pdb	0.24720779061317444	0.7476000189781189
6n5e.pdb	6n5e_ED_A_FE29W.pdb	-0.4569272994995117	0.225600004196167
5grj.pdb	5grj_HL_A_YL33T.pdb	-2.3934860229492188	-4.343200206756592
2i9l.pdb	2i9l_BA_I_RB31Q.pdb	-0.6472833156585693	-1.749899983406067
5w4l.pdb	5w4l_HL_G_FL33W.pdb	-0.6378793716430664	-0.16169999539852142
5ggv.pdb	5ggv_HL_Y_YY104R.pdb	-2.709030866622925	-6.382400035858154
5c7x.pdb	5c7x_MN_B_KN50A.pdb	-0.3343442380428314	-0.03970000147819519
5w5x.pdb	5w5x_HL_A_DH32V.pdb	-1.6868040561676025	-3.4103000164031982
5w1m.pdb	5w1m_FE_Q_DF108K.pdb	-0.3891984224319458	2.547499895095825
4qci.pdb	4qci_HL_C_VC30H.pdb	-0.4476180672645569	-0.08799999952316284
6bp2.pdb	6bp2_HL_A_QA96M.pdb	-1.1437851190567017	0.22990000247955322
1ndg.pdb	1ndg_BA_C_NC93M.pdb	0.04318535327911377	0.42419999837875366
7p16.pdb	7p16_B_A_DB31G.pdb	0.15700873732566833	-0.639959990978241
4oii.pdb	4oii_HL_A_RH103M.pdb	-0.8697038888931274	0.18119999766349792
6myy.pdb	6myy_HL_A_TH57F.pdb	-1.8785802125930786	-1.8901000022888184
6nm6.pdb	6nm6_UV_G_WU114S.pdb	-0.2743913531303406	-1.6383700370788574
5dhv.pdb	5dhv_AB_N_RB98I.pdb	-1.0075255632400513	-1.0407999753952026
6e62.pdb	6e62_HL_P_SH103I.pdb	-0.7148741483688354	-0.5465999841690063
6war.pdb	6war_F_E_KE166A.pdb	-0.2374541461467743	-0.9491999745368958
6nm6.pdb	6nm6_UV_G_EG312S.pdb	-0.41337084770202637	-0.24688999354839325
3g6d.pdb	3g6d_HL_A_KA101L.pdb	-0.055489346385002136	0.19339999556541443
6myy.pdb	6myy_HL_A_QH64L.pdb	0.13756608963012695	0.2953000068664551
7k8m.pdb	7k8m_AB_E_NE154H.pdb	-4.597067832946777	-4.910789966583252
7mtb.pdb	7mtb_HL_G_DG252H.pdb	0.06100001931190491	-0.010110000148415565
3g6d.pdb	3g6d_HL_A_PA3V.pdb	-0.9608337879180908	-0.011800000444054604
6h3t.pdb	6h3t_IM_B_SM99D.pdb	-0.21126000583171844	0.7968999743461609
6udk.pdb	6udk_HL_K_EK61K.pdb	-0.17684774100780487	0.14791999757289886
5c7x.pdb	5c7x_MN_B_WN83M.pdb	-0.5789909362792969	-0.781000018119812
7r7n.pdb	7r7n_HL_E_YL81P.pdb	-0.22928151488304138	-2.063800096511841
4lvn.pdb	4lvn_CB_A_YB33D.pdb	-1.1885011196136475	-0.7985000014305115
4pir.pdb	4pir_J_D_RD162F.pdb	-0.15675437450408936	0.8456400036811829
3uzq.pdb	3uzq_A_B_LB89G.pdb	-1.0935214757919312	-2.238100051879883
3kj6.pdb	3kj6_HL_A_FH100K.pdb	-0.6505246758460999	-0.4068000018596649
4oii.pdb	4oii_HL_A_DH100P.pdb	-0.2981964945793152	-2.1410999298095703
6v4o.pdb	6v4o_DE_W_FD107S.pdb	-0.8930844068527222	-0.647059977054596
6pxh.pdb	6pxh_CD_A_TA192K.pdb	-0.20458565652370453	-0.2728999853134155
5u8r.pdb	5u8r_HL_A_SA276V.pdb	-0.06275886297225952	0.5103999972343445
5th9.pdb	5th9_JN_C_DJ103L.pdb	-1.0760517120361328	-0.1460999995470047
5ugy.pdb	5ugy_IM_C_SM91H.pdb	-1.0590842962265015	0.4020000100135803
5w4l.pdb	5w4l_HL_G_FG23H.pdb	-0.9992055892944336	-0.8174999952316284
5f8r.pdb	5f8r_C_A_RC44I.pdb	-0.6878986358642578	-2.320499897003174
6h2y.pdb	6h2y_HL_D_QD94W.pdb	-0.4034956097602844	-0.5109999775886536
7jvc.pdb	7jvc_FG_E_DG52E.pdb	-0.13990947604179382	-0.4077000021934509
6qfc.pdb	6qfc_B_A_FA139Y.pdb	-0.31377968192100525	-0.19027000665664673
6udk.pdb	6udk_HL_K_YH115H.pdb	-0.2780601382255554	-0.3889400064945221
7czx.pdb	7czx_JN_C_YC411K.pdb	-0.33512794971466064	-0.4262000024318695
7mep.pdb	7mep_HL_A_TH111I.pdb	0.3932524025440216	0.1907999962568283
7b27.pdb	7b27_D_a_Sa159T.pdb	0.14369508624076843	0.3569999933242798
2r56.pdb	2r56_IM_B_TB151D.pdb	-0.2795804738998413	-0.3143700063228607
4yjz.pdb	4yjz_L_E_DE174F.pdb	0.1525527834892273	-0.4823000133037567
6udk.pdb	6udk_HL_K_GK408Q.pdb	-1.3331009149551392	-0.2623400092124939
6myy.pdb	6myy_HL_A_EL92A.pdb	-0.5450495481491089	-1.917799949645996
5ywp.pdb	5ywp_RQ_A_NR52V.pdb	0.06667366623878479	0.7471699714660645
5ggv.pdb	5ggv_HL_Y_MY99R.pdb	-0.6719459891319275	-0.41200000047683716
2r56.pdb	2r56_IM_B_TB151L.pdb	0.06041651964187622	0.5846499800682068
7aqx.pdb	7aqx_C_A_AA82K.pdb	-0.016261398792266846	1.2066999673843384
6pxh.pdb	6pxh_CD_A_YC33S.pdb	-1.1393654346466064	-2.9289000034332275
7r7n.pdb	7r7n_HL_E_VE149L.pdb	-0.41938847303390503	0.5116000175476074
6r8x.pdb	6r8x_CB_A_SC101I.pdb	-0.7897140979766846	-0.8831999897956848
5ggv.pdb	5ggv_HL_Y_YL32E.pdb	-1.0128285884857178	-1.7319999933242798
7nkt.pdb	7nkt_B_A_NB110G.pdb	-0.7738419771194458	-0.9397000074386597
1iqd.pdb	1iqd_BA_C_HB35D.pdb	-0.3070642948150635	-0.32510000467300415
5u8r.pdb	5u8r_HL_A_KH66V.pdb	-0.058450907468795776	0.0034000000450760126
7k7i.pdb	7k7i_MN_C_IC84L.pdb	-0.4472395181655884	0.1971299946308136
3uzq.pdb	3uzq_A_B_YA153R.pdb	-2.3153491020202637	-0.8794000148773193
6q20.pdb	6q20_HL_A_SA164L.pdb	-0.27181005477905273	0.4399999976158142
2qqn.pdb	2qqn_HL_A_EA51T.pdb	-1.905347228050232	-2.8294999599456787
6b0a.pdb	6b0a_HL_A_FH103W.pdb	-1.305986762046814	-0.545799970626831
7k8z.pdb	7k8z_MN_C_RC251N.pdb	-0.6715657711029053	0.4022800028324127
7e9b.pdb	7e9b_HL_C_YL92E.pdb	-0.40091532468795776	-1.3903000354766846
4aei.pdb	4aei_IM_B_YB42L.pdb	-0.418542742729187	0.42660000920295715
5grj.pdb	5grj_HL_A_SL96R.pdb	-0.37410426139831543	-1.402999997138977
4ki5.pdb	4ki5_CD_M_EC53V.pdb	-0.018181204795837402	-0.4173299968242645
7e3k.pdb	7e3k_HL_C_WH50M.pdb	-0.40278640389442444	-0.9777500033378601
6xr0.pdb	6xr0_HL_M_VM541P.pdb	-0.7218796014785767	0.10920000076293945
6fxn.pdb	6fxn_MN_J_NN94S.pdb	-0.48994389176368713	-1.6655000448226929
3cfi.pdb	3cfi_C_B_AB99W.pdb	-0.14447395503520966	0.04430000111460686
7l56.pdb	7l56_FG_C_YC357K.pdb	-0.4218106269836426	-1.5926300287246704
7k8m.pdb	7k8m_AB_E_DE87A.pdb	-0.6287520527839661	-1.1586999893188477
6xr0.pdb	6xr0_HL_M_GH101F.pdb	-4.364006996154785	-8.941370010375977
1bzq.pdb	1bzq_M_C_YM27E.pdb	-0.885661244392395	-2.263079881668091
3kr3.pdb	3kr3_HL_D_YH103V.pdb	-1.5907951593399048	-3.599600076675415
5d96.pdb	5d96_JI_D_GD106N.pdb	-0.5421152710914612	-0.5950999855995178
4qci.pdb	4qci_HL_C_YH103N.pdb	-1.344437599182129	-1.9772000312805176
6k7o.pdb	6k7o_HL_A_DL94Y.pdb	-2.6814258098602295	-0.33090001344680786
7z0x.pdb	7z0x_HL_R_YH58M.pdb	-0.5650695562362671	-1.163699984550476
3uzq.pdb	3uzq_A_B_GA25R.pdb	-0.25851279497146606	1.180799961090088
6vy2.pdb	6vy2_IM_C_TI30E.pdb	-0.3245668411254883	0.09414000064134598
5xbm.pdb	5xbm_ED_F_RF41A.pdb	-1.265135645866394	-1.8338500261306763
7d0b.pdb	7d0b_HL_A_TH102W.pdb	-0.09247370064258575	0.9405218958854675
5tz2.pdb	5tz2_HL_C_AC53D.pdb	-1.3826031684875488	-0.711899995803833
4lsq.pdb	4lsq_HL_G_WH62Y.pdb	-0.6434237957000732	0.23960000276565552
6r8x.pdb	6r8x_CB_A_LA133F.pdb	-0.8746753931045532	-1.5706000328063965
5mo9.pdb	5mo9_HL_X_TH100N.pdb	0.11954474449157715	0.296099990606308
7bsd.pdb	7bsd_AB_G_YA101G.pdb	-0.5338302850723267	-1.0180000066757202
6n5e.pdb	6n5e_ED_A_WD93A.pdb	-1.1533470153808594	-2.854599952697754
4wgw.pdb	4wgw_B_A_RB103H.pdb	-1.2478828430175781	-2.140199899673462
5w4l.pdb	5w4l_HL_G_YH32I.pdb	-0.2551184892654419	-0.08240000158548355
6e62.pdb	6e62_HL_P_RL51S.pdb	-1.2260863780975342	-1.4611999988555908
7s0e.pdb	7s0e_HL_A_YL32F.pdb	-0.1294156312942505	0.34231001138687134
5dhv.pdb	5dhv_AB_N_DA100I.pdb	-0.4723985195159912	-1.8402999639511108
4lvn.pdb	4lvn_CB_A_GC32Y.pdb	-8.742148399353027	-8.487139701843262
5ggv.pdb	5ggv_HL_Y_VY46G.pdb	-1.3413166999816895	-1.8271000385284424
4oii.pdb	4oii_HL_A_FL91V.pdb	-0.4480651617050171	-0.3059000074863434
7mep.pdb	7mep_HL_A_NH53Q.pdb	-0.29549863934516907	0.01269999984651804
4yjz.pdb	4yjz_L_E_NE107F.pdb	0.4003676474094391	0.9510999917984009
3uzq.pdb	3uzq_A_B_YA174E.pdb	-1.222245693206787	-0.45399999618530273
5dur.pdb	5dur_BD_A_VA210M.pdb	-0.3962031602859497	-0.6826000213623047
7cgw.pdb	7cgw_AB_C_TC44K.pdb	0.2610703408718109	0.5907999873161316
5umi.pdb	5umi_HL_C_SH98I.pdb	-0.959416389465332	-1.218500018119812
1fns.pdb	1fns_HL_A_RA123K.pdb	0.3970375955104828	0.3181999921798706
2r56.pdb	2r56_IM_B_TB122W.pdb	-0.1251842975616455	0.21739999949932098
4jdt.pdb	4jdt_HL_G_DG302C.pdb	0.028886884450912476	0.8514000177383423
5u8r.pdb	5u8r_HL_A_KH75D.pdb	0.03131920099258423	0.6740999817848206
6vy2.pdb	6vy2_IM_C_EC328I.pdb	0.04350590705871582	5.468800067901611
5ywp.pdb	5ywp_RQ_A_RQ93P.pdb	-0.9004068374633789	-0.8416000008583069
5c6t.pdb	5c6t_HL_A_TA185R.pdb	0.052079588174819946	-0.4651400148868561
1iqd.pdb	1iqd_BA_C_RC42A.pdb	-1.5067623853683472	-6.196800231933594
7e72.pdb	7e72_CD_F_KF107I.pdb	-2.0088093280792236	-0.44670000672340393
6qfc.pdb	6qfc_B_A_GA132W.pdb	-1.8160016536712646	-3.3543601036071777
6n5e.pdb	6n5e_ED_A_RA184S.pdb	-0.2131403237581253	-0.6359000205993652
5c7x.pdb	5c7x_MN_B_YM32N.pdb	-0.12598614394664764	-0.10520000010728836
7cu4.pdb	7cu4_AB_C_NA57H.pdb	0.4011549651622772	0.7891299724578857
7czx.pdb	7czx_JN_C_PJ110G.pdb	-1.2012145519256592	-1.4450000524520874
6vy2.pdb	6vy2_IM_C_TC413S.pdb	-0.26061731576919556	0.0828699991106987
6z20.pdb	6z20_B_A_DB30I.pdb	-0.3421069085597992	-0.8044999837875366
7o85.pdb	7o85_B_A_FA112A.pdb	-0.61618971824646	0.22950999438762665
6myy.pdb	6myy_HL_A_DA306R.pdb	-0.4556553363800049	-1.6650999784469604
5usf.pdb	5usf_D_A_ID70R.pdb	-0.9499837160110474	0.06279999762773514
7qnd.pdb	7qnd_L_C_DL111S.pdb	-0.23577192425727844	-1.386299967765808
7lxz.pdb	7lxz_FC_B_EB461K.pdb	-0.006762862205505371	-1.2367000579833984
7czx.pdb	7czx_JN_C_YJ53D.pdb	-0.7222198247909546	-1.7825000286102295
7l5j.pdb	7l5j_YX_A_RY30P.pdb	-0.5683133602142334	-0.42454999685287476
6u36.pdb	6u36_HL_B_WL91C.pdb	-0.5085168480873108	-0.10232999920845032
4ki5.pdb	4ki5_CD_M_DC99S.pdb	-1.191398024559021	-1.5264999866485596
6q18.pdb	6q18_HL_A_VA84Q.pdb	-0.3876081705093384	-0.5306000113487244
7qnw.pdb	7qnw_AB_E_YE169L.pdb	-0.18277496099472046	-0.0052999998442828655
1iqd.pdb	1iqd_BA_C_LC79F.pdb	-0.20847196877002716	-0.8985000252723694
6p62.pdb	6p62_HL_A_SA393Q.pdb	-0.019169896841049194	1.1669800281524658
7bsd.pdb	7bsd_AB_G_GG34V.pdb	-10.396073341369629	-9.07073974609375
7k7i.pdb	7k7i_MN_C_TM30A.pdb	0.2859947383403778	0.12099999934434891
6r8x.pdb	6r8x_CB_A_SA180V.pdb	0.1644992232322693	0.5390999913215637
4yjz.pdb	4yjz_L_E_GE138N.pdb	-0.15489725768566132	0.5921000242233276
4o02.pdb	4o02_HL_A_FH32E.pdb	-1.221721887588501	-2.073780059814453
6vy2.pdb	6vy2_IM_C_TC413N.pdb	-0.17712050676345825	-0.44527000188827515
6elu.pdb	6elu_EF_D_YE33T.pdb	-2.1219193935394287	-2.5264999866485596
6x04.pdb	6x04_B_A_VB99E.pdb	-1.8344519138336182	-0.10249999910593033
5tz2.pdb	5tz2_HL_C_TC58N.pdb	-0.6579244136810303	-0.26739999651908875
4lsq.pdb	4lsq_HL_G_YH60I.pdb	-0.05767960846424103	-0.8430100083351135
7n3d.pdb	7n3d_HL_C_GH105L.pdb	-0.021274328231811523	-0.7716000080108643
7aqx.pdb	7aqx_C_A_TA86K.pdb	-0.23413598537445068	0.6858000159263611
7z0x.pdb	7z0x_HL_R_SH53F.pdb	0.09018638730049133	2.7374000549316406
6qfc.pdb	6qfc_B_A_GA132H.pdb	-2.1630313396453857	-3.4735300540924072
6vy2.pdb	6vy2_IM_C_GI25H.pdb	-0.6860480308532715	0.37073999643325806
7k7i.pdb	7k7i_MN_C_GM101C.pdb	-2.7614781856536865	-4.3565897941589355
5nuz.pdb	5nuz_AB_C_LA102S.pdb	-0.9425114393234253	-1.2302000522613525
6nm6.pdb	6nm6_UV_G_GG309S.pdb	-0.9692196846008301	-2.4955101013183594
6ukt.pdb	6ukt_F_B_IB23W.pdb	-1.1130597591400146	-0.826170027256012
5w1m.pdb	5w1m_FE_Q_YE40K.pdb	-0.8936816453933716	1.5318000316619873
1ndg.pdb	1ndg_BA_C_RC73E.pdb	-0.6437947750091553	-0.9652000069618225
2i9l.pdb	2i9l_BA_I_AI56I.pdb	-3.4952619075775146	-3.360330104827881
3mxw.pdb	3mxw_HL_A_SA97P.pdb	-0.28804147243499756	-0.13410000503063202
6h3t.pdb	6h3t_IM_B_YM38W.pdb	-6.6753153800964355	-6.725419998168945
5d96.pdb	5d96_JI_D_CD67R.pdb	0.05576270818710327	-1.1476000547409058
6bp2.pdb	6bp2_HL_A_NA97Y.pdb	-0.5518338084220886	-0.40070000290870667
5th9.pdb	5th9_JN_C_QC75R.pdb	-1.4022033214569092	-0.689300000667572
5mo9.pdb	5mo9_HL_X_KX90G.pdb	-0.24433934688568115	0.28029999136924744
7jx3.pdb	7jx3_CD_R_YR174I.pdb	-0.9713618755340576	-2.4560999870300293
7e9b.pdb	7e9b_HL_C_IL94Q.pdb	-0.4481138586997986	-0.48170000314712524
5umi.pdb	5umi_HL_C_EL1P.pdb	0.13466116786003113	0.8553000092506409
5usf.pdb	5usf_D_A_SD30P.pdb	-0.0309847891330719	0.06729999929666519
3cfi.pdb	3cfi_C_B_VB105D.pdb	-0.4319358468055725	-1.5111000537872314
6nfc.pdb	6nfc_HL_A_LL25P.pdb	-0.42709577083587646	-0.11455000191926956
6vy2.pdb	6vy2_IM_C_GC324V.pdb	-6.113336086273193	-2.3657619953155518
6wqo.pdb	6wqo_EF_D_DD153L.pdb	-0.008811742067337036	1.552299976348877
7k8m.pdb	7k8m_AB_E_YE162Q.pdb	-0.47805148363113403	0.0868000015616417
5kte.pdb	5kte_HL_A_NL32L.pdb	0.017261236906051636	0.7788400053977966
7qnd.pdb	7qnd_L_C_RL99Y.pdb	0.7814232110977173	2.1635000705718994
3kr3.pdb	3kr3_HL_D_LD13D.pdb	-0.6320676207542419	-0.5440000295639038
6q20.pdb	6q20_HL_A_YA325H.pdb	-0.8243247270584106	-0.6956999897956848
7cdj.pdb	7cdj_HL_E_SH56L.pdb	-4.370956897735596	-1.8588999509811401
5d96.pdb	5d96_JI_D_GD37M.pdb	0.19413793087005615	1.7733999490737915
6jsz.pdb	6jsz_D_A_AA126W.pdb	-0.41364768147468567	0.06109999865293503
7m42.pdb	7m42_BA_E_YB27F.pdb	-0.09649023413658142	0.009499999694526196
5kte.pdb	5kte_HL_A_NL92K.pdb	0.011368095874786377	0.4616200029850006
5c7x.pdb	5c7x_MN_B_EB115K.pdb	-0.3282504975795746	-1.1313999891281128
4lsq.pdb	4lsq_HL_G_TH54M.pdb	0.07474413514137268	0.043880000710487366
5th9.pdb	5th9_JN_C_YC128R.pdb	-0.2461165189743042	0.4180000126361847
6h3t.pdb	6h3t_IM_B_CB114I.pdb	-3.263570785522461	-3.666100025177002
6h2y.pdb	6h2y_HL_D_GL29D.pdb	-0.07892560958862305	-0.3050999939441681
5ywp.pdb	5ywp_RQ_A_GR54M.pdb	-1.5563565492630005	0.16175000369548798
3cfi.pdb	3cfi_C_B_WC46T.pdb	-0.42197710275650024	0.5339999794960022
6q18.pdb	6q18_HL_A_SH107E.pdb	-7.256511211395264	-7.066500186920166
6h2y.pdb	6h2y_HL_D_ED96T.pdb	-0.5469033718109131	-3.1317999362945557
7o85.pdb	7o85_B_A_YB49T.pdb	-0.8409205675125122	0.10673999786376953
2qqn.pdb	2qqn_HL_A_EA46P.pdb	-4.2936930656433105	-3.7046799659729004
4wgw.pdb	4wgw_B_A_FA239P.pdb	-0.25319740176200867	-0.9728000164031982
6q20.pdb	6q20_HL_A_RA290Y.pdb	-1.5694808959960938	-1.7733999490737915
4yjz.pdb	4yjz_L_E_GL210P.pdb	-1.0269852876663208	-0.9908999800682068
7n3d.pdb	7n3d_HL_C_DC83P.pdb	-0.0023800134658813477	-1.6663999557495117
4o02.pdb	4o02_HL_A_TA212V.pdb	0.0787138044834137	0.1550000011920929
2qqn.pdb	2qqn_HL_A_SA25V.pdb	-0.008171916007995605	0.42559999227523804
6myy.pdb	6myy_HL_A_GA382S.pdb	-0.4526420831680298	-1.6265000104904175
3mxw.pdb	3mxw_HL_A_RA117K.pdb	-0.5737854242324829	-1.232100009918213
5d96.pdb	5d96_JI_D_YI92P.pdb	-1.3246791362762451	-1.70169997215271
6vy2.pdb	6vy2_IM_C_GI25E.pdb	-0.8024719953536987	0.5422499775886536
1iqd.pdb	1iqd_BA_C_LC79M.pdb	-0.49036818742752075	0.19429999589920044
6pe9.pdb	6pe9_CD_G_TG71G.pdb	-0.518166184425354	0.1395999938249588
3nps.pdb	3nps_BC_A_IB51G.pdb	-0.5746551752090454	-0.8496000170707703
6vy2.pdb	6vy2_IM_C_SC323C.pdb	-0.27613526582717896	0.8741000294685364
1nsn.pdb	1nsn_HL_S_KS6W.pdb	-0.13488411903381348	0.30855000019073486
1fns.pdb	1fns_HL_A_SH56D.pdb	-1.092627763748169	-0.6452000141143799
6nm6.pdb	6nm6_UV_G_TU30L.pdb	0.12565001845359802	0.26365000009536743
7so9.pdb	7so9_ON_K_VK58C.pdb	-0.45029765367507935	-1.0160000324249268
7nkt.pdb	7nkt_B_A_FA42C.pdb	-0.5745274424552917	-0.7361999750137329
3uzq.pdb	3uzq_A_B_EA180I.pdb	0.36236605048179626	-0.5874999761581421
6v4o.pdb	6v4o_DE_W_TD100L.pdb	0.2112732231616974	-0.040800001472234726
5th9.pdb	5th9_JN_C_YN49F.pdb	0.5671406984329224	-0.10779999941587448
7e72.pdb	7e72_CD_F_EF189W.pdb	-0.6928825378417969	-1.3507000207901
4lvn.pdb	4lvn_CB_A_HA61V.pdb	-0.8860516548156738	-0.9369999766349792
7qnd.pdb	7qnd_L_C_RC201V.pdb	-0.6155533790588379	-1.6230800151824951
6hhc.pdb	6hhc_HL_A_GH100Q.pdb	-1.4797794818878174	1.3717000484466553
5c7x.pdb	5c7x_MN_B_VB8H.pdb	-6.321269989013672	-8.905099868774414
1nsn.pdb	1nsn_HL_S_AS57E.pdb	-1.5714311599731445	-1.108839988708496
5w1k.pdb	5w1k_DC_E_CD108I.pdb	-7.800864219665527	-5.083040237426758
6vy2.pdb	6vy2_IM_C_YI103L.pdb	-0.8843131065368652	2.764539957046509
7x7d.pdb	7x7d_F_E_FE153I.pdb	-1.0787453651428223	0.1882999986410141
5umi.pdb	5umi_HL_C_SH98P.pdb	-0.03879652917385101	-0.3553999960422516
7qnw.pdb	7qnw_AB_E_GE172W.pdb	-6.772898197174072	-6.49891996383667
3mxw.pdb	3mxw_HL_A_EA51R.pdb	0.019376486539840698	0.6164000034332275
7e3k.pdb	7e3k_HL_C_RL30W.pdb	-0.07465299963951111	-0.3881700038909912
5c6t.pdb	5c6t_HL_A_GA193P.pdb	-0.378235787153244	0.15278999507427216
3g6d.pdb	3g6d_HL_A_RA8D.pdb	-0.6132175326347351	-0.4830000102519989
4qci.pdb	4qci_HL_C_WH47P.pdb	-0.3752102255821228	-0.9023000001907349
6otc.pdb	6otc_HL_A_SL56A.pdb	-1.1126023530960083	-1.398069977760315
4oii.pdb	4oii_HL_A_YA85R.pdb	-0.30344143509864807	-0.01209999993443489
3kr3.pdb	3kr3_HL_D_RD36V.pdb	-0.5882118940353394	-3.125999927520752
3jwo.pdb	3jwo_HL_A_TA96M.pdb	0.5342880487442017	1.604099988937378
6okm.pdb	6okm_HL_R_RH97T.pdb	-0.6970008611679077	1.242900013923645
7nkt.pdb	7nkt_B_A_FA45I.pdb	-0.3026665449142456	-0.7716000080108643
4lvn.pdb	4lvn_CB_A_YC51C.pdb	-0.17650307714939117	-0.46470001339912415
6h3t.pdb	6h3t_IM_B_HB119W.pdb	-0.319354772567749	-0.42250001430511475
6nm6.pdb	6nm6_UV_G_QU76A.pdb	-0.2542058825492859	-0.5575100183486938
5hbv.pdb	5hbv_DC_B_YC95M.pdb	-1.32632577419281	-2.8176300525665283
4o02.pdb	4o02_HL_A_RH54C.pdb	-0.6102924346923828	-2.3482000827789307
7nkt.pdb	7nkt_B_A_NA38C.pdb	0.46053001284599304	0.11289999634027481
1nsn.pdb	1nsn_HL_S_SH31T.pdb	-0.21106909215450287	0.44699999690055847
7so9.pdb	7so9_ON_K_PK60H.pdb	-11.853047370910645	-12.107449531555176
4qci.pdb	4qci_HL_C_KC77W.pdb	-1.951424479484558	-3.3666999340057373
4ala.pdb	4ala_HL_C_EC59N.pdb	-1.3142576217651367	-2.46343994140625
5w1m.pdb	5w1m_FE_Q_YQ36H.pdb	-2.1750881671905518	0.1412999927997589
5w5x.pdb	5w5x_HL_A_LA104H.pdb	-0.7117254734039307	-0.07419999688863754
6nfc.pdb	6nfc_HL_A_MA101N.pdb	-0.5936259627342224	-0.3555299937725067
7aqz.pdb	7aqz_D_A_TD16N.pdb	-0.9616020917892456	-1.8619999885559082
7n3d.pdb	7n3d_HL_C_AC73D.pdb	-0.49782171845436096	-3.1120998859405518
3g6d.pdb	3g6d_HL_A_PA3N.pdb	-0.7706512212753296	-1.077299952507019
6q20.pdb	6q20_HL_A_RA290W.pdb	-0.13653616607189178	-0.49070000648498535
7cgw.pdb	7cgw_AB_C_RC54V.pdb	-0.11349859833717346	1.0125999450683594
6h3t.pdb	6h3t_IM_B_HB119R.pdb	-1.2186148166656494	-2.623199939727783
7k8m.pdb	7k8m_AB_E_SA30E.pdb	-0.6592327356338501	0.616599977016449
7mtb.pdb	7mtb_HL_G_DG252M.pdb	0.4596117436885834	0.9402300119400024
7czz.pdb	7czz_JN_C_YC343P.pdb	0.05591323971748352	0.3762350082397461
5dur.pdb	5dur_BD_A_TB104P.pdb	-8.178771018981934	-5.504899978637695
6p62.pdb	6p62_HL_A_NA225T.pdb	-0.4407360851764679	-0.08754000067710876
6jsz.pdb	6jsz_D_A_VA99G.pdb	-0.47478723526000977	-0.07039999961853027
6n5e.pdb	6n5e_ED_A_WE47L.pdb	-0.5597449541091919	-0.5540000200271606
5van.pdb	5van_B_A_WB52C.pdb	-0.7257903218269348	-0.7681999802589417
7k8z.pdb	7k8z_MN_C_TC250E.pdb	-0.48123323917388916	-1.6181670427322388
5w4l.pdb	5w4l_HL_G_RH56C.pdb	-0.9802567958831787	-4.849899768829346
5ggv.pdb	5ggv_HL_Y_YH106V.pdb	-0.3749113082885742	-0.6790000200271606
6h3t.pdb	6h3t_IM_B_LI57Y.pdb	-0.2671051621437073	-0.424699991941452
4ki5.pdb	4ki5_CD_M_SD91G.pdb	0.20049655437469482	-0.9492499828338623
6q20.pdb	6q20_HL_A_YA325P.pdb	-0.6911791563034058	-0.8927000164985657
1fns.pdb	1fns_HL_A_PA121G.pdb	-0.6345947980880737	-0.40299999713897705
1iqd.pdb	1iqd_BA_C_TC80H.pdb	-0.5425107479095459	0.5680999755859375
6v4o.pdb	6v4o_DE_W_SE33Q.pdb	0.022630691528320312	0.3532800078392029
4pir.pdb	4pir_J_D_GJ26E.pdb	-1.0449368953704834	-0.7377200126647949
3jwo.pdb	3jwo_HL_A_TA96Y.pdb	-1.2368321418762207	0.5331000089645386
7cgw.pdb	7cgw_AB_C_YB96K.pdb	-0.2189401090145111	-0.2037999927997589
4dw2.pdb	4dw2_HL_U_KU145L.pdb	-0.21413451433181763	1.9239599704742432
5w1m.pdb	5w1m_FE_Q_WE58H.pdb	-0.9520199298858643	0.03999999910593033
4ffw.pdb	4ffw_HL_A_VH50T.pdb	-0.6849501132965088	-0.5722500085830688
4lvn.pdb	4lvn_CB_A_LA57R.pdb	-0.6535975933074951	-0.17309999465942383
5th9.pdb	5th9_JN_C_YJ99H.pdb	-1.0559195280075073	-3.5971999168395996
3g6d.pdb	3g6d_HL_A_TL30M.pdb	-0.34075167775154114	2.675600051879883
7k7i.pdb	7k7i_MN_C_YM100S.pdb	-2.315983533859253	-2.2390999794006348
6pxh.pdb	6pxh_CD_A_TA192D.pdb	-0.37991929054260254	-0.05790000036358833
7myz.pdb	7myz_HL_C_QL53E.pdb	-0.426318496465683	-0.9835000038146973
7qnd.pdb	7qnd_L_C_RL99C.pdb	0.17823567986488342	0.5746999979019165
3nps.pdb	3nps_BC_A_YA141E.pdb	-0.0009559690952301025	-2.105799913406372
5van.pdb	5van_B_A_SB51V.pdb	-2.441413640975952	-3.552500009536743
7qnd.pdb	7qnd_L_C_RL99V.pdb	0.41387346386909485	0.2556999921798706
6k7o.pdb	6k7o_HL_A_TH104S.pdb	-0.35154759883880615	0.006099999882280827
5umi.pdb	5umi_HL_C_AC81M.pdb	-0.14840376377105713	2.5485999584198
7m42.pdb	7m42_BA_E_EE152N.pdb	-1.3749865293502808	-2.2288999557495117
5nuz.pdb	5nuz_AB_C_VC30Q.pdb	-1.015967845916748	-0.9014000296592712
6y92.pdb	6y92_CD_B_EB128T.pdb	-0.5392296314239502	1.9410560131072998
5van.pdb	5van_B_A_SB53Q.pdb	-0.5084156394004822	0.24240000545978546
5w4l.pdb	5w4l_HL_G_AG28H.pdb	-3.532832384109497	-3.647200107574463
3jwo.pdb	3jwo_HL_A_DL28G.pdb	-0.47295504808425903	-0.3301999866962433
3rkd.pdb	3rkd_DC_B_VB51M.pdb	-0.4938344359397888	-0.39809998869895935
1ndg.pdb	1ndg_BA_C_NC93C.pdb	-0.2677420973777771	-0.4927000105381012
6aq7.pdb	6aq7_HL_A_EA86A.pdb	-0.6316302418708801	-0.6783999800682068
7l56.pdb	7l56_FG_C_YF27F.pdb	-0.1114891767501831	0.006909999996423721
7p16.pdb	7p16_B_A_FA287W.pdb	-0.5425281524658203	-0.987280011177063
7k8m.pdb	7k8m_AB_E_YE172K.pdb	-0.31813210248947144	0.4408999979496002
2i9l.pdb	2i9l_BA_I_TI29G.pdb	0.20441964268684387	-0.8129000067710876
6udk.pdb	6udk_HL_K_YH67T.pdb	-0.7785747051239014	-0.004530000034719706
7nkt.pdb	7nkt_B_A_QB99H.pdb	-0.13718774914741516	0.28929999470710754
7myz.pdb	7myz_HL_C_EC29H.pdb	-0.6613835096359253	-0.9413999915122986
6okm.pdb	6okm_HL_R_QR68R.pdb	-0.22655145823955536	-0.1348000019788742
3mxw.pdb	3mxw_HL_A_DA109Q.pdb	-0.02394929528236389	-0.640999972820282
6xr0.pdb	6xr0_HL_M_YH32E.pdb	-0.8619977235794067	0.17419999837875366
3nps.pdb	3nps_BC_A_IB53V.pdb	-0.0008819699287414551	-0.26669999957084656
7k7i.pdb	7k7i_MN_C_IC24S.pdb	-0.0659562349319458	-0.691070020198822
4ki5.pdb	4ki5_CD_M_YD93C.pdb	-0.022296011447906494	-0.49439001083374023
7r7n.pdb	7r7n_HL_E_PH19L.pdb	-0.8520570993423462	-0.603600025177002
7l56.pdb	7l56_FG_C_GC393P.pdb	-1.35512113571167	3.1409900188446045
6p62.pdb	6p62_HL_A_NL31T.pdb	0.32119449973106384	1.1630799770355225
6y92.pdb	6y92_CD_B_NC30A.pdb	-0.07301744818687439	-0.10200999677181244
6e62.pdb	6e62_HL_P_YL33G.pdb	-1.11627995967865	0.12720000743865967
7mtb.pdb	7mtb_HL_G_DG260L.pdb	-0.2177610993385315	0.37731000781059265
5ggv.pdb	5ggv_HL_Y_RH101D.pdb	-1.415136694908142	-0.07829999923706055
5ywp.pdb	5ywp_RQ_A_VQ29W.pdb	-0.6025933623313904	-0.4674000144004822
3uzq.pdb	3uzq_A_B_YA153G.pdb	-1.9339207410812378	-3.522700071334839
7aqx.pdb	7aqx_C_A_TA254W.pdb	-16.72144317626953	-8.500900268554688
6aq7.pdb	6aq7_HL_A_RH49H.pdb	-0.7195292711257935	-2.0796000957489014
5w1m.pdb	5w1m_FE_Q_MQ33Q.pdb	-0.58583003282547	-0.07590000331401825
7so9.pdb	7so9_ON_K_LK212H.pdb	-0.213276207447052	0.00139999995008111
6jsz.pdb	6jsz_D_A_IA148R.pdb	-0.5007282495498657	0.24330000579357147
5w5x.pdb	5w5x_HL_A_GA28A.pdb	-1.8330742120742798	-1.9617999792099
5th9.pdb	5th9_JN_C_NN31F.pdb	-0.034938737750053406	0.5971999764442444
4oii.pdb	4oii_HL_A_NA89W.pdb	-2.946201801300049	-1.9601999521255493
4o02.pdb	4o02_HL_A_YL32N.pdb	-0.42217421531677246	-0.15230000019073486
7k7i.pdb	7k7i_MN_C_GM101M.pdb	-8.943656921386719	-10.204480171203613
3uzq.pdb	3uzq_A_B_DA30I.pdb	0.176754891872406	0.7502999901771545
4ffw.pdb	4ffw_HL_A_LA102H.pdb	-0.7245678305625916	0.06576000154018402
6q18.pdb	6q18_HL_A_TA104I.pdb	0.10438713431358337	-0.2393999993801117
3rkd.pdb	3rkd_DC_B_TD106M.pdb	0.25817355513572693	0.17730000615119934
3mxw.pdb	3mxw_HL_A_YA6G.pdb	-1.6020134687423706	-2.724900007247925
6war.pdb	6war_F_E_RE165Q.pdb	-1.0603259801864624	-3.684499979019165
5w5x.pdb	5w5x_HL_A_LL95V.pdb	-0.8686538934707642	-0.34299999475479126
4aei.pdb	4aei_IM_B_PB41S.pdb	-0.6482182741165161	0.08410000056028366
7m42.pdb	7m42_BA_E_NB54P.pdb	-0.03383368253707886	-0.2883000075817108
1iqd.pdb	1iqd_BA_C_LC79A.pdb	-0.7220358848571777	-1.611899971961975
7cgw.pdb	7cgw_AB_C_LC47Y.pdb	-0.5657766461372375	0.2563000023365021
2qqn.pdb	2qqn_HL_A_SA25R.pdb	-0.02416127920150757	0.2574000060558319
6e62.pdb	6e62_HL_P_IP57P.pdb	-1.2982720136642456	-0.5426999926567078
1ndg.pdb	1ndg_BA_C_SB52R.pdb	-3.2125909328460693	-5.86959981918335
5w4l.pdb	5w4l_HL_G_TG41S.pdb	-0.6217256784439087	-0.3156999945640564
5tz2.pdb	5tz2_HL_C_IH50S.pdb	-0.696841835975647	-0.44670000672340393
3uzq.pdb	3uzq_A_B_FA26G.pdb	-0.5398033857345581	-1.638100028038025
4ala.pdb	4ala_HL_C_TC16I.pdb	-9.70853042602539	-6.089389801025391
6h3t.pdb	6h3t_IM_B_YI50C.pdb	-0.4879591464996338	-0.6948999762535095
4ki5.pdb	4ki5_CD_M_SM9N.pdb	-0.2989028990268707	-0.16574999690055847
6cwg.pdb	6cwg_B_A_YA150I.pdb	-0.13140179216861725	-0.625220000743866
7myz.pdb	7myz_HL_C_DL31I.pdb	-0.47436434030532837	0.27880001068115234
7s0e.pdb	7s0e_HL_A_QA521N.pdb	-0.45168712735176086	0.39743998646736145
7aqz.pdb	7aqz_D_A_ED86L.pdb	-0.16801416873931885	0.8902000188827515
4dw2.pdb	4dw2_HL_U_TH101S.pdb	-0.2960491180419922	0.6531199812889099
2i9l.pdb	2i9l_BA_I_NB52W.pdb	-20.341243743896484	-27.300100326538086
6myy.pdb	6myy_HL_A_YL91C.pdb	-0.6271820068359375	-1.9129999876022339
6q20.pdb	6q20_HL_A_EA38H.pdb	-1.9878581762313843	-1.9327000379562378
6q18.pdb	6q18_HL_A_VA84N.pdb	-0.5411755442619324	-0.32100000977516174
7jvc.pdb	7jvc_FG_E_SE283T.pdb	-0.33925536274909973	-0.1543000042438507
5d96.pdb	5d96_JI_D_RJ56N.pdb	-0.9899716377258301	-2.448699951171875
3kj6.pdb	3kj6_HL_A_SH55H.pdb	-0.6148401498794556	1.1955000162124634
7myz.pdb	7myz_HL_C_TH50P.pdb	-0.3445567488670349	-0.6068999767303467
6mhr.pdb	6mhr_DE_F_PF8H.pdb	-1.413251519203186	-1.4586000442504883
4oii.pdb	4oii_HL_A_NL50Q.pdb	-0.19577430188655853	0.032600000500679016
6udk.pdb	6udk_HL_K_GK409A.pdb	-0.19477435946464539	-0.08291999995708466
6okm.pdb	6okm_HL_R_WR57F.pdb	-1.538311243057251	-1.2007999420166016
7z0x.pdb	7z0x_HL_R_YH33L.pdb	-0.4272843897342682	-0.3497999906539917
4aei.pdb	4aei_IM_B_RB62D.pdb	-0.9768775701522827	-6.674499988555908
4o02.pdb	4o02_HL_A_QA207S.pdb	-0.5258152484893799	-0.46693000197410583
6z20.pdb	6z20_B_A_EA63F.pdb	0.2288723886013031	0.2328999936580658
4jdt.pdb	4jdt_HL_G_WH105C.pdb	-0.6690458059310913	-1.1437699794769287
7x7d.pdb	7x7d_F_E_LE159H.pdb	-0.5980413556098938	0.15049999952316284
6q20.pdb	6q20_HL_A_RA37D.pdb	-0.6949665546417236	-3.544300079345703
7r7n.pdb	7r7n_HL_E_RL85L.pdb	0.06106320023536682	-2.845599889755249
6jsz.pdb	6jsz_D_A_GD99E.pdb	-0.36767297983169556	-2.1761999130249023
4aei.pdb	4aei_IM_B_LM101S.pdb	-0.6116446852684021	-1.0262000560760498
5usf.pdb	5usf_D_A_WD47T.pdb	-0.7285233736038208	-0.17000000178813934
7aqz.pdb	7aqz_D_A_VD2D.pdb	-0.959126353263855	-1.041100025177002
6b0a.pdb	6b0a_HL_A_DH100A.pdb	-0.21631082892417908	0.7706999778747559
1iqd.pdb	1iqd_BA_C_VB2K.pdb	-0.18110550940036774	-1.0259000062942505
6q20.pdb	6q20_HL_A_DA70M.pdb	-0.2065981775522232	1.4470000267028809
5usf.pdb	5usf_D_A_GA547F.pdb	-21.231943130493164	-11.521960258483887
2qqn.pdb	2qqn_HL_A_EA51G.pdb	-1.49690842628479	-3.417910099029541
7e9b.pdb	7e9b_HL_C_WL96D.pdb	-0.5405775308609009	-0.2159000039100647
3mxw.pdb	3mxw_HL_A_RA117V.pdb	-0.3628852963447571	-1.544800043106079
7k7i.pdb	7k7i_MN_C_YC87N.pdb	-1.088486909866333	-0.1453399956226349
1nsn.pdb	1nsn_HL_S_YH54C.pdb	-0.7736048698425293	-1.6177899837493896
5nuz.pdb	5nuz_AB_C_SC24D.pdb	-0.8780359029769897	1.780900001525879
5umi.pdb	5umi_HL_C_WL90K.pdb	-0.19409915804862976	-0.6413999795913696
4oii.pdb	4oii_HL_A_RL96I.pdb	-0.7923234701156616	-0.6862999796867371
6e62.pdb	6e62_HL_P_RH101P.pdb	-0.4126388132572174	-0.287200003862381
7cgw.pdb	7cgw_AB_C_DA106M.pdb	0.391497403383255	-0.2222999930381775
5f8r.pdb	5f8r_C_A_LA329S.pdb	-0.651652455329895	-0.930400013923645
7mep.pdb	7mep_HL_A_DA269R.pdb	-0.7611099481582642	-4.899600028991699
6wqo.pdb	6wqo_EF_D_VE2F.pdb	-7.087932586669922	-6.000140190124512
6qfc.pdb	6qfc_B_A_SB53W.pdb	-9.279498100280762	-6.69605016708374
4dw2.pdb	4dw2_HL_U_TU136F.pdb	-0.08893896639347076	-1.3843400478363037
5usf.pdb	5usf_D_A_SA522K.pdb	-0.024935811758041382	-0.2799000144004822
6nfc.pdb	6nfc_HL_A_SA100L.pdb	0.5899535417556763	2.5848300457000732
4aei.pdb	4aei_IM_B_PI99Q.pdb	-3.822676181793213	-3.0376999378204346
7k8m.pdb	7k8m_AB_E_GA100H.pdb	-21.11175537109375	-24.58009910583496
5xbm.pdb	5xbm_ED_F_SE102F.pdb	1.0039912462234497	3.435309886932373
6jsz.pdb	6jsz_D_A_ID32P.pdb	-0.1540905386209488	-0.8526999950408936
6myy.pdb	6myy_HL_A_IA391F.pdb	-0.43575483560562134	0.13619999587535858
7czx.pdb	7czx_JN_C_QC415E.pdb	-0.2347274124622345	-0.24199999868869781
3uzq.pdb	3uzq_A_B_KA29D.pdb	-0.7815146446228027	1.0391000509262085
6bp2.pdb	6bp2_HL_A_SH55C.pdb	-1.2093158960342407	-1.2771999835968018
5th9.pdb	5th9_JN_C_LJ30T.pdb	-1.1132830381393433	-1.0936000347137451
7m42.pdb	7m42_BA_E_EE152I.pdb	-0.8941289186477661	-1.094599962234497
6n5e.pdb	6n5e_ED_A_YE50T.pdb	-1.0317741632461548	-2.2321999073028564
7e9b.pdb	7e9b_HL_C_SC29C.pdb	0.10960933566093445	0.018300000578165054
7x7d.pdb	7x7d_F_E_FE157I.pdb	-2.222597122192383	-3.1197400093078613
3nps.pdb	3nps_BC_A_RB105V.pdb	-0.6718767881393433	-2.3171000480651855
5umi.pdb	5umi_HL_C_NH32K.pdb	-0.5511810779571533	-0.8503999710083008
3nps.pdb	3nps_BC_A_QA168T.pdb	-0.41732969880104065	-0.14790000021457672
2r56.pdb	2r56_IM_B_YM91S.pdb	-0.6697988510131836	1.3171900510787964
5d96.pdb	5d96_JI_D_FD84I.pdb	-0.3770792484283447	-0.9821000099182129
4wgw.pdb	4wgw_B_A_SA334E.pdb	-0.3824165463447571	1.6648999452590942
5xbm.pdb	5xbm_ED_F_DD30A.pdb	-0.18088942766189575	-1.1212400197982788
7czx.pdb	7czx_JN_C_NJ58R.pdb	0.0665293037891388	0.09359999746084213
7m42.pdb	7m42_BA_E_YB33V.pdb	-1.1909574270248413	-0.9043999910354614
7k7i.pdb	7k7i_MN_C_YM31V.pdb	-0.10190105438232422	-0.2925400137901306
5w5x.pdb	5w5x_HL_A_HH34S.pdb	-0.10712248086929321	-0.17100000381469727
3kj6.pdb	3kj6_HL_A_YH32R.pdb	0.2721419036388397	-1.364300012588501
6y92.pdb	6y92_CD_B_NB126H.pdb	-0.29635369777679443	0.9400990009307861
5hbv.pdb	5hbv_DC_B_GC94Q.pdb	-0.8602137565612793	-0.8995000123977661
6e62.pdb	6e62_HL_P_PP58T.pdb	-0.6192628145217896	0.5914999842643738
5c6t.pdb	5c6t_HL_A_WH96P.pdb	-0.21406656503677368	0.11760000139474869
7jx3.pdb	7jx3_CD_R_NR170K.pdb	-0.568589448928833	-0.4383000135421753
7x7d.pdb	7x7d_F_E_DF74Y.pdb	-0.45220768451690674	1.1936999559402466
7czx.pdb	7czx_JN_C_YJ53R.pdb	-0.3394486904144287	-1.1181999444961548
1ndg.pdb	1ndg_BA_C_NA92T.pdb	-0.4575299918651581	0.15530000627040863
7jvc.pdb	7jvc_FG_E_LF102C.pdb	-0.9578973054885864	-0.4083000123500824
4lvn.pdb	4lvn_CB_A_YC51V.pdb	-0.5359683036804199	-0.6288999915122986
7o85.pdb	7o85_B_A_YB49W.pdb	-0.9068647623062134	-0.32036998867988586
5d96.pdb	5d96_JI_D_TJ30R.pdb	-0.17895758152008057	-0.04320000112056732
5xbm.pdb	5xbm_ED_F_RE100N.pdb	-1.3334981203079224	-0.6328700184822083
4dw2.pdb	4dw2_HL_U_SU135L.pdb	-1.3427382707595825	-1.640779972076416
5w4l.pdb	5w4l_HL_G_TG41I.pdb	0.06616121530532837	0.11699999868869781
6h3t.pdb	6h3t_IM_B_SI104F.pdb	-15.088891983032227	-10.36832046508789
6nm6.pdb	6nm6_UV_G_PU81I.pdb	0.06898674368858337	0.30344000458717346
7aqx.pdb	7aqx_C_A_RC102S.pdb	-0.4485006630420685	-1.6368099451065063
4dw2.pdb	4dw2_HL_U_NL54I.pdb	-0.0839083343744278	-0.3982299864292145
6h2y.pdb	6h2y_HL_D_DD65W.pdb	-2.2147109508514404	0.628000020980835
7myz.pdb	7myz_HL_C_YH59H.pdb	-0.8939031362533569	-4.426400184631348
6okm.pdb	6okm_HL_R_AL92Q.pdb	-0.28999167680740356	-0.05050000175833702
7so9.pdb	7so9_ON_K_DK86S.pdb	-0.16702942550182343	-0.012199999764561653
7myz.pdb	7myz_HL_C_TH50I.pdb	-0.37721705436706543	-0.7444000244140625
6mhr.pdb	6mhr_DE_F_VD57I.pdb	-0.2706243395805359	-0.24169999361038208
5w4l.pdb	5w4l_HL_G_LH100R.pdb	-0.46767085790634155	0.16419999301433563
6pxh.pdb	6pxh_CD_A_TA78L.pdb	0.044626832008361816	0.1597999930381775
6q18.pdb	6q18_HL_A_CH108W.pdb	-31.244524002075195	-28.29623031616211
5ywp.pdb	5ywp_RQ_A_SA123I.pdb	-0.06214722990989685	-0.46643000841140747
6jsz.pdb	6jsz_D_A_VD36T.pdb	-0.7017945647239685	-0.1500999927520752
7e3k.pdb	7e3k_HL_C_YL33A.pdb	0.09458184242248535	-0.7963399887084961
6vy2.pdb	6vy2_IM_C_IC329V.pdb	-0.4267447888851166	1.5339900255203247
7cdj.pdb	7cdj_HL_E_SL93L.pdb	0.6128214597702026	1.4464999437332153
6udk.pdb	6udk_HL_K_NK58W.pdb	0.28294244408607483	1.672700047492981
3nps.pdb	3nps_BC_A_YA52M.pdb	-0.41687247157096863	-0.5091000199317932
5c6t.pdb	5c6t_HL_A_NH97Q.pdb	-0.7572243213653564	-2.020709991455078
4wgw.pdb	4wgw_B_A_YA251V.pdb	-0.5605623722076416	0.2483000010251999
5w1k.pdb	5w1k_DC_E_SD31G.pdb	-0.793647050857544	-0.683899998664856
7bsd.pdb	7bsd_AB_G_LB50A.pdb	-1.885387897491455	-0.46700000762939453
5ggv.pdb	5ggv_HL_Y_LY106T.pdb	-1.3525317907333374	-2.664400100708008
7mep.pdb	7mep_HL_A_RA257L.pdb	-0.333977609872818	-0.027300000190734863
6udk.pdb	6udk_HL_K_YH113I.pdb	-1.3760778903961182	-1.0848000049591064
6e62.pdb	6e62_HL_P_KP122T.pdb	-0.5914441347122192	-1.3148000240325928
7bsd.pdb	7bsd_AB_G_VA2E.pdb	0.034975528717041016	-0.7117000222206116
5umi.pdb	5umi_HL_C_PH61F.pdb	-0.0856395959854126	-1.2905000448226929
7so9.pdb	7so9_ON_K_GO106W.pdb	-18.83618927001953	-18.43153953552246
6okm.pdb	6okm_HL_R_PR54R.pdb	-1.1571484804153442	-2.4660000801086426
7b27.pdb	7b27_D_a_LD45I.pdb	-0.19385959208011627	-0.41839998960494995
7l5j.pdb	7l5j_YX_A_FA70E.pdb	-1.495992660522461	-3.4460699558258057
6myy.pdb	6myy_HL_A_DA381E.pdb	-0.4150145649909973	-0.4291999936103821
6okm.pdb	6okm_HL_R_DH98Y.pdb	-1.5246549844741821	-2.9537999629974365
6nm6.pdb	6nm6_UV_G_NG219P.pdb	-0.24710145592689514	2.4367599487304688
6nfc.pdb	6nfc_HL_A_LA98D.pdb	-0.4875992238521576	0.7933400273323059
4yjz.pdb	4yjz_L_E_FL163T.pdb	-1.680903673171997	-2.003000020980835
6u36.pdb	6u36_HL_B_EB29F.pdb	-0.22881558537483215	-2.3502299785614014
7b27.pdb	7b27_D_a_Va148M.pdb	0.04602745175361633	0.5465999841690063
4i1n.pdb	4i1n_B_A_WB53K.pdb	-0.24723844230175018	0.1675499975681305
5dhv.pdb	5dhv_AB_N_SA55G.pdb	-0.49548232555389404	-0.21699999272823334
6vy2.pdb	6vy2_IM_C_NI75V.pdb	-0.09830480813980103	0.5321099758148193
3mxw.pdb	3mxw_HL_A_SL30D.pdb	-0.28928256034851074	0.34709998965263367
6pxh.pdb	6pxh_CD_A_GA175I.pdb	-2.6989028453826904	-3.015000104904175
4lsq.pdb	4lsq_HL_G_NG315S.pdb	-0.41566646099090576	-0.10459999740123749
7e3k.pdb	7e3k_HL_C_CH106V.pdb	-0.3777662515640259	-0.35541999340057373
5umi.pdb	5umi_HL_C_IL2A.pdb	-0.7020072937011719	-0.3878999948501587
7k8m.pdb	7k8m_AB_E_FA58L.pdb	-0.24778655171394348	-0.4339999854564667
7e9b.pdb	7e9b_HL_C_WL96Q.pdb	-0.07011967897415161	-0.2558000087738037
7jx3.pdb	7jx3_CD_R_TR169N.pdb	-0.42698389291763306	-1.7760000228881836
5kte.pdb	5kte_HL_A_GA214D.pdb	-0.35398516058921814	1.4780900478363037
7lxz.pdb	7lxz_FC_B_QB470G.pdb	-0.7223464846611023	-2.714099884033203
6nm6.pdb	6nm6_UV_G_SU112V.pdb	1.5098494291305542	2.3140599727630615
3cfi.pdb	3cfi_C_B_RB86L.pdb	-0.5231149196624756	-0.3043999969959259
6okm.pdb	6okm_HL_R_RH97Y.pdb	-1.0331817865371704	0.3212999999523163
4ala.pdb	4ala_HL_C_EC15N.pdb	0.03413555026054382	-0.1823199987411499
6h2y.pdb	6h2y_HL_D_YL49Q.pdb	-0.36303436756134033	-0.21080000698566437
4yjz.pdb	4yjz_L_E_TL29I.pdb	-0.4035258889198303	0.14720000326633453
3uzq.pdb	3uzq_A_B_KB65E.pdb	-0.7472448348999023	-0.1818999946117401
3kj6.pdb	3kj6_HL_A_YL91A.pdb	-1.1137980222702026	-2.595400094985962
6u36.pdb	6u36_HL_B_WL91S.pdb	-0.713704526424408	-0.5093700289726257
5ggv.pdb	5ggv_HL_Y_QY41L.pdb	-0.13596977293491364	-0.90829998254776
6q18.pdb	6q18_HL_A_GH55M.pdb	-0.5972694158554077	-1.3171000480651855
6nf2.pdb	6nf2_HL_B_VB28Y.pdb	-0.439131498336792	-0.35370001196861267
3mxw.pdb	3mxw_HL_A_YA6I.pdb	-1.3831225633621216	-2.6240999698638916
6pe9.pdb	6pe9_CD_G_RG65V.pdb	-0.6405152082443237	0.385699987411499
6h3t.pdb	6h3t_IM_B_SB108G.pdb	-0.3162461519241333	0.03290000185370445
5van.pdb	5van_B_A_GB54S.pdb	-0.41588515043258667	0.8122000098228455
6pxh.pdb	6pxh_CD_A_SA174F.pdb	-10.401434898376465	-4.269579887390137
3kr3.pdb	3kr3_HL_D_SH53I.pdb	-0.2334253489971161	0.7684999704360962
5ywp.pdb	5ywp_RQ_A_SR33L.pdb	-3.118957281112671	-3.7792000770568848
7cdj.pdb	7cdj_HL_E_YH33F.pdb	-0.5000556707382202	-1.0595999956130981
4nx3.pdb	4nx3_BA_D_TB32K.pdb	-2.850717544555664	-5.418010234832764
7bsd.pdb	7bsd_AB_G_VG36F.pdb	-5.220959186553955	-6.5914998054504395
5tpn.pdb	5tpn_HL_A_SL67C.pdb	0.05527046322822571	0.29524001479148865
1ndg.pdb	1ndg_BA_C_RB31C.pdb	-0.03136266767978668	0.5960999727249146
6z20.pdb	6z20_B_A_DB30Y.pdb	-0.32026413083076477	-0.26080000400543213
6z20.pdb	6z20_B_A_TB103Q.pdb	-0.5298559665679932	-1.0152000188827515
6v4o.pdb	6v4o_DE_W_WD109A.pdb	-0.7498915195465088	0.1295900046825409
5dhv.pdb	5dhv_AB_N_AB95P.pdb	-0.8658653497695923	0.3677999973297119
6nf2.pdb	6nf2_HL_B_MB24I.pdb	-0.7513943910598755	-0.26919999718666077
6e62.pdb	6e62_HL_P_GH56L.pdb	-0.06947806477546692	1.0492000579833984
1bzq.pdb	1bzq_M_C_RM106S.pdb	-0.815284013748169	0.05829999968409538
1fns.pdb	1fns_HL_A_FA128V.pdb	-2.439932346343994	-2.0120999813079834
6x04.pdb	6x04_B_A_DA208L.pdb	-2.3010597229003906	-2.663800001144409
3rkd.pdb	3rkd_DC_B_WD55E.pdb	-1.4552395343780518	-1.7769999504089355
7lxz.pdb	7lxz_FC_B_LB432Q.pdb	-1.2424246072769165	0.2768999934196472
5d96.pdb	5d96_JI_D_AI93I.pdb	-0.18279404938220978	-0.15880000591278076
1ndg.pdb	1ndg_BA_C_NA32P.pdb	-0.8761122226715088	-2.4595999717712402
6n5e.pdb	6n5e_ED_A_YA69Q.pdb	-0.6127951145172119	-0.8144000172615051
6e62.pdb	6e62_HL_P_NH30Y.pdb	-0.2201959788799286	1.2733999490737915
6qfc.pdb	6qfc_B_A_WB209P.pdb	-0.4566623866558075	0.2688699960708618
3rkd.pdb	3rkd_DC_B_TD106L.pdb	0.5315710306167603	0.1518000066280365
6elu.pdb	6elu_EF_D_KD102A.pdb	-0.475858211517334	-0.09449999779462814
5c6t.pdb	5c6t_HL_A_RH31L.pdb	0.12265202403068542	0.1485999971628189
7k8m.pdb	7k8m_AB_E_SB30L.pdb	-5.903855323791504	-2.071700096130371
7cu4.pdb	7cu4_AB_C_LC35H.pdb	-0.2741757035255432	-1.3172500133514404
6p62.pdb	6p62_HL_A_FA298R.pdb	-1.0596526861190796	-1.029291033744812
2qqn.pdb	2qqn_HL_A_LL92M.pdb	0.1049700677394867	-0.06800000369548798
6nfc.pdb	6nfc_HL_A_IA349N.pdb	-0.6625757217407227	-1.0822700262069702
6r8x.pdb	6r8x_CB_A_NB30W.pdb	0.08749976754188538	-2.5741000175476074
3kj6.pdb	3kj6_HL_A_KA146E.pdb	-0.7345855236053467	-2.0095999240875244
4ki5.pdb	4ki5_CD_M_GM41W.pdb	-3.20404052734375	-2.5973598957061768
7jx3.pdb	7jx3_CD_R_YR158F.pdb	-0.1846453845500946	0.2223999947309494
2r56.pdb	2r56_IM_B_EB42G.pdb	-0.367684543132782	-0.9567400217056274
6nm6.pdb	6nm6_UV_G_GG308P.pdb	-3.304408073425293	0.07536999881267548
4dw2.pdb	4dw2_HL_U_SU135K.pdb	-1.6988551616668701	-2.5625500679016113
7e72.pdb	7e72_CD_F_NC103P.pdb	0.18544790148735046	0.014499999582767487
7cdj.pdb	7cdj_HL_E_SH54R.pdb	-2.8301424980163574	-1.2892999649047852
6q18.pdb	6q18_HL_A_YA44Q.pdb	-0.08818724751472473	0.15539999306201935
7cdj.pdb	7cdj_HL_E_YE157D.pdb	-1.3581351041793823	-3.7119998931884766
7cu4.pdb	7cu4_AB_C_AB94K.pdb	-0.39801737666130066	0.013170000165700912
4ki5.pdb	4ki5_CD_M_SD30N.pdb	-0.02897302806377411	0.02442999929189682
5nuz.pdb	5nuz_AB_C_DB32A.pdb	-1.4785038232803345	-0.3495999872684479
5w1k.pdb	5w1k_DC_E_GD105V.pdb	-0.1600167602300644	0.0340999998152256
7mtb.pdb	7mtb_HL_G_YH54R.pdb	-0.7289594411849976	-1.0507899522781372
6x04.pdb	6x04_B_A_RB46S.pdb	-0.4798818826675415	-0.012900000438094139
6pe9.pdb	6pe9_CD_G_SC99M.pdb	-0.10127274692058563	-0.020099999383091927
5c7x.pdb	5c7x_MN_B_EB115F.pdb	0.09167957305908203	0.30979999899864197
3jwo.pdb	3jwo_HL_A_KA277F.pdb	-0.2478877305984497	-0.7378000020980835
6z20.pdb	6z20_B_A_FA65Y.pdb	-0.7536060214042664	-0.5371999740600586
5c7x.pdb	5c7x_MN_B_NB9H.pdb	-0.3392847180366516	-0.8996000289916992
4nx3.pdb	4nx3_BA_D_EA61F.pdb	-0.33222079277038574	-1.0123800039291382
6u36.pdb	6u36_HL_B_TB203S.pdb	-0.23807549476623535	-1.0394099950790405
6vy2.pdb	6vy2_IM_C_EC328W.pdb	0.4700738489627838	4.319459915161133
5c7x.pdb	5c7x_MN_B_PB116T.pdb	-0.758267343044281	-0.014600000344216824
6q18.pdb	6q18_HL_A_EA176V.pdb	-0.1846962869167328	-1.6405999660491943
6nf2.pdb	6nf2_HL_B_GH107M.pdb	-0.19105534255504608	0.3601999878883362
7e9b.pdb	7e9b_HL_C_AC98K.pdb	0.06279018521308899	-0.7648000121116638
7mdp.pdb	7mdp_HI_A_YA40S.pdb	-0.8997842073440552	-1.454200029373169
7mdp.pdb	7mdp_HI_A_SH30M.pdb	0.16588672995567322	0.8822000026702881
7mep.pdb	7mep_HL_A_LL54G.pdb	-0.357862651348114	0.25220000743865967
4lsq.pdb	4lsq_HL_G_AH57Q.pdb	-0.1780015230178833	0.3854300081729889
4qci.pdb	4qci_HL_C_VC30E.pdb	-0.8213281631469727	-0.013000000268220901
4wgw.pdb	4wgw_B_A_KA258A.pdb	-0.517726480960846	0.5479999780654907
7aqx.pdb	7aqx_C_A_KA75M.pdb	-0.4084682762622833	0.2476000040769577
7mep.pdb	7mep_HL_A_DA269A.pdb	-0.8813414573669434	-3.441200017929077
3jwo.pdb	3jwo_HL_A_VA87N.pdb	-1.50214684009552	-0.7851999998092651
6b0a.pdb	6b0a_HL_A_NA101S.pdb	-0.3516432046890259	-1.4259999990463257
5d96.pdb	5d96_JI_D_AD100T.pdb	-0.2591802477836609	0.4641999900341034
4wgw.pdb	4wgw_B_A_TA242E.pdb	-0.0803644210100174	1.9800000190734863
6e62.pdb	6e62_HL_P_YL33R.pdb	-0.49775344133377075	-0.1421000063419342
6s8j.pdb	6s8j_HL_A_DL98F.pdb	-6.9342427253723145	-3.992650032043457
7l56.pdb	7l56_FG_C_NF59V.pdb	0.10769593715667725	0.5928000211715698
7l56.pdb	7l56_FG_C_LC360K.pdb	-0.2615487277507782	0.9292740225791931
6n5e.pdb	6n5e_ED_A_YE103M.pdb	0.2128528356552124	1.7324999570846558
6h2y.pdb	6h2y_HL_D_AL28T.pdb	-1.4525418281555176	-0.8070999979972839
4dw2.pdb	4dw2_HL_U_YL33D.pdb	0.3240179121494293	2.9079599380493164
1bzq.pdb	1bzq_M_C_YM101R.pdb	-0.5965960025787354	-1.6383299827575684
6myy.pdb	6myy_HL_A_GH55P.pdb	-0.9510351419448853	-3.7309000492095947
6h2y.pdb	6h2y_HL_D_DD141G.pdb	0.3015948235988617	-0.24950000643730164
6cwg.pdb	6cwg_B_A_AA114H.pdb	-14.170500755310059	-14.50905990600586
5nuz.pdb	5nuz_AB_C_DA57H.pdb	-0.2649089992046356	0.7177000045776367
6myy.pdb	6myy_HL_A_CA383F.pdb	2.1187868118286133	-1.1583000421524048
3uzq.pdb	3uzq_A_B_EA100D.pdb	-1.3512060642242432	-2.338099956512451
7s0e.pdb	7s0e_HL_A_DA526G.pdb	-0.1891023814678192	0.10578999668359756
6k7o.pdb	6k7o_HL_A_SH103A.pdb	-0.9367409944534302	-0.45100000500679016
1ndg.pdb	1ndg_BA_C_GC16C.pdb	-4.938815116882324	-5.131400108337402
6otc.pdb	6otc_HL_A_YL49I.pdb	-0.24379606544971466	-0.6996899843215942
7qnw.pdb	7qnw_AB_E_IA58Q.pdb	-0.7028475999832153	-0.14630000293254852
6h3t.pdb	6h3t_IM_B_TB116V.pdb	-0.2937255799770355	-0.7494000196456909
4wgw.pdb	4wgw_B_A_KA258D.pdb	-0.5706386566162109	1.151900053024292
5tpn.pdb	5tpn_HL_A_LA134S.pdb	-0.21195277571678162	-0.8909900188446045
7cgw.pdb	7cgw_AB_C_NA101I.pdb	0.13354584574699402	0.5709999799728394
6vy2.pdb	6vy2_IM_C_IC141N.pdb	-0.27844831347465515	0.008559999987483025
6fxn.pdb	6fxn_MN_J_NN94Y.pdb	-4.148319244384766	-6.350200176239014
7bsd.pdb	7bsd_AB_G_GA26C.pdb	-0.6855510473251343	-0.9514999985694885
6myy.pdb	6myy_HL_A_NA384K.pdb	0.4409424364566803	0.5419999957084656
5c6t.pdb	5c6t_HL_A_NH97S.pdb	0.07098987698554993	0.09502000361680984
7nkt.pdb	7nkt_B_A_SA39C.pdb	-0.11350248754024506	0.21490000188350677
4nx3.pdb	4nx3_BA_D_KD102N.pdb	-1.1911872625350952	-1.1112799644470215
5dur.pdb	5dur_BD_A_IA24V.pdb	-0.48224037885665894	-0.37959998846054077
7qnd.pdb	7qnd_L_C_SL101C.pdb	-0.5034221410751343	-1.707990050315857
5c7x.pdb	5c7x_MN_B_GM101I.pdb	-3.896184206008911	-5.623899936676025
6okm.pdb	6okm_HL_R_LR60D.pdb	-0.6678942441940308	-0.8605999946594238
7e9b.pdb	7e9b_HL_C_RC55D.pdb	-1.6239488124847412	-5.94980001449585
2qqn.pdb	2qqn_HL_A_MH106S.pdb	-0.5709024667739868	-0.24230000376701355
4dw2.pdb	4dw2_HL_U_DU172I.pdb	0.718469500541687	-0.8844900131225586
4qci.pdb	4qci_HL_C_YH103E.pdb	-0.9316112995147705	-0.16670000553131104
7m42.pdb	7m42_BA_E_LE160H.pdb	-0.525337815284729	0.025800000876188278
5f8r.pdb	5f8r_C_A_SC29D.pdb	-0.42487916350364685	-1.2874000072479248
7p16.pdb	7p16_B_A_YB114K.pdb	-0.12989234924316406	-0.14076000452041626
2r56.pdb	2r56_IM_B_QB56E.pdb	-0.5737624168395996	1.9583300352096558
7myz.pdb	7myz_HL_C_SH99M.pdb	-1.0570353269577026	-1.1548999547958374
5dhv.pdb	5dhv_AB_N_SB96P.pdb	-10.985150337219238	-8.106499671936035
3nps.pdb	3nps_BC_A_HB114P.pdb	-0.06298930943012238	-1.17330002784729
5ggv.pdb	5ggv_HL_Y_RH101K.pdb	-0.9646269083023071	0.6255000233650208
7k7i.pdb	7k7i_MN_C_PC88T.pdb	-0.9482471942901611	-1.4723299741744995
6nfc.pdb	6nfc_HL_A_KA97R.pdb	-0.43496519327163696	-0.8754199743270874
3mxw.pdb	3mxw_HL_A_EH32M.pdb	0.34435227513313293	-0.6007999777793884
7k8z.pdb	7k8z_MN_C_TC250P.pdb	0.053353458642959595	-0.47328999638557434
5th9.pdb	5th9_JN_C_YN49C.pdb	-0.27336663007736206	0.9322999715805054
2qqn.pdb	2qqn_HL_A_RA50L.pdb	-0.19850409030914307	0.5763999819755554
5tpn.pdb	5tpn_HL_A_IL30G.pdb	-0.673823356628418	-1.2116600275039673
6n5e.pdb	6n5e_ED_A_WD93R.pdb	-1.160868763923645	-2.850100040435791
7qnw.pdb	7qnw_AB_E_SA109F.pdb	-1.9229291677474976	-0.8561000227928162
4i1n.pdb	4i1n_B_A_TB108R.pdb	0.20637983083724976	0.08953999727964401
5w5x.pdb	5w5x_HL_A_GL94T.pdb	-0.6508963108062744	-0.23989999294281006
5ugy.pdb	5ugy_IM_C_SC133A.pdb	-0.42629939317703247	-1.226099967956543
3uzq.pdb	3uzq_A_B_KA29G.pdb	-0.07089576125144958	0.745199978351593
3mxw.pdb	3mxw_HL_A_DH31T.pdb	-0.14208613336086273	-0.3521000146865845
5w1k.pdb	5w1k_DC_E_YD109I.pdb	1.1291558742523193	-0.16940000653266907
6pe9.pdb	6pe9_CD_G_SC52A.pdb	-0.09514139592647552	0.4050999879837036
5c7x.pdb	5c7x_MN_B_KN49W.pdb	-1.594005823135376	-0.3294999897480011
6u36.pdb	6u36_HL_B_CB204Q.pdb	-0.6611489057540894	-0.060120001435279846
5w1m.pdb	5w1m_FE_Q_RQ79S.pdb	-0.5757578611373901	-1.6044000387191772
6v4o.pdb	6v4o_DE_W_YD113K.pdb	-0.17735756933689117	-0.3492799997329712
5kte.pdb	5kte_HL_A_YL50K.pdb	-0.18113508820533752	0.6056399941444397
5d96.pdb	5d96_JI_D_PD85L.pdb	-0.2740762233734131	-0.8475000262260437
7jx3.pdb	7jx3_CD_R_YR174H.pdb	-0.6247241497039795	-2.438199996948242
7e9b.pdb	7e9b_HL_C_TL93F.pdb	-0.4066818952560425	0.23669999837875366
5d96.pdb	5d96_JI_D_DJ54S.pdb	-0.3375438153743744	-0.5400000214576721
5usf.pdb	5usf_D_A_EA493P.pdb	-0.3430941104888916	-2.4951999187469482
5ggv.pdb	5ggv_HL_Y_SY44M.pdb	0.2042563259601593	0.6230999827384949
4nx3.pdb	4nx3_BA_D_TD115W.pdb	-1.0042582750320435	-0.6233999729156494
6p62.pdb	6p62_HL_A_WH106N.pdb	-0.31183627247810364	-0.46492999792099
6nm6.pdb	6nm6_UV_G_QG358C.pdb	-0.11739648878574371	1.9172500371932983
4i1n.pdb	4i1n_B_A_TB108A.pdb	-0.2837546169757843	-0.1993499994277954
5w1m.pdb	5w1m_FE_Q_IQ29Q.pdb	-0.3689265847206116	-0.5893999934196472
5mo9.pdb	5mo9_HL_X_DX76G.pdb	-0.22526568174362183	-0.20100000500679016
4ffw.pdb	4ffw_HL_A_FA58Y.pdb	-0.5816472768783569	-0.1849599927663803
6nfc.pdb	6nfc_HL_A_SA100Q.pdb	-0.16393998265266418	1.3473800420761108
6b0a.pdb	6b0a_HL_A_DH100C.pdb	-0.322205126285553	0.7771999835968018
7cdj.pdb	7cdj_HL_E_NH74Q.pdb	-0.29655545949935913	0.17790000140666962
7e72.pdb	7e72_CD_F_YC101I.pdb	-1.3175605535507202	-1.1217999458312988
5ywp.pdb	5ywp_RQ_A_YQ33I.pdb	-0.6586766242980957	-0.2984299957752228
4o02.pdb	4o02_HL_A_EA117N.pdb	-0.6207944750785828	-1.3948400020599365
5u8r.pdb	5u8r_HL_A_GH101A.pdb	-0.005634129047393799	-0.5046799778938293
5hbv.pdb	5hbv_DC_B_GD56K.pdb	-0.45155858993530273	-0.47440001368522644
3g6d.pdb	3g6d_HL_A_FL31R.pdb	-2.4750654697418213	-4.203400135040283
7aqz.pdb	7aqz_D_A_TA86I.pdb	0.05570194125175476	-0.048900000751018524
3jwo.pdb	3jwo_HL_A_LA89R.pdb	-0.3919186294078827	-0.2994999885559082
4lsq.pdb	4lsq_HL_G_SG226P.pdb	0.3935515582561493	0.9273599982261658
3rkd.pdb	3rkd_DC_B_GB117A.pdb	-0.29054346680641174	-0.22040000557899475
4i1n.pdb	4i1n_B_A_AA19R.pdb	-0.4807814061641693	0.08608999848365784
1iqd.pdb	1iqd_BA_C_MC26P.pdb	-0.6977970600128174	-3.309000015258789
5hbv.pdb	5hbv_DC_B_RD50D.pdb	-0.8600913286209106	-0.911300003528595
5van.pdb	5van_B_A_IB100A.pdb	-0.7088418006896973	-1.9422999620437622
[truncated: 8,001 more rows]
