# Supplementary material for: Investigating the volume and diversity of data needed for generalizable antibody–antigen ΔΔG prediction
Source: Nat Comput Sci. 2025 Jul 8;5(8):635–47. doi: 10.1038/s43588-025-00823-8 (PMC12374841; doi:10.1038/s43588-025-00823-8)
Supplement: Supplementary file 5 — Unprocessed Graphinity model predictions and true values for synthetic ΔΔG values. [file 43588_2025_823_MOESM5_ESM.zip › Figure3/Figure3b-Graphinity_Predictions-Synthetic_FoldX_ddG-Varying_Dataset_Diversity/Graphinity_predictions_test-varying_dataset_diversity-min_mutation_distribution_diversity.csv]

wt_pdb	mut_pdb	pred_score	true_label
7nkt.pdb	7nkt_B_A_EB111C.pdb	-0.32491254806518555	-2.2052700519561768
7mdp.pdb	7mdp_HI_A_SH102D.pdb	-1.2086750268936157	-1.016800045967102
6hhc.pdb	6hhc_HL_A_SL93L.pdb	-0.5744078159332275	-0.54339998960495
5f8r.pdb	5f8r_C_A_SC29A.pdb	-0.2527848780155182	-0.659600019454956
5xbm.pdb	5xbm_ED_F_YE105D.pdb	-1.3645837306976318	-0.6501500010490417
7myz.pdb	7myz_HL_C_GH102M.pdb	-9.005285263061523	-5.351200103759766
4ki5.pdb	4ki5_CD_M_SM9G.pdb	-0.14404961466789246	-0.29065999388694763
6fxn.pdb	6fxn_MN_J_TM56E.pdb	-0.1033945381641388	-0.5396000146865845
4wgw.pdb	4wgw_B_A_FA239T.pdb	-0.948528528213501	-0.6717000007629395
6r8x.pdb	6r8x_CB_A_EA85W.pdb	-0.26044315099716187	-0.07760000228881836
5xbm.pdb	5xbm_ED_F_RF41V.pdb	-0.4093417227268219	-0.489080011844635
5usf.pdb	5usf_D_A_PA555G.pdb	-0.3267979025840759	-0.5656999945640564
5w4l.pdb	5w4l_HL_G_TG47A.pdb	0.575157880783081	0.005799999926239252
4oii.pdb	4oii_HL_A_NL50F.pdb	0.6060564517974854	1.0140000581741333
7cgw.pdb	7cgw_AB_C_SC39N.pdb	-0.556071400642395	-0.46050000190734863
4aei.pdb	4aei_IM_B_CB63P.pdb	-0.5947922468185425	0.5738000273704529
6h3t.pdb	6h3t_IM_B_NB115E.pdb	-1.0160959959030151	-0.3147999942302704
5o0w.pdb	5o0w_G_C_SG108M.pdb	-0.27088338136672974	0.7609500288963318
5w4l.pdb	5w4l_HL_G_RH56G.pdb	-1.1351878643035889	-5.035999774932861
7mep.pdb	7mep_HL_A_TH111Y.pdb	-5.925405502319336	-1.2740000486373901
6bp2.pdb	6bp2_HL_A_YH59L.pdb	-1.09602689743042	0.08179999887943268
7z0x.pdb	7z0x_HL_R_SH53D.pdb	-0.9112386703491211	0.880299985408783
6q18.pdb	6q18_HL_A_CH108A.pdb	-0.5031328797340393	-0.7128000259399414
5dur.pdb	5dur_BD_A_QA68H.pdb	-1.961080551147461	-1.0530999898910522
6udk.pdb	6udk_HL_K_RH77L.pdb	-0.3610921800136566	-0.1881999969482422
4qci.pdb	4qci_HL_C_GH104N.pdb	-5.430984020233154	-1.087499976158142
6z20.pdb	6z20_B_A_FA65K.pdb	-1.2347410917282104	-1.2096999883651733
5d96.pdb	5d96_JI_D_ND80M.pdb	-0.1743912696838379	0.00559999980032444
6fxn.pdb	6fxn_MN_J_GN93V.pdb	-0.4554522633552551	-2.3538999557495117
6e62.pdb	6e62_HL_P_DP98G.pdb	-0.7514329552650452	-0.45820000767707825
7myz.pdb	7myz_HL_C_SL30Y.pdb	0.9982420206069946	0.009800000116229057
6u36.pdb	6u36_HL_B_FB205N.pdb	-1.2674154043197632	-1.1597000360488892
6otc.pdb	6otc_HL_A_RA61I.pdb	-0.9232726097106934	-1.204509973526001
7aqx.pdb	7aqx_C_A_LC96H.pdb	-1.0111877918243408	-0.5329999923706055
6z20.pdb	6z20_B_A_TA64L.pdb	0.19301632046699524	0.14069999754428864
3kr3.pdb	3kr3_HL_D_NH31C.pdb	0.02402949333190918	0.2004999965429306
7cgw.pdb	7cgw_AB_C_IC102M.pdb	-0.5995550751686096	-0.5766000151634216
5w1k.pdb	5w1k_DC_E_YD109D.pdb	0.7878544330596924	-2.782900094985962
7cu4.pdb	7cu4_AB_C_SC94I.pdb	-2.447140693664551	-1.5500999689102173
7czx.pdb	7czx_JN_C_YN31D.pdb	-1.076993703842163	-1.8795000314712524
6otc.pdb	6otc_HL_A_RA61C.pdb	-1.8962438106536865	-1.3604099750518799
6udk.pdb	6udk_HL_K_GK410L.pdb	-2.7147634029388428	-0.948710024356842
6r8x.pdb	6r8x_CB_A_DB31A.pdb	-0.413504034280777	-0.21580000221729279
7aqz.pdb	7aqz_D_A_YD41K.pdb	-1.136573076248169	-1.035599946975708
5umi.pdb	5umi_HL_C_IH57E.pdb	-0.6935175061225891	-1.1677000522613525
4i1n.pdb	4i1n_B_A_YB32N.pdb	-1.1227165460586548	0.11167000234127045
4ki5.pdb	4ki5_CD_M_SC32H.pdb	-3.679408550262451	-1.4776999950408936
4lsq.pdb	4lsq_HL_G_GG312L.pdb	-4.080167293548584	-2.508430004119873
5hbv.pdb	5hbv_DC_B_YB113C.pdb	-0.7685449719429016	-0.6905999779701233
6bp2.pdb	6bp2_HL_A_AL30R.pdb	-6.97847318649292	-4.9593000411987305
7jx3.pdb	7jx3_CD_R_AD30N.pdb	-0.6022251844406128	0.22210000455379486
6udk.pdb	6udk_HL_K_NK58C.pdb	-0.5339348316192627	0.02816000021994114
6elu.pdb	6elu_EF_D_VD157R.pdb	-0.9066001176834106	0.22290000319480896
6z20.pdb	6z20_B_A_FB46I.pdb	0.16976132988929749	-0.4049000144004822
6q20.pdb	6q20_HL_A_RA290M.pdb	-0.7940167188644409	-1.7934000492095947
6q18.pdb	6q18_HL_A_EA105L.pdb	-0.5750701427459717	-3.4082999229431152
4pir.pdb	4pir_J_D_WD161N.pdb	-1.4765819311141968	-2.336329936981201
6b0a.pdb	6b0a_HL_A_TH28S.pdb	-1.2505671977996826	0.5618000030517578
7cdj.pdb	7cdj_HL_E_HH102Q.pdb	-0.709659218788147	-0.6879000067710876
6e62.pdb	6e62_HL_P_DP59A.pdb	-1.1328895092010498	0.8718000054359436
7z0x.pdb	7z0x_HL_R_GR153A.pdb	-2.420246124267578	-1.7833000421524048
7e9b.pdb	7e9b_HL_C_AC50Y.pdb	-1.04450261592865	-1.2271000146865845
4aei.pdb	4aei_IM_B_HM98V.pdb	-0.07616093754768372	-0.22759999334812164
3mxw.pdb	3mxw_HL_A_KA49F.pdb	-0.10375306010246277	-0.4359999895095825
6hhc.pdb	6hhc_HL_A_RA128F.pdb	1.0699589252471924	0.14100000262260437
5tpn.pdb	5tpn_HL_A_DA146Q.pdb	-0.29870709776878357	0.3276500105857849
4pir.pdb	4pir_J_D_HD112Y.pdb	-0.7650680541992188	0.06985999643802643
6q20.pdb	6q20_HL_A_TH101G.pdb	-0.8928757309913635	-0.3158999979496002
6v4o.pdb	6v4o_DE_W_ED105H.pdb	-0.5355693697929382	-0.6085699796676636
6xr0.pdb	6xr0_HL_M_DH99N.pdb	-0.18462622165679932	0.36149999499320984
5o0w.pdb	5o0w_G_C_GC99F.pdb	-0.8642386198043823	-0.9592000246047974
3kj6.pdb	3kj6_HL_A_YH52G.pdb	-1.7323188781738281	-0.8008000254631042
7b27.pdb	7b27_D_a_PD99R.pdb	-0.5964944362640381	-0.7218999862670898
5tz2.pdb	5tz2_HL_C_NL30L.pdb	-0.01236841082572937	0.21860000491142273
5d96.pdb	5d96_JI_D_MI50C.pdb	0.022824078798294067	-0.8037999868392944
4oii.pdb	4oii_HL_A_TA34A.pdb	-0.10589650273323059	-0.475600004196167
7x7d.pdb	7x7d_F_E_FF34E.pdb	-1.426277756690979	-0.900879979133606
3kr3.pdb	3kr3_HL_D_NH31K.pdb	-0.4146183729171753	0.30959999561309814
4ki5.pdb	4ki5_CD_M_TC29H.pdb	-0.11922404170036316	-0.23354999721050262
5ywp.pdb	5ywp_RQ_A_SA229R.pdb	-0.26310813426971436	1.0781790018081665
6v4o.pdb	6v4o_DE_W_FD107N.pdb	-0.9848005771636963	-1.707550048828125
5ywp.pdb	5ywp_RQ_A_GR54N.pdb	-9.584553718566895	-3.7454099655151367
6udk.pdb	6udk_HL_K_DH32Q.pdb	-0.5420680046081543	1.59266996383667
7myz.pdb	7myz_HL_C_EC104L.pdb	0.01549956202507019	-1.9607000350952148
5th9.pdb	5th9_JN_C_QC118T.pdb	-0.4016350209712982	-0.477400004863739
5c6t.pdb	5c6t_HL_A_NH97I.pdb	-0.4711887240409851	-0.21174000203609467
1nsn.pdb	1nsn_HL_S_IL98L.pdb	-0.20714494585990906	-0.33632001280784607
6qfc.pdb	6qfc_B_A_GB101R.pdb	-9.130656242370605	-7.463650226593018
6hhc.pdb	6hhc_HL_A_DH35N.pdb	0.11747720837593079	-1.5994000434875488
5tz2.pdb	5tz2_HL_C_NL30H.pdb	-0.3977953791618347	-0.5602999925613403
5w1m.pdb	5w1m_FE_Q_SE101Q.pdb	-0.5435815453529358	-0.35740000009536743
4yjz.pdb	4yjz_L_E_GE92S.pdb	-0.4920826256275177	0.18970000743865967
3rkd.pdb	3rkd_DC_B_EB113N.pdb	-0.9865721464157104	-0.6721000075340271
5van.pdb	5van_B_A_TA95L.pdb	-0.20193138718605042	-1.3316999673843384
5c6t.pdb	5c6t_HL_A_AA196Q.pdb	-2.169975757598877	-1.6962800025939941
7s0e.pdb	7s0e_HL_A_FA520L.pdb	-0.4291793406009674	0.046509999781847
3nps.pdb	3nps_BC_A_RA48H.pdb	-0.8393878936767578	-0.5156000256538391
4oii.pdb	4oii_HL_A_NA89K.pdb	0.4311487376689911	0.24279999732971191
4i1n.pdb	4i1n_B_A_SA49Q.pdb	-0.31413617730140686	-0.06519000232219696
7l5j.pdb	7l5j_YX_A_RY100N.pdb	-0.36970120668411255	-0.5514799952507019
5ggv.pdb	5ggv_HL_Y_MY99V.pdb	-0.9170604944229126	0.2630000114440918
7s0e.pdb	7s0e_HL_A_TH58Y.pdb	-0.14508113265037537	0.21772000193595886
5f8r.pdb	5f8r_C_A_TA397C.pdb	-0.26407861709594727	0.3772999942302704
1ndg.pdb	1ndg_BA_C_LC75T.pdb	-0.8232975602149963	-0.323199987411499
1ndg.pdb	1ndg_BA_C_WB98G.pdb	-1.1719133853912354	-2.4758999347686768
4dw2.pdb	4dw2_HL_U_LU144S.pdb	0.26136210560798645	0.9612299799919128
7d0b.pdb	7d0b_HL_A_LA377K.pdb	-0.5974993705749512	-0.564746081829071
4ala.pdb	4ala_HL_C_HC18Q.pdb	0.4045298397541046	-1.6451799869537354
6war.pdb	6war_F_E_QE167Y.pdb	-0.4883365333080292	0.022600000724196434
4qci.pdb	4qci_HL_C_YH60S.pdb	-0.35697078704833984	0.065700002014637
7lxz.pdb	7lxz_FC_B_FB433C.pdb	-1.8193941116333008	-1.225000023841858
4wgw.pdb	4wgw_B_A_RB103G.pdb	-1.5357093811035156	-2.7664499282836914
6x04.pdb	6x04_B_A_TA266Y.pdb	-1.1986830234527588	-0.9204999804496765
3kr3.pdb	3kr3_HL_D_SH52P.pdb	-1.1955419778823853	-1.6330000162124634
5o0w.pdb	5o0w_G_C_DG102R.pdb	-0.7243314981460571	-0.1644899994134903
7z0x.pdb	7z0x_HL_R_YH33C.pdb	-1.2429523468017578	-0.5533999800682068
2qqn.pdb	2qqn_HL_A_SA21F.pdb	0.019550681114196777	1.7410000562667847
5dur.pdb	5dur_BD_A_YD49R.pdb	-0.9607346057891846	0.13609999418258667
6wqo.pdb	6wqo_EF_D_GE31P.pdb	-16.78818702697754	-8.227370262145996
5van.pdb	5van_B_A_YA154I.pdb	-0.9356526136398315	-0.006099999882280827
3rkd.pdb	3rkd_DC_B_NB114M.pdb	-0.03643122315406799	0.1987999975681305
7jx3.pdb	7jx3_CD_R_GD27P.pdb	-0.9948717355728149	0.06849999725818634
5mo9.pdb	5mo9_HL_X_NX38G.pdb	0.7150478363037109	-0.17499999701976776
5ggv.pdb	5ggv_HL_Y_LY39C.pdb	-0.7840434312820435	-0.3497999906539917
5ywp.pdb	5ywp_RQ_A_PA228G.pdb	-0.34012654423713684	0.04027999937534332
6bp2.pdb	6bp2_HL_A_GL31L.pdb	-0.19169828295707703	-0.16830000281333923
7o85.pdb	7o85_B_A_WB96P.pdb	-1.1945687532424927	0.22235000133514404
7e9b.pdb	7e9b_HL_C_AC101D.pdb	-3.304025173187256	-2.836699962615967
3jwo.pdb	3jwo_HL_A_DH55A.pdb	-1.195840835571289	-0.021400000900030136
6q20.pdb	6q20_HL_A_DA70S.pdb	-1.0159010887145996	0.2596000134944916
5c6t.pdb	5c6t_HL_A_NH97A.pdb	-0.2091933786869049	-0.8428999781608582
5c7x.pdb	5c7x_MN_B_QB78M.pdb	-0.18690988421440125	0.30880001187324524
4ala.pdb	4ala_HL_C_YL94H.pdb	-0.5376969575881958	-0.9130200147628784
5f8r.pdb	5f8r_C_A_LC97W.pdb	-26.093303680419922	-16.91642951965332
3uzq.pdb	3uzq_A_B_KB9W.pdb	-1.298073172569275	-3.4212000370025635
7b27.pdb	7b27_D_a_HD97Q.pdb	-0.850772500038147	-0.22110000252723694
5f8r.pdb	5f8r_C_A_AA393V.pdb	-1.5536773204803467	0.17229999601840973
6b0a.pdb	6b0a_HL_A_SH30E.pdb	-0.7425273656845093	1.3128999471664429
6aq7.pdb	6aq7_HL_A_EA82C.pdb	-0.6803937554359436	-1.8818000555038452
7mep.pdb	7mep_HL_A_YH31N.pdb	-2.114610195159912	-1.292099952697754
6war.pdb	6war_F_E_KE166Y.pdb	-0.21008649468421936	-0.1793999969959259
6v4o.pdb	6v4o_DE_W_TW248Y.pdb	-0.1679435670375824	1.1220799684524536
7nkt.pdb	7nkt_B_A_TA44S.pdb	-0.40327903628349304	-0.03460000082850456
5dur.pdb	5dur_BD_A_NA121M.pdb	0.3835935890674591	0.6299999952316284
6h2y.pdb	6h2y_HL_D_QD36C.pdb	-0.21071869134902954	-0.3831999897956848
4aei.pdb	4aei_IM_B_YM37D.pdb	-0.38774311542510986	-1.4330999851226807
5van.pdb	5van_B_A_TB56C.pdb	-0.5471274852752686	-1.0582000017166138
5tpn.pdb	5tpn_HL_A_YH107E.pdb	-1.414183497428894	0.17423999309539795
6myy.pdb	6myy_HL_A_KA223R.pdb	-0.33162397146224976	1.8463000059127808
7cu4.pdb	7cu4_AB_C_VA50D.pdb	-0.3688432276248932	-1.7838200330734253
3nps.pdb	3nps_BC_A_GA215D.pdb	-1.3236514329910278	0.22450000047683716
6bp2.pdb	6bp2_HL_A_PA98K.pdb	-0.6169772148132324	-0.714900016784668
7myz.pdb	7myz_HL_C_DC51P.pdb	-0.8856668472290039	-1.916100025177002
7e9b.pdb	7e9b_HL_C_AC101Q.pdb	-2.6320555210113525	-5.317200183868408
4yjz.pdb	4yjz_L_E_GL214E.pdb	-22.776514053344727	-13.568880081176758
5van.pdb	5van_B_A_NB101I.pdb	-1.9554264545440674	-2.36299991607666
7n3d.pdb	7n3d_HL_C_IC36W.pdb	-12.785686492919922	-12.29833984375
1nsn.pdb	1nsn_HL_S_YH51L.pdb	-0.7439676523208618	-0.44137999415397644
4qci.pdb	4qci_HL_C_WC31H.pdb	-0.533996045589447	-1.554800033569336
1bzq.pdb	1bzq_M_C_YC115S.pdb	-0.6870273351669312	-0.8410000205039978
5c6t.pdb	5c6t_HL_A_TH33V.pdb	-0.17563867568969727	-0.19734999537467957
3jwo.pdb	3jwo_HL_A_RA275Q.pdb	-1.3180232048034668	-4.904530048370361
6mhr.pdb	6mhr_DE_F_DD105Q.pdb	-0.9297459721565247	0.8007000088691711
7e3k.pdb	7e3k_HL_C_QC394R.pdb	-0.60802161693573	-0.042739998549222946
7l5j.pdb	7l5j_YX_A_FY102M.pdb	-0.7774368524551392	-0.8232899904251099
5grj.pdb	5grj_HL_A_TH106F.pdb	-0.1817903220653534	-1.5812000036239624
6fxn.pdb	6fxn_MN_J_DJ81Q.pdb	0.260558158159256	0.4569000005722046
7r7n.pdb	7r7n_HL_E_YE115S.pdb	-0.6554574370384216	-1.5968999862670898
7s0e.pdb	7s0e_HL_A_WH106A.pdb	-0.34808334708213806	0.9091899991035461
5ugy.pdb	5ugy_IM_C_VI106Q.pdb	-0.5330379009246826	-1.7158299684524536
6k7o.pdb	6k7o_HL_A_SH103G.pdb	-0.7998975515365601	-0.7990000247955322
5dur.pdb	5dur_BD_A_YA90E.pdb	-1.117484211921692	-0.8522999882698059
6wqo.pdb	6wqo_EF_D_YD41M.pdb	-0.7993500232696533	-0.795799970626831
4oii.pdb	4oii_HL_A_HL30F.pdb	0.44952574372291565	0.23669999837875366
5hys.pdb	5hys_EF_J_GF72C.pdb	-2.435199499130249	-2.301140069961548
7b27.pdb	7b27_D_a_QD39A.pdb	0.036268919706344604	-0.9574999809265137
6z20.pdb	6z20_B_A_SB29A.pdb	-0.04192477464675903	-0.032999999821186066
7cgw.pdb	7cgw_AB_C_FB55E.pdb	-2.0265655517578125	-0.8716999888420105
6myy.pdb	6myy_HL_A_NA221K.pdb	-0.38454604148864746	0.26489999890327454
5xbm.pdb	5xbm_ED_F_EF37Y.pdb	-0.7251099348068237	-0.7188500165939331
6fxn.pdb	6fxn_MN_J_LJ85S.pdb	-0.9188687801361084	-0.9259999990463257
4jdt.pdb	4jdt_HL_G_TG300E.pdb	0.2088054120540619	-1.228279948234558
6cwg.pdb	6cwg_B_A_RA121E.pdb	0.021275341510772705	-0.815339982509613
4oii.pdb	4oii_HL_A_EA114S.pdb	-0.20873484015464783	0.3652999997138977
6cwg.pdb	6cwg_B_A_NA109H.pdb	-0.11274361610412598	-0.007899999618530273
6pxh.pdb	6pxh_CD_A_VA9M.pdb	-0.4328647255897522	0.4878999888896942
7mdp.pdb	7mdp_HI_A_WH103I.pdb	-2.9951326847076416	-4.83499002456665
7aqx.pdb	7aqx_C_A_TA86Q.pdb	-0.49347347021102905	-0.016599999740719795
5th9.pdb	5th9_JN_C_TC58Y.pdb	0.021644651889801025	0.39239999651908875
7n3d.pdb	7n3d_HL_C_AH104F.pdb	-1.8761407136917114	-2.3234000205993652
7mdp.pdb	7mdp_HI_A_DA38I.pdb	-4.001640796661377	-2.925100088119507
5w1m.pdb	5w1m_FE_Q_YE31F.pdb	-0.9883544445037842	-0.6812000274658203
7z0x.pdb	7z0x_HL_R_SL97K.pdb	-2.088735342025757	-4.8378801345825195
3jwo.pdb	3jwo_HL_A_VA87R.pdb	-1.1376792192459106	-4.093239784240723
7jx3.pdb	7jx3_CD_R_QR162A.pdb	-0.24756640195846558	-0.8077999949455261
6b0a.pdb	6b0a_HL_A_SA109A.pdb	0.021420687437057495	-0.4262000024318695
5c7x.pdb	5c7x_MN_B_HB7W.pdb	-0.41944485902786255	-4.153299808502197
5w4l.pdb	5w4l_HL_G_YH32C.pdb	-0.9508084058761597	-0.5958999991416931
3rkd.pdb	3rkd_DC_B_FC91K.pdb	-0.6727360486984253	-0.13510000705718994
4o58.pdb	4o58_HL_A_GA126L.pdb	-2.5756592750549316	-4.979959964752197
6b0a.pdb	6b0a_HL_A_FH110M.pdb	-0.9187681078910828	-2.1135001182556152
5u8r.pdb	5u8r_HL_A_YH33H.pdb	-1.1529407501220703	0.2451999932527542
7x7d.pdb	7x7d_F_E_YF119H.pdb	-1.8736168146133423	-0.22010000050067902
7bsd.pdb	7bsd_AB_G_YA102G.pdb	-0.6796762943267822	-1.0687999725341797
1ndg.pdb	1ndg_BA_C_DC101L.pdb	-3.4486188888549805	-4.593699932098389
5mo9.pdb	5mo9_HL_X_IX80M.pdb	-0.509971559047699	0.13580000400543213
3nps.pdb	3nps_BC_A_CA187T.pdb	-0.9303321838378906	-0.7997999787330627
6nf2.pdb	6nf2_HL_B_VB28F.pdb	-0.7064496278762817	-0.2152000069618225
4yjz.pdb	4yjz_L_E_AL211Q.pdb	-20.156051635742188	-11.685919761657715
7x7d.pdb	7x7d_F_E_TF30F.pdb	-1.802980899810791	0.1477999985218048
6myy.pdb	6myy_HL_A_AA222Y.pdb	-8.60390853881836	-5.917029857635498
5usf.pdb	5usf_D_A_GD66P.pdb	-0.6378675103187561	0.3718999922275543
6h3t.pdb	6h3t_IM_B_NI55F.pdb	-8.279120445251465	-6.53587007522583
7bsd.pdb	7bsd_AB_G_DG56E.pdb	-0.8250373601913452	-0.5113000273704529
6myy.pdb	6myy_HL_A_QH64M.pdb	0.4684969484806061	0.8986999988555908
4ffw.pdb	4ffw_HL_A_VH50K.pdb	-1.6883355379104614	-0.6845099925994873
4lvn.pdb	4lvn_CB_A_HA61S.pdb	-0.6141282916069031	-1.9079400300979614
6r8x.pdb	6r8x_CB_A_FB95W.pdb	-0.7650926113128662	-0.536300003528595
5xbm.pdb	5xbm_ED_F_YE27G.pdb	-1.3112221956253052	-0.6050300002098083
1ndg.pdb	1ndg_BA_C_NC93Y.pdb	-0.051863133907318115	-1.0967999696731567
7e3k.pdb	7e3k_HL_C_KC359Q.pdb	-0.4273250699043274	-0.5561400055885315
4ffw.pdb	4ffw_HL_A_SA61H.pdb	-1.7349992990493774	-2.6198599338531494
7k7i.pdb	7k7i_MN_C_SM103W.pdb	-8.375507354736328	-7.515590190887451
7czz.pdb	7czz_JN_C_SC399K.pdb	-0.2468470335006714	0.645871102809906
1iqd.pdb	1iqd_BA_C_QB1D.pdb	-0.5199268460273743	0.002899999963119626
5c7x.pdb	5c7x_MN_B_WM33A.pdb	-0.36903107166290283	-1.1378999948501587
6pe9.pdb	6pe9_CD_G_NC57Q.pdb	-0.11677303910255432	-0.5078999996185303
7bsd.pdb	7bsd_AB_G_EB59N.pdb	-1.529005527496338	-2.492000102996826
6okm.pdb	6okm_HL_R_YH31Q.pdb	-0.47997236251831055	-1.2400000095367432
6b0a.pdb	6b0a_HL_A_TH28A.pdb	-0.8522408604621887	-0.06889999657869339
4oii.pdb	4oii_HL_A_GA60E.pdb	-0.7270036935806274	-0.5666000247001648
7myz.pdb	7myz_HL_C_YL32W.pdb	-1.2985409498214722	-1.0388000011444092
5usf.pdb	5usf_D_A_RD72C.pdb	0.38808539509773254	-0.4887000024318695
5w1k.pdb	5w1k_DC_E_SE47K.pdb	-4.073093414306641	-3.6005899906158447
7k8m.pdb	7k8m_AB_E_YA106V.pdb	-0.5453497171401978	-1.4706000089645386
5dur.pdb	5dur_BD_A_QA68T.pdb	-0.6467844247817993	-1.3884999752044678
3jcx.pdb	3jcx_HL_A_TH98W.pdb	0.07856044173240662	1.3174357414245605
5dhv.pdb	5dhv_AB_N_DA100G.pdb	-0.8220912218093872	-2.0353000164031982
1bzq.pdb	1bzq_M_C_VC63A.pdb	-0.1649889051914215	-0.19869999587535858
4oii.pdb	4oii_HL_A_TA142V.pdb	0.18621131777763367	-0.12330000102519989
7jvc.pdb	7jvc_FG_E_SG31A.pdb	-0.07950335741043091	0.12710000574588776
6nm6.pdb	6nm6_UV_G_MG399S.pdb	-0.779915452003479	-0.10626000165939331
7czx.pdb	7czx_JN_C_YN31M.pdb	-0.5753638744354248	-0.9550999999046326
3g6d.pdb	3g6d_HL_A_WL90M.pdb	-0.91855388879776	1.6055999994277954
5u8r.pdb	5u8r_HL_A_EA26Y.pdb	-0.9545575380325317	-1.3444199562072754
5mo9.pdb	5mo9_HL_X_KX87I.pdb	-0.09382876753807068	0.3230000138282776
7m42.pdb	7m42_BA_E_QE161L.pdb	0.25916776061058044	1.7900999784469604
6nf2.pdb	6nf2_HL_B_RH106S.pdb	-0.43923941254615784	0.004699999932199717
5kte.pdb	5kte_HL_A_NL92E.pdb	-0.5856459140777588	0.5282899737358093
7z0x.pdb	7z0x_HL_R_FR154W.pdb	-0.939885139465332	-0.19359999895095825
4lvn.pdb	4lvn_CB_A_YC33R.pdb	-0.40173041820526123	-0.7060999870300293
7l56.pdb	7l56_FG_C_FC398P.pdb	-1.0076146125793457	5.836609840393066
4qci.pdb	4qci_HL_C_FL29T.pdb	-1.2745299339294434	-2.038599967956543
4qci.pdb	4qci_HL_C_FL29K.pdb	-1.1483749151229858	-2.9405999183654785
5nuz.pdb	5nuz_AB_C_AC29V.pdb	-1.18157958984375	-0.7465999722480774
7cgw.pdb	7cgw_AB_C_PC57E.pdb	-0.3872688114643097	-3.4824700355529785
5ggv.pdb	5ggv_HL_Y_LY91R.pdb	-0.7953222990036011	-0.18369999527931213
3rkd.pdb	3rkd_DC_B_ID104P.pdb	-1.2917351722717285	0.09690000116825104
7k8m.pdb	7k8m_AB_E_SA56H.pdb	-1.2682881355285645	-1.8705999851226807
6pe9.pdb	6pe9_CD_G_ND31I.pdb	-0.054508477449417114	0.3822000026702881
5ggv.pdb	5ggv_HL_Y_YL32R.pdb	-1.789131760597229	-2.012200117111206
6fxn.pdb	6fxn_MN_J_DJ81W.pdb	0.01784422993659973	-0.2655999958515167
5ggv.pdb	5ggv_HL_Y_SY44G.pdb	-0.7005199790000916	-0.16699999570846558
5c6t.pdb	5c6t_HL_A_TH33M.pdb	-0.5938913822174072	-0.592960000038147
6pxh.pdb	6pxh_CD_A_ED97K.pdb	-0.31893956661224365	1.742900013923645
7r7n.pdb	7r7n_HL_E_LE121R.pdb	-0.5358816385269165	-0.3411000072956085
6hhc.pdb	6hhc_HL_A_RA131S.pdb	-1.0989453792572021	0.5465999841690063
4yjz.pdb	4yjz_L_E_SE87K.pdb	0.21304014325141907	-0.055799998342990875
6nm6.pdb	6nm6_UV_G_MG399N.pdb	-0.9391710758209229	0.29548001289367676
6bp2.pdb	6bp2_HL_A_AL30S.pdb	-0.37044525146484375	-0.33660000562667847
7l56.pdb	7l56_FG_C_YG32N.pdb	-1.2646594047546387	0.2785399854183197
6b0a.pdb	6b0a_HL_A_DA98H.pdb	-0.34364810585975647	-2.847399950027466
6b0a.pdb	6b0a_HL_A_PA102C.pdb	-0.22325755655765533	-1.2940000295639038
7mep.pdb	7mep_HL_A_GA376K.pdb	-0.753760576248169	0.7365000247955322
6u36.pdb	6u36_HL_B_GL30C.pdb	-6.272369384765625	-6.393919944763184
5dur.pdb	5dur_BD_A_AD29S.pdb	-0.7292636632919312	0.3222000002861023
6pxh.pdb	6pxh_CD_A_TA78H.pdb	-0.46683138608932495	0.014100000262260437
4o58.pdb	4o58_HL_A_FH53L.pdb	-1.0469439029693604	-0.32655999064445496
7nkt.pdb	7nkt_B_A_YA37S.pdb	-0.7665175795555115	-1.2863199710845947
5mo9.pdb	5mo9_HL_X_FL60M.pdb	-1.2210907936096191	-0.8585000038146973
3g6d.pdb	3g6d_HL_A_NL26E.pdb	-0.2027551233768463	-1.4776999950408936
4i1n.pdb	4i1n_B_A_LB57K.pdb	-0.12485763430595398	1.5308500528335571
6n5e.pdb	6n5e_ED_A_FE29G.pdb	-0.40525752305984497	-1.0870000123977661
7mep.pdb	7mep_HL_A_YA266N.pdb	-1.9375017881393433	-1.6634000539779663
7czz.pdb	7czz_JN_C_VJ101M.pdb	2.05945086479187	2.978909969329834
4qci.pdb	4qci_HL_C_VL94E.pdb	-2.1559946537017822	-0.4740000069141388
7jvc.pdb	7jvc_FG_E_NG32D.pdb	-0.5890899896621704	-0.9441999793052673
6okm.pdb	6okm_HL_R_NH30M.pdb	0.055269449949264526	0.6628000140190125
5kte.pdb	5kte_HL_A_EH98R.pdb	-0.456592321395874	0.022520000115036964
4oii.pdb	4oii_HL_A_RA119S.pdb	-0.4911540746688843	-2.4607999324798584
1fns.pdb	1fns_HL_A_MH50E.pdb	-4.802770614624023	1.1663999557495117
6e62.pdb	6e62_HL_P_SL31R.pdb	-0.23431017994880676	1.3453999757766724
6nm6.pdb	6nm6_UV_G_GU61Q.pdb	-1.079709529876709	-0.383789986371994
7x7d.pdb	7x7d_F_E_YE116W.pdb	-1.4132808446884155	0.040699999779462814
5ywp.pdb	5ywp_RQ_A_YR103K.pdb	-0.8739264011383057	1.4711400270462036
5grj.pdb	5grj_HL_A_KA45Y.pdb	-0.0745210349559784	0.7074999809265137
4aei.pdb	4aei_IM_B_RB56H.pdb	-1.1797010898590088	0.06159999966621399
4aei.pdb	4aei_IM_B_CB63W.pdb	-3.2846295833587646	-2.5662999153137207
1ndg.pdb	1ndg_BA_C_QA53E.pdb	-0.5887468457221985	0.20679999887943268
6wqo.pdb	6wqo_EF_D_SD40H.pdb	-0.06378990411758423	-0.3336000144481659
5xbm.pdb	5xbm_ED_F_RF41H.pdb	-1.3809806108474731	-1.4784799814224243
6vy2.pdb	6vy2_IM_C_YI103V.pdb	-4.589395999908447	2.5058600902557373
5o0w.pdb	5o0w_G_C_EC100L.pdb	-0.021949559450149536	-0.8942300081253052
6y92.pdb	6y92_CD_B_SD92N.pdb	-0.6631754040718079	-0.20915000140666962
6ukt.pdb	6ukt_F_B_NF50I.pdb	-4.255234718322754	2.9695498943328857
4ffw.pdb	4ffw_HL_A_TH58A.pdb	0.31660911440849304	-0.257860004901886
6q18.pdb	6q18_HL_A_RA138P.pdb	-0.3452618420124054	-1.8767000436782837
5c6t.pdb	5c6t_HL_A_IA201E.pdb	-1.358408808708191	0.07485999912023544
7k8z.pdb	7k8z_MN_C_NC342W.pdb	0.1531723439693451	-0.19957999885082245
5o0w.pdb	5o0w_G_C_EG25G.pdb	-0.6081796884536743	-0.3919700086116791
1iqd.pdb	1iqd_BA_C_YA32T.pdb	-2.124089479446411	-2.7674999237060547
6elu.pdb	6elu_EF_D_ND154S.pdb	-0.8083257675170898	-2.487299919128418
4wgw.pdb	4wgw_B_A_FB28L.pdb	-1.5510008335113525	-1.916599988937378
4yjz.pdb	4yjz_L_E_SL213I.pdb	-6.9000396728515625	-3.609100103378296
4wgw.pdb	4wgw_B_A_HA255K.pdb	-0.29265767335891724	0.42329999804496765
7cdj.pdb	7cdj_HL_E_DH73V.pdb	-0.15031886100769043	0.6044999957084656
3g6d.pdb	3g6d_HL_A_DL50C.pdb	-0.32649117708206177	-2.09879994392395
6mhr.pdb	6mhr_DE_F_VD57A.pdb	-0.20521968603134155	-0.14429999887943268
4oii.pdb	4oii_HL_A_NA176W.pdb	-0.9250122308731079	-1.1950000524520874
5ugy.pdb	5ugy_IM_C_SC142F.pdb	0.41132083535194397	1.1345900297164917
3g6d.pdb	3g6d_HL_A_QA21A.pdb	-0.2778313159942627	-0.02459999918937683
5nuz.pdb	5nuz_AB_C_RC78K.pdb	-1.3377388715744019	-2.1384999752044678
5d96.pdb	5d96_JI_D_LD102F.pdb	-0.5785340070724487	0.01140000019222498
3rkd.pdb	3rkd_DC_B_WD54N.pdb	-0.2356906682252884	1.079699993133545
6vy2.pdb	6vy2_IM_C_WI102D.pdb	0.2430223524570465	2.8578100204467773
6n5e.pdb	6n5e_ED_A_WE47E.pdb	0.35812076926231384	-0.7487999796867371
4pir.pdb	4pir_J_D_IJ107H.pdb	-0.5503494739532471	-0.19436000287532806
3mxw.pdb	3mxw_HL_A_YL50T.pdb	-0.888663649559021	-0.8621000051498413
6u36.pdb	6u36_HL_B_YH103A.pdb	-0.803396463394165	-0.3656400144100189
5ugy.pdb	5ugy_IM_C_RI104N.pdb	-0.7180191278457642	-0.5117899775505066
4lsq.pdb	4lsq_HL_G_WH107G.pdb	-1.3862019777297974	-1.3413399457931519
5th9.pdb	5th9_JN_C_WJ52G.pdb	-1.4139816761016846	-1.7257000207901
5w1k.pdb	5w1k_DC_E_DD102L.pdb	-0.03082898259162903	-1.3069000244140625
4aei.pdb	4aei_IM_B_GB59A.pdb	-2.8930065631866455	-0.7577000260353088
7cdj.pdb	7cdj_HL_E_VE151K.pdb	-0.3393907845020294	1.257099986076355
7l5j.pdb	7l5j_YX_A_TA74A.pdb	-0.7538092136383057	-0.07716000080108643
6v4o.pdb	6v4o_DE_W_RW64E.pdb	-0.24865299463272095	-1.5795600414276123
1ndg.pdb	1ndg_BA_C_WC63D.pdb	-2.0355498790740967	-0.8737999796867371
5tz2.pdb	5tz2_HL_C_RL32A.pdb	-0.7265663146972656	-2.158900022506714
6h2y.pdb	6h2y_HL_D_LD107A.pdb	-0.26603755354881287	-1.198099970817566
4ki5.pdb	4ki5_CD_M_SD92G.pdb	0.18065109848976135	-1.0510799884796143
2i9l.pdb	2i9l_BA_I_TI29W.pdb	-0.5760729908943176	-0.41760000586509705
5w1k.pdb	5w1k_DC_E_SD101E.pdb	-0.07036212086677551	0.004000000189989805
5c7x.pdb	5c7x_MN_B_EM52P.pdb	-0.21146199107170105	-1.2551000118255615
3jcx.pdb	3jcx_HL_A_IA196C.pdb	-0.5693691372871399	-0.8732799887657166
3mxw.pdb	3mxw_HL_A_DL91P.pdb	-0.7913345694541931	0.12030000239610672
3jwo.pdb	3jwo_HL_A_MH59H.pdb	-0.9117925763130188	-1.1445000171661377
6udk.pdb	6udk_HL_K_FH60L.pdb	-1.072204828262329	-0.48173001408576965
6aq7.pdb	6aq7_HL_A_HH34Q.pdb	-0.5325064659118652	-0.8503999710083008
3g6d.pdb	3g6d_HL_A_RA105I.pdb	-1.0375887155532837	-5.707499980926514
7aqx.pdb	7aqx_C_A_SA288W.pdb	-0.3897741734981537	-1.9540300369262695
7jx3.pdb	7jx3_CD_R_SD28Q.pdb	-0.4542165994644165	0.8629000186920166
6q20.pdb	6q20_HL_A_EA38V.pdb	-0.9709873199462891	-0.9218000173568726
3mxw.pdb	3mxw_HL_A_TA111E.pdb	-0.7771020531654358	-1.8396999835968018
4oii.pdb	4oii_HL_A_EA114L.pdb	0.5118536949157715	0.435699999332428
2qqn.pdb	2qqn_HL_A_RH105V.pdb	-0.12866589426994324	-2.6717000007629395
5ywp.pdb	5ywp_RQ_A_NR52F.pdb	-5.798460960388184	-2.1439499855041504
3kr3.pdb	3kr3_HL_D_VD31S.pdb	-0.8954480886459351	-0.2903999984264374
6pxh.pdb	6pxh_CD_A_SC102C.pdb	0.09542688727378845	2.01990008354187
3cfi.pdb	3cfi_C_B_WC103Q.pdb	-0.006741762161254883	-3.7279000282287598
7cgw.pdb	7cgw_AB_C_KC46G.pdb	-0.6432895064353943	-4.016059875488281
6q18.pdb	6q18_HL_A_GH56A.pdb	-0.9954094886779785	-1.6776000261306763
3mxw.pdb	3mxw_HL_A_HA95Y.pdb	0.170628160238266	3.4728000164031982
1nsn.pdb	1nsn_HL_S_NH100G.pdb	-0.7786438465118408	-0.8962100148200989
4ki5.pdb	4ki5_CD_M_DC99K.pdb	-0.5316362977027893	-0.5000900030136108
6nfc.pdb	6nfc_HL_A_RA275P.pdb	-1.3558298349380493	-0.8296700119972229
5c7x.pdb	5c7x_MN_B_HB7Y.pdb	-6.567410469055176	-4.3653998374938965
6q18.pdb	6q18_HL_A_YA44H.pdb	-3.0191421508789062	0.1720999926328659
7cgw.pdb	7cgw_AB_C_NC34Q.pdb	-0.2540716528892517	-1.0621999502182007
5grj.pdb	5grj_HL_A_IH57Q.pdb	-0.9067264795303345	-2.1068999767303467
3cfi.pdb	3cfi_C_B_QB101K.pdb	0.20730271935462952	0.6435999870300293
7bsd.pdb	7bsd_AB_G_GA26D.pdb	-1.7715297937393188	-0.9287999868392944
7jvc.pdb	7jvc_FG_E_EG51V.pdb	-0.48055195808410645	0.08219999819993973
4aei.pdb	4aei_IM_B_RB62T.pdb	-1.0578376054763794	-3.097399950027466
7cgw.pdb	7cgw_AB_C_GA100K.pdb	-20.12635612487793	-13.692540168762207
5tpn.pdb	5tpn_HL_A_WL94A.pdb	-1.6482701301574707	-1.5975899696350098
4aei.pdb	4aei_IM_B_CB63Y.pdb	-0.5407389402389526	1.7653000354766846
5dhv.pdb	5dhv_AB_N_SB96N.pdb	-0.2600405812263489	0.49059998989105225
6war.pdb	6war_F_E_FE129Q.pdb	-2.037473201751709	-1.3483999967575073
7r7n.pdb	7r7n_HL_E_GE148C.pdb	0.16612794995307922	0.842199981212616
5mo9.pdb	5mo9_HL_X_DX76V.pdb	0.013849526643753052	-0.004600000102072954
2qqn.pdb	2qqn_HL_A_SA29I.pdb	-0.7955363988876343	-0.41850000619888306
7o85.pdb	7o85_B_A_EA286V.pdb	-0.15417614579200745	0.24628999829292297
7mep.pdb	7mep_HL_A_IA256Q.pdb	-1.287692666053772	-0.5026000142097473
7czx.pdb	7czx_JN_C_SC416T.pdb	-0.960800051689148	-0.1128000020980835
3g6d.pdb	3g6d_HL_A_KA102L.pdb	0.1573413908481598	-0.1914999932050705
6udk.pdb	6udk_HL_K_EK19H.pdb	-0.6277309656143188	0.043069999665021896
7bsd.pdb	7bsd_AB_G_VG36N.pdb	-0.589532732963562	-1.8895000219345093
4oii.pdb	4oii_HL_A_YH27D.pdb	-0.30506396293640137	-0.006000000052154064
4dw2.pdb	4dw2_HL_U_SL53C.pdb	-0.5472612977027893	-0.5563300251960754
7lxz.pdb	7lxz_FC_B_SF74E.pdb	0.16376391053199768	0.9032999873161316
6h2y.pdb	6h2y_HL_D_TD32F.pdb	-0.9137628078460693	-1.8047000169754028
1nsn.pdb	1nsn_HL_S_DS92Q.pdb	-0.25930699706077576	-0.012760000303387642
7cdj.pdb	7cdj_HL_E_SH101R.pdb	-0.5409656763076782	-0.2946000099182129
5mo9.pdb	5mo9_HL_X_YH27C.pdb	-0.5884225964546204	-1.0469000339508057
6war.pdb	6war_F_E_KE166P.pdb	-0.7486085891723633	-0.5055000185966492
7n3d.pdb	7n3d_HL_C_IH101A.pdb	-1.1285598278045654	-1.604099988937378
5o0w.pdb	5o0w_G_C_YG106P.pdb	-1.7309598922729492	-0.8206700086593628
7myz.pdb	7myz_HL_C_YC37W.pdb	-0.8748107552528381	-0.5461999773979187
6k7o.pdb	6k7o_HL_A_TH104W.pdb	0.31924960017204285	0.6373000144958496
4dw2.pdb	4dw2_HL_U_MU146L.pdb	-0.4603824019432068	0.098860003054142
4qci.pdb	4qci_HL_C_KC77V.pdb	-1.1209571361541748	-2.5076000690460205
5usf.pdb	5usf_D_A_LA489Y.pdb	-0.6903470158576965	0.019700000062584877
4lsq.pdb	4lsq_HL_G_AG165Q.pdb	-3.8198413848876953	-4.590089797973633
7e9b.pdb	7e9b_HL_C_VC33H.pdb	-0.4988633096218109	-1.5017000436782837
3g6d.pdb	3g6d_HL_A_WH105G.pdb	-0.8527615070343018	-3.3824000358581543
5w5x.pdb	5w5x_HL_A_GA29N.pdb	-1.4045138359069824	-0.9657999873161316
5u8r.pdb	5u8r_HL_A_KH60I.pdb	-0.31043124198913574	0.6028000116348267
7k7i.pdb	7k7i_MN_C_SM103I.pdb	-0.1542021930217743	0.11185000091791153
2i9l.pdb	2i9l_BA_I_RB31K.pdb	-0.14484086632728577	-0.9778000116348267
4ki5.pdb	4ki5_CD_M_TC54M.pdb	-0.018141448497772217	1.847100019454956
3jwo.pdb	3jwo_HL_A_DH52T.pdb	-0.772333025932312	-1.908400058746338
5mo9.pdb	5mo9_HL_X_KL55Q.pdb	-0.6114567518234253	-0.2944999933242798
6e62.pdb	6e62_HL_P_YL94L.pdb	-0.6673840880393982	-2.1670000553131104
6elu.pdb	6elu_EF_D_YE106F.pdb	-0.6898900270462036	0.3370000123977661
4dw2.pdb	4dw2_HL_U_EU133G.pdb	-1.039104700088501	-2.3576500415802
2i9l.pdb	2i9l_BA_I_WA101N.pdb	0.4049753248691559	-0.24740000069141388
6nm6.pdb	6nm6_UV_G_GG388I.pdb	-0.5977659225463867	-1.178189992904663
7cu4.pdb	7cu4_AB_C_PB96K.pdb	-0.9338301420211792	-0.7849400043487549
7o85.pdb	7o85_B_A_YB32K.pdb	-1.190212368965149	0.5217000246047974
4wgw.pdb	4wgw_B_A_EA335K.pdb	-0.3387897312641144	0.0012000000569969416
6x04.pdb	6x04_B_A_AB32K.pdb	-9.941568374633789	-6.172999858856201
5w1m.pdb	5w1m_FE_Q_RE34I.pdb	-0.13948360085487366	-0.032099999487400055
6war.pdb	6war_F_E_PF103R.pdb	-1.26497483253479	-0.83160001039505
6h2y.pdb	6h2y_HL_D_AL28W.pdb	0.15756282210350037	-0.22020000219345093
5ywp.pdb	5ywp_RQ_A_NA134Q.pdb	-0.4319545030593872	-0.6403700113296509
7myz.pdb	7myz_HL_C_RL96D.pdb	-0.787117600440979	-3.5515999794006348
6r8x.pdb	6r8x_CB_A_DB31G.pdb	-0.5393590331077576	-0.4553999900817871
6bp2.pdb	6bp2_HL_A_FA40Q.pdb	-0.8505033254623413	-0.0035000001080334187
6r8x.pdb	6r8x_CB_A_WC47K.pdb	0.5412288904190063	-2.1840999126434326
6b0a.pdb	6b0a_HL_A_EA84G.pdb	-1.34774649143219	-1.7273000478744507
7e3k.pdb	7e3k_HL_C_RH107F.pdb	0.14159080386161804	-0.09254000335931778
7k8m.pdb	7k8m_AB_E_YA52K.pdb	-0.9695942401885986	-1.2841999530792236
5umi.pdb	5umi_HL_C_IC118E.pdb	-0.5399981737136841	-0.15700000524520874
7x7d.pdb	7x7d_F_E_GF1Q.pdb	-1.1002061367034912	0.13750000298023224
7m42.pdb	7m42_BA_E_NB52T.pdb	-0.5787487030029297	0.4828999936580658
7b27.pdb	7b27_D_a_DD110C.pdb	-0.06787797808647156	-0.7764999866485596
4yjz.pdb	4yjz_L_E_TL29D.pdb	-0.21832025051116943	0.45730000734329224
5w1k.pdb	5w1k_DC_E_QE41F.pdb	-0.41043612360954285	1.0936000347137451
6q20.pdb	6q20_HL_A_TH106I.pdb	-0.13223272562026978	0.4693000018596649
7d0b.pdb	7d0b_HL_A_FA408Y.pdb	1.7429077625274658	0.24349090456962585
3kj6.pdb	3kj6_HL_A_NH57L.pdb	1.2510639429092407	-0.08839999884366989
6war.pdb	6war_F_E_QE167R.pdb	-0.30149510502815247	0.06080000102519989
2qqn.pdb	2qqn_HL_A_SL67W.pdb	-0.1375967562198639	-0.07720000296831131
6nf2.pdb	6nf2_HL_B_DL31C.pdb	-0.9822510480880737	-0.3968000113964081
6wqo.pdb	6wqo_EF_D_KE97N.pdb	-2.474705219268799	-1.1088999509811401
7e72.pdb	7e72_CD_F_DC55H.pdb	-0.7813807725906372	-0.030500000342726707
7e72.pdb	7e72_CD_F_SC54F.pdb	-0.654202938079834	0.7925999760627747
7l5j.pdb	7l5j_YX_A_WY32Y.pdb	0.060131579637527466	-0.9196100234985352
6aq7.pdb	6aq7_HL_A_NH51K.pdb	-0.21458931267261505	-2.4867000579833984
7m42.pdb	7m42_BA_E_YA30W.pdb	-1.3027429580688477	0.7867000102996826
3cfi.pdb	3cfi_C_B_AB99R.pdb	-0.7306391000747681	0.011500000022351742
5th9.pdb	5th9_JN_C_SJ28G.pdb	-1.2923129796981812	-0.8909000158309937
7x7d.pdb	7x7d_F_E_YE156A.pdb	-1.193386197090149	-1.4660700559616089
6q18.pdb	6q18_HL_A_YH102L.pdb	0.19550731778144836	0.2662000060081482
7aqz.pdb	7aqz_D_A_LD15H.pdb	-2.27380108833313	-0.0989999994635582
6wqo.pdb	6wqo_EF_D_YF49T.pdb	-0.5462859869003296	-0.6395999789237976
6xr0.pdb	6xr0_HL_M_GH104H.pdb	-0.16467294096946716	0.28200000524520874
6jsz.pdb	6jsz_D_A_DD53G.pdb	-0.5898659229278564	-0.2648000121116638
5ywp.pdb	5ywp_RQ_A_NA134R.pdb	-1.1224321126937866	-1.0433000326156616
5usf.pdb	5usf_D_A_HA526Y.pdb	-0.32523515820503235	0.4138000011444092
5mo9.pdb	5mo9_HL_X_YH27V.pdb	-0.21858908236026764	-0.12049999833106995
3kr3.pdb	3kr3_HL_D_YH103M.pdb	-0.7621663808822632	-1.873900055885315
5xbm.pdb	5xbm_ED_F_KF125M.pdb	-0.08769920468330383	0.6063899993896484
7z0x.pdb	7z0x_HL_R_LL34N.pdb	-1.371200442314148	-0.2921000123023987
6q18.pdb	6q18_HL_A_WA102H.pdb	-0.9527491331100464	-1.6017999649047852
2qqn.pdb	2qqn_HL_A_TA26D.pdb	-0.46697020530700684	0.032600000500679016
6udk.pdb	6udk_HL_K_GL94T.pdb	-0.460641086101532	1.8390300273895264
7cu4.pdb	7cu4_AB_C_WA47N.pdb	-0.7327579259872437	0.7443400025367737
6fxn.pdb	6fxn_MN_J_LM103W.pdb	-0.11662855744361877	-1.5937000513076782
3nps.pdb	3nps_BC_A_RA48D.pdb	-1.7991694211959839	-1.2532999515533447
4lsq.pdb	4lsq_HL_G_WH107F.pdb	-0.5445419549942017	-0.8432000279426575
6vy2.pdb	6vy2_IM_C_WI102F.pdb	0.9881740808486938	5.69242000579834
5w5x.pdb	5w5x_HL_A_HH34W.pdb	-1.1012701988220215	-2.7632999420166016
6hhc.pdb	6hhc_HL_A_NA136T.pdb	-1.1062273979187012	0.22619999945163727
7mdp.pdb	7mdp_HI_A_LH106V.pdb	-0.9376417398452759	-0.421099990606308
5dur.pdb	5dur_BD_A_SB56N.pdb	-0.5061622858047485	1.420300006866455
6aq7.pdb	6aq7_HL_A_YH53H.pdb	-1.7726410627365112	-0.1526000052690506
4o58.pdb	4o58_HL_A_GA150V.pdb	-0.23468947410583496	0.22666999697685242
5w1k.pdb	5w1k_DC_E_YC91R.pdb	-0.989896297454834	-0.033900000154972076
6udk.pdb	6udk_HL_K_DK411C.pdb	-0.24472254514694214	0.4369800090789795
3kr3.pdb	3kr3_HL_D_SL92R.pdb	-0.621363639831543	-0.22269999980926514
7p16.pdb	7p16_B_A_LB104D.pdb	-1.3253767490386963	-4.410550117492676
6udk.pdb	6udk_HL_K_SK314L.pdb	0.5351293087005615	1.5827100276947021
6v4o.pdb	6v4o_DE_W_SW160R.pdb	-0.2619539499282837	-0.8792399764060974
6e62.pdb	6e62_HL_P_LH100Y.pdb	-0.6216230392456055	0.37599998712539673
7aqx.pdb	7aqx_C_A_AA266F.pdb	-0.38502177596092224	0.21040000021457672
6b0a.pdb	6b0a_HL_A_QA121K.pdb	-0.907965362071991	1.6578999757766724
7b27.pdb	7b27_D_a_Ya16I.pdb	-1.6026849746704102	-0.4142000079154968
7aqz.pdb	7aqz_D_A_YD41W.pdb	-1.435763955116272	-1.8345999717712402
5ywp.pdb	5ywp_RQ_A_SA208N.pdb	-0.48908278346061707	0.13864000141620636
1nsn.pdb	1nsn_HL_S_MS95A.pdb	-0.27075132727622986	1.1384999752044678
6hhc.pdb	6hhc_HL_A_GH100S.pdb	-1.893081784248352	0.15469999611377716
5o0w.pdb	5o0w_G_C_SG108Y.pdb	-0.28141072392463684	0.8266500234603882
5u8r.pdb	5u8r_HL_A_YH61H.pdb	-1.3249555826187134	-0.3597399890422821
3cfi.pdb	3cfi_C_B_GB103A.pdb	-3.2287561893463135	0.5284000039100647
6pe9.pdb	6pe9_CD_G_WC100G.pdb	-0.9488325119018555	-0.42489999532699585
3cfi.pdb	3cfi_C_B_VB105R.pdb	-1.09781813621521	-1.600100040435791
7z0x.pdb	7z0x_HL_R_SL97Q.pdb	-3.046931743621826	-5.147500038146973
6nf2.pdb	6nf2_HL_B_VB7M.pdb	-0.1949048638343811	1.0604000091552734
3cfi.pdb	3cfi_C_B_LC98G.pdb	-0.9417440891265869	-2.5204999446868896
5hbv.pdb	5hbv_DC_B_DB71Q.pdb	-0.3426228165626526	0.1412000060081482
7lxz.pdb	7lxz_FC_B_GF56I.pdb	0.8586361408233643	0.009999999776482582
5ugy.pdb	5ugy_IM_C_LC191W.pdb	-6.9362568855285645	-6.833000183105469
5u8r.pdb	5u8r_HL_A_NA244L.pdb	-3.915297269821167	-3.160259962081909
6y92.pdb	6y92_CD_B_NC30C.pdb	-0.8109112977981567	0.17000000178813934
1ndg.pdb	1ndg_BA_C_FB53P.pdb	-0.56655353307724	-4.167600154876709
4i1n.pdb	4i1n_B_A_HA45L.pdb	0.22829988598823547	0.2368299961090088
6q18.pdb	6q18_HL_A_SA94N.pdb	-0.8049135208129883	-0.6489999890327454
3kj6.pdb	3kj6_HL_A_KA161L.pdb	-0.47063517570495605	0.08089999854564667
7x7d.pdb	7x7d_F_E_SF33V.pdb	-0.997445821762085	-3.0012199878692627
5th9.pdb	5th9_JN_C_QC148V.pdb	0.06159517168998718	-0.11050000041723251
7lxz.pdb	7lxz_FC_B_YB472A.pdb	-0.01760953664779663	0.020999999716877937
4yjz.pdb	4yjz_L_E_TL212R.pdb	-0.36284372210502625	1.0556999444961548
4jdt.pdb	4jdt_HL_G_NH58G.pdb	-1.1577520370483398	-1.5218199491500854
6r8x.pdb	6r8x_CB_A_WC47Q.pdb	0.3073410093784332	-0.23999999463558197
6h3t.pdb	6h3t_IM_B_CB114K.pdb	-2.017176628112793	0.0272000003606081
6p62.pdb	6p62_HL_A_GA392M.pdb	-11.902355194091797	-6.396120071411133
5tz2.pdb	5tz2_HL_C_DH31G.pdb	0.10717740654945374	0.15780000388622284
6udk.pdb	6udk_HL_K_KK232C.pdb	-0.8534655570983887	-1.0984599590301514
7k8z.pdb	7k8z_MN_C_LC346Y.pdb	1.3611558675765991	0.5915600061416626
6k7o.pdb	6k7o_HL_A_WH107V.pdb	-1.4985461235046387	-0.5098999738693237
5ggv.pdb	5ggv_HL_Y_SY44P.pdb	-0.9313121438026428	0.3391000032424927
7myz.pdb	7myz_HL_C_EC29V.pdb	-1.0016475915908813	-2.2762999534606934
4qci.pdb	4qci_HL_C_QC62V.pdb	-0.5748948454856873	-0.03869999945163727
5w4l.pdb	5w4l_HL_G_RH56Y.pdb	-0.5886193513870239	-3.455899953842163
6nfc.pdb	6nfc_HL_A_LH105D.pdb	-0.7364810109138489	-1.4084099531173706
7s0e.pdb	7s0e_HL_A_DL93S.pdb	0.08689072728157043	0.14068999886512756
6jsz.pdb	6jsz_D_A_SA133C.pdb	-0.06671419739723206	-1.0628000497817993
5ywp.pdb	5ywp_RQ_A_TR55D.pdb	-0.31190741062164307	-0.18838000297546387
4oii.pdb	4oii_HL_A_RA82T.pdb	-0.8134751319885254	-0.06679999828338623
7myz.pdb	7myz_HL_C_SH99E.pdb	-0.4507370591163635	-0.45579999685287476
7k7i.pdb	7k7i_MN_C_YM56D.pdb	-1.328436017036438	-4.026519775390625
6hhc.pdb	6hhc_HL_A_DL50A.pdb	0.5559771060943604	-0.17890000343322754
4lsq.pdb	4lsq_HL_G_NH55S.pdb	-0.4501062035560608	-0.5638599991798401
7bsd.pdb	7bsd_AB_G_VA2M.pdb	-0.4083916246891022	-0.8998000025749207
1iqd.pdb	1iqd_BA_C_TA56S.pdb	-0.36874377727508545	0.7567999958992004
3mxw.pdb	3mxw_HL_A_YL50Q.pdb	-0.444474458694458	-0.4198000133037567
3kr3.pdb	3kr3_HL_D_YL93E.pdb	-0.5522114634513855	-3.8027000427246094
4aei.pdb	4aei_IM_B_GM96M.pdb	-0.4308597445487976	-3.2327001094818115
5u8r.pdb	5u8r_HL_A_GA4I.pdb	-0.9612308740615845	0.3806000053882599
7e9b.pdb	7e9b_HL_C_NC35Y.pdb	0.6726006269454956	-0.5534999966621399
7k7i.pdb	7k7i_MN_C_SM102I.pdb	-12.85881233215332	-3.9287900924682617
5o0w.pdb	5o0w_G_C_GC99R.pdb	-1.4471135139465332	-0.7372499704360962
7e9b.pdb	7e9b_HL_C_FC51N.pdb	-0.8899360299110413	-0.39329999685287476
7mep.pdb	7mep_HL_A_YA125A.pdb	-0.32854822278022766	-0.7653999924659729
7r7n.pdb	7r7n_HL_E_EE150C.pdb	0.2836092412471771	-1.0779000520706177
7cdj.pdb	7cdj_HL_E_GE153Q.pdb	-11.643396377563477	-7.938859939575195
7mdp.pdb	7mdp_HI_A_TA74H.pdb	-1.0073665380477905	-0.5720999836921692
6nf2.pdb	6nf2_HL_B_VB28I.pdb	-0.8056979179382324	-0.22120000422000885
5xbm.pdb	5xbm_ED_F_YD31W.pdb	-0.5677984952926636	-0.004310000222176313
7x7d.pdb	7x7d_F_E_CE155L.pdb	-0.5321455001831055	0.010200000368058681
6k7o.pdb	6k7o_HL_A_WL95P.pdb	0.5574195384979248	-1.006100058555603
5c7x.pdb	5c7x_MN_B_EB13A.pdb	-0.2782003879547119	0.2919999957084656
7n3d.pdb	7n3d_HL_C_NC79H.pdb	-0.5204797983169556	0.45159998536109924
7l56.pdb	7l56_FG_C_YF114W.pdb	-0.2658534049987793	0.7628999948501587
7k8m.pdb	7k8m_AB_E_YA99A.pdb	-1.5213099718093872	-2.209089994430542
7qnd.pdb	7qnd_L_C_NL28F.pdb	0.3728691637516022	0.6606000065803528
7cu4.pdb	7cu4_AB_C_IC40E.pdb	-1.069772720336914	-0.8960800170898438
3mxw.pdb	3mxw_HL_A_AA141N.pdb	-0.5988648533821106	0.5533000230789185
7lxz.pdb	7lxz_FC_B_YB426G.pdb	-1.828562617301941	-3.509200096130371
5w1m.pdb	5w1m_FE_Q_DQ37V.pdb	-0.29865729808807373	-0.4221000075340271
2qqn.pdb	2qqn_HL_A_SA29G.pdb	-0.7206816673278809	-0.17980000376701355
6s8j.pdb	6s8j_HL_A_TA113V.pdb	-0.0009723901748657227	0.9769899845123291
6vy2.pdb	6vy2_IM_C_KC138V.pdb	-0.28829479217529297	1.1791599988937378
6qfc.pdb	6qfc_B_A_SB53M.pdb	0.29134854674339294	0.28641998767852783
7so9.pdb	7so9_ON_K_SO105L.pdb	0.14585432410240173	-0.24140000343322754
6v4o.pdb	6v4o_DE_W_FD55P.pdb	-0.8086392879486084	0.39315998554229736
6war.pdb	6war_F_E_YE163K.pdb	-1.7271103858947754	-0.4287000000476837
5ggv.pdb	5ggv_HL_Y_IY93T.pdb	-0.8603591918945312	0.008299999870359898
4yjz.pdb	4yjz_L_E_DE139K.pdb	-0.5720378160476685	-2.347599983215332
7mep.pdb	7mep_HL_A_NA250P.pdb	-0.7789351940155029	-0.5685999989509583
6p62.pdb	6p62_HL_A_GH100Y.pdb	-0.52358078956604	0.1936900019645691
6b0a.pdb	6b0a_HL_A_PA116A.pdb	-1.0338444709777832	-1.2340999841690063
5w1k.pdb	5w1k_DC_E_DE69N.pdb	-0.683106541633606	-0.6680999994277954
7qnw.pdb	7qnw_AB_E_GA110T.pdb	-1.7046396732330322	-1.9800000190734863
1fns.pdb	1fns_HL_A_QA122E.pdb	-0.43830010294914246	-1.2165000438690186
6myy.pdb	6myy_HL_A_SA303H.pdb	-9.845309257507324	-6.630959987640381
5w4l.pdb	5w4l_HL_G_PG46F.pdb	0.1704828441143036	-3.883500099182129
5umi.pdb	5umi_HL_C_DC80H.pdb	-0.4139508903026581	0.33869999647140503
5umi.pdb	5umi_HL_C_YH54L.pdb	-0.6246288418769836	-0.0982000008225441
6myy.pdb	6myy_HL_A_WH105M.pdb	-1.6037554740905762	-2.418100118637085
7mep.pdb	7mep_HL_A_SA255V.pdb	-1.8490407466888428	-2.54229998588562
5hbv.pdb	5hbv_DC_B_KB11S.pdb	-0.9099003076553345	-0.5267999768257141
7jvc.pdb	7jvc_FG_E_FE285P.pdb	-2.0864381790161133	-2.330699920654297
4aei.pdb	4aei_IM_B_PB41K.pdb	-1.5852808952331543	0.961899995803833
4oii.pdb	4oii_HL_A_TA87N.pdb	-0.936967134475708	-0.4401000142097473
6r8x.pdb	6r8x_CB_A_WA200C.pdb	-0.26813679933547974	-0.3862000107765198
6udk.pdb	6udk_HL_K_EK319G.pdb	-0.8575996160507202	-0.6968299746513367
4yjz.pdb	4yjz_L_E_GE92E.pdb	-0.41198158264160156	0.4138999879360199
6hhc.pdb	6hhc_HL_A_PH101N.pdb	-0.4754399061203003	1.0115000009536743
5tpn.pdb	5tpn_HL_A_LA134M.pdb	0.47484615445137024	0.803659975528717
5hbv.pdb	5hbv_DC_B_RB7G.pdb	-1.149808645248413	-0.902899980545044
1nsn.pdb	1nsn_HL_S_TS117V.pdb	-0.16812843084335327	-0.03010999970138073
5w1k.pdb	5w1k_DC_E_YC91I.pdb	-0.6920710802078247	-0.85589998960495
4lvn.pdb	4lvn_CB_A_YC33G.pdb	0.021502643823623657	-0.5268999934196472
4dw2.pdb	4dw2_HL_U_YH102C.pdb	0.03907293081283569	-0.6170600056648254
6nfc.pdb	6nfc_HL_A_RA275D.pdb	-1.0387780666351318	-1.7079700231552124
4dw2.pdb	4dw2_HL_U_QU143M.pdb	-0.6164546012878418	-0.2773599922657013
5c6t.pdb	5c6t_HL_A_WH96Y.pdb	-0.16270777583122253	-0.6560099720954895
7so9.pdb	7so9_ON_K_NN53Q.pdb	-0.45019611716270447	-0.03929999843239784
7so9.pdb	7so9_ON_K_DN50V.pdb	0.0031111538410186768	0.7964000105857849
6b0a.pdb	6b0a_HL_A_PA102G.pdb	-0.5573884844779968	-2.3940000534057617
7so9.pdb	7so9_ON_K_FO27R.pdb	-0.3819250464439392	0.16089999675750732
7e72.pdb	7e72_CD_F_RD46A.pdb	0.19230946898460388	-1.9071999788284302
5tz2.pdb	5tz2_HL_C_WH33C.pdb	0.06784549355506897	-1.0370999574661255
4oii.pdb	4oii_HL_A_SH31H.pdb	-7.896103382110596	-4.74399995803833
6pxh.pdb	6pxh_CD_A_SC102F.pdb	0.16076740622520447	1.7055000066757202
7b27.pdb	7b27_D_a_La117C.pdb	-1.7324867248535156	-1.5223000049591064
7so9.pdb	7so9_ON_K_PK9Y.pdb	-0.05616283416748047	-0.2587999999523163
5mo9.pdb	5mo9_HL_X_GX39N.pdb	-14.176809310913086	-15.731410026550293
6v4o.pdb	6v4o_DE_W_YD113R.pdb	-0.799034595489502	-0.6847699880599976
6e62.pdb	6e62_HL_P_PP58F.pdb	-0.13914811611175537	-1.4235999584197998
4dw2.pdb	4dw2_HL_U_SU135W.pdb	-11.406966209411621	-8.256799697875977
3kr3.pdb	3kr3_HL_D_YL33L.pdb	-0.6851298809051514	-2.493000030517578
7so9.pdb	7so9_ON_K_YO111T.pdb	-0.9325788021087646	0.6930000185966492
6v4o.pdb	6v4o_DE_W_DW256H.pdb	-1.630670189857483	-2.058199882507324
1nsn.pdb	1nsn_HL_S_TS117P.pdb	-0.3732859492301941	0.06323999911546707
4aei.pdb	4aei_IM_B_YB42A.pdb	-0.8660897016525269	-0.4893999993801117
7mep.pdb	7mep_HL_A_QA122G.pdb	-0.1113327145576477	-0.366100013256073
7cdj.pdb	7cdj_HL_E_NH74H.pdb	-1.5209089517593384	-2.4504001140594482
6bp2.pdb	6bp2_HL_A_PA98W.pdb	-0.17917683720588684	-0.5878999829292297
6aq7.pdb	6aq7_HL_A_SL95E.pdb	-1.110429286956787	-0.5181999802589417
7k8m.pdb	7k8m_AB_E_SA31R.pdb	-0.6349797248840332	-2.8309199810028076
7e9b.pdb	7e9b_HL_C_IC95K.pdb	-0.15627899765968323	-1.1407999992370605
7mdp.pdb	7mdp_HI_A_SA39A.pdb	-0.2632460594177246	0.9067000150680542
5kte.pdb	5kte_HL_A_NL32W.pdb	0.2002638876438141	0.9750000238418579
6p62.pdb	6p62_HL_A_SH104M.pdb	-0.22024576365947723	0.1182899996638298
6fxn.pdb	6fxn_MN_J_RJ124C.pdb	-1.9069567918777466	-3.5160999298095703
7k8m.pdb	7k8m_AB_E_SA30V.pdb	-0.5391228199005127	0.656000018119812
5f8r.pdb	5f8r_C_A_DA342P.pdb	-0.6815144419670105	-0.6787999868392944
4i1n.pdb	4i1n_B_A_PB110R.pdb	-0.4347854554653168	-0.1846199929714203
1nsn.pdb	1nsn_HL_S_YH51Q.pdb	-2.173515558242798	-2.8503499031066895
6jsz.pdb	6jsz_D_A_SD30G.pdb	-0.24545347690582275	-0.14569999277591705
7b27.pdb	7b27_D_a_Fa155L.pdb	-0.1893048882484436	-1.0231000185012817
5ywp.pdb	5ywp_RQ_A_WR50I.pdb	-0.9495408535003662	-0.5187199711799622
6udk.pdb	6udk_HL_K_FH60M.pdb	-0.8126920461654663	-0.2932099997997284
6wqo.pdb	6wqo_EF_D_ND149C.pdb	-0.2492746263742447	0.31529998779296875
6myy.pdb	6myy_HL_A_QA352V.pdb	-0.4284590482711792	-0.24490000307559967
4jdt.pdb	4jdt_HL_G_YL87E.pdb	-0.8626604080200195	-2.1905200481414795
5hbv.pdb	5hbv_DC_B_NB65Y.pdb	-1.7051748037338257	-0.819100022315979
6elu.pdb	6elu_EF_D_FF36W.pdb	-0.9840905666351318	-2.4537999629974365
6k7o.pdb	6k7o_HL_A_EA33D.pdb	-0.3746611773967743	1.5068000555038452
5grj.pdb	5grj_HL_A_SL96A.pdb	-0.1965845823287964	-0.5787000060081482
7o85.pdb	7o85_B_A_AA285I.pdb	-0.3984954357147217	4.20458984375
6war.pdb	6war_F_E_PF103A.pdb	-0.461713045835495	-2.075000047683716
5tz2.pdb	5tz2_HL_C_DH55T.pdb	-0.8429540395736694	-0.38609999418258667
6otc.pdb	6otc_HL_A_QA47W.pdb	-0.7315319776535034	-1.3264399766921997
1iqd.pdb	1iqd_BA_C_LC79D.pdb	-1.2448827028274536	-2.7242000102996826
7nkt.pdb	7nkt_B_A_NB110A.pdb	-1.4364897012710571	-0.8282999992370605
7czx.pdb	7czx_JN_C_WJ113V.pdb	-0.6877132654190063	-0.179299995303154
7so9.pdb	7so9_ON_K_YO53S.pdb	-1.5395444631576538	-2.207900047302246
7x7d.pdb	7x7d_F_E_FE157R.pdb	-1.2630832195281982	-2.9877400398254395
3uzq.pdb	3uzq_A_B_TA31L.pdb	-0.5570465326309204	-0.32679998874664307
6xr0.pdb	6xr0_HL_M_GL91I.pdb	-1.4516971111297607	-1.073699951171875
7l56.pdb	7l56_FG_C_CF104F.pdb	-0.21776726841926575	0.3847399950027466
5th9.pdb	5th9_JN_C_QC57T.pdb	-0.8160672783851624	-0.30630001425743103
5umi.pdb	5umi_HL_C_DC80T.pdb	-0.686776876449585	-0.22619999945163727
6u36.pdb	6u36_HL_B_DL92L.pdb	-0.04758518934249878	0.054030001163482666
6s8j.pdb	6s8j_HL_A_EA182F.pdb	0.41372165083885193	0.6995900273323059
5dhv.pdb	5dhv_AB_N_AN8F.pdb	0.0794476568698883	-1.1914000511169434
4dw2.pdb	4dw2_HL_U_AH33M.pdb	-6.541134357452393	-3.59060001373291
4wgw.pdb	4wgw_B_A_RB74G.pdb	-0.36957982182502747	-1.867300033569336
4i1n.pdb	4i1n_B_A_PB110Y.pdb	-0.18980231881141663	-0.12545999884605408
7so9.pdb	7so9_ON_K_TK46H.pdb	-0.46141335368156433	-0.21209999918937683
5w1k.pdb	5w1k_DC_E_WE70V.pdb	1.306252121925354	3.856600046157837
1ndg.pdb	1ndg_BA_C_DB99N.pdb	-0.7228826284408569	-0.31470000743865967
6r8x.pdb	6r8x_CB_A_YA130M.pdb	-0.7919445037841797	0.5041000247001648
7r7n.pdb	7r7n_HL_E_IH43D.pdb	-1.2267327308654785	-2.999000072479248
5umi.pdb	5umi_HL_C_TC79W.pdb	-0.01949647068977356	1.5525000095367432
5dhv.pdb	5dhv_AB_N_AN8M.pdb	-0.6259013414382935	-0.680400013923645
5w5x.pdb	5w5x_HL_A_KH73N.pdb	-1.44123375415802	0.59170001745224
7czz.pdb	7czz_JN_C_TJ28Y.pdb	0.03851839900016785	1.4056169986724854
7lxz.pdb	7lxz_FC_B_YC32P.pdb	-0.407921701669693	-0.08030000329017639
7mep.pdb	7mep_HL_A_DH105F.pdb	0.2560167610645294	-0.3287999927997589
7nkt.pdb	7nkt_B_A_DA73V.pdb	-0.6244299411773682	-0.3824999928474426
7cu4.pdb	7cu4_AB_C_DC93C.pdb	-0.09394150972366333	-1.644129991531372
6h2y.pdb	6h2y_HL_D_LH54P.pdb	-2.195058584213257	-2.252700090408325
7cdj.pdb	7cdj_HL_E_YH50R.pdb	-0.35816240310668945	-1.3065999746322632
6s8j.pdb	6s8j_HL_A_DH55M.pdb	0.3764630854129791	0.9720399975776672
6aq7.pdb	6aq7_HL_A_NA72E.pdb	-0.8970885276794434	-0.20010000467300415
7k8m.pdb	7k8m_AB_E_SA56D.pdb	-4.471038341522217	-4.586480140686035
5w4l.pdb	5w4l_HL_G_SL30R.pdb	-0.7122986912727356	-0.4699999988079071
5w1k.pdb	5w1k_DC_E_DD102K.pdb	-0.32327574491500854	-0.07890000194311142
7jvc.pdb	7jvc_FG_E_SG31Y.pdb	-2.3998894691467285	0.01269999984651804
4o58.pdb	4o58_HL_A_SA151Y.pdb	-0.16396301984786987	0.08019000291824341
7mdp.pdb	7mdp_HI_A_QA25Y.pdb	0.8677213191986084	0.7419999837875366
4aei.pdb	4aei_IM_B_EM39N.pdb	-0.3132200837135315	-3.1982998847961426
6myy.pdb	6myy_HL_A_TH57R.pdb	-0.2591977119445801	-2.5109000205993652
6mhr.pdb	6mhr_DE_F_NF16Y.pdb	-0.1037156879901886	-0.02410000003874302
3g6d.pdb	3g6d_HL_A_RA105S.pdb	-1.1609281301498413	-6.153500080108643
5ugy.pdb	5ugy_IM_C_DI31S.pdb	-0.14129534363746643	0.576479971408844
5w4l.pdb	5w4l_HL_G_LH102D.pdb	-0.9621548652648926	-1.344599962234497
3uzq.pdb	3uzq_A_B_KB90H.pdb	-0.48333948850631714	-0.08749999850988388
4o02.pdb	4o02_HL_A_MA118D.pdb	-1.8339877128601074	-1.599079966545105
6x04.pdb	6x04_B_A_YA246I.pdb	-1.2483385801315308	-0.7872999906539917
7bsd.pdb	7bsd_AB_G_VA108D.pdb	-0.4679100811481476	-1.3453999757766724
4aei.pdb	4aei_IM_B_FB15C.pdb	-0.6057211756706238	-0.11379999667406082
7mep.pdb	7mep_HL_A_TH29I.pdb	0.05831018090248108	0.8356000185012817
4ki5.pdb	4ki5_CD_M_QM40V.pdb	-0.7004120349884033	0.5487499833106995
6bp2.pdb	6bp2_HL_A_MA122E.pdb	-0.18467706441879272	-0.19539999961853027
3nps.pdb	3nps_BC_A_GA49L.pdb	-1.9452017545700073	-0.2475000023841858
6q18.pdb	6q18_HL_A_SH32F.pdb	-21.86269187927246	-15.732250213623047
5umi.pdb	5umi_HL_C_EL1M.pdb	-0.21124254167079926	0.6880999803543091
4qci.pdb	4qci_HL_C_SL27K.pdb	-0.048525601625442505	0.14180000126361847
7jx3.pdb	7jx3_CD_R_PR168L.pdb	-0.12415054440498352	-0.3010999858379364
5ggv.pdb	5ggv_HL_Y_EY97D.pdb	-0.93909752368927	1.2051000595092773
6okm.pdb	6okm_HL_R_EL55T.pdb	-0.7023521661758423	-1.0786000490188599
4yjz.pdb	4yjz_L_E_PL161H.pdb	-0.7480505108833313	-0.17190000414848328
1bzq.pdb	1bzq_M_C_TM107H.pdb	-0.7806310653686523	-2.187809944152832
6hhc.pdb	6hhc_HL_A_FL94A.pdb	-0.5890527963638306	-0.17470000684261322
5w1m.pdb	5w1m_FE_Q_MQ33E.pdb	-1.4276888370513916	-0.21780000627040863
6xr0.pdb	6xr0_HL_M_VM541N.pdb	-0.7626864910125732	0.19089999794960022
6y92.pdb	6y92_CD_B_YD32T.pdb	-1.1326651573181152	-1.0256600379943848
5tz2.pdb	5tz2_HL_C_IH50P.pdb	-1.1716102361679077	-0.16359999775886536
1fns.pdb	1fns_HL_A_MH50R.pdb	-0.810470461845398	-3.5179998874664307
5w1k.pdb	5w1k_DC_E_SD31C.pdb	-0.05603960156440735	0.9865000247955322
5d96.pdb	5d96_JI_D_SJ99E.pdb	-0.43434810638427734	0.03819999843835831
5u8r.pdb	5u8r_HL_A_QA277C.pdb	-0.4889543056488037	1.3834999799728394
5umi.pdb	5umi_HL_C_WL90E.pdb	-1.1143667697906494	-0.7559000253677368
6nm6.pdb	6nm6_UV_G_KU52M.pdb	-0.40598392486572266	-0.3228200078010559
4ffw.pdb	4ffw_HL_A_YA78E.pdb	-0.09660390019416809	-0.733739972114563
6okm.pdb	6okm_HL_R_YH31V.pdb	-0.18931710720062256	-0.4650999903678894
4lvn.pdb	4lvn_CB_A_YC54I.pdb	-0.17528390884399414	-0.22920000553131104
6y92.pdb	6y92_CD_B_NB131E.pdb	-0.644966721534729	-0.23341000080108643
4yjz.pdb	4yjz_L_E_AL211T.pdb	-6.474353313446045	-5.013319969177246
6aq7.pdb	6aq7_HL_A_NH51I.pdb	-0.620275616645813	-2.3162999153137207
7myz.pdb	7myz_HL_C_YH59S.pdb	-1.7864117622375488	-3.6953999996185303
7cgw.pdb	7cgw_AB_C_TC44N.pdb	0.1291346251964569	-0.09269999712705612
4nx3.pdb	4nx3_BA_D_SA62N.pdb	-0.17621320486068726	1.3650000095367432
6nm6.pdb	6nm6_UV_G_EG312T.pdb	-0.2163238376379013	-0.2861500084400177
6wqo.pdb	6wqo_EF_D_TE73S.pdb	-0.5900694727897644	0.582099974155426
6wqo.pdb	6wqo_EF_D_TD43K.pdb	-0.1432262659072876	0.3822999894618988
5w1k.pdb	5w1k_DC_E_SD31V.pdb	-7.66963529586792	-1.4352999925613403
3kj6.pdb	3kj6_HL_A_FA151K.pdb	-0.766517162322998	-3.7530999183654785
3jcx.pdb	3jcx_HL_A_NA49H.pdb	-0.3877519965171814	0.3306100070476532
1iqd.pdb	1iqd_BA_C_FC27N.pdb	-1.7242789268493652	-3.7260000705718994
7l56.pdb	7l56_FG_C_KC325T.pdb	-0.15016013383865356	0.9795089960098267
7qnw.pdb	7qnw_AB_E_NE107C.pdb	-0.34942349791526794	-0.7961999773979187
6nfc.pdb	6nfc_HL_A_QL28R.pdb	-0.8118863105773926	-0.16354000568389893
4lvn.pdb	4lvn_CB_A_MA31A.pdb	-0.20136433839797974	-0.3142000138759613
5ugy.pdb	5ugy_IM_C_RI104K.pdb	-0.14812248945236206	-0.3391599953174591
6q20.pdb	6q20_HL_A_DH31Y.pdb	-0.09973067045211792	0.8707000017166138
5w4l.pdb	5w4l_HL_G_WG39I.pdb	-0.015239030122756958	0.2433999925851822
5usf.pdb	5usf_D_A_GD54H.pdb	-13.498218536376953	-14.218409538269043
6r8x.pdb	6r8x_CB_A_FB95K.pdb	-1.0888621807098389	-0.6284999847412109
7czx.pdb	7czx_JN_C_YJ33N.pdb	-1.757299542427063	-2.163100004196167
6aq7.pdb	6aq7_HL_A_RA23S.pdb	-0.40484803915023804	-0.8353000283241272
6qfc.pdb	6qfc_B_A_WB209F.pdb	-0.3947541117668152	0.9624199867248535
6n5e.pdb	6n5e_ED_A_DE56I.pdb	0.14524200558662415	0.477400004863739
5mo9.pdb	5mo9_HL_X_EX89F.pdb	-0.4385606646537781	0.34630000591278076
6z20.pdb	6z20_B_A_GA47Y.pdb	-35.28104019165039	-23.258800506591797
3mxw.pdb	3mxw_HL_A_DL32W.pdb	0.22295096516609192	-1.4855999946594238
6hhc.pdb	6hhc_HL_A_PH101C.pdb	-0.458842396736145	-0.17489999532699585
6n5e.pdb	6n5e_ED_A_VA187Y.pdb	-0.2481030523777008	0.2337000072002411
5th9.pdb	5th9_JN_C_WC73F.pdb	-1.1720306873321533	-1.7583999633789062
3kj6.pdb	3kj6_HL_A_HA152P.pdb	-1.7008492946624756	-1.5978000164031982
6elu.pdb	6elu_EF_D_YE106C.pdb	-1.4200178384780884	-1.1770999431610107
6myy.pdb	6myy_HL_A_QH61T.pdb	-0.034862786531448364	-0.33660000562667847
6okm.pdb	6okm_HL_R_YH31E.pdb	-0.8114125728607178	0.26600000262260437
5tz2.pdb	5tz2_HL_C_LC101Y.pdb	-1.0085957050323486	0.3709000051021576
7r7n.pdb	7r7n_HL_E_YL81K.pdb	-0.4606434404850006	-1.565000057220459
5f8r.pdb	5f8r_C_A_LC97M.pdb	-0.7721680402755737	-0.14409999549388885
4ala.pdb	4ala_HL_C_TH57W.pdb	1.0988816022872925	0.4228900074958801
7myz.pdb	7myz_HL_C_FL94H.pdb	-1.2209949493408203	0.20340000092983246
1nsn.pdb	1nsn_HL_S_YH54D.pdb	-1.8316525220870972	-1.6604199409484863
7czz.pdb	7czz_JN_C_YC395K.pdb	1.9985339641571045	2.6911699771881104
3rkd.pdb	3rkd_DC_B_HB118W.pdb	-1.8820757865905762	-6.537199974060059
6k7o.pdb	6k7o_HL_A_DL94K.pdb	-0.28997957706451416	1.0526000261306763
7b27.pdb	7b27_D_a_RD108G.pdb	-1.2343945503234863	-1.2604000568389893
7myz.pdb	7myz_HL_C_SH53M.pdb	-3.44028639793396	-4.221399784088135
7n3d.pdb	7n3d_HL_C_LH107C.pdb	-0.5574996471405029	-0.6222000122070312
4lsq.pdb	4lsq_HL_G_YL91N.pdb	-0.05307915806770325	-1.2371400594711304
5ywp.pdb	5ywp_RQ_A_TR55F.pdb	-3.678807497024536	-0.5730000138282776
7czz.pdb	7czz_JN_C_VJ101W.pdb	-5.914222240447998	-4.345729827880859
1iqd.pdb	1iqd_BA_C_SB50L.pdb	-3.512608289718628	-1.542799949645996
3rkd.pdb	3rkd_DC_B_TB40A.pdb	-0.7043955326080322	-0.3391999900341034
5kte.pdb	5kte_HL_A_EH98H.pdb	-0.04626783728599548	-0.05854000151157379
5nuz.pdb	5nuz_AB_C_GB34V.pdb	-4.899825572967529	-5.053420066833496
3mxw.pdb	3mxw_HL_A_RH52K.pdb	-0.1259557008743286	0.48989999294281006
6fxn.pdb	6fxn_MN_J_LJ83P.pdb	-1.7991572618484497	-1.5324000120162964
7cgw.pdb	7cgw_AB_C_NB31I.pdb	0.06195923686027527	-1.4429999589920044
5w5x.pdb	5w5x_HL_A_DH32R.pdb	-14.433012962341309	-13.265939712524414
5dhv.pdb	5dhv_AB_N_RN41K.pdb	-0.9401794672012329	-1.9117000102996826
5hbv.pdb	5hbv_DC_B_YC95K.pdb	-0.825271725654602	-2.2026000022888184
5xbm.pdb	5xbm_ED_F_GE31M.pdb	-7.225106239318848	-5.744909763336182
6q20.pdb	6q20_HL_A_SL52I.pdb	0.5901659727096558	0.3230000138282776
5ggv.pdb	5ggv_HL_Y_YL92V.pdb	-1.1787723302841187	-3.131700038909912
1bzq.pdb	1bzq_M_C_EC111Y.pdb	-0.18862611055374146	0.3057999908924103
4lvn.pdb	4lvn_CB_A_LA57F.pdb	-1.0684655904769897	-0.6714000105857849
7czz.pdb	7czz_JN_C_DJ33M.pdb	0.08985748887062073	-0.33281201124191284
6okm.pdb	6okm_HL_R_ER65N.pdb	-0.5921344757080078	-0.5105999708175659
6nm6.pdb	6nm6_UV_G_NG226G.pdb	-1.0162497758865356	0.08093000203371048
7mep.pdb	7mep_HL_A_YH102E.pdb	-0.40696853399276733	-2.1919000148773193
5w5x.pdb	5w5x_HL_A_DL92K.pdb	-0.07324695587158203	-0.829800009727478
5d96.pdb	5d96_JI_D_MI50H.pdb	-0.8981944918632507	-0.12449999898672104
4qci.pdb	4qci_HL_C_TL89I.pdb	0.0036717653274536133	-0.257999986410141
2r56.pdb	2r56_IM_B_VB40T.pdb	-0.8677396774291992	-0.020759999752044678
6h2y.pdb	6h2y_HL_D_DD65I.pdb	-0.4296337366104126	1.4600000381469727
6nm6.pdb	6nm6_UV_G_QG358F.pdb	-0.5268639326095581	0.32232001423835754
3kr3.pdb	3kr3_HL_D_SL92D.pdb	-0.6847919225692749	-0.15680000185966492
7o85.pdb	7o85_B_A_QA278C.pdb	0.01572468876838684	-0.04902999848127365
7p16.pdb	7p16_B_A_YB33V.pdb	0.013271927833557129	0.014800000004470348
6p62.pdb	6p62_HL_A_DA390H.pdb	-0.10609123110771179	-1.48573899269104
7o85.pdb	7o85_B_A_FA112G.pdb	-0.6627011299133301	-0.3550899922847748
7jx3.pdb	7jx3_CD_R_TR169F.pdb	-16.78038215637207	-10.311650276184082
6q20.pdb	6q20_HL_A_AL51Y.pdb	-17.73037338256836	-11.141200065612793
4jdt.pdb	4jdt_HL_G_GH55M.pdb	0.13719883561134338	-1.418429970741272
6s8j.pdb	6s8j_HL_A_YH103W.pdb	-0.6128623485565186	1.1924699544906616
5ggv.pdb	5ggv_HL_Y_QY45D.pdb	-0.44640854001045227	-0.04039999842643738
2i9l.pdb	2i9l_BA_I_DI57S.pdb	-0.24234330654144287	-0.6161999702453613
7aqz.pdb	7aqz_D_A_TA254S.pdb	-0.4777148365974426	-1.2448999881744385
7so9.pdb	7so9_ON_K_SO31N.pdb	-0.26721274852752686	0.22789999842643738
6nf2.pdb	6nf2_HL_B_RH101W.pdb	-0.5079572200775146	0.020899999886751175
7cu4.pdb	7cu4_AB_C_AB93T.pdb	-1.3579405546188354	-0.2488200068473816
6mhr.pdb	6mhr_DE_F_NE93T.pdb	-2.7030367851257324	-3.2590999603271484
7so9.pdb	7so9_ON_K_GO26S.pdb	-1.4067435264587402	-0.12780000269412994
6jsz.pdb	6jsz_D_A_SD97G.pdb	-0.03696051239967346	0.18080000579357147
5dur.pdb	5dur_BD_A_SB56H.pdb	-0.4097866415977478	-0.16529999673366547
6q18.pdb	6q18_HL_A_SA94H.pdb	-0.3736226558685303	-0.4083999991416931
5mo9.pdb	5mo9_HL_X_TH100F.pdb	0.6751999855041504	3.1303000450134277
7x7d.pdb	7x7d_F_E_DF74N.pdb	-0.3781716227531433	1.6236000061035156
6udk.pdb	6udk_HL_K_DK394N.pdb	-0.6794639825820923	-0.03125
6q20.pdb	6q20_HL_A_YA325V.pdb	-0.4386374056339264	-0.758899986743927
7k7i.pdb	7k7i_MN_C_YC87S.pdb	-1.116590142250061	-1.9327800273895264
4dw2.pdb	4dw2_HL_U_PU173M.pdb	0.19835957884788513	-0.5981900095939636
6fxn.pdb	6fxn_MN_J_NM30D.pdb	-0.5844444036483765	-0.5608999729156494
5xbm.pdb	5xbm_ED_F_YD49S.pdb	-1.0776875019073486	-0.5214400291442871
7myz.pdb	7myz_HL_C_QL53F.pdb	-0.4776444435119629	-0.45509999990463257
5tz2.pdb	5tz2_HL_C_LC101S.pdb	-0.9529315233230591	-0.5889999866485596
5w4l.pdb	5w4l_HL_G_FG23T.pdb	-1.134140968322754	-1.0920000076293945
7m42.pdb	7m42_BA_E_SB75D.pdb	-0.32241567969322205	0.22910000383853912
7l56.pdb	7l56_FG_C_TF30E.pdb	-0.4584794044494629	1.5296560525894165
6aq7.pdb	6aq7_HL_A_YH31T.pdb	-0.20877458155155182	0.02800000086426735
5d96.pdb	5d96_JI_D_SI30Q.pdb	-0.7230833768844604	-0.7290999889373779
6e62.pdb	6e62_HL_P_KP122N.pdb	-0.8564589023590088	-1.409999966621399
7lxz.pdb	7lxz_FC_B_YC32V.pdb	-0.5436885356903076	-0.06449999660253525
5w1m.pdb	5w1m_FE_Q_MQ33N.pdb	-0.7731538414955139	-1.5077999830245972
5hbv.pdb	5hbv_DC_B_WD47M.pdb	-0.6128011345863342	-0.6926000118255615
5ugy.pdb	5ugy_IM_C_AC134Q.pdb	-0.3215113580226898	-0.05132000148296356
4nx3.pdb	4nx3_BA_D_DB106G.pdb	0.4605385363101959	-0.4124000072479248
6elu.pdb	6elu_EF_D_GE105E.pdb	-1.3123763799667358	-4.417200088500977
5c7x.pdb	5c7x_MN_B_WB5G.pdb	-1.0690115690231323	-3.6772000789642334
1fns.pdb	1fns_HL_A_EL92N.pdb	-0.5187641978263855	-2.466399908065796
5hbv.pdb	5hbv_DC_B_TD57V.pdb	0.10539451241493225	0.009700000286102295
6nfc.pdb	6nfc_HL_A_MA276G.pdb	-1.5499303340911865	-1.266219973564148
6nf2.pdb	6nf2_HL_B_RH106M.pdb	0.3642749488353729	1.125499963760376
3uzq.pdb	3uzq_A_B_PB66S.pdb	-1.2601029872894287	-0.9050999879837036
5c6t.pdb	5c6t_HL_A_IA201D.pdb	-1.4126982688903809	-1.2708899974822998
6qfc.pdb	6qfc_B_A_YB32R.pdb	-0.8587390184402466	0.2327200025320053
1fns.pdb	1fns_HL_A_SH56G.pdb	-2.707350015640259	-0.8371000289916992
6myy.pdb	6myy_HL_A_SH54A.pdb	-0.06124907732009888	0.6195999979972839
5xbm.pdb	5xbm_ED_F_LF40G.pdb	-0.6247894763946533	-0.5800600051879883
6udk.pdb	6udk_HL_K_GL94A.pdb	-0.30222266912460327	1.8542100191116333
5c7x.pdb	5c7x_MN_B_RN51V.pdb	-0.10523474216461182	-0.47600001096725464
3cfi.pdb	3cfi_C_B_KB83H.pdb	-2.900015115737915	-4.829500198364258
6vy2.pdb	6vy2_IM_C_IC141T.pdb	-0.671284556388855	-0.0551300011575222
6war.pdb	6war_F_E_LF46S.pdb	-1.038495421409607	-0.986299991607666
4lsq.pdb	4lsq_HL_G_DL32M.pdb	0.6253517866134644	1.21356999874115
5umi.pdb	5umi_HL_C_NC78Q.pdb	-0.5347599983215332	-1.1597000360488892
5hbv.pdb	5hbv_DC_B_KB11C.pdb	-0.632690966129303	-0.11779999732971191
6okm.pdb	6okm_HL_R_PR54D.pdb	-2.8570408821105957	-3.082200050354004
6war.pdb	6war_F_E_DE133E.pdb	-0.5098481178283691	0.17190000414848328
7cgw.pdb	7cgw_AB_C_YB67T.pdb	-1.7614293098449707	-2.0213000774383545
5hbv.pdb	5hbv_DC_B_NB69Y.pdb	-13.26530933380127	-14.283439636230469
7b27.pdb	7b27_D_a_Ea149T.pdb	-1.7225337028503418	-2.416300058364868
5ywp.pdb	5ywp_RQ_A_GA207T.pdb	-1.1303997039794922	0.09369999915361404
4ki5.pdb	4ki5_CD_M_SD92F.pdb	-9.750259399414062	-6.9016900062561035
5tpn.pdb	5tpn_HL_A_NA143I.pdb	-0.41550344228744507	3.1996400356292725
7m42.pdb	7m42_BA_E_NB54F.pdb	-16.87595558166504	-9.699970245361328
7cgw.pdb	7cgw_AB_C_DA106G.pdb	0.749661922454834	-0.24310000240802765
7jx3.pdb	7jx3_CD_R_GR165Q.pdb	-9.376315116882324	-5.343550205230713
1bzq.pdb	1bzq_M_C_YM33F.pdb	-0.0318988561630249	0.3684999942779541
7cgw.pdb	7cgw_AB_C_TC44Q.pdb	-0.0004895031452178955	0.9229000210762024
3cfi.pdb	3cfi_C_B_DB50Q.pdb	-1.8086532354354858	-2.7019999027252197
6pxh.pdb	6pxh_CD_A_SC102P.pdb	0.06822773814201355	0.8863999843597412
4aei.pdb	4aei_IM_B_VM99Q.pdb	-1.7547210454940796	0.014700000174343586
5usf.pdb	5usf_D_A_PA555T.pdb	-0.9854495525360107	0.15629999339580536
6r8x.pdb	6r8x_CB_A_KB49F.pdb	-0.5418426394462585	0.0982000008225441
7jvc.pdb	7jvc_FG_E_QF53F.pdb	0.6341283321380615	-0.004800000227987766
6r8x.pdb	6r8x_CB_A_YB48N.pdb	-0.3871995806694031	-0.3255999982357025
4o58.pdb	4o58_HL_A_LH107Y.pdb	-5.789531230926514	-5.6739301681518555
2r56.pdb	2r56_IM_B_EB41R.pdb	-0.09792783856391907	-0.7105900049209595
4o02.pdb	4o02_HL_A_WH33H.pdb	-0.12913307547569275	-0.9233099818229675
7myz.pdb	7myz_HL_C_KC39V.pdb	-1.05599045753479	-1.374500036239624
6vy2.pdb	6vy2_IM_C_WI102R.pdb	1.0126452445983887	4.454659938812256
4dw2.pdb	4dw2_HL_U_YH102M.pdb	0.38192692399024963	0.017090000212192535
4oii.pdb	4oii_HL_A_TA34G.pdb	0.07107403874397278	-0.48240000009536743
6pxh.pdb	6pxh_CD_A_GA175N.pdb	-1.3422785997390747	-1.2028000354766846
1bzq.pdb	1bzq_M_C_NC62T.pdb	-0.6292741298675537	-2.205090045928955
4ki5.pdb	4ki5_CD_M_SM9C.pdb	0.05010455846786499	0.15629999339580536
6q18.pdb	6q18_HL_A_SH31T.pdb	-0.7414125800132751	-0.04470000043511391
7k8z.pdb	7k8z_MN_C_NN92C.pdb	-0.3301734924316406	-0.20901000499725342
7mep.pdb	7mep_HL_A_TA252L.pdb	-3.2974977493286133	0.894599974155426
7cu4.pdb	7cu4_AB_C_AB93R.pdb	-1.6305115222930908	-0.26374998688697815
5nuz.pdb	5nuz_AB_C_EC84D.pdb	-0.536619246006012	-0.7145000100135803
7czx.pdb	7czx_JN_C_QC415R.pdb	-0.5406821370124817	-0.18610000610351562
6h2y.pdb	6h2y_HL_D_YH32I.pdb	0.30877771973609924	-0.7026000022888184
5ggv.pdb	5ggv_HL_Y_EY97G.pdb	-0.6451612710952759	0.4341999888420105
7aqx.pdb	7aqx_C_A_MA74F.pdb	-1.0922967195510864	-0.7498000264167786
6b0a.pdb	6b0a_HL_A_NA122T.pdb	-0.7414252161979675	-0.43799999356269836
6r8x.pdb	6r8x_CB_A_TC31K.pdb	-0.2962014675140381	-0.17649999260902405
6war.pdb	6war_F_E_SF52R.pdb	-0.8489507436752319	0.9365000128746033
1iqd.pdb	1iqd_BA_C_YB27S.pdb	-1.0977598428726196	-1.177899956703186
7mdp.pdb	7mdp_HI_A_LH106N.pdb	-1.0475519895553589	-0.5511999726295471
5nuz.pdb	5nuz_AB_C_DC26L.pdb	-0.022121131420135498	2.0524001121520996
5w5x.pdb	5w5x_HL_A_GA28T.pdb	-2.7949113845825195	-3.8791000843048096
5mo9.pdb	5mo9_HL_X_EX89P.pdb	-1.5289294719696045	-1.4033000469207764
7jvc.pdb	7jvc_FG_E_NG32V.pdb	-0.23059174418449402	-0.34529998898506165
7e3k.pdb	7e3k_HL_C_LC356E.pdb	-0.011310935020446777	-0.7466800212860107
5van.pdb	5van_B_A_GB55P.pdb	-16.739843368530273	-6.81850004196167
6hhc.pdb	6hhc_HL_A_PA23G.pdb	-0.9976780414581299	-0.2653000056743622
1bzq.pdb	1bzq_M_C_YM31N.pdb	-1.243645191192627	-0.5807999968528748
5w5x.pdb	5w5x_HL_A_KA102T.pdb	-0.22673560678958893	0.08529999852180481
6cwg.pdb	6cwg_B_A_YA111Q.pdb	-0.6152323484420776	-2.3556699752807617
2r56.pdb	2r56_IM_B_PB123M.pdb	-0.15789082646369934	-0.38308000564575195
5c6t.pdb	5c6t_HL_A_TA185L.pdb	0.8763550519943237	1.0444300174713135
6aq7.pdb	6aq7_HL_A_TH29F.pdb	0.36295315623283386	0.42250001430511475
6h2y.pdb	6h2y_HL_D_DH31R.pdb	-0.3997679352760315	1.8636000156402588
6pe9.pdb	6pe9_CD_G_YD98T.pdb	-0.2884865403175354	-1.1087000370025635
5o0w.pdb	5o0w_G_C_YG113I.pdb	-0.661834180355072	-0.6969699859619141
6udk.pdb	6udk_HL_K_QK365S.pdb	-1.2795110940933228	-0.6940000057220459
4ki5.pdb	4ki5_CD_M_HM38Q.pdb	-0.08791813254356384	-0.31040000915527344
5ggv.pdb	5ggv_HL_Y_NL30K.pdb	0.003740638494491577	-1.4264999628067017
5dur.pdb	5dur_BD_A_TA120Q.pdb	-0.4217960238456726	0.3190000057220459
6nf2.pdb	6nf2_HL_B_GH30C.pdb	-2.3072519302368164	-1.3157000541687012
4o58.pdb	4o58_HL_A_GH73E.pdb	-0.031602054834365845	-0.020570000633597374
7cgw.pdb	7cgw_AB_C_PC57Y.pdb	-1.1488022804260254	2.517899990081787
5usf.pdb	5usf_D_A_LA545F.pdb	-0.48424819111824036	0.3422999978065491
1iqd.pdb	1iqd_BA_C_EB54K.pdb	-0.3470896780490875	-0.7085000276565552
6h2y.pdb	6h2y_HL_D_MH103G.pdb	-1.031269907951355	-0.7874000072479248
3cfi.pdb	3cfi_C_B_WC97R.pdb	-0.963760256767273	0.5587999820709229
6h2y.pdb	6h2y_HL_D_TL31I.pdb	0.39650991559028625	0.0478999987244606
7l56.pdb	7l56_FG_C_SF55I.pdb	-0.04943287372589111	5.764900207519531
6pe9.pdb	6pe9_CD_G_ND34W.pdb	0.10507449507713318	0.9584000110626221
4oii.pdb	4oii_HL_A_TL94Q.pdb	-0.8062667846679688	0.2572999894618988
5c7x.pdb	5c7x_MN_B_KN30C.pdb	-0.0567648708820343	-0.6226999759674072
6pxh.pdb	6pxh_CD_A_YC52H.pdb	-0.5703628659248352	-1.4838999509811401
5o0w.pdb	5o0w_G_C_EG25S.pdb	-0.8537165522575378	-0.5056700110435486
6pxh.pdb	6pxh_CD_A_GA181D.pdb	-1.6862907409667969	-2.978800058364868
6bp2.pdb	6bp2_HL_A_HA92I.pdb	0.28947970271110535	0.5288000106811523
5u8r.pdb	5u8r_HL_A_SA247W.pdb	0.7835479974746704	-0.11349000036716461
5d96.pdb	5d96_JI_D_GD83C.pdb	-2.606773614883423	0.3732999861240387
3nps.pdb	3nps_BC_A_RB103P.pdb	-1.3088271617889404	-3.8935999870300293
1bzq.pdb	1bzq_M_C_QC60H.pdb	-0.8464838266372681	-0.24940000474452972
6k7o.pdb	6k7o_HL_A_SH103F.pdb	-1.291538953781128	0.20559999346733093
6elu.pdb	6elu_EF_D_YE106M.pdb	-0.9092814922332764	-0.23479999601840973
6aq7.pdb	6aq7_HL_A_RH49P.pdb	-0.15806365013122559	-1.7627999782562256
6jsz.pdb	6jsz_D_A_AA126K.pdb	-0.08133408427238464	-0.5705000162124634
5tz2.pdb	5tz2_HL_C_YH52I.pdb	-1.1319292783737183	-0.26499998569488525
7nkt.pdb	7nkt_B_A_GA172A.pdb	-0.17405885457992554	0.22339999675750732
7cgw.pdb	7cgw_AB_C_SC39P.pdb	-0.7311506271362305	-0.2935999929904938
7l56.pdb	7l56_FG_C_YG93P.pdb	-1.2293460369110107	0.4896399974822998
5u8r.pdb	5u8r_HL_A_LH103K.pdb	-1.3706520795822144	-2.2120399475097656
7cu4.pdb	7cu4_AB_C_LC91V.pdb	-0.5108097195625305	-0.5474399924278259
5f8r.pdb	5f8r_C_A_DA342G.pdb	-0.24824374914169312	-0.5353000164031982
7n3d.pdb	7n3d_HL_C_EC75M.pdb	-0.19132918119430542	-0.39809998869895935
4nx3.pdb	4nx3_BA_D_YB101R.pdb	-0.7067509889602661	-0.6190000176429749
7cgw.pdb	7cgw_AB_C_IC102W.pdb	-0.7377763390541077	-0.22550000250339508
1ndg.pdb	1ndg_BA_C_YA50G.pdb	-1.7317860126495361	-0.4839000105857849
7czz.pdb	7czz_JN_C_AC397W.pdb	-7.165301322937012	-2.225399971008301
6bp2.pdb	6bp2_HL_A_GL31S.pdb	-0.811016321182251	-0.7483000159263611
6v4o.pdb	6v4o_DE_W_YE92V.pdb	0.13211992383003235	-0.602840006351471
3uzq.pdb	3uzq_A_B_EA180R.pdb	-1.0884451866149902	-0.21799999475479126
7k8m.pdb	7k8m_AB_E_GE169D.pdb	-0.6717761754989624	0.2863999903202057
6myy.pdb	6myy_HL_A_QH61D.pdb	-0.631641149520874	-1.4993000030517578
6war.pdb	6war_F_E_PF104L.pdb	-1.159038782119751	-1.1891000270843506
5usf.pdb	5usf_D_A_GA547T.pdb	-11.310585021972656	-9.020139694213867
6v4o.pdb	6v4o_DE_W_FD107I.pdb	-3.928703546524048	-2.3389201164245605
6qfc.pdb	6qfc_B_A_AA26I.pdb	-1.3725084066390991	-0.5394200086593628
7cgw.pdb	7cgw_AB_C_QC43C.pdb	-0.7654982805252075	-0.6571000218391418
6cwg.pdb	6cwg_B_A_TA112M.pdb	-0.2574867904186249	0.15771999955177307
6r8x.pdb	6r8x_CB_A_GA201A.pdb	-0.8696819543838501	-0.18119999766349792
5umi.pdb	5umi_HL_C_PH61T.pdb	-0.5145518779754639	-1.2914999723434448
7l5j.pdb	7l5j_YX_A_VA151E.pdb	-1.191408395767212	0.692300021648407
1iqd.pdb	1iqd_BA_C_TA93H.pdb	0.005267500877380371	-0.5684999823570251
6aq7.pdb	6aq7_HL_A_EA82F.pdb	-0.5086643695831299	-1.3525999784469604
7b27.pdb	7b27_D_a_LD47H.pdb	-1.3908685445785522	-0.571399986743927
4qci.pdb	4qci_HL_C_DL48H.pdb	0.09806600213050842	-2.128499984741211
6pe9.pdb	6pe9_CD_G_TG74E.pdb	-0.48545849323272705	-1.0994000434875488
5c7x.pdb	5c7x_MN_B_VB108T.pdb	-1.134203553199768	-0.9510999917984009
5mo9.pdb	5mo9_HL_X_YL54N.pdb	-0.9550524950027466	0.0885000005364418
5w5x.pdb	5w5x_HL_A_GA29S.pdb	-2.3029260635375977	-1.0743999481201172
6s8j.pdb	6s8j_HL_A_TA113Y.pdb	-3.5473265647888184	-1.9803999662399292
7lxz.pdb	7lxz_FC_B_YB426N.pdb	-1.8116037845611572	-3.13700008392334
6nm6.pdb	6nm6_UV_G_TU30I.pdb	-0.15839070081710815	-0.3312700092792511
7e9b.pdb	7e9b_HL_C_DC54S.pdb	-0.6831191778182983	0.44130000472068787
5kte.pdb	5kte_HL_A_WH52I.pdb	-0.5800230503082275	-0.10000000149011612
1fns.pdb	1fns_HL_A_YH105K.pdb	-0.323760986328125	-0.49239999055862427
5c6t.pdb	5c6t_HL_A_FH99E.pdb	-1.2267483472824097	-2.8647499084472656
7mep.pdb	7mep_HL_A_GH101V.pdb	-1.150801420211792	-0.40450000762939453
4oii.pdb	4oii_HL_A_RA119E.pdb	-0.09038674831390381	-3.1447999477386475
6qfc.pdb	6qfc_B_A_AB102D.pdb	-0.6007501482963562	-0.4731599986553192
7e3k.pdb	7e3k_HL_C_NC388T.pdb	-0.6273518204689026	-1.9125699996948242
7x7d.pdb	7x7d_F_E_FE153L.pdb	-0.6072432398796082	0.48669999837875366
6xr0.pdb	6xr0_HL_M_RM451L.pdb	-1.2323718070983887	-0.2637999951839447
6pxh.pdb	6pxh_CD_A_YD32A.pdb	-1.613120436668396	-1.5257999897003174
5w1m.pdb	5w1m_FE_Q_SQ30C.pdb	0.037496984004974365	-0.15240000188350677
4i1n.pdb	4i1n_B_A_SA49P.pdb	-0.4976266622543335	-1.007390022277832
5ywp.pdb	5ywp_RQ_A_GA207D.pdb	-1.1656012535095215	0.8754240274429321
6h3t.pdb	6h3t_IM_B_YM98R.pdb	-0.8749563694000244	0.10729999840259552
3mxw.pdb	3mxw_HL_A_RH98T.pdb	0.69773268699646	-0.7511000037193298
7l5j.pdb	7l5j_YX_A_DA161L.pdb	0.8540222644805908	0.41488000750541687
7myz.pdb	7myz_HL_C_SL30K.pdb	-0.29545021057128906	-1.1167999505996704
3jwo.pdb	3jwo_HL_A_CA86L.pdb	-0.19256046414375305	0.05570000037550926
7cdj.pdb	7cdj_HL_E_YH33S.pdb	-1.4721708297729492	-1.659500002861023
7aqz.pdb	7aqz_D_A_GA266M.pdb	-4.039156436920166	-1.4722000360488892
6q18.pdb	6q18_HL_A_NH33G.pdb	-0.13798508048057556	-1.0848000049591064
6q20.pdb	6q20_HL_A_RA290S.pdb	-0.951858401298523	-1.4078999757766724
6k7o.pdb	6k7o_HL_A_YH34M.pdb	-0.6720927357673645	-2.8785998821258545
4o02.pdb	4o02_HL_A_EA117I.pdb	-1.0671695470809937	-0.7585399746894836
1bzq.pdb	1bzq_M_C_QC69W.pdb	-0.07231879234313965	0.09260000288486481
6nm6.pdb	6nm6_UV_G_NU59P.pdb	-0.8915473222732544	-1.1049699783325195
5usf.pdb	5usf_D_A_IA549H.pdb	-1.504221796989441	0.24660000205039978
4ala.pdb	4ala_HL_C_YL94E.pdb	-0.7103118896484375	-0.6776300072669983
3g6d.pdb	3g6d_HL_A_FH103A.pdb	-1.049131155014038	-1.8099000453948975
5u8r.pdb	5u8r_HL_A_TH59D.pdb	-1.0001109838485718	-1.6713600158691406
5tz2.pdb	5tz2_HL_C_HH105F.pdb	-0.027398020029067993	0.3352999985218048
7jx3.pdb	7jx3_CD_R_NR156G.pdb	-0.41583311557769775	-0.38089999556541443
7aqz.pdb	7aqz_D_A_ED86V.pdb	-1.0288541316986084	0.7853000164031982
6q20.pdb	6q20_HL_A_DH104C.pdb	-0.16091236472129822	0.39879998564720154
2r56.pdb	2r56_IM_B_KI100E.pdb	-0.8641601800918579	-0.435589998960495
5umi.pdb	5umi_HL_C_EL1S.pdb	-0.30402636528015137	0.15790000557899475
5c6t.pdb	5c6t_HL_A_TH33Y.pdb	-0.19111821055412292	0.9182000160217285
5w1k.pdb	5w1k_DC_E_YC91F.pdb	-0.4393087923526764	0.5358999967575073
6myy.pdb	6myy_HL_A_RA393P.pdb	-0.05619058012962341	-0.8155999779701233
7b27.pdb	7b27_D_a_PD99S.pdb	-0.5859313011169434	-0.3398999869823456
7so9.pdb	7so9_ON_K_TK84P.pdb	-1.0709563493728638	1.4328999519348145
5w5x.pdb	5w5x_HL_A_GL94N.pdb	-0.5305557250976562	-0.5522000193595886
7b27.pdb	7b27_D_a_AD44Q.pdb	-0.6217513084411621	0.40209999680519104
7o85.pdb	7o85_B_A_NA288D.pdb	-0.44338172674179077	0.16987000405788422
6x04.pdb	6x04_B_A_DA208P.pdb	-1.0796854496002197	-1.825700044631958
5hbv.pdb	5hbv_DC_B_RD102K.pdb	0.8781979084014893	0.0027000000700354576
4ala.pdb	4ala_HL_C_HC18T.pdb	-0.22532039880752563	-2.2575700283050537
7x7d.pdb	7x7d_F_E_FE157D.pdb	-0.9786374568939209	-2.939610004425049
6pe9.pdb	6pe9_CD_G_YD98D.pdb	-0.49906525015830994	-1.5312999486923218
7x7d.pdb	7x7d_F_E_AF76V.pdb	-0.7748644351959229	-0.07410000264644623
7jvc.pdb	7jvc_FG_E_WF100Y.pdb	-0.6805576086044312	-0.3815000057220459
5ywp.pdb	5ywp_RQ_A_EQ94P.pdb	0.4014603793621063	-0.5841900110244751
7jvc.pdb	7jvc_FG_E_YF59A.pdb	0.8875430822372437	-0.5336999893188477
5hys.pdb	5hys_EF_J_GF72T.pdb	-6.333081245422363	-4.48183012008667
6pe9.pdb	6pe9_CD_G_VG66L.pdb	-0.4289722442626953	-1.1993999481201172
2i9l.pdb	2i9l_BA_I_YB57I.pdb	-1.4100319147109985	-1.6721999645233154
7mdp.pdb	7mdp_HI_A_DA54L.pdb	0.26537224650382996	1.1800999641418457
6wqo.pdb	6wqo_EF_D_HD42F.pdb	-0.1261579692363739	-0.14830000698566437
1bzq.pdb	1bzq_M_C_GC112P.pdb	-1.507412314414978	-1.6678600311279297
5umi.pdb	5umi_HL_C_RC94H.pdb	-0.7049648761749268	0.0723000019788742
3nps.pdb	3nps_BC_A_IB51P.pdb	0.010170668363571167	-0.8134999871253967
6p62.pdb	6p62_HL_A_SA396N.pdb	-0.02420869469642639	-0.10729999840259552
7czx.pdb	7czx_JN_C_YJ53A.pdb	-0.8474743366241455	-1.52839994430542
7lxz.pdb	7lxz_FC_B_FF101S.pdb	-1.1688997745513916	-2.5992000102996826
6wqo.pdb	6wqo_EF_D_SF52K.pdb	0.05104190111160278	-0.9796000123023987
4ala.pdb	4ala_HL_C_YL94R.pdb	-0.9634225368499756	-1.0893700122833252
7l56.pdb	7l56_FG_C_YG93A.pdb	-0.44326770305633545	-0.385670006275177
6xr0.pdb	6xr0_HL_M_YM576L.pdb	-0.6812615394592285	-0.4300999939441681
5w1k.pdb	5w1k_DC_E_CD108Y.pdb	-5.259191989898682	-4.894139766693115
6nm6.pdb	6nm6_UV_G_RU65L.pdb	-0.0629846453666687	2.0455799102783203
4i1n.pdb	4i1n_B_A_MA16I.pdb	-0.413736492395401	-0.4036000072956085
5usf.pdb	5usf_D_A_AA551D.pdb	-0.4883224070072174	-0.8030999898910522
5th9.pdb	5th9_JN_C_DC126E.pdb	-0.9529100656509399	0.10859999805688858
6myy.pdb	6myy_HL_A_RA393I.pdb	0.4503067433834076	-0.9819999933242798
4ffw.pdb	4ffw_HL_A_SA61A.pdb	-0.1810537576675415	0.3977000117301941
7myz.pdb	7myz_HL_C_KL49L.pdb	-0.8894355297088623	-0.19689999520778656
3nps.pdb	3nps_BC_A_GA223L.pdb	0.24080738425254822	-3.004199981689453
6fxn.pdb	6fxn_MN_J_KJ19D.pdb	-0.6727575063705444	-0.1753000020980835
7cgw.pdb	7cgw_AB_C_FB52K.pdb	-0.5217068791389465	-1.6821999549865723
5th9.pdb	5th9_JN_C_EC60G.pdb	-0.6096709966659546	-0.24650000035762787
7mdp.pdb	7mdp_HI_A_YA71A.pdb	-0.8005151748657227	-1.6411999464035034
3cfi.pdb	3cfi_C_B_AB99S.pdb	-0.808817982673645	-0.28209999203681946
6k7o.pdb	6k7o_HL_A_SH59N.pdb	-0.24715572595596313	-0.19419999420642853
5grj.pdb	5grj_HL_A_MA98N.pdb	-2.3448646068573	-2.5773000717163086
6vy2.pdb	6vy2_IM_C_AM29L.pdb	-0.2617226541042328	0.011020000092685223
6nf2.pdb	6nf2_HL_B_RH31W.pdb	0.24366608262062073	0.6636999845504761
6wqo.pdb	6wqo_EF_D_SD40G.pdb	-0.11185258626937866	-0.02979999966919422
7k7i.pdb	7k7i_MN_C_IC54F.pdb	-0.5526873469352722	-1.2900099754333496
6q18.pdb	6q18_HL_A_SH32L.pdb	-5.284329891204834	-3.787400007247925
3mxw.pdb	3mxw_HL_A_GH103L.pdb	-0.32911306619644165	-1.2108999490737915
5u8r.pdb	5u8r_HL_A_EA232D.pdb	-0.6997466683387756	-0.8224899768829346
5d96.pdb	5d96_JI_D_SD73T.pdb	-0.453130304813385	0.3799999952316284
6vy2.pdb	6vy2_IM_C_TI30V.pdb	-0.2982240319252014	-0.0700799971818924
7e3k.pdb	7e3k_HL_C_RH107P.pdb	-0.5706167817115784	0.1571200042963028
2r56.pdb	2r56_IM_B_VI102N.pdb	-0.5913011431694031	-1.7001899480819702
5o0w.pdb	5o0w_G_C_QC80T.pdb	-0.8474733233451843	-0.3088900148868561
5usf.pdb	5usf_D_A_RD72K.pdb	0.1359570324420929	-0.2930999994277954
6p62.pdb	6p62_HL_A_FA298N.pdb	-1.2504897117614746	-0.9324700236320496
5mo9.pdb	5mo9_HL_X_DH31E.pdb	-0.38810667395591736	-0.1151999980211258
5w5x.pdb	5w5x_HL_A_AA103C.pdb	-0.5526267290115356	0.02199999988079071
5grj.pdb	5grj_HL_A_GH102M.pdb	-0.6788676381111145	0.32760000228881836
6okm.pdb	6okm_HL_R_LR60S.pdb	-0.3290991187095642	-0.8373000025749207
4o02.pdb	4o02_HL_A_LH100G.pdb	-0.039546459913253784	-1.3216999769210815
5tpn.pdb	5tpn_HL_A_KA122Y.pdb	-0.19380953907966614	2.7084500789642334
5usf.pdb	5usf_D_A_EA493N.pdb	-1.3176583051681519	-2.134500026702881
1ndg.pdb	1ndg_BA_C_YB50P.pdb	-1.5469380617141724	-2.0151000022888184
6myy.pdb	6myy_HL_A_QA352A.pdb	-0.558898389339447	-0.2485000044107437
3nps.pdb	3nps_BC_A_RA48N.pdb	-1.8865281343460083	-1.4793000221252441
4i1n.pdb	4i1n_B_A_DB31F.pdb	-0.21532988548278809	1.5104299783706665
5ywp.pdb	5ywp_RQ_A_QA131N.pdb	-0.9524275064468384	1.575760006904602
5xbm.pdb	5xbm_ED_F_FF359D.pdb	-0.8240250945091248	0.9095600247383118
6wqo.pdb	6wqo_EF_D_QE1M.pdb	0.1923859417438507	1.805299997329712
5w1m.pdb	5w1m_FE_Q_KQ84V.pdb	-0.2547658681869507	-0.6917999982833862
7jx3.pdb	7jx3_CD_R_YC107F.pdb	-0.7452664375305176	-1.2202999591827393
5c7x.pdb	5c7x_MN_B_KN49G.pdb	-2.0769386291503906	-2.8355000019073486
2qqn.pdb	2qqn_HL_A_SA21W.pdb	-0.19794461131095886	1.2705999612808228
7k8m.pdb	7k8m_AB_E_RE124M.pdb	0.27627381682395935	-0.1396999955177307
6pxh.pdb	6pxh_CD_A_YC33E.pdb	-2.1589388847351074	-3.047499895095825
1nsn.pdb	1nsn_HL_S_FS58L.pdb	-0.1994163691997528	-0.1858000010251999
3kr3.pdb	3kr3_HL_D_YL93C.pdb	-0.050449520349502563	-2.0288000106811523
6q18.pdb	6q18_HL_A_AA86P.pdb	-0.9850014448165894	0.5565000176429749
5ugy.pdb	5ugy_IM_C_DI107S.pdb	-0.6160668730735779	-2.583940029144287
7aqz.pdb	7aqz_D_A_VD2R.pdb	-1.5857564210891724	-1.0006999969482422
5kte.pdb	5kte_HL_A_RL96F.pdb	-0.16859528422355652	1.514490008354187
6pe9.pdb	6pe9_CD_G_IC58T.pdb	-0.6939982175827026	-0.33149999380111694
6udk.pdb	6udk_HL_K_DK394H.pdb	-0.8108276128768921	0.004559999797493219
7s0e.pdb	7s0e_HL_A_DL93I.pdb	-8.581494331359863	-3.4608829021453857
5ggv.pdb	5ggv_HL_Y_GY107I.pdb	-0.4848354458808899	-0.6518999934196472
1iqd.pdb	1iqd_BA_C_EB57D.pdb	-0.522114098072052	-0.09449999779462814
5tz2.pdb	5tz2_HL_C_VC59N.pdb	-1.3555303812026978	0.019300000742077827
3cfi.pdb	3cfi_C_B_EC45I.pdb	0.4711098372936249	0.6208999752998352
7e3k.pdb	7e3k_HL_C_RL30S.pdb	-1.9347597360610962	-0.8017600178718567
4dw2.pdb	4dw2_HL_U_QU174V.pdb	-0.7840338945388794	-0.7159000039100647
5w5x.pdb	5w5x_HL_A_MA27E.pdb	-0.6271759271621704	-7.997399806976318
6jsz.pdb	6jsz_D_A_TA61D.pdb	-0.5106663107872009	0.028999999165534973
5umi.pdb	5umi_HL_C_QC92W.pdb	-1.004265546798706	0.7712000012397766
6r8x.pdb	6r8x_CB_A_WA200L.pdb	-0.40113016963005066	0.38609999418258667
7aqx.pdb	7aqx_C_A_EC98A.pdb	-0.4555065631866455	0.5450000166893005
6pe9.pdb	6pe9_CD_G_DC31W.pdb	-0.043887585401535034	0.26109999418258667
7o85.pdb	7o85_B_A_DA113T.pdb	-1.5138468742370605	-0.8250499963760376
6jsz.pdb	6jsz_D_A_QA145N.pdb	0.032562434673309326	-0.16369999945163727
3uzq.pdb	3uzq_A_B_YA174C.pdb	-0.9632383584976196	-1.7170000076293945
7czz.pdb	7czz_JN_C_SC416G.pdb	0.11017873883247375	-0.0060720001347362995
7jx3.pdb	7jx3_CD_R_PR168S.pdb	-0.5897157788276672	-0.9059000015258789
5d96.pdb	5d96_JI_D_SD98R.pdb	-0.6347779035568237	1.073099970817566
6y92.pdb	6y92_CD_B_RD91T.pdb	-0.4136791229248047	-0.9379799962043762
5u8r.pdb	5u8r_HL_A_AH34H.pdb	-2.045731544494629	-2.3211801052093506
5hbv.pdb	5hbv_DC_B_DD53H.pdb	-2.765228748321533	0.07699999958276749
5nuz.pdb	5nuz_AB_C_RC78W.pdb	-0.1906513273715973	-1.6749000549316406
5kte.pdb	5kte_HL_A_VA217T.pdb	-1.067632794380188	1.3395299911499023
1fns.pdb	1fns_HL_A_WL96K.pdb	0.07220736145973206	-1.6043000221252441
4ala.pdb	4ala_HL_C_GH99R.pdb	-8.093892097473145	-13.312479972839355
7e72.pdb	7e72_CD_F_NF105A.pdb	-0.30415433645248413	-0.16500000655651093
5umi.pdb	5umi_HL_C_LC98H.pdb	-0.8503670692443848	-0.056699998676776886
7nkt.pdb	7nkt_B_A_GA72S.pdb	0.3876802623271942	1.0807000398635864
4lvn.pdb	4lvn_CB_A_DA68M.pdb	-0.23300834000110626	1.1395000219345093
5usf.pdb	5usf_D_A_IA549Y.pdb	-1.119017481803894	-0.02879999950528145
5c7x.pdb	5c7x_MN_B_VB108K.pdb	-0.94364333152771	-1.0521999597549438
3kr3.pdb	3kr3_HL_D_NH31H.pdb	-0.4031710922718048	-0.09910000115633011
7jvc.pdb	7jvc_FG_E_YG33F.pdb	-0.8268839120864868	-1.2312999963760376
6fxn.pdb	6fxn_MN_J_LJ85Q.pdb	-0.45719805359840393	-0.22059999406337738
5tpn.pdb	5tpn_HL_A_YH56T.pdb	-1.4466679096221924	-0.6987900137901306
6h2y.pdb	6h2y_HL_D_KD165H.pdb	-1.1015654802322388	-3.0373001098632812
6b0a.pdb	6b0a_HL_A_VA88E.pdb	-0.6287735104560852	2.099299907684326
7p16.pdb	7p16_B_A_LA129A.pdb	-0.3396310806274414	-0.5909600257873535
6b0a.pdb	6b0a_HL_A_KA123R.pdb	-0.9263222217559814	1.0628999471664429
6qfc.pdb	6qfc_B_A_GB101W.pdb	-12.46568489074707	-11.248459815979004
7qnw.pdb	7qnw_AB_E_NA108C.pdb	0.061157554388046265	1.3253999948501587
6e62.pdb	6e62_HL_P_EP73Q.pdb	-0.9919495582580566	-0.17149999737739563
5kte.pdb	5kte_HL_A_GA214Q.pdb	-1.4250617027282715	1.5336600542068481
5ywp.pdb	5ywp_RQ_A_TQ96A.pdb	-0.1565391719341278	0.44641000032424927
3kj6.pdb	3kj6_HL_A_YH33H.pdb	-0.8103445768356323	-0.7781000137329102
5tz2.pdb	5tz2_HL_C_RH101T.pdb	-1.1500858068466187	-1.7529000043869019
6p62.pdb	6p62_HL_A_TA394P.pdb	-0.6235145926475525	0.6096900105476379
6cwg.pdb	6cwg_B_A_HA90K.pdb	-0.04223787784576416	0.6140400171279907
5d96.pdb	5d96_JI_D_SJ99K.pdb	-0.6476874351501465	-0.11469999700784683
7k7i.pdb	7k7i_MN_C_TC7S.pdb	-0.44636961817741394	0.11486999690532684
6elu.pdb	6elu_EF_D_PD158H.pdb	-0.6000341176986694	-0.9901999831199646
7k8z.pdb	7k8z_MN_C_RM56I.pdb	-1.245893955230713	0.14117999374866486
5nuz.pdb	5nuz_AB_C_SC24Q.pdb	-1.6167240142822266	1.6815999746322632
7so9.pdb	7so9_ON_K_PK9L.pdb	-0.14123061299324036	-0.30660000443458557
7qnd.pdb	7qnd_L_C_FL27G.pdb	-1.0684568881988525	-1.6323800086975098
3nps.pdb	3nps_BC_A_FA92P.pdb	-1.7113721370697021	-2.993000030517578
7d0b.pdb	7d0b_HL_A_WH109P.pdb	-1.6212419271469116	0.5868598818778992
6h2y.pdb	6h2y_HL_D_TD32E.pdb	-0.7364655137062073	-0.0949999988079071
4o02.pdb	4o02_HL_A_LH100Y.pdb	-2.5963082313537598	-4.949260234832764
1bzq.pdb	1bzq_M_C_YC76M.pdb	-0.7310119867324829	0.020899999886751175
5grj.pdb	5grj_HL_A_IA37P.pdb	-1.953399419784546	-0.795199990272522
6h3t.pdb	6h3t_IM_B_PB118R.pdb	-6.127187252044678	-6.35605001449585
6fxn.pdb	6fxn_MN_J_SN64E.pdb	-1.1347330808639526	-0.38580000400543213
6p62.pdb	6p62_HL_A_YL67A.pdb	-1.0746026039123535	-1.439182996749878
5umi.pdb	5umi_HL_C_GH58N.pdb	-12.22912883758545	-5.106070041656494
1iqd.pdb	1iqd_BA_C_RC47K.pdb	-0.494559109210968	-2.5218000411987305
5th9.pdb	5th9_JN_C_DC150W.pdb	-14.231751441955566	-13.708109855651855
4oii.pdb	4oii_HL_A_HL30G.pdb	-0.7405167818069458	-0.626800000667572
1iqd.pdb	1iqd_BA_C_DB100T.pdb	-2.1083028316497803	-3.414400100708008
3cfi.pdb	3cfi_C_B_AC27I.pdb	-0.1678301990032196	-0.10159999877214432
7k7i.pdb	7k7i_MN_C_GM52D.pdb	-0.5556331276893616	-4.38470983505249
6pe9.pdb	6pe9_CD_G_VG66P.pdb	-0.20314183831214905	-0.8137000203132629
7m42.pdb	7m42_BA_E_LE160Y.pdb	-0.42242321372032166	0.5108000040054321
6s8j.pdb	6s8j_HL_A_FH102K.pdb	0.5483189821243286	0.13923999667167664
1iqd.pdb	1iqd_BA_C_DB52M.pdb	-0.29039204120635986	-2.8959999084472656
5usf.pdb	5usf_D_A_GA491C.pdb	-0.9492398500442505	-0.24699999392032623
3nps.pdb	3nps_BC_A_IA45V.pdb	-0.5037219524383545	-0.2854999899864197
4wgw.pdb	4wgw_B_A_AA237C.pdb	-0.14074775576591492	-0.01769999973475933
6hhc.pdb	6hhc_HL_A_QH31P.pdb	-1.566852331161499	-0.2808000147342682
6cwg.pdb	6cwg_B_A_CB103D.pdb	-0.8904739618301392	0.0643099993467331
5dhv.pdb	5dhv_AB_N_RN41Q.pdb	-0.8045775890350342	-2.448199987411499
7k8m.pdb	7k8m_AB_E_GE163K.pdb	-0.5846126079559326	-0.23929999768733978
5tz2.pdb	5tz2_HL_C_NL31A.pdb	-0.802841067314148	-0.2614000141620636
5c7x.pdb	5c7x_MN_B_GN84S.pdb	-0.6700800657272339	0.030400000512599945
5c6t.pdb	5c6t_HL_A_YH104R.pdb	-1.6037886142730713	-1.0439800024032593
6bp2.pdb	6bp2_HL_A_GL31T.pdb	-0.9177207946777344	-0.8173999786376953
6k7o.pdb	6k7o_HL_A_WL95A.pdb	-0.5498068332672119	-1.4228999614715576
2r56.pdb	2r56_IM_B_YB17L.pdb	-1.7057573795318604	-1.5833100080490112
5f8r.pdb	5f8r_C_A_PC98D.pdb	-0.5710251331329346	-5.198800086975098
5d96.pdb	5d96_JI_D_GI31E.pdb	-1.8337452411651611	-1.2587000131607056
7r7n.pdb	7r7n_HL_E_TL83M.pdb	0.02845597267150879	0.8812000155448914
5umi.pdb	5umi_HL_C_RL93E.pdb	-0.33324968814849854	1.8449000120162964
7m42.pdb	7m42_BA_E_KE112I.pdb	-0.38143742084503174	-0.22709999978542328
7czx.pdb	7czx_JN_C_SJ56A.pdb	-0.06388115882873535	0.8313000202178955
6fxn.pdb	6fxn_MN_J_GM55D.pdb	-0.39245596528053284	-1.8753000497817993
6h2y.pdb	6h2y_HL_D_DD141E.pdb	-0.24982115626335144	0.0017000000225380063
5w5x.pdb	5w5x_HL_A_EH98L.pdb	0.6492246389389038	-2.065999984741211
6vy2.pdb	6vy2_IM_C_PI73K.pdb	-0.43282145261764526	-0.5299299955368042
7z0x.pdb	7z0x_HL_R_YL93H.pdb	-1.479185938835144	-0.3544999957084656
5dhv.pdb	5dhv_AB_N_FN14Y.pdb	-2.0490710735321045	-0.8407999873161316
6u36.pdb	6u36_HL_B_CB204M.pdb	-0.22128364443778992	0.8993600010871887
6n5e.pdb	6n5e_ED_A_WE47R.pdb	-0.7594388723373413	-0.7712000012397766
6myy.pdb	6myy_HL_A_EL1L.pdb	0.48033764958381653	0.23170000314712524
6q18.pdb	6q18_HL_A_EA176K.pdb	-0.2824363708496094	-2.2948999404907227
7lxz.pdb	7lxz_FC_B_YC32N.pdb	-0.6511775851249695	-0.08910000324249268
6vy2.pdb	6vy2_IM_C_DC415P.pdb	-0.36083731055259705	0.7931100130081177
7nkt.pdb	7nkt_B_A_FA45G.pdb	-0.8747202157974243	-0.7820000052452087
1ndg.pdb	1ndg_BA_C_FB58R.pdb	-1.0941482782363892	-1.4076000452041626
7l56.pdb	7l56_FG_C_LC360I.pdb	-1.1875941753387451	0.5175899863243103
1nsn.pdb	1nsn_HL_S_TS117G.pdb	-0.11104899644851685	0.08218999952077866
5w5x.pdb	5w5x_HL_A_SA105D.pdb	-0.6549574136734009	-0.04479999840259552
6v4o.pdb	6v4o_DE_W_AD102S.pdb	-0.7161943912506104	-1.3294999599456787
5f8r.pdb	5f8r_C_A_QC38V.pdb	-0.27530959248542786	0.07890000194311142
6x04.pdb	6x04_B_A_VB99D.pdb	-1.1305696964263916	0.08649999648332596
6v4o.pdb	6v4o_DE_W_FD107R.pdb	-2.1099135875701904	-4.2888898849487305
7k7i.pdb	7k7i_MN_C_PC88M.pdb	-0.1801806390285492	0.0731699988245964
1nsn.pdb	1nsn_HL_S_YH27P.pdb	-2.0790367126464844	-0.01051000040024519
7bsd.pdb	7bsd_AB_G_YA102S.pdb	-0.09956768155097961	-0.476500004529953
4lsq.pdb	4lsq_HL_G_GG325W.pdb	0.24105152487754822	0.374889999628067
7nkt.pdb	7nkt_B_A_NB110P.pdb	-1.1510429382324219	0.26429998874664307
7k8m.pdb	7k8m_AB_E_YE156G.pdb	-0.49981456995010376	-2.2202799320220947
5dur.pdb	5dur_BD_A_IA24K.pdb	-0.8949391841888428	-1.583899974822998
7z0x.pdb	7z0x_HL_R_SR145D.pdb	-0.5380104184150696	-0.5968000292778015
4i1n.pdb	4i1n_B_A_RA52S.pdb	-1.232290506362915	-0.5939000248908997
7aqz.pdb	7aqz_D_A_SD18L.pdb	-0.4128214418888092	-0.061799999326467514
5d96.pdb	5d96_JI_D_SD73E.pdb	-0.1615876853466034	0.8845000267028809
7k7i.pdb	7k7i_MN_C_NC83K.pdb	-0.0017794966697692871	-0.03029000014066696
7mtb.pdb	7mtb_HL_G_SG255E.pdb	0.12413069605827332	-1.5001100301742554
1iqd.pdb	1iqd_BA_C_SC77C.pdb	0.4125126898288727	-0.14820000529289246
5w1k.pdb	5w1k_DC_E_CD108V.pdb	-4.382349967956543	-4.268939971923828
4ala.pdb	4ala_HL_C_QC17R.pdb	-12.706557273864746	-12.203669548034668
4dw2.pdb	4dw2_HL_U_KU145A.pdb	-0.19326117634773254	0.012230000458657742
5ugy.pdb	5ugy_IM_C_SC142M.pdb	0.14784738421440125	1.238669991493225
7cu4.pdb	7cu4_AB_C_SC34Y.pdb	-0.0788777768611908	1.019070029258728
6myy.pdb	6myy_HL_A_GA382L.pdb	-3.539025068283081	-2.489300012588501
6b0a.pdb	6b0a_HL_A_PA116Y.pdb	-7.789778232574463	-10.433300018310547
7k8m.pdb	7k8m_AB_E_QE160F.pdb	-0.6150170564651489	0.09459999948740005
3cfi.pdb	3cfi_C_B_GB100A.pdb	-7.615661144256592	-5.468900203704834
5tpn.pdb	5tpn_HL_A_SL67D.pdb	-0.8047013282775879	-1.2417399883270264
6jsz.pdb	6jsz_D_A_WD46H.pdb	0.08014413714408875	-0.014499999582767487
7bsd.pdb	7bsd_AB_G_EA1A.pdb	0.0029252469539642334	0.267300009727478
1nsn.pdb	1nsn_HL_S_FL34R.pdb	0.6997644901275635	-1.8391900062561035
7mtb.pdb	7mtb_HL_G_PG256K.pdb	-0.8941178321838379	-2.3826100826263428
5kte.pdb	5kte_HL_A_SL91D.pdb	-0.5787736773490906	0.8390499949455261
5u8r.pdb	5u8r_HL_A_LH103C.pdb	-0.9682577848434448	-1.2535899877548218
6h3t.pdb	6h3t_IM_B_NB117V.pdb	-0.4660937786102295	-0.4934999942779541
7k8m.pdb	7k8m_AB_E_VA2H.pdb	-0.969713568687439	-0.7458999752998352
6okm.pdb	6okm_HL_R_NR59Q.pdb	-1.0971349477767944	-0.024800000712275505
3rkd.pdb	3rkd_DC_B_VB39D.pdb	-1.244261622428894	0.20970000326633453
7aqz.pdb	7aqz_D_A_LD74N.pdb	-1.0716919898986816	-1.9713000059127808
6pxh.pdb	6pxh_CD_A_VD98L.pdb	-1.0472970008850098	-0.49900001287460327
7n3d.pdb	7n3d_HL_C_DC33L.pdb	-0.3849544823169708	1.4930000305175781
5w1m.pdb	5w1m_FE_Q_KQ83F.pdb	-0.00651124119758606	0.29109999537467957
7m42.pdb	7m42_BA_E_YE157K.pdb	-0.027275919914245605	-1.0288000106811523
3jwo.pdb	3jwo_HL_A_DH55Y.pdb	0.25570258498191833	2.3540000915527344
3rkd.pdb	3rkd_DC_B_PB133K.pdb	-0.3634226620197296	-1.3281999826431274
4o02.pdb	4o02_HL_A_RH54G.pdb	-1.4056396484375	-2.4718899726867676
4nx3.pdb	4nx3_BA_D_DB31I.pdb	-2.394596576690674	-2.202320098876953
7x7d.pdb	7x7d_F_E_GF29T.pdb	-7.822517395019531	-4.298089981079102
6p62.pdb	6p62_HL_A_RL28Y.pdb	0.010903090238571167	-0.3461099863052368
3cfi.pdb	3cfi_C_B_WC103R.pdb	-0.37498313188552856	-2.26990008354187
1nsn.pdb	1nsn_HL_S_SL32H.pdb	-0.6142414808273315	0.4946100115776062
7l56.pdb	7l56_FG_C_YF114L.pdb	-0.2396257370710373	0.14369000494480133
6okm.pdb	6okm_HL_R_NH30K.pdb	-0.1410980224609375	1.5205999612808228
5d96.pdb	5d96_JI_D_AD82H.pdb	-10.799474716186523	-7.029699802398682
2r56.pdb	2r56_IM_B_EB41S.pdb	-0.21322286128997803	-1.0707900524139404
5ugy.pdb	5ugy_IM_C_SM91W.pdb	-1.3457382917404175	-1.6815999746322632
7jx3.pdb	7jx3_CD_R_TC55A.pdb	0.15311548113822937	0.07150000333786011
7b27.pdb	7b27_D_a_Ya154D.pdb	-1.0721074342727661	0.7124000191688538
6e62.pdb	6e62_HL_P_YP79T.pdb	-1.7658653259277344	-1.1506999731063843
5o0w.pdb	5o0w_G_C_MC338I.pdb	0.1526334583759308	-0.07738000154495239
7r7n.pdb	7r7n_HL_E_FE152S.pdb	-1.0108041763305664	-3.6024999618530273
5usf.pdb	5usf_D_A_GA547H.pdb	-22.008033752441406	-12.107564926147461
7k8m.pdb	7k8m_AB_E_FE123S.pdb	-1.5965592861175537	-2.069999933242798
6x04.pdb	6x04_B_A_VB99I.pdb	-0.6859697103500366	-0.09679999947547913
3rkd.pdb	3rkd_DC_B_SB54F.pdb	-0.061910539865493774	-0.41690000891685486
6k7o.pdb	6k7o_HL_A_EA33T.pdb	-0.4678075313568115	0.3515999913215637
5mo9.pdb	5mo9_HL_X_TH100Q.pdb	0.16565170884132385	-0.05469999834895134
7o85.pdb	7o85_B_A_RB53F.pdb	-0.11714234948158264	-0.6219099760055542
4jdt.pdb	4jdt_HL_G_TG312N.pdb	-0.38985109329223633	-0.08869999647140503
6udk.pdb	6udk_HL_K_DK411L.pdb	-0.18628689646720886	0.6347299814224243
6n5e.pdb	6n5e_ED_A_YE57M.pdb	-0.28057682514190674	-0.2061000019311905
6pxh.pdb	6pxh_CD_A_GC57V.pdb	-8.941823959350586	-5.042409896850586
4lsq.pdb	4lsq_HL_G_GG227L.pdb	-0.23889055848121643	1.4636600017547607
5th9.pdb	5th9_JN_C_NJ58S.pdb	-1.1206332445144653	0.21389999985694885
6h3t.pdb	6h3t_IM_B_GB149T.pdb	-1.3894559144973755	-2.128499984741211
4dw2.pdb	4dw2_HL_U_TU3S.pdb	1.6684765815734863	3.1040101051330566
6pe9.pdb	6pe9_CD_G_NC57H.pdb	-0.025429368019104004	0.3919999897480011
7czz.pdb	7czz_JN_C_YC395N.pdb	1.7471942901611328	1.2631950378417969
6e62.pdb	6e62_HL_P_MH102D.pdb	-1.089591145515442	-4.1834001541137695
3kj6.pdb	3kj6_HL_A_NH57M.pdb	1.3683207035064697	0.2410999983549118
5umi.pdb	5umi_HL_C_YC104E.pdb	-0.2539690136909485	0.19869999587535858
7bsd.pdb	7bsd_AB_G_TA103W.pdb	-5.126839637756348	-5.112400054931641
7mep.pdb	7mep_HL_A_YH113E.pdb	-0.6345608234405518	-0.025499999523162842
6xr0.pdb	6xr0_HL_M_RM436A.pdb	-0.08571475744247437	-1.289199948310852
7czz.pdb	7czz_JN_C_FC408P.pdb	-1.0749045610427856	-0.2296150028705597
4oii.pdb	4oii_HL_A_RA82M.pdb	-0.29259616136550903	0.12030000239610672
4jdt.pdb	4jdt_HL_G_WH49D.pdb	-1.314452052116394	-0.4184400141239166
6xr0.pdb	6xr0_HL_M_GL91N.pdb	-1.2946754693984985	-0.9380000233650208
6p62.pdb	6p62_HL_A_DA390P.pdb	0.6668742895126343	0.6920899748802185
7qnd.pdb	7qnd_L_C_RL99M.pdb	0.6994447708129883	0.7476000189781189
6n5e.pdb	6n5e_ED_A_FE29W.pdb	-0.254169225692749	0.225600004196167
5grj.pdb	5grj_HL_A_YL33T.pdb	-2.0747694969177246	-4.343200206756592
2i9l.pdb	2i9l_BA_I_RB31Q.pdb	-0.5219724178314209	-1.749899983406067
5w4l.pdb	5w4l_HL_G_FL33W.pdb	-0.9654606580734253	-0.16169999539852142
5ggv.pdb	5ggv_HL_Y_YY104R.pdb	-1.2539399862289429	-6.382400035858154
5c7x.pdb	5c7x_MN_B_KN50A.pdb	-0.19436439871788025	-0.03970000147819519
5w5x.pdb	5w5x_HL_A_DH32V.pdb	-0.778347373008728	-3.4103000164031982
5w1m.pdb	5w1m_FE_Q_DF108K.pdb	-0.4416237473487854	2.547499895095825
4qci.pdb	4qci_HL_C_VC30H.pdb	-1.0826863050460815	-0.08799999952316284
6bp2.pdb	6bp2_HL_A_QA96M.pdb	-0.5347110629081726	0.22990000247955322
1ndg.pdb	1ndg_BA_C_NC93M.pdb	0.4445481598377228	0.42419999837875366
7p16.pdb	7p16_B_A_DB31G.pdb	0.0727834403514862	-0.639959990978241
4oii.pdb	4oii_HL_A_RH103M.pdb	-0.5865721702575684	0.18119999766349792
6myy.pdb	6myy_HL_A_TH57F.pdb	-1.6472781896591187	-1.8901000022888184
6nm6.pdb	6nm6_UV_G_WU114S.pdb	-0.739180862903595	-1.6383700370788574
5dhv.pdb	5dhv_AB_N_RB98I.pdb	-0.42680656909942627	-1.0407999753952026
6e62.pdb	6e62_HL_P_SH103I.pdb	-0.16179755330085754	-0.5465999841690063
6war.pdb	6war_F_E_KE166A.pdb	-0.1636764109134674	-0.9491999745368958
6nm6.pdb	6nm6_UV_G_EG312S.pdb	-0.05310326814651489	-0.24688999354839325
3g6d.pdb	3g6d_HL_A_KA101L.pdb	-0.41229140758514404	0.19339999556541443
6myy.pdb	6myy_HL_A_QH64L.pdb	-0.026193767786026	0.2953000068664551
7k8m.pdb	7k8m_AB_E_NE154H.pdb	-5.377026081085205	-4.910789966583252
7mtb.pdb	7mtb_HL_G_DG252H.pdb	-0.1115814745426178	-0.010110000148415565
3g6d.pdb	3g6d_HL_A_PA3V.pdb	-0.5154032111167908	-0.011800000444054604
6h3t.pdb	6h3t_IM_B_SM99D.pdb	-0.2681419849395752	0.7968999743461609
6udk.pdb	6udk_HL_K_EK61K.pdb	-0.9113214015960693	0.14791999757289886
5c7x.pdb	5c7x_MN_B_WN83M.pdb	0.3500731289386749	-0.781000018119812
7r7n.pdb	7r7n_HL_E_YL81P.pdb	-0.5194920897483826	-2.063800096511841
4lvn.pdb	4lvn_CB_A_YB33D.pdb	-1.0046045780181885	-0.7985000014305115
4pir.pdb	4pir_J_D_RD162F.pdb	-0.13674494624137878	0.8456400036811829
3uzq.pdb	3uzq_A_B_LB89G.pdb	-0.5593169927597046	-2.238100051879883
3kj6.pdb	3kj6_HL_A_FH100K.pdb	-0.4119114279747009	-0.4068000018596649
4oii.pdb	4oii_HL_A_DH100P.pdb	-0.2745395004749298	-2.1410999298095703
6v4o.pdb	6v4o_DE_W_FD107S.pdb	-2.0651092529296875	-0.647059977054596
6pxh.pdb	6pxh_CD_A_TA192K.pdb	0.05362001061439514	-0.2728999853134155
5u8r.pdb	5u8r_HL_A_SA276V.pdb	-0.0818747878074646	0.5103999972343445
5th9.pdb	5th9_JN_C_DJ103L.pdb	-1.7068417072296143	-0.1460999995470047
5ugy.pdb	5ugy_IM_C_SM91H.pdb	-1.374544382095337	0.4020000100135803
5w4l.pdb	5w4l_HL_G_FG23H.pdb	-0.5854485630989075	-0.8174999952316284
5f8r.pdb	5f8r_C_A_RC44I.pdb	-0.8865581750869751	-2.320499897003174
6h2y.pdb	6h2y_HL_D_QD94W.pdb	-0.5923256874084473	-0.5109999775886536
7jvc.pdb	7jvc_FG_E_DG52E.pdb	-0.1487227976322174	-0.4077000021934509
6qfc.pdb	6qfc_B_A_FA139Y.pdb	-0.4201275110244751	-0.19027000665664673
6udk.pdb	6udk_HL_K_YH115H.pdb	-0.6993801593780518	-0.3889400064945221
7czx.pdb	7czx_JN_C_YC411K.pdb	-0.6863759160041809	-0.4262000024318695
7mep.pdb	7mep_HL_A_TH111I.pdb	0.7035326957702637	0.1907999962568283
7b27.pdb	7b27_D_a_Sa159T.pdb	-0.3853190541267395	0.3569999933242798
2r56.pdb	2r56_IM_B_TB151D.pdb	-0.5288105010986328	-0.3143700063228607
4yjz.pdb	4yjz_L_E_DE174F.pdb	-0.2375129759311676	-0.4823000133037567
6udk.pdb	6udk_HL_K_GK408Q.pdb	-3.2144241333007812	-0.2623400092124939
6myy.pdb	6myy_HL_A_EL92A.pdb	-1.0977888107299805	-1.917799949645996
5ywp.pdb	5ywp_RQ_A_NR52V.pdb	-0.85056471824646	0.7471699714660645
5ggv.pdb	5ggv_HL_Y_MY99R.pdb	-1.516806721687317	-0.41200000047683716
2r56.pdb	2r56_IM_B_TB151L.pdb	-0.2847011089324951	0.5846499800682068
7aqx.pdb	7aqx_C_A_AA82K.pdb	-0.434434175491333	1.2066999673843384
6pxh.pdb	6pxh_CD_A_YC33S.pdb	-2.2427256107330322	-2.9289000034332275
7r7n.pdb	7r7n_HL_E_VE149L.pdb	-0.7204350829124451	0.5116000175476074
6r8x.pdb	6r8x_CB_A_SC101I.pdb	-0.10214802622795105	-0.8831999897956848
5ggv.pdb	5ggv_HL_Y_YL32E.pdb	-1.495617389678955	-1.7319999933242798
7nkt.pdb	7nkt_B_A_NB110G.pdb	-1.632331371307373	-0.9397000074386597
1iqd.pdb	1iqd_BA_C_HB35D.pdb	-0.6617072820663452	-0.32510000467300415
5u8r.pdb	5u8r_HL_A_KH66V.pdb	0.22990897297859192	0.0034000000450760126
7k7i.pdb	7k7i_MN_C_IC84L.pdb	-0.6723242998123169	0.1971299946308136
3uzq.pdb	3uzq_A_B_YA153R.pdb	-2.0174288749694824	-0.8794000148773193
6q20.pdb	6q20_HL_A_SA164L.pdb	0.11698499321937561	0.4399999976158142
2qqn.pdb	2qqn_HL_A_EA51T.pdb	-1.2787628173828125	-2.8294999599456787
6b0a.pdb	6b0a_HL_A_FH103W.pdb	-1.986395001411438	-0.545799970626831
7k8z.pdb	7k8z_MN_C_RC251N.pdb	-0.3724938631057739	0.4022800028324127
7e9b.pdb	7e9b_HL_C_YL92E.pdb	-1.2189929485321045	-1.3903000354766846
4aei.pdb	4aei_IM_B_YB42L.pdb	-0.9329016804695129	0.42660000920295715
5grj.pdb	5grj_HL_A_SL96R.pdb	-0.7210257053375244	-1.402999997138977
4ki5.pdb	4ki5_CD_M_EC53V.pdb	-0.2348959743976593	-0.4173299968242645
7e3k.pdb	7e3k_HL_C_WH50M.pdb	-0.40481024980545044	-0.9777500033378601
6xr0.pdb	6xr0_HL_M_VM541P.pdb	-0.8204009532928467	0.10920000076293945
6fxn.pdb	6fxn_MN_J_NN94S.pdb	-1.2176666259765625	-1.6655000448226929
3cfi.pdb	3cfi_C_B_AB99W.pdb	-0.16020387411117554	0.04430000111460686
7l56.pdb	7l56_FG_C_YC357K.pdb	-0.5253455638885498	-1.5926300287246704
7k8m.pdb	7k8m_AB_E_DE87A.pdb	-1.0407887697219849	-1.1586999893188477
6xr0.pdb	6xr0_HL_M_GH101F.pdb	-1.2677174806594849	-8.941370010375977
1bzq.pdb	1bzq_M_C_YM27E.pdb	-1.5424180030822754	-2.263079881668091
3kr3.pdb	3kr3_HL_D_YH103V.pdb	-1.2839480638504028	-3.599600076675415
5d96.pdb	5d96_JI_D_GD106N.pdb	-1.176173210144043	-0.5950999855995178
4qci.pdb	4qci_HL_C_YH103N.pdb	-0.09966647624969482	-1.9772000312805176
6k7o.pdb	6k7o_HL_A_DL94Y.pdb	-3.145751714706421	-0.33090001344680786
7z0x.pdb	7z0x_HL_R_YH58M.pdb	-0.7090691328048706	-1.163699984550476
3uzq.pdb	3uzq_A_B_GA25R.pdb	-0.7787144184112549	1.180799961090088
6vy2.pdb	6vy2_IM_C_TI30E.pdb	-0.37608057260513306	0.09414000064134598
5xbm.pdb	5xbm_ED_F_RF41A.pdb	-1.1288822889328003	-1.8338500261306763
7d0b.pdb	7d0b_HL_A_TH102W.pdb	0.09184977412223816	0.9405218958854675
5tz2.pdb	5tz2_HL_C_AC53D.pdb	0.006552010774612427	-0.711899995803833
4lsq.pdb	4lsq_HL_G_WH62Y.pdb	-0.7523152232170105	0.23960000276565552
6r8x.pdb	6r8x_CB_A_LA133F.pdb	-2.4869959354400635	-1.5706000328063965
5mo9.pdb	5mo9_HL_X_TH100N.pdb	-0.08419397473335266	0.296099990606308
7bsd.pdb	7bsd_AB_G_YA101G.pdb	-0.7444115877151489	-1.0180000066757202
6n5e.pdb	6n5e_ED_A_WD93A.pdb	-1.7069686651229858	-2.854599952697754
4wgw.pdb	4wgw_B_A_RB103H.pdb	-1.8768155574798584	-2.140199899673462
5w4l.pdb	5w4l_HL_G_YH32I.pdb	-0.7888015508651733	-0.08240000158548355
6e62.pdb	6e62_HL_P_RL51S.pdb	-0.9626978635787964	-1.4611999988555908
7s0e.pdb	7s0e_HL_A_YL32F.pdb	-0.7324639558792114	0.34231001138687134
5dhv.pdb	5dhv_AB_N_DA100I.pdb	-0.23358513414859772	-1.8402999639511108
4lvn.pdb	4lvn_CB_A_GC32Y.pdb	-11.425729751586914	-8.487139701843262
5ggv.pdb	5ggv_HL_Y_VY46G.pdb	-1.8535854816436768	-1.8271000385284424
4oii.pdb	4oii_HL_A_FL91V.pdb	-0.3731454610824585	-0.3059000074863434
7mep.pdb	7mep_HL_A_NH53Q.pdb	-0.5101381540298462	0.01269999984651804
4yjz.pdb	4yjz_L_E_NE107F.pdb	0.9747769832611084	0.9510999917984009
3uzq.pdb	3uzq_A_B_YA174E.pdb	-2.475660800933838	-0.45399999618530273
5dur.pdb	5dur_BD_A_VA210M.pdb	0.1385619342327118	-0.6826000213623047
7cgw.pdb	7cgw_AB_C_TC44K.pdb	0.2888713777065277	0.5907999873161316
5umi.pdb	5umi_HL_C_SH98I.pdb	-1.1653854846954346	-1.218500018119812
1fns.pdb	1fns_HL_A_RA123K.pdb	0.09152469038963318	0.3181999921798706
2r56.pdb	2r56_IM_B_TB122W.pdb	-0.4617316722869873	0.21739999949932098
4jdt.pdb	4jdt_HL_G_DG302C.pdb	0.6821849346160889	0.8514000177383423
5u8r.pdb	5u8r_HL_A_KH75D.pdb	-0.5577037930488586	0.6740999817848206
6vy2.pdb	6vy2_IM_C_EC328I.pdb	0.7968316078186035	5.468800067901611
5ywp.pdb	5ywp_RQ_A_RQ93P.pdb	-0.694787323474884	-0.8416000008583069
5c6t.pdb	5c6t_HL_A_TA185R.pdb	-0.4626123905181885	-0.4651400148868561
1iqd.pdb	1iqd_BA_C_RC42A.pdb	-1.760357141494751	-6.196800231933594
7e72.pdb	7e72_CD_F_KF107I.pdb	-3.280249834060669	-0.44670000672340393
6qfc.pdb	6qfc_B_A_GA132W.pdb	-1.2741724252700806	-3.3543601036071777
6n5e.pdb	6n5e_ED_A_RA184S.pdb	-0.14563503861427307	-0.6359000205993652
5c7x.pdb	5c7x_MN_B_YM32N.pdb	-0.9436987638473511	-0.10520000010728836
7cu4.pdb	7cu4_AB_C_NA57H.pdb	-0.5999592542648315	0.7891299724578857
7czx.pdb	7czx_JN_C_PJ110G.pdb	-0.9266432523727417	-1.4450000524520874
6vy2.pdb	6vy2_IM_C_TC413S.pdb	-0.10808047652244568	0.0828699991106987
6z20.pdb	6z20_B_A_DB30I.pdb	-0.060719966888427734	-0.8044999837875366
7o85.pdb	7o85_B_A_FA112A.pdb	-0.5866433382034302	0.22950999438762665
6myy.pdb	6myy_HL_A_DA306R.pdb	-1.1069926023483276	-1.6650999784469604
5usf.pdb	5usf_D_A_ID70R.pdb	-1.6617308855056763	0.06279999762773514
7qnd.pdb	7qnd_L_C_DL111S.pdb	-0.007596015930175781	-1.386299967765808
7lxz.pdb	7lxz_FC_B_EB461K.pdb	0.02370929718017578	-1.2367000579833984
7czx.pdb	7czx_JN_C_YJ53D.pdb	-0.5591974258422852	-1.7825000286102295
7l5j.pdb	7l5j_YX_A_RY30P.pdb	-0.1350472867488861	-0.42454999685287476
6u36.pdb	6u36_HL_B_WL91C.pdb	-0.022666841745376587	-0.10232999920845032
4ki5.pdb	4ki5_CD_M_DC99S.pdb	-0.5620298981666565	-1.5264999866485596
6q18.pdb	6q18_HL_A_VA84Q.pdb	-1.0786738395690918	-0.5306000113487244
7qnw.pdb	7qnw_AB_E_YE169L.pdb	0.07744887471199036	-0.0052999998442828655
1iqd.pdb	1iqd_BA_C_LC79F.pdb	-0.5196064710617065	-0.8985000252723694
6p62.pdb	6p62_HL_A_SA393Q.pdb	0.8652347326278687	1.1669800281524658
7bsd.pdb	7bsd_AB_G_GG34V.pdb	-12.219067573547363	-9.07073974609375
7k7i.pdb	7k7i_MN_C_TM30A.pdb	-0.1566806137561798	0.12099999934434891
6r8x.pdb	6r8x_CB_A_SA180V.pdb	0.17458489537239075	0.5390999913215637
4yjz.pdb	4yjz_L_E_GE138N.pdb	-0.7472734451293945	0.5921000242233276
4o02.pdb	4o02_HL_A_FH32E.pdb	-0.9594098329544067	-2.073780059814453
6vy2.pdb	6vy2_IM_C_TC413N.pdb	-0.2770715355873108	-0.44527000188827515
6elu.pdb	6elu_EF_D_YE33T.pdb	-2.176304578781128	-2.5264999866485596
6x04.pdb	6x04_B_A_VB99E.pdb	-2.832150936126709	-0.10249999910593033
5tz2.pdb	5tz2_HL_C_TC58N.pdb	-0.4488895535469055	-0.26739999651908875
4lsq.pdb	4lsq_HL_G_YH60I.pdb	-0.7253238558769226	-0.8430100083351135
7n3d.pdb	7n3d_HL_C_GH105L.pdb	-0.9192891120910645	-0.7716000080108643
7aqx.pdb	7aqx_C_A_TA86K.pdb	0.056537777185440063	0.6858000159263611
7z0x.pdb	7z0x_HL_R_SH53F.pdb	0.24283280968666077	2.7374000549316406
6qfc.pdb	6qfc_B_A_GA132H.pdb	-2.4699132442474365	-3.4735300540924072
6vy2.pdb	6vy2_IM_C_GI25H.pdb	-1.7348008155822754	0.37073999643325806
7k7i.pdb	7k7i_MN_C_GM101C.pdb	-3.671529531478882	-4.3565897941589355
5nuz.pdb	5nuz_AB_C_LA102S.pdb	-0.835524320602417	-1.2302000522613525
6nm6.pdb	6nm6_UV_G_GG309S.pdb	-2.274564743041992	-2.4955101013183594
6ukt.pdb	6ukt_F_B_IB23W.pdb	-2.2365851402282715	-0.826170027256012
5w1m.pdb	5w1m_FE_Q_YE40K.pdb	-0.6253817081451416	1.5318000316619873
1ndg.pdb	1ndg_BA_C_RC73E.pdb	-0.32332345843315125	-0.9652000069618225
2i9l.pdb	2i9l_BA_I_AI56I.pdb	-6.577425003051758	-3.360330104827881
3mxw.pdb	3mxw_HL_A_SA97P.pdb	-0.6248056292533875	-0.13410000503063202
6h3t.pdb	6h3t_IM_B_YM38W.pdb	-9.656949996948242	-6.725419998168945
5d96.pdb	5d96_JI_D_CD67R.pdb	-0.11734020709991455	-1.1476000547409058
6bp2.pdb	6bp2_HL_A_NA97Y.pdb	-0.34030455350875854	-0.40070000290870667
5th9.pdb	5th9_JN_C_QC75R.pdb	-0.660976231098175	-0.689300000667572
5mo9.pdb	5mo9_HL_X_KX90G.pdb	-0.6333842277526855	0.28029999136924744
7jx3.pdb	7jx3_CD_R_YR174I.pdb	-1.3021023273468018	-2.4560999870300293
7e9b.pdb	7e9b_HL_C_IL94Q.pdb	-1.0402696132659912	-0.48170000314712524
5umi.pdb	5umi_HL_C_EL1P.pdb	-0.027836352586746216	0.8553000092506409
5usf.pdb	5usf_D_A_SD30P.pdb	-0.5927566289901733	0.06729999929666519
3cfi.pdb	3cfi_C_B_VB105D.pdb	-0.6783692836761475	-1.5111000537872314
6nfc.pdb	6nfc_HL_A_LL25P.pdb	-0.3199559152126312	-0.11455000191926956
6vy2.pdb	6vy2_IM_C_GC324V.pdb	-9.599302291870117	-2.3657619953155518
6wqo.pdb	6wqo_EF_D_DD153L.pdb	0.13894978165626526	1.552299976348877
7k8m.pdb	7k8m_AB_E_YE162Q.pdb	-0.9071708917617798	0.0868000015616417
5kte.pdb	5kte_HL_A_NL32L.pdb	0.24435880780220032	0.7788400053977966
7qnd.pdb	7qnd_L_C_RL99Y.pdb	0.8854589462280273	2.1635000705718994
3kr3.pdb	3kr3_HL_D_LD13D.pdb	-1.0573887825012207	-0.5440000295639038
6q20.pdb	6q20_HL_A_YA325H.pdb	-1.7813490629196167	-0.6956999897956848
7cdj.pdb	7cdj_HL_E_SH56L.pdb	-6.1385602951049805	-1.8588999509811401
5d96.pdb	5d96_JI_D_GD37M.pdb	-0.06786921620368958	1.7733999490737915
6jsz.pdb	6jsz_D_A_AA126W.pdb	-0.48806366324424744	0.06109999865293503
7m42.pdb	7m42_BA_E_YB27F.pdb	-0.28659695386886597	0.009499999694526196
5kte.pdb	5kte_HL_A_NL92K.pdb	-0.3076631426811218	0.4616200029850006
5c7x.pdb	5c7x_MN_B_EB115K.pdb	-0.34248921275138855	-1.1313999891281128
4lsq.pdb	4lsq_HL_G_TH54M.pdb	-0.18684297800064087	0.043880000710487366
5th9.pdb	5th9_JN_C_YC128R.pdb	-1.1456018686294556	0.4180000126361847
6h3t.pdb	6h3t_IM_B_CB114I.pdb	-5.0702314376831055	-3.666100025177002
6h2y.pdb	6h2y_HL_D_GL29D.pdb	-0.6763434410095215	-0.3050999939441681
5ywp.pdb	5ywp_RQ_A_GR54M.pdb	-3.52663254737854	0.16175000369548798
3cfi.pdb	3cfi_C_B_WC46T.pdb	0.11007413268089294	0.5339999794960022
6q18.pdb	6q18_HL_A_SH107E.pdb	-10.833450317382812	-7.066500186920166
6h2y.pdb	6h2y_HL_D_ED96T.pdb	-0.5768198370933533	-3.1317999362945557
7o85.pdb	7o85_B_A_YB49T.pdb	-1.0334552526474	0.10673999786376953
2qqn.pdb	2qqn_HL_A_EA46P.pdb	-6.156940460205078	-3.7046799659729004
4wgw.pdb	4wgw_B_A_FA239P.pdb	-1.0337687730789185	-0.9728000164031982
6q20.pdb	6q20_HL_A_RA290Y.pdb	-1.2662891149520874	-1.7733999490737915
4yjz.pdb	4yjz_L_E_GL210P.pdb	-1.3416279554367065	-0.9908999800682068
7n3d.pdb	7n3d_HL_C_DC83P.pdb	-0.5541965365409851	-1.6663999557495117
4o02.pdb	4o02_HL_A_TA212V.pdb	0.6594622135162354	0.1550000011920929
2qqn.pdb	2qqn_HL_A_SA25V.pdb	-0.20055590569972992	0.42559999227523804
6myy.pdb	6myy_HL_A_GA382S.pdb	-0.671467125415802	-1.6265000104904175
3mxw.pdb	3mxw_HL_A_RA117K.pdb	-0.8869904279708862	-1.232100009918213
5d96.pdb	5d96_JI_D_YI92P.pdb	-1.6121516227722168	-1.70169997215271
6vy2.pdb	6vy2_IM_C_GI25E.pdb	-1.4287344217300415	0.5422499775886536
1iqd.pdb	1iqd_BA_C_LC79M.pdb	-0.24872124195098877	0.19429999589920044
6pe9.pdb	6pe9_CD_G_TG71G.pdb	-1.062770962715149	0.1395999938249588
3nps.pdb	3nps_BC_A_IB51G.pdb	-1.2461504936218262	-0.8496000170707703
6vy2.pdb	6vy2_IM_C_SC323C.pdb	-0.33946317434310913	0.8741000294685364
1nsn.pdb	1nsn_HL_S_KS6W.pdb	-0.3653145134449005	0.30855000019073486
1fns.pdb	1fns_HL_A_SH56D.pdb	-0.022909879684448242	-0.6452000141143799
6nm6.pdb	6nm6_UV_G_TU30L.pdb	0.1821330487728119	0.26365000009536743
7so9.pdb	7so9_ON_K_VK58C.pdb	-0.31747668981552124	-1.0160000324249268
7nkt.pdb	7nkt_B_A_FA42C.pdb	-0.3593299686908722	-0.7361999750137329
3uzq.pdb	3uzq_A_B_EA180I.pdb	-0.18473228812217712	-0.5874999761581421
6v4o.pdb	6v4o_DE_W_TD100L.pdb	0.07867065072059631	-0.040800001472234726
5th9.pdb	5th9_JN_C_YN49F.pdb	-0.24616113305091858	-0.10779999941587448
7e72.pdb	7e72_CD_F_EF189W.pdb	-1.0188878774642944	-1.3507000207901
4lvn.pdb	4lvn_CB_A_HA61V.pdb	-0.17895403504371643	-0.9369999766349792
7qnd.pdb	7qnd_L_C_RC201V.pdb	-0.4750593304634094	-1.6230800151824951
6hhc.pdb	6hhc_HL_A_GH100Q.pdb	-1.696054458618164	1.3717000484466553
5c7x.pdb	5c7x_MN_B_VB8H.pdb	-8.673088073730469	-8.905099868774414
1nsn.pdb	1nsn_HL_S_AS57E.pdb	-4.056476593017578	-1.108839988708496
5w1k.pdb	5w1k_DC_E_CD108I.pdb	-8.133801460266113	-5.083040237426758
6vy2.pdb	6vy2_IM_C_YI103L.pdb	-0.07261016964912415	2.764539957046509
7x7d.pdb	7x7d_F_E_FE153I.pdb	-0.9384385347366333	0.1882999986410141
5umi.pdb	5umi_HL_C_SH98P.pdb	-0.6886035799980164	-0.3553999960422516
7qnw.pdb	7qnw_AB_E_GE172W.pdb	-10.623891830444336	-6.49891996383667
3mxw.pdb	3mxw_HL_A_EA51R.pdb	-0.6163801550865173	0.6164000034332275
7e3k.pdb	7e3k_HL_C_RL30W.pdb	-0.9522464275360107	-0.3881700038909912
5c6t.pdb	5c6t_HL_A_GA193P.pdb	-1.2965608835220337	0.15278999507427216
3g6d.pdb	3g6d_HL_A_RA8D.pdb	-0.6136941909790039	-0.4830000102519989
4qci.pdb	4qci_HL_C_WH47P.pdb	-0.7040878534317017	-0.9023000001907349
6otc.pdb	6otc_HL_A_SL56A.pdb	-0.851253867149353	-1.398069977760315
4oii.pdb	4oii_HL_A_YA85R.pdb	-1.1029412746429443	-0.01209999993443489
3kr3.pdb	3kr3_HL_D_RD36V.pdb	-0.3789469301700592	-3.125999927520752
3jwo.pdb	3jwo_HL_A_TA96M.pdb	1.0886507034301758	1.604099988937378
6okm.pdb	6okm_HL_R_RH97T.pdb	-0.8991577625274658	1.242900013923645
7nkt.pdb	7nkt_B_A_FA45I.pdb	-0.4816725552082062	-0.7716000080108643
4lvn.pdb	4lvn_CB_A_YC51C.pdb	-0.5579843521118164	-0.46470001339912415
6h3t.pdb	6h3t_IM_B_HB119W.pdb	-0.6748656034469604	-0.42250001430511475
6nm6.pdb	6nm6_UV_G_QU76A.pdb	-0.1497524082660675	-0.5575100183486938
5hbv.pdb	5hbv_DC_B_YC95M.pdb	-0.6409870982170105	-2.8176300525665283
4o02.pdb	4o02_HL_A_RH54C.pdb	-1.1333627700805664	-2.3482000827789307
7nkt.pdb	7nkt_B_A_NA38C.pdb	0.07319220900535583	0.11289999634027481
1nsn.pdb	1nsn_HL_S_SH31T.pdb	-0.35398608446121216	0.44699999690055847
7so9.pdb	7so9_ON_K_PK60H.pdb	-17.48600959777832	-12.107449531555176
4qci.pdb	4qci_HL_C_KC77W.pdb	-1.9675365686416626	-3.3666999340057373
4ala.pdb	4ala_HL_C_EC59N.pdb	-1.9374046325683594	-2.46343994140625
5w1m.pdb	5w1m_FE_Q_YQ36H.pdb	-0.17716950178146362	0.1412999927997589
5w5x.pdb	5w5x_HL_A_LA104H.pdb	-1.2644665241241455	-0.07419999688863754
6nfc.pdb	6nfc_HL_A_MA101N.pdb	-1.0362563133239746	-0.3555299937725067
7aqz.pdb	7aqz_D_A_TD16N.pdb	-0.34961944818496704	-1.8619999885559082
7n3d.pdb	7n3d_HL_C_AC73D.pdb	-0.8039935827255249	-3.1120998859405518
3g6d.pdb	3g6d_HL_A_PA3N.pdb	-0.42643260955810547	-1.077299952507019
6q20.pdb	6q20_HL_A_RA290W.pdb	-0.12193933129310608	-0.49070000648498535
7cgw.pdb	7cgw_AB_C_RC54V.pdb	0.34883126616477966	1.0125999450683594
6h3t.pdb	6h3t_IM_B_HB119R.pdb	-0.7898036241531372	-2.623199939727783
7k8m.pdb	7k8m_AB_E_SA30E.pdb	-0.9333213567733765	0.616599977016449
7mtb.pdb	7mtb_HL_G_DG252M.pdb	0.3060002624988556	0.9402300119400024
7czz.pdb	7czz_JN_C_YC343P.pdb	0.21827569603919983	0.3762350082397461
5dur.pdb	5dur_BD_A_TB104P.pdb	-8.955770492553711	-5.504899978637695
6p62.pdb	6p62_HL_A_NA225T.pdb	-0.15199333429336548	-0.08754000067710876
6jsz.pdb	6jsz_D_A_VA99G.pdb	-0.6234724521636963	-0.07039999961853027
6n5e.pdb	6n5e_ED_A_WE47L.pdb	0.4590947926044464	-0.5540000200271606
5van.pdb	5van_B_A_WB52C.pdb	-1.0310239791870117	-0.7681999802589417
7k8z.pdb	7k8z_MN_C_TC250E.pdb	-0.43655645847320557	-1.6181670427322388
5w4l.pdb	5w4l_HL_G_RH56C.pdb	-0.851771354675293	-4.849899768829346
5ggv.pdb	5ggv_HL_Y_YH106V.pdb	-0.5989593863487244	-0.6790000200271606
6h3t.pdb	6h3t_IM_B_LI57Y.pdb	-0.4566916227340698	-0.424699991941452
4ki5.pdb	4ki5_CD_M_SD91G.pdb	0.018111467361450195	-0.9492499828338623
6q20.pdb	6q20_HL_A_YA325P.pdb	-1.8058459758758545	-0.8927000164985657
1fns.pdb	1fns_HL_A_PA121G.pdb	-0.8838208913803101	-0.40299999713897705
1iqd.pdb	1iqd_BA_C_TC80H.pdb	-0.144984632730484	0.5680999755859375
6v4o.pdb	6v4o_DE_W_SE33Q.pdb	-0.12031975388526917	0.3532800078392029
4pir.pdb	4pir_J_D_GJ26E.pdb	-1.7371289730072021	-0.7377200126647949
3jwo.pdb	3jwo_HL_A_TA96Y.pdb	-2.5343785285949707	0.5331000089645386
7cgw.pdb	7cgw_AB_C_YB96K.pdb	-0.8329994678497314	-0.2037999927997589
4dw2.pdb	4dw2_HL_U_KU145L.pdb	0.025182515382766724	1.9239599704742432
5w1m.pdb	5w1m_FE_Q_WE58H.pdb	-1.452383041381836	0.03999999910593033
4ffw.pdb	4ffw_HL_A_VH50T.pdb	-0.9013903141021729	-0.5722500085830688
4lvn.pdb	4lvn_CB_A_LA57R.pdb	-1.2345401048660278	-0.17309999465942383
5th9.pdb	5th9_JN_C_YJ99H.pdb	-1.2353655099868774	-3.5971999168395996
3g6d.pdb	3g6d_HL_A_TL30M.pdb	-0.6170722246170044	2.675600051879883
7k7i.pdb	7k7i_MN_C_YM100S.pdb	-1.6208775043487549	-2.2390999794006348
6pxh.pdb	6pxh_CD_A_TA192D.pdb	0.0278683602809906	-0.05790000036358833
7myz.pdb	7myz_HL_C_QL53E.pdb	-0.3918510377407074	-0.9835000038146973
7qnd.pdb	7qnd_L_C_RL99C.pdb	0.7904430627822876	0.5746999979019165
3nps.pdb	3nps_BC_A_YA141E.pdb	-0.6604065895080566	-2.105799913406372
5van.pdb	5van_B_A_SB51V.pdb	-2.247882843017578	-3.552500009536743
7qnd.pdb	7qnd_L_C_RL99V.pdb	0.9294450283050537	0.2556999921798706
6k7o.pdb	6k7o_HL_A_TH104S.pdb	-0.32049983739852905	0.006099999882280827
5umi.pdb	5umi_HL_C_AC81M.pdb	-0.14742997288703918	2.5485999584198
7m42.pdb	7m42_BA_E_EE152N.pdb	-1.4149707555770874	-2.2288999557495117
5nuz.pdb	5nuz_AB_C_VC30Q.pdb	-0.5533701777458191	-0.9014000296592712
6y92.pdb	6y92_CD_B_EB128T.pdb	-1.4184201955795288	1.9410560131072998
5van.pdb	5van_B_A_SB53Q.pdb	-0.7791082859039307	0.24240000545978546
5w4l.pdb	5w4l_HL_G_AG28H.pdb	-3.6566810607910156	-3.647200107574463
3jwo.pdb	3jwo_HL_A_DL28G.pdb	0.04313895106315613	-0.3301999866962433
3rkd.pdb	3rkd_DC_B_VB51M.pdb	-0.6326153874397278	-0.39809998869895935
1ndg.pdb	1ndg_BA_C_NC93C.pdb	-0.8461583852767944	-0.4927000105381012
6aq7.pdb	6aq7_HL_A_EA86A.pdb	-0.819690465927124	-0.6783999800682068
7l56.pdb	7l56_FG_C_YF27F.pdb	-0.2507772445678711	0.006909999996423721
7p16.pdb	7p16_B_A_FA287W.pdb	-0.4675039052963257	-0.987280011177063
7k8m.pdb	7k8m_AB_E_YE172K.pdb	-0.2980481684207916	0.4408999979496002
2i9l.pdb	2i9l_BA_I_TI29G.pdb	0.43576744198799133	-0.8129000067710876
6udk.pdb	6udk_HL_K_YH67T.pdb	-1.2662643194198608	-0.004530000034719706
7nkt.pdb	7nkt_B_A_QB99H.pdb	-0.20099975168704987	0.28929999470710754
7myz.pdb	7myz_HL_C_EC29H.pdb	-0.3140455484390259	-0.9413999915122986
6okm.pdb	6okm_HL_R_QR68R.pdb	-0.5593923330307007	-0.1348000019788742
3mxw.pdb	3mxw_HL_A_DA109Q.pdb	0.03185716271400452	-0.640999972820282
6xr0.pdb	6xr0_HL_M_YH32E.pdb	-1.148716926574707	0.17419999837875366
3nps.pdb	3nps_BC_A_IB53V.pdb	-0.21100375056266785	-0.26669999957084656
7k7i.pdb	7k7i_MN_C_IC24S.pdb	-0.4134916663169861	-0.691070020198822
4ki5.pdb	4ki5_CD_M_YD93C.pdb	0.019062668085098267	-0.49439001083374023
7r7n.pdb	7r7n_HL_E_PH19L.pdb	-1.0408282279968262	-0.603600025177002
7l56.pdb	7l56_FG_C_GC393P.pdb	-1.2569992542266846	3.1409900188446045
6p62.pdb	6p62_HL_A_NL31T.pdb	0.019054800271987915	1.1630799770355225
6y92.pdb	6y92_CD_B_NC30A.pdb	-0.5866082906723022	-0.10200999677181244
6e62.pdb	6e62_HL_P_YL33G.pdb	-1.2809627056121826	0.12720000743865967
7mtb.pdb	7mtb_HL_G_DG260L.pdb	0.05202743411064148	0.37731000781059265
5ggv.pdb	5ggv_HL_Y_RH101D.pdb	-1.4534077644348145	-0.07829999923706055
5ywp.pdb	5ywp_RQ_A_VQ29W.pdb	-0.6889733076095581	-0.4674000144004822
3uzq.pdb	3uzq_A_B_YA153G.pdb	-1.5127887725830078	-3.522700071334839
7aqx.pdb	7aqx_C_A_TA254W.pdb	-23.673681259155273	-8.500900268554688
6aq7.pdb	6aq7_HL_A_RH49H.pdb	-0.7624685168266296	-2.0796000957489014
5w1m.pdb	5w1m_FE_Q_MQ33Q.pdb	-1.1662496328353882	-0.07590000331401825
7so9.pdb	7so9_ON_K_LK212H.pdb	-1.5759153366088867	0.00139999995008111
6jsz.pdb	6jsz_D_A_IA148R.pdb	-0.9362145662307739	0.24330000579357147
5w5x.pdb	5w5x_HL_A_GA28A.pdb	-2.4106199741363525	-1.9617999792099
5th9.pdb	5th9_JN_C_NN31F.pdb	-0.5329756736755371	0.5971999764442444
4oii.pdb	4oii_HL_A_NA89W.pdb	-3.4612178802490234	-1.9601999521255493
4o02.pdb	4o02_HL_A_YL32N.pdb	-0.6327089667320251	-0.15230000019073486
7k7i.pdb	7k7i_MN_C_GM101M.pdb	-12.690994262695312	-10.204480171203613
3uzq.pdb	3uzq_A_B_DA30I.pdb	0.0003871619701385498	0.7502999901771545
4ffw.pdb	4ffw_HL_A_LA102H.pdb	-1.3615449666976929	0.06576000154018402
6q18.pdb	6q18_HL_A_TA104I.pdb	-0.032193660736083984	-0.2393999993801117
3rkd.pdb	3rkd_DC_B_TD106M.pdb	0.18468263745307922	0.17730000615119934
3mxw.pdb	3mxw_HL_A_YA6G.pdb	-2.026801586151123	-2.724900007247925
6war.pdb	6war_F_E_RE165Q.pdb	-0.9757475852966309	-3.684499979019165
5w5x.pdb	5w5x_HL_A_LL95V.pdb	-0.8118586540222168	-0.34299999475479126
4aei.pdb	4aei_IM_B_PB41S.pdb	-0.9454637765884399	0.08410000056028366
7m42.pdb	7m42_BA_E_NB54P.pdb	-1.3184518814086914	-0.2883000075817108
1iqd.pdb	1iqd_BA_C_LC79A.pdb	-0.8607406616210938	-1.611899971961975
7cgw.pdb	7cgw_AB_C_LC47Y.pdb	-0.31320708990097046	0.2563000023365021
2qqn.pdb	2qqn_HL_A_SA25R.pdb	-0.4995977282524109	0.2574000060558319
6e62.pdb	6e62_HL_P_IP57P.pdb	-0.842728853225708	-0.5426999926567078
1ndg.pdb	1ndg_BA_C_SB52R.pdb	-2.1564948558807373	-5.86959981918335
5w4l.pdb	5w4l_HL_G_TG41S.pdb	-0.4867202043533325	-0.3156999945640564
5tz2.pdb	5tz2_HL_C_IH50S.pdb	-0.5340312123298645	-0.44670000672340393
3uzq.pdb	3uzq_A_B_FA26G.pdb	-0.8885097503662109	-1.638100028038025
4ala.pdb	4ala_HL_C_TC16I.pdb	-9.450029373168945	-6.089389801025391
6h3t.pdb	6h3t_IM_B_YI50C.pdb	-0.9464077353477478	-0.6948999762535095
4ki5.pdb	4ki5_CD_M_SM9N.pdb	0.07517299056053162	-0.16574999690055847
6cwg.pdb	6cwg_B_A_YA150I.pdb	-0.33767586946487427	-0.625220000743866
7myz.pdb	7myz_HL_C_DL31I.pdb	-0.20214003324508667	0.27880001068115234
7s0e.pdb	7s0e_HL_A_QA521N.pdb	-1.0893230438232422	0.39743998646736145
7aqz.pdb	7aqz_D_A_ED86L.pdb	-1.2449427843093872	0.8902000188827515
4dw2.pdb	4dw2_HL_U_TH101S.pdb	-0.6806129217147827	0.6531199812889099
2i9l.pdb	2i9l_BA_I_NB52W.pdb	-26.26873207092285	-27.300100326538086
6myy.pdb	6myy_HL_A_YL91C.pdb	-1.0065737962722778	-1.9129999876022339
6q20.pdb	6q20_HL_A_EA38H.pdb	-2.2525546550750732	-1.9327000379562378
6q18.pdb	6q18_HL_A_VA84N.pdb	-1.5337531566619873	-0.32100000977516174
7jvc.pdb	7jvc_FG_E_SE283T.pdb	-0.4911588132381439	-0.1543000042438507
5d96.pdb	5d96_JI_D_RJ56N.pdb	-1.0924394130706787	-2.448699951171875
3kj6.pdb	3kj6_HL_A_SH55H.pdb	-0.6943753361701965	1.1955000162124634
7myz.pdb	7myz_HL_C_TH50P.pdb	-1.0075777769088745	-0.6068999767303467
6mhr.pdb	6mhr_DE_F_PF8H.pdb	-1.5947685241699219	-1.4586000442504883
4oii.pdb	4oii_HL_A_NL50Q.pdb	-0.010102331638336182	0.032600000500679016
6udk.pdb	6udk_HL_K_GK409A.pdb	-0.5737459659576416	-0.08291999995708466
6okm.pdb	6okm_HL_R_WR57F.pdb	-1.293483853340149	-1.2007999420166016
7z0x.pdb	7z0x_HL_R_YH33L.pdb	-0.7917985916137695	-0.3497999906539917
4aei.pdb	4aei_IM_B_RB62D.pdb	-1.1317673921585083	-6.674499988555908
4o02.pdb	4o02_HL_A_QA207S.pdb	-0.7468361854553223	-0.46693000197410583
6z20.pdb	6z20_B_A_EA63F.pdb	-0.47387346625328064	0.2328999936580658
4jdt.pdb	4jdt_HL_G_WH105C.pdb	-0.9610251188278198	-1.1437699794769287
7x7d.pdb	7x7d_F_E_LE159H.pdb	-0.7149360179901123	0.15049999952316284
6q20.pdb	6q20_HL_A_RA37D.pdb	-0.20644918084144592	-3.544300079345703
7r7n.pdb	7r7n_HL_E_RL85L.pdb	0.47167351841926575	-2.845599889755249
6jsz.pdb	6jsz_D_A_GD99E.pdb	-0.7265448570251465	-2.1761999130249023
4aei.pdb	4aei_IM_B_LM101S.pdb	-1.631630778312683	-1.0262000560760498
5usf.pdb	5usf_D_A_WD47T.pdb	0.5961415767669678	-0.17000000178813934
7aqz.pdb	7aqz_D_A_VD2D.pdb	-2.1184637546539307	-1.041100025177002
6b0a.pdb	6b0a_HL_A_DH100A.pdb	-0.48026856780052185	0.7706999778747559
1iqd.pdb	1iqd_BA_C_VB2K.pdb	-0.6964820623397827	-1.0259000062942505
6q20.pdb	6q20_HL_A_DA70M.pdb	-0.6738590002059937	1.4470000267028809
5usf.pdb	5usf_D_A_GA547F.pdb	-26.53540802001953	-11.521960258483887
2qqn.pdb	2qqn_HL_A_EA51G.pdb	-0.8703904151916504	-3.417910099029541
7e9b.pdb	7e9b_HL_C_WL96D.pdb	-1.585817575454712	-0.2159000039100647
3mxw.pdb	3mxw_HL_A_RA117V.pdb	-0.871757984161377	-1.544800043106079
7k7i.pdb	7k7i_MN_C_YC87N.pdb	-0.8762862682342529	-0.1453399956226349
1nsn.pdb	1nsn_HL_S_YH54C.pdb	-1.6190946102142334	-1.6177899837493896
5nuz.pdb	5nuz_AB_C_SC24D.pdb	-0.9760652780532837	1.780900001525879
5umi.pdb	5umi_HL_C_WL90K.pdb	-0.3518821597099304	-0.6413999795913696
4oii.pdb	4oii_HL_A_RL96I.pdb	-1.4132885932922363	-0.6862999796867371
6e62.pdb	6e62_HL_P_RH101P.pdb	-0.7764941453933716	-0.287200003862381
7cgw.pdb	7cgw_AB_C_DA106M.pdb	1.3706244230270386	-0.2222999930381775
5f8r.pdb	5f8r_C_A_LA329S.pdb	-1.0715408325195312	-0.930400013923645
7mep.pdb	7mep_HL_A_DA269R.pdb	-0.8661219477653503	-4.899600028991699
6wqo.pdb	6wqo_EF_D_VE2F.pdb	-11.665793418884277	-6.000140190124512
6qfc.pdb	6qfc_B_A_SB53W.pdb	-9.702054023742676	-6.69605016708374
4dw2.pdb	4dw2_HL_U_TU136F.pdb	0.3136245310306549	-1.3843400478363037
5usf.pdb	5usf_D_A_SA522K.pdb	0.22671374678611755	-0.2799000144004822
6nfc.pdb	6nfc_HL_A_SA100L.pdb	0.00908610224723816	2.5848300457000732
4aei.pdb	4aei_IM_B_PI99Q.pdb	-4.073154449462891	-3.0376999378204346
7k8m.pdb	7k8m_AB_E_GA100H.pdb	-24.92501449584961	-24.58009910583496
5xbm.pdb	5xbm_ED_F_SE102F.pdb	0.7172242403030396	3.435309886932373
6jsz.pdb	6jsz_D_A_ID32P.pdb	-0.585478663444519	-0.8526999950408936
6myy.pdb	6myy_HL_A_IA391F.pdb	-0.778885543346405	0.13619999587535858
7czx.pdb	7czx_JN_C_QC415E.pdb	-0.5302112698554993	-0.24199999868869781
3uzq.pdb	3uzq_A_B_KA29D.pdb	-0.5148845314979553	1.0391000509262085
6bp2.pdb	6bp2_HL_A_SH55C.pdb	-0.19402587413787842	-1.2771999835968018
5th9.pdb	5th9_JN_C_LJ30T.pdb	-0.708793044090271	-1.0936000347137451
7m42.pdb	7m42_BA_E_EE152I.pdb	-0.43870747089385986	-1.094599962234497
6n5e.pdb	6n5e_ED_A_YE50T.pdb	-1.4887053966522217	-2.2321999073028564
7e9b.pdb	7e9b_HL_C_SC29C.pdb	0.16009697318077087	0.018300000578165054
7x7d.pdb	7x7d_F_E_FE157I.pdb	-2.5224225521087646	-3.1197400093078613
3nps.pdb	3nps_BC_A_RB105V.pdb	-0.9725373983383179	-2.3171000480651855
5umi.pdb	5umi_HL_C_NH32K.pdb	-0.7788953185081482	-0.8503999710083008
3nps.pdb	3nps_BC_A_QA168T.pdb	-0.18868064880371094	-0.14790000021457672
2r56.pdb	2r56_IM_B_YM91S.pdb	-0.32825788855552673	1.3171900510787964
5d96.pdb	5d96_JI_D_FD84I.pdb	-0.41710612177848816	-0.9821000099182129
4wgw.pdb	4wgw_B_A_SA334E.pdb	-0.35038119554519653	1.6648999452590942
5xbm.pdb	5xbm_ED_F_DD30A.pdb	-0.1465168595314026	-1.1212400197982788
7czx.pdb	7czx_JN_C_NJ58R.pdb	-0.47424396872520447	0.09359999746084213
7m42.pdb	7m42_BA_E_YB33V.pdb	-0.9297563433647156	-0.9043999910354614
7k7i.pdb	7k7i_MN_C_YM31V.pdb	-0.698851466178894	-0.2925400137901306
5w5x.pdb	5w5x_HL_A_HH34S.pdb	0.0924237072467804	-0.17100000381469727
3kj6.pdb	3kj6_HL_A_YH32R.pdb	-0.8633867502212524	-1.364300012588501
6y92.pdb	6y92_CD_B_NB126H.pdb	-0.5523405075073242	0.9400990009307861
5hbv.pdb	5hbv_DC_B_GC94Q.pdb	-1.1659859418869019	-0.8995000123977661
6e62.pdb	6e62_HL_P_PP58T.pdb	-0.23656167089939117	0.5914999842643738
5c6t.pdb	5c6t_HL_A_WH96P.pdb	-0.5638048648834229	0.11760000139474869
7jx3.pdb	7jx3_CD_R_NR170K.pdb	-0.6648136377334595	-0.4383000135421753
7x7d.pdb	7x7d_F_E_DF74Y.pdb	0.08772262930870056	1.1936999559402466
7czx.pdb	7czx_JN_C_YJ53R.pdb	-0.7757842540740967	-1.1181999444961548
1ndg.pdb	1ndg_BA_C_NA92T.pdb	-0.16284480690956116	0.15530000627040863
7jvc.pdb	7jvc_FG_E_LF102C.pdb	-1.0912790298461914	-0.4083000123500824
4lvn.pdb	4lvn_CB_A_YC51V.pdb	-1.3244911432266235	-0.6288999915122986
7o85.pdb	7o85_B_A_YB49W.pdb	-1.2781864404678345	-0.32036998867988586
5d96.pdb	5d96_JI_D_TJ30R.pdb	-0.43911927938461304	-0.04320000112056732
5xbm.pdb	5xbm_ED_F_RE100N.pdb	-0.8782223463058472	-0.6328700184822083
4dw2.pdb	4dw2_HL_U_SU135L.pdb	-2.348234176635742	-1.640779972076416
5w4l.pdb	5w4l_HL_G_TG41I.pdb	-0.05672195553779602	0.11699999868869781
6h3t.pdb	6h3t_IM_B_SI104F.pdb	-17.898935317993164	-10.36832046508789
6nm6.pdb	6nm6_UV_G_PU81I.pdb	0.5794280767440796	0.30344000458717346
7aqx.pdb	7aqx_C_A_RC102S.pdb	-1.17496657371521	-1.6368099451065063
4dw2.pdb	4dw2_HL_U_NL54I.pdb	-0.08405709266662598	-0.3982299864292145
6h2y.pdb	6h2y_HL_D_DD65W.pdb	-3.3021304607391357	0.628000020980835
7myz.pdb	7myz_HL_C_YH59H.pdb	-1.494515061378479	-4.426400184631348
6okm.pdb	6okm_HL_R_AL92Q.pdb	-0.6813939809799194	-0.05050000175833702
7so9.pdb	7so9_ON_K_DK86S.pdb	-0.672326385974884	-0.012199999764561653
7myz.pdb	7myz_HL_C_TH50I.pdb	-0.08285742998123169	-0.7444000244140625
6mhr.pdb	6mhr_DE_F_VD57I.pdb	-0.5528368949890137	-0.24169999361038208
5w4l.pdb	5w4l_HL_G_LH100R.pdb	-0.8496465682983398	0.16419999301433563
6pxh.pdb	6pxh_CD_A_TA78L.pdb	-0.062071412801742554	0.1597999930381775
6q18.pdb	6q18_HL_A_CH108W.pdb	-43.74583053588867	-28.29623031616211
5ywp.pdb	5ywp_RQ_A_SA123I.pdb	-0.055503517389297485	-0.46643000841140747
6jsz.pdb	6jsz_D_A_VD36T.pdb	-0.780671238899231	-0.1500999927520752
7e3k.pdb	7e3k_HL_C_YL33A.pdb	-0.9219347238540649	-0.7963399887084961
6vy2.pdb	6vy2_IM_C_IC329V.pdb	-0.22208155691623688	1.5339900255203247
7cdj.pdb	7cdj_HL_E_SL93L.pdb	1.0264861583709717	1.4464999437332153
6udk.pdb	6udk_HL_K_NK58W.pdb	0.1952964961528778	1.672700047492981
3nps.pdb	3nps_BC_A_YA52M.pdb	-0.5505856871604919	-0.5091000199317932
5c6t.pdb	5c6t_HL_A_NH97Q.pdb	-0.589200496673584	-2.020709991455078
4wgw.pdb	4wgw_B_A_YA251V.pdb	-0.8446024656295776	0.2483000010251999
5w1k.pdb	5w1k_DC_E_SD31G.pdb	-0.7479649782180786	-0.683899998664856
7bsd.pdb	7bsd_AB_G_LB50A.pdb	-1.3098467588424683	-0.46700000762939453
5ggv.pdb	5ggv_HL_Y_LY106T.pdb	-1.2017204761505127	-2.664400100708008
7mep.pdb	7mep_HL_A_RA257L.pdb	-0.33789393305778503	-0.027300000190734863
6udk.pdb	6udk_HL_K_YH113I.pdb	-2.2085764408111572	-1.0848000049591064
6e62.pdb	6e62_HL_P_KP122T.pdb	-0.9784570932388306	-1.3148000240325928
7bsd.pdb	7bsd_AB_G_VA2E.pdb	-0.670276403427124	-0.7117000222206116
5umi.pdb	5umi_HL_C_PH61F.pdb	-0.08462628722190857	-1.2905000448226929
7so9.pdb	7so9_ON_K_GO106W.pdb	-25.091073989868164	-18.43153953552246
6okm.pdb	6okm_HL_R_PR54R.pdb	-1.055942177772522	-2.4660000801086426
7b27.pdb	7b27_D_a_LD45I.pdb	-0.5419455766677856	-0.41839998960494995
7l5j.pdb	7l5j_YX_A_FA70E.pdb	-1.5655094385147095	-3.4460699558258057
6myy.pdb	6myy_HL_A_DA381E.pdb	-0.2839867174625397	-0.4291999936103821
6okm.pdb	6okm_HL_R_DH98Y.pdb	-2.415571451187134	-2.9537999629974365
6nm6.pdb	6nm6_UV_G_NG219P.pdb	0.575666069984436	2.4367599487304688
6nfc.pdb	6nfc_HL_A_LA98D.pdb	-0.5903581380844116	0.7933400273323059
4yjz.pdb	4yjz_L_E_FL163T.pdb	-2.009779930114746	-2.003000020980835
6u36.pdb	6u36_HL_B_EB29F.pdb	-0.37964263558387756	-2.3502299785614014
7b27.pdb	7b27_D_a_Va148M.pdb	-0.0053952038288116455	0.5465999841690063
4i1n.pdb	4i1n_B_A_WB53K.pdb	-0.3845466077327728	0.1675499975681305
5dhv.pdb	5dhv_AB_N_SA55G.pdb	-0.7724947929382324	-0.21699999272823334
6vy2.pdb	6vy2_IM_C_NI75V.pdb	0.5810751914978027	0.5321099758148193
3mxw.pdb	3mxw_HL_A_SL30D.pdb	-0.6076765060424805	0.34709998965263367
6pxh.pdb	6pxh_CD_A_GA175I.pdb	-2.5160279273986816	-3.015000104904175
4lsq.pdb	4lsq_HL_G_NG315S.pdb	-0.9553407430648804	-0.10459999740123749
7e3k.pdb	7e3k_HL_C_CH106V.pdb	-0.7649327516555786	-0.35541999340057373
5umi.pdb	5umi_HL_C_IL2A.pdb	-0.7286725044250488	-0.3878999948501587
7k8m.pdb	7k8m_AB_E_FA58L.pdb	-0.5051884651184082	-0.4339999854564667
7e9b.pdb	7e9b_HL_C_WL96Q.pdb	-0.9763679504394531	-0.2558000087738037
7jx3.pdb	7jx3_CD_R_TR169N.pdb	-0.4765869975090027	-1.7760000228881836
5kte.pdb	5kte_HL_A_GA214D.pdb	-0.7097522616386414	1.4780900478363037
7lxz.pdb	7lxz_FC_B_QB470G.pdb	-0.962975025177002	-2.714099884033203
6nm6.pdb	6nm6_UV_G_SU112V.pdb	0.8427368402481079	2.3140599727630615
3cfi.pdb	3cfi_C_B_RB86L.pdb	-0.20152348279953003	-0.3043999969959259
6okm.pdb	6okm_HL_R_RH97Y.pdb	-0.39116165041923523	0.3212999999523163
4ala.pdb	4ala_HL_C_EC15N.pdb	-0.3095629811286926	-0.1823199987411499
6h2y.pdb	6h2y_HL_D_YL49Q.pdb	-1.0151244401931763	-0.21080000698566437
4yjz.pdb	4yjz_L_E_TL29I.pdb	-0.7422786951065063	0.14720000326633453
3uzq.pdb	3uzq_A_B_KB65E.pdb	-0.6408917307853699	-0.1818999946117401
3kj6.pdb	3kj6_HL_A_YL91A.pdb	-1.1525520086288452	-2.595400094985962
6u36.pdb	6u36_HL_B_WL91S.pdb	-0.4443328082561493	-0.5093700289726257
5ggv.pdb	5ggv_HL_Y_QY41L.pdb	-0.2799026072025299	-0.90829998254776
6q18.pdb	6q18_HL_A_GH55M.pdb	-1.1269327402114868	-1.3171000480651855
6nf2.pdb	6nf2_HL_B_VB28Y.pdb	-0.3870260715484619	-0.35370001196861267
3mxw.pdb	3mxw_HL_A_YA6I.pdb	-1.9375441074371338	-2.6240999698638916
6pe9.pdb	6pe9_CD_G_RG65V.pdb	-0.42073822021484375	0.385699987411499
6h3t.pdb	6h3t_IM_B_SB108G.pdb	-0.33809348940849304	0.03290000185370445
5van.pdb	5van_B_A_GB54S.pdb	-0.7897648811340332	0.8122000098228455
6pxh.pdb	6pxh_CD_A_SA174F.pdb	-15.523107528686523	-4.269579887390137
3kr3.pdb	3kr3_HL_D_SH53I.pdb	-0.2657942771911621	0.7684999704360962
5ywp.pdb	5ywp_RQ_A_SR33L.pdb	-4.784670352935791	-3.7792000770568848
7cdj.pdb	7cdj_HL_E_YH33F.pdb	-0.7741342782974243	-1.0595999956130981
4nx3.pdb	4nx3_BA_D_TB32K.pdb	-3.6306612491607666	-5.418010234832764
7bsd.pdb	7bsd_AB_G_VG36F.pdb	-6.704946994781494	-6.5914998054504395
5tpn.pdb	5tpn_HL_A_SL67C.pdb	0.16754773259162903	0.29524001479148865
1ndg.pdb	1ndg_BA_C_RB31C.pdb	0.3281858265399933	0.5960999727249146
6z20.pdb	6z20_B_A_DB30Y.pdb	-0.5490803122520447	-0.26080000400543213
6z20.pdb	6z20_B_A_TB103Q.pdb	-0.2382534146308899	-1.0152000188827515
6v4o.pdb	6v4o_DE_W_WD109A.pdb	-0.4263100028038025	0.1295900046825409
5dhv.pdb	5dhv_AB_N_AB95P.pdb	-1.4369004964828491	0.3677999973297119
6nf2.pdb	6nf2_HL_B_MB24I.pdb	-1.5170834064483643	-0.26919999718666077
6e62.pdb	6e62_HL_P_GH56L.pdb	-1.8566110134124756	1.0492000579833984
1bzq.pdb	1bzq_M_C_RM106S.pdb	-0.2062559574842453	0.05829999968409538
1fns.pdb	1fns_HL_A_FA128V.pdb	-3.366164445877075	-2.0120999813079834
6x04.pdb	6x04_B_A_DA208L.pdb	-3.286715269088745	-2.663800001144409
3rkd.pdb	3rkd_DC_B_WD55E.pdb	-1.4015456438064575	-1.7769999504089355
7lxz.pdb	7lxz_FC_B_LB432Q.pdb	-1.0781254768371582	0.2768999934196472
5d96.pdb	5d96_JI_D_AI93I.pdb	-0.266523540019989	-0.15880000591278076
1ndg.pdb	1ndg_BA_C_NA32P.pdb	-1.0453550815582275	-2.4595999717712402
6n5e.pdb	6n5e_ED_A_YA69Q.pdb	-1.1101808547973633	-0.8144000172615051
6e62.pdb	6e62_HL_P_NH30Y.pdb	-0.14279189705848694	1.2733999490737915
6qfc.pdb	6qfc_B_A_WB209P.pdb	-0.7590274810791016	0.2688699960708618
3rkd.pdb	3rkd_DC_B_TD106L.pdb	0.3883862793445587	0.1518000066280365
6elu.pdb	6elu_EF_D_KD102A.pdb	-0.08462294936180115	-0.09449999779462814
5c6t.pdb	5c6t_HL_A_RH31L.pdb	-0.1838226318359375	0.1485999971628189
7k8m.pdb	7k8m_AB_E_SB30L.pdb	-8.897327423095703	-2.071700096130371
7cu4.pdb	7cu4_AB_C_LC35H.pdb	-0.47972142696380615	-1.3172500133514404
6p62.pdb	6p62_HL_A_FA298R.pdb	-1.1897165775299072	-1.029291033744812
2qqn.pdb	2qqn_HL_A_LL92M.pdb	-0.33773601055145264	-0.06800000369548798
6nfc.pdb	6nfc_HL_A_IA349N.pdb	-1.4908910989761353	-1.0822700262069702
6r8x.pdb	6r8x_CB_A_NB30W.pdb	-0.21863394975662231	-2.5741000175476074
3kj6.pdb	3kj6_HL_A_KA146E.pdb	-1.0849241018295288	-2.0095999240875244
4ki5.pdb	4ki5_CD_M_GM41W.pdb	-3.2167770862579346	-2.5973598957061768
7jx3.pdb	7jx3_CD_R_YR158F.pdb	-0.20516744256019592	0.2223999947309494
2r56.pdb	2r56_IM_B_EB42G.pdb	0.2442651093006134	-0.9567400217056274
6nm6.pdb	6nm6_UV_G_GG308P.pdb	-4.566979885101318	0.07536999881267548
4dw2.pdb	4dw2_HL_U_SU135K.pdb	-5.105669021606445	-2.5625500679016113
7e72.pdb	7e72_CD_F_NC103P.pdb	-0.45800384879112244	0.014499999582767487
7cdj.pdb	7cdj_HL_E_SH54R.pdb	-3.7477214336395264	-1.2892999649047852
6q18.pdb	6q18_HL_A_YA44Q.pdb	-1.1865348815917969	0.15539999306201935
7cdj.pdb	7cdj_HL_E_YE157D.pdb	-1.9309861660003662	-3.7119998931884766
7cu4.pdb	7cu4_AB_C_AB94K.pdb	-1.0145173072814941	0.013170000165700912
4ki5.pdb	4ki5_CD_M_SD30N.pdb	-0.3402281403541565	0.02442999929189682
5nuz.pdb	5nuz_AB_C_DB32A.pdb	-0.925390362739563	-0.3495999872684479
5w1k.pdb	5w1k_DC_E_GD105V.pdb	-0.19245818257331848	0.0340999998152256
7mtb.pdb	7mtb_HL_G_YH54R.pdb	-1.4771955013275146	-1.0507899522781372
6x04.pdb	6x04_B_A_RB46S.pdb	-0.7688934803009033	-0.012900000438094139
6pe9.pdb	6pe9_CD_G_SC99M.pdb	-0.06785234808921814	-0.020099999383091927
5c7x.pdb	5c7x_MN_B_EB115F.pdb	0.3192162811756134	0.30979999899864197
3jwo.pdb	3jwo_HL_A_KA277F.pdb	0.023504406213760376	-0.7378000020980835
6z20.pdb	6z20_B_A_FA65Y.pdb	-0.8237453699111938	-0.5371999740600586
5c7x.pdb	5c7x_MN_B_NB9H.pdb	-1.0083835124969482	-0.8996000289916992
4nx3.pdb	4nx3_BA_D_EA61F.pdb	-0.417158842086792	-1.0123800039291382
6u36.pdb	6u36_HL_B_TB203S.pdb	-0.44884878396987915	-1.0394099950790405
6vy2.pdb	6vy2_IM_C_EC328W.pdb	0.1904861032962799	4.319459915161133
5c7x.pdb	5c7x_MN_B_PB116T.pdb	-1.559059500694275	-0.014600000344216824
6q18.pdb	6q18_HL_A_EA176V.pdb	-0.28683242201805115	-1.6405999660491943
6nf2.pdb	6nf2_HL_B_GH107M.pdb	-0.8260168433189392	0.3601999878883362
7e9b.pdb	7e9b_HL_C_AC98K.pdb	0.4273436963558197	-0.7648000121116638
7mdp.pdb	7mdp_HI_A_YA40S.pdb	-1.3572092056274414	-1.454200029373169
7mdp.pdb	7mdp_HI_A_SH30M.pdb	0.21315565705299377	0.8822000026702881
7mep.pdb	7mep_HL_A_LL54G.pdb	-0.6152620315551758	0.25220000743865967
4lsq.pdb	4lsq_HL_G_AH57Q.pdb	-0.10961925983428955	0.3854300081729889
4qci.pdb	4qci_HL_C_VC30E.pdb	-1.2157819271087646	-0.013000000268220901
4wgw.pdb	4wgw_B_A_KA258A.pdb	-0.5164204835891724	0.5479999780654907
7aqx.pdb	7aqx_C_A_KA75M.pdb	-0.19068428874015808	0.2476000040769577
7mep.pdb	7mep_HL_A_DA269A.pdb	-0.4302351176738739	-3.441200017929077
3jwo.pdb	3jwo_HL_A_VA87N.pdb	-1.435227394104004	-0.7851999998092651
6b0a.pdb	6b0a_HL_A_NA101S.pdb	-1.1758030652999878	-1.4259999990463257
5d96.pdb	5d96_JI_D_AD100T.pdb	-0.7528005242347717	0.4641999900341034
4wgw.pdb	4wgw_B_A_TA242E.pdb	1.2042032480239868	1.9800000190734863
6e62.pdb	6e62_HL_P_YL33R.pdb	-0.5514624714851379	-0.1421000063419342
6s8j.pdb	6s8j_HL_A_DL98F.pdb	-10.04443645477295	-3.992650032043457
7l56.pdb	7l56_FG_C_NF59V.pdb	-0.21391749382019043	0.5928000211715698
7l56.pdb	7l56_FG_C_LC360K.pdb	-0.4553181231021881	0.9292740225791931
6n5e.pdb	6n5e_ED_A_YE103M.pdb	0.604048490524292	1.7324999570846558
6h2y.pdb	6h2y_HL_D_AL28T.pdb	-0.7537185549736023	-0.8070999979972839
4dw2.pdb	4dw2_HL_U_YL33D.pdb	0.14832976460456848	2.9079599380493164
1bzq.pdb	1bzq_M_C_YM101R.pdb	-0.5534414052963257	-1.6383299827575684
6myy.pdb	6myy_HL_A_GH55P.pdb	-2.309370756149292	-3.7309000492095947
6h2y.pdb	6h2y_HL_D_DD141G.pdb	0.6629998683929443	-0.24950000643730164
6cwg.pdb	6cwg_B_A_AA114H.pdb	-16.799896240234375	-14.50905990600586
5nuz.pdb	5nuz_AB_C_DA57H.pdb	-0.3295533359050751	0.7177000045776367
6myy.pdb	6myy_HL_A_CA383F.pdb	2.7541580200195312	-1.1583000421524048
3uzq.pdb	3uzq_A_B_EA100D.pdb	-1.02487051486969	-2.338099956512451
7s0e.pdb	7s0e_HL_A_DA526G.pdb	-0.32054412364959717	0.10578999668359756
6k7o.pdb	6k7o_HL_A_SH103A.pdb	-0.6295567750930786	-0.45100000500679016
1ndg.pdb	1ndg_BA_C_GC16C.pdb	-7.490931987762451	-5.131400108337402
6otc.pdb	6otc_HL_A_YL49I.pdb	-1.4286872148513794	-0.6996899843215942
7qnw.pdb	7qnw_AB_E_IA58Q.pdb	-1.4693284034729004	-0.14630000293254852
6h3t.pdb	6h3t_IM_B_TB116V.pdb	0.035796403884887695	-0.7494000196456909
4wgw.pdb	4wgw_B_A_KA258D.pdb	-0.8006319999694824	1.151900053024292
5tpn.pdb	5tpn_HL_A_LA134S.pdb	-0.46552228927612305	-0.8909900188446045
7cgw.pdb	7cgw_AB_C_NA101I.pdb	0.07277551293373108	0.5709999799728394
6vy2.pdb	6vy2_IM_C_IC141N.pdb	-1.1738507747650146	0.008559999987483025
6fxn.pdb	6fxn_MN_J_NN94Y.pdb	-4.792654037475586	-6.350200176239014
7bsd.pdb	7bsd_AB_G_GA26C.pdb	-1.2708215713500977	-0.9514999985694885
6myy.pdb	6myy_HL_A_NA384K.pdb	-0.41021114587783813	0.5419999957084656
5c6t.pdb	5c6t_HL_A_NH97S.pdb	-0.30084502696990967	0.09502000361680984
7nkt.pdb	7nkt_B_A_SA39C.pdb	0.06330600380897522	0.21490000188350677
4nx3.pdb	4nx3_BA_D_KD102N.pdb	-0.9488543272018433	-1.1112799644470215
5dur.pdb	5dur_BD_A_IA24V.pdb	-0.6990140676498413	-0.37959998846054077
7qnd.pdb	7qnd_L_C_SL101C.pdb	0.002639293670654297	-1.707990050315857
5c7x.pdb	5c7x_MN_B_GM101I.pdb	-4.665310382843018	-5.623899936676025
6okm.pdb	6okm_HL_R_LR60D.pdb	-0.8260053396224976	-0.8605999946594238
7e9b.pdb	7e9b_HL_C_RC55D.pdb	-1.2890410423278809	-5.94980001449585
2qqn.pdb	2qqn_HL_A_MH106S.pdb	-0.5987486839294434	-0.24230000376701355
4dw2.pdb	4dw2_HL_U_DU172I.pdb	0.015095144510269165	-0.8844900131225586
4qci.pdb	4qci_HL_C_YH103E.pdb	-0.08793359994888306	-0.16670000553131104
7m42.pdb	7m42_BA_E_LE160H.pdb	-0.9336862564086914	0.025800000876188278
5f8r.pdb	5f8r_C_A_SC29D.pdb	-0.763069748878479	-1.2874000072479248
7p16.pdb	7p16_B_A_YB114K.pdb	-0.9287862777709961	-0.14076000452041626
2r56.pdb	2r56_IM_B_QB56E.pdb	-0.4079083800315857	1.9583300352096558
7myz.pdb	7myz_HL_C_SH99M.pdb	-0.3094063699245453	-1.1548999547958374
5dhv.pdb	5dhv_AB_N_SB96P.pdb	-12.688895225524902	-8.106499671936035
3nps.pdb	3nps_BC_A_HB114P.pdb	0.28978148102760315	-1.17330002784729
5ggv.pdb	5ggv_HL_Y_RH101K.pdb	-1.2074859142303467	0.6255000233650208
7k7i.pdb	7k7i_MN_C_PC88T.pdb	-1.144078254699707	-1.4723299741744995
6nfc.pdb	6nfc_HL_A_KA97R.pdb	-0.6757087707519531	-0.8754199743270874
3mxw.pdb	3mxw_HL_A_EH32M.pdb	-0.5153487920761108	-0.6007999777793884
7k8z.pdb	7k8z_MN_C_TC250P.pdb	-0.43384498357772827	-0.47328999638557434
5th9.pdb	5th9_JN_C_YN49C.pdb	-0.8184371590614319	0.9322999715805054
2qqn.pdb	2qqn_HL_A_RA50L.pdb	0.1899060308933258	0.5763999819755554
5tpn.pdb	5tpn_HL_A_IL30G.pdb	-1.4784501791000366	-1.2116600275039673
6n5e.pdb	6n5e_ED_A_WD93R.pdb	-1.2336761951446533	-2.850100040435791
7qnw.pdb	7qnw_AB_E_SA109F.pdb	-0.7802249193191528	-0.8561000227928162
4i1n.pdb	4i1n_B_A_TB108R.pdb	-0.5922328233718872	0.08953999727964401
5w5x.pdb	5w5x_HL_A_GL94T.pdb	-0.6154685616493225	-0.23989999294281006
5ugy.pdb	5ugy_IM_C_SC133A.pdb	-0.2961463928222656	-1.226099967956543
3uzq.pdb	3uzq_A_B_KA29G.pdb	-0.25473740696907043	0.745199978351593
3mxw.pdb	3mxw_HL_A_DH31T.pdb	-0.321038156747818	-0.3521000146865845
5w1k.pdb	5w1k_DC_E_YD109I.pdb	1.0820152759552002	-0.16940000653266907
6pe9.pdb	6pe9_CD_G_SC52A.pdb	-0.08487123250961304	0.4050999879837036
5c7x.pdb	5c7x_MN_B_KN49W.pdb	-1.6191318035125732	-0.3294999897480011
6u36.pdb	6u36_HL_B_CB204Q.pdb	-0.5971566438674927	-0.060120001435279846
5w1m.pdb	5w1m_FE_Q_RQ79S.pdb	-2.4050278663635254	-1.6044000387191772
6v4o.pdb	6v4o_DE_W_YD113K.pdb	-0.6736472249031067	-0.3492799997329712
5kte.pdb	5kte_HL_A_YL50K.pdb	-0.07435962557792664	0.6056399941444397
5d96.pdb	5d96_JI_D_PD85L.pdb	0.45102205872535706	-0.8475000262260437
7jx3.pdb	7jx3_CD_R_YR174H.pdb	-0.8702515959739685	-2.438199996948242
7e9b.pdb	7e9b_HL_C_TL93F.pdb	-1.0208343267440796	0.23669999837875366
5d96.pdb	5d96_JI_D_DJ54S.pdb	-0.5588045716285706	-0.5400000214576721
5usf.pdb	5usf_D_A_EA493P.pdb	-0.9674886465072632	-2.4951999187469482
5ggv.pdb	5ggv_HL_Y_SY44M.pdb	-0.04708412289619446	0.6230999827384949
4nx3.pdb	4nx3_BA_D_TD115W.pdb	-1.1097933053970337	-0.6233999729156494
6p62.pdb	6p62_HL_A_WH106N.pdb	-0.5062976479530334	-0.46492999792099
6nm6.pdb	6nm6_UV_G_QG358C.pdb	-0.516333818435669	1.9172500371932983
4i1n.pdb	4i1n_B_A_TB108A.pdb	0.005647063255310059	-0.1993499994277954
5w1m.pdb	5w1m_FE_Q_IQ29Q.pdb	-0.6951992511749268	-0.5893999934196472
5mo9.pdb	5mo9_HL_X_DX76G.pdb	-0.2719847559928894	-0.20100000500679016
4ffw.pdb	4ffw_HL_A_FA58Y.pdb	-0.7018170356750488	-0.1849599927663803
6nfc.pdb	6nfc_HL_A_SA100Q.pdb	-0.41348040103912354	1.3473800420761108
6b0a.pdb	6b0a_HL_A_DH100C.pdb	-0.7696429491043091	0.7771999835968018
7cdj.pdb	7cdj_HL_E_NH74Q.pdb	-0.0337311327457428	0.17790000140666962
7e72.pdb	7e72_CD_F_YC101I.pdb	-1.7081799507141113	-1.1217999458312988
5ywp.pdb	5ywp_RQ_A_YQ33I.pdb	-1.8147692680358887	-0.2984299957752228
4o02.pdb	4o02_HL_A_EA117N.pdb	-1.380949854850769	-1.3948400020599365
5u8r.pdb	5u8r_HL_A_GH101A.pdb	-0.8031805753707886	-0.5046799778938293
5hbv.pdb	5hbv_DC_B_GD56K.pdb	-0.009384483098983765	-0.47440001368522644
3g6d.pdb	3g6d_HL_A_FL31R.pdb	-1.573105812072754	-4.203400135040283
7aqz.pdb	7aqz_D_A_TA86I.pdb	0.03150501847267151	-0.048900000751018524
3jwo.pdb	3jwo_HL_A_LA89R.pdb	-1.1510010957717896	-0.2994999885559082
4lsq.pdb	4lsq_HL_G_SG226P.pdb	-0.056551724672317505	0.9273599982261658
3rkd.pdb	3rkd_DC_B_GB117A.pdb	-0.4941999316215515	-0.22040000557899475
4i1n.pdb	4i1n_B_A_AA19R.pdb	-0.7734767198562622	0.08608999848365784
1iqd.pdb	1iqd_BA_C_MC26P.pdb	-0.504209578037262	-3.309000015258789
5hbv.pdb	5hbv_DC_B_RD50D.pdb	-1.223554253578186	-0.911300003528595
5van.pdb	5van_B_A_IB100A.pdb	-0.7730342149734497	-1.9422999620437622
[truncated: 8,001 more rows]
