# Supplementary material for: Investigating the volume and diversity of data needed for generalizable antibody–antigen ΔΔG prediction
Source: Nat Comput Sci. 2025 Jul 8;5(8):635–47. doi: 10.1038/s43588-025-00823-8 (PMC12374841; doi:10.1038/s43588-025-00823-8)
Supplement: Supplementary file 5 — Unprocessed Graphinity model predictions and true values for synthetic ΔΔG values. [file 43588_2025_823_MOESM5_ESM.zip › Figure3/Figure3a-Graphinity_Predictions-Synthetic_FoldX_ddG-Varying_Dataset_Size/Graphinity_predictions_test-varying_dataset_size-subset_4500.csv]

wt_pdb	mut_pdb	pred_score	true_label
6q18.pdb	6q18_HL_A_SH30A.pdb	-0.4456920623779297	0.17110000550746918
6q18.pdb	6q18_HL_A_SH30R.pdb	-0.8572006225585938	0.029500000178813934
6q18.pdb	6q18_HL_A_SH30N.pdb	-1.1458911895751953	0.45730000734329224
6q18.pdb	6q18_HL_A_SH30D.pdb	-0.1467098593711853	0.9986000061035156
6q18.pdb	6q18_HL_A_SH30C.pdb	0.548292338848114	0.16169999539852142
6q18.pdb	6q18_HL_A_SH30Q.pdb	-0.8826220631599426	0.1518000066280365
6q18.pdb	6q18_HL_A_SH30E.pdb	0.45115625858306885	0.20090000331401825
6q18.pdb	6q18_HL_A_SH30G.pdb	-0.47276997566223145	0.09889999777078629
6q18.pdb	6q18_HL_A_SH30H.pdb	-1.5167949199676514	-1.299299955368042
6q18.pdb	6q18_HL_A_SH30I.pdb	0.08264082670211792	0.24250000715255737
6q18.pdb	6q18_HL_A_SH30L.pdb	0.31574827432632446	0.18639999628067017
6q18.pdb	6q18_HL_A_SH30K.pdb	-0.7204327583312988	0.07039999961853027
6q18.pdb	6q18_HL_A_SH30M.pdb	-0.7164267301559448	0.12430000305175781
6q18.pdb	6q18_HL_A_SH30F.pdb	-1.2397119998931885	0.7179999947547913
6q18.pdb	6q18_HL_A_SH30P.pdb	-0.6952458024024963	-0.421999990940094
6q18.pdb	6q18_HL_A_SH30T.pdb	-0.9235337972640991	0.048500001430511475
6q18.pdb	6q18_HL_A_SH30W.pdb	-0.6038144826889038	-0.08720000088214874
6q18.pdb	6q18_HL_A_SH30Y.pdb	-1.340919017791748	1.2029999494552612
6q18.pdb	6q18_HL_A_SH30V.pdb	0.5033583045005798	0.24490000307559967
6q18.pdb	6q18_HL_A_SH31A.pdb	-0.3469448983669281	0.5665000081062317
6q18.pdb	6q18_HL_A_SH31R.pdb	-1.6313368082046509	-2.1814000606536865
6q18.pdb	6q18_HL_A_SH31N.pdb	-1.0440752506256104	-2.422499895095825
6q18.pdb	6q18_HL_A_SH31D.pdb	-1.0151796340942383	-0.6661999821662903
6q18.pdb	6q18_HL_A_SH31C.pdb	-0.395442932844162	-0.3847000002861023
6q18.pdb	6q18_HL_A_SH31Q.pdb	-1.0552515983581543	-5.445499897003174
6q18.pdb	6q18_HL_A_SH31E.pdb	-1.3345146179199219	-2.403599977493286
6q18.pdb	6q18_HL_A_SH31G.pdb	0.3046761751174927	-0.8729000091552734
6q18.pdb	6q18_HL_A_SH31H.pdb	-1.4252066612243652	-1.8973000049591064
6q18.pdb	6q18_HL_A_SH31I.pdb	-0.8520301580429077	-1.239400029182434
6q18.pdb	6q18_HL_A_SH31L.pdb	-1.2437851428985596	-0.9702000021934509
6q18.pdb	6q18_HL_A_SH31K.pdb	-1.0557941198349	-1.3028000593185425
6q18.pdb	6q18_HL_A_SH31M.pdb	-1.194694995880127	-0.3172999918460846
6q18.pdb	6q18_HL_A_SH31F.pdb	-1.2034478187561035	-4.185999870300293
6q18.pdb	6q18_HL_A_SH31P.pdb	-0.3406408727169037	0.3508000075817108
6q18.pdb	6q18_HL_A_SH31T.pdb	-0.24227984249591827	-0.04470000043511391
6q18.pdb	6q18_HL_A_SH31W.pdb	-1.3088428974151611	-7.334400177001953
6q18.pdb	6q18_HL_A_SH31Y.pdb	-1.5443722009658813	-7.277299880981445
6q18.pdb	6q18_HL_A_SH31V.pdb	-0.5540674924850464	-0.41780000925064087
6q18.pdb	6q18_HL_A_SH32A.pdb	-0.578972578048706	-0.05299999937415123
6q18.pdb	6q18_HL_A_SH32R.pdb	-1.3005073070526123	-5.63040018081665
6q18.pdb	6q18_HL_A_SH32N.pdb	-1.4966354370117188	-1.973099946975708
6q18.pdb	6q18_HL_A_SH32D.pdb	-2.3834991455078125	-4.6890997886657715
6q18.pdb	6q18_HL_A_SH32C.pdb	-0.9658223390579224	0.4453999996185303
6q18.pdb	6q18_HL_A_SH32Q.pdb	-3.224513053894043	-6.711400032043457
6q18.pdb	6q18_HL_A_SH32E.pdb	-1.6331539154052734	-1.033400058746338
6q18.pdb	6q18_HL_A_SH32G.pdb	-0.5981625318527222	-0.8580999970436096
6q18.pdb	6q18_HL_A_SH32H.pdb	-1.7945058345794678	-13.350600242614746
6q18.pdb	6q18_HL_A_SH32I.pdb	-1.2020394802093506	-4.067399978637695
6q18.pdb	6q18_HL_A_SH32L.pdb	-1.9957752227783203	-3.787400007247925
6q18.pdb	6q18_HL_A_SH32K.pdb	-1.662265419960022	-6.450099945068359
6q18.pdb	6q18_HL_A_SH32M.pdb	-1.8900837898254395	-1.8163000345230103
6q18.pdb	6q18_HL_A_SH32F.pdb	-0.9706547260284424	-15.732250213623047
6q18.pdb	6q18_HL_A_SH32P.pdb	-0.702197790145874	-0.07320000231266022
6q18.pdb	6q18_HL_A_SH32T.pdb	-0.6490440964698792	-0.5734000205993652
6q18.pdb	6q18_HL_A_SH32W.pdb	-2.725137233734131	-27.68260955810547
6q18.pdb	6q18_HL_A_SH32Y.pdb	-1.691286325454712	-17.638219833374023
6q18.pdb	6q18_HL_A_SH32V.pdb	-0.5891590118408203	-1.20169997215271
6q18.pdb	6q18_HL_A_NH33A.pdb	0.07816338539123535	-0.833299994468689
6q18.pdb	6q18_HL_A_NH33R.pdb	-0.9369345903396606	-2.2469000816345215
6q18.pdb	6q18_HL_A_NH33D.pdb	-0.6899388432502747	-1.3967000246047974
6q18.pdb	6q18_HL_A_NH33C.pdb	-0.6075971126556396	-1.1895999908447266
6q18.pdb	6q18_HL_A_NH33Q.pdb	-0.767192006111145	-1.7956000566482544
6q18.pdb	6q18_HL_A_NH33E.pdb	-0.9019452333450317	-1.7098000049591064
6q18.pdb	6q18_HL_A_NH33G.pdb	-0.06405496597290039	-1.0848000049591064
6q18.pdb	6q18_HL_A_NH33H.pdb	-0.8026995062828064	-3.6791999340057373
6q18.pdb	6q18_HL_A_NH33I.pdb	-0.9451601505279541	-0.050999999046325684
6q18.pdb	6q18_HL_A_NH33L.pdb	-0.34150829911231995	-0.20559999346733093
6q18.pdb	6q18_HL_A_NH33K.pdb	-0.8044307231903076	0.34130001068115234
6q18.pdb	6q18_HL_A_NH33M.pdb	-0.6612629294395447	-0.5965999960899353
6q18.pdb	6q18_HL_A_NH33F.pdb	-0.5837610363960266	-3.6394999027252197
6q18.pdb	6q18_HL_A_NH33P.pdb	-0.9610627293586731	-3.4565000534057617
6q18.pdb	6q18_HL_A_NH33S.pdb	-0.27040451765060425	-0.8309000134468079
6q18.pdb	6q18_HL_A_NH33T.pdb	-0.3810950517654419	-0.7592999935150146
6q18.pdb	6q18_HL_A_NH33W.pdb	-1.1091606616973877	-10.734399795532227
6q18.pdb	6q18_HL_A_NH33Y.pdb	-0.8642803430557251	-3.5915000438690186
6q18.pdb	6q18_HL_A_NH33V.pdb	-0.7585817575454712	-0.96670001745224
6q18.pdb	6q18_HL_A_QH53A.pdb	0.005197882652282715	-1.7373000383377075
6q18.pdb	6q18_HL_A_QH53R.pdb	-0.7695835828781128	-2.0861001014709473
6q18.pdb	6q18_HL_A_QH53N.pdb	-0.3477258086204529	-0.3882000148296356
6q18.pdb	6q18_HL_A_QH53D.pdb	-0.23867757618427277	0.36910000443458557
6q18.pdb	6q18_HL_A_QH53C.pdb	-0.3881092667579651	-1.6140999794006348
6q18.pdb	6q18_HL_A_QH53E.pdb	-0.23078304529190063	-0.05700000002980232
6q18.pdb	6q18_HL_A_QH53G.pdb	-0.11499378085136414	-1.3894000053405762
6q18.pdb	6q18_HL_A_QH53H.pdb	-0.08141288161277771	-1.8669999837875366
6q18.pdb	6q18_HL_A_QH53I.pdb	-0.25268542766571045	-1.31659996509552
6q18.pdb	6q18_HL_A_QH53L.pdb	-0.2953478693962097	-1.472000002861023
6q18.pdb	6q18_HL_A_QH53K.pdb	-0.25227707624435425	-2.1152000427246094
6q18.pdb	6q18_HL_A_QH53M.pdb	0.09084838628768921	-1.2496000528335571
6q18.pdb	6q18_HL_A_QH53F.pdb	-0.2253614366054535	-6.84660005569458
6q18.pdb	6q18_HL_A_QH53P.pdb	-0.30756837129592896	-1.8996000289916992
6q18.pdb	6q18_HL_A_QH53S.pdb	-0.07454946637153625	-1.2829999923706055
6q18.pdb	6q18_HL_A_QH53T.pdb	-0.5530655980110168	-1.676800012588501
6q18.pdb	6q18_HL_A_QH53W.pdb	-0.9997709393501282	-2.889899969100952
6q18.pdb	6q18_HL_A_QH53Y.pdb	-1.1139400005340576	-7.981500148773193
6q18.pdb	6q18_HL_A_QH53V.pdb	-0.19962847232818604	-1.5194000005722046
6q18.pdb	6q18_HL_A_HH54A.pdb	-0.4971534013748169	-0.01720000058412552
6q18.pdb	6q18_HL_A_HH54R.pdb	-1.113776445388794	-0.020099999383091927
6q18.pdb	6q18_HL_A_HH54N.pdb	-0.9077678322792053	0.07509999722242355
6q18.pdb	6q18_HL_A_HH54D.pdb	0.14613664150238037	0.3043000102043152
6q18.pdb	6q18_HL_A_HH54C.pdb	-0.6358792185783386	-0.03269999846816063
6q18.pdb	6q18_HL_A_HH54Q.pdb	-0.45668432116508484	0.08619999885559082
6q18.pdb	6q18_HL_A_HH54E.pdb	-1.3330756425857544	0.3411000072956085
6q18.pdb	6q18_HL_A_HH54G.pdb	-0.5810794234275818	-0.21170000731945038
6q18.pdb	6q18_HL_A_HH54I.pdb	-0.9123134613037109	-0.13179999589920044
6q18.pdb	6q18_HL_A_HH54L.pdb	-1.605108380317688	0.06210000067949295
6q18.pdb	6q18_HL_A_HH54K.pdb	-1.2028896808624268	0.057999998331069946
6q18.pdb	6q18_HL_A_HH54M.pdb	-0.13494572043418884	0.0877000018954277
6q18.pdb	6q18_HL_A_HH54F.pdb	-1.0584661960601807	0.14090000092983246
6q18.pdb	6q18_HL_A_HH54P.pdb	-1.1299289464950562	0.09539999812841415
6q18.pdb	6q18_HL_A_HH54S.pdb	-1.1198513507843018	0.36910000443458557
6q18.pdb	6q18_HL_A_HH54T.pdb	-1.3962762355804443	0.42500001192092896
6q18.pdb	6q18_HL_A_HH54W.pdb	-1.9259164333343506	0.1573999971151352
6q18.pdb	6q18_HL_A_HH54Y.pdb	-1.063734769821167	0.03530000150203705
6q18.pdb	6q18_HL_A_HH54V.pdb	-0.8384087085723877	0.0722000002861023
6q18.pdb	6q18_HL_A_GH55A.pdb	-0.5137431025505066	-1.635599970817566
6q18.pdb	6q18_HL_A_GH55R.pdb	-0.3010828495025635	-1.440500020980835
6q18.pdb	6q18_HL_A_GH55N.pdb	-0.3594261705875397	-1.7604000568389893
6q18.pdb	6q18_HL_A_GH55D.pdb	-0.34530672430992126	-1.4250999689102173
6q18.pdb	6q18_HL_A_GH55C.pdb	-0.33136260509490967	-1.5917999744415283
6q18.pdb	6q18_HL_A_GH55Q.pdb	-0.311993271112442	-1.4730000495910645
6q18.pdb	6q18_HL_A_GH55E.pdb	-0.5205147862434387	-1.0709999799728394
6q18.pdb	6q18_HL_A_GH55H.pdb	-0.5474338531494141	-0.6796000003814697
6q18.pdb	6q18_HL_A_GH55I.pdb	-0.8404243588447571	-1.6983000040054321
6q18.pdb	6q18_HL_A_GH55L.pdb	-0.4953109920024872	-0.3601999878883362
6q18.pdb	6q18_HL_A_GH55K.pdb	-0.7348108291625977	-1.4455000162124634
6q18.pdb	6q18_HL_A_GH55M.pdb	-0.703436017036438	-1.3171000480651855
6q18.pdb	6q18_HL_A_GH55F.pdb	-0.3690328299999237	-0.8327000141143799
6q18.pdb	6q18_HL_A_GH55P.pdb	-0.962400496006012	-1.0988999605178833
6q18.pdb	6q18_HL_A_GH55S.pdb	-0.3498608469963074	-1.86489999294281
6q18.pdb	6q18_HL_A_GH55T.pdb	-0.4596920311450958	-1.954200029373169
6q18.pdb	6q18_HL_A_GH55W.pdb	-0.7710931301116943	-0.5436000227928162
6q18.pdb	6q18_HL_A_GH55Y.pdb	-0.6525754332542419	-1.0391000509262085
6q18.pdb	6q18_HL_A_GH55V.pdb	-0.47866660356521606	-1.0449999570846558
6q18.pdb	6q18_HL_A_GH56A.pdb	-0.4901893734931946	-1.6776000261306763
6q18.pdb	6q18_HL_A_GH56R.pdb	-0.6991788148880005	-3.101599931716919
6q18.pdb	6q18_HL_A_GH56N.pdb	-1.1445099115371704	-2.760699987411499
6q18.pdb	6q18_HL_A_GH56D.pdb	-0.986492395401001	-1.8539999723434448
6q18.pdb	6q18_HL_A_GH56C.pdb	-0.273013174533844	-2.065500020980835
6q18.pdb	6q18_HL_A_GH56Q.pdb	-1.2414109706878662	-2.2146999835968018
6q18.pdb	6q18_HL_A_GH56E.pdb	-1.5695013999938965	-1.010599970817566
6q18.pdb	6q18_HL_A_GH56H.pdb	-1.4195846319198608	-3.420099973678589
6q18.pdb	6q18_HL_A_GH56I.pdb	-0.5489928722381592	-3.0208001136779785
6q18.pdb	6q18_HL_A_GH56L.pdb	-0.38441866636276245	-1.8557000160217285
6q18.pdb	6q18_HL_A_GH56K.pdb	-1.0398094654083252	-3.471100091934204
6q18.pdb	6q18_HL_A_GH56M.pdb	-1.0221401453018188	-1.645900011062622
6q18.pdb	6q18_HL_A_GH56F.pdb	-1.4900392293930054	-3.644700050354004
6q18.pdb	6q18_HL_A_GH56P.pdb	-1.9372249841690063	-2.540600061416626
6q18.pdb	6q18_HL_A_GH56S.pdb	-0.4637044072151184	-2.3794000148773193
6q18.pdb	6q18_HL_A_GH56T.pdb	-1.0698586702346802	-2.786099910736084
6q18.pdb	6q18_HL_A_GH56W.pdb	-1.054329752922058	-5.762599945068359
6q18.pdb	6q18_HL_A_GH56Y.pdb	-1.4953690767288208	-1.829300045967102
6q18.pdb	6q18_HL_A_GH56V.pdb	-1.5811477899551392	-1.944700002670288
6q18.pdb	6q18_HL_A_PH101A.pdb	-0.2751008868217468	-0.807699978351593
6q18.pdb	6q18_HL_A_PH101R.pdb	-1.4441567659378052	-5.316999912261963
6q18.pdb	6q18_HL_A_PH101N.pdb	-1.207385540008545	-3.944000005722046
6q18.pdb	6q18_HL_A_PH101D.pdb	-0.9588069915771484	-7.422500133514404
6q18.pdb	6q18_HL_A_PH101C.pdb	-0.23422925174236298	-2.118000030517578
6q18.pdb	6q18_HL_A_PH101Q.pdb	-1.2384743690490723	-5.521200180053711
6q18.pdb	6q18_HL_A_PH101E.pdb	-2.0970406532287598	-5.662799835205078
6q18.pdb	6q18_HL_A_PH101G.pdb	0.34070301055908203	-1.4652999639511108
6q18.pdb	6q18_HL_A_PH101H.pdb	-1.4427229166030884	-16.847959518432617
6q18.pdb	6q18_HL_A_PH101I.pdb	-0.89021897315979	-5.081200122833252
6q18.pdb	6q18_HL_A_PH101L.pdb	-0.8591093420982361	-6.602200031280518
6q18.pdb	6q18_HL_A_PH101K.pdb	-1.4775032997131348	-6.839799880981445
6q18.pdb	6q18_HL_A_PH101M.pdb	-1.4032379388809204	-3.9072000980377197
6q18.pdb	6q18_HL_A_PH101F.pdb	-1.6366180181503296	-18.499540328979492
6q18.pdb	6q18_HL_A_PH101S.pdb	0.014387339353561401	-0.4657999873161316
6q18.pdb	6q18_HL_A_PH101T.pdb	-0.30689555406570435	-1.489300012588501
6q18.pdb	6q18_HL_A_PH101W.pdb	-1.7354933023452759	-15.667490005493164
6q18.pdb	6q18_HL_A_PH101Y.pdb	-1.430920124053955	-21.56817054748535
6q18.pdb	6q18_HL_A_PH101V.pdb	-0.5985619425773621	-4.176599979400635
6q18.pdb	6q18_HL_A_YH102A.pdb	0.44658952951431274	0.4059999883174896
6q18.pdb	6q18_HL_A_YH102R.pdb	-0.9662327170372009	-0.3215999901294708
6q18.pdb	6q18_HL_A_YH102N.pdb	-0.16759908199310303	0.24950000643730164
6q18.pdb	6q18_HL_A_YH102D.pdb	0.24278050661087036	0.7056999802589417
6q18.pdb	6q18_HL_A_YH102C.pdb	0.5264239311218262	0.4178999960422516
6q18.pdb	6q18_HL_A_YH102Q.pdb	-0.14119333028793335	0.2924000024795532
6q18.pdb	6q18_HL_A_YH102E.pdb	0.0809781551361084	1.6996999979019165
6q18.pdb	6q18_HL_A_YH102G.pdb	-0.012707680463790894	-0.22100000083446503
6q18.pdb	6q18_HL_A_YH102H.pdb	-1.1212408542633057	0.6437000036239624
6q18.pdb	6q18_HL_A_YH102I.pdb	0.24941527843475342	0.6026999950408936
6q18.pdb	6q18_HL_A_YH102L.pdb	-0.1240297257900238	0.2662000060081482
6q18.pdb	6q18_HL_A_YH102K.pdb	-0.2289356142282486	0.6051999926567078
6q18.pdb	6q18_HL_A_YH102M.pdb	-0.9254904985427856	0.90829998254776
6q18.pdb	6q18_HL_A_YH102F.pdb	-0.17455902695655823	0.06030000001192093
6q18.pdb	6q18_HL_A_YH102P.pdb	-0.29689645767211914	0.9739999771118164
6q18.pdb	6q18_HL_A_YH102S.pdb	0.9345556497573853	0.2053000032901764
6q18.pdb	6q18_HL_A_YH102T.pdb	0.9028791189193726	0.04839999973773956
6q18.pdb	6q18_HL_A_YH102W.pdb	-1.2081340551376343	0.897599995136261
6q18.pdb	6q18_HL_A_YH102V.pdb	0.3889901041984558	0.36660000681877136
6q18.pdb	6q18_HL_A_CH103A.pdb	-0.3843379616737366	-0.3828999996185303
6q18.pdb	6q18_HL_A_CH103R.pdb	-1.9886375665664673	-12.205699920654297
6q18.pdb	6q18_HL_A_CH103N.pdb	-0.8153691291809082	-2.8410000801086426
6q18.pdb	6q18_HL_A_CH103D.pdb	-0.469264417886734	-4.607600212097168
6q18.pdb	6q18_HL_A_CH103Q.pdb	-0.1921442151069641	-4.5665998458862305
6q18.pdb	6q18_HL_A_CH103E.pdb	-1.6226047277450562	-7.988500118255615
6q18.pdb	6q18_HL_A_CH103G.pdb	0.24629592895507812	-1.3040000200271606
6q18.pdb	6q18_HL_A_CH103H.pdb	-1.1963046789169312	-7.980400085449219
6q18.pdb	6q18_HL_A_CH103I.pdb	-0.4798762798309326	-4.433599948883057
6q18.pdb	6q18_HL_A_CH103L.pdb	-1.474137783050537	-2.9123001098632812
6q18.pdb	6q18_HL_A_CH103K.pdb	-1.1629204750061035	-5.871300220489502
6q18.pdb	6q18_HL_A_CH103M.pdb	-1.1319738626480103	-3.8297998905181885
6q18.pdb	6q18_HL_A_CH103F.pdb	-1.2075752019882202	-13.117500305175781
6q18.pdb	6q18_HL_A_CH103P.pdb	-1.0614393949508667	-0.9557999968528748
6q18.pdb	6q18_HL_A_CH103S.pdb	-0.7769695520401001	-2.344099998474121
6q18.pdb	6q18_HL_A_CH103T.pdb	-1.1126927137374878	-0.22040000557899475
6q18.pdb	6q18_HL_A_CH103W.pdb	-1.5717737674713135	-17.29482078552246
6q18.pdb	6q18_HL_A_CH103Y.pdb	-1.3354302644729614	-18.08264923095703
6q18.pdb	6q18_HL_A_CH103V.pdb	-0.7220508456230164	-2.103100061416626
6q18.pdb	6q18_HL_A_TH104A.pdb	0.7975021600723267	-0.6586999893188477
6q18.pdb	6q18_HL_A_TH104R.pdb	-0.0026137828826904297	0.008799999952316284
6q18.pdb	6q18_HL_A_TH104N.pdb	0.383760929107666	-0.4309999942779541
6q18.pdb	6q18_HL_A_TH104D.pdb	-0.0933275818824768	0.11550000309944153
6q18.pdb	6q18_HL_A_TH104C.pdb	0.778060793876648	-0.3050000071525574
6q18.pdb	6q18_HL_A_TH104Q.pdb	0.12618744373321533	-0.5468999743461609
6q18.pdb	6q18_HL_A_TH104E.pdb	1.1313616037368774	-0.23890000581741333
6q18.pdb	6q18_HL_A_TH104G.pdb	0.9500535726547241	-1.0540000200271606
6q18.pdb	6q18_HL_A_TH104H.pdb	0.23817038536071777	-0.5250999927520752
6q18.pdb	6q18_HL_A_TH104I.pdb	-0.19891652464866638	1.4639999866485596
6q18.pdb	6q18_HL_A_TH104L.pdb	0.26496559381484985	-0.04050000011920929
6q18.pdb	6q18_HL_A_TH104K.pdb	0.15528857707977295	0.14380000531673431
6q18.pdb	6q18_HL_A_TH104M.pdb	0.25246691703796387	1.226199984550476
6q18.pdb	6q18_HL_A_TH104F.pdb	0.28572869300842285	-0.4819999933242798
6q18.pdb	6q18_HL_A_TH104P.pdb	0.31156688928604126	-1.7539000511169434
6q18.pdb	6q18_HL_A_TH104S.pdb	-0.059800535440444946	0.774399995803833
6q18.pdb	6q18_HL_A_TH104W.pdb	0.6018204689025879	-0.4343999922275543
6q18.pdb	6q18_HL_A_TH104Y.pdb	-0.07968848943710327	-0.46700000762939453
6q18.pdb	6q18_HL_A_TH104V.pdb	-0.15125080943107605	0.6366999745368958
6q18.pdb	6q18_HL_A_SH105A.pdb	-0.2727653980255127	-2.337899923324585
6q18.pdb	6q18_HL_A_SH105R.pdb	-0.26288720965385437	-1.6438000202178955
6q18.pdb	6q18_HL_A_SH105N.pdb	-0.35569870471954346	-2.022700071334839
6q18.pdb	6q18_HL_A_SH105D.pdb	-0.32535719871520996	-3.1142001152038574
6q18.pdb	6q18_HL_A_SH105C.pdb	-0.3696022033691406	-2.427500009536743
6q18.pdb	6q18_HL_A_SH105Q.pdb	-0.2524091601371765	-2.039299964904785
6q18.pdb	6q18_HL_A_SH105E.pdb	-0.03811964392662048	-3.8673999309539795
6q18.pdb	6q18_HL_A_SH105G.pdb	-0.401944637298584	-3.325700044631958
6q18.pdb	6q18_HL_A_SH105H.pdb	-0.011936306953430176	-0.8781999945640564
6q18.pdb	6q18_HL_A_SH105I.pdb	-0.7022091150283813	-1.7355999946594238
6q18.pdb	6q18_HL_A_SH105L.pdb	0.009834647178649902	-1.5157999992370605
6q18.pdb	6q18_HL_A_SH105K.pdb	-0.22375166416168213	-0.9864000082015991
6q18.pdb	6q18_HL_A_SH105M.pdb	-0.1543978750705719	-1.4996999502182007
6q18.pdb	6q18_HL_A_SH105F.pdb	-0.27985021471977234	-0.9350000023841858
6q18.pdb	6q18_HL_A_SH105P.pdb	-0.6231271624565125	-1.954200029373169
6q18.pdb	6q18_HL_A_SH105T.pdb	-0.40751707553863525	-0.8500000238418579
6q18.pdb	6q18_HL_A_SH105W.pdb	-0.18020257353782654	-3.1623001098632812
6q18.pdb	6q18_HL_A_SH105Y.pdb	-0.2638283967971802	-1.20169997215271
6q18.pdb	6q18_HL_A_SH105V.pdb	-0.4849492311477661	-1.6718000173568726
6q18.pdb	6q18_HL_A_AH106R.pdb	-0.6552882790565491	-0.9380000233650208
6q18.pdb	6q18_HL_A_AH106N.pdb	-0.47293391823768616	-0.08429999649524689
6q18.pdb	6q18_HL_A_AH106D.pdb	-0.5474011301994324	-1.5628999471664429
6q18.pdb	6q18_HL_A_AH106C.pdb	-0.5067415833473206	-0.6570000052452087
6q18.pdb	6q18_HL_A_AH106Q.pdb	-0.6140003204345703	0.02889999933540821
6q18.pdb	6q18_HL_A_AH106E.pdb	-0.6583787798881531	-0.3698999881744385
6q18.pdb	6q18_HL_A_AH106G.pdb	-0.14409276843070984	-1.125
6q18.pdb	6q18_HL_A_AH106H.pdb	-0.8289355039596558	0.382999986410141
6q18.pdb	6q18_HL_A_AH106I.pdb	-0.15201807022094727	0.1891999989748001
6q18.pdb	6q18_HL_A_AH106L.pdb	-0.5926295518875122	0.2125999927520752
6q18.pdb	6q18_HL_A_AH106K.pdb	-0.5835157632827759	-0.041600000113248825
6q18.pdb	6q18_HL_A_AH106M.pdb	-0.345409631729126	0.06419999897480011
6q18.pdb	6q18_HL_A_AH106F.pdb	-0.10304594039916992	-0.2515000104904175
6q18.pdb	6q18_HL_A_AH106P.pdb	0.07869720458984375	-1.149399995803833
6q18.pdb	6q18_HL_A_AH106S.pdb	-0.4301505386829376	-0.9731000065803528
6q18.pdb	6q18_HL_A_AH106T.pdb	-0.4138436019420624	0.5695000290870667
6q18.pdb	6q18_HL_A_AH106W.pdb	-1.0564934015274048	-0.6043999791145325
6q18.pdb	6q18_HL_A_AH106Y.pdb	-0.5581693053245544	-0.16459999978542328
6q18.pdb	6q18_HL_A_AH106V.pdb	-0.6009564995765686	-0.10490000247955322
6q18.pdb	6q18_HL_A_SH107A.pdb	0.24203842878341675	-0.729200005531311
6q18.pdb	6q18_HL_A_SH107R.pdb	-1.6764874458312988	-17.717269897460938
6q18.pdb	6q18_HL_A_SH107N.pdb	-0.5670421719551086	-3.9769999980926514
6q18.pdb	6q18_HL_A_SH107D.pdb	-0.2690567374229431	-7.926300048828125
6q18.pdb	6q18_HL_A_SH107C.pdb	-0.1587127447128296	-2.831199884414673
6q18.pdb	6q18_HL_A_SH107Q.pdb	-1.7671234607696533	-6.316400051116943
6q18.pdb	6q18_HL_A_SH107E.pdb	-1.8320449590682983	-7.066500186920166
6q18.pdb	6q18_HL_A_SH107G.pdb	0.1667630672454834	-1.7544000148773193
6q18.pdb	6q18_HL_A_SH107H.pdb	-1.1170313358306885	-19.166889190673828
6q18.pdb	6q18_HL_A_SH107I.pdb	-0.5692339539527893	-5.270599842071533
6q18.pdb	6q18_HL_A_SH107L.pdb	-0.8800942301750183	-5.738900184631348
6q18.pdb	6q18_HL_A_SH107K.pdb	-2.340329647064209	-13.976300239562988
6q18.pdb	6q18_HL_A_SH107M.pdb	0.01201540231704712	-4.054800033569336
6q18.pdb	6q18_HL_A_SH107F.pdb	-0.359419047832489	-15.014900207519531
6q18.pdb	6q18_HL_A_SH107P.pdb	-0.5948920845985413	-2.262200117111206
6q18.pdb	6q18_HL_A_SH107T.pdb	-0.8758725523948669	-4.053199768066406
6q18.pdb	6q18_HL_A_SH107W.pdb	-1.6136856079101562	-32.704689025878906
6q18.pdb	6q18_HL_A_SH107Y.pdb	-1.092918872833252	-18.34217071533203
6q18.pdb	6q18_HL_A_SH107V.pdb	0.027006030082702637	-2.694700002670288
6q18.pdb	6q18_HL_A_CH108A.pdb	-0.21269895136356354	-0.7128000259399414
6q18.pdb	6q18_HL_A_CH108R.pdb	-2.0182151794433594	-16.547639846801758
6q18.pdb	6q18_HL_A_CH108N.pdb	-1.0764257907867432	-5.44950008392334
6q18.pdb	6q18_HL_A_CH108D.pdb	-1.0351512432098389	-7.771200180053711
6q18.pdb	6q18_HL_A_CH108Q.pdb	-1.4001414775848389	-2.935800075531006
6q18.pdb	6q18_HL_A_CH108E.pdb	-1.5072084665298462	-4.68310022354126
6q18.pdb	6q18_HL_A_CH108G.pdb	-0.5124041438102722	-0.8047000169754028
6q18.pdb	6q18_HL_A_CH108H.pdb	-1.1736688613891602	-11.077099800109863
6q18.pdb	6q18_HL_A_CH108I.pdb	-0.742565393447876	-4.1203999519348145
6q18.pdb	6q18_HL_A_CH108L.pdb	-1.0097668170928955	-1.3524999618530273
6q18.pdb	6q18_HL_A_CH108K.pdb	-1.5348600149154663	-5.281199932098389
6q18.pdb	6q18_HL_A_CH108M.pdb	-1.4648075103759766	-2.9820001125335693
6q18.pdb	6q18_HL_A_CH108F.pdb	-1.701765537261963	-19.800840377807617
6q18.pdb	6q18_HL_A_CH108P.pdb	-0.777071475982666	-2.4816999435424805
6q18.pdb	6q18_HL_A_CH108S.pdb	-0.668311357498169	-0.8485000133514404
6q18.pdb	6q18_HL_A_CH108T.pdb	-0.862492561340332	-0.7138000130653381
6q18.pdb	6q18_HL_A_CH108W.pdb	-2.0504913330078125	-28.29623031616211
6q18.pdb	6q18_HL_A_CH108Y.pdb	-1.9686750173568726	-25.425701141357422
6q18.pdb	6q18_HL_A_CH108V.pdb	-0.15495142340660095	-3.48580002784729
6q18.pdb	6q18_HL_A_PH109A.pdb	0.04088091850280762	-1.788599967956543
6q18.pdb	6q18_HL_A_PH109R.pdb	-0.14020094275474548	-3.8150999546051025
6q18.pdb	6q18_HL_A_PH109N.pdb	-0.43238240480422974	-3.0404000282287598
6q18.pdb	6q18_HL_A_PH109D.pdb	-2.3074464797973633	-6.519599914550781
6q18.pdb	6q18_HL_A_PH109C.pdb	-0.14640021324157715	-2.3089001178741455
6q18.pdb	6q18_HL_A_PH109Q.pdb	0.2599819302558899	-4.019499778747559
6q18.pdb	6q18_HL_A_PH109E.pdb	0.25103211402893066	-4.3597002029418945
6q18.pdb	6q18_HL_A_PH109G.pdb	0.06454712152481079	-2.7016000747680664
6q18.pdb	6q18_HL_A_PH109H.pdb	-1.8927005529403687	-14.199899673461914
6q18.pdb	6q18_HL_A_PH109I.pdb	-0.9267055988311768	-1.5119999647140503
6q18.pdb	6q18_HL_A_PH109L.pdb	0.14340054988861084	-1.9169000387191772
6q18.pdb	6q18_HL_A_PH109K.pdb	-0.3394473195075989	-4.8618998527526855
6q18.pdb	6q18_HL_A_PH109M.pdb	0.3468642830848694	-2.2046000957489014
6q18.pdb	6q18_HL_A_PH109F.pdb	-1.5619341135025024	-12.129500389099121
6q18.pdb	6q18_HL_A_PH109S.pdb	-0.17967665195465088	-1.9773999452590942
6q18.pdb	6q18_HL_A_PH109T.pdb	-0.53733229637146	-2.267199993133545
6q18.pdb	6q18_HL_A_PH109W.pdb	-1.399655818939209	-10.48069953918457
6q18.pdb	6q18_HL_A_PH109Y.pdb	-1.5913236141204834	-9.708800315856934
6q18.pdb	6q18_HL_A_PH109V.pdb	-0.6218278408050537	-1.4967000484466553
6q18.pdb	6q18_HL_A_DH110A.pdb	-0.22700655460357666	-0.7936000227928162
6q18.pdb	6q18_HL_A_DH110R.pdb	-0.7163460850715637	-0.5177000164985657
6q18.pdb	6q18_HL_A_DH110N.pdb	-1.045896291732788	-0.2802000045776367
6q18.pdb	6q18_HL_A_DH110C.pdb	-0.4049186110496521	-0.3228999972343445
6q18.pdb	6q18_HL_A_DH110Q.pdb	-0.5856001377105713	-0.07890000194311142
6q18.pdb	6q18_HL_A_DH110E.pdb	-0.21720530092716217	0.9269000291824341
6q18.pdb	6q18_HL_A_DH110G.pdb	-0.13659903407096863	-1.2711000442504883
6q18.pdb	6q18_HL_A_DH110H.pdb	-0.030578821897506714	-0.46549999713897705
6q18.pdb	6q18_HL_A_DH110I.pdb	-1.0178228616714478	0.2678000032901764
6q18.pdb	6q18_HL_A_DH110L.pdb	-0.4160984754562378	0.17949999868869781
6q18.pdb	6q18_HL_A_DH110K.pdb	-0.20789481699466705	-0.06509999930858612
6q18.pdb	6q18_HL_A_DH110M.pdb	-0.6946827173233032	0.2498999983072281
6q18.pdb	6q18_HL_A_DH110F.pdb	-0.10576063394546509	-0.19329999387264252
6q18.pdb	6q18_HL_A_DH110P.pdb	-1.0740797519683838	-4.502999782562256
6q18.pdb	6q18_HL_A_DH110S.pdb	-0.3710128962993622	-0.9995999932289124
6q18.pdb	6q18_HL_A_DH110T.pdb	-0.5611909031867981	-0.5078999996185303
6q18.pdb	6q18_HL_A_DH110W.pdb	-0.1386328935623169	0.4666000008583069
6q18.pdb	6q18_HL_A_DH110Y.pdb	-0.4789164066314697	0.0885000005364418
6q18.pdb	6q18_HL_A_DH110V.pdb	-0.615947961807251	0.1851000040769577
6q18.pdb	6q18_HL_A_YH112A.pdb	0.11231255531311035	-4.757999897003174
6q18.pdb	6q18_HL_A_YH112R.pdb	-0.19053947925567627	-3.178999900817871
6q18.pdb	6q18_HL_A_YH112N.pdb	-0.44988441467285156	-4.948699951171875
6q18.pdb	6q18_HL_A_YH112D.pdb	-0.9022554159164429	-6.191500186920166
6q18.pdb	6q18_HL_A_YH112C.pdb	-0.8444913625717163	-4.015699863433838
6q18.pdb	6q18_HL_A_YH112Q.pdb	-0.3694058656692505	-4.789599895477295
6q18.pdb	6q18_HL_A_YH112E.pdb	-0.34470224380493164	-6.125500202178955
6q18.pdb	6q18_HL_A_YH112G.pdb	-0.6030994653701782	-5.218400001525879
6q18.pdb	6q18_HL_A_YH112H.pdb	-0.43010425567626953	-3.502700090408325
6q18.pdb	6q18_HL_A_YH112I.pdb	-1.0557444095611572	-4.360599994659424
6q18.pdb	6q18_HL_A_YH112L.pdb	0.34287410974502563	-3.696500062942505
6q18.pdb	6q18_HL_A_YH112K.pdb	-0.10383567214012146	-2.551800012588501
6q18.pdb	6q18_HL_A_YH112M.pdb	-0.384296178817749	-3.232300043106079
6q18.pdb	6q18_HL_A_YH112F.pdb	0.04515436291694641	-1.990399956703186
6q18.pdb	6q18_HL_A_YH112P.pdb	0.11309307813644409	-4.507299900054932
6q18.pdb	6q18_HL_A_YH112S.pdb	0.22302919626235962	-4.895199775695801
6q18.pdb	6q18_HL_A_YH112T.pdb	-0.06087982654571533	-4.599400043487549
6q18.pdb	6q18_HL_A_YH112W.pdb	-0.4508422017097473	-3.6324000358581543
6q18.pdb	6q18_HL_A_YH112V.pdb	-1.2540016174316406	-4.311999797821045
6q18.pdb	6q18_HL_A_YA44A.pdb	0.6767799854278564	0.20229999721050262
6q18.pdb	6q18_HL_A_YA44R.pdb	-0.09946352243423462	0.04390000179409981
6q18.pdb	6q18_HL_A_YA44N.pdb	0.5060882568359375	0.24549999833106995
6q18.pdb	6q18_HL_A_YA44D.pdb	0.6333202123641968	0.053199999034404755
6q18.pdb	6q18_HL_A_YA44C.pdb	-0.38635286688804626	0.17710000276565552
6q18.pdb	6q18_HL_A_YA44Q.pdb	-0.043754130601882935	0.15539999306201935
6q18.pdb	6q18_HL_A_YA44E.pdb	0.1633058786392212	-0.4941999912261963
6q18.pdb	6q18_HL_A_YA44G.pdb	0.9191409349441528	0.2087000012397766
6q18.pdb	6q18_HL_A_YA44H.pdb	-0.06994152069091797	0.1720999926328659
6q18.pdb	6q18_HL_A_YA44I.pdb	0.15450429916381836	0.125900000333786
6q18.pdb	6q18_HL_A_YA44L.pdb	-0.11494392156600952	0.32679998874664307
6q18.pdb	6q18_HL_A_YA44K.pdb	1.0256801843643188	0.38690000772476196
6q18.pdb	6q18_HL_A_YA44M.pdb	-0.43221843242645264	0.48100000619888306
6q18.pdb	6q18_HL_A_YA44F.pdb	-0.057048410177230835	0.10450000315904617
6q18.pdb	6q18_HL_A_YA44P.pdb	-0.37307560443878174	0.4352000057697296
6q18.pdb	6q18_HL_A_YA44S.pdb	0.5954277515411377	0.2282000035047531
6q18.pdb	6q18_HL_A_YA44T.pdb	0.9342871904373169	0.25200000405311584
6q18.pdb	6q18_HL_A_YA44W.pdb	-1.7037644386291504	0.40230000019073486
6q18.pdb	6q18_HL_A_YA44V.pdb	-0.9171861410140991	0.1899999976158142
6q18.pdb	6q18_HL_A_VA84A.pdb	-0.4658317565917969	-0.428600013256073
6q18.pdb	6q18_HL_A_VA84R.pdb	-0.7815076112747192	-0.06319999694824219
6q18.pdb	6q18_HL_A_VA84N.pdb	-0.6153072118759155	-0.32100000977516174
6q18.pdb	6q18_HL_A_VA84D.pdb	-0.7655404806137085	-0.7253000140190125
6q18.pdb	6q18_HL_A_VA84C.pdb	0.08924269676208496	-0.33160001039505005
6q18.pdb	6q18_HL_A_VA84Q.pdb	-0.3590000569820404	-0.5306000113487244
6q18.pdb	6q18_HL_A_VA84E.pdb	-2.1122705936431885	-0.6309999823570251
6q18.pdb	6q18_HL_A_VA84G.pdb	-0.14844545722007751	-0.45989999175071716
6q18.pdb	6q18_HL_A_VA84H.pdb	-0.39010539650917053	-0.2651999890804291
6q18.pdb	6q18_HL_A_VA84I.pdb	-0.5385199785232544	-0.04650000110268593
6q18.pdb	6q18_HL_A_VA84L.pdb	-0.4608811140060425	-0.16920000314712524
6q18.pdb	6q18_HL_A_VA84K.pdb	-0.580060601234436	0.21480000019073486
6q18.pdb	6q18_HL_A_VA84M.pdb	-1.9613207578659058	0.4433000087738037
6q18.pdb	6q18_HL_A_VA84F.pdb	-1.3130199909210205	0.6310999989509583
6q18.pdb	6q18_HL_A_VA84P.pdb	-0.7904571294784546	0.9261000156402588
6q18.pdb	6q18_HL_A_VA84S.pdb	0.05057889223098755	-0.2515999972820282
6q18.pdb	6q18_HL_A_VA84T.pdb	-0.597938597202301	-0.45820000767707825
6q18.pdb	6q18_HL_A_VA84W.pdb	-0.7874941825866699	-0.2612999975681305
6q18.pdb	6q18_HL_A_VA84Y.pdb	-1.5717183351516724	1.8013999462127686
6q18.pdb	6q18_HL_A_TA85A.pdb	-0.41158047318458557	0.26649999618530273
6q18.pdb	6q18_HL_A_TA85R.pdb	-1.9297598600387573	0.7940000295639038
6q18.pdb	6q18_HL_A_TA85N.pdb	-0.6040990948677063	1.0555000305175781
6q18.pdb	6q18_HL_A_TA85D.pdb	-1.0632805824279785	-1.601699948310852
6q18.pdb	6q18_HL_A_TA85C.pdb	-2.1838390827178955	0.14380000531673431
6q18.pdb	6q18_HL_A_TA85Q.pdb	-1.0199048519134521	-0.5152000188827515
6q18.pdb	6q18_HL_A_TA85E.pdb	-0.6081267595291138	-3.2465999126434326
6q18.pdb	6q18_HL_A_TA85G.pdb	0.22640633583068848	0.15940000116825104
6q18.pdb	6q18_HL_A_TA85H.pdb	-1.4877969026565552	0.09640000015497208
6q18.pdb	6q18_HL_A_TA85I.pdb	-1.0061839818954468	0.9341999888420105
6q18.pdb	6q18_HL_A_TA85L.pdb	-0.925279438495636	-0.866100013256073
6q18.pdb	6q18_HL_A_TA85K.pdb	-0.9123678207397461	1.226699948310852
6q18.pdb	6q18_HL_A_TA85M.pdb	-0.34999701380729675	1.4917999505996704
6q18.pdb	6q18_HL_A_TA85F.pdb	-0.8630715608596802	-1.7742999792099
6q18.pdb	6q18_HL_A_TA85P.pdb	-1.005724549293518	0.4975999891757965
6q18.pdb	6q18_HL_A_TA85S.pdb	-0.37435489892959595	-0.00930000003427267
6q18.pdb	6q18_HL_A_TA85W.pdb	-1.4303576946258545	-3.842099905014038
6q18.pdb	6q18_HL_A_TA85Y.pdb	-1.6898527145385742	-1.0729000568389893
6q18.pdb	6q18_HL_A_TA85V.pdb	-0.9398162961006165	0.42399999499320984
6q18.pdb	6q18_HL_A_AA86R.pdb	-0.9170314073562622	0.930400013923645
6q18.pdb	6q18_HL_A_AA86N.pdb	-1.3272171020507812	0.2621999979019165
6q18.pdb	6q18_HL_A_AA86D.pdb	-1.007562518119812	-1.2446999549865723
6q18.pdb	6q18_HL_A_AA86C.pdb	-0.5420875549316406	0.45809999108314514
6q18.pdb	6q18_HL_A_AA86Q.pdb	-0.738960862159729	0.9416000247001648
6q18.pdb	6q18_HL_A_AA86E.pdb	-1.2515259981155396	-0.001500000013038516
6q18.pdb	6q18_HL_A_AA86G.pdb	-0.6529372334480286	0.1737000048160553
6q18.pdb	6q18_HL_A_AA86H.pdb	-1.8882347345352173	0.5813999772071838
6q18.pdb	6q18_HL_A_AA86I.pdb	-0.7965704202651978	0.35440000891685486
6q18.pdb	6q18_HL_A_AA86L.pdb	-1.3285406827926636	0.16459999978542328
6q18.pdb	6q18_HL_A_AA86K.pdb	-0.9657869935035706	0.05660000070929527
6q18.pdb	6q18_HL_A_AA86M.pdb	-0.7122185826301575	0.5857999920845032
6q18.pdb	6q18_HL_A_AA86F.pdb	-0.7424365878105164	0.7889999747276306
6q18.pdb	6q18_HL_A_AA86P.pdb	-0.38750892877578735	0.5565000176429749
6q18.pdb	6q18_HL_A_AA86S.pdb	-0.26480886340141296	0.358599990606308
6q18.pdb	6q18_HL_A_AA86T.pdb	-0.9731045961380005	-0.06729999929666519
6q18.pdb	6q18_HL_A_AA86W.pdb	-0.8705119490623474	-0.007300000172108412
6q18.pdb	6q18_HL_A_AA86Y.pdb	-0.8821283578872681	0.026100000366568565
6q18.pdb	6q18_HL_A_AA86V.pdb	-0.6450240612030029	0.23680000007152557
6q18.pdb	6q18_HL_A_SA94A.pdb	-1.0653283596038818	-0.30250000953674316
6q18.pdb	6q18_HL_A_SA94R.pdb	-2.0908994674682617	-0.826200008392334
6q18.pdb	6q18_HL_A_SA94N.pdb	-0.3131084740161896	-0.6489999890327454
6q18.pdb	6q18_HL_A_SA94D.pdb	-0.3854427933692932	-1.7877999544143677
6q18.pdb	6q18_HL_A_SA94C.pdb	-0.4888695776462555	-0.29109999537467957
6q18.pdb	6q18_HL_A_SA94Q.pdb	-0.2979823350906372	-0.7802000045776367
6q18.pdb	6q18_HL_A_SA94E.pdb	-1.4401249885559082	-1.7868000268936157
6q18.pdb	6q18_HL_A_SA94G.pdb	-0.7288451194763184	-0.6050999760627747
6q18.pdb	6q18_HL_A_SA94H.pdb	-1.24263334274292	-0.4083999991416931
6q18.pdb	6q18_HL_A_SA94I.pdb	-1.3184351921081543	-0.24799999594688416
6q18.pdb	6q18_HL_A_SA94L.pdb	-0.6021324396133423	-0.054499998688697815
6q18.pdb	6q18_HL_A_SA94K.pdb	-1.1053637266159058	-0.7221999764442444
6q18.pdb	6q18_HL_A_SA94M.pdb	-0.23646652698516846	-0.15629999339580536
6q18.pdb	6q18_HL_A_SA94F.pdb	-0.36399391293525696	0.4072999954223633
6q18.pdb	6q18_HL_A_SA94P.pdb	-1.7524614334106445	-0.2973000109195709
6q18.pdb	6q18_HL_A_SA94T.pdb	-0.552043080329895	-0.4196999967098236
6q18.pdb	6q18_HL_A_SA94W.pdb	-1.0618820190429688	-0.1941000074148178
6q18.pdb	6q18_HL_A_SA94Y.pdb	-0.18131160736083984	0.33709999918937683
6q18.pdb	6q18_HL_A_SA94V.pdb	-0.875176191329956	-0.03920000046491623
6q18.pdb	6q18_HL_A_WA102A.pdb	-0.060512155294418335	-2.3519999980926514
6q18.pdb	6q18_HL_A_WA102R.pdb	-0.4729307293891907	-1.628000020980835
6q18.pdb	6q18_HL_A_WA102N.pdb	0.3257588744163513	-2.095900058746338
6q18.pdb	6q18_HL_A_WA102D.pdb	-0.20579665899276733	-2.3749001026153564
6q18.pdb	6q18_HL_A_WA102C.pdb	-0.3663521409034729	-1.9474999904632568
6q18.pdb	6q18_HL_A_WA102Q.pdb	-0.07621583342552185	-1.9443999528884888
6q18.pdb	6q18_HL_A_WA102E.pdb	0.2899002432823181	-2.3303000926971436
6q18.pdb	6q18_HL_A_WA102G.pdb	-0.22612766921520233	-2.3278000354766846
6q18.pdb	6q18_HL_A_WA102H.pdb	0.016293466091156006	-1.6017999649047852
6q18.pdb	6q18_HL_A_WA102I.pdb	0.3756086230278015	-1.55239999294281
6q18.pdb	6q18_HL_A_WA102L.pdb	0.5250313878059387	-1.264299988746643
6q18.pdb	6q18_HL_A_WA102K.pdb	0.7744160890579224	-1.7828999757766724
6q18.pdb	6q18_HL_A_WA102M.pdb	1.089974284172058	-1.0023000240325928
6q18.pdb	6q18_HL_A_WA102F.pdb	0.3199455142021179	-1.347100019454956
6q18.pdb	6q18_HL_A_WA102P.pdb	-0.35128769278526306	-2.247299909591675
6q18.pdb	6q18_HL_A_WA102S.pdb	-0.13199636340141296	-2.352400064468384
6q18.pdb	6q18_HL_A_WA102T.pdb	-0.5949997901916504	-1.874500036239624
6q18.pdb	6q18_HL_A_WA102Y.pdb	-0.36271995306015015	-1.3371000289916992
6q18.pdb	6q18_HL_A_WA102V.pdb	0.21709299087524414	-1.5497000217437744
6q18.pdb	6q18_HL_A_TA104A.pdb	-1.2106958627700806	-0.8460999727249146
6q18.pdb	6q18_HL_A_TA104R.pdb	-0.9359620809555054	-0.9646999835968018
6q18.pdb	6q18_HL_A_TA104N.pdb	-1.2138283252716064	-0.9829000234603882
6q18.pdb	6q18_HL_A_TA104D.pdb	-1.4025969505310059	-1.7174999713897705
6q18.pdb	6q18_HL_A_TA104C.pdb	-0.6081498265266418	-0.7200999855995178
6q18.pdb	6q18_HL_A_TA104Q.pdb	-1.0050561428070068	-1.198099970817566
6q18.pdb	6q18_HL_A_TA104E.pdb	-1.3447707891464233	-1.9855999946594238
6q18.pdb	6q18_HL_A_TA104G.pdb	-1.0039973258972168	-1.1629999876022339
6q18.pdb	6q18_HL_A_TA104H.pdb	-1.1809990406036377	-2.211199998855591
6q18.pdb	6q18_HL_A_TA104I.pdb	-0.5262024402618408	-0.2393999993801117
6q18.pdb	6q18_HL_A_TA104L.pdb	-2.1829111576080322	-1.5541000366210938
6q18.pdb	6q18_HL_A_TA104K.pdb	-1.3321332931518555	-0.45730000734329224
6q18.pdb	6q18_HL_A_TA104M.pdb	0.6646639108657837	-0.9301000237464905
6q18.pdb	6q18_HL_A_TA104F.pdb	-0.8068974018096924	-0.9689000248908997
6q18.pdb	6q18_HL_A_TA104P.pdb	-1.766979455947876	-0.7576000094413757
6q18.pdb	6q18_HL_A_TA104S.pdb	-1.0542142391204834	-1.107699990272522
6q18.pdb	6q18_HL_A_TA104W.pdb	-1.5060007572174072	-4.0767998695373535
6q18.pdb	6q18_HL_A_TA104Y.pdb	-1.5409152507781982	-1.375
6q18.pdb	6q18_HL_A_TA104V.pdb	-0.15361878275871277	-0.15569999814033508
6q18.pdb	6q18_HL_A_EA105A.pdb	-0.07295837998390198	-2.603600025177002
6q18.pdb	6q18_HL_A_EA105R.pdb	-0.5548537373542786	-5.088500022888184
6q18.pdb	6q18_HL_A_EA105N.pdb	-0.37598052620887756	-1.8758000135421753
6q18.pdb	6q18_HL_A_EA105D.pdb	-0.047091126441955566	-0.6913999915122986
6q18.pdb	6q18_HL_A_EA105C.pdb	-0.019618451595306396	-2.2067999839782715
6q18.pdb	6q18_HL_A_EA105Q.pdb	-0.5522494316101074	-2.6117000579833984
6q18.pdb	6q18_HL_A_EA105G.pdb	-0.3373107314109802	-2.7627999782562256
6q18.pdb	6q18_HL_A_EA105H.pdb	-0.6104661822319031	-6.157599925994873
6q18.pdb	6q18_HL_A_EA105I.pdb	-0.2604524493217468	-1.7943999767303467
6q18.pdb	6q18_HL_A_EA105L.pdb	-0.1649150550365448	-3.4082999229431152
6q18.pdb	6q18_HL_A_EA105K.pdb	-0.23548363149166107	-5.2835001945495605
6q18.pdb	6q18_HL_A_EA105M.pdb	-0.028226763010025024	-2.545300006866455
6q18.pdb	6q18_HL_A_EA105F.pdb	-1.2729835510253906	-6.259200096130371
6q18.pdb	6q18_HL_A_EA105P.pdb	-2.4998016357421875	-4.113100051879883
6q18.pdb	6q18_HL_A_EA105S.pdb	-0.9205445051193237	-2.7054998874664307
6q18.pdb	6q18_HL_A_EA105T.pdb	-0.9057354927062988	-2.710900068283081
6q18.pdb	6q18_HL_A_EA105W.pdb	-1.6441726684570312	-8.369799613952637
6q18.pdb	6q18_HL_A_EA105Y.pdb	-2.105661630630493	-6.556600093841553
6q18.pdb	6q18_HL_A_EA105V.pdb	-0.5508542060852051	-2.069000005722046
6q18.pdb	6q18_HL_A_NA107A.pdb	-0.36277860403060913	0.16329999268054962
6q18.pdb	6q18_HL_A_NA107R.pdb	-0.6072789430618286	-0.4366999864578247
6q18.pdb	6q18_HL_A_NA107D.pdb	-0.45736414194107056	-0.12300000339746475
6q18.pdb	6q18_HL_A_NA107C.pdb	-0.40574318170547485	0.11060000211000443
6q18.pdb	6q18_HL_A_NA107Q.pdb	-0.22674624621868134	0.23409999907016754
6q18.pdb	6q18_HL_A_NA107E.pdb	-0.4283093214035034	-0.15719999372959137
6q18.pdb	6q18_HL_A_NA107G.pdb	-0.2728985548019409	0.38260000944137573
6q18.pdb	6q18_HL_A_NA107H.pdb	-0.33520641922950745	-0.28760001063346863
6q18.pdb	6q18_HL_A_NA107I.pdb	-0.30632519721984863	0.671999990940094
6q18.pdb	6q18_HL_A_NA107L.pdb	-0.06915375590324402	0.4803999960422516
6q18.pdb	6q18_HL_A_NA107K.pdb	-0.3645968437194824	0.15919999778270721
6q18.pdb	6q18_HL_A_NA107M.pdb	-0.4606950581073761	0.5001999735832214
6q18.pdb	6q18_HL_A_NA107F.pdb	-0.7274486422538757	-0.01889999955892563
6q18.pdb	6q18_HL_A_NA107P.pdb	-0.7719541788101196	1.006500005722046
6q18.pdb	6q18_HL_A_NA107S.pdb	-0.42556652426719666	-0.07519999891519547
6q18.pdb	6q18_HL_A_NA107T.pdb	-0.5125423669815063	-0.38999998569488525
6q18.pdb	6q18_HL_A_NA107W.pdb	-0.5201182961463928	-0.06949999928474426
6q18.pdb	6q18_HL_A_NA107Y.pdb	-0.7999656200408936	-0.15690000355243683
6q18.pdb	6q18_HL_A_NA107V.pdb	-0.28831732273101807	-0.3111000061035156
6q18.pdb	6q18_HL_A_GA108A.pdb	-1.4323720932006836	-4.842800140380859
6q18.pdb	6q18_HL_A_GA108R.pdb	-2.0568580627441406	-23.503019332885742
6q18.pdb	6q18_HL_A_GA108N.pdb	-2.432912826538086	-15.880880355834961
6q18.pdb	6q18_HL_A_GA108D.pdb	-1.8881771564483643	-15.407529830932617
6q18.pdb	6q18_HL_A_GA108C.pdb	-1.1533050537109375	-9.214099884033203
6q18.pdb	6q18_HL_A_GA108Q.pdb	-1.3508586883544922	-9.747599601745605
6q18.pdb	6q18_HL_A_GA108E.pdb	-1.8211640119552612	-17.374849319458008
6q18.pdb	6q18_HL_A_GA108H.pdb	-1.9941741228103638	-22.23834991455078
6q18.pdb	6q18_HL_A_GA108I.pdb	-1.6007778644561768	-7.717800140380859
6q18.pdb	6q18_HL_A_GA108L.pdb	-1.6353354454040527	-12.343600273132324
6q18.pdb	6q18_HL_A_GA108K.pdb	-0.5363770723342896	-18.254539489746094
6q18.pdb	6q18_HL_A_GA108M.pdb	-1.2412219047546387	-4.974699974060059
6q18.pdb	6q18_HL_A_GA108F.pdb	-1.9969490766525269	-20.91250991821289
6q18.pdb	6q18_HL_A_GA108P.pdb	-1.4313938617706299	-13.808300018310547
6q18.pdb	6q18_HL_A_GA108S.pdb	-1.4826464653015137	-10.185600280761719
6q18.pdb	6q18_HL_A_GA108T.pdb	-2.773674964904785	-14.105899810791016
6q18.pdb	6q18_HL_A_GA108W.pdb	-3.2651171684265137	-23.840410232543945
6q18.pdb	6q18_HL_A_GA108Y.pdb	-1.8159167766571045	-12.38479995727539
6q18.pdb	6q18_HL_A_GA108V.pdb	-1.6424692869186401	-5.345399856567383
6q18.pdb	6q18_HL_A_LA109A.pdb	-0.19617943465709686	-0.6126999855041504
6q18.pdb	6q18_HL_A_LA109R.pdb	-0.36780160665512085	-0.7096999883651733
6q18.pdb	6q18_HL_A_LA109N.pdb	-0.35482701659202576	-0.27079999446868896
6q18.pdb	6q18_HL_A_LA109D.pdb	-0.47190606594085693	-0.6886000037193298
6q18.pdb	6q18_HL_A_LA109C.pdb	-0.29428237676620483	-0.6462000012397766
6q18.pdb	6q18_HL_A_LA109Q.pdb	-0.24586455523967743	-0.6876999735832214
6q18.pdb	6q18_HL_A_LA109E.pdb	-0.16470223665237427	-0.6682999730110168
6q18.pdb	6q18_HL_A_LA109G.pdb	-0.05341625213623047	-0.6100999712944031
6q18.pdb	6q18_HL_A_LA109H.pdb	-0.45931562781333923	-0.7468000054359436
6q18.pdb	6q18_HL_A_LA109I.pdb	-0.4910259246826172	-0.32899999618530273
6q18.pdb	6q18_HL_A_LA109K.pdb	-0.19667284190654755	-0.6793000102043152
6q18.pdb	6q18_HL_A_LA109M.pdb	-0.05648800730705261	-0.6344000101089478
6q18.pdb	6q18_HL_A_LA109F.pdb	-0.33614030480384827	-0.7224000096321106
6q18.pdb	6q18_HL_A_LA109P.pdb	-1.0470266342163086	-1.4735000133514404
6q18.pdb	6q18_HL_A_LA109S.pdb	-0.2872096598148346	-0.5618000030517578
6q18.pdb	6q18_HL_A_LA109T.pdb	-0.6161205768585205	-0.33390000462532043
6q18.pdb	6q18_HL_A_LA109W.pdb	-0.7274041175842285	-0.7479000091552734
6q18.pdb	6q18_HL_A_LA109Y.pdb	-0.6305913925170898	-0.6789000034332275
6q18.pdb	6q18_HL_A_LA109V.pdb	-0.5018729567527771	-0.462799996137619
6q18.pdb	6q18_HL_A_HA132A.pdb	0.06646943092346191	-0.8784000277519226
6q18.pdb	6q18_HL_A_HA132R.pdb	-0.5074201226234436	-2.1849000453948975
6q18.pdb	6q18_HL_A_HA132N.pdb	-0.37771230936050415	-0.9144999980926514
6q18.pdb	6q18_HL_A_HA132D.pdb	0.17444229125976562	-1.0835000276565552
6q18.pdb	6q18_HL_A_HA132C.pdb	0.6705372333526611	-0.8677999973297119
6q18.pdb	6q18_HL_A_HA132Q.pdb	-0.34599363803863525	-0.9197999835014343
6q18.pdb	6q18_HL_A_HA132E.pdb	0.5074237585067749	-1.4020999670028687
6q18.pdb	6q18_HL_A_HA132G.pdb	0.26499390602111816	-0.8884999752044678
6q18.pdb	6q18_HL_A_HA132I.pdb	-0.47060340642929077	-0.8400999903678894
6q18.pdb	6q18_HL_A_HA132L.pdb	0.07338649034500122	-1.0360000133514404
6q18.pdb	6q18_HL_A_HA132K.pdb	-0.8500959277153015	-2.3993000984191895
6q18.pdb	6q18_HL_A_HA132M.pdb	0.22139859199523926	-0.9164999723434448
6q18.pdb	6q18_HL_A_HA132F.pdb	-0.2815132737159729	-2.6226999759674072
6q18.pdb	6q18_HL_A_HA132P.pdb	-1.484660029411316	-0.8871999979019165
6q18.pdb	6q18_HL_A_HA132S.pdb	-0.04241606593132019	-0.8921999931335449
6q18.pdb	6q18_HL_A_HA132T.pdb	0.6336780786514282	-0.8446999788284302
6q18.pdb	6q18_HL_A_HA132W.pdb	-2.7871437072753906	-5.957499980926514
6q18.pdb	6q18_HL_A_HA132Y.pdb	-1.8948554992675781	-6.7393999099731445
6q18.pdb	6q18_HL_A_HA132V.pdb	-0.11505377292633057	-0.8148999810218811
6q18.pdb	6q18_HL_A_PA134A.pdb	-0.08629828691482544	0.27639999985694885
6q18.pdb	6q18_HL_A_PA134R.pdb	-0.558571457862854	-10.343199729919434
6q18.pdb	6q18_HL_A_PA134N.pdb	-0.9873167276382446	-0.5612999796867371
6q18.pdb	6q18_HL_A_PA134D.pdb	-0.966852068901062	-1.3032000064849854
6q18.pdb	6q18_HL_A_PA134C.pdb	0.7037124633789062	-0.15279999375343323
6q18.pdb	6q18_HL_A_PA134Q.pdb	-1.4706084728240967	-2.4727001190185547
6q18.pdb	6q18_HL_A_PA134E.pdb	-0.8797964453697205	-1.86080002784729
6q18.pdb	6q18_HL_A_PA134G.pdb	-0.1238228976726532	0.07039999961853027
6q18.pdb	6q18_HL_A_PA134H.pdb	-1.7401171922683716	-4.436500072479248
6q18.pdb	6q18_HL_A_PA134I.pdb	-0.6160945296287537	-0.24529999494552612
6q18.pdb	6q18_HL_A_PA134L.pdb	-1.350311040878296	-0.14010000228881836
6q18.pdb	6q18_HL_A_PA134K.pdb	0.1767711639404297	-1.0595999956130981
6q18.pdb	6q18_HL_A_PA134M.pdb	-0.8533796072006226	-2.0994999408721924
6q18.pdb	6q18_HL_A_PA134F.pdb	-0.136735200881958	-4.985199928283691
6q18.pdb	6q18_HL_A_PA134S.pdb	0.180841326713562	0.0722000002861023
6q18.pdb	6q18_HL_A_PA134T.pdb	0.020688414573669434	-0.010099999606609344
6q18.pdb	6q18_HL_A_PA134W.pdb	-1.5594775676727295	-8.531800270080566
6q18.pdb	6q18_HL_A_PA134Y.pdb	-0.47102493047714233	-9.3681001663208
6q18.pdb	6q18_HL_A_PA134V.pdb	-0.028704047203063965	-0.008299999870359898
6q18.pdb	6q18_HL_A_SA135A.pdb	-0.4304613471031189	-0.9307000041007996
6q18.pdb	6q18_HL_A_SA135R.pdb	-3.2168092727661133	-1.7330000400543213
6q18.pdb	6q18_HL_A_SA135N.pdb	-2.24971866607666	-2.1617000102996826
6q18.pdb	6q18_HL_A_SA135D.pdb	-1.8223650455474854	-2.023900032043457
6q18.pdb	6q18_HL_A_SA135C.pdb	-1.8091720342636108	-1.1532000303268433
6q18.pdb	6q18_HL_A_SA135Q.pdb	-3.1950011253356934	-1.809000015258789
6q18.pdb	6q18_HL_A_SA135E.pdb	-1.106699824333191	-3.3257999420166016
6q18.pdb	6q18_HL_A_SA135G.pdb	-0.7808453440666199	-1.2860000133514404
6q18.pdb	6q18_HL_A_SA135H.pdb	-2.511631488800049	-1.3935999870300293
6q18.pdb	6q18_HL_A_SA135I.pdb	-2.6559247970581055	-1.4146000146865845
6q18.pdb	6q18_HL_A_SA135L.pdb	-1.9534835815429688	-2.2379000186920166
6q18.pdb	6q18_HL_A_SA135K.pdb	-1.2965059280395508	-2.8457000255584717
6q18.pdb	6q18_HL_A_SA135M.pdb	-2.2632017135620117	-1.090499997138977
6q18.pdb	6q18_HL_A_SA135F.pdb	-1.8391408920288086	-2.504699945449829
6q18.pdb	6q18_HL_A_SA135P.pdb	-1.6198554039001465	-5.144499778747559
6q18.pdb	6q18_HL_A_SA135T.pdb	-1.71100652217865	-1.317199945449829
6q18.pdb	6q18_HL_A_SA135W.pdb	-2.301325559616089	-5.638999938964844
6q18.pdb	6q18_HL_A_SA135Y.pdb	-2.6459474563598633	-15.59080982208252
6q18.pdb	6q18_HL_A_SA135V.pdb	-1.1484073400497437	-1.0117000341415405
6q18.pdb	6q18_HL_A_NA136A.pdb	2.9147353172302246	0.8539999723434448
6q18.pdb	6q18_HL_A_NA136R.pdb	-0.13584193587303162	0.30730000138282776
6q18.pdb	6q18_HL_A_NA136D.pdb	2.382504463195801	-0.7317000031471252
6q18.pdb	6q18_HL_A_NA136C.pdb	-0.27159443497657776	-0.22269999980926514
6q18.pdb	6q18_HL_A_NA136Q.pdb	2.4706945419311523	-0.41990000009536743
6q18.pdb	6q18_HL_A_NA136E.pdb	2.3547143936157227	-0.5428000092506409
6q18.pdb	6q18_HL_A_NA136G.pdb	2.8554043769836426	-0.839900016784668
6q18.pdb	6q18_HL_A_NA136H.pdb	2.3181939125061035	-0.5685999989509583
6q18.pdb	6q18_HL_A_NA136I.pdb	0.12747663259506226	-0.16369999945163727
6q18.pdb	6q18_HL_A_NA136L.pdb	2.8540878295898438	-0.5856999754905701
6q18.pdb	6q18_HL_A_NA136K.pdb	-0.903293251991272	0.3449000120162964
6q18.pdb	6q18_HL_A_NA136M.pdb	0.4545592665672302	0.8223000168800354
6q18.pdb	6q18_HL_A_NA136F.pdb	2.200453281402588	0.1615999937057495
6q18.pdb	6q18_HL_A_NA136P.pdb	0.44627463817596436	0.22540000081062317
6q18.pdb	6q18_HL_A_NA136S.pdb	2.7620553970336914	-0.08669999986886978
6q18.pdb	6q18_HL_A_NA136T.pdb	0.3294828534126282	-0.23669999837875366
6q18.pdb	6q18_HL_A_NA136W.pdb	2.4370346069335938	0.05429999902844429
6q18.pdb	6q18_HL_A_NA136Y.pdb	2.3123607635498047	-0.34040001034736633
6q18.pdb	6q18_HL_A_NA136V.pdb	0.45966994762420654	0.6485999822616577
6q18.pdb	6q18_HL_A_RA138A.pdb	-0.32057684659957886	-1.434999942779541
6q18.pdb	6q18_HL_A_RA138N.pdb	0.7373833656311035	-1.0440000295639038
6q18.pdb	6q18_HL_A_RA138D.pdb	-0.2094532996416092	-1.1081000566482544
6q18.pdb	6q18_HL_A_RA138C.pdb	-0.8690246343612671	-1.2630000114440918
6q18.pdb	6q18_HL_A_RA138Q.pdb	-0.7111419439315796	-0.7840999960899353
6q18.pdb	6q18_HL_A_RA138E.pdb	-0.3230172097682953	-1.4457000494003296
6q18.pdb	6q18_HL_A_RA138G.pdb	0.0015636980533599854	-1.5456000566482544
6q18.pdb	6q18_HL_A_RA138H.pdb	0.47006428241729736	-0.4415000081062317
6q18.pdb	6q18_HL_A_RA138I.pdb	-0.40875348448753357	-1.1024999618530273
6q18.pdb	6q18_HL_A_RA138L.pdb	0.46585679054260254	-1.1016000509262085
6q18.pdb	6q18_HL_A_RA138K.pdb	-0.3016781806945801	-1.4120999574661255
6q18.pdb	6q18_HL_A_RA138M.pdb	-0.1039392352104187	-0.032999999821186066
6q18.pdb	6q18_HL_A_RA138F.pdb	-0.13418754935264587	0.914900004863739
6q18.pdb	6q18_HL_A_RA138P.pdb	0.21323245763778687	-1.8767000436782837
6q18.pdb	6q18_HL_A_RA138S.pdb	-0.22303979098796844	-1.4264999628067017
6q18.pdb	6q18_HL_A_RA138T.pdb	-0.12599346041679382	-1.2670999765396118
6q18.pdb	6q18_HL_A_RA138W.pdb	0.35440170764923096	-1.7920000553131104
6q18.pdb	6q18_HL_A_RA138Y.pdb	-0.2933569550514221	2.456700086593628
6q18.pdb	6q18_HL_A_RA138V.pdb	-0.3047032356262207	-1.0951000452041626
6q18.pdb	6q18_HL_A_DA139A.pdb	2.2439208030700684	-4.578700065612793
6q18.pdb	6q18_HL_A_DA139R.pdb	1.7316213846206665	-9.822099685668945
6q18.pdb	6q18_HL_A_DA139N.pdb	0.07457733154296875	-8.703100204467773
6q18.pdb	6q18_HL_A_DA139C.pdb	1.5305835008621216	-4.579999923706055
6q18.pdb	6q18_HL_A_DA139Q.pdb	0.3761303424835205	-10.8927001953125
6q18.pdb	6q18_HL_A_DA139E.pdb	1.492942452430725	-6.981100082397461
6q18.pdb	6q18_HL_A_DA139G.pdb	2.5881729125976562	-4.802599906921387
6q18.pdb	6q18_HL_A_DA139H.pdb	0.7838716506958008	-13.518400192260742
6q18.pdb	6q18_HL_A_DA139I.pdb	2.6178016662597656	-5.0630998611450195
6q18.pdb	6q18_HL_A_DA139L.pdb	0.1931924819946289	-8.007800102233887
6q18.pdb	6q18_HL_A_DA139K.pdb	2.347865581512451	-6.040500164031982
6q18.pdb	6q18_HL_A_DA139M.pdb	1.3084691762924194	-7.269199848175049
6q18.pdb	6q18_HL_A_DA139F.pdb	1.4353971481323242	-8.29539966583252
6q18.pdb	6q18_HL_A_DA139P.pdb	2.6529741287231445	-3.920799970626831
6q18.pdb	6q18_HL_A_DA139S.pdb	2.696603775024414	-4.646699905395508
6q18.pdb	6q18_HL_A_DA139T.pdb	2.84761381149292	-3.7783000469207764
6q18.pdb	6q18_HL_A_DA139W.pdb	1.1787766218185425	-20.248899459838867
6q18.pdb	6q18_HL_A_DA139Y.pdb	0.8692983388900757	-19.266759872436523
6q18.pdb	6q18_HL_A_DA139V.pdb	2.9666123390197754	-3.34879994392395
6q18.pdb	6q18_HL_A_RA141A.pdb	0.053944796323776245	-1.3101999759674072
6q18.pdb	6q18_HL_A_RA141N.pdb	-0.0634050965309143	-1.356600046157837
6q18.pdb	6q18_HL_A_RA141D.pdb	0.28039437532424927	-3.2630999088287354
6q18.pdb	6q18_HL_A_RA141C.pdb	0.274050772190094	-1.377500057220459
6q18.pdb	6q18_HL_A_RA141Q.pdb	-0.15936195850372314	-1.6483999490737915
6q18.pdb	6q18_HL_A_RA141E.pdb	-0.40024715662002563	-1.719099998474121
6q18.pdb	6q18_HL_A_RA141G.pdb	0.03427630662918091	-1.3624999523162842
6q18.pdb	6q18_HL_A_RA141H.pdb	0.05854201316833496	-1.5312000513076782
6q18.pdb	6q18_HL_A_RA141I.pdb	0.00919961929321289	-2.2330000400543213
6q18.pdb	6q18_HL_A_RA141L.pdb	-0.439840704202652	-1.478600025177002
6q18.pdb	6q18_HL_A_RA141K.pdb	0.5618900060653687	-0.6248999834060669
6q18.pdb	6q18_HL_A_RA141M.pdb	-0.42283132672309875	-1.1382999420166016
6q18.pdb	6q18_HL_A_RA141F.pdb	0.29947078227996826	-0.7139999866485596
6q18.pdb	6q18_HL_A_RA141P.pdb	-0.6099200248718262	-1.416100025177002
6q18.pdb	6q18_HL_A_RA141S.pdb	-0.05645346641540527	-1.4536000490188599
6q18.pdb	6q18_HL_A_RA141T.pdb	-0.01434546709060669	-2.5220999717712402
6q18.pdb	6q18_HL_A_RA141W.pdb	-0.8264822363853455	-1.6138999462127686
6q18.pdb	6q18_HL_A_RA141Y.pdb	-0.525342583656311	-1.0485999584197998
6q18.pdb	6q18_HL_A_RA141V.pdb	0.23041605949401855	-2.234499931335449
6q18.pdb	6q18_HL_A_AA142R.pdb	-0.4182709753513336	-3.0035998821258545
6q18.pdb	6q18_HL_A_AA142N.pdb	-1.0264594554901123	-3.3447000980377197
6q18.pdb	6q18_HL_A_AA142D.pdb	-1.3860573768615723	-1.4805999994277954
6q18.pdb	6q18_HL_A_AA142C.pdb	-0.6610244512557983	-1.023900032043457
6q18.pdb	6q18_HL_A_AA142Q.pdb	-1.513373851776123	-0.6840999722480774
6q18.pdb	6q18_HL_A_AA142E.pdb	-1.0331077575683594	1.3687000274658203
6q18.pdb	6q18_HL_A_AA142G.pdb	-0.5273551344871521	-0.9315000176429749
6q18.pdb	6q18_HL_A_AA142H.pdb	-2.2489752769470215	-10.617300033569336
6q18.pdb	6q18_HL_A_AA142I.pdb	-0.74416184425354	-0.7511000037193298
6q18.pdb	6q18_HL_A_AA142L.pdb	-1.133406400680542	-0.3465000092983246
6q18.pdb	6q18_HL_A_AA142K.pdb	-1.293621301651001	-2.000999927520752
6q18.pdb	6q18_HL_A_AA142M.pdb	-1.249892234802246	0.7055000066757202
6q18.pdb	6q18_HL_A_AA142F.pdb	-1.9440196752548218	-1.4544999599456787
6q18.pdb	6q18_HL_A_AA142P.pdb	-1.1762973070144653	-1.0530999898910522
6q18.pdb	6q18_HL_A_AA142S.pdb	-1.1103096008300781	-0.8486999869346619
6q18.pdb	6q18_HL_A_AA142T.pdb	-1.370163917541504	-0.2379000037908554
6q18.pdb	6q18_HL_A_AA142W.pdb	-0.9149003028869629	-9.754199981689453
6q18.pdb	6q18_HL_A_AA142Y.pdb	-0.9605652689933777	-2.3912999629974365
6q18.pdb	6q18_HL_A_AA142V.pdb	-0.9612523913383484	-0.7408999800682068
6q18.pdb	6q18_HL_A_IA143A.pdb	0.42050355672836304	-1.544600009918213
6q18.pdb	6q18_HL_A_IA143R.pdb	-1.098498821258545	-4.533899784088135
6q18.pdb	6q18_HL_A_IA143N.pdb	0.03555595874786377	-1.9979000091552734
6q18.pdb	6q18_HL_A_IA143D.pdb	0.1794734001159668	-2.872999906539917
6q18.pdb	6q18_HL_A_IA143C.pdb	0.12494468688964844	0.19519999623298645
6q18.pdb	6q18_HL_A_IA143Q.pdb	-0.2090749889612198	-1.5413000583648682
6q18.pdb	6q18_HL_A_IA143E.pdb	-0.09749570488929749	-2.977400064468384
6q18.pdb	6q18_HL_A_IA143G.pdb	0.4316512942314148	-2.4349000453948975
6q18.pdb	6q18_HL_A_IA143H.pdb	-0.45647671818733215	-2.3629000186920166
6q18.pdb	6q18_HL_A_IA143L.pdb	0.1882343292236328	-1.1792000532150269
6q18.pdb	6q18_HL_A_IA143K.pdb	-0.5790935754776001	-3.045300006866455
6q18.pdb	6q18_HL_A_IA143M.pdb	0.2681903839111328	-1.0907000303268433
6q18.pdb	6q18_HL_A_IA143F.pdb	-0.49261409044265747	-4.7993998527526855
6q18.pdb	6q18_HL_A_IA143P.pdb	0.2893475890159607	-1.6370999813079834
6q18.pdb	6q18_HL_A_IA143S.pdb	-0.001744300127029419	-1.0403000116348267
6q18.pdb	6q18_HL_A_IA143T.pdb	0.2224736213684082	-0.5999000072479248
6q18.pdb	6q18_HL_A_IA143W.pdb	-1.9609192609786987	-9.816200256347656
6q18.pdb	6q18_HL_A_IA143Y.pdb	-0.44702744483947754	-4.112599849700928
6q18.pdb	6q18_HL_A_IA143V.pdb	-0.320260226726532	-0.13510000705718994
6q18.pdb	6q18_HL_A_HA145A.pdb	-0.6111932396888733	0.10300000011920929
6q18.pdb	6q18_HL_A_HA145R.pdb	-1.1151649951934814	0.4747999906539917
6q18.pdb	6q18_HL_A_HA145N.pdb	-1.2986085414886475	-0.08160000294446945
6q18.pdb	6q18_HL_A_HA145D.pdb	-1.3133950233459473	0.24040000140666962
6q18.pdb	6q18_HL_A_HA145C.pdb	-0.9846988916397095	0.006899999920278788
6q18.pdb	6q18_HL_A_HA145Q.pdb	-0.16302251815795898	0.6793000102043152
6q18.pdb	6q18_HL_A_HA145E.pdb	-0.8646507263183594	0.06459999829530716
6q18.pdb	6q18_HL_A_HA145G.pdb	-0.6282498836517334	0.3091000020503998
6q18.pdb	6q18_HL_A_HA145I.pdb	-0.40876805782318115	0.4749999940395355
6q18.pdb	6q18_HL_A_HA145L.pdb	-1.5763726234436035	0.7253000140190125
6q18.pdb	6q18_HL_A_HA145K.pdb	-0.34144625067710876	0.6353999972343445
6q18.pdb	6q18_HL_A_HA145M.pdb	-1.0708011388778687	0.4465000033378601
6q18.pdb	6q18_HL_A_HA145F.pdb	-1.1111342906951904	0.8317999839782715
6q18.pdb	6q18_HL_A_HA145P.pdb	-1.213663101196289	0.1039000004529953
6q18.pdb	6q18_HL_A_HA145S.pdb	-1.037470817565918	-0.20260000228881836
6q18.pdb	6q18_HL_A_HA145T.pdb	-0.7950373888015747	0.3125
6q18.pdb	6q18_HL_A_HA145W.pdb	-1.2992892265319824	0.08349999785423279
6q18.pdb	6q18_HL_A_HA145Y.pdb	-0.9750587344169617	0.5164999961853027
6q18.pdb	6q18_HL_A_HA145V.pdb	-0.8169615268707275	0.10029999911785126
6q18.pdb	6q18_HL_A_GA174A.pdb	-0.6597022414207458	-0.06960000097751617
6q18.pdb	6q18_HL_A_GA174R.pdb	-0.8814159631729126	0.4065000116825104
6q18.pdb	6q18_HL_A_GA174N.pdb	-0.8974010944366455	-0.07240000367164612
6q18.pdb	6q18_HL_A_GA174D.pdb	-0.4206981062889099	-0.1542000025510788
6q18.pdb	6q18_HL_A_GA174C.pdb	-0.6206667423248291	-0.07320000231266022
6q18.pdb	6q18_HL_A_GA174Q.pdb	-0.5534572601318359	-0.0007999999797903001
6q18.pdb	6q18_HL_A_GA174E.pdb	-0.7656731605529785	-0.19020000100135803
6q18.pdb	6q18_HL_A_GA174H.pdb	-0.8937406539916992	-0.20469999313354492
6q18.pdb	6q18_HL_A_GA174I.pdb	-0.7240846157073975	-0.16359999775886536
6q18.pdb	6q18_HL_A_GA174L.pdb	-0.7770736217498779	-0.1712000072002411
6q18.pdb	6q18_HL_A_GA174K.pdb	-0.6090342402458191	0.025800000876188278
6q18.pdb	6q18_HL_A_GA174M.pdb	-0.4840204417705536	0.07530000060796738
6q18.pdb	6q18_HL_A_GA174F.pdb	-0.6751063466072083	0.07410000264644623
6q18.pdb	6q18_HL_A_GA174P.pdb	-0.29526156187057495	-0.1014999970793724
6q18.pdb	6q18_HL_A_GA174S.pdb	-0.4932214021682739	-0.07020000368356705
6q18.pdb	6q18_HL_A_GA174T.pdb	-0.746556282043457	-0.1696999967098236
6q18.pdb	6q18_HL_A_GA174W.pdb	-1.4083802700042725	-0.12520000338554382
6q18.pdb	6q18_HL_A_GA174Y.pdb	-0.7847464084625244	-0.08820000290870667
6q18.pdb	6q18_HL_A_GA174V.pdb	-0.719134509563446	-0.15489999949932098
6q18.pdb	6q18_HL_A_QA175A.pdb	0.008308827877044678	0.1761000007390976
6q18.pdb	6q18_HL_A_QA175R.pdb	0.3426068425178528	0.38269999623298645
6q18.pdb	6q18_HL_A_QA175N.pdb	-0.25289785861968994	-0.07580000162124634
6q18.pdb	6q18_HL_A_QA175D.pdb	-0.05626809597015381	-0.34630000591278076
6q18.pdb	6q18_HL_A_QA175C.pdb	0.2832071781158447	0.05660000070929527
6q18.pdb	6q18_HL_A_QA175E.pdb	0.4012247920036316	-0.9797999858856201
6q18.pdb	6q18_HL_A_QA175G.pdb	0.05945992469787598	-0.1574999988079071
6q18.pdb	6q18_HL_A_QA175H.pdb	-0.4002808928489685	0.11500000208616257
6q18.pdb	6q18_HL_A_QA175I.pdb	-0.739549994468689	0.49559998512268066
6q18.pdb	6q18_HL_A_QA175L.pdb	-0.2736837863922119	0.44859999418258667
6q18.pdb	6q18_HL_A_QA175K.pdb	0.002476423978805542	-0.02160000056028366
6q18.pdb	6q18_HL_A_QA175M.pdb	0.0376473069190979	0.38339999318122864
6q18.pdb	6q18_HL_A_QA175F.pdb	-0.9391353130340576	0.09700000286102295
6q18.pdb	6q18_HL_A_QA175P.pdb	-0.8959165215492249	-0.14090000092983246
6q18.pdb	6q18_HL_A_QA175S.pdb	-0.3773012161254883	-0.31949999928474426
6q18.pdb	6q18_HL_A_QA175T.pdb	-0.3244759440422058	0.10830000042915344
6q18.pdb	6q18_HL_A_QA175W.pdb	0.005482703447341919	1.2598999738693237
6q18.pdb	6q18_HL_A_QA175Y.pdb	-0.2827529013156891	-0.6200000047683716
6q18.pdb	6q18_HL_A_QA175V.pdb	-0.3697914481163025	0.30329999327659607
6q18.pdb	6q18_HL_A_EA176A.pdb	0.008529037237167358	-2.154900074005127
6q18.pdb	6q18_HL_A_EA176R.pdb	-0.26453378796577454	-1.8456000089645386
6q18.pdb	6q18_HL_A_EA176N.pdb	-0.7730250954627991	-2.3289999961853027
6q18.pdb	6q18_HL_A_EA176D.pdb	-0.011174917221069336	-2.4093000888824463
6q18.pdb	6q18_HL_A_EA176C.pdb	-0.14296922087669373	-2.3921000957489014
6q18.pdb	6q18_HL_A_EA176Q.pdb	-1.5328525304794312	-1.541599988937378
6q18.pdb	6q18_HL_A_EA176G.pdb	-0.2435944378376007	-2.9883999824523926
6q18.pdb	6q18_HL_A_EA176H.pdb	-0.6271622180938721	-2.473099946975708
6q18.pdb	6q18_HL_A_EA176I.pdb	-0.1939108669757843	-1.5425000190734863
6q18.pdb	6q18_HL_A_EA176L.pdb	-0.32830265164375305	-1.7315000295639038
6q18.pdb	6q18_HL_A_EA176K.pdb	-0.12755322456359863	-2.2948999404907227
6q18.pdb	6q18_HL_A_EA176M.pdb	-0.13326406478881836	-1.3712999820709229
6q18.pdb	6q18_HL_A_EA176F.pdb	-0.5264297723770142	-1.5681999921798706
6q18.pdb	6q18_HL_A_EA176P.pdb	-1.662792444229126	-3.9305999279022217
6q18.pdb	6q18_HL_A_EA176S.pdb	-0.05713838338851929	-2.827899932861328
6q18.pdb	6q18_HL_A_EA176T.pdb	-0.8126645088195801	-2.930000066757202
6q18.pdb	6q18_HL_A_EA176W.pdb	-1.1033587455749512	-2.0508999824523926
6q18.pdb	6q18_HL_A_EA176Y.pdb	-0.8713182210922241	-2.6491000652313232
6q18.pdb	6q18_HL_A_EA176V.pdb	-0.22599466145038605	-1.6405999660491943
6q18.pdb	6q18_HL_A_GA177A.pdb	-1.7938423156738281	-0.8801000118255615
6q18.pdb	6q18_HL_A_GA177R.pdb	-2.817131519317627	-6.064599990844727
6q18.pdb	6q18_HL_A_GA177N.pdb	-2.9563889503479004	-0.5580999851226807
6q18.pdb	6q18_HL_A_GA177D.pdb	-3.108942985534668	-1.1007000207901
6q18.pdb	6q18_HL_A_GA177C.pdb	-2.2416820526123047	-1.226099967956543
6q18.pdb	6q18_HL_A_GA177Q.pdb	-3.085592269897461	-12.217599868774414
6q18.pdb	6q18_HL_A_GA177E.pdb	-3.569565773010254	-5.336599826812744
6q18.pdb	6q18_HL_A_GA177H.pdb	-2.924398899078369	-34.86465072631836
6q18.pdb	6q18_HL_A_GA177I.pdb	-3.3970351219177246	-10.740400314331055
6q18.pdb	6q18_HL_A_GA177L.pdb	-4.050464630126953	-11.390299797058105
6q18.pdb	6q18_HL_A_GA177K.pdb	-2.4745235443115234	-21.557920455932617
6q18.pdb	6q18_HL_A_GA177M.pdb	-3.113499164581299	-3.7771999835968018
6q18.pdb	6q18_HL_A_GA177F.pdb	-2.175166606903076	-28.15730094909668
6q18.pdb	6q18_HL_A_GA177P.pdb	-3.360197067260742	-5.511499881744385
6q18.pdb	6q18_HL_A_GA177S.pdb	-2.5584354400634766	-2.3171000480651855
6q18.pdb	6q18_HL_A_GA177T.pdb	-2.359740734100342	-1.6181000471115112
6q18.pdb	6q18_HL_A_GA177W.pdb	-2.267157554626465	-28.156490325927734
6q18.pdb	6q18_HL_A_GA177Y.pdb	-5.185458183288574	-34.73244094848633
6q18.pdb	6q18_HL_A_GA177V.pdb	-2.9960150718688965	-0.7483999729156494
6okm.pdb	6okm_HL_R_TH29A.pdb	-0.40178442001342773	0.030400000512599945
6okm.pdb	6okm_HL_R_TH29R.pdb	-0.5359319448471069	-0.048500001430511475
6okm.pdb	6okm_HL_R_TH29N.pdb	-0.48268428444862366	0.04450000077486038
6okm.pdb	6okm_HL_R_TH29D.pdb	-0.6825644969940186	0.11959999799728394
6okm.pdb	6okm_HL_R_TH29C.pdb	-0.14430168271064758	0.01850000023841858
6okm.pdb	6okm_HL_R_TH29Q.pdb	-0.2289629727602005	0.008999999612569809
6okm.pdb	6okm_HL_R_TH29E.pdb	-0.22253839671611786	0.06289999932050705
6okm.pdb	6okm_HL_R_TH29G.pdb	-0.4703710675239563	0.04600000008940697
6okm.pdb	6okm_HL_R_TH29H.pdb	-0.6975903511047363	0.3540000021457672
6okm.pdb	6okm_HL_R_TH29I.pdb	-0.0784778892993927	0.007400000002235174
6okm.pdb	6okm_HL_R_TH29L.pdb	-0.5977190732955933	-0.02070000022649765
6okm.pdb	6okm_HL_R_TH29K.pdb	-0.5515422224998474	-0.025200000032782555
6okm.pdb	6okm_HL_R_TH29M.pdb	-0.25990644097328186	-0.010300000198185444
6okm.pdb	6okm_HL_R_TH29F.pdb	-0.7670828700065613	0.0430000014603138
6okm.pdb	6okm_HL_R_TH29P.pdb	-1.2396248579025269	0.041999999433755875
6okm.pdb	6okm_HL_R_TH29S.pdb	-0.48844844102859497	0.06589999794960022
6okm.pdb	6okm_HL_R_TH29W.pdb	-0.6950567960739136	0.0013000000035390258
6okm.pdb	6okm_HL_R_TH29Y.pdb	-0.4571610689163208	0.10509999841451645
6okm.pdb	6okm_HL_R_TH29V.pdb	-0.07278159260749817	0.007799999788403511
6okm.pdb	6okm_HL_R_NH30A.pdb	-0.43624353408813477	-0.23160000145435333
6okm.pdb	6okm_HL_R_NH30R.pdb	-0.36628973484039307	0.28600001335144043
6okm.pdb	6okm_HL_R_NH30D.pdb	-0.827914834022522	-0.08229999989271164
6okm.pdb	6okm_HL_R_NH30C.pdb	-0.7660568356513977	0.08349999785423279
6okm.pdb	6okm_HL_R_NH30Q.pdb	-0.42076584696769714	-0.15459999442100525
6okm.pdb	6okm_HL_R_NH30E.pdb	-0.8961541652679443	0.07940000295639038
6okm.pdb	6okm_HL_R_NH30G.pdb	-0.37448328733444214	-0.5422000288963318
6okm.pdb	6okm_HL_R_NH30H.pdb	-0.29253333806991577	0.4221000075340271
6okm.pdb	6okm_HL_R_NH30I.pdb	-1.6730138063430786	-0.10180000215768814
6okm.pdb	6okm_HL_R_NH30L.pdb	-0.48049500584602356	1.0269999504089355
6okm.pdb	6okm_HL_R_NH30K.pdb	-0.7538431882858276	1.5205999612808228
6okm.pdb	6okm_HL_R_NH30M.pdb	0.13089901208877563	0.6628000140190125
6okm.pdb	6okm_HL_R_NH30F.pdb	-0.40989992022514343	0.5515000224113464
6okm.pdb	6okm_HL_R_NH30P.pdb	-1.4274733066558838	-0.4544999897480011
6okm.pdb	6okm_HL_R_NH30S.pdb	-0.6691664457321167	-0.6402999758720398
6okm.pdb	6okm_HL_R_NH30T.pdb	-0.9861220717430115	0.10509999841451645
6okm.pdb	6okm_HL_R_NH30W.pdb	-0.281809538602829	0.20080000162124634
6okm.pdb	6okm_HL_R_NH30Y.pdb	-0.5090110301971436	0.24169999361038208
6okm.pdb	6okm_HL_R_NH30V.pdb	-0.3865583539009094	0.9678999781608582
6okm.pdb	6okm_HL_R_YH31A.pdb	-0.34714120626449585	-0.9271000027656555
6okm.pdb	6okm_HL_R_YH31R.pdb	-0.748161792755127	-1.0743999481201172
6okm.pdb	6okm_HL_R_YH31N.pdb	-0.8914250135421753	-1.5378999710083008
6okm.pdb	6okm_HL_R_YH31D.pdb	-0.8623906970024109	-0.15389999747276306
6okm.pdb	6okm_HL_R_YH31C.pdb	0.07632464170455933	-0.819100022315979
6okm.pdb	6okm_HL_R_YH31Q.pdb	-1.5036958456039429	-1.2400000095367432
6okm.pdb	6okm_HL_R_YH31E.pdb	-0.7570327520370483	0.26600000262260437
6okm.pdb	6okm_HL_R_YH31G.pdb	-0.33450525999069214	-1.0081000328063965
6okm.pdb	6okm_HL_R_YH31H.pdb	-1.7002376317977905	-0.9358000159263611
6okm.pdb	6okm_HL_R_YH31I.pdb	-1.1137192249298096	0.02669999934732914
6okm.pdb	6okm_HL_R_YH31L.pdb	-1.231805443763733	-0.18889999389648438
6okm.pdb	6okm_HL_R_YH31K.pdb	-0.8519420623779297	-1.4326000213623047
6okm.pdb	6okm_HL_R_YH31M.pdb	-0.8793702125549316	0.8090999722480774
6okm.pdb	6okm_HL_R_YH31F.pdb	-0.6021023988723755	0.39430001378059387
6okm.pdb	6okm_HL_R_YH31P.pdb	-1.2927558422088623	-0.5307000279426575
6okm.pdb	6okm_HL_R_YH31S.pdb	-1.1405010223388672	-1.257699966430664
6okm.pdb	6okm_HL_R_YH31T.pdb	-0.3990732431411743	-0.7954999804496765
6okm.pdb	6okm_HL_R_YH31W.pdb	-1.465267539024353	1.2760000228881836
6okm.pdb	6okm_HL_R_YH31V.pdb	-0.5508092641830444	-0.4650999903678894
6okm.pdb	6okm_HL_R_LH32A.pdb	0.20641237497329712	-1.718400001525879
6okm.pdb	6okm_HL_R_LH32R.pdb	-0.8076622486114502	-2.6068999767303467
6okm.pdb	6okm_HL_R_LH32N.pdb	0.13292795419692993	-1.7252000570297241
6okm.pdb	6okm_HL_R_LH32D.pdb	-0.7828211784362793	-2.9247000217437744
6okm.pdb	6okm_HL_R_LH32C.pdb	0.5195111632347107	-1.4532999992370605
6okm.pdb	6okm_HL_R_LH32Q.pdb	-0.2562083601951599	-2.2916998863220215
6okm.pdb	6okm_HL_R_LH32E.pdb	-0.13205713033676147	-3.2430999279022217
6okm.pdb	6okm_HL_R_LH32G.pdb	0.25984472036361694	-2.0034000873565674
6okm.pdb	6okm_HL_R_LH32H.pdb	-0.3124983608722687	-1.0024000406265259
6okm.pdb	6okm_HL_R_LH32I.pdb	-1.1572010517120361	-0.7067999839782715
6okm.pdb	6okm_HL_R_LH32K.pdb	-0.3539578914642334	-1.2759000062942505
6okm.pdb	6okm_HL_R_LH32M.pdb	-1.0288214683532715	0.2897000014781952
6okm.pdb	6okm_HL_R_LH32F.pdb	-0.3936600983142853	1.3717999458312988
6okm.pdb	6okm_HL_R_LH32P.pdb	0.023910820484161377	-1.579800009727478
6okm.pdb	6okm_HL_R_LH32S.pdb	0.5920053720474243	-1.9931999444961548
6okm.pdb	6okm_HL_R_LH32T.pdb	0.03456461429595947	-1.4589999914169312
6okm.pdb	6okm_HL_R_LH32W.pdb	-1.8820112943649292	-3.1570000648498535
6okm.pdb	6okm_HL_R_LH32Y.pdb	-0.6998573541641235	-0.18889999389648438
6okm.pdb	6okm_HL_R_LH32V.pdb	-0.4187760651111603	-1.138200044631958
6okm.pdb	6okm_HL_R_VH49A.pdb	0.4710172414779663	-0.6279000043869019
6okm.pdb	6okm_HL_R_VH49R.pdb	-1.5184710025787354	-3.5541000366210938
6okm.pdb	6okm_HL_R_VH49N.pdb	-2.0927062034606934	-0.7541999816894531
6okm.pdb	6okm_HL_R_VH49D.pdb	-1.2028895616531372	-1.6556999683380127
6okm.pdb	6okm_HL_R_VH49C.pdb	-0.0028645992279052734	-0.38269999623298645
6okm.pdb	6okm_HL_R_VH49Q.pdb	-0.4099963307380676	-0.8259000182151794
6okm.pdb	6okm_HL_R_VH49E.pdb	-1.1437612771987915	-0.289900004863739
6okm.pdb	6okm_HL_R_VH49G.pdb	0.8592760562896729	-0.9955999851226807
6okm.pdb	6okm_HL_R_VH49H.pdb	-2.020275115966797	-2.91510009765625
6okm.pdb	6okm_HL_R_VH49I.pdb	-0.5427082777023315	-0.30550000071525574
6okm.pdb	6okm_HL_R_VH49L.pdb	-0.8566097617149353	-0.5182999968528748
6okm.pdb	6okm_HL_R_VH49K.pdb	-1.0216193199157715	-0.1005999967455864
6okm.pdb	6okm_HL_R_VH49M.pdb	-0.7270766496658325	-0.359499990940094
6okm.pdb	6okm_HL_R_VH49F.pdb	-2.472334384918213	-9.661800384521484
6okm.pdb	6okm_HL_R_VH49P.pdb	-0.5505335330963135	-0.7324000000953674
6okm.pdb	6okm_HL_R_VH49S.pdb	-0.15886986255645752	-0.8324999809265137
6okm.pdb	6okm_HL_R_VH49T.pdb	-0.9039316177368164	-0.44440001249313354
6okm.pdb	6okm_HL_R_VH49W.pdb	-0.580563485622406	-0.9074000120162964
6okm.pdb	6okm_HL_R_VH49Y.pdb	-0.8431822061538696	-0.8938999772071838
6okm.pdb	6okm_HL_R_NH51A.pdb	0.4599543809890747	-0.06589999794960022
6okm.pdb	6okm_HL_R_NH51R.pdb	-0.9269459247589111	0.6557000279426575
6okm.pdb	6okm_HL_R_NH51D.pdb	-0.4649316668510437	-0.4997999966144562
6okm.pdb	6okm_HL_R_NH51C.pdb	0.7784743309020996	0.05460000038146973
6okm.pdb	6okm_HL_R_NH51Q.pdb	-0.059476107358932495	-0.3077000081539154
6okm.pdb	6okm_HL_R_NH51E.pdb	-0.09229373931884766	-0.4221000075340271
6okm.pdb	6okm_HL_R_NH51G.pdb	0.5702518224716187	-0.3630000054836273
6okm.pdb	6okm_HL_R_NH51H.pdb	-0.9488964676856995	0.49140000343322754
6okm.pdb	6okm_HL_R_NH51I.pdb	-0.033547163009643555	0.5938000082969666
6okm.pdb	6okm_HL_R_NH51L.pdb	0.34722769260406494	0.8881999850273132
6okm.pdb	6okm_HL_R_NH51K.pdb	-0.3664364218711853	0.2513999938964844
6okm.pdb	6okm_HL_R_NH51M.pdb	0.6933560371398926	1.6816999912261963
6okm.pdb	6okm_HL_R_NH51F.pdb	-0.1310308873653412	-1.4256999492645264
6okm.pdb	6okm_HL_R_NH51P.pdb	-0.8259080052375793	-2.34060001373291
6okm.pdb	6okm_HL_R_NH51S.pdb	-0.11026328802108765	-0.551800012588501
6okm.pdb	6okm_HL_R_NH51T.pdb	0.6104261875152588	-0.3831000030040741
6okm.pdb	6okm_HL_R_NH51W.pdb	-1.0179232358932495	-0.9484999775886536
6okm.pdb	6okm_HL_R_NH51Y.pdb	-0.09185737371444702	1.107200026512146
6okm.pdb	6okm_HL_R_NH51V.pdb	-0.386532723903656	0.4803999960422516
6okm.pdb	6okm_HL_R_DH56A.pdb	0.04495236277580261	0.0024999999441206455
6okm.pdb	6okm_HL_R_DH56R.pdb	-0.6575387716293335	-0.08049999922513962
6okm.pdb	6okm_HL_R_DH56N.pdb	-0.6860796809196472	-0.08299999684095383
6okm.pdb	6okm_HL_R_DH56C.pdb	0.20048022270202637	0.2768999934196472
6okm.pdb	6okm_HL_R_DH56Q.pdb	-0.1496061086654663	-0.02630000002682209
6okm.pdb	6okm_HL_R_DH56E.pdb	-0.22006134688854218	-0.011599999852478504
6okm.pdb	6okm_HL_R_DH56G.pdb	0.07640165090560913	-0.21979999542236328
6okm.pdb	6okm_HL_R_DH56H.pdb	-0.6676293611526489	-0.10270000249147415
6okm.pdb	6okm_HL_R_DH56I.pdb	-0.6120984554290771	0.39480000734329224
6okm.pdb	6okm_HL_R_DH56L.pdb	0.20435059070587158	1.0960999727249146
6okm.pdb	6okm_HL_R_DH56K.pdb	0.5007253885269165	0.6757000088691711
6okm.pdb	6okm_HL_R_DH56M.pdb	0.6702760457992554	1.2908999919891357
6okm.pdb	6okm_HL_R_DH56F.pdb	-0.43706178665161133	0.9811999797821045
6okm.pdb	6okm_HL_R_DH56P.pdb	0.5563157796859741	-0.16259999573230743
6okm.pdb	6okm_HL_R_DH56S.pdb	0.25647735595703125	-0.17589999735355377
6okm.pdb	6okm_HL_R_DH56T.pdb	0.09310400485992432	-0.13269999623298645
6okm.pdb	6okm_HL_R_DH56W.pdb	0.5973010063171387	0.878600001335144
6okm.pdb	6okm_HL_R_DH56Y.pdb	-0.3026255667209625	0.7002000212669373
6okm.pdb	6okm_HL_R_DH56V.pdb	-0.3762144446372986	0.3476000130176544
6okm.pdb	6okm_HL_R_YH58A.pdb	0.11729305982589722	-0.5322999954223633
6okm.pdb	6okm_HL_R_YH58R.pdb	-0.6263520121574402	-0.7390999794006348
6okm.pdb	6okm_HL_R_YH58N.pdb	-0.7362802028656006	-0.6557999849319458
6okm.pdb	6okm_HL_R_YH58D.pdb	-0.2644314169883728	-0.8345000147819519
6okm.pdb	6okm_HL_R_YH58C.pdb	-0.09693628549575806	-0.6137999892234802
6okm.pdb	6okm_HL_R_YH58Q.pdb	-0.8952776789665222	-0.640500009059906
6okm.pdb	6okm_HL_R_YH58E.pdb	-0.6213176250457764	-0.5385000109672546
6okm.pdb	6okm_HL_R_YH58G.pdb	-0.3167586326599121	-0.7049000263214111
6okm.pdb	6okm_HL_R_YH58H.pdb	-1.2475039958953857	-0.754800021648407
6okm.pdb	6okm_HL_R_YH58I.pdb	-0.6396619081497192	-0.29190000891685486
6okm.pdb	6okm_HL_R_YH58L.pdb	-0.7747249007225037	-0.4043999910354614
6okm.pdb	6okm_HL_R_YH58K.pdb	-0.7535091042518616	-0.9549999833106995
6okm.pdb	6okm_HL_R_YH58M.pdb	-0.5808924436569214	-0.6394000053405762
6okm.pdb	6okm_HL_R_YH58F.pdb	-0.7969822883605957	-0.42879998683929443
6okm.pdb	6okm_HL_R_YH58P.pdb	-0.5072309374809265	-1.1708999872207642
6okm.pdb	6okm_HL_R_YH58S.pdb	-0.07736089825630188	-0.9099000096321106
6okm.pdb	6okm_HL_R_YH58T.pdb	-0.6450701951980591	-0.9876000285148621
6okm.pdb	6okm_HL_R_YH58W.pdb	-1.3785440921783447	-0.5616999864578247
6okm.pdb	6okm_HL_R_YH58V.pdb	-0.559141993522644	-0.47929999232292175
6okm.pdb	6okm_HL_R_RH97A.pdb	-0.047451287508010864	0.6327000260353088
6okm.pdb	6okm_HL_R_RH97N.pdb	-0.8486759662628174	0.534600019454956
6okm.pdb	6okm_HL_R_RH97D.pdb	0.04101482033729553	0.8967999815940857
6okm.pdb	6okm_HL_R_RH97C.pdb	0.36117929220199585	0.6133999824523926
6okm.pdb	6okm_HL_R_RH97Q.pdb	-1.384171724319458	1.3381999731063843
6okm.pdb	6okm_HL_R_RH97E.pdb	-0.6155694723129272	1.6481000185012817
6okm.pdb	6okm_HL_R_RH97G.pdb	-0.25142791867256165	0.557699978351593
6okm.pdb	6okm_HL_R_RH97H.pdb	-1.4584053754806519	0.9732000231742859
6okm.pdb	6okm_HL_R_RH97I.pdb	-0.7893753051757812	0.6021000146865845
6okm.pdb	6okm_HL_R_RH97L.pdb	-0.07107990980148315	0.4878999888896942
6okm.pdb	6okm_HL_R_RH97K.pdb	-1.5000311136245728	0.26919999718666077
6okm.pdb	6okm_HL_R_RH97M.pdb	-0.06569862365722656	0.6467999815940857
6okm.pdb	6okm_HL_R_RH97F.pdb	-0.9711625576019287	0.47540000081062317
6okm.pdb	6okm_HL_R_RH97P.pdb	-0.3939690887928009	1.1261999607086182
6okm.pdb	6okm_HL_R_RH97S.pdb	-0.24385757744312286	1.667099952697754
6okm.pdb	6okm_HL_R_RH97T.pdb	-0.40115150809288025	1.242900013923645
6okm.pdb	6okm_HL_R_RH97W.pdb	-1.8837146759033203	2.654900074005127
6okm.pdb	6okm_HL_R_RH97Y.pdb	-0.12807658314704895	0.3212999999523163
6okm.pdb	6okm_HL_R_RH97V.pdb	-0.018664419651031494	1.426800012588501
6okm.pdb	6okm_HL_R_DH98A.pdb	0.08413386344909668	-2.9110000133514404
6okm.pdb	6okm_HL_R_DH98R.pdb	-1.1994810104370117	-5.28980016708374
6okm.pdb	6okm_HL_R_DH98N.pdb	-0.3584977984428406	-0.6128000020980835
6okm.pdb	6okm_HL_R_DH98C.pdb	-0.1998668909072876	-1.9128999710083008
6okm.pdb	6okm_HL_R_DH98Q.pdb	-1.0175455808639526	-1.9012000560760498
6okm.pdb	6okm_HL_R_DH98E.pdb	-0.3321560323238373	-2.021399974822998
6okm.pdb	6okm_HL_R_DH98G.pdb	0.19140952825546265	-2.0241000652313232
6okm.pdb	6okm_HL_R_DH98H.pdb	-1.5528098344802856	-1.1516000032424927
6okm.pdb	6okm_HL_R_DH98I.pdb	-0.306237131357193	-1.0716999769210815
6okm.pdb	6okm_HL_R_DH98L.pdb	-0.4482880234718323	-1.3495999574661255
6okm.pdb	6okm_HL_R_DH98K.pdb	-0.7620224356651306	-4.583000183105469
6okm.pdb	6okm_HL_R_DH98M.pdb	-1.0673749446868896	-0.9692000150680542
6okm.pdb	6okm_HL_R_DH98F.pdb	-0.869010865688324	-2.0829999446868896
6okm.pdb	6okm_HL_R_DH98P.pdb	-0.7643337249755859	-3.238100051879883
6okm.pdb	6okm_HL_R_DH98S.pdb	-0.023561954498291016	-2.387700080871582
6okm.pdb	6okm_HL_R_DH98T.pdb	0.06652897596359253	-1.9639999866485596
6okm.pdb	6okm_HL_R_DH98W.pdb	-1.5462937355041504	-6.997200012207031
6okm.pdb	6okm_HL_R_DH98Y.pdb	-1.5095771551132202	-2.9537999629974365
6okm.pdb	6okm_HL_R_DH98V.pdb	-0.6328110694885254	-1.5614999532699585
6okm.pdb	6okm_HL_R_RH99A.pdb	0.9766716957092285	-2.3482000827789307
6okm.pdb	6okm_HL_R_RH99N.pdb	-0.04534119367599487	-2.255199909210205
6okm.pdb	6okm_HL_R_RH99D.pdb	-1.2573012113571167	-3.3726999759674072
6okm.pdb	6okm_HL_R_RH99C.pdb	0.35890132188796997	-1.9154000282287598
6okm.pdb	6okm_HL_R_RH99Q.pdb	0.15156793594360352	-1.6252000331878662
6okm.pdb	6okm_HL_R_RH99E.pdb	-0.019946247339248657	-2.61929988861084
6okm.pdb	6okm_HL_R_RH99G.pdb	0.8851226568222046	-2.9458999633789062
6okm.pdb	6okm_HL_R_RH99H.pdb	-1.2768912315368652	-2.6061999797821045
6okm.pdb	6okm_HL_R_RH99I.pdb	-0.19891223311424255	-0.9937999844551086
6okm.pdb	6okm_HL_R_RH99L.pdb	-0.015636175870895386	-0.8799999952316284
6okm.pdb	6okm_HL_R_RH99K.pdb	0.09205526113510132	-1.1416000127792358
6okm.pdb	6okm_HL_R_RH99M.pdb	0.5291975736618042	-0.49410000443458557
6okm.pdb	6okm_HL_R_RH99F.pdb	-1.4023756980895996	-4.6722002029418945
6okm.pdb	6okm_HL_R_RH99P.pdb	-0.23879587650299072	-2.1810998916625977
6okm.pdb	6okm_HL_R_RH99S.pdb	0.7979207038879395	-2.9990999698638916
6okm.pdb	6okm_HL_R_RH99T.pdb	0.23643380403518677	-1.9764000177383423
6okm.pdb	6okm_HL_R_RH99W.pdb	-0.6180980205535889	-4.043499946594238
6okm.pdb	6okm_HL_R_RH99Y.pdb	-1.8806990385055542	-1.2063000202178955
6okm.pdb	6okm_HL_R_RH99V.pdb	0.07107293605804443	-0.3977000117301941
6okm.pdb	6okm_HL_R_YL32A.pdb	0.1223486065864563	-1.0950000286102295
6okm.pdb	6okm_HL_R_YL32R.pdb	-0.14861422777175903	-1.4240000247955322
6okm.pdb	6okm_HL_R_YL32N.pdb	-0.027340441942214966	-1.1109999418258667
6okm.pdb	6okm_HL_R_YL32D.pdb	0.0648871660232544	-1.4101999998092651
6okm.pdb	6okm_HL_R_YL32C.pdb	0.57844078540802	-1.2996000051498413
6okm.pdb	6okm_HL_R_YL32Q.pdb	0.16247576475143433	-1.280900001525879
6okm.pdb	6okm_HL_R_YL32E.pdb	-0.1517520248889923	-1.232699990272522
6okm.pdb	6okm_HL_R_YL32G.pdb	0.11944073438644409	-1.7753000259399414
6okm.pdb	6okm_HL_R_YL32H.pdb	-0.08876615762710571	-0.3107999861240387
6okm.pdb	6okm_HL_R_YL32I.pdb	-0.5720277428627014	-2.161099910736084
6okm.pdb	6okm_HL_R_YL32L.pdb	0.4877687096595764	-0.27869999408721924
6okm.pdb	6okm_HL_R_YL32K.pdb	-0.14652499556541443	-0.9671000242233276
6okm.pdb	6okm_HL_R_YL32M.pdb	-0.4387538731098175	-0.6531000137329102
6okm.pdb	6okm_HL_R_YL32F.pdb	-0.2469358742237091	0.1703999936580658
6okm.pdb	6okm_HL_R_YL32P.pdb	-1.0744436979293823	-1.4107999801635742
6okm.pdb	6okm_HL_R_YL32S.pdb	-0.05610150098800659	-1.6908999681472778
6okm.pdb	6okm_HL_R_YL32T.pdb	-0.48208385705947876	-1.374500036239624
6okm.pdb	6okm_HL_R_YL32W.pdb	-0.9804232120513916	0.2451000064611435
6okm.pdb	6okm_HL_R_YL32V.pdb	-0.5665725469589233	-1.382699966430664
6okm.pdb	6okm_HL_R_VL34A.pdb	-0.19971221685409546	-0.35830000042915344
6okm.pdb	6okm_HL_R_VL34R.pdb	-1.32877779006958	-0.6277999877929688
6okm.pdb	6okm_HL_R_VL34N.pdb	-1.8957924842834473	-0.22089999914169312
6okm.pdb	6okm_HL_R_VL34D.pdb	-1.230118751525879	-0.5091999769210815
6okm.pdb	6okm_HL_R_VL34C.pdb	-0.6316214203834534	-0.01119999960064888
6okm.pdb	6okm_HL_R_VL34Q.pdb	-0.9904809594154358	-0.31060001254081726
6okm.pdb	6okm_HL_R_VL34E.pdb	-1.0472261905670166	-0.03440000116825104
6okm.pdb	6okm_HL_R_VL34G.pdb	-0.16136881709098816	-0.38909998536109924
6okm.pdb	6okm_HL_R_VL34H.pdb	-1.2321133613586426	-0.42800000309944153
6okm.pdb	6okm_HL_R_VL34I.pdb	-0.6908485889434814	0.18140000104904175
6okm.pdb	6okm_HL_R_VL34L.pdb	-0.45210132002830505	-0.28049999475479126
6okm.pdb	6okm_HL_R_VL34K.pdb	-0.5613399744033813	-0.03200000151991844
6okm.pdb	6okm_HL_R_VL34M.pdb	-0.2163374125957489	-0.155799999833107
6okm.pdb	6okm_HL_R_VL34F.pdb	-1.3251755237579346	-0.2709999978542328
6okm.pdb	6okm_HL_R_VL34P.pdb	-0.47796493768692017	-0.5113999843597412
6okm.pdb	6okm_HL_R_VL34S.pdb	-0.24208040535449982	-0.3188000023365021
6okm.pdb	6okm_HL_R_VL34T.pdb	-0.40412381291389465	-0.3984000086784363
6okm.pdb	6okm_HL_R_VL34W.pdb	-2.568246364593506	-0.9713000059127808
6okm.pdb	6okm_HL_R_VL34Y.pdb	-1.4693944454193115	-0.5292999744415283
6okm.pdb	6okm_HL_R_YL49A.pdb	-0.6624597311019897	-0.6273000240325928
6okm.pdb	6okm_HL_R_YL49R.pdb	-0.1918991655111313	-1.579300045967102
6okm.pdb	6okm_HL_R_YL49N.pdb	-0.8072373867034912	-0.5073999762535095
6okm.pdb	6okm_HL_R_YL49D.pdb	-0.7598797082901001	-0.6351000070571899
6okm.pdb	6okm_HL_R_YL49C.pdb	-0.9883666038513184	-0.6571999788284302
6okm.pdb	6okm_HL_R_YL49Q.pdb	-0.8215391039848328	0.08009999990463257
6okm.pdb	6okm_HL_R_YL49E.pdb	-0.8975027799606323	-0.8755999803543091
6okm.pdb	6okm_HL_R_YL49G.pdb	-1.264355182647705	-0.9830999970436096
6okm.pdb	6okm_HL_R_YL49H.pdb	-1.3486872911453247	-0.7290999889373779
6okm.pdb	6okm_HL_R_YL49I.pdb	-1.0367851257324219	0.03180000185966492
6okm.pdb	6okm_HL_R_YL49L.pdb	-0.8302428722381592	-0.0015999999595806003
6okm.pdb	6okm_HL_R_YL49K.pdb	-0.7615722417831421	-0.7914000153541565
6okm.pdb	6okm_HL_R_YL49M.pdb	-0.43650051951408386	-0.27630001306533813
6okm.pdb	6okm_HL_R_YL49F.pdb	-0.47801926732063293	0.46720001101493835
6okm.pdb	6okm_HL_R_YL49P.pdb	-0.7452578544616699	-0.550000011920929
6okm.pdb	6okm_HL_R_YL49S.pdb	-1.1561877727508545	-0.7423999905586243
6okm.pdb	6okm_HL_R_YL49T.pdb	-0.9347039461135864	-0.8998000025749207
6okm.pdb	6okm_HL_R_YL49W.pdb	-1.1338520050048828	1.2451000213623047
6okm.pdb	6okm_HL_R_YL49V.pdb	-1.2334718704223633	0.026200000196695328
6okm.pdb	6okm_HL_R_NL53A.pdb	0.028438717126846313	0.16920000314712524
6okm.pdb	6okm_HL_R_NL53R.pdb	0.22822117805480957	0.4422999918460846
6okm.pdb	6okm_HL_R_NL53D.pdb	-0.2673393189907074	-0.7038000226020813
6okm.pdb	6okm_HL_R_NL53C.pdb	-0.15158414840698242	0.2581999897956848
6okm.pdb	6okm_HL_R_NL53Q.pdb	0.005775481462478638	-0.03999999910593033
6okm.pdb	6okm_HL_R_NL53E.pdb	-0.6310438513755798	-0.22280000150203705
6okm.pdb	6okm_HL_R_NL53G.pdb	1.131840467453003	0.2639999985694885
6okm.pdb	6okm_HL_R_NL53H.pdb	-1.0742902755737305	0.15150000154972076
6okm.pdb	6okm_HL_R_NL53I.pdb	-0.33125483989715576	-0.20239999890327454
6okm.pdb	6okm_HL_R_NL53L.pdb	-0.3673797845840454	0.37229999899864197
6okm.pdb	6okm_HL_R_NL53K.pdb	0.7173911333084106	0.42640000581741333
6okm.pdb	6okm_HL_R_NL53M.pdb	-0.39257901906967163	0.7494000196456909
6okm.pdb	6okm_HL_R_NL53F.pdb	-0.4318554401397705	0.18930000066757202
6okm.pdb	6okm_HL_R_NL53P.pdb	-0.20298053324222565	0.17730000615119934
6okm.pdb	6okm_HL_R_NL53S.pdb	0.874812126159668	0.1420000046491623
6okm.pdb	6okm_HL_R_NL53T.pdb	1.1800838708877563	0.26750001311302185
6okm.pdb	6okm_HL_R_NL53W.pdb	-1.0480378866195679	0.12770000100135803
6okm.pdb	6okm_HL_R_NL53Y.pdb	1.0308524370193481	1.7431000471115112
6okm.pdb	6okm_HL_R_NL53V.pdb	1.0554258823394775	0.6003999710083008
6okm.pdb	6okm_HL_R_LL54A.pdb	-1.6555668115615845	0.35569998621940613
6okm.pdb	6okm_HL_R_LL54R.pdb	-1.4154868125915527	-0.17720000445842743
6okm.pdb	6okm_HL_R_LL54N.pdb	-0.7342293858528137	0.28790000081062317
6okm.pdb	6okm_HL_R_LL54D.pdb	-0.45666709542274475	0.840399980545044
6okm.pdb	6okm_HL_R_LL54C.pdb	-0.5437545776367188	0.12939999997615814
6okm.pdb	6okm_HL_R_LL54Q.pdb	-0.7080122232437134	0.37529999017715454
6okm.pdb	6okm_HL_R_LL54E.pdb	-2.0886685848236084	0.5098999738693237
6okm.pdb	6okm_HL_R_LL54G.pdb	-1.3817405700683594	0.3490999937057495
6okm.pdb	6okm_HL_R_LL54H.pdb	-1.1439143419265747	0.35519999265670776
6okm.pdb	6okm_HL_R_LL54I.pdb	-1.216087818145752	-0.12600000202655792
6okm.pdb	6okm_HL_R_LL54K.pdb	-0.9020818471908569	-0.2508000135421753
6okm.pdb	6okm_HL_R_LL54M.pdb	-1.2672874927520752	-0.06449999660253525
6okm.pdb	6okm_HL_R_LL54F.pdb	-1.665328025817871	-0.14820000529289246
6okm.pdb	6okm_HL_R_LL54P.pdb	-2.4852375984191895	1.0098999738693237
6okm.pdb	6okm_HL_R_LL54S.pdb	-1.516290307044983	-0.03370000049471855
6okm.pdb	6okm_HL_R_LL54T.pdb	-1.556804895401001	-0.19689999520778656
6okm.pdb	6okm_HL_R_LL54W.pdb	-0.5354939103126526	0.20260000228881836
6okm.pdb	6okm_HL_R_LL54Y.pdb	-1.5093920230865479	0.12489999830722809
6okm.pdb	6okm_HL_R_LL54V.pdb	-1.3772764205932617	0.5382999777793884
6okm.pdb	6okm_HL_R_EL55A.pdb	-0.5549445152282715	-0.8600999712944031
6okm.pdb	6okm_HL_R_EL55R.pdb	0.428158164024353	-1.011199951171875
6okm.pdb	6okm_HL_R_EL55N.pdb	-0.6277933120727539	-0.7674999833106995
6okm.pdb	6okm_HL_R_EL55D.pdb	0.12539362907409668	-0.20149999856948853
6okm.pdb	6okm_HL_R_EL55C.pdb	-0.20742419362068176	-0.4514999985694885
6okm.pdb	6okm_HL_R_EL55Q.pdb	-1.0408145189285278	-0.5813999772071838
6okm.pdb	6okm_HL_R_EL55G.pdb	-0.8154613971710205	-1.0160000324249268
6okm.pdb	6okm_HL_R_EL55H.pdb	-0.3384167551994324	-0.6557999849319458
6okm.pdb	6okm_HL_R_EL55I.pdb	-0.2506350874900818	-0.8367999792098999
6okm.pdb	6okm_HL_R_EL55L.pdb	-1.1866906881332397	-2.386899948120117
6okm.pdb	6okm_HL_R_EL55K.pdb	-0.01604527235031128	-1.0490000247955322
6okm.pdb	6okm_HL_R_EL55M.pdb	0.160755455493927	-0.9380000233650208
6okm.pdb	6okm_HL_R_EL55F.pdb	0.2884913682937622	-0.6875
6okm.pdb	6okm_HL_R_EL55P.pdb	-1.424048900604248	-0.9063000082969666
6okm.pdb	6okm_HL_R_EL55S.pdb	-0.5058659315109253	-0.28139999508857727
6okm.pdb	6okm_HL_R_EL55T.pdb	-1.5289366245269775	-1.0786000490188599
6okm.pdb	6okm_HL_R_EL55W.pdb	-0.5286162495613098	-0.48559999465942383
6okm.pdb	6okm_HL_R_EL55Y.pdb	-0.3559326231479645	-1.2470999956130981
6okm.pdb	6okm_HL_R_EL55V.pdb	-1.5787694454193115	-0.8931999802589417
6okm.pdb	6okm_HL_R_SL56A.pdb	-0.31846147775650024	0.34200000762939453
6okm.pdb	6okm_HL_R_SL56R.pdb	-0.44408780336380005	0.08669999986886978
6okm.pdb	6okm_HL_R_SL56N.pdb	-0.7841110825538635	0.3386000096797943
6okm.pdb	6okm_HL_R_SL56D.pdb	-1.2437007427215576	0.9409999847412109
6okm.pdb	6okm_HL_R_SL56C.pdb	-0.912592887878418	1.0916999578475952
6okm.pdb	6okm_HL_R_SL56Q.pdb	-1.9516959190368652	0.6158999800682068
6okm.pdb	6okm_HL_R_SL56E.pdb	-0.2248300164937973	0.5555999875068665
6okm.pdb	6okm_HL_R_SL56G.pdb	-0.2346549779176712	0.08659999817609787
6okm.pdb	6okm_HL_R_SL56H.pdb	-0.7335323095321655	0.32190001010894775
6okm.pdb	6okm_HL_R_SL56I.pdb	-1.7661426067352295	1.0895999670028687
6okm.pdb	6okm_HL_R_SL56L.pdb	-0.9039558172225952	1.079200029373169
6okm.pdb	6okm_HL_R_SL56K.pdb	0.02433192729949951	0.15189999341964722
6okm.pdb	6okm_HL_R_SL56M.pdb	-1.13278329372406	1.7482999563217163
6okm.pdb	6okm_HL_R_SL56F.pdb	-1.8443783521652222	0.9739000201225281
6okm.pdb	6okm_HL_R_SL56P.pdb	-2.099195718765259	1.636299967765808
6okm.pdb	6okm_HL_R_SL56T.pdb	-0.1581374704837799	0.3702000081539154
6okm.pdb	6okm_HL_R_SL56W.pdb	-1.0232410430908203	0.7142000198364258
6okm.pdb	6okm_HL_R_SL56Y.pdb	-1.7641483545303345	0.6863999962806702
6okm.pdb	6okm_HL_R_SL56V.pdb	-1.1364340782165527	1.1533000469207764
6okm.pdb	6okm_HL_R_VL58A.pdb	-0.8301830291748047	0.009399999864399433
6okm.pdb	6okm_HL_R_VL58R.pdb	-2.4794516563415527	-0.21940000355243683
6okm.pdb	6okm_HL_R_VL58N.pdb	-0.9531183242797852	-0.006099999882280827
6okm.pdb	6okm_HL_R_VL58D.pdb	-1.6735178232192993	1.250100016593933
6okm.pdb	6okm_HL_R_VL58C.pdb	-1.4126977920532227	-0.022299999371170998
6okm.pdb	6okm_HL_R_VL58Q.pdb	-0.5723541378974915	0.298799991607666
6okm.pdb	6okm_HL_R_VL58E.pdb	-1.0075581073760986	0.8507000207901001
6okm.pdb	6okm_HL_R_VL58G.pdb	-0.12724611163139343	0.11630000174045563
6okm.pdb	6okm_HL_R_VL58H.pdb	-1.880977749824524	0.0430000014603138
6okm.pdb	6okm_HL_R_VL58I.pdb	-0.7964490056037903	0.014000000432133675
6okm.pdb	6okm_HL_R_VL58L.pdb	-0.35230255126953125	0.11789999902248383
6okm.pdb	6okm_HL_R_VL58K.pdb	-0.5949907302856445	0.028300000354647636
6okm.pdb	6okm_HL_R_VL58M.pdb	-0.603753924369812	0.11140000075101852
6okm.pdb	6okm_HL_R_VL58F.pdb	-1.9584554433822632	0.02070000022649765
6okm.pdb	6okm_HL_R_VL58P.pdb	-1.705818772315979	0.028699999675154686
6okm.pdb	6okm_HL_R_VL58S.pdb	-0.8376436233520508	-0.04639999940991402
6okm.pdb	6okm_HL_R_VL58T.pdb	-0.6490195393562317	-0.017799999564886093
6okm.pdb	6okm_HL_R_VL58W.pdb	-2.4344234466552734	-0.26649999618530273
6okm.pdb	6okm_HL_R_VL58Y.pdb	-2.8492274284362793	-0.583299994468689
6okm.pdb	6okm_HL_R_YL91A.pdb	0.18209773302078247	-1.7640999555587769
6okm.pdb	6okm_HL_R_YL91R.pdb	-1.0214917659759521	-1.0126999616622925
6okm.pdb	6okm_HL_R_YL91N.pdb	0.4244513511657715	-1.6384999752044678
6okm.pdb	6okm_HL_R_YL91D.pdb	0.31935685873031616	-1.8961000442504883
6okm.pdb	6okm_HL_R_YL91C.pdb	0.28643113374710083	-1.6739000082015991
6okm.pdb	6okm_HL_R_YL91Q.pdb	-0.24931572377681732	-1.8388999700546265
6okm.pdb	6okm_HL_R_YL91E.pdb	0.07288885116577148	-2.046999931335449
6okm.pdb	6okm_HL_R_YL91G.pdb	0.6456682682037354	-2.492500066757202
6okm.pdb	6okm_HL_R_YL91H.pdb	-0.0007485449314117432	-0.8356999754905701
6okm.pdb	6okm_HL_R_YL91I.pdb	-0.0005604326725006104	-0.6013000011444092
6okm.pdb	6okm_HL_R_YL91L.pdb	0.698807954788208	-1.2532999515533447
6okm.pdb	6okm_HL_R_YL91K.pdb	-0.15625163912773132	-1.2200000286102295
6okm.pdb	6okm_HL_R_YL91M.pdb	0.34885770082473755	-1.3240000009536743
6okm.pdb	6okm_HL_R_YL91F.pdb	-0.31122100353240967	-0.1762000024318695
6okm.pdb	6okm_HL_R_YL91P.pdb	-0.7502149343490601	-1.9500000476837158
6okm.pdb	6okm_HL_R_YL91S.pdb	0.21886974573135376	-2.0201001167297363
6okm.pdb	6okm_HL_R_YL91T.pdb	0.13961732387542725	-1.9875999689102173
6okm.pdb	6okm_HL_R_YL91W.pdb	-1.0573415756225586	0.8069000244140625
6okm.pdb	6okm_HL_R_YL91V.pdb	0.1962946653366089	-1.1715999841690063
6okm.pdb	6okm_HL_R_AL92R.pdb	-1.533858299255371	-0.4235999882221222
6okm.pdb	6okm_HL_R_AL92N.pdb	-0.9266262650489807	-0.07020000368356705
6okm.pdb	6okm_HL_R_AL92D.pdb	-0.9958956837654114	0.18060000240802765
6okm.pdb	6okm_HL_R_AL92C.pdb	-1.2151153087615967	0.03350000083446503
6okm.pdb	6okm_HL_R_AL92Q.pdb	-1.2605066299438477	-0.05050000175833702
6okm.pdb	6okm_HL_R_AL92E.pdb	-2.087244987487793	0.18860000371932983
6okm.pdb	6okm_HL_R_AL92G.pdb	-0.7391941547393799	-0.02290000021457672
6okm.pdb	6okm_HL_R_AL92H.pdb	-1.8583283424377441	-0.02879999950528145
6okm.pdb	6okm_HL_R_AL92I.pdb	-1.829096794128418	-0.10670000314712524
6okm.pdb	6okm_HL_R_AL92L.pdb	-0.9798651337623596	-0.3571999967098236
6okm.pdb	6okm_HL_R_AL92K.pdb	-1.4914077520370483	-0.031599998474121094
6okm.pdb	6okm_HL_R_AL92M.pdb	-0.9035744071006775	0.014399999752640724
6okm.pdb	6okm_HL_R_AL92F.pdb	-1.60799241065979	-0.03530000150203705
6okm.pdb	6okm_HL_R_AL92P.pdb	-2.228872776031494	-0.5485000014305115
6okm.pdb	6okm_HL_R_AL92S.pdb	-0.9977377653121948	-0.10719999670982361
6okm.pdb	6okm_HL_R_AL92T.pdb	-1.5913454294204712	-0.28519999980926514
6okm.pdb	6okm_HL_R_AL92W.pdb	-2.291438341140747	-0.07689999788999557
6okm.pdb	6okm_HL_R_AL92Y.pdb	-1.8655331134796143	0.017899999395012856
6okm.pdb	6okm_HL_R_AL92V.pdb	-2.0138330459594727	-0.09510000050067902
6okm.pdb	6okm_HL_R_QL93A.pdb	-0.4148420989513397	0.04399999976158142
6okm.pdb	6okm_HL_R_QL93R.pdb	-0.8374370336532593	-0.2784000039100647
6okm.pdb	6okm_HL_R_QL93N.pdb	-0.6620994806289673	0.2110999971628189
6okm.pdb	6okm_HL_R_QL93D.pdb	-0.7149710655212402	0.5564000010490417
6okm.pdb	6okm_HL_R_QL93C.pdb	-0.6156713962554932	0.34389999508857727
6okm.pdb	6okm_HL_R_QL93E.pdb	-0.647730827331543	0.41190001368522644
6okm.pdb	6okm_HL_R_QL93G.pdb	-0.44325873255729675	0.1340000033378601
6okm.pdb	6okm_HL_R_QL93H.pdb	-0.24724721908569336	0.22609999775886536
6okm.pdb	6okm_HL_R_QL93I.pdb	-0.5569475889205933	0.4171999990940094
6okm.pdb	6okm_HL_R_QL93L.pdb	-0.5379326343536377	-0.045099999755620956
6okm.pdb	6okm_HL_R_QL93K.pdb	-0.4950758218765259	-0.12939999997615814
6okm.pdb	6okm_HL_R_QL93M.pdb	-0.4023204445838928	-0.010499999858438969
6okm.pdb	6okm_HL_R_QL93F.pdb	-0.006725728511810303	0.8719000220298767
6okm.pdb	6okm_HL_R_QL93P.pdb	-0.5231276750564575	0.40049999952316284
6okm.pdb	6okm_HL_R_QL93S.pdb	-0.6055157780647278	0.08309999853372574
6okm.pdb	6okm_HL_R_QL93T.pdb	-0.5659360885620117	-0.18160000443458557
6okm.pdb	6okm_HL_R_QL93W.pdb	-0.4520387053489685	1.370300054550171
6okm.pdb	6okm_HL_R_QL93Y.pdb	-0.13068193197250366	0.6524999737739563
6okm.pdb	6okm_HL_R_QL93V.pdb	-0.47906041145324707	0.03150000050663948
6okm.pdb	6okm_HL_R_FL94A.pdb	0.5761955976486206	-1.736199975013733
6okm.pdb	6okm_HL_R_FL94R.pdb	-1.0018398761749268	-2.5708000659942627
6okm.pdb	6okm_HL_R_FL94N.pdb	0.007869631052017212	-1.4124000072479248
6okm.pdb	6okm_HL_R_FL94D.pdb	-0.004802346229553223	-1.7350000143051147
6okm.pdb	6okm_HL_R_FL94C.pdb	0.9264523983001709	-1.6884000301361084
6okm.pdb	6okm_HL_R_FL94Q.pdb	0.31491518020629883	-1.5241999626159668
6okm.pdb	6okm_HL_R_FL94E.pdb	0.12313687801361084	-1.5322999954223633
6okm.pdb	6okm_HL_R_FL94G.pdb	-0.613866925239563	-2.035900115966797
6okm.pdb	6okm_HL_R_FL94H.pdb	-0.49172839522361755	-0.8730999827384949
6okm.pdb	6okm_HL_R_FL94I.pdb	-0.0049506425857543945	-1.3423000574111938
6okm.pdb	6okm_HL_R_FL94L.pdb	-0.4682095944881439	-0.9577000141143799
6okm.pdb	6okm_HL_R_FL94K.pdb	0.5899779796600342	-0.7860000133514404
6okm.pdb	6okm_HL_R_FL94M.pdb	0.8404171466827393	-0.33709999918937683
6okm.pdb	6okm_HL_R_FL94P.pdb	-0.5451993942260742	-0.9947999715805054
6okm.pdb	6okm_HL_R_FL94S.pdb	0.6987857818603516	-1.8277000188827515
6okm.pdb	6okm_HL_R_FL94T.pdb	0.5373649597167969	-1.881500005722046
6okm.pdb	6okm_HL_R_FL94W.pdb	-0.6264992952346802	-1.1548000574111938
6okm.pdb	6okm_HL_R_FL94Y.pdb	-2.076695203781128	-0.9251000285148621
6okm.pdb	6okm_HL_R_FL94V.pdb	0.5749225616455078	-1.6291999816894531
6okm.pdb	6okm_HL_R_YL96A.pdb	0.6547242403030396	0.06830000132322311
6okm.pdb	6okm_HL_R_YL96R.pdb	-0.49107712507247925	0.1656000018119812
6okm.pdb	6okm_HL_R_YL96N.pdb	-0.34809571504592896	0.052000001072883606
6okm.pdb	6okm_HL_R_YL96D.pdb	0.3016105890274048	0.10209999978542328
6okm.pdb	6okm_HL_R_YL96C.pdb	1.1734890937805176	0.18019999563694
6okm.pdb	6okm_HL_R_YL96Q.pdb	-0.3409120440483093	-0.0032999999821186066
6okm.pdb	6okm_HL_R_YL96E.pdb	0.1055719256401062	-0.060100000351667404
6okm.pdb	6okm_HL_R_YL96G.pdb	1.0881552696228027	0.0348999984562397
6okm.pdb	6okm_HL_R_YL96H.pdb	-0.3501189947128296	0.2793999910354614
6okm.pdb	6okm_HL_R_YL96I.pdb	0.5533912181854248	0.13369999825954437
6okm.pdb	6okm_HL_R_YL96L.pdb	0.27833062410354614	0.16329999268054962
6okm.pdb	6okm_HL_R_YL96K.pdb	0.11211425065994263	0.11949999630451202
6okm.pdb	6okm_HL_R_YL96M.pdb	0.7916804552078247	0.08089999854564667
6okm.pdb	6okm_HL_R_YL96F.pdb	0.5461933612823486	0.14830000698566437
6okm.pdb	6okm_HL_R_YL96P.pdb	-0.5566940903663635	-0.10670000314712524
6okm.pdb	6okm_HL_R_YL96S.pdb	-0.26518094539642334	0.09960000216960907
6okm.pdb	6okm_HL_R_YL96T.pdb	-0.45530936121940613	0.04729999974370003
6okm.pdb	6okm_HL_R_YL96W.pdb	-0.2214488983154297	0.10339999943971634
6okm.pdb	6okm_HL_R_YL96V.pdb	0.5855578184127808	0.05270000174641609
6okm.pdb	6okm_HL_R_RR36A.pdb	-0.20469287037849426	-0.671999990940094
6okm.pdb	6okm_HL_R_RR36N.pdb	-0.22307617962360382	-0.7473999857902527
6okm.pdb	6okm_HL_R_RR36D.pdb	-0.4870642125606537	-0.7513999938964844
6okm.pdb	6okm_HL_R_RR36C.pdb	-0.326582670211792	-0.6814000010490417
6okm.pdb	6okm_HL_R_RR36Q.pdb	-0.6374780535697937	-0.7415000200271606
6okm.pdb	6okm_HL_R_RR36E.pdb	-0.27408623695373535	-0.8429999947547913
6okm.pdb	6okm_HL_R_RR36G.pdb	-0.882723331451416	-0.7440000176429749
6okm.pdb	6okm_HL_R_RR36H.pdb	-1.7651158571243286	-0.6610000133514404
6okm.pdb	6okm_HL_R_RR36I.pdb	-0.6515138149261475	-0.6607999801635742
6okm.pdb	6okm_HL_R_RR36L.pdb	-1.7070343494415283	-0.7473999857902527
6okm.pdb	6okm_HL_R_RR36K.pdb	-0.19803425669670105	-0.6593000292778015
6okm.pdb	6okm_HL_R_RR36M.pdb	-1.415053129196167	-0.7067999839782715
6okm.pdb	6okm_HL_R_RR36F.pdb	-1.0110852718353271	-0.5521000027656555
6okm.pdb	6okm_HL_R_RR36P.pdb	-0.31109726428985596	-0.7056999802589417
6okm.pdb	6okm_HL_R_RR36S.pdb	-0.42441028356552124	-0.6886000037193298
6okm.pdb	6okm_HL_R_RR36T.pdb	-0.28284355998039246	-0.7214000225067139
6okm.pdb	6okm_HL_R_RR36W.pdb	-1.4757397174835205	-0.7116000056266785
6okm.pdb	6okm_HL_R_RR36Y.pdb	-1.2482335567474365	-0.7473999857902527
6okm.pdb	6okm_HL_R_RR36V.pdb	-0.5330766439437866	-0.6610999703407288
6okm.pdb	6okm_HL_R_GR39A.pdb	-1.4439926147460938	-2.6570000648498535
6okm.pdb	6okm_HL_R_GR39R.pdb	-1.94391930103302	-6.9085001945495605
6okm.pdb	6okm_HL_R_GR39N.pdb	-1.733917236328125	-8.5871000289917
6okm.pdb	6okm_HL_R_GR39D.pdb	-2.192166566848755	-6.344399929046631
6okm.pdb	6okm_HL_R_GR39C.pdb	-2.0515456199645996	-4.624800205230713
6okm.pdb	6okm_HL_R_GR39Q.pdb	-1.5116559267044067	-1.811900019645691
6okm.pdb	6okm_HL_R_GR39E.pdb	-1.6227645874023438	-8.909600257873535
6okm.pdb	6okm_HL_R_GR39H.pdb	-2.295454740524292	-21.661226272583008
6okm.pdb	6okm_HL_R_GR39I.pdb	-1.9361263513565063	-11.7252197265625
6okm.pdb	6okm_HL_R_GR39L.pdb	-1.8792078495025635	-5.9868998527526855
6okm.pdb	6okm_HL_R_GR39K.pdb	-2.3687996864318848	-8.08080005645752
6okm.pdb	6okm_HL_R_GR39M.pdb	-1.9132591485977173	-8.659799575805664
6okm.pdb	6okm_HL_R_GR39F.pdb	-2.506779670715332	-12.78499984741211
6okm.pdb	6okm_HL_R_GR39P.pdb	-1.9197438955307007	-4.26609992980957
6okm.pdb	6okm_HL_R_GR39S.pdb	-2.001856803894043	-3.9639999866485596
6okm.pdb	6okm_HL_R_GR39T.pdb	-2.2948427200317383	-9.837800025939941
6okm.pdb	6okm_HL_R_GR39W.pdb	-2.9843220710754395	-9.8996000289917
6okm.pdb	6okm_HL_R_GR39Y.pdb	-2.148536205291748	-11.081899642944336
6okm.pdb	6okm_HL_R_GR39V.pdb	-2.220987319946289	-10.873800277709961
6okm.pdb	6okm_HL_R_PR40A.pdb	-1.115001916885376	-1.593000054359436
6okm.pdb	6okm_HL_R_PR40R.pdb	-2.0736851692199707	-2.5552000999450684
6okm.pdb	6okm_HL_R_PR40N.pdb	-2.4682064056396484	-2.0350000858306885
6okm.pdb	6okm_HL_R_PR40D.pdb	-2.627406120300293	-4.617599964141846
6okm.pdb	6okm_HL_R_PR40C.pdb	-1.2798926830291748	-1.6552000045776367
6okm.pdb	6okm_HL_R_PR40Q.pdb	-1.8843104839324951	-1.3157999515533447
6okm.pdb	6okm_HL_R_PR40E.pdb	-1.5651357173919678	-2.4879000186920166
6okm.pdb	6okm_HL_R_PR40G.pdb	-1.1576238870620728	-2.980299949645996
6okm.pdb	6okm_HL_R_PR40H.pdb	-3.6352105140686035	-9.649200439453125
6okm.pdb	6okm_HL_R_PR40I.pdb	-0.9802446961402893	-2.975600004196167
6okm.pdb	6okm_HL_R_PR40L.pdb	-2.5540051460266113	-0.12950000166893005
6okm.pdb	6okm_HL_R_PR40K.pdb	-1.5544648170471191	-2.029900074005127
6okm.pdb	6okm_HL_R_PR40M.pdb	-1.622220754623413	-0.5644000172615051
6okm.pdb	6okm_HL_R_PR40F.pdb	-4.1340179443359375	-16.388019561767578
6okm.pdb	6okm_HL_R_PR40S.pdb	-1.0654915571212769	-2.95740008354187
6okm.pdb	6okm_HL_R_PR40T.pdb	-1.2626065015792847	-2.3482000827789307
6okm.pdb	6okm_HL_R_PR40W.pdb	-2.9688496589660645	-18.26814079284668
6okm.pdb	6okm_HL_R_PR40Y.pdb	-3.758072853088379	-17.368520736694336
6okm.pdb	6okm_HL_R_PR40V.pdb	-1.5961780548095703	-1.0714999437332153
6okm.pdb	6okm_HL_R_GR41A.pdb	-0.1883276253938675	-0.6334999799728394
6okm.pdb	6okm_HL_R_GR41R.pdb	-1.0108659267425537	-0.684499979019165
6okm.pdb	6okm_HL_R_GR41N.pdb	0.09215468168258667	-0.15889999270439148
6okm.pdb	6okm_HL_R_GR41D.pdb	0.6253440380096436	-2.3157999515533447
6okm.pdb	6okm_HL_R_GR41C.pdb	0.051519960165023804	-0.5843999981880188
6okm.pdb	6okm_HL_R_GR41Q.pdb	0.430009663105011	-1.0339000225067139
6okm.pdb	6okm_HL_R_GR41E.pdb	0.40127480030059814	-1.433500051498413
6okm.pdb	6okm_HL_R_GR41H.pdb	0.2573942542076111	-2.283600091934204
6okm.pdb	6okm_HL_R_GR41I.pdb	-0.3712242543697357	-3.34060001373291
6okm.pdb	6okm_HL_R_GR41L.pdb	-0.3073626756668091	-0.04100000113248825
6okm.pdb	6okm_HL_R_GR41K.pdb	0.3135482668876648	-0.49939998984336853
6okm.pdb	6okm_HL_R_GR41M.pdb	0.5081698894500732	0.5928000211715698
6okm.pdb	6okm_HL_R_GR41F.pdb	-0.6927201747894287	-4.066699981689453
6okm.pdb	6okm_HL_R_GR41P.pdb	-0.23964667320251465	-4.253499984741211
6okm.pdb	6okm_HL_R_GR41S.pdb	-0.054210394620895386	-1.5640000104904175
6okm.pdb	6okm_HL_R_GR41T.pdb	-0.9223682880401611	-2.84660005569458
6okm.pdb	6okm_HL_R_GR41W.pdb	-1.6518069505691528	-7.831999778747559
6okm.pdb	6okm_HL_R_GR41Y.pdb	-0.353668749332428	-13.056039810180664
6okm.pdb	6okm_HL_R_GR41V.pdb	-0.017682552337646484	-1.9118000268936157
6okm.pdb	6okm_HL_R_FR42A.pdb	0.2737606167793274	-2.1013998985290527
6okm.pdb	6okm_HL_R_FR42R.pdb	-0.464011549949646	-1.7187999486923218
6okm.pdb	6okm_HL_R_FR42N.pdb	-0.3481084108352661	-2.2184998989105225
6okm.pdb	6okm_HL_R_FR42D.pdb	-0.042761385440826416	-2.84689998626709
6okm.pdb	6okm_HL_R_FR42C.pdb	0.24666810035705566	-1.768399953842163
6okm.pdb	6okm_HL_R_FR42Q.pdb	-0.28502774238586426	-1.4670000076293945
6okm.pdb	6okm_HL_R_FR42E.pdb	-0.32872310280799866	-2.1041998863220215
6okm.pdb	6okm_HL_R_FR42G.pdb	0.2696502208709717	-2.2165000438690186
6okm.pdb	6okm_HL_R_FR42H.pdb	-0.8061662912368774	-0.5260999798774719
6okm.pdb	6okm_HL_R_FR42I.pdb	-0.5743643045425415	-1.1866999864578247
6okm.pdb	6okm_HL_R_FR42L.pdb	-0.3610542416572571	-0.9320999979972839
6okm.pdb	6okm_HL_R_FR42K.pdb	0.7990529537200928	0.9448999762535095
6okm.pdb	6okm_HL_R_FR42M.pdb	0.2835351824760437	-0.6287000179290771
6okm.pdb	6okm_HL_R_FR42P.pdb	-0.32980579137802124	-2.194700002670288
6okm.pdb	6okm_HL_R_FR42S.pdb	-0.8066813945770264	-1.8496999740600586
6okm.pdb	6okm_HL_R_FR42T.pdb	-0.7379865050315857	-1.3386000394821167
6okm.pdb	6okm_HL_R_FR42W.pdb	-1.4234094619750977	-6.531499862670898
6okm.pdb	6okm_HL_R_FR42Y.pdb	-0.9496458768844604	-3.4511001110076904
6okm.pdb	6okm_HL_R_FR42V.pdb	-0.19165906310081482	-1.5465999841690063
6okm.pdb	6okm_HL_R_PR54A.pdb	0.8927174806594849	-0.34929999709129333
6okm.pdb	6okm_HL_R_PR54R.pdb	0.2291080355644226	-2.4660000801086426
6okm.pdb	6okm_HL_R_PR54N.pdb	0.24562907218933105	-2.7797000408172607
6okm.pdb	6okm_HL_R_PR54D.pdb	0.6063276529312134	-3.082200050354004
6okm.pdb	6okm_HL_R_PR54C.pdb	1.1933468580245972	-0.6115000247955322
6okm.pdb	6okm_HL_R_PR54Q.pdb	0.6170781850814819	-3.235300064086914
6okm.pdb	6okm_HL_R_PR54E.pdb	-0.4837508499622345	-4.40310001373291
6okm.pdb	6okm_HL_R_PR54G.pdb	0.6211028099060059	-2.5696001052856445
6okm.pdb	6okm_HL_R_PR54H.pdb	0.2156946063041687	-12.54578971862793
6okm.pdb	6okm_HL_R_PR54I.pdb	0.9472862482070923	-2.229099988937378
6okm.pdb	6okm_HL_R_PR54L.pdb	0.39593762159347534	-2.269399881362915
6okm.pdb	6okm_HL_R_PR54K.pdb	0.9415842294692993	-1.4607000350952148
6okm.pdb	6okm_HL_R_PR54M.pdb	0.9460352659225464	-2.0469000339508057
6okm.pdb	6okm_HL_R_PR54F.pdb	-1.2679364681243896	-7.407700061798096
6okm.pdb	6okm_HL_R_PR54S.pdb	0.5537211298942566	-0.5874000191688538
6okm.pdb	6okm_HL_R_PR54T.pdb	-0.030797749757766724	-0.5666000247001648
6okm.pdb	6okm_HL_R_PR54W.pdb	0.2714580297470093	-6.5106000900268555
6okm.pdb	6okm_HL_R_PR54Y.pdb	-0.03284364938735962	-9.390000343322754
6okm.pdb	6okm_HL_R_PR54V.pdb	-0.11333146691322327	0.15049999952316284
6okm.pdb	6okm_HL_R_WR57A.pdb	-0.40934890508651733	-3.6254000663757324
6okm.pdb	6okm_HL_R_WR57R.pdb	-0.6057710647583008	-1.7021000385284424
6okm.pdb	6okm_HL_R_WR57N.pdb	-0.2838536500930786	-3.977299928665161
6okm.pdb	6okm_HL_R_WR57D.pdb	0.016381800174713135	-4.76800012588501
6okm.pdb	6okm_HL_R_WR57C.pdb	-0.48649054765701294	-3.5090999603271484
6okm.pdb	6okm_HL_R_WR57Q.pdb	0.20257562398910522	-3.1846001148223877
6okm.pdb	6okm_HL_R_WR57E.pdb	0.2261790633201599	-3.2904000282287598
6okm.pdb	6okm_HL_R_WR57G.pdb	-0.3960311710834503	-4.059800148010254
6okm.pdb	6okm_HL_R_WR57H.pdb	-0.770831823348999	-3.5994999408721924
6okm.pdb	6okm_HL_R_WR57I.pdb	-0.3813701272010803	-2.8864998817443848
6okm.pdb	6okm_HL_R_WR57L.pdb	0.0034883618354797363	-1.7001999616622925
6okm.pdb	6okm_HL_R_WR57K.pdb	-0.4533919394016266	-2.7330000400543213
6okm.pdb	6okm_HL_R_WR57M.pdb	0.09172451496124268	-0.9904999732971191
6okm.pdb	6okm_HL_R_WR57F.pdb	-0.29645615816116333	-1.2007999420166016
6okm.pdb	6okm_HL_R_WR57P.pdb	-0.5496554374694824	-3.2444000244140625
6okm.pdb	6okm_HL_R_WR57S.pdb	-0.350106805562973	-4.255899906158447
6okm.pdb	6okm_HL_R_WR57T.pdb	-0.15006327629089355	-4.297399997711182
6okm.pdb	6okm_HL_R_WR57Y.pdb	-0.0631764829158783	-1.6878000497817993
6okm.pdb	6okm_HL_R_WR57V.pdb	0.11854052543640137	-3.1110999584198
6okm.pdb	6okm_HL_R_CR58A.pdb	-0.6011272072792053	-0.42910000681877136
6okm.pdb	6okm_HL_R_CR58R.pdb	-1.070060133934021	-5.803400039672852
6okm.pdb	6okm_HL_R_CR58N.pdb	-0.7458354234695435	-0.6082000136375427
6okm.pdb	6okm_HL_R_CR58D.pdb	-1.3792190551757812	0.5967000126838684
6okm.pdb	6okm_HL_R_CR58Q.pdb	-0.8879088163375854	0.8378999829292297
6okm.pdb	6okm_HL_R_CR58E.pdb	-0.7100515961647034	2.8854000568389893
6okm.pdb	6okm_HL_R_CR58G.pdb	-0.022751659154891968	-0.10499999672174454
6okm.pdb	6okm_HL_R_CR58H.pdb	-0.9437561631202698	-2.191800117492676
6okm.pdb	6okm_HL_R_CR58I.pdb	-0.996493935585022	0.2547000050544739
6okm.pdb	6okm_HL_R_CR58L.pdb	-1.3308354616165161	-0.13930000364780426
6okm.pdb	6okm_HL_R_CR58K.pdb	-0.7099325656890869	-6.475299835205078
6okm.pdb	6okm_HL_R_CR58M.pdb	0.023896604776382446	-0.7716000080108643
6okm.pdb	6okm_HL_R_CR58F.pdb	-1.0184924602508545	-1.8798999786376953
6okm.pdb	6okm_HL_R_CR58P.pdb	-0.1781250238418579	0.6348000168800354
6okm.pdb	6okm_HL_R_CR58S.pdb	-0.09587720036506653	-0.4787999987602234
6okm.pdb	6okm_HL_R_CR58T.pdb	-0.8623771667480469	-0.5453000068664551
6okm.pdb	6okm_HL_R_CR58W.pdb	-1.1639059782028198	-15.97307014465332
6okm.pdb	6okm_HL_R_CR58Y.pdb	-0.49854576587677	-2.2939000129699707
6okm.pdb	6okm_HL_R_CR58V.pdb	-1.2458734512329102	0.032099999487400055
6okm.pdb	6okm_HL_R_NR59A.pdb	-0.5203563570976257	0.33970001339912415
6okm.pdb	6okm_HL_R_NR59R.pdb	-0.7117336392402649	1.1378999948501587
6okm.pdb	6okm_HL_R_NR59D.pdb	-0.3462721109390259	3.2416000366210938
6okm.pdb	6okm_HL_R_NR59C.pdb	-0.1903141736984253	0.9610000252723694
6okm.pdb	6okm_HL_R_NR59Q.pdb	0.013670027256011963	-0.024800000712275505
6okm.pdb	6okm_HL_R_NR59E.pdb	-0.7211213111877441	0.7738999724388123
6okm.pdb	6okm_HL_R_NR59G.pdb	-0.5322481393814087	0.18119999766349792
6okm.pdb	6okm_HL_R_NR59H.pdb	-0.5176905393600464	-0.17509999871253967
6okm.pdb	6okm_HL_R_NR59I.pdb	-0.3522261381149292	0.5860000252723694
6okm.pdb	6okm_HL_R_NR59L.pdb	-0.008295059204101562	0.6169000267982483
6okm.pdb	6okm_HL_R_NR59K.pdb	-0.5647621154785156	0.7555000185966492
6okm.pdb	6okm_HL_R_NR59M.pdb	-0.09206929802894592	0.6694999933242798
6okm.pdb	6okm_HL_R_NR59F.pdb	-0.6107569932937622	1.3823000192642212
6okm.pdb	6okm_HL_R_NR59P.pdb	-1.0445932149887085	0.25130000710487366
6okm.pdb	6okm_HL_R_NR59S.pdb	-0.3095490038394928	0.9106000065803528
6okm.pdb	6okm_HL_R_NR59T.pdb	-0.24092157185077667	0.3603000044822693
6okm.pdb	6okm_HL_R_NR59W.pdb	-1.567519187927246	0.43309998512268066
6okm.pdb	6okm_HL_R_NR59Y.pdb	-1.079533576965332	1.386299967765808
6okm.pdb	6okm_HL_R_NR59V.pdb	-0.4040331542491913	0.7433000206947327
6okm.pdb	6okm_HL_R_LR60A.pdb	-0.59366774559021	-0.7017999887466431
6okm.pdb	6okm_HL_R_LR60R.pdb	-1.2703614234924316	-0.43059998750686646
6okm.pdb	6okm_HL_R_LR60N.pdb	-0.9263234734535217	-0.79339998960495
6okm.pdb	6okm_HL_R_LR60D.pdb	-0.5598391890525818	-0.8605999946594238
6okm.pdb	6okm_HL_R_LR60C.pdb	-0.894194483757019	-0.09459999948740005
6okm.pdb	6okm_HL_R_LR60Q.pdb	-0.3902367055416107	-0.6255999803543091
6okm.pdb	6okm_HL_R_LR60E.pdb	-0.06716832518577576	0.6162999868392944
6okm.pdb	6okm_HL_R_LR60G.pdb	-0.5447675585746765	-0.8720999956130981
6okm.pdb	6okm_HL_R_LR60H.pdb	-0.8217675685882568	0.28439998626708984
6okm.pdb	6okm_HL_R_LR60I.pdb	-0.5954533815383911	-0.39089998602867126
6okm.pdb	6okm_HL_R_LR60K.pdb	-1.0755361318588257	-0.4065999984741211
6okm.pdb	6okm_HL_R_LR60M.pdb	-0.6556639671325684	-0.2883000075817108
6okm.pdb	6okm_HL_R_LR60F.pdb	-0.9509273171424866	-1.0081000328063965
6okm.pdb	6okm_HL_R_LR60P.pdb	-0.8759285807609558	-0.3513999879360199
6okm.pdb	6okm_HL_R_LR60S.pdb	-0.5850049257278442	-0.8373000025749207
6okm.pdb	6okm_HL_R_LR60T.pdb	-0.6946009397506714	-0.5803999900817871
6okm.pdb	6okm_HL_R_LR60W.pdb	-0.5138788223266602	-0.3617999851703644
6okm.pdb	6okm_HL_R_LR60Y.pdb	-0.7758848667144775	-0.5656999945640564
6okm.pdb	6okm_HL_R_LR60V.pdb	-0.6794072389602661	0.6090999841690063
6okm.pdb	6okm_HL_R_RR61A.pdb	0.38168299198150635	-0.2563999891281128
6okm.pdb	6okm_HL_R_RR61N.pdb	0.33624768257141113	-0.6452000141143799
6okm.pdb	6okm_HL_R_RR61D.pdb	0.3360964059829712	-0.8112000226974487
6okm.pdb	6okm_HL_R_RR61C.pdb	0.3320256471633911	-0.4580000042915344
6okm.pdb	6okm_HL_R_RR61Q.pdb	-0.7027801275253296	-0.42570000886917114
6okm.pdb	6okm_HL_R_RR61E.pdb	-0.6808000802993774	-0.4717000126838684
6okm.pdb	6okm_HL_R_RR61G.pdb	-0.6724121570587158	-0.7014999985694885
6okm.pdb	6okm_HL_R_RR61H.pdb	0.19341826438903809	-0.5368000268936157
6okm.pdb	6okm_HL_R_RR61I.pdb	-0.06367740035057068	2.006700038909912
6okm.pdb	6okm_HL_R_RR61L.pdb	-0.745554506778717	0.4147000014781952
6okm.pdb	6okm_HL_R_RR61K.pdb	0.47292840480804443	-0.0015999999595806003
6okm.pdb	6okm_HL_R_RR61M.pdb	-0.5939664840698242	0.9750999808311462
6okm.pdb	6okm_HL_R_RR61F.pdb	-1.2101556062698364	0.5680000185966492
6okm.pdb	6okm_HL_R_RR61P.pdb	-0.978248655796051	0.4925000071525574
6okm.pdb	6okm_HL_R_RR61S.pdb	0.2918328046798706	-0.7282000184059143
6okm.pdb	6okm_HL_R_RR61T.pdb	-1.1711390018463135	-0.5498999953269958
6okm.pdb	6okm_HL_R_RR61W.pdb	-0.18812580406665802	0.2766000032424927
6okm.pdb	6okm_HL_R_RR61Y.pdb	-0.14892113208770752	0.17980000376701355
6okm.pdb	6okm_HL_R_RR61V.pdb	-1.9685910940170288	-0.9702000021934509
6okm.pdb	6okm_HL_R_ER65A.pdb	-0.1561325490474701	-0.6786999702453613
6okm.pdb	6okm_HL_R_ER65R.pdb	-0.579108715057373	-0.7386999726295471
6okm.pdb	6okm_HL_R_ER65N.pdb	-0.5656899213790894	-0.5105999708175659
6okm.pdb	6okm_HL_R_ER65D.pdb	-0.49112656712532043	-0.1972000002861023
6okm.pdb	6okm_HL_R_ER65C.pdb	-0.2629430294036865	-0.6539000272750854
6okm.pdb	6okm_HL_R_ER65Q.pdb	-0.3876937925815582	-0.651199996471405
6okm.pdb	6okm_HL_R_ER65G.pdb	-0.19470076262950897	-0.7016000151634216
6okm.pdb	6okm_HL_R_ER65H.pdb	-0.7570463418960571	-0.5512999892234802
6okm.pdb	6okm_HL_R_ER65I.pdb	-0.5247640013694763	-0.5939000248908997
6okm.pdb	6okm_HL_R_ER65L.pdb	-0.5566186904907227	-0.527400016784668
6okm.pdb	6okm_HL_R_ER65K.pdb	-0.35999858379364014	-0.7348999977111816
6okm.pdb	6okm_HL_R_ER65M.pdb	-0.8399630784988403	-0.6583999991416931
6okm.pdb	6okm_HL_R_ER65F.pdb	-1.0080161094665527	-0.5881999731063843
6okm.pdb	6okm_HL_R_ER65P.pdb	-0.8865110874176025	-0.6758999824523926
6okm.pdb	6okm_HL_R_ER65S.pdb	-0.28922945261001587	-0.6902999877929688
6okm.pdb	6okm_HL_R_ER65T.pdb	-0.4439414143562317	-0.6741999983787537
6okm.pdb	6okm_HL_R_ER65W.pdb	-1.1384921073913574	-0.36149999499320984
6okm.pdb	6okm_HL_R_ER65Y.pdb	-0.7791112065315247	-0.6590999960899353
6okm.pdb	6okm_HL_R_ER65V.pdb	-0.33000949025154114	-0.6520000100135803
6okm.pdb	6okm_HL_R_RR66A.pdb	-0.112826406955719	-3.6967999935150146
6okm.pdb	6okm_HL_R_RR66N.pdb	-0.8996331691741943	-2.7818000316619873
6okm.pdb	6okm_HL_R_RR66D.pdb	-0.9414074420928955	-1.9465999603271484
6okm.pdb	6okm_HL_R_RR66C.pdb	0.30737370252609253	-3.487299919128418
6okm.pdb	6okm_HL_R_RR66Q.pdb	-0.2055581659078598	-3.2548000812530518
6okm.pdb	6okm_HL_R_RR66E.pdb	0.4207971692085266	-1.8472000360488892
6okm.pdb	6okm_HL_R_RR66G.pdb	-0.22140325605869293	-4.2104997634887695
6okm.pdb	6okm_HL_R_RR66H.pdb	0.1917707324028015	-2.0206000804901123
6okm.pdb	6okm_HL_R_RR66I.pdb	0.3570483326911926	-3.1347999572753906
6okm.pdb	6okm_HL_R_RR66L.pdb	-0.227542906999588	-2.611599922180176
6okm.pdb	6okm_HL_R_RR66K.pdb	0.8345177173614502	-1.792799949645996
6okm.pdb	6okm_HL_R_RR66M.pdb	0.2859612703323364	-2.1184000968933105
6okm.pdb	6okm_HL_R_RR66F.pdb	-1.1017887592315674	-2.1693999767303467
6okm.pdb	6okm_HL_R_RR66P.pdb	-0.07995232939720154	-3.648400068283081
6okm.pdb	6okm_HL_R_RR66S.pdb	0.3922351002693176	-3.908600091934204
6okm.pdb	6okm_HL_R_RR66T.pdb	-0.15503835678100586	-2.6789000034332275
6okm.pdb	6okm_HL_R_RR66W.pdb	-0.575843095779419	-1.42739999294281
6okm.pdb	6okm_HL_R_RR66Y.pdb	-0.2554233968257904	-4.196599960327148
6okm.pdb	6okm_HL_R_RR66V.pdb	-0.5530765652656555	-2.359600067138672
6okm.pdb	6okm_HL_R_KR67A.pdb	-0.3898612856864929	-0.042500000447034836
6okm.pdb	6okm_HL_R_KR67R.pdb	-0.7072263360023499	-0.06870000064373016
6okm.pdb	6okm_HL_R_KR67N.pdb	-0.7719057202339172	0.013000000268220901
6okm.pdb	6okm_HL_R_KR67D.pdb	-0.6849585771560669	0.05079999938607216
6okm.pdb	6okm_HL_R_KR67C.pdb	-0.522728681564331	-0.010300000198185444
6okm.pdb	6okm_HL_R_KR67Q.pdb	-0.592681348323822	-0.037700001150369644
6okm.pdb	6okm_HL_R_KR67E.pdb	-0.7386859059333801	0.0608999989926815
6okm.pdb	6okm_HL_R_KR67G.pdb	-0.36426401138305664	-0.005499999970197678
6okm.pdb	6okm_HL_R_KR67H.pdb	-0.9505437016487122	0.04989999905228615
6okm.pdb	6okm_HL_R_KR67I.pdb	-0.51461261510849	-0.05090000107884407
6okm.pdb	6okm_HL_R_KR67L.pdb	-0.5746159553527832	0.04390000179409981
6okm.pdb	6okm_HL_R_KR67M.pdb	-0.3057030141353607	0.03099999949336052
6okm.pdb	6okm_HL_R_KR67F.pdb	-0.7341200709342957	0.03709999844431877
6okm.pdb	6okm_HL_R_KR67P.pdb	-2.1034107208251953	-0.7580999732017517
6okm.pdb	6okm_HL_R_KR67S.pdb	-0.4656839370727539	-0.025100000202655792
6okm.pdb	6okm_HL_R_KR67T.pdb	0.0454806387424469	0.016100000590085983
6okm.pdb	6okm_HL_R_KR67W.pdb	-1.1094582080841064	0.028699999675154686
6okm.pdb	6okm_HL_R_KR67Y.pdb	-0.4904297888278961	0.01979999989271164
6okm.pdb	6okm_HL_R_KR67V.pdb	-0.21486517786979675	-0.07419999688863754
6okm.pdb	6okm_HL_R_QR68A.pdb	-0.3476445972919464	0.009800000116229057
6okm.pdb	6okm_HL_R_QR68R.pdb	-0.6013401746749878	-0.1348000019788742
6okm.pdb	6okm_HL_R_QR68N.pdb	-0.43786925077438354	0.030700000002980232
6okm.pdb	6okm_HL_R_QR68D.pdb	-0.2966368496417999	-0.05040000006556511
6okm.pdb	6okm_HL_R_QR68C.pdb	-0.4403359293937683	-0.021700000390410423
6okm.pdb	6okm_HL_R_QR68E.pdb	-0.01885247230529785	0.01889999955892563
6okm.pdb	6okm_HL_R_QR68G.pdb	-0.4476729929447174	-0.015399999916553497
6okm.pdb	6okm_HL_R_QR68H.pdb	-0.47528547048568726	0.08079999685287476
6okm.pdb	6okm_HL_R_QR68I.pdb	-0.15338677167892456	-0.04989999905228615
6okm.pdb	6okm_HL_R_QR68L.pdb	-0.38836902379989624	-0.00279999990016222
6okm.pdb	6okm_HL_R_QR68K.pdb	-0.7285947203636169	-0.026799999177455902
6okm.pdb	6okm_HL_R_QR68M.pdb	-0.5578451752662659	0.011699999682605267
6okm.pdb	6okm_HL_R_QR68F.pdb	-0.3879666030406952	0.05480000004172325
6okm.pdb	6okm_HL_R_QR68P.pdb	-0.8181512951850891	-0.14300000667572021
6okm.pdb	6okm_HL_R_QR68S.pdb	-0.5341070890426636	0.05849999934434891
6okm.pdb	6okm_HL_R_QR68T.pdb	-0.4928778111934662	-0.5418999791145325
6okm.pdb	6okm_HL_R_QR68W.pdb	-0.6627733707427979	0.010400000028312206
6okm.pdb	6okm_HL_R_QR68Y.pdb	-0.32944127917289734	0.14100000262260437
6okm.pdb	6okm_HL_R_QR68V.pdb	-0.1689680516719818	-0.04809999838471413
6okm.pdb	6okm_HL_R_LR69A.pdb	-1.1255261898040771	-1.5586999654769897
6okm.pdb	6okm_HL_R_LR69R.pdb	-0.927708625793457	-2.147700071334839
6okm.pdb	6okm_HL_R_LR69N.pdb	-0.9278882741928101	-2.0559000968933105
6okm.pdb	6okm_HL_R_LR69D.pdb	-0.9183038473129272	-1.4296000003814697
6okm.pdb	6okm_HL_R_LR69C.pdb	-0.7161475419998169	-1.3102999925613403
6okm.pdb	6okm_HL_R_LR69Q.pdb	-1.8708094358444214	-2.4093000888824463
6okm.pdb	6okm_HL_R_LR69E.pdb	-2.1844468116760254	-2.642699956893921
6okm.pdb	6okm_HL_R_LR69G.pdb	-1.3833338022232056	-2.0165998935699463
6okm.pdb	6okm_HL_R_LR69H.pdb	-1.0145896673202515	-1.9466999769210815
6okm.pdb	6okm_HL_R_LR69I.pdb	-1.0807685852050781	-0.49729999899864197
6okm.pdb	6okm_HL_R_LR69K.pdb	-0.4080848693847656	-2.0873000621795654
6okm.pdb	6okm_HL_R_LR69M.pdb	-1.4524061679840088	0.30809998512268066
6okm.pdb	6okm_HL_R_LR69F.pdb	-0.42554888129234314	-1.7381000518798828
6okm.pdb	6okm_HL_R_LR69P.pdb	-1.1873767375946045	-1.315000057220459
6okm.pdb	6okm_HL_R_LR69S.pdb	-0.7715315818786621	-1.9486000537872314
6okm.pdb	6okm_HL_R_LR69T.pdb	-0.8337569236755371	-2.0357000827789307
6okm.pdb	6okm_HL_R_LR69W.pdb	-1.0968332290649414	-1.753999948501587
6okm.pdb	6okm_HL_R_LR69Y.pdb	-0.4404362142086029	-1.6916999816894531
6okm.pdb	6okm_HL_R_LR69V.pdb	-1.3476684093475342	-1.1962000131607056
5fhc.pdb	5fhc_AB_J_SA99A.pdb	-0.11138787865638733	0.30395999550819397
5fhc.pdb	5fhc_AB_J_SA99R.pdb	-0.9444320797920227	-4.305699825286865
5fhc.pdb	5fhc_AB_J_SA99N.pdb	-1.9939862489700317	-0.023970000445842743
5fhc.pdb	5fhc_AB_J_SA99D.pdb	-0.8176032304763794	0.455269992351532
5fhc.pdb	5fhc_AB_J_SA99C.pdb	-0.7297722101211548	0.2851400077342987
5fhc.pdb	5fhc_AB_J_SA99Q.pdb	-1.315329909324646	-5.55364990234375
5fhc.pdb	5fhc_AB_J_SA99E.pdb	-2.565402030944824	-4.231540203094482
5fhc.pdb	5fhc_AB_J_SA99G.pdb	-0.3505002558231354	-0.2914400100708008
5fhc.pdb	5fhc_AB_J_SA99H.pdb	-2.869112968444824	-4.140960216522217
5fhc.pdb	5fhc_AB_J_SA99I.pdb	-2.1592140197753906	-1.3912689685821533
5fhc.pdb	5fhc_AB_J_SA99L.pdb	-2.0945181846618652	-2.112816095352173
5fhc.pdb	5fhc_AB_J_SA99K.pdb	-2.18928861618042	-7.204090118408203
5fhc.pdb	5fhc_AB_J_SA99M.pdb	-2.02258563041687	-1.093222975730896
5fhc.pdb	5fhc_AB_J_SA99F.pdb	-1.341277003288269	-2.0292398929595947
5fhc.pdb	5fhc_AB_J_SA99P.pdb	-0.8365955948829651	0.22801999747753143
5fhc.pdb	5fhc_AB_J_SA99T.pdb	-1.8944571018218994	-0.05649000033736229
5fhc.pdb	5fhc_AB_J_SA99W.pdb	-1.6706312894821167	-29.367000579833984
5fhc.pdb	5fhc_AB_J_SA99Y.pdb	-1.6914042234420776	-4.885680198669434
5fhc.pdb	5fhc_AB_J_SA99V.pdb	-1.8572477102279663	0.6094300150871277
5fhc.pdb	5fhc_AB_J_RA100A.pdb	0.23825603723526	0.05992000177502632
5fhc.pdb	5fhc_AB_J_RA100N.pdb	0.4167875647544861	0.007519999984651804
5fhc.pdb	5fhc_AB_J_RA100D.pdb	-0.15100255608558655	0.053950000554323196
5fhc.pdb	5fhc_AB_J_RA100C.pdb	0.5108811855316162	0.010809999890625477
5fhc.pdb	5fhc_AB_J_RA100Q.pdb	-0.2674117684364319	0.010470000095665455
5fhc.pdb	5fhc_AB_J_RA100E.pdb	-0.07422539591789246	-0.008449999615550041
5fhc.pdb	5fhc_AB_J_RA100G.pdb	0.6507852077484131	0.10780999809503555
5fhc.pdb	5fhc_AB_J_RA100H.pdb	0.02442997694015503	-0.21963000297546387
5fhc.pdb	5fhc_AB_J_RA100I.pdb	0.5134687423706055	-0.20555999875068665
5fhc.pdb	5fhc_AB_J_RA100L.pdb	0.7829484939575195	-0.1907999962568283
5fhc.pdb	5fhc_AB_J_RA100K.pdb	-0.22708283364772797	0.09502000361680984
5fhc.pdb	5fhc_AB_J_RA100M.pdb	0.37932032346725464	0.02457999996840954
5fhc.pdb	5fhc_AB_J_RA100F.pdb	0.2872757315635681	-0.13917000591754913
5fhc.pdb	5fhc_AB_J_RA100P.pdb	-0.34502556920051575	0.1330299973487854
5fhc.pdb	5fhc_AB_J_RA100S.pdb	1.1051137447357178	0.13977999985218048
5fhc.pdb	5fhc_AB_J_RA100T.pdb	0.2312527298927307	0.10467000305652618
5fhc.pdb	5fhc_AB_J_RA100W.pdb	-0.629011332988739	-0.17747999727725983
5fhc.pdb	5fhc_AB_J_RA100Y.pdb	0.576077938079834	-0.4759500026702881
5fhc.pdb	5fhc_AB_J_RA100V.pdb	0.7790837287902832	-0.06923999637365341
5fhc.pdb	5fhc_AB_J_SA101A.pdb	0.06183791160583496	0.6222100257873535
5fhc.pdb	5fhc_AB_J_SA101R.pdb	-0.3373730182647705	-0.9237909913063049
5fhc.pdb	5fhc_AB_J_SA101N.pdb	-0.3408403992652893	-0.768733024597168
5fhc.pdb	5fhc_AB_J_SA101D.pdb	-1.0100970268249512	-1.2972455024719238
5fhc.pdb	5fhc_AB_J_SA101C.pdb	-0.3974573016166687	-0.1637900024652481
5fhc.pdb	5fhc_AB_J_SA101Q.pdb	-0.40545982122421265	-0.974016010761261
5fhc.pdb	5fhc_AB_J_SA101E.pdb	-0.3053770661354065	-1.3419090509414673
5fhc.pdb	5fhc_AB_J_SA101G.pdb	0.11590194702148438	1.1193900108337402
5fhc.pdb	5fhc_AB_J_SA101H.pdb	-1.0784974098205566	-0.8461130261421204
5fhc.pdb	5fhc_AB_J_SA101I.pdb	-0.3846585154533386	-1.286313772201538
5fhc.pdb	5fhc_AB_J_SA101L.pdb	-0.2064000964164734	-1.5963740348815918
5fhc.pdb	5fhc_AB_J_SA101K.pdb	-0.4719511866569519	-0.8017200231552124
5fhc.pdb	5fhc_AB_J_SA101M.pdb	-0.9811998605728149	0.38857999444007874
5fhc.pdb	5fhc_AB_J_SA101F.pdb	-0.3111601173877716	-1.153908610343933
5fhc.pdb	5fhc_AB_J_SA101P.pdb	-0.450834721326828	0.3106600046157837
5fhc.pdb	5fhc_AB_J_SA101T.pdb	-0.22839581966400146	-0.32468700408935547
5fhc.pdb	5fhc_AB_J_SA101W.pdb	-0.1895817220211029	-1.0080629587173462
5fhc.pdb	5fhc_AB_J_SA101Y.pdb	-0.20709660649299622	-0.8226860165596008
5fhc.pdb	5fhc_AB_J_SA101V.pdb	-0.1785781979560852	-0.13210999965667725
5fhc.pdb	5fhc_AB_J_TA110A.pdb	-0.3920689523220062	0.2831000089645386
5fhc.pdb	5fhc_AB_J_TA110R.pdb	-0.5491326451301575	-1.3476760387420654
5fhc.pdb	5fhc_AB_J_TA110N.pdb	-0.5799446105957031	-0.2541239857673645
5fhc.pdb	5fhc_AB_J_TA110D.pdb	-0.5000306367874146	-0.5299789905548096
5fhc.pdb	5fhc_AB_J_TA110C.pdb	0.06840568780899048	0.04450000077486038
5fhc.pdb	5fhc_AB_J_TA110Q.pdb	-1.3561084270477295	-1.1480692625045776
5fhc.pdb	5fhc_AB_J_TA110E.pdb	-0.7450095415115356	-0.8935840129852295
5fhc.pdb	5fhc_AB_J_TA110G.pdb	-0.9536522626876831	-0.2676219940185547
5fhc.pdb	5fhc_AB_J_TA110H.pdb	-1.2117512226104736	-0.5732669830322266
5fhc.pdb	5fhc_AB_J_TA110I.pdb	-0.49004796147346497	0.3325900137424469
5fhc.pdb	5fhc_AB_J_TA110L.pdb	-0.5299914479255676	0.3171299993991852
5fhc.pdb	5fhc_AB_J_TA110K.pdb	-0.6340388059616089	-0.8820819854736328
5fhc.pdb	5fhc_AB_J_TA110M.pdb	0.17659491300582886	0.15580999851226807
5fhc.pdb	5fhc_AB_J_TA110F.pdb	-0.7003576755523682	-0.39676499366760254
5fhc.pdb	5fhc_AB_J_TA110P.pdb	-1.1765570640563965	-0.5230919718742371
5fhc.pdb	5fhc_AB_J_TA110S.pdb	-0.3058064579963684	0.10919000208377838
5fhc.pdb	5fhc_AB_J_TA110W.pdb	-1.400389313697815	-1.9367040395736694
5fhc.pdb	5fhc_AB_J_TA110Y.pdb	-2.837306499481201	-12.86989974975586
5fhc.pdb	5fhc_AB_J_TA110V.pdb	-0.5665006637573242	0.36757999658584595
5fhc.pdb	5fhc_AB_J_YB47A.pdb	-0.9363009929656982	-1.5367039442062378
5fhc.pdb	5fhc_AB_J_YB47R.pdb	-0.6052598357200623	-1.8916490077972412
5fhc.pdb	5fhc_AB_J_YB47N.pdb	-1.3108575344085693	-1.5688350200653076
5fhc.pdb	5fhc_AB_J_YB47D.pdb	-0.3481561541557312	-2.0370609760284424
5fhc.pdb	5fhc_AB_J_YB47C.pdb	-1.030718207359314	-1.4073699712753296
5fhc.pdb	5fhc_AB_J_YB47Q.pdb	-0.15266233682632446	-1.6237050294876099
5fhc.pdb	5fhc_AB_J_YB47E.pdb	-0.3629586398601532	-2.334199905395508
5fhc.pdb	5fhc_AB_J_YB47G.pdb	-1.2786681652069092	-1.5400290489196777
5fhc.pdb	5fhc_AB_J_YB47H.pdb	-0.9054773449897766	-1.3520029783248901
5fhc.pdb	5fhc_AB_J_YB47I.pdb	-0.11763888597488403	-1.089521050453186
5fhc.pdb	5fhc_AB_J_YB47L.pdb	-0.28873202204704285	-0.8892719745635986
5fhc.pdb	5fhc_AB_J_YB47K.pdb	0.1428263783454895	-1.9147629737854004
5fhc.pdb	5fhc_AB_J_YB47M.pdb	-1.1929256916046143	-0.941087007522583
5fhc.pdb	5fhc_AB_J_YB47F.pdb	-1.1410131454467773	-0.6005499958992004
5fhc.pdb	5fhc_AB_J_YB47P.pdb	-0.07268363237380981	-1.4890819787979126
5fhc.pdb	5fhc_AB_J_YB47S.pdb	-0.8311614394187927	-1.5826120376586914
5fhc.pdb	5fhc_AB_J_YB47T.pdb	-0.8849667310714722	-1.3055411577224731
5fhc.pdb	5fhc_AB_J_YB47W.pdb	-1.2984631061553955	-2.9730100631713867
5fhc.pdb	5fhc_AB_J_YB47V.pdb	-0.7531776428222656	-1.4940249919891357
5fhc.pdb	5fhc_AB_J_GJ23A.pdb	-0.635287880897522	-2.481379985809326
5fhc.pdb	5fhc_AB_J_GJ23R.pdb	-1.5264710187911987	-6.1724700927734375
5fhc.pdb	5fhc_AB_J_GJ23N.pdb	-1.4833351373672485	-1.5853060483932495
5fhc.pdb	5fhc_AB_J_GJ23D.pdb	-1.3139925003051758	-4.30810022354126
5fhc.pdb	5fhc_AB_J_GJ23C.pdb	-0.9809481501579285	-3.869719982147217
5fhc.pdb	5fhc_AB_J_GJ23Q.pdb	-1.4220573902130127	-5.102759838104248
5fhc.pdb	5fhc_AB_J_GJ23E.pdb	-1.847238302230835	-6.045229911804199
5fhc.pdb	5fhc_AB_J_GJ23H.pdb	-2.056817054748535	-3.1877400875091553
5fhc.pdb	5fhc_AB_J_GJ23I.pdb	-1.025944709777832	-5.87568998336792
5fhc.pdb	5fhc_AB_J_GJ23L.pdb	-1.886559009552002	-8.807889938354492
5fhc.pdb	5fhc_AB_J_GJ23K.pdb	-1.9778947830200195	-3.6434199810028076
5fhc.pdb	5fhc_AB_J_GJ23M.pdb	-1.5451303720474243	-4.8155598640441895
5fhc.pdb	5fhc_AB_J_GJ23F.pdb	-1.8205392360687256	-4.398429870605469
5fhc.pdb	5fhc_AB_J_GJ23P.pdb	-1.6364892721176147	-3.1283600330352783
5fhc.pdb	5fhc_AB_J_GJ23S.pdb	-0.3831474184989929	-4.795340061187744
5fhc.pdb	5fhc_AB_J_GJ23T.pdb	-0.8602973222732544	-3.4596500396728516
5fhc.pdb	5fhc_AB_J_GJ23W.pdb	-1.4833717346191406	-6.775519847869873
5fhc.pdb	5fhc_AB_J_GJ23Y.pdb	-2.1668519973754883	-5.458330154418945
5fhc.pdb	5fhc_AB_J_GJ23V.pdb	-1.3562583923339844	-5.61460018157959
5fhc.pdb	5fhc_AB_J_AJ25R.pdb	-0.9248710870742798	-0.7709810137748718
5fhc.pdb	5fhc_AB_J_AJ25N.pdb	-1.0521448850631714	-0.41597801446914673
5fhc.pdb	5fhc_AB_J_AJ25D.pdb	-1.317270040512085	-1.147341251373291
5fhc.pdb	5fhc_AB_J_AJ25C.pdb	-0.9946384429931641	0.6881700158119202
5fhc.pdb	5fhc_AB_J_AJ25Q.pdb	-0.8491834402084351	-0.2226569950580597
5fhc.pdb	5fhc_AB_J_AJ25E.pdb	-0.7024281024932861	-0.5267760157585144
5fhc.pdb	5fhc_AB_J_AJ25G.pdb	-0.6161760091781616	0.7735499739646912
5fhc.pdb	5fhc_AB_J_AJ25H.pdb	-1.2728115320205688	-0.42745599150657654
5fhc.pdb	5fhc_AB_J_AJ25I.pdb	-1.2670537233352661	-0.5867589712142944
5fhc.pdb	5fhc_AB_J_AJ25L.pdb	-1.0223851203918457	-0.8041599988937378
5fhc.pdb	5fhc_AB_J_AJ25K.pdb	-0.8379044532775879	-1.253495693206787
5fhc.pdb	5fhc_AB_J_AJ25M.pdb	-1.1666127443313599	1.6012799739837646
5fhc.pdb	5fhc_AB_J_AJ25F.pdb	-1.1944009065628052	-0.6128950119018555
5fhc.pdb	5fhc_AB_J_AJ25P.pdb	-0.8312417268753052	0.09397999942302704
5fhc.pdb	5fhc_AB_J_AJ25S.pdb	-0.7046298980712891	-0.5632849931716919
5fhc.pdb	5fhc_AB_J_AJ25T.pdb	-0.9423578977584839	-1.6283910274505615
5fhc.pdb	5fhc_AB_J_AJ25W.pdb	-1.2364779710769653	-0.5707119703292847
5fhc.pdb	5fhc_AB_J_AJ25Y.pdb	-1.0087921619415283	-0.818356990814209
5fhc.pdb	5fhc_AB_J_AJ25V.pdb	-0.7434014081954956	-0.5701349973678589
5fhc.pdb	5fhc_AB_J_IJ26A.pdb	-0.9508707523345947	-1.2534433603286743
5fhc.pdb	5fhc_AB_J_IJ26R.pdb	-1.1743134260177612	-0.7138990163803101
5fhc.pdb	5fhc_AB_J_IJ26N.pdb	-0.4712580740451813	-1.107583999633789
5fhc.pdb	5fhc_AB_J_IJ26D.pdb	-0.42979535460472107	0.05144000053405762
5fhc.pdb	5fhc_AB_J_IJ26C.pdb	-0.5006543397903442	-0.7269390225410461
5fhc.pdb	5fhc_AB_J_IJ26Q.pdb	-1.1149873733520508	-0.012409999966621399
5fhc.pdb	5fhc_AB_J_IJ26E.pdb	-1.119212031364441	-1.9149659872055054
5fhc.pdb	5fhc_AB_J_IJ26G.pdb	-0.8849139213562012	-1.5193899869918823
5fhc.pdb	5fhc_AB_J_IJ26H.pdb	-0.7097263336181641	-1.155949592590332
5fhc.pdb	5fhc_AB_J_IJ26L.pdb	-0.6836581826210022	0.6811000108718872
5fhc.pdb	5fhc_AB_J_IJ26K.pdb	-0.6830741167068481	-1.5894509553909302
5fhc.pdb	5fhc_AB_J_IJ26M.pdb	-0.1316184103488922	1.1090199947357178
5fhc.pdb	5fhc_AB_J_IJ26F.pdb	-0.7560606002807617	-0.8061869740486145
5fhc.pdb	5fhc_AB_J_IJ26P.pdb	-1.3854902982711792	-1.3449690341949463
5fhc.pdb	5fhc_AB_J_IJ26S.pdb	-0.5211721658706665	-0.7418400049209595
5fhc.pdb	5fhc_AB_J_IJ26T.pdb	-0.3628871738910675	-0.4005259871482849
5fhc.pdb	5fhc_AB_J_IJ26W.pdb	-0.31417709589004517	-0.8380810022354126
5fhc.pdb	5fhc_AB_J_IJ26Y.pdb	-0.3381754159927368	-0.9083920121192932
5fhc.pdb	5fhc_AB_J_IJ26V.pdb	-0.4407619833946228	-0.5677909851074219
3j8v.pdb	3j8v_FJ_D_WJ32A.pdb	-1.1536228656768799	1.3022199869155884
3j8v.pdb	3j8v_FJ_D_WJ32R.pdb	-0.45048627257347107	2.2753500938415527
3j8v.pdb	3j8v_FJ_D_WJ32N.pdb	-0.8314744234085083	0.7646700143814087
3j8v.pdb	3j8v_FJ_D_WJ32D.pdb	-0.880922794342041	0.8037700057029724
3j8v.pdb	3j8v_FJ_D_WJ32C.pdb	-0.97823566198349	1.1952199935913086
3j8v.pdb	3j8v_FJ_D_WJ32Q.pdb	-0.8122297525405884	0.897409975528717
3j8v.pdb	3j8v_FJ_D_WJ32E.pdb	-1.0794392824172974	0.8995299935340881
3j8v.pdb	3j8v_FJ_D_WJ32G.pdb	-0.6671078205108643	1.3719099760055542
3j8v.pdb	3j8v_FJ_D_WJ32H.pdb	-0.9886850118637085	1.8101500272750854
3j8v.pdb	3j8v_FJ_D_WJ32I.pdb	-1.3756294250488281	1.0123399496078491
3j8v.pdb	3j8v_FJ_D_WJ32L.pdb	-0.3107321560382843	1.609779953956604
3j8v.pdb	3j8v_FJ_D_WJ32K.pdb	0.11547291278839111	0.8133400082588196
3j8v.pdb	3j8v_FJ_D_WJ32M.pdb	-0.8758235573768616	1.628059983253479
3j8v.pdb	3j8v_FJ_D_WJ32F.pdb	-0.0685463547706604	1.825719952583313
3j8v.pdb	3j8v_FJ_D_WJ32P.pdb	-1.6049429178237915	1.0370099544525146
3j8v.pdb	3j8v_FJ_D_WJ32S.pdb	-0.9868715405464172	1.0995800495147705
3j8v.pdb	3j8v_FJ_D_WJ32T.pdb	-1.7587664127349854	2.519979953765869
3j8v.pdb	3j8v_FJ_D_WJ32Y.pdb	-0.2529792785644531	0.6579499840736389
3j8v.pdb	3j8v_FJ_D_WJ32V.pdb	-2.0991945266723633	1.025480031967163
3j8v.pdb	3j8v_FJ_D_WJ92A.pdb	0.44731128215789795	3.08774995803833
3j8v.pdb	3j8v_FJ_D_WJ92R.pdb	-0.43413469195365906	4.010280132293701
3j8v.pdb	3j8v_FJ_D_WJ92N.pdb	0.49659812450408936	3.5237200260162354
3j8v.pdb	3j8v_FJ_D_WJ92D.pdb	0.4882975220680237	4.581439971923828
3j8v.pdb	3j8v_FJ_D_WJ92C.pdb	0.9278805255889893	3.0650699138641357
3j8v.pdb	3j8v_FJ_D_WJ92Q.pdb	0.3686571717262268	2.8251700401306152
3j8v.pdb	3j8v_FJ_D_WJ92E.pdb	0.46985262632369995	2.8508899211883545
3j8v.pdb	3j8v_FJ_D_WJ92G.pdb	0.48428356647491455	3.005229949951172
3j8v.pdb	3j8v_FJ_D_WJ92H.pdb	0.2836405038833618	2.327630043029785
3j8v.pdb	3j8v_FJ_D_WJ92I.pdb	0.839017391204834	3.3977699279785156
3j8v.pdb	3j8v_FJ_D_WJ92L.pdb	0.5604466795921326	3.0592100620269775
3j8v.pdb	3j8v_FJ_D_WJ92K.pdb	0.23177456855773926	2.292609930038452
3j8v.pdb	3j8v_FJ_D_WJ92M.pdb	0.2435280680656433	3.1631898880004883
3j8v.pdb	3j8v_FJ_D_WJ92F.pdb	1.2990916967391968	1.7290199995040894
3j8v.pdb	3j8v_FJ_D_WJ92P.pdb	-0.7725715637207031	2.944849967956543
3j8v.pdb	3j8v_FJ_D_WJ92S.pdb	0.03338614106178284	4.985060214996338
3j8v.pdb	3j8v_FJ_D_WJ92T.pdb	0.13445544242858887	2.9538800716400146
3j8v.pdb	3j8v_FJ_D_WJ92Y.pdb	0.5760200023651123	1.0707999467849731
3j8v.pdb	3j8v_FJ_D_WJ92V.pdb	0.445274293422699	3.402060031890869
3j8v.pdb	3j8v_FJ_D_GF52A.pdb	-0.4277976155281067	2.3178999423980713
3j8v.pdb	3j8v_FJ_D_GF52R.pdb	-0.6372876763343811	4.551159858703613
3j8v.pdb	3j8v_FJ_D_GF52N.pdb	-0.9763469099998474	2.449429988861084
3j8v.pdb	3j8v_FJ_D_GF52D.pdb	-1.1400527954101562	1.883270025253296
3j8v.pdb	3j8v_FJ_D_GF52C.pdb	-0.7521356344223022	2.583739995956421
3j8v.pdb	3j8v_FJ_D_GF52Q.pdb	-1.3194327354431152	2.299949884414673
3j8v.pdb	3j8v_FJ_D_GF52E.pdb	-0.22997455298900604	1.5679899454116821
3j8v.pdb	3j8v_FJ_D_GF52H.pdb	-1.438065767288208	2.3336501121520996
3j8v.pdb	3j8v_FJ_D_GF52I.pdb	-1.4037004709243774	2.5790200233459473
3j8v.pdb	3j8v_FJ_D_GF52L.pdb	-1.4979604482650757	2.715290069580078
3j8v.pdb	3j8v_FJ_D_GF52K.pdb	-0.5457528233528137	2.335750102996826
3j8v.pdb	3j8v_FJ_D_GF52M.pdb	-0.9519641995429993	3.140120029449463
3j8v.pdb	3j8v_FJ_D_GF52F.pdb	-0.38798925280570984	3.11286997795105
3j8v.pdb	3j8v_FJ_D_GF52P.pdb	-2.113316535949707	1.984410047531128
3j8v.pdb	3j8v_FJ_D_GF52S.pdb	-1.232914686203003	2.5345098972320557
3j8v.pdb	3j8v_FJ_D_GF52T.pdb	-0.4280133545398712	2.5487399101257324
3j8v.pdb	3j8v_FJ_D_GF52W.pdb	-0.47640955448150635	2.843709945678711
3j8v.pdb	3j8v_FJ_D_GF52Y.pdb	-0.7491334676742554	3.454780101776123
3j8v.pdb	3j8v_FJ_D_GF52V.pdb	-0.9843774437904358	2.484189987182617
3j8v.pdb	3j8v_FJ_D_KF72A.pdb	-0.15992242097854614	2.3340699672698975
3j8v.pdb	3j8v_FJ_D_KF72R.pdb	-0.17266714572906494	2.0435800552368164
3j8v.pdb	3j8v_FJ_D_KF72N.pdb	-0.043436646461486816	2.5226399898529053
3j8v.pdb	3j8v_FJ_D_KF72D.pdb	-0.6721503734588623	2.1768798828125
3j8v.pdb	3j8v_FJ_D_KF72C.pdb	-0.23904076218605042	2.207350015640259
3j8v.pdb	3j8v_FJ_D_KF72Q.pdb	-0.3102390170097351	2.301539897918701
3j8v.pdb	3j8v_FJ_D_KF72E.pdb	-0.7685483694076538	2.11122989654541
3j8v.pdb	3j8v_FJ_D_KF72G.pdb	-0.5778775215148926	2.4731600284576416
3j8v.pdb	3j8v_FJ_D_KF72H.pdb	-0.04688045382499695	2.2332499027252197
3j8v.pdb	3j8v_FJ_D_KF72I.pdb	-0.06202855706214905	2.6987900733947754
3j8v.pdb	3j8v_FJ_D_KF72L.pdb	0.013691604137420654	2.2467100620269775
3j8v.pdb	3j8v_FJ_D_KF72M.pdb	-0.42356500029563904	2.3563599586486816
3j8v.pdb	3j8v_FJ_D_KF72F.pdb	-0.2846871316432953	3.98009991645813
3j8v.pdb	3j8v_FJ_D_KF72P.pdb	-0.5970779657363892	2.485879898071289
3j8v.pdb	3j8v_FJ_D_KF72S.pdb	0.20716822147369385	2.2111499309539795
3j8v.pdb	3j8v_FJ_D_KF72T.pdb	-0.16707870364189148	2.2699201107025146
3j8v.pdb	3j8v_FJ_D_KF72W.pdb	-0.5365496277809143	3.0260798931121826
3j8v.pdb	3j8v_FJ_D_KF72Y.pdb	0.02687564492225647	3.5673699378967285
3j8v.pdb	3j8v_FJ_D_KF72V.pdb	-0.615863025188446	2.528330087661743
3j8v.pdb	3j8v_FJ_D_DF101A.pdb	-0.6484618782997131	0.37749001383781433
3j8v.pdb	3j8v_FJ_D_DF101R.pdb	-0.13813316822052002	1.4338200092315674
3j8v.pdb	3j8v_FJ_D_DF101N.pdb	-0.4536641836166382	0.2257000058889389
3j8v.pdb	3j8v_FJ_D_DF101C.pdb	0.06010997295379639	0.33142000436782837
3j8v.pdb	3j8v_FJ_D_DF101Q.pdb	-1.3017781972885132	0.33059000968933105
3j8v.pdb	3j8v_FJ_D_DF101E.pdb	-1.349900245666504	0.12801000475883484
3j8v.pdb	3j8v_FJ_D_DF101G.pdb	-0.6029808521270752	0.48120999336242676
3j8v.pdb	3j8v_FJ_D_DF101H.pdb	-0.8385872840881348	-0.012839999981224537
3j8v.pdb	3j8v_FJ_D_DF101I.pdb	-0.9426588416099548	0.3059000074863434
3j8v.pdb	3j8v_FJ_D_DF101L.pdb	-0.7059767246246338	0.4391399919986725
3j8v.pdb	3j8v_FJ_D_DF101K.pdb	-0.03535488247871399	0.21063999831676483
3j8v.pdb	3j8v_FJ_D_DF101M.pdb	-0.6439458131790161	0.3081200122833252
3j8v.pdb	3j8v_FJ_D_DF101F.pdb	-0.3429414927959442	0.46689000725746155
3j8v.pdb	3j8v_FJ_D_DF101P.pdb	-1.693515658378601	0.28867000341415405
3j8v.pdb	3j8v_FJ_D_DF101S.pdb	-0.6091134548187256	0.2452699989080429
3j8v.pdb	3j8v_FJ_D_DF101T.pdb	-0.5267800092697144	0.07835999876260757
3j8v.pdb	3j8v_FJ_D_DF101W.pdb	-1.6798382997512817	1.0106500387191772
3j8v.pdb	3j8v_FJ_D_DF101Y.pdb	-0.6082937717437744	0.0844699963927269
3j8v.pdb	3j8v_FJ_D_DF101V.pdb	-0.5607197284698486	0.24601000547409058
3j8v.pdb	3j8v_FJ_D_YF105A.pdb	-1.1003916263580322	0.03448000177741051
3j8v.pdb	3j8v_FJ_D_YF105R.pdb	-2.0278267860412598	0.03212999925017357
3j8v.pdb	3j8v_FJ_D_YF105N.pdb	-1.1221604347229004	0.08530999720096588
3j8v.pdb	3j8v_FJ_D_YF105D.pdb	-0.8693554401397705	0.04733999818563461
3j8v.pdb	3j8v_FJ_D_YF105C.pdb	-1.2231661081314087	0.09646999835968018
3j8v.pdb	3j8v_FJ_D_YF105Q.pdb	-1.622491717338562	0.10253000259399414
3j8v.pdb	3j8v_FJ_D_YF105E.pdb	-1.1214754581451416	0.10175000131130219
3j8v.pdb	3j8v_FJ_D_YF105G.pdb	-1.1193605661392212	0.005539999809116125
3j8v.pdb	3j8v_FJ_D_YF105H.pdb	-1.6539922952651978	0.0412600003182888
3j8v.pdb	3j8v_FJ_D_YF105I.pdb	-1.5712409019470215	0.10213000327348709
3j8v.pdb	3j8v_FJ_D_YF105L.pdb	-1.2648735046386719	0.08823999762535095
3j8v.pdb	3j8v_FJ_D_YF105K.pdb	-1.381131649017334	0.07778000086545944
3j8v.pdb	3j8v_FJ_D_YF105M.pdb	-1.1357864141464233	0.09085000306367874
3j8v.pdb	3j8v_FJ_D_YF105F.pdb	-1.2963831424713135	0.11276999861001968
3j8v.pdb	3j8v_FJ_D_YF105P.pdb	-1.3238368034362793	0.12402000278234482
3j8v.pdb	3j8v_FJ_D_YF105S.pdb	-1.1454062461853027	0.03821999952197075
3j8v.pdb	3j8v_FJ_D_YF105T.pdb	-1.2512717247009277	0.06491000205278397
3j8v.pdb	3j8v_FJ_D_YF105W.pdb	-2.1772818565368652	0.008220000192523003
3j8v.pdb	3j8v_FJ_D_YF105V.pdb	-1.509666919708252	0.08640000224113464
3j8v.pdb	3j8v_FJ_D_ND119A.pdb	0.2347775101661682	0.0488400012254715
3j8v.pdb	3j8v_FJ_D_ND119R.pdb	-0.869044840335846	-0.22202999889850616
3j8v.pdb	3j8v_FJ_D_ND119D.pdb	-0.031936049461364746	0.0932300016283989
3j8v.pdb	3j8v_FJ_D_ND119C.pdb	0.39030683040618896	0.01809000037610531
3j8v.pdb	3j8v_FJ_D_ND119Q.pdb	0.062222033739089966	0.4925599992275238
3j8v.pdb	3j8v_FJ_D_ND119E.pdb	0.02785623073577881	-0.02800999954342842
3j8v.pdb	3j8v_FJ_D_ND119G.pdb	0.5259999632835388	0.06548000127077103
3j8v.pdb	3j8v_FJ_D_ND119H.pdb	-0.3754083514213562	-0.3805899918079376
3j8v.pdb	3j8v_FJ_D_ND119I.pdb	-0.15667492151260376	0.0951400026679039
3j8v.pdb	3j8v_FJ_D_ND119L.pdb	-0.46482053399086	0.25870001316070557
3j8v.pdb	3j8v_FJ_D_ND119K.pdb	-0.3455795645713806	2.118799924850464
3j8v.pdb	3j8v_FJ_D_ND119M.pdb	-0.04687485098838806	0.5955899953842163
3j8v.pdb	3j8v_FJ_D_ND119F.pdb	0.43699634075164795	0.45949000120162964
3j8v.pdb	3j8v_FJ_D_ND119P.pdb	-0.5504525899887085	0.07710999995470047
3j8v.pdb	3j8v_FJ_D_ND119S.pdb	0.5930848121643066	-0.0004400000034365803
3j8v.pdb	3j8v_FJ_D_ND119T.pdb	0.11170876026153564	-0.17962999641895294
3j8v.pdb	3j8v_FJ_D_ND119W.pdb	-0.48688948154449463	1.848039984703064
3j8v.pdb	3j8v_FJ_D_ND119Y.pdb	-0.859259843826294	-0.2718999981880188
3j8v.pdb	3j8v_FJ_D_ND119V.pdb	-0.096925288438797	-0.022280000150203705
3j8v.pdb	3j8v_FJ_D_QD162A.pdb	-0.8615542650222778	2.7310800552368164
3j8v.pdb	3j8v_FJ_D_QD162R.pdb	-1.5351442098617554	0.19131000339984894
3j8v.pdb	3j8v_FJ_D_QD162N.pdb	-0.08407968282699585	2.4984800815582275
3j8v.pdb	3j8v_FJ_D_QD162D.pdb	-0.5847390294075012	1.9875099658966064
3j8v.pdb	3j8v_FJ_D_QD162C.pdb	-0.6641023755073547	2.442239999771118
3j8v.pdb	3j8v_FJ_D_QD162E.pdb	-0.11190938949584961	2.226490020751953
3j8v.pdb	3j8v_FJ_D_QD162G.pdb	-0.7965932488441467	2.6356399059295654
3j8v.pdb	3j8v_FJ_D_QD162H.pdb	-0.5435588359832764	2.3836300373077393
3j8v.pdb	3j8v_FJ_D_QD162I.pdb	-1.2009503841400146	3.079900026321411
3j8v.pdb	3j8v_FJ_D_QD162L.pdb	-1.5937343835830688	2.924259901046753
3j8v.pdb	3j8v_FJ_D_QD162K.pdb	-0.5367655754089355	0.4363600015640259
3j8v.pdb	3j8v_FJ_D_QD162M.pdb	-0.23835119605064392	0.8982099890708923
3j8v.pdb	3j8v_FJ_D_QD162F.pdb	-0.2054714858531952	2.928030014038086
3j8v.pdb	3j8v_FJ_D_QD162P.pdb	-0.07822975516319275	2.8055999279022217
3j8v.pdb	3j8v_FJ_D_QD162S.pdb	-0.8808007836341858	2.4241299629211426
3j8v.pdb	3j8v_FJ_D_QD162T.pdb	-0.3684064447879791	2.5199599266052246
3j8v.pdb	3j8v_FJ_D_QD162W.pdb	-1.1070375442504883	3.487920045852661
3j8v.pdb	3j8v_FJ_D_QD162Y.pdb	-1.0034668445587158	3.1319499015808105
3j8v.pdb	3j8v_FJ_D_QD162V.pdb	-0.4366760849952698	2.86217999458313
3j8v.pdb	3j8v_FJ_D_PD163A.pdb	0.3791709542274475	2.5822300910949707
3j8v.pdb	3j8v_FJ_D_PD163R.pdb	-0.652534008026123	2.434420108795166
3j8v.pdb	3j8v_FJ_D_PD163N.pdb	0.8594787120819092	2.707710027694702
3j8v.pdb	3j8v_FJ_D_PD163D.pdb	-0.31747376918792725	2.53164005279541
3j8v.pdb	3j8v_FJ_D_PD163C.pdb	-0.13493478298187256	-0.4196299910545349
3j8v.pdb	3j8v_FJ_D_PD163Q.pdb	0.7578407526016235	2.751960039138794
3j8v.pdb	3j8v_FJ_D_PD163E.pdb	-0.007100582122802734	2.5068199634552
3j8v.pdb	3j8v_FJ_D_PD163G.pdb	0.6791365146636963	2.576740026473999
3j8v.pdb	3j8v_FJ_D_PD163H.pdb	0.4828692078590393	2.6817500591278076
3j8v.pdb	3j8v_FJ_D_PD163I.pdb	-0.1761922538280487	2.27731990814209
3j8v.pdb	3j8v_FJ_D_PD163L.pdb	0.055389612913131714	2.0438599586486816
3j8v.pdb	3j8v_FJ_D_PD163K.pdb	-0.7819339036941528	2.2980399131774902
3j8v.pdb	3j8v_FJ_D_PD163M.pdb	-0.012839019298553467	1.697160005569458
3j8v.pdb	3j8v_FJ_D_PD163F.pdb	0.2788381576538086	2.310080051422119
3j8v.pdb	3j8v_FJ_D_PD163S.pdb	0.18035942316055298	2.0752298831939697
3j8v.pdb	3j8v_FJ_D_PD163T.pdb	0.5832071304321289	1.9361200332641602
3j8v.pdb	3j8v_FJ_D_PD163W.pdb	0.3806529641151428	2.5285699367523193
3j8v.pdb	3j8v_FJ_D_PD163Y.pdb	-0.45280763506889343	2.651129961013794
3j8v.pdb	3j8v_FJ_D_PD163V.pdb	0.456204354763031	1.9746299982070923
3j8v.pdb	3j8v_FJ_D_TD247A.pdb	0.3660573959350586	0.12744000554084778
3j8v.pdb	3j8v_FJ_D_TD247R.pdb	0.14248985052108765	-0.47095000743865967
3j8v.pdb	3j8v_FJ_D_TD247N.pdb	-0.0017303228378295898	0.48267999291419983
3j8v.pdb	3j8v_FJ_D_TD247D.pdb	0.35717296600341797	-0.4816100001335144
3j8v.pdb	3j8v_FJ_D_TD247C.pdb	0.12534993886947632	2.1289799213409424
3j8v.pdb	3j8v_FJ_D_TD247Q.pdb	0.4421565532684326	0.12255000323057175
3j8v.pdb	3j8v_FJ_D_TD247E.pdb	-0.3803985118865967	-0.9813100099563599
3j8v.pdb	3j8v_FJ_D_TD247G.pdb	0.4670596718788147	0.2358500063419342
3j8v.pdb	3j8v_FJ_D_TD247H.pdb	0.36323827505111694	0.12681999802589417
3j8v.pdb	3j8v_FJ_D_TD247I.pdb	-0.7915997505187988	0.10097000002861023
3j8v.pdb	3j8v_FJ_D_TD247L.pdb	-0.5015431046485901	0.5306699872016907
3j8v.pdb	3j8v_FJ_D_TD247K.pdb	0.06842517852783203	-0.04050999879837036
3j8v.pdb	3j8v_FJ_D_TD247M.pdb	0.029898405075073242	0.1143300011754036
3j8v.pdb	3j8v_FJ_D_TD247F.pdb	-0.17750412225723267	-0.3750700056552887
3j8v.pdb	3j8v_FJ_D_TD247P.pdb	-0.028099924325942993	0.18110999464988708
3j8v.pdb	3j8v_FJ_D_TD247S.pdb	0.4113462567329407	0.15368999540805817
3j8v.pdb	3j8v_FJ_D_TD247W.pdb	-0.33389949798583984	-2.1513800621032715
3j8v.pdb	3j8v_FJ_D_TD247Y.pdb	0.26063263416290283	1.4305100440979004
3j8v.pdb	3j8v_FJ_D_TD247V.pdb	0.23576515913009644	0.09505999833345413
3j8v.pdb	3j8v_FJ_D_SD261A.pdb	-0.32897740602493286	0.641290009021759
3j8v.pdb	3j8v_FJ_D_SD261R.pdb	-0.5355470776557922	-0.9415199756622314
3j8v.pdb	3j8v_FJ_D_SD261N.pdb	-0.7065582275390625	0.04413999989628792
3j8v.pdb	3j8v_FJ_D_SD261D.pdb	-0.7684943675994873	0.3420700132846832
3j8v.pdb	3j8v_FJ_D_SD261C.pdb	-0.34876561164855957	0.16162000596523285
3j8v.pdb	3j8v_FJ_D_SD261Q.pdb	-0.8263950347900391	0.18328000605106354
3j8v.pdb	3j8v_FJ_D_SD261E.pdb	-0.7833328247070312	-0.22926999628543854
3j8v.pdb	3j8v_FJ_D_SD261G.pdb	0.8657011985778809	0.9066900014877319
3j8v.pdb	3j8v_FJ_D_SD261H.pdb	-0.7433837652206421	-1.102720022201538
3j8v.pdb	3j8v_FJ_D_SD261I.pdb	-0.9349625110626221	-0.7556399703025818
3j8v.pdb	3j8v_FJ_D_SD261L.pdb	-0.7606155872344971	-0.32846999168395996
3j8v.pdb	3j8v_FJ_D_SD261K.pdb	-0.4757516384124756	-1.010040044784546
3j8v.pdb	3j8v_FJ_D_SD261M.pdb	-0.6076910495758057	-0.5147200226783752
3j8v.pdb	3j8v_FJ_D_SD261F.pdb	-0.23997822403907776	-2.201479911804199
3j8v.pdb	3j8v_FJ_D_SD261P.pdb	-0.16914010047912598	0.800849974155426
3j8v.pdb	3j8v_FJ_D_SD261T.pdb	-0.6027604937553406	-1.652459979057312
3j8v.pdb	3j8v_FJ_D_SD261W.pdb	-0.5541440844535828	-6.111879825592041
3j8v.pdb	3j8v_FJ_D_SD261Y.pdb	0.11830395460128784	-2.4905800819396973
3j8v.pdb	3j8v_FJ_D_SD261V.pdb	-0.7588077783584595	-2.5378799438476562
3j8v.pdb	3j8v_FJ_D_GD262A.pdb	-0.5054492354393005	-0.17472000420093536
3j8v.pdb	3j8v_FJ_D_GD262R.pdb	-0.4525136351585388	-1.4516899585723877
3j8v.pdb	3j8v_FJ_D_GD262N.pdb	-0.20183971524238586	-0.8147600293159485
3j8v.pdb	3j8v_FJ_D_GD262D.pdb	0.1553882360458374	-0.41437000036239624
3j8v.pdb	3j8v_FJ_D_GD262C.pdb	-0.3230237066745758	1.8475799560546875
3j8v.pdb	3j8v_FJ_D_GD262Q.pdb	-0.09963533282279968	-1.2101999521255493
3j8v.pdb	3j8v_FJ_D_GD262E.pdb	-0.3390263319015503	-1.3015300035476685
3j8v.pdb	3j8v_FJ_D_GD262H.pdb	-0.4870415925979614	-0.9408000111579895
3j8v.pdb	3j8v_FJ_D_GD262I.pdb	-0.2990800738334656	-1.3511099815368652
3j8v.pdb	3j8v_FJ_D_GD262L.pdb	-0.12891605496406555	-1.2593300342559814
3j8v.pdb	3j8v_FJ_D_GD262K.pdb	0.07256466150283813	-1.517799973487854
3j8v.pdb	3j8v_FJ_D_GD262M.pdb	-0.7042590379714966	1.4672900438308716
3j8v.pdb	3j8v_FJ_D_GD262F.pdb	-0.8607978820800781	1.462090015411377
3j8v.pdb	3j8v_FJ_D_GD262P.pdb	-1.6615984439849854	0.340939998626709
3j8v.pdb	3j8v_FJ_D_GD262S.pdb	-0.6723196506500244	-1.0569299459457397
3j8v.pdb	3j8v_FJ_D_GD262T.pdb	-0.17458653450012207	-1.5614700317382812
3j8v.pdb	3j8v_FJ_D_GD262W.pdb	-0.4068678915500641	0.8822199702262878
3j8v.pdb	3j8v_FJ_D_GD262Y.pdb	-0.9956576824188232	1.5868500471115112
3j8v.pdb	3j8v_FJ_D_GD262V.pdb	0.11516767740249634	-1.1163699626922607
5usf.pdb	5usf_D_A_SD30A.pdb	-0.40075933933258057	0.04749999940395355
5usf.pdb	5usf_D_A_SD30R.pdb	-1.6166800260543823	0.6316999793052673
5usf.pdb	5usf_D_A_SD30N.pdb	-0.8635801076889038	-0.08609999716281891
5usf.pdb	5usf_D_A_SD30D.pdb	-0.7455360889434814	-0.21639999747276306
5usf.pdb	5usf_D_A_SD30C.pdb	-0.4774269759654999	0.22179999947547913
5usf.pdb	5usf_D_A_SD30Q.pdb	-0.7665419578552246	0.5756000280380249
5usf.pdb	5usf_D_A_SD30E.pdb	-0.6535989046096802	0.24400000274181366
5usf.pdb	5usf_D_A_SD30G.pdb	-0.2073419988155365	0.020899999886751175
5usf.pdb	5usf_D_A_SD30H.pdb	-0.5653053522109985	-0.04769999906420708
5usf.pdb	5usf_D_A_SD30I.pdb	-0.9807153344154358	0.5950000286102295
5usf.pdb	5usf_D_A_SD30L.pdb	-0.7385493516921997	1.0204999446868896
5usf.pdb	5usf_D_A_SD30K.pdb	-0.8920867443084717	0.5156999826431274
5usf.pdb	5usf_D_A_SD30M.pdb	-1.01448392868042	1.1634000539779663
5usf.pdb	5usf_D_A_SD30F.pdb	-0.6247024536132812	1.5407999753952026
5usf.pdb	5usf_D_A_SD30P.pdb	-0.4744611084461212	0.06729999929666519
5usf.pdb	5usf_D_A_SD30T.pdb	-0.9282480478286743	-0.06830000132322311
5usf.pdb	5usf_D_A_SD30W.pdb	-0.9389938712120056	0.04670000076293945
5usf.pdb	5usf_D_A_SD30Y.pdb	-0.958064079284668	0.6111000180244446
5usf.pdb	5usf_D_A_SD30V.pdb	-0.913288950920105	0.24269999563694
5usf.pdb	5usf_D_A_ND31A.pdb	-0.043868035078048706	-1.0964000225067139
5usf.pdb	5usf_D_A_ND31R.pdb	-0.46557992696762085	-1.051200032234192
5usf.pdb	5usf_D_A_ND31D.pdb	-0.5650432705879211	-1.4357999563217163
5usf.pdb	5usf_D_A_ND31C.pdb	0.8056341409683228	-0.31839999556541443
[truncated: 92,127 more rows]
