# Supplementary material for: Investigating the volume and diversity of data needed for generalizable antibody–antigen ΔΔG prediction
Source: Nat Comput Sci. 2025 Jul 8;5(8):635–47. doi: 10.1038/s43588-025-00823-8 (PMC12374841; doi:10.1038/s43588-025-00823-8)
Supplement: Supplementary file 5 — Unprocessed Graphinity model predictions and true values for synthetic ΔΔG values. [file 43588_2025_823_MOESM5_ESM.zip › Figure3/Figure3a-Graphinity_Predictions-Synthetic_FoldX_ddG-Varying_Dataset_Size/Graphinity_predictions_test-varying_dataset_size-subset_450000.csv]

wt_pdb	mut_pdb	pred_score	true_label
6q18.pdb	6q18_HL_A_SH30A.pdb	-0.1121017336845398	0.17110000550746918
6q18.pdb	6q18_HL_A_SH30R.pdb	-0.04087728261947632	0.029500000178813934
6q18.pdb	6q18_HL_A_SH30N.pdb	0.2646121680736542	0.45730000734329224
6q18.pdb	6q18_HL_A_SH30D.pdb	-0.09043392539024353	0.9986000061035156
6q18.pdb	6q18_HL_A_SH30C.pdb	0.3066628873348236	0.16169999539852142
6q18.pdb	6q18_HL_A_SH30Q.pdb	-0.2432379126548767	0.1518000066280365
6q18.pdb	6q18_HL_A_SH30E.pdb	-0.37993234395980835	0.20090000331401825
6q18.pdb	6q18_HL_A_SH30G.pdb	-0.20335277915000916	0.09889999777078629
6q18.pdb	6q18_HL_A_SH30H.pdb	-0.33485060930252075	-1.299299955368042
6q18.pdb	6q18_HL_A_SH30I.pdb	0.3946780264377594	0.24250000715255737
6q18.pdb	6q18_HL_A_SH30L.pdb	0.6505017280578613	0.18639999628067017
6q18.pdb	6q18_HL_A_SH30K.pdb	0.03320406377315521	0.07039999961853027
6q18.pdb	6q18_HL_A_SH30M.pdb	0.3680635988712311	0.12430000305175781
6q18.pdb	6q18_HL_A_SH30F.pdb	0.6820640563964844	0.7179999947547913
6q18.pdb	6q18_HL_A_SH30P.pdb	-0.041563257575035095	-0.421999990940094
6q18.pdb	6q18_HL_A_SH30T.pdb	-0.09717844426631927	0.048500001430511475
6q18.pdb	6q18_HL_A_SH30W.pdb	0.47752973437309265	-0.08720000088214874
6q18.pdb	6q18_HL_A_SH30Y.pdb	0.5327142477035522	1.2029999494552612
6q18.pdb	6q18_HL_A_SH30V.pdb	0.37159135937690735	0.24490000307559967
6q18.pdb	6q18_HL_A_SH31A.pdb	0.18720227479934692	0.5665000081062317
6q18.pdb	6q18_HL_A_SH31R.pdb	-2.609041690826416	-2.1814000606536865
6q18.pdb	6q18_HL_A_SH31N.pdb	-0.4346463084220886	-2.422499895095825
6q18.pdb	6q18_HL_A_SH31D.pdb	-0.2516099810600281	-0.6661999821662903
6q18.pdb	6q18_HL_A_SH31C.pdb	0.23209241032600403	-0.3847000002861023
6q18.pdb	6q18_HL_A_SH31Q.pdb	-4.317462921142578	-5.445499897003174
6q18.pdb	6q18_HL_A_SH31E.pdb	-2.5710856914520264	-2.403599977493286
6q18.pdb	6q18_HL_A_SH31G.pdb	-0.24367323517799377	-0.8729000091552734
6q18.pdb	6q18_HL_A_SH31H.pdb	-2.4485650062561035	-1.8973000049591064
6q18.pdb	6q18_HL_A_SH31I.pdb	0.19173148274421692	-1.239400029182434
6q18.pdb	6q18_HL_A_SH31L.pdb	-0.4100961983203888	-0.9702000021934509
6q18.pdb	6q18_HL_A_SH31K.pdb	-2.5360915660858154	-1.3028000593185425
6q18.pdb	6q18_HL_A_SH31M.pdb	0.24700000882148743	-0.3172999918460846
6q18.pdb	6q18_HL_A_SH31F.pdb	-3.062328577041626	-4.185999870300293
6q18.pdb	6q18_HL_A_SH31P.pdb	-0.04748186469078064	0.3508000075817108
6q18.pdb	6q18_HL_A_SH31T.pdb	-0.31514739990234375	-0.04470000043511391
6q18.pdb	6q18_HL_A_SH31W.pdb	-8.148770332336426	-7.334400177001953
6q18.pdb	6q18_HL_A_SH31Y.pdb	-7.811321258544922	-7.277299880981445
6q18.pdb	6q18_HL_A_SH31V.pdb	0.28969985246658325	-0.41780000925064087
6q18.pdb	6q18_HL_A_SH32A.pdb	0.004951551556587219	-0.05299999937415123
6q18.pdb	6q18_HL_A_SH32R.pdb	-3.648615598678589	-5.63040018081665
6q18.pdb	6q18_HL_A_SH32N.pdb	-0.841040849685669	-1.973099946975708
6q18.pdb	6q18_HL_A_SH32D.pdb	-4.976523399353027	-4.6890997886657715
6q18.pdb	6q18_HL_A_SH32C.pdb	0.7833236455917358	0.4453999996185303
6q18.pdb	6q18_HL_A_SH32Q.pdb	-5.390781879425049	-6.711400032043457
6q18.pdb	6q18_HL_A_SH32E.pdb	-3.8243837356567383	-1.033400058746338
6q18.pdb	6q18_HL_A_SH32G.pdb	-0.12830042839050293	-0.8580999970436096
6q18.pdb	6q18_HL_A_SH32H.pdb	-11.174952507019043	-13.350600242614746
6q18.pdb	6q18_HL_A_SH32I.pdb	-2.627333641052246	-4.067399978637695
6q18.pdb	6q18_HL_A_SH32L.pdb	-0.9608306884765625	-3.787400007247925
6q18.pdb	6q18_HL_A_SH32K.pdb	-4.20985221862793	-6.450099945068359
6q18.pdb	6q18_HL_A_SH32M.pdb	-2.514810085296631	-1.8163000345230103
6q18.pdb	6q18_HL_A_SH32F.pdb	-14.7134370803833	-15.732250213623047
6q18.pdb	6q18_HL_A_SH32P.pdb	-1.2523874044418335	-0.07320000231266022
6q18.pdb	6q18_HL_A_SH32T.pdb	-1.3912054300308228	-0.5734000205993652
6q18.pdb	6q18_HL_A_SH32W.pdb	-28.018909454345703	-27.68260955810547
6q18.pdb	6q18_HL_A_SH32Y.pdb	-16.5301570892334	-17.638219833374023
6q18.pdb	6q18_HL_A_SH32V.pdb	-0.5624081492424011	-1.20169997215271
6q18.pdb	6q18_HL_A_NH33A.pdb	-0.19818469882011414	-0.833299994468689
6q18.pdb	6q18_HL_A_NH33R.pdb	-0.7711622714996338	-2.2469000816345215
6q18.pdb	6q18_HL_A_NH33D.pdb	-1.1252999305725098	-1.3967000246047974
6q18.pdb	6q18_HL_A_NH33C.pdb	-0.07049335539340973	-1.1895999908447266
6q18.pdb	6q18_HL_A_NH33Q.pdb	-1.1072320938110352	-1.7956000566482544
6q18.pdb	6q18_HL_A_NH33E.pdb	-1.5008454322814941	-1.7098000049591064
6q18.pdb	6q18_HL_A_NH33G.pdb	-0.22433772683143616	-1.0848000049591064
6q18.pdb	6q18_HL_A_NH33H.pdb	-2.5861339569091797	-3.6791999340057373
6q18.pdb	6q18_HL_A_NH33I.pdb	0.29007771611213684	-0.050999999046325684
6q18.pdb	6q18_HL_A_NH33L.pdb	0.5090323686599731	-0.20559999346733093
6q18.pdb	6q18_HL_A_NH33K.pdb	-0.07065647840499878	0.34130001068115234
6q18.pdb	6q18_HL_A_NH33M.pdb	0.4059118926525116	-0.5965999960899353
6q18.pdb	6q18_HL_A_NH33F.pdb	-5.0438032150268555	-3.6394999027252197
6q18.pdb	6q18_HL_A_NH33P.pdb	-3.095320463180542	-3.4565000534057617
6q18.pdb	6q18_HL_A_NH33S.pdb	-0.1017986387014389	-0.8309000134468079
6q18.pdb	6q18_HL_A_NH33T.pdb	-0.021840497851371765	-0.7592999935150146
6q18.pdb	6q18_HL_A_NH33W.pdb	-10.993072509765625	-10.734399795532227
6q18.pdb	6q18_HL_A_NH33Y.pdb	-6.445340156555176	-3.5915000438690186
6q18.pdb	6q18_HL_A_NH33V.pdb	-0.08349695801734924	-0.96670001745224
6q18.pdb	6q18_HL_A_QH53A.pdb	-0.44843730330467224	-1.7373000383377075
6q18.pdb	6q18_HL_A_QH53R.pdb	-0.021721303462982178	-2.0861001014709473
6q18.pdb	6q18_HL_A_QH53N.pdb	-0.23798660933971405	-0.3882000148296356
6q18.pdb	6q18_HL_A_QH53D.pdb	0.13402137160301208	0.36910000443458557
6q18.pdb	6q18_HL_A_QH53C.pdb	-0.4472523033618927	-1.6140999794006348
6q18.pdb	6q18_HL_A_QH53E.pdb	0.18107298016548157	-0.05700000002980232
6q18.pdb	6q18_HL_A_QH53G.pdb	-0.5155364274978638	-1.3894000053405762
6q18.pdb	6q18_HL_A_QH53H.pdb	-0.03928428888320923	-1.8669999837875366
6q18.pdb	6q18_HL_A_QH53I.pdb	-0.3633805215358734	-1.31659996509552
6q18.pdb	6q18_HL_A_QH53L.pdb	-0.3315805196762085	-1.472000002861023
6q18.pdb	6q18_HL_A_QH53K.pdb	-0.18243849277496338	-2.1152000427246094
6q18.pdb	6q18_HL_A_QH53M.pdb	-0.16074290871620178	-1.2496000528335571
6q18.pdb	6q18_HL_A_QH53F.pdb	-6.013613224029541	-6.84660005569458
6q18.pdb	6q18_HL_A_QH53P.pdb	-0.4613840878009796	-1.8996000289916992
6q18.pdb	6q18_HL_A_QH53S.pdb	-0.08184516429901123	-1.2829999923706055
6q18.pdb	6q18_HL_A_QH53T.pdb	-0.3890860676765442	-1.676800012588501
6q18.pdb	6q18_HL_A_QH53W.pdb	-2.0561137199401855	-2.889899969100952
6q18.pdb	6q18_HL_A_QH53Y.pdb	-6.486608028411865	-7.981500148773193
6q18.pdb	6q18_HL_A_QH53V.pdb	-0.40926435589790344	-1.5194000005722046
6q18.pdb	6q18_HL_A_HH54A.pdb	-0.23223921656608582	-0.01720000058412552
6q18.pdb	6q18_HL_A_HH54R.pdb	-0.19626903533935547	-0.020099999383091927
6q18.pdb	6q18_HL_A_HH54N.pdb	-0.1730537861585617	0.07509999722242355
6q18.pdb	6q18_HL_A_HH54D.pdb	-0.1464194804430008	0.3043000102043152
6q18.pdb	6q18_HL_A_HH54C.pdb	-0.27051013708114624	-0.03269999846816063
6q18.pdb	6q18_HL_A_HH54Q.pdb	-0.1863127499818802	0.08619999885559082
6q18.pdb	6q18_HL_A_HH54E.pdb	-0.13772179186344147	0.3411000072956085
6q18.pdb	6q18_HL_A_HH54G.pdb	-0.31576868891716003	-0.21170000731945038
6q18.pdb	6q18_HL_A_HH54I.pdb	-0.025488287210464478	-0.13179999589920044
6q18.pdb	6q18_HL_A_HH54L.pdb	-0.18520106375217438	0.06210000067949295
6q18.pdb	6q18_HL_A_HH54K.pdb	-0.32661521434783936	0.057999998331069946
6q18.pdb	6q18_HL_A_HH54M.pdb	0.007647380232810974	0.0877000018954277
6q18.pdb	6q18_HL_A_HH54F.pdb	-0.285787433385849	0.14090000092983246
6q18.pdb	6q18_HL_A_HH54P.pdb	0.04257038235664368	0.09539999812841415
6q18.pdb	6q18_HL_A_HH54S.pdb	-0.439639151096344	0.36910000443458557
6q18.pdb	6q18_HL_A_HH54T.pdb	-0.4238564670085907	0.42500001192092896
6q18.pdb	6q18_HL_A_HH54W.pdb	-0.1900154948234558	0.1573999971151352
6q18.pdb	6q18_HL_A_HH54Y.pdb	-0.3972322940826416	0.03530000150203705
6q18.pdb	6q18_HL_A_HH54V.pdb	-0.09451291710138321	0.0722000002861023
6q18.pdb	6q18_HL_A_GH55A.pdb	-0.4849794805049896	-1.635599970817566
6q18.pdb	6q18_HL_A_GH55R.pdb	-0.6657545566558838	-1.440500020980835
6q18.pdb	6q18_HL_A_GH55N.pdb	-0.6889894604682922	-1.7604000568389893
6q18.pdb	6q18_HL_A_GH55D.pdb	-0.6347765326499939	-1.4250999689102173
6q18.pdb	6q18_HL_A_GH55C.pdb	-0.3016916811466217	-1.5917999744415283
6q18.pdb	6q18_HL_A_GH55Q.pdb	-0.8223477602005005	-1.4730000495910645
6q18.pdb	6q18_HL_A_GH55E.pdb	-0.8235301971435547	-1.0709999799728394
6q18.pdb	6q18_HL_A_GH55H.pdb	-0.3327666223049164	-0.6796000003814697
6q18.pdb	6q18_HL_A_GH55I.pdb	-2.0712149143218994	-1.6983000040054321
6q18.pdb	6q18_HL_A_GH55L.pdb	0.04714620113372803	-0.3601999878883362
6q18.pdb	6q18_HL_A_GH55K.pdb	-0.7632006406784058	-1.4455000162124634
6q18.pdb	6q18_HL_A_GH55M.pdb	-0.24073219299316406	-1.3171000480651855
6q18.pdb	6q18_HL_A_GH55F.pdb	-0.09543046355247498	-0.8327000141143799
6q18.pdb	6q18_HL_A_GH55P.pdb	-0.36569640040397644	-1.0988999605178833
6q18.pdb	6q18_HL_A_GH55S.pdb	-0.5447322130203247	-1.86489999294281
6q18.pdb	6q18_HL_A_GH55T.pdb	-0.3447205424308777	-1.954200029373169
6q18.pdb	6q18_HL_A_GH55W.pdb	-0.10288265347480774	-0.5436000227928162
6q18.pdb	6q18_HL_A_GH55Y.pdb	-0.4614514410495758	-1.0391000509262085
6q18.pdb	6q18_HL_A_GH55V.pdb	-0.11963653564453125	-1.0449999570846558
6q18.pdb	6q18_HL_A_GH56A.pdb	-0.26840394735336304	-1.6776000261306763
6q18.pdb	6q18_HL_A_GH56R.pdb	-1.1753922700881958	-3.101599931716919
6q18.pdb	6q18_HL_A_GH56N.pdb	-0.9850642681121826	-2.760699987411499
6q18.pdb	6q18_HL_A_GH56D.pdb	0.2550327479839325	-1.8539999723434448
6q18.pdb	6q18_HL_A_GH56C.pdb	-0.37858814001083374	-2.065500020980835
6q18.pdb	6q18_HL_A_GH56Q.pdb	0.022756069898605347	-2.2146999835968018
6q18.pdb	6q18_HL_A_GH56E.pdb	-0.43370047211647034	-1.010599970817566
6q18.pdb	6q18_HL_A_GH56H.pdb	-1.8712389469146729	-3.420099973678589
6q18.pdb	6q18_HL_A_GH56I.pdb	-0.7730637788772583	-3.0208001136779785
6q18.pdb	6q18_HL_A_GH56L.pdb	0.5374914407730103	-1.8557000160217285
6q18.pdb	6q18_HL_A_GH56K.pdb	-0.28466591238975525	-3.471100091934204
6q18.pdb	6q18_HL_A_GH56M.pdb	0.13095584511756897	-1.645900011062622
6q18.pdb	6q18_HL_A_GH56F.pdb	0.16479268670082092	-3.644700050354004
6q18.pdb	6q18_HL_A_GH56P.pdb	-0.2841993570327759	-2.540600061416626
6q18.pdb	6q18_HL_A_GH56S.pdb	0.44785448908805847	-2.3794000148773193
6q18.pdb	6q18_HL_A_GH56T.pdb	-2.535426616668701	-2.786099910736084
6q18.pdb	6q18_HL_A_GH56W.pdb	-3.645312786102295	-5.762599945068359
6q18.pdb	6q18_HL_A_GH56Y.pdb	0.24654260277748108	-1.829300045967102
6q18.pdb	6q18_HL_A_GH56V.pdb	-0.04843682050704956	-1.944700002670288
6q18.pdb	6q18_HL_A_PH101A.pdb	-0.8000296354293823	-0.807699978351593
6q18.pdb	6q18_HL_A_PH101R.pdb	-7.109221935272217	-5.316999912261963
6q18.pdb	6q18_HL_A_PH101N.pdb	-1.9059381484985352	-3.944000005722046
6q18.pdb	6q18_HL_A_PH101D.pdb	-4.031053066253662	-7.422500133514404
6q18.pdb	6q18_HL_A_PH101C.pdb	-1.4994621276855469	-2.118000030517578
6q18.pdb	6q18_HL_A_PH101Q.pdb	-6.029371738433838	-5.521200180053711
6q18.pdb	6q18_HL_A_PH101E.pdb	-3.2051377296447754	-5.662799835205078
6q18.pdb	6q18_HL_A_PH101G.pdb	-0.9708516597747803	-1.4652999639511108
6q18.pdb	6q18_HL_A_PH101H.pdb	-18.382343292236328	-16.847959518432617
6q18.pdb	6q18_HL_A_PH101I.pdb	-5.326467990875244	-5.081200122833252
6q18.pdb	6q18_HL_A_PH101L.pdb	-9.188867568969727	-6.602200031280518
6q18.pdb	6q18_HL_A_PH101K.pdb	-6.596504211425781	-6.839799880981445
6q18.pdb	6q18_HL_A_PH101M.pdb	-5.060694694519043	-3.9072000980377197
6q18.pdb	6q18_HL_A_PH101F.pdb	-21.170623779296875	-18.499540328979492
6q18.pdb	6q18_HL_A_PH101S.pdb	-1.0704681873321533	-0.4657999873161316
6q18.pdb	6q18_HL_A_PH101T.pdb	-3.4037694931030273	-1.489300012588501
6q18.pdb	6q18_HL_A_PH101W.pdb	-11.999993324279785	-15.667490005493164
6q18.pdb	6q18_HL_A_PH101Y.pdb	-28.146657943725586	-21.56817054748535
6q18.pdb	6q18_HL_A_PH101V.pdb	-4.979675769805908	-4.176599979400635
6q18.pdb	6q18_HL_A_YH102A.pdb	-0.02558872103691101	0.4059999883174896
6q18.pdb	6q18_HL_A_YH102R.pdb	-0.0829043984413147	-0.3215999901294708
6q18.pdb	6q18_HL_A_YH102N.pdb	-0.2709120810031891	0.24950000643730164
6q18.pdb	6q18_HL_A_YH102D.pdb	-0.41096776723861694	0.7056999802589417
6q18.pdb	6q18_HL_A_YH102C.pdb	-0.13772858679294586	0.4178999960422516
6q18.pdb	6q18_HL_A_YH102Q.pdb	-0.1555791199207306	0.2924000024795532
6q18.pdb	6q18_HL_A_YH102E.pdb	0.3499894440174103	1.6996999979019165
6q18.pdb	6q18_HL_A_YH102G.pdb	-0.14132606983184814	-0.22100000083446503
6q18.pdb	6q18_HL_A_YH102H.pdb	-0.39728549122810364	0.6437000036239624
6q18.pdb	6q18_HL_A_YH102I.pdb	0.06891024112701416	0.6026999950408936
6q18.pdb	6q18_HL_A_YH102L.pdb	-0.013376325368881226	0.2662000060081482
6q18.pdb	6q18_HL_A_YH102K.pdb	-0.3689337372779846	0.6051999926567078
6q18.pdb	6q18_HL_A_YH102M.pdb	0.1855328381061554	0.90829998254776
6q18.pdb	6q18_HL_A_YH102F.pdb	-0.013949304819107056	0.06030000001192093
6q18.pdb	6q18_HL_A_YH102P.pdb	0.35055163502693176	0.9739999771118164
6q18.pdb	6q18_HL_A_YH102S.pdb	-0.19541026651859283	0.2053000032901764
6q18.pdb	6q18_HL_A_YH102T.pdb	-0.10007595270872116	0.04839999973773956
6q18.pdb	6q18_HL_A_YH102W.pdb	-0.34654536843299866	0.897599995136261
6q18.pdb	6q18_HL_A_YH102V.pdb	0.13267430663108826	0.36660000681877136
6q18.pdb	6q18_HL_A_CH103A.pdb	0.10765033960342407	-0.3828999996185303
6q18.pdb	6q18_HL_A_CH103R.pdb	-12.057022094726562	-12.205699920654297
6q18.pdb	6q18_HL_A_CH103N.pdb	-2.1046035289764404	-2.8410000801086426
6q18.pdb	6q18_HL_A_CH103D.pdb	-2.666382312774658	-4.607600212097168
6q18.pdb	6q18_HL_A_CH103Q.pdb	-4.114894390106201	-4.5665998458862305
6q18.pdb	6q18_HL_A_CH103E.pdb	-6.740633010864258	-7.988500118255615
6q18.pdb	6q18_HL_A_CH103G.pdb	-0.8161287307739258	-1.3040000200271606
6q18.pdb	6q18_HL_A_CH103H.pdb	-8.566373825073242	-7.980400085449219
6q18.pdb	6q18_HL_A_CH103I.pdb	-5.304137229919434	-4.433599948883057
6q18.pdb	6q18_HL_A_CH103L.pdb	-1.9386372566223145	-2.9123001098632812
6q18.pdb	6q18_HL_A_CH103K.pdb	-7.271605491638184	-5.871300220489502
6q18.pdb	6q18_HL_A_CH103M.pdb	-4.2255682945251465	-3.8297998905181885
6q18.pdb	6q18_HL_A_CH103F.pdb	-17.232444763183594	-13.117500305175781
6q18.pdb	6q18_HL_A_CH103P.pdb	0.01737651228904724	-0.9557999968528748
6q18.pdb	6q18_HL_A_CH103S.pdb	-0.4875697195529938	-2.344099998474121
6q18.pdb	6q18_HL_A_CH103T.pdb	-0.1482410728931427	-0.22040000557899475
6q18.pdb	6q18_HL_A_CH103W.pdb	-25.675100326538086	-17.29482078552246
6q18.pdb	6q18_HL_A_CH103Y.pdb	-18.821022033691406	-18.08264923095703
6q18.pdb	6q18_HL_A_CH103V.pdb	0.14744994044303894	-2.103100061416626
6q18.pdb	6q18_HL_A_TH104A.pdb	-0.3119068443775177	-0.6586999893188477
6q18.pdb	6q18_HL_A_TH104R.pdb	0.4211231768131256	0.008799999952316284
6q18.pdb	6q18_HL_A_TH104N.pdb	-0.5935112237930298	-0.4309999942779541
6q18.pdb	6q18_HL_A_TH104D.pdb	-0.23259980976581573	0.11550000309944153
6q18.pdb	6q18_HL_A_TH104C.pdb	0.34027597308158875	-0.3050000071525574
6q18.pdb	6q18_HL_A_TH104Q.pdb	-0.42733195424079895	-0.5468999743461609
6q18.pdb	6q18_HL_A_TH104E.pdb	0.021062582731246948	-0.23890000581741333
6q18.pdb	6q18_HL_A_TH104G.pdb	-0.5003367066383362	-1.0540000200271606
6q18.pdb	6q18_HL_A_TH104H.pdb	-1.4433867931365967	-0.5250999927520752
6q18.pdb	6q18_HL_A_TH104I.pdb	0.9187042713165283	1.4639999866485596
6q18.pdb	6q18_HL_A_TH104L.pdb	0.1353166103363037	-0.04050000011920929
6q18.pdb	6q18_HL_A_TH104K.pdb	0.46692952513694763	0.14380000531673431
6q18.pdb	6q18_HL_A_TH104M.pdb	1.0017499923706055	1.226199984550476
6q18.pdb	6q18_HL_A_TH104F.pdb	-0.26559969782829285	-0.4819999933242798
6q18.pdb	6q18_HL_A_TH104P.pdb	0.1642753779888153	-1.7539000511169434
6q18.pdb	6q18_HL_A_TH104S.pdb	-0.2002963125705719	0.774399995803833
6q18.pdb	6q18_HL_A_TH104W.pdb	-0.032260626554489136	-0.4343999922275543
6q18.pdb	6q18_HL_A_TH104Y.pdb	-0.32746002078056335	-0.46700000762939453
6q18.pdb	6q18_HL_A_TH104V.pdb	0.5306346416473389	0.6366999745368958
6q18.pdb	6q18_HL_A_SH105A.pdb	-0.27250826358795166	-2.337899923324585
6q18.pdb	6q18_HL_A_SH105R.pdb	-0.3822142481803894	-1.6438000202178955
6q18.pdb	6q18_HL_A_SH105N.pdb	-0.48465201258659363	-2.022700071334839
6q18.pdb	6q18_HL_A_SH105D.pdb	-0.5139226317405701	-3.1142001152038574
6q18.pdb	6q18_HL_A_SH105C.pdb	-0.12275759130716324	-2.427500009536743
6q18.pdb	6q18_HL_A_SH105Q.pdb	-0.48735377192497253	-2.039299964904785
6q18.pdb	6q18_HL_A_SH105E.pdb	-0.37709614634513855	-3.8673999309539795
6q18.pdb	6q18_HL_A_SH105G.pdb	-0.41470253467559814	-3.325700044631958
6q18.pdb	6q18_HL_A_SH105H.pdb	-0.2967420816421509	-0.8781999945640564
6q18.pdb	6q18_HL_A_SH105I.pdb	-0.44745054841041565	-1.7355999946594238
6q18.pdb	6q18_HL_A_SH105L.pdb	0.5912336111068726	-1.5157999992370605
6q18.pdb	6q18_HL_A_SH105K.pdb	-0.3074263036251068	-0.9864000082015991
6q18.pdb	6q18_HL_A_SH105M.pdb	0.35778769850730896	-1.4996999502182007
6q18.pdb	6q18_HL_A_SH105F.pdb	1.0945255756378174	-0.9350000023841858
6q18.pdb	6q18_HL_A_SH105P.pdb	-0.38867318630218506	-1.954200029373169
6q18.pdb	6q18_HL_A_SH105T.pdb	-0.3257642388343811	-0.8500000238418579
6q18.pdb	6q18_HL_A_SH105W.pdb	-0.06492212414741516	-3.1623001098632812
6q18.pdb	6q18_HL_A_SH105Y.pdb	0.8271104097366333	-1.20169997215271
6q18.pdb	6q18_HL_A_SH105V.pdb	0.02196502685546875	-1.6718000173568726
6q18.pdb	6q18_HL_A_AH106R.pdb	-0.0017326176166534424	-0.9380000233650208
6q18.pdb	6q18_HL_A_AH106N.pdb	-0.4190104007720947	-0.08429999649524689
6q18.pdb	6q18_HL_A_AH106D.pdb	-1.2859817743301392	-1.5628999471664429
6q18.pdb	6q18_HL_A_AH106C.pdb	-0.2626035511493683	-0.6570000052452087
6q18.pdb	6q18_HL_A_AH106Q.pdb	-0.12972715497016907	0.02889999933540821
6q18.pdb	6q18_HL_A_AH106E.pdb	0.08259660005569458	-0.3698999881744385
6q18.pdb	6q18_HL_A_AH106G.pdb	-0.8387161493301392	-1.125
6q18.pdb	6q18_HL_A_AH106H.pdb	0.21392783522605896	0.382999986410141
6q18.pdb	6q18_HL_A_AH106I.pdb	-0.5530430674552917	0.1891999989748001
6q18.pdb	6q18_HL_A_AH106L.pdb	0.6694806814193726	0.2125999927520752
6q18.pdb	6q18_HL_A_AH106K.pdb	-0.06700903177261353	-0.041600000113248825
6q18.pdb	6q18_HL_A_AH106M.pdb	0.5648119449615479	0.06419999897480011
6q18.pdb	6q18_HL_A_AH106F.pdb	1.3267171382904053	-0.2515000104904175
6q18.pdb	6q18_HL_A_AH106P.pdb	0.7134890556335449	-1.149399995803833
6q18.pdb	6q18_HL_A_AH106S.pdb	-1.0980101823806763	-0.9731000065803528
6q18.pdb	6q18_HL_A_AH106T.pdb	-0.26254570484161377	0.5695000290870667
6q18.pdb	6q18_HL_A_AH106W.pdb	0.38767966628074646	-0.6043999791145325
6q18.pdb	6q18_HL_A_AH106Y.pdb	1.0834026336669922	-0.16459999978542328
6q18.pdb	6q18_HL_A_AH106V.pdb	-0.8202853202819824	-0.10490000247955322
6q18.pdb	6q18_HL_A_SH107A.pdb	0.007619231939315796	-0.729200005531311
6q18.pdb	6q18_HL_A_SH107R.pdb	-13.871353149414062	-17.717269897460938
6q18.pdb	6q18_HL_A_SH107N.pdb	-3.513660192489624	-3.9769999980926514
6q18.pdb	6q18_HL_A_SH107D.pdb	-5.060503959655762	-7.926300048828125
6q18.pdb	6q18_HL_A_SH107C.pdb	-1.7044346332550049	-2.831199884414673
6q18.pdb	6q18_HL_A_SH107Q.pdb	-7.695647239685059	-6.316400051116943
6q18.pdb	6q18_HL_A_SH107E.pdb	-9.164989471435547	-7.066500186920166
6q18.pdb	6q18_HL_A_SH107G.pdb	-0.27452847361564636	-1.7544000148773193
6q18.pdb	6q18_HL_A_SH107H.pdb	-15.613463401794434	-19.166889190673828
6q18.pdb	6q18_HL_A_SH107I.pdb	-4.373676300048828	-5.270599842071533
6q18.pdb	6q18_HL_A_SH107L.pdb	-3.7530765533447266	-5.738900184631348
6q18.pdb	6q18_HL_A_SH107K.pdb	-14.389949798583984	-13.976300239562988
6q18.pdb	6q18_HL_A_SH107M.pdb	-3.411036729812622	-4.054800033569336
6q18.pdb	6q18_HL_A_SH107F.pdb	-14.013531684875488	-15.014900207519531
6q18.pdb	6q18_HL_A_SH107P.pdb	-1.21658456325531	-2.262200117111206
6q18.pdb	6q18_HL_A_SH107T.pdb	-3.4092512130737305	-4.053199768066406
6q18.pdb	6q18_HL_A_SH107W.pdb	-30.636062622070312	-32.704689025878906
6q18.pdb	6q18_HL_A_SH107Y.pdb	-16.18821144104004	-18.34217071533203
6q18.pdb	6q18_HL_A_SH107V.pdb	-1.1136093139648438	-2.694700002670288
6q18.pdb	6q18_HL_A_CH108A.pdb	0.24097749590873718	-0.7128000259399414
6q18.pdb	6q18_HL_A_CH108R.pdb	-13.084991455078125	-16.547639846801758
6q18.pdb	6q18_HL_A_CH108N.pdb	-4.875886917114258	-5.44950008392334
6q18.pdb	6q18_HL_A_CH108D.pdb	-6.478297233581543	-7.771200180053711
6q18.pdb	6q18_HL_A_CH108Q.pdb	-2.517976999282837	-2.935800075531006
6q18.pdb	6q18_HL_A_CH108E.pdb	-3.460505723953247	-4.68310022354126
6q18.pdb	6q18_HL_A_CH108G.pdb	-0.5852056741714478	-0.8047000169754028
6q18.pdb	6q18_HL_A_CH108H.pdb	-12.259110450744629	-11.077099800109863
6q18.pdb	6q18_HL_A_CH108I.pdb	-5.715831756591797	-4.1203999519348145
6q18.pdb	6q18_HL_A_CH108L.pdb	-3.17063307762146	-1.3524999618530273
6q18.pdb	6q18_HL_A_CH108K.pdb	-5.974431037902832	-5.281199932098389
6q18.pdb	6q18_HL_A_CH108M.pdb	-2.4686279296875	-2.9820001125335693
6q18.pdb	6q18_HL_A_CH108F.pdb	-21.501476287841797	-19.800840377807617
6q18.pdb	6q18_HL_A_CH108P.pdb	0.18788203597068787	-2.4816999435424805
6q18.pdb	6q18_HL_A_CH108S.pdb	-0.39992302656173706	-0.8485000133514404
6q18.pdb	6q18_HL_A_CH108T.pdb	-0.678611159324646	-0.7138000130653381
6q18.pdb	6q18_HL_A_CH108W.pdb	-29.955862045288086	-28.29623031616211
6q18.pdb	6q18_HL_A_CH108Y.pdb	-19.99216651916504	-25.425701141357422
6q18.pdb	6q18_HL_A_CH108V.pdb	-2.4857122898101807	-3.48580002784729
6q18.pdb	6q18_HL_A_PH109A.pdb	-1.6475400924682617	-1.788599967956543
6q18.pdb	6q18_HL_A_PH109R.pdb	-2.2123613357543945	-3.8150999546051025
6q18.pdb	6q18_HL_A_PH109N.pdb	-1.8154182434082031	-3.0404000282287598
6q18.pdb	6q18_HL_A_PH109D.pdb	-6.749492645263672	-6.519599914550781
6q18.pdb	6q18_HL_A_PH109C.pdb	-1.6660386323928833	-2.3089001178741455
6q18.pdb	6q18_HL_A_PH109Q.pdb	-2.0014660358428955	-4.019499778747559
6q18.pdb	6q18_HL_A_PH109E.pdb	-2.654741048812866	-4.3597002029418945
6q18.pdb	6q18_HL_A_PH109G.pdb	-1.6164700984954834	-2.7016000747680664
6q18.pdb	6q18_HL_A_PH109H.pdb	-13.62521743774414	-14.199899673461914
6q18.pdb	6q18_HL_A_PH109I.pdb	-0.843189001083374	-1.5119999647140503
6q18.pdb	6q18_HL_A_PH109L.pdb	-1.2866663932800293	-1.9169000387191772
6q18.pdb	6q18_HL_A_PH109K.pdb	-3.3518919944763184	-4.8618998527526855
6q18.pdb	6q18_HL_A_PH109M.pdb	-0.9474753141403198	-2.2046000957489014
6q18.pdb	6q18_HL_A_PH109F.pdb	-11.241216659545898	-12.129500389099121
6q18.pdb	6q18_HL_A_PH109S.pdb	-1.4694721698760986	-1.9773999452590942
6q18.pdb	6q18_HL_A_PH109T.pdb	-1.8145651817321777	-2.267199993133545
6q18.pdb	6q18_HL_A_PH109W.pdb	-11.822949409484863	-10.48069953918457
6q18.pdb	6q18_HL_A_PH109Y.pdb	-11.162276268005371	-9.708800315856934
6q18.pdb	6q18_HL_A_PH109V.pdb	-0.8654508590698242	-1.4967000484466553
6q18.pdb	6q18_HL_A_DH110A.pdb	-0.06925179064273834	-0.7936000227928162
6q18.pdb	6q18_HL_A_DH110R.pdb	-0.20102426409721375	-0.5177000164985657
6q18.pdb	6q18_HL_A_DH110N.pdb	0.20563986897468567	-0.2802000045776367
6q18.pdb	6q18_HL_A_DH110C.pdb	0.36876705288887024	-0.3228999972343445
6q18.pdb	6q18_HL_A_DH110Q.pdb	0.21842840313911438	-0.07890000194311142
6q18.pdb	6q18_HL_A_DH110E.pdb	0.23033446073532104	0.9269000291824341
6q18.pdb	6q18_HL_A_DH110G.pdb	-0.16803619265556335	-1.2711000442504883
6q18.pdb	6q18_HL_A_DH110H.pdb	-0.0599806010723114	-0.46549999713897705
6q18.pdb	6q18_HL_A_DH110I.pdb	0.4264364540576935	0.2678000032901764
6q18.pdb	6q18_HL_A_DH110L.pdb	0.31795206665992737	0.17949999868869781
6q18.pdb	6q18_HL_A_DH110K.pdb	-0.22497934103012085	-0.06509999930858612
6q18.pdb	6q18_HL_A_DH110M.pdb	0.774155855178833	0.2498999983072281
6q18.pdb	6q18_HL_A_DH110F.pdb	0.7390248775482178	-0.19329999387264252
6q18.pdb	6q18_HL_A_DH110P.pdb	-4.410147666931152	-4.502999782562256
6q18.pdb	6q18_HL_A_DH110S.pdb	-0.43174856901168823	-0.9995999932289124
6q18.pdb	6q18_HL_A_DH110T.pdb	-0.5085898637771606	-0.5078999996185303
6q18.pdb	6q18_HL_A_DH110W.pdb	0.11984777450561523	0.4666000008583069
6q18.pdb	6q18_HL_A_DH110Y.pdb	-0.0682891309261322	0.0885000005364418
6q18.pdb	6q18_HL_A_DH110V.pdb	0.41091087460517883	0.1851000040769577
6q18.pdb	6q18_HL_A_YH112A.pdb	-2.3015365600585938	-4.757999897003174
6q18.pdb	6q18_HL_A_YH112R.pdb	-1.813348650932312	-3.178999900817871
6q18.pdb	6q18_HL_A_YH112N.pdb	-2.710284948348999	-4.948699951171875
6q18.pdb	6q18_HL_A_YH112D.pdb	-2.862149477005005	-6.191500186920166
6q18.pdb	6q18_HL_A_YH112C.pdb	-2.302565336227417	-4.015699863433838
6q18.pdb	6q18_HL_A_YH112Q.pdb	-2.4194324016571045	-4.789599895477295
6q18.pdb	6q18_HL_A_YH112E.pdb	-2.6058266162872314	-6.125500202178955
6q18.pdb	6q18_HL_A_YH112G.pdb	-2.7064638137817383	-5.218400001525879
6q18.pdb	6q18_HL_A_YH112H.pdb	-2.138601779937744	-3.502700090408325
6q18.pdb	6q18_HL_A_YH112I.pdb	-2.3182692527770996	-4.360599994659424
6q18.pdb	6q18_HL_A_YH112L.pdb	-1.5521318912506104	-3.696500062942505
6q18.pdb	6q18_HL_A_YH112K.pdb	-1.7593636512756348	-2.551800012588501
6q18.pdb	6q18_HL_A_YH112M.pdb	-0.8848857879638672	-3.232300043106079
6q18.pdb	6q18_HL_A_YH112F.pdb	-0.515013575553894	-1.990399956703186
6q18.pdb	6q18_HL_A_YH112P.pdb	-2.1294939517974854	-4.507299900054932
6q18.pdb	6q18_HL_A_YH112S.pdb	-2.488896131515503	-4.895199775695801
6q18.pdb	6q18_HL_A_YH112T.pdb	-2.3138763904571533	-4.599400043487549
6q18.pdb	6q18_HL_A_YH112W.pdb	-2.3854904174804688	-3.6324000358581543
6q18.pdb	6q18_HL_A_YH112V.pdb	-2.4607162475585938	-4.311999797821045
6q18.pdb	6q18_HL_A_YA44A.pdb	-0.26466503739356995	0.20229999721050262
6q18.pdb	6q18_HL_A_YA44R.pdb	-0.16480021178722382	0.04390000179409981
6q18.pdb	6q18_HL_A_YA44N.pdb	-0.4643450081348419	0.24549999833106995
6q18.pdb	6q18_HL_A_YA44D.pdb	-0.5363742113113403	0.053199999034404755
6q18.pdb	6q18_HL_A_YA44C.pdb	-0.27611687779426575	0.17710000276565552
6q18.pdb	6q18_HL_A_YA44Q.pdb	-0.055359646677970886	0.15539999306201935
6q18.pdb	6q18_HL_A_YA44E.pdb	-0.5899336338043213	-0.4941999912261963
6q18.pdb	6q18_HL_A_YA44G.pdb	-0.2944926917552948	0.2087000012397766
6q18.pdb	6q18_HL_A_YA44H.pdb	-0.3132879137992859	0.1720999926328659
6q18.pdb	6q18_HL_A_YA44I.pdb	-0.27396753430366516	0.125900000333786
6q18.pdb	6q18_HL_A_YA44L.pdb	-0.3545401990413666	0.32679998874664307
6q18.pdb	6q18_HL_A_YA44K.pdb	-0.2054714560508728	0.38690000772476196
6q18.pdb	6q18_HL_A_YA44M.pdb	0.3994010388851166	0.48100000619888306
6q18.pdb	6q18_HL_A_YA44F.pdb	0.29031428694725037	0.10450000315904617
6q18.pdb	6q18_HL_A_YA44P.pdb	-0.24560892581939697	0.4352000057697296
6q18.pdb	6q18_HL_A_YA44S.pdb	-0.3056503236293793	0.2282000035047531
6q18.pdb	6q18_HL_A_YA44T.pdb	-0.29218754172325134	0.25200000405311584
6q18.pdb	6q18_HL_A_YA44W.pdb	0.24159780144691467	0.40230000019073486
6q18.pdb	6q18_HL_A_YA44V.pdb	-0.18922832608222961	0.1899999976158142
6q18.pdb	6q18_HL_A_VA84A.pdb	-0.4259890913963318	-0.428600013256073
6q18.pdb	6q18_HL_A_VA84R.pdb	-0.3148508369922638	-0.06319999694824219
6q18.pdb	6q18_HL_A_VA84N.pdb	-0.6432490348815918	-0.32100000977516174
6q18.pdb	6q18_HL_A_VA84D.pdb	-0.7726044654846191	-0.7253000140190125
6q18.pdb	6q18_HL_A_VA84C.pdb	-0.2187073826789856	-0.33160001039505005
6q18.pdb	6q18_HL_A_VA84Q.pdb	-0.5764838457107544	-0.5306000113487244
6q18.pdb	6q18_HL_A_VA84E.pdb	-0.7485941648483276	-0.6309999823570251
6q18.pdb	6q18_HL_A_VA84G.pdb	-0.5706522464752197	-0.45989999175071716
6q18.pdb	6q18_HL_A_VA84H.pdb	-0.600531816482544	-0.2651999890804291
6q18.pdb	6q18_HL_A_VA84I.pdb	-0.17856016755104065	-0.04650000110268593
6q18.pdb	6q18_HL_A_VA84L.pdb	-0.06819817423820496	-0.16920000314712524
6q18.pdb	6q18_HL_A_VA84K.pdb	-0.48200729489326477	0.21480000019073486
6q18.pdb	6q18_HL_A_VA84M.pdb	0.08000293374061584	0.4433000087738037
6q18.pdb	6q18_HL_A_VA84F.pdb	0.4832695424556732	0.6310999989509583
6q18.pdb	6q18_HL_A_VA84P.pdb	-0.046738117933273315	0.9261000156402588
6q18.pdb	6q18_HL_A_VA84S.pdb	-0.5143100023269653	-0.2515999972820282
6q18.pdb	6q18_HL_A_VA84T.pdb	-0.3934735059738159	-0.45820000767707825
6q18.pdb	6q18_HL_A_VA84W.pdb	-0.09653487801551819	-0.2612999975681305
6q18.pdb	6q18_HL_A_VA84Y.pdb	0.8267149925231934	1.8013999462127686
6q18.pdb	6q18_HL_A_TA85A.pdb	0.06145662069320679	0.26649999618530273
6q18.pdb	6q18_HL_A_TA85R.pdb	-0.7078366279602051	0.7940000295639038
6q18.pdb	6q18_HL_A_TA85N.pdb	-0.7843996286392212	1.0555000305175781
6q18.pdb	6q18_HL_A_TA85D.pdb	-1.1437163352966309	-1.601699948310852
6q18.pdb	6q18_HL_A_TA85C.pdb	-0.17621415853500366	0.14380000531673431
6q18.pdb	6q18_HL_A_TA85Q.pdb	-1.6239553689956665	-0.5152000188827515
6q18.pdb	6q18_HL_A_TA85E.pdb	-1.8271287679672241	-3.2465999126434326
6q18.pdb	6q18_HL_A_TA85G.pdb	-0.27646899223327637	0.15940000116825104
6q18.pdb	6q18_HL_A_TA85H.pdb	-0.8175687789916992	0.09640000015497208
6q18.pdb	6q18_HL_A_TA85I.pdb	-0.09677866101264954	0.9341999888420105
6q18.pdb	6q18_HL_A_TA85L.pdb	-1.8541221618652344	-0.866100013256073
6q18.pdb	6q18_HL_A_TA85K.pdb	0.04170486330986023	1.226699948310852
6q18.pdb	6q18_HL_A_TA85M.pdb	0.07939356565475464	1.4917999505996704
6q18.pdb	6q18_HL_A_TA85F.pdb	-1.8644787073135376	-1.7742999792099
6q18.pdb	6q18_HL_A_TA85P.pdb	0.07348403334617615	0.4975999891757965
6q18.pdb	6q18_HL_A_TA85S.pdb	-0.23801113665103912	-0.00930000003427267
6q18.pdb	6q18_HL_A_TA85W.pdb	-2.2570152282714844	-3.842099905014038
6q18.pdb	6q18_HL_A_TA85Y.pdb	-2.6237242221832275	-1.0729000568389893
6q18.pdb	6q18_HL_A_TA85V.pdb	0.00920112431049347	0.42399999499320984
6q18.pdb	6q18_HL_A_AA86R.pdb	0.1602121889591217	0.930400013923645
6q18.pdb	6q18_HL_A_AA86N.pdb	-0.48446086049079895	0.2621999979019165
6q18.pdb	6q18_HL_A_AA86D.pdb	-0.6956332921981812	-1.2446999549865723
6q18.pdb	6q18_HL_A_AA86C.pdb	-0.06879553198814392	0.45809999108314514
6q18.pdb	6q18_HL_A_AA86Q.pdb	-0.11056435108184814	0.9416000247001648
6q18.pdb	6q18_HL_A_AA86E.pdb	-0.73786461353302	-0.001500000013038516
6q18.pdb	6q18_HL_A_AA86G.pdb	-0.4539431035518646	0.1737000048160553
6q18.pdb	6q18_HL_A_AA86H.pdb	-0.18870224058628082	0.5813999772071838
6q18.pdb	6q18_HL_A_AA86I.pdb	0.13841846585273743	0.35440000891685486
6q18.pdb	6q18_HL_A_AA86L.pdb	-0.30182912945747375	0.16459999978542328
6q18.pdb	6q18_HL_A_AA86K.pdb	-0.2331080585718155	0.05660000070929527
6q18.pdb	6q18_HL_A_AA86M.pdb	0.065927654504776	0.5857999920845032
6q18.pdb	6q18_HL_A_AA86F.pdb	0.34505322575569153	0.7889999747276306
6q18.pdb	6q18_HL_A_AA86P.pdb	-0.0360541045665741	0.5565000176429749
6q18.pdb	6q18_HL_A_AA86S.pdb	-0.4188138246536255	0.358599990606308
6q18.pdb	6q18_HL_A_AA86T.pdb	-0.11213231086730957	-0.06729999929666519
6q18.pdb	6q18_HL_A_AA86W.pdb	-0.05693596601486206	-0.007300000172108412
6q18.pdb	6q18_HL_A_AA86Y.pdb	-0.11404795944690704	0.026100000366568565
6q18.pdb	6q18_HL_A_AA86V.pdb	0.07196936011314392	0.23680000007152557
6q18.pdb	6q18_HL_A_SA94A.pdb	-0.49656251072883606	-0.30250000953674316
6q18.pdb	6q18_HL_A_SA94R.pdb	-0.5129849910736084	-0.826200008392334
6q18.pdb	6q18_HL_A_SA94N.pdb	-0.48170167207717896	-0.6489999890327454
6q18.pdb	6q18_HL_A_SA94D.pdb	-0.8387240171432495	-1.7877999544143677
6q18.pdb	6q18_HL_A_SA94C.pdb	-0.41578593850135803	-0.29109999537467957
6q18.pdb	6q18_HL_A_SA94Q.pdb	-0.39588311314582825	-0.7802000045776367
6q18.pdb	6q18_HL_A_SA94E.pdb	-0.755149245262146	-1.7868000268936157
6q18.pdb	6q18_HL_A_SA94G.pdb	-0.6085902452468872	-0.6050999760627747
6q18.pdb	6q18_HL_A_SA94H.pdb	-0.2067263424396515	-0.4083999991416931
6q18.pdb	6q18_HL_A_SA94I.pdb	-0.4137669801712036	-0.24799999594688416
6q18.pdb	6q18_HL_A_SA94L.pdb	0.0635693371295929	-0.054499998688697815
6q18.pdb	6q18_HL_A_SA94K.pdb	-0.35555124282836914	-0.7221999764442444
6q18.pdb	6q18_HL_A_SA94M.pdb	0.08139404654502869	-0.15629999339580536
6q18.pdb	6q18_HL_A_SA94F.pdb	0.2739657163619995	0.4072999954223633
6q18.pdb	6q18_HL_A_SA94P.pdb	-0.4645773470401764	-0.2973000109195709
6q18.pdb	6q18_HL_A_SA94T.pdb	-0.6489875316619873	-0.4196999967098236
6q18.pdb	6q18_HL_A_SA94W.pdb	0.016342759132385254	-0.1941000074148178
6q18.pdb	6q18_HL_A_SA94Y.pdb	0.09780815243721008	0.33709999918937683
6q18.pdb	6q18_HL_A_SA94V.pdb	-0.49054786562919617	-0.03920000046491623
6q18.pdb	6q18_HL_A_WA102A.pdb	-1.3965702056884766	-2.3519999980926514
6q18.pdb	6q18_HL_A_WA102R.pdb	-1.5195016860961914	-1.628000020980835
6q18.pdb	6q18_HL_A_WA102N.pdb	-1.6425317525863647	-2.095900058746338
6q18.pdb	6q18_HL_A_WA102D.pdb	-1.7629408836364746	-2.3749001026153564
6q18.pdb	6q18_HL_A_WA102C.pdb	-1.4119635820388794	-1.9474999904632568
6q18.pdb	6q18_HL_A_WA102Q.pdb	-1.6455540657043457	-1.9443999528884888
6q18.pdb	6q18_HL_A_WA102E.pdb	-1.7012988328933716	-2.3303000926971436
6q18.pdb	6q18_HL_A_WA102G.pdb	-1.6002631187438965	-2.3278000354766846
6q18.pdb	6q18_HL_A_WA102H.pdb	-1.4139484167099	-1.6017999649047852
6q18.pdb	6q18_HL_A_WA102I.pdb	-1.5398035049438477	-1.55239999294281
6q18.pdb	6q18_HL_A_WA102L.pdb	-0.975191593170166	-1.264299988746643
6q18.pdb	6q18_HL_A_WA102K.pdb	-1.0379157066345215	-1.7828999757766724
6q18.pdb	6q18_HL_A_WA102M.pdb	-0.8840887546539307	-1.0023000240325928
6q18.pdb	6q18_HL_A_WA102F.pdb	-1.1553088426589966	-1.347100019454956
6q18.pdb	6q18_HL_A_WA102P.pdb	-1.317194938659668	-2.247299909591675
6q18.pdb	6q18_HL_A_WA102S.pdb	-1.476167917251587	-2.352400064468384
6q18.pdb	6q18_HL_A_WA102T.pdb	-1.4178855419158936	-1.874500036239624
6q18.pdb	6q18_HL_A_WA102Y.pdb	-1.356143832206726	-1.3371000289916992
6q18.pdb	6q18_HL_A_WA102V.pdb	-1.451842188835144	-1.5497000217437744
6q18.pdb	6q18_HL_A_TA104A.pdb	-0.7686495780944824	-0.8460999727249146
6q18.pdb	6q18_HL_A_TA104R.pdb	-2.1017720699310303	-0.9646999835968018
6q18.pdb	6q18_HL_A_TA104N.pdb	-0.8089325428009033	-0.9829000234603882
6q18.pdb	6q18_HL_A_TA104D.pdb	-1.283361554145813	-1.7174999713897705
6q18.pdb	6q18_HL_A_TA104C.pdb	-0.4783608913421631	-0.7200999855995178
6q18.pdb	6q18_HL_A_TA104Q.pdb	-1.5453722476959229	-1.198099970817566
6q18.pdb	6q18_HL_A_TA104E.pdb	-2.017184257507324	-1.9855999946594238
6q18.pdb	6q18_HL_A_TA104G.pdb	-0.8539742231369019	-1.1629999876022339
6q18.pdb	6q18_HL_A_TA104H.pdb	-2.1880650520324707	-2.211199998855591
6q18.pdb	6q18_HL_A_TA104I.pdb	-0.040278077125549316	-0.2393999993801117
6q18.pdb	6q18_HL_A_TA104L.pdb	-0.003613799810409546	-1.5541000366210938
6q18.pdb	6q18_HL_A_TA104K.pdb	-0.838241457939148	-0.45730000734329224
6q18.pdb	6q18_HL_A_TA104M.pdb	-0.5537786483764648	-0.9301000237464905
6q18.pdb	6q18_HL_A_TA104F.pdb	-0.3594919741153717	-0.9689000248908997
6q18.pdb	6q18_HL_A_TA104P.pdb	-0.801655650138855	-0.7576000094413757
6q18.pdb	6q18_HL_A_TA104S.pdb	-0.8110232353210449	-1.107699990272522
6q18.pdb	6q18_HL_A_TA104W.pdb	-4.425244331359863	-4.0767998695373535
6q18.pdb	6q18_HL_A_TA104Y.pdb	-0.7076196670532227	-1.375
6q18.pdb	6q18_HL_A_TA104V.pdb	-0.356533944606781	-0.15569999814033508
6q18.pdb	6q18_HL_A_EA105A.pdb	-0.5358537435531616	-2.603600025177002
6q18.pdb	6q18_HL_A_EA105R.pdb	-1.6855438947677612	-5.088500022888184
6q18.pdb	6q18_HL_A_EA105N.pdb	-0.1441880762577057	-1.8758000135421753
6q18.pdb	6q18_HL_A_EA105D.pdb	-0.06410396099090576	-0.6913999915122986
6q18.pdb	6q18_HL_A_EA105C.pdb	-0.15923109650611877	-2.2067999839782715
6q18.pdb	6q18_HL_A_EA105Q.pdb	-0.69913649559021	-2.6117000579833984
6q18.pdb	6q18_HL_A_EA105G.pdb	-0.6133148670196533	-2.7627999782562256
6q18.pdb	6q18_HL_A_EA105H.pdb	-3.5469400882720947	-6.157599925994873
6q18.pdb	6q18_HL_A_EA105I.pdb	-0.28444355726242065	-1.7943999767303467
6q18.pdb	6q18_HL_A_EA105L.pdb	-1.1950517892837524	-3.4082999229431152
6q18.pdb	6q18_HL_A_EA105K.pdb	-1.5287667512893677	-5.2835001945495605
6q18.pdb	6q18_HL_A_EA105M.pdb	-0.4628674387931824	-2.545300006866455
6q18.pdb	6q18_HL_A_EA105F.pdb	-2.689211130142212	-6.259200096130371
6q18.pdb	6q18_HL_A_EA105P.pdb	-1.999567985534668	-4.113100051879883
6q18.pdb	6q18_HL_A_EA105S.pdb	-0.6697659492492676	-2.7054998874664307
6q18.pdb	6q18_HL_A_EA105T.pdb	-0.6486018896102905	-2.710900068283081
6q18.pdb	6q18_HL_A_EA105W.pdb	-3.9787118434906006	-8.369799613952637
6q18.pdb	6q18_HL_A_EA105Y.pdb	-5.062471866607666	-6.556600093841553
6q18.pdb	6q18_HL_A_EA105V.pdb	-0.4152723550796509	-2.069000005722046
6q18.pdb	6q18_HL_A_NA107A.pdb	-0.06004488468170166	0.16329999268054962
6q18.pdb	6q18_HL_A_NA107R.pdb	-0.14615817368030548	-0.4366999864578247
6q18.pdb	6q18_HL_A_NA107D.pdb	-0.4273959696292877	-0.12300000339746475
6q18.pdb	6q18_HL_A_NA107C.pdb	-0.10040831565856934	0.11060000211000443
6q18.pdb	6q18_HL_A_NA107Q.pdb	-0.1178586408495903	0.23409999907016754
6q18.pdb	6q18_HL_A_NA107E.pdb	-0.5508671998977661	-0.15719999372959137
6q18.pdb	6q18_HL_A_NA107G.pdb	-0.17762181162834167	0.38260000944137573
6q18.pdb	6q18_HL_A_NA107H.pdb	-0.22760257124900818	-0.28760001063346863
6q18.pdb	6q18_HL_A_NA107I.pdb	-1.013198971748352	0.671999990940094
6q18.pdb	6q18_HL_A_NA107L.pdb	0.5015726089477539	0.4803999960422516
6q18.pdb	6q18_HL_A_NA107K.pdb	-0.15958751738071442	0.15919999778270721
6q18.pdb	6q18_HL_A_NA107M.pdb	0.20024973154067993	0.5001999735832214
6q18.pdb	6q18_HL_A_NA107F.pdb	0.04613982141017914	-0.01889999955892563
6q18.pdb	6q18_HL_A_NA107P.pdb	-0.20008474588394165	1.006500005722046
6q18.pdb	6q18_HL_A_NA107S.pdb	-0.3183489441871643	-0.07519999891519547
6q18.pdb	6q18_HL_A_NA107T.pdb	-0.26212233304977417	-0.38999998569488525
6q18.pdb	6q18_HL_A_NA107W.pdb	0.020993143320083618	-0.06949999928474426
6q18.pdb	6q18_HL_A_NA107Y.pdb	-0.24334311485290527	-0.15690000355243683
6q18.pdb	6q18_HL_A_NA107V.pdb	-0.927772045135498	-0.3111000061035156
6q18.pdb	6q18_HL_A_GA108A.pdb	-4.413914680480957	-4.842800140380859
6q18.pdb	6q18_HL_A_GA108R.pdb	-25.080211639404297	-23.503019332885742
6q18.pdb	6q18_HL_A_GA108N.pdb	-18.694787979125977	-15.880880355834961
6q18.pdb	6q18_HL_A_GA108D.pdb	-17.67820930480957	-15.407529830932617
6q18.pdb	6q18_HL_A_GA108C.pdb	-8.722699165344238	-9.214099884033203
6q18.pdb	6q18_HL_A_GA108Q.pdb	-9.114930152893066	-9.747599601745605
6q18.pdb	6q18_HL_A_GA108E.pdb	-18.24350357055664	-17.374849319458008
6q18.pdb	6q18_HL_A_GA108H.pdb	-15.80165958404541	-22.23834991455078
6q18.pdb	6q18_HL_A_GA108I.pdb	-8.401779174804688	-7.717800140380859
6q18.pdb	6q18_HL_A_GA108L.pdb	-13.981986999511719	-12.343600273132324
6q18.pdb	6q18_HL_A_GA108K.pdb	-18.561994552612305	-18.254539489746094
6q18.pdb	6q18_HL_A_GA108M.pdb	-4.834111213684082	-4.974699974060059
6q18.pdb	6q18_HL_A_GA108F.pdb	-24.758647918701172	-20.91250991821289
6q18.pdb	6q18_HL_A_GA108P.pdb	-14.151761054992676	-13.808300018310547
6q18.pdb	6q18_HL_A_GA108S.pdb	-8.47658634185791	-10.185600280761719
6q18.pdb	6q18_HL_A_GA108T.pdb	-13.299869537353516	-14.105899810791016
6q18.pdb	6q18_HL_A_GA108W.pdb	-31.69237518310547	-23.840410232543945
6q18.pdb	6q18_HL_A_GA108Y.pdb	-16.252328872680664	-12.38479995727539
6q18.pdb	6q18_HL_A_GA108V.pdb	-7.232360363006592	-5.345399856567383
6q18.pdb	6q18_HL_A_LA109A.pdb	-0.8208309412002563	-0.6126999855041504
6q18.pdb	6q18_HL_A_LA109R.pdb	-0.7538679838180542	-0.7096999883651733
6q18.pdb	6q18_HL_A_LA109N.pdb	-0.9671865701675415	-0.27079999446868896
6q18.pdb	6q18_HL_A_LA109D.pdb	-0.847748875617981	-0.6886000037193298
6q18.pdb	6q18_HL_A_LA109C.pdb	-0.7124214172363281	-0.6462000012397766
6q18.pdb	6q18_HL_A_LA109Q.pdb	-1.0347177982330322	-0.6876999735832214
6q18.pdb	6q18_HL_A_LA109E.pdb	-1.1052241325378418	-0.6682999730110168
6q18.pdb	6q18_HL_A_LA109G.pdb	-0.9569193124771118	-0.6100999712944031
6q18.pdb	6q18_HL_A_LA109H.pdb	-0.6034591197967529	-0.7468000054359436
6q18.pdb	6q18_HL_A_LA109I.pdb	-0.2713185250759125	-0.32899999618530273
6q18.pdb	6q18_HL_A_LA109K.pdb	-0.5963698625564575	-0.6793000102043152
6q18.pdb	6q18_HL_A_LA109M.pdb	-0.4031204879283905	-0.6344000101089478
6q18.pdb	6q18_HL_A_LA109F.pdb	-0.3229198455810547	-0.7224000096321106
6q18.pdb	6q18_HL_A_LA109P.pdb	-1.224513292312622	-1.4735000133514404
6q18.pdb	6q18_HL_A_LA109S.pdb	-1.0491833686828613	-0.5618000030517578
6q18.pdb	6q18_HL_A_LA109T.pdb	-0.9338655471801758	-0.33390000462532043
6q18.pdb	6q18_HL_A_LA109W.pdb	-0.1767115443944931	-0.7479000091552734
6q18.pdb	6q18_HL_A_LA109Y.pdb	-0.5201514959335327	-0.6789000034332275
6q18.pdb	6q18_HL_A_LA109V.pdb	-0.4653591215610504	-0.462799996137619
6q18.pdb	6q18_HL_A_HA132A.pdb	-0.9238753318786621	-0.8784000277519226
6q18.pdb	6q18_HL_A_HA132R.pdb	0.3321392834186554	-2.1849000453948975
6q18.pdb	6q18_HL_A_HA132N.pdb	-0.4823093116283417	-0.9144999980926514
6q18.pdb	6q18_HL_A_HA132D.pdb	-0.907606840133667	-1.0835000276565552
6q18.pdb	6q18_HL_A_HA132C.pdb	-0.6923917531967163	-0.8677999973297119
6q18.pdb	6q18_HL_A_HA132Q.pdb	-0.5598966479301453	-0.9197999835014343
6q18.pdb	6q18_HL_A_HA132E.pdb	-1.134899377822876	-1.4020999670028687
6q18.pdb	6q18_HL_A_HA132G.pdb	-0.9242660999298096	-0.8884999752044678
6q18.pdb	6q18_HL_A_HA132I.pdb	-0.9791433811187744	-0.8400999903678894
6q18.pdb	6q18_HL_A_HA132L.pdb	-0.6568650007247925	-1.0360000133514404
6q18.pdb	6q18_HL_A_HA132K.pdb	-1.7355207204818726	-2.3993000984191895
6q18.pdb	6q18_HL_A_HA132M.pdb	-0.5503525733947754	-0.9164999723434448
6q18.pdb	6q18_HL_A_HA132F.pdb	-2.493638277053833	-2.6226999759674072
6q18.pdb	6q18_HL_A_HA132P.pdb	-0.910584568977356	-0.8871999979019165
6q18.pdb	6q18_HL_A_HA132S.pdb	-0.9182250499725342	-0.8921999931335449
6q18.pdb	6q18_HL_A_HA132T.pdb	-0.7302213907241821	-0.8446999788284302
6q18.pdb	6q18_HL_A_HA132W.pdb	-5.988315582275391	-5.957499980926514
6q18.pdb	6q18_HL_A_HA132Y.pdb	-6.288418769836426	-6.7393999099731445
6q18.pdb	6q18_HL_A_HA132V.pdb	-0.5395143032073975	-0.8148999810218811
6q18.pdb	6q18_HL_A_PA134A.pdb	0.06011965870857239	0.27639999985694885
6q18.pdb	6q18_HL_A_PA134R.pdb	-11.888884544372559	-10.343199729919434
6q18.pdb	6q18_HL_A_PA134N.pdb	0.17569616436958313	-0.5612999796867371
6q18.pdb	6q18_HL_A_PA134D.pdb	-0.844231367111206	-1.3032000064849854
6q18.pdb	6q18_HL_A_PA134C.pdb	0.14121529459953308	-0.15279999375343323
6q18.pdb	6q18_HL_A_PA134Q.pdb	-2.3671200275421143	-2.4727001190185547
6q18.pdb	6q18_HL_A_PA134E.pdb	-1.2759130001068115	-1.86080002784729
6q18.pdb	6q18_HL_A_PA134G.pdb	0.007895141839981079	0.07039999961853027
6q18.pdb	6q18_HL_A_PA134H.pdb	-5.482883930206299	-4.436500072479248
6q18.pdb	6q18_HL_A_PA134I.pdb	-0.021114379167556763	-0.24529999494552612
6q18.pdb	6q18_HL_A_PA134L.pdb	-0.05390939116477966	-0.14010000228881836
6q18.pdb	6q18_HL_A_PA134K.pdb	-2.3804028034210205	-1.0595999956130981
6q18.pdb	6q18_HL_A_PA134M.pdb	-1.6812732219696045	-2.0994999408721924
6q18.pdb	6q18_HL_A_PA134F.pdb	-6.741757869720459	-4.985199928283691
6q18.pdb	6q18_HL_A_PA134S.pdb	0.048459261655807495	0.0722000002861023
6q18.pdb	6q18_HL_A_PA134T.pdb	0.16992667317390442	-0.010099999606609344
6q18.pdb	6q18_HL_A_PA134W.pdb	-6.845419406890869	-8.531800270080566
6q18.pdb	6q18_HL_A_PA134Y.pdb	-11.02267074584961	-9.3681001663208
6q18.pdb	6q18_HL_A_PA134V.pdb	0.2722032964229584	-0.008299999870359898
6q18.pdb	6q18_HL_A_SA135A.pdb	-0.6310839653015137	-0.9307000041007996
6q18.pdb	6q18_HL_A_SA135R.pdb	-0.8654177188873291	-1.7330000400543213
6q18.pdb	6q18_HL_A_SA135N.pdb	-0.9260101318359375	-2.1617000102996826
6q18.pdb	6q18_HL_A_SA135D.pdb	-1.0436254739761353	-2.023900032043457
6q18.pdb	6q18_HL_A_SA135C.pdb	-0.6922092437744141	-1.1532000303268433
6q18.pdb	6q18_HL_A_SA135Q.pdb	-0.8017008304595947	-1.809000015258789
6q18.pdb	6q18_HL_A_SA135E.pdb	-1.435465693473816	-3.3257999420166016
6q18.pdb	6q18_HL_A_SA135G.pdb	-0.7851443290710449	-1.2860000133514404
6q18.pdb	6q18_HL_A_SA135H.pdb	-1.1667563915252686	-1.3935999870300293
6q18.pdb	6q18_HL_A_SA135I.pdb	-0.5271424055099487	-1.4146000146865845
6q18.pdb	6q18_HL_A_SA135L.pdb	-0.465362012386322	-2.2379000186920166
6q18.pdb	6q18_HL_A_SA135K.pdb	-1.9832843542099	-2.8457000255584717
6q18.pdb	6q18_HL_A_SA135M.pdb	-0.3904966115951538	-1.090499997138977
6q18.pdb	6q18_HL_A_SA135F.pdb	-0.9573800563812256	-2.504699945449829
6q18.pdb	6q18_HL_A_SA135P.pdb	-3.645566701889038	-5.144499778747559
6q18.pdb	6q18_HL_A_SA135T.pdb	-0.7704552412033081	-1.317199945449829
6q18.pdb	6q18_HL_A_SA135W.pdb	-6.6459550857543945	-5.638999938964844
6q18.pdb	6q18_HL_A_SA135Y.pdb	-16.081653594970703	-15.59080982208252
6q18.pdb	6q18_HL_A_SA135V.pdb	-0.32849910855293274	-1.0117000341415405
6q18.pdb	6q18_HL_A_NA136A.pdb	-0.14172396063804626	0.8539999723434448
6q18.pdb	6q18_HL_A_NA136R.pdb	0.5257426500320435	0.30730000138282776
6q18.pdb	6q18_HL_A_NA136D.pdb	-0.4696681499481201	-0.7317000031471252
6q18.pdb	6q18_HL_A_NA136C.pdb	0.54308021068573	-0.22269999980926514
6q18.pdb	6q18_HL_A_NA136Q.pdb	-0.32148444652557373	-0.41990000009536743
6q18.pdb	6q18_HL_A_NA136E.pdb	-0.27708983421325684	-0.5428000092506409
6q18.pdb	6q18_HL_A_NA136G.pdb	-0.2602854371070862	-0.839900016784668
6q18.pdb	6q18_HL_A_NA136H.pdb	0.07453709840774536	-0.5685999989509583
6q18.pdb	6q18_HL_A_NA136I.pdb	0.5649391412734985	-0.16369999945163727
6q18.pdb	6q18_HL_A_NA136L.pdb	0.2352065145969391	-0.5856999754905701
6q18.pdb	6q18_HL_A_NA136K.pdb	0.30786100029945374	0.3449000120162964
6q18.pdb	6q18_HL_A_NA136M.pdb	0.7368494272232056	0.8223000168800354
6q18.pdb	6q18_HL_A_NA136F.pdb	0.14253294467926025	0.1615999937057495
6q18.pdb	6q18_HL_A_NA136P.pdb	0.29584190249443054	0.22540000081062317
6q18.pdb	6q18_HL_A_NA136S.pdb	-0.3960474729537964	-0.08669999986886978
6q18.pdb	6q18_HL_A_NA136T.pdb	0.1607271134853363	-0.23669999837875366
6q18.pdb	6q18_HL_A_NA136W.pdb	0.13469812273979187	0.05429999902844429
6q18.pdb	6q18_HL_A_NA136Y.pdb	-0.0038567930459976196	-0.34040001034736633
6q18.pdb	6q18_HL_A_NA136V.pdb	0.5450141429901123	0.6485999822616577
6q18.pdb	6q18_HL_A_RA138A.pdb	-0.26250532269477844	-1.434999942779541
6q18.pdb	6q18_HL_A_RA138N.pdb	-0.7052987813949585	-1.0440000295639038
6q18.pdb	6q18_HL_A_RA138D.pdb	-0.741744875907898	-1.1081000566482544
6q18.pdb	6q18_HL_A_RA138C.pdb	-0.3106950521469116	-1.2630000114440918
6q18.pdb	6q18_HL_A_RA138Q.pdb	-0.5763760805130005	-0.7840999960899353
6q18.pdb	6q18_HL_A_RA138E.pdb	-0.8654470443725586	-1.4457000494003296
6q18.pdb	6q18_HL_A_RA138G.pdb	-0.41794583201408386	-1.5456000566482544
6q18.pdb	6q18_HL_A_RA138H.pdb	-0.0900634229183197	-0.4415000081062317
6q18.pdb	6q18_HL_A_RA138I.pdb	-0.21613851189613342	-1.1024999618530273
6q18.pdb	6q18_HL_A_RA138L.pdb	-0.2174239158630371	-1.1016000509262085
6q18.pdb	6q18_HL_A_RA138K.pdb	-0.41556239128112793	-1.4120999574661255
6q18.pdb	6q18_HL_A_RA138M.pdb	0.06021583080291748	-0.032999999821186066
6q18.pdb	6q18_HL_A_RA138F.pdb	0.4365852177143097	0.914900004863739
6q18.pdb	6q18_HL_A_RA138P.pdb	-0.3326965272426605	-1.8767000436782837
6q18.pdb	6q18_HL_A_RA138S.pdb	-0.4968355596065521	-1.4264999628067017
6q18.pdb	6q18_HL_A_RA138T.pdb	-0.6076657176017761	-1.2670999765396118
6q18.pdb	6q18_HL_A_RA138W.pdb	-0.303703248500824	-1.7920000553131104
6q18.pdb	6q18_HL_A_RA138Y.pdb	1.026687741279602	2.456700086593628
6q18.pdb	6q18_HL_A_RA138V.pdb	-0.15619489550590515	-1.0951000452041626
6q18.pdb	6q18_HL_A_DA139A.pdb	-0.5623378753662109	-4.578700065612793
6q18.pdb	6q18_HL_A_DA139R.pdb	-5.216207027435303	-9.822099685668945
6q18.pdb	6q18_HL_A_DA139N.pdb	-3.0723917484283447	-8.703100204467773
6q18.pdb	6q18_HL_A_DA139C.pdb	0.12914720177650452	-4.579999923706055
6q18.pdb	6q18_HL_A_DA139Q.pdb	-6.927520751953125	-10.8927001953125
6q18.pdb	6q18_HL_A_DA139E.pdb	-1.2894067764282227	-6.981100082397461
6q18.pdb	6q18_HL_A_DA139G.pdb	-0.8480980396270752	-4.802599906921387
6q18.pdb	6q18_HL_A_DA139H.pdb	-6.510318279266357	-13.518400192260742
6q18.pdb	6q18_HL_A_DA139I.pdb	-1.4097272157669067	-5.0630998611450195
6q18.pdb	6q18_HL_A_DA139L.pdb	-3.4891250133514404	-8.007800102233887
6q18.pdb	6q18_HL_A_DA139K.pdb	-1.9154531955718994	-6.040500164031982
6q18.pdb	6q18_HL_A_DA139M.pdb	-2.0730245113372803	-7.269199848175049
6q18.pdb	6q18_HL_A_DA139F.pdb	-7.707123756408691	-8.29539966583252
6q18.pdb	6q18_HL_A_DA139P.pdb	-0.5200818777084351	-3.920799970626831
6q18.pdb	6q18_HL_A_DA139S.pdb	-0.7217209339141846	-4.646699905395508
6q18.pdb	6q18_HL_A_DA139T.pdb	-0.9750221967697144	-3.7783000469207764
6q18.pdb	6q18_HL_A_DA139W.pdb	-14.359451293945312	-20.248899459838867
6q18.pdb	6q18_HL_A_DA139Y.pdb	-19.702165603637695	-19.266759872436523
6q18.pdb	6q18_HL_A_DA139V.pdb	-0.3817388713359833	-3.34879994392395
6q18.pdb	6q18_HL_A_RA141A.pdb	-1.8399524688720703	-1.3101999759674072
6q18.pdb	6q18_HL_A_RA141N.pdb	-1.9091651439666748	-1.356600046157837
6q18.pdb	6q18_HL_A_RA141D.pdb	-2.213575601577759	-3.2630999088287354
6q18.pdb	6q18_HL_A_RA141C.pdb	-1.8079376220703125	-1.377500057220459
6q18.pdb	6q18_HL_A_RA141Q.pdb	-1.9894437789916992	-1.6483999490737915
6q18.pdb	6q18_HL_A_RA141E.pdb	-2.1190803050994873	-1.719099998474121
6q18.pdb	6q18_HL_A_RA141G.pdb	-1.916351556777954	-1.3624999523162842
6q18.pdb	6q18_HL_A_RA141H.pdb	-1.9288291931152344	-1.5312000513076782
6q18.pdb	6q18_HL_A_RA141I.pdb	-1.6061712503433228	-2.2330000400543213
6q18.pdb	6q18_HL_A_RA141L.pdb	-1.700141191482544	-1.478600025177002
6q18.pdb	6q18_HL_A_RA141K.pdb	-1.391432523727417	-0.6248999834060669
6q18.pdb	6q18_HL_A_RA141M.pdb	-1.6373834609985352	-1.1382999420166016
6q18.pdb	6q18_HL_A_RA141F.pdb	-0.3154551088809967	-0.7139999866485596
6q18.pdb	6q18_HL_A_RA141P.pdb	-2.0601003170013428	-1.416100025177002
6q18.pdb	6q18_HL_A_RA141S.pdb	-1.9316989183425903	-1.4536000490188599
6q18.pdb	6q18_HL_A_RA141T.pdb	-1.8608545064926147	-2.5220999717712402
6q18.pdb	6q18_HL_A_RA141W.pdb	-1.8536068201065063	-1.6138999462127686
6q18.pdb	6q18_HL_A_RA141Y.pdb	-0.8861161470413208	-1.0485999584197998
6q18.pdb	6q18_HL_A_RA141V.pdb	-1.574483871459961	-2.234499931335449
6q18.pdb	6q18_HL_A_AA142R.pdb	-1.3485338687896729	-3.0035998821258545
6q18.pdb	6q18_HL_A_AA142N.pdb	-2.657939910888672	-3.3447000980377197
6q18.pdb	6q18_HL_A_AA142D.pdb	-3.4631874561309814	-1.4805999994277954
6q18.pdb	6q18_HL_A_AA142C.pdb	-1.9481006860733032	-1.023900032043457
6q18.pdb	6q18_HL_A_AA142Q.pdb	-1.7377560138702393	-0.6840999722480774
6q18.pdb	6q18_HL_A_AA142E.pdb	-3.6598548889160156	1.3687000274658203
6q18.pdb	6q18_HL_A_AA142G.pdb	-0.41991284489631653	-0.9315000176429749
6q18.pdb	6q18_HL_A_AA142H.pdb	-14.676679611206055	-10.617300033569336
6q18.pdb	6q18_HL_A_AA142I.pdb	-3.896703004837036	-0.7511000037193298
6q18.pdb	6q18_HL_A_AA142L.pdb	-2.644836664199829	-0.3465000092983246
6q18.pdb	6q18_HL_A_AA142K.pdb	-1.4834961891174316	-2.000999927520752
6q18.pdb	6q18_HL_A_AA142M.pdb	-0.1335780918598175	0.7055000066757202
6q18.pdb	6q18_HL_A_AA142F.pdb	-4.2980852127075195	-1.4544999599456787
6q18.pdb	6q18_HL_A_AA142P.pdb	-1.3743764162063599	-1.0530999898910522
6q18.pdb	6q18_HL_A_AA142S.pdb	-0.2970915734767914	-0.8486999869346619
6q18.pdb	6q18_HL_A_AA142T.pdb	-2.3652117252349854	-0.2379000037908554
6q18.pdb	6q18_HL_A_AA142W.pdb	-5.624181270599365	-9.754199981689453
6q18.pdb	6q18_HL_A_AA142Y.pdb	-5.112315654754639	-2.3912999629974365
6q18.pdb	6q18_HL_A_AA142V.pdb	-2.940833806991577	-0.7408999800682068
6q18.pdb	6q18_HL_A_IA143A.pdb	-1.185934066772461	-1.544600009918213
6q18.pdb	6q18_HL_A_IA143R.pdb	-3.9158623218536377	-4.533899784088135
6q18.pdb	6q18_HL_A_IA143N.pdb	-1.4106659889221191	-1.9979000091552734
6q18.pdb	6q18_HL_A_IA143D.pdb	-1.5862845182418823	-2.872999906539917
6q18.pdb	6q18_HL_A_IA143C.pdb	-0.09837301075458527	0.19519999623298645
6q18.pdb	6q18_HL_A_IA143Q.pdb	-1.1390380859375	-1.5413000583648682
6q18.pdb	6q18_HL_A_IA143E.pdb	-1.9769035577774048	-2.977400064468384
6q18.pdb	6q18_HL_A_IA143G.pdb	-1.2593845129013062	-2.4349000453948975
6q18.pdb	6q18_HL_A_IA143H.pdb	-1.5459429025650024	-2.3629000186920166
6q18.pdb	6q18_HL_A_IA143L.pdb	-1.352286696434021	-1.1792000532150269
6q18.pdb	6q18_HL_A_IA143K.pdb	-2.466146469116211	-3.045300006866455
6q18.pdb	6q18_HL_A_IA143M.pdb	-1.250925898551941	-1.0907000303268433
6q18.pdb	6q18_HL_A_IA143F.pdb	-5.380823135375977	-4.7993998527526855
6q18.pdb	6q18_HL_A_IA143P.pdb	-0.5230672359466553	-1.6370999813079834
6q18.pdb	6q18_HL_A_IA143S.pdb	-1.0406779050827026	-1.0403000116348267
6q18.pdb	6q18_HL_A_IA143T.pdb	-0.5424611568450928	-0.5999000072479248
6q18.pdb	6q18_HL_A_IA143W.pdb	-7.662596702575684	-9.816200256347656
6q18.pdb	6q18_HL_A_IA143Y.pdb	-4.655825138092041	-4.112599849700928
6q18.pdb	6q18_HL_A_IA143V.pdb	-0.03699088096618652	-0.13510000705718994
6q18.pdb	6q18_HL_A_HA145A.pdb	-0.09507550299167633	0.10300000011920929
6q18.pdb	6q18_HL_A_HA145R.pdb	0.4212507903575897	0.4747999906539917
6q18.pdb	6q18_HL_A_HA145N.pdb	-0.4753676652908325	-0.08160000294446945
6q18.pdb	6q18_HL_A_HA145D.pdb	-0.17117144167423248	0.24040000140666962
6q18.pdb	6q18_HL_A_HA145C.pdb	-0.15584726631641388	0.006899999920278788
6q18.pdb	6q18_HL_A_HA145Q.pdb	0.23808124661445618	0.6793000102043152
6q18.pdb	6q18_HL_A_HA145E.pdb	-0.4070098400115967	0.06459999829530716
6q18.pdb	6q18_HL_A_HA145G.pdb	-0.17809328436851501	0.3091000020503998
6q18.pdb	6q18_HL_A_HA145I.pdb	0.29071563482284546	0.4749999940395355
6q18.pdb	6q18_HL_A_HA145L.pdb	0.6450814008712769	0.7253000140190125
6q18.pdb	6q18_HL_A_HA145K.pdb	0.31584563851356506	0.6353999972343445
6q18.pdb	6q18_HL_A_HA145M.pdb	0.8335955142974854	0.4465000033378601
6q18.pdb	6q18_HL_A_HA145F.pdb	0.8715746402740479	0.8317999839782715
6q18.pdb	6q18_HL_A_HA145P.pdb	0.1651206910610199	0.1039000004529953
6q18.pdb	6q18_HL_A_HA145S.pdb	-0.048191606998443604	-0.20260000228881836
6q18.pdb	6q18_HL_A_HA145T.pdb	-0.0772731825709343	0.3125
6q18.pdb	6q18_HL_A_HA145W.pdb	1.0244779586791992	0.08349999785423279
6q18.pdb	6q18_HL_A_HA145Y.pdb	0.6258074045181274	0.5164999961853027
6q18.pdb	6q18_HL_A_HA145V.pdb	-0.11152824759483337	0.10029999911785126
6q18.pdb	6q18_HL_A_GA174A.pdb	-0.18933145701885223	-0.06960000097751617
6q18.pdb	6q18_HL_A_GA174R.pdb	-0.2726280093193054	0.4065000116825104
6q18.pdb	6q18_HL_A_GA174N.pdb	-0.4214494228363037	-0.07240000367164612
6q18.pdb	6q18_HL_A_GA174D.pdb	-0.47666868567466736	-0.1542000025510788
6q18.pdb	6q18_HL_A_GA174C.pdb	-0.2464088797569275	-0.07320000231266022
6q18.pdb	6q18_HL_A_GA174Q.pdb	-0.34037500619888306	-0.0007999999797903001
6q18.pdb	6q18_HL_A_GA174E.pdb	-0.4531240165233612	-0.19020000100135803
6q18.pdb	6q18_HL_A_GA174H.pdb	-0.17537307739257812	-0.20469999313354492
6q18.pdb	6q18_HL_A_GA174I.pdb	-0.19165855646133423	-0.16359999775886536
6q18.pdb	6q18_HL_A_GA174L.pdb	-0.05498652160167694	-0.1712000072002411
6q18.pdb	6q18_HL_A_GA174K.pdb	-0.22776922583580017	0.025800000876188278
6q18.pdb	6q18_HL_A_GA174M.pdb	8.42362642288208e-05	0.07530000060796738
6q18.pdb	6q18_HL_A_GA174F.pdb	0.046824634075164795	0.07410000264644623
6q18.pdb	6q18_HL_A_GA174P.pdb	-0.5110300779342651	-0.1014999970793724
6q18.pdb	6q18_HL_A_GA174S.pdb	-0.4008941054344177	-0.07020000368356705
6q18.pdb	6q18_HL_A_GA174T.pdb	-0.45583805441856384	-0.1696999967098236
6q18.pdb	6q18_HL_A_GA174W.pdb	0.05957978963851929	-0.12520000338554382
6q18.pdb	6q18_HL_A_GA174Y.pdb	-0.09628693759441376	-0.08820000290870667
6q18.pdb	6q18_HL_A_GA174V.pdb	-0.24358555674552917	-0.15489999949932098
6q18.pdb	6q18_HL_A_QA175A.pdb	0.3156452476978302	0.1761000007390976
6q18.pdb	6q18_HL_A_QA175R.pdb	0.11315029859542847	0.38269999623298645
6q18.pdb	6q18_HL_A_QA175N.pdb	-0.0023315399885177612	-0.07580000162124634
6q18.pdb	6q18_HL_A_QA175D.pdb	-0.31847018003463745	-0.34630000591278076
6q18.pdb	6q18_HL_A_QA175C.pdb	0.2425040304660797	0.05660000070929527
6q18.pdb	6q18_HL_A_QA175E.pdb	-0.10853101313114166	-0.9797999858856201
6q18.pdb	6q18_HL_A_QA175G.pdb	0.22883513569831848	-0.1574999988079071
6q18.pdb	6q18_HL_A_QA175H.pdb	0.17012786865234375	0.11500000208616257
6q18.pdb	6q18_HL_A_QA175I.pdb	0.4024716913700104	0.49559998512268066
6q18.pdb	6q18_HL_A_QA175L.pdb	0.3781683146953583	0.44859999418258667
6q18.pdb	6q18_HL_A_QA175K.pdb	0.1999717354774475	-0.02160000056028366
6q18.pdb	6q18_HL_A_QA175M.pdb	0.39319923520088196	0.38339999318122864
6q18.pdb	6q18_HL_A_QA175F.pdb	-0.1833299696445465	0.09700000286102295
6q18.pdb	6q18_HL_A_QA175P.pdb	-0.08950313925743103	-0.14090000092983246
6q18.pdb	6q18_HL_A_QA175S.pdb	0.07253557443618774	-0.31949999928474426
6q18.pdb	6q18_HL_A_QA175T.pdb	0.06164047122001648	0.10830000042915344
6q18.pdb	6q18_HL_A_QA175W.pdb	0.7856251001358032	1.2598999738693237
6q18.pdb	6q18_HL_A_QA175Y.pdb	0.14745363593101501	-0.6200000047683716
6q18.pdb	6q18_HL_A_QA175V.pdb	0.32724007964134216	0.30329999327659607
6q18.pdb	6q18_HL_A_EA176A.pdb	0.4807642996311188	-2.154900074005127
6q18.pdb	6q18_HL_A_EA176R.pdb	0.4156583249568939	-1.8456000089645386
6q18.pdb	6q18_HL_A_EA176N.pdb	-0.16783511638641357	-2.3289999961853027
6q18.pdb	6q18_HL_A_EA176D.pdb	-0.3811212480068207	-2.4093000888824463
6q18.pdb	6q18_HL_A_EA176C.pdb	0.23371848464012146	-2.3921000957489014
6q18.pdb	6q18_HL_A_EA176Q.pdb	0.4648089110851288	-1.541599988937378
6q18.pdb	6q18_HL_A_EA176G.pdb	-0.13598546385765076	-2.9883999824523926
6q18.pdb	6q18_HL_A_EA176H.pdb	-0.04752703011035919	-2.473099946975708
6q18.pdb	6q18_HL_A_EA176I.pdb	0.7243272066116333	-1.5425000190734863
6q18.pdb	6q18_HL_A_EA176L.pdb	0.3634951412677765	-1.7315000295639038
6q18.pdb	6q18_HL_A_EA176K.pdb	0.4237925708293915	-2.2948999404907227
6q18.pdb	6q18_HL_A_EA176M.pdb	0.7974635362625122	-1.3712999820709229
6q18.pdb	6q18_HL_A_EA176F.pdb	0.570035457611084	-1.5681999921798706
6q18.pdb	6q18_HL_A_EA176P.pdb	-2.0525918006896973	-3.9305999279022217
6q18.pdb	6q18_HL_A_EA176S.pdb	0.16620618104934692	-2.827899932861328
6q18.pdb	6q18_HL_A_EA176T.pdb	0.16772422194480896	-2.930000066757202
6q18.pdb	6q18_HL_A_EA176W.pdb	0.0505642294883728	-2.0508999824523926
6q18.pdb	6q18_HL_A_EA176Y.pdb	-0.5703784823417664	-2.6491000652313232
6q18.pdb	6q18_HL_A_EA176V.pdb	0.5817558765411377	-1.6405999660491943
6q18.pdb	6q18_HL_A_GA177A.pdb	-0.1379569172859192	-0.8801000118255615
6q18.pdb	6q18_HL_A_GA177R.pdb	-10.50152587890625	-6.064599990844727
6q18.pdb	6q18_HL_A_GA177N.pdb	-2.149075746536255	-0.5580999851226807
6q18.pdb	6q18_HL_A_GA177D.pdb	-2.1315548419952393	-1.1007000207901
6q18.pdb	6q18_HL_A_GA177C.pdb	-2.1482560634613037	-1.226099967956543
6q18.pdb	6q18_HL_A_GA177Q.pdb	-12.77511215209961	-12.217599868774414
6q18.pdb	6q18_HL_A_GA177E.pdb	-6.6970343589782715	-5.336599826812744
6q18.pdb	6q18_HL_A_GA177H.pdb	-31.994510650634766	-34.86465072631836
6q18.pdb	6q18_HL_A_GA177I.pdb	-14.215798377990723	-10.740400314331055
6q18.pdb	6q18_HL_A_GA177L.pdb	-16.51972198486328	-11.390299797058105
6q18.pdb	6q18_HL_A_GA177K.pdb	-19.993045806884766	-21.557920455932617
6q18.pdb	6q18_HL_A_GA177M.pdb	-5.119335174560547	-3.7771999835968018
6q18.pdb	6q18_HL_A_GA177F.pdb	-31.922863006591797	-28.15730094909668
6q18.pdb	6q18_HL_A_GA177P.pdb	-7.919614315032959	-5.511499881744385
6q18.pdb	6q18_HL_A_GA177S.pdb	-3.7672767639160156	-2.3171000480651855
6q18.pdb	6q18_HL_A_GA177T.pdb	-1.4936611652374268	-1.6181000471115112
6q18.pdb	6q18_HL_A_GA177W.pdb	-30.0849666595459	-28.156490325927734
6q18.pdb	6q18_HL_A_GA177Y.pdb	-36.167884826660156	-34.73244094848633
6q18.pdb	6q18_HL_A_GA177V.pdb	-2.6282553672790527	-0.7483999729156494
6okm.pdb	6okm_HL_R_TH29A.pdb	-0.22600096464157104	0.030400000512599945
6okm.pdb	6okm_HL_R_TH29R.pdb	-0.17962929606437683	-0.048500001430511475
6okm.pdb	6okm_HL_R_TH29N.pdb	-0.26825588941574097	0.04450000077486038
6okm.pdb	6okm_HL_R_TH29D.pdb	-0.36617565155029297	0.11959999799728394
6okm.pdb	6okm_HL_R_TH29C.pdb	-0.1058400347828865	0.01850000023841858
6okm.pdb	6okm_HL_R_TH29Q.pdb	-0.3008914887905121	0.008999999612569809
6okm.pdb	6okm_HL_R_TH29E.pdb	-0.37133967876434326	0.06289999932050705
6okm.pdb	6okm_HL_R_TH29G.pdb	-0.30238857865333557	0.04600000008940697
6okm.pdb	6okm_HL_R_TH29H.pdb	-0.02934291958808899	0.3540000021457672
6okm.pdb	6okm_HL_R_TH29I.pdb	0.013913467526435852	0.007400000002235174
6okm.pdb	6okm_HL_R_TH29L.pdb	0.04305167496204376	-0.02070000022649765
6okm.pdb	6okm_HL_R_TH29K.pdb	-0.20072638988494873	-0.025200000032782555
6okm.pdb	6okm_HL_R_TH29M.pdb	0.14066657423973083	-0.010300000198185444
6okm.pdb	6okm_HL_R_TH29F.pdb	0.09105679392814636	0.0430000014603138
6okm.pdb	6okm_HL_R_TH29P.pdb	0.06438526511192322	0.041999999433755875
6okm.pdb	6okm_HL_R_TH29S.pdb	-0.3428765833377838	0.06589999794960022
6okm.pdb	6okm_HL_R_TH29W.pdb	0.17014291882514954	0.0013000000035390258
6okm.pdb	6okm_HL_R_TH29Y.pdb	-0.032341018319129944	0.10509999841451645
6okm.pdb	6okm_HL_R_TH29V.pdb	0.060310959815979004	0.007799999788403511
6okm.pdb	6okm_HL_R_NH30A.pdb	0.052039116621017456	-0.23160000145435333
6okm.pdb	6okm_HL_R_NH30R.pdb	0.584510087966919	0.28600001335144043
6okm.pdb	6okm_HL_R_NH30D.pdb	-0.8451224565505981	-0.08229999989271164
6okm.pdb	6okm_HL_R_NH30C.pdb	0.4916452467441559	0.08349999785423279
6okm.pdb	6okm_HL_R_NH30Q.pdb	0.07089808583259583	-0.15459999442100525
6okm.pdb	6okm_HL_R_NH30E.pdb	-0.8228946924209595	0.07940000295639038
6okm.pdb	6okm_HL_R_NH30G.pdb	-0.16505244374275208	-0.5422000288963318
6okm.pdb	6okm_HL_R_NH30H.pdb	0.4934141933917999	0.4221000075340271
6okm.pdb	6okm_HL_R_NH30I.pdb	0.34152868390083313	-0.10180000215768814
6okm.pdb	6okm_HL_R_NH30L.pdb	0.7467844486236572	1.0269999504089355
6okm.pdb	6okm_HL_R_NH30K.pdb	0.5110738277435303	1.5205999612808228
6okm.pdb	6okm_HL_R_NH30M.pdb	0.9090068340301514	0.6628000140190125
6okm.pdb	6okm_HL_R_NH30F.pdb	0.6237677335739136	0.5515000224113464
6okm.pdb	6okm_HL_R_NH30P.pdb	-0.29388096928596497	-0.4544999897480011
6okm.pdb	6okm_HL_R_NH30S.pdb	-0.24105732142925262	-0.6402999758720398
6okm.pdb	6okm_HL_R_NH30T.pdb	0.15898951888084412	0.10509999841451645
6okm.pdb	6okm_HL_R_NH30W.pdb	0.6802740097045898	0.20080000162124634
6okm.pdb	6okm_HL_R_NH30Y.pdb	0.6298233270645142	0.24169999361038208
6okm.pdb	6okm_HL_R_NH30V.pdb	0.47466030716896057	0.9678999781608582
6okm.pdb	6okm_HL_R_YH31A.pdb	-0.7372772693634033	-0.9271000027656555
6okm.pdb	6okm_HL_R_YH31R.pdb	-0.3204074800014496	-1.0743999481201172
6okm.pdb	6okm_HL_R_YH31N.pdb	-1.0149322748184204	-1.5378999710083008
6okm.pdb	6okm_HL_R_YH31D.pdb	-0.9996057748794556	-0.15389999747276306
6okm.pdb	6okm_HL_R_YH31C.pdb	-0.9342052936553955	-0.819100022315979
6okm.pdb	6okm_HL_R_YH31Q.pdb	-0.8482409715652466	-1.2400000095367432
6okm.pdb	6okm_HL_R_YH31E.pdb	-0.7534774541854858	0.26600000262260437
6okm.pdb	6okm_HL_R_YH31G.pdb	-1.087164044380188	-1.0081000328063965
6okm.pdb	6okm_HL_R_YH31H.pdb	-0.9568957090377808	-0.9358000159263611
6okm.pdb	6okm_HL_R_YH31I.pdb	-0.3019561171531677	0.02669999934732914
6okm.pdb	6okm_HL_R_YH31L.pdb	-0.4833373725414276	-0.18889999389648438
6okm.pdb	6okm_HL_R_YH31K.pdb	-0.6010586023330688	-1.4326000213623047
6okm.pdb	6okm_HL_R_YH31M.pdb	0.12731808423995972	0.8090999722480774
6okm.pdb	6okm_HL_R_YH31F.pdb	-0.08063037693500519	0.39430001378059387
6okm.pdb	6okm_HL_R_YH31P.pdb	-1.3186752796173096	-0.5307000279426575
6okm.pdb	6okm_HL_R_YH31S.pdb	-0.7351876497268677	-1.257699966430664
6okm.pdb	6okm_HL_R_YH31T.pdb	-0.769453763961792	-0.7954999804496765
6okm.pdb	6okm_HL_R_YH31W.pdb	0.3296348750591278	1.2760000228881836
6okm.pdb	6okm_HL_R_YH31V.pdb	-0.3482135534286499	-0.4650999903678894
6okm.pdb	6okm_HL_R_LH32A.pdb	-0.8705250024795532	-1.718400001525879
6okm.pdb	6okm_HL_R_LH32R.pdb	-3.362076997756958	-2.6068999767303467
6okm.pdb	6okm_HL_R_LH32N.pdb	-1.1242519617080688	-1.7252000570297241
6okm.pdb	6okm_HL_R_LH32D.pdb	-1.3022222518920898	-2.9247000217437744
6okm.pdb	6okm_HL_R_LH32C.pdb	-0.7344231605529785	-1.4532999992370605
6okm.pdb	6okm_HL_R_LH32Q.pdb	-1.3830699920654297	-2.2916998863220215
6okm.pdb	6okm_HL_R_LH32E.pdb	-1.8993898630142212	-3.2430999279022217
6okm.pdb	6okm_HL_R_LH32G.pdb	-1.0430171489715576	-2.0034000873565674
6okm.pdb	6okm_HL_R_LH32H.pdb	-1.889500617980957	-1.0024000406265259
6okm.pdb	6okm_HL_R_LH32I.pdb	-0.8794317245483398	-0.7067999839782715
6okm.pdb	6okm_HL_R_LH32K.pdb	-2.543738603591919	-1.2759000062942505
6okm.pdb	6okm_HL_R_LH32M.pdb	-0.25565215945243835	0.2897000014781952
6okm.pdb	6okm_HL_R_LH32F.pdb	0.24217072129249573	1.3717999458312988
6okm.pdb	6okm_HL_R_LH32P.pdb	-0.21084699034690857	-1.579800009727478
6okm.pdb	6okm_HL_R_LH32S.pdb	-0.9629064798355103	-1.9931999444961548
6okm.pdb	6okm_HL_R_LH32T.pdb	-0.8587710857391357	-1.4589999914169312
6okm.pdb	6okm_HL_R_LH32W.pdb	-7.585254669189453	-3.1570000648498535
6okm.pdb	6okm_HL_R_LH32Y.pdb	-0.9249534606933594	-0.18889999389648438
6okm.pdb	6okm_HL_R_LH32V.pdb	-0.6799041032791138	-1.138200044631958
6okm.pdb	6okm_HL_R_VH49A.pdb	-1.2630516290664673	-0.6279000043869019
6okm.pdb	6okm_HL_R_VH49R.pdb	-1.7789559364318848	-3.5541000366210938
6okm.pdb	6okm_HL_R_VH49N.pdb	-0.6070736050605774	-0.7541999816894531
6okm.pdb	6okm_HL_R_VH49D.pdb	-3.34202241897583	-1.6556999683380127
6okm.pdb	6okm_HL_R_VH49C.pdb	-0.15890417993068695	-0.38269999623298645
6okm.pdb	6okm_HL_R_VH49Q.pdb	-0.994818925857544	-0.8259000182151794
6okm.pdb	6okm_HL_R_VH49E.pdb	-1.4252203702926636	-0.289900004863739
6okm.pdb	6okm_HL_R_VH49G.pdb	-1.26561439037323	-0.9955999851226807
6okm.pdb	6okm_HL_R_VH49H.pdb	-2.480664014816284	-2.91510009765625
6okm.pdb	6okm_HL_R_VH49I.pdb	-0.38998907804489136	-0.30550000071525574
6okm.pdb	6okm_HL_R_VH49L.pdb	-1.122542142868042	-0.5182999968528748
6okm.pdb	6okm_HL_R_VH49K.pdb	-0.4590804874897003	-0.1005999967455864
6okm.pdb	6okm_HL_R_VH49M.pdb	-0.35556262731552124	-0.359499990940094
6okm.pdb	6okm_HL_R_VH49F.pdb	-8.507220268249512	-9.661800384521484
6okm.pdb	6okm_HL_R_VH49P.pdb	-1.0762200355529785	-0.7324000000953674
6okm.pdb	6okm_HL_R_VH49S.pdb	-1.461857795715332	-0.8324999809265137
6okm.pdb	6okm_HL_R_VH49T.pdb	-0.6995564699172974	-0.44440001249313354
6okm.pdb	6okm_HL_R_VH49W.pdb	-0.9884176254272461	-0.9074000120162964
6okm.pdb	6okm_HL_R_VH49Y.pdb	-1.8095262050628662	-0.8938999772071838
6okm.pdb	6okm_HL_R_NH51A.pdb	0.2404700219631195	-0.06589999794960022
6okm.pdb	6okm_HL_R_NH51R.pdb	1.0448086261749268	0.6557000279426575
6okm.pdb	6okm_HL_R_NH51D.pdb	-0.38655540347099304	-0.4997999966144562
6okm.pdb	6okm_HL_R_NH51C.pdb	0.5378351211547852	0.05460000038146973
6okm.pdb	6okm_HL_R_NH51Q.pdb	0.2299494445323944	-0.3077000081539154
6okm.pdb	6okm_HL_R_NH51E.pdb	-0.5353232622146606	-0.4221000075340271
6okm.pdb	6okm_HL_R_NH51G.pdb	0.20119056105613708	-0.3630000054836273
6okm.pdb	6okm_HL_R_NH51H.pdb	0.008612290024757385	0.49140000343322754
6okm.pdb	6okm_HL_R_NH51I.pdb	1.054840326309204	0.5938000082969666
6okm.pdb	6okm_HL_R_NH51L.pdb	0.789783239364624	0.8881999850273132
6okm.pdb	6okm_HL_R_NH51K.pdb	0.6798077821731567	0.2513999938964844
6okm.pdb	6okm_HL_R_NH51M.pdb	0.796137809753418	1.6816999912261963
6okm.pdb	6okm_HL_R_NH51F.pdb	-1.1822988986968994	-1.4256999492645264
6okm.pdb	6okm_HL_R_NH51P.pdb	-1.2650141716003418	-2.34060001373291
6okm.pdb	6okm_HL_R_NH51S.pdb	-0.053471535444259644	-0.551800012588501
6okm.pdb	6okm_HL_R_NH51T.pdb	-0.027818292379379272	-0.3831000030040741
6okm.pdb	6okm_HL_R_NH51W.pdb	-1.8782422542572021	-0.9484999775886536
6okm.pdb	6okm_HL_R_NH51Y.pdb	0.507695198059082	1.107200026512146
6okm.pdb	6okm_HL_R_NH51V.pdb	0.9134695529937744	0.4803999960422516
6okm.pdb	6okm_HL_R_DH56A.pdb	-0.04766620695590973	0.0024999999441206455
6okm.pdb	6okm_HL_R_DH56R.pdb	0.08909419178962708	-0.08049999922513962
6okm.pdb	6okm_HL_R_DH56N.pdb	-0.14181414246559143	-0.08299999684095383
6okm.pdb	6okm_HL_R_DH56C.pdb	0.5281589031219482	0.2768999934196472
6okm.pdb	6okm_HL_R_DH56Q.pdb	-0.11054772883653641	-0.02630000002682209
6okm.pdb	6okm_HL_R_DH56E.pdb	-0.13300488889217377	-0.011599999852478504
6okm.pdb	6okm_HL_R_DH56G.pdb	-0.19794109463691711	-0.21979999542236328
6okm.pdb	6okm_HL_R_DH56H.pdb	0.16169863939285278	-0.10270000249147415
6okm.pdb	6okm_HL_R_DH56I.pdb	0.4404853880405426	0.39480000734329224
6okm.pdb	6okm_HL_R_DH56L.pdb	0.8989732265472412	1.0960999727249146
6okm.pdb	6okm_HL_R_DH56K.pdb	0.4496401846408844	0.6757000088691711
6okm.pdb	6okm_HL_R_DH56M.pdb	0.997002124786377	1.2908999919891357
6okm.pdb	6okm_HL_R_DH56F.pdb	0.9946118593215942	0.9811999797821045
6okm.pdb	6okm_HL_R_DH56P.pdb	0.1492917239665985	-0.16259999573230743
6okm.pdb	6okm_HL_R_DH56S.pdb	-0.012033998966217041	-0.17589999735355377
6okm.pdb	6okm_HL_R_DH56T.pdb	0.039461567997932434	-0.13269999623298645
6okm.pdb	6okm_HL_R_DH56W.pdb	1.0202186107635498	0.878600001335144
6okm.pdb	6okm_HL_R_DH56Y.pdb	0.7777987718582153	0.7002000212669373
6okm.pdb	6okm_HL_R_DH56V.pdb	0.33804842829704285	0.3476000130176544
6okm.pdb	6okm_HL_R_YH58A.pdb	-1.0718495845794678	-0.5322999954223633
6okm.pdb	6okm_HL_R_YH58R.pdb	-0.5982710719108582	-0.7390999794006348
6okm.pdb	6okm_HL_R_YH58N.pdb	-0.7245694398880005	-0.6557999849319458
6okm.pdb	6okm_HL_R_YH58D.pdb	-1.058002233505249	-0.8345000147819519
6okm.pdb	6okm_HL_R_YH58C.pdb	-0.6577963829040527	-0.6137999892234802
6okm.pdb	6okm_HL_R_YH58Q.pdb	-0.7478998899459839	-0.640500009059906
6okm.pdb	6okm_HL_R_YH58E.pdb	-1.065617322921753	-0.5385000109672546
6okm.pdb	6okm_HL_R_YH58G.pdb	-1.4773880243301392	-0.7049000263214111
6okm.pdb	6okm_HL_R_YH58H.pdb	-0.4780445396900177	-0.754800021648407
6okm.pdb	6okm_HL_R_YH58I.pdb	-0.33079877495765686	-0.29190000891685486
6okm.pdb	6okm_HL_R_YH58L.pdb	-0.22829777002334595	-0.4043999910354614
6okm.pdb	6okm_HL_R_YH58K.pdb	-0.5470999479293823	-0.9549999833106995
6okm.pdb	6okm_HL_R_YH58M.pdb	-0.10263320803642273	-0.6394000053405762
6okm.pdb	6okm_HL_R_YH58F.pdb	-0.2900630831718445	-0.42879998683929443
6okm.pdb	6okm_HL_R_YH58P.pdb	-1.5974664688110352	-1.1708999872207642
6okm.pdb	6okm_HL_R_YH58S.pdb	-0.8236459493637085	-0.9099000096321106
6okm.pdb	6okm_HL_R_YH58T.pdb	-1.2030774354934692	-0.9876000285148621
6okm.pdb	6okm_HL_R_YH58W.pdb	-0.3138411343097687	-0.5616999864578247
6okm.pdb	6okm_HL_R_YH58V.pdb	-0.33346498012542725	-0.47929999232292175
6okm.pdb	6okm_HL_R_RH97A.pdb	-0.5873578786849976	0.6327000260353088
6okm.pdb	6okm_HL_R_RH97N.pdb	-0.750656247138977	0.534600019454956
6okm.pdb	6okm_HL_R_RH97D.pdb	-0.8342632055282593	0.8967999815940857
6okm.pdb	6okm_HL_R_RH97C.pdb	-0.5943695306777954	0.6133999824523926
6okm.pdb	6okm_HL_R_RH97Q.pdb	-0.613868236541748	1.3381999731063843
6okm.pdb	6okm_HL_R_RH97E.pdb	-0.6181747913360596	1.6481000185012817
6okm.pdb	6okm_HL_R_RH97G.pdb	-0.55718994140625	0.557699978351593
6okm.pdb	6okm_HL_R_RH97H.pdb	-0.6660161018371582	0.9732000231742859
6okm.pdb	6okm_HL_R_RH97I.pdb	-0.47760388255119324	0.6021000146865845
6okm.pdb	6okm_HL_R_RH97L.pdb	-0.6207796335220337	0.4878999888896942
6okm.pdb	6okm_HL_R_RH97K.pdb	-0.7527561187744141	0.26919999718666077
6okm.pdb	6okm_HL_R_RH97M.pdb	-0.4964177906513214	0.6467999815940857
6okm.pdb	6okm_HL_R_RH97F.pdb	-1.0057886838912964	0.47540000081062317
6okm.pdb	6okm_HL_R_RH97P.pdb	-0.5758166313171387	1.1261999607086182
6okm.pdb	6okm_HL_R_RH97S.pdb	-0.5027493238449097	1.667099952697754
6okm.pdb	6okm_HL_R_RH97T.pdb	-0.46499142050743103	1.242900013923645
6okm.pdb	6okm_HL_R_RH97W.pdb	-0.805895209312439	2.654900074005127
6okm.pdb	6okm_HL_R_RH97Y.pdb	-1.0669314861297607	0.3212999999523163
6okm.pdb	6okm_HL_R_RH97V.pdb	-0.6696668863296509	1.426800012588501
6okm.pdb	6okm_HL_R_DH98A.pdb	-0.7016021013259888	-2.9110000133514404
6okm.pdb	6okm_HL_R_DH98R.pdb	-0.806415319442749	-5.28980016708374
6okm.pdb	6okm_HL_R_DH98N.pdb	-0.6789735555648804	-0.6128000020980835
6okm.pdb	6okm_HL_R_DH98C.pdb	-0.7639948129653931	-1.9128999710083008
6okm.pdb	6okm_HL_R_DH98Q.pdb	-0.5786734819412231	-1.9012000560760498
6okm.pdb	6okm_HL_R_DH98E.pdb	-0.7913628816604614	-2.021399974822998
6okm.pdb	6okm_HL_R_DH98G.pdb	-1.6690161228179932	-2.0241000652313232
6okm.pdb	6okm_HL_R_DH98H.pdb	-1.5376627445220947	-1.1516000032424927
6okm.pdb	6okm_HL_R_DH98I.pdb	-0.3922481834888458	-1.0716999769210815
6okm.pdb	6okm_HL_R_DH98L.pdb	-0.4851810038089752	-1.3495999574661255
6okm.pdb	6okm_HL_R_DH98K.pdb	-2.336303472518921	-4.583000183105469
6okm.pdb	6okm_HL_R_DH98M.pdb	-0.24252155423164368	-0.9692000150680542
6okm.pdb	6okm_HL_R_DH98F.pdb	-2.9093146324157715	-2.0829999446868896
6okm.pdb	6okm_HL_R_DH98P.pdb	-0.736847996711731	-3.238100051879883
6okm.pdb	6okm_HL_R_DH98S.pdb	-0.9379746913909912	-2.387700080871582
6okm.pdb	6okm_HL_R_DH98T.pdb	-1.0920848846435547	-1.9639999866485596
6okm.pdb	6okm_HL_R_DH98W.pdb	-6.472641468048096	-6.997200012207031
6okm.pdb	6okm_HL_R_DH98Y.pdb	-2.7802977561950684	-2.9537999629974365
6okm.pdb	6okm_HL_R_DH98V.pdb	-0.6097326278686523	-1.5614999532699585
6okm.pdb	6okm_HL_R_RH99A.pdb	-1.3041820526123047	-2.3482000827789307
6okm.pdb	6okm_HL_R_RH99N.pdb	-1.5641281604766846	-2.255199909210205
6okm.pdb	6okm_HL_R_RH99D.pdb	-2.303757667541504	-3.3726999759674072
6okm.pdb	6okm_HL_R_RH99C.pdb	-1.036766767501831	-1.9154000282287598
6okm.pdb	6okm_HL_R_RH99Q.pdb	-0.8019757270812988	-1.6252000331878662
6okm.pdb	6okm_HL_R_RH99E.pdb	-1.0144641399383545	-2.61929988861084
6okm.pdb	6okm_HL_R_RH99G.pdb	-1.3862435817718506	-2.9458999633789062
6okm.pdb	6okm_HL_R_RH99H.pdb	-1.7101489305496216	-2.6061999797821045
6okm.pdb	6okm_HL_R_RH99I.pdb	-0.7863748073577881	-0.9937999844551086
6okm.pdb	6okm_HL_R_RH99L.pdb	-0.6508429646492004	-0.8799999952316284
6okm.pdb	6okm_HL_R_RH99K.pdb	-0.9897627830505371	-1.1416000127792358
6okm.pdb	6okm_HL_R_RH99M.pdb	-0.22169244289398193	-0.49410000443458557
6okm.pdb	6okm_HL_R_RH99F.pdb	-5.155386447906494	-4.6722002029418945
6okm.pdb	6okm_HL_R_RH99P.pdb	-0.7120866775512695	-2.1810998916625977
6okm.pdb	6okm_HL_R_RH99S.pdb	-1.5538489818572998	-2.9990999698638916
6okm.pdb	6okm_HL_R_RH99T.pdb	-1.236802101135254	-1.9764000177383423
6okm.pdb	6okm_HL_R_RH99W.pdb	-3.9549400806427	-4.043499946594238
6okm.pdb	6okm_HL_R_RH99Y.pdb	-1.0270854234695435	-1.2063000202178955
6okm.pdb	6okm_HL_R_RH99V.pdb	-0.6581363081932068	-0.3977000117301941
6okm.pdb	6okm_HL_R_YL32A.pdb	-1.6907358169555664	-1.0950000286102295
6okm.pdb	6okm_HL_R_YL32R.pdb	-1.4506356716156006	-1.4240000247955322
6okm.pdb	6okm_HL_R_YL32N.pdb	-1.5721704959869385	-1.1109999418258667
6okm.pdb	6okm_HL_R_YL32D.pdb	-1.877437949180603	-1.4101999998092651
6okm.pdb	6okm_HL_R_YL32C.pdb	-0.9804327487945557	-1.2996000051498413
6okm.pdb	6okm_HL_R_YL32Q.pdb	-1.4106147289276123	-1.280900001525879
6okm.pdb	6okm_HL_R_YL32E.pdb	-1.8310911655426025	-1.232699990272522
6okm.pdb	6okm_HL_R_YL32G.pdb	-1.8294968605041504	-1.7753000259399414
6okm.pdb	6okm_HL_R_YL32H.pdb	-1.1538418531417847	-0.3107999861240387
6okm.pdb	6okm_HL_R_YL32I.pdb	-1.5807452201843262	-2.161099910736084
6okm.pdb	6okm_HL_R_YL32L.pdb	-1.4010224342346191	-0.27869999408721924
6okm.pdb	6okm_HL_R_YL32K.pdb	-1.1912310123443604	-0.9671000242233276
6okm.pdb	6okm_HL_R_YL32M.pdb	-1.0131484270095825	-0.6531000137329102
6okm.pdb	6okm_HL_R_YL32F.pdb	-0.07128918170928955	0.1703999936580658
6okm.pdb	6okm_HL_R_YL32P.pdb	-1.9351524114608765	-1.4107999801635742
6okm.pdb	6okm_HL_R_YL32S.pdb	-1.1339658498764038	-1.6908999681472778
6okm.pdb	6okm_HL_R_YL32T.pdb	-1.4922046661376953	-1.374500036239624
6okm.pdb	6okm_HL_R_YL32W.pdb	-0.6792802810668945	0.2451000064611435
6okm.pdb	6okm_HL_R_YL32V.pdb	-1.7041902542114258	-1.382699966430664
6okm.pdb	6okm_HL_R_VL34A.pdb	-0.8689080476760864	-0.35830000042915344
6okm.pdb	6okm_HL_R_VL34R.pdb	-0.752288818359375	-0.6277999877929688
6okm.pdb	6okm_HL_R_VL34N.pdb	-1.1307839155197144	-0.22089999914169312
6okm.pdb	6okm_HL_R_VL34D.pdb	-1.0648850202560425	-0.5091999769210815
6okm.pdb	6okm_HL_R_VL34C.pdb	-0.498065322637558	-0.01119999960064888
6okm.pdb	6okm_HL_R_VL34Q.pdb	-0.8786247968673706	-0.31060001254081726
6okm.pdb	6okm_HL_R_VL34E.pdb	-1.204538345336914	-0.03440000116825104
6okm.pdb	6okm_HL_R_VL34G.pdb	-0.8689684867858887	-0.38909998536109924
6okm.pdb	6okm_HL_R_VL34H.pdb	-0.7478780746459961	-0.42800000309944153
6okm.pdb	6okm_HL_R_VL34I.pdb	-0.2855728268623352	0.18140000104904175
6okm.pdb	6okm_HL_R_VL34L.pdb	-0.6973904371261597	-0.28049999475479126
6okm.pdb	6okm_HL_R_VL34K.pdb	-0.7360544204711914	-0.03200000151991844
6okm.pdb	6okm_HL_R_VL34M.pdb	-0.4630935490131378	-0.155799999833107
6okm.pdb	6okm_HL_R_VL34F.pdb	-0.6529467105865479	-0.2709999978542328
6okm.pdb	6okm_HL_R_VL34P.pdb	-0.716213583946228	-0.5113999843597412
6okm.pdb	6okm_HL_R_VL34S.pdb	-0.7806826829910278	-0.3188000023365021
6okm.pdb	6okm_HL_R_VL34T.pdb	-0.5966050028800964	-0.3984000086784363
6okm.pdb	6okm_HL_R_VL34W.pdb	-0.7279200553894043	-0.9713000059127808
6okm.pdb	6okm_HL_R_VL34Y.pdb	-0.7597932815551758	-0.5292999744415283
6okm.pdb	6okm_HL_R_YL49A.pdb	0.06110242009162903	-0.6273000240325928
6okm.pdb	6okm_HL_R_YL49R.pdb	-0.07387670874595642	-1.579300045967102
6okm.pdb	6okm_HL_R_YL49N.pdb	-0.1735617220401764	-0.5073999762535095
6okm.pdb	6okm_HL_R_YL49D.pdb	-0.430702805519104	-0.6351000070571899
6okm.pdb	6okm_HL_R_YL49C.pdb	0.0526910275220871	-0.6571999788284302
6okm.pdb	6okm_HL_R_YL49Q.pdb	-0.2123841643333435	0.08009999990463257
6okm.pdb	6okm_HL_R_YL49E.pdb	0.08991068601608276	-0.8755999803543091
6okm.pdb	6okm_HL_R_YL49G.pdb	-0.283528208732605	-0.9830999970436096
6okm.pdb	6okm_HL_R_YL49H.pdb	-0.0047782063484191895	-0.7290999889373779
6okm.pdb	6okm_HL_R_YL49I.pdb	0.3103649914264679	0.03180000185966492
6okm.pdb	6okm_HL_R_YL49L.pdb	0.47855857014656067	-0.0015999999595806003
6okm.pdb	6okm_HL_R_YL49K.pdb	0.22715941071510315	-0.7914000153541565
6okm.pdb	6okm_HL_R_YL49M.pdb	0.2349233329296112	-0.27630001306533813
6okm.pdb	6okm_HL_R_YL49F.pdb	0.21622785925865173	0.46720001101493835
6okm.pdb	6okm_HL_R_YL49P.pdb	-0.12348273396492004	-0.550000011920929
6okm.pdb	6okm_HL_R_YL49S.pdb	-0.12237726897001266	-0.7423999905586243
6okm.pdb	6okm_HL_R_YL49T.pdb	0.22411105036735535	-0.8998000025749207
6okm.pdb	6okm_HL_R_YL49W.pdb	1.016664743423462	1.2451000213623047
6okm.pdb	6okm_HL_R_YL49V.pdb	0.4009148180484772	0.026200000196695328
6okm.pdb	6okm_HL_R_NL53A.pdb	0.13184425234794617	0.16920000314712524
6okm.pdb	6okm_HL_R_NL53R.pdb	0.2700153887271881	0.4422999918460846
6okm.pdb	6okm_HL_R_NL53D.pdb	-0.15449462831020355	-0.7038000226020813
6okm.pdb	6okm_HL_R_NL53C.pdb	0.01255902647972107	0.2581999897956848
6okm.pdb	6okm_HL_R_NL53Q.pdb	-0.036954328417778015	-0.03999999910593033
6okm.pdb	6okm_HL_R_NL53E.pdb	-0.1707066148519516	-0.22280000150203705
6okm.pdb	6okm_HL_R_NL53G.pdb	0.16362199187278748	0.2639999985694885
6okm.pdb	6okm_HL_R_NL53H.pdb	0.13428154587745667	0.15150000154972076
6okm.pdb	6okm_HL_R_NL53I.pdb	-0.1610579639673233	-0.20239999890327454
6okm.pdb	6okm_HL_R_NL53L.pdb	0.3057081997394562	0.37229999899864197
6okm.pdb	6okm_HL_R_NL53K.pdb	0.3557429015636444	0.42640000581741333
6okm.pdb	6okm_HL_R_NL53M.pdb	0.45988550782203674	0.7494000196456909
6okm.pdb	6okm_HL_R_NL53F.pdb	0.41784682869911194	0.18930000066757202
6okm.pdb	6okm_HL_R_NL53P.pdb	0.13747966289520264	0.17730000615119934
6okm.pdb	6okm_HL_R_NL53S.pdb	0.11252102255821228	0.1420000046491623
6okm.pdb	6okm_HL_R_NL53T.pdb	0.0470060259103775	0.26750001311302185
6okm.pdb	6okm_HL_R_NL53W.pdb	0.5845239162445068	0.12770000100135803
6okm.pdb	6okm_HL_R_NL53Y.pdb	1.1505870819091797	1.7431000471115112
6okm.pdb	6okm_HL_R_NL53V.pdb	0.08020487427711487	0.6003999710083008
6okm.pdb	6okm_HL_R_LL54A.pdb	-0.7600187063217163	0.35569998621940613
6okm.pdb	6okm_HL_R_LL54R.pdb	-0.6988812685012817	-0.17720000445842743
6okm.pdb	6okm_HL_R_LL54N.pdb	-0.7176617383956909	0.28790000081062317
6okm.pdb	6okm_HL_R_LL54D.pdb	-1.2580657005310059	0.840399980545044
6okm.pdb	6okm_HL_R_LL54C.pdb	-0.6840108633041382	0.12939999997615814
6okm.pdb	6okm_HL_R_LL54Q.pdb	-0.7581888437271118	0.37529999017715454
6okm.pdb	6okm_HL_R_LL54E.pdb	-0.8191850185394287	0.5098999738693237
6okm.pdb	6okm_HL_R_LL54G.pdb	-0.6504383087158203	0.3490999937057495
6okm.pdb	6okm_HL_R_LL54H.pdb	-0.6744080781936646	0.35519999265670776
6okm.pdb	6okm_HL_R_LL54I.pdb	-0.36349451541900635	-0.12600000202655792
6okm.pdb	6okm_HL_R_LL54K.pdb	-0.6844414472579956	-0.2508000135421753
6okm.pdb	6okm_HL_R_LL54M.pdb	-0.2988009452819824	-0.06449999660253525
6okm.pdb	6okm_HL_R_LL54F.pdb	-0.428055077791214	-0.14820000529289246
6okm.pdb	6okm_HL_R_LL54P.pdb	-0.13827179372310638	1.0098999738693237
6okm.pdb	6okm_HL_R_LL54S.pdb	-0.6706651449203491	-0.03370000049471855
6okm.pdb	6okm_HL_R_LL54T.pdb	-0.850805401802063	-0.19689999520778656
6okm.pdb	6okm_HL_R_LL54W.pdb	-0.2555082440376282	0.20260000228881836
6okm.pdb	6okm_HL_R_LL54Y.pdb	-0.6120269298553467	0.12489999830722809
6okm.pdb	6okm_HL_R_LL54V.pdb	-0.2224234789609909	0.5382999777793884
6okm.pdb	6okm_HL_R_EL55A.pdb	-0.3377649784088135	-0.8600999712944031
6okm.pdb	6okm_HL_R_EL55R.pdb	-0.2525467872619629	-1.011199951171875
6okm.pdb	6okm_HL_R_EL55N.pdb	-0.5101863741874695	-0.7674999833106995
6okm.pdb	6okm_HL_R_EL55D.pdb	-0.5437114238739014	-0.20149999856948853
6okm.pdb	6okm_HL_R_EL55C.pdb	-0.40581440925598145	-0.4514999985694885
6okm.pdb	6okm_HL_R_EL55Q.pdb	-0.4031437337398529	-0.5813999772071838
6okm.pdb	6okm_HL_R_EL55G.pdb	-0.40092089772224426	-1.0160000324249268
6okm.pdb	6okm_HL_R_EL55H.pdb	-0.48782700300216675	-0.6557999849319458
6okm.pdb	6okm_HL_R_EL55I.pdb	-0.24632342159748077	-0.8367999792098999
6okm.pdb	6okm_HL_R_EL55L.pdb	-0.48956024646759033	-2.386899948120117
6okm.pdb	6okm_HL_R_EL55K.pdb	-0.17798003554344177	-1.0490000247955322
6okm.pdb	6okm_HL_R_EL55M.pdb	-0.012588828802108765	-0.9380000233650208
6okm.pdb	6okm_HL_R_EL55F.pdb	-0.251696914434433	-0.6875
6okm.pdb	6okm_HL_R_EL55P.pdb	-0.3602590262889862	-0.9063000082969666
6okm.pdb	6okm_HL_R_EL55S.pdb	-0.559382438659668	-0.28139999508857727
6okm.pdb	6okm_HL_R_EL55T.pdb	-0.4347251355648041	-1.0786000490188599
6okm.pdb	6okm_HL_R_EL55W.pdb	-0.46984103322029114	-0.48559999465942383
6okm.pdb	6okm_HL_R_EL55Y.pdb	-0.26355448365211487	-1.2470999956130981
6okm.pdb	6okm_HL_R_EL55V.pdb	-0.26473772525787354	-0.8931999802589417
6okm.pdb	6okm_HL_R_SL56A.pdb	0.020787328481674194	0.34200000762939453
6okm.pdb	6okm_HL_R_SL56R.pdb	0.018718764185905457	0.08669999986886978
6okm.pdb	6okm_HL_R_SL56N.pdb	-0.16471365094184875	0.3386000096797943
6okm.pdb	6okm_HL_R_SL56D.pdb	0.05751657485961914	0.9409999847412109
6okm.pdb	6okm_HL_R_SL56C.pdb	0.7443572282791138	1.0916999578475952
6okm.pdb	6okm_HL_R_SL56Q.pdb	-0.574677586555481	0.6158999800682068
6okm.pdb	6okm_HL_R_SL56E.pdb	-0.10516254603862762	0.5555999875068665
6okm.pdb	6okm_HL_R_SL56G.pdb	0.01045757532119751	0.08659999817609787
6okm.pdb	6okm_HL_R_SL56H.pdb	0.035234928131103516	0.32190001010894775
6okm.pdb	6okm_HL_R_SL56I.pdb	0.2025323212146759	1.0895999670028687
6okm.pdb	6okm_HL_R_SL56L.pdb	0.8600479364395142	1.079200029373169
6okm.pdb	6okm_HL_R_SL56K.pdb	0.13701549172401428	0.15189999341964722
6okm.pdb	6okm_HL_R_SL56M.pdb	1.3011099100112915	1.7482999563217163
6okm.pdb	6okm_HL_R_SL56F.pdb	1.173569679260254	0.9739000201225281
6okm.pdb	6okm_HL_R_SL56P.pdb	1.242050290107727	1.636299967765808
6okm.pdb	6okm_HL_R_SL56T.pdb	-0.12927117943763733	0.3702000081539154
6okm.pdb	6okm_HL_R_SL56W.pdb	1.1485918760299683	0.7142000198364258
6okm.pdb	6okm_HL_R_SL56Y.pdb	0.5293864011764526	0.6863999962806702
6okm.pdb	6okm_HL_R_SL56V.pdb	1.1064761877059937	1.1533000469207764
6okm.pdb	6okm_HL_R_VL58A.pdb	-0.0935325026512146	0.009399999864399433
6okm.pdb	6okm_HL_R_VL58R.pdb	-0.4189523160457611	-0.21940000355243683
6okm.pdb	6okm_HL_R_VL58N.pdb	-0.027775704860687256	-0.006099999882280827
6okm.pdb	6okm_HL_R_VL58D.pdb	-0.30518704652786255	1.250100016593933
6okm.pdb	6okm_HL_R_VL58C.pdb	-0.2316921502351761	-0.022299999371170998
6okm.pdb	6okm_HL_R_VL58Q.pdb	-0.16143295168876648	0.298799991607666
6okm.pdb	6okm_HL_R_VL58E.pdb	-0.15298977494239807	0.8507000207901001
6okm.pdb	6okm_HL_R_VL58G.pdb	-0.38769012689590454	0.11630000174045563
6okm.pdb	6okm_HL_R_VL58H.pdb	-0.3970980942249298	0.0430000014603138
6okm.pdb	6okm_HL_R_VL58I.pdb	-0.22751644253730774	0.014000000432133675
6okm.pdb	6okm_HL_R_VL58L.pdb	-0.02954094111919403	0.11789999902248383
6okm.pdb	6okm_HL_R_VL58K.pdb	-0.21414393186569214	0.028300000354647636
6okm.pdb	6okm_HL_R_VL58M.pdb	-0.07737976312637329	0.11140000075101852
6okm.pdb	6okm_HL_R_VL58F.pdb	-0.8254321813583374	0.02070000022649765
6okm.pdb	6okm_HL_R_VL58P.pdb	-0.605660080909729	0.028699999675154686
6okm.pdb	6okm_HL_R_VL58S.pdb	-0.2744099199771881	-0.04639999940991402
6okm.pdb	6okm_HL_R_VL58T.pdb	-0.2942991256713867	-0.017799999564886093
6okm.pdb	6okm_HL_R_VL58W.pdb	-0.49074846506118774	-0.26649999618530273
6okm.pdb	6okm_HL_R_VL58Y.pdb	-1.6209743022918701	-0.583299994468689
6okm.pdb	6okm_HL_R_YL91A.pdb	-1.1866343021392822	-1.7640999555587769
6okm.pdb	6okm_HL_R_YL91R.pdb	-0.7439082860946655	-1.0126999616622925
6okm.pdb	6okm_HL_R_YL91N.pdb	-1.203621745109558	-1.6384999752044678
6okm.pdb	6okm_HL_R_YL91D.pdb	-1.4937090873718262	-1.8961000442504883
6okm.pdb	6okm_HL_R_YL91C.pdb	-1.0776487588882446	-1.6739000082015991
6okm.pdb	6okm_HL_R_YL91Q.pdb	-1.8034710884094238	-1.8388999700546265
6okm.pdb	6okm_HL_R_YL91E.pdb	-1.4817392826080322	-2.046999931335449
6okm.pdb	6okm_HL_R_YL91G.pdb	-1.6278643608093262	-2.492500066757202
6okm.pdb	6okm_HL_R_YL91H.pdb	-0.9770057201385498	-0.8356999754905701
6okm.pdb	6okm_HL_R_YL91I.pdb	-0.30324774980545044	-0.6013000011444092
6okm.pdb	6okm_HL_R_YL91L.pdb	-0.4414502680301666	-1.2532999515533447
6okm.pdb	6okm_HL_R_YL91K.pdb	-0.9238425493240356	-1.2200000286102295
6okm.pdb	6okm_HL_R_YL91M.pdb	-0.699615478515625	-1.3240000009536743
6okm.pdb	6okm_HL_R_YL91F.pdb	-0.24565143883228302	-0.1762000024318695
6okm.pdb	6okm_HL_R_YL91P.pdb	-1.2408716678619385	-1.9500000476837158
6okm.pdb	6okm_HL_R_YL91S.pdb	-1.005982518196106	-2.0201001167297363
6okm.pdb	6okm_HL_R_YL91T.pdb	-1.0558152198791504	-1.9875999689102173
6okm.pdb	6okm_HL_R_YL91W.pdb	-0.11176133155822754	0.8069000244140625
6okm.pdb	6okm_HL_R_YL91V.pdb	-0.7650011777877808	-1.1715999841690063
6okm.pdb	6okm_HL_R_AL92R.pdb	-0.2404562085866928	-0.4235999882221222
6okm.pdb	6okm_HL_R_AL92N.pdb	-0.2061452716588974	-0.07020000368356705
6okm.pdb	6okm_HL_R_AL92D.pdb	-0.3893609642982483	0.18060000240802765
6okm.pdb	6okm_HL_R_AL92C.pdb	-0.07844603061676025	0.03350000083446503
6okm.pdb	6okm_HL_R_AL92Q.pdb	-0.14490213990211487	-0.05050000175833702
6okm.pdb	6okm_HL_R_AL92E.pdb	-0.5654940009117126	0.18860000371932983
6okm.pdb	6okm_HL_R_AL92G.pdb	-0.254913866519928	-0.02290000021457672
6okm.pdb	6okm_HL_R_AL92H.pdb	-0.16156871616840363	-0.02879999950528145
6okm.pdb	6okm_HL_R_AL92I.pdb	-0.0937337651848793	-0.10670000314712524
6okm.pdb	6okm_HL_R_AL92L.pdb	-0.038034096360206604	-0.3571999967098236
6okm.pdb	6okm_HL_R_AL92K.pdb	-0.09013065695762634	-0.031599998474121094
6okm.pdb	6okm_HL_R_AL92M.pdb	0.35264483094215393	0.014399999752640724
6okm.pdb	6okm_HL_R_AL92F.pdb	0.1297396421432495	-0.03530000150203705
6okm.pdb	6okm_HL_R_AL92P.pdb	-0.31931695342063904	-0.5485000014305115
6okm.pdb	6okm_HL_R_AL92S.pdb	-0.09489187598228455	-0.10719999670982361
6okm.pdb	6okm_HL_R_AL92T.pdb	-0.20572692155838013	-0.28519999980926514
6okm.pdb	6okm_HL_R_AL92W.pdb	-0.08696004748344421	-0.07689999788999557
6okm.pdb	6okm_HL_R_AL92Y.pdb	-0.012621581554412842	0.017899999395012856
6okm.pdb	6okm_HL_R_AL92V.pdb	-0.21344558894634247	-0.09510000050067902
6okm.pdb	6okm_HL_R_QL93A.pdb	0.014351263642311096	0.04399999976158142
6okm.pdb	6okm_HL_R_QL93R.pdb	0.06401076912879944	-0.2784000039100647
6okm.pdb	6okm_HL_R_QL93N.pdb	-0.22126737236976624	0.2110999971628189
6okm.pdb	6okm_HL_R_QL93D.pdb	-0.4088251292705536	0.5564000010490417
6okm.pdb	6okm_HL_R_QL93C.pdb	-0.036763161420822144	0.34389999508857727
6okm.pdb	6okm_HL_R_QL93E.pdb	-0.25526127219200134	0.41190001368522644
6okm.pdb	6okm_HL_R_QL93G.pdb	-0.08181518316268921	0.1340000033378601
6okm.pdb	6okm_HL_R_QL93H.pdb	0.17719927430152893	0.22609999775886536
6okm.pdb	6okm_HL_R_QL93I.pdb	0.3099925220012665	0.4171999990940094
6okm.pdb	6okm_HL_R_QL93L.pdb	0.309760719537735	-0.045099999755620956
6okm.pdb	6okm_HL_R_QL93K.pdb	0.06999677419662476	-0.12939999997615814
6okm.pdb	6okm_HL_R_QL93M.pdb	0.26120662689208984	-0.010499999858438969
6okm.pdb	6okm_HL_R_QL93F.pdb	1.0632010698318481	0.8719000220298767
6okm.pdb	6okm_HL_R_QL93P.pdb	-0.021670937538146973	0.40049999952316284
6okm.pdb	6okm_HL_R_QL93S.pdb	-0.2091558575630188	0.08309999853372574
6okm.pdb	6okm_HL_R_QL93T.pdb	-0.1513959914445877	-0.18160000443458557
6okm.pdb	6okm_HL_R_QL93W.pdb	1.5220563411712646	1.370300054550171
6okm.pdb	6okm_HL_R_QL93Y.pdb	0.6356998682022095	0.6524999737739563
6okm.pdb	6okm_HL_R_QL93V.pdb	0.2391917109489441	0.03150000050663948
6okm.pdb	6okm_HL_R_FL94A.pdb	-1.6122667789459229	-1.736199975013733
6okm.pdb	6okm_HL_R_FL94R.pdb	-1.7480530738830566	-2.5708000659942627
6okm.pdb	6okm_HL_R_FL94N.pdb	-1.4834429025650024	-1.4124000072479248
6okm.pdb	6okm_HL_R_FL94D.pdb	-1.8566291332244873	-1.7350000143051147
6okm.pdb	6okm_HL_R_FL94C.pdb	-1.675541877746582	-1.6884000301361084
6okm.pdb	6okm_HL_R_FL94Q.pdb	-1.7511502504348755	-1.5241999626159668
6okm.pdb	6okm_HL_R_FL94E.pdb	-1.963968276977539	-1.5322999954223633
6okm.pdb	6okm_HL_R_FL94G.pdb	-1.9318604469299316	-2.035900115966797
6okm.pdb	6okm_HL_R_FL94H.pdb	-1.1480551958084106	-0.8730999827384949
6okm.pdb	6okm_HL_R_FL94I.pdb	-1.5940923690795898	-1.3423000574111938
6okm.pdb	6okm_HL_R_FL94L.pdb	-1.5107111930847168	-0.9577000141143799
6okm.pdb	6okm_HL_R_FL94K.pdb	-1.136725664138794	-0.7860000133514404
6okm.pdb	6okm_HL_R_FL94M.pdb	-0.6672981977462769	-0.33709999918937683
6okm.pdb	6okm_HL_R_FL94P.pdb	-1.1160566806793213	-0.9947999715805054
6okm.pdb	6okm_HL_R_FL94S.pdb	-1.8193626403808594	-1.8277000188827515
6okm.pdb	6okm_HL_R_FL94T.pdb	-1.6718882322311401	-1.881500005722046
6okm.pdb	6okm_HL_R_FL94W.pdb	-1.1526955366134644	-1.1548000574111938
6okm.pdb	6okm_HL_R_FL94Y.pdb	-3.8133044242858887	-0.9251000285148621
6okm.pdb	6okm_HL_R_FL94V.pdb	-1.8645052909851074	-1.6291999816894531
6okm.pdb	6okm_HL_R_YL96A.pdb	-0.5780094861984253	0.06830000132322311
6okm.pdb	6okm_HL_R_YL96R.pdb	-0.44020771980285645	0.1656000018119812
6okm.pdb	6okm_HL_R_YL96N.pdb	-0.5048347115516663	0.052000001072883606
6okm.pdb	6okm_HL_R_YL96D.pdb	-1.094630241394043	0.10209999978542328
6okm.pdb	6okm_HL_R_YL96C.pdb	-0.5541467666625977	0.18019999563694
6okm.pdb	6okm_HL_R_YL96Q.pdb	-0.5698158740997314	-0.0032999999821186066
6okm.pdb	6okm_HL_R_YL96E.pdb	-1.1613866090774536	-0.060100000351667404
6okm.pdb	6okm_HL_R_YL96G.pdb	-0.5473892688751221	0.0348999984562397
6okm.pdb	6okm_HL_R_YL96H.pdb	-0.17732277512550354	0.2793999910354614
6okm.pdb	6okm_HL_R_YL96I.pdb	-0.20484423637390137	0.13369999825954437
6okm.pdb	6okm_HL_R_YL96L.pdb	-0.27400457859039307	0.16329999268054962
6okm.pdb	6okm_HL_R_YL96K.pdb	-0.5545632839202881	0.11949999630451202
6okm.pdb	6okm_HL_R_YL96M.pdb	-0.39385271072387695	0.08089999854564667
6okm.pdb	6okm_HL_R_YL96F.pdb	0.17958596348762512	0.14830000698566437
6okm.pdb	6okm_HL_R_YL96P.pdb	-0.19508454203605652	-0.10670000314712524
6okm.pdb	6okm_HL_R_YL96S.pdb	-0.6487871408462524	0.09960000216960907
6okm.pdb	6okm_HL_R_YL96T.pdb	-0.6157578229904175	0.04729999974370003
6okm.pdb	6okm_HL_R_YL96W.pdb	-0.5100777745246887	0.10339999943971634
6okm.pdb	6okm_HL_R_YL96V.pdb	-0.5347234010696411	0.05270000174641609
6okm.pdb	6okm_HL_R_RR36A.pdb	-0.4192754924297333	-0.671999990940094
6okm.pdb	6okm_HL_R_RR36N.pdb	-0.6815866231918335	-0.7473999857902527
6okm.pdb	6okm_HL_R_RR36D.pdb	-0.868392825126648	-0.7513999938964844
6okm.pdb	6okm_HL_R_RR36C.pdb	-0.47040650248527527	-0.6814000010490417
6okm.pdb	6okm_HL_R_RR36Q.pdb	-0.5536185503005981	-0.7415000200271606
6okm.pdb	6okm_HL_R_RR36E.pdb	-0.7041769027709961	-0.8429999947547913
6okm.pdb	6okm_HL_R_RR36G.pdb	-0.4987259805202484	-0.7440000176429749
6okm.pdb	6okm_HL_R_RR36H.pdb	-0.35783523321151733	-0.6610000133514404
6okm.pdb	6okm_HL_R_RR36I.pdb	-0.3919067978858948	-0.6607999801635742
6okm.pdb	6okm_HL_R_RR36L.pdb	-0.2937718629837036	-0.7473999857902527
6okm.pdb	6okm_HL_R_RR36K.pdb	-0.3430180549621582	-0.6593000292778015
6okm.pdb	6okm_HL_R_RR36M.pdb	-0.17929789423942566	-0.7067999839782715
6okm.pdb	6okm_HL_R_RR36F.pdb	-0.16272377967834473	-0.5521000027656555
6okm.pdb	6okm_HL_R_RR36P.pdb	-0.4226117432117462	-0.7056999802589417
6okm.pdb	6okm_HL_R_RR36S.pdb	-0.5137485861778259	-0.6886000037193298
6okm.pdb	6okm_HL_R_RR36T.pdb	-0.5322909355163574	-0.7214000225067139
6okm.pdb	6okm_HL_R_RR36W.pdb	-0.30922701954841614	-0.7116000056266785
6okm.pdb	6okm_HL_R_RR36Y.pdb	-0.41617661714553833	-0.7473999857902527
6okm.pdb	6okm_HL_R_RR36V.pdb	-0.3686122000217438	-0.6610999703407288
6okm.pdb	6okm_HL_R_GR39A.pdb	-3.3372979164123535	-2.6570000648498535
6okm.pdb	6okm_HL_R_GR39R.pdb	-9.899680137634277	-6.9085001945495605
6okm.pdb	6okm_HL_R_GR39N.pdb	-10.220037460327148	-8.5871000289917
6okm.pdb	6okm_HL_R_GR39D.pdb	-9.043639183044434	-6.344399929046631
6okm.pdb	6okm_HL_R_GR39C.pdb	-8.343086242675781	-4.624800205230713
6okm.pdb	6okm_HL_R_GR39Q.pdb	-3.2334206104278564	-1.811900019645691
6okm.pdb	6okm_HL_R_GR39E.pdb	-15.854774475097656	-8.909600257873535
6okm.pdb	6okm_HL_R_GR39H.pdb	-26.8533935546875	-21.661226272583008
6okm.pdb	6okm_HL_R_GR39I.pdb	-15.196904182434082	-11.7252197265625
6okm.pdb	6okm_HL_R_GR39L.pdb	-7.241862773895264	-5.9868998527526855
6okm.pdb	6okm_HL_R_GR39K.pdb	-10.523146629333496	-8.08080005645752
6okm.pdb	6okm_HL_R_GR39M.pdb	-12.747265815734863	-8.659799575805664
6okm.pdb	6okm_HL_R_GR39F.pdb	-12.396537780761719	-12.78499984741211
6okm.pdb	6okm_HL_R_GR39P.pdb	-5.781970024108887	-4.26609992980957
6okm.pdb	6okm_HL_R_GR39S.pdb	-6.601526260375977	-3.9639999866485596
6okm.pdb	6okm_HL_R_GR39T.pdb	-14.866779327392578	-9.837800025939941
6okm.pdb	6okm_HL_R_GR39W.pdb	-8.88870620727539	-9.8996000289917
6okm.pdb	6okm_HL_R_GR39Y.pdb	-9.03918170928955	-11.081899642944336
6okm.pdb	6okm_HL_R_GR39V.pdb	-15.112271308898926	-10.873800277709961
6okm.pdb	6okm_HL_R_PR40A.pdb	-1.4610340595245361	-1.593000054359436
6okm.pdb	6okm_HL_R_PR40R.pdb	-2.8253283500671387	-2.5552000999450684
6okm.pdb	6okm_HL_R_PR40N.pdb	-2.3522684574127197	-2.0350000858306885
6okm.pdb	6okm_HL_R_PR40D.pdb	-5.015716552734375	-4.617599964141846
6okm.pdb	6okm_HL_R_PR40C.pdb	-0.7360283136367798	-1.6552000045776367
6okm.pdb	6okm_HL_R_PR40Q.pdb	-1.3787062168121338	-1.3157999515533447
6okm.pdb	6okm_HL_R_PR40E.pdb	-2.561075448989868	-2.4879000186920166
6okm.pdb	6okm_HL_R_PR40G.pdb	-1.8945550918579102	-2.980299949645996
6okm.pdb	6okm_HL_R_PR40H.pdb	-10.645368576049805	-9.649200439453125
6okm.pdb	6okm_HL_R_PR40I.pdb	-3.2583553791046143	-2.975600004196167
6okm.pdb	6okm_HL_R_PR40L.pdb	0.43408146500587463	-0.12950000166893005
6okm.pdb	6okm_HL_R_PR40K.pdb	-1.5672134160995483	-2.029900074005127
6okm.pdb	6okm_HL_R_PR40M.pdb	0.44919553399086	-0.5644000172615051
6okm.pdb	6okm_HL_R_PR40F.pdb	-19.50566864013672	-16.388019561767578
6okm.pdb	6okm_HL_R_PR40S.pdb	-2.291672706604004	-2.95740008354187
6okm.pdb	6okm_HL_R_PR40T.pdb	-2.437893867492676	-2.3482000827789307
6okm.pdb	6okm_HL_R_PR40W.pdb	-21.314794540405273	-18.26814079284668
6okm.pdb	6okm_HL_R_PR40Y.pdb	-23.279176712036133	-17.368520736694336
6okm.pdb	6okm_HL_R_PR40V.pdb	-1.5453393459320068	-1.0714999437332153
6okm.pdb	6okm_HL_R_GR41A.pdb	-0.7293227910995483	-0.6334999799728394
6okm.pdb	6okm_HL_R_GR41R.pdb	-1.7463241815567017	-0.684499979019165
6okm.pdb	6okm_HL_R_GR41N.pdb	-1.2883387804031372	-0.15889999270439148
6okm.pdb	6okm_HL_R_GR41D.pdb	-0.9915764331817627	-2.3157999515533447
6okm.pdb	6okm_HL_R_GR41C.pdb	-0.1456983983516693	-0.5843999981880188
6okm.pdb	6okm_HL_R_GR41Q.pdb	-1.2204694747924805	-1.0339000225067139
6okm.pdb	6okm_HL_R_GR41E.pdb	-1.62840735912323	-1.433500051498413
6okm.pdb	6okm_HL_R_GR41H.pdb	-2.793375253677368	-2.283600091934204
6okm.pdb	6okm_HL_R_GR41I.pdb	-5.447876930236816	-3.34060001373291
6okm.pdb	6okm_HL_R_GR41L.pdb	-1.5778090953826904	-0.04100000113248825
6okm.pdb	6okm_HL_R_GR41K.pdb	-0.987740159034729	-0.49939998984336853
6okm.pdb	6okm_HL_R_GR41M.pdb	0.044048503041267395	0.5928000211715698
6okm.pdb	6okm_HL_R_GR41F.pdb	-4.696675777435303	-4.066699981689453
6okm.pdb	6okm_HL_R_GR41P.pdb	-6.164761543273926	-4.253499984741211
6okm.pdb	6okm_HL_R_GR41S.pdb	-0.7222620248794556	-1.5640000104904175
6okm.pdb	6okm_HL_R_GR41T.pdb	-3.051612138748169	-2.84660005569458
6okm.pdb	6okm_HL_R_GR41W.pdb	-7.273081302642822	-7.831999778747559
6okm.pdb	6okm_HL_R_GR41Y.pdb	-15.890503883361816	-13.056039810180664
6okm.pdb	6okm_HL_R_GR41V.pdb	-3.081397533416748	-1.9118000268936157
6okm.pdb	6okm_HL_R_FR42A.pdb	-2.8388540744781494	-2.1013998985290527
6okm.pdb	6okm_HL_R_FR42R.pdb	-2.916964530944824	-1.7187999486923218
6okm.pdb	6okm_HL_R_FR42N.pdb	-2.6642801761627197	-2.2184998989105225
6okm.pdb	6okm_HL_R_FR42D.pdb	-3.345304250717163	-2.84689998626709
6okm.pdb	6okm_HL_R_FR42C.pdb	-2.8041133880615234	-1.768399953842163
6okm.pdb	6okm_HL_R_FR42Q.pdb	-3.1516690254211426	-1.4670000076293945
6okm.pdb	6okm_HL_R_FR42E.pdb	-3.5333669185638428	-2.1041998863220215
6okm.pdb	6okm_HL_R_FR42G.pdb	-2.934647798538208	-2.2165000438690186
6okm.pdb	6okm_HL_R_FR42H.pdb	-2.645054340362549	-0.5260999798774719
6okm.pdb	6okm_HL_R_FR42I.pdb	-2.738694906234741	-1.1866999864578247
6okm.pdb	6okm_HL_R_FR42L.pdb	-2.581759214401245	-0.9320999979972839
6okm.pdb	6okm_HL_R_FR42K.pdb	-2.051510810852051	0.9448999762535095
6okm.pdb	6okm_HL_R_FR42M.pdb	-1.5102171897888184	-0.6287000179290771
6okm.pdb	6okm_HL_R_FR42P.pdb	-3.0334372520446777	-2.194700002670288
6okm.pdb	6okm_HL_R_FR42S.pdb	-3.215285062789917	-1.8496999740600586
6okm.pdb	6okm_HL_R_FR42T.pdb	-3.1056437492370605	-1.3386000394821167
6okm.pdb	6okm_HL_R_FR42W.pdb	-11.092337608337402	-6.531499862670898
6okm.pdb	6okm_HL_R_FR42Y.pdb	-1.7493339776992798	-3.4511001110076904
6okm.pdb	6okm_HL_R_FR42V.pdb	-2.9796082973480225	-1.5465999841690063
6okm.pdb	6okm_HL_R_PR54A.pdb	-1.1820757389068604	-0.34929999709129333
6okm.pdb	6okm_HL_R_PR54R.pdb	-1.713953971862793	-2.4660000801086426
6okm.pdb	6okm_HL_R_PR54N.pdb	-2.0574347972869873	-2.7797000408172607
6okm.pdb	6okm_HL_R_PR54D.pdb	-4.1797194480896	-3.082200050354004
6okm.pdb	6okm_HL_R_PR54C.pdb	-0.6292890310287476	-0.6115000247955322
6okm.pdb	6okm_HL_R_PR54Q.pdb	-2.633734703063965	-3.235300064086914
6okm.pdb	6okm_HL_R_PR54E.pdb	-4.692123889923096	-4.40310001373291
6okm.pdb	6okm_HL_R_PR54G.pdb	-1.578353762626648	-2.5696001052856445
6okm.pdb	6okm_HL_R_PR54H.pdb	-13.465123176574707	-12.54578971862793
6okm.pdb	6okm_HL_R_PR54I.pdb	-0.35908761620521545	-2.229099988937378
6okm.pdb	6okm_HL_R_PR54L.pdb	-2.0373125076293945	-2.269399881362915
6okm.pdb	6okm_HL_R_PR54K.pdb	-1.6630620956420898	-1.4607000350952148
6okm.pdb	6okm_HL_R_PR54M.pdb	-1.1019037961959839	-2.0469000339508057
6okm.pdb	6okm_HL_R_PR54F.pdb	-5.504831790924072	-7.407700061798096
6okm.pdb	6okm_HL_R_PR54S.pdb	-1.3249483108520508	-0.5874000191688538
6okm.pdb	6okm_HL_R_PR54T.pdb	-2.549884080886841	-0.5666000247001648
6okm.pdb	6okm_HL_R_PR54W.pdb	-9.725500106811523	-6.5106000900268555
6okm.pdb	6okm_HL_R_PR54Y.pdb	-10.098798751831055	-9.390000343322754
6okm.pdb	6okm_HL_R_PR54V.pdb	-1.5204901695251465	0.15049999952316284
6okm.pdb	6okm_HL_R_WR57A.pdb	-3.145822048187256	-3.6254000663757324
6okm.pdb	6okm_HL_R_WR57R.pdb	-2.5783133506774902	-1.7021000385284424
6okm.pdb	6okm_HL_R_WR57N.pdb	-3.2277824878692627	-3.977299928665161
6okm.pdb	6okm_HL_R_WR57D.pdb	-3.4925622940063477	-4.76800012588501
6okm.pdb	6okm_HL_R_WR57C.pdb	-3.0862085819244385	-3.5090999603271484
6okm.pdb	6okm_HL_R_WR57Q.pdb	-2.6600871086120605	-3.1846001148223877
6okm.pdb	6okm_HL_R_WR57E.pdb	-3.2666757106781006	-3.2904000282287598
6okm.pdb	6okm_HL_R_WR57G.pdb	-3.2845890522003174	-4.059800148010254
6okm.pdb	6okm_HL_R_WR57H.pdb	-2.3373727798461914	-3.5994999408721924
6okm.pdb	6okm_HL_R_WR57I.pdb	-2.8318798542022705	-2.8864998817443848
6okm.pdb	6okm_HL_R_WR57L.pdb	-2.6399896144866943	-1.7001999616622925
6okm.pdb	6okm_HL_R_WR57K.pdb	-3.237434148788452	-2.7330000400543213
6okm.pdb	6okm_HL_R_WR57M.pdb	-1.384407877922058	-0.9904999732971191
6okm.pdb	6okm_HL_R_WR57F.pdb	-1.8385285139083862	-1.2007999420166016
6okm.pdb	6okm_HL_R_WR57P.pdb	-2.7662806510925293	-3.2444000244140625
6okm.pdb	6okm_HL_R_WR57S.pdb	-3.3626818656921387	-4.255899906158447
6okm.pdb	6okm_HL_R_WR57T.pdb	-3.0720441341400146	-4.297399997711182
6okm.pdb	6okm_HL_R_WR57Y.pdb	-2.0846450328826904	-1.6878000497817993
6okm.pdb	6okm_HL_R_WR57V.pdb	-2.396540880203247	-3.1110999584198
6okm.pdb	6okm_HL_R_CR58A.pdb	0.05947992205619812	-0.42910000681877136
6okm.pdb	6okm_HL_R_CR58R.pdb	-1.665042519569397	-5.803400039672852
6okm.pdb	6okm_HL_R_CR58N.pdb	0.10447463393211365	-0.6082000136375427
6okm.pdb	6okm_HL_R_CR58D.pdb	0.20931276679039001	0.5967000126838684
6okm.pdb	6okm_HL_R_CR58Q.pdb	0.9239242076873779	0.8378999829292297
6okm.pdb	6okm_HL_R_CR58E.pdb	1.029525637626648	2.8854000568389893
6okm.pdb	6okm_HL_R_CR58G.pdb	0.005851775407791138	-0.10499999672174454
6okm.pdb	6okm_HL_R_CR58H.pdb	-0.2599353492259979	-2.191800117492676
6okm.pdb	6okm_HL_R_CR58I.pdb	-0.10826414823532104	0.2547000050544739
6okm.pdb	6okm_HL_R_CR58L.pdb	-0.2596632242202759	-0.13930000364780426
6okm.pdb	6okm_HL_R_CR58K.pdb	-0.6881848573684692	-6.475299835205078
6okm.pdb	6okm_HL_R_CR58M.pdb	0.30772164463996887	-0.7716000080108643
6okm.pdb	6okm_HL_R_CR58F.pdb	-1.1624271869659424	-1.8798999786376953
6okm.pdb	6okm_HL_R_CR58P.pdb	0.35547736287117004	0.6348000168800354
6okm.pdb	6okm_HL_R_CR58S.pdb	-0.10184182226657867	-0.4787999987602234
6okm.pdb	6okm_HL_R_CR58T.pdb	0.018435388803482056	-0.5453000068664551
6okm.pdb	6okm_HL_R_CR58W.pdb	-11.212726593017578	-15.97307014465332
6okm.pdb	6okm_HL_R_CR58Y.pdb	0.20447024703025818	-2.2939000129699707
6okm.pdb	6okm_HL_R_CR58V.pdb	-0.06849032640457153	0.032099999487400055
6okm.pdb	6okm_HL_R_NR59A.pdb	-0.06386998295783997	0.33970001339912415
6okm.pdb	6okm_HL_R_NR59R.pdb	0.6064831018447876	1.1378999948501587
6okm.pdb	6okm_HL_R_NR59D.pdb	0.819040060043335	3.2416000366210938
6okm.pdb	6okm_HL_R_NR59C.pdb	0.21413901448249817	0.9610000252723694
6okm.pdb	6okm_HL_R_NR59Q.pdb	0.09772303700447083	-0.024800000712275505
6okm.pdb	6okm_HL_R_NR59E.pdb	0.9527015686035156	0.7738999724388123
6okm.pdb	6okm_HL_R_NR59G.pdb	-0.18060341477394104	0.18119999766349792
6okm.pdb	6okm_HL_R_NR59H.pdb	0.37672892212867737	-0.17509999871253967
6okm.pdb	6okm_HL_R_NR59I.pdb	0.4960716664791107	0.5860000252723694
6okm.pdb	6okm_HL_R_NR59L.pdb	0.8904865980148315	0.6169000267982483
6okm.pdb	6okm_HL_R_NR59K.pdb	0.3632832467556	0.7555000185966492
6okm.pdb	6okm_HL_R_NR59M.pdb	0.6619186401367188	0.6694999933242798
6okm.pdb	6okm_HL_R_NR59F.pdb	0.6705714464187622	1.3823000192642212
6okm.pdb	6okm_HL_R_NR59P.pdb	-0.013939350843429565	0.25130000710487366
6okm.pdb	6okm_HL_R_NR59S.pdb	-0.39967694878578186	0.9106000065803528
6okm.pdb	6okm_HL_R_NR59T.pdb	-0.13183268904685974	0.3603000044822693
6okm.pdb	6okm_HL_R_NR59W.pdb	0.048451244831085205	0.43309998512268066
6okm.pdb	6okm_HL_R_NR59Y.pdb	0.689323902130127	1.386299967765808
6okm.pdb	6okm_HL_R_NR59V.pdb	0.36262205243110657	0.7433000206947327
6okm.pdb	6okm_HL_R_LR60A.pdb	-0.7777907848358154	-0.7017999887466431
6okm.pdb	6okm_HL_R_LR60R.pdb	-0.47874999046325684	-0.43059998750686646
6okm.pdb	6okm_HL_R_LR60N.pdb	-0.9056755304336548	-0.79339998960495
6okm.pdb	6okm_HL_R_LR60D.pdb	-1.119771122932434	-0.8605999946594238
6okm.pdb	6okm_HL_R_LR60C.pdb	-0.5718728303909302	-0.09459999948740005
6okm.pdb	6okm_HL_R_LR60Q.pdb	-0.4221644401550293	-0.6255999803543091
6okm.pdb	6okm_HL_R_LR60E.pdb	-0.4689769148826599	0.6162999868392944
6okm.pdb	6okm_HL_R_LR60G.pdb	-0.8500347137451172	-0.8720999956130981
6okm.pdb	6okm_HL_R_LR60H.pdb	-0.5003970861434937	0.28439998626708984
6okm.pdb	6okm_HL_R_LR60I.pdb	-0.34236109256744385	-0.39089998602867126
6okm.pdb	6okm_HL_R_LR60K.pdb	-0.5979822874069214	-0.4065999984741211
6okm.pdb	6okm_HL_R_LR60M.pdb	-0.3388521373271942	-0.2883000075817108
6okm.pdb	6okm_HL_R_LR60F.pdb	-0.8735238313674927	-1.0081000328063965
6okm.pdb	6okm_HL_R_LR60P.pdb	-0.5825531482696533	-0.3513999879360199
6okm.pdb	6okm_HL_R_LR60S.pdb	-1.1052299737930298	-0.8373000025749207
6okm.pdb	6okm_HL_R_LR60T.pdb	-0.9010401964187622	-0.5803999900817871
6okm.pdb	6okm_HL_R_LR60W.pdb	-0.3817040026187897	-0.3617999851703644
6okm.pdb	6okm_HL_R_LR60Y.pdb	-0.3694712817668915	-0.5656999945640564
6okm.pdb	6okm_HL_R_LR60V.pdb	-0.28171223402023315	0.6090999841690063
6okm.pdb	6okm_HL_R_RR61A.pdb	-1.8369355201721191	-0.2563999891281128
6okm.pdb	6okm_HL_R_RR61N.pdb	-2.035369634628296	-0.6452000141143799
6okm.pdb	6okm_HL_R_RR61D.pdb	-2.190721035003662	-0.8112000226974487
6okm.pdb	6okm_HL_R_RR61C.pdb	-1.5999295711517334	-0.4580000042915344
6okm.pdb	6okm_HL_R_RR61Q.pdb	-1.8656026124954224	-0.42570000886917114
6okm.pdb	6okm_HL_R_RR61E.pdb	-2.2617037296295166	-0.4717000126838684
6okm.pdb	6okm_HL_R_RR61G.pdb	-2.130370616912842	-0.7014999985694885
6okm.pdb	6okm_HL_R_RR61H.pdb	-1.9402058124542236	-0.5368000268936157
6okm.pdb	6okm_HL_R_RR61I.pdb	-0.8805201053619385	2.006700038909912
6okm.pdb	6okm_HL_R_RR61L.pdb	-0.9262622594833374	0.4147000014781952
6okm.pdb	6okm_HL_R_RR61K.pdb	-1.5617669820785522	-0.0015999999595806003
6okm.pdb	6okm_HL_R_RR61M.pdb	-0.26131048798561096	0.9750999808311462
6okm.pdb	6okm_HL_R_RR61F.pdb	-0.6817704439163208	0.5680000185966492
6okm.pdb	6okm_HL_R_RR61P.pdb	-1.6514651775360107	0.4925000071525574
6okm.pdb	6okm_HL_R_RR61S.pdb	-2.1517672538757324	-0.7282000184059143
6okm.pdb	6okm_HL_R_RR61T.pdb	-1.6232794523239136	-0.5498999953269958
6okm.pdb	6okm_HL_R_RR61W.pdb	-0.7320704460144043	0.2766000032424927
6okm.pdb	6okm_HL_R_RR61Y.pdb	-1.000990867614746	0.17980000376701355
6okm.pdb	6okm_HL_R_RR61V.pdb	-1.6538429260253906	-0.9702000021934509
6okm.pdb	6okm_HL_R_ER65A.pdb	0.1737421452999115	-0.6786999702453613
6okm.pdb	6okm_HL_R_ER65R.pdb	0.10694140195846558	-0.7386999726295471
6okm.pdb	6okm_HL_R_ER65N.pdb	0.027350157499313354	-0.5105999708175659
6okm.pdb	6okm_HL_R_ER65D.pdb	-0.04479360580444336	-0.1972000002861023
6okm.pdb	6okm_HL_R_ER65C.pdb	0.2428094446659088	-0.6539000272750854
6okm.pdb	6okm_HL_R_ER65Q.pdb	0.05335715413093567	-0.651199996471405
6okm.pdb	6okm_HL_R_ER65G.pdb	0.02108260989189148	-0.7016000151634216
6okm.pdb	6okm_HL_R_ER65H.pdb	0.2567300796508789	-0.5512999892234802
6okm.pdb	6okm_HL_R_ER65I.pdb	0.3389172852039337	-0.5939000248908997
6okm.pdb	6okm_HL_R_ER65L.pdb	0.34458956122398376	-0.527400016784668
6okm.pdb	6okm_HL_R_ER65K.pdb	0.26817283034324646	-0.7348999977111816
6okm.pdb	6okm_HL_R_ER65M.pdb	0.4452057182788849	-0.6583999991416931
6okm.pdb	6okm_HL_R_ER65F.pdb	0.364799827337265	-0.5881999731063843
6okm.pdb	6okm_HL_R_ER65P.pdb	-0.10018137097358704	-0.6758999824523926
6okm.pdb	6okm_HL_R_ER65S.pdb	0.03479510545730591	-0.6902999877929688
6okm.pdb	6okm_HL_R_ER65T.pdb	0.06998327374458313	-0.6741999983787537
6okm.pdb	6okm_HL_R_ER65W.pdb	0.5079121589660645	-0.36149999499320984
6okm.pdb	6okm_HL_R_ER65Y.pdb	0.13995316624641418	-0.6590999960899353
6okm.pdb	6okm_HL_R_ER65V.pdb	0.3722277581691742	-0.6520000100135803
6okm.pdb	6okm_HL_R_RR66A.pdb	-2.6516106128692627	-3.6967999935150146
6okm.pdb	6okm_HL_R_RR66N.pdb	-2.8196523189544678	-2.7818000316619873
6okm.pdb	6okm_HL_R_RR66D.pdb	-2.2238035202026367	-1.9465999603271484
6okm.pdb	6okm_HL_R_RR66C.pdb	-2.2037012577056885	-3.487299919128418
6okm.pdb	6okm_HL_R_RR66Q.pdb	-2.395416021347046	-3.2548000812530518
6okm.pdb	6okm_HL_R_RR66E.pdb	-2.0777313709259033	-1.8472000360488892
6okm.pdb	6okm_HL_R_RR66G.pdb	-2.714075803756714	-4.2104997634887695
6okm.pdb	6okm_HL_R_RR66H.pdb	-2.6339406967163086	-2.0206000804901123
6okm.pdb	6okm_HL_R_RR66I.pdb	-2.0375587940216064	-3.1347999572753906
6okm.pdb	6okm_HL_R_RR66L.pdb	-2.056623935699463	-2.611599922180176
6okm.pdb	6okm_HL_R_RR66K.pdb	-1.5598304271697998	-1.792799949645996
6okm.pdb	6okm_HL_R_RR66M.pdb	-2.1425023078918457	-2.1184000968933105
6okm.pdb	6okm_HL_R_RR66F.pdb	-3.0405678749084473	-2.1693999767303467
6okm.pdb	6okm_HL_R_RR66P.pdb	-1.9457422494888306	-3.648400068283081
6okm.pdb	6okm_HL_R_RR66S.pdb	-2.264289140701294	-3.908600091934204
6okm.pdb	6okm_HL_R_RR66T.pdb	-2.3385727405548096	-2.6789000034332275
6okm.pdb	6okm_HL_R_RR66W.pdb	-1.6745350360870361	-1.42739999294281
6okm.pdb	6okm_HL_R_RR66Y.pdb	-2.724785327911377	-4.196599960327148
6okm.pdb	6okm_HL_R_RR66V.pdb	-2.3950231075286865	-2.359600067138672
6okm.pdb	6okm_HL_R_KR67A.pdb	-0.11984236538410187	-0.042500000447034836
6okm.pdb	6okm_HL_R_KR67R.pdb	-0.1862287074327469	-0.06870000064373016
6okm.pdb	6okm_HL_R_KR67N.pdb	-0.2632170021533966	0.013000000268220901
6okm.pdb	6okm_HL_R_KR67D.pdb	-0.39009398221969604	0.05079999938607216
6okm.pdb	6okm_HL_R_KR67C.pdb	-0.2397245615720749	-0.010300000198185444
6okm.pdb	6okm_HL_R_KR67Q.pdb	-0.40342003107070923	-0.037700001150369644
6okm.pdb	6okm_HL_R_KR67E.pdb	-0.4182739853858948	0.0608999989926815
6okm.pdb	6okm_HL_R_KR67G.pdb	-0.22705140709877014	-0.005499999970197678
6okm.pdb	6okm_HL_R_KR67H.pdb	-0.09232892096042633	0.04989999905228615
6okm.pdb	6okm_HL_R_KR67I.pdb	-0.08792546391487122	-0.05090000107884407
6okm.pdb	6okm_HL_R_KR67L.pdb	-0.11135286092758179	0.04390000179409981
6okm.pdb	6okm_HL_R_KR67M.pdb	0.010236546397209167	0.03099999949336052
6okm.pdb	6okm_HL_R_KR67F.pdb	-0.03297656774520874	0.03709999844431877
6okm.pdb	6okm_HL_R_KR67P.pdb	-0.10958869755268097	-0.7580999732017517
6okm.pdb	6okm_HL_R_KR67S.pdb	-0.2821795344352722	-0.025100000202655792
6okm.pdb	6okm_HL_R_KR67T.pdb	-0.22485193610191345	0.016100000590085983
6okm.pdb	6okm_HL_R_KR67W.pdb	0.0275145024061203	0.028699999675154686
6okm.pdb	6okm_HL_R_KR67Y.pdb	-0.0710197240114212	0.01979999989271164
6okm.pdb	6okm_HL_R_KR67V.pdb	-0.12369605898857117	-0.07419999688863754
6okm.pdb	6okm_HL_R_QR68A.pdb	-0.12081560492515564	0.009800000116229057
6okm.pdb	6okm_HL_R_QR68R.pdb	-0.007368043065071106	-0.1348000019788742
6okm.pdb	6okm_HL_R_QR68N.pdb	-0.10730763524770737	0.030700000002980232
6okm.pdb	6okm_HL_R_QR68D.pdb	-0.10334838181734085	-0.05040000006556511
6okm.pdb	6okm_HL_R_QR68C.pdb	-0.11498341709375381	-0.021700000390410423
6okm.pdb	6okm_HL_R_QR68E.pdb	-0.1724240779876709	0.01889999955892563
6okm.pdb	6okm_HL_R_QR68G.pdb	-0.12216031551361084	-0.015399999916553497
6okm.pdb	6okm_HL_R_QR68H.pdb	-0.05121874809265137	0.08079999685287476
6okm.pdb	6okm_HL_R_QR68I.pdb	0.06057792901992798	-0.04989999905228615
6okm.pdb	6okm_HL_R_QR68L.pdb	0.02327464520931244	-0.00279999990016222
6okm.pdb	6okm_HL_R_QR68K.pdb	-0.11393292248249054	-0.026799999177455902
6okm.pdb	6okm_HL_R_QR68M.pdb	0.05618496239185333	0.011699999682605267
6okm.pdb	6okm_HL_R_QR68F.pdb	0.07158657908439636	0.05480000004172325
6okm.pdb	6okm_HL_R_QR68P.pdb	-0.24806377291679382	-0.14300000667572021
6okm.pdb	6okm_HL_R_QR68S.pdb	-0.19279791414737701	0.05849999934434891
6okm.pdb	6okm_HL_R_QR68T.pdb	-0.023781046271324158	-0.5418999791145325
6okm.pdb	6okm_HL_R_QR68W.pdb	0.23526328802108765	0.010400000028312206
6okm.pdb	6okm_HL_R_QR68Y.pdb	-0.03240634500980377	0.14100000262260437
6okm.pdb	6okm_HL_R_QR68V.pdb	0.022250473499298096	-0.04809999838471413
6okm.pdb	6okm_HL_R_LR69A.pdb	-2.662299156188965	-1.5586999654769897
6okm.pdb	6okm_HL_R_LR69R.pdb	-2.680941581726074	-2.147700071334839
6okm.pdb	6okm_HL_R_LR69N.pdb	-2.9671237468719482	-2.0559000968933105
6okm.pdb	6okm_HL_R_LR69D.pdb	-2.936642646789551	-1.4296000003814697
6okm.pdb	6okm_HL_R_LR69C.pdb	-2.4999849796295166	-1.3102999925613403
6okm.pdb	6okm_HL_R_LR69Q.pdb	-2.463127851486206	-2.4093000888824463
6okm.pdb	6okm_HL_R_LR69E.pdb	-2.9242730140686035	-2.642699956893921
6okm.pdb	6okm_HL_R_LR69G.pdb	-2.829709768295288	-2.0165998935699463
6okm.pdb	6okm_HL_R_LR69H.pdb	-2.5159246921539307	-1.9466999769210815
6okm.pdb	6okm_HL_R_LR69I.pdb	-1.1303538084030151	-0.49729999899864197
6okm.pdb	6okm_HL_R_LR69K.pdb	-2.2167749404907227	-2.0873000621795654
6okm.pdb	6okm_HL_R_LR69M.pdb	-0.6021023392677307	0.30809998512268066
6okm.pdb	6okm_HL_R_LR69F.pdb	-2.0533149242401123	-1.7381000518798828
6okm.pdb	6okm_HL_R_LR69P.pdb	-2.273679256439209	-1.315000057220459
6okm.pdb	6okm_HL_R_LR69S.pdb	-2.837773561477661	-1.9486000537872314
6okm.pdb	6okm_HL_R_LR69T.pdb	-2.6443371772766113	-2.0357000827789307
6okm.pdb	6okm_HL_R_LR69W.pdb	-1.4988274574279785	-1.753999948501587
6okm.pdb	6okm_HL_R_LR69Y.pdb	-2.2657065391540527	-1.6916999816894531
6okm.pdb	6okm_HL_R_LR69V.pdb	-2.424269676208496	-1.1962000131607056
5fhc.pdb	5fhc_AB_J_SA99A.pdb	0.17390838265419006	0.30395999550819397
5fhc.pdb	5fhc_AB_J_SA99R.pdb	-3.0661468505859375	-4.305699825286865
5fhc.pdb	5fhc_AB_J_SA99N.pdb	-1.19797945022583	-0.023970000445842743
5fhc.pdb	5fhc_AB_J_SA99D.pdb	-1.6152554750442505	0.455269992351532
5fhc.pdb	5fhc_AB_J_SA99C.pdb	0.06046900153160095	0.2851400077342987
5fhc.pdb	5fhc_AB_J_SA99Q.pdb	-5.057944297790527	-5.55364990234375
5fhc.pdb	5fhc_AB_J_SA99E.pdb	-4.506185531616211	-4.231540203094482
5fhc.pdb	5fhc_AB_J_SA99G.pdb	-0.27025315165519714	-0.2914400100708008
5fhc.pdb	5fhc_AB_J_SA99H.pdb	-6.553977012634277	-4.140960216522217
5fhc.pdb	5fhc_AB_J_SA99I.pdb	-3.1225950717926025	-1.3912689685821533
5fhc.pdb	5fhc_AB_J_SA99L.pdb	-4.410175323486328	-2.112816095352173
5fhc.pdb	5fhc_AB_J_SA99K.pdb	-5.892252445220947	-7.204090118408203
5fhc.pdb	5fhc_AB_J_SA99M.pdb	-0.9057433605194092	-1.093222975730896
5fhc.pdb	5fhc_AB_J_SA99F.pdb	-6.892362594604492	-2.0292398929595947
5fhc.pdb	5fhc_AB_J_SA99P.pdb	0.03642657399177551	0.22801999747753143
5fhc.pdb	5fhc_AB_J_SA99T.pdb	-0.9155912399291992	-0.05649000033736229
5fhc.pdb	5fhc_AB_J_SA99W.pdb	-29.818016052246094	-29.367000579833984
5fhc.pdb	5fhc_AB_J_SA99Y.pdb	-11.1101655960083	-4.885680198669434
5fhc.pdb	5fhc_AB_J_SA99V.pdb	0.3268815577030182	0.6094300150871277
5fhc.pdb	5fhc_AB_J_RA100A.pdb	-0.3227194845676422	0.05992000177502632
5fhc.pdb	5fhc_AB_J_RA100N.pdb	-0.6577020883560181	0.007519999984651804
5fhc.pdb	5fhc_AB_J_RA100D.pdb	-0.7121436595916748	0.053950000554323196
5fhc.pdb	5fhc_AB_J_RA100C.pdb	-0.2705466151237488	0.010809999890625477
5fhc.pdb	5fhc_AB_J_RA100Q.pdb	-0.4596007168292999	0.010470000095665455
5fhc.pdb	5fhc_AB_J_RA100E.pdb	-0.5297717452049255	-0.008449999615550041
5fhc.pdb	5fhc_AB_J_RA100G.pdb	-0.2639435827732086	0.10780999809503555
5fhc.pdb	5fhc_AB_J_RA100H.pdb	-0.5484254956245422	-0.21963000297546387
5fhc.pdb	5fhc_AB_J_RA100I.pdb	-0.29167208075523376	-0.20555999875068665
5fhc.pdb	5fhc_AB_J_RA100L.pdb	-0.22055163979530334	-0.1907999962568283
5fhc.pdb	5fhc_AB_J_RA100K.pdb	-0.19658538699150085	0.09502000361680984
5fhc.pdb	5fhc_AB_J_RA100M.pdb	-0.23351389169692993	0.02457999996840954
5fhc.pdb	5fhc_AB_J_RA100F.pdb	-0.41159459948539734	-0.13917000591754913
5fhc.pdb	5fhc_AB_J_RA100P.pdb	-0.3512294292449951	0.1330299973487854
5fhc.pdb	5fhc_AB_J_RA100S.pdb	-0.3438085913658142	0.13977999985218048
5fhc.pdb	5fhc_AB_J_RA100T.pdb	-0.3515157699584961	0.10467000305652618
5fhc.pdb	5fhc_AB_J_RA100W.pdb	-0.29810190200805664	-0.17747999727725983
5fhc.pdb	5fhc_AB_J_RA100Y.pdb	-0.7827147245407104	-0.4759500026702881
5fhc.pdb	5fhc_AB_J_RA100V.pdb	-0.28276515007019043	-0.06923999637365341
5fhc.pdb	5fhc_AB_J_SA101A.pdb	-0.07180780172348022	0.6222100257873535
5fhc.pdb	5fhc_AB_J_SA101R.pdb	-1.9831633567810059	-0.9237909913063049
5fhc.pdb	5fhc_AB_J_SA101N.pdb	-1.2496610879898071	-0.768733024597168
5fhc.pdb	5fhc_AB_J_SA101D.pdb	-2.1715099811553955	-1.2972455024719238
5fhc.pdb	5fhc_AB_J_SA101C.pdb	-0.3681706190109253	-0.1637900024652481
5fhc.pdb	5fhc_AB_J_SA101Q.pdb	-1.574612021446228	-0.974016010761261
5fhc.pdb	5fhc_AB_J_SA101E.pdb	-2.509605646133423	-1.3419090509414673
5fhc.pdb	5fhc_AB_J_SA101G.pdb	0.5307410955429077	1.1193900108337402
5fhc.pdb	5fhc_AB_J_SA101H.pdb	-1.1611396074295044	-0.8461130261421204
5fhc.pdb	5fhc_AB_J_SA101I.pdb	-2.2612502574920654	-1.286313772201538
5fhc.pdb	5fhc_AB_J_SA101L.pdb	-1.62251615524292	-1.5963740348815918
5fhc.pdb	5fhc_AB_J_SA101K.pdb	-1.1266499757766724	-0.8017200231552124
5fhc.pdb	5fhc_AB_J_SA101M.pdb	-0.46563535928726196	0.38857999444007874
5fhc.pdb	5fhc_AB_J_SA101F.pdb	-1.7327123880386353	-1.153908610343933
5fhc.pdb	5fhc_AB_J_SA101P.pdb	-0.26919639110565186	0.3106600046157837
5fhc.pdb	5fhc_AB_J_SA101T.pdb	-1.3253880739212036	-0.32468700408935547
5fhc.pdb	5fhc_AB_J_SA101W.pdb	-2.8064494132995605	-1.0080629587173462
5fhc.pdb	5fhc_AB_J_SA101Y.pdb	-1.7577886581420898	-0.8226860165596008
5fhc.pdb	5fhc_AB_J_SA101V.pdb	-1.0175068378448486	-0.13210999965667725
5fhc.pdb	5fhc_AB_J_TA110A.pdb	0.13322332501411438	0.2831000089645386
5fhc.pdb	5fhc_AB_J_TA110R.pdb	-0.047938957810401917	-1.3476760387420654
5fhc.pdb	5fhc_AB_J_TA110N.pdb	0.16570541262626648	-0.2541239857673645
5fhc.pdb	5fhc_AB_J_TA110D.pdb	0.056635767221450806	-0.5299789905548096
5fhc.pdb	5fhc_AB_J_TA110C.pdb	0.08209556341171265	0.04450000077486038
5fhc.pdb	5fhc_AB_J_TA110Q.pdb	-0.06319922208786011	-1.1480692625045776
5fhc.pdb	5fhc_AB_J_TA110E.pdb	-0.8553905487060547	-0.8935840129852295
5fhc.pdb	5fhc_AB_J_TA110G.pdb	0.2654661536216736	-0.2676219940185547
5fhc.pdb	5fhc_AB_J_TA110H.pdb	0.088194340467453	-0.5732669830322266
5fhc.pdb	5fhc_AB_J_TA110I.pdb	0.8367271423339844	0.3325900137424469
5fhc.pdb	5fhc_AB_J_TA110L.pdb	0.8237861394882202	0.3171299993991852
5fhc.pdb	5fhc_AB_J_TA110K.pdb	-0.7458809614181519	-0.8820819854736328
5fhc.pdb	5fhc_AB_J_TA110M.pdb	0.4763035476207733	0.15580999851226807
5fhc.pdb	5fhc_AB_J_TA110F.pdb	0.18949922919273376	-0.39676499366760254
5fhc.pdb	5fhc_AB_J_TA110P.pdb	-0.5096539258956909	-0.5230919718742371
5fhc.pdb	5fhc_AB_J_TA110S.pdb	0.13048821687698364	0.10919000208377838
5fhc.pdb	5fhc_AB_J_TA110W.pdb	-3.3929049968719482	-1.9367040395736694
5fhc.pdb	5fhc_AB_J_TA110Y.pdb	-17.454753875732422	-12.86989974975586
5fhc.pdb	5fhc_AB_J_TA110V.pdb	-0.48730406165122986	0.36757999658584595
5fhc.pdb	5fhc_AB_J_YB47A.pdb	-0.31832966208457947	-1.5367039442062378
5fhc.pdb	5fhc_AB_J_YB47R.pdb	-0.9218963384628296	-1.8916490077972412
5fhc.pdb	5fhc_AB_J_YB47N.pdb	-0.5442980527877808	-1.5688350200653076
5fhc.pdb	5fhc_AB_J_YB47D.pdb	-0.526647686958313	-2.0370609760284424
5fhc.pdb	5fhc_AB_J_YB47C.pdb	-0.22810301184654236	-1.4073699712753296
5fhc.pdb	5fhc_AB_J_YB47Q.pdb	-0.5132920742034912	-1.6237050294876099
5fhc.pdb	5fhc_AB_J_YB47E.pdb	-0.946557879447937	-2.334199905395508
5fhc.pdb	5fhc_AB_J_YB47G.pdb	-0.33136484026908875	-1.5400290489196777
5fhc.pdb	5fhc_AB_J_YB47H.pdb	-0.2817051112651825	-1.3520029783248901
5fhc.pdb	5fhc_AB_J_YB47I.pdb	-0.2373734414577484	-1.089521050453186
5fhc.pdb	5fhc_AB_J_YB47L.pdb	-0.24444293975830078	-0.8892719745635986
5fhc.pdb	5fhc_AB_J_YB47K.pdb	-0.35315656661987305	-1.9147629737854004
5fhc.pdb	5fhc_AB_J_YB47M.pdb	-0.15684723854064941	-0.941087007522583
5fhc.pdb	5fhc_AB_J_YB47F.pdb	-0.05354088544845581	-0.6005499958992004
5fhc.pdb	5fhc_AB_J_YB47P.pdb	-0.33889850974082947	-1.4890819787979126
5fhc.pdb	5fhc_AB_J_YB47S.pdb	-0.32672783732414246	-1.5826120376586914
5fhc.pdb	5fhc_AB_J_YB47T.pdb	-0.3046354055404663	-1.3055411577224731
5fhc.pdb	5fhc_AB_J_YB47W.pdb	-2.558612585067749	-2.9730100631713867
5fhc.pdb	5fhc_AB_J_YB47V.pdb	-0.27902883291244507	-1.4940249919891357
5fhc.pdb	5fhc_AB_J_GJ23A.pdb	-3.176278829574585	-2.481379985809326
5fhc.pdb	5fhc_AB_J_GJ23R.pdb	-6.576866149902344	-6.1724700927734375
5fhc.pdb	5fhc_AB_J_GJ23N.pdb	-2.023045063018799	-1.5853060483932495
5fhc.pdb	5fhc_AB_J_GJ23D.pdb	-5.86111307144165	-4.30810022354126
5fhc.pdb	5fhc_AB_J_GJ23C.pdb	-4.279709815979004	-3.869719982147217
5fhc.pdb	5fhc_AB_J_GJ23Q.pdb	-5.518787384033203	-5.102759838104248
5fhc.pdb	5fhc_AB_J_GJ23E.pdb	-6.606044769287109	-6.045229911804199
5fhc.pdb	5fhc_AB_J_GJ23H.pdb	-1.61981201171875	-3.1877400875091553
5fhc.pdb	5fhc_AB_J_GJ23I.pdb	-4.517271041870117	-5.87568998336792
5fhc.pdb	5fhc_AB_J_GJ23L.pdb	-10.876307487487793	-8.807889938354492
5fhc.pdb	5fhc_AB_J_GJ23K.pdb	-3.377195119857788	-3.6434199810028076
5fhc.pdb	5fhc_AB_J_GJ23M.pdb	-4.592247486114502	-4.8155598640441895
5fhc.pdb	5fhc_AB_J_GJ23F.pdb	-5.327195644378662	-4.398429870605469
5fhc.pdb	5fhc_AB_J_GJ23P.pdb	-4.983895301818848	-3.1283600330352783
5fhc.pdb	5fhc_AB_J_GJ23S.pdb	-4.273338317871094	-4.795340061187744
5fhc.pdb	5fhc_AB_J_GJ23T.pdb	-3.1475934982299805	-3.4596500396728516
5fhc.pdb	5fhc_AB_J_GJ23W.pdb	-8.69764518737793	-6.775519847869873
5fhc.pdb	5fhc_AB_J_GJ23Y.pdb	-6.218255043029785	-5.458330154418945
5fhc.pdb	5fhc_AB_J_GJ23V.pdb	-5.099705219268799	-5.61460018157959
5fhc.pdb	5fhc_AB_J_AJ25R.pdb	-0.09506580233573914	-0.7709810137748718
5fhc.pdb	5fhc_AB_J_AJ25N.pdb	-0.9060156345367432	-0.41597801446914673
5fhc.pdb	5fhc_AB_J_AJ25D.pdb	-2.0019354820251465	-1.147341251373291
5fhc.pdb	5fhc_AB_J_AJ25C.pdb	0.2863697111606598	0.6881700158119202
5fhc.pdb	5fhc_AB_J_AJ25Q.pdb	0.018873006105422974	-0.2226569950580597
5fhc.pdb	5fhc_AB_J_AJ25E.pdb	-1.7455120086669922	-0.5267760157585144
5fhc.pdb	5fhc_AB_J_AJ25G.pdb	0.33929070830345154	0.7735499739646912
5fhc.pdb	5fhc_AB_J_AJ25H.pdb	-0.6626824140548706	-0.42745599150657654
5fhc.pdb	5fhc_AB_J_AJ25I.pdb	-1.625895619392395	-0.5867589712142944
5fhc.pdb	5fhc_AB_J_AJ25L.pdb	-0.4286072850227356	-0.8041599988937378
5fhc.pdb	5fhc_AB_J_AJ25K.pdb	-0.3525146245956421	-1.253495693206787
5fhc.pdb	5fhc_AB_J_AJ25M.pdb	1.0024741888046265	1.6012799739837646
5fhc.pdb	5fhc_AB_J_AJ25F.pdb	-1.0327863693237305	-0.6128950119018555
5fhc.pdb	5fhc_AB_J_AJ25P.pdb	-0.0323241651058197	0.09397999942302704
5fhc.pdb	5fhc_AB_J_AJ25S.pdb	-0.2828439474105835	-0.5632849931716919
5fhc.pdb	5fhc_AB_J_AJ25T.pdb	-1.5314598083496094	-1.6283910274505615
5fhc.pdb	5fhc_AB_J_AJ25W.pdb	0.12268361449241638	-0.5707119703292847
5fhc.pdb	5fhc_AB_J_AJ25Y.pdb	-1.358028769493103	-0.818356990814209
5fhc.pdb	5fhc_AB_J_AJ25V.pdb	-0.8707756996154785	-0.5701349973678589
5fhc.pdb	5fhc_AB_J_IJ26A.pdb	-1.0292038917541504	-1.2534433603286743
5fhc.pdb	5fhc_AB_J_IJ26R.pdb	-1.071854829788208	-0.7138990163803101
5fhc.pdb	5fhc_AB_J_IJ26N.pdb	-1.0425465106964111	-1.107583999633789
5fhc.pdb	5fhc_AB_J_IJ26D.pdb	0.08252370357513428	0.05144000053405762
5fhc.pdb	5fhc_AB_J_IJ26C.pdb	-0.5100555419921875	-0.7269390225410461
5fhc.pdb	5fhc_AB_J_IJ26Q.pdb	-0.8906246423721313	-0.012409999966621399
5fhc.pdb	5fhc_AB_J_IJ26E.pdb	-1.1411088705062866	-1.9149659872055054
5fhc.pdb	5fhc_AB_J_IJ26G.pdb	-1.1408697366714478	-1.5193899869918823
5fhc.pdb	5fhc_AB_J_IJ26H.pdb	-0.9668055772781372	-1.155949592590332
5fhc.pdb	5fhc_AB_J_IJ26L.pdb	0.13753348588943481	0.6811000108718872
5fhc.pdb	5fhc_AB_J_IJ26K.pdb	-0.6027922630310059	-1.5894509553909302
5fhc.pdb	5fhc_AB_J_IJ26M.pdb	0.5885788202285767	1.1090199947357178
5fhc.pdb	5fhc_AB_J_IJ26F.pdb	-0.4676528871059418	-0.8061869740486145
5fhc.pdb	5fhc_AB_J_IJ26P.pdb	-1.1879268884658813	-1.3449690341949463
5fhc.pdb	5fhc_AB_J_IJ26S.pdb	-0.8607131242752075	-0.7418400049209595
5fhc.pdb	5fhc_AB_J_IJ26T.pdb	-0.7922910451889038	-0.4005259871482849
5fhc.pdb	5fhc_AB_J_IJ26W.pdb	-0.13370078802108765	-0.8380810022354126
5fhc.pdb	5fhc_AB_J_IJ26Y.pdb	-0.593414306640625	-0.9083920121192932
5fhc.pdb	5fhc_AB_J_IJ26V.pdb	-0.25139638781547546	-0.5677909851074219
3j8v.pdb	3j8v_FJ_D_WJ32A.pdb	1.6395227909088135	1.3022199869155884
3j8v.pdb	3j8v_FJ_D_WJ32R.pdb	2.1459603309631348	2.2753500938415527
3j8v.pdb	3j8v_FJ_D_WJ32N.pdb	1.4750823974609375	0.7646700143814087
3j8v.pdb	3j8v_FJ_D_WJ32D.pdb	1.1270983219146729	0.8037700057029724
3j8v.pdb	3j8v_FJ_D_WJ32C.pdb	1.5665532350540161	1.1952199935913086
3j8v.pdb	3j8v_FJ_D_WJ32Q.pdb	1.3969112634658813	0.897409975528717
3j8v.pdb	3j8v_FJ_D_WJ32E.pdb	1.2907843589782715	0.8995299935340881
3j8v.pdb	3j8v_FJ_D_WJ32G.pdb	1.51850163936615	1.3719099760055542
3j8v.pdb	3j8v_FJ_D_WJ32H.pdb	1.8662900924682617	1.8101500272750854
3j8v.pdb	3j8v_FJ_D_WJ32I.pdb	1.7181992530822754	1.0123399496078491
3j8v.pdb	3j8v_FJ_D_WJ32L.pdb	1.7522941827774048	1.609779953956604
3j8v.pdb	3j8v_FJ_D_WJ32K.pdb	1.8556697368621826	0.8133400082588196
3j8v.pdb	3j8v_FJ_D_WJ32M.pdb	1.9434282779693604	1.628059983253479
3j8v.pdb	3j8v_FJ_D_WJ32F.pdb	2.1309814453125	1.825719952583313
3j8v.pdb	3j8v_FJ_D_WJ32P.pdb	1.5868122577667236	1.0370099544525146
3j8v.pdb	3j8v_FJ_D_WJ32S.pdb	1.4740610122680664	1.0995800495147705
3j8v.pdb	3j8v_FJ_D_WJ32T.pdb	1.5718026161193848	2.519979953765869
3j8v.pdb	3j8v_FJ_D_WJ32Y.pdb	2.366147756576538	0.6579499840736389
3j8v.pdb	3j8v_FJ_D_WJ32V.pdb	1.394186019897461	1.025480031967163
3j8v.pdb	3j8v_FJ_D_WJ92A.pdb	2.9235832691192627	3.08774995803833
3j8v.pdb	3j8v_FJ_D_WJ92R.pdb	3.3842971324920654	4.010280132293701
3j8v.pdb	3j8v_FJ_D_WJ92N.pdb	3.9348084926605225	3.5237200260162354
3j8v.pdb	3j8v_FJ_D_WJ92D.pdb	4.0810227394104	4.581439971923828
3j8v.pdb	3j8v_FJ_D_WJ92C.pdb	3.210988998413086	3.0650699138641357
3j8v.pdb	3j8v_FJ_D_WJ92Q.pdb	2.7977049350738525	2.8251700401306152
3j8v.pdb	3j8v_FJ_D_WJ92E.pdb	2.3644351959228516	2.8508899211883545
3j8v.pdb	3j8v_FJ_D_WJ92G.pdb	2.882732629776001	3.005229949951172
3j8v.pdb	3j8v_FJ_D_WJ92H.pdb	2.758225679397583	2.327630043029785
3j8v.pdb	3j8v_FJ_D_WJ92I.pdb	3.1110191345214844	3.3977699279785156
3j8v.pdb	3j8v_FJ_D_WJ92L.pdb	3.328972101211548	3.0592100620269775
3j8v.pdb	3j8v_FJ_D_WJ92K.pdb	3.1171517372131348	2.292609930038452
3j8v.pdb	3j8v_FJ_D_WJ92M.pdb	3.6690008640289307	3.1631898880004883
3j8v.pdb	3j8v_FJ_D_WJ92F.pdb	1.690222144126892	1.7290199995040894
3j8v.pdb	3j8v_FJ_D_WJ92P.pdb	3.093998908996582	2.944849967956543
3j8v.pdb	3j8v_FJ_D_WJ92S.pdb	2.906606912612915	4.985060214996338
3j8v.pdb	3j8v_FJ_D_WJ92T.pdb	3.0879271030426025	2.9538800716400146
3j8v.pdb	3j8v_FJ_D_WJ92Y.pdb	0.32365909218788147	1.0707999467849731
3j8v.pdb	3j8v_FJ_D_WJ92V.pdb	3.0949485301971436	3.402060031890869
3j8v.pdb	3j8v_FJ_D_GF52A.pdb	-0.03485444188117981	2.3178999423980713
3j8v.pdb	3j8v_FJ_D_GF52R.pdb	0.5147072076797485	4.551159858703613
3j8v.pdb	3j8v_FJ_D_GF52N.pdb	-0.4101732671260834	2.449429988861084
3j8v.pdb	3j8v_FJ_D_GF52D.pdb	-0.30044880509376526	1.883270025253296
3j8v.pdb	3j8v_FJ_D_GF52C.pdb	-0.20996876060962677	2.583739995956421
3j8v.pdb	3j8v_FJ_D_GF52Q.pdb	-0.3371391296386719	2.299949884414673
3j8v.pdb	3j8v_FJ_D_GF52E.pdb	-0.384207546710968	1.5679899454116821
3j8v.pdb	3j8v_FJ_D_GF52H.pdb	-0.3128998577594757	2.3336501121520996
3j8v.pdb	3j8v_FJ_D_GF52I.pdb	-0.14197537302970886	2.5790200233459473
3j8v.pdb	3j8v_FJ_D_GF52L.pdb	-0.09800789505243301	2.715290069580078
3j8v.pdb	3j8v_FJ_D_GF52K.pdb	-0.26512664556503296	2.335750102996826
3j8v.pdb	3j8v_FJ_D_GF52M.pdb	0.023876845836639404	3.140120029449463
3j8v.pdb	3j8v_FJ_D_GF52F.pdb	0.011078745126724243	3.11286997795105
3j8v.pdb	3j8v_FJ_D_GF52P.pdb	-0.5680557489395142	1.984410047531128
3j8v.pdb	3j8v_FJ_D_GF52S.pdb	-0.5133960843086243	2.5345098972320557
3j8v.pdb	3j8v_FJ_D_GF52T.pdb	-0.2632461190223694	2.5487399101257324
3j8v.pdb	3j8v_FJ_D_GF52W.pdb	1.0712001323699951	2.843709945678711
3j8v.pdb	3j8v_FJ_D_GF52Y.pdb	1.1509742736816406	3.454780101776123
3j8v.pdb	3j8v_FJ_D_GF52V.pdb	-0.20617663860321045	2.484189987182617
3j8v.pdb	3j8v_FJ_D_KF72A.pdb	0.7292368412017822	2.3340699672698975
3j8v.pdb	3j8v_FJ_D_KF72R.pdb	0.9808444976806641	2.0435800552368164
3j8v.pdb	3j8v_FJ_D_KF72N.pdb	0.9722691774368286	2.5226399898529053
3j8v.pdb	3j8v_FJ_D_KF72D.pdb	0.9991804361343384	2.1768798828125
3j8v.pdb	3j8v_FJ_D_KF72C.pdb	0.9424703121185303	2.207350015640259
3j8v.pdb	3j8v_FJ_D_KF72Q.pdb	0.575674295425415	2.301539897918701
3j8v.pdb	3j8v_FJ_D_KF72E.pdb	0.8743431568145752	2.11122989654541
3j8v.pdb	3j8v_FJ_D_KF72G.pdb	0.903563380241394	2.4731600284576416
3j8v.pdb	3j8v_FJ_D_KF72H.pdb	0.9898713827133179	2.2332499027252197
3j8v.pdb	3j8v_FJ_D_KF72I.pdb	1.0996136665344238	2.6987900733947754
3j8v.pdb	3j8v_FJ_D_KF72L.pdb	0.9916915893554688	2.2467100620269775
3j8v.pdb	3j8v_FJ_D_KF72M.pdb	1.1632944345474243	2.3563599586486816
3j8v.pdb	3j8v_FJ_D_KF72F.pdb	1.3476277589797974	3.98009991645813
3j8v.pdb	3j8v_FJ_D_KF72P.pdb	0.9451436996459961	2.485879898071289
3j8v.pdb	3j8v_FJ_D_KF72S.pdb	0.998780369758606	2.2111499309539795
3j8v.pdb	3j8v_FJ_D_KF72T.pdb	0.907475471496582	2.2699201107025146
3j8v.pdb	3j8v_FJ_D_KF72W.pdb	2.002195119857788	3.0260798931121826
3j8v.pdb	3j8v_FJ_D_KF72Y.pdb	1.1966187953948975	3.5673699378967285
3j8v.pdb	3j8v_FJ_D_KF72V.pdb	1.0513423681259155	2.528330087661743
3j8v.pdb	3j8v_FJ_D_DF101A.pdb	0.12327519059181213	0.37749001383781433
3j8v.pdb	3j8v_FJ_D_DF101R.pdb	0.3494361937046051	1.4338200092315674
3j8v.pdb	3j8v_FJ_D_DF101N.pdb	-0.09752315282821655	0.2257000058889389
3j8v.pdb	3j8v_FJ_D_DF101C.pdb	-0.012673050165176392	0.33142000436782837
3j8v.pdb	3j8v_FJ_D_DF101Q.pdb	-0.01671580970287323	0.33059000968933105
3j8v.pdb	3j8v_FJ_D_DF101E.pdb	-0.23594069480895996	0.12801000475883484
3j8v.pdb	3j8v_FJ_D_DF101G.pdb	-0.07643428444862366	0.48120999336242676
3j8v.pdb	3j8v_FJ_D_DF101H.pdb	0.03651469945907593	-0.012839999981224537
3j8v.pdb	3j8v_FJ_D_DF101I.pdb	0.045177459716796875	0.3059000074863434
3j8v.pdb	3j8v_FJ_D_DF101L.pdb	0.3485395610332489	0.4391399919986725
3j8v.pdb	3j8v_FJ_D_DF101K.pdb	0.15611788630485535	0.21063999831676483
3j8v.pdb	3j8v_FJ_D_DF101M.pdb	1.042645812034607	0.3081200122833252
3j8v.pdb	3j8v_FJ_D_DF101F.pdb	1.235929012298584	0.46689000725746155
3j8v.pdb	3j8v_FJ_D_DF101P.pdb	0.5311133861541748	0.28867000341415405
3j8v.pdb	3j8v_FJ_D_DF101S.pdb	0.18257185816764832	0.2452699989080429
3j8v.pdb	3j8v_FJ_D_DF101T.pdb	0.10473749041557312	0.07835999876260757
3j8v.pdb	3j8v_FJ_D_DF101W.pdb	1.3033338785171509	1.0106500387191772
3j8v.pdb	3j8v_FJ_D_DF101Y.pdb	0.9780104160308838	0.0844699963927269
3j8v.pdb	3j8v_FJ_D_DF101V.pdb	0.32702216506004333	0.24601000547409058
3j8v.pdb	3j8v_FJ_D_YF105A.pdb	-0.2956264913082123	0.03448000177741051
3j8v.pdb	3j8v_FJ_D_YF105R.pdb	-0.6048081517219543	0.03212999925017357
3j8v.pdb	3j8v_FJ_D_YF105N.pdb	-0.4086320102214813	0.08530999720096588
3j8v.pdb	3j8v_FJ_D_YF105D.pdb	-0.33196020126342773	0.04733999818563461
3j8v.pdb	3j8v_FJ_D_YF105C.pdb	-0.18536582589149475	0.09646999835968018
3j8v.pdb	3j8v_FJ_D_YF105Q.pdb	-0.3108516335487366	0.10253000259399414
3j8v.pdb	3j8v_FJ_D_YF105E.pdb	-0.3797479569911957	0.10175000131130219
3j8v.pdb	3j8v_FJ_D_YF105G.pdb	-0.29729291796684265	0.005539999809116125
3j8v.pdb	3j8v_FJ_D_YF105H.pdb	-0.17968040704727173	0.0412600003182888
3j8v.pdb	3j8v_FJ_D_YF105I.pdb	-0.25243765115737915	0.10213000327348709
3j8v.pdb	3j8v_FJ_D_YF105L.pdb	-0.31934693455696106	0.08823999762535095
3j8v.pdb	3j8v_FJ_D_YF105K.pdb	-0.2663531005382538	0.07778000086545944
3j8v.pdb	3j8v_FJ_D_YF105M.pdb	-0.18809658288955688	0.09085000306367874
3j8v.pdb	3j8v_FJ_D_YF105F.pdb	-0.15016035735607147	0.11276999861001968
3j8v.pdb	3j8v_FJ_D_YF105P.pdb	-0.3087029755115509	0.12402000278234482
3j8v.pdb	3j8v_FJ_D_YF105S.pdb	-0.3014087378978729	0.03821999952197075
3j8v.pdb	3j8v_FJ_D_YF105T.pdb	-0.3414342701435089	0.06491000205278397
3j8v.pdb	3j8v_FJ_D_YF105W.pdb	-0.173132061958313	0.008220000192523003
3j8v.pdb	3j8v_FJ_D_YF105V.pdb	-0.38177523016929626	0.08640000224113464
3j8v.pdb	3j8v_FJ_D_ND119A.pdb	0.08432713150978088	0.0488400012254715
3j8v.pdb	3j8v_FJ_D_ND119R.pdb	0.08834502100944519	-0.22202999889850616
3j8v.pdb	3j8v_FJ_D_ND119D.pdb	0.06593546271324158	0.0932300016283989
3j8v.pdb	3j8v_FJ_D_ND119C.pdb	0.15446993708610535	0.01809000037610531
3j8v.pdb	3j8v_FJ_D_ND119Q.pdb	0.2961522936820984	0.4925599992275238
3j8v.pdb	3j8v_FJ_D_ND119E.pdb	-0.132335364818573	-0.02800999954342842
3j8v.pdb	3j8v_FJ_D_ND119G.pdb	0.09840700030326843	0.06548000127077103
3j8v.pdb	3j8v_FJ_D_ND119H.pdb	0.35928764939308167	-0.3805899918079376
3j8v.pdb	3j8v_FJ_D_ND119I.pdb	0.2709026634693146	0.0951400026679039
3j8v.pdb	3j8v_FJ_D_ND119L.pdb	0.29017361998558044	0.25870001316070557
3j8v.pdb	3j8v_FJ_D_ND119K.pdb	0.3339174687862396	2.118799924850464
3j8v.pdb	3j8v_FJ_D_ND119M.pdb	0.6863878965377808	0.5955899953842163
3j8v.pdb	3j8v_FJ_D_ND119F.pdb	0.3818190395832062	0.45949000120162964
3j8v.pdb	3j8v_FJ_D_ND119P.pdb	0.36022713780403137	0.07710999995470047
3j8v.pdb	3j8v_FJ_D_ND119S.pdb	0.0855691134929657	-0.0004400000034365803
3j8v.pdb	3j8v_FJ_D_ND119T.pdb	0.23919954895973206	-0.17962999641895294
3j8v.pdb	3j8v_FJ_D_ND119W.pdb	0.30205342173576355	1.848039984703064
3j8v.pdb	3j8v_FJ_D_ND119Y.pdb	0.2831742465496063	-0.2718999981880188
3j8v.pdb	3j8v_FJ_D_ND119V.pdb	0.15764540433883667	-0.022280000150203705
3j8v.pdb	3j8v_FJ_D_QD162A.pdb	1.2109673023223877	2.7310800552368164
3j8v.pdb	3j8v_FJ_D_QD162R.pdb	-0.23139657080173492	0.19131000339984894
3j8v.pdb	3j8v_FJ_D_QD162N.pdb	1.0812761783599854	2.4984800815582275
3j8v.pdb	3j8v_FJ_D_QD162D.pdb	0.7465888261795044	1.9875099658966064
3j8v.pdb	3j8v_FJ_D_QD162C.pdb	1.226568579673767	2.442239999771118
3j8v.pdb	3j8v_FJ_D_QD162E.pdb	0.904582142829895	2.226490020751953
3j8v.pdb	3j8v_FJ_D_QD162G.pdb	1.1019467115402222	2.6356399059295654
3j8v.pdb	3j8v_FJ_D_QD162H.pdb	1.2241216897964478	2.3836300373077393
3j8v.pdb	3j8v_FJ_D_QD162I.pdb	1.4991421699523926	3.079900026321411
3j8v.pdb	3j8v_FJ_D_QD162L.pdb	1.6694648265838623	2.924259901046753
3j8v.pdb	3j8v_FJ_D_QD162K.pdb	0.009697675704956055	0.4363600015640259
3j8v.pdb	3j8v_FJ_D_QD162M.pdb	0.40524157881736755	0.8982099890708923
3j8v.pdb	3j8v_FJ_D_QD162F.pdb	1.6819953918457031	2.928030014038086
3j8v.pdb	3j8v_FJ_D_QD162P.pdb	1.1571948528289795	2.8055999279022217
3j8v.pdb	3j8v_FJ_D_QD162S.pdb	1.0956835746765137	2.4241299629211426
3j8v.pdb	3j8v_FJ_D_QD162T.pdb	1.3853774070739746	2.5199599266052246
3j8v.pdb	3j8v_FJ_D_QD162W.pdb	1.9003005027770996	3.487920045852661
3j8v.pdb	3j8v_FJ_D_QD162Y.pdb	1.5246349573135376	3.1319499015808105
3j8v.pdb	3j8v_FJ_D_QD162V.pdb	1.6195917129516602	2.86217999458313
3j8v.pdb	3j8v_FJ_D_PD163A.pdb	0.4492998421192169	2.5822300910949707
3j8v.pdb	3j8v_FJ_D_PD163R.pdb	0.4272055923938751	2.434420108795166
3j8v.pdb	3j8v_FJ_D_PD163N.pdb	0.4527353346347809	2.707710027694702
3j8v.pdb	3j8v_FJ_D_PD163D.pdb	0.5241987705230713	2.53164005279541
3j8v.pdb	3j8v_FJ_D_PD163C.pdb	-0.17698781192302704	-0.4196299910545349
3j8v.pdb	3j8v_FJ_D_PD163Q.pdb	0.45288994908332825	2.751960039138794
3j8v.pdb	3j8v_FJ_D_PD163E.pdb	0.8672025203704834	2.5068199634552
3j8v.pdb	3j8v_FJ_D_PD163G.pdb	0.32733675837516785	2.576740026473999
3j8v.pdb	3j8v_FJ_D_PD163H.pdb	0.6825594902038574	2.6817500591278076
3j8v.pdb	3j8v_FJ_D_PD163I.pdb	0.6641747951507568	2.27731990814209
3j8v.pdb	3j8v_FJ_D_PD163L.pdb	0.9600861072540283	2.0438599586486816
3j8v.pdb	3j8v_FJ_D_PD163K.pdb	0.35282883048057556	2.2980399131774902
3j8v.pdb	3j8v_FJ_D_PD163M.pdb	0.8002787828445435	1.697160005569458
3j8v.pdb	3j8v_FJ_D_PD163F.pdb	0.7321207523345947	2.310080051422119
3j8v.pdb	3j8v_FJ_D_PD163S.pdb	0.48626717925071716	2.0752298831939697
3j8v.pdb	3j8v_FJ_D_PD163T.pdb	0.5805916786193848	1.9361200332641602
3j8v.pdb	3j8v_FJ_D_PD163W.pdb	0.7149155139923096	2.5285699367523193
3j8v.pdb	3j8v_FJ_D_PD163Y.pdb	0.6285607814788818	2.651129961013794
3j8v.pdb	3j8v_FJ_D_PD163V.pdb	0.5869385004043579	1.9746299982070923
3j8v.pdb	3j8v_FJ_D_TD247A.pdb	-0.05748780071735382	0.12744000554084778
3j8v.pdb	3j8v_FJ_D_TD247R.pdb	-0.09174034744501114	-0.47095000743865967
3j8v.pdb	3j8v_FJ_D_TD247N.pdb	0.18228617310523987	0.48267999291419983
3j8v.pdb	3j8v_FJ_D_TD247D.pdb	-0.26987963914871216	-0.4816100001335144
3j8v.pdb	3j8v_FJ_D_TD247C.pdb	0.003744944930076599	2.1289799213409424
3j8v.pdb	3j8v_FJ_D_TD247Q.pdb	0.19966766238212585	0.12255000323057175
3j8v.pdb	3j8v_FJ_D_TD247E.pdb	-0.2002924382686615	-0.9813100099563599
3j8v.pdb	3j8v_FJ_D_TD247G.pdb	-0.024867787957191467	0.2358500063419342
3j8v.pdb	3j8v_FJ_D_TD247H.pdb	0.11127358675003052	0.12681999802589417
3j8v.pdb	3j8v_FJ_D_TD247I.pdb	0.04582139849662781	0.10097000002861023
3j8v.pdb	3j8v_FJ_D_TD247L.pdb	0.27776163816452026	0.5306699872016907
3j8v.pdb	3j8v_FJ_D_TD247K.pdb	0.39380982518196106	-0.04050999879837036
3j8v.pdb	3j8v_FJ_D_TD247M.pdb	0.7735399007797241	0.1143300011754036
3j8v.pdb	3j8v_FJ_D_TD247F.pdb	-0.0927828997373581	-0.3750700056552887
3j8v.pdb	3j8v_FJ_D_TD247P.pdb	0.07606479525566101	0.18110999464988708
3j8v.pdb	3j8v_FJ_D_TD247S.pdb	-0.07250678539276123	0.15368999540805817
3j8v.pdb	3j8v_FJ_D_TD247W.pdb	-3.687225580215454	-2.1513800621032715
3j8v.pdb	3j8v_FJ_D_TD247Y.pdb	0.14193543791770935	1.4305100440979004
3j8v.pdb	3j8v_FJ_D_TD247V.pdb	0.0529605895280838	0.09505999833345413
3j8v.pdb	3j8v_FJ_D_SD261A.pdb	0.31217482686042786	0.641290009021759
3j8v.pdb	3j8v_FJ_D_SD261R.pdb	-0.23551730811595917	-0.9415199756622314
3j8v.pdb	3j8v_FJ_D_SD261N.pdb	-0.3770381510257721	0.04413999989628792
3j8v.pdb	3j8v_FJ_D_SD261D.pdb	-0.4273844361305237	0.3420700132846832
3j8v.pdb	3j8v_FJ_D_SD261C.pdb	0.1791781187057495	0.16162000596523285
3j8v.pdb	3j8v_FJ_D_SD261Q.pdb	-0.35821908712387085	0.18328000605106354
3j8v.pdb	3j8v_FJ_D_SD261E.pdb	-0.6556626558303833	-0.22926999628543854
3j8v.pdb	3j8v_FJ_D_SD261G.pdb	-0.7290517091751099	0.9066900014877319
3j8v.pdb	3j8v_FJ_D_SD261H.pdb	-1.2399377822875977	-1.102720022201538
3j8v.pdb	3j8v_FJ_D_SD261I.pdb	-1.666953206062317	-0.7556399703025818
3j8v.pdb	3j8v_FJ_D_SD261L.pdb	0.8585754632949829	-0.32846999168395996
3j8v.pdb	3j8v_FJ_D_SD261K.pdb	0.17520716786384583	-1.010040044784546
3j8v.pdb	3j8v_FJ_D_SD261M.pdb	0.4295239746570587	-0.5147200226783752
3j8v.pdb	3j8v_FJ_D_SD261F.pdb	-1.4760000705718994	-2.201479911804199
3j8v.pdb	3j8v_FJ_D_SD261P.pdb	0.4923405945301056	0.800849974155426
3j8v.pdb	3j8v_FJ_D_SD261T.pdb	-2.0874931812286377	-1.652459979057312
3j8v.pdb	3j8v_FJ_D_SD261W.pdb	-4.614352703094482	-6.111879825592041
3j8v.pdb	3j8v_FJ_D_SD261Y.pdb	-1.2865363359451294	-2.4905800819396973
3j8v.pdb	3j8v_FJ_D_SD261V.pdb	-1.0852056741714478	-2.5378799438476562
3j8v.pdb	3j8v_FJ_D_GD262A.pdb	-0.21134105324745178	-0.17472000420093536
3j8v.pdb	3j8v_FJ_D_GD262R.pdb	-0.8362612724304199	-1.4516899585723877
3j8v.pdb	3j8v_FJ_D_GD262N.pdb	-1.1404664516448975	-0.8147600293159485
3j8v.pdb	3j8v_FJ_D_GD262D.pdb	-1.992765188217163	-0.41437000036239624
3j8v.pdb	3j8v_FJ_D_GD262C.pdb	0.34276071190834045	1.8475799560546875
3j8v.pdb	3j8v_FJ_D_GD262Q.pdb	-1.3572704792022705	-1.2101999521255493
3j8v.pdb	3j8v_FJ_D_GD262E.pdb	-1.271885633468628	-1.3015300035476685
3j8v.pdb	3j8v_FJ_D_GD262H.pdb	-1.40261709690094	-0.9408000111579895
3j8v.pdb	3j8v_FJ_D_GD262I.pdb	-0.09318036586046219	-1.3511099815368652
3j8v.pdb	3j8v_FJ_D_GD262L.pdb	-0.3287162184715271	-1.2593300342559814
3j8v.pdb	3j8v_FJ_D_GD262K.pdb	-0.13438530266284943	-1.517799973487854
3j8v.pdb	3j8v_FJ_D_GD262M.pdb	0.6405398845672607	1.4672900438308716
3j8v.pdb	3j8v_FJ_D_GD262F.pdb	0.8080869913101196	1.462090015411377
3j8v.pdb	3j8v_FJ_D_GD262P.pdb	-4.741082668304443	0.340939998626709
3j8v.pdb	3j8v_FJ_D_GD262S.pdb	-0.3229144215583801	-1.0569299459457397
3j8v.pdb	3j8v_FJ_D_GD262T.pdb	-0.6632014513015747	-1.5614700317382812
3j8v.pdb	3j8v_FJ_D_GD262W.pdb	1.02500319480896	0.8822199702262878
3j8v.pdb	3j8v_FJ_D_GD262Y.pdb	0.6955704689025879	1.5868500471115112
3j8v.pdb	3j8v_FJ_D_GD262V.pdb	-0.018446773290634155	-1.1163699626922607
5usf.pdb	5usf_D_A_SD30A.pdb	-0.04759630560874939	0.04749999940395355
5usf.pdb	5usf_D_A_SD30R.pdb	0.2916642129421234	0.6316999793052673
5usf.pdb	5usf_D_A_SD30N.pdb	-0.3909282386302948	-0.08609999716281891
5usf.pdb	5usf_D_A_SD30D.pdb	-0.39933130145072937	-0.21639999747276306
5usf.pdb	5usf_D_A_SD30C.pdb	-0.07833967357873917	0.22179999947547913
5usf.pdb	5usf_D_A_SD30Q.pdb	-0.3321508765220642	0.5756000280380249
5usf.pdb	5usf_D_A_SD30E.pdb	-0.5392351746559143	0.24400000274181366
5usf.pdb	5usf_D_A_SD30G.pdb	-0.09430795907974243	0.020899999886751175
5usf.pdb	5usf_D_A_SD30H.pdb	-0.09749767929315567	-0.04769999906420708
5usf.pdb	5usf_D_A_SD30I.pdb	0.10786882042884827	0.5950000286102295
5usf.pdb	5usf_D_A_SD30L.pdb	0.3184952437877655	1.0204999446868896
5usf.pdb	5usf_D_A_SD30K.pdb	-0.06775384396314621	0.5156999826431274
5usf.pdb	5usf_D_A_SD30M.pdb	0.5454108715057373	1.1634000539779663
5usf.pdb	5usf_D_A_SD30F.pdb	0.6598012447357178	1.5407999753952026
5usf.pdb	5usf_D_A_SD30P.pdb	-0.1675775945186615	0.06729999929666519
5usf.pdb	5usf_D_A_SD30T.pdb	-0.33826547861099243	-0.06830000132322311
5usf.pdb	5usf_D_A_SD30W.pdb	0.21590575575828552	0.04670000076293945
5usf.pdb	5usf_D_A_SD30Y.pdb	0.1140192449092865	0.6111000180244446
5usf.pdb	5usf_D_A_SD30V.pdb	-0.004447951912879944	0.24269999563694
5usf.pdb	5usf_D_A_ND31A.pdb	-0.10306601226329803	-1.0964000225067139
5usf.pdb	5usf_D_A_ND31R.pdb	-0.05114549398422241	-1.051200032234192
5usf.pdb	5usf_D_A_ND31D.pdb	-1.280112385749817	-1.4357999563217163
5usf.pdb	5usf_D_A_ND31C.pdb	0.31064918637275696	-0.31839999556541443
[truncated: 92,127 more rows]
