# Supplementary material for: Investigating the volume and diversity of data needed for generalizable antibody–antigen ΔΔG prediction
Source: Nat Comput Sci. 2025 Jul 8;5(8):635–47. doi: 10.1038/s43588-025-00823-8 (PMC12374841; doi:10.1038/s43588-025-00823-8)
Supplement: Supplementary file 5 — Unprocessed Graphinity model predictions and true values for synthetic ΔΔG values. [file 43588_2025_823_MOESM5_ESM.zip › Figure3/Figure3a-Graphinity_Predictions-Synthetic_FoldX_ddG-Varying_Dataset_Size/Graphinity_predictions_test-varying_dataset_size-full_848597.csv]

wt_pdb	mut_pdb	pred_score	true_label
6q18.pdb	6q18_HL_A_SH30A.pdb	0.08719286322593689	0.17110000550746918
6q18.pdb	6q18_HL_A_SH30R.pdb	-0.18158233165740967	0.029500000178813934
6q18.pdb	6q18_HL_A_SH30N.pdb	0.3931367099285126	0.45730000734329224
6q18.pdb	6q18_HL_A_SH30D.pdb	0.5702883005142212	0.9986000061035156
6q18.pdb	6q18_HL_A_SH30C.pdb	0.030938178300857544	0.16169999539852142
6q18.pdb	6q18_HL_A_SH30Q.pdb	-0.006821587681770325	0.1518000066280365
6q18.pdb	6q18_HL_A_SH30E.pdb	-0.1932365745306015	0.20090000331401825
6q18.pdb	6q18_HL_A_SH30G.pdb	0.0020366311073303223	0.09889999777078629
6q18.pdb	6q18_HL_A_SH30H.pdb	-0.9061976671218872	-1.299299955368042
6q18.pdb	6q18_HL_A_SH30I.pdb	0.16752669215202332	0.24250000715255737
6q18.pdb	6q18_HL_A_SH30L.pdb	0.14727124571800232	0.18639999628067017
6q18.pdb	6q18_HL_A_SH30K.pdb	-0.08084458112716675	0.07039999961853027
6q18.pdb	6q18_HL_A_SH30M.pdb	0.06480550765991211	0.12430000305175781
6q18.pdb	6q18_HL_A_SH30F.pdb	0.06608164310455322	0.7179999947547913
6q18.pdb	6q18_HL_A_SH30P.pdb	-0.03451743721961975	-0.421999990940094
6q18.pdb	6q18_HL_A_SH30T.pdb	-0.14416900277137756	0.048500001430511475
6q18.pdb	6q18_HL_A_SH30W.pdb	-0.303350031375885	-0.08720000088214874
6q18.pdb	6q18_HL_A_SH30Y.pdb	0.2345278561115265	1.2029999494552612
6q18.pdb	6q18_HL_A_SH30V.pdb	0.24680832028388977	0.24490000307559967
6q18.pdb	6q18_HL_A_SH31A.pdb	-0.15330101549625397	0.5665000081062317
6q18.pdb	6q18_HL_A_SH31R.pdb	-2.8652243614196777	-2.1814000606536865
6q18.pdb	6q18_HL_A_SH31N.pdb	-0.3330806493759155	-2.422499895095825
6q18.pdb	6q18_HL_A_SH31D.pdb	-0.4804055988788605	-0.6661999821662903
6q18.pdb	6q18_HL_A_SH31C.pdb	0.030864596366882324	-0.3847000002861023
6q18.pdb	6q18_HL_A_SH31Q.pdb	-4.283900260925293	-5.445499897003174
6q18.pdb	6q18_HL_A_SH31E.pdb	-1.2491666078567505	-2.403599977493286
6q18.pdb	6q18_HL_A_SH31G.pdb	-0.08697980642318726	-0.8729000091552734
6q18.pdb	6q18_HL_A_SH31H.pdb	-1.472747564315796	-1.8973000049591064
6q18.pdb	6q18_HL_A_SH31I.pdb	-0.39278537034988403	-1.239400029182434
6q18.pdb	6q18_HL_A_SH31L.pdb	0.057688117027282715	-0.9702000021934509
6q18.pdb	6q18_HL_A_SH31K.pdb	-1.8609118461608887	-1.3028000593185425
6q18.pdb	6q18_HL_A_SH31M.pdb	-0.13148006796836853	-0.3172999918460846
6q18.pdb	6q18_HL_A_SH31F.pdb	-2.7291431427001953	-4.185999870300293
6q18.pdb	6q18_HL_A_SH31P.pdb	-0.1613832414150238	0.3508000075817108
6q18.pdb	6q18_HL_A_SH31T.pdb	-0.3102862536907196	-0.04470000043511391
6q18.pdb	6q18_HL_A_SH31W.pdb	-7.164031505584717	-7.334400177001953
6q18.pdb	6q18_HL_A_SH31Y.pdb	-7.627904891967773	-7.277299880981445
6q18.pdb	6q18_HL_A_SH31V.pdb	-0.25516340136528015	-0.41780000925064087
6q18.pdb	6q18_HL_A_SH32A.pdb	-0.12986409664154053	-0.05299999937415123
6q18.pdb	6q18_HL_A_SH32R.pdb	-5.1298441886901855	-5.63040018081665
6q18.pdb	6q18_HL_A_SH32N.pdb	-1.4748154878616333	-1.973099946975708
6q18.pdb	6q18_HL_A_SH32D.pdb	-4.394405364990234	-4.6890997886657715
6q18.pdb	6q18_HL_A_SH32C.pdb	-0.03202126920223236	0.4453999996185303
6q18.pdb	6q18_HL_A_SH32Q.pdb	-5.443719863891602	-6.711400032043457
6q18.pdb	6q18_HL_A_SH32E.pdb	-3.6574976444244385	-1.033400058746338
6q18.pdb	6q18_HL_A_SH32G.pdb	-0.040504634380340576	-0.8580999970436096
6q18.pdb	6q18_HL_A_SH32H.pdb	-14.90231704711914	-13.350600242614746
6q18.pdb	6q18_HL_A_SH32I.pdb	-3.4441192150115967	-4.067399978637695
6q18.pdb	6q18_HL_A_SH32L.pdb	-2.747565984725952	-3.787400007247925
6q18.pdb	6q18_HL_A_SH32K.pdb	-5.9711103439331055	-6.450099945068359
6q18.pdb	6q18_HL_A_SH32M.pdb	-3.111057758331299	-1.8163000345230103
6q18.pdb	6q18_HL_A_SH32F.pdb	-21.157947540283203	-15.732250213623047
6q18.pdb	6q18_HL_A_SH32P.pdb	-2.2144134044647217	-0.07320000231266022
6q18.pdb	6q18_HL_A_SH32T.pdb	-2.168898820877075	-0.5734000205993652
6q18.pdb	6q18_HL_A_SH32W.pdb	-28.046947479248047	-27.68260955810547
6q18.pdb	6q18_HL_A_SH32Y.pdb	-23.18536376953125	-17.638219833374023
6q18.pdb	6q18_HL_A_SH32V.pdb	-1.5964518785476685	-1.20169997215271
6q18.pdb	6q18_HL_A_NH33A.pdb	-0.14738638699054718	-0.833299994468689
6q18.pdb	6q18_HL_A_NH33R.pdb	-1.5452220439910889	-2.2469000816345215
6q18.pdb	6q18_HL_A_NH33D.pdb	-0.38391244411468506	-1.3967000246047974
6q18.pdb	6q18_HL_A_NH33C.pdb	-0.396005243062973	-1.1895999908447266
6q18.pdb	6q18_HL_A_NH33Q.pdb	-1.377956748008728	-1.7956000566482544
6q18.pdb	6q18_HL_A_NH33E.pdb	-0.4396682381629944	-1.7098000049591064
6q18.pdb	6q18_HL_A_NH33G.pdb	-0.26571619510650635	-1.0848000049591064
6q18.pdb	6q18_HL_A_NH33H.pdb	-2.9304349422454834	-3.6791999340057373
6q18.pdb	6q18_HL_A_NH33I.pdb	-0.14852508902549744	-0.050999999046325684
6q18.pdb	6q18_HL_A_NH33L.pdb	-0.16446049511432648	-0.20559999346733093
6q18.pdb	6q18_HL_A_NH33K.pdb	0.0996675193309784	0.34130001068115234
6q18.pdb	6q18_HL_A_NH33M.pdb	-0.3059370219707489	-0.5965999960899353
6q18.pdb	6q18_HL_A_NH33F.pdb	-6.2651753425598145	-3.6394999027252197
6q18.pdb	6q18_HL_A_NH33P.pdb	-2.441419839859009	-3.4565000534057617
6q18.pdb	6q18_HL_A_NH33S.pdb	-0.3436400890350342	-0.8309000134468079
6q18.pdb	6q18_HL_A_NH33T.pdb	-0.21527160704135895	-0.7592999935150146
6q18.pdb	6q18_HL_A_NH33W.pdb	-11.003631591796875	-10.734399795532227
6q18.pdb	6q18_HL_A_NH33Y.pdb	-6.089959621429443	-3.5915000438690186
6q18.pdb	6q18_HL_A_NH33V.pdb	-0.4686757028102875	-0.96670001745224
6q18.pdb	6q18_HL_A_QH53A.pdb	-0.6680165529251099	-1.7373000383377075
6q18.pdb	6q18_HL_A_QH53R.pdb	-0.6175038814544678	-2.0861001014709473
6q18.pdb	6q18_HL_A_QH53N.pdb	-0.7205016613006592	-0.3882000148296356
6q18.pdb	6q18_HL_A_QH53D.pdb	-0.07540871202945709	0.36910000443458557
6q18.pdb	6q18_HL_A_QH53C.pdb	-0.7720996141433716	-1.6140999794006348
6q18.pdb	6q18_HL_A_QH53E.pdb	-0.142865389585495	-0.05700000002980232
6q18.pdb	6q18_HL_A_QH53G.pdb	0.08545386791229248	-1.3894000053405762
6q18.pdb	6q18_HL_A_QH53H.pdb	-0.26815342903137207	-1.8669999837875366
6q18.pdb	6q18_HL_A_QH53I.pdb	-0.7854324579238892	-1.31659996509552
6q18.pdb	6q18_HL_A_QH53L.pdb	-0.5052227973937988	-1.472000002861023
6q18.pdb	6q18_HL_A_QH53K.pdb	-0.4055674970149994	-2.1152000427246094
6q18.pdb	6q18_HL_A_QH53M.pdb	-0.5433332920074463	-1.2496000528335571
6q18.pdb	6q18_HL_A_QH53F.pdb	-5.444489002227783	-6.84660005569458
6q18.pdb	6q18_HL_A_QH53P.pdb	-0.7203329801559448	-1.8996000289916992
6q18.pdb	6q18_HL_A_QH53S.pdb	0.1854919195175171	-1.2829999923706055
6q18.pdb	6q18_HL_A_QH53T.pdb	-0.4782578945159912	-1.676800012588501
6q18.pdb	6q18_HL_A_QH53W.pdb	-1.658057689666748	-2.889899969100952
6q18.pdb	6q18_HL_A_QH53Y.pdb	-5.9040327072143555	-7.981500148773193
6q18.pdb	6q18_HL_A_QH53V.pdb	-0.8093369007110596	-1.5194000005722046
6q18.pdb	6q18_HL_A_HH54A.pdb	-0.14836421608924866	-0.01720000058412552
6q18.pdb	6q18_HL_A_HH54R.pdb	-0.5591377019882202	-0.020099999383091927
6q18.pdb	6q18_HL_A_HH54N.pdb	-0.2163998782634735	0.07509999722242355
6q18.pdb	6q18_HL_A_HH54D.pdb	-0.3217245936393738	0.3043000102043152
6q18.pdb	6q18_HL_A_HH54C.pdb	-0.22824949026107788	-0.03269999846816063
6q18.pdb	6q18_HL_A_HH54Q.pdb	-0.3304211497306824	0.08619999885559082
6q18.pdb	6q18_HL_A_HH54E.pdb	-0.3678755760192871	0.3411000072956085
6q18.pdb	6q18_HL_A_HH54G.pdb	-0.1508772373199463	-0.21170000731945038
6q18.pdb	6q18_HL_A_HH54I.pdb	-0.21950821578502655	-0.13179999589920044
6q18.pdb	6q18_HL_A_HH54L.pdb	-0.34962207078933716	0.06210000067949295
6q18.pdb	6q18_HL_A_HH54K.pdb	-0.3924407362937927	0.057999998331069946
6q18.pdb	6q18_HL_A_HH54M.pdb	-0.05772539973258972	0.0877000018954277
6q18.pdb	6q18_HL_A_HH54F.pdb	-0.4257280230522156	0.14090000092983246
6q18.pdb	6q18_HL_A_HH54P.pdb	-0.16756793856620789	0.09539999812841415
6q18.pdb	6q18_HL_A_HH54S.pdb	-0.04440988600254059	0.36910000443458557
6q18.pdb	6q18_HL_A_HH54T.pdb	-0.04838821291923523	0.42500001192092896
6q18.pdb	6q18_HL_A_HH54W.pdb	-0.2849709093570709	0.1573999971151352
6q18.pdb	6q18_HL_A_HH54Y.pdb	-0.4223562180995941	0.03530000150203705
6q18.pdb	6q18_HL_A_HH54V.pdb	-0.18446989357471466	0.0722000002861023
6q18.pdb	6q18_HL_A_GH55A.pdb	-0.8400695323944092	-1.635599970817566
6q18.pdb	6q18_HL_A_GH55R.pdb	-0.9900668859481812	-1.440500020980835
6q18.pdb	6q18_HL_A_GH55N.pdb	-0.9102904796600342	-1.7604000568389893
6q18.pdb	6q18_HL_A_GH55D.pdb	-0.8577396869659424	-1.4250999689102173
6q18.pdb	6q18_HL_A_GH55C.pdb	-0.9114471673965454	-1.5917999744415283
6q18.pdb	6q18_HL_A_GH55Q.pdb	-0.9852155447006226	-1.4730000495910645
6q18.pdb	6q18_HL_A_GH55E.pdb	-0.8748711347579956	-1.0709999799728394
6q18.pdb	6q18_HL_A_GH55H.pdb	-0.16107556223869324	-0.6796000003814697
6q18.pdb	6q18_HL_A_GH55I.pdb	-2.4625017642974854	-1.6983000040054321
6q18.pdb	6q18_HL_A_GH55L.pdb	0.286375492811203	-0.3601999878883362
6q18.pdb	6q18_HL_A_GH55K.pdb	-1.1554808616638184	-1.4455000162124634
6q18.pdb	6q18_HL_A_GH55M.pdb	-0.6657871007919312	-1.3171000480651855
6q18.pdb	6q18_HL_A_GH55F.pdb	-0.48454639315605164	-0.8327000141143799
6q18.pdb	6q18_HL_A_GH55P.pdb	-1.2309890985488892	-1.0988999605178833
6q18.pdb	6q18_HL_A_GH55S.pdb	-1.059409737586975	-1.86489999294281
6q18.pdb	6q18_HL_A_GH55T.pdb	-0.33304357528686523	-1.954200029373169
6q18.pdb	6q18_HL_A_GH55W.pdb	-0.6328538656234741	-0.5436000227928162
6q18.pdb	6q18_HL_A_GH55Y.pdb	-1.2060465812683105	-1.0391000509262085
6q18.pdb	6q18_HL_A_GH55V.pdb	-0.1762748658657074	-1.0449999570846558
6q18.pdb	6q18_HL_A_GH56A.pdb	0.16599079966545105	-1.6776000261306763
6q18.pdb	6q18_HL_A_GH56R.pdb	0.05659669637680054	-3.101599931716919
6q18.pdb	6q18_HL_A_GH56N.pdb	-0.674036979675293	-2.760699987411499
6q18.pdb	6q18_HL_A_GH56D.pdb	-0.038846492767333984	-1.8539999723434448
6q18.pdb	6q18_HL_A_GH56C.pdb	-0.19292420148849487	-2.065500020980835
6q18.pdb	6q18_HL_A_GH56Q.pdb	-0.07149922847747803	-2.2146999835968018
6q18.pdb	6q18_HL_A_GH56E.pdb	0.09899631142616272	-1.010599970817566
6q18.pdb	6q18_HL_A_GH56H.pdb	-1.4904077053070068	-3.420099973678589
6q18.pdb	6q18_HL_A_GH56I.pdb	-0.8838291168212891	-3.0208001136779785
6q18.pdb	6q18_HL_A_GH56L.pdb	-0.15729942917823792	-1.8557000160217285
6q18.pdb	6q18_HL_A_GH56K.pdb	-0.13904064893722534	-3.471100091934204
6q18.pdb	6q18_HL_A_GH56M.pdb	-0.18788981437683105	-1.645900011062622
6q18.pdb	6q18_HL_A_GH56F.pdb	-0.5753400325775146	-3.644700050354004
6q18.pdb	6q18_HL_A_GH56P.pdb	-0.35033684968948364	-2.540600061416626
6q18.pdb	6q18_HL_A_GH56S.pdb	0.09301015734672546	-2.3794000148773193
6q18.pdb	6q18_HL_A_GH56T.pdb	-2.5144436359405518	-2.786099910736084
6q18.pdb	6q18_HL_A_GH56W.pdb	-2.9076030254364014	-5.762599945068359
6q18.pdb	6q18_HL_A_GH56Y.pdb	0.3667655885219574	-1.829300045967102
6q18.pdb	6q18_HL_A_GH56V.pdb	0.36381831765174866	-1.944700002670288
6q18.pdb	6q18_HL_A_PH101A.pdb	-0.4642418920993805	-0.807699978351593
6q18.pdb	6q18_HL_A_PH101R.pdb	-6.594087600708008	-5.316999912261963
6q18.pdb	6q18_HL_A_PH101N.pdb	-3.433480739593506	-3.944000005722046
6q18.pdb	6q18_HL_A_PH101D.pdb	-3.71506929397583	-7.422500133514404
6q18.pdb	6q18_HL_A_PH101C.pdb	-1.2528421878814697	-2.118000030517578
6q18.pdb	6q18_HL_A_PH101Q.pdb	-5.79426908493042	-5.521200180053711
6q18.pdb	6q18_HL_A_PH101E.pdb	-1.4425357580184937	-5.662799835205078
6q18.pdb	6q18_HL_A_PH101G.pdb	-0.4767601788043976	-1.4652999639511108
6q18.pdb	6q18_HL_A_PH101H.pdb	-19.625993728637695	-16.847959518432617
6q18.pdb	6q18_HL_A_PH101I.pdb	-4.328327178955078	-5.081200122833252
6q18.pdb	6q18_HL_A_PH101L.pdb	-7.277198791503906	-6.602200031280518
6q18.pdb	6q18_HL_A_PH101K.pdb	-7.805720806121826	-6.839799880981445
6q18.pdb	6q18_HL_A_PH101M.pdb	-4.893117904663086	-3.9072000980377197
6q18.pdb	6q18_HL_A_PH101F.pdb	-22.5039119720459	-18.499540328979492
6q18.pdb	6q18_HL_A_PH101S.pdb	-0.21684423089027405	-0.4657999873161316
6q18.pdb	6q18_HL_A_PH101T.pdb	-0.8933095932006836	-1.489300012588501
6q18.pdb	6q18_HL_A_PH101W.pdb	-12.505526542663574	-15.667490005493164
6q18.pdb	6q18_HL_A_PH101Y.pdb	-25.258197784423828	-21.56817054748535
6q18.pdb	6q18_HL_A_PH101V.pdb	-4.9763922691345215	-4.176599979400635
6q18.pdb	6q18_HL_A_YH102A.pdb	0.6563271284103394	0.4059999883174896
6q18.pdb	6q18_HL_A_YH102R.pdb	-0.04447084665298462	-0.3215999901294708
6q18.pdb	6q18_HL_A_YH102N.pdb	0.33929958939552307	0.24950000643730164
6q18.pdb	6q18_HL_A_YH102D.pdb	-0.11668196320533752	0.7056999802589417
6q18.pdb	6q18_HL_A_YH102C.pdb	0.4390818774700165	0.4178999960422516
6q18.pdb	6q18_HL_A_YH102Q.pdb	0.28664734959602356	0.2924000024795532
6q18.pdb	6q18_HL_A_YH102E.pdb	0.6703705787658691	1.6996999979019165
6q18.pdb	6q18_HL_A_YH102G.pdb	0.2697544991970062	-0.22100000083446503
6q18.pdb	6q18_HL_A_YH102H.pdb	-0.03415262699127197	0.6437000036239624
6q18.pdb	6q18_HL_A_YH102I.pdb	0.22780486941337585	0.6026999950408936
6q18.pdb	6q18_HL_A_YH102L.pdb	0.4996562898159027	0.2662000060081482
6q18.pdb	6q18_HL_A_YH102K.pdb	0.3065260052680969	0.6051999926567078
6q18.pdb	6q18_HL_A_YH102M.pdb	0.08365035057067871	0.90829998254776
6q18.pdb	6q18_HL_A_YH102F.pdb	0.24081546068191528	0.06030000001192093
6q18.pdb	6q18_HL_A_YH102P.pdb	0.6708357334136963	0.9739999771118164
6q18.pdb	6q18_HL_A_YH102S.pdb	0.5009733438491821	0.2053000032901764
6q18.pdb	6q18_HL_A_YH102T.pdb	0.4818269908428192	0.04839999973773956
6q18.pdb	6q18_HL_A_YH102W.pdb	-0.5229707956314087	0.897599995136261
6q18.pdb	6q18_HL_A_YH102V.pdb	0.533350944519043	0.36660000681877136
6q18.pdb	6q18_HL_A_CH103A.pdb	-0.19258472323417664	-0.3828999996185303
6q18.pdb	6q18_HL_A_CH103R.pdb	-14.74196720123291	-12.205699920654297
6q18.pdb	6q18_HL_A_CH103N.pdb	-2.2262415885925293	-2.8410000801086426
6q18.pdb	6q18_HL_A_CH103D.pdb	-1.728158950805664	-4.607600212097168
6q18.pdb	6q18_HL_A_CH103Q.pdb	-4.359572887420654	-4.5665998458862305
6q18.pdb	6q18_HL_A_CH103E.pdb	-6.532558917999268	-7.988500118255615
6q18.pdb	6q18_HL_A_CH103G.pdb	-0.5011698007583618	-1.3040000200271606
6q18.pdb	6q18_HL_A_CH103H.pdb	-8.381306648254395	-7.980400085449219
6q18.pdb	6q18_HL_A_CH103I.pdb	-4.382981777191162	-4.433599948883057
6q18.pdb	6q18_HL_A_CH103L.pdb	-0.9246169328689575	-2.9123001098632812
6q18.pdb	6q18_HL_A_CH103K.pdb	-6.644527912139893	-5.871300220489502
6q18.pdb	6q18_HL_A_CH103M.pdb	-4.904995918273926	-3.8297998905181885
6q18.pdb	6q18_HL_A_CH103F.pdb	-15.233591079711914	-13.117500305175781
6q18.pdb	6q18_HL_A_CH103P.pdb	-0.6551008224487305	-0.9557999968528748
6q18.pdb	6q18_HL_A_CH103S.pdb	-2.9381027221679688	-2.344099998474121
6q18.pdb	6q18_HL_A_CH103T.pdb	-0.21541082859039307	-0.22040000557899475
6q18.pdb	6q18_HL_A_CH103W.pdb	-19.670019149780273	-17.29482078552246
6q18.pdb	6q18_HL_A_CH103Y.pdb	-19.696598052978516	-18.08264923095703
6q18.pdb	6q18_HL_A_CH103V.pdb	-0.32701176404953003	-2.103100061416626
6q18.pdb	6q18_HL_A_TH104A.pdb	0.6000800132751465	-0.6586999893188477
6q18.pdb	6q18_HL_A_TH104R.pdb	0.6479557752609253	0.008799999952316284
6q18.pdb	6q18_HL_A_TH104N.pdb	0.4108491837978363	-0.4309999942779541
6q18.pdb	6q18_HL_A_TH104D.pdb	0.42829522490501404	0.11550000309944153
6q18.pdb	6q18_HL_A_TH104C.pdb	0.840103268623352	-0.3050000071525574
6q18.pdb	6q18_HL_A_TH104Q.pdb	0.18877080082893372	-0.5468999743461609
6q18.pdb	6q18_HL_A_TH104E.pdb	0.8876321315765381	-0.23890000581741333
6q18.pdb	6q18_HL_A_TH104G.pdb	0.5044064521789551	-1.0540000200271606
6q18.pdb	6q18_HL_A_TH104H.pdb	-0.7580510377883911	-0.5250999927520752
6q18.pdb	6q18_HL_A_TH104I.pdb	-0.2414812445640564	1.4639999866485596
6q18.pdb	6q18_HL_A_TH104L.pdb	0.6630697250366211	-0.04050000011920929
6q18.pdb	6q18_HL_A_TH104K.pdb	0.49959781765937805	0.14380000531673431
6q18.pdb	6q18_HL_A_TH104M.pdb	0.7778277397155762	1.226199984550476
6q18.pdb	6q18_HL_A_TH104F.pdb	0.5480543375015259	-0.4819999933242798
6q18.pdb	6q18_HL_A_TH104P.pdb	0.46036842465400696	-1.7539000511169434
6q18.pdb	6q18_HL_A_TH104S.pdb	0.5024527311325073	0.774399995803833
6q18.pdb	6q18_HL_A_TH104W.pdb	0.6620194911956787	-0.4343999922275543
6q18.pdb	6q18_HL_A_TH104Y.pdb	0.23484277725219727	-0.46700000762939453
6q18.pdb	6q18_HL_A_TH104V.pdb	-0.5523970127105713	0.6366999745368958
6q18.pdb	6q18_HL_A_SH105A.pdb	-0.4439524710178375	-2.337899923324585
6q18.pdb	6q18_HL_A_SH105R.pdb	-0.5171564221382141	-1.6438000202178955
6q18.pdb	6q18_HL_A_SH105N.pdb	-0.31448546051979065	-2.022700071334839
6q18.pdb	6q18_HL_A_SH105D.pdb	-0.7237294912338257	-3.1142001152038574
6q18.pdb	6q18_HL_A_SH105C.pdb	-0.37061381340026855	-2.427500009536743
6q18.pdb	6q18_HL_A_SH105Q.pdb	-0.5385075807571411	-2.039299964904785
6q18.pdb	6q18_HL_A_SH105E.pdb	-0.18824851512908936	-3.8673999309539795
6q18.pdb	6q18_HL_A_SH105G.pdb	-0.5977663993835449	-3.325700044631958
6q18.pdb	6q18_HL_A_SH105H.pdb	-0.3682061731815338	-0.8781999945640564
6q18.pdb	6q18_HL_A_SH105I.pdb	-0.3703675866127014	-1.7355999946594238
6q18.pdb	6q18_HL_A_SH105L.pdb	0.15162613987922668	-1.5157999992370605
6q18.pdb	6q18_HL_A_SH105K.pdb	-0.2977619171142578	-0.9864000082015991
6q18.pdb	6q18_HL_A_SH105M.pdb	-0.08052725344896317	-1.4996999502182007
6q18.pdb	6q18_HL_A_SH105F.pdb	0.8656895160675049	-0.9350000023841858
6q18.pdb	6q18_HL_A_SH105P.pdb	-1.035626769065857	-1.954200029373169
6q18.pdb	6q18_HL_A_SH105T.pdb	-0.3781205415725708	-0.8500000238418579
6q18.pdb	6q18_HL_A_SH105W.pdb	-0.01503126323223114	-3.1623001098632812
6q18.pdb	6q18_HL_A_SH105Y.pdb	0.5007116794586182	-1.20169997215271
6q18.pdb	6q18_HL_A_SH105V.pdb	0.24498000741004944	-1.6718000173568726
6q18.pdb	6q18_HL_A_AH106R.pdb	-0.7125391960144043	-0.9380000233650208
6q18.pdb	6q18_HL_A_AH106N.pdb	-0.17297640442848206	-0.08429999649524689
6q18.pdb	6q18_HL_A_AH106D.pdb	-0.880744457244873	-1.5628999471664429
6q18.pdb	6q18_HL_A_AH106C.pdb	-0.011827096343040466	-0.6570000052452087
6q18.pdb	6q18_HL_A_AH106Q.pdb	-0.4736952483654022	0.02889999933540821
6q18.pdb	6q18_HL_A_AH106E.pdb	0.24500927329063416	-0.3698999881744385
6q18.pdb	6q18_HL_A_AH106G.pdb	-0.2812145948410034	-1.125
6q18.pdb	6q18_HL_A_AH106H.pdb	-0.5307771563529968	0.382999986410141
6q18.pdb	6q18_HL_A_AH106I.pdb	-1.5321252346038818	0.1891999989748001
6q18.pdb	6q18_HL_A_AH106L.pdb	-0.1721746176481247	0.2125999927520752
6q18.pdb	6q18_HL_A_AH106K.pdb	-0.5430409908294678	-0.041600000113248825
6q18.pdb	6q18_HL_A_AH106M.pdb	-0.03325566649436951	0.06419999897480011
6q18.pdb	6q18_HL_A_AH106F.pdb	0.5415160655975342	-0.2515000104904175
6q18.pdb	6q18_HL_A_AH106P.pdb	-0.193069189786911	-1.149399995803833
6q18.pdb	6q18_HL_A_AH106S.pdb	-0.6943485736846924	-0.9731000065803528
6q18.pdb	6q18_HL_A_AH106T.pdb	-0.6122009754180908	0.5695000290870667
6q18.pdb	6q18_HL_A_AH106W.pdb	-0.7452088594436646	-0.6043999791145325
6q18.pdb	6q18_HL_A_AH106Y.pdb	0.27461138367652893	-0.16459999978542328
6q18.pdb	6q18_HL_A_AH106V.pdb	-1.6518328189849854	-0.10490000247955322
6q18.pdb	6q18_HL_A_SH107A.pdb	-0.38507306575775146	-0.729200005531311
6q18.pdb	6q18_HL_A_SH107R.pdb	-15.976162910461426	-17.717269897460938
6q18.pdb	6q18_HL_A_SH107N.pdb	-3.832634687423706	-3.9769999980926514
6q18.pdb	6q18_HL_A_SH107D.pdb	-4.502718925476074	-7.926300048828125
6q18.pdb	6q18_HL_A_SH107C.pdb	-2.1659224033355713	-2.831199884414673
6q18.pdb	6q18_HL_A_SH107Q.pdb	-6.268879413604736	-6.316400051116943
6q18.pdb	6q18_HL_A_SH107E.pdb	-8.153458595275879	-7.066500186920166
6q18.pdb	6q18_HL_A_SH107G.pdb	-0.5231281518936157	-1.7544000148773193
6q18.pdb	6q18_HL_A_SH107H.pdb	-19.397058486938477	-19.166889190673828
6q18.pdb	6q18_HL_A_SH107I.pdb	-5.017140865325928	-5.270599842071533
6q18.pdb	6q18_HL_A_SH107L.pdb	-4.586735248565674	-5.738900184631348
6q18.pdb	6q18_HL_A_SH107K.pdb	-14.326741218566895	-13.976300239562988
6q18.pdb	6q18_HL_A_SH107M.pdb	-3.1104159355163574	-4.054800033569336
6q18.pdb	6q18_HL_A_SH107F.pdb	-15.280494689941406	-15.014900207519531
6q18.pdb	6q18_HL_A_SH107P.pdb	-0.6695549488067627	-2.262200117111206
6q18.pdb	6q18_HL_A_SH107T.pdb	-3.2718701362609863	-4.053199768066406
6q18.pdb	6q18_HL_A_SH107W.pdb	-35.168643951416016	-32.704689025878906
6q18.pdb	6q18_HL_A_SH107Y.pdb	-18.724285125732422	-18.34217071533203
6q18.pdb	6q18_HL_A_SH107V.pdb	-2.6317012310028076	-2.694700002670288
6q18.pdb	6q18_HL_A_CH108A.pdb	-0.24007955193519592	-0.7128000259399414
6q18.pdb	6q18_HL_A_CH108R.pdb	-15.13752555847168	-16.547639846801758
6q18.pdb	6q18_HL_A_CH108N.pdb	-3.9637105464935303	-5.44950008392334
6q18.pdb	6q18_HL_A_CH108D.pdb	-4.973161220550537	-7.771200180053711
6q18.pdb	6q18_HL_A_CH108Q.pdb	-0.8410830497741699	-2.935800075531006
6q18.pdb	6q18_HL_A_CH108E.pdb	-1.2411006689071655	-4.68310022354126
6q18.pdb	6q18_HL_A_CH108G.pdb	-0.7862489223480225	-0.8047000169754028
6q18.pdb	6q18_HL_A_CH108H.pdb	-11.087257385253906	-11.077099800109863
6q18.pdb	6q18_HL_A_CH108I.pdb	-4.609119892120361	-4.1203999519348145
6q18.pdb	6q18_HL_A_CH108L.pdb	-3.080939531326294	-1.3524999618530273
6q18.pdb	6q18_HL_A_CH108K.pdb	-6.075323104858398	-5.281199932098389
6q18.pdb	6q18_HL_A_CH108M.pdb	-3.3610427379608154	-2.9820001125335693
6q18.pdb	6q18_HL_A_CH108F.pdb	-20.247615814208984	-19.800840377807617
6q18.pdb	6q18_HL_A_CH108P.pdb	-0.5953319668769836	-2.4816999435424805
6q18.pdb	6q18_HL_A_CH108S.pdb	-0.592422366142273	-0.8485000133514404
6q18.pdb	6q18_HL_A_CH108T.pdb	-0.5351693630218506	-0.7138000130653381
6q18.pdb	6q18_HL_A_CH108W.pdb	-28.15887451171875	-28.29623031616211
6q18.pdb	6q18_HL_A_CH108Y.pdb	-21.155574798583984	-25.425701141357422
6q18.pdb	6q18_HL_A_CH108V.pdb	-2.5893290042877197	-3.48580002784729
6q18.pdb	6q18_HL_A_PH109A.pdb	-0.9333586692810059	-1.788599967956543
6q18.pdb	6q18_HL_A_PH109R.pdb	-1.7760809659957886	-3.8150999546051025
6q18.pdb	6q18_HL_A_PH109N.pdb	-1.7786972522735596	-3.0404000282287598
6q18.pdb	6q18_HL_A_PH109D.pdb	-6.125616550445557	-6.519599914550781
6q18.pdb	6q18_HL_A_PH109C.pdb	-1.278351902961731	-2.3089001178741455
6q18.pdb	6q18_HL_A_PH109Q.pdb	-1.2080847024917603	-4.019499778747559
6q18.pdb	6q18_HL_A_PH109E.pdb	-1.7591487169265747	-4.3597002029418945
6q18.pdb	6q18_HL_A_PH109G.pdb	-1.017451286315918	-2.7016000747680664
6q18.pdb	6q18_HL_A_PH109H.pdb	-14.999069213867188	-14.199899673461914
6q18.pdb	6q18_HL_A_PH109I.pdb	-0.8538925647735596	-1.5119999647140503
6q18.pdb	6q18_HL_A_PH109L.pdb	-0.8952357769012451	-1.9169000387191772
6q18.pdb	6q18_HL_A_PH109K.pdb	-4.041556358337402	-4.8618998527526855
6q18.pdb	6q18_HL_A_PH109M.pdb	-0.6813381910324097	-2.2046000957489014
6q18.pdb	6q18_HL_A_PH109F.pdb	-12.381714820861816	-12.129500389099121
6q18.pdb	6q18_HL_A_PH109S.pdb	-0.7462737560272217	-1.9773999452590942
6q18.pdb	6q18_HL_A_PH109T.pdb	-1.270468831062317	-2.267199993133545
6q18.pdb	6q18_HL_A_PH109W.pdb	-13.635475158691406	-10.48069953918457
6q18.pdb	6q18_HL_A_PH109Y.pdb	-11.233869552612305	-9.708800315856934
6q18.pdb	6q18_HL_A_PH109V.pdb	-0.7735655307769775	-1.4967000484466553
6q18.pdb	6q18_HL_A_DH110A.pdb	-0.862244725227356	-0.7936000227928162
6q18.pdb	6q18_HL_A_DH110R.pdb	-1.0927289724349976	-0.5177000164985657
6q18.pdb	6q18_HL_A_DH110N.pdb	-0.4554782211780548	-0.2802000045776367
6q18.pdb	6q18_HL_A_DH110C.pdb	-0.8331584930419922	-0.3228999972343445
6q18.pdb	6q18_HL_A_DH110Q.pdb	-0.5696748495101929	-0.07890000194311142
6q18.pdb	6q18_HL_A_DH110E.pdb	-0.6122926473617554	0.9269000291824341
6q18.pdb	6q18_HL_A_DH110G.pdb	-0.8907415866851807	-1.2711000442504883
6q18.pdb	6q18_HL_A_DH110H.pdb	-1.2360718250274658	-0.46549999713897705
6q18.pdb	6q18_HL_A_DH110I.pdb	-0.9703332185745239	0.2678000032901764
6q18.pdb	6q18_HL_A_DH110L.pdb	-0.854753851890564	0.17949999868869781
6q18.pdb	6q18_HL_A_DH110K.pdb	-1.0390539169311523	-0.06509999930858612
6q18.pdb	6q18_HL_A_DH110M.pdb	-0.4697856307029724	0.2498999983072281
6q18.pdb	6q18_HL_A_DH110F.pdb	-0.5472991466522217	-0.19329999387264252
6q18.pdb	6q18_HL_A_DH110P.pdb	-4.9758501052856445	-4.502999782562256
6q18.pdb	6q18_HL_A_DH110S.pdb	-1.3188605308532715	-0.9995999932289124
6q18.pdb	6q18_HL_A_DH110T.pdb	-1.4213762283325195	-0.5078999996185303
6q18.pdb	6q18_HL_A_DH110W.pdb	-1.0248116254806519	0.4666000008583069
6q18.pdb	6q18_HL_A_DH110Y.pdb	-1.2772687673568726	0.0885000005364418
6q18.pdb	6q18_HL_A_DH110V.pdb	-0.8597818613052368	0.1851000040769577
6q18.pdb	6q18_HL_A_YH112A.pdb	-2.045858383178711	-4.757999897003174
6q18.pdb	6q18_HL_A_YH112R.pdb	-2.073338270187378	-3.178999900817871
6q18.pdb	6q18_HL_A_YH112N.pdb	-2.391592264175415	-4.948699951171875
6q18.pdb	6q18_HL_A_YH112D.pdb	-2.623544931411743	-6.191500186920166
6q18.pdb	6q18_HL_A_YH112C.pdb	-2.225865125656128	-4.015699863433838
6q18.pdb	6q18_HL_A_YH112Q.pdb	-2.2826480865478516	-4.789599895477295
6q18.pdb	6q18_HL_A_YH112E.pdb	-2.4195640087127686	-6.125500202178955
6q18.pdb	6q18_HL_A_YH112G.pdb	-2.242255210876465	-5.218400001525879
6q18.pdb	6q18_HL_A_YH112H.pdb	-2.220926523208618	-3.502700090408325
6q18.pdb	6q18_HL_A_YH112I.pdb	-2.0521559715270996	-4.360599994659424
6q18.pdb	6q18_HL_A_YH112L.pdb	-1.8599148988723755	-3.696500062942505
6q18.pdb	6q18_HL_A_YH112K.pdb	-1.8290014266967773	-2.551800012588501
6q18.pdb	6q18_HL_A_YH112M.pdb	-1.1413373947143555	-3.232300043106079
6q18.pdb	6q18_HL_A_YH112F.pdb	-0.7375971078872681	-1.990399956703186
6q18.pdb	6q18_HL_A_YH112P.pdb	-2.1478638648986816	-4.507299900054932
6q18.pdb	6q18_HL_A_YH112S.pdb	-2.2246205806732178	-4.895199775695801
6q18.pdb	6q18_HL_A_YH112T.pdb	-2.2259814739227295	-4.599400043487549
6q18.pdb	6q18_HL_A_YH112W.pdb	-3.0857491493225098	-3.6324000358581543
6q18.pdb	6q18_HL_A_YH112V.pdb	-2.141838312149048	-4.311999797821045
6q18.pdb	6q18_HL_A_YA44A.pdb	0.7539137601852417	0.20229999721050262
6q18.pdb	6q18_HL_A_YA44R.pdb	0.6245272159576416	0.04390000179409981
6q18.pdb	6q18_HL_A_YA44N.pdb	0.4469086825847626	0.24549999833106995
6q18.pdb	6q18_HL_A_YA44D.pdb	0.41348931193351746	0.053199999034404755
6q18.pdb	6q18_HL_A_YA44C.pdb	0.5631213188171387	0.17710000276565552
6q18.pdb	6q18_HL_A_YA44Q.pdb	0.3268960416316986	0.15539999306201935
6q18.pdb	6q18_HL_A_YA44E.pdb	0.1898004710674286	-0.4941999912261963
6q18.pdb	6q18_HL_A_YA44G.pdb	0.6965733766555786	0.2087000012397766
6q18.pdb	6q18_HL_A_YA44H.pdb	0.5801023244857788	0.1720999926328659
6q18.pdb	6q18_HL_A_YA44I.pdb	0.6679471731185913	0.125900000333786
6q18.pdb	6q18_HL_A_YA44L.pdb	0.4294228255748749	0.32679998874664307
6q18.pdb	6q18_HL_A_YA44K.pdb	0.11607322096824646	0.38690000772476196
6q18.pdb	6q18_HL_A_YA44M.pdb	0.6453224420547485	0.48100000619888306
6q18.pdb	6q18_HL_A_YA44F.pdb	0.35134175419807434	0.10450000315904617
6q18.pdb	6q18_HL_A_YA44P.pdb	0.6556621789932251	0.4352000057697296
6q18.pdb	6q18_HL_A_YA44S.pdb	0.5453696250915527	0.2282000035047531
6q18.pdb	6q18_HL_A_YA44T.pdb	0.5423312187194824	0.25200000405311584
6q18.pdb	6q18_HL_A_YA44W.pdb	0.05908203125	0.40230000019073486
6q18.pdb	6q18_HL_A_YA44V.pdb	0.6171166896820068	0.1899999976158142
6q18.pdb	6q18_HL_A_VA84A.pdb	-0.3119468688964844	-0.428600013256073
6q18.pdb	6q18_HL_A_VA84R.pdb	-0.378249853849411	-0.06319999694824219
6q18.pdb	6q18_HL_A_VA84N.pdb	-0.66902756690979	-0.32100000977516174
6q18.pdb	6q18_HL_A_VA84D.pdb	-0.744053840637207	-0.7253000140190125
6q18.pdb	6q18_HL_A_VA84C.pdb	-0.3314189314842224	-0.33160001039505005
6q18.pdb	6q18_HL_A_VA84Q.pdb	-0.5981338024139404	-0.5306000113487244
6q18.pdb	6q18_HL_A_VA84E.pdb	-0.8300834894180298	-0.6309999823570251
6q18.pdb	6q18_HL_A_VA84G.pdb	-0.38417235016822815	-0.45989999175071716
6q18.pdb	6q18_HL_A_VA84H.pdb	-0.5339202880859375	-0.2651999890804291
6q18.pdb	6q18_HL_A_VA84I.pdb	-0.21979865431785583	-0.04650000110268593
6q18.pdb	6q18_HL_A_VA84L.pdb	-0.2809200584888458	-0.16920000314712524
6q18.pdb	6q18_HL_A_VA84K.pdb	-0.717948317527771	0.21480000019073486
6q18.pdb	6q18_HL_A_VA84M.pdb	-0.06545986235141754	0.4433000087738037
6q18.pdb	6q18_HL_A_VA84F.pdb	0.2876732051372528	0.6310999989509583
6q18.pdb	6q18_HL_A_VA84P.pdb	-0.29030582308769226	0.9261000156402588
6q18.pdb	6q18_HL_A_VA84S.pdb	-0.43363088369369507	-0.2515999972820282
6q18.pdb	6q18_HL_A_VA84T.pdb	-0.4868280291557312	-0.45820000767707825
6q18.pdb	6q18_HL_A_VA84W.pdb	-0.5806168913841248	-0.2612999975681305
6q18.pdb	6q18_HL_A_VA84Y.pdb	0.639642596244812	1.8013999462127686
6q18.pdb	6q18_HL_A_TA85A.pdb	0.2588106691837311	0.26649999618530273
6q18.pdb	6q18_HL_A_TA85R.pdb	-1.4997671842575073	0.7940000295639038
6q18.pdb	6q18_HL_A_TA85N.pdb	-0.6666717529296875	1.0555000305175781
6q18.pdb	6q18_HL_A_TA85D.pdb	-1.3058569431304932	-1.601699948310852
6q18.pdb	6q18_HL_A_TA85C.pdb	0.030487582087516785	0.14380000531673431
6q18.pdb	6q18_HL_A_TA85Q.pdb	-2.495333433151245	-0.5152000188827515
6q18.pdb	6q18_HL_A_TA85E.pdb	-2.0648560523986816	-3.2465999126434326
6q18.pdb	6q18_HL_A_TA85G.pdb	-0.18817085027694702	0.15940000116825104
6q18.pdb	6q18_HL_A_TA85H.pdb	-0.9341374635696411	0.09640000015497208
6q18.pdb	6q18_HL_A_TA85I.pdb	-0.3675045967102051	0.9341999888420105
6q18.pdb	6q18_HL_A_TA85L.pdb	-2.471917152404785	-0.866100013256073
6q18.pdb	6q18_HL_A_TA85K.pdb	0.03279884159564972	1.226699948310852
6q18.pdb	6q18_HL_A_TA85M.pdb	-0.2388899177312851	1.4917999505996704
6q18.pdb	6q18_HL_A_TA85F.pdb	-1.853009819984436	-1.7742999792099
6q18.pdb	6q18_HL_A_TA85P.pdb	0.35840556025505066	0.4975999891757965
6q18.pdb	6q18_HL_A_TA85S.pdb	-0.15673041343688965	-0.00930000003427267
6q18.pdb	6q18_HL_A_TA85W.pdb	-4.126680374145508	-3.842099905014038
6q18.pdb	6q18_HL_A_TA85Y.pdb	-3.4487149715423584	-1.0729000568389893
6q18.pdb	6q18_HL_A_TA85V.pdb	-0.07583072781562805	0.42399999499320984
6q18.pdb	6q18_HL_A_AA86R.pdb	0.09218722581863403	0.930400013923645
6q18.pdb	6q18_HL_A_AA86N.pdb	-0.5350158214569092	0.2621999979019165
6q18.pdb	6q18_HL_A_AA86D.pdb	-0.810964822769165	-1.2446999549865723
6q18.pdb	6q18_HL_A_AA86C.pdb	-0.09470440447330475	0.45809999108314514
6q18.pdb	6q18_HL_A_AA86Q.pdb	-0.06379960477352142	0.9416000247001648
6q18.pdb	6q18_HL_A_AA86E.pdb	-0.4877149164676666	-0.001500000013038516
6q18.pdb	6q18_HL_A_AA86G.pdb	-0.43954363465309143	0.1737000048160553
6q18.pdb	6q18_HL_A_AA86H.pdb	-0.398782342672348	0.5813999772071838
6q18.pdb	6q18_HL_A_AA86I.pdb	0.13994446396827698	0.35440000891685486
6q18.pdb	6q18_HL_A_AA86L.pdb	-0.3001059889793396	0.16459999978542328
6q18.pdb	6q18_HL_A_AA86K.pdb	-0.19854021072387695	0.05660000070929527
6q18.pdb	6q18_HL_A_AA86M.pdb	-0.39228641986846924	0.5857999920845032
6q18.pdb	6q18_HL_A_AA86F.pdb	-0.12298193573951721	0.7889999747276306
6q18.pdb	6q18_HL_A_AA86P.pdb	-0.23327380418777466	0.5565000176429749
6q18.pdb	6q18_HL_A_AA86S.pdb	-0.5215411186218262	0.358599990606308
6q18.pdb	6q18_HL_A_AA86T.pdb	-0.30916810035705566	-0.06729999929666519
6q18.pdb	6q18_HL_A_AA86W.pdb	-0.32321688532829285	-0.007300000172108412
6q18.pdb	6q18_HL_A_AA86Y.pdb	-0.3570227324962616	0.026100000366568565
6q18.pdb	6q18_HL_A_AA86V.pdb	0.1201760470867157	0.23680000007152557
6q18.pdb	6q18_HL_A_SA94A.pdb	-0.5638865232467651	-0.30250000953674316
6q18.pdb	6q18_HL_A_SA94R.pdb	-0.7805770635604858	-0.826200008392334
6q18.pdb	6q18_HL_A_SA94N.pdb	-0.8063671588897705	-0.6489999890327454
6q18.pdb	6q18_HL_A_SA94D.pdb	-0.6439549922943115	-1.7877999544143677
6q18.pdb	6q18_HL_A_SA94C.pdb	-0.5159603357315063	-0.29109999537467957
6q18.pdb	6q18_HL_A_SA94Q.pdb	-0.5640034675598145	-0.7802000045776367
6q18.pdb	6q18_HL_A_SA94E.pdb	-0.8189308643341064	-1.7868000268936157
6q18.pdb	6q18_HL_A_SA94G.pdb	-0.7410018444061279	-0.6050999760627747
6q18.pdb	6q18_HL_A_SA94H.pdb	-0.6411927938461304	-0.4083999991416931
6q18.pdb	6q18_HL_A_SA94I.pdb	-0.46349596977233887	-0.24799999594688416
6q18.pdb	6q18_HL_A_SA94L.pdb	-0.313250869512558	-0.054499998688697815
6q18.pdb	6q18_HL_A_SA94K.pdb	-0.8686168193817139	-0.7221999764442444
6q18.pdb	6q18_HL_A_SA94M.pdb	-0.40698203444480896	-0.15629999339580536
6q18.pdb	6q18_HL_A_SA94F.pdb	-0.11238314211368561	0.4072999954223633
6q18.pdb	6q18_HL_A_SA94P.pdb	-0.6339094638824463	-0.2973000109195709
6q18.pdb	6q18_HL_A_SA94T.pdb	-0.6837575435638428	-0.4196999967098236
6q18.pdb	6q18_HL_A_SA94W.pdb	-0.3692471385002136	-0.1941000074148178
6q18.pdb	6q18_HL_A_SA94Y.pdb	-0.1176263689994812	0.33709999918937683
6q18.pdb	6q18_HL_A_SA94V.pdb	-0.506720244884491	-0.03920000046491623
6q18.pdb	6q18_HL_A_WA102A.pdb	-0.636233925819397	-2.3519999980926514
6q18.pdb	6q18_HL_A_WA102R.pdb	-1.7346808910369873	-1.628000020980835
6q18.pdb	6q18_HL_A_WA102N.pdb	-1.1533328294754028	-2.095900058746338
6q18.pdb	6q18_HL_A_WA102D.pdb	-1.2623701095581055	-2.3749001026153564
6q18.pdb	6q18_HL_A_WA102C.pdb	-0.9238340854644775	-1.9474999904632568
6q18.pdb	6q18_HL_A_WA102Q.pdb	-1.2875938415527344	-1.9443999528884888
6q18.pdb	6q18_HL_A_WA102E.pdb	-1.4402737617492676	-2.3303000926971436
6q18.pdb	6q18_HL_A_WA102G.pdb	-0.7929011583328247	-2.3278000354766846
6q18.pdb	6q18_HL_A_WA102H.pdb	-1.124553918838501	-1.6017999649047852
6q18.pdb	6q18_HL_A_WA102I.pdb	-1.2019342184066772	-1.55239999294281
6q18.pdb	6q18_HL_A_WA102L.pdb	-0.5988949537277222	-1.264299988746643
6q18.pdb	6q18_HL_A_WA102K.pdb	-1.204111099243164	-1.7828999757766724
6q18.pdb	6q18_HL_A_WA102M.pdb	-0.7676423788070679	-1.0023000240325928
6q18.pdb	6q18_HL_A_WA102F.pdb	-1.4538244009017944	-1.347100019454956
6q18.pdb	6q18_HL_A_WA102P.pdb	-0.9185628890991211	-2.247299909591675
6q18.pdb	6q18_HL_A_WA102S.pdb	-1.2338448762893677	-2.352400064468384
6q18.pdb	6q18_HL_A_WA102T.pdb	-1.1384108066558838	-1.874500036239624
6q18.pdb	6q18_HL_A_WA102Y.pdb	-1.3569064140319824	-1.3371000289916992
6q18.pdb	6q18_HL_A_WA102V.pdb	-0.878666877746582	-1.5497000217437744
6q18.pdb	6q18_HL_A_TA104A.pdb	-0.47603312134742737	-0.8460999727249146
6q18.pdb	6q18_HL_A_TA104R.pdb	-2.5247790813446045	-0.9646999835968018
6q18.pdb	6q18_HL_A_TA104N.pdb	-0.9346649646759033	-0.9829000234603882
6q18.pdb	6q18_HL_A_TA104D.pdb	-1.4461307525634766	-1.7174999713897705
6q18.pdb	6q18_HL_A_TA104C.pdb	-0.5821170806884766	-0.7200999855995178
6q18.pdb	6q18_HL_A_TA104Q.pdb	-1.6073408126831055	-1.198099970817566
6q18.pdb	6q18_HL_A_TA104E.pdb	-1.5428738594055176	-1.9855999946594238
6q18.pdb	6q18_HL_A_TA104G.pdb	-0.5591244697570801	-1.1629999876022339
6q18.pdb	6q18_HL_A_TA104H.pdb	-2.1622235774993896	-2.211199998855591
6q18.pdb	6q18_HL_A_TA104I.pdb	-0.38894593715667725	-0.2393999993801117
6q18.pdb	6q18_HL_A_TA104L.pdb	-0.8428453207015991	-1.5541000366210938
6q18.pdb	6q18_HL_A_TA104K.pdb	-0.9528664350509644	-0.45730000734329224
6q18.pdb	6q18_HL_A_TA104M.pdb	-1.4026820659637451	-0.9301000237464905
6q18.pdb	6q18_HL_A_TA104F.pdb	-0.8446394205093384	-0.9689000248908997
6q18.pdb	6q18_HL_A_TA104P.pdb	-0.546680212020874	-0.7576000094413757
6q18.pdb	6q18_HL_A_TA104S.pdb	-0.8080723285675049	-1.107699990272522
6q18.pdb	6q18_HL_A_TA104W.pdb	-4.4624409675598145	-4.0767998695373535
6q18.pdb	6q18_HL_A_TA104Y.pdb	-0.7380580902099609	-1.375
6q18.pdb	6q18_HL_A_TA104V.pdb	-0.6560205221176147	-0.15569999814033508
6q18.pdb	6q18_HL_A_EA105A.pdb	-0.6268519759178162	-2.603600025177002
6q18.pdb	6q18_HL_A_EA105R.pdb	-2.923414468765259	-5.088500022888184
6q18.pdb	6q18_HL_A_EA105N.pdb	-0.5685341358184814	-1.8758000135421753
6q18.pdb	6q18_HL_A_EA105D.pdb	-0.15679654479026794	-0.6913999915122986
6q18.pdb	6q18_HL_A_EA105C.pdb	-0.5227888822555542	-2.2067999839782715
6q18.pdb	6q18_HL_A_EA105Q.pdb	-0.8484910726547241	-2.6117000579833984
6q18.pdb	6q18_HL_A_EA105G.pdb	-0.6550973653793335	-2.7627999782562256
6q18.pdb	6q18_HL_A_EA105H.pdb	-4.203319072723389	-6.157599925994873
6q18.pdb	6q18_HL_A_EA105I.pdb	-0.9491733312606812	-1.7943999767303467
6q18.pdb	6q18_HL_A_EA105L.pdb	-1.3507200479507446	-3.4082999229431152
6q18.pdb	6q18_HL_A_EA105K.pdb	-2.4600300788879395	-5.2835001945495605
6q18.pdb	6q18_HL_A_EA105M.pdb	-1.6559009552001953	-2.545300006866455
6q18.pdb	6q18_HL_A_EA105F.pdb	-3.1356377601623535	-6.259200096130371
6q18.pdb	6q18_HL_A_EA105P.pdb	-2.550694227218628	-4.113100051879883
6q18.pdb	6q18_HL_A_EA105S.pdb	-0.7190760374069214	-2.7054998874664307
6q18.pdb	6q18_HL_A_EA105T.pdb	-0.6657084226608276	-2.710900068283081
6q18.pdb	6q18_HL_A_EA105W.pdb	-4.006921291351318	-8.369799613952637
6q18.pdb	6q18_HL_A_EA105Y.pdb	-5.049860954284668	-6.556600093841553
6q18.pdb	6q18_HL_A_EA105V.pdb	-0.704002857208252	-2.069000005722046
6q18.pdb	6q18_HL_A_NA107A.pdb	0.0313289612531662	0.16329999268054962
6q18.pdb	6q18_HL_A_NA107R.pdb	-0.591179609298706	-0.4366999864578247
6q18.pdb	6q18_HL_A_NA107D.pdb	-0.4276590645313263	-0.12300000339746475
6q18.pdb	6q18_HL_A_NA107C.pdb	-0.06763166189193726	0.11060000211000443
6q18.pdb	6q18_HL_A_NA107Q.pdb	0.0034288763999938965	0.23409999907016754
6q18.pdb	6q18_HL_A_NA107E.pdb	-0.3828357458114624	-0.15719999372959137
6q18.pdb	6q18_HL_A_NA107G.pdb	-0.0406154990196228	0.38260000944137573
6q18.pdb	6q18_HL_A_NA107H.pdb	-0.2132101058959961	-0.28760001063346863
6q18.pdb	6q18_HL_A_NA107I.pdb	-1.1363190412521362	0.671999990940094
6q18.pdb	6q18_HL_A_NA107L.pdb	0.2874981760978699	0.4803999960422516
6q18.pdb	6q18_HL_A_NA107K.pdb	-0.1946965754032135	0.15919999778270721
6q18.pdb	6q18_HL_A_NA107M.pdb	0.16522914171218872	0.5001999735832214
6q18.pdb	6q18_HL_A_NA107F.pdb	-0.17383253574371338	-0.01889999955892563
6q18.pdb	6q18_HL_A_NA107P.pdb	-0.5345633029937744	1.006500005722046
6q18.pdb	6q18_HL_A_NA107S.pdb	-0.15360765159130096	-0.07519999891519547
6q18.pdb	6q18_HL_A_NA107T.pdb	-0.19101737439632416	-0.38999998569488525
6q18.pdb	6q18_HL_A_NA107W.pdb	-0.13093748688697815	-0.06949999928474426
6q18.pdb	6q18_HL_A_NA107Y.pdb	-0.24929559230804443	-0.15690000355243683
6q18.pdb	6q18_HL_A_NA107V.pdb	-1.0323578119277954	-0.3111000061035156
6q18.pdb	6q18_HL_A_GA108A.pdb	-4.906552314758301	-4.842800140380859
6q18.pdb	6q18_HL_A_GA108R.pdb	-25.84549903869629	-23.503019332885742
6q18.pdb	6q18_HL_A_GA108N.pdb	-17.852516174316406	-15.880880355834961
6q18.pdb	6q18_HL_A_GA108D.pdb	-16.584421157836914	-15.407529830932617
6q18.pdb	6q18_HL_A_GA108C.pdb	-8.209928512573242	-9.214099884033203
6q18.pdb	6q18_HL_A_GA108Q.pdb	-7.155238628387451	-9.747599601745605
6q18.pdb	6q18_HL_A_GA108E.pdb	-18.144208908081055	-17.374849319458008
6q18.pdb	6q18_HL_A_GA108H.pdb	-20.70978546142578	-22.23834991455078
6q18.pdb	6q18_HL_A_GA108I.pdb	-7.628512859344482	-7.717800140380859
6q18.pdb	6q18_HL_A_GA108L.pdb	-13.932334899902344	-12.343600273132324
6q18.pdb	6q18_HL_A_GA108K.pdb	-17.830364227294922	-18.254539489746094
6q18.pdb	6q18_HL_A_GA108M.pdb	-3.9000844955444336	-4.974699974060059
6q18.pdb	6q18_HL_A_GA108F.pdb	-25.505783081054688	-20.91250991821289
6q18.pdb	6q18_HL_A_GA108P.pdb	-16.159324645996094	-13.808300018310547
6q18.pdb	6q18_HL_A_GA108S.pdb	-7.647459506988525	-10.185600280761719
6q18.pdb	6q18_HL_A_GA108T.pdb	-13.467974662780762	-14.105899810791016
6q18.pdb	6q18_HL_A_GA108W.pdb	-31.740880966186523	-23.840410232543945
6q18.pdb	6q18_HL_A_GA108Y.pdb	-15.556119918823242	-12.38479995727539
6q18.pdb	6q18_HL_A_GA108V.pdb	-6.343952178955078	-5.345399856567383
6q18.pdb	6q18_HL_A_LA109A.pdb	-0.40642207860946655	-0.6126999855041504
6q18.pdb	6q18_HL_A_LA109R.pdb	-0.743801474571228	-0.7096999883651733
6q18.pdb	6q18_HL_A_LA109N.pdb	-0.630850076675415	-0.27079999446868896
6q18.pdb	6q18_HL_A_LA109D.pdb	-0.7649952173233032	-0.6886000037193298
6q18.pdb	6q18_HL_A_LA109C.pdb	-0.4719911217689514	-0.6462000012397766
6q18.pdb	6q18_HL_A_LA109Q.pdb	-0.6622435450553894	-0.6876999735832214
6q18.pdb	6q18_HL_A_LA109E.pdb	-0.7209904193878174	-0.6682999730110168
6q18.pdb	6q18_HL_A_LA109G.pdb	-0.4472923278808594	-0.6100999712944031
6q18.pdb	6q18_HL_A_LA109H.pdb	-0.5700095295906067	-0.7468000054359436
6q18.pdb	6q18_HL_A_LA109I.pdb	-0.2073521465063095	-0.32899999618530273
6q18.pdb	6q18_HL_A_LA109K.pdb	-0.663467288017273	-0.6793000102043152
6q18.pdb	6q18_HL_A_LA109M.pdb	-0.1927178055047989	-0.6344000101089478
6q18.pdb	6q18_HL_A_LA109F.pdb	-0.4173009395599365	-0.7224000096321106
6q18.pdb	6q18_HL_A_LA109P.pdb	-0.4380517303943634	-1.4735000133514404
6q18.pdb	6q18_HL_A_LA109S.pdb	-0.6363928914070129	-0.5618000030517578
6q18.pdb	6q18_HL_A_LA109T.pdb	-0.5840216875076294	-0.33390000462532043
6q18.pdb	6q18_HL_A_LA109W.pdb	-0.4411565959453583	-0.7479000091552734
6q18.pdb	6q18_HL_A_LA109Y.pdb	-0.5129979848861694	-0.6789000034332275
6q18.pdb	6q18_HL_A_LA109V.pdb	-0.34325629472732544	-0.462799996137619
6q18.pdb	6q18_HL_A_HA132A.pdb	-0.2054208219051361	-0.8784000277519226
6q18.pdb	6q18_HL_A_HA132R.pdb	-0.22754177451133728	-2.1849000453948975
6q18.pdb	6q18_HL_A_HA132N.pdb	-0.41652923822402954	-0.9144999980926514
6q18.pdb	6q18_HL_A_HA132D.pdb	-0.7924109697341919	-1.0835000276565552
6q18.pdb	6q18_HL_A_HA132C.pdb	-0.5545035004615784	-0.8677999973297119
6q18.pdb	6q18_HL_A_HA132Q.pdb	-0.30672621726989746	-0.9197999835014343
6q18.pdb	6q18_HL_A_HA132E.pdb	-0.9025546312332153	-1.4020999670028687
6q18.pdb	6q18_HL_A_HA132G.pdb	0.0021818578243255615	-0.8884999752044678
6q18.pdb	6q18_HL_A_HA132I.pdb	-0.21272587776184082	-0.8400999903678894
6q18.pdb	6q18_HL_A_HA132L.pdb	-0.5178464651107788	-1.0360000133514404
6q18.pdb	6q18_HL_A_HA132K.pdb	-1.866642951965332	-2.3993000984191895
6q18.pdb	6q18_HL_A_HA132M.pdb	-0.47415754199028015	-0.9164999723434448
6q18.pdb	6q18_HL_A_HA132F.pdb	-2.593860387802124	-2.6226999759674072
6q18.pdb	6q18_HL_A_HA132P.pdb	-0.12538185715675354	-0.8871999979019165
6q18.pdb	6q18_HL_A_HA132S.pdb	-0.43088793754577637	-0.8921999931335449
6q18.pdb	6q18_HL_A_HA132T.pdb	-0.5989758372306824	-0.8446999788284302
6q18.pdb	6q18_HL_A_HA132W.pdb	-5.648094177246094	-5.957499980926514
6q18.pdb	6q18_HL_A_HA132Y.pdb	-7.236302375793457	-6.7393999099731445
6q18.pdb	6q18_HL_A_HA132V.pdb	-0.43824681639671326	-0.8148999810218811
6q18.pdb	6q18_HL_A_PA134A.pdb	-0.29595547914505005	0.27639999985694885
6q18.pdb	6q18_HL_A_PA134R.pdb	-14.777958869934082	-10.343199729919434
6q18.pdb	6q18_HL_A_PA134N.pdb	-0.29949888586997986	-0.5612999796867371
6q18.pdb	6q18_HL_A_PA134D.pdb	-1.090878963470459	-1.3032000064849854
6q18.pdb	6q18_HL_A_PA134C.pdb	-0.1770513653755188	-0.15279999375343323
6q18.pdb	6q18_HL_A_PA134Q.pdb	-3.66896390914917	-2.4727001190185547
6q18.pdb	6q18_HL_A_PA134E.pdb	-1.3126814365386963	-1.86080002784729
6q18.pdb	6q18_HL_A_PA134G.pdb	-0.3588637411594391	0.07039999961853027
6q18.pdb	6q18_HL_A_PA134H.pdb	-6.300677299499512	-4.436500072479248
6q18.pdb	6q18_HL_A_PA134I.pdb	-0.6250431537628174	-0.24529999494552612
6q18.pdb	6q18_HL_A_PA134L.pdb	-0.41472870111465454	-0.14010000228881836
6q18.pdb	6q18_HL_A_PA134K.pdb	-2.642796039581299	-1.0595999956130981
6q18.pdb	6q18_HL_A_PA134M.pdb	-2.8817169666290283	-2.0994999408721924
6q18.pdb	6q18_HL_A_PA134F.pdb	-7.88883113861084	-4.985199928283691
6q18.pdb	6q18_HL_A_PA134S.pdb	-0.46362677216529846	0.0722000002861023
6q18.pdb	6q18_HL_A_PA134T.pdb	-0.1932324469089508	-0.010099999606609344
6q18.pdb	6q18_HL_A_PA134W.pdb	-6.391271114349365	-8.531800270080566
6q18.pdb	6q18_HL_A_PA134Y.pdb	-11.798905372619629	-9.3681001663208
6q18.pdb	6q18_HL_A_PA134V.pdb	-0.20146116614341736	-0.008299999870359898
6q18.pdb	6q18_HL_A_SA135A.pdb	-0.8304617404937744	-0.9307000041007996
6q18.pdb	6q18_HL_A_SA135R.pdb	-0.8314790725708008	-1.7330000400543213
6q18.pdb	6q18_HL_A_SA135N.pdb	-0.8489112854003906	-2.1617000102996826
6q18.pdb	6q18_HL_A_SA135D.pdb	-1.1037143468856812	-2.023900032043457
6q18.pdb	6q18_HL_A_SA135C.pdb	-1.0792745351791382	-1.1532000303268433
6q18.pdb	6q18_HL_A_SA135Q.pdb	-0.609298825263977	-1.809000015258789
6q18.pdb	6q18_HL_A_SA135E.pdb	-1.592942476272583	-3.3257999420166016
6q18.pdb	6q18_HL_A_SA135G.pdb	-0.7143145799636841	-1.2860000133514404
6q18.pdb	6q18_HL_A_SA135H.pdb	-1.284981369972229	-1.3935999870300293
6q18.pdb	6q18_HL_A_SA135I.pdb	-1.2031590938568115	-1.4146000146865845
6q18.pdb	6q18_HL_A_SA135L.pdb	-0.4485543668270111	-2.2379000186920166
6q18.pdb	6q18_HL_A_SA135K.pdb	-2.6119186878204346	-2.8457000255584717
6q18.pdb	6q18_HL_A_SA135M.pdb	-0.5092834234237671	-1.090499997138977
6q18.pdb	6q18_HL_A_SA135F.pdb	-1.9023140668869019	-2.504699945449829
6q18.pdb	6q18_HL_A_SA135P.pdb	-4.3526716232299805	-5.144499778747559
6q18.pdb	6q18_HL_A_SA135T.pdb	-0.7394568920135498	-1.317199945449829
6q18.pdb	6q18_HL_A_SA135W.pdb	-6.206183910369873	-5.638999938964844
6q18.pdb	6q18_HL_A_SA135Y.pdb	-19.82327651977539	-15.59080982208252
6q18.pdb	6q18_HL_A_SA135V.pdb	-0.7976235151290894	-1.0117000341415405
6q18.pdb	6q18_HL_A_NA136A.pdb	-1.290692925453186	0.8539999723434448
6q18.pdb	6q18_HL_A_NA136R.pdb	-0.7087641954421997	0.30730000138282776
6q18.pdb	6q18_HL_A_NA136D.pdb	-1.6754533052444458	-0.7317000031471252
6q18.pdb	6q18_HL_A_NA136C.pdb	0.09261491894721985	-0.22269999980926514
6q18.pdb	6q18_HL_A_NA136Q.pdb	-1.5256911516189575	-0.41990000009536743
6q18.pdb	6q18_HL_A_NA136E.pdb	-1.5817240476608276	-0.5428000092506409
6q18.pdb	6q18_HL_A_NA136G.pdb	-1.313697338104248	-0.839900016784668
6q18.pdb	6q18_HL_A_NA136H.pdb	-1.4949517250061035	-0.5685999989509583
6q18.pdb	6q18_HL_A_NA136I.pdb	-0.6900262832641602	-0.16369999945163727
6q18.pdb	6q18_HL_A_NA136L.pdb	-1.1652727127075195	-0.5856999754905701
6q18.pdb	6q18_HL_A_NA136K.pdb	-0.17073208093643188	0.3449000120162964
6q18.pdb	6q18_HL_A_NA136M.pdb	-0.32578957080841064	0.8223000168800354
6q18.pdb	6q18_HL_A_NA136F.pdb	-1.2828348875045776	0.1615999937057495
6q18.pdb	6q18_HL_A_NA136P.pdb	-0.33195871114730835	0.22540000081062317
6q18.pdb	6q18_HL_A_NA136S.pdb	-1.6175007820129395	-0.08669999986886978
6q18.pdb	6q18_HL_A_NA136T.pdb	-0.9158908128738403	-0.23669999837875366
6q18.pdb	6q18_HL_A_NA136W.pdb	-1.4303597211837769	0.05429999902844429
6q18.pdb	6q18_HL_A_NA136Y.pdb	-1.5597683191299438	-0.34040001034736633
6q18.pdb	6q18_HL_A_NA136V.pdb	-0.6012834310531616	0.6485999822616577
6q18.pdb	6q18_HL_A_RA138A.pdb	-0.6887604594230652	-1.434999942779541
6q18.pdb	6q18_HL_A_RA138N.pdb	-1.0067729949951172	-1.0440000295639038
6q18.pdb	6q18_HL_A_RA138D.pdb	-0.9635491371154785	-1.1081000566482544
6q18.pdb	6q18_HL_A_RA138C.pdb	-0.716785192489624	-1.2630000114440918
6q18.pdb	6q18_HL_A_RA138Q.pdb	-0.5811482667922974	-0.7840999960899353
6q18.pdb	6q18_HL_A_RA138E.pdb	-0.926959753036499	-1.4457000494003296
6q18.pdb	6q18_HL_A_RA138G.pdb	-0.7555601596832275	-1.5456000566482544
6q18.pdb	6q18_HL_A_RA138H.pdb	-0.8367882966995239	-0.4415000081062317
6q18.pdb	6q18_HL_A_RA138I.pdb	-0.7353256940841675	-1.1024999618530273
6q18.pdb	6q18_HL_A_RA138L.pdb	-0.8228845596313477	-1.1016000509262085
6q18.pdb	6q18_HL_A_RA138K.pdb	-0.8443171977996826	-1.4120999574661255
6q18.pdb	6q18_HL_A_RA138M.pdb	-0.5351839065551758	-0.032999999821186066
6q18.pdb	6q18_HL_A_RA138F.pdb	0.07593917846679688	0.914900004863739
6q18.pdb	6q18_HL_A_RA138P.pdb	-1.1572415828704834	-1.8767000436782837
6q18.pdb	6q18_HL_A_RA138S.pdb	-0.907036542892456	-1.4264999628067017
6q18.pdb	6q18_HL_A_RA138T.pdb	-0.9389256238937378	-1.2670999765396118
6q18.pdb	6q18_HL_A_RA138W.pdb	-1.2413560152053833	-1.7920000553131104
6q18.pdb	6q18_HL_A_RA138Y.pdb	0.5688836574554443	2.456700086593628
6q18.pdb	6q18_HL_A_RA138V.pdb	-0.6644957065582275	-1.0951000452041626
6q18.pdb	6q18_HL_A_DA139A.pdb	-1.944527268409729	-4.578700065612793
6q18.pdb	6q18_HL_A_DA139R.pdb	-6.373741626739502	-9.822099685668945
6q18.pdb	6q18_HL_A_DA139N.pdb	-4.537722587585449	-8.703100204467773
6q18.pdb	6q18_HL_A_DA139C.pdb	-2.043306350708008	-4.579999923706055
6q18.pdb	6q18_HL_A_DA139Q.pdb	-7.99452018737793	-10.8927001953125
6q18.pdb	6q18_HL_A_DA139E.pdb	-2.0317587852478027	-6.981100082397461
6q18.pdb	6q18_HL_A_DA139G.pdb	-2.2831215858459473	-4.802599906921387
6q18.pdb	6q18_HL_A_DA139H.pdb	-9.98629379272461	-13.518400192260742
6q18.pdb	6q18_HL_A_DA139I.pdb	-3.279588222503662	-5.0630998611450195
6q18.pdb	6q18_HL_A_DA139L.pdb	-5.060987949371338	-8.007800102233887
6q18.pdb	6q18_HL_A_DA139K.pdb	-3.7112667560577393	-6.040500164031982
6q18.pdb	6q18_HL_A_DA139M.pdb	-3.2013297080993652	-7.269199848175049
6q18.pdb	6q18_HL_A_DA139F.pdb	-8.581572532653809	-8.29539966583252
6q18.pdb	6q18_HL_A_DA139P.pdb	-2.2585158348083496	-3.920799970626831
6q18.pdb	6q18_HL_A_DA139S.pdb	-2.055332660675049	-4.646699905395508
6q18.pdb	6q18_HL_A_DA139T.pdb	-2.221597671508789	-3.7783000469207764
6q18.pdb	6q18_HL_A_DA139W.pdb	-14.892422676086426	-20.248899459838867
6q18.pdb	6q18_HL_A_DA139Y.pdb	-23.20250701904297	-19.266759872436523
6q18.pdb	6q18_HL_A_DA139V.pdb	-2.0005886554718018	-3.34879994392395
6q18.pdb	6q18_HL_A_RA141A.pdb	-0.37560218572616577	-1.3101999759674072
6q18.pdb	6q18_HL_A_RA141N.pdb	-0.5133183002471924	-1.356600046157837
6q18.pdb	6q18_HL_A_RA141D.pdb	-0.7552049160003662	-3.2630999088287354
6q18.pdb	6q18_HL_A_RA141C.pdb	-0.42005324363708496	-1.377500057220459
6q18.pdb	6q18_HL_A_RA141Q.pdb	-0.4191480576992035	-1.6483999490737915
6q18.pdb	6q18_HL_A_RA141E.pdb	-0.4350988566875458	-1.719099998474121
6q18.pdb	6q18_HL_A_RA141G.pdb	-0.4721449017524719	-1.3624999523162842
6q18.pdb	6q18_HL_A_RA141H.pdb	-0.6023021936416626	-1.5312000513076782
6q18.pdb	6q18_HL_A_RA141I.pdb	-0.19626082479953766	-2.2330000400543213
6q18.pdb	6q18_HL_A_RA141L.pdb	-0.3445735573768616	-1.478600025177002
6q18.pdb	6q18_HL_A_RA141K.pdb	-0.34967106580734253	-0.6248999834060669
6q18.pdb	6q18_HL_A_RA141M.pdb	-0.2504192590713501	-1.1382999420166016
6q18.pdb	6q18_HL_A_RA141F.pdb	0.059188708662986755	-0.7139999866485596
6q18.pdb	6q18_HL_A_RA141P.pdb	-0.43843474984169006	-1.416100025177002
6q18.pdb	6q18_HL_A_RA141S.pdb	-0.4515923857688904	-1.4536000490188599
6q18.pdb	6q18_HL_A_RA141T.pdb	-0.4170645475387573	-2.5220999717712402
6q18.pdb	6q18_HL_A_RA141W.pdb	-1.343891978263855	-1.6138999462127686
6q18.pdb	6q18_HL_A_RA141Y.pdb	-0.8124312162399292	-1.0485999584197998
6q18.pdb	6q18_HL_A_RA141V.pdb	-0.22763235867023468	-2.234499931335449
6q18.pdb	6q18_HL_A_AA142R.pdb	-1.2703042030334473	-3.0035998821258545
6q18.pdb	6q18_HL_A_AA142N.pdb	-1.9229161739349365	-3.3447000980377197
6q18.pdb	6q18_HL_A_AA142D.pdb	-2.6872293949127197	-1.4805999994277954
6q18.pdb	6q18_HL_A_AA142C.pdb	-2.3465311527252197	-1.023900032043457
6q18.pdb	6q18_HL_A_AA142Q.pdb	-0.7668310403823853	-0.6840999722480774
6q18.pdb	6q18_HL_A_AA142E.pdb	-2.192258596420288	1.3687000274658203
6q18.pdb	6q18_HL_A_AA142G.pdb	-0.29525595903396606	-0.9315000176429749
6q18.pdb	6q18_HL_A_AA142H.pdb	-15.432966232299805	-10.617300033569336
6q18.pdb	6q18_HL_A_AA142I.pdb	-3.212223768234253	-0.7511000037193298
6q18.pdb	6q18_HL_A_AA142L.pdb	-2.80942440032959	-0.3465000092983246
6q18.pdb	6q18_HL_A_AA142K.pdb	-1.2321194410324097	-2.000999927520752
6q18.pdb	6q18_HL_A_AA142M.pdb	-0.290871798992157	0.7055000066757202
6q18.pdb	6q18_HL_A_AA142F.pdb	-3.580834150314331	-1.4544999599456787
6q18.pdb	6q18_HL_A_AA142P.pdb	-0.9213907718658447	-1.0530999898910522
6q18.pdb	6q18_HL_A_AA142S.pdb	-0.05695527791976929	-0.8486999869346619
6q18.pdb	6q18_HL_A_AA142T.pdb	-1.5444709062576294	-0.2379000037908554
6q18.pdb	6q18_HL_A_AA142W.pdb	-3.998591899871826	-9.754199981689453
6q18.pdb	6q18_HL_A_AA142Y.pdb	-4.137088298797607	-2.3912999629974365
6q18.pdb	6q18_HL_A_AA142V.pdb	-2.784058094024658	-0.7408999800682068
6q18.pdb	6q18_HL_A_IA143A.pdb	-0.4613457918167114	-1.544600009918213
6q18.pdb	6q18_HL_A_IA143R.pdb	-3.9620795249938965	-4.533899784088135
6q18.pdb	6q18_HL_A_IA143N.pdb	-0.6478089094161987	-1.9979000091552734
6q18.pdb	6q18_HL_A_IA143D.pdb	-0.7003849744796753	-2.872999906539917
6q18.pdb	6q18_HL_A_IA143C.pdb	0.08337670564651489	0.19519999623298645
6q18.pdb	6q18_HL_A_IA143Q.pdb	-0.677807092666626	-1.5413000583648682
6q18.pdb	6q18_HL_A_IA143E.pdb	-1.4063456058502197	-2.977400064468384
6q18.pdb	6q18_HL_A_IA143G.pdb	-0.5121699571609497	-2.4349000453948975
6q18.pdb	6q18_HL_A_IA143H.pdb	-0.6686076521873474	-2.3629000186920166
6q18.pdb	6q18_HL_A_IA143L.pdb	-0.5947860479354858	-1.1792000532150269
6q18.pdb	6q18_HL_A_IA143K.pdb	-3.5760087966918945	-3.045300006866455
6q18.pdb	6q18_HL_A_IA143M.pdb	-0.7738755941390991	-1.0907000303268433
6q18.pdb	6q18_HL_A_IA143F.pdb	-4.2789106369018555	-4.7993998527526855
6q18.pdb	6q18_HL_A_IA143P.pdb	-0.09468348324298859	-1.6370999813079834
6q18.pdb	6q18_HL_A_IA143S.pdb	-0.5826522707939148	-1.0403000116348267
6q18.pdb	6q18_HL_A_IA143T.pdb	-0.28350692987442017	-0.5999000072479248
6q18.pdb	6q18_HL_A_IA143W.pdb	-6.821159839630127	-9.816200256347656
6q18.pdb	6q18_HL_A_IA143Y.pdb	-4.308086395263672	-4.112599849700928
6q18.pdb	6q18_HL_A_IA143V.pdb	0.08794793486595154	-0.13510000705718994
6q18.pdb	6q18_HL_A_HA145A.pdb	-0.08000999689102173	0.10300000011920929
6q18.pdb	6q18_HL_A_HA145R.pdb	-0.1350419968366623	0.4747999906539917
6q18.pdb	6q18_HL_A_HA145N.pdb	-0.9728714227676392	-0.08160000294446945
6q18.pdb	6q18_HL_A_HA145D.pdb	0.03856267035007477	0.24040000140666962
6q18.pdb	6q18_HL_A_HA145C.pdb	0.01725444197654724	0.006899999920278788
6q18.pdb	6q18_HL_A_HA145Q.pdb	-0.06490159034729004	0.6793000102043152
6q18.pdb	6q18_HL_A_HA145E.pdb	-0.003710925579071045	0.06459999829530716
6q18.pdb	6q18_HL_A_HA145G.pdb	-0.24316978454589844	0.3091000020503998
6q18.pdb	6q18_HL_A_HA145I.pdb	0.07937535643577576	0.4749999940395355
6q18.pdb	6q18_HL_A_HA145L.pdb	0.012234464287757874	0.7253000140190125
6q18.pdb	6q18_HL_A_HA145K.pdb	-0.07552548497915268	0.6353999972343445
6q18.pdb	6q18_HL_A_HA145M.pdb	0.5462274551391602	0.4465000033378601
6q18.pdb	6q18_HL_A_HA145F.pdb	0.5255578756332397	0.8317999839782715
6q18.pdb	6q18_HL_A_HA145P.pdb	-0.28655576705932617	0.1039000004529953
6q18.pdb	6q18_HL_A_HA145S.pdb	-0.13032451272010803	-0.20260000228881836
6q18.pdb	6q18_HL_A_HA145T.pdb	-0.19717058539390564	0.3125
6q18.pdb	6q18_HL_A_HA145W.pdb	0.8394643068313599	0.08349999785423279
6q18.pdb	6q18_HL_A_HA145Y.pdb	0.24407806992530823	0.5164999961853027
6q18.pdb	6q18_HL_A_HA145V.pdb	0.016487091779708862	0.10029999911785126
6q18.pdb	6q18_HL_A_GA174A.pdb	-0.13284173607826233	-0.06960000097751617
6q18.pdb	6q18_HL_A_GA174R.pdb	-0.5019227266311646	0.4065000116825104
6q18.pdb	6q18_HL_A_GA174N.pdb	-0.287283718585968	-0.07240000367164612
6q18.pdb	6q18_HL_A_GA174D.pdb	-0.35560017824172974	-0.1542000025510788
6q18.pdb	6q18_HL_A_GA174C.pdb	-0.24199816584587097	-0.07320000231266022
6q18.pdb	6q18_HL_A_GA174Q.pdb	-0.2598627209663391	-0.0007999999797903001
6q18.pdb	6q18_HL_A_GA174E.pdb	-0.26798123121261597	-0.19020000100135803
6q18.pdb	6q18_HL_A_GA174H.pdb	-0.23131640255451202	-0.20469999313354492
6q18.pdb	6q18_HL_A_GA174I.pdb	-0.03489060699939728	-0.16359999775886536
6q18.pdb	6q18_HL_A_GA174L.pdb	-0.13402199745178223	-0.1712000072002411
6q18.pdb	6q18_HL_A_GA174K.pdb	-0.2765263319015503	0.025800000876188278
6q18.pdb	6q18_HL_A_GA174M.pdb	-0.0004916638135910034	0.07530000060796738
6q18.pdb	6q18_HL_A_GA174F.pdb	-0.1566559374332428	0.07410000264644623
6q18.pdb	6q18_HL_A_GA174P.pdb	-0.35338345170021057	-0.1014999970793724
6q18.pdb	6q18_HL_A_GA174S.pdb	-0.4014182686805725	-0.07020000368356705
6q18.pdb	6q18_HL_A_GA174T.pdb	-0.353658527135849	-0.1696999967098236
6q18.pdb	6q18_HL_A_GA174W.pdb	-0.1256384551525116	-0.12520000338554382
6q18.pdb	6q18_HL_A_GA174Y.pdb	-0.3003455102443695	-0.08820000290870667
6q18.pdb	6q18_HL_A_GA174V.pdb	-0.03357180953025818	-0.15489999949932098
6q18.pdb	6q18_HL_A_QA175A.pdb	0.46651843190193176	0.1761000007390976
6q18.pdb	6q18_HL_A_QA175R.pdb	-0.06895029544830322	0.38269999623298645
6q18.pdb	6q18_HL_A_QA175N.pdb	-0.004808202385902405	-0.07580000162124634
6q18.pdb	6q18_HL_A_QA175D.pdb	-0.3488214313983917	-0.34630000591278076
6q18.pdb	6q18_HL_A_QA175C.pdb	0.17621782422065735	0.05660000070929527
6q18.pdb	6q18_HL_A_QA175E.pdb	-0.20007091760635376	-0.9797999858856201
6q18.pdb	6q18_HL_A_QA175G.pdb	0.47945651412010193	-0.1574999988079071
6q18.pdb	6q18_HL_A_QA175H.pdb	-0.2520439922809601	0.11500000208616257
6q18.pdb	6q18_HL_A_QA175I.pdb	0.04493153095245361	0.49559998512268066
6q18.pdb	6q18_HL_A_QA175L.pdb	0.21182876825332642	0.44859999418258667
6q18.pdb	6q18_HL_A_QA175K.pdb	0.04806940257549286	-0.02160000056028366
6q18.pdb	6q18_HL_A_QA175M.pdb	0.08792537450790405	0.38339999318122864
6q18.pdb	6q18_HL_A_QA175F.pdb	-0.6203986406326294	0.09700000286102295
6q18.pdb	6q18_HL_A_QA175P.pdb	0.03788459300994873	-0.14090000092983246
6q18.pdb	6q18_HL_A_QA175S.pdb	-0.17680320143699646	-0.31949999928474426
6q18.pdb	6q18_HL_A_QA175T.pdb	-0.0615321546792984	0.10830000042915344
6q18.pdb	6q18_HL_A_QA175W.pdb	0.35806652903556824	1.2598999738693237
6q18.pdb	6q18_HL_A_QA175Y.pdb	-0.5751978158950806	-0.6200000047683716
6q18.pdb	6q18_HL_A_QA175V.pdb	0.07762816548347473	0.30329999327659607
6q18.pdb	6q18_HL_A_EA176A.pdb	-0.38538578152656555	-2.154900074005127
6q18.pdb	6q18_HL_A_EA176R.pdb	-0.6049017310142517	-1.8456000089645386
6q18.pdb	6q18_HL_A_EA176N.pdb	-1.1178890466690063	-2.3289999961853027
6q18.pdb	6q18_HL_A_EA176D.pdb	-1.3364945650100708	-2.4093000888824463
6q18.pdb	6q18_HL_A_EA176C.pdb	-0.6587573885917664	-2.3921000957489014
6q18.pdb	6q18_HL_A_EA176Q.pdb	-0.3816785216331482	-1.541599988937378
6q18.pdb	6q18_HL_A_EA176G.pdb	-1.0908244848251343	-2.9883999824523926
6q18.pdb	6q18_HL_A_EA176H.pdb	-1.1549804210662842	-2.473099946975708
6q18.pdb	6q18_HL_A_EA176I.pdb	-0.3599981665611267	-1.5425000190734863
6q18.pdb	6q18_HL_A_EA176L.pdb	-0.6760016679763794	-1.7315000295639038
6q18.pdb	6q18_HL_A_EA176K.pdb	-0.49112826585769653	-2.2948999404907227
6q18.pdb	6q18_HL_A_EA176M.pdb	-0.16993841528892517	-1.3712999820709229
6q18.pdb	6q18_HL_A_EA176F.pdb	-0.6847654581069946	-1.5681999921798706
6q18.pdb	6q18_HL_A_EA176P.pdb	-3.1096670627593994	-3.9305999279022217
6q18.pdb	6q18_HL_A_EA176S.pdb	-0.8771589994430542	-2.827899932861328
6q18.pdb	6q18_HL_A_EA176T.pdb	-0.49515897035598755	-2.930000066757202
6q18.pdb	6q18_HL_A_EA176W.pdb	-2.713125228881836	-2.0508999824523926
6q18.pdb	6q18_HL_A_EA176Y.pdb	-1.5322270393371582	-2.6491000652313232
6q18.pdb	6q18_HL_A_EA176V.pdb	-0.3416600525379181	-1.6405999660491943
6q18.pdb	6q18_HL_A_GA177A.pdb	-0.007371813058853149	-0.8801000118255615
6q18.pdb	6q18_HL_A_GA177R.pdb	-9.85047435760498	-6.064599990844727
6q18.pdb	6q18_HL_A_GA177N.pdb	-0.39637142419815063	-0.5580999851226807
6q18.pdb	6q18_HL_A_GA177D.pdb	-1.2586755752563477	-1.1007000207901
6q18.pdb	6q18_HL_A_GA177C.pdb	-2.2573561668395996	-1.226099967956543
6q18.pdb	6q18_HL_A_GA177Q.pdb	-14.15378475189209	-12.217599868774414
6q18.pdb	6q18_HL_A_GA177E.pdb	-5.928879261016846	-5.336599826812744
6q18.pdb	6q18_HL_A_GA177H.pdb	-29.119747161865234	-34.86465072631836
6q18.pdb	6q18_HL_A_GA177I.pdb	-12.957435607910156	-10.740400314331055
6q18.pdb	6q18_HL_A_GA177L.pdb	-18.474287033081055	-11.390299797058105
6q18.pdb	6q18_HL_A_GA177K.pdb	-22.634084701538086	-21.557920455932617
6q18.pdb	6q18_HL_A_GA177M.pdb	-3.129582166671753	-3.7771999835968018
6q18.pdb	6q18_HL_A_GA177F.pdb	-25.8170166015625	-28.15730094909668
6q18.pdb	6q18_HL_A_GA177P.pdb	-6.587429046630859	-5.511499881744385
6q18.pdb	6q18_HL_A_GA177S.pdb	-3.318647623062134	-2.3171000480651855
6q18.pdb	6q18_HL_A_GA177T.pdb	-0.18543486297130585	-1.6181000471115112
6q18.pdb	6q18_HL_A_GA177W.pdb	-33.06006622314453	-28.156490325927734
6q18.pdb	6q18_HL_A_GA177Y.pdb	-44.72432327270508	-34.73244094848633
6q18.pdb	6q18_HL_A_GA177V.pdb	-0.5792679190635681	-0.7483999729156494
6okm.pdb	6okm_HL_R_TH29A.pdb	0.044037073850631714	0.030400000512599945
6okm.pdb	6okm_HL_R_TH29R.pdb	-0.3986704349517822	-0.048500001430511475
6okm.pdb	6okm_HL_R_TH29N.pdb	0.007612124085426331	0.04450000077486038
6okm.pdb	6okm_HL_R_TH29D.pdb	0.044025346636772156	0.11959999799728394
6okm.pdb	6okm_HL_R_TH29C.pdb	-0.12386135011911392	0.01850000023841858
6okm.pdb	6okm_HL_R_TH29Q.pdb	-0.16066879034042358	0.008999999612569809
6okm.pdb	6okm_HL_R_TH29E.pdb	-0.15817581117153168	0.06289999932050705
6okm.pdb	6okm_HL_R_TH29G.pdb	0.014233052730560303	0.04600000008940697
6okm.pdb	6okm_HL_R_TH29H.pdb	0.05550175905227661	0.3540000021457672
6okm.pdb	6okm_HL_R_TH29I.pdb	0.1391860842704773	0.007400000002235174
6okm.pdb	6okm_HL_R_TH29L.pdb	-0.38552573323249817	-0.02070000022649765
6okm.pdb	6okm_HL_R_TH29K.pdb	-0.31799793243408203	-0.025200000032782555
6okm.pdb	6okm_HL_R_TH29M.pdb	0.26867184042930603	-0.010300000198185444
6okm.pdb	6okm_HL_R_TH29F.pdb	0.19861525297164917	0.0430000014603138
6okm.pdb	6okm_HL_R_TH29P.pdb	-0.027149096131324768	0.041999999433755875
6okm.pdb	6okm_HL_R_TH29S.pdb	-0.17016077041625977	0.06589999794960022
6okm.pdb	6okm_HL_R_TH29W.pdb	0.1040608286857605	0.0013000000035390258
6okm.pdb	6okm_HL_R_TH29Y.pdb	0.049139052629470825	0.10509999841451645
6okm.pdb	6okm_HL_R_TH29V.pdb	0.13907155394554138	0.007799999788403511
6okm.pdb	6okm_HL_R_NH30A.pdb	0.27002081274986267	-0.23160000145435333
6okm.pdb	6okm_HL_R_NH30R.pdb	0.034040555357933044	0.28600001335144043
6okm.pdb	6okm_HL_R_NH30D.pdb	-0.10649558901786804	-0.08229999989271164
6okm.pdb	6okm_HL_R_NH30C.pdb	0.2427530288696289	0.08349999785423279
6okm.pdb	6okm_HL_R_NH30Q.pdb	0.05659714341163635	-0.15459999442100525
6okm.pdb	6okm_HL_R_NH30E.pdb	0.23228278756141663	0.07940000295639038
6okm.pdb	6okm_HL_R_NH30G.pdb	0.2833212912082672	-0.5422000288963318
6okm.pdb	6okm_HL_R_NH30H.pdb	0.11383885145187378	0.4221000075340271
6okm.pdb	6okm_HL_R_NH30I.pdb	0.5550693273544312	-0.10180000215768814
6okm.pdb	6okm_HL_R_NH30L.pdb	0.4095351994037628	1.0269999504089355
6okm.pdb	6okm_HL_R_NH30K.pdb	0.3437899053096771	1.5205999612808228
6okm.pdb	6okm_HL_R_NH30M.pdb	0.6631608009338379	0.6628000140190125
6okm.pdb	6okm_HL_R_NH30F.pdb	0.7279224395751953	0.5515000224113464
6okm.pdb	6okm_HL_R_NH30P.pdb	0.12493932247161865	-0.4544999897480011
6okm.pdb	6okm_HL_R_NH30S.pdb	0.04859401285648346	-0.6402999758720398
6okm.pdb	6okm_HL_R_NH30T.pdb	0.09690245985984802	0.10509999841451645
6okm.pdb	6okm_HL_R_NH30W.pdb	0.9628108739852905	0.20080000162124634
6okm.pdb	6okm_HL_R_NH30Y.pdb	0.7668472528457642	0.24169999361038208
6okm.pdb	6okm_HL_R_NH30V.pdb	0.4076712429523468	0.9678999781608582
6okm.pdb	6okm_HL_R_YH31A.pdb	-0.3933732509613037	-0.9271000027656555
6okm.pdb	6okm_HL_R_YH31R.pdb	-0.10924622416496277	-1.0743999481201172
6okm.pdb	6okm_HL_R_YH31N.pdb	-0.4099923372268677	-1.5378999710083008
6okm.pdb	6okm_HL_R_YH31D.pdb	-0.604360818862915	-0.15389999747276306
6okm.pdb	6okm_HL_R_YH31C.pdb	-0.5406454801559448	-0.819100022315979
6okm.pdb	6okm_HL_R_YH31Q.pdb	-0.12870995700359344	-1.2400000095367432
6okm.pdb	6okm_HL_R_YH31E.pdb	0.08529457449913025	0.26600000262260437
6okm.pdb	6okm_HL_R_YH31G.pdb	-0.4954860210418701	-1.0081000328063965
6okm.pdb	6okm_HL_R_YH31H.pdb	-0.1052490696310997	-0.9358000159263611
6okm.pdb	6okm_HL_R_YH31I.pdb	-0.011429756879806519	0.02669999934732914
6okm.pdb	6okm_HL_R_YH31L.pdb	-0.14958781003952026	-0.18889999389648438
6okm.pdb	6okm_HL_R_YH31K.pdb	-0.38151219487190247	-1.4326000213623047
6okm.pdb	6okm_HL_R_YH31M.pdb	-0.008019283413887024	0.8090999722480774
6okm.pdb	6okm_HL_R_YH31F.pdb	0.019214853644371033	0.39430001378059387
6okm.pdb	6okm_HL_R_YH31P.pdb	-0.34884828329086304	-0.5307000279426575
6okm.pdb	6okm_HL_R_YH31S.pdb	0.2385168969631195	-1.257699966430664
6okm.pdb	6okm_HL_R_YH31T.pdb	0.004534721374511719	-0.7954999804496765
6okm.pdb	6okm_HL_R_YH31W.pdb	-0.166592538356781	1.2760000228881836
6okm.pdb	6okm_HL_R_YH31V.pdb	0.1038646399974823	-0.4650999903678894
6okm.pdb	6okm_HL_R_LH32A.pdb	-0.11646541953086853	-1.718400001525879
6okm.pdb	6okm_HL_R_LH32R.pdb	-2.0444726943969727	-2.6068999767303467
6okm.pdb	6okm_HL_R_LH32N.pdb	-0.18814963102340698	-1.7252000570297241
6okm.pdb	6okm_HL_R_LH32D.pdb	-0.5816839933395386	-2.9247000217437744
6okm.pdb	6okm_HL_R_LH32C.pdb	-0.1238362193107605	-1.4532999992370605
6okm.pdb	6okm_HL_R_LH32Q.pdb	-0.8058544397354126	-2.2916998863220215
6okm.pdb	6okm_HL_R_LH32E.pdb	-0.46778929233551025	-3.2430999279022217
6okm.pdb	6okm_HL_R_LH32G.pdb	-0.4473191797733307	-2.0034000873565674
6okm.pdb	6okm_HL_R_LH32H.pdb	-0.8572472333908081	-1.0024000406265259
6okm.pdb	6okm_HL_R_LH32I.pdb	-0.3715754449367523	-0.7067999839782715
6okm.pdb	6okm_HL_R_LH32K.pdb	-3.1709141731262207	-1.2759000062942505
6okm.pdb	6okm_HL_R_LH32M.pdb	0.30285724997520447	0.2897000014781952
6okm.pdb	6okm_HL_R_LH32F.pdb	0.4012874662876129	1.3717999458312988
6okm.pdb	6okm_HL_R_LH32P.pdb	0.4827803075313568	-1.579800009727478
6okm.pdb	6okm_HL_R_LH32S.pdb	-0.41865408420562744	-1.9931999444961548
6okm.pdb	6okm_HL_R_LH32T.pdb	-0.32763320207595825	-1.4589999914169312
6okm.pdb	6okm_HL_R_LH32W.pdb	-6.5352349281311035	-3.1570000648498535
6okm.pdb	6okm_HL_R_LH32Y.pdb	-0.05025942623615265	-0.18889999389648438
6okm.pdb	6okm_HL_R_LH32V.pdb	-0.15002202987670898	-1.138200044631958
6okm.pdb	6okm_HL_R_VH49A.pdb	-0.19109001755714417	-0.6279000043869019
6okm.pdb	6okm_HL_R_VH49R.pdb	-2.6241037845611572	-3.5541000366210938
6okm.pdb	6okm_HL_R_VH49N.pdb	-0.12920281291007996	-0.7541999816894531
6okm.pdb	6okm_HL_R_VH49D.pdb	-1.7732609510421753	-1.6556999683380127
6okm.pdb	6okm_HL_R_VH49C.pdb	-0.2568356990814209	-0.38269999623298645
6okm.pdb	6okm_HL_R_VH49Q.pdb	-0.5308110117912292	-0.8259000182151794
6okm.pdb	6okm_HL_R_VH49E.pdb	-0.9330934286117554	-0.289900004863739
6okm.pdb	6okm_HL_R_VH49G.pdb	-0.09071275591850281	-0.9955999851226807
6okm.pdb	6okm_HL_R_VH49H.pdb	-1.5466010570526123	-2.91510009765625
6okm.pdb	6okm_HL_R_VH49I.pdb	-0.07384419441223145	-0.30550000071525574
6okm.pdb	6okm_HL_R_VH49L.pdb	-0.3888062834739685	-0.5182999968528748
6okm.pdb	6okm_HL_R_VH49K.pdb	-0.1085740476846695	-0.1005999967455864
6okm.pdb	6okm_HL_R_VH49M.pdb	-0.38117489218711853	-0.359499990940094
6okm.pdb	6okm_HL_R_VH49F.pdb	-8.23770809173584	-9.661800384521484
6okm.pdb	6okm_HL_R_VH49P.pdb	-0.40249210596084595	-0.7324000000953674
6okm.pdb	6okm_HL_R_VH49S.pdb	-0.520111083984375	-0.8324999809265137
6okm.pdb	6okm_HL_R_VH49T.pdb	-0.49632784724235535	-0.44440001249313354
6okm.pdb	6okm_HL_R_VH49W.pdb	-0.9373650550842285	-0.9074000120162964
6okm.pdb	6okm_HL_R_VH49Y.pdb	-1.4462498426437378	-0.8938999772071838
6okm.pdb	6okm_HL_R_NH51A.pdb	0.09378919005393982	-0.06589999794960022
6okm.pdb	6okm_HL_R_NH51R.pdb	0.043928563594818115	0.6557000279426575
6okm.pdb	6okm_HL_R_NH51D.pdb	-0.23038460314273834	-0.4997999966144562
6okm.pdb	6okm_HL_R_NH51C.pdb	-0.006502866744995117	0.05460000038146973
6okm.pdb	6okm_HL_R_NH51Q.pdb	0.16733625531196594	-0.3077000081539154
6okm.pdb	6okm_HL_R_NH51E.pdb	-0.47054389119148254	-0.4221000075340271
6okm.pdb	6okm_HL_R_NH51G.pdb	-0.00982828438282013	-0.3630000054836273
6okm.pdb	6okm_HL_R_NH51H.pdb	-0.18128827214241028	0.49140000343322754
6okm.pdb	6okm_HL_R_NH51I.pdb	0.9907423257827759	0.5938000082969666
6okm.pdb	6okm_HL_R_NH51L.pdb	0.6971668004989624	0.8881999850273132
6okm.pdb	6okm_HL_R_NH51K.pdb	-0.10159462690353394	0.2513999938964844
6okm.pdb	6okm_HL_R_NH51M.pdb	0.6419161558151245	1.6816999912261963
6okm.pdb	6okm_HL_R_NH51F.pdb	-2.4180245399475098	-1.4256999492645264
6okm.pdb	6okm_HL_R_NH51P.pdb	-0.6493548154830933	-2.34060001373291
6okm.pdb	6okm_HL_R_NH51S.pdb	-0.3720012307167053	-0.551800012588501
6okm.pdb	6okm_HL_R_NH51T.pdb	-0.3081168532371521	-0.3831000030040741
6okm.pdb	6okm_HL_R_NH51W.pdb	-3.102591037750244	-0.9484999775886536
6okm.pdb	6okm_HL_R_NH51Y.pdb	0.13046085834503174	1.107200026512146
6okm.pdb	6okm_HL_R_NH51V.pdb	0.699925422668457	0.4803999960422516
6okm.pdb	6okm_HL_R_DH56A.pdb	0.022845491766929626	0.0024999999441206455
6okm.pdb	6okm_HL_R_DH56R.pdb	-0.09556931257247925	-0.08049999922513962
6okm.pdb	6okm_HL_R_DH56N.pdb	-0.14644008874893188	-0.08299999684095383
6okm.pdb	6okm_HL_R_DH56C.pdb	0.11979213356971741	0.2768999934196472
6okm.pdb	6okm_HL_R_DH56Q.pdb	-0.05290608108043671	-0.02630000002682209
6okm.pdb	6okm_HL_R_DH56E.pdb	-0.0754566490650177	-0.011599999852478504
6okm.pdb	6okm_HL_R_DH56G.pdb	-0.0548715740442276	-0.21979999542236328
6okm.pdb	6okm_HL_R_DH56H.pdb	0.011561959981918335	-0.10270000249147415
6okm.pdb	6okm_HL_R_DH56I.pdb	0.20307308435440063	0.39480000734329224
6okm.pdb	6okm_HL_R_DH56L.pdb	0.49517467617988586	1.0960999727249146
6okm.pdb	6okm_HL_R_DH56K.pdb	-0.156808540225029	0.6757000088691711
6okm.pdb	6okm_HL_R_DH56M.pdb	0.7531037330627441	1.2908999919891357
6okm.pdb	6okm_HL_R_DH56F.pdb	0.26416048407554626	0.9811999797821045
6okm.pdb	6okm_HL_R_DH56P.pdb	-0.09461096674203873	-0.16259999573230743
6okm.pdb	6okm_HL_R_DH56S.pdb	-0.19440047442913055	-0.17589999735355377
6okm.pdb	6okm_HL_R_DH56T.pdb	-0.07388782501220703	-0.13269999623298645
6okm.pdb	6okm_HL_R_DH56W.pdb	0.3619612157344818	0.878600001335144
6okm.pdb	6okm_HL_R_DH56Y.pdb	0.1272655725479126	0.7002000212669373
6okm.pdb	6okm_HL_R_DH56V.pdb	0.2771225571632385	0.3476000130176544
6okm.pdb	6okm_HL_R_YH58A.pdb	-0.2884317636489868	-0.5322999954223633
6okm.pdb	6okm_HL_R_YH58R.pdb	-0.4732446074485779	-0.7390999794006348
6okm.pdb	6okm_HL_R_YH58N.pdb	-0.21960479021072388	-0.6557999849319458
6okm.pdb	6okm_HL_R_YH58D.pdb	-0.42888420820236206	-0.8345000147819519
6okm.pdb	6okm_HL_R_YH58C.pdb	-0.4266074299812317	-0.6137999892234802
6okm.pdb	6okm_HL_R_YH58Q.pdb	-0.2185329645872116	-0.640500009059906
6okm.pdb	6okm_HL_R_YH58E.pdb	-0.31717178225517273	-0.5385000109672546
6okm.pdb	6okm_HL_R_YH58G.pdb	-0.37369051575660706	-0.7049000263214111
6okm.pdb	6okm_HL_R_YH58H.pdb	-0.3159319758415222	-0.754800021648407
6okm.pdb	6okm_HL_R_YH58I.pdb	0.0466044545173645	-0.29190000891685486
6okm.pdb	6okm_HL_R_YH58L.pdb	0.02340736985206604	-0.4043999910354614
6okm.pdb	6okm_HL_R_YH58K.pdb	-0.3683812618255615	-0.9549999833106995
6okm.pdb	6okm_HL_R_YH58M.pdb	-0.2536279559135437	-0.6394000053405762
6okm.pdb	6okm_HL_R_YH58F.pdb	-0.5155377388000488	-0.42879998683929443
6okm.pdb	6okm_HL_R_YH58P.pdb	-0.24085751175880432	-1.1708999872207642
6okm.pdb	6okm_HL_R_YH58S.pdb	-0.5134738683700562	-0.9099000096321106
6okm.pdb	6okm_HL_R_YH58T.pdb	-0.789589524269104	-0.9876000285148621
6okm.pdb	6okm_HL_R_YH58W.pdb	-0.3448866307735443	-0.5616999864578247
6okm.pdb	6okm_HL_R_YH58V.pdb	-0.044144079089164734	-0.47929999232292175
6okm.pdb	6okm_HL_R_RH97A.pdb	0.10329356789588928	0.6327000260353088
6okm.pdb	6okm_HL_R_RH97N.pdb	-0.1501871943473816	0.534600019454956
6okm.pdb	6okm_HL_R_RH97D.pdb	-0.33757510781288147	0.8967999815940857
6okm.pdb	6okm_HL_R_RH97C.pdb	-0.07173123955726624	0.6133999824523926
6okm.pdb	6okm_HL_R_RH97Q.pdb	-0.149839848279953	1.3381999731063843
6okm.pdb	6okm_HL_R_RH97E.pdb	-0.4874809682369232	1.6481000185012817
6okm.pdb	6okm_HL_R_RH97G.pdb	0.21896931529045105	0.557699978351593
6okm.pdb	6okm_HL_R_RH97H.pdb	-0.10979762673377991	0.9732000231742859
6okm.pdb	6okm_HL_R_RH97I.pdb	0.2645789682865143	0.6021000146865845
6okm.pdb	6okm_HL_R_RH97L.pdb	-0.11420214176177979	0.4878999888896942
6okm.pdb	6okm_HL_R_RH97K.pdb	-0.12208380550146103	0.26919999718666077
6okm.pdb	6okm_HL_R_RH97M.pdb	0.02930694818496704	0.6467999815940857
6okm.pdb	6okm_HL_R_RH97F.pdb	-0.1665632426738739	0.47540000081062317
6okm.pdb	6okm_HL_R_RH97P.pdb	0.25423476099967957	1.1261999607086182
6okm.pdb	6okm_HL_R_RH97S.pdb	0.29414108395576477	1.667099952697754
6okm.pdb	6okm_HL_R_RH97T.pdb	0.11721000075340271	1.242900013923645
6okm.pdb	6okm_HL_R_RH97W.pdb	0.1425134837627411	2.654900074005127
6okm.pdb	6okm_HL_R_RH97Y.pdb	-0.7099752426147461	0.3212999999523163
6okm.pdb	6okm_HL_R_RH97V.pdb	-0.024731606245040894	1.426800012588501
6okm.pdb	6okm_HL_R_DH98A.pdb	-1.6817854642868042	-2.9110000133514404
6okm.pdb	6okm_HL_R_DH98R.pdb	-2.0951573848724365	-5.28980016708374
6okm.pdb	6okm_HL_R_DH98N.pdb	-1.1685253381729126	-0.6128000020980835
6okm.pdb	6okm_HL_R_DH98C.pdb	-1.879045844078064	-1.9128999710083008
6okm.pdb	6okm_HL_R_DH98Q.pdb	-1.329753041267395	-1.9012000560760498
6okm.pdb	6okm_HL_R_DH98E.pdb	-0.9132381677627563	-2.021399974822998
6okm.pdb	6okm_HL_R_DH98G.pdb	-1.9936071634292603	-2.0241000652313232
6okm.pdb	6okm_HL_R_DH98H.pdb	-1.8911762237548828	-1.1516000032424927
6okm.pdb	6okm_HL_R_DH98I.pdb	-1.1812134981155396	-1.0716999769210815
6okm.pdb	6okm_HL_R_DH98L.pdb	-1.4677568674087524	-1.3495999574661255
6okm.pdb	6okm_HL_R_DH98K.pdb	-3.934178352355957	-4.583000183105469
6okm.pdb	6okm_HL_R_DH98M.pdb	-1.1824438571929932	-0.9692000150680542
6okm.pdb	6okm_HL_R_DH98F.pdb	-4.500503063201904	-2.0829999446868896
6okm.pdb	6okm_HL_R_DH98P.pdb	-1.7292296886444092	-3.238100051879883
6okm.pdb	6okm_HL_R_DH98S.pdb	-1.9976277351379395	-2.387700080871582
6okm.pdb	6okm_HL_R_DH98T.pdb	-1.9273194074630737	-1.9639999866485596
6okm.pdb	6okm_HL_R_DH98W.pdb	-8.227836608886719	-6.997200012207031
6okm.pdb	6okm_HL_R_DH98Y.pdb	-3.088730812072754	-2.9537999629974365
6okm.pdb	6okm_HL_R_DH98V.pdb	-1.4236140251159668	-1.5614999532699585
6okm.pdb	6okm_HL_R_RH99A.pdb	-0.30178460478782654	-2.3482000827789307
6okm.pdb	6okm_HL_R_RH99N.pdb	-0.7063294649124146	-2.255199909210205
6okm.pdb	6okm_HL_R_RH99D.pdb	-0.7988680601119995	-3.3726999759674072
6okm.pdb	6okm_HL_R_RH99C.pdb	-0.3044041395187378	-1.9154000282287598
6okm.pdb	6okm_HL_R_RH99Q.pdb	-0.0025384724140167236	-1.6252000331878662
6okm.pdb	6okm_HL_R_RH99E.pdb	0.32679280638694763	-2.61929988861084
6okm.pdb	6okm_HL_R_RH99G.pdb	-0.20069774985313416	-2.9458999633789062
6okm.pdb	6okm_HL_R_RH99H.pdb	-0.5728610754013062	-2.6061999797821045
6okm.pdb	6okm_HL_R_RH99I.pdb	0.06150081753730774	-0.9937999844551086
6okm.pdb	6okm_HL_R_RH99L.pdb	-0.04295094311237335	-0.8799999952316284
6okm.pdb	6okm_HL_R_RH99K.pdb	-0.5584213733673096	-1.1416000127792358
6okm.pdb	6okm_HL_R_RH99M.pdb	0.29070255160331726	-0.49410000443458557
6okm.pdb	6okm_HL_R_RH99F.pdb	-4.978748798370361	-4.6722002029418945
6okm.pdb	6okm_HL_R_RH99P.pdb	0.12768486142158508	-2.1810998916625977
6okm.pdb	6okm_HL_R_RH99S.pdb	-0.46017906069755554	-2.9990999698638916
6okm.pdb	6okm_HL_R_RH99T.pdb	-0.4350791275501251	-1.9764000177383423
6okm.pdb	6okm_HL_R_RH99W.pdb	-3.189810037612915	-4.043499946594238
6okm.pdb	6okm_HL_R_RH99Y.pdb	0.8466401100158691	-1.2063000202178955
6okm.pdb	6okm_HL_R_RH99V.pdb	0.27000805735588074	-0.3977000117301941
6okm.pdb	6okm_HL_R_YL32A.pdb	-1.7873398065567017	-1.0950000286102295
6okm.pdb	6okm_HL_R_YL32R.pdb	-1.122511863708496	-1.4240000247955322
6okm.pdb	6okm_HL_R_YL32N.pdb	-0.9820517301559448	-1.1109999418258667
6okm.pdb	6okm_HL_R_YL32D.pdb	-1.3230184316635132	-1.4101999998092651
6okm.pdb	6okm_HL_R_YL32C.pdb	-0.8603651523590088	-1.2996000051498413
6okm.pdb	6okm_HL_R_YL32Q.pdb	-1.2647664546966553	-1.280900001525879
6okm.pdb	6okm_HL_R_YL32E.pdb	-1.1664998531341553	-1.232699990272522
6okm.pdb	6okm_HL_R_YL32G.pdb	-1.7278286218643188	-1.7753000259399414
6okm.pdb	6okm_HL_R_YL32H.pdb	-0.9954233169555664	-0.3107999861240387
6okm.pdb	6okm_HL_R_YL32I.pdb	-1.4295395612716675	-2.161099910736084
6okm.pdb	6okm_HL_R_YL32L.pdb	-1.630615234375	-0.27869999408721924
6okm.pdb	6okm_HL_R_YL32K.pdb	-0.8959503173828125	-0.9671000242233276
6okm.pdb	6okm_HL_R_YL32M.pdb	-0.8889219760894775	-0.6531000137329102
6okm.pdb	6okm_HL_R_YL32F.pdb	0.22784748673439026	0.1703999936580658
6okm.pdb	6okm_HL_R_YL32P.pdb	-1.9718629121780396	-1.4107999801635742
6okm.pdb	6okm_HL_R_YL32S.pdb	-1.0607868432998657	-1.6908999681472778
6okm.pdb	6okm_HL_R_YL32T.pdb	-1.3542325496673584	-1.374500036239624
6okm.pdb	6okm_HL_R_YL32W.pdb	-0.6532618999481201	0.2451000064611435
6okm.pdb	6okm_HL_R_YL32V.pdb	-1.2649160623550415	-1.382699966430664
6okm.pdb	6okm_HL_R_VL34A.pdb	-0.3503934144973755	-0.35830000042915344
6okm.pdb	6okm_HL_R_VL34R.pdb	-0.9566709995269775	-0.6277999877929688
6okm.pdb	6okm_HL_R_VL34N.pdb	-0.5381859540939331	-0.22089999914169312
6okm.pdb	6okm_HL_R_VL34D.pdb	-0.9400418996810913	-0.5091999769210815
6okm.pdb	6okm_HL_R_VL34C.pdb	-0.41890138387680054	-0.01119999960064888
6okm.pdb	6okm_HL_R_VL34Q.pdb	-0.9150552749633789	-0.31060001254081726
6okm.pdb	6okm_HL_R_VL34E.pdb	-0.949095606803894	-0.03440000116825104
6okm.pdb	6okm_HL_R_VL34G.pdb	-0.3968270421028137	-0.38909998536109924
6okm.pdb	6okm_HL_R_VL34H.pdb	-0.8631367683410645	-0.42800000309944153
6okm.pdb	6okm_HL_R_VL34I.pdb	-0.33519119024276733	0.18140000104904175
6okm.pdb	6okm_HL_R_VL34L.pdb	-0.8242014646530151	-0.28049999475479126
6okm.pdb	6okm_HL_R_VL34K.pdb	-0.7590049505233765	-0.03200000151991844
6okm.pdb	6okm_HL_R_VL34M.pdb	-0.6254928112030029	-0.155799999833107
6okm.pdb	6okm_HL_R_VL34F.pdb	-0.6628222465515137	-0.2709999978542328
6okm.pdb	6okm_HL_R_VL34P.pdb	-0.5145425796508789	-0.5113999843597412
6okm.pdb	6okm_HL_R_VL34S.pdb	-0.7128896713256836	-0.3188000023365021
6okm.pdb	6okm_HL_R_VL34T.pdb	-0.6602509021759033	-0.3984000086784363
6okm.pdb	6okm_HL_R_VL34W.pdb	-1.0346204042434692	-0.9713000059127808
6okm.pdb	6okm_HL_R_VL34Y.pdb	-0.9604520797729492	-0.5292999744415283
6okm.pdb	6okm_HL_R_YL49A.pdb	0.7626904249191284	-0.6273000240325928
6okm.pdb	6okm_HL_R_YL49R.pdb	0.03422006964683533	-1.579300045967102
6okm.pdb	6okm_HL_R_YL49N.pdb	0.21890181303024292	-0.5073999762535095
6okm.pdb	6okm_HL_R_YL49D.pdb	0.3008810579776764	-0.6351000070571899
6okm.pdb	6okm_HL_R_YL49C.pdb	0.5497509241104126	-0.6571999788284302
6okm.pdb	6okm_HL_R_YL49Q.pdb	0.22698688507080078	0.08009999990463257
6okm.pdb	6okm_HL_R_YL49E.pdb	0.6449092626571655	-0.8755999803543091
6okm.pdb	6okm_HL_R_YL49G.pdb	0.80237877368927	-0.9830999970436096
6okm.pdb	6okm_HL_R_YL49H.pdb	0.29224511981010437	-0.7290999889373779
6okm.pdb	6okm_HL_R_YL49I.pdb	0.946353554725647	0.03180000185966492
6okm.pdb	6okm_HL_R_YL49L.pdb	0.6545225381851196	-0.0015999999595806003
6okm.pdb	6okm_HL_R_YL49K.pdb	0.32040420174598694	-0.7914000153541565
6okm.pdb	6okm_HL_R_YL49M.pdb	0.23290672898292542	-0.27630001306533813
6okm.pdb	6okm_HL_R_YL49F.pdb	0.1707039773464203	0.46720001101493835
6okm.pdb	6okm_HL_R_YL49P.pdb	0.5586551427841187	-0.550000011920929
6okm.pdb	6okm_HL_R_YL49S.pdb	0.31502804160118103	-0.7423999905586243
6okm.pdb	6okm_HL_R_YL49T.pdb	0.49191662669181824	-0.8998000025749207
6okm.pdb	6okm_HL_R_YL49W.pdb	0.49613866209983826	1.2451000213623047
6okm.pdb	6okm_HL_R_YL49V.pdb	1.1005632877349854	0.026200000196695328
6okm.pdb	6okm_HL_R_NL53A.pdb	0.04721328616142273	0.16920000314712524
6okm.pdb	6okm_HL_R_NL53R.pdb	-0.4294315576553345	0.4422999918460846
6okm.pdb	6okm_HL_R_NL53D.pdb	-0.2897449731826782	-0.7038000226020813
6okm.pdb	6okm_HL_R_NL53C.pdb	-0.485770046710968	0.2581999897956848
6okm.pdb	6okm_HL_R_NL53Q.pdb	-0.0889759287238121	-0.03999999910593033
6okm.pdb	6okm_HL_R_NL53E.pdb	-0.24829672276973724	-0.22280000150203705
6okm.pdb	6okm_HL_R_NL53G.pdb	0.3361237943172455	0.2639999985694885
6okm.pdb	6okm_HL_R_NL53H.pdb	-0.47083956003189087	0.15150000154972076
6okm.pdb	6okm_HL_R_NL53I.pdb	-0.07097163796424866	-0.20239999890327454
6okm.pdb	6okm_HL_R_NL53L.pdb	0.05735224485397339	0.37229999899864197
6okm.pdb	6okm_HL_R_NL53K.pdb	-0.2024003267288208	0.42640000581741333
6okm.pdb	6okm_HL_R_NL53M.pdb	0.2776498794555664	0.7494000196456909
6okm.pdb	6okm_HL_R_NL53F.pdb	0.02625720202922821	0.18930000066757202
6okm.pdb	6okm_HL_R_NL53P.pdb	0.04612325131893158	0.17730000615119934
6okm.pdb	6okm_HL_R_NL53S.pdb	-0.36919426918029785	0.1420000046491623
6okm.pdb	6okm_HL_R_NL53T.pdb	-0.14261963963508606	0.26750001311302185
6okm.pdb	6okm_HL_R_NL53W.pdb	0.007176011800765991	0.12770000100135803
6okm.pdb	6okm_HL_R_NL53Y.pdb	0.2850986123085022	1.7431000471115112
6okm.pdb	6okm_HL_R_NL53V.pdb	0.06897410750389099	0.6003999710083008
6okm.pdb	6okm_HL_R_LL54A.pdb	-0.44100290536880493	0.35569998621940613
6okm.pdb	6okm_HL_R_LL54R.pdb	-1.182334303855896	-0.17720000445842743
6okm.pdb	6okm_HL_R_LL54N.pdb	-1.0525490045547485	0.28790000081062317
6okm.pdb	6okm_HL_R_LL54D.pdb	-1.421019434928894	0.840399980545044
6okm.pdb	6okm_HL_R_LL54C.pdb	-0.9271330833435059	0.12939999997615814
6okm.pdb	6okm_HL_R_LL54Q.pdb	-0.8845022916793823	0.37529999017715454
6okm.pdb	6okm_HL_R_LL54E.pdb	-0.47779911756515503	0.5098999738693237
6okm.pdb	6okm_HL_R_LL54G.pdb	-0.631247878074646	0.3490999937057495
6okm.pdb	6okm_HL_R_LL54H.pdb	-1.0694422721862793	0.35519999265670776
6okm.pdb	6okm_HL_R_LL54I.pdb	-0.5644837617874146	-0.12600000202655792
6okm.pdb	6okm_HL_R_LL54K.pdb	-0.46105724573135376	-0.2508000135421753
6okm.pdb	6okm_HL_R_LL54M.pdb	-0.35623228549957275	-0.06449999660253525
6okm.pdb	6okm_HL_R_LL54F.pdb	-0.5098639726638794	-0.14820000529289246
6okm.pdb	6okm_HL_R_LL54P.pdb	-0.6929236650466919	1.0098999738693237
6okm.pdb	6okm_HL_R_LL54S.pdb	-0.6186056137084961	-0.03370000049471855
6okm.pdb	6okm_HL_R_LL54T.pdb	-0.7937228679656982	-0.19689999520778656
6okm.pdb	6okm_HL_R_LL54W.pdb	-1.1490936279296875	0.20260000228881836
6okm.pdb	6okm_HL_R_LL54Y.pdb	-0.6367945671081543	0.12489999830722809
6okm.pdb	6okm_HL_R_LL54V.pdb	-0.2724716067314148	0.5382999777793884
6okm.pdb	6okm_HL_R_EL55A.pdb	0.4070337116718292	-0.8600999712944031
6okm.pdb	6okm_HL_R_EL55R.pdb	0.014505565166473389	-1.011199951171875
6okm.pdb	6okm_HL_R_EL55N.pdb	-0.4287954568862915	-0.7674999833106995
6okm.pdb	6okm_HL_R_EL55D.pdb	-0.10450641065835953	-0.20149999856948853
6okm.pdb	6okm_HL_R_EL55C.pdb	0.3186968266963959	-0.4514999985694885
6okm.pdb	6okm_HL_R_EL55Q.pdb	0.14515498280525208	-0.5813999772071838
6okm.pdb	6okm_HL_R_EL55G.pdb	0.40099141001701355	-1.0160000324249268
6okm.pdb	6okm_HL_R_EL55H.pdb	0.013400435447692871	-0.6557999849319458
6okm.pdb	6okm_HL_R_EL55I.pdb	0.06441965699195862	-0.8367999792098999
6okm.pdb	6okm_HL_R_EL55L.pdb	-0.04025408625602722	-2.386899948120117
6okm.pdb	6okm_HL_R_EL55K.pdb	0.14440473914146423	-1.0490000247955322
6okm.pdb	6okm_HL_R_EL55M.pdb	0.45812109112739563	-0.9380000233650208
6okm.pdb	6okm_HL_R_EL55F.pdb	-0.24264684319496155	-0.6875
6okm.pdb	6okm_HL_R_EL55P.pdb	0.5963906049728394	-0.9063000082969666
6okm.pdb	6okm_HL_R_EL55S.pdb	0.24896743893623352	-0.28139999508857727
6okm.pdb	6okm_HL_R_EL55T.pdb	0.3449583947658539	-1.0786000490188599
6okm.pdb	6okm_HL_R_EL55W.pdb	-0.1922610104084015	-0.48559999465942383
6okm.pdb	6okm_HL_R_EL55Y.pdb	-0.11200093477964401	-1.2470999956130981
6okm.pdb	6okm_HL_R_EL55V.pdb	0.4711378514766693	-0.8931999802589417
6okm.pdb	6okm_HL_R_SL56A.pdb	0.011364459991455078	0.34200000762939453
6okm.pdb	6okm_HL_R_SL56R.pdb	-0.40412095189094543	0.08669999986886978
6okm.pdb	6okm_HL_R_SL56N.pdb	0.37334468960762024	0.3386000096797943
6okm.pdb	6okm_HL_R_SL56D.pdb	0.18619945645332336	0.9409999847412109
6okm.pdb	6okm_HL_R_SL56C.pdb	0.06765389442443848	1.0916999578475952
6okm.pdb	6okm_HL_R_SL56Q.pdb	-1.1447155475616455	0.6158999800682068
6okm.pdb	6okm_HL_R_SL56E.pdb	-0.30960312485694885	0.5555999875068665
6okm.pdb	6okm_HL_R_SL56G.pdb	0.45508238673210144	0.08659999817609787
6okm.pdb	6okm_HL_R_SL56H.pdb	-0.10075674951076508	0.32190001010894775
6okm.pdb	6okm_HL_R_SL56I.pdb	0.31325265765190125	1.0895999670028687
6okm.pdb	6okm_HL_R_SL56L.pdb	0.39950236678123474	1.079200029373169
6okm.pdb	6okm_HL_R_SL56K.pdb	-0.3119654059410095	0.15189999341964722
6okm.pdb	6okm_HL_R_SL56M.pdb	1.0059177875518799	1.7482999563217163
6okm.pdb	6okm_HL_R_SL56F.pdb	0.6903544664382935	0.9739000201225281
6okm.pdb	6okm_HL_R_SL56P.pdb	0.9388102293014526	1.636299967765808
6okm.pdb	6okm_HL_R_SL56T.pdb	-0.2634889483451843	0.3702000081539154
6okm.pdb	6okm_HL_R_SL56W.pdb	0.5878492593765259	0.7142000198364258
6okm.pdb	6okm_HL_R_SL56Y.pdb	0.050238966941833496	0.6863999962806702
6okm.pdb	6okm_HL_R_SL56V.pdb	0.39548203349113464	1.1533000469207764
6okm.pdb	6okm_HL_R_VL58A.pdb	-0.003308340907096863	0.009399999864399433
6okm.pdb	6okm_HL_R_VL58R.pdb	-0.33370041847229004	-0.21940000355243683
6okm.pdb	6okm_HL_R_VL58N.pdb	-0.19620296359062195	-0.006099999882280827
6okm.pdb	6okm_HL_R_VL58D.pdb	-0.79845130443573	1.250100016593933
6okm.pdb	6okm_HL_R_VL58C.pdb	-0.2713776230812073	-0.022299999371170998
6okm.pdb	6okm_HL_R_VL58Q.pdb	-0.35443079471588135	0.298799991607666
6okm.pdb	6okm_HL_R_VL58E.pdb	-0.3305363655090332	0.8507000207901001
6okm.pdb	6okm_HL_R_VL58G.pdb	-0.91147780418396	0.11630000174045563
6okm.pdb	6okm_HL_R_VL58H.pdb	-0.24080359935760498	0.0430000014603138
6okm.pdb	6okm_HL_R_VL58I.pdb	-0.19566082954406738	0.014000000432133675
6okm.pdb	6okm_HL_R_VL58L.pdb	-0.065518319606781	0.11789999902248383
6okm.pdb	6okm_HL_R_VL58K.pdb	-0.15199553966522217	0.028300000354647636
6okm.pdb	6okm_HL_R_VL58M.pdb	-0.03630642592906952	0.11140000075101852
6okm.pdb	6okm_HL_R_VL58F.pdb	-0.4989478588104248	0.02070000022649765
6okm.pdb	6okm_HL_R_VL58P.pdb	-0.2725817561149597	0.028699999675154686
6okm.pdb	6okm_HL_R_VL58S.pdb	-0.21969394385814667	-0.04639999940991402
6okm.pdb	6okm_HL_R_VL58T.pdb	-0.26524755358695984	-0.017799999564886093
6okm.pdb	6okm_HL_R_VL58W.pdb	-0.8433965444564819	-0.26649999618530273
6okm.pdb	6okm_HL_R_VL58Y.pdb	-1.057295560836792	-0.583299994468689
6okm.pdb	6okm_HL_R_YL91A.pdb	-0.9774805307388306	-1.7640999555587769
6okm.pdb	6okm_HL_R_YL91R.pdb	-1.4372541904449463	-1.0126999616622925
6okm.pdb	6okm_HL_R_YL91N.pdb	-0.9786219596862793	-1.6384999752044678
6okm.pdb	6okm_HL_R_YL91D.pdb	-1.1214500665664673	-1.8961000442504883
6okm.pdb	6okm_HL_R_YL91C.pdb	-1.2379601001739502	-1.6739000082015991
6okm.pdb	6okm_HL_R_YL91Q.pdb	-1.4130827188491821	-1.8388999700546265
6okm.pdb	6okm_HL_R_YL91E.pdb	-1.271971583366394	-2.046999931335449
6okm.pdb	6okm_HL_R_YL91G.pdb	-1.0968049764633179	-2.492500066757202
6okm.pdb	6okm_HL_R_YL91H.pdb	-1.0478028059005737	-0.8356999754905701
6okm.pdb	6okm_HL_R_YL91I.pdb	-0.6434583067893982	-0.6013000011444092
6okm.pdb	6okm_HL_R_YL91L.pdb	-0.5999637842178345	-1.2532999515533447
6okm.pdb	6okm_HL_R_YL91K.pdb	-1.6357834339141846	-1.2200000286102295
6okm.pdb	6okm_HL_R_YL91M.pdb	-1.0278851985931396	-1.3240000009536743
6okm.pdb	6okm_HL_R_YL91F.pdb	-0.6318150758743286	-0.1762000024318695
6okm.pdb	6okm_HL_R_YL91P.pdb	-1.0241172313690186	-1.9500000476837158
6okm.pdb	6okm_HL_R_YL91S.pdb	-1.3574392795562744	-2.0201001167297363
6okm.pdb	6okm_HL_R_YL91T.pdb	-1.2645506858825684	-1.9875999689102173
6okm.pdb	6okm_HL_R_YL91W.pdb	-0.2998478412628174	0.8069000244140625
6okm.pdb	6okm_HL_R_YL91V.pdb	-0.9717042446136475	-1.1715999841690063
6okm.pdb	6okm_HL_R_AL92R.pdb	-0.39049631357192993	-0.4235999882221222
6okm.pdb	6okm_HL_R_AL92N.pdb	-0.3000065088272095	-0.07020000368356705
6okm.pdb	6okm_HL_R_AL92D.pdb	-0.46122968196868896	0.18060000240802765
6okm.pdb	6okm_HL_R_AL92C.pdb	-0.19438636302947998	0.03350000083446503
6okm.pdb	6okm_HL_R_AL92Q.pdb	-0.11168673634529114	-0.05050000175833702
6okm.pdb	6okm_HL_R_AL92E.pdb	-0.5119627714157104	0.18860000371932983
6okm.pdb	6okm_HL_R_AL92G.pdb	-0.12301494181156158	-0.02290000021457672
6okm.pdb	6okm_HL_R_AL92H.pdb	-0.43238481879234314	-0.02879999950528145
6okm.pdb	6okm_HL_R_AL92I.pdb	-0.31360703706741333	-0.10670000314712524
6okm.pdb	6okm_HL_R_AL92L.pdb	-0.2529921531677246	-0.3571999967098236
6okm.pdb	6okm_HL_R_AL92K.pdb	-0.28801921010017395	-0.031599998474121094
6okm.pdb	6okm_HL_R_AL92M.pdb	0.07788005471229553	0.014399999752640724
6okm.pdb	6okm_HL_R_AL92F.pdb	-0.18492892384529114	-0.03530000150203705
6okm.pdb	6okm_HL_R_AL92P.pdb	-0.25125017762184143	-0.5485000014305115
6okm.pdb	6okm_HL_R_AL92S.pdb	-0.2693513333797455	-0.10719999670982361
6okm.pdb	6okm_HL_R_AL92T.pdb	-0.3465319275856018	-0.28519999980926514
6okm.pdb	6okm_HL_R_AL92W.pdb	-0.315999299287796	-0.07689999788999557
6okm.pdb	6okm_HL_R_AL92Y.pdb	-0.3791007995605469	0.017899999395012856
6okm.pdb	6okm_HL_R_AL92V.pdb	-0.23264145851135254	-0.09510000050067902
6okm.pdb	6okm_HL_R_QL93A.pdb	0.11482906341552734	0.04399999976158142
6okm.pdb	6okm_HL_R_QL93R.pdb	-0.061232298612594604	-0.2784000039100647
6okm.pdb	6okm_HL_R_QL93N.pdb	0.0672021210193634	0.2110999971628189
6okm.pdb	6okm_HL_R_QL93D.pdb	-0.020020484924316406	0.5564000010490417
6okm.pdb	6okm_HL_R_QL93C.pdb	0.12124136090278625	0.34389999508857727
6okm.pdb	6okm_HL_R_QL93E.pdb	0.004225030541419983	0.41190001368522644
6okm.pdb	6okm_HL_R_QL93G.pdb	0.04666212201118469	0.1340000033378601
6okm.pdb	6okm_HL_R_QL93H.pdb	0.06872668862342834	0.22609999775886536
6okm.pdb	6okm_HL_R_QL93I.pdb	0.08821964263916016	0.4171999990940094
6okm.pdb	6okm_HL_R_QL93L.pdb	0.054231613874435425	-0.045099999755620956
6okm.pdb	6okm_HL_R_QL93K.pdb	-0.021363258361816406	-0.12939999997615814
6okm.pdb	6okm_HL_R_QL93M.pdb	0.06512215733528137	-0.010499999858438969
6okm.pdb	6okm_HL_R_QL93F.pdb	0.8035166263580322	0.8719000220298767
6okm.pdb	6okm_HL_R_QL93P.pdb	-0.05040338635444641	0.40049999952316284
6okm.pdb	6okm_HL_R_QL93S.pdb	-0.13570436835289001	0.08309999853372574
6okm.pdb	6okm_HL_R_QL93T.pdb	-0.059861063957214355	-0.18160000443458557
6okm.pdb	6okm_HL_R_QL93W.pdb	0.7766674757003784	1.370300054550171
6okm.pdb	6okm_HL_R_QL93Y.pdb	0.6842026710510254	0.6524999737739563
6okm.pdb	6okm_HL_R_QL93V.pdb	0.16548821330070496	0.03150000050663948
6okm.pdb	6okm_HL_R_FL94A.pdb	-0.9086742401123047	-1.736199975013733
6okm.pdb	6okm_HL_R_FL94R.pdb	-1.243346095085144	-2.5708000659942627
6okm.pdb	6okm_HL_R_FL94N.pdb	-0.7818402051925659	-1.4124000072479248
6okm.pdb	6okm_HL_R_FL94D.pdb	-1.1139826774597168	-1.7350000143051147
6okm.pdb	6okm_HL_R_FL94C.pdb	-1.0404456853866577	-1.6884000301361084
6okm.pdb	6okm_HL_R_FL94Q.pdb	-0.8891007900238037	-1.5241999626159668
6okm.pdb	6okm_HL_R_FL94E.pdb	-0.9498387575149536	-1.5322999954223633
6okm.pdb	6okm_HL_R_FL94G.pdb	-0.9040172100067139	-2.035900115966797
6okm.pdb	6okm_HL_R_FL94H.pdb	-1.1798957586288452	-0.8730999827384949
6okm.pdb	6okm_HL_R_FL94I.pdb	-0.781989574432373	-1.3423000574111938
6okm.pdb	6okm_HL_R_FL94L.pdb	-0.9623411893844604	-0.9577000141143799
6okm.pdb	6okm_HL_R_FL94K.pdb	-0.9905017614364624	-0.7860000133514404
6okm.pdb	6okm_HL_R_FL94M.pdb	-0.2665148079395294	-0.33709999918937683
6okm.pdb	6okm_HL_R_FL94P.pdb	-0.7210198640823364	-0.9947999715805054
6okm.pdb	6okm_HL_R_FL94S.pdb	-1.2970385551452637	-1.8277000188827515
6okm.pdb	6okm_HL_R_FL94T.pdb	-1.0791364908218384	-1.881500005722046
6okm.pdb	6okm_HL_R_FL94W.pdb	-0.8217254877090454	-1.1548000574111938
6okm.pdb	6okm_HL_R_FL94Y.pdb	-3.207430839538574	-0.9251000285148621
6okm.pdb	6okm_HL_R_FL94V.pdb	-0.882154107093811	-1.6291999816894531
6okm.pdb	6okm_HL_R_YL96A.pdb	0.08827149868011475	0.06830000132322311
6okm.pdb	6okm_HL_R_YL96R.pdb	-0.3231002688407898	0.1656000018119812
6okm.pdb	6okm_HL_R_YL96N.pdb	0.08258336782455444	0.052000001072883606
6okm.pdb	6okm_HL_R_YL96D.pdb	-0.21486830711364746	0.10209999978542328
6okm.pdb	6okm_HL_R_YL96C.pdb	0.06854045391082764	0.18019999563694
6okm.pdb	6okm_HL_R_YL96Q.pdb	-0.3312072157859802	-0.0032999999821186066
6okm.pdb	6okm_HL_R_YL96E.pdb	-0.14465180039405823	-0.060100000351667404
6okm.pdb	6okm_HL_R_YL96G.pdb	-0.08212760090827942	0.0348999984562397
6okm.pdb	6okm_HL_R_YL96H.pdb	-0.33097386360168457	0.2793999910354614
6okm.pdb	6okm_HL_R_YL96I.pdb	0.08873751759529114	0.13369999825954437
6okm.pdb	6okm_HL_R_YL96L.pdb	0.11164996027946472	0.16329999268054962
6okm.pdb	6okm_HL_R_YL96K.pdb	-0.44330307841300964	0.11949999630451202
6okm.pdb	6okm_HL_R_YL96M.pdb	-0.010794058442115784	0.08089999854564667
6okm.pdb	6okm_HL_R_YL96F.pdb	0.05711477994918823	0.14830000698566437
6okm.pdb	6okm_HL_R_YL96P.pdb	0.11322605609893799	-0.10670000314712524
6okm.pdb	6okm_HL_R_YL96S.pdb	-0.13318634033203125	0.09960000216960907
6okm.pdb	6okm_HL_R_YL96T.pdb	-0.04516392946243286	0.04729999974370003
6okm.pdb	6okm_HL_R_YL96W.pdb	-0.4647386968135834	0.10339999943971634
6okm.pdb	6okm_HL_R_YL96V.pdb	0.05574589967727661	0.05270000174641609
6okm.pdb	6okm_HL_R_RR36A.pdb	-0.09804749488830566	-0.671999990940094
6okm.pdb	6okm_HL_R_RR36N.pdb	-0.20122717320919037	-0.7473999857902527
6okm.pdb	6okm_HL_R_RR36D.pdb	-0.32100391387939453	-0.7513999938964844
6okm.pdb	6okm_HL_R_RR36C.pdb	-0.0843493640422821	-0.6814000010490417
6okm.pdb	6okm_HL_R_RR36Q.pdb	-0.15144142508506775	-0.7415000200271606
6okm.pdb	6okm_HL_R_RR36E.pdb	-0.2829511761665344	-0.8429999947547913
6okm.pdb	6okm_HL_R_RR36G.pdb	-0.1970122754573822	-0.7440000176429749
6okm.pdb	6okm_HL_R_RR36H.pdb	-0.2416732907295227	-0.6610000133514404
6okm.pdb	6okm_HL_R_RR36I.pdb	-0.10295742005109787	-0.6607999801635742
6okm.pdb	6okm_HL_R_RR36L.pdb	0.014381706714630127	-0.7473999857902527
6okm.pdb	6okm_HL_R_RR36K.pdb	-0.3736508786678314	-0.6593000292778015
6okm.pdb	6okm_HL_R_RR36M.pdb	0.054113999009132385	-0.7067999839782715
6okm.pdb	6okm_HL_R_RR36F.pdb	-0.0057152509689331055	-0.5521000027656555
6okm.pdb	6okm_HL_R_RR36P.pdb	-0.07122239470481873	-0.7056999802589417
6okm.pdb	6okm_HL_R_RR36S.pdb	-0.3122404217720032	-0.6886000037193298
6okm.pdb	6okm_HL_R_RR36T.pdb	-0.1930328905582428	-0.7214000225067139
6okm.pdb	6okm_HL_R_RR36W.pdb	-0.017902106046676636	-0.7116000056266785
6okm.pdb	6okm_HL_R_RR36Y.pdb	-0.05971167981624603	-0.7473999857902527
6okm.pdb	6okm_HL_R_RR36V.pdb	-0.1611185222864151	-0.6610999703407288
6okm.pdb	6okm_HL_R_GR39A.pdb	-3.95900559425354	-2.6570000648498535
6okm.pdb	6okm_HL_R_GR39R.pdb	-9.380962371826172	-6.9085001945495605
6okm.pdb	6okm_HL_R_GR39N.pdb	-13.294831275939941	-8.5871000289917
6okm.pdb	6okm_HL_R_GR39D.pdb	-9.696393013000488	-6.344399929046631
6okm.pdb	6okm_HL_R_GR39C.pdb	-8.934928894042969	-4.624800205230713
6okm.pdb	6okm_HL_R_GR39Q.pdb	-2.4696879386901855	-1.811900019645691
6okm.pdb	6okm_HL_R_GR39E.pdb	-15.626684188842773	-8.909600257873535
6okm.pdb	6okm_HL_R_GR39H.pdb	-33.485260009765625	-21.661226272583008
6okm.pdb	6okm_HL_R_GR39I.pdb	-15.827932357788086	-11.7252197265625
6okm.pdb	6okm_HL_R_GR39L.pdb	-7.313769817352295	-5.9868998527526855
6okm.pdb	6okm_HL_R_GR39K.pdb	-11.972378730773926	-8.08080005645752
6okm.pdb	6okm_HL_R_GR39M.pdb	-11.632898330688477	-8.659799575805664
6okm.pdb	6okm_HL_R_GR39F.pdb	-15.987771987915039	-12.78499984741211
6okm.pdb	6okm_HL_R_GR39P.pdb	-7.613158702850342	-4.26609992980957
6okm.pdb	6okm_HL_R_GR39S.pdb	-7.2263970375061035	-3.9639999866485596
6okm.pdb	6okm_HL_R_GR39T.pdb	-17.10342788696289	-9.837800025939941
6okm.pdb	6okm_HL_R_GR39W.pdb	-8.46678638458252	-9.8996000289917
6okm.pdb	6okm_HL_R_GR39Y.pdb	-11.068318367004395	-11.081899642944336
6okm.pdb	6okm_HL_R_GR39V.pdb	-17.642738342285156	-10.873800277709961
6okm.pdb	6okm_HL_R_PR40A.pdb	-1.0065691471099854	-1.593000054359436
6okm.pdb	6okm_HL_R_PR40R.pdb	-2.917675733566284	-2.5552000999450684
6okm.pdb	6okm_HL_R_PR40N.pdb	-1.813979983329773	-2.0350000858306885
6okm.pdb	6okm_HL_R_PR40D.pdb	-2.7386081218719482	-4.617599964141846
6okm.pdb	6okm_HL_R_PR40C.pdb	-0.32711780071258545	-1.6552000045776367
6okm.pdb	6okm_HL_R_PR40Q.pdb	-0.8502717018127441	-1.3157999515533447
6okm.pdb	6okm_HL_R_PR40E.pdb	-1.176565170288086	-2.4879000186920166
6okm.pdb	6okm_HL_R_PR40G.pdb	-1.166656494140625	-2.980299949645996
6okm.pdb	6okm_HL_R_PR40H.pdb	-10.68042278289795	-9.649200439453125
6okm.pdb	6okm_HL_R_PR40I.pdb	-2.725644111633301	-2.975600004196167
6okm.pdb	6okm_HL_R_PR40L.pdb	-0.22684165835380554	-0.12950000166893005
6okm.pdb	6okm_HL_R_PR40K.pdb	-2.1794509887695312	-2.029900074005127
6okm.pdb	6okm_HL_R_PR40M.pdb	0.6580401659011841	-0.5644000172615051
6okm.pdb	6okm_HL_R_PR40F.pdb	-20.88288688659668	-16.388019561767578
6okm.pdb	6okm_HL_R_PR40S.pdb	-1.4862266778945923	-2.95740008354187
6okm.pdb	6okm_HL_R_PR40T.pdb	-1.7654998302459717	-2.3482000827789307
6okm.pdb	6okm_HL_R_PR40W.pdb	-22.87531280517578	-18.26814079284668
6okm.pdb	6okm_HL_R_PR40Y.pdb	-27.71687126159668	-17.368520736694336
6okm.pdb	6okm_HL_R_PR40V.pdb	-1.7636497020721436	-1.0714999437332153
6okm.pdb	6okm_HL_R_GR41A.pdb	-0.4398000240325928	-0.6334999799728394
6okm.pdb	6okm_HL_R_GR41R.pdb	-1.1923975944519043	-0.684499979019165
6okm.pdb	6okm_HL_R_GR41N.pdb	-0.9212772846221924	-0.15889999270439148
6okm.pdb	6okm_HL_R_GR41D.pdb	-0.07121528685092926	-2.3157999515533447
6okm.pdb	6okm_HL_R_GR41C.pdb	-0.3783639967441559	-0.5843999981880188
6okm.pdb	6okm_HL_R_GR41Q.pdb	-0.5513997077941895	-1.0339000225067139
6okm.pdb	6okm_HL_R_GR41E.pdb	-0.2840583622455597	-1.433500051498413
6okm.pdb	6okm_HL_R_GR41H.pdb	-1.905731439590454	-2.283600091934204
6okm.pdb	6okm_HL_R_GR41I.pdb	-4.41623067855835	-3.34060001373291
6okm.pdb	6okm_HL_R_GR41L.pdb	-0.983903169631958	-0.04100000113248825
6okm.pdb	6okm_HL_R_GR41K.pdb	-0.7126951217651367	-0.49939998984336853
6okm.pdb	6okm_HL_R_GR41M.pdb	0.2525847852230072	0.5928000211715698
6okm.pdb	6okm_HL_R_GR41F.pdb	-4.312365531921387	-4.066699981689453
6okm.pdb	6okm_HL_R_GR41P.pdb	-5.804242134094238	-4.253499984741211
6okm.pdb	6okm_HL_R_GR41S.pdb	-0.7480672597885132	-1.5640000104904175
6okm.pdb	6okm_HL_R_GR41T.pdb	-2.043515682220459	-2.84660005569458
6okm.pdb	6okm_HL_R_GR41W.pdb	-4.549362659454346	-7.831999778747559
6okm.pdb	6okm_HL_R_GR41Y.pdb	-20.147186279296875	-13.056039810180664
6okm.pdb	6okm_HL_R_GR41V.pdb	-2.4359374046325684	-1.9118000268936157
6okm.pdb	6okm_HL_R_FR42A.pdb	-1.9459588527679443	-2.1013998985290527
6okm.pdb	6okm_HL_R_FR42R.pdb	-1.7956781387329102	-1.7187999486923218
6okm.pdb	6okm_HL_R_FR42N.pdb	-1.6761538982391357	-2.2184998989105225
6okm.pdb	6okm_HL_R_FR42D.pdb	-2.139974594116211	-2.84689998626709
6okm.pdb	6okm_HL_R_FR42C.pdb	-1.8361443281173706	-1.768399953842163
6okm.pdb	6okm_HL_R_FR42Q.pdb	-2.0012876987457275	-1.4670000076293945
6okm.pdb	6okm_HL_R_FR42E.pdb	-1.874475359916687	-2.1041998863220215
6okm.pdb	6okm_HL_R_FR42G.pdb	-1.9789358377456665	-2.2165000438690186
6okm.pdb	6okm_HL_R_FR42H.pdb	-1.9340934753417969	-0.5260999798774719
6okm.pdb	6okm_HL_R_FR42I.pdb	-1.5991628170013428	-1.1866999864578247
6okm.pdb	6okm_HL_R_FR42L.pdb	-1.657731533050537	-0.9320999979972839
6okm.pdb	6okm_HL_R_FR42K.pdb	-1.446179747581482	0.9448999762535095
6okm.pdb	6okm_HL_R_FR42M.pdb	-1.222861647605896	-0.6287000179290771
6okm.pdb	6okm_HL_R_FR42P.pdb	-2.087660312652588	-2.194700002670288
6okm.pdb	6okm_HL_R_FR42S.pdb	-1.7730227708816528	-1.8496999740600586
6okm.pdb	6okm_HL_R_FR42T.pdb	-1.7596120834350586	-1.3386000394821167
6okm.pdb	6okm_HL_R_FR42W.pdb	-10.245278358459473	-6.531499862670898
6okm.pdb	6okm_HL_R_FR42Y.pdb	-1.9555572271347046	-3.4511001110076904
6okm.pdb	6okm_HL_R_FR42V.pdb	-1.7421741485595703	-1.5465999841690063
6okm.pdb	6okm_HL_R_PR54A.pdb	-0.9817358255386353	-0.34929999709129333
6okm.pdb	6okm_HL_R_PR54R.pdb	-1.3794232606887817	-2.4660000801086426
6okm.pdb	6okm_HL_R_PR54N.pdb	-1.4384548664093018	-2.7797000408172607
6okm.pdb	6okm_HL_R_PR54D.pdb	-2.5974037647247314	-3.082200050354004
6okm.pdb	6okm_HL_R_PR54C.pdb	-0.5598036646842957	-0.6115000247955322
6okm.pdb	6okm_HL_R_PR54Q.pdb	-2.0458803176879883	-3.235300064086914
6okm.pdb	6okm_HL_R_PR54E.pdb	-3.7279856204986572	-4.40310001373291
6okm.pdb	6okm_HL_R_PR54G.pdb	-1.279924750328064	-2.5696001052856445
6okm.pdb	6okm_HL_R_PR54H.pdb	-14.490412712097168	-12.54578971862793
6okm.pdb	6okm_HL_R_PR54I.pdb	-0.7723438739776611	-2.229099988937378
6okm.pdb	6okm_HL_R_PR54L.pdb	-1.7335768938064575	-2.269399881362915
6okm.pdb	6okm_HL_R_PR54K.pdb	-1.6393122673034668	-1.4607000350952148
6okm.pdb	6okm_HL_R_PR54M.pdb	-1.4667959213256836	-2.0469000339508057
6okm.pdb	6okm_HL_R_PR54F.pdb	-5.519534587860107	-7.407700061798096
6okm.pdb	6okm_HL_R_PR54S.pdb	-0.6250776052474976	-0.5874000191688538
6okm.pdb	6okm_HL_R_PR54T.pdb	-1.5800634622573853	-0.5666000247001648
6okm.pdb	6okm_HL_R_PR54W.pdb	-10.785892486572266	-6.5106000900268555
6okm.pdb	6okm_HL_R_PR54Y.pdb	-11.563709259033203	-9.390000343322754
6okm.pdb	6okm_HL_R_PR54V.pdb	-1.5554380416870117	0.15049999952316284
6okm.pdb	6okm_HL_R_WR57A.pdb	-2.485013961791992	-3.6254000663757324
6okm.pdb	6okm_HL_R_WR57R.pdb	-2.606741189956665	-1.7021000385284424
6okm.pdb	6okm_HL_R_WR57N.pdb	-2.7346906661987305	-3.977299928665161
6okm.pdb	6okm_HL_R_WR57D.pdb	-2.7497458457946777	-4.76800012588501
6okm.pdb	6okm_HL_R_WR57C.pdb	-2.4546096324920654	-3.5090999603271484
6okm.pdb	6okm_HL_R_WR57Q.pdb	-2.3507745265960693	-3.1846001148223877
6okm.pdb	6okm_HL_R_WR57E.pdb	-2.775028944015503	-3.2904000282287598
6okm.pdb	6okm_HL_R_WR57G.pdb	-2.727104663848877	-4.059800148010254
6okm.pdb	6okm_HL_R_WR57H.pdb	-2.3844857215881348	-3.5994999408721924
6okm.pdb	6okm_HL_R_WR57I.pdb	-2.834045648574829	-2.8864998817443848
6okm.pdb	6okm_HL_R_WR57L.pdb	-2.269784927368164	-1.7001999616622925
6okm.pdb	6okm_HL_R_WR57K.pdb	-3.288719415664673	-2.7330000400543213
6okm.pdb	6okm_HL_R_WR57M.pdb	-1.1363469362258911	-0.9904999732971191
6okm.pdb	6okm_HL_R_WR57F.pdb	-1.6848174333572388	-1.2007999420166016
6okm.pdb	6okm_HL_R_WR57P.pdb	-2.2662484645843506	-3.2444000244140625
6okm.pdb	6okm_HL_R_WR57S.pdb	-2.753354549407959	-4.255899906158447
6okm.pdb	6okm_HL_R_WR57T.pdb	-2.920283317565918	-4.297399997711182
6okm.pdb	6okm_HL_R_WR57Y.pdb	-1.8067656755447388	-1.6878000497817993
6okm.pdb	6okm_HL_R_WR57V.pdb	-1.9540399312973022	-3.1110999584198
6okm.pdb	6okm_HL_R_CR58A.pdb	0.3585371673107147	-0.42910000681877136
6okm.pdb	6okm_HL_R_CR58R.pdb	-3.965463638305664	-5.803400039672852
6okm.pdb	6okm_HL_R_CR58N.pdb	0.4434841573238373	-0.6082000136375427
6okm.pdb	6okm_HL_R_CR58D.pdb	0.8600813150405884	0.5967000126838684
6okm.pdb	6okm_HL_R_CR58Q.pdb	0.8092079162597656	0.8378999829292297
6okm.pdb	6okm_HL_R_CR58E.pdb	1.209854006767273	2.8854000568389893
6okm.pdb	6okm_HL_R_CR58G.pdb	0.5495785474777222	-0.10499999672174454
6okm.pdb	6okm_HL_R_CR58H.pdb	0.22725430130958557	-2.191800117492676
6okm.pdb	6okm_HL_R_CR58I.pdb	4.774332046508789e-05	0.2547000050544739
6okm.pdb	6okm_HL_R_CR58L.pdb	0.05926191806793213	-0.13930000364780426
6okm.pdb	6okm_HL_R_CR58K.pdb	-2.582819700241089	-6.475299835205078
6okm.pdb	6okm_HL_R_CR58M.pdb	-0.17402377724647522	-0.7716000080108643
6okm.pdb	6okm_HL_R_CR58F.pdb	-1.5451874732971191	-1.8798999786376953
6okm.pdb	6okm_HL_R_CR58P.pdb	0.6118369102478027	0.6348000168800354
6okm.pdb	6okm_HL_R_CR58S.pdb	0.08726489543914795	-0.4787999987602234
6okm.pdb	6okm_HL_R_CR58T.pdb	0.10612833499908447	-0.5453000068664551
6okm.pdb	6okm_HL_R_CR58W.pdb	-13.754026412963867	-15.97307014465332
6okm.pdb	6okm_HL_R_CR58Y.pdb	-0.3004503846168518	-2.2939000129699707
6okm.pdb	6okm_HL_R_CR58V.pdb	0.23025131225585938	0.032099999487400055
6okm.pdb	6okm_HL_R_NR59A.pdb	0.023678332567214966	0.33970001339912415
6okm.pdb	6okm_HL_R_NR59R.pdb	-0.0727887898683548	1.1378999948501587
6okm.pdb	6okm_HL_R_NR59D.pdb	0.5120849609375	3.2416000366210938
6okm.pdb	6okm_HL_R_NR59C.pdb	-0.05909934639930725	0.9610000252723694
6okm.pdb	6okm_HL_R_NR59Q.pdb	-0.3152332901954651	-0.024800000712275505
6okm.pdb	6okm_HL_R_NR59E.pdb	0.18568000197410583	0.7738999724388123
6okm.pdb	6okm_HL_R_NR59G.pdb	-0.13504695892333984	0.18119999766349792
6okm.pdb	6okm_HL_R_NR59H.pdb	-0.7555127143859863	-0.17509999871253967
6okm.pdb	6okm_HL_R_NR59I.pdb	-0.11837035417556763	0.5860000252723694
6okm.pdb	6okm_HL_R_NR59L.pdb	0.0497056245803833	0.6169000267982483
6okm.pdb	6okm_HL_R_NR59K.pdb	-0.017420366406440735	0.7555000185966492
6okm.pdb	6okm_HL_R_NR59M.pdb	0.08199772238731384	0.6694999933242798
6okm.pdb	6okm_HL_R_NR59F.pdb	0.23188045620918274	1.3823000192642212
6okm.pdb	6okm_HL_R_NR59P.pdb	-0.2300415188074112	0.25130000710487366
6okm.pdb	6okm_HL_R_NR59S.pdb	-0.31047940254211426	0.9106000065803528
6okm.pdb	6okm_HL_R_NR59T.pdb	-0.1715364158153534	0.3603000044822693
6okm.pdb	6okm_HL_R_NR59W.pdb	-0.6672868728637695	0.43309998512268066
6okm.pdb	6okm_HL_R_NR59Y.pdb	0.04197993874549866	1.386299967765808
6okm.pdb	6okm_HL_R_NR59V.pdb	0.16807854175567627	0.7433000206947327
6okm.pdb	6okm_HL_R_LR60A.pdb	-0.35944002866744995	-0.7017999887466431
6okm.pdb	6okm_HL_R_LR60R.pdb	-0.49698537588119507	-0.43059998750686646
6okm.pdb	6okm_HL_R_LR60N.pdb	-0.7091490030288696	-0.79339998960495
6okm.pdb	6okm_HL_R_LR60D.pdb	-0.6581747531890869	-0.8605999946594238
6okm.pdb	6okm_HL_R_LR60C.pdb	-0.4287460744380951	-0.09459999948740005
6okm.pdb	6okm_HL_R_LR60Q.pdb	-0.14776736497879028	-0.6255999803543091
6okm.pdb	6okm_HL_R_LR60E.pdb	0.2273772656917572	0.6162999868392944
6okm.pdb	6okm_HL_R_LR60G.pdb	-0.46142056584358215	-0.8720999956130981
6okm.pdb	6okm_HL_R_LR60H.pdb	-0.20956379175186157	0.28439998626708984
6okm.pdb	6okm_HL_R_LR60I.pdb	-0.11025823652744293	-0.39089998602867126
6okm.pdb	6okm_HL_R_LR60K.pdb	-0.3442726135253906	-0.4065999984741211
6okm.pdb	6okm_HL_R_LR60M.pdb	-0.25460201501846313	-0.2883000075817108
6okm.pdb	6okm_HL_R_LR60F.pdb	-0.8151670694351196	-1.0081000328063965
6okm.pdb	6okm_HL_R_LR60P.pdb	-0.1081952452659607	-0.3513999879360199
6okm.pdb	6okm_HL_R_LR60S.pdb	-0.6189846992492676	-0.8373000025749207
6okm.pdb	6okm_HL_R_LR60T.pdb	-0.4287933111190796	-0.5803999900817871
6okm.pdb	6okm_HL_R_LR60W.pdb	-0.5198329091072083	-0.3617999851703644
6okm.pdb	6okm_HL_R_LR60Y.pdb	-0.24755655229091644	-0.5656999945640564
6okm.pdb	6okm_HL_R_LR60V.pdb	-0.09228655695915222	0.6090999841690063
6okm.pdb	6okm_HL_R_RR61A.pdb	-0.5451316833496094	-0.2563999891281128
6okm.pdb	6okm_HL_R_RR61N.pdb	-0.7426184415817261	-0.6452000141143799
6okm.pdb	6okm_HL_R_RR61D.pdb	-0.7999550104141235	-0.8112000226974487
6okm.pdb	6okm_HL_R_RR61C.pdb	-0.5867801904678345	-0.4580000042915344
6okm.pdb	6okm_HL_R_RR61Q.pdb	-0.8826812505722046	-0.42570000886917114
6okm.pdb	6okm_HL_R_RR61E.pdb	-0.8970849514007568	-0.4717000126838684
6okm.pdb	6okm_HL_R_RR61G.pdb	-0.42250311374664307	-0.7014999985694885
6okm.pdb	6okm_HL_R_RR61H.pdb	-0.6721900701522827	-0.5368000268936157
6okm.pdb	6okm_HL_R_RR61I.pdb	-0.06629142165184021	2.006700038909912
6okm.pdb	6okm_HL_R_RR61L.pdb	-0.4285041093826294	0.4147000014781952
6okm.pdb	6okm_HL_R_RR61K.pdb	-0.7457829713821411	-0.0015999999595806003
6okm.pdb	6okm_HL_R_RR61M.pdb	-0.09509412944316864	0.9750999808311462
6okm.pdb	6okm_HL_R_RR61F.pdb	0.3464239537715912	0.5680000185966492
6okm.pdb	6okm_HL_R_RR61P.pdb	-0.8660169839859009	0.4925000071525574
6okm.pdb	6okm_HL_R_RR61S.pdb	-0.8482726812362671	-0.7282000184059143
6okm.pdb	6okm_HL_R_RR61T.pdb	-0.4663260579109192	-0.5498999953269958
6okm.pdb	6okm_HL_R_RR61W.pdb	-0.29494816064834595	0.2766000032424927
6okm.pdb	6okm_HL_R_RR61Y.pdb	-0.4879457652568817	0.17980000376701355
6okm.pdb	6okm_HL_R_RR61V.pdb	-1.4767204523086548	-0.9702000021934509
6okm.pdb	6okm_HL_R_ER65A.pdb	-0.08645356446504593	-0.6786999702453613
6okm.pdb	6okm_HL_R_ER65R.pdb	-0.3948267996311188	-0.7386999726295471
6okm.pdb	6okm_HL_R_ER65N.pdb	-0.15780112147331238	-0.5105999708175659
6okm.pdb	6okm_HL_R_ER65D.pdb	-0.25104060769081116	-0.1972000002861023
6okm.pdb	6okm_HL_R_ER65C.pdb	-0.1780920773744583	-0.6539000272750854
6okm.pdb	6okm_HL_R_ER65Q.pdb	-0.20235352218151093	-0.651199996471405
6okm.pdb	6okm_HL_R_ER65G.pdb	-0.10731060802936554	-0.7016000151634216
6okm.pdb	6okm_HL_R_ER65H.pdb	-0.08124297112226486	-0.5512999892234802
6okm.pdb	6okm_HL_R_ER65I.pdb	-0.022595196962356567	-0.5939000248908997
6okm.pdb	6okm_HL_R_ER65L.pdb	-0.13381248712539673	-0.527400016784668
6okm.pdb	6okm_HL_R_ER65K.pdb	-0.33857113122940063	-0.7348999977111816
6okm.pdb	6okm_HL_R_ER65M.pdb	-0.0848405510187149	-0.6583999991416931
6okm.pdb	6okm_HL_R_ER65F.pdb	-0.2241290807723999	-0.5881999731063843
6okm.pdb	6okm_HL_R_ER65P.pdb	-0.2840985357761383	-0.6758999824523926
6okm.pdb	6okm_HL_R_ER65S.pdb	-0.2794532775878906	-0.6902999877929688
6okm.pdb	6okm_HL_R_ER65T.pdb	-0.12316692620515823	-0.6741999983787537
6okm.pdb	6okm_HL_R_ER65W.pdb	0.24060827493667603	-0.36149999499320984
6okm.pdb	6okm_HL_R_ER65Y.pdb	-0.5001349449157715	-0.6590999960899353
6okm.pdb	6okm_HL_R_ER65V.pdb	0.030774205923080444	-0.6520000100135803
6okm.pdb	6okm_HL_R_RR66A.pdb	-1.4534715414047241	-3.6967999935150146
6okm.pdb	6okm_HL_R_RR66N.pdb	-1.4922926425933838	-2.7818000316619873
6okm.pdb	6okm_HL_R_RR66D.pdb	-1.0654560327529907	-1.9465999603271484
6okm.pdb	6okm_HL_R_RR66C.pdb	-1.6727949380874634	-3.487299919128418
6okm.pdb	6okm_HL_R_RR66Q.pdb	-1.5095683336257935	-3.2548000812530518
6okm.pdb	6okm_HL_R_RR66E.pdb	-1.211741328239441	-1.8472000360488892
6okm.pdb	6okm_HL_R_RR66G.pdb	-1.5803239345550537	-4.2104997634887695
6okm.pdb	6okm_HL_R_RR66H.pdb	-1.9233571290969849	-2.0206000804901123
6okm.pdb	6okm_HL_R_RR66I.pdb	-1.5826033353805542	-3.1347999572753906
6okm.pdb	6okm_HL_R_RR66L.pdb	-1.370057225227356	-2.611599922180176
6okm.pdb	6okm_HL_R_RR66K.pdb	-1.1562745571136475	-1.792799949645996
6okm.pdb	6okm_HL_R_RR66M.pdb	-1.221247673034668	-2.1184000968933105
6okm.pdb	6okm_HL_R_RR66F.pdb	-1.8836281299591064	-2.1693999767303467
6okm.pdb	6okm_HL_R_RR66P.pdb	-1.4137595891952515	-3.648400068283081
6okm.pdb	6okm_HL_R_RR66S.pdb	-1.2593261003494263	-3.908600091934204
6okm.pdb	6okm_HL_R_RR66T.pdb	-1.2636641263961792	-2.6789000034332275
6okm.pdb	6okm_HL_R_RR66W.pdb	-0.7614208459854126	-1.42739999294281
6okm.pdb	6okm_HL_R_RR66Y.pdb	-2.420750379562378	-4.196599960327148
6okm.pdb	6okm_HL_R_RR66V.pdb	-1.4728872776031494	-2.359600067138672
6okm.pdb	6okm_HL_R_KR67A.pdb	0.04604622721672058	-0.042500000447034836
6okm.pdb	6okm_HL_R_KR67R.pdb	-0.22946932911872864	-0.06870000064373016
6okm.pdb	6okm_HL_R_KR67N.pdb	0.00561872124671936	0.013000000268220901
6okm.pdb	6okm_HL_R_KR67D.pdb	-0.07668926566839218	0.05079999938607216
6okm.pdb	6okm_HL_R_KR67C.pdb	-0.11846446990966797	-0.010300000198185444
6okm.pdb	6okm_HL_R_KR67Q.pdb	-0.30036187171936035	-0.037700001150369644
6okm.pdb	6okm_HL_R_KR67E.pdb	-0.1841866374015808	0.0608999989926815
6okm.pdb	6okm_HL_R_KR67G.pdb	-0.0434107780456543	-0.005499999970197678
6okm.pdb	6okm_HL_R_KR67H.pdb	-0.04405052959918976	0.04989999905228615
6okm.pdb	6okm_HL_R_KR67I.pdb	0.028862372040748596	-0.05090000107884407
6okm.pdb	6okm_HL_R_KR67L.pdb	0.0911736786365509	0.04390000179409981
6okm.pdb	6okm_HL_R_KR67M.pdb	0.010069519281387329	0.03099999949336052
6okm.pdb	6okm_HL_R_KR67F.pdb	0.060190290212631226	0.03709999844431877
6okm.pdb	6okm_HL_R_KR67P.pdb	-0.20858091115951538	-0.7580999732017517
6okm.pdb	6okm_HL_R_KR67S.pdb	-0.21848870813846588	-0.025100000202655792
6okm.pdb	6okm_HL_R_KR67T.pdb	-0.32547110319137573	0.016100000590085983
6okm.pdb	6okm_HL_R_KR67W.pdb	-0.32968538999557495	0.028699999675154686
6okm.pdb	6okm_HL_R_KR67Y.pdb	-0.17471803724765778	0.01979999989271164
6okm.pdb	6okm_HL_R_KR67V.pdb	0.037668317556381226	-0.07419999688863754
6okm.pdb	6okm_HL_R_QR68A.pdb	0.053845345973968506	0.009800000116229057
6okm.pdb	6okm_HL_R_QR68R.pdb	-0.2758026719093323	-0.1348000019788742
6okm.pdb	6okm_HL_R_QR68N.pdb	-0.1496371328830719	0.030700000002980232
6okm.pdb	6okm_HL_R_QR68D.pdb	-0.20817887783050537	-0.05040000006556511
6okm.pdb	6okm_HL_R_QR68C.pdb	-0.00790029764175415	-0.021700000390410423
6okm.pdb	6okm_HL_R_QR68E.pdb	-0.21742263436317444	0.01889999955892563
6okm.pdb	6okm_HL_R_QR68G.pdb	0.03682988882064819	-0.015399999916553497
6okm.pdb	6okm_HL_R_QR68H.pdb	-0.11363853514194489	0.08079999685287476
6okm.pdb	6okm_HL_R_QR68I.pdb	-0.0057369619607925415	-0.04989999905228615
6okm.pdb	6okm_HL_R_QR68L.pdb	-0.04462626576423645	-0.00279999990016222
6okm.pdb	6okm_HL_R_QR68K.pdb	-0.3101999759674072	-0.026799999177455902
6okm.pdb	6okm_HL_R_QR68M.pdb	0.18001112341880798	0.011699999682605267
6okm.pdb	6okm_HL_R_QR68F.pdb	0.00432923436164856	0.05480000004172325
6okm.pdb	6okm_HL_R_QR68P.pdb	-0.3701692819595337	-0.14300000667572021
6okm.pdb	6okm_HL_R_QR68S.pdb	-0.1160513162612915	0.05849999934434891
6okm.pdb	6okm_HL_R_QR68T.pdb	-0.1264743208885193	-0.5418999791145325
6okm.pdb	6okm_HL_R_QR68W.pdb	-0.1626148521900177	0.010400000028312206
6okm.pdb	6okm_HL_R_QR68Y.pdb	-0.07750043272972107	0.14100000262260437
6okm.pdb	6okm_HL_R_QR68V.pdb	0.030452966690063477	-0.04809999838471413
6okm.pdb	6okm_HL_R_LR69A.pdb	-1.6659027338027954	-1.5586999654769897
6okm.pdb	6okm_HL_R_LR69R.pdb	-2.0915133953094482	-2.147700071334839
6okm.pdb	6okm_HL_R_LR69N.pdb	-2.1683552265167236	-2.0559000968933105
6okm.pdb	6okm_HL_R_LR69D.pdb	-1.5416646003723145	-1.4296000003814697
6okm.pdb	6okm_HL_R_LR69C.pdb	-1.6731336116790771	-1.3102999925613403
6okm.pdb	6okm_HL_R_LR69Q.pdb	-2.0317728519439697	-2.4093000888824463
6okm.pdb	6okm_HL_R_LR69E.pdb	-2.1498868465423584	-2.642699956893921
6okm.pdb	6okm_HL_R_LR69G.pdb	-1.553228735923767	-2.0165998935699463
6okm.pdb	6okm_HL_R_LR69H.pdb	-1.9596585035324097	-1.9466999769210815
6okm.pdb	6okm_HL_R_LR69I.pdb	-0.7810332775115967	-0.49729999899864197
6okm.pdb	6okm_HL_R_LR69K.pdb	-2.096755266189575	-2.0873000621795654
6okm.pdb	6okm_HL_R_LR69M.pdb	0.06473943591117859	0.30809998512268066
6okm.pdb	6okm_HL_R_LR69F.pdb	-1.632543921470642	-1.7381000518798828
6okm.pdb	6okm_HL_R_LR69P.pdb	-1.5320390462875366	-1.315000057220459
6okm.pdb	6okm_HL_R_LR69S.pdb	-1.982978105545044	-1.9486000537872314
6okm.pdb	6okm_HL_R_LR69T.pdb	-1.8263983726501465	-2.0357000827789307
6okm.pdb	6okm_HL_R_LR69W.pdb	-1.7704668045043945	-1.753999948501587
6okm.pdb	6okm_HL_R_LR69Y.pdb	-1.8977000713348389	-1.6916999816894531
6okm.pdb	6okm_HL_R_LR69V.pdb	-1.6108338832855225	-1.1962000131607056
5fhc.pdb	5fhc_AB_J_SA99A.pdb	0.34064874053001404	0.30395999550819397
5fhc.pdb	5fhc_AB_J_SA99R.pdb	-3.4952597618103027	-4.305699825286865
5fhc.pdb	5fhc_AB_J_SA99N.pdb	-0.36797505617141724	-0.023970000445842743
5fhc.pdb	5fhc_AB_J_SA99D.pdb	0.5426336526870728	0.455269992351532
5fhc.pdb	5fhc_AB_J_SA99C.pdb	0.4654829204082489	0.2851400077342987
5fhc.pdb	5fhc_AB_J_SA99Q.pdb	-5.978087425231934	-5.55364990234375
5fhc.pdb	5fhc_AB_J_SA99E.pdb	-3.793534517288208	-4.231540203094482
5fhc.pdb	5fhc_AB_J_SA99G.pdb	0.3133867084980011	-0.2914400100708008
5fhc.pdb	5fhc_AB_J_SA99H.pdb	-5.143771171569824	-4.140960216522217
5fhc.pdb	5fhc_AB_J_SA99I.pdb	-2.1078085899353027	-1.3912689685821533
5fhc.pdb	5fhc_AB_J_SA99L.pdb	-3.7655696868896484	-2.112816095352173
5fhc.pdb	5fhc_AB_J_SA99K.pdb	-6.379206657409668	-7.204090118408203
5fhc.pdb	5fhc_AB_J_SA99M.pdb	0.3451290428638458	-1.093222975730896
5fhc.pdb	5fhc_AB_J_SA99F.pdb	-6.841805458068848	-2.0292398929595947
5fhc.pdb	5fhc_AB_J_SA99P.pdb	0.2595030665397644	0.22801999747753143
5fhc.pdb	5fhc_AB_J_SA99T.pdb	-0.06085038185119629	-0.05649000033736229
5fhc.pdb	5fhc_AB_J_SA99W.pdb	-31.35952377319336	-29.367000579833984
5fhc.pdb	5fhc_AB_J_SA99Y.pdb	-10.149675369262695	-4.885680198669434
5fhc.pdb	5fhc_AB_J_SA99V.pdb	0.8846452236175537	0.6094300150871277
5fhc.pdb	5fhc_AB_J_RA100A.pdb	0.9703325033187866	0.05992000177502632
5fhc.pdb	5fhc_AB_J_RA100N.pdb	0.566535472869873	0.007519999984651804
5fhc.pdb	5fhc_AB_J_RA100D.pdb	0.4580537974834442	0.053950000554323196
5fhc.pdb	5fhc_AB_J_RA100C.pdb	0.6623742580413818	0.010809999890625477
5fhc.pdb	5fhc_AB_J_RA100Q.pdb	0.31086602807044983	0.010470000095665455
5fhc.pdb	5fhc_AB_J_RA100E.pdb	0.08695656061172485	-0.008449999615550041
5fhc.pdb	5fhc_AB_J_RA100G.pdb	0.864776611328125	0.10780999809503555
5fhc.pdb	5fhc_AB_J_RA100H.pdb	0.6303973197937012	-0.21963000297546387
5fhc.pdb	5fhc_AB_J_RA100I.pdb	0.5179028511047363	-0.20555999875068665
5fhc.pdb	5fhc_AB_J_RA100L.pdb	0.6094213724136353	-0.1907999962568283
5fhc.pdb	5fhc_AB_J_RA100K.pdb	0.20848089456558228	0.09502000361680984
5fhc.pdb	5fhc_AB_J_RA100M.pdb	0.3646855056285858	0.02457999996840954
5fhc.pdb	5fhc_AB_J_RA100F.pdb	0.6135553121566772	-0.13917000591754913
5fhc.pdb	5fhc_AB_J_RA100P.pdb	0.7083514928817749	0.1330299973487854
5fhc.pdb	5fhc_AB_J_RA100S.pdb	0.6070150136947632	0.13977999985218048
5fhc.pdb	5fhc_AB_J_RA100T.pdb	0.4090801179409027	0.10467000305652618
5fhc.pdb	5fhc_AB_J_RA100W.pdb	0.6215487718582153	-0.17747999727725983
5fhc.pdb	5fhc_AB_J_RA100Y.pdb	0.29478394985198975	-0.4759500026702881
5fhc.pdb	5fhc_AB_J_RA100V.pdb	0.5147662162780762	-0.06923999637365341
5fhc.pdb	5fhc_AB_J_SA101A.pdb	0.27320510149002075	0.6222100257873535
5fhc.pdb	5fhc_AB_J_SA101R.pdb	-2.458247423171997	-0.9237909913063049
5fhc.pdb	5fhc_AB_J_SA101N.pdb	-1.5644785165786743	-0.768733024597168
5fhc.pdb	5fhc_AB_J_SA101D.pdb	-1.5441588163375854	-1.2972455024719238
5fhc.pdb	5fhc_AB_J_SA101C.pdb	-0.7656592130661011	-0.1637900024652481
5fhc.pdb	5fhc_AB_J_SA101Q.pdb	-1.745863437652588	-0.974016010761261
5fhc.pdb	5fhc_AB_J_SA101E.pdb	-1.8705183267593384	-1.3419090509414673
5fhc.pdb	5fhc_AB_J_SA101G.pdb	1.0291317701339722	1.1193900108337402
5fhc.pdb	5fhc_AB_J_SA101H.pdb	-1.5223501920700073	-0.8461130261421204
5fhc.pdb	5fhc_AB_J_SA101I.pdb	-2.9563987255096436	-1.286313772201538
5fhc.pdb	5fhc_AB_J_SA101L.pdb	-2.958303213119507	-1.5963740348815918
5fhc.pdb	5fhc_AB_J_SA101K.pdb	-1.2869503498077393	-0.8017200231552124
5fhc.pdb	5fhc_AB_J_SA101M.pdb	0.43480977416038513	0.38857999444007874
5fhc.pdb	5fhc_AB_J_SA101F.pdb	-1.7788335084915161	-1.153908610343933
5fhc.pdb	5fhc_AB_J_SA101P.pdb	0.22436866164207458	0.3106600046157837
5fhc.pdb	5fhc_AB_J_SA101T.pdb	-0.8020609617233276	-0.32468700408935547
5fhc.pdb	5fhc_AB_J_SA101W.pdb	-2.1570446491241455	-1.0080629587173462
5fhc.pdb	5fhc_AB_J_SA101Y.pdb	-1.5074330568313599	-0.8226860165596008
5fhc.pdb	5fhc_AB_J_SA101V.pdb	-1.0500261783599854	-0.13210999965667725
5fhc.pdb	5fhc_AB_J_TA110A.pdb	0.7878155708312988	0.2831000089645386
5fhc.pdb	5fhc_AB_J_TA110R.pdb	-0.398353636264801	-1.3476760387420654
5fhc.pdb	5fhc_AB_J_TA110N.pdb	0.6085406541824341	-0.2541239857673645
5fhc.pdb	5fhc_AB_J_TA110D.pdb	0.5513631105422974	-0.5299789905548096
5fhc.pdb	5fhc_AB_J_TA110C.pdb	0.632178783416748	0.04450000077486038
5fhc.pdb	5fhc_AB_J_TA110Q.pdb	0.40119895339012146	-1.1480692625045776
5fhc.pdb	5fhc_AB_J_TA110E.pdb	-0.07445593923330307	-0.8935840129852295
5fhc.pdb	5fhc_AB_J_TA110G.pdb	1.1287689208984375	-0.2676219940185547
5fhc.pdb	5fhc_AB_J_TA110H.pdb	0.5293915271759033	-0.5732669830322266
5fhc.pdb	5fhc_AB_J_TA110I.pdb	1.1015353202819824	0.3325900137424469
5fhc.pdb	5fhc_AB_J_TA110L.pdb	0.9858582019805908	0.3171299993991852
5fhc.pdb	5fhc_AB_J_TA110K.pdb	-1.1355282068252563	-0.8820819854736328
5fhc.pdb	5fhc_AB_J_TA110M.pdb	0.9126241207122803	0.15580999851226807
5fhc.pdb	5fhc_AB_J_TA110F.pdb	0.5076006650924683	-0.39676499366760254
5fhc.pdb	5fhc_AB_J_TA110P.pdb	0.4598641097545624	-0.5230919718742371
5fhc.pdb	5fhc_AB_J_TA110S.pdb	0.3589215576648712	0.10919000208377838
5fhc.pdb	5fhc_AB_J_TA110W.pdb	-2.224019765853882	-1.9367040395736694
5fhc.pdb	5fhc_AB_J_TA110Y.pdb	-16.102947235107422	-12.86989974975586
5fhc.pdb	5fhc_AB_J_TA110V.pdb	0.1566808521747589	0.36757999658584595
5fhc.pdb	5fhc_AB_J_YB47A.pdb	-0.36144015192985535	-1.5367039442062378
5fhc.pdb	5fhc_AB_J_YB47R.pdb	-1.945102572441101	-1.8916490077972412
5fhc.pdb	5fhc_AB_J_YB47N.pdb	-0.6232943534851074	-1.5688350200653076
5fhc.pdb	5fhc_AB_J_YB47D.pdb	-0.5817786455154419	-2.0370609760284424
5fhc.pdb	5fhc_AB_J_YB47C.pdb	-0.43559029698371887	-1.4073699712753296
5fhc.pdb	5fhc_AB_J_YB47Q.pdb	-0.8966318368911743	-1.6237050294876099
5fhc.pdb	5fhc_AB_J_YB47E.pdb	-1.0628544092178345	-2.334199905395508
5fhc.pdb	5fhc_AB_J_YB47G.pdb	-0.4314061105251312	-1.5400290489196777
5fhc.pdb	5fhc_AB_J_YB47H.pdb	-0.5051879286766052	-1.3520029783248901
5fhc.pdb	5fhc_AB_J_YB47I.pdb	-0.5734150409698486	-1.089521050453186
5fhc.pdb	5fhc_AB_J_YB47L.pdb	-0.33031654357910156	-0.8892719745635986
5fhc.pdb	5fhc_AB_J_YB47K.pdb	-0.8102418184280396	-1.9147629737854004
5fhc.pdb	5fhc_AB_J_YB47M.pdb	-0.20979222655296326	-0.941087007522583
5fhc.pdb	5fhc_AB_J_YB47F.pdb	-0.1455693542957306	-0.6005499958992004
5fhc.pdb	5fhc_AB_J_YB47P.pdb	-0.45266059041023254	-1.4890819787979126
5fhc.pdb	5fhc_AB_J_YB47S.pdb	-0.691651463508606	-1.5826120376586914
5fhc.pdb	5fhc_AB_J_YB47T.pdb	-0.627801775932312	-1.3055411577224731
5fhc.pdb	5fhc_AB_J_YB47W.pdb	-4.164903163909912	-2.9730100631713867
5fhc.pdb	5fhc_AB_J_YB47V.pdb	-0.4074467420578003	-1.4940249919891357
5fhc.pdb	5fhc_AB_J_GJ23A.pdb	-3.6966712474823	-2.481379985809326
5fhc.pdb	5fhc_AB_J_GJ23R.pdb	-5.908936023712158	-6.1724700927734375
5fhc.pdb	5fhc_AB_J_GJ23N.pdb	-2.42938232421875	-1.5853060483932495
5fhc.pdb	5fhc_AB_J_GJ23D.pdb	-4.0510382652282715	-4.30810022354126
5fhc.pdb	5fhc_AB_J_GJ23C.pdb	-4.5021209716796875	-3.869719982147217
5fhc.pdb	5fhc_AB_J_GJ23Q.pdb	-4.524938583374023	-5.102759838104248
5fhc.pdb	5fhc_AB_J_GJ23E.pdb	-5.370718479156494	-6.045229911804199
5fhc.pdb	5fhc_AB_J_GJ23H.pdb	-2.572103261947632	-3.1877400875091553
5fhc.pdb	5fhc_AB_J_GJ23I.pdb	-3.862448215484619	-5.87568998336792
5fhc.pdb	5fhc_AB_J_GJ23L.pdb	-11.044817924499512	-8.807889938354492
5fhc.pdb	5fhc_AB_J_GJ23K.pdb	-3.261819362640381	-3.6434199810028076
5fhc.pdb	5fhc_AB_J_GJ23M.pdb	-4.485086441040039	-4.8155598640441895
5fhc.pdb	5fhc_AB_J_GJ23F.pdb	-5.427060604095459	-4.398429870605469
5fhc.pdb	5fhc_AB_J_GJ23P.pdb	-4.588307857513428	-3.1283600330352783
5fhc.pdb	5fhc_AB_J_GJ23S.pdb	-3.807497262954712	-4.795340061187744
5fhc.pdb	5fhc_AB_J_GJ23T.pdb	-4.054252624511719	-3.4596500396728516
5fhc.pdb	5fhc_AB_J_GJ23W.pdb	-8.752161026000977	-6.775519847869873
5fhc.pdb	5fhc_AB_J_GJ23Y.pdb	-6.33332633972168	-5.458330154418945
5fhc.pdb	5fhc_AB_J_GJ23V.pdb	-4.623045921325684	-5.61460018157959
5fhc.pdb	5fhc_AB_J_AJ25R.pdb	-0.42847341299057007	-0.7709810137748718
5fhc.pdb	5fhc_AB_J_AJ25N.pdb	-0.6621363162994385	-0.41597801446914673
5fhc.pdb	5fhc_AB_J_AJ25D.pdb	-0.4294133484363556	-1.147341251373291
5fhc.pdb	5fhc_AB_J_AJ25C.pdb	-0.40526074171066284	0.6881700158119202
5fhc.pdb	5fhc_AB_J_AJ25Q.pdb	-0.1147947832942009	-0.2226569950580597
5fhc.pdb	5fhc_AB_J_AJ25E.pdb	-0.579391360282898	-0.5267760157585144
5fhc.pdb	5fhc_AB_J_AJ25G.pdb	0.1989721953868866	0.7735499739646912
5fhc.pdb	5fhc_AB_J_AJ25H.pdb	-0.38229140639305115	-0.42745599150657654
5fhc.pdb	5fhc_AB_J_AJ25I.pdb	-1.948085069656372	-0.5867589712142944
5fhc.pdb	5fhc_AB_J_AJ25L.pdb	-0.7509537935256958	-0.8041599988937378
5fhc.pdb	5fhc_AB_J_AJ25K.pdb	-0.5648951530456543	-1.253495693206787
5fhc.pdb	5fhc_AB_J_AJ25M.pdb	0.8392689228057861	1.6012799739837646
5fhc.pdb	5fhc_AB_J_AJ25F.pdb	-1.1958519220352173	-0.6128950119018555
5fhc.pdb	5fhc_AB_J_AJ25P.pdb	0.137019544839859	0.09397999942302704
5fhc.pdb	5fhc_AB_J_AJ25S.pdb	-0.6188966035842896	-0.5632849931716919
5fhc.pdb	5fhc_AB_J_AJ25T.pdb	-1.7589104175567627	-1.6283910274505615
5fhc.pdb	5fhc_AB_J_AJ25W.pdb	-0.3500441312789917	-0.5707119703292847
5fhc.pdb	5fhc_AB_J_AJ25Y.pdb	-1.483605980873108	-0.818356990814209
5fhc.pdb	5fhc_AB_J_AJ25V.pdb	-1.1779989004135132	-0.5701349973678589
5fhc.pdb	5fhc_AB_J_IJ26A.pdb	-0.1891208291053772	-1.2534433603286743
5fhc.pdb	5fhc_AB_J_IJ26R.pdb	-2.080570697784424	-0.7138990163803101
5fhc.pdb	5fhc_AB_J_IJ26N.pdb	-0.04736337065696716	-1.107583999633789
5fhc.pdb	5fhc_AB_J_IJ26D.pdb	0.781929612159729	0.05144000053405762
5fhc.pdb	5fhc_AB_J_IJ26C.pdb	-0.33050617575645447	-0.7269390225410461
5fhc.pdb	5fhc_AB_J_IJ26Q.pdb	-0.3329291343688965	-0.012409999966621399
5fhc.pdb	5fhc_AB_J_IJ26E.pdb	-0.5172271728515625	-1.9149659872055054
5fhc.pdb	5fhc_AB_J_IJ26G.pdb	-0.3002329468727112	-1.5193899869918823
5fhc.pdb	5fhc_AB_J_IJ26H.pdb	-0.4960085451602936	-1.155949592590332
5fhc.pdb	5fhc_AB_J_IJ26L.pdb	-0.21042141318321228	0.6811000108718872
5fhc.pdb	5fhc_AB_J_IJ26K.pdb	-0.30370569229125977	-1.5894509553909302
5fhc.pdb	5fhc_AB_J_IJ26M.pdb	0.5387340784072876	1.1090199947357178
5fhc.pdb	5fhc_AB_J_IJ26F.pdb	-0.37500208616256714	-0.8061869740486145
5fhc.pdb	5fhc_AB_J_IJ26P.pdb	-0.2651728391647339	-1.3449690341949463
5fhc.pdb	5fhc_AB_J_IJ26S.pdb	-0.1760510504245758	-0.7418400049209595
5fhc.pdb	5fhc_AB_J_IJ26T.pdb	-0.1506139039993286	-0.4005259871482849
5fhc.pdb	5fhc_AB_J_IJ26W.pdb	-0.1329992413520813	-0.8380810022354126
5fhc.pdb	5fhc_AB_J_IJ26Y.pdb	-0.551777184009552	-0.9083920121192932
5fhc.pdb	5fhc_AB_J_IJ26V.pdb	-0.2660287916660309	-0.5677909851074219
3j8v.pdb	3j8v_FJ_D_WJ32A.pdb	1.6122342348098755	1.3022199869155884
3j8v.pdb	3j8v_FJ_D_WJ32R.pdb	2.0592453479766846	2.2753500938415527
3j8v.pdb	3j8v_FJ_D_WJ32N.pdb	1.5066272020339966	0.7646700143814087
3j8v.pdb	3j8v_FJ_D_WJ32D.pdb	1.3850682973861694	0.8037700057029724
3j8v.pdb	3j8v_FJ_D_WJ32C.pdb	1.6468658447265625	1.1952199935913086
3j8v.pdb	3j8v_FJ_D_WJ32Q.pdb	1.5452992916107178	0.897409975528717
3j8v.pdb	3j8v_FJ_D_WJ32E.pdb	1.5868122577667236	0.8995299935340881
3j8v.pdb	3j8v_FJ_D_WJ32G.pdb	1.6031773090362549	1.3719099760055542
3j8v.pdb	3j8v_FJ_D_WJ32H.pdb	1.586670994758606	1.8101500272750854
3j8v.pdb	3j8v_FJ_D_WJ32I.pdb	1.6265424489974976	1.0123399496078491
3j8v.pdb	3j8v_FJ_D_WJ32L.pdb	1.722213864326477	1.609779953956604
3j8v.pdb	3j8v_FJ_D_WJ32K.pdb	1.7005105018615723	0.8133400082588196
3j8v.pdb	3j8v_FJ_D_WJ32M.pdb	0.9498589038848877	1.628059983253479
3j8v.pdb	3j8v_FJ_D_WJ32F.pdb	1.862593412399292	1.825719952583313
3j8v.pdb	3j8v_FJ_D_WJ32P.pdb	1.675468921661377	1.0370099544525146
3j8v.pdb	3j8v_FJ_D_WJ32S.pdb	1.3927643299102783	1.0995800495147705
3j8v.pdb	3j8v_FJ_D_WJ32T.pdb	1.4358007907867432	2.519979953765869
3j8v.pdb	3j8v_FJ_D_WJ32Y.pdb	2.156770706176758	0.6579499840736389
3j8v.pdb	3j8v_FJ_D_WJ32V.pdb	1.4734896421432495	1.025480031967163
3j8v.pdb	3j8v_FJ_D_WJ92A.pdb	4.789980888366699	3.08774995803833
3j8v.pdb	3j8v_FJ_D_WJ92R.pdb	4.905605316162109	4.010280132293701
3j8v.pdb	3j8v_FJ_D_WJ92N.pdb	4.93035364151001	3.5237200260162354
3j8v.pdb	3j8v_FJ_D_WJ92D.pdb	5.871343612670898	4.581439971923828
3j8v.pdb	3j8v_FJ_D_WJ92C.pdb	4.450828552246094	3.0650699138641357
3j8v.pdb	3j8v_FJ_D_WJ92Q.pdb	4.281888484954834	2.8251700401306152
3j8v.pdb	3j8v_FJ_D_WJ92E.pdb	4.583992958068848	2.8508899211883545
3j8v.pdb	3j8v_FJ_D_WJ92G.pdb	4.839970111846924	3.005229949951172
3j8v.pdb	3j8v_FJ_D_WJ92H.pdb	3.465857744216919	2.327630043029785
3j8v.pdb	3j8v_FJ_D_WJ92I.pdb	4.485559463500977	3.3977699279785156
3j8v.pdb	3j8v_FJ_D_WJ92L.pdb	4.560179710388184	3.0592100620269775
3j8v.pdb	3j8v_FJ_D_WJ92K.pdb	4.395138740539551	2.292609930038452
3j8v.pdb	3j8v_FJ_D_WJ92M.pdb	4.772777080535889	3.1631898880004883
3j8v.pdb	3j8v_FJ_D_WJ92F.pdb	1.8393664360046387	1.7290199995040894
3j8v.pdb	3j8v_FJ_D_WJ92P.pdb	4.797804832458496	2.944849967956543
3j8v.pdb	3j8v_FJ_D_WJ92S.pdb	4.478543758392334	4.985060214996338
3j8v.pdb	3j8v_FJ_D_WJ92T.pdb	4.33112907409668	2.9538800716400146
3j8v.pdb	3j8v_FJ_D_WJ92Y.pdb	0.4991165101528168	1.0707999467849731
3j8v.pdb	3j8v_FJ_D_WJ92V.pdb	4.263290882110596	3.402060031890869
3j8v.pdb	3j8v_FJ_D_GF52A.pdb	-0.4856477379798889	2.3178999423980713
3j8v.pdb	3j8v_FJ_D_GF52R.pdb	-0.04232609272003174	4.551159858703613
3j8v.pdb	3j8v_FJ_D_GF52N.pdb	-0.6690421104431152	2.449429988861084
3j8v.pdb	3j8v_FJ_D_GF52D.pdb	-0.5483983755111694	1.883270025253296
3j8v.pdb	3j8v_FJ_D_GF52C.pdb	-0.5351508855819702	2.583739995956421
3j8v.pdb	3j8v_FJ_D_GF52Q.pdb	-0.6424710750579834	2.299949884414673
3j8v.pdb	3j8v_FJ_D_GF52E.pdb	-0.699785590171814	1.5679899454116821
3j8v.pdb	3j8v_FJ_D_GF52H.pdb	-0.8421851396560669	2.3336501121520996
3j8v.pdb	3j8v_FJ_D_GF52I.pdb	-0.36512595415115356	2.5790200233459473
3j8v.pdb	3j8v_FJ_D_GF52L.pdb	-0.5589144825935364	2.715290069580078
3j8v.pdb	3j8v_FJ_D_GF52K.pdb	-0.6380307674407959	2.335750102996826
3j8v.pdb	3j8v_FJ_D_GF52M.pdb	-0.09399670362472534	3.140120029449463
3j8v.pdb	3j8v_FJ_D_GF52F.pdb	-0.2999918460845947	3.11286997795105
3j8v.pdb	3j8v_FJ_D_GF52P.pdb	-0.6193317174911499	1.984410047531128
3j8v.pdb	3j8v_FJ_D_GF52S.pdb	-0.8070050477981567	2.5345098972320557
3j8v.pdb	3j8v_FJ_D_GF52T.pdb	-0.6574009656906128	2.5487399101257324
3j8v.pdb	3j8v_FJ_D_GF52W.pdb	0.06103920936584473	2.843709945678711
3j8v.pdb	3j8v_FJ_D_GF52Y.pdb	0.4202246367931366	3.454780101776123
3j8v.pdb	3j8v_FJ_D_GF52V.pdb	-0.45318302512168884	2.484189987182617
3j8v.pdb	3j8v_FJ_D_KF72A.pdb	2.3179848194122314	2.3340699672698975
3j8v.pdb	3j8v_FJ_D_KF72R.pdb	1.940307378768921	2.0435800552368164
3j8v.pdb	3j8v_FJ_D_KF72N.pdb	2.4768455028533936	2.5226399898529053
3j8v.pdb	3j8v_FJ_D_KF72D.pdb	2.4965479373931885	2.1768798828125
3j8v.pdb	3j8v_FJ_D_KF72C.pdb	2.492478132247925	2.207350015640259
3j8v.pdb	3j8v_FJ_D_KF72Q.pdb	2.3186519145965576	2.301539897918701
3j8v.pdb	3j8v_FJ_D_KF72E.pdb	2.5580053329467773	2.11122989654541
3j8v.pdb	3j8v_FJ_D_KF72G.pdb	2.3796846866607666	2.4731600284576416
3j8v.pdb	3j8v_FJ_D_KF72H.pdb	2.2013235092163086	2.2332499027252197
3j8v.pdb	3j8v_FJ_D_KF72I.pdb	2.5697011947631836	2.6987900733947754
3j8v.pdb	3j8v_FJ_D_KF72L.pdb	2.260545253753662	2.2467100620269775
3j8v.pdb	3j8v_FJ_D_KF72M.pdb	2.137038230895996	2.3563599586486816
3j8v.pdb	3j8v_FJ_D_KF72F.pdb	3.016369104385376	3.98009991645813
3j8v.pdb	3j8v_FJ_D_KF72P.pdb	2.366685152053833	2.485879898071289
3j8v.pdb	3j8v_FJ_D_KF72S.pdb	2.5645389556884766	2.2111499309539795
3j8v.pdb	3j8v_FJ_D_KF72T.pdb	2.608896493911743	2.2699201107025146
3j8v.pdb	3j8v_FJ_D_KF72W.pdb	3.332509994506836	3.0260798931121826
3j8v.pdb	3j8v_FJ_D_KF72Y.pdb	2.7267885208129883	3.5673699378967285
3j8v.pdb	3j8v_FJ_D_KF72V.pdb	2.523923397064209	2.528330087661743
3j8v.pdb	3j8v_FJ_D_DF101A.pdb	0.8595619201660156	0.37749001383781433
3j8v.pdb	3j8v_FJ_D_DF101R.pdb	0.3765314519405365	1.4338200092315674
3j8v.pdb	3j8v_FJ_D_DF101N.pdb	-0.04576392471790314	0.2257000058889389
3j8v.pdb	3j8v_FJ_D_DF101C.pdb	0.4728620946407318	0.33142000436782837
3j8v.pdb	3j8v_FJ_D_DF101Q.pdb	0.0028951913118362427	0.33059000968933105
3j8v.pdb	3j8v_FJ_D_DF101E.pdb	-0.09085960686206818	0.12801000475883484
3j8v.pdb	3j8v_FJ_D_DF101G.pdb	0.5291506052017212	0.48120999336242676
3j8v.pdb	3j8v_FJ_D_DF101H.pdb	0.4109562337398529	-0.012839999981224537
3j8v.pdb	3j8v_FJ_D_DF101I.pdb	0.3087206184864044	0.3059000074863434
3j8v.pdb	3j8v_FJ_D_DF101L.pdb	0.4390532672405243	0.4391399919986725
3j8v.pdb	3j8v_FJ_D_DF101K.pdb	-0.1510390192270279	0.21063999831676483
3j8v.pdb	3j8v_FJ_D_DF101M.pdb	0.7826602458953857	0.3081200122833252
3j8v.pdb	3j8v_FJ_D_DF101F.pdb	1.349561095237732	0.46689000725746155
3j8v.pdb	3j8v_FJ_D_DF101P.pdb	0.472945898771286	0.28867000341415405
3j8v.pdb	3j8v_FJ_D_DF101S.pdb	0.29711657762527466	0.2452699989080429
3j8v.pdb	3j8v_FJ_D_DF101T.pdb	0.41344496607780457	0.07835999876260757
3j8v.pdb	3j8v_FJ_D_DF101W.pdb	0.8192249536514282	1.0106500387191772
3j8v.pdb	3j8v_FJ_D_DF101Y.pdb	1.0793564319610596	0.0844699963927269
3j8v.pdb	3j8v_FJ_D_DF101V.pdb	0.6447956562042236	0.24601000547409058
3j8v.pdb	3j8v_FJ_D_YF105A.pdb	0.14843925833702087	0.03448000177741051
3j8v.pdb	3j8v_FJ_D_YF105R.pdb	-0.44615083932876587	0.03212999925017357
3j8v.pdb	3j8v_FJ_D_YF105N.pdb	0.10998108983039856	0.08530999720096588
3j8v.pdb	3j8v_FJ_D_YF105D.pdb	-0.09637477993965149	0.04733999818563461
3j8v.pdb	3j8v_FJ_D_YF105C.pdb	0.14673307538032532	0.09646999835968018
3j8v.pdb	3j8v_FJ_D_YF105Q.pdb	0.035481542348861694	0.10253000259399414
3j8v.pdb	3j8v_FJ_D_YF105E.pdb	-0.20063650608062744	0.10175000131130219
3j8v.pdb	3j8v_FJ_D_YF105G.pdb	0.16109803318977356	0.005539999809116125
3j8v.pdb	3j8v_FJ_D_YF105H.pdb	0.03128552436828613	0.0412600003182888
3j8v.pdb	3j8v_FJ_D_YF105I.pdb	0.23252025246620178	0.10213000327348709
3j8v.pdb	3j8v_FJ_D_YF105L.pdb	0.20973309874534607	0.08823999762535095
3j8v.pdb	3j8v_FJ_D_YF105K.pdb	-0.00687544047832489	0.07778000086545944
3j8v.pdb	3j8v_FJ_D_YF105M.pdb	0.43487784266471863	0.09085000306367874
3j8v.pdb	3j8v_FJ_D_YF105F.pdb	0.20846638083457947	0.11276999861001968
3j8v.pdb	3j8v_FJ_D_YF105P.pdb	-0.33390140533447266	0.12402000278234482
3j8v.pdb	3j8v_FJ_D_YF105S.pdb	-0.06960278749465942	0.03821999952197075
3j8v.pdb	3j8v_FJ_D_YF105T.pdb	0.002948462963104248	0.06491000205278397
3j8v.pdb	3j8v_FJ_D_YF105W.pdb	-0.11623591184616089	0.008220000192523003
3j8v.pdb	3j8v_FJ_D_YF105V.pdb	0.2831728458404541	0.08640000224113464
3j8v.pdb	3j8v_FJ_D_ND119A.pdb	0.1908544898033142	0.0488400012254715
3j8v.pdb	3j8v_FJ_D_ND119R.pdb	-0.5374071598052979	-0.22202999889850616
3j8v.pdb	3j8v_FJ_D_ND119D.pdb	0.06694364547729492	0.0932300016283989
3j8v.pdb	3j8v_FJ_D_ND119C.pdb	0.10833236575126648	0.01809000037610531
3j8v.pdb	3j8v_FJ_D_ND119Q.pdb	-0.2477552741765976	0.4925599992275238
3j8v.pdb	3j8v_FJ_D_ND119E.pdb	-0.26783037185668945	-0.02800999954342842
3j8v.pdb	3j8v_FJ_D_ND119G.pdb	0.27768921852111816	0.06548000127077103
3j8v.pdb	3j8v_FJ_D_ND119H.pdb	0.04592671990394592	-0.3805899918079376
3j8v.pdb	3j8v_FJ_D_ND119I.pdb	0.01645919680595398	0.0951400026679039
3j8v.pdb	3j8v_FJ_D_ND119L.pdb	0.05931496620178223	0.25870001316070557
3j8v.pdb	3j8v_FJ_D_ND119K.pdb	-0.2958597242832184	2.118799924850464
3j8v.pdb	3j8v_FJ_D_ND119M.pdb	0.2966516315937042	0.5955899953842163
3j8v.pdb	3j8v_FJ_D_ND119F.pdb	-0.17903482913970947	0.45949000120162964
3j8v.pdb	3j8v_FJ_D_ND119P.pdb	0.18635252118110657	0.07710999995470047
3j8v.pdb	3j8v_FJ_D_ND119S.pdb	-0.025943458080291748	-0.0004400000034365803
3j8v.pdb	3j8v_FJ_D_ND119T.pdb	-0.004551038146018982	-0.17962999641895294
3j8v.pdb	3j8v_FJ_D_ND119W.pdb	-0.09055128693580627	1.848039984703064
3j8v.pdb	3j8v_FJ_D_ND119Y.pdb	-0.05491083860397339	-0.2718999981880188
3j8v.pdb	3j8v_FJ_D_ND119V.pdb	-0.02090594172477722	-0.022280000150203705
3j8v.pdb	3j8v_FJ_D_QD162A.pdb	2.338799238204956	2.7310800552368164
3j8v.pdb	3j8v_FJ_D_QD162R.pdb	-0.03038206696510315	0.19131000339984894
3j8v.pdb	3j8v_FJ_D_QD162N.pdb	2.223191261291504	2.4984800815582275
3j8v.pdb	3j8v_FJ_D_QD162D.pdb	2.073073148727417	1.9875099658966064
3j8v.pdb	3j8v_FJ_D_QD162C.pdb	2.4555084705352783	2.442239999771118
3j8v.pdb	3j8v_FJ_D_QD162E.pdb	2.0055150985717773	2.226490020751953
3j8v.pdb	3j8v_FJ_D_QD162G.pdb	2.4159674644470215	2.6356399059295654
3j8v.pdb	3j8v_FJ_D_QD162H.pdb	2.4448020458221436	2.3836300373077393
3j8v.pdb	3j8v_FJ_D_QD162I.pdb	2.6165454387664795	3.079900026321411
3j8v.pdb	3j8v_FJ_D_QD162L.pdb	2.8376169204711914	2.924259901046753
3j8v.pdb	3j8v_FJ_D_QD162K.pdb	0.1853482723236084	0.4363600015640259
3j8v.pdb	3j8v_FJ_D_QD162M.pdb	1.0422776937484741	0.8982099890708923
3j8v.pdb	3j8v_FJ_D_QD162F.pdb	2.9383645057678223	2.928030014038086
3j8v.pdb	3j8v_FJ_D_QD162P.pdb	2.339777946472168	2.8055999279022217
3j8v.pdb	3j8v_FJ_D_QD162S.pdb	2.0830459594726562	2.4241299629211426
3j8v.pdb	3j8v_FJ_D_QD162T.pdb	2.2450571060180664	2.5199599266052246
3j8v.pdb	3j8v_FJ_D_QD162W.pdb	3.017136812210083	3.487920045852661
3j8v.pdb	3j8v_FJ_D_QD162Y.pdb	2.8559813499450684	3.1319499015808105
3j8v.pdb	3j8v_FJ_D_QD162V.pdb	2.680023670196533	2.86217999458313
3j8v.pdb	3j8v_FJ_D_PD163A.pdb	1.9124853610992432	2.5822300910949707
3j8v.pdb	3j8v_FJ_D_PD163R.pdb	1.191245198249817	2.434420108795166
3j8v.pdb	3j8v_FJ_D_PD163N.pdb	1.6846046447753906	2.707710027694702
3j8v.pdb	3j8v_FJ_D_PD163D.pdb	1.8497140407562256	2.53164005279541
3j8v.pdb	3j8v_FJ_D_PD163C.pdb	-0.03835037350654602	-0.4196299910545349
3j8v.pdb	3j8v_FJ_D_PD163Q.pdb	1.6641100645065308	2.751960039138794
3j8v.pdb	3j8v_FJ_D_PD163E.pdb	2.1423044204711914	2.5068199634552
3j8v.pdb	3j8v_FJ_D_PD163G.pdb	2.0088300704956055	2.576740026473999
3j8v.pdb	3j8v_FJ_D_PD163H.pdb	1.7390302419662476	2.6817500591278076
3j8v.pdb	3j8v_FJ_D_PD163I.pdb	1.7299984693527222	2.27731990814209
3j8v.pdb	3j8v_FJ_D_PD163L.pdb	1.6098432540893555	2.0438599586486816
3j8v.pdb	3j8v_FJ_D_PD163K.pdb	1.3286492824554443	2.2980399131774902
3j8v.pdb	3j8v_FJ_D_PD163M.pdb	1.8813023567199707	1.697160005569458
3j8v.pdb	3j8v_FJ_D_PD163F.pdb	1.8828315734863281	2.310080051422119
3j8v.pdb	3j8v_FJ_D_PD163S.pdb	1.6452115774154663	2.0752298831939697
3j8v.pdb	3j8v_FJ_D_PD163T.pdb	1.5646729469299316	1.9361200332641602
3j8v.pdb	3j8v_FJ_D_PD163W.pdb	1.79780912399292	2.5285699367523193
3j8v.pdb	3j8v_FJ_D_PD163Y.pdb	1.5810366868972778	2.651129961013794
3j8v.pdb	3j8v_FJ_D_PD163V.pdb	1.8432345390319824	1.9746299982070923
3j8v.pdb	3j8v_FJ_D_TD247A.pdb	0.09475836157798767	0.12744000554084778
3j8v.pdb	3j8v_FJ_D_TD247R.pdb	-0.972710371017456	-0.47095000743865967
3j8v.pdb	3j8v_FJ_D_TD247N.pdb	-0.23912307620048523	0.48267999291419983
3j8v.pdb	3j8v_FJ_D_TD247D.pdb	-0.11852499097585678	-0.4816100001335144
3j8v.pdb	3j8v_FJ_D_TD247C.pdb	-0.014863982796669006	2.1289799213409424
3j8v.pdb	3j8v_FJ_D_TD247Q.pdb	-0.4193432331085205	0.12255000323057175
3j8v.pdb	3j8v_FJ_D_TD247E.pdb	-0.2594206631183624	-0.9813100099563599
3j8v.pdb	3j8v_FJ_D_TD247G.pdb	0.13918858766555786	0.2358500063419342
3j8v.pdb	3j8v_FJ_D_TD247H.pdb	-0.6951379776000977	0.12681999802589417
3j8v.pdb	3j8v_FJ_D_TD247I.pdb	-0.14631935954093933	0.10097000002861023
3j8v.pdb	3j8v_FJ_D_TD247L.pdb	-0.015415757894515991	0.5306699872016907
3j8v.pdb	3j8v_FJ_D_TD247K.pdb	-0.3633192181587219	-0.04050999879837036
3j8v.pdb	3j8v_FJ_D_TD247M.pdb	0.35031160712242126	0.1143300011754036
3j8v.pdb	3j8v_FJ_D_TD247F.pdb	-0.6604893207550049	-0.3750700056552887
3j8v.pdb	3j8v_FJ_D_TD247P.pdb	0.01313050091266632	0.18110999464988708
3j8v.pdb	3j8v_FJ_D_TD247S.pdb	-0.10418577492237091	0.15368999540805817
3j8v.pdb	3j8v_FJ_D_TD247W.pdb	-5.284815788269043	-2.1513800621032715
3j8v.pdb	3j8v_FJ_D_TD247Y.pdb	-0.652596116065979	1.4305100440979004
3j8v.pdb	3j8v_FJ_D_TD247V.pdb	-0.146182581782341	0.09505999833345413
3j8v.pdb	3j8v_FJ_D_SD261A.pdb	-0.21901363134384155	0.641290009021759
3j8v.pdb	3j8v_FJ_D_SD261R.pdb	-0.6505591869354248	-0.9415199756622314
3j8v.pdb	3j8v_FJ_D_SD261N.pdb	-0.1030513346195221	0.04413999989628792
3j8v.pdb	3j8v_FJ_D_SD261D.pdb	0.290643572807312	0.3420700132846832
3j8v.pdb	3j8v_FJ_D_SD261C.pdb	-0.10895974934101105	0.16162000596523285
3j8v.pdb	3j8v_FJ_D_SD261Q.pdb	0.448665589094162	0.18328000605106354
3j8v.pdb	3j8v_FJ_D_SD261E.pdb	0.4283604323863983	-0.22926999628543854
3j8v.pdb	3j8v_FJ_D_SD261G.pdb	-1.1101980209350586	0.9066900014877319
3j8v.pdb	3j8v_FJ_D_SD261H.pdb	-1.5257424116134644	-1.102720022201538
3j8v.pdb	3j8v_FJ_D_SD261I.pdb	-0.811355471611023	-0.7556399703025818
3j8v.pdb	3j8v_FJ_D_SD261L.pdb	0.2397197186946869	-0.32846999168395996
3j8v.pdb	3j8v_FJ_D_SD261K.pdb	-0.6305680871009827	-1.010040044784546
3j8v.pdb	3j8v_FJ_D_SD261M.pdb	0.5383596420288086	-0.5147200226783752
3j8v.pdb	3j8v_FJ_D_SD261F.pdb	-3.007110357284546	-2.201479911804199
3j8v.pdb	3j8v_FJ_D_SD261P.pdb	0.3230433166027069	0.800849974155426
3j8v.pdb	3j8v_FJ_D_SD261T.pdb	-2.117570161819458	-1.652459979057312
3j8v.pdb	3j8v_FJ_D_SD261W.pdb	-7.407201766967773	-6.111879825592041
3j8v.pdb	3j8v_FJ_D_SD261Y.pdb	-3.288923740386963	-2.4905800819396973
3j8v.pdb	3j8v_FJ_D_SD261V.pdb	-2.0585248470306396	-2.5378799438476562
3j8v.pdb	3j8v_FJ_D_GD262A.pdb	-0.19684471189975739	-0.17472000420093536
3j8v.pdb	3j8v_FJ_D_GD262R.pdb	-0.9340006113052368	-1.4516899585723877
3j8v.pdb	3j8v_FJ_D_GD262N.pdb	-1.1045589447021484	-0.8147600293159485
3j8v.pdb	3j8v_FJ_D_GD262D.pdb	0.753558874130249	-0.41437000036239624
3j8v.pdb	3j8v_FJ_D_GD262C.pdb	0.8752697706222534	1.8475799560546875
3j8v.pdb	3j8v_FJ_D_GD262Q.pdb	-1.654149055480957	-1.2101999521255493
3j8v.pdb	3j8v_FJ_D_GD262E.pdb	-0.4557179808616638	-1.3015300035476685
3j8v.pdb	3j8v_FJ_D_GD262H.pdb	-1.332139253616333	-0.9408000111579895
3j8v.pdb	3j8v_FJ_D_GD262I.pdb	-0.7173906564712524	-1.3511099815368652
3j8v.pdb	3j8v_FJ_D_GD262L.pdb	-0.1947031319141388	-1.2593300342559814
3j8v.pdb	3j8v_FJ_D_GD262K.pdb	-0.8863917589187622	-1.517799973487854
3j8v.pdb	3j8v_FJ_D_GD262M.pdb	1.3639490604400635	1.4672900438308716
3j8v.pdb	3j8v_FJ_D_GD262F.pdb	1.3797886371612549	1.462090015411377
3j8v.pdb	3j8v_FJ_D_GD262P.pdb	-5.035055160522461	0.340939998626709
3j8v.pdb	3j8v_FJ_D_GD262S.pdb	-0.13220661878585815	-1.0569299459457397
3j8v.pdb	3j8v_FJ_D_GD262T.pdb	-0.03824763000011444	-1.5614700317382812
3j8v.pdb	3j8v_FJ_D_GD262W.pdb	1.3620719909667969	0.8822199702262878
3j8v.pdb	3j8v_FJ_D_GD262Y.pdb	2.538914203643799	1.5868500471115112
3j8v.pdb	3j8v_FJ_D_GD262V.pdb	-0.4207419455051422	-1.1163699626922607
5usf.pdb	5usf_D_A_SD30A.pdb	0.11503520607948303	0.04749999940395355
5usf.pdb	5usf_D_A_SD30R.pdb	0.04445916414260864	0.6316999793052673
5usf.pdb	5usf_D_A_SD30N.pdb	-0.039454638957977295	-0.08609999716281891
5usf.pdb	5usf_D_A_SD30D.pdb	-0.11280827224254608	-0.21639999747276306
5usf.pdb	5usf_D_A_SD30C.pdb	-0.0008071064949035645	0.22179999947547913
5usf.pdb	5usf_D_A_SD30Q.pdb	-0.06272268295288086	0.5756000280380249
5usf.pdb	5usf_D_A_SD30E.pdb	-0.10954955220222473	0.24400000274181366
5usf.pdb	5usf_D_A_SD30G.pdb	0.1879063844680786	0.020899999886751175
5usf.pdb	5usf_D_A_SD30H.pdb	0.023874014616012573	-0.04769999906420708
5usf.pdb	5usf_D_A_SD30I.pdb	0.1248059868812561	0.5950000286102295
5usf.pdb	5usf_D_A_SD30L.pdb	0.2803436517715454	1.0204999446868896
5usf.pdb	5usf_D_A_SD30K.pdb	-0.12904518842697144	0.5156999826431274
5usf.pdb	5usf_D_A_SD30M.pdb	0.5271888971328735	1.1634000539779663
5usf.pdb	5usf_D_A_SD30F.pdb	1.0695828199386597	1.5407999753952026
5usf.pdb	5usf_D_A_SD30P.pdb	-0.07762590050697327	0.06729999929666519
5usf.pdb	5usf_D_A_SD30T.pdb	-0.1644018292427063	-0.06830000132322311
5usf.pdb	5usf_D_A_SD30W.pdb	0.1673244833946228	0.04670000076293945
5usf.pdb	5usf_D_A_SD30Y.pdb	0.8506447076797485	0.6111000180244446
5usf.pdb	5usf_D_A_SD30V.pdb	0.11390602588653564	0.24269999563694
5usf.pdb	5usf_D_A_ND31A.pdb	-0.48724302649497986	-1.0964000225067139
5usf.pdb	5usf_D_A_ND31R.pdb	-0.6039348840713501	-1.051200032234192
5usf.pdb	5usf_D_A_ND31D.pdb	0.2883578836917877	-1.4357999563217163
5usf.pdb	5usf_D_A_ND31C.pdb	-0.3594164252281189	-0.31839999556541443
[truncated: 92,127 more rows]
