# Supplementary material for: Investigating the volume and diversity of data needed for generalizable antibody–antigen ΔΔG prediction
Source: Nat Comput Sci. 2025 Jul 8;5(8):635–47. doi: 10.1038/s43588-025-00823-8 (PMC12374841; doi:10.1038/s43588-025-00823-8)
Supplement: Supplementary file 5 — Unprocessed Graphinity model predictions and true values for synthetic ΔΔG values. [file 43588_2025_823_MOESM5_ESM.zip › Figure3/Figure3a-Graphinity_Predictions-Synthetic_FoldX_ddG-Varying_Dataset_Size/Graphinity_predictions_test-varying_dataset_size-subset_580.csv]

wt_pdb	mut_pdb	pred_score	true_label
6q18.pdb	6q18_HL_A_SH30A.pdb	0.09695649147033691	0.17110000550746918
6q18.pdb	6q18_HL_A_SH30R.pdb	-0.3952193558216095	0.029500000178813934
6q18.pdb	6q18_HL_A_SH30N.pdb	0.009706497192382812	0.45730000734329224
6q18.pdb	6q18_HL_A_SH30D.pdb	0.20144593715667725	0.9986000061035156
6q18.pdb	6q18_HL_A_SH30C.pdb	0.3040722906589508	0.16169999539852142
6q18.pdb	6q18_HL_A_SH30Q.pdb	0.21106430888175964	0.1518000066280365
6q18.pdb	6q18_HL_A_SH30E.pdb	0.062124431133270264	0.20090000331401825
6q18.pdb	6q18_HL_A_SH30G.pdb	0.17575737833976746	0.09889999777078629
6q18.pdb	6q18_HL_A_SH30H.pdb	-0.018845200538635254	-1.299299955368042
6q18.pdb	6q18_HL_A_SH30I.pdb	-0.11839915812015533	0.24250000715255737
6q18.pdb	6q18_HL_A_SH30L.pdb	-0.09520410001277924	0.18639999628067017
6q18.pdb	6q18_HL_A_SH30K.pdb	-0.23601147532463074	0.07039999961853027
6q18.pdb	6q18_HL_A_SH30M.pdb	-0.4312179386615753	0.12430000305175781
6q18.pdb	6q18_HL_A_SH30F.pdb	0.17290955781936646	0.7179999947547913
6q18.pdb	6q18_HL_A_SH30P.pdb	-0.44853970408439636	-0.421999990940094
6q18.pdb	6q18_HL_A_SH30T.pdb	-0.45409056544303894	0.048500001430511475
6q18.pdb	6q18_HL_A_SH30W.pdb	-0.8442721366882324	-0.08720000088214874
6q18.pdb	6q18_HL_A_SH30Y.pdb	-0.653814435005188	1.2029999494552612
6q18.pdb	6q18_HL_A_SH30V.pdb	0.08576014637947083	0.24490000307559967
6q18.pdb	6q18_HL_A_SH31A.pdb	-0.3563823699951172	0.5665000081062317
6q18.pdb	6q18_HL_A_SH31R.pdb	-1.2978287935256958	-2.1814000606536865
6q18.pdb	6q18_HL_A_SH31N.pdb	-0.6901798248291016	-2.422499895095825
6q18.pdb	6q18_HL_A_SH31D.pdb	-0.37533801794052124	-0.6661999821662903
6q18.pdb	6q18_HL_A_SH31C.pdb	-0.011928290128707886	-0.3847000002861023
6q18.pdb	6q18_HL_A_SH31Q.pdb	-0.6273306608200073	-5.445499897003174
6q18.pdb	6q18_HL_A_SH31E.pdb	-0.8738305568695068	-2.403599977493286
6q18.pdb	6q18_HL_A_SH31G.pdb	0.4616144597530365	-0.8729000091552734
6q18.pdb	6q18_HL_A_SH31H.pdb	-0.948686957359314	-1.8973000049591064
6q18.pdb	6q18_HL_A_SH31I.pdb	-0.4853208363056183	-1.239400029182434
6q18.pdb	6q18_HL_A_SH31L.pdb	-0.74344801902771	-0.9702000021934509
6q18.pdb	6q18_HL_A_SH31K.pdb	-0.9385567903518677	-1.3028000593185425
6q18.pdb	6q18_HL_A_SH31M.pdb	-1.3708338737487793	-0.3172999918460846
6q18.pdb	6q18_HL_A_SH31F.pdb	-0.9478603601455688	-4.185999870300293
6q18.pdb	6q18_HL_A_SH31P.pdb	-0.17145347595214844	0.3508000075817108
6q18.pdb	6q18_HL_A_SH31T.pdb	-0.2567790448665619	-0.04470000043511391
6q18.pdb	6q18_HL_A_SH31W.pdb	-1.001564621925354	-7.334400177001953
6q18.pdb	6q18_HL_A_SH31Y.pdb	-1.6957447528839111	-7.277299880981445
6q18.pdb	6q18_HL_A_SH31V.pdb	-0.05201557278633118	-0.41780000925064087
6q18.pdb	6q18_HL_A_SH32A.pdb	-0.28604650497436523	-0.05299999937415123
6q18.pdb	6q18_HL_A_SH32R.pdb	-2.3541791439056396	-5.63040018081665
6q18.pdb	6q18_HL_A_SH32N.pdb	-1.033979058265686	-1.973099946975708
6q18.pdb	6q18_HL_A_SH32D.pdb	-2.3265891075134277	-4.6890997886657715
6q18.pdb	6q18_HL_A_SH32C.pdb	-0.41506361961364746	0.4453999996185303
6q18.pdb	6q18_HL_A_SH32Q.pdb	-1.5820304155349731	-6.711400032043457
6q18.pdb	6q18_HL_A_SH32E.pdb	-1.5819511413574219	-1.033400058746338
6q18.pdb	6q18_HL_A_SH32G.pdb	0.128205806016922	-0.8580999970436096
6q18.pdb	6q18_HL_A_SH32H.pdb	-1.8253382444381714	-13.350600242614746
6q18.pdb	6q18_HL_A_SH32I.pdb	-1.2133145332336426	-4.067399978637695
6q18.pdb	6q18_HL_A_SH32L.pdb	-1.6969000101089478	-3.787400007247925
6q18.pdb	6q18_HL_A_SH32K.pdb	-1.7938424348831177	-6.450099945068359
6q18.pdb	6q18_HL_A_SH32M.pdb	-1.693124771118164	-1.8163000345230103
6q18.pdb	6q18_HL_A_SH32F.pdb	-1.5950533151626587	-15.732250213623047
6q18.pdb	6q18_HL_A_SH32P.pdb	-0.6624147891998291	-0.07320000231266022
6q18.pdb	6q18_HL_A_SH32T.pdb	-0.581809401512146	-0.5734000205993652
6q18.pdb	6q18_HL_A_SH32W.pdb	-2.8568825721740723	-27.68260955810547
6q18.pdb	6q18_HL_A_SH32Y.pdb	-1.9659063816070557	-17.638219833374023
6q18.pdb	6q18_HL_A_SH32V.pdb	-1.115524172782898	-1.20169997215271
6q18.pdb	6q18_HL_A_NH33A.pdb	0.33453020453453064	-0.833299994468689
6q18.pdb	6q18_HL_A_NH33R.pdb	-0.7753571271896362	-2.2469000816345215
6q18.pdb	6q18_HL_A_NH33D.pdb	-0.056335896253585815	-1.3967000246047974
6q18.pdb	6q18_HL_A_NH33C.pdb	-0.31525468826293945	-1.1895999908447266
6q18.pdb	6q18_HL_A_NH33Q.pdb	-0.07016757130622864	-1.7956000566482544
6q18.pdb	6q18_HL_A_NH33E.pdb	-0.04084029793739319	-1.7098000049591064
6q18.pdb	6q18_HL_A_NH33G.pdb	0.4707627594470978	-1.0848000049591064
6q18.pdb	6q18_HL_A_NH33H.pdb	-0.45603495836257935	-3.6791999340057373
6q18.pdb	6q18_HL_A_NH33I.pdb	-0.014852732419967651	-0.050999999046325684
6q18.pdb	6q18_HL_A_NH33L.pdb	-0.27483782172203064	-0.20559999346733093
6q18.pdb	6q18_HL_A_NH33K.pdb	-0.5532433986663818	0.34130001068115234
6q18.pdb	6q18_HL_A_NH33M.pdb	-0.12932667136192322	-0.5965999960899353
6q18.pdb	6q18_HL_A_NH33F.pdb	-0.5444027185440063	-3.6394999027252197
6q18.pdb	6q18_HL_A_NH33P.pdb	-0.39993515610694885	-3.4565000534057617
6q18.pdb	6q18_HL_A_NH33S.pdb	-0.1431136429309845	-0.8309000134468079
6q18.pdb	6q18_HL_A_NH33T.pdb	-0.5847113132476807	-0.7592999935150146
6q18.pdb	6q18_HL_A_NH33W.pdb	-1.0707591772079468	-10.734399795532227
6q18.pdb	6q18_HL_A_NH33Y.pdb	-0.8068544864654541	-3.5915000438690186
6q18.pdb	6q18_HL_A_NH33V.pdb	-0.22746193408966064	-0.96670001745224
6q18.pdb	6q18_HL_A_QH53A.pdb	-0.18592937290668488	-1.7373000383377075
6q18.pdb	6q18_HL_A_QH53R.pdb	0.08544233441352844	-2.0861001014709473
6q18.pdb	6q18_HL_A_QH53N.pdb	-0.07028783857822418	-0.3882000148296356
6q18.pdb	6q18_HL_A_QH53D.pdb	-0.3135702610015869	0.36910000443458557
6q18.pdb	6q18_HL_A_QH53C.pdb	-0.7198935747146606	-1.6140999794006348
6q18.pdb	6q18_HL_A_QH53E.pdb	-1.0664416551589966	-0.05700000002980232
6q18.pdb	6q18_HL_A_QH53G.pdb	-0.8844319581985474	-1.3894000053405762
6q18.pdb	6q18_HL_A_QH53H.pdb	0.22341769933700562	-1.8669999837875366
6q18.pdb	6q18_HL_A_QH53I.pdb	-0.11539677530527115	-1.31659996509552
6q18.pdb	6q18_HL_A_QH53L.pdb	-0.0070378780364990234	-1.472000002861023
6q18.pdb	6q18_HL_A_QH53K.pdb	-0.6022046804428101	-2.1152000427246094
6q18.pdb	6q18_HL_A_QH53M.pdb	-0.5804347991943359	-1.2496000528335571
6q18.pdb	6q18_HL_A_QH53F.pdb	0.20739999413490295	-6.84660005569458
6q18.pdb	6q18_HL_A_QH53P.pdb	-0.17909349501132965	-1.8996000289916992
6q18.pdb	6q18_HL_A_QH53S.pdb	-0.3916800022125244	-1.2829999923706055
6q18.pdb	6q18_HL_A_QH53T.pdb	-0.13022136688232422	-1.676800012588501
6q18.pdb	6q18_HL_A_QH53W.pdb	0.08920618891716003	-2.889899969100952
6q18.pdb	6q18_HL_A_QH53Y.pdb	0.2514268457889557	-7.981500148773193
6q18.pdb	6q18_HL_A_QH53V.pdb	0.10238191485404968	-1.5194000005722046
6q18.pdb	6q18_HL_A_HH54A.pdb	0.09469345211982727	-0.01720000058412552
6q18.pdb	6q18_HL_A_HH54R.pdb	-0.02639220654964447	-0.020099999383091927
6q18.pdb	6q18_HL_A_HH54N.pdb	-0.11288094520568848	0.07509999722242355
6q18.pdb	6q18_HL_A_HH54D.pdb	-0.1605335772037506	0.3043000102043152
6q18.pdb	6q18_HL_A_HH54C.pdb	0.12990453839302063	-0.03269999846816063
6q18.pdb	6q18_HL_A_HH54Q.pdb	-0.1612788289785385	0.08619999885559082
6q18.pdb	6q18_HL_A_HH54E.pdb	-0.15852977335453033	0.3411000072956085
6q18.pdb	6q18_HL_A_HH54G.pdb	0.3558671772480011	-0.21170000731945038
6q18.pdb	6q18_HL_A_HH54I.pdb	-0.5331024527549744	-0.13179999589920044
6q18.pdb	6q18_HL_A_HH54L.pdb	-0.050516530871391296	0.06210000067949295
6q18.pdb	6q18_HL_A_HH54K.pdb	-0.1958012580871582	0.057999998331069946
6q18.pdb	6q18_HL_A_HH54M.pdb	0.04838117957115173	0.0877000018954277
6q18.pdb	6q18_HL_A_HH54F.pdb	0.20540577173233032	0.14090000092983246
6q18.pdb	6q18_HL_A_HH54P.pdb	-0.19442866742610931	0.09539999812841415
6q18.pdb	6q18_HL_A_HH54S.pdb	-0.21254651248455048	0.36910000443458557
6q18.pdb	6q18_HL_A_HH54T.pdb	-0.14897659420967102	0.42500001192092896
6q18.pdb	6q18_HL_A_HH54W.pdb	-0.6841343641281128	0.1573999971151352
6q18.pdb	6q18_HL_A_HH54Y.pdb	0.18340685963630676	0.03530000150203705
6q18.pdb	6q18_HL_A_HH54V.pdb	-0.11213462054729462	0.0722000002861023
6q18.pdb	6q18_HL_A_GH55A.pdb	-0.6125476360321045	-1.635599970817566
6q18.pdb	6q18_HL_A_GH55R.pdb	-1.0671064853668213	-1.440500020980835
6q18.pdb	6q18_HL_A_GH55N.pdb	-0.7543253898620605	-1.7604000568389893
6q18.pdb	6q18_HL_A_GH55D.pdb	-0.499909371137619	-1.4250999689102173
6q18.pdb	6q18_HL_A_GH55C.pdb	-0.49806421995162964	-1.5917999744415283
6q18.pdb	6q18_HL_A_GH55Q.pdb	-0.5379195213317871	-1.4730000495910645
6q18.pdb	6q18_HL_A_GH55E.pdb	-0.8255994319915771	-1.0709999799728394
6q18.pdb	6q18_HL_A_GH55H.pdb	-0.6637657880783081	-0.6796000003814697
6q18.pdb	6q18_HL_A_GH55I.pdb	-0.49793902039527893	-1.6983000040054321
6q18.pdb	6q18_HL_A_GH55L.pdb	-0.8347331285476685	-0.3601999878883362
6q18.pdb	6q18_HL_A_GH55K.pdb	-1.031221866607666	-1.4455000162124634
6q18.pdb	6q18_HL_A_GH55M.pdb	-0.7843953371047974	-1.3171000480651855
6q18.pdb	6q18_HL_A_GH55F.pdb	-0.9820501804351807	-0.8327000141143799
6q18.pdb	6q18_HL_A_GH55P.pdb	-1.0949077606201172	-1.0988999605178833
6q18.pdb	6q18_HL_A_GH55S.pdb	-0.32117313146591187	-1.86489999294281
6q18.pdb	6q18_HL_A_GH55T.pdb	0.0802929699420929	-1.954200029373169
6q18.pdb	6q18_HL_A_GH55W.pdb	0.20664075016975403	-0.5436000227928162
6q18.pdb	6q18_HL_A_GH55Y.pdb	-0.7686834335327148	-1.0391000509262085
6q18.pdb	6q18_HL_A_GH55V.pdb	0.18766677379608154	-1.0449999570846558
6q18.pdb	6q18_HL_A_GH56A.pdb	-0.6369876265525818	-1.6776000261306763
6q18.pdb	6q18_HL_A_GH56R.pdb	0.7939493656158447	-3.101599931716919
6q18.pdb	6q18_HL_A_GH56N.pdb	-0.6576000452041626	-2.760699987411499
6q18.pdb	6q18_HL_A_GH56D.pdb	-0.5341731905937195	-1.8539999723434448
6q18.pdb	6q18_HL_A_GH56C.pdb	-0.6441200971603394	-2.065500020980835
6q18.pdb	6q18_HL_A_GH56Q.pdb	-0.11489907652139664	-2.2146999835968018
6q18.pdb	6q18_HL_A_GH56E.pdb	-0.009659647941589355	-1.010599970817566
6q18.pdb	6q18_HL_A_GH56H.pdb	0.26325514912605286	-3.420099973678589
6q18.pdb	6q18_HL_A_GH56I.pdb	-0.21296840906143188	-3.0208001136779785
6q18.pdb	6q18_HL_A_GH56L.pdb	-0.08345896005630493	-1.8557000160217285
6q18.pdb	6q18_HL_A_GH56K.pdb	-0.03712970018386841	-3.471100091934204
6q18.pdb	6q18_HL_A_GH56M.pdb	0.6578900814056396	-1.645900011062622
6q18.pdb	6q18_HL_A_GH56F.pdb	0.2246105968952179	-3.644700050354004
6q18.pdb	6q18_HL_A_GH56P.pdb	-0.7652195692062378	-2.540600061416626
6q18.pdb	6q18_HL_A_GH56S.pdb	-0.9419405460357666	-2.3794000148773193
6q18.pdb	6q18_HL_A_GH56T.pdb	0.13309282064437866	-2.786099910736084
6q18.pdb	6q18_HL_A_GH56W.pdb	-0.23277276754379272	-5.762599945068359
6q18.pdb	6q18_HL_A_GH56Y.pdb	0.03111216425895691	-1.829300045967102
6q18.pdb	6q18_HL_A_GH56V.pdb	0.19691532850265503	-1.944700002670288
6q18.pdb	6q18_HL_A_PH101A.pdb	-0.0038598179817199707	-0.807699978351593
6q18.pdb	6q18_HL_A_PH101R.pdb	-0.30342090129852295	-5.316999912261963
6q18.pdb	6q18_HL_A_PH101N.pdb	-0.5714254975318909	-3.944000005722046
6q18.pdb	6q18_HL_A_PH101D.pdb	-0.48261886835098267	-7.422500133514404
6q18.pdb	6q18_HL_A_PH101C.pdb	0.16553398966789246	-2.118000030517578
6q18.pdb	6q18_HL_A_PH101Q.pdb	-0.3469396233558655	-5.521200180053711
6q18.pdb	6q18_HL_A_PH101E.pdb	-0.7854108810424805	-5.662799835205078
6q18.pdb	6q18_HL_A_PH101G.pdb	0.5010643005371094	-1.4652999639511108
6q18.pdb	6q18_HL_A_PH101H.pdb	-0.7126805782318115	-16.847959518432617
6q18.pdb	6q18_HL_A_PH101I.pdb	-1.0561063289642334	-5.081200122833252
6q18.pdb	6q18_HL_A_PH101L.pdb	-0.6579465866088867	-6.602200031280518
6q18.pdb	6q18_HL_A_PH101K.pdb	-0.6785104870796204	-6.839799880981445
6q18.pdb	6q18_HL_A_PH101M.pdb	-0.7662601470947266	-3.9072000980377197
6q18.pdb	6q18_HL_A_PH101F.pdb	-1.154449224472046	-18.499540328979492
6q18.pdb	6q18_HL_A_PH101S.pdb	0.00011430680751800537	-0.4657999873161316
6q18.pdb	6q18_HL_A_PH101T.pdb	-0.15094000101089478	-1.489300012588501
6q18.pdb	6q18_HL_A_PH101W.pdb	-0.8037196397781372	-15.667490005493164
6q18.pdb	6q18_HL_A_PH101Y.pdb	-1.2474522590637207	-21.56817054748535
6q18.pdb	6q18_HL_A_PH101V.pdb	-0.7997950315475464	-4.176599979400635
6q18.pdb	6q18_HL_A_YH102A.pdb	0.6819273233413696	0.4059999883174896
6q18.pdb	6q18_HL_A_YH102R.pdb	0.2972247302532196	-0.3215999901294708
6q18.pdb	6q18_HL_A_YH102N.pdb	0.1369350254535675	0.24950000643730164
6q18.pdb	6q18_HL_A_YH102D.pdb	0.2941119968891144	0.7056999802589417
6q18.pdb	6q18_HL_A_YH102C.pdb	0.4752434194087982	0.4178999960422516
6q18.pdb	6q18_HL_A_YH102Q.pdb	0.3695937693119049	0.2924000024795532
6q18.pdb	6q18_HL_A_YH102E.pdb	-0.2018527388572693	1.6996999979019165
6q18.pdb	6q18_HL_A_YH102G.pdb	0.7182286977767944	-0.22100000083446503
6q18.pdb	6q18_HL_A_YH102H.pdb	0.48523351550102234	0.6437000036239624
6q18.pdb	6q18_HL_A_YH102I.pdb	0.5772355794906616	0.6026999950408936
6q18.pdb	6q18_HL_A_YH102L.pdb	0.7320070266723633	0.2662000060081482
6q18.pdb	6q18_HL_A_YH102K.pdb	0.5758512020111084	0.6051999926567078
6q18.pdb	6q18_HL_A_YH102M.pdb	0.31348612904548645	0.90829998254776
6q18.pdb	6q18_HL_A_YH102F.pdb	0.3695578873157501	0.06030000001192093
6q18.pdb	6q18_HL_A_YH102P.pdb	0.7126290798187256	0.9739999771118164
6q18.pdb	6q18_HL_A_YH102S.pdb	0.4656747281551361	0.2053000032901764
6q18.pdb	6q18_HL_A_YH102T.pdb	0.4467647969722748	0.04839999973773956
6q18.pdb	6q18_HL_A_YH102W.pdb	0.40090450644493103	0.897599995136261
6q18.pdb	6q18_HL_A_YH102V.pdb	0.7045693397521973	0.36660000681877136
6q18.pdb	6q18_HL_A_CH103A.pdb	-0.018036827445030212	-0.3828999996185303
6q18.pdb	6q18_HL_A_CH103R.pdb	-1.1176263093948364	-12.205699920654297
6q18.pdb	6q18_HL_A_CH103N.pdb	-0.6674087047576904	-2.8410000801086426
6q18.pdb	6q18_HL_A_CH103D.pdb	-0.21605917811393738	-4.607600212097168
6q18.pdb	6q18_HL_A_CH103Q.pdb	-1.2086013555526733	-4.5665998458862305
6q18.pdb	6q18_HL_A_CH103E.pdb	-1.2039250135421753	-7.988500118255615
6q18.pdb	6q18_HL_A_CH103G.pdb	-0.4344373345375061	-1.3040000200271606
6q18.pdb	6q18_HL_A_CH103H.pdb	-1.3693687915802002	-7.980400085449219
6q18.pdb	6q18_HL_A_CH103I.pdb	-0.9102662801742554	-4.433599948883057
6q18.pdb	6q18_HL_A_CH103L.pdb	-0.7574375867843628	-2.9123001098632812
6q18.pdb	6q18_HL_A_CH103K.pdb	-1.364933729171753	-5.871300220489502
6q18.pdb	6q18_HL_A_CH103M.pdb	-0.8791741132736206	-3.8297998905181885
6q18.pdb	6q18_HL_A_CH103F.pdb	-1.1107417345046997	-13.117500305175781
6q18.pdb	6q18_HL_A_CH103P.pdb	-0.7875543832778931	-0.9557999968528748
6q18.pdb	6q18_HL_A_CH103S.pdb	-0.3130139410495758	-2.344099998474121
6q18.pdb	6q18_HL_A_CH103T.pdb	-0.5699917078018188	-0.22040000557899475
6q18.pdb	6q18_HL_A_CH103W.pdb	-0.9050306081771851	-17.29482078552246
6q18.pdb	6q18_HL_A_CH103Y.pdb	-1.0547701120376587	-18.08264923095703
6q18.pdb	6q18_HL_A_CH103V.pdb	-0.17529192566871643	-2.103100061416626
6q18.pdb	6q18_HL_A_TH104A.pdb	0.8482414484024048	-0.6586999893188477
6q18.pdb	6q18_HL_A_TH104R.pdb	0.02350272238254547	0.008799999952316284
6q18.pdb	6q18_HL_A_TH104N.pdb	1.0243757963180542	-0.4309999942779541
6q18.pdb	6q18_HL_A_TH104D.pdb	0.1593693196773529	0.11550000309944153
6q18.pdb	6q18_HL_A_TH104C.pdb	0.8892984390258789	-0.3050000071525574
6q18.pdb	6q18_HL_A_TH104Q.pdb	0.3970254361629486	-0.5468999743461609
6q18.pdb	6q18_HL_A_TH104E.pdb	0.6173833608627319	-0.23890000581741333
6q18.pdb	6q18_HL_A_TH104G.pdb	0.6533467769622803	-1.0540000200271606
6q18.pdb	6q18_HL_A_TH104H.pdb	0.6999542713165283	-0.5250999927520752
6q18.pdb	6q18_HL_A_TH104I.pdb	-0.1806759387254715	1.4639999866485596
6q18.pdb	6q18_HL_A_TH104L.pdb	0.3741721212863922	-0.04050000011920929
6q18.pdb	6q18_HL_A_TH104K.pdb	0.22374480962753296	0.14380000531673431
6q18.pdb	6q18_HL_A_TH104M.pdb	0.3414434492588043	1.226199984550476
6q18.pdb	6q18_HL_A_TH104F.pdb	0.6576471328735352	-0.4819999933242798
6q18.pdb	6q18_HL_A_TH104P.pdb	0.6014654636383057	-1.7539000511169434
6q18.pdb	6q18_HL_A_TH104S.pdb	0.08104094862937927	0.774399995803833
6q18.pdb	6q18_HL_A_TH104W.pdb	0.4516138732433319	-0.4343999922275543
6q18.pdb	6q18_HL_A_TH104Y.pdb	0.3454129993915558	-0.46700000762939453
6q18.pdb	6q18_HL_A_TH104V.pdb	-0.32606959342956543	0.6366999745368958
6q18.pdb	6q18_HL_A_SH105A.pdb	-0.19445018470287323	-2.337899923324585
6q18.pdb	6q18_HL_A_SH105R.pdb	-0.392704039812088	-1.6438000202178955
6q18.pdb	6q18_HL_A_SH105N.pdb	-0.004492595791816711	-2.022700071334839
6q18.pdb	6q18_HL_A_SH105D.pdb	-0.5870814323425293	-3.1142001152038574
6q18.pdb	6q18_HL_A_SH105C.pdb	-0.21422836184501648	-2.427500009536743
6q18.pdb	6q18_HL_A_SH105Q.pdb	0.18441668152809143	-2.039299964904785
6q18.pdb	6q18_HL_A_SH105E.pdb	-0.07566782832145691	-3.8673999309539795
6q18.pdb	6q18_HL_A_SH105G.pdb	-0.25964272022247314	-3.325700044631958
6q18.pdb	6q18_HL_A_SH105H.pdb	-0.05679959058761597	-0.8781999945640564
6q18.pdb	6q18_HL_A_SH105I.pdb	-0.11673007160425186	-1.7355999946594238
6q18.pdb	6q18_HL_A_SH105L.pdb	-0.0064528584480285645	-1.5157999992370605
6q18.pdb	6q18_HL_A_SH105K.pdb	-0.077265664935112	-0.9864000082015991
6q18.pdb	6q18_HL_A_SH105M.pdb	0.2493152618408203	-1.4996999502182007
6q18.pdb	6q18_HL_A_SH105F.pdb	0.12560924887657166	-0.9350000023841858
6q18.pdb	6q18_HL_A_SH105P.pdb	-0.3846849501132965	-1.954200029373169
6q18.pdb	6q18_HL_A_SH105T.pdb	0.3864910900592804	-0.8500000238418579
6q18.pdb	6q18_HL_A_SH105W.pdb	-0.11395891010761261	-3.1623001098632812
6q18.pdb	6q18_HL_A_SH105Y.pdb	0.002090275287628174	-1.20169997215271
6q18.pdb	6q18_HL_A_SH105V.pdb	0.14467570185661316	-1.6718000173568726
6q18.pdb	6q18_HL_A_AH106R.pdb	-0.49109840393066406	-0.9380000233650208
6q18.pdb	6q18_HL_A_AH106N.pdb	-0.4008002281188965	-0.08429999649524689
6q18.pdb	6q18_HL_A_AH106D.pdb	-0.007243067026138306	-1.5628999471664429
6q18.pdb	6q18_HL_A_AH106C.pdb	-0.21662278473377228	-0.6570000052452087
6q18.pdb	6q18_HL_A_AH106Q.pdb	-0.32047659158706665	0.02889999933540821
6q18.pdb	6q18_HL_A_AH106E.pdb	-0.3633975088596344	-0.3698999881744385
6q18.pdb	6q18_HL_A_AH106G.pdb	0.08488506078720093	-1.125
6q18.pdb	6q18_HL_A_AH106H.pdb	-0.23871415853500366	0.382999986410141
6q18.pdb	6q18_HL_A_AH106I.pdb	-0.12800264358520508	0.1891999989748001
6q18.pdb	6q18_HL_A_AH106L.pdb	-0.4094388484954834	0.2125999927520752
6q18.pdb	6q18_HL_A_AH106K.pdb	-0.36446085572242737	-0.041600000113248825
6q18.pdb	6q18_HL_A_AH106M.pdb	-0.21449802815914154	0.06419999897480011
6q18.pdb	6q18_HL_A_AH106F.pdb	-0.10696520656347275	-0.2515000104904175
6q18.pdb	6q18_HL_A_AH106P.pdb	-0.4234733581542969	-1.149399995803833
6q18.pdb	6q18_HL_A_AH106S.pdb	-0.217062309384346	-0.9731000065803528
6q18.pdb	6q18_HL_A_AH106T.pdb	0.09524407982826233	0.5695000290870667
6q18.pdb	6q18_HL_A_AH106W.pdb	-0.6429538726806641	-0.6043999791145325
6q18.pdb	6q18_HL_A_AH106Y.pdb	-0.10037048906087875	-0.16459999978542328
6q18.pdb	6q18_HL_A_AH106V.pdb	-0.37698715925216675	-0.10490000247955322
6q18.pdb	6q18_HL_A_SH107A.pdb	-0.5188535451889038	-0.729200005531311
6q18.pdb	6q18_HL_A_SH107R.pdb	-0.5371286869049072	-17.717269897460938
6q18.pdb	6q18_HL_A_SH107N.pdb	-0.6788317561149597	-3.9769999980926514
6q18.pdb	6q18_HL_A_SH107D.pdb	-0.7425519227981567	-7.926300048828125
6q18.pdb	6q18_HL_A_SH107C.pdb	-0.37031081318855286	-2.831199884414673
6q18.pdb	6q18_HL_A_SH107Q.pdb	-0.8799725770950317	-6.316400051116943
6q18.pdb	6q18_HL_A_SH107E.pdb	-0.9991328716278076	-7.066500186920166
6q18.pdb	6q18_HL_A_SH107G.pdb	-0.4767794609069824	-1.7544000148773193
6q18.pdb	6q18_HL_A_SH107H.pdb	-0.7839215993881226	-19.166889190673828
6q18.pdb	6q18_HL_A_SH107I.pdb	-0.812088131904602	-5.270599842071533
6q18.pdb	6q18_HL_A_SH107L.pdb	-0.4967040717601776	-5.738900184631348
6q18.pdb	6q18_HL_A_SH107K.pdb	-1.0582988262176514	-13.976300239562988
6q18.pdb	6q18_HL_A_SH107M.pdb	-0.6247271299362183	-4.054800033569336
6q18.pdb	6q18_HL_A_SH107F.pdb	-0.8762925863265991	-15.014900207519531
6q18.pdb	6q18_HL_A_SH107P.pdb	-0.6791280508041382	-2.262200117111206
6q18.pdb	6q18_HL_A_SH107T.pdb	-0.7769469022750854	-4.053199768066406
6q18.pdb	6q18_HL_A_SH107W.pdb	-1.1865969896316528	-32.704689025878906
6q18.pdb	6q18_HL_A_SH107Y.pdb	-0.9253698587417603	-18.34217071533203
6q18.pdb	6q18_HL_A_SH107V.pdb	-0.7274569272994995	-2.694700002670288
6q18.pdb	6q18_HL_A_CH108A.pdb	-0.3005746304988861	-0.7128000259399414
6q18.pdb	6q18_HL_A_CH108R.pdb	-0.4032725691795349	-16.547639846801758
6q18.pdb	6q18_HL_A_CH108N.pdb	-0.301432341337204	-5.44950008392334
6q18.pdb	6q18_HL_A_CH108D.pdb	-0.3590337634086609	-7.771200180053711
6q18.pdb	6q18_HL_A_CH108Q.pdb	-0.41296249628067017	-2.935800075531006
6q18.pdb	6q18_HL_A_CH108E.pdb	-0.39897096157073975	-4.68310022354126
6q18.pdb	6q18_HL_A_CH108G.pdb	-0.47258326411247253	-0.8047000169754028
6q18.pdb	6q18_HL_A_CH108H.pdb	-0.42829468846321106	-11.077099800109863
6q18.pdb	6q18_HL_A_CH108I.pdb	-0.16168515384197235	-4.1203999519348145
6q18.pdb	6q18_HL_A_CH108L.pdb	-0.4215092658996582	-1.3524999618530273
6q18.pdb	6q18_HL_A_CH108K.pdb	-0.40207457542419434	-5.281199932098389
6q18.pdb	6q18_HL_A_CH108M.pdb	-0.506242036819458	-2.9820001125335693
6q18.pdb	6q18_HL_A_CH108F.pdb	-0.5593459010124207	-19.800840377807617
6q18.pdb	6q18_HL_A_CH108P.pdb	-0.3233489394187927	-2.4816999435424805
6q18.pdb	6q18_HL_A_CH108S.pdb	-0.300325870513916	-0.8485000133514404
6q18.pdb	6q18_HL_A_CH108T.pdb	-0.38697004318237305	-0.7138000130653381
6q18.pdb	6q18_HL_A_CH108W.pdb	-0.8103928565979004	-28.29623031616211
6q18.pdb	6q18_HL_A_CH108Y.pdb	-0.20622779428958893	-25.425701141357422
6q18.pdb	6q18_HL_A_CH108V.pdb	-0.13739140331745148	-3.48580002784729
6q18.pdb	6q18_HL_A_PH109A.pdb	0.9720437526702881	-1.788599967956543
6q18.pdb	6q18_HL_A_PH109R.pdb	0.6031678915023804	-3.8150999546051025
6q18.pdb	6q18_HL_A_PH109N.pdb	0.8001518249511719	-3.0404000282287598
6q18.pdb	6q18_HL_A_PH109D.pdb	-1.416532039642334	-6.519599914550781
6q18.pdb	6q18_HL_A_PH109C.pdb	1.3434990644454956	-2.3089001178741455
6q18.pdb	6q18_HL_A_PH109Q.pdb	0.8086973428726196	-4.019499778747559
6q18.pdb	6q18_HL_A_PH109E.pdb	0.8758087158203125	-4.3597002029418945
6q18.pdb	6q18_HL_A_PH109G.pdb	1.1410807371139526	-2.7016000747680664
6q18.pdb	6q18_HL_A_PH109H.pdb	-0.6443387866020203	-14.199899673461914
6q18.pdb	6q18_HL_A_PH109I.pdb	-0.38661688566207886	-1.5119999647140503
6q18.pdb	6q18_HL_A_PH109L.pdb	0.49246373772621155	-1.9169000387191772
6q18.pdb	6q18_HL_A_PH109K.pdb	0.4154835045337677	-4.8618998527526855
6q18.pdb	6q18_HL_A_PH109M.pdb	1.0812324285507202	-2.2046000957489014
6q18.pdb	6q18_HL_A_PH109F.pdb	-0.6499460339546204	-12.129500389099121
6q18.pdb	6q18_HL_A_PH109S.pdb	0.8895866870880127	-1.9773999452590942
6q18.pdb	6q18_HL_A_PH109T.pdb	-0.09891606867313385	-2.267199993133545
6q18.pdb	6q18_HL_A_PH109W.pdb	-0.8856312036514282	-10.48069953918457
6q18.pdb	6q18_HL_A_PH109Y.pdb	-0.512859582901001	-9.708800315856934
6q18.pdb	6q18_HL_A_PH109V.pdb	-0.15486210584640503	-1.4967000484466553
6q18.pdb	6q18_HL_A_DH110A.pdb	0.44310852885246277	-0.7936000227928162
6q18.pdb	6q18_HL_A_DH110R.pdb	-0.3693775236606598	-0.5177000164985657
6q18.pdb	6q18_HL_A_DH110N.pdb	-0.10000910609960556	-0.2802000045776367
6q18.pdb	6q18_HL_A_DH110C.pdb	0.6073909997940063	-0.3228999972343445
6q18.pdb	6q18_HL_A_DH110Q.pdb	-0.21067461371421814	-0.07890000194311142
6q18.pdb	6q18_HL_A_DH110E.pdb	0.1432669758796692	0.9269000291824341
6q18.pdb	6q18_HL_A_DH110G.pdb	0.2089635133743286	-1.2711000442504883
6q18.pdb	6q18_HL_A_DH110H.pdb	0.14467135071754456	-0.46549999713897705
6q18.pdb	6q18_HL_A_DH110I.pdb	-0.4907814562320709	0.2678000032901764
6q18.pdb	6q18_HL_A_DH110L.pdb	0.3421696126461029	0.17949999868869781
6q18.pdb	6q18_HL_A_DH110K.pdb	-0.13563445210456848	-0.06509999930858612
6q18.pdb	6q18_HL_A_DH110M.pdb	-0.2129063755273819	0.2498999983072281
6q18.pdb	6q18_HL_A_DH110F.pdb	0.33528241515159607	-0.19329999387264252
6q18.pdb	6q18_HL_A_DH110P.pdb	-0.7738404273986816	-4.502999782562256
6q18.pdb	6q18_HL_A_DH110S.pdb	0.5088841915130615	-0.9995999932289124
6q18.pdb	6q18_HL_A_DH110T.pdb	0.08844104409217834	-0.5078999996185303
6q18.pdb	6q18_HL_A_DH110W.pdb	-0.6566349267959595	0.4666000008583069
6q18.pdb	6q18_HL_A_DH110Y.pdb	-0.24749913811683655	0.0885000005364418
6q18.pdb	6q18_HL_A_DH110V.pdb	-0.16732820868492126	0.1851000040769577
6q18.pdb	6q18_HL_A_YH112A.pdb	-0.4897787570953369	-4.757999897003174
6q18.pdb	6q18_HL_A_YH112R.pdb	-0.2160235345363617	-3.178999900817871
6q18.pdb	6q18_HL_A_YH112N.pdb	-0.8620548248291016	-4.948699951171875
6q18.pdb	6q18_HL_A_YH112D.pdb	-0.7452973127365112	-6.191500186920166
6q18.pdb	6q18_HL_A_YH112C.pdb	-0.6786816716194153	-4.015699863433838
6q18.pdb	6q18_HL_A_YH112Q.pdb	-0.7222087383270264	-4.789599895477295
6q18.pdb	6q18_HL_A_YH112E.pdb	-0.743999719619751	-6.125500202178955
6q18.pdb	6q18_HL_A_YH112G.pdb	-1.1556986570358276	-5.218400001525879
6q18.pdb	6q18_HL_A_YH112H.pdb	-0.20564113557338715	-3.502700090408325
6q18.pdb	6q18_HL_A_YH112I.pdb	-0.6124252676963806	-4.360599994659424
6q18.pdb	6q18_HL_A_YH112L.pdb	-0.15452510118484497	-3.696500062942505
6q18.pdb	6q18_HL_A_YH112K.pdb	-0.4993954598903656	-2.551800012588501
6q18.pdb	6q18_HL_A_YH112M.pdb	-1.102066993713379	-3.232300043106079
6q18.pdb	6q18_HL_A_YH112F.pdb	-0.5627172589302063	-1.990399956703186
6q18.pdb	6q18_HL_A_YH112P.pdb	-0.8702765703201294	-4.507299900054932
6q18.pdb	6q18_HL_A_YH112S.pdb	-0.6208876371383667	-4.895199775695801
6q18.pdb	6q18_HL_A_YH112T.pdb	-0.8451229333877563	-4.599400043487549
6q18.pdb	6q18_HL_A_YH112W.pdb	-0.48496535420417786	-3.6324000358581543
6q18.pdb	6q18_HL_A_YH112V.pdb	-1.243529200553894	-4.311999797821045
6q18.pdb	6q18_HL_A_YA44A.pdb	-1.210644245147705	0.20229999721050262
6q18.pdb	6q18_HL_A_YA44R.pdb	-0.198992058634758	0.04390000179409981
6q18.pdb	6q18_HL_A_YA44N.pdb	-0.6049016118049622	0.24549999833106995
6q18.pdb	6q18_HL_A_YA44D.pdb	-0.9335248470306396	0.053199999034404755
6q18.pdb	6q18_HL_A_YA44C.pdb	-0.3540019392967224	0.17710000276565552
6q18.pdb	6q18_HL_A_YA44Q.pdb	0.08195710182189941	0.15539999306201935
6q18.pdb	6q18_HL_A_YA44E.pdb	-0.8353251218795776	-0.4941999912261963
6q18.pdb	6q18_HL_A_YA44G.pdb	-0.992112398147583	0.2087000012397766
6q18.pdb	6q18_HL_A_YA44H.pdb	-1.1529611349105835	0.1720999926328659
6q18.pdb	6q18_HL_A_YA44I.pdb	-0.5878926515579224	0.125900000333786
6q18.pdb	6q18_HL_A_YA44L.pdb	-0.7556920051574707	0.32679998874664307
6q18.pdb	6q18_HL_A_YA44K.pdb	-0.2628927230834961	0.38690000772476196
6q18.pdb	6q18_HL_A_YA44M.pdb	-0.20403574407100677	0.48100000619888306
6q18.pdb	6q18_HL_A_YA44F.pdb	-0.28052186965942383	0.10450000315904617
6q18.pdb	6q18_HL_A_YA44P.pdb	-1.4155865907669067	0.4352000057697296
6q18.pdb	6q18_HL_A_YA44S.pdb	-1.3549156188964844	0.2282000035047531
6q18.pdb	6q18_HL_A_YA44T.pdb	-0.8085110187530518	0.25200000405311584
6q18.pdb	6q18_HL_A_YA44W.pdb	-0.4858253300189972	0.40230000019073486
6q18.pdb	6q18_HL_A_YA44V.pdb	-0.6126446723937988	0.1899999976158142
6q18.pdb	6q18_HL_A_VA84A.pdb	-0.5739213228225708	-0.428600013256073
6q18.pdb	6q18_HL_A_VA84R.pdb	-0.5064568519592285	-0.06319999694824219
6q18.pdb	6q18_HL_A_VA84N.pdb	-0.13526570796966553	-0.32100000977516174
6q18.pdb	6q18_HL_A_VA84D.pdb	-0.11179369688034058	-0.7253000140190125
6q18.pdb	6q18_HL_A_VA84C.pdb	-0.5958921909332275	-0.33160001039505005
6q18.pdb	6q18_HL_A_VA84Q.pdb	-0.20722582936286926	-0.5306000113487244
6q18.pdb	6q18_HL_A_VA84E.pdb	0.15468725562095642	-0.6309999823570251
6q18.pdb	6q18_HL_A_VA84G.pdb	-0.7241009473800659	-0.45989999175071716
6q18.pdb	6q18_HL_A_VA84H.pdb	0.49367663264274597	-0.2651999890804291
6q18.pdb	6q18_HL_A_VA84I.pdb	-0.11207752674818039	-0.04650000110268593
6q18.pdb	6q18_HL_A_VA84L.pdb	0.004684925079345703	-0.16920000314712524
6q18.pdb	6q18_HL_A_VA84K.pdb	0.16239044070243835	0.21480000019073486
6q18.pdb	6q18_HL_A_VA84M.pdb	-0.055121347308158875	0.4433000087738037
6q18.pdb	6q18_HL_A_VA84F.pdb	-0.059021592140197754	0.6310999989509583
6q18.pdb	6q18_HL_A_VA84P.pdb	-0.11961910128593445	0.9261000156402588
6q18.pdb	6q18_HL_A_VA84S.pdb	-0.6096886396408081	-0.2515999972820282
6q18.pdb	6q18_HL_A_VA84T.pdb	-0.24648307263851166	-0.45820000767707825
6q18.pdb	6q18_HL_A_VA84W.pdb	-0.1110621988773346	-0.2612999975681305
6q18.pdb	6q18_HL_A_VA84Y.pdb	0.8170850276947021	1.8013999462127686
6q18.pdb	6q18_HL_A_TA85A.pdb	-1.357433795928955	0.26649999618530273
6q18.pdb	6q18_HL_A_TA85R.pdb	-1.703879714012146	0.7940000295639038
6q18.pdb	6q18_HL_A_TA85N.pdb	0.4642716944217682	1.0555000305175781
6q18.pdb	6q18_HL_A_TA85D.pdb	-0.2923561632633209	-1.601699948310852
6q18.pdb	6q18_HL_A_TA85C.pdb	-0.32971006631851196	0.14380000531673431
6q18.pdb	6q18_HL_A_TA85Q.pdb	-0.4835726320743561	-0.5152000188827515
6q18.pdb	6q18_HL_A_TA85E.pdb	-0.2609778940677643	-3.2465999126434326
6q18.pdb	6q18_HL_A_TA85G.pdb	0.020886316895484924	0.15940000116825104
6q18.pdb	6q18_HL_A_TA85H.pdb	0.23128986358642578	0.09640000015497208
6q18.pdb	6q18_HL_A_TA85I.pdb	-0.032611072063446045	0.9341999888420105
6q18.pdb	6q18_HL_A_TA85L.pdb	-0.6993427276611328	-0.866100013256073
6q18.pdb	6q18_HL_A_TA85K.pdb	-0.3346991240978241	1.226699948310852
6q18.pdb	6q18_HL_A_TA85M.pdb	0.423352986574173	1.4917999505996704
6q18.pdb	6q18_HL_A_TA85F.pdb	-0.39090484380722046	-1.7742999792099
6q18.pdb	6q18_HL_A_TA85P.pdb	-1.1491671800613403	0.4975999891757965
6q18.pdb	6q18_HL_A_TA85S.pdb	-1.0355638265609741	-0.00930000003427267
6q18.pdb	6q18_HL_A_TA85W.pdb	-0.7458611726760864	-3.842099905014038
6q18.pdb	6q18_HL_A_TA85Y.pdb	-0.3792351484298706	-1.0729000568389893
6q18.pdb	6q18_HL_A_TA85V.pdb	0.03377385437488556	0.42399999499320984
6q18.pdb	6q18_HL_A_AA86R.pdb	-0.3705352544784546	0.930400013923645
6q18.pdb	6q18_HL_A_AA86N.pdb	-0.9840757846832275	0.2621999979019165
6q18.pdb	6q18_HL_A_AA86D.pdb	-0.22711966931819916	-1.2446999549865723
6q18.pdb	6q18_HL_A_AA86C.pdb	-0.05109940469264984	0.45809999108314514
6q18.pdb	6q18_HL_A_AA86Q.pdb	-0.1877991408109665	0.9416000247001648
6q18.pdb	6q18_HL_A_AA86E.pdb	-0.8736690282821655	-0.001500000013038516
6q18.pdb	6q18_HL_A_AA86G.pdb	0.29993513226509094	0.1737000048160553
6q18.pdb	6q18_HL_A_AA86H.pdb	-0.3388623893260956	0.5813999772071838
6q18.pdb	6q18_HL_A_AA86I.pdb	-0.5417600870132446	0.35440000891685486
6q18.pdb	6q18_HL_A_AA86L.pdb	-1.2133623361587524	0.16459999978542328
6q18.pdb	6q18_HL_A_AA86K.pdb	-0.5103756189346313	0.05660000070929527
6q18.pdb	6q18_HL_A_AA86M.pdb	0.2634964883327484	0.5857999920845032
6q18.pdb	6q18_HL_A_AA86F.pdb	0.2573501467704773	0.7889999747276306
6q18.pdb	6q18_HL_A_AA86P.pdb	-0.6930367946624756	0.5565000176429749
6q18.pdb	6q18_HL_A_AA86S.pdb	-0.2179313749074936	0.358599990606308
6q18.pdb	6q18_HL_A_AA86T.pdb	-0.36631572246551514	-0.06729999929666519
6q18.pdb	6q18_HL_A_AA86W.pdb	-1.2261161804199219	-0.007300000172108412
6q18.pdb	6q18_HL_A_AA86Y.pdb	-0.14773032069206238	0.026100000366568565
6q18.pdb	6q18_HL_A_AA86V.pdb	-0.40421155095100403	0.23680000007152557
6q18.pdb	6q18_HL_A_SA94A.pdb	-0.34996116161346436	-0.30250000953674316
6q18.pdb	6q18_HL_A_SA94R.pdb	0.4052635729312897	-0.826200008392334
6q18.pdb	6q18_HL_A_SA94N.pdb	0.3103770315647125	-0.6489999890327454
6q18.pdb	6q18_HL_A_SA94D.pdb	-1.1413896083831787	-1.7877999544143677
6q18.pdb	6q18_HL_A_SA94C.pdb	-0.28773242235183716	-0.29109999537467957
6q18.pdb	6q18_HL_A_SA94Q.pdb	0.4555266797542572	-0.7802000045776367
6q18.pdb	6q18_HL_A_SA94E.pdb	-0.7483851909637451	-1.7868000268936157
6q18.pdb	6q18_HL_A_SA94G.pdb	-0.026777833700180054	-0.6050999760627747
6q18.pdb	6q18_HL_A_SA94H.pdb	-0.3563918471336365	-0.4083999991416931
6q18.pdb	6q18_HL_A_SA94I.pdb	-0.3577055335044861	-0.24799999594688416
6q18.pdb	6q18_HL_A_SA94L.pdb	0.40633824467658997	-0.054499998688697815
6q18.pdb	6q18_HL_A_SA94K.pdb	0.33347007632255554	-0.7221999764442444
6q18.pdb	6q18_HL_A_SA94M.pdb	0.3503014147281647	-0.15629999339580536
6q18.pdb	6q18_HL_A_SA94F.pdb	0.49540266394615173	0.4072999954223633
6q18.pdb	6q18_HL_A_SA94P.pdb	-0.35451143980026245	-0.2973000109195709
6q18.pdb	6q18_HL_A_SA94T.pdb	-1.225332260131836	-0.4196999967098236
6q18.pdb	6q18_HL_A_SA94W.pdb	-0.8500808477401733	-0.1941000074148178
6q18.pdb	6q18_HL_A_SA94Y.pdb	0.46305444836616516	0.33709999918937683
6q18.pdb	6q18_HL_A_SA94V.pdb	-1.114492416381836	-0.03920000046491623
6q18.pdb	6q18_HL_A_WA102A.pdb	-0.7760246992111206	-2.3519999980926514
6q18.pdb	6q18_HL_A_WA102R.pdb	0.0011105090379714966	-1.628000020980835
6q18.pdb	6q18_HL_A_WA102N.pdb	-0.030111387372016907	-2.095900058746338
6q18.pdb	6q18_HL_A_WA102D.pdb	-0.33035731315612793	-2.3749001026153564
6q18.pdb	6q18_HL_A_WA102C.pdb	0.13206109404563904	-1.9474999904632568
6q18.pdb	6q18_HL_A_WA102Q.pdb	0.1887078881263733	-1.9443999528884888
6q18.pdb	6q18_HL_A_WA102E.pdb	0.03738135099411011	-2.3303000926971436
6q18.pdb	6q18_HL_A_WA102G.pdb	-0.2607418894767761	-2.3278000354766846
6q18.pdb	6q18_HL_A_WA102H.pdb	0.17692863941192627	-1.6017999649047852
6q18.pdb	6q18_HL_A_WA102I.pdb	-0.2816939651966095	-1.55239999294281
6q18.pdb	6q18_HL_A_WA102L.pdb	-0.12151990085840225	-1.264299988746643
6q18.pdb	6q18_HL_A_WA102K.pdb	0.6000432968139648	-1.7828999757766724
6q18.pdb	6q18_HL_A_WA102M.pdb	0.6445862054824829	-1.0023000240325928
6q18.pdb	6q18_HL_A_WA102F.pdb	0.10065370798110962	-1.347100019454956
6q18.pdb	6q18_HL_A_WA102P.pdb	-0.714648962020874	-2.247299909591675
6q18.pdb	6q18_HL_A_WA102S.pdb	0.3021250069141388	-2.352400064468384
6q18.pdb	6q18_HL_A_WA102T.pdb	0.399620920419693	-1.874500036239624
6q18.pdb	6q18_HL_A_WA102Y.pdb	0.23301386833190918	-1.3371000289916992
6q18.pdb	6q18_HL_A_WA102V.pdb	-0.12634286284446716	-1.5497000217437744
6q18.pdb	6q18_HL_A_TA104A.pdb	-1.2849984169006348	-0.8460999727249146
6q18.pdb	6q18_HL_A_TA104R.pdb	-1.2490792274475098	-0.9646999835968018
6q18.pdb	6q18_HL_A_TA104N.pdb	-0.473140150308609	-0.9829000234603882
6q18.pdb	6q18_HL_A_TA104D.pdb	-1.2977347373962402	-1.7174999713897705
6q18.pdb	6q18_HL_A_TA104C.pdb	-0.4845692217350006	-0.7200999855995178
6q18.pdb	6q18_HL_A_TA104Q.pdb	-0.6350603103637695	-1.198099970817566
6q18.pdb	6q18_HL_A_TA104E.pdb	-0.6538478136062622	-1.9855999946594238
6q18.pdb	6q18_HL_A_TA104G.pdb	-1.028300166130066	-1.1629999876022339
6q18.pdb	6q18_HL_A_TA104H.pdb	-1.4985705614089966	-2.211199998855591
6q18.pdb	6q18_HL_A_TA104I.pdb	-0.44739192724227905	-0.2393999993801117
6q18.pdb	6q18_HL_A_TA104L.pdb	-1.9941939115524292	-1.5541000366210938
6q18.pdb	6q18_HL_A_TA104K.pdb	-1.4738130569458008	-0.45730000734329224
6q18.pdb	6q18_HL_A_TA104M.pdb	-0.31494140625	-0.9301000237464905
6q18.pdb	6q18_HL_A_TA104F.pdb	-1.630855917930603	-0.9689000248908997
6q18.pdb	6q18_HL_A_TA104P.pdb	-2.009032964706421	-0.7576000094413757
6q18.pdb	6q18_HL_A_TA104S.pdb	-1.5056289434432983	-1.107699990272522
6q18.pdb	6q18_HL_A_TA104W.pdb	-1.3345845937728882	-4.0767998695373535
6q18.pdb	6q18_HL_A_TA104Y.pdb	-1.8100149631500244	-1.375
6q18.pdb	6q18_HL_A_TA104V.pdb	-0.9237827062606812	-0.15569999814033508
6q18.pdb	6q18_HL_A_EA105A.pdb	-0.506542444229126	-2.603600025177002
6q18.pdb	6q18_HL_A_EA105R.pdb	-0.2511254847049713	-5.088500022888184
6q18.pdb	6q18_HL_A_EA105N.pdb	-0.08856592327356339	-1.8758000135421753
6q18.pdb	6q18_HL_A_EA105D.pdb	0.23066768050193787	-0.6913999915122986
6q18.pdb	6q18_HL_A_EA105C.pdb	0.3124927580356598	-2.2067999839782715
6q18.pdb	6q18_HL_A_EA105Q.pdb	-0.32907766103744507	-2.6117000579833984
6q18.pdb	6q18_HL_A_EA105G.pdb	-0.709145188331604	-2.7627999782562256
6q18.pdb	6q18_HL_A_EA105H.pdb	-0.29682064056396484	-6.157599925994873
6q18.pdb	6q18_HL_A_EA105I.pdb	-0.20633481442928314	-1.7943999767303467
6q18.pdb	6q18_HL_A_EA105L.pdb	-0.23653043806552887	-3.4082999229431152
6q18.pdb	6q18_HL_A_EA105K.pdb	-0.13122287392616272	-5.2835001945495605
6q18.pdb	6q18_HL_A_EA105M.pdb	-0.15268847346305847	-2.545300006866455
6q18.pdb	6q18_HL_A_EA105F.pdb	-0.5618667602539062	-6.259200096130371
6q18.pdb	6q18_HL_A_EA105P.pdb	-0.8054473400115967	-4.113100051879883
6q18.pdb	6q18_HL_A_EA105S.pdb	-1.071463942527771	-2.7054998874664307
6q18.pdb	6q18_HL_A_EA105T.pdb	-0.09354628622531891	-2.710900068283081
6q18.pdb	6q18_HL_A_EA105W.pdb	-0.8479135036468506	-8.369799613952637
6q18.pdb	6q18_HL_A_EA105Y.pdb	-1.2872333526611328	-6.556600093841553
6q18.pdb	6q18_HL_A_EA105V.pdb	-0.24794074892997742	-2.069000005722046
6q18.pdb	6q18_HL_A_NA107A.pdb	0.039133042097091675	0.16329999268054962
6q18.pdb	6q18_HL_A_NA107R.pdb	-0.5123610496520996	-0.4366999864578247
6q18.pdb	6q18_HL_A_NA107D.pdb	-0.22142335772514343	-0.12300000339746475
6q18.pdb	6q18_HL_A_NA107C.pdb	-0.1470174491405487	0.11060000211000443
6q18.pdb	6q18_HL_A_NA107Q.pdb	-0.09982521831989288	0.23409999907016754
6q18.pdb	6q18_HL_A_NA107E.pdb	-0.0938548594713211	-0.15719999372959137
6q18.pdb	6q18_HL_A_NA107G.pdb	0.47439292073249817	0.38260000944137573
6q18.pdb	6q18_HL_A_NA107H.pdb	-0.17511147260665894	-0.28760001063346863
6q18.pdb	6q18_HL_A_NA107I.pdb	-0.42129403352737427	0.671999990940094
6q18.pdb	6q18_HL_A_NA107L.pdb	-0.2539215683937073	0.4803999960422516
6q18.pdb	6q18_HL_A_NA107K.pdb	-0.37603697180747986	0.15919999778270721
6q18.pdb	6q18_HL_A_NA107M.pdb	-0.07739359140396118	0.5001999735832214
6q18.pdb	6q18_HL_A_NA107F.pdb	-0.8935834169387817	-0.01889999955892563
6q18.pdb	6q18_HL_A_NA107P.pdb	-0.49977725744247437	1.006500005722046
6q18.pdb	6q18_HL_A_NA107S.pdb	0.08461543917655945	-0.07519999891519547
6q18.pdb	6q18_HL_A_NA107T.pdb	-0.21871571242809296	-0.38999998569488525
6q18.pdb	6q18_HL_A_NA107W.pdb	-0.9415923357009888	-0.06949999928474426
6q18.pdb	6q18_HL_A_NA107Y.pdb	-0.8831514120101929	-0.15690000355243683
6q18.pdb	6q18_HL_A_NA107V.pdb	-0.22977805137634277	-0.3111000061035156
6q18.pdb	6q18_HL_A_GA108A.pdb	-1.0385620594024658	-4.842800140380859
6q18.pdb	6q18_HL_A_GA108R.pdb	-0.585204005241394	-23.503019332885742
6q18.pdb	6q18_HL_A_GA108N.pdb	-1.5221195220947266	-15.880880355834961
6q18.pdb	6q18_HL_A_GA108D.pdb	-1.3426884412765503	-15.407529830932617
6q18.pdb	6q18_HL_A_GA108C.pdb	-1.240707516670227	-9.214099884033203
6q18.pdb	6q18_HL_A_GA108Q.pdb	-0.9178839921951294	-9.747599601745605
6q18.pdb	6q18_HL_A_GA108E.pdb	-0.9711029529571533	-17.374849319458008
6q18.pdb	6q18_HL_A_GA108H.pdb	-1.1031129360198975	-22.23834991455078
6q18.pdb	6q18_HL_A_GA108I.pdb	-0.841781735420227	-7.717800140380859
6q18.pdb	6q18_HL_A_GA108L.pdb	-1.1309113502502441	-12.343600273132324
6q18.pdb	6q18_HL_A_GA108K.pdb	-0.4891560971736908	-18.254539489746094
6q18.pdb	6q18_HL_A_GA108M.pdb	-0.6757099628448486	-4.974699974060059
6q18.pdb	6q18_HL_A_GA108F.pdb	-0.8885319232940674	-20.91250991821289
6q18.pdb	6q18_HL_A_GA108P.pdb	-1.0456472635269165	-13.808300018310547
6q18.pdb	6q18_HL_A_GA108S.pdb	-1.1164146661758423	-10.185600280761719
6q18.pdb	6q18_HL_A_GA108T.pdb	-1.8830469846725464	-14.105899810791016
6q18.pdb	6q18_HL_A_GA108W.pdb	-1.3006430864334106	-23.840410232543945
6q18.pdb	6q18_HL_A_GA108Y.pdb	-0.8133653402328491	-12.38479995727539
6q18.pdb	6q18_HL_A_GA108V.pdb	-0.9018820524215698	-5.345399856567383
6q18.pdb	6q18_HL_A_LA109A.pdb	0.4390523135662079	-0.6126999855041504
6q18.pdb	6q18_HL_A_LA109R.pdb	0.07568040490150452	-0.7096999883651733
6q18.pdb	6q18_HL_A_LA109N.pdb	0.30822280049324036	-0.27079999446868896
6q18.pdb	6q18_HL_A_LA109D.pdb	0.004773944616317749	-0.6886000037193298
6q18.pdb	6q18_HL_A_LA109C.pdb	0.3530323803424835	-0.6462000012397766
6q18.pdb	6q18_HL_A_LA109Q.pdb	0.38958266377449036	-0.6876999735832214
6q18.pdb	6q18_HL_A_LA109E.pdb	0.3421078026294708	-0.6682999730110168
6q18.pdb	6q18_HL_A_LA109G.pdb	0.5636976957321167	-0.6100999712944031
6q18.pdb	6q18_HL_A_LA109H.pdb	0.2842945456504822	-0.7468000054359436
6q18.pdb	6q18_HL_A_LA109I.pdb	-0.17598402500152588	-0.32899999618530273
6q18.pdb	6q18_HL_A_LA109K.pdb	0.2130773663520813	-0.6793000102043152
6q18.pdb	6q18_HL_A_LA109M.pdb	0.42924848198890686	-0.6344000101089478
6q18.pdb	6q18_HL_A_LA109F.pdb	-0.06982852518558502	-0.7224000096321106
6q18.pdb	6q18_HL_A_LA109P.pdb	-0.14314725995063782	-1.4735000133514404
6q18.pdb	6q18_HL_A_LA109S.pdb	0.4225364029407501	-0.5618000030517578
6q18.pdb	6q18_HL_A_LA109T.pdb	0.1756097972393036	-0.33390000462532043
6q18.pdb	6q18_HL_A_LA109W.pdb	-0.941565752029419	-0.7479000091552734
6q18.pdb	6q18_HL_A_LA109Y.pdb	0.11876782774925232	-0.6789000034332275
6q18.pdb	6q18_HL_A_LA109V.pdb	0.10350444912910461	-0.462799996137619
6q18.pdb	6q18_HL_A_HA132A.pdb	-0.27976277470588684	-0.8784000277519226
6q18.pdb	6q18_HL_A_HA132R.pdb	-1.5110434293746948	-2.1849000453948975
6q18.pdb	6q18_HL_A_HA132N.pdb	0.01528024673461914	-0.9144999980926514
6q18.pdb	6q18_HL_A_HA132D.pdb	0.23658302426338196	-1.0835000276565552
6q18.pdb	6q18_HL_A_HA132C.pdb	0.17321160435676575	-0.8677999973297119
6q18.pdb	6q18_HL_A_HA132Q.pdb	-0.0009142756462097168	-0.9197999835014343
6q18.pdb	6q18_HL_A_HA132E.pdb	-0.10597333312034607	-1.4020999670028687
6q18.pdb	6q18_HL_A_HA132G.pdb	0.4582918584346771	-0.8884999752044678
6q18.pdb	6q18_HL_A_HA132I.pdb	0.11961314082145691	-0.8400999903678894
6q18.pdb	6q18_HL_A_HA132L.pdb	-0.5459854602813721	-1.0360000133514404
6q18.pdb	6q18_HL_A_HA132K.pdb	0.08278447389602661	-2.3993000984191895
6q18.pdb	6q18_HL_A_HA132M.pdb	0.9301385879516602	-0.9164999723434448
6q18.pdb	6q18_HL_A_HA132F.pdb	-0.5116541385650635	-2.6226999759674072
6q18.pdb	6q18_HL_A_HA132P.pdb	-0.39669352769851685	-0.8871999979019165
6q18.pdb	6q18_HL_A_HA132S.pdb	-0.39847099781036377	-0.8921999931335449
6q18.pdb	6q18_HL_A_HA132T.pdb	0.2550911009311676	-0.8446999788284302
6q18.pdb	6q18_HL_A_HA132W.pdb	-0.9127470254898071	-5.957499980926514
6q18.pdb	6q18_HL_A_HA132Y.pdb	-1.274186611175537	-6.7393999099731445
6q18.pdb	6q18_HL_A_HA132V.pdb	0.18035724759101868	-0.8148999810218811
6q18.pdb	6q18_HL_A_PA134A.pdb	0.26909932494163513	0.27639999985694885
6q18.pdb	6q18_HL_A_PA134R.pdb	-0.4265538454055786	-10.343199729919434
6q18.pdb	6q18_HL_A_PA134N.pdb	0.5831947326660156	-0.5612999796867371
6q18.pdb	6q18_HL_A_PA134D.pdb	0.5477873086929321	-1.3032000064849854
6q18.pdb	6q18_HL_A_PA134C.pdb	0.8715202808380127	-0.15279999375343323
6q18.pdb	6q18_HL_A_PA134Q.pdb	-1.525214672088623	-2.4727001190185547
6q18.pdb	6q18_HL_A_PA134E.pdb	0.07027065753936768	-1.86080002784729
6q18.pdb	6q18_HL_A_PA134G.pdb	0.4226856529712677	0.07039999961853027
6q18.pdb	6q18_HL_A_PA134H.pdb	-2.095221519470215	-4.436500072479248
6q18.pdb	6q18_HL_A_PA134I.pdb	0.3797817528247833	-0.24529999494552612
6q18.pdb	6q18_HL_A_PA134L.pdb	-0.04612249135971069	-0.14010000228881836
6q18.pdb	6q18_HL_A_PA134K.pdb	-0.18269652128219604	-1.0595999956130981
6q18.pdb	6q18_HL_A_PA134M.pdb	-0.6823575496673584	-2.0994999408721924
6q18.pdb	6q18_HL_A_PA134F.pdb	-0.6051738262176514	-4.985199928283691
6q18.pdb	6q18_HL_A_PA134S.pdb	0.4365024268627167	0.0722000002861023
6q18.pdb	6q18_HL_A_PA134T.pdb	0.5926830768585205	-0.010099999606609344
6q18.pdb	6q18_HL_A_PA134W.pdb	-0.3129817843437195	-8.531800270080566
6q18.pdb	6q18_HL_A_PA134Y.pdb	-0.6035846471786499	-9.3681001663208
6q18.pdb	6q18_HL_A_PA134V.pdb	0.9454985857009888	-0.008299999870359898
6q18.pdb	6q18_HL_A_SA135A.pdb	-1.0703811645507812	-0.9307000041007996
6q18.pdb	6q18_HL_A_SA135R.pdb	-1.6738935708999634	-1.7330000400543213
6q18.pdb	6q18_HL_A_SA135N.pdb	-1.425764560699463	-2.1617000102996826
6q18.pdb	6q18_HL_A_SA135D.pdb	-1.420450210571289	-2.023900032043457
6q18.pdb	6q18_HL_A_SA135C.pdb	-0.913377046585083	-1.1532000303268433
6q18.pdb	6q18_HL_A_SA135Q.pdb	-0.8753795623779297	-1.809000015258789
6q18.pdb	6q18_HL_A_SA135E.pdb	-0.4295058846473694	-3.3257999420166016
6q18.pdb	6q18_HL_A_SA135G.pdb	-1.1750575304031372	-1.2860000133514404
6q18.pdb	6q18_HL_A_SA135H.pdb	-1.3617379665374756	-1.3935999870300293
6q18.pdb	6q18_HL_A_SA135I.pdb	-1.5140695571899414	-1.4146000146865845
6q18.pdb	6q18_HL_A_SA135L.pdb	-1.7772479057312012	-2.2379000186920166
6q18.pdb	6q18_HL_A_SA135K.pdb	-0.9919465780258179	-2.8457000255584717
6q18.pdb	6q18_HL_A_SA135M.pdb	-0.8942892551422119	-1.090499997138977
6q18.pdb	6q18_HL_A_SA135F.pdb	-1.6462408304214478	-2.504699945449829
6q18.pdb	6q18_HL_A_SA135P.pdb	-0.9567919969558716	-5.144499778747559
6q18.pdb	6q18_HL_A_SA135T.pdb	-0.9430900812149048	-1.317199945449829
6q18.pdb	6q18_HL_A_SA135W.pdb	-2.0033562183380127	-5.638999938964844
6q18.pdb	6q18_HL_A_SA135Y.pdb	-2.362119436264038	-15.59080982208252
6q18.pdb	6q18_HL_A_SA135V.pdb	-0.31843966245651245	-1.0117000341415405
6q18.pdb	6q18_HL_A_NA136A.pdb	1.5725219249725342	0.8539999723434448
6q18.pdb	6q18_HL_A_NA136R.pdb	-0.08810430765151978	0.30730000138282776
6q18.pdb	6q18_HL_A_NA136D.pdb	1.421800136566162	-0.7317000031471252
6q18.pdb	6q18_HL_A_NA136C.pdb	-0.014270499348640442	-0.22269999980926514
6q18.pdb	6q18_HL_A_NA136Q.pdb	1.1051629781723022	-0.41990000009536743
6q18.pdb	6q18_HL_A_NA136E.pdb	1.4701656103134155	-0.5428000092506409
6q18.pdb	6q18_HL_A_NA136G.pdb	1.958763599395752	-0.839900016784668
6q18.pdb	6q18_HL_A_NA136H.pdb	1.5778098106384277	-0.5685999989509583
6q18.pdb	6q18_HL_A_NA136I.pdb	0.6548075675964355	-0.16369999945163727
6q18.pdb	6q18_HL_A_NA136L.pdb	1.3030227422714233	-0.5856999754905701
6q18.pdb	6q18_HL_A_NA136K.pdb	-0.3194144368171692	0.3449000120162964
6q18.pdb	6q18_HL_A_NA136M.pdb	0.21567532420158386	0.8223000168800354
6q18.pdb	6q18_HL_A_NA136F.pdb	1.2455847263336182	0.1615999937057495
6q18.pdb	6q18_HL_A_NA136P.pdb	0.3943750560283661	0.22540000081062317
6q18.pdb	6q18_HL_A_NA136S.pdb	1.522513747215271	-0.08669999986886978
6q18.pdb	6q18_HL_A_NA136T.pdb	0.5168216228485107	-0.23669999837875366
6q18.pdb	6q18_HL_A_NA136W.pdb	0.5104426145553589	0.05429999902844429
6q18.pdb	6q18_HL_A_NA136Y.pdb	1.2636712789535522	-0.34040001034736633
6q18.pdb	6q18_HL_A_NA136V.pdb	0.535153865814209	0.6485999822616577
6q18.pdb	6q18_HL_A_RA138A.pdb	0.7540898323059082	-1.434999942779541
6q18.pdb	6q18_HL_A_RA138N.pdb	0.7154428958892822	-1.0440000295639038
6q18.pdb	6q18_HL_A_RA138D.pdb	0.3364271819591522	-1.1081000566482544
6q18.pdb	6q18_HL_A_RA138C.pdb	0.8450675010681152	-1.2630000114440918
6q18.pdb	6q18_HL_A_RA138Q.pdb	0.2784406840801239	-0.7840999960899353
6q18.pdb	6q18_HL_A_RA138E.pdb	0.27200180292129517	-1.4457000494003296
6q18.pdb	6q18_HL_A_RA138G.pdb	0.8507031202316284	-1.5456000566482544
6q18.pdb	6q18_HL_A_RA138H.pdb	0.7541085481643677	-0.4415000081062317
6q18.pdb	6q18_HL_A_RA138I.pdb	0.327923446893692	-1.1024999618530273
6q18.pdb	6q18_HL_A_RA138L.pdb	0.7582379579544067	-1.1016000509262085
6q18.pdb	6q18_HL_A_RA138K.pdb	0.24666288495063782	-1.4120999574661255
6q18.pdb	6q18_HL_A_RA138M.pdb	0.5789749622344971	-0.032999999821186066
6q18.pdb	6q18_HL_A_RA138F.pdb	0.5812020301818848	0.914900004863739
6q18.pdb	6q18_HL_A_RA138P.pdb	0.3543301522731781	-1.8767000436782837
6q18.pdb	6q18_HL_A_RA138S.pdb	0.9346587657928467	-1.4264999628067017
6q18.pdb	6q18_HL_A_RA138T.pdb	0.44544151425361633	-1.2670999765396118
6q18.pdb	6q18_HL_A_RA138W.pdb	-0.05539266765117645	-1.7920000553131104
6q18.pdb	6q18_HL_A_RA138Y.pdb	0.16047319769859314	2.456700086593628
6q18.pdb	6q18_HL_A_RA138V.pdb	0.4819352924823761	-1.0951000452041626
6q18.pdb	6q18_HL_A_DA139A.pdb	1.5113801956176758	-4.578700065612793
6q18.pdb	6q18_HL_A_DA139R.pdb	1.0867090225219727	-9.822099685668945
6q18.pdb	6q18_HL_A_DA139N.pdb	0.2541683614253998	-8.703100204467773
6q18.pdb	6q18_HL_A_DA139C.pdb	1.2121785879135132	-4.579999923706055
6q18.pdb	6q18_HL_A_DA139Q.pdb	-0.05885441601276398	-10.8927001953125
6q18.pdb	6q18_HL_A_DA139E.pdb	1.3390604257583618	-6.981100082397461
6q18.pdb	6q18_HL_A_DA139G.pdb	1.1399810314178467	-4.802599906921387
6q18.pdb	6q18_HL_A_DA139H.pdb	0.07257100939750671	-13.518400192260742
6q18.pdb	6q18_HL_A_DA139I.pdb	1.535171389579773	-5.0630998611450195
6q18.pdb	6q18_HL_A_DA139L.pdb	-0.239543616771698	-8.007800102233887
6q18.pdb	6q18_HL_A_DA139K.pdb	1.4036929607391357	-6.040500164031982
6q18.pdb	6q18_HL_A_DA139M.pdb	0.9296003580093384	-7.269199848175049
6q18.pdb	6q18_HL_A_DA139F.pdb	0.22899726033210754	-8.29539966583252
6q18.pdb	6q18_HL_A_DA139P.pdb	1.0583575963974	-3.920799970626831
6q18.pdb	6q18_HL_A_DA139S.pdb	1.620113492012024	-4.646699905395508
6q18.pdb	6q18_HL_A_DA139T.pdb	1.6350266933441162	-3.7783000469207764
6q18.pdb	6q18_HL_A_DA139W.pdb	-0.3552493453025818	-20.248899459838867
6q18.pdb	6q18_HL_A_DA139Y.pdb	0.02127113938331604	-19.266759872436523
6q18.pdb	6q18_HL_A_DA139V.pdb	1.7024176120758057	-3.34879994392395
6q18.pdb	6q18_HL_A_RA141A.pdb	-0.3940672278404236	-1.3101999759674072
6q18.pdb	6q18_HL_A_RA141N.pdb	-0.3552471995353699	-1.356600046157837
6q18.pdb	6q18_HL_A_RA141D.pdb	-0.18315927684307098	-3.2630999088287354
6q18.pdb	6q18_HL_A_RA141C.pdb	-0.3110485076904297	-1.377500057220459
6q18.pdb	6q18_HL_A_RA141Q.pdb	-0.34205806255340576	-1.6483999490737915
6q18.pdb	6q18_HL_A_RA141E.pdb	-0.3526771068572998	-1.719099998474121
6q18.pdb	6q18_HL_A_RA141G.pdb	-0.3010098338127136	-1.3624999523162842
6q18.pdb	6q18_HL_A_RA141H.pdb	-0.19622035324573517	-1.5312000513076782
6q18.pdb	6q18_HL_A_RA141I.pdb	-0.5502780675888062	-2.2330000400543213
6q18.pdb	6q18_HL_A_RA141L.pdb	-0.48397359251976013	-1.478600025177002
6q18.pdb	6q18_HL_A_RA141K.pdb	0.0628376305103302	-0.6248999834060669
6q18.pdb	6q18_HL_A_RA141M.pdb	-0.46951767802238464	-1.1382999420166016
6q18.pdb	6q18_HL_A_RA141F.pdb	-0.113684743642807	-0.7139999866485596
6q18.pdb	6q18_HL_A_RA141P.pdb	-1.0564106702804565	-1.416100025177002
6q18.pdb	6q18_HL_A_RA141S.pdb	-0.3080253005027771	-1.4536000490188599
6q18.pdb	6q18_HL_A_RA141T.pdb	-0.31891098618507385	-2.5220999717712402
6q18.pdb	6q18_HL_A_RA141W.pdb	-0.5624133348464966	-1.6138999462127686
6q18.pdb	6q18_HL_A_RA141Y.pdb	-0.39269784092903137	-1.0485999584197998
6q18.pdb	6q18_HL_A_RA141V.pdb	-0.5434204339981079	-2.234499931335449
6q18.pdb	6q18_HL_A_AA142R.pdb	-0.038372933864593506	-3.0035998821258545
6q18.pdb	6q18_HL_A_AA142N.pdb	-0.26326262950897217	-3.3447000980377197
6q18.pdb	6q18_HL_A_AA142D.pdb	-0.9799376726150513	-1.4805999994277954
6q18.pdb	6q18_HL_A_AA142C.pdb	-1.1992979049682617	-1.023900032043457
6q18.pdb	6q18_HL_A_AA142Q.pdb	-0.880231499671936	-0.6840999722480774
6q18.pdb	6q18_HL_A_AA142E.pdb	-0.8091980218887329	1.3687000274658203
6q18.pdb	6q18_HL_A_AA142G.pdb	-0.5852500200271606	-0.9315000176429749
6q18.pdb	6q18_HL_A_AA142H.pdb	-0.5569207668304443	-10.617300033569336
6q18.pdb	6q18_HL_A_AA142I.pdb	-1.1035370826721191	-0.7511000037193298
6q18.pdb	6q18_HL_A_AA142L.pdb	-0.9068031311035156	-0.3465000092983246
6q18.pdb	6q18_HL_A_AA142K.pdb	-0.6409153342247009	-2.000999927520752
6q18.pdb	6q18_HL_A_AA142M.pdb	-0.8007768392562866	0.7055000066757202
6q18.pdb	6q18_HL_A_AA142F.pdb	-0.6190558671951294	-1.4544999599456787
6q18.pdb	6q18_HL_A_AA142P.pdb	-0.7147668600082397	-1.0530999898910522
6q18.pdb	6q18_HL_A_AA142S.pdb	-0.7970635890960693	-0.8486999869346619
6q18.pdb	6q18_HL_A_AA142T.pdb	-1.2411508560180664	-0.2379000037908554
6q18.pdb	6q18_HL_A_AA142W.pdb	0.17341724038124084	-9.754199981689453
6q18.pdb	6q18_HL_A_AA142Y.pdb	-0.06940597295761108	-2.3912999629974365
6q18.pdb	6q18_HL_A_AA142V.pdb	-1.2195967435836792	-0.7408999800682068
6q18.pdb	6q18_HL_A_IA143A.pdb	0.08906003832817078	-1.544600009918213
6q18.pdb	6q18_HL_A_IA143R.pdb	-0.24015340209007263	-4.533899784088135
6q18.pdb	6q18_HL_A_IA143N.pdb	0.12976762652397156	-1.9979000091552734
6q18.pdb	6q18_HL_A_IA143D.pdb	0.3190796673297882	-2.872999906539917
6q18.pdb	6q18_HL_A_IA143C.pdb	-0.4203626811504364	0.19519999623298645
6q18.pdb	6q18_HL_A_IA143Q.pdb	0.40086492896080017	-1.5413000583648682
6q18.pdb	6q18_HL_A_IA143E.pdb	0.2040499448776245	-2.977400064468384
6q18.pdb	6q18_HL_A_IA143G.pdb	0.030990853905677795	-2.4349000453948975
6q18.pdb	6q18_HL_A_IA143H.pdb	-0.4215940833091736	-2.3629000186920166
6q18.pdb	6q18_HL_A_IA143L.pdb	0.37238022685050964	-1.1792000532150269
6q18.pdb	6q18_HL_A_IA143K.pdb	-0.35934728384017944	-3.045300006866455
6q18.pdb	6q18_HL_A_IA143M.pdb	0.24189287424087524	-1.0907000303268433
6q18.pdb	6q18_HL_A_IA143F.pdb	-0.9911891222000122	-4.7993998527526855
6q18.pdb	6q18_HL_A_IA143P.pdb	-0.19838757812976837	-1.6370999813079834
6q18.pdb	6q18_HL_A_IA143S.pdb	-0.2152758240699768	-1.0403000116348267
6q18.pdb	6q18_HL_A_IA143T.pdb	0.7257705926895142	-0.5999000072479248
6q18.pdb	6q18_HL_A_IA143W.pdb	-1.2104871273040771	-9.816200256347656
6q18.pdb	6q18_HL_A_IA143Y.pdb	-0.006160050630569458	-4.112599849700928
6q18.pdb	6q18_HL_A_IA143V.pdb	-0.26944926381111145	-0.13510000705718994
6q18.pdb	6q18_HL_A_HA145A.pdb	-0.5727680325508118	0.10300000011920929
6q18.pdb	6q18_HL_A_HA145R.pdb	-0.44810420274734497	0.4747999906539917
6q18.pdb	6q18_HL_A_HA145N.pdb	-0.7104512453079224	-0.08160000294446945
6q18.pdb	6q18_HL_A_HA145D.pdb	-1.00532066822052	0.24040000140666962
6q18.pdb	6q18_HL_A_HA145C.pdb	-0.7591795921325684	0.006899999920278788
6q18.pdb	6q18_HL_A_HA145Q.pdb	0.005205616354942322	0.6793000102043152
6q18.pdb	6q18_HL_A_HA145E.pdb	-0.44434690475463867	0.06459999829530716
6q18.pdb	6q18_HL_A_HA145G.pdb	-0.28074294328689575	0.3091000020503998
6q18.pdb	6q18_HL_A_HA145I.pdb	-0.2683999538421631	0.4749999940395355
6q18.pdb	6q18_HL_A_HA145L.pdb	-1.081830620765686	0.7253000140190125
6q18.pdb	6q18_HL_A_HA145K.pdb	-0.1006137952208519	0.6353999972343445
6q18.pdb	6q18_HL_A_HA145M.pdb	-0.5272290110588074	0.4465000033378601
6q18.pdb	6q18_HL_A_HA145F.pdb	-1.1915801763534546	0.8317999839782715
6q18.pdb	6q18_HL_A_HA145P.pdb	-0.425528347492218	0.1039000004529953
6q18.pdb	6q18_HL_A_HA145S.pdb	0.025988474488258362	-0.20260000228881836
6q18.pdb	6q18_HL_A_HA145T.pdb	-0.27635273337364197	0.3125
6q18.pdb	6q18_HL_A_HA145W.pdb	-1.152432918548584	0.08349999785423279
6q18.pdb	6q18_HL_A_HA145Y.pdb	-0.9312441349029541	0.5164999961853027
6q18.pdb	6q18_HL_A_HA145V.pdb	-1.0266761779785156	0.10029999911785126
6q18.pdb	6q18_HL_A_GA174A.pdb	-0.33052754402160645	-0.06960000097751617
6q18.pdb	6q18_HL_A_GA174R.pdb	-0.662520170211792	0.4065000116825104
6q18.pdb	6q18_HL_A_GA174N.pdb	-0.6655811071395874	-0.07240000367164612
6q18.pdb	6q18_HL_A_GA174D.pdb	-0.5011781454086304	-0.1542000025510788
6q18.pdb	6q18_HL_A_GA174C.pdb	-0.4066212475299835	-0.07320000231266022
6q18.pdb	6q18_HL_A_GA174Q.pdb	-0.6355526447296143	-0.0007999999797903001
6q18.pdb	6q18_HL_A_GA174E.pdb	-0.5593450665473938	-0.19020000100135803
6q18.pdb	6q18_HL_A_GA174H.pdb	-0.49381157755851746	-0.20469999313354492
6q18.pdb	6q18_HL_A_GA174I.pdb	-0.6257750988006592	-0.16359999775886536
6q18.pdb	6q18_HL_A_GA174L.pdb	-0.43500855565071106	-0.1712000072002411
6q18.pdb	6q18_HL_A_GA174K.pdb	-0.6184300184249878	0.025800000876188278
6q18.pdb	6q18_HL_A_GA174M.pdb	0.017788484692573547	0.07530000060796738
6q18.pdb	6q18_HL_A_GA174F.pdb	-0.31268173456192017	0.07410000264644623
6q18.pdb	6q18_HL_A_GA174P.pdb	-0.3322068750858307	-0.1014999970793724
6q18.pdb	6q18_HL_A_GA174S.pdb	-0.28740260004997253	-0.07020000368356705
6q18.pdb	6q18_HL_A_GA174T.pdb	-0.46289631724357605	-0.1696999967098236
6q18.pdb	6q18_HL_A_GA174W.pdb	-0.7818859815597534	-0.12520000338554382
6q18.pdb	6q18_HL_A_GA174Y.pdb	-0.09931240230798721	-0.08820000290870667
6q18.pdb	6q18_HL_A_GA174V.pdb	-0.5212990045547485	-0.15489999949932098
6q18.pdb	6q18_HL_A_QA175A.pdb	-0.15100568532943726	0.1761000007390976
6q18.pdb	6q18_HL_A_QA175R.pdb	-0.07409080862998962	0.38269999623298645
6q18.pdb	6q18_HL_A_QA175N.pdb	0.3985236585140228	-0.07580000162124634
6q18.pdb	6q18_HL_A_QA175D.pdb	-0.14965039491653442	-0.34630000591278076
6q18.pdb	6q18_HL_A_QA175C.pdb	0.2712441086769104	0.05660000070929527
6q18.pdb	6q18_HL_A_QA175E.pdb	0.3148086369037628	-0.9797999858856201
6q18.pdb	6q18_HL_A_QA175G.pdb	-0.061958253383636475	-0.1574999988079071
6q18.pdb	6q18_HL_A_QA175H.pdb	-0.19189617037773132	0.11500000208616257
6q18.pdb	6q18_HL_A_QA175I.pdb	-0.20500877499580383	0.49559998512268066
6q18.pdb	6q18_HL_A_QA175L.pdb	-0.3159336745738983	0.44859999418258667
6q18.pdb	6q18_HL_A_QA175K.pdb	-0.08226761221885681	-0.02160000056028366
6q18.pdb	6q18_HL_A_QA175M.pdb	0.0796290934085846	0.38339999318122864
6q18.pdb	6q18_HL_A_QA175F.pdb	-1.5841673612594604	0.09700000286102295
6q18.pdb	6q18_HL_A_QA175P.pdb	0.010793343186378479	-0.14090000092983246
6q18.pdb	6q18_HL_A_QA175S.pdb	-0.20827597379684448	-0.31949999928474426
6q18.pdb	6q18_HL_A_QA175T.pdb	-0.3254791498184204	0.10830000042915344
6q18.pdb	6q18_HL_A_QA175W.pdb	-0.6760778427124023	1.2598999738693237
6q18.pdb	6q18_HL_A_QA175Y.pdb	0.04168829321861267	-0.6200000047683716
6q18.pdb	6q18_HL_A_QA175V.pdb	-0.3429030179977417	0.30329999327659607
6q18.pdb	6q18_HL_A_EA176A.pdb	0.6957924365997314	-2.154900074005127
6q18.pdb	6q18_HL_A_EA176R.pdb	0.341173380613327	-1.8456000089645386
6q18.pdb	6q18_HL_A_EA176N.pdb	0.08764567971229553	-2.3289999961853027
6q18.pdb	6q18_HL_A_EA176D.pdb	0.9809274673461914	-2.4093000888824463
6q18.pdb	6q18_HL_A_EA176C.pdb	0.7143614292144775	-2.3921000957489014
6q18.pdb	6q18_HL_A_EA176Q.pdb	-0.49937012791633606	-1.541599988937378
6q18.pdb	6q18_HL_A_EA176G.pdb	0.8117834329605103	-2.9883999824523926
6q18.pdb	6q18_HL_A_EA176H.pdb	-0.009817853569984436	-2.473099946975708
6q18.pdb	6q18_HL_A_EA176I.pdb	0.25373023748397827	-1.5425000190734863
6q18.pdb	6q18_HL_A_EA176L.pdb	0.8229495286941528	-1.7315000295639038
6q18.pdb	6q18_HL_A_EA176K.pdb	0.8018167018890381	-2.2948999404907227
6q18.pdb	6q18_HL_A_EA176M.pdb	0.860421895980835	-1.3712999820709229
6q18.pdb	6q18_HL_A_EA176F.pdb	0.025447577238082886	-1.5681999921798706
6q18.pdb	6q18_HL_A_EA176P.pdb	0.20621421933174133	-3.9305999279022217
6q18.pdb	6q18_HL_A_EA176S.pdb	0.6474829912185669	-2.827899932861328
6q18.pdb	6q18_HL_A_EA176T.pdb	0.09507966041564941	-2.930000066757202
6q18.pdb	6q18_HL_A_EA176W.pdb	-0.9600204229354858	-2.0508999824523926
6q18.pdb	6q18_HL_A_EA176Y.pdb	-0.28721776604652405	-2.6491000652313232
6q18.pdb	6q18_HL_A_EA176V.pdb	0.35917922854423523	-1.6405999660491943
6q18.pdb	6q18_HL_A_GA177A.pdb	-0.1926289200782776	-0.8801000118255615
6q18.pdb	6q18_HL_A_GA177R.pdb	-0.38198232650756836	-6.064599990844727
6q18.pdb	6q18_HL_A_GA177N.pdb	-1.683335304260254	-0.5580999851226807
6q18.pdb	6q18_HL_A_GA177D.pdb	-1.3214516639709473	-1.1007000207901
6q18.pdb	6q18_HL_A_GA177C.pdb	-1.1597293615341187	-1.226099967956543
6q18.pdb	6q18_HL_A_GA177Q.pdb	-1.6706247329711914	-12.217599868774414
6q18.pdb	6q18_HL_A_GA177E.pdb	-0.5999854803085327	-5.336599826812744
6q18.pdb	6q18_HL_A_GA177H.pdb	-1.22384774684906	-34.86465072631836
6q18.pdb	6q18_HL_A_GA177I.pdb	-0.4024040699005127	-10.740400314331055
6q18.pdb	6q18_HL_A_GA177L.pdb	-1.0798635482788086	-11.390299797058105
6q18.pdb	6q18_HL_A_GA177K.pdb	-1.7441372871398926	-21.557920455932617
6q18.pdb	6q18_HL_A_GA177M.pdb	-1.1880780458450317	-3.7771999835968018
6q18.pdb	6q18_HL_A_GA177F.pdb	-1.8022925853729248	-28.15730094909668
6q18.pdb	6q18_HL_A_GA177P.pdb	-0.5690126419067383	-5.511499881744385
6q18.pdb	6q18_HL_A_GA177S.pdb	-0.6220576763153076	-2.3171000480651855
6q18.pdb	6q18_HL_A_GA177T.pdb	-0.3722202479839325	-1.6181000471115112
6q18.pdb	6q18_HL_A_GA177W.pdb	-1.7188822031021118	-28.156490325927734
6q18.pdb	6q18_HL_A_GA177Y.pdb	-1.4415020942687988	-34.73244094848633
6q18.pdb	6q18_HL_A_GA177V.pdb	-1.6266359090805054	-0.7483999729156494
6okm.pdb	6okm_HL_R_TH29A.pdb	-0.4413614273071289	0.030400000512599945
6okm.pdb	6okm_HL_R_TH29R.pdb	-0.6207776069641113	-0.048500001430511475
6okm.pdb	6okm_HL_R_TH29N.pdb	-0.6951528787612915	0.04450000077486038
6okm.pdb	6okm_HL_R_TH29D.pdb	-0.7133069038391113	0.11959999799728394
6okm.pdb	6okm_HL_R_TH29C.pdb	-0.062160179018974304	0.01850000023841858
6okm.pdb	6okm_HL_R_TH29Q.pdb	-0.43700921535491943	0.008999999612569809
6okm.pdb	6okm_HL_R_TH29E.pdb	-0.4738007187843323	0.06289999932050705
6okm.pdb	6okm_HL_R_TH29G.pdb	-0.11920968443155289	0.04600000008940697
6okm.pdb	6okm_HL_R_TH29H.pdb	-0.163136824965477	0.3540000021457672
6okm.pdb	6okm_HL_R_TH29I.pdb	-0.4522426426410675	0.007400000002235174
6okm.pdb	6okm_HL_R_TH29L.pdb	-0.13558901846408844	-0.02070000022649765
6okm.pdb	6okm_HL_R_TH29K.pdb	-0.465298593044281	-0.025200000032782555
6okm.pdb	6okm_HL_R_TH29M.pdb	-0.3024407625198364	-0.010300000198185444
6okm.pdb	6okm_HL_R_TH29F.pdb	-0.3896412253379822	0.0430000014603138
6okm.pdb	6okm_HL_R_TH29P.pdb	-0.8045058250427246	0.041999999433755875
6okm.pdb	6okm_HL_R_TH29S.pdb	-0.32918500900268555	0.06589999794960022
6okm.pdb	6okm_HL_R_TH29W.pdb	-0.8942501544952393	0.0013000000035390258
6okm.pdb	6okm_HL_R_TH29Y.pdb	-0.1943286806344986	0.10509999841451645
6okm.pdb	6okm_HL_R_TH29V.pdb	-0.452627032995224	0.007799999788403511
6okm.pdb	6okm_HL_R_NH30A.pdb	-0.1915026754140854	-0.23160000145435333
6okm.pdb	6okm_HL_R_NH30R.pdb	-0.09103259444236755	0.28600001335144043
6okm.pdb	6okm_HL_R_NH30D.pdb	-0.8746567964553833	-0.08229999989271164
6okm.pdb	6okm_HL_R_NH30C.pdb	0.4712311923503876	0.08349999785423279
6okm.pdb	6okm_HL_R_NH30Q.pdb	-0.17791402339935303	-0.15459999442100525
6okm.pdb	6okm_HL_R_NH30E.pdb	-0.6377460360527039	0.07940000295639038
6okm.pdb	6okm_HL_R_NH30G.pdb	0.11157694458961487	-0.5422000288963318
6okm.pdb	6okm_HL_R_NH30H.pdb	-0.04950156807899475	0.4221000075340271
6okm.pdb	6okm_HL_R_NH30I.pdb	0.1725461483001709	-0.10180000215768814
6okm.pdb	6okm_HL_R_NH30L.pdb	-0.7249383926391602	1.0269999504089355
6okm.pdb	6okm_HL_R_NH30K.pdb	-0.34008336067199707	1.5205999612808228
6okm.pdb	6okm_HL_R_NH30M.pdb	-0.12162306159734726	0.6628000140190125
6okm.pdb	6okm_HL_R_NH30F.pdb	0.2752409279346466	0.5515000224113464
6okm.pdb	6okm_HL_R_NH30P.pdb	-0.634408712387085	-0.4544999897480011
6okm.pdb	6okm_HL_R_NH30S.pdb	-0.2702234387397766	-0.6402999758720398
6okm.pdb	6okm_HL_R_NH30T.pdb	-0.013018220663070679	0.10509999841451645
6okm.pdb	6okm_HL_R_NH30W.pdb	-0.5650937557220459	0.20080000162124634
6okm.pdb	6okm_HL_R_NH30Y.pdb	0.26279982924461365	0.24169999361038208
6okm.pdb	6okm_HL_R_NH30V.pdb	-0.08174458146095276	0.9678999781608582
6okm.pdb	6okm_HL_R_YH31A.pdb	0.3870783746242523	-0.9271000027656555
6okm.pdb	6okm_HL_R_YH31R.pdb	0.6693122386932373	-1.0743999481201172
6okm.pdb	6okm_HL_R_YH31N.pdb	-0.26239150762557983	-1.5378999710083008
6okm.pdb	6okm_HL_R_YH31D.pdb	-0.0005152523517608643	-0.15389999747276306
6okm.pdb	6okm_HL_R_YH31C.pdb	0.23361504077911377	-0.819100022315979
6okm.pdb	6okm_HL_R_YH31Q.pdb	0.32398542761802673	-1.2400000095367432
6okm.pdb	6okm_HL_R_YH31E.pdb	0.151407390832901	0.26600000262260437
6okm.pdb	6okm_HL_R_YH31G.pdb	0.5545339584350586	-1.0081000328063965
6okm.pdb	6okm_HL_R_YH31H.pdb	0.14457020163536072	-0.9358000159263611
6okm.pdb	6okm_HL_R_YH31I.pdb	-0.0658828616142273	0.02669999934732914
6okm.pdb	6okm_HL_R_YH31L.pdb	-0.3749818801879883	-0.18889999389648438
6okm.pdb	6okm_HL_R_YH31K.pdb	-0.07561984658241272	-1.4326000213623047
6okm.pdb	6okm_HL_R_YH31M.pdb	0.6538221836090088	0.8090999722480774
6okm.pdb	6okm_HL_R_YH31F.pdb	-0.28783127665519714	0.39430001378059387
6okm.pdb	6okm_HL_R_YH31P.pdb	-0.2697365880012512	-0.5307000279426575
6okm.pdb	6okm_HL_R_YH31S.pdb	0.031054019927978516	-1.257699966430664
6okm.pdb	6okm_HL_R_YH31T.pdb	0.2928169071674347	-0.7954999804496765
6okm.pdb	6okm_HL_R_YH31W.pdb	-0.5514054298400879	1.2760000228881836
6okm.pdb	6okm_HL_R_YH31V.pdb	-0.01066175103187561	-0.4650999903678894
6okm.pdb	6okm_HL_R_LH32A.pdb	-0.6861660480499268	-1.718400001525879
6okm.pdb	6okm_HL_R_LH32R.pdb	-0.40124234557151794	-2.6068999767303467
6okm.pdb	6okm_HL_R_LH32N.pdb	-0.514706015586853	-1.7252000570297241
6okm.pdb	6okm_HL_R_LH32D.pdb	-0.04553471505641937	-2.9247000217437744
6okm.pdb	6okm_HL_R_LH32C.pdb	-0.3892347812652588	-1.4532999992370605
6okm.pdb	6okm_HL_R_LH32Q.pdb	-0.2819521725177765	-2.2916998863220215
6okm.pdb	6okm_HL_R_LH32E.pdb	0.12610319256782532	-3.2430999279022217
6okm.pdb	6okm_HL_R_LH32G.pdb	-0.5278975963592529	-2.0034000873565674
6okm.pdb	6okm_HL_R_LH32H.pdb	0.21929588913917542	-1.0024000406265259
6okm.pdb	6okm_HL_R_LH32I.pdb	-0.24898630380630493	-0.7067999839782715
6okm.pdb	6okm_HL_R_LH32K.pdb	-0.5636325478553772	-1.2759000062942505
6okm.pdb	6okm_HL_R_LH32M.pdb	-0.1441369354724884	0.2897000014781952
6okm.pdb	6okm_HL_R_LH32F.pdb	-0.18671080470085144	1.3717999458312988
6okm.pdb	6okm_HL_R_LH32P.pdb	-0.4976244866847992	-1.579800009727478
6okm.pdb	6okm_HL_R_LH32S.pdb	-0.24697238206863403	-1.9931999444961548
6okm.pdb	6okm_HL_R_LH32T.pdb	-0.705349862575531	-1.4589999914169312
6okm.pdb	6okm_HL_R_LH32W.pdb	-1.0648612976074219	-3.1570000648498535
6okm.pdb	6okm_HL_R_LH32Y.pdb	-0.32596415281295776	-0.18889999389648438
6okm.pdb	6okm_HL_R_LH32V.pdb	-0.2951122522354126	-1.138200044631958
6okm.pdb	6okm_HL_R_VH49A.pdb	0.5671097040176392	-0.6279000043869019
6okm.pdb	6okm_HL_R_VH49R.pdb	0.382005900144577	-3.5541000366210938
6okm.pdb	6okm_HL_R_VH49N.pdb	-0.5435102581977844	-0.7541999816894531
6okm.pdb	6okm_HL_R_VH49D.pdb	-0.4875307083129883	-1.6556999683380127
6okm.pdb	6okm_HL_R_VH49C.pdb	0.35892608761787415	-0.38269999623298645
6okm.pdb	6okm_HL_R_VH49Q.pdb	0.256163090467453	-0.8259000182151794
6okm.pdb	6okm_HL_R_VH49E.pdb	0.15114107728004456	-0.289900004863739
6okm.pdb	6okm_HL_R_VH49G.pdb	0.8177311420440674	-0.9955999851226807
6okm.pdb	6okm_HL_R_VH49H.pdb	-0.9575743675231934	-2.91510009765625
6okm.pdb	6okm_HL_R_VH49I.pdb	-0.4358507990837097	-0.30550000071525574
6okm.pdb	6okm_HL_R_VH49L.pdb	-1.0134307146072388	-0.5182999968528748
6okm.pdb	6okm_HL_R_VH49K.pdb	-0.29250386357307434	-0.1005999967455864
6okm.pdb	6okm_HL_R_VH49M.pdb	-0.12701547145843506	-0.359499990940094
6okm.pdb	6okm_HL_R_VH49F.pdb	-2.4519355297088623	-9.661800384521484
6okm.pdb	6okm_HL_R_VH49P.pdb	-0.5898699760437012	-0.7324000000953674
6okm.pdb	6okm_HL_R_VH49S.pdb	0.18691769242286682	-0.8324999809265137
6okm.pdb	6okm_HL_R_VH49T.pdb	0.18348762392997742	-0.44440001249313354
6okm.pdb	6okm_HL_R_VH49W.pdb	0.5014277696609497	-0.9074000120162964
6okm.pdb	6okm_HL_R_VH49Y.pdb	-1.034419298171997	-0.8938999772071838
6okm.pdb	6okm_HL_R_NH51A.pdb	-0.35142654180526733	-0.06589999794960022
6okm.pdb	6okm_HL_R_NH51R.pdb	-0.8286247253417969	0.6557000279426575
6okm.pdb	6okm_HL_R_NH51D.pdb	-0.14296483993530273	-0.4997999966144562
6okm.pdb	6okm_HL_R_NH51C.pdb	-0.09418952465057373	0.05460000038146973
6okm.pdb	6okm_HL_R_NH51Q.pdb	-0.003912404179573059	-0.3077000081539154
6okm.pdb	6okm_HL_R_NH51E.pdb	-0.009394824504852295	-0.4221000075340271
6okm.pdb	6okm_HL_R_NH51G.pdb	-0.13616448640823364	-0.3630000054836273
6okm.pdb	6okm_HL_R_NH51H.pdb	-0.4627375304698944	0.49140000343322754
6okm.pdb	6okm_HL_R_NH51I.pdb	-0.1796557605266571	0.5938000082969666
6okm.pdb	6okm_HL_R_NH51L.pdb	-0.12744297087192535	0.8881999850273132
6okm.pdb	6okm_HL_R_NH51K.pdb	0.021484345197677612	0.2513999938964844
6okm.pdb	6okm_HL_R_NH51M.pdb	-0.12295421957969666	1.6816999912261963
6okm.pdb	6okm_HL_R_NH51F.pdb	-0.04541715979576111	-1.4256999492645264
6okm.pdb	6okm_HL_R_NH51P.pdb	-0.8223786354064941	-2.34060001373291
6okm.pdb	6okm_HL_R_NH51S.pdb	-0.5419424772262573	-0.551800012588501
6okm.pdb	6okm_HL_R_NH51T.pdb	-0.26104676723480225	-0.3831000030040741
6okm.pdb	6okm_HL_R_NH51W.pdb	-0.5303504467010498	-0.9484999775886536
6okm.pdb	6okm_HL_R_NH51Y.pdb	-0.10252528637647629	1.107200026512146
6okm.pdb	6okm_HL_R_NH51V.pdb	-0.25595149397850037	0.4803999960422516
6okm.pdb	6okm_HL_R_DH56A.pdb	-0.0523616224527359	0.0024999999441206455
6okm.pdb	6okm_HL_R_DH56R.pdb	-0.005912423133850098	-0.08049999922513962
6okm.pdb	6okm_HL_R_DH56N.pdb	-0.4166830778121948	-0.08299999684095383
6okm.pdb	6okm_HL_R_DH56C.pdb	0.5781818628311157	0.2768999934196472
6okm.pdb	6okm_HL_R_DH56Q.pdb	-0.21473531424999237	-0.02630000002682209
6okm.pdb	6okm_HL_R_DH56E.pdb	-0.13543790578842163	-0.011599999852478504
6okm.pdb	6okm_HL_R_DH56G.pdb	0.0296696275472641	-0.21979999542236328
6okm.pdb	6okm_HL_R_DH56H.pdb	0.2884199917316437	-0.10270000249147415
6okm.pdb	6okm_HL_R_DH56I.pdb	-0.4790245294570923	0.39480000734329224
6okm.pdb	6okm_HL_R_DH56L.pdb	0.11599171161651611	1.0960999727249146
6okm.pdb	6okm_HL_R_DH56K.pdb	0.9827395677566528	0.6757000088691711
6okm.pdb	6okm_HL_R_DH56M.pdb	0.6418451070785522	1.2908999919891357
6okm.pdb	6okm_HL_R_DH56F.pdb	1.0462417602539062	0.9811999797821045
6okm.pdb	6okm_HL_R_DH56P.pdb	0.8851559162139893	-0.16259999573230743
6okm.pdb	6okm_HL_R_DH56S.pdb	0.7754814624786377	-0.17589999735355377
6okm.pdb	6okm_HL_R_DH56T.pdb	0.5367885828018188	-0.13269999623298645
6okm.pdb	6okm_HL_R_DH56W.pdb	0.404414564371109	0.878600001335144
6okm.pdb	6okm_HL_R_DH56Y.pdb	1.0677974224090576	0.7002000212669373
6okm.pdb	6okm_HL_R_DH56V.pdb	-0.32743358612060547	0.3476000130176544
6okm.pdb	6okm_HL_R_YH58A.pdb	0.37166979908943176	-0.5322999954223633
6okm.pdb	6okm_HL_R_YH58R.pdb	-0.046327367424964905	-0.7390999794006348
6okm.pdb	6okm_HL_R_YH58N.pdb	0.02076736092567444	-0.6557999849319458
6okm.pdb	6okm_HL_R_YH58D.pdb	-0.02012491226196289	-0.8345000147819519
6okm.pdb	6okm_HL_R_YH58C.pdb	0.2652200758457184	-0.6137999892234802
6okm.pdb	6okm_HL_R_YH58Q.pdb	0.08344554901123047	-0.640500009059906
6okm.pdb	6okm_HL_R_YH58E.pdb	0.16200974583625793	-0.5385000109672546
6okm.pdb	6okm_HL_R_YH58G.pdb	-0.12948527932167053	-0.7049000263214111
6okm.pdb	6okm_HL_R_YH58H.pdb	0.02136377990245819	-0.754800021648407
6okm.pdb	6okm_HL_R_YH58I.pdb	-0.11528642475605011	-0.29190000891685486
6okm.pdb	6okm_HL_R_YH58L.pdb	0.18529123067855835	-0.4043999910354614
6okm.pdb	6okm_HL_R_YH58K.pdb	0.43122372031211853	-0.9549999833106995
6okm.pdb	6okm_HL_R_YH58M.pdb	-0.06960153579711914	-0.6394000053405762
6okm.pdb	6okm_HL_R_YH58F.pdb	-0.5243902206420898	-0.42879998683929443
6okm.pdb	6okm_HL_R_YH58P.pdb	0.20677942037582397	-1.1708999872207642
6okm.pdb	6okm_HL_R_YH58S.pdb	0.192114919424057	-0.9099000096321106
6okm.pdb	6okm_HL_R_YH58T.pdb	-0.026740506291389465	-0.9876000285148621
6okm.pdb	6okm_HL_R_YH58W.pdb	-0.6122807860374451	-0.5616999864578247
6okm.pdb	6okm_HL_R_YH58V.pdb	-0.11564859747886658	-0.47929999232292175
6okm.pdb	6okm_HL_R_RH97A.pdb	-1.1095259189605713	0.6327000260353088
6okm.pdb	6okm_HL_R_RH97N.pdb	-0.7666612863540649	0.534600019454956
6okm.pdb	6okm_HL_R_RH97D.pdb	-1.023823857307434	0.8967999815940857
6okm.pdb	6okm_HL_R_RH97C.pdb	-0.8523802757263184	0.6133999824523926
6okm.pdb	6okm_HL_R_RH97Q.pdb	-0.4115782380104065	1.3381999731063843
6okm.pdb	6okm_HL_R_RH97E.pdb	-0.6490941047668457	1.6481000185012817
6okm.pdb	6okm_HL_R_RH97G.pdb	-1.0607746839523315	0.557699978351593
6okm.pdb	6okm_HL_R_RH97H.pdb	-1.0434895753860474	0.9732000231742859
6okm.pdb	6okm_HL_R_RH97I.pdb	-0.6772239208221436	0.6021000146865845
6okm.pdb	6okm_HL_R_RH97L.pdb	-0.16190394759178162	0.4878999888896942
6okm.pdb	6okm_HL_R_RH97K.pdb	-0.34816974401474	0.26919999718666077
6okm.pdb	6okm_HL_R_RH97M.pdb	-0.47737154364585876	0.6467999815940857
6okm.pdb	6okm_HL_R_RH97F.pdb	-1.333004355430603	0.47540000081062317
6okm.pdb	6okm_HL_R_RH97P.pdb	-1.6872812509536743	1.1261999607086182
6okm.pdb	6okm_HL_R_RH97S.pdb	-0.8339576721191406	1.667099952697754
6okm.pdb	6okm_HL_R_RH97T.pdb	-0.9777727127075195	1.242900013923645
6okm.pdb	6okm_HL_R_RH97W.pdb	-1.368458867073059	2.654900074005127
6okm.pdb	6okm_HL_R_RH97Y.pdb	-0.9676519632339478	0.3212999999523163
6okm.pdb	6okm_HL_R_RH97V.pdb	-0.7761640548706055	1.426800012588501
6okm.pdb	6okm_HL_R_DH98A.pdb	-0.29014816880226135	-2.9110000133514404
6okm.pdb	6okm_HL_R_DH98R.pdb	-0.9650851488113403	-5.28980016708374
6okm.pdb	6okm_HL_R_DH98N.pdb	-0.5464680194854736	-0.6128000020980835
6okm.pdb	6okm_HL_R_DH98C.pdb	-0.41258955001831055	-1.9128999710083008
6okm.pdb	6okm_HL_R_DH98Q.pdb	-0.5007518529891968	-1.9012000560760498
6okm.pdb	6okm_HL_R_DH98E.pdb	-0.36625221371650696	-2.021399974822998
6okm.pdb	6okm_HL_R_DH98G.pdb	-0.9931449890136719	-2.0241000652313232
6okm.pdb	6okm_HL_R_DH98H.pdb	-0.7669274806976318	-1.1516000032424927
6okm.pdb	6okm_HL_R_DH98I.pdb	-0.9372851848602295	-1.0716999769210815
6okm.pdb	6okm_HL_R_DH98L.pdb	-0.6463557481765747	-1.3495999574661255
6okm.pdb	6okm_HL_R_DH98K.pdb	-0.6473013758659363	-4.583000183105469
6okm.pdb	6okm_HL_R_DH98M.pdb	-0.4876042604446411	-0.9692000150680542
6okm.pdb	6okm_HL_R_DH98F.pdb	-1.5146750211715698	-2.0829999446868896
6okm.pdb	6okm_HL_R_DH98P.pdb	-0.3191865384578705	-3.238100051879883
6okm.pdb	6okm_HL_R_DH98S.pdb	-0.20041733980178833	-2.387700080871582
6okm.pdb	6okm_HL_R_DH98T.pdb	0.08070436120033264	-1.9639999866485596
6okm.pdb	6okm_HL_R_DH98W.pdb	-1.9626004695892334	-6.997200012207031
6okm.pdb	6okm_HL_R_DH98Y.pdb	-0.584068775177002	-2.9537999629974365
6okm.pdb	6okm_HL_R_DH98V.pdb	-0.016592875123023987	-1.5614999532699585
6okm.pdb	6okm_HL_R_RH99A.pdb	0.27214834094047546	-2.3482000827789307
6okm.pdb	6okm_HL_R_RH99N.pdb	-0.5680086612701416	-2.255199909210205
6okm.pdb	6okm_HL_R_RH99D.pdb	-1.8336260318756104	-3.3726999759674072
6okm.pdb	6okm_HL_R_RH99C.pdb	0.2106444537639618	-1.9154000282287598
6okm.pdb	6okm_HL_R_RH99Q.pdb	-1.327244758605957	-1.6252000331878662
6okm.pdb	6okm_HL_R_RH99E.pdb	-1.9525299072265625	-2.61929988861084
6okm.pdb	6okm_HL_R_RH99G.pdb	0.6247519254684448	-2.9458999633789062
6okm.pdb	6okm_HL_R_RH99H.pdb	-0.9896799325942993	-2.6061999797821045
6okm.pdb	6okm_HL_R_RH99I.pdb	-0.08329996466636658	-0.9937999844551086
6okm.pdb	6okm_HL_R_RH99L.pdb	-0.9173643589019775	-0.8799999952316284
6okm.pdb	6okm_HL_R_RH99K.pdb	-0.8601644039154053	-1.1416000127792358
6okm.pdb	6okm_HL_R_RH99M.pdb	-0.4935174882411957	-0.49410000443458557
6okm.pdb	6okm_HL_R_RH99F.pdb	-1.373805046081543	-4.6722002029418945
6okm.pdb	6okm_HL_R_RH99P.pdb	-1.3750007152557373	-2.1810998916625977
6okm.pdb	6okm_HL_R_RH99S.pdb	0.29506680369377136	-2.9990999698638916
6okm.pdb	6okm_HL_R_RH99T.pdb	0.2139878273010254	-1.9764000177383423
6okm.pdb	6okm_HL_R_RH99W.pdb	0.3712872564792633	-4.043499946594238
6okm.pdb	6okm_HL_R_RH99Y.pdb	-1.2343554496765137	-1.2063000202178955
6okm.pdb	6okm_HL_R_RH99V.pdb	0.42114517092704773	-0.3977000117301941
6okm.pdb	6okm_HL_R_YL32A.pdb	0.2794320285320282	-1.0950000286102295
6okm.pdb	6okm_HL_R_YL32R.pdb	-0.04253065586090088	-1.4240000247955322
6okm.pdb	6okm_HL_R_YL32N.pdb	0.300052672624588	-1.1109999418258667
6okm.pdb	6okm_HL_R_YL32D.pdb	0.25082653760910034	-1.4101999998092651
6okm.pdb	6okm_HL_R_YL32C.pdb	0.22622865438461304	-1.2996000051498413
6okm.pdb	6okm_HL_R_YL32Q.pdb	0.2467133104801178	-1.280900001525879
6okm.pdb	6okm_HL_R_YL32E.pdb	0.07442513108253479	-1.232699990272522
6okm.pdb	6okm_HL_R_YL32G.pdb	0.004789456725120544	-1.7753000259399414
6okm.pdb	6okm_HL_R_YL32H.pdb	0.8655135631561279	-0.3107999861240387
6okm.pdb	6okm_HL_R_YL32I.pdb	-0.7709035873413086	-2.161099910736084
6okm.pdb	6okm_HL_R_YL32L.pdb	-0.01294681429862976	-0.27869999408721924
6okm.pdb	6okm_HL_R_YL32K.pdb	0.21364551782608032	-0.9671000242233276
6okm.pdb	6okm_HL_R_YL32M.pdb	0.21519389748573303	-0.6531000137329102
6okm.pdb	6okm_HL_R_YL32F.pdb	-0.2666873037815094	0.1703999936580658
6okm.pdb	6okm_HL_R_YL32P.pdb	-0.9773327112197876	-1.4107999801635742
6okm.pdb	6okm_HL_R_YL32S.pdb	0.09032857418060303	-1.6908999681472778
6okm.pdb	6okm_HL_R_YL32T.pdb	0.12636128067970276	-1.374500036239624
6okm.pdb	6okm_HL_R_YL32W.pdb	-0.4856233596801758	0.2451000064611435
6okm.pdb	6okm_HL_R_YL32V.pdb	0.16294774413108826	-1.382699966430664
6okm.pdb	6okm_HL_R_VL34A.pdb	-0.14047960937023163	-0.35830000042915344
6okm.pdb	6okm_HL_R_VL34R.pdb	-0.548060953617096	-0.6277999877929688
6okm.pdb	6okm_HL_R_VL34N.pdb	-0.8220541477203369	-0.22089999914169312
6okm.pdb	6okm_HL_R_VL34D.pdb	-0.7229331731796265	-0.5091999769210815
6okm.pdb	6okm_HL_R_VL34C.pdb	-0.5447896122932434	-0.01119999960064888
6okm.pdb	6okm_HL_R_VL34Q.pdb	-0.333401620388031	-0.31060001254081726
6okm.pdb	6okm_HL_R_VL34E.pdb	-0.051358938217163086	-0.03440000116825104
6okm.pdb	6okm_HL_R_VL34G.pdb	0.020362138748168945	-0.38909998536109924
6okm.pdb	6okm_HL_R_VL34H.pdb	-0.022969946265220642	-0.42800000309944153
6okm.pdb	6okm_HL_R_VL34I.pdb	-0.759652853012085	0.18140000104904175
6okm.pdb	6okm_HL_R_VL34L.pdb	-0.6564438343048096	-0.28049999475479126
6okm.pdb	6okm_HL_R_VL34K.pdb	-0.20465391874313354	-0.03200000151991844
6okm.pdb	6okm_HL_R_VL34M.pdb	-0.2084939181804657	-0.155799999833107
6okm.pdb	6okm_HL_R_VL34F.pdb	-0.5239313244819641	-0.2709999978542328
6okm.pdb	6okm_HL_R_VL34P.pdb	-0.6349344253540039	-0.5113999843597412
6okm.pdb	6okm_HL_R_VL34S.pdb	-0.5170726776123047	-0.3188000023365021
6okm.pdb	6okm_HL_R_VL34T.pdb	-0.46706700325012207	-0.3984000086784363
6okm.pdb	6okm_HL_R_VL34W.pdb	-1.3155804872512817	-0.9713000059127808
6okm.pdb	6okm_HL_R_VL34Y.pdb	-0.893485426902771	-0.5292999744415283
6okm.pdb	6okm_HL_R_YL49A.pdb	-0.6070493459701538	-0.6273000240325928
6okm.pdb	6okm_HL_R_YL49R.pdb	-0.40601232647895813	-1.579300045967102
6okm.pdb	6okm_HL_R_YL49N.pdb	-0.3375077247619629	-0.5073999762535095
6okm.pdb	6okm_HL_R_YL49D.pdb	-0.38111186027526855	-0.6351000070571899
6okm.pdb	6okm_HL_R_YL49C.pdb	0.07820102572441101	-0.6571999788284302
6okm.pdb	6okm_HL_R_YL49Q.pdb	-0.9757585525512695	0.08009999990463257
6okm.pdb	6okm_HL_R_YL49E.pdb	-0.28462380170822144	-0.8755999803543091
6okm.pdb	6okm_HL_R_YL49G.pdb	-0.7500814199447632	-0.9830999970436096
6okm.pdb	6okm_HL_R_YL49H.pdb	-1.0149930715560913	-0.7290999889373779
6okm.pdb	6okm_HL_R_YL49I.pdb	-1.69612455368042	0.03180000185966492
6okm.pdb	6okm_HL_R_YL49L.pdb	-0.6472675204277039	-0.0015999999595806003
6okm.pdb	6okm_HL_R_YL49K.pdb	-0.8732372522354126	-0.7914000153541565
6okm.pdb	6okm_HL_R_YL49M.pdb	-0.6153807640075684	-0.27630001306533813
6okm.pdb	6okm_HL_R_YL49F.pdb	-0.19115176796913147	0.46720001101493835
6okm.pdb	6okm_HL_R_YL49P.pdb	-0.9854557514190674	-0.550000011920929
6okm.pdb	6okm_HL_R_YL49S.pdb	-0.4902181029319763	-0.7423999905586243
6okm.pdb	6okm_HL_R_YL49T.pdb	-0.5355108976364136	-0.8998000025749207
6okm.pdb	6okm_HL_R_YL49W.pdb	-0.5216035842895508	1.2451000213623047
6okm.pdb	6okm_HL_R_YL49V.pdb	-1.2236368656158447	0.026200000196695328
6okm.pdb	6okm_HL_R_NL53A.pdb	-0.2450035810470581	0.16920000314712524
6okm.pdb	6okm_HL_R_NL53R.pdb	-0.11006130278110504	0.4422999918460846
6okm.pdb	6okm_HL_R_NL53D.pdb	-0.3673580586910248	-0.7038000226020813
6okm.pdb	6okm_HL_R_NL53C.pdb	-0.26282793283462524	0.2581999897956848
6okm.pdb	6okm_HL_R_NL53Q.pdb	-0.20750443637371063	-0.03999999910593033
6okm.pdb	6okm_HL_R_NL53E.pdb	-0.42958977818489075	-0.22280000150203705
6okm.pdb	6okm_HL_R_NL53G.pdb	-1.4844669103622437	0.2639999985694885
6okm.pdb	6okm_HL_R_NL53H.pdb	-0.5249642133712769	0.15150000154972076
6okm.pdb	6okm_HL_R_NL53I.pdb	-0.7053974866867065	-0.20239999890327454
6okm.pdb	6okm_HL_R_NL53L.pdb	-0.8036681413650513	0.37229999899864197
6okm.pdb	6okm_HL_R_NL53K.pdb	-0.19204019010066986	0.42640000581741333
6okm.pdb	6okm_HL_R_NL53M.pdb	-0.694024920463562	0.7494000196456909
6okm.pdb	6okm_HL_R_NL53F.pdb	-0.578027606010437	0.18930000066757202
6okm.pdb	6okm_HL_R_NL53P.pdb	-0.39629513025283813	0.17730000615119934
6okm.pdb	6okm_HL_R_NL53S.pdb	-0.3269691467285156	0.1420000046491623
6okm.pdb	6okm_HL_R_NL53T.pdb	-0.6857541799545288	0.26750001311302185
6okm.pdb	6okm_HL_R_NL53W.pdb	-1.0212986469268799	0.12770000100135803
6okm.pdb	6okm_HL_R_NL53Y.pdb	-0.1816926896572113	1.7431000471115112
6okm.pdb	6okm_HL_R_NL53V.pdb	-0.5480921268463135	0.6003999710083008
6okm.pdb	6okm_HL_R_LL54A.pdb	0.3870566785335541	0.35569998621940613
6okm.pdb	6okm_HL_R_LL54R.pdb	-0.8277974128723145	-0.17720000445842743
6okm.pdb	6okm_HL_R_LL54N.pdb	-0.008535519242286682	0.28790000081062317
6okm.pdb	6okm_HL_R_LL54D.pdb	0.41376009583473206	0.840399980545044
6okm.pdb	6okm_HL_R_LL54C.pdb	0.39169707894325256	0.12939999997615814
6okm.pdb	6okm_HL_R_LL54Q.pdb	-0.5351083874702454	0.37529999017715454
6okm.pdb	6okm_HL_R_LL54E.pdb	-0.20478612184524536	0.5098999738693237
6okm.pdb	6okm_HL_R_LL54G.pdb	0.5258996486663818	0.3490999937057495
6okm.pdb	6okm_HL_R_LL54H.pdb	-0.4580681324005127	0.35519999265670776
6okm.pdb	6okm_HL_R_LL54I.pdb	-0.2315286099910736	-0.12600000202655792
6okm.pdb	6okm_HL_R_LL54K.pdb	-0.09440091252326965	-0.2508000135421753
6okm.pdb	6okm_HL_R_LL54M.pdb	-0.3919948935508728	-0.06449999660253525
6okm.pdb	6okm_HL_R_LL54F.pdb	-0.4039824604988098	-0.14820000529289246
6okm.pdb	6okm_HL_R_LL54P.pdb	-0.3232126533985138	1.0098999738693237
6okm.pdb	6okm_HL_R_LL54S.pdb	-0.053688377141952515	-0.03370000049471855
6okm.pdb	6okm_HL_R_LL54T.pdb	-0.32909926772117615	-0.19689999520778656
6okm.pdb	6okm_HL_R_LL54W.pdb	-0.4813225567340851	0.20260000228881836
6okm.pdb	6okm_HL_R_LL54Y.pdb	-0.4659625291824341	0.12489999830722809
6okm.pdb	6okm_HL_R_LL54V.pdb	-0.46500471234321594	0.5382999777793884
6okm.pdb	6okm_HL_R_EL55A.pdb	0.15622225403785706	-0.8600999712944031
6okm.pdb	6okm_HL_R_EL55R.pdb	-0.07454127073287964	-1.011199951171875
6okm.pdb	6okm_HL_R_EL55N.pdb	0.009436488151550293	-0.7674999833106995
6okm.pdb	6okm_HL_R_EL55D.pdb	0.1272583305835724	-0.20149999856948853
6okm.pdb	6okm_HL_R_EL55C.pdb	0.17415207624435425	-0.4514999985694885
6okm.pdb	6okm_HL_R_EL55Q.pdb	-0.44003891944885254	-0.5813999772071838
6okm.pdb	6okm_HL_R_EL55G.pdb	0.5329173803329468	-1.0160000324249268
6okm.pdb	6okm_HL_R_EL55H.pdb	0.5950952768325806	-0.6557999849319458
6okm.pdb	6okm_HL_R_EL55I.pdb	-0.7248505353927612	-0.8367999792098999
6okm.pdb	6okm_HL_R_EL55L.pdb	0.00931122899055481	-2.386899948120117
6okm.pdb	6okm_HL_R_EL55K.pdb	0.29212281107902527	-1.0490000247955322
6okm.pdb	6okm_HL_R_EL55M.pdb	0.7969735860824585	-0.9380000233650208
6okm.pdb	6okm_HL_R_EL55F.pdb	-0.28961750864982605	-0.6875
6okm.pdb	6okm_HL_R_EL55P.pdb	-0.3852910101413727	-0.9063000082969666
6okm.pdb	6okm_HL_R_EL55S.pdb	-0.34756624698638916	-0.28139999508857727
6okm.pdb	6okm_HL_R_EL55T.pdb	-0.23006977140903473	-1.0786000490188599
6okm.pdb	6okm_HL_R_EL55W.pdb	-0.2609906494617462	-0.48559999465942383
6okm.pdb	6okm_HL_R_EL55Y.pdb	0.20773056149482727	-1.2470999956130981
6okm.pdb	6okm_HL_R_EL55V.pdb	-0.2472555935382843	-0.8931999802589417
6okm.pdb	6okm_HL_R_SL56A.pdb	-0.13324224948883057	0.34200000762939453
6okm.pdb	6okm_HL_R_SL56R.pdb	-0.5293786525726318	0.08669999986886978
6okm.pdb	6okm_HL_R_SL56N.pdb	-1.4500985145568848	0.3386000096797943
6okm.pdb	6okm_HL_R_SL56D.pdb	-0.47494617104530334	0.9409999847412109
6okm.pdb	6okm_HL_R_SL56C.pdb	-1.527233362197876	1.0916999578475952
6okm.pdb	6okm_HL_R_SL56Q.pdb	-0.8148092031478882	0.6158999800682068
6okm.pdb	6okm_HL_R_SL56E.pdb	-0.1691409945487976	0.5555999875068665
6okm.pdb	6okm_HL_R_SL56G.pdb	-0.42625802755355835	0.08659999817609787
6okm.pdb	6okm_HL_R_SL56H.pdb	-0.5492981672286987	0.32190001010894775
6okm.pdb	6okm_HL_R_SL56I.pdb	-0.45180609822273254	1.0895999670028687
6okm.pdb	6okm_HL_R_SL56L.pdb	-0.5634722709655762	1.079200029373169
6okm.pdb	6okm_HL_R_SL56K.pdb	-0.5735018253326416	0.15189999341964722
6okm.pdb	6okm_HL_R_SL56M.pdb	-0.436995267868042	1.7482999563217163
6okm.pdb	6okm_HL_R_SL56F.pdb	-0.923133373260498	0.9739000201225281
6okm.pdb	6okm_HL_R_SL56P.pdb	-1.4989047050476074	1.636299967765808
6okm.pdb	6okm_HL_R_SL56T.pdb	-0.157021626830101	0.3702000081539154
6okm.pdb	6okm_HL_R_SL56W.pdb	-2.2688252925872803	0.7142000198364258
6okm.pdb	6okm_HL_R_SL56Y.pdb	-0.42888128757476807	0.6863999962806702
6okm.pdb	6okm_HL_R_SL56V.pdb	-0.5130904912948608	1.1533000469207764
6okm.pdb	6okm_HL_R_VL58A.pdb	-0.2517128884792328	0.009399999864399433
6okm.pdb	6okm_HL_R_VL58R.pdb	0.11994919180870056	-0.21940000355243683
6okm.pdb	6okm_HL_R_VL58N.pdb	-0.11298961192369461	-0.006099999882280827
6okm.pdb	6okm_HL_R_VL58D.pdb	-0.4236443042755127	1.250100016593933
6okm.pdb	6okm_HL_R_VL58C.pdb	0.0901816189289093	-0.022299999371170998
6okm.pdb	6okm_HL_R_VL58Q.pdb	0.07656502723693848	0.298799991607666
6okm.pdb	6okm_HL_R_VL58E.pdb	-0.0061484575271606445	0.8507000207901001
6okm.pdb	6okm_HL_R_VL58G.pdb	-0.6042559146881104	0.11630000174045563
6okm.pdb	6okm_HL_R_VL58H.pdb	-0.29394790530204773	0.0430000014603138
6okm.pdb	6okm_HL_R_VL58I.pdb	-0.02485126256942749	0.014000000432133675
6okm.pdb	6okm_HL_R_VL58L.pdb	-0.15938498079776764	0.11789999902248383
6okm.pdb	6okm_HL_R_VL58K.pdb	-0.2059781700372696	0.028300000354647636
6okm.pdb	6okm_HL_R_VL58M.pdb	0.0594618022441864	0.11140000075101852
6okm.pdb	6okm_HL_R_VL58F.pdb	-0.6920949220657349	0.02070000022649765
6okm.pdb	6okm_HL_R_VL58P.pdb	-0.35820960998535156	0.028699999675154686
6okm.pdb	6okm_HL_R_VL58S.pdb	-0.05331173539161682	-0.04639999940991402
6okm.pdb	6okm_HL_R_VL58T.pdb	-0.25952908396720886	-0.017799999564886093
6okm.pdb	6okm_HL_R_VL58W.pdb	-0.7057454586029053	-0.26649999618530273
6okm.pdb	6okm_HL_R_VL58Y.pdb	-1.046735167503357	-0.583299994468689
6okm.pdb	6okm_HL_R_YL91A.pdb	1.5369495153427124	-1.7640999555587769
6okm.pdb	6okm_HL_R_YL91R.pdb	-0.7639044523239136	-1.0126999616622925
6okm.pdb	6okm_HL_R_YL91N.pdb	1.5131165981292725	-1.6384999752044678
6okm.pdb	6okm_HL_R_YL91D.pdb	0.7152129411697388	-1.8961000442504883
6okm.pdb	6okm_HL_R_YL91C.pdb	1.4889689683914185	-1.6739000082015991
6okm.pdb	6okm_HL_R_YL91Q.pdb	1.3961830139160156	-1.8388999700546265
6okm.pdb	6okm_HL_R_YL91E.pdb	0.496200293302536	-2.046999931335449
6okm.pdb	6okm_HL_R_YL91G.pdb	1.4886362552642822	-2.492500066757202
6okm.pdb	6okm_HL_R_YL91H.pdb	1.0283246040344238	-0.8356999754905701
6okm.pdb	6okm_HL_R_YL91I.pdb	0.6926767826080322	-0.6013000011444092
6okm.pdb	6okm_HL_R_YL91L.pdb	1.692742109298706	-1.2532999515533447
6okm.pdb	6okm_HL_R_YL91K.pdb	1.0119534730911255	-1.2200000286102295
6okm.pdb	6okm_HL_R_YL91M.pdb	0.6582313776016235	-1.3240000009536743
6okm.pdb	6okm_HL_R_YL91F.pdb	0.004608511924743652	-0.1762000024318695
6okm.pdb	6okm_HL_R_YL91P.pdb	0.7709417343139648	-1.9500000476837158
6okm.pdb	6okm_HL_R_YL91S.pdb	1.4201600551605225	-2.0201001167297363
6okm.pdb	6okm_HL_R_YL91T.pdb	1.0026309490203857	-1.9875999689102173
6okm.pdb	6okm_HL_R_YL91W.pdb	0.26303964853286743	0.8069000244140625
6okm.pdb	6okm_HL_R_YL91V.pdb	1.0071436166763306	-1.1715999841690063
6okm.pdb	6okm_HL_R_AL92R.pdb	-0.9647078514099121	-0.4235999882221222
6okm.pdb	6okm_HL_R_AL92N.pdb	-0.5921671986579895	-0.07020000368356705
6okm.pdb	6okm_HL_R_AL92D.pdb	-0.5586593151092529	0.18060000240802765
6okm.pdb	6okm_HL_R_AL92C.pdb	-0.5182634592056274	0.03350000083446503
6okm.pdb	6okm_HL_R_AL92Q.pdb	-0.5641258955001831	-0.05050000175833702
6okm.pdb	6okm_HL_R_AL92E.pdb	-0.5721709728240967	0.18860000371932983
6okm.pdb	6okm_HL_R_AL92G.pdb	-0.04512318968772888	-0.02290000021457672
6okm.pdb	6okm_HL_R_AL92H.pdb	-0.7168139219284058	-0.02879999950528145
6okm.pdb	6okm_HL_R_AL92I.pdb	-0.8834782838821411	-0.10670000314712524
6okm.pdb	6okm_HL_R_AL92L.pdb	-0.6329547166824341	-0.3571999967098236
6okm.pdb	6okm_HL_R_AL92K.pdb	-0.6705851554870605	-0.031599998474121094
6okm.pdb	6okm_HL_R_AL92M.pdb	-0.7777993679046631	0.014399999752640724
6okm.pdb	6okm_HL_R_AL92F.pdb	-0.7847888469696045	-0.03530000150203705
6okm.pdb	6okm_HL_R_AL92P.pdb	-0.5613353252410889	-0.5485000014305115
6okm.pdb	6okm_HL_R_AL92S.pdb	-0.613431453704834	-0.10719999670982361
6okm.pdb	6okm_HL_R_AL92T.pdb	-0.6766157150268555	-0.28519999980926514
6okm.pdb	6okm_HL_R_AL92W.pdb	-1.0242382287979126	-0.07689999788999557
6okm.pdb	6okm_HL_R_AL92Y.pdb	-0.7858415842056274	0.017899999395012856
6okm.pdb	6okm_HL_R_AL92V.pdb	-0.9172356128692627	-0.09510000050067902
6okm.pdb	6okm_HL_R_QL93A.pdb	-0.09126611053943634	0.04399999976158142
6okm.pdb	6okm_HL_R_QL93R.pdb	-0.41835764050483704	-0.2784000039100647
6okm.pdb	6okm_HL_R_QL93N.pdb	-0.3401966392993927	0.2110999971628189
6okm.pdb	6okm_HL_R_QL93D.pdb	-0.2170826643705368	0.5564000010490417
6okm.pdb	6okm_HL_R_QL93C.pdb	-0.22237080335617065	0.34389999508857727
6okm.pdb	6okm_HL_R_QL93E.pdb	-0.15962404012680054	0.41190001368522644
6okm.pdb	6okm_HL_R_QL93G.pdb	0.06958892941474915	0.1340000033378601
6okm.pdb	6okm_HL_R_QL93H.pdb	0.0963524580001831	0.22609999775886536
6okm.pdb	6okm_HL_R_QL93I.pdb	-0.4774531424045563	0.4171999990940094
6okm.pdb	6okm_HL_R_QL93L.pdb	-0.38329219818115234	-0.045099999755620956
6okm.pdb	6okm_HL_R_QL93K.pdb	-0.4379880428314209	-0.12939999997615814
6okm.pdb	6okm_HL_R_QL93M.pdb	-0.4125605821609497	-0.010499999858438969
6okm.pdb	6okm_HL_R_QL93F.pdb	0.31980100274086	0.8719000220298767
6okm.pdb	6okm_HL_R_QL93P.pdb	-0.23836252093315125	0.40049999952316284
6okm.pdb	6okm_HL_R_QL93S.pdb	-0.14252601563930511	0.08309999853372574
6okm.pdb	6okm_HL_R_QL93T.pdb	-0.32526320219039917	-0.18160000443458557
6okm.pdb	6okm_HL_R_QL93W.pdb	-0.39133068919181824	1.370300054550171
6okm.pdb	6okm_HL_R_QL93Y.pdb	0.2748289704322815	0.6524999737739563
6okm.pdb	6okm_HL_R_QL93V.pdb	-0.40200677514076233	0.03150000050663948
6okm.pdb	6okm_HL_R_FL94A.pdb	0.5240914821624756	-1.736199975013733
6okm.pdb	6okm_HL_R_FL94R.pdb	-0.5741522312164307	-2.5708000659942627
6okm.pdb	6okm_HL_R_FL94N.pdb	0.12721338868141174	-1.4124000072479248
6okm.pdb	6okm_HL_R_FL94D.pdb	0.4495854079723358	-1.7350000143051147
6okm.pdb	6okm_HL_R_FL94C.pdb	0.48814263939857483	-1.6884000301361084
6okm.pdb	6okm_HL_R_FL94Q.pdb	0.4346219599246979	-1.5241999626159668
6okm.pdb	6okm_HL_R_FL94E.pdb	0.35878095030784607	-1.5322999954223633
6okm.pdb	6okm_HL_R_FL94G.pdb	-0.3562837839126587	-2.035900115966797
6okm.pdb	6okm_HL_R_FL94H.pdb	0.7992020845413208	-0.8730999827384949
6okm.pdb	6okm_HL_R_FL94I.pdb	-0.3798205852508545	-1.3423000574111938
6okm.pdb	6okm_HL_R_FL94L.pdb	0.12433817982673645	-0.9577000141143799
6okm.pdb	6okm_HL_R_FL94K.pdb	0.4700435698032379	-0.7860000133514404
6okm.pdb	6okm_HL_R_FL94M.pdb	0.4989617168903351	-0.33709999918937683
6okm.pdb	6okm_HL_R_FL94P.pdb	0.9694041013717651	-0.9947999715805054
6okm.pdb	6okm_HL_R_FL94S.pdb	0.2151375710964203	-1.8277000188827515
6okm.pdb	6okm_HL_R_FL94T.pdb	0.12848559021949768	-1.881500005722046
6okm.pdb	6okm_HL_R_FL94W.pdb	-0.2097392976284027	-1.1548000574111938
6okm.pdb	6okm_HL_R_FL94Y.pdb	-0.26464366912841797	-0.9251000285148621
6okm.pdb	6okm_HL_R_FL94V.pdb	0.09562388062477112	-1.6291999816894531
6okm.pdb	6okm_HL_R_YL96A.pdb	1.0994699001312256	0.06830000132322311
6okm.pdb	6okm_HL_R_YL96R.pdb	0.13498777151107788	0.1656000018119812
6okm.pdb	6okm_HL_R_YL96N.pdb	-0.8632293939590454	0.052000001072883606
6okm.pdb	6okm_HL_R_YL96D.pdb	0.56725013256073	0.10209999978542328
6okm.pdb	6okm_HL_R_YL96C.pdb	1.111772894859314	0.18019999563694
6okm.pdb	6okm_HL_R_YL96Q.pdb	-0.3946387767791748	-0.0032999999821186066
6okm.pdb	6okm_HL_R_YL96E.pdb	0.7650786638259888	-0.060100000351667404
6okm.pdb	6okm_HL_R_YL96G.pdb	1.3341668844223022	0.0348999984562397
6okm.pdb	6okm_HL_R_YL96H.pdb	0.06420484185218811	0.2793999910354614
6okm.pdb	6okm_HL_R_YL96I.pdb	0.21643778681755066	0.13369999825954437
6okm.pdb	6okm_HL_R_YL96L.pdb	0.08534994721412659	0.16329999268054962
6okm.pdb	6okm_HL_R_YL96K.pdb	0.16062107682228088	0.11949999630451202
6okm.pdb	6okm_HL_R_YL96M.pdb	0.37225791811943054	0.08089999854564667
6okm.pdb	6okm_HL_R_YL96F.pdb	1.053432822227478	0.14830000698566437
6okm.pdb	6okm_HL_R_YL96P.pdb	-0.4426121115684509	-0.10670000314712524
6okm.pdb	6okm_HL_R_YL96S.pdb	0.40780118107795715	0.09960000216960907
6okm.pdb	6okm_HL_R_YL96T.pdb	-0.13506880402565002	0.04729999974370003
6okm.pdb	6okm_HL_R_YL96W.pdb	0.8047136068344116	0.10339999943971634
6okm.pdb	6okm_HL_R_YL96V.pdb	0.7901246547698975	0.05270000174641609
6okm.pdb	6okm_HL_R_RR36A.pdb	-0.22576084733009338	-0.671999990940094
6okm.pdb	6okm_HL_R_RR36N.pdb	-0.21380150318145752	-0.7473999857902527
6okm.pdb	6okm_HL_R_RR36D.pdb	-0.7365072965621948	-0.7513999938964844
6okm.pdb	6okm_HL_R_RR36C.pdb	-0.6162576675415039	-0.6814000010490417
6okm.pdb	6okm_HL_R_RR36Q.pdb	-0.691440224647522	-0.7415000200271606
6okm.pdb	6okm_HL_R_RR36E.pdb	-0.16228553652763367	-0.8429999947547913
6okm.pdb	6okm_HL_R_RR36G.pdb	0.023473888635635376	-0.7440000176429749
6okm.pdb	6okm_HL_R_RR36H.pdb	-0.9910399913787842	-0.6610000133514404
6okm.pdb	6okm_HL_R_RR36I.pdb	-0.8972125053405762	-0.6607999801635742
6okm.pdb	6okm_HL_R_RR36L.pdb	-0.8599367141723633	-0.7473999857902527
6okm.pdb	6okm_HL_R_RR36K.pdb	-0.5175151824951172	-0.6593000292778015
6okm.pdb	6okm_HL_R_RR36M.pdb	-0.257517009973526	-0.7067999839782715
6okm.pdb	6okm_HL_R_RR36F.pdb	-1.028216004371643	-0.5521000027656555
6okm.pdb	6okm_HL_R_RR36P.pdb	-0.9422299861907959	-0.7056999802589417
6okm.pdb	6okm_HL_R_RR36S.pdb	-0.16776961088180542	-0.6886000037193298
6okm.pdb	6okm_HL_R_RR36T.pdb	-0.4976036846637726	-0.7214000225067139
6okm.pdb	6okm_HL_R_RR36W.pdb	-0.4071034789085388	-0.7116000056266785
6okm.pdb	6okm_HL_R_RR36Y.pdb	-0.867037296295166	-0.7473999857902527
6okm.pdb	6okm_HL_R_RR36V.pdb	-0.590198278427124	-0.6610999703407288
6okm.pdb	6okm_HL_R_GR39A.pdb	-1.3983938694000244	-2.6570000648498535
6okm.pdb	6okm_HL_R_GR39R.pdb	-1.5310064554214478	-6.9085001945495605
6okm.pdb	6okm_HL_R_GR39N.pdb	-1.8049932718276978	-8.5871000289917
6okm.pdb	6okm_HL_R_GR39D.pdb	-1.9835598468780518	-6.344399929046631
6okm.pdb	6okm_HL_R_GR39C.pdb	-2.0046095848083496	-4.624800205230713
6okm.pdb	6okm_HL_R_GR39Q.pdb	-0.8430217504501343	-1.811900019645691
6okm.pdb	6okm_HL_R_GR39E.pdb	-2.0762572288513184	-8.909600257873535
6okm.pdb	6okm_HL_R_GR39H.pdb	-1.9224878549575806	-21.661226272583008
6okm.pdb	6okm_HL_R_GR39I.pdb	-2.3403098583221436	-11.7252197265625
6okm.pdb	6okm_HL_R_GR39L.pdb	-1.9601771831512451	-5.9868998527526855
6okm.pdb	6okm_HL_R_GR39K.pdb	-2.2805678844451904	-8.08080005645752
6okm.pdb	6okm_HL_R_GR39M.pdb	-1.9764851331710815	-8.659799575805664
6okm.pdb	6okm_HL_R_GR39F.pdb	-2.245786190032959	-12.78499984741211
6okm.pdb	6okm_HL_R_GR39P.pdb	-1.501786708831787	-4.26609992980957
6okm.pdb	6okm_HL_R_GR39S.pdb	-2.052070379257202	-3.9639999866485596
6okm.pdb	6okm_HL_R_GR39T.pdb	-2.08244252204895	-9.837800025939941
6okm.pdb	6okm_HL_R_GR39W.pdb	-2.618337869644165	-9.8996000289917
6okm.pdb	6okm_HL_R_GR39Y.pdb	-1.8940725326538086	-11.081899642944336
6okm.pdb	6okm_HL_R_GR39V.pdb	-2.108128070831299	-10.873800277709961
6okm.pdb	6okm_HL_R_PR40A.pdb	0.2455081045627594	-1.593000054359436
6okm.pdb	6okm_HL_R_PR40R.pdb	0.001709476113319397	-2.5552000999450684
6okm.pdb	6okm_HL_R_PR40N.pdb	-0.6096659898757935	-2.0350000858306885
6okm.pdb	6okm_HL_R_PR40D.pdb	-0.6762447357177734	-4.617599964141846
6okm.pdb	6okm_HL_R_PR40C.pdb	0.15768393874168396	-1.6552000045776367
6okm.pdb	6okm_HL_R_PR40Q.pdb	0.05379539728164673	-1.3157999515533447
6okm.pdb	6okm_HL_R_PR40E.pdb	-0.004193365573883057	-2.4879000186920166
6okm.pdb	6okm_HL_R_PR40G.pdb	0.294360488653183	-2.980299949645996
6okm.pdb	6okm_HL_R_PR40H.pdb	-1.38583505153656	-9.649200439453125
6okm.pdb	6okm_HL_R_PR40I.pdb	-0.18051810562610626	-2.975600004196167
6okm.pdb	6okm_HL_R_PR40L.pdb	-0.9265642166137695	-0.12950000166893005
6okm.pdb	6okm_HL_R_PR40K.pdb	0.03533260524272919	-2.029900074005127
6okm.pdb	6okm_HL_R_PR40M.pdb	0.028791174292564392	-0.5644000172615051
6okm.pdb	6okm_HL_R_PR40F.pdb	-1.2385103702545166	-16.388019561767578
6okm.pdb	6okm_HL_R_PR40S.pdb	0.07965779304504395	-2.95740008354187
6okm.pdb	6okm_HL_R_PR40T.pdb	-0.044314995408058167	-2.3482000827789307
6okm.pdb	6okm_HL_R_PR40W.pdb	-1.3833339214324951	-18.26814079284668
6okm.pdb	6okm_HL_R_PR40Y.pdb	-0.9145818948745728	-17.368520736694336
6okm.pdb	6okm_HL_R_PR40V.pdb	-0.526623547077179	-1.0714999437332153
6okm.pdb	6okm_HL_R_GR41A.pdb	-0.20252159237861633	-0.6334999799728394
6okm.pdb	6okm_HL_R_GR41R.pdb	-0.5806694030761719	-0.684499979019165
6okm.pdb	6okm_HL_R_GR41N.pdb	0.05775222182273865	-0.15889999270439148
6okm.pdb	6okm_HL_R_GR41D.pdb	-0.44837555289268494	-2.3157999515533447
6okm.pdb	6okm_HL_R_GR41C.pdb	-0.20927675068378448	-0.5843999981880188
6okm.pdb	6okm_HL_R_GR41Q.pdb	-0.2736850678920746	-1.0339000225067139
6okm.pdb	6okm_HL_R_GR41E.pdb	-0.24147820472717285	-1.433500051498413
6okm.pdb	6okm_HL_R_GR41H.pdb	-0.3962669372558594	-2.283600091934204
6okm.pdb	6okm_HL_R_GR41I.pdb	-0.9409126043319702	-3.34060001373291
6okm.pdb	6okm_HL_R_GR41L.pdb	0.23628631234169006	-0.04100000113248825
6okm.pdb	6okm_HL_R_GR41K.pdb	0.681786298751831	-0.49939998984336853
6okm.pdb	6okm_HL_R_GR41M.pdb	-0.14427411556243896	0.5928000211715698
6okm.pdb	6okm_HL_R_GR41F.pdb	-1.306236743927002	-4.066699981689453
6okm.pdb	6okm_HL_R_GR41P.pdb	-0.5829632878303528	-4.253499984741211
6okm.pdb	6okm_HL_R_GR41S.pdb	-0.21850189566612244	-1.5640000104904175
6okm.pdb	6okm_HL_R_GR41T.pdb	-0.6157453656196594	-2.84660005569458
6okm.pdb	6okm_HL_R_GR41W.pdb	-0.9888921976089478	-7.831999778747559
6okm.pdb	6okm_HL_R_GR41Y.pdb	-1.509348750114441	-13.056039810180664
6okm.pdb	6okm_HL_R_GR41V.pdb	-0.8850371837615967	-1.9118000268936157
6okm.pdb	6okm_HL_R_FR42A.pdb	-0.1777011752128601	-2.1013998985290527
6okm.pdb	6okm_HL_R_FR42R.pdb	-0.6557893753051758	-1.7187999486923218
6okm.pdb	6okm_HL_R_FR42N.pdb	0.0003566741943359375	-2.2184998989105225
6okm.pdb	6okm_HL_R_FR42D.pdb	0.09392175078392029	-2.84689998626709
6okm.pdb	6okm_HL_R_FR42C.pdb	-0.5010714530944824	-1.768399953842163
6okm.pdb	6okm_HL_R_FR42Q.pdb	0.45257964730262756	-1.4670000076293945
6okm.pdb	6okm_HL_R_FR42E.pdb	0.4190758168697357	-2.1041998863220215
6okm.pdb	6okm_HL_R_FR42G.pdb	-0.10246238857507706	-2.2165000438690186
6okm.pdb	6okm_HL_R_FR42H.pdb	-0.21108582615852356	-0.5260999798774719
6okm.pdb	6okm_HL_R_FR42I.pdb	0.32582226395606995	-1.1866999864578247
6okm.pdb	6okm_HL_R_FR42L.pdb	0.1945706307888031	-0.9320999979972839
6okm.pdb	6okm_HL_R_FR42K.pdb	0.14265334606170654	0.9448999762535095
6okm.pdb	6okm_HL_R_FR42M.pdb	-0.3064694404602051	-0.6287000179290771
6okm.pdb	6okm_HL_R_FR42P.pdb	-0.10275132954120636	-2.194700002670288
6okm.pdb	6okm_HL_R_FR42S.pdb	-0.1319296658039093	-1.8496999740600586
6okm.pdb	6okm_HL_R_FR42T.pdb	-0.15491771697998047	-1.3386000394821167
6okm.pdb	6okm_HL_R_FR42W.pdb	-0.6841772794723511	-6.531499862670898
6okm.pdb	6okm_HL_R_FR42Y.pdb	-0.19165456295013428	-3.4511001110076904
6okm.pdb	6okm_HL_R_FR42V.pdb	-0.14339420199394226	-1.5465999841690063
6okm.pdb	6okm_HL_R_PR54A.pdb	2.0860044956207275	-0.34929999709129333
6okm.pdb	6okm_HL_R_PR54R.pdb	2.1638448238372803	-2.4660000801086426
6okm.pdb	6okm_HL_R_PR54N.pdb	1.7174491882324219	-2.7797000408172607
6okm.pdb	6okm_HL_R_PR54D.pdb	1.6925009489059448	-3.082200050354004
6okm.pdb	6okm_HL_R_PR54C.pdb	0.9550902843475342	-0.6115000247955322
6okm.pdb	6okm_HL_R_PR54Q.pdb	1.5988941192626953	-3.235300064086914
6okm.pdb	6okm_HL_R_PR54E.pdb	0.5387365818023682	-4.40310001373291
6okm.pdb	6okm_HL_R_PR54G.pdb	1.8984544277191162	-2.5696001052856445
6okm.pdb	6okm_HL_R_PR54H.pdb	1.2192037105560303	-12.54578971862793
6okm.pdb	6okm_HL_R_PR54I.pdb	2.113462209701538	-2.229099988937378
6okm.pdb	6okm_HL_R_PR54L.pdb	1.633130431175232	-2.269399881362915
6okm.pdb	6okm_HL_R_PR54K.pdb	2.3779897689819336	-1.4607000350952148
6okm.pdb	6okm_HL_R_PR54M.pdb	2.0694732666015625	-2.0469000339508057
6okm.pdb	6okm_HL_R_PR54F.pdb	-0.08964086323976517	-7.407700061798096
6okm.pdb	6okm_HL_R_PR54S.pdb	1.5509719848632812	-0.5874000191688538
6okm.pdb	6okm_HL_R_PR54T.pdb	1.7085353136062622	-0.5666000247001648
6okm.pdb	6okm_HL_R_PR54W.pdb	1.0607964992523193	-6.5106000900268555
6okm.pdb	6okm_HL_R_PR54Y.pdb	0.6065576076507568	-9.390000343322754
6okm.pdb	6okm_HL_R_PR54V.pdb	1.1059844493865967	0.15049999952316284
6okm.pdb	6okm_HL_R_WR57A.pdb	0.9549661874771118	-3.6254000663757324
6okm.pdb	6okm_HL_R_WR57R.pdb	0.9407612085342407	-1.7021000385284424
6okm.pdb	6okm_HL_R_WR57N.pdb	0.9645819664001465	-3.977299928665161
6okm.pdb	6okm_HL_R_WR57D.pdb	0.9769798517227173	-4.76800012588501
6okm.pdb	6okm_HL_R_WR57C.pdb	0.7084293365478516	-3.5090999603271484
6okm.pdb	6okm_HL_R_WR57Q.pdb	0.763931393623352	-3.1846001148223877
6okm.pdb	6okm_HL_R_WR57E.pdb	0.7965772151947021	-3.2904000282287598
6okm.pdb	6okm_HL_R_WR57G.pdb	0.9887223243713379	-4.059800148010254
6okm.pdb	6okm_HL_R_WR57H.pdb	0.16212761402130127	-3.5994999408721924
6okm.pdb	6okm_HL_R_WR57I.pdb	0.5045241117477417	-2.8864998817443848
6okm.pdb	6okm_HL_R_WR57L.pdb	1.1723594665527344	-1.7001999616622925
6okm.pdb	6okm_HL_R_WR57K.pdb	0.6010677814483643	-2.7330000400543213
6okm.pdb	6okm_HL_R_WR57M.pdb	1.1824016571044922	-0.9904999732971191
6okm.pdb	6okm_HL_R_WR57F.pdb	0.8602344989776611	-1.2007999420166016
6okm.pdb	6okm_HL_R_WR57P.pdb	0.7824797630310059	-3.2444000244140625
6okm.pdb	6okm_HL_R_WR57S.pdb	0.7580786943435669	-4.255899906158447
6okm.pdb	6okm_HL_R_WR57T.pdb	0.6704316139221191	-4.297399997711182
6okm.pdb	6okm_HL_R_WR57Y.pdb	1.059768795967102	-1.6878000497817993
6okm.pdb	6okm_HL_R_WR57V.pdb	0.5909650325775146	-3.1110999584198
6okm.pdb	6okm_HL_R_CR58A.pdb	0.0031942129135131836	-0.42910000681877136
6okm.pdb	6okm_HL_R_CR58R.pdb	-0.4957807660102844	-5.803400039672852
6okm.pdb	6okm_HL_R_CR58N.pdb	-0.2899765968322754	-0.6082000136375427
6okm.pdb	6okm_HL_R_CR58D.pdb	-0.6890551447868347	0.5967000126838684
6okm.pdb	6okm_HL_R_CR58Q.pdb	0.2857505679130554	0.8378999829292297
6okm.pdb	6okm_HL_R_CR58E.pdb	0.09326475858688354	2.8854000568389893
6okm.pdb	6okm_HL_R_CR58G.pdb	0.07614356279373169	-0.10499999672174454
6okm.pdb	6okm_HL_R_CR58H.pdb	-0.43628209829330444	-2.191800117492676
6okm.pdb	6okm_HL_R_CR58I.pdb	-0.4181425869464874	0.2547000050544739
6okm.pdb	6okm_HL_R_CR58L.pdb	-0.45681869983673096	-0.13930000364780426
6okm.pdb	6okm_HL_R_CR58K.pdb	-0.361675888299942	-6.475299835205078
6okm.pdb	6okm_HL_R_CR58M.pdb	-0.1368657946586609	-0.7716000080108643
6okm.pdb	6okm_HL_R_CR58F.pdb	-0.3772948980331421	-1.8798999786376953
6okm.pdb	6okm_HL_R_CR58P.pdb	-0.4771914482116699	0.6348000168800354
6okm.pdb	6okm_HL_R_CR58S.pdb	-0.21157242357730865	-0.4787999987602234
6okm.pdb	6okm_HL_R_CR58T.pdb	-0.5092896223068237	-0.5453000068664551
6okm.pdb	6okm_HL_R_CR58W.pdb	-0.8745380640029907	-15.97307014465332
6okm.pdb	6okm_HL_R_CR58Y.pdb	-0.2498178780078888	-2.2939000129699707
6okm.pdb	6okm_HL_R_CR58V.pdb	-0.326252818107605	0.032099999487400055
6okm.pdb	6okm_HL_R_NR59A.pdb	-0.44915056228637695	0.33970001339912415
6okm.pdb	6okm_HL_R_NR59R.pdb	-0.4934373199939728	1.1378999948501587
6okm.pdb	6okm_HL_R_NR59D.pdb	-0.3415141701698303	3.2416000366210938
6okm.pdb	6okm_HL_R_NR59C.pdb	-0.25821349024772644	0.9610000252723694
6okm.pdb	6okm_HL_R_NR59Q.pdb	-0.33147871494293213	-0.024800000712275505
6okm.pdb	6okm_HL_R_NR59E.pdb	-0.27730369567871094	0.7738999724388123
6okm.pdb	6okm_HL_R_NR59G.pdb	-0.2086310088634491	0.18119999766349792
6okm.pdb	6okm_HL_R_NR59H.pdb	-0.05687367916107178	-0.17509999871253967
6okm.pdb	6okm_HL_R_NR59I.pdb	-0.7734546661376953	0.5860000252723694
6okm.pdb	6okm_HL_R_NR59L.pdb	-0.12426245212554932	0.6169000267982483
6okm.pdb	6okm_HL_R_NR59K.pdb	-0.5221185684204102	0.7555000185966492
6okm.pdb	6okm_HL_R_NR59M.pdb	-0.27253755927085876	0.6694999933242798
6okm.pdb	6okm_HL_R_NR59F.pdb	-0.819338321685791	1.3823000192642212
6okm.pdb	6okm_HL_R_NR59P.pdb	-1.0636489391326904	0.25130000710487366
6okm.pdb	6okm_HL_R_NR59S.pdb	-0.5643259286880493	0.9106000065803528
6okm.pdb	6okm_HL_R_NR59T.pdb	-0.35789740085601807	0.3603000044822693
6okm.pdb	6okm_HL_R_NR59W.pdb	-0.9978357553482056	0.43309998512268066
6okm.pdb	6okm_HL_R_NR59Y.pdb	-0.9737300872802734	1.386299967765808
6okm.pdb	6okm_HL_R_NR59V.pdb	-0.775147557258606	0.7433000206947327
6okm.pdb	6okm_HL_R_LR60A.pdb	-0.09037329256534576	-0.7017999887466431
6okm.pdb	6okm_HL_R_LR60R.pdb	-0.03367340564727783	-0.43059998750686646
6okm.pdb	6okm_HL_R_LR60N.pdb	-0.5050660371780396	-0.79339998960495
6okm.pdb	6okm_HL_R_LR60D.pdb	-0.6431260704994202	-0.8605999946594238
6okm.pdb	6okm_HL_R_LR60C.pdb	-0.0012318938970565796	-0.09459999948740005
6okm.pdb	6okm_HL_R_LR60Q.pdb	-0.8205822706222534	-0.6255999803543091
6okm.pdb	6okm_HL_R_LR60E.pdb	-0.5436257123947144	0.6162999868392944
6okm.pdb	6okm_HL_R_LR60G.pdb	-0.49739935994148254	-0.8720999956130981
6okm.pdb	6okm_HL_R_LR60H.pdb	-0.9814138412475586	0.28439998626708984
6okm.pdb	6okm_HL_R_LR60I.pdb	-0.44742393493652344	-0.39089998602867126
6okm.pdb	6okm_HL_R_LR60K.pdb	-0.25599563121795654	-0.4065999984741211
6okm.pdb	6okm_HL_R_LR60M.pdb	-0.0030680447816848755	-0.2883000075817108
6okm.pdb	6okm_HL_R_LR60F.pdb	-0.9229977130889893	-1.0081000328063965
6okm.pdb	6okm_HL_R_LR60P.pdb	-0.6842567920684814	-0.3513999879360199
6okm.pdb	6okm_HL_R_LR60S.pdb	-0.22321172058582306	-0.8373000025749207
6okm.pdb	6okm_HL_R_LR60T.pdb	-0.2970229983329773	-0.5803999900817871
6okm.pdb	6okm_HL_R_LR60W.pdb	-0.36431217193603516	-0.3617999851703644
6okm.pdb	6okm_HL_R_LR60Y.pdb	0.28372228145599365	-0.5656999945640564
6okm.pdb	6okm_HL_R_LR60V.pdb	-0.3435596823692322	0.6090999841690063
6okm.pdb	6okm_HL_R_RR61A.pdb	0.24457070231437683	-0.2563999891281128
6okm.pdb	6okm_HL_R_RR61N.pdb	-0.223077654838562	-0.6452000141143799
6okm.pdb	6okm_HL_R_RR61D.pdb	-0.14881518483161926	-0.8112000226974487
6okm.pdb	6okm_HL_R_RR61C.pdb	0.07443571090698242	-0.4580000042915344
6okm.pdb	6okm_HL_R_RR61Q.pdb	-0.2949358820915222	-0.42570000886917114
6okm.pdb	6okm_HL_R_RR61E.pdb	-0.270856112241745	-0.4717000126838684
6okm.pdb	6okm_HL_R_RR61G.pdb	-0.6123319864273071	-0.7014999985694885
6okm.pdb	6okm_HL_R_RR61H.pdb	-0.1111287772655487	-0.5368000268936157
6okm.pdb	6okm_HL_R_RR61I.pdb	-0.21044036746025085	2.006700038909912
6okm.pdb	6okm_HL_R_RR61L.pdb	-0.8270963430404663	0.4147000014781952
6okm.pdb	6okm_HL_R_RR61K.pdb	-0.2124975621700287	-0.0015999999595806003
6okm.pdb	6okm_HL_R_RR61M.pdb	-0.5427390933036804	0.9750999808311462
6okm.pdb	6okm_HL_R_RR61F.pdb	-0.8446832895278931	0.5680000185966492
6okm.pdb	6okm_HL_R_RR61P.pdb	-0.8232592344284058	0.4925000071525574
6okm.pdb	6okm_HL_R_RR61S.pdb	0.1048574149608612	-0.7282000184059143
6okm.pdb	6okm_HL_R_RR61T.pdb	-0.5905240774154663	-0.5498999953269958
6okm.pdb	6okm_HL_R_RR61W.pdb	-0.48056760430336	0.2766000032424927
6okm.pdb	6okm_HL_R_RR61Y.pdb	0.034919172525405884	0.17980000376701355
6okm.pdb	6okm_HL_R_RR61V.pdb	-1.553796648979187	-0.9702000021934509
6okm.pdb	6okm_HL_R_ER65A.pdb	-0.09356184303760529	-0.6786999702453613
6okm.pdb	6okm_HL_R_ER65R.pdb	-0.22031782567501068	-0.7386999726295471
6okm.pdb	6okm_HL_R_ER65N.pdb	-0.21215103566646576	-0.5105999708175659
6okm.pdb	6okm_HL_R_ER65D.pdb	-0.2955392301082611	-0.1972000002861023
6okm.pdb	6okm_HL_R_ER65C.pdb	-0.2701319456100464	-0.6539000272750854
6okm.pdb	6okm_HL_R_ER65Q.pdb	0.03536777198314667	-0.651199996471405
6okm.pdb	6okm_HL_R_ER65G.pdb	0.10513857007026672	-0.7016000151634216
6okm.pdb	6okm_HL_R_ER65H.pdb	-0.36535048484802246	-0.5512999892234802
6okm.pdb	6okm_HL_R_ER65I.pdb	-0.5033870935440063	-0.5939000248908997
6okm.pdb	6okm_HL_R_ER65L.pdb	-0.5207090377807617	-0.527400016784668
6okm.pdb	6okm_HL_R_ER65K.pdb	-0.351041704416275	-0.7348999977111816
6okm.pdb	6okm_HL_R_ER65M.pdb	0.011926740407943726	-0.6583999991416931
6okm.pdb	6okm_HL_R_ER65F.pdb	-0.3335478901863098	-0.5881999731063843
6okm.pdb	6okm_HL_R_ER65P.pdb	-0.714296817779541	-0.6758999824523926
6okm.pdb	6okm_HL_R_ER65S.pdb	-0.19195634126663208	-0.6902999877929688
6okm.pdb	6okm_HL_R_ER65T.pdb	-0.27464374899864197	-0.6741999983787537
6okm.pdb	6okm_HL_R_ER65W.pdb	-0.5211338996887207	-0.36149999499320984
6okm.pdb	6okm_HL_R_ER65Y.pdb	-0.3843601942062378	-0.6590999960899353
6okm.pdb	6okm_HL_R_ER65V.pdb	-0.3556753695011139	-0.6520000100135803
6okm.pdb	6okm_HL_R_RR66A.pdb	-0.5108416080474854	-3.6967999935150146
6okm.pdb	6okm_HL_R_RR66N.pdb	-0.5972962379455566	-2.7818000316619873
6okm.pdb	6okm_HL_R_RR66D.pdb	-0.37532928586006165	-1.9465999603271484
6okm.pdb	6okm_HL_R_RR66C.pdb	-0.1702619194984436	-3.487299919128418
6okm.pdb	6okm_HL_R_RR66Q.pdb	-0.08544951677322388	-3.2548000812530518
6okm.pdb	6okm_HL_R_RR66E.pdb	0.14476433396339417	-1.8472000360488892
6okm.pdb	6okm_HL_R_RR66G.pdb	-0.1728316843509674	-4.2104997634887695
6okm.pdb	6okm_HL_R_RR66H.pdb	-0.050477296113967896	-2.0206000804901123
6okm.pdb	6okm_HL_R_RR66I.pdb	-0.7019715905189514	-3.1347999572753906
6okm.pdb	6okm_HL_R_RR66L.pdb	-0.6421809196472168	-2.611599922180176
6okm.pdb	6okm_HL_R_RR66K.pdb	0.5461635589599609	-1.792799949645996
6okm.pdb	6okm_HL_R_RR66M.pdb	-0.26278427243232727	-2.1184000968933105
6okm.pdb	6okm_HL_R_RR66F.pdb	-0.42608895897865295	-2.1693999767303467
6okm.pdb	6okm_HL_R_RR66P.pdb	-0.7797019481658936	-3.648400068283081
6okm.pdb	6okm_HL_R_RR66S.pdb	0.09611862897872925	-3.908600091934204
6okm.pdb	6okm_HL_R_RR66T.pdb	-0.6545935869216919	-2.6789000034332275
6okm.pdb	6okm_HL_R_RR66W.pdb	-0.24944481253623962	-1.42739999294281
6okm.pdb	6okm_HL_R_RR66Y.pdb	-0.17756670713424683	-4.196599960327148
6okm.pdb	6okm_HL_R_RR66V.pdb	-1.1617112159729004	-2.359600067138672
6okm.pdb	6okm_HL_R_KR67A.pdb	-0.14460226893424988	-0.042500000447034836
6okm.pdb	6okm_HL_R_KR67R.pdb	-0.2558108866214752	-0.06870000064373016
6okm.pdb	6okm_HL_R_KR67N.pdb	-0.3858503997325897	0.013000000268220901
6okm.pdb	6okm_HL_R_KR67D.pdb	-0.6951756477355957	0.05079999938607216
6okm.pdb	6okm_HL_R_KR67C.pdb	-0.15195617079734802	-0.010300000198185444
6okm.pdb	6okm_HL_R_KR67Q.pdb	-0.12768509984016418	-0.037700001150369644
6okm.pdb	6okm_HL_R_KR67E.pdb	-0.47819021344184875	0.0608999989926815
6okm.pdb	6okm_HL_R_KR67G.pdb	-0.08390390872955322	-0.005499999970197678
6okm.pdb	6okm_HL_R_KR67H.pdb	-0.08703422546386719	0.04989999905228615
6okm.pdb	6okm_HL_R_KR67I.pdb	-0.37570664286613464	-0.05090000107884407
6okm.pdb	6okm_HL_R_KR67L.pdb	-0.0988231971859932	0.04390000179409981
6okm.pdb	6okm_HL_R_KR67M.pdb	0.1945047378540039	0.03099999949336052
6okm.pdb	6okm_HL_R_KR67F.pdb	0.1472949981689453	0.03709999844431877
6okm.pdb	6okm_HL_R_KR67P.pdb	-0.6206016540527344	-0.7580999732017517
6okm.pdb	6okm_HL_R_KR67S.pdb	-0.24994108080863953	-0.025100000202655792
6okm.pdb	6okm_HL_R_KR67T.pdb	0.22404614090919495	0.016100000590085983
6okm.pdb	6okm_HL_R_KR67W.pdb	-1.1654369831085205	0.028699999675154686
6okm.pdb	6okm_HL_R_KR67Y.pdb	0.04800739884376526	0.01979999989271164
6okm.pdb	6okm_HL_R_KR67V.pdb	0.14225566387176514	-0.07419999688863754
6okm.pdb	6okm_HL_R_QR68A.pdb	0.16341859102249146	0.009800000116229057
6okm.pdb	6okm_HL_R_QR68R.pdb	-0.5294063091278076	-0.1348000019788742
6okm.pdb	6okm_HL_R_QR68N.pdb	-0.10921968519687653	0.030700000002980232
6okm.pdb	6okm_HL_R_QR68D.pdb	0.1436310112476349	-0.05040000006556511
6okm.pdb	6okm_HL_R_QR68C.pdb	-0.023230552673339844	-0.021700000390410423
6okm.pdb	6okm_HL_R_QR68E.pdb	0.05965548753738403	0.01889999955892563
6okm.pdb	6okm_HL_R_QR68G.pdb	0.20376399159431458	-0.015399999916553497
6okm.pdb	6okm_HL_R_QR68H.pdb	0.19103360176086426	0.08079999685287476
6okm.pdb	6okm_HL_R_QR68I.pdb	-0.6068798303604126	-0.04989999905228615
6okm.pdb	6okm_HL_R_QR68L.pdb	-0.6742810010910034	-0.00279999990016222
6okm.pdb	6okm_HL_R_QR68K.pdb	-0.5897150635719299	-0.026799999177455902
6okm.pdb	6okm_HL_R_QR68M.pdb	0.10814371705055237	0.011699999682605267
6okm.pdb	6okm_HL_R_QR68F.pdb	0.05792635679244995	0.05480000004172325
6okm.pdb	6okm_HL_R_QR68P.pdb	-0.5958552360534668	-0.14300000667572021
6okm.pdb	6okm_HL_R_QR68S.pdb	0.15191414952278137	0.05849999934434891
6okm.pdb	6okm_HL_R_QR68T.pdb	-0.012528344988822937	-0.5418999791145325
6okm.pdb	6okm_HL_R_QR68W.pdb	-0.8553876876831055	0.010400000028312206
6okm.pdb	6okm_HL_R_QR68Y.pdb	0.5726180076599121	0.14100000262260437
6okm.pdb	6okm_HL_R_QR68V.pdb	-0.3766561448574066	-0.04809999838471413
6okm.pdb	6okm_HL_R_LR69A.pdb	-0.9741770029067993	-1.5586999654769897
6okm.pdb	6okm_HL_R_LR69R.pdb	-0.6746982336044312	-2.147700071334839
6okm.pdb	6okm_HL_R_LR69N.pdb	-0.25151968002319336	-2.0559000968933105
6okm.pdb	6okm_HL_R_LR69D.pdb	-0.5096989870071411	-1.4296000003814697
6okm.pdb	6okm_HL_R_LR69C.pdb	-0.5003532767295837	-1.3102999925613403
6okm.pdb	6okm_HL_R_LR69Q.pdb	-1.6346840858459473	-2.4093000888824463
6okm.pdb	6okm_HL_R_LR69E.pdb	-1.3936247825622559	-2.642699956893921
6okm.pdb	6okm_HL_R_LR69G.pdb	-1.0403239727020264	-2.0165998935699463
6okm.pdb	6okm_HL_R_LR69H.pdb	-0.2930694818496704	-1.9466999769210815
6okm.pdb	6okm_HL_R_LR69I.pdb	-0.9096487760543823	-0.49729999899864197
6okm.pdb	6okm_HL_R_LR69K.pdb	-0.35286062955856323	-2.0873000621795654
6okm.pdb	6okm_HL_R_LR69M.pdb	-1.559260606765747	0.30809998512268066
6okm.pdb	6okm_HL_R_LR69F.pdb	-0.4366041421890259	-1.7381000518798828
6okm.pdb	6okm_HL_R_LR69P.pdb	-1.0909228324890137	-1.315000057220459
6okm.pdb	6okm_HL_R_LR69S.pdb	-0.3768288195133209	-1.9486000537872314
6okm.pdb	6okm_HL_R_LR69T.pdb	-0.5382328033447266	-2.0357000827789307
6okm.pdb	6okm_HL_R_LR69W.pdb	-0.9365513324737549	-1.753999948501587
6okm.pdb	6okm_HL_R_LR69Y.pdb	-0.024202615022659302	-1.6916999816894531
6okm.pdb	6okm_HL_R_LR69V.pdb	-1.154278039932251	-1.1962000131607056
5fhc.pdb	5fhc_AB_J_SA99A.pdb	0.27223485708236694	0.30395999550819397
5fhc.pdb	5fhc_AB_J_SA99R.pdb	-1.7288583517074585	-4.305699825286865
5fhc.pdb	5fhc_AB_J_SA99N.pdb	-0.6619558334350586	-0.023970000445842743
5fhc.pdb	5fhc_AB_J_SA99D.pdb	-0.33005791902542114	0.455269992351532
5fhc.pdb	5fhc_AB_J_SA99C.pdb	0.4376169741153717	0.2851400077342987
5fhc.pdb	5fhc_AB_J_SA99Q.pdb	-2.4228670597076416	-5.55364990234375
5fhc.pdb	5fhc_AB_J_SA99E.pdb	-1.2920211553573608	-4.231540203094482
5fhc.pdb	5fhc_AB_J_SA99G.pdb	-0.007552042603492737	-0.2914400100708008
5fhc.pdb	5fhc_AB_J_SA99H.pdb	-1.9729220867156982	-4.140960216522217
5fhc.pdb	5fhc_AB_J_SA99I.pdb	-1.5322136878967285	-1.3912689685821533
5fhc.pdb	5fhc_AB_J_SA99L.pdb	-2.124462842941284	-2.112816095352173
5fhc.pdb	5fhc_AB_J_SA99K.pdb	-1.0024710893630981	-7.204090118408203
5fhc.pdb	5fhc_AB_J_SA99M.pdb	-0.7842428684234619	-1.093222975730896
5fhc.pdb	5fhc_AB_J_SA99F.pdb	-1.904179573059082	-2.0292398929595947
5fhc.pdb	5fhc_AB_J_SA99P.pdb	-0.24485942721366882	0.22801999747753143
5fhc.pdb	5fhc_AB_J_SA99T.pdb	-0.41753363609313965	-0.05649000033736229
5fhc.pdb	5fhc_AB_J_SA99W.pdb	-2.7001283168792725	-29.367000579833984
5fhc.pdb	5fhc_AB_J_SA99Y.pdb	-1.360427737236023	-4.885680198669434
5fhc.pdb	5fhc_AB_J_SA99V.pdb	-0.8935631513595581	0.6094300150871277
5fhc.pdb	5fhc_AB_J_RA100A.pdb	-0.17682421207427979	0.05992000177502632
5fhc.pdb	5fhc_AB_J_RA100N.pdb	0.12805277109146118	0.007519999984651804
5fhc.pdb	5fhc_AB_J_RA100D.pdb	-0.48187708854675293	0.053950000554323196
5fhc.pdb	5fhc_AB_J_RA100C.pdb	0.0644092857837677	0.010809999890625477
5fhc.pdb	5fhc_AB_J_RA100Q.pdb	-0.17975839972496033	0.010470000095665455
5fhc.pdb	5fhc_AB_J_RA100E.pdb	-0.21441535651683807	-0.008449999615550041
5fhc.pdb	5fhc_AB_J_RA100G.pdb	-0.04947081208229065	0.10780999809503555
5fhc.pdb	5fhc_AB_J_RA100H.pdb	-0.5223903656005859	-0.21963000297546387
5fhc.pdb	5fhc_AB_J_RA100I.pdb	-0.4079629182815552	-0.20555999875068665
5fhc.pdb	5fhc_AB_J_RA100L.pdb	-0.2718430757522583	-0.1907999962568283
5fhc.pdb	5fhc_AB_J_RA100K.pdb	-0.4397568702697754	0.09502000361680984
5fhc.pdb	5fhc_AB_J_RA100M.pdb	0.0004999488592147827	0.02457999996840954
5fhc.pdb	5fhc_AB_J_RA100F.pdb	-0.48386019468307495	-0.13917000591754913
5fhc.pdb	5fhc_AB_J_RA100P.pdb	-0.6373307704925537	0.1330299973487854
5fhc.pdb	5fhc_AB_J_RA100S.pdb	-0.23274601995944977	0.13977999985218048
5fhc.pdb	5fhc_AB_J_RA100T.pdb	-0.4551738500595093	0.10467000305652618
5fhc.pdb	5fhc_AB_J_RA100W.pdb	-1.10209321975708	-0.17747999727725983
5fhc.pdb	5fhc_AB_J_RA100Y.pdb	-0.7126528024673462	-0.4759500026702881
5fhc.pdb	5fhc_AB_J_RA100V.pdb	-0.4339681565761566	-0.06923999637365341
5fhc.pdb	5fhc_AB_J_SA101A.pdb	0.032061100006103516	0.6222100257873535
5fhc.pdb	5fhc_AB_J_SA101R.pdb	-0.5301918983459473	-0.9237909913063049
5fhc.pdb	5fhc_AB_J_SA101N.pdb	-0.30371367931365967	-0.768733024597168
5fhc.pdb	5fhc_AB_J_SA101D.pdb	-0.35381054878234863	-1.2972455024719238
5fhc.pdb	5fhc_AB_J_SA101C.pdb	-0.2509010434150696	-0.1637900024652481
5fhc.pdb	5fhc_AB_J_SA101Q.pdb	-0.5189558267593384	-0.974016010761261
5fhc.pdb	5fhc_AB_J_SA101E.pdb	-0.05924314260482788	-1.3419090509414673
5fhc.pdb	5fhc_AB_J_SA101G.pdb	-0.412386417388916	1.1193900108337402
5fhc.pdb	5fhc_AB_J_SA101H.pdb	-1.020310878753662	-0.8461130261421204
5fhc.pdb	5fhc_AB_J_SA101I.pdb	-0.18676942586898804	-1.286313772201538
5fhc.pdb	5fhc_AB_J_SA101L.pdb	-0.6794193387031555	-1.5963740348815918
5fhc.pdb	5fhc_AB_J_SA101K.pdb	-0.34362632036209106	-0.8017200231552124
5fhc.pdb	5fhc_AB_J_SA101M.pdb	-0.7305669784545898	0.38857999444007874
5fhc.pdb	5fhc_AB_J_SA101F.pdb	-0.8526279926300049	-1.153908610343933
5fhc.pdb	5fhc_AB_J_SA101P.pdb	-0.17286430299282074	0.3106600046157837
5fhc.pdb	5fhc_AB_J_SA101T.pdb	-0.4474804401397705	-0.32468700408935547
5fhc.pdb	5fhc_AB_J_SA101W.pdb	-1.780875563621521	-1.0080629587173462
5fhc.pdb	5fhc_AB_J_SA101Y.pdb	-0.5166515111923218	-0.8226860165596008
5fhc.pdb	5fhc_AB_J_SA101V.pdb	-0.7391476631164551	-0.13210999965667725
5fhc.pdb	5fhc_AB_J_TA110A.pdb	-0.057808563113212585	0.2831000089645386
5fhc.pdb	5fhc_AB_J_TA110R.pdb	0.04116138815879822	-1.3476760387420654
5fhc.pdb	5fhc_AB_J_TA110N.pdb	0.3029053509235382	-0.2541239857673645
5fhc.pdb	5fhc_AB_J_TA110D.pdb	0.3955971896648407	-0.5299789905548096
5fhc.pdb	5fhc_AB_J_TA110C.pdb	0.2745417654514313	0.04450000077486038
5fhc.pdb	5fhc_AB_J_TA110Q.pdb	0.5974127054214478	-1.1480692625045776
5fhc.pdb	5fhc_AB_J_TA110E.pdb	-0.743615984916687	-0.8935840129852295
5fhc.pdb	5fhc_AB_J_TA110G.pdb	-0.4308857321739197	-0.2676219940185547
5fhc.pdb	5fhc_AB_J_TA110H.pdb	-0.24612769484519958	-0.5732669830322266
5fhc.pdb	5fhc_AB_J_TA110I.pdb	0.1878730058670044	0.3325900137424469
5fhc.pdb	5fhc_AB_J_TA110L.pdb	0.43314871191978455	0.3171299993991852
5fhc.pdb	5fhc_AB_J_TA110K.pdb	0.18064019083976746	-0.8820819854736328
5fhc.pdb	5fhc_AB_J_TA110M.pdb	0.8889566659927368	0.15580999851226807
5fhc.pdb	5fhc_AB_J_TA110F.pdb	0.27735263109207153	-0.39676499366760254
5fhc.pdb	5fhc_AB_J_TA110P.pdb	-0.718050479888916	-0.5230919718742371
5fhc.pdb	5fhc_AB_J_TA110S.pdb	-0.01766076683998108	0.10919000208377838
5fhc.pdb	5fhc_AB_J_TA110W.pdb	-1.0286005735397339	-1.9367040395736694
5fhc.pdb	5fhc_AB_J_TA110Y.pdb	-0.8229507207870483	-12.86989974975586
5fhc.pdb	5fhc_AB_J_TA110V.pdb	-0.43827521800994873	0.36757999658584595
5fhc.pdb	5fhc_AB_J_YB47A.pdb	-1.3834567070007324	-1.5367039442062378
5fhc.pdb	5fhc_AB_J_YB47R.pdb	-0.28332453966140747	-1.8916490077972412
5fhc.pdb	5fhc_AB_J_YB47N.pdb	-1.5951639413833618	-1.5688350200653076
5fhc.pdb	5fhc_AB_J_YB47D.pdb	-1.0164637565612793	-2.0370609760284424
5fhc.pdb	5fhc_AB_J_YB47C.pdb	-1.3467082977294922	-1.4073699712753296
5fhc.pdb	5fhc_AB_J_YB47Q.pdb	-0.8764095306396484	-1.6237050294876099
5fhc.pdb	5fhc_AB_J_YB47E.pdb	-0.9649499654769897	-2.334199905395508
5fhc.pdb	5fhc_AB_J_YB47G.pdb	-1.7555978298187256	-1.5400290489196777
5fhc.pdb	5fhc_AB_J_YB47H.pdb	-0.9124990701675415	-1.3520029783248901
5fhc.pdb	5fhc_AB_J_YB47I.pdb	-0.8788743019104004	-1.089521050453186
5fhc.pdb	5fhc_AB_J_YB47L.pdb	-2.07021164894104	-0.8892719745635986
5fhc.pdb	5fhc_AB_J_YB47K.pdb	-0.25237375497817993	-1.9147629737854004
5fhc.pdb	5fhc_AB_J_YB47M.pdb	-1.4050506353378296	-0.941087007522583
5fhc.pdb	5fhc_AB_J_YB47F.pdb	-1.3279502391815186	-0.6005499958992004
5fhc.pdb	5fhc_AB_J_YB47P.pdb	-0.5837786197662354	-1.4890819787979126
5fhc.pdb	5fhc_AB_J_YB47S.pdb	-0.9438557624816895	-1.5826120376586914
5fhc.pdb	5fhc_AB_J_YB47T.pdb	-0.9739687442779541	-1.3055411577224731
5fhc.pdb	5fhc_AB_J_YB47W.pdb	-0.9815696477890015	-2.9730100631713867
5fhc.pdb	5fhc_AB_J_YB47V.pdb	-1.756287693977356	-1.4940249919891357
5fhc.pdb	5fhc_AB_J_GJ23A.pdb	-0.14526057243347168	-2.481379985809326
5fhc.pdb	5fhc_AB_J_GJ23R.pdb	-0.8317402601242065	-6.1724700927734375
5fhc.pdb	5fhc_AB_J_GJ23N.pdb	-0.08838281780481339	-1.5853060483932495
5fhc.pdb	5fhc_AB_J_GJ23D.pdb	-0.6721099615097046	-4.30810022354126
5fhc.pdb	5fhc_AB_J_GJ23C.pdb	-0.35010960698127747	-3.869719982147217
5fhc.pdb	5fhc_AB_J_GJ23Q.pdb	-0.6268606185913086	-5.102759838104248
5fhc.pdb	5fhc_AB_J_GJ23E.pdb	-0.5945911407470703	-6.045229911804199
5fhc.pdb	5fhc_AB_J_GJ23H.pdb	-0.4359773099422455	-3.1877400875091553
5fhc.pdb	5fhc_AB_J_GJ23I.pdb	-0.48636311292648315	-5.87568998336792
5fhc.pdb	5fhc_AB_J_GJ23L.pdb	-0.8628697395324707	-8.807889938354492
5fhc.pdb	5fhc_AB_J_GJ23K.pdb	-1.1551228761672974	-3.6434199810028076
5fhc.pdb	5fhc_AB_J_GJ23M.pdb	-0.5320219993591309	-4.8155598640441895
5fhc.pdb	5fhc_AB_J_GJ23F.pdb	-0.8313091993331909	-4.398429870605469
5fhc.pdb	5fhc_AB_J_GJ23P.pdb	-0.5264132618904114	-3.1283600330352783
5fhc.pdb	5fhc_AB_J_GJ23S.pdb	-0.14517775177955627	-4.795340061187744
5fhc.pdb	5fhc_AB_J_GJ23T.pdb	-0.4231605529785156	-3.4596500396728516
5fhc.pdb	5fhc_AB_J_GJ23W.pdb	-0.9633187055587769	-6.775519847869873
5fhc.pdb	5fhc_AB_J_GJ23Y.pdb	-1.0658748149871826	-5.458330154418945
5fhc.pdb	5fhc_AB_J_GJ23V.pdb	-0.7323809862136841	-5.61460018157959
5fhc.pdb	5fhc_AB_J_AJ25R.pdb	-0.9693005084991455	-0.7709810137748718
5fhc.pdb	5fhc_AB_J_AJ25N.pdb	-0.260123074054718	-0.41597801446914673
5fhc.pdb	5fhc_AB_J_AJ25D.pdb	-0.5025115609169006	-1.147341251373291
5fhc.pdb	5fhc_AB_J_AJ25C.pdb	-0.18891967833042145	0.6881700158119202
5fhc.pdb	5fhc_AB_J_AJ25Q.pdb	-0.7666993141174316	-0.2226569950580597
5fhc.pdb	5fhc_AB_J_AJ25E.pdb	-0.5662410259246826	-0.5267760157585144
5fhc.pdb	5fhc_AB_J_AJ25G.pdb	0.09344324469566345	0.7735499739646912
5fhc.pdb	5fhc_AB_J_AJ25H.pdb	-0.5751433372497559	-0.42745599150657654
5fhc.pdb	5fhc_AB_J_AJ25I.pdb	-1.0828332901000977	-0.5867589712142944
5fhc.pdb	5fhc_AB_J_AJ25L.pdb	-1.0590710639953613	-0.8041599988937378
5fhc.pdb	5fhc_AB_J_AJ25K.pdb	-0.7726147174835205	-1.253495693206787
5fhc.pdb	5fhc_AB_J_AJ25M.pdb	-0.18275853991508484	1.6012799739837646
5fhc.pdb	5fhc_AB_J_AJ25F.pdb	-0.8287191390991211	-0.6128950119018555
5fhc.pdb	5fhc_AB_J_AJ25P.pdb	-1.0744050741195679	0.09397999942302704
5fhc.pdb	5fhc_AB_J_AJ25S.pdb	-0.2634066343307495	-0.5632849931716919
5fhc.pdb	5fhc_AB_J_AJ25T.pdb	-0.5842427015304565	-1.6283910274505615
5fhc.pdb	5fhc_AB_J_AJ25W.pdb	-1.1480917930603027	-0.5707119703292847
5fhc.pdb	5fhc_AB_J_AJ25Y.pdb	-1.027227520942688	-0.818356990814209
5fhc.pdb	5fhc_AB_J_AJ25V.pdb	-0.7492854595184326	-0.5701349973678589
5fhc.pdb	5fhc_AB_J_IJ26A.pdb	-0.3934631645679474	-1.2534433603286743
5fhc.pdb	5fhc_AB_J_IJ26R.pdb	-0.808211088180542	-0.7138990163803101
5fhc.pdb	5fhc_AB_J_IJ26N.pdb	-0.4566148817539215	-1.107583999633789
5fhc.pdb	5fhc_AB_J_IJ26D.pdb	-0.4050402045249939	0.05144000053405762
5fhc.pdb	5fhc_AB_J_IJ26C.pdb	-0.009620532393455505	-0.7269390225410461
5fhc.pdb	5fhc_AB_J_IJ26Q.pdb	-1.1185388565063477	-0.012409999966621399
5fhc.pdb	5fhc_AB_J_IJ26E.pdb	-0.5568294525146484	-1.9149659872055054
5fhc.pdb	5fhc_AB_J_IJ26G.pdb	-0.11153474450111389	-1.5193899869918823
5fhc.pdb	5fhc_AB_J_IJ26H.pdb	-0.5536677837371826	-1.155949592590332
5fhc.pdb	5fhc_AB_J_IJ26L.pdb	-0.6957049369812012	0.6811000108718872
5fhc.pdb	5fhc_AB_J_IJ26K.pdb	-0.28477078676223755	-1.5894509553909302
5fhc.pdb	5fhc_AB_J_IJ26M.pdb	0.1546173095703125	1.1090199947357178
5fhc.pdb	5fhc_AB_J_IJ26F.pdb	-0.2995525002479553	-0.8061869740486145
5fhc.pdb	5fhc_AB_J_IJ26P.pdb	-0.7383507490158081	-1.3449690341949463
5fhc.pdb	5fhc_AB_J_IJ26S.pdb	-0.048865675926208496	-0.7418400049209595
5fhc.pdb	5fhc_AB_J_IJ26T.pdb	0.22960296273231506	-0.4005259871482849
5fhc.pdb	5fhc_AB_J_IJ26W.pdb	-0.2448357343673706	-0.8380810022354126
5fhc.pdb	5fhc_AB_J_IJ26Y.pdb	-0.04378090798854828	-0.9083920121192932
5fhc.pdb	5fhc_AB_J_IJ26V.pdb	-0.1470412015914917	-0.5677909851074219
3j8v.pdb	3j8v_FJ_D_WJ32A.pdb	0.02114500105381012	1.3022199869155884
3j8v.pdb	3j8v_FJ_D_WJ32R.pdb	0.014359116554260254	2.2753500938415527
3j8v.pdb	3j8v_FJ_D_WJ32N.pdb	-0.2961949408054352	0.7646700143814087
3j8v.pdb	3j8v_FJ_D_WJ32D.pdb	-0.2932928204536438	0.8037700057029724
3j8v.pdb	3j8v_FJ_D_WJ32C.pdb	-0.11430538445711136	1.1952199935913086
3j8v.pdb	3j8v_FJ_D_WJ32Q.pdb	-0.6468876004219055	0.897409975528717
3j8v.pdb	3j8v_FJ_D_WJ32E.pdb	-0.10820213705301285	0.8995299935340881
3j8v.pdb	3j8v_FJ_D_WJ32G.pdb	0.48719391226768494	1.3719099760055542
3j8v.pdb	3j8v_FJ_D_WJ32H.pdb	0.5380939245223999	1.8101500272750854
3j8v.pdb	3j8v_FJ_D_WJ32I.pdb	-0.7631216049194336	1.0123399496078491
3j8v.pdb	3j8v_FJ_D_WJ32L.pdb	-0.8282424211502075	1.609779953956604
3j8v.pdb	3j8v_FJ_D_WJ32K.pdb	0.13393530249595642	0.8133400082588196
3j8v.pdb	3j8v_FJ_D_WJ32M.pdb	0.2034088671207428	1.628059983253479
3j8v.pdb	3j8v_FJ_D_WJ32F.pdb	-0.25596290826797485	1.825719952583313
3j8v.pdb	3j8v_FJ_D_WJ32P.pdb	-0.09871336072683334	1.0370099544525146
3j8v.pdb	3j8v_FJ_D_WJ32S.pdb	-0.14365237951278687	1.0995800495147705
3j8v.pdb	3j8v_FJ_D_WJ32T.pdb	-0.4442059397697449	2.519979953765869
3j8v.pdb	3j8v_FJ_D_WJ32Y.pdb	-0.1864585280418396	0.6579499840736389
3j8v.pdb	3j8v_FJ_D_WJ32V.pdb	-0.8947557210922241	1.025480031967163
3j8v.pdb	3j8v_FJ_D_WJ92A.pdb	0.40699025988578796	3.08774995803833
3j8v.pdb	3j8v_FJ_D_WJ92R.pdb	0.40785595774650574	4.010280132293701
3j8v.pdb	3j8v_FJ_D_WJ92N.pdb	1.035029411315918	3.5237200260162354
3j8v.pdb	3j8v_FJ_D_WJ92D.pdb	0.9773819446563721	4.581439971923828
3j8v.pdb	3j8v_FJ_D_WJ92C.pdb	0.9640491008758545	3.0650699138641357
3j8v.pdb	3j8v_FJ_D_WJ92Q.pdb	1.1869889497756958	2.8251700401306152
3j8v.pdb	3j8v_FJ_D_WJ92E.pdb	1.0834019184112549	2.8508899211883545
3j8v.pdb	3j8v_FJ_D_WJ92G.pdb	0.23041397333145142	3.005229949951172
3j8v.pdb	3j8v_FJ_D_WJ92H.pdb	0.6593981981277466	2.327630043029785
3j8v.pdb	3j8v_FJ_D_WJ92I.pdb	0.4415492117404938	3.3977699279785156
3j8v.pdb	3j8v_FJ_D_WJ92L.pdb	0.6413059234619141	3.0592100620269775
3j8v.pdb	3j8v_FJ_D_WJ92K.pdb	0.43538764119148254	2.292609930038452
3j8v.pdb	3j8v_FJ_D_WJ92M.pdb	0.7049300670623779	3.1631898880004883
3j8v.pdb	3j8v_FJ_D_WJ92F.pdb	0.3251180946826935	1.7290199995040894
3j8v.pdb	3j8v_FJ_D_WJ92P.pdb	-0.8609400987625122	2.944849967956543
3j8v.pdb	3j8v_FJ_D_WJ92S.pdb	0.06437245011329651	4.985060214996338
3j8v.pdb	3j8v_FJ_D_WJ92T.pdb	0.6417659521102905	2.9538800716400146
3j8v.pdb	3j8v_FJ_D_WJ92Y.pdb	0.39350369572639465	1.0707999467849731
3j8v.pdb	3j8v_FJ_D_WJ92V.pdb	0.9177666902542114	3.402060031890869
3j8v.pdb	3j8v_FJ_D_GF52A.pdb	0.023894578218460083	2.3178999423980713
3j8v.pdb	3j8v_FJ_D_GF52R.pdb	-0.21077775955200195	4.551159858703613
3j8v.pdb	3j8v_FJ_D_GF52N.pdb	-0.5774410963058472	2.449429988861084
3j8v.pdb	3j8v_FJ_D_GF52D.pdb	-0.342143177986145	1.883270025253296
3j8v.pdb	3j8v_FJ_D_GF52C.pdb	-0.2646133303642273	2.583739995956421
3j8v.pdb	3j8v_FJ_D_GF52Q.pdb	-0.4627084732055664	2.299949884414673
3j8v.pdb	3j8v_FJ_D_GF52E.pdb	-0.7610186338424683	1.5679899454116821
3j8v.pdb	3j8v_FJ_D_GF52H.pdb	-0.2816356122493744	2.3336501121520996
3j8v.pdb	3j8v_FJ_D_GF52I.pdb	-0.7286726236343384	2.5790200233459473
3j8v.pdb	3j8v_FJ_D_GF52L.pdb	-1.2370113134384155	2.715290069580078
3j8v.pdb	3j8v_FJ_D_GF52K.pdb	-0.874207615852356	2.335750102996826
3j8v.pdb	3j8v_FJ_D_GF52M.pdb	-0.5915941596031189	3.140120029449463
3j8v.pdb	3j8v_FJ_D_GF52F.pdb	-0.8005194664001465	3.11286997795105
3j8v.pdb	3j8v_FJ_D_GF52P.pdb	-1.5528647899627686	1.984410047531128
3j8v.pdb	3j8v_FJ_D_GF52S.pdb	-0.409351646900177	2.5345098972320557
3j8v.pdb	3j8v_FJ_D_GF52T.pdb	-0.7209234237670898	2.5487399101257324
3j8v.pdb	3j8v_FJ_D_GF52W.pdb	-0.6409380435943604	2.843709945678711
3j8v.pdb	3j8v_FJ_D_GF52Y.pdb	0.3848054111003876	3.454780101776123
3j8v.pdb	3j8v_FJ_D_GF52V.pdb	-0.44283759593963623	2.484189987182617
3j8v.pdb	3j8v_FJ_D_KF72A.pdb	-0.7462208271026611	2.3340699672698975
3j8v.pdb	3j8v_FJ_D_KF72R.pdb	-0.6409300565719604	2.0435800552368164
3j8v.pdb	3j8v_FJ_D_KF72N.pdb	-1.1950143575668335	2.5226399898529053
3j8v.pdb	3j8v_FJ_D_KF72D.pdb	-1.3681553602218628	2.1768798828125
3j8v.pdb	3j8v_FJ_D_KF72C.pdb	-0.7865245342254639	2.207350015640259
3j8v.pdb	3j8v_FJ_D_KF72Q.pdb	-1.4996256828308105	2.301539897918701
3j8v.pdb	3j8v_FJ_D_KF72E.pdb	-1.2106167078018188	2.11122989654541
3j8v.pdb	3j8v_FJ_D_KF72G.pdb	-0.7402470111846924	2.4731600284576416
3j8v.pdb	3j8v_FJ_D_KF72H.pdb	-0.529739260673523	2.2332499027252197
3j8v.pdb	3j8v_FJ_D_KF72I.pdb	-0.22118213772773743	2.6987900733947754
3j8v.pdb	3j8v_FJ_D_KF72L.pdb	-0.03034055233001709	2.2467100620269775
3j8v.pdb	3j8v_FJ_D_KF72M.pdb	-0.40238329768180847	2.3563599586486816
3j8v.pdb	3j8v_FJ_D_KF72F.pdb	-0.7808490991592407	3.98009991645813
3j8v.pdb	3j8v_FJ_D_KF72P.pdb	-1.292130947113037	2.485879898071289
3j8v.pdb	3j8v_FJ_D_KF72S.pdb	-0.24424177408218384	2.2111499309539795
3j8v.pdb	3j8v_FJ_D_KF72T.pdb	-0.2980667054653168	2.2699201107025146
3j8v.pdb	3j8v_FJ_D_KF72W.pdb	-0.663996696472168	3.0260798931121826
3j8v.pdb	3j8v_FJ_D_KF72Y.pdb	-0.15431201457977295	3.5673699378967285
3j8v.pdb	3j8v_FJ_D_KF72V.pdb	-0.9643087387084961	2.528330087661743
3j8v.pdb	3j8v_FJ_D_DF101A.pdb	-0.2446797639131546	0.37749001383781433
3j8v.pdb	3j8v_FJ_D_DF101R.pdb	-0.045968860387802124	1.4338200092315674
3j8v.pdb	3j8v_FJ_D_DF101N.pdb	-0.19057175517082214	0.2257000058889389
3j8v.pdb	3j8v_FJ_D_DF101C.pdb	0.06849581003189087	0.33142000436782837
3j8v.pdb	3j8v_FJ_D_DF101Q.pdb	-0.5377069711685181	0.33059000968933105
3j8v.pdb	3j8v_FJ_D_DF101E.pdb	-0.46715500950813293	0.12801000475883484
3j8v.pdb	3j8v_FJ_D_DF101G.pdb	-0.3185864984989166	0.48120999336242676
3j8v.pdb	3j8v_FJ_D_DF101H.pdb	0.04766345024108887	-0.012839999981224537
3j8v.pdb	3j8v_FJ_D_DF101I.pdb	-0.7741501331329346	0.3059000074863434
3j8v.pdb	3j8v_FJ_D_DF101L.pdb	-0.15043748915195465	0.4391399919986725
3j8v.pdb	3j8v_FJ_D_DF101K.pdb	0.20858779549598694	0.21063999831676483
3j8v.pdb	3j8v_FJ_D_DF101M.pdb	0.4896791875362396	0.3081200122833252
3j8v.pdb	3j8v_FJ_D_DF101F.pdb	-0.03225269913673401	0.46689000725746155
3j8v.pdb	3j8v_FJ_D_DF101P.pdb	-0.9385069608688354	0.28867000341415405
3j8v.pdb	3j8v_FJ_D_DF101S.pdb	-0.10695361346006393	0.2452699989080429
3j8v.pdb	3j8v_FJ_D_DF101T.pdb	-0.09659023582935333	0.07835999876260757
3j8v.pdb	3j8v_FJ_D_DF101W.pdb	-0.9030681848526001	1.0106500387191772
3j8v.pdb	3j8v_FJ_D_DF101Y.pdb	0.20228275656700134	0.0844699963927269
3j8v.pdb	3j8v_FJ_D_DF101V.pdb	-0.6887530088424683	0.24601000547409058
3j8v.pdb	3j8v_FJ_D_YF105A.pdb	-0.23240973055362701	0.03448000177741051
3j8v.pdb	3j8v_FJ_D_YF105R.pdb	-0.9083384275436401	0.03212999925017357
3j8v.pdb	3j8v_FJ_D_YF105N.pdb	-0.9502968788146973	0.08530999720096588
3j8v.pdb	3j8v_FJ_D_YF105D.pdb	-0.4467313885688782	0.04733999818563461
3j8v.pdb	3j8v_FJ_D_YF105C.pdb	-0.2911580801010132	0.09646999835968018
3j8v.pdb	3j8v_FJ_D_YF105Q.pdb	-0.3138371706008911	0.10253000259399414
3j8v.pdb	3j8v_FJ_D_YF105E.pdb	-0.8929868936538696	0.10175000131130219
3j8v.pdb	3j8v_FJ_D_YF105G.pdb	-0.0653262734413147	0.005539999809116125
3j8v.pdb	3j8v_FJ_D_YF105H.pdb	0.0005449056625366211	0.0412600003182888
3j8v.pdb	3j8v_FJ_D_YF105I.pdb	-1.1085251569747925	0.10213000327348709
3j8v.pdb	3j8v_FJ_D_YF105L.pdb	-0.25787481665611267	0.08823999762535095
3j8v.pdb	3j8v_FJ_D_YF105K.pdb	-0.37253785133361816	0.07778000086545944
3j8v.pdb	3j8v_FJ_D_YF105M.pdb	-0.6803516149520874	0.09085000306367874
3j8v.pdb	3j8v_FJ_D_YF105F.pdb	-0.02606186270713806	0.11276999861001968
3j8v.pdb	3j8v_FJ_D_YF105P.pdb	-0.7652946710586548	0.12402000278234482
3j8v.pdb	3j8v_FJ_D_YF105S.pdb	-0.31294769048690796	0.03821999952197075
3j8v.pdb	3j8v_FJ_D_YF105T.pdb	-0.2943932116031647	0.06491000205278397
3j8v.pdb	3j8v_FJ_D_YF105W.pdb	-0.8240244388580322	0.008220000192523003
3j8v.pdb	3j8v_FJ_D_YF105V.pdb	-1.1009465456008911	0.08640000224113464
3j8v.pdb	3j8v_FJ_D_ND119A.pdb	0.10725149512290955	0.0488400012254715
3j8v.pdb	3j8v_FJ_D_ND119R.pdb	-0.28692978620529175	-0.22202999889850616
3j8v.pdb	3j8v_FJ_D_ND119D.pdb	0.46412625908851624	0.0932300016283989
3j8v.pdb	3j8v_FJ_D_ND119C.pdb	0.01944798231124878	0.01809000037610531
3j8v.pdb	3j8v_FJ_D_ND119Q.pdb	0.2454938292503357	0.4925599992275238
3j8v.pdb	3j8v_FJ_D_ND119E.pdb	-0.1830718070268631	-0.02800999954342842
3j8v.pdb	3j8v_FJ_D_ND119G.pdb	0.12597286701202393	0.06548000127077103
3j8v.pdb	3j8v_FJ_D_ND119H.pdb	-0.20345836877822876	-0.3805899918079376
3j8v.pdb	3j8v_FJ_D_ND119I.pdb	-0.3810685873031616	0.0951400026679039
3j8v.pdb	3j8v_FJ_D_ND119L.pdb	-0.7355352640151978	0.25870001316070557
3j8v.pdb	3j8v_FJ_D_ND119K.pdb	0.012341618537902832	2.118799924850464
3j8v.pdb	3j8v_FJ_D_ND119M.pdb	0.22971796989440918	0.5955899953842163
3j8v.pdb	3j8v_FJ_D_ND119F.pdb	0.7074925899505615	0.45949000120162964
3j8v.pdb	3j8v_FJ_D_ND119P.pdb	0.16998279094696045	0.07710999995470047
3j8v.pdb	3j8v_FJ_D_ND119S.pdb	0.12627100944519043	-0.0004400000034365803
3j8v.pdb	3j8v_FJ_D_ND119T.pdb	0.10700985789299011	-0.17962999641895294
3j8v.pdb	3j8v_FJ_D_ND119W.pdb	-0.5548745393753052	1.848039984703064
3j8v.pdb	3j8v_FJ_D_ND119Y.pdb	-0.2685140073299408	-0.2718999981880188
3j8v.pdb	3j8v_FJ_D_ND119V.pdb	-0.11553482711315155	-0.022280000150203705
3j8v.pdb	3j8v_FJ_D_QD162A.pdb	-0.5339326858520508	2.7310800552368164
3j8v.pdb	3j8v_FJ_D_QD162R.pdb	-0.06502465903759003	0.19131000339984894
3j8v.pdb	3j8v_FJ_D_QD162N.pdb	-0.1450950801372528	2.4984800815582275
3j8v.pdb	3j8v_FJ_D_QD162D.pdb	-0.5491375923156738	1.9875099658966064
3j8v.pdb	3j8v_FJ_D_QD162C.pdb	-0.09666972607374191	2.442239999771118
3j8v.pdb	3j8v_FJ_D_QD162E.pdb	-0.5300442576408386	2.226490020751953
3j8v.pdb	3j8v_FJ_D_QD162G.pdb	-0.4013954997062683	2.6356399059295654
3j8v.pdb	3j8v_FJ_D_QD162H.pdb	-0.06811849772930145	2.3836300373077393
3j8v.pdb	3j8v_FJ_D_QD162I.pdb	-0.8576067686080933	3.079900026321411
3j8v.pdb	3j8v_FJ_D_QD162L.pdb	-0.909281849861145	2.924259901046753
3j8v.pdb	3j8v_FJ_D_QD162K.pdb	-0.3343641757965088	0.4363600015640259
3j8v.pdb	3j8v_FJ_D_QD162M.pdb	-0.1424812227487564	0.8982099890708923
3j8v.pdb	3j8v_FJ_D_QD162F.pdb	0.5202822685241699	2.928030014038086
3j8v.pdb	3j8v_FJ_D_QD162P.pdb	-0.6250367164611816	2.8055999279022217
3j8v.pdb	3j8v_FJ_D_QD162S.pdb	-0.27464988827705383	2.4241299629211426
3j8v.pdb	3j8v_FJ_D_QD162T.pdb	-0.3448970913887024	2.5199599266052246
3j8v.pdb	3j8v_FJ_D_QD162W.pdb	-1.1528985500335693	3.487920045852661
3j8v.pdb	3j8v_FJ_D_QD162Y.pdb	0.45654240250587463	3.1319499015808105
3j8v.pdb	3j8v_FJ_D_QD162V.pdb	-0.34763920307159424	2.86217999458313
3j8v.pdb	3j8v_FJ_D_PD163A.pdb	-0.2636438012123108	2.5822300910949707
3j8v.pdb	3j8v_FJ_D_PD163R.pdb	-0.8254965543746948	2.434420108795166
3j8v.pdb	3j8v_FJ_D_PD163N.pdb	-0.4797896444797516	2.707710027694702
3j8v.pdb	3j8v_FJ_D_PD163D.pdb	-0.03293310105800629	2.53164005279541
3j8v.pdb	3j8v_FJ_D_PD163C.pdb	0.46316173672676086	-0.4196299910545349
3j8v.pdb	3j8v_FJ_D_PD163Q.pdb	-0.5610669851303101	2.751960039138794
3j8v.pdb	3j8v_FJ_D_PD163E.pdb	-0.09757888317108154	2.5068199634552
3j8v.pdb	3j8v_FJ_D_PD163G.pdb	0.01459057629108429	2.576740026473999
3j8v.pdb	3j8v_FJ_D_PD163H.pdb	-0.13577604293823242	2.6817500591278076
3j8v.pdb	3j8v_FJ_D_PD163I.pdb	-1.1567809581756592	2.27731990814209
3j8v.pdb	3j8v_FJ_D_PD163L.pdb	-0.5382746458053589	2.0438599586486816
3j8v.pdb	3j8v_FJ_D_PD163K.pdb	-0.7505829334259033	2.2980399131774902
3j8v.pdb	3j8v_FJ_D_PD163M.pdb	-0.1814570426940918	1.697160005569458
3j8v.pdb	3j8v_FJ_D_PD163F.pdb	-0.18544429540634155	2.310080051422119
3j8v.pdb	3j8v_FJ_D_PD163S.pdb	-0.5533215999603271	2.0752298831939697
3j8v.pdb	3j8v_FJ_D_PD163T.pdb	-0.1221277266740799	1.9361200332641602
3j8v.pdb	3j8v_FJ_D_PD163W.pdb	-0.8183470964431763	2.5285699367523193
3j8v.pdb	3j8v_FJ_D_PD163Y.pdb	-0.21534216403961182	2.651129961013794
3j8v.pdb	3j8v_FJ_D_PD163V.pdb	-0.6542450189590454	1.9746299982070923
3j8v.pdb	3j8v_FJ_D_TD247A.pdb	0.24821358919143677	0.12744000554084778
3j8v.pdb	3j8v_FJ_D_TD247R.pdb	0.43207457661628723	-0.47095000743865967
3j8v.pdb	3j8v_FJ_D_TD247N.pdb	0.12116068601608276	0.48267999291419983
3j8v.pdb	3j8v_FJ_D_TD247D.pdb	-0.4570666253566742	-0.4816100001335144
3j8v.pdb	3j8v_FJ_D_TD247C.pdb	0.6535094976425171	2.1289799213409424
3j8v.pdb	3j8v_FJ_D_TD247Q.pdb	1.2907776832580566	0.12255000323057175
3j8v.pdb	3j8v_FJ_D_TD247E.pdb	-0.7560094594955444	-0.9813100099563599
3j8v.pdb	3j8v_FJ_D_TD247G.pdb	0.5637341737747192	0.2358500063419342
3j8v.pdb	3j8v_FJ_D_TD247H.pdb	0.5245043039321899	0.12681999802589417
3j8v.pdb	3j8v_FJ_D_TD247I.pdb	-0.7793962955474854	0.10097000002861023
3j8v.pdb	3j8v_FJ_D_TD247L.pdb	-0.24371600151062012	0.5306699872016907
3j8v.pdb	3j8v_FJ_D_TD247K.pdb	1.0111896991729736	-0.04050999879837036
3j8v.pdb	3j8v_FJ_D_TD247M.pdb	0.7677748203277588	0.1143300011754036
3j8v.pdb	3j8v_FJ_D_TD247F.pdb	0.14892858266830444	-0.3750700056552887
3j8v.pdb	3j8v_FJ_D_TD247P.pdb	-0.11462119221687317	0.18110999464988708
3j8v.pdb	3j8v_FJ_D_TD247S.pdb	0.6408931016921997	0.15368999540805817
3j8v.pdb	3j8v_FJ_D_TD247W.pdb	-0.9210813045501709	-2.1513800621032715
3j8v.pdb	3j8v_FJ_D_TD247Y.pdb	0.2603451907634735	1.4305100440979004
3j8v.pdb	3j8v_FJ_D_TD247V.pdb	-0.3543584942817688	0.09505999833345413
3j8v.pdb	3j8v_FJ_D_SD261A.pdb	-0.015758946537971497	0.641290009021759
3j8v.pdb	3j8v_FJ_D_SD261R.pdb	-0.010851696133613586	-0.9415199756622314
3j8v.pdb	3j8v_FJ_D_SD261N.pdb	-0.5183809995651245	0.04413999989628792
3j8v.pdb	3j8v_FJ_D_SD261D.pdb	-0.5777928829193115	0.3420700132846832
3j8v.pdb	3j8v_FJ_D_SD261C.pdb	-0.18908296525478363	0.16162000596523285
3j8v.pdb	3j8v_FJ_D_SD261Q.pdb	-0.7177863121032715	0.18328000605106354
3j8v.pdb	3j8v_FJ_D_SD261E.pdb	-0.5210446119308472	-0.22926999628543854
3j8v.pdb	3j8v_FJ_D_SD261G.pdb	0.1355757713317871	0.9066900014877319
3j8v.pdb	3j8v_FJ_D_SD261H.pdb	-0.4373822808265686	-1.102720022201538
3j8v.pdb	3j8v_FJ_D_SD261I.pdb	-0.8996450901031494	-0.7556399703025818
3j8v.pdb	3j8v_FJ_D_SD261L.pdb	-0.771915078163147	-0.32846999168395996
3j8v.pdb	3j8v_FJ_D_SD261K.pdb	-0.5549328923225403	-1.010040044784546
3j8v.pdb	3j8v_FJ_D_SD261M.pdb	-0.4026222229003906	-0.5147200226783752
3j8v.pdb	3j8v_FJ_D_SD261F.pdb	-0.4056994616985321	-2.201479911804199
3j8v.pdb	3j8v_FJ_D_SD261P.pdb	-0.5488138198852539	0.800849974155426
3j8v.pdb	3j8v_FJ_D_SD261T.pdb	-0.4189572036266327	-1.652459979057312
3j8v.pdb	3j8v_FJ_D_SD261W.pdb	-0.8340615034103394	-6.111879825592041
3j8v.pdb	3j8v_FJ_D_SD261Y.pdb	-0.48835086822509766	-2.4905800819396973
3j8v.pdb	3j8v_FJ_D_SD261V.pdb	-0.590213418006897	-2.5378799438476562
3j8v.pdb	3j8v_FJ_D_GD262A.pdb	-0.28461697697639465	-0.17472000420093536
3j8v.pdb	3j8v_FJ_D_GD262R.pdb	-0.11612582951784134	-1.4516899585723877
3j8v.pdb	3j8v_FJ_D_GD262N.pdb	0.05234554409980774	-0.8147600293159485
3j8v.pdb	3j8v_FJ_D_GD262D.pdb	-0.2794041037559509	-0.41437000036239624
3j8v.pdb	3j8v_FJ_D_GD262C.pdb	0.4677635729312897	1.8475799560546875
3j8v.pdb	3j8v_FJ_D_GD262Q.pdb	0.26705947518348694	-1.2101999521255493
3j8v.pdb	3j8v_FJ_D_GD262E.pdb	0.20583447813987732	-1.3015300035476685
3j8v.pdb	3j8v_FJ_D_GD262H.pdb	-0.25875502824783325	-0.9408000111579895
3j8v.pdb	3j8v_FJ_D_GD262I.pdb	-0.5061910152435303	-1.3511099815368652
3j8v.pdb	3j8v_FJ_D_GD262L.pdb	-0.6406106352806091	-1.2593300342559814
3j8v.pdb	3j8v_FJ_D_GD262K.pdb	0.1858137547969818	-1.517799973487854
3j8v.pdb	3j8v_FJ_D_GD262M.pdb	-0.09971019625663757	1.4672900438308716
3j8v.pdb	3j8v_FJ_D_GD262F.pdb	0.16674721240997314	1.462090015411377
3j8v.pdb	3j8v_FJ_D_GD262P.pdb	-0.5543469190597534	0.340939998626709
3j8v.pdb	3j8v_FJ_D_GD262S.pdb	0.27973368763923645	-1.0569299459457397
3j8v.pdb	3j8v_FJ_D_GD262T.pdb	0.2740158438682556	-1.5614700317382812
3j8v.pdb	3j8v_FJ_D_GD262W.pdb	-0.5942832231521606	0.8822199702262878
3j8v.pdb	3j8v_FJ_D_GD262Y.pdb	-0.6547218561172485	1.5868500471115112
3j8v.pdb	3j8v_FJ_D_GD262V.pdb	-0.5383356809616089	-1.1163699626922607
5usf.pdb	5usf_D_A_SD30A.pdb	-0.258780300617218	0.04749999940395355
5usf.pdb	5usf_D_A_SD30R.pdb	-2.1706507205963135	0.6316999793052673
5usf.pdb	5usf_D_A_SD30N.pdb	-0.4897518754005432	-0.08609999716281891
5usf.pdb	5usf_D_A_SD30D.pdb	-0.4801056683063507	-0.21639999747276306
5usf.pdb	5usf_D_A_SD30C.pdb	-0.37174975872039795	0.22179999947547913
5usf.pdb	5usf_D_A_SD30Q.pdb	-0.4796007573604584	0.5756000280380249
5usf.pdb	5usf_D_A_SD30E.pdb	-0.49224209785461426	0.24400000274181366
5usf.pdb	5usf_D_A_SD30G.pdb	-0.025064796209335327	0.020899999886751175
5usf.pdb	5usf_D_A_SD30H.pdb	-0.43443554639816284	-0.04769999906420708
5usf.pdb	5usf_D_A_SD30I.pdb	-0.9508415460586548	0.5950000286102295
5usf.pdb	5usf_D_A_SD30L.pdb	-1.0502293109893799	1.0204999446868896
5usf.pdb	5usf_D_A_SD30K.pdb	-0.48596930503845215	0.5156999826431274
5usf.pdb	5usf_D_A_SD30M.pdb	-0.6605647802352905	1.1634000539779663
5usf.pdb	5usf_D_A_SD30F.pdb	-0.6047804355621338	1.5407999753952026
5usf.pdb	5usf_D_A_SD30P.pdb	-0.9517334699630737	0.06729999929666519
5usf.pdb	5usf_D_A_SD30T.pdb	-0.8328198194503784	-0.06830000132322311
5usf.pdb	5usf_D_A_SD30W.pdb	-1.3151806592941284	0.04670000076293945
5usf.pdb	5usf_D_A_SD30Y.pdb	-0.8392221927642822	0.6111000180244446
5usf.pdb	5usf_D_A_SD30V.pdb	-0.6696373224258423	0.24269999563694
5usf.pdb	5usf_D_A_ND31A.pdb	0.9437353610992432	-1.0964000225067139
5usf.pdb	5usf_D_A_ND31R.pdb	0.7018280029296875	-1.051200032234192
5usf.pdb	5usf_D_A_ND31D.pdb	-0.7794959545135498	-1.4357999563217163
5usf.pdb	5usf_D_A_ND31C.pdb	0.5455825328826904	-0.31839999556541443
[truncated: 92,127 more rows]
