# Supplementary material for: Investigating the volume and diversity of data needed for generalizable antibody–antigen ΔΔG prediction
Source: Nat Comput Sci. 2025 Jul 8;5(8):635–47. doi: 10.1038/s43588-025-00823-8 (PMC12374841; doi:10.1038/s43588-025-00823-8)
Supplement: Supplementary file 5 — Unprocessed Graphinity model predictions and true values for synthetic ΔΔG values. [file 43588_2025_823_MOESM5_ESM.zip › Figure3/Figure3a-Graphinity_Predictions-Synthetic_FoldX_ddG-Varying_Dataset_Size/Graphinity_predictions_test-varying_dataset_size-subset_45000.csv]

wt_pdb	mut_pdb	pred_score	true_label
6q18.pdb	6q18_HL_A_SH30A.pdb	-0.04991239309310913	0.17110000550746918
6q18.pdb	6q18_HL_A_SH30R.pdb	0.11561399698257446	0.029500000178813934
6q18.pdb	6q18_HL_A_SH30N.pdb	-0.1976606696844101	0.45730000734329224
6q18.pdb	6q18_HL_A_SH30D.pdb	-0.2634897530078888	0.9986000061035156
6q18.pdb	6q18_HL_A_SH30C.pdb	0.033393025398254395	0.16169999539852142
6q18.pdb	6q18_HL_A_SH30Q.pdb	-0.11862853169441223	0.1518000066280365
6q18.pdb	6q18_HL_A_SH30E.pdb	-0.001974165439605713	0.20090000331401825
6q18.pdb	6q18_HL_A_SH30G.pdb	-0.1364857405424118	0.09889999777078629
6q18.pdb	6q18_HL_A_SH30H.pdb	-0.6175959706306458	-1.299299955368042
6q18.pdb	6q18_HL_A_SH30I.pdb	0.3049086034297943	0.24250000715255737
6q18.pdb	6q18_HL_A_SH30L.pdb	0.19097313284873962	0.18639999628067017
6q18.pdb	6q18_HL_A_SH30K.pdb	0.17522546648979187	0.07039999961853027
6q18.pdb	6q18_HL_A_SH30M.pdb	0.12855151295661926	0.12430000305175781
6q18.pdb	6q18_HL_A_SH30F.pdb	0.120147705078125	0.7179999947547913
6q18.pdb	6q18_HL_A_SH30P.pdb	0.06448972225189209	-0.421999990940094
6q18.pdb	6q18_HL_A_SH30T.pdb	-0.22712230682373047	0.048500001430511475
6q18.pdb	6q18_HL_A_SH30W.pdb	0.1260577142238617	-0.08720000088214874
6q18.pdb	6q18_HL_A_SH30Y.pdb	0.2297031581401825	1.2029999494552612
6q18.pdb	6q18_HL_A_SH30V.pdb	0.2578207552433014	0.24490000307559967
6q18.pdb	6q18_HL_A_SH31A.pdb	0.4211548864841461	0.5665000081062317
6q18.pdb	6q18_HL_A_SH31R.pdb	-0.6279574632644653	-2.1814000606536865
6q18.pdb	6q18_HL_A_SH31N.pdb	-0.2855597734451294	-2.422499895095825
6q18.pdb	6q18_HL_A_SH31D.pdb	-0.045801013708114624	-0.6661999821662903
6q18.pdb	6q18_HL_A_SH31C.pdb	0.146755188703537	-0.3847000002861023
6q18.pdb	6q18_HL_A_SH31Q.pdb	-3.7393970489501953	-5.445499897003174
6q18.pdb	6q18_HL_A_SH31E.pdb	-0.22062337398529053	-2.403599977493286
6q18.pdb	6q18_HL_A_SH31G.pdb	-0.20262688398361206	-0.8729000091552734
6q18.pdb	6q18_HL_A_SH31H.pdb	-2.6854915618896484	-1.8973000049591064
6q18.pdb	6q18_HL_A_SH31I.pdb	0.04162079095840454	-1.239400029182434
6q18.pdb	6q18_HL_A_SH31L.pdb	0.17641767859458923	-0.9702000021934509
6q18.pdb	6q18_HL_A_SH31K.pdb	-0.8684647083282471	-1.3028000593185425
6q18.pdb	6q18_HL_A_SH31M.pdb	0.1999736726284027	-0.3172999918460846
6q18.pdb	6q18_HL_A_SH31F.pdb	-2.9960083961486816	-4.185999870300293
6q18.pdb	6q18_HL_A_SH31P.pdb	-0.029673129320144653	0.3508000075817108
6q18.pdb	6q18_HL_A_SH31T.pdb	-0.4222894310951233	-0.04470000043511391
6q18.pdb	6q18_HL_A_SH31W.pdb	-3.4525985717773438	-7.334400177001953
6q18.pdb	6q18_HL_A_SH31Y.pdb	-6.302011489868164	-7.277299880981445
6q18.pdb	6q18_HL_A_SH31V.pdb	0.21106579899787903	-0.41780000925064087
6q18.pdb	6q18_HL_A_SH32A.pdb	-0.45004239678382874	-0.05299999937415123
6q18.pdb	6q18_HL_A_SH32R.pdb	-3.9671239852905273	-5.63040018081665
6q18.pdb	6q18_HL_A_SH32N.pdb	-0.1472751349210739	-1.973099946975708
6q18.pdb	6q18_HL_A_SH32D.pdb	-1.8555363416671753	-4.6890997886657715
6q18.pdb	6q18_HL_A_SH32C.pdb	-0.1665073186159134	0.4453999996185303
6q18.pdb	6q18_HL_A_SH32Q.pdb	-2.308184862136841	-6.711400032043457
6q18.pdb	6q18_HL_A_SH32E.pdb	-3.580933094024658	-1.033400058746338
6q18.pdb	6q18_HL_A_SH32G.pdb	-0.6238853931427002	-0.8580999970436096
6q18.pdb	6q18_HL_A_SH32H.pdb	-13.920341491699219	-13.350600242614746
6q18.pdb	6q18_HL_A_SH32I.pdb	-3.3175313472747803	-4.067399978637695
6q18.pdb	6q18_HL_A_SH32L.pdb	-3.465766668319702	-3.787400007247925
6q18.pdb	6q18_HL_A_SH32K.pdb	-4.563084602355957	-6.450099945068359
6q18.pdb	6q18_HL_A_SH32M.pdb	-2.897282838821411	-1.8163000345230103
6q18.pdb	6q18_HL_A_SH32F.pdb	-13.696981430053711	-15.732250213623047
6q18.pdb	6q18_HL_A_SH32P.pdb	-2.7422516345977783	-0.07320000231266022
6q18.pdb	6q18_HL_A_SH32T.pdb	-1.79123854637146	-0.5734000205993652
6q18.pdb	6q18_HL_A_SH32W.pdb	-20.158464431762695	-27.68260955810547
6q18.pdb	6q18_HL_A_SH32Y.pdb	-15.128979682922363	-17.638219833374023
6q18.pdb	6q18_HL_A_SH32V.pdb	-1.05839204788208	-1.20169997215271
6q18.pdb	6q18_HL_A_NH33A.pdb	-0.45012834668159485	-0.833299994468689
6q18.pdb	6q18_HL_A_NH33R.pdb	-0.897301435470581	-2.2469000816345215
6q18.pdb	6q18_HL_A_NH33D.pdb	-0.597122848033905	-1.3967000246047974
6q18.pdb	6q18_HL_A_NH33C.pdb	-0.12346309423446655	-1.1895999908447266
6q18.pdb	6q18_HL_A_NH33Q.pdb	-0.6416391134262085	-1.7956000566482544
6q18.pdb	6q18_HL_A_NH33E.pdb	-0.5755795836448669	-1.7098000049591064
6q18.pdb	6q18_HL_A_NH33G.pdb	-0.5866472125053406	-1.0848000049591064
6q18.pdb	6q18_HL_A_NH33H.pdb	-1.7525253295898438	-3.6791999340057373
6q18.pdb	6q18_HL_A_NH33I.pdb	-0.21525141596794128	-0.050999999046325684
6q18.pdb	6q18_HL_A_NH33L.pdb	-0.03190946578979492	-0.20559999346733093
6q18.pdb	6q18_HL_A_NH33K.pdb	-0.35744622349739075	0.34130001068115234
6q18.pdb	6q18_HL_A_NH33M.pdb	-0.19844192266464233	-0.5965999960899353
6q18.pdb	6q18_HL_A_NH33F.pdb	-3.4326906204223633	-3.6394999027252197
6q18.pdb	6q18_HL_A_NH33P.pdb	-0.29059654474258423	-3.4565000534057617
6q18.pdb	6q18_HL_A_NH33S.pdb	-0.36594268679618835	-0.8309000134468079
6q18.pdb	6q18_HL_A_NH33T.pdb	-0.5365800857543945	-0.7592999935150146
6q18.pdb	6q18_HL_A_NH33W.pdb	-11.50879192352295	-10.734399795532227
6q18.pdb	6q18_HL_A_NH33Y.pdb	-4.477166652679443	-3.5915000438690186
6q18.pdb	6q18_HL_A_NH33V.pdb	-0.08219289779663086	-0.96670001745224
6q18.pdb	6q18_HL_A_QH53A.pdb	-0.9036588668823242	-1.7373000383377075
6q18.pdb	6q18_HL_A_QH53R.pdb	-0.027924448251724243	-2.0861001014709473
6q18.pdb	6q18_HL_A_QH53N.pdb	-0.8693333268165588	-0.3882000148296356
6q18.pdb	6q18_HL_A_QH53D.pdb	-0.9113270044326782	0.36910000443458557
6q18.pdb	6q18_HL_A_QH53C.pdb	-0.8674416542053223	-1.6140999794006348
6q18.pdb	6q18_HL_A_QH53E.pdb	-0.7730200290679932	-0.05700000002980232
6q18.pdb	6q18_HL_A_QH53G.pdb	-0.9615293741226196	-1.3894000053405762
6q18.pdb	6q18_HL_A_QH53H.pdb	-0.6729275584220886	-1.8669999837875366
6q18.pdb	6q18_HL_A_QH53I.pdb	-0.7056101560592651	-1.31659996509552
6q18.pdb	6q18_HL_A_QH53L.pdb	-0.6199852228164673	-1.472000002861023
6q18.pdb	6q18_HL_A_QH53K.pdb	-0.4805707335472107	-2.1152000427246094
6q18.pdb	6q18_HL_A_QH53M.pdb	-0.6915553212165833	-1.2496000528335571
6q18.pdb	6q18_HL_A_QH53F.pdb	-7.642254829406738	-6.84660005569458
6q18.pdb	6q18_HL_A_QH53P.pdb	-0.6613200902938843	-1.8996000289916992
6q18.pdb	6q18_HL_A_QH53S.pdb	-0.7076677083969116	-1.2829999923706055
6q18.pdb	6q18_HL_A_QH53T.pdb	-1.0691360235214233	-1.676800012588501
6q18.pdb	6q18_HL_A_QH53W.pdb	-0.9530824422836304	-2.889899969100952
6q18.pdb	6q18_HL_A_QH53Y.pdb	-7.467130661010742	-7.981500148773193
6q18.pdb	6q18_HL_A_QH53V.pdb	-0.8078481554985046	-1.5194000005722046
6q18.pdb	6q18_HL_A_HH54A.pdb	-0.5092823505401611	-0.01720000058412552
6q18.pdb	6q18_HL_A_HH54R.pdb	-0.33375075459480286	-0.020099999383091927
6q18.pdb	6q18_HL_A_HH54N.pdb	-0.8266431093215942	0.07509999722242355
6q18.pdb	6q18_HL_A_HH54D.pdb	-0.7742834091186523	0.3043000102043152
6q18.pdb	6q18_HL_A_HH54C.pdb	-0.6410613059997559	-0.03269999846816063
6q18.pdb	6q18_HL_A_HH54Q.pdb	-0.6268717050552368	0.08619999885559082
6q18.pdb	6q18_HL_A_HH54E.pdb	-0.5837883353233337	0.3411000072956085
6q18.pdb	6q18_HL_A_HH54G.pdb	-0.49837249517440796	-0.21170000731945038
6q18.pdb	6q18_HL_A_HH54I.pdb	-0.00603678822517395	-0.13179999589920044
6q18.pdb	6q18_HL_A_HH54L.pdb	-0.3624434471130371	0.06210000067949295
6q18.pdb	6q18_HL_A_HH54K.pdb	-0.3054311275482178	0.057999998331069946
6q18.pdb	6q18_HL_A_HH54M.pdb	-0.49033743143081665	0.0877000018954277
6q18.pdb	6q18_HL_A_HH54F.pdb	-0.3128359317779541	0.14090000092983246
6q18.pdb	6q18_HL_A_HH54P.pdb	-0.24319687485694885	0.09539999812841415
6q18.pdb	6q18_HL_A_HH54S.pdb	-0.8280185461044312	0.36910000443458557
6q18.pdb	6q18_HL_A_HH54T.pdb	-0.9022713899612427	0.42500001192092896
6q18.pdb	6q18_HL_A_HH54W.pdb	-0.32753321528434753	0.1573999971151352
6q18.pdb	6q18_HL_A_HH54Y.pdb	-0.2276620864868164	0.03530000150203705
6q18.pdb	6q18_HL_A_HH54V.pdb	-0.3496597409248352	0.0722000002861023
6q18.pdb	6q18_HL_A_GH55A.pdb	-0.6615965366363525	-1.635599970817566
6q18.pdb	6q18_HL_A_GH55R.pdb	-0.7239288091659546	-1.440500020980835
6q18.pdb	6q18_HL_A_GH55N.pdb	-0.7997509241104126	-1.7604000568389893
6q18.pdb	6q18_HL_A_GH55D.pdb	-0.9293380975723267	-1.4250999689102173
6q18.pdb	6q18_HL_A_GH55C.pdb	-0.35166364908218384	-1.5917999744415283
6q18.pdb	6q18_HL_A_GH55Q.pdb	-0.8110648393630981	-1.4730000495910645
6q18.pdb	6q18_HL_A_GH55E.pdb	-0.8472892045974731	-1.0709999799728394
6q18.pdb	6q18_HL_A_GH55H.pdb	-0.05824524164199829	-0.6796000003814697
6q18.pdb	6q18_HL_A_GH55I.pdb	-1.9020631313323975	-1.6983000040054321
6q18.pdb	6q18_HL_A_GH55L.pdb	0.022328883409500122	-0.3601999878883362
6q18.pdb	6q18_HL_A_GH55K.pdb	-0.6081210970878601	-1.4455000162124634
6q18.pdb	6q18_HL_A_GH55M.pdb	-0.4981987476348877	-1.3171000480651855
6q18.pdb	6q18_HL_A_GH55F.pdb	-0.3838239014148712	-0.8327000141143799
6q18.pdb	6q18_HL_A_GH55P.pdb	-0.34328803420066833	-1.0988999605178833
6q18.pdb	6q18_HL_A_GH55S.pdb	-0.6349670886993408	-1.86489999294281
6q18.pdb	6q18_HL_A_GH55T.pdb	-0.2568678855895996	-1.954200029373169
6q18.pdb	6q18_HL_A_GH55W.pdb	-0.20896637439727783	-0.5436000227928162
6q18.pdb	6q18_HL_A_GH55Y.pdb	-0.4770945608615875	-1.0391000509262085
6q18.pdb	6q18_HL_A_GH55V.pdb	0.12588682770729065	-1.0449999570846558
6q18.pdb	6q18_HL_A_GH56A.pdb	-0.520938515663147	-1.6776000261306763
6q18.pdb	6q18_HL_A_GH56R.pdb	0.2661241590976715	-3.101599931716919
6q18.pdb	6q18_HL_A_GH56N.pdb	-0.6548528671264648	-2.760699987411499
6q18.pdb	6q18_HL_A_GH56D.pdb	-0.5414892435073853	-1.8539999723434448
6q18.pdb	6q18_HL_A_GH56C.pdb	-0.2678617537021637	-2.065500020980835
6q18.pdb	6q18_HL_A_GH56Q.pdb	-0.2727735936641693	-2.2146999835968018
6q18.pdb	6q18_HL_A_GH56E.pdb	-0.28089913725852966	-1.010599970817566
6q18.pdb	6q18_HL_A_GH56H.pdb	-0.6610028743743896	-3.420099973678589
6q18.pdb	6q18_HL_A_GH56I.pdb	-0.9995182752609253	-3.0208001136779785
6q18.pdb	6q18_HL_A_GH56L.pdb	-0.4272686541080475	-1.8557000160217285
6q18.pdb	6q18_HL_A_GH56K.pdb	-0.06656801700592041	-3.471100091934204
6q18.pdb	6q18_HL_A_GH56M.pdb	0.5057765245437622	-1.645900011062622
6q18.pdb	6q18_HL_A_GH56F.pdb	0.4046314060688019	-3.644700050354004
6q18.pdb	6q18_HL_A_GH56P.pdb	-0.48206016421318054	-2.540600061416626
6q18.pdb	6q18_HL_A_GH56S.pdb	-0.5502509474754333	-2.3794000148773193
6q18.pdb	6q18_HL_A_GH56T.pdb	-0.5378638505935669	-2.786099910736084
6q18.pdb	6q18_HL_A_GH56W.pdb	-2.8942785263061523	-5.762599945068359
6q18.pdb	6q18_HL_A_GH56Y.pdb	-0.3865334093570709	-1.829300045967102
6q18.pdb	6q18_HL_A_GH56V.pdb	-0.14795348048210144	-1.944700002670288
6q18.pdb	6q18_HL_A_PH101A.pdb	-0.5293862223625183	-0.807699978351593
6q18.pdb	6q18_HL_A_PH101R.pdb	-4.904725551605225	-5.316999912261963
6q18.pdb	6q18_HL_A_PH101N.pdb	-0.35736921429634094	-3.944000005722046
6q18.pdb	6q18_HL_A_PH101D.pdb	-0.9486225843429565	-7.422500133514404
6q18.pdb	6q18_HL_A_PH101C.pdb	-1.0682587623596191	-2.118000030517578
6q18.pdb	6q18_HL_A_PH101Q.pdb	-6.3940749168396	-5.521200180053711
6q18.pdb	6q18_HL_A_PH101E.pdb	-1.1207045316696167	-5.662799835205078
6q18.pdb	6q18_HL_A_PH101G.pdb	-1.316285490989685	-1.4652999639511108
6q18.pdb	6q18_HL_A_PH101H.pdb	-17.596214294433594	-16.847959518432617
6q18.pdb	6q18_HL_A_PH101I.pdb	-5.742825508117676	-5.081200122833252
6q18.pdb	6q18_HL_A_PH101L.pdb	-7.705307960510254	-6.602200031280518
6q18.pdb	6q18_HL_A_PH101K.pdb	-7.374109268188477	-6.839799880981445
6q18.pdb	6q18_HL_A_PH101M.pdb	-4.695058822631836	-3.9072000980377197
6q18.pdb	6q18_HL_A_PH101F.pdb	-15.959169387817383	-18.499540328979492
6q18.pdb	6q18_HL_A_PH101S.pdb	-0.9337624311447144	-0.4657999873161316
6q18.pdb	6q18_HL_A_PH101T.pdb	-0.934266209602356	-1.489300012588501
6q18.pdb	6q18_HL_A_PH101W.pdb	-6.772603988647461	-15.667490005493164
6q18.pdb	6q18_HL_A_PH101Y.pdb	-19.09368133544922	-21.56817054748535
6q18.pdb	6q18_HL_A_PH101V.pdb	-5.989986419677734	-4.176599979400635
6q18.pdb	6q18_HL_A_YH102A.pdb	-0.6460647583007812	0.4059999883174896
6q18.pdb	6q18_HL_A_YH102R.pdb	-0.8127844333648682	-0.3215999901294708
6q18.pdb	6q18_HL_A_YH102N.pdb	-1.2806711196899414	0.24950000643730164
6q18.pdb	6q18_HL_A_YH102D.pdb	-0.9925297498703003	0.7056999802589417
6q18.pdb	6q18_HL_A_YH102C.pdb	-0.7223288416862488	0.4178999960422516
6q18.pdb	6q18_HL_A_YH102Q.pdb	-1.0111018419265747	0.2924000024795532
6q18.pdb	6q18_HL_A_YH102E.pdb	-0.8749418258666992	1.6996999979019165
6q18.pdb	6q18_HL_A_YH102G.pdb	-1.1188677549362183	-0.22100000083446503
6q18.pdb	6q18_HL_A_YH102H.pdb	-0.49231675267219543	0.6437000036239624
6q18.pdb	6q18_HL_A_YH102I.pdb	-0.43209418654441833	0.6026999950408936
6q18.pdb	6q18_HL_A_YH102L.pdb	-0.8351571559906006	0.2662000060081482
6q18.pdb	6q18_HL_A_YH102K.pdb	-1.1513952016830444	0.6051999926567078
6q18.pdb	6q18_HL_A_YH102M.pdb	-0.26303061842918396	0.90829998254776
6q18.pdb	6q18_HL_A_YH102F.pdb	-0.3976876735687256	0.06030000001192093
6q18.pdb	6q18_HL_A_YH102P.pdb	-0.7873420119285583	0.9739999771118164
6q18.pdb	6q18_HL_A_YH102S.pdb	-1.0145363807678223	0.2053000032901764
6q18.pdb	6q18_HL_A_YH102T.pdb	-0.8574687838554382	0.04839999973773956
6q18.pdb	6q18_HL_A_YH102W.pdb	-0.3921501934528351	0.897599995136261
6q18.pdb	6q18_HL_A_YH102V.pdb	-0.5098550319671631	0.36660000681877136
6q18.pdb	6q18_HL_A_CH103A.pdb	-0.14489421248435974	-0.3828999996185303
6q18.pdb	6q18_HL_A_CH103R.pdb	-11.490480422973633	-12.205699920654297
6q18.pdb	6q18_HL_A_CH103N.pdb	-0.6111776232719421	-2.8410000801086426
6q18.pdb	6q18_HL_A_CH103D.pdb	-0.7631871104240417	-4.607600212097168
6q18.pdb	6q18_HL_A_CH103Q.pdb	-0.3318771719932556	-4.5665998458862305
6q18.pdb	6q18_HL_A_CH103E.pdb	-2.6054375171661377	-7.988500118255615
6q18.pdb	6q18_HL_A_CH103G.pdb	-0.7064083218574524	-1.3040000200271606
6q18.pdb	6q18_HL_A_CH103H.pdb	-6.556647300720215	-7.980400085449219
6q18.pdb	6q18_HL_A_CH103I.pdb	-4.2550482749938965	-4.433599948883057
6q18.pdb	6q18_HL_A_CH103L.pdb	-1.5252301692962646	-2.9123001098632812
6q18.pdb	6q18_HL_A_CH103K.pdb	-5.495144367218018	-5.871300220489502
6q18.pdb	6q18_HL_A_CH103M.pdb	-3.4199764728546143	-3.8297998905181885
6q18.pdb	6q18_HL_A_CH103F.pdb	-12.577666282653809	-13.117500305175781
6q18.pdb	6q18_HL_A_CH103P.pdb	-0.3873459994792938	-0.9557999968528748
6q18.pdb	6q18_HL_A_CH103S.pdb	-0.41698935627937317	-2.344099998474121
6q18.pdb	6q18_HL_A_CH103T.pdb	-0.4599336087703705	-0.22040000557899475
6q18.pdb	6q18_HL_A_CH103W.pdb	-17.503358840942383	-17.29482078552246
6q18.pdb	6q18_HL_A_CH103Y.pdb	-10.461594581604004	-18.08264923095703
6q18.pdb	6q18_HL_A_CH103V.pdb	0.07137921452522278	-2.103100061416626
6q18.pdb	6q18_HL_A_TH104A.pdb	-0.9003609418869019	-0.6586999893188477
6q18.pdb	6q18_HL_A_TH104R.pdb	-0.1475883424282074	0.008799999952316284
6q18.pdb	6q18_HL_A_TH104N.pdb	-0.5276296734809875	-0.4309999942779541
6q18.pdb	6q18_HL_A_TH104D.pdb	-0.6845555305480957	0.11550000309944153
6q18.pdb	6q18_HL_A_TH104C.pdb	-0.6405494213104248	-0.3050000071525574
6q18.pdb	6q18_HL_A_TH104Q.pdb	-0.286872535943985	-0.5468999743461609
6q18.pdb	6q18_HL_A_TH104E.pdb	-0.5023419260978699	-0.23890000581741333
6q18.pdb	6q18_HL_A_TH104G.pdb	-0.7942410707473755	-1.0540000200271606
6q18.pdb	6q18_HL_A_TH104H.pdb	-0.4479072093963623	-0.5250999927520752
6q18.pdb	6q18_HL_A_TH104I.pdb	0.15355369448661804	1.4639999866485596
6q18.pdb	6q18_HL_A_TH104L.pdb	-0.6205397248268127	-0.04050000011920929
6q18.pdb	6q18_HL_A_TH104K.pdb	-0.08769980072975159	0.14380000531673431
6q18.pdb	6q18_HL_A_TH104M.pdb	-0.17705997824668884	1.226199984550476
6q18.pdb	6q18_HL_A_TH104F.pdb	-0.545075535774231	-0.4819999933242798
6q18.pdb	6q18_HL_A_TH104P.pdb	-0.7724517583847046	-1.7539000511169434
6q18.pdb	6q18_HL_A_TH104S.pdb	-0.7196366786956787	0.774399995803833
6q18.pdb	6q18_HL_A_TH104W.pdb	-0.18042631447315216	-0.4343999922275543
6q18.pdb	6q18_HL_A_TH104Y.pdb	-0.515701174736023	-0.46700000762939453
6q18.pdb	6q18_HL_A_TH104V.pdb	0.08428826928138733	0.6366999745368958
6q18.pdb	6q18_HL_A_SH105A.pdb	-0.29980409145355225	-2.337899923324585
6q18.pdb	6q18_HL_A_SH105R.pdb	-0.4246869385242462	-1.6438000202178955
6q18.pdb	6q18_HL_A_SH105N.pdb	-0.10392370820045471	-2.022700071334839
6q18.pdb	6q18_HL_A_SH105D.pdb	-0.8385432958602905	-3.1142001152038574
6q18.pdb	6q18_HL_A_SH105C.pdb	0.30116328597068787	-2.427500009536743
6q18.pdb	6q18_HL_A_SH105Q.pdb	-0.5357851982116699	-2.039299964904785
6q18.pdb	6q18_HL_A_SH105E.pdb	-0.5220922231674194	-3.8673999309539795
6q18.pdb	6q18_HL_A_SH105G.pdb	-0.425959050655365	-3.325700044631958
6q18.pdb	6q18_HL_A_SH105H.pdb	-0.4083535671234131	-0.8781999945640564
6q18.pdb	6q18_HL_A_SH105I.pdb	0.3118892014026642	-1.7355999946594238
6q18.pdb	6q18_HL_A_SH105L.pdb	0.2766115367412567	-1.5157999992370605
6q18.pdb	6q18_HL_A_SH105K.pdb	-0.46687233448028564	-0.9864000082015991
6q18.pdb	6q18_HL_A_SH105M.pdb	0.3758451044559479	-1.4996999502182007
6q18.pdb	6q18_HL_A_SH105F.pdb	0.3147720396518707	-0.9350000023841858
6q18.pdb	6q18_HL_A_SH105P.pdb	-0.20095592737197876	-1.954200029373169
6q18.pdb	6q18_HL_A_SH105T.pdb	-0.4104762077331543	-0.8500000238418579
6q18.pdb	6q18_HL_A_SH105W.pdb	0.06110849976539612	-3.1623001098632812
6q18.pdb	6q18_HL_A_SH105Y.pdb	0.2625943720340729	-1.20169997215271
6q18.pdb	6q18_HL_A_SH105V.pdb	0.3633630573749542	-1.6718000173568726
6q18.pdb	6q18_HL_A_AH106R.pdb	-0.12305837869644165	-0.9380000233650208
6q18.pdb	6q18_HL_A_AH106N.pdb	-0.5635374784469604	-0.08429999649524689
6q18.pdb	6q18_HL_A_AH106D.pdb	-0.4855453372001648	-1.5628999471664429
6q18.pdb	6q18_HL_A_AH106C.pdb	-0.1324557363986969	-0.6570000052452087
6q18.pdb	6q18_HL_A_AH106Q.pdb	-0.3625394105911255	0.02889999933540821
6q18.pdb	6q18_HL_A_AH106E.pdb	-0.5699275135993958	-0.3698999881744385
6q18.pdb	6q18_HL_A_AH106G.pdb	-0.3715168535709381	-1.125
6q18.pdb	6q18_HL_A_AH106H.pdb	-0.3745347559452057	0.382999986410141
6q18.pdb	6q18_HL_A_AH106I.pdb	-1.1691360473632812	0.1891999989748001
6q18.pdb	6q18_HL_A_AH106L.pdb	-0.02248629927635193	0.2125999927520752
6q18.pdb	6q18_HL_A_AH106K.pdb	-0.130079984664917	-0.041600000113248825
6q18.pdb	6q18_HL_A_AH106M.pdb	0.06145596504211426	0.06419999897480011
6q18.pdb	6q18_HL_A_AH106F.pdb	0.2266140878200531	-0.2515000104904175
6q18.pdb	6q18_HL_A_AH106P.pdb	-0.055087536573410034	-1.149399995803833
6q18.pdb	6q18_HL_A_AH106S.pdb	-0.5821846723556519	-0.9731000065803528
6q18.pdb	6q18_HL_A_AH106T.pdb	-0.7739447951316833	0.5695000290870667
6q18.pdb	6q18_HL_A_AH106W.pdb	0.025982975959777832	-0.6043999791145325
6q18.pdb	6q18_HL_A_AH106Y.pdb	0.19286802411079407	-0.16459999978542328
6q18.pdb	6q18_HL_A_AH106V.pdb	-1.1923941373825073	-0.10490000247955322
6q18.pdb	6q18_HL_A_SH107A.pdb	-0.2178167700767517	-0.729200005531311
6q18.pdb	6q18_HL_A_SH107R.pdb	-8.936365127563477	-17.717269897460938
6q18.pdb	6q18_HL_A_SH107N.pdb	-0.3698215186595917	-3.9769999980926514
6q18.pdb	6q18_HL_A_SH107D.pdb	-0.629979133605957	-7.926300048828125
6q18.pdb	6q18_HL_A_SH107C.pdb	-0.2703494131565094	-2.831199884414673
6q18.pdb	6q18_HL_A_SH107Q.pdb	-7.129013538360596	-6.316400051116943
6q18.pdb	6q18_HL_A_SH107E.pdb	-4.867233753204346	-7.066500186920166
6q18.pdb	6q18_HL_A_SH107G.pdb	-0.29966074228286743	-1.7544000148773193
6q18.pdb	6q18_HL_A_SH107H.pdb	-15.247818946838379	-19.166889190673828
6q18.pdb	6q18_HL_A_SH107I.pdb	-4.832082748413086	-5.270599842071533
6q18.pdb	6q18_HL_A_SH107L.pdb	-3.369340658187866	-5.738900184631348
6q18.pdb	6q18_HL_A_SH107K.pdb	-10.892956733703613	-13.976300239562988
6q18.pdb	6q18_HL_A_SH107M.pdb	-2.443419933319092	-4.054800033569336
6q18.pdb	6q18_HL_A_SH107F.pdb	-10.719998359680176	-15.014900207519531
6q18.pdb	6q18_HL_A_SH107P.pdb	-0.15788534283638	-2.262200117111206
6q18.pdb	6q18_HL_A_SH107T.pdb	-2.6635868549346924	-4.053199768066406
6q18.pdb	6q18_HL_A_SH107W.pdb	-20.01207733154297	-32.704689025878906
6q18.pdb	6q18_HL_A_SH107Y.pdb	-12.252737998962402	-18.34217071533203
6q18.pdb	6q18_HL_A_SH107V.pdb	-1.6970828771591187	-2.694700002670288
6q18.pdb	6q18_HL_A_CH108A.pdb	-0.293366402387619	-0.7128000259399414
6q18.pdb	6q18_HL_A_CH108R.pdb	-13.363090515136719	-16.547639846801758
6q18.pdb	6q18_HL_A_CH108N.pdb	-4.7664995193481445	-5.44950008392334
6q18.pdb	6q18_HL_A_CH108D.pdb	-3.29750657081604	-7.771200180053711
6q18.pdb	6q18_HL_A_CH108Q.pdb	-0.735293447971344	-2.935800075531006
6q18.pdb	6q18_HL_A_CH108E.pdb	-1.1026946306228638	-4.68310022354126
6q18.pdb	6q18_HL_A_CH108G.pdb	-0.7399004697799683	-0.8047000169754028
6q18.pdb	6q18_HL_A_CH108H.pdb	-10.440901756286621	-11.077099800109863
6q18.pdb	6q18_HL_A_CH108I.pdb	-4.152602195739746	-4.1203999519348145
6q18.pdb	6q18_HL_A_CH108L.pdb	-2.947000503540039	-1.3524999618530273
6q18.pdb	6q18_HL_A_CH108K.pdb	-5.302803039550781	-5.281199932098389
6q18.pdb	6q18_HL_A_CH108M.pdb	-3.539560317993164	-2.9820001125335693
6q18.pdb	6q18_HL_A_CH108F.pdb	-17.630008697509766	-19.800840377807617
6q18.pdb	6q18_HL_A_CH108P.pdb	-0.7497787475585938	-2.4816999435424805
6q18.pdb	6q18_HL_A_CH108S.pdb	-0.6753547787666321	-0.8485000133514404
6q18.pdb	6q18_HL_A_CH108T.pdb	-0.5947669744491577	-0.7138000130653381
6q18.pdb	6q18_HL_A_CH108W.pdb	-22.238744735717773	-28.29623031616211
6q18.pdb	6q18_HL_A_CH108Y.pdb	-16.126983642578125	-25.425701141357422
6q18.pdb	6q18_HL_A_CH108V.pdb	-2.9514360427856445	-3.48580002784729
6q18.pdb	6q18_HL_A_PH109A.pdb	-0.9599893093109131	-1.788599967956543
6q18.pdb	6q18_HL_A_PH109R.pdb	-0.012535899877548218	-3.8150999546051025
6q18.pdb	6q18_HL_A_PH109N.pdb	-0.8011937737464905	-3.0404000282287598
6q18.pdb	6q18_HL_A_PH109D.pdb	-1.8780323266983032	-6.519599914550781
6q18.pdb	6q18_HL_A_PH109C.pdb	-0.7711730003356934	-2.3089001178741455
6q18.pdb	6q18_HL_A_PH109Q.pdb	-0.2914835214614868	-4.019499778747559
6q18.pdb	6q18_HL_A_PH109E.pdb	-0.3482918441295624	-4.3597002029418945
6q18.pdb	6q18_HL_A_PH109G.pdb	-1.0788073539733887	-2.7016000747680664
6q18.pdb	6q18_HL_A_PH109H.pdb	-15.571453094482422	-14.199899673461914
6q18.pdb	6q18_HL_A_PH109I.pdb	-0.2912091314792633	-1.5119999647140503
6q18.pdb	6q18_HL_A_PH109L.pdb	-0.05296388268470764	-1.9169000387191772
6q18.pdb	6q18_HL_A_PH109K.pdb	-1.2317657470703125	-4.8618998527526855
6q18.pdb	6q18_HL_A_PH109M.pdb	-0.2827758491039276	-2.2046000957489014
6q18.pdb	6q18_HL_A_PH109F.pdb	-7.924867153167725	-12.129500389099121
6q18.pdb	6q18_HL_A_PH109S.pdb	-0.5947647094726562	-1.9773999452590942
6q18.pdb	6q18_HL_A_PH109T.pdb	-0.7639098167419434	-2.267199993133545
6q18.pdb	6q18_HL_A_PH109W.pdb	-8.076118469238281	-10.48069953918457
6q18.pdb	6q18_HL_A_PH109Y.pdb	-8.314820289611816	-9.708800315856934
6q18.pdb	6q18_HL_A_PH109V.pdb	-0.28659874200820923	-1.4967000484466553
6q18.pdb	6q18_HL_A_DH110A.pdb	-0.8388412594795227	-0.7936000227928162
6q18.pdb	6q18_HL_A_DH110R.pdb	-0.37106528878211975	-0.5177000164985657
6q18.pdb	6q18_HL_A_DH110N.pdb	-0.19394610822200775	-0.2802000045776367
6q18.pdb	6q18_HL_A_DH110C.pdb	-0.07705721259117126	-0.3228999972343445
6q18.pdb	6q18_HL_A_DH110Q.pdb	-0.10000640153884888	-0.07890000194311142
6q18.pdb	6q18_HL_A_DH110E.pdb	-0.5720462203025818	0.9269000291824341
6q18.pdb	6q18_HL_A_DH110G.pdb	-0.9300762414932251	-1.2711000442504883
6q18.pdb	6q18_HL_A_DH110H.pdb	-0.6963920593261719	-0.46549999713897705
6q18.pdb	6q18_HL_A_DH110I.pdb	-0.19983506202697754	0.2678000032901764
6q18.pdb	6q18_HL_A_DH110L.pdb	-0.20971792936325073	0.17949999868869781
6q18.pdb	6q18_HL_A_DH110K.pdb	-0.3153228461742401	-0.06509999930858612
6q18.pdb	6q18_HL_A_DH110M.pdb	-0.17485791444778442	0.2498999983072281
6q18.pdb	6q18_HL_A_DH110F.pdb	0.10419711470603943	-0.19329999387264252
6q18.pdb	6q18_HL_A_DH110P.pdb	-4.2144269943237305	-4.502999782562256
6q18.pdb	6q18_HL_A_DH110S.pdb	-0.9965146780014038	-0.9995999932289124
6q18.pdb	6q18_HL_A_DH110T.pdb	-0.3475654423236847	-0.5078999996185303
6q18.pdb	6q18_HL_A_DH110W.pdb	0.01857137680053711	0.4666000008583069
6q18.pdb	6q18_HL_A_DH110Y.pdb	-0.6094401478767395	0.0885000005364418
6q18.pdb	6q18_HL_A_DH110V.pdb	-0.17248710989952087	0.1851000040769577
6q18.pdb	6q18_HL_A_YH112A.pdb	-1.258602261543274	-4.757999897003174
6q18.pdb	6q18_HL_A_YH112R.pdb	-0.8933231830596924	-3.178999900817871
6q18.pdb	6q18_HL_A_YH112N.pdb	-1.4186192750930786	-4.948699951171875
6q18.pdb	6q18_HL_A_YH112D.pdb	-1.5197713375091553	-6.191500186920166
6q18.pdb	6q18_HL_A_YH112C.pdb	-1.4318559169769287	-4.015699863433838
6q18.pdb	6q18_HL_A_YH112Q.pdb	-1.324295163154602	-4.789599895477295
6q18.pdb	6q18_HL_A_YH112E.pdb	-1.3833072185516357	-6.125500202178955
6q18.pdb	6q18_HL_A_YH112G.pdb	-1.844719648361206	-5.218400001525879
6q18.pdb	6q18_HL_A_YH112H.pdb	-0.8914880752563477	-3.502700090408325
6q18.pdb	6q18_HL_A_YH112I.pdb	-1.161571741104126	-4.360599994659424
6q18.pdb	6q18_HL_A_YH112L.pdb	-0.871656060218811	-3.696500062942505
6q18.pdb	6q18_HL_A_YH112K.pdb	-0.9727151393890381	-2.551800012588501
6q18.pdb	6q18_HL_A_YH112M.pdb	-0.5630573034286499	-3.232300043106079
6q18.pdb	6q18_HL_A_YH112F.pdb	-0.4195636808872223	-1.990399956703186
6q18.pdb	6q18_HL_A_YH112P.pdb	-1.1265028715133667	-4.507299900054932
6q18.pdb	6q18_HL_A_YH112S.pdb	-1.611081600189209	-4.895199775695801
6q18.pdb	6q18_HL_A_YH112T.pdb	-1.1650556325912476	-4.599400043487549
6q18.pdb	6q18_HL_A_YH112W.pdb	-1.1929943561553955	-3.6324000358581543
6q18.pdb	6q18_HL_A_YH112V.pdb	-1.4657654762268066	-4.311999797821045
6q18.pdb	6q18_HL_A_YA44A.pdb	-1.2902809381484985	0.20229999721050262
6q18.pdb	6q18_HL_A_YA44R.pdb	-1.5243574380874634	0.04390000179409981
6q18.pdb	6q18_HL_A_YA44N.pdb	-1.1577068567276	0.24549999833106995
6q18.pdb	6q18_HL_A_YA44D.pdb	-1.5916383266448975	0.053199999034404755
6q18.pdb	6q18_HL_A_YA44C.pdb	-0.8534505367279053	0.17710000276565552
6q18.pdb	6q18_HL_A_YA44Q.pdb	-0.9704265594482422	0.15539999306201935
6q18.pdb	6q18_HL_A_YA44E.pdb	-1.4141095876693726	-0.4941999912261963
6q18.pdb	6q18_HL_A_YA44G.pdb	-1.3067526817321777	0.2087000012397766
6q18.pdb	6q18_HL_A_YA44H.pdb	-1.4475857019424438	0.1720999926328659
6q18.pdb	6q18_HL_A_YA44I.pdb	-1.0118998289108276	0.125900000333786
6q18.pdb	6q18_HL_A_YA44L.pdb	-1.1438980102539062	0.32679998874664307
6q18.pdb	6q18_HL_A_YA44K.pdb	-1.0539733171463013	0.38690000772476196
6q18.pdb	6q18_HL_A_YA44M.pdb	-0.8663486838340759	0.48100000619888306
6q18.pdb	6q18_HL_A_YA44F.pdb	-0.8452060222625732	0.10450000315904617
6q18.pdb	6q18_HL_A_YA44P.pdb	-1.0965328216552734	0.4352000057697296
6q18.pdb	6q18_HL_A_YA44S.pdb	-1.4098868370056152	0.2282000035047531
6q18.pdb	6q18_HL_A_YA44T.pdb	-1.3160746097564697	0.25200000405311584
6q18.pdb	6q18_HL_A_YA44W.pdb	-0.7788361310958862	0.40230000019073486
6q18.pdb	6q18_HL_A_YA44V.pdb	-1.0911871194839478	0.1899999976158142
6q18.pdb	6q18_HL_A_VA84A.pdb	-0.504335880279541	-0.428600013256073
6q18.pdb	6q18_HL_A_VA84R.pdb	-0.5055363178253174	-0.06319999694824219
6q18.pdb	6q18_HL_A_VA84N.pdb	-0.8827524185180664	-0.32100000977516174
6q18.pdb	6q18_HL_A_VA84D.pdb	-1.1513562202453613	-0.7253000140190125
6q18.pdb	6q18_HL_A_VA84C.pdb	-0.40113645792007446	-0.33160001039505005
6q18.pdb	6q18_HL_A_VA84Q.pdb	-0.876327395439148	-0.5306000113487244
6q18.pdb	6q18_HL_A_VA84E.pdb	-1.0412226915359497	-0.6309999823570251
6q18.pdb	6q18_HL_A_VA84G.pdb	-0.3251863718032837	-0.45989999175071716
6q18.pdb	6q18_HL_A_VA84H.pdb	-0.7821593284606934	-0.2651999890804291
6q18.pdb	6q18_HL_A_VA84I.pdb	-0.42008304595947266	-0.04650000110268593
6q18.pdb	6q18_HL_A_VA84L.pdb	-0.5166183710098267	-0.16920000314712524
6q18.pdb	6q18_HL_A_VA84K.pdb	-0.9980533123016357	0.21480000019073486
6q18.pdb	6q18_HL_A_VA84M.pdb	0.019155442714691162	0.4433000087738037
6q18.pdb	6q18_HL_A_VA84F.pdb	-0.18311507999897003	0.6310999989509583
6q18.pdb	6q18_HL_A_VA84P.pdb	-0.2208266258239746	0.9261000156402588
6q18.pdb	6q18_HL_A_VA84S.pdb	-0.6840734481811523	-0.2515999972820282
6q18.pdb	6q18_HL_A_VA84T.pdb	-0.6680721044540405	-0.45820000767707825
6q18.pdb	6q18_HL_A_VA84W.pdb	-1.089423418045044	-0.2612999975681305
6q18.pdb	6q18_HL_A_VA84Y.pdb	-0.3635367453098297	1.8013999462127686
6q18.pdb	6q18_HL_A_TA85A.pdb	-0.4355616867542267	0.26649999618530273
6q18.pdb	6q18_HL_A_TA85R.pdb	-1.8582297563552856	0.7940000295639038
6q18.pdb	6q18_HL_A_TA85N.pdb	-0.5684807896614075	1.0555000305175781
6q18.pdb	6q18_HL_A_TA85D.pdb	-0.8929517269134521	-1.601699948310852
6q18.pdb	6q18_HL_A_TA85C.pdb	-0.3889525532722473	0.14380000531673431
6q18.pdb	6q18_HL_A_TA85Q.pdb	-1.9604697227478027	-0.5152000188827515
6q18.pdb	6q18_HL_A_TA85E.pdb	-0.0535561740398407	-3.2465999126434326
6q18.pdb	6q18_HL_A_TA85G.pdb	-0.6514874696731567	0.15940000116825104
6q18.pdb	6q18_HL_A_TA85H.pdb	-0.681740403175354	0.09640000015497208
6q18.pdb	6q18_HL_A_TA85I.pdb	0.004115462303161621	0.9341999888420105
6q18.pdb	6q18_HL_A_TA85L.pdb	-2.502410411834717	-0.866100013256073
6q18.pdb	6q18_HL_A_TA85K.pdb	0.32988300919532776	1.226699948310852
6q18.pdb	6q18_HL_A_TA85M.pdb	-0.02622637152671814	1.4917999505996704
6q18.pdb	6q18_HL_A_TA85F.pdb	-0.015611320734024048	-1.7742999792099
6q18.pdb	6q18_HL_A_TA85P.pdb	-0.4873964786529541	0.4975999891757965
6q18.pdb	6q18_HL_A_TA85S.pdb	-0.6187394261360168	-0.00930000003427267
6q18.pdb	6q18_HL_A_TA85W.pdb	-1.0536826848983765	-3.842099905014038
6q18.pdb	6q18_HL_A_TA85Y.pdb	-1.8452601432800293	-1.0729000568389893
6q18.pdb	6q18_HL_A_TA85V.pdb	0.08340775966644287	0.42399999499320984
6q18.pdb	6q18_HL_A_AA86R.pdb	-0.18515366315841675	0.930400013923645
6q18.pdb	6q18_HL_A_AA86N.pdb	-0.6032017469406128	0.2621999979019165
6q18.pdb	6q18_HL_A_AA86D.pdb	-0.5229933857917786	-1.2446999549865723
6q18.pdb	6q18_HL_A_AA86C.pdb	-0.41167476773262024	0.45809999108314514
6q18.pdb	6q18_HL_A_AA86Q.pdb	-0.3243657946586609	0.9416000247001648
6q18.pdb	6q18_HL_A_AA86E.pdb	-0.6450819969177246	-0.001500000013038516
6q18.pdb	6q18_HL_A_AA86G.pdb	-0.9111775159835815	0.1737000048160553
6q18.pdb	6q18_HL_A_AA86H.pdb	-0.408590704202652	0.5813999772071838
6q18.pdb	6q18_HL_A_AA86I.pdb	-0.12766966223716736	0.35440000891685486
6q18.pdb	6q18_HL_A_AA86L.pdb	-0.3338775336742401	0.16459999978542328
6q18.pdb	6q18_HL_A_AA86K.pdb	-0.03522700071334839	0.05660000070929527
6q18.pdb	6q18_HL_A_AA86M.pdb	0.19692674279212952	0.5857999920845032
6q18.pdb	6q18_HL_A_AA86F.pdb	0.41544076800346375	0.7889999747276306
6q18.pdb	6q18_HL_A_AA86P.pdb	-0.3203911781311035	0.5565000176429749
6q18.pdb	6q18_HL_A_AA86S.pdb	-0.3150387704372406	0.358599990606308
6q18.pdb	6q18_HL_A_AA86T.pdb	-0.5801261067390442	-0.06729999929666519
6q18.pdb	6q18_HL_A_AA86W.pdb	0.03200346231460571	-0.007300000172108412
6q18.pdb	6q18_HL_A_AA86Y.pdb	0.0344487726688385	0.026100000366568565
6q18.pdb	6q18_HL_A_AA86V.pdb	-0.2125956267118454	0.23680000007152557
6q18.pdb	6q18_HL_A_SA94A.pdb	-0.18974463641643524	-0.30250000953674316
6q18.pdb	6q18_HL_A_SA94R.pdb	0.10574093461036682	-0.826200008392334
6q18.pdb	6q18_HL_A_SA94N.pdb	-0.3349963128566742	-0.6489999890327454
6q18.pdb	6q18_HL_A_SA94D.pdb	-0.7058991193771362	-1.7877999544143677
6q18.pdb	6q18_HL_A_SA94C.pdb	0.13951244950294495	-0.29109999537467957
6q18.pdb	6q18_HL_A_SA94Q.pdb	-0.13893075287342072	-0.7802000045776367
6q18.pdb	6q18_HL_A_SA94E.pdb	-0.6217412948608398	-1.7868000268936157
6q18.pdb	6q18_HL_A_SA94G.pdb	-0.3278259336948395	-0.6050999760627747
6q18.pdb	6q18_HL_A_SA94H.pdb	-0.19906111061573029	-0.4083999991416931
6q18.pdb	6q18_HL_A_SA94I.pdb	-0.27456915378570557	-0.24799999594688416
6q18.pdb	6q18_HL_A_SA94L.pdb	-0.05957511067390442	-0.054499998688697815
6q18.pdb	6q18_HL_A_SA94K.pdb	0.10688763856887817	-0.7221999764442444
6q18.pdb	6q18_HL_A_SA94M.pdb	-0.3289613723754883	-0.15629999339580536
6q18.pdb	6q18_HL_A_SA94F.pdb	-0.08824759721755981	0.4072999954223633
6q18.pdb	6q18_HL_A_SA94P.pdb	-0.31164997816085815	-0.2973000109195709
6q18.pdb	6q18_HL_A_SA94T.pdb	-0.4357066750526428	-0.4196999967098236
6q18.pdb	6q18_HL_A_SA94W.pdb	-0.19713464379310608	-0.1941000074148178
6q18.pdb	6q18_HL_A_SA94Y.pdb	-0.0982002317905426	0.33709999918937683
6q18.pdb	6q18_HL_A_SA94V.pdb	-0.1551070511341095	-0.03920000046491623
6q18.pdb	6q18_HL_A_WA102A.pdb	-1.2572946548461914	-2.3519999980926514
6q18.pdb	6q18_HL_A_WA102R.pdb	-0.21637800335884094	-1.628000020980835
6q18.pdb	6q18_HL_A_WA102N.pdb	-1.3579471111297607	-2.095900058746338
6q18.pdb	6q18_HL_A_WA102D.pdb	-1.4011625051498413	-2.3749001026153564
6q18.pdb	6q18_HL_A_WA102C.pdb	-1.1634167432785034	-1.9474999904632568
6q18.pdb	6q18_HL_A_WA102Q.pdb	-1.226878046989441	-1.9443999528884888
6q18.pdb	6q18_HL_A_WA102E.pdb	-1.32900071144104	-2.3303000926971436
6q18.pdb	6q18_HL_A_WA102G.pdb	-1.638136386871338	-2.3278000354766846
6q18.pdb	6q18_HL_A_WA102H.pdb	-1.2017844915390015	-1.6017999649047852
6q18.pdb	6q18_HL_A_WA102I.pdb	-1.1695785522460938	-1.55239999294281
6q18.pdb	6q18_HL_A_WA102L.pdb	-1.1084167957305908	-1.264299988746643
6q18.pdb	6q18_HL_A_WA102K.pdb	-0.7986980676651001	-1.7828999757766724
6q18.pdb	6q18_HL_A_WA102M.pdb	-1.0005340576171875	-1.0023000240325928
6q18.pdb	6q18_HL_A_WA102F.pdb	-0.9155664443969727	-1.347100019454956
6q18.pdb	6q18_HL_A_WA102P.pdb	-1.1651039123535156	-2.247299909591675
6q18.pdb	6q18_HL_A_WA102S.pdb	-1.2235761880874634	-2.352400064468384
6q18.pdb	6q18_HL_A_WA102T.pdb	-1.1981552839279175	-1.874500036239624
6q18.pdb	6q18_HL_A_WA102Y.pdb	-0.5274794101715088	-1.3371000289916992
6q18.pdb	6q18_HL_A_WA102V.pdb	-1.2018420696258545	-1.5497000217437744
6q18.pdb	6q18_HL_A_TA104A.pdb	-0.6302557587623596	-0.8460999727249146
6q18.pdb	6q18_HL_A_TA104R.pdb	-1.0713690519332886	-0.9646999835968018
6q18.pdb	6q18_HL_A_TA104N.pdb	-0.5568959712982178	-0.9829000234603882
6q18.pdb	6q18_HL_A_TA104D.pdb	-0.6280243396759033	-1.7174999713897705
6q18.pdb	6q18_HL_A_TA104C.pdb	-0.4388856291770935	-0.7200999855995178
6q18.pdb	6q18_HL_A_TA104Q.pdb	-0.2561734616756439	-1.198099970817566
6q18.pdb	6q18_HL_A_TA104E.pdb	-0.43722832202911377	-1.9855999946594238
6q18.pdb	6q18_HL_A_TA104G.pdb	-0.7204265594482422	-1.1629999876022339
6q18.pdb	6q18_HL_A_TA104H.pdb	-0.803996205329895	-2.211199998855591
6q18.pdb	6q18_HL_A_TA104I.pdb	0.13442328572273254	-0.2393999993801117
6q18.pdb	6q18_HL_A_TA104L.pdb	-0.1374380737543106	-1.5541000366210938
6q18.pdb	6q18_HL_A_TA104K.pdb	-0.46680623292922974	-0.45730000734329224
6q18.pdb	6q18_HL_A_TA104M.pdb	-0.008787572383880615	-0.9301000237464905
6q18.pdb	6q18_HL_A_TA104F.pdb	-0.3690606355667114	-0.9689000248908997
6q18.pdb	6q18_HL_A_TA104P.pdb	-0.7155159711837769	-0.7576000094413757
6q18.pdb	6q18_HL_A_TA104S.pdb	-0.7769129872322083	-1.107699990272522
6q18.pdb	6q18_HL_A_TA104W.pdb	-2.9781441688537598	-4.0767998695373535
6q18.pdb	6q18_HL_A_TA104Y.pdb	-0.7777759432792664	-1.375
6q18.pdb	6q18_HL_A_TA104V.pdb	-0.09659650921821594	-0.15569999814033508
6q18.pdb	6q18_HL_A_EA105A.pdb	-1.3274710178375244	-2.603600025177002
6q18.pdb	6q18_HL_A_EA105R.pdb	-0.10480469465255737	-5.088500022888184
6q18.pdb	6q18_HL_A_EA105N.pdb	-0.5045080184936523	-1.8758000135421753
6q18.pdb	6q18_HL_A_EA105D.pdb	-0.5574660897254944	-0.6913999915122986
6q18.pdb	6q18_HL_A_EA105C.pdb	-0.729905366897583	-2.2067999839782715
6q18.pdb	6q18_HL_A_EA105Q.pdb	-0.49943941831588745	-2.6117000579833984
6q18.pdb	6q18_HL_A_EA105G.pdb	-1.4322824478149414	-2.7627999782562256
6q18.pdb	6q18_HL_A_EA105H.pdb	-2.5696654319763184	-6.157599925994873
6q18.pdb	6q18_HL_A_EA105I.pdb	-0.48476141691207886	-1.7943999767303467
6q18.pdb	6q18_HL_A_EA105L.pdb	-0.316765695810318	-3.4082999229431152
6q18.pdb	6q18_HL_A_EA105K.pdb	-0.2812047004699707	-5.2835001945495605
6q18.pdb	6q18_HL_A_EA105M.pdb	-0.35527846217155457	-2.545300006866455
6q18.pdb	6q18_HL_A_EA105F.pdb	-2.364680767059326	-6.259200096130371
6q18.pdb	6q18_HL_A_EA105P.pdb	-2.5650851726531982	-4.113100051879883
6q18.pdb	6q18_HL_A_EA105S.pdb	-1.6748515367507935	-2.7054998874664307
6q18.pdb	6q18_HL_A_EA105T.pdb	-1.2715530395507812	-2.710900068283081
6q18.pdb	6q18_HL_A_EA105W.pdb	-2.6536779403686523	-8.369799613952637
6q18.pdb	6q18_HL_A_EA105Y.pdb	-4.288547039031982	-6.556600093841553
6q18.pdb	6q18_HL_A_EA105V.pdb	-0.8994495868682861	-2.069000005722046
6q18.pdb	6q18_HL_A_NA107A.pdb	-0.1879514753818512	0.16329999268054962
6q18.pdb	6q18_HL_A_NA107R.pdb	0.25778332352638245	-0.4366999864578247
6q18.pdb	6q18_HL_A_NA107D.pdb	-0.5247471332550049	-0.12300000339746475
6q18.pdb	6q18_HL_A_NA107C.pdb	-0.06352350115776062	0.11060000211000443
6q18.pdb	6q18_HL_A_NA107Q.pdb	0.1964881718158722	0.23409999907016754
6q18.pdb	6q18_HL_A_NA107E.pdb	-0.03251132369041443	-0.15719999372959137
6q18.pdb	6q18_HL_A_NA107G.pdb	-0.25085943937301636	0.38260000944137573
6q18.pdb	6q18_HL_A_NA107H.pdb	0.019478201866149902	-0.28760001063346863
6q18.pdb	6q18_HL_A_NA107I.pdb	-0.9822723865509033	0.671999990940094
6q18.pdb	6q18_HL_A_NA107L.pdb	0.4672626554965973	0.4803999960422516
6q18.pdb	6q18_HL_A_NA107K.pdb	0.0037701427936553955	0.15919999778270721
6q18.pdb	6q18_HL_A_NA107M.pdb	0.06350034475326538	0.5001999735832214
6q18.pdb	6q18_HL_A_NA107F.pdb	0.17629024386405945	-0.01889999955892563
6q18.pdb	6q18_HL_A_NA107P.pdb	0.07622888684272766	1.006500005722046
6q18.pdb	6q18_HL_A_NA107S.pdb	-0.4284987151622772	-0.07519999891519547
6q18.pdb	6q18_HL_A_NA107T.pdb	-0.3547605574131012	-0.38999998569488525
6q18.pdb	6q18_HL_A_NA107W.pdb	0.15207168459892273	-0.06949999928474426
6q18.pdb	6q18_HL_A_NA107Y.pdb	0.19725313782691956	-0.15690000355243683
6q18.pdb	6q18_HL_A_NA107V.pdb	-0.8919496536254883	-0.3111000061035156
6q18.pdb	6q18_HL_A_GA108A.pdb	-4.245980739593506	-4.842800140380859
6q18.pdb	6q18_HL_A_GA108R.pdb	-18.73573112487793	-23.503019332885742
6q18.pdb	6q18_HL_A_GA108N.pdb	-12.205671310424805	-15.880880355834961
6q18.pdb	6q18_HL_A_GA108D.pdb	-8.964086532592773	-15.407529830932617
6q18.pdb	6q18_HL_A_GA108C.pdb	-6.301066875457764	-9.214099884033203
6q18.pdb	6q18_HL_A_GA108Q.pdb	-4.565816879272461	-9.747599601745605
6q18.pdb	6q18_HL_A_GA108E.pdb	-10.405386924743652	-17.374849319458008
6q18.pdb	6q18_HL_A_GA108H.pdb	-13.12606143951416	-22.23834991455078
6q18.pdb	6q18_HL_A_GA108I.pdb	-5.276736259460449	-7.717800140380859
6q18.pdb	6q18_HL_A_GA108L.pdb	-8.605003356933594	-12.343600273132324
6q18.pdb	6q18_HL_A_GA108K.pdb	-11.347137451171875	-18.254539489746094
6q18.pdb	6q18_HL_A_GA108M.pdb	-3.4980175495147705	-4.974699974060059
6q18.pdb	6q18_HL_A_GA108F.pdb	-14.230303764343262	-20.91250991821289
6q18.pdb	6q18_HL_A_GA108P.pdb	-10.807053565979004	-13.808300018310547
6q18.pdb	6q18_HL_A_GA108S.pdb	-5.047922611236572	-10.185600280761719
6q18.pdb	6q18_HL_A_GA108T.pdb	-9.453600883483887	-14.105899810791016
6q18.pdb	6q18_HL_A_GA108W.pdb	-16.08562469482422	-23.840410232543945
6q18.pdb	6q18_HL_A_GA108Y.pdb	-4.1426777839660645	-12.38479995727539
6q18.pdb	6q18_HL_A_GA108V.pdb	-4.675840377807617	-5.345399856567383
6q18.pdb	6q18_HL_A_LA109A.pdb	-0.6839007139205933	-0.6126999855041504
6q18.pdb	6q18_HL_A_LA109R.pdb	-0.5939420461654663	-0.7096999883651733
6q18.pdb	6q18_HL_A_LA109N.pdb	-0.6818935871124268	-0.27079999446868896
6q18.pdb	6q18_HL_A_LA109D.pdb	-0.9573094844818115	-0.6886000037193298
6q18.pdb	6q18_HL_A_LA109C.pdb	-0.5834633111953735	-0.6462000012397766
6q18.pdb	6q18_HL_A_LA109Q.pdb	-0.6784205436706543	-0.6876999735832214
6q18.pdb	6q18_HL_A_LA109E.pdb	-0.6989137530326843	-0.6682999730110168
6q18.pdb	6q18_HL_A_LA109G.pdb	-0.7495739459991455	-0.6100999712944031
6q18.pdb	6q18_HL_A_LA109H.pdb	-0.5514978170394897	-0.7468000054359436
6q18.pdb	6q18_HL_A_LA109I.pdb	-0.2649650573730469	-0.32899999618530273
6q18.pdb	6q18_HL_A_LA109K.pdb	-0.5218825340270996	-0.6793000102043152
6q18.pdb	6q18_HL_A_LA109M.pdb	-0.5211595892906189	-0.6344000101089478
6q18.pdb	6q18_HL_A_LA109F.pdb	-0.44094938039779663	-0.7224000096321106
6q18.pdb	6q18_HL_A_LA109P.pdb	-1.0160460472106934	-1.4735000133514404
6q18.pdb	6q18_HL_A_LA109S.pdb	-0.8616440892219543	-0.5618000030517578
6q18.pdb	6q18_HL_A_LA109T.pdb	-0.8566780090332031	-0.33390000462532043
6q18.pdb	6q18_HL_A_LA109W.pdb	-0.4203633666038513	-0.7479000091552734
6q18.pdb	6q18_HL_A_LA109Y.pdb	-0.3405810296535492	-0.6789000034332275
6q18.pdb	6q18_HL_A_LA109V.pdb	-0.45104992389678955	-0.462799996137619
6q18.pdb	6q18_HL_A_HA132A.pdb	-0.7818198204040527	-0.8784000277519226
6q18.pdb	6q18_HL_A_HA132R.pdb	-0.4638098478317261	-2.1849000453948975
6q18.pdb	6q18_HL_A_HA132N.pdb	-0.9050583839416504	-0.9144999980926514
6q18.pdb	6q18_HL_A_HA132D.pdb	-1.1400091648101807	-1.0835000276565552
6q18.pdb	6q18_HL_A_HA132C.pdb	-0.8937891721725464	-0.8677999973297119
6q18.pdb	6q18_HL_A_HA132Q.pdb	-0.5688745975494385	-0.9197999835014343
6q18.pdb	6q18_HL_A_HA132E.pdb	-0.9749850034713745	-1.4020999670028687
6q18.pdb	6q18_HL_A_HA132G.pdb	-1.337398886680603	-0.8884999752044678
6q18.pdb	6q18_HL_A_HA132I.pdb	-0.8032383918762207	-0.8400999903678894
6q18.pdb	6q18_HL_A_HA132L.pdb	-0.6824854612350464	-1.0360000133514404
6q18.pdb	6q18_HL_A_HA132K.pdb	-1.7115397453308105	-2.3993000984191895
6q18.pdb	6q18_HL_A_HA132M.pdb	-0.897066593170166	-0.9164999723434448
6q18.pdb	6q18_HL_A_HA132F.pdb	-1.8970708847045898	-2.6226999759674072
6q18.pdb	6q18_HL_A_HA132P.pdb	-0.74773108959198	-0.8871999979019165
6q18.pdb	6q18_HL_A_HA132S.pdb	-0.9834260940551758	-0.8921999931335449
6q18.pdb	6q18_HL_A_HA132T.pdb	-1.037632703781128	-0.8446999788284302
6q18.pdb	6q18_HL_A_HA132W.pdb	-4.723513603210449	-5.957499980926514
6q18.pdb	6q18_HL_A_HA132Y.pdb	-4.459423065185547	-6.7393999099731445
6q18.pdb	6q18_HL_A_HA132V.pdb	-0.7158700227737427	-0.8148999810218811
6q18.pdb	6q18_HL_A_PA134A.pdb	-0.2612842619419098	0.27639999985694885
6q18.pdb	6q18_HL_A_PA134R.pdb	-15.734030723571777	-10.343199729919434
6q18.pdb	6q18_HL_A_PA134N.pdb	-0.144677072763443	-0.5612999796867371
6q18.pdb	6q18_HL_A_PA134D.pdb	-0.5741049647331238	-1.3032000064849854
6q18.pdb	6q18_HL_A_PA134C.pdb	-0.1880180984735489	-0.15279999375343323
6q18.pdb	6q18_HL_A_PA134Q.pdb	-2.111543655395508	-2.4727001190185547
6q18.pdb	6q18_HL_A_PA134E.pdb	-0.5731527805328369	-1.86080002784729
6q18.pdb	6q18_HL_A_PA134G.pdb	-0.36672908067703247	0.07039999961853027
6q18.pdb	6q18_HL_A_PA134H.pdb	-4.570379734039307	-4.436500072479248
6q18.pdb	6q18_HL_A_PA134I.pdb	-0.28117960691452026	-0.24529999494552612
6q18.pdb	6q18_HL_A_PA134L.pdb	-0.18469104170799255	-0.14010000228881836
6q18.pdb	6q18_HL_A_PA134K.pdb	-1.0858608484268188	-1.0595999956130981
6q18.pdb	6q18_HL_A_PA134M.pdb	-2.253641366958618	-2.0994999408721924
6q18.pdb	6q18_HL_A_PA134F.pdb	-9.117368698120117	-4.985199928283691
6q18.pdb	6q18_HL_A_PA134S.pdb	-0.46533292531967163	0.0722000002861023
6q18.pdb	6q18_HL_A_PA134T.pdb	-0.39984631538391113	-0.010099999606609344
6q18.pdb	6q18_HL_A_PA134W.pdb	-6.675228595733643	-8.531800270080566
6q18.pdb	6q18_HL_A_PA134Y.pdb	-10.080501556396484	-9.3681001663208
6q18.pdb	6q18_HL_A_PA134V.pdb	0.1686459481716156	-0.008299999870359898
6q18.pdb	6q18_HL_A_SA135A.pdb	-0.7534857988357544	-0.9307000041007996
6q18.pdb	6q18_HL_A_SA135R.pdb	-0.1053641140460968	-1.7330000400543213
6q18.pdb	6q18_HL_A_SA135N.pdb	-1.1134122610092163	-2.1617000102996826
6q18.pdb	6q18_HL_A_SA135D.pdb	-1.3183965682983398	-2.023900032043457
6q18.pdb	6q18_HL_A_SA135C.pdb	-1.0869065523147583	-1.1532000303268433
6q18.pdb	6q18_HL_A_SA135Q.pdb	-0.6184084415435791	-1.809000015258789
6q18.pdb	6q18_HL_A_SA135E.pdb	-0.33235353231430054	-3.3257999420166016
6q18.pdb	6q18_HL_A_SA135G.pdb	-1.018988013267517	-1.2860000133514404
6q18.pdb	6q18_HL_A_SA135H.pdb	-0.5268434286117554	-1.3935999870300293
6q18.pdb	6q18_HL_A_SA135I.pdb	-0.5210253000259399	-1.4146000146865845
6q18.pdb	6q18_HL_A_SA135L.pdb	0.26996150612831116	-2.2379000186920166
6q18.pdb	6q18_HL_A_SA135K.pdb	-1.3271056413650513	-2.8457000255584717
6q18.pdb	6q18_HL_A_SA135M.pdb	-0.16186966001987457	-1.090499997138977
6q18.pdb	6q18_HL_A_SA135F.pdb	-1.558555245399475	-2.504699945449829
6q18.pdb	6q18_HL_A_SA135P.pdb	-4.1970696449279785	-5.144499778747559
6q18.pdb	6q18_HL_A_SA135T.pdb	-0.8296539783477783	-1.317199945449829
6q18.pdb	6q18_HL_A_SA135W.pdb	-5.661001205444336	-5.638999938964844
6q18.pdb	6q18_HL_A_SA135Y.pdb	-12.28574275970459	-15.59080982208252
6q18.pdb	6q18_HL_A_SA135V.pdb	-0.026411086320877075	-1.0117000341415405
6q18.pdb	6q18_HL_A_NA136A.pdb	-0.4737103581428528	0.8539999723434448
6q18.pdb	6q18_HL_A_NA136R.pdb	0.06206464767456055	0.30730000138282776
6q18.pdb	6q18_HL_A_NA136D.pdb	-0.6716042160987854	-0.7317000031471252
6q18.pdb	6q18_HL_A_NA136C.pdb	-0.07693648338317871	-0.22269999980926514
6q18.pdb	6q18_HL_A_NA136Q.pdb	-0.6056010127067566	-0.41990000009536743
6q18.pdb	6q18_HL_A_NA136E.pdb	-0.5452760457992554	-0.5428000092506409
6q18.pdb	6q18_HL_A_NA136G.pdb	-0.6261613965034485	-0.839900016784668
6q18.pdb	6q18_HL_A_NA136H.pdb	-0.02133694291114807	-0.5685999989509583
6q18.pdb	6q18_HL_A_NA136I.pdb	0.3587803542613983	-0.16369999945163727
6q18.pdb	6q18_HL_A_NA136L.pdb	-0.16778336465358734	-0.5856999754905701
6q18.pdb	6q18_HL_A_NA136K.pdb	0.10913059115409851	0.3449000120162964
6q18.pdb	6q18_HL_A_NA136M.pdb	0.28596505522727966	0.8223000168800354
6q18.pdb	6q18_HL_A_NA136F.pdb	-0.2879914343357086	0.1615999937057495
6q18.pdb	6q18_HL_A_NA136P.pdb	0.09723150730133057	0.22540000081062317
6q18.pdb	6q18_HL_A_NA136S.pdb	-0.6599564552307129	-0.08669999986886978
6q18.pdb	6q18_HL_A_NA136T.pdb	-0.04861932992935181	-0.23669999837875366
6q18.pdb	6q18_HL_A_NA136W.pdb	-0.3871241509914398	0.05429999902844429
6q18.pdb	6q18_HL_A_NA136Y.pdb	-0.3098216652870178	-0.34040001034736633
6q18.pdb	6q18_HL_A_NA136V.pdb	0.34734228253364563	0.6485999822616577
6q18.pdb	6q18_HL_A_RA138A.pdb	-0.8031144142150879	-1.434999942779541
6q18.pdb	6q18_HL_A_RA138N.pdb	-0.6337080597877502	-1.0440000295639038
6q18.pdb	6q18_HL_A_RA138D.pdb	-0.9575099945068359	-1.1081000566482544
6q18.pdb	6q18_HL_A_RA138C.pdb	-0.8376554250717163	-1.2630000114440918
6q18.pdb	6q18_HL_A_RA138Q.pdb	-0.519058346748352	-0.7840999960899353
6q18.pdb	6q18_HL_A_RA138E.pdb	-0.9143519401550293	-1.4457000494003296
6q18.pdb	6q18_HL_A_RA138G.pdb	-1.062254548072815	-1.5456000566482544
6q18.pdb	6q18_HL_A_RA138H.pdb	-0.2464398443698883	-0.4415000081062317
6q18.pdb	6q18_HL_A_RA138I.pdb	-0.6373911499977112	-1.1024999618530273
6q18.pdb	6q18_HL_A_RA138L.pdb	-0.478698194026947	-1.1016000509262085
6q18.pdb	6q18_HL_A_RA138K.pdb	-0.7119166851043701	-1.4120999574661255
6q18.pdb	6q18_HL_A_RA138M.pdb	-0.5080507397651672	-0.032999999821186066
6q18.pdb	6q18_HL_A_RA138F.pdb	-0.4012778699398041	0.914900004863739
6q18.pdb	6q18_HL_A_RA138P.pdb	-0.9057266712188721	-1.8767000436782837
6q18.pdb	6q18_HL_A_RA138S.pdb	-0.8582009077072144	-1.4264999628067017
6q18.pdb	6q18_HL_A_RA138T.pdb	-0.9356627464294434	-1.2670999765396118
6q18.pdb	6q18_HL_A_RA138W.pdb	-0.6406798958778381	-1.7920000553131104
6q18.pdb	6q18_HL_A_RA138Y.pdb	0.510847806930542	2.456700086593628
6q18.pdb	6q18_HL_A_RA138V.pdb	-0.6610261797904968	-1.0951000452041626
6q18.pdb	6q18_HL_A_DA139A.pdb	-0.9860596656799316	-4.578700065612793
6q18.pdb	6q18_HL_A_DA139R.pdb	-3.165795087814331	-9.822099685668945
6q18.pdb	6q18_HL_A_DA139N.pdb	-2.1005325317382812	-8.703100204467773
6q18.pdb	6q18_HL_A_DA139C.pdb	-0.14001314342021942	-4.579999923706055
6q18.pdb	6q18_HL_A_DA139Q.pdb	-4.739750385284424	-10.8927001953125
6q18.pdb	6q18_HL_A_DA139E.pdb	-0.3650255501270294	-6.981100082397461
6q18.pdb	6q18_HL_A_DA139G.pdb	-1.2741233110427856	-4.802599906921387
6q18.pdb	6q18_HL_A_DA139H.pdb	-5.830305576324463	-13.518400192260742
6q18.pdb	6q18_HL_A_DA139I.pdb	-2.4168169498443604	-5.0630998611450195
6q18.pdb	6q18_HL_A_DA139L.pdb	-2.8156940937042236	-8.007800102233887
6q18.pdb	6q18_HL_A_DA139K.pdb	-0.34607356786727905	-6.040500164031982
6q18.pdb	6q18_HL_A_DA139M.pdb	-0.6790527701377869	-7.269199848175049
6q18.pdb	6q18_HL_A_DA139F.pdb	-4.369201183319092	-8.29539966583252
6q18.pdb	6q18_HL_A_DA139P.pdb	-0.7995545864105225	-3.920799970626831
6q18.pdb	6q18_HL_A_DA139S.pdb	-0.9839445352554321	-4.646699905395508
6q18.pdb	6q18_HL_A_DA139T.pdb	-0.8946667909622192	-3.7783000469207764
6q18.pdb	6q18_HL_A_DA139W.pdb	-10.476813316345215	-20.248899459838867
6q18.pdb	6q18_HL_A_DA139Y.pdb	-12.957448959350586	-19.266759872436523
6q18.pdb	6q18_HL_A_DA139V.pdb	-0.4851433038711548	-3.34879994392395
6q18.pdb	6q18_HL_A_RA141A.pdb	-0.8712195158004761	-1.3101999759674072
6q18.pdb	6q18_HL_A_RA141N.pdb	-0.956210732460022	-1.356600046157837
6q18.pdb	6q18_HL_A_RA141D.pdb	-0.692861795425415	-3.2630999088287354
6q18.pdb	6q18_HL_A_RA141C.pdb	-0.8675575256347656	-1.377500057220459
6q18.pdb	6q18_HL_A_RA141Q.pdb	-0.9277815818786621	-1.6483999490737915
6q18.pdb	6q18_HL_A_RA141E.pdb	-0.8458757400512695	-1.719099998474121
6q18.pdb	6q18_HL_A_RA141G.pdb	-0.8770911693572998	-1.3624999523162842
6q18.pdb	6q18_HL_A_RA141H.pdb	-0.528272271156311	-1.5312000513076782
6q18.pdb	6q18_HL_A_RA141I.pdb	-0.6023181676864624	-2.2330000400543213
6q18.pdb	6q18_HL_A_RA141L.pdb	-0.8601225018501282	-1.478600025177002
6q18.pdb	6q18_HL_A_RA141K.pdb	-0.1257495880126953	-0.6248999834060669
6q18.pdb	6q18_HL_A_RA141M.pdb	-0.8855651617050171	-1.1382999420166016
6q18.pdb	6q18_HL_A_RA141F.pdb	0.09275230765342712	-0.7139999866485596
6q18.pdb	6q18_HL_A_RA141P.pdb	-0.867612898349762	-1.416100025177002
6q18.pdb	6q18_HL_A_RA141S.pdb	-0.9892520904541016	-1.4536000490188599
6q18.pdb	6q18_HL_A_RA141T.pdb	-1.0500905513763428	-2.5220999717712402
6q18.pdb	6q18_HL_A_RA141W.pdb	-0.057148486375808716	-1.6138999462127686
6q18.pdb	6q18_HL_A_RA141Y.pdb	0.25877729058265686	-1.0485999584197998
6q18.pdb	6q18_HL_A_RA141V.pdb	-0.606620192527771	-2.234499931335449
6q18.pdb	6q18_HL_A_AA142R.pdb	-0.1593615561723709	-3.0035998821258545
6q18.pdb	6q18_HL_A_AA142N.pdb	-0.6575508713722229	-3.3447000980377197
6q18.pdb	6q18_HL_A_AA142D.pdb	-0.7619011402130127	-1.4805999994277954
6q18.pdb	6q18_HL_A_AA142C.pdb	-0.894393801689148	-1.023900032043457
6q18.pdb	6q18_HL_A_AA142Q.pdb	0.01626884937286377	-0.6840999722480774
6q18.pdb	6q18_HL_A_AA142E.pdb	-1.2118436098098755	1.3687000274658203
6q18.pdb	6q18_HL_A_AA142G.pdb	-0.47781744599342346	-0.9315000176429749
6q18.pdb	6q18_HL_A_AA142H.pdb	-9.439139366149902	-10.617300033569336
6q18.pdb	6q18_HL_A_AA142I.pdb	-1.9488049745559692	-0.7511000037193298
6q18.pdb	6q18_HL_A_AA142L.pdb	-1.0488728284835815	-0.3465000092983246
6q18.pdb	6q18_HL_A_AA142K.pdb	0.3090071976184845	-2.000999927520752
6q18.pdb	6q18_HL_A_AA142M.pdb	0.5988729000091553	0.7055000066757202
6q18.pdb	6q18_HL_A_AA142F.pdb	-4.204031467437744	-1.4544999599456787
6q18.pdb	6q18_HL_A_AA142P.pdb	0.4355354607105255	-1.0530999898910522
6q18.pdb	6q18_HL_A_AA142S.pdb	-0.26347726583480835	-0.8486999869346619
6q18.pdb	6q18_HL_A_AA142T.pdb	-1.7775187492370605	-0.2379000037908554
6q18.pdb	6q18_HL_A_AA142W.pdb	-3.414222002029419	-9.754199981689453
6q18.pdb	6q18_HL_A_AA142Y.pdb	-4.67987060546875	-2.3912999629974365
6q18.pdb	6q18_HL_A_AA142V.pdb	-1.8803365230560303	-0.7408999800682068
6q18.pdb	6q18_HL_A_IA143A.pdb	-1.4012411832809448	-1.544600009918213
6q18.pdb	6q18_HL_A_IA143R.pdb	-3.628840208053589	-4.533899784088135
6q18.pdb	6q18_HL_A_IA143N.pdb	-1.66486394405365	-1.9979000091552734
6q18.pdb	6q18_HL_A_IA143D.pdb	-1.5576833486557007	-2.872999906539917
6q18.pdb	6q18_HL_A_IA143C.pdb	-0.6318114995956421	0.19519999623298645
6q18.pdb	6q18_HL_A_IA143Q.pdb	-1.054681658744812	-1.5413000583648682
6q18.pdb	6q18_HL_A_IA143E.pdb	-0.8112632036209106	-2.977400064468384
6q18.pdb	6q18_HL_A_IA143G.pdb	-1.5000783205032349	-2.4349000453948975
6q18.pdb	6q18_HL_A_IA143H.pdb	-1.2560473680496216	-2.3629000186920166
6q18.pdb	6q18_HL_A_IA143L.pdb	-1.3801172971725464	-1.1792000532150269
6q18.pdb	6q18_HL_A_IA143K.pdb	-3.0789873600006104	-3.045300006866455
6q18.pdb	6q18_HL_A_IA143M.pdb	-0.9871964454650879	-1.0907000303268433
6q18.pdb	6q18_HL_A_IA143F.pdb	-6.178063869476318	-4.7993998527526855
6q18.pdb	6q18_HL_A_IA143P.pdb	-1.1869817972183228	-1.6370999813079834
6q18.pdb	6q18_HL_A_IA143S.pdb	-0.8680800795555115	-1.0403000116348267
6q18.pdb	6q18_HL_A_IA143T.pdb	-0.8254754543304443	-0.5999000072479248
6q18.pdb	6q18_HL_A_IA143W.pdb	-6.564713954925537	-9.816200256347656
6q18.pdb	6q18_HL_A_IA143Y.pdb	-4.870833396911621	-4.112599849700928
6q18.pdb	6q18_HL_A_IA143V.pdb	-0.260475754737854	-0.13510000705718994
6q18.pdb	6q18_HL_A_HA145A.pdb	-1.2343121767044067	0.10300000011920929
6q18.pdb	6q18_HL_A_HA145R.pdb	-0.2657623887062073	0.4747999906539917
6q18.pdb	6q18_HL_A_HA145N.pdb	-0.7675413489341736	-0.08160000294446945
6q18.pdb	6q18_HL_A_HA145D.pdb	-1.23725163936615	0.24040000140666962
6q18.pdb	6q18_HL_A_HA145C.pdb	-1.1309751272201538	0.006899999920278788
6q18.pdb	6q18_HL_A_HA145Q.pdb	-0.7538446187973022	0.6793000102043152
6q18.pdb	6q18_HL_A_HA145E.pdb	-1.145707130432129	0.06459999829530716
6q18.pdb	6q18_HL_A_HA145G.pdb	-1.3508803844451904	0.3091000020503998
6q18.pdb	6q18_HL_A_HA145I.pdb	-0.32254111766815186	0.4749999940395355
6q18.pdb	6q18_HL_A_HA145L.pdb	-0.4674137830734253	0.7253000140190125
6q18.pdb	6q18_HL_A_HA145K.pdb	-0.3300514221191406	0.6353999972343445
6q18.pdb	6q18_HL_A_HA145M.pdb	-0.503075361251831	0.4465000033378601
6q18.pdb	6q18_HL_A_HA145F.pdb	-0.25055480003356934	0.8317999839782715
6q18.pdb	6q18_HL_A_HA145P.pdb	-0.19048716127872467	0.1039000004529953
6q18.pdb	6q18_HL_A_HA145S.pdb	-0.7733618021011353	-0.20260000228881836
6q18.pdb	6q18_HL_A_HA145T.pdb	-0.650423526763916	0.3125
6q18.pdb	6q18_HL_A_HA145W.pdb	0.0752021074295044	0.08349999785423279
6q18.pdb	6q18_HL_A_HA145Y.pdb	-0.16051176190376282	0.5164999961853027
6q18.pdb	6q18_HL_A_HA145V.pdb	-0.8344541788101196	0.10029999911785126
6q18.pdb	6q18_HL_A_GA174A.pdb	-0.20224520564079285	-0.06960000097751617
6q18.pdb	6q18_HL_A_GA174R.pdb	-0.12383034825325012	0.4065000116825104
6q18.pdb	6q18_HL_A_GA174N.pdb	-0.3890591561794281	-0.07240000367164612
6q18.pdb	6q18_HL_A_GA174D.pdb	-0.35267794132232666	-0.1542000025510788
6q18.pdb	6q18_HL_A_GA174C.pdb	-0.13792471587657928	-0.07320000231266022
6q18.pdb	6q18_HL_A_GA174Q.pdb	-0.18802782893180847	-0.0007999999797903001
6q18.pdb	6q18_HL_A_GA174E.pdb	-0.3052401840686798	-0.19020000100135803
6q18.pdb	6q18_HL_A_GA174H.pdb	-0.07711148262023926	-0.20469999313354492
6q18.pdb	6q18_HL_A_GA174I.pdb	0.20222732424736023	-0.16359999775886536
6q18.pdb	6q18_HL_A_GA174L.pdb	-0.07375699281692505	-0.1712000072002411
6q18.pdb	6q18_HL_A_GA174K.pdb	-0.06713685393333435	0.025800000876188278
6q18.pdb	6q18_HL_A_GA174M.pdb	-0.09378960728645325	0.07530000060796738
6q18.pdb	6q18_HL_A_GA174F.pdb	-0.038964033126831055	0.07410000264644623
6q18.pdb	6q18_HL_A_GA174P.pdb	-0.23342807590961456	-0.1014999970793724
6q18.pdb	6q18_HL_A_GA174S.pdb	-0.326549768447876	-0.07020000368356705
6q18.pdb	6q18_HL_A_GA174T.pdb	-0.2798222303390503	-0.1696999967098236
6q18.pdb	6q18_HL_A_GA174W.pdb	-0.003304898738861084	-0.12520000338554382
6q18.pdb	6q18_HL_A_GA174Y.pdb	-0.03305739164352417	-0.08820000290870667
6q18.pdb	6q18_HL_A_GA174V.pdb	0.13108715415000916	-0.15489999949932098
6q18.pdb	6q18_HL_A_QA175A.pdb	-0.7224285006523132	0.1761000007390976
6q18.pdb	6q18_HL_A_QA175R.pdb	-0.4718724191188812	0.38269999623298645
6q18.pdb	6q18_HL_A_QA175N.pdb	-0.712407112121582	-0.07580000162124634
6q18.pdb	6q18_HL_A_QA175D.pdb	-0.5763448476791382	-0.34630000591278076
6q18.pdb	6q18_HL_A_QA175C.pdb	-0.6693993806838989	0.05660000070929527
6q18.pdb	6q18_HL_A_QA175E.pdb	-0.7261601686477661	-0.9797999858856201
6q18.pdb	6q18_HL_A_QA175G.pdb	-0.7955273389816284	-0.1574999988079071
6q18.pdb	6q18_HL_A_QA175H.pdb	-0.49623459577560425	0.11500000208616257
6q18.pdb	6q18_HL_A_QA175I.pdb	-0.19965186715126038	0.49559998512268066
6q18.pdb	6q18_HL_A_QA175L.pdb	-0.2877500355243683	0.44859999418258667
6q18.pdb	6q18_HL_A_QA175K.pdb	-0.5833572149276733	-0.02160000056028366
6q18.pdb	6q18_HL_A_QA175M.pdb	-0.19348587095737457	0.38339999318122864
6q18.pdb	6q18_HL_A_QA175F.pdb	-0.25951141119003296	0.09700000286102295
6q18.pdb	6q18_HL_A_QA175P.pdb	-1.086279034614563	-0.14090000092983246
6q18.pdb	6q18_HL_A_QA175S.pdb	-0.5461726188659668	-0.31949999928474426
6q18.pdb	6q18_HL_A_QA175T.pdb	-0.5074703693389893	0.10830000042915344
6q18.pdb	6q18_HL_A_QA175W.pdb	-0.42373326420783997	1.2598999738693237
6q18.pdb	6q18_HL_A_QA175Y.pdb	-0.16623680293560028	-0.6200000047683716
6q18.pdb	6q18_HL_A_QA175V.pdb	-0.1890193223953247	0.30329999327659607
6q18.pdb	6q18_HL_A_EA176A.pdb	-0.2334001660346985	-2.154900074005127
6q18.pdb	6q18_HL_A_EA176R.pdb	-0.16537564992904663	-1.8456000089645386
6q18.pdb	6q18_HL_A_EA176N.pdb	-0.7339344024658203	-2.3289999961853027
6q18.pdb	6q18_HL_A_EA176D.pdb	-0.7715556621551514	-2.4093000888824463
6q18.pdb	6q18_HL_A_EA176C.pdb	-0.3604581654071808	-2.3921000957489014
6q18.pdb	6q18_HL_A_EA176Q.pdb	-0.24809040129184723	-1.541599988937378
6q18.pdb	6q18_HL_A_EA176G.pdb	-0.702309250831604	-2.9883999824523926
6q18.pdb	6q18_HL_A_EA176H.pdb	-1.0139847993850708	-2.473099946975708
6q18.pdb	6q18_HL_A_EA176I.pdb	0.0051635801792144775	-1.5425000190734863
6q18.pdb	6q18_HL_A_EA176L.pdb	-0.3129994571208954	-1.7315000295639038
6q18.pdb	6q18_HL_A_EA176K.pdb	-0.10465669631958008	-2.2948999404907227
6q18.pdb	6q18_HL_A_EA176M.pdb	-0.2514098286628723	-1.3712999820709229
6q18.pdb	6q18_HL_A_EA176F.pdb	-0.3522818684577942	-1.5681999921798706
6q18.pdb	6q18_HL_A_EA176P.pdb	-2.6635868549346924	-3.9305999279022217
6q18.pdb	6q18_HL_A_EA176S.pdb	-0.5500167608261108	-2.827899932861328
6q18.pdb	6q18_HL_A_EA176T.pdb	-0.5219429731369019	-2.930000066757202
6q18.pdb	6q18_HL_A_EA176W.pdb	-1.072244644165039	-2.0508999824523926
6q18.pdb	6q18_HL_A_EA176Y.pdb	-1.4168765544891357	-2.6491000652313232
6q18.pdb	6q18_HL_A_EA176V.pdb	-0.07486265897750854	-1.6405999660491943
6q18.pdb	6q18_HL_A_GA177A.pdb	-1.0195093154907227	-0.8801000118255615
6q18.pdb	6q18_HL_A_GA177R.pdb	-7.753338813781738	-6.064599990844727
6q18.pdb	6q18_HL_A_GA177N.pdb	-1.9546786546707153	-0.5580999851226807
6q18.pdb	6q18_HL_A_GA177D.pdb	-1.9824336767196655	-1.1007000207901
6q18.pdb	6q18_HL_A_GA177C.pdb	-0.824383556842804	-1.226099967956543
6q18.pdb	6q18_HL_A_GA177Q.pdb	-16.3048152923584	-12.217599868774414
6q18.pdb	6q18_HL_A_GA177E.pdb	-1.9108372926712036	-5.336599826812744
6q18.pdb	6q18_HL_A_GA177H.pdb	-24.060712814331055	-34.86465072631836
6q18.pdb	6q18_HL_A_GA177I.pdb	-10.24354362487793	-10.740400314331055
6q18.pdb	6q18_HL_A_GA177L.pdb	-13.76822280883789	-11.390299797058105
6q18.pdb	6q18_HL_A_GA177K.pdb	-18.667993545532227	-21.557920455932617
6q18.pdb	6q18_HL_A_GA177M.pdb	-1.280259370803833	-3.7771999835968018
6q18.pdb	6q18_HL_A_GA177F.pdb	-20.934804916381836	-28.15730094909668
6q18.pdb	6q18_HL_A_GA177P.pdb	-3.7066597938537598	-5.511499881744385
6q18.pdb	6q18_HL_A_GA177S.pdb	-0.7280738353729248	-2.3171000480651855
6q18.pdb	6q18_HL_A_GA177T.pdb	-1.4185423851013184	-1.6181000471115112
6q18.pdb	6q18_HL_A_GA177W.pdb	-20.217411041259766	-28.156490325927734
6q18.pdb	6q18_HL_A_GA177Y.pdb	-24.715150833129883	-34.73244094848633
6q18.pdb	6q18_HL_A_GA177V.pdb	-1.875227928161621	-0.7483999729156494
6okm.pdb	6okm_HL_R_TH29A.pdb	-0.23585250973701477	0.030400000512599945
6okm.pdb	6okm_HL_R_TH29R.pdb	0.0009922683238983154	-0.048500001430511475
6okm.pdb	6okm_HL_R_TH29N.pdb	-0.22014786303043365	0.04450000077486038
6okm.pdb	6okm_HL_R_TH29D.pdb	-0.5312128067016602	0.11959999799728394
6okm.pdb	6okm_HL_R_TH29C.pdb	-0.16492167115211487	0.01850000023841858
6okm.pdb	6okm_HL_R_TH29Q.pdb	-0.11917504668235779	0.008999999612569809
6okm.pdb	6okm_HL_R_TH29E.pdb	-0.18965379893779755	0.06289999932050705
6okm.pdb	6okm_HL_R_TH29G.pdb	-0.4414820969104767	0.04600000008940697
6okm.pdb	6okm_HL_R_TH29H.pdb	-0.16664066910743713	0.3540000021457672
6okm.pdb	6okm_HL_R_TH29I.pdb	-0.13567385077476501	0.007400000002235174
6okm.pdb	6okm_HL_R_TH29L.pdb	0.23194769024848938	-0.02070000022649765
6okm.pdb	6okm_HL_R_TH29K.pdb	-0.06308266520500183	-0.025200000032782555
6okm.pdb	6okm_HL_R_TH29M.pdb	-0.07899102568626404	-0.010300000198185444
6okm.pdb	6okm_HL_R_TH29F.pdb	-0.07479175925254822	0.0430000014603138
6okm.pdb	6okm_HL_R_TH29P.pdb	-0.22956256568431854	0.041999999433755875
6okm.pdb	6okm_HL_R_TH29S.pdb	-0.4255051910877228	0.06589999794960022
6okm.pdb	6okm_HL_R_TH29W.pdb	-0.1773693710565567	0.0013000000035390258
6okm.pdb	6okm_HL_R_TH29Y.pdb	-0.10541200637817383	0.10509999841451645
6okm.pdb	6okm_HL_R_TH29V.pdb	-0.04982578754425049	0.007799999788403511
6okm.pdb	6okm_HL_R_NH30A.pdb	-0.9972105026245117	-0.23160000145435333
6okm.pdb	6okm_HL_R_NH30R.pdb	-0.5701416730880737	0.28600001335144043
6okm.pdb	6okm_HL_R_NH30D.pdb	-0.47085773944854736	-0.08229999989271164
6okm.pdb	6okm_HL_R_NH30C.pdb	-0.5229992270469666	0.08349999785423279
6okm.pdb	6okm_HL_R_NH30Q.pdb	-0.46900537610054016	-0.15459999442100525
6okm.pdb	6okm_HL_R_NH30E.pdb	-0.37453997135162354	0.07940000295639038
6okm.pdb	6okm_HL_R_NH30G.pdb	-1.0863037109375	-0.5422000288963318
6okm.pdb	6okm_HL_R_NH30H.pdb	-0.604911208152771	0.4221000075340271
6okm.pdb	6okm_HL_R_NH30I.pdb	-0.21757185459136963	-0.10180000215768814
6okm.pdb	6okm_HL_R_NH30L.pdb	-0.09176358580589294	1.0269999504089355
6okm.pdb	6okm_HL_R_NH30K.pdb	-0.38652098178863525	1.5205999612808228
6okm.pdb	6okm_HL_R_NH30M.pdb	-0.40170618891716003	0.6628000140190125
6okm.pdb	6okm_HL_R_NH30F.pdb	-0.4714106321334839	0.5515000224113464
6okm.pdb	6okm_HL_R_NH30P.pdb	-0.84192955493927	-0.4544999897480011
6okm.pdb	6okm_HL_R_NH30S.pdb	-1.2394928932189941	-0.6402999758720398
6okm.pdb	6okm_HL_R_NH30T.pdb	-0.8697885274887085	0.10509999841451645
6okm.pdb	6okm_HL_R_NH30W.pdb	-0.981985330581665	0.20080000162124634
6okm.pdb	6okm_HL_R_NH30Y.pdb	-0.7755323648452759	0.24169999361038208
6okm.pdb	6okm_HL_R_NH30V.pdb	-0.25376009941101074	0.9678999781608582
6okm.pdb	6okm_HL_R_YH31A.pdb	-0.7115012407302856	-0.9271000027656555
6okm.pdb	6okm_HL_R_YH31R.pdb	-0.5089693069458008	-1.0743999481201172
6okm.pdb	6okm_HL_R_YH31N.pdb	-1.0769224166870117	-1.5378999710083008
6okm.pdb	6okm_HL_R_YH31D.pdb	-1.1058400869369507	-0.15389999747276306
6okm.pdb	6okm_HL_R_YH31C.pdb	-0.6268316507339478	-0.819100022315979
6okm.pdb	6okm_HL_R_YH31Q.pdb	-0.7445026636123657	-1.2400000095367432
6okm.pdb	6okm_HL_R_YH31E.pdb	-0.8464977741241455	0.26600000262260437
6okm.pdb	6okm_HL_R_YH31G.pdb	-0.7834031581878662	-1.0081000328063965
6okm.pdb	6okm_HL_R_YH31H.pdb	-0.8615485429763794	-0.9358000159263611
6okm.pdb	6okm_HL_R_YH31I.pdb	-0.5940778255462646	0.02669999934732914
6okm.pdb	6okm_HL_R_YH31L.pdb	-0.6224269270896912	-0.18889999389648438
6okm.pdb	6okm_HL_R_YH31K.pdb	-0.6417056918144226	-1.4326000213623047
6okm.pdb	6okm_HL_R_YH31M.pdb	-0.5623581409454346	0.8090999722480774
6okm.pdb	6okm_HL_R_YH31F.pdb	-0.6111906170845032	0.39430001378059387
6okm.pdb	6okm_HL_R_YH31P.pdb	-0.9285095930099487	-0.5307000279426575
6okm.pdb	6okm_HL_R_YH31S.pdb	-1.0416477918624878	-1.257699966430664
6okm.pdb	6okm_HL_R_YH31T.pdb	-0.9643385410308838	-0.7954999804496765
6okm.pdb	6okm_HL_R_YH31W.pdb	-0.5443247556686401	1.2760000228881836
6okm.pdb	6okm_HL_R_YH31V.pdb	-0.668009340763092	-0.4650999903678894
6okm.pdb	6okm_HL_R_LH32A.pdb	-1.1540305614471436	-1.718400001525879
6okm.pdb	6okm_HL_R_LH32R.pdb	-1.2285516262054443	-2.6068999767303467
6okm.pdb	6okm_HL_R_LH32N.pdb	-1.353466272354126	-1.7252000570297241
6okm.pdb	6okm_HL_R_LH32D.pdb	-0.8047041893005371	-2.9247000217437744
6okm.pdb	6okm_HL_R_LH32C.pdb	-0.9914150238037109	-1.4532999992370605
6okm.pdb	6okm_HL_R_LH32Q.pdb	-0.6659244298934937	-2.2916998863220215
6okm.pdb	6okm_HL_R_LH32E.pdb	-0.7122955918312073	-3.2430999279022217
6okm.pdb	6okm_HL_R_LH32G.pdb	-1.1313406229019165	-2.0034000873565674
6okm.pdb	6okm_HL_R_LH32H.pdb	-0.5415756702423096	-1.0024000406265259
6okm.pdb	6okm_HL_R_LH32I.pdb	-1.0511150360107422	-0.7067999839782715
6okm.pdb	6okm_HL_R_LH32K.pdb	-1.619888186454773	-1.2759000062942505
6okm.pdb	6okm_HL_R_LH32M.pdb	-0.6016122102737427	0.2897000014781952
6okm.pdb	6okm_HL_R_LH32F.pdb	-0.34204405546188354	1.3717999458312988
6okm.pdb	6okm_HL_R_LH32P.pdb	-0.8448705673217773	-1.579800009727478
6okm.pdb	6okm_HL_R_LH32S.pdb	-1.2055596113204956	-1.9931999444961548
6okm.pdb	6okm_HL_R_LH32T.pdb	-1.4159034490585327	-1.4589999914169312
6okm.pdb	6okm_HL_R_LH32W.pdb	-5.944180488586426	-3.1570000648498535
6okm.pdb	6okm_HL_R_LH32Y.pdb	-1.1436169147491455	-0.18889999389648438
6okm.pdb	6okm_HL_R_LH32V.pdb	-1.135013461112976	-1.138200044631958
6okm.pdb	6okm_HL_R_VH49A.pdb	-1.1814258098602295	-0.6279000043869019
6okm.pdb	6okm_HL_R_VH49R.pdb	-0.9375412464141846	-3.5541000366210938
6okm.pdb	6okm_HL_R_VH49N.pdb	-1.3698207139968872	-0.7541999816894531
6okm.pdb	6okm_HL_R_VH49D.pdb	-1.0667033195495605	-1.6556999683380127
6okm.pdb	6okm_HL_R_VH49C.pdb	-0.7005259990692139	-0.38269999623298645
6okm.pdb	6okm_HL_R_VH49Q.pdb	-1.0981165170669556	-0.8259000182151794
6okm.pdb	6okm_HL_R_VH49E.pdb	-1.324705958366394	-0.289900004863739
6okm.pdb	6okm_HL_R_VH49G.pdb	-1.0680723190307617	-0.9955999851226807
6okm.pdb	6okm_HL_R_VH49H.pdb	-2.5026395320892334	-2.91510009765625
6okm.pdb	6okm_HL_R_VH49I.pdb	-0.7002676725387573	-0.30550000071525574
6okm.pdb	6okm_HL_R_VH49L.pdb	-1.2087528705596924	-0.5182999968528748
6okm.pdb	6okm_HL_R_VH49K.pdb	-0.645317792892456	-0.1005999967455864
6okm.pdb	6okm_HL_R_VH49M.pdb	-0.7011315822601318	-0.359499990940094
6okm.pdb	6okm_HL_R_VH49F.pdb	-8.840558052062988	-9.661800384521484
6okm.pdb	6okm_HL_R_VH49P.pdb	-1.495258092880249	-0.7324000000953674
6okm.pdb	6okm_HL_R_VH49S.pdb	-1.4951508045196533	-0.8324999809265137
6okm.pdb	6okm_HL_R_VH49T.pdb	-1.0942268371582031	-0.44440001249313354
6okm.pdb	6okm_HL_R_VH49W.pdb	-1.040138602256775	-0.9074000120162964
6okm.pdb	6okm_HL_R_VH49Y.pdb	-1.2339906692504883	-0.8938999772071838
6okm.pdb	6okm_HL_R_NH51A.pdb	-0.18747074902057648	-0.06589999794960022
6okm.pdb	6okm_HL_R_NH51R.pdb	0.7785731554031372	0.6557000279426575
6okm.pdb	6okm_HL_R_NH51D.pdb	-0.4235506057739258	-0.4997999966144562
6okm.pdb	6okm_HL_R_NH51C.pdb	-0.008192718029022217	0.05460000038146973
6okm.pdb	6okm_HL_R_NH51Q.pdb	0.2319202721118927	-0.3077000081539154
6okm.pdb	6okm_HL_R_NH51E.pdb	0.11096367239952087	-0.4221000075340271
6okm.pdb	6okm_HL_R_NH51G.pdb	-0.17185412347316742	-0.3630000054836273
6okm.pdb	6okm_HL_R_NH51H.pdb	-0.16081281006336212	0.49140000343322754
6okm.pdb	6okm_HL_R_NH51I.pdb	0.2462141215801239	0.5938000082969666
6okm.pdb	6okm_HL_R_NH51L.pdb	0.049506813287734985	0.8881999850273132
6okm.pdb	6okm_HL_R_NH51K.pdb	0.8013747930526733	0.2513999938964844
6okm.pdb	6okm_HL_R_NH51M.pdb	0.2903387248516083	1.6816999912261963
6okm.pdb	6okm_HL_R_NH51F.pdb	-2.902491807937622	-1.4256999492645264
6okm.pdb	6okm_HL_R_NH51P.pdb	-0.8306598663330078	-2.34060001373291
6okm.pdb	6okm_HL_R_NH51S.pdb	-0.24564316868782043	-0.551800012588501
6okm.pdb	6okm_HL_R_NH51T.pdb	-0.09118974208831787	-0.3831000030040741
6okm.pdb	6okm_HL_R_NH51W.pdb	-1.8454780578613281	-0.9484999775886536
6okm.pdb	6okm_HL_R_NH51Y.pdb	0.05283135175704956	1.107200026512146
6okm.pdb	6okm_HL_R_NH51V.pdb	0.2437736690044403	0.4803999960422516
6okm.pdb	6okm_HL_R_DH56A.pdb	-0.3182746469974518	0.0024999999441206455
6okm.pdb	6okm_HL_R_DH56R.pdb	-0.08564159274101257	-0.08049999922513962
6okm.pdb	6okm_HL_R_DH56N.pdb	-0.23816907405853271	-0.08299999684095383
6okm.pdb	6okm_HL_R_DH56C.pdb	-0.07607939839363098	0.2768999934196472
6okm.pdb	6okm_HL_R_DH56Q.pdb	-0.2377917319536209	-0.02630000002682209
6okm.pdb	6okm_HL_R_DH56E.pdb	-0.30337175726890564	-0.011599999852478504
6okm.pdb	6okm_HL_R_DH56G.pdb	-0.42276668548583984	-0.21979999542236328
6okm.pdb	6okm_HL_R_DH56H.pdb	-0.09020808339118958	-0.10270000249147415
6okm.pdb	6okm_HL_R_DH56I.pdb	0.013104885816574097	0.39480000734329224
6okm.pdb	6okm_HL_R_DH56L.pdb	0.16294953227043152	1.0960999727249146
6okm.pdb	6okm_HL_R_DH56K.pdb	0.20713725686073303	0.6757000088691711
6okm.pdb	6okm_HL_R_DH56M.pdb	0.4582330286502838	1.2908999919891357
6okm.pdb	6okm_HL_R_DH56F.pdb	0.7345644235610962	0.9811999797821045
6okm.pdb	6okm_HL_R_DH56P.pdb	-0.16072727739810944	-0.16259999573230743
6okm.pdb	6okm_HL_R_DH56S.pdb	-0.2727653384208679	-0.17589999735355377
6okm.pdb	6okm_HL_R_DH56T.pdb	-0.30546990036964417	-0.13269999623298645
6okm.pdb	6okm_HL_R_DH56W.pdb	0.423433393239975	0.878600001335144
6okm.pdb	6okm_HL_R_DH56Y.pdb	0.7333458662033081	0.7002000212669373
6okm.pdb	6okm_HL_R_DH56V.pdb	-0.05782961845397949	0.3476000130176544
6okm.pdb	6okm_HL_R_YH58A.pdb	-1.4633523225784302	-0.5322999954223633
6okm.pdb	6okm_HL_R_YH58R.pdb	-0.765849232673645	-0.7390999794006348
6okm.pdb	6okm_HL_R_YH58N.pdb	-0.9454007148742676	-0.6557999849319458
6okm.pdb	6okm_HL_R_YH58D.pdb	-0.9281086921691895	-0.8345000147819519
6okm.pdb	6okm_HL_R_YH58C.pdb	-0.7283895015716553	-0.6137999892234802
6okm.pdb	6okm_HL_R_YH58Q.pdb	-0.8224771618843079	-0.640500009059906
6okm.pdb	6okm_HL_R_YH58E.pdb	-0.95754075050354	-0.5385000109672546
6okm.pdb	6okm_HL_R_YH58G.pdb	-1.3263795375823975	-0.7049000263214111
6okm.pdb	6okm_HL_R_YH58H.pdb	-0.6237486004829407	-0.754800021648407
6okm.pdb	6okm_HL_R_YH58I.pdb	-1.110337495803833	-0.29190000891685486
6okm.pdb	6okm_HL_R_YH58L.pdb	-0.5451594591140747	-0.4043999910354614
6okm.pdb	6okm_HL_R_YH58K.pdb	-0.5535405874252319	-0.9549999833106995
6okm.pdb	6okm_HL_R_YH58M.pdb	-0.7637805342674255	-0.6394000053405762
6okm.pdb	6okm_HL_R_YH58F.pdb	-0.44811809062957764	-0.42879998683929443
6okm.pdb	6okm_HL_R_YH58P.pdb	-1.697002649307251	-1.1708999872207642
6okm.pdb	6okm_HL_R_YH58S.pdb	-0.9699618816375732	-0.9099000096321106
6okm.pdb	6okm_HL_R_YH58T.pdb	-0.8651782870292664	-0.9876000285148621
6okm.pdb	6okm_HL_R_YH58W.pdb	-0.7851609587669373	-0.5616999864578247
6okm.pdb	6okm_HL_R_YH58V.pdb	-1.150964379310608	-0.47929999232292175
6okm.pdb	6okm_HL_R_RH97A.pdb	-1.376607060432434	0.6327000260353088
6okm.pdb	6okm_HL_R_RH97N.pdb	-1.4337726831436157	0.534600019454956
6okm.pdb	6okm_HL_R_RH97D.pdb	-1.2065026760101318	0.8967999815940857
6okm.pdb	6okm_HL_R_RH97C.pdb	-1.2351250648498535	0.6133999824523926
6okm.pdb	6okm_HL_R_RH97Q.pdb	-0.7012834548950195	1.3381999731063843
6okm.pdb	6okm_HL_R_RH97E.pdb	-0.7608498334884644	1.6481000185012817
6okm.pdb	6okm_HL_R_RH97G.pdb	-1.3915098905563354	0.557699978351593
6okm.pdb	6okm_HL_R_RH97H.pdb	-1.0265426635742188	0.9732000231742859
6okm.pdb	6okm_HL_R_RH97I.pdb	-0.443356990814209	0.6021000146865845
6okm.pdb	6okm_HL_R_RH97L.pdb	-0.47924646735191345	0.4878999888896942
6okm.pdb	6okm_HL_R_RH97K.pdb	-0.6792327761650085	0.26919999718666077
6okm.pdb	6okm_HL_R_RH97M.pdb	-0.6700581908226013	0.6467999815940857
6okm.pdb	6okm_HL_R_RH97F.pdb	-0.791343092918396	0.47540000081062317
6okm.pdb	6okm_HL_R_RH97P.pdb	-1.1641921997070312	1.1261999607086182
6okm.pdb	6okm_HL_R_RH97S.pdb	-0.938881516456604	1.667099952697754
6okm.pdb	6okm_HL_R_RH97T.pdb	-1.441116213798523	1.242900013923645
6okm.pdb	6okm_HL_R_RH97W.pdb	-0.3028251528739929	2.654900074005127
6okm.pdb	6okm_HL_R_RH97Y.pdb	-0.4058834910392761	0.3212999999523163
6okm.pdb	6okm_HL_R_RH97V.pdb	-1.0832276344299316	1.426800012588501
6okm.pdb	6okm_HL_R_DH98A.pdb	-0.5106463432312012	-2.9110000133514404
6okm.pdb	6okm_HL_R_DH98R.pdb	-0.14704975485801697	-5.28980016708374
6okm.pdb	6okm_HL_R_DH98N.pdb	-0.41268789768218994	-0.6128000020980835
6okm.pdb	6okm_HL_R_DH98C.pdb	-0.09729477763175964	-1.9128999710083008
6okm.pdb	6okm_HL_R_DH98Q.pdb	0.05349287390708923	-1.9012000560760498
6okm.pdb	6okm_HL_R_DH98E.pdb	-0.160072460770607	-2.021399974822998
6okm.pdb	6okm_HL_R_DH98G.pdb	-1.4972312450408936	-2.0241000652313232
6okm.pdb	6okm_HL_R_DH98H.pdb	-0.0650867223739624	-1.1516000032424927
6okm.pdb	6okm_HL_R_DH98I.pdb	-0.1311422735452652	-1.0716999769210815
6okm.pdb	6okm_HL_R_DH98L.pdb	-0.189914733171463	-1.3495999574661255
6okm.pdb	6okm_HL_R_DH98K.pdb	-0.9393050670623779	-4.583000183105469
6okm.pdb	6okm_HL_R_DH98M.pdb	-0.07051852345466614	-0.9692000150680542
6okm.pdb	6okm_HL_R_DH98F.pdb	-2.1219327449798584	-2.0829999446868896
6okm.pdb	6okm_HL_R_DH98P.pdb	-0.1537870615720749	-3.238100051879883
6okm.pdb	6okm_HL_R_DH98S.pdb	-0.767363429069519	-2.387700080871582
6okm.pdb	6okm_HL_R_DH98T.pdb	-0.6215461492538452	-1.9639999866485596
6okm.pdb	6okm_HL_R_DH98W.pdb	-5.369387149810791	-6.997200012207031
6okm.pdb	6okm_HL_R_DH98Y.pdb	-1.2775928974151611	-2.9537999629974365
6okm.pdb	6okm_HL_R_DH98V.pdb	-0.3808704614639282	-1.5614999532699585
6okm.pdb	6okm_HL_R_RH99A.pdb	-0.9966590404510498	-2.3482000827789307
6okm.pdb	6okm_HL_R_RH99N.pdb	-0.7298272848129272	-2.255199909210205
6okm.pdb	6okm_HL_R_RH99D.pdb	-0.7635902166366577	-3.3726999759674072
6okm.pdb	6okm_HL_R_RH99C.pdb	-0.794135570526123	-1.9154000282287598
6okm.pdb	6okm_HL_R_RH99Q.pdb	-0.5576543807983398	-1.6252000331878662
6okm.pdb	6okm_HL_R_RH99E.pdb	-0.6133885979652405	-2.61929988861084
6okm.pdb	6okm_HL_R_RH99G.pdb	-1.0982950925827026	-2.9458999633789062
6okm.pdb	6okm_HL_R_RH99H.pdb	-0.5147688388824463	-2.6061999797821045
6okm.pdb	6okm_HL_R_RH99I.pdb	-0.4958766996860504	-0.9937999844551086
6okm.pdb	6okm_HL_R_RH99L.pdb	-0.47512108087539673	-0.8799999952316284
6okm.pdb	6okm_HL_R_RH99K.pdb	-0.5285972356796265	-1.1416000127792358
6okm.pdb	6okm_HL_R_RH99M.pdb	-0.38512828946113586	-0.49410000443458557
6okm.pdb	6okm_HL_R_RH99F.pdb	-3.6164956092834473	-4.6722002029418945
6okm.pdb	6okm_HL_R_RH99P.pdb	-0.7962989807128906	-2.1810998916625977
6okm.pdb	6okm_HL_R_RH99S.pdb	-1.1433290243148804	-2.9990999698638916
6okm.pdb	6okm_HL_R_RH99T.pdb	-0.7581327557563782	-1.9764000177383423
6okm.pdb	6okm_HL_R_RH99W.pdb	-2.995415687561035	-4.043499946594238
6okm.pdb	6okm_HL_R_RH99Y.pdb	-0.5693206787109375	-1.2063000202178955
6okm.pdb	6okm_HL_R_RH99V.pdb	-0.555126428604126	-0.3977000117301941
6okm.pdb	6okm_HL_R_YL32A.pdb	-0.6548780202865601	-1.0950000286102295
6okm.pdb	6okm_HL_R_YL32R.pdb	-0.5333946943283081	-1.4240000247955322
6okm.pdb	6okm_HL_R_YL32N.pdb	-0.7663507461547852	-1.1109999418258667
6okm.pdb	6okm_HL_R_YL32D.pdb	-0.7063297033309937	-1.4101999998092651
6okm.pdb	6okm_HL_R_YL32C.pdb	-0.38875091075897217	-1.2996000051498413
6okm.pdb	6okm_HL_R_YL32Q.pdb	-0.791752278804779	-1.280900001525879
6okm.pdb	6okm_HL_R_YL32E.pdb	-0.7793108224868774	-1.232699990272522
6okm.pdb	6okm_HL_R_YL32G.pdb	-1.05852472782135	-1.7753000259399414
6okm.pdb	6okm_HL_R_YL32H.pdb	-0.21746832132339478	-0.3107999861240387
6okm.pdb	6okm_HL_R_YL32I.pdb	-1.4498143196105957	-2.161099910736084
6okm.pdb	6okm_HL_R_YL32L.pdb	-0.47853416204452515	-0.27869999408721924
6okm.pdb	6okm_HL_R_YL32K.pdb	-0.5563903450965881	-0.9671000242233276
6okm.pdb	6okm_HL_R_YL32M.pdb	-0.6512613296508789	-0.6531000137329102
6okm.pdb	6okm_HL_R_YL32F.pdb	-0.3073097765445709	0.1703999936580658
6okm.pdb	6okm_HL_R_YL32P.pdb	-0.9262349605560303	-1.4107999801635742
6okm.pdb	6okm_HL_R_YL32S.pdb	-0.5856363773345947	-1.6908999681472778
6okm.pdb	6okm_HL_R_YL32T.pdb	-0.766462504863739	-1.374500036239624
6okm.pdb	6okm_HL_R_YL32W.pdb	-0.44313251972198486	0.2451000064611435
6okm.pdb	6okm_HL_R_YL32V.pdb	-0.6271556615829468	-1.382699966430664
6okm.pdb	6okm_HL_R_VL34A.pdb	-1.116287112236023	-0.35830000042915344
6okm.pdb	6okm_HL_R_VL34R.pdb	-1.1007570028305054	-0.6277999877929688
6okm.pdb	6okm_HL_R_VL34N.pdb	-1.3077489137649536	-0.22089999914169312
6okm.pdb	6okm_HL_R_VL34D.pdb	-0.9803197383880615	-0.5091999769210815
6okm.pdb	6okm_HL_R_VL34C.pdb	-0.6333473920822144	-0.01119999960064888
6okm.pdb	6okm_HL_R_VL34Q.pdb	-0.7656092643737793	-0.31060001254081726
6okm.pdb	6okm_HL_R_VL34E.pdb	-0.842254638671875	-0.03440000116825104
6okm.pdb	6okm_HL_R_VL34G.pdb	-1.1695938110351562	-0.38909998536109924
6okm.pdb	6okm_HL_R_VL34H.pdb	-0.6280514001846313	-0.42800000309944153
6okm.pdb	6okm_HL_R_VL34I.pdb	-0.5261661410331726	0.18140000104904175
6okm.pdb	6okm_HL_R_VL34L.pdb	-0.4684726893901825	-0.28049999475479126
6okm.pdb	6okm_HL_R_VL34K.pdb	-0.6567268371582031	-0.03200000151991844
6okm.pdb	6okm_HL_R_VL34M.pdb	-0.7698938846588135	-0.155799999833107
6okm.pdb	6okm_HL_R_VL34F.pdb	-0.4384397268295288	-0.2709999978542328
6okm.pdb	6okm_HL_R_VL34P.pdb	-0.761847734451294	-0.5113999843597412
6okm.pdb	6okm_HL_R_VL34S.pdb	-0.9794580936431885	-0.3188000023365021
6okm.pdb	6okm_HL_R_VL34T.pdb	-0.9818819761276245	-0.3984000086784363
6okm.pdb	6okm_HL_R_VL34W.pdb	-0.8366445899009705	-0.9713000059127808
6okm.pdb	6okm_HL_R_VL34Y.pdb	-0.6196315288543701	-0.5292999744415283
6okm.pdb	6okm_HL_R_YL49A.pdb	-1.2382798194885254	-0.6273000240325928
6okm.pdb	6okm_HL_R_YL49R.pdb	-0.734564483165741	-1.579300045967102
6okm.pdb	6okm_HL_R_YL49N.pdb	-1.1189582347869873	-0.5073999762535095
6okm.pdb	6okm_HL_R_YL49D.pdb	-1.3034296035766602	-0.6351000070571899
6okm.pdb	6okm_HL_R_YL49C.pdb	-1.1446477174758911	-0.6571999788284302
6okm.pdb	6okm_HL_R_YL49Q.pdb	-1.1261595487594604	0.08009999990463257
6okm.pdb	6okm_HL_R_YL49E.pdb	-0.5826186537742615	-0.8755999803543091
6okm.pdb	6okm_HL_R_YL49G.pdb	-1.4603852033615112	-0.9830999970436096
6okm.pdb	6okm_HL_R_YL49H.pdb	-1.064820408821106	-0.7290999889373779
6okm.pdb	6okm_HL_R_YL49I.pdb	-1.0975981950759888	0.03180000185966492
6okm.pdb	6okm_HL_R_YL49L.pdb	-0.4738772511482239	-0.0015999999595806003
6okm.pdb	6okm_HL_R_YL49K.pdb	-0.6768293380737305	-0.7914000153541565
6okm.pdb	6okm_HL_R_YL49M.pdb	-0.9159997701644897	-0.27630001306533813
6okm.pdb	6okm_HL_R_YL49F.pdb	-0.6982109546661377	0.46720001101493835
6okm.pdb	6okm_HL_R_YL49P.pdb	-1.294986605644226	-0.550000011920929
6okm.pdb	6okm_HL_R_YL49S.pdb	-1.3358070850372314	-0.7423999905586243
6okm.pdb	6okm_HL_R_YL49T.pdb	-0.8087631464004517	-0.8998000025749207
6okm.pdb	6okm_HL_R_YL49W.pdb	-0.40548256039619446	1.2451000213623047
6okm.pdb	6okm_HL_R_YL49V.pdb	-0.9821444749832153	0.026200000196695328
6okm.pdb	6okm_HL_R_NL53A.pdb	-0.49710825085639954	0.16920000314712524
6okm.pdb	6okm_HL_R_NL53R.pdb	-0.12269693613052368	0.4422999918460846
6okm.pdb	6okm_HL_R_NL53D.pdb	-0.3967977464199066	-0.7038000226020813
6okm.pdb	6okm_HL_R_NL53C.pdb	-0.25506865978240967	0.2581999897956848
6okm.pdb	6okm_HL_R_NL53Q.pdb	-0.5946152806282043	-0.03999999910593033
6okm.pdb	6okm_HL_R_NL53E.pdb	-0.3307204246520996	-0.22280000150203705
6okm.pdb	6okm_HL_R_NL53G.pdb	-1.4348698854446411	0.2639999985694885
6okm.pdb	6okm_HL_R_NL53H.pdb	-0.17871423065662384	0.15150000154972076
6okm.pdb	6okm_HL_R_NL53I.pdb	-0.1412583291530609	-0.20239999890327454
6okm.pdb	6okm_HL_R_NL53L.pdb	-0.16200189292430878	0.37229999899864197
6okm.pdb	6okm_HL_R_NL53K.pdb	-0.2593567371368408	0.42640000581741333
6okm.pdb	6okm_HL_R_NL53M.pdb	-0.11056235432624817	0.7494000196456909
6okm.pdb	6okm_HL_R_NL53F.pdb	-0.1752493679523468	0.18930000066757202
6okm.pdb	6okm_HL_R_NL53P.pdb	-0.49010640382766724	0.17730000615119934
6okm.pdb	6okm_HL_R_NL53S.pdb	-0.48648107051849365	0.1420000046491623
6okm.pdb	6okm_HL_R_NL53T.pdb	-0.7515753507614136	0.26750001311302185
6okm.pdb	6okm_HL_R_NL53W.pdb	-0.3499810993671417	0.12770000100135803
6okm.pdb	6okm_HL_R_NL53Y.pdb	0.0034461021423339844	1.7431000471115112
6okm.pdb	6okm_HL_R_NL53V.pdb	-0.2496931552886963	0.6003999710083008
6okm.pdb	6okm_HL_R_LL54A.pdb	-0.5026766061782837	0.35569998621940613
6okm.pdb	6okm_HL_R_LL54R.pdb	-0.6946456432342529	-0.17720000445842743
6okm.pdb	6okm_HL_R_LL54N.pdb	-0.7809535264968872	0.28790000081062317
6okm.pdb	6okm_HL_R_LL54D.pdb	-0.9428493976593018	0.840399980545044
6okm.pdb	6okm_HL_R_LL54C.pdb	-0.44138652086257935	0.12939999997615814
6okm.pdb	6okm_HL_R_LL54Q.pdb	-0.7434579133987427	0.37529999017715454
6okm.pdb	6okm_HL_R_LL54E.pdb	-0.5633285045623779	0.5098999738693237
6okm.pdb	6okm_HL_R_LL54G.pdb	-0.6024817228317261	0.3490999937057495
6okm.pdb	6okm_HL_R_LL54H.pdb	-0.8212922215461731	0.35519999265670776
6okm.pdb	6okm_HL_R_LL54I.pdb	-0.3103916049003601	-0.12600000202655792
6okm.pdb	6okm_HL_R_LL54K.pdb	-0.4559616446495056	-0.2508000135421753
6okm.pdb	6okm_HL_R_LL54M.pdb	-0.6171749830245972	-0.06449999660253525
6okm.pdb	6okm_HL_R_LL54F.pdb	-0.3228565454483032	-0.14820000529289246
6okm.pdb	6okm_HL_R_LL54P.pdb	-0.5492433905601501	1.0098999738693237
6okm.pdb	6okm_HL_R_LL54S.pdb	-0.6099753379821777	-0.03370000049471855
6okm.pdb	6okm_HL_R_LL54T.pdb	-0.574446439743042	-0.19689999520778656
6okm.pdb	6okm_HL_R_LL54W.pdb	-1.0529142618179321	0.20260000228881836
6okm.pdb	6okm_HL_R_LL54Y.pdb	-0.3940044343471527	0.12489999830722809
6okm.pdb	6okm_HL_R_LL54V.pdb	-0.2786104679107666	0.5382999777793884
6okm.pdb	6okm_HL_R_EL55A.pdb	-0.6891922950744629	-0.8600999712944031
6okm.pdb	6okm_HL_R_EL55R.pdb	-0.6715860366821289	-1.011199951171875
6okm.pdb	6okm_HL_R_EL55N.pdb	-0.8284170031547546	-0.7674999833106995
6okm.pdb	6okm_HL_R_EL55D.pdb	-0.5906578302383423	-0.20149999856948853
6okm.pdb	6okm_HL_R_EL55C.pdb	-0.4584253430366516	-0.4514999985694885
6okm.pdb	6okm_HL_R_EL55Q.pdb	-0.45747897028923035	-0.5813999772071838
6okm.pdb	6okm_HL_R_EL55G.pdb	-0.5712767839431763	-1.0160000324249268
6okm.pdb	6okm_HL_R_EL55H.pdb	-0.08647385239601135	-0.6557999849319458
6okm.pdb	6okm_HL_R_EL55I.pdb	-0.5481682419776917	-0.8367999792098999
6okm.pdb	6okm_HL_R_EL55L.pdb	-0.19432570040225983	-2.386899948120117
6okm.pdb	6okm_HL_R_EL55K.pdb	-0.4605015516281128	-1.0490000247955322
6okm.pdb	6okm_HL_R_EL55M.pdb	-0.5513498783111572	-0.9380000233650208
6okm.pdb	6okm_HL_R_EL55F.pdb	-0.12300440669059753	-0.6875
6okm.pdb	6okm_HL_R_EL55P.pdb	-0.9401540756225586	-0.9063000082969666
6okm.pdb	6okm_HL_R_EL55S.pdb	-0.7838776707649231	-0.28139999508857727
6okm.pdb	6okm_HL_R_EL55T.pdb	-0.9190875291824341	-1.0786000490188599
6okm.pdb	6okm_HL_R_EL55W.pdb	-0.18339350819587708	-0.48559999465942383
6okm.pdb	6okm_HL_R_EL55Y.pdb	-1.4794813394546509	-1.2470999956130981
6okm.pdb	6okm_HL_R_EL55V.pdb	-0.6578946113586426	-0.8931999802589417
6okm.pdb	6okm_HL_R_SL56A.pdb	-0.23571693897247314	0.34200000762939453
6okm.pdb	6okm_HL_R_SL56R.pdb	0.006418585777282715	0.08669999986886978
6okm.pdb	6okm_HL_R_SL56N.pdb	0.10730621218681335	0.3386000096797943
6okm.pdb	6okm_HL_R_SL56D.pdb	0.03633171319961548	0.9409999847412109
6okm.pdb	6okm_HL_R_SL56C.pdb	0.6001498699188232	1.0916999578475952
6okm.pdb	6okm_HL_R_SL56Q.pdb	0.6904391050338745	0.6158999800682068
6okm.pdb	6okm_HL_R_SL56E.pdb	-0.04075673222541809	0.5555999875068665
6okm.pdb	6okm_HL_R_SL56G.pdb	-0.05032798647880554	0.08659999817609787
6okm.pdb	6okm_HL_R_SL56H.pdb	-0.09379258751869202	0.32190001010894775
6okm.pdb	6okm_HL_R_SL56I.pdb	0.39856424927711487	1.0895999670028687
6okm.pdb	6okm_HL_R_SL56L.pdb	0.5726839303970337	1.079200029373169
6okm.pdb	6okm_HL_R_SL56K.pdb	0.1562417447566986	0.15189999341964722
6okm.pdb	6okm_HL_R_SL56M.pdb	0.5523960590362549	1.7482999563217163
6okm.pdb	6okm_HL_R_SL56F.pdb	0.7928346395492554	0.9739000201225281
6okm.pdb	6okm_HL_R_SL56P.pdb	0.7100454568862915	1.636299967765808
6okm.pdb	6okm_HL_R_SL56T.pdb	-0.24800851941108704	0.3702000081539154
6okm.pdb	6okm_HL_R_SL56W.pdb	0.6014025211334229	0.7142000198364258
6okm.pdb	6okm_HL_R_SL56Y.pdb	0.6512776613235474	0.6863999962806702
6okm.pdb	6okm_HL_R_SL56V.pdb	0.7899960279464722	1.1533000469207764
6okm.pdb	6okm_HL_R_VL58A.pdb	-0.4590361416339874	0.009399999864399433
6okm.pdb	6okm_HL_R_VL58R.pdb	-0.6311888694763184	-0.21940000355243683
6okm.pdb	6okm_HL_R_VL58N.pdb	-0.5770998597145081	-0.006099999882280827
6okm.pdb	6okm_HL_R_VL58D.pdb	-0.7381998300552368	1.250100016593933
6okm.pdb	6okm_HL_R_VL58C.pdb	-0.4149208962917328	-0.022299999371170998
6okm.pdb	6okm_HL_R_VL58Q.pdb	-0.6260610818862915	0.298799991607666
6okm.pdb	6okm_HL_R_VL58E.pdb	-0.6391189098358154	0.8507000207901001
6okm.pdb	6okm_HL_R_VL58G.pdb	-0.29606324434280396	0.11630000174045563
6okm.pdb	6okm_HL_R_VL58H.pdb	-0.5937552452087402	0.0430000014603138
6okm.pdb	6okm_HL_R_VL58I.pdb	-0.46100571751594543	0.014000000432133675
6okm.pdb	6okm_HL_R_VL58L.pdb	-0.2267480492591858	0.11789999902248383
6okm.pdb	6okm_HL_R_VL58K.pdb	-0.32327592372894287	0.028300000354647636
6okm.pdb	6okm_HL_R_VL58M.pdb	-0.49542495608329773	0.11140000075101852
6okm.pdb	6okm_HL_R_VL58F.pdb	-0.08326607942581177	0.02070000022649765
6okm.pdb	6okm_HL_R_VL58P.pdb	-0.5319518446922302	0.028699999675154686
6okm.pdb	6okm_HL_R_VL58S.pdb	-0.6711549758911133	-0.04639999940991402
6okm.pdb	6okm_HL_R_VL58T.pdb	-0.7699424028396606	-0.017799999564886093
6okm.pdb	6okm_HL_R_VL58W.pdb	-0.9630213975906372	-0.26649999618530273
6okm.pdb	6okm_HL_R_VL58Y.pdb	-1.8392823934555054	-0.583299994468689
6okm.pdb	6okm_HL_R_YL91A.pdb	-0.37329357862472534	-1.7640999555587769
6okm.pdb	6okm_HL_R_YL91R.pdb	0.7015682458877563	-1.0126999616622925
6okm.pdb	6okm_HL_R_YL91N.pdb	-0.25449442863464355	-1.6384999752044678
6okm.pdb	6okm_HL_R_YL91D.pdb	-0.359816312789917	-1.8961000442504883
6okm.pdb	6okm_HL_R_YL91C.pdb	-0.1993936002254486	-1.6739000082015991
6okm.pdb	6okm_HL_R_YL91Q.pdb	-0.30536359548568726	-1.8388999700546265
6okm.pdb	6okm_HL_R_YL91E.pdb	-0.08170631527900696	-2.046999931335449
6okm.pdb	6okm_HL_R_YL91G.pdb	-0.6575198769569397	-2.492500066757202
6okm.pdb	6okm_HL_R_YL91H.pdb	0.042240411043167114	-0.8356999754905701
6okm.pdb	6okm_HL_R_YL91I.pdb	0.19987711310386658	-0.6013000011444092
6okm.pdb	6okm_HL_R_YL91L.pdb	0.2666415870189667	-1.2532999515533447
6okm.pdb	6okm_HL_R_YL91K.pdb	0.533552885055542	-1.2200000286102295
6okm.pdb	6okm_HL_R_YL91M.pdb	-0.03648081421852112	-1.3240000009536743
6okm.pdb	6okm_HL_R_YL91F.pdb	-0.03190329670906067	-0.1762000024318695
6okm.pdb	6okm_HL_R_YL91P.pdb	-0.5610173940658569	-1.9500000476837158
6okm.pdb	6okm_HL_R_YL91S.pdb	-0.3987031877040863	-2.0201001167297363
6okm.pdb	6okm_HL_R_YL91T.pdb	-0.446414977312088	-1.9875999689102173
6okm.pdb	6okm_HL_R_YL91W.pdb	-0.2480333000421524	0.8069000244140625
6okm.pdb	6okm_HL_R_YL91V.pdb	-0.10274934768676758	-1.1715999841690063
6okm.pdb	6okm_HL_R_AL92R.pdb	-0.5712210536003113	-0.4235999882221222
6okm.pdb	6okm_HL_R_AL92N.pdb	-0.46746891736984253	-0.07020000368356705
6okm.pdb	6okm_HL_R_AL92D.pdb	-0.6798235177993774	0.18060000240802765
6okm.pdb	6okm_HL_R_AL92C.pdb	-0.5856772065162659	0.03350000083446503
6okm.pdb	6okm_HL_R_AL92Q.pdb	-0.5468382239341736	-0.05050000175833702
6okm.pdb	6okm_HL_R_AL92E.pdb	-0.9198881387710571	0.18860000371932983
6okm.pdb	6okm_HL_R_AL92G.pdb	-0.473820298910141	-0.02290000021457672
6okm.pdb	6okm_HL_R_AL92H.pdb	-0.29871904850006104	-0.02879999950528145
6okm.pdb	6okm_HL_R_AL92I.pdb	-0.38182225823402405	-0.10670000314712524
6okm.pdb	6okm_HL_R_AL92L.pdb	-0.33790719509124756	-0.3571999967098236
6okm.pdb	6okm_HL_R_AL92K.pdb	-0.5546127557754517	-0.031599998474121094
6okm.pdb	6okm_HL_R_AL92M.pdb	-0.15507739782333374	0.014399999752640724
6okm.pdb	6okm_HL_R_AL92F.pdb	-0.26671573519706726	-0.03530000150203705
6okm.pdb	6okm_HL_R_AL92P.pdb	-0.8993575572967529	-0.5485000014305115
6okm.pdb	6okm_HL_R_AL92S.pdb	-0.6928771138191223	-0.10719999670982361
6okm.pdb	6okm_HL_R_AL92T.pdb	-0.6937081217765808	-0.28519999980926514
6okm.pdb	6okm_HL_R_AL92W.pdb	-0.3551845848560333	-0.07689999788999557
6okm.pdb	6okm_HL_R_AL92Y.pdb	-0.2971652150154114	0.017899999395012856
6okm.pdb	6okm_HL_R_AL92V.pdb	-0.49525687098503113	-0.09510000050067902
6okm.pdb	6okm_HL_R_QL93A.pdb	-0.43060407042503357	0.04399999976158142
6okm.pdb	6okm_HL_R_QL93R.pdb	-0.27682363986968994	-0.2784000039100647
6okm.pdb	6okm_HL_R_QL93N.pdb	-0.5354174375534058	0.2110999971628189
6okm.pdb	6okm_HL_R_QL93D.pdb	-0.628888726234436	0.5564000010490417
6okm.pdb	6okm_HL_R_QL93C.pdb	-0.35514402389526367	0.34389999508857727
6okm.pdb	6okm_HL_R_QL93E.pdb	-0.5092717409133911	0.41190001368522644
6okm.pdb	6okm_HL_R_QL93G.pdb	-0.5204320549964905	0.1340000033378601
6okm.pdb	6okm_HL_R_QL93H.pdb	-0.20414327085018158	0.22609999775886536
6okm.pdb	6okm_HL_R_QL93I.pdb	-0.12670370936393738	0.4171999990940094
6okm.pdb	6okm_HL_R_QL93L.pdb	-0.14871065318584442	-0.045099999755620956
6okm.pdb	6okm_HL_R_QL93K.pdb	-0.271372526884079	-0.12939999997615814
6okm.pdb	6okm_HL_R_QL93M.pdb	-0.4151119291782379	-0.010499999858438969
6okm.pdb	6okm_HL_R_QL93F.pdb	0.12195950746536255	0.8719000220298767
6okm.pdb	6okm_HL_R_QL93P.pdb	-0.2315172553062439	0.40049999952316284
6okm.pdb	6okm_HL_R_QL93S.pdb	-0.6270918846130371	0.08309999853372574
6okm.pdb	6okm_HL_R_QL93T.pdb	-0.535746693611145	-0.18160000443458557
6okm.pdb	6okm_HL_R_QL93W.pdb	0.3100840151309967	1.370300054550171
6okm.pdb	6okm_HL_R_QL93Y.pdb	-0.008951187133789062	0.6524999737739563
6okm.pdb	6okm_HL_R_QL93V.pdb	-0.20799560844898224	0.03150000050663948
6okm.pdb	6okm_HL_R_FL94A.pdb	-1.1748453378677368	-1.736199975013733
6okm.pdb	6okm_HL_R_FL94R.pdb	-0.7507811784744263	-2.5708000659942627
6okm.pdb	6okm_HL_R_FL94N.pdb	-1.221466302871704	-1.4124000072479248
6okm.pdb	6okm_HL_R_FL94D.pdb	-1.3058171272277832	-1.7350000143051147
6okm.pdb	6okm_HL_R_FL94C.pdb	-1.17051100730896	-1.6884000301361084
6okm.pdb	6okm_HL_R_FL94Q.pdb	-0.8462269902229309	-1.5241999626159668
6okm.pdb	6okm_HL_R_FL94E.pdb	-0.7423776388168335	-1.5322999954223633
6okm.pdb	6okm_HL_R_FL94G.pdb	-1.7019684314727783	-2.035900115966797
6okm.pdb	6okm_HL_R_FL94H.pdb	-0.7029964923858643	-0.8730999827384949
6okm.pdb	6okm_HL_R_FL94I.pdb	-0.9506547451019287	-1.3423000574111938
6okm.pdb	6okm_HL_R_FL94L.pdb	-0.8181105852127075	-0.9577000141143799
6okm.pdb	6okm_HL_R_FL94K.pdb	-0.48840177059173584	-0.7860000133514404
6okm.pdb	6okm_HL_R_FL94M.pdb	-0.6314150094985962	-0.33709999918937683
6okm.pdb	6okm_HL_R_FL94P.pdb	-1.0012397766113281	-0.9947999715805054
6okm.pdb	6okm_HL_R_FL94S.pdb	-1.418660283088684	-1.8277000188827515
6okm.pdb	6okm_HL_R_FL94T.pdb	-1.183379888534546	-1.881500005722046
6okm.pdb	6okm_HL_R_FL94W.pdb	-0.48720014095306396	-1.1548000574111938
6okm.pdb	6okm_HL_R_FL94Y.pdb	-1.0628169775009155	-0.9251000285148621
6okm.pdb	6okm_HL_R_FL94V.pdb	-0.8537356853485107	-1.6291999816894531
6okm.pdb	6okm_HL_R_YL96A.pdb	-0.7192691564559937	0.06830000132322311
6okm.pdb	6okm_HL_R_YL96R.pdb	-0.7344304323196411	0.1656000018119812
6okm.pdb	6okm_HL_R_YL96N.pdb	-0.7713810205459595	0.052000001072883606
6okm.pdb	6okm_HL_R_YL96D.pdb	-0.842329740524292	0.10209999978542328
6okm.pdb	6okm_HL_R_YL96C.pdb	-0.6182323694229126	0.18019999563694
6okm.pdb	6okm_HL_R_YL96Q.pdb	-0.8481771945953369	-0.0032999999821186066
6okm.pdb	6okm_HL_R_YL96E.pdb	-0.5176137685775757	-0.060100000351667404
6okm.pdb	6okm_HL_R_YL96G.pdb	-0.964881420135498	0.0348999984562397
6okm.pdb	6okm_HL_R_YL96H.pdb	-0.7354521751403809	0.2793999910354614
6okm.pdb	6okm_HL_R_YL96I.pdb	-0.43794357776641846	0.13369999825954437
6okm.pdb	6okm_HL_R_YL96L.pdb	-0.3982577323913574	0.16329999268054962
6okm.pdb	6okm_HL_R_YL96K.pdb	-0.7732397317886353	0.11949999630451202
6okm.pdb	6okm_HL_R_YL96M.pdb	-0.5855720043182373	0.08089999854564667
6okm.pdb	6okm_HL_R_YL96F.pdb	-0.1961618810892105	0.14830000698566437
6okm.pdb	6okm_HL_R_YL96P.pdb	-0.5688595771789551	-0.10670000314712524
6okm.pdb	6okm_HL_R_YL96S.pdb	-0.5560625195503235	0.09960000216960907
6okm.pdb	6okm_HL_R_YL96T.pdb	-0.5930793285369873	0.04729999974370003
6okm.pdb	6okm_HL_R_YL96W.pdb	-0.3471195697784424	0.10339999943971634
6okm.pdb	6okm_HL_R_YL96V.pdb	-0.7696936130523682	0.05270000174641609
6okm.pdb	6okm_HL_R_RR36A.pdb	-0.8990164995193481	-0.671999990940094
6okm.pdb	6okm_HL_R_RR36N.pdb	-0.6994435787200928	-0.7473999857902527
6okm.pdb	6okm_HL_R_RR36D.pdb	-0.827595591545105	-0.7513999938964844
6okm.pdb	6okm_HL_R_RR36C.pdb	-0.7750824689865112	-0.6814000010490417
6okm.pdb	6okm_HL_R_RR36Q.pdb	-0.6497434377670288	-0.7415000200271606
6okm.pdb	6okm_HL_R_RR36E.pdb	-1.0454233884811401	-0.8429999947547913
6okm.pdb	6okm_HL_R_RR36G.pdb	-0.9926533699035645	-0.7440000176429749
6okm.pdb	6okm_HL_R_RR36H.pdb	-0.7207809686660767	-0.6610000133514404
6okm.pdb	6okm_HL_R_RR36I.pdb	-0.751008927822113	-0.6607999801635742
6okm.pdb	6okm_HL_R_RR36L.pdb	-0.5606361627578735	-0.7473999857902527
6okm.pdb	6okm_HL_R_RR36K.pdb	-0.6231956481933594	-0.6593000292778015
6okm.pdb	6okm_HL_R_RR36M.pdb	-0.7644076347351074	-0.7067999839782715
6okm.pdb	6okm_HL_R_RR36F.pdb	-0.5648572444915771	-0.5521000027656555
6okm.pdb	6okm_HL_R_RR36P.pdb	-0.5183632969856262	-0.7056999802589417
6okm.pdb	6okm_HL_R_RR36S.pdb	-0.8608508110046387	-0.6886000037193298
6okm.pdb	6okm_HL_R_RR36T.pdb	-0.7740992307662964	-0.7214000225067139
6okm.pdb	6okm_HL_R_RR36W.pdb	-0.5820392370223999	-0.7116000056266785
6okm.pdb	6okm_HL_R_RR36Y.pdb	-0.4380163848400116	-0.7473999857902527
6okm.pdb	6okm_HL_R_RR36V.pdb	-0.8877847194671631	-0.6610999703407288
6okm.pdb	6okm_HL_R_GR39A.pdb	-3.8126180171966553	-2.6570000648498535
6okm.pdb	6okm_HL_R_GR39R.pdb	-9.220002174377441	-6.9085001945495605
6okm.pdb	6okm_HL_R_GR39N.pdb	-9.605304718017578	-8.5871000289917
6okm.pdb	6okm_HL_R_GR39D.pdb	-5.8384108543396	-6.344399929046631
6okm.pdb	6okm_HL_R_GR39C.pdb	-8.449790000915527	-4.624800205230713
6okm.pdb	6okm_HL_R_GR39Q.pdb	-2.0469508171081543	-1.811900019645691
6okm.pdb	6okm_HL_R_GR39E.pdb	-10.514832496643066	-8.909600257873535
6okm.pdb	6okm_HL_R_GR39H.pdb	-18.495248794555664	-21.661226272583008
6okm.pdb	6okm_HL_R_GR39I.pdb	-10.831587791442871	-11.7252197265625
6okm.pdb	6okm_HL_R_GR39L.pdb	-7.053575038909912	-5.9868998527526855
6okm.pdb	6okm_HL_R_GR39K.pdb	-8.884037971496582	-8.08080005645752
6okm.pdb	6okm_HL_R_GR39M.pdb	-9.203535079956055	-8.659799575805664
6okm.pdb	6okm_HL_R_GR39F.pdb	-8.286937713623047	-12.78499984741211
6okm.pdb	6okm_HL_R_GR39P.pdb	-5.682389736175537	-4.26609992980957
6okm.pdb	6okm_HL_R_GR39S.pdb	-4.604658603668213	-3.9639999866485596
6okm.pdb	6okm_HL_R_GR39T.pdb	-10.874310493469238	-9.837800025939941
6okm.pdb	6okm_HL_R_GR39W.pdb	-7.797247886657715	-9.8996000289917
6okm.pdb	6okm_HL_R_GR39Y.pdb	-7.282774448394775	-11.081899642944336
6okm.pdb	6okm_HL_R_GR39V.pdb	-11.686053276062012	-10.873800277709961
6okm.pdb	6okm_HL_R_PR40A.pdb	-0.7913602590560913	-1.593000054359436
6okm.pdb	6okm_HL_R_PR40R.pdb	-0.2792404592037201	-2.5552000999450684
6okm.pdb	6okm_HL_R_PR40N.pdb	-0.20442217588424683	-2.0350000858306885
6okm.pdb	6okm_HL_R_PR40D.pdb	0.023255378007888794	-4.617599964141846
6okm.pdb	6okm_HL_R_PR40C.pdb	-0.240033358335495	-1.6552000045776367
6okm.pdb	6okm_HL_R_PR40Q.pdb	-0.07776275277137756	-1.3157999515533447
6okm.pdb	6okm_HL_R_PR40E.pdb	-0.6259592771530151	-2.4879000186920166
6okm.pdb	6okm_HL_R_PR40G.pdb	-1.2130026817321777	-2.980299949645996
6okm.pdb	6okm_HL_R_PR40H.pdb	-17.556320190429688	-9.649200439453125
6okm.pdb	6okm_HL_R_PR40I.pdb	-2.5152244567871094	-2.975600004196167
6okm.pdb	6okm_HL_R_PR40L.pdb	-0.03199973702430725	-0.12950000166893005
6okm.pdb	6okm_HL_R_PR40K.pdb	0.10748761892318726	-2.029900074005127
6okm.pdb	6okm_HL_R_PR40M.pdb	0.22190788388252258	-0.5644000172615051
6okm.pdb	6okm_HL_R_PR40F.pdb	-18.472394943237305	-16.388019561767578
6okm.pdb	6okm_HL_R_PR40S.pdb	-0.7920627593994141	-2.95740008354187
6okm.pdb	6okm_HL_R_PR40T.pdb	-0.5323020219802856	-2.3482000827789307
6okm.pdb	6okm_HL_R_PR40W.pdb	-20.321199417114258	-18.26814079284668
6okm.pdb	6okm_HL_R_PR40Y.pdb	-23.66349220275879	-17.368520736694336
6okm.pdb	6okm_HL_R_PR40V.pdb	-2.0542261600494385	-1.0714999437332153
6okm.pdb	6okm_HL_R_GR41A.pdb	-0.41761231422424316	-0.6334999799728394
6okm.pdb	6okm_HL_R_GR41R.pdb	0.3760983645915985	-0.684499979019165
6okm.pdb	6okm_HL_R_GR41N.pdb	-0.2104819118976593	-0.15889999270439148
6okm.pdb	6okm_HL_R_GR41D.pdb	0.06015804409980774	-2.3157999515533447
6okm.pdb	6okm_HL_R_GR41C.pdb	-0.09590387344360352	-0.5843999981880188
6okm.pdb	6okm_HL_R_GR41Q.pdb	0.3352415859699249	-1.0339000225067139
6okm.pdb	6okm_HL_R_GR41E.pdb	0.22961828112602234	-1.433500051498413
6okm.pdb	6okm_HL_R_GR41H.pdb	-0.826932430267334	-2.283600091934204
6okm.pdb	6okm_HL_R_GR41I.pdb	-3.0285260677337646	-3.34060001373291
6okm.pdb	6okm_HL_R_GR41L.pdb	-0.48312801122665405	-0.04100000113248825
6okm.pdb	6okm_HL_R_GR41K.pdb	0.6089164018630981	-0.49939998984336853
6okm.pdb	6okm_HL_R_GR41M.pdb	0.5641635656356812	0.5928000211715698
6okm.pdb	6okm_HL_R_GR41F.pdb	-3.3615901470184326	-4.066699981689453
6okm.pdb	6okm_HL_R_GR41P.pdb	-4.6892900466918945	-4.253499984741211
6okm.pdb	6okm_HL_R_GR41S.pdb	-0.33565184473991394	-1.5640000104904175
6okm.pdb	6okm_HL_R_GR41T.pdb	-1.1572260856628418	-2.84660005569458
6okm.pdb	6okm_HL_R_GR41W.pdb	-1.1608648300170898	-7.831999778747559
6okm.pdb	6okm_HL_R_GR41Y.pdb	-11.406575202941895	-13.056039810180664
6okm.pdb	6okm_HL_R_GR41V.pdb	-2.1718456745147705	-1.9118000268936157
6okm.pdb	6okm_HL_R_FR42A.pdb	-1.6086894273757935	-2.1013998985290527
6okm.pdb	6okm_HL_R_FR42R.pdb	-1.6901648044586182	-1.7187999486923218
6okm.pdb	6okm_HL_R_FR42N.pdb	-1.3268898725509644	-2.2184998989105225
6okm.pdb	6okm_HL_R_FR42D.pdb	-1.755914330482483	-2.84689998626709
6okm.pdb	6okm_HL_R_FR42C.pdb	-1.4556711912155151	-1.768399953842163
6okm.pdb	6okm_HL_R_FR42Q.pdb	-1.359061360359192	-1.4670000076293945
6okm.pdb	6okm_HL_R_FR42E.pdb	-1.485274314880371	-2.1041998863220215
6okm.pdb	6okm_HL_R_FR42G.pdb	-1.784856915473938	-2.2165000438690186
6okm.pdb	6okm_HL_R_FR42H.pdb	-2.3908536434173584	-0.5260999798774719
6okm.pdb	6okm_HL_R_FR42I.pdb	-1.7523787021636963	-1.1866999864578247
6okm.pdb	6okm_HL_R_FR42L.pdb	-1.4547709226608276	-0.9320999979972839
6okm.pdb	6okm_HL_R_FR42K.pdb	-0.8482785224914551	0.9448999762535095
6okm.pdb	6okm_HL_R_FR42M.pdb	-0.7773991823196411	-0.6287000179290771
6okm.pdb	6okm_HL_R_FR42P.pdb	-1.5442991256713867	-2.194700002670288
6okm.pdb	6okm_HL_R_FR42S.pdb	-2.1125969886779785	-1.8496999740600586
6okm.pdb	6okm_HL_R_FR42T.pdb	-1.9320915937423706	-1.3386000394821167
6okm.pdb	6okm_HL_R_FR42W.pdb	-7.709702491760254	-6.531499862670898
6okm.pdb	6okm_HL_R_FR42Y.pdb	-1.5987462997436523	-3.4511001110076904
6okm.pdb	6okm_HL_R_FR42V.pdb	-1.766157627105713	-1.5465999841690063
6okm.pdb	6okm_HL_R_PR54A.pdb	-0.704430341720581	-0.34929999709129333
6okm.pdb	6okm_HL_R_PR54R.pdb	-0.39161235094070435	-2.4660000801086426
6okm.pdb	6okm_HL_R_PR54N.pdb	-0.8062100410461426	-2.7797000408172607
6okm.pdb	6okm_HL_R_PR54D.pdb	-1.4447437524795532	-3.082200050354004
6okm.pdb	6okm_HL_R_PR54C.pdb	-0.38751137256622314	-0.6115000247955322
6okm.pdb	6okm_HL_R_PR54Q.pdb	-1.3797004222869873	-3.235300064086914
6okm.pdb	6okm_HL_R_PR54E.pdb	-0.7100710868835449	-4.40310001373291
6okm.pdb	6okm_HL_R_PR54G.pdb	-1.3804973363876343	-2.5696001052856445
6okm.pdb	6okm_HL_R_PR54H.pdb	-13.575958251953125	-12.54578971862793
6okm.pdb	6okm_HL_R_PR54I.pdb	-0.819337010383606	-2.229099988937378
6okm.pdb	6okm_HL_R_PR54L.pdb	-1.6266039609909058	-2.269399881362915
6okm.pdb	6okm_HL_R_PR54K.pdb	-1.966688632965088	-1.4607000350952148
6okm.pdb	6okm_HL_R_PR54M.pdb	-1.4004606008529663	-2.0469000339508057
6okm.pdb	6okm_HL_R_PR54F.pdb	-3.0539915561676025	-7.407700061798096
6okm.pdb	6okm_HL_R_PR54S.pdb	-0.5657193660736084	-0.5874000191688538
6okm.pdb	6okm_HL_R_PR54T.pdb	-1.753648042678833	-0.5666000247001648
6okm.pdb	6okm_HL_R_PR54W.pdb	-9.837632179260254	-6.5106000900268555
6okm.pdb	6okm_HL_R_PR54Y.pdb	-7.514848232269287	-9.390000343322754
6okm.pdb	6okm_HL_R_PR54V.pdb	-1.3399442434310913	0.15049999952316284
6okm.pdb	6okm_HL_R_WR57A.pdb	-2.260880947113037	-3.6254000663757324
6okm.pdb	6okm_HL_R_WR57R.pdb	-1.430660367012024	-1.7021000385284424
6okm.pdb	6okm_HL_R_WR57N.pdb	-1.9907267093658447	-3.977299928665161
6okm.pdb	6okm_HL_R_WR57D.pdb	-1.881125569343567	-4.76800012588501
6okm.pdb	6okm_HL_R_WR57C.pdb	-2.07511043548584	-3.5090999603271484
6okm.pdb	6okm_HL_R_WR57Q.pdb	-1.455256462097168	-3.1846001148223877
6okm.pdb	6okm_HL_R_WR57E.pdb	-1.6623815298080444	-3.2904000282287598
6okm.pdb	6okm_HL_R_WR57G.pdb	-2.62217116355896	-4.059800148010254
6okm.pdb	6okm_HL_R_WR57H.pdb	-1.2546790838241577	-3.5994999408721924
6okm.pdb	6okm_HL_R_WR57I.pdb	-1.925016164779663	-2.8864998817443848
6okm.pdb	6okm_HL_R_WR57L.pdb	-1.7882251739501953	-1.7001999616622925
6okm.pdb	6okm_HL_R_WR57K.pdb	-1.4851170778274536	-2.7330000400543213
6okm.pdb	6okm_HL_R_WR57M.pdb	-0.9995200634002686	-0.9904999732971191
6okm.pdb	6okm_HL_R_WR57F.pdb	-0.979161262512207	-1.2007999420166016
6okm.pdb	6okm_HL_R_WR57P.pdb	-1.8849409818649292	-3.2444000244140625
6okm.pdb	6okm_HL_R_WR57S.pdb	-2.399878978729248	-4.255899906158447
6okm.pdb	6okm_HL_R_WR57T.pdb	-1.8754665851593018	-4.297399997711182
6okm.pdb	6okm_HL_R_WR57Y.pdb	-1.342545747756958	-1.6878000497817993
6okm.pdb	6okm_HL_R_WR57V.pdb	-1.7907017469406128	-3.1110999584198
6okm.pdb	6okm_HL_R_CR58A.pdb	-0.22387723624706268	-0.42910000681877136
6okm.pdb	6okm_HL_R_CR58R.pdb	-0.2348790019750595	-5.803400039672852
6okm.pdb	6okm_HL_R_CR58N.pdb	-0.5353193283081055	-0.6082000136375427
6okm.pdb	6okm_HL_R_CR58D.pdb	-0.2812921404838562	0.5967000126838684
6okm.pdb	6okm_HL_R_CR58Q.pdb	0.8134504556655884	0.8378999829292297
6okm.pdb	6okm_HL_R_CR58E.pdb	0.7587647438049316	2.8854000568389893
6okm.pdb	6okm_HL_R_CR58G.pdb	-0.42713531851768494	-0.10499999672174454
6okm.pdb	6okm_HL_R_CR58H.pdb	0.6064473390579224	-2.191800117492676
6okm.pdb	6okm_HL_R_CR58I.pdb	0.16194763779640198	0.2547000050544739
6okm.pdb	6okm_HL_R_CR58L.pdb	0.0396917462348938	-0.13930000364780426
6okm.pdb	6okm_HL_R_CR58K.pdb	0.7323205471038818	-6.475299835205078
6okm.pdb	6okm_HL_R_CR58M.pdb	0.6586863994598389	-0.7716000080108643
6okm.pdb	6okm_HL_R_CR58F.pdb	-0.5359606146812439	-1.8798999786376953
6okm.pdb	6okm_HL_R_CR58P.pdb	-0.19104549288749695	0.6348000168800354
6okm.pdb	6okm_HL_R_CR58S.pdb	-0.409336656332016	-0.4787999987602234
6okm.pdb	6okm_HL_R_CR58T.pdb	-0.4610568583011627	-0.5453000068664551
6okm.pdb	6okm_HL_R_CR58W.pdb	-8.404531478881836	-15.97307014465332
6okm.pdb	6okm_HL_R_CR58Y.pdb	-0.9416288137435913	-2.2939000129699707
6okm.pdb	6okm_HL_R_CR58V.pdb	-0.2279500514268875	0.032099999487400055
6okm.pdb	6okm_HL_R_NR59A.pdb	-0.8608827590942383	0.33970001339912415
6okm.pdb	6okm_HL_R_NR59R.pdb	-0.13089720904827118	1.1378999948501587
6okm.pdb	6okm_HL_R_NR59D.pdb	-0.38243675231933594	3.2416000366210938
6okm.pdb	6okm_HL_R_NR59C.pdb	-0.022051334381103516	0.9610000252723694
6okm.pdb	6okm_HL_R_NR59Q.pdb	-0.45082011818885803	-0.024800000712275505
6okm.pdb	6okm_HL_R_NR59E.pdb	0.027813971042633057	0.7738999724388123
6okm.pdb	6okm_HL_R_NR59G.pdb	-0.8447717428207397	0.18119999766349792
6okm.pdb	6okm_HL_R_NR59H.pdb	0.09886574745178223	-0.17509999871253967
6okm.pdb	6okm_HL_R_NR59I.pdb	0.06687608361244202	0.5860000252723694
6okm.pdb	6okm_HL_R_NR59L.pdb	0.2832230031490326	0.6169000267982483
6okm.pdb	6okm_HL_R_NR59K.pdb	-0.22918517887592316	0.7555000185966492
6okm.pdb	6okm_HL_R_NR59M.pdb	-0.18587230145931244	0.6694999933242798
6okm.pdb	6okm_HL_R_NR59F.pdb	0.5664380788803101	1.3823000192642212
6okm.pdb	6okm_HL_R_NR59P.pdb	-0.7850004434585571	0.25130000710487366
6okm.pdb	6okm_HL_R_NR59S.pdb	-0.6656433343887329	0.9106000065803528
6okm.pdb	6okm_HL_R_NR59T.pdb	-0.7349193096160889	0.3603000044822693
6okm.pdb	6okm_HL_R_NR59W.pdb	0.39902302622795105	0.43309998512268066
6okm.pdb	6okm_HL_R_NR59Y.pdb	0.4374108612537384	1.386299967765808
6okm.pdb	6okm_HL_R_NR59V.pdb	-0.5006917715072632	0.7433000206947327
6okm.pdb	6okm_HL_R_LR60A.pdb	-0.5766161680221558	-0.7017999887466431
6okm.pdb	6okm_HL_R_LR60R.pdb	0.006241738796234131	-0.43059998750686646
6okm.pdb	6okm_HL_R_LR60N.pdb	-0.36218833923339844	-0.79339998960495
6okm.pdb	6okm_HL_R_LR60D.pdb	-0.503643810749054	-0.8605999946594238
6okm.pdb	6okm_HL_R_LR60C.pdb	-0.4419001340866089	-0.09459999948740005
6okm.pdb	6okm_HL_R_LR60Q.pdb	0.03724440932273865	-0.6255999803543091
6okm.pdb	6okm_HL_R_LR60E.pdb	-0.2626565992832184	0.6162999868392944
6okm.pdb	6okm_HL_R_LR60G.pdb	-0.8166754245758057	-0.8720999956130981
6okm.pdb	6okm_HL_R_LR60H.pdb	-0.34958332777023315	0.28439998626708984
6okm.pdb	6okm_HL_R_LR60I.pdb	-0.38396793603897095	-0.39089998602867126
6okm.pdb	6okm_HL_R_LR60K.pdb	-0.01868763566017151	-0.4065999984741211
6okm.pdb	6okm_HL_R_LR60M.pdb	-0.5432385206222534	-0.2883000075817108
6okm.pdb	6okm_HL_R_LR60F.pdb	-0.4160417914390564	-1.0081000328063965
6okm.pdb	6okm_HL_R_LR60P.pdb	-0.41368141770362854	-0.3513999879360199
6okm.pdb	6okm_HL_R_LR60S.pdb	-0.7008752822875977	-0.8373000025749207
6okm.pdb	6okm_HL_R_LR60T.pdb	-0.6969983577728271	-0.5803999900817871
6okm.pdb	6okm_HL_R_LR60W.pdb	-0.07644104957580566	-0.3617999851703644
6okm.pdb	6okm_HL_R_LR60Y.pdb	-0.17743755877017975	-0.5656999945640564
6okm.pdb	6okm_HL_R_LR60V.pdb	-0.3211057484149933	0.6090999841690063
6okm.pdb	6okm_HL_R_RR61A.pdb	-1.3655297756195068	-0.2563999891281128
6okm.pdb	6okm_HL_R_RR61N.pdb	-1.4471763372421265	-0.6452000141143799
6okm.pdb	6okm_HL_R_RR61D.pdb	-1.5909205675125122	-0.8112000226974487
6okm.pdb	6okm_HL_R_RR61C.pdb	-1.291368842124939	-0.4580000042915344
6okm.pdb	6okm_HL_R_RR61Q.pdb	-1.084676742553711	-0.42570000886917114
6okm.pdb	6okm_HL_R_RR61E.pdb	-1.2658277750015259	-0.4717000126838684
6okm.pdb	6okm_HL_R_RR61G.pdb	-2.1065971851348877	-0.7014999985694885
6okm.pdb	6okm_HL_R_RR61H.pdb	-1.265362024307251	-0.5368000268936157
6okm.pdb	6okm_HL_R_RR61I.pdb	-0.6512231826782227	2.006700038909912
6okm.pdb	6okm_HL_R_RR61L.pdb	-0.9417039155960083	0.4147000014781952
6okm.pdb	6okm_HL_R_RR61K.pdb	-1.1880972385406494	-0.0015999999595806003
6okm.pdb	6okm_HL_R_RR61M.pdb	-0.5649576187133789	0.9750999808311462
6okm.pdb	6okm_HL_R_RR61F.pdb	-0.963187575340271	0.5680000185966492
6okm.pdb	6okm_HL_R_RR61P.pdb	-1.0305801630020142	0.4925000071525574
6okm.pdb	6okm_HL_R_RR61S.pdb	-1.6824181079864502	-0.7282000184059143
6okm.pdb	6okm_HL_R_RR61T.pdb	-1.1753404140472412	-0.5498999953269958
6okm.pdb	6okm_HL_R_RR61W.pdb	-0.8870409727096558	0.2766000032424927
6okm.pdb	6okm_HL_R_RR61Y.pdb	-0.9592818021774292	0.17980000376701355
6okm.pdb	6okm_HL_R_RR61V.pdb	-1.6095702648162842	-0.9702000021934509
6okm.pdb	6okm_HL_R_ER65A.pdb	-0.4705442190170288	-0.6786999702453613
6okm.pdb	6okm_HL_R_ER65R.pdb	-0.15737420320510864	-0.7386999726295471
6okm.pdb	6okm_HL_R_ER65N.pdb	-0.3680897355079651	-0.5105999708175659
6okm.pdb	6okm_HL_R_ER65D.pdb	-0.4505830705165863	-0.1972000002861023
6okm.pdb	6okm_HL_R_ER65C.pdb	-0.1621326357126236	-0.6539000272750854
6okm.pdb	6okm_HL_R_ER65Q.pdb	-0.2647632658481598	-0.651199996471405
6okm.pdb	6okm_HL_R_ER65G.pdb	-0.6833136677742004	-0.7016000151634216
6okm.pdb	6okm_HL_R_ER65H.pdb	-0.287224680185318	-0.5512999892234802
6okm.pdb	6okm_HL_R_ER65I.pdb	0.06234842538833618	-0.5939000248908997
6okm.pdb	6okm_HL_R_ER65L.pdb	-0.011090338230133057	-0.527400016784668
6okm.pdb	6okm_HL_R_ER65K.pdb	-0.14971908926963806	-0.7348999977111816
6okm.pdb	6okm_HL_R_ER65M.pdb	-0.1516869068145752	-0.6583999991416931
6okm.pdb	6okm_HL_R_ER65F.pdb	0.07306715846061707	-0.5881999731063843
6okm.pdb	6okm_HL_R_ER65P.pdb	-1.0422186851501465	-0.6758999824523926
6okm.pdb	6okm_HL_R_ER65S.pdb	-0.5252307653427124	-0.6902999877929688
6okm.pdb	6okm_HL_R_ER65T.pdb	-0.5262326002120972	-0.6741999983787537
6okm.pdb	6okm_HL_R_ER65W.pdb	0.2521509826183319	-0.36149999499320984
6okm.pdb	6okm_HL_R_ER65Y.pdb	-0.4545871615409851	-0.6590999960899353
6okm.pdb	6okm_HL_R_ER65V.pdb	-0.03824171423912048	-0.6520000100135803
6okm.pdb	6okm_HL_R_RR66A.pdb	-1.985707402229309	-3.6967999935150146
6okm.pdb	6okm_HL_R_RR66N.pdb	-2.159292221069336	-2.7818000316619873
6okm.pdb	6okm_HL_R_RR66D.pdb	-2.157771110534668	-1.9465999603271484
6okm.pdb	6okm_HL_R_RR66C.pdb	-1.4735164642333984	-3.487299919128418
6okm.pdb	6okm_HL_R_RR66Q.pdb	-1.3999742269515991	-3.2548000812530518
6okm.pdb	6okm_HL_R_RR66E.pdb	-1.5065950155258179	-1.8472000360488892
6okm.pdb	6okm_HL_R_RR66G.pdb	-2.3015432357788086	-4.2104997634887695
6okm.pdb	6okm_HL_R_RR66H.pdb	-1.2798442840576172	-2.0206000804901123
6okm.pdb	6okm_HL_R_RR66I.pdb	-1.3516395092010498	-3.1347999572753906
6okm.pdb	6okm_HL_R_RR66L.pdb	-1.1893393993377686	-2.611599922180176
6okm.pdb	6okm_HL_R_RR66K.pdb	-0.3049355149269104	-1.792799949645996
6okm.pdb	6okm_HL_R_RR66M.pdb	-1.4955350160598755	-2.1184000968933105
6okm.pdb	6okm_HL_R_RR66F.pdb	-1.1522574424743652	-2.1693999767303467
6okm.pdb	6okm_HL_R_RR66P.pdb	-1.3664487600326538	-3.648400068283081
6okm.pdb	6okm_HL_R_RR66S.pdb	-1.76597261428833	-3.908600091934204
6okm.pdb	6okm_HL_R_RR66T.pdb	-1.8949528932571411	-2.6789000034332275
6okm.pdb	6okm_HL_R_RR66W.pdb	-0.5857391953468323	-1.42739999294281
6okm.pdb	6okm_HL_R_RR66Y.pdb	-0.9874920845031738	-4.196599960327148
6okm.pdb	6okm_HL_R_RR66V.pdb	-1.5514404773712158	-2.359600067138672
6okm.pdb	6okm_HL_R_KR67A.pdb	-0.6279395222663879	-0.042500000447034836
6okm.pdb	6okm_HL_R_KR67R.pdb	-0.36046719551086426	-0.06870000064373016
6okm.pdb	6okm_HL_R_KR67N.pdb	-0.7289478778839111	0.013000000268220901
6okm.pdb	6okm_HL_R_KR67D.pdb	-0.7673897743225098	0.05079999938607216
6okm.pdb	6okm_HL_R_KR67C.pdb	-0.6282013654708862	-0.010300000198185444
6okm.pdb	6okm_HL_R_KR67Q.pdb	-0.48435813188552856	-0.037700001150369644
6okm.pdb	6okm_HL_R_KR67E.pdb	-0.5703690648078918	0.0608999989926815
6okm.pdb	6okm_HL_R_KR67G.pdb	-0.8329170942306519	-0.005499999970197678
6okm.pdb	6okm_HL_R_KR67H.pdb	-0.4033414125442505	0.04989999905228615
6okm.pdb	6okm_HL_R_KR67I.pdb	-0.2916523218154907	-0.05090000107884407
6okm.pdb	6okm_HL_R_KR67L.pdb	-0.27802574634552	0.04390000179409981
6okm.pdb	6okm_HL_R_KR67M.pdb	-0.3225996792316437	0.03099999949336052
6okm.pdb	6okm_HL_R_KR67F.pdb	-0.18357209861278534	0.03709999844431877
6okm.pdb	6okm_HL_R_KR67P.pdb	-0.6744219064712524	-0.7580999732017517
6okm.pdb	6okm_HL_R_KR67S.pdb	-0.7890627384185791	-0.025100000202655792
6okm.pdb	6okm_HL_R_KR67T.pdb	-0.6550486087799072	0.016100000590085983
6okm.pdb	6okm_HL_R_KR67W.pdb	-0.26051461696624756	0.028699999675154686
6okm.pdb	6okm_HL_R_KR67Y.pdb	-0.336885929107666	0.01979999989271164
6okm.pdb	6okm_HL_R_KR67V.pdb	-0.32694098353385925	-0.07419999688863754
6okm.pdb	6okm_HL_R_QR68A.pdb	-0.456872820854187	0.009800000116229057
6okm.pdb	6okm_HL_R_QR68R.pdb	-0.4233494997024536	-0.1348000019788742
6okm.pdb	6okm_HL_R_QR68N.pdb	-0.40733951330184937	0.030700000002980232
6okm.pdb	6okm_HL_R_QR68D.pdb	-0.6186932921409607	-0.05040000006556511
6okm.pdb	6okm_HL_R_QR68C.pdb	-0.32665181159973145	-0.021700000390410423
6okm.pdb	6okm_HL_R_QR68E.pdb	-0.4906172752380371	0.01889999955892563
6okm.pdb	6okm_HL_R_QR68G.pdb	-0.544251561164856	-0.015399999916553497
6okm.pdb	6okm_HL_R_QR68H.pdb	-0.28185969591140747	0.08079999685287476
6okm.pdb	6okm_HL_R_QR68I.pdb	-0.05951341986656189	-0.04989999905228615
6okm.pdb	6okm_HL_R_QR68L.pdb	-0.2745972275733948	-0.00279999990016222
6okm.pdb	6okm_HL_R_QR68K.pdb	-0.3512421250343323	-0.026799999177455902
6okm.pdb	6okm_HL_R_QR68M.pdb	-0.3764895498752594	0.011699999682605267
6okm.pdb	6okm_HL_R_QR68F.pdb	-0.06988918781280518	0.05480000004172325
6okm.pdb	6okm_HL_R_QR68P.pdb	-0.22464542090892792	-0.14300000667572021
6okm.pdb	6okm_HL_R_QR68S.pdb	-0.6229996681213379	0.05849999934434891
6okm.pdb	6okm_HL_R_QR68T.pdb	-0.5619283318519592	-0.5418999791145325
6okm.pdb	6okm_HL_R_QR68W.pdb	0.021244168281555176	0.010400000028312206
6okm.pdb	6okm_HL_R_QR68Y.pdb	-0.15288704633712769	0.14100000262260437
6okm.pdb	6okm_HL_R_QR68V.pdb	-0.10016638040542603	-0.04809999838471413
6okm.pdb	6okm_HL_R_LR69A.pdb	-2.687201738357544	-1.5586999654769897
6okm.pdb	6okm_HL_R_LR69R.pdb	-2.340921640396118	-2.147700071334839
6okm.pdb	6okm_HL_R_LR69N.pdb	-2.2272627353668213	-2.0559000968933105
6okm.pdb	6okm_HL_R_LR69D.pdb	-2.616492748260498	-1.4296000003814697
6okm.pdb	6okm_HL_R_LR69C.pdb	-2.3208866119384766	-1.3102999925613403
6okm.pdb	6okm_HL_R_LR69Q.pdb	-2.0018975734710693	-2.4093000888824463
6okm.pdb	6okm_HL_R_LR69E.pdb	-1.806375503540039	-2.642699956893921
6okm.pdb	6okm_HL_R_LR69G.pdb	-3.090351104736328	-2.0165998935699463
6okm.pdb	6okm_HL_R_LR69H.pdb	-1.9001140594482422	-1.9466999769210815
6okm.pdb	6okm_HL_R_LR69I.pdb	-1.058172345161438	-0.49729999899864197
6okm.pdb	6okm_HL_R_LR69K.pdb	-1.2261595726013184	-2.0873000621795654
6okm.pdb	6okm_HL_R_LR69M.pdb	-0.6851192712783813	0.30809998512268066
6okm.pdb	6okm_HL_R_LR69F.pdb	-1.7268162965774536	-1.7381000518798828
6okm.pdb	6okm_HL_R_LR69P.pdb	-2.1513540744781494	-1.315000057220459
6okm.pdb	6okm_HL_R_LR69S.pdb	-2.721863269805908	-1.9486000537872314
6okm.pdb	6okm_HL_R_LR69T.pdb	-2.5664992332458496	-2.0357000827789307
6okm.pdb	6okm_HL_R_LR69W.pdb	-1.4056968688964844	-1.753999948501587
6okm.pdb	6okm_HL_R_LR69Y.pdb	-1.7733712196350098	-1.6916999816894531
6okm.pdb	6okm_HL_R_LR69V.pdb	-2.2396585941314697	-1.1962000131607056
5fhc.pdb	5fhc_AB_J_SA99A.pdb	-0.14423055946826935	0.30395999550819397
5fhc.pdb	5fhc_AB_J_SA99R.pdb	-1.5638234615325928	-4.305699825286865
5fhc.pdb	5fhc_AB_J_SA99N.pdb	-0.12287697196006775	-0.023970000445842743
5fhc.pdb	5fhc_AB_J_SA99D.pdb	0.060444414615631104	0.455269992351532
5fhc.pdb	5fhc_AB_J_SA99C.pdb	-0.4699046015739441	0.2851400077342987
5fhc.pdb	5fhc_AB_J_SA99Q.pdb	-3.0033586025238037	-5.55364990234375
5fhc.pdb	5fhc_AB_J_SA99E.pdb	-2.616828680038452	-4.231540203094482
5fhc.pdb	5fhc_AB_J_SA99G.pdb	-0.3896179795265198	-0.2914400100708008
5fhc.pdb	5fhc_AB_J_SA99H.pdb	-4.745669841766357	-4.140960216522217
5fhc.pdb	5fhc_AB_J_SA99I.pdb	-2.429485559463501	-1.3912689685821533
5fhc.pdb	5fhc_AB_J_SA99L.pdb	-3.2109646797180176	-2.112816095352173
5fhc.pdb	5fhc_AB_J_SA99K.pdb	-4.5729241371154785	-7.204090118408203
5fhc.pdb	5fhc_AB_J_SA99M.pdb	0.3272324502468109	-1.093222975730896
5fhc.pdb	5fhc_AB_J_SA99F.pdb	-5.875175952911377	-2.0292398929595947
5fhc.pdb	5fhc_AB_J_SA99P.pdb	-0.32061871886253357	0.22801999747753143
5fhc.pdb	5fhc_AB_J_SA99T.pdb	-0.4103841781616211	-0.05649000033736229
5fhc.pdb	5fhc_AB_J_SA99W.pdb	-18.668249130249023	-29.367000579833984
5fhc.pdb	5fhc_AB_J_SA99Y.pdb	-7.508208274841309	-4.885680198669434
5fhc.pdb	5fhc_AB_J_SA99V.pdb	0.0669005811214447	0.6094300150871277
5fhc.pdb	5fhc_AB_J_RA100A.pdb	-0.49831706285476685	0.05992000177502632
5fhc.pdb	5fhc_AB_J_RA100N.pdb	-0.6735957860946655	0.007519999984651804
5fhc.pdb	5fhc_AB_J_RA100D.pdb	-0.559615433216095	0.053950000554323196
5fhc.pdb	5fhc_AB_J_RA100C.pdb	-0.49674683809280396	0.010809999890625477
5fhc.pdb	5fhc_AB_J_RA100Q.pdb	-0.6174414157867432	0.010470000095665455
5fhc.pdb	5fhc_AB_J_RA100E.pdb	-0.5867022275924683	-0.008449999615550041
5fhc.pdb	5fhc_AB_J_RA100G.pdb	-0.8100091814994812	0.10780999809503555
5fhc.pdb	5fhc_AB_J_RA100H.pdb	-0.2889938950538635	-0.21963000297546387
5fhc.pdb	5fhc_AB_J_RA100I.pdb	-0.25056466460227966	-0.20555999875068665
5fhc.pdb	5fhc_AB_J_RA100L.pdb	-0.14549510180950165	-0.1907999962568283
5fhc.pdb	5fhc_AB_J_RA100K.pdb	-0.2598661780357361	0.09502000361680984
5fhc.pdb	5fhc_AB_J_RA100M.pdb	-0.4272010326385498	0.02457999996840954
5fhc.pdb	5fhc_AB_J_RA100F.pdb	0.055268317461013794	-0.13917000591754913
5fhc.pdb	5fhc_AB_J_RA100P.pdb	-0.31433606147766113	0.1330299973487854
5fhc.pdb	5fhc_AB_J_RA100S.pdb	-0.9220831394195557	0.13977999985218048
5fhc.pdb	5fhc_AB_J_RA100T.pdb	-0.5594759583473206	0.10467000305652618
5fhc.pdb	5fhc_AB_J_RA100W.pdb	-0.17501142621040344	-0.17747999727725983
5fhc.pdb	5fhc_AB_J_RA100Y.pdb	-0.08461964130401611	-0.4759500026702881
5fhc.pdb	5fhc_AB_J_RA100V.pdb	-0.3426363468170166	-0.06923999637365341
5fhc.pdb	5fhc_AB_J_SA101A.pdb	-0.3739941120147705	0.6222100257873535
5fhc.pdb	5fhc_AB_J_SA101R.pdb	-3.561330556869507	-0.9237909913063049
5fhc.pdb	5fhc_AB_J_SA101N.pdb	-1.6959198713302612	-0.768733024597168
5fhc.pdb	5fhc_AB_J_SA101D.pdb	-1.689146637916565	-1.2972455024719238
5fhc.pdb	5fhc_AB_J_SA101C.pdb	-0.33623698353767395	-0.1637900024652481
5fhc.pdb	5fhc_AB_J_SA101Q.pdb	-2.334197998046875	-0.974016010761261
5fhc.pdb	5fhc_AB_J_SA101E.pdb	-1.672432780265808	-1.3419090509414673
5fhc.pdb	5fhc_AB_J_SA101G.pdb	-0.07311156392097473	1.1193900108337402
5fhc.pdb	5fhc_AB_J_SA101H.pdb	-2.620640754699707	-0.8461130261421204
5fhc.pdb	5fhc_AB_J_SA101I.pdb	-2.7689085006713867	-1.286313772201538
5fhc.pdb	5fhc_AB_J_SA101L.pdb	-2.9275436401367188	-1.5963740348815918
5fhc.pdb	5fhc_AB_J_SA101K.pdb	-2.8916869163513184	-0.8017200231552124
5fhc.pdb	5fhc_AB_J_SA101M.pdb	-0.29820460081100464	0.38857999444007874
5fhc.pdb	5fhc_AB_J_SA101F.pdb	-2.558600425720215	-1.153908610343933
5fhc.pdb	5fhc_AB_J_SA101P.pdb	-0.7363684177398682	0.3106600046157837
5fhc.pdb	5fhc_AB_J_SA101T.pdb	-0.4549124240875244	-0.32468700408935547
5fhc.pdb	5fhc_AB_J_SA101W.pdb	-2.3372490406036377	-1.0080629587173462
5fhc.pdb	5fhc_AB_J_SA101Y.pdb	-2.5956006050109863	-0.8226860165596008
5fhc.pdb	5fhc_AB_J_SA101V.pdb	-1.366119623184204	-0.13210999965667725
5fhc.pdb	5fhc_AB_J_TA110A.pdb	-0.4261482059955597	0.2831000089645386
5fhc.pdb	5fhc_AB_J_TA110R.pdb	-0.1991192102432251	-1.3476760387420654
5fhc.pdb	5fhc_AB_J_TA110N.pdb	-0.4725114107131958	-0.2541239857673645
5fhc.pdb	5fhc_AB_J_TA110D.pdb	-0.4316391348838806	-0.5299789905548096
5fhc.pdb	5fhc_AB_J_TA110C.pdb	-0.4008633494377136	0.04450000077486038
5fhc.pdb	5fhc_AB_J_TA110Q.pdb	0.0062233805656433105	-1.1480692625045776
5fhc.pdb	5fhc_AB_J_TA110E.pdb	-0.6521093845367432	-0.8935840129852295
5fhc.pdb	5fhc_AB_J_TA110G.pdb	-0.40555623173713684	-0.2676219940185547
5fhc.pdb	5fhc_AB_J_TA110H.pdb	-0.13963265717029572	-0.5732669830322266
5fhc.pdb	5fhc_AB_J_TA110I.pdb	-0.01661580801010132	0.3325900137424469
5fhc.pdb	5fhc_AB_J_TA110L.pdb	0.0429854691028595	0.3171299993991852
5fhc.pdb	5fhc_AB_J_TA110K.pdb	-0.7229099273681641	-0.8820819854736328
5fhc.pdb	5fhc_AB_J_TA110M.pdb	0.11400097608566284	0.15580999851226807
5fhc.pdb	5fhc_AB_J_TA110F.pdb	0.19670656323432922	-0.39676499366760254
5fhc.pdb	5fhc_AB_J_TA110P.pdb	-0.6038048267364502	-0.5230919718742371
5fhc.pdb	5fhc_AB_J_TA110S.pdb	-0.6009389162063599	0.10919000208377838
5fhc.pdb	5fhc_AB_J_TA110W.pdb	-3.433460235595703	-1.9367040395736694
5fhc.pdb	5fhc_AB_J_TA110Y.pdb	-9.806729316711426	-12.86989974975586
5fhc.pdb	5fhc_AB_J_TA110V.pdb	0.04937112331390381	0.36757999658584595
5fhc.pdb	5fhc_AB_J_YB47A.pdb	-1.0324287414550781	-1.5367039442062378
5fhc.pdb	5fhc_AB_J_YB47R.pdb	-1.1133694648742676	-1.8916490077972412
5fhc.pdb	5fhc_AB_J_YB47N.pdb	-1.3293702602386475	-1.5688350200653076
5fhc.pdb	5fhc_AB_J_YB47D.pdb	-0.8333012461662292	-2.0370609760284424
5fhc.pdb	5fhc_AB_J_YB47C.pdb	-0.7412207126617432	-1.4073699712753296
5fhc.pdb	5fhc_AB_J_YB47Q.pdb	-0.8731825351715088	-1.6237050294876099
5fhc.pdb	5fhc_AB_J_YB47E.pdb	-0.8467357158660889	-2.334199905395508
5fhc.pdb	5fhc_AB_J_YB47G.pdb	-1.1318451166152954	-1.5400290489196777
5fhc.pdb	5fhc_AB_J_YB47H.pdb	-0.7721270322799683	-1.3520029783248901
5fhc.pdb	5fhc_AB_J_YB47I.pdb	-0.6608566045761108	-1.089521050453186
5fhc.pdb	5fhc_AB_J_YB47L.pdb	-0.8801436424255371	-0.8892719745635986
5fhc.pdb	5fhc_AB_J_YB47K.pdb	-0.3840019404888153	-1.9147629737854004
5fhc.pdb	5fhc_AB_J_YB47M.pdb	-0.723101019859314	-0.941087007522583
5fhc.pdb	5fhc_AB_J_YB47F.pdb	-0.6117656230926514	-0.6005499958992004
5fhc.pdb	5fhc_AB_J_YB47P.pdb	-0.8022535443305969	-1.4890819787979126
5fhc.pdb	5fhc_AB_J_YB47S.pdb	-0.6545315980911255	-1.5826120376586914
5fhc.pdb	5fhc_AB_J_YB47T.pdb	-0.5446521043777466	-1.3055411577224731
5fhc.pdb	5fhc_AB_J_YB47W.pdb	-3.3751413822174072	-2.9730100631713867
5fhc.pdb	5fhc_AB_J_YB47V.pdb	-0.7640429735183716	-1.4940249919891357
5fhc.pdb	5fhc_AB_J_GJ23A.pdb	-2.221775531768799	-2.481379985809326
5fhc.pdb	5fhc_AB_J_GJ23R.pdb	-4.083959102630615	-6.1724700927734375
5fhc.pdb	5fhc_AB_J_GJ23N.pdb	-1.3454313278198242	-1.5853060483932495
5fhc.pdb	5fhc_AB_J_GJ23D.pdb	-2.3912441730499268	-4.30810022354126
5fhc.pdb	5fhc_AB_J_GJ23C.pdb	-2.3212974071502686	-3.869719982147217
5fhc.pdb	5fhc_AB_J_GJ23Q.pdb	-3.195613145828247	-5.102759838104248
5fhc.pdb	5fhc_AB_J_GJ23E.pdb	-3.1111817359924316	-6.045229911804199
5fhc.pdb	5fhc_AB_J_GJ23H.pdb	-1.6922249794006348	-3.1877400875091553
5fhc.pdb	5fhc_AB_J_GJ23I.pdb	-3.5102832317352295	-5.87568998336792
5fhc.pdb	5fhc_AB_J_GJ23L.pdb	-7.609557151794434	-8.807889938354492
5fhc.pdb	5fhc_AB_J_GJ23K.pdb	-1.8909128904342651	-3.6434199810028076
5fhc.pdb	5fhc_AB_J_GJ23M.pdb	-2.1025357246398926	-4.8155598640441895
5fhc.pdb	5fhc_AB_J_GJ23F.pdb	-4.129083156585693	-4.398429870605469
5fhc.pdb	5fhc_AB_J_GJ23P.pdb	-2.8406777381896973	-3.1283600330352783
5fhc.pdb	5fhc_AB_J_GJ23S.pdb	-2.5810694694519043	-4.795340061187744
5fhc.pdb	5fhc_AB_J_GJ23T.pdb	-1.8446478843688965	-3.4596500396728516
5fhc.pdb	5fhc_AB_J_GJ23W.pdb	-6.1590681076049805	-6.775519847869873
5fhc.pdb	5fhc_AB_J_GJ23Y.pdb	-5.684216499328613	-5.458330154418945
5fhc.pdb	5fhc_AB_J_GJ23V.pdb	-3.796536684036255	-5.61460018157959
5fhc.pdb	5fhc_AB_J_AJ25R.pdb	-0.6047216653823853	-0.7709810137748718
5fhc.pdb	5fhc_AB_J_AJ25N.pdb	-0.5105277299880981	-0.41597801446914673
5fhc.pdb	5fhc_AB_J_AJ25D.pdb	-1.0308643579483032	-1.147341251373291
5fhc.pdb	5fhc_AB_J_AJ25C.pdb	0.06730994582176208	0.6881700158119202
5fhc.pdb	5fhc_AB_J_AJ25Q.pdb	-0.7815755605697632	-0.2226569950580597
5fhc.pdb	5fhc_AB_J_AJ25E.pdb	-1.4168803691864014	-0.5267760157585144
5fhc.pdb	5fhc_AB_J_AJ25G.pdb	0.019258052110671997	0.7735499739646912
5fhc.pdb	5fhc_AB_J_AJ25H.pdb	-1.0148394107818604	-0.42745599150657654
5fhc.pdb	5fhc_AB_J_AJ25I.pdb	-1.9573849439620972	-0.5867589712142944
5fhc.pdb	5fhc_AB_J_AJ25L.pdb	-0.7778466939926147	-0.8041599988937378
5fhc.pdb	5fhc_AB_J_AJ25K.pdb	-0.4346100091934204	-1.253495693206787
5fhc.pdb	5fhc_AB_J_AJ25M.pdb	0.07510018348693848	1.6012799739837646
5fhc.pdb	5fhc_AB_J_AJ25F.pdb	-0.9862884283065796	-0.6128950119018555
5fhc.pdb	5fhc_AB_J_AJ25P.pdb	-0.7202850580215454	0.09397999942302704
5fhc.pdb	5fhc_AB_J_AJ25S.pdb	-0.5588200092315674	-0.5632849931716919
5fhc.pdb	5fhc_AB_J_AJ25T.pdb	-1.305463194847107	-1.6283910274505615
5fhc.pdb	5fhc_AB_J_AJ25W.pdb	-0.8792327642440796	-0.5707119703292847
5fhc.pdb	5fhc_AB_J_AJ25Y.pdb	-1.0180588960647583	-0.818356990814209
5fhc.pdb	5fhc_AB_J_AJ25V.pdb	-1.0953184366226196	-0.5701349973678589
5fhc.pdb	5fhc_AB_J_IJ26A.pdb	-1.1461386680603027	-1.2534433603286743
5fhc.pdb	5fhc_AB_J_IJ26R.pdb	0.1437927782535553	-0.7138990163803101
5fhc.pdb	5fhc_AB_J_IJ26N.pdb	-0.6752793788909912	-1.107583999633789
5fhc.pdb	5fhc_AB_J_IJ26D.pdb	-0.9546074867248535	0.05144000053405762
5fhc.pdb	5fhc_AB_J_IJ26C.pdb	-0.700761079788208	-0.7269390225410461
5fhc.pdb	5fhc_AB_J_IJ26Q.pdb	-0.19367259740829468	-0.012409999966621399
5fhc.pdb	5fhc_AB_J_IJ26E.pdb	-0.8788775205612183	-1.9149659872055054
5fhc.pdb	5fhc_AB_J_IJ26G.pdb	-1.3779804706573486	-1.5193899869918823
5fhc.pdb	5fhc_AB_J_IJ26H.pdb	-0.7866986989974976	-1.155949592590332
5fhc.pdb	5fhc_AB_J_IJ26L.pdb	-0.2536925673484802	0.6811000108718872
5fhc.pdb	5fhc_AB_J_IJ26K.pdb	-0.40572699904441833	-1.5894509553909302
5fhc.pdb	5fhc_AB_J_IJ26M.pdb	-0.10995730757713318	1.1090199947357178
5fhc.pdb	5fhc_AB_J_IJ26F.pdb	-0.4549430012702942	-0.8061869740486145
5fhc.pdb	5fhc_AB_J_IJ26P.pdb	-1.0333480834960938	-1.3449690341949463
5fhc.pdb	5fhc_AB_J_IJ26S.pdb	-1.0305813550949097	-0.7418400049209595
5fhc.pdb	5fhc_AB_J_IJ26T.pdb	-0.43482547998428345	-0.4005259871482849
5fhc.pdb	5fhc_AB_J_IJ26W.pdb	-0.1669887900352478	-0.8380810022354126
5fhc.pdb	5fhc_AB_J_IJ26Y.pdb	-0.22648218274116516	-0.9083920121192932
5fhc.pdb	5fhc_AB_J_IJ26V.pdb	-0.3877844512462616	-0.5677909851074219
3j8v.pdb	3j8v_FJ_D_WJ32A.pdb	1.9198155403137207	1.3022199869155884
3j8v.pdb	3j8v_FJ_D_WJ32R.pdb	1.670536994934082	2.2753500938415527
3j8v.pdb	3j8v_FJ_D_WJ32N.pdb	1.5869426727294922	0.7646700143814087
3j8v.pdb	3j8v_FJ_D_WJ32D.pdb	1.4192798137664795	0.8037700057029724
3j8v.pdb	3j8v_FJ_D_WJ32C.pdb	1.9299354553222656	1.1952199935913086
3j8v.pdb	3j8v_FJ_D_WJ32Q.pdb	1.4795398712158203	0.897409975528717
3j8v.pdb	3j8v_FJ_D_WJ32E.pdb	1.5198581218719482	0.8995299935340881
3j8v.pdb	3j8v_FJ_D_WJ32G.pdb	1.663370132446289	1.3719099760055542
3j8v.pdb	3j8v_FJ_D_WJ32H.pdb	1.1597718000411987	1.8101500272750854
3j8v.pdb	3j8v_FJ_D_WJ32I.pdb	2.025743246078491	1.0123399496078491
3j8v.pdb	3j8v_FJ_D_WJ32L.pdb	1.6180115938186646	1.609779953956604
3j8v.pdb	3j8v_FJ_D_WJ32K.pdb	1.7148432731628418	0.8133400082588196
3j8v.pdb	3j8v_FJ_D_WJ32M.pdb	1.7328650951385498	1.628059983253479
3j8v.pdb	3j8v_FJ_D_WJ32F.pdb	1.6382899284362793	1.825719952583313
3j8v.pdb	3j8v_FJ_D_WJ32P.pdb	1.6219061613082886	1.0370099544525146
3j8v.pdb	3j8v_FJ_D_WJ32S.pdb	1.5091410875320435	1.0995800495147705
3j8v.pdb	3j8v_FJ_D_WJ32T.pdb	1.978761911392212	2.519979953765869
3j8v.pdb	3j8v_FJ_D_WJ32Y.pdb	1.503272294998169	0.6579499840736389
3j8v.pdb	3j8v_FJ_D_WJ32V.pdb	1.9346046447753906	1.025480031967163
3j8v.pdb	3j8v_FJ_D_WJ92A.pdb	1.0715398788452148	3.08774995803833
3j8v.pdb	3j8v_FJ_D_WJ92R.pdb	1.6190353631973267	4.010280132293701
3j8v.pdb	3j8v_FJ_D_WJ92N.pdb	1.8257148265838623	3.5237200260162354
3j8v.pdb	3j8v_FJ_D_WJ92D.pdb	1.710702657699585	4.581439971923828
3j8v.pdb	3j8v_FJ_D_WJ92C.pdb	1.4989532232284546	3.0650699138641357
3j8v.pdb	3j8v_FJ_D_WJ92Q.pdb	1.580817461013794	2.8251700401306152
3j8v.pdb	3j8v_FJ_D_WJ92E.pdb	1.4877291917800903	2.8508899211883545
3j8v.pdb	3j8v_FJ_D_WJ92G.pdb	1.0136605501174927	3.005229949951172
3j8v.pdb	3j8v_FJ_D_WJ92H.pdb	0.7057473659515381	2.327630043029785
3j8v.pdb	3j8v_FJ_D_WJ92I.pdb	1.7862071990966797	3.3977699279785156
3j8v.pdb	3j8v_FJ_D_WJ92L.pdb	1.8632969856262207	3.0592100620269775
3j8v.pdb	3j8v_FJ_D_WJ92K.pdb	1.77345609664917	2.292609930038452
3j8v.pdb	3j8v_FJ_D_WJ92M.pdb	1.5241022109985352	3.1631898880004883
3j8v.pdb	3j8v_FJ_D_WJ92F.pdb	0.05266353487968445	1.7290199995040894
3j8v.pdb	3j8v_FJ_D_WJ92P.pdb	1.3273118734359741	2.944849967956543
3j8v.pdb	3j8v_FJ_D_WJ92S.pdb	0.9402509927749634	4.985060214996338
3j8v.pdb	3j8v_FJ_D_WJ92T.pdb	1.4056957960128784	2.9538800716400146
3j8v.pdb	3j8v_FJ_D_WJ92Y.pdb	-0.6669061779975891	1.0707999467849731
3j8v.pdb	3j8v_FJ_D_WJ92V.pdb	1.8295774459838867	3.402060031890869
3j8v.pdb	3j8v_FJ_D_GF52A.pdb	-0.05714413523674011	2.3178999423980713
3j8v.pdb	3j8v_FJ_D_GF52R.pdb	0.16495230793952942	4.551159858703613
3j8v.pdb	3j8v_FJ_D_GF52N.pdb	0.07812508940696716	2.449429988861084
3j8v.pdb	3j8v_FJ_D_GF52D.pdb	-0.1644010841846466	1.883270025253296
3j8v.pdb	3j8v_FJ_D_GF52C.pdb	0.27720239758491516	2.583739995956421
3j8v.pdb	3j8v_FJ_D_GF52Q.pdb	0.48823848366737366	2.299949884414673
3j8v.pdb	3j8v_FJ_D_GF52E.pdb	0.4438939392566681	1.5679899454116821
3j8v.pdb	3j8v_FJ_D_GF52H.pdb	0.6295223236083984	2.3336501121520996
3j8v.pdb	3j8v_FJ_D_GF52I.pdb	0.5077773332595825	2.5790200233459473
3j8v.pdb	3j8v_FJ_D_GF52L.pdb	0.767592191696167	2.715290069580078
3j8v.pdb	3j8v_FJ_D_GF52K.pdb	0.3768327534198761	2.335750102996826
3j8v.pdb	3j8v_FJ_D_GF52M.pdb	0.16011449694633484	3.140120029449463
3j8v.pdb	3j8v_FJ_D_GF52F.pdb	0.3130301535129547	3.11286997795105
3j8v.pdb	3j8v_FJ_D_GF52P.pdb	0.2660938799381256	1.984410047531128
3j8v.pdb	3j8v_FJ_D_GF52S.pdb	-0.017996877431869507	2.5345098972320557
3j8v.pdb	3j8v_FJ_D_GF52T.pdb	0.19636139273643494	2.5487399101257324
3j8v.pdb	3j8v_FJ_D_GF52W.pdb	0.9134643077850342	2.843709945678711
3j8v.pdb	3j8v_FJ_D_GF52Y.pdb	0.9749069213867188	3.454780101776123
3j8v.pdb	3j8v_FJ_D_GF52V.pdb	0.6177678108215332	2.484189987182617
3j8v.pdb	3j8v_FJ_D_KF72A.pdb	0.09003052115440369	2.3340699672698975
3j8v.pdb	3j8v_FJ_D_KF72R.pdb	0.41163918375968933	2.0435800552368164
3j8v.pdb	3j8v_FJ_D_KF72N.pdb	0.3898392617702484	2.5226399898529053
3j8v.pdb	3j8v_FJ_D_KF72D.pdb	0.6818459033966064	2.1768798828125
3j8v.pdb	3j8v_FJ_D_KF72C.pdb	0.10201635956764221	2.207350015640259
3j8v.pdb	3j8v_FJ_D_KF72Q.pdb	0.1475072205066681	2.301539897918701
3j8v.pdb	3j8v_FJ_D_KF72E.pdb	0.8287011384963989	2.11122989654541
3j8v.pdb	3j8v_FJ_D_KF72G.pdb	0.34532007575035095	2.4731600284576416
3j8v.pdb	3j8v_FJ_D_KF72H.pdb	0.5989518165588379	2.2332499027252197
3j8v.pdb	3j8v_FJ_D_KF72I.pdb	0.8753616809844971	2.6987900733947754
3j8v.pdb	3j8v_FJ_D_KF72L.pdb	1.0465959310531616	2.2467100620269775
3j8v.pdb	3j8v_FJ_D_KF72M.pdb	0.4873117506504059	2.3563599586486816
3j8v.pdb	3j8v_FJ_D_KF72F.pdb	0.8309886455535889	3.98009991645813
3j8v.pdb	3j8v_FJ_D_KF72P.pdb	0.2970398962497711	2.485879898071289
3j8v.pdb	3j8v_FJ_D_KF72S.pdb	0.08376029133796692	2.2111499309539795
3j8v.pdb	3j8v_FJ_D_KF72T.pdb	0.19693908095359802	2.2699201107025146
3j8v.pdb	3j8v_FJ_D_KF72W.pdb	1.1037495136260986	3.0260798931121826
3j8v.pdb	3j8v_FJ_D_KF72Y.pdb	1.179145336151123	3.5673699378967285
3j8v.pdb	3j8v_FJ_D_KF72V.pdb	0.7915816307067871	2.528330087661743
3j8v.pdb	3j8v_FJ_D_DF101A.pdb	-0.005355149507522583	0.37749001383781433
3j8v.pdb	3j8v_FJ_D_DF101R.pdb	0.0740639865398407	1.4338200092315674
3j8v.pdb	3j8v_FJ_D_DF101N.pdb	-0.25777512788772583	0.2257000058889389
3j8v.pdb	3j8v_FJ_D_DF101C.pdb	-0.26060301065444946	0.33142000436782837
3j8v.pdb	3j8v_FJ_D_DF101Q.pdb	0.11563226580619812	0.33059000968933105
3j8v.pdb	3j8v_FJ_D_DF101E.pdb	-0.3581218123435974	0.12801000475883484
3j8v.pdb	3j8v_FJ_D_DF101G.pdb	-0.5409531593322754	0.48120999336242676
3j8v.pdb	3j8v_FJ_D_DF101H.pdb	-0.07201871275901794	-0.012839999981224537
3j8v.pdb	3j8v_FJ_D_DF101I.pdb	0.16592499613761902	0.3059000074863434
3j8v.pdb	3j8v_FJ_D_DF101L.pdb	-0.11344632506370544	0.4391399919986725
3j8v.pdb	3j8v_FJ_D_DF101K.pdb	0.32958391308784485	0.21063999831676483
3j8v.pdb	3j8v_FJ_D_DF101M.pdb	-0.020514488220214844	0.3081200122833252
3j8v.pdb	3j8v_FJ_D_DF101F.pdb	0.3934071958065033	0.46689000725746155
3j8v.pdb	3j8v_FJ_D_DF101P.pdb	-0.24687689542770386	0.28867000341415405
3j8v.pdb	3j8v_FJ_D_DF101S.pdb	-0.09308084845542908	0.2452699989080429
3j8v.pdb	3j8v_FJ_D_DF101T.pdb	0.10474798083305359	0.07835999876260757
3j8v.pdb	3j8v_FJ_D_DF101W.pdb	0.32749608159065247	1.0106500387191772
3j8v.pdb	3j8v_FJ_D_DF101Y.pdb	0.1552281677722931	0.0844699963927269
3j8v.pdb	3j8v_FJ_D_DF101V.pdb	0.008932918310165405	0.24601000547409058
3j8v.pdb	3j8v_FJ_D_YF105A.pdb	-0.23068273067474365	0.03448000177741051
3j8v.pdb	3j8v_FJ_D_YF105R.pdb	-0.34490326046943665	0.03212999925017357
3j8v.pdb	3j8v_FJ_D_YF105N.pdb	-0.21075668931007385	0.08530999720096588
3j8v.pdb	3j8v_FJ_D_YF105D.pdb	-0.5447971820831299	0.04733999818563461
3j8v.pdb	3j8v_FJ_D_YF105C.pdb	-0.12170812487602234	0.09646999835968018
3j8v.pdb	3j8v_FJ_D_YF105Q.pdb	-0.35353147983551025	0.10253000259399414
3j8v.pdb	3j8v_FJ_D_YF105E.pdb	-0.37879157066345215	0.10175000131130219
3j8v.pdb	3j8v_FJ_D_YF105G.pdb	-0.18035264313220978	0.005539999809116125
3j8v.pdb	3j8v_FJ_D_YF105H.pdb	-0.07936859130859375	0.0412600003182888
3j8v.pdb	3j8v_FJ_D_YF105I.pdb	-0.08130976557731628	0.10213000327348709
3j8v.pdb	3j8v_FJ_D_YF105L.pdb	-0.014425545930862427	0.08823999762535095
3j8v.pdb	3j8v_FJ_D_YF105K.pdb	-0.21072275936603546	0.07778000086545944
3j8v.pdb	3j8v_FJ_D_YF105M.pdb	-0.14138513803482056	0.09085000306367874
3j8v.pdb	3j8v_FJ_D_YF105F.pdb	0.06420132517814636	0.11276999861001968
3j8v.pdb	3j8v_FJ_D_YF105P.pdb	-0.2853994369506836	0.12402000278234482
3j8v.pdb	3j8v_FJ_D_YF105S.pdb	-0.4045199453830719	0.03821999952197075
3j8v.pdb	3j8v_FJ_D_YF105T.pdb	-0.3207273781299591	0.06491000205278397
3j8v.pdb	3j8v_FJ_D_YF105W.pdb	0.059026896953582764	0.008220000192523003
3j8v.pdb	3j8v_FJ_D_YF105V.pdb	-0.07323607802391052	0.08640000224113464
3j8v.pdb	3j8v_FJ_D_ND119A.pdb	-0.4718291163444519	0.0488400012254715
3j8v.pdb	3j8v_FJ_D_ND119R.pdb	-0.006794720888137817	-0.22202999889850616
3j8v.pdb	3j8v_FJ_D_ND119D.pdb	-0.22169917821884155	0.0932300016283989
3j8v.pdb	3j8v_FJ_D_ND119C.pdb	-0.27731025218963623	0.01809000037610531
3j8v.pdb	3j8v_FJ_D_ND119Q.pdb	0.2312687337398529	0.4925599992275238
3j8v.pdb	3j8v_FJ_D_ND119E.pdb	-0.27919769287109375	-0.02800999954342842
3j8v.pdb	3j8v_FJ_D_ND119G.pdb	-0.6831112504005432	0.06548000127077103
3j8v.pdb	3j8v_FJ_D_ND119H.pdb	0.2166663110256195	-0.3805899918079376
3j8v.pdb	3j8v_FJ_D_ND119I.pdb	-0.17940005660057068	0.0951400026679039
3j8v.pdb	3j8v_FJ_D_ND119L.pdb	0.08252015709877014	0.25870001316070557
3j8v.pdb	3j8v_FJ_D_ND119K.pdb	0.22472986578941345	2.118799924850464
3j8v.pdb	3j8v_FJ_D_ND119M.pdb	-0.09308081865310669	0.5955899953842163
3j8v.pdb	3j8v_FJ_D_ND119F.pdb	0.28202489018440247	0.45949000120162964
3j8v.pdb	3j8v_FJ_D_ND119P.pdb	-0.1075754463672638	0.07710999995470047
3j8v.pdb	3j8v_FJ_D_ND119S.pdb	-0.07989481091499329	-0.0004400000034365803
3j8v.pdb	3j8v_FJ_D_ND119T.pdb	-0.04697936773300171	-0.17962999641895294
3j8v.pdb	3j8v_FJ_D_ND119W.pdb	0.7018299102783203	1.848039984703064
3j8v.pdb	3j8v_FJ_D_ND119Y.pdb	0.5004090070724487	-0.2718999981880188
3j8v.pdb	3j8v_FJ_D_ND119V.pdb	-0.31002873182296753	-0.022280000150203705
3j8v.pdb	3j8v_FJ_D_QD162A.pdb	1.680488109588623	2.7310800552368164
3j8v.pdb	3j8v_FJ_D_QD162R.pdb	-0.25547096133232117	0.19131000339984894
3j8v.pdb	3j8v_FJ_D_QD162N.pdb	1.8271288871765137	2.4984800815582275
3j8v.pdb	3j8v_FJ_D_QD162D.pdb	1.668053150177002	1.9875099658966064
3j8v.pdb	3j8v_FJ_D_QD162C.pdb	1.7307243347167969	2.442239999771118
3j8v.pdb	3j8v_FJ_D_QD162E.pdb	1.609712839126587	2.226490020751953
3j8v.pdb	3j8v_FJ_D_QD162G.pdb	1.6201977729797363	2.6356399059295654
3j8v.pdb	3j8v_FJ_D_QD162H.pdb	1.9332547187805176	2.3836300373077393
3j8v.pdb	3j8v_FJ_D_QD162I.pdb	1.8054702281951904	3.079900026321411
3j8v.pdb	3j8v_FJ_D_QD162L.pdb	1.9496760368347168	2.924259901046753
3j8v.pdb	3j8v_FJ_D_QD162K.pdb	0.10351184010505676	0.4363600015640259
3j8v.pdb	3j8v_FJ_D_QD162M.pdb	0.28472933173179626	0.8982099890708923
3j8v.pdb	3j8v_FJ_D_QD162F.pdb	2.371579647064209	2.928030014038086
3j8v.pdb	3j8v_FJ_D_QD162P.pdb	1.6931860446929932	2.8055999279022217
3j8v.pdb	3j8v_FJ_D_QD162S.pdb	1.743452548980713	2.4241299629211426
3j8v.pdb	3j8v_FJ_D_QD162T.pdb	1.753220558166504	2.5199599266052246
3j8v.pdb	3j8v_FJ_D_QD162W.pdb	2.177849769592285	3.487920045852661
3j8v.pdb	3j8v_FJ_D_QD162Y.pdb	2.116037130355835	3.1319499015808105
3j8v.pdb	3j8v_FJ_D_QD162V.pdb	1.9533710479736328	2.86217999458313
3j8v.pdb	3j8v_FJ_D_PD163A.pdb	0.6576371192932129	2.5822300910949707
3j8v.pdb	3j8v_FJ_D_PD163R.pdb	1.005037546157837	2.434420108795166
3j8v.pdb	3j8v_FJ_D_PD163N.pdb	1.0364724397659302	2.707710027694702
3j8v.pdb	3j8v_FJ_D_PD163D.pdb	0.5874452590942383	2.53164005279541
3j8v.pdb	3j8v_FJ_D_PD163C.pdb	0.09829756617546082	-0.4196299910545349
3j8v.pdb	3j8v_FJ_D_PD163Q.pdb	0.8824084997177124	2.751960039138794
3j8v.pdb	3j8v_FJ_D_PD163E.pdb	0.9015281200408936	2.5068199634552
3j8v.pdb	3j8v_FJ_D_PD163G.pdb	0.44106099009513855	2.576740026473999
3j8v.pdb	3j8v_FJ_D_PD163H.pdb	1.428450345993042	2.6817500591278076
3j8v.pdb	3j8v_FJ_D_PD163I.pdb	1.2573463916778564	2.27731990814209
3j8v.pdb	3j8v_FJ_D_PD163L.pdb	1.0787255764007568	2.0438599586486816
3j8v.pdb	3j8v_FJ_D_PD163K.pdb	1.007919430732727	2.2980399131774902
3j8v.pdb	3j8v_FJ_D_PD163M.pdb	0.9319959878921509	1.697160005569458
3j8v.pdb	3j8v_FJ_D_PD163F.pdb	1.0398077964782715	2.310080051422119
3j8v.pdb	3j8v_FJ_D_PD163S.pdb	1.1474785804748535	2.0752298831939697
3j8v.pdb	3j8v_FJ_D_PD163T.pdb	1.3129650354385376	1.9361200332641602
3j8v.pdb	3j8v_FJ_D_PD163W.pdb	1.4458736181259155	2.5285699367523193
3j8v.pdb	3j8v_FJ_D_PD163Y.pdb	1.5467345714569092	2.651129961013794
3j8v.pdb	3j8v_FJ_D_PD163V.pdb	1.202371597290039	1.9746299982070923
3j8v.pdb	3j8v_FJ_D_TD247A.pdb	-0.6352494359016418	0.12744000554084778
3j8v.pdb	3j8v_FJ_D_TD247R.pdb	0.17542269825935364	-0.47095000743865967
3j8v.pdb	3j8v_FJ_D_TD247N.pdb	-0.11861145496368408	0.48267999291419983
3j8v.pdb	3j8v_FJ_D_TD247D.pdb	-0.08227476477622986	-0.4816100001335144
3j8v.pdb	3j8v_FJ_D_TD247C.pdb	-0.3787986934185028	2.1289799213409424
3j8v.pdb	3j8v_FJ_D_TD247Q.pdb	0.832605242729187	0.12255000323057175
3j8v.pdb	3j8v_FJ_D_TD247E.pdb	-0.3714846670627594	-0.9813100099563599
3j8v.pdb	3j8v_FJ_D_TD247G.pdb	-0.7460319995880127	0.2358500063419342
3j8v.pdb	3j8v_FJ_D_TD247H.pdb	-0.12267997860908508	0.12681999802589417
3j8v.pdb	3j8v_FJ_D_TD247I.pdb	0.16195908188819885	0.10097000002861023
3j8v.pdb	3j8v_FJ_D_TD247L.pdb	0.07971462607383728	0.5306699872016907
3j8v.pdb	3j8v_FJ_D_TD247K.pdb	0.9593900442123413	-0.04050999879837036
3j8v.pdb	3j8v_FJ_D_TD247M.pdb	0.2671327292919159	0.1143300011754036
3j8v.pdb	3j8v_FJ_D_TD247F.pdb	-0.040844619274139404	-0.3750700056552887
3j8v.pdb	3j8v_FJ_D_TD247P.pdb	-0.10888031125068665	0.18110999464988708
3j8v.pdb	3j8v_FJ_D_TD247S.pdb	-0.20028771460056305	0.15368999540805817
3j8v.pdb	3j8v_FJ_D_TD247W.pdb	-1.9636328220367432	-2.1513800621032715
3j8v.pdb	3j8v_FJ_D_TD247Y.pdb	0.5408354997634888	1.4305100440979004
3j8v.pdb	3j8v_FJ_D_TD247V.pdb	-0.2841428816318512	0.09505999833345413
3j8v.pdb	3j8v_FJ_D_SD261A.pdb	-0.3238094449043274	0.641290009021759
3j8v.pdb	3j8v_FJ_D_SD261R.pdb	-0.4873539209365845	-0.9415199756622314
3j8v.pdb	3j8v_FJ_D_SD261N.pdb	-0.4376084506511688	0.04413999989628792
3j8v.pdb	3j8v_FJ_D_SD261D.pdb	-0.7060058116912842	0.3420700132846832
3j8v.pdb	3j8v_FJ_D_SD261C.pdb	-0.031185418367385864	0.16162000596523285
3j8v.pdb	3j8v_FJ_D_SD261Q.pdb	-0.6224042177200317	0.18328000605106354
3j8v.pdb	3j8v_FJ_D_SD261E.pdb	-0.7234218716621399	-0.22926999628543854
3j8v.pdb	3j8v_FJ_D_SD261G.pdb	-0.6123642325401306	0.9066900014877319
3j8v.pdb	3j8v_FJ_D_SD261H.pdb	-1.5452193021774292	-1.102720022201538
3j8v.pdb	3j8v_FJ_D_SD261I.pdb	-1.2778058052062988	-0.7556399703025818
3j8v.pdb	3j8v_FJ_D_SD261L.pdb	-0.35371553897857666	-0.32846999168395996
3j8v.pdb	3j8v_FJ_D_SD261K.pdb	-0.3491464853286743	-1.010040044784546
3j8v.pdb	3j8v_FJ_D_SD261M.pdb	-0.44161224365234375	-0.5147200226783752
3j8v.pdb	3j8v_FJ_D_SD261F.pdb	-2.6240360736846924	-2.201479911804199
3j8v.pdb	3j8v_FJ_D_SD261P.pdb	-0.14193095266819	0.800849974155426
3j8v.pdb	3j8v_FJ_D_SD261T.pdb	-1.2437808513641357	-1.652459979057312
3j8v.pdb	3j8v_FJ_D_SD261W.pdb	-5.187918186187744	-6.111879825592041
3j8v.pdb	3j8v_FJ_D_SD261Y.pdb	-2.770272731781006	-2.4905800819396973
3j8v.pdb	3j8v_FJ_D_SD261V.pdb	-0.709376335144043	-2.5378799438476562
3j8v.pdb	3j8v_FJ_D_GD262A.pdb	-0.3705744743347168	-0.17472000420093536
3j8v.pdb	3j8v_FJ_D_GD262R.pdb	-0.7595168352127075	-1.4516899585723877
3j8v.pdb	3j8v_FJ_D_GD262N.pdb	-0.9575397968292236	-0.8147600293159485
3j8v.pdb	3j8v_FJ_D_GD262D.pdb	-0.3884516954421997	-0.41437000036239624
3j8v.pdb	3j8v_FJ_D_GD262C.pdb	0.3535551130771637	1.8475799560546875
3j8v.pdb	3j8v_FJ_D_GD262Q.pdb	-1.450812578201294	-1.2101999521255493
3j8v.pdb	3j8v_FJ_D_GD262E.pdb	-1.198533058166504	-1.3015300035476685
3j8v.pdb	3j8v_FJ_D_GD262H.pdb	-1.153890609741211	-0.9408000111579895
3j8v.pdb	3j8v_FJ_D_GD262I.pdb	-0.6300915479660034	-1.3511099815368652
3j8v.pdb	3j8v_FJ_D_GD262L.pdb	-0.9254233837127686	-1.2593300342559814
3j8v.pdb	3j8v_FJ_D_GD262K.pdb	-0.5680880546569824	-1.517799973487854
3j8v.pdb	3j8v_FJ_D_GD262M.pdb	0.2052117884159088	1.4672900438308716
3j8v.pdb	3j8v_FJ_D_GD262F.pdb	-0.25261321663856506	1.462090015411377
3j8v.pdb	3j8v_FJ_D_GD262P.pdb	-2.9798269271850586	0.340939998626709
3j8v.pdb	3j8v_FJ_D_GD262S.pdb	-0.4905017018318176	-1.0569299459457397
3j8v.pdb	3j8v_FJ_D_GD262T.pdb	-0.7286442518234253	-1.5614700317382812
3j8v.pdb	3j8v_FJ_D_GD262W.pdb	0.038964658975601196	0.8822199702262878
3j8v.pdb	3j8v_FJ_D_GD262Y.pdb	0.5180000066757202	1.5868500471115112
3j8v.pdb	3j8v_FJ_D_GD262V.pdb	-0.4356686472892761	-1.1163699626922607
5usf.pdb	5usf_D_A_SD30A.pdb	-0.24827514588832855	0.04749999940395355
5usf.pdb	5usf_D_A_SD30R.pdb	0.006427556276321411	0.6316999793052673
5usf.pdb	5usf_D_A_SD30N.pdb	-0.4342608153820038	-0.08609999716281891
5usf.pdb	5usf_D_A_SD30D.pdb	-0.48343825340270996	-0.21639999747276306
5usf.pdb	5usf_D_A_SD30C.pdb	-0.2187495082616806	0.22179999947547913
5usf.pdb	5usf_D_A_SD30Q.pdb	-0.3746608793735504	0.5756000280380249
5usf.pdb	5usf_D_A_SD30E.pdb	-0.38947927951812744	0.24400000274181366
5usf.pdb	5usf_D_A_SD30G.pdb	-0.2573426365852356	0.020899999886751175
5usf.pdb	5usf_D_A_SD30H.pdb	0.06886410713195801	-0.04769999906420708
5usf.pdb	5usf_D_A_SD30I.pdb	-0.15247176587581635	0.5950000286102295
5usf.pdb	5usf_D_A_SD30L.pdb	-0.03284859657287598	1.0204999446868896
5usf.pdb	5usf_D_A_SD30K.pdb	-0.14603191614151	0.5156999826431274
5usf.pdb	5usf_D_A_SD30M.pdb	-0.044722288846969604	1.1634000539779663
5usf.pdb	5usf_D_A_SD30F.pdb	0.14676883816719055	1.5407999753952026
5usf.pdb	5usf_D_A_SD30P.pdb	-0.33557096123695374	0.06729999929666519
5usf.pdb	5usf_D_A_SD30T.pdb	-0.5246762633323669	-0.06830000132322311
5usf.pdb	5usf_D_A_SD30W.pdb	0.08511239290237427	0.04670000076293945
5usf.pdb	5usf_D_A_SD30Y.pdb	0.25450214743614197	0.6111000180244446
5usf.pdb	5usf_D_A_SD30V.pdb	-0.26207435131073	0.24269999563694
5usf.pdb	5usf_D_A_ND31A.pdb	-0.8408101797103882	-1.0964000225067139
5usf.pdb	5usf_D_A_ND31R.pdb	-0.7130558490753174	-1.051200032234192
5usf.pdb	5usf_D_A_ND31D.pdb	-0.6925047039985657	-1.4357999563217163
5usf.pdb	5usf_D_A_ND31C.pdb	-0.3775252103805542	-0.31839999556541443
[truncated: 92,127 more rows]
