# Supplementary material for: Investigating the volume and diversity of data needed for generalizable antibody–antigen ΔΔG prediction
Source: Nat Comput Sci. 2025 Jul 8;5(8):635–47. doi: 10.1038/s43588-025-00823-8 (PMC12374841; doi:10.1038/s43588-025-00823-8)
Supplement: Supplementary file 5 — Unprocessed Graphinity model predictions and true values for synthetic ΔΔG values. [file 43588_2025_823_MOESM5_ESM.zip › Figure3/Figure3a-Graphinity_Predictions-Synthetic_FoldX_ddG-Varying_Dataset_Size/Graphinity_predictions_test-varying_dataset_size-subset_9000.csv]

wt_pdb	mut_pdb	pred_score	true_label
6q18.pdb	6q18_HL_A_SH30A.pdb	-0.6691456437110901	0.17110000550746918
6q18.pdb	6q18_HL_A_SH30R.pdb	-1.7053179740905762	0.029500000178813934
6q18.pdb	6q18_HL_A_SH30N.pdb	-1.8891135454177856	0.45730000734329224
6q18.pdb	6q18_HL_A_SH30D.pdb	-1.4158319234848022	0.9986000061035156
6q18.pdb	6q18_HL_A_SH30C.pdb	-0.7923095226287842	0.16169999539852142
6q18.pdb	6q18_HL_A_SH30Q.pdb	-0.9958531260490417	0.1518000066280365
6q18.pdb	6q18_HL_A_SH30E.pdb	-1.2262804508209229	0.20090000331401825
6q18.pdb	6q18_HL_A_SH30G.pdb	-0.6452571749687195	0.09889999777078629
6q18.pdb	6q18_HL_A_SH30H.pdb	-2.0992629528045654	-1.299299955368042
6q18.pdb	6q18_HL_A_SH30I.pdb	-1.051589012145996	0.24250000715255737
6q18.pdb	6q18_HL_A_SH30L.pdb	-0.9736920595169067	0.18639999628067017
6q18.pdb	6q18_HL_A_SH30K.pdb	-1.4359488487243652	0.07039999961853027
6q18.pdb	6q18_HL_A_SH30M.pdb	-1.4588875770568848	0.12430000305175781
6q18.pdb	6q18_HL_A_SH30F.pdb	-1.7692921161651611	0.7179999947547913
6q18.pdb	6q18_HL_A_SH30P.pdb	-1.6506816148757935	-0.421999990940094
6q18.pdb	6q18_HL_A_SH30T.pdb	-1.2181358337402344	0.048500001430511475
6q18.pdb	6q18_HL_A_SH30W.pdb	-1.7257949113845825	-0.08720000088214874
6q18.pdb	6q18_HL_A_SH30Y.pdb	-2.439344882965088	1.2029999494552612
6q18.pdb	6q18_HL_A_SH30V.pdb	-0.9233394265174866	0.24490000307559967
6q18.pdb	6q18_HL_A_SH31A.pdb	-1.1027240753173828	0.5665000081062317
6q18.pdb	6q18_HL_A_SH31R.pdb	-2.9876303672790527	-2.1814000606536865
6q18.pdb	6q18_HL_A_SH31N.pdb	-2.5170493125915527	-2.422499895095825
6q18.pdb	6q18_HL_A_SH31D.pdb	-0.8813410997390747	-0.6661999821662903
6q18.pdb	6q18_HL_A_SH31C.pdb	-0.7782284021377563	-0.3847000002861023
6q18.pdb	6q18_HL_A_SH31Q.pdb	-1.8402531147003174	-5.445499897003174
6q18.pdb	6q18_HL_A_SH31E.pdb	-2.848299026489258	-2.403599977493286
6q18.pdb	6q18_HL_A_SH31G.pdb	1.0343962907791138	-0.8729000091552734
6q18.pdb	6q18_HL_A_SH31H.pdb	-2.3664798736572266	-1.8973000049591064
6q18.pdb	6q18_HL_A_SH31I.pdb	-1.0202938318252563	-1.239400029182434
6q18.pdb	6q18_HL_A_SH31L.pdb	-2.5776219367980957	-0.9702000021934509
6q18.pdb	6q18_HL_A_SH31K.pdb	-2.219318389892578	-1.3028000593185425
6q18.pdb	6q18_HL_A_SH31M.pdb	-3.085171699523926	-0.3172999918460846
6q18.pdb	6q18_HL_A_SH31F.pdb	-1.632138967514038	-4.185999870300293
6q18.pdb	6q18_HL_A_SH31P.pdb	-1.1340380907058716	0.3508000075817108
6q18.pdb	6q18_HL_A_SH31T.pdb	-0.8082842826843262	-0.04470000043511391
6q18.pdb	6q18_HL_A_SH31W.pdb	-2.639028310775757	-7.334400177001953
6q18.pdb	6q18_HL_A_SH31Y.pdb	-3.751551628112793	-7.277299880981445
6q18.pdb	6q18_HL_A_SH31V.pdb	-1.0415310859680176	-0.41780000925064087
6q18.pdb	6q18_HL_A_SH32A.pdb	-0.13380545377731323	-0.05299999937415123
6q18.pdb	6q18_HL_A_SH32R.pdb	-2.998912811279297	-5.63040018081665
6q18.pdb	6q18_HL_A_SH32N.pdb	-2.021605968475342	-1.973099946975708
6q18.pdb	6q18_HL_A_SH32D.pdb	-4.682398319244385	-4.6890997886657715
6q18.pdb	6q18_HL_A_SH32C.pdb	-0.9771813154220581	0.4453999996185303
6q18.pdb	6q18_HL_A_SH32Q.pdb	-3.9881715774536133	-6.711400032043457
6q18.pdb	6q18_HL_A_SH32E.pdb	-3.7671737670898438	-1.033400058746338
6q18.pdb	6q18_HL_A_SH32G.pdb	0.04937458038330078	-0.8580999970436096
6q18.pdb	6q18_HL_A_SH32H.pdb	-3.748610019683838	-13.350600242614746
6q18.pdb	6q18_HL_A_SH32I.pdb	-2.613825798034668	-4.067399978637695
6q18.pdb	6q18_HL_A_SH32L.pdb	-3.133883476257324	-3.787400007247925
6q18.pdb	6q18_HL_A_SH32K.pdb	-3.670609474182129	-6.450099945068359
6q18.pdb	6q18_HL_A_SH32M.pdb	-4.015977382659912	-1.8163000345230103
6q18.pdb	6q18_HL_A_SH32F.pdb	-3.875523567199707	-15.732250213623047
6q18.pdb	6q18_HL_A_SH32P.pdb	-2.1531059741973877	-0.07320000231266022
6q18.pdb	6q18_HL_A_SH32T.pdb	-1.6028399467468262	-0.5734000205993652
6q18.pdb	6q18_HL_A_SH32W.pdb	-5.886938571929932	-27.68260955810547
6q18.pdb	6q18_HL_A_SH32Y.pdb	-4.108002185821533	-17.638219833374023
6q18.pdb	6q18_HL_A_SH32V.pdb	-2.379570960998535	-1.20169997215271
6q18.pdb	6q18_HL_A_NH33A.pdb	0.4768550395965576	-0.833299994468689
6q18.pdb	6q18_HL_A_NH33R.pdb	-0.7884986996650696	-2.2469000816345215
6q18.pdb	6q18_HL_A_NH33D.pdb	-1.067638635635376	-1.3967000246047974
6q18.pdb	6q18_HL_A_NH33C.pdb	-0.22596865892410278	-1.1895999908447266
6q18.pdb	6q18_HL_A_NH33Q.pdb	-1.3564397096633911	-1.7956000566482544
6q18.pdb	6q18_HL_A_NH33E.pdb	-1.417766809463501	-1.7098000049591064
6q18.pdb	6q18_HL_A_NH33G.pdb	0.5413351058959961	-1.0848000049591064
6q18.pdb	6q18_HL_A_NH33H.pdb	-0.4877435266971588	-3.6791999340057373
6q18.pdb	6q18_HL_A_NH33I.pdb	-0.26009172201156616	-0.050999999046325684
6q18.pdb	6q18_HL_A_NH33L.pdb	-0.7083606123924255	-0.20559999346733093
6q18.pdb	6q18_HL_A_NH33K.pdb	-0.616615355014801	0.34130001068115234
6q18.pdb	6q18_HL_A_NH33M.pdb	-1.2023913860321045	-0.5965999960899353
6q18.pdb	6q18_HL_A_NH33F.pdb	-2.014573574066162	-3.6394999027252197
6q18.pdb	6q18_HL_A_NH33P.pdb	-2.0019431114196777	-3.4565000534057617
6q18.pdb	6q18_HL_A_NH33S.pdb	0.06576526165008545	-0.8309000134468079
6q18.pdb	6q18_HL_A_NH33T.pdb	-0.2640988230705261	-0.7592999935150146
6q18.pdb	6q18_HL_A_NH33W.pdb	-3.1394877433776855	-10.734399795532227
6q18.pdb	6q18_HL_A_NH33Y.pdb	-2.553338050842285	-3.5915000438690186
6q18.pdb	6q18_HL_A_NH33V.pdb	-0.37770554423332214	-0.96670001745224
6q18.pdb	6q18_HL_A_QH53A.pdb	-0.4336710274219513	-1.7373000383377075
6q18.pdb	6q18_HL_A_QH53R.pdb	-0.5501962304115295	-2.0861001014709473
6q18.pdb	6q18_HL_A_QH53N.pdb	-0.45942258834838867	-0.3882000148296356
6q18.pdb	6q18_HL_A_QH53D.pdb	-1.1858069896697998	0.36910000443458557
6q18.pdb	6q18_HL_A_QH53C.pdb	-0.7291821837425232	-1.6140999794006348
6q18.pdb	6q18_HL_A_QH53E.pdb	-1.138388991355896	-0.05700000002980232
6q18.pdb	6q18_HL_A_QH53G.pdb	-0.521268367767334	-1.3894000053405762
6q18.pdb	6q18_HL_A_QH53H.pdb	-0.7994838356971741	-1.8669999837875366
6q18.pdb	6q18_HL_A_QH53I.pdb	-1.423266887664795	-1.31659996509552
6q18.pdb	6q18_HL_A_QH53L.pdb	-1.0942291021347046	-1.472000002861023
6q18.pdb	6q18_HL_A_QH53K.pdb	-1.0609339475631714	-2.1152000427246094
6q18.pdb	6q18_HL_A_QH53M.pdb	-0.6420281529426575	-1.2496000528335571
6q18.pdb	6q18_HL_A_QH53F.pdb	-1.002911925315857	-6.84660005569458
6q18.pdb	6q18_HL_A_QH53P.pdb	-1.326576828956604	-1.8996000289916992
6q18.pdb	6q18_HL_A_QH53S.pdb	-0.8649961352348328	-1.2829999923706055
6q18.pdb	6q18_HL_A_QH53T.pdb	-1.1866310834884644	-1.676800012588501
6q18.pdb	6q18_HL_A_QH53W.pdb	-2.7438063621520996	-2.889899969100952
6q18.pdb	6q18_HL_A_QH53Y.pdb	-1.0987749099731445	-7.981500148773193
6q18.pdb	6q18_HL_A_QH53V.pdb	-0.8291280269622803	-1.5194000005722046
6q18.pdb	6q18_HL_A_HH54A.pdb	-0.6046831011772156	-0.01720000058412552
6q18.pdb	6q18_HL_A_HH54R.pdb	-0.9042791128158569	-0.020099999383091927
6q18.pdb	6q18_HL_A_HH54N.pdb	-0.7418138384819031	0.07509999722242355
6q18.pdb	6q18_HL_A_HH54D.pdb	-0.9195992946624756	0.3043000102043152
6q18.pdb	6q18_HL_A_HH54C.pdb	-0.8794723749160767	-0.03269999846816063
6q18.pdb	6q18_HL_A_HH54Q.pdb	-0.7647392749786377	0.08619999885559082
6q18.pdb	6q18_HL_A_HH54E.pdb	-1.0190885066986084	0.3411000072956085
6q18.pdb	6q18_HL_A_HH54G.pdb	-0.7177878022193909	-0.21170000731945038
6q18.pdb	6q18_HL_A_HH54I.pdb	-1.3410544395446777	-0.13179999589920044
6q18.pdb	6q18_HL_A_HH54L.pdb	-1.231414794921875	0.06210000067949295
6q18.pdb	6q18_HL_A_HH54K.pdb	-0.894466757774353	0.057999998331069946
6q18.pdb	6q18_HL_A_HH54M.pdb	-0.6247584819793701	0.0877000018954277
6q18.pdb	6q18_HL_A_HH54F.pdb	-0.7953516840934753	0.14090000092983246
6q18.pdb	6q18_HL_A_HH54P.pdb	-2.008744478225708	0.09539999812841415
6q18.pdb	6q18_HL_A_HH54S.pdb	-1.3909404277801514	0.36910000443458557
6q18.pdb	6q18_HL_A_HH54T.pdb	-1.3714791536331177	0.42500001192092896
6q18.pdb	6q18_HL_A_HH54W.pdb	-1.5325961112976074	0.1573999971151352
6q18.pdb	6q18_HL_A_HH54Y.pdb	-0.8086756467819214	0.03530000150203705
6q18.pdb	6q18_HL_A_HH54V.pdb	-0.8166226148605347	0.0722000002861023
6q18.pdb	6q18_HL_A_GH55A.pdb	-1.1225781440734863	-1.635599970817566
6q18.pdb	6q18_HL_A_GH55R.pdb	-1.325913906097412	-1.440500020980835
6q18.pdb	6q18_HL_A_GH55N.pdb	-1.3434977531433105	-1.7604000568389893
6q18.pdb	6q18_HL_A_GH55D.pdb	-1.0756641626358032	-1.4250999689102173
6q18.pdb	6q18_HL_A_GH55C.pdb	-1.1823402643203735	-1.5917999744415283
6q18.pdb	6q18_HL_A_GH55Q.pdb	-1.2017016410827637	-1.4730000495910645
6q18.pdb	6q18_HL_A_GH55E.pdb	-1.6124217510223389	-1.0709999799728394
6q18.pdb	6q18_HL_A_GH55H.pdb	-1.4428153038024902	-0.6796000003814697
6q18.pdb	6q18_HL_A_GH55I.pdb	-1.456225037574768	-1.6983000040054321
6q18.pdb	6q18_HL_A_GH55L.pdb	-1.0658378601074219	-0.3601999878883362
6q18.pdb	6q18_HL_A_GH55K.pdb	-1.705905556678772	-1.4455000162124634
6q18.pdb	6q18_HL_A_GH55M.pdb	-1.3909616470336914	-1.3171000480651855
6q18.pdb	6q18_HL_A_GH55F.pdb	-1.5034096240997314	-0.8327000141143799
6q18.pdb	6q18_HL_A_GH55P.pdb	-2.16157865524292	-1.0988999605178833
6q18.pdb	6q18_HL_A_GH55S.pdb	-1.2023048400878906	-1.86489999294281
6q18.pdb	6q18_HL_A_GH55T.pdb	-0.5510259866714478	-1.954200029373169
6q18.pdb	6q18_HL_A_GH55W.pdb	-1.2424763441085815	-0.5436000227928162
6q18.pdb	6q18_HL_A_GH55Y.pdb	-1.5456440448760986	-1.0391000509262085
6q18.pdb	6q18_HL_A_GH55V.pdb	-0.5707323551177979	-1.0449999570846558
6q18.pdb	6q18_HL_A_GH56A.pdb	-0.9838671684265137	-1.6776000261306763
6q18.pdb	6q18_HL_A_GH56R.pdb	-1.4074777364730835	-3.101599931716919
6q18.pdb	6q18_HL_A_GH56N.pdb	-1.4922585487365723	-2.760699987411499
6q18.pdb	6q18_HL_A_GH56D.pdb	-1.4808006286621094	-1.8539999723434448
6q18.pdb	6q18_HL_A_GH56C.pdb	-1.3679875135421753	-2.065500020980835
6q18.pdb	6q18_HL_A_GH56Q.pdb	-2.0490541458129883	-2.2146999835968018
6q18.pdb	6q18_HL_A_GH56E.pdb	-2.118448257446289	-1.010599970817566
6q18.pdb	6q18_HL_A_GH56H.pdb	-1.127577543258667	-3.420099973678589
6q18.pdb	6q18_HL_A_GH56I.pdb	-0.4445469379425049	-3.0208001136779785
6q18.pdb	6q18_HL_A_GH56L.pdb	-0.5247135162353516	-1.8557000160217285
6q18.pdb	6q18_HL_A_GH56K.pdb	-0.8833354115486145	-3.471100091934204
6q18.pdb	6q18_HL_A_GH56M.pdb	-0.5298424959182739	-1.645900011062622
6q18.pdb	6q18_HL_A_GH56F.pdb	-1.1079614162445068	-3.644700050354004
6q18.pdb	6q18_HL_A_GH56P.pdb	-1.842417597770691	-2.540600061416626
6q18.pdb	6q18_HL_A_GH56S.pdb	-0.7880282998085022	-2.3794000148773193
6q18.pdb	6q18_HL_A_GH56T.pdb	-1.5850293636322021	-2.786099910736084
6q18.pdb	6q18_HL_A_GH56W.pdb	-1.8305259943008423	-5.762599945068359
6q18.pdb	6q18_HL_A_GH56Y.pdb	-1.6591823101043701	-1.829300045967102
6q18.pdb	6q18_HL_A_GH56V.pdb	-0.8265753984451294	-1.944700002670288
6q18.pdb	6q18_HL_A_PH101A.pdb	1.3778661489486694	-0.807699978351593
6q18.pdb	6q18_HL_A_PH101R.pdb	0.5822285413742065	-5.316999912261963
6q18.pdb	6q18_HL_A_PH101N.pdb	-0.010217785835266113	-3.944000005722046
6q18.pdb	6q18_HL_A_PH101D.pdb	-0.4972176253795624	-7.422500133514404
6q18.pdb	6q18_HL_A_PH101C.pdb	1.3244189023971558	-2.118000030517578
6q18.pdb	6q18_HL_A_PH101Q.pdb	0.8149130344390869	-5.521200180053711
6q18.pdb	6q18_HL_A_PH101E.pdb	-0.9174383282661438	-5.662799835205078
6q18.pdb	6q18_HL_A_PH101G.pdb	2.3005857467651367	-1.4652999639511108
6q18.pdb	6q18_HL_A_PH101H.pdb	-0.7381863594055176	-16.847959518432617
6q18.pdb	6q18_HL_A_PH101I.pdb	-0.035157859325408936	-5.081200122833252
6q18.pdb	6q18_HL_A_PH101L.pdb	-0.4674339294433594	-6.602200031280518
6q18.pdb	6q18_HL_A_PH101K.pdb	-0.10414916276931763	-6.839799880981445
6q18.pdb	6q18_HL_A_PH101M.pdb	-0.053680479526519775	-3.9072000980377197
6q18.pdb	6q18_HL_A_PH101F.pdb	-1.2629191875457764	-18.499540328979492
6q18.pdb	6q18_HL_A_PH101S.pdb	1.4549318552017212	-0.4657999873161316
6q18.pdb	6q18_HL_A_PH101T.pdb	-0.05916643142700195	-1.489300012588501
6q18.pdb	6q18_HL_A_PH101W.pdb	-1.9890285730361938	-15.667490005493164
6q18.pdb	6q18_HL_A_PH101Y.pdb	-1.1809566020965576	-21.56817054748535
6q18.pdb	6q18_HL_A_PH101V.pdb	-0.2526836395263672	-4.176599979400635
6q18.pdb	6q18_HL_A_YH102A.pdb	0.4444156885147095	0.4059999883174896
6q18.pdb	6q18_HL_A_YH102R.pdb	0.8913043737411499	-0.3215999901294708
6q18.pdb	6q18_HL_A_YH102N.pdb	0.6709033250808716	0.24950000643730164
6q18.pdb	6q18_HL_A_YH102D.pdb	0.6448287963867188	0.7056999802589417
6q18.pdb	6q18_HL_A_YH102C.pdb	0.5120183229446411	0.4178999960422516
6q18.pdb	6q18_HL_A_YH102Q.pdb	-0.1397552490234375	0.2924000024795532
6q18.pdb	6q18_HL_A_YH102E.pdb	-0.1530323028564453	1.6996999979019165
6q18.pdb	6q18_HL_A_YH102G.pdb	0.9186503887176514	-0.22100000083446503
6q18.pdb	6q18_HL_A_YH102H.pdb	-0.5553869009017944	0.6437000036239624
6q18.pdb	6q18_HL_A_YH102I.pdb	0.4127403497695923	0.6026999950408936
6q18.pdb	6q18_HL_A_YH102L.pdb	-0.40381574630737305	0.2662000060081482
6q18.pdb	6q18_HL_A_YH102K.pdb	0.8046269416809082	0.6051999926567078
6q18.pdb	6q18_HL_A_YH102M.pdb	-0.5163119435310364	0.90829998254776
6q18.pdb	6q18_HL_A_YH102F.pdb	0.10502505302429199	0.06030000001192093
6q18.pdb	6q18_HL_A_YH102P.pdb	-1.6547284126281738	0.9739999771118164
6q18.pdb	6q18_HL_A_YH102S.pdb	0.521358847618103	0.2053000032901764
6q18.pdb	6q18_HL_A_YH102T.pdb	0.4921983480453491	0.04839999973773956
6q18.pdb	6q18_HL_A_YH102W.pdb	-2.2551798820495605	0.897599995136261
6q18.pdb	6q18_HL_A_YH102V.pdb	0.5048902034759521	0.36660000681877136
6q18.pdb	6q18_HL_A_CH103A.pdb	-0.48070645332336426	-0.3828999996185303
6q18.pdb	6q18_HL_A_CH103R.pdb	-2.5045323371887207	-12.205699920654297
6q18.pdb	6q18_HL_A_CH103N.pdb	-0.9231227040290833	-2.8410000801086426
6q18.pdb	6q18_HL_A_CH103D.pdb	-1.0812655687332153	-4.607600212097168
6q18.pdb	6q18_HL_A_CH103Q.pdb	-2.146138906478882	-4.5665998458862305
6q18.pdb	6q18_HL_A_CH103E.pdb	-3.4354934692382812	-7.988500118255615
6q18.pdb	6q18_HL_A_CH103G.pdb	-0.08965402841567993	-1.3040000200271606
6q18.pdb	6q18_HL_A_CH103H.pdb	-3.221996307373047	-7.980400085449219
6q18.pdb	6q18_HL_A_CH103I.pdb	-2.1615114212036133	-4.433599948883057
6q18.pdb	6q18_HL_A_CH103L.pdb	-1.8318815231323242	-2.9123001098632812
6q18.pdb	6q18_HL_A_CH103K.pdb	-2.1331255435943604	-5.871300220489502
6q18.pdb	6q18_HL_A_CH103M.pdb	-2.108358383178711	-3.8297998905181885
6q18.pdb	6q18_HL_A_CH103F.pdb	-3.3787732124328613	-13.117500305175781
6q18.pdb	6q18_HL_A_CH103P.pdb	-1.4358634948730469	-0.9557999968528748
6q18.pdb	6q18_HL_A_CH103S.pdb	-1.0086439847946167	-2.344099998474121
6q18.pdb	6q18_HL_A_CH103T.pdb	-1.6428847312927246	-0.22040000557899475
6q18.pdb	6q18_HL_A_CH103W.pdb	-4.906763553619385	-17.29482078552246
6q18.pdb	6q18_HL_A_CH103Y.pdb	-3.0723800659179688	-18.08264923095703
6q18.pdb	6q18_HL_A_CH103V.pdb	-0.94474196434021	-2.103100061416626
6q18.pdb	6q18_HL_A_TH104A.pdb	2.056023597717285	-0.6586999893188477
6q18.pdb	6q18_HL_A_TH104R.pdb	-0.5439311265945435	0.008799999952316284
6q18.pdb	6q18_HL_A_TH104N.pdb	1.785302996635437	-0.4309999942779541
6q18.pdb	6q18_HL_A_TH104D.pdb	0.5559738874435425	0.11550000309944153
6q18.pdb	6q18_HL_A_TH104C.pdb	1.6372233629226685	-0.3050000071525574
6q18.pdb	6q18_HL_A_TH104Q.pdb	-0.2094324231147766	-0.5468999743461609
6q18.pdb	6q18_HL_A_TH104E.pdb	1.6520754098892212	-0.23890000581741333
6q18.pdb	6q18_HL_A_TH104G.pdb	1.2376562356948853	-1.0540000200271606
6q18.pdb	6q18_HL_A_TH104H.pdb	1.129676342010498	-0.5250999927520752
6q18.pdb	6q18_HL_A_TH104I.pdb	-0.7885221838951111	1.4639999866485596
6q18.pdb	6q18_HL_A_TH104L.pdb	1.338438868522644	-0.04050000011920929
6q18.pdb	6q18_HL_A_TH104K.pdb	-0.031162917613983154	0.14380000531673431
6q18.pdb	6q18_HL_A_TH104M.pdb	-0.10312807559967041	1.226199984550476
6q18.pdb	6q18_HL_A_TH104F.pdb	1.7790991067886353	-0.4819999933242798
6q18.pdb	6q18_HL_A_TH104P.pdb	0.3658660650253296	-1.7539000511169434
6q18.pdb	6q18_HL_A_TH104S.pdb	0.3687453269958496	0.774399995803833
6q18.pdb	6q18_HL_A_TH104W.pdb	1.7408372163772583	-0.4343999922275543
6q18.pdb	6q18_HL_A_TH104Y.pdb	1.4976314306259155	-0.46700000762939453
6q18.pdb	6q18_HL_A_TH104V.pdb	-0.7906766533851624	0.6366999745368958
6q18.pdb	6q18_HL_A_SH105A.pdb	-0.20410770177841187	-2.337899923324585
6q18.pdb	6q18_HL_A_SH105R.pdb	0.9313297271728516	-1.6438000202178955
6q18.pdb	6q18_HL_A_SH105N.pdb	-1.4191251993179321	-2.022700071334839
6q18.pdb	6q18_HL_A_SH105D.pdb	-0.5986297130584717	-3.1142001152038574
6q18.pdb	6q18_HL_A_SH105C.pdb	-1.414201021194458	-2.427500009536743
6q18.pdb	6q18_HL_A_SH105Q.pdb	0.6437696218490601	-2.039299964904785
6q18.pdb	6q18_HL_A_SH105E.pdb	-0.3337584435939789	-3.8673999309539795
6q18.pdb	6q18_HL_A_SH105G.pdb	-0.09855329990386963	-3.325700044631958
6q18.pdb	6q18_HL_A_SH105H.pdb	1.2296236753463745	-0.8781999945640564
6q18.pdb	6q18_HL_A_SH105I.pdb	-1.6129817962646484	-1.7355999946594238
6q18.pdb	6q18_HL_A_SH105L.pdb	0.14867371320724487	-1.5157999992370605
6q18.pdb	6q18_HL_A_SH105K.pdb	1.2137647867202759	-0.9864000082015991
6q18.pdb	6q18_HL_A_SH105M.pdb	-0.3338744044303894	-1.4996999502182007
6q18.pdb	6q18_HL_A_SH105F.pdb	0.9299769401550293	-0.9350000023841858
6q18.pdb	6q18_HL_A_SH105P.pdb	-0.915500283241272	-1.954200029373169
6q18.pdb	6q18_HL_A_SH105T.pdb	-0.1517263650894165	-0.8500000238418579
6q18.pdb	6q18_HL_A_SH105W.pdb	0.7136725187301636	-3.1623001098632812
6q18.pdb	6q18_HL_A_SH105Y.pdb	0.7678971290588379	-1.20169997215271
6q18.pdb	6q18_HL_A_SH105V.pdb	-0.21725338697433472	-1.6718000173568726
6q18.pdb	6q18_HL_A_AH106R.pdb	-0.6371009349822998	-0.9380000233650208
6q18.pdb	6q18_HL_A_AH106N.pdb	-0.667131781578064	-0.08429999649524689
6q18.pdb	6q18_HL_A_AH106D.pdb	-0.6737352609634399	-1.5628999471664429
6q18.pdb	6q18_HL_A_AH106C.pdb	-0.8146376013755798	-0.6570000052452087
6q18.pdb	6q18_HL_A_AH106Q.pdb	-1.1318573951721191	0.02889999933540821
6q18.pdb	6q18_HL_A_AH106E.pdb	-0.4946724772453308	-0.3698999881744385
6q18.pdb	6q18_HL_A_AH106G.pdb	-0.13623154163360596	-1.125
6q18.pdb	6q18_HL_A_AH106H.pdb	-0.48922446370124817	0.382999986410141
6q18.pdb	6q18_HL_A_AH106I.pdb	-0.27766576409339905	0.1891999989748001
6q18.pdb	6q18_HL_A_AH106L.pdb	-0.7306285500526428	0.2125999927520752
6q18.pdb	6q18_HL_A_AH106K.pdb	-0.7683969140052795	-0.041600000113248825
6q18.pdb	6q18_HL_A_AH106M.pdb	-0.3426319360733032	0.06419999897480011
6q18.pdb	6q18_HL_A_AH106F.pdb	-0.3994918167591095	-0.2515000104904175
6q18.pdb	6q18_HL_A_AH106P.pdb	-1.6648602485656738	-1.149399995803833
6q18.pdb	6q18_HL_A_AH106S.pdb	-0.6038923263549805	-0.9731000065803528
6q18.pdb	6q18_HL_A_AH106T.pdb	0.1453896164894104	0.5695000290870667
6q18.pdb	6q18_HL_A_AH106W.pdb	-0.6532480716705322	-0.6043999791145325
6q18.pdb	6q18_HL_A_AH106Y.pdb	-0.029567480087280273	-0.16459999978542328
6q18.pdb	6q18_HL_A_AH106V.pdb	-0.7256181240081787	-0.10490000247955322
6q18.pdb	6q18_HL_A_SH107A.pdb	-0.11218726634979248	-0.729200005531311
6q18.pdb	6q18_HL_A_SH107R.pdb	-3.3762412071228027	-17.717269897460938
6q18.pdb	6q18_HL_A_SH107N.pdb	0.12477803230285645	-3.9769999980926514
6q18.pdb	6q18_HL_A_SH107D.pdb	-0.623732328414917	-7.926300048828125
6q18.pdb	6q18_HL_A_SH107C.pdb	0.024436354637145996	-2.831199884414673
6q18.pdb	6q18_HL_A_SH107Q.pdb	-3.6045212745666504	-6.316400051116943
6q18.pdb	6q18_HL_A_SH107E.pdb	-3.609668731689453	-7.066500186920166
6q18.pdb	6q18_HL_A_SH107G.pdb	-0.3074184060096741	-1.7544000148773193
6q18.pdb	6q18_HL_A_SH107H.pdb	-3.843268871307373	-19.166889190673828
6q18.pdb	6q18_HL_A_SH107I.pdb	-2.794422149658203	-5.270599842071533
6q18.pdb	6q18_HL_A_SH107L.pdb	-2.8848586082458496	-5.738900184631348
6q18.pdb	6q18_HL_A_SH107K.pdb	-3.9380149841308594	-13.976300239562988
6q18.pdb	6q18_HL_A_SH107M.pdb	-1.6860826015472412	-4.054800033569336
6q18.pdb	6q18_HL_A_SH107F.pdb	-1.5694392919540405	-15.014900207519531
6q18.pdb	6q18_HL_A_SH107P.pdb	-0.8086115717887878	-2.262200117111206
6q18.pdb	6q18_HL_A_SH107T.pdb	-1.9072638750076294	-4.053199768066406
6q18.pdb	6q18_HL_A_SH107W.pdb	-4.511198043823242	-32.704689025878906
6q18.pdb	6q18_HL_A_SH107Y.pdb	-2.5359368324279785	-18.34217071533203
6q18.pdb	6q18_HL_A_SH107V.pdb	-1.833406686782837	-2.694700002670288
6q18.pdb	6q18_HL_A_CH108A.pdb	-0.7280772924423218	-0.7128000259399414
6q18.pdb	6q18_HL_A_CH108R.pdb	-2.5534257888793945	-16.547639846801758
6q18.pdb	6q18_HL_A_CH108N.pdb	-0.7082492113113403	-5.44950008392334
6q18.pdb	6q18_HL_A_CH108D.pdb	-1.3122119903564453	-7.771200180053711
6q18.pdb	6q18_HL_A_CH108Q.pdb	0.08512377738952637	-2.935800075531006
6q18.pdb	6q18_HL_A_CH108E.pdb	-2.122840404510498	-4.68310022354126
6q18.pdb	6q18_HL_A_CH108G.pdb	-0.4275203347206116	-0.8047000169754028
6q18.pdb	6q18_HL_A_CH108H.pdb	-3.9029345512390137	-11.077099800109863
6q18.pdb	6q18_HL_A_CH108I.pdb	-1.5509642362594604	-4.1203999519348145
6q18.pdb	6q18_HL_A_CH108L.pdb	-2.0413055419921875	-1.3524999618530273
6q18.pdb	6q18_HL_A_CH108K.pdb	-2.6970815658569336	-5.281199932098389
6q18.pdb	6q18_HL_A_CH108M.pdb	-2.8869428634643555	-2.9820001125335693
6q18.pdb	6q18_HL_A_CH108F.pdb	-4.397774696350098	-19.800840377807617
6q18.pdb	6q18_HL_A_CH108P.pdb	-1.5833535194396973	-2.4816999435424805
6q18.pdb	6q18_HL_A_CH108S.pdb	-0.7542475461959839	-0.8485000133514404
6q18.pdb	6q18_HL_A_CH108T.pdb	-0.8518633246421814	-0.7138000130653381
6q18.pdb	6q18_HL_A_CH108W.pdb	-5.532861232757568	-28.29623031616211
6q18.pdb	6q18_HL_A_CH108Y.pdb	-5.466475486755371	-25.425701141357422
6q18.pdb	6q18_HL_A_CH108V.pdb	-0.9866381883621216	-3.48580002784729
6q18.pdb	6q18_HL_A_PH109A.pdb	1.3375917673110962	-1.788599967956543
6q18.pdb	6q18_HL_A_PH109R.pdb	1.0062328577041626	-3.8150999546051025
6q18.pdb	6q18_HL_A_PH109N.pdb	1.0376509428024292	-3.0404000282287598
6q18.pdb	6q18_HL_A_PH109D.pdb	-3.360477924346924	-6.519599914550781
6q18.pdb	6q18_HL_A_PH109C.pdb	1.3450051546096802	-2.3089001178741455
6q18.pdb	6q18_HL_A_PH109Q.pdb	0.9808429479598999	-4.019499778747559
6q18.pdb	6q18_HL_A_PH109E.pdb	0.9583601951599121	-4.3597002029418945
6q18.pdb	6q18_HL_A_PH109G.pdb	1.4254306554794312	-2.7016000747680664
6q18.pdb	6q18_HL_A_PH109H.pdb	-2.604304075241089	-14.199899673461914
6q18.pdb	6q18_HL_A_PH109I.pdb	0.8265043497085571	-1.5119999647140503
6q18.pdb	6q18_HL_A_PH109L.pdb	1.1481767892837524	-1.9169000387191772
6q18.pdb	6q18_HL_A_PH109K.pdb	-0.2349696159362793	-4.8618998527526855
6q18.pdb	6q18_HL_A_PH109M.pdb	1.301313042640686	-2.2046000957489014
6q18.pdb	6q18_HL_A_PH109F.pdb	-0.9944146275520325	-12.129500389099121
6q18.pdb	6q18_HL_A_PH109S.pdb	0.21615803241729736	-1.9773999452590942
6q18.pdb	6q18_HL_A_PH109T.pdb	0.919633150100708	-2.267199993133545
6q18.pdb	6q18_HL_A_PH109W.pdb	-2.497723340988159	-10.48069953918457
6q18.pdb	6q18_HL_A_PH109Y.pdb	-1.4736084938049316	-9.708800315856934
6q18.pdb	6q18_HL_A_PH109V.pdb	0.9129196405410767	-1.4967000484466553
6q18.pdb	6q18_HL_A_DH110A.pdb	0.1714017391204834	-0.7936000227928162
6q18.pdb	6q18_HL_A_DH110R.pdb	-0.34189939498901367	-0.5177000164985657
6q18.pdb	6q18_HL_A_DH110N.pdb	-1.7117475271224976	-0.2802000045776367
6q18.pdb	6q18_HL_A_DH110C.pdb	-0.8033078908920288	-0.3228999972343445
6q18.pdb	6q18_HL_A_DH110Q.pdb	-1.4613715410232544	-0.07890000194311142
6q18.pdb	6q18_HL_A_DH110E.pdb	-0.023582935333251953	0.9269000291824341
6q18.pdb	6q18_HL_A_DH110G.pdb	0.3500058650970459	-1.2711000442504883
6q18.pdb	6q18_HL_A_DH110H.pdb	-0.33001500368118286	-0.46549999713897705
6q18.pdb	6q18_HL_A_DH110I.pdb	-1.2698512077331543	0.2678000032901764
6q18.pdb	6q18_HL_A_DH110L.pdb	-0.42224523425102234	0.17949999868869781
6q18.pdb	6q18_HL_A_DH110K.pdb	-0.153093159198761	-0.06509999930858612
6q18.pdb	6q18_HL_A_DH110M.pdb	-1.15491783618927	0.2498999983072281
6q18.pdb	6q18_HL_A_DH110F.pdb	-0.11634916067123413	-0.19329999387264252
6q18.pdb	6q18_HL_A_DH110P.pdb	-2.2502331733703613	-4.502999782562256
6q18.pdb	6q18_HL_A_DH110S.pdb	0.0644826889038086	-0.9995999932289124
6q18.pdb	6q18_HL_A_DH110T.pdb	-1.1940428018569946	-0.5078999996185303
6q18.pdb	6q18_HL_A_DH110W.pdb	-0.5651968717575073	0.4666000008583069
6q18.pdb	6q18_HL_A_DH110Y.pdb	-0.37956783175468445	0.0885000005364418
6q18.pdb	6q18_HL_A_DH110V.pdb	-0.9292727708816528	0.1851000040769577
6q18.pdb	6q18_HL_A_YH112A.pdb	-0.35707491636276245	-4.757999897003174
6q18.pdb	6q18_HL_A_YH112R.pdb	-0.8830900192260742	-3.178999900817871
6q18.pdb	6q18_HL_A_YH112N.pdb	-0.6398649215698242	-4.948699951171875
6q18.pdb	6q18_HL_A_YH112D.pdb	-0.985148012638092	-6.191500186920166
6q18.pdb	6q18_HL_A_YH112C.pdb	-0.5442274808883667	-4.015699863433838
6q18.pdb	6q18_HL_A_YH112Q.pdb	-0.894636869430542	-4.789599895477295
6q18.pdb	6q18_HL_A_YH112E.pdb	-0.7711674571037292	-6.125500202178955
6q18.pdb	6q18_HL_A_YH112G.pdb	-0.352826327085495	-5.218400001525879
6q18.pdb	6q18_HL_A_YH112H.pdb	-1.0406066179275513	-3.502700090408325
6q18.pdb	6q18_HL_A_YH112I.pdb	-1.4117677211761475	-4.360599994659424
6q18.pdb	6q18_HL_A_YH112L.pdb	-0.229450523853302	-3.696500062942505
6q18.pdb	6q18_HL_A_YH112K.pdb	-0.7927286028862	-2.551800012588501
6q18.pdb	6q18_HL_A_YH112M.pdb	-0.5597569942474365	-3.232300043106079
6q18.pdb	6q18_HL_A_YH112F.pdb	-0.6104916930198669	-1.990399956703186
6q18.pdb	6q18_HL_A_YH112P.pdb	-1.3925576210021973	-4.507299900054932
6q18.pdb	6q18_HL_A_YH112S.pdb	-0.5103350877761841	-4.895199775695801
6q18.pdb	6q18_HL_A_YH112T.pdb	-0.6500431299209595	-4.599400043487549
6q18.pdb	6q18_HL_A_YH112W.pdb	-1.445181965827942	-3.6324000358581543
6q18.pdb	6q18_HL_A_YH112V.pdb	-0.9867124557495117	-4.311999797821045
6q18.pdb	6q18_HL_A_YA44A.pdb	0.5096825361251831	0.20229999721050262
6q18.pdb	6q18_HL_A_YA44R.pdb	-0.14908462762832642	0.04390000179409981
6q18.pdb	6q18_HL_A_YA44N.pdb	-0.22523391246795654	0.24549999833106995
6q18.pdb	6q18_HL_A_YA44D.pdb	-0.28651565313339233	0.053199999034404755
6q18.pdb	6q18_HL_A_YA44C.pdb	0.0988912582397461	0.17710000276565552
6q18.pdb	6q18_HL_A_YA44Q.pdb	0.1185731291770935	0.15539999306201935
6q18.pdb	6q18_HL_A_YA44E.pdb	-0.6586475372314453	-0.4941999912261963
6q18.pdb	6q18_HL_A_YA44G.pdb	0.6277645826339722	0.2087000012397766
6q18.pdb	6q18_HL_A_YA44H.pdb	-0.342070996761322	0.1720999926328659
6q18.pdb	6q18_HL_A_YA44I.pdb	-0.11937236785888672	0.125900000333786
6q18.pdb	6q18_HL_A_YA44L.pdb	-0.1471276879310608	0.32679998874664307
6q18.pdb	6q18_HL_A_YA44K.pdb	0.25492191314697266	0.38690000772476196
6q18.pdb	6q18_HL_A_YA44M.pdb	0.22655999660491943	0.48100000619888306
6q18.pdb	6q18_HL_A_YA44F.pdb	-0.21364760398864746	0.10450000315904617
6q18.pdb	6q18_HL_A_YA44P.pdb	-0.9869841933250427	0.4352000057697296
6q18.pdb	6q18_HL_A_YA44S.pdb	0.1944446563720703	0.2282000035047531
6q18.pdb	6q18_HL_A_YA44T.pdb	0.008887767791748047	0.25200000405311584
6q18.pdb	6q18_HL_A_YA44W.pdb	-0.5779110193252563	0.40230000019073486
6q18.pdb	6q18_HL_A_YA44V.pdb	-0.21130084991455078	0.1899999976158142
6q18.pdb	6q18_HL_A_VA84A.pdb	-0.7629842758178711	-0.428600013256073
6q18.pdb	6q18_HL_A_VA84R.pdb	-0.6643428206443787	-0.06319999694824219
6q18.pdb	6q18_HL_A_VA84N.pdb	-0.5737446546554565	-0.32100000977516174
6q18.pdb	6q18_HL_A_VA84D.pdb	-0.9384537935256958	-0.7253000140190125
6q18.pdb	6q18_HL_A_VA84C.pdb	-0.7002426981925964	-0.33160001039505005
6q18.pdb	6q18_HL_A_VA84Q.pdb	-1.040182113647461	-0.5306000113487244
6q18.pdb	6q18_HL_A_VA84E.pdb	-0.9635598659515381	-0.6309999823570251
6q18.pdb	6q18_HL_A_VA84G.pdb	-0.6895108222961426	-0.45989999175071716
6q18.pdb	6q18_HL_A_VA84H.pdb	0.644402027130127	-0.2651999890804291
6q18.pdb	6q18_HL_A_VA84I.pdb	-0.8882083296775818	-0.04650000110268593
6q18.pdb	6q18_HL_A_VA84L.pdb	-1.0459574460983276	-0.16920000314712524
6q18.pdb	6q18_HL_A_VA84K.pdb	0.6741780042648315	0.21480000019073486
6q18.pdb	6q18_HL_A_VA84M.pdb	-1.003495693206787	0.4433000087738037
6q18.pdb	6q18_HL_A_VA84F.pdb	-1.2453749179840088	0.6310999989509583
6q18.pdb	6q18_HL_A_VA84P.pdb	-2.1016645431518555	0.9261000156402588
6q18.pdb	6q18_HL_A_VA84S.pdb	-0.869909405708313	-0.2515999972820282
6q18.pdb	6q18_HL_A_VA84T.pdb	-0.8666042685508728	-0.45820000767707825
6q18.pdb	6q18_HL_A_VA84W.pdb	-0.7828839421272278	-0.2612999975681305
6q18.pdb	6q18_HL_A_VA84Y.pdb	-1.1157612800598145	1.8013999462127686
6q18.pdb	6q18_HL_A_TA85A.pdb	-1.0902196168899536	0.26649999618530273
6q18.pdb	6q18_HL_A_TA85R.pdb	-2.3004891872406006	0.7940000295639038
6q18.pdb	6q18_HL_A_TA85N.pdb	0.5901806354522705	1.0555000305175781
6q18.pdb	6q18_HL_A_TA85D.pdb	0.5039983987808228	-1.601699948310852
6q18.pdb	6q18_HL_A_TA85C.pdb	-0.6670271158218384	0.14380000531673431
6q18.pdb	6q18_HL_A_TA85Q.pdb	-1.4302979707717896	-0.5152000188827515
6q18.pdb	6q18_HL_A_TA85E.pdb	-1.5579824447631836	-3.2465999126434326
6q18.pdb	6q18_HL_A_TA85G.pdb	0.18849283456802368	0.15940000116825104
6q18.pdb	6q18_HL_A_TA85H.pdb	-0.5139452219009399	0.09640000015497208
6q18.pdb	6q18_HL_A_TA85I.pdb	0.2263595461845398	0.9341999888420105
6q18.pdb	6q18_HL_A_TA85L.pdb	-0.9688228368759155	-0.866100013256073
6q18.pdb	6q18_HL_A_TA85K.pdb	-0.8082253336906433	1.226699948310852
6q18.pdb	6q18_HL_A_TA85M.pdb	0.19657307863235474	1.4917999505996704
6q18.pdb	6q18_HL_A_TA85F.pdb	-0.17472821474075317	-1.7742999792099
6q18.pdb	6q18_HL_A_TA85P.pdb	-2.395273208618164	0.4975999891757965
6q18.pdb	6q18_HL_A_TA85S.pdb	-0.7032323479652405	-0.00930000003427267
6q18.pdb	6q18_HL_A_TA85W.pdb	-3.1112141609191895	-3.842099905014038
6q18.pdb	6q18_HL_A_TA85Y.pdb	-4.588648319244385	-1.0729000568389893
6q18.pdb	6q18_HL_A_TA85V.pdb	-0.17592716217041016	0.42399999499320984
6q18.pdb	6q18_HL_A_AA86R.pdb	-1.5490167140960693	0.930400013923645
6q18.pdb	6q18_HL_A_AA86N.pdb	-1.719833254814148	0.2621999979019165
6q18.pdb	6q18_HL_A_AA86D.pdb	-1.2456637620925903	-1.2446999549865723
6q18.pdb	6q18_HL_A_AA86C.pdb	-1.2095825672149658	0.45809999108314514
6q18.pdb	6q18_HL_A_AA86Q.pdb	-1.4334132671356201	0.9416000247001648
6q18.pdb	6q18_HL_A_AA86E.pdb	-1.823384165763855	-0.001500000013038516
6q18.pdb	6q18_HL_A_AA86G.pdb	-0.8856841325759888	0.1737000048160553
6q18.pdb	6q18_HL_A_AA86H.pdb	-1.7758487462997437	0.5813999772071838
6q18.pdb	6q18_HL_A_AA86I.pdb	-1.4456473588943481	0.35440000891685486
6q18.pdb	6q18_HL_A_AA86L.pdb	-1.3129303455352783	0.16459999978542328
6q18.pdb	6q18_HL_A_AA86K.pdb	-1.3052222728729248	0.05660000070929527
6q18.pdb	6q18_HL_A_AA86M.pdb	-0.9047731757164001	0.5857999920845032
6q18.pdb	6q18_HL_A_AA86F.pdb	-0.9341891407966614	0.7889999747276306
6q18.pdb	6q18_HL_A_AA86P.pdb	-1.9358501434326172	0.5565000176429749
6q18.pdb	6q18_HL_A_AA86S.pdb	-0.8070880174636841	0.358599990606308
6q18.pdb	6q18_HL_A_AA86T.pdb	-1.3363605737686157	-0.06729999929666519
6q18.pdb	6q18_HL_A_AA86W.pdb	-1.4548470973968506	-0.007300000172108412
6q18.pdb	6q18_HL_A_AA86Y.pdb	-1.402954339981079	0.026100000366568565
6q18.pdb	6q18_HL_A_AA86V.pdb	-1.404670238494873	0.23680000007152557
6q18.pdb	6q18_HL_A_SA94A.pdb	-0.8857169151306152	-0.30250000953674316
6q18.pdb	6q18_HL_A_SA94R.pdb	-1.6841530799865723	-0.826200008392334
6q18.pdb	6q18_HL_A_SA94N.pdb	-0.99410080909729	-0.6489999890327454
6q18.pdb	6q18_HL_A_SA94D.pdb	-1.729721188545227	-1.7877999544143677
6q18.pdb	6q18_HL_A_SA94C.pdb	-0.9437520503997803	-0.29109999537467957
6q18.pdb	6q18_HL_A_SA94Q.pdb	-1.2073087692260742	-0.7802000045776367
6q18.pdb	6q18_HL_A_SA94E.pdb	-2.2617058753967285	-1.7868000268936157
6q18.pdb	6q18_HL_A_SA94G.pdb	-0.6763831377029419	-0.6050999760627747
6q18.pdb	6q18_HL_A_SA94H.pdb	-1.6435339450836182	-0.4083999991416931
6q18.pdb	6q18_HL_A_SA94I.pdb	-0.8232165575027466	-0.24799999594688416
6q18.pdb	6q18_HL_A_SA94L.pdb	-0.8509150743484497	-0.054499998688697815
6q18.pdb	6q18_HL_A_SA94K.pdb	-1.05744469165802	-0.7221999764442444
6q18.pdb	6q18_HL_A_SA94M.pdb	-1.1230765581130981	-0.15629999339580536
6q18.pdb	6q18_HL_A_SA94F.pdb	-0.6304877996444702	0.4072999954223633
6q18.pdb	6q18_HL_A_SA94P.pdb	-2.5079965591430664	-0.2973000109195709
6q18.pdb	6q18_HL_A_SA94T.pdb	-1.0557862520217896	-0.4196999967098236
6q18.pdb	6q18_HL_A_SA94W.pdb	-1.6843373775482178	-0.1941000074148178
6q18.pdb	6q18_HL_A_SA94Y.pdb	-0.9940719604492188	0.33709999918937683
6q18.pdb	6q18_HL_A_SA94V.pdb	-0.7995505332946777	-0.03920000046491623
6q18.pdb	6q18_HL_A_WA102A.pdb	0.9221286773681641	-2.3519999980926514
6q18.pdb	6q18_HL_A_WA102R.pdb	-1.4630168676376343	-1.628000020980835
6q18.pdb	6q18_HL_A_WA102N.pdb	0.9117395877838135	-2.095900058746338
6q18.pdb	6q18_HL_A_WA102D.pdb	0.6494379043579102	-2.3749001026153564
6q18.pdb	6q18_HL_A_WA102C.pdb	1.4188321828842163	-1.9474999904632568
6q18.pdb	6q18_HL_A_WA102Q.pdb	0.7941410541534424	-1.9443999528884888
6q18.pdb	6q18_HL_A_WA102E.pdb	0.5322438478469849	-2.3303000926971436
6q18.pdb	6q18_HL_A_WA102G.pdb	0.9460209608078003	-2.3278000354766846
6q18.pdb	6q18_HL_A_WA102H.pdb	1.4675976037979126	-1.6017999649047852
6q18.pdb	6q18_HL_A_WA102I.pdb	0.8840347528457642	-1.55239999294281
6q18.pdb	6q18_HL_A_WA102L.pdb	1.1800198554992676	-1.264299988746643
6q18.pdb	6q18_HL_A_WA102K.pdb	1.2502390146255493	-1.7828999757766724
6q18.pdb	6q18_HL_A_WA102M.pdb	1.4911643266677856	-1.0023000240325928
6q18.pdb	6q18_HL_A_WA102F.pdb	0.6022536754608154	-1.347100019454956
6q18.pdb	6q18_HL_A_WA102P.pdb	-0.475662499666214	-2.247299909591675
6q18.pdb	6q18_HL_A_WA102S.pdb	0.19354498386383057	-2.352400064468384
6q18.pdb	6q18_HL_A_WA102T.pdb	0.09620630741119385	-1.874500036239624
6q18.pdb	6q18_HL_A_WA102Y.pdb	1.0648621320724487	-1.3371000289916992
6q18.pdb	6q18_HL_A_WA102V.pdb	1.2925480604171753	-1.5497000217437744
6q18.pdb	6q18_HL_A_TA104A.pdb	-1.6534448862075806	-0.8460999727249146
6q18.pdb	6q18_HL_A_TA104R.pdb	-1.2944271564483643	-0.9646999835968018
6q18.pdb	6q18_HL_A_TA104N.pdb	-1.1327650547027588	-0.9829000234603882
6q18.pdb	6q18_HL_A_TA104D.pdb	-1.7622196674346924	-1.7174999713897705
6q18.pdb	6q18_HL_A_TA104C.pdb	-1.1244019269943237	-0.7200999855995178
6q18.pdb	6q18_HL_A_TA104Q.pdb	-1.1617894172668457	-1.198099970817566
6q18.pdb	6q18_HL_A_TA104E.pdb	-1.4292089939117432	-1.9855999946594238
6q18.pdb	6q18_HL_A_TA104G.pdb	-1.5100746154785156	-1.1629999876022339
6q18.pdb	6q18_HL_A_TA104H.pdb	-1.6287400722503662	-2.211199998855591
6q18.pdb	6q18_HL_A_TA104I.pdb	-0.9663870334625244	-0.2393999993801117
6q18.pdb	6q18_HL_A_TA104L.pdb	-2.068554401397705	-1.5541000366210938
6q18.pdb	6q18_HL_A_TA104K.pdb	-1.3199942111968994	-0.45730000734329224
6q18.pdb	6q18_HL_A_TA104M.pdb	-0.7885300517082214	-0.9301000237464905
6q18.pdb	6q18_HL_A_TA104F.pdb	-1.179983377456665	-0.9689000248908997
6q18.pdb	6q18_HL_A_TA104P.pdb	-2.9367074966430664	-0.7576000094413757
6q18.pdb	6q18_HL_A_TA104S.pdb	-1.6679506301879883	-1.107699990272522
6q18.pdb	6q18_HL_A_TA104W.pdb	-1.7350175380706787	-4.0767998695373535
6q18.pdb	6q18_HL_A_TA104Y.pdb	-1.4938751459121704	-1.375
6q18.pdb	6q18_HL_A_TA104V.pdb	-1.1477735042572021	-0.15569999814033508
6q18.pdb	6q18_HL_A_EA105A.pdb	0.4134587049484253	-2.603600025177002
6q18.pdb	6q18_HL_A_EA105R.pdb	-1.2158948183059692	-5.088500022888184
6q18.pdb	6q18_HL_A_EA105N.pdb	-0.5462284088134766	-1.8758000135421753
6q18.pdb	6q18_HL_A_EA105D.pdb	-0.46030566096305847	-0.6913999915122986
6q18.pdb	6q18_HL_A_EA105C.pdb	0.30283868312835693	-2.2067999839782715
6q18.pdb	6q18_HL_A_EA105Q.pdb	0.08769559860229492	-2.6117000579833984
6q18.pdb	6q18_HL_A_EA105G.pdb	0.5264370441436768	-2.7627999782562256
6q18.pdb	6q18_HL_A_EA105H.pdb	-0.9347608089447021	-6.157599925994873
6q18.pdb	6q18_HL_A_EA105I.pdb	-0.31567567586898804	-1.7943999767303467
6q18.pdb	6q18_HL_A_EA105L.pdb	-0.46124449372291565	-3.4082999229431152
6q18.pdb	6q18_HL_A_EA105K.pdb	-0.694730281829834	-5.2835001945495605
6q18.pdb	6q18_HL_A_EA105M.pdb	-0.4013976454734802	-2.545300006866455
6q18.pdb	6q18_HL_A_EA105F.pdb	-1.199345588684082	-6.259200096130371
6q18.pdb	6q18_HL_A_EA105P.pdb	-1.941171407699585	-4.113100051879883
6q18.pdb	6q18_HL_A_EA105S.pdb	-0.4212111234664917	-2.7054998874664307
6q18.pdb	6q18_HL_A_EA105T.pdb	0.14115405082702637	-2.710900068283081
6q18.pdb	6q18_HL_A_EA105W.pdb	-1.6213054656982422	-8.369799613952637
6q18.pdb	6q18_HL_A_EA105Y.pdb	-3.6275415420532227	-6.556600093841553
6q18.pdb	6q18_HL_A_EA105V.pdb	0.051689982414245605	-2.069000005722046
6q18.pdb	6q18_HL_A_NA107A.pdb	-0.06474846601486206	0.16329999268054962
6q18.pdb	6q18_HL_A_NA107R.pdb	-0.8792929649353027	-0.4366999864578247
6q18.pdb	6q18_HL_A_NA107D.pdb	-0.7563511729240417	-0.12300000339746475
6q18.pdb	6q18_HL_A_NA107C.pdb	-0.4969516396522522	0.11060000211000443
6q18.pdb	6q18_HL_A_NA107Q.pdb	-0.9377552270889282	0.23409999907016754
6q18.pdb	6q18_HL_A_NA107E.pdb	-0.5472061634063721	-0.15719999372959137
6q18.pdb	6q18_HL_A_NA107G.pdb	-0.03318530321121216	0.38260000944137573
6q18.pdb	6q18_HL_A_NA107H.pdb	-0.766696572303772	-0.28760001063346863
6q18.pdb	6q18_HL_A_NA107I.pdb	-0.34173649549484253	0.671999990940094
6q18.pdb	6q18_HL_A_NA107L.pdb	-0.5401046276092529	0.4803999960422516
6q18.pdb	6q18_HL_A_NA107K.pdb	-0.5199533104896545	0.15919999778270721
6q18.pdb	6q18_HL_A_NA107M.pdb	-0.35033276677131653	0.5001999735832214
6q18.pdb	6q18_HL_A_NA107F.pdb	-1.0392067432403564	-0.01889999955892563
6q18.pdb	6q18_HL_A_NA107P.pdb	-0.9748921990394592	1.006500005722046
6q18.pdb	6q18_HL_A_NA107S.pdb	-0.10224783420562744	-0.07519999891519547
6q18.pdb	6q18_HL_A_NA107T.pdb	-0.32190456986427307	-0.38999998569488525
6q18.pdb	6q18_HL_A_NA107W.pdb	-1.1925866603851318	-0.06949999928474426
6q18.pdb	6q18_HL_A_NA107Y.pdb	-1.0227570533752441	-0.15690000355243683
6q18.pdb	6q18_HL_A_NA107V.pdb	-0.2366725206375122	-0.3111000061035156
6q18.pdb	6q18_HL_A_GA108A.pdb	-2.613748550415039	-4.842800140380859
6q18.pdb	6q18_HL_A_GA108R.pdb	-5.814349174499512	-23.503019332885742
6q18.pdb	6q18_HL_A_GA108N.pdb	-5.16738748550415	-15.880880355834961
6q18.pdb	6q18_HL_A_GA108D.pdb	-5.254921913146973	-15.407529830932617
6q18.pdb	6q18_HL_A_GA108C.pdb	-3.1516151428222656	-9.214099884033203
6q18.pdb	6q18_HL_A_GA108Q.pdb	-5.126055717468262	-9.747599601745605
6q18.pdb	6q18_HL_A_GA108E.pdb	-4.617080211639404	-17.374849319458008
6q18.pdb	6q18_HL_A_GA108H.pdb	-3.0362420082092285	-22.23834991455078
6q18.pdb	6q18_HL_A_GA108I.pdb	-4.142174243927002	-7.717800140380859
6q18.pdb	6q18_HL_A_GA108L.pdb	-4.344295024871826	-12.343600273132324
6q18.pdb	6q18_HL_A_GA108K.pdb	-4.631195545196533	-18.254539489746094
6q18.pdb	6q18_HL_A_GA108M.pdb	-3.470071315765381	-4.974699974060059
6q18.pdb	6q18_HL_A_GA108F.pdb	-5.8746562004089355	-20.91250991821289
6q18.pdb	6q18_HL_A_GA108P.pdb	-5.2411346435546875	-13.808300018310547
6q18.pdb	6q18_HL_A_GA108S.pdb	-2.7957887649536133	-10.185600280761719
6q18.pdb	6q18_HL_A_GA108T.pdb	-4.971809387207031	-14.105899810791016
6q18.pdb	6q18_HL_A_GA108W.pdb	-7.448185443878174	-23.840410232543945
6q18.pdb	6q18_HL_A_GA108Y.pdb	-5.997637748718262	-12.38479995727539
6q18.pdb	6q18_HL_A_GA108V.pdb	-4.285940170288086	-5.345399856567383
6q18.pdb	6q18_HL_A_LA109A.pdb	-0.6441870927810669	-0.6126999855041504
6q18.pdb	6q18_HL_A_LA109R.pdb	-0.989194393157959	-0.7096999883651733
6q18.pdb	6q18_HL_A_LA109N.pdb	-0.7547236680984497	-0.27079999446868896
6q18.pdb	6q18_HL_A_LA109D.pdb	-1.0837421417236328	-0.6886000037193298
6q18.pdb	6q18_HL_A_LA109C.pdb	-0.7064917683601379	-0.6462000012397766
6q18.pdb	6q18_HL_A_LA109Q.pdb	-0.8911756873130798	-0.6876999735832214
6q18.pdb	6q18_HL_A_LA109E.pdb	-0.9176772236824036	-0.6682999730110168
6q18.pdb	6q18_HL_A_LA109G.pdb	-0.5616769790649414	-0.6100999712944031
6q18.pdb	6q18_HL_A_LA109H.pdb	-1.324971079826355	-0.7468000054359436
6q18.pdb	6q18_HL_A_LA109I.pdb	-0.9267445206642151	-0.32899999618530273
6q18.pdb	6q18_HL_A_LA109K.pdb	-0.8500795364379883	-0.6793000102043152
6q18.pdb	6q18_HL_A_LA109M.pdb	-0.6711417436599731	-0.6344000101089478
6q18.pdb	6q18_HL_A_LA109F.pdb	-0.8070386052131653	-0.7224000096321106
6q18.pdb	6q18_HL_A_LA109P.pdb	-1.634559154510498	-1.4735000133514404
6q18.pdb	6q18_HL_A_LA109S.pdb	-0.6986501216888428	-0.5618000030517578
6q18.pdb	6q18_HL_A_LA109T.pdb	-0.8134459257125854	-0.33390000462532043
6q18.pdb	6q18_HL_A_LA109W.pdb	-1.2019003629684448	-0.7479000091552734
6q18.pdb	6q18_HL_A_LA109Y.pdb	-0.7153363823890686	-0.6789000034332275
6q18.pdb	6q18_HL_A_LA109V.pdb	-0.7935644388198853	-0.462799996137619
6q18.pdb	6q18_HL_A_HA132A.pdb	0.21121597290039062	-0.8784000277519226
6q18.pdb	6q18_HL_A_HA132R.pdb	-0.7453271746635437	-2.1849000453948975
6q18.pdb	6q18_HL_A_HA132N.pdb	0.01268470287322998	-0.9144999980926514
6q18.pdb	6q18_HL_A_HA132D.pdb	-0.41744622588157654	-1.0835000276565552
6q18.pdb	6q18_HL_A_HA132C.pdb	0.4309276342391968	-0.8677999973297119
6q18.pdb	6q18_HL_A_HA132Q.pdb	-0.9751613140106201	-0.9197999835014343
6q18.pdb	6q18_HL_A_HA132E.pdb	-0.7147787809371948	-1.4020999670028687
6q18.pdb	6q18_HL_A_HA132G.pdb	0.8996003866195679	-0.8884999752044678
6q18.pdb	6q18_HL_A_HA132I.pdb	-0.2521464228630066	-0.8400999903678894
6q18.pdb	6q18_HL_A_HA132L.pdb	0.07784366607666016	-1.0360000133514404
6q18.pdb	6q18_HL_A_HA132K.pdb	-0.6003492474555969	-2.3993000984191895
6q18.pdb	6q18_HL_A_HA132M.pdb	-0.16160273551940918	-0.9164999723434448
6q18.pdb	6q18_HL_A_HA132F.pdb	-0.6550145745277405	-2.6226999759674072
6q18.pdb	6q18_HL_A_HA132P.pdb	-1.3374474048614502	-0.8871999979019165
6q18.pdb	6q18_HL_A_HA132S.pdb	0.10565173625946045	-0.8921999931335449
6q18.pdb	6q18_HL_A_HA132T.pdb	0.28672945499420166	-0.8446999788284302
6q18.pdb	6q18_HL_A_HA132W.pdb	-2.929558753967285	-5.957499980926514
6q18.pdb	6q18_HL_A_HA132Y.pdb	-2.31170392036438	-6.7393999099731445
6q18.pdb	6q18_HL_A_HA132V.pdb	0.0005168318748474121	-0.8148999810218811
6q18.pdb	6q18_HL_A_PA134A.pdb	0.8573980331420898	0.27639999985694885
6q18.pdb	6q18_HL_A_PA134R.pdb	-4.645595073699951	-10.343199729919434
6q18.pdb	6q18_HL_A_PA134N.pdb	0.11769509315490723	-0.5612999796867371
6q18.pdb	6q18_HL_A_PA134D.pdb	-0.42766910791397095	-1.3032000064849854
6q18.pdb	6q18_HL_A_PA134C.pdb	0.9519838094711304	-0.15279999375343323
6q18.pdb	6q18_HL_A_PA134Q.pdb	-1.8931617736816406	-2.4727001190185547
6q18.pdb	6q18_HL_A_PA134E.pdb	-0.17054790258407593	-1.86080002784729
6q18.pdb	6q18_HL_A_PA134G.pdb	0.9409799575805664	0.07039999961853027
6q18.pdb	6q18_HL_A_PA134H.pdb	-3.69820499420166	-4.436500072479248
6q18.pdb	6q18_HL_A_PA134I.pdb	0.3360869884490967	-0.24529999494552612
6q18.pdb	6q18_HL_A_PA134L.pdb	0.05725771188735962	-0.14010000228881836
6q18.pdb	6q18_HL_A_PA134K.pdb	-1.9667208194732666	-1.0595999956130981
6q18.pdb	6q18_HL_A_PA134M.pdb	-1.6116065979003906	-2.0994999408721924
6q18.pdb	6q18_HL_A_PA134F.pdb	-3.2064733505249023	-4.985199928283691
6q18.pdb	6q18_HL_A_PA134S.pdb	0.9350758790969849	0.0722000002861023
6q18.pdb	6q18_HL_A_PA134T.pdb	0.5625603199005127	-0.010099999606609344
6q18.pdb	6q18_HL_A_PA134W.pdb	-4.358842849731445	-8.531800270080566
6q18.pdb	6q18_HL_A_PA134Y.pdb	-4.006948947906494	-9.3681001663208
6q18.pdb	6q18_HL_A_PA134V.pdb	0.5334204435348511	-0.008299999870359898
6q18.pdb	6q18_HL_A_SA135A.pdb	-0.5582747459411621	-0.9307000041007996
6q18.pdb	6q18_HL_A_SA135R.pdb	-4.03823184967041	-1.7330000400543213
6q18.pdb	6q18_HL_A_SA135N.pdb	-1.0798896551132202	-2.1617000102996826
6q18.pdb	6q18_HL_A_SA135D.pdb	-1.1506487131118774	-2.023900032043457
6q18.pdb	6q18_HL_A_SA135C.pdb	-1.1549797058105469	-1.1532000303268433
6q18.pdb	6q18_HL_A_SA135Q.pdb	-1.8259352445602417	-1.809000015258789
6q18.pdb	6q18_HL_A_SA135E.pdb	-1.3524494171142578	-3.3257999420166016
6q18.pdb	6q18_HL_A_SA135G.pdb	-0.6547570824623108	-1.2860000133514404
6q18.pdb	6q18_HL_A_SA135H.pdb	-1.5076470375061035	-1.3935999870300293
6q18.pdb	6q18_HL_A_SA135I.pdb	-2.4977381229400635	-1.4146000146865845
6q18.pdb	6q18_HL_A_SA135L.pdb	-3.3686418533325195	-2.2379000186920166
6q18.pdb	6q18_HL_A_SA135K.pdb	-1.342397928237915	-2.8457000255584717
6q18.pdb	6q18_HL_A_SA135M.pdb	-2.069149971008301	-1.090499997138977
6q18.pdb	6q18_HL_A_SA135F.pdb	-1.1487510204315186	-2.504699945449829
6q18.pdb	6q18_HL_A_SA135P.pdb	-2.8507180213928223	-5.144499778747559
6q18.pdb	6q18_HL_A_SA135T.pdb	-1.8387837409973145	-1.317199945449829
6q18.pdb	6q18_HL_A_SA135W.pdb	-2.5834126472473145	-5.638999938964844
6q18.pdb	6q18_HL_A_SA135Y.pdb	-5.4828596115112305	-15.59080982208252
6q18.pdb	6q18_HL_A_SA135V.pdb	-1.0808483362197876	-1.0117000341415405
6q18.pdb	6q18_HL_A_NA136A.pdb	1.758180022239685	0.8539999723434448
6q18.pdb	6q18_HL_A_NA136R.pdb	-3.208146572113037	0.30730000138282776
6q18.pdb	6q18_HL_A_NA136D.pdb	1.5512157678604126	-0.7317000031471252
6q18.pdb	6q18_HL_A_NA136C.pdb	-2.369231700897217	-0.22269999980926514
6q18.pdb	6q18_HL_A_NA136Q.pdb	1.5801986455917358	-0.41990000009536743
6q18.pdb	6q18_HL_A_NA136E.pdb	1.6079610586166382	-0.5428000092506409
6q18.pdb	6q18_HL_A_NA136G.pdb	1.8064323663711548	-0.839900016784668
6q18.pdb	6q18_HL_A_NA136H.pdb	1.9504722356796265	-0.5685999989509583
6q18.pdb	6q18_HL_A_NA136I.pdb	-1.4276124238967896	-0.16369999945163727
6q18.pdb	6q18_HL_A_NA136L.pdb	1.7419837713241577	-0.5856999754905701
6q18.pdb	6q18_HL_A_NA136K.pdb	-3.3129124641418457	0.3449000120162964
6q18.pdb	6q18_HL_A_NA136M.pdb	-1.964387059211731	0.8223000168800354
6q18.pdb	6q18_HL_A_NA136F.pdb	1.6056312322616577	0.1615999937057495
6q18.pdb	6q18_HL_A_NA136P.pdb	-2.8263564109802246	0.22540000081062317
6q18.pdb	6q18_HL_A_NA136S.pdb	1.678857445716858	-0.08669999986886978
6q18.pdb	6q18_HL_A_NA136T.pdb	-1.3277831077575684	-0.23669999837875366
6q18.pdb	6q18_HL_A_NA136W.pdb	1.5653408765792847	0.05429999902844429
6q18.pdb	6q18_HL_A_NA136Y.pdb	1.6104179620742798	-0.34040001034736633
6q18.pdb	6q18_HL_A_NA136V.pdb	-1.6999235153198242	0.6485999822616577
6q18.pdb	6q18_HL_A_RA138A.pdb	0.7037690877914429	-1.434999942779541
6q18.pdb	6q18_HL_A_RA138N.pdb	0.5151412487030029	-1.0440000295639038
6q18.pdb	6q18_HL_A_RA138D.pdb	0.37027645111083984	-1.1081000566482544
6q18.pdb	6q18_HL_A_RA138C.pdb	0.516520619392395	-1.2630000114440918
6q18.pdb	6q18_HL_A_RA138Q.pdb	0.10657066106796265	-0.7840999960899353
6q18.pdb	6q18_HL_A_RA138E.pdb	0.27546727657318115	-1.4457000494003296
6q18.pdb	6q18_HL_A_RA138G.pdb	0.6609163284301758	-1.5456000566482544
6q18.pdb	6q18_HL_A_RA138H.pdb	0.5776209831237793	-0.4415000081062317
6q18.pdb	6q18_HL_A_RA138I.pdb	0.421258807182312	-1.1024999618530273
6q18.pdb	6q18_HL_A_RA138L.pdb	0.7060490846633911	-1.1016000509262085
6q18.pdb	6q18_HL_A_RA138K.pdb	0.4498227834701538	-1.4120999574661255
6q18.pdb	6q18_HL_A_RA138M.pdb	0.4014819860458374	-0.032999999821186066
6q18.pdb	6q18_HL_A_RA138F.pdb	0.2951253652572632	0.914900004863739
6q18.pdb	6q18_HL_A_RA138P.pdb	0.18041330575942993	-1.8767000436782837
6q18.pdb	6q18_HL_A_RA138S.pdb	0.607669472694397	-1.4264999628067017
6q18.pdb	6q18_HL_A_RA138T.pdb	0.5361679792404175	-1.2670999765396118
6q18.pdb	6q18_HL_A_RA138W.pdb	0.5469800233840942	-1.7920000553131104
6q18.pdb	6q18_HL_A_RA138Y.pdb	-0.8368061184883118	2.456700086593628
6q18.pdb	6q18_HL_A_RA138V.pdb	0.517377495765686	-1.0951000452041626
6q18.pdb	6q18_HL_A_DA139A.pdb	3.044952392578125	-4.578700065612793
6q18.pdb	6q18_HL_A_DA139R.pdb	1.134099006652832	-9.822099685668945
6q18.pdb	6q18_HL_A_DA139N.pdb	-0.08810079097747803	-8.703100204467773
6q18.pdb	6q18_HL_A_DA139C.pdb	1.2633200883865356	-4.579999923706055
6q18.pdb	6q18_HL_A_DA139Q.pdb	-0.03273427486419678	-10.8927001953125
6q18.pdb	6q18_HL_A_DA139E.pdb	1.7518097162246704	-6.981100082397461
6q18.pdb	6q18_HL_A_DA139G.pdb	2.9574837684631348	-4.802599906921387
6q18.pdb	6q18_HL_A_DA139H.pdb	-0.7250898480415344	-13.518400192260742
6q18.pdb	6q18_HL_A_DA139I.pdb	3.1009373664855957	-5.0630998611450195
6q18.pdb	6q18_HL_A_DA139L.pdb	0.056265294551849365	-8.007800102233887
6q18.pdb	6q18_HL_A_DA139K.pdb	2.606748580932617	-6.040500164031982
6q18.pdb	6q18_HL_A_DA139M.pdb	0.8759784698486328	-7.269199848175049
6q18.pdb	6q18_HL_A_DA139F.pdb	1.1687500476837158	-8.29539966583252
6q18.pdb	6q18_HL_A_DA139P.pdb	2.5008950233459473	-3.920799970626831
6q18.pdb	6q18_HL_A_DA139S.pdb	3.130311965942383	-4.646699905395508
6q18.pdb	6q18_HL_A_DA139T.pdb	3.2061514854431152	-3.7783000469207764
6q18.pdb	6q18_HL_A_DA139W.pdb	-0.6973360180854797	-20.248899459838867
6q18.pdb	6q18_HL_A_DA139Y.pdb	-0.7010030746459961	-19.266759872436523
6q18.pdb	6q18_HL_A_DA139V.pdb	3.0644021034240723	-3.34879994392395
6q18.pdb	6q18_HL_A_RA141A.pdb	-0.001308441162109375	-1.3101999759674072
6q18.pdb	6q18_HL_A_RA141N.pdb	-0.36371591687202454	-1.356600046157837
6q18.pdb	6q18_HL_A_RA141D.pdb	-0.529940664768219	-3.2630999088287354
6q18.pdb	6q18_HL_A_RA141C.pdb	-0.05373382568359375	-1.377500057220459
6q18.pdb	6q18_HL_A_RA141Q.pdb	-0.275421679019928	-1.6483999490737915
6q18.pdb	6q18_HL_A_RA141E.pdb	-0.41600215435028076	-1.719099998474121
6q18.pdb	6q18_HL_A_RA141G.pdb	-0.1448272466659546	-1.3624999523162842
6q18.pdb	6q18_HL_A_RA141H.pdb	-0.4626290798187256	-1.5312000513076782
6q18.pdb	6q18_HL_A_RA141I.pdb	-0.1441066861152649	-2.2330000400543213
6q18.pdb	6q18_HL_A_RA141L.pdb	-0.5486468076705933	-1.478600025177002
6q18.pdb	6q18_HL_A_RA141K.pdb	-0.674275279045105	-0.6248999834060669
6q18.pdb	6q18_HL_A_RA141M.pdb	-0.32283639907836914	-1.1382999420166016
6q18.pdb	6q18_HL_A_RA141F.pdb	-1.2510128021240234	-0.7139999866485596
6q18.pdb	6q18_HL_A_RA141P.pdb	-1.1937397718429565	-1.416100025177002
6q18.pdb	6q18_HL_A_RA141S.pdb	0.010783910751342773	-1.4536000490188599
6q18.pdb	6q18_HL_A_RA141T.pdb	-0.2765730023384094	-2.5220999717712402
6q18.pdb	6q18_HL_A_RA141W.pdb	-1.2502775192260742	-1.6138999462127686
6q18.pdb	6q18_HL_A_RA141Y.pdb	-2.848756790161133	-1.0485999584197998
6q18.pdb	6q18_HL_A_RA141V.pdb	-0.18492674827575684	-2.234499931335449
6q18.pdb	6q18_HL_A_AA142R.pdb	-1.8426384925842285	-3.0035998821258545
6q18.pdb	6q18_HL_A_AA142N.pdb	-4.222686767578125	-3.3447000980377197
6q18.pdb	6q18_HL_A_AA142D.pdb	-4.447337627410889	-1.4805999994277954
6q18.pdb	6q18_HL_A_AA142C.pdb	-4.319125652313232	-1.023900032043457
6q18.pdb	6q18_HL_A_AA142Q.pdb	-4.683569431304932	-0.6840999722480774
6q18.pdb	6q18_HL_A_AA142E.pdb	-5.547269821166992	1.3687000274658203
6q18.pdb	6q18_HL_A_AA142G.pdb	-0.9072951078414917	-0.9315000176429749
6q18.pdb	6q18_HL_A_AA142H.pdb	-7.625200271606445	-10.617300033569336
6q18.pdb	6q18_HL_A_AA142I.pdb	-5.270320892333984	-0.7511000037193298
6q18.pdb	6q18_HL_A_AA142L.pdb	-5.054385662078857	-0.3465000092983246
6q18.pdb	6q18_HL_A_AA142K.pdb	-3.1236672401428223	-2.000999927520752
6q18.pdb	6q18_HL_A_AA142M.pdb	-2.804170608520508	0.7055000066757202
6q18.pdb	6q18_HL_A_AA142F.pdb	-4.562697887420654	-1.4544999599456787
6q18.pdb	6q18_HL_A_AA142P.pdb	-3.170952796936035	-1.0530999898910522
6q18.pdb	6q18_HL_A_AA142S.pdb	-2.9606552124023438	-0.8486999869346619
6q18.pdb	6q18_HL_A_AA142T.pdb	-4.395813465118408	-0.2379000037908554
6q18.pdb	6q18_HL_A_AA142W.pdb	-5.191453456878662	-9.754199981689453
6q18.pdb	6q18_HL_A_AA142Y.pdb	-4.961203575134277	-2.3912999629974365
6q18.pdb	6q18_HL_A_AA142V.pdb	-4.988405227661133	-0.7408999800682068
6q18.pdb	6q18_HL_A_IA143A.pdb	-0.24857985973358154	-1.544600009918213
6q18.pdb	6q18_HL_A_IA143R.pdb	-1.3346147537231445	-4.533899784088135
6q18.pdb	6q18_HL_A_IA143N.pdb	-0.5596232414245605	-1.9979000091552734
6q18.pdb	6q18_HL_A_IA143D.pdb	-1.249524474143982	-2.872999906539917
6q18.pdb	6q18_HL_A_IA143C.pdb	-0.5012073516845703	0.19519999623298645
6q18.pdb	6q18_HL_A_IA143Q.pdb	-1.1035399436950684	-1.5413000583648682
6q18.pdb	6q18_HL_A_IA143E.pdb	-1.4158718585968018	-2.977400064468384
6q18.pdb	6q18_HL_A_IA143G.pdb	-0.16606593132019043	-2.4349000453948975
6q18.pdb	6q18_HL_A_IA143H.pdb	-1.0672816038131714	-2.3629000186920166
6q18.pdb	6q18_HL_A_IA143L.pdb	-0.5924389362335205	-1.1792000532150269
6q18.pdb	6q18_HL_A_IA143K.pdb	-1.784932255744934	-3.045300006866455
6q18.pdb	6q18_HL_A_IA143M.pdb	-0.7191037535667419	-1.0907000303268433
6q18.pdb	6q18_HL_A_IA143F.pdb	-0.7743078470230103	-4.7993998527526855
6q18.pdb	6q18_HL_A_IA143P.pdb	-1.429962396621704	-1.6370999813079834
6q18.pdb	6q18_HL_A_IA143S.pdb	-0.6353271007537842	-1.0403000116348267
6q18.pdb	6q18_HL_A_IA143T.pdb	-0.38170456886291504	-0.5999000072479248
6q18.pdb	6q18_HL_A_IA143W.pdb	-3.092522144317627	-9.816200256347656
6q18.pdb	6q18_HL_A_IA143Y.pdb	-1.0041452646255493	-4.112599849700928
6q18.pdb	6q18_HL_A_IA143V.pdb	-0.67376309633255	-0.13510000705718994
6q18.pdb	6q18_HL_A_HA145A.pdb	-0.6164352893829346	0.10300000011920929
6q18.pdb	6q18_HL_A_HA145R.pdb	-2.472393035888672	0.4747999906539917
6q18.pdb	6q18_HL_A_HA145N.pdb	-2.3541946411132812	-0.08160000294446945
6q18.pdb	6q18_HL_A_HA145D.pdb	-1.988839864730835	0.24040000140666962
6q18.pdb	6q18_HL_A_HA145C.pdb	-1.4789211750030518	0.006899999920278788
6q18.pdb	6q18_HL_A_HA145Q.pdb	-0.9265469312667847	0.6793000102043152
6q18.pdb	6q18_HL_A_HA145E.pdb	-1.6425915956497192	0.06459999829530716
6q18.pdb	6q18_HL_A_HA145G.pdb	-0.47788551449775696	0.3091000020503998
6q18.pdb	6q18_HL_A_HA145I.pdb	-0.98906409740448	0.4749999940395355
6q18.pdb	6q18_HL_A_HA145L.pdb	-2.5307626724243164	0.7253000140190125
6q18.pdb	6q18_HL_A_HA145K.pdb	-0.8615745902061462	0.6353999972343445
6q18.pdb	6q18_HL_A_HA145M.pdb	-1.847386121749878	0.4465000033378601
6q18.pdb	6q18_HL_A_HA145F.pdb	-2.3696205615997314	0.8317999839782715
6q18.pdb	6q18_HL_A_HA145P.pdb	-2.6291747093200684	0.1039000004529953
6q18.pdb	6q18_HL_A_HA145S.pdb	-1.5638762712478638	-0.20260000228881836
6q18.pdb	6q18_HL_A_HA145T.pdb	-1.4990414381027222	0.3125
6q18.pdb	6q18_HL_A_HA145W.pdb	-1.6418451070785522	0.08349999785423279
6q18.pdb	6q18_HL_A_HA145Y.pdb	-1.015509009361267	0.5164999961853027
6q18.pdb	6q18_HL_A_HA145V.pdb	-1.2658284902572632	0.10029999911785126
6q18.pdb	6q18_HL_A_GA174A.pdb	-0.7893223762512207	-0.06960000097751617
6q18.pdb	6q18_HL_A_GA174R.pdb	-0.9804011583328247	0.4065000116825104
6q18.pdb	6q18_HL_A_GA174N.pdb	-0.919327974319458	-0.07240000367164612
6q18.pdb	6q18_HL_A_GA174D.pdb	-0.6421220302581787	-0.1542000025510788
6q18.pdb	6q18_HL_A_GA174C.pdb	-0.6814443469047546	-0.07320000231266022
6q18.pdb	6q18_HL_A_GA174Q.pdb	-0.7929768562316895	-0.0007999999797903001
6q18.pdb	6q18_HL_A_GA174E.pdb	-0.683013916015625	-0.19020000100135803
6q18.pdb	6q18_HL_A_GA174H.pdb	-0.9470927715301514	-0.20469999313354492
6q18.pdb	6q18_HL_A_GA174I.pdb	-0.5552277565002441	-0.16359999775886536
6q18.pdb	6q18_HL_A_GA174L.pdb	-0.6657021641731262	-0.1712000072002411
6q18.pdb	6q18_HL_A_GA174K.pdb	-0.7318164110183716	0.025800000876188278
6q18.pdb	6q18_HL_A_GA174M.pdb	-0.7128156423568726	0.07530000060796738
6q18.pdb	6q18_HL_A_GA174F.pdb	-1.058756947517395	0.07410000264644623
6q18.pdb	6q18_HL_A_GA174P.pdb	-1.089668869972229	-0.1014999970793724
6q18.pdb	6q18_HL_A_GA174S.pdb	-0.6878224015235901	-0.07020000368356705
6q18.pdb	6q18_HL_A_GA174T.pdb	-0.6619970798492432	-0.1696999967098236
6q18.pdb	6q18_HL_A_GA174W.pdb	-1.2827848196029663	-0.12520000338554382
6q18.pdb	6q18_HL_A_GA174Y.pdb	-0.9319930076599121	-0.08820000290870667
6q18.pdb	6q18_HL_A_GA174V.pdb	-0.6398007869720459	-0.15489999949932098
6q18.pdb	6q18_HL_A_QA175A.pdb	0.9394518136978149	0.1761000007390976
6q18.pdb	6q18_HL_A_QA175R.pdb	0.9056252241134644	0.38269999623298645
6q18.pdb	6q18_HL_A_QA175N.pdb	0.7288740873336792	-0.07580000162124634
6q18.pdb	6q18_HL_A_QA175D.pdb	-0.05578935146331787	-0.34630000591278076
6q18.pdb	6q18_HL_A_QA175C.pdb	1.2452865839004517	0.05660000070929527
6q18.pdb	6q18_HL_A_QA175E.pdb	0.3177744150161743	-0.9797999858856201
6q18.pdb	6q18_HL_A_QA175G.pdb	0.8888759613037109	-0.1574999988079071
6q18.pdb	6q18_HL_A_QA175H.pdb	-0.1864553689956665	0.11500000208616257
6q18.pdb	6q18_HL_A_QA175I.pdb	0.08385610580444336	0.49559998512268066
6q18.pdb	6q18_HL_A_QA175L.pdb	0.29554033279418945	0.44859999418258667
6q18.pdb	6q18_HL_A_QA175K.pdb	0.9400516748428345	-0.02160000056028366
6q18.pdb	6q18_HL_A_QA175M.pdb	0.12177735567092896	0.38339999318122864
6q18.pdb	6q18_HL_A_QA175F.pdb	0.03834444284439087	0.09700000286102295
6q18.pdb	6q18_HL_A_QA175P.pdb	0.70411217212677	-0.14090000092983246
6q18.pdb	6q18_HL_A_QA175S.pdb	0.3406851291656494	-0.31949999928474426
6q18.pdb	6q18_HL_A_QA175T.pdb	0.07637053728103638	0.10830000042915344
6q18.pdb	6q18_HL_A_QA175W.pdb	-0.8778673410415649	1.2598999738693237
6q18.pdb	6q18_HL_A_QA175Y.pdb	0.1849675178527832	-0.6200000047683716
6q18.pdb	6q18_HL_A_QA175V.pdb	0.04210406541824341	0.30329999327659607
6q18.pdb	6q18_HL_A_EA176A.pdb	2.3467116355895996	-2.154900074005127
6q18.pdb	6q18_HL_A_EA176R.pdb	1.3665651082992554	-1.8456000089645386
6q18.pdb	6q18_HL_A_EA176N.pdb	0.8204160928726196	-2.3289999961853027
6q18.pdb	6q18_HL_A_EA176D.pdb	1.5228017568588257	-2.4093000888824463
6q18.pdb	6q18_HL_A_EA176C.pdb	1.8124696016311646	-2.3921000957489014
6q18.pdb	6q18_HL_A_EA176Q.pdb	-1.3319737911224365	-1.541599988937378
6q18.pdb	6q18_HL_A_EA176G.pdb	2.6132864952087402	-2.9883999824523926
6q18.pdb	6q18_HL_A_EA176H.pdb	1.1079165935516357	-2.473099946975708
6q18.pdb	6q18_HL_A_EA176I.pdb	1.0001654624938965	-1.5425000190734863
6q18.pdb	6q18_HL_A_EA176L.pdb	1.3895787000656128	-1.7315000295639038
6q18.pdb	6q18_HL_A_EA176K.pdb	1.6927891969680786	-2.2948999404907227
6q18.pdb	6q18_HL_A_EA176M.pdb	1.3547178506851196	-1.3712999820709229
6q18.pdb	6q18_HL_A_EA176F.pdb	1.267553687095642	-1.5681999921798706
6q18.pdb	6q18_HL_A_EA176P.pdb	0.055846452713012695	-3.9305999279022217
6q18.pdb	6q18_HL_A_EA176S.pdb	1.9380477666854858	-2.827899932861328
6q18.pdb	6q18_HL_A_EA176T.pdb	-0.31433045864105225	-2.930000066757202
6q18.pdb	6q18_HL_A_EA176W.pdb	-1.3941084146499634	-2.0508999824523926
6q18.pdb	6q18_HL_A_EA176Y.pdb	1.468239665031433	-2.6491000652313232
6q18.pdb	6q18_HL_A_EA176V.pdb	1.6890238523483276	-1.6405999660491943
6q18.pdb	6q18_HL_A_GA177A.pdb	-2.384998083114624	-0.8801000118255615
6q18.pdb	6q18_HL_A_GA177R.pdb	-4.5052900314331055	-6.064599990844727
6q18.pdb	6q18_HL_A_GA177N.pdb	-2.658724546432495	-0.5580999851226807
6q18.pdb	6q18_HL_A_GA177D.pdb	-2.994532585144043	-1.1007000207901
6q18.pdb	6q18_HL_A_GA177C.pdb	-3.1551032066345215	-1.226099967956543
6q18.pdb	6q18_HL_A_GA177Q.pdb	-3.8021254539489746	-12.217599868774414
6q18.pdb	6q18_HL_A_GA177E.pdb	-4.916866779327393	-5.336599826812744
6q18.pdb	6q18_HL_A_GA177H.pdb	-5.49025297164917	-34.86465072631836
6q18.pdb	6q18_HL_A_GA177I.pdb	-4.658905982971191	-10.740400314331055
6q18.pdb	6q18_HL_A_GA177L.pdb	-5.458792209625244	-11.390299797058105
6q18.pdb	6q18_HL_A_GA177K.pdb	-5.0842132568359375	-21.557920455932617
6q18.pdb	6q18_HL_A_GA177M.pdb	-3.9469237327575684	-3.7771999835968018
6q18.pdb	6q18_HL_A_GA177F.pdb	-5.422898292541504	-28.15730094909668
6q18.pdb	6q18_HL_A_GA177P.pdb	-5.230647563934326	-5.511499881744385
6q18.pdb	6q18_HL_A_GA177S.pdb	-3.966963291168213	-2.3171000480651855
6q18.pdb	6q18_HL_A_GA177T.pdb	-3.3482894897460938	-1.6181000471115112
6q18.pdb	6q18_HL_A_GA177W.pdb	-4.956933498382568	-28.156490325927734
6q18.pdb	6q18_HL_A_GA177Y.pdb	-6.79380464553833	-34.73244094848633
6q18.pdb	6q18_HL_A_GA177V.pdb	-3.8143062591552734	-0.7483999729156494
6okm.pdb	6okm_HL_R_TH29A.pdb	-0.7796841859817505	0.030400000512599945
6okm.pdb	6okm_HL_R_TH29R.pdb	-1.006628155708313	-0.048500001430511475
6okm.pdb	6okm_HL_R_TH29N.pdb	-1.2106189727783203	0.04450000077486038
6okm.pdb	6okm_HL_R_TH29D.pdb	-1.0379947423934937	0.11959999799728394
6okm.pdb	6okm_HL_R_TH29C.pdb	-0.8390766382217407	0.01850000023841858
6okm.pdb	6okm_HL_R_TH29Q.pdb	-0.8816562294960022	0.008999999612569809
6okm.pdb	6okm_HL_R_TH29E.pdb	-0.9430201053619385	0.06289999932050705
6okm.pdb	6okm_HL_R_TH29G.pdb	-0.6652877330780029	0.04600000008940697
6okm.pdb	6okm_HL_R_TH29H.pdb	-1.2733811140060425	0.3540000021457672
6okm.pdb	6okm_HL_R_TH29I.pdb	-0.7429541945457458	0.007400000002235174
6okm.pdb	6okm_HL_R_TH29L.pdb	-1.2816544771194458	-0.02070000022649765
6okm.pdb	6okm_HL_R_TH29K.pdb	-0.778505265712738	-0.025200000032782555
6okm.pdb	6okm_HL_R_TH29M.pdb	-0.9315456748008728	-0.010300000198185444
6okm.pdb	6okm_HL_R_TH29F.pdb	-1.2002111673355103	0.0430000014603138
6okm.pdb	6okm_HL_R_TH29P.pdb	-1.7253317832946777	0.041999999433755875
6okm.pdb	6okm_HL_R_TH29S.pdb	-0.838486909866333	0.06589999794960022
6okm.pdb	6okm_HL_R_TH29W.pdb	-1.395554780960083	0.0013000000035390258
6okm.pdb	6okm_HL_R_TH29Y.pdb	-1.2006869316101074	0.10509999841451645
6okm.pdb	6okm_HL_R_TH29V.pdb	-0.7101168632507324	0.007799999788403511
6okm.pdb	6okm_HL_R_NH30A.pdb	-0.19271624088287354	-0.23160000145435333
6okm.pdb	6okm_HL_R_NH30R.pdb	-0.2897881269454956	0.28600001335144043
6okm.pdb	6okm_HL_R_NH30D.pdb	-1.933065414428711	-0.08229999989271164
6okm.pdb	6okm_HL_R_NH30C.pdb	0.12464863061904907	0.08349999785423279
6okm.pdb	6okm_HL_R_NH30Q.pdb	-0.5532361268997192	-0.15459999442100525
6okm.pdb	6okm_HL_R_NH30E.pdb	-1.6106047630310059	0.07940000295639038
6okm.pdb	6okm_HL_R_NH30G.pdb	-0.11482703685760498	-0.5422000288963318
6okm.pdb	6okm_HL_R_NH30H.pdb	-0.3487788140773773	0.4221000075340271
6okm.pdb	6okm_HL_R_NH30I.pdb	-0.16971296072006226	-0.10180000215768814
6okm.pdb	6okm_HL_R_NH30L.pdb	-0.8649675250053406	1.0269999504089355
6okm.pdb	6okm_HL_R_NH30K.pdb	-0.34934160113334656	1.5205999612808228
6okm.pdb	6okm_HL_R_NH30M.pdb	-0.06383281946182251	0.6628000140190125
6okm.pdb	6okm_HL_R_NH30F.pdb	-0.21868067979812622	0.5515000224113464
6okm.pdb	6okm_HL_R_NH30P.pdb	-1.2940659523010254	-0.4544999897480011
6okm.pdb	6okm_HL_R_NH30S.pdb	-0.17224633693695068	-0.6402999758720398
6okm.pdb	6okm_HL_R_NH30T.pdb	-0.0935395359992981	0.10509999841451645
6okm.pdb	6okm_HL_R_NH30W.pdb	-0.6926769018173218	0.20080000162124634
6okm.pdb	6okm_HL_R_NH30Y.pdb	-0.28397899866104126	0.24169999361038208
6okm.pdb	6okm_HL_R_NH30V.pdb	-0.7121153473854065	0.9678999781608582
6okm.pdb	6okm_HL_R_YH31A.pdb	0.0031332969665527344	-0.9271000027656555
6okm.pdb	6okm_HL_R_YH31R.pdb	-0.27207279205322266	-1.0743999481201172
6okm.pdb	6okm_HL_R_YH31N.pdb	-0.41123104095458984	-1.5378999710083008
6okm.pdb	6okm_HL_R_YH31D.pdb	-0.4762943387031555	-0.15389999747276306
6okm.pdb	6okm_HL_R_YH31C.pdb	-0.012732267379760742	-0.819100022315979
6okm.pdb	6okm_HL_R_YH31Q.pdb	-1.0736956596374512	-1.2400000095367432
6okm.pdb	6okm_HL_R_YH31E.pdb	-1.3239376544952393	0.26600000262260437
6okm.pdb	6okm_HL_R_YH31G.pdb	0.0012888312339782715	-1.0081000328063965
6okm.pdb	6okm_HL_R_YH31H.pdb	-1.1472398042678833	-0.9358000159263611
6okm.pdb	6okm_HL_R_YH31I.pdb	-0.5058980584144592	0.02669999934732914
6okm.pdb	6okm_HL_R_YH31L.pdb	-0.5899812579154968	-0.18889999389648438
6okm.pdb	6okm_HL_R_YH31K.pdb	-0.2358115315437317	-1.4326000213623047
6okm.pdb	6okm_HL_R_YH31M.pdb	-0.48716264963150024	0.8090999722480774
6okm.pdb	6okm_HL_R_YH31F.pdb	-0.7415558099746704	0.39430001378059387
6okm.pdb	6okm_HL_R_YH31P.pdb	-1.1047312021255493	-0.5307000279426575
6okm.pdb	6okm_HL_R_YH31S.pdb	-0.6979212164878845	-1.257699966430664
6okm.pdb	6okm_HL_R_YH31T.pdb	-0.4331790804862976	-0.7954999804496765
6okm.pdb	6okm_HL_R_YH31W.pdb	-1.3430211544036865	1.2760000228881836
6okm.pdb	6okm_HL_R_YH31V.pdb	-0.38572192192077637	-0.4650999903678894
6okm.pdb	6okm_HL_R_LH32A.pdb	-0.5285820960998535	-1.718400001525879
6okm.pdb	6okm_HL_R_LH32R.pdb	-1.1183136701583862	-2.6068999767303467
6okm.pdb	6okm_HL_R_LH32N.pdb	-0.0729936957359314	-1.7252000570297241
6okm.pdb	6okm_HL_R_LH32D.pdb	-0.9012546539306641	-2.9247000217437744
6okm.pdb	6okm_HL_R_LH32C.pdb	-0.008483588695526123	-1.4532999992370605
6okm.pdb	6okm_HL_R_LH32Q.pdb	-0.7918906807899475	-2.2916998863220215
6okm.pdb	6okm_HL_R_LH32E.pdb	-1.10360586643219	-3.2430999279022217
6okm.pdb	6okm_HL_R_LH32G.pdb	-0.34278440475463867	-2.0034000873565674
6okm.pdb	6okm_HL_R_LH32H.pdb	-1.127933144569397	-1.0024000406265259
6okm.pdb	6okm_HL_R_LH32I.pdb	-0.7112051248550415	-0.7067999839782715
6okm.pdb	6okm_HL_R_LH32K.pdb	-1.4411033391952515	-1.2759000062942505
6okm.pdb	6okm_HL_R_LH32M.pdb	-1.2587106227874756	0.2897000014781952
6okm.pdb	6okm_HL_R_LH32F.pdb	-1.0479602813720703	1.3717999458312988
6okm.pdb	6okm_HL_R_LH32P.pdb	-1.5493221282958984	-1.579800009727478
6okm.pdb	6okm_HL_R_LH32S.pdb	-0.16024374961853027	-1.9931999444961548
6okm.pdb	6okm_HL_R_LH32T.pdb	-0.8285838961601257	-1.4589999914169312
6okm.pdb	6okm_HL_R_LH32W.pdb	-3.7680015563964844	-3.1570000648498535
6okm.pdb	6okm_HL_R_LH32Y.pdb	-1.6614843606948853	-0.18889999389648438
6okm.pdb	6okm_HL_R_LH32V.pdb	-0.6204708814620972	-1.138200044631958
6okm.pdb	6okm_HL_R_VH49A.pdb	1.1555496454238892	-0.6279000043869019
6okm.pdb	6okm_HL_R_VH49R.pdb	-0.19052034616470337	-3.5541000366210938
6okm.pdb	6okm_HL_R_VH49N.pdb	0.22080588340759277	-0.7541999816894531
6okm.pdb	6okm_HL_R_VH49D.pdb	-0.7262560725212097	-1.6556999683380127
6okm.pdb	6okm_HL_R_VH49C.pdb	0.9748221635818481	-0.38269999623298645
6okm.pdb	6okm_HL_R_VH49Q.pdb	0.46897733211517334	-0.8259000182151794
6okm.pdb	6okm_HL_R_VH49E.pdb	0.459941029548645	-0.289900004863739
6okm.pdb	6okm_HL_R_VH49G.pdb	1.8972350358963013	-0.9955999851226807
6okm.pdb	6okm_HL_R_VH49H.pdb	-0.6404604315757751	-2.91510009765625
6okm.pdb	6okm_HL_R_VH49I.pdb	-1.5883946418762207	-0.30550000071525574
6okm.pdb	6okm_HL_R_VH49L.pdb	0.22689861059188843	-0.5182999968528748
6okm.pdb	6okm_HL_R_VH49K.pdb	-1.0398011207580566	-0.1005999967455864
6okm.pdb	6okm_HL_R_VH49M.pdb	-0.27237701416015625	-0.359499990940094
6okm.pdb	6okm_HL_R_VH49F.pdb	-1.6256239414215088	-9.661800384521484
6okm.pdb	6okm_HL_R_VH49P.pdb	-0.5123264789581299	-0.7324000000953674
6okm.pdb	6okm_HL_R_VH49S.pdb	0.4589139223098755	-0.8324999809265137
6okm.pdb	6okm_HL_R_VH49T.pdb	-0.11854541301727295	-0.44440001249313354
6okm.pdb	6okm_HL_R_VH49W.pdb	0.5297490358352661	-0.9074000120162964
6okm.pdb	6okm_HL_R_VH49Y.pdb	-0.7020912170410156	-0.8938999772071838
6okm.pdb	6okm_HL_R_NH51A.pdb	-0.9996281266212463	-0.06589999794960022
6okm.pdb	6okm_HL_R_NH51R.pdb	-2.245131492614746	0.6557000279426575
6okm.pdb	6okm_HL_R_NH51D.pdb	-0.8215343952178955	-0.4997999966144562
6okm.pdb	6okm_HL_R_NH51C.pdb	-0.9398456811904907	0.05460000038146973
6okm.pdb	6okm_HL_R_NH51Q.pdb	-1.3479673862457275	-0.3077000081539154
6okm.pdb	6okm_HL_R_NH51E.pdb	-1.5572121143341064	-0.4221000075340271
6okm.pdb	6okm_HL_R_NH51G.pdb	-0.8382295370101929	-0.3630000054836273
6okm.pdb	6okm_HL_R_NH51H.pdb	-1.182798147201538	0.49140000343322754
6okm.pdb	6okm_HL_R_NH51I.pdb	-1.096886157989502	0.5938000082969666
6okm.pdb	6okm_HL_R_NH51L.pdb	-1.2121860980987549	0.8881999850273132
6okm.pdb	6okm_HL_R_NH51K.pdb	-1.9569439888000488	0.2513999938964844
6okm.pdb	6okm_HL_R_NH51M.pdb	-1.013742208480835	1.6816999912261963
6okm.pdb	6okm_HL_R_NH51F.pdb	-1.2820498943328857	-1.4256999492645264
6okm.pdb	6okm_HL_R_NH51P.pdb	-1.4124689102172852	-2.34060001373291
6okm.pdb	6okm_HL_R_NH51S.pdb	-1.0767967700958252	-0.551800012588501
6okm.pdb	6okm_HL_R_NH51T.pdb	-1.1480371952056885	-0.3831000030040741
6okm.pdb	6okm_HL_R_NH51W.pdb	-2.0050673484802246	-0.9484999775886536
6okm.pdb	6okm_HL_R_NH51Y.pdb	-1.2004038095474243	1.107200026512146
6okm.pdb	6okm_HL_R_NH51V.pdb	-0.9590475559234619	0.4803999960422516
6okm.pdb	6okm_HL_R_DH56A.pdb	-0.03832733631134033	0.0024999999441206455
6okm.pdb	6okm_HL_R_DH56R.pdb	-0.4014931619167328	-0.08049999922513962
6okm.pdb	6okm_HL_R_DH56N.pdb	-0.6643839478492737	-0.08299999684095383
6okm.pdb	6okm_HL_R_DH56C.pdb	0.32866227626800537	0.2768999934196472
6okm.pdb	6okm_HL_R_DH56Q.pdb	-0.7083892226219177	-0.02630000002682209
6okm.pdb	6okm_HL_R_DH56E.pdb	-0.8318533897399902	-0.011599999852478504
6okm.pdb	6okm_HL_R_DH56G.pdb	0.011305451393127441	-0.21979999542236328
6okm.pdb	6okm_HL_R_DH56H.pdb	-0.6378005743026733	-0.10270000249147415
6okm.pdb	6okm_HL_R_DH56I.pdb	-0.671902060508728	0.39480000734329224
6okm.pdb	6okm_HL_R_DH56L.pdb	0.11461764574050903	1.0960999727249146
6okm.pdb	6okm_HL_R_DH56K.pdb	0.6378408670425415	0.6757000088691711
6okm.pdb	6okm_HL_R_DH56M.pdb	0.6134270429611206	1.2908999919891357
6okm.pdb	6okm_HL_R_DH56F.pdb	0.691191554069519	0.9811999797821045
6okm.pdb	6okm_HL_R_DH56P.pdb	-0.2559879422187805	-0.16259999573230743
6okm.pdb	6okm_HL_R_DH56S.pdb	0.3918033838272095	-0.17589999735355377
6okm.pdb	6okm_HL_R_DH56T.pdb	-0.0041610002517700195	-0.13269999623298645
6okm.pdb	6okm_HL_R_DH56W.pdb	0.3481837511062622	0.878600001335144
6okm.pdb	6okm_HL_R_DH56Y.pdb	0.5946389436721802	0.7002000212669373
6okm.pdb	6okm_HL_R_DH56V.pdb	-0.5285853147506714	0.3476000130176544
6okm.pdb	6okm_HL_R_YH58A.pdb	-0.1796664595603943	-0.5322999954223633
6okm.pdb	6okm_HL_R_YH58R.pdb	-0.3335205614566803	-0.7390999794006348
6okm.pdb	6okm_HL_R_YH58N.pdb	-0.3023914396762848	-0.6557999849319458
6okm.pdb	6okm_HL_R_YH58D.pdb	-0.7072445154190063	-0.8345000147819519
6okm.pdb	6okm_HL_R_YH58C.pdb	-0.06966376304626465	-0.6137999892234802
6okm.pdb	6okm_HL_R_YH58Q.pdb	-0.3906519412994385	-0.640500009059906
6okm.pdb	6okm_HL_R_YH58E.pdb	-0.6334097385406494	-0.5385000109672546
6okm.pdb	6okm_HL_R_YH58G.pdb	-0.357848197221756	-0.7049000263214111
6okm.pdb	6okm_HL_R_YH58H.pdb	-0.9373573064804077	-0.754800021648407
6okm.pdb	6okm_HL_R_YH58I.pdb	-0.4600427746772766	-0.29190000891685486
6okm.pdb	6okm_HL_R_YH58L.pdb	-0.2985324561595917	-0.4043999910354614
6okm.pdb	6okm_HL_R_YH58K.pdb	-0.4352732002735138	-0.9549999833106995
6okm.pdb	6okm_HL_R_YH58M.pdb	-0.8025319576263428	-0.6394000053405762
6okm.pdb	6okm_HL_R_YH58F.pdb	-1.0277057886123657	-0.42879998683929443
6okm.pdb	6okm_HL_R_YH58P.pdb	-1.1215441226959229	-1.1708999872207642
6okm.pdb	6okm_HL_R_YH58S.pdb	-0.022714555263519287	-0.9099000096321106
6okm.pdb	6okm_HL_R_YH58T.pdb	-0.8209133744239807	-0.9876000285148621
6okm.pdb	6okm_HL_R_YH58W.pdb	-0.930116593837738	-0.5616999864578247
6okm.pdb	6okm_HL_R_YH58V.pdb	-0.3018244504928589	-0.47929999232292175
6okm.pdb	6okm_HL_R_RH97A.pdb	-0.36131295561790466	0.6327000260353088
6okm.pdb	6okm_HL_R_RH97N.pdb	-1.278928279876709	0.534600019454956
6okm.pdb	6okm_HL_R_RH97D.pdb	-1.1302964687347412	0.8967999815940857
6okm.pdb	6okm_HL_R_RH97C.pdb	-0.1612452268600464	0.6133999824523926
6okm.pdb	6okm_HL_R_RH97Q.pdb	-1.6282103061676025	1.3381999731063843
6okm.pdb	6okm_HL_R_RH97E.pdb	-1.1441278457641602	1.6481000185012817
6okm.pdb	6okm_HL_R_RH97G.pdb	-0.34439170360565186	0.557699978351593
6okm.pdb	6okm_HL_R_RH97H.pdb	-2.0008528232574463	0.9732000231742859
6okm.pdb	6okm_HL_R_RH97I.pdb	-1.4052096605300903	0.6021000146865845
6okm.pdb	6okm_HL_R_RH97L.pdb	-0.8854069113731384	0.4878999888896942
6okm.pdb	6okm_HL_R_RH97K.pdb	-1.6956075429916382	0.26919999718666077
6okm.pdb	6okm_HL_R_RH97M.pdb	-1.1272165775299072	0.6467999815940857
6okm.pdb	6okm_HL_R_RH97F.pdb	-1.3662362098693848	0.47540000081062317
6okm.pdb	6okm_HL_R_RH97P.pdb	-1.8943899869918823	1.1261999607086182
6okm.pdb	6okm_HL_R_RH97S.pdb	-0.8471487164497375	1.667099952697754
6okm.pdb	6okm_HL_R_RH97T.pdb	-0.2079818844795227	1.242900013923645
6okm.pdb	6okm_HL_R_RH97W.pdb	-2.042745590209961	2.654900074005127
6okm.pdb	6okm_HL_R_RH97Y.pdb	-1.524696707725525	0.3212999999523163
6okm.pdb	6okm_HL_R_RH97V.pdb	-0.4199843406677246	1.426800012588501
6okm.pdb	6okm_HL_R_DH98A.pdb	0.0449596643447876	-2.9110000133514404
6okm.pdb	6okm_HL_R_DH98R.pdb	-1.8624361753463745	-5.28980016708374
6okm.pdb	6okm_HL_R_DH98N.pdb	-0.895747184753418	-0.6128000020980835
6okm.pdb	6okm_HL_R_DH98C.pdb	-0.2980270981788635	-1.9128999710083008
6okm.pdb	6okm_HL_R_DH98Q.pdb	-1.9261844158172607	-1.9012000560760498
6okm.pdb	6okm_HL_R_DH98E.pdb	-1.4046878814697266	-2.021399974822998
6okm.pdb	6okm_HL_R_DH98G.pdb	0.26151371002197266	-2.0241000652313232
6okm.pdb	6okm_HL_R_DH98H.pdb	-1.808509111404419	-1.1516000032424927
6okm.pdb	6okm_HL_R_DH98I.pdb	-0.2658568322658539	-1.0716999769210815
6okm.pdb	6okm_HL_R_DH98L.pdb	-0.3963722884654999	-1.3495999574661255
6okm.pdb	6okm_HL_R_DH98K.pdb	-1.429608702659607	-4.583000183105469
6okm.pdb	6okm_HL_R_DH98M.pdb	-1.0935231447219849	-0.9692000150680542
6okm.pdb	6okm_HL_R_DH98F.pdb	-1.852557897567749	-2.0829999446868896
6okm.pdb	6okm_HL_R_DH98P.pdb	-2.100128173828125	-3.238100051879883
6okm.pdb	6okm_HL_R_DH98S.pdb	-0.1435072422027588	-2.387700080871582
6okm.pdb	6okm_HL_R_DH98T.pdb	0.06481444835662842	-1.9639999866485596
6okm.pdb	6okm_HL_R_DH98W.pdb	-5.838799476623535	-6.997200012207031
6okm.pdb	6okm_HL_R_DH98Y.pdb	-2.2853596210479736	-2.9537999629974365
6okm.pdb	6okm_HL_R_DH98V.pdb	-0.03554797172546387	-1.5614999532699585
6okm.pdb	6okm_HL_R_RH99A.pdb	0.5242376327514648	-2.3482000827789307
6okm.pdb	6okm_HL_R_RH99N.pdb	-0.43167930841445923	-2.255199909210205
6okm.pdb	6okm_HL_R_RH99D.pdb	-2.725890874862671	-3.3726999759674072
6okm.pdb	6okm_HL_R_RH99C.pdb	0.7851706743240356	-1.9154000282287598
6okm.pdb	6okm_HL_R_RH99Q.pdb	-1.8299787044525146	-1.6252000331878662
6okm.pdb	6okm_HL_R_RH99E.pdb	-0.9406518936157227	-2.61929988861084
6okm.pdb	6okm_HL_R_RH99G.pdb	0.47142529487609863	-2.9458999633789062
6okm.pdb	6okm_HL_R_RH99H.pdb	-1.1837561130523682	-2.6061999797821045
6okm.pdb	6okm_HL_R_RH99I.pdb	0.5053033828735352	-0.9937999844551086
6okm.pdb	6okm_HL_R_RH99L.pdb	0.11188030242919922	-0.8799999952316284
6okm.pdb	6okm_HL_R_RH99K.pdb	-0.6679211258888245	-1.1416000127792358
6okm.pdb	6okm_HL_R_RH99M.pdb	-0.12670350074768066	-0.49410000443458557
6okm.pdb	6okm_HL_R_RH99F.pdb	-3.544619083404541	-4.6722002029418945
6okm.pdb	6okm_HL_R_RH99P.pdb	-1.0140764713287354	-2.1810998916625977
6okm.pdb	6okm_HL_R_RH99S.pdb	0.655407190322876	-2.9990999698638916
6okm.pdb	6okm_HL_R_RH99T.pdb	0.969474196434021	-1.9764000177383423
6okm.pdb	6okm_HL_R_RH99W.pdb	-0.31848978996276855	-4.043499946594238
6okm.pdb	6okm_HL_R_RH99Y.pdb	-4.08725118637085	-1.2063000202178955
6okm.pdb	6okm_HL_R_RH99V.pdb	0.9377087354660034	-0.3977000117301941
6okm.pdb	6okm_HL_R_YL32A.pdb	-0.027426421642303467	-1.0950000286102295
6okm.pdb	6okm_HL_R_YL32R.pdb	-0.8879542946815491	-1.4240000247955322
6okm.pdb	6okm_HL_R_YL32N.pdb	-0.6774056553840637	-1.1109999418258667
6okm.pdb	6okm_HL_R_YL32D.pdb	-0.9106147289276123	-1.4101999998092651
6okm.pdb	6okm_HL_R_YL32C.pdb	-0.29575955867767334	-1.2996000051498413
6okm.pdb	6okm_HL_R_YL32Q.pdb	-0.542483925819397	-1.280900001525879
6okm.pdb	6okm_HL_R_YL32E.pdb	-0.9520640969276428	-1.232699990272522
6okm.pdb	6okm_HL_R_YL32G.pdb	-0.31236812472343445	-1.7753000259399414
6okm.pdb	6okm_HL_R_YL32H.pdb	-1.075108289718628	-0.3107999861240387
6okm.pdb	6okm_HL_R_YL32I.pdb	-1.1738967895507812	-2.161099910736084
6okm.pdb	6okm_HL_R_YL32L.pdb	-0.45806360244750977	-0.27869999408721924
6okm.pdb	6okm_HL_R_YL32K.pdb	-0.6907310485839844	-0.9671000242233276
6okm.pdb	6okm_HL_R_YL32M.pdb	-0.34161773324012756	-0.6531000137329102
6okm.pdb	6okm_HL_R_YL32F.pdb	-0.6840211153030396	0.1703999936580658
6okm.pdb	6okm_HL_R_YL32P.pdb	-1.6960333585739136	-1.4107999801635742
6okm.pdb	6okm_HL_R_YL32S.pdb	-0.4244745373725891	-1.6908999681472778
6okm.pdb	6okm_HL_R_YL32T.pdb	-0.7123816013336182	-1.374500036239624
6okm.pdb	6okm_HL_R_YL32W.pdb	-1.668149709701538	0.2451000064611435
6okm.pdb	6okm_HL_R_YL32V.pdb	-0.9240163564682007	-1.382699966430664
6okm.pdb	6okm_HL_R_VL34A.pdb	-0.02400296926498413	-0.35830000042915344
6okm.pdb	6okm_HL_R_VL34R.pdb	-0.4665786027908325	-0.6277999877929688
6okm.pdb	6okm_HL_R_VL34N.pdb	-0.663786768913269	-0.22089999914169312
6okm.pdb	6okm_HL_R_VL34D.pdb	-1.8232008218765259	-0.5091999769210815
6okm.pdb	6okm_HL_R_VL34C.pdb	-0.6531919240951538	-0.01119999960064888
6okm.pdb	6okm_HL_R_VL34Q.pdb	-1.0899386405944824	-0.31060001254081726
6okm.pdb	6okm_HL_R_VL34E.pdb	-1.5148961544036865	-0.03440000116825104
6okm.pdb	6okm_HL_R_VL34G.pdb	0.06579601764678955	-0.38909998536109924
6okm.pdb	6okm_HL_R_VL34H.pdb	-0.9173863530158997	-0.42800000309944153
6okm.pdb	6okm_HL_R_VL34I.pdb	-0.9507244825363159	0.18140000104904175
6okm.pdb	6okm_HL_R_VL34L.pdb	-1.3614684343338013	-0.28049999475479126
6okm.pdb	6okm_HL_R_VL34K.pdb	-0.8661436438560486	-0.03200000151991844
6okm.pdb	6okm_HL_R_VL34M.pdb	-1.4516316652297974	-0.155799999833107
6okm.pdb	6okm_HL_R_VL34F.pdb	-1.4501802921295166	-0.2709999978542328
6okm.pdb	6okm_HL_R_VL34P.pdb	-1.387589931488037	-0.5113999843597412
6okm.pdb	6okm_HL_R_VL34S.pdb	-0.7185536623001099	-0.3188000023365021
6okm.pdb	6okm_HL_R_VL34T.pdb	-0.9291169047355652	-0.3984000086784363
6okm.pdb	6okm_HL_R_VL34W.pdb	-2.273124933242798	-0.9713000059127808
6okm.pdb	6okm_HL_R_VL34Y.pdb	-2.2987923622131348	-0.5292999744415283
6okm.pdb	6okm_HL_R_YL49A.pdb	-0.874295711517334	-0.6273000240325928
6okm.pdb	6okm_HL_R_YL49R.pdb	-0.5855472087860107	-1.579300045967102
6okm.pdb	6okm_HL_R_YL49N.pdb	-0.9340904355049133	-0.5073999762535095
6okm.pdb	6okm_HL_R_YL49D.pdb	-0.8940033912658691	-0.6351000070571899
6okm.pdb	6okm_HL_R_YL49C.pdb	-0.5378994941711426	-0.6571999788284302
6okm.pdb	6okm_HL_R_YL49Q.pdb	-1.0918887853622437	0.08009999990463257
6okm.pdb	6okm_HL_R_YL49E.pdb	-1.2630332708358765	-0.8755999803543091
6okm.pdb	6okm_HL_R_YL49G.pdb	-0.6149091720581055	-0.9830999970436096
6okm.pdb	6okm_HL_R_YL49H.pdb	-1.5569779872894287	-0.7290999889373779
6okm.pdb	6okm_HL_R_YL49I.pdb	-1.267735481262207	0.03180000185966492
6okm.pdb	6okm_HL_R_YL49L.pdb	-1.009153127670288	-0.0015999999595806003
6okm.pdb	6okm_HL_R_YL49K.pdb	-0.8313428163528442	-0.7914000153541565
6okm.pdb	6okm_HL_R_YL49M.pdb	-0.700817883014679	-0.27630001306533813
6okm.pdb	6okm_HL_R_YL49F.pdb	-0.5961334705352783	0.46720001101493835
6okm.pdb	6okm_HL_R_YL49P.pdb	-1.448683738708496	-0.550000011920929
6okm.pdb	6okm_HL_R_YL49S.pdb	-0.9471784234046936	-0.7423999905586243
6okm.pdb	6okm_HL_R_YL49T.pdb	-0.6679280996322632	-0.8998000025749207
6okm.pdb	6okm_HL_R_YL49W.pdb	-1.239436149597168	1.2451000213623047
6okm.pdb	6okm_HL_R_YL49V.pdb	-1.011398196220398	0.026200000196695328
6okm.pdb	6okm_HL_R_NL53A.pdb	-0.3815031945705414	0.16920000314712524
6okm.pdb	6okm_HL_R_NL53R.pdb	-1.0571116209030151	0.4422999918460846
6okm.pdb	6okm_HL_R_NL53D.pdb	-1.3686037063598633	-0.7038000226020813
6okm.pdb	6okm_HL_R_NL53C.pdb	-0.6882011294364929	0.2581999897956848
6okm.pdb	6okm_HL_R_NL53Q.pdb	-0.9029785990715027	-0.03999999910593033
6okm.pdb	6okm_HL_R_NL53E.pdb	-1.1256341934204102	-0.22280000150203705
6okm.pdb	6okm_HL_R_NL53G.pdb	-0.6995455026626587	0.2639999985694885
6okm.pdb	6okm_HL_R_NL53H.pdb	-1.7201472520828247	0.15150000154972076
6okm.pdb	6okm_HL_R_NL53I.pdb	-0.9141694903373718	-0.20239999890327454
6okm.pdb	6okm_HL_R_NL53L.pdb	-1.0480554103851318	0.37229999899864197
6okm.pdb	6okm_HL_R_NL53K.pdb	-0.7836622595787048	0.42640000581741333
6okm.pdb	6okm_HL_R_NL53M.pdb	-1.2931244373321533	0.7494000196456909
6okm.pdb	6okm_HL_R_NL53F.pdb	-0.9545691013336182	0.18930000066757202
6okm.pdb	6okm_HL_R_NL53P.pdb	-1.3976800441741943	0.17730000615119934
6okm.pdb	6okm_HL_R_NL53S.pdb	-0.4795873463153839	0.1420000046491623
6okm.pdb	6okm_HL_R_NL53T.pdb	-0.766724705696106	0.26750001311302185
6okm.pdb	6okm_HL_R_NL53W.pdb	-1.2682197093963623	0.12770000100135803
6okm.pdb	6okm_HL_R_NL53Y.pdb	-1.0642281770706177	1.7431000471115112
6okm.pdb	6okm_HL_R_NL53V.pdb	-1.1936827898025513	0.6003999710083008
6okm.pdb	6okm_HL_R_LL54A.pdb	0.21561288833618164	0.35569998621940613
6okm.pdb	6okm_HL_R_LL54R.pdb	-1.4068388938903809	-0.17720000445842743
6okm.pdb	6okm_HL_R_LL54N.pdb	-0.10435807704925537	0.28790000081062317
6okm.pdb	6okm_HL_R_LL54D.pdb	-0.5787946581840515	0.840399980545044
6okm.pdb	6okm_HL_R_LL54C.pdb	0.2445542812347412	0.12939999997615814
6okm.pdb	6okm_HL_R_LL54Q.pdb	-0.42102378606796265	0.37529999017715454
6okm.pdb	6okm_HL_R_LL54E.pdb	-1.378394603729248	0.5098999738693237
6okm.pdb	6okm_HL_R_LL54G.pdb	0.3781607151031494	0.3490999937057495
6okm.pdb	6okm_HL_R_LL54H.pdb	-1.0357410907745361	0.35519999265670776
6okm.pdb	6okm_HL_R_LL54I.pdb	-0.9167701005935669	-0.12600000202655792
6okm.pdb	6okm_HL_R_LL54K.pdb	-0.106300950050354	-0.2508000135421753
6okm.pdb	6okm_HL_R_LL54M.pdb	-1.3444491624832153	-0.06449999660253525
6okm.pdb	6okm_HL_R_LL54F.pdb	-0.3834632337093353	-0.14820000529289246
6okm.pdb	6okm_HL_R_LL54P.pdb	-1.3879098892211914	1.0098999738693237
6okm.pdb	6okm_HL_R_LL54S.pdb	0.10860484838485718	-0.03370000049471855
6okm.pdb	6okm_HL_R_LL54T.pdb	-0.5822007656097412	-0.19689999520778656
6okm.pdb	6okm_HL_R_LL54W.pdb	-0.6618865728378296	0.20260000228881836
6okm.pdb	6okm_HL_R_LL54Y.pdb	-0.673056423664093	0.12489999830722809
6okm.pdb	6okm_HL_R_LL54V.pdb	-0.5705797076225281	0.5382999777793884
6okm.pdb	6okm_HL_R_EL55A.pdb	0.41849684715270996	-0.8600999712944031
6okm.pdb	6okm_HL_R_EL55R.pdb	-0.3753022849559784	-1.011199951171875
6okm.pdb	6okm_HL_R_EL55N.pdb	-0.3929036855697632	-0.7674999833106995
6okm.pdb	6okm_HL_R_EL55D.pdb	-0.48500627279281616	-0.20149999856948853
6okm.pdb	6okm_HL_R_EL55C.pdb	-0.16429436206817627	-0.4514999985694885
6okm.pdb	6okm_HL_R_EL55Q.pdb	-1.5663068294525146	-0.5813999772071838
6okm.pdb	6okm_HL_R_EL55G.pdb	-0.08439749479293823	-1.0160000324249268
6okm.pdb	6okm_HL_R_EL55H.pdb	-0.9198533296585083	-0.6557999849319458
6okm.pdb	6okm_HL_R_EL55I.pdb	-0.477761447429657	-0.8367999792098999
6okm.pdb	6okm_HL_R_EL55L.pdb	-0.6276851296424866	-2.386899948120117
6okm.pdb	6okm_HL_R_EL55K.pdb	-0.6708996295928955	-1.0490000247955322
6okm.pdb	6okm_HL_R_EL55M.pdb	-0.23518717288970947	-0.9380000233650208
6okm.pdb	6okm_HL_R_EL55F.pdb	-0.04071450233459473	-0.6875
6okm.pdb	6okm_HL_R_EL55P.pdb	-1.3965444564819336	-0.9063000082969666
6okm.pdb	6okm_HL_R_EL55S.pdb	-0.27822259068489075	-0.28139999508857727
6okm.pdb	6okm_HL_R_EL55T.pdb	-0.6182259321212769	-1.0786000490188599
6okm.pdb	6okm_HL_R_EL55W.pdb	-1.1528942584991455	-0.48559999465942383
6okm.pdb	6okm_HL_R_EL55Y.pdb	-0.46220165491104126	-1.2470999956130981
6okm.pdb	6okm_HL_R_EL55V.pdb	-0.27908623218536377	-0.8931999802589417
6okm.pdb	6okm_HL_R_SL56A.pdb	-0.6853204369544983	0.34200000762939453
6okm.pdb	6okm_HL_R_SL56R.pdb	-1.1316715478897095	0.08669999986886978
6okm.pdb	6okm_HL_R_SL56N.pdb	-1.0249651670455933	0.3386000096797943
6okm.pdb	6okm_HL_R_SL56D.pdb	-1.2025728225708008	0.9409999847412109
6okm.pdb	6okm_HL_R_SL56C.pdb	-1.9213159084320068	1.0916999578475952
6okm.pdb	6okm_HL_R_SL56Q.pdb	-2.39157772064209	0.6158999800682068
6okm.pdb	6okm_HL_R_SL56E.pdb	-1.016945481300354	0.5555999875068665
6okm.pdb	6okm_HL_R_SL56G.pdb	-0.37809842824935913	0.08659999817609787
6okm.pdb	6okm_HL_R_SL56H.pdb	-1.02239990234375	0.32190001010894775
6okm.pdb	6okm_HL_R_SL56I.pdb	-0.9039888978004456	1.0895999670028687
6okm.pdb	6okm_HL_R_SL56L.pdb	-1.0522433519363403	1.079200029373169
6okm.pdb	6okm_HL_R_SL56K.pdb	-0.8817068338394165	0.15189999341964722
6okm.pdb	6okm_HL_R_SL56M.pdb	-2.4835433959960938	1.7482999563217163
6okm.pdb	6okm_HL_R_SL56F.pdb	-1.7779141664505005	0.9739000201225281
6okm.pdb	6okm_HL_R_SL56P.pdb	-3.665292739868164	1.636299967765808
6okm.pdb	6okm_HL_R_SL56T.pdb	-0.7141273021697998	0.3702000081539154
6okm.pdb	6okm_HL_R_SL56W.pdb	-1.0884830951690674	0.7142000198364258
6okm.pdb	6okm_HL_R_SL56Y.pdb	-0.9609400033950806	0.6863999962806702
6okm.pdb	6okm_HL_R_SL56V.pdb	-1.0815937519073486	1.1533000469207764
6okm.pdb	6okm_HL_R_VL58A.pdb	0.023601889610290527	0.009399999864399433
6okm.pdb	6okm_HL_R_VL58R.pdb	-0.8729310631752014	-0.21940000355243683
6okm.pdb	6okm_HL_R_VL58N.pdb	-0.7374374270439148	-0.006099999882280827
6okm.pdb	6okm_HL_R_VL58D.pdb	-1.4248721599578857	1.250100016593933
6okm.pdb	6okm_HL_R_VL58C.pdb	-0.43731188774108887	-0.022299999371170998
6okm.pdb	6okm_HL_R_VL58Q.pdb	-0.3310387134552002	0.298799991607666
6okm.pdb	6okm_HL_R_VL58E.pdb	-1.1608467102050781	0.8507000207901001
6okm.pdb	6okm_HL_R_VL58G.pdb	-0.9291004538536072	0.11630000174045563
6okm.pdb	6okm_HL_R_VL58H.pdb	-1.6624302864074707	0.0430000014603138
6okm.pdb	6okm_HL_R_VL58I.pdb	-0.9337688088417053	0.014000000432133675
6okm.pdb	6okm_HL_R_VL58L.pdb	-0.5930712819099426	0.11789999902248383
6okm.pdb	6okm_HL_R_VL58K.pdb	-0.13164746761322021	0.028300000354647636
6okm.pdb	6okm_HL_R_VL58M.pdb	-0.8407694101333618	0.11140000075101852
6okm.pdb	6okm_HL_R_VL58F.pdb	-2.492762804031372	0.02070000022649765
6okm.pdb	6okm_HL_R_VL58P.pdb	-0.9040859937667847	0.028699999675154686
6okm.pdb	6okm_HL_R_VL58S.pdb	-0.40032586455345154	-0.04639999940991402
6okm.pdb	6okm_HL_R_VL58T.pdb	-0.48528292775154114	-0.017799999564886093
6okm.pdb	6okm_HL_R_VL58W.pdb	-1.8827205896377563	-0.26649999618530273
6okm.pdb	6okm_HL_R_VL58Y.pdb	-1.5471696853637695	-0.583299994468689
6okm.pdb	6okm_HL_R_YL91A.pdb	-0.18382322788238525	-1.7640999555587769
6okm.pdb	6okm_HL_R_YL91R.pdb	-3.9118776321411133	-1.0126999616622925
6okm.pdb	6okm_HL_R_YL91N.pdb	-0.30854135751724243	-1.6384999752044678
6okm.pdb	6okm_HL_R_YL91D.pdb	-0.26554614305496216	-1.8961000442504883
6okm.pdb	6okm_HL_R_YL91C.pdb	-0.5272645950317383	-1.6739000082015991
6okm.pdb	6okm_HL_R_YL91Q.pdb	-0.5311006307601929	-1.8388999700546265
6okm.pdb	6okm_HL_R_YL91E.pdb	-0.6694337725639343	-2.046999931335449
6okm.pdb	6okm_HL_R_YL91G.pdb	-0.10244619846343994	-2.492500066757202
6okm.pdb	6okm_HL_R_YL91H.pdb	-0.9095861911773682	-0.8356999754905701
6okm.pdb	6okm_HL_R_YL91I.pdb	-0.14002400636672974	-0.6013000011444092
6okm.pdb	6okm_HL_R_YL91L.pdb	-0.471510648727417	-1.2532999515533447
6okm.pdb	6okm_HL_R_YL91K.pdb	-0.07596635818481445	-1.2200000286102295
6okm.pdb	6okm_HL_R_YL91M.pdb	-1.4267207384109497	-1.3240000009536743
6okm.pdb	6okm_HL_R_YL91F.pdb	-0.7843469977378845	-0.1762000024318695
6okm.pdb	6okm_HL_R_YL91P.pdb	-1.4149019718170166	-1.9500000476837158
6okm.pdb	6okm_HL_R_YL91S.pdb	-0.4241334795951843	-2.0201001167297363
6okm.pdb	6okm_HL_R_YL91T.pdb	-0.33823859691619873	-1.9875999689102173
6okm.pdb	6okm_HL_R_YL91W.pdb	-1.6403632164001465	0.8069000244140625
6okm.pdb	6okm_HL_R_YL91V.pdb	-0.3217954933643341	-1.1715999841690063
6okm.pdb	6okm_HL_R_AL92R.pdb	-2.168497085571289	-0.4235999882221222
6okm.pdb	6okm_HL_R_AL92N.pdb	-1.523560881614685	-0.07020000368356705
6okm.pdb	6okm_HL_R_AL92D.pdb	-2.0001606941223145	0.18060000240802765
6okm.pdb	6okm_HL_R_AL92C.pdb	-1.2986321449279785	0.03350000083446503
6okm.pdb	6okm_HL_R_AL92Q.pdb	-1.9631606340408325	-0.05050000175833702
6okm.pdb	6okm_HL_R_AL92E.pdb	-2.6021862030029297	0.18860000371932983
6okm.pdb	6okm_HL_R_AL92G.pdb	-0.7616000771522522	-0.02290000021457672
6okm.pdb	6okm_HL_R_AL92H.pdb	-2.06895112991333	-0.02879999950528145
6okm.pdb	6okm_HL_R_AL92I.pdb	-2.0740737915039062	-0.10670000314712524
6okm.pdb	6okm_HL_R_AL92L.pdb	-1.9259462356567383	-0.3571999967098236
6okm.pdb	6okm_HL_R_AL92K.pdb	-1.977587342262268	-0.031599998474121094
6okm.pdb	6okm_HL_R_AL92M.pdb	-1.1992096900939941	0.014399999752640724
6okm.pdb	6okm_HL_R_AL92F.pdb	-1.9125233888626099	-0.03530000150203705
6okm.pdb	6okm_HL_R_AL92P.pdb	-2.788341999053955	-0.5485000014305115
6okm.pdb	6okm_HL_R_AL92S.pdb	-1.3345966339111328	-0.10719999670982361
6okm.pdb	6okm_HL_R_AL92T.pdb	-1.5105018615722656	-0.28519999980926514
6okm.pdb	6okm_HL_R_AL92W.pdb	-3.095527172088623	-0.07689999788999557
6okm.pdb	6okm_HL_R_AL92Y.pdb	-2.0502989292144775	0.017899999395012856
6okm.pdb	6okm_HL_R_AL92V.pdb	-1.6211053133010864	-0.09510000050067902
6okm.pdb	6okm_HL_R_QL93A.pdb	-0.07577884197235107	0.04399999976158142
6okm.pdb	6okm_HL_R_QL93R.pdb	-0.5108523964881897	-0.2784000039100647
6okm.pdb	6okm_HL_R_QL93N.pdb	-0.43100297451019287	0.2110999971628189
6okm.pdb	6okm_HL_R_QL93D.pdb	-0.43214380741119385	0.5564000010490417
6okm.pdb	6okm_HL_R_QL93C.pdb	-0.07277309894561768	0.34389999508857727
6okm.pdb	6okm_HL_R_QL93E.pdb	-0.5030893683433533	0.41190001368522644
6okm.pdb	6okm_HL_R_QL93G.pdb	-0.11916697025299072	0.1340000033378601
6okm.pdb	6okm_HL_R_QL93H.pdb	-0.4923952519893646	0.22609999775886536
6okm.pdb	6okm_HL_R_QL93I.pdb	-0.3594690263271332	0.4171999990940094
6okm.pdb	6okm_HL_R_QL93L.pdb	-0.507259726524353	-0.045099999755620956
6okm.pdb	6okm_HL_R_QL93K.pdb	-0.5069024562835693	-0.12939999997615814
6okm.pdb	6okm_HL_R_QL93M.pdb	-0.6103343367576599	-0.010499999858438969
6okm.pdb	6okm_HL_R_QL93F.pdb	0.28183507919311523	0.8719000220298767
6okm.pdb	6okm_HL_R_QL93P.pdb	-1.2318966388702393	0.40049999952316284
6okm.pdb	6okm_HL_R_QL93S.pdb	-0.13373976945877075	0.08309999853372574
6okm.pdb	6okm_HL_R_QL93T.pdb	-0.11087930202484131	-0.18160000443458557
6okm.pdb	6okm_HL_R_QL93W.pdb	-0.8055447340011597	1.370300054550171
6okm.pdb	6okm_HL_R_QL93Y.pdb	0.10607051849365234	0.6524999737739563
6okm.pdb	6okm_HL_R_QL93V.pdb	-0.12481248378753662	0.03150000050663948
6okm.pdb	6okm_HL_R_FL94A.pdb	0.5935229063034058	-1.736199975013733
6okm.pdb	6okm_HL_R_FL94R.pdb	-0.7725684642791748	-2.5708000659942627
6okm.pdb	6okm_HL_R_FL94N.pdb	-0.13437485694885254	-1.4124000072479248
6okm.pdb	6okm_HL_R_FL94D.pdb	0.13192403316497803	-1.7350000143051147
6okm.pdb	6okm_HL_R_FL94C.pdb	0.23371684551239014	-1.6884000301361084
6okm.pdb	6okm_HL_R_FL94Q.pdb	0.40137016773223877	-1.5241999626159668
6okm.pdb	6okm_HL_R_FL94E.pdb	0.18262457847595215	-1.5322999954223633
6okm.pdb	6okm_HL_R_FL94G.pdb	0.6287531852722168	-2.035900115966797
6okm.pdb	6okm_HL_R_FL94H.pdb	0.02591562271118164	-0.8730999827384949
6okm.pdb	6okm_HL_R_FL94I.pdb	-0.32978272438049316	-1.3423000574111938
6okm.pdb	6okm_HL_R_FL94L.pdb	-0.10054552555084229	-0.9577000141143799
6okm.pdb	6okm_HL_R_FL94K.pdb	0.7204445600509644	-0.7860000133514404
6okm.pdb	6okm_HL_R_FL94M.pdb	0.3747342824935913	-0.33709999918937683
6okm.pdb	6okm_HL_R_FL94P.pdb	0.8564006090164185	-0.9947999715805054
6okm.pdb	6okm_HL_R_FL94S.pdb	0.2072908878326416	-1.8277000188827515
6okm.pdb	6okm_HL_R_FL94T.pdb	-0.20309597253799438	-1.881500005722046
6okm.pdb	6okm_HL_R_FL94W.pdb	-0.4607885479927063	-1.1548000574111938
6okm.pdb	6okm_HL_R_FL94Y.pdb	-3.3573522567749023	-0.9251000285148621
6okm.pdb	6okm_HL_R_FL94V.pdb	-0.12465190887451172	-1.6291999816894531
6okm.pdb	6okm_HL_R_YL96A.pdb	0.9713500738143921	0.06830000132322311
6okm.pdb	6okm_HL_R_YL96R.pdb	0.18414092063903809	0.1656000018119812
6okm.pdb	6okm_HL_R_YL96N.pdb	-0.46438121795654297	0.052000001072883606
6okm.pdb	6okm_HL_R_YL96D.pdb	0.14961057901382446	0.10209999978542328
6okm.pdb	6okm_HL_R_YL96C.pdb	1.123692274093628	0.18019999563694
6okm.pdb	6okm_HL_R_YL96Q.pdb	-0.22306811809539795	-0.0032999999821186066
6okm.pdb	6okm_HL_R_YL96E.pdb	0.2304518222808838	-0.060100000351667404
6okm.pdb	6okm_HL_R_YL96G.pdb	1.4358893632888794	0.0348999984562397
6okm.pdb	6okm_HL_R_YL96H.pdb	-0.7546223402023315	0.2793999910354614
6okm.pdb	6okm_HL_R_YL96I.pdb	0.25107622146606445	0.13369999825954437
6okm.pdb	6okm_HL_R_YL96L.pdb	-0.19170057773590088	0.16329999268054962
6okm.pdb	6okm_HL_R_YL96K.pdb	-0.08562690019607544	0.11949999630451202
6okm.pdb	6okm_HL_R_YL96M.pdb	0.11052870750427246	0.08089999854564667
6okm.pdb	6okm_HL_R_YL96F.pdb	0.07653558254241943	0.14830000698566437
6okm.pdb	6okm_HL_R_YL96P.pdb	-1.7499935626983643	-0.10670000314712524
6okm.pdb	6okm_HL_R_YL96S.pdb	-0.02676290273666382	0.09960000216960907
6okm.pdb	6okm_HL_R_YL96T.pdb	0.0427088737487793	0.04729999974370003
6okm.pdb	6okm_HL_R_YL96W.pdb	-0.9700960516929626	0.10339999943971634
6okm.pdb	6okm_HL_R_YL96V.pdb	0.6537940502166748	0.05270000174641609
6okm.pdb	6okm_HL_R_RR36A.pdb	-0.5386558771133423	-0.671999990940094
6okm.pdb	6okm_HL_R_RR36N.pdb	-0.5049240589141846	-0.7473999857902527
6okm.pdb	6okm_HL_R_RR36D.pdb	-0.9271132946014404	-0.7513999938964844
6okm.pdb	6okm_HL_R_RR36C.pdb	-0.13082438707351685	-0.6814000010490417
6okm.pdb	6okm_HL_R_RR36Q.pdb	-0.08972042798995972	-0.7415000200271606
6okm.pdb	6okm_HL_R_RR36E.pdb	-0.6531834602355957	-0.8429999947547913
6okm.pdb	6okm_HL_R_RR36G.pdb	-0.5174010992050171	-0.7440000176429749
6okm.pdb	6okm_HL_R_RR36H.pdb	-1.124741792678833	-0.6610000133514404
6okm.pdb	6okm_HL_R_RR36I.pdb	-0.4582656919956207	-0.6607999801635742
6okm.pdb	6okm_HL_R_RR36L.pdb	-0.9011675119400024	-0.7473999857902527
6okm.pdb	6okm_HL_R_RR36K.pdb	-0.7632892727851868	-0.6593000292778015
6okm.pdb	6okm_HL_R_RR36M.pdb	-1.3110237121582031	-0.7067999839782715
6okm.pdb	6okm_HL_R_RR36F.pdb	-1.3199331760406494	-0.5521000027656555
6okm.pdb	6okm_HL_R_RR36P.pdb	-1.2645349502563477	-0.7056999802589417
6okm.pdb	6okm_HL_R_RR36S.pdb	-0.5379526019096375	-0.6886000037193298
6okm.pdb	6okm_HL_R_RR36T.pdb	-0.32374078035354614	-0.7214000225067139
6okm.pdb	6okm_HL_R_RR36W.pdb	-1.2738773822784424	-0.7116000056266785
6okm.pdb	6okm_HL_R_RR36Y.pdb	-1.031722068786621	-0.7473999857902527
6okm.pdb	6okm_HL_R_RR36V.pdb	-0.7560795545578003	-0.6610999703407288
6okm.pdb	6okm_HL_R_GR39A.pdb	-1.6979970932006836	-2.6570000648498535
6okm.pdb	6okm_HL_R_GR39R.pdb	-2.001925468444824	-6.9085001945495605
6okm.pdb	6okm_HL_R_GR39N.pdb	-3.0706658363342285	-8.5871000289917
6okm.pdb	6okm_HL_R_GR39D.pdb	-3.027193069458008	-6.344399929046631
6okm.pdb	6okm_HL_R_GR39C.pdb	-3.7955594062805176	-4.624800205230713
6okm.pdb	6okm_HL_R_GR39Q.pdb	-2.112323522567749	-1.811900019645691
6okm.pdb	6okm_HL_R_GR39E.pdb	-3.6458678245544434	-8.909600257873535
6okm.pdb	6okm_HL_R_GR39H.pdb	-4.818521022796631	-21.661226272583008
6okm.pdb	6okm_HL_R_GR39I.pdb	-3.769284248352051	-11.7252197265625
6okm.pdb	6okm_HL_R_GR39L.pdb	-2.5903830528259277	-5.9868998527526855
6okm.pdb	6okm_HL_R_GR39K.pdb	-2.9851913452148438	-8.08080005645752
6okm.pdb	6okm_HL_R_GR39M.pdb	-4.5078840255737305	-8.659799575805664
6okm.pdb	6okm_HL_R_GR39F.pdb	-4.497658729553223	-12.78499984741211
6okm.pdb	6okm_HL_R_GR39P.pdb	-2.7681078910827637	-4.26609992980957
6okm.pdb	6okm_HL_R_GR39S.pdb	-3.0076327323913574	-3.9639999866485596
6okm.pdb	6okm_HL_R_GR39T.pdb	-3.8950514793395996	-9.837800025939941
6okm.pdb	6okm_HL_R_GR39W.pdb	-5.203099250793457	-9.8996000289917
6okm.pdb	6okm_HL_R_GR39Y.pdb	-2.615530490875244	-11.081899642944336
6okm.pdb	6okm_HL_R_GR39V.pdb	-4.157054424285889	-10.873800277709961
6okm.pdb	6okm_HL_R_PR40A.pdb	0.34513795375823975	-1.593000054359436
6okm.pdb	6okm_HL_R_PR40R.pdb	-1.2444926500320435	-2.5552000999450684
6okm.pdb	6okm_HL_R_PR40N.pdb	-3.023622989654541	-2.0350000858306885
6okm.pdb	6okm_HL_R_PR40D.pdb	-3.6491780281066895	-4.617599964141846
6okm.pdb	6okm_HL_R_PR40C.pdb	0.5718730688095093	-1.6552000045776367
6okm.pdb	6okm_HL_R_PR40Q.pdb	-0.9670711755752563	-1.3157999515533447
6okm.pdb	6okm_HL_R_PR40E.pdb	-0.9377090930938721	-2.4879000186920166
6okm.pdb	6okm_HL_R_PR40G.pdb	0.4196983575820923	-2.980299949645996
6okm.pdb	6okm_HL_R_PR40H.pdb	-5.5407209396362305	-9.649200439453125
6okm.pdb	6okm_HL_R_PR40I.pdb	0.054337501525878906	-2.975600004196167
6okm.pdb	6okm_HL_R_PR40L.pdb	-3.05381441116333	-0.12950000166893005
6okm.pdb	6okm_HL_R_PR40K.pdb	-0.20657622814178467	-2.029900074005127
6okm.pdb	6okm_HL_R_PR40M.pdb	-0.34729671478271484	-0.5644000172615051
6okm.pdb	6okm_HL_R_PR40F.pdb	-5.952466011047363	-16.388019561767578
6okm.pdb	6okm_HL_R_PR40S.pdb	0.5907323360443115	-2.95740008354187
6okm.pdb	6okm_HL_R_PR40T.pdb	0.12128114700317383	-2.3482000827789307
6okm.pdb	6okm_HL_R_PR40W.pdb	-6.360158920288086	-18.26814079284668
6okm.pdb	6okm_HL_R_PR40Y.pdb	-6.069523334503174	-17.368520736694336
6okm.pdb	6okm_HL_R_PR40V.pdb	0.08664500713348389	-1.0714999437332153
6okm.pdb	6okm_HL_R_GR41A.pdb	-0.6203833818435669	-0.6334999799728394
6okm.pdb	6okm_HL_R_GR41R.pdb	-2.224154472351074	-0.684499979019165
6okm.pdb	6okm_HL_R_GR41N.pdb	-1.187913179397583	-0.15889999270439148
6okm.pdb	6okm_HL_R_GR41D.pdb	-1.3979538679122925	-2.3157999515533447
6okm.pdb	6okm_HL_R_GR41C.pdb	-0.7806956171989441	-0.5843999981880188
6okm.pdb	6okm_HL_R_GR41Q.pdb	-1.3730969429016113	-1.0339000225067139
6okm.pdb	6okm_HL_R_GR41E.pdb	-1.7675045728683472	-1.433500051498413
6okm.pdb	6okm_HL_R_GR41H.pdb	-1.9689730405807495	-2.283600091934204
6okm.pdb	6okm_HL_R_GR41I.pdb	-1.0499045848846436	-3.34060001373291
6okm.pdb	6okm_HL_R_GR41L.pdb	-0.9533481597900391	-0.04100000113248825
6okm.pdb	6okm_HL_R_GR41K.pdb	-0.8689337968826294	-0.49939998984336853
6okm.pdb	6okm_HL_R_GR41M.pdb	-1.1059279441833496	0.5928000211715698
6okm.pdb	6okm_HL_R_GR41F.pdb	-3.379361629486084	-4.066699981689453
6okm.pdb	6okm_HL_R_GR41P.pdb	-2.506911277770996	-4.253499984741211
6okm.pdb	6okm_HL_R_GR41S.pdb	-0.7636719346046448	-1.5640000104904175
6okm.pdb	6okm_HL_R_GR41T.pdb	-1.4010429382324219	-2.84660005569458
6okm.pdb	6okm_HL_R_GR41W.pdb	-6.152500152587891	-7.831999778747559
6okm.pdb	6okm_HL_R_GR41Y.pdb	-5.475827217102051	-13.056039810180664
6okm.pdb	6okm_HL_R_GR41V.pdb	-0.6446964144706726	-1.9118000268936157
6okm.pdb	6okm_HL_R_FR42A.pdb	0.7738243341445923	-2.1013998985290527
6okm.pdb	6okm_HL_R_FR42R.pdb	0.11014509201049805	-1.7187999486923218
6okm.pdb	6okm_HL_R_FR42N.pdb	1.2518185377120972	-2.2184998989105225
6okm.pdb	6okm_HL_R_FR42D.pdb	0.2633376121520996	-2.84689998626709
6okm.pdb	6okm_HL_R_FR42C.pdb	0.7942571640014648	-1.768399953842163
6okm.pdb	6okm_HL_R_FR42Q.pdb	0.46703147888183594	-1.4670000076293945
6okm.pdb	6okm_HL_R_FR42E.pdb	0.30930888652801514	-2.1041998863220215
6okm.pdb	6okm_HL_R_FR42G.pdb	1.0854153633117676	-2.2165000438690186
6okm.pdb	6okm_HL_R_FR42H.pdb	0.32624757289886475	-0.5260999798774719
6okm.pdb	6okm_HL_R_FR42I.pdb	0.4555875062942505	-1.1866999864578247
6okm.pdb	6okm_HL_R_FR42L.pdb	0.27036821842193604	-0.9320999979972839
6okm.pdb	6okm_HL_R_FR42K.pdb	0.9209718704223633	0.9448999762535095
6okm.pdb	6okm_HL_R_FR42M.pdb	0.7009247541427612	-0.6287000179290771
6okm.pdb	6okm_HL_R_FR42P.pdb	0.1988242268562317	-2.194700002670288
6okm.pdb	6okm_HL_R_FR42S.pdb	0.5971384048461914	-1.8496999740600586
6okm.pdb	6okm_HL_R_FR42T.pdb	0.42585253715515137	-1.3386000394821167
6okm.pdb	6okm_HL_R_FR42W.pdb	-2.93637752532959	-6.531499862670898
6okm.pdb	6okm_HL_R_FR42Y.pdb	-2.2808613777160645	-3.4511001110076904
6okm.pdb	6okm_HL_R_FR42V.pdb	0.4339005947113037	-1.5465999841690063
6okm.pdb	6okm_HL_R_PR54A.pdb	1.9282249212265015	-0.34929999709129333
6okm.pdb	6okm_HL_R_PR54R.pdb	1.4082273244857788	-2.4660000801086426
6okm.pdb	6okm_HL_R_PR54N.pdb	1.1716636419296265	-2.7797000408172607
6okm.pdb	6okm_HL_R_PR54D.pdb	0.9222571849822998	-3.082200050354004
6okm.pdb	6okm_HL_R_PR54C.pdb	1.021317481994629	-0.6115000247955322
6okm.pdb	6okm_HL_R_PR54Q.pdb	1.1011558771133423	-3.235300064086914
6okm.pdb	6okm_HL_R_PR54E.pdb	-0.677374541759491	-4.40310001373291
6okm.pdb	6okm_HL_R_PR54G.pdb	1.9142576456069946	-2.5696001052856445
6okm.pdb	6okm_HL_R_PR54H.pdb	-2.486455202102661	-12.54578971862793
6okm.pdb	6okm_HL_R_PR54I.pdb	0.5400487184524536	-2.229099988937378
6okm.pdb	6okm_HL_R_PR54L.pdb	1.1336896419525146	-2.269399881362915
6okm.pdb	6okm_HL_R_PR54K.pdb	0.8921037912368774	-1.4607000350952148
6okm.pdb	6okm_HL_R_PR54M.pdb	0.2455906867980957	-2.0469000339508057
6okm.pdb	6okm_HL_R_PR54F.pdb	-3.197298526763916	-7.407700061798096
6okm.pdb	6okm_HL_R_PR54S.pdb	0.6531192064285278	-0.5874000191688538
6okm.pdb	6okm_HL_R_PR54T.pdb	0.42000019550323486	-0.5666000247001648
6okm.pdb	6okm_HL_R_PR54W.pdb	-0.9762619733810425	-6.5106000900268555
6okm.pdb	6okm_HL_R_PR54Y.pdb	-0.04591792821884155	-9.390000343322754
6okm.pdb	6okm_HL_R_PR54V.pdb	-0.014247357845306396	0.15049999952316284
6okm.pdb	6okm_HL_R_WR57A.pdb	2.077920913696289	-3.6254000663757324
6okm.pdb	6okm_HL_R_WR57R.pdb	1.4851008653640747	-1.7021000385284424
6okm.pdb	6okm_HL_R_WR57N.pdb	1.8425546884536743	-3.977299928665161
6okm.pdb	6okm_HL_R_WR57D.pdb	1.7846862077713013	-4.76800012588501
6okm.pdb	6okm_HL_R_WR57C.pdb	1.902281403541565	-3.5090999603271484
6okm.pdb	6okm_HL_R_WR57Q.pdb	2.084585666656494	-3.1846001148223877
6okm.pdb	6okm_HL_R_WR57E.pdb	2.0052242279052734	-3.2904000282287598
6okm.pdb	6okm_HL_R_WR57G.pdb	1.910906434059143	-4.059800148010254
6okm.pdb	6okm_HL_R_WR57H.pdb	-0.21673667430877686	-3.5994999408721924
6okm.pdb	6okm_HL_R_WR57I.pdb	1.5418606996536255	-2.8864998817443848
6okm.pdb	6okm_HL_R_WR57L.pdb	1.9823027849197388	-1.7001999616622925
6okm.pdb	6okm_HL_R_WR57K.pdb	1.3065398931503296	-2.7330000400543213
6okm.pdb	6okm_HL_R_WR57M.pdb	1.8686856031417847	-0.9904999732971191
6okm.pdb	6okm_HL_R_WR57F.pdb	1.5637730360031128	-1.2007999420166016
6okm.pdb	6okm_HL_R_WR57P.pdb	1.1531223058700562	-3.2444000244140625
6okm.pdb	6okm_HL_R_WR57S.pdb	1.9600123167037964	-4.255899906158447
6okm.pdb	6okm_HL_R_WR57T.pdb	1.8719924688339233	-4.297399997711182
6okm.pdb	6okm_HL_R_WR57Y.pdb	1.9396611452102661	-1.6878000497817993
6okm.pdb	6okm_HL_R_WR57V.pdb	2.077988624572754	-3.1110999584198
6okm.pdb	6okm_HL_R_CR58A.pdb	-0.5420936346054077	-0.42910000681877136
6okm.pdb	6okm_HL_R_CR58R.pdb	-1.502213716506958	-5.803400039672852
6okm.pdb	6okm_HL_R_CR58N.pdb	-1.141791820526123	-0.6082000136375427
6okm.pdb	6okm_HL_R_CR58D.pdb	-2.182878017425537	0.5967000126838684
6okm.pdb	6okm_HL_R_CR58Q.pdb	-1.2880463600158691	0.8378999829292297
6okm.pdb	6okm_HL_R_CR58E.pdb	-1.8166999816894531	2.8854000568389893
6okm.pdb	6okm_HL_R_CR58G.pdb	-0.21723532676696777	-0.10499999672174454
6okm.pdb	6okm_HL_R_CR58H.pdb	-2.488694667816162	-2.191800117492676
6okm.pdb	6okm_HL_R_CR58I.pdb	-1.574181318283081	0.2547000050544739
6okm.pdb	6okm_HL_R_CR58L.pdb	-1.7189807891845703	-0.13930000364780426
6okm.pdb	6okm_HL_R_CR58K.pdb	-2.054774284362793	-6.475299835205078
6okm.pdb	6okm_HL_R_CR58M.pdb	-0.9203362464904785	-0.7716000080108643
6okm.pdb	6okm_HL_R_CR58F.pdb	-1.5366774797439575	-1.8798999786376953
6okm.pdb	6okm_HL_R_CR58P.pdb	-2.2444443702697754	0.6348000168800354
6okm.pdb	6okm_HL_R_CR58S.pdb	-0.5724371075630188	-0.4787999987602234
6okm.pdb	6okm_HL_R_CR58T.pdb	-1.2076904773712158	-0.5453000068664551
6okm.pdb	6okm_HL_R_CR58W.pdb	-3.7121734619140625	-15.97307014465332
6okm.pdb	6okm_HL_R_CR58Y.pdb	-1.6424119472503662	-2.2939000129699707
6okm.pdb	6okm_HL_R_CR58V.pdb	-1.3126451969146729	0.032099999487400055
6okm.pdb	6okm_HL_R_NR59A.pdb	-1.4170465469360352	0.33970001339912415
6okm.pdb	6okm_HL_R_NR59R.pdb	-1.638493299484253	1.1378999948501587
6okm.pdb	6okm_HL_R_NR59D.pdb	-1.7128949165344238	3.2416000366210938
6okm.pdb	6okm_HL_R_NR59C.pdb	-1.03129243850708	0.9610000252723694
6okm.pdb	6okm_HL_R_NR59Q.pdb	-1.4031620025634766	-0.024800000712275505
6okm.pdb	6okm_HL_R_NR59E.pdb	-1.9645440578460693	0.7738999724388123
6okm.pdb	6okm_HL_R_NR59G.pdb	-1.2512664794921875	0.18119999766349792
6okm.pdb	6okm_HL_R_NR59H.pdb	-2.2186927795410156	-0.17509999871253967
6okm.pdb	6okm_HL_R_NR59I.pdb	-1.8073794841766357	0.5860000252723694
6okm.pdb	6okm_HL_R_NR59L.pdb	-1.21638822555542	0.6169000267982483
6okm.pdb	6okm_HL_R_NR59K.pdb	-1.3740097284317017	0.7555000185966492
6okm.pdb	6okm_HL_R_NR59M.pdb	-0.9537122249603271	0.6694999933242798
6okm.pdb	6okm_HL_R_NR59F.pdb	-0.9089533090591431	1.3823000192642212
6okm.pdb	6okm_HL_R_NR59P.pdb	-2.639554023742676	0.25130000710487366
6okm.pdb	6okm_HL_R_NR59S.pdb	-1.2668993473052979	0.9106000065803528
6okm.pdb	6okm_HL_R_NR59T.pdb	-1.4506036043167114	0.3603000044822693
6okm.pdb	6okm_HL_R_NR59W.pdb	-1.8141371011734009	0.43309998512268066
6okm.pdb	6okm_HL_R_NR59Y.pdb	-1.1173477172851562	1.386299967765808
6okm.pdb	6okm_HL_R_NR59V.pdb	-1.4847757816314697	0.7433000206947327
6okm.pdb	6okm_HL_R_LR60A.pdb	-0.24132084846496582	-0.7017999887466431
6okm.pdb	6okm_HL_R_LR60R.pdb	-0.9043606519699097	-0.43059998750686646
6okm.pdb	6okm_HL_R_LR60N.pdb	-0.8021690845489502	-0.79339998960495
6okm.pdb	6okm_HL_R_LR60D.pdb	-1.1523571014404297	-0.8605999946594238
6okm.pdb	6okm_HL_R_LR60C.pdb	-0.3919234275817871	-0.09459999948740005
6okm.pdb	6okm_HL_R_LR60Q.pdb	-0.8152623772621155	-0.6255999803543091
6okm.pdb	6okm_HL_R_LR60E.pdb	-0.4513489007949829	0.6162999868392944
6okm.pdb	6okm_HL_R_LR60G.pdb	-0.14477944374084473	-0.8720999956130981
6okm.pdb	6okm_HL_R_LR60H.pdb	-1.3048803806304932	0.28439998626708984
6okm.pdb	6okm_HL_R_LR60I.pdb	-0.9480791091918945	-0.39089998602867126
6okm.pdb	6okm_HL_R_LR60K.pdb	-0.6984326839447021	-0.4065999984741211
6okm.pdb	6okm_HL_R_LR60M.pdb	-1.06886625289917	-0.2883000075817108
6okm.pdb	6okm_HL_R_LR60F.pdb	-1.2041124105453491	-1.0081000328063965
6okm.pdb	6okm_HL_R_LR60P.pdb	-1.584545373916626	-0.3513999879360199
6okm.pdb	6okm_HL_R_LR60S.pdb	-0.3726294934749603	-0.8373000025749207
6okm.pdb	6okm_HL_R_LR60T.pdb	-0.5396525263786316	-0.5803999900817871
6okm.pdb	6okm_HL_R_LR60W.pdb	-1.031032681465149	-0.3617999851703644
6okm.pdb	6okm_HL_R_LR60Y.pdb	-0.542079508304596	-0.5656999945640564
6okm.pdb	6okm_HL_R_LR60V.pdb	-0.49691781401634216	0.6090999841690063
6okm.pdb	6okm_HL_R_RR61A.pdb	0.6648026704788208	-0.2563999891281128
6okm.pdb	6okm_HL_R_RR61N.pdb	0.21810227632522583	-0.6452000141143799
6okm.pdb	6okm_HL_R_RR61D.pdb	0.1579824686050415	-0.8112000226974487
6okm.pdb	6okm_HL_R_RR61C.pdb	0.554832935333252	-0.4580000042915344
6okm.pdb	6okm_HL_R_RR61Q.pdb	-0.2265993356704712	-0.42570000886917114
6okm.pdb	6okm_HL_R_RR61E.pdb	-0.15876758098602295	-0.4717000126838684
6okm.pdb	6okm_HL_R_RR61G.pdb	-0.12118500471115112	-0.7014999985694885
6okm.pdb	6okm_HL_R_RR61H.pdb	0.12097704410552979	-0.5368000268936157
6okm.pdb	6okm_HL_R_RR61I.pdb	0.8543944358825684	2.006700038909912
6okm.pdb	6okm_HL_R_RR61L.pdb	0.01533728837966919	0.4147000014781952
6okm.pdb	6okm_HL_R_RR61K.pdb	0.5223788022994995	-0.0015999999595806003
6okm.pdb	6okm_HL_R_RR61M.pdb	-0.2680142819881439	0.9750999808311462
6okm.pdb	6okm_HL_R_RR61F.pdb	-1.120996356010437	0.5680000185966492
6okm.pdb	6okm_HL_R_RR61P.pdb	-0.9067784547805786	0.4925000071525574
6okm.pdb	6okm_HL_R_RR61S.pdb	0.4290621280670166	-0.7282000184059143
6okm.pdb	6okm_HL_R_RR61T.pdb	-0.8282148838043213	-0.5498999953269958
6okm.pdb	6okm_HL_R_RR61W.pdb	-0.09803187847137451	0.2766000032424927
6okm.pdb	6okm_HL_R_RR61Y.pdb	0.3591707944869995	0.17980000376701355
6okm.pdb	6okm_HL_R_RR61V.pdb	-1.3710438013076782	-0.9702000021934509
6okm.pdb	6okm_HL_R_ER65A.pdb	-0.42097991704940796	-0.6786999702453613
6okm.pdb	6okm_HL_R_ER65R.pdb	-0.6971858143806458	-0.7386999726295471
6okm.pdb	6okm_HL_R_ER65N.pdb	-0.7651537656784058	-0.5105999708175659
6okm.pdb	6okm_HL_R_ER65D.pdb	-0.8346558213233948	-0.1972000002861023
6okm.pdb	6okm_HL_R_ER65C.pdb	-0.461547315120697	-0.6539000272750854
6okm.pdb	6okm_HL_R_ER65Q.pdb	-0.5981582999229431	-0.651199996471405
6okm.pdb	6okm_HL_R_ER65G.pdb	-0.49047479033470154	-0.7016000151634216
6okm.pdb	6okm_HL_R_ER65H.pdb	-0.9264680743217468	-0.5512999892234802
6okm.pdb	6okm_HL_R_ER65I.pdb	-0.6044403314590454	-0.5939000248908997
6okm.pdb	6okm_HL_R_ER65L.pdb	-0.7699890732765198	-0.527400016784668
6okm.pdb	6okm_HL_R_ER65K.pdb	-0.6447038054466248	-0.7348999977111816
6okm.pdb	6okm_HL_R_ER65M.pdb	-0.5648624897003174	-0.6583999991416931
6okm.pdb	6okm_HL_R_ER65F.pdb	-0.5834164619445801	-0.5881999731063843
6okm.pdb	6okm_HL_R_ER65P.pdb	-0.726074755191803	-0.6758999824523926
6okm.pdb	6okm_HL_R_ER65S.pdb	-0.5183257460594177	-0.6902999877929688
6okm.pdb	6okm_HL_R_ER65T.pdb	-0.5618283748626709	-0.6741999983787537
6okm.pdb	6okm_HL_R_ER65W.pdb	-1.00954270362854	-0.36149999499320984
6okm.pdb	6okm_HL_R_ER65Y.pdb	-0.9256356954574585	-0.6590999960899353
6okm.pdb	6okm_HL_R_ER65V.pdb	-0.5547802448272705	-0.6520000100135803
6okm.pdb	6okm_HL_R_RR66A.pdb	0.03918176889419556	-3.6967999935150146
6okm.pdb	6okm_HL_R_RR66N.pdb	0.06573700904846191	-2.7818000316619873
6okm.pdb	6okm_HL_R_RR66D.pdb	0.2253413200378418	-1.9465999603271484
6okm.pdb	6okm_HL_R_RR66C.pdb	0.4522228240966797	-3.487299919128418
6okm.pdb	6okm_HL_R_RR66Q.pdb	0.23360228538513184	-3.2548000812530518
6okm.pdb	6okm_HL_R_RR66E.pdb	0.43795502185821533	-1.8472000360488892
6okm.pdb	6okm_HL_R_RR66G.pdb	0.33111119270324707	-4.2104997634887695
6okm.pdb	6okm_HL_R_RR66H.pdb	-0.0193558931350708	-2.0206000804901123
6okm.pdb	6okm_HL_R_RR66I.pdb	0.07533895969390869	-3.1347999572753906
6okm.pdb	6okm_HL_R_RR66L.pdb	0.20545929670333862	-2.611599922180176
6okm.pdb	6okm_HL_R_RR66K.pdb	0.6044595241546631	-1.792799949645996
6okm.pdb	6okm_HL_R_RR66M.pdb	0.4407217502593994	-2.1184000968933105
6okm.pdb	6okm_HL_R_RR66F.pdb	-0.4627203345298767	-2.1693999767303467
6okm.pdb	6okm_HL_R_RR66P.pdb	-0.7212866544723511	-3.648400068283081
6okm.pdb	6okm_HL_R_RR66S.pdb	0.5208419561386108	-3.908600091934204
6okm.pdb	6okm_HL_R_RR66T.pdb	0.15027737617492676	-2.6789000034332275
6okm.pdb	6okm_HL_R_RR66W.pdb	-0.8624587059020996	-1.42739999294281
6okm.pdb	6okm_HL_R_RR66Y.pdb	-0.08421707153320312	-4.196599960327148
6okm.pdb	6okm_HL_R_RR66V.pdb	0.010370492935180664	-2.359600067138672
6okm.pdb	6okm_HL_R_KR67A.pdb	-0.44771432876586914	-0.042500000447034836
6okm.pdb	6okm_HL_R_KR67R.pdb	-1.0581704378128052	-0.06870000064373016
6okm.pdb	6okm_HL_R_KR67N.pdb	-0.8792234659194946	0.013000000268220901
6okm.pdb	6okm_HL_R_KR67D.pdb	-1.0824897289276123	0.05079999938607216
6okm.pdb	6okm_HL_R_KR67C.pdb	-0.5221925377845764	-0.010300000198185444
6okm.pdb	6okm_HL_R_KR67Q.pdb	-1.0142138004302979	-0.037700001150369644
6okm.pdb	6okm_HL_R_KR67E.pdb	-1.3407655954360962	0.0608999989926815
6okm.pdb	6okm_HL_R_KR67G.pdb	-0.5510082244873047	-0.005499999970197678
6okm.pdb	6okm_HL_R_KR67H.pdb	-0.938460111618042	0.04989999905228615
6okm.pdb	6okm_HL_R_KR67I.pdb	-0.7127008438110352	-0.05090000107884407
6okm.pdb	6okm_HL_R_KR67L.pdb	-0.7809610366821289	0.04390000179409981
6okm.pdb	6okm_HL_R_KR67M.pdb	-0.5988935232162476	0.03099999949336052
6okm.pdb	6okm_HL_R_KR67F.pdb	-1.2095671892166138	0.03709999844431877
6okm.pdb	6okm_HL_R_KR67P.pdb	-2.4815073013305664	-0.7580999732017517
6okm.pdb	6okm_HL_R_KR67S.pdb	-0.43319976329803467	-0.025100000202655792
6okm.pdb	6okm_HL_R_KR67T.pdb	-0.37235021591186523	0.016100000590085983
6okm.pdb	6okm_HL_R_KR67W.pdb	-2.1748170852661133	0.028699999675154686
6okm.pdb	6okm_HL_R_KR67Y.pdb	-1.236518144607544	0.01979999989271164
6okm.pdb	6okm_HL_R_KR67V.pdb	-0.4184240698814392	-0.07419999688863754
6okm.pdb	6okm_HL_R_QR68A.pdb	-0.7789214253425598	0.009800000116229057
6okm.pdb	6okm_HL_R_QR68R.pdb	-0.7403430342674255	-0.1348000019788742
6okm.pdb	6okm_HL_R_QR68N.pdb	-0.8653022646903992	0.030700000002980232
6okm.pdb	6okm_HL_R_QR68D.pdb	-0.921148955821991	-0.05040000006556511
6okm.pdb	6okm_HL_R_QR68C.pdb	-0.7695937752723694	-0.021700000390410423
6okm.pdb	6okm_HL_R_QR68E.pdb	-0.8451704382896423	0.01889999955892563
6okm.pdb	6okm_HL_R_QR68G.pdb	-0.7272997498512268	-0.015399999916553497
6okm.pdb	6okm_HL_R_QR68H.pdb	-1.0484960079193115	0.08079999685287476
6okm.pdb	6okm_HL_R_QR68I.pdb	-0.9746170043945312	-0.04989999905228615
6okm.pdb	6okm_HL_R_QR68L.pdb	-0.8072623014450073	-0.00279999990016222
6okm.pdb	6okm_HL_R_QR68K.pdb	-0.7910645008087158	-0.026799999177455902
6okm.pdb	6okm_HL_R_QR68M.pdb	-0.8996570110321045	0.011699999682605267
6okm.pdb	6okm_HL_R_QR68F.pdb	-0.8691813945770264	0.05480000004172325
6okm.pdb	6okm_HL_R_QR68P.pdb	-0.625027060508728	-0.14300000667572021
6okm.pdb	6okm_HL_R_QR68S.pdb	-0.8088588118553162	0.05849999934434891
6okm.pdb	6okm_HL_R_QR68T.pdb	-0.8166534900665283	-0.5418999791145325
6okm.pdb	6okm_HL_R_QR68W.pdb	-1.0977118015289307	0.010400000028312206
6okm.pdb	6okm_HL_R_QR68Y.pdb	-0.9317822456359863	0.14100000262260437
6okm.pdb	6okm_HL_R_QR68V.pdb	-0.8959096670150757	-0.04809999838471413
6okm.pdb	6okm_HL_R_LR69A.pdb	0.2692164182662964	-1.5586999654769897
6okm.pdb	6okm_HL_R_LR69R.pdb	-0.05275893211364746	-2.147700071334839
6okm.pdb	6okm_HL_R_LR69N.pdb	0.63301682472229	-2.0559000968933105
6okm.pdb	6okm_HL_R_LR69D.pdb	-0.15701007843017578	-1.4296000003814697
6okm.pdb	6okm_HL_R_LR69C.pdb	0.2290768027305603	-1.3102999925613403
6okm.pdb	6okm_HL_R_LR69Q.pdb	-0.17248886823654175	-2.4093000888824463
6okm.pdb	6okm_HL_R_LR69E.pdb	-0.4071025550365448	-2.642699956893921
6okm.pdb	6okm_HL_R_LR69G.pdb	0.32520604133605957	-2.0165998935699463
6okm.pdb	6okm_HL_R_LR69H.pdb	0.7555810213088989	-1.9466999769210815
6okm.pdb	6okm_HL_R_LR69I.pdb	-0.29822057485580444	-0.49729999899864197
6okm.pdb	6okm_HL_R_LR69K.pdb	0.02872222661972046	-2.0873000621795654
6okm.pdb	6okm_HL_R_LR69M.pdb	-0.7922092080116272	0.30809998512268066
6okm.pdb	6okm_HL_R_LR69F.pdb	0.45787179470062256	-1.7381000518798828
6okm.pdb	6okm_HL_R_LR69P.pdb	-0.5138447284698486	-1.315000057220459
6okm.pdb	6okm_HL_R_LR69S.pdb	0.338309645652771	-1.9486000537872314
6okm.pdb	6okm_HL_R_LR69T.pdb	0.53827965259552	-2.0357000827789307
6okm.pdb	6okm_HL_R_LR69W.pdb	-0.5671986937522888	-1.753999948501587
6okm.pdb	6okm_HL_R_LR69Y.pdb	0.04143202304840088	-1.6916999816894531
6okm.pdb	6okm_HL_R_LR69V.pdb	0.0923621654510498	-1.1962000131607056
5fhc.pdb	5fhc_AB_J_SA99A.pdb	-0.18146950006484985	0.30395999550819397
5fhc.pdb	5fhc_AB_J_SA99R.pdb	-3.5491809844970703	-4.305699825286865
5fhc.pdb	5fhc_AB_J_SA99N.pdb	-1.0870435237884521	-0.023970000445842743
5fhc.pdb	5fhc_AB_J_SA99D.pdb	-1.7272863388061523	0.455269992351532
5fhc.pdb	5fhc_AB_J_SA99C.pdb	-1.0125879049301147	0.2851400077342987
5fhc.pdb	5fhc_AB_J_SA99Q.pdb	-2.6776366233825684	-5.55364990234375
5fhc.pdb	5fhc_AB_J_SA99E.pdb	-3.6405820846557617	-4.231540203094482
5fhc.pdb	5fhc_AB_J_SA99G.pdb	-0.06791406869888306	-0.2914400100708008
5fhc.pdb	5fhc_AB_J_SA99H.pdb	-2.524601936340332	-4.140960216522217
5fhc.pdb	5fhc_AB_J_SA99I.pdb	-1.3723870515823364	-1.3912689685821533
5fhc.pdb	5fhc_AB_J_SA99L.pdb	-2.5129079818725586	-2.112816095352173
5fhc.pdb	5fhc_AB_J_SA99K.pdb	-3.368732452392578	-7.204090118408203
5fhc.pdb	5fhc_AB_J_SA99M.pdb	-1.793736457824707	-1.093222975730896
5fhc.pdb	5fhc_AB_J_SA99F.pdb	-3.668985366821289	-2.0292398929595947
5fhc.pdb	5fhc_AB_J_SA99P.pdb	-1.6629116535186768	0.22801999747753143
5fhc.pdb	5fhc_AB_J_SA99T.pdb	-1.1401565074920654	-0.05649000033736229
5fhc.pdb	5fhc_AB_J_SA99W.pdb	-5.862566947937012	-29.367000579833984
5fhc.pdb	5fhc_AB_J_SA99Y.pdb	-4.189310550689697	-4.885680198669434
5fhc.pdb	5fhc_AB_J_SA99V.pdb	-1.2094630002975464	0.6094300150871277
5fhc.pdb	5fhc_AB_J_RA100A.pdb	0.8915972709655762	0.05992000177502632
5fhc.pdb	5fhc_AB_J_RA100N.pdb	-0.2522568702697754	0.007519999984651804
5fhc.pdb	5fhc_AB_J_RA100D.pdb	-0.4192935526371002	0.053950000554323196
5fhc.pdb	5fhc_AB_J_RA100C.pdb	0.7204036712646484	0.010809999890625477
5fhc.pdb	5fhc_AB_J_RA100Q.pdb	-0.10371917486190796	0.010470000095665455
5fhc.pdb	5fhc_AB_J_RA100E.pdb	-0.32756906747817993	-0.008449999615550041
5fhc.pdb	5fhc_AB_J_RA100G.pdb	1.051532506942749	0.10780999809503555
5fhc.pdb	5fhc_AB_J_RA100H.pdb	0.09684550762176514	-0.21963000297546387
5fhc.pdb	5fhc_AB_J_RA100I.pdb	0.29095590114593506	-0.20555999875068665
5fhc.pdb	5fhc_AB_J_RA100L.pdb	0.7066360712051392	-0.1907999962568283
5fhc.pdb	5fhc_AB_J_RA100K.pdb	-1.0900596380233765	0.09502000361680984
5fhc.pdb	5fhc_AB_J_RA100M.pdb	-0.2632827162742615	0.02457999996840954
5fhc.pdb	5fhc_AB_J_RA100F.pdb	0.26107513904571533	-0.13917000591754913
5fhc.pdb	5fhc_AB_J_RA100P.pdb	-0.8168113231658936	0.1330299973487854
5fhc.pdb	5fhc_AB_J_RA100S.pdb	0.8917844295501709	0.13977999985218048
5fhc.pdb	5fhc_AB_J_RA100T.pdb	0.23321068286895752	0.10467000305652618
5fhc.pdb	5fhc_AB_J_RA100W.pdb	-1.0976934432983398	-0.17747999727725983
5fhc.pdb	5fhc_AB_J_RA100Y.pdb	0.22612637281417847	-0.4759500026702881
5fhc.pdb	5fhc_AB_J_RA100V.pdb	0.471799373626709	-0.06923999637365341
5fhc.pdb	5fhc_AB_J_SA101A.pdb	-0.6966112852096558	0.6222100257873535
5fhc.pdb	5fhc_AB_J_SA101R.pdb	-0.5463477373123169	-0.9237909913063049
5fhc.pdb	5fhc_AB_J_SA101N.pdb	-0.5956650376319885	-0.768733024597168
5fhc.pdb	5fhc_AB_J_SA101D.pdb	-1.019235372543335	-1.2972455024719238
5fhc.pdb	5fhc_AB_J_SA101C.pdb	-0.6439945101737976	-0.1637900024652481
5fhc.pdb	5fhc_AB_J_SA101Q.pdb	-0.9092865586280823	-0.974016010761261
5fhc.pdb	5fhc_AB_J_SA101E.pdb	-0.8553824424743652	-1.3419090509414673
5fhc.pdb	5fhc_AB_J_SA101G.pdb	-0.6516286730766296	1.1193900108337402
5fhc.pdb	5fhc_AB_J_SA101H.pdb	-1.3037116527557373	-0.8461130261421204
5fhc.pdb	5fhc_AB_J_SA101I.pdb	-1.0378071069717407	-1.286313772201538
5fhc.pdb	5fhc_AB_J_SA101L.pdb	-0.5671138763427734	-1.5963740348815918
5fhc.pdb	5fhc_AB_J_SA101K.pdb	-0.7837510108947754	-0.8017200231552124
5fhc.pdb	5fhc_AB_J_SA101M.pdb	-1.0065505504608154	0.38857999444007874
5fhc.pdb	5fhc_AB_J_SA101F.pdb	-0.7048937678337097	-1.153908610343933
5fhc.pdb	5fhc_AB_J_SA101P.pdb	-1.71213960647583	0.3106600046157837
5fhc.pdb	5fhc_AB_J_SA101T.pdb	-0.8933661580085754	-0.32468700408935547
5fhc.pdb	5fhc_AB_J_SA101W.pdb	-1.328691840171814	-1.0080629587173462
5fhc.pdb	5fhc_AB_J_SA101Y.pdb	-0.6249125003814697	-0.8226860165596008
5fhc.pdb	5fhc_AB_J_SA101V.pdb	-0.9086883068084717	-0.13210999965667725
5fhc.pdb	5fhc_AB_J_TA110A.pdb	-0.6267024874687195	0.2831000089645386
5fhc.pdb	5fhc_AB_J_TA110R.pdb	-0.899574339389801	-1.3476760387420654
5fhc.pdb	5fhc_AB_J_TA110N.pdb	-0.8632327914237976	-0.2541239857673645
5fhc.pdb	5fhc_AB_J_TA110D.pdb	-1.0273338556289673	-0.5299789905548096
5fhc.pdb	5fhc_AB_J_TA110C.pdb	-0.6024582386016846	0.04450000077486038
5fhc.pdb	5fhc_AB_J_TA110Q.pdb	-0.8094464540481567	-1.1480692625045776
5fhc.pdb	5fhc_AB_J_TA110E.pdb	-1.9591078758239746	-0.8935840129852295
5fhc.pdb	5fhc_AB_J_TA110G.pdb	-1.1035511493682861	-0.2676219940185547
5fhc.pdb	5fhc_AB_J_TA110H.pdb	-2.018217086791992	-0.5732669830322266
5fhc.pdb	5fhc_AB_J_TA110I.pdb	-0.8133207559585571	0.3325900137424469
5fhc.pdb	5fhc_AB_J_TA110L.pdb	-0.8869220018386841	0.3171299993991852
5fhc.pdb	5fhc_AB_J_TA110K.pdb	-0.8074019551277161	-0.8820819854736328
5fhc.pdb	5fhc_AB_J_TA110M.pdb	-0.5098748207092285	0.15580999851226807
5fhc.pdb	5fhc_AB_J_TA110F.pdb	-1.7485496997833252	-0.39676499366760254
5fhc.pdb	5fhc_AB_J_TA110P.pdb	-2.058868408203125	-0.5230919718742371
5fhc.pdb	5fhc_AB_J_TA110S.pdb	-0.8864324688911438	0.10919000208377838
5fhc.pdb	5fhc_AB_J_TA110W.pdb	-2.8496341705322266	-1.9367040395736694
5fhc.pdb	5fhc_AB_J_TA110Y.pdb	-3.5022716522216797	-12.86989974975586
5fhc.pdb	5fhc_AB_J_TA110V.pdb	-0.726020336151123	0.36757999658584595
5fhc.pdb	5fhc_AB_J_YB47A.pdb	-0.5812357664108276	-1.5367039442062378
5fhc.pdb	5fhc_AB_J_YB47R.pdb	-0.4538208842277527	-1.8916490077972412
5fhc.pdb	5fhc_AB_J_YB47N.pdb	-0.6459587216377258	-1.5688350200653076
5fhc.pdb	5fhc_AB_J_YB47D.pdb	-0.38359519839286804	-2.0370609760284424
5fhc.pdb	5fhc_AB_J_YB47C.pdb	-0.8155684471130371	-1.4073699712753296
5fhc.pdb	5fhc_AB_J_YB47Q.pdb	-1.2348742485046387	-1.6237050294876099
5fhc.pdb	5fhc_AB_J_YB47E.pdb	-1.5607082843780518	-2.334199905395508
5fhc.pdb	5fhc_AB_J_YB47G.pdb	-0.9527997374534607	-1.5400290489196777
5fhc.pdb	5fhc_AB_J_YB47H.pdb	-1.2365248203277588	-1.3520029783248901
5fhc.pdb	5fhc_AB_J_YB47I.pdb	-1.207249402999878	-1.089521050453186
5fhc.pdb	5fhc_AB_J_YB47L.pdb	-0.7205069065093994	-0.8892719745635986
5fhc.pdb	5fhc_AB_J_YB47K.pdb	-0.3939211666584015	-1.9147629737854004
5fhc.pdb	5fhc_AB_J_YB47M.pdb	-1.2099957466125488	-0.941087007522583
5fhc.pdb	5fhc_AB_J_YB47F.pdb	-1.278369426727295	-0.6005499958992004
5fhc.pdb	5fhc_AB_J_YB47P.pdb	-1.1521852016448975	-1.4890819787979126
5fhc.pdb	5fhc_AB_J_YB47S.pdb	-0.2508350610733032	-1.5826120376586914
5fhc.pdb	5fhc_AB_J_YB47T.pdb	-0.2733533978462219	-1.3055411577224731
5fhc.pdb	5fhc_AB_J_YB47W.pdb	-1.430607795715332	-2.9730100631713867
5fhc.pdb	5fhc_AB_J_YB47V.pdb	-0.8275151252746582	-1.4940249919891357
5fhc.pdb	5fhc_AB_J_GJ23A.pdb	-0.5498839616775513	-2.481379985809326
5fhc.pdb	5fhc_AB_J_GJ23R.pdb	-1.6206923723220825	-6.1724700927734375
5fhc.pdb	5fhc_AB_J_GJ23N.pdb	-0.9211143851280212	-1.5853060483932495
5fhc.pdb	5fhc_AB_J_GJ23D.pdb	-1.5529046058654785	-4.30810022354126
5fhc.pdb	5fhc_AB_J_GJ23C.pdb	-0.7542815804481506	-3.869719982147217
5fhc.pdb	5fhc_AB_J_GJ23Q.pdb	-1.076073408126831	-5.102759838104248
5fhc.pdb	5fhc_AB_J_GJ23E.pdb	-1.6804866790771484	-6.045229911804199
5fhc.pdb	5fhc_AB_J_GJ23H.pdb	-1.4007843732833862	-3.1877400875091553
5fhc.pdb	5fhc_AB_J_GJ23I.pdb	-0.884070873260498	-5.87568998336792
5fhc.pdb	5fhc_AB_J_GJ23L.pdb	-2.847499370574951	-8.807889938354492
5fhc.pdb	5fhc_AB_J_GJ23K.pdb	-2.412952423095703	-3.6434199810028076
5fhc.pdb	5fhc_AB_J_GJ23M.pdb	-1.23958420753479	-4.8155598640441895
5fhc.pdb	5fhc_AB_J_GJ23F.pdb	-1.6290147304534912	-4.398429870605469
5fhc.pdb	5fhc_AB_J_GJ23P.pdb	-2.5605950355529785	-3.1283600330352783
5fhc.pdb	5fhc_AB_J_GJ23S.pdb	-0.6347910165786743	-4.795340061187744
5fhc.pdb	5fhc_AB_J_GJ23T.pdb	-0.6560822129249573	-3.4596500396728516
5fhc.pdb	5fhc_AB_J_GJ23W.pdb	-2.61716890335083	-6.775519847869873
5fhc.pdb	5fhc_AB_J_GJ23Y.pdb	-1.7992640733718872	-5.458330154418945
5fhc.pdb	5fhc_AB_J_GJ23V.pdb	-0.47141018509864807	-5.61460018157959
5fhc.pdb	5fhc_AB_J_AJ25R.pdb	-1.7214829921722412	-0.7709810137748718
5fhc.pdb	5fhc_AB_J_AJ25N.pdb	-1.5059243440628052	-0.41597801446914673
5fhc.pdb	5fhc_AB_J_AJ25D.pdb	-1.6978694200515747	-1.147341251373291
5fhc.pdb	5fhc_AB_J_AJ25C.pdb	-1.124825119972229	0.6881700158119202
5fhc.pdb	5fhc_AB_J_AJ25Q.pdb	-1.5278677940368652	-0.2226569950580597
5fhc.pdb	5fhc_AB_J_AJ25E.pdb	-1.5732667446136475	-0.5267760157585144
5fhc.pdb	5fhc_AB_J_AJ25G.pdb	-0.7763134241104126	0.7735499739646912
5fhc.pdb	5fhc_AB_J_AJ25H.pdb	-1.5096739530563354	-0.42745599150657654
5fhc.pdb	5fhc_AB_J_AJ25I.pdb	-2.058145523071289	-0.5867589712142944
5fhc.pdb	5fhc_AB_J_AJ25L.pdb	-1.347615122795105	-0.8041599988937378
5fhc.pdb	5fhc_AB_J_AJ25K.pdb	-1.382260799407959	-1.253495693206787
5fhc.pdb	5fhc_AB_J_AJ25M.pdb	-1.4212603569030762	1.6012799739837646
5fhc.pdb	5fhc_AB_J_AJ25F.pdb	-1.5556013584136963	-0.6128950119018555
5fhc.pdb	5fhc_AB_J_AJ25P.pdb	-1.8625657558441162	0.09397999942302704
5fhc.pdb	5fhc_AB_J_AJ25S.pdb	-0.8693259358406067	-0.5632849931716919
5fhc.pdb	5fhc_AB_J_AJ25T.pdb	-1.1001248359680176	-1.6283910274505615
5fhc.pdb	5fhc_AB_J_AJ25W.pdb	-2.51951265335083	-0.5707119703292847
5fhc.pdb	5fhc_AB_J_AJ25Y.pdb	-1.848777174949646	-0.818356990814209
5fhc.pdb	5fhc_AB_J_AJ25V.pdb	-1.1860682964324951	-0.5701349973678589
5fhc.pdb	5fhc_AB_J_IJ26A.pdb	-0.7838055491447449	-1.2534433603286743
5fhc.pdb	5fhc_AB_J_IJ26R.pdb	-2.486334800720215	-0.7138990163803101
5fhc.pdb	5fhc_AB_J_IJ26N.pdb	-1.0198497772216797	-1.107583999633789
5fhc.pdb	5fhc_AB_J_IJ26D.pdb	-1.2831813097000122	0.05144000053405762
5fhc.pdb	5fhc_AB_J_IJ26C.pdb	-0.6914486289024353	-0.7269390225410461
5fhc.pdb	5fhc_AB_J_IJ26Q.pdb	-2.2733774185180664	-0.012409999966621399
5fhc.pdb	5fhc_AB_J_IJ26E.pdb	-0.9420390725135803	-1.9149659872055054
5fhc.pdb	5fhc_AB_J_IJ26G.pdb	-0.7373858094215393	-1.5193899869918823
5fhc.pdb	5fhc_AB_J_IJ26H.pdb	-1.0290629863739014	-1.155949592590332
5fhc.pdb	5fhc_AB_J_IJ26L.pdb	-0.9562011361122131	0.6811000108718872
5fhc.pdb	5fhc_AB_J_IJ26K.pdb	-0.8541002869606018	-1.5894509553909302
5fhc.pdb	5fhc_AB_J_IJ26M.pdb	-0.49576979875564575	1.1090199947357178
5fhc.pdb	5fhc_AB_J_IJ26F.pdb	-0.8856215476989746	-0.8061869740486145
5fhc.pdb	5fhc_AB_J_IJ26P.pdb	-1.7653076648712158	-1.3449690341949463
5fhc.pdb	5fhc_AB_J_IJ26S.pdb	-0.7029465436935425	-0.7418400049209595
5fhc.pdb	5fhc_AB_J_IJ26T.pdb	-0.6135554909706116	-0.4005259871482849
5fhc.pdb	5fhc_AB_J_IJ26W.pdb	-1.2745258808135986	-0.8380810022354126
5fhc.pdb	5fhc_AB_J_IJ26Y.pdb	-0.8834866881370544	-0.9083920121192932
5fhc.pdb	5fhc_AB_J_IJ26V.pdb	-0.5028420686721802	-0.5677909851074219
3j8v.pdb	3j8v_FJ_D_WJ32A.pdb	0.0508425235748291	1.3022199869155884
3j8v.pdb	3j8v_FJ_D_WJ32R.pdb	-0.09433591365814209	2.2753500938415527
3j8v.pdb	3j8v_FJ_D_WJ32N.pdb	-0.1808178424835205	0.7646700143814087
3j8v.pdb	3j8v_FJ_D_WJ32D.pdb	-0.19133251905441284	0.8037700057029724
3j8v.pdb	3j8v_FJ_D_WJ32C.pdb	-0.07334983348846436	1.1952199935913086
3j8v.pdb	3j8v_FJ_D_WJ32Q.pdb	-0.24706757068634033	0.897409975528717
3j8v.pdb	3j8v_FJ_D_WJ32E.pdb	-0.3628040850162506	0.8995299935340881
3j8v.pdb	3j8v_FJ_D_WJ32G.pdb	0.34024548530578613	1.3719099760055542
3j8v.pdb	3j8v_FJ_D_WJ32H.pdb	-0.214882493019104	1.8101500272750854
3j8v.pdb	3j8v_FJ_D_WJ32I.pdb	-0.49253568053245544	1.0123399496078491
3j8v.pdb	3j8v_FJ_D_WJ32L.pdb	-0.21097087860107422	1.609779953956604
3j8v.pdb	3j8v_FJ_D_WJ32K.pdb	0.1868382692337036	0.8133400082588196
3j8v.pdb	3j8v_FJ_D_WJ32M.pdb	-0.3187711238861084	1.628059983253479
3j8v.pdb	3j8v_FJ_D_WJ32F.pdb	0.037432074546813965	1.825719952583313
3j8v.pdb	3j8v_FJ_D_WJ32P.pdb	-0.4274865984916687	1.0370099544525146
3j8v.pdb	3j8v_FJ_D_WJ32S.pdb	0.04869961738586426	1.0995800495147705
3j8v.pdb	3j8v_FJ_D_WJ32T.pdb	-0.5816186666488647	2.519979953765869
3j8v.pdb	3j8v_FJ_D_WJ32Y.pdb	-0.22984153032302856	0.6579499840736389
3j8v.pdb	3j8v_FJ_D_WJ32V.pdb	-0.744148313999176	1.025480031967163
3j8v.pdb	3j8v_FJ_D_WJ92A.pdb	0.9803391695022583	3.08774995803833
3j8v.pdb	3j8v_FJ_D_WJ92R.pdb	0.09079021215438843	4.010280132293701
3j8v.pdb	3j8v_FJ_D_WJ92N.pdb	0.7276755571365356	3.5237200260162354
3j8v.pdb	3j8v_FJ_D_WJ92D.pdb	0.38459837436676025	4.581439971923828
3j8v.pdb	3j8v_FJ_D_WJ92C.pdb	1.0506609678268433	3.0650699138641357
3j8v.pdb	3j8v_FJ_D_WJ92Q.pdb	0.2711738348007202	2.8251700401306152
3j8v.pdb	3j8v_FJ_D_WJ92E.pdb	0.648858904838562	2.8508899211883545
3j8v.pdb	3j8v_FJ_D_WJ92G.pdb	0.8883426189422607	3.005229949951172
3j8v.pdb	3j8v_FJ_D_WJ92H.pdb	0.5650501251220703	2.327630043029785
3j8v.pdb	3j8v_FJ_D_WJ92I.pdb	0.3736884593963623	3.3977699279785156
3j8v.pdb	3j8v_FJ_D_WJ92L.pdb	0.43563199043273926	3.0592100620269775
3j8v.pdb	3j8v_FJ_D_WJ92K.pdb	0.39578568935394287	2.292609930038452
3j8v.pdb	3j8v_FJ_D_WJ92M.pdb	0.5492264032363892	3.1631898880004883
3j8v.pdb	3j8v_FJ_D_WJ92F.pdb	1.2023305892944336	1.7290199995040894
3j8v.pdb	3j8v_FJ_D_WJ92P.pdb	-2.1866979598999023	2.944849967956543
3j8v.pdb	3j8v_FJ_D_WJ92S.pdb	0.5449166297912598	4.985060214996338
3j8v.pdb	3j8v_FJ_D_WJ92T.pdb	0.5078516006469727	2.9538800716400146
3j8v.pdb	3j8v_FJ_D_WJ92Y.pdb	0.32464849948883057	1.0707999467849731
3j8v.pdb	3j8v_FJ_D_WJ92V.pdb	0.3973054885864258	3.402060031890869
3j8v.pdb	3j8v_FJ_D_GF52A.pdb	-0.7181301116943359	2.3178999423980713
3j8v.pdb	3j8v_FJ_D_GF52R.pdb	-1.0248993635177612	4.551159858703613
3j8v.pdb	3j8v_FJ_D_GF52N.pdb	-1.599355697631836	2.449429988861084
3j8v.pdb	3j8v_FJ_D_GF52D.pdb	-1.5770869255065918	1.883270025253296
3j8v.pdb	3j8v_FJ_D_GF52C.pdb	-1.1085667610168457	2.583739995956421
3j8v.pdb	3j8v_FJ_D_GF52Q.pdb	-1.3804526329040527	2.299949884414673
3j8v.pdb	3j8v_FJ_D_GF52E.pdb	-1.1840695142745972	1.5679899454116821
3j8v.pdb	3j8v_FJ_D_GF52H.pdb	-1.5658199787139893	2.3336501121520996
3j8v.pdb	3j8v_FJ_D_GF52I.pdb	-1.0614659786224365	2.5790200233459473
3j8v.pdb	3j8v_FJ_D_GF52L.pdb	-1.4657520055770874	2.715290069580078
3j8v.pdb	3j8v_FJ_D_GF52K.pdb	-1.0657639503479004	2.335750102996826
3j8v.pdb	3j8v_FJ_D_GF52M.pdb	-0.8928714990615845	3.140120029449463
3j8v.pdb	3j8v_FJ_D_GF52F.pdb	-1.6866297721862793	3.11286997795105
3j8v.pdb	3j8v_FJ_D_GF52P.pdb	-3.731931686401367	1.984410047531128
3j8v.pdb	3j8v_FJ_D_GF52S.pdb	-1.64510178565979	2.5345098972320557
3j8v.pdb	3j8v_FJ_D_GF52T.pdb	-1.1947991847991943	2.5487399101257324
3j8v.pdb	3j8v_FJ_D_GF52W.pdb	-2.4380106925964355	2.843709945678711
3j8v.pdb	3j8v_FJ_D_GF52Y.pdb	-0.671637773513794	3.454780101776123
3j8v.pdb	3j8v_FJ_D_GF52V.pdb	-0.957760214805603	2.484189987182617
3j8v.pdb	3j8v_FJ_D_KF72A.pdb	-0.7517521381378174	2.3340699672698975
3j8v.pdb	3j8v_FJ_D_KF72R.pdb	-1.375706434249878	2.0435800552368164
3j8v.pdb	3j8v_FJ_D_KF72N.pdb	-0.9314385652542114	2.5226399898529053
3j8v.pdb	3j8v_FJ_D_KF72D.pdb	-1.0343648195266724	2.1768798828125
3j8v.pdb	3j8v_FJ_D_KF72C.pdb	-0.8455908894538879	2.207350015640259
3j8v.pdb	3j8v_FJ_D_KF72Q.pdb	-1.53135085105896	2.301539897918701
3j8v.pdb	3j8v_FJ_D_KF72E.pdb	-1.2903131246566772	2.11122989654541
3j8v.pdb	3j8v_FJ_D_KF72G.pdb	-0.6093766689300537	2.4731600284576416
3j8v.pdb	3j8v_FJ_D_KF72H.pdb	-1.09432053565979	2.2332499027252197
3j8v.pdb	3j8v_FJ_D_KF72I.pdb	-0.9879500269889832	2.6987900733947754
3j8v.pdb	3j8v_FJ_D_KF72L.pdb	-0.7564011216163635	2.2467100620269775
3j8v.pdb	3j8v_FJ_D_KF72M.pdb	-1.1298878192901611	2.3563599586486816
3j8v.pdb	3j8v_FJ_D_KF72F.pdb	-1.1338412761688232	3.98009991645813
3j8v.pdb	3j8v_FJ_D_KF72P.pdb	-1.588916540145874	2.485879898071289
3j8v.pdb	3j8v_FJ_D_KF72S.pdb	-0.6562350392341614	2.2111499309539795
3j8v.pdb	3j8v_FJ_D_KF72T.pdb	-0.8586660623550415	2.2699201107025146
3j8v.pdb	3j8v_FJ_D_KF72W.pdb	-0.57404625415802	3.0260798931121826
3j8v.pdb	3j8v_FJ_D_KF72Y.pdb	-0.49655860662460327	3.5673699378967285
3j8v.pdb	3j8v_FJ_D_KF72V.pdb	-0.8628947734832764	2.528330087661743
3j8v.pdb	3j8v_FJ_D_DF101A.pdb	0.5712196826934814	0.37749001383781433
3j8v.pdb	3j8v_FJ_D_DF101R.pdb	0.43719708919525146	1.4338200092315674
3j8v.pdb	3j8v_FJ_D_DF101N.pdb	-0.5391966104507446	0.2257000058889389
3j8v.pdb	3j8v_FJ_D_DF101C.pdb	0.33181941509246826	0.33142000436782837
3j8v.pdb	3j8v_FJ_D_DF101Q.pdb	-1.3465189933776855	0.33059000968933105
3j8v.pdb	3j8v_FJ_D_DF101E.pdb	-1.4682658910751343	0.12801000475883484
3j8v.pdb	3j8v_FJ_D_DF101G.pdb	0.25848913192749023	0.48120999336242676
3j8v.pdb	3j8v_FJ_D_DF101H.pdb	0.43308162689208984	-0.012839999981224537
3j8v.pdb	3j8v_FJ_D_DF101I.pdb	-0.5494142770767212	0.3059000074863434
3j8v.pdb	3j8v_FJ_D_DF101L.pdb	-0.21176791191101074	0.4391399919986725
3j8v.pdb	3j8v_FJ_D_DF101K.pdb	0.8686113357543945	0.21063999831676483
3j8v.pdb	3j8v_FJ_D_DF101M.pdb	0.27881574630737305	0.3081200122833252
3j8v.pdb	3j8v_FJ_D_DF101F.pdb	-0.07882159948348999	0.46689000725746155
3j8v.pdb	3j8v_FJ_D_DF101P.pdb	-1.7978885173797607	0.28867000341415405
3j8v.pdb	3j8v_FJ_D_DF101S.pdb	0.06373965740203857	0.2452699989080429
3j8v.pdb	3j8v_FJ_D_DF101T.pdb	0.27664875984191895	0.07835999876260757
3j8v.pdb	3j8v_FJ_D_DF101W.pdb	-0.43644601106643677	1.0106500387191772
3j8v.pdb	3j8v_FJ_D_DF101Y.pdb	-0.03903692960739136	0.0844699963927269
3j8v.pdb	3j8v_FJ_D_DF101V.pdb	0.08613252639770508	0.24601000547409058
3j8v.pdb	3j8v_FJ_D_YF105A.pdb	-0.45498478412628174	0.03448000177741051
3j8v.pdb	3j8v_FJ_D_YF105R.pdb	-1.7409708499908447	0.03212999925017357
3j8v.pdb	3j8v_FJ_D_YF105N.pdb	-1.0162293910980225	0.08530999720096588
3j8v.pdb	3j8v_FJ_D_YF105D.pdb	-0.9232622385025024	0.04733999818563461
3j8v.pdb	3j8v_FJ_D_YF105C.pdb	-0.3424050211906433	0.09646999835968018
3j8v.pdb	3j8v_FJ_D_YF105Q.pdb	-0.7160670161247253	0.10253000259399414
3j8v.pdb	3j8v_FJ_D_YF105E.pdb	-0.5856326818466187	0.10175000131130219
3j8v.pdb	3j8v_FJ_D_YF105G.pdb	-0.4196438491344452	0.005539999809116125
3j8v.pdb	3j8v_FJ_D_YF105H.pdb	-1.0865062475204468	0.0412600003182888
3j8v.pdb	3j8v_FJ_D_YF105I.pdb	-0.8178215622901917	0.10213000327348709
3j8v.pdb	3j8v_FJ_D_YF105L.pdb	-0.6092671751976013	0.08823999762535095
3j8v.pdb	3j8v_FJ_D_YF105K.pdb	-0.3998197019100189	0.07778000086545944
3j8v.pdb	3j8v_FJ_D_YF105M.pdb	-0.8523902893066406	0.09085000306367874
3j8v.pdb	3j8v_FJ_D_YF105F.pdb	-0.5322319865226746	0.11276999861001968
3j8v.pdb	3j8v_FJ_D_YF105P.pdb	-1.6771461963653564	0.12402000278234482
3j8v.pdb	3j8v_FJ_D_YF105S.pdb	-0.6246934533119202	0.03821999952197075
3j8v.pdb	3j8v_FJ_D_YF105T.pdb	-0.4843333661556244	0.06491000205278397
3j8v.pdb	3j8v_FJ_D_YF105W.pdb	-1.5830533504486084	0.008220000192523003
3j8v.pdb	3j8v_FJ_D_YF105V.pdb	-0.5208899974822998	0.08640000224113464
3j8v.pdb	3j8v_FJ_D_ND119A.pdb	0.18254464864730835	0.0488400012254715
3j8v.pdb	3j8v_FJ_D_ND119R.pdb	-0.6399253606796265	-0.22202999889850616
3j8v.pdb	3j8v_FJ_D_ND119D.pdb	-0.27793481945991516	0.0932300016283989
3j8v.pdb	3j8v_FJ_D_ND119C.pdb	0.19837528467178345	0.01809000037610531
3j8v.pdb	3j8v_FJ_D_ND119Q.pdb	-0.3597380518913269	0.4925599992275238
3j8v.pdb	3j8v_FJ_D_ND119E.pdb	-0.8800287842750549	-0.02800999954342842
3j8v.pdb	3j8v_FJ_D_ND119G.pdb	0.18501228094100952	0.06548000127077103
3j8v.pdb	3j8v_FJ_D_ND119H.pdb	-0.373989462852478	-0.3805899918079376
3j8v.pdb	3j8v_FJ_D_ND119I.pdb	0.1061028242111206	0.0951400026679039
3j8v.pdb	3j8v_FJ_D_ND119L.pdb	-0.2275681495666504	0.25870001316070557
3j8v.pdb	3j8v_FJ_D_ND119K.pdb	-0.14173376560211182	2.118799924850464
3j8v.pdb	3j8v_FJ_D_ND119M.pdb	0.08521974086761475	0.5955899953842163
3j8v.pdb	3j8v_FJ_D_ND119F.pdb	-0.13863003253936768	0.45949000120162964
3j8v.pdb	3j8v_FJ_D_ND119P.pdb	-0.28298577666282654	0.07710999995470047
3j8v.pdb	3j8v_FJ_D_ND119S.pdb	0.10218805074691772	-0.0004400000034365803
3j8v.pdb	3j8v_FJ_D_ND119T.pdb	0.13177430629730225	-0.17962999641895294
3j8v.pdb	3j8v_FJ_D_ND119W.pdb	-0.792824923992157	1.848039984703064
3j8v.pdb	3j8v_FJ_D_ND119Y.pdb	-0.3285250961780548	-0.2718999981880188
3j8v.pdb	3j8v_FJ_D_ND119V.pdb	-0.08383291959762573	-0.022280000150203705
3j8v.pdb	3j8v_FJ_D_QD162A.pdb	-0.1528823971748352	2.7310800552368164
3j8v.pdb	3j8v_FJ_D_QD162R.pdb	-0.6468010544776917	0.19131000339984894
3j8v.pdb	3j8v_FJ_D_QD162N.pdb	-0.5041282176971436	2.4984800815582275
3j8v.pdb	3j8v_FJ_D_QD162D.pdb	-0.9746617078781128	1.9875099658966064
3j8v.pdb	3j8v_FJ_D_QD162C.pdb	-0.6568393111228943	2.442239999771118
3j8v.pdb	3j8v_FJ_D_QD162E.pdb	-1.0842560529708862	2.226490020751953
3j8v.pdb	3j8v_FJ_D_QD162G.pdb	0.002947866916656494	2.6356399059295654
3j8v.pdb	3j8v_FJ_D_QD162H.pdb	-0.9604350328445435	2.3836300373077393
3j8v.pdb	3j8v_FJ_D_QD162I.pdb	-1.2345836162567139	3.079900026321411
3j8v.pdb	3j8v_FJ_D_QD162L.pdb	-1.2176989316940308	2.924259901046753
3j8v.pdb	3j8v_FJ_D_QD162K.pdb	-0.4622375965118408	0.4363600015640259
3j8v.pdb	3j8v_FJ_D_QD162M.pdb	-0.48129507899284363	0.8982099890708923
3j8v.pdb	3j8v_FJ_D_QD162F.pdb	-0.8253980875015259	2.928030014038086
3j8v.pdb	3j8v_FJ_D_QD162P.pdb	-1.6639938354492188	2.8055999279022217
3j8v.pdb	3j8v_FJ_D_QD162S.pdb	-0.19570255279541016	2.4241299629211426
3j8v.pdb	3j8v_FJ_D_QD162T.pdb	-0.626581072807312	2.5199599266052246
3j8v.pdb	3j8v_FJ_D_QD162W.pdb	-1.2365059852600098	3.487920045852661
3j8v.pdb	3j8v_FJ_D_QD162Y.pdb	-0.8512965440750122	3.1319499015808105
3j8v.pdb	3j8v_FJ_D_QD162V.pdb	-0.6596356630325317	2.86217999458313
3j8v.pdb	3j8v_FJ_D_PD163A.pdb	0.4674302339553833	2.5822300910949707
3j8v.pdb	3j8v_FJ_D_PD163R.pdb	-0.7090646624565125	2.434420108795166
3j8v.pdb	3j8v_FJ_D_PD163N.pdb	0.1668858528137207	2.707710027694702
3j8v.pdb	3j8v_FJ_D_PD163D.pdb	-0.16681545972824097	2.53164005279541
3j8v.pdb	3j8v_FJ_D_PD163C.pdb	0.49610936641693115	-0.4196299910545349
3j8v.pdb	3j8v_FJ_D_PD163Q.pdb	0.05789393186569214	2.751960039138794
3j8v.pdb	3j8v_FJ_D_PD163E.pdb	-0.1377161741256714	2.5068199634552
3j8v.pdb	3j8v_FJ_D_PD163G.pdb	0.2243691086769104	2.576740026473999
3j8v.pdb	3j8v_FJ_D_PD163H.pdb	0.20082420110702515	2.6817500591278076
3j8v.pdb	3j8v_FJ_D_PD163I.pdb	-0.38007718324661255	2.27731990814209
3j8v.pdb	3j8v_FJ_D_PD163L.pdb	0.14740926027297974	2.0438599586486816
3j8v.pdb	3j8v_FJ_D_PD163K.pdb	-0.4684784710407257	2.2980399131774902
3j8v.pdb	3j8v_FJ_D_PD163M.pdb	-0.21043944358825684	1.697160005569458
3j8v.pdb	3j8v_FJ_D_PD163F.pdb	-0.22726136445999146	2.310080051422119
3j8v.pdb	3j8v_FJ_D_PD163S.pdb	0.2612565755844116	2.0752298831939697
3j8v.pdb	3j8v_FJ_D_PD163T.pdb	0.7197825908660889	1.9361200332641602
3j8v.pdb	3j8v_FJ_D_PD163W.pdb	-0.424090713262558	2.5285699367523193
3j8v.pdb	3j8v_FJ_D_PD163Y.pdb	-0.4687960147857666	2.651129961013794
3j8v.pdb	3j8v_FJ_D_PD163V.pdb	0.347509503364563	1.9746299982070923
3j8v.pdb	3j8v_FJ_D_TD247A.pdb	-0.6228080987930298	0.12744000554084778
3j8v.pdb	3j8v_FJ_D_TD247R.pdb	-0.6622890830039978	-0.47095000743865967
3j8v.pdb	3j8v_FJ_D_TD247N.pdb	-1.0065144300460815	0.48267999291419983
3j8v.pdb	3j8v_FJ_D_TD247D.pdb	-0.5511637330055237	-0.4816100001335144
3j8v.pdb	3j8v_FJ_D_TD247C.pdb	-0.41268831491470337	2.1289799213409424
3j8v.pdb	3j8v_FJ_D_TD247Q.pdb	-0.1797124743461609	0.12255000323057175
3j8v.pdb	3j8v_FJ_D_TD247E.pdb	-1.0884689092636108	-0.9813100099563599
3j8v.pdb	3j8v_FJ_D_TD247G.pdb	-0.47121524810791016	0.2358500063419342
3j8v.pdb	3j8v_FJ_D_TD247H.pdb	-0.2789697051048279	0.12681999802589417
3j8v.pdb	3j8v_FJ_D_TD247I.pdb	-1.2109016180038452	0.10097000002861023
3j8v.pdb	3j8v_FJ_D_TD247L.pdb	-1.0065900087356567	0.5306699872016907
3j8v.pdb	3j8v_FJ_D_TD247K.pdb	-0.27835169434547424	-0.04050999879837036
3j8v.pdb	3j8v_FJ_D_TD247M.pdb	-0.00772935152053833	0.1143300011754036
3j8v.pdb	3j8v_FJ_D_TD247F.pdb	-0.7884393334388733	-0.3750700056552887
3j8v.pdb	3j8v_FJ_D_TD247P.pdb	-1.5001225471496582	0.18110999464988708
3j8v.pdb	3j8v_FJ_D_TD247S.pdb	-0.3203542232513428	0.15368999540805817
3j8v.pdb	3j8v_FJ_D_TD247W.pdb	-4.030121803283691	-2.1513800621032715
3j8v.pdb	3j8v_FJ_D_TD247Y.pdb	-0.6639508605003357	1.4305100440979004
3j8v.pdb	3j8v_FJ_D_TD247V.pdb	-0.4642011523246765	0.09505999833345413
3j8v.pdb	3j8v_FJ_D_SD261A.pdb	-0.6523189544677734	0.641290009021759
3j8v.pdb	3j8v_FJ_D_SD261R.pdb	-1.6211124658584595	-0.9415199756622314
3j8v.pdb	3j8v_FJ_D_SD261N.pdb	-1.1737488508224487	0.04413999989628792
3j8v.pdb	3j8v_FJ_D_SD261D.pdb	-1.398224949836731	0.3420700132846832
3j8v.pdb	3j8v_FJ_D_SD261C.pdb	-0.7366318702697754	0.16162000596523285
3j8v.pdb	3j8v_FJ_D_SD261Q.pdb	-1.5431783199310303	0.18328000605106354
3j8v.pdb	3j8v_FJ_D_SD261E.pdb	-1.3220348358154297	-0.22926999628543854
3j8v.pdb	3j8v_FJ_D_SD261G.pdb	-0.671865701675415	0.9066900014877319
3j8v.pdb	3j8v_FJ_D_SD261H.pdb	-1.3071885108947754	-1.102720022201538
3j8v.pdb	3j8v_FJ_D_SD261I.pdb	-1.6946313381195068	-0.7556399703025818
3j8v.pdb	3j8v_FJ_D_SD261L.pdb	-1.290283203125	-0.32846999168395996
3j8v.pdb	3j8v_FJ_D_SD261K.pdb	-1.0769588947296143	-1.010040044784546
3j8v.pdb	3j8v_FJ_D_SD261M.pdb	-1.0830631256103516	-0.5147200226783752
3j8v.pdb	3j8v_FJ_D_SD261F.pdb	-1.1132255792617798	-2.201479911804199
3j8v.pdb	3j8v_FJ_D_SD261P.pdb	-1.5430448055267334	0.800849974155426
3j8v.pdb	3j8v_FJ_D_SD261T.pdb	-1.1037533283233643	-1.652459979057312
3j8v.pdb	3j8v_FJ_D_SD261W.pdb	-3.037263870239258	-6.111879825592041
3j8v.pdb	3j8v_FJ_D_SD261Y.pdb	-1.263455867767334	-2.4905800819396973
3j8v.pdb	3j8v_FJ_D_SD261V.pdb	-1.130361795425415	-2.5378799438476562
3j8v.pdb	3j8v_FJ_D_GD262A.pdb	-0.8792943954467773	-0.17472000420093536
3j8v.pdb	3j8v_FJ_D_GD262R.pdb	-0.8979364633560181	-1.4516899585723877
3j8v.pdb	3j8v_FJ_D_GD262N.pdb	-1.5449811220169067	-0.8147600293159485
3j8v.pdb	3j8v_FJ_D_GD262D.pdb	-1.4889066219329834	-0.41437000036239624
3j8v.pdb	3j8v_FJ_D_GD262C.pdb	-1.0171122550964355	1.8475799560546875
3j8v.pdb	3j8v_FJ_D_GD262Q.pdb	-1.4891250133514404	-1.2101999521255493
3j8v.pdb	3j8v_FJ_D_GD262E.pdb	-1.226081371307373	-1.3015300035476685
3j8v.pdb	3j8v_FJ_D_GD262H.pdb	-1.7534453868865967	-0.9408000111579895
3j8v.pdb	3j8v_FJ_D_GD262I.pdb	-1.485451340675354	-1.3511099815368652
3j8v.pdb	3j8v_FJ_D_GD262L.pdb	-0.9313554763793945	-1.2593300342559814
3j8v.pdb	3j8v_FJ_D_GD262K.pdb	-1.0710148811340332	-1.517799973487854
3j8v.pdb	3j8v_FJ_D_GD262M.pdb	-1.592262625694275	1.4672900438308716
3j8v.pdb	3j8v_FJ_D_GD262F.pdb	-0.994206428527832	1.462090015411377
3j8v.pdb	3j8v_FJ_D_GD262P.pdb	-2.7312231063842773	0.340939998626709
3j8v.pdb	3j8v_FJ_D_GD262S.pdb	-1.0279189348220825	-1.0569299459457397
3j8v.pdb	3j8v_FJ_D_GD262T.pdb	-1.5434852838516235	-1.5614700317382812
3j8v.pdb	3j8v_FJ_D_GD262W.pdb	-1.226054310798645	0.8822199702262878
3j8v.pdb	3j8v_FJ_D_GD262Y.pdb	-1.1760144233703613	1.5868500471115112
3j8v.pdb	3j8v_FJ_D_GD262V.pdb	-1.3022267818450928	-1.1163699626922607
5usf.pdb	5usf_D_A_SD30A.pdb	-0.768342912197113	0.04749999940395355
5usf.pdb	5usf_D_A_SD30R.pdb	-2.3049840927124023	0.6316999793052673
5usf.pdb	5usf_D_A_SD30N.pdb	-0.9774949550628662	-0.08609999716281891
5usf.pdb	5usf_D_A_SD30D.pdb	-0.835536003112793	-0.21639999747276306
5usf.pdb	5usf_D_A_SD30C.pdb	-0.730006754398346	0.22179999947547913
5usf.pdb	5usf_D_A_SD30Q.pdb	-1.0162426233291626	0.5756000280380249
5usf.pdb	5usf_D_A_SD30E.pdb	-0.9346143007278442	0.24400000274181366
5usf.pdb	5usf_D_A_SD30G.pdb	-0.8595394492149353	0.020899999886751175
5usf.pdb	5usf_D_A_SD30H.pdb	-1.3277919292449951	-0.04769999906420708
5usf.pdb	5usf_D_A_SD30I.pdb	-1.0533286333084106	0.5950000286102295
5usf.pdb	5usf_D_A_SD30L.pdb	-0.9320206642150879	1.0204999446868896
5usf.pdb	5usf_D_A_SD30K.pdb	-0.812507688999176	0.5156999826431274
5usf.pdb	5usf_D_A_SD30M.pdb	-1.2486928701400757	1.1634000539779663
5usf.pdb	5usf_D_A_SD30F.pdb	-1.0459132194519043	1.5407999753952026
5usf.pdb	5usf_D_A_SD30P.pdb	-1.62353515625	0.06729999929666519
5usf.pdb	5usf_D_A_SD30T.pdb	-0.8573916554450989	-0.06830000132322311
5usf.pdb	5usf_D_A_SD30W.pdb	-0.9119824171066284	0.04670000076293945
5usf.pdb	5usf_D_A_SD30Y.pdb	-1.2185577154159546	0.6111000180244446
5usf.pdb	5usf_D_A_SD30V.pdb	-0.851982593536377	0.24269999563694
5usf.pdb	5usf_D_A_ND31A.pdb	1.409544587135315	-1.0964000225067139
5usf.pdb	5usf_D_A_ND31R.pdb	1.2742656469345093	-1.051200032234192
5usf.pdb	5usf_D_A_ND31D.pdb	-1.4535627365112305	-1.4357999563217163
5usf.pdb	5usf_D_A_ND31C.pdb	1.0063753128051758	-0.31839999556541443
[truncated: 92,127 more rows]
