# Supplementary material for: Investigating the volume and diversity of data needed for generalizable antibody–antigen ΔΔG prediction
Source: Nat Comput Sci. 2025 Jul 8;5(8):635–47. doi: 10.1038/s43588-025-00823-8 (PMC12374841; doi:10.1038/s43588-025-00823-8)
Supplement: Supplementary file 5 — Unprocessed Graphinity model predictions and true values for synthetic ΔΔG values. [file 43588_2025_823_MOESM5_ESM.zip › Figure3/Figure3a-Graphinity_Predictions-Synthetic_FoldX_ddG-Varying_Dataset_Size/Graphinity_predictions_test-varying_dataset_size-subset_90000.csv]

wt_pdb	mut_pdb	pred_score	true_label
6q18.pdb	6q18_HL_A_SH30A.pdb	-0.20933972299098969	0.17110000550746918
6q18.pdb	6q18_HL_A_SH30R.pdb	-0.30230027437210083	0.029500000178813934
6q18.pdb	6q18_HL_A_SH30N.pdb	-0.300925076007843	0.45730000734329224
6q18.pdb	6q18_HL_A_SH30D.pdb	-0.19546319544315338	0.9986000061035156
6q18.pdb	6q18_HL_A_SH30C.pdb	0.20240813493728638	0.16169999539852142
6q18.pdb	6q18_HL_A_SH30Q.pdb	-0.22585169970989227	0.1518000066280365
6q18.pdb	6q18_HL_A_SH30E.pdb	-0.14251600205898285	0.20090000331401825
6q18.pdb	6q18_HL_A_SH30G.pdb	-0.2318054437637329	0.09889999777078629
6q18.pdb	6q18_HL_A_SH30H.pdb	-0.693915069103241	-1.299299955368042
6q18.pdb	6q18_HL_A_SH30I.pdb	-0.03359353542327881	0.24250000715255737
6q18.pdb	6q18_HL_A_SH30L.pdb	0.24256402254104614	0.18639999628067017
6q18.pdb	6q18_HL_A_SH30K.pdb	-0.33069267868995667	0.07039999961853027
6q18.pdb	6q18_HL_A_SH30M.pdb	-0.22683200240135193	0.12430000305175781
6q18.pdb	6q18_HL_A_SH30F.pdb	0.22220730781555176	0.7179999947547913
6q18.pdb	6q18_HL_A_SH30P.pdb	-0.07260787487030029	-0.421999990940094
6q18.pdb	6q18_HL_A_SH30T.pdb	-0.5054070949554443	0.048500001430511475
6q18.pdb	6q18_HL_A_SH30W.pdb	0.036578476428985596	-0.08720000088214874
6q18.pdb	6q18_HL_A_SH30Y.pdb	0.2837689518928528	1.2029999494552612
6q18.pdb	6q18_HL_A_SH30V.pdb	-0.060675978660583496	0.24490000307559967
6q18.pdb	6q18_HL_A_SH31A.pdb	-0.17647914588451385	0.5665000081062317
6q18.pdb	6q18_HL_A_SH31R.pdb	-1.9211039543151855	-2.1814000606536865
6q18.pdb	6q18_HL_A_SH31N.pdb	-0.5822153687477112	-2.422499895095825
6q18.pdb	6q18_HL_A_SH31D.pdb	-0.43324774503707886	-0.6661999821662903
6q18.pdb	6q18_HL_A_SH31C.pdb	0.08304330706596375	-0.3847000002861023
6q18.pdb	6q18_HL_A_SH31Q.pdb	-3.7375214099884033	-5.445499897003174
6q18.pdb	6q18_HL_A_SH31E.pdb	-0.32848209142684937	-2.403599977493286
6q18.pdb	6q18_HL_A_SH31G.pdb	-0.5326415300369263	-0.8729000091552734
6q18.pdb	6q18_HL_A_SH31H.pdb	-2.343095541000366	-1.8973000049591064
6q18.pdb	6q18_HL_A_SH31I.pdb	-0.05561643838882446	-1.239400029182434
6q18.pdb	6q18_HL_A_SH31L.pdb	-0.38726285099983215	-0.9702000021934509
6q18.pdb	6q18_HL_A_SH31K.pdb	-1.6081113815307617	-1.3028000593185425
6q18.pdb	6q18_HL_A_SH31M.pdb	-0.7167791128158569	-0.3172999918460846
6q18.pdb	6q18_HL_A_SH31F.pdb	-1.9017612934112549	-4.185999870300293
6q18.pdb	6q18_HL_A_SH31P.pdb	-0.21174505352973938	0.3508000075817108
6q18.pdb	6q18_HL_A_SH31T.pdb	-0.32197293639183044	-0.04470000043511391
6q18.pdb	6q18_HL_A_SH31W.pdb	-5.568036079406738	-7.334400177001953
6q18.pdb	6q18_HL_A_SH31Y.pdb	-6.508125305175781	-7.277299880981445
6q18.pdb	6q18_HL_A_SH31V.pdb	0.07540655136108398	-0.41780000925064087
6q18.pdb	6q18_HL_A_SH32A.pdb	-0.44461455941200256	-0.05299999937415123
6q18.pdb	6q18_HL_A_SH32R.pdb	-3.912602424621582	-5.63040018081665
6q18.pdb	6q18_HL_A_SH32N.pdb	-0.7249610424041748	-1.973099946975708
6q18.pdb	6q18_HL_A_SH32D.pdb	-3.490736484527588	-4.6890997886657715
6q18.pdb	6q18_HL_A_SH32C.pdb	-0.04970887303352356	0.4453999996185303
6q18.pdb	6q18_HL_A_SH32Q.pdb	-5.318812370300293	-6.711400032043457
6q18.pdb	6q18_HL_A_SH32E.pdb	-3.9342362880706787	-1.033400058746338
6q18.pdb	6q18_HL_A_SH32G.pdb	-0.5761163234710693	-0.8580999970436096
6q18.pdb	6q18_HL_A_SH32H.pdb	-12.9013090133667	-13.350600242614746
6q18.pdb	6q18_HL_A_SH32I.pdb	-3.083861827850342	-4.067399978637695
6q18.pdb	6q18_HL_A_SH32L.pdb	-2.49458646774292	-3.787400007247925
6q18.pdb	6q18_HL_A_SH32K.pdb	-5.22573184967041	-6.450099945068359
6q18.pdb	6q18_HL_A_SH32M.pdb	-3.5611343383789062	-1.8163000345230103
6q18.pdb	6q18_HL_A_SH32F.pdb	-16.075422286987305	-15.732250213623047
6q18.pdb	6q18_HL_A_SH32P.pdb	-2.6738502979278564	-0.07320000231266022
6q18.pdb	6q18_HL_A_SH32T.pdb	-1.5699515342712402	-0.5734000205993652
6q18.pdb	6q18_HL_A_SH32W.pdb	-20.684871673583984	-27.68260955810547
6q18.pdb	6q18_HL_A_SH32Y.pdb	-16.825496673583984	-17.638219833374023
6q18.pdb	6q18_HL_A_SH32V.pdb	-1.152357816696167	-1.20169997215271
6q18.pdb	6q18_HL_A_NH33A.pdb	-0.2606000006198883	-0.833299994468689
6q18.pdb	6q18_HL_A_NH33R.pdb	-1.0099666118621826	-2.2469000816345215
6q18.pdb	6q18_HL_A_NH33D.pdb	-0.2962907552719116	-1.3967000246047974
6q18.pdb	6q18_HL_A_NH33C.pdb	-0.16136693954467773	-1.1895999908447266
6q18.pdb	6q18_HL_A_NH33Q.pdb	-0.8641861081123352	-1.7956000566482544
6q18.pdb	6q18_HL_A_NH33E.pdb	-0.5123696327209473	-1.7098000049591064
6q18.pdb	6q18_HL_A_NH33G.pdb	-0.3827733099460602	-1.0848000049591064
6q18.pdb	6q18_HL_A_NH33H.pdb	-2.540637254714966	-3.6791999340057373
6q18.pdb	6q18_HL_A_NH33I.pdb	-0.04937538504600525	-0.050999999046325684
6q18.pdb	6q18_HL_A_NH33L.pdb	0.14012622833251953	-0.20559999346733093
6q18.pdb	6q18_HL_A_NH33K.pdb	-0.1882326453924179	0.34130001068115234
6q18.pdb	6q18_HL_A_NH33M.pdb	-0.23234465718269348	-0.5965999960899353
6q18.pdb	6q18_HL_A_NH33F.pdb	-3.7579197883605957	-3.6394999027252197
6q18.pdb	6q18_HL_A_NH33P.pdb	-1.4239983558654785	-3.4565000534057617
6q18.pdb	6q18_HL_A_NH33S.pdb	-0.3465785086154938	-0.8309000134468079
6q18.pdb	6q18_HL_A_NH33T.pdb	-0.008020251989364624	-0.7592999935150146
6q18.pdb	6q18_HL_A_NH33W.pdb	-9.972177505493164	-10.734399795532227
6q18.pdb	6q18_HL_A_NH33Y.pdb	-4.479388236999512	-3.5915000438690186
6q18.pdb	6q18_HL_A_NH33V.pdb	-0.2882872521877289	-0.96670001745224
6q18.pdb	6q18_HL_A_QH53A.pdb	-0.6056607365608215	-1.7373000383377075
6q18.pdb	6q18_HL_A_QH53R.pdb	-0.023111194372177124	-2.0861001014709473
6q18.pdb	6q18_HL_A_QH53N.pdb	-0.46655744314193726	-0.3882000148296356
6q18.pdb	6q18_HL_A_QH53D.pdb	-0.6056243777275085	0.36910000443458557
6q18.pdb	6q18_HL_A_QH53C.pdb	-0.624139666557312	-1.6140999794006348
6q18.pdb	6q18_HL_A_QH53E.pdb	-0.5285629034042358	-0.05700000002980232
6q18.pdb	6q18_HL_A_QH53G.pdb	-0.14600467681884766	-1.3894000053405762
6q18.pdb	6q18_HL_A_QH53H.pdb	0.03323608636856079	-1.8669999837875366
6q18.pdb	6q18_HL_A_QH53I.pdb	-0.6562684774398804	-1.31659996509552
6q18.pdb	6q18_HL_A_QH53L.pdb	-0.3125651776790619	-1.472000002861023
6q18.pdb	6q18_HL_A_QH53K.pdb	-0.09486353397369385	-2.1152000427246094
6q18.pdb	6q18_HL_A_QH53M.pdb	-0.4313296377658844	-1.2496000528335571
6q18.pdb	6q18_HL_A_QH53F.pdb	-5.009233474731445	-6.84660005569458
6q18.pdb	6q18_HL_A_QH53P.pdb	-0.7042048573493958	-1.8996000289916992
6q18.pdb	6q18_HL_A_QH53S.pdb	-0.2055228054523468	-1.2829999923706055
6q18.pdb	6q18_HL_A_QH53T.pdb	-0.4110562801361084	-1.676800012588501
6q18.pdb	6q18_HL_A_QH53W.pdb	-1.1098380088806152	-2.889899969100952
6q18.pdb	6q18_HL_A_QH53Y.pdb	-4.827906608581543	-7.981500148773193
6q18.pdb	6q18_HL_A_QH53V.pdb	-0.7239499092102051	-1.5194000005722046
6q18.pdb	6q18_HL_A_HH54A.pdb	-0.3357887268066406	-0.01720000058412552
6q18.pdb	6q18_HL_A_HH54R.pdb	-0.16143178939819336	-0.020099999383091927
6q18.pdb	6q18_HL_A_HH54N.pdb	-0.34999608993530273	0.07509999722242355
6q18.pdb	6q18_HL_A_HH54D.pdb	-0.528270959854126	0.3043000102043152
6q18.pdb	6q18_HL_A_HH54C.pdb	-0.3449331223964691	-0.03269999846816063
6q18.pdb	6q18_HL_A_HH54Q.pdb	-0.4104499816894531	0.08619999885559082
6q18.pdb	6q18_HL_A_HH54E.pdb	-0.49083080887794495	0.3411000072956085
6q18.pdb	6q18_HL_A_HH54G.pdb	-0.2790815830230713	-0.21170000731945038
6q18.pdb	6q18_HL_A_HH54I.pdb	-0.2245052009820938	-0.13179999589920044
6q18.pdb	6q18_HL_A_HH54L.pdb	-0.2579212188720703	0.06210000067949295
6q18.pdb	6q18_HL_A_HH54K.pdb	-0.2948949933052063	0.057999998331069946
6q18.pdb	6q18_HL_A_HH54M.pdb	-0.12592220306396484	0.0877000018954277
6q18.pdb	6q18_HL_A_HH54F.pdb	-0.3994545340538025	0.14090000092983246
6q18.pdb	6q18_HL_A_HH54P.pdb	-0.1515253484249115	0.09539999812841415
6q18.pdb	6q18_HL_A_HH54S.pdb	0.012197405099868774	0.36910000443458557
6q18.pdb	6q18_HL_A_HH54T.pdb	-0.050220102071762085	0.42500001192092896
6q18.pdb	6q18_HL_A_HH54W.pdb	-0.35909944772720337	0.1573999971151352
6q18.pdb	6q18_HL_A_HH54Y.pdb	-0.3898635506629944	0.03530000150203705
6q18.pdb	6q18_HL_A_HH54V.pdb	-0.25345635414123535	0.0722000002861023
6q18.pdb	6q18_HL_A_GH55A.pdb	-1.3778176307678223	-1.635599970817566
6q18.pdb	6q18_HL_A_GH55R.pdb	-1.5316076278686523	-1.440500020980835
6q18.pdb	6q18_HL_A_GH55N.pdb	-1.554124116897583	-1.7604000568389893
6q18.pdb	6q18_HL_A_GH55D.pdb	-1.6388022899627686	-1.4250999689102173
6q18.pdb	6q18_HL_A_GH55C.pdb	-1.0197772979736328	-1.5917999744415283
6q18.pdb	6q18_HL_A_GH55Q.pdb	-1.827390193939209	-1.4730000495910645
6q18.pdb	6q18_HL_A_GH55E.pdb	-1.727752447128296	-1.0709999799728394
6q18.pdb	6q18_HL_A_GH55H.pdb	-1.150597333908081	-0.6796000003814697
6q18.pdb	6q18_HL_A_GH55I.pdb	-3.299215793609619	-1.6983000040054321
6q18.pdb	6q18_HL_A_GH55L.pdb	-0.11627639830112457	-0.3601999878883362
6q18.pdb	6q18_HL_A_GH55K.pdb	-1.793396234512329	-1.4455000162124634
6q18.pdb	6q18_HL_A_GH55M.pdb	-1.3842649459838867	-1.3171000480651855
6q18.pdb	6q18_HL_A_GH55F.pdb	-1.6870872974395752	-0.8327000141143799
6q18.pdb	6q18_HL_A_GH55P.pdb	-1.3142759799957275	-1.0988999605178833
6q18.pdb	6q18_HL_A_GH55S.pdb	-1.1236847639083862	-1.86489999294281
6q18.pdb	6q18_HL_A_GH55T.pdb	-0.2816261053085327	-1.954200029373169
6q18.pdb	6q18_HL_A_GH55W.pdb	-1.551731824874878	-0.5436000227928162
6q18.pdb	6q18_HL_A_GH55Y.pdb	-1.9223127365112305	-1.0391000509262085
6q18.pdb	6q18_HL_A_GH55V.pdb	-0.21098360419273376	-1.0449999570846558
6q18.pdb	6q18_HL_A_GH56A.pdb	-1.0166654586791992	-1.6776000261306763
6q18.pdb	6q18_HL_A_GH56R.pdb	-0.7629216909408569	-3.101599931716919
6q18.pdb	6q18_HL_A_GH56N.pdb	-0.8190612196922302	-2.760699987411499
6q18.pdb	6q18_HL_A_GH56D.pdb	-1.0054389238357544	-1.8539999723434448
6q18.pdb	6q18_HL_A_GH56C.pdb	-0.40505707263946533	-2.065500020980835
6q18.pdb	6q18_HL_A_GH56Q.pdb	-1.2735353708267212	-2.2146999835968018
6q18.pdb	6q18_HL_A_GH56E.pdb	-1.4111177921295166	-1.010599970817566
6q18.pdb	6q18_HL_A_GH56H.pdb	-0.4110272526741028	-3.420099973678589
6q18.pdb	6q18_HL_A_GH56I.pdb	-0.7543454170227051	-3.0208001136779785
6q18.pdb	6q18_HL_A_GH56L.pdb	-0.12939858436584473	-1.8557000160217285
6q18.pdb	6q18_HL_A_GH56K.pdb	0.1024860143661499	-3.471100091934204
6q18.pdb	6q18_HL_A_GH56M.pdb	0.14783751964569092	-1.645900011062622
6q18.pdb	6q18_HL_A_GH56F.pdb	-0.29418981075286865	-3.644700050354004
6q18.pdb	6q18_HL_A_GH56P.pdb	0.16854682564735413	-2.540600061416626
6q18.pdb	6q18_HL_A_GH56S.pdb	-0.31961649656295776	-2.3794000148773193
6q18.pdb	6q18_HL_A_GH56T.pdb	-2.5218799114227295	-2.786099910736084
6q18.pdb	6q18_HL_A_GH56W.pdb	-2.7163822650909424	-5.762599945068359
6q18.pdb	6q18_HL_A_GH56Y.pdb	0.3229466676712036	-1.829300045967102
6q18.pdb	6q18_HL_A_GH56V.pdb	0.34328413009643555	-1.944700002670288
6q18.pdb	6q18_HL_A_PH101A.pdb	-0.7227500677108765	-0.807699978351593
6q18.pdb	6q18_HL_A_PH101R.pdb	-6.1638336181640625	-5.316999912261963
6q18.pdb	6q18_HL_A_PH101N.pdb	-2.070830821990967	-3.944000005722046
6q18.pdb	6q18_HL_A_PH101D.pdb	-2.2789173126220703	-7.422500133514404
6q18.pdb	6q18_HL_A_PH101C.pdb	-2.3774473667144775	-2.118000030517578
6q18.pdb	6q18_HL_A_PH101Q.pdb	-6.174185752868652	-5.521200180053711
6q18.pdb	6q18_HL_A_PH101E.pdb	-1.8284375667572021	-5.662799835205078
6q18.pdb	6q18_HL_A_PH101G.pdb	-1.0244159698486328	-1.4652999639511108
6q18.pdb	6q18_HL_A_PH101H.pdb	-15.585670471191406	-16.847959518432617
6q18.pdb	6q18_HL_A_PH101I.pdb	-5.434237957000732	-5.081200122833252
6q18.pdb	6q18_HL_A_PH101L.pdb	-8.363114356994629	-6.602200031280518
6q18.pdb	6q18_HL_A_PH101K.pdb	-8.085464477539062	-6.839799880981445
6q18.pdb	6q18_HL_A_PH101M.pdb	-5.177814483642578	-3.9072000980377197
6q18.pdb	6q18_HL_A_PH101F.pdb	-16.96796417236328	-18.499540328979492
6q18.pdb	6q18_HL_A_PH101S.pdb	-0.9788291454315186	-0.4657999873161316
6q18.pdb	6q18_HL_A_PH101T.pdb	-1.474428415298462	-1.489300012588501
6q18.pdb	6q18_HL_A_PH101W.pdb	-7.521429061889648	-15.667490005493164
6q18.pdb	6q18_HL_A_PH101Y.pdb	-18.20355224609375	-21.56817054748535
6q18.pdb	6q18_HL_A_PH101V.pdb	-4.828006267547607	-4.176599979400635
6q18.pdb	6q18_HL_A_YH102A.pdb	0.057760089635849	0.4059999883174896
6q18.pdb	6q18_HL_A_YH102R.pdb	-0.11864595115184784	-0.3215999901294708
6q18.pdb	6q18_HL_A_YH102N.pdb	-0.3670552670955658	0.24950000643730164
6q18.pdb	6q18_HL_A_YH102D.pdb	-0.2251724898815155	0.7056999802589417
6q18.pdb	6q18_HL_A_YH102C.pdb	0.06401413679122925	0.4178999960422516
6q18.pdb	6q18_HL_A_YH102Q.pdb	-0.28722211718559265	0.2924000024795532
6q18.pdb	6q18_HL_A_YH102E.pdb	-0.21865034103393555	1.6996999979019165
6q18.pdb	6q18_HL_A_YH102G.pdb	-0.13710474967956543	-0.22100000083446503
6q18.pdb	6q18_HL_A_YH102H.pdb	-0.05670401453971863	0.6437000036239624
6q18.pdb	6q18_HL_A_YH102I.pdb	0.11650994420051575	0.6026999950408936
6q18.pdb	6q18_HL_A_YH102L.pdb	-0.1952846497297287	0.2662000060081482
6q18.pdb	6q18_HL_A_YH102K.pdb	-0.43839097023010254	0.6051999926567078
6q18.pdb	6q18_HL_A_YH102M.pdb	0.11954450607299805	0.90829998254776
6q18.pdb	6q18_HL_A_YH102F.pdb	-0.14143727719783783	0.06030000001192093
6q18.pdb	6q18_HL_A_YH102P.pdb	0.12603196501731873	0.9739999771118164
6q18.pdb	6q18_HL_A_YH102S.pdb	-0.1892383098602295	0.2053000032901764
6q18.pdb	6q18_HL_A_YH102T.pdb	-0.11978113651275635	0.04839999973773956
6q18.pdb	6q18_HL_A_YH102W.pdb	-0.4822617471218109	0.897599995136261
6q18.pdb	6q18_HL_A_YH102V.pdb	0.22512555122375488	0.36660000681877136
6q18.pdb	6q18_HL_A_CH103A.pdb	-0.49185189604759216	-0.3828999996185303
6q18.pdb	6q18_HL_A_CH103R.pdb	-13.300163269042969	-12.205699920654297
6q18.pdb	6q18_HL_A_CH103N.pdb	-2.1065361499786377	-2.8410000801086426
6q18.pdb	6q18_HL_A_CH103D.pdb	-1.6167528629302979	-4.607600212097168
6q18.pdb	6q18_HL_A_CH103Q.pdb	-3.3341617584228516	-4.5665998458862305
6q18.pdb	6q18_HL_A_CH103E.pdb	-5.985499382019043	-7.988500118255615
6q18.pdb	6q18_HL_A_CH103G.pdb	-0.8710174560546875	-1.3040000200271606
6q18.pdb	6q18_HL_A_CH103H.pdb	-7.9139533042907715	-7.980400085449219
6q18.pdb	6q18_HL_A_CH103I.pdb	-5.113201141357422	-4.433599948883057
6q18.pdb	6q18_HL_A_CH103L.pdb	-1.8551759719848633	-2.9123001098632812
6q18.pdb	6q18_HL_A_CH103K.pdb	-7.115232944488525	-5.871300220489502
6q18.pdb	6q18_HL_A_CH103M.pdb	-3.9987545013427734	-3.8297998905181885
6q18.pdb	6q18_HL_A_CH103F.pdb	-13.738170623779297	-13.117500305175781
6q18.pdb	6q18_HL_A_CH103P.pdb	-0.6611173152923584	-0.9557999968528748
6q18.pdb	6q18_HL_A_CH103S.pdb	-1.8717763423919678	-2.344099998474121
6q18.pdb	6q18_HL_A_CH103T.pdb	-0.8837966322898865	-0.22040000557899475
6q18.pdb	6q18_HL_A_CH103W.pdb	-19.15735626220703	-17.29482078552246
6q18.pdb	6q18_HL_A_CH103Y.pdb	-15.153059005737305	-18.08264923095703
6q18.pdb	6q18_HL_A_CH103V.pdb	-0.44413185119628906	-2.103100061416626
6q18.pdb	6q18_HL_A_TH104A.pdb	-0.19913941621780396	-0.6586999893188477
6q18.pdb	6q18_HL_A_TH104R.pdb	0.09536793828010559	0.008799999952316284
6q18.pdb	6q18_HL_A_TH104N.pdb	-0.15412847697734833	-0.4309999942779541
6q18.pdb	6q18_HL_A_TH104D.pdb	-0.06019839644432068	0.11550000309944153
6q18.pdb	6q18_HL_A_TH104C.pdb	0.12799113988876343	-0.3050000071525574
6q18.pdb	6q18_HL_A_TH104Q.pdb	-0.16935741901397705	-0.5468999743461609
6q18.pdb	6q18_HL_A_TH104E.pdb	-0.1387394368648529	-0.23890000581741333
6q18.pdb	6q18_HL_A_TH104G.pdb	-0.1413632184267044	-1.0540000200271606
6q18.pdb	6q18_HL_A_TH104H.pdb	-1.1003904342651367	-0.5250999927520752
6q18.pdb	6q18_HL_A_TH104I.pdb	-0.37905463576316833	1.4639999866485596
6q18.pdb	6q18_HL_A_TH104L.pdb	-0.11695347726345062	-0.04050000011920929
6q18.pdb	6q18_HL_A_TH104K.pdb	0.1514981985092163	0.14380000531673431
6q18.pdb	6q18_HL_A_TH104M.pdb	0.37060976028442383	1.226199984550476
6q18.pdb	6q18_HL_A_TH104F.pdb	-0.13924089074134827	-0.4819999933242798
6q18.pdb	6q18_HL_A_TH104P.pdb	0.11508351564407349	-1.7539000511169434
6q18.pdb	6q18_HL_A_TH104S.pdb	-0.4800453186035156	0.774399995803833
6q18.pdb	6q18_HL_A_TH104W.pdb	0.02053925395011902	-0.4343999922275543
6q18.pdb	6q18_HL_A_TH104Y.pdb	-0.24146121740341187	-0.46700000762939453
6q18.pdb	6q18_HL_A_TH104V.pdb	-0.43719032406806946	0.6366999745368958
6q18.pdb	6q18_HL_A_SH105A.pdb	-0.6821647882461548	-2.337899923324585
6q18.pdb	6q18_HL_A_SH105R.pdb	-0.5375354290008545	-1.6438000202178955
6q18.pdb	6q18_HL_A_SH105N.pdb	-0.44139453768730164	-2.022700071334839
6q18.pdb	6q18_HL_A_SH105D.pdb	-1.2129769325256348	-3.1142001152038574
6q18.pdb	6q18_HL_A_SH105C.pdb	-0.049418091773986816	-2.427500009536743
6q18.pdb	6q18_HL_A_SH105Q.pdb	-0.7454739809036255	-2.039299964904785
6q18.pdb	6q18_HL_A_SH105E.pdb	-0.8515139222145081	-3.8673999309539795
6q18.pdb	6q18_HL_A_SH105G.pdb	-0.5749130249023438	-3.325700044631958
6q18.pdb	6q18_HL_A_SH105H.pdb	-0.568706214427948	-0.8781999945640564
6q18.pdb	6q18_HL_A_SH105I.pdb	-0.784118115901947	-1.7355999946594238
6q18.pdb	6q18_HL_A_SH105L.pdb	-0.09902803599834442	-1.5157999992370605
6q18.pdb	6q18_HL_A_SH105K.pdb	-0.6256430149078369	-0.9864000082015991
6q18.pdb	6q18_HL_A_SH105M.pdb	-0.1352524757385254	-1.4996999502182007
6q18.pdb	6q18_HL_A_SH105F.pdb	0.22510170936584473	-0.9350000023841858
6q18.pdb	6q18_HL_A_SH105P.pdb	-0.9818193316459656	-1.954200029373169
6q18.pdb	6q18_HL_A_SH105T.pdb	-0.6002153158187866	-0.8500000238418579
6q18.pdb	6q18_HL_A_SH105W.pdb	-0.5048004984855652	-3.1623001098632812
6q18.pdb	6q18_HL_A_SH105Y.pdb	0.13137269020080566	-1.20169997215271
6q18.pdb	6q18_HL_A_SH105V.pdb	-0.5905026197433472	-1.6718000173568726
6q18.pdb	6q18_HL_A_AH106R.pdb	-0.029404431581497192	-0.9380000233650208
6q18.pdb	6q18_HL_A_AH106N.pdb	0.008100450038909912	-0.08429999649524689
6q18.pdb	6q18_HL_A_AH106D.pdb	-0.33682164549827576	-1.5628999471664429
6q18.pdb	6q18_HL_A_AH106C.pdb	-0.017529040575027466	-0.6570000052452087
6q18.pdb	6q18_HL_A_AH106Q.pdb	-0.10033553838729858	0.02889999933540821
6q18.pdb	6q18_HL_A_AH106E.pdb	-0.07729214429855347	-0.3698999881744385
6q18.pdb	6q18_HL_A_AH106G.pdb	-0.16129299998283386	-1.125
6q18.pdb	6q18_HL_A_AH106H.pdb	0.0816570520401001	0.382999986410141
6q18.pdb	6q18_HL_A_AH106I.pdb	-0.2835601270198822	0.1891999989748001
6q18.pdb	6q18_HL_A_AH106L.pdb	0.46190178394317627	0.2125999927520752
6q18.pdb	6q18_HL_A_AH106K.pdb	0.014320164918899536	-0.041600000113248825
6q18.pdb	6q18_HL_A_AH106M.pdb	0.24631404876708984	0.06419999897480011
6q18.pdb	6q18_HL_A_AH106F.pdb	0.4545403718948364	-0.2515000104904175
6q18.pdb	6q18_HL_A_AH106P.pdb	-0.08053989708423615	-1.149399995803833
6q18.pdb	6q18_HL_A_AH106S.pdb	-0.39180561900138855	-0.9731000065803528
6q18.pdb	6q18_HL_A_AH106T.pdb	-0.31525471806526184	0.5695000290870667
6q18.pdb	6q18_HL_A_AH106W.pdb	-0.24516919255256653	-0.6043999791145325
6q18.pdb	6q18_HL_A_AH106Y.pdb	0.3603314757347107	-0.16459999978542328
6q18.pdb	6q18_HL_A_AH106V.pdb	-0.45404380559921265	-0.10490000247955322
6q18.pdb	6q18_HL_A_SH107A.pdb	-0.39736005663871765	-0.729200005531311
6q18.pdb	6q18_HL_A_SH107R.pdb	-12.604837417602539	-17.717269897460938
6q18.pdb	6q18_HL_A_SH107N.pdb	-2.0312345027923584	-3.9769999980926514
6q18.pdb	6q18_HL_A_SH107D.pdb	-2.7608680725097656	-7.926300048828125
6q18.pdb	6q18_HL_A_SH107C.pdb	-1.3528831005096436	-2.831199884414673
6q18.pdb	6q18_HL_A_SH107Q.pdb	-7.309490203857422	-6.316400051116943
6q18.pdb	6q18_HL_A_SH107E.pdb	-8.33409309387207	-7.066500186920166
6q18.pdb	6q18_HL_A_SH107G.pdb	-0.5786670446395874	-1.7544000148773193
6q18.pdb	6q18_HL_A_SH107H.pdb	-14.665456771850586	-19.166889190673828
6q18.pdb	6q18_HL_A_SH107I.pdb	-4.497063636779785	-5.270599842071533
6q18.pdb	6q18_HL_A_SH107L.pdb	-3.261857748031616	-5.738900184631348
6q18.pdb	6q18_HL_A_SH107K.pdb	-12.778873443603516	-13.976300239562988
6q18.pdb	6q18_HL_A_SH107M.pdb	-3.665252923965454	-4.054800033569336
6q18.pdb	6q18_HL_A_SH107F.pdb	-11.855084419250488	-15.014900207519531
6q18.pdb	6q18_HL_A_SH107P.pdb	-1.0325086116790771	-2.262200117111206
6q18.pdb	6q18_HL_A_SH107T.pdb	-2.1657657623291016	-4.053199768066406
6q18.pdb	6q18_HL_A_SH107W.pdb	-25.98422622680664	-32.704689025878906
6q18.pdb	6q18_HL_A_SH107Y.pdb	-13.89730167388916	-18.34217071533203
6q18.pdb	6q18_HL_A_SH107V.pdb	-1.2220971584320068	-2.694700002670288
6q18.pdb	6q18_HL_A_CH108A.pdb	-0.5954983234405518	-0.7128000259399414
6q18.pdb	6q18_HL_A_CH108R.pdb	-14.6139497756958	-16.547639846801758
6q18.pdb	6q18_HL_A_CH108N.pdb	-4.211416244506836	-5.44950008392334
6q18.pdb	6q18_HL_A_CH108D.pdb	-4.506338596343994	-7.771200180053711
6q18.pdb	6q18_HL_A_CH108Q.pdb	-1.209185242652893	-2.935800075531006
6q18.pdb	6q18_HL_A_CH108E.pdb	-1.5390675067901611	-4.68310022354126
6q18.pdb	6q18_HL_A_CH108G.pdb	-0.833272397518158	-0.8047000169754028
6q18.pdb	6q18_HL_A_CH108H.pdb	-10.255505561828613	-11.077099800109863
6q18.pdb	6q18_HL_A_CH108I.pdb	-4.242117404937744	-4.1203999519348145
6q18.pdb	6q18_HL_A_CH108L.pdb	-3.643868923187256	-1.3524999618530273
6q18.pdb	6q18_HL_A_CH108K.pdb	-6.536762237548828	-5.281199932098389
6q18.pdb	6q18_HL_A_CH108M.pdb	-4.024942398071289	-2.9820001125335693
6q18.pdb	6q18_HL_A_CH108F.pdb	-16.89214324951172	-19.800840377807617
6q18.pdb	6q18_HL_A_CH108P.pdb	-0.7816025614738464	-2.4816999435424805
6q18.pdb	6q18_HL_A_CH108S.pdb	-0.8708339333534241	-0.8485000133514404
6q18.pdb	6q18_HL_A_CH108T.pdb	-0.9422826170921326	-0.7138000130653381
6q18.pdb	6q18_HL_A_CH108W.pdb	-22.99582862854004	-28.29623031616211
6q18.pdb	6q18_HL_A_CH108Y.pdb	-16.682462692260742	-25.425701141357422
6q18.pdb	6q18_HL_A_CH108V.pdb	-2.730816125869751	-3.48580002784729
6q18.pdb	6q18_HL_A_PH109A.pdb	-0.9124345779418945	-1.788599967956543
6q18.pdb	6q18_HL_A_PH109R.pdb	-0.6981469988822937	-3.8150999546051025
6q18.pdb	6q18_HL_A_PH109N.pdb	-0.49916496872901917	-3.0404000282287598
6q18.pdb	6q18_HL_A_PH109D.pdb	-6.144582748413086	-6.519599914550781
6q18.pdb	6q18_HL_A_PH109C.pdb	-0.7124714255332947	-2.3089001178741455
6q18.pdb	6q18_HL_A_PH109Q.pdb	-0.7663226127624512	-4.019499778747559
6q18.pdb	6q18_HL_A_PH109E.pdb	-0.8557270169258118	-4.3597002029418945
6q18.pdb	6q18_HL_A_PH109G.pdb	-0.9569289088249207	-2.7016000747680664
6q18.pdb	6q18_HL_A_PH109H.pdb	-13.130992889404297	-14.199899673461914
6q18.pdb	6q18_HL_A_PH109I.pdb	-1.0458528995513916	-1.5119999647140503
6q18.pdb	6q18_HL_A_PH109L.pdb	-0.06449660658836365	-1.9169000387191772
6q18.pdb	6q18_HL_A_PH109K.pdb	-1.5823581218719482	-4.8618998527526855
6q18.pdb	6q18_HL_A_PH109M.pdb	0.09195196628570557	-2.2046000957489014
6q18.pdb	6q18_HL_A_PH109F.pdb	-8.713934898376465	-12.129500389099121
6q18.pdb	6q18_HL_A_PH109S.pdb	-0.769107460975647	-1.9773999452590942
6q18.pdb	6q18_HL_A_PH109T.pdb	-1.4841454029083252	-2.267199993133545
6q18.pdb	6q18_HL_A_PH109W.pdb	-9.405271530151367	-10.48069953918457
6q18.pdb	6q18_HL_A_PH109Y.pdb	-8.323626518249512	-9.708800315856934
6q18.pdb	6q18_HL_A_PH109V.pdb	-0.781456470489502	-1.4967000484466553
6q18.pdb	6q18_HL_A_DH110A.pdb	-0.6090642213821411	-0.7936000227928162
6q18.pdb	6q18_HL_A_DH110R.pdb	-0.302392840385437	-0.5177000164985657
6q18.pdb	6q18_HL_A_DH110N.pdb	-0.3963252604007721	-0.2802000045776367
6q18.pdb	6q18_HL_A_DH110C.pdb	-0.042879849672317505	-0.3228999972343445
6q18.pdb	6q18_HL_A_DH110Q.pdb	-0.2750627100467682	-0.07890000194311142
6q18.pdb	6q18_HL_A_DH110E.pdb	-0.7079721689224243	0.9269000291824341
6q18.pdb	6q18_HL_A_DH110G.pdb	-0.6490281820297241	-1.2711000442504883
6q18.pdb	6q18_HL_A_DH110H.pdb	-0.6894771456718445	-0.46549999713897705
6q18.pdb	6q18_HL_A_DH110I.pdb	-0.13041576743125916	0.2678000032901764
6q18.pdb	6q18_HL_A_DH110L.pdb	-0.1987178921699524	0.17949999868869781
6q18.pdb	6q18_HL_A_DH110K.pdb	-0.3718530237674713	-0.06509999930858612
6q18.pdb	6q18_HL_A_DH110M.pdb	-0.3005439043045044	0.2498999983072281
6q18.pdb	6q18_HL_A_DH110F.pdb	0.06791931390762329	-0.19329999387264252
6q18.pdb	6q18_HL_A_DH110P.pdb	-4.515204429626465	-4.502999782562256
6q18.pdb	6q18_HL_A_DH110S.pdb	-0.9363558888435364	-0.9995999932289124
6q18.pdb	6q18_HL_A_DH110T.pdb	-0.34384047985076904	-0.5078999996185303
6q18.pdb	6q18_HL_A_DH110W.pdb	-0.07660862803459167	0.4666000008583069
6q18.pdb	6q18_HL_A_DH110Y.pdb	-0.7604351043701172	0.0885000005364418
6q18.pdb	6q18_HL_A_DH110V.pdb	-0.1925537884235382	0.1851000040769577
6q18.pdb	6q18_HL_A_YH112A.pdb	-1.5955603122711182	-4.757999897003174
6q18.pdb	6q18_HL_A_YH112R.pdb	-1.453188419342041	-3.178999900817871
6q18.pdb	6q18_HL_A_YH112N.pdb	-1.9428677558898926	-4.948699951171875
6q18.pdb	6q18_HL_A_YH112D.pdb	-1.7879514694213867	-6.191500186920166
6q18.pdb	6q18_HL_A_YH112C.pdb	-1.781351089477539	-4.015699863433838
6q18.pdb	6q18_HL_A_YH112Q.pdb	-1.6849431991577148	-4.789599895477295
6q18.pdb	6q18_HL_A_YH112E.pdb	-1.7001111507415771	-6.125500202178955
6q18.pdb	6q18_HL_A_YH112G.pdb	-2.2297797203063965	-5.218400001525879
6q18.pdb	6q18_HL_A_YH112H.pdb	-1.4891295433044434	-3.502700090408325
6q18.pdb	6q18_HL_A_YH112I.pdb	-1.64019775390625	-4.360599994659424
6q18.pdb	6q18_HL_A_YH112L.pdb	-1.255495309829712	-3.696500062942505
6q18.pdb	6q18_HL_A_YH112K.pdb	-1.3006412982940674	-2.551800012588501
6q18.pdb	6q18_HL_A_YH112M.pdb	-1.0247522592544556	-3.232300043106079
6q18.pdb	6q18_HL_A_YH112F.pdb	-0.40444815158843994	-1.990399956703186
6q18.pdb	6q18_HL_A_YH112P.pdb	-1.5224878787994385	-4.507299900054932
6q18.pdb	6q18_HL_A_YH112S.pdb	-1.8609392642974854	-4.895199775695801
6q18.pdb	6q18_HL_A_YH112T.pdb	-1.3492305278778076	-4.599400043487549
6q18.pdb	6q18_HL_A_YH112W.pdb	-1.544677734375	-3.6324000358581543
6q18.pdb	6q18_HL_A_YH112V.pdb	-1.8556039333343506	-4.311999797821045
6q18.pdb	6q18_HL_A_YA44A.pdb	-0.5851807594299316	0.20229999721050262
6q18.pdb	6q18_HL_A_YA44R.pdb	-0.38930198550224304	0.04390000179409981
6q18.pdb	6q18_HL_A_YA44N.pdb	-0.7472712993621826	0.24549999833106995
6q18.pdb	6q18_HL_A_YA44D.pdb	-0.8801357746124268	0.053199999034404755
6q18.pdb	6q18_HL_A_YA44C.pdb	-0.5721244812011719	0.17710000276565552
6q18.pdb	6q18_HL_A_YA44Q.pdb	-0.44821858406066895	0.15539999306201935
6q18.pdb	6q18_HL_A_YA44E.pdb	-0.8033914566040039	-0.4941999912261963
6q18.pdb	6q18_HL_A_YA44G.pdb	-0.58127760887146	0.2087000012397766
6q18.pdb	6q18_HL_A_YA44H.pdb	-0.7951199412345886	0.1720999926328659
6q18.pdb	6q18_HL_A_YA44I.pdb	-0.6600361466407776	0.125900000333786
6q18.pdb	6q18_HL_A_YA44L.pdb	-0.7205938100814819	0.32679998874664307
6q18.pdb	6q18_HL_A_YA44K.pdb	-0.48793116211891174	0.38690000772476196
6q18.pdb	6q18_HL_A_YA44M.pdb	-0.20582768321037292	0.48100000619888306
6q18.pdb	6q18_HL_A_YA44F.pdb	-0.3979196548461914	0.10450000315904617
6q18.pdb	6q18_HL_A_YA44P.pdb	-0.5371662378311157	0.4352000057697296
6q18.pdb	6q18_HL_A_YA44S.pdb	-0.669567346572876	0.2282000035047531
6q18.pdb	6q18_HL_A_YA44T.pdb	-0.8497416973114014	0.25200000405311584
6q18.pdb	6q18_HL_A_YA44W.pdb	-0.4361884295940399	0.40230000019073486
6q18.pdb	6q18_HL_A_YA44V.pdb	-0.6885403394699097	0.1899999976158142
6q18.pdb	6q18_HL_A_VA84A.pdb	-0.6230504512786865	-0.428600013256073
6q18.pdb	6q18_HL_A_VA84R.pdb	-0.24621692299842834	-0.06319999694824219
6q18.pdb	6q18_HL_A_VA84N.pdb	-0.6642681360244751	-0.32100000977516174
6q18.pdb	6q18_HL_A_VA84D.pdb	-0.5894894003868103	-0.7253000140190125
6q18.pdb	6q18_HL_A_VA84C.pdb	-0.5118922591209412	-0.33160001039505005
6q18.pdb	6q18_HL_A_VA84Q.pdb	-0.7566259503364563	-0.5306000113487244
6q18.pdb	6q18_HL_A_VA84E.pdb	-0.5773589611053467	-0.6309999823570251
6q18.pdb	6q18_HL_A_VA84G.pdb	-0.39387208223342896	-0.45989999175071716
6q18.pdb	6q18_HL_A_VA84H.pdb	-0.6081501245498657	-0.2651999890804291
6q18.pdb	6q18_HL_A_VA84I.pdb	-0.30798253417015076	-0.04650000110268593
6q18.pdb	6q18_HL_A_VA84L.pdb	-0.3543608486652374	-0.16920000314712524
6q18.pdb	6q18_HL_A_VA84K.pdb	-0.7079429030418396	0.21480000019073486
6q18.pdb	6q18_HL_A_VA84M.pdb	-0.07030001282691956	0.4433000087738037
6q18.pdb	6q18_HL_A_VA84F.pdb	0.034648597240448	0.6310999989509583
6q18.pdb	6q18_HL_A_VA84P.pdb	-0.14770463109016418	0.9261000156402588
6q18.pdb	6q18_HL_A_VA84S.pdb	-0.8257783055305481	-0.2515999972820282
6q18.pdb	6q18_HL_A_VA84T.pdb	-0.7140333652496338	-0.45820000767707825
6q18.pdb	6q18_HL_A_VA84W.pdb	-0.43898868560791016	-0.2612999975681305
6q18.pdb	6q18_HL_A_VA84Y.pdb	0.01479029655456543	1.8013999462127686
6q18.pdb	6q18_HL_A_TA85A.pdb	-0.36980360746383667	0.26649999618530273
6q18.pdb	6q18_HL_A_TA85R.pdb	-1.1663137674331665	0.7940000295639038
6q18.pdb	6q18_HL_A_TA85N.pdb	-0.4814774990081787	1.0555000305175781
6q18.pdb	6q18_HL_A_TA85D.pdb	-0.7474088668823242	-1.601699948310852
6q18.pdb	6q18_HL_A_TA85C.pdb	-0.18026167154312134	0.14380000531673431
6q18.pdb	6q18_HL_A_TA85Q.pdb	-1.412036418914795	-0.5152000188827515
6q18.pdb	6q18_HL_A_TA85E.pdb	-0.33833047747612	-3.2465999126434326
6q18.pdb	6q18_HL_A_TA85G.pdb	-0.631776750087738	0.15940000116825104
6q18.pdb	6q18_HL_A_TA85H.pdb	-0.9498112201690674	0.09640000015497208
6q18.pdb	6q18_HL_A_TA85I.pdb	0.06755927205085754	0.9341999888420105
6q18.pdb	6q18_HL_A_TA85L.pdb	-1.9304115772247314	-0.866100013256073
6q18.pdb	6q18_HL_A_TA85K.pdb	0.0856526792049408	1.226699948310852
6q18.pdb	6q18_HL_A_TA85M.pdb	-0.038837045431137085	1.4917999505996704
6q18.pdb	6q18_HL_A_TA85F.pdb	-0.5742292404174805	-1.7742999792099
6q18.pdb	6q18_HL_A_TA85P.pdb	-0.09068663418292999	0.4975999891757965
6q18.pdb	6q18_HL_A_TA85S.pdb	-0.4245917797088623	-0.00930000003427267
6q18.pdb	6q18_HL_A_TA85W.pdb	-2.054485321044922	-3.842099905014038
6q18.pdb	6q18_HL_A_TA85Y.pdb	-1.21327543258667	-1.0729000568389893
6q18.pdb	6q18_HL_A_TA85V.pdb	-0.013708889484405518	0.42399999499320984
6q18.pdb	6q18_HL_A_AA86R.pdb	-0.13902626931667328	0.930400013923645
6q18.pdb	6q18_HL_A_AA86N.pdb	-0.6194111108779907	0.2621999979019165
6q18.pdb	6q18_HL_A_AA86D.pdb	-0.4438461363315582	-1.2446999549865723
6q18.pdb	6q18_HL_A_AA86C.pdb	-0.38165968656539917	0.45809999108314514
6q18.pdb	6q18_HL_A_AA86Q.pdb	-0.3682633340358734	0.9416000247001648
6q18.pdb	6q18_HL_A_AA86E.pdb	-0.5566643476486206	-0.001500000013038516
6q18.pdb	6q18_HL_A_AA86G.pdb	-0.4873843491077423	0.1737000048160553
6q18.pdb	6q18_HL_A_AA86H.pdb	-0.5090738534927368	0.5813999772071838
6q18.pdb	6q18_HL_A_AA86I.pdb	0.006789088249206543	0.35440000891685486
6q18.pdb	6q18_HL_A_AA86L.pdb	-0.2053486406803131	0.16459999978542328
6q18.pdb	6q18_HL_A_AA86K.pdb	-0.3071887195110321	0.05660000070929527
6q18.pdb	6q18_HL_A_AA86M.pdb	0.05497223138809204	0.5857999920845032
6q18.pdb	6q18_HL_A_AA86F.pdb	0.20774626731872559	0.7889999747276306
6q18.pdb	6q18_HL_A_AA86P.pdb	-0.4598548710346222	0.5565000176429749
6q18.pdb	6q18_HL_A_AA86S.pdb	-0.4918261766433716	0.358599990606308
6q18.pdb	6q18_HL_A_AA86T.pdb	-0.614905595779419	-0.06729999929666519
6q18.pdb	6q18_HL_A_AA86W.pdb	-0.10161982476711273	-0.007300000172108412
6q18.pdb	6q18_HL_A_AA86Y.pdb	-0.38081052899360657	0.026100000366568565
6q18.pdb	6q18_HL_A_AA86V.pdb	-0.07732370495796204	0.23680000007152557
6q18.pdb	6q18_HL_A_SA94A.pdb	-0.37630677223205566	-0.30250000953674316
6q18.pdb	6q18_HL_A_SA94R.pdb	-0.5078585743904114	-0.826200008392334
6q18.pdb	6q18_HL_A_SA94N.pdb	-0.5719223022460938	-0.6489999890327454
6q18.pdb	6q18_HL_A_SA94D.pdb	-0.5109391212463379	-1.7877999544143677
6q18.pdb	6q18_HL_A_SA94C.pdb	-0.44003820419311523	-0.29109999537467957
6q18.pdb	6q18_HL_A_SA94Q.pdb	-0.5682306885719299	-0.7802000045776367
6q18.pdb	6q18_HL_A_SA94E.pdb	-0.6347789764404297	-1.7868000268936157
6q18.pdb	6q18_HL_A_SA94G.pdb	-0.5616360306739807	-0.6050999760627747
6q18.pdb	6q18_HL_A_SA94H.pdb	-0.29883959889411926	-0.4083999991416931
6q18.pdb	6q18_HL_A_SA94I.pdb	-0.3767358660697937	-0.24799999594688416
6q18.pdb	6q18_HL_A_SA94L.pdb	0.06169766187667847	-0.054499998688697815
6q18.pdb	6q18_HL_A_SA94K.pdb	-1.019075870513916	-0.7221999764442444
6q18.pdb	6q18_HL_A_SA94M.pdb	-0.7649294137954712	-0.15629999339580536
6q18.pdb	6q18_HL_A_SA94F.pdb	0.2842789888381958	0.4072999954223633
6q18.pdb	6q18_HL_A_SA94P.pdb	-0.3032529950141907	-0.2973000109195709
6q18.pdb	6q18_HL_A_SA94T.pdb	-0.539015531539917	-0.4196999967098236
6q18.pdb	6q18_HL_A_SA94W.pdb	-0.04040670394897461	-0.1941000074148178
6q18.pdb	6q18_HL_A_SA94Y.pdb	0.22207438945770264	0.33709999918937683
6q18.pdb	6q18_HL_A_SA94V.pdb	-0.43855443596839905	-0.03920000046491623
6q18.pdb	6q18_HL_A_WA102A.pdb	-1.2677693367004395	-2.3519999980926514
6q18.pdb	6q18_HL_A_WA102R.pdb	-1.1462440490722656	-1.628000020980835
6q18.pdb	6q18_HL_A_WA102N.pdb	-1.4794681072235107	-2.095900058746338
6q18.pdb	6q18_HL_A_WA102D.pdb	-1.5051133632659912	-2.3749001026153564
6q18.pdb	6q18_HL_A_WA102C.pdb	-1.2683265209197998	-1.9474999904632568
6q18.pdb	6q18_HL_A_WA102Q.pdb	-1.3396337032318115	-1.9443999528884888
6q18.pdb	6q18_HL_A_WA102E.pdb	-1.3908193111419678	-2.3303000926971436
6q18.pdb	6q18_HL_A_WA102G.pdb	-1.021256446838379	-2.3278000354766846
6q18.pdb	6q18_HL_A_WA102H.pdb	-1.2762815952301025	-1.6017999649047852
6q18.pdb	6q18_HL_A_WA102I.pdb	-1.4233028888702393	-1.55239999294281
6q18.pdb	6q18_HL_A_WA102L.pdb	-1.0286002159118652	-1.264299988746643
6q18.pdb	6q18_HL_A_WA102K.pdb	-1.0435523986816406	-1.7828999757766724
6q18.pdb	6q18_HL_A_WA102M.pdb	-1.1458051204681396	-1.0023000240325928
6q18.pdb	6q18_HL_A_WA102F.pdb	-1.410041332244873	-1.347100019454956
6q18.pdb	6q18_HL_A_WA102P.pdb	-1.1585334539413452	-2.247299909591675
6q18.pdb	6q18_HL_A_WA102S.pdb	-1.5362865924835205	-2.352400064468384
6q18.pdb	6q18_HL_A_WA102T.pdb	-1.4845657348632812	-1.874500036239624
6q18.pdb	6q18_HL_A_WA102Y.pdb	-0.898807942867279	-1.3371000289916992
6q18.pdb	6q18_HL_A_WA102V.pdb	-1.2886207103729248	-1.5497000217437744
6q18.pdb	6q18_HL_A_TA104A.pdb	-0.38249069452285767	-0.8460999727249146
6q18.pdb	6q18_HL_A_TA104R.pdb	-1.4616024494171143	-0.9646999835968018
6q18.pdb	6q18_HL_A_TA104N.pdb	-0.35036441683769226	-0.9829000234603882
6q18.pdb	6q18_HL_A_TA104D.pdb	-0.6437025666236877	-1.7174999713897705
6q18.pdb	6q18_HL_A_TA104C.pdb	-0.14961309731006622	-0.7200999855995178
6q18.pdb	6q18_HL_A_TA104Q.pdb	-0.6039812564849854	-1.198099970817566
6q18.pdb	6q18_HL_A_TA104E.pdb	-0.4718206524848938	-1.9855999946594238
6q18.pdb	6q18_HL_A_TA104G.pdb	-0.4133502244949341	-1.1629999876022339
6q18.pdb	6q18_HL_A_TA104H.pdb	-1.6271448135375977	-2.211199998855591
6q18.pdb	6q18_HL_A_TA104I.pdb	0.1180921196937561	-0.2393999993801117
6q18.pdb	6q18_HL_A_TA104L.pdb	-0.26154518127441406	-1.5541000366210938
6q18.pdb	6q18_HL_A_TA104K.pdb	-0.44226738810539246	-0.45730000734329224
6q18.pdb	6q18_HL_A_TA104M.pdb	-0.6660163402557373	-0.9301000237464905
6q18.pdb	6q18_HL_A_TA104F.pdb	-0.06569093465805054	-0.9689000248908997
6q18.pdb	6q18_HL_A_TA104P.pdb	-0.2989451289176941	-0.7576000094413757
6q18.pdb	6q18_HL_A_TA104S.pdb	-0.5995998382568359	-1.107699990272522
6q18.pdb	6q18_HL_A_TA104W.pdb	-2.1845269203186035	-4.0767998695373535
6q18.pdb	6q18_HL_A_TA104Y.pdb	-0.17992572486400604	-1.375
6q18.pdb	6q18_HL_A_TA104V.pdb	-0.21124127507209778	-0.15569999814033508
6q18.pdb	6q18_HL_A_EA105A.pdb	-0.6603184342384338	-2.603600025177002
6q18.pdb	6q18_HL_A_EA105R.pdb	-1.2859671115875244	-5.088500022888184
6q18.pdb	6q18_HL_A_EA105N.pdb	-0.3507569134235382	-1.8758000135421753
6q18.pdb	6q18_HL_A_EA105D.pdb	-0.12670299410820007	-0.6913999915122986
6q18.pdb	6q18_HL_A_EA105C.pdb	-0.3700811266899109	-2.2067999839782715
6q18.pdb	6q18_HL_A_EA105Q.pdb	-0.5376203060150146	-2.6117000579833984
6q18.pdb	6q18_HL_A_EA105G.pdb	-0.7421228885650635	-2.7627999782562256
6q18.pdb	6q18_HL_A_EA105H.pdb	-4.278384208679199	-6.157599925994873
6q18.pdb	6q18_HL_A_EA105I.pdb	-0.2883285880088806	-1.7943999767303467
6q18.pdb	6q18_HL_A_EA105L.pdb	-0.3730018734931946	-3.4082999229431152
6q18.pdb	6q18_HL_A_EA105K.pdb	-1.2314696311950684	-5.2835001945495605
6q18.pdb	6q18_HL_A_EA105M.pdb	-0.44524529576301575	-2.545300006866455
6q18.pdb	6q18_HL_A_EA105F.pdb	-2.6880111694335938	-6.259200096130371
6q18.pdb	6q18_HL_A_EA105P.pdb	-1.9707403182983398	-4.113100051879883
6q18.pdb	6q18_HL_A_EA105S.pdb	-0.9831157326698303	-2.7054998874664307
6q18.pdb	6q18_HL_A_EA105T.pdb	-0.7389019727706909	-2.710900068283081
6q18.pdb	6q18_HL_A_EA105W.pdb	-2.855717420578003	-8.369799613952637
6q18.pdb	6q18_HL_A_EA105Y.pdb	-4.0609235763549805	-6.556600093841553
6q18.pdb	6q18_HL_A_EA105V.pdb	-0.5464445948600769	-2.069000005722046
6q18.pdb	6q18_HL_A_NA107A.pdb	-0.11438921093940735	0.16329999268054962
6q18.pdb	6q18_HL_A_NA107R.pdb	0.028682202100753784	-0.4366999864578247
6q18.pdb	6q18_HL_A_NA107D.pdb	-0.3684837818145752	-0.12300000339746475
6q18.pdb	6q18_HL_A_NA107C.pdb	0.04381906986236572	0.11060000211000443
6q18.pdb	6q18_HL_A_NA107Q.pdb	-0.03178441524505615	0.23409999907016754
6q18.pdb	6q18_HL_A_NA107E.pdb	-0.23638296127319336	-0.15719999372959137
6q18.pdb	6q18_HL_A_NA107G.pdb	-0.204542875289917	0.38260000944137573
6q18.pdb	6q18_HL_A_NA107H.pdb	-0.19383136928081512	-0.28760001063346863
6q18.pdb	6q18_HL_A_NA107I.pdb	-1.3701212406158447	0.671999990940094
6q18.pdb	6q18_HL_A_NA107L.pdb	0.32944899797439575	0.4803999960422516
6q18.pdb	6q18_HL_A_NA107K.pdb	-0.1495625376701355	0.15919999778270721
6q18.pdb	6q18_HL_A_NA107M.pdb	0.11482080817222595	0.5001999735832214
6q18.pdb	6q18_HL_A_NA107F.pdb	-0.2681134343147278	-0.01889999955892563
6q18.pdb	6q18_HL_A_NA107P.pdb	-0.3171408474445343	1.006500005722046
6q18.pdb	6q18_HL_A_NA107S.pdb	-0.31578558683395386	-0.07519999891519547
6q18.pdb	6q18_HL_A_NA107T.pdb	-0.3402227759361267	-0.38999998569488525
6q18.pdb	6q18_HL_A_NA107W.pdb	-0.2057180106639862	-0.06949999928474426
6q18.pdb	6q18_HL_A_NA107Y.pdb	-0.438998818397522	-0.15690000355243683
6q18.pdb	6q18_HL_A_NA107V.pdb	-1.2370281219482422	-0.3111000061035156
6q18.pdb	6q18_HL_A_GA108A.pdb	-5.033933162689209	-4.842800140380859
6q18.pdb	6q18_HL_A_GA108R.pdb	-15.385159492492676	-23.503019332885742
6q18.pdb	6q18_HL_A_GA108N.pdb	-11.822232246398926	-15.880880355834961
6q18.pdb	6q18_HL_A_GA108D.pdb	-11.27559757232666	-15.407529830932617
6q18.pdb	6q18_HL_A_GA108C.pdb	-8.093589782714844	-9.214099884033203
6q18.pdb	6q18_HL_A_GA108Q.pdb	-4.689755439758301	-9.747599601745605
6q18.pdb	6q18_HL_A_GA108E.pdb	-10.455071449279785	-17.374849319458008
6q18.pdb	6q18_HL_A_GA108H.pdb	-14.162490844726562	-22.23834991455078
6q18.pdb	6q18_HL_A_GA108I.pdb	-6.273913383483887	-7.717800140380859
6q18.pdb	6q18_HL_A_GA108L.pdb	-10.991668701171875	-12.343600273132324
6q18.pdb	6q18_HL_A_GA108K.pdb	-12.926648139953613	-18.254539489746094
6q18.pdb	6q18_HL_A_GA108M.pdb	-5.440101146697998	-4.974699974060059
6q18.pdb	6q18_HL_A_GA108F.pdb	-19.859350204467773	-20.91250991821289
6q18.pdb	6q18_HL_A_GA108P.pdb	-12.040080070495605	-13.808300018310547
6q18.pdb	6q18_HL_A_GA108S.pdb	-7.113714218139648	-10.185600280761719
6q18.pdb	6q18_HL_A_GA108T.pdb	-11.017910957336426	-14.105899810791016
6q18.pdb	6q18_HL_A_GA108W.pdb	-20.85309600830078	-23.840410232543945
6q18.pdb	6q18_HL_A_GA108Y.pdb	-10.972694396972656	-12.38479995727539
6q18.pdb	6q18_HL_A_GA108V.pdb	-5.804083824157715	-5.345399856567383
6q18.pdb	6q18_HL_A_LA109A.pdb	-0.7436058521270752	-0.6126999855041504
6q18.pdb	6q18_HL_A_LA109R.pdb	-0.7147853970527649	-0.7096999883651733
6q18.pdb	6q18_HL_A_LA109N.pdb	-0.9119554758071899	-0.27079999446868896
6q18.pdb	6q18_HL_A_LA109D.pdb	-0.742510199546814	-0.6886000037193298
6q18.pdb	6q18_HL_A_LA109C.pdb	-0.6258648037910461	-0.6462000012397766
6q18.pdb	6q18_HL_A_LA109Q.pdb	-0.778679370880127	-0.6876999735832214
6q18.pdb	6q18_HL_A_LA109E.pdb	-0.8007636070251465	-0.6682999730110168
6q18.pdb	6q18_HL_A_LA109G.pdb	-0.6994264125823975	-0.6100999712944031
6q18.pdb	6q18_HL_A_LA109H.pdb	-0.6266008019447327	-0.7468000054359436
6q18.pdb	6q18_HL_A_LA109I.pdb	-0.2521372437477112	-0.32899999618530273
6q18.pdb	6q18_HL_A_LA109K.pdb	-0.6502671241760254	-0.6793000102043152
6q18.pdb	6q18_HL_A_LA109M.pdb	-0.4729105830192566	-0.6344000101089478
6q18.pdb	6q18_HL_A_LA109F.pdb	-0.7371145486831665	-0.7224000096321106
6q18.pdb	6q18_HL_A_LA109P.pdb	-0.8055397868156433	-1.4735000133514404
6q18.pdb	6q18_HL_A_LA109S.pdb	-0.9202232360839844	-0.5618000030517578
6q18.pdb	6q18_HL_A_LA109T.pdb	-0.8866211175918579	-0.33390000462532043
6q18.pdb	6q18_HL_A_LA109W.pdb	-0.4819377064704895	-0.7479000091552734
6q18.pdb	6q18_HL_A_LA109Y.pdb	-0.6067913174629211	-0.6789000034332275
6q18.pdb	6q18_HL_A_LA109V.pdb	-0.45123159885406494	-0.462799996137619
6q18.pdb	6q18_HL_A_HA132A.pdb	-0.9146097898483276	-0.8784000277519226
6q18.pdb	6q18_HL_A_HA132R.pdb	-0.43778979778289795	-2.1849000453948975
6q18.pdb	6q18_HL_A_HA132N.pdb	-0.39097169041633606	-0.9144999980926514
6q18.pdb	6q18_HL_A_HA132D.pdb	-0.7232836484909058	-1.0835000276565552
6q18.pdb	6q18_HL_A_HA132C.pdb	-0.6183401346206665	-0.8677999973297119
6q18.pdb	6q18_HL_A_HA132Q.pdb	-0.2822287976741791	-0.9197999835014343
6q18.pdb	6q18_HL_A_HA132E.pdb	-0.5424987077713013	-1.4020999670028687
6q18.pdb	6q18_HL_A_HA132G.pdb	-0.8285934329032898	-0.8884999752044678
6q18.pdb	6q18_HL_A_HA132I.pdb	-0.791948676109314	-0.8400999903678894
6q18.pdb	6q18_HL_A_HA132L.pdb	-0.5157437324523926	-1.0360000133514404
6q18.pdb	6q18_HL_A_HA132K.pdb	-0.9826099872589111	-2.3993000984191895
6q18.pdb	6q18_HL_A_HA132M.pdb	-0.4929825961589813	-0.9164999723434448
6q18.pdb	6q18_HL_A_HA132F.pdb	-2.21799635887146	-2.6226999759674072
6q18.pdb	6q18_HL_A_HA132P.pdb	-0.9145650863647461	-0.8871999979019165
6q18.pdb	6q18_HL_A_HA132S.pdb	-0.9779418110847473	-0.8921999931335449
6q18.pdb	6q18_HL_A_HA132T.pdb	-0.7887449860572815	-0.8446999788284302
6q18.pdb	6q18_HL_A_HA132W.pdb	-5.371011257171631	-5.957499980926514
6q18.pdb	6q18_HL_A_HA132Y.pdb	-6.035829544067383	-6.7393999099731445
6q18.pdb	6q18_HL_A_HA132V.pdb	-0.7009779214859009	-0.8148999810218811
6q18.pdb	6q18_HL_A_PA134A.pdb	-0.5895065665245056	0.27639999985694885
6q18.pdb	6q18_HL_A_PA134R.pdb	-14.72661018371582	-10.343199729919434
6q18.pdb	6q18_HL_A_PA134N.pdb	-0.4125525653362274	-0.5612999796867371
6q18.pdb	6q18_HL_A_PA134D.pdb	-0.6031466126441956	-1.3032000064849854
6q18.pdb	6q18_HL_A_PA134C.pdb	-0.2382946014404297	-0.15279999375343323
6q18.pdb	6q18_HL_A_PA134Q.pdb	-2.902683734893799	-2.4727001190185547
6q18.pdb	6q18_HL_A_PA134E.pdb	-1.3026576042175293	-1.86080002784729
6q18.pdb	6q18_HL_A_PA134G.pdb	-0.7595831155776978	0.07039999961853027
6q18.pdb	6q18_HL_A_PA134H.pdb	-5.265359401702881	-4.436500072479248
6q18.pdb	6q18_HL_A_PA134I.pdb	-0.7439440488815308	-0.24529999494552612
6q18.pdb	6q18_HL_A_PA134L.pdb	-0.4447031021118164	-0.14010000228881836
6q18.pdb	6q18_HL_A_PA134K.pdb	-1.629197120666504	-1.0595999956130981
6q18.pdb	6q18_HL_A_PA134M.pdb	-2.0120155811309814	-2.0994999408721924
6q18.pdb	6q18_HL_A_PA134F.pdb	-7.411253452301025	-4.985199928283691
6q18.pdb	6q18_HL_A_PA134S.pdb	-0.928144097328186	0.0722000002861023
6q18.pdb	6q18_HL_A_PA134T.pdb	-0.6538658142089844	-0.010099999606609344
6q18.pdb	6q18_HL_A_PA134W.pdb	-7.573950290679932	-8.531800270080566
6q18.pdb	6q18_HL_A_PA134Y.pdb	-11.457487106323242	-9.3681001663208
6q18.pdb	6q18_HL_A_PA134V.pdb	-0.2322949767112732	-0.008299999870359898
6q18.pdb	6q18_HL_A_SA135A.pdb	-0.4239354729652405	-0.9307000041007996
6q18.pdb	6q18_HL_A_SA135R.pdb	-0.5536586046218872	-1.7330000400543213
6q18.pdb	6q18_HL_A_SA135N.pdb	-0.7040074467658997	-2.1617000102996826
6q18.pdb	6q18_HL_A_SA135D.pdb	-0.7706043124198914	-2.023900032043457
6q18.pdb	6q18_HL_A_SA135C.pdb	-0.8458825349807739	-1.1532000303268433
6q18.pdb	6q18_HL_A_SA135Q.pdb	-0.4974355399608612	-1.809000015258789
6q18.pdb	6q18_HL_A_SA135E.pdb	-0.938980221748352	-3.3257999420166016
6q18.pdb	6q18_HL_A_SA135G.pdb	-0.5485401153564453	-1.2860000133514404
6q18.pdb	6q18_HL_A_SA135H.pdb	-0.8794147968292236	-1.3935999870300293
6q18.pdb	6q18_HL_A_SA135I.pdb	-0.7069674730300903	-1.4146000146865845
6q18.pdb	6q18_HL_A_SA135L.pdb	0.18168383836746216	-2.2379000186920166
6q18.pdb	6q18_HL_A_SA135K.pdb	-1.378575325012207	-2.8457000255584717
6q18.pdb	6q18_HL_A_SA135M.pdb	-0.4419279098510742	-1.090499997138977
6q18.pdb	6q18_HL_A_SA135F.pdb	-0.8341667652130127	-2.504699945449829
6q18.pdb	6q18_HL_A_SA135P.pdb	-3.3282175064086914	-5.144499778747559
6q18.pdb	6q18_HL_A_SA135T.pdb	-0.6062439680099487	-1.317199945449829
6q18.pdb	6q18_HL_A_SA135W.pdb	-4.489890098571777	-5.638999938964844
6q18.pdb	6q18_HL_A_SA135Y.pdb	-13.016796112060547	-15.59080982208252
6q18.pdb	6q18_HL_A_SA135V.pdb	-0.23977206647396088	-1.0117000341415405
6q18.pdb	6q18_HL_A_NA136A.pdb	-0.446843683719635	0.8539999723434448
6q18.pdb	6q18_HL_A_NA136R.pdb	0.059801459312438965	0.30730000138282776
6q18.pdb	6q18_HL_A_NA136D.pdb	-0.5887361764907837	-0.7317000031471252
6q18.pdb	6q18_HL_A_NA136C.pdb	0.029230207204818726	-0.22269999980926514
6q18.pdb	6q18_HL_A_NA136Q.pdb	-0.5311987996101379	-0.41990000009536743
6q18.pdb	6q18_HL_A_NA136E.pdb	-0.4873332977294922	-0.5428000092506409
6q18.pdb	6q18_HL_A_NA136G.pdb	-0.4356042146682739	-0.839900016784668
6q18.pdb	6q18_HL_A_NA136H.pdb	-0.32131046056747437	-0.5685999989509583
6q18.pdb	6q18_HL_A_NA136I.pdb	-0.07465018332004547	-0.16369999945163727
6q18.pdb	6q18_HL_A_NA136L.pdb	-0.0729854553937912	-0.5856999754905701
6q18.pdb	6q18_HL_A_NA136K.pdb	-0.09578073024749756	0.3449000120162964
6q18.pdb	6q18_HL_A_NA136M.pdb	0.09297654032707214	0.8223000168800354
6q18.pdb	6q18_HL_A_NA136F.pdb	-0.208079993724823	0.1615999937057495
6q18.pdb	6q18_HL_A_NA136P.pdb	-0.40469130873680115	0.22540000081062317
6q18.pdb	6q18_HL_A_NA136S.pdb	-0.6195230484008789	-0.08669999986886978
6q18.pdb	6q18_HL_A_NA136T.pdb	-0.3737446367740631	-0.23669999837875366
6q18.pdb	6q18_HL_A_NA136W.pdb	-0.3033837378025055	0.05429999902844429
6q18.pdb	6q18_HL_A_NA136Y.pdb	-0.31932997703552246	-0.34040001034736633
6q18.pdb	6q18_HL_A_NA136V.pdb	-0.15260016918182373	0.6485999822616577
6q18.pdb	6q18_HL_A_RA138A.pdb	-0.7917362451553345	-1.434999942779541
6q18.pdb	6q18_HL_A_RA138N.pdb	-0.8113089203834534	-1.0440000295639038
6q18.pdb	6q18_HL_A_RA138D.pdb	-0.9545102715492249	-1.1081000566482544
6q18.pdb	6q18_HL_A_RA138C.pdb	-0.7324373722076416	-1.2630000114440918
6q18.pdb	6q18_HL_A_RA138Q.pdb	-0.7852778434753418	-0.7840999960899353
6q18.pdb	6q18_HL_A_RA138E.pdb	-0.9010908007621765	-1.4457000494003296
6q18.pdb	6q18_HL_A_RA138G.pdb	-0.7483722567558289	-1.5456000566482544
6q18.pdb	6q18_HL_A_RA138H.pdb	-0.23760008811950684	-0.4415000081062317
6q18.pdb	6q18_HL_A_RA138I.pdb	-0.6985238790512085	-1.1024999618530273
6q18.pdb	6q18_HL_A_RA138L.pdb	-0.45961567759513855	-1.1016000509262085
6q18.pdb	6q18_HL_A_RA138K.pdb	-0.7512339353561401	-1.4120999574661255
6q18.pdb	6q18_HL_A_RA138M.pdb	-0.4478634297847748	-0.032999999821186066
6q18.pdb	6q18_HL_A_RA138F.pdb	-0.12240941822528839	0.914900004863739
6q18.pdb	6q18_HL_A_RA138P.pdb	-0.606499195098877	-1.8767000436782837
6q18.pdb	6q18_HL_A_RA138S.pdb	-0.9364773631095886	-1.4264999628067017
6q18.pdb	6q18_HL_A_RA138T.pdb	-0.8854968547821045	-1.2670999765396118
6q18.pdb	6q18_HL_A_RA138W.pdb	-0.49127691984176636	-1.7920000553131104
6q18.pdb	6q18_HL_A_RA138Y.pdb	0.6254234313964844	2.456700086593628
6q18.pdb	6q18_HL_A_RA138V.pdb	-0.7211743593215942	-1.0951000452041626
6q18.pdb	6q18_HL_A_DA139A.pdb	-0.6116076707839966	-4.578700065612793
6q18.pdb	6q18_HL_A_DA139R.pdb	-2.9339189529418945	-9.822099685668945
6q18.pdb	6q18_HL_A_DA139N.pdb	-2.7476980686187744	-8.703100204467773
6q18.pdb	6q18_HL_A_DA139C.pdb	-0.4177640378475189	-4.579999923706055
6q18.pdb	6q18_HL_A_DA139Q.pdb	-5.188865661621094	-10.8927001953125
6q18.pdb	6q18_HL_A_DA139E.pdb	-0.721837043762207	-6.981100082397461
6q18.pdb	6q18_HL_A_DA139G.pdb	-0.7432606816291809	-4.802599906921387
6q18.pdb	6q18_HL_A_DA139H.pdb	-6.427955150604248	-13.518400192260742
6q18.pdb	6q18_HL_A_DA139I.pdb	-1.9589385986328125	-5.0630998611450195
6q18.pdb	6q18_HL_A_DA139L.pdb	-3.247544288635254	-8.007800102233887
6q18.pdb	6q18_HL_A_DA139K.pdb	-1.3923466205596924	-6.040500164031982
6q18.pdb	6q18_HL_A_DA139M.pdb	-2.4542856216430664	-7.269199848175049
6q18.pdb	6q18_HL_A_DA139F.pdb	-5.146494388580322	-8.29539966583252
6q18.pdb	6q18_HL_A_DA139P.pdb	-0.7312929034233093	-3.920799970626831
6q18.pdb	6q18_HL_A_DA139S.pdb	-0.7322019934654236	-4.646699905395508
6q18.pdb	6q18_HL_A_DA139T.pdb	-0.7339786291122437	-3.7783000469207764
6q18.pdb	6q18_HL_A_DA139W.pdb	-11.954765319824219	-20.248899459838867
6q18.pdb	6q18_HL_A_DA139Y.pdb	-15.756232261657715	-19.266759872436523
6q18.pdb	6q18_HL_A_DA139V.pdb	-0.4604584574699402	-3.34879994392395
6q18.pdb	6q18_HL_A_RA141A.pdb	-0.4829596281051636	-1.3101999759674072
6q18.pdb	6q18_HL_A_RA141N.pdb	-0.6457785367965698	-1.356600046157837
6q18.pdb	6q18_HL_A_RA141D.pdb	-0.4612100422382355	-3.2630999088287354
6q18.pdb	6q18_HL_A_RA141C.pdb	-0.5916929841041565	-1.377500057220459
6q18.pdb	6q18_HL_A_RA141Q.pdb	-0.6207901239395142	-1.6483999490737915
6q18.pdb	6q18_HL_A_RA141E.pdb	-0.6358703374862671	-1.719099998474121
6q18.pdb	6q18_HL_A_RA141G.pdb	-0.5741046071052551	-1.3624999523162842
6q18.pdb	6q18_HL_A_RA141H.pdb	-0.6664283871650696	-1.5312000513076782
6q18.pdb	6q18_HL_A_RA141I.pdb	-0.49451547861099243	-2.2330000400543213
6q18.pdb	6q18_HL_A_RA141L.pdb	-0.49919071793556213	-1.478600025177002
6q18.pdb	6q18_HL_A_RA141K.pdb	0.09067153930664062	-0.6248999834060669
6q18.pdb	6q18_HL_A_RA141M.pdb	-0.5352280735969543	-1.1382999420166016
6q18.pdb	6q18_HL_A_RA141F.pdb	0.48515772819519043	-0.7139999866485596
6q18.pdb	6q18_HL_A_RA141P.pdb	-0.8925845623016357	-1.416100025177002
6q18.pdb	6q18_HL_A_RA141S.pdb	-0.6415728330612183	-1.4536000490188599
6q18.pdb	6q18_HL_A_RA141T.pdb	-0.605271577835083	-2.5220999717712402
6q18.pdb	6q18_HL_A_RA141W.pdb	-0.6705263257026672	-1.6138999462127686
6q18.pdb	6q18_HL_A_RA141Y.pdb	0.2702237367630005	-1.0485999584197998
6q18.pdb	6q18_HL_A_RA141V.pdb	-0.3824763894081116	-2.234499931335449
6q18.pdb	6q18_HL_A_AA142R.pdb	-0.7537316679954529	-3.0035998821258545
6q18.pdb	6q18_HL_A_AA142N.pdb	-1.7873525619506836	-3.3447000980377197
6q18.pdb	6q18_HL_A_AA142D.pdb	-1.5647084712982178	-1.4805999994277954
6q18.pdb	6q18_HL_A_AA142C.pdb	-1.5984742641448975	-1.023900032043457
6q18.pdb	6q18_HL_A_AA142Q.pdb	-0.8013134002685547	-0.6840999722480774
6q18.pdb	6q18_HL_A_AA142E.pdb	-2.504772663116455	1.3687000274658203
6q18.pdb	6q18_HL_A_AA142G.pdb	-0.4800088405609131	-0.9315000176429749
6q18.pdb	6q18_HL_A_AA142H.pdb	-10.291011810302734	-10.617300033569336
6q18.pdb	6q18_HL_A_AA142I.pdb	-2.077583074569702	-0.7511000037193298
6q18.pdb	6q18_HL_A_AA142L.pdb	-1.7213561534881592	-0.3465000092983246
6q18.pdb	6q18_HL_A_AA142K.pdb	-0.9032149910926819	-2.000999927520752
6q18.pdb	6q18_HL_A_AA142M.pdb	-0.380150705575943	0.7055000066757202
6q18.pdb	6q18_HL_A_AA142F.pdb	-3.7773683071136475	-1.4544999599456787
6q18.pdb	6q18_HL_A_AA142P.pdb	-0.6903694272041321	-1.0530999898910522
6q18.pdb	6q18_HL_A_AA142S.pdb	-0.343746155500412	-0.8486999869346619
6q18.pdb	6q18_HL_A_AA142T.pdb	-1.54121994972229	-0.2379000037908554
6q18.pdb	6q18_HL_A_AA142W.pdb	-4.732126712799072	-9.754199981689453
6q18.pdb	6q18_HL_A_AA142Y.pdb	-4.041231632232666	-2.3912999629974365
6q18.pdb	6q18_HL_A_AA142V.pdb	-1.7475104331970215	-0.7408999800682068
6q18.pdb	6q18_HL_A_IA143A.pdb	-0.7886438369750977	-1.544600009918213
6q18.pdb	6q18_HL_A_IA143R.pdb	-2.937627077102661	-4.533899784088135
6q18.pdb	6q18_HL_A_IA143N.pdb	-0.6575490236282349	-1.9979000091552734
6q18.pdb	6q18_HL_A_IA143D.pdb	-0.6037908792495728	-2.872999906539917
6q18.pdb	6q18_HL_A_IA143C.pdb	-0.024456530809402466	0.19519999623298645
6q18.pdb	6q18_HL_A_IA143Q.pdb	-0.7035254240036011	-1.5413000583648682
6q18.pdb	6q18_HL_A_IA143E.pdb	-0.7448388338088989	-2.977400064468384
6q18.pdb	6q18_HL_A_IA143G.pdb	-0.8581041097640991	-2.4349000453948975
6q18.pdb	6q18_HL_A_IA143H.pdb	-0.6657868027687073	-2.3629000186920166
6q18.pdb	6q18_HL_A_IA143L.pdb	-0.7283346652984619	-1.1792000532150269
6q18.pdb	6q18_HL_A_IA143K.pdb	-2.2965433597564697	-3.045300006866455
6q18.pdb	6q18_HL_A_IA143M.pdb	-0.7461555004119873	-1.0907000303268433
6q18.pdb	6q18_HL_A_IA143F.pdb	-4.517104625701904	-4.7993998527526855
6q18.pdb	6q18_HL_A_IA143P.pdb	-0.44112518429756165	-1.6370999813079834
6q18.pdb	6q18_HL_A_IA143S.pdb	-0.5196642875671387	-1.0403000116348267
6q18.pdb	6q18_HL_A_IA143T.pdb	-0.35043275356292725	-0.5999000072479248
6q18.pdb	6q18_HL_A_IA143W.pdb	-7.8575592041015625	-9.816200256347656
6q18.pdb	6q18_HL_A_IA143Y.pdb	-4.780344486236572	-4.112599849700928
6q18.pdb	6q18_HL_A_IA143V.pdb	-0.18438367545604706	-0.13510000705718994
6q18.pdb	6q18_HL_A_HA145A.pdb	-0.5265991687774658	0.10300000011920929
6q18.pdb	6q18_HL_A_HA145R.pdb	-0.06277251243591309	0.4747999906539917
6q18.pdb	6q18_HL_A_HA145N.pdb	-0.8630459308624268	-0.08160000294446945
6q18.pdb	6q18_HL_A_HA145D.pdb	-0.5581711530685425	0.24040000140666962
6q18.pdb	6q18_HL_A_HA145C.pdb	-0.6966172456741333	0.006899999920278788
6q18.pdb	6q18_HL_A_HA145Q.pdb	-0.3397657573223114	0.6793000102043152
6q18.pdb	6q18_HL_A_HA145E.pdb	-0.579849362373352	0.06459999829530716
6q18.pdb	6q18_HL_A_HA145G.pdb	-0.6686408519744873	0.3091000020503998
6q18.pdb	6q18_HL_A_HA145I.pdb	-0.09422582387924194	0.4749999940395355
6q18.pdb	6q18_HL_A_HA145L.pdb	-0.13222187757492065	0.7253000140190125
6q18.pdb	6q18_HL_A_HA145K.pdb	-0.10529619455337524	0.6353999972343445
6q18.pdb	6q18_HL_A_HA145M.pdb	0.18838560581207275	0.4465000033378601
6q18.pdb	6q18_HL_A_HA145F.pdb	0.7059702277183533	0.8317999839782715
6q18.pdb	6q18_HL_A_HA145P.pdb	-0.3733309507369995	0.1039000004529953
6q18.pdb	6q18_HL_A_HA145S.pdb	-0.6180549263954163	-0.20260000228881836
6q18.pdb	6q18_HL_A_HA145T.pdb	-0.49513134360313416	0.3125
6q18.pdb	6q18_HL_A_HA145W.pdb	0.7726020216941833	0.08349999785423279
6q18.pdb	6q18_HL_A_HA145Y.pdb	0.3642030358314514	0.5164999961853027
6q18.pdb	6q18_HL_A_HA145V.pdb	-0.3350887894630432	0.10029999911785126
6q18.pdb	6q18_HL_A_GA174A.pdb	-0.3075181841850281	-0.06960000097751617
6q18.pdb	6q18_HL_A_GA174R.pdb	-0.04010498523712158	0.4065000116825104
6q18.pdb	6q18_HL_A_GA174N.pdb	-0.33573535084724426	-0.07240000367164612
6q18.pdb	6q18_HL_A_GA174D.pdb	-0.2976232171058655	-0.1542000025510788
6q18.pdb	6q18_HL_A_GA174C.pdb	-0.13147509098052979	-0.07320000231266022
6q18.pdb	6q18_HL_A_GA174Q.pdb	-0.360854834318161	-0.0007999999797903001
6q18.pdb	6q18_HL_A_GA174E.pdb	-0.32818272709846497	-0.19020000100135803
6q18.pdb	6q18_HL_A_GA174H.pdb	-0.10960990190505981	-0.20469999313354492
6q18.pdb	6q18_HL_A_GA174I.pdb	-0.08905628323554993	-0.16359999775886536
6q18.pdb	6q18_HL_A_GA174L.pdb	-0.04646700620651245	-0.1712000072002411
6q18.pdb	6q18_HL_A_GA174K.pdb	-0.25021442770957947	0.025800000876188278
6q18.pdb	6q18_HL_A_GA174M.pdb	0.11380729079246521	0.07530000060796738
6q18.pdb	6q18_HL_A_GA174F.pdb	-5.9098005294799805e-05	0.07410000264644623
6q18.pdb	6q18_HL_A_GA174P.pdb	-0.2846166789531708	-0.1014999970793724
6q18.pdb	6q18_HL_A_GA174S.pdb	-0.4114484190940857	-0.07020000368356705
6q18.pdb	6q18_HL_A_GA174T.pdb	-0.43887656927108765	-0.1696999967098236
6q18.pdb	6q18_HL_A_GA174W.pdb	0.09456303715705872	-0.12520000338554382
6q18.pdb	6q18_HL_A_GA174Y.pdb	-0.06013476848602295	-0.08820000290870667
6q18.pdb	6q18_HL_A_GA174V.pdb	-0.13653656840324402	-0.15489999949932098
6q18.pdb	6q18_HL_A_QA175A.pdb	-0.245698481798172	0.1761000007390976
6q18.pdb	6q18_HL_A_QA175R.pdb	-0.11392533779144287	0.38269999623298645
6q18.pdb	6q18_HL_A_QA175N.pdb	-0.5795969367027283	-0.07580000162124634
6q18.pdb	6q18_HL_A_QA175D.pdb	-0.4637787342071533	-0.34630000591278076
6q18.pdb	6q18_HL_A_QA175C.pdb	-0.17985129356384277	0.05660000070929527
6q18.pdb	6q18_HL_A_QA175E.pdb	-0.28523486852645874	-0.9797999858856201
6q18.pdb	6q18_HL_A_QA175G.pdb	-0.3379259407520294	-0.1574999988079071
6q18.pdb	6q18_HL_A_QA175H.pdb	-0.40475088357925415	0.11500000208616257
6q18.pdb	6q18_HL_A_QA175I.pdb	0.004317641258239746	0.49559998512268066
6q18.pdb	6q18_HL_A_QA175L.pdb	0.22739499807357788	0.44859999418258667
6q18.pdb	6q18_HL_A_QA175K.pdb	-0.2276948243379593	-0.02160000056028366
6q18.pdb	6q18_HL_A_QA175M.pdb	0.07431554794311523	0.38339999318122864
6q18.pdb	6q18_HL_A_QA175F.pdb	-0.626897394657135	0.09700000286102295
6q18.pdb	6q18_HL_A_QA175P.pdb	-0.04894259572029114	-0.14090000092983246
6q18.pdb	6q18_HL_A_QA175S.pdb	-0.3522576093673706	-0.31949999928474426
6q18.pdb	6q18_HL_A_QA175T.pdb	-0.5642737150192261	0.10830000042915344
6q18.pdb	6q18_HL_A_QA175W.pdb	0.10767841339111328	1.2598999738693237
6q18.pdb	6q18_HL_A_QA175Y.pdb	-0.34570443630218506	-0.6200000047683716
6q18.pdb	6q18_HL_A_QA175V.pdb	-0.19182053208351135	0.30329999327659607
6q18.pdb	6q18_HL_A_EA176A.pdb	-0.4065716862678528	-2.154900074005127
6q18.pdb	6q18_HL_A_EA176R.pdb	-0.4230041205883026	-1.8456000089645386
6q18.pdb	6q18_HL_A_EA176N.pdb	-0.748763918876648	-2.3289999961853027
6q18.pdb	6q18_HL_A_EA176D.pdb	-0.8161866664886475	-2.4093000888824463
6q18.pdb	6q18_HL_A_EA176C.pdb	-0.7905044555664062	-2.3921000957489014
6q18.pdb	6q18_HL_A_EA176Q.pdb	-0.47875696420669556	-1.541599988937378
6q18.pdb	6q18_HL_A_EA176G.pdb	-0.7994540929794312	-2.9883999824523926
6q18.pdb	6q18_HL_A_EA176H.pdb	-0.9985504746437073	-2.473099946975708
6q18.pdb	6q18_HL_A_EA176I.pdb	-0.2831132411956787	-1.5425000190734863
6q18.pdb	6q18_HL_A_EA176L.pdb	-0.5553157329559326	-1.7315000295639038
6q18.pdb	6q18_HL_A_EA176K.pdb	-0.4743020534515381	-2.2948999404907227
6q18.pdb	6q18_HL_A_EA176M.pdb	-0.07115128636360168	-1.3712999820709229
6q18.pdb	6q18_HL_A_EA176F.pdb	-0.6279920339584351	-1.5681999921798706
6q18.pdb	6q18_HL_A_EA176P.pdb	-2.760939836502075	-3.9305999279022217
6q18.pdb	6q18_HL_A_EA176S.pdb	-0.699085533618927	-2.827899932861328
6q18.pdb	6q18_HL_A_EA176T.pdb	-0.5011957287788391	-2.930000066757202
6q18.pdb	6q18_HL_A_EA176W.pdb	-1.3171519041061401	-2.0508999824523926
6q18.pdb	6q18_HL_A_EA176Y.pdb	-1.1295855045318604	-2.6491000652313232
6q18.pdb	6q18_HL_A_EA176V.pdb	-0.4311005473136902	-1.6405999660491943
6q18.pdb	6q18_HL_A_GA177A.pdb	-1.249979019165039	-0.8801000118255615
6q18.pdb	6q18_HL_A_GA177R.pdb	-9.718194007873535	-6.064599990844727
6q18.pdb	6q18_HL_A_GA177N.pdb	-1.2707841396331787	-0.5580999851226807
6q18.pdb	6q18_HL_A_GA177D.pdb	-1.0702013969421387	-1.1007000207901
6q18.pdb	6q18_HL_A_GA177C.pdb	-2.8627097606658936	-1.226099967956543
6q18.pdb	6q18_HL_A_GA177Q.pdb	-10.940159797668457	-12.217599868774414
6q18.pdb	6q18_HL_A_GA177E.pdb	-5.373167514801025	-5.336599826812744
6q18.pdb	6q18_HL_A_GA177H.pdb	-27.124359130859375	-34.86465072631836
6q18.pdb	6q18_HL_A_GA177I.pdb	-13.23834228515625	-10.740400314331055
6q18.pdb	6q18_HL_A_GA177L.pdb	-15.920352935791016	-11.390299797058105
6q18.pdb	6q18_HL_A_GA177K.pdb	-19.51075553894043	-21.557920455932617
6q18.pdb	6q18_HL_A_GA177M.pdb	-5.466980457305908	-3.7771999835968018
6q18.pdb	6q18_HL_A_GA177F.pdb	-23.47990608215332	-28.15730094909668
6q18.pdb	6q18_HL_A_GA177P.pdb	-7.600942611694336	-5.511499881744385
6q18.pdb	6q18_HL_A_GA177S.pdb	-2.9564225673675537	-2.3171000480651855
6q18.pdb	6q18_HL_A_GA177T.pdb	-0.9128641486167908	-1.6181000471115112
6q18.pdb	6q18_HL_A_GA177W.pdb	-25.401948928833008	-28.156490325927734
6q18.pdb	6q18_HL_A_GA177Y.pdb	-32.160186767578125	-34.73244094848633
6q18.pdb	6q18_HL_A_GA177V.pdb	-2.0066921710968018	-0.7483999729156494
6okm.pdb	6okm_HL_R_TH29A.pdb	-0.10784786939620972	0.030400000512599945
6okm.pdb	6okm_HL_R_TH29R.pdb	-0.13004857301712036	-0.048500001430511475
6okm.pdb	6okm_HL_R_TH29N.pdb	-0.20522910356521606	0.04450000077486038
6okm.pdb	6okm_HL_R_TH29D.pdb	-0.1130620688199997	0.11959999799728394
6okm.pdb	6okm_HL_R_TH29C.pdb	-0.16498605906963348	0.01850000023841858
6okm.pdb	6okm_HL_R_TH29Q.pdb	-0.33830100297927856	0.008999999612569809
6okm.pdb	6okm_HL_R_TH29E.pdb	-0.403813898563385	0.06289999932050705
6okm.pdb	6okm_HL_R_TH29G.pdb	-0.17095257341861725	0.04600000008940697
6okm.pdb	6okm_HL_R_TH29H.pdb	-0.09822101891040802	0.3540000021457672
6okm.pdb	6okm_HL_R_TH29I.pdb	0.1344834268093109	0.007400000002235174
6okm.pdb	6okm_HL_R_TH29L.pdb	-0.20449641346931458	-0.02070000022649765
6okm.pdb	6okm_HL_R_TH29K.pdb	-0.21905001997947693	-0.025200000032782555
6okm.pdb	6okm_HL_R_TH29M.pdb	0.022176414728164673	-0.010300000198185444
6okm.pdb	6okm_HL_R_TH29F.pdb	0.059695154428482056	0.0430000014603138
6okm.pdb	6okm_HL_R_TH29P.pdb	-0.170185387134552	0.041999999433755875
6okm.pdb	6okm_HL_R_TH29S.pdb	-0.1488092839717865	0.06589999794960022
6okm.pdb	6okm_HL_R_TH29W.pdb	-0.025105684995651245	0.0013000000035390258
6okm.pdb	6okm_HL_R_TH29Y.pdb	-0.11862081289291382	0.10509999841451645
6okm.pdb	6okm_HL_R_TH29V.pdb	-0.024663180112838745	0.007799999788403511
6okm.pdb	6okm_HL_R_NH30A.pdb	-0.586281418800354	-0.23160000145435333
6okm.pdb	6okm_HL_R_NH30R.pdb	-0.15128430724143982	0.28600001335144043
6okm.pdb	6okm_HL_R_NH30D.pdb	-0.1805673986673355	-0.08229999989271164
6okm.pdb	6okm_HL_R_NH30C.pdb	-0.17244496941566467	0.08349999785423279
6okm.pdb	6okm_HL_R_NH30Q.pdb	-0.6040331721305847	-0.15459999442100525
6okm.pdb	6okm_HL_R_NH30E.pdb	-0.01640099287033081	0.07940000295639038
6okm.pdb	6okm_HL_R_NH30G.pdb	-0.557427167892456	-0.5422000288963318
6okm.pdb	6okm_HL_R_NH30H.pdb	-0.6803232431411743	0.4221000075340271
6okm.pdb	6okm_HL_R_NH30I.pdb	-0.06394648551940918	-0.10180000215768814
6okm.pdb	6okm_HL_R_NH30L.pdb	0.3061894178390503	1.0269999504089355
6okm.pdb	6okm_HL_R_NH30K.pdb	0.03763362765312195	1.5205999612808228
6okm.pdb	6okm_HL_R_NH30M.pdb	0.0780780017375946	0.6628000140190125
6okm.pdb	6okm_HL_R_NH30F.pdb	0.23211485147476196	0.5515000224113464
6okm.pdb	6okm_HL_R_NH30P.pdb	-0.6417672634124756	-0.4544999897480011
6okm.pdb	6okm_HL_R_NH30S.pdb	-0.6156574487686157	-0.6402999758720398
6okm.pdb	6okm_HL_R_NH30T.pdb	-0.48755311965942383	0.10509999841451645
6okm.pdb	6okm_HL_R_NH30W.pdb	0.43528062105178833	0.20080000162124634
6okm.pdb	6okm_HL_R_NH30Y.pdb	0.19957506656646729	0.24169999361038208
6okm.pdb	6okm_HL_R_NH30V.pdb	-0.01327890157699585	0.9678999781608582
6okm.pdb	6okm_HL_R_YH31A.pdb	-1.0885812044143677	-0.9271000027656555
6okm.pdb	6okm_HL_R_YH31R.pdb	-0.46554410457611084	-1.0743999481201172
6okm.pdb	6okm_HL_R_YH31N.pdb	-0.9889664053916931	-1.5378999710083008
6okm.pdb	6okm_HL_R_YH31D.pdb	-1.119565486907959	-0.15389999747276306
6okm.pdb	6okm_HL_R_YH31C.pdb	-1.0173110961914062	-0.819100022315979
6okm.pdb	6okm_HL_R_YH31Q.pdb	-1.034623384475708	-1.2400000095367432
6okm.pdb	6okm_HL_R_YH31E.pdb	-1.1681551933288574	0.26600000262260437
6okm.pdb	6okm_HL_R_YH31G.pdb	-1.2151148319244385	-1.0081000328063965
6okm.pdb	6okm_HL_R_YH31H.pdb	-0.5692217946052551	-0.9358000159263611
6okm.pdb	6okm_HL_R_YH31I.pdb	-0.6296379566192627	0.02669999934732914
6okm.pdb	6okm_HL_R_YH31L.pdb	-0.754744827747345	-0.18889999389648438
6okm.pdb	6okm_HL_R_YH31K.pdb	-0.7191226482391357	-1.4326000213623047
6okm.pdb	6okm_HL_R_YH31M.pdb	-0.31710192561149597	0.8090999722480774
6okm.pdb	6okm_HL_R_YH31F.pdb	-0.3956652879714966	0.39430001378059387
6okm.pdb	6okm_HL_R_YH31P.pdb	-0.9922521114349365	-0.5307000279426575
6okm.pdb	6okm_HL_R_YH31S.pdb	-1.0842427015304565	-1.257699966430664
6okm.pdb	6okm_HL_R_YH31T.pdb	-1.1402792930603027	-0.7954999804496765
6okm.pdb	6okm_HL_R_YH31W.pdb	-0.6399521827697754	1.2760000228881836
6okm.pdb	6okm_HL_R_YH31V.pdb	-0.829743504524231	-0.4650999903678894
6okm.pdb	6okm_HL_R_LH32A.pdb	-1.0337836742401123	-1.718400001525879
6okm.pdb	6okm_HL_R_LH32R.pdb	-2.905116319656372	-2.6068999767303467
6okm.pdb	6okm_HL_R_LH32N.pdb	-1.2052104473114014	-1.7252000570297241
6okm.pdb	6okm_HL_R_LH32D.pdb	-0.9502707123756409	-2.9247000217437744
6okm.pdb	6okm_HL_R_LH32C.pdb	-0.6328665614128113	-1.4532999992370605
6okm.pdb	6okm_HL_R_LH32Q.pdb	-1.1238994598388672	-2.2916998863220215
6okm.pdb	6okm_HL_R_LH32E.pdb	-0.9840295314788818	-3.2430999279022217
6okm.pdb	6okm_HL_R_LH32G.pdb	-1.2522857189178467	-2.0034000873565674
6okm.pdb	6okm_HL_R_LH32H.pdb	-1.1876511573791504	-1.0024000406265259
6okm.pdb	6okm_HL_R_LH32I.pdb	-1.062597632408142	-0.7067999839782715
6okm.pdb	6okm_HL_R_LH32K.pdb	-3.707186460494995	-1.2759000062942505
6okm.pdb	6okm_HL_R_LH32M.pdb	-0.5704526901245117	0.2897000014781952
6okm.pdb	6okm_HL_R_LH32F.pdb	-0.04511508345603943	1.3717999458312988
6okm.pdb	6okm_HL_R_LH32P.pdb	-0.7100593447685242	-1.579800009727478
6okm.pdb	6okm_HL_R_LH32S.pdb	-1.1345688104629517	-1.9931999444961548
6okm.pdb	6okm_HL_R_LH32T.pdb	-1.3301172256469727	-1.4589999914169312
6okm.pdb	6okm_HL_R_LH32W.pdb	-9.204416275024414	-3.1570000648498535
6okm.pdb	6okm_HL_R_LH32Y.pdb	-1.1761343479156494	-0.18889999389648438
6okm.pdb	6okm_HL_R_LH32V.pdb	-1.1433197259902954	-1.138200044631958
6okm.pdb	6okm_HL_R_VH49A.pdb	-1.1444735527038574	-0.6279000043869019
6okm.pdb	6okm_HL_R_VH49R.pdb	-1.3426177501678467	-3.5541000366210938
6okm.pdb	6okm_HL_R_VH49N.pdb	-0.8591735363006592	-0.7541999816894531
6okm.pdb	6okm_HL_R_VH49D.pdb	-2.3412652015686035	-1.6556999683380127
6okm.pdb	6okm_HL_R_VH49C.pdb	-0.4754479229450226	-0.38269999623298645
6okm.pdb	6okm_HL_R_VH49Q.pdb	-0.7903504371643066	-0.8259000182151794
6okm.pdb	6okm_HL_R_VH49E.pdb	-1.0049147605895996	-0.289900004863739
6okm.pdb	6okm_HL_R_VH49G.pdb	-1.0559056997299194	-0.9955999851226807
6okm.pdb	6okm_HL_R_VH49H.pdb	-2.592651605606079	-2.91510009765625
6okm.pdb	6okm_HL_R_VH49I.pdb	-0.7882083654403687	-0.30550000071525574
6okm.pdb	6okm_HL_R_VH49L.pdb	-1.0304415225982666	-0.5182999968528748
6okm.pdb	6okm_HL_R_VH49K.pdb	-0.564518392086029	-0.1005999967455864
6okm.pdb	6okm_HL_R_VH49M.pdb	-0.598105788230896	-0.359499990940094
6okm.pdb	6okm_HL_R_VH49F.pdb	-7.534220218658447	-9.661800384521484
6okm.pdb	6okm_HL_R_VH49P.pdb	-0.9234697222709656	-0.7324000000953674
6okm.pdb	6okm_HL_R_VH49S.pdb	-1.3914077281951904	-0.8324999809265137
6okm.pdb	6okm_HL_R_VH49T.pdb	-1.208022117614746	-0.44440001249313354
6okm.pdb	6okm_HL_R_VH49W.pdb	-1.1479780673980713	-0.9074000120162964
6okm.pdb	6okm_HL_R_VH49Y.pdb	-1.3047916889190674	-0.8938999772071838
6okm.pdb	6okm_HL_R_NH51A.pdb	-0.1576097160577774	-0.06589999794960022
6okm.pdb	6okm_HL_R_NH51R.pdb	0.17721977829933167	0.6557000279426575
6okm.pdb	6okm_HL_R_NH51D.pdb	-0.20466190576553345	-0.4997999966144562
6okm.pdb	6okm_HL_R_NH51C.pdb	0.014999240636825562	0.05460000038146973
6okm.pdb	6okm_HL_R_NH51Q.pdb	-0.060902804136276245	-0.3077000081539154
6okm.pdb	6okm_HL_R_NH51E.pdb	-0.04149797558784485	-0.4221000075340271
6okm.pdb	6okm_HL_R_NH51G.pdb	-0.09872704744338989	-0.3630000054836273
6okm.pdb	6okm_HL_R_NH51H.pdb	-0.17920172214508057	0.49140000343322754
6okm.pdb	6okm_HL_R_NH51I.pdb	0.4568015933036804	0.5938000082969666
6okm.pdb	6okm_HL_R_NH51L.pdb	0.2725396156311035	0.8881999850273132
6okm.pdb	6okm_HL_R_NH51K.pdb	0.28419214487075806	0.2513999938964844
6okm.pdb	6okm_HL_R_NH51M.pdb	0.05795136094093323	1.6816999912261963
6okm.pdb	6okm_HL_R_NH51F.pdb	-1.7846307754516602	-1.4256999492645264
6okm.pdb	6okm_HL_R_NH51P.pdb	-1.4918220043182373	-2.34060001373291
6okm.pdb	6okm_HL_R_NH51S.pdb	-0.12557804584503174	-0.551800012588501
6okm.pdb	6okm_HL_R_NH51T.pdb	-0.24979938566684723	-0.3831000030040741
6okm.pdb	6okm_HL_R_NH51W.pdb	-2.2059872150421143	-0.9484999775886536
6okm.pdb	6okm_HL_R_NH51Y.pdb	0.0760473906993866	1.107200026512146
6okm.pdb	6okm_HL_R_NH51V.pdb	0.24659085273742676	0.4803999960422516
6okm.pdb	6okm_HL_R_DH56A.pdb	-0.296750545501709	0.0024999999441206455
6okm.pdb	6okm_HL_R_DH56R.pdb	-0.14705561101436615	-0.08049999922513962
6okm.pdb	6okm_HL_R_DH56N.pdb	-0.37142226099967957	-0.08299999684095383
6okm.pdb	6okm_HL_R_DH56C.pdb	0.04606923460960388	0.2768999934196472
6okm.pdb	6okm_HL_R_DH56Q.pdb	-0.2771846354007721	-0.02630000002682209
6okm.pdb	6okm_HL_R_DH56E.pdb	-0.2806117534637451	-0.011599999852478504
6okm.pdb	6okm_HL_R_DH56G.pdb	-0.36238598823547363	-0.21979999542236328
6okm.pdb	6okm_HL_R_DH56H.pdb	-0.22782990336418152	-0.10270000249147415
6okm.pdb	6okm_HL_R_DH56I.pdb	-0.036363303661346436	0.39480000734329224
6okm.pdb	6okm_HL_R_DH56L.pdb	0.3146306276321411	1.0960999727249146
6okm.pdb	6okm_HL_R_DH56K.pdb	0.2170204520225525	0.6757000088691711
6okm.pdb	6okm_HL_R_DH56M.pdb	0.23042351007461548	1.2908999919891357
6okm.pdb	6okm_HL_R_DH56F.pdb	0.4596140384674072	0.9811999797821045
6okm.pdb	6okm_HL_R_DH56P.pdb	0.047350943088531494	-0.16259999573230743
6okm.pdb	6okm_HL_R_DH56S.pdb	-0.31635114550590515	-0.17589999735355377
6okm.pdb	6okm_HL_R_DH56T.pdb	-0.3083837926387787	-0.13269999623298645
6okm.pdb	6okm_HL_R_DH56W.pdb	0.5131018161773682	0.878600001335144
6okm.pdb	6okm_HL_R_DH56Y.pdb	0.24151015281677246	0.7002000212669373
6okm.pdb	6okm_HL_R_DH56V.pdb	0.01632753014564514	0.3476000130176544
6okm.pdb	6okm_HL_R_YH58A.pdb	-0.7575163841247559	-0.5322999954223633
6okm.pdb	6okm_HL_R_YH58R.pdb	-0.2091495543718338	-0.7390999794006348
6okm.pdb	6okm_HL_R_YH58N.pdb	-0.6001231670379639	-0.6557999849319458
6okm.pdb	6okm_HL_R_YH58D.pdb	-0.6822992563247681	-0.8345000147819519
6okm.pdb	6okm_HL_R_YH58C.pdb	-0.42436879873275757	-0.6137999892234802
6okm.pdb	6okm_HL_R_YH58Q.pdb	-0.5731303691864014	-0.640500009059906
6okm.pdb	6okm_HL_R_YH58E.pdb	-0.4533231258392334	-0.5385000109672546
6okm.pdb	6okm_HL_R_YH58G.pdb	-0.8980814218521118	-0.7049000263214111
6okm.pdb	6okm_HL_R_YH58H.pdb	-0.6096317768096924	-0.754800021648407
6okm.pdb	6okm_HL_R_YH58I.pdb	-0.6923829913139343	-0.29190000891685486
6okm.pdb	6okm_HL_R_YH58L.pdb	-0.17365948855876923	-0.4043999910354614
6okm.pdb	6okm_HL_R_YH58K.pdb	-0.30353105068206787	-0.9549999833106995
6okm.pdb	6okm_HL_R_YH58M.pdb	-0.3678226172924042	-0.6394000053405762
6okm.pdb	6okm_HL_R_YH58F.pdb	-0.482512891292572	-0.42879998683929443
6okm.pdb	6okm_HL_R_YH58P.pdb	-0.9086164236068726	-1.1708999872207642
6okm.pdb	6okm_HL_R_YH58S.pdb	-0.7094966769218445	-0.9099000096321106
6okm.pdb	6okm_HL_R_YH58T.pdb	-0.7285270094871521	-0.9876000285148621
6okm.pdb	6okm_HL_R_YH58W.pdb	-0.5199207067489624	-0.5616999864578247
6okm.pdb	6okm_HL_R_YH58V.pdb	-0.8585547208786011	-0.47929999232292175
6okm.pdb	6okm_HL_R_RH97A.pdb	-1.0885038375854492	0.6327000260353088
6okm.pdb	6okm_HL_R_RH97N.pdb	-1.3936588764190674	0.534600019454956
6okm.pdb	6okm_HL_R_RH97D.pdb	-1.4018051624298096	0.8967999815940857
6okm.pdb	6okm_HL_R_RH97C.pdb	-0.9833024144172668	0.6133999824523926
6okm.pdb	6okm_HL_R_RH97Q.pdb	-0.7958229780197144	1.3381999731063843
6okm.pdb	6okm_HL_R_RH97E.pdb	-0.959723711013794	1.6481000185012817
6okm.pdb	6okm_HL_R_RH97G.pdb	-1.0869967937469482	0.557699978351593
6okm.pdb	6okm_HL_R_RH97H.pdb	-1.447446584701538	0.9732000231742859
6okm.pdb	6okm_HL_R_RH97I.pdb	-1.1338423490524292	0.6021000146865845
6okm.pdb	6okm_HL_R_RH97L.pdb	-0.814146876335144	0.4878999888896942
6okm.pdb	6okm_HL_R_RH97K.pdb	-0.7248733639717102	0.26919999718666077
6okm.pdb	6okm_HL_R_RH97M.pdb	-0.9761980175971985	0.6467999815940857
6okm.pdb	6okm_HL_R_RH97F.pdb	-1.7539591789245605	0.47540000081062317
6okm.pdb	6okm_HL_R_RH97P.pdb	-1.0041990280151367	1.1261999607086182
6okm.pdb	6okm_HL_R_RH97S.pdb	-1.0074130296707153	1.667099952697754
6okm.pdb	6okm_HL_R_RH97T.pdb	-1.3172333240509033	1.242900013923645
6okm.pdb	6okm_HL_R_RH97W.pdb	-0.777921199798584	2.654900074005127
6okm.pdb	6okm_HL_R_RH97Y.pdb	-1.5311706066131592	0.3212999999523163
6okm.pdb	6okm_HL_R_RH97V.pdb	-1.0702937841415405	1.426800012588501
6okm.pdb	6okm_HL_R_DH98A.pdb	-0.22898216545581818	-2.9110000133514404
6okm.pdb	6okm_HL_R_DH98R.pdb	-0.634595513343811	-5.28980016708374
6okm.pdb	6okm_HL_R_DH98N.pdb	-0.24736566841602325	-0.6128000020980835
6okm.pdb	6okm_HL_R_DH98C.pdb	0.1295309066772461	-1.9128999710083008
6okm.pdb	6okm_HL_R_DH98Q.pdb	0.10839176177978516	-1.9012000560760498
6okm.pdb	6okm_HL_R_DH98E.pdb	-0.19732975959777832	-2.021399974822998
6okm.pdb	6okm_HL_R_DH98G.pdb	-1.2095696926116943	-2.0241000652313232
6okm.pdb	6okm_HL_R_DH98H.pdb	-0.2798546552658081	-1.1516000032424927
6okm.pdb	6okm_HL_R_DH98I.pdb	0.06746363639831543	-1.0716999769210815
6okm.pdb	6okm_HL_R_DH98L.pdb	-0.0012922585010528564	-1.3495999574661255
6okm.pdb	6okm_HL_R_DH98K.pdb	-0.8572495579719543	-4.583000183105469
6okm.pdb	6okm_HL_R_DH98M.pdb	0.03876900672912598	-0.9692000150680542
6okm.pdb	6okm_HL_R_DH98F.pdb	-2.402625560760498	-2.0829999446868896
6okm.pdb	6okm_HL_R_DH98P.pdb	-0.20502641797065735	-3.238100051879883
6okm.pdb	6okm_HL_R_DH98S.pdb	-0.5362230539321899	-2.387700080871582
6okm.pdb	6okm_HL_R_DH98T.pdb	-0.40099579095840454	-1.9639999866485596
6okm.pdb	6okm_HL_R_DH98W.pdb	-6.810439109802246	-6.997200012207031
6okm.pdb	6okm_HL_R_DH98Y.pdb	-0.9295753836631775	-2.9537999629974365
6okm.pdb	6okm_HL_R_DH98V.pdb	-0.018373459577560425	-1.5614999532699585
6okm.pdb	6okm_HL_R_RH99A.pdb	-1.0634264945983887	-2.3482000827789307
6okm.pdb	6okm_HL_R_RH99N.pdb	-1.0490589141845703	-2.255199909210205
6okm.pdb	6okm_HL_R_RH99D.pdb	-0.9033833742141724	-3.3726999759674072
6okm.pdb	6okm_HL_R_RH99C.pdb	-0.9436427354812622	-1.9154000282287598
6okm.pdb	6okm_HL_R_RH99Q.pdb	-0.7419307231903076	-1.6252000331878662
6okm.pdb	6okm_HL_R_RH99E.pdb	-0.5347756147384644	-2.61929988861084
6okm.pdb	6okm_HL_R_RH99G.pdb	-1.1371593475341797	-2.9458999633789062
6okm.pdb	6okm_HL_R_RH99H.pdb	-1.4432191848754883	-2.6061999797821045
6okm.pdb	6okm_HL_R_RH99I.pdb	-0.6598928570747375	-0.9937999844551086
6okm.pdb	6okm_HL_R_RH99L.pdb	-0.5448300838470459	-0.8799999952316284
6okm.pdb	6okm_HL_R_RH99K.pdb	-0.5769748687744141	-1.1416000127792358
6okm.pdb	6okm_HL_R_RH99M.pdb	-0.33858272433280945	-0.49410000443458557
6okm.pdb	6okm_HL_R_RH99F.pdb	-4.589086055755615	-4.6722002029418945
6okm.pdb	6okm_HL_R_RH99P.pdb	-1.1627776622772217	-2.1810998916625977
6okm.pdb	6okm_HL_R_RH99S.pdb	-1.2087054252624512	-2.9990999698638916
6okm.pdb	6okm_HL_R_RH99T.pdb	-1.098476529121399	-1.9764000177383423
6okm.pdb	6okm_HL_R_RH99W.pdb	-2.994741916656494	-4.043499946594238
6okm.pdb	6okm_HL_R_RH99Y.pdb	-0.8289328813552856	-1.2063000202178955
6okm.pdb	6okm_HL_R_RH99V.pdb	-0.6127696633338928	-0.3977000117301941
6okm.pdb	6okm_HL_R_YL32A.pdb	-1.4033262729644775	-1.0950000286102295
6okm.pdb	6okm_HL_R_YL32R.pdb	-0.788970947265625	-1.4240000247955322
6okm.pdb	6okm_HL_R_YL32N.pdb	-1.0821857452392578	-1.1109999418258667
6okm.pdb	6okm_HL_R_YL32D.pdb	-1.0108728408813477	-1.4101999998092651
6okm.pdb	6okm_HL_R_YL32C.pdb	-0.6124622821807861	-1.2996000051498413
6okm.pdb	6okm_HL_R_YL32Q.pdb	-1.2207250595092773	-1.280900001525879
6okm.pdb	6okm_HL_R_YL32E.pdb	-1.0418825149536133	-1.232699990272522
6okm.pdb	6okm_HL_R_YL32G.pdb	-1.6043496131896973	-1.7753000259399414
6okm.pdb	6okm_HL_R_YL32H.pdb	-0.5259252786636353	-0.3107999861240387
6okm.pdb	6okm_HL_R_YL32I.pdb	-0.9668429493904114	-2.161099910736084
6okm.pdb	6okm_HL_R_YL32L.pdb	-1.198889970779419	-0.27869999408721924
6okm.pdb	6okm_HL_R_YL32K.pdb	-1.0599206686019897	-0.9671000242233276
6okm.pdb	6okm_HL_R_YL32M.pdb	-0.889286994934082	-0.6531000137329102
6okm.pdb	6okm_HL_R_YL32F.pdb	-0.20000481605529785	0.1703999936580658
6okm.pdb	6okm_HL_R_YL32P.pdb	-1.6444964408874512	-1.4107999801635742
6okm.pdb	6okm_HL_R_YL32S.pdb	-0.7946078777313232	-1.6908999681472778
6okm.pdb	6okm_HL_R_YL32T.pdb	-1.2689054012298584	-1.374500036239624
6okm.pdb	6okm_HL_R_YL32W.pdb	-0.9353840351104736	0.2451000064611435
6okm.pdb	6okm_HL_R_YL32V.pdb	-1.297417163848877	-1.382699966430664
6okm.pdb	6okm_HL_R_VL34A.pdb	-0.7650308012962341	-0.35830000042915344
6okm.pdb	6okm_HL_R_VL34R.pdb	-0.5761827230453491	-0.6277999877929688
6okm.pdb	6okm_HL_R_VL34N.pdb	-0.9064944386482239	-0.22089999914169312
6okm.pdb	6okm_HL_R_VL34D.pdb	-0.90739905834198	-0.5091999769210815
6okm.pdb	6okm_HL_R_VL34C.pdb	-0.29216301441192627	-0.01119999960064888
6okm.pdb	6okm_HL_R_VL34Q.pdb	-0.8517410755157471	-0.31060001254081726
6okm.pdb	6okm_HL_R_VL34E.pdb	-0.9555813670158386	-0.03440000116825104
6okm.pdb	6okm_HL_R_VL34G.pdb	-0.8407739996910095	-0.38909998536109924
6okm.pdb	6okm_HL_R_VL34H.pdb	-0.8832290172576904	-0.42800000309944153
6okm.pdb	6okm_HL_R_VL34I.pdb	-0.4195815622806549	0.18140000104904175
6okm.pdb	6okm_HL_R_VL34L.pdb	-0.6735571622848511	-0.28049999475479126
6okm.pdb	6okm_HL_R_VL34K.pdb	-0.576231062412262	-0.03200000151991844
6okm.pdb	6okm_HL_R_VL34M.pdb	-0.6631720066070557	-0.155799999833107
6okm.pdb	6okm_HL_R_VL34F.pdb	-0.5094975233078003	-0.2709999978542328
6okm.pdb	6okm_HL_R_VL34P.pdb	-0.3438718020915985	-0.5113999843597412
6okm.pdb	6okm_HL_R_VL34S.pdb	-0.9697828888893127	-0.3188000023365021
6okm.pdb	6okm_HL_R_VL34T.pdb	-0.813139021396637	-0.3984000086784363
6okm.pdb	6okm_HL_R_VL34W.pdb	-0.641252875328064	-0.9713000059127808
6okm.pdb	6okm_HL_R_VL34Y.pdb	-0.6354163289070129	-0.5292999744415283
6okm.pdb	6okm_HL_R_YL49A.pdb	-0.6619080305099487	-0.6273000240325928
6okm.pdb	6okm_HL_R_YL49R.pdb	-0.41955798864364624	-1.579300045967102
6okm.pdb	6okm_HL_R_YL49N.pdb	-0.8204890489578247	-0.5073999762535095
6okm.pdb	6okm_HL_R_YL49D.pdb	-0.7873973846435547	-0.6351000070571899
6okm.pdb	6okm_HL_R_YL49C.pdb	-0.6211337447166443	-0.6571999788284302
6okm.pdb	6okm_HL_R_YL49Q.pdb	-0.7424027919769287	0.08009999990463257
6okm.pdb	6okm_HL_R_YL49E.pdb	-0.6372823715209961	-0.8755999803543091
6okm.pdb	6okm_HL_R_YL49G.pdb	-0.7290281057357788	-0.9830999970436096
6okm.pdb	6okm_HL_R_YL49H.pdb	-0.969413697719574	-0.7290999889373779
6okm.pdb	6okm_HL_R_YL49I.pdb	-0.36391669511795044	0.03180000185966492
6okm.pdb	6okm_HL_R_YL49L.pdb	-0.16890226304531097	-0.0015999999595806003
6okm.pdb	6okm_HL_R_YL49K.pdb	-0.40328967571258545	-0.7914000153541565
6okm.pdb	6okm_HL_R_YL49M.pdb	-0.6730087399482727	-0.27630001306533813
6okm.pdb	6okm_HL_R_YL49F.pdb	-0.21269825100898743	0.46720001101493835
6okm.pdb	6okm_HL_R_YL49P.pdb	-0.4468538761138916	-0.550000011920929
6okm.pdb	6okm_HL_R_YL49S.pdb	-0.9008193612098694	-0.7423999905586243
6okm.pdb	6okm_HL_R_YL49T.pdb	-0.5991870164871216	-0.8998000025749207
6okm.pdb	6okm_HL_R_YL49W.pdb	0.20109230279922485	1.2451000213623047
6okm.pdb	6okm_HL_R_YL49V.pdb	-0.41003045439720154	0.026200000196695328
6okm.pdb	6okm_HL_R_NL53A.pdb	-0.249088317155838	0.16920000314712524
6okm.pdb	6okm_HL_R_NL53R.pdb	-0.4531756639480591	0.4422999918460846
6okm.pdb	6okm_HL_R_NL53D.pdb	-0.26435619592666626	-0.7038000226020813
6okm.pdb	6okm_HL_R_NL53C.pdb	-0.6482304334640503	0.2581999897956848
6okm.pdb	6okm_HL_R_NL53Q.pdb	-0.5886512994766235	-0.03999999910593033
6okm.pdb	6okm_HL_R_NL53E.pdb	-0.16276438534259796	-0.22280000150203705
6okm.pdb	6okm_HL_R_NL53G.pdb	-0.5941011905670166	0.2639999985694885
6okm.pdb	6okm_HL_R_NL53H.pdb	-0.5943983793258667	0.15150000154972076
6okm.pdb	6okm_HL_R_NL53I.pdb	0.014254778623580933	-0.20239999890327454
6okm.pdb	6okm_HL_R_NL53L.pdb	-0.1401522159576416	0.37229999899864197
6okm.pdb	6okm_HL_R_NL53K.pdb	-0.23225978016853333	0.42640000581741333
6okm.pdb	6okm_HL_R_NL53M.pdb	-0.21269330382347107	0.7494000196456909
6okm.pdb	6okm_HL_R_NL53F.pdb	-0.08208094537258148	0.18930000066757202
6okm.pdb	6okm_HL_R_NL53P.pdb	-0.18295785784721375	0.17730000615119934
6okm.pdb	6okm_HL_R_NL53S.pdb	-0.571853518486023	0.1420000046491623
6okm.pdb	6okm_HL_R_NL53T.pdb	-0.30715876817703247	0.26750001311302185
6okm.pdb	6okm_HL_R_NL53W.pdb	-0.11469253897666931	0.12770000100135803
6okm.pdb	6okm_HL_R_NL53Y.pdb	0.026680022478103638	1.7431000471115112
6okm.pdb	6okm_HL_R_NL53V.pdb	-0.038449227809906006	0.6003999710083008
6okm.pdb	6okm_HL_R_LL54A.pdb	-0.5857187509536743	0.35569998621940613
6okm.pdb	6okm_HL_R_LL54R.pdb	-0.7875319719314575	-0.17720000445842743
6okm.pdb	6okm_HL_R_LL54N.pdb	-1.235316514968872	0.28790000081062317
6okm.pdb	6okm_HL_R_LL54D.pdb	-1.3969013690948486	0.840399980545044
6okm.pdb	6okm_HL_R_LL54C.pdb	-0.6831679344177246	0.12939999997615814
6okm.pdb	6okm_HL_R_LL54Q.pdb	-1.0985604524612427	0.37529999017715454
6okm.pdb	6okm_HL_R_LL54E.pdb	-0.5709296464920044	0.5098999738693237
6okm.pdb	6okm_HL_R_LL54G.pdb	-0.7988821268081665	0.3490999937057495
6okm.pdb	6okm_HL_R_LL54H.pdb	-1.3338608741760254	0.35519999265670776
6okm.pdb	6okm_HL_R_LL54I.pdb	-0.6763954162597656	-0.12600000202655792
6okm.pdb	6okm_HL_R_LL54K.pdb	-0.3606618046760559	-0.2508000135421753
6okm.pdb	6okm_HL_R_LL54M.pdb	-0.4186314046382904	-0.06449999660253525
6okm.pdb	6okm_HL_R_LL54F.pdb	-0.4008059501647949	-0.14820000529289246
6okm.pdb	6okm_HL_R_LL54P.pdb	-0.5688731670379639	1.0098999738693237
6okm.pdb	6okm_HL_R_LL54S.pdb	-0.6934213042259216	-0.03370000049471855
6okm.pdb	6okm_HL_R_LL54T.pdb	-0.6722409725189209	-0.19689999520778656
6okm.pdb	6okm_HL_R_LL54W.pdb	-0.9048199653625488	0.20260000228881836
6okm.pdb	6okm_HL_R_LL54Y.pdb	-0.4883352518081665	0.12489999830722809
6okm.pdb	6okm_HL_R_LL54V.pdb	-0.2819949686527252	0.5382999777793884
6okm.pdb	6okm_HL_R_EL55A.pdb	-0.566424548625946	-0.8600999712944031
6okm.pdb	6okm_HL_R_EL55R.pdb	-0.4478510320186615	-1.011199951171875
6okm.pdb	6okm_HL_R_EL55N.pdb	-0.5916345119476318	-0.7674999833106995
6okm.pdb	6okm_HL_R_EL55D.pdb	-0.48907822370529175	-0.20149999856948853
6okm.pdb	6okm_HL_R_EL55C.pdb	-0.23158273100852966	-0.4514999985694885
6okm.pdb	6okm_HL_R_EL55Q.pdb	-0.4915403723716736	-0.5813999772071838
6okm.pdb	6okm_HL_R_EL55G.pdb	-0.3309277296066284	-1.0160000324249268
6okm.pdb	6okm_HL_R_EL55H.pdb	-0.4035224914550781	-0.6557999849319458
6okm.pdb	6okm_HL_R_EL55I.pdb	-0.5261880159378052	-0.8367999792098999
6okm.pdb	6okm_HL_R_EL55L.pdb	-0.5598100423812866	-2.386899948120117
6okm.pdb	6okm_HL_R_EL55K.pdb	-0.4758899211883545	-1.0490000247955322
6okm.pdb	6okm_HL_R_EL55M.pdb	-0.4469796419143677	-0.9380000233650208
6okm.pdb	6okm_HL_R_EL55F.pdb	-0.7330403327941895	-0.6875
6okm.pdb	6okm_HL_R_EL55P.pdb	-0.492673397064209	-0.9063000082969666
6okm.pdb	6okm_HL_R_EL55S.pdb	-0.6654291152954102	-0.28139999508857727
6okm.pdb	6okm_HL_R_EL55T.pdb	-0.551988959312439	-1.0786000490188599
6okm.pdb	6okm_HL_R_EL55W.pdb	-0.9691895842552185	-0.48559999465942383
6okm.pdb	6okm_HL_R_EL55Y.pdb	-0.7923687696456909	-1.2470999956130981
6okm.pdb	6okm_HL_R_EL55V.pdb	-0.5460724234580994	-0.8931999802589417
6okm.pdb	6okm_HL_R_SL56A.pdb	-0.24718646705150604	0.34200000762939453
6okm.pdb	6okm_HL_R_SL56R.pdb	-0.05287739634513855	0.08669999986886978
6okm.pdb	6okm_HL_R_SL56N.pdb	-0.51826411485672	0.3386000096797943
6okm.pdb	6okm_HL_R_SL56D.pdb	-0.417682409286499	0.9409999847412109
6okm.pdb	6okm_HL_R_SL56C.pdb	-0.13310964405536652	1.0916999578475952
6okm.pdb	6okm_HL_R_SL56Q.pdb	-0.9214000105857849	0.6158999800682068
6okm.pdb	6okm_HL_R_SL56E.pdb	-0.33647421002388	0.5555999875068665
6okm.pdb	6okm_HL_R_SL56G.pdb	-0.28144580125808716	0.08659999817609787
6okm.pdb	6okm_HL_R_SL56H.pdb	-0.3661942780017853	0.32190001010894775
6okm.pdb	6okm_HL_R_SL56I.pdb	-0.10056279599666595	1.0895999670028687
6okm.pdb	6okm_HL_R_SL56L.pdb	0.3989754915237427	1.079200029373169
6okm.pdb	6okm_HL_R_SL56K.pdb	-0.1667635589838028	0.15189999341964722
6okm.pdb	6okm_HL_R_SL56M.pdb	-0.07715067267417908	1.7482999563217163
6okm.pdb	6okm_HL_R_SL56F.pdb	0.9548612236976624	0.9739000201225281
6okm.pdb	6okm_HL_R_SL56P.pdb	0.48470062017440796	1.636299967765808
6okm.pdb	6okm_HL_R_SL56T.pdb	-0.5398883819580078	0.3702000081539154
6okm.pdb	6okm_HL_R_SL56W.pdb	0.3409775495529175	0.7142000198364258
6okm.pdb	6okm_HL_R_SL56Y.pdb	0.18005335330963135	0.6863999962806702
6okm.pdb	6okm_HL_R_SL56V.pdb	0.3715896010398865	1.1533000469207764
6okm.pdb	6okm_HL_R_VL58A.pdb	-0.24000531435012817	0.009399999864399433
6okm.pdb	6okm_HL_R_VL58R.pdb	-0.4363933205604553	-0.21940000355243683
6okm.pdb	6okm_HL_R_VL58N.pdb	-0.5970587730407715	-0.006099999882280827
6okm.pdb	6okm_HL_R_VL58D.pdb	-0.6798861026763916	1.250100016593933
6okm.pdb	6okm_HL_R_VL58C.pdb	-0.5165490508079529	-0.022299999371170998
6okm.pdb	6okm_HL_R_VL58Q.pdb	-0.5074576735496521	0.298799991607666
6okm.pdb	6okm_HL_R_VL58E.pdb	-0.46799421310424805	0.8507000207901001
6okm.pdb	6okm_HL_R_VL58G.pdb	-0.285575807094574	0.11630000174045563
6okm.pdb	6okm_HL_R_VL58H.pdb	-0.49545952677726746	0.0430000014603138
6okm.pdb	6okm_HL_R_VL58I.pdb	-0.410875141620636	0.014000000432133675
6okm.pdb	6okm_HL_R_VL58L.pdb	-0.14365851879119873	0.11789999902248383
6okm.pdb	6okm_HL_R_VL58K.pdb	-0.33732640743255615	0.028300000354647636
6okm.pdb	6okm_HL_R_VL58M.pdb	-0.34676820039749146	0.11140000075101852
6okm.pdb	6okm_HL_R_VL58F.pdb	-0.5708874464035034	0.02070000022649765
6okm.pdb	6okm_HL_R_VL58P.pdb	-0.4048950970172882	0.028699999675154686
6okm.pdb	6okm_HL_R_VL58S.pdb	-0.37823840975761414	-0.04639999940991402
6okm.pdb	6okm_HL_R_VL58T.pdb	-0.37591835856437683	-0.017799999564886093
6okm.pdb	6okm_HL_R_VL58W.pdb	-0.7522451281547546	-0.26649999618530273
6okm.pdb	6okm_HL_R_VL58Y.pdb	-1.1310235261917114	-0.583299994468689
6okm.pdb	6okm_HL_R_YL91A.pdb	-0.6009271144866943	-1.7640999555587769
6okm.pdb	6okm_HL_R_YL91R.pdb	-1.0455536842346191	-1.0126999616622925
6okm.pdb	6okm_HL_R_YL91N.pdb	-0.5971571207046509	-1.6384999752044678
6okm.pdb	6okm_HL_R_YL91D.pdb	-0.494314968585968	-1.8961000442504883
6okm.pdb	6okm_HL_R_YL91C.pdb	-0.6651507019996643	-1.6739000082015991
6okm.pdb	6okm_HL_R_YL91Q.pdb	-1.5528297424316406	-1.8388999700546265
6okm.pdb	6okm_HL_R_YL91E.pdb	-0.5833182334899902	-2.046999931335449
6okm.pdb	6okm_HL_R_YL91G.pdb	-0.8929315805435181	-2.492500066757202
6okm.pdb	6okm_HL_R_YL91H.pdb	-0.7669848799705505	-0.8356999754905701
6okm.pdb	6okm_HL_R_YL91I.pdb	-0.194520503282547	-0.6013000011444092
6okm.pdb	6okm_HL_R_YL91L.pdb	-0.2725106179714203	-1.2532999515533447
6okm.pdb	6okm_HL_R_YL91K.pdb	-0.09079486131668091	-1.2200000286102295
6okm.pdb	6okm_HL_R_YL91M.pdb	-0.7157065868377686	-1.3240000009536743
6okm.pdb	6okm_HL_R_YL91F.pdb	-0.1981278508901596	-0.1762000024318695
6okm.pdb	6okm_HL_R_YL91P.pdb	-0.7787845730781555	-1.9500000476837158
6okm.pdb	6okm_HL_R_YL91S.pdb	-0.7678207159042358	-2.0201001167297363
6okm.pdb	6okm_HL_R_YL91T.pdb	-0.7648959159851074	-1.9875999689102173
6okm.pdb	6okm_HL_R_YL91W.pdb	-0.5179185271263123	0.8069000244140625
6okm.pdb	6okm_HL_R_YL91V.pdb	-0.46821290254592896	-1.1715999841690063
6okm.pdb	6okm_HL_R_AL92R.pdb	-0.22625304758548737	-0.4235999882221222
6okm.pdb	6okm_HL_R_AL92N.pdb	-0.2390713095664978	-0.07020000368356705
6okm.pdb	6okm_HL_R_AL92D.pdb	-0.28860172629356384	0.18060000240802765
6okm.pdb	6okm_HL_R_AL92C.pdb	-0.30690962076187134	0.03350000083446503
6okm.pdb	6okm_HL_R_AL92Q.pdb	-0.3385013937950134	-0.05050000175833702
6okm.pdb	6okm_HL_R_AL92E.pdb	-0.4395796060562134	0.18860000371932983
6okm.pdb	6okm_HL_R_AL92G.pdb	-0.2922968566417694	-0.02290000021457672
6okm.pdb	6okm_HL_R_AL92H.pdb	-0.20546412467956543	-0.02879999950528145
6okm.pdb	6okm_HL_R_AL92I.pdb	-0.21271273493766785	-0.10670000314712524
6okm.pdb	6okm_HL_R_AL92L.pdb	-0.032741427421569824	-0.3571999967098236
6okm.pdb	6okm_HL_R_AL92K.pdb	-0.19350361824035645	-0.031599998474121094
6okm.pdb	6okm_HL_R_AL92M.pdb	-0.07807935774326324	0.014399999752640724
6okm.pdb	6okm_HL_R_AL92F.pdb	-0.07752493023872375	-0.03530000150203705
6okm.pdb	6okm_HL_R_AL92P.pdb	-0.39494264125823975	-0.5485000014305115
6okm.pdb	6okm_HL_R_AL92S.pdb	-0.5225695967674255	-0.10719999670982361
6okm.pdb	6okm_HL_R_AL92T.pdb	-0.609031081199646	-0.28519999980926514
6okm.pdb	6okm_HL_R_AL92W.pdb	-0.2115442454814911	-0.07689999788999557
6okm.pdb	6okm_HL_R_AL92Y.pdb	-0.22873824834823608	0.017899999395012856
6okm.pdb	6okm_HL_R_AL92V.pdb	-0.3637542724609375	-0.09510000050067902
6okm.pdb	6okm_HL_R_QL93A.pdb	-0.015439063310623169	0.04399999976158142
6okm.pdb	6okm_HL_R_QL93R.pdb	0.012069851160049438	-0.2784000039100647
6okm.pdb	6okm_HL_R_QL93N.pdb	-0.22234469652175903	0.2110999971628189
6okm.pdb	6okm_HL_R_QL93D.pdb	-0.2383885234594345	0.5564000010490417
6okm.pdb	6okm_HL_R_QL93C.pdb	-0.04072493314743042	0.34389999508857727
6okm.pdb	6okm_HL_R_QL93E.pdb	-0.1609506458044052	0.41190001368522644
6okm.pdb	6okm_HL_R_QL93G.pdb	-0.045732319355010986	0.1340000033378601
6okm.pdb	6okm_HL_R_QL93H.pdb	0.3402368426322937	0.22609999775886536
6okm.pdb	6okm_HL_R_QL93I.pdb	0.03924807906150818	0.4171999990940094
6okm.pdb	6okm_HL_R_QL93L.pdb	0.07091119885444641	-0.045099999755620956
6okm.pdb	6okm_HL_R_QL93K.pdb	-0.19472593069076538	-0.12939999997615814
6okm.pdb	6okm_HL_R_QL93M.pdb	-0.12426216900348663	-0.010499999858438969
6okm.pdb	6okm_HL_R_QL93F.pdb	0.8512688279151917	0.8719000220298767
6okm.pdb	6okm_HL_R_QL93P.pdb	0.1934710144996643	0.40049999952316284
6okm.pdb	6okm_HL_R_QL93S.pdb	-0.2075747549533844	0.08309999853372574
6okm.pdb	6okm_HL_R_QL93T.pdb	-0.23040884733200073	-0.18160000443458557
6okm.pdb	6okm_HL_R_QL93W.pdb	1.0127437114715576	1.370300054550171
6okm.pdb	6okm_HL_R_QL93Y.pdb	0.8565474152565002	0.6524999737739563
6okm.pdb	6okm_HL_R_QL93V.pdb	0.06443554162979126	0.03150000050663948
6okm.pdb	6okm_HL_R_FL94A.pdb	-0.7427838444709778	-1.736199975013733
6okm.pdb	6okm_HL_R_FL94R.pdb	-0.7647867202758789	-2.5708000659942627
6okm.pdb	6okm_HL_R_FL94N.pdb	-0.906838059425354	-1.4124000072479248
6okm.pdb	6okm_HL_R_FL94D.pdb	-0.9029312133789062	-1.7350000143051147
6okm.pdb	6okm_HL_R_FL94C.pdb	-0.7588403224945068	-1.6884000301361084
6okm.pdb	6okm_HL_R_FL94Q.pdb	-0.761888861656189	-1.5241999626159668
6okm.pdb	6okm_HL_R_FL94E.pdb	-0.621039628982544	-1.5322999954223633
6okm.pdb	6okm_HL_R_FL94G.pdb	-0.9142532348632812	-2.035900115966797
6okm.pdb	6okm_HL_R_FL94H.pdb	-0.6685599088668823	-0.8730999827384949
6okm.pdb	6okm_HL_R_FL94I.pdb	-0.7875016331672668	-1.3423000574111938
6okm.pdb	6okm_HL_R_FL94L.pdb	-0.8777342438697815	-0.9577000141143799
6okm.pdb	6okm_HL_R_FL94K.pdb	-0.6555821895599365	-0.7860000133514404
6okm.pdb	6okm_HL_R_FL94M.pdb	-0.3138990104198456	-0.33709999918937683
6okm.pdb	6okm_HL_R_FL94P.pdb	-0.8849808573722839	-0.9947999715805054
6okm.pdb	6okm_HL_R_FL94S.pdb	-1.0725812911987305	-1.8277000188827515
6okm.pdb	6okm_HL_R_FL94T.pdb	-0.7630451917648315	-1.881500005722046
6okm.pdb	6okm_HL_R_FL94W.pdb	-0.5373428463935852	-1.1548000574111938
6okm.pdb	6okm_HL_R_FL94Y.pdb	-2.3261020183563232	-0.9251000285148621
6okm.pdb	6okm_HL_R_FL94V.pdb	-0.6388224959373474	-1.6291999816894531
6okm.pdb	6okm_HL_R_YL96A.pdb	-0.49577873945236206	0.06830000132322311
6okm.pdb	6okm_HL_R_YL96R.pdb	-0.3763619065284729	0.1656000018119812
6okm.pdb	6okm_HL_R_YL96N.pdb	-0.44502657651901245	0.052000001072883606
6okm.pdb	6okm_HL_R_YL96D.pdb	-0.6224847435951233	0.10209999978542328
6okm.pdb	6okm_HL_R_YL96C.pdb	-0.38880467414855957	0.18019999563694
6okm.pdb	6okm_HL_R_YL96Q.pdb	-0.4849129319190979	-0.0032999999821186066
6okm.pdb	6okm_HL_R_YL96E.pdb	-0.6674802899360657	-0.060100000351667404
6okm.pdb	6okm_HL_R_YL96G.pdb	-0.4133615791797638	0.0348999984562397
6okm.pdb	6okm_HL_R_YL96H.pdb	-0.49641892313957214	0.2793999910354614
6okm.pdb	6okm_HL_R_YL96I.pdb	-0.3211841583251953	0.13369999825954437
6okm.pdb	6okm_HL_R_YL96L.pdb	-0.23131147027015686	0.16329999268054962
6okm.pdb	6okm_HL_R_YL96K.pdb	-0.41246095299720764	0.11949999630451202
6okm.pdb	6okm_HL_R_YL96M.pdb	-0.304354190826416	0.08089999854564667
6okm.pdb	6okm_HL_R_YL96F.pdb	-0.1505891978740692	0.14830000698566437
6okm.pdb	6okm_HL_R_YL96P.pdb	-0.27304545044898987	-0.10670000314712524
6okm.pdb	6okm_HL_R_YL96S.pdb	-0.5793738961219788	0.09960000216960907
6okm.pdb	6okm_HL_R_YL96T.pdb	-0.5358132123947144	0.04729999974370003
6okm.pdb	6okm_HL_R_YL96W.pdb	-0.3899777829647064	0.10339999943971634
6okm.pdb	6okm_HL_R_YL96V.pdb	-0.2978247106075287	0.05270000174641609
6okm.pdb	6okm_HL_R_RR36A.pdb	-0.32606539130210876	-0.671999990940094
6okm.pdb	6okm_HL_R_RR36N.pdb	-0.35564810037612915	-0.7473999857902527
6okm.pdb	6okm_HL_R_RR36D.pdb	-0.41019994020462036	-0.7513999938964844
6okm.pdb	6okm_HL_R_RR36C.pdb	-0.2624407410621643	-0.6814000010490417
6okm.pdb	6okm_HL_R_RR36Q.pdb	-0.2711910605430603	-0.7415000200271606
6okm.pdb	6okm_HL_R_RR36E.pdb	-0.3924413323402405	-0.8429999947547913
6okm.pdb	6okm_HL_R_RR36G.pdb	-0.2530689239501953	-0.7440000176429749
6okm.pdb	6okm_HL_R_RR36H.pdb	-0.3027583360671997	-0.6610000133514404
6okm.pdb	6okm_HL_R_RR36I.pdb	-0.2864549458026886	-0.6607999801635742
6okm.pdb	6okm_HL_R_RR36L.pdb	-0.14132560789585114	-0.7473999857902527
6okm.pdb	6okm_HL_R_RR36K.pdb	-0.33694738149642944	-0.6593000292778015
6okm.pdb	6okm_HL_R_RR36M.pdb	-0.3217179775238037	-0.7067999839782715
6okm.pdb	6okm_HL_R_RR36F.pdb	-0.2792885899543762	-0.5521000027656555
6okm.pdb	6okm_HL_R_RR36P.pdb	-0.2867690622806549	-0.7056999802589417
6okm.pdb	6okm_HL_R_RR36S.pdb	-0.4228430390357971	-0.6886000037193298
6okm.pdb	6okm_HL_R_RR36T.pdb	-0.4582954943180084	-0.7214000225067139
6okm.pdb	6okm_HL_R_RR36W.pdb	-0.375560998916626	-0.7116000056266785
6okm.pdb	6okm_HL_R_RR36Y.pdb	-0.36857250332832336	-0.7473999857902527
6okm.pdb	6okm_HL_R_RR36V.pdb	-0.3142903745174408	-0.6610999703407288
6okm.pdb	6okm_HL_R_GR39A.pdb	-4.17840576171875	-2.6570000648498535
6okm.pdb	6okm_HL_R_GR39R.pdb	-9.02525806427002	-6.9085001945495605
6okm.pdb	6okm_HL_R_GR39N.pdb	-11.821266174316406	-8.5871000289917
6okm.pdb	6okm_HL_R_GR39D.pdb	-9.608742713928223	-6.344399929046631
6okm.pdb	6okm_HL_R_GR39C.pdb	-7.014764785766602	-4.624800205230713
6okm.pdb	6okm_HL_R_GR39Q.pdb	-2.934147834777832	-1.811900019645691
6okm.pdb	6okm_HL_R_GR39E.pdb	-13.47192668914795	-8.909600257873535
6okm.pdb	6okm_HL_R_GR39H.pdb	-21.29967498779297	-21.661226272583008
6okm.pdb	6okm_HL_R_GR39I.pdb	-12.645889282226562	-11.7252197265625
6okm.pdb	6okm_HL_R_GR39L.pdb	-7.577599048614502	-5.9868998527526855
6okm.pdb	6okm_HL_R_GR39K.pdb	-9.213262557983398	-8.08080005645752
6okm.pdb	6okm_HL_R_GR39M.pdb	-10.531479835510254	-8.659799575805664
6okm.pdb	6okm_HL_R_GR39F.pdb	-10.747029304504395	-12.78499984741211
6okm.pdb	6okm_HL_R_GR39P.pdb	-6.330356121063232	-4.26609992980957
6okm.pdb	6okm_HL_R_GR39S.pdb	-6.672903537750244	-3.9639999866485596
6okm.pdb	6okm_HL_R_GR39T.pdb	-12.2053804397583	-9.837800025939941
6okm.pdb	6okm_HL_R_GR39W.pdb	-9.470636367797852	-9.8996000289917
6okm.pdb	6okm_HL_R_GR39Y.pdb	-7.954412937164307	-11.081899642944336
6okm.pdb	6okm_HL_R_GR39V.pdb	-13.005541801452637	-10.873800277709961
6okm.pdb	6okm_HL_R_PR40A.pdb	-0.7878425717353821	-1.593000054359436
6okm.pdb	6okm_HL_R_PR40R.pdb	-2.8424994945526123	-2.5552000999450684
6okm.pdb	6okm_HL_R_PR40N.pdb	-1.511509895324707	-2.0350000858306885
6okm.pdb	6okm_HL_R_PR40D.pdb	-2.5247936248779297	-4.617599964141846
6okm.pdb	6okm_HL_R_PR40C.pdb	-0.231735497713089	-1.6552000045776367
6okm.pdb	6okm_HL_R_PR40Q.pdb	-0.6730157136917114	-1.3157999515533447
6okm.pdb	6okm_HL_R_PR40E.pdb	-1.4394712448120117	-2.4879000186920166
6okm.pdb	6okm_HL_R_PR40G.pdb	-1.1425580978393555	-2.980299949645996
6okm.pdb	6okm_HL_R_PR40H.pdb	-12.13890552520752	-9.649200439453125
6okm.pdb	6okm_HL_R_PR40I.pdb	-2.4995622634887695	-2.975600004196167
6okm.pdb	6okm_HL_R_PR40L.pdb	-0.2695378065109253	-0.12950000166893005
6okm.pdb	6okm_HL_R_PR40K.pdb	-0.20676590502262115	-2.029900074005127
6okm.pdb	6okm_HL_R_PR40M.pdb	0.22596371173858643	-0.5644000172615051
6okm.pdb	6okm_HL_R_PR40F.pdb	-16.8640193939209	-16.388019561767578
6okm.pdb	6okm_HL_R_PR40S.pdb	-1.0296401977539062	-2.95740008354187
6okm.pdb	6okm_HL_R_PR40T.pdb	-1.2014069557189941	-2.3482000827789307
6okm.pdb	6okm_HL_R_PR40W.pdb	-18.718172073364258	-18.26814079284668
6okm.pdb	6okm_HL_R_PR40Y.pdb	-21.435420989990234	-17.368520736694336
6okm.pdb	6okm_HL_R_PR40V.pdb	-1.9097516536712646	-1.0714999437332153
6okm.pdb	6okm_HL_R_GR41A.pdb	-0.7383025884628296	-0.6334999799728394
6okm.pdb	6okm_HL_R_GR41R.pdb	-1.0693111419677734	-0.684499979019165
6okm.pdb	6okm_HL_R_GR41N.pdb	-0.740530252456665	-0.15889999270439148
6okm.pdb	6okm_HL_R_GR41D.pdb	-0.4239993691444397	-2.3157999515533447
6okm.pdb	6okm_HL_R_GR41C.pdb	-0.27389371395111084	-0.5843999981880188
6okm.pdb	6okm_HL_R_GR41Q.pdb	-0.30795517563819885	-1.0339000225067139
6okm.pdb	6okm_HL_R_GR41E.pdb	-0.3871920704841614	-1.433500051498413
6okm.pdb	6okm_HL_R_GR41H.pdb	-1.6062476634979248	-2.283600091934204
6okm.pdb	6okm_HL_R_GR41I.pdb	-4.454604148864746	-3.34060001373291
6okm.pdb	6okm_HL_R_GR41L.pdb	-0.506284236907959	-0.04100000113248825
6okm.pdb	6okm_HL_R_GR41K.pdb	0.16013681888580322	-0.49939998984336853
6okm.pdb	6okm_HL_R_GR41M.pdb	-0.1163969486951828	0.5928000211715698
6okm.pdb	6okm_HL_R_GR41F.pdb	-4.3644633293151855	-4.066699981689453
6okm.pdb	6okm_HL_R_GR41P.pdb	-5.527892589569092	-4.253499984741211
6okm.pdb	6okm_HL_R_GR41S.pdb	-0.5466989874839783	-1.5640000104904175
6okm.pdb	6okm_HL_R_GR41T.pdb	-1.8114738464355469	-2.84660005569458
6okm.pdb	6okm_HL_R_GR41W.pdb	-4.95373010635376	-7.831999778747559
6okm.pdb	6okm_HL_R_GR41Y.pdb	-14.439919471740723	-13.056039810180664
6okm.pdb	6okm_HL_R_GR41V.pdb	-2.4426729679107666	-1.9118000268936157
6okm.pdb	6okm_HL_R_FR42A.pdb	-2.1493866443634033	-2.1013998985290527
6okm.pdb	6okm_HL_R_FR42R.pdb	-1.766634225845337	-1.7187999486923218
6okm.pdb	6okm_HL_R_FR42N.pdb	-1.7348780632019043	-2.2184998989105225
6okm.pdb	6okm_HL_R_FR42D.pdb	-2.333582878112793	-2.84689998626709
6okm.pdb	6okm_HL_R_FR42C.pdb	-1.9685101509094238	-1.768399953842163
6okm.pdb	6okm_HL_R_FR42Q.pdb	-2.2931807041168213	-1.4670000076293945
6okm.pdb	6okm_HL_R_FR42E.pdb	-1.8776381015777588	-2.1041998863220215
6okm.pdb	6okm_HL_R_FR42G.pdb	-2.209376096725464	-2.2165000438690186
6okm.pdb	6okm_HL_R_FR42H.pdb	-1.8337266445159912	-0.5260999798774719
6okm.pdb	6okm_HL_R_FR42I.pdb	-1.812934160232544	-1.1866999864578247
6okm.pdb	6okm_HL_R_FR42L.pdb	-1.6887013912200928	-0.9320999979972839
6okm.pdb	6okm_HL_R_FR42K.pdb	-1.4954240322113037	0.9448999762535095
6okm.pdb	6okm_HL_R_FR42M.pdb	-1.1470909118652344	-0.6287000179290771
6okm.pdb	6okm_HL_R_FR42P.pdb	-2.3124449253082275	-2.194700002670288
6okm.pdb	6okm_HL_R_FR42S.pdb	-2.078526020050049	-1.8496999740600586
6okm.pdb	6okm_HL_R_FR42T.pdb	-2.020526885986328	-1.3386000394821167
6okm.pdb	6okm_HL_R_FR42W.pdb	-9.725523948669434	-6.531499862670898
6okm.pdb	6okm_HL_R_FR42Y.pdb	-2.462367057800293	-3.4511001110076904
6okm.pdb	6okm_HL_R_FR42V.pdb	-1.9454989433288574	-1.5465999841690063
6okm.pdb	6okm_HL_R_PR54A.pdb	-0.894948422908783	-0.34929999709129333
6okm.pdb	6okm_HL_R_PR54R.pdb	-0.9476445913314819	-2.4660000801086426
6okm.pdb	6okm_HL_R_PR54N.pdb	-1.2529170513153076	-2.7797000408172607
6okm.pdb	6okm_HL_R_PR54D.pdb	-2.3888063430786133	-3.082200050354004
6okm.pdb	6okm_HL_R_PR54C.pdb	-0.669724702835083	-0.6115000247955322
6okm.pdb	6okm_HL_R_PR54Q.pdb	-2.6710546016693115	-3.235300064086914
6okm.pdb	6okm_HL_R_PR54E.pdb	-2.4030213356018066	-4.40310001373291
6okm.pdb	6okm_HL_R_PR54G.pdb	-1.2236239910125732	-2.5696001052856445
6okm.pdb	6okm_HL_R_PR54H.pdb	-12.305821418762207	-12.54578971862793
6okm.pdb	6okm_HL_R_PR54I.pdb	-1.0523827075958252	-2.229099988937378
6okm.pdb	6okm_HL_R_PR54L.pdb	-1.8121380805969238	-2.269399881362915
6okm.pdb	6okm_HL_R_PR54K.pdb	-1.4933545589447021	-1.4607000350952148
6okm.pdb	6okm_HL_R_PR54M.pdb	-1.695225477218628	-2.0469000339508057
6okm.pdb	6okm_HL_R_PR54F.pdb	-3.356170177459717	-7.407700061798096
6okm.pdb	6okm_HL_R_PR54S.pdb	-0.9337471723556519	-0.5874000191688538
6okm.pdb	6okm_HL_R_PR54T.pdb	-1.7163231372833252	-0.5666000247001648
6okm.pdb	6okm_HL_R_PR54W.pdb	-10.217425346374512	-6.5106000900268555
6okm.pdb	6okm_HL_R_PR54Y.pdb	-9.505260467529297	-9.390000343322754
6okm.pdb	6okm_HL_R_PR54V.pdb	-1.6479158401489258	0.15049999952316284
6okm.pdb	6okm_HL_R_WR57A.pdb	-2.2800207138061523	-3.6254000663757324
6okm.pdb	6okm_HL_R_WR57R.pdb	-1.85526704788208	-1.7021000385284424
6okm.pdb	6okm_HL_R_WR57N.pdb	-2.5497798919677734	-3.977299928665161
6okm.pdb	6okm_HL_R_WR57D.pdb	-2.410027503967285	-4.76800012588501
6okm.pdb	6okm_HL_R_WR57C.pdb	-2.1453676223754883	-3.5090999603271484
6okm.pdb	6okm_HL_R_WR57Q.pdb	-2.1847898960113525	-3.1846001148223877
6okm.pdb	6okm_HL_R_WR57E.pdb	-1.9446237087249756	-3.2904000282287598
6okm.pdb	6okm_HL_R_WR57G.pdb	-2.5150582790374756	-4.059800148010254
6okm.pdb	6okm_HL_R_WR57H.pdb	-1.5175297260284424	-3.5994999408721924
6okm.pdb	6okm_HL_R_WR57I.pdb	-2.210644006729126	-2.8864998817443848
6okm.pdb	6okm_HL_R_WR57L.pdb	-1.9896318912506104	-1.7001999616622925
6okm.pdb	6okm_HL_R_WR57K.pdb	-2.124382972717285	-2.7330000400543213
6okm.pdb	6okm_HL_R_WR57M.pdb	-1.2619798183441162	-0.9904999732971191
6okm.pdb	6okm_HL_R_WR57F.pdb	-1.2583622932434082	-1.2007999420166016
6okm.pdb	6okm_HL_R_WR57P.pdb	-2.005141496658325	-3.2444000244140625
6okm.pdb	6okm_HL_R_WR57S.pdb	-2.6146748065948486	-4.255899906158447
6okm.pdb	6okm_HL_R_WR57T.pdb	-2.405600070953369	-4.297399997711182
6okm.pdb	6okm_HL_R_WR57Y.pdb	-1.4857919216156006	-1.6878000497817993
6okm.pdb	6okm_HL_R_WR57V.pdb	-2.310744524002075	-3.1110999584198
6okm.pdb	6okm_HL_R_CR58A.pdb	-0.41000568866729736	-0.42910000681877136
6okm.pdb	6okm_HL_R_CR58R.pdb	-1.0021955966949463	-5.803400039672852
6okm.pdb	6okm_HL_R_CR58N.pdb	-0.5235285758972168	-0.6082000136375427
6okm.pdb	6okm_HL_R_CR58D.pdb	-0.33366891741752625	0.5967000126838684
6okm.pdb	6okm_HL_R_CR58Q.pdb	0.19643372297286987	0.8378999829292297
6okm.pdb	6okm_HL_R_CR58E.pdb	0.2790865898132324	2.8854000568389893
6okm.pdb	6okm_HL_R_CR58G.pdb	-0.27279287576675415	-0.10499999672174454
6okm.pdb	6okm_HL_R_CR58H.pdb	0.05916476249694824	-2.191800117492676
6okm.pdb	6okm_HL_R_CR58I.pdb	-0.26144999265670776	0.2547000050544739
6okm.pdb	6okm_HL_R_CR58L.pdb	-0.49236804246902466	-0.13930000364780426
6okm.pdb	6okm_HL_R_CR58K.pdb	-1.1919081211090088	-6.475299835205078
6okm.pdb	6okm_HL_R_CR58M.pdb	-0.26182126998901367	-0.7716000080108643
6okm.pdb	6okm_HL_R_CR58F.pdb	-1.4245755672454834	-1.8798999786376953
6okm.pdb	6okm_HL_R_CR58P.pdb	-0.3050685524940491	0.6348000168800354
6okm.pdb	6okm_HL_R_CR58S.pdb	-0.6247195601463318	-0.4787999987602234
6okm.pdb	6okm_HL_R_CR58T.pdb	-0.6198526620864868	-0.5453000068664551
6okm.pdb	6okm_HL_R_CR58W.pdb	-10.696762084960938	-15.97307014465332
6okm.pdb	6okm_HL_R_CR58Y.pdb	-0.7641714215278625	-2.2939000129699707
6okm.pdb	6okm_HL_R_CR58V.pdb	-0.31485292315483093	0.032099999487400055
6okm.pdb	6okm_HL_R_NR59A.pdb	-0.5147778987884521	0.33970001339912415
6okm.pdb	6okm_HL_R_NR59R.pdb	-0.1360826939344406	1.1378999948501587
6okm.pdb	6okm_HL_R_NR59D.pdb	-0.41682055592536926	3.2416000366210938
6okm.pdb	6okm_HL_R_NR59C.pdb	-0.03997910022735596	0.9610000252723694
6okm.pdb	6okm_HL_R_NR59Q.pdb	-0.4262705445289612	-0.024800000712275505
6okm.pdb	6okm_HL_R_NR59E.pdb	-0.506195068359375	0.7738999724388123
6okm.pdb	6okm_HL_R_NR59G.pdb	-0.5405375957489014	0.18119999766349792
6okm.pdb	6okm_HL_R_NR59H.pdb	0.2404192090034485	-0.17509999871253967
6okm.pdb	6okm_HL_R_NR59I.pdb	-0.027219831943511963	0.5860000252723694
6okm.pdb	6okm_HL_R_NR59L.pdb	0.47957444190979004	0.6169000267982483
6okm.pdb	6okm_HL_R_NR59K.pdb	-0.19978725910186768	0.7555000185966492
6okm.pdb	6okm_HL_R_NR59M.pdb	-0.058376312255859375	0.6694999933242798
6okm.pdb	6okm_HL_R_NR59F.pdb	0.5979864001274109	1.3823000192642212
6okm.pdb	6okm_HL_R_NR59P.pdb	-0.24980273842811584	0.25130000710487366
6okm.pdb	6okm_HL_R_NR59S.pdb	-0.6136605739593506	0.9106000065803528
6okm.pdb	6okm_HL_R_NR59T.pdb	-0.6081134080886841	0.3603000044822693
6okm.pdb	6okm_HL_R_NR59W.pdb	-0.07296395301818848	0.43309998512268066
6okm.pdb	6okm_HL_R_NR59Y.pdb	0.5184432864189148	1.386299967765808
6okm.pdb	6okm_HL_R_NR59V.pdb	-0.20735624432563782	0.7433000206947327
6okm.pdb	6okm_HL_R_LR60A.pdb	-0.7142531871795654	-0.7017999887466431
6okm.pdb	6okm_HL_R_LR60R.pdb	-0.34666600823402405	-0.43059998750686646
6okm.pdb	6okm_HL_R_LR60N.pdb	-0.8174198865890503	-0.79339998960495
6okm.pdb	6okm_HL_R_LR60D.pdb	-1.0282540321350098	-0.8605999946594238
6okm.pdb	6okm_HL_R_LR60C.pdb	-0.6912428140640259	-0.09459999948740005
6okm.pdb	6okm_HL_R_LR60Q.pdb	-0.24376249313354492	-0.6255999803543091
6okm.pdb	6okm_HL_R_LR60E.pdb	-0.2943621277809143	0.6162999868392944
6okm.pdb	6okm_HL_R_LR60G.pdb	-0.6772744655609131	-0.8720999956130981
6okm.pdb	6okm_HL_R_LR60H.pdb	-0.28860974311828613	0.28439998626708984
6okm.pdb	6okm_HL_R_LR60I.pdb	-0.4102209210395813	-0.39089998602867126
6okm.pdb	6okm_HL_R_LR60K.pdb	-0.45822006464004517	-0.4065999984741211
6okm.pdb	6okm_HL_R_LR60M.pdb	-0.47863098978996277	-0.2883000075817108
6okm.pdb	6okm_HL_R_LR60F.pdb	-0.8224414587020874	-1.0081000328063965
6okm.pdb	6okm_HL_R_LR60P.pdb	-0.3598451316356659	-0.3513999879360199
6okm.pdb	6okm_HL_R_LR60S.pdb	-0.7962467670440674	-0.8373000025749207
6okm.pdb	6okm_HL_R_LR60T.pdb	-0.784429669380188	-0.5803999900817871
6okm.pdb	6okm_HL_R_LR60W.pdb	-0.4707753658294678	-0.3617999851703644
6okm.pdb	6okm_HL_R_LR60Y.pdb	-0.4657087028026581	-0.5656999945640564
6okm.pdb	6okm_HL_R_LR60V.pdb	-0.31321167945861816	0.6090999841690063
6okm.pdb	6okm_HL_R_RR61A.pdb	-1.076646089553833	-0.2563999891281128
6okm.pdb	6okm_HL_R_RR61N.pdb	-1.2077417373657227	-0.6452000141143799
6okm.pdb	6okm_HL_R_RR61D.pdb	-1.2761573791503906	-0.8112000226974487
6okm.pdb	6okm_HL_R_RR61C.pdb	-0.9235111474990845	-0.4580000042915344
6okm.pdb	6okm_HL_R_RR61Q.pdb	-1.0432956218719482	-0.42570000886917114
6okm.pdb	6okm_HL_R_RR61E.pdb	-1.0541801452636719	-0.4717000126838684
6okm.pdb	6okm_HL_R_RR61G.pdb	-1.3891003131866455	-0.7014999985694885
6okm.pdb	6okm_HL_R_RR61H.pdb	-0.9536958336830139	-0.5368000268936157
6okm.pdb	6okm_HL_R_RR61I.pdb	-0.5297056436538696	2.006700038909912
6okm.pdb	6okm_HL_R_RR61L.pdb	-0.5748945474624634	0.4147000014781952
6okm.pdb	6okm_HL_R_RR61K.pdb	-0.9191972613334656	-0.0015999999595806003
6okm.pdb	6okm_HL_R_RR61M.pdb	-0.23241007328033447	0.9750999808311462
6okm.pdb	6okm_HL_R_RR61F.pdb	-0.08794949948787689	0.5680000185966492
6okm.pdb	6okm_HL_R_RR61P.pdb	-1.1598529815673828	0.4925000071525574
6okm.pdb	6okm_HL_R_RR61S.pdb	-1.2846007347106934	-0.7282000184059143
6okm.pdb	6okm_HL_R_RR61T.pdb	-0.8864914178848267	-0.5498999953269958
6okm.pdb	6okm_HL_R_RR61W.pdb	-0.6679489016532898	0.2766000032424927
6okm.pdb	6okm_HL_R_RR61Y.pdb	-0.5341291427612305	0.17980000376701355
6okm.pdb	6okm_HL_R_RR61V.pdb	-1.4833662509918213	-0.9702000021934509
6okm.pdb	6okm_HL_R_ER65A.pdb	-0.3321418762207031	-0.6786999702453613
6okm.pdb	6okm_HL_R_ER65R.pdb	0.03989163041114807	-0.7386999726295471
6okm.pdb	6okm_HL_R_ER65N.pdb	-0.35222548246383667	-0.5105999708175659
6okm.pdb	6okm_HL_R_ER65D.pdb	-0.32704493403434753	-0.1972000002861023
6okm.pdb	6okm_HL_R_ER65C.pdb	-0.1205279678106308	-0.6539000272750854
6okm.pdb	6okm_HL_R_ER65Q.pdb	-0.28595635294914246	-0.651199996471405
6okm.pdb	6okm_HL_R_ER65G.pdb	-0.32669711112976074	-0.7016000151634216
6okm.pdb	6okm_HL_R_ER65H.pdb	-0.14470309019088745	-0.5512999892234802
6okm.pdb	6okm_HL_R_ER65I.pdb	-0.02564123272895813	-0.5939000248908997
6okm.pdb	6okm_HL_R_ER65L.pdb	-0.03175345063209534	-0.527400016784668
6okm.pdb	6okm_HL_R_ER65K.pdb	-0.26520901918411255	-0.7348999977111816
6okm.pdb	6okm_HL_R_ER65M.pdb	-0.03582492470741272	-0.6583999991416931
6okm.pdb	6okm_HL_R_ER65F.pdb	-0.2205595076084137	-0.5881999731063843
6okm.pdb	6okm_HL_R_ER65P.pdb	-0.20757848024368286	-0.6758999824523926
6okm.pdb	6okm_HL_R_ER65S.pdb	-0.388825386762619	-0.6902999877929688
6okm.pdb	6okm_HL_R_ER65T.pdb	-0.40991324186325073	-0.6741999983787537
6okm.pdb	6okm_HL_R_ER65W.pdb	-0.04432573914527893	-0.36149999499320984
6okm.pdb	6okm_HL_R_ER65Y.pdb	-0.3915022909641266	-0.6590999960899353
6okm.pdb	6okm_HL_R_ER65V.pdb	-0.06308141350746155	-0.6520000100135803
6okm.pdb	6okm_HL_R_RR66A.pdb	-1.4023754596710205	-3.6967999935150146
6okm.pdb	6okm_HL_R_RR66N.pdb	-1.6260015964508057	-2.7818000316619873
6okm.pdb	6okm_HL_R_RR66D.pdb	-1.6895689964294434	-1.9465999603271484
6okm.pdb	6okm_HL_R_RR66C.pdb	-1.0122588872909546	-3.487299919128418
6okm.pdb	6okm_HL_R_RR66Q.pdb	-1.4870872497558594	-3.2548000812530518
6okm.pdb	6okm_HL_R_RR66E.pdb	-1.4139060974121094	-1.8472000360488892
6okm.pdb	6okm_HL_R_RR66G.pdb	-1.5875186920166016	-4.2104997634887695
6okm.pdb	6okm_HL_R_RR66H.pdb	-1.0796418190002441	-2.0206000804901123
6okm.pdb	6okm_HL_R_RR66I.pdb	-0.7720848917961121	-3.1347999572753906
6okm.pdb	6okm_HL_R_RR66L.pdb	-1.1451776027679443	-2.611599922180176
6okm.pdb	6okm_HL_R_RR66K.pdb	-0.3590773940086365	-1.792799949645996
6okm.pdb	6okm_HL_R_RR66M.pdb	-1.066132664680481	-2.1184000968933105
6okm.pdb	6okm_HL_R_RR66F.pdb	-1.3153382539749146	-2.1693999767303467
6okm.pdb	6okm_HL_R_RR66P.pdb	-1.0683257579803467	-3.648400068283081
6okm.pdb	6okm_HL_R_RR66S.pdb	-1.412797212600708	-3.908600091934204
6okm.pdb	6okm_HL_R_RR66T.pdb	-1.5685622692108154	-2.6789000034332275
6okm.pdb	6okm_HL_R_RR66W.pdb	-0.9297583103179932	-1.42739999294281
6okm.pdb	6okm_HL_R_RR66Y.pdb	-1.5741312503814697	-4.196599960327148
6okm.pdb	6okm_HL_R_RR66V.pdb	-1.1739623546600342	-2.359600067138672
6okm.pdb	6okm_HL_R_KR67A.pdb	-0.5141969323158264	-0.042500000447034836
6okm.pdb	6okm_HL_R_KR67R.pdb	-0.27750375866889954	-0.06870000064373016
6okm.pdb	6okm_HL_R_KR67N.pdb	-0.5731595754623413	0.013000000268220901
6okm.pdb	6okm_HL_R_KR67D.pdb	-0.6020345687866211	0.05079999938607216
6okm.pdb	6okm_HL_R_KR67C.pdb	-0.3968375623226166	-0.010300000198185444
6okm.pdb	6okm_HL_R_KR67Q.pdb	-0.6885193586349487	-0.037700001150369644
6okm.pdb	6okm_HL_R_KR67E.pdb	-0.6950669884681702	0.0608999989926815
6okm.pdb	6okm_HL_R_KR67G.pdb	-0.5722167491912842	-0.005499999970197678
6okm.pdb	6okm_HL_R_KR67H.pdb	-0.4653874635696411	0.04989999905228615
6okm.pdb	6okm_HL_R_KR67I.pdb	-0.49284204840660095	-0.05090000107884407
6okm.pdb	6okm_HL_R_KR67L.pdb	-0.3500015437602997	0.04390000179409981
6okm.pdb	6okm_HL_R_KR67M.pdb	-0.2742117643356323	0.03099999949336052
6okm.pdb	6okm_HL_R_KR67F.pdb	-0.2691112458705902	0.03709999844431877
6okm.pdb	6okm_HL_R_KR67P.pdb	-0.7203519940376282	-0.7580999732017517
6okm.pdb	6okm_HL_R_KR67S.pdb	-0.5940849781036377	-0.025100000202655792
6okm.pdb	6okm_HL_R_KR67T.pdb	-0.729882538318634	0.016100000590085983
6okm.pdb	6okm_HL_R_KR67W.pdb	-0.28754517436027527	0.028699999675154686
6okm.pdb	6okm_HL_R_KR67Y.pdb	-0.3771572411060333	0.01979999989271164
6okm.pdb	6okm_HL_R_KR67V.pdb	-0.5066823959350586	-0.07419999688863754
6okm.pdb	6okm_HL_R_QR68A.pdb	-0.22374293208122253	0.009800000116229057
6okm.pdb	6okm_HL_R_QR68R.pdb	0.05996805429458618	-0.1348000019788742
6okm.pdb	6okm_HL_R_QR68N.pdb	-0.26590433716773987	0.030700000002980232
6okm.pdb	6okm_HL_R_QR68D.pdb	-0.3237510025501251	-0.05040000006556511
6okm.pdb	6okm_HL_R_QR68C.pdb	-0.2117615044116974	-0.021700000390410423
6okm.pdb	6okm_HL_R_QR68E.pdb	-0.3689398169517517	0.01889999955892563
6okm.pdb	6okm_HL_R_QR68G.pdb	-0.26737305521965027	-0.015399999916553497
6okm.pdb	6okm_HL_R_QR68H.pdb	-0.1829272210597992	0.08079999685287476
6okm.pdb	6okm_HL_R_QR68I.pdb	-0.2255021631717682	-0.04989999905228615
6okm.pdb	6okm_HL_R_QR68L.pdb	-0.2258080244064331	-0.00279999990016222
6okm.pdb	6okm_HL_R_QR68K.pdb	-0.307986855506897	-0.026799999177455902
6okm.pdb	6okm_HL_R_QR68M.pdb	-0.050922930240631104	0.011699999682605267
6okm.pdb	6okm_HL_R_QR68F.pdb	-0.04191786050796509	0.05480000004172325
6okm.pdb	6okm_HL_R_QR68P.pdb	-0.5123704075813293	-0.14300000667572021
6okm.pdb	6okm_HL_R_QR68S.pdb	-0.3250698745250702	0.05849999934434891
6okm.pdb	6okm_HL_R_QR68T.pdb	-0.43337976932525635	-0.5418999791145325
6okm.pdb	6okm_HL_R_QR68W.pdb	0.12050259113311768	0.010400000028312206
6okm.pdb	6okm_HL_R_QR68Y.pdb	-0.2716016471385956	0.14100000262260437
6okm.pdb	6okm_HL_R_QR68V.pdb	-0.13598109781742096	-0.04809999838471413
6okm.pdb	6okm_HL_R_LR69A.pdb	-1.6467711925506592	-1.5586999654769897
6okm.pdb	6okm_HL_R_LR69R.pdb	-1.6448726654052734	-2.147700071334839
6okm.pdb	6okm_HL_R_LR69N.pdb	-1.861586093902588	-2.0559000968933105
6okm.pdb	6okm_HL_R_LR69D.pdb	-1.8223824501037598	-1.4296000003814697
6okm.pdb	6okm_HL_R_LR69C.pdb	-1.490161657333374	-1.3102999925613403
6okm.pdb	6okm_HL_R_LR69Q.pdb	-2.012415647506714	-2.4093000888824463
6okm.pdb	6okm_HL_R_LR69E.pdb	-1.849364995956421	-2.642699956893921
6okm.pdb	6okm_HL_R_LR69G.pdb	-1.651430606842041	-2.0165998935699463
6okm.pdb	6okm_HL_R_LR69H.pdb	-1.7391929626464844	-1.9466999769210815
6okm.pdb	6okm_HL_R_LR69I.pdb	-0.9047237634658813	-0.49729999899864197
6okm.pdb	6okm_HL_R_LR69K.pdb	-1.0974795818328857	-2.0873000621795654
6okm.pdb	6okm_HL_R_LR69M.pdb	-0.5596158504486084	0.30809998512268066
6okm.pdb	6okm_HL_R_LR69F.pdb	-1.3118627071380615	-1.7381000518798828
6okm.pdb	6okm_HL_R_LR69P.pdb	-1.4107468128204346	-1.315000057220459
6okm.pdb	6okm_HL_R_LR69S.pdb	-1.8037257194519043	-1.9486000537872314
6okm.pdb	6okm_HL_R_LR69T.pdb	-1.787593126296997	-2.0357000827789307
6okm.pdb	6okm_HL_R_LR69W.pdb	-1.1720004081726074	-1.753999948501587
6okm.pdb	6okm_HL_R_LR69Y.pdb	-1.572317361831665	-1.6916999816894531
6okm.pdb	6okm_HL_R_LR69V.pdb	-1.5780439376831055	-1.1962000131607056
5fhc.pdb	5fhc_AB_J_SA99A.pdb	0.0741487443447113	0.30395999550819397
5fhc.pdb	5fhc_AB_J_SA99R.pdb	-3.21283221244812	-4.305699825286865
5fhc.pdb	5fhc_AB_J_SA99N.pdb	-0.938999593257904	-0.023970000445842743
5fhc.pdb	5fhc_AB_J_SA99D.pdb	-0.6776323318481445	0.455269992351532
5fhc.pdb	5fhc_AB_J_SA99C.pdb	-0.4233911335468292	0.2851400077342987
5fhc.pdb	5fhc_AB_J_SA99Q.pdb	-4.227441787719727	-5.55364990234375
5fhc.pdb	5fhc_AB_J_SA99E.pdb	-3.2025067806243896	-4.231540203094482
5fhc.pdb	5fhc_AB_J_SA99G.pdb	0.01083606481552124	-0.2914400100708008
5fhc.pdb	5fhc_AB_J_SA99H.pdb	-4.6380414962768555	-4.140960216522217
5fhc.pdb	5fhc_AB_J_SA99I.pdb	-2.4458954334259033	-1.3912689685821533
5fhc.pdb	5fhc_AB_J_SA99L.pdb	-4.238149166107178	-2.112816095352173
5fhc.pdb	5fhc_AB_J_SA99K.pdb	-5.961064338684082	-7.204090118408203
5fhc.pdb	5fhc_AB_J_SA99M.pdb	-0.8053317666053772	-1.093222975730896
5fhc.pdb	5fhc_AB_J_SA99F.pdb	-5.949617385864258	-2.0292398929595947
5fhc.pdb	5fhc_AB_J_SA99P.pdb	0.15807202458381653	0.22801999747753143
5fhc.pdb	5fhc_AB_J_SA99T.pdb	-0.4697893261909485	-0.05649000033736229
5fhc.pdb	5fhc_AB_J_SA99W.pdb	-22.512901306152344	-29.367000579833984
5fhc.pdb	5fhc_AB_J_SA99Y.pdb	-8.53286361694336	-4.885680198669434
5fhc.pdb	5fhc_AB_J_SA99V.pdb	-0.06453555822372437	0.6094300150871277
5fhc.pdb	5fhc_AB_J_RA100A.pdb	0.34291720390319824	0.05992000177502632
5fhc.pdb	5fhc_AB_J_RA100N.pdb	-0.030375510454177856	0.007519999984651804
5fhc.pdb	5fhc_AB_J_RA100D.pdb	0.029827862977981567	0.053950000554323196
5fhc.pdb	5fhc_AB_J_RA100C.pdb	0.04093143343925476	0.010809999890625477
5fhc.pdb	5fhc_AB_J_RA100Q.pdb	-0.19717848300933838	0.010470000095665455
5fhc.pdb	5fhc_AB_J_RA100E.pdb	-0.39607247710227966	-0.008449999615550041
5fhc.pdb	5fhc_AB_J_RA100G.pdb	0.4442017078399658	0.10780999809503555
5fhc.pdb	5fhc_AB_J_RA100H.pdb	0.17927837371826172	-0.21963000297546387
5fhc.pdb	5fhc_AB_J_RA100I.pdb	-0.16057999432086945	-0.20555999875068665
5fhc.pdb	5fhc_AB_J_RA100L.pdb	0.008694946765899658	-0.1907999962568283
5fhc.pdb	5fhc_AB_J_RA100K.pdb	-0.40651935338974	0.09502000361680984
5fhc.pdb	5fhc_AB_J_RA100M.pdb	-0.17486195266246796	0.02457999996840954
5fhc.pdb	5fhc_AB_J_RA100F.pdb	0.33241432905197144	-0.13917000591754913
5fhc.pdb	5fhc_AB_J_RA100P.pdb	0.3232305645942688	0.1330299973487854
5fhc.pdb	5fhc_AB_J_RA100S.pdb	0.2476046085357666	0.13977999985218048
5fhc.pdb	5fhc_AB_J_RA100T.pdb	-0.21768100559711456	0.10467000305652618
5fhc.pdb	5fhc_AB_J_RA100W.pdb	-0.343289315700531	-0.17747999727725983
5fhc.pdb	5fhc_AB_J_RA100Y.pdb	0.26605457067489624	-0.4759500026702881
5fhc.pdb	5fhc_AB_J_RA100V.pdb	-0.06709563732147217	-0.06923999637365341
5fhc.pdb	5fhc_AB_J_SA101A.pdb	-0.1397143006324768	0.6222100257873535
5fhc.pdb	5fhc_AB_J_SA101R.pdb	-2.5621984004974365	-0.9237909913063049
5fhc.pdb	5fhc_AB_J_SA101N.pdb	-2.8605964183807373	-0.768733024597168
5fhc.pdb	5fhc_AB_J_SA101D.pdb	-2.200981855392456	-1.2972455024719238
5fhc.pdb	5fhc_AB_J_SA101C.pdb	-0.7055491209030151	-0.1637900024652481
5fhc.pdb	5fhc_AB_J_SA101Q.pdb	-2.763536214828491	-0.974016010761261
5fhc.pdb	5fhc_AB_J_SA101E.pdb	-2.039619207382202	-1.3419090509414673
5fhc.pdb	5fhc_AB_J_SA101G.pdb	0.6117807030677795	1.1193900108337402
5fhc.pdb	5fhc_AB_J_SA101H.pdb	-2.406172275543213	-0.8461130261421204
5fhc.pdb	5fhc_AB_J_SA101I.pdb	-2.606328010559082	-1.286313772201538
5fhc.pdb	5fhc_AB_J_SA101L.pdb	-2.3100504875183105	-1.5963740348815918
5fhc.pdb	5fhc_AB_J_SA101K.pdb	-2.0514702796936035	-0.8017200231552124
5fhc.pdb	5fhc_AB_J_SA101M.pdb	-0.13101258873939514	0.38857999444007874
5fhc.pdb	5fhc_AB_J_SA101F.pdb	-2.1760942935943604	-1.153908610343933
5fhc.pdb	5fhc_AB_J_SA101P.pdb	0.03027397394180298	0.3106600046157837
5fhc.pdb	5fhc_AB_J_SA101T.pdb	-0.7533396482467651	-0.32468700408935547
5fhc.pdb	5fhc_AB_J_SA101W.pdb	-2.5715365409851074	-1.0080629587173462
5fhc.pdb	5fhc_AB_J_SA101Y.pdb	-2.1352896690368652	-0.8226860165596008
5fhc.pdb	5fhc_AB_J_SA101V.pdb	-1.0733506679534912	-0.13210999965667725
5fhc.pdb	5fhc_AB_J_TA110A.pdb	0.04186594486236572	0.2831000089645386
5fhc.pdb	5fhc_AB_J_TA110R.pdb	-0.2474854588508606	-1.3476760387420654
5fhc.pdb	5fhc_AB_J_TA110N.pdb	-0.1024458259344101	-0.2541239857673645
5fhc.pdb	5fhc_AB_J_TA110D.pdb	-0.13779166340827942	-0.5299789905548096
5fhc.pdb	5fhc_AB_J_TA110C.pdb	0.10862517356872559	0.04450000077486038
5fhc.pdb	5fhc_AB_J_TA110Q.pdb	0.0930931568145752	-1.1480692625045776
5fhc.pdb	5fhc_AB_J_TA110E.pdb	-0.4624137282371521	-0.8935840129852295
5fhc.pdb	5fhc_AB_J_TA110G.pdb	-0.04905533790588379	-0.2676219940185547
5fhc.pdb	5fhc_AB_J_TA110H.pdb	0.06314992904663086	-0.5732669830322266
5fhc.pdb	5fhc_AB_J_TA110I.pdb	0.3750602602958679	0.3325900137424469
5fhc.pdb	5fhc_AB_J_TA110L.pdb	0.30300986766815186	0.3171299993991852
5fhc.pdb	5fhc_AB_J_TA110K.pdb	-0.17345184087753296	-0.8820819854736328
5fhc.pdb	5fhc_AB_J_TA110M.pdb	0.5506660342216492	0.15580999851226807
5fhc.pdb	5fhc_AB_J_TA110F.pdb	0.12087297439575195	-0.39676499366760254
5fhc.pdb	5fhc_AB_J_TA110P.pdb	-0.3727715015411377	-0.5230919718742371
5fhc.pdb	5fhc_AB_J_TA110S.pdb	0.06171664595603943	0.10919000208377838
5fhc.pdb	5fhc_AB_J_TA110W.pdb	-1.975921392440796	-1.9367040395736694
5fhc.pdb	5fhc_AB_J_TA110Y.pdb	-12.195034980773926	-12.86989974975586
5fhc.pdb	5fhc_AB_J_TA110V.pdb	-0.09924250841140747	0.36757999658584595
5fhc.pdb	5fhc_AB_J_YB47A.pdb	-0.4278593361377716	-1.5367039442062378
5fhc.pdb	5fhc_AB_J_YB47R.pdb	-0.877020537853241	-1.8916490077972412
5fhc.pdb	5fhc_AB_J_YB47N.pdb	-0.6046716570854187	-1.5688350200653076
5fhc.pdb	5fhc_AB_J_YB47D.pdb	-0.6364927887916565	-2.0370609760284424
5fhc.pdb	5fhc_AB_J_YB47C.pdb	-0.26919254660606384	-1.4073699712753296
5fhc.pdb	5fhc_AB_J_YB47Q.pdb	-0.6794344782829285	-1.6237050294876099
5fhc.pdb	5fhc_AB_J_YB47E.pdb	-0.7607143521308899	-2.334199905395508
5fhc.pdb	5fhc_AB_J_YB47G.pdb	-0.46903306245803833	-1.5400290489196777
5fhc.pdb	5fhc_AB_J_YB47H.pdb	-0.6208871006965637	-1.3520029783248901
5fhc.pdb	5fhc_AB_J_YB47I.pdb	-0.32973894476890564	-1.089521050453186
5fhc.pdb	5fhc_AB_J_YB47L.pdb	-0.4632289409637451	-0.8892719745635986
5fhc.pdb	5fhc_AB_J_YB47K.pdb	-0.39398831129074097	-1.9147629737854004
5fhc.pdb	5fhc_AB_J_YB47M.pdb	-0.5121146440505981	-0.941087007522583
5fhc.pdb	5fhc_AB_J_YB47F.pdb	-0.3410646319389343	-0.6005499958992004
5fhc.pdb	5fhc_AB_J_YB47P.pdb	-0.29070302844047546	-1.4890819787979126
5fhc.pdb	5fhc_AB_J_YB47S.pdb	-0.7092297673225403	-1.5826120376586914
5fhc.pdb	5fhc_AB_J_YB47T.pdb	-0.6642491221427917	-1.3055411577224731
5fhc.pdb	5fhc_AB_J_YB47W.pdb	-3.1153674125671387	-2.9730100631713867
5fhc.pdb	5fhc_AB_J_YB47V.pdb	-0.5148472189903259	-1.4940249919891357
5fhc.pdb	5fhc_AB_J_GJ23A.pdb	-3.6653640270233154	-2.481379985809326
5fhc.pdb	5fhc_AB_J_GJ23R.pdb	-5.3603515625	-6.1724700927734375
5fhc.pdb	5fhc_AB_J_GJ23N.pdb	-2.6457624435424805	-1.5853060483932495
5fhc.pdb	5fhc_AB_J_GJ23D.pdb	-4.553445339202881	-4.30810022354126
5fhc.pdb	5fhc_AB_J_GJ23C.pdb	-4.314668655395508	-3.869719982147217
5fhc.pdb	5fhc_AB_J_GJ23Q.pdb	-5.304165840148926	-5.102759838104248
5fhc.pdb	5fhc_AB_J_GJ23E.pdb	-5.048748970031738	-6.045229911804199
5fhc.pdb	5fhc_AB_J_GJ23H.pdb	-2.4801809787750244	-3.1877400875091553
5fhc.pdb	5fhc_AB_J_GJ23I.pdb	-4.591334819793701	-5.87568998336792
5fhc.pdb	5fhc_AB_J_GJ23L.pdb	-9.073284149169922	-8.807889938354492
5fhc.pdb	5fhc_AB_J_GJ23K.pdb	-2.5249528884887695	-3.6434199810028076
5fhc.pdb	5fhc_AB_J_GJ23M.pdb	-4.6976165771484375	-4.8155598640441895
5fhc.pdb	5fhc_AB_J_GJ23F.pdb	-5.4640936851501465	-4.398429870605469
5fhc.pdb	5fhc_AB_J_GJ23P.pdb	-4.4148125648498535	-3.1283600330352783
5fhc.pdb	5fhc_AB_J_GJ23S.pdb	-3.9964537620544434	-4.795340061187744
5fhc.pdb	5fhc_AB_J_GJ23T.pdb	-3.7227492332458496	-3.4596500396728516
5fhc.pdb	5fhc_AB_J_GJ23W.pdb	-8.240934371948242	-6.775519847869873
5fhc.pdb	5fhc_AB_J_GJ23Y.pdb	-6.279733180999756	-5.458330154418945
5fhc.pdb	5fhc_AB_J_GJ23V.pdb	-4.889315605163574	-5.61460018157959
5fhc.pdb	5fhc_AB_J_AJ25R.pdb	-0.458085834980011	-0.7709810137748718
5fhc.pdb	5fhc_AB_J_AJ25N.pdb	-0.41725096106529236	-0.41597801446914673
5fhc.pdb	5fhc_AB_J_AJ25D.pdb	-0.8059117197990417	-1.147341251373291
5fhc.pdb	5fhc_AB_J_AJ25C.pdb	0.02239769697189331	0.6881700158119202
5fhc.pdb	5fhc_AB_J_AJ25Q.pdb	-0.7338278293609619	-0.2226569950580597
5fhc.pdb	5fhc_AB_J_AJ25E.pdb	-1.3250937461853027	-0.5267760157585144
5fhc.pdb	5fhc_AB_J_AJ25G.pdb	0.4228062033653259	0.7735499739646912
5fhc.pdb	5fhc_AB_J_AJ25H.pdb	-0.7583262324333191	-0.42745599150657654
5fhc.pdb	5fhc_AB_J_AJ25I.pdb	-1.87825345993042	-0.5867589712142944
5fhc.pdb	5fhc_AB_J_AJ25L.pdb	-0.33266955614089966	-0.8041599988937378
5fhc.pdb	5fhc_AB_J_AJ25K.pdb	-0.14323028922080994	-1.253495693206787
5fhc.pdb	5fhc_AB_J_AJ25M.pdb	0.27819085121154785	1.6012799739837646
5fhc.pdb	5fhc_AB_J_AJ25F.pdb	-1.0199668407440186	-0.6128950119018555
5fhc.pdb	5fhc_AB_J_AJ25P.pdb	-0.3320029377937317	0.09397999942302704
5fhc.pdb	5fhc_AB_J_AJ25S.pdb	-0.34707266092300415	-0.5632849931716919
5fhc.pdb	5fhc_AB_J_AJ25T.pdb	-1.4087536334991455	-1.6283910274505615
5fhc.pdb	5fhc_AB_J_AJ25W.pdb	-0.2660670876502991	-0.5707119703292847
5fhc.pdb	5fhc_AB_J_AJ25Y.pdb	-1.4218263626098633	-0.818356990814209
5fhc.pdb	5fhc_AB_J_AJ25V.pdb	-0.9680287837982178	-0.5701349973678589
5fhc.pdb	5fhc_AB_J_IJ26A.pdb	-0.5448809862136841	-1.2534433603286743
5fhc.pdb	5fhc_AB_J_IJ26R.pdb	-0.42836594581604004	-0.7138990163803101
5fhc.pdb	5fhc_AB_J_IJ26N.pdb	-0.437519907951355	-1.107583999633789
5fhc.pdb	5fhc_AB_J_IJ26D.pdb	-0.454982191324234	0.05144000053405762
5fhc.pdb	5fhc_AB_J_IJ26C.pdb	-0.22442078590393066	-0.7269390225410461
5fhc.pdb	5fhc_AB_J_IJ26Q.pdb	-0.18363460898399353	-0.012409999966621399
5fhc.pdb	5fhc_AB_J_IJ26E.pdb	-0.7072865962982178	-1.9149659872055054
5fhc.pdb	5fhc_AB_J_IJ26G.pdb	-0.6358045339584351	-1.5193899869918823
5fhc.pdb	5fhc_AB_J_IJ26H.pdb	-0.548958420753479	-1.155949592590332
5fhc.pdb	5fhc_AB_J_IJ26L.pdb	0.2279171347618103	0.6811000108718872
5fhc.pdb	5fhc_AB_J_IJ26K.pdb	-0.11273786425590515	-1.5894509553909302
5fhc.pdb	5fhc_AB_J_IJ26M.pdb	0.3418040871620178	1.1090199947357178
5fhc.pdb	5fhc_AB_J_IJ26F.pdb	-0.7248696684837341	-0.8061869740486145
5fhc.pdb	5fhc_AB_J_IJ26P.pdb	-0.7576353549957275	-1.3449690341949463
5fhc.pdb	5fhc_AB_J_IJ26S.pdb	-0.808549165725708	-0.7418400049209595
5fhc.pdb	5fhc_AB_J_IJ26T.pdb	-0.49497759342193604	-0.4005259871482849
5fhc.pdb	5fhc_AB_J_IJ26W.pdb	-0.48856234550476074	-0.8380810022354126
5fhc.pdb	5fhc_AB_J_IJ26Y.pdb	-0.8002743721008301	-0.9083920121192932
5fhc.pdb	5fhc_AB_J_IJ26V.pdb	-0.19447578489780426	-0.5677909851074219
3j8v.pdb	3j8v_FJ_D_WJ32A.pdb	1.6659023761749268	1.3022199869155884
3j8v.pdb	3j8v_FJ_D_WJ32R.pdb	2.0438458919525146	2.2753500938415527
3j8v.pdb	3j8v_FJ_D_WJ32N.pdb	1.7003953456878662	0.7646700143814087
3j8v.pdb	3j8v_FJ_D_WJ32D.pdb	1.6999084949493408	0.8037700057029724
3j8v.pdb	3j8v_FJ_D_WJ32C.pdb	1.7861595153808594	1.1952199935913086
3j8v.pdb	3j8v_FJ_D_WJ32Q.pdb	1.7033734321594238	0.897409975528717
3j8v.pdb	3j8v_FJ_D_WJ32E.pdb	1.9060280323028564	0.8995299935340881
3j8v.pdb	3j8v_FJ_D_WJ32G.pdb	1.7422518730163574	1.3719099760055542
3j8v.pdb	3j8v_FJ_D_WJ32H.pdb	2.1968162059783936	1.8101500272750854
3j8v.pdb	3j8v_FJ_D_WJ32I.pdb	2.020888090133667	1.0123399496078491
3j8v.pdb	3j8v_FJ_D_WJ32L.pdb	1.973712682723999	1.609779953956604
3j8v.pdb	3j8v_FJ_D_WJ32K.pdb	2.0413222312927246	0.8133400082588196
3j8v.pdb	3j8v_FJ_D_WJ32M.pdb	2.0119059085845947	1.628059983253479
3j8v.pdb	3j8v_FJ_D_WJ32F.pdb	2.3920435905456543	1.825719952583313
3j8v.pdb	3j8v_FJ_D_WJ32P.pdb	1.6298460960388184	1.0370099544525146
3j8v.pdb	3j8v_FJ_D_WJ32S.pdb	1.6025571823120117	1.0995800495147705
3j8v.pdb	3j8v_FJ_D_WJ32T.pdb	1.5763726234436035	2.519979953765869
3j8v.pdb	3j8v_FJ_D_WJ32Y.pdb	2.1675617694854736	0.6579499840736389
3j8v.pdb	3j8v_FJ_D_WJ32V.pdb	1.381535291671753	1.025480031967163
3j8v.pdb	3j8v_FJ_D_WJ92A.pdb	3.002037525177002	3.08774995803833
3j8v.pdb	3j8v_FJ_D_WJ92R.pdb	3.389338254928589	4.010280132293701
3j8v.pdb	3j8v_FJ_D_WJ92N.pdb	2.970297336578369	3.5237200260162354
3j8v.pdb	3j8v_FJ_D_WJ92D.pdb	3.1109204292297363	4.581439971923828
3j8v.pdb	3j8v_FJ_D_WJ92C.pdb	3.2075865268707275	3.0650699138641357
3j8v.pdb	3j8v_FJ_D_WJ92Q.pdb	3.133286237716675	2.8251700401306152
3j8v.pdb	3j8v_FJ_D_WJ92E.pdb	2.943937301635742	2.8508899211883545
3j8v.pdb	3j8v_FJ_D_WJ92G.pdb	3.092444658279419	3.005229949951172
3j8v.pdb	3j8v_FJ_D_WJ92H.pdb	2.3886404037475586	2.327630043029785
3j8v.pdb	3j8v_FJ_D_WJ92I.pdb	3.280531644821167	3.3977699279785156
3j8v.pdb	3j8v_FJ_D_WJ92L.pdb	3.4508984088897705	3.0592100620269775
3j8v.pdb	3j8v_FJ_D_WJ92K.pdb	3.108654260635376	2.292609930038452
3j8v.pdb	3j8v_FJ_D_WJ92M.pdb	3.3201959133148193	3.1631898880004883
3j8v.pdb	3j8v_FJ_D_WJ92F.pdb	1.7866034507751465	1.7290199995040894
3j8v.pdb	3j8v_FJ_D_WJ92P.pdb	3.117555856704712	2.944849967956543
3j8v.pdb	3j8v_FJ_D_WJ92S.pdb	2.854311466217041	4.985060214996338
3j8v.pdb	3j8v_FJ_D_WJ92T.pdb	2.9615228176116943	2.9538800716400146
3j8v.pdb	3j8v_FJ_D_WJ92Y.pdb	0.06860101222991943	1.0707999467849731
3j8v.pdb	3j8v_FJ_D_WJ92V.pdb	2.9972357749938965	3.402060031890869
3j8v.pdb	3j8v_FJ_D_GF52A.pdb	-0.2619880437850952	2.3178999423980713
3j8v.pdb	3j8v_FJ_D_GF52R.pdb	-0.3872928321361542	4.551159858703613
3j8v.pdb	3j8v_FJ_D_GF52N.pdb	-0.5680376291275024	2.449429988861084
3j8v.pdb	3j8v_FJ_D_GF52D.pdb	-0.5418224334716797	1.883270025253296
3j8v.pdb	3j8v_FJ_D_GF52C.pdb	-0.4271661043167114	2.583739995956421
3j8v.pdb	3j8v_FJ_D_GF52Q.pdb	-0.38716354966163635	2.299949884414673
3j8v.pdb	3j8v_FJ_D_GF52E.pdb	-0.46658849716186523	1.5679899454116821
3j8v.pdb	3j8v_FJ_D_GF52H.pdb	-0.5166897773742676	2.3336501121520996
3j8v.pdb	3j8v_FJ_D_GF52I.pdb	-0.30920499563217163	2.5790200233459473
3j8v.pdb	3j8v_FJ_D_GF52L.pdb	-0.317526251077652	2.715290069580078
3j8v.pdb	3j8v_FJ_D_GF52K.pdb	-0.4685658812522888	2.335750102996826
3j8v.pdb	3j8v_FJ_D_GF52M.pdb	-0.19280919432640076	3.140120029449463
3j8v.pdb	3j8v_FJ_D_GF52F.pdb	-0.25945597887039185	3.11286997795105
3j8v.pdb	3j8v_FJ_D_GF52P.pdb	-0.4542369246482849	1.984410047531128
3j8v.pdb	3j8v_FJ_D_GF52S.pdb	-0.6935989856719971	2.5345098972320557
3j8v.pdb	3j8v_FJ_D_GF52T.pdb	-0.6590404510498047	2.5487399101257324
3j8v.pdb	3j8v_FJ_D_GF52W.pdb	0.43595099449157715	2.843709945678711
3j8v.pdb	3j8v_FJ_D_GF52Y.pdb	0.31881529092788696	3.454780101776123
3j8v.pdb	3j8v_FJ_D_GF52V.pdb	-0.3412182331085205	2.484189987182617
3j8v.pdb	3j8v_FJ_D_KF72A.pdb	0.8516320586204529	2.3340699672698975
3j8v.pdb	3j8v_FJ_D_KF72R.pdb	0.7659453749656677	2.0435800552368164
3j8v.pdb	3j8v_FJ_D_KF72N.pdb	0.6854268908500671	2.5226399898529053
3j8v.pdb	3j8v_FJ_D_KF72D.pdb	0.7439244389533997	2.1768798828125
3j8v.pdb	3j8v_FJ_D_KF72C.pdb	0.9542226195335388	2.207350015640259
3j8v.pdb	3j8v_FJ_D_KF72Q.pdb	0.5558140873908997	2.301539897918701
3j8v.pdb	3j8v_FJ_D_KF72E.pdb	0.7863432765007019	2.11122989654541
3j8v.pdb	3j8v_FJ_D_KF72G.pdb	0.7182685732841492	2.4731600284576416
3j8v.pdb	3j8v_FJ_D_KF72H.pdb	0.5912508964538574	2.2332499027252197
3j8v.pdb	3j8v_FJ_D_KF72I.pdb	0.5684502720832825	2.6987900733947754
3j8v.pdb	3j8v_FJ_D_KF72L.pdb	0.3928394317626953	2.2467100620269775
3j8v.pdb	3j8v_FJ_D_KF72M.pdb	0.5225871801376343	2.3563599586486816
3j8v.pdb	3j8v_FJ_D_KF72F.pdb	1.2958803176879883	3.98009991645813
3j8v.pdb	3j8v_FJ_D_KF72P.pdb	0.9993821978569031	2.485879898071289
3j8v.pdb	3j8v_FJ_D_KF72S.pdb	0.6619938611984253	2.2111499309539795
3j8v.pdb	3j8v_FJ_D_KF72T.pdb	0.679751455783844	2.2699201107025146
3j8v.pdb	3j8v_FJ_D_KF72W.pdb	1.2761342525482178	3.0260798931121826
3j8v.pdb	3j8v_FJ_D_KF72Y.pdb	1.3317885398864746	3.5673699378967285
3j8v.pdb	3j8v_FJ_D_KF72V.pdb	0.8651477694511414	2.528330087661743
3j8v.pdb	3j8v_FJ_D_DF101A.pdb	0.10725465416908264	0.37749001383781433
3j8v.pdb	3j8v_FJ_D_DF101R.pdb	0.3191450238227844	1.4338200092315674
3j8v.pdb	3j8v_FJ_D_DF101N.pdb	-0.2733788788318634	0.2257000058889389
3j8v.pdb	3j8v_FJ_D_DF101C.pdb	0.035233527421951294	0.33142000436782837
3j8v.pdb	3j8v_FJ_D_DF101Q.pdb	-0.33186548948287964	0.33059000968933105
3j8v.pdb	3j8v_FJ_D_DF101E.pdb	-0.41191723942756653	0.12801000475883484
3j8v.pdb	3j8v_FJ_D_DF101G.pdb	0.2845470905303955	0.48120999336242676
3j8v.pdb	3j8v_FJ_D_DF101H.pdb	0.24642252922058105	-0.012839999981224537
3j8v.pdb	3j8v_FJ_D_DF101I.pdb	-0.17623482644557953	0.3059000074863434
3j8v.pdb	3j8v_FJ_D_DF101L.pdb	-0.09753590822219849	0.4391399919986725
3j8v.pdb	3j8v_FJ_D_DF101K.pdb	0.04459184408187866	0.21063999831676483
3j8v.pdb	3j8v_FJ_D_DF101M.pdb	0.35594356060028076	0.3081200122833252
3j8v.pdb	3j8v_FJ_D_DF101F.pdb	0.6210973858833313	0.46689000725746155
3j8v.pdb	3j8v_FJ_D_DF101P.pdb	0.1454295516014099	0.28867000341415405
3j8v.pdb	3j8v_FJ_D_DF101S.pdb	-0.04589340090751648	0.2452699989080429
3j8v.pdb	3j8v_FJ_D_DF101T.pdb	-0.10113482177257538	0.07835999876260757
3j8v.pdb	3j8v_FJ_D_DF101W.pdb	0.4708620309829712	1.0106500387191772
3j8v.pdb	3j8v_FJ_D_DF101Y.pdb	0.36463725566864014	0.0844699963927269
3j8v.pdb	3j8v_FJ_D_DF101V.pdb	0.042432427406311035	0.24601000547409058
3j8v.pdb	3j8v_FJ_D_YF105A.pdb	-0.5007250905036926	0.03448000177741051
3j8v.pdb	3j8v_FJ_D_YF105R.pdb	-0.43067467212677	0.03212999925017357
3j8v.pdb	3j8v_FJ_D_YF105N.pdb	-0.7206050157546997	0.08530999720096588
3j8v.pdb	3j8v_FJ_D_YF105D.pdb	-0.627898097038269	0.04733999818563461
3j8v.pdb	3j8v_FJ_D_YF105C.pdb	-0.5658275485038757	0.09646999835968018
3j8v.pdb	3j8v_FJ_D_YF105Q.pdb	-0.7709474563598633	0.10253000259399414
3j8v.pdb	3j8v_FJ_D_YF105E.pdb	-0.6673132181167603	0.10175000131130219
3j8v.pdb	3j8v_FJ_D_YF105G.pdb	-0.5196048617362976	0.005539999809116125
3j8v.pdb	3j8v_FJ_D_YF105H.pdb	-0.475411593914032	0.0412600003182888
3j8v.pdb	3j8v_FJ_D_YF105I.pdb	-0.3546781837940216	0.10213000327348709
3j8v.pdb	3j8v_FJ_D_YF105L.pdb	-0.4392740726470947	0.08823999762535095
3j8v.pdb	3j8v_FJ_D_YF105K.pdb	-0.5740370154380798	0.07778000086545944
3j8v.pdb	3j8v_FJ_D_YF105M.pdb	-0.3955343961715698	0.09085000306367874
3j8v.pdb	3j8v_FJ_D_YF105F.pdb	-0.34956425428390503	0.11276999861001968
3j8v.pdb	3j8v_FJ_D_YF105P.pdb	-0.5368363857269287	0.12402000278234482
3j8v.pdb	3j8v_FJ_D_YF105S.pdb	-0.5800632238388062	0.03821999952197075
3j8v.pdb	3j8v_FJ_D_YF105T.pdb	-0.5229381322860718	0.06491000205278397
3j8v.pdb	3j8v_FJ_D_YF105W.pdb	-0.1890944242477417	0.008220000192523003
3j8v.pdb	3j8v_FJ_D_YF105V.pdb	-0.3907763659954071	0.08640000224113464
3j8v.pdb	3j8v_FJ_D_ND119A.pdb	-0.039131730794906616	0.0488400012254715
3j8v.pdb	3j8v_FJ_D_ND119R.pdb	-0.29578930139541626	-0.22202999889850616
3j8v.pdb	3j8v_FJ_D_ND119D.pdb	-0.3546101152896881	0.0932300016283989
3j8v.pdb	3j8v_FJ_D_ND119C.pdb	-0.18709571659564972	0.01809000037610531
3j8v.pdb	3j8v_FJ_D_ND119Q.pdb	-0.4905135929584503	0.4925599992275238
3j8v.pdb	3j8v_FJ_D_ND119E.pdb	-0.33254072070121765	-0.02800999954342842
3j8v.pdb	3j8v_FJ_D_ND119G.pdb	-0.03573235869407654	0.06548000127077103
3j8v.pdb	3j8v_FJ_D_ND119H.pdb	-0.29277175664901733	-0.3805899918079376
3j8v.pdb	3j8v_FJ_D_ND119I.pdb	-0.18366985023021698	0.0951400026679039
3j8v.pdb	3j8v_FJ_D_ND119L.pdb	-0.06777685880661011	0.25870001316070557
3j8v.pdb	3j8v_FJ_D_ND119K.pdb	-0.4624660015106201	2.118799924850464
3j8v.pdb	3j8v_FJ_D_ND119M.pdb	0.03194242715835571	0.5955899953842163
3j8v.pdb	3j8v_FJ_D_ND119F.pdb	-0.28287363052368164	0.45949000120162964
3j8v.pdb	3j8v_FJ_D_ND119P.pdb	-0.05808570981025696	0.07710999995470047
3j8v.pdb	3j8v_FJ_D_ND119S.pdb	-0.2546224296092987	-0.0004400000034365803
3j8v.pdb	3j8v_FJ_D_ND119T.pdb	-0.38791048526763916	-0.17962999641895294
3j8v.pdb	3j8v_FJ_D_ND119W.pdb	-0.17303283512592316	1.848039984703064
3j8v.pdb	3j8v_FJ_D_ND119Y.pdb	-0.42598941922187805	-0.2718999981880188
3j8v.pdb	3j8v_FJ_D_ND119V.pdb	-0.17718878388404846	-0.022280000150203705
3j8v.pdb	3j8v_FJ_D_QD162A.pdb	1.6893329620361328	2.7310800552368164
3j8v.pdb	3j8v_FJ_D_QD162R.pdb	0.10143154859542847	0.19131000339984894
3j8v.pdb	3j8v_FJ_D_QD162N.pdb	1.5497734546661377	2.4984800815582275
3j8v.pdb	3j8v_FJ_D_QD162D.pdb	1.6930451393127441	1.9875099658966064
3j8v.pdb	3j8v_FJ_D_QD162C.pdb	1.7743265628814697	2.442239999771118
3j8v.pdb	3j8v_FJ_D_QD162E.pdb	1.5881023406982422	2.226490020751953
3j8v.pdb	3j8v_FJ_D_QD162G.pdb	1.791534662246704	2.6356399059295654
3j8v.pdb	3j8v_FJ_D_QD162H.pdb	1.6843292713165283	2.3836300373077393
3j8v.pdb	3j8v_FJ_D_QD162I.pdb	1.8633196353912354	3.079900026321411
3j8v.pdb	3j8v_FJ_D_QD162L.pdb	2.0714330673217773	2.924259901046753
3j8v.pdb	3j8v_FJ_D_QD162K.pdb	0.14916273951530457	0.4363600015640259
3j8v.pdb	3j8v_FJ_D_QD162M.pdb	0.4965025782585144	0.8982099890708923
3j8v.pdb	3j8v_FJ_D_QD162F.pdb	2.1061437129974365	2.928030014038086
3j8v.pdb	3j8v_FJ_D_QD162P.pdb	1.673985242843628	2.8055999279022217
3j8v.pdb	3j8v_FJ_D_QD162S.pdb	1.625840187072754	2.4241299629211426
3j8v.pdb	3j8v_FJ_D_QD162T.pdb	1.6430528163909912	2.5199599266052246
3j8v.pdb	3j8v_FJ_D_QD162W.pdb	2.2920103073120117	3.487920045852661
3j8v.pdb	3j8v_FJ_D_QD162Y.pdb	1.9481914043426514	3.1319499015808105
3j8v.pdb	3j8v_FJ_D_QD162V.pdb	1.8652839660644531	2.86217999458313
3j8v.pdb	3j8v_FJ_D_PD163A.pdb	1.0548357963562012	2.5822300910949707
3j8v.pdb	3j8v_FJ_D_PD163R.pdb	1.110292673110962	2.434420108795166
3j8v.pdb	3j8v_FJ_D_PD163N.pdb	1.0281355381011963	2.707710027694702
3j8v.pdb	3j8v_FJ_D_PD163D.pdb	1.0519185066223145	2.53164005279541
3j8v.pdb	3j8v_FJ_D_PD163C.pdb	0.051683515310287476	-0.4196299910545349
3j8v.pdb	3j8v_FJ_D_PD163Q.pdb	1.051598310470581	2.751960039138794
3j8v.pdb	3j8v_FJ_D_PD163E.pdb	1.1436643600463867	2.5068199634552
3j8v.pdb	3j8v_FJ_D_PD163G.pdb	1.0054664611816406	2.576740026473999
3j8v.pdb	3j8v_FJ_D_PD163H.pdb	0.8838533759117126	2.6817500591278076
3j8v.pdb	3j8v_FJ_D_PD163I.pdb	1.1640996932983398	2.27731990814209
3j8v.pdb	3j8v_FJ_D_PD163L.pdb	1.346686840057373	2.0438599586486816
3j8v.pdb	3j8v_FJ_D_PD163K.pdb	1.095618724822998	2.2980399131774902
3j8v.pdb	3j8v_FJ_D_PD163M.pdb	1.2785558700561523	1.697160005569458
3j8v.pdb	3j8v_FJ_D_PD163F.pdb	0.9184134602546692	2.310080051422119
3j8v.pdb	3j8v_FJ_D_PD163S.pdb	1.0410621166229248	2.0752298831939697
3j8v.pdb	3j8v_FJ_D_PD163T.pdb	0.9317572712898254	1.9361200332641602
3j8v.pdb	3j8v_FJ_D_PD163W.pdb	0.9395884871482849	2.5285699367523193
3j8v.pdb	3j8v_FJ_D_PD163Y.pdb	0.726536214351654	2.651129961013794
3j8v.pdb	3j8v_FJ_D_PD163V.pdb	1.1889095306396484	1.9746299982070923
3j8v.pdb	3j8v_FJ_D_TD247A.pdb	0.06151604652404785	0.12744000554084778
3j8v.pdb	3j8v_FJ_D_TD247R.pdb	0.15906569361686707	-0.47095000743865967
3j8v.pdb	3j8v_FJ_D_TD247N.pdb	-0.08801150321960449	0.48267999291419983
3j8v.pdb	3j8v_FJ_D_TD247D.pdb	0.03142881393432617	-0.4816100001335144
3j8v.pdb	3j8v_FJ_D_TD247C.pdb	0.1443994641304016	2.1289799213409424
3j8v.pdb	3j8v_FJ_D_TD247Q.pdb	-0.02477240562438965	0.12255000323057175
3j8v.pdb	3j8v_FJ_D_TD247E.pdb	0.07149365544319153	-0.9813100099563599
3j8v.pdb	3j8v_FJ_D_TD247G.pdb	0.05315518379211426	0.2358500063419342
3j8v.pdb	3j8v_FJ_D_TD247H.pdb	-0.3271406888961792	0.12681999802589417
3j8v.pdb	3j8v_FJ_D_TD247I.pdb	0.18435817956924438	0.10097000002861023
3j8v.pdb	3j8v_FJ_D_TD247L.pdb	0.1333438754081726	0.5306699872016907
3j8v.pdb	3j8v_FJ_D_TD247K.pdb	0.23504525423049927	-0.04050999879837036
3j8v.pdb	3j8v_FJ_D_TD247M.pdb	0.4279535412788391	0.1143300011754036
3j8v.pdb	3j8v_FJ_D_TD247F.pdb	-0.1202770471572876	-0.3750700056552887
3j8v.pdb	3j8v_FJ_D_TD247P.pdb	0.2559961676597595	0.18110999464988708
3j8v.pdb	3j8v_FJ_D_TD247S.pdb	-0.012492477893829346	0.15368999540805817
3j8v.pdb	3j8v_FJ_D_TD247W.pdb	-3.7100112438201904	-2.1513800621032715
3j8v.pdb	3j8v_FJ_D_TD247Y.pdb	-0.10578420758247375	1.4305100440979004
3j8v.pdb	3j8v_FJ_D_TD247V.pdb	0.10154765844345093	0.09505999833345413
3j8v.pdb	3j8v_FJ_D_SD261A.pdb	-0.06938871741294861	0.641290009021759
3j8v.pdb	3j8v_FJ_D_SD261R.pdb	-0.00459599494934082	-0.9415199756622314
3j8v.pdb	3j8v_FJ_D_SD261N.pdb	-0.5602574348449707	0.04413999989628792
3j8v.pdb	3j8v_FJ_D_SD261D.pdb	-0.5310239791870117	0.3420700132846832
3j8v.pdb	3j8v_FJ_D_SD261C.pdb	0.1309947669506073	0.16162000596523285
3j8v.pdb	3j8v_FJ_D_SD261Q.pdb	-0.33816903829574585	0.18328000605106354
3j8v.pdb	3j8v_FJ_D_SD261E.pdb	0.05517348647117615	-0.22926999628543854
3j8v.pdb	3j8v_FJ_D_SD261G.pdb	-0.2364465892314911	0.9066900014877319
3j8v.pdb	3j8v_FJ_D_SD261H.pdb	-1.2922568321228027	-1.102720022201538
3j8v.pdb	3j8v_FJ_D_SD261I.pdb	-1.759615182876587	-0.7556399703025818
3j8v.pdb	3j8v_FJ_D_SD261L.pdb	0.6367006301879883	-0.32846999168395996
3j8v.pdb	3j8v_FJ_D_SD261K.pdb	0.10807359218597412	-1.010040044784546
3j8v.pdb	3j8v_FJ_D_SD261M.pdb	0.4047192335128784	-0.5147200226783752
3j8v.pdb	3j8v_FJ_D_SD261F.pdb	-2.594639778137207	-2.201479911804199
3j8v.pdb	3j8v_FJ_D_SD261P.pdb	0.6058318018913269	0.800849974155426
3j8v.pdb	3j8v_FJ_D_SD261T.pdb	-2.1352930068969727	-1.652459979057312
3j8v.pdb	3j8v_FJ_D_SD261W.pdb	-6.568629741668701	-6.111879825592041
3j8v.pdb	3j8v_FJ_D_SD261Y.pdb	-2.965709924697876	-2.4905800819396973
3j8v.pdb	3j8v_FJ_D_SD261V.pdb	-1.6231939792633057	-2.5378799438476562
3j8v.pdb	3j8v_FJ_D_GD262A.pdb	-0.27956074476242065	-0.17472000420093536
3j8v.pdb	3j8v_FJ_D_GD262R.pdb	-0.0729939341545105	-1.4516899585723877
3j8v.pdb	3j8v_FJ_D_GD262N.pdb	-0.26381999254226685	-0.8147600293159485
3j8v.pdb	3j8v_FJ_D_GD262D.pdb	0.4482250213623047	-0.41437000036239624
3j8v.pdb	3j8v_FJ_D_GD262C.pdb	0.5780150294303894	1.8475799560546875
3j8v.pdb	3j8v_FJ_D_GD262Q.pdb	-1.008657455444336	-1.2101999521255493
3j8v.pdb	3j8v_FJ_D_GD262E.pdb	-0.49447065591812134	-1.3015300035476685
3j8v.pdb	3j8v_FJ_D_GD262H.pdb	-0.1715928614139557	-0.9408000111579895
3j8v.pdb	3j8v_FJ_D_GD262I.pdb	-0.03137490153312683	-1.3511099815368652
3j8v.pdb	3j8v_FJ_D_GD262L.pdb	0.09291499853134155	-1.2593300342559814
3j8v.pdb	3j8v_FJ_D_GD262K.pdb	0.18151921033859253	-1.517799973487854
3j8v.pdb	3j8v_FJ_D_GD262M.pdb	0.9573132395744324	1.4672900438308716
3j8v.pdb	3j8v_FJ_D_GD262F.pdb	0.8115213513374329	1.462090015411377
3j8v.pdb	3j8v_FJ_D_GD262P.pdb	-4.420055389404297	0.340939998626709
3j8v.pdb	3j8v_FJ_D_GD262S.pdb	-0.2860645055770874	-1.0569299459457397
3j8v.pdb	3j8v_FJ_D_GD262T.pdb	-0.2707180082798004	-1.5614700317382812
3j8v.pdb	3j8v_FJ_D_GD262W.pdb	0.9891429543495178	0.8822199702262878
3j8v.pdb	3j8v_FJ_D_GD262Y.pdb	1.2806317806243896	1.5868500471115112
3j8v.pdb	3j8v_FJ_D_GD262V.pdb	-0.22686798870563507	-1.1163699626922607
5usf.pdb	5usf_D_A_SD30A.pdb	-0.20595654845237732	0.04749999940395355
5usf.pdb	5usf_D_A_SD30R.pdb	0.10708782076835632	0.6316999793052673
5usf.pdb	5usf_D_A_SD30N.pdb	-0.5845401287078857	-0.08609999716281891
5usf.pdb	5usf_D_A_SD30D.pdb	-0.44982385635375977	-0.21639999747276306
5usf.pdb	5usf_D_A_SD30C.pdb	-0.1492794156074524	0.22179999947547913
5usf.pdb	5usf_D_A_SD30Q.pdb	-0.43971797823905945	0.5756000280380249
5usf.pdb	5usf_D_A_SD30E.pdb	-0.4072049856185913	0.24400000274181366
5usf.pdb	5usf_D_A_SD30G.pdb	-0.3263135850429535	0.020899999886751175
5usf.pdb	5usf_D_A_SD30H.pdb	-0.1898447424173355	-0.04769999906420708
5usf.pdb	5usf_D_A_SD30I.pdb	-0.30180037021636963	0.5950000286102295
5usf.pdb	5usf_D_A_SD30L.pdb	0.03497228026390076	1.0204999446868896
5usf.pdb	5usf_D_A_SD30K.pdb	-0.3131363093852997	0.5156999826431274
5usf.pdb	5usf_D_A_SD30M.pdb	0.027798771858215332	1.1634000539779663
5usf.pdb	5usf_D_A_SD30F.pdb	0.3256400227546692	1.5407999753952026
5usf.pdb	5usf_D_A_SD30P.pdb	-0.32902538776397705	0.06729999929666519
5usf.pdb	5usf_D_A_SD30T.pdb	-0.5937680006027222	-0.06830000132322311
5usf.pdb	5usf_D_A_SD30W.pdb	-0.18969309329986572	0.04670000076293945
5usf.pdb	5usf_D_A_SD30Y.pdb	0.23212110996246338	0.6111000180244446
5usf.pdb	5usf_D_A_SD30V.pdb	-0.3655356466770172	0.24269999563694
5usf.pdb	5usf_D_A_ND31A.pdb	-0.6629092693328857	-1.0964000225067139
5usf.pdb	5usf_D_A_ND31R.pdb	-0.592174768447876	-1.051200032234192
5usf.pdb	5usf_D_A_ND31D.pdb	-0.22630828619003296	-1.4357999563217163
5usf.pdb	5usf_D_A_ND31C.pdb	-0.26064959168434143	-0.31839999556541443
[truncated: 92,127 more rows]
