# Supplementary material for: Investigating the volume and diversity of data needed for generalizable antibody–antigen ΔΔG prediction
Source: Nat Comput Sci. 2025 Jul 8;5(8):635–47. doi: 10.1038/s43588-025-00823-8 (PMC12374841; doi:10.1038/s43588-025-00823-8)
Supplement: Supplementary file 5 — Unprocessed Graphinity model predictions and true values for synthetic ΔΔG values. [file 43588_2025_823_MOESM5_ESM.zip › Figure3/Figure3a-Graphinity_Predictions-Synthetic_FoldX_ddG-Varying_Dataset_Size/Graphinity_predictions_test-varying_dataset_size-subset_900.csv]

wt_pdb	mut_pdb	pred_score	true_label
6q18.pdb	6q18_HL_A_SH30A.pdb	-0.3709864318370819	0.17110000550746918
6q18.pdb	6q18_HL_A_SH30R.pdb	-0.9648220539093018	0.029500000178813934
6q18.pdb	6q18_HL_A_SH30N.pdb	-0.8360110521316528	0.45730000734329224
6q18.pdb	6q18_HL_A_SH30D.pdb	-0.22499239444732666	0.9986000061035156
6q18.pdb	6q18_HL_A_SH30C.pdb	0.009326383471488953	0.16169999539852142
6q18.pdb	6q18_HL_A_SH30Q.pdb	-0.5742473602294922	0.1518000066280365
6q18.pdb	6q18_HL_A_SH30E.pdb	-0.42688125371932983	0.20090000331401825
6q18.pdb	6q18_HL_A_SH30G.pdb	-0.015572816133499146	0.09889999777078629
6q18.pdb	6q18_HL_A_SH30H.pdb	-1.6203440427780151	-1.299299955368042
6q18.pdb	6q18_HL_A_SH30I.pdb	-0.8456696271896362	0.24250000715255737
6q18.pdb	6q18_HL_A_SH30L.pdb	-0.4862736761569977	0.18639999628067017
6q18.pdb	6q18_HL_A_SH30K.pdb	-1.049052119255066	0.07039999961853027
6q18.pdb	6q18_HL_A_SH30M.pdb	-0.8935649394989014	0.12430000305175781
6q18.pdb	6q18_HL_A_SH30F.pdb	-0.8667106628417969	0.7179999947547913
6q18.pdb	6q18_HL_A_SH30P.pdb	-0.7689902782440186	-0.421999990940094
6q18.pdb	6q18_HL_A_SH30T.pdb	-0.6152344942092896	0.048500001430511475
6q18.pdb	6q18_HL_A_SH30W.pdb	-2.012725591659546	-0.08720000088214874
6q18.pdb	6q18_HL_A_SH30Y.pdb	-1.0242931842803955	1.2029999494552612
6q18.pdb	6q18_HL_A_SH30V.pdb	-0.5411778688430786	0.24490000307559967
6q18.pdb	6q18_HL_A_SH31A.pdb	-0.4318377375602722	0.5665000081062317
6q18.pdb	6q18_HL_A_SH31R.pdb	-2.2959916591644287	-2.1814000606536865
6q18.pdb	6q18_HL_A_SH31N.pdb	-1.3220475912094116	-2.422499895095825
6q18.pdb	6q18_HL_A_SH31D.pdb	-1.1021227836608887	-0.6661999821662903
6q18.pdb	6q18_HL_A_SH31C.pdb	-0.012047722935676575	-0.3847000002861023
6q18.pdb	6q18_HL_A_SH31Q.pdb	-2.0409579277038574	-5.445499897003174
6q18.pdb	6q18_HL_A_SH31E.pdb	-1.4503811597824097	-2.403599977493286
6q18.pdb	6q18_HL_A_SH31G.pdb	-0.24676470458507538	-0.8729000091552734
6q18.pdb	6q18_HL_A_SH31H.pdb	-1.8301109075546265	-1.8973000049591064
6q18.pdb	6q18_HL_A_SH31I.pdb	-1.2155776023864746	-1.239400029182434
6q18.pdb	6q18_HL_A_SH31L.pdb	-1.7716310024261475	-0.9702000021934509
6q18.pdb	6q18_HL_A_SH31K.pdb	-1.4464247226715088	-1.3028000593185425
6q18.pdb	6q18_HL_A_SH31M.pdb	-1.6012811660766602	-0.3172999918460846
6q18.pdb	6q18_HL_A_SH31F.pdb	-1.5732120275497437	-4.185999870300293
6q18.pdb	6q18_HL_A_SH31P.pdb	-0.5186308026313782	0.3508000075817108
6q18.pdb	6q18_HL_A_SH31T.pdb	-0.5962315797805786	-0.04470000043511391
6q18.pdb	6q18_HL_A_SH31W.pdb	-2.3958652019500732	-7.334400177001953
6q18.pdb	6q18_HL_A_SH31Y.pdb	-2.674304485321045	-7.277299880981445
6q18.pdb	6q18_HL_A_SH31V.pdb	-1.007905125617981	-0.41780000925064087
6q18.pdb	6q18_HL_A_SH32A.pdb	-0.07919006049633026	-0.05299999937415123
6q18.pdb	6q18_HL_A_SH32R.pdb	-1.0178048610687256	-5.63040018081665
6q18.pdb	6q18_HL_A_SH32N.pdb	-0.607567310333252	-1.973099946975708
6q18.pdb	6q18_HL_A_SH32D.pdb	-1.9358762502670288	-4.6890997886657715
6q18.pdb	6q18_HL_A_SH32C.pdb	-0.2656291425228119	0.4453999996185303
6q18.pdb	6q18_HL_A_SH32Q.pdb	-1.262230396270752	-6.711400032043457
6q18.pdb	6q18_HL_A_SH32E.pdb	-1.4997155666351318	-1.033400058746338
6q18.pdb	6q18_HL_A_SH32G.pdb	0.11627674102783203	-0.8580999970436096
6q18.pdb	6q18_HL_A_SH32H.pdb	-2.1127185821533203	-13.350600242614746
6q18.pdb	6q18_HL_A_SH32I.pdb	-1.2996083498001099	-4.067399978637695
6q18.pdb	6q18_HL_A_SH32L.pdb	-1.2981263399124146	-3.787400007247925
6q18.pdb	6q18_HL_A_SH32K.pdb	-1.9929145574569702	-6.450099945068359
6q18.pdb	6q18_HL_A_SH32M.pdb	-1.787546992301941	-1.8163000345230103
6q18.pdb	6q18_HL_A_SH32F.pdb	-2.0968549251556396	-15.732250213623047
6q18.pdb	6q18_HL_A_SH32P.pdb	-0.2454395741224289	-0.07320000231266022
6q18.pdb	6q18_HL_A_SH32T.pdb	-0.799789547920227	-0.5734000205993652
6q18.pdb	6q18_HL_A_SH32W.pdb	-3.529212474822998	-27.68260955810547
6q18.pdb	6q18_HL_A_SH32Y.pdb	-2.475421190261841	-17.638219833374023
6q18.pdb	6q18_HL_A_SH32V.pdb	-1.410117268562317	-1.20169997215271
6q18.pdb	6q18_HL_A_NH33A.pdb	0.26063767075538635	-0.833299994468689
6q18.pdb	6q18_HL_A_NH33R.pdb	-1.2879962921142578	-2.2469000816345215
6q18.pdb	6q18_HL_A_NH33D.pdb	-0.1077500730752945	-1.3967000246047974
6q18.pdb	6q18_HL_A_NH33C.pdb	0.009210243821144104	-1.1895999908447266
6q18.pdb	6q18_HL_A_NH33Q.pdb	-0.4922940731048584	-1.7956000566482544
6q18.pdb	6q18_HL_A_NH33E.pdb	-0.23182155191898346	-1.7098000049591064
6q18.pdb	6q18_HL_A_NH33G.pdb	0.6239180564880371	-1.0848000049591064
6q18.pdb	6q18_HL_A_NH33H.pdb	-0.6674932241439819	-3.6791999340057373
6q18.pdb	6q18_HL_A_NH33I.pdb	-0.6746658086776733	-0.050999999046325684
6q18.pdb	6q18_HL_A_NH33L.pdb	-0.49509474635124207	-0.20559999346733093
6q18.pdb	6q18_HL_A_NH33K.pdb	-0.9330184459686279	0.34130001068115234
6q18.pdb	6q18_HL_A_NH33M.pdb	-0.2566632330417633	-0.5965999960899353
6q18.pdb	6q18_HL_A_NH33F.pdb	-1.801957607269287	-3.6394999027252197
6q18.pdb	6q18_HL_A_NH33P.pdb	-0.9149221181869507	-3.4565000534057617
6q18.pdb	6q18_HL_A_NH33S.pdb	0.2024739384651184	-0.8309000134468079
6q18.pdb	6q18_HL_A_NH33T.pdb	-0.6158708333969116	-0.7592999935150146
6q18.pdb	6q18_HL_A_NH33W.pdb	-2.0142579078674316	-10.734399795532227
6q18.pdb	6q18_HL_A_NH33Y.pdb	-1.767663598060608	-3.5915000438690186
6q18.pdb	6q18_HL_A_NH33V.pdb	-0.548823356628418	-0.96670001745224
6q18.pdb	6q18_HL_A_QH53A.pdb	-0.8667393922805786	-1.7373000383377075
6q18.pdb	6q18_HL_A_QH53R.pdb	-0.878402590751648	-2.0861001014709473
6q18.pdb	6q18_HL_A_QH53N.pdb	-0.048526786267757416	-0.3882000148296356
6q18.pdb	6q18_HL_A_QH53D.pdb	-0.5936514139175415	0.36910000443458557
6q18.pdb	6q18_HL_A_QH53C.pdb	-0.8696030378341675	-1.6140999794006348
6q18.pdb	6q18_HL_A_QH53E.pdb	-0.7694481611251831	-0.05700000002980232
6q18.pdb	6q18_HL_A_QH53G.pdb	-0.9431649446487427	-1.3894000053405762
6q18.pdb	6q18_HL_A_QH53H.pdb	-0.22776685655117035	-1.8669999837875366
6q18.pdb	6q18_HL_A_QH53I.pdb	0.023469269275665283	-1.31659996509552
6q18.pdb	6q18_HL_A_QH53L.pdb	-0.45496806502342224	-1.472000002861023
6q18.pdb	6q18_HL_A_QH53K.pdb	-0.5354336500167847	-2.1152000427246094
6q18.pdb	6q18_HL_A_QH53M.pdb	-0.42048075795173645	-1.2496000528335571
6q18.pdb	6q18_HL_A_QH53F.pdb	-0.5039918422698975	-6.84660005569458
6q18.pdb	6q18_HL_A_QH53P.pdb	-0.6654243469238281	-1.8996000289916992
6q18.pdb	6q18_HL_A_QH53S.pdb	-0.8328922986984253	-1.2829999923706055
6q18.pdb	6q18_HL_A_QH53T.pdb	-0.8226996660232544	-1.676800012588501
6q18.pdb	6q18_HL_A_QH53W.pdb	-1.6221944093704224	-2.889899969100952
6q18.pdb	6q18_HL_A_QH53Y.pdb	-0.9964735507965088	-7.981500148773193
6q18.pdb	6q18_HL_A_QH53V.pdb	-0.31386786699295044	-1.5194000005722046
6q18.pdb	6q18_HL_A_HH54A.pdb	0.5530048608779907	-0.01720000058412552
6q18.pdb	6q18_HL_A_HH54R.pdb	-0.0448477566242218	-0.020099999383091927
6q18.pdb	6q18_HL_A_HH54N.pdb	-0.12558859586715698	0.07509999722242355
6q18.pdb	6q18_HL_A_HH54D.pdb	-0.02157723903656006	0.3043000102043152
6q18.pdb	6q18_HL_A_HH54C.pdb	0.4982885420322418	-0.03269999846816063
6q18.pdb	6q18_HL_A_HH54Q.pdb	-0.062468454241752625	0.08619999885559082
6q18.pdb	6q18_HL_A_HH54E.pdb	-0.21892517805099487	0.3411000072956085
6q18.pdb	6q18_HL_A_HH54G.pdb	0.7056238651275635	-0.21170000731945038
6q18.pdb	6q18_HL_A_HH54I.pdb	-0.3840157985687256	-0.13179999589920044
6q18.pdb	6q18_HL_A_HH54L.pdb	-0.3627631366252899	0.06210000067949295
6q18.pdb	6q18_HL_A_HH54K.pdb	-0.14699813723564148	0.057999998331069946
6q18.pdb	6q18_HL_A_HH54M.pdb	0.2473616600036621	0.0877000018954277
6q18.pdb	6q18_HL_A_HH54F.pdb	-0.3710324764251709	0.14090000092983246
6q18.pdb	6q18_HL_A_HH54P.pdb	-0.14106276631355286	0.09539999812841415
6q18.pdb	6q18_HL_A_HH54S.pdb	0.3634466230869293	0.36910000443458557
6q18.pdb	6q18_HL_A_HH54T.pdb	0.0026137828826904297	0.42500001192092896
6q18.pdb	6q18_HL_A_HH54W.pdb	-1.4512189626693726	0.1573999971151352
6q18.pdb	6q18_HL_A_HH54Y.pdb	-0.6040011644363403	0.03530000150203705
6q18.pdb	6q18_HL_A_HH54V.pdb	0.01669400930404663	0.0722000002861023
6q18.pdb	6q18_HL_A_GH55A.pdb	-0.6991889476776123	-1.635599970817566
6q18.pdb	6q18_HL_A_GH55R.pdb	-0.6828838586807251	-1.440500020980835
6q18.pdb	6q18_HL_A_GH55N.pdb	-0.9144529104232788	-1.7604000568389893
6q18.pdb	6q18_HL_A_GH55D.pdb	-0.9143633842468262	-1.4250999689102173
6q18.pdb	6q18_HL_A_GH55C.pdb	-0.575292706489563	-1.5917999744415283
6q18.pdb	6q18_HL_A_GH55Q.pdb	-1.001733660697937	-1.4730000495910645
6q18.pdb	6q18_HL_A_GH55E.pdb	-1.042377233505249	-1.0709999799728394
6q18.pdb	6q18_HL_A_GH55H.pdb	-0.8857817649841309	-0.6796000003814697
6q18.pdb	6q18_HL_A_GH55I.pdb	-0.7467155456542969	-1.6983000040054321
6q18.pdb	6q18_HL_A_GH55L.pdb	-0.8315156698226929	-0.3601999878883362
6q18.pdb	6q18_HL_A_GH55K.pdb	-1.595868468284607	-1.4455000162124634
6q18.pdb	6q18_HL_A_GH55M.pdb	-1.1542978286743164	-1.3171000480651855
6q18.pdb	6q18_HL_A_GH55F.pdb	-1.243316888809204	-0.8327000141143799
6q18.pdb	6q18_HL_A_GH55P.pdb	-1.8878282308578491	-1.0988999605178833
6q18.pdb	6q18_HL_A_GH55S.pdb	-0.573562502861023	-1.86489999294281
6q18.pdb	6q18_HL_A_GH55T.pdb	-0.4137325584888458	-1.954200029373169
6q18.pdb	6q18_HL_A_GH55W.pdb	-0.8154844045639038	-0.5436000227928162
6q18.pdb	6q18_HL_A_GH55Y.pdb	-1.5289974212646484	-1.0391000509262085
6q18.pdb	6q18_HL_A_GH55V.pdb	-0.4870985746383667	-1.0449999570846558
6q18.pdb	6q18_HL_A_GH56A.pdb	-0.7781180143356323	-1.6776000261306763
6q18.pdb	6q18_HL_A_GH56R.pdb	-1.1012886762619019	-3.101599931716919
6q18.pdb	6q18_HL_A_GH56N.pdb	-1.3395267724990845	-2.760699987411499
6q18.pdb	6q18_HL_A_GH56D.pdb	-1.4068901538848877	-1.8539999723434448
6q18.pdb	6q18_HL_A_GH56C.pdb	-1.2386385202407837	-2.065500020980835
6q18.pdb	6q18_HL_A_GH56Q.pdb	-1.2941538095474243	-2.2146999835968018
6q18.pdb	6q18_HL_A_GH56E.pdb	-1.218409776687622	-1.010599970817566
6q18.pdb	6q18_HL_A_GH56H.pdb	-0.6757186651229858	-3.420099973678589
6q18.pdb	6q18_HL_A_GH56I.pdb	-1.6549499034881592	-3.0208001136779785
6q18.pdb	6q18_HL_A_GH56L.pdb	-1.278925895690918	-1.8557000160217285
6q18.pdb	6q18_HL_A_GH56K.pdb	-0.8554472923278809	-3.471100091934204
6q18.pdb	6q18_HL_A_GH56M.pdb	-0.7312151193618774	-1.645900011062622
6q18.pdb	6q18_HL_A_GH56F.pdb	-1.0758651494979858	-3.644700050354004
6q18.pdb	6q18_HL_A_GH56P.pdb	-1.103039264678955	-2.540600061416626
6q18.pdb	6q18_HL_A_GH56S.pdb	-1.271976113319397	-2.3794000148773193
6q18.pdb	6q18_HL_A_GH56T.pdb	-1.1577250957489014	-2.786099910736084
6q18.pdb	6q18_HL_A_GH56W.pdb	-1.4373414516448975	-5.762599945068359
6q18.pdb	6q18_HL_A_GH56Y.pdb	-1.1123220920562744	-1.829300045967102
6q18.pdb	6q18_HL_A_GH56V.pdb	-1.5658544301986694	-1.944700002670288
6q18.pdb	6q18_HL_A_PH101A.pdb	0.7096662521362305	-0.807699978351593
6q18.pdb	6q18_HL_A_PH101R.pdb	-0.6894623041152954	-5.316999912261963
6q18.pdb	6q18_HL_A_PH101N.pdb	-0.4845466911792755	-3.944000005722046
6q18.pdb	6q18_HL_A_PH101D.pdb	0.03694748878479004	-7.422500133514404
6q18.pdb	6q18_HL_A_PH101C.pdb	0.6142475605010986	-2.118000030517578
6q18.pdb	6q18_HL_A_PH101Q.pdb	-0.489236444234848	-5.521200180053711
6q18.pdb	6q18_HL_A_PH101E.pdb	-0.6708419322967529	-5.662799835205078
6q18.pdb	6q18_HL_A_PH101G.pdb	0.4636993706226349	-1.4652999639511108
6q18.pdb	6q18_HL_A_PH101H.pdb	-0.9884282350540161	-16.847959518432617
6q18.pdb	6q18_HL_A_PH101I.pdb	-1.1448935270309448	-5.081200122833252
6q18.pdb	6q18_HL_A_PH101L.pdb	-0.9100279808044434	-6.602200031280518
6q18.pdb	6q18_HL_A_PH101K.pdb	-0.09313571453094482	-6.839799880981445
6q18.pdb	6q18_HL_A_PH101M.pdb	-0.5908516645431519	-3.9072000980377197
6q18.pdb	6q18_HL_A_PH101F.pdb	-0.6816304922103882	-18.499540328979492
6q18.pdb	6q18_HL_A_PH101S.pdb	0.5533006191253662	-0.4657999873161316
6q18.pdb	6q18_HL_A_PH101T.pdb	0.23222258687019348	-1.489300012588501
6q18.pdb	6q18_HL_A_PH101W.pdb	-1.002018690109253	-15.667490005493164
6q18.pdb	6q18_HL_A_PH101Y.pdb	-1.0442723035812378	-21.56817054748535
6q18.pdb	6q18_HL_A_PH101V.pdb	-0.48355042934417725	-4.176599979400635
6q18.pdb	6q18_HL_A_YH102A.pdb	0.8267691135406494	0.4059999883174896
6q18.pdb	6q18_HL_A_YH102R.pdb	-0.613654613494873	-0.3215999901294708
6q18.pdb	6q18_HL_A_YH102N.pdb	0.6300554275512695	0.24950000643730164
6q18.pdb	6q18_HL_A_YH102D.pdb	0.7831964492797852	0.7056999802589417
6q18.pdb	6q18_HL_A_YH102C.pdb	0.8590255975723267	0.4178999960422516
6q18.pdb	6q18_HL_A_YH102Q.pdb	0.7350176572799683	0.2924000024795532
6q18.pdb	6q18_HL_A_YH102E.pdb	0.8400415182113647	1.6996999979019165
6q18.pdb	6q18_HL_A_YH102G.pdb	1.1712380647659302	-0.22100000083446503
6q18.pdb	6q18_HL_A_YH102H.pdb	-0.060539886355400085	0.6437000036239624
6q18.pdb	6q18_HL_A_YH102I.pdb	0.4980439841747284	0.6026999950408936
6q18.pdb	6q18_HL_A_YH102L.pdb	0.25394368171691895	0.2662000060081482
6q18.pdb	6q18_HL_A_YH102K.pdb	0.3278757631778717	0.6051999926567078
6q18.pdb	6q18_HL_A_YH102M.pdb	0.4647497832775116	0.90829998254776
6q18.pdb	6q18_HL_A_YH102F.pdb	-0.35737311840057373	0.06030000001192093
6q18.pdb	6q18_HL_A_YH102P.pdb	0.5122396945953369	0.9739999771118164
6q18.pdb	6q18_HL_A_YH102S.pdb	0.7689021825790405	0.2053000032901764
6q18.pdb	6q18_HL_A_YH102T.pdb	0.6518375873565674	0.04839999973773956
6q18.pdb	6q18_HL_A_YH102W.pdb	-0.9739583730697632	0.897599995136261
6q18.pdb	6q18_HL_A_YH102V.pdb	0.5640486478805542	0.36660000681877136
6q18.pdb	6q18_HL_A_CH103A.pdb	-0.5061718225479126	-0.3828999996185303
6q18.pdb	6q18_HL_A_CH103R.pdb	-1.4045175313949585	-12.205699920654297
6q18.pdb	6q18_HL_A_CH103N.pdb	-0.3454161286354065	-2.8410000801086426
6q18.pdb	6q18_HL_A_CH103D.pdb	-0.4852949380874634	-4.607600212097168
6q18.pdb	6q18_HL_A_CH103Q.pdb	-0.6065404415130615	-4.5665998458862305
6q18.pdb	6q18_HL_A_CH103E.pdb	-0.48266828060150146	-7.988500118255615
6q18.pdb	6q18_HL_A_CH103G.pdb	0.06384974718093872	-1.3040000200271606
6q18.pdb	6q18_HL_A_CH103H.pdb	-1.2182313203811646	-7.980400085449219
6q18.pdb	6q18_HL_A_CH103I.pdb	-0.9268513917922974	-4.433599948883057
6q18.pdb	6q18_HL_A_CH103L.pdb	-0.3084704875946045	-2.9123001098632812
6q18.pdb	6q18_HL_A_CH103K.pdb	-1.254404902458191	-5.871300220489502
6q18.pdb	6q18_HL_A_CH103M.pdb	-0.406518816947937	-3.8297998905181885
6q18.pdb	6q18_HL_A_CH103F.pdb	-1.319079875946045	-13.117500305175781
6q18.pdb	6q18_HL_A_CH103P.pdb	-0.4472620487213135	-0.9557999968528748
6q18.pdb	6q18_HL_A_CH103S.pdb	-0.6374919414520264	-2.344099998474121
6q18.pdb	6q18_HL_A_CH103T.pdb	-0.8890261650085449	-0.22040000557899475
6q18.pdb	6q18_HL_A_CH103W.pdb	-1.7330644130706787	-17.29482078552246
6q18.pdb	6q18_HL_A_CH103Y.pdb	-1.1057560443878174	-18.08264923095703
6q18.pdb	6q18_HL_A_CH103V.pdb	-0.6439807415008545	-2.103100061416626
6q18.pdb	6q18_HL_A_TH104A.pdb	1.0559161901474	-0.6586999893188477
6q18.pdb	6q18_HL_A_TH104R.pdb	-0.059653088450431824	0.008799999952316284
6q18.pdb	6q18_HL_A_TH104N.pdb	0.4618892967700958	-0.4309999942779541
6q18.pdb	6q18_HL_A_TH104D.pdb	0.31030625104904175	0.11550000309944153
6q18.pdb	6q18_HL_A_TH104C.pdb	0.9136598110198975	-0.3050000071525574
6q18.pdb	6q18_HL_A_TH104Q.pdb	-0.20205412805080414	-0.5468999743461609
6q18.pdb	6q18_HL_A_TH104E.pdb	1.0111032724380493	-0.23890000581741333
6q18.pdb	6q18_HL_A_TH104G.pdb	0.776258111000061	-1.0540000200271606
6q18.pdb	6q18_HL_A_TH104H.pdb	0.04310755431652069	-0.5250999927520752
6q18.pdb	6q18_HL_A_TH104I.pdb	-0.32458052039146423	1.4639999866485596
6q18.pdb	6q18_HL_A_TH104L.pdb	0.48218998312950134	-0.04050000011920929
6q18.pdb	6q18_HL_A_TH104K.pdb	0.23718944191932678	0.14380000531673431
6q18.pdb	6q18_HL_A_TH104M.pdb	0.3040706515312195	1.226199984550476
6q18.pdb	6q18_HL_A_TH104F.pdb	0.15202102065086365	-0.4819999933242798
6q18.pdb	6q18_HL_A_TH104P.pdb	0.13868758082389832	-1.7539000511169434
6q18.pdb	6q18_HL_A_TH104S.pdb	1.0385079383850098	0.774399995803833
6q18.pdb	6q18_HL_A_TH104W.pdb	0.13575336337089539	-0.4343999922275543
6q18.pdb	6q18_HL_A_TH104Y.pdb	0.273236483335495	-0.46700000762939453
6q18.pdb	6q18_HL_A_TH104V.pdb	-0.4028890132904053	0.6366999745368958
6q18.pdb	6q18_HL_A_SH105A.pdb	-0.015278398990631104	-2.337899923324585
6q18.pdb	6q18_HL_A_SH105R.pdb	0.1467093527317047	-1.6438000202178955
6q18.pdb	6q18_HL_A_SH105N.pdb	0.36982372403144836	-2.022700071334839
6q18.pdb	6q18_HL_A_SH105D.pdb	0.08128947019577026	-3.1142001152038574
6q18.pdb	6q18_HL_A_SH105C.pdb	0.1518940031528473	-2.427500009536743
6q18.pdb	6q18_HL_A_SH105Q.pdb	0.5659881830215454	-2.039299964904785
6q18.pdb	6q18_HL_A_SH105E.pdb	0.039594560861587524	-3.8673999309539795
6q18.pdb	6q18_HL_A_SH105G.pdb	0.013549566268920898	-3.325700044631958
6q18.pdb	6q18_HL_A_SH105H.pdb	0.5515211820602417	-0.8781999945640564
6q18.pdb	6q18_HL_A_SH105I.pdb	-0.3168233036994934	-1.7355999946594238
6q18.pdb	6q18_HL_A_SH105L.pdb	0.720720648765564	-1.5157999992370605
6q18.pdb	6q18_HL_A_SH105K.pdb	0.16882991790771484	-0.9864000082015991
6q18.pdb	6q18_HL_A_SH105M.pdb	0.5894383192062378	-1.4996999502182007
6q18.pdb	6q18_HL_A_SH105F.pdb	0.3447304666042328	-0.9350000023841858
6q18.pdb	6q18_HL_A_SH105P.pdb	-0.36778414249420166	-1.954200029373169
6q18.pdb	6q18_HL_A_SH105T.pdb	-0.06894167512655258	-0.8500000238418579
6q18.pdb	6q18_HL_A_SH105W.pdb	0.1322701871395111	-3.1623001098632812
6q18.pdb	6q18_HL_A_SH105Y.pdb	0.08013221621513367	-1.20169997215271
6q18.pdb	6q18_HL_A_SH105V.pdb	0.09091588854789734	-1.6718000173568726
6q18.pdb	6q18_HL_A_AH106R.pdb	-0.1946716159582138	-0.9380000233650208
6q18.pdb	6q18_HL_A_AH106N.pdb	-0.2750193774700165	-0.08429999649524689
6q18.pdb	6q18_HL_A_AH106D.pdb	-0.1831538826227188	-1.5628999471664429
6q18.pdb	6q18_HL_A_AH106C.pdb	-0.07823564112186432	-0.6570000052452087
6q18.pdb	6q18_HL_A_AH106Q.pdb	-0.5804591178894043	0.02889999933540821
6q18.pdb	6q18_HL_A_AH106E.pdb	-0.39382001757621765	-0.3698999881744385
6q18.pdb	6q18_HL_A_AH106G.pdb	0.21056464314460754	-1.125
6q18.pdb	6q18_HL_A_AH106H.pdb	-0.18373791873455048	0.382999986410141
6q18.pdb	6q18_HL_A_AH106I.pdb	-0.4938773810863495	0.1891999989748001
6q18.pdb	6q18_HL_A_AH106L.pdb	-0.6303710341453552	0.2125999927520752
6q18.pdb	6q18_HL_A_AH106K.pdb	-0.5483494997024536	-0.041600000113248825
6q18.pdb	6q18_HL_A_AH106M.pdb	0.06951719522476196	0.06419999897480011
6q18.pdb	6q18_HL_A_AH106F.pdb	-0.15588831901550293	-0.2515000104904175
6q18.pdb	6q18_HL_A_AH106P.pdb	0.02324184775352478	-1.149399995803833
6q18.pdb	6q18_HL_A_AH106S.pdb	-0.13596785068511963	-0.9731000065803528
6q18.pdb	6q18_HL_A_AH106T.pdb	-0.2503449320793152	0.5695000290870667
6q18.pdb	6q18_HL_A_AH106W.pdb	-0.5377182960510254	-0.6043999791145325
6q18.pdb	6q18_HL_A_AH106Y.pdb	-0.3995085060596466	-0.16459999978542328
6q18.pdb	6q18_HL_A_AH106V.pdb	-0.5047332048416138	-0.10490000247955322
6q18.pdb	6q18_HL_A_SH107A.pdb	-0.05129212141036987	-0.729200005531311
6q18.pdb	6q18_HL_A_SH107R.pdb	-1.5304534435272217	-17.717269897460938
6q18.pdb	6q18_HL_A_SH107N.pdb	-0.1282440721988678	-3.9769999980926514
6q18.pdb	6q18_HL_A_SH107D.pdb	-0.5169936418533325	-7.926300048828125
6q18.pdb	6q18_HL_A_SH107C.pdb	0.1544797718524933	-2.831199884414673
6q18.pdb	6q18_HL_A_SH107Q.pdb	-1.4486583471298218	-6.316400051116943
6q18.pdb	6q18_HL_A_SH107E.pdb	-1.0277422666549683	-7.066500186920166
6q18.pdb	6q18_HL_A_SH107G.pdb	0.005469128489494324	-1.7544000148773193
6q18.pdb	6q18_HL_A_SH107H.pdb	-1.2604447603225708	-19.166889190673828
6q18.pdb	6q18_HL_A_SH107I.pdb	-0.7661025524139404	-5.270599842071533
6q18.pdb	6q18_HL_A_SH107L.pdb	-0.8521414995193481	-5.738900184631348
6q18.pdb	6q18_HL_A_SH107K.pdb	-1.4506947994232178	-13.976300239562988
6q18.pdb	6q18_HL_A_SH107M.pdb	-0.6639245748519897	-4.054800033569336
6q18.pdb	6q18_HL_A_SH107F.pdb	-1.5768884420394897	-15.014900207519531
6q18.pdb	6q18_HL_A_SH107P.pdb	-0.31211820244789124	-2.262200117111206
6q18.pdb	6q18_HL_A_SH107T.pdb	-0.6502543687820435	-4.053199768066406
6q18.pdb	6q18_HL_A_SH107W.pdb	-2.4322478771209717	-32.704689025878906
6q18.pdb	6q18_HL_A_SH107Y.pdb	-1.5828845500946045	-18.34217071533203
6q18.pdb	6q18_HL_A_SH107V.pdb	-0.47288694977760315	-2.694700002670288
6q18.pdb	6q18_HL_A_CH108A.pdb	-0.3397408723831177	-0.7128000259399414
6q18.pdb	6q18_HL_A_CH108R.pdb	-1.2201368808746338	-16.547639846801758
6q18.pdb	6q18_HL_A_CH108N.pdb	-0.1864776611328125	-5.44950008392334
6q18.pdb	6q18_HL_A_CH108D.pdb	-0.2220570147037506	-7.771200180053711
6q18.pdb	6q18_HL_A_CH108Q.pdb	-0.1317840963602066	-2.935800075531006
6q18.pdb	6q18_HL_A_CH108E.pdb	-0.39397376775741577	-4.68310022354126
6q18.pdb	6q18_HL_A_CH108G.pdb	-0.22922232747077942	-0.8047000169754028
6q18.pdb	6q18_HL_A_CH108H.pdb	-0.8845483064651489	-11.077099800109863
6q18.pdb	6q18_HL_A_CH108I.pdb	-0.1358851045370102	-4.1203999519348145
6q18.pdb	6q18_HL_A_CH108L.pdb	-0.558729887008667	-1.3524999618530273
6q18.pdb	6q18_HL_A_CH108K.pdb	-0.2834339439868927	-5.281199932098389
6q18.pdb	6q18_HL_A_CH108M.pdb	-0.24720212817192078	-2.9820001125335693
6q18.pdb	6q18_HL_A_CH108F.pdb	-1.4022678136825562	-19.800840377807617
6q18.pdb	6q18_HL_A_CH108P.pdb	-0.35797685384750366	-2.4816999435424805
6q18.pdb	6q18_HL_A_CH108S.pdb	-0.14313814043998718	-0.8485000133514404
6q18.pdb	6q18_HL_A_CH108T.pdb	0.020763322710990906	-0.7138000130653381
6q18.pdb	6q18_HL_A_CH108W.pdb	-1.485618233680725	-28.29623031616211
6q18.pdb	6q18_HL_A_CH108Y.pdb	-1.7288750410079956	-25.425701141357422
6q18.pdb	6q18_HL_A_CH108V.pdb	0.0834537148475647	-3.48580002784729
6q18.pdb	6q18_HL_A_PH109A.pdb	0.4600825011730194	-1.788599967956543
6q18.pdb	6q18_HL_A_PH109R.pdb	0.2138543725013733	-3.8150999546051025
6q18.pdb	6q18_HL_A_PH109N.pdb	0.02910192310810089	-3.0404000282287598
6q18.pdb	6q18_HL_A_PH109D.pdb	-1.093504548072815	-6.519599914550781
6q18.pdb	6q18_HL_A_PH109C.pdb	0.5295865535736084	-2.3089001178741455
6q18.pdb	6q18_HL_A_PH109Q.pdb	0.36769434809684753	-4.019499778747559
6q18.pdb	6q18_HL_A_PH109E.pdb	0.5098749399185181	-4.3597002029418945
6q18.pdb	6q18_HL_A_PH109G.pdb	0.5085874795913696	-2.7016000747680664
6q18.pdb	6q18_HL_A_PH109H.pdb	-2.071441411972046	-14.199899673461914
6q18.pdb	6q18_HL_A_PH109I.pdb	-0.1880311667919159	-1.5119999647140503
6q18.pdb	6q18_HL_A_PH109L.pdb	0.356616348028183	-1.9169000387191772
6q18.pdb	6q18_HL_A_PH109K.pdb	0.13187000155448914	-4.8618998527526855
6q18.pdb	6q18_HL_A_PH109M.pdb	0.37242624163627625	-2.2046000957489014
6q18.pdb	6q18_HL_A_PH109F.pdb	-1.6060456037521362	-12.129500389099121
6q18.pdb	6q18_HL_A_PH109S.pdb	0.729049801826477	-1.9773999452590942
6q18.pdb	6q18_HL_A_PH109T.pdb	0.04571878910064697	-2.267199993133545
6q18.pdb	6q18_HL_A_PH109W.pdb	-2.279808282852173	-10.48069953918457
6q18.pdb	6q18_HL_A_PH109Y.pdb	-1.9443773031234741	-9.708800315856934
6q18.pdb	6q18_HL_A_PH109V.pdb	0.1098807156085968	-1.4967000484466553
6q18.pdb	6q18_HL_A_DH110A.pdb	-0.6090698838233948	-0.7936000227928162
6q18.pdb	6q18_HL_A_DH110R.pdb	-0.3257407546043396	-0.5177000164985657
6q18.pdb	6q18_HL_A_DH110N.pdb	-0.6087888479232788	-0.2802000045776367
6q18.pdb	6q18_HL_A_DH110C.pdb	-0.33370646834373474	-0.3228999972343445
6q18.pdb	6q18_HL_A_DH110Q.pdb	-0.7415419816970825	-0.07890000194311142
6q18.pdb	6q18_HL_A_DH110E.pdb	-0.4264548122882843	0.9269000291824341
6q18.pdb	6q18_HL_A_DH110G.pdb	-0.31706106662750244	-1.2711000442504883
6q18.pdb	6q18_HL_A_DH110H.pdb	-0.8750255107879639	-0.46549999713897705
6q18.pdb	6q18_HL_A_DH110I.pdb	-1.052458643913269	0.2678000032901764
6q18.pdb	6q18_HL_A_DH110L.pdb	-0.2766757011413574	0.17949999868869781
6q18.pdb	6q18_HL_A_DH110K.pdb	-0.5185227394104004	-0.06509999930858612
6q18.pdb	6q18_HL_A_DH110M.pdb	-0.771361231803894	0.2498999983072281
6q18.pdb	6q18_HL_A_DH110F.pdb	-0.3888823390007019	-0.19329999387264252
6q18.pdb	6q18_HL_A_DH110P.pdb	-1.168227195739746	-4.502999782562256
6q18.pdb	6q18_HL_A_DH110S.pdb	-0.7372599840164185	-0.9995999932289124
6q18.pdb	6q18_HL_A_DH110T.pdb	-0.7797765731811523	-0.5078999996185303
6q18.pdb	6q18_HL_A_DH110W.pdb	-1.6787620782852173	0.4666000008583069
6q18.pdb	6q18_HL_A_DH110Y.pdb	-1.0033466815948486	0.0885000005364418
6q18.pdb	6q18_HL_A_DH110V.pdb	-0.9925391674041748	0.1851000040769577
6q18.pdb	6q18_HL_A_YH112A.pdb	0.1422177255153656	-4.757999897003174
6q18.pdb	6q18_HL_A_YH112R.pdb	-0.011906281113624573	-3.178999900817871
6q18.pdb	6q18_HL_A_YH112N.pdb	-0.017630726099014282	-4.948699951171875
6q18.pdb	6q18_HL_A_YH112D.pdb	-0.2974689304828644	-6.191500186920166
6q18.pdb	6q18_HL_A_YH112C.pdb	-0.018411114811897278	-4.015699863433838
6q18.pdb	6q18_HL_A_YH112Q.pdb	0.053404197096824646	-4.789599895477295
6q18.pdb	6q18_HL_A_YH112E.pdb	-0.18617106974124908	-6.125500202178955
6q18.pdb	6q18_HL_A_YH112G.pdb	-0.25255459547042847	-5.218400001525879
6q18.pdb	6q18_HL_A_YH112H.pdb	0.24995604157447815	-3.502700090408325
6q18.pdb	6q18_HL_A_YH112I.pdb	-0.5444339513778687	-4.360599994659424
6q18.pdb	6q18_HL_A_YH112L.pdb	0.3877660930156708	-3.696500062942505
6q18.pdb	6q18_HL_A_YH112K.pdb	0.10628888010978699	-2.551800012588501
6q18.pdb	6q18_HL_A_YH112M.pdb	0.23481640219688416	-3.232300043106079
6q18.pdb	6q18_HL_A_YH112F.pdb	0.2957782745361328	-1.990399956703186
6q18.pdb	6q18_HL_A_YH112P.pdb	-0.2087395340204239	-4.507299900054932
6q18.pdb	6q18_HL_A_YH112S.pdb	-0.2729383409023285	-4.895199775695801
6q18.pdb	6q18_HL_A_YH112T.pdb	-0.3125476539134979	-4.599400043487549
6q18.pdb	6q18_HL_A_YH112W.pdb	-0.14168432354927063	-3.6324000358581543
6q18.pdb	6q18_HL_A_YH112V.pdb	-0.7276347875595093	-4.311999797821045
6q18.pdb	6q18_HL_A_YA44A.pdb	-0.06014203280210495	0.20229999721050262
6q18.pdb	6q18_HL_A_YA44R.pdb	-0.44568315148353577	0.04390000179409981
6q18.pdb	6q18_HL_A_YA44N.pdb	0.21508905291557312	0.24549999833106995
6q18.pdb	6q18_HL_A_YA44D.pdb	-0.4987506568431854	0.053199999034404755
6q18.pdb	6q18_HL_A_YA44C.pdb	-0.15697036683559418	0.17710000276565552
6q18.pdb	6q18_HL_A_YA44Q.pdb	-0.12989449501037598	0.15539999306201935
6q18.pdb	6q18_HL_A_YA44E.pdb	-0.24953942000865936	-0.4941999912261963
6q18.pdb	6q18_HL_A_YA44G.pdb	0.008715659379959106	0.2087000012397766
6q18.pdb	6q18_HL_A_YA44H.pdb	-0.5344899892807007	0.1720999926328659
6q18.pdb	6q18_HL_A_YA44I.pdb	-0.8472857475280762	0.125900000333786
6q18.pdb	6q18_HL_A_YA44L.pdb	-0.823479413986206	0.32679998874664307
6q18.pdb	6q18_HL_A_YA44K.pdb	-0.4068354368209839	0.38690000772476196
6q18.pdb	6q18_HL_A_YA44M.pdb	-0.10187070071697235	0.48100000619888306
6q18.pdb	6q18_HL_A_YA44F.pdb	-0.5149028301239014	0.10450000315904617
6q18.pdb	6q18_HL_A_YA44P.pdb	-0.9671552181243896	0.4352000057697296
6q18.pdb	6q18_HL_A_YA44S.pdb	-0.24181760847568512	0.2282000035047531
6q18.pdb	6q18_HL_A_YA44T.pdb	0.040880292654037476	0.25200000405311584
6q18.pdb	6q18_HL_A_YA44W.pdb	-1.1375254392623901	0.40230000019073486
6q18.pdb	6q18_HL_A_YA44V.pdb	-0.2917882800102234	0.1899999976158142
6q18.pdb	6q18_HL_A_VA84A.pdb	0.23786410689353943	-0.428600013256073
6q18.pdb	6q18_HL_A_VA84R.pdb	0.09055966138839722	-0.06319999694824219
6q18.pdb	6q18_HL_A_VA84N.pdb	0.07838670909404755	-0.32100000977516174
6q18.pdb	6q18_HL_A_VA84D.pdb	0.2378080189228058	-0.7253000140190125
6q18.pdb	6q18_HL_A_VA84C.pdb	0.2192302644252777	-0.33160001039505005
6q18.pdb	6q18_HL_A_VA84Q.pdb	0.041627198457717896	-0.5306000113487244
6q18.pdb	6q18_HL_A_VA84E.pdb	-0.12061300128698349	-0.6309999823570251
6q18.pdb	6q18_HL_A_VA84G.pdb	0.27875086665153503	-0.45989999175071716
6q18.pdb	6q18_HL_A_VA84H.pdb	-0.2526787519454956	-0.2651999890804291
6q18.pdb	6q18_HL_A_VA84I.pdb	-0.10643273591995239	-0.04650000110268593
6q18.pdb	6q18_HL_A_VA84L.pdb	-0.08299024403095245	-0.16920000314712524
6q18.pdb	6q18_HL_A_VA84K.pdb	-0.3197503685951233	0.21480000019073486
6q18.pdb	6q18_HL_A_VA84M.pdb	0.2442890703678131	0.4433000087738037
6q18.pdb	6q18_HL_A_VA84F.pdb	-0.3960452675819397	0.6310999989509583
6q18.pdb	6q18_HL_A_VA84P.pdb	-0.2621578276157379	0.9261000156402588
6q18.pdb	6q18_HL_A_VA84S.pdb	0.0675269067287445	-0.2515999972820282
6q18.pdb	6q18_HL_A_VA84T.pdb	-0.010075941681861877	-0.45820000767707825
6q18.pdb	6q18_HL_A_VA84W.pdb	-0.18224820494651794	-0.2612999975681305
6q18.pdb	6q18_HL_A_VA84Y.pdb	-0.703518271446228	1.8013999462127686
6q18.pdb	6q18_HL_A_TA85A.pdb	0.39536598324775696	0.26649999618530273
6q18.pdb	6q18_HL_A_TA85R.pdb	-1.1116633415222168	0.7940000295639038
6q18.pdb	6q18_HL_A_TA85N.pdb	0.45481565594673157	1.0555000305175781
6q18.pdb	6q18_HL_A_TA85D.pdb	0.30524155497550964	-1.601699948310852
6q18.pdb	6q18_HL_A_TA85C.pdb	-0.21302081644535065	0.14380000531673431
6q18.pdb	6q18_HL_A_TA85Q.pdb	-0.6473017930984497	-0.5152000188827515
6q18.pdb	6q18_HL_A_TA85E.pdb	-0.5553603172302246	-3.2465999126434326
6q18.pdb	6q18_HL_A_TA85G.pdb	0.43110570311546326	0.15940000116825104
6q18.pdb	6q18_HL_A_TA85H.pdb	-0.5867700576782227	0.09640000015497208
6q18.pdb	6q18_HL_A_TA85I.pdb	-0.2683350443840027	0.9341999888420105
6q18.pdb	6q18_HL_A_TA85L.pdb	-1.1206711530685425	-0.866100013256073
6q18.pdb	6q18_HL_A_TA85K.pdb	-0.5607231855392456	1.226699948310852
6q18.pdb	6q18_HL_A_TA85M.pdb	0.2759944796562195	1.4917999505996704
6q18.pdb	6q18_HL_A_TA85F.pdb	-0.7787516117095947	-1.7742999792099
6q18.pdb	6q18_HL_A_TA85P.pdb	-0.12472517043352127	0.4975999891757965
6q18.pdb	6q18_HL_A_TA85S.pdb	0.2368197739124298	-0.00930000003427267
6q18.pdb	6q18_HL_A_TA85W.pdb	-1.9574686288833618	-3.842099905014038
6q18.pdb	6q18_HL_A_TA85Y.pdb	-2.054673194885254	-1.0729000568389893
6q18.pdb	6q18_HL_A_TA85V.pdb	-0.13583824038505554	0.42399999499320984
6q18.pdb	6q18_HL_A_AA86R.pdb	-0.5800228118896484	0.930400013923645
6q18.pdb	6q18_HL_A_AA86N.pdb	-1.064573049545288	0.2621999979019165
6q18.pdb	6q18_HL_A_AA86D.pdb	0.0738300085067749	-1.2446999549865723
6q18.pdb	6q18_HL_A_AA86C.pdb	-0.22365836799144745	0.45809999108314514
6q18.pdb	6q18_HL_A_AA86Q.pdb	-0.6514889001846313	0.9416000247001648
6q18.pdb	6q18_HL_A_AA86E.pdb	-1.0368170738220215	-0.001500000013038516
6q18.pdb	6q18_HL_A_AA86G.pdb	-0.46843138337135315	0.1737000048160553
6q18.pdb	6q18_HL_A_AA86H.pdb	-1.0396546125411987	0.5813999772071838
6q18.pdb	6q18_HL_A_AA86I.pdb	-0.45426690578460693	0.35440000891685486
6q18.pdb	6q18_HL_A_AA86L.pdb	-0.8918596506118774	0.16459999978542328
6q18.pdb	6q18_HL_A_AA86K.pdb	-0.3671780824661255	0.05660000070929527
6q18.pdb	6q18_HL_A_AA86M.pdb	0.5196855068206787	0.5857999920845032
6q18.pdb	6q18_HL_A_AA86F.pdb	0.2043747901916504	0.7889999747276306
6q18.pdb	6q18_HL_A_AA86P.pdb	-0.3462597131729126	0.5565000176429749
6q18.pdb	6q18_HL_A_AA86S.pdb	-0.19500403106212616	0.358599990606308
6q18.pdb	6q18_HL_A_AA86T.pdb	-0.8004167079925537	-0.06729999929666519
6q18.pdb	6q18_HL_A_AA86W.pdb	-1.467750072479248	-0.007300000172108412
6q18.pdb	6q18_HL_A_AA86Y.pdb	-0.1870242953300476	0.026100000366568565
6q18.pdb	6q18_HL_A_AA86V.pdb	-0.3670715093612671	0.23680000007152557
6q18.pdb	6q18_HL_A_SA94A.pdb	-0.7672853469848633	-0.30250000953674316
6q18.pdb	6q18_HL_A_SA94R.pdb	-0.7044076919555664	-0.826200008392334
6q18.pdb	6q18_HL_A_SA94N.pdb	-0.436276912689209	-0.6489999890327454
6q18.pdb	6q18_HL_A_SA94D.pdb	-1.0195060968399048	-1.7877999544143677
6q18.pdb	6q18_HL_A_SA94C.pdb	-0.7331138849258423	-0.29109999537467957
6q18.pdb	6q18_HL_A_SA94Q.pdb	-0.9416677951812744	-0.7802000045776367
6q18.pdb	6q18_HL_A_SA94E.pdb	-1.4209290742874146	-1.7868000268936157
6q18.pdb	6q18_HL_A_SA94G.pdb	-0.5765296220779419	-0.6050999760627747
6q18.pdb	6q18_HL_A_SA94H.pdb	-0.6914540529251099	-0.4083999991416931
6q18.pdb	6q18_HL_A_SA94I.pdb	-0.6847240924835205	-0.24799999594688416
6q18.pdb	6q18_HL_A_SA94L.pdb	-1.060289978981018	-0.054499998688697815
6q18.pdb	6q18_HL_A_SA94K.pdb	-0.6034774780273438	-0.7221999764442444
6q18.pdb	6q18_HL_A_SA94M.pdb	-0.712211012840271	-0.15629999339580536
6q18.pdb	6q18_HL_A_SA94F.pdb	-0.11389964818954468	0.4072999954223633
6q18.pdb	6q18_HL_A_SA94P.pdb	-0.7494606971740723	-0.2973000109195709
6q18.pdb	6q18_HL_A_SA94T.pdb	-0.8442409038543701	-0.4196999967098236
6q18.pdb	6q18_HL_A_SA94W.pdb	-1.1108319759368896	-0.1941000074148178
6q18.pdb	6q18_HL_A_SA94Y.pdb	-0.18155843019485474	0.33709999918937683
6q18.pdb	6q18_HL_A_SA94V.pdb	-0.9951432943344116	-0.03920000046491623
6q18.pdb	6q18_HL_A_WA102A.pdb	0.1233072280883789	-2.3519999980926514
6q18.pdb	6q18_HL_A_WA102R.pdb	-0.6189835071563721	-1.628000020980835
6q18.pdb	6q18_HL_A_WA102N.pdb	0.24897241592407227	-2.095900058746338
6q18.pdb	6q18_HL_A_WA102D.pdb	0.22057190537452698	-2.3749001026153564
6q18.pdb	6q18_HL_A_WA102C.pdb	0.19151201844215393	-1.9474999904632568
6q18.pdb	6q18_HL_A_WA102Q.pdb	-0.1386708766222	-1.9443999528884888
6q18.pdb	6q18_HL_A_WA102E.pdb	-0.05185309052467346	-2.3303000926971436
6q18.pdb	6q18_HL_A_WA102G.pdb	0.08477982878684998	-2.3278000354766846
6q18.pdb	6q18_HL_A_WA102H.pdb	-0.13035446405410767	-1.6017999649047852
6q18.pdb	6q18_HL_A_WA102I.pdb	-0.2162359058856964	-1.55239999294281
6q18.pdb	6q18_HL_A_WA102L.pdb	0.17974147200584412	-1.264299988746643
6q18.pdb	6q18_HL_A_WA102K.pdb	0.20913609862327576	-1.7828999757766724
6q18.pdb	6q18_HL_A_WA102M.pdb	0.8650732040405273	-1.0023000240325928
6q18.pdb	6q18_HL_A_WA102F.pdb	0.056054726243019104	-1.347100019454956
6q18.pdb	6q18_HL_A_WA102P.pdb	-0.19928665459156036	-2.247299909591675
6q18.pdb	6q18_HL_A_WA102S.pdb	0.7505037784576416	-2.352400064468384
6q18.pdb	6q18_HL_A_WA102T.pdb	0.9275131225585938	-1.874500036239624
6q18.pdb	6q18_HL_A_WA102Y.pdb	0.16837015748023987	-1.3371000289916992
6q18.pdb	6q18_HL_A_WA102V.pdb	0.16113147139549255	-1.5497000217437744
6q18.pdb	6q18_HL_A_TA104A.pdb	-0.8190783262252808	-0.8460999727249146
6q18.pdb	6q18_HL_A_TA104R.pdb	-0.5874741077423096	-0.9646999835968018
6q18.pdb	6q18_HL_A_TA104N.pdb	-0.21469533443450928	-0.9829000234603882
6q18.pdb	6q18_HL_A_TA104D.pdb	0.011986449360847473	-1.7174999713897705
6q18.pdb	6q18_HL_A_TA104C.pdb	-0.7129404544830322	-0.7200999855995178
6q18.pdb	6q18_HL_A_TA104Q.pdb	-0.4145810902118683	-1.198099970817566
6q18.pdb	6q18_HL_A_TA104E.pdb	-0.16070841252803802	-1.9855999946594238
6q18.pdb	6q18_HL_A_TA104G.pdb	-0.4421307444572449	-1.1629999876022339
6q18.pdb	6q18_HL_A_TA104H.pdb	-0.8509888648986816	-2.211199998855591
6q18.pdb	6q18_HL_A_TA104I.pdb	-0.7525728940963745	-0.2393999993801117
6q18.pdb	6q18_HL_A_TA104L.pdb	-0.1693260371685028	-1.5541000366210938
6q18.pdb	6q18_HL_A_TA104K.pdb	-1.2596274614334106	-0.45730000734329224
6q18.pdb	6q18_HL_A_TA104M.pdb	0.09511891007423401	-0.9301000237464905
6q18.pdb	6q18_HL_A_TA104F.pdb	-1.0870118141174316	-0.9689000248908997
6q18.pdb	6q18_HL_A_TA104P.pdb	-1.184389352798462	-0.7576000094413757
6q18.pdb	6q18_HL_A_TA104S.pdb	-0.7855566740036011	-1.107699990272522
6q18.pdb	6q18_HL_A_TA104W.pdb	-1.214996099472046	-4.0767998695373535
6q18.pdb	6q18_HL_A_TA104Y.pdb	-1.0210000276565552	-1.375
6q18.pdb	6q18_HL_A_TA104V.pdb	-0.9099586009979248	-0.15569999814033508
6q18.pdb	6q18_HL_A_EA105A.pdb	-0.6678398847579956	-2.603600025177002
6q18.pdb	6q18_HL_A_EA105R.pdb	-0.4323141276836395	-5.088500022888184
6q18.pdb	6q18_HL_A_EA105N.pdb	0.2776869535446167	-1.8758000135421753
6q18.pdb	6q18_HL_A_EA105D.pdb	0.07046593725681305	-0.6913999915122986
6q18.pdb	6q18_HL_A_EA105C.pdb	0.06870697438716888	-2.2067999839782715
6q18.pdb	6q18_HL_A_EA105Q.pdb	-0.17448307573795319	-2.6117000579833984
6q18.pdb	6q18_HL_A_EA105G.pdb	-0.4581124782562256	-2.7627999782562256
6q18.pdb	6q18_HL_A_EA105H.pdb	-0.4102344512939453	-6.157599925994873
6q18.pdb	6q18_HL_A_EA105I.pdb	-0.2254137545824051	-1.7943999767303467
6q18.pdb	6q18_HL_A_EA105L.pdb	-0.16927391290664673	-3.4082999229431152
6q18.pdb	6q18_HL_A_EA105K.pdb	-0.2201397866010666	-5.2835001945495605
6q18.pdb	6q18_HL_A_EA105M.pdb	0.351761132478714	-2.545300006866455
6q18.pdb	6q18_HL_A_EA105F.pdb	-0.7467442750930786	-6.259200096130371
6q18.pdb	6q18_HL_A_EA105P.pdb	-0.6793407201766968	-4.113100051879883
6q18.pdb	6q18_HL_A_EA105S.pdb	-0.9214658737182617	-2.7054998874664307
6q18.pdb	6q18_HL_A_EA105T.pdb	-0.17742590606212616	-2.710900068283081
6q18.pdb	6q18_HL_A_EA105W.pdb	-1.2305808067321777	-8.369799613952637
6q18.pdb	6q18_HL_A_EA105Y.pdb	-1.9269497394561768	-6.556600093841553
6q18.pdb	6q18_HL_A_EA105V.pdb	-0.3743927776813507	-2.069000005722046
6q18.pdb	6q18_HL_A_NA107A.pdb	0.13593578338623047	0.16329999268054962
6q18.pdb	6q18_HL_A_NA107R.pdb	-0.6373494267463684	-0.4366999864578247
6q18.pdb	6q18_HL_A_NA107D.pdb	-0.18372677266597748	-0.12300000339746475
6q18.pdb	6q18_HL_A_NA107C.pdb	0.008204281330108643	0.11060000211000443
6q18.pdb	6q18_HL_A_NA107Q.pdb	0.26230373978614807	0.23409999907016754
6q18.pdb	6q18_HL_A_NA107E.pdb	-0.28304779529571533	-0.15719999372959137
6q18.pdb	6q18_HL_A_NA107G.pdb	0.25861284136772156	0.38260000944137573
6q18.pdb	6q18_HL_A_NA107H.pdb	-0.20399537682533264	-0.28760001063346863
6q18.pdb	6q18_HL_A_NA107I.pdb	-0.3253827691078186	0.671999990940094
6q18.pdb	6q18_HL_A_NA107L.pdb	-0.23115351796150208	0.4803999960422516
6q18.pdb	6q18_HL_A_NA107K.pdb	-0.22221116721630096	0.15919999778270721
6q18.pdb	6q18_HL_A_NA107M.pdb	-0.1755991131067276	0.5001999735832214
6q18.pdb	6q18_HL_A_NA107F.pdb	-0.21808390319347382	-0.01889999955892563
6q18.pdb	6q18_HL_A_NA107P.pdb	-0.8258050680160522	1.006500005722046
6q18.pdb	6q18_HL_A_NA107S.pdb	0.04550933837890625	-0.07519999891519547
6q18.pdb	6q18_HL_A_NA107T.pdb	-0.042913466691970825	-0.38999998569488525
6q18.pdb	6q18_HL_A_NA107W.pdb	-0.6947580575942993	-0.06949999928474426
6q18.pdb	6q18_HL_A_NA107Y.pdb	-0.44828474521636963	-0.15690000355243683
6q18.pdb	6q18_HL_A_NA107V.pdb	-0.24794228374958038	-0.3111000061035156
6q18.pdb	6q18_HL_A_GA108A.pdb	-0.9204872846603394	-4.842800140380859
6q18.pdb	6q18_HL_A_GA108R.pdb	-1.5252323150634766	-23.503019332885742
6q18.pdb	6q18_HL_A_GA108N.pdb	-0.9238666296005249	-15.880880355834961
6q18.pdb	6q18_HL_A_GA108D.pdb	-1.3324553966522217	-15.407529830932617
6q18.pdb	6q18_HL_A_GA108C.pdb	-0.7810293436050415	-9.214099884033203
6q18.pdb	6q18_HL_A_GA108Q.pdb	-1.3115754127502441	-9.747599601745605
6q18.pdb	6q18_HL_A_GA108E.pdb	-1.6287091970443726	-17.374849319458008
6q18.pdb	6q18_HL_A_GA108H.pdb	-1.3581680059432983	-22.23834991455078
6q18.pdb	6q18_HL_A_GA108I.pdb	-0.9575613737106323	-7.717800140380859
6q18.pdb	6q18_HL_A_GA108L.pdb	-1.3338133096694946	-12.343600273132324
6q18.pdb	6q18_HL_A_GA108K.pdb	-1.199571132659912	-18.254539489746094
6q18.pdb	6q18_HL_A_GA108M.pdb	-1.0858564376831055	-4.974699974060059
6q18.pdb	6q18_HL_A_GA108F.pdb	-1.3535263538360596	-20.91250991821289
6q18.pdb	6q18_HL_A_GA108P.pdb	-1.314118504524231	-13.808300018310547
6q18.pdb	6q18_HL_A_GA108S.pdb	-0.9301694631576538	-10.185600280761719
6q18.pdb	6q18_HL_A_GA108T.pdb	-2.1070950031280518	-14.105899810791016
6q18.pdb	6q18_HL_A_GA108W.pdb	-2.9101622104644775	-23.840410232543945
6q18.pdb	6q18_HL_A_GA108Y.pdb	-1.8172059059143066	-12.38479995727539
6q18.pdb	6q18_HL_A_GA108V.pdb	-0.7655692100524902	-5.345399856567383
6q18.pdb	6q18_HL_A_LA109A.pdb	0.30956700444221497	-0.6126999855041504
6q18.pdb	6q18_HL_A_LA109R.pdb	-0.2543613910675049	-0.7096999883651733
6q18.pdb	6q18_HL_A_LA109N.pdb	0.3492271602153778	-0.27079999446868896
6q18.pdb	6q18_HL_A_LA109D.pdb	-0.41263818740844727	-0.6886000037193298
6q18.pdb	6q18_HL_A_LA109C.pdb	0.268724262714386	-0.6462000012397766
6q18.pdb	6q18_HL_A_LA109Q.pdb	-0.15685492753982544	-0.6876999735832214
6q18.pdb	6q18_HL_A_LA109E.pdb	-0.06930418312549591	-0.6682999730110168
6q18.pdb	6q18_HL_A_LA109G.pdb	0.5093698501586914	-0.6100999712944031
6q18.pdb	6q18_HL_A_LA109H.pdb	-0.45920538902282715	-0.7468000054359436
6q18.pdb	6q18_HL_A_LA109I.pdb	-0.3257272243499756	-0.32899999618530273
6q18.pdb	6q18_HL_A_LA109K.pdb	-0.28143060207366943	-0.6793000102043152
6q18.pdb	6q18_HL_A_LA109M.pdb	-0.07964905351400375	-0.6344000101089478
6q18.pdb	6q18_HL_A_LA109F.pdb	-0.54990553855896	-0.7224000096321106
6q18.pdb	6q18_HL_A_LA109P.pdb	-0.7722858190536499	-1.4735000133514404
6q18.pdb	6q18_HL_A_LA109S.pdb	0.18123847246170044	-0.5618000030517578
6q18.pdb	6q18_HL_A_LA109T.pdb	-0.03829106688499451	-0.33390000462532043
6q18.pdb	6q18_HL_A_LA109W.pdb	-1.0408958196640015	-0.7479000091552734
6q18.pdb	6q18_HL_A_LA109Y.pdb	-0.7072025537490845	-0.6789000034332275
6q18.pdb	6q18_HL_A_LA109V.pdb	-0.1574922353029251	-0.462799996137619
6q18.pdb	6q18_HL_A_HA132A.pdb	-0.3414057493209839	-0.8784000277519226
6q18.pdb	6q18_HL_A_HA132R.pdb	-0.9095300436019897	-2.1849000453948975
6q18.pdb	6q18_HL_A_HA132N.pdb	-0.23609894514083862	-0.9144999980926514
6q18.pdb	6q18_HL_A_HA132D.pdb	-0.7457829713821411	-1.0835000276565552
6q18.pdb	6q18_HL_A_HA132C.pdb	-0.6368505954742432	-0.8677999973297119
6q18.pdb	6q18_HL_A_HA132Q.pdb	-0.24130962789058685	-0.9197999835014343
6q18.pdb	6q18_HL_A_HA132E.pdb	-0.776117205619812	-1.4020999670028687
6q18.pdb	6q18_HL_A_HA132G.pdb	-0.7538275718688965	-0.8884999752044678
6q18.pdb	6q18_HL_A_HA132I.pdb	-1.2264461517333984	-0.8400999903678894
6q18.pdb	6q18_HL_A_HA132L.pdb	-0.9281030893325806	-1.0360000133514404
6q18.pdb	6q18_HL_A_HA132K.pdb	-0.027778178453445435	-2.3993000984191895
6q18.pdb	6q18_HL_A_HA132M.pdb	-0.24822136759757996	-0.9164999723434448
6q18.pdb	6q18_HL_A_HA132F.pdb	-0.3511325418949127	-2.6226999759674072
6q18.pdb	6q18_HL_A_HA132P.pdb	-1.1001173257827759	-0.8871999979019165
6q18.pdb	6q18_HL_A_HA132S.pdb	-0.7875074148178101	-0.8921999931335449
6q18.pdb	6q18_HL_A_HA132T.pdb	-0.6215900182723999	-0.8446999788284302
6q18.pdb	6q18_HL_A_HA132W.pdb	-1.7391139268875122	-5.957499980926514
6q18.pdb	6q18_HL_A_HA132Y.pdb	-0.8964531421661377	-6.7393999099731445
6q18.pdb	6q18_HL_A_HA132V.pdb	-1.1257922649383545	-0.8148999810218811
6q18.pdb	6q18_HL_A_PA134A.pdb	0.4106244146823883	0.27639999985694885
6q18.pdb	6q18_HL_A_PA134R.pdb	-1.080288052558899	-10.343199729919434
6q18.pdb	6q18_HL_A_PA134N.pdb	0.31960925459861755	-0.5612999796867371
6q18.pdb	6q18_HL_A_PA134D.pdb	0.4842526614665985	-1.3032000064849854
6q18.pdb	6q18_HL_A_PA134C.pdb	0.9196517467498779	-0.15279999375343323
6q18.pdb	6q18_HL_A_PA134Q.pdb	-0.9472230672836304	-2.4727001190185547
6q18.pdb	6q18_HL_A_PA134E.pdb	-0.08404134213924408	-1.86080002784729
6q18.pdb	6q18_HL_A_PA134G.pdb	0.6233091354370117	0.07039999961853027
6q18.pdb	6q18_HL_A_PA134H.pdb	-1.264662504196167	-4.436500072479248
6q18.pdb	6q18_HL_A_PA134I.pdb	-0.4158790111541748	-0.24529999494552612
6q18.pdb	6q18_HL_A_PA134L.pdb	-0.2293303906917572	-0.14010000228881836
6q18.pdb	6q18_HL_A_PA134K.pdb	-0.5841954946517944	-1.0595999956130981
6q18.pdb	6q18_HL_A_PA134M.pdb	0.19849851727485657	-2.0994999408721924
6q18.pdb	6q18_HL_A_PA134F.pdb	-1.146167516708374	-4.985199928283691
6q18.pdb	6q18_HL_A_PA134S.pdb	0.5171481370925903	0.0722000002861023
6q18.pdb	6q18_HL_A_PA134T.pdb	0.4115573465824127	-0.010099999606609344
6q18.pdb	6q18_HL_A_PA134W.pdb	-0.8526210784912109	-8.531800270080566
6q18.pdb	6q18_HL_A_PA134Y.pdb	-1.7317355871200562	-9.3681001663208
6q18.pdb	6q18_HL_A_PA134V.pdb	0.022878706455230713	-0.008299999870359898
6q18.pdb	6q18_HL_A_SA135A.pdb	-0.3702229857444763	-0.9307000041007996
6q18.pdb	6q18_HL_A_SA135R.pdb	-0.556145191192627	-1.7330000400543213
6q18.pdb	6q18_HL_A_SA135N.pdb	-0.784930944442749	-2.1617000102996826
6q18.pdb	6q18_HL_A_SA135D.pdb	-1.0373425483703613	-2.023900032043457
6q18.pdb	6q18_HL_A_SA135C.pdb	-0.525745689868927	-1.1532000303268433
6q18.pdb	6q18_HL_A_SA135Q.pdb	-0.21035227179527283	-1.809000015258789
6q18.pdb	6q18_HL_A_SA135E.pdb	-0.45781052112579346	-3.3257999420166016
6q18.pdb	6q18_HL_A_SA135G.pdb	-0.25188979506492615	-1.2860000133514404
6q18.pdb	6q18_HL_A_SA135H.pdb	-1.0635673999786377	-1.3935999870300293
6q18.pdb	6q18_HL_A_SA135I.pdb	-0.47172433137893677	-1.4146000146865845
6q18.pdb	6q18_HL_A_SA135L.pdb	-0.697622537612915	-2.2379000186920166
6q18.pdb	6q18_HL_A_SA135K.pdb	-0.6571179628372192	-2.8457000255584717
6q18.pdb	6q18_HL_A_SA135M.pdb	0.19417178630828857	-1.090499997138977
6q18.pdb	6q18_HL_A_SA135F.pdb	-1.069814920425415	-2.504699945449829
6q18.pdb	6q18_HL_A_SA135P.pdb	-1.1860682964324951	-5.144499778747559
6q18.pdb	6q18_HL_A_SA135T.pdb	-0.3587985932826996	-1.317199945449829
6q18.pdb	6q18_HL_A_SA135W.pdb	-1.4778244495391846	-5.638999938964844
6q18.pdb	6q18_HL_A_SA135Y.pdb	-2.118687391281128	-15.59080982208252
6q18.pdb	6q18_HL_A_SA135V.pdb	-0.2412862628698349	-1.0117000341415405
6q18.pdb	6q18_HL_A_NA136A.pdb	0.9972729682922363	0.8539999723434448
6q18.pdb	6q18_HL_A_NA136R.pdb	-0.48124170303344727	0.30730000138282776
6q18.pdb	6q18_HL_A_NA136D.pdb	1.1275283098220825	-0.7317000031471252
6q18.pdb	6q18_HL_A_NA136C.pdb	-0.2451135516166687	-0.22269999980926514
6q18.pdb	6q18_HL_A_NA136Q.pdb	0.9742157459259033	-0.41990000009536743
6q18.pdb	6q18_HL_A_NA136E.pdb	0.613757848739624	-0.5428000092506409
6q18.pdb	6q18_HL_A_NA136G.pdb	1.3437527418136597	-0.839900016784668
6q18.pdb	6q18_HL_A_NA136H.pdb	0.8422888517379761	-0.5685999989509583
6q18.pdb	6q18_HL_A_NA136I.pdb	0.05577634274959564	-0.16369999945163727
6q18.pdb	6q18_HL_A_NA136L.pdb	0.984072208404541	-0.5856999754905701
6q18.pdb	6q18_HL_A_NA136K.pdb	-1.513675570487976	0.3449000120162964
6q18.pdb	6q18_HL_A_NA136M.pdb	-0.19046884775161743	0.8223000168800354
6q18.pdb	6q18_HL_A_NA136F.pdb	0.9236112833023071	0.1615999937057495
6q18.pdb	6q18_HL_A_NA136P.pdb	-0.08375391364097595	0.22540000081062317
6q18.pdb	6q18_HL_A_NA136S.pdb	1.0727661848068237	-0.08669999986886978
6q18.pdb	6q18_HL_A_NA136T.pdb	0.3178434669971466	-0.23669999837875366
6q18.pdb	6q18_HL_A_NA136W.pdb	0.3352832496166229	0.05429999902844429
6q18.pdb	6q18_HL_A_NA136Y.pdb	0.6999473571777344	-0.34040001034736633
6q18.pdb	6q18_HL_A_NA136V.pdb	-0.039407581090927124	0.6485999822616577
6q18.pdb	6q18_HL_A_RA138A.pdb	1.0558006763458252	-1.434999942779541
6q18.pdb	6q18_HL_A_RA138N.pdb	0.8485654592514038	-1.0440000295639038
6q18.pdb	6q18_HL_A_RA138D.pdb	0.7422996759414673	-1.1081000566482544
6q18.pdb	6q18_HL_A_RA138C.pdb	0.8458801507949829	-1.2630000114440918
6q18.pdb	6q18_HL_A_RA138Q.pdb	1.069373369216919	-0.7840999960899353
6q18.pdb	6q18_HL_A_RA138E.pdb	0.901882529258728	-1.4457000494003296
6q18.pdb	6q18_HL_A_RA138G.pdb	1.271947979927063	-1.5456000566482544
6q18.pdb	6q18_HL_A_RA138H.pdb	0.7948290109634399	-0.4415000081062317
6q18.pdb	6q18_HL_A_RA138I.pdb	0.9117810726165771	-1.1024999618530273
6q18.pdb	6q18_HL_A_RA138L.pdb	1.1057709455490112	-1.1016000509262085
6q18.pdb	6q18_HL_A_RA138K.pdb	0.8656924962997437	-1.4120999574661255
6q18.pdb	6q18_HL_A_RA138M.pdb	0.7362989187240601	-0.032999999821186066
6q18.pdb	6q18_HL_A_RA138F.pdb	0.7223641872406006	0.914900004863739
6q18.pdb	6q18_HL_A_RA138P.pdb	0.9800360202789307	-1.8767000436782837
6q18.pdb	6q18_HL_A_RA138S.pdb	0.8739595413208008	-1.4264999628067017
6q18.pdb	6q18_HL_A_RA138T.pdb	0.9163185358047485	-1.2670999765396118
6q18.pdb	6q18_HL_A_RA138W.pdb	0.29631516337394714	-1.7920000553131104
6q18.pdb	6q18_HL_A_RA138Y.pdb	0.48217007517814636	2.456700086593628
6q18.pdb	6q18_HL_A_RA138V.pdb	0.9605532884597778	-1.0951000452041626
6q18.pdb	6q18_HL_A_DA139A.pdb	0.9953663349151611	-4.578700065612793
6q18.pdb	6q18_HL_A_DA139R.pdb	0.03426563739776611	-9.822099685668945
6q18.pdb	6q18_HL_A_DA139N.pdb	0.5112899541854858	-8.703100204467773
6q18.pdb	6q18_HL_A_DA139C.pdb	1.3243380784988403	-4.579999923706055
6q18.pdb	6q18_HL_A_DA139Q.pdb	0.09551095962524414	-10.8927001953125
6q18.pdb	6q18_HL_A_DA139E.pdb	1.2718592882156372	-6.981100082397461
6q18.pdb	6q18_HL_A_DA139G.pdb	0.9854578971862793	-4.802599906921387
6q18.pdb	6q18_HL_A_DA139H.pdb	-0.30659031867980957	-13.518400192260742
6q18.pdb	6q18_HL_A_DA139I.pdb	1.162719488143921	-5.0630998611450195
6q18.pdb	6q18_HL_A_DA139L.pdb	-0.29997706413269043	-8.007800102233887
6q18.pdb	6q18_HL_A_DA139K.pdb	1.122865915298462	-6.040500164031982
6q18.pdb	6q18_HL_A_DA139M.pdb	0.4925234019756317	-7.269199848175049
6q18.pdb	6q18_HL_A_DA139F.pdb	-0.45186761021614075	-8.29539966583252
6q18.pdb	6q18_HL_A_DA139P.pdb	1.075195550918579	-3.920799970626831
6q18.pdb	6q18_HL_A_DA139S.pdb	1.0955439805984497	-4.646699905395508
6q18.pdb	6q18_HL_A_DA139T.pdb	1.0741286277770996	-3.7783000469207764
6q18.pdb	6q18_HL_A_DA139W.pdb	-1.3763991594314575	-20.248899459838867
6q18.pdb	6q18_HL_A_DA139Y.pdb	-0.7030456066131592	-19.266759872436523
6q18.pdb	6q18_HL_A_DA139V.pdb	1.3150410652160645	-3.34879994392395
6q18.pdb	6q18_HL_A_RA141A.pdb	-0.0014483481645584106	-1.3101999759674072
6q18.pdb	6q18_HL_A_RA141N.pdb	-0.33058005571365356	-1.356600046157837
6q18.pdb	6q18_HL_A_RA141D.pdb	-0.5231871604919434	-3.2630999088287354
6q18.pdb	6q18_HL_A_RA141C.pdb	-0.015085563063621521	-1.377500057220459
6q18.pdb	6q18_HL_A_RA141Q.pdb	0.27131712436676025	-1.6483999490737915
6q18.pdb	6q18_HL_A_RA141E.pdb	-0.015557393431663513	-1.719099998474121
6q18.pdb	6q18_HL_A_RA141G.pdb	0.2982405126094818	-1.3624999523162842
6q18.pdb	6q18_HL_A_RA141H.pdb	-0.24757015705108643	-1.5312000513076782
6q18.pdb	6q18_HL_A_RA141I.pdb	-0.18527907133102417	-2.2330000400543213
6q18.pdb	6q18_HL_A_RA141L.pdb	-0.2968941926956177	-1.478600025177002
6q18.pdb	6q18_HL_A_RA141K.pdb	0.026042059063911438	-0.6248999834060669
6q18.pdb	6q18_HL_A_RA141M.pdb	0.204279363155365	-1.1382999420166016
6q18.pdb	6q18_HL_A_RA141F.pdb	-0.3528488874435425	-0.7139999866485596
6q18.pdb	6q18_HL_A_RA141P.pdb	-0.25390011072158813	-1.416100025177002
6q18.pdb	6q18_HL_A_RA141S.pdb	-0.29615530371665955	-1.4536000490188599
6q18.pdb	6q18_HL_A_RA141T.pdb	-0.20479704439640045	-2.5220999717712402
6q18.pdb	6q18_HL_A_RA141W.pdb	-1.0092718601226807	-1.6138999462127686
6q18.pdb	6q18_HL_A_RA141Y.pdb	-0.9838958978652954	-1.0485999584197998
6q18.pdb	6q18_HL_A_RA141V.pdb	-0.25608029961586	-2.234499931335449
6q18.pdb	6q18_HL_A_AA142R.pdb	-0.6114316582679749	-3.0035998821258545
6q18.pdb	6q18_HL_A_AA142N.pdb	-0.6717061996459961	-3.3447000980377197
6q18.pdb	6q18_HL_A_AA142D.pdb	-1.066523551940918	-1.4805999994277954
6q18.pdb	6q18_HL_A_AA142C.pdb	-0.6992825269699097	-1.023900032043457
6q18.pdb	6q18_HL_A_AA142Q.pdb	-1.2860631942749023	-0.6840999722480774
6q18.pdb	6q18_HL_A_AA142E.pdb	-0.9870425462722778	1.3687000274658203
6q18.pdb	6q18_HL_A_AA142G.pdb	0.06343589723110199	-0.9315000176429749
6q18.pdb	6q18_HL_A_AA142H.pdb	-1.9668047428131104	-10.617300033569336
6q18.pdb	6q18_HL_A_AA142I.pdb	-1.4760158061981201	-0.7511000037193298
6q18.pdb	6q18_HL_A_AA142L.pdb	-1.2808808088302612	-0.3465000092983246
6q18.pdb	6q18_HL_A_AA142K.pdb	-0.6443279981613159	-2.000999927520752
6q18.pdb	6q18_HL_A_AA142M.pdb	-0.5068657398223877	0.7055000066757202
6q18.pdb	6q18_HL_A_AA142F.pdb	-1.1430164575576782	-1.4544999599456787
6q18.pdb	6q18_HL_A_AA142P.pdb	-0.7002969980239868	-1.0530999898910522
6q18.pdb	6q18_HL_A_AA142S.pdb	-0.23734618723392487	-0.8486999869346619
6q18.pdb	6q18_HL_A_AA142T.pdb	-1.4544650316238403	-0.2379000037908554
6q18.pdb	6q18_HL_A_AA142W.pdb	-1.4067376852035522	-9.754199981689453
6q18.pdb	6q18_HL_A_AA142Y.pdb	-1.3462302684783936	-2.3912999629974365
6q18.pdb	6q18_HL_A_AA142V.pdb	-1.5850286483764648	-0.7408999800682068
6q18.pdb	6q18_HL_A_IA143A.pdb	0.5187230110168457	-1.544600009918213
6q18.pdb	6q18_HL_A_IA143R.pdb	-0.4761641323566437	-4.533899784088135
6q18.pdb	6q18_HL_A_IA143N.pdb	0.6444560289382935	-1.9979000091552734
6q18.pdb	6q18_HL_A_IA143D.pdb	0.1549992859363556	-2.872999906539917
6q18.pdb	6q18_HL_A_IA143C.pdb	0.5293805599212646	0.19519999623298645
6q18.pdb	6q18_HL_A_IA143Q.pdb	0.39820948243141174	-1.5413000583648682
6q18.pdb	6q18_HL_A_IA143E.pdb	0.3319006860256195	-2.977400064468384
6q18.pdb	6q18_HL_A_IA143G.pdb	0.5893440246582031	-2.4349000453948975
6q18.pdb	6q18_HL_A_IA143H.pdb	-0.550701379776001	-2.3629000186920166
6q18.pdb	6q18_HL_A_IA143L.pdb	0.27401453256607056	-1.1792000532150269
6q18.pdb	6q18_HL_A_IA143K.pdb	0.10777604579925537	-3.045300006866455
6q18.pdb	6q18_HL_A_IA143M.pdb	0.037076011300086975	-1.0907000303268433
6q18.pdb	6q18_HL_A_IA143F.pdb	-0.20405766367912292	-4.7993998527526855
6q18.pdb	6q18_HL_A_IA143P.pdb	0.32546719908714294	-1.6370999813079834
6q18.pdb	6q18_HL_A_IA143S.pdb	0.30119219422340393	-1.0403000116348267
6q18.pdb	6q18_HL_A_IA143T.pdb	0.33477768301963806	-0.5999000072479248
6q18.pdb	6q18_HL_A_IA143W.pdb	-1.27350652217865	-9.816200256347656
6q18.pdb	6q18_HL_A_IA143Y.pdb	0.07768397033214569	-4.112599849700928
6q18.pdb	6q18_HL_A_IA143V.pdb	0.36779096722602844	-0.13510000705718994
6q18.pdb	6q18_HL_A_HA145A.pdb	-0.4336475431919098	0.10300000011920929
6q18.pdb	6q18_HL_A_HA145R.pdb	-0.5094844102859497	0.4747999906539917
6q18.pdb	6q18_HL_A_HA145N.pdb	-0.3308889865875244	-0.08160000294446945
6q18.pdb	6q18_HL_A_HA145D.pdb	-0.8069759607315063	0.24040000140666962
6q18.pdb	6q18_HL_A_HA145C.pdb	-0.69252610206604	0.006899999920278788
6q18.pdb	6q18_HL_A_HA145Q.pdb	-0.5198687314987183	0.6793000102043152
6q18.pdb	6q18_HL_A_HA145E.pdb	-0.8628695011138916	0.06459999829530716
6q18.pdb	6q18_HL_A_HA145G.pdb	-0.2806078791618347	0.3091000020503998
6q18.pdb	6q18_HL_A_HA145I.pdb	-0.3242891728878021	0.4749999940395355
6q18.pdb	6q18_HL_A_HA145L.pdb	-0.8311413526535034	0.7253000140190125
6q18.pdb	6q18_HL_A_HA145K.pdb	0.13812363147735596	0.6353999972343445
6q18.pdb	6q18_HL_A_HA145M.pdb	0.0034098029136657715	0.4465000033378601
6q18.pdb	6q18_HL_A_HA145F.pdb	-0.6677118539810181	0.8317999839782715
6q18.pdb	6q18_HL_A_HA145P.pdb	-0.6482741832733154	0.1039000004529953
6q18.pdb	6q18_HL_A_HA145S.pdb	0.3072981834411621	-0.20260000228881836
6q18.pdb	6q18_HL_A_HA145T.pdb	0.32069095969200134	0.3125
6q18.pdb	6q18_HL_A_HA145W.pdb	-0.44527870416641235	0.08349999785423279
6q18.pdb	6q18_HL_A_HA145Y.pdb	-0.059468090534210205	0.5164999961853027
6q18.pdb	6q18_HL_A_HA145V.pdb	-0.7789448499679565	0.10029999911785126
6q18.pdb	6q18_HL_A_GA174A.pdb	-0.4815985858440399	-0.06960000097751617
6q18.pdb	6q18_HL_A_GA174R.pdb	-0.3339533805847168	0.4065000116825104
6q18.pdb	6q18_HL_A_GA174N.pdb	-1.0202254056930542	-0.07240000367164612
6q18.pdb	6q18_HL_A_GA174D.pdb	-1.0462477207183838	-0.1542000025510788
6q18.pdb	6q18_HL_A_GA174C.pdb	-0.5813901424407959	-0.07320000231266022
6q18.pdb	6q18_HL_A_GA174Q.pdb	-0.7420371770858765	-0.0007999999797903001
6q18.pdb	6q18_HL_A_GA174E.pdb	-1.2502245903015137	-0.19020000100135803
6q18.pdb	6q18_HL_A_GA174H.pdb	-0.8188581466674805	-0.20469999313354492
6q18.pdb	6q18_HL_A_GA174I.pdb	-1.2658509016036987	-0.16359999775886536
6q18.pdb	6q18_HL_A_GA174L.pdb	-1.1335268020629883	-0.1712000072002411
6q18.pdb	6q18_HL_A_GA174K.pdb	-0.8706375360488892	0.025800000876188278
6q18.pdb	6q18_HL_A_GA174M.pdb	-0.8423901796340942	0.07530000060796738
6q18.pdb	6q18_HL_A_GA174F.pdb	-0.7106319665908813	0.07410000264644623
6q18.pdb	6q18_HL_A_GA174P.pdb	-1.0330673456192017	-0.1014999970793724
6q18.pdb	6q18_HL_A_GA174S.pdb	-0.6248451471328735	-0.07020000368356705
6q18.pdb	6q18_HL_A_GA174T.pdb	-1.01481032371521	-0.1696999967098236
6q18.pdb	6q18_HL_A_GA174W.pdb	-1.6895285844802856	-0.12520000338554382
6q18.pdb	6q18_HL_A_GA174Y.pdb	-0.7773255109786987	-0.08820000290870667
6q18.pdb	6q18_HL_A_GA174V.pdb	-1.2039895057678223	-0.15489999949932098
6q18.pdb	6q18_HL_A_QA175A.pdb	0.9717401266098022	0.1761000007390976
6q18.pdb	6q18_HL_A_QA175R.pdb	0.6702897548675537	0.38269999623298645
6q18.pdb	6q18_HL_A_QA175N.pdb	1.1143567562103271	-0.07580000162124634
6q18.pdb	6q18_HL_A_QA175D.pdb	0.503983736038208	-0.34630000591278076
6q18.pdb	6q18_HL_A_QA175C.pdb	1.059139609336853	0.05660000070929527
6q18.pdb	6q18_HL_A_QA175E.pdb	0.9540804624557495	-0.9797999858856201
6q18.pdb	6q18_HL_A_QA175G.pdb	1.17214035987854	-0.1574999988079071
6q18.pdb	6q18_HL_A_QA175H.pdb	-0.05985867977142334	0.11500000208616257
6q18.pdb	6q18_HL_A_QA175I.pdb	0.20368614792823792	0.49559998512268066
6q18.pdb	6q18_HL_A_QA175L.pdb	0.09561324119567871	0.44859999418258667
6q18.pdb	6q18_HL_A_QA175K.pdb	0.5935870409011841	-0.02160000056028366
6q18.pdb	6q18_HL_A_QA175M.pdb	0.33557310700416565	0.38339999318122864
6q18.pdb	6q18_HL_A_QA175F.pdb	-0.7190022468566895	0.09700000286102295
6q18.pdb	6q18_HL_A_QA175P.pdb	0.5510212182998657	-0.14090000092983246
6q18.pdb	6q18_HL_A_QA175S.pdb	0.23671376705169678	-0.31949999928474426
6q18.pdb	6q18_HL_A_QA175T.pdb	0.3805033266544342	0.10830000042915344
6q18.pdb	6q18_HL_A_QA175W.pdb	-0.669953465461731	1.2598999738693237
6q18.pdb	6q18_HL_A_QA175Y.pdb	0.09778863191604614	-0.6200000047683716
6q18.pdb	6q18_HL_A_QA175V.pdb	0.033019036054611206	0.30329999327659607
6q18.pdb	6q18_HL_A_EA176A.pdb	1.0574640035629272	-2.154900074005127
6q18.pdb	6q18_HL_A_EA176R.pdb	0.5853402614593506	-1.8456000089645386
6q18.pdb	6q18_HL_A_EA176N.pdb	-0.051211193203926086	-2.3289999961853027
6q18.pdb	6q18_HL_A_EA176D.pdb	0.9944413900375366	-2.4093000888824463
6q18.pdb	6q18_HL_A_EA176C.pdb	1.106348991394043	-2.3921000957489014
6q18.pdb	6q18_HL_A_EA176Q.pdb	0.24014005064964294	-1.541599988937378
6q18.pdb	6q18_HL_A_EA176G.pdb	1.5930054187774658	-2.9883999824523926
6q18.pdb	6q18_HL_A_EA176H.pdb	0.4748024046421051	-2.473099946975708
6q18.pdb	6q18_HL_A_EA176I.pdb	0.33285436034202576	-1.5425000190734863
6q18.pdb	6q18_HL_A_EA176L.pdb	0.548988938331604	-1.7315000295639038
6q18.pdb	6q18_HL_A_EA176K.pdb	0.8932565450668335	-2.2948999404907227
6q18.pdb	6q18_HL_A_EA176M.pdb	0.7273577451705933	-1.3712999820709229
6q18.pdb	6q18_HL_A_EA176F.pdb	0.05785319209098816	-1.5681999921798706
6q18.pdb	6q18_HL_A_EA176P.pdb	0.09944704174995422	-3.9305999279022217
6q18.pdb	6q18_HL_A_EA176S.pdb	1.2225549221038818	-2.827899932861328
6q18.pdb	6q18_HL_A_EA176T.pdb	-0.5065056085586548	-2.930000066757202
6q18.pdb	6q18_HL_A_EA176W.pdb	-1.0007985830307007	-2.0508999824523926
6q18.pdb	6q18_HL_A_EA176Y.pdb	0.1475600004196167	-2.6491000652313232
6q18.pdb	6q18_HL_A_EA176V.pdb	0.48355963826179504	-1.6405999660491943
6q18.pdb	6q18_HL_A_GA177A.pdb	-0.6962684392929077	-0.8801000118255615
6q18.pdb	6q18_HL_A_GA177R.pdb	-2.0082216262817383	-6.064599990844727
6q18.pdb	6q18_HL_A_GA177N.pdb	-1.3635003566741943	-0.5580999851226807
6q18.pdb	6q18_HL_A_GA177D.pdb	-0.7241579294204712	-1.1007000207901
6q18.pdb	6q18_HL_A_GA177C.pdb	-0.8830806016921997	-1.226099967956543
6q18.pdb	6q18_HL_A_GA177Q.pdb	-1.419105887413025	-12.217599868774414
6q18.pdb	6q18_HL_A_GA177E.pdb	-1.7227842807769775	-5.336599826812744
6q18.pdb	6q18_HL_A_GA177H.pdb	-2.77276611328125	-34.86465072631836
6q18.pdb	6q18_HL_A_GA177I.pdb	-2.059443712234497	-10.740400314331055
6q18.pdb	6q18_HL_A_GA177L.pdb	-2.4345786571502686	-11.390299797058105
6q18.pdb	6q18_HL_A_GA177K.pdb	-2.4213008880615234	-21.557920455932617
6q18.pdb	6q18_HL_A_GA177M.pdb	-1.3546231985092163	-3.7771999835968018
6q18.pdb	6q18_HL_A_GA177F.pdb	-1.592134714126587	-28.15730094909668
6q18.pdb	6q18_HL_A_GA177P.pdb	-1.8920730352401733	-5.511499881744385
6q18.pdb	6q18_HL_A_GA177S.pdb	-1.165441870689392	-2.3171000480651855
6q18.pdb	6q18_HL_A_GA177T.pdb	-1.4309675693511963	-1.6181000471115112
6q18.pdb	6q18_HL_A_GA177W.pdb	-1.9377202987670898	-28.156490325927734
6q18.pdb	6q18_HL_A_GA177Y.pdb	-3.0093181133270264	-34.73244094848633
6q18.pdb	6q18_HL_A_GA177V.pdb	-1.3084123134613037	-0.7483999729156494
6okm.pdb	6okm_HL_R_TH29A.pdb	-0.2747812569141388	0.030400000512599945
6okm.pdb	6okm_HL_R_TH29R.pdb	-0.011143326759338379	-0.048500001430511475
6okm.pdb	6okm_HL_R_TH29N.pdb	-0.18187513947486877	0.04450000077486038
6okm.pdb	6okm_HL_R_TH29D.pdb	0.0199509859085083	0.11959999799728394
6okm.pdb	6okm_HL_R_TH29C.pdb	0.47593697905540466	0.01850000023841858
6okm.pdb	6okm_HL_R_TH29Q.pdb	-0.13817745447158813	0.008999999612569809
6okm.pdb	6okm_HL_R_TH29E.pdb	0.05152289569377899	0.06289999932050705
6okm.pdb	6okm_HL_R_TH29G.pdb	0.06187400221824646	0.04600000008940697
6okm.pdb	6okm_HL_R_TH29H.pdb	0.21701273322105408	0.3540000021457672
6okm.pdb	6okm_HL_R_TH29I.pdb	-0.3448561429977417	0.007400000002235174
6okm.pdb	6okm_HL_R_TH29L.pdb	-0.34542351961135864	-0.02070000022649765
6okm.pdb	6okm_HL_R_TH29K.pdb	-0.26402828097343445	-0.025200000032782555
6okm.pdb	6okm_HL_R_TH29M.pdb	0.30590078234672546	-0.010300000198185444
6okm.pdb	6okm_HL_R_TH29F.pdb	0.030599191784858704	0.0430000014603138
6okm.pdb	6okm_HL_R_TH29P.pdb	-0.025584742426872253	0.041999999433755875
6okm.pdb	6okm_HL_R_TH29S.pdb	-0.21779753267765045	0.06589999794960022
6okm.pdb	6okm_HL_R_TH29W.pdb	0.014256209135055542	0.0013000000035390258
6okm.pdb	6okm_HL_R_TH29Y.pdb	0.10936307907104492	0.10509999841451645
6okm.pdb	6okm_HL_R_TH29V.pdb	-0.26466187834739685	0.007799999788403511
6okm.pdb	6okm_HL_R_NH30A.pdb	0.16012662649154663	-0.23160000145435333
6okm.pdb	6okm_HL_R_NH30R.pdb	-0.1438746154308319	0.28600001335144043
6okm.pdb	6okm_HL_R_NH30D.pdb	-0.48410335183143616	-0.08229999989271164
6okm.pdb	6okm_HL_R_NH30C.pdb	-0.17389953136444092	0.08349999785423279
6okm.pdb	6okm_HL_R_NH30Q.pdb	-0.08756809681653976	-0.15459999442100525
6okm.pdb	6okm_HL_R_NH30E.pdb	-0.016053691506385803	0.07940000295639038
6okm.pdb	6okm_HL_R_NH30G.pdb	0.4555114209651947	-0.5422000288963318
6okm.pdb	6okm_HL_R_NH30H.pdb	-0.13323858380317688	0.4221000075340271
6okm.pdb	6okm_HL_R_NH30I.pdb	-0.856880784034729	-0.10180000215768814
6okm.pdb	6okm_HL_R_NH30L.pdb	-0.3484569787979126	1.0269999504089355
6okm.pdb	6okm_HL_R_NH30K.pdb	-0.12899771332740784	1.5205999612808228
6okm.pdb	6okm_HL_R_NH30M.pdb	0.036322563886642456	0.6628000140190125
6okm.pdb	6okm_HL_R_NH30F.pdb	-0.22839714586734772	0.5515000224113464
6okm.pdb	6okm_HL_R_NH30P.pdb	-0.9148716926574707	-0.4544999897480011
6okm.pdb	6okm_HL_R_NH30S.pdb	0.016489118337631226	-0.6402999758720398
6okm.pdb	6okm_HL_R_NH30T.pdb	-0.0575447678565979	0.10509999841451645
6okm.pdb	6okm_HL_R_NH30W.pdb	-0.6758813858032227	0.20080000162124634
6okm.pdb	6okm_HL_R_NH30Y.pdb	-0.10025687515735626	0.24169999361038208
6okm.pdb	6okm_HL_R_NH30V.pdb	-0.8312166929244995	0.9678999781608582
6okm.pdb	6okm_HL_R_YH31A.pdb	-0.0675046294927597	-0.9271000027656555
6okm.pdb	6okm_HL_R_YH31R.pdb	-0.2073664367198944	-1.0743999481201172
6okm.pdb	6okm_HL_R_YH31N.pdb	-0.019107267260551453	-1.5378999710083008
6okm.pdb	6okm_HL_R_YH31D.pdb	0.4928537905216217	-0.15389999747276306
6okm.pdb	6okm_HL_R_YH31C.pdb	0.1537148654460907	-0.819100022315979
6okm.pdb	6okm_HL_R_YH31Q.pdb	-0.09384621679782867	-1.2400000095367432
6okm.pdb	6okm_HL_R_YH31E.pdb	0.08712801337242126	0.26600000262260437
6okm.pdb	6okm_HL_R_YH31G.pdb	0.08749356865882874	-1.0081000328063965
6okm.pdb	6okm_HL_R_YH31H.pdb	-0.5396466851234436	-0.9358000159263611
6okm.pdb	6okm_HL_R_YH31I.pdb	-0.7015699148178101	0.02669999934732914
6okm.pdb	6okm_HL_R_YH31L.pdb	-0.4550376534461975	-0.18889999389648438
6okm.pdb	6okm_HL_R_YH31K.pdb	0.03177553415298462	-1.4326000213623047
6okm.pdb	6okm_HL_R_YH31M.pdb	0.10327038168907166	0.8090999722480774
6okm.pdb	6okm_HL_R_YH31F.pdb	-0.5963207483291626	0.39430001378059387
6okm.pdb	6okm_HL_R_YH31P.pdb	-0.10457561910152435	-0.5307000279426575
6okm.pdb	6okm_HL_R_YH31S.pdb	-0.03131203353404999	-1.257699966430664
6okm.pdb	6okm_HL_R_YH31T.pdb	-0.23199251294136047	-0.7954999804496765
6okm.pdb	6okm_HL_R_YH31W.pdb	-0.6074225306510925	1.2760000228881836
6okm.pdb	6okm_HL_R_YH31V.pdb	-0.36668407917022705	-0.4650999903678894
6okm.pdb	6okm_HL_R_LH32A.pdb	0.3839113414287567	-1.718400001525879
6okm.pdb	6okm_HL_R_LH32R.pdb	-0.03825059533119202	-2.6068999767303467
6okm.pdb	6okm_HL_R_LH32N.pdb	-0.055346645414829254	-1.7252000570297241
6okm.pdb	6okm_HL_R_LH32D.pdb	0.609054684638977	-2.9247000217437744
6okm.pdb	6okm_HL_R_LH32C.pdb	0.5038472414016724	-1.4532999992370605
6okm.pdb	6okm_HL_R_LH32Q.pdb	-0.025369256734848022	-2.2916998863220215
6okm.pdb	6okm_HL_R_LH32E.pdb	0.03856392204761505	-3.2430999279022217
6okm.pdb	6okm_HL_R_LH32G.pdb	0.7750980854034424	-2.0034000873565674
6okm.pdb	6okm_HL_R_LH32H.pdb	0.10299557447433472	-1.0024000406265259
6okm.pdb	6okm_HL_R_LH32I.pdb	-0.9511674642562866	-0.7067999839782715
6okm.pdb	6okm_HL_R_LH32K.pdb	-0.3713364601135254	-1.2759000062942505
6okm.pdb	6okm_HL_R_LH32M.pdb	0.02066989243030548	0.2897000014781952
6okm.pdb	6okm_HL_R_LH32F.pdb	-0.6290490031242371	1.3717999458312988
6okm.pdb	6okm_HL_R_LH32P.pdb	-0.20370161533355713	-1.579800009727478
6okm.pdb	6okm_HL_R_LH32S.pdb	0.40169402956962585	-1.9931999444961548
6okm.pdb	6okm_HL_R_LH32T.pdb	-0.5643792152404785	-1.4589999914169312
6okm.pdb	6okm_HL_R_LH32W.pdb	-1.6264307498931885	-3.1570000648498535
6okm.pdb	6okm_HL_R_LH32Y.pdb	-0.8000855445861816	-0.18889999389648438
6okm.pdb	6okm_HL_R_LH32V.pdb	-0.29434916377067566	-1.138200044631958
6okm.pdb	6okm_HL_R_VH49A.pdb	0.2616720497608185	-0.6279000043869019
6okm.pdb	6okm_HL_R_VH49R.pdb	-0.19374439120292664	-3.5541000366210938
6okm.pdb	6okm_HL_R_VH49N.pdb	0.6244257688522339	-0.7541999816894531
6okm.pdb	6okm_HL_R_VH49D.pdb	0.07993777096271515	-1.6556999683380127
6okm.pdb	6okm_HL_R_VH49C.pdb	1.032274842262268	-0.38269999623298645
6okm.pdb	6okm_HL_R_VH49Q.pdb	0.3483385741710663	-0.8259000182151794
6okm.pdb	6okm_HL_R_VH49E.pdb	0.71533203125	-0.289900004863739
6okm.pdb	6okm_HL_R_VH49G.pdb	0.8073077201843262	-0.9955999851226807
6okm.pdb	6okm_HL_R_VH49H.pdb	-0.246481254696846	-2.91510009765625
6okm.pdb	6okm_HL_R_VH49I.pdb	-1.1832644939422607	-0.30550000071525574
6okm.pdb	6okm_HL_R_VH49L.pdb	-0.43982627987861633	-0.5182999968528748
6okm.pdb	6okm_HL_R_VH49K.pdb	-0.1608421951532364	-0.1005999967455864
6okm.pdb	6okm_HL_R_VH49M.pdb	0.41144034266471863	-0.359499990940094
6okm.pdb	6okm_HL_R_VH49F.pdb	-0.8393410444259644	-9.661800384521484
6okm.pdb	6okm_HL_R_VH49P.pdb	-0.3851605951786041	-0.7324000000953674
6okm.pdb	6okm_HL_R_VH49S.pdb	0.6537078619003296	-0.8324999809265137
6okm.pdb	6okm_HL_R_VH49T.pdb	0.017855331301689148	-0.44440001249313354
6okm.pdb	6okm_HL_R_VH49W.pdb	0.08711057901382446	-0.9074000120162964
6okm.pdb	6okm_HL_R_VH49Y.pdb	-0.9540683031082153	-0.8938999772071838
6okm.pdb	6okm_HL_R_NH51A.pdb	0.11045685410499573	-0.06589999794960022
6okm.pdb	6okm_HL_R_NH51R.pdb	-0.48219501972198486	0.6557000279426575
6okm.pdb	6okm_HL_R_NH51D.pdb	-0.11016568541526794	-0.4997999966144562
6okm.pdb	6okm_HL_R_NH51C.pdb	0.10644549131393433	0.05460000038146973
6okm.pdb	6okm_HL_R_NH51Q.pdb	-0.24995408952236176	-0.3077000081539154
6okm.pdb	6okm_HL_R_NH51E.pdb	-0.44964128732681274	-0.4221000075340271
6okm.pdb	6okm_HL_R_NH51G.pdb	0.029104575514793396	-0.3630000054836273
6okm.pdb	6okm_HL_R_NH51H.pdb	-0.8590478897094727	0.49140000343322754
6okm.pdb	6okm_HL_R_NH51I.pdb	-0.21144267916679382	0.5938000082969666
6okm.pdb	6okm_HL_R_NH51L.pdb	-0.25735020637512207	0.8881999850273132
6okm.pdb	6okm_HL_R_NH51K.pdb	-0.15195168554782867	0.2513999938964844
6okm.pdb	6okm_HL_R_NH51M.pdb	0.11381423473358154	1.6816999912261963
6okm.pdb	6okm_HL_R_NH51F.pdb	-0.7771199941635132	-1.4256999492645264
6okm.pdb	6okm_HL_R_NH51P.pdb	-0.6769461631774902	-2.34060001373291
6okm.pdb	6okm_HL_R_NH51S.pdb	-0.006938248872756958	-0.551800012588501
6okm.pdb	6okm_HL_R_NH51T.pdb	-0.13890600204467773	-0.3831000030040741
6okm.pdb	6okm_HL_R_NH51W.pdb	-1.0625110864639282	-0.9484999775886536
6okm.pdb	6okm_HL_R_NH51Y.pdb	-0.5850638151168823	1.107200026512146
6okm.pdb	6okm_HL_R_NH51V.pdb	-0.09724462777376175	0.4803999960422516
6okm.pdb	6okm_HL_R_DH56A.pdb	0.01867993175983429	0.0024999999441206455
6okm.pdb	6okm_HL_R_DH56R.pdb	-0.06937812268733978	-0.08049999922513962
6okm.pdb	6okm_HL_R_DH56N.pdb	-0.1479962170124054	-0.08299999684095383
6okm.pdb	6okm_HL_R_DH56C.pdb	-0.5003732442855835	0.2768999934196472
6okm.pdb	6okm_HL_R_DH56Q.pdb	-0.10952389240264893	-0.02630000002682209
6okm.pdb	6okm_HL_R_DH56E.pdb	-0.18617309629917145	-0.011599999852478504
6okm.pdb	6okm_HL_R_DH56G.pdb	0.2513192594051361	-0.21979999542236328
6okm.pdb	6okm_HL_R_DH56H.pdb	0.04094889760017395	-0.10270000249147415
6okm.pdb	6okm_HL_R_DH56I.pdb	-0.42481088638305664	0.39480000734329224
6okm.pdb	6okm_HL_R_DH56L.pdb	-0.7390234470367432	1.0960999727249146
6okm.pdb	6okm_HL_R_DH56K.pdb	-0.3402884602546692	0.6757000088691711
6okm.pdb	6okm_HL_R_DH56M.pdb	0.3327857553958893	1.2908999919891357
6okm.pdb	6okm_HL_R_DH56F.pdb	0.05520808696746826	0.9811999797821045
6okm.pdb	6okm_HL_R_DH56P.pdb	-0.24797552824020386	-0.16259999573230743
6okm.pdb	6okm_HL_R_DH56S.pdb	0.0815553367137909	-0.17589999735355377
6okm.pdb	6okm_HL_R_DH56T.pdb	-0.04475811868906021	-0.13269999623298645
6okm.pdb	6okm_HL_R_DH56W.pdb	-0.9243196249008179	0.878600001335144
6okm.pdb	6okm_HL_R_DH56Y.pdb	-0.149455264210701	0.7002000212669373
6okm.pdb	6okm_HL_R_DH56V.pdb	-0.22592793405056	0.3476000130176544
6okm.pdb	6okm_HL_R_YH58A.pdb	-0.3018895387649536	-0.5322999954223633
6okm.pdb	6okm_HL_R_YH58R.pdb	0.05902378261089325	-0.7390999794006348
6okm.pdb	6okm_HL_R_YH58N.pdb	0.01909613609313965	-0.6557999849319458
6okm.pdb	6okm_HL_R_YH58D.pdb	0.567834734916687	-0.8345000147819519
6okm.pdb	6okm_HL_R_YH58C.pdb	0.522284984588623	-0.6137999892234802
6okm.pdb	6okm_HL_R_YH58Q.pdb	0.21142783761024475	-0.640500009059906
6okm.pdb	6okm_HL_R_YH58E.pdb	0.2599967420101166	-0.5385000109672546
6okm.pdb	6okm_HL_R_YH58G.pdb	0.33890560269355774	-0.7049000263214111
6okm.pdb	6okm_HL_R_YH58H.pdb	-0.38257136940956116	-0.754800021648407
6okm.pdb	6okm_HL_R_YH58I.pdb	-0.1833043247461319	-0.29190000891685486
6okm.pdb	6okm_HL_R_YH58L.pdb	0.07557947933673859	-0.4043999910354614
6okm.pdb	6okm_HL_R_YH58K.pdb	-0.04593198746442795	-0.9549999833106995
6okm.pdb	6okm_HL_R_YH58M.pdb	0.21453899145126343	-0.6394000053405762
6okm.pdb	6okm_HL_R_YH58F.pdb	-0.28434985876083374	-0.42879998683929443
6okm.pdb	6okm_HL_R_YH58P.pdb	-0.635847806930542	-1.1708999872207642
6okm.pdb	6okm_HL_R_YH58S.pdb	0.5993562936782837	-0.9099000096321106
6okm.pdb	6okm_HL_R_YH58T.pdb	0.25377416610717773	-0.9876000285148621
6okm.pdb	6okm_HL_R_YH58W.pdb	-0.3628414571285248	-0.5616999864578247
6okm.pdb	6okm_HL_R_YH58V.pdb	-0.1299455314874649	-0.47929999232292175
6okm.pdb	6okm_HL_R_RH97A.pdb	0.15535369515419006	0.6327000260353088
6okm.pdb	6okm_HL_R_RH97N.pdb	-0.7335302829742432	0.534600019454956
6okm.pdb	6okm_HL_R_RH97D.pdb	-0.3324669599533081	0.8967999815940857
6okm.pdb	6okm_HL_R_RH97C.pdb	-0.1414460837841034	0.6133999824523926
6okm.pdb	6okm_HL_R_RH97Q.pdb	-0.1456439048051834	1.3381999731063843
6okm.pdb	6okm_HL_R_RH97E.pdb	-0.3847627639770508	1.6481000185012817
6okm.pdb	6okm_HL_R_RH97G.pdb	-0.13200223445892334	0.557699978351593
6okm.pdb	6okm_HL_R_RH97H.pdb	-1.5964117050170898	0.9732000231742859
6okm.pdb	6okm_HL_R_RH97I.pdb	0.03524014353752136	0.6021000146865845
6okm.pdb	6okm_HL_R_RH97L.pdb	-0.277649849653244	0.4878999888896942
6okm.pdb	6okm_HL_R_RH97K.pdb	-0.33444124460220337	0.26919999718666077
6okm.pdb	6okm_HL_R_RH97M.pdb	-0.08225494623184204	0.6467999815940857
6okm.pdb	6okm_HL_R_RH97F.pdb	-0.973655104637146	0.47540000081062317
6okm.pdb	6okm_HL_R_RH97P.pdb	-0.37328657507896423	1.1261999607086182
6okm.pdb	6okm_HL_R_RH97S.pdb	-0.19316163659095764	1.667099952697754
6okm.pdb	6okm_HL_R_RH97T.pdb	-0.6522959470748901	1.242900013923645
6okm.pdb	6okm_HL_R_RH97W.pdb	-1.5438148975372314	2.654900074005127
6okm.pdb	6okm_HL_R_RH97Y.pdb	-0.6347305774688721	0.3212999999523163
6okm.pdb	6okm_HL_R_RH97V.pdb	-0.5346789360046387	1.426800012588501
6okm.pdb	6okm_HL_R_DH98A.pdb	0.3111390173435211	-2.9110000133514404
6okm.pdb	6okm_HL_R_DH98R.pdb	-0.5211386680603027	-5.28980016708374
6okm.pdb	6okm_HL_R_DH98N.pdb	-0.23030458390712738	-0.6128000020980835
6okm.pdb	6okm_HL_R_DH98C.pdb	0.21949893236160278	-1.9128999710083008
6okm.pdb	6okm_HL_R_DH98Q.pdb	-0.41445204615592957	-1.9012000560760498
6okm.pdb	6okm_HL_R_DH98E.pdb	-0.012140363454818726	-2.021399974822998
6okm.pdb	6okm_HL_R_DH98G.pdb	0.06305631995201111	-2.0241000652313232
6okm.pdb	6okm_HL_R_DH98H.pdb	-0.725914478302002	-1.1516000032424927
6okm.pdb	6okm_HL_R_DH98I.pdb	-0.512967586517334	-1.0716999769210815
6okm.pdb	6okm_HL_R_DH98L.pdb	-0.47885408997535706	-1.3495999574661255
6okm.pdb	6okm_HL_R_DH98K.pdb	-0.4937081038951874	-4.583000183105469
6okm.pdb	6okm_HL_R_DH98M.pdb	-0.1608770787715912	-0.9692000150680542
6okm.pdb	6okm_HL_R_DH98F.pdb	-0.8639134168624878	-2.0829999446868896
6okm.pdb	6okm_HL_R_DH98P.pdb	-0.17261293530464172	-3.238100051879883
6okm.pdb	6okm_HL_R_DH98S.pdb	0.46961507201194763	-2.387700080871582
6okm.pdb	6okm_HL_R_DH98T.pdb	0.07100281119346619	-1.9639999866485596
6okm.pdb	6okm_HL_R_DH98W.pdb	-2.283397674560547	-6.997200012207031
6okm.pdb	6okm_HL_R_DH98Y.pdb	-1.1403353214263916	-2.9537999629974365
6okm.pdb	6okm_HL_R_DH98V.pdb	-0.17415213584899902	-1.5614999532699585
6okm.pdb	6okm_HL_R_RH99A.pdb	0.22935795783996582	-2.3482000827789307
6okm.pdb	6okm_HL_R_RH99N.pdb	-0.6169244050979614	-2.255199909210205
6okm.pdb	6okm_HL_R_RH99D.pdb	-1.9956210851669312	-3.3726999759674072
6okm.pdb	6okm_HL_R_RH99C.pdb	-0.15310123562812805	-1.9154000282287598
6okm.pdb	6okm_HL_R_RH99Q.pdb	-0.9407074451446533	-1.6252000331878662
6okm.pdb	6okm_HL_R_RH99E.pdb	-1.2881710529327393	-2.61929988861084
6okm.pdb	6okm_HL_R_RH99G.pdb	0.16574272513389587	-2.9458999633789062
6okm.pdb	6okm_HL_R_RH99H.pdb	-2.0918824672698975	-2.6061999797821045
6okm.pdb	6okm_HL_R_RH99I.pdb	-0.37711668014526367	-0.9937999844551086
6okm.pdb	6okm_HL_R_RH99L.pdb	-0.695141077041626	-0.8799999952316284
6okm.pdb	6okm_HL_R_RH99K.pdb	-0.5161003470420837	-1.1416000127792358
6okm.pdb	6okm_HL_R_RH99M.pdb	-0.16592338681221008	-0.49410000443458557
6okm.pdb	6okm_HL_R_RH99F.pdb	-1.2559508085250854	-4.6722002029418945
6okm.pdb	6okm_HL_R_RH99P.pdb	-0.9230937957763672	-2.1810998916625977
6okm.pdb	6okm_HL_R_RH99S.pdb	0.046200916171073914	-2.9990999698638916
6okm.pdb	6okm_HL_R_RH99T.pdb	-0.34805208444595337	-1.9764000177383423
6okm.pdb	6okm_HL_R_RH99W.pdb	-1.2546993494033813	-4.043499946594238
6okm.pdb	6okm_HL_R_RH99Y.pdb	-1.3428163528442383	-1.2063000202178955
6okm.pdb	6okm_HL_R_RH99V.pdb	-0.09993351995944977	-0.3977000117301941
6okm.pdb	6okm_HL_R_YL32A.pdb	0.2819373905658722	-1.0950000286102295
6okm.pdb	6okm_HL_R_YL32R.pdb	0.2019301950931549	-1.4240000247955322
6okm.pdb	6okm_HL_R_YL32N.pdb	0.3869912326335907	-1.1109999418258667
6okm.pdb	6okm_HL_R_YL32D.pdb	0.2622927725315094	-1.4101999998092651
6okm.pdb	6okm_HL_R_YL32C.pdb	0.5734519958496094	-1.2996000051498413
6okm.pdb	6okm_HL_R_YL32Q.pdb	0.33252641558647156	-1.280900001525879
6okm.pdb	6okm_HL_R_YL32E.pdb	-0.03513495624065399	-1.232699990272522
6okm.pdb	6okm_HL_R_YL32G.pdb	-0.027282848954200745	-1.7753000259399414
6okm.pdb	6okm_HL_R_YL32H.pdb	0.6595219373703003	-0.3107999861240387
6okm.pdb	6okm_HL_R_YL32I.pdb	-0.6475462913513184	-2.161099910736084
6okm.pdb	6okm_HL_R_YL32L.pdb	-0.169921413064003	-0.27869999408721924
6okm.pdb	6okm_HL_R_YL32K.pdb	-0.4092886447906494	-0.9671000242233276
6okm.pdb	6okm_HL_R_YL32M.pdb	-0.5397233963012695	-0.6531000137329102
6okm.pdb	6okm_HL_R_YL32F.pdb	-0.1467783898115158	0.1703999936580658
6okm.pdb	6okm_HL_R_YL32P.pdb	-0.6586990356445312	-1.4107999801635742
6okm.pdb	6okm_HL_R_YL32S.pdb	0.450041264295578	-1.6908999681472778
6okm.pdb	6okm_HL_R_YL32T.pdb	-0.16520507633686066	-1.374500036239624
6okm.pdb	6okm_HL_R_YL32W.pdb	-0.41638338565826416	0.2451000064611435
6okm.pdb	6okm_HL_R_YL32V.pdb	-0.1663244068622589	-1.382699966430664
6okm.pdb	6okm_HL_R_VL34A.pdb	0.6472518444061279	-0.35830000042915344
6okm.pdb	6okm_HL_R_VL34R.pdb	0.05807788670063019	-0.6277999877929688
6okm.pdb	6okm_HL_R_VL34N.pdb	-0.3383621573448181	-0.22089999914169312
6okm.pdb	6okm_HL_R_VL34D.pdb	-0.6326767206192017	-0.5091999769210815
6okm.pdb	6okm_HL_R_VL34C.pdb	-0.10548471659421921	-0.01119999960064888
6okm.pdb	6okm_HL_R_VL34Q.pdb	-0.08827382326126099	-0.31060001254081726
6okm.pdb	6okm_HL_R_VL34E.pdb	-0.052277401089668274	-0.03440000116825104
6okm.pdb	6okm_HL_R_VL34G.pdb	0.6835911273956299	-0.38909998536109924
6okm.pdb	6okm_HL_R_VL34H.pdb	0.10759204626083374	-0.42800000309944153
6okm.pdb	6okm_HL_R_VL34I.pdb	-0.7904849052429199	0.18140000104904175
6okm.pdb	6okm_HL_R_VL34L.pdb	-0.20701903104782104	-0.28049999475479126
6okm.pdb	6okm_HL_R_VL34K.pdb	-0.36390432715415955	-0.03200000151991844
6okm.pdb	6okm_HL_R_VL34M.pdb	0.6008237600326538	-0.155799999833107
6okm.pdb	6okm_HL_R_VL34F.pdb	-0.5771158337593079	-0.2709999978542328
6okm.pdb	6okm_HL_R_VL34P.pdb	-0.4660639464855194	-0.5113999843597412
6okm.pdb	6okm_HL_R_VL34S.pdb	-0.18902960419654846	-0.3188000023365021
6okm.pdb	6okm_HL_R_VL34T.pdb	-0.26076075434684753	-0.3984000086784363
6okm.pdb	6okm_HL_R_VL34W.pdb	-1.1009349822998047	-0.9713000059127808
6okm.pdb	6okm_HL_R_VL34Y.pdb	-0.7020691633224487	-0.5292999744415283
6okm.pdb	6okm_HL_R_YL49A.pdb	0.33689120411872864	-0.6273000240325928
6okm.pdb	6okm_HL_R_YL49R.pdb	-0.26062262058258057	-1.579300045967102
6okm.pdb	6okm_HL_R_YL49N.pdb	-0.10413140058517456	-0.5073999762535095
6okm.pdb	6okm_HL_R_YL49D.pdb	0.027354687452316284	-0.6351000070571899
6okm.pdb	6okm_HL_R_YL49C.pdb	0.3142014443874359	-0.6571999788284302
6okm.pdb	6okm_HL_R_YL49Q.pdb	-0.6788643598556519	0.08009999990463257
6okm.pdb	6okm_HL_R_YL49E.pdb	0.30566245317459106	-0.8755999803543091
6okm.pdb	6okm_HL_R_YL49G.pdb	-0.18375754356384277	-0.9830999970436096
6okm.pdb	6okm_HL_R_YL49H.pdb	-0.5075356364250183	-0.7290999889373779
6okm.pdb	6okm_HL_R_YL49I.pdb	-0.7540026903152466	0.03180000185966492
6okm.pdb	6okm_HL_R_YL49L.pdb	-0.29908037185668945	-0.0015999999595806003
6okm.pdb	6okm_HL_R_YL49K.pdb	-0.13074268400669098	-0.7914000153541565
6okm.pdb	6okm_HL_R_YL49M.pdb	-0.05670115351676941	-0.27630001306533813
6okm.pdb	6okm_HL_R_YL49F.pdb	-0.0635908842086792	0.46720001101493835
6okm.pdb	6okm_HL_R_YL49P.pdb	-0.5134340524673462	-0.550000011920929
6okm.pdb	6okm_HL_R_YL49S.pdb	0.06340000033378601	-0.7423999905586243
6okm.pdb	6okm_HL_R_YL49T.pdb	0.1272960901260376	-0.8998000025749207
6okm.pdb	6okm_HL_R_YL49W.pdb	-1.1330243349075317	1.2451000213623047
6okm.pdb	6okm_HL_R_YL49V.pdb	-0.19151704013347626	0.026200000196695328
6okm.pdb	6okm_HL_R_NL53A.pdb	0.16944816708564758	0.16920000314712524
6okm.pdb	6okm_HL_R_NL53R.pdb	-0.22028988599777222	0.4422999918460846
6okm.pdb	6okm_HL_R_NL53D.pdb	-0.10272393375635147	-0.7038000226020813
6okm.pdb	6okm_HL_R_NL53C.pdb	-0.06936012953519821	0.2581999897956848
6okm.pdb	6okm_HL_R_NL53Q.pdb	-0.1495995670557022	-0.03999999910593033
6okm.pdb	6okm_HL_R_NL53E.pdb	-0.2911517024040222	-0.22280000150203705
6okm.pdb	6okm_HL_R_NL53G.pdb	-0.733306884765625	0.2639999985694885
6okm.pdb	6okm_HL_R_NL53H.pdb	-0.38017839193344116	0.15150000154972076
6okm.pdb	6okm_HL_R_NL53I.pdb	-0.44530799984931946	-0.20239999890327454
6okm.pdb	6okm_HL_R_NL53L.pdb	-0.5731978416442871	0.37229999899864197
6okm.pdb	6okm_HL_R_NL53K.pdb	-0.06515182554721832	0.42640000581741333
6okm.pdb	6okm_HL_R_NL53M.pdb	-0.18069078028202057	0.7494000196456909
6okm.pdb	6okm_HL_R_NL53F.pdb	-0.16013021767139435	0.18930000066757202
6okm.pdb	6okm_HL_R_NL53P.pdb	-0.5460740327835083	0.17730000615119934
6okm.pdb	6okm_HL_R_NL53S.pdb	0.11175921559333801	0.1420000046491623
6okm.pdb	6okm_HL_R_NL53T.pdb	-0.6111807823181152	0.26750001311302185
6okm.pdb	6okm_HL_R_NL53W.pdb	-1.108859658241272	0.12770000100135803
6okm.pdb	6okm_HL_R_NL53Y.pdb	-0.16785652935504913	1.7431000471115112
6okm.pdb	6okm_HL_R_NL53V.pdb	-0.5997762680053711	0.6003999710083008
6okm.pdb	6okm_HL_R_LL54A.pdb	0.27427545189857483	0.35569998621940613
6okm.pdb	6okm_HL_R_LL54R.pdb	-0.6712409257888794	-0.17720000445842743
6okm.pdb	6okm_HL_R_LL54N.pdb	0.21795925498008728	0.28790000081062317
6okm.pdb	6okm_HL_R_LL54D.pdb	-0.2550159692764282	0.840399980545044
6okm.pdb	6okm_HL_R_LL54C.pdb	0.6504534482955933	0.12939999997615814
6okm.pdb	6okm_HL_R_LL54Q.pdb	-0.34594711661338806	0.37529999017715454
6okm.pdb	6okm_HL_R_LL54E.pdb	-0.5335161685943604	0.5098999738693237
6okm.pdb	6okm_HL_R_LL54G.pdb	0.7091360092163086	0.3490999937057495
6okm.pdb	6okm_HL_R_LL54H.pdb	-0.061193302273750305	0.35519999265670776
6okm.pdb	6okm_HL_R_LL54I.pdb	-0.9998161792755127	-0.12600000202655792
6okm.pdb	6okm_HL_R_LL54K.pdb	-0.30444419384002686	-0.2508000135421753
6okm.pdb	6okm_HL_R_LL54M.pdb	-0.5430924892425537	-0.06449999660253525
6okm.pdb	6okm_HL_R_LL54F.pdb	-0.3494867980480194	-0.14820000529289246
6okm.pdb	6okm_HL_R_LL54P.pdb	-0.6539400815963745	1.0098999738693237
6okm.pdb	6okm_HL_R_LL54S.pdb	0.26641786098480225	-0.03370000049471855
6okm.pdb	6okm_HL_R_LL54T.pdb	-0.05721592903137207	-0.19689999520778656
6okm.pdb	6okm_HL_R_LL54W.pdb	-0.787229061126709	0.20260000228881836
6okm.pdb	6okm_HL_R_LL54Y.pdb	-0.2680540680885315	0.12489999830722809
6okm.pdb	6okm_HL_R_LL54V.pdb	-0.2820902466773987	0.5382999777793884
6okm.pdb	6okm_HL_R_EL55A.pdb	-0.26217490434646606	-0.8600999712944031
6okm.pdb	6okm_HL_R_EL55R.pdb	-0.6004859805107117	-1.011199951171875
6okm.pdb	6okm_HL_R_EL55N.pdb	-0.11323001980781555	-0.7674999833106995
6okm.pdb	6okm_HL_R_EL55D.pdb	-0.09195467829704285	-0.20149999856948853
6okm.pdb	6okm_HL_R_EL55C.pdb	0.0024298280477523804	-0.4514999985694885
6okm.pdb	6okm_HL_R_EL55Q.pdb	-0.8108699321746826	-0.5813999772071838
6okm.pdb	6okm_HL_R_EL55G.pdb	-0.014890700578689575	-1.0160000324249268
6okm.pdb	6okm_HL_R_EL55H.pdb	-0.07743813842535019	-0.6557999849319458
6okm.pdb	6okm_HL_R_EL55I.pdb	-0.23428626358509064	-0.8367999792098999
6okm.pdb	6okm_HL_R_EL55L.pdb	-0.46044009923934937	-2.386899948120117
6okm.pdb	6okm_HL_R_EL55K.pdb	-0.1705140918493271	-1.0490000247955322
6okm.pdb	6okm_HL_R_EL55M.pdb	-0.08649224787950516	-0.9380000233650208
6okm.pdb	6okm_HL_R_EL55F.pdb	-0.5241615772247314	-0.6875
6okm.pdb	6okm_HL_R_EL55P.pdb	-0.4901048243045807	-0.9063000082969666
6okm.pdb	6okm_HL_R_EL55S.pdb	-0.17016567289829254	-0.28139999508857727
6okm.pdb	6okm_HL_R_EL55T.pdb	-0.5632144212722778	-1.0786000490188599
6okm.pdb	6okm_HL_R_EL55W.pdb	-0.7159441709518433	-0.48559999465942383
6okm.pdb	6okm_HL_R_EL55Y.pdb	-0.6154720783233643	-1.2470999956130981
6okm.pdb	6okm_HL_R_EL55V.pdb	-0.2326856255531311	-0.8931999802589417
6okm.pdb	6okm_HL_R_SL56A.pdb	0.2808322608470917	0.34200000762939453
6okm.pdb	6okm_HL_R_SL56R.pdb	-0.7214758396148682	0.08669999986886978
6okm.pdb	6okm_HL_R_SL56N.pdb	-0.1518978327512741	0.3386000096797943
6okm.pdb	6okm_HL_R_SL56D.pdb	-0.32362139225006104	0.9409999847412109
6okm.pdb	6okm_HL_R_SL56C.pdb	0.5903640985488892	1.0916999578475952
6okm.pdb	6okm_HL_R_SL56Q.pdb	0.29513317346572876	0.6158999800682068
6okm.pdb	6okm_HL_R_SL56E.pdb	0.07089747488498688	0.5555999875068665
6okm.pdb	6okm_HL_R_SL56G.pdb	0.40393486618995667	0.08659999817609787
6okm.pdb	6okm_HL_R_SL56H.pdb	-0.4932979643344879	0.32190001010894775
6okm.pdb	6okm_HL_R_SL56I.pdb	-0.5805732011795044	1.0895999670028687
6okm.pdb	6okm_HL_R_SL56L.pdb	-0.08778830617666245	1.079200029373169
6okm.pdb	6okm_HL_R_SL56K.pdb	-0.5363540649414062	0.15189999341964722
6okm.pdb	6okm_HL_R_SL56M.pdb	0.4685686528682709	1.7482999563217163
6okm.pdb	6okm_HL_R_SL56F.pdb	-0.22620338201522827	0.9739000201225281
6okm.pdb	6okm_HL_R_SL56P.pdb	0.34887251257896423	1.636299967765808
6okm.pdb	6okm_HL_R_SL56T.pdb	-0.20009027421474457	0.3702000081539154
6okm.pdb	6okm_HL_R_SL56W.pdb	-0.7221810817718506	0.7142000198364258
6okm.pdb	6okm_HL_R_SL56Y.pdb	-0.11753705143928528	0.6863999962806702
6okm.pdb	6okm_HL_R_SL56V.pdb	0.4099007546901703	1.1533000469207764
6okm.pdb	6okm_HL_R_VL58A.pdb	0.16520431637763977	0.009399999864399433
6okm.pdb	6okm_HL_R_VL58R.pdb	-0.32765263319015503	-0.21940000355243683
6okm.pdb	6okm_HL_R_VL58N.pdb	-0.37402230501174927	-0.006099999882280827
6okm.pdb	6okm_HL_R_VL58D.pdb	0.6035534143447876	1.250100016593933
6okm.pdb	6okm_HL_R_VL58C.pdb	0.2751680016517639	-0.022299999371170998
6okm.pdb	6okm_HL_R_VL58Q.pdb	-0.2865699529647827	0.298799991607666
6okm.pdb	6okm_HL_R_VL58E.pdb	-0.06575962156057358	0.8507000207901001
6okm.pdb	6okm_HL_R_VL58G.pdb	0.6963868141174316	0.11630000174045563
6okm.pdb	6okm_HL_R_VL58H.pdb	-0.8832679986953735	0.0430000014603138
6okm.pdb	6okm_HL_R_VL58I.pdb	-0.15944750607013702	0.014000000432133675
6okm.pdb	6okm_HL_R_VL58L.pdb	-0.14691084623336792	0.11789999902248383
6okm.pdb	6okm_HL_R_VL58K.pdb	-0.4454183280467987	0.028300000354647636
6okm.pdb	6okm_HL_R_VL58M.pdb	-0.016861647367477417	0.11140000075101852
6okm.pdb	6okm_HL_R_VL58F.pdb	-1.0984779596328735	0.02070000022649765
6okm.pdb	6okm_HL_R_VL58P.pdb	-0.3592177927494049	0.028699999675154686
6okm.pdb	6okm_HL_R_VL58S.pdb	0.23187541961669922	-0.04639999940991402
6okm.pdb	6okm_HL_R_VL58T.pdb	0.047162219882011414	-0.017799999564886093
6okm.pdb	6okm_HL_R_VL58W.pdb	-0.7065098285675049	-0.26649999618530273
6okm.pdb	6okm_HL_R_VL58Y.pdb	-0.5056798458099365	-0.583299994468689
6okm.pdb	6okm_HL_R_YL91A.pdb	0.046929821372032166	-1.7640999555587769
6okm.pdb	6okm_HL_R_YL91R.pdb	-1.3728373050689697	-1.0126999616622925
6okm.pdb	6okm_HL_R_YL91N.pdb	0.3112606108188629	-1.6384999752044678
6okm.pdb	6okm_HL_R_YL91D.pdb	0.058321669697761536	-1.8961000442504883
6okm.pdb	6okm_HL_R_YL91C.pdb	0.04833121597766876	-1.6739000082015991
6okm.pdb	6okm_HL_R_YL91Q.pdb	-0.30494779348373413	-1.8388999700546265
6okm.pdb	6okm_HL_R_YL91E.pdb	-0.00012382864952087402	-2.046999931335449
6okm.pdb	6okm_HL_R_YL91G.pdb	0.08541077375411987	-2.492500066757202
6okm.pdb	6okm_HL_R_YL91H.pdb	-0.38941940665245056	-0.8356999754905701
6okm.pdb	6okm_HL_R_YL91I.pdb	0.0031872689723968506	-0.6013000011444092
6okm.pdb	6okm_HL_R_YL91L.pdb	-0.03356924653053284	-1.2532999515533447
6okm.pdb	6okm_HL_R_YL91K.pdb	0.1037549078464508	-1.2200000286102295
6okm.pdb	6okm_HL_R_YL91M.pdb	0.07384617626667023	-1.3240000009536743
6okm.pdb	6okm_HL_R_YL91F.pdb	-0.6506803631782532	-0.1762000024318695
6okm.pdb	6okm_HL_R_YL91P.pdb	-0.9394890069961548	-1.9500000476837158
6okm.pdb	6okm_HL_R_YL91S.pdb	-0.055210769176483154	-2.0201001167297363
6okm.pdb	6okm_HL_R_YL91T.pdb	-0.027992472052574158	-1.9875999689102173
6okm.pdb	6okm_HL_R_YL91W.pdb	-0.7798852920532227	0.8069000244140625
6okm.pdb	6okm_HL_R_YL91V.pdb	0.1598077118396759	-1.1715999841690063
6okm.pdb	6okm_HL_R_AL92R.pdb	-0.8896613121032715	-0.4235999882221222
6okm.pdb	6okm_HL_R_AL92N.pdb	-0.7281689643859863	-0.07020000368356705
6okm.pdb	6okm_HL_R_AL92D.pdb	-0.8544409275054932	0.18060000240802765
6okm.pdb	6okm_HL_R_AL92C.pdb	-0.6453986167907715	0.03350000083446503
6okm.pdb	6okm_HL_R_AL92Q.pdb	-1.3282216787338257	-0.05050000175833702
6okm.pdb	6okm_HL_R_AL92E.pdb	-0.980116605758667	0.18860000371932983
6okm.pdb	6okm_HL_R_AL92G.pdb	-0.00643138587474823	-0.02290000021457672
6okm.pdb	6okm_HL_R_AL92H.pdb	-1.1577481031417847	-0.02879999950528145
6okm.pdb	6okm_HL_R_AL92I.pdb	-1.2859759330749512	-0.10670000314712524
6okm.pdb	6okm_HL_R_AL92L.pdb	-0.9833663702011108	-0.3571999967098236
6okm.pdb	6okm_HL_R_AL92K.pdb	-0.9536697864532471	-0.031599998474121094
6okm.pdb	6okm_HL_R_AL92M.pdb	-0.7148581743240356	0.014399999752640724
6okm.pdb	6okm_HL_R_AL92F.pdb	-0.6744627952575684	-0.03530000150203705
6okm.pdb	6okm_HL_R_AL92P.pdb	-1.0797462463378906	-0.5485000014305115
6okm.pdb	6okm_HL_R_AL92S.pdb	-0.7623230218887329	-0.10719999670982361
6okm.pdb	6okm_HL_R_AL92T.pdb	-0.8033155202865601	-0.28519999980926514
6okm.pdb	6okm_HL_R_AL92W.pdb	-1.2700679302215576	-0.07689999788999557
6okm.pdb	6okm_HL_R_AL92Y.pdb	-0.5782040357589722	0.017899999395012856
6okm.pdb	6okm_HL_R_AL92V.pdb	-1.0021480321884155	-0.09510000050067902
6okm.pdb	6okm_HL_R_QL93A.pdb	0.2536204755306244	0.04399999976158142
6okm.pdb	6okm_HL_R_QL93R.pdb	-0.30832424759864807	-0.2784000039100647
6okm.pdb	6okm_HL_R_QL93N.pdb	0.02203667163848877	0.2110999971628189
6okm.pdb	6okm_HL_R_QL93D.pdb	-0.02203632891178131	0.5564000010490417
6okm.pdb	6okm_HL_R_QL93C.pdb	0.15751105546951294	0.34389999508857727
6okm.pdb	6okm_HL_R_QL93E.pdb	-0.3098142743110657	0.41190001368522644
6okm.pdb	6okm_HL_R_QL93G.pdb	0.4369390308856964	0.1340000033378601
6okm.pdb	6okm_HL_R_QL93H.pdb	0.06180375814437866	0.22609999775886536
6okm.pdb	6okm_HL_R_QL93I.pdb	-0.3719097077846527	0.4171999990940094
6okm.pdb	6okm_HL_R_QL93L.pdb	-0.21010249853134155	-0.045099999755620956
6okm.pdb	6okm_HL_R_QL93K.pdb	-0.32026827335357666	-0.12939999997615814
6okm.pdb	6okm_HL_R_QL93M.pdb	0.08836233615875244	-0.010499999858438969
6okm.pdb	6okm_HL_R_QL93F.pdb	0.20408883690834045	0.8719000220298767
6okm.pdb	6okm_HL_R_QL93P.pdb	-0.38437801599502563	0.40049999952316284
6okm.pdb	6okm_HL_R_QL93S.pdb	0.11624398827552795	0.08309999853372574
6okm.pdb	6okm_HL_R_QL93T.pdb	-0.09061914682388306	-0.18160000443458557
6okm.pdb	6okm_HL_R_QL93W.pdb	-0.8540471792221069	1.370300054550171
6okm.pdb	6okm_HL_R_QL93Y.pdb	0.0694117546081543	0.6524999737739563
6okm.pdb	6okm_HL_R_QL93V.pdb	-0.2093965858221054	0.03150000050663948
6okm.pdb	6okm_HL_R_FL94A.pdb	-0.08485378324985504	-1.736199975013733
6okm.pdb	6okm_HL_R_FL94R.pdb	-0.5358355641365051	-2.5708000659942627
6okm.pdb	6okm_HL_R_FL94N.pdb	-0.40316611528396606	-1.4124000072479248
6okm.pdb	6okm_HL_R_FL94D.pdb	-0.04544702172279358	-1.7350000143051147
6okm.pdb	6okm_HL_R_FL94C.pdb	-0.252177894115448	-1.6884000301361084
6okm.pdb	6okm_HL_R_FL94Q.pdb	-0.12324195355176926	-1.5241999626159668
6okm.pdb	6okm_HL_R_FL94E.pdb	-0.14668945968151093	-1.5322999954223633
6okm.pdb	6okm_HL_R_FL94G.pdb	0.023229986429214478	-2.035900115966797
6okm.pdb	6okm_HL_R_FL94H.pdb	-0.4181285500526428	-0.8730999827384949
6okm.pdb	6okm_HL_R_FL94I.pdb	-0.6100338697433472	-1.3423000574111938
6okm.pdb	6okm_HL_R_FL94L.pdb	-0.4501175880432129	-0.9577000141143799
6okm.pdb	6okm_HL_R_FL94K.pdb	-0.3878541588783264	-0.7860000133514404
6okm.pdb	6okm_HL_R_FL94M.pdb	-0.12749025225639343	-0.33709999918937683
6okm.pdb	6okm_HL_R_FL94P.pdb	-0.43453365564346313	-0.9947999715805054
6okm.pdb	6okm_HL_R_FL94S.pdb	-0.43004921078681946	-1.8277000188827515
6okm.pdb	6okm_HL_R_FL94T.pdb	-0.5429348945617676	-1.881500005722046
6okm.pdb	6okm_HL_R_FL94W.pdb	-0.8457247018814087	-1.1548000574111938
6okm.pdb	6okm_HL_R_FL94Y.pdb	-0.4628749489784241	-0.9251000285148621
6okm.pdb	6okm_HL_R_FL94V.pdb	-0.44933775067329407	-1.6291999816894531
6okm.pdb	6okm_HL_R_YL96A.pdb	0.4470920264720917	0.06830000132322311
6okm.pdb	6okm_HL_R_YL96R.pdb	-0.5075796842575073	0.1656000018119812
6okm.pdb	6okm_HL_R_YL96N.pdb	-0.22576658427715302	0.052000001072883606
6okm.pdb	6okm_HL_R_YL96D.pdb	0.4023236930370331	0.10209999978542328
6okm.pdb	6okm_HL_R_YL96C.pdb	0.813254714012146	0.18019999563694
6okm.pdb	6okm_HL_R_YL96Q.pdb	-0.27406516671180725	-0.0032999999821186066
6okm.pdb	6okm_HL_R_YL96E.pdb	0.7084062099456787	-0.060100000351667404
6okm.pdb	6okm_HL_R_YL96G.pdb	0.643688440322876	0.0348999984562397
6okm.pdb	6okm_HL_R_YL96H.pdb	-0.06298954039812088	0.2793999910354614
6okm.pdb	6okm_HL_R_YL96I.pdb	0.1913890540599823	0.13369999825954437
6okm.pdb	6okm_HL_R_YL96L.pdb	0.12117078900337219	0.16329999268054962
6okm.pdb	6okm_HL_R_YL96K.pdb	-0.011550679802894592	0.11949999630451202
6okm.pdb	6okm_HL_R_YL96M.pdb	0.2643759548664093	0.08089999854564667
6okm.pdb	6okm_HL_R_YL96F.pdb	0.4726683795452118	0.14830000698566437
6okm.pdb	6okm_HL_R_YL96P.pdb	-0.265591561794281	-0.10670000314712524
6okm.pdb	6okm_HL_R_YL96S.pdb	0.9201760292053223	0.09960000216960907
6okm.pdb	6okm_HL_R_YL96T.pdb	0.7023648023605347	0.04729999974370003
6okm.pdb	6okm_HL_R_YL96W.pdb	-0.25651225447654724	0.10339999943971634
6okm.pdb	6okm_HL_R_YL96V.pdb	0.667569637298584	0.05270000174641609
6okm.pdb	6okm_HL_R_RR36A.pdb	0.3884218633174896	-0.671999990940094
6okm.pdb	6okm_HL_R_RR36N.pdb	0.06468182802200317	-0.7473999857902527
6okm.pdb	6okm_HL_R_RR36D.pdb	0.22610056400299072	-0.7513999938964844
6okm.pdb	6okm_HL_R_RR36C.pdb	0.38701722025871277	-0.6814000010490417
6okm.pdb	6okm_HL_R_RR36Q.pdb	0.3103116452693939	-0.7415000200271606
6okm.pdb	6okm_HL_R_RR36E.pdb	-0.07757668197154999	-0.8429999947547913
6okm.pdb	6okm_HL_R_RR36G.pdb	0.5438249111175537	-0.7440000176429749
6okm.pdb	6okm_HL_R_RR36H.pdb	-0.16126734018325806	-0.6610000133514404
6okm.pdb	6okm_HL_R_RR36I.pdb	0.15222546458244324	-0.6607999801635742
6okm.pdb	6okm_HL_R_RR36L.pdb	-0.1660592406988144	-0.7473999857902527
6okm.pdb	6okm_HL_R_RR36K.pdb	0.2519994080066681	-0.6593000292778015
6okm.pdb	6okm_HL_R_RR36M.pdb	0.1680496335029602	-0.7067999839782715
6okm.pdb	6okm_HL_R_RR36F.pdb	-0.6136223077774048	-0.5521000027656555
6okm.pdb	6okm_HL_R_RR36P.pdb	-0.10612551867961884	-0.7056999802589417
6okm.pdb	6okm_HL_R_RR36S.pdb	0.341401606798172	-0.6886000037193298
6okm.pdb	6okm_HL_R_RR36T.pdb	0.2239689826965332	-0.7214000225067139
6okm.pdb	6okm_HL_R_RR36W.pdb	-0.24750488996505737	-0.7116000056266785
6okm.pdb	6okm_HL_R_RR36Y.pdb	-0.19537270069122314	-0.7473999857902527
6okm.pdb	6okm_HL_R_RR36V.pdb	0.13933643698692322	-0.6610999703407288
6okm.pdb	6okm_HL_R_GR39A.pdb	-0.28626424074172974	-2.6570000648498535
6okm.pdb	6okm_HL_R_GR39R.pdb	-0.7817510366439819	-6.9085001945495605
6okm.pdb	6okm_HL_R_GR39N.pdb	-0.7800467014312744	-8.5871000289917
6okm.pdb	6okm_HL_R_GR39D.pdb	-0.6685889959335327	-6.344399929046631
6okm.pdb	6okm_HL_R_GR39C.pdb	-1.3176591396331787	-4.624800205230713
6okm.pdb	6okm_HL_R_GR39Q.pdb	-0.6594465374946594	-1.811900019645691
6okm.pdb	6okm_HL_R_GR39E.pdb	-1.397860050201416	-8.909600257873535
6okm.pdb	6okm_HL_R_GR39H.pdb	-1.4190905094146729	-21.661226272583008
6okm.pdb	6okm_HL_R_GR39I.pdb	-1.4852640628814697	-11.7252197265625
6okm.pdb	6okm_HL_R_GR39L.pdb	-0.8624709844589233	-5.9868998527526855
6okm.pdb	6okm_HL_R_GR39K.pdb	-1.4948570728302002	-8.08080005645752
6okm.pdb	6okm_HL_R_GR39M.pdb	-1.44320547580719	-8.659799575805664
6okm.pdb	6okm_HL_R_GR39F.pdb	-1.3506646156311035	-12.78499984741211
6okm.pdb	6okm_HL_R_GR39P.pdb	-0.37571269273757935	-4.26609992980957
6okm.pdb	6okm_HL_R_GR39S.pdb	-0.8156768083572388	-3.9639999866485596
6okm.pdb	6okm_HL_R_GR39T.pdb	-1.1609394550323486	-9.837800025939941
6okm.pdb	6okm_HL_R_GR39W.pdb	-2.4284825325012207	-9.8996000289917
6okm.pdb	6okm_HL_R_GR39Y.pdb	-0.9292865991592407	-11.081899642944336
6okm.pdb	6okm_HL_R_GR39V.pdb	-1.2117458581924438	-10.873800277709961
6okm.pdb	6okm_HL_R_PR40A.pdb	0.4610472619533539	-1.593000054359436
6okm.pdb	6okm_HL_R_PR40R.pdb	-0.40338772535324097	-2.5552000999450684
6okm.pdb	6okm_HL_R_PR40N.pdb	-0.4168567955493927	-2.0350000858306885
6okm.pdb	6okm_HL_R_PR40D.pdb	-0.4404776394367218	-4.617599964141846
6okm.pdb	6okm_HL_R_PR40C.pdb	0.31544575095176697	-1.6552000045776367
6okm.pdb	6okm_HL_R_PR40Q.pdb	-0.23391318321228027	-1.3157999515533447
6okm.pdb	6okm_HL_R_PR40E.pdb	-0.3362140655517578	-2.4879000186920166
6okm.pdb	6okm_HL_R_PR40G.pdb	0.5085877180099487	-2.980299949645996
6okm.pdb	6okm_HL_R_PR40H.pdb	-2.9857430458068848	-9.649200439453125
6okm.pdb	6okm_HL_R_PR40I.pdb	-0.05601928383111954	-2.975600004196167
6okm.pdb	6okm_HL_R_PR40L.pdb	-0.9908925294876099	-0.12950000166893005
6okm.pdb	6okm_HL_R_PR40K.pdb	-0.2905485928058624	-2.029900074005127
6okm.pdb	6okm_HL_R_PR40M.pdb	0.003634840250015259	-0.5644000172615051
6okm.pdb	6okm_HL_R_PR40F.pdb	-3.0173330307006836	-16.388019561767578
6okm.pdb	6okm_HL_R_PR40S.pdb	0.3357292115688324	-2.95740008354187
6okm.pdb	6okm_HL_R_PR40T.pdb	0.37668654322624207	-2.3482000827789307
6okm.pdb	6okm_HL_R_PR40W.pdb	-2.818397045135498	-18.26814079284668
6okm.pdb	6okm_HL_R_PR40Y.pdb	-3.36932635307312	-17.368520736694336
6okm.pdb	6okm_HL_R_PR40V.pdb	-0.027554303407669067	-1.0714999437332153
6okm.pdb	6okm_HL_R_GR41A.pdb	-0.184132382273674	-0.6334999799728394
6okm.pdb	6okm_HL_R_GR41R.pdb	-0.8784337043762207	-0.684499979019165
6okm.pdb	6okm_HL_R_GR41N.pdb	-0.10557004064321518	-0.15889999270439148
6okm.pdb	6okm_HL_R_GR41D.pdb	-0.3442609906196594	-2.3157999515533447
6okm.pdb	6okm_HL_R_GR41C.pdb	-0.28070366382598877	-0.5843999981880188
6okm.pdb	6okm_HL_R_GR41Q.pdb	-0.21804818511009216	-1.0339000225067139
6okm.pdb	6okm_HL_R_GR41E.pdb	-0.3505176603794098	-1.433500051498413
6okm.pdb	6okm_HL_R_GR41H.pdb	0.13545963168144226	-2.283600091934204
6okm.pdb	6okm_HL_R_GR41I.pdb	-0.28789952397346497	-3.34060001373291
6okm.pdb	6okm_HL_R_GR41L.pdb	-0.35758960247039795	-0.04100000113248825
6okm.pdb	6okm_HL_R_GR41K.pdb	-0.3548545241355896	-0.49939998984336853
6okm.pdb	6okm_HL_R_GR41M.pdb	0.040853992104530334	0.5928000211715698
6okm.pdb	6okm_HL_R_GR41F.pdb	-1.0764963626861572	-4.066699981689453
6okm.pdb	6okm_HL_R_GR41P.pdb	-0.5815259218215942	-4.253499984741211
6okm.pdb	6okm_HL_R_GR41S.pdb	-0.3703504800796509	-1.5640000104904175
6okm.pdb	6okm_HL_R_GR41T.pdb	-0.516179621219635	-2.84660005569458
6okm.pdb	6okm_HL_R_GR41W.pdb	-1.9315903186798096	-7.831999778747559
6okm.pdb	6okm_HL_R_GR41Y.pdb	-1.7900192737579346	-13.056039810180664
6okm.pdb	6okm_HL_R_GR41V.pdb	0.03336966037750244	-1.9118000268936157
6okm.pdb	6okm_HL_R_FR42A.pdb	0.29002925753593445	-2.1013998985290527
6okm.pdb	6okm_HL_R_FR42R.pdb	-0.3725169003009796	-1.7187999486923218
6okm.pdb	6okm_HL_R_FR42N.pdb	0.016469180583953857	-2.2184998989105225
6okm.pdb	6okm_HL_R_FR42D.pdb	0.3237811326980591	-2.84689998626709
6okm.pdb	6okm_HL_R_FR42C.pdb	0.2671942710876465	-1.768399953842163
6okm.pdb	6okm_HL_R_FR42Q.pdb	0.3100352883338928	-1.4670000076293945
6okm.pdb	6okm_HL_R_FR42E.pdb	0.3872334659099579	-2.1041998863220215
6okm.pdb	6okm_HL_R_FR42G.pdb	0.4913317859172821	-2.2165000438690186
6okm.pdb	6okm_HL_R_FR42H.pdb	0.4549963176250458	-0.5260999798774719
6okm.pdb	6okm_HL_R_FR42I.pdb	0.5722271203994751	-1.1866999864578247
6okm.pdb	6okm_HL_R_FR42L.pdb	-0.17056113481521606	-0.9320999979972839
6okm.pdb	6okm_HL_R_FR42K.pdb	0.5184382200241089	0.9448999762535095
6okm.pdb	6okm_HL_R_FR42M.pdb	0.01856893301010132	-0.6287000179290771
6okm.pdb	6okm_HL_R_FR42P.pdb	-0.21425513923168182	-2.194700002670288
6okm.pdb	6okm_HL_R_FR42S.pdb	0.635715126991272	-1.8496999740600586
6okm.pdb	6okm_HL_R_FR42T.pdb	0.43454059958457947	-1.3386000394821167
6okm.pdb	6okm_HL_R_FR42W.pdb	-0.9772447347640991	-6.531499862670898
6okm.pdb	6okm_HL_R_FR42Y.pdb	-0.8640075922012329	-3.4511001110076904
6okm.pdb	6okm_HL_R_FR42V.pdb	0.157893568277359	-1.5465999841690063
6okm.pdb	6okm_HL_R_PR54A.pdb	0.5605595111846924	-0.34929999709129333
6okm.pdb	6okm_HL_R_PR54R.pdb	0.7536396980285645	-2.4660000801086426
6okm.pdb	6okm_HL_R_PR54N.pdb	0.6247944831848145	-2.7797000408172607
6okm.pdb	6okm_HL_R_PR54D.pdb	0.7586623430252075	-3.082200050354004
6okm.pdb	6okm_HL_R_PR54C.pdb	0.7969924211502075	-0.6115000247955322
6okm.pdb	6okm_HL_R_PR54Q.pdb	0.5041524171829224	-3.235300064086914
6okm.pdb	6okm_HL_R_PR54E.pdb	-0.7659404277801514	-4.40310001373291
6okm.pdb	6okm_HL_R_PR54G.pdb	0.3877222239971161	-2.5696001052856445
6okm.pdb	6okm_HL_R_PR54H.pdb	-0.7777745723724365	-12.54578971862793
6okm.pdb	6okm_HL_R_PR54I.pdb	0.46752843260765076	-2.229099988937378
6okm.pdb	6okm_HL_R_PR54L.pdb	0.3849092423915863	-2.269399881362915
6okm.pdb	6okm_HL_R_PR54K.pdb	0.79347825050354	-1.4607000350952148
6okm.pdb	6okm_HL_R_PR54M.pdb	0.6108354330062866	-2.0469000339508057
6okm.pdb	6okm_HL_R_PR54F.pdb	-1.6270489692687988	-7.407700061798096
6okm.pdb	6okm_HL_R_PR54S.pdb	0.8683384656906128	-0.5874000191688538
6okm.pdb	6okm_HL_R_PR54T.pdb	0.5140712261199951	-0.5666000247001648
6okm.pdb	6okm_HL_R_PR54W.pdb	-0.7222143411636353	-6.5106000900268555
6okm.pdb	6okm_HL_R_PR54Y.pdb	-0.1094055026769638	-9.390000343322754
6okm.pdb	6okm_HL_R_PR54V.pdb	0.08461880683898926	0.15049999952316284
6okm.pdb	6okm_HL_R_WR57A.pdb	0.3060610592365265	-3.6254000663757324
6okm.pdb	6okm_HL_R_WR57R.pdb	0.6928658485412598	-1.7021000385284424
6okm.pdb	6okm_HL_R_WR57N.pdb	0.6419349908828735	-3.977299928665161
6okm.pdb	6okm_HL_R_WR57D.pdb	0.7117125988006592	-4.76800012588501
6okm.pdb	6okm_HL_R_WR57C.pdb	0.3422571122646332	-3.5090999603271484
6okm.pdb	6okm_HL_R_WR57Q.pdb	0.8377435207366943	-3.1846001148223877
6okm.pdb	6okm_HL_R_WR57E.pdb	0.8512277603149414	-3.2904000282287598
6okm.pdb	6okm_HL_R_WR57G.pdb	0.5353825092315674	-4.059800148010254
6okm.pdb	6okm_HL_R_WR57H.pdb	0.1868884563446045	-3.5994999408721924
6okm.pdb	6okm_HL_R_WR57I.pdb	-0.04586738348007202	-2.8864998817443848
6okm.pdb	6okm_HL_R_WR57L.pdb	-0.11010144650936127	-1.7001999616622925
6okm.pdb	6okm_HL_R_WR57K.pdb	0.27287742495536804	-2.7330000400543213
6okm.pdb	6okm_HL_R_WR57M.pdb	1.0599738359451294	-0.9904999732971191
6okm.pdb	6okm_HL_R_WR57F.pdb	0.9270521402359009	-1.2007999420166016
6okm.pdb	6okm_HL_R_WR57P.pdb	0.1775619387626648	-3.2444000244140625
6okm.pdb	6okm_HL_R_WR57S.pdb	0.14240914583206177	-4.255899906158447
6okm.pdb	6okm_HL_R_WR57T.pdb	0.6109576225280762	-4.297399997711182
6okm.pdb	6okm_HL_R_WR57Y.pdb	0.49582967162132263	-1.6878000497817993
6okm.pdb	6okm_HL_R_WR57V.pdb	0.17206701636314392	-3.1110999584198
6okm.pdb	6okm_HL_R_CR58A.pdb	-0.29562053084373474	-0.42910000681877136
6okm.pdb	6okm_HL_R_CR58R.pdb	-0.9061740636825562	-5.803400039672852
6okm.pdb	6okm_HL_R_CR58N.pdb	-0.7121850252151489	-0.6082000136375427
6okm.pdb	6okm_HL_R_CR58D.pdb	-0.5990022420883179	0.5967000126838684
6okm.pdb	6okm_HL_R_CR58Q.pdb	-0.41762104630470276	0.8378999829292297
6okm.pdb	6okm_HL_R_CR58E.pdb	-0.5738096237182617	2.8854000568389893
6okm.pdb	6okm_HL_R_CR58G.pdb	-0.12449049204587936	-0.10499999672174454
6okm.pdb	6okm_HL_R_CR58H.pdb	-1.2240973711013794	-2.191800117492676
6okm.pdb	6okm_HL_R_CR58I.pdb	-0.9664843082427979	0.2547000050544739
6okm.pdb	6okm_HL_R_CR58L.pdb	-1.1879714727401733	-0.13930000364780426
6okm.pdb	6okm_HL_R_CR58K.pdb	-0.5783279538154602	-6.475299835205078
6okm.pdb	6okm_HL_R_CR58M.pdb	-0.09402506053447723	-0.7716000080108643
6okm.pdb	6okm_HL_R_CR58F.pdb	-0.8083091974258423	-1.8798999786376953
6okm.pdb	6okm_HL_R_CR58P.pdb	-0.9713015556335449	0.6348000168800354
6okm.pdb	6okm_HL_R_CR58S.pdb	-0.15722304582595825	-0.4787999987602234
6okm.pdb	6okm_HL_R_CR58T.pdb	-0.6595621109008789	-0.5453000068664551
6okm.pdb	6okm_HL_R_CR58W.pdb	-1.9342607259750366	-15.97307014465332
6okm.pdb	6okm_HL_R_CR58Y.pdb	-0.45695486664772034	-2.2939000129699707
6okm.pdb	6okm_HL_R_CR58V.pdb	-0.8859870433807373	0.032099999487400055
6okm.pdb	6okm_HL_R_NR59A.pdb	-0.43052196502685547	0.33970001339912415
6okm.pdb	6okm_HL_R_NR59R.pdb	-0.16313980519771576	1.1378999948501587
6okm.pdb	6okm_HL_R_NR59D.pdb	-0.2995092272758484	3.2416000366210938
6okm.pdb	6okm_HL_R_NR59C.pdb	-0.10114462673664093	0.9610000252723694
6okm.pdb	6okm_HL_R_NR59Q.pdb	-0.3926219344139099	-0.024800000712275505
6okm.pdb	6okm_HL_R_NR59E.pdb	-0.13341668248176575	0.7738999724388123
6okm.pdb	6okm_HL_R_NR59G.pdb	-0.355392187833786	0.18119999766349792
6okm.pdb	6okm_HL_R_NR59H.pdb	-0.7307627201080322	-0.17509999871253967
6okm.pdb	6okm_HL_R_NR59I.pdb	-0.631515622138977	0.5860000252723694
6okm.pdb	6okm_HL_R_NR59L.pdb	-0.0676383376121521	0.6169000267982483
6okm.pdb	6okm_HL_R_NR59K.pdb	-0.28793689608573914	0.7555000185966492
6okm.pdb	6okm_HL_R_NR59M.pdb	-0.505815863609314	0.6694999933242798
6okm.pdb	6okm_HL_R_NR59F.pdb	-0.3642956018447876	1.3823000192642212
6okm.pdb	6okm_HL_R_NR59P.pdb	-1.2587403059005737	0.25130000710487366
6okm.pdb	6okm_HL_R_NR59S.pdb	-0.3672690987586975	0.9106000065803528
6okm.pdb	6okm_HL_R_NR59T.pdb	-0.22119444608688354	0.3603000044822693
6okm.pdb	6okm_HL_R_NR59W.pdb	-1.387088418006897	0.43309998512268066
6okm.pdb	6okm_HL_R_NR59Y.pdb	-0.7822493314743042	1.386299967765808
6okm.pdb	6okm_HL_R_NR59V.pdb	-0.61188143491745	0.7433000206947327
6okm.pdb	6okm_HL_R_LR60A.pdb	0.258267879486084	-0.7017999887466431
6okm.pdb	6okm_HL_R_LR60R.pdb	0.37098410725593567	-0.43059998750686646
6okm.pdb	6okm_HL_R_LR60N.pdb	0.24621418118476868	-0.79339998960495
6okm.pdb	6okm_HL_R_LR60D.pdb	0.03441569209098816	-0.8605999946594238
6okm.pdb	6okm_HL_R_LR60C.pdb	0.43968310952186584	-0.09459999948740005
6okm.pdb	6okm_HL_R_LR60Q.pdb	-0.22899413108825684	-0.6255999803543091
6okm.pdb	6okm_HL_R_LR60E.pdb	0.20568957924842834	0.6162999868392944
6okm.pdb	6okm_HL_R_LR60G.pdb	0.395273894071579	-0.8720999956130981
6okm.pdb	6okm_HL_R_LR60H.pdb	-0.15894746780395508	0.28439998626708984
6okm.pdb	6okm_HL_R_LR60I.pdb	-0.25488948822021484	-0.39089998602867126
6okm.pdb	6okm_HL_R_LR60K.pdb	0.09956872463226318	-0.4065999984741211
6okm.pdb	6okm_HL_R_LR60M.pdb	0.017466410994529724	-0.2883000075817108
6okm.pdb	6okm_HL_R_LR60F.pdb	-0.6781437397003174	-1.0081000328063965
6okm.pdb	6okm_HL_R_LR60P.pdb	-0.35516613721847534	-0.3513999879360199
6okm.pdb	6okm_HL_R_LR60S.pdb	0.27035290002822876	-0.8373000025749207
6okm.pdb	6okm_HL_R_LR60T.pdb	0.13731634616851807	-0.5803999900817871
6okm.pdb	6okm_HL_R_LR60W.pdb	-0.06061442196369171	-0.3617999851703644
6okm.pdb	6okm_HL_R_LR60Y.pdb	0.12345102429389954	-0.5656999945640564
6okm.pdb	6okm_HL_R_LR60V.pdb	-0.06839171051979065	0.6090999841690063
6okm.pdb	6okm_HL_R_RR61A.pdb	-0.22630754113197327	-0.2563999891281128
6okm.pdb	6okm_HL_R_RR61N.pdb	-0.24898545444011688	-0.6452000141143799
6okm.pdb	6okm_HL_R_RR61D.pdb	-0.44646593928337097	-0.8112000226974487
6okm.pdb	6okm_HL_R_RR61C.pdb	-0.3889937102794647	-0.4580000042915344
6okm.pdb	6okm_HL_R_RR61Q.pdb	-0.5617349147796631	-0.42570000886917114
6okm.pdb	6okm_HL_R_RR61E.pdb	-0.6569876670837402	-0.4717000126838684
6okm.pdb	6okm_HL_R_RR61G.pdb	-1.1181490421295166	-0.7014999985694885
6okm.pdb	6okm_HL_R_RR61H.pdb	-0.6946119070053101	-0.5368000268936157
6okm.pdb	6okm_HL_R_RR61I.pdb	-0.819371223449707	2.006700038909912
6okm.pdb	6okm_HL_R_RR61L.pdb	-0.4439080059528351	0.4147000014781952
6okm.pdb	6okm_HL_R_RR61K.pdb	-0.690922737121582	-0.0015999999595806003
6okm.pdb	6okm_HL_R_RR61M.pdb	0.12680840492248535	0.9750999808311462
6okm.pdb	6okm_HL_R_RR61F.pdb	-0.8257410526275635	0.5680000185966492
6okm.pdb	6okm_HL_R_RR61P.pdb	-0.4701552391052246	0.4925000071525574
6okm.pdb	6okm_HL_R_RR61S.pdb	-0.800675630569458	-0.7282000184059143
6okm.pdb	6okm_HL_R_RR61T.pdb	-0.3790190517902374	-0.5498999953269958
6okm.pdb	6okm_HL_R_RR61W.pdb	-1.2983843088150024	0.2766000032424927
6okm.pdb	6okm_HL_R_RR61Y.pdb	-0.42340004444122314	0.17980000376701355
6okm.pdb	6okm_HL_R_RR61V.pdb	-1.145707130432129	-0.9702000021934509
6okm.pdb	6okm_HL_R_ER65A.pdb	0.2335970103740692	-0.6786999702453613
6okm.pdb	6okm_HL_R_ER65R.pdb	-0.15738162398338318	-0.7386999726295471
6okm.pdb	6okm_HL_R_ER65N.pdb	0.09291651844978333	-0.5105999708175659
6okm.pdb	6okm_HL_R_ER65D.pdb	0.1483001708984375	-0.1972000002861023
6okm.pdb	6okm_HL_R_ER65C.pdb	0.3459685146808624	-0.6539000272750854
6okm.pdb	6okm_HL_R_ER65Q.pdb	0.02717912197113037	-0.651199996471405
6okm.pdb	6okm_HL_R_ER65G.pdb	0.14876288175582886	-0.7016000151634216
6okm.pdb	6okm_HL_R_ER65H.pdb	-0.22233334183692932	-0.5512999892234802
6okm.pdb	6okm_HL_R_ER65I.pdb	-0.17943915724754333	-0.5939000248908997
6okm.pdb	6okm_HL_R_ER65L.pdb	0.11177217960357666	-0.527400016784668
6okm.pdb	6okm_HL_R_ER65K.pdb	0.3576779067516327	-0.7348999977111816
6okm.pdb	6okm_HL_R_ER65M.pdb	0.24490508437156677	-0.6583999991416931
6okm.pdb	6okm_HL_R_ER65F.pdb	-0.11818964779376984	-0.5881999731063843
6okm.pdb	6okm_HL_R_ER65P.pdb	-0.26882049441337585	-0.6758999824523926
6okm.pdb	6okm_HL_R_ER65S.pdb	0.2487240731716156	-0.6902999877929688
6okm.pdb	6okm_HL_R_ER65T.pdb	-0.03430120646953583	-0.6741999983787537
6okm.pdb	6okm_HL_R_ER65W.pdb	-0.6960980892181396	-0.36149999499320984
6okm.pdb	6okm_HL_R_ER65Y.pdb	0.08811613917350769	-0.6590999960899353
6okm.pdb	6okm_HL_R_ER65V.pdb	-0.05075062811374664	-0.6520000100135803
6okm.pdb	6okm_HL_R_RR66A.pdb	-0.5627013444900513	-3.6967999935150146
6okm.pdb	6okm_HL_R_RR66N.pdb	-0.30313920974731445	-2.7818000316619873
6okm.pdb	6okm_HL_R_RR66D.pdb	-0.48093798756599426	-1.9465999603271484
6okm.pdb	6okm_HL_R_RR66C.pdb	-0.044753968715667725	-3.487299919128418
6okm.pdb	6okm_HL_R_RR66Q.pdb	-0.30867302417755127	-3.2548000812530518
6okm.pdb	6okm_HL_R_RR66E.pdb	-0.004975616931915283	-1.8472000360488892
6okm.pdb	6okm_HL_R_RR66G.pdb	-0.4055739939212799	-4.2104997634887695
6okm.pdb	6okm_HL_R_RR66H.pdb	-1.1761813163757324	-2.0206000804901123
6okm.pdb	6okm_HL_R_RR66I.pdb	-0.7830923795700073	-3.1347999572753906
6okm.pdb	6okm_HL_R_RR66L.pdb	-0.8200610876083374	-2.611599922180176
6okm.pdb	6okm_HL_R_RR66K.pdb	0.417936235666275	-1.792799949645996
6okm.pdb	6okm_HL_R_RR66M.pdb	-0.4156622886657715	-2.1184000968933105
6okm.pdb	6okm_HL_R_RR66F.pdb	-0.9334592819213867	-2.1693999767303467
6okm.pdb	6okm_HL_R_RR66P.pdb	-0.6322152018547058	-3.648400068283081
6okm.pdb	6okm_HL_R_RR66S.pdb	0.2654780149459839	-3.908600091934204
6okm.pdb	6okm_HL_R_RR66T.pdb	-0.08877210319042206	-2.6789000034332275
6okm.pdb	6okm_HL_R_RR66W.pdb	-0.5544893741607666	-1.42739999294281
6okm.pdb	6okm_HL_R_RR66Y.pdb	-1.0571296215057373	-4.196599960327148
6okm.pdb	6okm_HL_R_RR66V.pdb	-0.6618109941482544	-2.359600067138672
6okm.pdb	6okm_HL_R_KR67A.pdb	0.31682276725769043	-0.042500000447034836
6okm.pdb	6okm_HL_R_KR67R.pdb	0.040550634264945984	-0.06870000064373016
6okm.pdb	6okm_HL_R_KR67N.pdb	-0.08913592994213104	0.013000000268220901
6okm.pdb	6okm_HL_R_KR67D.pdb	-0.21049362421035767	0.05079999938607216
6okm.pdb	6okm_HL_R_KR67C.pdb	0.026722222566604614	-0.010300000198185444
6okm.pdb	6okm_HL_R_KR67Q.pdb	0.06488731503486633	-0.037700001150369644
6okm.pdb	6okm_HL_R_KR67E.pdb	-0.3686783015727997	0.0608999989926815
6okm.pdb	6okm_HL_R_KR67G.pdb	0.52763831615448	-0.005499999970197678
6okm.pdb	6okm_HL_R_KR67H.pdb	-0.228341743350029	0.04989999905228615
6okm.pdb	6okm_HL_R_KR67I.pdb	-0.6213394403457642	-0.05090000107884407
6okm.pdb	6okm_HL_R_KR67L.pdb	-0.3572421073913574	0.04390000179409981
6okm.pdb	6okm_HL_R_KR67M.pdb	-0.00974494218826294	0.03099999949336052
6okm.pdb	6okm_HL_R_KR67F.pdb	0.05427205562591553	0.03709999844431877
6okm.pdb	6okm_HL_R_KR67P.pdb	-0.18530523777008057	-0.7580999732017517
6okm.pdb	6okm_HL_R_KR67S.pdb	-0.3249985873699188	-0.025100000202655792
6okm.pdb	6okm_HL_R_KR67T.pdb	-0.09794596582651138	0.016100000590085983
6okm.pdb	6okm_HL_R_KR67W.pdb	-0.35363706946372986	0.028699999675154686
6okm.pdb	6okm_HL_R_KR67Y.pdb	0.06465359032154083	0.01979999989271164
6okm.pdb	6okm_HL_R_KR67V.pdb	-0.2601160407066345	-0.07419999688863754
6okm.pdb	6okm_HL_R_QR68A.pdb	0.27273431420326233	0.009800000116229057
6okm.pdb	6okm_HL_R_QR68R.pdb	-0.3902552127838135	-0.1348000019788742
6okm.pdb	6okm_HL_R_QR68N.pdb	0.049918532371520996	0.030700000002980232
6okm.pdb	6okm_HL_R_QR68D.pdb	-0.32423776388168335	-0.05040000006556511
6okm.pdb	6okm_HL_R_QR68C.pdb	-0.02627567946910858	-0.021700000390410423
6okm.pdb	6okm_HL_R_QR68E.pdb	-0.1852002590894699	0.01889999955892563
6okm.pdb	6okm_HL_R_QR68G.pdb	0.609704852104187	-0.015399999916553497
6okm.pdb	6okm_HL_R_QR68H.pdb	-0.42212218046188354	0.08079999685287476
6okm.pdb	6okm_HL_R_QR68I.pdb	-0.3389962911605835	-0.04989999905228615
6okm.pdb	6okm_HL_R_QR68L.pdb	-0.2995426654815674	-0.00279999990016222
6okm.pdb	6okm_HL_R_QR68K.pdb	-0.3363930583000183	-0.026799999177455902
6okm.pdb	6okm_HL_R_QR68M.pdb	-0.36852961778640747	0.011699999682605267
6okm.pdb	6okm_HL_R_QR68F.pdb	-0.45670008659362793	0.05480000004172325
6okm.pdb	6okm_HL_R_QR68P.pdb	-0.517053484916687	-0.14300000667572021
6okm.pdb	6okm_HL_R_QR68S.pdb	-0.17171041667461395	0.05849999934434891
6okm.pdb	6okm_HL_R_QR68T.pdb	-0.28623950481414795	-0.5418999791145325
6okm.pdb	6okm_HL_R_QR68W.pdb	-0.6661636829376221	0.010400000028312206
6okm.pdb	6okm_HL_R_QR68Y.pdb	-0.4471462666988373	0.14100000262260437
6okm.pdb	6okm_HL_R_QR68V.pdb	-0.08072836697101593	-0.04809999838471413
6okm.pdb	6okm_HL_R_LR69A.pdb	-0.4733770489692688	-1.5586999654769897
6okm.pdb	6okm_HL_R_LR69R.pdb	-0.792046070098877	-2.147700071334839
6okm.pdb	6okm_HL_R_LR69N.pdb	-0.18623878061771393	-2.0559000968933105
6okm.pdb	6okm_HL_R_LR69D.pdb	-0.7601433992385864	-1.4296000003814697
6okm.pdb	6okm_HL_R_LR69C.pdb	-0.6033637523651123	-1.3102999925613403
6okm.pdb	6okm_HL_R_LR69Q.pdb	-0.26304179430007935	-2.4093000888824463
6okm.pdb	6okm_HL_R_LR69E.pdb	-0.9662702083587646	-2.642699956893921
6okm.pdb	6okm_HL_R_LR69G.pdb	-0.6821193695068359	-2.0165998935699463
6okm.pdb	6okm_HL_R_LR69H.pdb	-0.5589514970779419	-1.9466999769210815
6okm.pdb	6okm_HL_R_LR69I.pdb	-0.5448905229568481	-0.49729999899864197
6okm.pdb	6okm_HL_R_LR69K.pdb	0.3703700006008148	-2.0873000621795654
6okm.pdb	6okm_HL_R_LR69M.pdb	-0.3302736282348633	0.30809998512268066
6okm.pdb	6okm_HL_R_LR69F.pdb	-0.6538257598876953	-1.7381000518798828
6okm.pdb	6okm_HL_R_LR69P.pdb	-0.25546929240226746	-1.315000057220459
6okm.pdb	6okm_HL_R_LR69S.pdb	-0.7524150609970093	-1.9486000537872314
6okm.pdb	6okm_HL_R_LR69T.pdb	-0.6675260066986084	-2.0357000827789307
6okm.pdb	6okm_HL_R_LR69W.pdb	-0.4645346701145172	-1.753999948501587
6okm.pdb	6okm_HL_R_LR69Y.pdb	-0.909684419631958	-1.6916999816894531
6okm.pdb	6okm_HL_R_LR69V.pdb	-0.7764724493026733	-1.1962000131607056
5fhc.pdb	5fhc_AB_J_SA99A.pdb	-0.3763878345489502	0.30395999550819397
5fhc.pdb	5fhc_AB_J_SA99R.pdb	-1.59791898727417	-4.305699825286865
5fhc.pdb	5fhc_AB_J_SA99N.pdb	-0.6783100366592407	-0.023970000445842743
5fhc.pdb	5fhc_AB_J_SA99D.pdb	-0.046923018991947174	0.455269992351532
5fhc.pdb	5fhc_AB_J_SA99C.pdb	-0.8893411159515381	0.2851400077342987
5fhc.pdb	5fhc_AB_J_SA99Q.pdb	-1.784555435180664	-5.55364990234375
5fhc.pdb	5fhc_AB_J_SA99E.pdb	-1.5191736221313477	-4.231540203094482
5fhc.pdb	5fhc_AB_J_SA99G.pdb	-0.7276624441146851	-0.2914400100708008
5fhc.pdb	5fhc_AB_J_SA99H.pdb	-1.7750885486602783	-4.140960216522217
5fhc.pdb	5fhc_AB_J_SA99I.pdb	-1.053959846496582	-1.3912689685821533
5fhc.pdb	5fhc_AB_J_SA99L.pdb	-1.5758554935455322	-2.112816095352173
5fhc.pdb	5fhc_AB_J_SA99K.pdb	-2.0690715312957764	-7.204090118408203
5fhc.pdb	5fhc_AB_J_SA99M.pdb	-0.5863591432571411	-1.093222975730896
5fhc.pdb	5fhc_AB_J_SA99F.pdb	-2.4374804496765137	-2.0292398929595947
5fhc.pdb	5fhc_AB_J_SA99P.pdb	-1.451772928237915	0.22801999747753143
5fhc.pdb	5fhc_AB_J_SA99T.pdb	-0.6943560838699341	-0.05649000033736229
5fhc.pdb	5fhc_AB_J_SA99W.pdb	-3.085427761077881	-29.367000579833984
5fhc.pdb	5fhc_AB_J_SA99Y.pdb	-2.4669671058654785	-4.885680198669434
5fhc.pdb	5fhc_AB_J_SA99V.pdb	-0.5387537479400635	0.6094300150871277
5fhc.pdb	5fhc_AB_J_RA100A.pdb	0.321659117937088	0.05992000177502632
5fhc.pdb	5fhc_AB_J_RA100N.pdb	-0.0559270903468132	0.007519999984651804
5fhc.pdb	5fhc_AB_J_RA100D.pdb	-0.24386166036128998	0.053950000554323196
5fhc.pdb	5fhc_AB_J_RA100C.pdb	0.3577047288417816	0.010809999890625477
5fhc.pdb	5fhc_AB_J_RA100Q.pdb	0.02077507972717285	0.010470000095665455
5fhc.pdb	5fhc_AB_J_RA100E.pdb	0.07984931766986847	-0.008449999615550041
5fhc.pdb	5fhc_AB_J_RA100G.pdb	0.17544391751289368	0.10780999809503555
5fhc.pdb	5fhc_AB_J_RA100H.pdb	-0.15278562903404236	-0.21963000297546387
5fhc.pdb	5fhc_AB_J_RA100I.pdb	-0.014021515846252441	-0.20555999875068665
5fhc.pdb	5fhc_AB_J_RA100L.pdb	-0.109112948179245	-0.1907999962568283
5fhc.pdb	5fhc_AB_J_RA100K.pdb	0.33877459168434143	0.09502000361680984
5fhc.pdb	5fhc_AB_J_RA100M.pdb	0.12754309177398682	0.02457999996840954
5fhc.pdb	5fhc_AB_J_RA100F.pdb	0.08897790312767029	-0.13917000591754913
5fhc.pdb	5fhc_AB_J_RA100P.pdb	-0.6109409332275391	0.1330299973487854
5fhc.pdb	5fhc_AB_J_RA100S.pdb	0.1977471113204956	0.13977999985218048
5fhc.pdb	5fhc_AB_J_RA100T.pdb	0.027197659015655518	0.10467000305652618
5fhc.pdb	5fhc_AB_J_RA100W.pdb	-1.099240779876709	-0.17747999727725983
5fhc.pdb	5fhc_AB_J_RA100Y.pdb	0.04374587535858154	-0.4759500026702881
5fhc.pdb	5fhc_AB_J_RA100V.pdb	0.1625279188156128	-0.06923999637365341
5fhc.pdb	5fhc_AB_J_SA101A.pdb	-0.390510618686676	0.6222100257873535
5fhc.pdb	5fhc_AB_J_SA101R.pdb	-0.7644250392913818	-0.9237909913063049
5fhc.pdb	5fhc_AB_J_SA101N.pdb	-0.6207444071769714	-0.768733024597168
5fhc.pdb	5fhc_AB_J_SA101D.pdb	-0.6990690231323242	-1.2972455024719238
5fhc.pdb	5fhc_AB_J_SA101C.pdb	-0.5218430757522583	-0.1637900024652481
5fhc.pdb	5fhc_AB_J_SA101Q.pdb	-0.7454158067703247	-0.974016010761261
5fhc.pdb	5fhc_AB_J_SA101E.pdb	-0.7084245681762695	-1.3419090509414673
5fhc.pdb	5fhc_AB_J_SA101G.pdb	-0.5171434879302979	1.1193900108337402
5fhc.pdb	5fhc_AB_J_SA101H.pdb	-1.05351984500885	-0.8461130261421204
5fhc.pdb	5fhc_AB_J_SA101I.pdb	-0.8939894437789917	-1.286313772201538
5fhc.pdb	5fhc_AB_J_SA101L.pdb	-0.7471572160720825	-1.5963740348815918
5fhc.pdb	5fhc_AB_J_SA101K.pdb	-0.9987344741821289	-0.8017200231552124
5fhc.pdb	5fhc_AB_J_SA101M.pdb	-0.8967674970626831	0.38857999444007874
5fhc.pdb	5fhc_AB_J_SA101F.pdb	-0.9157065153121948	-1.153908610343933
5fhc.pdb	5fhc_AB_J_SA101P.pdb	-0.567009449005127	0.3106600046157837
5fhc.pdb	5fhc_AB_J_SA101T.pdb	-0.5556517243385315	-0.32468700408935547
5fhc.pdb	5fhc_AB_J_SA101W.pdb	-1.786919355392456	-1.0080629587173462
5fhc.pdb	5fhc_AB_J_SA101Y.pdb	-0.5075717568397522	-0.8226860165596008
5fhc.pdb	5fhc_AB_J_SA101V.pdb	-0.7927582263946533	-0.13210999965667725
5fhc.pdb	5fhc_AB_J_TA110A.pdb	0.3118138909339905	0.2831000089645386
5fhc.pdb	5fhc_AB_J_TA110R.pdb	-0.3995424509048462	-1.3476760387420654
5fhc.pdb	5fhc_AB_J_TA110N.pdb	-0.1191156804561615	-0.2541239857673645
5fhc.pdb	5fhc_AB_J_TA110D.pdb	-0.031676262617111206	-0.5299789905548096
5fhc.pdb	5fhc_AB_J_TA110C.pdb	-0.19069761037826538	0.04450000077486038
5fhc.pdb	5fhc_AB_J_TA110Q.pdb	0.07225865125656128	-1.1480692625045776
5fhc.pdb	5fhc_AB_J_TA110E.pdb	-0.2483842670917511	-0.8935840129852295
5fhc.pdb	5fhc_AB_J_TA110G.pdb	0.43278172612190247	-0.2676219940185547
5fhc.pdb	5fhc_AB_J_TA110H.pdb	-1.0015407800674438	-0.5732669830322266
5fhc.pdb	5fhc_AB_J_TA110I.pdb	-0.5021600723266602	0.3325900137424469
5fhc.pdb	5fhc_AB_J_TA110L.pdb	-0.6152850389480591	0.3171299993991852
5fhc.pdb	5fhc_AB_J_TA110K.pdb	-0.3951297104358673	-0.8820819854736328
5fhc.pdb	5fhc_AB_J_TA110M.pdb	0.45910319685935974	0.15580999851226807
5fhc.pdb	5fhc_AB_J_TA110F.pdb	-1.002195119857788	-0.39676499366760254
5fhc.pdb	5fhc_AB_J_TA110P.pdb	-0.7572641372680664	-0.5230919718742371
5fhc.pdb	5fhc_AB_J_TA110S.pdb	0.24550479650497437	0.10919000208377838
5fhc.pdb	5fhc_AB_J_TA110W.pdb	-1.7414966821670532	-1.9367040395736694
5fhc.pdb	5fhc_AB_J_TA110Y.pdb	-1.5012948513031006	-12.86989974975586
5fhc.pdb	5fhc_AB_J_TA110V.pdb	-0.8067666292190552	0.36757999658584595
5fhc.pdb	5fhc_AB_J_YB47A.pdb	-0.07187270373106003	-1.5367039442062378
5fhc.pdb	5fhc_AB_J_YB47R.pdb	-0.17839942872524261	-1.8916490077972412
5fhc.pdb	5fhc_AB_J_YB47N.pdb	-0.71319580078125	-1.5688350200653076
5fhc.pdb	5fhc_AB_J_YB47D.pdb	0.17270806431770325	-2.0370609760284424
5fhc.pdb	5fhc_AB_J_YB47C.pdb	-0.051621198654174805	-1.4073699712753296
5fhc.pdb	5fhc_AB_J_YB47Q.pdb	0.42857280373573303	-1.6237050294876099
5fhc.pdb	5fhc_AB_J_YB47E.pdb	0.261018842458725	-2.334199905395508
5fhc.pdb	5fhc_AB_J_YB47G.pdb	-0.5677701234817505	-1.5400290489196777
5fhc.pdb	5fhc_AB_J_YB47H.pdb	-0.35616645216941833	-1.3520029783248901
5fhc.pdb	5fhc_AB_J_YB47I.pdb	-0.4245516359806061	-1.089521050453186
5fhc.pdb	5fhc_AB_J_YB47L.pdb	-0.5232443809509277	-0.8892719745635986
5fhc.pdb	5fhc_AB_J_YB47K.pdb	0.02835369110107422	-1.9147629737854004
5fhc.pdb	5fhc_AB_J_YB47M.pdb	-0.10703372955322266	-0.941087007522583
5fhc.pdb	5fhc_AB_J_YB47F.pdb	-0.8589977025985718	-0.6005499958992004
5fhc.pdb	5fhc_AB_J_YB47P.pdb	-0.09118245542049408	-1.4890819787979126
5fhc.pdb	5fhc_AB_J_YB47S.pdb	-0.5155050754547119	-1.5826120376586914
5fhc.pdb	5fhc_AB_J_YB47T.pdb	-0.5282139778137207	-1.3055411577224731
5fhc.pdb	5fhc_AB_J_YB47W.pdb	-0.18330657482147217	-2.9730100631713867
5fhc.pdb	5fhc_AB_J_YB47V.pdb	-0.22610154747962952	-1.4940249919891357
5fhc.pdb	5fhc_AB_J_GJ23A.pdb	0.22432121634483337	-2.481379985809326
5fhc.pdb	5fhc_AB_J_GJ23R.pdb	-0.93733811378479	-6.1724700927734375
5fhc.pdb	5fhc_AB_J_GJ23N.pdb	-0.2811385691165924	-1.5853060483932495
5fhc.pdb	5fhc_AB_J_GJ23D.pdb	-0.9368045330047607	-4.30810022354126
5fhc.pdb	5fhc_AB_J_GJ23C.pdb	-0.194659024477005	-3.869719982147217
5fhc.pdb	5fhc_AB_J_GJ23Q.pdb	-0.8857437372207642	-5.102759838104248
5fhc.pdb	5fhc_AB_J_GJ23E.pdb	-0.9604333639144897	-6.045229911804199
5fhc.pdb	5fhc_AB_J_GJ23H.pdb	-0.918980598449707	-3.1877400875091553
5fhc.pdb	5fhc_AB_J_GJ23I.pdb	-1.1076459884643555	-5.87568998336792
5fhc.pdb	5fhc_AB_J_GJ23L.pdb	-1.0077935457229614	-8.807889938354492
5fhc.pdb	5fhc_AB_J_GJ23K.pdb	-0.6438816785812378	-3.6434199810028076
5fhc.pdb	5fhc_AB_J_GJ23M.pdb	-0.5912935137748718	-4.8155598640441895
5fhc.pdb	5fhc_AB_J_GJ23F.pdb	-1.2736986875534058	-4.398429870605469
5fhc.pdb	5fhc_AB_J_GJ23P.pdb	-0.8038878440856934	-3.1283600330352783
5fhc.pdb	5fhc_AB_J_GJ23S.pdb	0.1693137288093567	-4.795340061187744
5fhc.pdb	5fhc_AB_J_GJ23T.pdb	-0.2274598777294159	-3.4596500396728516
5fhc.pdb	5fhc_AB_J_GJ23W.pdb	-1.528961181640625	-6.775519847869873
5fhc.pdb	5fhc_AB_J_GJ23Y.pdb	-1.4353379011154175	-5.458330154418945
5fhc.pdb	5fhc_AB_J_GJ23V.pdb	-0.3535328507423401	-5.61460018157959
5fhc.pdb	5fhc_AB_J_AJ25R.pdb	-0.7048016786575317	-0.7709810137748718
5fhc.pdb	5fhc_AB_J_AJ25N.pdb	-0.7672878503799438	-0.41597801446914673
5fhc.pdb	5fhc_AB_J_AJ25D.pdb	-1.058762788772583	-1.147341251373291
5fhc.pdb	5fhc_AB_J_AJ25C.pdb	-0.08094128966331482	0.6881700158119202
5fhc.pdb	5fhc_AB_J_AJ25Q.pdb	-1.2962030172348022	-0.2226569950580597
5fhc.pdb	5fhc_AB_J_AJ25E.pdb	-1.0098830461502075	-0.5267760157585144
5fhc.pdb	5fhc_AB_J_AJ25G.pdb	-0.27257102727890015	0.7735499739646912
5fhc.pdb	5fhc_AB_J_AJ25H.pdb	-1.220701813697815	-0.42745599150657654
5fhc.pdb	5fhc_AB_J_AJ25I.pdb	-1.2058165073394775	-0.5867589712142944
5fhc.pdb	5fhc_AB_J_AJ25L.pdb	-0.6753594875335693	-0.8041599988937378
5fhc.pdb	5fhc_AB_J_AJ25K.pdb	-0.9183750152587891	-1.253495693206787
5fhc.pdb	5fhc_AB_J_AJ25M.pdb	-0.18332351744174957	1.6012799739837646
5fhc.pdb	5fhc_AB_J_AJ25F.pdb	-0.9627485275268555	-0.6128950119018555
5fhc.pdb	5fhc_AB_J_AJ25P.pdb	-1.3899221420288086	0.09397999942302704
5fhc.pdb	5fhc_AB_J_AJ25S.pdb	-0.5749859809875488	-0.5632849931716919
5fhc.pdb	5fhc_AB_J_AJ25T.pdb	-0.9483789205551147	-1.6283910274505615
5fhc.pdb	5fhc_AB_J_AJ25W.pdb	-1.501415729522705	-0.5707119703292847
5fhc.pdb	5fhc_AB_J_AJ25Y.pdb	-1.2771471738815308	-0.818356990814209
5fhc.pdb	5fhc_AB_J_AJ25V.pdb	-1.0414024591445923	-0.5701349973678589
5fhc.pdb	5fhc_AB_J_IJ26A.pdb	0.2544573247432709	-1.2534433603286743
5fhc.pdb	5fhc_AB_J_IJ26R.pdb	0.026442885398864746	-0.7138990163803101
5fhc.pdb	5fhc_AB_J_IJ26N.pdb	0.07085150480270386	-1.107583999633789
5fhc.pdb	5fhc_AB_J_IJ26D.pdb	-0.2990124821662903	0.05144000053405762
5fhc.pdb	5fhc_AB_J_IJ26C.pdb	0.6302484273910522	-0.7269390225410461
5fhc.pdb	5fhc_AB_J_IJ26Q.pdb	-0.1314217895269394	-0.012409999966621399
5fhc.pdb	5fhc_AB_J_IJ26E.pdb	-0.4638541638851166	-1.9149659872055054
5fhc.pdb	5fhc_AB_J_IJ26G.pdb	0.5213912725448608	-1.5193899869918823
5fhc.pdb	5fhc_AB_J_IJ26H.pdb	-0.43110179901123047	-1.155949592590332
5fhc.pdb	5fhc_AB_J_IJ26L.pdb	-0.273811012506485	0.6811000108718872
5fhc.pdb	5fhc_AB_J_IJ26K.pdb	0.07253885269165039	-1.5894509553909302
5fhc.pdb	5fhc_AB_J_IJ26M.pdb	0.6957259178161621	1.1090199947357178
5fhc.pdb	5fhc_AB_J_IJ26F.pdb	-0.1064983382821083	-0.8061869740486145
5fhc.pdb	5fhc_AB_J_IJ26P.pdb	-0.9470739364624023	-1.3449690341949463
5fhc.pdb	5fhc_AB_J_IJ26S.pdb	0.5384844541549683	-0.7418400049209595
5fhc.pdb	5fhc_AB_J_IJ26T.pdb	0.5188437700271606	-0.4005259871482849
5fhc.pdb	5fhc_AB_J_IJ26W.pdb	-0.20178714394569397	-0.8380810022354126
5fhc.pdb	5fhc_AB_J_IJ26Y.pdb	-0.027884677052497864	-0.9083920121192932
5fhc.pdb	5fhc_AB_J_IJ26V.pdb	-0.12986209988594055	-0.5677909851074219
3j8v.pdb	3j8v_FJ_D_WJ32A.pdb	-0.5233975052833557	1.3022199869155884
3j8v.pdb	3j8v_FJ_D_WJ32R.pdb	-0.25834405422210693	2.2753500938415527
3j8v.pdb	3j8v_FJ_D_WJ32N.pdb	-0.6893631219863892	0.7646700143814087
3j8v.pdb	3j8v_FJ_D_WJ32D.pdb	-0.8202933073043823	0.8037700057029724
3j8v.pdb	3j8v_FJ_D_WJ32C.pdb	-0.6991065740585327	1.1952199935913086
3j8v.pdb	3j8v_FJ_D_WJ32Q.pdb	-0.794202446937561	0.897409975528717
3j8v.pdb	3j8v_FJ_D_WJ32E.pdb	-0.2875685393810272	0.8995299935340881
3j8v.pdb	3j8v_FJ_D_WJ32G.pdb	-0.45980629324913025	1.3719099760055542
3j8v.pdb	3j8v_FJ_D_WJ32H.pdb	-0.2538345456123352	1.8101500272750854
3j8v.pdb	3j8v_FJ_D_WJ32I.pdb	0.004792541265487671	1.0123399496078491
3j8v.pdb	3j8v_FJ_D_WJ32L.pdb	-0.7391581535339355	1.609779953956604
3j8v.pdb	3j8v_FJ_D_WJ32K.pdb	-0.24768687784671783	0.8133400082588196
3j8v.pdb	3j8v_FJ_D_WJ32M.pdb	-0.2336319386959076	1.628059983253479
3j8v.pdb	3j8v_FJ_D_WJ32F.pdb	-0.40686073899269104	1.825719952583313
3j8v.pdb	3j8v_FJ_D_WJ32P.pdb	-0.811977744102478	1.0370099544525146
3j8v.pdb	3j8v_FJ_D_WJ32S.pdb	-0.6973415613174438	1.0995800495147705
3j8v.pdb	3j8v_FJ_D_WJ32T.pdb	-0.8294839859008789	2.519979953765869
3j8v.pdb	3j8v_FJ_D_WJ32Y.pdb	-0.561502993106842	0.6579499840736389
3j8v.pdb	3j8v_FJ_D_WJ32V.pdb	-0.4873645007610321	1.025480031967163
3j8v.pdb	3j8v_FJ_D_WJ92A.pdb	-0.503055989742279	3.08774995803833
3j8v.pdb	3j8v_FJ_D_WJ92R.pdb	-1.1814641952514648	4.010280132293701
3j8v.pdb	3j8v_FJ_D_WJ92N.pdb	0.4067622125148773	3.5237200260162354
3j8v.pdb	3j8v_FJ_D_WJ92D.pdb	0.2408553659915924	4.581439971923828
3j8v.pdb	3j8v_FJ_D_WJ92C.pdb	-0.22147682309150696	3.0650699138641357
3j8v.pdb	3j8v_FJ_D_WJ92Q.pdb	-0.3542446792125702	2.8251700401306152
3j8v.pdb	3j8v_FJ_D_WJ92E.pdb	-0.0636649876832962	2.8508899211883545
3j8v.pdb	3j8v_FJ_D_WJ92G.pdb	-0.5001815557479858	3.005229949951172
3j8v.pdb	3j8v_FJ_D_WJ92H.pdb	-0.38441839814186096	2.327630043029785
3j8v.pdb	3j8v_FJ_D_WJ92I.pdb	-0.7108044624328613	3.3977699279785156
3j8v.pdb	3j8v_FJ_D_WJ92L.pdb	-0.9004021883010864	3.0592100620269775
3j8v.pdb	3j8v_FJ_D_WJ92K.pdb	-0.7725346088409424	2.292609930038452
3j8v.pdb	3j8v_FJ_D_WJ92M.pdb	-0.7879695892333984	3.1631898880004883
3j8v.pdb	3j8v_FJ_D_WJ92F.pdb	0.21698907017707825	1.7290199995040894
3j8v.pdb	3j8v_FJ_D_WJ92P.pdb	-1.1642495393753052	2.944849967956543
3j8v.pdb	3j8v_FJ_D_WJ92S.pdb	-0.4424453675746918	4.985060214996338
3j8v.pdb	3j8v_FJ_D_WJ92T.pdb	-0.24310371279716492	2.9538800716400146
3j8v.pdb	3j8v_FJ_D_WJ92Y.pdb	0.06771457195281982	1.0707999467849731
3j8v.pdb	3j8v_FJ_D_WJ92V.pdb	-1.011492371559143	3.402060031890869
3j8v.pdb	3j8v_FJ_D_GF52A.pdb	-0.12730610370635986	2.3178999423980713
3j8v.pdb	3j8v_FJ_D_GF52R.pdb	-0.4558611810207367	4.551159858703613
3j8v.pdb	3j8v_FJ_D_GF52N.pdb	-0.5368040800094604	2.449429988861084
3j8v.pdb	3j8v_FJ_D_GF52D.pdb	-0.4859885275363922	1.883270025253296
3j8v.pdb	3j8v_FJ_D_GF52C.pdb	-0.33802080154418945	2.583739995956421
3j8v.pdb	3j8v_FJ_D_GF52Q.pdb	-0.44266340136528015	2.299949884414673
3j8v.pdb	3j8v_FJ_D_GF52E.pdb	-0.44898054003715515	1.5679899454116821
3j8v.pdb	3j8v_FJ_D_GF52H.pdb	-0.24989472329616547	2.3336501121520996
3j8v.pdb	3j8v_FJ_D_GF52I.pdb	-0.16869951784610748	2.5790200233459473
3j8v.pdb	3j8v_FJ_D_GF52L.pdb	-0.7473657131195068	2.715290069580078
3j8v.pdb	3j8v_FJ_D_GF52K.pdb	-0.4864932894706726	2.335750102996826
3j8v.pdb	3j8v_FJ_D_GF52M.pdb	-0.4583231806755066	3.140120029449463
3j8v.pdb	3j8v_FJ_D_GF52F.pdb	-0.6889771223068237	3.11286997795105
3j8v.pdb	3j8v_FJ_D_GF52P.pdb	-1.2911919355392456	1.984410047531128
3j8v.pdb	3j8v_FJ_D_GF52S.pdb	-0.18922387063503265	2.5345098972320557
3j8v.pdb	3j8v_FJ_D_GF52T.pdb	-0.15824061632156372	2.5487399101257324
3j8v.pdb	3j8v_FJ_D_GF52W.pdb	-0.2836296558380127	2.843709945678711
3j8v.pdb	3j8v_FJ_D_GF52Y.pdb	0.5211257934570312	3.454780101776123
3j8v.pdb	3j8v_FJ_D_GF52V.pdb	0.007976874709129333	2.484189987182617
3j8v.pdb	3j8v_FJ_D_KF72A.pdb	-1.0382664203643799	2.3340699672698975
3j8v.pdb	3j8v_FJ_D_KF72R.pdb	-0.8176980018615723	2.0435800552368164
3j8v.pdb	3j8v_FJ_D_KF72N.pdb	-1.3829560279846191	2.5226399898529053
3j8v.pdb	3j8v_FJ_D_KF72D.pdb	-0.5436083078384399	2.1768798828125
3j8v.pdb	3j8v_FJ_D_KF72C.pdb	-1.155558466911316	2.207350015640259
3j8v.pdb	3j8v_FJ_D_KF72Q.pdb	-0.40394848585128784	2.301539897918701
3j8v.pdb	3j8v_FJ_D_KF72E.pdb	-0.5915629863739014	2.11122989654541
3j8v.pdb	3j8v_FJ_D_KF72G.pdb	-0.12530095875263214	2.4731600284576416
3j8v.pdb	3j8v_FJ_D_KF72H.pdb	-0.7400987148284912	2.2332499027252197
3j8v.pdb	3j8v_FJ_D_KF72I.pdb	-0.763587236404419	2.6987900733947754
3j8v.pdb	3j8v_FJ_D_KF72L.pdb	-0.5645816326141357	2.2467100620269775
3j8v.pdb	3j8v_FJ_D_KF72M.pdb	-0.3007849454879761	2.3563599586486816
3j8v.pdb	3j8v_FJ_D_KF72F.pdb	-1.0995995998382568	3.98009991645813
3j8v.pdb	3j8v_FJ_D_KF72P.pdb	-1.0353591442108154	2.485879898071289
3j8v.pdb	3j8v_FJ_D_KF72S.pdb	-0.7242159843444824	2.2111499309539795
3j8v.pdb	3j8v_FJ_D_KF72T.pdb	-0.8803037405014038	2.2699201107025146
3j8v.pdb	3j8v_FJ_D_KF72W.pdb	-1.2628216743469238	3.0260798931121826
3j8v.pdb	3j8v_FJ_D_KF72Y.pdb	0.031919702887535095	3.5673699378967285
3j8v.pdb	3j8v_FJ_D_KF72V.pdb	-0.7148334980010986	2.528330087661743
3j8v.pdb	3j8v_FJ_D_DF101A.pdb	-0.21805419027805328	0.37749001383781433
3j8v.pdb	3j8v_FJ_D_DF101R.pdb	0.5188027620315552	1.4338200092315674
3j8v.pdb	3j8v_FJ_D_DF101N.pdb	0.034442514181137085	0.2257000058889389
3j8v.pdb	3j8v_FJ_D_DF101C.pdb	-0.009082764387130737	0.33142000436782837
3j8v.pdb	3j8v_FJ_D_DF101Q.pdb	-0.3010792136192322	0.33059000968933105
3j8v.pdb	3j8v_FJ_D_DF101E.pdb	-0.5486015677452087	0.12801000475883484
3j8v.pdb	3j8v_FJ_D_DF101G.pdb	-0.18747055530548096	0.48120999336242676
3j8v.pdb	3j8v_FJ_D_DF101H.pdb	0.22751069068908691	-0.012839999981224537
3j8v.pdb	3j8v_FJ_D_DF101I.pdb	-0.6228551864624023	0.3059000074863434
3j8v.pdb	3j8v_FJ_D_DF101L.pdb	-0.6085555553436279	0.4391399919986725
3j8v.pdb	3j8v_FJ_D_DF101K.pdb	-0.25165414810180664	0.21063999831676483
3j8v.pdb	3j8v_FJ_D_DF101M.pdb	-0.06742313504219055	0.3081200122833252
3j8v.pdb	3j8v_FJ_D_DF101F.pdb	-0.07561072707176208	0.46689000725746155
3j8v.pdb	3j8v_FJ_D_DF101P.pdb	-0.2798146903514862	0.28867000341415405
3j8v.pdb	3j8v_FJ_D_DF101S.pdb	-0.2514234185218811	0.2452699989080429
3j8v.pdb	3j8v_FJ_D_DF101T.pdb	-0.3153579831123352	0.07835999876260757
3j8v.pdb	3j8v_FJ_D_DF101W.pdb	-0.29684364795684814	1.0106500387191772
3j8v.pdb	3j8v_FJ_D_DF101Y.pdb	0.032389745116233826	0.0844699963927269
3j8v.pdb	3j8v_FJ_D_DF101V.pdb	-0.34332793951034546	0.24601000547409058
3j8v.pdb	3j8v_FJ_D_YF105A.pdb	0.32065120339393616	0.03448000177741051
3j8v.pdb	3j8v_FJ_D_YF105R.pdb	-0.14144648611545563	0.03212999925017357
3j8v.pdb	3j8v_FJ_D_YF105N.pdb	-0.6752783060073853	0.08530999720096588
3j8v.pdb	3j8v_FJ_D_YF105D.pdb	0.0780477225780487	0.04733999818563461
3j8v.pdb	3j8v_FJ_D_YF105C.pdb	0.3725217878818512	0.09646999835968018
3j8v.pdb	3j8v_FJ_D_YF105Q.pdb	0.09288397431373596	0.10253000259399414
3j8v.pdb	3j8v_FJ_D_YF105E.pdb	0.3272549510002136	0.10175000131130219
3j8v.pdb	3j8v_FJ_D_YF105G.pdb	0.48279324173927307	0.005539999809116125
3j8v.pdb	3j8v_FJ_D_YF105H.pdb	0.1559816300868988	0.0412600003182888
3j8v.pdb	3j8v_FJ_D_YF105I.pdb	0.04821902513504028	0.10213000327348709
3j8v.pdb	3j8v_FJ_D_YF105L.pdb	0.10438773036003113	0.08823999762535095
3j8v.pdb	3j8v_FJ_D_YF105K.pdb	0.1745559275150299	0.07778000086545944
3j8v.pdb	3j8v_FJ_D_YF105M.pdb	-0.3063248097896576	0.09085000306367874
3j8v.pdb	3j8v_FJ_D_YF105F.pdb	0.25781959295272827	0.11276999861001968
3j8v.pdb	3j8v_FJ_D_YF105P.pdb	-0.19678248465061188	0.12402000278234482
3j8v.pdb	3j8v_FJ_D_YF105S.pdb	0.32495540380477905	0.03821999952197075
3j8v.pdb	3j8v_FJ_D_YF105T.pdb	0.4477211534976959	0.06491000205278397
3j8v.pdb	3j8v_FJ_D_YF105W.pdb	-0.46850138902664185	0.008220000192523003
3j8v.pdb	3j8v_FJ_D_YF105V.pdb	0.1905839741230011	0.08640000224113464
3j8v.pdb	3j8v_FJ_D_ND119A.pdb	-0.12111878395080566	0.0488400012254715
3j8v.pdb	3j8v_FJ_D_ND119R.pdb	-0.7823232412338257	-0.22202999889850616
3j8v.pdb	3j8v_FJ_D_ND119D.pdb	-0.5285588502883911	0.0932300016283989
3j8v.pdb	3j8v_FJ_D_ND119C.pdb	-0.004381313920021057	0.01809000037610531
3j8v.pdb	3j8v_FJ_D_ND119Q.pdb	-0.03467780351638794	0.4925599992275238
3j8v.pdb	3j8v_FJ_D_ND119E.pdb	-0.5491993427276611	-0.02800999954342842
3j8v.pdb	3j8v_FJ_D_ND119G.pdb	-0.004313528537750244	0.06548000127077103
3j8v.pdb	3j8v_FJ_D_ND119H.pdb	-0.18983949720859528	-0.3805899918079376
3j8v.pdb	3j8v_FJ_D_ND119I.pdb	-0.6700738668441772	0.0951400026679039
3j8v.pdb	3j8v_FJ_D_ND119L.pdb	-0.7432671785354614	0.25870001316070557
3j8v.pdb	3j8v_FJ_D_ND119K.pdb	-0.36653804779052734	2.118799924850464
3j8v.pdb	3j8v_FJ_D_ND119M.pdb	-0.6080218553543091	0.5955899953842163
3j8v.pdb	3j8v_FJ_D_ND119F.pdb	-0.03430639207363129	0.45949000120162964
3j8v.pdb	3j8v_FJ_D_ND119P.pdb	-0.18362966179847717	0.07710999995470047
3j8v.pdb	3j8v_FJ_D_ND119S.pdb	-0.40519046783447266	-0.0004400000034365803
3j8v.pdb	3j8v_FJ_D_ND119T.pdb	-0.37435102462768555	-0.17962999641895294
3j8v.pdb	3j8v_FJ_D_ND119W.pdb	-0.3860622048377991	1.848039984703064
3j8v.pdb	3j8v_FJ_D_ND119Y.pdb	-0.33046960830688477	-0.2718999981880188
3j8v.pdb	3j8v_FJ_D_ND119V.pdb	-0.2981066405773163	-0.022280000150203705
3j8v.pdb	3j8v_FJ_D_QD162A.pdb	0.539365291595459	2.7310800552368164
3j8v.pdb	3j8v_FJ_D_QD162R.pdb	-0.3673657774925232	0.19131000339984894
3j8v.pdb	3j8v_FJ_D_QD162N.pdb	0.07769849896430969	2.4984800815582275
3j8v.pdb	3j8v_FJ_D_QD162D.pdb	-0.5895968675613403	1.9875099658966064
3j8v.pdb	3j8v_FJ_D_QD162C.pdb	-0.6051222085952759	2.442239999771118
3j8v.pdb	3j8v_FJ_D_QD162E.pdb	-0.32000041007995605	2.226490020751953
3j8v.pdb	3j8v_FJ_D_QD162G.pdb	0.7012865543365479	2.6356399059295654
3j8v.pdb	3j8v_FJ_D_QD162H.pdb	-0.22757244110107422	2.3836300373077393
3j8v.pdb	3j8v_FJ_D_QD162I.pdb	-0.35330066084861755	3.079900026321411
3j8v.pdb	3j8v_FJ_D_QD162L.pdb	-0.48741772770881653	2.924259901046753
3j8v.pdb	3j8v_FJ_D_QD162K.pdb	-0.6936904191970825	0.4363600015640259
3j8v.pdb	3j8v_FJ_D_QD162M.pdb	-0.5218009948730469	0.8982099890708923
3j8v.pdb	3j8v_FJ_D_QD162F.pdb	-0.0068749189376831055	2.928030014038086
3j8v.pdb	3j8v_FJ_D_QD162P.pdb	-0.38585394620895386	2.8055999279022217
3j8v.pdb	3j8v_FJ_D_QD162S.pdb	-0.03142613172531128	2.4241299629211426
3j8v.pdb	3j8v_FJ_D_QD162T.pdb	-0.4724923372268677	2.5199599266052246
3j8v.pdb	3j8v_FJ_D_QD162W.pdb	-1.0875506401062012	3.487920045852661
3j8v.pdb	3j8v_FJ_D_QD162Y.pdb	-0.3795278072357178	3.1319499015808105
3j8v.pdb	3j8v_FJ_D_QD162V.pdb	-0.17136114835739136	2.86217999458313
3j8v.pdb	3j8v_FJ_D_PD163A.pdb	0.36408504843711853	2.5822300910949707
3j8v.pdb	3j8v_FJ_D_PD163R.pdb	0.049925193190574646	2.434420108795166
3j8v.pdb	3j8v_FJ_D_PD163N.pdb	0.2679341733455658	2.707710027694702
3j8v.pdb	3j8v_FJ_D_PD163D.pdb	0.015917688608169556	2.53164005279541
3j8v.pdb	3j8v_FJ_D_PD163C.pdb	0.6859217882156372	-0.4196299910545349
3j8v.pdb	3j8v_FJ_D_PD163Q.pdb	-0.09600062668323517	2.751960039138794
3j8v.pdb	3j8v_FJ_D_PD163E.pdb	-0.08121418207883835	2.5068199634552
3j8v.pdb	3j8v_FJ_D_PD163G.pdb	0.4088546931743622	2.576740026473999
3j8v.pdb	3j8v_FJ_D_PD163H.pdb	0.008839309215545654	2.6817500591278076
3j8v.pdb	3j8v_FJ_D_PD163I.pdb	-0.23902888596057892	2.27731990814209
3j8v.pdb	3j8v_FJ_D_PD163L.pdb	-0.1764228641986847	2.0438599586486816
3j8v.pdb	3j8v_FJ_D_PD163K.pdb	-0.2850431203842163	2.2980399131774902
3j8v.pdb	3j8v_FJ_D_PD163M.pdb	0.20545127987861633	1.697160005569458
3j8v.pdb	3j8v_FJ_D_PD163F.pdb	0.039487794041633606	2.310080051422119
3j8v.pdb	3j8v_FJ_D_PD163S.pdb	0.21329087018966675	2.0752298831939697
3j8v.pdb	3j8v_FJ_D_PD163T.pdb	0.45600149035453796	1.9361200332641602
3j8v.pdb	3j8v_FJ_D_PD163W.pdb	-0.33447760343551636	2.5285699367523193
3j8v.pdb	3j8v_FJ_D_PD163Y.pdb	-0.32282665371894836	2.651129961013794
3j8v.pdb	3j8v_FJ_D_PD163V.pdb	0.36756786704063416	1.9746299982070923
3j8v.pdb	3j8v_FJ_D_TD247A.pdb	0.2646675407886505	0.12744000554084778
3j8v.pdb	3j8v_FJ_D_TD247R.pdb	0.46808096766471863	-0.47095000743865967
3j8v.pdb	3j8v_FJ_D_TD247N.pdb	0.2584475576877594	0.48267999291419983
3j8v.pdb	3j8v_FJ_D_TD247D.pdb	0.186190664768219	-0.4816100001335144
3j8v.pdb	3j8v_FJ_D_TD247C.pdb	-0.11319432407617569	2.1289799213409424
3j8v.pdb	3j8v_FJ_D_TD247Q.pdb	0.6824489831924438	0.12255000323057175
3j8v.pdb	3j8v_FJ_D_TD247E.pdb	-0.16705799102783203	-0.9813100099563599
3j8v.pdb	3j8v_FJ_D_TD247G.pdb	0.5172421932220459	0.2358500063419342
3j8v.pdb	3j8v_FJ_D_TD247H.pdb	0.6347194910049438	0.12681999802589417
3j8v.pdb	3j8v_FJ_D_TD247I.pdb	-0.05841109901666641	0.10097000002861023
3j8v.pdb	3j8v_FJ_D_TD247L.pdb	-0.1964220106601715	0.5306699872016907
3j8v.pdb	3j8v_FJ_D_TD247K.pdb	0.4848823845386505	-0.04050999879837036
3j8v.pdb	3j8v_FJ_D_TD247M.pdb	0.25370490550994873	0.1143300011754036
3j8v.pdb	3j8v_FJ_D_TD247F.pdb	0.4549243152141571	-0.3750700056552887
3j8v.pdb	3j8v_FJ_D_TD247P.pdb	0.02288961410522461	0.18110999464988708
3j8v.pdb	3j8v_FJ_D_TD247S.pdb	0.012212231755256653	0.15368999540805817
3j8v.pdb	3j8v_FJ_D_TD247W.pdb	-0.8998771905899048	-2.1513800621032715
3j8v.pdb	3j8v_FJ_D_TD247Y.pdb	0.7362488508224487	1.4305100440979004
3j8v.pdb	3j8v_FJ_D_TD247V.pdb	-0.14940766990184784	0.09505999833345413
3j8v.pdb	3j8v_FJ_D_SD261A.pdb	-0.38506829738616943	0.641290009021759
3j8v.pdb	3j8v_FJ_D_SD261R.pdb	-0.09963642060756683	-0.9415199756622314
3j8v.pdb	3j8v_FJ_D_SD261N.pdb	-0.3943992853164673	0.04413999989628792
3j8v.pdb	3j8v_FJ_D_SD261D.pdb	-0.5177359580993652	0.3420700132846832
3j8v.pdb	3j8v_FJ_D_SD261C.pdb	-0.2710326910018921	0.16162000596523285
3j8v.pdb	3j8v_FJ_D_SD261Q.pdb	-0.8375939130783081	0.18328000605106354
3j8v.pdb	3j8v_FJ_D_SD261E.pdb	-0.7237337827682495	-0.22926999628543854
3j8v.pdb	3j8v_FJ_D_SD261G.pdb	-0.22219914197921753	0.9066900014877319
3j8v.pdb	3j8v_FJ_D_SD261H.pdb	-0.7305277585983276	-1.102720022201538
3j8v.pdb	3j8v_FJ_D_SD261I.pdb	-0.6571073532104492	-0.7556399703025818
3j8v.pdb	3j8v_FJ_D_SD261L.pdb	-0.7332860231399536	-0.32846999168395996
3j8v.pdb	3j8v_FJ_D_SD261K.pdb	-0.46883854269981384	-1.010040044784546
3j8v.pdb	3j8v_FJ_D_SD261M.pdb	-0.5921021699905396	-0.5147200226783752
3j8v.pdb	3j8v_FJ_D_SD261F.pdb	-0.6376299858093262	-2.201479911804199
3j8v.pdb	3j8v_FJ_D_SD261P.pdb	-0.5337498784065247	0.800849974155426
3j8v.pdb	3j8v_FJ_D_SD261T.pdb	-0.34686803817749023	-1.652459979057312
3j8v.pdb	3j8v_FJ_D_SD261W.pdb	-1.3678319454193115	-6.111879825592041
3j8v.pdb	3j8v_FJ_D_SD261Y.pdb	-0.5804955959320068	-2.4905800819396973
3j8v.pdb	3j8v_FJ_D_SD261V.pdb	-0.5889735221862793	-2.5378799438476562
3j8v.pdb	3j8v_FJ_D_GD262A.pdb	-0.3658594489097595	-0.17472000420093536
3j8v.pdb	3j8v_FJ_D_GD262R.pdb	-0.30496034026145935	-1.4516899585723877
3j8v.pdb	3j8v_FJ_D_GD262N.pdb	-0.3237539231777191	-0.8147600293159485
3j8v.pdb	3j8v_FJ_D_GD262D.pdb	-0.19703266024589539	-0.41437000036239624
3j8v.pdb	3j8v_FJ_D_GD262C.pdb	-0.19046811759471893	1.8475799560546875
3j8v.pdb	3j8v_FJ_D_GD262Q.pdb	-0.6101036071777344	-1.2101999521255493
3j8v.pdb	3j8v_FJ_D_GD262E.pdb	-0.3226982355117798	-1.3015300035476685
3j8v.pdb	3j8v_FJ_D_GD262H.pdb	-1.0291138887405396	-0.9408000111579895
3j8v.pdb	3j8v_FJ_D_GD262I.pdb	-0.6921401023864746	-1.3511099815368652
3j8v.pdb	3j8v_FJ_D_GD262L.pdb	-0.7915008068084717	-1.2593300342559814
3j8v.pdb	3j8v_FJ_D_GD262K.pdb	-0.6333719491958618	-1.517799973487854
3j8v.pdb	3j8v_FJ_D_GD262M.pdb	-0.29173171520233154	1.4672900438308716
3j8v.pdb	3j8v_FJ_D_GD262F.pdb	-0.3828521966934204	1.462090015411377
3j8v.pdb	3j8v_FJ_D_GD262P.pdb	-0.3051769435405731	0.340939998626709
3j8v.pdb	3j8v_FJ_D_GD262S.pdb	0.08960625529289246	-1.0569299459457397
3j8v.pdb	3j8v_FJ_D_GD262T.pdb	-0.21363607048988342	-1.5614700317382812
3j8v.pdb	3j8v_FJ_D_GD262W.pdb	-1.063842535018921	0.8822199702262878
3j8v.pdb	3j8v_FJ_D_GD262Y.pdb	-0.7332837581634521	1.5868500471115112
3j8v.pdb	3j8v_FJ_D_GD262V.pdb	-0.5882035493850708	-1.1163699626922607
5usf.pdb	5usf_D_A_SD30A.pdb	-0.02395176887512207	0.04749999940395355
5usf.pdb	5usf_D_A_SD30R.pdb	-0.36257562041282654	0.6316999793052673
5usf.pdb	5usf_D_A_SD30N.pdb	-0.22055256366729736	-0.08609999716281891
5usf.pdb	5usf_D_A_SD30D.pdb	-0.20150437951087952	-0.21639999747276306
5usf.pdb	5usf_D_A_SD30C.pdb	-0.13570967316627502	0.22179999947547913
5usf.pdb	5usf_D_A_SD30Q.pdb	-0.4087986350059509	0.5756000280380249
5usf.pdb	5usf_D_A_SD30E.pdb	-0.4498935639858246	0.24400000274181366
5usf.pdb	5usf_D_A_SD30G.pdb	0.3412623107433319	0.020899999886751175
5usf.pdb	5usf_D_A_SD30H.pdb	-0.488788902759552	-0.04769999906420708
5usf.pdb	5usf_D_A_SD30I.pdb	-0.5258134007453918	0.5950000286102295
5usf.pdb	5usf_D_A_SD30L.pdb	-0.17446336150169373	1.0204999446868896
5usf.pdb	5usf_D_A_SD30K.pdb	-0.3145979642868042	0.5156999826431274
5usf.pdb	5usf_D_A_SD30M.pdb	-0.33104458451271057	1.1634000539779663
5usf.pdb	5usf_D_A_SD30F.pdb	-0.3104252815246582	1.5407999753952026
5usf.pdb	5usf_D_A_SD30P.pdb	-0.07032710313796997	0.06729999929666519
5usf.pdb	5usf_D_A_SD30T.pdb	-0.23396706581115723	-0.06830000132322311
5usf.pdb	5usf_D_A_SD30W.pdb	-1.1998183727264404	0.04670000076293945
5usf.pdb	5usf_D_A_SD30Y.pdb	-0.4561658799648285	0.6111000180244446
5usf.pdb	5usf_D_A_SD30V.pdb	-0.3448107838630676	0.24269999563694
5usf.pdb	5usf_D_A_ND31A.pdb	1.0409245491027832	-1.0964000225067139
5usf.pdb	5usf_D_A_ND31R.pdb	0.8485385179519653	-1.051200032234192
5usf.pdb	5usf_D_A_ND31D.pdb	0.45611485838890076	-1.4357999563217163
5usf.pdb	5usf_D_A_ND31C.pdb	0.8501764535903931	-0.31839999556541443
[truncated: 92,127 more rows]
