# Supplementary material for: Investigating the volume and diversity of data needed for generalizable antibody–antigen ΔΔG prediction
Source: Nat Comput Sci. 2025 Jul 8;5(8):635–47. doi: 10.1038/s43588-025-00823-8 (PMC12374841; doi:10.1038/s43588-025-00823-8)
Supplement: Supplementary file 6 — Unprocessed Graphinity model predictions and true values for synthetic ΔΔG values. [file 43588_2025_823_MOESM6_ESM.zip]

Archive with 122 entries (118 files):
- Figure4/
- __MACOSX/._Figure4
- Figure4/Figure4c-Graphinity_Predictions-Synthetic_FoldX_ddG_942723-GaussianNoise/
- __MACOSX/Figure4/._Figure4c-Graphinity_Predictions-Synthetic_FoldX_ddG_942723-GaussianNoise
- Figure4/Figure4a-Graphinity_Predictions-Synthetic_FoldX_ddG_942723-10FoldCV_CDR_SeqId/
- __MACOSX/Figure4/._Figure4a-Graphinity_Predictions-Synthetic_FoldX_ddG_942723-10FoldCV_CDR_SeqId
- Figure4/Figure4b-Graphinity_Predictions-Synthetic_FoldX_ddG_942723-Shuffling/
- __MACOSX/Figure4/._Figure4b-Graphinity_Predictions-Synthetic_FoldX_ddG_942723-Shuffling
- Figure4/Figure4c-Graphinity_Predictions-Synthetic_FoldX_ddG_942723-GaussianNoise/Graphinity_predictions_test-noise_robustness-gaussian_noise-0.csv
- __MACOSX/Figure4/Figure4c-Graphinity_Predictions-Synthetic_FoldX_ddG_942723-GaussianNoise/._Graphinity_predictions_test-noise_robustness-gaussian_noise-0.csv
- Figure4/Figure4c-Graphinity_Predictions-Synthetic_FoldX_ddG_942723-GaussianNoise/Graphinity_predictions_test-noise_robustness-gaussian_noise-1.csv
- __MACOSX/Figure4/Figure4c-Graphinity_Predictions-Synthetic_FoldX_ddG_942723-GaussianNoise/._Graphinity_predictions_test-noise_robustness-gaussian_noise-1.csv
- Figure4/Figure4c-Graphinity_Predictions-Synthetic_FoldX_ddG_942723-GaussianNoise/Graphinity_predictions_test-noise_robustness-gaussian_noise-2.csv
- __MACOSX/Figure4/Figure4c-Graphinity_Predictions-Synthetic_FoldX_ddG_942723-GaussianNoise/._Graphinity_predictions_test-noise_robustness-gaussian_noise-2.csv
- Figure4/Figure4c-Graphinity_Predictions-Synthetic_FoldX_ddG_942723-GaussianNoise/Graphinity_predictions_test-noise_robustness-gaussian_noise-5.csv
- __MACOSX/Figure4/Figure4c-Graphinity_Predictions-Synthetic_FoldX_ddG_942723-GaussianNoise/._Graphinity_predictions_test-noise_robustness-gaussian_noise-5.csv
- Figure4/Figure4c-Graphinity_Predictions-Synthetic_FoldX_ddG_942723-GaussianNoise/Graphinity_predictions_test-noise_robustness-gaussian_noise-10.csv
- __MACOSX/Figure4/Figure4c-Graphinity_Predictions-Synthetic_FoldX_ddG_942723-GaussianNoise/._Graphinity_predictions_test-noise_robustness-gaussian_noise-10.csv
- Figure4/Figure4c-Graphinity_Predictions-Synthetic_FoldX_ddG_942723-GaussianNoise/Graphinity_predictions_test-noise_robustness-gaussian_noise-0.5.csv
- __MACOSX/Figure4/Figure4c-Graphinity_Predictions-Synthetic_FoldX_ddG_942723-GaussianNoise/._Graphinity_predictions_test-noise_robustness-gaussian_noise-0.5.csv
- Figure4/Figure4a-Graphinity_Predictions-Synthetic_FoldX_ddG_942723-10FoldCV_CDR_SeqId/Graphinity_predictions_test-Foldx_ddG_942723-cutoff_70-fold4.csv
- __MACOSX/Figure4/Figure4a-Graphinity_Predictions-Synthetic_FoldX_ddG_942723-10FoldCV_CDR_SeqId/._Graphinity_predictions_test-Foldx_ddG_942723-cutoff_70-fold4.csv
- Figure4/Figure4a-Graphinity_Predictions-Synthetic_FoldX_ddG_942723-10FoldCV_CDR_SeqId/Graphinity_predictions_test-Foldx_ddG_942723-cutoff_90-fold9.csv
- __MACOSX/Figure4/Figure4a-Graphinity_Predictions-Synthetic_FoldX_ddG_942723-10FoldCV_CDR_SeqId/._Graphinity_predictions_test-Foldx_ddG_942723-cutoff_90-fold9.csv
- Figure4/Figure4a-Graphinity_Predictions-Synthetic_FoldX_ddG_942723-10FoldCV_CDR_SeqId/Graphinity_predictions_test-Foldx_ddG_942723-cutoff_100-fold8.csv
- __MACOSX/Figure4/Figure4a-Graphinity_Predictions-Synthetic_FoldX_ddG_942723-10FoldCV_CDR_SeqId/._Graphinity_predictions_test-Foldx_ddG_942723-cutoff_100-fold8.csv
- Figure4/Figure4a-Graphinity_Predictions-Synthetic_FoldX_ddG_942723-10FoldCV_CDR_SeqId/Graphinity_predictions_test-Foldx_ddG_942723-cutoff_100-fold9.csv
- __MACOSX/Figure4/Figure4a-Graphinity_Predictions-Synthetic_FoldX_ddG_942723-10FoldCV_CDR_SeqId/._Graphinity_predictions_test-Foldx_ddG_942723-cutoff_100-fold9.csv
- Figure4/Figure4a-Graphinity_Predictions-Synthetic_FoldX_ddG_942723-10FoldCV_CDR_SeqId/Graphinity_predictions_test-Foldx_ddG_942723-cutoff_90-fold8.csv
- __MACOSX/Figure4/Figure4a-Graphinity_Predictions-Synthetic_FoldX_ddG_942723-10FoldCV_CDR_SeqId/._Graphinity_predictions_test-Foldx_ddG_942723-cutoff_90-fold8.csv
- Figure4/Figure4a-Graphinity_Predictions-Synthetic_FoldX_ddG_942723-10FoldCV_CDR_SeqId/Graphinity_predictions_test-Foldx_ddG_942723-cutoff_70-fold5.csv
- __MACOSX/Figure4/Figure4a-Graphinity_Predictions-Synthetic_FoldX_ddG_942723-10FoldCV_CDR_SeqId/._Graphinity_predictions_test-Foldx_ddG_942723-cutoff_70-fold5.csv
- Figure4/Figure4a-Graphinity_Predictions-Synthetic_FoldX_ddG_942723-10FoldCV_CDR_SeqId/Graphinity_predictions_test-Foldx_ddG_942723-cutoff_70-fold7.csv
- __MACOSX/Figure4/Figure4a-Graphinity_Predictions-Synthetic_FoldX_ddG_942723-10FoldCV_CDR_SeqId/._Graphinity_predictions_test-Foldx_ddG_942723-cutoff_70-fold7.csv
- Figure4/Figure4a-Graphinity_Predictions-Synthetic_FoldX_ddG_942723-10FoldCV_CDR_SeqId/Graphinity_predictions_test-Foldx_ddG_942723-cutoff_70-fold6.csv
- __MACOSX/Figure4/Figure4a-Graphinity_Predictions-Synthetic_FoldX_ddG_942723-10FoldCV_CDR_SeqId/._Graphinity_predictions_test-Foldx_ddG_942723-cutoff_70-fold6.csv
- Figure4/Figure4a-Graphinity_Predictions-Synthetic_FoldX_ddG_942723-10FoldCV_CDR_SeqId/Graphinity_predictions_test-Foldx_ddG_942723-cutoff_70-fold2.csv
- __MACOSX/Figure4/Figure4a-Graphinity_Predictions-Synthetic_FoldX_ddG_942723-10FoldCV_CDR_SeqId/._Graphinity_predictions_test-Foldx_ddG_942723-cutoff_70-fold2.csv
- Figure4/Figure4a-Graphinity_Predictions-Synthetic_FoldX_ddG_942723-10FoldCV_CDR_SeqId/Graphinity_predictions_test-Foldx_ddG_942723-cutoff_70-fold3.csv
- __MACOSX/Figure4/Figure4a-Graphinity_Predictions-Synthetic_FoldX_ddG_942723-10FoldCV_CDR_SeqId/._Graphinity_predictions_test-Foldx_ddG_942723-cutoff_70-fold3.csv
- Figure4/Figure4a-Graphinity_Predictions-Synthetic_FoldX_ddG_942723-10FoldCV_CDR_SeqId/Graphinity_predictions_test-Foldx_ddG_942723-cutoff_70-fold1.csv
- __MACOSX/Figure4/Figure4a-Graphinity_Predictions-Synthetic_FoldX_ddG_942723-10FoldCV_CDR_SeqId/._Graphinity_predictions_test-Foldx_ddG_942723-cutoff_70-fold1.csv
- Figure4/Figure4a-Graphinity_Predictions-Synthetic_FoldX_ddG_942723-10FoldCV_CDR_SeqId/Graphinity_predictions_test-Foldx_ddG_942723-cutoff_70-fold0.csv
- __MACOSX/Figure4/Figure4a-Graphinity_Predictions-Synthetic_FoldX_ddG_942723-10FoldCV_CDR_SeqId/._Graphinity_predictions_test-Foldx_ddG_942723-cutoff_70-fold0.csv
- Figure4/Figure4a-Graphinity_Predictions-Synthetic_FoldX_ddG_942723-10FoldCV_CDR_SeqId/Graphinity_predictions_test-Foldx_ddG_942723-random-fold8.csv
- __MACOSX/Figure4/Figure4a-Graphinity_Predictions-Synthetic_FoldX_ddG_942723-10FoldCV_CDR_SeqId/._Graphinity_predictions_test-Foldx_ddG_942723-random-fold8.csv
- Figure4/Figure4a-Graphinity_Predictions-Synthetic_FoldX_ddG_942723-10FoldCV_CDR_SeqId/Graphinity_predictions_test-Foldx_ddG_942723-random-fold9.csv
- __MACOSX/Figure4/Figure4a-Graphinity_Predictions-Synthetic_FoldX_ddG_942723-10FoldCV_CDR_SeqId/._Graphinity_predictions_test-Foldx_ddG_942723-random-fold9.csv
- Figure4/Figure4a-Graphinity_Predictions-Synthetic_FoldX_ddG_942723-10FoldCV_CDR_SeqId/Graphinity_predictions_test-Foldx_ddG_942723-random-fold7.csv
- __MACOSX/Figure4/Figure4a-Graphinity_Predictions-Synthetic_FoldX_ddG_942723-10FoldCV_CDR_SeqId/._Graphinity_predictions_test-Foldx_ddG_942723-random-fold7.csv
- Figure4/Figure4a-Graphinity_Predictions-Synthetic_FoldX_ddG_942723-10FoldCV_CDR_SeqId/Graphinity_predictions_test-Foldx_ddG_942723-random-fold6.csv
- __MACOSX/Figure4/Figure4a-Graphinity_Predictions-Synthetic_FoldX_ddG_942723-10FoldCV_CDR_SeqId/._Graphinity_predictions_test-Foldx_ddG_942723-random-fold6.csv
- Figure4/Figure4a-Graphinity_Predictions-Synthetic_FoldX_ddG_942723-10FoldCV_CDR_SeqId/Graphinity_predictions_test-Foldx_ddG_942723-random-fold4.csv
- __MACOSX/Figure4/Figure4a-Graphinity_Predictions-Synthetic_FoldX_ddG_942723-10FoldCV_CDR_SeqId/._Graphinity_predictions_test-Foldx_ddG_942723-random-fold4.csv
- Figure4/Figure4a-Graphinity_Predictions-Synthetic_FoldX_ddG_942723-10FoldCV_CDR_SeqId/Graphinity_predictions_test-Foldx_ddG_942723-random-fold5.csv
- __MACOSX/Figure4/Figure4a-Graphinity_Predictions-Synthetic_FoldX_ddG_942723-10FoldCV_CDR_SeqId/._Graphinity_predictions_test-Foldx_ddG_942723-random-fold5.csv
- Figure4/Figure4a-Graphinity_Predictions-Synthetic_FoldX_ddG_942723-10FoldCV_CDR_SeqId/Graphinity_predictions_test-Foldx_ddG_942723-random-fold1.csv
- __MACOSX/Figure4/Figure4a-Graphinity_Predictions-Synthetic_FoldX_ddG_942723-10FoldCV_CDR_SeqId/._Graphinity_predictions_test-Foldx_ddG_942723-random-fold1.csv
- Figure4/Figure4a-Graphinity_Predictions-Synthetic_FoldX_ddG_942723-10FoldCV_CDR_SeqId/Graphinity_predictions_test-Foldx_ddG_942723-random-fold0.csv
- __MACOSX/Figure4/Figure4a-Graphinity_Predictions-Synthetic_FoldX_ddG_942723-10FoldCV_CDR_SeqId/._Graphinity_predictions_test-Foldx_ddG_942723-random-fold0.csv
- Figure4/Figure4a-Graphinity_Predictions-Synthetic_FoldX_ddG_942723-10FoldCV_CDR_SeqId/Graphinity_predictions_test-Foldx_ddG_942723-random-fold2.csv
- __MACOSX/Figure4/Figure4a-Graphinity_Predictions-Synthetic_FoldX_ddG_942723-10FoldCV_CDR_SeqId/._Graphinity_predictions_test-Foldx_ddG_942723-random-fold2.csv
- Figure4/Figure4a-Graphinity_Predictions-Synthetic_FoldX_ddG_942723-10FoldCV_CDR_SeqId/Graphinity_predictions_test-Foldx_ddG_942723-random-fold3.csv
- __MACOSX/Figure4/Figure4a-Graphinity_Predictions-Synthetic_FoldX_ddG_942723-10FoldCV_CDR_SeqId/._Graphinity_predictions_test-Foldx_ddG_942723-random-fold3.csv
- Figure4/Figure4a-Graphinity_Predictions-Synthetic_FoldX_ddG_942723-10FoldCV_CDR_SeqId/Graphinity_predictions_test-Foldx_ddG_942723-cutoff_90-fold0.csv
- __MACOSX/Figure4/Figure4a-Graphinity_Predictions-Synthetic_FoldX_ddG_942723-10FoldCV_CDR_SeqId/._Graphinity_predictions_test-Foldx_ddG_942723-cutoff_90-fold0.csv
- Figure4/Figure4a-Graphinity_Predictions-Synthetic_FoldX_ddG_942723-10FoldCV_CDR_SeqId/Graphinity_predictions_test-Foldx_ddG_942723-cutoff_100-fold1.csv
- __MACOSX/Figure4/Figure4a-Graphinity_Predictions-Synthetic_FoldX_ddG_942723-10FoldCV_CDR_SeqId/._Graphinity_predictions_test-Foldx_ddG_942723-cutoff_100-fold1.csv
- Figure4/Figure4a-Graphinity_Predictions-Synthetic_FoldX_ddG_942723-10FoldCV_CDR_SeqId/Graphinity_predictions_test-Foldx_ddG_942723-cutoff_100-fold0.csv
- __MACOSX/Figure4/Figure4a-Graphinity_Predictions-Synthetic_FoldX_ddG_942723-10FoldCV_CDR_SeqId/._Graphinity_predictions_test-Foldx_ddG_942723-cutoff_100-fold0.csv
- Figure4/Figure4a-Graphinity_Predictions-Synthetic_FoldX_ddG_942723-10FoldCV_CDR_SeqId/Graphinity_predictions_test-Foldx_ddG_942723-cutoff_90-fold1.csv
- __MACOSX/Figure4/Figure4a-Graphinity_Predictions-Synthetic_FoldX_ddG_942723-10FoldCV_CDR_SeqId/._Graphinity_predictions_test-Foldx_ddG_942723-cutoff_90-fold1.csv
- Figure4/Figure4a-Graphinity_Predictions-Synthetic_FoldX_ddG_942723-10FoldCV_CDR_SeqId/Graphinity_predictions_test-Foldx_ddG_942723-cutoff_90-fold3.csv
- __MACOSX/Figure4/Figure4a-Graphinity_Predictions-Synthetic_FoldX_ddG_942723-10FoldCV_CDR_SeqId/._Graphinity_predictions_test-Foldx_ddG_942723-cutoff_90-fold3.csv
- Figure4/Figure4a-Graphinity_Predictions-Synthetic_FoldX_ddG_942723-10FoldCV_CDR_SeqId/Graphinity_predictions_test-Foldx_ddG_942723-cutoff_100-fold2.csv
- __MACOSX/Figure4/Figure4a-Graphinity_Predictions-Synthetic_FoldX_ddG_942723-10FoldCV_CDR_SeqId/._Graphinity_predictions_test-Foldx_ddG_942723-cutoff_100-fold2.csv
- Figure4/Figure4a-Graphinity_Predictions-Synthetic_FoldX_ddG_942723-10FoldCV_CDR_SeqId/Graphinity_predictions_test-Foldx_ddG_942723-cutoff_100-fold3.csv
- __MACOSX/Figure4/Figure4a-Graphinity_Predictions-Synthetic_FoldX_ddG_942723-10FoldCV_CDR_SeqId/._Graphinity_predictions_test-Foldx_ddG_942723-cutoff_100-fold3.csv
- Figure4/Figure4a-Graphinity_Predictions-Synthetic_FoldX_ddG_942723-10FoldCV_CDR_SeqId/Graphinity_predictions_test-Foldx_ddG_942723-cutoff_90-fold2.csv
- __MACOSX/Figure4/Figure4a-Graphinity_Predictions-Synthetic_FoldX_ddG_942723-10FoldCV_CDR_SeqId/._Graphinity_predictions_test-Foldx_ddG_942723-cutoff_90-fold2.csv
- Figure4/Figure4a-Graphinity_Predictions-Synthetic_FoldX_ddG_942723-10FoldCV_CDR_SeqId/Graphinity_predictions_test-Foldx_ddG_942723-cutoff_90-fold6.csv
- __MACOSX/Figure4/Figure4a-Graphinity_Predictions-Synthetic_FoldX_ddG_942723-10FoldCV_CDR_SeqId/._Graphinity_predictions_test-Foldx_ddG_942723-cutoff_90-fold6.csv
- Figure4/Figure4a-Graphinity_Predictions-Synthetic_FoldX_ddG_942723-10FoldCV_CDR_SeqId/Graphinity_predictions_test-Foldx_ddG_942723-cutoff_100-fold7.csv
- __MACOSX/Figure4/Figure4a-Graphinity_Predictions-Synthetic_FoldX_ddG_942723-10FoldCV_CDR_SeqId/._Graphinity_predictions_test-Foldx_ddG_942723-cutoff_100-fold7.csv
- Figure4/Figure4a-Graphinity_Predictions-Synthetic_FoldX_ddG_942723-10FoldCV_CDR_SeqId/Graphinity_predictions_test-Foldx_ddG_942723-cutoff_100-fold6.csv
- __MACOSX/Figure4/Figure4a-Graphinity_Predictions-Synthetic_FoldX_ddG_942723-10FoldCV_CDR_SeqId/._Graphinity_predictions_test-Foldx_ddG_942723-cutoff_100-fold6.csv
- Figure4/Figure4a-Graphinity_Predictions-Synthetic_FoldX_ddG_942723-10FoldCV_CDR_SeqId/Graphinity_predictions_test-Foldx_ddG_942723-cutoff_90-fold7.csv
- __MACOSX/Figure4/Figure4a-Graphinity_Predictions-Synthetic_FoldX_ddG_942723-10FoldCV_CDR_SeqId/._Graphinity_predictions_test-Foldx_ddG_942723-cutoff_90-fold7.csv
- Figure4/Figure4a-Graphinity_Predictions-Synthetic_FoldX_ddG_942723-10FoldCV_CDR_SeqId/Graphinity_predictions_test-Foldx_ddG_942723-cutoff_70-fold8.csv
- __MACOSX/Figure4/Figure4a-Graphinity_Predictions-Synthetic_FoldX_ddG_942723-10FoldCV_CDR_SeqId/._Graphinity_predictions_test-Foldx_ddG_942723-cutoff_70-fold8.csv
- Figure4/Figure4a-Graphinity_Predictions-Synthetic_FoldX_ddG_942723-10FoldCV_CDR_SeqId/Graphinity_predictions_test-Foldx_ddG_942723-cutoff_90-fold5.csv
- __MACOSX/Figure4/Figure4a-Graphinity_Predictions-Synthetic_FoldX_ddG_942723-10FoldCV_CDR_SeqId/._Graphinity_predictions_test-Foldx_ddG_942723-cutoff_90-fold5.csv
- Figure4/Figure4a-Graphinity_Predictions-Synthetic_FoldX_ddG_942723-10FoldCV_CDR_SeqId/Graphinity_predictions_test-Foldx_ddG_942723-cutoff_100-fold4.csv
- __MACOSX/Figure4/Figure4a-Graphinity_Predictions-Synthetic_FoldX_ddG_942723-10FoldCV_CDR_SeqId/._Graphinity_predictions_test-Foldx_ddG_942723-cutoff_100-fold4.csv
- Figure4/Figure4a-Graphinity_Predictions-Synthetic_FoldX_ddG_942723-10FoldCV_CDR_SeqId/Graphinity_predictions_test-Foldx_ddG_942723-cutoff_100-fold5.csv
- __MACOSX/Figure4/Figure4a-Graphinity_Predictions-Synthetic_FoldX_ddG_942723-10FoldCV_CDR_SeqId/._Graphinity_predictions_test-Foldx_ddG_942723-cutoff_100-fold5.csv
- Figure4/Figure4a-Graphinity_Predictions-Synthetic_FoldX_ddG_942723-10FoldCV_CDR_SeqId/Graphinity_predictions_test-Foldx_ddG_942723-cutoff_90-fold4.csv
- __MACOSX/Figure4/Figure4a-Graphinity_Predictions-Synthetic_FoldX_ddG_942723-10FoldCV_CDR_SeqId/._Graphinity_predictions_test-Foldx_ddG_942723-cutoff_90-fold4.csv
- Figure4/Figure4a-Graphinity_Predictions-Synthetic_FoldX_ddG_942723-10FoldCV_CDR_SeqId/Graphinity_predictions_test-Foldx_ddG_942723-cutoff_70-fold9.csv
- __MACOSX/Figure4/Figure4a-Graphinity_Predictions-Synthetic_FoldX_ddG_942723-10FoldCV_CDR_SeqId/._Graphinity_predictions_test-Foldx_ddG_942723-cutoff_70-fold9.csv
- Figure4/Figure4b-Graphinity_Predictions-Synthetic_FoldX_ddG_942723-Shuffling/Graphinity_predictions_test-noise_robustness-shuffling-0pct.csv
- __MACOSX/Figure4/Figure4b-Graphinity_Predictions-Synthetic_FoldX_ddG_942723-Shuffling/._Graphinity_predictions_test-noise_robustness-shuffling-0pct.csv
- Figure4/Figure4b-Graphinity_Predictions-Synthetic_FoldX_ddG_942723-Shuffling/Graphinity_predictions_test-noise_robustness-shuffling-90pct.csv
- __MACOSX/Figure4/Figure4b-Graphinity_Predictions-Synthetic_FoldX_ddG_942723-Shuffling/._Graphinity_predictions_test-noise_robustness-shuffling-90pct.csv
- Figure4/Figure4b-Graphinity_Predictions-Synthetic_FoldX_ddG_942723-Shuffling/Graphinity_predictions_test-noise_robustness-shuffling-80pct.csv
- __MACOSX/Figure4/Figure4b-Graphinity_Predictions-Synthetic_FoldX_ddG_942723-Shuffling/._Graphinity_predictions_test-noise_robustness-shuffling-80pct.csv
- Figure4/Figure4b-Graphinity_Predictions-Synthetic_FoldX_ddG_942723-Shuffling/Graphinity_predictions_test-noise_robustness-shuffling-10pct.csv
- __MACOSX/Figure4/Figure4b-Graphinity_Predictions-Synthetic_FoldX_ddG_942723-Shuffling/._Graphinity_predictions_test-noise_robustness-shuffling-10pct.csv
- Figure4/Figure4b-Graphinity_Predictions-Synthetic_FoldX_ddG_942723-Shuffling/Graphinity_predictions_test-noise_robustness-shuffling-30pct.csv
- __MACOSX/Figure4/Figure4b-Graphinity_Predictions-Synthetic_FoldX_ddG_942723-Shuffling/._Graphinity_predictions_test-noise_robustness-shuffling-30pct.csv
- Figure4/Figure4b-Graphinity_Predictions-Synthetic_FoldX_ddG_942723-Shuffling/Graphinity_predictions_test-noise_robustness-shuffling-20pct.csv
- __MACOSX/Figure4/Figure4b-Graphinity_Predictions-Synthetic_FoldX_ddG_942723-Shuffling/._Graphinity_predictions_test-noise_robustness-shuffling-20pct.csv
- Figure4/Figure4b-Graphinity_Predictions-Synthetic_FoldX_ddG_942723-Shuffling/Graphinity_predictions_test-noise_robustness-shuffling-70pct.csv
- __MACOSX/Figure4/Figure4b-Graphinity_Predictions-Synthetic_FoldX_ddG_942723-Shuffling/._Graphinity_predictions_test-noise_robustness-shuffling-70pct.csv
- Figure4/Figure4b-Graphinity_Predictions-Synthetic_FoldX_ddG_942723-Shuffling/Graphinity_predictions_test-noise_robustness-shuffling-60pct.csv
- __MACOSX/Figure4/Figure4b-Graphinity_Predictions-Synthetic_FoldX_ddG_942723-Shuffling/._Graphinity_predictions_test-noise_robustness-shuffling-60pct.csv
- Figure4/Figure4b-Graphinity_Predictions-Synthetic_FoldX_ddG_942723-Shuffling/Graphinity_predictions_test-noise_robustness-shuffling-40pct.csv
- __MACOSX/Figure4/Figure4b-Graphinity_Predictions-Synthetic_FoldX_ddG_942723-Shuffling/._Graphinity_predictions_test-noise_robustness-shuffling-40pct.csv
- Figure4/Figure4b-Graphinity_Predictions-Synthetic_FoldX_ddG_942723-Shuffling/Graphinity_predictions_test-noise_robustness-shuffling-50pct.csv
- __MACOSX/Figure4/Figure4b-Graphinity_Predictions-Synthetic_FoldX_ddG_942723-Shuffling/._Graphinity_predictions_test-noise_robustness-shuffling-50pct.csv
- Figure4/Figure4b-Graphinity_Predictions-Synthetic_FoldX_ddG_942723-Shuffling/Graphinity_predictions_test-noise_robustness-shuffling-100pct.csv
- __MACOSX/Figure4/Figure4b-Graphinity_Predictions-Synthetic_FoldX_ddG_942723-Shuffling/._Graphinity_predictions_test-noise_robustness-shuffling-100pct.csv
