# Supplementary material for: Investigating the volume and diversity of data needed for generalizable antibody–antigen ΔΔG prediction
Source: Nat Comput Sci. 2025 Jul 8;5(8):635–47. doi: 10.1038/s43588-025-00823-8 (PMC12374841; doi:10.1038/s43588-025-00823-8)
Supplement: Supplementary file 6 — Unprocessed Graphinity model predictions and true values for synthetic ΔΔG values. [file 43588_2025_823_MOESM6_ESM.zip › Figure4/Figure4c-Graphinity_Predictions-Synthetic_FoldX_ddG_942723-GaussianNoise/Graphinity_predictions_test-noise_robustness-gaussian_noise-1.csv]

wt_pdb	mut_pdb	pred_score	true_label
6q18.pdb	6q18_HL_A_SH30A.pdb	0.10194440186023712	0.17110000550746918
6q18.pdb	6q18_HL_A_SH30R.pdb	-0.16020417213439941	0.029500000178813934
6q18.pdb	6q18_HL_A_SH30N.pdb	-0.15171422064304352	0.45730000734329224
6q18.pdb	6q18_HL_A_SH30D.pdb	0.2994701862335205	0.9986000061035156
6q18.pdb	6q18_HL_A_SH30C.pdb	0.22268854081630707	0.16169999539852142
6q18.pdb	6q18_HL_A_SH30Q.pdb	0.09743551909923553	0.1518000066280365
6q18.pdb	6q18_HL_A_SH30E.pdb	-0.2393685132265091	0.20090000331401825
6q18.pdb	6q18_HL_A_SH30G.pdb	0.11134819686412811	0.09889999777078629
6q18.pdb	6q18_HL_A_SH30H.pdb	-1.2135498523712158	-1.299299955368042
6q18.pdb	6q18_HL_A_SH30I.pdb	0.08305157721042633	0.24250000715255737
6q18.pdb	6q18_HL_A_SH30L.pdb	0.36620259284973145	0.18639999628067017
6q18.pdb	6q18_HL_A_SH30K.pdb	-0.13382844626903534	0.07039999961853027
6q18.pdb	6q18_HL_A_SH30M.pdb	0.06465761363506317	0.12430000305175781
6q18.pdb	6q18_HL_A_SH30F.pdb	0.09824724495410919	0.7179999947547913
6q18.pdb	6q18_HL_A_SH30P.pdb	0.04339124262332916	-0.421999990940094
6q18.pdb	6q18_HL_A_SH30T.pdb	-0.3263584077358246	0.048500001430511475
6q18.pdb	6q18_HL_A_SH30W.pdb	-0.07582604885101318	-0.08720000088214874
6q18.pdb	6q18_HL_A_SH30Y.pdb	-0.12234098464250565	1.2029999494552612
6q18.pdb	6q18_HL_A_SH30V.pdb	0.13149555027484894	0.24490000307559967
6q18.pdb	6q18_HL_A_SH31A.pdb	-0.14421424269676208	0.5665000081062317
6q18.pdb	6q18_HL_A_SH31R.pdb	-1.696065902709961	-2.1814000606536865
6q18.pdb	6q18_HL_A_SH31N.pdb	-0.014809086918830872	-2.422499895095825
6q18.pdb	6q18_HL_A_SH31D.pdb	-0.30644816160202026	-0.6661999821662903
6q18.pdb	6q18_HL_A_SH31C.pdb	0.016652509570121765	-0.3847000002861023
6q18.pdb	6q18_HL_A_SH31Q.pdb	-4.528432846069336	-5.445499897003174
6q18.pdb	6q18_HL_A_SH31E.pdb	-1.0403234958648682	-2.403599977493286
6q18.pdb	6q18_HL_A_SH31G.pdb	-0.20716367661952972	-0.8729000091552734
6q18.pdb	6q18_HL_A_SH31H.pdb	-2.4850738048553467	-1.8973000049591064
6q18.pdb	6q18_HL_A_SH31I.pdb	-0.364380419254303	-1.239400029182434
6q18.pdb	6q18_HL_A_SH31L.pdb	-0.06273822486400604	-0.9702000021934509
6q18.pdb	6q18_HL_A_SH31K.pdb	-1.2278140783309937	-1.3028000593185425
6q18.pdb	6q18_HL_A_SH31M.pdb	0.09355701506137848	-0.3172999918460846
6q18.pdb	6q18_HL_A_SH31F.pdb	-2.6128909587860107	-4.185999870300293
6q18.pdb	6q18_HL_A_SH31P.pdb	-0.48789656162261963	0.3508000075817108
6q18.pdb	6q18_HL_A_SH31T.pdb	-0.20903588831424713	-0.04470000043511391
6q18.pdb	6q18_HL_A_SH31W.pdb	-5.790675163269043	-7.334400177001953
6q18.pdb	6q18_HL_A_SH31Y.pdb	-7.340664863586426	-7.277299880981445
6q18.pdb	6q18_HL_A_SH31V.pdb	-0.24876204133033752	-0.41780000925064087
6q18.pdb	6q18_HL_A_SH32A.pdb	-0.2341286838054657	-0.05299999937415123
6q18.pdb	6q18_HL_A_SH32R.pdb	-3.785362958908081	-5.63040018081665
6q18.pdb	6q18_HL_A_SH32N.pdb	-1.2167547941207886	-1.973099946975708
6q18.pdb	6q18_HL_A_SH32D.pdb	-2.625742197036743	-4.6890997886657715
6q18.pdb	6q18_HL_A_SH32C.pdb	-0.07622498273849487	0.4453999996185303
6q18.pdb	6q18_HL_A_SH32Q.pdb	-5.572853088378906	-6.711400032043457
6q18.pdb	6q18_HL_A_SH32E.pdb	-2.1860203742980957	-1.033400058746338
6q18.pdb	6q18_HL_A_SH32G.pdb	-0.2244488149881363	-0.8580999970436096
6q18.pdb	6q18_HL_A_SH32H.pdb	-13.72400188446045	-13.350600242614746
6q18.pdb	6q18_HL_A_SH32I.pdb	-3.5284619331359863	-4.067399978637695
6q18.pdb	6q18_HL_A_SH32L.pdb	-1.7196722030639648	-3.787400007247925
6q18.pdb	6q18_HL_A_SH32K.pdb	-4.834498405456543	-6.450099945068359
6q18.pdb	6q18_HL_A_SH32M.pdb	-2.7827646732330322	-1.8163000345230103
6q18.pdb	6q18_HL_A_SH32F.pdb	-16.085227966308594	-15.732250213623047
6q18.pdb	6q18_HL_A_SH32P.pdb	-2.2220404148101807	-0.07320000231266022
6q18.pdb	6q18_HL_A_SH32T.pdb	-1.5733686685562134	-0.5734000205993652
6q18.pdb	6q18_HL_A_SH32W.pdb	-31.696720123291016	-27.68260955810547
6q18.pdb	6q18_HL_A_SH32Y.pdb	-17.36454963684082	-17.638219833374023
6q18.pdb	6q18_HL_A_SH32V.pdb	-0.7429225444793701	-1.20169997215271
6q18.pdb	6q18_HL_A_NH33A.pdb	0.11293210089206696	-0.833299994468689
6q18.pdb	6q18_HL_A_NH33R.pdb	-0.9484606981277466	-2.2469000816345215
6q18.pdb	6q18_HL_A_NH33D.pdb	-0.314272940158844	-1.3967000246047974
6q18.pdb	6q18_HL_A_NH33C.pdb	-0.04771944880485535	-1.1895999908447266
6q18.pdb	6q18_HL_A_NH33Q.pdb	-1.3984355926513672	-1.7956000566482544
6q18.pdb	6q18_HL_A_NH33E.pdb	-0.45263445377349854	-1.7098000049591064
6q18.pdb	6q18_HL_A_NH33G.pdb	0.13196195662021637	-1.0848000049591064
6q18.pdb	6q18_HL_A_NH33H.pdb	-3.120988130569458	-3.6791999340057373
6q18.pdb	6q18_HL_A_NH33I.pdb	0.19716741144657135	-0.050999999046325684
6q18.pdb	6q18_HL_A_NH33L.pdb	0.3176302909851074	-0.20559999346733093
6q18.pdb	6q18_HL_A_NH33K.pdb	0.12623892724514008	0.34130001068115234
6q18.pdb	6q18_HL_A_NH33M.pdb	0.21766461431980133	-0.5965999960899353
6q18.pdb	6q18_HL_A_NH33F.pdb	-5.184365272521973	-3.6394999027252197
6q18.pdb	6q18_HL_A_NH33P.pdb	-2.4409780502319336	-3.4565000534057617
6q18.pdb	6q18_HL_A_NH33S.pdb	0.004437938332557678	-0.8309000134468079
6q18.pdb	6q18_HL_A_NH33T.pdb	0.07007883489131927	-0.7592999935150146
6q18.pdb	6q18_HL_A_NH33W.pdb	-12.244771003723145	-10.734399795532227
6q18.pdb	6q18_HL_A_NH33Y.pdb	-4.969179153442383	-3.5915000438690186
6q18.pdb	6q18_HL_A_NH33V.pdb	-0.28575509786605835	-0.96670001745224
6q18.pdb	6q18_HL_A_QH53A.pdb	-0.4962669610977173	-1.7373000383377075
6q18.pdb	6q18_HL_A_QH53R.pdb	-0.28159117698669434	-2.0861001014709473
6q18.pdb	6q18_HL_A_QH53N.pdb	-0.713528573513031	-0.3882000148296356
6q18.pdb	6q18_HL_A_QH53D.pdb	-0.3405970335006714	0.36910000443458557
6q18.pdb	6q18_HL_A_QH53C.pdb	-0.682657778263092	-1.6140999794006348
6q18.pdb	6q18_HL_A_QH53E.pdb	-0.2512178421020508	-0.05700000002980232
6q18.pdb	6q18_HL_A_QH53G.pdb	-0.31689655780792236	-1.3894000053405762
6q18.pdb	6q18_HL_A_QH53H.pdb	-0.3703327775001526	-1.8669999837875366
6q18.pdb	6q18_HL_A_QH53I.pdb	-0.5838009119033813	-1.31659996509552
6q18.pdb	6q18_HL_A_QH53L.pdb	-0.5703537464141846	-1.472000002861023
6q18.pdb	6q18_HL_A_QH53K.pdb	-0.41608726978302	-2.1152000427246094
6q18.pdb	6q18_HL_A_QH53M.pdb	-0.5942934155464172	-1.2496000528335571
6q18.pdb	6q18_HL_A_QH53F.pdb	-5.116518974304199	-6.84660005569458
6q18.pdb	6q18_HL_A_QH53P.pdb	-0.7631543278694153	-1.8996000289916992
6q18.pdb	6q18_HL_A_QH53S.pdb	0.1263149529695511	-1.2829999923706055
6q18.pdb	6q18_HL_A_QH53T.pdb	-0.8448231220245361	-1.676800012588501
6q18.pdb	6q18_HL_A_QH53W.pdb	-1.684254765510559	-2.889899969100952
6q18.pdb	6q18_HL_A_QH53Y.pdb	-4.8046770095825195	-7.981500148773193
6q18.pdb	6q18_HL_A_QH53V.pdb	-0.5424410104751587	-1.5194000005722046
6q18.pdb	6q18_HL_A_HH54A.pdb	-0.18989235162734985	-0.01720000058412552
6q18.pdb	6q18_HL_A_HH54R.pdb	-0.31450533866882324	-0.020099999383091927
6q18.pdb	6q18_HL_A_HH54N.pdb	-0.2684389352798462	0.07509999722242355
6q18.pdb	6q18_HL_A_HH54D.pdb	-0.4501466751098633	0.3043000102043152
6q18.pdb	6q18_HL_A_HH54C.pdb	-0.3934946060180664	-0.03269999846816063
6q18.pdb	6q18_HL_A_HH54Q.pdb	-0.30382078886032104	0.08619999885559082
6q18.pdb	6q18_HL_A_HH54E.pdb	-0.4108540713787079	0.3411000072956085
6q18.pdb	6q18_HL_A_HH54G.pdb	-0.2239457666873932	-0.21170000731945038
6q18.pdb	6q18_HL_A_HH54I.pdb	-0.06664969027042389	-0.13179999589920044
6q18.pdb	6q18_HL_A_HH54L.pdb	-0.19428324699401855	0.06210000067949295
6q18.pdb	6q18_HL_A_HH54K.pdb	-0.3458171784877777	0.057999998331069946
6q18.pdb	6q18_HL_A_HH54M.pdb	-0.09979698807001114	0.0877000018954277
6q18.pdb	6q18_HL_A_HH54F.pdb	-0.20671603083610535	0.14090000092983246
6q18.pdb	6q18_HL_A_HH54P.pdb	-0.18219387531280518	0.09539999812841415
6q18.pdb	6q18_HL_A_HH54S.pdb	-0.35087960958480835	0.36910000443458557
6q18.pdb	6q18_HL_A_HH54T.pdb	-0.2622603178024292	0.42500001192092896
6q18.pdb	6q18_HL_A_HH54W.pdb	-0.1838119477033615	0.1573999971151352
6q18.pdb	6q18_HL_A_HH54Y.pdb	-0.24570873379707336	0.03530000150203705
6q18.pdb	6q18_HL_A_HH54V.pdb	-0.2678428888320923	0.0722000002861023
6q18.pdb	6q18_HL_A_GH55A.pdb	-0.9923195242881775	-1.635599970817566
6q18.pdb	6q18_HL_A_GH55R.pdb	-1.0607662200927734	-1.440500020980835
6q18.pdb	6q18_HL_A_GH55N.pdb	-1.0782450437545776	-1.7604000568389893
6q18.pdb	6q18_HL_A_GH55D.pdb	-1.2129427194595337	-1.4250999689102173
6q18.pdb	6q18_HL_A_GH55C.pdb	-0.7993671298027039	-1.5917999744415283
6q18.pdb	6q18_HL_A_GH55Q.pdb	-0.9223655462265015	-1.4730000495910645
6q18.pdb	6q18_HL_A_GH55E.pdb	-1.049740195274353	-1.0709999799728394
6q18.pdb	6q18_HL_A_GH55H.pdb	-0.2230398803949356	-0.6796000003814697
6q18.pdb	6q18_HL_A_GH55I.pdb	-2.472909927368164	-1.6983000040054321
6q18.pdb	6q18_HL_A_GH55L.pdb	-0.14671002328395844	-0.3601999878883362
6q18.pdb	6q18_HL_A_GH55K.pdb	-1.0569260120391846	-1.4455000162124634
6q18.pdb	6q18_HL_A_GH55M.pdb	-0.9701384902000427	-1.3171000480651855
6q18.pdb	6q18_HL_A_GH55F.pdb	-0.41344213485717773	-0.8327000141143799
6q18.pdb	6q18_HL_A_GH55P.pdb	-0.6798083186149597	-1.0988999605178833
6q18.pdb	6q18_HL_A_GH55S.pdb	-0.9579418301582336	-1.86489999294281
6q18.pdb	6q18_HL_A_GH55T.pdb	-0.4311324954032898	-1.954200029373169
6q18.pdb	6q18_HL_A_GH55W.pdb	-0.6115128397941589	-0.5436000227928162
6q18.pdb	6q18_HL_A_GH55Y.pdb	-1.001293659210205	-1.0391000509262085
6q18.pdb	6q18_HL_A_GH55V.pdb	-0.2469577044248581	-1.0449999570846558
6q18.pdb	6q18_HL_A_GH56A.pdb	0.0046955496072769165	-1.6776000261306763
6q18.pdb	6q18_HL_A_GH56R.pdb	-0.027271971106529236	-3.101599931716919
6q18.pdb	6q18_HL_A_GH56N.pdb	-1.0360198020935059	-2.760699987411499
6q18.pdb	6q18_HL_A_GH56D.pdb	-0.18748126924037933	-1.8539999723434448
6q18.pdb	6q18_HL_A_GH56C.pdb	-0.04624532163143158	-2.065500020980835
6q18.pdb	6q18_HL_A_GH56Q.pdb	0.25853031873703003	-2.2146999835968018
6q18.pdb	6q18_HL_A_GH56E.pdb	0.3713093400001526	-1.010599970817566
6q18.pdb	6q18_HL_A_GH56H.pdb	-1.2926267385482788	-3.420099973678589
6q18.pdb	6q18_HL_A_GH56I.pdb	-1.7749292850494385	-3.0208001136779785
6q18.pdb	6q18_HL_A_GH56L.pdb	-0.24014364182949066	-1.8557000160217285
6q18.pdb	6q18_HL_A_GH56K.pdb	-0.35754990577697754	-3.471100091934204
6q18.pdb	6q18_HL_A_GH56M.pdb	-0.31287169456481934	-1.645900011062622
6q18.pdb	6q18_HL_A_GH56F.pdb	-0.1979881376028061	-3.644700050354004
6q18.pdb	6q18_HL_A_GH56P.pdb	-0.7339052557945251	-2.540600061416626
6q18.pdb	6q18_HL_A_GH56S.pdb	0.02863939106464386	-2.3794000148773193
6q18.pdb	6q18_HL_A_GH56T.pdb	-2.7341949939727783	-2.786099910736084
6q18.pdb	6q18_HL_A_GH56W.pdb	-4.206704139709473	-5.762599945068359
6q18.pdb	6q18_HL_A_GH56Y.pdb	-0.16303591430187225	-1.829300045967102
6q18.pdb	6q18_HL_A_GH56V.pdb	-0.471243679523468	-1.944700002670288
6q18.pdb	6q18_HL_A_PH101A.pdb	-0.27122387290000916	-0.807699978351593
6q18.pdb	6q18_HL_A_PH101R.pdb	-6.2787933349609375	-5.316999912261963
6q18.pdb	6q18_HL_A_PH101N.pdb	-1.5623818635940552	-3.944000005722046
6q18.pdb	6q18_HL_A_PH101D.pdb	-2.9882595539093018	-7.422500133514404
6q18.pdb	6q18_HL_A_PH101C.pdb	-1.4429168701171875	-2.118000030517578
6q18.pdb	6q18_HL_A_PH101Q.pdb	-6.102517604827881	-5.521200180053711
6q18.pdb	6q18_HL_A_PH101E.pdb	-1.9609061479568481	-5.662799835205078
6q18.pdb	6q18_HL_A_PH101G.pdb	-0.28621721267700195	-1.4652999639511108
6q18.pdb	6q18_HL_A_PH101H.pdb	-18.471101760864258	-16.847959518432617
6q18.pdb	6q18_HL_A_PH101I.pdb	-4.519952774047852	-5.081200122833252
6q18.pdb	6q18_HL_A_PH101L.pdb	-8.679032325744629	-6.602200031280518
6q18.pdb	6q18_HL_A_PH101K.pdb	-7.435146331787109	-6.839799880981445
6q18.pdb	6q18_HL_A_PH101M.pdb	-5.271962642669678	-3.9072000980377197
6q18.pdb	6q18_HL_A_PH101F.pdb	-21.315540313720703	-18.499540328979492
6q18.pdb	6q18_HL_A_PH101S.pdb	-0.31072646379470825	-0.4657999873161316
6q18.pdb	6q18_HL_A_PH101T.pdb	-1.8424052000045776	-1.489300012588501
6q18.pdb	6q18_HL_A_PH101W.pdb	-9.242532730102539	-15.667490005493164
6q18.pdb	6q18_HL_A_PH101Y.pdb	-26.395248413085938	-21.56817054748535
6q18.pdb	6q18_HL_A_PH101V.pdb	-4.713484764099121	-4.176599979400635
6q18.pdb	6q18_HL_A_YH102A.pdb	0.42338377237319946	0.4059999883174896
6q18.pdb	6q18_HL_A_YH102R.pdb	-0.7105588316917419	-0.3215999901294708
6q18.pdb	6q18_HL_A_YH102N.pdb	0.02089346945285797	0.24950000643730164
6q18.pdb	6q18_HL_A_YH102D.pdb	0.018096432089805603	0.7056999802589417
6q18.pdb	6q18_HL_A_YH102C.pdb	0.379912793636322	0.4178999960422516
6q18.pdb	6q18_HL_A_YH102Q.pdb	0.060917869210243225	0.2924000024795532
6q18.pdb	6q18_HL_A_YH102E.pdb	0.14830057322978973	1.6996999979019165
6q18.pdb	6q18_HL_A_YH102G.pdb	-0.029279693961143494	-0.22100000083446503
6q18.pdb	6q18_HL_A_YH102H.pdb	-0.05679905414581299	0.6437000036239624
6q18.pdb	6q18_HL_A_YH102I.pdb	0.03304256498813629	0.6026999950408936
6q18.pdb	6q18_HL_A_YH102L.pdb	0.22442086040973663	0.2662000060081482
6q18.pdb	6q18_HL_A_YH102K.pdb	-0.09134721755981445	0.6051999926567078
6q18.pdb	6q18_HL_A_YH102M.pdb	0.3538151979446411	0.90829998254776
6q18.pdb	6q18_HL_A_YH102F.pdb	-0.0525355190038681	0.06030000001192093
6q18.pdb	6q18_HL_A_YH102P.pdb	0.39231550693511963	0.9739999771118164
6q18.pdb	6q18_HL_A_YH102S.pdb	0.3293370008468628	0.2053000032901764
6q18.pdb	6q18_HL_A_YH102T.pdb	0.2937047481536865	0.04839999973773956
6q18.pdb	6q18_HL_A_YH102W.pdb	-0.42011308670043945	0.897599995136261
6q18.pdb	6q18_HL_A_YH102V.pdb	0.3842942714691162	0.36660000681877136
6q18.pdb	6q18_HL_A_CH103A.pdb	-0.24521642923355103	-0.3828999996185303
6q18.pdb	6q18_HL_A_CH103R.pdb	-11.969100952148438	-12.205699920654297
6q18.pdb	6q18_HL_A_CH103N.pdb	-2.4291539192199707	-2.8410000801086426
6q18.pdb	6q18_HL_A_CH103D.pdb	-1.3494579792022705	-4.607600212097168
6q18.pdb	6q18_HL_A_CH103Q.pdb	-3.638235092163086	-4.5665998458862305
6q18.pdb	6q18_HL_A_CH103E.pdb	-6.31541109085083	-7.988500118255615
6q18.pdb	6q18_HL_A_CH103G.pdb	-0.7137748003005981	-1.3040000200271606
6q18.pdb	6q18_HL_A_CH103H.pdb	-9.658151626586914	-7.980400085449219
6q18.pdb	6q18_HL_A_CH103I.pdb	-4.789951324462891	-4.433599948883057
6q18.pdb	6q18_HL_A_CH103L.pdb	-0.5418891310691833	-2.9123001098632812
6q18.pdb	6q18_HL_A_CH103K.pdb	-4.698202133178711	-5.871300220489502
6q18.pdb	6q18_HL_A_CH103M.pdb	-3.676058053970337	-3.8297998905181885
6q18.pdb	6q18_HL_A_CH103F.pdb	-16.49090003967285	-13.117500305175781
6q18.pdb	6q18_HL_A_CH103P.pdb	-0.3706597685813904	-0.9557999968528748
6q18.pdb	6q18_HL_A_CH103S.pdb	-1.2947325706481934	-2.344099998474121
6q18.pdb	6q18_HL_A_CH103T.pdb	-0.24600858986377716	-0.22040000557899475
6q18.pdb	6q18_HL_A_CH103W.pdb	-20.309207916259766	-17.29482078552246
6q18.pdb	6q18_HL_A_CH103Y.pdb	-19.31031036376953	-18.08264923095703
6q18.pdb	6q18_HL_A_CH103V.pdb	-0.3349878787994385	-2.103100061416626
6q18.pdb	6q18_HL_A_TH104A.pdb	-0.6034929752349854	-0.6586999893188477
6q18.pdb	6q18_HL_A_TH104R.pdb	-0.5002215504646301	0.008799999952316284
6q18.pdb	6q18_HL_A_TH104N.pdb	-0.7695618867874146	-0.4309999942779541
6q18.pdb	6q18_HL_A_TH104D.pdb	-0.6949422359466553	0.11550000309944153
6q18.pdb	6q18_HL_A_TH104C.pdb	-0.3745229244232178	-0.3050000071525574
6q18.pdb	6q18_HL_A_TH104Q.pdb	-0.599931538105011	-0.5468999743461609
6q18.pdb	6q18_HL_A_TH104E.pdb	-0.3405590057373047	-0.23890000581741333
6q18.pdb	6q18_HL_A_TH104G.pdb	-0.6880161166191101	-1.0540000200271606
6q18.pdb	6q18_HL_A_TH104H.pdb	-1.2715528011322021	-0.5250999927520752
6q18.pdb	6q18_HL_A_TH104I.pdb	-0.2104533165693283	1.4639999866485596
6q18.pdb	6q18_HL_A_TH104L.pdb	-0.6116735339164734	-0.04050000011920929
6q18.pdb	6q18_HL_A_TH104K.pdb	-0.5527337789535522	0.14380000531673431
6q18.pdb	6q18_HL_A_TH104M.pdb	-0.09165439009666443	1.226199984550476
6q18.pdb	6q18_HL_A_TH104F.pdb	-0.7245578765869141	-0.4819999933242798
6q18.pdb	6q18_HL_A_TH104P.pdb	-0.18883632123470306	-1.7539000511169434
6q18.pdb	6q18_HL_A_TH104S.pdb	0.2789378762245178	0.774399995803833
6q18.pdb	6q18_HL_A_TH104W.pdb	-0.6410391330718994	-0.4343999922275543
6q18.pdb	6q18_HL_A_TH104Y.pdb	-0.8263551592826843	-0.46700000762939453
6q18.pdb	6q18_HL_A_TH104V.pdb	-0.49304109811782837	0.6366999745368958
6q18.pdb	6q18_HL_A_SH105A.pdb	-0.9398378729820251	-2.337899923324585
6q18.pdb	6q18_HL_A_SH105R.pdb	-0.9437235593795776	-1.6438000202178955
6q18.pdb	6q18_HL_A_SH105N.pdb	-0.3994021415710449	-2.022700071334839
6q18.pdb	6q18_HL_A_SH105D.pdb	-0.9683640003204346	-3.1142001152038574
6q18.pdb	6q18_HL_A_SH105C.pdb	-0.4280450940132141	-2.427500009536743
6q18.pdb	6q18_HL_A_SH105Q.pdb	-0.7599906325340271	-2.039299964904785
6q18.pdb	6q18_HL_A_SH105E.pdb	-0.5188864469528198	-3.8673999309539795
6q18.pdb	6q18_HL_A_SH105G.pdb	-1.0393787622451782	-3.325700044631958
6q18.pdb	6q18_HL_A_SH105H.pdb	-1.089361310005188	-0.8781999945640564
6q18.pdb	6q18_HL_A_SH105I.pdb	-0.990210771560669	-1.7355999946594238
6q18.pdb	6q18_HL_A_SH105L.pdb	-0.41280192136764526	-1.5157999992370605
6q18.pdb	6q18_HL_A_SH105K.pdb	-1.0104143619537354	-0.9864000082015991
6q18.pdb	6q18_HL_A_SH105M.pdb	-0.5242748856544495	-1.4996999502182007
6q18.pdb	6q18_HL_A_SH105F.pdb	0.06719882786273956	-0.9350000023841858
6q18.pdb	6q18_HL_A_SH105P.pdb	-1.2771379947662354	-1.954200029373169
6q18.pdb	6q18_HL_A_SH105T.pdb	-0.8380963206291199	-0.8500000238418579
6q18.pdb	6q18_HL_A_SH105W.pdb	-0.5232083201408386	-3.1623001098632812
6q18.pdb	6q18_HL_A_SH105Y.pdb	-0.15694108605384827	-1.20169997215271
6q18.pdb	6q18_HL_A_SH105V.pdb	-0.8100394010543823	-1.6718000173568726
6q18.pdb	6q18_HL_A_AH106R.pdb	-0.33755746483802795	-0.9380000233650208
6q18.pdb	6q18_HL_A_AH106N.pdb	-0.1232888326048851	-0.08429999649524689
6q18.pdb	6q18_HL_A_AH106D.pdb	-0.5047892332077026	-1.5628999471664429
6q18.pdb	6q18_HL_A_AH106C.pdb	-0.27320852875709534	-0.6570000052452087
6q18.pdb	6q18_HL_A_AH106Q.pdb	-0.3134356141090393	0.02889999933540821
6q18.pdb	6q18_HL_A_AH106E.pdb	-0.17715957760810852	-0.3698999881744385
6q18.pdb	6q18_HL_A_AH106G.pdb	-0.13444192707538605	-1.125
6q18.pdb	6q18_HL_A_AH106H.pdb	-0.2567695677280426	0.382999986410141
6q18.pdb	6q18_HL_A_AH106I.pdb	-0.7687910795211792	0.1891999989748001
6q18.pdb	6q18_HL_A_AH106L.pdb	-0.3540433645248413	0.2125999927520752
6q18.pdb	6q18_HL_A_AH106K.pdb	-0.45354461669921875	-0.041600000113248825
6q18.pdb	6q18_HL_A_AH106M.pdb	-0.10435594618320465	0.06419999897480011
6q18.pdb	6q18_HL_A_AH106F.pdb	0.252707302570343	-0.2515000104904175
6q18.pdb	6q18_HL_A_AH106P.pdb	-0.30451416969299316	-1.149399995803833
6q18.pdb	6q18_HL_A_AH106S.pdb	-0.4705577492713928	-0.9731000065803528
6q18.pdb	6q18_HL_A_AH106T.pdb	0.042861565947532654	0.5695000290870667
6q18.pdb	6q18_HL_A_AH106W.pdb	-0.7001454830169678	-0.6043999791145325
6q18.pdb	6q18_HL_A_AH106Y.pdb	0.12730760872364044	-0.16459999978542328
6q18.pdb	6q18_HL_A_AH106V.pdb	-0.8574920892715454	-0.10490000247955322
6q18.pdb	6q18_HL_A_SH107A.pdb	-0.3936716318130493	-0.729200005531311
6q18.pdb	6q18_HL_A_SH107R.pdb	-14.289560317993164	-17.717269897460938
6q18.pdb	6q18_HL_A_SH107N.pdb	-3.0109059810638428	-3.9769999980926514
6q18.pdb	6q18_HL_A_SH107D.pdb	-3.4391021728515625	-7.926300048828125
6q18.pdb	6q18_HL_A_SH107C.pdb	-2.10915207862854	-2.831199884414673
6q18.pdb	6q18_HL_A_SH107Q.pdb	-6.328612327575684	-6.316400051116943
6q18.pdb	6q18_HL_A_SH107E.pdb	-7.128647327423096	-7.066500186920166
6q18.pdb	6q18_HL_A_SH107G.pdb	-0.48451846837997437	-1.7544000148773193
6q18.pdb	6q18_HL_A_SH107H.pdb	-15.642257690429688	-19.166889190673828
6q18.pdb	6q18_HL_A_SH107I.pdb	-4.194397926330566	-5.270599842071533
6q18.pdb	6q18_HL_A_SH107L.pdb	-3.8839046955108643	-5.738900184631348
6q18.pdb	6q18_HL_A_SH107K.pdb	-13.943161964416504	-13.976300239562988
6q18.pdb	6q18_HL_A_SH107M.pdb	-2.661985397338867	-4.054800033569336
6q18.pdb	6q18_HL_A_SH107F.pdb	-10.971132278442383	-15.014900207519531
6q18.pdb	6q18_HL_A_SH107P.pdb	-1.1204439401626587	-2.262200117111206
6q18.pdb	6q18_HL_A_SH107T.pdb	-2.9587886333465576	-4.053199768066406
6q18.pdb	6q18_HL_A_SH107W.pdb	-30.54777717590332	-32.704689025878906
6q18.pdb	6q18_HL_A_SH107Y.pdb	-13.710359573364258	-18.34217071533203
6q18.pdb	6q18_HL_A_SH107V.pdb	-1.6426376104354858	-2.694700002670288
6q18.pdb	6q18_HL_A_CH108A.pdb	-0.03610251843929291	-0.7128000259399414
6q18.pdb	6q18_HL_A_CH108R.pdb	-14.170370101928711	-16.547639846801758
6q18.pdb	6q18_HL_A_CH108N.pdb	-4.166464805603027	-5.44950008392334
6q18.pdb	6q18_HL_A_CH108D.pdb	-5.286007881164551	-7.771200180053711
6q18.pdb	6q18_HL_A_CH108Q.pdb	-1.1407712697982788	-2.935800075531006
6q18.pdb	6q18_HL_A_CH108E.pdb	-1.8074225187301636	-4.68310022354126
6q18.pdb	6q18_HL_A_CH108G.pdb	-0.5196967720985413	-0.8047000169754028
6q18.pdb	6q18_HL_A_CH108H.pdb	-11.267146110534668	-11.077099800109863
6q18.pdb	6q18_HL_A_CH108I.pdb	-4.634520530700684	-4.1203999519348145
6q18.pdb	6q18_HL_A_CH108L.pdb	-2.739457845687866	-1.3524999618530273
6q18.pdb	6q18_HL_A_CH108K.pdb	-5.716518402099609	-5.281199932098389
6q18.pdb	6q18_HL_A_CH108M.pdb	-2.574584484100342	-2.9820001125335693
6q18.pdb	6q18_HL_A_CH108F.pdb	-19.380245208740234	-19.800840377807617
6q18.pdb	6q18_HL_A_CH108P.pdb	0.008629575371742249	-2.4816999435424805
6q18.pdb	6q18_HL_A_CH108S.pdb	-0.20259182155132294	-0.8485000133514404
6q18.pdb	6q18_HL_A_CH108T.pdb	-0.3456692099571228	-0.7138000130653381
6q18.pdb	6q18_HL_A_CH108W.pdb	-25.367097854614258	-28.29623031616211
6q18.pdb	6q18_HL_A_CH108Y.pdb	-20.533193588256836	-25.425701141357422
6q18.pdb	6q18_HL_A_CH108V.pdb	-2.2791812419891357	-3.48580002784729
6q18.pdb	6q18_HL_A_PH109A.pdb	-1.1274833679199219	-1.788599967956543
6q18.pdb	6q18_HL_A_PH109R.pdb	-1.4745385646820068	-3.8150999546051025
6q18.pdb	6q18_HL_A_PH109N.pdb	-1.215873122215271	-3.0404000282287598
6q18.pdb	6q18_HL_A_PH109D.pdb	-6.087301731109619	-6.519599914550781
6q18.pdb	6q18_HL_A_PH109C.pdb	-1.3366026878356934	-2.3089001178741455
6q18.pdb	6q18_HL_A_PH109Q.pdb	-0.9047605395317078	-4.019499778747559
6q18.pdb	6q18_HL_A_PH109E.pdb	-1.3776592016220093	-4.3597002029418945
6q18.pdb	6q18_HL_A_PH109G.pdb	-1.1483733654022217	-2.7016000747680664
6q18.pdb	6q18_HL_A_PH109H.pdb	-14.682188034057617	-14.199899673461914
6q18.pdb	6q18_HL_A_PH109I.pdb	-0.7287788391113281	-1.5119999647140503
6q18.pdb	6q18_HL_A_PH109L.pdb	-0.8924900889396667	-1.9169000387191772
6q18.pdb	6q18_HL_A_PH109K.pdb	-2.619843006134033	-4.8618998527526855
6q18.pdb	6q18_HL_A_PH109M.pdb	-0.3872178792953491	-2.2046000957489014
6q18.pdb	6q18_HL_A_PH109F.pdb	-11.873384475708008	-12.129500389099121
6q18.pdb	6q18_HL_A_PH109S.pdb	-0.8352416753768921	-1.9773999452590942
6q18.pdb	6q18_HL_A_PH109T.pdb	-1.1619985103607178	-2.267199993133545
6q18.pdb	6q18_HL_A_PH109W.pdb	-11.14412784576416	-10.48069953918457
6q18.pdb	6q18_HL_A_PH109Y.pdb	-10.268519401550293	-9.708800315856934
6q18.pdb	6q18_HL_A_PH109V.pdb	-0.6296188831329346	-1.4967000484466553
6q18.pdb	6q18_HL_A_DH110A.pdb	-0.6889660358428955	-0.7936000227928162
6q18.pdb	6q18_HL_A_DH110R.pdb	-0.6924183964729309	-0.5177000164985657
6q18.pdb	6q18_HL_A_DH110N.pdb	-0.42392003536224365	-0.2802000045776367
6q18.pdb	6q18_HL_A_DH110C.pdb	-0.6041466593742371	-0.3228999972343445
6q18.pdb	6q18_HL_A_DH110Q.pdb	-0.3992666006088257	-0.07890000194311142
6q18.pdb	6q18_HL_A_DH110E.pdb	-0.5676109194755554	0.9269000291824341
6q18.pdb	6q18_HL_A_DH110G.pdb	-0.7261389493942261	-1.2711000442504883
6q18.pdb	6q18_HL_A_DH110H.pdb	-0.6991652250289917	-0.46549999713897705
6q18.pdb	6q18_HL_A_DH110I.pdb	-0.4068934917449951	0.2678000032901764
6q18.pdb	6q18_HL_A_DH110L.pdb	-0.5140926241874695	0.17949999868869781
6q18.pdb	6q18_HL_A_DH110K.pdb	-0.6855011582374573	-0.06509999930858612
6q18.pdb	6q18_HL_A_DH110M.pdb	-0.03245656192302704	0.2498999983072281
6q18.pdb	6q18_HL_A_DH110F.pdb	-0.18427035212516785	-0.19329999387264252
6q18.pdb	6q18_HL_A_DH110P.pdb	-4.55319881439209	-4.502999782562256
6q18.pdb	6q18_HL_A_DH110S.pdb	-1.0021414756774902	-0.9995999932289124
6q18.pdb	6q18_HL_A_DH110T.pdb	-0.8079866766929626	-0.5078999996185303
6q18.pdb	6q18_HL_A_DH110W.pdb	-0.19819697737693787	0.4666000008583069
6q18.pdb	6q18_HL_A_DH110Y.pdb	-0.8002046346664429	0.0885000005364418
6q18.pdb	6q18_HL_A_DH110V.pdb	-0.5260095596313477	0.1851000040769577
6q18.pdb	6q18_HL_A_YH112A.pdb	-2.416046142578125	-4.757999897003174
6q18.pdb	6q18_HL_A_YH112R.pdb	-2.2999892234802246	-3.178999900817871
6q18.pdb	6q18_HL_A_YH112N.pdb	-2.9727375507354736	-4.948699951171875
6q18.pdb	6q18_HL_A_YH112D.pdb	-2.936112403869629	-6.191500186920166
6q18.pdb	6q18_HL_A_YH112C.pdb	-2.8064124584198	-4.015699863433838
6q18.pdb	6q18_HL_A_YH112Q.pdb	-2.776491641998291	-4.789599895477295
6q18.pdb	6q18_HL_A_YH112E.pdb	-2.901376962661743	-6.125500202178955
6q18.pdb	6q18_HL_A_YH112G.pdb	-2.834758996963501	-5.218400001525879
6q18.pdb	6q18_HL_A_YH112H.pdb	-2.444021701812744	-3.502700090408325
6q18.pdb	6q18_HL_A_YH112I.pdb	-2.227008581161499	-4.360599994659424
6q18.pdb	6q18_HL_A_YH112L.pdb	-2.131498098373413	-3.696500062942505
6q18.pdb	6q18_HL_A_YH112K.pdb	-2.1133298873901367	-2.551800012588501
6q18.pdb	6q18_HL_A_YH112M.pdb	-1.401708722114563	-3.232300043106079
6q18.pdb	6q18_HL_A_YH112F.pdb	-0.8077527284622192	-1.990399956703186
6q18.pdb	6q18_HL_A_YH112P.pdb	-2.814277172088623	-4.507299900054932
6q18.pdb	6q18_HL_A_YH112S.pdb	-2.771592855453491	-4.895199775695801
6q18.pdb	6q18_HL_A_YH112T.pdb	-2.488842487335205	-4.599400043487549
6q18.pdb	6q18_HL_A_YH112W.pdb	-2.511899709701538	-3.6324000358581543
6q18.pdb	6q18_HL_A_YH112V.pdb	-2.9394288063049316	-4.311999797821045
6q18.pdb	6q18_HL_A_YA44A.pdb	0.2927745580673218	0.20229999721050262
6q18.pdb	6q18_HL_A_YA44R.pdb	0.12078200280666351	0.04390000179409981
6q18.pdb	6q18_HL_A_YA44N.pdb	0.2693646550178528	0.24549999833106995
6q18.pdb	6q18_HL_A_YA44D.pdb	0.29939335584640503	0.053199999034404755
6q18.pdb	6q18_HL_A_YA44C.pdb	0.2393360286951065	0.17710000276565552
6q18.pdb	6q18_HL_A_YA44Q.pdb	0.1815827637910843	0.15539999306201935
6q18.pdb	6q18_HL_A_YA44E.pdb	-0.156515970826149	-0.4941999912261963
6q18.pdb	6q18_HL_A_YA44G.pdb	0.29881662130355835	0.2087000012397766
6q18.pdb	6q18_HL_A_YA44H.pdb	0.12014181911945343	0.1720999926328659
6q18.pdb	6q18_HL_A_YA44I.pdb	0.2501675486564636	0.125900000333786
6q18.pdb	6q18_HL_A_YA44L.pdb	0.17111505568027496	0.32679998874664307
6q18.pdb	6q18_HL_A_YA44K.pdb	-0.00270254909992218	0.38690000772476196
6q18.pdb	6q18_HL_A_YA44M.pdb	0.3419390916824341	0.48100000619888306
6q18.pdb	6q18_HL_A_YA44F.pdb	0.11221818625926971	0.10450000315904617
6q18.pdb	6q18_HL_A_YA44P.pdb	0.05315150320529938	0.4352000057697296
6q18.pdb	6q18_HL_A_YA44S.pdb	0.19644562900066376	0.2282000035047531
6q18.pdb	6q18_HL_A_YA44T.pdb	0.16865955293178558	0.25200000405311584
6q18.pdb	6q18_HL_A_YA44W.pdb	0.0607137531042099	0.40230000019073486
6q18.pdb	6q18_HL_A_YA44V.pdb	0.2773134708404541	0.1899999976158142
6q18.pdb	6q18_HL_A_VA84A.pdb	-0.25596311688423157	-0.428600013256073
6q18.pdb	6q18_HL_A_VA84R.pdb	-0.466019868850708	-0.06319999694824219
6q18.pdb	6q18_HL_A_VA84N.pdb	-0.3395683765411377	-0.32100000977516174
6q18.pdb	6q18_HL_A_VA84D.pdb	-0.3674035668373108	-0.7253000140190125
6q18.pdb	6q18_HL_A_VA84C.pdb	-0.26635661721229553	-0.33160001039505005
6q18.pdb	6q18_HL_A_VA84Q.pdb	-0.33442258834838867	-0.5306000113487244
6q18.pdb	6q18_HL_A_VA84E.pdb	-0.48744314908981323	-0.6309999823570251
6q18.pdb	6q18_HL_A_VA84G.pdb	-0.12008218467235565	-0.45989999175071716
6q18.pdb	6q18_HL_A_VA84H.pdb	-0.3209918737411499	-0.2651999890804291
6q18.pdb	6q18_HL_A_VA84I.pdb	-0.20008252561092377	-0.04650000110268593
6q18.pdb	6q18_HL_A_VA84L.pdb	-0.15384472906589508	-0.16920000314712524
6q18.pdb	6q18_HL_A_VA84K.pdb	-0.3269605040550232	0.21480000019073486
6q18.pdb	6q18_HL_A_VA84M.pdb	0.06485803425312042	0.4433000087738037
6q18.pdb	6q18_HL_A_VA84F.pdb	0.39804041385650635	0.6310999989509583
6q18.pdb	6q18_HL_A_VA84P.pdb	-0.3669945001602173	0.9261000156402588
6q18.pdb	6q18_HL_A_VA84S.pdb	-0.4080500602722168	-0.2515999972820282
6q18.pdb	6q18_HL_A_VA84T.pdb	-0.3587667942047119	-0.45820000767707825
6q18.pdb	6q18_HL_A_VA84W.pdb	-0.252239465713501	-0.2612999975681305
6q18.pdb	6q18_HL_A_VA84Y.pdb	0.5834754705429077	1.8013999462127686
6q18.pdb	6q18_HL_A_TA85A.pdb	-0.12399579584598541	0.26649999618530273
6q18.pdb	6q18_HL_A_TA85R.pdb	-1.5720889568328857	0.7940000295639038
6q18.pdb	6q18_HL_A_TA85N.pdb	-0.6926839351654053	1.0555000305175781
6q18.pdb	6q18_HL_A_TA85D.pdb	-0.9493638873100281	-1.601699948310852
6q18.pdb	6q18_HL_A_TA85C.pdb	-0.21159730851650238	0.14380000531673431
6q18.pdb	6q18_HL_A_TA85Q.pdb	-1.8835006952285767	-0.5152000188827515
6q18.pdb	6q18_HL_A_TA85E.pdb	-0.775493860244751	-3.2465999126434326
6q18.pdb	6q18_HL_A_TA85G.pdb	-0.38533085584640503	0.15940000116825104
6q18.pdb	6q18_HL_A_TA85H.pdb	-0.8642027974128723	0.09640000015497208
6q18.pdb	6q18_HL_A_TA85I.pdb	-0.5081738233566284	0.9341999888420105
6q18.pdb	6q18_HL_A_TA85L.pdb	-2.1323225498199463	-0.866100013256073
6q18.pdb	6q18_HL_A_TA85K.pdb	-0.12441110610961914	1.226699948310852
6q18.pdb	6q18_HL_A_TA85M.pdb	-0.5469982028007507	1.4917999505996704
6q18.pdb	6q18_HL_A_TA85F.pdb	-0.9057427048683167	-1.7742999792099
6q18.pdb	6q18_HL_A_TA85P.pdb	-0.26960039138793945	0.4975999891757965
6q18.pdb	6q18_HL_A_TA85S.pdb	-0.2708677649497986	-0.00930000003427267
6q18.pdb	6q18_HL_A_TA85W.pdb	-2.5490496158599854	-3.842099905014038
6q18.pdb	6q18_HL_A_TA85Y.pdb	-2.6536898612976074	-1.0729000568389893
6q18.pdb	6q18_HL_A_TA85V.pdb	-0.422077476978302	0.42399999499320984
6q18.pdb	6q18_HL_A_AA86R.pdb	0.390471875667572	0.930400013923645
6q18.pdb	6q18_HL_A_AA86N.pdb	-0.5731458067893982	0.2621999979019165
6q18.pdb	6q18_HL_A_AA86D.pdb	-0.5122180581092834	-1.2446999549865723
6q18.pdb	6q18_HL_A_AA86C.pdb	-0.19861100614070892	0.45809999108314514
6q18.pdb	6q18_HL_A_AA86Q.pdb	0.12360872328281403	0.9416000247001648
6q18.pdb	6q18_HL_A_AA86E.pdb	-0.555455207824707	-0.001500000013038516
6q18.pdb	6q18_HL_A_AA86G.pdb	-0.6113111972808838	0.1737000048160553
6q18.pdb	6q18_HL_A_AA86H.pdb	-0.4230751395225525	0.5813999772071838
6q18.pdb	6q18_HL_A_AA86I.pdb	-0.0758112370967865	0.35440000891685486
6q18.pdb	6q18_HL_A_AA86L.pdb	-0.3464318513870239	0.16459999978542328
6q18.pdb	6q18_HL_A_AA86K.pdb	-0.16145013272762299	0.05660000070929527
6q18.pdb	6q18_HL_A_AA86M.pdb	-0.08403311669826508	0.5857999920845032
6q18.pdb	6q18_HL_A_AA86F.pdb	0.03765656054019928	0.7889999747276306
6q18.pdb	6q18_HL_A_AA86P.pdb	-0.06488898396492004	0.5565000176429749
6q18.pdb	6q18_HL_A_AA86S.pdb	-0.3891429901123047	0.358599990606308
6q18.pdb	6q18_HL_A_AA86T.pdb	-0.4035497307777405	-0.06729999929666519
6q18.pdb	6q18_HL_A_AA86W.pdb	-0.21739423274993896	-0.007300000172108412
6q18.pdb	6q18_HL_A_AA86Y.pdb	-0.17425790429115295	0.026100000366568565
6q18.pdb	6q18_HL_A_AA86V.pdb	-0.05675826966762543	0.23680000007152557
6q18.pdb	6q18_HL_A_SA94A.pdb	-0.33191990852355957	-0.30250000953674316
6q18.pdb	6q18_HL_A_SA94R.pdb	-0.5424622297286987	-0.826200008392334
6q18.pdb	6q18_HL_A_SA94N.pdb	-0.24729664623737335	-0.6489999890327454
6q18.pdb	6q18_HL_A_SA94D.pdb	-0.4006851017475128	-1.7877999544143677
6q18.pdb	6q18_HL_A_SA94C.pdb	-0.17152991890907288	-0.29109999537467957
6q18.pdb	6q18_HL_A_SA94Q.pdb	-0.3299856185913086	-0.7802000045776367
6q18.pdb	6q18_HL_A_SA94E.pdb	-0.48429179191589355	-1.7868000268936157
6q18.pdb	6q18_HL_A_SA94G.pdb	0.02593909204006195	-0.6050999760627747
6q18.pdb	6q18_HL_A_SA94H.pdb	-0.4069395065307617	-0.4083999991416931
6q18.pdb	6q18_HL_A_SA94I.pdb	-0.35683226585388184	-0.24799999594688416
6q18.pdb	6q18_HL_A_SA94L.pdb	0.006493955850601196	-0.054499998688697815
6q18.pdb	6q18_HL_A_SA94K.pdb	-0.33771735429763794	-0.7221999764442444
6q18.pdb	6q18_HL_A_SA94M.pdb	-0.1403275728225708	-0.15629999339580536
6q18.pdb	6q18_HL_A_SA94F.pdb	0.1191573292016983	0.4072999954223633
6q18.pdb	6q18_HL_A_SA94P.pdb	-0.23853586614131927	-0.2973000109195709
6q18.pdb	6q18_HL_A_SA94T.pdb	-0.18179501593112946	-0.4196999967098236
6q18.pdb	6q18_HL_A_SA94W.pdb	-0.03330564498901367	-0.1941000074148178
6q18.pdb	6q18_HL_A_SA94Y.pdb	0.027786239981651306	0.33709999918937683
6q18.pdb	6q18_HL_A_SA94V.pdb	-0.23495425283908844	-0.03920000046491623
6q18.pdb	6q18_HL_A_WA102A.pdb	-1.5007675886154175	-2.3519999980926514
6q18.pdb	6q18_HL_A_WA102R.pdb	-1.613940715789795	-1.628000020980835
6q18.pdb	6q18_HL_A_WA102N.pdb	-1.6207283735275269	-2.095900058746338
6q18.pdb	6q18_HL_A_WA102D.pdb	-1.7369866371154785	-2.3749001026153564
6q18.pdb	6q18_HL_A_WA102C.pdb	-1.310879111289978	-1.9474999904632568
6q18.pdb	6q18_HL_A_WA102Q.pdb	-1.597172737121582	-1.9443999528884888
6q18.pdb	6q18_HL_A_WA102E.pdb	-1.6802173852920532	-2.3303000926971436
6q18.pdb	6q18_HL_A_WA102G.pdb	-1.5512123107910156	-2.3278000354766846
6q18.pdb	6q18_HL_A_WA102H.pdb	-1.252253532409668	-1.6017999649047852
6q18.pdb	6q18_HL_A_WA102I.pdb	-1.4623194932937622	-1.55239999294281
6q18.pdb	6q18_HL_A_WA102L.pdb	-0.8592805862426758	-1.264299988746643
6q18.pdb	6q18_HL_A_WA102K.pdb	-1.179830551147461	-1.7828999757766724
6q18.pdb	6q18_HL_A_WA102M.pdb	-1.0885117053985596	-1.0023000240325928
6q18.pdb	6q18_HL_A_WA102F.pdb	-1.5125819444656372	-1.347100019454956
6q18.pdb	6q18_HL_A_WA102P.pdb	-1.5724284648895264	-2.247299909591675
6q18.pdb	6q18_HL_A_WA102S.pdb	-1.7172600030899048	-2.352400064468384
6q18.pdb	6q18_HL_A_WA102T.pdb	-1.6671921014785767	-1.874500036239624
6q18.pdb	6q18_HL_A_WA102Y.pdb	-0.9913870096206665	-1.3371000289916992
6q18.pdb	6q18_HL_A_WA102V.pdb	-1.365972638130188	-1.5497000217437744
6q18.pdb	6q18_HL_A_TA104A.pdb	-0.7289654612541199	-0.8460999727249146
6q18.pdb	6q18_HL_A_TA104R.pdb	-1.7707345485687256	-0.9646999835968018
6q18.pdb	6q18_HL_A_TA104N.pdb	-0.7851024866104126	-0.9829000234603882
6q18.pdb	6q18_HL_A_TA104D.pdb	-1.2709238529205322	-1.7174999713897705
6q18.pdb	6q18_HL_A_TA104C.pdb	-0.5235966444015503	-0.7200999855995178
6q18.pdb	6q18_HL_A_TA104Q.pdb	-1.221560001373291	-1.198099970817566
6q18.pdb	6q18_HL_A_TA104E.pdb	-1.388909935951233	-1.9855999946594238
6q18.pdb	6q18_HL_A_TA104G.pdb	-0.717401385307312	-1.1629999876022339
6q18.pdb	6q18_HL_A_TA104H.pdb	-1.6396669149398804	-2.211199998855591
6q18.pdb	6q18_HL_A_TA104I.pdb	-0.2792094349861145	-0.2393999993801117
6q18.pdb	6q18_HL_A_TA104L.pdb	-0.12533892691135406	-1.5541000366210938
6q18.pdb	6q18_HL_A_TA104K.pdb	-0.8259959816932678	-0.45730000734329224
6q18.pdb	6q18_HL_A_TA104M.pdb	-0.9308894872665405	-0.9301000237464905
6q18.pdb	6q18_HL_A_TA104F.pdb	-0.5753800868988037	-0.9689000248908997
6q18.pdb	6q18_HL_A_TA104P.pdb	-0.8642281889915466	-0.7576000094413757
6q18.pdb	6q18_HL_A_TA104S.pdb	-0.8703150749206543	-1.107699990272522
6q18.pdb	6q18_HL_A_TA104W.pdb	-3.3917553424835205	-4.0767998695373535
6q18.pdb	6q18_HL_A_TA104Y.pdb	-0.6474465727806091	-1.375
6q18.pdb	6q18_HL_A_TA104V.pdb	-0.6467587351799011	-0.15569999814033508
6q18.pdb	6q18_HL_A_EA105A.pdb	-0.5395046472549438	-2.603600025177002
6q18.pdb	6q18_HL_A_EA105R.pdb	-2.183391571044922	-5.088500022888184
6q18.pdb	6q18_HL_A_EA105N.pdb	-0.2472042590379715	-1.8758000135421753
6q18.pdb	6q18_HL_A_EA105D.pdb	-0.11755485087633133	-0.6913999915122986
6q18.pdb	6q18_HL_A_EA105C.pdb	-0.1468489170074463	-2.2067999839782715
6q18.pdb	6q18_HL_A_EA105Q.pdb	-0.47887635231018066	-2.6117000579833984
6q18.pdb	6q18_HL_A_EA105G.pdb	-0.42185646295547485	-2.7627999782562256
6q18.pdb	6q18_HL_A_EA105H.pdb	-3.762439727783203	-6.157599925994873
6q18.pdb	6q18_HL_A_EA105I.pdb	-0.44358956813812256	-1.7943999767303467
6q18.pdb	6q18_HL_A_EA105L.pdb	-1.2300324440002441	-3.4082999229431152
6q18.pdb	6q18_HL_A_EA105K.pdb	-1.5649449825286865	-5.2835001945495605
6q18.pdb	6q18_HL_A_EA105M.pdb	-1.0221525430679321	-2.545300006866455
6q18.pdb	6q18_HL_A_EA105F.pdb	-2.7282533645629883	-6.259200096130371
6q18.pdb	6q18_HL_A_EA105P.pdb	-2.6921210289001465	-4.113100051879883
6q18.pdb	6q18_HL_A_EA105S.pdb	-0.7234112024307251	-2.7054998874664307
6q18.pdb	6q18_HL_A_EA105T.pdb	-0.7471989989280701	-2.710900068283081
6q18.pdb	6q18_HL_A_EA105W.pdb	-4.0141801834106445	-8.369799613952637
6q18.pdb	6q18_HL_A_EA105Y.pdb	-4.463895320892334	-6.556600093841553
6q18.pdb	6q18_HL_A_EA105V.pdb	-0.5205820202827454	-2.069000005722046
6q18.pdb	6q18_HL_A_NA107A.pdb	-0.037235841155052185	0.16329999268054962
6q18.pdb	6q18_HL_A_NA107R.pdb	-0.09279139339923859	-0.4366999864578247
6q18.pdb	6q18_HL_A_NA107D.pdb	-0.2786444127559662	-0.12300000339746475
6q18.pdb	6q18_HL_A_NA107C.pdb	-0.11429564654827118	0.11060000211000443
6q18.pdb	6q18_HL_A_NA107Q.pdb	0.04606284201145172	0.23409999907016754
6q18.pdb	6q18_HL_A_NA107E.pdb	-0.10380996763706207	-0.15719999372959137
6q18.pdb	6q18_HL_A_NA107G.pdb	-0.030277594923973083	0.38260000944137573
6q18.pdb	6q18_HL_A_NA107H.pdb	-0.10397941619157791	-0.28760001063346863
6q18.pdb	6q18_HL_A_NA107I.pdb	-0.6833456158638	0.671999990940094
6q18.pdb	6q18_HL_A_NA107L.pdb	0.41899317502975464	0.4803999960422516
6q18.pdb	6q18_HL_A_NA107K.pdb	-0.16266556084156036	0.15919999778270721
6q18.pdb	6q18_HL_A_NA107M.pdb	0.07810135185718536	0.5001999735832214
6q18.pdb	6q18_HL_A_NA107F.pdb	-0.056112632155418396	-0.01889999955892563
6q18.pdb	6q18_HL_A_NA107P.pdb	-0.14193813502788544	1.006500005722046
6q18.pdb	6q18_HL_A_NA107S.pdb	-0.18663857877254486	-0.07519999891519547
6q18.pdb	6q18_HL_A_NA107T.pdb	-0.21661871671676636	-0.38999998569488525
6q18.pdb	6q18_HL_A_NA107W.pdb	0.0691838413476944	-0.06949999928474426
6q18.pdb	6q18_HL_A_NA107Y.pdb	-0.17012716829776764	-0.15690000355243683
6q18.pdb	6q18_HL_A_NA107V.pdb	-0.5667746067047119	-0.3111000061035156
6q18.pdb	6q18_HL_A_GA108A.pdb	-4.947200775146484	-4.842800140380859
6q18.pdb	6q18_HL_A_GA108R.pdb	-20.04525375366211	-23.503019332885742
6q18.pdb	6q18_HL_A_GA108N.pdb	-15.863903045654297	-15.880880355834961
6q18.pdb	6q18_HL_A_GA108D.pdb	-15.270563125610352	-15.407529830932617
6q18.pdb	6q18_HL_A_GA108C.pdb	-7.823230743408203	-9.214099884033203
6q18.pdb	6q18_HL_A_GA108Q.pdb	-7.774055480957031	-9.747599601745605
6q18.pdb	6q18_HL_A_GA108E.pdb	-13.894514083862305	-17.374849319458008
6q18.pdb	6q18_HL_A_GA108H.pdb	-13.550125122070312	-22.23834991455078
6q18.pdb	6q18_HL_A_GA108I.pdb	-6.508235931396484	-7.717800140380859
6q18.pdb	6q18_HL_A_GA108L.pdb	-10.441628456115723	-12.343600273132324
6q18.pdb	6q18_HL_A_GA108K.pdb	-13.29655933380127	-18.254539489746094
6q18.pdb	6q18_HL_A_GA108M.pdb	-3.978379487991333	-4.974699974060059
6q18.pdb	6q18_HL_A_GA108F.pdb	-19.745983123779297	-20.91250991821289
6q18.pdb	6q18_HL_A_GA108P.pdb	-11.841436386108398	-13.808300018310547
6q18.pdb	6q18_HL_A_GA108S.pdb	-7.505385398864746	-10.185600280761719
6q18.pdb	6q18_HL_A_GA108T.pdb	-11.846145629882812	-14.105899810791016
6q18.pdb	6q18_HL_A_GA108W.pdb	-24.551029205322266	-23.840410232543945
6q18.pdb	6q18_HL_A_GA108Y.pdb	-13.332210540771484	-12.38479995727539
6q18.pdb	6q18_HL_A_GA108V.pdb	-5.465333461761475	-5.345399856567383
6q18.pdb	6q18_HL_A_LA109A.pdb	-0.5576180815696716	-0.6126999855041504
6q18.pdb	6q18_HL_A_LA109R.pdb	-0.6541138887405396	-0.7096999883651733
6q18.pdb	6q18_HL_A_LA109N.pdb	-0.6452800035476685	-0.27079999446868896
6q18.pdb	6q18_HL_A_LA109D.pdb	-0.6431711912155151	-0.6886000037193298
6q18.pdb	6q18_HL_A_LA109C.pdb	-0.611989438533783	-0.6462000012397766
6q18.pdb	6q18_HL_A_LA109Q.pdb	-0.709585964679718	-0.6876999735832214
6q18.pdb	6q18_HL_A_LA109E.pdb	-0.8310096859931946	-0.6682999730110168
6q18.pdb	6q18_HL_A_LA109G.pdb	-0.5814622044563293	-0.6100999712944031
6q18.pdb	6q18_HL_A_LA109H.pdb	-0.650035560131073	-0.7468000054359436
6q18.pdb	6q18_HL_A_LA109I.pdb	-0.34186089038848877	-0.32899999618530273
6q18.pdb	6q18_HL_A_LA109K.pdb	-0.7113548517227173	-0.6793000102043152
6q18.pdb	6q18_HL_A_LA109M.pdb	-0.3692589998245239	-0.6344000101089478
6q18.pdb	6q18_HL_A_LA109F.pdb	-0.5527256727218628	-0.7224000096321106
6q18.pdb	6q18_HL_A_LA109P.pdb	-0.8313115239143372	-1.4735000133514404
6q18.pdb	6q18_HL_A_LA109S.pdb	-0.7272858619689941	-0.5618000030517578
6q18.pdb	6q18_HL_A_LA109T.pdb	-0.7125518321990967	-0.33390000462532043
6q18.pdb	6q18_HL_A_LA109W.pdb	-0.49679994583129883	-0.7479000091552734
6q18.pdb	6q18_HL_A_LA109Y.pdb	-0.6638092994689941	-0.6789000034332275
6q18.pdb	6q18_HL_A_LA109V.pdb	-0.6012905240058899	-0.462799996137619
6q18.pdb	6q18_HL_A_HA132A.pdb	-0.5309844613075256	-0.8784000277519226
6q18.pdb	6q18_HL_A_HA132R.pdb	-0.3439636826515198	-2.1849000453948975
6q18.pdb	6q18_HL_A_HA132N.pdb	-0.20483824610710144	-0.9144999980926514
6q18.pdb	6q18_HL_A_HA132D.pdb	-1.060438632965088	-1.0835000276565552
6q18.pdb	6q18_HL_A_HA132C.pdb	-0.6884090304374695	-0.8677999973297119
6q18.pdb	6q18_HL_A_HA132Q.pdb	-0.20921453833580017	-0.9197999835014343
6q18.pdb	6q18_HL_A_HA132E.pdb	-1.1203413009643555	-1.4020999670028687
6q18.pdb	6q18_HL_A_HA132G.pdb	-0.33792418241500854	-0.8884999752044678
6q18.pdb	6q18_HL_A_HA132I.pdb	-0.5180687308311462	-0.8400999903678894
6q18.pdb	6q18_HL_A_HA132L.pdb	-0.7060296535491943	-1.0360000133514404
6q18.pdb	6q18_HL_A_HA132K.pdb	-1.9201580286026	-2.3993000984191895
6q18.pdb	6q18_HL_A_HA132M.pdb	-0.7178000211715698	-0.9164999723434448
6q18.pdb	6q18_HL_A_HA132F.pdb	-2.5878746509552	-2.6226999759674072
6q18.pdb	6q18_HL_A_HA132P.pdb	-0.6688116788864136	-0.8871999979019165
6q18.pdb	6q18_HL_A_HA132S.pdb	-0.5439191460609436	-0.8921999931335449
6q18.pdb	6q18_HL_A_HA132T.pdb	-0.828923225402832	-0.8446999788284302
6q18.pdb	6q18_HL_A_HA132W.pdb	-4.542129039764404	-5.957499980926514
6q18.pdb	6q18_HL_A_HA132Y.pdb	-6.827426433563232	-6.7393999099731445
6q18.pdb	6q18_HL_A_HA132V.pdb	-0.5705564022064209	-0.8148999810218811
6q18.pdb	6q18_HL_A_PA134A.pdb	-0.413309782743454	0.27639999985694885
6q18.pdb	6q18_HL_A_PA134R.pdb	-12.858771324157715	-10.343199729919434
6q18.pdb	6q18_HL_A_PA134N.pdb	0.09656079113483429	-0.5612999796867371
6q18.pdb	6q18_HL_A_PA134D.pdb	-0.964846134185791	-1.3032000064849854
6q18.pdb	6q18_HL_A_PA134C.pdb	0.0026471465826034546	-0.15279999375343323
6q18.pdb	6q18_HL_A_PA134Q.pdb	-2.344552755355835	-2.4727001190185547
6q18.pdb	6q18_HL_A_PA134E.pdb	-1.192055344581604	-1.86080002784729
6q18.pdb	6q18_HL_A_PA134G.pdb	-0.37991803884506226	0.07039999961853027
6q18.pdb	6q18_HL_A_PA134H.pdb	-4.987328052520752	-4.436500072479248
6q18.pdb	6q18_HL_A_PA134I.pdb	-0.6561715602874756	-0.24529999494552612
6q18.pdb	6q18_HL_A_PA134L.pdb	-0.3646065592765808	-0.14010000228881836
6q18.pdb	6q18_HL_A_PA134K.pdb	-1.7328848838806152	-1.0595999956130981
6q18.pdb	6q18_HL_A_PA134M.pdb	-1.6338874101638794	-2.0994999408721924
6q18.pdb	6q18_HL_A_PA134F.pdb	-7.161136150360107	-4.985199928283691
6q18.pdb	6q18_HL_A_PA134S.pdb	-0.36792922019958496	0.0722000002861023
6q18.pdb	6q18_HL_A_PA134T.pdb	-0.00598493218421936	-0.010099999606609344
6q18.pdb	6q18_HL_A_PA134W.pdb	-6.31334114074707	-8.531800270080566
6q18.pdb	6q18_HL_A_PA134Y.pdb	-11.81437873840332	-9.3681001663208
6q18.pdb	6q18_HL_A_PA134V.pdb	0.003965511918067932	-0.008299999870359898
6q18.pdb	6q18_HL_A_SA135A.pdb	-1.0776618719100952	-0.9307000041007996
6q18.pdb	6q18_HL_A_SA135R.pdb	-1.1817402839660645	-1.7330000400543213
6q18.pdb	6q18_HL_A_SA135N.pdb	-0.9904440641403198	-2.1617000102996826
6q18.pdb	6q18_HL_A_SA135D.pdb	-1.0701698064804077	-2.023900032043457
6q18.pdb	6q18_HL_A_SA135C.pdb	-1.1635956764221191	-1.1532000303268433
6q18.pdb	6q18_HL_A_SA135Q.pdb	-0.8365901708602905	-1.809000015258789
6q18.pdb	6q18_HL_A_SA135E.pdb	-1.5950030088424683	-3.3257999420166016
6q18.pdb	6q18_HL_A_SA135G.pdb	-1.0359898805618286	-1.2860000133514404
6q18.pdb	6q18_HL_A_SA135H.pdb	-1.1923761367797852	-1.3935999870300293
6q18.pdb	6q18_HL_A_SA135I.pdb	-1.173874855041504	-1.4146000146865845
6q18.pdb	6q18_HL_A_SA135L.pdb	-0.7654398083686829	-2.2379000186920166
6q18.pdb	6q18_HL_A_SA135K.pdb	-2.247469902038574	-2.8457000255584717
6q18.pdb	6q18_HL_A_SA135M.pdb	-0.7206190824508667	-1.090499997138977
6q18.pdb	6q18_HL_A_SA135F.pdb	-1.7458065748214722	-2.504699945449829
6q18.pdb	6q18_HL_A_SA135P.pdb	-4.305276870727539	-5.144499778747559
6q18.pdb	6q18_HL_A_SA135T.pdb	-1.2433539628982544	-1.317199945449829
6q18.pdb	6q18_HL_A_SA135W.pdb	-6.678965091705322	-5.638999938964844
6q18.pdb	6q18_HL_A_SA135Y.pdb	-15.375471115112305	-15.59080982208252
6q18.pdb	6q18_HL_A_SA135V.pdb	-0.9493494629859924	-1.0117000341415405
6q18.pdb	6q18_HL_A_NA136A.pdb	-0.36158066987991333	0.8539999723434448
6q18.pdb	6q18_HL_A_NA136R.pdb	-0.1668073982000351	0.30730000138282776
6q18.pdb	6q18_HL_A_NA136D.pdb	-0.550724446773529	-0.7317000031471252
6q18.pdb	6q18_HL_A_NA136C.pdb	-0.08918219804763794	-0.22269999980926514
6q18.pdb	6q18_HL_A_NA136Q.pdb	-0.41201353073120117	-0.41990000009536743
6q18.pdb	6q18_HL_A_NA136E.pdb	-0.5771632194519043	-0.5428000092506409
6q18.pdb	6q18_HL_A_NA136G.pdb	-0.36417341232299805	-0.839900016784668
6q18.pdb	6q18_HL_A_NA136H.pdb	-0.5629342794418335	-0.5685999989509583
6q18.pdb	6q18_HL_A_NA136I.pdb	-0.4565601646900177	-0.16369999945163727
6q18.pdb	6q18_HL_A_NA136L.pdb	-0.14561906456947327	-0.5856999754905701
6q18.pdb	6q18_HL_A_NA136K.pdb	-0.014844968914985657	0.3449000120162964
6q18.pdb	6q18_HL_A_NA136M.pdb	0.09000082314014435	0.8223000168800354
6q18.pdb	6q18_HL_A_NA136F.pdb	-0.23628272116184235	0.1615999937057495
6q18.pdb	6q18_HL_A_NA136P.pdb	-0.30320847034454346	0.22540000081062317
6q18.pdb	6q18_HL_A_NA136S.pdb	-0.5560784935951233	-0.08669999986886978
6q18.pdb	6q18_HL_A_NA136T.pdb	-0.4459148049354553	-0.23669999837875366
6q18.pdb	6q18_HL_A_NA136W.pdb	-0.28145015239715576	0.05429999902844429
6q18.pdb	6q18_HL_A_NA136Y.pdb	-0.30930909514427185	-0.34040001034736633
6q18.pdb	6q18_HL_A_NA136V.pdb	-0.1901327669620514	0.6485999822616577
6q18.pdb	6q18_HL_A_RA138A.pdb	0.13751591742038727	-1.434999942779541
6q18.pdb	6q18_HL_A_RA138N.pdb	0.07767985761165619	-1.0440000295639038
6q18.pdb	6q18_HL_A_RA138D.pdb	0.03547753393650055	-1.1081000566482544
6q18.pdb	6q18_HL_A_RA138C.pdb	0.1732216328382492	-1.2630000114440918
6q18.pdb	6q18_HL_A_RA138Q.pdb	0.29809844493865967	-0.7840999960899353
6q18.pdb	6q18_HL_A_RA138E.pdb	0.03869037330150604	-1.4457000494003296
6q18.pdb	6q18_HL_A_RA138G.pdb	0.18140728771686554	-1.5456000566482544
6q18.pdb	6q18_HL_A_RA138H.pdb	0.3589545488357544	-0.4415000081062317
6q18.pdb	6q18_HL_A_RA138I.pdb	0.41747164726257324	-1.1024999618530273
6q18.pdb	6q18_HL_A_RA138L.pdb	0.4184361696243286	-1.1016000509262085
6q18.pdb	6q18_HL_A_RA138K.pdb	0.22696207463741302	-1.4120999574661255
6q18.pdb	6q18_HL_A_RA138M.pdb	0.3550829291343689	-0.032999999821186066
6q18.pdb	6q18_HL_A_RA138F.pdb	1.0074565410614014	0.914900004863739
6q18.pdb	6q18_HL_A_RA138P.pdb	0.04733864963054657	-1.8767000436782837
6q18.pdb	6q18_HL_A_RA138S.pdb	0.0036394447088241577	-1.4264999628067017
6q18.pdb	6q18_HL_A_RA138T.pdb	0.06462444365024567	-1.2670999765396118
6q18.pdb	6q18_HL_A_RA138W.pdb	0.32256102561950684	-1.7920000553131104
6q18.pdb	6q18_HL_A_RA138Y.pdb	1.573208212852478	2.456700086593628
6q18.pdb	6q18_HL_A_RA138V.pdb	0.3427222967147827	-1.0951000452041626
6q18.pdb	6q18_HL_A_DA139A.pdb	-0.7571427822113037	-4.578700065612793
6q18.pdb	6q18_HL_A_DA139R.pdb	-4.589405059814453	-9.822099685668945
6q18.pdb	6q18_HL_A_DA139N.pdb	-3.2970237731933594	-8.703100204467773
6q18.pdb	6q18_HL_A_DA139C.pdb	-0.8578732013702393	-4.579999923706055
6q18.pdb	6q18_HL_A_DA139Q.pdb	-7.014727592468262	-10.8927001953125
6q18.pdb	6q18_HL_A_DA139E.pdb	-0.6002441644668579	-6.981100082397461
6q18.pdb	6q18_HL_A_DA139G.pdb	-0.7223700284957886	-4.802599906921387
6q18.pdb	6q18_HL_A_DA139H.pdb	-9.74686050415039	-13.518400192260742
6q18.pdb	6q18_HL_A_DA139I.pdb	-1.643958568572998	-5.0630998611450195
6q18.pdb	6q18_HL_A_DA139L.pdb	-4.618457317352295	-8.007800102233887
6q18.pdb	6q18_HL_A_DA139K.pdb	-1.8959859609603882	-6.040500164031982
6q18.pdb	6q18_HL_A_DA139M.pdb	-1.6808032989501953	-7.269199848175049
6q18.pdb	6q18_HL_A_DA139F.pdb	-7.380645275115967	-8.29539966583252
6q18.pdb	6q18_HL_A_DA139P.pdb	-0.8533107042312622	-3.920799970626831
6q18.pdb	6q18_HL_A_DA139S.pdb	-1.1139633655548096	-4.646699905395508
6q18.pdb	6q18_HL_A_DA139T.pdb	-1.146174669265747	-3.7783000469207764
6q18.pdb	6q18_HL_A_DA139W.pdb	-12.936351776123047	-20.248899459838867
6q18.pdb	6q18_HL_A_DA139Y.pdb	-20.419153213500977	-19.266759872436523
6q18.pdb	6q18_HL_A_DA139V.pdb	-0.7350053787231445	-3.34879994392395
6q18.pdb	6q18_HL_A_RA141A.pdb	-0.26254791021347046	-1.3101999759674072
6q18.pdb	6q18_HL_A_RA141N.pdb	-0.41297656297683716	-1.356600046157837
6q18.pdb	6q18_HL_A_RA141D.pdb	-0.6367731690406799	-3.2630999088287354
6q18.pdb	6q18_HL_A_RA141C.pdb	-0.35557079315185547	-1.377500057220459
6q18.pdb	6q18_HL_A_RA141Q.pdb	-0.42146962881088257	-1.6483999490737915
6q18.pdb	6q18_HL_A_RA141E.pdb	-0.6873646974563599	-1.719099998474121
6q18.pdb	6q18_HL_A_RA141G.pdb	-0.24519561231136322	-1.3624999523162842
6q18.pdb	6q18_HL_A_RA141H.pdb	-0.3246151804924011	-1.5312000513076782
6q18.pdb	6q18_HL_A_RA141I.pdb	-0.3528294563293457	-2.2330000400543213
6q18.pdb	6q18_HL_A_RA141L.pdb	-0.42849624156951904	-1.478600025177002
6q18.pdb	6q18_HL_A_RA141K.pdb	-0.16709966957569122	-0.6248999834060669
6q18.pdb	6q18_HL_A_RA141M.pdb	-0.4675881266593933	-1.1382999420166016
6q18.pdb	6q18_HL_A_RA141F.pdb	0.6276376843452454	-0.7139999866485596
6q18.pdb	6q18_HL_A_RA141P.pdb	-0.5950635671615601	-1.416100025177002
6q18.pdb	6q18_HL_A_RA141S.pdb	-0.513243556022644	-1.4536000490188599
6q18.pdb	6q18_HL_A_RA141T.pdb	-0.488150417804718	-2.5220999717712402
6q18.pdb	6q18_HL_A_RA141W.pdb	-0.6585615873336792	-1.6138999462127686
6q18.pdb	6q18_HL_A_RA141Y.pdb	0.44941723346710205	-1.0485999584197998
6q18.pdb	6q18_HL_A_RA141V.pdb	-0.256974458694458	-2.234499931335449
6q18.pdb	6q18_HL_A_AA142R.pdb	-1.2733473777770996	-3.0035998821258545
6q18.pdb	6q18_HL_A_AA142N.pdb	-2.051326274871826	-3.3447000980377197
6q18.pdb	6q18_HL_A_AA142D.pdb	-1.3150357007980347	-1.4805999994277954
6q18.pdb	6q18_HL_A_AA142C.pdb	-2.0692849159240723	-1.023900032043457
6q18.pdb	6q18_HL_A_AA142Q.pdb	-0.9232335090637207	-0.6840999722480774
6q18.pdb	6q18_HL_A_AA142E.pdb	-1.4158254861831665	1.3687000274658203
6q18.pdb	6q18_HL_A_AA142G.pdb	-0.16986802220344543	-0.9315000176429749
6q18.pdb	6q18_HL_A_AA142H.pdb	-15.150378227233887	-10.617300033569336
6q18.pdb	6q18_HL_A_AA142I.pdb	-3.1533443927764893	-0.7511000037193298
6q18.pdb	6q18_HL_A_AA142L.pdb	-2.173452615737915	-0.3465000092983246
6q18.pdb	6q18_HL_A_AA142K.pdb	-0.5628642439842224	-2.000999927520752
6q18.pdb	6q18_HL_A_AA142M.pdb	-0.10364727675914764	0.7055000066757202
6q18.pdb	6q18_HL_A_AA142F.pdb	-4.070122718811035	-1.4544999599456787
6q18.pdb	6q18_HL_A_AA142P.pdb	-1.1275333166122437	-1.0530999898910522
6q18.pdb	6q18_HL_A_AA142S.pdb	0.05323873460292816	-0.8486999869346619
6q18.pdb	6q18_HL_A_AA142T.pdb	-1.3529319763183594	-0.2379000037908554
6q18.pdb	6q18_HL_A_AA142W.pdb	-3.2733469009399414	-9.754199981689453
6q18.pdb	6q18_HL_A_AA142Y.pdb	-4.688730239868164	-2.3912999629974365
6q18.pdb	6q18_HL_A_AA142V.pdb	-2.768068552017212	-0.7408999800682068
6q18.pdb	6q18_HL_A_IA143A.pdb	-0.7647538185119629	-1.544600009918213
6q18.pdb	6q18_HL_A_IA143R.pdb	-3.388230085372925	-4.533899784088135
6q18.pdb	6q18_HL_A_IA143N.pdb	-0.9279015064239502	-1.9979000091552734
6q18.pdb	6q18_HL_A_IA143D.pdb	-1.113930583000183	-2.872999906539917
6q18.pdb	6q18_HL_A_IA143C.pdb	-0.15126484632492065	0.19519999623298645
6q18.pdb	6q18_HL_A_IA143Q.pdb	-0.7511798739433289	-1.5413000583648682
6q18.pdb	6q18_HL_A_IA143E.pdb	-1.4694496393203735	-2.977400064468384
6q18.pdb	6q18_HL_A_IA143G.pdb	-0.7050100564956665	-2.4349000453948975
6q18.pdb	6q18_HL_A_IA143H.pdb	-1.2261518239974976	-2.3629000186920166
6q18.pdb	6q18_HL_A_IA143L.pdb	-0.81040358543396	-1.1792000532150269
6q18.pdb	6q18_HL_A_IA143K.pdb	-2.3916242122650146	-3.045300006866455
6q18.pdb	6q18_HL_A_IA143M.pdb	-0.858968198299408	-1.0907000303268433
6q18.pdb	6q18_HL_A_IA143F.pdb	-4.762447357177734	-4.7993998527526855
6q18.pdb	6q18_HL_A_IA143P.pdb	-0.6989883780479431	-1.6370999813079834
6q18.pdb	6q18_HL_A_IA143S.pdb	-0.8942352533340454	-1.0403000116348267
6q18.pdb	6q18_HL_A_IA143T.pdb	-0.6057207584381104	-0.5999000072479248
6q18.pdb	6q18_HL_A_IA143W.pdb	-6.746710777282715	-9.816200256347656
6q18.pdb	6q18_HL_A_IA143Y.pdb	-3.6844170093536377	-4.112599849700928
6q18.pdb	6q18_HL_A_IA143V.pdb	-0.12817230820655823	-0.13510000705718994
6q18.pdb	6q18_HL_A_HA145A.pdb	-0.3393595814704895	0.10300000011920929
6q18.pdb	6q18_HL_A_HA145R.pdb	-0.10967884957790375	0.4747999906539917
6q18.pdb	6q18_HL_A_HA145N.pdb	-0.9075477123260498	-0.08160000294446945
6q18.pdb	6q18_HL_A_HA145D.pdb	-0.4339374303817749	0.24040000140666962
6q18.pdb	6q18_HL_A_HA145C.pdb	-0.32670700550079346	0.006899999920278788
6q18.pdb	6q18_HL_A_HA145Q.pdb	-0.009225115180015564	0.6793000102043152
6q18.pdb	6q18_HL_A_HA145E.pdb	-0.4041023254394531	0.06459999829530716
6q18.pdb	6q18_HL_A_HA145G.pdb	-0.3218185305595398	0.3091000020503998
6q18.pdb	6q18_HL_A_HA145I.pdb	-0.13789281249046326	0.4749999940395355
6q18.pdb	6q18_HL_A_HA145L.pdb	0.1475897580385208	0.7253000140190125
6q18.pdb	6q18_HL_A_HA145K.pdb	-0.004915803670883179	0.6353999972343445
6q18.pdb	6q18_HL_A_HA145M.pdb	0.5314597487449646	0.4465000033378601
6q18.pdb	6q18_HL_A_HA145F.pdb	0.7034763097763062	0.8317999839782715
6q18.pdb	6q18_HL_A_HA145P.pdb	-0.2299085110425949	0.1039000004529953
6q18.pdb	6q18_HL_A_HA145S.pdb	-0.28586703538894653	-0.20260000228881836
6q18.pdb	6q18_HL_A_HA145T.pdb	-0.3297485113143921	0.3125
6q18.pdb	6q18_HL_A_HA145W.pdb	0.4860544800758362	0.08349999785423279
6q18.pdb	6q18_HL_A_HA145Y.pdb	0.1944105476140976	0.5164999961853027
6q18.pdb	6q18_HL_A_HA145V.pdb	-0.4938819408416748	0.10029999911785126
6q18.pdb	6q18_HL_A_GA174A.pdb	-0.22741571068763733	-0.06960000097751617
6q18.pdb	6q18_HL_A_GA174R.pdb	-0.4019245505332947	0.4065000116825104
6q18.pdb	6q18_HL_A_GA174N.pdb	-0.2571406662464142	-0.07240000367164612
6q18.pdb	6q18_HL_A_GA174D.pdb	-0.4344552159309387	-0.1542000025510788
6q18.pdb	6q18_HL_A_GA174C.pdb	-0.45760977268218994	-0.07320000231266022
6q18.pdb	6q18_HL_A_GA174Q.pdb	-0.3175498843193054	-0.0007999999797903001
6q18.pdb	6q18_HL_A_GA174E.pdb	-0.5030345320701599	-0.19020000100135803
6q18.pdb	6q18_HL_A_GA174H.pdb	-0.3856964409351349	-0.20469999313354492
6q18.pdb	6q18_HL_A_GA174I.pdb	-0.182615727186203	-0.16359999775886536
6q18.pdb	6q18_HL_A_GA174L.pdb	-0.27827760577201843	-0.1712000072002411
6q18.pdb	6q18_HL_A_GA174K.pdb	-0.40532106161117554	0.025800000876188278
6q18.pdb	6q18_HL_A_GA174M.pdb	-0.1703178882598877	0.07530000060796738
6q18.pdb	6q18_HL_A_GA174F.pdb	-0.3157229721546173	0.07410000264644623
6q18.pdb	6q18_HL_A_GA174P.pdb	-0.412828266620636	-0.1014999970793724
6q18.pdb	6q18_HL_A_GA174S.pdb	-0.5041987299919128	-0.07020000368356705
6q18.pdb	6q18_HL_A_GA174T.pdb	-0.49598079919815063	-0.1696999967098236
6q18.pdb	6q18_HL_A_GA174W.pdb	-0.4048205316066742	-0.12520000338554382
6q18.pdb	6q18_HL_A_GA174Y.pdb	-0.510402500629425	-0.08820000290870667
6q18.pdb	6q18_HL_A_GA174V.pdb	-0.26263463497161865	-0.15489999949932098
6q18.pdb	6q18_HL_A_QA175A.pdb	0.06405861675739288	0.1761000007390976
6q18.pdb	6q18_HL_A_QA175R.pdb	-0.29965895414352417	0.38269999623298645
6q18.pdb	6q18_HL_A_QA175N.pdb	-0.06589967012405396	-0.07580000162124634
6q18.pdb	6q18_HL_A_QA175D.pdb	-0.42582201957702637	-0.34630000591278076
6q18.pdb	6q18_HL_A_QA175C.pdb	-0.10787595808506012	0.05660000070929527
6q18.pdb	6q18_HL_A_QA175E.pdb	-0.3819735050201416	-0.9797999858856201
6q18.pdb	6q18_HL_A_QA175G.pdb	0.07924450933933258	-0.1574999988079071
6q18.pdb	6q18_HL_A_QA175H.pdb	-0.3026971220970154	0.11500000208616257
6q18.pdb	6q18_HL_A_QA175I.pdb	-0.18030734360218048	0.49559998512268066
6q18.pdb	6q18_HL_A_QA175L.pdb	0.04301635921001434	0.44859999418258667
6q18.pdb	6q18_HL_A_QA175K.pdb	-0.09090080857276917	-0.02160000056028366
6q18.pdb	6q18_HL_A_QA175M.pdb	-0.07003530859947205	0.38339999318122864
6q18.pdb	6q18_HL_A_QA175F.pdb	-0.7965236902236938	0.09700000286102295
6q18.pdb	6q18_HL_A_QA175P.pdb	-0.24015794694423676	-0.14090000092983246
6q18.pdb	6q18_HL_A_QA175S.pdb	0.0023929327726364136	-0.31949999928474426
6q18.pdb	6q18_HL_A_QA175T.pdb	-0.29297012090682983	0.10830000042915344
6q18.pdb	6q18_HL_A_QA175W.pdb	0.24504579603672028	1.2598999738693237
6q18.pdb	6q18_HL_A_QA175Y.pdb	-0.5426921248435974	-0.6200000047683716
6q18.pdb	6q18_HL_A_QA175V.pdb	-0.1826779693365097	0.30329999327659607
6q18.pdb	6q18_HL_A_EA176A.pdb	-0.06283126771450043	-2.154900074005127
6q18.pdb	6q18_HL_A_EA176R.pdb	-0.38356858491897583	-1.8456000089645386
6q18.pdb	6q18_HL_A_EA176N.pdb	-0.5204797983169556	-2.3289999961853027
6q18.pdb	6q18_HL_A_EA176D.pdb	-0.4121701717376709	-2.4093000888824463
6q18.pdb	6q18_HL_A_EA176C.pdb	-0.26490911841392517	-2.3921000957489014
6q18.pdb	6q18_HL_A_EA176Q.pdb	-0.1800977736711502	-1.541599988937378
6q18.pdb	6q18_HL_A_EA176G.pdb	-0.9685758948326111	-2.9883999824523926
6q18.pdb	6q18_HL_A_EA176H.pdb	-0.4858512282371521	-2.473099946975708
6q18.pdb	6q18_HL_A_EA176I.pdb	0.016099154949188232	-1.5425000190734863
6q18.pdb	6q18_HL_A_EA176L.pdb	-0.21157073974609375	-1.7315000295639038
6q18.pdb	6q18_HL_A_EA176K.pdb	-0.16531513631343842	-2.2948999404907227
6q18.pdb	6q18_HL_A_EA176M.pdb	0.33026301860809326	-1.3712999820709229
6q18.pdb	6q18_HL_A_EA176F.pdb	0.049346163868904114	-1.5681999921798706
6q18.pdb	6q18_HL_A_EA176P.pdb	-2.5053598880767822	-3.9305999279022217
6q18.pdb	6q18_HL_A_EA176S.pdb	-0.2893402874469757	-2.827899932861328
6q18.pdb	6q18_HL_A_EA176T.pdb	-0.0063285380601882935	-2.930000066757202
6q18.pdb	6q18_HL_A_EA176W.pdb	-0.8357894420623779	-2.0508999824523926
6q18.pdb	6q18_HL_A_EA176Y.pdb	-1.16118323802948	-2.6491000652313232
6q18.pdb	6q18_HL_A_EA176V.pdb	-0.13282783329486847	-1.6405999660491943
6q18.pdb	6q18_HL_A_GA177A.pdb	-0.11813165247440338	-0.8801000118255615
6q18.pdb	6q18_HL_A_GA177R.pdb	-7.992101669311523	-6.064599990844727
6q18.pdb	6q18_HL_A_GA177N.pdb	-0.5549684762954712	-0.5580999851226807
6q18.pdb	6q18_HL_A_GA177D.pdb	-1.3257718086242676	-1.1007000207901
6q18.pdb	6q18_HL_A_GA177C.pdb	-0.7358556985855103	-1.226099967956543
6q18.pdb	6q18_HL_A_GA177Q.pdb	-12.59093952178955	-12.217599868774414
6q18.pdb	6q18_HL_A_GA177E.pdb	-5.050480365753174	-5.336599826812744
6q18.pdb	6q18_HL_A_GA177H.pdb	-33.593021392822266	-34.86465072631836
6q18.pdb	6q18_HL_A_GA177I.pdb	-11.86581802368164	-10.740400314331055
6q18.pdb	6q18_HL_A_GA177L.pdb	-14.803003311157227	-11.390299797058105
6q18.pdb	6q18_HL_A_GA177K.pdb	-24.950727462768555	-21.557920455932617
6q18.pdb	6q18_HL_A_GA177M.pdb	-2.6089365482330322	-3.7771999835968018
6q18.pdb	6q18_HL_A_GA177F.pdb	-30.03322410583496	-28.15730094909668
6q18.pdb	6q18_HL_A_GA177P.pdb	-6.230629920959473	-5.511499881744385
6q18.pdb	6q18_HL_A_GA177S.pdb	-3.032625675201416	-2.3171000480651855
6q18.pdb	6q18_HL_A_GA177T.pdb	-0.6236339807510376	-1.6181000471115112
6q18.pdb	6q18_HL_A_GA177W.pdb	-28.87689208984375	-28.156490325927734
6q18.pdb	6q18_HL_A_GA177Y.pdb	-27.79456901550293	-34.73244094848633
6q18.pdb	6q18_HL_A_GA177V.pdb	-0.8369945883750916	-0.7483999729156494
6okm.pdb	6okm_HL_R_TH29A.pdb	-0.012620404362678528	0.030400000512599945
6okm.pdb	6okm_HL_R_TH29R.pdb	-0.10612398386001587	-0.048500001430511475
6okm.pdb	6okm_HL_R_TH29N.pdb	-0.10727618634700775	0.04450000077486038
6okm.pdb	6okm_HL_R_TH29D.pdb	-0.20761048793792725	0.11959999799728394
6okm.pdb	6okm_HL_R_TH29C.pdb	-0.14114660024642944	0.01850000023841858
6okm.pdb	6okm_HL_R_TH29Q.pdb	-0.07366020977497101	0.008999999612569809
6okm.pdb	6okm_HL_R_TH29E.pdb	-0.15885473787784576	0.06289999932050705
6okm.pdb	6okm_HL_R_TH29G.pdb	-0.0820292979478836	0.04600000008940697
6okm.pdb	6okm_HL_R_TH29H.pdb	-0.08953644335269928	0.3540000021457672
6okm.pdb	6okm_HL_R_TH29I.pdb	0.0406772643327713	0.007400000002235174
6okm.pdb	6okm_HL_R_TH29L.pdb	0.010439842939376831	-0.02070000022649765
6okm.pdb	6okm_HL_R_TH29K.pdb	-0.10777369141578674	-0.025200000032782555
6okm.pdb	6okm_HL_R_TH29M.pdb	0.11321114003658295	-0.010300000198185444
6okm.pdb	6okm_HL_R_TH29F.pdb	0.15476705133914948	0.0430000014603138
6okm.pdb	6okm_HL_R_TH29P.pdb	0.015459984540939331	0.041999999433755875
6okm.pdb	6okm_HL_R_TH29S.pdb	-0.2530122399330139	0.06589999794960022
6okm.pdb	6okm_HL_R_TH29W.pdb	0.0730568915605545	0.0013000000035390258
6okm.pdb	6okm_HL_R_TH29Y.pdb	0.02304297685623169	0.10509999841451645
6okm.pdb	6okm_HL_R_TH29V.pdb	0.08770348131656647	0.007799999788403511
6okm.pdb	6okm_HL_R_NH30A.pdb	0.1688506156206131	-0.23160000145435333
6okm.pdb	6okm_HL_R_NH30R.pdb	0.46958690881729126	0.28600001335144043
6okm.pdb	6okm_HL_R_NH30D.pdb	-0.08192947506904602	-0.08229999989271164
6okm.pdb	6okm_HL_R_NH30C.pdb	0.43120014667510986	0.08349999785423279
6okm.pdb	6okm_HL_R_NH30Q.pdb	0.3254680037498474	-0.15459999442100525
6okm.pdb	6okm_HL_R_NH30E.pdb	0.35491710901260376	0.07940000295639038
6okm.pdb	6okm_HL_R_NH30G.pdb	0.28952884674072266	-0.5422000288963318
6okm.pdb	6okm_HL_R_NH30H.pdb	0.30724596977233887	0.4221000075340271
6okm.pdb	6okm_HL_R_NH30I.pdb	0.662385106086731	-0.10180000215768814
6okm.pdb	6okm_HL_R_NH30L.pdb	0.5991064310073853	1.0269999504089355
6okm.pdb	6okm_HL_R_NH30K.pdb	0.38958215713500977	1.5205999612808228
6okm.pdb	6okm_HL_R_NH30M.pdb	0.5430474281311035	0.6628000140190125
6okm.pdb	6okm_HL_R_NH30F.pdb	0.6597875952720642	0.5515000224113464
6okm.pdb	6okm_HL_R_NH30P.pdb	-0.058570876717567444	-0.4544999897480011
6okm.pdb	6okm_HL_R_NH30S.pdb	-0.10048895329236984	-0.6402999758720398
6okm.pdb	6okm_HL_R_NH30T.pdb	0.10142059624195099	0.10509999841451645
6okm.pdb	6okm_HL_R_NH30W.pdb	0.4010741710662842	0.20080000162124634
6okm.pdb	6okm_HL_R_NH30Y.pdb	0.7957746982574463	0.24169999361038208
6okm.pdb	6okm_HL_R_NH30V.pdb	0.7074196934700012	0.9678999781608582
6okm.pdb	6okm_HL_R_YH31A.pdb	-0.48837989568710327	-0.9271000027656555
6okm.pdb	6okm_HL_R_YH31R.pdb	-0.595684826374054	-1.0743999481201172
6okm.pdb	6okm_HL_R_YH31N.pdb	-0.7886855006217957	-1.5378999710083008
6okm.pdb	6okm_HL_R_YH31D.pdb	-0.7495899796485901	-0.15389999747276306
6okm.pdb	6okm_HL_R_YH31C.pdb	-0.650176465511322	-0.819100022315979
6okm.pdb	6okm_HL_R_YH31Q.pdb	-0.4714420437812805	-1.2400000095367432
6okm.pdb	6okm_HL_R_YH31E.pdb	-0.12143222242593765	0.26600000262260437
6okm.pdb	6okm_HL_R_YH31G.pdb	-0.5135887861251831	-1.0081000328063965
6okm.pdb	6okm_HL_R_YH31H.pdb	-0.6428804397583008	-0.9358000159263611
6okm.pdb	6okm_HL_R_YH31I.pdb	-0.5199729204177856	0.02669999934732914
6okm.pdb	6okm_HL_R_YH31L.pdb	-0.4768548607826233	-0.18889999389648438
6okm.pdb	6okm_HL_R_YH31K.pdb	-0.569083571434021	-1.4326000213623047
6okm.pdb	6okm_HL_R_YH31M.pdb	0.06409086287021637	0.8090999722480774
6okm.pdb	6okm_HL_R_YH31F.pdb	-0.09949192404747009	0.39430001378059387
6okm.pdb	6okm_HL_R_YH31P.pdb	-0.7580995559692383	-0.5307000279426575
6okm.pdb	6okm_HL_R_YH31S.pdb	-0.731586754322052	-1.257699966430664
6okm.pdb	6okm_HL_R_YH31T.pdb	-0.6976315975189209	-0.7954999804496765
6okm.pdb	6okm_HL_R_YH31W.pdb	-0.4903930425643921	1.2760000228881836
6okm.pdb	6okm_HL_R_YH31V.pdb	-0.529625654220581	-0.4650999903678894
6okm.pdb	6okm_HL_R_LH32A.pdb	-0.9406939744949341	-1.718400001525879
6okm.pdb	6okm_HL_R_LH32R.pdb	-3.2674200534820557	-2.6068999767303467
6okm.pdb	6okm_HL_R_LH32N.pdb	-1.3047064542770386	-1.7252000570297241
6okm.pdb	6okm_HL_R_LH32D.pdb	-1.259717345237732	-2.9247000217437744
6okm.pdb	6okm_HL_R_LH32C.pdb	-0.9371118545532227	-1.4532999992370605
6okm.pdb	6okm_HL_R_LH32Q.pdb	-1.5238401889801025	-2.2916998863220215
6okm.pdb	6okm_HL_R_LH32E.pdb	-1.4533132314682007	-3.2430999279022217
6okm.pdb	6okm_HL_R_LH32G.pdb	-1.0760469436645508	-2.0034000873565674
6okm.pdb	6okm_HL_R_LH32H.pdb	-1.7144240140914917	-1.0024000406265259
6okm.pdb	6okm_HL_R_LH32I.pdb	-0.765671968460083	-0.7067999839782715
6okm.pdb	6okm_HL_R_LH32K.pdb	-3.6030499935150146	-1.2759000062942505
6okm.pdb	6okm_HL_R_LH32M.pdb	-0.14518721401691437	0.2897000014781952
6okm.pdb	6okm_HL_R_LH32F.pdb	0.3163068890571594	1.3717999458312988
6okm.pdb	6okm_HL_R_LH32P.pdb	-0.4453146755695343	-1.579800009727478
6okm.pdb	6okm_HL_R_LH32S.pdb	-1.247331976890564	-1.9931999444961548
6okm.pdb	6okm_HL_R_LH32T.pdb	-1.0635650157928467	-1.4589999914169312
6okm.pdb	6okm_HL_R_LH32W.pdb	-6.119447708129883	-3.1570000648498535
6okm.pdb	6okm_HL_R_LH32Y.pdb	0.042704418301582336	-0.18889999389648438
6okm.pdb	6okm_HL_R_LH32V.pdb	-1.2041411399841309	-1.138200044631958
6okm.pdb	6okm_HL_R_VH49A.pdb	-0.2863737940788269	-0.6279000043869019
6okm.pdb	6okm_HL_R_VH49R.pdb	-1.2187172174453735	-3.5541000366210938
6okm.pdb	6okm_HL_R_VH49N.pdb	-0.19333234429359436	-0.7541999816894531
6okm.pdb	6okm_HL_R_VH49D.pdb	-1.3978235721588135	-1.6556999683380127
6okm.pdb	6okm_HL_R_VH49C.pdb	-0.24532584846019745	-0.38269999623298645
6okm.pdb	6okm_HL_R_VH49Q.pdb	-0.21247293055057526	-0.8259000182151794
6okm.pdb	6okm_HL_R_VH49E.pdb	-0.9102675914764404	-0.289900004863739
6okm.pdb	6okm_HL_R_VH49G.pdb	-0.2048114687204361	-0.9955999851226807
6okm.pdb	6okm_HL_R_VH49H.pdb	-1.3893436193466187	-2.91510009765625
6okm.pdb	6okm_HL_R_VH49I.pdb	0.23811061680316925	-0.30550000071525574
6okm.pdb	6okm_HL_R_VH49L.pdb	-0.5570016503334045	-0.5182999968528748
6okm.pdb	6okm_HL_R_VH49K.pdb	0.33424192667007446	-0.1005999967455864
6okm.pdb	6okm_HL_R_VH49M.pdb	-0.19864648580551147	-0.359499990940094
6okm.pdb	6okm_HL_R_VH49F.pdb	-7.324668884277344	-9.661800384521484
6okm.pdb	6okm_HL_R_VH49P.pdb	-0.5697224736213684	-0.7324000000953674
6okm.pdb	6okm_HL_R_VH49S.pdb	-0.3019463121891022	-0.8324999809265137
6okm.pdb	6okm_HL_R_VH49T.pdb	-0.46414315700531006	-0.44440001249313354
6okm.pdb	6okm_HL_R_VH49W.pdb	-0.07607360184192657	-0.9074000120162964
6okm.pdb	6okm_HL_R_VH49Y.pdb	-1.5048171281814575	-0.8938999772071838
6okm.pdb	6okm_HL_R_NH51A.pdb	-0.18242576718330383	-0.06589999794960022
6okm.pdb	6okm_HL_R_NH51R.pdb	0.48760247230529785	0.6557000279426575
6okm.pdb	6okm_HL_R_NH51D.pdb	-0.3947174549102783	-0.4997999966144562
6okm.pdb	6okm_HL_R_NH51C.pdb	-0.10606417059898376	0.05460000038146973
6okm.pdb	6okm_HL_R_NH51Q.pdb	-0.013841047883033752	-0.3077000081539154
6okm.pdb	6okm_HL_R_NH51E.pdb	-0.5093000531196594	-0.4221000075340271
6okm.pdb	6okm_HL_R_NH51G.pdb	-0.17054599523544312	-0.3630000054836273
6okm.pdb	6okm_HL_R_NH51H.pdb	-0.10364821553230286	0.49140000343322754
6okm.pdb	6okm_HL_R_NH51I.pdb	0.6657223701477051	0.5938000082969666
6okm.pdb	6okm_HL_R_NH51L.pdb	0.2625729441642761	0.8881999850273132
6okm.pdb	6okm_HL_R_NH51K.pdb	0.08878244459629059	0.2513999938964844
6okm.pdb	6okm_HL_R_NH51M.pdb	0.39205771684646606	1.6816999912261963
6okm.pdb	6okm_HL_R_NH51F.pdb	-1.9815727472305298	-1.4256999492645264
6okm.pdb	6okm_HL_R_NH51P.pdb	-0.8682041764259338	-2.34060001373291
6okm.pdb	6okm_HL_R_NH51S.pdb	-0.3838697671890259	-0.551800012588501
6okm.pdb	6okm_HL_R_NH51T.pdb	-0.2878261208534241	-0.3831000030040741
6okm.pdb	6okm_HL_R_NH51W.pdb	-2.311312198638916	-0.9484999775886536
6okm.pdb	6okm_HL_R_NH51Y.pdb	-0.04887661337852478	1.107200026512146
6okm.pdb	6okm_HL_R_NH51V.pdb	0.44218772649765015	0.4803999960422516
6okm.pdb	6okm_HL_R_DH56A.pdb	0.00946962833404541	0.0024999999441206455
6okm.pdb	6okm_HL_R_DH56R.pdb	-0.05227793753147125	-0.08049999922513962
6okm.pdb	6okm_HL_R_DH56N.pdb	-0.10373889654874802	-0.08299999684095383
6okm.pdb	6okm_HL_R_DH56C.pdb	0.25922584533691406	0.2768999934196472
6okm.pdb	6okm_HL_R_DH56Q.pdb	-0.1302190124988556	-0.02630000002682209
6okm.pdb	6okm_HL_R_DH56E.pdb	-0.1844073385000229	-0.011599999852478504
6okm.pdb	6okm_HL_R_DH56G.pdb	0.09644044935703278	-0.21979999542236328
6okm.pdb	6okm_HL_R_DH56H.pdb	-0.1228736862540245	-0.10270000249147415
6okm.pdb	6okm_HL_R_DH56I.pdb	0.21125362813472748	0.39480000734329224
6okm.pdb	6okm_HL_R_DH56L.pdb	0.498638391494751	1.0960999727249146
6okm.pdb	6okm_HL_R_DH56K.pdb	-0.012398898601531982	0.6757000088691711
6okm.pdb	6okm_HL_R_DH56M.pdb	1.014265775680542	1.2908999919891357
6okm.pdb	6okm_HL_R_DH56F.pdb	0.7170897722244263	0.9811999797821045
6okm.pdb	6okm_HL_R_DH56P.pdb	-0.1061154156923294	-0.16259999573230743
6okm.pdb	6okm_HL_R_DH56S.pdb	-0.24755370616912842	-0.17589999735355377
6okm.pdb	6okm_HL_R_DH56T.pdb	-0.26724499464035034	-0.13269999623298645
6okm.pdb	6okm_HL_R_DH56W.pdb	0.378598690032959	0.878600001335144
6okm.pdb	6okm_HL_R_DH56Y.pdb	0.48333531618118286	0.7002000212669373
6okm.pdb	6okm_HL_R_DH56V.pdb	-0.028859660029411316	0.3476000130176544
6okm.pdb	6okm_HL_R_YH58A.pdb	-0.5568718314170837	-0.5322999954223633
6okm.pdb	6okm_HL_R_YH58R.pdb	-0.3321312963962555	-0.7390999794006348
6okm.pdb	6okm_HL_R_YH58N.pdb	-0.3252982795238495	-0.6557999849319458
6okm.pdb	6okm_HL_R_YH58D.pdb	-0.629654586315155	-0.8345000147819519
6okm.pdb	6okm_HL_R_YH58C.pdb	-0.3705194592475891	-0.6137999892234802
6okm.pdb	6okm_HL_R_YH58Q.pdb	-0.15629467368125916	-0.640500009059906
6okm.pdb	6okm_HL_R_YH58E.pdb	-0.46221989393234253	-0.5385000109672546
6okm.pdb	6okm_HL_R_YH58G.pdb	-0.0867735892534256	-0.7049000263214111
6okm.pdb	6okm_HL_R_YH58H.pdb	-0.3781973123550415	-0.754800021648407
6okm.pdb	6okm_HL_R_YH58I.pdb	0.027856633067131042	-0.29190000891685486
6okm.pdb	6okm_HL_R_YH58L.pdb	-0.011203303933143616	-0.4043999910354614
6okm.pdb	6okm_HL_R_YH58K.pdb	-0.3635637164115906	-0.9549999833106995
6okm.pdb	6okm_HL_R_YH58M.pdb	-0.19136981666088104	-0.6394000053405762
6okm.pdb	6okm_HL_R_YH58F.pdb	-0.4082866907119751	-0.42879998683929443
6okm.pdb	6okm_HL_R_YH58P.pdb	-0.45816099643707275	-1.1708999872207642
6okm.pdb	6okm_HL_R_YH58S.pdb	-0.5864216089248657	-0.9099000096321106
6okm.pdb	6okm_HL_R_YH58T.pdb	-0.6288445591926575	-0.9876000285148621
6okm.pdb	6okm_HL_R_YH58W.pdb	-0.1711275428533554	-0.5616999864578247
6okm.pdb	6okm_HL_R_YH58V.pdb	-0.03660152852535248	-0.47929999232292175
6okm.pdb	6okm_HL_R_RH97A.pdb	-0.4502916932106018	0.6327000260353088
6okm.pdb	6okm_HL_R_RH97N.pdb	-0.6172211170196533	0.534600019454956
6okm.pdb	6okm_HL_R_RH97D.pdb	-0.6892644762992859	0.8967999815940857
6okm.pdb	6okm_HL_R_RH97C.pdb	-0.5846492648124695	0.6133999824523926
6okm.pdb	6okm_HL_R_RH97Q.pdb	-0.5713948607444763	1.3381999731063843
6okm.pdb	6okm_HL_R_RH97E.pdb	-0.635836660861969	1.6481000185012817
6okm.pdb	6okm_HL_R_RH97G.pdb	-0.4308696985244751	0.557699978351593
6okm.pdb	6okm_HL_R_RH97H.pdb	-0.682735800743103	0.9732000231742859
6okm.pdb	6okm_HL_R_RH97I.pdb	-0.33625519275665283	0.6021000146865845
6okm.pdb	6okm_HL_R_RH97L.pdb	-0.4894458055496216	0.4878999888896942
6okm.pdb	6okm_HL_R_RH97K.pdb	-0.4541335701942444	0.26919999718666077
6okm.pdb	6okm_HL_R_RH97M.pdb	-0.3641888499259949	0.6467999815940857
6okm.pdb	6okm_HL_R_RH97F.pdb	-0.747654378414154	0.47540000081062317
6okm.pdb	6okm_HL_R_RH97P.pdb	-0.5838950872421265	1.1261999607086182
6okm.pdb	6okm_HL_R_RH97S.pdb	-0.08544519543647766	1.667099952697754
6okm.pdb	6okm_HL_R_RH97T.pdb	-0.6186037659645081	1.242900013923645
6okm.pdb	6okm_HL_R_RH97W.pdb	-0.5576040148735046	2.654900074005127
6okm.pdb	6okm_HL_R_RH97Y.pdb	-0.8317221403121948	0.3212999999523163
6okm.pdb	6okm_HL_R_RH97V.pdb	-0.5693577527999878	1.426800012588501
6okm.pdb	6okm_HL_R_DH98A.pdb	-1.028509497642517	-2.9110000133514404
6okm.pdb	6okm_HL_R_DH98R.pdb	-0.980180561542511	-5.28980016708374
6okm.pdb	6okm_HL_R_DH98N.pdb	-0.6154503226280212	-0.6128000020980835
6okm.pdb	6okm_HL_R_DH98C.pdb	-0.9841832518577576	-1.9128999710083008
6okm.pdb	6okm_HL_R_DH98Q.pdb	-0.5745865106582642	-1.9012000560760498
6okm.pdb	6okm_HL_R_DH98E.pdb	-0.3994276523590088	-2.021399974822998
6okm.pdb	6okm_HL_R_DH98G.pdb	-1.3692876100540161	-2.0241000652313232
6okm.pdb	6okm_HL_R_DH98H.pdb	-1.1047112941741943	-1.1516000032424927
6okm.pdb	6okm_HL_R_DH98I.pdb	-0.6542258262634277	-1.0716999769210815
6okm.pdb	6okm_HL_R_DH98L.pdb	-0.8451720476150513	-1.3495999574661255
6okm.pdb	6okm_HL_R_DH98K.pdb	-2.3466873168945312	-4.583000183105469
6okm.pdb	6okm_HL_R_DH98M.pdb	-0.42022448778152466	-0.9692000150680542
6okm.pdb	6okm_HL_R_DH98F.pdb	-3.181320905685425	-2.0829999446868896
6okm.pdb	6okm_HL_R_DH98P.pdb	-1.345766544342041	-3.238100051879883
6okm.pdb	6okm_HL_R_DH98S.pdb	-1.3522013425827026	-2.387700080871582
6okm.pdb	6okm_HL_R_DH98T.pdb	-1.1639630794525146	-1.9639999866485596
6okm.pdb	6okm_HL_R_DH98W.pdb	-7.393161773681641	-6.997200012207031
6okm.pdb	6okm_HL_R_DH98Y.pdb	-1.6083582639694214	-2.9537999629974365
6okm.pdb	6okm_HL_R_DH98V.pdb	-0.9598984122276306	-1.5614999532699585
6okm.pdb	6okm_HL_R_RH99A.pdb	-0.47900092601776123	-2.3482000827789307
6okm.pdb	6okm_HL_R_RH99N.pdb	-0.9316869974136353	-2.255199909210205
6okm.pdb	6okm_HL_R_RH99D.pdb	-0.8213058114051819	-3.3726999759674072
6okm.pdb	6okm_HL_R_RH99C.pdb	-0.45578837394714355	-1.9154000282287598
6okm.pdb	6okm_HL_R_RH99Q.pdb	-0.3817864656448364	-1.6252000331878662
6okm.pdb	6okm_HL_R_RH99E.pdb	-0.04199409484863281	-2.61929988861084
6okm.pdb	6okm_HL_R_RH99G.pdb	-0.434508740901947	-2.9458999633789062
6okm.pdb	6okm_HL_R_RH99H.pdb	-0.5498833656311035	-2.6061999797821045
6okm.pdb	6okm_HL_R_RH99I.pdb	-0.26311126351356506	-0.9937999844551086
6okm.pdb	6okm_HL_R_RH99L.pdb	-0.2367372065782547	-0.8799999952316284
6okm.pdb	6okm_HL_R_RH99K.pdb	-0.5569462180137634	-1.1416000127792358
6okm.pdb	6okm_HL_R_RH99M.pdb	0.257824182510376	-0.49410000443458557
6okm.pdb	6okm_HL_R_RH99F.pdb	-4.6018757820129395	-4.6722002029418945
6okm.pdb	6okm_HL_R_RH99P.pdb	-0.5949980616569519	-2.1810998916625977
6okm.pdb	6okm_HL_R_RH99S.pdb	-0.7633547186851501	-2.9990999698638916
6okm.pdb	6okm_HL_R_RH99T.pdb	-0.6251462697982788	-1.9764000177383423
6okm.pdb	6okm_HL_R_RH99W.pdb	-2.4984490871429443	-4.043499946594238
6okm.pdb	6okm_HL_R_RH99Y.pdb	0.10705460608005524	-1.2063000202178955
6okm.pdb	6okm_HL_R_RH99V.pdb	-0.11540161073207855	-0.3977000117301941
6okm.pdb	6okm_HL_R_YL32A.pdb	-1.721266269683838	-1.0950000286102295
6okm.pdb	6okm_HL_R_YL32R.pdb	-0.9999646544456482	-1.4240000247955322
6okm.pdb	6okm_HL_R_YL32N.pdb	-1.1463217735290527	-1.1109999418258667
6okm.pdb	6okm_HL_R_YL32D.pdb	-1.3417718410491943	-1.4101999998092651
6okm.pdb	6okm_HL_R_YL32C.pdb	-0.7250439524650574	-1.2996000051498413
6okm.pdb	6okm_HL_R_YL32Q.pdb	-1.2988916635513306	-1.280900001525879
6okm.pdb	6okm_HL_R_YL32E.pdb	-1.194911003112793	-1.232699990272522
6okm.pdb	6okm_HL_R_YL32G.pdb	-1.794211983680725	-1.7753000259399414
6okm.pdb	6okm_HL_R_YL32H.pdb	-0.9597218632698059	-0.3107999861240387
6okm.pdb	6okm_HL_R_YL32I.pdb	-1.5644536018371582	-2.161099910736084
6okm.pdb	6okm_HL_R_YL32L.pdb	-2.057797908782959	-0.27869999408721924
6okm.pdb	6okm_HL_R_YL32K.pdb	-1.1108152866363525	-0.9671000242233276
6okm.pdb	6okm_HL_R_YL32M.pdb	-1.0105515718460083	-0.6531000137329102
6okm.pdb	6okm_HL_R_YL32F.pdb	0.0997413843870163	0.1703999936580658
6okm.pdb	6okm_HL_R_YL32P.pdb	-2.177581787109375	-1.4107999801635742
6okm.pdb	6okm_HL_R_YL32S.pdb	-0.9777494668960571	-1.6908999681472778
6okm.pdb	6okm_HL_R_YL32T.pdb	-1.3346141576766968	-1.374500036239624
6okm.pdb	6okm_HL_R_YL32W.pdb	-0.5738471746444702	0.2451000064611435
6okm.pdb	6okm_HL_R_YL32V.pdb	-1.334624171257019	-1.382699966430664
6okm.pdb	6okm_HL_R_VL34A.pdb	-0.4531826972961426	-0.35830000042915344
6okm.pdb	6okm_HL_R_VL34R.pdb	-0.4592878818511963	-0.6277999877929688
6okm.pdb	6okm_HL_R_VL34N.pdb	-0.5854557156562805	-0.22089999914169312
6okm.pdb	6okm_HL_R_VL34D.pdb	-1.0597217082977295	-0.5091999769210815
6okm.pdb	6okm_HL_R_VL34C.pdb	-0.28966081142425537	-0.01119999960064888
6okm.pdb	6okm_HL_R_VL34Q.pdb	-0.5082978010177612	-0.31060001254081726
6okm.pdb	6okm_HL_R_VL34E.pdb	-0.9075867533683777	-0.03440000116825104
6okm.pdb	6okm_HL_R_VL34G.pdb	-0.4335910677909851	-0.38909998536109924
6okm.pdb	6okm_HL_R_VL34H.pdb	-0.835005521774292	-0.42800000309944153
6okm.pdb	6okm_HL_R_VL34I.pdb	-0.15812909603118896	0.18140000104904175
6okm.pdb	6okm_HL_R_VL34L.pdb	-0.6603788733482361	-0.28049999475479126
6okm.pdb	6okm_HL_R_VL34K.pdb	-0.533551812171936	-0.03200000151991844
6okm.pdb	6okm_HL_R_VL34M.pdb	-0.5587413907051086	-0.155799999833107
6okm.pdb	6okm_HL_R_VL34F.pdb	-0.5757809281349182	-0.2709999978542328
6okm.pdb	6okm_HL_R_VL34P.pdb	-0.375613272190094	-0.5113999843597412
6okm.pdb	6okm_HL_R_VL34S.pdb	-0.7314498424530029	-0.3188000023365021
6okm.pdb	6okm_HL_R_VL34T.pdb	-0.6194626688957214	-0.3984000086784363
6okm.pdb	6okm_HL_R_VL34W.pdb	-0.7438794374465942	-0.9713000059127808
6okm.pdb	6okm_HL_R_VL34Y.pdb	-0.773979902267456	-0.5292999744415283
6okm.pdb	6okm_HL_R_YL49A.pdb	-0.09545020759105682	-0.6273000240325928
6okm.pdb	6okm_HL_R_YL49R.pdb	-0.3276640474796295	-1.579300045967102
6okm.pdb	6okm_HL_R_YL49N.pdb	-0.4114786386489868	-0.5073999762535095
6okm.pdb	6okm_HL_R_YL49D.pdb	-0.4770798087120056	-0.6351000070571899
6okm.pdb	6okm_HL_R_YL49C.pdb	-0.11874958872795105	-0.6571999788284302
6okm.pdb	6okm_HL_R_YL49Q.pdb	-0.2597462832927704	0.08009999990463257
6okm.pdb	6okm_HL_R_YL49E.pdb	0.10193057358264923	-0.8755999803543091
6okm.pdb	6okm_HL_R_YL49G.pdb	-0.2180645912885666	-0.9830999970436096
6okm.pdb	6okm_HL_R_YL49H.pdb	-0.21801646053791046	-0.7290999889373779
6okm.pdb	6okm_HL_R_YL49I.pdb	-0.050422266125679016	0.03180000185966492
6okm.pdb	6okm_HL_R_YL49L.pdb	0.29640859365463257	-0.0015999999595806003
6okm.pdb	6okm_HL_R_YL49K.pdb	-0.12001316249370575	-0.7914000153541565
6okm.pdb	6okm_HL_R_YL49M.pdb	-0.4149295687675476	-0.27630001306533813
6okm.pdb	6okm_HL_R_YL49F.pdb	-0.06967999041080475	0.46720001101493835
6okm.pdb	6okm_HL_R_YL49P.pdb	-0.18666386604309082	-0.550000011920929
6okm.pdb	6okm_HL_R_YL49S.pdb	-0.41108059883117676	-0.7423999905586243
6okm.pdb	6okm_HL_R_YL49T.pdb	0.04486463963985443	-0.8998000025749207
6okm.pdb	6okm_HL_R_YL49W.pdb	0.5568220019340515	1.2451000213623047
6okm.pdb	6okm_HL_R_YL49V.pdb	0.05488695204257965	0.026200000196695328
6okm.pdb	6okm_HL_R_NL53A.pdb	-0.16757304966449738	0.16920000314712524
6okm.pdb	6okm_HL_R_NL53R.pdb	-0.2530115842819214	0.4422999918460846
6okm.pdb	6okm_HL_R_NL53D.pdb	-0.40855950117111206	-0.7038000226020813
6okm.pdb	6okm_HL_R_NL53C.pdb	-0.2927660048007965	0.2581999897956848
6okm.pdb	6okm_HL_R_NL53Q.pdb	-0.17221269011497498	-0.03999999910593033
6okm.pdb	6okm_HL_R_NL53E.pdb	-0.4577201008796692	-0.22280000150203705
6okm.pdb	6okm_HL_R_NL53G.pdb	0.05805797874927521	0.2639999985694885
6okm.pdb	6okm_HL_R_NL53H.pdb	-0.056477829813957214	0.15150000154972076
6okm.pdb	6okm_HL_R_NL53I.pdb	-0.232864111661911	-0.20239999890327454
6okm.pdb	6okm_HL_R_NL53L.pdb	-0.012316882610321045	0.37229999899864197
6okm.pdb	6okm_HL_R_NL53K.pdb	-0.18005049228668213	0.42640000581741333
6okm.pdb	6okm_HL_R_NL53M.pdb	0.0685558170080185	0.7494000196456909
6okm.pdb	6okm_HL_R_NL53F.pdb	-0.011149987578392029	0.18930000066757202
6okm.pdb	6okm_HL_R_NL53P.pdb	-0.1741592288017273	0.17730000615119934
6okm.pdb	6okm_HL_R_NL53S.pdb	-0.42055606842041016	0.1420000046491623
6okm.pdb	6okm_HL_R_NL53T.pdb	-0.40916216373443604	0.26750001311302185
6okm.pdb	6okm_HL_R_NL53W.pdb	-0.012573853135108948	0.12770000100135803
6okm.pdb	6okm_HL_R_NL53Y.pdb	0.4348697066307068	1.7431000471115112
6okm.pdb	6okm_HL_R_NL53V.pdb	-0.15094543993473053	0.6003999710083008
6okm.pdb	6okm_HL_R_LL54A.pdb	-0.48166191577911377	0.35569998621940613
6okm.pdb	6okm_HL_R_LL54R.pdb	-0.6846486330032349	-0.17720000445842743
6okm.pdb	6okm_HL_R_LL54N.pdb	-0.7774101495742798	0.28790000081062317
6okm.pdb	6okm_HL_R_LL54D.pdb	-1.1888296604156494	0.840399980545044
6okm.pdb	6okm_HL_R_LL54C.pdb	-0.84525066614151	0.12939999997615814
6okm.pdb	6okm_HL_R_LL54Q.pdb	-0.7583510875701904	0.37529999017715454
6okm.pdb	6okm_HL_R_LL54E.pdb	-0.643018901348114	0.5098999738693237
6okm.pdb	6okm_HL_R_LL54G.pdb	-0.6364781260490417	0.3490999937057495
6okm.pdb	6okm_HL_R_LL54H.pdb	-0.9576885104179382	0.35519999265670776
6okm.pdb	6okm_HL_R_LL54I.pdb	-0.3164781928062439	-0.12600000202655792
6okm.pdb	6okm_HL_R_LL54K.pdb	-0.6698607206344604	-0.2508000135421753
6okm.pdb	6okm_HL_R_LL54M.pdb	-0.348236083984375	-0.06449999660253525
6okm.pdb	6okm_HL_R_LL54F.pdb	-0.5806356072425842	-0.14820000529289246
6okm.pdb	6okm_HL_R_LL54P.pdb	-0.6701175570487976	1.0098999738693237
6okm.pdb	6okm_HL_R_LL54S.pdb	-0.40908515453338623	-0.03370000049471855
6okm.pdb	6okm_HL_R_LL54T.pdb	-0.6832267045974731	-0.19689999520778656
6okm.pdb	6okm_HL_R_LL54W.pdb	-1.2197753190994263	0.20260000228881836
6okm.pdb	6okm_HL_R_LL54Y.pdb	-0.7319262027740479	0.12489999830722809
6okm.pdb	6okm_HL_R_LL54V.pdb	-0.3868250250816345	0.5382999777793884
6okm.pdb	6okm_HL_R_EL55A.pdb	0.21642057597637177	-0.8600999712944031
6okm.pdb	6okm_HL_R_EL55R.pdb	-0.014608874917030334	-1.011199951171875
6okm.pdb	6okm_HL_R_EL55N.pdb	-0.2305920422077179	-0.7674999833106995
6okm.pdb	6okm_HL_R_EL55D.pdb	-0.26751407980918884	-0.20149999856948853
6okm.pdb	6okm_HL_R_EL55C.pdb	0.15300501883029938	-0.4514999985694885
6okm.pdb	6okm_HL_R_EL55Q.pdb	0.09985382854938507	-0.5813999772071838
6okm.pdb	6okm_HL_R_EL55G.pdb	0.24204395711421967	-1.0160000324249268
6okm.pdb	6okm_HL_R_EL55H.pdb	0.022485986351966858	-0.6557999849319458
6okm.pdb	6okm_HL_R_EL55I.pdb	-0.057243481278419495	-0.8367999792098999
6okm.pdb	6okm_HL_R_EL55L.pdb	-0.15262608230113983	-2.386899948120117
6okm.pdb	6okm_HL_R_EL55K.pdb	-0.12072490155696869	-1.0490000247955322
6okm.pdb	6okm_HL_R_EL55M.pdb	0.2452583760023117	-0.9380000233650208
6okm.pdb	6okm_HL_R_EL55F.pdb	0.026692822575569153	-0.6875
6okm.pdb	6okm_HL_R_EL55P.pdb	0.2485978752374649	-0.9063000082969666
6okm.pdb	6okm_HL_R_EL55S.pdb	0.187582328915596	-0.28139999508857727
6okm.pdb	6okm_HL_R_EL55T.pdb	0.06448127329349518	-1.0786000490188599
6okm.pdb	6okm_HL_R_EL55W.pdb	-0.2230975329875946	-0.48559999465942383
6okm.pdb	6okm_HL_R_EL55Y.pdb	-0.0767979770898819	-1.2470999956130981
6okm.pdb	6okm_HL_R_EL55V.pdb	0.09991322457790375	-0.8931999802589417
6okm.pdb	6okm_HL_R_SL56A.pdb	-0.0533364862203598	0.34200000762939453
6okm.pdb	6okm_HL_R_SL56R.pdb	-0.10491069406270981	0.08669999986886978
6okm.pdb	6okm_HL_R_SL56N.pdb	0.10458092391490936	0.3386000096797943
6okm.pdb	6okm_HL_R_SL56D.pdb	0.1759495884180069	0.9409999847412109
6okm.pdb	6okm_HL_R_SL56C.pdb	0.16002343595027924	1.0916999578475952
6okm.pdb	6okm_HL_R_SL56Q.pdb	-0.8058274984359741	0.6158999800682068
6okm.pdb	6okm_HL_R_SL56E.pdb	-0.42112571001052856	0.5555999875068665
6okm.pdb	6okm_HL_R_SL56G.pdb	0.21823476254940033	0.08659999817609787
6okm.pdb	6okm_HL_R_SL56H.pdb	-0.012723684310913086	0.32190001010894775
6okm.pdb	6okm_HL_R_SL56I.pdb	0.12303604185581207	1.0895999670028687
6okm.pdb	6okm_HL_R_SL56L.pdb	0.5141242742538452	1.079200029373169
6okm.pdb	6okm_HL_R_SL56K.pdb	-0.18468312919139862	0.15189999341964722
6okm.pdb	6okm_HL_R_SL56M.pdb	0.9852132797241211	1.7482999563217163
6okm.pdb	6okm_HL_R_SL56F.pdb	0.9047926664352417	0.9739000201225281
6okm.pdb	6okm_HL_R_SL56P.pdb	0.49822914600372314	1.636299967765808
6okm.pdb	6okm_HL_R_SL56T.pdb	-0.26060062646865845	0.3702000081539154
6okm.pdb	6okm_HL_R_SL56W.pdb	0.5843350887298584	0.7142000198364258
6okm.pdb	6okm_HL_R_SL56Y.pdb	0.23760826885700226	0.6863999962806702
6okm.pdb	6okm_HL_R_SL56V.pdb	0.27371639013290405	1.1533000469207764
6okm.pdb	6okm_HL_R_VL58A.pdb	-0.032156914472579956	0.009399999864399433
6okm.pdb	6okm_HL_R_VL58R.pdb	-0.34832102060317993	-0.21940000355243683
6okm.pdb	6okm_HL_R_VL58N.pdb	0.036570027470588684	-0.006099999882280827
6okm.pdb	6okm_HL_R_VL58D.pdb	-0.18828128278255463	1.250100016593933
6okm.pdb	6okm_HL_R_VL58C.pdb	0.12261547148227692	-0.022299999371170998
6okm.pdb	6okm_HL_R_VL58Q.pdb	-0.054911985993385315	0.298799991607666
6okm.pdb	6okm_HL_R_VL58E.pdb	-0.30609840154647827	0.8507000207901001
6okm.pdb	6okm_HL_R_VL58G.pdb	-0.35432538390159607	0.11630000174045563
6okm.pdb	6okm_HL_R_VL58H.pdb	-0.34095871448516846	0.0430000014603138
6okm.pdb	6okm_HL_R_VL58I.pdb	-0.2404899150133133	0.014000000432133675
6okm.pdb	6okm_HL_R_VL58L.pdb	-0.0845656543970108	0.11789999902248383
6okm.pdb	6okm_HL_R_VL58K.pdb	-0.09408295154571533	0.028300000354647636
6okm.pdb	6okm_HL_R_VL58M.pdb	-0.3120211958885193	0.11140000075101852
6okm.pdb	6okm_HL_R_VL58F.pdb	-0.2943604588508606	0.02070000022649765
6okm.pdb	6okm_HL_R_VL58P.pdb	-0.13321854174137115	0.028699999675154686
6okm.pdb	6okm_HL_R_VL58S.pdb	0.03236211836338043	-0.04639999940991402
6okm.pdb	6okm_HL_R_VL58T.pdb	-0.13901972770690918	-0.017799999564886093
6okm.pdb	6okm_HL_R_VL58W.pdb	-0.13452266156673431	-0.26649999618530273
6okm.pdb	6okm_HL_R_VL58Y.pdb	-0.7496943473815918	-0.583299994468689
6okm.pdb	6okm_HL_R_YL91A.pdb	-1.3934102058410645	-1.7640999555587769
6okm.pdb	6okm_HL_R_YL91R.pdb	-1.057191014289856	-1.0126999616622925
6okm.pdb	6okm_HL_R_YL91N.pdb	-1.376844048500061	-1.6384999752044678
6okm.pdb	6okm_HL_R_YL91D.pdb	-1.7852003574371338	-1.8961000442504883
6okm.pdb	6okm_HL_R_YL91C.pdb	-1.4032636880874634	-1.6739000082015991
6okm.pdb	6okm_HL_R_YL91Q.pdb	-1.3125388622283936	-1.8388999700546265
6okm.pdb	6okm_HL_R_YL91E.pdb	-1.5250751972198486	-2.046999931335449
6okm.pdb	6okm_HL_R_YL91G.pdb	-1.6651116609573364	-2.492500066757202
6okm.pdb	6okm_HL_R_YL91H.pdb	-1.1292915344238281	-0.8356999754905701
6okm.pdb	6okm_HL_R_YL91I.pdb	-0.8725393414497375	-0.6013000011444092
6okm.pdb	6okm_HL_R_YL91L.pdb	-0.7864562273025513	-1.2532999515533447
6okm.pdb	6okm_HL_R_YL91K.pdb	-1.069122076034546	-1.2200000286102295
6okm.pdb	6okm_HL_R_YL91M.pdb	-1.1555280685424805	-1.3240000009536743
6okm.pdb	6okm_HL_R_YL91F.pdb	-0.7107869982719421	-0.1762000024318695
6okm.pdb	6okm_HL_R_YL91P.pdb	-1.57365083694458	-1.9500000476837158
6okm.pdb	6okm_HL_R_YL91S.pdb	-1.4727641344070435	-2.0201001167297363
6okm.pdb	6okm_HL_R_YL91T.pdb	-1.5900019407272339	-1.9875999689102173
6okm.pdb	6okm_HL_R_YL91W.pdb	0.04534049332141876	0.8069000244140625
6okm.pdb	6okm_HL_R_YL91V.pdb	-1.2982335090637207	-1.1715999841690063
6okm.pdb	6okm_HL_R_AL92R.pdb	-0.3404063582420349	-0.4235999882221222
6okm.pdb	6okm_HL_R_AL92N.pdb	-0.05503194034099579	-0.07020000368356705
6okm.pdb	6okm_HL_R_AL92D.pdb	-0.36211174726486206	0.18060000240802765
6okm.pdb	6okm_HL_R_AL92C.pdb	-0.23041772842407227	0.03350000083446503
6okm.pdb	6okm_HL_R_AL92Q.pdb	-0.024522796273231506	-0.05050000175833702
6okm.pdb	6okm_HL_R_AL92E.pdb	-0.5210548043251038	0.18860000371932983
6okm.pdb	6okm_HL_R_AL92G.pdb	-0.035580530762672424	-0.02290000021457672
6okm.pdb	6okm_HL_R_AL92H.pdb	-0.11565297842025757	-0.02879999950528145
6okm.pdb	6okm_HL_R_AL92I.pdb	-0.4864661693572998	-0.10670000314712524
6okm.pdb	6okm_HL_R_AL92L.pdb	-0.20038799941539764	-0.3571999967098236
6okm.pdb	6okm_HL_R_AL92K.pdb	-0.28609412908554077	-0.031599998474121094
6okm.pdb	6okm_HL_R_AL92M.pdb	0.02106305956840515	0.014399999752640724
6okm.pdb	6okm_HL_R_AL92F.pdb	-0.31217825412750244	-0.03530000150203705
6okm.pdb	6okm_HL_R_AL92P.pdb	-0.5888212323188782	-0.5485000014305115
6okm.pdb	6okm_HL_R_AL92S.pdb	-0.28397881984710693	-0.10719999670982361
6okm.pdb	6okm_HL_R_AL92T.pdb	-0.38391584157943726	-0.28519999980926514
6okm.pdb	6okm_HL_R_AL92W.pdb	-0.41888028383255005	-0.07689999788999557
6okm.pdb	6okm_HL_R_AL92Y.pdb	-0.21204152703285217	0.017899999395012856
6okm.pdb	6okm_HL_R_AL92V.pdb	-0.44502174854278564	-0.09510000050067902
6okm.pdb	6okm_HL_R_QL93A.pdb	-0.047443315386772156	0.04399999976158142
6okm.pdb	6okm_HL_R_QL93R.pdb	-0.14947408437728882	-0.2784000039100647
6okm.pdb	6okm_HL_R_QL93N.pdb	-0.08570663630962372	0.2110999971628189
6okm.pdb	6okm_HL_R_QL93D.pdb	-0.22303272783756256	0.5564000010490417
6okm.pdb	6okm_HL_R_QL93C.pdb	-0.058134302496910095	0.34389999508857727
6okm.pdb	6okm_HL_R_QL93E.pdb	-0.2307412177324295	0.41190001368522644
6okm.pdb	6okm_HL_R_QL93G.pdb	-0.10672061145305634	0.1340000033378601
6okm.pdb	6okm_HL_R_QL93H.pdb	-0.07892358303070068	0.22609999775886536
6okm.pdb	6okm_HL_R_QL93I.pdb	-0.12866006791591644	0.4171999990940094
6okm.pdb	6okm_HL_R_QL93L.pdb	-0.06963007152080536	-0.045099999755620956
6okm.pdb	6okm_HL_R_QL93K.pdb	-0.1624785214662552	-0.12939999997615814
6okm.pdb	6okm_HL_R_QL93M.pdb	-0.20820075273513794	-0.010499999858438969
6okm.pdb	6okm_HL_R_QL93F.pdb	0.7246655821800232	0.8719000220298767
6okm.pdb	6okm_HL_R_QL93P.pdb	-0.2483653724193573	0.40049999952316284
6okm.pdb	6okm_HL_R_QL93S.pdb	-0.2747947573661804	0.08309999853372574
6okm.pdb	6okm_HL_R_QL93T.pdb	-0.2568158805370331	-0.18160000443458557
6okm.pdb	6okm_HL_R_QL93W.pdb	0.7248154282569885	1.370300054550171
6okm.pdb	6okm_HL_R_QL93Y.pdb	0.20572851598262787	0.6524999737739563
6okm.pdb	6okm_HL_R_QL93V.pdb	-0.036655351519584656	0.03150000050663948
6okm.pdb	6okm_HL_R_FL94A.pdb	-0.7040563225746155	-1.736199975013733
6okm.pdb	6okm_HL_R_FL94R.pdb	-0.7850870490074158	-2.5708000659942627
6okm.pdb	6okm_HL_R_FL94N.pdb	-0.7849533557891846	-1.4124000072479248
6okm.pdb	6okm_HL_R_FL94D.pdb	-1.1523329019546509	-1.7350000143051147
6okm.pdb	6okm_HL_R_FL94C.pdb	-0.6966193914413452	-1.6884000301361084
6okm.pdb	6okm_HL_R_FL94Q.pdb	-1.00502347946167	-1.5241999626159668
6okm.pdb	6okm_HL_R_FL94E.pdb	-1.2380950450897217	-1.5322999954223633
6okm.pdb	6okm_HL_R_FL94G.pdb	-1.0562540292739868	-2.035900115966797
6okm.pdb	6okm_HL_R_FL94H.pdb	-0.9268215298652649	-0.8730999827384949
6okm.pdb	6okm_HL_R_FL94I.pdb	-0.6993296146392822	-1.3423000574111938
6okm.pdb	6okm_HL_R_FL94L.pdb	-0.7455577850341797	-0.9577000141143799
6okm.pdb	6okm_HL_R_FL94K.pdb	-0.4020500183105469	-0.7860000133514404
6okm.pdb	6okm_HL_R_FL94M.pdb	-0.12442134320735931	-0.33709999918937683
6okm.pdb	6okm_HL_R_FL94P.pdb	-0.2667267918586731	-0.9947999715805054
6okm.pdb	6okm_HL_R_FL94S.pdb	-0.9765247106552124	-1.8277000188827515
6okm.pdb	6okm_HL_R_FL94T.pdb	-0.8382392525672913	-1.881500005722046
6okm.pdb	6okm_HL_R_FL94W.pdb	-0.4010939598083496	-1.1548000574111938
6okm.pdb	6okm_HL_R_FL94Y.pdb	-2.9301834106445312	-0.9251000285148621
6okm.pdb	6okm_HL_R_FL94V.pdb	-0.5851749777793884	-1.6291999816894531
6okm.pdb	6okm_HL_R_YL96A.pdb	0.20458276569843292	0.06830000132322311
6okm.pdb	6okm_HL_R_YL96R.pdb	-0.4110964834690094	0.1656000018119812
6okm.pdb	6okm_HL_R_YL96N.pdb	0.16131044924259186	0.052000001072883606
6okm.pdb	6okm_HL_R_YL96D.pdb	-0.15980343520641327	0.10209999978542328
6okm.pdb	6okm_HL_R_YL96C.pdb	0.289078950881958	0.18019999563694
6okm.pdb	6okm_HL_R_YL96Q.pdb	0.14785970747470856	-0.0032999999821186066
6okm.pdb	6okm_HL_R_YL96E.pdb	-0.09563329815864563	-0.060100000351667404
6okm.pdb	6okm_HL_R_YL96G.pdb	0.3278543949127197	0.0348999984562397
6okm.pdb	6okm_HL_R_YL96H.pdb	-0.2814962565898895	0.2793999910354614
6okm.pdb	6okm_HL_R_YL96I.pdb	-0.04266566038131714	0.13369999825954437
6okm.pdb	6okm_HL_R_YL96L.pdb	0.007994219660758972	0.16329999268054962
6okm.pdb	6okm_HL_R_YL96K.pdb	-0.4974488615989685	0.11949999630451202
6okm.pdb	6okm_HL_R_YL96M.pdb	0.4370180368423462	0.08089999854564667
6okm.pdb	6okm_HL_R_YL96F.pdb	-0.0762246698141098	0.14830000698566437
6okm.pdb	6okm_HL_R_YL96P.pdb	0.10119207203388214	-0.10670000314712524
6okm.pdb	6okm_HL_R_YL96S.pdb	0.15154485404491425	0.09960000216960907
6okm.pdb	6okm_HL_R_YL96T.pdb	0.007090583443641663	0.04729999974370003
6okm.pdb	6okm_HL_R_YL96W.pdb	-0.6194362640380859	0.10339999943971634
6okm.pdb	6okm_HL_R_YL96V.pdb	0.1319628208875656	0.05270000174641609
6okm.pdb	6okm_HL_R_RR36A.pdb	-0.2563771903514862	-0.671999990940094
6okm.pdb	6okm_HL_R_RR36N.pdb	-0.38486677408218384	-0.7473999857902527
6okm.pdb	6okm_HL_R_RR36D.pdb	-0.4897085428237915	-0.7513999938964844
6okm.pdb	6okm_HL_R_RR36C.pdb	-0.33213046193122864	-0.6814000010490417
6okm.pdb	6okm_HL_R_RR36Q.pdb	-0.33771461248397827	-0.7415000200271606
6okm.pdb	6okm_HL_R_RR36E.pdb	-0.34856224060058594	-0.8429999947547913
6okm.pdb	6okm_HL_R_RR36G.pdb	-0.46277230978012085	-0.7440000176429749
6okm.pdb	6okm_HL_R_RR36H.pdb	-0.2123401015996933	-0.6610000133514404
6okm.pdb	6okm_HL_R_RR36I.pdb	-0.31150802969932556	-0.6607999801635742
6okm.pdb	6okm_HL_R_RR36L.pdb	-0.246750146150589	-0.7473999857902527
6okm.pdb	6okm_HL_R_RR36K.pdb	-0.47407376766204834	-0.6593000292778015
6okm.pdb	6okm_HL_R_RR36M.pdb	-0.23884214460849762	-0.7067999839782715
6okm.pdb	6okm_HL_R_RR36F.pdb	-0.1404818445444107	-0.5521000027656555
6okm.pdb	6okm_HL_R_RR36P.pdb	-0.04774995148181915	-0.7056999802589417
6okm.pdb	6okm_HL_R_RR36S.pdb	-0.3712562322616577	-0.6886000037193298
6okm.pdb	6okm_HL_R_RR36T.pdb	-0.3344261050224304	-0.7214000225067139
6okm.pdb	6okm_HL_R_RR36W.pdb	-0.2681392431259155	-0.7116000056266785
6okm.pdb	6okm_HL_R_RR36Y.pdb	-0.31968241930007935	-0.7473999857902527
6okm.pdb	6okm_HL_R_RR36V.pdb	-0.2764657735824585	-0.6610999703407288
6okm.pdb	6okm_HL_R_GR39A.pdb	-4.680855751037598	-2.6570000648498535
6okm.pdb	6okm_HL_R_GR39R.pdb	-8.128737449645996	-6.9085001945495605
6okm.pdb	6okm_HL_R_GR39N.pdb	-11.769761085510254	-8.5871000289917
6okm.pdb	6okm_HL_R_GR39D.pdb	-9.2645902633667	-6.344399929046631
6okm.pdb	6okm_HL_R_GR39C.pdb	-7.583322525024414	-4.624800205230713
6okm.pdb	6okm_HL_R_GR39Q.pdb	-1.8353456258773804	-1.811900019645691
6okm.pdb	6okm_HL_R_GR39E.pdb	-14.408500671386719	-8.909600257873535
6okm.pdb	6okm_HL_R_GR39H.pdb	-27.81033706665039	-21.661226272583008
6okm.pdb	6okm_HL_R_GR39I.pdb	-13.892309188842773	-11.7252197265625
6okm.pdb	6okm_HL_R_GR39L.pdb	-8.479721069335938	-5.9868998527526855
6okm.pdb	6okm_HL_R_GR39K.pdb	-10.452271461486816	-8.08080005645752
6okm.pdb	6okm_HL_R_GR39M.pdb	-11.049357414245605	-8.659799575805664
6okm.pdb	6okm_HL_R_GR39F.pdb	-13.81389331817627	-12.78499984741211
6okm.pdb	6okm_HL_R_GR39P.pdb	-7.557379722595215	-4.26609992980957
6okm.pdb	6okm_HL_R_GR39S.pdb	-7.3938374519348145	-3.9639999866485596
6okm.pdb	6okm_HL_R_GR39T.pdb	-14.765219688415527	-9.837800025939941
6okm.pdb	6okm_HL_R_GR39W.pdb	-8.879108428955078	-9.8996000289917
6okm.pdb	6okm_HL_R_GR39Y.pdb	-10.314813613891602	-11.081899642944336
6okm.pdb	6okm_HL_R_GR39V.pdb	-13.881031036376953	-10.873800277709961
6okm.pdb	6okm_HL_R_PR40A.pdb	-0.8597391843795776	-1.593000054359436
6okm.pdb	6okm_HL_R_PR40R.pdb	-2.3185172080993652	-2.5552000999450684
6okm.pdb	6okm_HL_R_PR40N.pdb	-1.6328262090682983	-2.0350000858306885
6okm.pdb	6okm_HL_R_PR40D.pdb	-2.8330700397491455	-4.617599964141846
6okm.pdb	6okm_HL_R_PR40C.pdb	-0.5385178923606873	-1.6552000045776367
6okm.pdb	6okm_HL_R_PR40Q.pdb	-0.7584572434425354	-1.3157999515533447
6okm.pdb	6okm_HL_R_PR40E.pdb	-0.1939965933561325	-2.4879000186920166
6okm.pdb	6okm_HL_R_PR40G.pdb	-0.930175244808197	-2.980299949645996
6okm.pdb	6okm_HL_R_PR40H.pdb	-14.862180709838867	-9.649200439453125
6okm.pdb	6okm_HL_R_PR40I.pdb	-2.487663507461548	-2.975600004196167
6okm.pdb	6okm_HL_R_PR40L.pdb	0.22018615901470184	-0.12950000166893005
6okm.pdb	6okm_HL_R_PR40K.pdb	-1.34540593624115	-2.029900074005127
6okm.pdb	6okm_HL_R_PR40M.pdb	1.1032578945159912	-0.5644000172615051
6okm.pdb	6okm_HL_R_PR40F.pdb	-26.62723159790039	-16.388019561767578
6okm.pdb	6okm_HL_R_PR40S.pdb	-1.4359526634216309	-2.95740008354187
6okm.pdb	6okm_HL_R_PR40T.pdb	-1.3918966054916382	-2.3482000827789307
6okm.pdb	6okm_HL_R_PR40W.pdb	-28.071197509765625	-18.26814079284668
6okm.pdb	6okm_HL_R_PR40Y.pdb	-32.837162017822266	-17.368520736694336
6okm.pdb	6okm_HL_R_PR40V.pdb	-1.2857565879821777	-1.0714999437332153
6okm.pdb	6okm_HL_R_GR41A.pdb	-0.5157482028007507	-0.6334999799728394
6okm.pdb	6okm_HL_R_GR41R.pdb	-1.763688325881958	-0.684499979019165
6okm.pdb	6okm_HL_R_GR41N.pdb	-1.386411428451538	-0.15889999270439148
6okm.pdb	6okm_HL_R_GR41D.pdb	0.024607926607131958	-2.3157999515533447
6okm.pdb	6okm_HL_R_GR41C.pdb	-0.23408916592597961	-0.5843999981880188
6okm.pdb	6okm_HL_R_GR41Q.pdb	-0.011774837970733643	-1.0339000225067139
6okm.pdb	6okm_HL_R_GR41E.pdb	-0.37318211793899536	-1.433500051498413
6okm.pdb	6okm_HL_R_GR41H.pdb	-1.3452318906784058	-2.283600091934204
6okm.pdb	6okm_HL_R_GR41I.pdb	-5.067500591278076	-3.34060001373291
6okm.pdb	6okm_HL_R_GR41L.pdb	-1.4299365282058716	-0.04100000113248825
6okm.pdb	6okm_HL_R_GR41K.pdb	-0.4316343665122986	-0.49939998984336853
6okm.pdb	6okm_HL_R_GR41M.pdb	0.28632456064224243	0.5928000211715698
6okm.pdb	6okm_HL_R_GR41F.pdb	-4.383780002593994	-4.066699981689453
6okm.pdb	6okm_HL_R_GR41P.pdb	-7.205004692077637	-4.253499984741211
6okm.pdb	6okm_HL_R_GR41S.pdb	-0.5048577189445496	-1.5640000104904175
6okm.pdb	6okm_HL_R_GR41T.pdb	-1.9296423196792603	-2.84660005569458
6okm.pdb	6okm_HL_R_GR41W.pdb	-5.799252510070801	-7.831999778747559
6okm.pdb	6okm_HL_R_GR41Y.pdb	-14.94027328491211	-13.056039810180664
6okm.pdb	6okm_HL_R_GR41V.pdb	-2.5381593704223633	-1.9118000268936157
6okm.pdb	6okm_HL_R_FR42A.pdb	-2.3516921997070312	-2.1013998985290527
6okm.pdb	6okm_HL_R_FR42R.pdb	-2.3643085956573486	-1.7187999486923218
6okm.pdb	6okm_HL_R_FR42N.pdb	-1.999249815940857	-2.2184998989105225
6okm.pdb	6okm_HL_R_FR42D.pdb	-2.748300790786743	-2.84689998626709
6okm.pdb	6okm_HL_R_FR42C.pdb	-2.3601417541503906	-1.768399953842163
6okm.pdb	6okm_HL_R_FR42Q.pdb	-2.3917429447174072	-1.4670000076293945
6okm.pdb	6okm_HL_R_FR42E.pdb	-2.716359853744507	-2.1041998863220215
6okm.pdb	6okm_HL_R_FR42G.pdb	-2.3198189735412598	-2.2165000438690186
6okm.pdb	6okm_HL_R_FR42H.pdb	-2.486205816268921	-0.5260999798774719
6okm.pdb	6okm_HL_R_FR42I.pdb	-2.01240873336792	-1.1866999864578247
6okm.pdb	6okm_HL_R_FR42L.pdb	-2.1704139709472656	-0.9320999979972839
6okm.pdb	6okm_HL_R_FR42K.pdb	-1.5685887336730957	0.9448999762535095
6okm.pdb	6okm_HL_R_FR42M.pdb	-1.4047324657440186	-0.6287000179290771
6okm.pdb	6okm_HL_R_FR42P.pdb	-2.8241963386535645	-2.194700002670288
6okm.pdb	6okm_HL_R_FR42S.pdb	-2.3728129863739014	-1.8496999740600586
6okm.pdb	6okm_HL_R_FR42T.pdb	-2.3595287799835205	-1.3386000394821167
6okm.pdb	6okm_HL_R_FR42W.pdb	-11.674602508544922	-6.531499862670898
6okm.pdb	6okm_HL_R_FR42Y.pdb	-2.5522098541259766	-3.4511001110076904
6okm.pdb	6okm_HL_R_FR42V.pdb	-2.398524045944214	-1.5465999841690063
6okm.pdb	6okm_HL_R_PR54A.pdb	-1.3889212608337402	-0.34929999709129333
6okm.pdb	6okm_HL_R_PR54R.pdb	-1.3634263277053833	-2.4660000801086426
6okm.pdb	6okm_HL_R_PR54N.pdb	-1.6496062278747559	-2.7797000408172607
6okm.pdb	6okm_HL_R_PR54D.pdb	-2.7556259632110596	-3.082200050354004
6okm.pdb	6okm_HL_R_PR54C.pdb	-0.747762143611908	-0.6115000247955322
6okm.pdb	6okm_HL_R_PR54Q.pdb	-2.100233793258667	-3.235300064086914
6okm.pdb	6okm_HL_R_PR54E.pdb	-2.9822261333465576	-4.40310001373291
6okm.pdb	6okm_HL_R_PR54G.pdb	-1.5737050771713257	-2.5696001052856445
6okm.pdb	6okm_HL_R_PR54H.pdb	-13.427423477172852	-12.54578971862793
6okm.pdb	6okm_HL_R_PR54I.pdb	-0.9698683023452759	-2.229099988937378
6okm.pdb	6okm_HL_R_PR54L.pdb	-1.9106422662734985	-2.269399881362915
6okm.pdb	6okm_HL_R_PR54K.pdb	-1.9210838079452515	-1.4607000350952148
6okm.pdb	6okm_HL_R_PR54M.pdb	-1.3850609064102173	-2.0469000339508057
6okm.pdb	6okm_HL_R_PR54F.pdb	-5.2126617431640625	-7.407700061798096
6okm.pdb	6okm_HL_R_PR54S.pdb	-0.8379945755004883	-0.5874000191688538
6okm.pdb	6okm_HL_R_PR54T.pdb	-1.6383103132247925	-0.5666000247001648
6okm.pdb	6okm_HL_R_PR54W.pdb	-9.858084678649902	-6.5106000900268555
6okm.pdb	6okm_HL_R_PR54Y.pdb	-10.610610008239746	-9.390000343322754
6okm.pdb	6okm_HL_R_PR54V.pdb	-1.6466038227081299	0.15049999952316284
6okm.pdb	6okm_HL_R_WR57A.pdb	-2.4613585472106934	-3.6254000663757324
6okm.pdb	6okm_HL_R_WR57R.pdb	-2.443580150604248	-1.7021000385284424
6okm.pdb	6okm_HL_R_WR57N.pdb	-2.6011850833892822	-3.977299928665161
6okm.pdb	6okm_HL_R_WR57D.pdb	-2.697462797164917	-4.76800012588501
6okm.pdb	6okm_HL_R_WR57C.pdb	-2.476076364517212	-3.5090999603271484
6okm.pdb	6okm_HL_R_WR57Q.pdb	-2.245378255844116	-3.1846001148223877
6okm.pdb	6okm_HL_R_WR57E.pdb	-2.6489765644073486	-3.2904000282287598
6okm.pdb	6okm_HL_R_WR57G.pdb	-2.5568056106567383	-4.059800148010254
6okm.pdb	6okm_HL_R_WR57H.pdb	-2.21297025680542	-3.5994999408721924
6okm.pdb	6okm_HL_R_WR57I.pdb	-2.7813456058502197	-2.8864998817443848
6okm.pdb	6okm_HL_R_WR57L.pdb	-2.1407880783081055	-1.7001999616622925
6okm.pdb	6okm_HL_R_WR57K.pdb	-2.7295522689819336	-2.7330000400543213
6okm.pdb	6okm_HL_R_WR57M.pdb	-1.144147276878357	-0.9904999732971191
6okm.pdb	6okm_HL_R_WR57F.pdb	-1.5906476974487305	-1.2007999420166016
6okm.pdb	6okm_HL_R_WR57P.pdb	-2.2270026206970215	-3.2444000244140625
6okm.pdb	6okm_HL_R_WR57S.pdb	-2.6795995235443115	-4.255899906158447
6okm.pdb	6okm_HL_R_WR57T.pdb	-2.5146114826202393	-4.297399997711182
6okm.pdb	6okm_HL_R_WR57Y.pdb	-1.7762582302093506	-1.6878000497817993
6okm.pdb	6okm_HL_R_WR57V.pdb	-1.9850984811782837	-3.1110999584198
6okm.pdb	6okm_HL_R_CR58A.pdb	-0.009739682078361511	-0.42910000681877136
6okm.pdb	6okm_HL_R_CR58R.pdb	-1.9203053712844849	-5.803400039672852
6okm.pdb	6okm_HL_R_CR58N.pdb	0.0069778114557266235	-0.6082000136375427
6okm.pdb	6okm_HL_R_CR58D.pdb	0.10872052609920502	0.5967000126838684
6okm.pdb	6okm_HL_R_CR58Q.pdb	0.22106005251407623	0.8378999829292297
6okm.pdb	6okm_HL_R_CR58E.pdb	0.6628230214118958	2.8854000568389893
6okm.pdb	6okm_HL_R_CR58G.pdb	0.09291727840900421	-0.10499999672174454
6okm.pdb	6okm_HL_R_CR58H.pdb	-0.01958422362804413	-2.191800117492676
6okm.pdb	6okm_HL_R_CR58I.pdb	-0.19360703229904175	0.2547000050544739
6okm.pdb	6okm_HL_R_CR58L.pdb	-0.16088427603244781	-0.13930000364780426
6okm.pdb	6okm_HL_R_CR58K.pdb	-1.909574270248413	-6.475299835205078
6okm.pdb	6okm_HL_R_CR58M.pdb	-0.08851076662540436	-0.7716000080108643
6okm.pdb	6okm_HL_R_CR58F.pdb	-0.9486681222915649	-1.8798999786376953
6okm.pdb	6okm_HL_R_CR58P.pdb	0.1626768857240677	0.6348000168800354
6okm.pdb	6okm_HL_R_CR58S.pdb	-0.2524099051952362	-0.4787999987602234
6okm.pdb	6okm_HL_R_CR58T.pdb	-0.10961338877677917	-0.5453000068664551
6okm.pdb	6okm_HL_R_CR58W.pdb	-12.854201316833496	-15.97307014465332
6okm.pdb	6okm_HL_R_CR58Y.pdb	0.640175461769104	-2.2939000129699707
6okm.pdb	6okm_HL_R_CR58V.pdb	-0.04590378701686859	0.032099999487400055
6okm.pdb	6okm_HL_R_NR59A.pdb	-0.2338465005159378	0.33970001339912415
6okm.pdb	6okm_HL_R_NR59R.pdb	0.012791350483894348	1.1378999948501587
6okm.pdb	6okm_HL_R_NR59D.pdb	0.28257524967193604	3.2416000366210938
6okm.pdb	6okm_HL_R_NR59C.pdb	-0.17946992814540863	0.9610000252723694
6okm.pdb	6okm_HL_R_NR59Q.pdb	-0.24420206248760223	-0.024800000712275505
6okm.pdb	6okm_HL_R_NR59E.pdb	0.2814122438430786	0.7738999724388123
6okm.pdb	6okm_HL_R_NR59G.pdb	-0.3392491042613983	0.18119999766349792
6okm.pdb	6okm_HL_R_NR59H.pdb	-0.4040853977203369	-0.17509999871253967
6okm.pdb	6okm_HL_R_NR59I.pdb	-0.13099221885204315	0.5860000252723694
6okm.pdb	6okm_HL_R_NR59L.pdb	-0.03659336268901825	0.6169000267982483
6okm.pdb	6okm_HL_R_NR59K.pdb	-0.0265057235956192	0.7555000185966492
6okm.pdb	6okm_HL_R_NR59M.pdb	-0.11982657015323639	0.6694999933242798
6okm.pdb	6okm_HL_R_NR59F.pdb	0.12138809263706207	1.3823000192642212
6okm.pdb	6okm_HL_R_NR59P.pdb	-0.33387601375579834	0.25130000710487366
6okm.pdb	6okm_HL_R_NR59S.pdb	-0.3341831564903259	0.9106000065803528
6okm.pdb	6okm_HL_R_NR59T.pdb	-0.41812455654144287	0.3603000044822693
6okm.pdb	6okm_HL_R_NR59W.pdb	-0.3423115015029907	0.43309998512268066
6okm.pdb	6okm_HL_R_NR59Y.pdb	-0.03512740135192871	1.386299967765808
6okm.pdb	6okm_HL_R_NR59V.pdb	-0.15532104671001434	0.7433000206947327
6okm.pdb	6okm_HL_R_LR60A.pdb	-0.4585537314414978	-0.7017999887466431
6okm.pdb	6okm_HL_R_LR60R.pdb	-0.3152225613594055	-0.43059998750686646
6okm.pdb	6okm_HL_R_LR60N.pdb	-0.7441617250442505	-0.79339998960495
6okm.pdb	6okm_HL_R_LR60D.pdb	-0.7267669439315796	-0.8605999946594238
6okm.pdb	6okm_HL_R_LR60C.pdb	-0.8274264931678772	-0.09459999948740005
6okm.pdb	6okm_HL_R_LR60Q.pdb	-0.24504229426383972	-0.6255999803543091
6okm.pdb	6okm_HL_R_LR60E.pdb	0.1350872665643692	0.6162999868392944
6okm.pdb	6okm_HL_R_LR60G.pdb	-0.5117576122283936	-0.8720999956130981
6okm.pdb	6okm_HL_R_LR60H.pdb	-0.27718111872673035	0.28439998626708984
6okm.pdb	6okm_HL_R_LR60I.pdb	-0.30167973041534424	-0.39089998602867126
6okm.pdb	6okm_HL_R_LR60K.pdb	-0.2664375901222229	-0.4065999984741211
6okm.pdb	6okm_HL_R_LR60M.pdb	-0.36476439237594604	-0.2883000075817108
6okm.pdb	6okm_HL_R_LR60F.pdb	-0.7731961607933044	-1.0081000328063965
6okm.pdb	6okm_HL_R_LR60P.pdb	-0.6334149241447449	-0.3513999879360199
6okm.pdb	6okm_HL_R_LR60S.pdb	-0.6040201187133789	-0.8373000025749207
6okm.pdb	6okm_HL_R_LR60T.pdb	-0.49457454681396484	-0.5803999900817871
6okm.pdb	6okm_HL_R_LR60W.pdb	-0.4585537910461426	-0.3617999851703644
6okm.pdb	6okm_HL_R_LR60Y.pdb	-0.3356221318244934	-0.5656999945640564
6okm.pdb	6okm_HL_R_LR60V.pdb	-0.3532123267650604	0.6090999841690063
6okm.pdb	6okm_HL_R_RR61A.pdb	-0.8650507926940918	-0.2563999891281128
6okm.pdb	6okm_HL_R_RR61N.pdb	-1.0036771297454834	-0.6452000141143799
6okm.pdb	6okm_HL_R_RR61D.pdb	-1.0274317264556885	-0.8112000226974487
6okm.pdb	6okm_HL_R_RR61C.pdb	-0.7079154849052429	-0.4580000042915344
6okm.pdb	6okm_HL_R_RR61Q.pdb	-0.8504048585891724	-0.42570000886917114
6okm.pdb	6okm_HL_R_RR61E.pdb	-0.9806039929389954	-0.4717000126838684
6okm.pdb	6okm_HL_R_RR61G.pdb	-0.8828787803649902	-0.7014999985694885
6okm.pdb	6okm_HL_R_RR61H.pdb	-0.6861679553985596	-0.5368000268936157
6okm.pdb	6okm_HL_R_RR61I.pdb	-0.4829208254814148	2.006700038909912
6okm.pdb	6okm_HL_R_RR61L.pdb	-0.3612021803855896	0.4147000014781952
6okm.pdb	6okm_HL_R_RR61K.pdb	-0.8101031184196472	-0.0015999999595806003
6okm.pdb	6okm_HL_R_RR61M.pdb	0.055204108357429504	0.9750999808311462
6okm.pdb	6okm_HL_R_RR61F.pdb	0.4189589023590088	0.5680000185966492
6okm.pdb	6okm_HL_R_RR61P.pdb	-1.019597053527832	0.4925000071525574
6okm.pdb	6okm_HL_R_RR61S.pdb	-1.034328579902649	-0.7282000184059143
6okm.pdb	6okm_HL_R_RR61T.pdb	-0.3161444664001465	-0.5498999953269958
6okm.pdb	6okm_HL_R_RR61W.pdb	-0.3872179687023163	0.2766000032424927
6okm.pdb	6okm_HL_R_RR61Y.pdb	-0.373138427734375	0.17980000376701355
6okm.pdb	6okm_HL_R_RR61V.pdb	-1.099505066871643	-0.9702000021934509
6okm.pdb	6okm_HL_R_ER65A.pdb	-0.0488574355840683	-0.6786999702453613
6okm.pdb	6okm_HL_R_ER65R.pdb	-0.08885553479194641	-0.7386999726295471
6okm.pdb	6okm_HL_R_ER65N.pdb	-0.1170235350728035	-0.5105999708175659
6okm.pdb	6okm_HL_R_ER65D.pdb	-0.15493685007095337	-0.1972000002861023
6okm.pdb	6okm_HL_R_ER65C.pdb	-0.1509612798690796	-0.6539000272750854
6okm.pdb	6okm_HL_R_ER65Q.pdb	-0.18263006210327148	-0.651199996471405
6okm.pdb	6okm_HL_R_ER65G.pdb	-0.023715943098068237	-0.7016000151634216
6okm.pdb	6okm_HL_R_ER65H.pdb	-0.013354167342185974	-0.5512999892234802
6okm.pdb	6okm_HL_R_ER65I.pdb	-0.2769503593444824	-0.5939000248908997
6okm.pdb	6okm_HL_R_ER65L.pdb	-0.074912890791893	-0.527400016784668
6okm.pdb	6okm_HL_R_ER65K.pdb	-0.16673487424850464	-0.7348999977111816
6okm.pdb	6okm_HL_R_ER65M.pdb	0.01556868851184845	-0.6583999991416931
6okm.pdb	6okm_HL_R_ER65F.pdb	-0.24352791905403137	-0.5881999731063843
6okm.pdb	6okm_HL_R_ER65P.pdb	-0.3393833041191101	-0.6758999824523926
6okm.pdb	6okm_HL_R_ER65S.pdb	-0.19713740050792694	-0.6902999877929688
6okm.pdb	6okm_HL_R_ER65T.pdb	-0.2890702486038208	-0.6741999983787537
6okm.pdb	6okm_HL_R_ER65W.pdb	-0.17314332723617554	-0.36149999499320984
6okm.pdb	6okm_HL_R_ER65Y.pdb	-0.24751995503902435	-0.6590999960899353
6okm.pdb	6okm_HL_R_ER65V.pdb	-0.2660841941833496	-0.6520000100135803
6okm.pdb	6okm_HL_R_RR66A.pdb	-1.789611577987671	-3.6967999935150146
6okm.pdb	6okm_HL_R_RR66N.pdb	-1.7876248359680176	-2.7818000316619873
6okm.pdb	6okm_HL_R_RR66D.pdb	-1.5957581996917725	-1.9465999603271484
6okm.pdb	6okm_HL_R_RR66C.pdb	-1.8591042757034302	-3.487299919128418
6okm.pdb	6okm_HL_R_RR66Q.pdb	-1.5958359241485596	-3.2548000812530518
6okm.pdb	6okm_HL_R_RR66E.pdb	-1.1424230337142944	-1.8472000360488892
6okm.pdb	6okm_HL_R_RR66G.pdb	-1.7484689950942993	-4.2104997634887695
6okm.pdb	6okm_HL_R_RR66H.pdb	-1.6400953531265259	-2.0206000804901123
6okm.pdb	6okm_HL_R_RR66I.pdb	-1.241327166557312	-3.1347999572753906
6okm.pdb	6okm_HL_R_RR66L.pdb	-1.3270982503890991	-2.611599922180176
6okm.pdb	6okm_HL_R_RR66K.pdb	-0.9155534505844116	-1.792799949645996
6okm.pdb	6okm_HL_R_RR66M.pdb	-1.281258225440979	-2.1184000968933105
6okm.pdb	6okm_HL_R_RR66F.pdb	-2.6592326164245605	-2.1693999767303467
6okm.pdb	6okm_HL_R_RR66P.pdb	-1.646049976348877	-3.648400068283081
6okm.pdb	6okm_HL_R_RR66S.pdb	-1.4481264352798462	-3.908600091934204
6okm.pdb	6okm_HL_R_RR66T.pdb	-1.4298624992370605	-2.6789000034332275
6okm.pdb	6okm_HL_R_RR66W.pdb	-1.2578269243240356	-1.42739999294281
6okm.pdb	6okm_HL_R_RR66Y.pdb	-2.1175894737243652	-4.196599960327148
6okm.pdb	6okm_HL_R_RR66V.pdb	-1.590942621231079	-2.359600067138672
6okm.pdb	6okm_HL_R_KR67A.pdb	-0.014514163136482239	-0.042500000447034836
6okm.pdb	6okm_HL_R_KR67R.pdb	-0.19610463082790375	-0.06870000064373016
6okm.pdb	6okm_HL_R_KR67N.pdb	-0.10983100533485413	0.013000000268220901
6okm.pdb	6okm_HL_R_KR67D.pdb	-0.17936283349990845	0.05079999938607216
6okm.pdb	6okm_HL_R_KR67C.pdb	-0.12101491540670395	-0.010300000198185444
6okm.pdb	6okm_HL_R_KR67Q.pdb	-0.11951407045125961	-0.037700001150369644
6okm.pdb	6okm_HL_R_KR67E.pdb	-0.3275747001171112	0.0608999989926815
6okm.pdb	6okm_HL_R_KR67G.pdb	0.05021567642688751	-0.005499999970197678
6okm.pdb	6okm_HL_R_KR67H.pdb	-0.20455652475357056	0.04989999905228615
6okm.pdb	6okm_HL_R_KR67I.pdb	-0.08082298934459686	-0.05090000107884407
6okm.pdb	6okm_HL_R_KR67L.pdb	-0.06451530754566193	0.04390000179409981
6okm.pdb	6okm_HL_R_KR67M.pdb	0.05449928343296051	0.03099999949336052
6okm.pdb	6okm_HL_R_KR67F.pdb	-0.06760446727275848	0.03709999844431877
6okm.pdb	6okm_HL_R_KR67P.pdb	-0.32302260398864746	-0.7580999732017517
6okm.pdb	6okm_HL_R_KR67S.pdb	-0.1746153086423874	-0.025100000202655792
6okm.pdb	6okm_HL_R_KR67T.pdb	-0.23648491501808167	0.016100000590085983
6okm.pdb	6okm_HL_R_KR67W.pdb	-0.26369553804397583	0.028699999675154686
6okm.pdb	6okm_HL_R_KR67Y.pdb	-0.15401244163513184	0.01979999989271164
6okm.pdb	6okm_HL_R_KR67V.pdb	-0.08845764398574829	-0.07419999688863754
6okm.pdb	6okm_HL_R_QR68A.pdb	-0.2644445300102234	0.009800000116229057
6okm.pdb	6okm_HL_R_QR68R.pdb	-0.20762504637241364	-0.1348000019788742
6okm.pdb	6okm_HL_R_QR68N.pdb	-0.41948187351226807	0.030700000002980232
6okm.pdb	6okm_HL_R_QR68D.pdb	-0.3891246020793915	-0.05040000006556511
6okm.pdb	6okm_HL_R_QR68C.pdb	-0.3595263957977295	-0.021700000390410423
6okm.pdb	6okm_HL_R_QR68E.pdb	-0.33717435598373413	0.01889999955892563
6okm.pdb	6okm_HL_R_QR68G.pdb	-0.1520075649023056	-0.015399999916553497
6okm.pdb	6okm_HL_R_QR68H.pdb	-0.2974225878715515	0.08079999685287476
6okm.pdb	6okm_HL_R_QR68I.pdb	-0.2187986671924591	-0.04989999905228615
6okm.pdb	6okm_HL_R_QR68L.pdb	-0.07439795136451721	-0.00279999990016222
6okm.pdb	6okm_HL_R_QR68K.pdb	-0.203848734498024	-0.026799999177455902
6okm.pdb	6okm_HL_R_QR68M.pdb	-0.033022865653038025	0.011699999682605267
6okm.pdb	6okm_HL_R_QR68F.pdb	-0.0949707180261612	0.05480000004172325
6okm.pdb	6okm_HL_R_QR68P.pdb	-0.4193746745586395	-0.14300000667572021
6okm.pdb	6okm_HL_R_QR68S.pdb	-0.5187059044837952	0.05849999934434891
6okm.pdb	6okm_HL_R_QR68T.pdb	-0.644677460193634	-0.5418999791145325
6okm.pdb	6okm_HL_R_QR68W.pdb	-0.06859983503818512	0.010400000028312206
6okm.pdb	6okm_HL_R_QR68Y.pdb	-0.16949963569641113	0.14100000262260437
6okm.pdb	6okm_HL_R_QR68V.pdb	-0.28155815601348877	-0.04809999838471413
6okm.pdb	6okm_HL_R_LR69A.pdb	-2.3519864082336426	-1.5586999654769897
6okm.pdb	6okm_HL_R_LR69R.pdb	-2.0667428970336914	-2.147700071334839
6okm.pdb	6okm_HL_R_LR69N.pdb	-2.3729615211486816	-2.0559000968933105
6okm.pdb	6okm_HL_R_LR69D.pdb	-2.0014114379882812	-1.4296000003814697
6okm.pdb	6okm_HL_R_LR69C.pdb	-2.099497079849243	-1.3102999925613403
6okm.pdb	6okm_HL_R_LR69Q.pdb	-1.8727563619613647	-2.4093000888824463
6okm.pdb	6okm_HL_R_LR69E.pdb	-1.927780270576477	-2.642699956893921
6okm.pdb	6okm_HL_R_LR69G.pdb	-2.241703510284424	-2.0165998935699463
6okm.pdb	6okm_HL_R_LR69H.pdb	-2.3742852210998535	-1.9466999769210815
6okm.pdb	6okm_HL_R_LR69I.pdb	-1.3391180038452148	-0.49729999899864197
6okm.pdb	6okm_HL_R_LR69K.pdb	-1.7854080200195312	-2.0873000621795654
6okm.pdb	6okm_HL_R_LR69M.pdb	-0.07989685237407684	0.30809998512268066
6okm.pdb	6okm_HL_R_LR69F.pdb	-2.0245814323425293	-1.7381000518798828
6okm.pdb	6okm_HL_R_LR69P.pdb	-1.9212483167648315	-1.315000057220459
6okm.pdb	6okm_HL_R_LR69S.pdb	-2.3315083980560303	-1.9486000537872314
6okm.pdb	6okm_HL_R_LR69T.pdb	-2.1754720211029053	-2.0357000827789307
6okm.pdb	6okm_HL_R_LR69W.pdb	-1.4724568128585815	-1.753999948501587
6okm.pdb	6okm_HL_R_LR69Y.pdb	-1.8068315982818604	-1.6916999816894531
6okm.pdb	6okm_HL_R_LR69V.pdb	-2.3312275409698486	-1.1962000131607056
5fhc.pdb	5fhc_AB_J_SA99A.pdb	0.13633663952350616	0.30395999550819397
5fhc.pdb	5fhc_AB_J_SA99R.pdb	-3.129603147506714	-4.305699825286865
5fhc.pdb	5fhc_AB_J_SA99N.pdb	-0.41115254163742065	-0.023970000445842743
5fhc.pdb	5fhc_AB_J_SA99D.pdb	0.3242189884185791	0.455269992351532
5fhc.pdb	5fhc_AB_J_SA99C.pdb	-0.09594161063432693	0.2851400077342987
5fhc.pdb	5fhc_AB_J_SA99Q.pdb	-5.007927894592285	-5.55364990234375
5fhc.pdb	5fhc_AB_J_SA99E.pdb	-3.448615312576294	-4.231540203094482
5fhc.pdb	5fhc_AB_J_SA99G.pdb	0.21975041925907135	-0.2914400100708008
5fhc.pdb	5fhc_AB_J_SA99H.pdb	-7.280202865600586	-4.140960216522217
5fhc.pdb	5fhc_AB_J_SA99I.pdb	-2.8156578540802	-1.3912689685821533
5fhc.pdb	5fhc_AB_J_SA99L.pdb	-3.87863826751709	-2.112816095352173
5fhc.pdb	5fhc_AB_J_SA99K.pdb	-6.447371482849121	-7.204090118408203
5fhc.pdb	5fhc_AB_J_SA99M.pdb	0.1913307160139084	-1.093222975730896
5fhc.pdb	5fhc_AB_J_SA99F.pdb	-6.795909881591797	-2.0292398929595947
5fhc.pdb	5fhc_AB_J_SA99P.pdb	0.0241900235414505	0.22801999747753143
5fhc.pdb	5fhc_AB_J_SA99T.pdb	-0.6158111095428467	-0.05649000033736229
5fhc.pdb	5fhc_AB_J_SA99W.pdb	-30.175872802734375	-29.367000579833984
5fhc.pdb	5fhc_AB_J_SA99Y.pdb	-10.752028465270996	-4.885680198669434
5fhc.pdb	5fhc_AB_J_SA99V.pdb	0.453779935836792	0.6094300150871277
5fhc.pdb	5fhc_AB_J_RA100A.pdb	0.4367738962173462	0.05992000177502632
5fhc.pdb	5fhc_AB_J_RA100N.pdb	0.06498540937900543	0.007519999984651804
5fhc.pdb	5fhc_AB_J_RA100D.pdb	-0.21018342673778534	0.053950000554323196
5fhc.pdb	5fhc_AB_J_RA100C.pdb	0.26601552963256836	0.010809999890625477
5fhc.pdb	5fhc_AB_J_RA100Q.pdb	0.1674586683511734	0.010470000095665455
5fhc.pdb	5fhc_AB_J_RA100E.pdb	-0.11302319914102554	-0.008449999615550041
5fhc.pdb	5fhc_AB_J_RA100G.pdb	0.3023052215576172	0.10780999809503555
5fhc.pdb	5fhc_AB_J_RA100H.pdb	0.10874195396900177	-0.21963000297546387
5fhc.pdb	5fhc_AB_J_RA100I.pdb	0.07765580713748932	-0.20555999875068665
5fhc.pdb	5fhc_AB_J_RA100L.pdb	0.14496929943561554	-0.1907999962568283
5fhc.pdb	5fhc_AB_J_RA100K.pdb	-0.07131734490394592	0.09502000361680984
5fhc.pdb	5fhc_AB_J_RA100M.pdb	0.18788401782512665	0.02457999996840954
5fhc.pdb	5fhc_AB_J_RA100F.pdb	0.08750303089618683	-0.13917000591754913
5fhc.pdb	5fhc_AB_J_RA100P.pdb	0.06995774805545807	0.1330299973487854
5fhc.pdb	5fhc_AB_J_RA100S.pdb	-0.035017192363739014	0.13977999985218048
5fhc.pdb	5fhc_AB_J_RA100T.pdb	0.18643851578235626	0.10467000305652618
5fhc.pdb	5fhc_AB_J_RA100W.pdb	0.41082966327667236	-0.17747999727725983
5fhc.pdb	5fhc_AB_J_RA100Y.pdb	-0.03925786912441254	-0.4759500026702881
5fhc.pdb	5fhc_AB_J_RA100V.pdb	0.09935243427753448	-0.06923999637365341
5fhc.pdb	5fhc_AB_J_SA101A.pdb	-0.13919828832149506	0.6222100257873535
5fhc.pdb	5fhc_AB_J_SA101R.pdb	-2.3310909271240234	-0.9237909913063049
5fhc.pdb	5fhc_AB_J_SA101N.pdb	-1.7369097471237183	-0.768733024597168
5fhc.pdb	5fhc_AB_J_SA101D.pdb	-1.4851171970367432	-1.2972455024719238
5fhc.pdb	5fhc_AB_J_SA101C.pdb	-0.8619288206100464	-0.1637900024652481
5fhc.pdb	5fhc_AB_J_SA101Q.pdb	-1.7139309644699097	-0.974016010761261
5fhc.pdb	5fhc_AB_J_SA101E.pdb	-2.2271244525909424	-1.3419090509414673
5fhc.pdb	5fhc_AB_J_SA101G.pdb	0.589246392250061	1.1193900108337402
5fhc.pdb	5fhc_AB_J_SA101H.pdb	-2.0296480655670166	-0.8461130261421204
5fhc.pdb	5fhc_AB_J_SA101I.pdb	-2.6445205211639404	-1.286313772201538
5fhc.pdb	5fhc_AB_J_SA101L.pdb	-3.0075278282165527	-1.5963740348815918
5fhc.pdb	5fhc_AB_J_SA101K.pdb	-1.7736495733261108	-0.8017200231552124
5fhc.pdb	5fhc_AB_J_SA101M.pdb	0.3238821029663086	0.38857999444007874
5fhc.pdb	5fhc_AB_J_SA101F.pdb	-2.2469842433929443	-1.153908610343933
5fhc.pdb	5fhc_AB_J_SA101P.pdb	-0.2866184711456299	0.3106600046157837
5fhc.pdb	5fhc_AB_J_SA101T.pdb	-0.9271746277809143	-0.32468700408935547
5fhc.pdb	5fhc_AB_J_SA101W.pdb	-2.0478973388671875	-1.0080629587173462
5fhc.pdb	5fhc_AB_J_SA101Y.pdb	-2.2681262493133545	-0.8226860165596008
5fhc.pdb	5fhc_AB_J_SA101V.pdb	-0.9266557097434998	-0.13210999965667725
5fhc.pdb	5fhc_AB_J_TA110A.pdb	0.5955851078033447	0.2831000089645386
5fhc.pdb	5fhc_AB_J_TA110R.pdb	0.210953488945961	-1.3476760387420654
5fhc.pdb	5fhc_AB_J_TA110N.pdb	0.6256740689277649	-0.2541239857673645
5fhc.pdb	5fhc_AB_J_TA110D.pdb	0.2837543487548828	-0.5299789905548096
5fhc.pdb	5fhc_AB_J_TA110C.pdb	0.4144672155380249	0.04450000077486038
5fhc.pdb	5fhc_AB_J_TA110Q.pdb	0.4702136516571045	-1.1480692625045776
5fhc.pdb	5fhc_AB_J_TA110E.pdb	-0.0006468296051025391	-0.8935840129852295
5fhc.pdb	5fhc_AB_J_TA110G.pdb	0.7418243288993835	-0.2676219940185547
5fhc.pdb	5fhc_AB_J_TA110H.pdb	0.23142500221729279	-0.5732669830322266
5fhc.pdb	5fhc_AB_J_TA110I.pdb	0.7891311645507812	0.3325900137424469
5fhc.pdb	5fhc_AB_J_TA110L.pdb	0.8309248685836792	0.3171299993991852
5fhc.pdb	5fhc_AB_J_TA110K.pdb	-0.826152503490448	-0.8820819854736328
5fhc.pdb	5fhc_AB_J_TA110M.pdb	1.1053913831710815	0.15580999851226807
5fhc.pdb	5fhc_AB_J_TA110F.pdb	0.3625682592391968	-0.39676499366760254
5fhc.pdb	5fhc_AB_J_TA110P.pdb	0.2785046100616455	-0.5230919718742371
5fhc.pdb	5fhc_AB_J_TA110S.pdb	0.1357169896364212	0.10919000208377838
5fhc.pdb	5fhc_AB_J_TA110W.pdb	-1.9339553117752075	-1.9367040395736694
5fhc.pdb	5fhc_AB_J_TA110Y.pdb	-14.72731876373291	-12.86989974975586
5fhc.pdb	5fhc_AB_J_TA110V.pdb	0.2428453117609024	0.36757999658584595
5fhc.pdb	5fhc_AB_J_YB47A.pdb	-0.12597568333148956	-1.5367039442062378
5fhc.pdb	5fhc_AB_J_YB47R.pdb	-1.5947929620742798	-1.8916490077972412
5fhc.pdb	5fhc_AB_J_YB47N.pdb	-0.40926504135131836	-1.5688350200653076
5fhc.pdb	5fhc_AB_J_YB47D.pdb	-0.3938552141189575	-2.0370609760284424
5fhc.pdb	5fhc_AB_J_YB47C.pdb	-0.29184406995773315	-1.4073699712753296
5fhc.pdb	5fhc_AB_J_YB47Q.pdb	-0.4022975564002991	-1.6237050294876099
5fhc.pdb	5fhc_AB_J_YB47E.pdb	-0.6917206645011902	-2.334199905395508
5fhc.pdb	5fhc_AB_J_YB47G.pdb	-0.1849566251039505	-1.5400290489196777
5fhc.pdb	5fhc_AB_J_YB47H.pdb	-0.42471012473106384	-1.3520029783248901
5fhc.pdb	5fhc_AB_J_YB47I.pdb	-0.22157850861549377	-1.089521050453186
5fhc.pdb	5fhc_AB_J_YB47L.pdb	-0.15598846971988678	-0.8892719745635986
5fhc.pdb	5fhc_AB_J_YB47K.pdb	-0.46020376682281494	-1.9147629737854004
5fhc.pdb	5fhc_AB_J_YB47M.pdb	-0.34095823764801025	-0.941087007522583
5fhc.pdb	5fhc_AB_J_YB47F.pdb	0.028941065073013306	-0.6005499958992004
5fhc.pdb	5fhc_AB_J_YB47P.pdb	-0.3332114815711975	-1.4890819787979126
5fhc.pdb	5fhc_AB_J_YB47S.pdb	-0.34007591009140015	-1.5826120376586914
5fhc.pdb	5fhc_AB_J_YB47T.pdb	-0.35195502638816833	-1.3055411577224731
5fhc.pdb	5fhc_AB_J_YB47W.pdb	-3.515522003173828	-2.9730100631713867
5fhc.pdb	5fhc_AB_J_YB47V.pdb	-0.3841099143028259	-1.4940249919891357
5fhc.pdb	5fhc_AB_J_GJ23A.pdb	-3.5893993377685547	-2.481379985809326
5fhc.pdb	5fhc_AB_J_GJ23R.pdb	-5.174169540405273	-6.1724700927734375
5fhc.pdb	5fhc_AB_J_GJ23N.pdb	-1.5109440088272095	-1.5853060483932495
5fhc.pdb	5fhc_AB_J_GJ23D.pdb	-3.9188225269317627	-4.30810022354126
5fhc.pdb	5fhc_AB_J_GJ23C.pdb	-4.8078742027282715	-3.869719982147217
5fhc.pdb	5fhc_AB_J_GJ23Q.pdb	-3.9110164642333984	-5.102759838104248
5fhc.pdb	5fhc_AB_J_GJ23E.pdb	-4.7836689949035645	-6.045229911804199
5fhc.pdb	5fhc_AB_J_GJ23H.pdb	-2.0118277072906494	-3.1877400875091553
5fhc.pdb	5fhc_AB_J_GJ23I.pdb	-3.978414297103882	-5.87568998336792
5fhc.pdb	5fhc_AB_J_GJ23L.pdb	-9.554444313049316	-8.807889938354492
5fhc.pdb	5fhc_AB_J_GJ23K.pdb	-2.614047050476074	-3.6434199810028076
5fhc.pdb	5fhc_AB_J_GJ23M.pdb	-4.364910125732422	-4.8155598640441895
5fhc.pdb	5fhc_AB_J_GJ23F.pdb	-5.597057342529297	-4.398429870605469
5fhc.pdb	5fhc_AB_J_GJ23P.pdb	-3.585987091064453	-3.1283600330352783
5fhc.pdb	5fhc_AB_J_GJ23S.pdb	-4.031392574310303	-4.795340061187744
5fhc.pdb	5fhc_AB_J_GJ23T.pdb	-3.3558809757232666	-3.4596500396728516
5fhc.pdb	5fhc_AB_J_GJ23W.pdb	-8.649133682250977	-6.775519847869873
5fhc.pdb	5fhc_AB_J_GJ23Y.pdb	-6.155918121337891	-5.458330154418945
5fhc.pdb	5fhc_AB_J_GJ23V.pdb	-4.591426849365234	-5.61460018157959
5fhc.pdb	5fhc_AB_J_AJ25R.pdb	-0.061166808009147644	-0.7709810137748718
5fhc.pdb	5fhc_AB_J_AJ25N.pdb	-0.6346128582954407	-0.41597801446914673
5fhc.pdb	5fhc_AB_J_AJ25D.pdb	-0.7020441293716431	-1.147341251373291
5fhc.pdb	5fhc_AB_J_AJ25C.pdb	-0.11042605340480804	0.6881700158119202
5fhc.pdb	5fhc_AB_J_AJ25Q.pdb	0.10473968088626862	-0.2226569950580597
5fhc.pdb	5fhc_AB_J_AJ25E.pdb	-0.8512359261512756	-0.5267760157585144
5fhc.pdb	5fhc_AB_J_AJ25G.pdb	0.1757257729768753	0.7735499739646912
5fhc.pdb	5fhc_AB_J_AJ25H.pdb	-0.4528467059135437	-0.42745599150657654
5fhc.pdb	5fhc_AB_J_AJ25I.pdb	-1.3179372549057007	-0.5867589712142944
5fhc.pdb	5fhc_AB_J_AJ25L.pdb	-0.8144190311431885	-0.8041599988937378
5fhc.pdb	5fhc_AB_J_AJ25K.pdb	-0.3163716793060303	-1.253495693206787
5fhc.pdb	5fhc_AB_J_AJ25M.pdb	0.7315981984138489	1.6012799739837646
5fhc.pdb	5fhc_AB_J_AJ25F.pdb	-1.2571415901184082	-0.6128950119018555
5fhc.pdb	5fhc_AB_J_AJ25P.pdb	-0.14611482620239258	0.09397999942302704
5fhc.pdb	5fhc_AB_J_AJ25S.pdb	-0.498046875	-0.5632849931716919
5fhc.pdb	5fhc_AB_J_AJ25T.pdb	-1.5510905981063843	-1.6283910274505615
5fhc.pdb	5fhc_AB_J_AJ25W.pdb	-0.15398626029491425	-0.5707119703292847
5fhc.pdb	5fhc_AB_J_AJ25Y.pdb	-1.7132694721221924	-0.818356990814209
5fhc.pdb	5fhc_AB_J_AJ25V.pdb	-1.0566470623016357	-0.5701349973678589
5fhc.pdb	5fhc_AB_J_IJ26A.pdb	-0.46727055311203003	-1.2534433603286743
5fhc.pdb	5fhc_AB_J_IJ26R.pdb	-1.0633877515792847	-0.7138990163803101
5fhc.pdb	5fhc_AB_J_IJ26N.pdb	-0.13804741203784943	-1.107583999633789
5fhc.pdb	5fhc_AB_J_IJ26D.pdb	0.7659812569618225	0.05144000053405762
5fhc.pdb	5fhc_AB_J_IJ26C.pdb	-0.13816803693771362	-0.7269390225410461
5fhc.pdb	5fhc_AB_J_IJ26Q.pdb	-0.2366204708814621	-0.012409999966621399
5fhc.pdb	5fhc_AB_J_IJ26E.pdb	-0.5054590702056885	-1.9149659872055054
5fhc.pdb	5fhc_AB_J_IJ26G.pdb	-0.48610061407089233	-1.5193899869918823
5fhc.pdb	5fhc_AB_J_IJ26H.pdb	-0.2977527976036072	-1.155949592590332
5fhc.pdb	5fhc_AB_J_IJ26L.pdb	0.11758209764957428	0.6811000108718872
5fhc.pdb	5fhc_AB_J_IJ26K.pdb	-0.26607033610343933	-1.5894509553909302
5fhc.pdb	5fhc_AB_J_IJ26M.pdb	0.7210919857025146	1.1090199947357178
5fhc.pdb	5fhc_AB_J_IJ26F.pdb	-0.11593472957611084	-0.8061869740486145
5fhc.pdb	5fhc_AB_J_IJ26P.pdb	-0.5332632660865784	-1.3449690341949463
5fhc.pdb	5fhc_AB_J_IJ26S.pdb	-0.09086812287569046	-0.7418400049209595
5fhc.pdb	5fhc_AB_J_IJ26T.pdb	0.06923545897006989	-0.4005259871482849
5fhc.pdb	5fhc_AB_J_IJ26W.pdb	-0.15522412955760956	-0.8380810022354126
5fhc.pdb	5fhc_AB_J_IJ26Y.pdb	-0.2019985318183899	-0.9083920121192932
5fhc.pdb	5fhc_AB_J_IJ26V.pdb	-0.3499838709831238	-0.5677909851074219
3j8v.pdb	3j8v_FJ_D_WJ32A.pdb	1.1356898546218872	1.3022199869155884
3j8v.pdb	3j8v_FJ_D_WJ32R.pdb	1.4352868795394897	2.2753500938415527
3j8v.pdb	3j8v_FJ_D_WJ32N.pdb	1.0556644201278687	0.7646700143814087
3j8v.pdb	3j8v_FJ_D_WJ32D.pdb	0.9227951765060425	0.8037700057029724
3j8v.pdb	3j8v_FJ_D_WJ32C.pdb	1.062111496925354	1.1952199935913086
3j8v.pdb	3j8v_FJ_D_WJ32Q.pdb	0.7038102746009827	0.897409975528717
3j8v.pdb	3j8v_FJ_D_WJ32E.pdb	0.8515876531600952	0.8995299935340881
3j8v.pdb	3j8v_FJ_D_WJ32G.pdb	1.1423927545547485	1.3719099760055542
3j8v.pdb	3j8v_FJ_D_WJ32H.pdb	0.9356032609939575	1.8101500272750854
3j8v.pdb	3j8v_FJ_D_WJ32I.pdb	1.0546883344650269	1.0123399496078491
3j8v.pdb	3j8v_FJ_D_WJ32L.pdb	0.9678459167480469	1.609779953956604
3j8v.pdb	3j8v_FJ_D_WJ32K.pdb	1.2106760740280151	0.8133400082588196
3j8v.pdb	3j8v_FJ_D_WJ32M.pdb	0.5357357859611511	1.628059983253479
3j8v.pdb	3j8v_FJ_D_WJ32F.pdb	1.2558717727661133	1.825719952583313
3j8v.pdb	3j8v_FJ_D_WJ32P.pdb	1.002007007598877	1.0370099544525146
3j8v.pdb	3j8v_FJ_D_WJ32S.pdb	0.9761979579925537	1.0995800495147705
3j8v.pdb	3j8v_FJ_D_WJ32T.pdb	0.9122415781021118	2.519979953765869
3j8v.pdb	3j8v_FJ_D_WJ32Y.pdb	1.523078441619873	0.6579499840736389
3j8v.pdb	3j8v_FJ_D_WJ32V.pdb	0.911129355430603	1.025480031967163
3j8v.pdb	3j8v_FJ_D_WJ92A.pdb	3.2710611820220947	3.08774995803833
3j8v.pdb	3j8v_FJ_D_WJ92R.pdb	3.860907793045044	4.010280132293701
3j8v.pdb	3j8v_FJ_D_WJ92N.pdb	4.171077251434326	3.5237200260162354
3j8v.pdb	3j8v_FJ_D_WJ92D.pdb	4.5836181640625	4.581439971923828
3j8v.pdb	3j8v_FJ_D_WJ92C.pdb	3.5260934829711914	3.0650699138641357
3j8v.pdb	3j8v_FJ_D_WJ92Q.pdb	3.3458404541015625	2.8251700401306152
3j8v.pdb	3j8v_FJ_D_WJ92E.pdb	2.9710566997528076	2.8508899211883545
3j8v.pdb	3j8v_FJ_D_WJ92G.pdb	3.418775796890259	3.005229949951172
3j8v.pdb	3j8v_FJ_D_WJ92H.pdb	2.1365628242492676	2.327630043029785
3j8v.pdb	3j8v_FJ_D_WJ92I.pdb	3.0695927143096924	3.3977699279785156
3j8v.pdb	3j8v_FJ_D_WJ92L.pdb	3.343168258666992	3.0592100620269775
3j8v.pdb	3j8v_FJ_D_WJ92K.pdb	3.232379198074341	2.292609930038452
3j8v.pdb	3j8v_FJ_D_WJ92M.pdb	3.697226047515869	3.1631898880004883
3j8v.pdb	3j8v_FJ_D_WJ92F.pdb	1.164970874786377	1.7290199995040894
3j8v.pdb	3j8v_FJ_D_WJ92P.pdb	3.1910183429718018	2.944849967956543
3j8v.pdb	3j8v_FJ_D_WJ92S.pdb	3.2922189235687256	4.985060214996338
3j8v.pdb	3j8v_FJ_D_WJ92T.pdb	3.2495064735412598	2.9538800716400146
3j8v.pdb	3j8v_FJ_D_WJ92Y.pdb	-0.09622776508331299	1.0707999467849731
3j8v.pdb	3j8v_FJ_D_WJ92V.pdb	3.081488847732544	3.402060031890869
3j8v.pdb	3j8v_FJ_D_GF52A.pdb	-0.3088294267654419	2.3178999423980713
3j8v.pdb	3j8v_FJ_D_GF52R.pdb	0.0752311497926712	4.551159858703613
3j8v.pdb	3j8v_FJ_D_GF52N.pdb	-0.5290930271148682	2.449429988861084
3j8v.pdb	3j8v_FJ_D_GF52D.pdb	-0.1471388190984726	1.883270025253296
3j8v.pdb	3j8v_FJ_D_GF52C.pdb	-0.1324402242898941	2.583739995956421
3j8v.pdb	3j8v_FJ_D_GF52Q.pdb	-0.3261411190032959	2.299949884414673
3j8v.pdb	3j8v_FJ_D_GF52E.pdb	-0.27500849962234497	1.5679899454116821
3j8v.pdb	3j8v_FJ_D_GF52H.pdb	-0.2029057890176773	2.3336501121520996
3j8v.pdb	3j8v_FJ_D_GF52I.pdb	-0.17411990463733673	2.5790200233459473
3j8v.pdb	3j8v_FJ_D_GF52L.pdb	-0.08614115417003632	2.715290069580078
3j8v.pdb	3j8v_FJ_D_GF52K.pdb	-0.6004517078399658	2.335750102996826
3j8v.pdb	3j8v_FJ_D_GF52M.pdb	0.2044217735528946	3.140120029449463
3j8v.pdb	3j8v_FJ_D_GF52F.pdb	-0.41710007190704346	3.11286997795105
3j8v.pdb	3j8v_FJ_D_GF52P.pdb	-0.4000611901283264	1.984410047531128
3j8v.pdb	3j8v_FJ_D_GF52S.pdb	-0.4003666639328003	2.5345098972320557
3j8v.pdb	3j8v_FJ_D_GF52T.pdb	-0.25367385149002075	2.5487399101257324
3j8v.pdb	3j8v_FJ_D_GF52W.pdb	0.44115686416625977	2.843709945678711
3j8v.pdb	3j8v_FJ_D_GF52Y.pdb	0.5385752320289612	3.454780101776123
3j8v.pdb	3j8v_FJ_D_GF52V.pdb	-0.20269803702831268	2.484189987182617
3j8v.pdb	3j8v_FJ_D_KF72A.pdb	1.9956907033920288	2.3340699672698975
3j8v.pdb	3j8v_FJ_D_KF72R.pdb	1.833804726600647	2.0435800552368164
3j8v.pdb	3j8v_FJ_D_KF72N.pdb	2.1445789337158203	2.5226399898529053
3j8v.pdb	3j8v_FJ_D_KF72D.pdb	1.9645434617996216	2.1768798828125
3j8v.pdb	3j8v_FJ_D_KF72C.pdb	2.2529287338256836	2.207350015640259
3j8v.pdb	3j8v_FJ_D_KF72Q.pdb	1.9549528360366821	2.301539897918701
3j8v.pdb	3j8v_FJ_D_KF72E.pdb	2.0907864570617676	2.11122989654541
3j8v.pdb	3j8v_FJ_D_KF72G.pdb	2.1734774112701416	2.4731600284576416
3j8v.pdb	3j8v_FJ_D_KF72H.pdb	2.118712902069092	2.2332499027252197
3j8v.pdb	3j8v_FJ_D_KF72I.pdb	2.09944748878479	2.6987900733947754
3j8v.pdb	3j8v_FJ_D_KF72L.pdb	2.1403257846832275	2.2467100620269775
3j8v.pdb	3j8v_FJ_D_KF72M.pdb	1.8688565492630005	2.3563599586486816
3j8v.pdb	3j8v_FJ_D_KF72F.pdb	2.3529138565063477	3.98009991645813
3j8v.pdb	3j8v_FJ_D_KF72P.pdb	2.165008306503296	2.485879898071289
3j8v.pdb	3j8v_FJ_D_KF72S.pdb	2.196075201034546	2.2111499309539795
3j8v.pdb	3j8v_FJ_D_KF72T.pdb	2.3997533321380615	2.2699201107025146
3j8v.pdb	3j8v_FJ_D_KF72W.pdb	2.7043538093566895	3.0260798931121826
3j8v.pdb	3j8v_FJ_D_KF72Y.pdb	2.180233955383301	3.5673699378967285
3j8v.pdb	3j8v_FJ_D_KF72V.pdb	2.1817634105682373	2.528330087661743
3j8v.pdb	3j8v_FJ_D_DF101A.pdb	0.24314765632152557	0.37749001383781433
3j8v.pdb	3j8v_FJ_D_DF101R.pdb	0.2125077098608017	1.4338200092315674
3j8v.pdb	3j8v_FJ_D_DF101N.pdb	-0.040241971611976624	0.2257000058889389
3j8v.pdb	3j8v_FJ_D_DF101C.pdb	0.026863262057304382	0.33142000436782837
3j8v.pdb	3j8v_FJ_D_DF101Q.pdb	-0.0847257524728775	0.33059000968933105
3j8v.pdb	3j8v_FJ_D_DF101E.pdb	-0.042055681347846985	0.12801000475883484
3j8v.pdb	3j8v_FJ_D_DF101G.pdb	0.03998406231403351	0.48120999336242676
3j8v.pdb	3j8v_FJ_D_DF101H.pdb	0.14092837274074554	-0.012839999981224537
3j8v.pdb	3j8v_FJ_D_DF101I.pdb	0.15778522193431854	0.3059000074863434
3j8v.pdb	3j8v_FJ_D_DF101L.pdb	0.23663650453090668	0.4391399919986725
3j8v.pdb	3j8v_FJ_D_DF101K.pdb	0.029049545526504517	0.21063999831676483
3j8v.pdb	3j8v_FJ_D_DF101M.pdb	0.917953372001648	0.3081200122833252
3j8v.pdb	3j8v_FJ_D_DF101F.pdb	1.291290283203125	0.46689000725746155
3j8v.pdb	3j8v_FJ_D_DF101P.pdb	0.2991442084312439	0.28867000341415405
3j8v.pdb	3j8v_FJ_D_DF101S.pdb	0.20462287962436676	0.2452699989080429
3j8v.pdb	3j8v_FJ_D_DF101T.pdb	0.16279293596744537	0.07835999876260757
3j8v.pdb	3j8v_FJ_D_DF101W.pdb	0.9335591793060303	1.0106500387191772
3j8v.pdb	3j8v_FJ_D_DF101Y.pdb	0.82317054271698	0.0844699963927269
3j8v.pdb	3j8v_FJ_D_DF101V.pdb	0.27087265253067017	0.24601000547409058
3j8v.pdb	3j8v_FJ_D_YF105A.pdb	0.06307496130466461	0.03448000177741051
3j8v.pdb	3j8v_FJ_D_YF105R.pdb	-0.29057878255844116	0.03212999925017357
3j8v.pdb	3j8v_FJ_D_YF105N.pdb	-0.04281771183013916	0.08530999720096588
3j8v.pdb	3j8v_FJ_D_YF105D.pdb	-0.22334088385105133	0.04733999818563461
3j8v.pdb	3j8v_FJ_D_YF105C.pdb	-0.00920318067073822	0.09646999835968018
3j8v.pdb	3j8v_FJ_D_YF105Q.pdb	-0.09240566194057465	0.10253000259399414
3j8v.pdb	3j8v_FJ_D_YF105E.pdb	-0.14943592250347137	0.10175000131130219
3j8v.pdb	3j8v_FJ_D_YF105G.pdb	0.09640856087207794	0.005539999809116125
3j8v.pdb	3j8v_FJ_D_YF105H.pdb	-0.08101166784763336	0.0412600003182888
3j8v.pdb	3j8v_FJ_D_YF105I.pdb	0.15705381333827972	0.10213000327348709
3j8v.pdb	3j8v_FJ_D_YF105L.pdb	0.1577300876379013	0.08823999762535095
3j8v.pdb	3j8v_FJ_D_YF105K.pdb	0.042772725224494934	0.07778000086545944
3j8v.pdb	3j8v_FJ_D_YF105M.pdb	0.17769701778888702	0.09085000306367874
3j8v.pdb	3j8v_FJ_D_YF105F.pdb	0.1138947457075119	0.11276999861001968
3j8v.pdb	3j8v_FJ_D_YF105P.pdb	0.054688528180122375	0.12402000278234482
3j8v.pdb	3j8v_FJ_D_YF105S.pdb	-0.1299607902765274	0.03821999952197075
3j8v.pdb	3j8v_FJ_D_YF105T.pdb	-0.18058905005455017	0.06491000205278397
3j8v.pdb	3j8v_FJ_D_YF105W.pdb	0.465958833694458	0.008220000192523003
3j8v.pdb	3j8v_FJ_D_YF105V.pdb	0.05403779447078705	0.08640000224113464
3j8v.pdb	3j8v_FJ_D_ND119A.pdb	0.08760415017604828	0.0488400012254715
3j8v.pdb	3j8v_FJ_D_ND119R.pdb	0.31994181871414185	-0.22202999889850616
3j8v.pdb	3j8v_FJ_D_ND119D.pdb	-0.012444570660591125	0.0932300016283989
3j8v.pdb	3j8v_FJ_D_ND119C.pdb	0.17174898087978363	0.01809000037610531
3j8v.pdb	3j8v_FJ_D_ND119Q.pdb	0.28582537174224854	0.4925599992275238
3j8v.pdb	3j8v_FJ_D_ND119E.pdb	-0.3380403518676758	-0.02800999954342842
3j8v.pdb	3j8v_FJ_D_ND119G.pdb	0.034170523285865784	0.06548000127077103
3j8v.pdb	3j8v_FJ_D_ND119H.pdb	-0.04343782365322113	-0.3805899918079376
3j8v.pdb	3j8v_FJ_D_ND119I.pdb	0.11338536441326141	0.0951400026679039
3j8v.pdb	3j8v_FJ_D_ND119L.pdb	0.1562070995569229	0.25870001316070557
3j8v.pdb	3j8v_FJ_D_ND119K.pdb	0.19991259276866913	2.118799924850464
3j8v.pdb	3j8v_FJ_D_ND119M.pdb	0.29949861764907837	0.5955899953842163
3j8v.pdb	3j8v_FJ_D_ND119F.pdb	0.044288501143455505	0.45949000120162964
3j8v.pdb	3j8v_FJ_D_ND119P.pdb	0.17665289342403412	0.07710999995470047
3j8v.pdb	3j8v_FJ_D_ND119S.pdb	0.034608662128448486	-0.0004400000034365803
3j8v.pdb	3j8v_FJ_D_ND119T.pdb	0.05326052010059357	-0.17962999641895294
3j8v.pdb	3j8v_FJ_D_ND119W.pdb	0.23354847729206085	1.848039984703064
3j8v.pdb	3j8v_FJ_D_ND119Y.pdb	0.13159222900867462	-0.2718999981880188
3j8v.pdb	3j8v_FJ_D_ND119V.pdb	0.07860894501209259	-0.022280000150203705
3j8v.pdb	3j8v_FJ_D_QD162A.pdb	1.4438639879226685	2.7310800552368164
3j8v.pdb	3j8v_FJ_D_QD162R.pdb	-0.07726241648197174	0.19131000339984894
3j8v.pdb	3j8v_FJ_D_QD162N.pdb	1.140191912651062	2.4984800815582275
3j8v.pdb	3j8v_FJ_D_QD162D.pdb	1.0089997053146362	1.9875099658966064
3j8v.pdb	3j8v_FJ_D_QD162C.pdb	1.3378878831863403	2.442239999771118
3j8v.pdb	3j8v_FJ_D_QD162E.pdb	1.0655897855758667	2.226490020751953
3j8v.pdb	3j8v_FJ_D_QD162G.pdb	1.4503198862075806	2.6356399059295654
3j8v.pdb	3j8v_FJ_D_QD162H.pdb	1.236440896987915	2.3836300373077393
3j8v.pdb	3j8v_FJ_D_QD162I.pdb	1.5395506620407104	3.079900026321411
3j8v.pdb	3j8v_FJ_D_QD162L.pdb	1.7020772695541382	2.924259901046753
3j8v.pdb	3j8v_FJ_D_QD162K.pdb	0.07120870053768158	0.4363600015640259
3j8v.pdb	3j8v_FJ_D_QD162M.pdb	0.455691933631897	0.8982099890708923
3j8v.pdb	3j8v_FJ_D_QD162F.pdb	1.6010067462921143	2.928030014038086
3j8v.pdb	3j8v_FJ_D_QD162P.pdb	1.4859378337860107	2.8055999279022217
3j8v.pdb	3j8v_FJ_D_QD162S.pdb	1.234598994255066	2.4241299629211426
3j8v.pdb	3j8v_FJ_D_QD162T.pdb	1.2226072549819946	2.5199599266052246
3j8v.pdb	3j8v_FJ_D_QD162W.pdb	1.7897249460220337	3.487920045852661
3j8v.pdb	3j8v_FJ_D_QD162Y.pdb	1.3056436777114868	3.1319499015808105
3j8v.pdb	3j8v_FJ_D_QD162V.pdb	1.508935570716858	2.86217999458313
3j8v.pdb	3j8v_FJ_D_PD163A.pdb	0.9799182415008545	2.5822300910949707
3j8v.pdb	3j8v_FJ_D_PD163R.pdb	0.8026851415634155	2.434420108795166
3j8v.pdb	3j8v_FJ_D_PD163N.pdb	0.9538646936416626	2.707710027694702
3j8v.pdb	3j8v_FJ_D_PD163D.pdb	0.8800022602081299	2.53164005279541
3j8v.pdb	3j8v_FJ_D_PD163C.pdb	-0.2237938940525055	-0.4196299910545349
3j8v.pdb	3j8v_FJ_D_PD163Q.pdb	0.9290144443511963	2.751960039138794
3j8v.pdb	3j8v_FJ_D_PD163E.pdb	1.3134552240371704	2.5068199634552
3j8v.pdb	3j8v_FJ_D_PD163G.pdb	1.0368279218673706	2.576740026473999
3j8v.pdb	3j8v_FJ_D_PD163H.pdb	0.9182404279708862	2.6817500591278076
3j8v.pdb	3j8v_FJ_D_PD163I.pdb	0.8866803646087646	2.27731990814209
3j8v.pdb	3j8v_FJ_D_PD163L.pdb	0.9788669347763062	2.0438599586486816
3j8v.pdb	3j8v_FJ_D_PD163K.pdb	0.6960949897766113	2.2980399131774902
3j8v.pdb	3j8v_FJ_D_PD163M.pdb	0.9479203224182129	1.697160005569458
3j8v.pdb	3j8v_FJ_D_PD163F.pdb	1.0474177598953247	2.310080051422119
3j8v.pdb	3j8v_FJ_D_PD163S.pdb	0.9462741613388062	2.0752298831939697
3j8v.pdb	3j8v_FJ_D_PD163T.pdb	0.9148211479187012	1.9361200332641602
3j8v.pdb	3j8v_FJ_D_PD163W.pdb	0.9965356588363647	2.5285699367523193
3j8v.pdb	3j8v_FJ_D_PD163Y.pdb	0.9725512266159058	2.651129961013794
3j8v.pdb	3j8v_FJ_D_PD163V.pdb	0.9354623556137085	1.9746299982070923
3j8v.pdb	3j8v_FJ_D_TD247A.pdb	0.041924044489860535	0.12744000554084778
3j8v.pdb	3j8v_FJ_D_TD247R.pdb	-0.036960527300834656	-0.47095000743865967
3j8v.pdb	3j8v_FJ_D_TD247N.pdb	0.1467934101819992	0.48267999291419983
3j8v.pdb	3j8v_FJ_D_TD247D.pdb	0.2642119526863098	-0.4816100001335144
3j8v.pdb	3j8v_FJ_D_TD247C.pdb	0.060038045048713684	2.1289799213409424
3j8v.pdb	3j8v_FJ_D_TD247Q.pdb	0.20839418470859528	0.12255000323057175
3j8v.pdb	3j8v_FJ_D_TD247E.pdb	-0.08837513625621796	-0.9813100099563599
3j8v.pdb	3j8v_FJ_D_TD247G.pdb	0.1073089987039566	0.2358500063419342
3j8v.pdb	3j8v_FJ_D_TD247H.pdb	-0.37937110662460327	0.12681999802589417
3j8v.pdb	3j8v_FJ_D_TD247I.pdb	0.1312713474035263	0.10097000002861023
3j8v.pdb	3j8v_FJ_D_TD247L.pdb	0.2859547734260559	0.5306699872016907
3j8v.pdb	3j8v_FJ_D_TD247K.pdb	0.43642914295196533	-0.04050999879837036
3j8v.pdb	3j8v_FJ_D_TD247M.pdb	0.5683273077011108	0.1143300011754036
3j8v.pdb	3j8v_FJ_D_TD247F.pdb	-0.35626542568206787	-0.3750700056552887
3j8v.pdb	3j8v_FJ_D_TD247P.pdb	-0.09581559896469116	0.18110999464988708
3j8v.pdb	3j8v_FJ_D_TD247S.pdb	-0.08439819514751434	0.15368999540805817
3j8v.pdb	3j8v_FJ_D_TD247W.pdb	-5.046818256378174	-2.1513800621032715
3j8v.pdb	3j8v_FJ_D_TD247Y.pdb	0.2994346022605896	1.4305100440979004
3j8v.pdb	3j8v_FJ_D_TD247V.pdb	0.1437453180551529	0.09505999833345413
3j8v.pdb	3j8v_FJ_D_SD261A.pdb	0.8038426637649536	0.641290009021759
3j8v.pdb	3j8v_FJ_D_SD261R.pdb	-0.48130977153778076	-0.9415199756622314
3j8v.pdb	3j8v_FJ_D_SD261N.pdb	-0.33847296237945557	0.04413999989628792
3j8v.pdb	3j8v_FJ_D_SD261D.pdb	-0.25338295102119446	0.3420700132846832
3j8v.pdb	3j8v_FJ_D_SD261C.pdb	-0.1426469087600708	0.16162000596523285
3j8v.pdb	3j8v_FJ_D_SD261Q.pdb	0.10878171026706696	0.18328000605106354
3j8v.pdb	3j8v_FJ_D_SD261E.pdb	0.0468531996011734	-0.22926999628543854
3j8v.pdb	3j8v_FJ_D_SD261G.pdb	-0.9460023045539856	0.9066900014877319
3j8v.pdb	3j8v_FJ_D_SD261H.pdb	-1.0483908653259277	-1.102720022201538
3j8v.pdb	3j8v_FJ_D_SD261I.pdb	-1.868021845817566	-0.7556399703025818
3j8v.pdb	3j8v_FJ_D_SD261L.pdb	0.34776145219802856	-0.32846999168395996
3j8v.pdb	3j8v_FJ_D_SD261K.pdb	-0.20654341578483582	-1.010040044784546
3j8v.pdb	3j8v_FJ_D_SD261M.pdb	0.023144274950027466	-0.5147200226783752
3j8v.pdb	3j8v_FJ_D_SD261F.pdb	-2.1090753078460693	-2.201479911804199
3j8v.pdb	3j8v_FJ_D_SD261P.pdb	0.42835724353790283	0.800849974155426
3j8v.pdb	3j8v_FJ_D_SD261T.pdb	-2.0514934062957764	-1.652459979057312
3j8v.pdb	3j8v_FJ_D_SD261W.pdb	-5.36963415145874	-6.111879825592041
3j8v.pdb	3j8v_FJ_D_SD261Y.pdb	-2.2496607303619385	-2.4905800819396973
3j8v.pdb	3j8v_FJ_D_SD261V.pdb	-2.3232758045196533	-2.5378799438476562
3j8v.pdb	3j8v_FJ_D_GD262A.pdb	-0.7926610112190247	-0.17472000420093536
3j8v.pdb	3j8v_FJ_D_GD262R.pdb	-1.0829715728759766	-1.4516899585723877
3j8v.pdb	3j8v_FJ_D_GD262N.pdb	-1.7327274084091187	-0.8147600293159485
3j8v.pdb	3j8v_FJ_D_GD262D.pdb	-0.05089204013347626	-0.41437000036239624
3j8v.pdb	3j8v_FJ_D_GD262C.pdb	0.04559890925884247	1.8475799560546875
3j8v.pdb	3j8v_FJ_D_GD262Q.pdb	-2.0611178874969482	-1.2101999521255493
3j8v.pdb	3j8v_FJ_D_GD262E.pdb	-1.4572466611862183	-1.3015300035476685
3j8v.pdb	3j8v_FJ_D_GD262H.pdb	-1.4566926956176758	-0.9408000111579895
3j8v.pdb	3j8v_FJ_D_GD262I.pdb	-0.47359150648117065	-1.3511099815368652
3j8v.pdb	3j8v_FJ_D_GD262L.pdb	-0.5800813436508179	-1.2593300342559814
3j8v.pdb	3j8v_FJ_D_GD262K.pdb	-0.7881472706794739	-1.517799973487854
3j8v.pdb	3j8v_FJ_D_GD262M.pdb	0.3443446159362793	1.4672900438308716
3j8v.pdb	3j8v_FJ_D_GD262F.pdb	-0.1641276329755783	1.462090015411377
3j8v.pdb	3j8v_FJ_D_GD262P.pdb	-4.653266429901123	0.340939998626709
3j8v.pdb	3j8v_FJ_D_GD262S.pdb	-0.4268299341201782	-1.0569299459457397
3j8v.pdb	3j8v_FJ_D_GD262T.pdb	-0.08435846865177155	-1.5614700317382812
3j8v.pdb	3j8v_FJ_D_GD262W.pdb	0.30675333738327026	0.8822199702262878
3j8v.pdb	3j8v_FJ_D_GD262Y.pdb	0.6832007765769958	1.5868500471115112
3j8v.pdb	3j8v_FJ_D_GD262V.pdb	-0.5377276539802551	-1.1163699626922607
5usf.pdb	5usf_D_A_SD30A.pdb	0.05370153486728668	0.04749999940395355
5usf.pdb	5usf_D_A_SD30R.pdb	0.018775969743728638	0.6316999793052673
5usf.pdb	5usf_D_A_SD30N.pdb	-0.0990997701883316	-0.08609999716281891
5usf.pdb	5usf_D_A_SD30D.pdb	-0.32335954904556274	-0.21639999747276306
5usf.pdb	5usf_D_A_SD30C.pdb	-0.11234870553016663	0.22179999947547913
5usf.pdb	5usf_D_A_SD30Q.pdb	-0.14636065065860748	0.5756000280380249
5usf.pdb	5usf_D_A_SD30E.pdb	-0.2683694362640381	0.24400000274181366
5usf.pdb	5usf_D_A_SD30G.pdb	0.09223030507564545	0.020899999886751175
5usf.pdb	5usf_D_A_SD30H.pdb	0.015926793217658997	-0.04769999906420708
5usf.pdb	5usf_D_A_SD30I.pdb	-0.051289498805999756	0.5950000286102295
5usf.pdb	5usf_D_A_SD30L.pdb	0.19831858575344086	1.0204999446868896
5usf.pdb	5usf_D_A_SD30K.pdb	-0.07243722677230835	0.5156999826431274
5usf.pdb	5usf_D_A_SD30M.pdb	0.351593017578125	1.1634000539779663
5usf.pdb	5usf_D_A_SD30F.pdb	0.7092801928520203	1.5407999753952026
5usf.pdb	5usf_D_A_SD30P.pdb	-0.19482457637786865	0.06729999929666519
5usf.pdb	5usf_D_A_SD30T.pdb	-0.24665026366710663	-0.06830000132322311
5usf.pdb	5usf_D_A_SD30W.pdb	0.12870098650455475	0.04670000076293945
5usf.pdb	5usf_D_A_SD30Y.pdb	0.42872029542922974	0.6111000180244446
5usf.pdb	5usf_D_A_SD30V.pdb	-0.02337460219860077	0.24269999563694
5usf.pdb	5usf_D_A_ND31A.pdb	-0.6554077863693237	-1.0964000225067139
5usf.pdb	5usf_D_A_ND31R.pdb	-0.90211421251297	-1.051200032234192
5usf.pdb	5usf_D_A_ND31D.pdb	-0.06765224039554596	-1.4357999563217163
5usf.pdb	5usf_D_A_ND31C.pdb	-0.33207663893699646	-0.31839999556541443
[truncated: 92,127 more rows]
