# Supplementary material for: Investigating the volume and diversity of data needed for generalizable antibody–antigen ΔΔG prediction
Source: Nat Comput Sci. 2025 Jul 8;5(8):635–47. doi: 10.1038/s43588-025-00823-8 (PMC12374841; doi:10.1038/s43588-025-00823-8)
Supplement: Supplementary file 6 — Unprocessed Graphinity model predictions and true values for synthetic ΔΔG values. [file 43588_2025_823_MOESM6_ESM.zip › Figure4/Figure4c-Graphinity_Predictions-Synthetic_FoldX_ddG_942723-GaussianNoise/Graphinity_predictions_test-noise_robustness-gaussian_noise-2.csv]

wt_pdb	mut_pdb	pred_score	true_label
6q18.pdb	6q18_HL_A_SH30A.pdb	-0.0014697611331939697	0.17110000550746918
6q18.pdb	6q18_HL_A_SH30R.pdb	-0.147623211145401	0.029500000178813934
6q18.pdb	6q18_HL_A_SH30N.pdb	0.2777506709098816	0.45730000734329224
6q18.pdb	6q18_HL_A_SH30D.pdb	0.6166356801986694	0.9986000061035156
6q18.pdb	6q18_HL_A_SH30C.pdb	0.11712735891342163	0.16169999539852142
6q18.pdb	6q18_HL_A_SH30Q.pdb	-0.1375269740819931	0.1518000066280365
6q18.pdb	6q18_HL_A_SH30E.pdb	-0.19987083971500397	0.20090000331401825
6q18.pdb	6q18_HL_A_SH30G.pdb	-0.03662163019180298	0.09889999777078629
6q18.pdb	6q18_HL_A_SH30H.pdb	-1.0093597173690796	-1.299299955368042
6q18.pdb	6q18_HL_A_SH30I.pdb	0.1672530472278595	0.24250000715255737
6q18.pdb	6q18_HL_A_SH30L.pdb	0.2811013162136078	0.18639999628067017
6q18.pdb	6q18_HL_A_SH30K.pdb	-0.168094664812088	0.07039999961853027
6q18.pdb	6q18_HL_A_SH30M.pdb	0.09637990593910217	0.12430000305175781
6q18.pdb	6q18_HL_A_SH30F.pdb	0.436614990234375	0.7179999947547913
6q18.pdb	6q18_HL_A_SH30P.pdb	-0.14209431409835815	-0.421999990940094
6q18.pdb	6q18_HL_A_SH30T.pdb	-0.20760609209537506	0.048500001430511475
6q18.pdb	6q18_HL_A_SH30W.pdb	-0.23045381903648376	-0.08720000088214874
6q18.pdb	6q18_HL_A_SH30Y.pdb	0.379616379737854	1.2029999494552612
6q18.pdb	6q18_HL_A_SH30V.pdb	0.13628986477851868	0.24490000307559967
6q18.pdb	6q18_HL_A_SH31A.pdb	0.07475733757019043	0.5665000081062317
6q18.pdb	6q18_HL_A_SH31R.pdb	-2.2768282890319824	-2.1814000606536865
6q18.pdb	6q18_HL_A_SH31N.pdb	-0.09624168276786804	-2.422499895095825
6q18.pdb	6q18_HL_A_SH31D.pdb	-0.21877872943878174	-0.6661999821662903
6q18.pdb	6q18_HL_A_SH31C.pdb	0.09836044907569885	-0.3847000002861023
6q18.pdb	6q18_HL_A_SH31Q.pdb	-4.350342273712158	-5.445499897003174
6q18.pdb	6q18_HL_A_SH31E.pdb	-1.4592549800872803	-2.403599977493286
6q18.pdb	6q18_HL_A_SH31G.pdb	-0.155683234333992	-0.8729000091552734
6q18.pdb	6q18_HL_A_SH31H.pdb	-1.6627583503723145	-1.8973000049591064
6q18.pdb	6q18_HL_A_SH31I.pdb	-0.31270483136177063	-1.239400029182434
6q18.pdb	6q18_HL_A_SH31L.pdb	-0.17213156819343567	-0.9702000021934509
6q18.pdb	6q18_HL_A_SH31K.pdb	-1.721053123474121	-1.3028000593185425
6q18.pdb	6q18_HL_A_SH31M.pdb	0.213398277759552	-0.3172999918460846
6q18.pdb	6q18_HL_A_SH31F.pdb	-3.2899742126464844	-4.185999870300293
6q18.pdb	6q18_HL_A_SH31P.pdb	-0.1297968626022339	0.3508000075817108
6q18.pdb	6q18_HL_A_SH31T.pdb	-0.4207197427749634	-0.04470000043511391
6q18.pdb	6q18_HL_A_SH31W.pdb	-7.671599388122559	-7.334400177001953
6q18.pdb	6q18_HL_A_SH31Y.pdb	-7.442558765411377	-7.277299880981445
6q18.pdb	6q18_HL_A_SH31V.pdb	-0.3249129056930542	-0.41780000925064087
6q18.pdb	6q18_HL_A_SH32A.pdb	-0.3286704421043396	-0.05299999937415123
6q18.pdb	6q18_HL_A_SH32R.pdb	-4.752427101135254	-5.63040018081665
6q18.pdb	6q18_HL_A_SH32N.pdb	-1.5809359550476074	-1.973099946975708
6q18.pdb	6q18_HL_A_SH32D.pdb	-3.8178956508636475	-4.6890997886657715
6q18.pdb	6q18_HL_A_SH32C.pdb	0.11780840158462524	0.4453999996185303
6q18.pdb	6q18_HL_A_SH32Q.pdb	-6.0695013999938965	-6.711400032043457
6q18.pdb	6q18_HL_A_SH32E.pdb	-3.3291890621185303	-1.033400058746338
6q18.pdb	6q18_HL_A_SH32G.pdb	-0.2172749638557434	-0.8580999970436096
6q18.pdb	6q18_HL_A_SH32H.pdb	-14.893980026245117	-13.350600242614746
6q18.pdb	6q18_HL_A_SH32I.pdb	-4.240597248077393	-4.067399978637695
6q18.pdb	6q18_HL_A_SH32L.pdb	-2.654667854309082	-3.787400007247925
6q18.pdb	6q18_HL_A_SH32K.pdb	-6.257816791534424	-6.450099945068359
6q18.pdb	6q18_HL_A_SH32M.pdb	-4.211143493652344	-1.8163000345230103
6q18.pdb	6q18_HL_A_SH32F.pdb	-16.60521697998047	-15.732250213623047
6q18.pdb	6q18_HL_A_SH32P.pdb	-2.1968278884887695	-0.07320000231266022
6q18.pdb	6q18_HL_A_SH32T.pdb	-2.1168196201324463	-0.5734000205993652
6q18.pdb	6q18_HL_A_SH32W.pdb	-31.53589630126953	-27.68260955810547
6q18.pdb	6q18_HL_A_SH32Y.pdb	-18.25749397277832	-17.638219833374023
6q18.pdb	6q18_HL_A_SH32V.pdb	-1.2683308124542236	-1.20169997215271
6q18.pdb	6q18_HL_A_NH33A.pdb	-0.1334419995546341	-0.833299994468689
6q18.pdb	6q18_HL_A_NH33R.pdb	-1.4329001903533936	-2.2469000816345215
6q18.pdb	6q18_HL_A_NH33D.pdb	-0.46175798773765564	-1.3967000246047974
6q18.pdb	6q18_HL_A_NH33C.pdb	-0.20989003777503967	-1.1895999908447266
6q18.pdb	6q18_HL_A_NH33Q.pdb	-1.415457010269165	-1.7956000566482544
6q18.pdb	6q18_HL_A_NH33E.pdb	-0.46862488985061646	-1.7098000049591064
6q18.pdb	6q18_HL_A_NH33G.pdb	-0.05543242394924164	-1.0848000049591064
6q18.pdb	6q18_HL_A_NH33H.pdb	-4.28063440322876	-3.6791999340057373
6q18.pdb	6q18_HL_A_NH33I.pdb	0.0648459792137146	-0.050999999046325684
6q18.pdb	6q18_HL_A_NH33L.pdb	0.06416139006614685	-0.20559999346733093
6q18.pdb	6q18_HL_A_NH33K.pdb	0.011822432279586792	0.34130001068115234
6q18.pdb	6q18_HL_A_NH33M.pdb	0.06198599934577942	-0.5965999960899353
6q18.pdb	6q18_HL_A_NH33F.pdb	-5.39420747756958	-3.6394999027252197
6q18.pdb	6q18_HL_A_NH33P.pdb	-2.53413724899292	-3.4565000534057617
6q18.pdb	6q18_HL_A_NH33S.pdb	-0.28264373540878296	-0.8309000134468079
6q18.pdb	6q18_HL_A_NH33T.pdb	-0.03959457576274872	-0.7592999935150146
6q18.pdb	6q18_HL_A_NH33W.pdb	-12.243036270141602	-10.734399795532227
6q18.pdb	6q18_HL_A_NH33Y.pdb	-6.0066423416137695	-3.5915000438690186
6q18.pdb	6q18_HL_A_NH33V.pdb	-0.10388971865177155	-0.96670001745224
6q18.pdb	6q18_HL_A_QH53A.pdb	-0.350026398897171	-1.7373000383377075
6q18.pdb	6q18_HL_A_QH53R.pdb	-0.2683223485946655	-2.0861001014709473
6q18.pdb	6q18_HL_A_QH53N.pdb	-0.404399573802948	-0.3882000148296356
6q18.pdb	6q18_HL_A_QH53D.pdb	-0.020796984434127808	0.36910000443458557
6q18.pdb	6q18_HL_A_QH53C.pdb	-0.21813729405403137	-1.6140999794006348
6q18.pdb	6q18_HL_A_QH53E.pdb	-0.04396955668926239	-0.05700000002980232
6q18.pdb	6q18_HL_A_QH53G.pdb	-0.01299777626991272	-1.3894000053405762
6q18.pdb	6q18_HL_A_QH53H.pdb	-0.16044196486473083	-1.8669999837875366
6q18.pdb	6q18_HL_A_QH53I.pdb	-0.47865375876426697	-1.31659996509552
6q18.pdb	6q18_HL_A_QH53L.pdb	-0.08620943874120712	-1.472000002861023
6q18.pdb	6q18_HL_A_QH53K.pdb	-0.26279911398887634	-2.1152000427246094
6q18.pdb	6q18_HL_A_QH53M.pdb	-0.30311161279678345	-1.2496000528335571
6q18.pdb	6q18_HL_A_QH53F.pdb	-5.934835910797119	-6.84660005569458
6q18.pdb	6q18_HL_A_QH53P.pdb	-0.719723105430603	-1.8996000289916992
6q18.pdb	6q18_HL_A_QH53S.pdb	0.3975362181663513	-1.2829999923706055
6q18.pdb	6q18_HL_A_QH53T.pdb	-0.28084903955459595	-1.676800012588501
6q18.pdb	6q18_HL_A_QH53W.pdb	-1.8457214832305908	-2.889899969100952
6q18.pdb	6q18_HL_A_QH53Y.pdb	-6.2081685066223145	-7.981500148773193
6q18.pdb	6q18_HL_A_QH53V.pdb	-0.5227766036987305	-1.5194000005722046
6q18.pdb	6q18_HL_A_HH54A.pdb	-0.218869149684906	-0.01720000058412552
6q18.pdb	6q18_HL_A_HH54R.pdb	-0.37146657705307007	-0.020099999383091927
6q18.pdb	6q18_HL_A_HH54N.pdb	-0.2383849173784256	0.07509999722242355
6q18.pdb	6q18_HL_A_HH54D.pdb	-0.5163456201553345	0.3043000102043152
6q18.pdb	6q18_HL_A_HH54C.pdb	-0.3226415812969208	-0.03269999846816063
6q18.pdb	6q18_HL_A_HH54Q.pdb	-0.33196955919265747	0.08619999885559082
6q18.pdb	6q18_HL_A_HH54E.pdb	-0.3661435842514038	0.3411000072956085
6q18.pdb	6q18_HL_A_HH54G.pdb	-0.20443418622016907	-0.21170000731945038
6q18.pdb	6q18_HL_A_HH54I.pdb	-0.1447417438030243	-0.13179999589920044
6q18.pdb	6q18_HL_A_HH54L.pdb	-0.009251892566680908	0.06210000067949295
6q18.pdb	6q18_HL_A_HH54K.pdb	-0.3491716682910919	0.057999998331069946
6q18.pdb	6q18_HL_A_HH54M.pdb	0.061631858348846436	0.0877000018954277
6q18.pdb	6q18_HL_A_HH54F.pdb	-0.3612266778945923	0.14090000092983246
6q18.pdb	6q18_HL_A_HH54P.pdb	-0.23573219776153564	0.09539999812841415
6q18.pdb	6q18_HL_A_HH54S.pdb	-0.015324130654335022	0.36910000443458557
6q18.pdb	6q18_HL_A_HH54T.pdb	0.021613895893096924	0.42500001192092896
6q18.pdb	6q18_HL_A_HH54W.pdb	-0.1582103967666626	0.1573999971151352
6q18.pdb	6q18_HL_A_HH54Y.pdb	-0.4507092833518982	0.03530000150203705
6q18.pdb	6q18_HL_A_HH54V.pdb	-0.029225915670394897	0.0722000002861023
6q18.pdb	6q18_HL_A_GH55A.pdb	-0.9375177621841431	-1.635599970817566
6q18.pdb	6q18_HL_A_GH55R.pdb	-1.1048672199249268	-1.440500020980835
6q18.pdb	6q18_HL_A_GH55N.pdb	-1.262178659439087	-1.7604000568389893
6q18.pdb	6q18_HL_A_GH55D.pdb	-1.3373959064483643	-1.4250999689102173
6q18.pdb	6q18_HL_A_GH55C.pdb	-0.5234836339950562	-1.5917999744415283
6q18.pdb	6q18_HL_A_GH55Q.pdb	-1.250988483428955	-1.4730000495910645
6q18.pdb	6q18_HL_A_GH55E.pdb	-1.3089287281036377	-1.0709999799728394
6q18.pdb	6q18_HL_A_GH55H.pdb	-0.4092993438243866	-0.6796000003814697
6q18.pdb	6q18_HL_A_GH55I.pdb	-3.6218478679656982	-1.6983000040054321
6q18.pdb	6q18_HL_A_GH55L.pdb	0.1820659041404724	-0.3601999878883362
6q18.pdb	6q18_HL_A_GH55K.pdb	-1.094401240348816	-1.4455000162124634
6q18.pdb	6q18_HL_A_GH55M.pdb	-0.8847211003303528	-1.3171000480651855
6q18.pdb	6q18_HL_A_GH55F.pdb	-0.7360570430755615	-0.8327000141143799
6q18.pdb	6q18_HL_A_GH55P.pdb	-0.7230716347694397	-1.0988999605178833
6q18.pdb	6q18_HL_A_GH55S.pdb	-0.7705166339874268	-1.86489999294281
6q18.pdb	6q18_HL_A_GH55T.pdb	-0.37176305055618286	-1.954200029373169
6q18.pdb	6q18_HL_A_GH55W.pdb	-0.8096550107002258	-0.5436000227928162
6q18.pdb	6q18_HL_A_GH55Y.pdb	-1.2957370281219482	-1.0391000509262085
6q18.pdb	6q18_HL_A_GH55V.pdb	-0.08139733970165253	-1.0449999570846558
6q18.pdb	6q18_HL_A_GH56A.pdb	-0.06579574942588806	-1.6776000261306763
6q18.pdb	6q18_HL_A_GH56R.pdb	-0.29994726181030273	-3.101599931716919
6q18.pdb	6q18_HL_A_GH56N.pdb	-0.7523071765899658	-2.760699987411499
6q18.pdb	6q18_HL_A_GH56D.pdb	-0.5110622644424438	-1.8539999723434448
6q18.pdb	6q18_HL_A_GH56C.pdb	-0.3404443860054016	-2.065500020980835
6q18.pdb	6q18_HL_A_GH56Q.pdb	-0.6082290410995483	-2.2146999835968018
6q18.pdb	6q18_HL_A_GH56E.pdb	-0.5037893056869507	-1.010599970817566
6q18.pdb	6q18_HL_A_GH56H.pdb	-1.7548763751983643	-3.420099973678589
6q18.pdb	6q18_HL_A_GH56I.pdb	-1.709733486175537	-3.0208001136779785
6q18.pdb	6q18_HL_A_GH56L.pdb	-0.4815256595611572	-1.8557000160217285
6q18.pdb	6q18_HL_A_GH56K.pdb	-0.34047767519950867	-3.471100091934204
6q18.pdb	6q18_HL_A_GH56M.pdb	-0.511719286441803	-1.645900011062622
6q18.pdb	6q18_HL_A_GH56F.pdb	-0.5826050043106079	-3.644700050354004
6q18.pdb	6q18_HL_A_GH56P.pdb	-1.409816026687622	-2.540600061416626
6q18.pdb	6q18_HL_A_GH56S.pdb	0.11151385307312012	-2.3794000148773193
6q18.pdb	6q18_HL_A_GH56T.pdb	-3.264805555343628	-2.786099910736084
6q18.pdb	6q18_HL_A_GH56W.pdb	-4.335871696472168	-5.762599945068359
6q18.pdb	6q18_HL_A_GH56Y.pdb	-0.09745131433010101	-1.829300045967102
6q18.pdb	6q18_HL_A_GH56V.pdb	-0.4264824390411377	-1.944700002670288
6q18.pdb	6q18_HL_A_PH101A.pdb	-0.8644772171974182	-0.807699978351593
6q18.pdb	6q18_HL_A_PH101R.pdb	-7.015804767608643	-5.316999912261963
6q18.pdb	6q18_HL_A_PH101N.pdb	-3.308870315551758	-3.944000005722046
6q18.pdb	6q18_HL_A_PH101D.pdb	-3.8713629245758057	-7.422500133514404
6q18.pdb	6q18_HL_A_PH101C.pdb	-0.7314572334289551	-2.118000030517578
6q18.pdb	6q18_HL_A_PH101Q.pdb	-6.799654006958008	-5.521200180053711
6q18.pdb	6q18_HL_A_PH101E.pdb	-2.2198848724365234	-5.662799835205078
6q18.pdb	6q18_HL_A_PH101G.pdb	-0.9451626539230347	-1.4652999639511108
6q18.pdb	6q18_HL_A_PH101H.pdb	-21.763721466064453	-16.847959518432617
6q18.pdb	6q18_HL_A_PH101I.pdb	-5.311582088470459	-5.081200122833252
6q18.pdb	6q18_HL_A_PH101L.pdb	-9.02424430847168	-6.602200031280518
6q18.pdb	6q18_HL_A_PH101K.pdb	-7.272403240203857	-6.839799880981445
6q18.pdb	6q18_HL_A_PH101M.pdb	-5.9577436447143555	-3.9072000980377197
6q18.pdb	6q18_HL_A_PH101F.pdb	-21.984012603759766	-18.499540328979492
6q18.pdb	6q18_HL_A_PH101S.pdb	-0.5859091281890869	-0.4657999873161316
6q18.pdb	6q18_HL_A_PH101T.pdb	-1.8643162250518799	-1.489300012588501
6q18.pdb	6q18_HL_A_PH101W.pdb	-10.84389591217041	-15.667490005493164
6q18.pdb	6q18_HL_A_PH101Y.pdb	-27.972766876220703	-21.56817054748535
6q18.pdb	6q18_HL_A_PH101V.pdb	-5.337620735168457	-4.176599979400635
6q18.pdb	6q18_HL_A_YH102A.pdb	0.8097918629646301	0.4059999883174896
6q18.pdb	6q18_HL_A_YH102R.pdb	-0.16464446485042572	-0.3215999901294708
6q18.pdb	6q18_HL_A_YH102N.pdb	0.34074950218200684	0.24950000643730164
6q18.pdb	6q18_HL_A_YH102D.pdb	0.09034368395805359	0.7056999802589417
6q18.pdb	6q18_HL_A_YH102C.pdb	0.7104547619819641	0.4178999960422516
6q18.pdb	6q18_HL_A_YH102Q.pdb	0.26973068714141846	0.2924000024795532
6q18.pdb	6q18_HL_A_YH102E.pdb	0.31137174367904663	1.6996999979019165
6q18.pdb	6q18_HL_A_YH102G.pdb	0.4078753590583801	-0.22100000083446503
6q18.pdb	6q18_HL_A_YH102H.pdb	0.27192315459251404	0.6437000036239624
6q18.pdb	6q18_HL_A_YH102I.pdb	0.4686424136161804	0.6026999950408936
6q18.pdb	6q18_HL_A_YH102L.pdb	0.527676522731781	0.2662000060081482
6q18.pdb	6q18_HL_A_YH102K.pdb	0.33985161781311035	0.6051999926567078
6q18.pdb	6q18_HL_A_YH102M.pdb	0.7360730171203613	0.90829998254776
6q18.pdb	6q18_HL_A_YH102F.pdb	0.08854228258132935	0.06030000001192093
6q18.pdb	6q18_HL_A_YH102P.pdb	0.6627091765403748	0.9739999771118164
6q18.pdb	6q18_HL_A_YH102S.pdb	0.5683950781822205	0.2053000032901764
6q18.pdb	6q18_HL_A_YH102T.pdb	0.5264844298362732	0.04839999973773956
6q18.pdb	6q18_HL_A_YH102W.pdb	-0.1871233582496643	0.897599995136261
6q18.pdb	6q18_HL_A_YH102V.pdb	0.6264752745628357	0.36660000681877136
6q18.pdb	6q18_HL_A_CH103A.pdb	-0.18510113656520844	-0.3828999996185303
6q18.pdb	6q18_HL_A_CH103R.pdb	-16.6473331451416	-12.205699920654297
6q18.pdb	6q18_HL_A_CH103N.pdb	-2.297917604446411	-2.8410000801086426
6q18.pdb	6q18_HL_A_CH103D.pdb	-1.5967719554901123	-4.607600212097168
6q18.pdb	6q18_HL_A_CH103Q.pdb	-4.246334552764893	-4.5665998458862305
6q18.pdb	6q18_HL_A_CH103E.pdb	-7.010123252868652	-7.988500118255615
6q18.pdb	6q18_HL_A_CH103G.pdb	-0.6050814390182495	-1.3040000200271606
6q18.pdb	6q18_HL_A_CH103H.pdb	-10.100157737731934	-7.980400085449219
6q18.pdb	6q18_HL_A_CH103I.pdb	-5.919767379760742	-4.433599948883057
6q18.pdb	6q18_HL_A_CH103L.pdb	-1.195639967918396	-2.9123001098632812
6q18.pdb	6q18_HL_A_CH103K.pdb	-6.610903739929199	-5.871300220489502
6q18.pdb	6q18_HL_A_CH103M.pdb	-4.630825996398926	-3.8297998905181885
6q18.pdb	6q18_HL_A_CH103F.pdb	-15.571681022644043	-13.117500305175781
6q18.pdb	6q18_HL_A_CH103P.pdb	-0.27888739109039307	-0.9557999968528748
6q18.pdb	6q18_HL_A_CH103S.pdb	-1.8004872798919678	-2.344099998474121
6q18.pdb	6q18_HL_A_CH103T.pdb	-0.19406038522720337	-0.22040000557899475
6q18.pdb	6q18_HL_A_CH103W.pdb	-25.562992095947266	-17.29482078552246
6q18.pdb	6q18_HL_A_CH103Y.pdb	-19.28143882751465	-18.08264923095703
6q18.pdb	6q18_HL_A_CH103V.pdb	-0.23930129408836365	-2.103100061416626
6q18.pdb	6q18_HL_A_TH104A.pdb	-0.05100451409816742	-0.6586999893188477
6q18.pdb	6q18_HL_A_TH104R.pdb	0.09081870317459106	0.008799999952316284
6q18.pdb	6q18_HL_A_TH104N.pdb	-0.23023927211761475	-0.4309999942779541
6q18.pdb	6q18_HL_A_TH104D.pdb	-0.09118712693452835	0.11550000309944153
6q18.pdb	6q18_HL_A_TH104C.pdb	0.09808647632598877	-0.3050000071525574
6q18.pdb	6q18_HL_A_TH104Q.pdb	-0.12840181589126587	-0.5468999743461609
6q18.pdb	6q18_HL_A_TH104E.pdb	-0.39709267020225525	-0.23890000581741333
6q18.pdb	6q18_HL_A_TH104G.pdb	-0.017048358917236328	-1.0540000200271606
6q18.pdb	6q18_HL_A_TH104H.pdb	-1.3535475730895996	-0.5250999927520752
6q18.pdb	6q18_HL_A_TH104I.pdb	0.43488991260528564	1.4639999866485596
6q18.pdb	6q18_HL_A_TH104L.pdb	-0.08192740380764008	-0.04050000011920929
6q18.pdb	6q18_HL_A_TH104K.pdb	0.23951497673988342	0.14380000531673431
6q18.pdb	6q18_HL_A_TH104M.pdb	0.5348688364028931	1.226199984550476
6q18.pdb	6q18_HL_A_TH104F.pdb	-0.44935140013694763	-0.4819999933242798
6q18.pdb	6q18_HL_A_TH104P.pdb	-0.2492409497499466	-1.7539000511169434
6q18.pdb	6q18_HL_A_TH104S.pdb	0.14558953046798706	0.774399995803833
6q18.pdb	6q18_HL_A_TH104W.pdb	-0.4342615008354187	-0.4343999922275543
6q18.pdb	6q18_HL_A_TH104Y.pdb	-0.510702908039093	-0.46700000762939453
6q18.pdb	6q18_HL_A_TH104V.pdb	-0.02314375340938568	0.6366999745368958
6q18.pdb	6q18_HL_A_SH105A.pdb	-0.8494440913200378	-2.337899923324585
6q18.pdb	6q18_HL_A_SH105R.pdb	-1.3123199939727783	-1.6438000202178955
6q18.pdb	6q18_HL_A_SH105N.pdb	-0.6706355214118958	-2.022700071334839
6q18.pdb	6q18_HL_A_SH105D.pdb	-1.4047255516052246	-3.1142001152038574
6q18.pdb	6q18_HL_A_SH105C.pdb	-0.37626901268959045	-2.427500009536743
6q18.pdb	6q18_HL_A_SH105Q.pdb	-1.040183663368225	-2.039299964904785
6q18.pdb	6q18_HL_A_SH105E.pdb	-1.1030185222625732	-3.8673999309539795
6q18.pdb	6q18_HL_A_SH105G.pdb	-0.9283486604690552	-3.325700044631958
6q18.pdb	6q18_HL_A_SH105H.pdb	-1.1945704221725464	-0.8781999945640564
6q18.pdb	6q18_HL_A_SH105I.pdb	-0.713545024394989	-1.7355999946594238
6q18.pdb	6q18_HL_A_SH105L.pdb	-0.28735557198524475	-1.5157999992370605
6q18.pdb	6q18_HL_A_SH105K.pdb	-1.1547071933746338	-0.9864000082015991
6q18.pdb	6q18_HL_A_SH105M.pdb	-0.4467041492462158	-1.4996999502182007
6q18.pdb	6q18_HL_A_SH105F.pdb	-0.03454722464084625	-0.9350000023841858
6q18.pdb	6q18_HL_A_SH105P.pdb	-1.0659551620483398	-1.954200029373169
6q18.pdb	6q18_HL_A_SH105T.pdb	-0.8143888115882874	-0.8500000238418579
6q18.pdb	6q18_HL_A_SH105W.pdb	-0.9351167678833008	-3.1623001098632812
6q18.pdb	6q18_HL_A_SH105Y.pdb	-0.3796902894973755	-1.20169997215271
6q18.pdb	6q18_HL_A_SH105V.pdb	-0.392767071723938	-1.6718000173568726
6q18.pdb	6q18_HL_A_AH106R.pdb	-0.6286494731903076	-0.9380000233650208
6q18.pdb	6q18_HL_A_AH106N.pdb	-0.2658003568649292	-0.08429999649524689
6q18.pdb	6q18_HL_A_AH106D.pdb	-1.1401008367538452	-1.5628999471664429
6q18.pdb	6q18_HL_A_AH106C.pdb	0.0002035200595855713	-0.6570000052452087
6q18.pdb	6q18_HL_A_AH106Q.pdb	-0.3794369697570801	0.02889999933540821
6q18.pdb	6q18_HL_A_AH106E.pdb	-0.6222303509712219	-0.3698999881744385
6q18.pdb	6q18_HL_A_AH106G.pdb	-0.176217719912529	-1.125
6q18.pdb	6q18_HL_A_AH106H.pdb	0.30793076753616333	0.382999986410141
6q18.pdb	6q18_HL_A_AH106I.pdb	-1.265225887298584	0.1891999989748001
6q18.pdb	6q18_HL_A_AH106L.pdb	0.1928299069404602	0.2125999927520752
6q18.pdb	6q18_HL_A_AH106K.pdb	-0.2993006706237793	-0.041600000113248825
6q18.pdb	6q18_HL_A_AH106M.pdb	0.22695672512054443	0.06419999897480011
6q18.pdb	6q18_HL_A_AH106F.pdb	0.5977620482444763	-0.2515000104904175
6q18.pdb	6q18_HL_A_AH106P.pdb	0.25462764501571655	-1.149399995803833
6q18.pdb	6q18_HL_A_AH106S.pdb	-0.5431864261627197	-0.9731000065803528
6q18.pdb	6q18_HL_A_AH106T.pdb	0.24691590666770935	0.5695000290870667
6q18.pdb	6q18_HL_A_AH106W.pdb	-0.48065346479415894	-0.6043999791145325
6q18.pdb	6q18_HL_A_AH106Y.pdb	0.27710431814193726	-0.16459999978542328
6q18.pdb	6q18_HL_A_AH106V.pdb	-1.308786153793335	-0.10490000247955322
6q18.pdb	6q18_HL_A_SH107A.pdb	-0.41586005687713623	-0.729200005531311
6q18.pdb	6q18_HL_A_SH107R.pdb	-15.096866607666016	-17.717269897460938
6q18.pdb	6q18_HL_A_SH107N.pdb	-3.963663339614868	-3.9769999980926514
6q18.pdb	6q18_HL_A_SH107D.pdb	-4.085570812225342	-7.926300048828125
6q18.pdb	6q18_HL_A_SH107C.pdb	-1.4878032207489014	-2.831199884414673
6q18.pdb	6q18_HL_A_SH107Q.pdb	-7.8589768409729	-6.316400051116943
6q18.pdb	6q18_HL_A_SH107E.pdb	-7.199164867401123	-7.066500186920166
6q18.pdb	6q18_HL_A_SH107G.pdb	-0.4151231646537781	-1.7544000148773193
6q18.pdb	6q18_HL_A_SH107H.pdb	-19.43390655517578	-19.166889190673828
6q18.pdb	6q18_HL_A_SH107I.pdb	-4.508916854858398	-5.270599842071533
6q18.pdb	6q18_HL_A_SH107L.pdb	-4.364821910858154	-5.738900184631348
6q18.pdb	6q18_HL_A_SH107K.pdb	-14.664813041687012	-13.976300239562988
6q18.pdb	6q18_HL_A_SH107M.pdb	-2.698869466781616	-4.054800033569336
6q18.pdb	6q18_HL_A_SH107F.pdb	-14.529122352600098	-15.014900207519531
6q18.pdb	6q18_HL_A_SH107P.pdb	-1.5496480464935303	-2.262200117111206
6q18.pdb	6q18_HL_A_SH107T.pdb	-3.730354070663452	-4.053199768066406
6q18.pdb	6q18_HL_A_SH107W.pdb	-31.48377227783203	-32.704689025878906
6q18.pdb	6q18_HL_A_SH107Y.pdb	-16.253952026367188	-18.34217071533203
6q18.pdb	6q18_HL_A_SH107V.pdb	-1.8725676536560059	-2.694700002670288
6q18.pdb	6q18_HL_A_CH108A.pdb	-0.005990952253341675	-0.7128000259399414
6q18.pdb	6q18_HL_A_CH108R.pdb	-14.63132381439209	-16.547639846801758
6q18.pdb	6q18_HL_A_CH108N.pdb	-4.546289920806885	-5.44950008392334
6q18.pdb	6q18_HL_A_CH108D.pdb	-5.667819023132324	-7.771200180053711
6q18.pdb	6q18_HL_A_CH108Q.pdb	-1.6662333011627197	-2.935800075531006
6q18.pdb	6q18_HL_A_CH108E.pdb	-2.8321871757507324	-4.68310022354126
6q18.pdb	6q18_HL_A_CH108G.pdb	-0.30397000908851624	-0.8047000169754028
6q18.pdb	6q18_HL_A_CH108H.pdb	-11.028695106506348	-11.077099800109863
6q18.pdb	6q18_HL_A_CH108I.pdb	-5.1000590324401855	-4.1203999519348145
6q18.pdb	6q18_HL_A_CH108L.pdb	-2.2546017169952393	-1.3524999618530273
6q18.pdb	6q18_HL_A_CH108K.pdb	-6.422802925109863	-5.281199932098389
6q18.pdb	6q18_HL_A_CH108M.pdb	-3.4622974395751953	-2.9820001125335693
6q18.pdb	6q18_HL_A_CH108F.pdb	-21.174470901489258	-19.800840377807617
6q18.pdb	6q18_HL_A_CH108P.pdb	0.04613369703292847	-2.4816999435424805
6q18.pdb	6q18_HL_A_CH108S.pdb	-0.26834940910339355	-0.8485000133514404
6q18.pdb	6q18_HL_A_CH108T.pdb	-0.46032407879829407	-0.7138000130653381
6q18.pdb	6q18_HL_A_CH108W.pdb	-26.434070587158203	-28.29623031616211
6q18.pdb	6q18_HL_A_CH108Y.pdb	-18.93878173828125	-25.425701141357422
6q18.pdb	6q18_HL_A_CH108V.pdb	-2.4271011352539062	-3.48580002784729
6q18.pdb	6q18_HL_A_PH109A.pdb	-1.3593471050262451	-1.788599967956543
6q18.pdb	6q18_HL_A_PH109R.pdb	-1.8450617790222168	-3.8150999546051025
6q18.pdb	6q18_HL_A_PH109N.pdb	-1.9317114353179932	-3.0404000282287598
6q18.pdb	6q18_HL_A_PH109D.pdb	-7.327724933624268	-6.519599914550781
6q18.pdb	6q18_HL_A_PH109C.pdb	-1.6994574069976807	-2.3089001178741455
6q18.pdb	6q18_HL_A_PH109Q.pdb	-1.6063141822814941	-4.019499778747559
6q18.pdb	6q18_HL_A_PH109E.pdb	-2.2131404876708984	-4.3597002029418945
6q18.pdb	6q18_HL_A_PH109G.pdb	-1.3817565441131592	-2.7016000747680664
6q18.pdb	6q18_HL_A_PH109H.pdb	-16.02046012878418	-14.199899673461914
6q18.pdb	6q18_HL_A_PH109I.pdb	-1.0307018756866455	-1.5119999647140503
6q18.pdb	6q18_HL_A_PH109L.pdb	-1.1021134853363037	-1.9169000387191772
6q18.pdb	6q18_HL_A_PH109K.pdb	-3.744811534881592	-4.8618998527526855
6q18.pdb	6q18_HL_A_PH109M.pdb	-0.8773634433746338	-2.2046000957489014
6q18.pdb	6q18_HL_A_PH109F.pdb	-12.904972076416016	-12.129500389099121
6q18.pdb	6q18_HL_A_PH109S.pdb	-1.1242942810058594	-1.9773999452590942
6q18.pdb	6q18_HL_A_PH109T.pdb	-1.5393383502960205	-2.267199993133545
6q18.pdb	6q18_HL_A_PH109W.pdb	-12.805623054504395	-10.48069953918457
6q18.pdb	6q18_HL_A_PH109Y.pdb	-11.668262481689453	-9.708800315856934
6q18.pdb	6q18_HL_A_PH109V.pdb	-1.0494868755340576	-1.4967000484466553
6q18.pdb	6q18_HL_A_DH110A.pdb	-0.7440115213394165	-0.7936000227928162
6q18.pdb	6q18_HL_A_DH110R.pdb	-0.9066181182861328	-0.5177000164985657
6q18.pdb	6q18_HL_A_DH110N.pdb	-0.49337613582611084	-0.2802000045776367
6q18.pdb	6q18_HL_A_DH110C.pdb	-0.6727520823478699	-0.3228999972343445
6q18.pdb	6q18_HL_A_DH110Q.pdb	-0.8062824010848999	-0.07890000194311142
6q18.pdb	6q18_HL_A_DH110E.pdb	-0.5103135108947754	0.9269000291824341
6q18.pdb	6q18_HL_A_DH110G.pdb	-0.7029905319213867	-1.2711000442504883
6q18.pdb	6q18_HL_A_DH110H.pdb	-0.9857938885688782	-0.46549999713897705
6q18.pdb	6q18_HL_A_DH110I.pdb	-0.6389727592468262	0.2678000032901764
6q18.pdb	6q18_HL_A_DH110L.pdb	-0.720387876033783	0.17949999868869781
6q18.pdb	6q18_HL_A_DH110K.pdb	-0.8942776918411255	-0.06509999930858612
6q18.pdb	6q18_HL_A_DH110M.pdb	-0.32331663370132446	0.2498999983072281
6q18.pdb	6q18_HL_A_DH110F.pdb	-0.35374993085861206	-0.19329999387264252
6q18.pdb	6q18_HL_A_DH110P.pdb	-5.371336460113525	-4.502999782562256
6q18.pdb	6q18_HL_A_DH110S.pdb	-1.1675097942352295	-0.9995999932289124
6q18.pdb	6q18_HL_A_DH110T.pdb	-0.9822885990142822	-0.5078999996185303
6q18.pdb	6q18_HL_A_DH110W.pdb	-0.47987136244773865	0.4666000008583069
6q18.pdb	6q18_HL_A_DH110Y.pdb	-1.1687060594558716	0.0885000005364418
6q18.pdb	6q18_HL_A_DH110V.pdb	-0.660658597946167	0.1851000040769577
6q18.pdb	6q18_HL_A_YH112A.pdb	-2.318894147872925	-4.757999897003174
6q18.pdb	6q18_HL_A_YH112R.pdb	-1.9038336277008057	-3.178999900817871
6q18.pdb	6q18_HL_A_YH112N.pdb	-2.656881093978882	-4.948699951171875
6q18.pdb	6q18_HL_A_YH112D.pdb	-3.019975185394287	-6.191500186920166
6q18.pdb	6q18_HL_A_YH112C.pdb	-2.4542269706726074	-4.015699863433838
6q18.pdb	6q18_HL_A_YH112Q.pdb	-2.4785943031311035	-4.789599895477295
6q18.pdb	6q18_HL_A_YH112E.pdb	-2.715827465057373	-6.125500202178955
6q18.pdb	6q18_HL_A_YH112G.pdb	-2.4755513668060303	-5.218400001525879
6q18.pdb	6q18_HL_A_YH112H.pdb	-1.9893810749053955	-3.502700090408325
6q18.pdb	6q18_HL_A_YH112I.pdb	-1.9963979721069336	-4.360599994659424
6q18.pdb	6q18_HL_A_YH112L.pdb	-1.8063647747039795	-3.696500062942505
6q18.pdb	6q18_HL_A_YH112K.pdb	-1.716247320175171	-2.551800012588501
6q18.pdb	6q18_HL_A_YH112M.pdb	-0.5954782962799072	-3.232300043106079
6q18.pdb	6q18_HL_A_YH112F.pdb	-0.38095229864120483	-1.990399956703186
6q18.pdb	6q18_HL_A_YH112P.pdb	-2.1007301807403564	-4.507299900054932
6q18.pdb	6q18_HL_A_YH112S.pdb	-2.580472707748413	-4.895199775695801
6q18.pdb	6q18_HL_A_YH112T.pdb	-1.9808814525604248	-4.599400043487549
6q18.pdb	6q18_HL_A_YH112W.pdb	-2.1732630729675293	-3.6324000358581543
6q18.pdb	6q18_HL_A_YH112V.pdb	-2.4681038856506348	-4.311999797821045
6q18.pdb	6q18_HL_A_YA44A.pdb	0.429551899433136	0.20229999721050262
6q18.pdb	6q18_HL_A_YA44R.pdb	0.30410492420196533	0.04390000179409981
6q18.pdb	6q18_HL_A_YA44N.pdb	0.24750512838363647	0.24549999833106995
6q18.pdb	6q18_HL_A_YA44D.pdb	0.11720329523086548	0.053199999034404755
6q18.pdb	6q18_HL_A_YA44C.pdb	0.3230122923851013	0.17710000276565552
6q18.pdb	6q18_HL_A_YA44Q.pdb	0.3191075921058655	0.15539999306201935
6q18.pdb	6q18_HL_A_YA44E.pdb	0.021075859665870667	-0.4941999912261963
6q18.pdb	6q18_HL_A_YA44G.pdb	0.37355732917785645	0.2087000012397766
6q18.pdb	6q18_HL_A_YA44H.pdb	0.23877426981925964	0.1720999926328659
6q18.pdb	6q18_HL_A_YA44I.pdb	0.2906082272529602	0.125900000333786
6q18.pdb	6q18_HL_A_YA44L.pdb	0.13573375344276428	0.32679998874664307
6q18.pdb	6q18_HL_A_YA44K.pdb	-0.08815531432628632	0.38690000772476196
6q18.pdb	6q18_HL_A_YA44M.pdb	0.6095157265663147	0.48100000619888306
6q18.pdb	6q18_HL_A_YA44F.pdb	0.1482730507850647	0.10450000315904617
6q18.pdb	6q18_HL_A_YA44P.pdb	0.2503845691680908	0.4352000057697296
6q18.pdb	6q18_HL_A_YA44S.pdb	0.22973650693893433	0.2282000035047531
6q18.pdb	6q18_HL_A_YA44T.pdb	0.1301003396511078	0.25200000405311584
6q18.pdb	6q18_HL_A_YA44W.pdb	0.19078540802001953	0.40230000019073486
6q18.pdb	6q18_HL_A_YA44V.pdb	0.35827165842056274	0.1899999976158142
6q18.pdb	6q18_HL_A_VA84A.pdb	-0.3834018111228943	-0.428600013256073
6q18.pdb	6q18_HL_A_VA84R.pdb	-0.26363158226013184	-0.06319999694824219
6q18.pdb	6q18_HL_A_VA84N.pdb	-0.6480993032455444	-0.32100000977516174
6q18.pdb	6q18_HL_A_VA84D.pdb	-0.7933121919631958	-0.7253000140190125
6q18.pdb	6q18_HL_A_VA84C.pdb	-0.26691165566444397	-0.33160001039505005
6q18.pdb	6q18_HL_A_VA84Q.pdb	-0.3914148211479187	-0.5306000113487244
6q18.pdb	6q18_HL_A_VA84E.pdb	-0.7375316023826599	-0.6309999823570251
6q18.pdb	6q18_HL_A_VA84G.pdb	-0.4016254246234894	-0.45989999175071716
6q18.pdb	6q18_HL_A_VA84H.pdb	-0.22247718274593353	-0.2651999890804291
6q18.pdb	6q18_HL_A_VA84I.pdb	-0.19517576694488525	-0.04650000110268593
6q18.pdb	6q18_HL_A_VA84L.pdb	-0.27179035544395447	-0.16920000314712524
6q18.pdb	6q18_HL_A_VA84K.pdb	-0.47440966963768005	0.21480000019073486
6q18.pdb	6q18_HL_A_VA84M.pdb	-0.04010537266731262	0.4433000087738037
6q18.pdb	6q18_HL_A_VA84F.pdb	0.1881392002105713	0.6310999989509583
6q18.pdb	6q18_HL_A_VA84P.pdb	-0.36489611864089966	0.9261000156402588
6q18.pdb	6q18_HL_A_VA84S.pdb	-0.5180559754371643	-0.2515999972820282
6q18.pdb	6q18_HL_A_VA84T.pdb	-0.5822820663452148	-0.45820000767707825
6q18.pdb	6q18_HL_A_VA84W.pdb	-0.582763671875	-0.2612999975681305
6q18.pdb	6q18_HL_A_VA84Y.pdb	0.4030511975288391	1.8013999462127686
6q18.pdb	6q18_HL_A_TA85A.pdb	0.3425480127334595	0.26649999618530273
6q18.pdb	6q18_HL_A_TA85R.pdb	-1.6306092739105225	0.7940000295639038
6q18.pdb	6q18_HL_A_TA85N.pdb	-0.8080509901046753	1.0555000305175781
6q18.pdb	6q18_HL_A_TA85D.pdb	-1.1636762619018555	-1.601699948310852
6q18.pdb	6q18_HL_A_TA85C.pdb	0.17444393038749695	0.14380000531673431
6q18.pdb	6q18_HL_A_TA85Q.pdb	-2.6090970039367676	-0.5152000188827515
6q18.pdb	6q18_HL_A_TA85E.pdb	-1.0182236433029175	-3.2465999126434326
6q18.pdb	6q18_HL_A_TA85G.pdb	-0.18229644000530243	0.15940000116825104
6q18.pdb	6q18_HL_A_TA85H.pdb	-1.1309117078781128	0.09640000015497208
6q18.pdb	6q18_HL_A_TA85I.pdb	-0.36915838718414307	0.9341999888420105
6q18.pdb	6q18_HL_A_TA85L.pdb	-2.5276997089385986	-0.866100013256073
6q18.pdb	6q18_HL_A_TA85K.pdb	0.06336051225662231	1.226699948310852
6q18.pdb	6q18_HL_A_TA85M.pdb	-0.011301815509796143	1.4917999505996704
6q18.pdb	6q18_HL_A_TA85F.pdb	-0.9281859993934631	-1.7742999792099
6q18.pdb	6q18_HL_A_TA85P.pdb	0.28481921553611755	0.4975999891757965
6q18.pdb	6q18_HL_A_TA85S.pdb	0.012582361698150635	-0.00930000003427267
6q18.pdb	6q18_HL_A_TA85W.pdb	-3.561224937438965	-3.842099905014038
6q18.pdb	6q18_HL_A_TA85Y.pdb	-2.4536750316619873	-1.0729000568389893
6q18.pdb	6q18_HL_A_TA85V.pdb	-0.03730939328670502	0.42399999499320984
6q18.pdb	6q18_HL_A_AA86R.pdb	0.1998870074748993	0.930400013923645
6q18.pdb	6q18_HL_A_AA86N.pdb	-0.8057997822761536	0.2621999979019165
6q18.pdb	6q18_HL_A_AA86D.pdb	-0.8409963846206665	-1.2446999549865723
6q18.pdb	6q18_HL_A_AA86C.pdb	-0.3027881681919098	0.45809999108314514
6q18.pdb	6q18_HL_A_AA86Q.pdb	-0.1655201017856598	0.9416000247001648
6q18.pdb	6q18_HL_A_AA86E.pdb	-0.8469521999359131	-0.001500000013038516
6q18.pdb	6q18_HL_A_AA86G.pdb	-0.9041464924812317	0.1737000048160553
6q18.pdb	6q18_HL_A_AA86H.pdb	-0.47932058572769165	0.5813999772071838
6q18.pdb	6q18_HL_A_AA86I.pdb	-0.06212979555130005	0.35440000891685486
6q18.pdb	6q18_HL_A_AA86L.pdb	-0.31254488229751587	0.16459999978542328
6q18.pdb	6q18_HL_A_AA86K.pdb	-0.27166053652763367	0.05660000070929527
6q18.pdb	6q18_HL_A_AA86M.pdb	-0.15323591232299805	0.5857999920845032
6q18.pdb	6q18_HL_A_AA86F.pdb	-0.02287137508392334	0.7889999747276306
6q18.pdb	6q18_HL_A_AA86P.pdb	-0.3564164638519287	0.5565000176429749
6q18.pdb	6q18_HL_A_AA86S.pdb	-0.4503556489944458	0.358599990606308
6q18.pdb	6q18_HL_A_AA86T.pdb	-0.802608072757721	-0.06729999929666519
6q18.pdb	6q18_HL_A_AA86W.pdb	-0.21539577841758728	-0.007300000172108412
6q18.pdb	6q18_HL_A_AA86Y.pdb	-0.20283398032188416	0.026100000366568565
6q18.pdb	6q18_HL_A_AA86V.pdb	-0.03142601251602173	0.23680000007152557
6q18.pdb	6q18_HL_A_SA94A.pdb	-0.6357022523880005	-0.30250000953674316
6q18.pdb	6q18_HL_A_SA94R.pdb	-0.7139275670051575	-0.826200008392334
6q18.pdb	6q18_HL_A_SA94N.pdb	-0.7861002683639526	-0.6489999890327454
6q18.pdb	6q18_HL_A_SA94D.pdb	-0.7802506685256958	-1.7877999544143677
6q18.pdb	6q18_HL_A_SA94C.pdb	-0.6817322969436646	-0.29109999537467957
6q18.pdb	6q18_HL_A_SA94Q.pdb	-0.4215661883354187	-0.7802000045776367
6q18.pdb	6q18_HL_A_SA94E.pdb	-0.9107745289802551	-1.7868000268936157
6q18.pdb	6q18_HL_A_SA94G.pdb	-0.5088738203048706	-0.6050999760627747
6q18.pdb	6q18_HL_A_SA94H.pdb	-0.6943355798721313	-0.4083999991416931
6q18.pdb	6q18_HL_A_SA94I.pdb	-0.26710084080696106	-0.24799999594688416
6q18.pdb	6q18_HL_A_SA94L.pdb	-0.022429659962654114	-0.054499998688697815
6q18.pdb	6q18_HL_A_SA94K.pdb	-0.801483690738678	-0.7221999764442444
6q18.pdb	6q18_HL_A_SA94M.pdb	-0.0030728578567504883	-0.15629999339580536
6q18.pdb	6q18_HL_A_SA94F.pdb	-0.20645982027053833	0.4072999954223633
6q18.pdb	6q18_HL_A_SA94P.pdb	-0.5667322278022766	-0.2973000109195709
6q18.pdb	6q18_HL_A_SA94T.pdb	-0.46295952796936035	-0.4196999967098236
6q18.pdb	6q18_HL_A_SA94W.pdb	-0.2658361792564392	-0.1941000074148178
6q18.pdb	6q18_HL_A_SA94Y.pdb	-0.2193862348794937	0.33709999918937683
6q18.pdb	6q18_HL_A_SA94V.pdb	-0.14240804314613342	-0.03920000046491623
6q18.pdb	6q18_HL_A_WA102A.pdb	-0.7527467012405396	-2.3519999980926514
6q18.pdb	6q18_HL_A_WA102R.pdb	-1.4821367263793945	-1.628000020980835
6q18.pdb	6q18_HL_A_WA102N.pdb	-1.3698170185089111	-2.095900058746338
6q18.pdb	6q18_HL_A_WA102D.pdb	-1.5155439376831055	-2.3749001026153564
6q18.pdb	6q18_HL_A_WA102C.pdb	-1.1285314559936523	-1.9474999904632568
6q18.pdb	6q18_HL_A_WA102Q.pdb	-1.3373918533325195	-1.9443999528884888
6q18.pdb	6q18_HL_A_WA102E.pdb	-1.471602439880371	-2.3303000926971436
6q18.pdb	6q18_HL_A_WA102G.pdb	-0.8754650354385376	-2.3278000354766846
6q18.pdb	6q18_HL_A_WA102H.pdb	-1.084263563156128	-1.6017999649047852
6q18.pdb	6q18_HL_A_WA102I.pdb	-1.189037799835205	-1.55239999294281
6q18.pdb	6q18_HL_A_WA102L.pdb	-0.8235757946968079	-1.264299988746643
6q18.pdb	6q18_HL_A_WA102K.pdb	-1.03543221950531	-1.7828999757766724
6q18.pdb	6q18_HL_A_WA102M.pdb	-0.6413299441337585	-1.0023000240325928
6q18.pdb	6q18_HL_A_WA102F.pdb	-1.3349967002868652	-1.347100019454956
6q18.pdb	6q18_HL_A_WA102P.pdb	-1.0402202606201172	-2.247299909591675
6q18.pdb	6q18_HL_A_WA102S.pdb	-1.3217809200286865	-2.352400064468384
6q18.pdb	6q18_HL_A_WA102T.pdb	-1.4522395133972168	-1.874500036239624
6q18.pdb	6q18_HL_A_WA102Y.pdb	-0.7355092763900757	-1.3371000289916992
6q18.pdb	6q18_HL_A_WA102V.pdb	-1.0493823289871216	-1.5497000217437744
6q18.pdb	6q18_HL_A_TA104A.pdb	-0.666772186756134	-0.8460999727249146
6q18.pdb	6q18_HL_A_TA104R.pdb	-2.2258358001708984	-0.9646999835968018
6q18.pdb	6q18_HL_A_TA104N.pdb	-0.7949122190475464	-0.9829000234603882
6q18.pdb	6q18_HL_A_TA104D.pdb	-1.1378906965255737	-1.7174999713897705
6q18.pdb	6q18_HL_A_TA104C.pdb	-0.735430896282196	-0.7200999855995178
6q18.pdb	6q18_HL_A_TA104Q.pdb	-0.9766051769256592	-1.198099970817566
6q18.pdb	6q18_HL_A_TA104E.pdb	-1.3092727661132812	-1.9855999946594238
6q18.pdb	6q18_HL_A_TA104G.pdb	-0.7143794894218445	-1.1629999876022339
6q18.pdb	6q18_HL_A_TA104H.pdb	-2.2050468921661377	-2.211199998855591
6q18.pdb	6q18_HL_A_TA104I.pdb	-0.3887235224246979	-0.2393999993801117
6q18.pdb	6q18_HL_A_TA104L.pdb	-0.5166120529174805	-1.5541000366210938
6q18.pdb	6q18_HL_A_TA104K.pdb	-1.0472677946090698	-0.45730000734329224
6q18.pdb	6q18_HL_A_TA104M.pdb	-0.9317669868469238	-0.9301000237464905
6q18.pdb	6q18_HL_A_TA104F.pdb	-0.9127489328384399	-0.9689000248908997
6q18.pdb	6q18_HL_A_TA104P.pdb	-0.8264148831367493	-0.7576000094413757
6q18.pdb	6q18_HL_A_TA104S.pdb	-0.8932159543037415	-1.107699990272522
6q18.pdb	6q18_HL_A_TA104W.pdb	-4.730481147766113	-4.0767998695373535
6q18.pdb	6q18_HL_A_TA104Y.pdb	-1.0074658393859863	-1.375
6q18.pdb	6q18_HL_A_TA104V.pdb	-0.6163502931594849	-0.15569999814033508
6q18.pdb	6q18_HL_A_EA105A.pdb	-0.739079475402832	-2.603600025177002
6q18.pdb	6q18_HL_A_EA105R.pdb	-3.1301541328430176	-5.088500022888184
6q18.pdb	6q18_HL_A_EA105N.pdb	-0.7971467971801758	-1.8758000135421753
6q18.pdb	6q18_HL_A_EA105D.pdb	-0.10922777652740479	-0.6913999915122986
6q18.pdb	6q18_HL_A_EA105C.pdb	-0.5859903693199158	-2.2067999839782715
6q18.pdb	6q18_HL_A_EA105Q.pdb	-1.214338779449463	-2.6117000579833984
6q18.pdb	6q18_HL_A_EA105G.pdb	-0.8934985399246216	-2.7627999782562256
6q18.pdb	6q18_HL_A_EA105H.pdb	-4.731404781341553	-6.157599925994873
6q18.pdb	6q18_HL_A_EA105I.pdb	-1.0810198783874512	-1.7943999767303467
6q18.pdb	6q18_HL_A_EA105L.pdb	-1.2528903484344482	-3.4082999229431152
6q18.pdb	6q18_HL_A_EA105K.pdb	-1.9258389472961426	-5.2835001945495605
6q18.pdb	6q18_HL_A_EA105M.pdb	-1.2674992084503174	-2.545300006866455
6q18.pdb	6q18_HL_A_EA105F.pdb	-3.629088878631592	-6.259200096130371
6q18.pdb	6q18_HL_A_EA105P.pdb	-3.5599782466888428	-4.113100051879883
6q18.pdb	6q18_HL_A_EA105S.pdb	-1.010542392730713	-2.7054998874664307
6q18.pdb	6q18_HL_A_EA105T.pdb	-1.191019892692566	-2.710900068283081
6q18.pdb	6q18_HL_A_EA105W.pdb	-4.37701940536499	-8.369799613952637
6q18.pdb	6q18_HL_A_EA105Y.pdb	-5.574188709259033	-6.556600093841553
6q18.pdb	6q18_HL_A_EA105V.pdb	-0.9103898406028748	-2.069000005722046
6q18.pdb	6q18_HL_A_NA107A.pdb	0.08508670330047607	0.16329999268054962
6q18.pdb	6q18_HL_A_NA107R.pdb	-0.5192944407463074	-0.4366999864578247
6q18.pdb	6q18_HL_A_NA107D.pdb	-0.3077316880226135	-0.12300000339746475
6q18.pdb	6q18_HL_A_NA107C.pdb	0.020549267530441284	0.11060000211000443
6q18.pdb	6q18_HL_A_NA107Q.pdb	0.11173573136329651	0.23409999907016754
6q18.pdb	6q18_HL_A_NA107E.pdb	-0.5428426861763	-0.15719999372959137
6q18.pdb	6q18_HL_A_NA107G.pdb	0.12297925353050232	0.38260000944137573
6q18.pdb	6q18_HL_A_NA107H.pdb	-0.12122595310211182	-0.28760001063346863
6q18.pdb	6q18_HL_A_NA107I.pdb	-1.26713228225708	0.671999990940094
6q18.pdb	6q18_HL_A_NA107L.pdb	0.34648358821868896	0.4803999960422516
6q18.pdb	6q18_HL_A_NA107K.pdb	-0.1383850872516632	0.15919999778270721
6q18.pdb	6q18_HL_A_NA107M.pdb	0.19737857580184937	0.5001999735832214
6q18.pdb	6q18_HL_A_NA107F.pdb	-0.22248058021068573	-0.01889999955892563
6q18.pdb	6q18_HL_A_NA107P.pdb	0.02260632812976837	1.006500005722046
6q18.pdb	6q18_HL_A_NA107S.pdb	-0.17519652843475342	-0.07519999891519547
6q18.pdb	6q18_HL_A_NA107T.pdb	-0.15207774937152863	-0.38999998569488525
6q18.pdb	6q18_HL_A_NA107W.pdb	-0.255875825881958	-0.06949999928474426
6q18.pdb	6q18_HL_A_NA107Y.pdb	-0.39168745279312134	-0.15690000355243683
6q18.pdb	6q18_HL_A_NA107V.pdb	-1.0536062717437744	-0.3111000061035156
6q18.pdb	6q18_HL_A_GA108A.pdb	-5.063431739807129	-4.842800140380859
6q18.pdb	6q18_HL_A_GA108R.pdb	-25.5626277923584	-23.503019332885742
6q18.pdb	6q18_HL_A_GA108N.pdb	-18.482406616210938	-15.880880355834961
6q18.pdb	6q18_HL_A_GA108D.pdb	-16.404356002807617	-15.407529830932617
6q18.pdb	6q18_HL_A_GA108C.pdb	-8.766744613647461	-9.214099884033203
6q18.pdb	6q18_HL_A_GA108Q.pdb	-9.245681762695312	-9.747599601745605
6q18.pdb	6q18_HL_A_GA108E.pdb	-18.82294464111328	-17.374849319458008
6q18.pdb	6q18_HL_A_GA108H.pdb	-19.82416534423828	-22.23834991455078
6q18.pdb	6q18_HL_A_GA108I.pdb	-9.14803695678711	-7.717800140380859
6q18.pdb	6q18_HL_A_GA108L.pdb	-14.141616821289062	-12.343600273132324
6q18.pdb	6q18_HL_A_GA108K.pdb	-18.358230590820312	-18.254539489746094
6q18.pdb	6q18_HL_A_GA108M.pdb	-5.599648475646973	-4.974699974060059
6q18.pdb	6q18_HL_A_GA108F.pdb	-23.72835922241211	-20.91250991821289
6q18.pdb	6q18_HL_A_GA108P.pdb	-14.071014404296875	-13.808300018310547
6q18.pdb	6q18_HL_A_GA108S.pdb	-7.789967060089111	-10.185600280761719
6q18.pdb	6q18_HL_A_GA108T.pdb	-13.210834503173828	-14.105899810791016
6q18.pdb	6q18_HL_A_GA108W.pdb	-28.13131332397461	-23.840410232543945
6q18.pdb	6q18_HL_A_GA108Y.pdb	-17.376502990722656	-12.38479995727539
6q18.pdb	6q18_HL_A_GA108V.pdb	-6.964496612548828	-5.345399856567383
6q18.pdb	6q18_HL_A_LA109A.pdb	-0.5608460903167725	-0.6126999855041504
6q18.pdb	6q18_HL_A_LA109R.pdb	-0.8441545367240906	-0.7096999883651733
6q18.pdb	6q18_HL_A_LA109N.pdb	-0.9343860745429993	-0.27079999446868896
6q18.pdb	6q18_HL_A_LA109D.pdb	-0.675485372543335	-0.6886000037193298
6q18.pdb	6q18_HL_A_LA109C.pdb	-0.6276575326919556	-0.6462000012397766
6q18.pdb	6q18_HL_A_LA109Q.pdb	-0.8611888885498047	-0.6876999735832214
6q18.pdb	6q18_HL_A_LA109E.pdb	-0.9673089385032654	-0.6682999730110168
6q18.pdb	6q18_HL_A_LA109G.pdb	-0.6424355506896973	-0.6100999712944031
6q18.pdb	6q18_HL_A_LA109H.pdb	-0.7538749575614929	-0.7468000054359436
6q18.pdb	6q18_HL_A_LA109I.pdb	-0.37280431389808655	-0.32899999618530273
6q18.pdb	6q18_HL_A_LA109K.pdb	-0.7738764882087708	-0.6793000102043152
6q18.pdb	6q18_HL_A_LA109M.pdb	-0.41504985094070435	-0.6344000101089478
6q18.pdb	6q18_HL_A_LA109F.pdb	-0.6352822780609131	-0.7224000096321106
6q18.pdb	6q18_HL_A_LA109P.pdb	-0.7274477481842041	-1.4735000133514404
6q18.pdb	6q18_HL_A_LA109S.pdb	-0.82765793800354	-0.5618000030517578
6q18.pdb	6q18_HL_A_LA109T.pdb	-0.6859837174415588	-0.33390000462532043
6q18.pdb	6q18_HL_A_LA109W.pdb	-0.5862382650375366	-0.7479000091552734
6q18.pdb	6q18_HL_A_LA109Y.pdb	-0.7453160881996155	-0.6789000034332275
6q18.pdb	6q18_HL_A_LA109V.pdb	-0.3851872980594635	-0.462799996137619
6q18.pdb	6q18_HL_A_HA132A.pdb	-0.23232996463775635	-0.8784000277519226
6q18.pdb	6q18_HL_A_HA132R.pdb	-0.22571693360805511	-2.1849000453948975
6q18.pdb	6q18_HL_A_HA132N.pdb	-0.46780720353126526	-0.9144999980926514
6q18.pdb	6q18_HL_A_HA132D.pdb	-0.8414618968963623	-1.0835000276565552
6q18.pdb	6q18_HL_A_HA132C.pdb	-0.47152945399284363	-0.8677999973297119
6q18.pdb	6q18_HL_A_HA132Q.pdb	-0.309359610080719	-0.9197999835014343
6q18.pdb	6q18_HL_A_HA132E.pdb	-0.8142749667167664	-1.4020999670028687
6q18.pdb	6q18_HL_A_HA132G.pdb	-0.042551189661026	-0.8884999752044678
6q18.pdb	6q18_HL_A_HA132I.pdb	-0.38939711451530457	-0.8400999903678894
6q18.pdb	6q18_HL_A_HA132L.pdb	-0.7258075475692749	-1.0360000133514404
6q18.pdb	6q18_HL_A_HA132K.pdb	-2.2788197994232178	-2.3993000984191895
6q18.pdb	6q18_HL_A_HA132M.pdb	-0.2972601652145386	-0.9164999723434448
6q18.pdb	6q18_HL_A_HA132F.pdb	-2.811640977859497	-2.6226999759674072
6q18.pdb	6q18_HL_A_HA132P.pdb	-0.29987430572509766	-0.8871999979019165
6q18.pdb	6q18_HL_A_HA132S.pdb	-0.46435511112213135	-0.8921999931335449
6q18.pdb	6q18_HL_A_HA132T.pdb	-0.6689518094062805	-0.8446999788284302
6q18.pdb	6q18_HL_A_HA132W.pdb	-5.692270755767822	-5.957499980926514
6q18.pdb	6q18_HL_A_HA132Y.pdb	-7.792242050170898	-6.7393999099731445
6q18.pdb	6q18_HL_A_HA132V.pdb	-0.40258222818374634	-0.8148999810218811
6q18.pdb	6q18_HL_A_PA134A.pdb	-0.6201698780059814	0.27639999985694885
6q18.pdb	6q18_HL_A_PA134R.pdb	-16.513538360595703	-10.343199729919434
6q18.pdb	6q18_HL_A_PA134N.pdb	-0.48188430070877075	-0.5612999796867371
6q18.pdb	6q18_HL_A_PA134D.pdb	-0.8809787631034851	-1.3032000064849854
6q18.pdb	6q18_HL_A_PA134C.pdb	-0.7074580192565918	-0.15279999375343323
6q18.pdb	6q18_HL_A_PA134Q.pdb	-3.259962797164917	-2.4727001190185547
6q18.pdb	6q18_HL_A_PA134E.pdb	-0.936728298664093	-1.86080002784729
6q18.pdb	6q18_HL_A_PA134G.pdb	-0.7000913619995117	0.07039999961853027
6q18.pdb	6q18_HL_A_PA134H.pdb	-5.447287082672119	-4.436500072479248
6q18.pdb	6q18_HL_A_PA134I.pdb	-0.6898447275161743	-0.24529999494552612
6q18.pdb	6q18_HL_A_PA134L.pdb	-0.40337809920310974	-0.14010000228881836
6q18.pdb	6q18_HL_A_PA134K.pdb	-2.4165358543395996	-1.0595999956130981
6q18.pdb	6q18_HL_A_PA134M.pdb	-2.0485379695892334	-2.0994999408721924
6q18.pdb	6q18_HL_A_PA134F.pdb	-8.132166862487793	-4.985199928283691
6q18.pdb	6q18_HL_A_PA134S.pdb	-0.888454258441925	0.0722000002861023
6q18.pdb	6q18_HL_A_PA134T.pdb	-0.5601389408111572	-0.010099999606609344
6q18.pdb	6q18_HL_A_PA134W.pdb	-7.759313583374023	-8.531800270080566
6q18.pdb	6q18_HL_A_PA134Y.pdb	-12.583870887756348	-9.3681001663208
6q18.pdb	6q18_HL_A_PA134V.pdb	-0.4674157202243805	-0.008299999870359898
6q18.pdb	6q18_HL_A_SA135A.pdb	-0.7534779906272888	-0.9307000041007996
6q18.pdb	6q18_HL_A_SA135R.pdb	-0.8821254968643188	-1.7330000400543213
6q18.pdb	6q18_HL_A_SA135N.pdb	-0.939942479133606	-2.1617000102996826
6q18.pdb	6q18_HL_A_SA135D.pdb	-0.9645664095878601	-2.023900032043457
6q18.pdb	6q18_HL_A_SA135C.pdb	-0.8138912916183472	-1.1532000303268433
6q18.pdb	6q18_HL_A_SA135Q.pdb	-0.73311448097229	-1.809000015258789
6q18.pdb	6q18_HL_A_SA135E.pdb	-1.220458745956421	-3.3257999420166016
6q18.pdb	6q18_HL_A_SA135G.pdb	-0.6645116806030273	-1.2860000133514404
6q18.pdb	6q18_HL_A_SA135H.pdb	-1.6430726051330566	-1.3935999870300293
6q18.pdb	6q18_HL_A_SA135I.pdb	-0.9290398955345154	-1.4146000146865845
6q18.pdb	6q18_HL_A_SA135L.pdb	-0.24509674310684204	-2.2379000186920166
6q18.pdb	6q18_HL_A_SA135K.pdb	-2.193653106689453	-2.8457000255584717
6q18.pdb	6q18_HL_A_SA135M.pdb	-0.5464584827423096	-1.090499997138977
6q18.pdb	6q18_HL_A_SA135F.pdb	-1.4654338359832764	-2.504699945449829
6q18.pdb	6q18_HL_A_SA135P.pdb	-4.155787467956543	-5.144499778747559
6q18.pdb	6q18_HL_A_SA135T.pdb	-0.9310176968574524	-1.317199945449829
6q18.pdb	6q18_HL_A_SA135W.pdb	-6.168592929840088	-5.638999938964844
6q18.pdb	6q18_HL_A_SA135Y.pdb	-15.438326835632324	-15.59080982208252
6q18.pdb	6q18_HL_A_SA135V.pdb	-0.5044087171554565	-1.0117000341415405
6q18.pdb	6q18_HL_A_NA136A.pdb	-1.4167439937591553	0.8539999723434448
6q18.pdb	6q18_HL_A_NA136R.pdb	-0.9877640604972839	0.30730000138282776
6q18.pdb	6q18_HL_A_NA136D.pdb	-1.8406994342803955	-0.7317000031471252
6q18.pdb	6q18_HL_A_NA136C.pdb	0.29239052534103394	-0.22269999980926514
6q18.pdb	6q18_HL_A_NA136Q.pdb	-1.624077558517456	-0.41990000009536743
6q18.pdb	6q18_HL_A_NA136E.pdb	-1.5891978740692139	-0.5428000092506409
6q18.pdb	6q18_HL_A_NA136G.pdb	-1.5215775966644287	-0.839900016784668
6q18.pdb	6q18_HL_A_NA136H.pdb	-1.4152166843414307	-0.5685999989509583
6q18.pdb	6q18_HL_A_NA136I.pdb	-0.5177399516105652	-0.16369999945163727
6q18.pdb	6q18_HL_A_NA136L.pdb	-1.1500258445739746	-0.5856999754905701
6q18.pdb	6q18_HL_A_NA136K.pdb	0.1334904134273529	0.3449000120162964
6q18.pdb	6q18_HL_A_NA136M.pdb	-0.13454830646514893	0.8223000168800354
6q18.pdb	6q18_HL_A_NA136F.pdb	-1.2652056217193604	0.1615999937057495
6q18.pdb	6q18_HL_A_NA136P.pdb	-0.5425129532814026	0.22540000081062317
6q18.pdb	6q18_HL_A_NA136S.pdb	-1.7432918548583984	-0.08669999986886978
6q18.pdb	6q18_HL_A_NA136T.pdb	-0.8851721882820129	-0.23669999837875366
6q18.pdb	6q18_HL_A_NA136W.pdb	-1.3540635108947754	0.05429999902844429
6q18.pdb	6q18_HL_A_NA136Y.pdb	-1.3737168312072754	-0.34040001034736633
6q18.pdb	6q18_HL_A_NA136V.pdb	-0.5094375610351562	0.6485999822616577
6q18.pdb	6q18_HL_A_RA138A.pdb	-0.5367720127105713	-1.434999942779541
6q18.pdb	6q18_HL_A_RA138N.pdb	-0.9827868938446045	-1.0440000295639038
6q18.pdb	6q18_HL_A_RA138D.pdb	-0.897640585899353	-1.1081000566482544
6q18.pdb	6q18_HL_A_RA138C.pdb	-0.5832192897796631	-1.2630000114440918
6q18.pdb	6q18_HL_A_RA138Q.pdb	-0.6653704643249512	-0.7840999960899353
6q18.pdb	6q18_HL_A_RA138E.pdb	-0.8220260143280029	-1.4457000494003296
6q18.pdb	6q18_HL_A_RA138G.pdb	-0.5682531595230103	-1.5456000566482544
6q18.pdb	6q18_HL_A_RA138H.pdb	-0.7243654727935791	-0.4415000081062317
6q18.pdb	6q18_HL_A_RA138I.pdb	-0.6146129369735718	-1.1024999618530273
6q18.pdb	6q18_HL_A_RA138L.pdb	-0.6342562437057495	-1.1016000509262085
6q18.pdb	6q18_HL_A_RA138K.pdb	-0.6588519811630249	-1.4120999574661255
6q18.pdb	6q18_HL_A_RA138M.pdb	-0.2829851508140564	-0.032999999821186066
6q18.pdb	6q18_HL_A_RA138F.pdb	-0.009385421872138977	0.914900004863739
6q18.pdb	6q18_HL_A_RA138P.pdb	-0.6832029223442078	-1.8767000436782837
6q18.pdb	6q18_HL_A_RA138S.pdb	-0.7516169548034668	-1.4264999628067017
6q18.pdb	6q18_HL_A_RA138T.pdb	-0.8238131999969482	-1.2670999765396118
6q18.pdb	6q18_HL_A_RA138W.pdb	-0.8772754073143005	-1.7920000553131104
6q18.pdb	6q18_HL_A_RA138Y.pdb	0.5555111765861511	2.456700086593628
6q18.pdb	6q18_HL_A_RA138V.pdb	-0.5361307859420776	-1.0951000452041626
6q18.pdb	6q18_HL_A_DA139A.pdb	-1.9171969890594482	-4.578700065612793
6q18.pdb	6q18_HL_A_DA139R.pdb	-6.325347900390625	-9.822099685668945
6q18.pdb	6q18_HL_A_DA139N.pdb	-4.4062724113464355	-8.703100204467773
6q18.pdb	6q18_HL_A_DA139C.pdb	-1.4607863426208496	-4.579999923706055
6q18.pdb	6q18_HL_A_DA139Q.pdb	-8.38539981842041	-10.8927001953125
6q18.pdb	6q18_HL_A_DA139E.pdb	-1.5828616619110107	-6.981100082397461
6q18.pdb	6q18_HL_A_DA139G.pdb	-2.066215991973877	-4.802599906921387
6q18.pdb	6q18_HL_A_DA139H.pdb	-10.766596794128418	-13.518400192260742
6q18.pdb	6q18_HL_A_DA139I.pdb	-3.110521078109741	-5.0630998611450195
6q18.pdb	6q18_HL_A_DA139L.pdb	-5.6082377433776855	-8.007800102233887
6q18.pdb	6q18_HL_A_DA139K.pdb	-3.2577061653137207	-6.040500164031982
6q18.pdb	6q18_HL_A_DA139M.pdb	-2.687854051589966	-7.269199848175049
6q18.pdb	6q18_HL_A_DA139F.pdb	-8.260912895202637	-8.29539966583252
6q18.pdb	6q18_HL_A_DA139P.pdb	-1.9673447608947754	-3.920799970626831
6q18.pdb	6q18_HL_A_DA139S.pdb	-2.168586492538452	-4.646699905395508
6q18.pdb	6q18_HL_A_DA139T.pdb	-2.2003798484802246	-3.7783000469207764
6q18.pdb	6q18_HL_A_DA139W.pdb	-16.388839721679688	-20.248899459838867
6q18.pdb	6q18_HL_A_DA139Y.pdb	-20.952543258666992	-19.266759872436523
6q18.pdb	6q18_HL_A_DA139V.pdb	-1.8806867599487305	-3.34879994392395
6q18.pdb	6q18_HL_A_RA141A.pdb	-0.6147551536560059	-1.3101999759674072
6q18.pdb	6q18_HL_A_RA141N.pdb	-0.6984630823135376	-1.356600046157837
6q18.pdb	6q18_HL_A_RA141D.pdb	-1.0022971630096436	-3.2630999088287354
6q18.pdb	6q18_HL_A_RA141C.pdb	-0.5923606157302856	-1.377500057220459
6q18.pdb	6q18_HL_A_RA141Q.pdb	-0.7680659294128418	-1.6483999490737915
6q18.pdb	6q18_HL_A_RA141E.pdb	-0.9644330143928528	-1.719099998474121
6q18.pdb	6q18_HL_A_RA141G.pdb	-0.6263962984085083	-1.3624999523162842
6q18.pdb	6q18_HL_A_RA141H.pdb	-0.49548807740211487	-1.5312000513076782
6q18.pdb	6q18_HL_A_RA141I.pdb	-0.4830239713191986	-2.2330000400543213
6q18.pdb	6q18_HL_A_RA141L.pdb	-0.6786234378814697	-1.478600025177002
6q18.pdb	6q18_HL_A_RA141K.pdb	-0.46532684564590454	-0.6248999834060669
6q18.pdb	6q18_HL_A_RA141M.pdb	-0.6121863126754761	-1.1382999420166016
6q18.pdb	6q18_HL_A_RA141F.pdb	0.6215920448303223	-0.7139999866485596
6q18.pdb	6q18_HL_A_RA141P.pdb	-0.7203922867774963	-1.416100025177002
6q18.pdb	6q18_HL_A_RA141S.pdb	-0.7945087552070618	-1.4536000490188599
6q18.pdb	6q18_HL_A_RA141T.pdb	-0.7700717449188232	-2.5220999717712402
6q18.pdb	6q18_HL_A_RA141W.pdb	-1.6376924514770508	-1.6138999462127686
6q18.pdb	6q18_HL_A_RA141Y.pdb	0.37418532371520996	-1.0485999584197998
6q18.pdb	6q18_HL_A_RA141V.pdb	-0.46373987197875977	-2.234499931335449
6q18.pdb	6q18_HL_A_AA142R.pdb	-1.5772819519042969	-3.0035998821258545
6q18.pdb	6q18_HL_A_AA142N.pdb	-2.4595143795013428	-3.3447000980377197
6q18.pdb	6q18_HL_A_AA142D.pdb	-1.768540620803833	-1.4805999994277954
6q18.pdb	6q18_HL_A_AA142C.pdb	-1.5900297164916992	-1.023900032043457
6q18.pdb	6q18_HL_A_AA142Q.pdb	-1.533031940460205	-0.6840999722480774
6q18.pdb	6q18_HL_A_AA142E.pdb	-1.62681245803833	1.3687000274658203
6q18.pdb	6q18_HL_A_AA142G.pdb	-0.2158488929271698	-0.9315000176429749
6q18.pdb	6q18_HL_A_AA142H.pdb	-13.331923484802246	-10.617300033569336
6q18.pdb	6q18_HL_A_AA142I.pdb	-3.5392234325408936	-0.7511000037193298
6q18.pdb	6q18_HL_A_AA142L.pdb	-2.151256799697876	-0.3465000092983246
6q18.pdb	6q18_HL_A_AA142K.pdb	-0.8771381974220276	-2.000999927520752
6q18.pdb	6q18_HL_A_AA142M.pdb	0.00591045618057251	0.7055000066757202
6q18.pdb	6q18_HL_A_AA142F.pdb	-4.590486526489258	-1.4544999599456787
6q18.pdb	6q18_HL_A_AA142P.pdb	-0.7231271862983704	-1.0530999898910522
6q18.pdb	6q18_HL_A_AA142S.pdb	0.22114738821983337	-0.8486999869346619
6q18.pdb	6q18_HL_A_AA142T.pdb	-1.7598559856414795	-0.2379000037908554
6q18.pdb	6q18_HL_A_AA142W.pdb	-4.323858737945557	-9.754199981689453
6q18.pdb	6q18_HL_A_AA142Y.pdb	-4.841159820556641	-2.3912999629974365
6q18.pdb	6q18_HL_A_AA142V.pdb	-2.92879319190979	-0.7408999800682068
6q18.pdb	6q18_HL_A_IA143A.pdb	-0.7639005184173584	-1.544600009918213
6q18.pdb	6q18_HL_A_IA143R.pdb	-3.416343927383423	-4.533899784088135
6q18.pdb	6q18_HL_A_IA143N.pdb	-0.7898109555244446	-1.9979000091552734
6q18.pdb	6q18_HL_A_IA143D.pdb	-0.8692693114280701	-2.872999906539917
6q18.pdb	6q18_HL_A_IA143C.pdb	0.11631006002426147	0.19519999623298645
6q18.pdb	6q18_HL_A_IA143Q.pdb	-0.691800594329834	-1.5413000583648682
6q18.pdb	6q18_HL_A_IA143E.pdb	-1.4722702503204346	-2.977400064468384
6q18.pdb	6q18_HL_A_IA143G.pdb	-0.7062715291976929	-2.4349000453948975
6q18.pdb	6q18_HL_A_IA143H.pdb	-0.9147494435310364	-2.3629000186920166
6q18.pdb	6q18_HL_A_IA143L.pdb	-1.2232165336608887	-1.1792000532150269
6q18.pdb	6q18_HL_A_IA143K.pdb	-2.871185779571533	-3.045300006866455
6q18.pdb	6q18_HL_A_IA143M.pdb	-0.6867650747299194	-1.0907000303268433
6q18.pdb	6q18_HL_A_IA143F.pdb	-4.54157829284668	-4.7993998527526855
6q18.pdb	6q18_HL_A_IA143P.pdb	0.013262972235679626	-1.6370999813079834
6q18.pdb	6q18_HL_A_IA143S.pdb	-0.5931339859962463	-1.0403000116348267
6q18.pdb	6q18_HL_A_IA143T.pdb	-0.4457070231437683	-0.5999000072479248
6q18.pdb	6q18_HL_A_IA143W.pdb	-7.1708245277404785	-9.816200256347656
6q18.pdb	6q18_HL_A_IA143Y.pdb	-3.9528326988220215	-4.112599849700928
6q18.pdb	6q18_HL_A_IA143V.pdb	0.11484682559967041	-0.13510000705718994
6q18.pdb	6q18_HL_A_HA145A.pdb	-0.20520362257957458	0.10300000011920929
6q18.pdb	6q18_HL_A_HA145R.pdb	-1.068413257598877e-05	0.4747999906539917
6q18.pdb	6q18_HL_A_HA145N.pdb	-1.2953720092773438	-0.08160000294446945
6q18.pdb	6q18_HL_A_HA145D.pdb	-0.23860211670398712	0.24040000140666962
6q18.pdb	6q18_HL_A_HA145C.pdb	-0.10356879234313965	0.006899999920278788
6q18.pdb	6q18_HL_A_HA145Q.pdb	-0.06152592599391937	0.6793000102043152
6q18.pdb	6q18_HL_A_HA145E.pdb	-0.2881177067756653	0.06459999829530716
6q18.pdb	6q18_HL_A_HA145G.pdb	-0.210512176156044	0.3091000020503998
6q18.pdb	6q18_HL_A_HA145I.pdb	-0.08977513015270233	0.4749999940395355
6q18.pdb	6q18_HL_A_HA145L.pdb	0.03487871587276459	0.7253000140190125
6q18.pdb	6q18_HL_A_HA145K.pdb	-0.09012525528669357	0.6353999972343445
6q18.pdb	6q18_HL_A_HA145M.pdb	0.527904748916626	0.4465000033378601
6q18.pdb	6q18_HL_A_HA145F.pdb	0.7186360359191895	0.8317999839782715
6q18.pdb	6q18_HL_A_HA145P.pdb	-0.25508472323417664	0.1039000004529953
6q18.pdb	6q18_HL_A_HA145S.pdb	-0.40903615951538086	-0.20260000228881836
6q18.pdb	6q18_HL_A_HA145T.pdb	-0.3808647692203522	0.3125
6q18.pdb	6q18_HL_A_HA145W.pdb	0.6304358243942261	0.08349999785423279
6q18.pdb	6q18_HL_A_HA145Y.pdb	0.06906846165657043	0.5164999961853027
6q18.pdb	6q18_HL_A_HA145V.pdb	-0.23157531023025513	0.10029999911785126
6q18.pdb	6q18_HL_A_GA174A.pdb	-0.25140297412872314	-0.06960000097751617
6q18.pdb	6q18_HL_A_GA174R.pdb	-0.30567124485969543	0.4065000116825104
6q18.pdb	6q18_HL_A_GA174N.pdb	-0.2742265462875366	-0.07240000367164612
6q18.pdb	6q18_HL_A_GA174D.pdb	-0.5413626432418823	-0.1542000025510788
6q18.pdb	6q18_HL_A_GA174C.pdb	-0.28044843673706055	-0.07320000231266022
6q18.pdb	6q18_HL_A_GA174Q.pdb	-0.29946836829185486	-0.0007999999797903001
6q18.pdb	6q18_HL_A_GA174E.pdb	-0.444803923368454	-0.19020000100135803
6q18.pdb	6q18_HL_A_GA174H.pdb	-0.23892532289028168	-0.20469999313354492
6q18.pdb	6q18_HL_A_GA174I.pdb	-0.25152474641799927	-0.16359999775886536
6q18.pdb	6q18_HL_A_GA174L.pdb	-0.08760371804237366	-0.1712000072002411
6q18.pdb	6q18_HL_A_GA174K.pdb	-0.2737662196159363	0.025800000876188278
6q18.pdb	6q18_HL_A_GA174M.pdb	-0.04918009042739868	0.07530000060796738
6q18.pdb	6q18_HL_A_GA174F.pdb	-0.257933646440506	0.07410000264644623
6q18.pdb	6q18_HL_A_GA174P.pdb	-0.2595690190792084	-0.1014999970793724
6q18.pdb	6q18_HL_A_GA174S.pdb	-0.4716123640537262	-0.07020000368356705
6q18.pdb	6q18_HL_A_GA174T.pdb	-0.4486660957336426	-0.1696999967098236
6q18.pdb	6q18_HL_A_GA174W.pdb	-0.10212744772434235	-0.12520000338554382
6q18.pdb	6q18_HL_A_GA174Y.pdb	-0.23354975879192352	-0.08820000290870667
6q18.pdb	6q18_HL_A_GA174V.pdb	-0.18865254521369934	-0.15489999949932098
6q18.pdb	6q18_HL_A_QA175A.pdb	0.37898969650268555	0.1761000007390976
6q18.pdb	6q18_HL_A_QA175R.pdb	-0.1151098981499672	0.38269999623298645
6q18.pdb	6q18_HL_A_QA175N.pdb	-0.053937435150146484	-0.07580000162124634
6q18.pdb	6q18_HL_A_QA175D.pdb	-0.5437100529670715	-0.34630000591278076
6q18.pdb	6q18_HL_A_QA175C.pdb	0.19346562027931213	0.05660000070929527
6q18.pdb	6q18_HL_A_QA175E.pdb	-0.14708605408668518	-0.9797999858856201
6q18.pdb	6q18_HL_A_QA175G.pdb	0.37541306018829346	-0.1574999988079071
6q18.pdb	6q18_HL_A_QA175H.pdb	-0.09713982045650482	0.11500000208616257
6q18.pdb	6q18_HL_A_QA175I.pdb	0.1126362681388855	0.49559998512268066
6q18.pdb	6q18_HL_A_QA175L.pdb	0.2824159264564514	0.44859999418258667
6q18.pdb	6q18_HL_A_QA175K.pdb	0.04332423210144043	-0.02160000056028366
6q18.pdb	6q18_HL_A_QA175M.pdb	0.16070011258125305	0.38339999318122864
6q18.pdb	6q18_HL_A_QA175F.pdb	-0.6310555934906006	0.09700000286102295
6q18.pdb	6q18_HL_A_QA175P.pdb	0.07462212443351746	-0.14090000092983246
6q18.pdb	6q18_HL_A_QA175S.pdb	-0.008697912096977234	-0.31949999928474426
6q18.pdb	6q18_HL_A_QA175T.pdb	-0.3105424642562866	0.10830000042915344
6q18.pdb	6q18_HL_A_QA175W.pdb	0.5034751296043396	1.2598999738693237
6q18.pdb	6q18_HL_A_QA175Y.pdb	-0.5747331380844116	-0.6200000047683716
6q18.pdb	6q18_HL_A_QA175V.pdb	0.05587738752365112	0.30329999327659607
6q18.pdb	6q18_HL_A_EA176A.pdb	-0.3668610155582428	-2.154900074005127
6q18.pdb	6q18_HL_A_EA176R.pdb	-0.49946555495262146	-1.8456000089645386
6q18.pdb	6q18_HL_A_EA176N.pdb	-1.1879925727844238	-2.3289999961853027
6q18.pdb	6q18_HL_A_EA176D.pdb	-1.1705598831176758	-2.4093000888824463
6q18.pdb	6q18_HL_A_EA176C.pdb	-0.5698162317276001	-2.3921000957489014
6q18.pdb	6q18_HL_A_EA176Q.pdb	-0.3757612705230713	-1.541599988937378
6q18.pdb	6q18_HL_A_EA176G.pdb	-1.1446490287780762	-2.9883999824523926
6q18.pdb	6q18_HL_A_EA176H.pdb	-0.6451330184936523	-2.473099946975708
6q18.pdb	6q18_HL_A_EA176I.pdb	-0.21806134283542633	-1.5425000190734863
6q18.pdb	6q18_HL_A_EA176L.pdb	-0.49184858798980713	-1.7315000295639038
6q18.pdb	6q18_HL_A_EA176K.pdb	-0.4864402115345001	-2.2948999404907227
6q18.pdb	6q18_HL_A_EA176M.pdb	0.1621612012386322	-1.3712999820709229
6q18.pdb	6q18_HL_A_EA176F.pdb	-0.2023080289363861	-1.5681999921798706
6q18.pdb	6q18_HL_A_EA176P.pdb	-3.0514276027679443	-3.9305999279022217
6q18.pdb	6q18_HL_A_EA176S.pdb	-0.7756441831588745	-2.827899932861328
6q18.pdb	6q18_HL_A_EA176T.pdb	-0.3442361652851105	-2.930000066757202
6q18.pdb	6q18_HL_A_EA176W.pdb	-1.1905708312988281	-2.0508999824523926
6q18.pdb	6q18_HL_A_EA176Y.pdb	-1.345674991607666	-2.6491000652313232
6q18.pdb	6q18_HL_A_EA176V.pdb	-0.3531574606895447	-1.6405999660491943
6q18.pdb	6q18_HL_A_GA177A.pdb	-0.11555162072181702	-0.8801000118255615
6q18.pdb	6q18_HL_A_GA177R.pdb	-9.637323379516602	-6.064599990844727
6q18.pdb	6q18_HL_A_GA177N.pdb	-0.5472716093063354	-0.5580999851226807
6q18.pdb	6q18_HL_A_GA177D.pdb	-1.1838260889053345	-1.1007000207901
6q18.pdb	6q18_HL_A_GA177C.pdb	-0.9553951025009155	-1.226099967956543
6q18.pdb	6q18_HL_A_GA177Q.pdb	-11.606825828552246	-12.217599868774414
6q18.pdb	6q18_HL_A_GA177E.pdb	-5.109405040740967	-5.336599826812744
6q18.pdb	6q18_HL_A_GA177H.pdb	-34.171180725097656	-34.86465072631836
6q18.pdb	6q18_HL_A_GA177I.pdb	-13.360207557678223	-10.740400314331055
6q18.pdb	6q18_HL_A_GA177L.pdb	-16.693288803100586	-11.390299797058105
6q18.pdb	6q18_HL_A_GA177K.pdb	-23.792898178100586	-21.557920455932617
6q18.pdb	6q18_HL_A_GA177M.pdb	-3.518864631652832	-3.7771999835968018
6q18.pdb	6q18_HL_A_GA177F.pdb	-28.43141746520996	-28.15730094909668
6q18.pdb	6q18_HL_A_GA177P.pdb	-6.780947685241699	-5.511499881744385
6q18.pdb	6q18_HL_A_GA177S.pdb	-2.9859659671783447	-2.3171000480651855
6q18.pdb	6q18_HL_A_GA177T.pdb	-0.08289793133735657	-1.6181000471115112
6q18.pdb	6q18_HL_A_GA177W.pdb	-31.111225128173828	-28.156490325927734
6q18.pdb	6q18_HL_A_GA177Y.pdb	-42.21989440917969	-34.73244094848633
6q18.pdb	6q18_HL_A_GA177V.pdb	-0.8965544700622559	-0.7483999729156494
6okm.pdb	6okm_HL_R_TH29A.pdb	0.07017800211906433	0.030400000512599945
6okm.pdb	6okm_HL_R_TH29R.pdb	-0.1869627684354782	-0.048500001430511475
6okm.pdb	6okm_HL_R_TH29N.pdb	0.11567175388336182	0.04450000077486038
6okm.pdb	6okm_HL_R_TH29D.pdb	-0.2108050137758255	0.11959999799728394
6okm.pdb	6okm_HL_R_TH29C.pdb	-0.09852717071771622	0.01850000023841858
6okm.pdb	6okm_HL_R_TH29Q.pdb	-0.17131733894348145	0.008999999612569809
6okm.pdb	6okm_HL_R_TH29E.pdb	-0.30254802107810974	0.06289999932050705
6okm.pdb	6okm_HL_R_TH29G.pdb	0.03951054811477661	0.04600000008940697
6okm.pdb	6okm_HL_R_TH29H.pdb	0.0514335036277771	0.3540000021457672
6okm.pdb	6okm_HL_R_TH29I.pdb	0.16904160380363464	0.007400000002235174
6okm.pdb	6okm_HL_R_TH29L.pdb	-0.11230681836605072	-0.02070000022649765
6okm.pdb	6okm_HL_R_TH29K.pdb	-0.06963120400905609	-0.025200000032782555
6okm.pdb	6okm_HL_R_TH29M.pdb	0.23598146438598633	-0.010300000198185444
6okm.pdb	6okm_HL_R_TH29F.pdb	0.08751586079597473	0.0430000014603138
6okm.pdb	6okm_HL_R_TH29P.pdb	-0.0470360666513443	0.041999999433755875
6okm.pdb	6okm_HL_R_TH29S.pdb	-0.11500145494937897	0.06589999794960022
6okm.pdb	6okm_HL_R_TH29W.pdb	0.055075228214263916	0.0013000000035390258
6okm.pdb	6okm_HL_R_TH29Y.pdb	-0.05136668682098389	0.10509999841451645
6okm.pdb	6okm_HL_R_TH29V.pdb	0.19806143641471863	0.007799999788403511
6okm.pdb	6okm_HL_R_NH30A.pdb	0.22605109214782715	-0.23160000145435333
6okm.pdb	6okm_HL_R_NH30R.pdb	0.4519903063774109	0.28600001335144043
6okm.pdb	6okm_HL_R_NH30D.pdb	0.327370285987854	-0.08229999989271164
6okm.pdb	6okm_HL_R_NH30C.pdb	0.46240442991256714	0.08349999785423279
6okm.pdb	6okm_HL_R_NH30Q.pdb	-0.17854660749435425	-0.15459999442100525
6okm.pdb	6okm_HL_R_NH30E.pdb	0.2921454906463623	0.07940000295639038
6okm.pdb	6okm_HL_R_NH30G.pdb	0.3318231701850891	-0.5422000288963318
6okm.pdb	6okm_HL_R_NH30H.pdb	0.4474053382873535	0.4221000075340271
6okm.pdb	6okm_HL_R_NH30I.pdb	0.18810561299324036	-0.10180000215768814
6okm.pdb	6okm_HL_R_NH30L.pdb	0.7346311211585999	1.0269999504089355
6okm.pdb	6okm_HL_R_NH30K.pdb	0.4329415559768677	1.5205999612808228
6okm.pdb	6okm_HL_R_NH30M.pdb	0.8715013861656189	0.6628000140190125
6okm.pdb	6okm_HL_R_NH30F.pdb	0.7401102185249329	0.5515000224113464
6okm.pdb	6okm_HL_R_NH30P.pdb	-0.3838157057762146	-0.4544999897480011
6okm.pdb	6okm_HL_R_NH30S.pdb	0.0033188164234161377	-0.6402999758720398
6okm.pdb	6okm_HL_R_NH30T.pdb	0.23136907815933228	0.10509999841451645
6okm.pdb	6okm_HL_R_NH30W.pdb	0.49623823165893555	0.20080000162124634
6okm.pdb	6okm_HL_R_NH30Y.pdb	0.785073459148407	0.24169999361038208
6okm.pdb	6okm_HL_R_NH30V.pdb	0.4395807385444641	0.9678999781608582
6okm.pdb	6okm_HL_R_YH31A.pdb	-0.5330222845077515	-0.9271000027656555
6okm.pdb	6okm_HL_R_YH31R.pdb	-0.5963717699050903	-1.0743999481201172
6okm.pdb	6okm_HL_R_YH31N.pdb	-0.34507784247398376	-1.5378999710083008
6okm.pdb	6okm_HL_R_YH31D.pdb	-0.613118052482605	-0.15389999747276306
6okm.pdb	6okm_HL_R_YH31C.pdb	-0.7153275609016418	-0.819100022315979
6okm.pdb	6okm_HL_R_YH31Q.pdb	-0.3404683470726013	-1.2400000095367432
6okm.pdb	6okm_HL_R_YH31E.pdb	-0.19207563996315002	0.26600000262260437
6okm.pdb	6okm_HL_R_YH31G.pdb	-0.6112642288208008	-1.0081000328063965
6okm.pdb	6okm_HL_R_YH31H.pdb	-0.21325340867042542	-0.9358000159263611
6okm.pdb	6okm_HL_R_YH31I.pdb	-0.10896306484937668	0.02669999934732914
6okm.pdb	6okm_HL_R_YH31L.pdb	-0.31428009271621704	-0.18889999389648438
6okm.pdb	6okm_HL_R_YH31K.pdb	-0.6778991222381592	-1.4326000213623047
6okm.pdb	6okm_HL_R_YH31M.pdb	-0.03939078748226166	0.8090999722480774
6okm.pdb	6okm_HL_R_YH31F.pdb	0.028090238571166992	0.39430001378059387
6okm.pdb	6okm_HL_R_YH31P.pdb	-0.9112583994865417	-0.5307000279426575
6okm.pdb	6okm_HL_R_YH31S.pdb	-0.403056263923645	-1.257699966430664
6okm.pdb	6okm_HL_R_YH31T.pdb	-0.16158977150917053	-0.7954999804496765
6okm.pdb	6okm_HL_R_YH31W.pdb	-0.2641218304634094	1.2760000228881836
6okm.pdb	6okm_HL_R_YH31V.pdb	-0.04424658417701721	-0.4650999903678894
6okm.pdb	6okm_HL_R_LH32A.pdb	-0.866851806640625	-1.718400001525879
6okm.pdb	6okm_HL_R_LH32R.pdb	-3.085787773132324	-2.6068999767303467
6okm.pdb	6okm_HL_R_LH32N.pdb	-1.0533652305603027	-1.7252000570297241
6okm.pdb	6okm_HL_R_LH32D.pdb	-1.2164525985717773	-2.9247000217437744
6okm.pdb	6okm_HL_R_LH32C.pdb	-0.7504496574401855	-1.4532999992370605
6okm.pdb	6okm_HL_R_LH32Q.pdb	-1.2814950942993164	-2.2916998863220215
6okm.pdb	6okm_HL_R_LH32E.pdb	-1.5691232681274414	-3.2430999279022217
6okm.pdb	6okm_HL_R_LH32G.pdb	-0.9199979305267334	-2.0034000873565674
6okm.pdb	6okm_HL_R_LH32H.pdb	-1.375058650970459	-1.0024000406265259
6okm.pdb	6okm_HL_R_LH32I.pdb	-0.7849727869033813	-0.7067999839782715
6okm.pdb	6okm_HL_R_LH32K.pdb	-3.0620291233062744	-1.2759000062942505
6okm.pdb	6okm_HL_R_LH32M.pdb	-0.022784456610679626	0.2897000014781952
6okm.pdb	6okm_HL_R_LH32F.pdb	0.6202530860900879	1.3717999458312988
6okm.pdb	6okm_HL_R_LH32P.pdb	0.010788828134536743	-1.579800009727478
6okm.pdb	6okm_HL_R_LH32S.pdb	-1.0613280534744263	-1.9931999444961548
6okm.pdb	6okm_HL_R_LH32T.pdb	-0.9592068195343018	-1.4589999914169312
6okm.pdb	6okm_HL_R_LH32W.pdb	-6.758782386779785	-3.1570000648498535
6okm.pdb	6okm_HL_R_LH32Y.pdb	0.8653903603553772	-0.18889999389648438
6okm.pdb	6okm_HL_R_LH32V.pdb	-0.783196210861206	-1.138200044631958
6okm.pdb	6okm_HL_R_VH49A.pdb	-0.17947755753993988	-0.6279000043869019
6okm.pdb	6okm_HL_R_VH49R.pdb	-1.8850760459899902	-3.5541000366210938
6okm.pdb	6okm_HL_R_VH49N.pdb	0.023032233119010925	-0.7541999816894531
6okm.pdb	6okm_HL_R_VH49D.pdb	-1.0276658535003662	-1.6556999683380127
6okm.pdb	6okm_HL_R_VH49C.pdb	-0.06303830444812775	-0.38269999623298645
6okm.pdb	6okm_HL_R_VH49Q.pdb	-0.45989227294921875	-0.8259000182151794
6okm.pdb	6okm_HL_R_VH49E.pdb	-0.722872257232666	-0.289900004863739
6okm.pdb	6okm_HL_R_VH49G.pdb	-0.19255653023719788	-0.9955999851226807
6okm.pdb	6okm_HL_R_VH49H.pdb	-1.2783751487731934	-2.91510009765625
6okm.pdb	6okm_HL_R_VH49I.pdb	-0.08304711431264877	-0.30550000071525574
6okm.pdb	6okm_HL_R_VH49L.pdb	-0.23588262498378754	-0.5182999968528748
6okm.pdb	6okm_HL_R_VH49K.pdb	-0.04986050724983215	-0.1005999967455864
6okm.pdb	6okm_HL_R_VH49M.pdb	-0.2329992800951004	-0.359499990940094
6okm.pdb	6okm_HL_R_VH49F.pdb	-8.83178997039795	-9.661800384521484
6okm.pdb	6okm_HL_R_VH49P.pdb	-0.7091705799102783	-0.7324000000953674
6okm.pdb	6okm_HL_R_VH49S.pdb	-0.6539390087127686	-0.8324999809265137
6okm.pdb	6okm_HL_R_VH49T.pdb	-0.46210530400276184	-0.44440001249313354
6okm.pdb	6okm_HL_R_VH49W.pdb	-0.7741566896438599	-0.9074000120162964
6okm.pdb	6okm_HL_R_VH49Y.pdb	-1.354461669921875	-0.8938999772071838
6okm.pdb	6okm_HL_R_NH51A.pdb	0.3868401050567627	-0.06589999794960022
6okm.pdb	6okm_HL_R_NH51R.pdb	0.5953108072280884	0.6557000279426575
6okm.pdb	6okm_HL_R_NH51D.pdb	-0.35281115770339966	-0.4997999966144562
6okm.pdb	6okm_HL_R_NH51C.pdb	0.4405931830406189	0.05460000038146973
6okm.pdb	6okm_HL_R_NH51Q.pdb	0.4460768699645996	-0.3077000081539154
6okm.pdb	6okm_HL_R_NH51E.pdb	0.008225873112678528	-0.4221000075340271
6okm.pdb	6okm_HL_R_NH51G.pdb	0.41265571117401123	-0.3630000054836273
6okm.pdb	6okm_HL_R_NH51H.pdb	-0.06380155682563782	0.49140000343322754
6okm.pdb	6okm_HL_R_NH51I.pdb	1.0782103538513184	0.5938000082969666
6okm.pdb	6okm_HL_R_NH51L.pdb	0.6597926616668701	0.8881999850273132
6okm.pdb	6okm_HL_R_NH51K.pdb	0.5269712805747986	0.2513999938964844
6okm.pdb	6okm_HL_R_NH51M.pdb	1.0859761238098145	1.6816999912261963
6okm.pdb	6okm_HL_R_NH51F.pdb	-2.503136396408081	-1.4256999492645264
6okm.pdb	6okm_HL_R_NH51P.pdb	-0.7822137475013733	-2.34060001373291
6okm.pdb	6okm_HL_R_NH51S.pdb	0.14762163162231445	-0.551800012588501
6okm.pdb	6okm_HL_R_NH51T.pdb	0.20202448964118958	-0.3831000030040741
6okm.pdb	6okm_HL_R_NH51W.pdb	-2.5195257663726807	-0.9484999775886536
6okm.pdb	6okm_HL_R_NH51Y.pdb	0.3011783957481384	1.107200026512146
6okm.pdb	6okm_HL_R_NH51V.pdb	0.8962871432304382	0.4803999960422516
6okm.pdb	6okm_HL_R_DH56A.pdb	-0.13596338033676147	0.0024999999441206455
6okm.pdb	6okm_HL_R_DH56R.pdb	-0.007352307438850403	-0.08049999922513962
6okm.pdb	6okm_HL_R_DH56N.pdb	-0.05021309852600098	-0.08299999684095383
6okm.pdb	6okm_HL_R_DH56C.pdb	0.013174936175346375	0.2768999934196472
6okm.pdb	6okm_HL_R_DH56Q.pdb	0.03247988224029541	-0.02630000002682209
6okm.pdb	6okm_HL_R_DH56E.pdb	-0.136832594871521	-0.011599999852478504
6okm.pdb	6okm_HL_R_DH56G.pdb	-0.039028599858284	-0.21979999542236328
6okm.pdb	6okm_HL_R_DH56H.pdb	0.11680528521537781	-0.10270000249147415
6okm.pdb	6okm_HL_R_DH56I.pdb	0.2802564799785614	0.39480000734329224
6okm.pdb	6okm_HL_R_DH56L.pdb	0.4687875509262085	1.0960999727249146
6okm.pdb	6okm_HL_R_DH56K.pdb	0.018041551113128662	0.6757000088691711
6okm.pdb	6okm_HL_R_DH56M.pdb	0.9708896279335022	1.2908999919891357
6okm.pdb	6okm_HL_R_DH56F.pdb	0.5503526926040649	0.9811999797821045
6okm.pdb	6okm_HL_R_DH56P.pdb	-0.02122199535369873	-0.16259999573230743
6okm.pdb	6okm_HL_R_DH56S.pdb	-0.30439820885658264	-0.17589999735355377
6okm.pdb	6okm_HL_R_DH56T.pdb	-0.22891566157341003	-0.13269999623298645
6okm.pdb	6okm_HL_R_DH56W.pdb	0.5918441414833069	0.878600001335144
6okm.pdb	6okm_HL_R_DH56Y.pdb	0.2818348705768585	0.7002000212669373
6okm.pdb	6okm_HL_R_DH56V.pdb	0.2201365828514099	0.3476000130176544
6okm.pdb	6okm_HL_R_YH58A.pdb	-0.4935452938079834	-0.5322999954223633
6okm.pdb	6okm_HL_R_YH58R.pdb	-0.4496771991252899	-0.7390999794006348
6okm.pdb	6okm_HL_R_YH58N.pdb	-0.5659515857696533	-0.6557999849319458
6okm.pdb	6okm_HL_R_YH58D.pdb	-0.5852155685424805	-0.8345000147819519
6okm.pdb	6okm_HL_R_YH58C.pdb	-0.41488832235336304	-0.6137999892234802
6okm.pdb	6okm_HL_R_YH58Q.pdb	-0.5081342458724976	-0.640500009059906
6okm.pdb	6okm_HL_R_YH58E.pdb	-0.6426178812980652	-0.5385000109672546
6okm.pdb	6okm_HL_R_YH58G.pdb	-0.7124608159065247	-0.7049000263214111
6okm.pdb	6okm_HL_R_YH58H.pdb	-0.5008295774459839	-0.754800021648407
6okm.pdb	6okm_HL_R_YH58I.pdb	-0.2313063144683838	-0.29190000891685486
6okm.pdb	6okm_HL_R_YH58L.pdb	-0.2868976891040802	-0.4043999910354614
6okm.pdb	6okm_HL_R_YH58K.pdb	-0.4248911142349243	-0.9549999833106995
6okm.pdb	6okm_HL_R_YH58M.pdb	-0.18916505575180054	-0.6394000053405762
6okm.pdb	6okm_HL_R_YH58F.pdb	-0.5065479278564453	-0.42879998683929443
6okm.pdb	6okm_HL_R_YH58P.pdb	-1.0347378253936768	-1.1708999872207642
6okm.pdb	6okm_HL_R_YH58S.pdb	-0.7040234804153442	-0.9099000096321106
6okm.pdb	6okm_HL_R_YH58T.pdb	-0.9881606698036194	-0.9876000285148621
6okm.pdb	6okm_HL_R_YH58W.pdb	-0.3371430039405823	-0.5616999864578247
6okm.pdb	6okm_HL_R_YH58V.pdb	-0.21222689747810364	-0.47929999232292175
6okm.pdb	6okm_HL_R_RH97A.pdb	-0.5884350538253784	0.6327000260353088
6okm.pdb	6okm_HL_R_RH97N.pdb	-0.5220026969909668	0.534600019454956
6okm.pdb	6okm_HL_R_RH97D.pdb	-0.9741135835647583	0.8967999815940857
6okm.pdb	6okm_HL_R_RH97C.pdb	-0.6461842060089111	0.6133999824523926
6okm.pdb	6okm_HL_R_RH97Q.pdb	-0.5943155884742737	1.3381999731063843
6okm.pdb	6okm_HL_R_RH97E.pdb	-0.6224457025527954	1.6481000185012817
6okm.pdb	6okm_HL_R_RH97G.pdb	-0.4077630639076233	0.557699978351593
6okm.pdb	6okm_HL_R_RH97H.pdb	-0.5893915891647339	0.9732000231742859
6okm.pdb	6okm_HL_R_RH97I.pdb	-0.38742363452911377	0.6021000146865845
6okm.pdb	6okm_HL_R_RH97L.pdb	-0.44586071372032166	0.4878999888896942
6okm.pdb	6okm_HL_R_RH97K.pdb	-0.7298886775970459	0.26919999718666077
6okm.pdb	6okm_HL_R_RH97M.pdb	-0.27681416273117065	0.6467999815940857
6okm.pdb	6okm_HL_R_RH97F.pdb	-0.8111838102340698	0.47540000081062317
6okm.pdb	6okm_HL_R_RH97P.pdb	-0.442168653011322	1.1261999607086182
6okm.pdb	6okm_HL_R_RH97S.pdb	-0.502446174621582	1.667099952697754
6okm.pdb	6okm_HL_R_RH97T.pdb	-0.5987949967384338	1.242900013923645
6okm.pdb	6okm_HL_R_RH97W.pdb	-0.4208701252937317	2.654900074005127
6okm.pdb	6okm_HL_R_RH97Y.pdb	-1.0862343311309814	0.3212999999523163
6okm.pdb	6okm_HL_R_RH97V.pdb	-0.5639560222625732	1.426800012588501
6okm.pdb	6okm_HL_R_DH98A.pdb	-1.7602207660675049	-2.9110000133514404
6okm.pdb	6okm_HL_R_DH98R.pdb	-1.7856221199035645	-5.28980016708374
6okm.pdb	6okm_HL_R_DH98N.pdb	-1.810124158859253	-0.6128000020980835
6okm.pdb	6okm_HL_R_DH98C.pdb	-1.6977176666259766	-1.9128999710083008
6okm.pdb	6okm_HL_R_DH98Q.pdb	-1.8289406299591064	-1.9012000560760498
6okm.pdb	6okm_HL_R_DH98E.pdb	-1.4355278015136719	-2.021399974822998
6okm.pdb	6okm_HL_R_DH98G.pdb	-2.165160655975342	-2.0241000652313232
6okm.pdb	6okm_HL_R_DH98H.pdb	-1.9431486129760742	-1.1516000032424927
6okm.pdb	6okm_HL_R_DH98I.pdb	-1.6459155082702637	-1.0716999769210815
6okm.pdb	6okm_HL_R_DH98L.pdb	-1.7137260437011719	-1.3495999574661255
6okm.pdb	6okm_HL_R_DH98K.pdb	-4.12345552444458	-4.583000183105469
6okm.pdb	6okm_HL_R_DH98M.pdb	-1.5496406555175781	-0.9692000150680542
6okm.pdb	6okm_HL_R_DH98F.pdb	-4.445807933807373	-2.0829999446868896
6okm.pdb	6okm_HL_R_DH98P.pdb	-1.7106761932373047	-3.238100051879883
6okm.pdb	6okm_HL_R_DH98S.pdb	-2.150768995285034	-2.387700080871582
6okm.pdb	6okm_HL_R_DH98T.pdb	-2.3072733879089355	-1.9639999866485596
6okm.pdb	6okm_HL_R_DH98W.pdb	-8.750420570373535	-6.997200012207031
6okm.pdb	6okm_HL_R_DH98Y.pdb	-2.8834340572357178	-2.9537999629974365
6okm.pdb	6okm_HL_R_DH98V.pdb	-1.6883502006530762	-1.5614999532699585
6okm.pdb	6okm_HL_R_RH99A.pdb	-0.5371726751327515	-2.3482000827789307
6okm.pdb	6okm_HL_R_RH99N.pdb	-0.6811254024505615	-2.255199909210205
6okm.pdb	6okm_HL_R_RH99D.pdb	-0.865501344203949	-3.3726999759674072
6okm.pdb	6okm_HL_R_RH99C.pdb	-0.23740628361701965	-1.9154000282287598
6okm.pdb	6okm_HL_R_RH99Q.pdb	-0.2663601040840149	-1.6252000331878662
6okm.pdb	6okm_HL_R_RH99E.pdb	0.17742422223091125	-2.61929988861084
6okm.pdb	6okm_HL_R_RH99G.pdb	-0.5247445106506348	-2.9458999633789062
6okm.pdb	6okm_HL_R_RH99H.pdb	-0.4221358299255371	-2.6061999797821045
6okm.pdb	6okm_HL_R_RH99I.pdb	0.04950109124183655	-0.9937999844551086
6okm.pdb	6okm_HL_R_RH99L.pdb	-0.2649410367012024	-0.8799999952316284
6okm.pdb	6okm_HL_R_RH99K.pdb	-0.46899718046188354	-1.1416000127792358
6okm.pdb	6okm_HL_R_RH99M.pdb	0.36326730251312256	-0.49410000443458557
6okm.pdb	6okm_HL_R_RH99F.pdb	-4.787501335144043	-4.6722002029418945
6okm.pdb	6okm_HL_R_RH99P.pdb	0.25740742683410645	-2.1810998916625977
6okm.pdb	6okm_HL_R_RH99S.pdb	-0.8134267926216125	-2.9990999698638916
6okm.pdb	6okm_HL_R_RH99T.pdb	-0.5172308683395386	-1.9764000177383423
6okm.pdb	6okm_HL_R_RH99W.pdb	-3.475111484527588	-4.043499946594238
6okm.pdb	6okm_HL_R_RH99Y.pdb	0.7043377757072449	-1.2063000202178955
6okm.pdb	6okm_HL_R_RH99V.pdb	0.1761985421180725	-0.3977000117301941
6okm.pdb	6okm_HL_R_YL32A.pdb	-1.5170316696166992	-1.0950000286102295
6okm.pdb	6okm_HL_R_YL32R.pdb	-0.7193464040756226	-1.4240000247955322
6okm.pdb	6okm_HL_R_YL32N.pdb	-0.8619265556335449	-1.1109999418258667
6okm.pdb	6okm_HL_R_YL32D.pdb	-1.3537795543670654	-1.4101999998092651
6okm.pdb	6okm_HL_R_YL32C.pdb	-0.6873899698257446	-1.2996000051498413
6okm.pdb	6okm_HL_R_YL32Q.pdb	-1.1600528955459595	-1.280900001525879
6okm.pdb	6okm_HL_R_YL32E.pdb	-1.0135674476623535	-1.232699990272522
6okm.pdb	6okm_HL_R_YL32G.pdb	-1.3755223751068115	-1.7753000259399414
6okm.pdb	6okm_HL_R_YL32H.pdb	-0.6516460180282593	-0.3107999861240387
6okm.pdb	6okm_HL_R_YL32I.pdb	-1.7306623458862305	-2.161099910736084
6okm.pdb	6okm_HL_R_YL32L.pdb	-1.3607032299041748	-0.27869999408721924
6okm.pdb	6okm_HL_R_YL32K.pdb	-0.7169353365898132	-0.9671000242233276
6okm.pdb	6okm_HL_R_YL32M.pdb	-0.4931485056877136	-0.6531000137329102
6okm.pdb	6okm_HL_R_YL32F.pdb	0.11941248178482056	0.1703999936580658
6okm.pdb	6okm_HL_R_YL32P.pdb	-1.7060797214508057	-1.4107999801635742
6okm.pdb	6okm_HL_R_YL32S.pdb	-0.8463382124900818	-1.6908999681472778
6okm.pdb	6okm_HL_R_YL32T.pdb	-1.087507724761963	-1.374500036239624
6okm.pdb	6okm_HL_R_YL32W.pdb	-0.33580049872398376	0.2451000064611435
6okm.pdb	6okm_HL_R_YL32V.pdb	-1.193501591682434	-1.382699966430664
6okm.pdb	6okm_HL_R_VL34A.pdb	-0.4436284899711609	-0.35830000042915344
6okm.pdb	6okm_HL_R_VL34R.pdb	-0.5027297735214233	-0.6277999877929688
6okm.pdb	6okm_HL_R_VL34N.pdb	-0.4604799747467041	-0.22089999914169312
6okm.pdb	6okm_HL_R_VL34D.pdb	-1.189267873764038	-0.5091999769210815
6okm.pdb	6okm_HL_R_VL34C.pdb	-0.36038368940353394	-0.01119999960064888
6okm.pdb	6okm_HL_R_VL34Q.pdb	-0.5228015780448914	-0.31060001254081726
6okm.pdb	6okm_HL_R_VL34E.pdb	-0.8747909665107727	-0.03440000116825104
6okm.pdb	6okm_HL_R_VL34G.pdb	-0.5713412761688232	-0.38909998536109924
6okm.pdb	6okm_HL_R_VL34H.pdb	-0.7078843712806702	-0.42800000309944153
6okm.pdb	6okm_HL_R_VL34I.pdb	-0.3210940659046173	0.18140000104904175
6okm.pdb	6okm_HL_R_VL34L.pdb	-0.7386806011199951	-0.28049999475479126
6okm.pdb	6okm_HL_R_VL34K.pdb	-0.5246411561965942	-0.03200000151991844
6okm.pdb	6okm_HL_R_VL34M.pdb	-0.5670029520988464	-0.155799999833107
6okm.pdb	6okm_HL_R_VL34F.pdb	-0.609394907951355	-0.2709999978542328
6okm.pdb	6okm_HL_R_VL34P.pdb	-0.9009661674499512	-0.5113999843597412
6okm.pdb	6okm_HL_R_VL34S.pdb	-0.8479357957839966	-0.3188000023365021
6okm.pdb	6okm_HL_R_VL34T.pdb	-0.7737295627593994	-0.3984000086784363
6okm.pdb	6okm_HL_R_VL34W.pdb	-0.637910783290863	-0.9713000059127808
6okm.pdb	6okm_HL_R_VL34Y.pdb	-0.8438253998756409	-0.5292999744415283
6okm.pdb	6okm_HL_R_YL49A.pdb	0.7694022059440613	-0.6273000240325928
6okm.pdb	6okm_HL_R_YL49R.pdb	-0.24936741590499878	-1.579300045967102
6okm.pdb	6okm_HL_R_YL49N.pdb	0.2185313105583191	-0.5073999762535095
6okm.pdb	6okm_HL_R_YL49D.pdb	0.08226552605628967	-0.6351000070571899
6okm.pdb	6okm_HL_R_YL49C.pdb	0.7470685839653015	-0.6571999788284302
6okm.pdb	6okm_HL_R_YL49Q.pdb	0.30828291177749634	0.08009999990463257
6okm.pdb	6okm_HL_R_YL49E.pdb	0.12312233448028564	-0.8755999803543091
6okm.pdb	6okm_HL_R_YL49G.pdb	0.6737027764320374	-0.9830999970436096
6okm.pdb	6okm_HL_R_YL49H.pdb	0.2042870819568634	-0.7290999889373779
6okm.pdb	6okm_HL_R_YL49I.pdb	0.9468491673469543	0.03180000185966492
6okm.pdb	6okm_HL_R_YL49L.pdb	0.8524733185768127	-0.0015999999595806003
6okm.pdb	6okm_HL_R_YL49K.pdb	0.28853869438171387	-0.7914000153541565
6okm.pdb	6okm_HL_R_YL49M.pdb	0.4896974563598633	-0.27630001306533813
6okm.pdb	6okm_HL_R_YL49F.pdb	0.22739964723587036	0.46720001101493835
6okm.pdb	6okm_HL_R_YL49P.pdb	0.5484111905097961	-0.550000011920929
6okm.pdb	6okm_HL_R_YL49S.pdb	0.38752490282058716	-0.7423999905586243
6okm.pdb	6okm_HL_R_YL49T.pdb	0.6054902076721191	-0.8998000025749207
6okm.pdb	6okm_HL_R_YL49W.pdb	0.7158811688423157	1.2451000213623047
6okm.pdb	6okm_HL_R_YL49V.pdb	1.035013198852539	0.026200000196695328
6okm.pdb	6okm_HL_R_NL53A.pdb	0.13580122590065002	0.16920000314712524
6okm.pdb	6okm_HL_R_NL53R.pdb	0.006802961230278015	0.4422999918460846
6okm.pdb	6okm_HL_R_NL53D.pdb	-0.14059369266033173	-0.7038000226020813
6okm.pdb	6okm_HL_R_NL53C.pdb	-0.12660232186317444	0.2581999897956848
6okm.pdb	6okm_HL_R_NL53Q.pdb	-0.022875607013702393	-0.03999999910593033
6okm.pdb	6okm_HL_R_NL53E.pdb	-0.08112025260925293	-0.22280000150203705
6okm.pdb	6okm_HL_R_NL53G.pdb	0.4857447147369385	0.2639999985694885
6okm.pdb	6okm_HL_R_NL53H.pdb	0.15815114974975586	0.15150000154972076
6okm.pdb	6okm_HL_R_NL53I.pdb	0.1620369553565979	-0.20239999890327454
6okm.pdb	6okm_HL_R_NL53L.pdb	0.22992023825645447	0.37229999899864197
6okm.pdb	6okm_HL_R_NL53K.pdb	0.1888670027256012	0.42640000581741333
6okm.pdb	6okm_HL_R_NL53M.pdb	0.6078639030456543	0.7494000196456909
6okm.pdb	6okm_HL_R_NL53F.pdb	0.37839919328689575	0.18930000066757202
6okm.pdb	6okm_HL_R_NL53P.pdb	0.434440016746521	0.17730000615119934
6okm.pdb	6okm_HL_R_NL53S.pdb	-0.10717593133449554	0.1420000046491623
6okm.pdb	6okm_HL_R_NL53T.pdb	0.021658509969711304	0.26750001311302185
6okm.pdb	6okm_HL_R_NL53W.pdb	0.35181623697280884	0.12770000100135803
6okm.pdb	6okm_HL_R_NL53Y.pdb	0.9830321669578552	1.7431000471115112
6okm.pdb	6okm_HL_R_NL53V.pdb	0.1723727285861969	0.6003999710083008
6okm.pdb	6okm_HL_R_LL54A.pdb	-0.30559155344963074	0.35569998621940613
6okm.pdb	6okm_HL_R_LL54R.pdb	-0.5886662602424622	-0.17720000445842743
6okm.pdb	6okm_HL_R_LL54N.pdb	-0.7433993220329285	0.28790000081062317
6okm.pdb	6okm_HL_R_LL54D.pdb	-1.1157877445220947	0.840399980545044
6okm.pdb	6okm_HL_R_LL54C.pdb	-0.7140557169914246	0.12939999997615814
6okm.pdb	6okm_HL_R_LL54Q.pdb	-0.6319576501846313	0.37529999017715454
6okm.pdb	6okm_HL_R_LL54E.pdb	-0.6245827674865723	0.5098999738693237
6okm.pdb	6okm_HL_R_LL54G.pdb	-0.5207248330116272	0.3490999937057495
6okm.pdb	6okm_HL_R_LL54H.pdb	-0.6525111198425293	0.35519999265670776
6okm.pdb	6okm_HL_R_LL54I.pdb	-0.21803873777389526	-0.12600000202655792
6okm.pdb	6okm_HL_R_LL54K.pdb	-0.42512035369873047	-0.2508000135421753
6okm.pdb	6okm_HL_R_LL54M.pdb	-0.24597984552383423	-0.06449999660253525
6okm.pdb	6okm_HL_R_LL54F.pdb	-0.5574688911437988	-0.14820000529289246
6okm.pdb	6okm_HL_R_LL54P.pdb	-0.2803846597671509	1.0098999738693237
6okm.pdb	6okm_HL_R_LL54S.pdb	-0.6472315788269043	-0.03370000049471855
6okm.pdb	6okm_HL_R_LL54T.pdb	-0.5963560342788696	-0.19689999520778656
6okm.pdb	6okm_HL_R_LL54W.pdb	-0.7554157972335815	0.20260000228881836
6okm.pdb	6okm_HL_R_LL54Y.pdb	-0.7500577569007874	0.12489999830722809
6okm.pdb	6okm_HL_R_LL54V.pdb	-0.0671512633562088	0.5382999777793884
6okm.pdb	6okm_HL_R_EL55A.pdb	0.37384212017059326	-0.8600999712944031
6okm.pdb	6okm_HL_R_EL55R.pdb	0.30948734283447266	-1.011199951171875
6okm.pdb	6okm_HL_R_EL55N.pdb	-0.16594219207763672	-0.7674999833106995
6okm.pdb	6okm_HL_R_EL55D.pdb	-0.33593830466270447	-0.20149999856948853
6okm.pdb	6okm_HL_R_EL55C.pdb	0.05948561429977417	-0.4514999985694885
6okm.pdb	6okm_HL_R_EL55Q.pdb	-0.05817267298698425	-0.5813999772071838
6okm.pdb	6okm_HL_R_EL55G.pdb	0.03766952455043793	-1.0160000324249268
6okm.pdb	6okm_HL_R_EL55H.pdb	-0.08837433904409409	-0.6557999849319458
6okm.pdb	6okm_HL_R_EL55I.pdb	0.2562224864959717	-0.8367999792098999
6okm.pdb	6okm_HL_R_EL55L.pdb	-0.031938403844833374	-2.386899948120117
6okm.pdb	6okm_HL_R_EL55K.pdb	0.3823254108428955	-1.0490000247955322
6okm.pdb	6okm_HL_R_EL55M.pdb	0.5809333324432373	-0.9380000233650208
6okm.pdb	6okm_HL_R_EL55F.pdb	-0.24491234123706818	-0.6875
6okm.pdb	6okm_HL_R_EL55P.pdb	0.6205404996871948	-0.9063000082969666
6okm.pdb	6okm_HL_R_EL55S.pdb	-0.11601226776838303	-0.28139999508857727
6okm.pdb	6okm_HL_R_EL55T.pdb	0.14277315139770508	-1.0786000490188599
6okm.pdb	6okm_HL_R_EL55W.pdb	-0.16811096668243408	-0.48559999465942383
6okm.pdb	6okm_HL_R_EL55Y.pdb	-0.17909187078475952	-1.2470999956130981
6okm.pdb	6okm_HL_R_EL55V.pdb	0.5264371633529663	-0.8931999802589417
6okm.pdb	6okm_HL_R_SL56A.pdb	0.09465634822845459	0.34200000762939453
6okm.pdb	6okm_HL_R_SL56R.pdb	-0.27857667207717896	0.08669999986886978
6okm.pdb	6okm_HL_R_SL56N.pdb	0.2166980504989624	0.3386000096797943
6okm.pdb	6okm_HL_R_SL56D.pdb	-0.2961069345474243	0.9409999847412109
6okm.pdb	6okm_HL_R_SL56C.pdb	0.5211360454559326	1.0916999578475952
6okm.pdb	6okm_HL_R_SL56Q.pdb	-0.582089364528656	0.6158999800682068
6okm.pdb	6okm_HL_R_SL56E.pdb	-0.4491303563117981	0.5555999875068665
6okm.pdb	6okm_HL_R_SL56G.pdb	0.22521018981933594	0.08659999817609787
6okm.pdb	6okm_HL_R_SL56H.pdb	0.05150866508483887	0.32190001010894775
6okm.pdb	6okm_HL_R_SL56I.pdb	0.34377121925354004	1.0895999670028687
6okm.pdb	6okm_HL_R_SL56L.pdb	0.48787206411361694	1.079200029373169
6okm.pdb	6okm_HL_R_SL56K.pdb	-0.22662882506847382	0.15189999341964722
6okm.pdb	6okm_HL_R_SL56M.pdb	1.2067575454711914	1.7482999563217163
6okm.pdb	6okm_HL_R_SL56F.pdb	0.956815779209137	0.9739000201225281
6okm.pdb	6okm_HL_R_SL56P.pdb	0.9638890624046326	1.636299967765808
6okm.pdb	6okm_HL_R_SL56T.pdb	-0.3255668878555298	0.3702000081539154
6okm.pdb	6okm_HL_R_SL56W.pdb	0.6490472555160522	0.7142000198364258
6okm.pdb	6okm_HL_R_SL56Y.pdb	0.014184236526489258	0.6863999962806702
6okm.pdb	6okm_HL_R_SL56V.pdb	0.7387465238571167	1.1533000469207764
6okm.pdb	6okm_HL_R_VL58A.pdb	-0.050720274448394775	0.009399999864399433
6okm.pdb	6okm_HL_R_VL58R.pdb	-0.2477550506591797	-0.21940000355243683
6okm.pdb	6okm_HL_R_VL58N.pdb	-0.3187379539012909	-0.006099999882280827
6okm.pdb	6okm_HL_R_VL58D.pdb	-0.4046541750431061	1.250100016593933
6okm.pdb	6okm_HL_R_VL58C.pdb	-0.26292985677719116	-0.022299999371170998
6okm.pdb	6okm_HL_R_VL58Q.pdb	-0.1668487787246704	0.298799991607666
6okm.pdb	6okm_HL_R_VL58E.pdb	-0.22138211131095886	0.8507000207901001
6okm.pdb	6okm_HL_R_VL58G.pdb	-0.43153685331344604	0.11630000174045563
6okm.pdb	6okm_HL_R_VL58H.pdb	-0.4201604723930359	0.0430000014603138
6okm.pdb	6okm_HL_R_VL58I.pdb	-0.27077868580818176	0.014000000432133675
6okm.pdb	6okm_HL_R_VL58L.pdb	-0.17667821049690247	0.11789999902248383
6okm.pdb	6okm_HL_R_VL58K.pdb	-0.24168407917022705	0.028300000354647636
6okm.pdb	6okm_HL_R_VL58M.pdb	-0.03353548049926758	0.11140000075101852
6okm.pdb	6okm_HL_R_VL58F.pdb	-0.5821799039840698	0.02070000022649765
6okm.pdb	6okm_HL_R_VL58P.pdb	-0.38758474588394165	0.028699999675154686
6okm.pdb	6okm_HL_R_VL58S.pdb	-0.17434033751487732	-0.04639999940991402
6okm.pdb	6okm_HL_R_VL58T.pdb	-0.1862730234861374	-0.017799999564886093
6okm.pdb	6okm_HL_R_VL58W.pdb	-0.6011282205581665	-0.26649999618530273
6okm.pdb	6okm_HL_R_VL58Y.pdb	-0.6472865343093872	-0.583299994468689
6okm.pdb	6okm_HL_R_YL91A.pdb	-1.0687305927276611	-1.7640999555587769
6okm.pdb	6okm_HL_R_YL91R.pdb	-1.2619686126708984	-1.0126999616622925
6okm.pdb	6okm_HL_R_YL91N.pdb	-0.9981410503387451	-1.6384999752044678
6okm.pdb	6okm_HL_R_YL91D.pdb	-1.3585469722747803	-1.8961000442504883
6okm.pdb	6okm_HL_R_YL91C.pdb	-1.0724897384643555	-1.6739000082015991
6okm.pdb	6okm_HL_R_YL91Q.pdb	-1.235152006149292	-1.8388999700546265
6okm.pdb	6okm_HL_R_YL91E.pdb	-1.3651957511901855	-2.046999931335449
6okm.pdb	6okm_HL_R_YL91G.pdb	-1.0118815898895264	-2.492500066757202
6okm.pdb	6okm_HL_R_YL91H.pdb	-0.962056040763855	-0.8356999754905701
6okm.pdb	6okm_HL_R_YL91I.pdb	-0.47460314631462097	-0.6013000011444092
6okm.pdb	6okm_HL_R_YL91L.pdb	-0.5664620995521545	-1.2532999515533447
6okm.pdb	6okm_HL_R_YL91K.pdb	-0.9657509922981262	-1.2200000286102295
6okm.pdb	6okm_HL_R_YL91M.pdb	-1.0189785957336426	-1.3240000009536743
6okm.pdb	6okm_HL_R_YL91F.pdb	-0.655112624168396	-0.1762000024318695
6okm.pdb	6okm_HL_R_YL91P.pdb	-1.1475820541381836	-1.9500000476837158
6okm.pdb	6okm_HL_R_YL91S.pdb	-1.0147114992141724	-2.0201001167297363
6okm.pdb	6okm_HL_R_YL91T.pdb	-1.1897833347320557	-1.9875999689102173
6okm.pdb	6okm_HL_R_YL91W.pdb	-0.11963088810443878	0.8069000244140625
6okm.pdb	6okm_HL_R_YL91V.pdb	-0.8804631233215332	-1.1715999841690063
6okm.pdb	6okm_HL_R_AL92R.pdb	-0.3019183874130249	-0.4235999882221222
6okm.pdb	6okm_HL_R_AL92N.pdb	-0.2637818157672882	-0.07020000368356705
6okm.pdb	6okm_HL_R_AL92D.pdb	-0.15659157931804657	0.18060000240802765
6okm.pdb	6okm_HL_R_AL92C.pdb	-0.1335538923740387	0.03350000083446503
6okm.pdb	6okm_HL_R_AL92Q.pdb	-0.04426391422748566	-0.05050000175833702
6okm.pdb	6okm_HL_R_AL92E.pdb	-0.5728634595870972	0.18860000371932983
6okm.pdb	6okm_HL_R_AL92G.pdb	-0.06119883060455322	-0.02290000021457672
6okm.pdb	6okm_HL_R_AL92H.pdb	-0.15743203461170197	-0.02879999950528145
6okm.pdb	6okm_HL_R_AL92I.pdb	-0.16756275296211243	-0.10670000314712524
6okm.pdb	6okm_HL_R_AL92L.pdb	-0.04658815264701843	-0.3571999967098236
6okm.pdb	6okm_HL_R_AL92K.pdb	-0.0971955955028534	-0.031599998474121094
6okm.pdb	6okm_HL_R_AL92M.pdb	-0.06345856189727783	0.014399999752640724
6okm.pdb	6okm_HL_R_AL92F.pdb	-0.5432741641998291	-0.03530000150203705
6okm.pdb	6okm_HL_R_AL92P.pdb	-0.4839254319667816	-0.5485000014305115
6okm.pdb	6okm_HL_R_AL92S.pdb	-0.1510961651802063	-0.10719999670982361
6okm.pdb	6okm_HL_R_AL92T.pdb	-0.25026029348373413	-0.28519999980926514
6okm.pdb	6okm_HL_R_AL92W.pdb	-0.5335700511932373	-0.07689999788999557
6okm.pdb	6okm_HL_R_AL92Y.pdb	-0.6369538903236389	0.017899999395012856
6okm.pdb	6okm_HL_R_AL92V.pdb	-0.20927311480045319	-0.09510000050067902
6okm.pdb	6okm_HL_R_QL93A.pdb	0.06391829252243042	0.04399999976158142
6okm.pdb	6okm_HL_R_QL93R.pdb	-0.07732325792312622	-0.2784000039100647
6okm.pdb	6okm_HL_R_QL93N.pdb	-0.042975276708602905	0.2110999971628189
6okm.pdb	6okm_HL_R_QL93D.pdb	-0.12486228346824646	0.5564000010490417
6okm.pdb	6okm_HL_R_QL93C.pdb	0.05534622073173523	0.34389999508857727
6okm.pdb	6okm_HL_R_QL93E.pdb	-0.011781513690948486	0.41190001368522644
6okm.pdb	6okm_HL_R_QL93G.pdb	0.000157281756401062	0.1340000033378601
6okm.pdb	6okm_HL_R_QL93H.pdb	0.003680393099784851	0.22609999775886536
6okm.pdb	6okm_HL_R_QL93I.pdb	0.035300761461257935	0.4171999990940094
6okm.pdb	6okm_HL_R_QL93L.pdb	0.05474412441253662	-0.045099999755620956
6okm.pdb	6okm_HL_R_QL93K.pdb	-0.12459786981344223	-0.12939999997615814
6okm.pdb	6okm_HL_R_QL93M.pdb	0.03978753089904785	-0.010499999858438969
6okm.pdb	6okm_HL_R_QL93F.pdb	0.7839255928993225	0.8719000220298767
6okm.pdb	6okm_HL_R_QL93P.pdb	0.20997360348701477	0.40049999952316284
6okm.pdb	6okm_HL_R_QL93S.pdb	-0.30084893107414246	0.08309999853372574
6okm.pdb	6okm_HL_R_QL93T.pdb	-0.3205164968967438	-0.18160000443458557
6okm.pdb	6okm_HL_R_QL93W.pdb	1.083461046218872	1.370300054550171
6okm.pdb	6okm_HL_R_QL93Y.pdb	0.5607031583786011	0.6524999737739563
6okm.pdb	6okm_HL_R_QL93V.pdb	0.17388027906417847	0.03150000050663948
6okm.pdb	6okm_HL_R_FL94A.pdb	-0.8503506183624268	-1.736199975013733
6okm.pdb	6okm_HL_R_FL94R.pdb	-1.2577464580535889	-2.5708000659942627
6okm.pdb	6okm_HL_R_FL94N.pdb	-1.0429470539093018	-1.4124000072479248
6okm.pdb	6okm_HL_R_FL94D.pdb	-1.2055010795593262	-1.7350000143051147
6okm.pdb	6okm_HL_R_FL94C.pdb	-0.9941889643669128	-1.6884000301361084
6okm.pdb	6okm_HL_R_FL94Q.pdb	-1.1540400981903076	-1.5241999626159668
6okm.pdb	6okm_HL_R_FL94E.pdb	-1.0179896354675293	-1.5322999954223633
6okm.pdb	6okm_HL_R_FL94G.pdb	-1.030632495880127	-2.035900115966797
6okm.pdb	6okm_HL_R_FL94H.pdb	-1.0002862215042114	-0.8730999827384949
6okm.pdb	6okm_HL_R_FL94I.pdb	-1.0517003536224365	-1.3423000574111938
6okm.pdb	6okm_HL_R_FL94L.pdb	-1.1034314632415771	-0.9577000141143799
6okm.pdb	6okm_HL_R_FL94K.pdb	-0.7527725100517273	-0.7860000133514404
6okm.pdb	6okm_HL_R_FL94M.pdb	-0.1256241500377655	-0.33709999918937683
6okm.pdb	6okm_HL_R_FL94P.pdb	-0.5769231915473938	-0.9947999715805054
6okm.pdb	6okm_HL_R_FL94S.pdb	-1.0947718620300293	-1.8277000188827515
6okm.pdb	6okm_HL_R_FL94T.pdb	-0.9541847109794617	-1.881500005722046
6okm.pdb	6okm_HL_R_FL94W.pdb	-1.307361364364624	-1.1548000574111938
6okm.pdb	6okm_HL_R_FL94Y.pdb	-3.6174755096435547	-0.9251000285148621
6okm.pdb	6okm_HL_R_FL94V.pdb	-1.0524110794067383	-1.6291999816894531
6okm.pdb	6okm_HL_R_YL96A.pdb	-0.2328527867794037	0.06830000132322311
6okm.pdb	6okm_HL_R_YL96R.pdb	-0.12104208022356033	0.1656000018119812
6okm.pdb	6okm_HL_R_YL96N.pdb	0.11318615078926086	0.052000001072883606
6okm.pdb	6okm_HL_R_YL96D.pdb	-0.43396684527397156	0.10209999978542328
6okm.pdb	6okm_HL_R_YL96C.pdb	-0.23505328595638275	0.18019999563694
6okm.pdb	6okm_HL_R_YL96Q.pdb	-0.17259278893470764	-0.0032999999821186066
6okm.pdb	6okm_HL_R_YL96E.pdb	-0.40109944343566895	-0.060100000351667404
6okm.pdb	6okm_HL_R_YL96G.pdb	-0.1258457601070404	0.0348999984562397
6okm.pdb	6okm_HL_R_YL96H.pdb	-0.01680472493171692	0.2793999910354614
6okm.pdb	6okm_HL_R_YL96I.pdb	-0.06954140961170197	0.13369999825954437
6okm.pdb	6okm_HL_R_YL96L.pdb	-0.05956709384918213	0.16329999268054962
6okm.pdb	6okm_HL_R_YL96K.pdb	-0.3641206920146942	0.11949999630451202
6okm.pdb	6okm_HL_R_YL96M.pdb	0.10436975955963135	0.08089999854564667
6okm.pdb	6okm_HL_R_YL96F.pdb	0.08748248219490051	0.14830000698566437
6okm.pdb	6okm_HL_R_YL96P.pdb	-0.047369375824928284	-0.10670000314712524
6okm.pdb	6okm_HL_R_YL96S.pdb	-0.24418115615844727	0.09960000216960907
6okm.pdb	6okm_HL_R_YL96T.pdb	-0.33883681893348694	0.04729999974370003
6okm.pdb	6okm_HL_R_YL96W.pdb	-0.3700123429298401	0.10339999943971634
6okm.pdb	6okm_HL_R_YL96V.pdb	-0.05295741558074951	0.05270000174641609
6okm.pdb	6okm_HL_R_RR36A.pdb	-0.06580507755279541	-0.671999990940094
6okm.pdb	6okm_HL_R_RR36N.pdb	-0.18715335428714752	-0.7473999857902527
6okm.pdb	6okm_HL_R_RR36D.pdb	-0.3877134323120117	-0.7513999938964844
6okm.pdb	6okm_HL_R_RR36C.pdb	-0.007879644632339478	-0.6814000010490417
6okm.pdb	6okm_HL_R_RR36Q.pdb	-0.09247418493032455	-0.7415000200271606
6okm.pdb	6okm_HL_R_RR36E.pdb	-0.27273106575012207	-0.8429999947547913
6okm.pdb	6okm_HL_R_RR36G.pdb	0.05242171883583069	-0.7440000176429749
6okm.pdb	6okm_HL_R_RR36H.pdb	-0.02615395188331604	-0.6610000133514404
6okm.pdb	6okm_HL_R_RR36I.pdb	-0.028141722083091736	-0.6607999801635742
6okm.pdb	6okm_HL_R_RR36L.pdb	0.04798886179924011	-0.7473999857902527
6okm.pdb	6okm_HL_R_RR36K.pdb	-0.11893296986818314	-0.6593000292778015
6okm.pdb	6okm_HL_R_RR36M.pdb	0.11880645155906677	-0.7067999839782715
6okm.pdb	6okm_HL_R_RR36F.pdb	-0.4067116975784302	-0.5521000027656555
6okm.pdb	6okm_HL_R_RR36P.pdb	-0.10670450329780579	-0.7056999802589417
6okm.pdb	6okm_HL_R_RR36S.pdb	-0.26517075300216675	-0.6886000037193298
6okm.pdb	6okm_HL_R_RR36T.pdb	-0.28774115443229675	-0.7214000225067139
6okm.pdb	6okm_HL_R_RR36W.pdb	-0.24616418778896332	-0.7116000056266785
6okm.pdb	6okm_HL_R_RR36Y.pdb	-0.31276437640190125	-0.7473999857902527
6okm.pdb	6okm_HL_R_RR36V.pdb	-0.16372482478618622	-0.6610999703407288
6okm.pdb	6okm_HL_R_GR39A.pdb	-3.501699447631836	-2.6570000648498535
6okm.pdb	6okm_HL_R_GR39R.pdb	-8.188754081726074	-6.9085001945495605
6okm.pdb	6okm_HL_R_GR39N.pdb	-12.090703010559082	-8.5871000289917
6okm.pdb	6okm_HL_R_GR39D.pdb	-9.266091346740723	-6.344399929046631
6okm.pdb	6okm_HL_R_GR39C.pdb	-8.647313117980957	-4.624800205230713
6okm.pdb	6okm_HL_R_GR39Q.pdb	-2.66287899017334	-1.811900019645691
6okm.pdb	6okm_HL_R_GR39E.pdb	-13.858768463134766	-8.909600257873535
6okm.pdb	6okm_HL_R_GR39H.pdb	-28.834692001342773	-21.661226272583008
6okm.pdb	6okm_HL_R_GR39I.pdb	-13.708199501037598	-11.7252197265625
6okm.pdb	6okm_HL_R_GR39L.pdb	-7.105672359466553	-5.9868998527526855
6okm.pdb	6okm_HL_R_GR39K.pdb	-10.501595497131348	-8.08080005645752
6okm.pdb	6okm_HL_R_GR39M.pdb	-11.52233600616455	-8.659799575805664
6okm.pdb	6okm_HL_R_GR39F.pdb	-13.446785926818848	-12.78499984741211
6okm.pdb	6okm_HL_R_GR39P.pdb	-6.29484748840332	-4.26609992980957
6okm.pdb	6okm_HL_R_GR39S.pdb	-6.798766136169434	-3.9639999866485596
6okm.pdb	6okm_HL_R_GR39T.pdb	-14.767195701599121	-9.837800025939941
6okm.pdb	6okm_HL_R_GR39W.pdb	-8.652009010314941	-9.8996000289917
6okm.pdb	6okm_HL_R_GR39Y.pdb	-10.075552940368652	-11.081899642944336
6okm.pdb	6okm_HL_R_GR39V.pdb	-14.426109313964844	-10.873800277709961
6okm.pdb	6okm_HL_R_PR40A.pdb	-1.1904499530792236	-1.593000054359436
6okm.pdb	6okm_HL_R_PR40R.pdb	-2.7047605514526367	-2.5552000999450684
6okm.pdb	6okm_HL_R_PR40N.pdb	-2.135256052017212	-2.0350000858306885
6okm.pdb	6okm_HL_R_PR40D.pdb	-4.412972927093506	-4.617599964141846
6okm.pdb	6okm_HL_R_PR40C.pdb	-0.7602989673614502	-1.6552000045776367
6okm.pdb	6okm_HL_R_PR40Q.pdb	-1.2578814029693604	-1.3157999515533447
6okm.pdb	6okm_HL_R_PR40E.pdb	-1.7631118297576904	-2.4879000186920166
6okm.pdb	6okm_HL_R_PR40G.pdb	-1.49873948097229	-2.980299949645996
6okm.pdb	6okm_HL_R_PR40H.pdb	-13.193964004516602	-9.649200439453125
6okm.pdb	6okm_HL_R_PR40I.pdb	-3.016733407974243	-2.975600004196167
6okm.pdb	6okm_HL_R_PR40L.pdb	-0.4185929298400879	-0.12950000166893005
6okm.pdb	6okm_HL_R_PR40K.pdb	-1.4452812671661377	-2.029900074005127
6okm.pdb	6okm_HL_R_PR40M.pdb	0.4440320134162903	-0.5644000172615051
6okm.pdb	6okm_HL_R_PR40F.pdb	-19.77601432800293	-16.388019561767578
6okm.pdb	6okm_HL_R_PR40S.pdb	-1.67722487449646	-2.95740008354187
6okm.pdb	6okm_HL_R_PR40T.pdb	-1.4619216918945312	-2.3482000827789307
6okm.pdb	6okm_HL_R_PR40W.pdb	-24.120803833007812	-18.26814079284668
6okm.pdb	6okm_HL_R_PR40Y.pdb	-25.31180763244629	-17.368520736694336
6okm.pdb	6okm_HL_R_PR40V.pdb	-1.7419962882995605	-1.0714999437332153
6okm.pdb	6okm_HL_R_GR41A.pdb	-0.47844845056533813	-0.6334999799728394
6okm.pdb	6okm_HL_R_GR41R.pdb	-1.5175061225891113	-0.684499979019165
6okm.pdb	6okm_HL_R_GR41N.pdb	-1.3719675540924072	-0.15889999270439148
6okm.pdb	6okm_HL_R_GR41D.pdb	-0.43599826097488403	-2.3157999515533447
6okm.pdb	6okm_HL_R_GR41C.pdb	-0.44952380657196045	-0.5843999981880188
6okm.pdb	6okm_HL_R_GR41Q.pdb	-0.3327564597129822	-1.0339000225067139
6okm.pdb	6okm_HL_R_GR41E.pdb	-0.9312286972999573	-1.433500051498413
6okm.pdb	6okm_HL_R_GR41H.pdb	-2.5603222846984863	-2.283600091934204
6okm.pdb	6okm_HL_R_GR41I.pdb	-4.9227986335754395	-3.34060001373291
6okm.pdb	6okm_HL_R_GR41L.pdb	-1.4165401458740234	-0.04100000113248825
6okm.pdb	6okm_HL_R_GR41K.pdb	-0.8163121938705444	-0.49939998984336853
6okm.pdb	6okm_HL_R_GR41M.pdb	-0.20566995441913605	0.5928000211715698
6okm.pdb	6okm_HL_R_GR41F.pdb	-5.791895389556885	-4.066699981689453
6okm.pdb	6okm_HL_R_GR41P.pdb	-6.156733989715576	-4.253499984741211
6okm.pdb	6okm_HL_R_GR41S.pdb	-0.716027557849884	-1.5640000104904175
6okm.pdb	6okm_HL_R_GR41T.pdb	-2.5588490962982178	-2.84660005569458
6okm.pdb	6okm_HL_R_GR41W.pdb	-5.9361419677734375	-7.831999778747559
6okm.pdb	6okm_HL_R_GR41Y.pdb	-16.095108032226562	-13.056039810180664
6okm.pdb	6okm_HL_R_GR41V.pdb	-2.939206600189209	-1.9118000268936157
6okm.pdb	6okm_HL_R_FR42A.pdb	-2.7215516567230225	-2.1013998985290527
6okm.pdb	6okm_HL_R_FR42R.pdb	-2.4986350536346436	-1.7187999486923218
6okm.pdb	6okm_HL_R_FR42N.pdb	-2.179778814315796	-2.2184998989105225
6okm.pdb	6okm_HL_R_FR42D.pdb	-2.9474599361419678	-2.84689998626709
6okm.pdb	6okm_HL_R_FR42C.pdb	-2.6783275604248047	-1.768399953842163
6okm.pdb	6okm_HL_R_FR42Q.pdb	-2.6684212684631348	-1.4670000076293945
6okm.pdb	6okm_HL_R_FR42E.pdb	-3.099080801010132	-2.1041998863220215
6okm.pdb	6okm_HL_R_FR42G.pdb	-2.8114280700683594	-2.2165000438690186
6okm.pdb	6okm_HL_R_FR42H.pdb	-2.8336925506591797	-0.5260999798774719
6okm.pdb	6okm_HL_R_FR42I.pdb	-2.326154947280884	-1.1866999864578247
6okm.pdb	6okm_HL_R_FR42L.pdb	-2.3487708568573	-0.9320999979972839
6okm.pdb	6okm_HL_R_FR42K.pdb	-2.141252279281616	0.9448999762535095
6okm.pdb	6okm_HL_R_FR42M.pdb	-1.2419078350067139	-0.6287000179290771
6okm.pdb	6okm_HL_R_FR42P.pdb	-2.9200563430786133	-2.194700002670288
6okm.pdb	6okm_HL_R_FR42S.pdb	-2.7651658058166504	-1.8496999740600586
6okm.pdb	6okm_HL_R_FR42T.pdb	-2.641268014907837	-1.3386000394821167
6okm.pdb	6okm_HL_R_FR42W.pdb	-10.44972038269043	-6.531499862670898
6okm.pdb	6okm_HL_R_FR42Y.pdb	-2.0112264156341553	-3.4511001110076904
6okm.pdb	6okm_HL_R_FR42V.pdb	-2.5335781574249268	-1.5465999841690063
6okm.pdb	6okm_HL_R_PR54A.pdb	-1.6493229866027832	-0.34929999709129333
6okm.pdb	6okm_HL_R_PR54R.pdb	-1.9721276760101318	-2.4660000801086426
6okm.pdb	6okm_HL_R_PR54N.pdb	-2.051685094833374	-2.7797000408172607
6okm.pdb	6okm_HL_R_PR54D.pdb	-3.447467803955078	-3.082200050354004
6okm.pdb	6okm_HL_R_PR54C.pdb	-0.9704599380493164	-0.6115000247955322
6okm.pdb	6okm_HL_R_PR54Q.pdb	-2.504920721054077	-3.235300064086914
6okm.pdb	6okm_HL_R_PR54E.pdb	-4.322436809539795	-4.40310001373291
6okm.pdb	6okm_HL_R_PR54G.pdb	-1.8454093933105469	-2.5696001052856445
6okm.pdb	6okm_HL_R_PR54H.pdb	-15.951689720153809	-12.54578971862793
6okm.pdb	6okm_HL_R_PR54I.pdb	-0.9987924695014954	-2.229099988937378
6okm.pdb	6okm_HL_R_PR54L.pdb	-2.623934030532837	-2.269399881362915
6okm.pdb	6okm_HL_R_PR54K.pdb	-2.3618011474609375	-1.4607000350952148
6okm.pdb	6okm_HL_R_PR54M.pdb	-2.020611524581909	-2.0469000339508057
6okm.pdb	6okm_HL_R_PR54F.pdb	-6.005558967590332	-7.407700061798096
6okm.pdb	6okm_HL_R_PR54S.pdb	-1.2895631790161133	-0.5874000191688538
6okm.pdb	6okm_HL_R_PR54T.pdb	-2.4616756439208984	-0.5666000247001648
6okm.pdb	6okm_HL_R_PR54W.pdb	-11.95566463470459	-6.5106000900268555
6okm.pdb	6okm_HL_R_PR54Y.pdb	-11.558302879333496	-9.390000343322754
6okm.pdb	6okm_HL_R_PR54V.pdb	-2.1569418907165527	0.15049999952316284
6okm.pdb	6okm_HL_R_WR57A.pdb	-2.5994224548339844	-3.6254000663757324
6okm.pdb	6okm_HL_R_WR57R.pdb	-2.5321943759918213	-1.7021000385284424
6okm.pdb	6okm_HL_R_WR57N.pdb	-2.861801862716675	-3.977299928665161
6okm.pdb	6okm_HL_R_WR57D.pdb	-2.980783700942993	-4.76800012588501
6okm.pdb	6okm_HL_R_WR57C.pdb	-2.5873067378997803	-3.5090999603271484
6okm.pdb	6okm_HL_R_WR57Q.pdb	-2.2829532623291016	-3.1846001148223877
6okm.pdb	6okm_HL_R_WR57E.pdb	-2.6318860054016113	-3.2904000282287598
6okm.pdb	6okm_HL_R_WR57G.pdb	-2.787452459335327	-4.059800148010254
6okm.pdb	6okm_HL_R_WR57H.pdb	-2.235585927963257	-3.5994999408721924
6okm.pdb	6okm_HL_R_WR57I.pdb	-2.850738763809204	-2.8864998817443848
6okm.pdb	6okm_HL_R_WR57L.pdb	-2.289116621017456	-1.7001999616622925
6okm.pdb	6okm_HL_R_WR57K.pdb	-2.9059979915618896	-2.7330000400543213
6okm.pdb	6okm_HL_R_WR57M.pdb	-0.7490891814231873	-0.9904999732971191
6okm.pdb	6okm_HL_R_WR57F.pdb	-1.7344887256622314	-1.2007999420166016
6okm.pdb	6okm_HL_R_WR57P.pdb	-2.23518705368042	-3.2444000244140625
6okm.pdb	6okm_HL_R_WR57S.pdb	-2.930014133453369	-4.255899906158447
6okm.pdb	6okm_HL_R_WR57T.pdb	-2.7244985103607178	-4.297399997711182
6okm.pdb	6okm_HL_R_WR57Y.pdb	-1.8161158561706543	-1.6878000497817993
6okm.pdb	6okm_HL_R_WR57V.pdb	-2.129791736602783	-3.1110999584198
6okm.pdb	6okm_HL_R_CR58A.pdb	0.14086946845054626	-0.42910000681877136
6okm.pdb	6okm_HL_R_CR58R.pdb	-2.862694263458252	-5.803400039672852
6okm.pdb	6okm_HL_R_CR58N.pdb	-0.1525229662656784	-0.6082000136375427
6okm.pdb	6okm_HL_R_CR58D.pdb	0.4197694659233093	0.5967000126838684
6okm.pdb	6okm_HL_R_CR58Q.pdb	0.23227617144584656	0.8378999829292297
6okm.pdb	6okm_HL_R_CR58E.pdb	0.7537392973899841	2.8854000568389893
6okm.pdb	6okm_HL_R_CR58G.pdb	-0.07002224028110504	-0.10499999672174454
6okm.pdb	6okm_HL_R_CR58H.pdb	-0.7913976311683655	-2.191800117492676
6okm.pdb	6okm_HL_R_CR58I.pdb	-0.07622511684894562	0.2547000050544739
6okm.pdb	6okm_HL_R_CR58L.pdb	-0.22979310154914856	-0.13930000364780426
6okm.pdb	6okm_HL_R_CR58K.pdb	-1.9758377075195312	-6.475299835205078
6okm.pdb	6okm_HL_R_CR58M.pdb	-0.5550168752670288	-0.7716000080108643
6okm.pdb	6okm_HL_R_CR58F.pdb	-1.487471342086792	-1.8798999786376953
6okm.pdb	6okm_HL_R_CR58P.pdb	0.26907551288604736	0.6348000168800354
6okm.pdb	6okm_HL_R_CR58S.pdb	-0.16422724723815918	-0.4787999987602234
6okm.pdb	6okm_HL_R_CR58T.pdb	-0.174047589302063	-0.5453000068664551
6okm.pdb	6okm_HL_R_CR58W.pdb	-11.348386764526367	-15.97307014465332
6okm.pdb	6okm_HL_R_CR58Y.pdb	-0.3160009980201721	-2.2939000129699707
6okm.pdb	6okm_HL_R_CR58V.pdb	0.048869192600250244	0.032099999487400055
6okm.pdb	6okm_HL_R_NR59A.pdb	0.0012448281049728394	0.33970001339912415
6okm.pdb	6okm_HL_R_NR59R.pdb	0.14084762334823608	1.1378999948501587
6okm.pdb	6okm_HL_R_NR59D.pdb	0.7249082922935486	3.2416000366210938
6okm.pdb	6okm_HL_R_NR59C.pdb	0.1548783779144287	0.9610000252723694
6okm.pdb	6okm_HL_R_NR59Q.pdb	-0.32896190881729126	-0.024800000712275505
6okm.pdb	6okm_HL_R_NR59E.pdb	0.7497742772102356	0.7738999724388123
6okm.pdb	6okm_HL_R_NR59G.pdb	-0.09666724503040314	0.18119999766349792
6okm.pdb	6okm_HL_R_NR59H.pdb	-0.3626959025859833	-0.17509999871253967
6okm.pdb	6okm_HL_R_NR59I.pdb	0.15979808568954468	0.5860000252723694
6okm.pdb	6okm_HL_R_NR59L.pdb	0.3244665265083313	0.6169000267982483
6okm.pdb	6okm_HL_R_NR59K.pdb	0.25445711612701416	0.7555000185966492
6okm.pdb	6okm_HL_R_NR59M.pdb	0.31371617317199707	0.6694999933242798
6okm.pdb	6okm_HL_R_NR59F.pdb	0.1726137101650238	1.3823000192642212
6okm.pdb	6okm_HL_R_NR59P.pdb	-0.04763546586036682	0.25130000710487366
6okm.pdb	6okm_HL_R_NR59S.pdb	-0.31277334690093994	0.9106000065803528
6okm.pdb	6okm_HL_R_NR59T.pdb	-0.32141563296318054	0.3603000044822693
6okm.pdb	6okm_HL_R_NR59W.pdb	-0.527309775352478	0.43309998512268066
6okm.pdb	6okm_HL_R_NR59Y.pdb	-0.11699045449495316	1.386299967765808
6okm.pdb	6okm_HL_R_NR59V.pdb	0.2840312421321869	0.7433000206947327
6okm.pdb	6okm_HL_R_LR60A.pdb	-0.424507737159729	-0.7017999887466431
6okm.pdb	6okm_HL_R_LR60R.pdb	-0.3905896544456482	-0.43059998750686646
6okm.pdb	6okm_HL_R_LR60N.pdb	-1.0419862270355225	-0.79339998960495
6okm.pdb	6okm_HL_R_LR60D.pdb	-1.106468915939331	-0.8605999946594238
6okm.pdb	6okm_HL_R_LR60C.pdb	-0.2415311336517334	-0.09459999948740005
6okm.pdb	6okm_HL_R_LR60Q.pdb	-0.13798397779464722	-0.6255999803543091
6okm.pdb	6okm_HL_R_LR60E.pdb	0.41296374797821045	0.6162999868392944
6okm.pdb	6okm_HL_R_LR60G.pdb	-0.4394078254699707	-0.8720999956130981
6okm.pdb	6okm_HL_R_LR60H.pdb	-0.1627105474472046	0.28439998626708984
6okm.pdb	6okm_HL_R_LR60I.pdb	-0.17859625816345215	-0.39089998602867126
6okm.pdb	6okm_HL_R_LR60K.pdb	-0.31625568866729736	-0.4065999984741211
6okm.pdb	6okm_HL_R_LR60M.pdb	-0.05019722878932953	-0.2883000075817108
6okm.pdb	6okm_HL_R_LR60F.pdb	-0.9702774286270142	-1.0081000328063965
6okm.pdb	6okm_HL_R_LR60P.pdb	-0.09761042147874832	-0.3513999879360199
6okm.pdb	6okm_HL_R_LR60S.pdb	-0.5797547101974487	-0.8373000025749207
6okm.pdb	6okm_HL_R_LR60T.pdb	-0.4734382927417755	-0.5803999900817871
6okm.pdb	6okm_HL_R_LR60W.pdb	-0.6071686148643494	-0.3617999851703644
6okm.pdb	6okm_HL_R_LR60Y.pdb	-0.35292840003967285	-0.5656999945640564
6okm.pdb	6okm_HL_R_LR60V.pdb	-0.028898239135742188	0.6090999841690063
6okm.pdb	6okm_HL_R_RR61A.pdb	-0.8925149440765381	-0.2563999891281128
6okm.pdb	6okm_HL_R_RR61N.pdb	-1.1514215469360352	-0.6452000141143799
6okm.pdb	6okm_HL_R_RR61D.pdb	-1.3309540748596191	-0.8112000226974487
6okm.pdb	6okm_HL_R_RR61C.pdb	-0.8633561730384827	-0.4580000042915344
6okm.pdb	6okm_HL_R_RR61Q.pdb	-1.2230029106140137	-0.42570000886917114
6okm.pdb	6okm_HL_R_RR61E.pdb	-1.3816237449645996	-0.4717000126838684
6okm.pdb	6okm_HL_R_RR61G.pdb	-0.8739572167396545	-0.7014999985694885
6okm.pdb	6okm_HL_R_RR61H.pdb	-0.8165714144706726	-0.5368000268936157
6okm.pdb	6okm_HL_R_RR61I.pdb	-0.5671453475952148	2.006700038909912
6okm.pdb	6okm_HL_R_RR61L.pdb	-0.5858584642410278	0.4147000014781952
6okm.pdb	6okm_HL_R_RR61K.pdb	-0.8507984280586243	-0.0015999999595806003
6okm.pdb	6okm_HL_R_RR61M.pdb	-0.03352975845336914	0.9750999808311462
6okm.pdb	6okm_HL_R_RR61F.pdb	0.03838558495044708	0.5680000185966492
6okm.pdb	6okm_HL_R_RR61P.pdb	-1.038752555847168	0.4925000071525574
6okm.pdb	6okm_HL_R_RR61S.pdb	-1.3004441261291504	-0.7282000184059143
6okm.pdb	6okm_HL_R_RR61T.pdb	-0.716795027256012	-0.5498999953269958
6okm.pdb	6okm_HL_R_RR61W.pdb	-0.5592625141143799	0.2766000032424927
6okm.pdb	6okm_HL_R_RR61Y.pdb	-0.6612136363983154	0.17980000376701355
6okm.pdb	6okm_HL_R_RR61V.pdb	-1.1806386709213257	-0.9702000021934509
6okm.pdb	6okm_HL_R_ER65A.pdb	-0.001619979739189148	-0.6786999702453613
6okm.pdb	6okm_HL_R_ER65R.pdb	-0.14491751790046692	-0.7386999726295471
6okm.pdb	6okm_HL_R_ER65N.pdb	-0.13258610665798187	-0.5105999708175659
6okm.pdb	6okm_HL_R_ER65D.pdb	-0.24364009499549866	-0.1972000002861023
6okm.pdb	6okm_HL_R_ER65C.pdb	-0.04198014736175537	-0.6539000272750854
6okm.pdb	6okm_HL_R_ER65Q.pdb	-0.16530385613441467	-0.651199996471405
6okm.pdb	6okm_HL_R_ER65G.pdb	0.03925350308418274	-0.7016000151634216
6okm.pdb	6okm_HL_R_ER65H.pdb	0.1280115842819214	-0.5512999892234802
6okm.pdb	6okm_HL_R_ER65I.pdb	0.1808776557445526	-0.5939000248908997
6okm.pdb	6okm_HL_R_ER65L.pdb	0.08073034882545471	-0.527400016784668
6okm.pdb	6okm_HL_R_ER65K.pdb	-0.19553691148757935	-0.7348999977111816
6okm.pdb	6okm_HL_R_ER65M.pdb	0.17497771978378296	-0.6583999991416931
6okm.pdb	6okm_HL_R_ER65F.pdb	-0.34503334760665894	-0.5881999731063843
6okm.pdb	6okm_HL_R_ER65P.pdb	-0.056414440274238586	-0.6758999824523926
6okm.pdb	6okm_HL_R_ER65S.pdb	-0.15772156417369843	-0.6902999877929688
6okm.pdb	6okm_HL_R_ER65T.pdb	-0.08905243873596191	-0.6741999983787537
6okm.pdb	6okm_HL_R_ER65W.pdb	0.09190863370895386	-0.36149999499320984
6okm.pdb	6okm_HL_R_ER65Y.pdb	-0.2758977711200714	-0.6590999960899353
6okm.pdb	6okm_HL_R_ER65V.pdb	0.19427961111068726	-0.6520000100135803
6okm.pdb	6okm_HL_R_RR66A.pdb	-1.946549654006958	-3.6967999935150146
6okm.pdb	6okm_HL_R_RR66N.pdb	-1.9254097938537598	-2.7818000316619873
6okm.pdb	6okm_HL_R_RR66D.pdb	-1.5417447090148926	-1.9465999603271484
6okm.pdb	6okm_HL_R_RR66C.pdb	-1.9338853359222412	-3.487299919128418
6okm.pdb	6okm_HL_R_RR66Q.pdb	-2.104578733444214	-3.2548000812530518
6okm.pdb	6okm_HL_R_RR66E.pdb	-1.1629583835601807	-1.8472000360488892
6okm.pdb	6okm_HL_R_RR66G.pdb	-1.9824259281158447	-4.2104997634887695
6okm.pdb	6okm_HL_R_RR66H.pdb	-2.3995144367218018	-2.0206000804901123
6okm.pdb	6okm_HL_R_RR66I.pdb	-1.6730477809906006	-3.1347999572753906
6okm.pdb	6okm_HL_R_RR66L.pdb	-1.875016689300537	-2.611599922180176
6okm.pdb	6okm_HL_R_RR66K.pdb	-1.436391830444336	-1.792799949645996
6okm.pdb	6okm_HL_R_RR66M.pdb	-1.7197394371032715	-2.1184000968933105
6okm.pdb	6okm_HL_R_RR66F.pdb	-2.794416666030884	-2.1693999767303467
6okm.pdb	6okm_HL_R_RR66P.pdb	-1.7411985397338867	-3.648400068283081
6okm.pdb	6okm_HL_R_RR66S.pdb	-1.7091314792633057	-3.908600091934204
6okm.pdb	6okm_HL_R_RR66T.pdb	-1.847219467163086	-2.6789000034332275
6okm.pdb	6okm_HL_R_RR66W.pdb	-2.1742100715637207	-1.42739999294281
6okm.pdb	6okm_HL_R_RR66Y.pdb	-2.700119733810425	-4.196599960327148
6okm.pdb	6okm_HL_R_RR66V.pdb	-1.8014650344848633	-2.359600067138672
6okm.pdb	6okm_HL_R_KR67A.pdb	0.008971437811851501	-0.042500000447034836
6okm.pdb	6okm_HL_R_KR67R.pdb	-0.23338453471660614	-0.06870000064373016
6okm.pdb	6okm_HL_R_KR67N.pdb	0.08129864931106567	0.013000000268220901
6okm.pdb	6okm_HL_R_KR67D.pdb	-0.11838798224925995	0.05079999938607216
6okm.pdb	6okm_HL_R_KR67C.pdb	-0.18272271752357483	-0.010300000198185444
6okm.pdb	6okm_HL_R_KR67Q.pdb	-0.3732364773750305	-0.037700001150369644
6okm.pdb	6okm_HL_R_KR67E.pdb	-0.43074753880500793	0.0608999989926815
6okm.pdb	6okm_HL_R_KR67G.pdb	-0.103237085044384	-0.005499999970197678
6okm.pdb	6okm_HL_R_KR67H.pdb	0.032394975423812866	0.04989999905228615
6okm.pdb	6okm_HL_R_KR67I.pdb	-0.12139274179935455	-0.05090000107884407
6okm.pdb	6okm_HL_R_KR67L.pdb	-0.12720441818237305	0.04390000179409981
6okm.pdb	6okm_HL_R_KR67M.pdb	0.023336201906204224	0.03099999949336052
6okm.pdb	6okm_HL_R_KR67F.pdb	-0.11847026646137238	0.03709999844431877
6okm.pdb	6okm_HL_R_KR67P.pdb	-0.326047420501709	-0.7580999732017517
6okm.pdb	6okm_HL_R_KR67S.pdb	-0.19540393352508545	-0.025100000202655792
6okm.pdb	6okm_HL_R_KR67T.pdb	-0.3210637867450714	0.016100000590085983
6okm.pdb	6okm_HL_R_KR67W.pdb	-0.03275462985038757	0.028699999675154686
6okm.pdb	6okm_HL_R_KR67Y.pdb	-0.1314830780029297	0.01979999989271164
6okm.pdb	6okm_HL_R_KR67V.pdb	-0.0845005139708519	-0.07419999688863754
6okm.pdb	6okm_HL_R_QR68A.pdb	-0.09530417621135712	0.009800000116229057
6okm.pdb	6okm_HL_R_QR68R.pdb	-0.05276350677013397	-0.1348000019788742
6okm.pdb	6okm_HL_R_QR68N.pdb	-0.260747492313385	0.030700000002980232
6okm.pdb	6okm_HL_R_QR68D.pdb	-0.3036311864852905	-0.05040000006556511
6okm.pdb	6okm_HL_R_QR68C.pdb	-0.08555329591035843	-0.021700000390410423
6okm.pdb	6okm_HL_R_QR68E.pdb	-0.4111582636833191	0.01889999955892563
6okm.pdb	6okm_HL_R_QR68G.pdb	-0.03761282563209534	-0.015399999916553497
6okm.pdb	6okm_HL_R_QR68H.pdb	-0.014009982347488403	0.08079999685287476
6okm.pdb	6okm_HL_R_QR68I.pdb	-0.06062564253807068	-0.04989999905228615
6okm.pdb	6okm_HL_R_QR68L.pdb	-0.09971272945404053	-0.00279999990016222
6okm.pdb	6okm_HL_R_QR68K.pdb	-0.14958879351615906	-0.026799999177455902
6okm.pdb	6okm_HL_R_QR68M.pdb	0.011343717575073242	0.011699999682605267
6okm.pdb	6okm_HL_R_QR68F.pdb	-0.1629493236541748	0.05480000004172325
6okm.pdb	6okm_HL_R_QR68P.pdb	-0.41600465774536133	-0.14300000667572021
6okm.pdb	6okm_HL_R_QR68S.pdb	-0.2677995562553406	0.05849999934434891
6okm.pdb	6okm_HL_R_QR68T.pdb	-0.30108800530433655	-0.5418999791145325
6okm.pdb	6okm_HL_R_QR68W.pdb	-0.016608387231826782	0.010400000028312206
6okm.pdb	6okm_HL_R_QR68Y.pdb	-0.3150004744529724	0.14100000262260437
6okm.pdb	6okm_HL_R_QR68V.pdb	-0.03998616337776184	-0.04809999838471413
6okm.pdb	6okm_HL_R_LR69A.pdb	-2.051565647125244	-1.5586999654769897
6okm.pdb	6okm_HL_R_LR69R.pdb	-2.496377944946289	-2.147700071334839
6okm.pdb	6okm_HL_R_LR69N.pdb	-2.635509490966797	-2.0559000968933105
6okm.pdb	6okm_HL_R_LR69D.pdb	-2.1704001426696777	-1.4296000003814697
6okm.pdb	6okm_HL_R_LR69C.pdb	-2.148705005645752	-1.3102999925613403
6okm.pdb	6okm_HL_R_LR69Q.pdb	-2.287062883377075	-2.4093000888824463
6okm.pdb	6okm_HL_R_LR69E.pdb	-2.7476470470428467	-2.642699956893921
6okm.pdb	6okm_HL_R_LR69G.pdb	-1.910719394683838	-2.0165998935699463
6okm.pdb	6okm_HL_R_LR69H.pdb	-2.648308753967285	-1.9466999769210815
6okm.pdb	6okm_HL_R_LR69I.pdb	-0.9556305408477783	-0.49729999899864197
6okm.pdb	6okm_HL_R_LR69K.pdb	-1.9784536361694336	-2.0873000621795654
6okm.pdb	6okm_HL_R_LR69M.pdb	0.017218589782714844	0.30809998512268066
6okm.pdb	6okm_HL_R_LR69F.pdb	-2.287343740463257	-1.7381000518798828
6okm.pdb	6okm_HL_R_LR69P.pdb	-2.0453364849090576	-1.315000057220459
6okm.pdb	6okm_HL_R_LR69S.pdb	-2.5558342933654785	-1.9486000537872314
6okm.pdb	6okm_HL_R_LR69T.pdb	-2.5326414108276367	-2.0357000827789307
6okm.pdb	6okm_HL_R_LR69W.pdb	-2.460005760192871	-1.753999948501587
6okm.pdb	6okm_HL_R_LR69Y.pdb	-2.7310125827789307	-1.6916999816894531
6okm.pdb	6okm_HL_R_LR69V.pdb	-1.9626293182373047	-1.1962000131607056
5fhc.pdb	5fhc_AB_J_SA99A.pdb	0.25907158851623535	0.30395999550819397
5fhc.pdb	5fhc_AB_J_SA99R.pdb	-3.3914661407470703	-4.305699825286865
5fhc.pdb	5fhc_AB_J_SA99N.pdb	-0.4048420190811157	-0.023970000445842743
5fhc.pdb	5fhc_AB_J_SA99D.pdb	0.2712451219558716	0.455269992351532
5fhc.pdb	5fhc_AB_J_SA99C.pdb	0.1009695827960968	0.2851400077342987
5fhc.pdb	5fhc_AB_J_SA99Q.pdb	-5.708086967468262	-5.55364990234375
5fhc.pdb	5fhc_AB_J_SA99E.pdb	-3.6541244983673096	-4.231540203094482
5fhc.pdb	5fhc_AB_J_SA99G.pdb	0.18966352939605713	-0.2914400100708008
5fhc.pdb	5fhc_AB_J_SA99H.pdb	-5.096057415008545	-4.140960216522217
5fhc.pdb	5fhc_AB_J_SA99I.pdb	-2.0620265007019043	-1.3912689685821533
5fhc.pdb	5fhc_AB_J_SA99L.pdb	-3.0244195461273193	-2.112816095352173
5fhc.pdb	5fhc_AB_J_SA99K.pdb	-6.260758399963379	-7.204090118408203
5fhc.pdb	5fhc_AB_J_SA99M.pdb	0.4456065893173218	-1.093222975730896
5fhc.pdb	5fhc_AB_J_SA99F.pdb	-5.919933319091797	-2.0292398929595947
5fhc.pdb	5fhc_AB_J_SA99P.pdb	0.24944087862968445	0.22801999747753143
5fhc.pdb	5fhc_AB_J_SA99T.pdb	-0.3673018217086792	-0.05649000033736229
5fhc.pdb	5fhc_AB_J_SA99W.pdb	-30.826061248779297	-29.367000579833984
5fhc.pdb	5fhc_AB_J_SA99Y.pdb	-9.943828582763672	-4.885680198669434
5fhc.pdb	5fhc_AB_J_SA99V.pdb	0.4375157356262207	0.6094300150871277
5fhc.pdb	5fhc_AB_J_RA100A.pdb	0.2961365580558777	0.05992000177502632
5fhc.pdb	5fhc_AB_J_RA100N.pdb	0.10095179080963135	0.007519999984651804
5fhc.pdb	5fhc_AB_J_RA100D.pdb	0.08183112740516663	0.053950000554323196
5fhc.pdb	5fhc_AB_J_RA100C.pdb	0.00256502628326416	0.010809999890625477
5fhc.pdb	5fhc_AB_J_RA100Q.pdb	-0.24462279677391052	0.010470000095665455
5fhc.pdb	5fhc_AB_J_RA100E.pdb	-0.3824470043182373	-0.008449999615550041
5fhc.pdb	5fhc_AB_J_RA100G.pdb	0.28289055824279785	0.10780999809503555
5fhc.pdb	5fhc_AB_J_RA100H.pdb	0.12843677401542664	-0.21963000297546387
5fhc.pdb	5fhc_AB_J_RA100I.pdb	-0.05292081832885742	-0.20555999875068665
5fhc.pdb	5fhc_AB_J_RA100L.pdb	0.10758736729621887	-0.1907999962568283
5fhc.pdb	5fhc_AB_J_RA100K.pdb	-0.32616478204727173	0.09502000361680984
5fhc.pdb	5fhc_AB_J_RA100M.pdb	-0.07056291401386261	0.02457999996840954
5fhc.pdb	5fhc_AB_J_RA100F.pdb	0.08275020122528076	-0.13917000591754913
5fhc.pdb	5fhc_AB_J_RA100P.pdb	0.09993061423301697	0.1330299973487854
5fhc.pdb	5fhc_AB_J_RA100S.pdb	-0.19767481088638306	0.13977999985218048
5fhc.pdb	5fhc_AB_J_RA100T.pdb	-0.2224293053150177	0.10467000305652618
5fhc.pdb	5fhc_AB_J_RA100W.pdb	0.017464429140090942	-0.17747999727725983
5fhc.pdb	5fhc_AB_J_RA100Y.pdb	-0.07072365283966064	-0.4759500026702881
5fhc.pdb	5fhc_AB_J_RA100V.pdb	0.024609684944152832	-0.06923999637365341
5fhc.pdb	5fhc_AB_J_SA101A.pdb	0.09598347544670105	0.6222100257873535
5fhc.pdb	5fhc_AB_J_SA101R.pdb	-2.581559419631958	-0.9237909913063049
5fhc.pdb	5fhc_AB_J_SA101N.pdb	-1.994537591934204	-0.768733024597168
5fhc.pdb	5fhc_AB_J_SA101D.pdb	-1.8011810779571533	-1.2972455024719238
5fhc.pdb	5fhc_AB_J_SA101C.pdb	-0.468888521194458	-0.1637900024652481
5fhc.pdb	5fhc_AB_J_SA101Q.pdb	-1.8924717903137207	-0.974016010761261
5fhc.pdb	5fhc_AB_J_SA101E.pdb	-2.7541134357452393	-1.3419090509414673
5fhc.pdb	5fhc_AB_J_SA101G.pdb	0.4438912272453308	1.1193900108337402
5fhc.pdb	5fhc_AB_J_SA101H.pdb	-2.3786721229553223	-0.8461130261421204
5fhc.pdb	5fhc_AB_J_SA101I.pdb	-2.9982149600982666	-1.286313772201538
5fhc.pdb	5fhc_AB_J_SA101L.pdb	-2.920715808868408	-1.5963740348815918
5fhc.pdb	5fhc_AB_J_SA101K.pdb	-1.8784558773040771	-0.8017200231552124
5fhc.pdb	5fhc_AB_J_SA101M.pdb	0.06667998433113098	0.38857999444007874
5fhc.pdb	5fhc_AB_J_SA101F.pdb	-3.672956943511963	-1.153908610343933
5fhc.pdb	5fhc_AB_J_SA101P.pdb	-0.433173269033432	0.3106600046157837
5fhc.pdb	5fhc_AB_J_SA101T.pdb	-0.6762733459472656	-0.32468700408935547
5fhc.pdb	5fhc_AB_J_SA101W.pdb	-3.2571189403533936	-1.0080629587173462
5fhc.pdb	5fhc_AB_J_SA101Y.pdb	-3.3733649253845215	-0.8226860165596008
5fhc.pdb	5fhc_AB_J_SA101V.pdb	-1.1812694072723389	-0.13210999965667725
5fhc.pdb	5fhc_AB_J_TA110A.pdb	0.8059032559394836	0.2831000089645386
5fhc.pdb	5fhc_AB_J_TA110R.pdb	0.1615179181098938	-1.3476760387420654
5fhc.pdb	5fhc_AB_J_TA110N.pdb	0.5790972113609314	-0.2541239857673645
5fhc.pdb	5fhc_AB_J_TA110D.pdb	0.45604825019836426	-0.5299789905548096
5fhc.pdb	5fhc_AB_J_TA110C.pdb	0.6553823351860046	0.04450000077486038
5fhc.pdb	5fhc_AB_J_TA110Q.pdb	0.7242883443832397	-1.1480692625045776
5fhc.pdb	5fhc_AB_J_TA110E.pdb	0.03856261074542999	-0.8935840129852295
5fhc.pdb	5fhc_AB_J_TA110G.pdb	1.02944016456604	-0.2676219940185547
5fhc.pdb	5fhc_AB_J_TA110H.pdb	0.6359744071960449	-0.5732669830322266
5fhc.pdb	5fhc_AB_J_TA110I.pdb	1.1448609828948975	0.3325900137424469
5fhc.pdb	5fhc_AB_J_TA110L.pdb	1.1163866519927979	0.3171299993991852
5fhc.pdb	5fhc_AB_J_TA110K.pdb	-1.0815021991729736	-0.8820819854736328
5fhc.pdb	5fhc_AB_J_TA110M.pdb	1.4002678394317627	0.15580999851226807
5fhc.pdb	5fhc_AB_J_TA110F.pdb	0.57831209897995	-0.39676499366760254
5fhc.pdb	5fhc_AB_J_TA110P.pdb	0.5891098380088806	-0.5230919718742371
5fhc.pdb	5fhc_AB_J_TA110S.pdb	0.24583560228347778	0.10919000208377838
5fhc.pdb	5fhc_AB_J_TA110W.pdb	-2.7643814086914062	-1.9367040395736694
5fhc.pdb	5fhc_AB_J_TA110Y.pdb	-13.794670104980469	-12.86989974975586
5fhc.pdb	5fhc_AB_J_TA110V.pdb	0.2656001150608063	0.36757999658584595
5fhc.pdb	5fhc_AB_J_YB47A.pdb	0.0008766651153564453	-1.5367039442062378
5fhc.pdb	5fhc_AB_J_YB47R.pdb	-1.8699924945831299	-1.8916490077972412
5fhc.pdb	5fhc_AB_J_YB47N.pdb	-0.2670917510986328	-1.5688350200653076
5fhc.pdb	5fhc_AB_J_YB47D.pdb	-0.33325082063674927	-2.0370609760284424
5fhc.pdb	5fhc_AB_J_YB47C.pdb	-0.061739251017570496	-1.4073699712753296
5fhc.pdb	5fhc_AB_J_YB47Q.pdb	-0.5584090948104858	-1.6237050294876099
5fhc.pdb	5fhc_AB_J_YB47E.pdb	-0.7779229283332825	-2.334199905395508
5fhc.pdb	5fhc_AB_J_YB47G.pdb	0.023508727550506592	-1.5400290489196777
5fhc.pdb	5fhc_AB_J_YB47H.pdb	-0.5235650539398193	-1.3520029783248901
5fhc.pdb	5fhc_AB_J_YB47I.pdb	-0.10744547098875046	-1.089521050453186
5fhc.pdb	5fhc_AB_J_YB47L.pdb	-0.14945261180400848	-0.8892719745635986
5fhc.pdb	5fhc_AB_J_YB47K.pdb	-0.5347564816474915	-1.9147629737854004
5fhc.pdb	5fhc_AB_J_YB47M.pdb	-0.07264791429042816	-0.941087007522583
5fhc.pdb	5fhc_AB_J_YB47F.pdb	-0.23777781426906586	-0.6005499958992004
5fhc.pdb	5fhc_AB_J_YB47P.pdb	-0.25434958934783936	-1.4890819787979126
5fhc.pdb	5fhc_AB_J_YB47S.pdb	-0.14484645426273346	-1.5826120376586914
5fhc.pdb	5fhc_AB_J_YB47T.pdb	-0.1705632507801056	-1.3055411577224731
5fhc.pdb	5fhc_AB_J_YB47W.pdb	-3.8928334712982178	-2.9730100631713867
5fhc.pdb	5fhc_AB_J_YB47V.pdb	-0.2320547252893448	-1.4940249919891357
5fhc.pdb	5fhc_AB_J_GJ23A.pdb	-3.095004081726074	-2.481379985809326
5fhc.pdb	5fhc_AB_J_GJ23R.pdb	-6.024415016174316	-6.1724700927734375
5fhc.pdb	5fhc_AB_J_GJ23N.pdb	-2.1723508834838867	-1.5853060483932495
5fhc.pdb	5fhc_AB_J_GJ23D.pdb	-4.789370059967041	-4.30810022354126
5fhc.pdb	5fhc_AB_J_GJ23C.pdb	-4.1058478355407715	-3.869719982147217
5fhc.pdb	5fhc_AB_J_GJ23Q.pdb	-5.31007719039917	-5.102759838104248
5fhc.pdb	5fhc_AB_J_GJ23E.pdb	-5.2144269943237305	-6.045229911804199
5fhc.pdb	5fhc_AB_J_GJ23H.pdb	-2.3797214031219482	-3.1877400875091553
5fhc.pdb	5fhc_AB_J_GJ23I.pdb	-4.26035213470459	-5.87568998336792
5fhc.pdb	5fhc_AB_J_GJ23L.pdb	-10.863590240478516	-8.807889938354492
5fhc.pdb	5fhc_AB_J_GJ23K.pdb	-3.5413129329681396	-3.6434199810028076
5fhc.pdb	5fhc_AB_J_GJ23M.pdb	-4.8185834884643555	-4.8155598640441895
5fhc.pdb	5fhc_AB_J_GJ23F.pdb	-6.178165912628174	-4.398429870605469
5fhc.pdb	5fhc_AB_J_GJ23P.pdb	-3.733808994293213	-3.1283600330352783
5fhc.pdb	5fhc_AB_J_GJ23S.pdb	-3.576768159866333	-4.795340061187744
5fhc.pdb	5fhc_AB_J_GJ23T.pdb	-3.5329763889312744	-3.4596500396728516
5fhc.pdb	5fhc_AB_J_GJ23W.pdb	-9.247270584106445	-6.775519847869873
5fhc.pdb	5fhc_AB_J_GJ23Y.pdb	-6.912015914916992	-5.458330154418945
5fhc.pdb	5fhc_AB_J_GJ23V.pdb	-4.4213032722473145	-5.61460018157959
5fhc.pdb	5fhc_AB_J_AJ25R.pdb	-0.05591103434562683	-0.7709810137748718
5fhc.pdb	5fhc_AB_J_AJ25N.pdb	-0.629176139831543	-0.41597801446914673
5fhc.pdb	5fhc_AB_J_AJ25D.pdb	-1.0244020223617554	-1.147341251373291
5fhc.pdb	5fhc_AB_J_AJ25C.pdb	-0.07911255955696106	0.6881700158119202
5fhc.pdb	5fhc_AB_J_AJ25Q.pdb	-0.2567257881164551	-0.2226569950580597
5fhc.pdb	5fhc_AB_J_AJ25E.pdb	-1.4309399127960205	-0.5267760157585144
5fhc.pdb	5fhc_AB_J_AJ25G.pdb	0.3387596011161804	0.7735499739646912
5fhc.pdb	5fhc_AB_J_AJ25H.pdb	-0.3748655319213867	-0.42745599150657654
5fhc.pdb	5fhc_AB_J_AJ25I.pdb	-1.7373342514038086	-0.5867589712142944
5fhc.pdb	5fhc_AB_J_AJ25L.pdb	-0.9091437458992004	-0.8041599988937378
5fhc.pdb	5fhc_AB_J_AJ25K.pdb	-0.395621120929718	-1.253495693206787
5fhc.pdb	5fhc_AB_J_AJ25M.pdb	1.059295892715454	1.6012799739837646
5fhc.pdb	5fhc_AB_J_AJ25F.pdb	-1.939835548400879	-0.6128950119018555
5fhc.pdb	5fhc_AB_J_AJ25P.pdb	0.15429142117500305	0.09397999942302704
5fhc.pdb	5fhc_AB_J_AJ25S.pdb	-0.46216699481010437	-0.5632849931716919
5fhc.pdb	5fhc_AB_J_AJ25T.pdb	-1.6953442096710205	-1.6283910274505615
5fhc.pdb	5fhc_AB_J_AJ25W.pdb	-0.1990446299314499	-0.5707119703292847
5fhc.pdb	5fhc_AB_J_AJ25Y.pdb	-2.344996690750122	-0.818356990814209
5fhc.pdb	5fhc_AB_J_AJ25V.pdb	-1.255800724029541	-0.5701349973678589
5fhc.pdb	5fhc_AB_J_IJ26A.pdb	-0.6562193632125854	-1.2534433603286743
5fhc.pdb	5fhc_AB_J_IJ26R.pdb	-1.2726430892944336	-0.7138990163803101
5fhc.pdb	5fhc_AB_J_IJ26N.pdb	-0.23437297344207764	-1.107583999633789
5fhc.pdb	5fhc_AB_J_IJ26D.pdb	0.5197137594223022	0.05144000053405762
5fhc.pdb	5fhc_AB_J_IJ26C.pdb	-0.29184335470199585	-0.7269390225410461
5fhc.pdb	5fhc_AB_J_IJ26Q.pdb	-0.26503193378448486	-0.012409999966621399
5fhc.pdb	5fhc_AB_J_IJ26E.pdb	-0.9446475505828857	-1.9149659872055054
5fhc.pdb	5fhc_AB_J_IJ26G.pdb	-0.7301979660987854	-1.5193899869918823
5fhc.pdb	5fhc_AB_J_IJ26H.pdb	-0.7308100461959839	-1.155949592590332
5fhc.pdb	5fhc_AB_J_IJ26L.pdb	0.1593313217163086	0.6811000108718872
5fhc.pdb	5fhc_AB_J_IJ26K.pdb	-0.4292891025543213	-1.5894509553909302
5fhc.pdb	5fhc_AB_J_IJ26M.pdb	0.6888870596885681	1.1090199947357178
5fhc.pdb	5fhc_AB_J_IJ26F.pdb	-0.7815001010894775	-0.8061869740486145
5fhc.pdb	5fhc_AB_J_IJ26P.pdb	-0.6779894828796387	-1.3449690341949463
5fhc.pdb	5fhc_AB_J_IJ26S.pdb	-0.5883304476737976	-0.7418400049209595
5fhc.pdb	5fhc_AB_J_IJ26T.pdb	-0.43660518527030945	-0.4005259871482849
5fhc.pdb	5fhc_AB_J_IJ26W.pdb	-0.5211679935455322	-0.8380810022354126
5fhc.pdb	5fhc_AB_J_IJ26Y.pdb	-0.9577142000198364	-0.9083920121192932
5fhc.pdb	5fhc_AB_J_IJ26V.pdb	-0.27941733598709106	-0.5677909851074219
3j8v.pdb	3j8v_FJ_D_WJ32A.pdb	2.0615603923797607	1.3022199869155884
3j8v.pdb	3j8v_FJ_D_WJ32R.pdb	2.6920547485351562	2.2753500938415527
3j8v.pdb	3j8v_FJ_D_WJ32N.pdb	2.1395249366760254	0.7646700143814087
3j8v.pdb	3j8v_FJ_D_WJ32D.pdb	1.909318447113037	0.8037700057029724
3j8v.pdb	3j8v_FJ_D_WJ32C.pdb	2.1327197551727295	1.1952199935913086
3j8v.pdb	3j8v_FJ_D_WJ32Q.pdb	2.096621036529541	0.897409975528717
3j8v.pdb	3j8v_FJ_D_WJ32E.pdb	2.1362082958221436	0.8995299935340881
3j8v.pdb	3j8v_FJ_D_WJ32G.pdb	2.1982076168060303	1.3719099760055542
3j8v.pdb	3j8v_FJ_D_WJ32H.pdb	2.205144166946411	1.8101500272750854
3j8v.pdb	3j8v_FJ_D_WJ32I.pdb	2.109215259552002	1.0123399496078491
3j8v.pdb	3j8v_FJ_D_WJ32L.pdb	2.19551944732666	1.609779953956604
3j8v.pdb	3j8v_FJ_D_WJ32K.pdb	2.392615556716919	0.8133400082588196
3j8v.pdb	3j8v_FJ_D_WJ32M.pdb	1.89921236038208	1.628059983253479
3j8v.pdb	3j8v_FJ_D_WJ32F.pdb	2.4550719261169434	1.825719952583313
3j8v.pdb	3j8v_FJ_D_WJ32P.pdb	1.980844259262085	1.0370099544525146
3j8v.pdb	3j8v_FJ_D_WJ32S.pdb	2.027787208557129	1.0995800495147705
3j8v.pdb	3j8v_FJ_D_WJ32T.pdb	2.4363348484039307	2.519979953765869
3j8v.pdb	3j8v_FJ_D_WJ32Y.pdb	2.664104461669922	0.6579499840736389
3j8v.pdb	3j8v_FJ_D_WJ32V.pdb	2.1935536861419678	1.025480031967163
3j8v.pdb	3j8v_FJ_D_WJ92A.pdb	3.836662530899048	3.08774995803833
3j8v.pdb	3j8v_FJ_D_WJ92R.pdb	4.366786956787109	4.010280132293701
3j8v.pdb	3j8v_FJ_D_WJ92N.pdb	4.677475929260254	3.5237200260162354
3j8v.pdb	3j8v_FJ_D_WJ92D.pdb	5.712526798248291	4.581439971923828
3j8v.pdb	3j8v_FJ_D_WJ92C.pdb	4.059805870056152	3.0650699138641357
3j8v.pdb	3j8v_FJ_D_WJ92Q.pdb	3.8808085918426514	2.8251700401306152
3j8v.pdb	3j8v_FJ_D_WJ92E.pdb	3.946688413619995	2.8508899211883545
3j8v.pdb	3j8v_FJ_D_WJ92G.pdb	3.9543044567108154	3.005229949951172
3j8v.pdb	3j8v_FJ_D_WJ92H.pdb	2.9918887615203857	2.327630043029785
3j8v.pdb	3j8v_FJ_D_WJ92I.pdb	3.9910547733306885	3.3977699279785156
3j8v.pdb	3j8v_FJ_D_WJ92L.pdb	4.065457344055176	3.0592100620269775
3j8v.pdb	3j8v_FJ_D_WJ92K.pdb	4.006727695465088	2.292609930038452
3j8v.pdb	3j8v_FJ_D_WJ92M.pdb	4.40315055847168	3.1631898880004883
3j8v.pdb	3j8v_FJ_D_WJ92F.pdb	1.7856886386871338	1.7290199995040894
3j8v.pdb	3j8v_FJ_D_WJ92P.pdb	3.681028366088867	2.944849967956543
3j8v.pdb	3j8v_FJ_D_WJ92S.pdb	3.784334897994995	4.985060214996338
3j8v.pdb	3j8v_FJ_D_WJ92T.pdb	3.8563320636749268	2.9538800716400146
3j8v.pdb	3j8v_FJ_D_WJ92Y.pdb	0.6440750956535339	1.0707999467849731
3j8v.pdb	3j8v_FJ_D_WJ92V.pdb	3.8955180644989014	3.402060031890869
3j8v.pdb	3j8v_FJ_D_GF52A.pdb	-0.5837560892105103	2.3178999423980713
3j8v.pdb	3j8v_FJ_D_GF52R.pdb	-0.15841633081436157	4.551159858703613
3j8v.pdb	3j8v_FJ_D_GF52N.pdb	-0.8973502516746521	2.449429988861084
3j8v.pdb	3j8v_FJ_D_GF52D.pdb	-0.729081928730011	1.883270025253296
3j8v.pdb	3j8v_FJ_D_GF52C.pdb	-0.7251988053321838	2.583739995956421
3j8v.pdb	3j8v_FJ_D_GF52Q.pdb	-0.7298194766044617	2.299949884414673
3j8v.pdb	3j8v_FJ_D_GF52E.pdb	-0.8388502597808838	1.5679899454116821
3j8v.pdb	3j8v_FJ_D_GF52H.pdb	-0.6360840797424316	2.3336501121520996
3j8v.pdb	3j8v_FJ_D_GF52I.pdb	-0.5813133716583252	2.5790200233459473
3j8v.pdb	3j8v_FJ_D_GF52L.pdb	-0.5219343900680542	2.715290069580078
3j8v.pdb	3j8v_FJ_D_GF52K.pdb	-0.6125092506408691	2.335750102996826
3j8v.pdb	3j8v_FJ_D_GF52M.pdb	-0.12194877862930298	3.140120029449463
3j8v.pdb	3j8v_FJ_D_GF52F.pdb	-0.5650233030319214	3.11286997795105
3j8v.pdb	3j8v_FJ_D_GF52P.pdb	-0.9894344210624695	1.984410047531128
3j8v.pdb	3j8v_FJ_D_GF52S.pdb	-0.6911807656288147	2.5345098972320557
3j8v.pdb	3j8v_FJ_D_GF52T.pdb	-0.656753420829773	2.5487399101257324
3j8v.pdb	3j8v_FJ_D_GF52W.pdb	0.37206894159317017	2.843709945678711
3j8v.pdb	3j8v_FJ_D_GF52Y.pdb	-0.025431141257286072	3.454780101776123
3j8v.pdb	3j8v_FJ_D_GF52V.pdb	-0.5038563013076782	2.484189987182617
3j8v.pdb	3j8v_FJ_D_KF72A.pdb	2.289604902267456	2.3340699672698975
3j8v.pdb	3j8v_FJ_D_KF72R.pdb	2.1813340187072754	2.0435800552368164
3j8v.pdb	3j8v_FJ_D_KF72N.pdb	2.3171842098236084	2.5226399898529053
3j8v.pdb	3j8v_FJ_D_KF72D.pdb	2.2655997276306152	2.1768798828125
3j8v.pdb	3j8v_FJ_D_KF72C.pdb	2.352372407913208	2.207350015640259
3j8v.pdb	3j8v_FJ_D_KF72Q.pdb	2.2403171062469482	2.301539897918701
3j8v.pdb	3j8v_FJ_D_KF72E.pdb	2.303514003753662	2.11122989654541
3j8v.pdb	3j8v_FJ_D_KF72G.pdb	2.3733088970184326	2.4731600284576416
3j8v.pdb	3j8v_FJ_D_KF72H.pdb	2.040983200073242	2.2332499027252197
3j8v.pdb	3j8v_FJ_D_KF72I.pdb	2.483724355697632	2.6987900733947754
3j8v.pdb	3j8v_FJ_D_KF72L.pdb	2.3859293460845947	2.2467100620269775
3j8v.pdb	3j8v_FJ_D_KF72M.pdb	2.3309924602508545	2.3563599586486816
3j8v.pdb	3j8v_FJ_D_KF72F.pdb	2.5656912326812744	3.98009991645813
3j8v.pdb	3j8v_FJ_D_KF72P.pdb	2.2977969646453857	2.485879898071289
3j8v.pdb	3j8v_FJ_D_KF72S.pdb	2.304725170135498	2.2111499309539795
3j8v.pdb	3j8v_FJ_D_KF72T.pdb	2.426438570022583	2.2699201107025146
3j8v.pdb	3j8v_FJ_D_KF72W.pdb	2.9742441177368164	3.0260798931121826
3j8v.pdb	3j8v_FJ_D_KF72Y.pdb	2.317478895187378	3.5673699378967285
3j8v.pdb	3j8v_FJ_D_KF72V.pdb	2.6580395698547363	2.528330087661743
3j8v.pdb	3j8v_FJ_D_DF101A.pdb	0.6870172619819641	0.37749001383781433
3j8v.pdb	3j8v_FJ_D_DF101R.pdb	0.4743930697441101	1.4338200092315674
3j8v.pdb	3j8v_FJ_D_DF101N.pdb	0.03213226795196533	0.2257000058889389
3j8v.pdb	3j8v_FJ_D_DF101C.pdb	0.14283239841461182	0.33142000436782837
3j8v.pdb	3j8v_FJ_D_DF101Q.pdb	0.10744109749794006	0.33059000968933105
3j8v.pdb	3j8v_FJ_D_DF101E.pdb	0.02050068974494934	0.12801000475883484
3j8v.pdb	3j8v_FJ_D_DF101G.pdb	0.25448542833328247	0.48120999336242676
3j8v.pdb	3j8v_FJ_D_DF101H.pdb	0.6542835235595703	-0.012839999981224537
3j8v.pdb	3j8v_FJ_D_DF101I.pdb	0.20060735940933228	0.3059000074863434
3j8v.pdb	3j8v_FJ_D_DF101L.pdb	0.24929147958755493	0.4391399919986725
3j8v.pdb	3j8v_FJ_D_DF101K.pdb	-0.013455390930175781	0.21063999831676483
3j8v.pdb	3j8v_FJ_D_DF101M.pdb	0.9451919198036194	0.3081200122833252
3j8v.pdb	3j8v_FJ_D_DF101F.pdb	1.0232934951782227	0.46689000725746155
3j8v.pdb	3j8v_FJ_D_DF101P.pdb	0.2876559793949127	0.28867000341415405
3j8v.pdb	3j8v_FJ_D_DF101S.pdb	0.22646373510360718	0.2452699989080429
3j8v.pdb	3j8v_FJ_D_DF101T.pdb	0.3211527466773987	0.07835999876260757
3j8v.pdb	3j8v_FJ_D_DF101W.pdb	1.1215364933013916	1.0106500387191772
3j8v.pdb	3j8v_FJ_D_DF101Y.pdb	0.837174117565155	0.0844699963927269
3j8v.pdb	3j8v_FJ_D_DF101V.pdb	0.462695837020874	0.24601000547409058
3j8v.pdb	3j8v_FJ_D_YF105A.pdb	0.20309823751449585	0.03448000177741051
3j8v.pdb	3j8v_FJ_D_YF105R.pdb	-0.10763256251811981	0.03212999925017357
3j8v.pdb	3j8v_FJ_D_YF105N.pdb	-0.024110302329063416	0.08530999720096588
3j8v.pdb	3j8v_FJ_D_YF105D.pdb	-0.03767390549182892	0.04733999818563461
3j8v.pdb	3j8v_FJ_D_YF105C.pdb	0.1244402527809143	0.09646999835968018
3j8v.pdb	3j8v_FJ_D_YF105Q.pdb	0.2337002158164978	0.10253000259399414
3j8v.pdb	3j8v_FJ_D_YF105E.pdb	-0.09013316035270691	0.10175000131130219
3j8v.pdb	3j8v_FJ_D_YF105G.pdb	0.2653689682483673	0.005539999809116125
3j8v.pdb	3j8v_FJ_D_YF105H.pdb	0.04838553071022034	0.0412600003182888
3j8v.pdb	3j8v_FJ_D_YF105I.pdb	0.2704005241394043	0.10213000327348709
3j8v.pdb	3j8v_FJ_D_YF105L.pdb	0.12924519181251526	0.08823999762535095
3j8v.pdb	3j8v_FJ_D_YF105K.pdb	0.1131126880645752	0.07778000086545944
3j8v.pdb	3j8v_FJ_D_YF105M.pdb	0.37254446744918823	0.09085000306367874
3j8v.pdb	3j8v_FJ_D_YF105F.pdb	0.049985796213150024	0.11276999861001968
3j8v.pdb	3j8v_FJ_D_YF105P.pdb	-0.06050008535385132	0.12402000278234482
3j8v.pdb	3j8v_FJ_D_YF105S.pdb	0.017252117395401	0.03821999952197075
3j8v.pdb	3j8v_FJ_D_YF105T.pdb	-0.006939932703971863	0.06491000205278397
3j8v.pdb	3j8v_FJ_D_YF105W.pdb	0.34997403621673584	0.008220000192523003
3j8v.pdb	3j8v_FJ_D_YF105V.pdb	0.3225998282432556	0.08640000224113464
3j8v.pdb	3j8v_FJ_D_ND119A.pdb	0.10083261132240295	0.0488400012254715
3j8v.pdb	3j8v_FJ_D_ND119R.pdb	-0.595028281211853	-0.22202999889850616
3j8v.pdb	3j8v_FJ_D_ND119D.pdb	-0.30671077966690063	0.0932300016283989
3j8v.pdb	3j8v_FJ_D_ND119C.pdb	0.038841113448143005	0.01809000037610531
3j8v.pdb	3j8v_FJ_D_ND119Q.pdb	-0.4161258041858673	0.4925599992275238
3j8v.pdb	3j8v_FJ_D_ND119E.pdb	-0.6115448474884033	-0.02800999954342842
3j8v.pdb	3j8v_FJ_D_ND119G.pdb	0.24197235703468323	0.06548000127077103
3j8v.pdb	3j8v_FJ_D_ND119H.pdb	-0.38595008850097656	-0.3805899918079376
3j8v.pdb	3j8v_FJ_D_ND119I.pdb	-0.022215500473976135	0.0951400026679039
3j8v.pdb	3j8v_FJ_D_ND119L.pdb	0.036761969327926636	0.25870001316070557
3j8v.pdb	3j8v_FJ_D_ND119K.pdb	-0.39658859372138977	2.118799924850464
3j8v.pdb	3j8v_FJ_D_ND119M.pdb	0.1714072823524475	0.5955899953842163
3j8v.pdb	3j8v_FJ_D_ND119F.pdb	-0.39073577523231506	0.45949000120162964
3j8v.pdb	3j8v_FJ_D_ND119P.pdb	0.050425589084625244	0.07710999995470047
3j8v.pdb	3j8v_FJ_D_ND119S.pdb	-0.21251526474952698	-0.0004400000034365803
3j8v.pdb	3j8v_FJ_D_ND119T.pdb	-0.16840645670890808	-0.17962999641895294
3j8v.pdb	3j8v_FJ_D_ND119W.pdb	-0.29315677285194397	1.848039984703064
3j8v.pdb	3j8v_FJ_D_ND119Y.pdb	-0.5704619288444519	-0.2718999981880188
3j8v.pdb	3j8v_FJ_D_ND119V.pdb	0.0501767098903656	-0.022280000150203705
3j8v.pdb	3j8v_FJ_D_QD162A.pdb	1.7856228351593018	2.7310800552368164
3j8v.pdb	3j8v_FJ_D_QD162R.pdb	0.13581746816635132	0.19131000339984894
3j8v.pdb	3j8v_FJ_D_QD162N.pdb	1.5654537677764893	2.4984800815582275
3j8v.pdb	3j8v_FJ_D_QD162D.pdb	1.282020092010498	1.9875099658966064
3j8v.pdb	3j8v_FJ_D_QD162C.pdb	1.83184814453125	2.442239999771118
3j8v.pdb	3j8v_FJ_D_QD162E.pdb	1.3552980422973633	2.226490020751953
3j8v.pdb	3j8v_FJ_D_QD162G.pdb	1.978888988494873	2.6356399059295654
3j8v.pdb	3j8v_FJ_D_QD162H.pdb	1.8620381355285645	2.3836300373077393
3j8v.pdb	3j8v_FJ_D_QD162I.pdb	1.851120948791504	3.079900026321411
3j8v.pdb	3j8v_FJ_D_QD162L.pdb	1.9773390293121338	2.924259901046753
3j8v.pdb	3j8v_FJ_D_QD162K.pdb	0.3472580313682556	0.4363600015640259
3j8v.pdb	3j8v_FJ_D_QD162M.pdb	0.5759732127189636	0.8982099890708923
3j8v.pdb	3j8v_FJ_D_QD162F.pdb	2.052290439605713	2.928030014038086
3j8v.pdb	3j8v_FJ_D_QD162P.pdb	1.7357416152954102	2.8055999279022217
3j8v.pdb	3j8v_FJ_D_QD162S.pdb	1.700885534286499	2.4241299629211426
3j8v.pdb	3j8v_FJ_D_QD162T.pdb	1.7501368522644043	2.5199599266052246
3j8v.pdb	3j8v_FJ_D_QD162W.pdb	2.216477632522583	3.487920045852661
3j8v.pdb	3j8v_FJ_D_QD162Y.pdb	1.8174810409545898	3.1319499015808105
3j8v.pdb	3j8v_FJ_D_QD162V.pdb	1.924403429031372	2.86217999458313
3j8v.pdb	3j8v_FJ_D_PD163A.pdb	1.4804086685180664	2.5822300910949707
3j8v.pdb	3j8v_FJ_D_PD163R.pdb	0.8061025738716125	2.434420108795166
3j8v.pdb	3j8v_FJ_D_PD163N.pdb	1.3392133712768555	2.707710027694702
3j8v.pdb	3j8v_FJ_D_PD163D.pdb	1.175623893737793	2.53164005279541
3j8v.pdb	3j8v_FJ_D_PD163C.pdb	-0.29316234588623047	-0.4196299910545349
3j8v.pdb	3j8v_FJ_D_PD163Q.pdb	1.2815206050872803	2.751960039138794
3j8v.pdb	3j8v_FJ_D_PD163E.pdb	1.4521510601043701	2.5068199634552
3j8v.pdb	3j8v_FJ_D_PD163G.pdb	1.4528374671936035	2.576740026473999
3j8v.pdb	3j8v_FJ_D_PD163H.pdb	1.1895027160644531	2.6817500591278076
3j8v.pdb	3j8v_FJ_D_PD163I.pdb	1.4071569442749023	2.27731990814209
3j8v.pdb	3j8v_FJ_D_PD163L.pdb	1.3443024158477783	2.0438599586486816
3j8v.pdb	3j8v_FJ_D_PD163K.pdb	1.0819270610809326	2.2980399131774902
3j8v.pdb	3j8v_FJ_D_PD163M.pdb	1.4193367958068848	1.697160005569458
3j8v.pdb	3j8v_FJ_D_PD163F.pdb	1.0273854732513428	2.310080051422119
3j8v.pdb	3j8v_FJ_D_PD163S.pdb	1.2715680599212646	2.0752298831939697
3j8v.pdb	3j8v_FJ_D_PD163T.pdb	1.376966953277588	1.9361200332641602
3j8v.pdb	3j8v_FJ_D_PD163W.pdb	1.023423433303833	2.5285699367523193
3j8v.pdb	3j8v_FJ_D_PD163Y.pdb	0.9191789031028748	2.651129961013794
3j8v.pdb	3j8v_FJ_D_PD163V.pdb	1.5087776184082031	1.9746299982070923
3j8v.pdb	3j8v_FJ_D_TD247A.pdb	0.40776002407073975	0.12744000554084778
3j8v.pdb	3j8v_FJ_D_TD247R.pdb	-0.20942814648151398	-0.47095000743865967
3j8v.pdb	3j8v_FJ_D_TD247N.pdb	-0.021153748035430908	0.48267999291419983
3j8v.pdb	3j8v_FJ_D_TD247D.pdb	0.05385741591453552	-0.4816100001335144
3j8v.pdb	3j8v_FJ_D_TD247C.pdb	0.2328052520751953	2.1289799213409424
3j8v.pdb	3j8v_FJ_D_TD247Q.pdb	-0.015141651034355164	0.12255000323057175
3j8v.pdb	3j8v_FJ_D_TD247E.pdb	-0.16360551118850708	-0.9813100099563599
3j8v.pdb	3j8v_FJ_D_TD247G.pdb	0.46465784311294556	0.2358500063419342
3j8v.pdb	3j8v_FJ_D_TD247H.pdb	0.10347607731819153	0.12681999802589417
3j8v.pdb	3j8v_FJ_D_TD247I.pdb	0.22633644938468933	0.10097000002861023
3j8v.pdb	3j8v_FJ_D_TD247L.pdb	0.2696634829044342	0.5306699872016907
3j8v.pdb	3j8v_FJ_D_TD247K.pdb	0.26659032702445984	-0.04050999879837036
3j8v.pdb	3j8v_FJ_D_TD247M.pdb	0.6189324855804443	0.1143300011754036
3j8v.pdb	3j8v_FJ_D_TD247F.pdb	-0.6518256664276123	-0.3750700056552887
3j8v.pdb	3j8v_FJ_D_TD247P.pdb	0.3110290765762329	0.18110999464988708
3j8v.pdb	3j8v_FJ_D_TD247S.pdb	0.12413468956947327	0.15368999540805817
3j8v.pdb	3j8v_FJ_D_TD247W.pdb	-4.778075218200684	-2.1513800621032715
3j8v.pdb	3j8v_FJ_D_TD247Y.pdb	-0.03597109019756317	1.4305100440979004
3j8v.pdb	3j8v_FJ_D_TD247V.pdb	0.5137550234794617	0.09505999833345413
3j8v.pdb	3j8v_FJ_D_SD261A.pdb	0.2230229675769806	0.641290009021759
3j8v.pdb	3j8v_FJ_D_SD261R.pdb	-0.37840768694877625	-0.9415199756622314
3j8v.pdb	3j8v_FJ_D_SD261N.pdb	-0.12987050414085388	0.04413999989628792
3j8v.pdb	3j8v_FJ_D_SD261D.pdb	0.11373201012611389	0.3420700132846832
3j8v.pdb	3j8v_FJ_D_SD261C.pdb	0.0608903169631958	0.16162000596523285
3j8v.pdb	3j8v_FJ_D_SD261Q.pdb	-0.3597407341003418	0.18328000605106354
3j8v.pdb	3j8v_FJ_D_SD261E.pdb	0.06394442915916443	-0.22926999628543854
3j8v.pdb	3j8v_FJ_D_SD261G.pdb	-1.6195878982543945	0.9066900014877319
3j8v.pdb	3j8v_FJ_D_SD261H.pdb	-2.2395811080932617	-1.102720022201538
3j8v.pdb	3j8v_FJ_D_SD261I.pdb	-1.9394176006317139	-0.7556399703025818
3j8v.pdb	3j8v_FJ_D_SD261L.pdb	0.5368961095809937	-0.32846999168395996
3j8v.pdb	3j8v_FJ_D_SD261K.pdb	-0.3810701370239258	-1.010040044784546
3j8v.pdb	3j8v_FJ_D_SD261M.pdb	0.37984949350357056	-0.5147200226783752
3j8v.pdb	3j8v_FJ_D_SD261F.pdb	-3.48032546043396	-2.201479911804199
3j8v.pdb	3j8v_FJ_D_SD261P.pdb	0.23287293314933777	0.800849974155426
3j8v.pdb	3j8v_FJ_D_SD261T.pdb	-1.9645016193389893	-1.652459979057312
3j8v.pdb	3j8v_FJ_D_SD261W.pdb	-8.013407707214355	-6.111879825592041
3j8v.pdb	3j8v_FJ_D_SD261Y.pdb	-3.5572516918182373	-2.4905800819396973
3j8v.pdb	3j8v_FJ_D_SD261V.pdb	-1.8290369510650635	-2.5378799438476562
3j8v.pdb	3j8v_FJ_D_GD262A.pdb	0.028014034032821655	-0.17472000420093536
3j8v.pdb	3j8v_FJ_D_GD262R.pdb	-0.5794026851654053	-1.4516899585723877
3j8v.pdb	3j8v_FJ_D_GD262N.pdb	-1.0952577590942383	-0.8147600293159485
3j8v.pdb	3j8v_FJ_D_GD262D.pdb	0.11949476599693298	-0.41437000036239624
3j8v.pdb	3j8v_FJ_D_GD262C.pdb	0.7532060146331787	1.8475799560546875
3j8v.pdb	3j8v_FJ_D_GD262Q.pdb	-0.946812629699707	-1.2101999521255493
3j8v.pdb	3j8v_FJ_D_GD262E.pdb	-0.4978008270263672	-1.3015300035476685
3j8v.pdb	3j8v_FJ_D_GD262H.pdb	-0.582549512386322	-0.9408000111579895
3j8v.pdb	3j8v_FJ_D_GD262I.pdb	-0.4136177897453308	-1.3511099815368652
3j8v.pdb	3j8v_FJ_D_GD262L.pdb	-0.25207751989364624	-1.2593300342559814
3j8v.pdb	3j8v_FJ_D_GD262K.pdb	-0.12337954342365265	-1.517799973487854
3j8v.pdb	3j8v_FJ_D_GD262M.pdb	0.7166353464126587	1.4672900438308716
3j8v.pdb	3j8v_FJ_D_GD262F.pdb	1.421999216079712	1.462090015411377
3j8v.pdb	3j8v_FJ_D_GD262P.pdb	-6.159280300140381	0.340939998626709
3j8v.pdb	3j8v_FJ_D_GD262S.pdb	-0.13994969427585602	-1.0569299459457397
3j8v.pdb	3j8v_FJ_D_GD262T.pdb	-0.050646305084228516	-1.5614700317382812
3j8v.pdb	3j8v_FJ_D_GD262W.pdb	1.5598399639129639	0.8822199702262878
3j8v.pdb	3j8v_FJ_D_GD262Y.pdb	1.9373726844787598	1.5868500471115112
3j8v.pdb	3j8v_FJ_D_GD262V.pdb	-0.3317616581916809	-1.1163699626922607
5usf.pdb	5usf_D_A_SD30A.pdb	-0.013415589928627014	0.04749999940395355
5usf.pdb	5usf_D_A_SD30R.pdb	0.06886458396911621	0.6316999793052673
5usf.pdb	5usf_D_A_SD30N.pdb	-0.1977163702249527	-0.08609999716281891
5usf.pdb	5usf_D_A_SD30D.pdb	-0.27192917466163635	-0.21639999747276306
5usf.pdb	5usf_D_A_SD30C.pdb	-0.0458502471446991	0.22179999947547913
5usf.pdb	5usf_D_A_SD30Q.pdb	-0.1415722668170929	0.5756000280380249
5usf.pdb	5usf_D_A_SD30E.pdb	-0.23618946969509125	0.24400000274181366
5usf.pdb	5usf_D_A_SD30G.pdb	0.03267991542816162	0.020899999886751175
5usf.pdb	5usf_D_A_SD30H.pdb	0.14536377787590027	-0.04769999906420708
5usf.pdb	5usf_D_A_SD30I.pdb	0.0601232647895813	0.5950000286102295
5usf.pdb	5usf_D_A_SD30L.pdb	0.24435704946517944	1.0204999446868896
5usf.pdb	5usf_D_A_SD30K.pdb	-0.08028392493724823	0.5156999826431274
5usf.pdb	5usf_D_A_SD30M.pdb	0.7692226767539978	1.1634000539779663
5usf.pdb	5usf_D_A_SD30F.pdb	0.7954124808311462	1.5407999753952026
5usf.pdb	5usf_D_A_SD30P.pdb	-0.27364790439605713	0.06729999929666519
5usf.pdb	5usf_D_A_SD30T.pdb	-0.23861630260944366	-0.06830000132322311
5usf.pdb	5usf_D_A_SD30W.pdb	0.06854510307312012	0.04670000076293945
5usf.pdb	5usf_D_A_SD30Y.pdb	0.5346168875694275	0.6111000180244446
5usf.pdb	5usf_D_A_SD30V.pdb	0.03564707934856415	0.24269999563694
5usf.pdb	5usf_D_A_ND31A.pdb	-0.3725290894508362	-1.0964000225067139
5usf.pdb	5usf_D_A_ND31R.pdb	-0.3853461444377899	-1.051200032234192
5usf.pdb	5usf_D_A_ND31D.pdb	-0.1199718564748764	-1.4357999563217163
5usf.pdb	5usf_D_A_ND31C.pdb	-0.11068332940340042	-0.31839999556541443
[truncated: 92,127 more rows]
