# Supplementary material for: Investigating the volume and diversity of data needed for generalizable antibody–antigen ΔΔG prediction
Source: Nat Comput Sci. 2025 Jul 8;5(8):635–47. doi: 10.1038/s43588-025-00823-8 (PMC12374841; doi:10.1038/s43588-025-00823-8)
Supplement: Supplementary file 6 — Unprocessed Graphinity model predictions and true values for synthetic ΔΔG values. [file 43588_2025_823_MOESM6_ESM.zip › Figure4/Figure4c-Graphinity_Predictions-Synthetic_FoldX_ddG_942723-GaussianNoise/Graphinity_predictions_test-noise_robustness-gaussian_noise-5.csv]

wt_pdb	mut_pdb	pred_score	true_label
6q18.pdb	6q18_HL_A_SH30A.pdb	-0.15651580691337585	0.17110000550746918
6q18.pdb	6q18_HL_A_SH30R.pdb	-0.22709287703037262	0.029500000178813934
6q18.pdb	6q18_HL_A_SH30N.pdb	0.2036556601524353	0.45730000734329224
6q18.pdb	6q18_HL_A_SH30D.pdb	0.3579276204109192	0.9986000061035156
6q18.pdb	6q18_HL_A_SH30C.pdb	-0.03807343542575836	0.16169999539852142
6q18.pdb	6q18_HL_A_SH30Q.pdb	-0.13867560029029846	0.1518000066280365
6q18.pdb	6q18_HL_A_SH30E.pdb	-0.1479615569114685	0.20090000331401825
6q18.pdb	6q18_HL_A_SH30G.pdb	-0.06657302379608154	0.09889999777078629
6q18.pdb	6q18_HL_A_SH30H.pdb	-0.9529027938842773	-1.299299955368042
6q18.pdb	6q18_HL_A_SH30I.pdb	-0.0628623217344284	0.24250000715255737
6q18.pdb	6q18_HL_A_SH30L.pdb	0.12022435665130615	0.18639999628067017
6q18.pdb	6q18_HL_A_SH30K.pdb	-0.194283127784729	0.07039999961853027
6q18.pdb	6q18_HL_A_SH30M.pdb	0.04034394025802612	0.12430000305175781
6q18.pdb	6q18_HL_A_SH30F.pdb	0.5918508172035217	0.7179999947547913
6q18.pdb	6q18_HL_A_SH30P.pdb	-0.28713810443878174	-0.421999990940094
6q18.pdb	6q18_HL_A_SH30T.pdb	-0.31684255599975586	0.048500001430511475
6q18.pdb	6q18_HL_A_SH30W.pdb	-0.022674620151519775	-0.08720000088214874
6q18.pdb	6q18_HL_A_SH30Y.pdb	0.7209466099739075	1.2029999494552612
6q18.pdb	6q18_HL_A_SH30V.pdb	-0.0446421355009079	0.24490000307559967
6q18.pdb	6q18_HL_A_SH31A.pdb	-0.1287844032049179	0.5665000081062317
6q18.pdb	6q18_HL_A_SH31R.pdb	-0.7346040606498718	-2.1814000606536865
6q18.pdb	6q18_HL_A_SH31N.pdb	0.060968756675720215	-2.422499895095825
6q18.pdb	6q18_HL_A_SH31D.pdb	-0.4480906128883362	-0.6661999821662903
6q18.pdb	6q18_HL_A_SH31C.pdb	-0.15157775580883026	-0.3847000002861023
6q18.pdb	6q18_HL_A_SH31Q.pdb	-3.3990533351898193	-5.445499897003174
6q18.pdb	6q18_HL_A_SH31E.pdb	-0.29753440618515015	-2.403599977493286
6q18.pdb	6q18_HL_A_SH31G.pdb	-0.42766278982162476	-0.8729000091552734
6q18.pdb	6q18_HL_A_SH31H.pdb	-1.117466926574707	-1.8973000049591064
6q18.pdb	6q18_HL_A_SH31I.pdb	-0.29932111501693726	-1.239400029182434
6q18.pdb	6q18_HL_A_SH31L.pdb	-0.1421559602022171	-0.9702000021934509
6q18.pdb	6q18_HL_A_SH31K.pdb	-0.8938066363334656	-1.3028000593185425
6q18.pdb	6q18_HL_A_SH31M.pdb	0.3875665068626404	-0.3172999918460846
6q18.pdb	6q18_HL_A_SH31F.pdb	-1.9862854480743408	-4.185999870300293
6q18.pdb	6q18_HL_A_SH31P.pdb	-0.26971298456192017	0.3508000075817108
6q18.pdb	6q18_HL_A_SH31T.pdb	-0.4672392010688782	-0.04470000043511391
6q18.pdb	6q18_HL_A_SH31W.pdb	-5.711786270141602	-7.334400177001953
6q18.pdb	6q18_HL_A_SH31Y.pdb	-6.523317813873291	-7.277299880981445
6q18.pdb	6q18_HL_A_SH31V.pdb	-0.2522689700126648	-0.41780000925064087
6q18.pdb	6q18_HL_A_SH32A.pdb	-0.39895880222320557	-0.05299999937415123
6q18.pdb	6q18_HL_A_SH32R.pdb	-3.3336219787597656	-5.63040018081665
6q18.pdb	6q18_HL_A_SH32N.pdb	0.11007669568061829	-1.973099946975708
6q18.pdb	6q18_HL_A_SH32D.pdb	-1.8884167671203613	-4.6890997886657715
6q18.pdb	6q18_HL_A_SH32C.pdb	0.07101818919181824	0.4453999996185303
6q18.pdb	6q18_HL_A_SH32Q.pdb	-3.04508376121521	-6.711400032043457
6q18.pdb	6q18_HL_A_SH32E.pdb	-2.280001401901245	-1.033400058746338
6q18.pdb	6q18_HL_A_SH32G.pdb	-0.43611618876457214	-0.8580999970436096
6q18.pdb	6q18_HL_A_SH32H.pdb	-11.331632614135742	-13.350600242614746
6q18.pdb	6q18_HL_A_SH32I.pdb	-2.6094839572906494	-4.067399978637695
6q18.pdb	6q18_HL_A_SH32L.pdb	-2.4660239219665527	-3.787400007247925
6q18.pdb	6q18_HL_A_SH32K.pdb	-4.3962016105651855	-6.450099945068359
6q18.pdb	6q18_HL_A_SH32M.pdb	-2.19215726852417	-1.8163000345230103
6q18.pdb	6q18_HL_A_SH32F.pdb	-15.786246299743652	-15.732250213623047
6q18.pdb	6q18_HL_A_SH32P.pdb	-2.2877581119537354	-0.07320000231266022
6q18.pdb	6q18_HL_A_SH32T.pdb	-1.4896974563598633	-0.5734000205993652
6q18.pdb	6q18_HL_A_SH32W.pdb	-22.39902114868164	-27.68260955810547
6q18.pdb	6q18_HL_A_SH32Y.pdb	-17.11916160583496	-17.638219833374023
6q18.pdb	6q18_HL_A_SH32V.pdb	-0.8752400279045105	-1.20169997215271
6q18.pdb	6q18_HL_A_NH33A.pdb	-0.19599689543247223	-0.833299994468689
6q18.pdb	6q18_HL_A_NH33R.pdb	-0.8188305497169495	-2.2469000816345215
6q18.pdb	6q18_HL_A_NH33D.pdb	-0.3063601553440094	-1.3967000246047974
6q18.pdb	6q18_HL_A_NH33C.pdb	-0.24707382917404175	-1.1895999908447266
6q18.pdb	6q18_HL_A_NH33Q.pdb	-1.1066193580627441	-1.7956000566482544
6q18.pdb	6q18_HL_A_NH33E.pdb	-0.24415773153305054	-1.7098000049591064
6q18.pdb	6q18_HL_A_NH33G.pdb	-0.19386878609657288	-1.0848000049591064
6q18.pdb	6q18_HL_A_NH33H.pdb	-2.555629014968872	-3.6791999340057373
6q18.pdb	6q18_HL_A_NH33I.pdb	-0.08404456079006195	-0.050999999046325684
6q18.pdb	6q18_HL_A_NH33L.pdb	-0.03499612212181091	-0.20559999346733093
6q18.pdb	6q18_HL_A_NH33K.pdb	0.05433937907218933	0.34130001068115234
6q18.pdb	6q18_HL_A_NH33M.pdb	0.26137208938598633	-0.5965999960899353
6q18.pdb	6q18_HL_A_NH33F.pdb	-3.818260908126831	-3.6394999027252197
6q18.pdb	6q18_HL_A_NH33P.pdb	-1.4036164283752441	-3.4565000534057617
6q18.pdb	6q18_HL_A_NH33S.pdb	-0.2977927029132843	-0.8309000134468079
6q18.pdb	6q18_HL_A_NH33T.pdb	-0.25216996669769287	-0.7592999935150146
6q18.pdb	6q18_HL_A_NH33W.pdb	-9.933788299560547	-10.734399795532227
6q18.pdb	6q18_HL_A_NH33Y.pdb	-4.323358535766602	-3.5915000438690186
6q18.pdb	6q18_HL_A_NH33V.pdb	-0.12029144167900085	-0.96670001745224
6q18.pdb	6q18_HL_A_QH53A.pdb	-0.4600456655025482	-1.7373000383377075
6q18.pdb	6q18_HL_A_QH53R.pdb	-0.6980796456336975	-2.0861001014709473
6q18.pdb	6q18_HL_A_QH53N.pdb	-0.4558504521846771	-0.3882000148296356
6q18.pdb	6q18_HL_A_QH53D.pdb	-0.5526272058486938	0.36910000443458557
6q18.pdb	6q18_HL_A_QH53C.pdb	-0.5390653610229492	-1.6140999794006348
6q18.pdb	6q18_HL_A_QH53E.pdb	-0.3051738440990448	-0.05700000002980232
6q18.pdb	6q18_HL_A_QH53G.pdb	-0.44710904359817505	-1.3894000053405762
6q18.pdb	6q18_HL_A_QH53H.pdb	-0.5351001620292664	-1.8669999837875366
6q18.pdb	6q18_HL_A_QH53I.pdb	-0.5194063782691956	-1.31659996509552
6q18.pdb	6q18_HL_A_QH53L.pdb	-0.3834402561187744	-1.472000002861023
6q18.pdb	6q18_HL_A_QH53K.pdb	-0.5645108222961426	-2.1152000427246094
6q18.pdb	6q18_HL_A_QH53M.pdb	-0.3826080560684204	-1.2496000528335571
6q18.pdb	6q18_HL_A_QH53F.pdb	-5.317266941070557	-6.84660005569458
6q18.pdb	6q18_HL_A_QH53P.pdb	-0.5708995461463928	-1.8996000289916992
6q18.pdb	6q18_HL_A_QH53S.pdb	-0.0018354952335357666	-1.2829999923706055
6q18.pdb	6q18_HL_A_QH53T.pdb	-0.5079610347747803	-1.676800012588501
6q18.pdb	6q18_HL_A_QH53W.pdb	-0.8273288607597351	-2.889899969100952
6q18.pdb	6q18_HL_A_QH53Y.pdb	-4.8719282150268555	-7.981500148773193
6q18.pdb	6q18_HL_A_QH53V.pdb	-0.4814050793647766	-1.5194000005722046
6q18.pdb	6q18_HL_A_HH54A.pdb	-0.28801965713500977	-0.01720000058412552
6q18.pdb	6q18_HL_A_HH54R.pdb	-0.3181408643722534	-0.020099999383091927
6q18.pdb	6q18_HL_A_HH54N.pdb	-0.32398974895477295	0.07509999722242355
6q18.pdb	6q18_HL_A_HH54D.pdb	-0.39542967081069946	0.3043000102043152
6q18.pdb	6q18_HL_A_HH54C.pdb	-0.4644284248352051	-0.03269999846816063
6q18.pdb	6q18_HL_A_HH54Q.pdb	-0.2804323434829712	0.08619999885559082
6q18.pdb	6q18_HL_A_HH54E.pdb	-0.35961610078811646	0.3411000072956085
6q18.pdb	6q18_HL_A_HH54G.pdb	-0.31552624702453613	-0.21170000731945038
6q18.pdb	6q18_HL_A_HH54I.pdb	-0.2418227642774582	-0.13179999589920044
6q18.pdb	6q18_HL_A_HH54L.pdb	-0.3465844988822937	0.06210000067949295
6q18.pdb	6q18_HL_A_HH54K.pdb	-0.3046180009841919	0.057999998331069946
6q18.pdb	6q18_HL_A_HH54M.pdb	-0.019527792930603027	0.0877000018954277
6q18.pdb	6q18_HL_A_HH54F.pdb	-0.27953675389289856	0.14090000092983246
6q18.pdb	6q18_HL_A_HH54P.pdb	-0.1865285485982895	0.09539999812841415
6q18.pdb	6q18_HL_A_HH54S.pdb	-0.35289958119392395	0.36910000443458557
6q18.pdb	6q18_HL_A_HH54T.pdb	-0.43629810214042664	0.42500001192092896
6q18.pdb	6q18_HL_A_HH54W.pdb	-0.21985498070716858	0.1573999971151352
6q18.pdb	6q18_HL_A_HH54Y.pdb	-0.1927461326122284	0.03530000150203705
6q18.pdb	6q18_HL_A_HH54V.pdb	-0.294778972864151	0.0722000002861023
6q18.pdb	6q18_HL_A_GH55A.pdb	-0.5065286755561829	-1.635599970817566
6q18.pdb	6q18_HL_A_GH55R.pdb	-0.5611594915390015	-1.440500020980835
6q18.pdb	6q18_HL_A_GH55N.pdb	-0.5260446667671204	-1.7604000568389893
6q18.pdb	6q18_HL_A_GH55D.pdb	-0.699081540107727	-1.4250999689102173
6q18.pdb	6q18_HL_A_GH55C.pdb	-0.3854692578315735	-1.5917999744415283
6q18.pdb	6q18_HL_A_GH55Q.pdb	-0.5080094337463379	-1.4730000495910645
6q18.pdb	6q18_HL_A_GH55E.pdb	-0.657322883605957	-1.0709999799728394
6q18.pdb	6q18_HL_A_GH55H.pdb	-0.09249816834926605	-0.6796000003814697
6q18.pdb	6q18_HL_A_GH55I.pdb	-1.8788039684295654	-1.6983000040054321
6q18.pdb	6q18_HL_A_GH55L.pdb	-0.10291384160518646	-0.3601999878883362
6q18.pdb	6q18_HL_A_GH55K.pdb	-0.532107412815094	-1.4455000162124634
6q18.pdb	6q18_HL_A_GH55M.pdb	-0.41374850273132324	-1.3171000480651855
6q18.pdb	6q18_HL_A_GH55F.pdb	-0.25146734714508057	-0.8327000141143799
6q18.pdb	6q18_HL_A_GH55P.pdb	-0.34329670667648315	-1.0988999605178833
6q18.pdb	6q18_HL_A_GH55S.pdb	-0.47335517406463623	-1.86489999294281
6q18.pdb	6q18_HL_A_GH55T.pdb	-0.5664557218551636	-1.954200029373169
6q18.pdb	6q18_HL_A_GH55W.pdb	-0.14594706892967224	-0.5436000227928162
6q18.pdb	6q18_HL_A_GH55Y.pdb	-0.5058121085166931	-1.0391000509262085
6q18.pdb	6q18_HL_A_GH55V.pdb	-0.47627943754196167	-1.0449999570846558
6q18.pdb	6q18_HL_A_GH56A.pdb	-0.3157384395599365	-1.6776000261306763
6q18.pdb	6q18_HL_A_GH56R.pdb	-0.8588555455207825	-3.101599931716919
6q18.pdb	6q18_HL_A_GH56N.pdb	-0.488402783870697	-2.760699987411499
6q18.pdb	6q18_HL_A_GH56D.pdb	-0.17414553463459015	-1.8539999723434448
6q18.pdb	6q18_HL_A_GH56C.pdb	-0.5373032093048096	-2.065500020980835
6q18.pdb	6q18_HL_A_GH56Q.pdb	-0.3616347312927246	-2.2146999835968018
6q18.pdb	6q18_HL_A_GH56E.pdb	-0.34647583961486816	-1.010599970817566
6q18.pdb	6q18_HL_A_GH56H.pdb	-1.1099865436553955	-3.420099973678589
6q18.pdb	6q18_HL_A_GH56I.pdb	-1.642381191253662	-3.0208001136779785
6q18.pdb	6q18_HL_A_GH56L.pdb	-1.0814809799194336	-1.8557000160217285
6q18.pdb	6q18_HL_A_GH56K.pdb	-0.4097343981266022	-3.471100091934204
6q18.pdb	6q18_HL_A_GH56M.pdb	-0.59527188539505	-1.645900011062622
6q18.pdb	6q18_HL_A_GH56F.pdb	-0.4091254472732544	-3.644700050354004
6q18.pdb	6q18_HL_A_GH56P.pdb	-0.9970887899398804	-2.540600061416626
6q18.pdb	6q18_HL_A_GH56S.pdb	0.058501601219177246	-2.3794000148773193
6q18.pdb	6q18_HL_A_GH56T.pdb	-3.383169412612915	-2.786099910736084
6q18.pdb	6q18_HL_A_GH56W.pdb	-3.2562315464019775	-5.762599945068359
6q18.pdb	6q18_HL_A_GH56Y.pdb	-0.12537485361099243	-1.829300045967102
6q18.pdb	6q18_HL_A_GH56V.pdb	-0.9461700916290283	-1.944700002670288
6q18.pdb	6q18_HL_A_PH101A.pdb	-0.9882415533065796	-0.807699978351593
6q18.pdb	6q18_HL_A_PH101R.pdb	-6.869483470916748	-5.316999912261963
6q18.pdb	6q18_HL_A_PH101N.pdb	-1.2846759557724	-3.944000005722046
6q18.pdb	6q18_HL_A_PH101D.pdb	-2.514723300933838	-7.422500133514404
6q18.pdb	6q18_HL_A_PH101C.pdb	-1.2995426654815674	-2.118000030517578
6q18.pdb	6q18_HL_A_PH101Q.pdb	-6.905567169189453	-5.521200180053711
6q18.pdb	6q18_HL_A_PH101E.pdb	-1.6054627895355225	-5.662799835205078
6q18.pdb	6q18_HL_A_PH101G.pdb	-1.297968864440918	-1.4652999639511108
6q18.pdb	6q18_HL_A_PH101H.pdb	-19.730112075805664	-16.847959518432617
6q18.pdb	6q18_HL_A_PH101I.pdb	-5.43021297454834	-5.081200122833252
6q18.pdb	6q18_HL_A_PH101L.pdb	-8.524867057800293	-6.602200031280518
6q18.pdb	6q18_HL_A_PH101K.pdb	-7.82969856262207	-6.839799880981445
6q18.pdb	6q18_HL_A_PH101M.pdb	-5.55337381362915	-3.9072000980377197
6q18.pdb	6q18_HL_A_PH101F.pdb	-22.11160659790039	-18.499540328979492
6q18.pdb	6q18_HL_A_PH101S.pdb	-1.0937786102294922	-0.4657999873161316
6q18.pdb	6q18_HL_A_PH101T.pdb	-1.6695139408111572	-1.489300012588501
6q18.pdb	6q18_HL_A_PH101W.pdb	-7.609228610992432	-15.667490005493164
6q18.pdb	6q18_HL_A_PH101Y.pdb	-21.33811378479004	-21.56817054748535
6q18.pdb	6q18_HL_A_PH101V.pdb	-5.337022304534912	-4.176599979400635
6q18.pdb	6q18_HL_A_YH102A.pdb	0.059089064598083496	0.4059999883174896
6q18.pdb	6q18_HL_A_YH102R.pdb	-0.7012382745742798	-0.3215999901294708
6q18.pdb	6q18_HL_A_YH102N.pdb	-0.30064859986305237	0.24950000643730164
6q18.pdb	6q18_HL_A_YH102D.pdb	-0.2567169964313507	0.7056999802589417
6q18.pdb	6q18_HL_A_YH102C.pdb	-0.1239149272441864	0.4178999960422516
6q18.pdb	6q18_HL_A_YH102Q.pdb	-0.2576128840446472	0.2924000024795532
6q18.pdb	6q18_HL_A_YH102E.pdb	-0.2460564374923706	1.6996999979019165
6q18.pdb	6q18_HL_A_YH102G.pdb	-0.20319926738739014	-0.22100000083446503
6q18.pdb	6q18_HL_A_YH102H.pdb	-0.1714550256729126	0.6437000036239624
6q18.pdb	6q18_HL_A_YH102I.pdb	0.014351725578308105	0.6026999950408936
6q18.pdb	6q18_HL_A_YH102L.pdb	-0.2893083095550537	0.2662000060081482
6q18.pdb	6q18_HL_A_YH102K.pdb	-0.3654577136039734	0.6051999926567078
6q18.pdb	6q18_HL_A_YH102M.pdb	0.21453970670700073	0.90829998254776
6q18.pdb	6q18_HL_A_YH102F.pdb	-0.23956114053726196	0.06030000001192093
6q18.pdb	6q18_HL_A_YH102P.pdb	0.18300628662109375	0.9739999771118164
6q18.pdb	6q18_HL_A_YH102S.pdb	-0.21797314286231995	0.2053000032901764
6q18.pdb	6q18_HL_A_YH102T.pdb	-0.2335730791091919	0.04839999973773956
6q18.pdb	6q18_HL_A_YH102W.pdb	-0.5865983963012695	0.897599995136261
6q18.pdb	6q18_HL_A_YH102V.pdb	0.045759767293930054	0.36660000681877136
6q18.pdb	6q18_HL_A_CH103A.pdb	-0.18887685239315033	-0.3828999996185303
6q18.pdb	6q18_HL_A_CH103R.pdb	-11.630265235900879	-12.205699920654297
6q18.pdb	6q18_HL_A_CH103N.pdb	-2.3214523792266846	-2.8410000801086426
6q18.pdb	6q18_HL_A_CH103D.pdb	-1.1165666580200195	-4.607600212097168
6q18.pdb	6q18_HL_A_CH103Q.pdb	-3.638533353805542	-4.5665998458862305
6q18.pdb	6q18_HL_A_CH103E.pdb	-4.3830180168151855	-7.988500118255615
6q18.pdb	6q18_HL_A_CH103G.pdb	-0.7317603230476379	-1.3040000200271606
6q18.pdb	6q18_HL_A_CH103H.pdb	-8.132556915283203	-7.980400085449219
6q18.pdb	6q18_HL_A_CH103I.pdb	-4.917476177215576	-4.433599948883057
6q18.pdb	6q18_HL_A_CH103L.pdb	-0.5763617157936096	-2.9123001098632812
6q18.pdb	6q18_HL_A_CH103K.pdb	-5.727484703063965	-5.871300220489502
6q18.pdb	6q18_HL_A_CH103M.pdb	-4.0077667236328125	-3.8297998905181885
6q18.pdb	6q18_HL_A_CH103F.pdb	-13.960807800292969	-13.117500305175781
6q18.pdb	6q18_HL_A_CH103P.pdb	-0.033388346433639526	-0.9557999968528748
6q18.pdb	6q18_HL_A_CH103S.pdb	-1.2761802673339844	-2.344099998474121
6q18.pdb	6q18_HL_A_CH103T.pdb	-0.3702622354030609	-0.22040000557899475
6q18.pdb	6q18_HL_A_CH103W.pdb	-19.021923065185547	-17.29482078552246
6q18.pdb	6q18_HL_A_CH103Y.pdb	-15.572294235229492	-18.08264923095703
6q18.pdb	6q18_HL_A_CH103V.pdb	-0.24048522114753723	-2.103100061416626
6q18.pdb	6q18_HL_A_TH104A.pdb	-0.4534042179584503	-0.6586999893188477
6q18.pdb	6q18_HL_A_TH104R.pdb	-0.16460193693637848	0.008799999952316284
6q18.pdb	6q18_HL_A_TH104N.pdb	-0.27819234132766724	-0.4309999942779541
6q18.pdb	6q18_HL_A_TH104D.pdb	-0.3443845510482788	0.11550000309944153
6q18.pdb	6q18_HL_A_TH104C.pdb	-0.23303666710853577	-0.3050000071525574
6q18.pdb	6q18_HL_A_TH104Q.pdb	-0.3751961886882782	-0.5468999743461609
6q18.pdb	6q18_HL_A_TH104E.pdb	-0.3254394829273224	-0.23890000581741333
6q18.pdb	6q18_HL_A_TH104G.pdb	-0.29739832878112793	-1.0540000200271606
6q18.pdb	6q18_HL_A_TH104H.pdb	-1.239225149154663	-0.5250999927520752
6q18.pdb	6q18_HL_A_TH104I.pdb	0.21329596638679504	1.4639999866485596
6q18.pdb	6q18_HL_A_TH104L.pdb	-0.4643405079841614	-0.04050000011920929
6q18.pdb	6q18_HL_A_TH104K.pdb	-0.2749338746070862	0.14380000531673431
6q18.pdb	6q18_HL_A_TH104M.pdb	0.09520581364631653	1.226199984550476
6q18.pdb	6q18_HL_A_TH104F.pdb	-0.30423587560653687	-0.4819999933242798
6q18.pdb	6q18_HL_A_TH104P.pdb	-0.6083926558494568	-1.7539000511169434
6q18.pdb	6q18_HL_A_TH104S.pdb	-0.002483755350112915	0.774399995803833
6q18.pdb	6q18_HL_A_TH104W.pdb	-0.3762279152870178	-0.4343999922275543
6q18.pdb	6q18_HL_A_TH104Y.pdb	-0.3627599775791168	-0.46700000762939453
6q18.pdb	6q18_HL_A_TH104V.pdb	-0.027416199445724487	0.6366999745368958
6q18.pdb	6q18_HL_A_SH105A.pdb	-1.2163283824920654	-2.337899923324585
6q18.pdb	6q18_HL_A_SH105R.pdb	-1.241576910018921	-1.6438000202178955
6q18.pdb	6q18_HL_A_SH105N.pdb	-0.6202862858772278	-2.022700071334839
6q18.pdb	6q18_HL_A_SH105D.pdb	-0.9177156090736389	-3.1142001152038574
6q18.pdb	6q18_HL_A_SH105C.pdb	-0.7327669858932495	-2.427500009536743
6q18.pdb	6q18_HL_A_SH105Q.pdb	-1.1629406213760376	-2.039299964904785
6q18.pdb	6q18_HL_A_SH105E.pdb	-0.9602808356285095	-3.8673999309539795
6q18.pdb	6q18_HL_A_SH105G.pdb	-1.2352757453918457	-3.325700044631958
6q18.pdb	6q18_HL_A_SH105H.pdb	-1.3340129852294922	-0.8781999945640564
6q18.pdb	6q18_HL_A_SH105I.pdb	-1.0888395309448242	-1.7355999946594238
6q18.pdb	6q18_HL_A_SH105L.pdb	-0.6225108504295349	-1.5157999992370605
6q18.pdb	6q18_HL_A_SH105K.pdb	-1.2201944589614868	-0.9864000082015991
6q18.pdb	6q18_HL_A_SH105M.pdb	-0.768848717212677	-1.4996999502182007
6q18.pdb	6q18_HL_A_SH105F.pdb	-0.6592234969139099	-0.9350000023841858
6q18.pdb	6q18_HL_A_SH105P.pdb	-1.2516906261444092	-1.954200029373169
6q18.pdb	6q18_HL_A_SH105T.pdb	-1.2542951107025146	-0.8500000238418579
6q18.pdb	6q18_HL_A_SH105W.pdb	-0.9326949119567871	-3.1623001098632812
6q18.pdb	6q18_HL_A_SH105Y.pdb	-0.5776143670082092	-1.20169997215271
6q18.pdb	6q18_HL_A_SH105V.pdb	-0.6406360268592834	-1.6718000173568726
6q18.pdb	6q18_HL_A_AH106R.pdb	-0.21419355273246765	-0.9380000233650208
6q18.pdb	6q18_HL_A_AH106N.pdb	-0.12206049263477325	-0.08429999649524689
6q18.pdb	6q18_HL_A_AH106D.pdb	-0.36581671237945557	-1.5628999471664429
6q18.pdb	6q18_HL_A_AH106C.pdb	-0.3697282075881958	-0.6570000052452087
6q18.pdb	6q18_HL_A_AH106Q.pdb	-0.2702765464782715	0.02889999933540821
6q18.pdb	6q18_HL_A_AH106E.pdb	-0.13610999286174774	-0.3698999881744385
6q18.pdb	6q18_HL_A_AH106G.pdb	-0.22151896357536316	-1.125
6q18.pdb	6q18_HL_A_AH106H.pdb	-0.28781858086586	0.382999986410141
6q18.pdb	6q18_HL_A_AH106I.pdb	-0.46025359630584717	0.1891999989748001
6q18.pdb	6q18_HL_A_AH106L.pdb	-0.253598690032959	0.2125999927520752
6q18.pdb	6q18_HL_A_AH106K.pdb	-0.05179581046104431	-0.041600000113248825
6q18.pdb	6q18_HL_A_AH106M.pdb	-0.048958539962768555	0.06419999897480011
6q18.pdb	6q18_HL_A_AH106F.pdb	0.2006455659866333	-0.2515000104904175
6q18.pdb	6q18_HL_A_AH106P.pdb	-0.0629630982875824	-1.149399995803833
6q18.pdb	6q18_HL_A_AH106S.pdb	-0.48034554719924927	-0.9731000065803528
6q18.pdb	6q18_HL_A_AH106T.pdb	-0.028770804405212402	0.5695000290870667
6q18.pdb	6q18_HL_A_AH106W.pdb	-0.3358779847621918	-0.6043999791145325
6q18.pdb	6q18_HL_A_AH106Y.pdb	0.2956785559654236	-0.16459999978542328
6q18.pdb	6q18_HL_A_AH106V.pdb	-0.5180479884147644	-0.10490000247955322
6q18.pdb	6q18_HL_A_SH107A.pdb	-0.40851739048957825	-0.729200005531311
6q18.pdb	6q18_HL_A_SH107R.pdb	-12.162895202636719	-17.717269897460938
6q18.pdb	6q18_HL_A_SH107N.pdb	-1.707401990890503	-3.9769999980926514
6q18.pdb	6q18_HL_A_SH107D.pdb	-2.4170682430267334	-7.926300048828125
6q18.pdb	6q18_HL_A_SH107C.pdb	-1.4788744449615479	-2.831199884414673
6q18.pdb	6q18_HL_A_SH107Q.pdb	-5.419905662536621	-6.316400051116943
6q18.pdb	6q18_HL_A_SH107E.pdb	-5.525516033172607	-7.066500186920166
6q18.pdb	6q18_HL_A_SH107G.pdb	-0.42359089851379395	-1.7544000148773193
6q18.pdb	6q18_HL_A_SH107H.pdb	-13.487324714660645	-19.166889190673828
6q18.pdb	6q18_HL_A_SH107I.pdb	-4.1208295822143555	-5.270599842071533
6q18.pdb	6q18_HL_A_SH107L.pdb	-3.879225730895996	-5.738900184631348
6q18.pdb	6q18_HL_A_SH107K.pdb	-10.916227340698242	-13.976300239562988
6q18.pdb	6q18_HL_A_SH107M.pdb	-2.587977647781372	-4.054800033569336
6q18.pdb	6q18_HL_A_SH107F.pdb	-10.17049789428711	-15.014900207519531
6q18.pdb	6q18_HL_A_SH107P.pdb	-0.4624776244163513	-2.262200117111206
6q18.pdb	6q18_HL_A_SH107T.pdb	-2.366140604019165	-4.053199768066406
6q18.pdb	6q18_HL_A_SH107W.pdb	-25.962888717651367	-32.704689025878906
6q18.pdb	6q18_HL_A_SH107Y.pdb	-12.271857261657715	-18.34217071533203
6q18.pdb	6q18_HL_A_SH107V.pdb	-1.7216525077819824	-2.694700002670288
6q18.pdb	6q18_HL_A_CH108A.pdb	-0.23582389950752258	-0.7128000259399414
6q18.pdb	6q18_HL_A_CH108R.pdb	-14.041296005249023	-16.547639846801758
6q18.pdb	6q18_HL_A_CH108N.pdb	-4.155396461486816	-5.44950008392334
6q18.pdb	6q18_HL_A_CH108D.pdb	-4.155797481536865	-7.771200180053711
6q18.pdb	6q18_HL_A_CH108Q.pdb	-1.1722838878631592	-2.935800075531006
6q18.pdb	6q18_HL_A_CH108E.pdb	-0.2094273418188095	-4.68310022354126
6q18.pdb	6q18_HL_A_CH108G.pdb	-0.7536621689796448	-0.8047000169754028
6q18.pdb	6q18_HL_A_CH108H.pdb	-10.79084587097168	-11.077099800109863
6q18.pdb	6q18_HL_A_CH108I.pdb	-4.354223251342773	-4.1203999519348145
6q18.pdb	6q18_HL_A_CH108L.pdb	-3.441189765930176	-1.3524999618530273
6q18.pdb	6q18_HL_A_CH108K.pdb	-5.149070739746094	-5.281199932098389
6q18.pdb	6q18_HL_A_CH108M.pdb	-2.7975194454193115	-2.9820001125335693
6q18.pdb	6q18_HL_A_CH108F.pdb	-20.550701141357422	-19.800840377807617
6q18.pdb	6q18_HL_A_CH108P.pdb	0.21545487642288208	-2.4816999435424805
6q18.pdb	6q18_HL_A_CH108S.pdb	-0.4668903946876526	-0.8485000133514404
6q18.pdb	6q18_HL_A_CH108T.pdb	-0.7081527709960938	-0.7138000130653381
6q18.pdb	6q18_HL_A_CH108W.pdb	-26.95794105529785	-28.29623031616211
6q18.pdb	6q18_HL_A_CH108Y.pdb	-17.54140281677246	-25.425701141357422
6q18.pdb	6q18_HL_A_CH108V.pdb	-2.2113044261932373	-3.48580002784729
6q18.pdb	6q18_HL_A_PH109A.pdb	-1.33441162109375	-1.788599967956543
6q18.pdb	6q18_HL_A_PH109R.pdb	-1.416893720626831	-3.8150999546051025
6q18.pdb	6q18_HL_A_PH109N.pdb	-1.2620772123336792	-3.0404000282287598
6q18.pdb	6q18_HL_A_PH109D.pdb	-3.966817855834961	-6.519599914550781
6q18.pdb	6q18_HL_A_PH109C.pdb	-1.3242321014404297	-2.3089001178741455
6q18.pdb	6q18_HL_A_PH109Q.pdb	-1.4116952419281006	-4.019499778747559
6q18.pdb	6q18_HL_A_PH109E.pdb	-1.488682746887207	-4.3597002029418945
6q18.pdb	6q18_HL_A_PH109G.pdb	-1.2926137447357178	-2.7016000747680664
6q18.pdb	6q18_HL_A_PH109H.pdb	-11.619664192199707	-14.199899673461914
6q18.pdb	6q18_HL_A_PH109I.pdb	-0.7502289414405823	-1.5119999647140503
6q18.pdb	6q18_HL_A_PH109L.pdb	-0.953538715839386	-1.9169000387191772
6q18.pdb	6q18_HL_A_PH109K.pdb	-2.8659298419952393	-4.8618998527526855
6q18.pdb	6q18_HL_A_PH109M.pdb	-0.8155534863471985	-2.2046000957489014
6q18.pdb	6q18_HL_A_PH109F.pdb	-7.517874717712402	-12.129500389099121
6q18.pdb	6q18_HL_A_PH109S.pdb	-0.796855092048645	-1.9773999452590942
6q18.pdb	6q18_HL_A_PH109T.pdb	-1.0674830675125122	-2.267199993133545
6q18.pdb	6q18_HL_A_PH109W.pdb	-9.862692832946777	-10.48069953918457
6q18.pdb	6q18_HL_A_PH109Y.pdb	-7.606429576873779	-9.708800315856934
6q18.pdb	6q18_HL_A_PH109V.pdb	-0.6707667708396912	-1.4967000484466553
6q18.pdb	6q18_HL_A_DH110A.pdb	-0.981945812702179	-0.7936000227928162
6q18.pdb	6q18_HL_A_DH110R.pdb	-0.9031704068183899	-0.5177000164985657
6q18.pdb	6q18_HL_A_DH110N.pdb	-0.6211669445037842	-0.2802000045776367
6q18.pdb	6q18_HL_A_DH110C.pdb	-0.8230536580085754	-0.3228999972343445
6q18.pdb	6q18_HL_A_DH110Q.pdb	-0.7893660664558411	-0.07890000194311142
6q18.pdb	6q18_HL_A_DH110E.pdb	-0.7262336611747742	0.9269000291824341
6q18.pdb	6q18_HL_A_DH110G.pdb	-1.0380431413650513	-1.2711000442504883
6q18.pdb	6q18_HL_A_DH110H.pdb	-1.1504573822021484	-0.46549999713897705
6q18.pdb	6q18_HL_A_DH110I.pdb	-0.4425532817840576	0.2678000032901764
6q18.pdb	6q18_HL_A_DH110L.pdb	-0.6401333808898926	0.17949999868869781
6q18.pdb	6q18_HL_A_DH110K.pdb	-0.8233668804168701	-0.06509999930858612
6q18.pdb	6q18_HL_A_DH110M.pdb	-0.2698523700237274	0.2498999983072281
6q18.pdb	6q18_HL_A_DH110F.pdb	-0.41011321544647217	-0.19329999387264252
6q18.pdb	6q18_HL_A_DH110P.pdb	-4.395167350769043	-4.502999782562256
6q18.pdb	6q18_HL_A_DH110S.pdb	-1.179424524307251	-0.9995999932289124
6q18.pdb	6q18_HL_A_DH110T.pdb	-0.7042949199676514	-0.5078999996185303
6q18.pdb	6q18_HL_A_DH110W.pdb	-0.4146500825881958	0.4666000008583069
6q18.pdb	6q18_HL_A_DH110Y.pdb	-0.980526864528656	0.0885000005364418
6q18.pdb	6q18_HL_A_DH110V.pdb	-0.45001518726348877	0.1851000040769577
6q18.pdb	6q18_HL_A_YH112A.pdb	-2.004911184310913	-4.757999897003174
6q18.pdb	6q18_HL_A_YH112R.pdb	-1.7873258590698242	-3.178999900817871
6q18.pdb	6q18_HL_A_YH112N.pdb	-2.1308586597442627	-4.948699951171875
6q18.pdb	6q18_HL_A_YH112D.pdb	-2.175919771194458	-6.191500186920166
6q18.pdb	6q18_HL_A_YH112C.pdb	-2.1215779781341553	-4.015699863433838
6q18.pdb	6q18_HL_A_YH112Q.pdb	-2.053241491317749	-4.789599895477295
6q18.pdb	6q18_HL_A_YH112E.pdb	-2.0607688426971436	-6.125500202178955
6q18.pdb	6q18_HL_A_YH112G.pdb	-2.3344366550445557	-5.218400001525879
6q18.pdb	6q18_HL_A_YH112H.pdb	-1.8097734451293945	-3.502700090408325
6q18.pdb	6q18_HL_A_YH112I.pdb	-1.9219353199005127	-4.360599994659424
6q18.pdb	6q18_HL_A_YH112L.pdb	-1.7495267391204834	-3.696500062942505
6q18.pdb	6q18_HL_A_YH112K.pdb	-1.6219122409820557	-2.551800012588501
6q18.pdb	6q18_HL_A_YH112M.pdb	-0.9259217977523804	-3.232300043106079
6q18.pdb	6q18_HL_A_YH112F.pdb	-0.5755956172943115	-1.990399956703186
6q18.pdb	6q18_HL_A_YH112P.pdb	-1.9495418071746826	-4.507299900054932
6q18.pdb	6q18_HL_A_YH112S.pdb	-2.1660046577453613	-4.895199775695801
6q18.pdb	6q18_HL_A_YH112T.pdb	-1.9471261501312256	-4.599400043487549
6q18.pdb	6q18_HL_A_YH112W.pdb	-1.0272942781448364	-3.6324000358581543
6q18.pdb	6q18_HL_A_YH112V.pdb	-2.08240008354187	-4.311999797821045
6q18.pdb	6q18_HL_A_YA44A.pdb	-0.5199158191680908	0.20229999721050262
6q18.pdb	6q18_HL_A_YA44R.pdb	-0.5937303900718689	0.04390000179409981
6q18.pdb	6q18_HL_A_YA44N.pdb	-0.7169737219810486	0.24549999833106995
6q18.pdb	6q18_HL_A_YA44D.pdb	-0.6677454710006714	0.053199999034404755
6q18.pdb	6q18_HL_A_YA44C.pdb	-0.7030338644981384	0.17710000276565552
6q18.pdb	6q18_HL_A_YA44Q.pdb	-0.24276815354824066	0.15539999306201935
6q18.pdb	6q18_HL_A_YA44E.pdb	-0.8507070541381836	-0.4941999912261963
6q18.pdb	6q18_HL_A_YA44G.pdb	-0.5006879568099976	0.2087000012397766
6q18.pdb	6q18_HL_A_YA44H.pdb	-0.5824050903320312	0.1720999926328659
6q18.pdb	6q18_HL_A_YA44I.pdb	-0.7287588715553284	0.125900000333786
6q18.pdb	6q18_HL_A_YA44L.pdb	-0.8234584927558899	0.32679998874664307
6q18.pdb	6q18_HL_A_YA44K.pdb	-0.7574095129966736	0.38690000772476196
6q18.pdb	6q18_HL_A_YA44M.pdb	0.11649423837661743	0.48100000619888306
6q18.pdb	6q18_HL_A_YA44F.pdb	-0.2851641774177551	0.10450000315904617
6q18.pdb	6q18_HL_A_YA44P.pdb	-0.4251156747341156	0.4352000057697296
6q18.pdb	6q18_HL_A_YA44S.pdb	-0.6959571838378906	0.2282000035047531
6q18.pdb	6q18_HL_A_YA44T.pdb	-0.8155314326286316	0.25200000405311584
6q18.pdb	6q18_HL_A_YA44W.pdb	-0.58455491065979	0.40230000019073486
6q18.pdb	6q18_HL_A_YA44V.pdb	-0.6655300855636597	0.1899999976158142
6q18.pdb	6q18_HL_A_VA84A.pdb	-0.36397647857666016	-0.428600013256073
6q18.pdb	6q18_HL_A_VA84R.pdb	-0.37466543912887573	-0.06319999694824219
6q18.pdb	6q18_HL_A_VA84N.pdb	-0.3331736922264099	-0.32100000977516174
6q18.pdb	6q18_HL_A_VA84D.pdb	-0.4284549951553345	-0.7253000140190125
6q18.pdb	6q18_HL_A_VA84C.pdb	-0.39744889736175537	-0.33160001039505005
6q18.pdb	6q18_HL_A_VA84Q.pdb	-0.37604838609695435	-0.5306000113487244
6q18.pdb	6q18_HL_A_VA84E.pdb	-0.47413983941078186	-0.6309999823570251
6q18.pdb	6q18_HL_A_VA84G.pdb	-0.2868759036064148	-0.45989999175071716
6q18.pdb	6q18_HL_A_VA84H.pdb	-0.6389249563217163	-0.2651999890804291
6q18.pdb	6q18_HL_A_VA84I.pdb	-0.30929580330848694	-0.04650000110268593
6q18.pdb	6q18_HL_A_VA84L.pdb	-0.3089871108531952	-0.16920000314712524
6q18.pdb	6q18_HL_A_VA84K.pdb	-0.5606523156166077	0.21480000019073486
6q18.pdb	6q18_HL_A_VA84M.pdb	-0.1233978420495987	0.4433000087738037
6q18.pdb	6q18_HL_A_VA84F.pdb	0.2506634593009949	0.6310999989509583
6q18.pdb	6q18_HL_A_VA84P.pdb	-0.16088999807834625	0.9261000156402588
6q18.pdb	6q18_HL_A_VA84S.pdb	-0.42878443002700806	-0.2515999972820282
6q18.pdb	6q18_HL_A_VA84T.pdb	-0.49386948347091675	-0.45820000767707825
6q18.pdb	6q18_HL_A_VA84W.pdb	-0.36744311451911926	-0.2612999975681305
6q18.pdb	6q18_HL_A_VA84Y.pdb	0.4419060945510864	1.8013999462127686
6q18.pdb	6q18_HL_A_TA85A.pdb	-0.05991606414318085	0.26649999618530273
6q18.pdb	6q18_HL_A_TA85R.pdb	-1.1712331771850586	0.7940000295639038
6q18.pdb	6q18_HL_A_TA85N.pdb	-0.7569149732589722	1.0555000305175781
6q18.pdb	6q18_HL_A_TA85D.pdb	-1.072764277458191	-1.601699948310852
6q18.pdb	6q18_HL_A_TA85C.pdb	-0.2555903494358063	0.14380000531673431
6q18.pdb	6q18_HL_A_TA85Q.pdb	-1.6437592506408691	-0.5152000188827515
6q18.pdb	6q18_HL_A_TA85E.pdb	-0.7044507265090942	-3.2465999126434326
6q18.pdb	6q18_HL_A_TA85G.pdb	-0.5285224318504333	0.15940000116825104
6q18.pdb	6q18_HL_A_TA85H.pdb	-1.0482282638549805	0.09640000015497208
6q18.pdb	6q18_HL_A_TA85I.pdb	-0.40473639965057373	0.9341999888420105
6q18.pdb	6q18_HL_A_TA85L.pdb	-2.4413540363311768	-0.866100013256073
6q18.pdb	6q18_HL_A_TA85K.pdb	0.06761080026626587	1.226699948310852
6q18.pdb	6q18_HL_A_TA85M.pdb	-0.36112862825393677	1.4917999505996704
6q18.pdb	6q18_HL_A_TA85F.pdb	-0.6297798156738281	-1.7742999792099
6q18.pdb	6q18_HL_A_TA85P.pdb	0.006103634834289551	0.4975999891757965
6q18.pdb	6q18_HL_A_TA85S.pdb	-0.2707482874393463	-0.00930000003427267
6q18.pdb	6q18_HL_A_TA85W.pdb	-2.5592637062072754	-3.842099905014038
6q18.pdb	6q18_HL_A_TA85Y.pdb	-0.7565429210662842	-1.0729000568389893
6q18.pdb	6q18_HL_A_TA85V.pdb	-0.24567961692810059	0.42399999499320984
6q18.pdb	6q18_HL_A_AA86R.pdb	-0.01756805181503296	0.930400013923645
6q18.pdb	6q18_HL_A_AA86N.pdb	-0.7461652755737305	0.2621999979019165
6q18.pdb	6q18_HL_A_AA86D.pdb	-1.0698951482772827	-1.2446999549865723
6q18.pdb	6q18_HL_A_AA86C.pdb	-0.4645523428916931	0.45809999108314514
6q18.pdb	6q18_HL_A_AA86Q.pdb	-0.05493588745594025	0.9416000247001648
6q18.pdb	6q18_HL_A_AA86E.pdb	-0.8749389052391052	-0.001500000013038516
6q18.pdb	6q18_HL_A_AA86G.pdb	-0.70201176404953	0.1737000048160553
6q18.pdb	6q18_HL_A_AA86H.pdb	-0.5222325325012207	0.5813999772071838
6q18.pdb	6q18_HL_A_AA86I.pdb	-0.22853195667266846	0.35440000891685486
6q18.pdb	6q18_HL_A_AA86L.pdb	-0.6629917621612549	0.16459999978542328
6q18.pdb	6q18_HL_A_AA86K.pdb	-0.14063122868537903	0.05660000070929527
6q18.pdb	6q18_HL_A_AA86M.pdb	-0.2712859511375427	0.5857999920845032
6q18.pdb	6q18_HL_A_AA86F.pdb	-0.07613500952720642	0.7889999747276306
6q18.pdb	6q18_HL_A_AA86P.pdb	-0.34304100275039673	0.5565000176429749
6q18.pdb	6q18_HL_A_AA86S.pdb	-0.2634913921356201	0.358599990606308
6q18.pdb	6q18_HL_A_AA86T.pdb	-0.5541380643844604	-0.06729999929666519
6q18.pdb	6q18_HL_A_AA86W.pdb	-0.18069234490394592	-0.007300000172108412
6q18.pdb	6q18_HL_A_AA86Y.pdb	-0.020418405532836914	0.026100000366568565
6q18.pdb	6q18_HL_A_AA86V.pdb	-0.22896313667297363	0.23680000007152557
6q18.pdb	6q18_HL_A_SA94A.pdb	-0.9284927248954773	-0.30250000953674316
6q18.pdb	6q18_HL_A_SA94R.pdb	-0.6505346298217773	-0.826200008392334
6q18.pdb	6q18_HL_A_SA94N.pdb	-0.7330541610717773	-0.6489999890327454
6q18.pdb	6q18_HL_A_SA94D.pdb	-0.8419411778450012	-1.7877999544143677
6q18.pdb	6q18_HL_A_SA94C.pdb	-0.8817686438560486	-0.29109999537467957
6q18.pdb	6q18_HL_A_SA94Q.pdb	-0.5710489749908447	-0.7802000045776367
6q18.pdb	6q18_HL_A_SA94E.pdb	-0.9503903985023499	-1.7868000268936157
6q18.pdb	6q18_HL_A_SA94G.pdb	-0.8964407444000244	-0.6050999760627747
6q18.pdb	6q18_HL_A_SA94H.pdb	-0.6066907048225403	-0.4083999991416931
6q18.pdb	6q18_HL_A_SA94I.pdb	-0.6685569286346436	-0.24799999594688416
6q18.pdb	6q18_HL_A_SA94L.pdb	-0.4377449154853821	-0.054499998688697815
6q18.pdb	6q18_HL_A_SA94K.pdb	-0.9065436720848083	-0.7221999764442444
6q18.pdb	6q18_HL_A_SA94M.pdb	-0.3290134072303772	-0.15629999339580536
6q18.pdb	6q18_HL_A_SA94F.pdb	-0.17646260559558868	0.4072999954223633
6q18.pdb	6q18_HL_A_SA94P.pdb	-0.9589809775352478	-0.2973000109195709
6q18.pdb	6q18_HL_A_SA94T.pdb	-0.8576391935348511	-0.4196999967098236
6q18.pdb	6q18_HL_A_SA94W.pdb	-0.5712369680404663	-0.1941000074148178
6q18.pdb	6q18_HL_A_SA94Y.pdb	0.01973283290863037	0.33709999918937683
6q18.pdb	6q18_HL_A_SA94V.pdb	-0.6644152998924255	-0.03920000046491623
6q18.pdb	6q18_HL_A_WA102A.pdb	-1.828284502029419	-2.3519999980926514
6q18.pdb	6q18_HL_A_WA102R.pdb	-1.3881714344024658	-1.628000020980835
6q18.pdb	6q18_HL_A_WA102N.pdb	-1.8808131217956543	-2.095900058746338
6q18.pdb	6q18_HL_A_WA102D.pdb	-1.9242429733276367	-2.3749001026153564
6q18.pdb	6q18_HL_A_WA102C.pdb	-1.9432060718536377	-1.9474999904632568
6q18.pdb	6q18_HL_A_WA102Q.pdb	-1.8041841983795166	-1.9443999528884888
6q18.pdb	6q18_HL_A_WA102E.pdb	-1.7153816223144531	-2.3303000926971436
6q18.pdb	6q18_HL_A_WA102G.pdb	-1.8879826068878174	-2.3278000354766846
6q18.pdb	6q18_HL_A_WA102H.pdb	-1.5994338989257812	-1.6017999649047852
6q18.pdb	6q18_HL_A_WA102I.pdb	-1.8761775493621826	-1.55239999294281
6q18.pdb	6q18_HL_A_WA102L.pdb	-1.5907819271087646	-1.264299988746643
6q18.pdb	6q18_HL_A_WA102K.pdb	-1.372469425201416	-1.7828999757766724
6q18.pdb	6q18_HL_A_WA102M.pdb	-1.2124290466308594	-1.0023000240325928
6q18.pdb	6q18_HL_A_WA102F.pdb	-1.6290349960327148	-1.347100019454956
6q18.pdb	6q18_HL_A_WA102P.pdb	-1.779186725616455	-2.247299909591675
6q18.pdb	6q18_HL_A_WA102S.pdb	-1.6822094917297363	-2.352400064468384
6q18.pdb	6q18_HL_A_WA102T.pdb	-1.6572515964508057	-1.874500036239624
6q18.pdb	6q18_HL_A_WA102Y.pdb	-0.7569204568862915	-1.3371000289916992
6q18.pdb	6q18_HL_A_WA102V.pdb	-1.7881789207458496	-1.5497000217437744
6q18.pdb	6q18_HL_A_TA104A.pdb	-0.6833288669586182	-0.8460999727249146
6q18.pdb	6q18_HL_A_TA104R.pdb	-1.2877378463745117	-0.9646999835968018
6q18.pdb	6q18_HL_A_TA104N.pdb	-0.7366110682487488	-0.9829000234603882
6q18.pdb	6q18_HL_A_TA104D.pdb	-0.9614893794059753	-1.7174999713897705
6q18.pdb	6q18_HL_A_TA104C.pdb	-0.7056885957717896	-0.7200999855995178
6q18.pdb	6q18_HL_A_TA104Q.pdb	-0.7240316867828369	-1.198099970817566
6q18.pdb	6q18_HL_A_TA104E.pdb	-0.5791168212890625	-1.9855999946594238
6q18.pdb	6q18_HL_A_TA104G.pdb	-0.727720320224762	-1.1629999876022339
6q18.pdb	6q18_HL_A_TA104H.pdb	-1.729233980178833	-2.211199998855591
6q18.pdb	6q18_HL_A_TA104I.pdb	-0.2850116789340973	-0.2393999993801117
6q18.pdb	6q18_HL_A_TA104L.pdb	0.32822585105895996	-1.5541000366210938
6q18.pdb	6q18_HL_A_TA104K.pdb	-0.6749674081802368	-0.45730000734329224
6q18.pdb	6q18_HL_A_TA104M.pdb	-0.36407315731048584	-0.9301000237464905
6q18.pdb	6q18_HL_A_TA104F.pdb	-0.5080544352531433	-0.9689000248908997
6q18.pdb	6q18_HL_A_TA104P.pdb	-0.6161774396896362	-0.7576000094413757
6q18.pdb	6q18_HL_A_TA104S.pdb	-0.8136709332466125	-1.107699990272522
6q18.pdb	6q18_HL_A_TA104W.pdb	-2.573378801345825	-4.0767998695373535
6q18.pdb	6q18_HL_A_TA104Y.pdb	-0.5515552759170532	-1.375
6q18.pdb	6q18_HL_A_TA104V.pdb	-0.4340176284313202	-0.15569999814033508
6q18.pdb	6q18_HL_A_EA105A.pdb	-0.7156966924667358	-2.603600025177002
6q18.pdb	6q18_HL_A_EA105R.pdb	-1.3871181011199951	-5.088500022888184
6q18.pdb	6q18_HL_A_EA105N.pdb	-0.27861204743385315	-1.8758000135421753
6q18.pdb	6q18_HL_A_EA105D.pdb	-0.4308973550796509	-0.6913999915122986
6q18.pdb	6q18_HL_A_EA105C.pdb	-0.7324813008308411	-2.2067999839782715
6q18.pdb	6q18_HL_A_EA105Q.pdb	-0.5852460861206055	-2.6117000579833984
6q18.pdb	6q18_HL_A_EA105G.pdb	-0.6825038194656372	-2.7627999782562256
6q18.pdb	6q18_HL_A_EA105H.pdb	-2.4794633388519287	-6.157599925994873
6q18.pdb	6q18_HL_A_EA105I.pdb	-0.5803321003913879	-1.7943999767303467
6q18.pdb	6q18_HL_A_EA105L.pdb	-0.6569873094558716	-3.4082999229431152
6q18.pdb	6q18_HL_A_EA105K.pdb	-1.08622407913208	-5.2835001945495605
6q18.pdb	6q18_HL_A_EA105M.pdb	-0.2189081907272339	-2.545300006866455
6q18.pdb	6q18_HL_A_EA105F.pdb	-1.992199420928955	-6.259200096130371
6q18.pdb	6q18_HL_A_EA105P.pdb	-2.7710587978363037	-4.113100051879883
6q18.pdb	6q18_HL_A_EA105S.pdb	-0.8087936639785767	-2.7054998874664307
6q18.pdb	6q18_HL_A_EA105T.pdb	-0.86664217710495	-2.710900068283081
6q18.pdb	6q18_HL_A_EA105W.pdb	-3.396641731262207	-8.369799613952637
6q18.pdb	6q18_HL_A_EA105Y.pdb	-3.0007946491241455	-6.556600093841553
6q18.pdb	6q18_HL_A_EA105V.pdb	-0.7134400606155396	-2.069000005722046
6q18.pdb	6q18_HL_A_NA107A.pdb	-0.2022257298231125	0.16329999268054962
6q18.pdb	6q18_HL_A_NA107R.pdb	-0.25165098905563354	-0.4366999864578247
6q18.pdb	6q18_HL_A_NA107D.pdb	-0.5045779943466187	-0.12300000339746475
6q18.pdb	6q18_HL_A_NA107C.pdb	-0.2500975728034973	0.11060000211000443
6q18.pdb	6q18_HL_A_NA107Q.pdb	-0.38831162452697754	0.23409999907016754
6q18.pdb	6q18_HL_A_NA107E.pdb	-0.42113441228866577	-0.15719999372959137
6q18.pdb	6q18_HL_A_NA107G.pdb	-0.19535188376903534	0.38260000944137573
6q18.pdb	6q18_HL_A_NA107H.pdb	-0.19776570796966553	-0.28760001063346863
6q18.pdb	6q18_HL_A_NA107I.pdb	-1.2812931537628174	0.671999990940094
6q18.pdb	6q18_HL_A_NA107L.pdb	-0.20669537782669067	0.4803999960422516
6q18.pdb	6q18_HL_A_NA107K.pdb	-0.3830949664115906	0.15919999778270721
6q18.pdb	6q18_HL_A_NA107M.pdb	0.011606037616729736	0.5001999735832214
6q18.pdb	6q18_HL_A_NA107F.pdb	-0.3801319897174835	-0.01889999955892563
6q18.pdb	6q18_HL_A_NA107P.pdb	-0.36976125836372375	1.006500005722046
6q18.pdb	6q18_HL_A_NA107S.pdb	-0.3051035404205322	-0.07519999891519547
6q18.pdb	6q18_HL_A_NA107T.pdb	-0.368355393409729	-0.38999998569488525
6q18.pdb	6q18_HL_A_NA107W.pdb	-0.2689070999622345	-0.06949999928474426
6q18.pdb	6q18_HL_A_NA107Y.pdb	-0.3537553548812866	-0.15690000355243683
6q18.pdb	6q18_HL_A_NA107V.pdb	-1.0145695209503174	-0.3111000061035156
6q18.pdb	6q18_HL_A_GA108A.pdb	-4.507785320281982	-4.842800140380859
6q18.pdb	6q18_HL_A_GA108R.pdb	-21.985883712768555	-23.503019332885742
6q18.pdb	6q18_HL_A_GA108N.pdb	-15.717196464538574	-15.880880355834961
6q18.pdb	6q18_HL_A_GA108D.pdb	-14.808745384216309	-15.407529830932617
6q18.pdb	6q18_HL_A_GA108C.pdb	-6.851596832275391	-9.214099884033203
6q18.pdb	6q18_HL_A_GA108Q.pdb	-6.143527984619141	-9.747599601745605
6q18.pdb	6q18_HL_A_GA108E.pdb	-15.582173347473145	-17.374849319458008
6q18.pdb	6q18_HL_A_GA108H.pdb	-13.5165433883667	-22.23834991455078
6q18.pdb	6q18_HL_A_GA108I.pdb	-7.035598278045654	-7.717800140380859
6q18.pdb	6q18_HL_A_GA108L.pdb	-12.415753364562988	-12.343600273132324
6q18.pdb	6q18_HL_A_GA108K.pdb	-15.858129501342773	-18.254539489746094
6q18.pdb	6q18_HL_A_GA108M.pdb	-3.3042945861816406	-4.974699974060059
6q18.pdb	6q18_HL_A_GA108F.pdb	-24.561054229736328	-20.91250991821289
6q18.pdb	6q18_HL_A_GA108P.pdb	-13.129303932189941	-13.808300018310547
6q18.pdb	6q18_HL_A_GA108S.pdb	-6.648427963256836	-10.185600280761719
6q18.pdb	6q18_HL_A_GA108T.pdb	-9.56506633758545	-14.105899810791016
6q18.pdb	6q18_HL_A_GA108W.pdb	-26.029340744018555	-23.840410232543945
6q18.pdb	6q18_HL_A_GA108Y.pdb	-14.385417938232422	-12.38479995727539
6q18.pdb	6q18_HL_A_GA108V.pdb	-6.028556823730469	-5.345399856567383
6q18.pdb	6q18_HL_A_LA109A.pdb	-0.32299190759658813	-0.6126999855041504
6q18.pdb	6q18_HL_A_LA109R.pdb	-0.39877182245254517	-0.7096999883651733
6q18.pdb	6q18_HL_A_LA109N.pdb	-0.3328215181827545	-0.27079999446868896
6q18.pdb	6q18_HL_A_LA109D.pdb	-0.4021628499031067	-0.6886000037193298
6q18.pdb	6q18_HL_A_LA109C.pdb	-0.4118805229663849	-0.6462000012397766
6q18.pdb	6q18_HL_A_LA109Q.pdb	-0.360883891582489	-0.6876999735832214
6q18.pdb	6q18_HL_A_LA109E.pdb	-0.3787761330604553	-0.6682999730110168
6q18.pdb	6q18_HL_A_LA109G.pdb	-0.3035339415073395	-0.6100999712944031
6q18.pdb	6q18_HL_A_LA109H.pdb	-0.30915147066116333	-0.7468000054359436
6q18.pdb	6q18_HL_A_LA109I.pdb	-0.15737779438495636	-0.32899999618530273
6q18.pdb	6q18_HL_A_LA109K.pdb	-0.3636101484298706	-0.6793000102043152
6q18.pdb	6q18_HL_A_LA109M.pdb	-0.12458357214927673	-0.6344000101089478
6q18.pdb	6q18_HL_A_LA109F.pdb	-0.319989413022995	-0.7224000096321106
6q18.pdb	6q18_HL_A_LA109P.pdb	-0.5459636449813843	-1.4735000133514404
6q18.pdb	6q18_HL_A_LA109S.pdb	-0.4327419102191925	-0.5618000030517578
6q18.pdb	6q18_HL_A_LA109T.pdb	-0.46108579635620117	-0.33390000462532043
6q18.pdb	6q18_HL_A_LA109W.pdb	-0.21635790169239044	-0.7479000091552734
6q18.pdb	6q18_HL_A_LA109Y.pdb	-0.29325079917907715	-0.6789000034332275
6q18.pdb	6q18_HL_A_LA109V.pdb	-0.27634531259536743	-0.462799996137619
6q18.pdb	6q18_HL_A_HA132A.pdb	-1.046152114868164	-0.8784000277519226
6q18.pdb	6q18_HL_A_HA132R.pdb	-0.6831953525543213	-2.1849000453948975
6q18.pdb	6q18_HL_A_HA132N.pdb	-0.3052782118320465	-0.9144999980926514
6q18.pdb	6q18_HL_A_HA132D.pdb	-1.0827285051345825	-1.0835000276565552
6q18.pdb	6q18_HL_A_HA132C.pdb	-1.0041906833648682	-0.8677999973297119
6q18.pdb	6q18_HL_A_HA132Q.pdb	-0.10072672367095947	-0.9197999835014343
6q18.pdb	6q18_HL_A_HA132E.pdb	-1.1154327392578125	-1.4020999670028687
6q18.pdb	6q18_HL_A_HA132G.pdb	-0.967165470123291	-0.8884999752044678
6q18.pdb	6q18_HL_A_HA132I.pdb	-0.8924076557159424	-0.8400999903678894
6q18.pdb	6q18_HL_A_HA132L.pdb	-0.997805118560791	-1.0360000133514404
6q18.pdb	6q18_HL_A_HA132K.pdb	-1.6379659175872803	-2.3993000984191895
6q18.pdb	6q18_HL_A_HA132M.pdb	-0.9702585339546204	-0.9164999723434448
6q18.pdb	6q18_HL_A_HA132F.pdb	-1.7283296585083008	-2.6226999759674072
6q18.pdb	6q18_HL_A_HA132P.pdb	-1.059816837310791	-0.8871999979019165
6q18.pdb	6q18_HL_A_HA132S.pdb	-1.1647024154663086	-0.8921999931335449
6q18.pdb	6q18_HL_A_HA132T.pdb	-1.0553877353668213	-0.8446999788284302
6q18.pdb	6q18_HL_A_HA132W.pdb	-4.765549182891846	-5.957499980926514
6q18.pdb	6q18_HL_A_HA132Y.pdb	-4.839017868041992	-6.7393999099731445
6q18.pdb	6q18_HL_A_HA132V.pdb	-0.7371114492416382	-0.8148999810218811
6q18.pdb	6q18_HL_A_PA134A.pdb	-0.4889257252216339	0.27639999985694885
6q18.pdb	6q18_HL_A_PA134R.pdb	-15.725025177001953	-10.343199729919434
6q18.pdb	6q18_HL_A_PA134N.pdb	-0.10476568341255188	-0.5612999796867371
6q18.pdb	6q18_HL_A_PA134D.pdb	-0.6254276037216187	-1.3032000064849854
6q18.pdb	6q18_HL_A_PA134C.pdb	-0.2266487032175064	-0.15279999375343323
6q18.pdb	6q18_HL_A_PA134Q.pdb	-2.816481828689575	-2.4727001190185547
6q18.pdb	6q18_HL_A_PA134E.pdb	-0.6015996932983398	-1.86080002784729
6q18.pdb	6q18_HL_A_PA134G.pdb	-0.5430881977081299	0.07039999961853027
6q18.pdb	6q18_HL_A_PA134H.pdb	-5.835625171661377	-4.436500072479248
6q18.pdb	6q18_HL_A_PA134I.pdb	-0.7926551699638367	-0.24529999494552612
6q18.pdb	6q18_HL_A_PA134L.pdb	-0.5620657205581665	-0.14010000228881836
6q18.pdb	6q18_HL_A_PA134K.pdb	-1.3496339321136475	-1.0595999956130981
6q18.pdb	6q18_HL_A_PA134M.pdb	-1.7117202281951904	-2.0994999408721924
6q18.pdb	6q18_HL_A_PA134F.pdb	-6.446138381958008	-4.985199928283691
6q18.pdb	6q18_HL_A_PA134S.pdb	-0.7438669204711914	0.0722000002861023
6q18.pdb	6q18_HL_A_PA134T.pdb	-0.40960848331451416	-0.010099999606609344
6q18.pdb	6q18_HL_A_PA134W.pdb	-5.854939937591553	-8.531800270080566
6q18.pdb	6q18_HL_A_PA134Y.pdb	-11.969915390014648	-9.3681001663208
6q18.pdb	6q18_HL_A_PA134V.pdb	-0.05813059210777283	-0.008299999870359898
6q18.pdb	6q18_HL_A_SA135A.pdb	-1.3938450813293457	-0.9307000041007996
6q18.pdb	6q18_HL_A_SA135R.pdb	-1.117358684539795	-1.7330000400543213
6q18.pdb	6q18_HL_A_SA135N.pdb	-1.4508056640625	-2.1617000102996826
6q18.pdb	6q18_HL_A_SA135D.pdb	-1.4998066425323486	-2.023900032043457
6q18.pdb	6q18_HL_A_SA135C.pdb	-1.4929218292236328	-1.1532000303268433
6q18.pdb	6q18_HL_A_SA135Q.pdb	-1.2193509340286255	-1.809000015258789
6q18.pdb	6q18_HL_A_SA135E.pdb	-1.3241221904754639	-3.3257999420166016
6q18.pdb	6q18_HL_A_SA135G.pdb	-1.5426232814788818	-1.2860000133514404
6q18.pdb	6q18_HL_A_SA135H.pdb	-1.7303640842437744	-1.3935999870300293
6q18.pdb	6q18_HL_A_SA135I.pdb	-1.3345184326171875	-1.4146000146865845
6q18.pdb	6q18_HL_A_SA135L.pdb	-0.6527798175811768	-2.2379000186920166
6q18.pdb	6q18_HL_A_SA135K.pdb	-2.525707960128784	-2.8457000255584717
6q18.pdb	6q18_HL_A_SA135M.pdb	-0.9430375695228577	-1.090499997138977
6q18.pdb	6q18_HL_A_SA135F.pdb	-1.849471092224121	-2.504699945449829
6q18.pdb	6q18_HL_A_SA135P.pdb	-4.7205586433410645	-5.144499778747559
6q18.pdb	6q18_HL_A_SA135T.pdb	-1.2406198978424072	-1.317199945449829
6q18.pdb	6q18_HL_A_SA135W.pdb	-5.351432800292969	-5.638999938964844
6q18.pdb	6q18_HL_A_SA135Y.pdb	-14.825844764709473	-15.59080982208252
6q18.pdb	6q18_HL_A_SA135V.pdb	-0.9997524619102478	-1.0117000341415405
6q18.pdb	6q18_HL_A_NA136A.pdb	-0.6958984136581421	0.8539999723434448
6q18.pdb	6q18_HL_A_NA136R.pdb	-0.14960920810699463	0.30730000138282776
6q18.pdb	6q18_HL_A_NA136D.pdb	-0.7546011805534363	-0.7317000031471252
6q18.pdb	6q18_HL_A_NA136C.pdb	0.16740626096725464	-0.22269999980926514
6q18.pdb	6q18_HL_A_NA136Q.pdb	-0.7665923833847046	-0.41990000009536743
6q18.pdb	6q18_HL_A_NA136E.pdb	-0.8436872363090515	-0.5428000092506409
6q18.pdb	6q18_HL_A_NA136G.pdb	-0.7134611010551453	-0.839900016784668
6q18.pdb	6q18_HL_A_NA136H.pdb	-0.8429681658744812	-0.5685999989509583
6q18.pdb	6q18_HL_A_NA136I.pdb	-0.2709454298019409	-0.16369999945163727
6q18.pdb	6q18_HL_A_NA136L.pdb	-0.5311932563781738	-0.5856999754905701
6q18.pdb	6q18_HL_A_NA136K.pdb	0.29909950494766235	0.3449000120162964
6q18.pdb	6q18_HL_A_NA136M.pdb	-0.022534847259521484	0.8223000168800354
6q18.pdb	6q18_HL_A_NA136F.pdb	-0.6511633396148682	0.1615999937057495
6q18.pdb	6q18_HL_A_NA136P.pdb	-0.14531394839286804	0.22540000081062317
6q18.pdb	6q18_HL_A_NA136S.pdb	-0.8419187664985657	-0.08669999986886978
6q18.pdb	6q18_HL_A_NA136T.pdb	-0.4605668783187866	-0.23669999837875366
6q18.pdb	6q18_HL_A_NA136W.pdb	-0.7510794997215271	0.05429999902844429
6q18.pdb	6q18_HL_A_NA136Y.pdb	-0.6465863585472107	-0.34040001034736633
6q18.pdb	6q18_HL_A_NA136V.pdb	-0.2914152145385742	0.6485999822616577
6q18.pdb	6q18_HL_A_RA138A.pdb	-0.563388466835022	-1.434999942779541
6q18.pdb	6q18_HL_A_RA138N.pdb	-0.6133131384849548	-1.0440000295639038
6q18.pdb	6q18_HL_A_RA138D.pdb	-0.6839940547943115	-1.1081000566482544
6q18.pdb	6q18_HL_A_RA138C.pdb	-0.6873394250869751	-1.2630000114440918
6q18.pdb	6q18_HL_A_RA138Q.pdb	-0.3609555959701538	-0.7840999960899353
6q18.pdb	6q18_HL_A_RA138E.pdb	-0.7182624340057373	-1.4457000494003296
6q18.pdb	6q18_HL_A_RA138G.pdb	-0.6238634586334229	-1.5456000566482544
6q18.pdb	6q18_HL_A_RA138H.pdb	-0.29914599657058716	-0.4415000081062317
6q18.pdb	6q18_HL_A_RA138I.pdb	-0.6121955513954163	-1.1024999618530273
6q18.pdb	6q18_HL_A_RA138L.pdb	-0.5357580780982971	-1.1016000509262085
6q18.pdb	6q18_HL_A_RA138K.pdb	-0.6158076524734497	-1.4120999574661255
6q18.pdb	6q18_HL_A_RA138M.pdb	-0.44483667612075806	-0.032999999821186066
6q18.pdb	6q18_HL_A_RA138F.pdb	-0.19776800274848938	0.914900004863739
6q18.pdb	6q18_HL_A_RA138P.pdb	-0.6154536008834839	-1.8767000436782837
6q18.pdb	6q18_HL_A_RA138S.pdb	-0.6351997256278992	-1.4264999628067017
6q18.pdb	6q18_HL_A_RA138T.pdb	-0.7239647507667542	-1.2670999765396118
6q18.pdb	6q18_HL_A_RA138W.pdb	-0.6782886981964111	-1.7920000553131104
6q18.pdb	6q18_HL_A_RA138Y.pdb	0.617182731628418	2.456700086593628
6q18.pdb	6q18_HL_A_RA138V.pdb	-0.5743268132209778	-1.0951000452041626
6q18.pdb	6q18_HL_A_DA139A.pdb	-1.5279288291931152	-4.578700065612793
6q18.pdb	6q18_HL_A_DA139R.pdb	-4.287572860717773	-9.822099685668945
6q18.pdb	6q18_HL_A_DA139N.pdb	-3.2061808109283447	-8.703100204467773
6q18.pdb	6q18_HL_A_DA139C.pdb	-0.877213180065155	-4.579999923706055
6q18.pdb	6q18_HL_A_DA139Q.pdb	-6.741175651550293	-10.8927001953125
6q18.pdb	6q18_HL_A_DA139E.pdb	-0.973694384098053	-6.981100082397461
6q18.pdb	6q18_HL_A_DA139G.pdb	-1.6570534706115723	-4.802599906921387
6q18.pdb	6q18_HL_A_DA139H.pdb	-6.969997406005859	-13.518400192260742
6q18.pdb	6q18_HL_A_DA139I.pdb	-2.8007850646972656	-5.0630998611450195
6q18.pdb	6q18_HL_A_DA139L.pdb	-3.860908269882202	-8.007800102233887
6q18.pdb	6q18_HL_A_DA139K.pdb	-2.480682849884033	-6.040500164031982
6q18.pdb	6q18_HL_A_DA139M.pdb	-1.6352524757385254	-7.269199848175049
6q18.pdb	6q18_HL_A_DA139F.pdb	-6.031067848205566	-8.29539966583252
6q18.pdb	6q18_HL_A_DA139P.pdb	-1.6037139892578125	-3.920799970626831
6q18.pdb	6q18_HL_A_DA139S.pdb	-1.4475228786468506	-4.646699905395508
6q18.pdb	6q18_HL_A_DA139T.pdb	-1.605165958404541	-3.7783000469207764
6q18.pdb	6q18_HL_A_DA139W.pdb	-11.70563793182373	-20.248899459838867
6q18.pdb	6q18_HL_A_DA139Y.pdb	-18.76788330078125	-19.266759872436523
6q18.pdb	6q18_HL_A_DA139V.pdb	-1.3598542213439941	-3.34879994392395
6q18.pdb	6q18_HL_A_RA141A.pdb	-0.4478243887424469	-1.3101999759674072
6q18.pdb	6q18_HL_A_RA141N.pdb	-0.6379145979881287	-1.356600046157837
6q18.pdb	6q18_HL_A_RA141D.pdb	-0.601306676864624	-3.2630999088287354
6q18.pdb	6q18_HL_A_RA141C.pdb	-0.6125456094741821	-1.377500057220459
6q18.pdb	6q18_HL_A_RA141Q.pdb	-0.6001081466674805	-1.6483999490737915
6q18.pdb	6q18_HL_A_RA141E.pdb	-0.6411627531051636	-1.719099998474121
6q18.pdb	6q18_HL_A_RA141G.pdb	-0.4419138431549072	-1.3624999523162842
6q18.pdb	6q18_HL_A_RA141H.pdb	-0.45720624923706055	-1.5312000513076782
6q18.pdb	6q18_HL_A_RA141I.pdb	-0.6074114441871643	-2.2330000400543213
6q18.pdb	6q18_HL_A_RA141L.pdb	-0.6479216814041138	-1.478600025177002
6q18.pdb	6q18_HL_A_RA141K.pdb	-0.09886646270751953	-0.6248999834060669
6q18.pdb	6q18_HL_A_RA141M.pdb	-0.5308082699775696	-1.1382999420166016
6q18.pdb	6q18_HL_A_RA141F.pdb	0.7740927338600159	-0.7139999866485596
6q18.pdb	6q18_HL_A_RA141P.pdb	-0.7221237421035767	-1.416100025177002
6q18.pdb	6q18_HL_A_RA141S.pdb	-0.6536966562271118	-1.4536000490188599
6q18.pdb	6q18_HL_A_RA141T.pdb	-0.7701991200447083	-2.5220999717712402
6q18.pdb	6q18_HL_A_RA141W.pdb	-0.2523820102214813	-1.6138999462127686
6q18.pdb	6q18_HL_A_RA141Y.pdb	1.2337863445281982	-1.0485999584197998
6q18.pdb	6q18_HL_A_RA141V.pdb	-0.44835323095321655	-2.234499931335449
6q18.pdb	6q18_HL_A_AA142R.pdb	-0.7889542579650879	-3.0035998821258545
6q18.pdb	6q18_HL_A_AA142N.pdb	-1.0615109205245972	-3.3447000980377197
6q18.pdb	6q18_HL_A_AA142D.pdb	-0.9148380160331726	-1.4805999994277954
6q18.pdb	6q18_HL_A_AA142C.pdb	-1.581329345703125	-1.023900032043457
6q18.pdb	6q18_HL_A_AA142Q.pdb	-0.4337751269340515	-0.6840999722480774
6q18.pdb	6q18_HL_A_AA142E.pdb	-1.5147826671600342	1.3687000274658203
6q18.pdb	6q18_HL_A_AA142G.pdb	-0.28644388914108276	-0.9315000176429749
6q18.pdb	6q18_HL_A_AA142H.pdb	-11.415055274963379	-10.617300033569336
6q18.pdb	6q18_HL_A_AA142I.pdb	-1.6456551551818848	-0.7511000037193298
6q18.pdb	6q18_HL_A_AA142L.pdb	-1.1078951358795166	-0.3465000092983246
6q18.pdb	6q18_HL_A_AA142K.pdb	-0.39190882444381714	-2.000999927520752
6q18.pdb	6q18_HL_A_AA142M.pdb	0.12403935194015503	0.7055000066757202
6q18.pdb	6q18_HL_A_AA142F.pdb	-3.1631007194519043	-1.4544999599456787
6q18.pdb	6q18_HL_A_AA142P.pdb	-0.23687508702278137	-1.0530999898910522
6q18.pdb	6q18_HL_A_AA142S.pdb	-0.13062791526317596	-0.8486999869346619
6q18.pdb	6q18_HL_A_AA142T.pdb	-0.658890962600708	-0.2379000037908554
6q18.pdb	6q18_HL_A_AA142W.pdb	-3.7148046493530273	-9.754199981689453
6q18.pdb	6q18_HL_A_AA142Y.pdb	-3.5153865814208984	-2.3912999629974365
6q18.pdb	6q18_HL_A_AA142V.pdb	-1.3364760875701904	-0.7408999800682068
6q18.pdb	6q18_HL_A_IA143A.pdb	-1.1142559051513672	-1.544600009918213
6q18.pdb	6q18_HL_A_IA143R.pdb	-3.454312324523926	-4.533899784088135
6q18.pdb	6q18_HL_A_IA143N.pdb	-1.2388124465942383	-1.9979000091552734
6q18.pdb	6q18_HL_A_IA143D.pdb	-1.2751145362854004	-2.872999906539917
6q18.pdb	6q18_HL_A_IA143C.pdb	-0.15691083669662476	0.19519999623298645
6q18.pdb	6q18_HL_A_IA143Q.pdb	-0.9905093908309937	-1.5413000583648682
6q18.pdb	6q18_HL_A_IA143E.pdb	-0.975945770740509	-2.977400064468384
6q18.pdb	6q18_HL_A_IA143G.pdb	-1.118334174156189	-2.4349000453948975
6q18.pdb	6q18_HL_A_IA143H.pdb	-1.3718218803405762	-2.3629000186920166
6q18.pdb	6q18_HL_A_IA143L.pdb	-1.0222617387771606	-1.1792000532150269
6q18.pdb	6q18_HL_A_IA143K.pdb	-2.6974668502807617	-3.045300006866455
6q18.pdb	6q18_HL_A_IA143M.pdb	-0.982947587966919	-1.0907000303268433
6q18.pdb	6q18_HL_A_IA143F.pdb	-4.563477039337158	-4.7993998527526855
6q18.pdb	6q18_HL_A_IA143P.pdb	-0.7222826480865479	-1.6370999813079834
6q18.pdb	6q18_HL_A_IA143S.pdb	-0.8027382493019104	-1.0403000116348267
6q18.pdb	6q18_HL_A_IA143T.pdb	-0.669660210609436	-0.5999000072479248
6q18.pdb	6q18_HL_A_IA143W.pdb	-6.126439094543457	-9.816200256347656
6q18.pdb	6q18_HL_A_IA143Y.pdb	-4.2731146812438965	-4.112599849700928
6q18.pdb	6q18_HL_A_IA143V.pdb	-0.2800263464450836	-0.13510000705718994
6q18.pdb	6q18_HL_A_HA145A.pdb	-0.4235711991786957	0.10300000011920929
6q18.pdb	6q18_HL_A_HA145R.pdb	-0.030153930187225342	0.4747999906539917
6q18.pdb	6q18_HL_A_HA145N.pdb	-0.7981303334236145	-0.08160000294446945
6q18.pdb	6q18_HL_A_HA145D.pdb	-0.5638437271118164	0.24040000140666962
6q18.pdb	6q18_HL_A_HA145C.pdb	-0.4863133430480957	0.006899999920278788
6q18.pdb	6q18_HL_A_HA145Q.pdb	-0.2565440833568573	0.6793000102043152
6q18.pdb	6q18_HL_A_HA145E.pdb	-0.5524342656135559	0.06459999829530716
6q18.pdb	6q18_HL_A_HA145G.pdb	-0.42254704236984253	0.3091000020503998
6q18.pdb	6q18_HL_A_HA145I.pdb	-0.057091861963272095	0.4749999940395355
6q18.pdb	6q18_HL_A_HA145L.pdb	-0.14689259231090546	0.7253000140190125
6q18.pdb	6q18_HL_A_HA145K.pdb	0.06183815002441406	0.6353999972343445
6q18.pdb	6q18_HL_A_HA145M.pdb	0.5156775116920471	0.4465000033378601
6q18.pdb	6q18_HL_A_HA145F.pdb	0.7778374552726746	0.8317999839782715
6q18.pdb	6q18_HL_A_HA145P.pdb	-0.3693830370903015	0.1039000004529953
6q18.pdb	6q18_HL_A_HA145S.pdb	-0.39177119731903076	-0.20260000228881836
6q18.pdb	6q18_HL_A_HA145T.pdb	-0.5756731629371643	0.3125
6q18.pdb	6q18_HL_A_HA145W.pdb	0.5825507640838623	0.08349999785423279
6q18.pdb	6q18_HL_A_HA145Y.pdb	0.20921966433525085	0.5164999961853027
6q18.pdb	6q18_HL_A_HA145V.pdb	-0.3162226676940918	0.10029999911785126
6q18.pdb	6q18_HL_A_GA174A.pdb	-0.31927230954170227	-0.06960000097751617
6q18.pdb	6q18_HL_A_GA174R.pdb	-0.33922842144966125	0.4065000116825104
6q18.pdb	6q18_HL_A_GA174N.pdb	-0.313223659992218	-0.07240000367164612
6q18.pdb	6q18_HL_A_GA174D.pdb	-0.4028785526752472	-0.1542000025510788
6q18.pdb	6q18_HL_A_GA174C.pdb	-0.3619413375854492	-0.07320000231266022
6q18.pdb	6q18_HL_A_GA174Q.pdb	-0.33234333992004395	-0.0007999999797903001
6q18.pdb	6q18_HL_A_GA174E.pdb	-0.37986934185028076	-0.19020000100135803
6q18.pdb	6q18_HL_A_GA174H.pdb	-0.21413886547088623	-0.20469999313354492
6q18.pdb	6q18_HL_A_GA174I.pdb	-0.25103560090065	-0.16359999775886536
6q18.pdb	6q18_HL_A_GA174L.pdb	-0.27347904443740845	-0.1712000072002411
6q18.pdb	6q18_HL_A_GA174K.pdb	-0.30591368675231934	0.025800000876188278
6q18.pdb	6q18_HL_A_GA174M.pdb	-0.10248056054115295	0.07530000060796738
6q18.pdb	6q18_HL_A_GA174F.pdb	-0.1940380036830902	0.07410000264644623
6q18.pdb	6q18_HL_A_GA174P.pdb	-0.4028507173061371	-0.1014999970793724
6q18.pdb	6q18_HL_A_GA174S.pdb	-0.41673898696899414	-0.07020000368356705
6q18.pdb	6q18_HL_A_GA174T.pdb	-0.437422513961792	-0.1696999967098236
6q18.pdb	6q18_HL_A_GA174W.pdb	-0.16875606775283813	-0.12520000338554382
6q18.pdb	6q18_HL_A_GA174Y.pdb	-0.1257449984550476	-0.08820000290870667
6q18.pdb	6q18_HL_A_GA174V.pdb	-0.241113543510437	-0.15489999949932098
6q18.pdb	6q18_HL_A_QA175A.pdb	-0.29509323835372925	0.1761000007390976
6q18.pdb	6q18_HL_A_QA175R.pdb	-0.4864102900028229	0.38269999623298645
6q18.pdb	6q18_HL_A_QA175N.pdb	-0.45175936818122864	-0.07580000162124634
6q18.pdb	6q18_HL_A_QA175D.pdb	-0.43428319692611694	-0.34630000591278076
6q18.pdb	6q18_HL_A_QA175C.pdb	-0.4419676661491394	0.05660000070929527
6q18.pdb	6q18_HL_A_QA175E.pdb	-0.6182593107223511	-0.9797999858856201
6q18.pdb	6q18_HL_A_QA175G.pdb	-0.29253119230270386	-0.1574999988079071
6q18.pdb	6q18_HL_A_QA175H.pdb	-0.44830477237701416	0.11500000208616257
6q18.pdb	6q18_HL_A_QA175I.pdb	-0.28713372349739075	0.49559998512268066
6q18.pdb	6q18_HL_A_QA175L.pdb	-0.17507527768611908	0.44859999418258667
6q18.pdb	6q18_HL_A_QA175K.pdb	-0.31373080611228943	-0.02160000056028366
6q18.pdb	6q18_HL_A_QA175M.pdb	-0.31415584683418274	0.38339999318122864
6q18.pdb	6q18_HL_A_QA175F.pdb	-0.37422698736190796	0.09700000286102295
6q18.pdb	6q18_HL_A_QA175P.pdb	-0.6090662479400635	-0.14090000092983246
6q18.pdb	6q18_HL_A_QA175S.pdb	-0.3453218638896942	-0.31949999928474426
6q18.pdb	6q18_HL_A_QA175T.pdb	-0.46902996301651	0.10830000042915344
6q18.pdb	6q18_HL_A_QA175W.pdb	0.09052613377571106	1.2598999738693237
6q18.pdb	6q18_HL_A_QA175Y.pdb	-0.4817509651184082	-0.6200000047683716
6q18.pdb	6q18_HL_A_QA175V.pdb	-0.33084678649902344	0.30329999327659607
6q18.pdb	6q18_HL_A_EA176A.pdb	-0.34044361114501953	-2.154900074005127
6q18.pdb	6q18_HL_A_EA176R.pdb	-0.6040160655975342	-1.8456000089645386
6q18.pdb	6q18_HL_A_EA176N.pdb	-0.5857225656509399	-2.3289999961853027
6q18.pdb	6q18_HL_A_EA176D.pdb	-0.6960035562515259	-2.4093000888824463
6q18.pdb	6q18_HL_A_EA176C.pdb	-0.6373711228370667	-2.3921000957489014
6q18.pdb	6q18_HL_A_EA176Q.pdb	-0.4377632141113281	-1.541599988937378
6q18.pdb	6q18_HL_A_EA176G.pdb	-1.4783461093902588	-2.9883999824523926
6q18.pdb	6q18_HL_A_EA176H.pdb	-0.7963727116584778	-2.473099946975708
6q18.pdb	6q18_HL_A_EA176I.pdb	-0.35861045122146606	-1.5425000190734863
6q18.pdb	6q18_HL_A_EA176L.pdb	-0.6873544454574585	-1.7315000295639038
6q18.pdb	6q18_HL_A_EA176K.pdb	-0.41473180055618286	-2.2948999404907227
6q18.pdb	6q18_HL_A_EA176M.pdb	-0.07506538927555084	-1.3712999820709229
6q18.pdb	6q18_HL_A_EA176F.pdb	-0.539143979549408	-1.5681999921798706
6q18.pdb	6q18_HL_A_EA176P.pdb	-3.1151037216186523	-3.9305999279022217
6q18.pdb	6q18_HL_A_EA176S.pdb	-0.6340025663375854	-2.827899932861328
6q18.pdb	6q18_HL_A_EA176T.pdb	-0.15740211308002472	-2.930000066757202
6q18.pdb	6q18_HL_A_EA176W.pdb	-1.092226266860962	-2.0508999824523926
6q18.pdb	6q18_HL_A_EA176Y.pdb	-1.6469929218292236	-2.6491000652313232
6q18.pdb	6q18_HL_A_EA176V.pdb	-0.4432476758956909	-1.6405999660491943
6q18.pdb	6q18_HL_A_GA177A.pdb	-0.11601538956165314	-0.8801000118255615
6q18.pdb	6q18_HL_A_GA177R.pdb	-7.247408390045166	-6.064599990844727
6q18.pdb	6q18_HL_A_GA177N.pdb	-0.4025353193283081	-0.5580999851226807
6q18.pdb	6q18_HL_A_GA177D.pdb	-0.41522717475891113	-1.1007000207901
6q18.pdb	6q18_HL_A_GA177C.pdb	-1.0642247200012207	-1.226099967956543
6q18.pdb	6q18_HL_A_GA177Q.pdb	-9.402060508728027	-12.217599868774414
6q18.pdb	6q18_HL_A_GA177E.pdb	-2.602499485015869	-5.336599826812744
6q18.pdb	6q18_HL_A_GA177H.pdb	-29.672618865966797	-34.86465072631836
6q18.pdb	6q18_HL_A_GA177I.pdb	-9.517987251281738	-10.740400314331055
6q18.pdb	6q18_HL_A_GA177L.pdb	-13.528855323791504	-11.390299797058105
6q18.pdb	6q18_HL_A_GA177K.pdb	-21.249277114868164	-21.557920455932617
6q18.pdb	6q18_HL_A_GA177M.pdb	-1.8950393199920654	-3.7771999835968018
6q18.pdb	6q18_HL_A_GA177F.pdb	-27.1509952545166	-28.15730094909668
6q18.pdb	6q18_HL_A_GA177P.pdb	-5.940816402435303	-5.511499881744385
6q18.pdb	6q18_HL_A_GA177S.pdb	-1.4560747146606445	-2.3171000480651855
6q18.pdb	6q18_HL_A_GA177T.pdb	-0.19695091247558594	-1.6181000471115112
6q18.pdb	6q18_HL_A_GA177W.pdb	-26.65898323059082	-28.156490325927734
6q18.pdb	6q18_HL_A_GA177Y.pdb	-35.74307632446289	-34.73244094848633
6q18.pdb	6q18_HL_A_GA177V.pdb	-0.37903863191604614	-0.7483999729156494
6okm.pdb	6okm_HL_R_TH29A.pdb	-0.24220436811447144	0.030400000512599945
6okm.pdb	6okm_HL_R_TH29R.pdb	-0.18907664716243744	-0.048500001430511475
6okm.pdb	6okm_HL_R_TH29N.pdb	-0.24873505532741547	0.04450000077486038
6okm.pdb	6okm_HL_R_TH29D.pdb	-0.3000697195529938	0.11959999799728394
6okm.pdb	6okm_HL_R_TH29C.pdb	-0.2417183667421341	0.01850000023841858
6okm.pdb	6okm_HL_R_TH29Q.pdb	-0.23265805840492249	0.008999999612569809
6okm.pdb	6okm_HL_R_TH29E.pdb	-0.2590404748916626	0.06289999932050705
6okm.pdb	6okm_HL_R_TH29G.pdb	-0.31140565872192383	0.04600000008940697
6okm.pdb	6okm_HL_R_TH29H.pdb	-0.1270948052406311	0.3540000021457672
6okm.pdb	6okm_HL_R_TH29I.pdb	-0.08885586261749268	0.007400000002235174
6okm.pdb	6okm_HL_R_TH29L.pdb	-0.18799886107444763	-0.02070000022649765
6okm.pdb	6okm_HL_R_TH29K.pdb	-0.2383708655834198	-0.025200000032782555
6okm.pdb	6okm_HL_R_TH29M.pdb	-0.02515539526939392	-0.010300000198185444
6okm.pdb	6okm_HL_R_TH29F.pdb	-0.0284959077835083	0.0430000014603138
6okm.pdb	6okm_HL_R_TH29P.pdb	-0.20725542306900024	0.041999999433755875
6okm.pdb	6okm_HL_R_TH29S.pdb	-0.32187607884407043	0.06589999794960022
6okm.pdb	6okm_HL_R_TH29W.pdb	-0.02310764789581299	0.0013000000035390258
6okm.pdb	6okm_HL_R_TH29Y.pdb	0.025792986154556274	0.10509999841451645
6okm.pdb	6okm_HL_R_TH29V.pdb	-0.14705482125282288	0.007799999788403511
6okm.pdb	6okm_HL_R_NH30A.pdb	-0.18622295558452606	-0.23160000145435333
6okm.pdb	6okm_HL_R_NH30R.pdb	0.12213706970214844	0.28600001335144043
6okm.pdb	6okm_HL_R_NH30D.pdb	-0.09223403036594391	-0.08229999989271164
6okm.pdb	6okm_HL_R_NH30C.pdb	-0.009833991527557373	0.08349999785423279
6okm.pdb	6okm_HL_R_NH30Q.pdb	-0.06418566405773163	-0.15459999442100525
6okm.pdb	6okm_HL_R_NH30E.pdb	0.1946185827255249	0.07940000295639038
6okm.pdb	6okm_HL_R_NH30G.pdb	-0.24353089928627014	-0.5422000288963318
6okm.pdb	6okm_HL_R_NH30H.pdb	-0.1434125155210495	0.4221000075340271
6okm.pdb	6okm_HL_R_NH30I.pdb	-0.16246375441551208	-0.10180000215768814
6okm.pdb	6okm_HL_R_NH30L.pdb	0.1468360722064972	1.0269999504089355
6okm.pdb	6okm_HL_R_NH30K.pdb	0.3544759154319763	1.5205999612808228
6okm.pdb	6okm_HL_R_NH30M.pdb	0.35252487659454346	0.6628000140190125
6okm.pdb	6okm_HL_R_NH30F.pdb	0.17259573936462402	0.5515000224113464
6okm.pdb	6okm_HL_R_NH30P.pdb	-0.3281533718109131	-0.4544999897480011
6okm.pdb	6okm_HL_R_NH30S.pdb	-0.35164278745651245	-0.6402999758720398
6okm.pdb	6okm_HL_R_NH30T.pdb	-0.3073493242263794	0.10509999841451645
6okm.pdb	6okm_HL_R_NH30W.pdb	0.3635352849960327	0.20080000162124634
6okm.pdb	6okm_HL_R_NH30Y.pdb	0.5664919018745422	0.24169999361038208
6okm.pdb	6okm_HL_R_NH30V.pdb	0.030165791511535645	0.9678999781608582
6okm.pdb	6okm_HL_R_YH31A.pdb	-0.5963119864463806	-0.9271000027656555
6okm.pdb	6okm_HL_R_YH31R.pdb	-0.6912417411804199	-1.0743999481201172
6okm.pdb	6okm_HL_R_YH31N.pdb	-0.5923817753791809	-1.5378999710083008
6okm.pdb	6okm_HL_R_YH31D.pdb	-0.8656362891197205	-0.15389999747276306
6okm.pdb	6okm_HL_R_YH31C.pdb	-0.8002648949623108	-0.819100022315979
6okm.pdb	6okm_HL_R_YH31Q.pdb	-0.6866604089736938	-1.2400000095367432
6okm.pdb	6okm_HL_R_YH31E.pdb	-0.404083251953125	0.26600000262260437
6okm.pdb	6okm_HL_R_YH31G.pdb	-0.6467862725257874	-1.0081000328063965
6okm.pdb	6okm_HL_R_YH31H.pdb	-0.43788254261016846	-0.9358000159263611
6okm.pdb	6okm_HL_R_YH31I.pdb	-0.3263687193393707	0.02669999934732914
6okm.pdb	6okm_HL_R_YH31L.pdb	-0.49984389543533325	-0.18889999389648438
6okm.pdb	6okm_HL_R_YH31K.pdb	-0.640652060508728	-1.4326000213623047
6okm.pdb	6okm_HL_R_YH31M.pdb	-0.2921029329299927	0.8090999722480774
6okm.pdb	6okm_HL_R_YH31F.pdb	-0.1802276223897934	0.39430001378059387
6okm.pdb	6okm_HL_R_YH31P.pdb	-0.7561579346656799	-0.5307000279426575
6okm.pdb	6okm_HL_R_YH31S.pdb	-0.8998554944992065	-1.257699966430664
6okm.pdb	6okm_HL_R_YH31T.pdb	-0.6562951803207397	-0.7954999804496765
6okm.pdb	6okm_HL_R_YH31W.pdb	-0.13733786344528198	1.2760000228881836
6okm.pdb	6okm_HL_R_YH31V.pdb	-0.3790585994720459	-0.4650999903678894
6okm.pdb	6okm_HL_R_LH32A.pdb	-0.7080026865005493	-1.718400001525879
6okm.pdb	6okm_HL_R_LH32R.pdb	-2.0116491317749023	-2.6068999767303467
6okm.pdb	6okm_HL_R_LH32N.pdb	-0.8292544484138489	-1.7252000570297241
6okm.pdb	6okm_HL_R_LH32D.pdb	-0.786745011806488	-2.9247000217437744
6okm.pdb	6okm_HL_R_LH32C.pdb	-0.7798045873641968	-1.4532999992370605
6okm.pdb	6okm_HL_R_LH32Q.pdb	-0.9441299438476562	-2.2916998863220215
6okm.pdb	6okm_HL_R_LH32E.pdb	-0.8479651212692261	-3.2430999279022217
6okm.pdb	6okm_HL_R_LH32G.pdb	-0.6757888793945312	-2.0034000873565674
6okm.pdb	6okm_HL_R_LH32H.pdb	-0.6591798663139343	-1.0024000406265259
6okm.pdb	6okm_HL_R_LH32I.pdb	-0.6542398929595947	-0.7067999839782715
6okm.pdb	6okm_HL_R_LH32K.pdb	-2.4057559967041016	-1.2759000062942505
6okm.pdb	6okm_HL_R_LH32M.pdb	-0.1920054852962494	0.2897000014781952
6okm.pdb	6okm_HL_R_LH32F.pdb	0.46437186002731323	1.3717999458312988
6okm.pdb	6okm_HL_R_LH32P.pdb	-0.0546480268239975	-1.579800009727478
6okm.pdb	6okm_HL_R_LH32S.pdb	-0.9312077164649963	-1.9931999444961548
6okm.pdb	6okm_HL_R_LH32T.pdb	-0.8804773092269897	-1.4589999914169312
6okm.pdb	6okm_HL_R_LH32W.pdb	-5.651737689971924	-3.1570000648498535
6okm.pdb	6okm_HL_R_LH32Y.pdb	0.44254767894744873	-0.18889999389648438
6okm.pdb	6okm_HL_R_LH32V.pdb	-0.6632294654846191	-1.138200044631958
6okm.pdb	6okm_HL_R_VH49A.pdb	-0.9193135499954224	-0.6279000043869019
6okm.pdb	6okm_HL_R_VH49R.pdb	-1.0441515445709229	-3.5541000366210938
6okm.pdb	6okm_HL_R_VH49N.pdb	-0.41648322343826294	-0.7541999816894531
6okm.pdb	6okm_HL_R_VH49D.pdb	-1.4790194034576416	-1.6556999683380127
6okm.pdb	6okm_HL_R_VH49C.pdb	-0.496853768825531	-0.38269999623298645
6okm.pdb	6okm_HL_R_VH49Q.pdb	-0.9237385392189026	-0.8259000182151794
6okm.pdb	6okm_HL_R_VH49E.pdb	-1.1743652820587158	-0.289900004863739
6okm.pdb	6okm_HL_R_VH49G.pdb	-0.8469319939613342	-0.9955999851226807
6okm.pdb	6okm_HL_R_VH49H.pdb	-1.1706228256225586	-2.91510009765625
6okm.pdb	6okm_HL_R_VH49I.pdb	-0.11357870697975159	-0.30550000071525574
6okm.pdb	6okm_HL_R_VH49L.pdb	-0.9383562803268433	-0.5182999968528748
6okm.pdb	6okm_HL_R_VH49K.pdb	0.10644567012786865	-0.1005999967455864
6okm.pdb	6okm_HL_R_VH49M.pdb	-0.3623323440551758	-0.359499990940094
6okm.pdb	6okm_HL_R_VH49F.pdb	-6.007978916168213	-9.661800384521484
6okm.pdb	6okm_HL_R_VH49P.pdb	-1.01666259765625	-0.7324000000953674
6okm.pdb	6okm_HL_R_VH49S.pdb	-1.1840782165527344	-0.8324999809265137
6okm.pdb	6okm_HL_R_VH49T.pdb	-0.7155188918113708	-0.44440001249313354
6okm.pdb	6okm_HL_R_VH49W.pdb	-0.9673393368721008	-0.9074000120162964
6okm.pdb	6okm_HL_R_VH49Y.pdb	-1.2011709213256836	-0.8938999772071838
6okm.pdb	6okm_HL_R_NH51A.pdb	0.040346622467041016	-0.06589999794960022
6okm.pdb	6okm_HL_R_NH51R.pdb	0.12300217151641846	0.6557000279426575
6okm.pdb	6okm_HL_R_NH51D.pdb	-0.2854911684989929	-0.4997999966144562
6okm.pdb	6okm_HL_R_NH51C.pdb	-0.004821687936782837	0.05460000038146973
6okm.pdb	6okm_HL_R_NH51Q.pdb	-0.009001195430755615	-0.3077000081539154
6okm.pdb	6okm_HL_R_NH51E.pdb	-0.1368124634027481	-0.4221000075340271
6okm.pdb	6okm_HL_R_NH51G.pdb	0.06628629565238953	-0.3630000054836273
6okm.pdb	6okm_HL_R_NH51H.pdb	-0.3286195993423462	0.49140000343322754
6okm.pdb	6okm_HL_R_NH51I.pdb	0.4478282332420349	0.5938000082969666
6okm.pdb	6okm_HL_R_NH51L.pdb	0.12154990434646606	0.8881999850273132
6okm.pdb	6okm_HL_R_NH51K.pdb	0.15526878833770752	0.2513999938964844
6okm.pdb	6okm_HL_R_NH51M.pdb	0.39113903045654297	1.6816999912261963
6okm.pdb	6okm_HL_R_NH51F.pdb	-1.9354569911956787	-1.4256999492645264
6okm.pdb	6okm_HL_R_NH51P.pdb	-0.45519518852233887	-2.34060001373291
6okm.pdb	6okm_HL_R_NH51S.pdb	-0.19190824031829834	-0.551800012588501
6okm.pdb	6okm_HL_R_NH51T.pdb	-0.10474608838558197	-0.3831000030040741
6okm.pdb	6okm_HL_R_NH51W.pdb	-2.449965238571167	-0.9484999775886536
6okm.pdb	6okm_HL_R_NH51Y.pdb	0.021520674228668213	1.107200026512146
6okm.pdb	6okm_HL_R_NH51V.pdb	0.3314322829246521	0.4803999960422516
6okm.pdb	6okm_HL_R_DH56A.pdb	-0.1441466510295868	0.0024999999441206455
6okm.pdb	6okm_HL_R_DH56R.pdb	-0.12881526350975037	-0.08049999922513962
6okm.pdb	6okm_HL_R_DH56N.pdb	-0.16576850414276123	-0.08299999684095383
6okm.pdb	6okm_HL_R_DH56C.pdb	-0.06649824976921082	0.2768999934196472
6okm.pdb	6okm_HL_R_DH56Q.pdb	-0.13178060948848724	-0.02630000002682209
6okm.pdb	6okm_HL_R_DH56E.pdb	-0.21677589416503906	-0.011599999852478504
6okm.pdb	6okm_HL_R_DH56G.pdb	-0.14231431484222412	-0.21979999542236328
6okm.pdb	6okm_HL_R_DH56H.pdb	-0.0031098127365112305	-0.10270000249147415
6okm.pdb	6okm_HL_R_DH56I.pdb	-0.022411823272705078	0.39480000734329224
6okm.pdb	6okm_HL_R_DH56L.pdb	0.29159706830978394	1.0960999727249146
6okm.pdb	6okm_HL_R_DH56K.pdb	0.07785874605178833	0.6757000088691711
6okm.pdb	6okm_HL_R_DH56M.pdb	0.6222333312034607	1.2908999919891357
6okm.pdb	6okm_HL_R_DH56F.pdb	0.6903839111328125	0.9811999797821045
6okm.pdb	6okm_HL_R_DH56P.pdb	-0.1353565752506256	-0.16259999573230743
6okm.pdb	6okm_HL_R_DH56S.pdb	-0.21849945187568665	-0.17589999735355377
6okm.pdb	6okm_HL_R_DH56T.pdb	-0.2634495198726654	-0.13269999623298645
6okm.pdb	6okm_HL_R_DH56W.pdb	0.3502348065376282	0.878600001335144
6okm.pdb	6okm_HL_R_DH56Y.pdb	0.6893072724342346	0.7002000212669373
6okm.pdb	6okm_HL_R_DH56V.pdb	-0.019571512937545776	0.3476000130176544
6okm.pdb	6okm_HL_R_YH58A.pdb	-1.2433397769927979	-0.5322999954223633
6okm.pdb	6okm_HL_R_YH58R.pdb	-0.7239992618560791	-0.7390999794006348
6okm.pdb	6okm_HL_R_YH58N.pdb	-0.8333635926246643	-0.6557999849319458
6okm.pdb	6okm_HL_R_YH58D.pdb	-0.7658740282058716	-0.8345000147819519
6okm.pdb	6okm_HL_R_YH58C.pdb	-0.7935301661491394	-0.6137999892234802
6okm.pdb	6okm_HL_R_YH58Q.pdb	-0.7558635473251343	-0.640500009059906
6okm.pdb	6okm_HL_R_YH58E.pdb	-0.8067849278450012	-0.5385000109672546
6okm.pdb	6okm_HL_R_YH58G.pdb	-1.3703439235687256	-0.7049000263214111
6okm.pdb	6okm_HL_R_YH58H.pdb	-0.7744759321212769	-0.754800021648407
6okm.pdb	6okm_HL_R_YH58I.pdb	-0.7956293821334839	-0.29190000891685486
6okm.pdb	6okm_HL_R_YH58L.pdb	-0.6220554709434509	-0.4043999910354614
6okm.pdb	6okm_HL_R_YH58K.pdb	-0.7043752670288086	-0.9549999833106995
6okm.pdb	6okm_HL_R_YH58M.pdb	-0.5243628025054932	-0.6394000053405762
6okm.pdb	6okm_HL_R_YH58F.pdb	-0.7309713363647461	-0.42879998683929443
6okm.pdb	6okm_HL_R_YH58P.pdb	-1.1285443305969238	-1.1708999872207642
6okm.pdb	6okm_HL_R_YH58S.pdb	-0.8913818001747131	-0.9099000096321106
6okm.pdb	6okm_HL_R_YH58T.pdb	-0.8673500418663025	-0.9876000285148621
6okm.pdb	6okm_HL_R_YH58W.pdb	-0.730797529220581	-0.5616999864578247
6okm.pdb	6okm_HL_R_YH58V.pdb	-0.9188581705093384	-0.47929999232292175
6okm.pdb	6okm_HL_R_RH97A.pdb	-0.7696443796157837	0.6327000260353088
6okm.pdb	6okm_HL_R_RH97N.pdb	-0.895857036113739	0.534600019454956
6okm.pdb	6okm_HL_R_RH97D.pdb	-0.9953451156616211	0.8967999815940857
6okm.pdb	6okm_HL_R_RH97C.pdb	-0.8926549553871155	0.6133999824523926
6okm.pdb	6okm_HL_R_RH97Q.pdb	-0.447831928730011	1.3381999731063843
6okm.pdb	6okm_HL_R_RH97E.pdb	-0.2630794048309326	1.6481000185012817
6okm.pdb	6okm_HL_R_RH97G.pdb	-0.8169949650764465	0.557699978351593
6okm.pdb	6okm_HL_R_RH97H.pdb	-0.8287965655326843	0.9732000231742859
6okm.pdb	6okm_HL_R_RH97I.pdb	-0.5069521069526672	0.6021000146865845
6okm.pdb	6okm_HL_R_RH97L.pdb	-0.618443489074707	0.4878999888896942
6okm.pdb	6okm_HL_R_RH97K.pdb	-0.46775898337364197	0.26919999718666077
6okm.pdb	6okm_HL_R_RH97M.pdb	-0.3563273549079895	0.6467999815940857
6okm.pdb	6okm_HL_R_RH97F.pdb	-0.7879788279533386	0.47540000081062317
6okm.pdb	6okm_HL_R_RH97P.pdb	-0.7670039534568787	1.1261999607086182
6okm.pdb	6okm_HL_R_RH97S.pdb	-0.6877765655517578	1.667099952697754
6okm.pdb	6okm_HL_R_RH97T.pdb	-0.9032441973686218	1.242900013923645
6okm.pdb	6okm_HL_R_RH97W.pdb	-0.4604249596595764	2.654900074005127
6okm.pdb	6okm_HL_R_RH97Y.pdb	-0.6787413358688354	0.3212999999523163
6okm.pdb	6okm_HL_R_RH97V.pdb	-0.8448183536529541	1.426800012588501
6okm.pdb	6okm_HL_R_DH98A.pdb	-0.8840525150299072	-2.9110000133514404
6okm.pdb	6okm_HL_R_DH98R.pdb	-0.6619836091995239	-5.28980016708374
6okm.pdb	6okm_HL_R_DH98N.pdb	-0.7140962481498718	-0.6128000020980835
6okm.pdb	6okm_HL_R_DH98C.pdb	-0.7721474170684814	-1.9128999710083008
6okm.pdb	6okm_HL_R_DH98Q.pdb	-0.5713992118835449	-1.9012000560760498
6okm.pdb	6okm_HL_R_DH98E.pdb	-0.3522789180278778	-2.021399974822998
6okm.pdb	6okm_HL_R_DH98G.pdb	-1.2405041456222534	-2.0241000652313232
6okm.pdb	6okm_HL_R_DH98H.pdb	-0.7999743819236755	-1.1516000032424927
6okm.pdb	6okm_HL_R_DH98I.pdb	-0.5278587341308594	-1.0716999769210815
6okm.pdb	6okm_HL_R_DH98L.pdb	-0.578070878982544	-1.3495999574661255
6okm.pdb	6okm_HL_R_DH98K.pdb	-1.826115369796753	-4.583000183105469
6okm.pdb	6okm_HL_R_DH98M.pdb	-0.12111154198646545	-0.9692000150680542
6okm.pdb	6okm_HL_R_DH98F.pdb	-2.4617278575897217	-2.0829999446868896
6okm.pdb	6okm_HL_R_DH98P.pdb	-0.7988285422325134	-3.238100051879883
6okm.pdb	6okm_HL_R_DH98S.pdb	-1.1844342947006226	-2.387700080871582
6okm.pdb	6okm_HL_R_DH98T.pdb	-0.921736478805542	-1.9639999866485596
6okm.pdb	6okm_HL_R_DH98W.pdb	-6.82867956161499	-6.997200012207031
6okm.pdb	6okm_HL_R_DH98Y.pdb	-0.9879328608512878	-2.9537999629974365
6okm.pdb	6okm_HL_R_DH98V.pdb	-0.6692613363265991	-1.5614999532699585
6okm.pdb	6okm_HL_R_RH99A.pdb	-0.9836817383766174	-2.3482000827789307
6okm.pdb	6okm_HL_R_RH99N.pdb	-0.8557091355323792	-2.255199909210205
6okm.pdb	6okm_HL_R_RH99D.pdb	-0.661001443862915	-3.3726999759674072
6okm.pdb	6okm_HL_R_RH99C.pdb	-0.7005089521408081	-1.9154000282287598
6okm.pdb	6okm_HL_R_RH99Q.pdb	-0.04451775550842285	-1.6252000331878662
6okm.pdb	6okm_HL_R_RH99E.pdb	-0.08910247683525085	-2.61929988861084
6okm.pdb	6okm_HL_R_RH99G.pdb	-0.9680631756782532	-2.9458999633789062
6okm.pdb	6okm_HL_R_RH99H.pdb	-0.6476889848709106	-2.6061999797821045
6okm.pdb	6okm_HL_R_RH99I.pdb	-0.5454679727554321	-0.9937999844551086
6okm.pdb	6okm_HL_R_RH99L.pdb	-0.4744298458099365	-0.8799999952316284
6okm.pdb	6okm_HL_R_RH99K.pdb	-0.5135340690612793	-1.1416000127792358
6okm.pdb	6okm_HL_R_RH99M.pdb	-0.26216787099838257	-0.49410000443458557
6okm.pdb	6okm_HL_R_RH99F.pdb	-3.7616610527038574	-4.6722002029418945
6okm.pdb	6okm_HL_R_RH99P.pdb	-0.33903324604034424	-2.1810998916625977
6okm.pdb	6okm_HL_R_RH99S.pdb	-1.0870168209075928	-2.9990999698638916
6okm.pdb	6okm_HL_R_RH99T.pdb	-0.8638649582862854	-1.9764000177383423
6okm.pdb	6okm_HL_R_RH99W.pdb	-2.212864398956299	-4.043499946594238
6okm.pdb	6okm_HL_R_RH99Y.pdb	0.2689363956451416	-1.2063000202178955
6okm.pdb	6okm_HL_R_RH99V.pdb	-0.1110217273235321	-0.3977000117301941
6okm.pdb	6okm_HL_R_YL32A.pdb	-1.6514172554016113	-1.0950000286102295
6okm.pdb	6okm_HL_R_YL32R.pdb	-1.0912048816680908	-1.4240000247955322
6okm.pdb	6okm_HL_R_YL32N.pdb	-1.0693308115005493	-1.1109999418258667
6okm.pdb	6okm_HL_R_YL32D.pdb	-1.1147408485412598	-1.4101999998092651
6okm.pdb	6okm_HL_R_YL32C.pdb	-0.8617628812789917	-1.2996000051498413
6okm.pdb	6okm_HL_R_YL32Q.pdb	-1.1073960065841675	-1.280900001525879
6okm.pdb	6okm_HL_R_YL32E.pdb	-1.1707563400268555	-1.232699990272522
6okm.pdb	6okm_HL_R_YL32G.pdb	-1.6204988956451416	-1.7753000259399414
6okm.pdb	6okm_HL_R_YL32H.pdb	-0.6637474298477173	-0.3107999861240387
6okm.pdb	6okm_HL_R_YL32I.pdb	-1.2434026002883911	-2.161099910736084
6okm.pdb	6okm_HL_R_YL32L.pdb	-1.1582059860229492	-0.27869999408721924
6okm.pdb	6okm_HL_R_YL32K.pdb	-1.0086467266082764	-0.9671000242233276
6okm.pdb	6okm_HL_R_YL32M.pdb	-0.8436570167541504	-0.6531000137329102
6okm.pdb	6okm_HL_R_YL32F.pdb	-0.014870136976242065	0.1703999936580658
6okm.pdb	6okm_HL_R_YL32P.pdb	-1.9483528137207031	-1.4107999801635742
6okm.pdb	6okm_HL_R_YL32S.pdb	-0.9635501503944397	-1.6908999681472778
6okm.pdb	6okm_HL_R_YL32T.pdb	-1.319145917892456	-1.374500036239624
6okm.pdb	6okm_HL_R_YL32W.pdb	-0.45362576842308044	0.2451000064611435
6okm.pdb	6okm_HL_R_YL32V.pdb	-1.3298521041870117	-1.382699966430664
6okm.pdb	6okm_HL_R_VL34A.pdb	-0.759401261806488	-0.35830000042915344
6okm.pdb	6okm_HL_R_VL34R.pdb	-0.7148166298866272	-0.6277999877929688
6okm.pdb	6okm_HL_R_VL34N.pdb	-0.8347017765045166	-0.22089999914169312
6okm.pdb	6okm_HL_R_VL34D.pdb	-0.6262710094451904	-0.5091999769210815
6okm.pdb	6okm_HL_R_VL34C.pdb	-0.7098416090011597	-0.01119999960064888
6okm.pdb	6okm_HL_R_VL34Q.pdb	-0.8986074328422546	-0.31060001254081726
6okm.pdb	6okm_HL_R_VL34E.pdb	-0.9899881482124329	-0.03440000116825104
6okm.pdb	6okm_HL_R_VL34G.pdb	-0.8108745217323303	-0.38909998536109924
6okm.pdb	6okm_HL_R_VL34H.pdb	-0.7004302144050598	-0.42800000309944153
6okm.pdb	6okm_HL_R_VL34I.pdb	-0.4874674677848816	0.18140000104904175
6okm.pdb	6okm_HL_R_VL34L.pdb	-0.7617143392562866	-0.28049999475479126
6okm.pdb	6okm_HL_R_VL34K.pdb	-0.8054051399230957	-0.03200000151991844
6okm.pdb	6okm_HL_R_VL34M.pdb	-0.6632405519485474	-0.155799999833107
6okm.pdb	6okm_HL_R_VL34F.pdb	-0.7114975452423096	-0.2709999978542328
6okm.pdb	6okm_HL_R_VL34P.pdb	-1.0698144435882568	-0.5113999843597412
6okm.pdb	6okm_HL_R_VL34S.pdb	-0.8816043734550476	-0.3188000023365021
6okm.pdb	6okm_HL_R_VL34T.pdb	-0.7960847616195679	-0.3984000086784363
6okm.pdb	6okm_HL_R_VL34W.pdb	-0.6905651688575745	-0.9713000059127808
6okm.pdb	6okm_HL_R_VL34Y.pdb	-0.831173837184906	-0.5292999744415283
6okm.pdb	6okm_HL_R_YL49A.pdb	-0.4038023054599762	-0.6273000240325928
6okm.pdb	6okm_HL_R_YL49R.pdb	-0.3606519103050232	-1.579300045967102
6okm.pdb	6okm_HL_R_YL49N.pdb	-0.49599477648735046	-0.5073999762535095
6okm.pdb	6okm_HL_R_YL49D.pdb	-0.44756996631622314	-0.6351000070571899
6okm.pdb	6okm_HL_R_YL49C.pdb	-0.5696061849594116	-0.6571999788284302
6okm.pdb	6okm_HL_R_YL49Q.pdb	-0.5315518975257874	0.08009999990463257
6okm.pdb	6okm_HL_R_YL49E.pdb	-0.03190129995346069	-0.8755999803543091
6okm.pdb	6okm_HL_R_YL49G.pdb	-0.5484460592269897	-0.9830999970436096
6okm.pdb	6okm_HL_R_YL49H.pdb	-0.5284073948860168	-0.7290999889373779
6okm.pdb	6okm_HL_R_YL49I.pdb	-0.3947277069091797	0.03180000185966492
6okm.pdb	6okm_HL_R_YL49L.pdb	-0.2952845096588135	-0.0015999999595806003
6okm.pdb	6okm_HL_R_YL49K.pdb	-0.264496773481369	-0.7914000153541565
6okm.pdb	6okm_HL_R_YL49M.pdb	-0.37726500630378723	-0.27630001306533813
6okm.pdb	6okm_HL_R_YL49F.pdb	-0.4045855402946472	0.46720001101493835
6okm.pdb	6okm_HL_R_YL49P.pdb	-0.46666014194488525	-0.550000011920929
6okm.pdb	6okm_HL_R_YL49S.pdb	-0.6346644759178162	-0.7423999905586243
6okm.pdb	6okm_HL_R_YL49T.pdb	-0.34760934114456177	-0.8998000025749207
6okm.pdb	6okm_HL_R_YL49W.pdb	0.047829121351242065	1.2451000213623047
6okm.pdb	6okm_HL_R_YL49V.pdb	-0.27415144443511963	0.026200000196695328
6okm.pdb	6okm_HL_R_NL53A.pdb	-0.21475493907928467	0.16920000314712524
6okm.pdb	6okm_HL_R_NL53R.pdb	-0.25148800015449524	0.4422999918460846
6okm.pdb	6okm_HL_R_NL53D.pdb	-0.485567569732666	-0.7038000226020813
6okm.pdb	6okm_HL_R_NL53C.pdb	-0.3573969006538391	0.2581999897956848
6okm.pdb	6okm_HL_R_NL53Q.pdb	-0.324128121137619	-0.03999999910593033
6okm.pdb	6okm_HL_R_NL53E.pdb	-0.2519938051700592	-0.22280000150203705
6okm.pdb	6okm_HL_R_NL53G.pdb	-0.36571526527404785	0.2639999985694885
6okm.pdb	6okm_HL_R_NL53H.pdb	-0.2510428726673126	0.15150000154972076
6okm.pdb	6okm_HL_R_NL53I.pdb	-0.2980775237083435	-0.20239999890327454
6okm.pdb	6okm_HL_R_NL53L.pdb	-0.12221655249595642	0.37229999899864197
6okm.pdb	6okm_HL_R_NL53K.pdb	-0.12730492651462555	0.42640000581741333
6okm.pdb	6okm_HL_R_NL53M.pdb	0.06300348043441772	0.7494000196456909
6okm.pdb	6okm_HL_R_NL53F.pdb	-0.15896861255168915	0.18930000066757202
6okm.pdb	6okm_HL_R_NL53P.pdb	-0.13305538892745972	0.17730000615119934
6okm.pdb	6okm_HL_R_NL53S.pdb	-0.4815942347049713	0.1420000046491623
6okm.pdb	6okm_HL_R_NL53T.pdb	-0.3649865388870239	0.26750001311302185
6okm.pdb	6okm_HL_R_NL53W.pdb	-0.18238186836242676	0.12770000100135803
6okm.pdb	6okm_HL_R_NL53Y.pdb	0.7197087407112122	1.7431000471115112
6okm.pdb	6okm_HL_R_NL53V.pdb	-0.238896906375885	0.6003999710083008
6okm.pdb	6okm_HL_R_LL54A.pdb	-0.3696638345718384	0.35569998621940613
6okm.pdb	6okm_HL_R_LL54R.pdb	-0.431410551071167	-0.17720000445842743
6okm.pdb	6okm_HL_R_LL54N.pdb	-0.5701286196708679	0.28790000081062317
6okm.pdb	6okm_HL_R_LL54D.pdb	-0.716616153717041	0.840399980545044
6okm.pdb	6okm_HL_R_LL54C.pdb	-0.5281766057014465	0.12939999997615814
6okm.pdb	6okm_HL_R_LL54Q.pdb	-0.587855875492096	0.37529999017715454
6okm.pdb	6okm_HL_R_LL54E.pdb	-0.5530564785003662	0.5098999738693237
6okm.pdb	6okm_HL_R_LL54G.pdb	-0.5188235640525818	0.3490999937057495
6okm.pdb	6okm_HL_R_LL54H.pdb	-0.48575007915496826	0.35519999265670776
6okm.pdb	6okm_HL_R_LL54I.pdb	-0.23378761112689972	-0.12600000202655792
6okm.pdb	6okm_HL_R_LL54K.pdb	-0.48255306482315063	-0.2508000135421753
6okm.pdb	6okm_HL_R_LL54M.pdb	-0.29652321338653564	-0.06449999660253525
6okm.pdb	6okm_HL_R_LL54F.pdb	-0.522018551826477	-0.14820000529289246
6okm.pdb	6okm_HL_R_LL54P.pdb	-0.23693501949310303	1.0098999738693237
6okm.pdb	6okm_HL_R_LL54S.pdb	-0.37204277515411377	-0.03370000049471855
6okm.pdb	6okm_HL_R_LL54T.pdb	-0.3156930208206177	-0.19689999520778656
6okm.pdb	6okm_HL_R_LL54W.pdb	-0.8514249324798584	0.20260000228881836
6okm.pdb	6okm_HL_R_LL54Y.pdb	-0.6895508766174316	0.12489999830722809
6okm.pdb	6okm_HL_R_LL54V.pdb	0.011310994625091553	0.5382999777793884
6okm.pdb	6okm_HL_R_EL55A.pdb	-0.25373685359954834	-0.8600999712944031
6okm.pdb	6okm_HL_R_EL55R.pdb	-0.289289653301239	-1.011199951171875
6okm.pdb	6okm_HL_R_EL55N.pdb	-0.317095547914505	-0.7674999833106995
6okm.pdb	6okm_HL_R_EL55D.pdb	-0.4129984974861145	-0.20149999856948853
6okm.pdb	6okm_HL_R_EL55C.pdb	-0.3610539138317108	-0.4514999985694885
6okm.pdb	6okm_HL_R_EL55Q.pdb	-0.37033724784851074	-0.5813999772071838
6okm.pdb	6okm_HL_R_EL55G.pdb	-0.3545815646648407	-1.0160000324249268
6okm.pdb	6okm_HL_R_EL55H.pdb	-0.4243302643299103	-0.6557999849319458
6okm.pdb	6okm_HL_R_EL55I.pdb	-0.3503296971321106	-0.8367999792098999
6okm.pdb	6okm_HL_R_EL55L.pdb	-0.5163674354553223	-2.386899948120117
6okm.pdb	6okm_HL_R_EL55K.pdb	-0.28176021575927734	-1.0490000247955322
6okm.pdb	6okm_HL_R_EL55M.pdb	-0.23654285073280334	-0.9380000233650208
6okm.pdb	6okm_HL_R_EL55F.pdb	-0.28520452976226807	-0.6875
6okm.pdb	6okm_HL_R_EL55P.pdb	-0.4548041522502899	-0.9063000082969666
6okm.pdb	6okm_HL_R_EL55S.pdb	-0.38232338428497314	-0.28139999508857727
6okm.pdb	6okm_HL_R_EL55T.pdb	-0.521774411201477	-1.0786000490188599
6okm.pdb	6okm_HL_R_EL55W.pdb	-0.2809181213378906	-0.48559999465942383
6okm.pdb	6okm_HL_R_EL55Y.pdb	-0.3035452663898468	-1.2470999956130981
6okm.pdb	6okm_HL_R_EL55V.pdb	-0.21719837188720703	-0.8931999802589417
6okm.pdb	6okm_HL_R_SL56A.pdb	-0.14986619353294373	0.34200000762939453
6okm.pdb	6okm_HL_R_SL56R.pdb	-0.18515560030937195	0.08669999986886978
6okm.pdb	6okm_HL_R_SL56N.pdb	0.05328929424285889	0.3386000096797943
6okm.pdb	6okm_HL_R_SL56D.pdb	-0.09229949116706848	0.9409999847412109
6okm.pdb	6okm_HL_R_SL56C.pdb	0.20654970407485962	1.0916999578475952
6okm.pdb	6okm_HL_R_SL56Q.pdb	-0.5613585710525513	0.6158999800682068
6okm.pdb	6okm_HL_R_SL56E.pdb	-0.3046281635761261	0.5555999875068665
6okm.pdb	6okm_HL_R_SL56G.pdb	0.008564591407775879	0.08659999817609787
6okm.pdb	6okm_HL_R_SL56H.pdb	-0.05540604889392853	0.32190001010894775
6okm.pdb	6okm_HL_R_SL56I.pdb	0.021226972341537476	1.0895999670028687
6okm.pdb	6okm_HL_R_SL56L.pdb	0.12912097573280334	1.079200029373169
6okm.pdb	6okm_HL_R_SL56K.pdb	-0.17795568704605103	0.15189999341964722
6okm.pdb	6okm_HL_R_SL56M.pdb	0.7761213183403015	1.7482999563217163
6okm.pdb	6okm_HL_R_SL56F.pdb	0.786438524723053	0.9739000201225281
6okm.pdb	6okm_HL_R_SL56P.pdb	0.66042560338974	1.636299967765808
6okm.pdb	6okm_HL_R_SL56T.pdb	-0.3342493176460266	0.3702000081539154
6okm.pdb	6okm_HL_R_SL56W.pdb	0.34905970096588135	0.7142000198364258
6okm.pdb	6okm_HL_R_SL56Y.pdb	0.19529694318771362	0.6863999962806702
6okm.pdb	6okm_HL_R_SL56V.pdb	0.23722898960113525	1.1533000469207764
6okm.pdb	6okm_HL_R_VL58A.pdb	-0.21401742100715637	0.009399999864399433
6okm.pdb	6okm_HL_R_VL58R.pdb	-0.6032353043556213	-0.21940000355243683
6okm.pdb	6okm_HL_R_VL58N.pdb	-0.3006144165992737	-0.006099999882280827
6okm.pdb	6okm_HL_R_VL58D.pdb	-0.1985764354467392	1.250100016593933
6okm.pdb	6okm_HL_R_VL58C.pdb	-0.24913664162158966	-0.022299999371170998
6okm.pdb	6okm_HL_R_VL58Q.pdb	-0.4018598198890686	0.298799991607666
6okm.pdb	6okm_HL_R_VL58E.pdb	-0.39364859461784363	0.8507000207901001
6okm.pdb	6okm_HL_R_VL58G.pdb	-0.5639684200286865	0.11630000174045563
6okm.pdb	6okm_HL_R_VL58H.pdb	-0.7267050743103027	0.0430000014603138
6okm.pdb	6okm_HL_R_VL58I.pdb	-0.3995385766029358	0.014000000432133675
6okm.pdb	6okm_HL_R_VL58L.pdb	-0.2928137481212616	0.11789999902248383
6okm.pdb	6okm_HL_R_VL58K.pdb	-0.41032668948173523	0.028300000354647636
6okm.pdb	6okm_HL_R_VL58M.pdb	-0.3528918921947479	0.11140000075101852
6okm.pdb	6okm_HL_R_VL58F.pdb	-0.883479654788971	0.02070000022649765
6okm.pdb	6okm_HL_R_VL58P.pdb	-0.5513970851898193	0.028699999675154686
6okm.pdb	6okm_HL_R_VL58S.pdb	-0.2986142337322235	-0.04639999940991402
6okm.pdb	6okm_HL_R_VL58T.pdb	-0.34563031792640686	-0.017799999564886093
6okm.pdb	6okm_HL_R_VL58W.pdb	-0.9027709364891052	-0.26649999618530273
6okm.pdb	6okm_HL_R_VL58Y.pdb	-1.2701852321624756	-0.583299994468689
6okm.pdb	6okm_HL_R_YL91A.pdb	-0.8191328048706055	-1.7640999555587769
6okm.pdb	6okm_HL_R_YL91R.pdb	-0.9173149466514587	-1.0126999616622925
6okm.pdb	6okm_HL_R_YL91N.pdb	-0.9258926510810852	-1.6384999752044678
6okm.pdb	6okm_HL_R_YL91D.pdb	-1.0121426582336426	-1.8961000442504883
6okm.pdb	6okm_HL_R_YL91C.pdb	-0.8176321983337402	-1.6739000082015991
6okm.pdb	6okm_HL_R_YL91Q.pdb	-1.0000696182250977	-1.8388999700546265
6okm.pdb	6okm_HL_R_YL91E.pdb	-0.818208634853363	-2.046999931335449
6okm.pdb	6okm_HL_R_YL91G.pdb	-0.9577992558479309	-2.492500066757202
6okm.pdb	6okm_HL_R_YL91H.pdb	-0.6910998225212097	-0.8356999754905701
6okm.pdb	6okm_HL_R_YL91I.pdb	-0.6584179401397705	-0.6013000011444092
6okm.pdb	6okm_HL_R_YL91L.pdb	-0.6304639577865601	-1.2532999515533447
6okm.pdb	6okm_HL_R_YL91K.pdb	-0.48319151997566223	-1.2200000286102295
6okm.pdb	6okm_HL_R_YL91M.pdb	-0.7290008068084717	-1.3240000009536743
6okm.pdb	6okm_HL_R_YL91F.pdb	-0.5302122831344604	-0.1762000024318695
6okm.pdb	6okm_HL_R_YL91P.pdb	-0.901861846446991	-1.9500000476837158
6okm.pdb	6okm_HL_R_YL91S.pdb	-0.817237913608551	-2.0201001167297363
6okm.pdb	6okm_HL_R_YL91T.pdb	-0.9260156750679016	-1.9875999689102173
6okm.pdb	6okm_HL_R_YL91W.pdb	-0.20483648777008057	0.8069000244140625
6okm.pdb	6okm_HL_R_YL91V.pdb	-0.8544721007347107	-1.1715999841690063
6okm.pdb	6okm_HL_R_AL92R.pdb	-0.3365733325481415	-0.4235999882221222
6okm.pdb	6okm_HL_R_AL92N.pdb	-0.11712504923343658	-0.07020000368356705
6okm.pdb	6okm_HL_R_AL92D.pdb	-0.23091238737106323	0.18060000240802765
6okm.pdb	6okm_HL_R_AL92C.pdb	-0.4584883451461792	0.03350000083446503
6okm.pdb	6okm_HL_R_AL92Q.pdb	-0.09303291141986847	-0.05050000175833702
6okm.pdb	6okm_HL_R_AL92E.pdb	-0.7168813943862915	0.18860000371932983
6okm.pdb	6okm_HL_R_AL92G.pdb	-0.1565743088722229	-0.02290000021457672
6okm.pdb	6okm_HL_R_AL92H.pdb	-0.26664113998413086	-0.02879999950528145
6okm.pdb	6okm_HL_R_AL92I.pdb	-0.3530651926994324	-0.10670000314712524
6okm.pdb	6okm_HL_R_AL92L.pdb	-0.29859787225723267	-0.3571999967098236
6okm.pdb	6okm_HL_R_AL92K.pdb	-0.2610645294189453	-0.031599998474121094
6okm.pdb	6okm_HL_R_AL92M.pdb	-0.10615141689777374	0.014399999752640724
6okm.pdb	6okm_HL_R_AL92F.pdb	-0.2432178556919098	-0.03530000150203705
6okm.pdb	6okm_HL_R_AL92P.pdb	-0.5690754652023315	-0.5485000014305115
6okm.pdb	6okm_HL_R_AL92S.pdb	-0.4657071828842163	-0.10719999670982361
6okm.pdb	6okm_HL_R_AL92T.pdb	-0.5774688720703125	-0.28519999980926514
6okm.pdb	6okm_HL_R_AL92W.pdb	-0.36547476053237915	-0.07689999788999557
6okm.pdb	6okm_HL_R_AL92Y.pdb	-0.19915679097175598	0.017899999395012856
6okm.pdb	6okm_HL_R_AL92V.pdb	-0.41384807229042053	-0.09510000050067902
6okm.pdb	6okm_HL_R_QL93A.pdb	-0.160762757062912	0.04399999976158142
6okm.pdb	6okm_HL_R_QL93R.pdb	-0.21418142318725586	-0.2784000039100647
6okm.pdb	6okm_HL_R_QL93N.pdb	-0.20139700174331665	0.2110999971628189
6okm.pdb	6okm_HL_R_QL93D.pdb	-0.23298929631710052	0.5564000010490417
6okm.pdb	6okm_HL_R_QL93C.pdb	-0.24415302276611328	0.34389999508857727
6okm.pdb	6okm_HL_R_QL93E.pdb	-0.20047372579574585	0.41190001368522644
6okm.pdb	6okm_HL_R_QL93G.pdb	-0.11900681257247925	0.1340000033378601
6okm.pdb	6okm_HL_R_QL93H.pdb	-0.08183130621910095	0.22609999775886536
6okm.pdb	6okm_HL_R_QL93I.pdb	-0.22105126082897186	0.4171999990940094
6okm.pdb	6okm_HL_R_QL93L.pdb	-0.2033139020204544	-0.045099999755620956
6okm.pdb	6okm_HL_R_QL93K.pdb	-0.19491621851921082	-0.12939999997615814
6okm.pdb	6okm_HL_R_QL93M.pdb	-0.10729683935642242	-0.010499999858438969
6okm.pdb	6okm_HL_R_QL93F.pdb	0.23840302228927612	0.8719000220298767
6okm.pdb	6okm_HL_R_QL93P.pdb	-0.20038869976997375	0.40049999952316284
6okm.pdb	6okm_HL_R_QL93S.pdb	-0.29918694496154785	0.08309999853372574
6okm.pdb	6okm_HL_R_QL93T.pdb	-0.30589544773101807	-0.18160000443458557
6okm.pdb	6okm_HL_R_QL93W.pdb	0.4360576272010803	1.370300054550171
6okm.pdb	6okm_HL_R_QL93Y.pdb	0.013874173164367676	0.6524999737739563
6okm.pdb	6okm_HL_R_QL93V.pdb	-0.16014249622821808	0.03150000050663948
6okm.pdb	6okm_HL_R_FL94A.pdb	-1.108795166015625	-1.736199975013733
6okm.pdb	6okm_HL_R_FL94R.pdb	-1.3275916576385498	-2.5708000659942627
6okm.pdb	6okm_HL_R_FL94N.pdb	-1.0817968845367432	-1.4124000072479248
6okm.pdb	6okm_HL_R_FL94D.pdb	-1.2514792680740356	-1.7350000143051147
6okm.pdb	6okm_HL_R_FL94C.pdb	-1.223231554031372	-1.6884000301361084
6okm.pdb	6okm_HL_R_FL94Q.pdb	-1.269425868988037	-1.5241999626159668
6okm.pdb	6okm_HL_R_FL94E.pdb	-1.2629475593566895	-1.5322999954223633
6okm.pdb	6okm_HL_R_FL94G.pdb	-1.5606029033660889	-2.035900115966797
6okm.pdb	6okm_HL_R_FL94H.pdb	-1.0773680210113525	-0.8730999827384949
6okm.pdb	6okm_HL_R_FL94I.pdb	-1.2722209692001343	-1.3423000574111938
6okm.pdb	6okm_HL_R_FL94L.pdb	-1.2477025985717773	-0.9577000141143799
6okm.pdb	6okm_HL_R_FL94K.pdb	-0.9370735287666321	-0.7860000133514404
6okm.pdb	6okm_HL_R_FL94M.pdb	-0.5019428730010986	-0.33709999918937683
6okm.pdb	6okm_HL_R_FL94P.pdb	-0.8721976280212402	-0.9947999715805054
6okm.pdb	6okm_HL_R_FL94S.pdb	-1.3220739364624023	-1.8277000188827515
6okm.pdb	6okm_HL_R_FL94T.pdb	-1.2735309600830078	-1.881500005722046
6okm.pdb	6okm_HL_R_FL94W.pdb	-1.65252685546875	-1.1548000574111938
6okm.pdb	6okm_HL_R_FL94Y.pdb	-1.923388957977295	-0.9251000285148621
6okm.pdb	6okm_HL_R_FL94V.pdb	-1.240840196609497	-1.6291999816894531
6okm.pdb	6okm_HL_R_YL96A.pdb	-0.5062204599380493	0.06830000132322311
6okm.pdb	6okm_HL_R_YL96R.pdb	-0.2970100939273834	0.1656000018119812
6okm.pdb	6okm_HL_R_YL96N.pdb	-0.3977928161621094	0.052000001072883606
6okm.pdb	6okm_HL_R_YL96D.pdb	-0.7198060750961304	0.10209999978542328
6okm.pdb	6okm_HL_R_YL96C.pdb	-0.5658249258995056	0.18019999563694
6okm.pdb	6okm_HL_R_YL96Q.pdb	-0.37234991788864136	-0.0032999999821186066
6okm.pdb	6okm_HL_R_YL96E.pdb	-0.6054956316947937	-0.060100000351667404
6okm.pdb	6okm_HL_R_YL96G.pdb	-0.5435647964477539	0.0348999984562397
6okm.pdb	6okm_HL_R_YL96H.pdb	-0.221323162317276	0.2793999910354614
6okm.pdb	6okm_HL_R_YL96I.pdb	-0.355061411857605	0.13369999825954437
6okm.pdb	6okm_HL_R_YL96L.pdb	-0.31556832790374756	0.16329999268054962
6okm.pdb	6okm_HL_R_YL96K.pdb	-0.32056698203086853	0.11949999630451202
6okm.pdb	6okm_HL_R_YL96M.pdb	-0.07054929435253143	0.08089999854564667
6okm.pdb	6okm_HL_R_YL96F.pdb	-0.07936429977416992	0.14830000698566437
6okm.pdb	6okm_HL_R_YL96P.pdb	-0.35783565044403076	-0.10670000314712524
6okm.pdb	6okm_HL_R_YL96S.pdb	-0.7029148936271667	0.09960000216960907
6okm.pdb	6okm_HL_R_YL96T.pdb	-0.46590328216552734	0.04729999974370003
6okm.pdb	6okm_HL_R_YL96W.pdb	-0.3200720548629761	0.10339999943971634
6okm.pdb	6okm_HL_R_YL96V.pdb	-0.47095391154289246	0.05270000174641609
6okm.pdb	6okm_HL_R_RR36A.pdb	-0.4133877158164978	-0.671999990940094
6okm.pdb	6okm_HL_R_RR36N.pdb	-0.42759883403778076	-0.7473999857902527
6okm.pdb	6okm_HL_R_RR36D.pdb	-0.4651051163673401	-0.7513999938964844
6okm.pdb	6okm_HL_R_RR36C.pdb	-0.43685758113861084	-0.6814000010490417
6okm.pdb	6okm_HL_R_RR36Q.pdb	-0.4351356029510498	-0.7415000200271606
6okm.pdb	6okm_HL_R_RR36E.pdb	-0.5094317197799683	-0.8429999947547913
6okm.pdb	6okm_HL_R_RR36G.pdb	-0.3750137984752655	-0.7440000176429749
6okm.pdb	6okm_HL_R_RR36H.pdb	-0.413438081741333	-0.6610000133514404
6okm.pdb	6okm_HL_R_RR36I.pdb	-0.3590788245201111	-0.6607999801635742
6okm.pdb	6okm_HL_R_RR36L.pdb	-0.43809962272644043	-0.7473999857902527
6okm.pdb	6okm_HL_R_RR36K.pdb	-0.4832611083984375	-0.6593000292778015
6okm.pdb	6okm_HL_R_RR36M.pdb	-0.20856012403964996	-0.7067999839782715
6okm.pdb	6okm_HL_R_RR36F.pdb	-0.37180113792419434	-0.5521000027656555
6okm.pdb	6okm_HL_R_RR36P.pdb	-0.35852134227752686	-0.7056999802589417
6okm.pdb	6okm_HL_R_RR36S.pdb	-0.4483851194381714	-0.6886000037193298
6okm.pdb	6okm_HL_R_RR36T.pdb	-0.487035870552063	-0.7214000225067139
6okm.pdb	6okm_HL_R_RR36W.pdb	-0.38554447889328003	-0.7116000056266785
6okm.pdb	6okm_HL_R_RR36Y.pdb	-0.3413081765174866	-0.7473999857902527
6okm.pdb	6okm_HL_R_RR36V.pdb	-0.3898046910762787	-0.6610999703407288
6okm.pdb	6okm_HL_R_GR39A.pdb	-3.361680269241333	-2.6570000648498535
6okm.pdb	6okm_HL_R_GR39R.pdb	-8.019096374511719	-6.9085001945495605
6okm.pdb	6okm_HL_R_GR39N.pdb	-12.595348358154297	-8.5871000289917
6okm.pdb	6okm_HL_R_GR39D.pdb	-8.192508697509766	-6.344399929046631
6okm.pdb	6okm_HL_R_GR39C.pdb	-7.052917003631592	-4.624800205230713
6okm.pdb	6okm_HL_R_GR39Q.pdb	-1.678579330444336	-1.811900019645691
6okm.pdb	6okm_HL_R_GR39E.pdb	-14.009849548339844	-8.909600257873535
6okm.pdb	6okm_HL_R_GR39H.pdb	-31.32571792602539	-21.661226272583008
6okm.pdb	6okm_HL_R_GR39I.pdb	-13.52281665802002	-11.7252197265625
6okm.pdb	6okm_HL_R_GR39L.pdb	-7.424047946929932	-5.9868998527526855
6okm.pdb	6okm_HL_R_GR39K.pdb	-9.893993377685547	-8.08080005645752
6okm.pdb	6okm_HL_R_GR39M.pdb	-11.114867210388184	-8.659799575805664
6okm.pdb	6okm_HL_R_GR39F.pdb	-12.318575859069824	-12.78499984741211
6okm.pdb	6okm_HL_R_GR39P.pdb	-5.976040363311768	-4.26609992980957
6okm.pdb	6okm_HL_R_GR39S.pdb	-6.4920973777771	-3.9639999866485596
6okm.pdb	6okm_HL_R_GR39T.pdb	-13.801397323608398	-9.837800025939941
6okm.pdb	6okm_HL_R_GR39W.pdb	-8.600577354431152	-9.8996000289917
6okm.pdb	6okm_HL_R_GR39Y.pdb	-9.118616104125977	-11.081899642944336
6okm.pdb	6okm_HL_R_GR39V.pdb	-14.717055320739746	-10.873800277709961
6okm.pdb	6okm_HL_R_PR40A.pdb	-0.7046833634376526	-1.593000054359436
6okm.pdb	6okm_HL_R_PR40R.pdb	-1.5537030696868896	-2.5552000999450684
6okm.pdb	6okm_HL_R_PR40N.pdb	-1.1977375745773315	-2.0350000858306885
6okm.pdb	6okm_HL_R_PR40D.pdb	-2.195793867111206	-4.617599964141846
6okm.pdb	6okm_HL_R_PR40C.pdb	-0.32370415329933167	-1.6552000045776367
6okm.pdb	6okm_HL_R_PR40Q.pdb	-0.7520132660865784	-1.3157999515533447
6okm.pdb	6okm_HL_R_PR40E.pdb	-0.5701578855514526	-2.4879000186920166
6okm.pdb	6okm_HL_R_PR40G.pdb	-0.8624721169471741	-2.980299949645996
6okm.pdb	6okm_HL_R_PR40H.pdb	-12.704190254211426	-9.649200439453125
6okm.pdb	6okm_HL_R_PR40I.pdb	-2.5903396606445312	-2.975600004196167
6okm.pdb	6okm_HL_R_PR40L.pdb	-0.30059728026390076	-0.12950000166893005
6okm.pdb	6okm_HL_R_PR40K.pdb	-0.7454490065574646	-2.029900074005127
6okm.pdb	6okm_HL_R_PR40M.pdb	0.4227871894836426	-0.5644000172615051
6okm.pdb	6okm_HL_R_PR40F.pdb	-18.859210968017578	-16.388019561767578
6okm.pdb	6okm_HL_R_PR40S.pdb	-0.8567463159561157	-2.95740008354187
6okm.pdb	6okm_HL_R_PR40T.pdb	-0.6944760084152222	-2.3482000827789307
6okm.pdb	6okm_HL_R_PR40W.pdb	-21.08336639404297	-18.26814079284668
6okm.pdb	6okm_HL_R_PR40Y.pdb	-24.257526397705078	-17.368520736694336
6okm.pdb	6okm_HL_R_PR40V.pdb	-1.6990668773651123	-1.0714999437332153
6okm.pdb	6okm_HL_R_GR41A.pdb	-0.3377811312675476	-0.6334999799728394
6okm.pdb	6okm_HL_R_GR41R.pdb	-0.19394388794898987	-0.684499979019165
6okm.pdb	6okm_HL_R_GR41N.pdb	-0.38717231154441833	-0.15889999270439148
6okm.pdb	6okm_HL_R_GR41D.pdb	0.09071391820907593	-2.3157999515533447
6okm.pdb	6okm_HL_R_GR41C.pdb	-0.1326112449169159	-0.5843999981880188
6okm.pdb	6okm_HL_R_GR41Q.pdb	0.22032392024993896	-1.0339000225067139
6okm.pdb	6okm_HL_R_GR41E.pdb	0.03956526517868042	-1.433500051498413
6okm.pdb	6okm_HL_R_GR41H.pdb	-0.42598575353622437	-2.283600091934204
6okm.pdb	6okm_HL_R_GR41I.pdb	-4.518453598022461	-3.34060001373291
6okm.pdb	6okm_HL_R_GR41L.pdb	-0.5797621011734009	-0.04100000113248825
6okm.pdb	6okm_HL_R_GR41K.pdb	0.059037744998931885	-0.49939998984336853
6okm.pdb	6okm_HL_R_GR41M.pdb	0.43321865797042847	0.5928000211715698
6okm.pdb	6okm_HL_R_GR41F.pdb	-2.245537757873535	-4.066699981689453
6okm.pdb	6okm_HL_R_GR41P.pdb	-5.835386753082275	-4.253499984741211
6okm.pdb	6okm_HL_R_GR41S.pdb	-0.4478692412376404	-1.5640000104904175
6okm.pdb	6okm_HL_R_GR41T.pdb	-1.3027584552764893	-2.84660005569458
6okm.pdb	6okm_HL_R_GR41W.pdb	-3.1493959426879883	-7.831999778747559
6okm.pdb	6okm_HL_R_GR41Y.pdb	-13.071185111999512	-13.056039810180664
6okm.pdb	6okm_HL_R_GR41V.pdb	-2.230539560317993	-1.9118000268936157
6okm.pdb	6okm_HL_R_FR42A.pdb	-2.5486466884613037	-2.1013998985290527
6okm.pdb	6okm_HL_R_FR42R.pdb	-2.4976766109466553	-1.7187999486923218
6okm.pdb	6okm_HL_R_FR42N.pdb	-2.058499336242676	-2.2184998989105225
6okm.pdb	6okm_HL_R_FR42D.pdb	-2.770581007003784	-2.84689998626709
6okm.pdb	6okm_HL_R_FR42C.pdb	-2.6909751892089844	-1.768399953842163
6okm.pdb	6okm_HL_R_FR42Q.pdb	-2.6472113132476807	-1.4670000076293945
6okm.pdb	6okm_HL_R_FR42E.pdb	-2.6092514991760254	-2.1041998863220215
6okm.pdb	6okm_HL_R_FR42G.pdb	-2.5168166160583496	-2.2165000438690186
6okm.pdb	6okm_HL_R_FR42H.pdb	-2.346280813217163	-0.5260999798774719
6okm.pdb	6okm_HL_R_FR42I.pdb	-2.387425184249878	-1.1866999864578247
6okm.pdb	6okm_HL_R_FR42L.pdb	-2.4287054538726807	-0.9320999979972839
6okm.pdb	6okm_HL_R_FR42K.pdb	-1.9660322666168213	0.9448999762535095
6okm.pdb	6okm_HL_R_FR42M.pdb	-1.662956714630127	-0.6287000179290771
6okm.pdb	6okm_HL_R_FR42P.pdb	-2.56738018989563	-2.194700002670288
6okm.pdb	6okm_HL_R_FR42S.pdb	-2.6626455783843994	-1.8496999740600586
6okm.pdb	6okm_HL_R_FR42T.pdb	-2.6968157291412354	-1.3386000394821167
6okm.pdb	6okm_HL_R_FR42W.pdb	-11.715892791748047	-6.531499862670898
6okm.pdb	6okm_HL_R_FR42Y.pdb	-1.8012607097625732	-3.4511001110076904
6okm.pdb	6okm_HL_R_FR42V.pdb	-2.574263334274292	-1.5465999841690063
6okm.pdb	6okm_HL_R_PR54A.pdb	-1.4076380729675293	-0.34929999709129333
6okm.pdb	6okm_HL_R_PR54R.pdb	-1.2934484481811523	-2.4660000801086426
6okm.pdb	6okm_HL_R_PR54N.pdb	-1.7408533096313477	-2.7797000408172607
6okm.pdb	6okm_HL_R_PR54D.pdb	-2.7349298000335693	-3.082200050354004
6okm.pdb	6okm_HL_R_PR54C.pdb	-0.5723816156387329	-0.6115000247955322
6okm.pdb	6okm_HL_R_PR54Q.pdb	-1.9996225833892822	-3.235300064086914
6okm.pdb	6okm_HL_R_PR54E.pdb	-1.6550719738006592	-4.40310001373291
6okm.pdb	6okm_HL_R_PR54G.pdb	-1.6081199645996094	-2.5696001052856445
6okm.pdb	6okm_HL_R_PR54H.pdb	-13.110465049743652	-12.54578971862793
6okm.pdb	6okm_HL_R_PR54I.pdb	-0.5093097686767578	-2.229099988937378
6okm.pdb	6okm_HL_R_PR54L.pdb	-1.9139997959136963	-2.269399881362915
6okm.pdb	6okm_HL_R_PR54K.pdb	-1.7168452739715576	-1.4607000350952148
6okm.pdb	6okm_HL_R_PR54M.pdb	-1.1029582023620605	-2.0469000339508057
6okm.pdb	6okm_HL_R_PR54F.pdb	-3.0783350467681885	-7.407700061798096
6okm.pdb	6okm_HL_R_PR54S.pdb	-1.0405519008636475	-0.5874000191688538
6okm.pdb	6okm_HL_R_PR54T.pdb	-1.654592752456665	-0.5666000247001648
6okm.pdb	6okm_HL_R_PR54W.pdb	-8.50345516204834	-6.5106000900268555
6okm.pdb	6okm_HL_R_PR54Y.pdb	-9.157510757446289	-9.390000343322754
6okm.pdb	6okm_HL_R_PR54V.pdb	-1.6008875370025635	0.15049999952316284
6okm.pdb	6okm_HL_R_WR57A.pdb	-2.6746158599853516	-3.6254000663757324
6okm.pdb	6okm_HL_R_WR57R.pdb	-2.603422164916992	-1.7021000385284424
6okm.pdb	6okm_HL_R_WR57N.pdb	-2.749882698059082	-3.977299928665161
6okm.pdb	6okm_HL_R_WR57D.pdb	-2.72580623626709	-4.76800012588501
6okm.pdb	6okm_HL_R_WR57C.pdb	-2.732306718826294	-3.5090999603271484
6okm.pdb	6okm_HL_R_WR57Q.pdb	-2.64255952835083	-3.1846001148223877
6okm.pdb	6okm_HL_R_WR57E.pdb	-2.416367769241333	-3.2904000282287598
6okm.pdb	6okm_HL_R_WR57G.pdb	-2.7757694721221924	-4.059800148010254
6okm.pdb	6okm_HL_R_WR57H.pdb	-2.050581693649292	-3.5994999408721924
6okm.pdb	6okm_HL_R_WR57I.pdb	-2.690289258956909	-2.8864998817443848
6okm.pdb	6okm_HL_R_WR57L.pdb	-2.5768795013427734	-1.7001999616622925
6okm.pdb	6okm_HL_R_WR57K.pdb	-2.8611292839050293	-2.7330000400543213
6okm.pdb	6okm_HL_R_WR57M.pdb	-1.4984278678894043	-0.9904999732971191
6okm.pdb	6okm_HL_R_WR57F.pdb	-2.0866427421569824	-1.2007999420166016
6okm.pdb	6okm_HL_R_WR57P.pdb	-2.4912524223327637	-3.2444000244140625
6okm.pdb	6okm_HL_R_WR57S.pdb	-2.8350653648376465	-4.255899906158447
6okm.pdb	6okm_HL_R_WR57T.pdb	-2.7401235103607178	-4.297399997711182
6okm.pdb	6okm_HL_R_WR57Y.pdb	-2.0188755989074707	-1.6878000497817993
6okm.pdb	6okm_HL_R_WR57V.pdb	-2.4667937755584717	-3.1110999584198
6okm.pdb	6okm_HL_R_CR58A.pdb	0.03506466746330261	-0.42910000681877136
6okm.pdb	6okm_HL_R_CR58R.pdb	-1.7253329753875732	-5.803400039672852
6okm.pdb	6okm_HL_R_CR58N.pdb	-0.18150025606155396	-0.6082000136375427
6okm.pdb	6okm_HL_R_CR58D.pdb	-0.07872137427330017	0.5967000126838684
6okm.pdb	6okm_HL_R_CR58Q.pdb	0.4973844289779663	0.8378999829292297
6okm.pdb	6okm_HL_R_CR58E.pdb	0.7146424651145935	2.8854000568389893
6okm.pdb	6okm_HL_R_CR58G.pdb	-0.1563655436038971	-0.10499999672174454
6okm.pdb	6okm_HL_R_CR58H.pdb	-0.23845583200454712	-2.191800117492676
6okm.pdb	6okm_HL_R_CR58I.pdb	-0.19810403883457184	0.2547000050544739
6okm.pdb	6okm_HL_R_CR58L.pdb	-0.15373986959457397	-0.13930000364780426
6okm.pdb	6okm_HL_R_CR58K.pdb	-0.9619542956352234	-6.475299835205078
6okm.pdb	6okm_HL_R_CR58M.pdb	0.39071470499038696	-0.7716000080108643
6okm.pdb	6okm_HL_R_CR58F.pdb	-0.2797073721885681	-1.8798999786376953
6okm.pdb	6okm_HL_R_CR58P.pdb	-0.07995158433914185	0.6348000168800354
6okm.pdb	6okm_HL_R_CR58S.pdb	-0.20636887848377228	-0.4787999987602234
6okm.pdb	6okm_HL_R_CR58T.pdb	-0.31357938051223755	-0.5453000068664551
6okm.pdb	6okm_HL_R_CR58W.pdb	-10.133584022521973	-15.97307014465332
6okm.pdb	6okm_HL_R_CR58Y.pdb	0.4728313684463501	-2.2939000129699707
6okm.pdb	6okm_HL_R_CR58V.pdb	-0.17133617401123047	0.032099999487400055
6okm.pdb	6okm_HL_R_NR59A.pdb	-0.20805761218070984	0.33970001339912415
6okm.pdb	6okm_HL_R_NR59R.pdb	0.22736161947250366	1.1378999948501587
6okm.pdb	6okm_HL_R_NR59D.pdb	0.12880778312683105	3.2416000366210938
6okm.pdb	6okm_HL_R_NR59C.pdb	-0.08331418037414551	0.9610000252723694
6okm.pdb	6okm_HL_R_NR59Q.pdb	-0.1512001007795334	-0.024800000712275505
6okm.pdb	6okm_HL_R_NR59E.pdb	0.32559269666671753	0.7738999724388123
6okm.pdb	6okm_HL_R_NR59G.pdb	-0.18293656408786774	0.18119999766349792
6okm.pdb	6okm_HL_R_NR59H.pdb	0.08247420191764832	-0.17509999871253967
6okm.pdb	6okm_HL_R_NR59I.pdb	-0.03397494554519653	0.5860000252723694
6okm.pdb	6okm_HL_R_NR59L.pdb	0.03223729133605957	0.6169000267982483
6okm.pdb	6okm_HL_R_NR59K.pdb	0.04536336660385132	0.7555000185966492
6okm.pdb	6okm_HL_R_NR59M.pdb	0.02399808168411255	0.6694999933242798
6okm.pdb	6okm_HL_R_NR59F.pdb	0.18186604976654053	1.3823000192642212
6okm.pdb	6okm_HL_R_NR59P.pdb	-0.07095649838447571	0.25130000710487366
6okm.pdb	6okm_HL_R_NR59S.pdb	-0.2933211922645569	0.9106000065803528
6okm.pdb	6okm_HL_R_NR59T.pdb	-0.34752681851387024	0.3603000044822693
6okm.pdb	6okm_HL_R_NR59W.pdb	-0.26800107955932617	0.43309998512268066
6okm.pdb	6okm_HL_R_NR59Y.pdb	0.2790171504020691	1.386299967765808
6okm.pdb	6okm_HL_R_NR59V.pdb	-0.08891545236110687	0.7433000206947327
6okm.pdb	6okm_HL_R_LR60A.pdb	-0.4157215356826782	-0.7017999887466431
6okm.pdb	6okm_HL_R_LR60R.pdb	-0.0975663810968399	-0.43059998750686646
6okm.pdb	6okm_HL_R_LR60N.pdb	-0.5118944644927979	-0.79339998960495
6okm.pdb	6okm_HL_R_LR60D.pdb	-0.6502150297164917	-0.8605999946594238
6okm.pdb	6okm_HL_R_LR60C.pdb	-0.37546566128730774	-0.09459999948740005
6okm.pdb	6okm_HL_R_LR60Q.pdb	-0.0615215003490448	-0.6255999803543091
6okm.pdb	6okm_HL_R_LR60E.pdb	0.35476672649383545	0.6162999868392944
6okm.pdb	6okm_HL_R_LR60G.pdb	-0.4514927566051483	-0.8720999956130981
6okm.pdb	6okm_HL_R_LR60H.pdb	0.03690090775489807	0.28439998626708984
6okm.pdb	6okm_HL_R_LR60I.pdb	-0.33661216497421265	-0.39089998602867126
6okm.pdb	6okm_HL_R_LR60K.pdb	-0.029457509517669678	-0.4065999984741211
6okm.pdb	6okm_HL_R_LR60M.pdb	-0.3358873724937439	-0.2883000075817108
6okm.pdb	6okm_HL_R_LR60F.pdb	0.07703155279159546	-1.0081000328063965
6okm.pdb	6okm_HL_R_LR60P.pdb	-0.16069023311138153	-0.3513999879360199
6okm.pdb	6okm_HL_R_LR60S.pdb	-0.5493703484535217	-0.8373000025749207
6okm.pdb	6okm_HL_R_LR60T.pdb	-0.448601633310318	-0.5803999900817871
6okm.pdb	6okm_HL_R_LR60W.pdb	-0.17484232783317566	-0.3617999851703644
6okm.pdb	6okm_HL_R_LR60Y.pdb	-0.12129849195480347	-0.5656999945640564
6okm.pdb	6okm_HL_R_LR60V.pdb	-0.26296383142471313	0.6090999841690063
6okm.pdb	6okm_HL_R_RR61A.pdb	-1.0330917835235596	-0.2563999891281128
6okm.pdb	6okm_HL_R_RR61N.pdb	-1.0223084688186646	-0.6452000141143799
6okm.pdb	6okm_HL_R_RR61D.pdb	-1.1271874904632568	-0.8112000226974487
6okm.pdb	6okm_HL_R_RR61C.pdb	-1.0953311920166016	-0.4580000042915344
6okm.pdb	6okm_HL_R_RR61Q.pdb	-0.9339324831962585	-0.42570000886917114
6okm.pdb	6okm_HL_R_RR61E.pdb	-0.975996732711792	-0.4717000126838684
6okm.pdb	6okm_HL_R_RR61G.pdb	-1.0896549224853516	-0.7014999985694885
6okm.pdb	6okm_HL_R_RR61H.pdb	-0.945030689239502	-0.5368000268936157
6okm.pdb	6okm_HL_R_RR61I.pdb	-0.6267552375793457	2.006700038909912
6okm.pdb	6okm_HL_R_RR61L.pdb	-0.6791405081748962	0.4147000014781952
6okm.pdb	6okm_HL_R_RR61K.pdb	-0.9114536643028259	-0.0015999999595806003
6okm.pdb	6okm_HL_R_RR61M.pdb	0.01294022798538208	0.9750999808311462
6okm.pdb	6okm_HL_R_RR61F.pdb	0.01946282386779785	0.5680000185966492
6okm.pdb	6okm_HL_R_RR61P.pdb	-0.7260845303535461	0.4925000071525574
6okm.pdb	6okm_HL_R_RR61S.pdb	-1.196290373802185	-0.7282000184059143
6okm.pdb	6okm_HL_R_RR61T.pdb	-0.4670596718788147	-0.5498999953269958
6okm.pdb	6okm_HL_R_RR61W.pdb	-0.6011321544647217	0.2766000032424927
6okm.pdb	6okm_HL_R_RR61Y.pdb	-0.5482029318809509	0.17980000376701355
6okm.pdb	6okm_HL_R_RR61V.pdb	-1.1404685974121094	-0.9702000021934509
6okm.pdb	6okm_HL_R_ER65A.pdb	-0.259178102016449	-0.6786999702453613
6okm.pdb	6okm_HL_R_ER65R.pdb	-0.2358594685792923	-0.7386999726295471
6okm.pdb	6okm_HL_R_ER65N.pdb	-0.2435685098171234	-0.5105999708175659
6okm.pdb	6okm_HL_R_ER65D.pdb	-0.34300753474235535	-0.1972000002861023
6okm.pdb	6okm_HL_R_ER65C.pdb	-0.28660935163497925	-0.6539000272750854
6okm.pdb	6okm_HL_R_ER65Q.pdb	-0.29071640968322754	-0.651199996471405
6okm.pdb	6okm_HL_R_ER65G.pdb	-0.21504953503608704	-0.7016000151634216
6okm.pdb	6okm_HL_R_ER65H.pdb	-0.19792336225509644	-0.5512999892234802
6okm.pdb	6okm_HL_R_ER65I.pdb	-0.27272412180900574	-0.5939000248908997
6okm.pdb	6okm_HL_R_ER65L.pdb	-0.25033804774284363	-0.527400016784668
6okm.pdb	6okm_HL_R_ER65K.pdb	-0.30182355642318726	-0.7348999977111816
6okm.pdb	6okm_HL_R_ER65M.pdb	-0.0668385922908783	-0.6583999991416931
6okm.pdb	6okm_HL_R_ER65F.pdb	-0.27642822265625	-0.5881999731063843
6okm.pdb	6okm_HL_R_ER65P.pdb	-0.22249998152256012	-0.6758999824523926
6okm.pdb	6okm_HL_R_ER65S.pdb	-0.3238234221935272	-0.6902999877929688
6okm.pdb	6okm_HL_R_ER65T.pdb	-0.3223468065261841	-0.6741999983787537
6okm.pdb	6okm_HL_R_ER65W.pdb	0.06061604619026184	-0.36149999499320984
6okm.pdb	6okm_HL_R_ER65Y.pdb	-0.3000510334968567	-0.6590999960899353
6okm.pdb	6okm_HL_R_ER65V.pdb	-0.22019441425800323	-0.6520000100135803
6okm.pdb	6okm_HL_R_RR66A.pdb	-1.6627519130706787	-3.6967999935150146
6okm.pdb	6okm_HL_R_RR66N.pdb	-1.5836327075958252	-2.7818000316619873
6okm.pdb	6okm_HL_R_RR66D.pdb	-1.3014795780181885	-1.9465999603271484
6okm.pdb	6okm_HL_R_RR66C.pdb	-1.3860292434692383	-3.487299919128418
6okm.pdb	6okm_HL_R_RR66Q.pdb	-1.4840419292449951	-3.2548000812530518
6okm.pdb	6okm_HL_R_RR66E.pdb	-1.2366856336593628	-1.8472000360488892
6okm.pdb	6okm_HL_R_RR66G.pdb	-1.6646537780761719	-4.2104997634887695
6okm.pdb	6okm_HL_R_RR66H.pdb	-1.4764411449432373	-2.0206000804901123
6okm.pdb	6okm_HL_R_RR66I.pdb	-1.1411664485931396	-3.1347999572753906
6okm.pdb	6okm_HL_R_RR66L.pdb	-1.4916889667510986	-2.611599922180176
6okm.pdb	6okm_HL_R_RR66K.pdb	-0.6369128227233887	-1.792799949645996
6okm.pdb	6okm_HL_R_RR66M.pdb	-1.1895792484283447	-2.1184000968933105
6okm.pdb	6okm_HL_R_RR66F.pdb	-1.2114150524139404	-2.1693999767303467
6okm.pdb	6okm_HL_R_RR66P.pdb	-1.1335492134094238	-3.648400068283081
6okm.pdb	6okm_HL_R_RR66S.pdb	-1.385509967803955	-3.908600091934204
6okm.pdb	6okm_HL_R_RR66T.pdb	-1.515413522720337	-2.6789000034332275
6okm.pdb	6okm_HL_R_RR66W.pdb	-0.48795366287231445	-1.42739999294281
6okm.pdb	6okm_HL_R_RR66Y.pdb	-1.4338562488555908	-4.196599960327148
6okm.pdb	6okm_HL_R_RR66V.pdb	-1.5214145183563232	-2.359600067138672
6okm.pdb	6okm_HL_R_KR67A.pdb	-0.27835801243782043	-0.042500000447034836
6okm.pdb	6okm_HL_R_KR67R.pdb	-0.3245841860771179	-0.06870000064373016
6okm.pdb	6okm_HL_R_KR67N.pdb	-0.30190309882164	0.013000000268220901
6okm.pdb	6okm_HL_R_KR67D.pdb	-0.43261510133743286	0.05079999938607216
6okm.pdb	6okm_HL_R_KR67C.pdb	-0.369224488735199	-0.010300000198185444
6okm.pdb	6okm_HL_R_KR67Q.pdb	-0.3390182554721832	-0.037700001150369644
6okm.pdb	6okm_HL_R_KR67E.pdb	-0.4122481942176819	0.0608999989926815
6okm.pdb	6okm_HL_R_KR67G.pdb	-0.29539546370506287	-0.005499999970197678
6okm.pdb	6okm_HL_R_KR67H.pdb	-0.2578243017196655	0.04989999905228615
6okm.pdb	6okm_HL_R_KR67I.pdb	-0.343150794506073	-0.05090000107884407
6okm.pdb	6okm_HL_R_KR67L.pdb	-0.26423999667167664	0.04390000179409981
6okm.pdb	6okm_HL_R_KR67M.pdb	-0.09171076118946075	0.03099999949336052
6okm.pdb	6okm_HL_R_KR67F.pdb	-0.15386496484279633	0.03709999844431877
6okm.pdb	6okm_HL_R_KR67P.pdb	-0.4441450238227844	-0.7580999732017517
6okm.pdb	6okm_HL_R_KR67S.pdb	-0.4298984408378601	-0.025100000202655792
6okm.pdb	6okm_HL_R_KR67T.pdb	-0.4662960171699524	0.016100000590085983
6okm.pdb	6okm_HL_R_KR67W.pdb	-0.16331657767295837	0.028699999675154686
6okm.pdb	6okm_HL_R_KR67Y.pdb	-0.1442333161830902	0.01979999989271164
6okm.pdb	6okm_HL_R_KR67V.pdb	-0.2559221088886261	-0.07419999688863754
6okm.pdb	6okm_HL_R_QR68A.pdb	-0.25738662481307983	0.009800000116229057
6okm.pdb	6okm_HL_R_QR68R.pdb	-0.2788181006908417	-0.1348000019788742
6okm.pdb	6okm_HL_R_QR68N.pdb	-0.31656554341316223	0.030700000002980232
6okm.pdb	6okm_HL_R_QR68D.pdb	-0.42026740312576294	-0.05040000006556511
6okm.pdb	6okm_HL_R_QR68C.pdb	-0.29583093523979187	-0.021700000390410423
6okm.pdb	6okm_HL_R_QR68E.pdb	-0.366838276386261	0.01889999955892563
6okm.pdb	6okm_HL_R_QR68G.pdb	-0.29012107849121094	-0.015399999916553497
6okm.pdb	6okm_HL_R_QR68H.pdb	-0.2712467908859253	0.08079999685287476
6okm.pdb	6okm_HL_R_QR68I.pdb	-0.27900856733322144	-0.04989999905228615
6okm.pdb	6okm_HL_R_QR68L.pdb	-0.26822954416275024	-0.00279999990016222
6okm.pdb	6okm_HL_R_QR68K.pdb	-0.2694081664085388	-0.026799999177455902
6okm.pdb	6okm_HL_R_QR68M.pdb	-0.05800345540046692	0.011699999682605267
6okm.pdb	6okm_HL_R_QR68F.pdb	-0.22882330417633057	0.05480000004172325
6okm.pdb	6okm_HL_R_QR68P.pdb	-0.21363124251365662	-0.14300000667572021
6okm.pdb	6okm_HL_R_QR68S.pdb	-0.3395063281059265	0.05849999934434891
6okm.pdb	6okm_HL_R_QR68T.pdb	-0.4098520874977112	-0.5418999791145325
6okm.pdb	6okm_HL_R_QR68W.pdb	-0.13981640338897705	0.010400000028312206
6okm.pdb	6okm_HL_R_QR68Y.pdb	-0.17115207016468048	0.14100000262260437
6okm.pdb	6okm_HL_R_QR68V.pdb	-0.22583536803722382	-0.04809999838471413
6okm.pdb	6okm_HL_R_LR69A.pdb	-1.7561695575714111	-1.5586999654769897
6okm.pdb	6okm_HL_R_LR69R.pdb	-1.807405948638916	-2.147700071334839
6okm.pdb	6okm_HL_R_LR69N.pdb	-1.835195541381836	-2.0559000968933105
6okm.pdb	6okm_HL_R_LR69D.pdb	-1.8173828125	-1.4296000003814697
6okm.pdb	6okm_HL_R_LR69C.pdb	-1.7959208488464355	-1.3102999925613403
6okm.pdb	6okm_HL_R_LR69Q.pdb	-1.5904560089111328	-2.4093000888824463
6okm.pdb	6okm_HL_R_LR69E.pdb	-1.7331619262695312	-2.642699956893921
6okm.pdb	6okm_HL_R_LR69G.pdb	-1.7455778121948242	-2.0165998935699463
6okm.pdb	6okm_HL_R_LR69H.pdb	-1.6635353565216064	-1.9466999769210815
6okm.pdb	6okm_HL_R_LR69I.pdb	-0.6060277223587036	-0.49729999899864197
6okm.pdb	6okm_HL_R_LR69K.pdb	-1.0701489448547363	-2.0873000621795654
6okm.pdb	6okm_HL_R_LR69M.pdb	-0.21247059106826782	0.30809998512268066
6okm.pdb	6okm_HL_R_LR69F.pdb	-1.5937471389770508	-1.7381000518798828
6okm.pdb	6okm_HL_R_LR69P.pdb	-1.4896867275238037	-1.315000057220459
6okm.pdb	6okm_HL_R_LR69S.pdb	-1.8265979290008545	-1.9486000537872314
6okm.pdb	6okm_HL_R_LR69T.pdb	-1.8028903007507324	-2.0357000827789307
6okm.pdb	6okm_HL_R_LR69W.pdb	-1.1988821029663086	-1.753999948501587
6okm.pdb	6okm_HL_R_LR69Y.pdb	-1.628706693649292	-1.6916999816894531
6okm.pdb	6okm_HL_R_LR69V.pdb	-1.641721487045288	-1.1962000131607056
5fhc.pdb	5fhc_AB_J_SA99A.pdb	-0.1588454693555832	0.30395999550819397
5fhc.pdb	5fhc_AB_J_SA99R.pdb	-2.0788354873657227	-4.305699825286865
5fhc.pdb	5fhc_AB_J_SA99N.pdb	-0.5998690724372864	-0.023970000445842743
5fhc.pdb	5fhc_AB_J_SA99D.pdb	-0.011981010437011719	0.455269992351532
5fhc.pdb	5fhc_AB_J_SA99C.pdb	-0.25273433327674866	0.2851400077342987
5fhc.pdb	5fhc_AB_J_SA99Q.pdb	-4.080750465393066	-5.55364990234375
5fhc.pdb	5fhc_AB_J_SA99E.pdb	-2.760780096054077	-4.231540203094482
5fhc.pdb	5fhc_AB_J_SA99G.pdb	-0.21642038226127625	-0.2914400100708008
5fhc.pdb	5fhc_AB_J_SA99H.pdb	-4.033133029937744	-4.140960216522217
5fhc.pdb	5fhc_AB_J_SA99I.pdb	-1.899550199508667	-1.3912689685821533
5fhc.pdb	5fhc_AB_J_SA99L.pdb	-3.7886595726013184	-2.112816095352173
5fhc.pdb	5fhc_AB_J_SA99K.pdb	-5.330050468444824	-7.204090118408203
5fhc.pdb	5fhc_AB_J_SA99M.pdb	0.502895712852478	-1.093222975730896
5fhc.pdb	5fhc_AB_J_SA99F.pdb	-5.728077411651611	-2.0292398929595947
5fhc.pdb	5fhc_AB_J_SA99P.pdb	-0.0695185661315918	0.22801999747753143
5fhc.pdb	5fhc_AB_J_SA99T.pdb	-0.08879756927490234	-0.05649000033736229
5fhc.pdb	5fhc_AB_J_SA99W.pdb	-25.997224807739258	-29.367000579833984
5fhc.pdb	5fhc_AB_J_SA99Y.pdb	-9.149099349975586	-4.885680198669434
5fhc.pdb	5fhc_AB_J_SA99V.pdb	0.32661187648773193	0.6094300150871277
5fhc.pdb	5fhc_AB_J_RA100A.pdb	-0.3487759530544281	0.05992000177502632
5fhc.pdb	5fhc_AB_J_RA100N.pdb	-0.3470163345336914	0.007519999984651804
5fhc.pdb	5fhc_AB_J_RA100D.pdb	-0.3831520676612854	0.053950000554323196
5fhc.pdb	5fhc_AB_J_RA100C.pdb	-0.2998976409435272	0.010809999890625477
5fhc.pdb	5fhc_AB_J_RA100Q.pdb	-0.3386099934577942	0.010470000095665455
5fhc.pdb	5fhc_AB_J_RA100E.pdb	-0.6275302171707153	-0.008449999615550041
5fhc.pdb	5fhc_AB_J_RA100G.pdb	-0.33882197737693787	0.10780999809503555
5fhc.pdb	5fhc_AB_J_RA100H.pdb	-0.26759594678878784	-0.21963000297546387
5fhc.pdb	5fhc_AB_J_RA100I.pdb	-0.3268243074417114	-0.20555999875068665
5fhc.pdb	5fhc_AB_J_RA100L.pdb	-0.3293374180793762	-0.1907999962568283
5fhc.pdb	5fhc_AB_J_RA100K.pdb	-0.3170456886291504	0.09502000361680984
5fhc.pdb	5fhc_AB_J_RA100M.pdb	-0.3315041661262512	0.02457999996840954
5fhc.pdb	5fhc_AB_J_RA100F.pdb	-0.4358678460121155	-0.13917000591754913
5fhc.pdb	5fhc_AB_J_RA100P.pdb	-0.5723717212677002	0.1330299973487854
5fhc.pdb	5fhc_AB_J_RA100S.pdb	-0.4705812931060791	0.13977999985218048
5fhc.pdb	5fhc_AB_J_RA100T.pdb	-0.2906663417816162	0.10467000305652618
5fhc.pdb	5fhc_AB_J_RA100W.pdb	-0.2706007957458496	-0.17747999727725983
5fhc.pdb	5fhc_AB_J_RA100Y.pdb	-0.4510290026664734	-0.4759500026702881
5fhc.pdb	5fhc_AB_J_RA100V.pdb	-0.3413267135620117	-0.06923999637365341
5fhc.pdb	5fhc_AB_J_SA101A.pdb	-0.04984331130981445	0.6222100257873535
5fhc.pdb	5fhc_AB_J_SA101R.pdb	-2.131243944168091	-0.9237909913063049
5fhc.pdb	5fhc_AB_J_SA101N.pdb	-1.5099096298217773	-0.768733024597168
5fhc.pdb	5fhc_AB_J_SA101D.pdb	-1.0645437240600586	-1.2972455024719238
5fhc.pdb	5fhc_AB_J_SA101C.pdb	-0.5451964735984802	-0.1637900024652481
5fhc.pdb	5fhc_AB_J_SA101Q.pdb	-1.4560778141021729	-0.974016010761261
5fhc.pdb	5fhc_AB_J_SA101E.pdb	-1.4282448291778564	-1.3419090509414673
5fhc.pdb	5fhc_AB_J_SA101G.pdb	0.19228747487068176	1.1193900108337402
5fhc.pdb	5fhc_AB_J_SA101H.pdb	-1.1919660568237305	-0.8461130261421204
5fhc.pdb	5fhc_AB_J_SA101I.pdb	-2.249847650527954	-1.286313772201538
5fhc.pdb	5fhc_AB_J_SA101L.pdb	-2.8641042709350586	-1.5963740348815918
5fhc.pdb	5fhc_AB_J_SA101K.pdb	-1.4804446697235107	-0.8017200231552124
5fhc.pdb	5fhc_AB_J_SA101M.pdb	0.16074472665786743	0.38857999444007874
5fhc.pdb	5fhc_AB_J_SA101F.pdb	-1.7352490425109863	-1.153908610343933
5fhc.pdb	5fhc_AB_J_SA101P.pdb	0.2696985602378845	0.3106600046157837
5fhc.pdb	5fhc_AB_J_SA101T.pdb	-0.5263351798057556	-0.32468700408935547
5fhc.pdb	5fhc_AB_J_SA101W.pdb	-1.967728853225708	-1.0080629587173462
5fhc.pdb	5fhc_AB_J_SA101Y.pdb	-1.8314504623413086	-0.8226860165596008
5fhc.pdb	5fhc_AB_J_SA101V.pdb	-0.7208479642868042	-0.13210999965667725
5fhc.pdb	5fhc_AB_J_TA110A.pdb	-0.02597177028656006	0.2831000089645386
5fhc.pdb	5fhc_AB_J_TA110R.pdb	-0.12337461113929749	-1.3476760387420654
5fhc.pdb	5fhc_AB_J_TA110N.pdb	0.015757709741592407	-0.2541239857673645
5fhc.pdb	5fhc_AB_J_TA110D.pdb	-0.07318848371505737	-0.5299789905548096
5fhc.pdb	5fhc_AB_J_TA110C.pdb	-0.1756475269794464	0.04450000077486038
5fhc.pdb	5fhc_AB_J_TA110Q.pdb	0.043205857276916504	-1.1480692625045776
5fhc.pdb	5fhc_AB_J_TA110E.pdb	-0.43764638900756836	-0.8935840129852295
5fhc.pdb	5fhc_AB_J_TA110G.pdb	-0.005371063947677612	-0.2676219940185547
5fhc.pdb	5fhc_AB_J_TA110H.pdb	0.00330999493598938	-0.5732669830322266
5fhc.pdb	5fhc_AB_J_TA110I.pdb	0.17719990015029907	0.3325900137424469
5fhc.pdb	5fhc_AB_J_TA110L.pdb	0.16856324672698975	0.3171299993991852
5fhc.pdb	5fhc_AB_J_TA110K.pdb	-1.3116466999053955	-0.8820819854736328
5fhc.pdb	5fhc_AB_J_TA110M.pdb	0.8347802758216858	0.15580999851226807
5fhc.pdb	5fhc_AB_J_TA110F.pdb	0.09315097332000732	-0.39676499366760254
5fhc.pdb	5fhc_AB_J_TA110P.pdb	-0.05370818078517914	-0.5230919718742371
5fhc.pdb	5fhc_AB_J_TA110S.pdb	-0.34204086661338806	0.10919000208377838
5fhc.pdb	5fhc_AB_J_TA110W.pdb	-2.0179102420806885	-1.9367040395736694
5fhc.pdb	5fhc_AB_J_TA110Y.pdb	-11.733050346374512	-12.86989974975586
5fhc.pdb	5fhc_AB_J_TA110V.pdb	-0.09284466505050659	0.36757999658584595
5fhc.pdb	5fhc_AB_J_YB47A.pdb	-0.6333738565444946	-1.5367039442062378
5fhc.pdb	5fhc_AB_J_YB47R.pdb	-1.4593849182128906	-1.8916490077972412
5fhc.pdb	5fhc_AB_J_YB47N.pdb	-0.7050016522407532	-1.5688350200653076
5fhc.pdb	5fhc_AB_J_YB47D.pdb	-0.8477280139923096	-2.0370609760284424
5fhc.pdb	5fhc_AB_J_YB47C.pdb	-0.7331045866012573	-1.4073699712753296
5fhc.pdb	5fhc_AB_J_YB47Q.pdb	-0.7612886428833008	-1.6237050294876099
5fhc.pdb	5fhc_AB_J_YB47E.pdb	-0.8170996308326721	-2.334199905395508
5fhc.pdb	5fhc_AB_J_YB47G.pdb	-0.6133683323860168	-1.5400290489196777
5fhc.pdb	5fhc_AB_J_YB47H.pdb	-0.7042415142059326	-1.3520029783248901
5fhc.pdb	5fhc_AB_J_YB47I.pdb	-0.7272881269454956	-1.089521050453186
5fhc.pdb	5fhc_AB_J_YB47L.pdb	-0.5561263561248779	-0.8892719745635986
5fhc.pdb	5fhc_AB_J_YB47K.pdb	-0.7759460210800171	-1.9147629737854004
5fhc.pdb	5fhc_AB_J_YB47M.pdb	-0.4467950165271759	-0.941087007522583
5fhc.pdb	5fhc_AB_J_YB47F.pdb	-0.5210256576538086	-0.6005499958992004
5fhc.pdb	5fhc_AB_J_YB47P.pdb	-0.8451021909713745	-1.4890819787979126
5fhc.pdb	5fhc_AB_J_YB47S.pdb	-0.6983275413513184	-1.5826120376586914
5fhc.pdb	5fhc_AB_J_YB47T.pdb	-0.7210063934326172	-1.3055411577224731
5fhc.pdb	5fhc_AB_J_YB47W.pdb	-3.1792843341827393	-2.9730100631713867
5fhc.pdb	5fhc_AB_J_YB47V.pdb	-0.6735450029373169	-1.4940249919891357
5fhc.pdb	5fhc_AB_J_GJ23A.pdb	-3.356544017791748	-2.481379985809326
5fhc.pdb	5fhc_AB_J_GJ23R.pdb	-4.661357879638672	-6.1724700927734375
5fhc.pdb	5fhc_AB_J_GJ23N.pdb	-1.8257455825805664	-1.5853060483932495
5fhc.pdb	5fhc_AB_J_GJ23D.pdb	-3.8269944190979004	-4.30810022354126
5fhc.pdb	5fhc_AB_J_GJ23C.pdb	-4.100363254547119	-3.869719982147217
5fhc.pdb	5fhc_AB_J_GJ23Q.pdb	-3.778752326965332	-5.102759838104248
5fhc.pdb	5fhc_AB_J_GJ23E.pdb	-3.9209837913513184	-6.045229911804199
5fhc.pdb	5fhc_AB_J_GJ23H.pdb	-1.5024123191833496	-3.1877400875091553
5fhc.pdb	5fhc_AB_J_GJ23I.pdb	-3.5235042572021484	-5.87568998336792
5fhc.pdb	5fhc_AB_J_GJ23L.pdb	-9.370576858520508	-8.807889938354492
5fhc.pdb	5fhc_AB_J_GJ23K.pdb	-2.144460678100586	-3.6434199810028076
5fhc.pdb	5fhc_AB_J_GJ23M.pdb	-4.058202266693115	-4.8155598640441895
5fhc.pdb	5fhc_AB_J_GJ23F.pdb	-5.07183837890625	-4.398429870605469
5fhc.pdb	5fhc_AB_J_GJ23P.pdb	-3.4018945693969727	-3.1283600330352783
5fhc.pdb	5fhc_AB_J_GJ23S.pdb	-3.356900215148926	-4.795340061187744
5fhc.pdb	5fhc_AB_J_GJ23T.pdb	-2.736689567565918	-3.4596500396728516
5fhc.pdb	5fhc_AB_J_GJ23W.pdb	-8.46692180633545	-6.775519847869873
5fhc.pdb	5fhc_AB_J_GJ23Y.pdb	-6.115730285644531	-5.458330154418945
5fhc.pdb	5fhc_AB_J_GJ23V.pdb	-3.912402629852295	-5.61460018157959
5fhc.pdb	5fhc_AB_J_AJ25R.pdb	0.1745176911354065	-0.7709810137748718
5fhc.pdb	5fhc_AB_J_AJ25N.pdb	-0.5132155418395996	-0.41597801446914673
5fhc.pdb	5fhc_AB_J_AJ25D.pdb	-0.866698682308197	-1.147341251373291
5fhc.pdb	5fhc_AB_J_AJ25C.pdb	-0.20968368649482727	0.6881700158119202
5fhc.pdb	5fhc_AB_J_AJ25Q.pdb	-0.08106397092342377	-0.2226569950580597
5fhc.pdb	5fhc_AB_J_AJ25E.pdb	-1.1605634689331055	-0.5267760157585144
5fhc.pdb	5fhc_AB_J_AJ25G.pdb	0.2989087700843811	0.7735499739646912
5fhc.pdb	5fhc_AB_J_AJ25H.pdb	-0.26264244318008423	-0.42745599150657654
5fhc.pdb	5fhc_AB_J_AJ25I.pdb	-1.8723604679107666	-0.5867589712142944
5fhc.pdb	5fhc_AB_J_AJ25L.pdb	-0.6563912034034729	-0.8041599988937378
5fhc.pdb	5fhc_AB_J_AJ25K.pdb	-0.15904995799064636	-1.253495693206787
5fhc.pdb	5fhc_AB_J_AJ25M.pdb	0.6301490068435669	1.6012799739837646
5fhc.pdb	5fhc_AB_J_AJ25F.pdb	-0.6810791492462158	-0.6128950119018555
5fhc.pdb	5fhc_AB_J_AJ25P.pdb	0.01940000057220459	0.09397999942302704
5fhc.pdb	5fhc_AB_J_AJ25S.pdb	-0.5733147263526917	-0.5632849931716919
5fhc.pdb	5fhc_AB_J_AJ25T.pdb	-1.4123351573944092	-1.6283910274505615
5fhc.pdb	5fhc_AB_J_AJ25W.pdb	-0.25618958473205566	-0.5707119703292847
5fhc.pdb	5fhc_AB_J_AJ25Y.pdb	-0.9833588600158691	-0.818356990814209
5fhc.pdb	5fhc_AB_J_AJ25V.pdb	-0.7749722003936768	-0.5701349973678589
5fhc.pdb	5fhc_AB_J_IJ26A.pdb	-0.46880340576171875	-1.2534433603286743
5fhc.pdb	5fhc_AB_J_IJ26R.pdb	-0.43326669931411743	-0.7138990163803101
5fhc.pdb	5fhc_AB_J_IJ26N.pdb	-0.09286664426326752	-1.107583999633789
5fhc.pdb	5fhc_AB_J_IJ26D.pdb	0.15204191207885742	0.05144000053405762
5fhc.pdb	5fhc_AB_J_IJ26C.pdb	-0.3532266318798065	-0.7269390225410461
5fhc.pdb	5fhc_AB_J_IJ26Q.pdb	-0.031665414571762085	-0.012409999966621399
5fhc.pdb	5fhc_AB_J_IJ26E.pdb	-0.5765331983566284	-1.9149659872055054
5fhc.pdb	5fhc_AB_J_IJ26G.pdb	-0.5090216994285583	-1.5193899869918823
5fhc.pdb	5fhc_AB_J_IJ26H.pdb	-0.4098542630672455	-1.155949592590332
5fhc.pdb	5fhc_AB_J_IJ26L.pdb	-0.03913430869579315	0.6811000108718872
5fhc.pdb	5fhc_AB_J_IJ26K.pdb	-0.18719039857387543	-1.5894509553909302
5fhc.pdb	5fhc_AB_J_IJ26M.pdb	0.365383505821228	1.1090199947357178
5fhc.pdb	5fhc_AB_J_IJ26F.pdb	-0.42150622606277466	-0.8061869740486145
5fhc.pdb	5fhc_AB_J_IJ26P.pdb	-0.48950687050819397	-1.3449690341949463
5fhc.pdb	5fhc_AB_J_IJ26S.pdb	-0.27277493476867676	-0.7418400049209595
5fhc.pdb	5fhc_AB_J_IJ26T.pdb	-0.1565811038017273	-0.4005259871482849
5fhc.pdb	5fhc_AB_J_IJ26W.pdb	-0.3197357654571533	-0.8380810022354126
5fhc.pdb	5fhc_AB_J_IJ26Y.pdb	-0.2012115716934204	-0.9083920121192932
5fhc.pdb	5fhc_AB_J_IJ26V.pdb	-0.21158985793590546	-0.5677909851074219
3j8v.pdb	3j8v_FJ_D_WJ32A.pdb	1.0424609184265137	1.3022199869155884
3j8v.pdb	3j8v_FJ_D_WJ32R.pdb	1.4770622253417969	2.2753500938415527
3j8v.pdb	3j8v_FJ_D_WJ32N.pdb	0.9314902424812317	0.7646700143814087
3j8v.pdb	3j8v_FJ_D_WJ32D.pdb	0.7960556149482727	0.8037700057029724
3j8v.pdb	3j8v_FJ_D_WJ32C.pdb	0.9189218878746033	1.1952199935913086
3j8v.pdb	3j8v_FJ_D_WJ32Q.pdb	0.8210695385932922	0.897409975528717
3j8v.pdb	3j8v_FJ_D_WJ32E.pdb	0.6910160183906555	0.8995299935340881
3j8v.pdb	3j8v_FJ_D_WJ32G.pdb	0.9909389615058899	1.3719099760055542
3j8v.pdb	3j8v_FJ_D_WJ32H.pdb	1.5061848163604736	1.8101500272750854
3j8v.pdb	3j8v_FJ_D_WJ32I.pdb	1.0019140243530273	1.0123399496078491
3j8v.pdb	3j8v_FJ_D_WJ32L.pdb	0.9178850054740906	1.609779953956604
3j8v.pdb	3j8v_FJ_D_WJ32K.pdb	1.2589802742004395	0.8133400082588196
3j8v.pdb	3j8v_FJ_D_WJ32M.pdb	1.2468981742858887	1.628059983253479
3j8v.pdb	3j8v_FJ_D_WJ32F.pdb	1.4079413414001465	1.825719952583313
3j8v.pdb	3j8v_FJ_D_WJ32P.pdb	0.9777296185493469	1.0370099544525146
3j8v.pdb	3j8v_FJ_D_WJ32S.pdb	0.8698952794075012	1.0995800495147705
3j8v.pdb	3j8v_FJ_D_WJ32T.pdb	0.890555202960968	2.519979953765869
3j8v.pdb	3j8v_FJ_D_WJ32Y.pdb	1.778909683227539	0.6579499840736389
3j8v.pdb	3j8v_FJ_D_WJ32V.pdb	0.7605097889900208	1.025480031967163
3j8v.pdb	3j8v_FJ_D_WJ92A.pdb	2.4343061447143555	3.08774995803833
3j8v.pdb	3j8v_FJ_D_WJ92R.pdb	3.000908851623535	4.010280132293701
3j8v.pdb	3j8v_FJ_D_WJ92N.pdb	3.163564443588257	3.5237200260162354
3j8v.pdb	3j8v_FJ_D_WJ92D.pdb	3.2084617614746094	4.581439971923828
3j8v.pdb	3j8v_FJ_D_WJ92C.pdb	2.3400676250457764	3.0650699138641357
3j8v.pdb	3j8v_FJ_D_WJ92Q.pdb	2.5101375579833984	2.8251700401306152
3j8v.pdb	3j8v_FJ_D_WJ92E.pdb	2.4247918128967285	2.8508899211883545
3j8v.pdb	3j8v_FJ_D_WJ92G.pdb	2.4353771209716797	3.005229949951172
3j8v.pdb	3j8v_FJ_D_WJ92H.pdb	1.9352834224700928	2.327630043029785
3j8v.pdb	3j8v_FJ_D_WJ92I.pdb	2.3710408210754395	3.3977699279785156
3j8v.pdb	3j8v_FJ_D_WJ92L.pdb	2.460225820541382	3.0592100620269775
3j8v.pdb	3j8v_FJ_D_WJ92K.pdb	2.569042682647705	2.292609930038452
3j8v.pdb	3j8v_FJ_D_WJ92M.pdb	2.6718850135803223	3.1631898880004883
3j8v.pdb	3j8v_FJ_D_WJ92F.pdb	1.1360843181610107	1.7290199995040894
3j8v.pdb	3j8v_FJ_D_WJ92P.pdb	2.1363039016723633	2.944849967956543
3j8v.pdb	3j8v_FJ_D_WJ92S.pdb	2.2740025520324707	4.985060214996338
3j8v.pdb	3j8v_FJ_D_WJ92T.pdb	2.2142252922058105	2.9538800716400146
3j8v.pdb	3j8v_FJ_D_WJ92Y.pdb	-0.4089124798774719	1.0707999467849731
3j8v.pdb	3j8v_FJ_D_WJ92V.pdb	2.3079159259796143	3.402060031890869
3j8v.pdb	3j8v_FJ_D_GF52A.pdb	-0.22747628390789032	2.3178999423980713
3j8v.pdb	3j8v_FJ_D_GF52R.pdb	0.38905006647109985	4.551159858703613
3j8v.pdb	3j8v_FJ_D_GF52N.pdb	-0.3343120217323303	2.449429988861084
3j8v.pdb	3j8v_FJ_D_GF52D.pdb	-0.4398302435874939	1.883270025253296
3j8v.pdb	3j8v_FJ_D_GF52C.pdb	-0.3141710162162781	2.583739995956421
3j8v.pdb	3j8v_FJ_D_GF52Q.pdb	-0.20709991455078125	2.299949884414673
3j8v.pdb	3j8v_FJ_D_GF52E.pdb	-0.37846171855926514	1.5679899454116821
3j8v.pdb	3j8v_FJ_D_GF52H.pdb	0.08523282408714294	2.3336501121520996
3j8v.pdb	3j8v_FJ_D_GF52I.pdb	-0.13530980050563812	2.5790200233459473
3j8v.pdb	3j8v_FJ_D_GF52L.pdb	-0.19222263991832733	2.715290069580078
3j8v.pdb	3j8v_FJ_D_GF52K.pdb	-0.1650766134262085	2.335750102996826
3j8v.pdb	3j8v_FJ_D_GF52M.pdb	-0.0400986522436142	3.140120029449463
3j8v.pdb	3j8v_FJ_D_GF52F.pdb	0.08858376741409302	3.11286997795105
3j8v.pdb	3j8v_FJ_D_GF52P.pdb	-0.06316442787647247	1.984410047531128
3j8v.pdb	3j8v_FJ_D_GF52S.pdb	-0.3450791835784912	2.5345098972320557
3j8v.pdb	3j8v_FJ_D_GF52T.pdb	-0.280602365732193	2.5487399101257324
3j8v.pdb	3j8v_FJ_D_GF52W.pdb	1.0585393905639648	2.843709945678711
3j8v.pdb	3j8v_FJ_D_GF52Y.pdb	0.6419637799263	3.454780101776123
3j8v.pdb	3j8v_FJ_D_GF52V.pdb	-0.14648379385471344	2.484189987182617
3j8v.pdb	3j8v_FJ_D_KF72A.pdb	1.0453238487243652	2.3340699672698975
3j8v.pdb	3j8v_FJ_D_KF72R.pdb	1.000577688217163	2.0435800552368164
3j8v.pdb	3j8v_FJ_D_KF72N.pdb	1.085420846939087	2.5226399898529053
3j8v.pdb	3j8v_FJ_D_KF72D.pdb	0.9482844471931458	2.1768798828125
3j8v.pdb	3j8v_FJ_D_KF72C.pdb	1.0151686668395996	2.207350015640259
3j8v.pdb	3j8v_FJ_D_KF72Q.pdb	1.0373585224151611	2.301539897918701
3j8v.pdb	3j8v_FJ_D_KF72E.pdb	0.9693246483802795	2.11122989654541
3j8v.pdb	3j8v_FJ_D_KF72G.pdb	1.0742559432983398	2.4731600284576416
3j8v.pdb	3j8v_FJ_D_KF72H.pdb	1.0693156719207764	2.2332499027252197
3j8v.pdb	3j8v_FJ_D_KF72I.pdb	1.0504944324493408	2.6987900733947754
3j8v.pdb	3j8v_FJ_D_KF72L.pdb	0.9410378336906433	2.2467100620269775
3j8v.pdb	3j8v_FJ_D_KF72M.pdb	1.0528934001922607	2.3563599586486816
3j8v.pdb	3j8v_FJ_D_KF72F.pdb	1.380483865737915	3.98009991645813
3j8v.pdb	3j8v_FJ_D_KF72P.pdb	1.120143175125122	2.485879898071289
3j8v.pdb	3j8v_FJ_D_KF72S.pdb	1.1141622066497803	2.2111499309539795
3j8v.pdb	3j8v_FJ_D_KF72T.pdb	1.128847599029541	2.2699201107025146
3j8v.pdb	3j8v_FJ_D_KF72W.pdb	1.7510967254638672	3.0260798931121826
3j8v.pdb	3j8v_FJ_D_KF72Y.pdb	1.5340473651885986	3.5673699378967285
3j8v.pdb	3j8v_FJ_D_KF72V.pdb	1.1607847213745117	2.528330087661743
3j8v.pdb	3j8v_FJ_D_DF101A.pdb	-0.1381656974554062	0.37749001383781433
3j8v.pdb	3j8v_FJ_D_DF101R.pdb	-0.017431318759918213	1.4338200092315674
3j8v.pdb	3j8v_FJ_D_DF101N.pdb	-0.18790210783481598	0.2257000058889389
3j8v.pdb	3j8v_FJ_D_DF101C.pdb	-0.17770369350910187	0.33142000436782837
3j8v.pdb	3j8v_FJ_D_DF101Q.pdb	-0.09005659818649292	0.33059000968933105
3j8v.pdb	3j8v_FJ_D_DF101E.pdb	-0.09477579593658447	0.12801000475883484
3j8v.pdb	3j8v_FJ_D_DF101G.pdb	-0.24444633722305298	0.48120999336242676
3j8v.pdb	3j8v_FJ_D_DF101H.pdb	-0.0033203959465026855	-0.012839999981224537
3j8v.pdb	3j8v_FJ_D_DF101I.pdb	-0.12563776969909668	0.3059000074863434
3j8v.pdb	3j8v_FJ_D_DF101L.pdb	-0.08000414073467255	0.4391399919986725
3j8v.pdb	3j8v_FJ_D_DF101K.pdb	0.033864229917526245	0.21063999831676483
3j8v.pdb	3j8v_FJ_D_DF101M.pdb	0.4650745987892151	0.3081200122833252
3j8v.pdb	3j8v_FJ_D_DF101F.pdb	0.4322933554649353	0.46689000725746155
3j8v.pdb	3j8v_FJ_D_DF101P.pdb	-0.036754876375198364	0.28867000341415405
3j8v.pdb	3j8v_FJ_D_DF101S.pdb	-0.0994933694601059	0.2452699989080429
3j8v.pdb	3j8v_FJ_D_DF101T.pdb	-0.18671132624149323	0.07835999876260757
3j8v.pdb	3j8v_FJ_D_DF101W.pdb	0.3784174919128418	1.0106500387191772
3j8v.pdb	3j8v_FJ_D_DF101Y.pdb	0.4177625775337219	0.0844699963927269
3j8v.pdb	3j8v_FJ_D_DF101V.pdb	0.043301284313201904	0.24601000547409058
3j8v.pdb	3j8v_FJ_D_YF105A.pdb	-0.27045387029647827	0.03448000177741051
3j8v.pdb	3j8v_FJ_D_YF105R.pdb	-0.301730215549469	0.03212999925017357
3j8v.pdb	3j8v_FJ_D_YF105N.pdb	-0.3410176634788513	0.08530999720096588
3j8v.pdb	3j8v_FJ_D_YF105D.pdb	-0.4526439905166626	0.04733999818563461
3j8v.pdb	3j8v_FJ_D_YF105C.pdb	-0.36786192655563354	0.09646999835968018
3j8v.pdb	3j8v_FJ_D_YF105Q.pdb	-0.5120981931686401	0.10253000259399414
3j8v.pdb	3j8v_FJ_D_YF105E.pdb	-0.6335728168487549	0.10175000131130219
3j8v.pdb	3j8v_FJ_D_YF105G.pdb	-0.24395427107810974	0.005539999809116125
3j8v.pdb	3j8v_FJ_D_YF105H.pdb	-0.3439161777496338	0.0412600003182888
3j8v.pdb	3j8v_FJ_D_YF105I.pdb	-0.40383172035217285	0.10213000327348709
3j8v.pdb	3j8v_FJ_D_YF105L.pdb	-0.3957000970840454	0.08823999762535095
3j8v.pdb	3j8v_FJ_D_YF105K.pdb	-0.35557571053504944	0.07778000086545944
3j8v.pdb	3j8v_FJ_D_YF105M.pdb	-0.16495442390441895	0.09085000306367874
3j8v.pdb	3j8v_FJ_D_YF105F.pdb	-0.37651726603507996	0.11276999861001968
3j8v.pdb	3j8v_FJ_D_YF105P.pdb	-0.6988687515258789	0.12402000278234482
3j8v.pdb	3j8v_FJ_D_YF105S.pdb	-0.44532984495162964	0.03821999952197075
3j8v.pdb	3j8v_FJ_D_YF105T.pdb	-0.5074657797813416	0.06491000205278397
3j8v.pdb	3j8v_FJ_D_YF105W.pdb	-0.374358206987381	0.008220000192523003
3j8v.pdb	3j8v_FJ_D_YF105V.pdb	-0.3553497791290283	0.08640000224113464
3j8v.pdb	3j8v_FJ_D_ND119A.pdb	-0.17623156309127808	0.0488400012254715
3j8v.pdb	3j8v_FJ_D_ND119R.pdb	-0.1541854292154312	-0.22202999889850616
3j8v.pdb	3j8v_FJ_D_ND119D.pdb	-0.2142622470855713	0.0932300016283989
3j8v.pdb	3j8v_FJ_D_ND119C.pdb	-0.2061089277267456	0.01809000037610531
3j8v.pdb	3j8v_FJ_D_ND119Q.pdb	0.11502867937088013	0.4925599992275238
3j8v.pdb	3j8v_FJ_D_ND119E.pdb	-0.2604250907897949	-0.02800999954342842
3j8v.pdb	3j8v_FJ_D_ND119G.pdb	-0.231331929564476	0.06548000127077103
3j8v.pdb	3j8v_FJ_D_ND119H.pdb	-0.025296032428741455	-0.3805899918079376
3j8v.pdb	3j8v_FJ_D_ND119I.pdb	0.0024864375591278076	0.0951400026679039
3j8v.pdb	3j8v_FJ_D_ND119L.pdb	-0.1391054391860962	0.25870001316070557
3j8v.pdb	3j8v_FJ_D_ND119K.pdb	-0.00257834792137146	2.118799924850464
3j8v.pdb	3j8v_FJ_D_ND119M.pdb	0.2254335880279541	0.5955899953842163
3j8v.pdb	3j8v_FJ_D_ND119F.pdb	0.051807254552841187	0.45949000120162964
3j8v.pdb	3j8v_FJ_D_ND119P.pdb	-0.0885167270898819	0.07710999995470047
3j8v.pdb	3j8v_FJ_D_ND119S.pdb	-0.2775018811225891	-0.0004400000034365803
3j8v.pdb	3j8v_FJ_D_ND119T.pdb	-0.24256786704063416	-0.17962999641895294
3j8v.pdb	3j8v_FJ_D_ND119W.pdb	-0.03615236282348633	1.848039984703064
3j8v.pdb	3j8v_FJ_D_ND119Y.pdb	-0.045584410429000854	-0.2718999981880188
3j8v.pdb	3j8v_FJ_D_ND119V.pdb	-0.026678115129470825	-0.022280000150203705
3j8v.pdb	3j8v_FJ_D_QD162A.pdb	1.475196361541748	2.7310800552368164
3j8v.pdb	3j8v_FJ_D_QD162R.pdb	0.05983665585517883	0.19131000339984894
3j8v.pdb	3j8v_FJ_D_QD162N.pdb	1.346222162246704	2.4984800815582275
3j8v.pdb	3j8v_FJ_D_QD162D.pdb	1.2320544719696045	1.9875099658966064
3j8v.pdb	3j8v_FJ_D_QD162C.pdb	1.3880116939544678	2.442239999771118
3j8v.pdb	3j8v_FJ_D_QD162E.pdb	1.2554798126220703	2.226490020751953
3j8v.pdb	3j8v_FJ_D_QD162G.pdb	1.4559991359710693	2.6356399059295654
3j8v.pdb	3j8v_FJ_D_QD162H.pdb	1.385488748550415	2.3836300373077393
3j8v.pdb	3j8v_FJ_D_QD162I.pdb	1.3506431579589844	3.079900026321411
3j8v.pdb	3j8v_FJ_D_QD162L.pdb	1.5277888774871826	2.924259901046753
3j8v.pdb	3j8v_FJ_D_QD162K.pdb	0.06200516223907471	0.4363600015640259
3j8v.pdb	3j8v_FJ_D_QD162M.pdb	0.3759297728538513	0.8982099890708923
3j8v.pdb	3j8v_FJ_D_QD162F.pdb	1.7338292598724365	2.928030014038086
3j8v.pdb	3j8v_FJ_D_QD162P.pdb	1.452953577041626	2.8055999279022217
3j8v.pdb	3j8v_FJ_D_QD162S.pdb	1.3941371440887451	2.4241299629211426
3j8v.pdb	3j8v_FJ_D_QD162T.pdb	1.3298394680023193	2.5199599266052246
3j8v.pdb	3j8v_FJ_D_QD162W.pdb	1.7048115730285645	3.487920045852661
3j8v.pdb	3j8v_FJ_D_QD162Y.pdb	1.676884412765503	3.1319499015808105
3j8v.pdb	3j8v_FJ_D_QD162V.pdb	1.434755563735962	2.86217999458313
3j8v.pdb	3j8v_FJ_D_PD163A.pdb	0.6249971985816956	2.5822300910949707
3j8v.pdb	3j8v_FJ_D_PD163R.pdb	0.5592899918556213	2.434420108795166
3j8v.pdb	3j8v_FJ_D_PD163N.pdb	0.6264697909355164	2.707710027694702
3j8v.pdb	3j8v_FJ_D_PD163D.pdb	0.7318341135978699	2.53164005279541
3j8v.pdb	3j8v_FJ_D_PD163C.pdb	-0.3569655120372772	-0.4196299910545349
3j8v.pdb	3j8v_FJ_D_PD163Q.pdb	0.5294793844223022	2.751960039138794
3j8v.pdb	3j8v_FJ_D_PD163E.pdb	1.1520073413848877	2.5068199634552
3j8v.pdb	3j8v_FJ_D_PD163G.pdb	0.5367984175682068	2.576740026473999
3j8v.pdb	3j8v_FJ_D_PD163H.pdb	0.6934871077537537	2.6817500591278076
3j8v.pdb	3j8v_FJ_D_PD163I.pdb	0.6267153024673462	2.27731990814209
3j8v.pdb	3j8v_FJ_D_PD163L.pdb	0.6552239060401917	2.0438599586486816
3j8v.pdb	3j8v_FJ_D_PD163K.pdb	0.5222903490066528	2.2980399131774902
3j8v.pdb	3j8v_FJ_D_PD163M.pdb	0.7123239040374756	1.697160005569458
3j8v.pdb	3j8v_FJ_D_PD163F.pdb	0.6138455271720886	2.310080051422119
3j8v.pdb	3j8v_FJ_D_PD163S.pdb	0.5401720404624939	2.0752298831939697
3j8v.pdb	3j8v_FJ_D_PD163T.pdb	0.5460345149040222	1.9361200332641602
3j8v.pdb	3j8v_FJ_D_PD163W.pdb	0.7234984040260315	2.5285699367523193
3j8v.pdb	3j8v_FJ_D_PD163Y.pdb	0.6704984307289124	2.651129961013794
3j8v.pdb	3j8v_FJ_D_PD163V.pdb	0.741746723651886	1.9746299982070923
3j8v.pdb	3j8v_FJ_D_TD247A.pdb	-0.16719654202461243	0.12744000554084778
3j8v.pdb	3j8v_FJ_D_TD247R.pdb	-0.16708441078662872	-0.47095000743865967
3j8v.pdb	3j8v_FJ_D_TD247N.pdb	-0.12814933061599731	0.48267999291419983
3j8v.pdb	3j8v_FJ_D_TD247D.pdb	-0.2566920518875122	-0.4816100001335144
3j8v.pdb	3j8v_FJ_D_TD247C.pdb	-0.2057550549507141	2.1289799213409424
3j8v.pdb	3j8v_FJ_D_TD247Q.pdb	0.1618838906288147	0.12255000323057175
3j8v.pdb	3j8v_FJ_D_TD247E.pdb	-0.23213456571102142	-0.9813100099563599
3j8v.pdb	3j8v_FJ_D_TD247G.pdb	-0.16638894379138947	0.2358500063419342
3j8v.pdb	3j8v_FJ_D_TD247H.pdb	0.014715969562530518	0.12681999802589417
3j8v.pdb	3j8v_FJ_D_TD247I.pdb	0.0016280114650726318	0.10097000002861023
3j8v.pdb	3j8v_FJ_D_TD247L.pdb	-0.12111049890518188	0.5306699872016907
3j8v.pdb	3j8v_FJ_D_TD247K.pdb	0.23452705144882202	-0.04050999879837036
3j8v.pdb	3j8v_FJ_D_TD247M.pdb	0.37633275985717773	0.1143300011754036
3j8v.pdb	3j8v_FJ_D_TD247F.pdb	0.025132358074188232	-0.3750700056552887
3j8v.pdb	3j8v_FJ_D_TD247P.pdb	0.0673118531703949	0.18110999464988708
3j8v.pdb	3j8v_FJ_D_TD247S.pdb	-0.2318810224533081	0.15368999540805817
3j8v.pdb	3j8v_FJ_D_TD247W.pdb	-2.8147151470184326	-2.1513800621032715
3j8v.pdb	3j8v_FJ_D_TD247Y.pdb	0.4527156949043274	1.4305100440979004
3j8v.pdb	3j8v_FJ_D_TD247V.pdb	-0.015029191970825195	0.09505999833345413
3j8v.pdb	3j8v_FJ_D_SD261A.pdb	-0.07317811250686646	0.641290009021759
3j8v.pdb	3j8v_FJ_D_SD261R.pdb	-0.2963838577270508	-0.9415199756622314
3j8v.pdb	3j8v_FJ_D_SD261N.pdb	-0.46487170457839966	0.04413999989628792
3j8v.pdb	3j8v_FJ_D_SD261D.pdb	-0.52486652135849	0.3420700132846832
3j8v.pdb	3j8v_FJ_D_SD261C.pdb	-0.1934141367673874	0.16162000596523285
3j8v.pdb	3j8v_FJ_D_SD261Q.pdb	-0.2504785656929016	0.18328000605106354
3j8v.pdb	3j8v_FJ_D_SD261E.pdb	-0.17018084228038788	-0.22926999628543854
3j8v.pdb	3j8v_FJ_D_SD261G.pdb	-0.9642777442932129	0.9066900014877319
3j8v.pdb	3j8v_FJ_D_SD261H.pdb	-1.9276385307312012	-1.102720022201538
3j8v.pdb	3j8v_FJ_D_SD261I.pdb	-1.4667017459869385	-0.7556399703025818
3j8v.pdb	3j8v_FJ_D_SD261L.pdb	-0.035641252994537354	-0.32846999168395996
3j8v.pdb	3j8v_FJ_D_SD261K.pdb	-0.3106570541858673	-1.010040044784546
3j8v.pdb	3j8v_FJ_D_SD261M.pdb	0.04346221685409546	-0.5147200226783752
3j8v.pdb	3j8v_FJ_D_SD261F.pdb	-2.966114044189453	-2.201479911804199
3j8v.pdb	3j8v_FJ_D_SD261P.pdb	0.11903244256973267	0.800849974155426
3j8v.pdb	3j8v_FJ_D_SD261T.pdb	-1.41056489944458	-1.652459979057312
3j8v.pdb	3j8v_FJ_D_SD261W.pdb	-6.892739295959473	-6.111879825592041
3j8v.pdb	3j8v_FJ_D_SD261Y.pdb	-3.246950149536133	-2.4905800819396973
3j8v.pdb	3j8v_FJ_D_SD261V.pdb	-1.445410966873169	-2.5378799438476562
3j8v.pdb	3j8v_FJ_D_GD262A.pdb	-0.16293282806873322	-0.17472000420093536
3j8v.pdb	3j8v_FJ_D_GD262R.pdb	-0.5906113386154175	-1.4516899585723877
3j8v.pdb	3j8v_FJ_D_GD262N.pdb	-0.8295646905899048	-0.8147600293159485
3j8v.pdb	3j8v_FJ_D_GD262D.pdb	0.22721320390701294	-0.41437000036239624
3j8v.pdb	3j8v_FJ_D_GD262C.pdb	-0.2181124985218048	1.8475799560546875
3j8v.pdb	3j8v_FJ_D_GD262Q.pdb	-0.9951104521751404	-1.2101999521255493
3j8v.pdb	3j8v_FJ_D_GD262E.pdb	-1.0032073259353638	-1.3015300035476685
3j8v.pdb	3j8v_FJ_D_GD262H.pdb	-0.7925156950950623	-0.9408000111579895
3j8v.pdb	3j8v_FJ_D_GD262I.pdb	-0.13779835402965546	-1.3511099815368652
3j8v.pdb	3j8v_FJ_D_GD262L.pdb	-0.4533448815345764	-1.2593300342559814
3j8v.pdb	3j8v_FJ_D_GD262K.pdb	-0.29543960094451904	-1.517799973487854
3j8v.pdb	3j8v_FJ_D_GD262M.pdb	0.02929455041885376	1.4672900438308716
3j8v.pdb	3j8v_FJ_D_GD262F.pdb	-0.09881329536437988	1.462090015411377
3j8v.pdb	3j8v_FJ_D_GD262P.pdb	-5.397390842437744	0.340939998626709
3j8v.pdb	3j8v_FJ_D_GD262S.pdb	-0.05917400121688843	-1.0569299459457397
3j8v.pdb	3j8v_FJ_D_GD262T.pdb	-0.05925579369068146	-1.5614700317382812
3j8v.pdb	3j8v_FJ_D_GD262W.pdb	-0.17446118593215942	0.8822199702262878
3j8v.pdb	3j8v_FJ_D_GD262Y.pdb	-0.14303621649742126	1.5868500471115112
3j8v.pdb	3j8v_FJ_D_GD262V.pdb	-0.16283152997493744	-1.1163699626922607
5usf.pdb	5usf_D_A_SD30A.pdb	-0.08764220774173737	0.04749999940395355
5usf.pdb	5usf_D_A_SD30R.pdb	0.2685886025428772	0.6316999793052673
5usf.pdb	5usf_D_A_SD30N.pdb	-0.20301011204719543	-0.08609999716281891
5usf.pdb	5usf_D_A_SD30D.pdb	-0.2512810528278351	-0.21639999747276306
5usf.pdb	5usf_D_A_SD30C.pdb	-0.25815021991729736	0.22179999947547913
5usf.pdb	5usf_D_A_SD30Q.pdb	-0.2621813714504242	0.5756000280380249
5usf.pdb	5usf_D_A_SD30E.pdb	-0.23801763355731964	0.24400000274181366
5usf.pdb	5usf_D_A_SD30G.pdb	-0.15246620774269104	0.020899999886751175
5usf.pdb	5usf_D_A_SD30H.pdb	-0.14662541449069977	-0.04769999906420708
5usf.pdb	5usf_D_A_SD30I.pdb	-0.17697596549987793	0.5950000286102295
5usf.pdb	5usf_D_A_SD30L.pdb	0.0069956183433532715	1.0204999446868896
5usf.pdb	5usf_D_A_SD30K.pdb	-0.09675483405590057	0.5156999826431274
5usf.pdb	5usf_D_A_SD30M.pdb	0.2353438138961792	1.1634000539779663
5usf.pdb	5usf_D_A_SD30F.pdb	0.47615909576416016	1.5407999753952026
5usf.pdb	5usf_D_A_SD30P.pdb	-0.39297622442245483	0.06729999929666519
5usf.pdb	5usf_D_A_SD30T.pdb	-0.4163914918899536	-0.06830000132322311
5usf.pdb	5usf_D_A_SD30W.pdb	-0.10471676290035248	0.04670000076293945
5usf.pdb	5usf_D_A_SD30Y.pdb	0.3745092749595642	0.6111000180244446
5usf.pdb	5usf_D_A_SD30V.pdb	-0.26294147968292236	0.24269999563694
5usf.pdb	5usf_D_A_ND31A.pdb	-0.5418055057525635	-1.0964000225067139
5usf.pdb	5usf_D_A_ND31R.pdb	-0.6103090047836304	-1.051200032234192
5usf.pdb	5usf_D_A_ND31D.pdb	-0.06658872961997986	-1.4357999563217163
5usf.pdb	5usf_D_A_ND31C.pdb	-0.3224072754383087	-0.31839999556541443
[truncated: 92,127 more rows]
