# Supplementary material for: Investigating the volume and diversity of data needed for generalizable antibody–antigen ΔΔG prediction
Source: Nat Comput Sci. 2025 Jul 8;5(8):635–47. doi: 10.1038/s43588-025-00823-8 (PMC12374841; doi:10.1038/s43588-025-00823-8)
Supplement: Supplementary file 6 — Unprocessed Graphinity model predictions and true values for synthetic ΔΔG values. [file 43588_2025_823_MOESM6_ESM.zip › Figure4/Figure4c-Graphinity_Predictions-Synthetic_FoldX_ddG_942723-GaussianNoise/Graphinity_predictions_test-noise_robustness-gaussian_noise-10.csv]

wt_pdb	mut_pdb	pred_score	true_label
6q18.pdb	6q18_HL_A_SH30A.pdb	-0.5519698262214661	0.17110000550746918
6q18.pdb	6q18_HL_A_SH30R.pdb	-0.4864439368247986	0.029500000178813934
6q18.pdb	6q18_HL_A_SH30N.pdb	-0.7562708258628845	0.45730000734329224
6q18.pdb	6q18_HL_A_SH30D.pdb	-0.7089033722877502	0.9986000061035156
6q18.pdb	6q18_HL_A_SH30C.pdb	-0.4492946267127991	0.16169999539852142
6q18.pdb	6q18_HL_A_SH30Q.pdb	-0.5789979696273804	0.1518000066280365
6q18.pdb	6q18_HL_A_SH30E.pdb	-0.4739186465740204	0.20090000331401825
6q18.pdb	6q18_HL_A_SH30G.pdb	-0.47856470942497253	0.09889999777078629
6q18.pdb	6q18_HL_A_SH30H.pdb	-0.6912105083465576	-1.299299955368042
6q18.pdb	6q18_HL_A_SH30I.pdb	-0.5216158032417297	0.24250000715255737
6q18.pdb	6q18_HL_A_SH30L.pdb	-0.5084097385406494	0.18639999628067017
6q18.pdb	6q18_HL_A_SH30K.pdb	-0.5037589073181152	0.07039999961853027
6q18.pdb	6q18_HL_A_SH30M.pdb	-0.45268112421035767	0.12430000305175781
6q18.pdb	6q18_HL_A_SH30F.pdb	-0.269649863243103	0.7179999947547913
6q18.pdb	6q18_HL_A_SH30P.pdb	-0.3148171305656433	-0.421999990940094
6q18.pdb	6q18_HL_A_SH30T.pdb	-0.5473653078079224	0.048500001430511475
6q18.pdb	6q18_HL_A_SH30W.pdb	-0.423053503036499	-0.08720000088214874
6q18.pdb	6q18_HL_A_SH30Y.pdb	-0.3966866731643677	1.2029999494552612
6q18.pdb	6q18_HL_A_SH30V.pdb	-0.5000391006469727	0.24490000307559967
6q18.pdb	6q18_HL_A_SH31A.pdb	0.22920268774032593	0.5665000081062317
6q18.pdb	6q18_HL_A_SH31R.pdb	-0.9410572648048401	-2.1814000606536865
6q18.pdb	6q18_HL_A_SH31N.pdb	-0.02218717336654663	-2.422499895095825
6q18.pdb	6q18_HL_A_SH31D.pdb	-0.21757912635803223	-0.6661999821662903
6q18.pdb	6q18_HL_A_SH31C.pdb	0.26198285818099976	-0.3847000002861023
6q18.pdb	6q18_HL_A_SH31Q.pdb	-1.5183379650115967	-5.445499897003174
6q18.pdb	6q18_HL_A_SH31E.pdb	0.041577279567718506	-2.403599977493286
6q18.pdb	6q18_HL_A_SH31G.pdb	-0.08309823274612427	-0.8729000091552734
6q18.pdb	6q18_HL_A_SH31H.pdb	-1.3340591192245483	-1.8973000049591064
6q18.pdb	6q18_HL_A_SH31I.pdb	-0.02668258547782898	-1.239400029182434
6q18.pdb	6q18_HL_A_SH31L.pdb	0.022578418254852295	-0.9702000021934509
6q18.pdb	6q18_HL_A_SH31K.pdb	-0.46891939640045166	-1.3028000593185425
6q18.pdb	6q18_HL_A_SH31M.pdb	0.020036041736602783	-0.3172999918460846
6q18.pdb	6q18_HL_A_SH31F.pdb	-1.0250275135040283	-4.185999870300293
6q18.pdb	6q18_HL_A_SH31P.pdb	0.43276965618133545	0.3508000075817108
6q18.pdb	6q18_HL_A_SH31T.pdb	-0.39791393280029297	-0.04470000043511391
6q18.pdb	6q18_HL_A_SH31W.pdb	-0.5664035677909851	-7.334400177001953
6q18.pdb	6q18_HL_A_SH31Y.pdb	-3.8442153930664062	-7.277299880981445
6q18.pdb	6q18_HL_A_SH31V.pdb	0.11695021390914917	-0.41780000925064087
6q18.pdb	6q18_HL_A_SH32A.pdb	-0.45413097739219666	-0.05299999937415123
6q18.pdb	6q18_HL_A_SH32R.pdb	-2.4463858604431152	-5.63040018081665
6q18.pdb	6q18_HL_A_SH32N.pdb	-0.4702988862991333	-1.973099946975708
6q18.pdb	6q18_HL_A_SH32D.pdb	-1.2764395475387573	-4.6890997886657715
6q18.pdb	6q18_HL_A_SH32C.pdb	-0.34660351276397705	0.4453999996185303
6q18.pdb	6q18_HL_A_SH32Q.pdb	-2.103060722351074	-6.711400032043457
6q18.pdb	6q18_HL_A_SH32E.pdb	-2.3916208744049072	-1.033400058746338
6q18.pdb	6q18_HL_A_SH32G.pdb	-0.5271686315536499	-0.8580999970436096
6q18.pdb	6q18_HL_A_SH32H.pdb	-8.430315017700195	-13.350600242614746
6q18.pdb	6q18_HL_A_SH32I.pdb	-1.7618117332458496	-4.067399978637695
6q18.pdb	6q18_HL_A_SH32L.pdb	-3.1230762004852295	-3.787400007247925
6q18.pdb	6q18_HL_A_SH32K.pdb	-2.5883147716522217	-6.450099945068359
6q18.pdb	6q18_HL_A_SH32M.pdb	-2.82604718208313	-1.8163000345230103
6q18.pdb	6q18_HL_A_SH32F.pdb	-11.178498268127441	-15.732250213623047
6q18.pdb	6q18_HL_A_SH32P.pdb	-3.235429286956787	-0.07320000231266022
6q18.pdb	6q18_HL_A_SH32T.pdb	-1.222132682800293	-0.5734000205993652
6q18.pdb	6q18_HL_A_SH32W.pdb	-20.654600143432617	-27.68260955810547
6q18.pdb	6q18_HL_A_SH32Y.pdb	-11.137837409973145	-17.638219833374023
6q18.pdb	6q18_HL_A_SH32V.pdb	-0.532525360584259	-1.20169997215271
6q18.pdb	6q18_HL_A_NH33A.pdb	-0.5696564316749573	-0.833299994468689
6q18.pdb	6q18_HL_A_NH33R.pdb	-0.8234720230102539	-2.2469000816345215
6q18.pdb	6q18_HL_A_NH33D.pdb	-0.49226632714271545	-1.3967000246047974
6q18.pdb	6q18_HL_A_NH33C.pdb	-0.3876678943634033	-1.1895999908447266
6q18.pdb	6q18_HL_A_NH33Q.pdb	-0.38110125064849854	-1.7956000566482544
6q18.pdb	6q18_HL_A_NH33E.pdb	-0.2664518356323242	-1.7098000049591064
6q18.pdb	6q18_HL_A_NH33G.pdb	-0.5715513229370117	-1.0848000049591064
6q18.pdb	6q18_HL_A_NH33H.pdb	-2.4101781845092773	-3.6791999340057373
6q18.pdb	6q18_HL_A_NH33I.pdb	-0.4043996036052704	-0.050999999046325684
6q18.pdb	6q18_HL_A_NH33L.pdb	-0.44578370451927185	-0.20559999346733093
6q18.pdb	6q18_HL_A_NH33K.pdb	-0.5249524712562561	0.34130001068115234
6q18.pdb	6q18_HL_A_NH33M.pdb	-0.24395111203193665	-0.5965999960899353
6q18.pdb	6q18_HL_A_NH33F.pdb	-2.627535581588745	-3.6394999027252197
6q18.pdb	6q18_HL_A_NH33P.pdb	-0.993585467338562	-3.4565000534057617
6q18.pdb	6q18_HL_A_NH33S.pdb	-0.38143834471702576	-0.8309000134468079
6q18.pdb	6q18_HL_A_NH33T.pdb	-0.5962018370628357	-0.7592999935150146
6q18.pdb	6q18_HL_A_NH33W.pdb	-7.781019687652588	-10.734399795532227
6q18.pdb	6q18_HL_A_NH33Y.pdb	-2.3692188262939453	-3.5915000438690186
6q18.pdb	6q18_HL_A_NH33V.pdb	-0.2871583104133606	-0.96670001745224
6q18.pdb	6q18_HL_A_QH53A.pdb	-0.34542179107666016	-1.7373000383377075
6q18.pdb	6q18_HL_A_QH53R.pdb	-0.2905298173427582	-2.0861001014709473
6q18.pdb	6q18_HL_A_QH53N.pdb	-0.7404573559761047	-0.3882000148296356
6q18.pdb	6q18_HL_A_QH53D.pdb	-0.7273198962211609	0.36910000443458557
6q18.pdb	6q18_HL_A_QH53C.pdb	-0.3777565062046051	-1.6140999794006348
6q18.pdb	6q18_HL_A_QH53E.pdb	-0.4124675393104553	-0.05700000002980232
6q18.pdb	6q18_HL_A_QH53G.pdb	-0.4887542724609375	-1.3894000053405762
6q18.pdb	6q18_HL_A_QH53H.pdb	-0.6026428937911987	-1.8669999837875366
6q18.pdb	6q18_HL_A_QH53I.pdb	-0.5874332785606384	-1.31659996509552
6q18.pdb	6q18_HL_A_QH53L.pdb	-0.629910409450531	-1.472000002861023
6q18.pdb	6q18_HL_A_QH53K.pdb	-0.49497953057289124	-2.1152000427246094
6q18.pdb	6q18_HL_A_QH53M.pdb	-0.42068254947662354	-1.2496000528335571
6q18.pdb	6q18_HL_A_QH53F.pdb	-3.861316680908203	-6.84660005569458
6q18.pdb	6q18_HL_A_QH53P.pdb	-0.3312864899635315	-1.8996000289916992
6q18.pdb	6q18_HL_A_QH53S.pdb	-0.42567315697669983	-1.2829999923706055
6q18.pdb	6q18_HL_A_QH53T.pdb	-0.7758736610412598	-1.676800012588501
6q18.pdb	6q18_HL_A_QH53W.pdb	-0.8591668009757996	-2.889899969100952
6q18.pdb	6q18_HL_A_QH53Y.pdb	-3.902514934539795	-7.981500148773193
6q18.pdb	6q18_HL_A_QH53V.pdb	-0.5621880888938904	-1.5194000005722046
6q18.pdb	6q18_HL_A_HH54A.pdb	-0.6374925374984741	-0.01720000058412552
6q18.pdb	6q18_HL_A_HH54R.pdb	-0.6231861710548401	-0.020099999383091927
6q18.pdb	6q18_HL_A_HH54N.pdb	-0.6535348296165466	0.07509999722242355
6q18.pdb	6q18_HL_A_HH54D.pdb	-0.6538470983505249	0.3043000102043152
6q18.pdb	6q18_HL_A_HH54C.pdb	-0.565571129322052	-0.03269999846816063
6q18.pdb	6q18_HL_A_HH54Q.pdb	-0.6973896622657776	0.08619999885559082
6q18.pdb	6q18_HL_A_HH54E.pdb	-0.5783175230026245	0.3411000072956085
6q18.pdb	6q18_HL_A_HH54G.pdb	-0.7024937868118286	-0.21170000731945038
6q18.pdb	6q18_HL_A_HH54I.pdb	-0.5115126371383667	-0.13179999589920044
6q18.pdb	6q18_HL_A_HH54L.pdb	-0.6461696624755859	0.06210000067949295
6q18.pdb	6q18_HL_A_HH54K.pdb	-0.6324593424797058	0.057999998331069946
6q18.pdb	6q18_HL_A_HH54M.pdb	-0.5880911350250244	0.0877000018954277
6q18.pdb	6q18_HL_A_HH54F.pdb	-0.45831841230392456	0.14090000092983246
6q18.pdb	6q18_HL_A_HH54P.pdb	-0.46027377247810364	0.09539999812841415
6q18.pdb	6q18_HL_A_HH54S.pdb	-0.6540974378585815	0.36910000443458557
6q18.pdb	6q18_HL_A_HH54T.pdb	-0.5514639019966125	0.42500001192092896
6q18.pdb	6q18_HL_A_HH54W.pdb	-0.4937601685523987	0.1573999971151352
6q18.pdb	6q18_HL_A_HH54Y.pdb	-0.41821610927581787	0.03530000150203705
6q18.pdb	6q18_HL_A_HH54V.pdb	-0.5875818133354187	0.0722000002861023
6q18.pdb	6q18_HL_A_GH55A.pdb	-0.46806544065475464	-1.635599970817566
6q18.pdb	6q18_HL_A_GH55R.pdb	-0.31554871797561646	-1.440500020980835
6q18.pdb	6q18_HL_A_GH55N.pdb	-0.470779150724411	-1.7604000568389893
6q18.pdb	6q18_HL_A_GH55D.pdb	-0.3060205578804016	-1.4250999689102173
6q18.pdb	6q18_HL_A_GH55C.pdb	-0.4482097029685974	-1.5917999744415283
6q18.pdb	6q18_HL_A_GH55Q.pdb	-0.499651700258255	-1.4730000495910645
6q18.pdb	6q18_HL_A_GH55E.pdb	-0.43081939220428467	-1.0709999799728394
6q18.pdb	6q18_HL_A_GH55H.pdb	-0.30980944633483887	-0.6796000003814697
6q18.pdb	6q18_HL_A_GH55I.pdb	-1.0519094467163086	-1.6983000040054321
6q18.pdb	6q18_HL_A_GH55L.pdb	-0.227810800075531	-0.3601999878883362
6q18.pdb	6q18_HL_A_GH55K.pdb	-0.44995564222335815	-1.4455000162124634
6q18.pdb	6q18_HL_A_GH55M.pdb	-0.1968948245048523	-1.3171000480651855
6q18.pdb	6q18_HL_A_GH55F.pdb	-0.11457821726799011	-0.8327000141143799
6q18.pdb	6q18_HL_A_GH55P.pdb	-0.08874046802520752	-1.0988999605178833
6q18.pdb	6q18_HL_A_GH55S.pdb	-0.43764087557792664	-1.86489999294281
6q18.pdb	6q18_HL_A_GH55T.pdb	-0.04245314002037048	-1.954200029373169
6q18.pdb	6q18_HL_A_GH55W.pdb	-0.14191722869873047	-0.5436000227928162
6q18.pdb	6q18_HL_A_GH55Y.pdb	-0.2053084373474121	-1.0391000509262085
6q18.pdb	6q18_HL_A_GH55V.pdb	-0.1425946056842804	-1.0449999570846558
6q18.pdb	6q18_HL_A_GH56A.pdb	-0.7769120931625366	-1.6776000261306763
6q18.pdb	6q18_HL_A_GH56R.pdb	-0.6149114966392517	-3.101599931716919
6q18.pdb	6q18_HL_A_GH56N.pdb	-0.8267138600349426	-2.760699987411499
6q18.pdb	6q18_HL_A_GH56D.pdb	-0.7571827173233032	-1.8539999723434448
6q18.pdb	6q18_HL_A_GH56C.pdb	-0.760854959487915	-2.065500020980835
6q18.pdb	6q18_HL_A_GH56Q.pdb	-0.7489157915115356	-2.2146999835968018
6q18.pdb	6q18_HL_A_GH56E.pdb	-0.7110363841056824	-1.010599970817566
6q18.pdb	6q18_HL_A_GH56H.pdb	-0.1716454029083252	-3.420099973678589
6q18.pdb	6q18_HL_A_GH56I.pdb	-0.3436097502708435	-3.0208001136779785
6q18.pdb	6q18_HL_A_GH56L.pdb	-0.017474234104156494	-1.8557000160217285
6q18.pdb	6q18_HL_A_GH56K.pdb	-0.6222587823867798	-3.471100091934204
6q18.pdb	6q18_HL_A_GH56M.pdb	-0.19829341769218445	-1.645900011062622
6q18.pdb	6q18_HL_A_GH56F.pdb	-0.5731624960899353	-3.644700050354004
6q18.pdb	6q18_HL_A_GH56P.pdb	-0.4711593687534332	-2.540600061416626
6q18.pdb	6q18_HL_A_GH56S.pdb	-0.6286101341247559	-2.3794000148773193
6q18.pdb	6q18_HL_A_GH56T.pdb	-2.081181049346924	-2.786099910736084
6q18.pdb	6q18_HL_A_GH56W.pdb	-4.296720027923584	-5.762599945068359
6q18.pdb	6q18_HL_A_GH56Y.pdb	-0.3696739375591278	-1.829300045967102
6q18.pdb	6q18_HL_A_GH56V.pdb	-0.15505802631378174	-1.944700002670288
6q18.pdb	6q18_HL_A_PH101A.pdb	-1.2933201789855957	-0.807699978351593
6q18.pdb	6q18_HL_A_PH101R.pdb	-8.961379051208496	-5.316999912261963
6q18.pdb	6q18_HL_A_PH101N.pdb	-2.409921646118164	-3.944000005722046
6q18.pdb	6q18_HL_A_PH101D.pdb	-2.0236294269561768	-7.422500133514404
6q18.pdb	6q18_HL_A_PH101C.pdb	-1.2970322370529175	-2.118000030517578
6q18.pdb	6q18_HL_A_PH101Q.pdb	-9.119074821472168	-5.521200180053711
6q18.pdb	6q18_HL_A_PH101E.pdb	-1.807084083557129	-5.662799835205078
6q18.pdb	6q18_HL_A_PH101G.pdb	-1.6699810028076172	-1.4652999639511108
6q18.pdb	6q18_HL_A_PH101H.pdb	-14.286957740783691	-16.847959518432617
6q18.pdb	6q18_HL_A_PH101I.pdb	-7.879993438720703	-5.081200122833252
6q18.pdb	6q18_HL_A_PH101L.pdb	-12.49761962890625	-6.602200031280518
6q18.pdb	6q18_HL_A_PH101K.pdb	-9.825414657592773	-6.839799880981445
6q18.pdb	6q18_HL_A_PH101M.pdb	-9.298657417297363	-3.9072000980377197
6q18.pdb	6q18_HL_A_PH101F.pdb	-14.18519401550293	-18.499540328979492
6q18.pdb	6q18_HL_A_PH101S.pdb	-1.622772216796875	-0.4657999873161316
6q18.pdb	6q18_HL_A_PH101T.pdb	-1.7458055019378662	-1.489300012588501
6q18.pdb	6q18_HL_A_PH101W.pdb	-5.08018684387207	-15.667490005493164
6q18.pdb	6q18_HL_A_PH101Y.pdb	-17.465518951416016	-21.56817054748535
6q18.pdb	6q18_HL_A_PH101V.pdb	-8.17287826538086	-4.176599979400635
6q18.pdb	6q18_HL_A_YH102A.pdb	-0.4538288712501526	0.4059999883174896
6q18.pdb	6q18_HL_A_YH102R.pdb	-1.002413272857666	-0.3215999901294708
6q18.pdb	6q18_HL_A_YH102N.pdb	-0.776888906955719	0.24950000643730164
6q18.pdb	6q18_HL_A_YH102D.pdb	-0.6337934732437134	0.7056999802589417
6q18.pdb	6q18_HL_A_YH102C.pdb	-0.4952053427696228	0.4178999960422516
6q18.pdb	6q18_HL_A_YH102Q.pdb	-0.6798898577690125	0.2924000024795532
6q18.pdb	6q18_HL_A_YH102E.pdb	-0.7983030676841736	1.6996999979019165
6q18.pdb	6q18_HL_A_YH102G.pdb	-0.6413442492485046	-0.22100000083446503
6q18.pdb	6q18_HL_A_YH102H.pdb	-0.25793129205703735	0.6437000036239624
6q18.pdb	6q18_HL_A_YH102I.pdb	-0.38643839955329895	0.6026999950408936
6q18.pdb	6q18_HL_A_YH102L.pdb	-0.7041623592376709	0.2662000060081482
6q18.pdb	6q18_HL_A_YH102K.pdb	-0.8280423879623413	0.6051999926567078
6q18.pdb	6q18_HL_A_YH102M.pdb	-0.264382541179657	0.90829998254776
6q18.pdb	6q18_HL_A_YH102F.pdb	-0.4130598306655884	0.06030000001192093
6q18.pdb	6q18_HL_A_YH102P.pdb	0.3083028197288513	0.9739999771118164
6q18.pdb	6q18_HL_A_YH102S.pdb	-0.5199693441390991	0.2053000032901764
6q18.pdb	6q18_HL_A_YH102T.pdb	-0.5441640615463257	0.04839999973773956
6q18.pdb	6q18_HL_A_YH102W.pdb	-0.7356393337249756	0.897599995136261
6q18.pdb	6q18_HL_A_YH102V.pdb	-0.48862409591674805	0.36660000681877136
6q18.pdb	6q18_HL_A_CH103A.pdb	-0.6404851675033569	-0.3828999996185303
6q18.pdb	6q18_HL_A_CH103R.pdb	-8.95116138458252	-12.205699920654297
6q18.pdb	6q18_HL_A_CH103N.pdb	-0.5429344773292542	-2.8410000801086426
6q18.pdb	6q18_HL_A_CH103D.pdb	-0.606673002243042	-4.607600212097168
6q18.pdb	6q18_HL_A_CH103Q.pdb	-2.150913715362549	-4.5665998458862305
6q18.pdb	6q18_HL_A_CH103E.pdb	-2.9541561603546143	-7.988500118255615
6q18.pdb	6q18_HL_A_CH103G.pdb	-0.5788753032684326	-1.3040000200271606
6q18.pdb	6q18_HL_A_CH103H.pdb	-5.845980644226074	-7.980400085449219
6q18.pdb	6q18_HL_A_CH103I.pdb	-4.745992660522461	-4.433599948883057
6q18.pdb	6q18_HL_A_CH103L.pdb	-1.5354642868041992	-2.9123001098632812
6q18.pdb	6q18_HL_A_CH103K.pdb	-6.9795732498168945	-5.871300220489502
6q18.pdb	6q18_HL_A_CH103M.pdb	-4.242247104644775	-3.8297998905181885
6q18.pdb	6q18_HL_A_CH103F.pdb	-12.120122909545898	-13.117500305175781
6q18.pdb	6q18_HL_A_CH103P.pdb	-0.7301106452941895	-0.9557999968528748
6q18.pdb	6q18_HL_A_CH103S.pdb	-1.1944591999053955	-2.344099998474121
6q18.pdb	6q18_HL_A_CH103T.pdb	-0.6266142129898071	-0.22040000557899475
6q18.pdb	6q18_HL_A_CH103W.pdb	-21.601966857910156	-17.29482078552246
6q18.pdb	6q18_HL_A_CH103Y.pdb	-14.892881393432617	-18.08264923095703
6q18.pdb	6q18_HL_A_CH103V.pdb	-0.6088314056396484	-2.103100061416626
6q18.pdb	6q18_HL_A_TH104A.pdb	-0.561939537525177	-0.6586999893188477
6q18.pdb	6q18_HL_A_TH104R.pdb	-0.5352291464805603	0.008799999952316284
6q18.pdb	6q18_HL_A_TH104N.pdb	-0.7090228199958801	-0.4309999942779541
6q18.pdb	6q18_HL_A_TH104D.pdb	-0.7605408430099487	0.11550000309944153
6q18.pdb	6q18_HL_A_TH104C.pdb	-0.34334641695022583	-0.3050000071525574
6q18.pdb	6q18_HL_A_TH104Q.pdb	-0.5262981653213501	-0.5468999743461609
6q18.pdb	6q18_HL_A_TH104E.pdb	-0.3766394853591919	-0.23890000581741333
6q18.pdb	6q18_HL_A_TH104G.pdb	-0.6500328779220581	-1.0540000200271606
6q18.pdb	6q18_HL_A_TH104H.pdb	-1.401017189025879	-0.5250999927520752
6q18.pdb	6q18_HL_A_TH104I.pdb	-0.41983962059020996	1.4639999866485596
6q18.pdb	6q18_HL_A_TH104L.pdb	-0.7336922287940979	-0.04050000011920929
6q18.pdb	6q18_HL_A_TH104K.pdb	-0.31065115332603455	0.14380000531673431
6q18.pdb	6q18_HL_A_TH104M.pdb	-0.35943225026130676	1.226199984550476
6q18.pdb	6q18_HL_A_TH104F.pdb	-0.5806177854537964	-0.4819999933242798
6q18.pdb	6q18_HL_A_TH104P.pdb	-0.44823238253593445	-1.7539000511169434
6q18.pdb	6q18_HL_A_TH104S.pdb	-0.46911394596099854	0.774399995803833
6q18.pdb	6q18_HL_A_TH104W.pdb	-0.3118458390235901	-0.4343999922275543
6q18.pdb	6q18_HL_A_TH104Y.pdb	-0.5689877271652222	-0.46700000762939453
6q18.pdb	6q18_HL_A_TH104V.pdb	-0.5057806968688965	0.6366999745368958
6q18.pdb	6q18_HL_A_SH105A.pdb	-0.44184088706970215	-2.337899923324585
6q18.pdb	6q18_HL_A_SH105R.pdb	-0.4996860921382904	-1.6438000202178955
6q18.pdb	6q18_HL_A_SH105N.pdb	-0.4091751277446747	-2.022700071334839
6q18.pdb	6q18_HL_A_SH105D.pdb	-0.4111713171005249	-3.1142001152038574
6q18.pdb	6q18_HL_A_SH105C.pdb	-0.22067132592201233	-2.427500009536743
6q18.pdb	6q18_HL_A_SH105Q.pdb	-0.5238508582115173	-2.039299964904785
6q18.pdb	6q18_HL_A_SH105E.pdb	-0.34345513582229614	-3.8673999309539795
6q18.pdb	6q18_HL_A_SH105G.pdb	-0.4457394480705261	-3.325700044631958
6q18.pdb	6q18_HL_A_SH105H.pdb	-0.7276780605316162	-0.8781999945640564
6q18.pdb	6q18_HL_A_SH105I.pdb	-0.19331857562065125	-1.7355999946594238
6q18.pdb	6q18_HL_A_SH105L.pdb	-0.408741295337677	-1.5157999992370605
6q18.pdb	6q18_HL_A_SH105K.pdb	-0.5887914299964905	-0.9864000082015991
6q18.pdb	6q18_HL_A_SH105M.pdb	-0.4182162880897522	-1.4996999502182007
6q18.pdb	6q18_HL_A_SH105F.pdb	-0.41167980432510376	-0.9350000023841858
6q18.pdb	6q18_HL_A_SH105P.pdb	-0.6960486769676208	-1.954200029373169
6q18.pdb	6q18_HL_A_SH105T.pdb	-0.5532126426696777	-0.8500000238418579
6q18.pdb	6q18_HL_A_SH105W.pdb	-0.32787519693374634	-3.1623001098632812
6q18.pdb	6q18_HL_A_SH105Y.pdb	-0.44339874386787415	-1.20169997215271
6q18.pdb	6q18_HL_A_SH105V.pdb	-0.30924737453460693	-1.6718000173568726
6q18.pdb	6q18_HL_A_AH106R.pdb	-0.832188606262207	-0.9380000233650208
6q18.pdb	6q18_HL_A_AH106N.pdb	-0.5829550623893738	-0.08429999649524689
6q18.pdb	6q18_HL_A_AH106D.pdb	-0.652741551399231	-1.5628999471664429
6q18.pdb	6q18_HL_A_AH106C.pdb	-0.5167906284332275	-0.6570000052452087
6q18.pdb	6q18_HL_A_AH106Q.pdb	-0.6774542927742004	0.02889999933540821
6q18.pdb	6q18_HL_A_AH106E.pdb	-0.8008090853691101	-0.3698999881744385
6q18.pdb	6q18_HL_A_AH106G.pdb	-0.6498483419418335	-1.125
6q18.pdb	6q18_HL_A_AH106H.pdb	-0.5076104998588562	0.382999986410141
6q18.pdb	6q18_HL_A_AH106I.pdb	-0.3483608067035675	0.1891999989748001
6q18.pdb	6q18_HL_A_AH106L.pdb	-0.6080540418624878	0.2125999927520752
6q18.pdb	6q18_HL_A_AH106K.pdb	-0.611604630947113	-0.041600000113248825
6q18.pdb	6q18_HL_A_AH106M.pdb	-0.5398769378662109	0.06419999897480011
6q18.pdb	6q18_HL_A_AH106F.pdb	-0.5562788248062134	-0.2515000104904175
6q18.pdb	6q18_HL_A_AH106P.pdb	-0.5223013758659363	-1.149399995803833
6q18.pdb	6q18_HL_A_AH106S.pdb	-0.5849319696426392	-0.9731000065803528
6q18.pdb	6q18_HL_A_AH106T.pdb	-0.3765082061290741	0.5695000290870667
6q18.pdb	6q18_HL_A_AH106W.pdb	-0.6418495178222656	-0.6043999791145325
6q18.pdb	6q18_HL_A_AH106Y.pdb	-0.5779873132705688	-0.16459999978542328
6q18.pdb	6q18_HL_A_AH106V.pdb	-0.3000301420688629	-0.10490000247955322
6q18.pdb	6q18_HL_A_SH107A.pdb	-0.3135024309158325	-0.729200005531311
6q18.pdb	6q18_HL_A_SH107R.pdb	-8.686464309692383	-17.717269897460938
6q18.pdb	6q18_HL_A_SH107N.pdb	-1.413928747177124	-3.9769999980926514
6q18.pdb	6q18_HL_A_SH107D.pdb	-1.1043965816497803	-7.926300048828125
6q18.pdb	6q18_HL_A_SH107C.pdb	-0.2787761688232422	-2.831199884414673
6q18.pdb	6q18_HL_A_SH107Q.pdb	-4.396888256072998	-6.316400051116943
6q18.pdb	6q18_HL_A_SH107E.pdb	-4.39337682723999	-7.066500186920166
6q18.pdb	6q18_HL_A_SH107G.pdb	-0.3356771767139435	-1.7544000148773193
6q18.pdb	6q18_HL_A_SH107H.pdb	-20.09542465209961	-19.166889190673828
6q18.pdb	6q18_HL_A_SH107I.pdb	-2.9298856258392334	-5.270599842071533
6q18.pdb	6q18_HL_A_SH107L.pdb	-2.6353931427001953	-5.738900184631348
6q18.pdb	6q18_HL_A_SH107K.pdb	-8.749700546264648	-13.976300239562988
6q18.pdb	6q18_HL_A_SH107M.pdb	-1.967270851135254	-4.054800033569336
6q18.pdb	6q18_HL_A_SH107F.pdb	-10.671287536621094	-15.014900207519531
6q18.pdb	6q18_HL_A_SH107P.pdb	-0.3867781162261963	-2.262200117111206
6q18.pdb	6q18_HL_A_SH107T.pdb	-1.8737866878509521	-4.053199768066406
6q18.pdb	6q18_HL_A_SH107W.pdb	-22.387483596801758	-32.704689025878906
6q18.pdb	6q18_HL_A_SH107Y.pdb	-12.384997367858887	-18.34217071533203
6q18.pdb	6q18_HL_A_SH107V.pdb	-0.8285591006278992	-2.694700002670288
6q18.pdb	6q18_HL_A_CH108A.pdb	-0.6711955070495605	-0.7128000259399414
6q18.pdb	6q18_HL_A_CH108R.pdb	-10.352139472961426	-16.547639846801758
6q18.pdb	6q18_HL_A_CH108N.pdb	-4.956187725067139	-5.44950008392334
6q18.pdb	6q18_HL_A_CH108D.pdb	-4.029901027679443	-7.771200180053711
6q18.pdb	6q18_HL_A_CH108Q.pdb	-0.7064685821533203	-2.935800075531006
6q18.pdb	6q18_HL_A_CH108E.pdb	-0.6943042278289795	-4.68310022354126
6q18.pdb	6q18_HL_A_CH108G.pdb	-0.5223075151443481	-0.8047000169754028
6q18.pdb	6q18_HL_A_CH108H.pdb	-14.051340103149414	-11.077099800109863
6q18.pdb	6q18_HL_A_CH108I.pdb	-2.9826464653015137	-4.1203999519348145
6q18.pdb	6q18_HL_A_CH108L.pdb	-3.202584743499756	-1.3524999618530273
6q18.pdb	6q18_HL_A_CH108K.pdb	-4.9966559410095215	-5.281199932098389
6q18.pdb	6q18_HL_A_CH108M.pdb	-4.165653705596924	-2.9820001125335693
6q18.pdb	6q18_HL_A_CH108F.pdb	-24.819854736328125	-19.800840377807617
6q18.pdb	6q18_HL_A_CH108P.pdb	-0.9174150228500366	-2.4816999435424805
6q18.pdb	6q18_HL_A_CH108S.pdb	-0.8022010326385498	-0.8485000133514404
6q18.pdb	6q18_HL_A_CH108T.pdb	-0.8454968333244324	-0.7138000130653381
6q18.pdb	6q18_HL_A_CH108W.pdb	-27.697053909301758	-28.29623031616211
6q18.pdb	6q18_HL_A_CH108Y.pdb	-23.01740264892578	-25.425701141357422
6q18.pdb	6q18_HL_A_CH108V.pdb	-2.4989349842071533	-3.48580002784729
6q18.pdb	6q18_HL_A_PH109A.pdb	-0.9814947843551636	-1.788599967956543
6q18.pdb	6q18_HL_A_PH109R.pdb	-0.6209553480148315	-3.8150999546051025
6q18.pdb	6q18_HL_A_PH109N.pdb	-0.8906784653663635	-3.0404000282287598
6q18.pdb	6q18_HL_A_PH109D.pdb	-3.52172589302063	-6.519599914550781
6q18.pdb	6q18_HL_A_PH109C.pdb	-0.8270825743675232	-2.3089001178741455
6q18.pdb	6q18_HL_A_PH109Q.pdb	-0.695492148399353	-4.019499778747559
6q18.pdb	6q18_HL_A_PH109E.pdb	-0.6704956293106079	-4.3597002029418945
6q18.pdb	6q18_HL_A_PH109G.pdb	-0.9070385694503784	-2.7016000747680664
6q18.pdb	6q18_HL_A_PH109H.pdb	-12.808558464050293	-14.199899673461914
6q18.pdb	6q18_HL_A_PH109I.pdb	-0.7007008790969849	-1.5119999647140503
6q18.pdb	6q18_HL_A_PH109L.pdb	-0.6813796758651733	-1.9169000387191772
6q18.pdb	6q18_HL_A_PH109K.pdb	-0.959186315536499	-4.8618998527526855
6q18.pdb	6q18_HL_A_PH109M.pdb	-0.7124035358428955	-2.2046000957489014
6q18.pdb	6q18_HL_A_PH109F.pdb	-10.842754364013672	-12.129500389099121
6q18.pdb	6q18_HL_A_PH109S.pdb	-0.8003851175308228	-1.9773999452590942
6q18.pdb	6q18_HL_A_PH109T.pdb	-0.9716978669166565	-2.267199993133545
6q18.pdb	6q18_HL_A_PH109W.pdb	-6.511405944824219	-10.48069953918457
6q18.pdb	6q18_HL_A_PH109Y.pdb	-11.385823249816895	-9.708800315856934
6q18.pdb	6q18_HL_A_PH109V.pdb	-0.8530178666114807	-1.4967000484466553
6q18.pdb	6q18_HL_A_DH110A.pdb	-1.0074512958526611	-0.7936000227928162
6q18.pdb	6q18_HL_A_DH110R.pdb	-0.6527650356292725	-0.5177000164985657
6q18.pdb	6q18_HL_A_DH110N.pdb	-0.39864426851272583	-0.2802000045776367
6q18.pdb	6q18_HL_A_DH110C.pdb	-0.3184140920639038	-0.3228999972343445
6q18.pdb	6q18_HL_A_DH110Q.pdb	-0.3524364233016968	-0.07890000194311142
6q18.pdb	6q18_HL_A_DH110E.pdb	-0.8743582963943481	0.9269000291824341
6q18.pdb	6q18_HL_A_DH110G.pdb	-0.9855489134788513	-1.2711000442504883
6q18.pdb	6q18_HL_A_DH110H.pdb	-0.7261034250259399	-0.46549999713897705
6q18.pdb	6q18_HL_A_DH110I.pdb	-0.5507297515869141	0.2678000032901764
6q18.pdb	6q18_HL_A_DH110L.pdb	-0.7542563080787659	0.17949999868869781
6q18.pdb	6q18_HL_A_DH110K.pdb	-0.5888270139694214	-0.06509999930858612
6q18.pdb	6q18_HL_A_DH110M.pdb	-0.47147613763809204	0.2498999983072281
6q18.pdb	6q18_HL_A_DH110F.pdb	-0.5067176818847656	-0.19329999387264252
6q18.pdb	6q18_HL_A_DH110P.pdb	-3.5891199111938477	-4.502999782562256
6q18.pdb	6q18_HL_A_DH110S.pdb	-1.053220272064209	-0.9995999932289124
6q18.pdb	6q18_HL_A_DH110T.pdb	-0.4831724464893341	-0.5078999996185303
6q18.pdb	6q18_HL_A_DH110W.pdb	-0.5387719869613647	0.4666000008583069
6q18.pdb	6q18_HL_A_DH110Y.pdb	-0.5942306518554688	0.0885000005364418
6q18.pdb	6q18_HL_A_DH110V.pdb	-0.5398770570755005	0.1851000040769577
6q18.pdb	6q18_HL_A_YH112A.pdb	-0.776521623134613	-4.757999897003174
6q18.pdb	6q18_HL_A_YH112R.pdb	-0.7383608222007751	-3.178999900817871
6q18.pdb	6q18_HL_A_YH112N.pdb	-0.8249313831329346	-4.948699951171875
6q18.pdb	6q18_HL_A_YH112D.pdb	-0.7987269163131714	-6.191500186920166
6q18.pdb	6q18_HL_A_YH112C.pdb	-0.8764804601669312	-4.015699863433838
6q18.pdb	6q18_HL_A_YH112Q.pdb	-0.8659204244613647	-4.789599895477295
6q18.pdb	6q18_HL_A_YH112E.pdb	-0.8373657464981079	-6.125500202178955
6q18.pdb	6q18_HL_A_YH112G.pdb	-1.0355873107910156	-5.218400001525879
6q18.pdb	6q18_HL_A_YH112H.pdb	-0.7280542254447937	-3.502700090408325
6q18.pdb	6q18_HL_A_YH112I.pdb	-0.8950909972190857	-4.360599994659424
6q18.pdb	6q18_HL_A_YH112L.pdb	-0.7081699371337891	-3.696500062942505
6q18.pdb	6q18_HL_A_YH112K.pdb	-0.6926568746566772	-2.551800012588501
6q18.pdb	6q18_HL_A_YH112M.pdb	-0.43137070536613464	-3.232300043106079
6q18.pdb	6q18_HL_A_YH112F.pdb	-0.6584813594818115	-1.990399956703186
6q18.pdb	6q18_HL_A_YH112P.pdb	-0.6739190816879272	-4.507299900054932
6q18.pdb	6q18_HL_A_YH112S.pdb	-1.027159571647644	-4.895199775695801
6q18.pdb	6q18_HL_A_YH112T.pdb	-0.7317411303520203	-4.599400043487549
6q18.pdb	6q18_HL_A_YH112W.pdb	-0.5275172591209412	-3.6324000358581543
6q18.pdb	6q18_HL_A_YH112V.pdb	-0.8365062475204468	-4.311999797821045
6q18.pdb	6q18_HL_A_YA44A.pdb	-0.5411522388458252	0.20229999721050262
6q18.pdb	6q18_HL_A_YA44R.pdb	-1.0680830478668213	0.04390000179409981
6q18.pdb	6q18_HL_A_YA44N.pdb	-0.5955376625061035	0.24549999833106995
6q18.pdb	6q18_HL_A_YA44D.pdb	-0.7016588449478149	0.053199999034404755
6q18.pdb	6q18_HL_A_YA44C.pdb	-0.5150598287582397	0.17710000276565552
6q18.pdb	6q18_HL_A_YA44Q.pdb	-0.7605740427970886	0.15539999306201935
6q18.pdb	6q18_HL_A_YA44E.pdb	-0.551910936832428	-0.4941999912261963
6q18.pdb	6q18_HL_A_YA44G.pdb	-0.598594069480896	0.2087000012397766
6q18.pdb	6q18_HL_A_YA44H.pdb	-0.8246145248413086	0.1720999926328659
6q18.pdb	6q18_HL_A_YA44I.pdb	-0.5003455877304077	0.125900000333786
6q18.pdb	6q18_HL_A_YA44L.pdb	-0.5994033813476562	0.32679998874664307
6q18.pdb	6q18_HL_A_YA44K.pdb	-0.7983464002609253	0.38690000772476196
6q18.pdb	6q18_HL_A_YA44M.pdb	-0.4696499705314636	0.48100000619888306
6q18.pdb	6q18_HL_A_YA44F.pdb	-0.9067201614379883	0.10450000315904617
6q18.pdb	6q18_HL_A_YA44P.pdb	-0.5353564023971558	0.4352000057697296
6q18.pdb	6q18_HL_A_YA44S.pdb	-0.42164793610572815	0.2282000035047531
6q18.pdb	6q18_HL_A_YA44T.pdb	-0.46780160069465637	0.25200000405311584
6q18.pdb	6q18_HL_A_YA44W.pdb	-0.9531843662261963	0.40230000019073486
6q18.pdb	6q18_HL_A_YA44V.pdb	-0.5036947727203369	0.1899999976158142
6q18.pdb	6q18_HL_A_VA84A.pdb	-0.3587895929813385	-0.428600013256073
6q18.pdb	6q18_HL_A_VA84R.pdb	-0.3839285969734192	-0.06319999694824219
6q18.pdb	6q18_HL_A_VA84N.pdb	-0.47260233759880066	-0.32100000977516174
6q18.pdb	6q18_HL_A_VA84D.pdb	-0.48121821880340576	-0.7253000140190125
6q18.pdb	6q18_HL_A_VA84C.pdb	-0.5314400792121887	-0.33160001039505005
6q18.pdb	6q18_HL_A_VA84Q.pdb	-0.45631837844848633	-0.5306000113487244
6q18.pdb	6q18_HL_A_VA84E.pdb	-0.2919633686542511	-0.6309999823570251
6q18.pdb	6q18_HL_A_VA84G.pdb	-0.29939985275268555	-0.45989999175071716
6q18.pdb	6q18_HL_A_VA84H.pdb	-0.2203945517539978	-0.2651999890804291
6q18.pdb	6q18_HL_A_VA84I.pdb	-0.3040369749069214	-0.04650000110268593
6q18.pdb	6q18_HL_A_VA84L.pdb	-0.16771644353866577	-0.16920000314712524
6q18.pdb	6q18_HL_A_VA84K.pdb	-0.5919774174690247	0.21480000019073486
6q18.pdb	6q18_HL_A_VA84M.pdb	-0.24062731862068176	0.4433000087738037
6q18.pdb	6q18_HL_A_VA84F.pdb	-0.11132636666297913	0.6310999989509583
6q18.pdb	6q18_HL_A_VA84P.pdb	0.3003939390182495	0.9261000156402588
6q18.pdb	6q18_HL_A_VA84S.pdb	-0.7170466184616089	-0.2515999972820282
6q18.pdb	6q18_HL_A_VA84T.pdb	-0.6595557928085327	-0.45820000767707825
6q18.pdb	6q18_HL_A_VA84W.pdb	-0.06492796540260315	-0.2612999975681305
6q18.pdb	6q18_HL_A_VA84Y.pdb	-0.09949156641960144	1.8013999462127686
6q18.pdb	6q18_HL_A_TA85A.pdb	-0.522957444190979	0.26649999618530273
6q18.pdb	6q18_HL_A_TA85R.pdb	-0.15840256214141846	0.7940000295639038
6q18.pdb	6q18_HL_A_TA85N.pdb	-0.42486444115638733	1.0555000305175781
6q18.pdb	6q18_HL_A_TA85D.pdb	-0.46548980474472046	-1.601699948310852
6q18.pdb	6q18_HL_A_TA85C.pdb	-0.046519577503204346	0.14380000531673431
6q18.pdb	6q18_HL_A_TA85Q.pdb	-0.5828761458396912	-0.5152000188827515
6q18.pdb	6q18_HL_A_TA85E.pdb	-0.3284023404121399	-3.2465999126434326
6q18.pdb	6q18_HL_A_TA85G.pdb	-0.633017897605896	0.15940000116825104
6q18.pdb	6q18_HL_A_TA85H.pdb	-0.1270567774772644	0.09640000015497208
6q18.pdb	6q18_HL_A_TA85I.pdb	-0.16151738166809082	0.9341999888420105
6q18.pdb	6q18_HL_A_TA85L.pdb	-3.011415719985962	-0.866100013256073
6q18.pdb	6q18_HL_A_TA85K.pdb	-0.18577218055725098	1.226699948310852
6q18.pdb	6q18_HL_A_TA85M.pdb	-0.3552164137363434	1.4917999505996704
6q18.pdb	6q18_HL_A_TA85F.pdb	0.04668015241622925	-1.7742999792099
6q18.pdb	6q18_HL_A_TA85P.pdb	-0.1332074999809265	0.4975999891757965
6q18.pdb	6q18_HL_A_TA85S.pdb	-0.5238584876060486	-0.00930000003427267
6q18.pdb	6q18_HL_A_TA85W.pdb	-0.20978087186813354	-3.842099905014038
6q18.pdb	6q18_HL_A_TA85Y.pdb	-0.9031354188919067	-1.0729000568389893
6q18.pdb	6q18_HL_A_TA85V.pdb	-0.12049496173858643	0.42399999499320984
6q18.pdb	6q18_HL_A_AA86R.pdb	-0.38789862394332886	0.930400013923645
6q18.pdb	6q18_HL_A_AA86N.pdb	-0.798821210861206	0.2621999979019165
6q18.pdb	6q18_HL_A_AA86D.pdb	-0.6782419085502625	-1.2446999549865723
6q18.pdb	6q18_HL_A_AA86C.pdb	-0.5575225949287415	0.45809999108314514
6q18.pdb	6q18_HL_A_AA86Q.pdb	-0.37365731596946716	0.9416000247001648
6q18.pdb	6q18_HL_A_AA86E.pdb	-0.8069230318069458	-0.001500000013038516
6q18.pdb	6q18_HL_A_AA86G.pdb	-0.5672041773796082	0.1737000048160553
6q18.pdb	6q18_HL_A_AA86H.pdb	-0.6776838302612305	0.5813999772071838
6q18.pdb	6q18_HL_A_AA86I.pdb	-0.49249210953712463	0.35440000891685486
6q18.pdb	6q18_HL_A_AA86L.pdb	-0.4235163927078247	0.16459999978542328
6q18.pdb	6q18_HL_A_AA86K.pdb	-0.5088334083557129	0.05660000070929527
6q18.pdb	6q18_HL_A_AA86M.pdb	-0.2658350467681885	0.5857999920845032
6q18.pdb	6q18_HL_A_AA86F.pdb	-0.020808517932891846	0.7889999747276306
6q18.pdb	6q18_HL_A_AA86P.pdb	-0.24594852328300476	0.5565000176429749
6q18.pdb	6q18_HL_A_AA86S.pdb	-0.5569629073143005	0.358599990606308
6q18.pdb	6q18_HL_A_AA86T.pdb	-0.6948116421699524	-0.06729999929666519
6q18.pdb	6q18_HL_A_AA86W.pdb	-0.3586214482784271	-0.007300000172108412
6q18.pdb	6q18_HL_A_AA86Y.pdb	-0.15906381607055664	0.026100000366568565
6q18.pdb	6q18_HL_A_AA86V.pdb	-0.5078632235527039	0.23680000007152557
6q18.pdb	6q18_HL_A_SA94A.pdb	-0.6553205251693726	-0.30250000953674316
6q18.pdb	6q18_HL_A_SA94R.pdb	-0.37485045194625854	-0.826200008392334
6q18.pdb	6q18_HL_A_SA94N.pdb	-0.823377251625061	-0.6489999890327454
6q18.pdb	6q18_HL_A_SA94D.pdb	-0.7241334915161133	-1.7877999544143677
6q18.pdb	6q18_HL_A_SA94C.pdb	-0.6138588190078735	-0.29109999537467957
6q18.pdb	6q18_HL_A_SA94Q.pdb	-0.42527255415916443	-0.7802000045776367
6q18.pdb	6q18_HL_A_SA94E.pdb	-0.720984935760498	-1.7868000268936157
6q18.pdb	6q18_HL_A_SA94G.pdb	-0.4253397285938263	-0.6050999760627747
6q18.pdb	6q18_HL_A_SA94H.pdb	-0.6475734114646912	-0.4083999991416931
6q18.pdb	6q18_HL_A_SA94I.pdb	-0.39719974994659424	-0.24799999594688416
6q18.pdb	6q18_HL_A_SA94L.pdb	-0.3730003833770752	-0.054499998688697815
6q18.pdb	6q18_HL_A_SA94K.pdb	-0.19643408060073853	-0.7221999764442444
6q18.pdb	6q18_HL_A_SA94M.pdb	-0.3634030818939209	-0.15629999339580536
6q18.pdb	6q18_HL_A_SA94F.pdb	-0.41457250714302063	0.4072999954223633
6q18.pdb	6q18_HL_A_SA94P.pdb	0.07812702655792236	-0.2973000109195709
6q18.pdb	6q18_HL_A_SA94T.pdb	-0.5871199369430542	-0.4196999967098236
6q18.pdb	6q18_HL_A_SA94W.pdb	-0.5225352048873901	-0.1941000074148178
6q18.pdb	6q18_HL_A_SA94Y.pdb	-0.274825781583786	0.33709999918937683
6q18.pdb	6q18_HL_A_SA94V.pdb	-0.5160120129585266	-0.03920000046491623
6q18.pdb	6q18_HL_A_WA102A.pdb	-1.1606860160827637	-2.3519999980926514
6q18.pdb	6q18_HL_A_WA102R.pdb	-0.6369060277938843	-1.628000020980835
6q18.pdb	6q18_HL_A_WA102N.pdb	-1.1992244720458984	-2.095900058746338
6q18.pdb	6q18_HL_A_WA102D.pdb	-1.13750159740448	-2.3749001026153564
6q18.pdb	6q18_HL_A_WA102C.pdb	-1.15285062789917	-1.9474999904632568
6q18.pdb	6q18_HL_A_WA102Q.pdb	-0.946583092212677	-1.9443999528884888
6q18.pdb	6q18_HL_A_WA102E.pdb	-0.8508220314979553	-2.3303000926971436
6q18.pdb	6q18_HL_A_WA102G.pdb	-1.0110487937927246	-2.3278000354766846
6q18.pdb	6q18_HL_A_WA102H.pdb	-0.9535009860992432	-1.6017999649047852
6q18.pdb	6q18_HL_A_WA102I.pdb	-1.0231006145477295	-1.55239999294281
6q18.pdb	6q18_HL_A_WA102L.pdb	-1.0611572265625	-1.264299988746643
6q18.pdb	6q18_HL_A_WA102K.pdb	-1.0212767124176025	-1.7828999757766724
6q18.pdb	6q18_HL_A_WA102M.pdb	-0.863627552986145	-1.0023000240325928
6q18.pdb	6q18_HL_A_WA102F.pdb	-0.8815734386444092	-1.347100019454956
6q18.pdb	6q18_HL_A_WA102P.pdb	-0.5323538780212402	-2.247299909591675
6q18.pdb	6q18_HL_A_WA102S.pdb	-1.0575320720672607	-2.352400064468384
6q18.pdb	6q18_HL_A_WA102T.pdb	-1.0621654987335205	-1.874500036239624
6q18.pdb	6q18_HL_A_WA102Y.pdb	-0.7780506610870361	-1.3371000289916992
6q18.pdb	6q18_HL_A_WA102V.pdb	-1.1034507751464844	-1.5497000217437744
6q18.pdb	6q18_HL_A_TA104A.pdb	-0.5543868541717529	-0.8460999727249146
6q18.pdb	6q18_HL_A_TA104R.pdb	-1.4358007907867432	-0.9646999835968018
6q18.pdb	6q18_HL_A_TA104N.pdb	-0.5508604049682617	-0.9829000234603882
6q18.pdb	6q18_HL_A_TA104D.pdb	-0.599876344203949	-1.7174999713897705
6q18.pdb	6q18_HL_A_TA104C.pdb	-0.487050861120224	-0.7200999855995178
6q18.pdb	6q18_HL_A_TA104Q.pdb	-0.26961955428123474	-1.198099970817566
6q18.pdb	6q18_HL_A_TA104E.pdb	-0.25543397665023804	-1.9855999946594238
6q18.pdb	6q18_HL_A_TA104G.pdb	-0.515347957611084	-1.1629999876022339
6q18.pdb	6q18_HL_A_TA104H.pdb	-0.4419096112251282	-2.211199998855591
6q18.pdb	6q18_HL_A_TA104I.pdb	-0.29521414637565613	-0.2393999993801117
6q18.pdb	6q18_HL_A_TA104L.pdb	-0.18784067034721375	-1.5541000366210938
6q18.pdb	6q18_HL_A_TA104K.pdb	-0.16911467909812927	-0.45730000734329224
6q18.pdb	6q18_HL_A_TA104M.pdb	-0.38761967420578003	-0.9301000237464905
6q18.pdb	6q18_HL_A_TA104F.pdb	-0.26434510946273804	-0.9689000248908997
6q18.pdb	6q18_HL_A_TA104P.pdb	0.014201819896697998	-0.7576000094413757
6q18.pdb	6q18_HL_A_TA104S.pdb	-0.6758247017860413	-1.107699990272522
6q18.pdb	6q18_HL_A_TA104W.pdb	-1.2302182912826538	-4.0767998695373535
6q18.pdb	6q18_HL_A_TA104Y.pdb	-0.2550213932991028	-1.375
6q18.pdb	6q18_HL_A_TA104V.pdb	-0.33706897497177124	-0.15569999814033508
6q18.pdb	6q18_HL_A_EA105A.pdb	-0.37181589007377625	-2.603600025177002
6q18.pdb	6q18_HL_A_EA105R.pdb	-1.1014721393585205	-5.088500022888184
6q18.pdb	6q18_HL_A_EA105N.pdb	-0.32551172375679016	-1.8758000135421753
6q18.pdb	6q18_HL_A_EA105D.pdb	-0.43898525834083557	-0.6913999915122986
6q18.pdb	6q18_HL_A_EA105C.pdb	-0.23406097292900085	-2.2067999839782715
6q18.pdb	6q18_HL_A_EA105Q.pdb	-0.2662333846092224	-2.6117000579833984
6q18.pdb	6q18_HL_A_EA105G.pdb	-0.36243298649787903	-2.7627999782562256
6q18.pdb	6q18_HL_A_EA105H.pdb	-1.961153268814087	-6.157599925994873
6q18.pdb	6q18_HL_A_EA105I.pdb	-0.3397011160850525	-1.7943999767303467
6q18.pdb	6q18_HL_A_EA105L.pdb	-0.2635844945907593	-3.4082999229431152
6q18.pdb	6q18_HL_A_EA105K.pdb	-0.21463993191719055	-5.2835001945495605
6q18.pdb	6q18_HL_A_EA105M.pdb	-0.35450273752212524	-2.545300006866455
6q18.pdb	6q18_HL_A_EA105F.pdb	-1.5656712055206299	-6.259200096130371
6q18.pdb	6q18_HL_A_EA105P.pdb	0.08551371097564697	-4.113100051879883
6q18.pdb	6q18_HL_A_EA105S.pdb	-0.5654469728469849	-2.7054998874664307
6q18.pdb	6q18_HL_A_EA105T.pdb	-0.478250652551651	-2.710900068283081
6q18.pdb	6q18_HL_A_EA105W.pdb	-0.3233323395252228	-8.369799613952637
6q18.pdb	6q18_HL_A_EA105Y.pdb	-2.2432539463043213	-6.556600093841553
6q18.pdb	6q18_HL_A_EA105V.pdb	-0.40673065185546875	-2.069000005722046
6q18.pdb	6q18_HL_A_NA107A.pdb	-0.480297714471817	0.16329999268054962
6q18.pdb	6q18_HL_A_NA107R.pdb	-0.3074597716331482	-0.4366999864578247
6q18.pdb	6q18_HL_A_NA107D.pdb	-0.3656010031700134	-0.12300000339746475
6q18.pdb	6q18_HL_A_NA107C.pdb	-0.3472216725349426	0.11060000211000443
6q18.pdb	6q18_HL_A_NA107Q.pdb	-0.17506122589111328	0.23409999907016754
6q18.pdb	6q18_HL_A_NA107E.pdb	-0.3463887572288513	-0.15719999372959137
6q18.pdb	6q18_HL_A_NA107G.pdb	-0.44786354899406433	0.38260000944137573
6q18.pdb	6q18_HL_A_NA107H.pdb	-0.2626453638076782	-0.28760001063346863
6q18.pdb	6q18_HL_A_NA107I.pdb	-1.2813103199005127	0.671999990940094
6q18.pdb	6q18_HL_A_NA107L.pdb	-0.36172109842300415	0.4803999960422516
6q18.pdb	6q18_HL_A_NA107K.pdb	-0.3360257148742676	0.15919999778270721
6q18.pdb	6q18_HL_A_NA107M.pdb	-0.409884512424469	0.5001999735832214
6q18.pdb	6q18_HL_A_NA107F.pdb	-0.26493439078330994	-0.01889999955892563
6q18.pdb	6q18_HL_A_NA107P.pdb	-0.11722797155380249	1.006500005722046
6q18.pdb	6q18_HL_A_NA107S.pdb	-0.5206568241119385	-0.07519999891519547
6q18.pdb	6q18_HL_A_NA107T.pdb	-0.4348025321960449	-0.38999998569488525
6q18.pdb	6q18_HL_A_NA107W.pdb	-0.2742898166179657	-0.06949999928474426
6q18.pdb	6q18_HL_A_NA107Y.pdb	-0.1745002567768097	-0.15690000355243683
6q18.pdb	6q18_HL_A_NA107V.pdb	-1.35275137424469	-0.3111000061035156
6q18.pdb	6q18_HL_A_GA108A.pdb	-7.958581924438477	-4.842800140380859
6q18.pdb	6q18_HL_A_GA108R.pdb	-14.276315689086914	-23.503019332885742
6q18.pdb	6q18_HL_A_GA108N.pdb	-14.867999076843262	-15.880880355834961
6q18.pdb	6q18_HL_A_GA108D.pdb	-12.152841567993164	-15.407529830932617
6q18.pdb	6q18_HL_A_GA108C.pdb	-8.501386642456055	-9.214099884033203
6q18.pdb	6q18_HL_A_GA108Q.pdb	-3.5026910305023193	-9.747599601745605
6q18.pdb	6q18_HL_A_GA108E.pdb	-10.809520721435547	-17.374849319458008
6q18.pdb	6q18_HL_A_GA108H.pdb	-8.640873908996582	-22.23834991455078
6q18.pdb	6q18_HL_A_GA108I.pdb	-2.782980442047119	-7.717800140380859
6q18.pdb	6q18_HL_A_GA108L.pdb	-8.163722038269043	-12.343600273132324
6q18.pdb	6q18_HL_A_GA108K.pdb	-11.521113395690918	-18.254539489746094
6q18.pdb	6q18_HL_A_GA108M.pdb	-2.978604316711426	-4.974699974060059
6q18.pdb	6q18_HL_A_GA108F.pdb	-13.677531242370605	-20.91250991821289
6q18.pdb	6q18_HL_A_GA108P.pdb	-12.886362075805664	-13.808300018310547
6q18.pdb	6q18_HL_A_GA108S.pdb	-8.117464065551758	-10.185600280761719
6q18.pdb	6q18_HL_A_GA108T.pdb	-7.980954647064209	-14.105899810791016
6q18.pdb	6q18_HL_A_GA108W.pdb	-14.404289245605469	-23.840410232543945
6q18.pdb	6q18_HL_A_GA108Y.pdb	-4.1740007400512695	-12.38479995727539
6q18.pdb	6q18_HL_A_GA108V.pdb	-2.9258828163146973	-5.345399856567383
6q18.pdb	6q18_HL_A_LA109A.pdb	-0.5797833204269409	-0.6126999855041504
6q18.pdb	6q18_HL_A_LA109R.pdb	-0.5832037329673767	-0.7096999883651733
6q18.pdb	6q18_HL_A_LA109N.pdb	-0.667170524597168	-0.27079999446868896
6q18.pdb	6q18_HL_A_LA109D.pdb	-0.812176525592804	-0.6886000037193298
6q18.pdb	6q18_HL_A_LA109C.pdb	-0.6044772863388062	-0.6462000012397766
6q18.pdb	6q18_HL_A_LA109Q.pdb	-0.6502947211265564	-0.6876999735832214
6q18.pdb	6q18_HL_A_LA109E.pdb	-0.5941848158836365	-0.6682999730110168
6q18.pdb	6q18_HL_A_LA109G.pdb	-0.40457701683044434	-0.6100999712944031
6q18.pdb	6q18_HL_A_LA109H.pdb	-0.72224360704422	-0.7468000054359436
6q18.pdb	6q18_HL_A_LA109I.pdb	-0.5829328894615173	-0.32899999618530273
6q18.pdb	6q18_HL_A_LA109K.pdb	-0.5652671456336975	-0.6793000102043152
6q18.pdb	6q18_HL_A_LA109M.pdb	-0.5331783294677734	-0.6344000101089478
6q18.pdb	6q18_HL_A_LA109F.pdb	-0.30631282925605774	-0.7224000096321106
6q18.pdb	6q18_HL_A_LA109P.pdb	-0.6598271131515503	-1.4735000133514404
6q18.pdb	6q18_HL_A_LA109S.pdb	-0.786405086517334	-0.5618000030517578
6q18.pdb	6q18_HL_A_LA109T.pdb	-0.7579102516174316	-0.33390000462532043
6q18.pdb	6q18_HL_A_LA109W.pdb	-0.41401994228363037	-0.7479000091552734
6q18.pdb	6q18_HL_A_LA109Y.pdb	-0.49275410175323486	-0.6789000034332275
6q18.pdb	6q18_HL_A_LA109V.pdb	-0.7230160236358643	-0.462799996137619
6q18.pdb	6q18_HL_A_HA132A.pdb	-1.124189853668213	-0.8784000277519226
6q18.pdb	6q18_HL_A_HA132R.pdb	-0.5875362157821655	-2.1849000453948975
6q18.pdb	6q18_HL_A_HA132N.pdb	-0.9492559432983398	-0.9144999980926514
6q18.pdb	6q18_HL_A_HA132D.pdb	-1.0517034530639648	-1.0835000276565552
6q18.pdb	6q18_HL_A_HA132C.pdb	-0.9130576848983765	-0.8677999973297119
6q18.pdb	6q18_HL_A_HA132Q.pdb	-0.8030408024787903	-0.9197999835014343
6q18.pdb	6q18_HL_A_HA132E.pdb	-0.8111332654953003	-1.4020999670028687
6q18.pdb	6q18_HL_A_HA132G.pdb	-1.3000140190124512	-0.8884999752044678
6q18.pdb	6q18_HL_A_HA132I.pdb	-0.9838330149650574	-0.8400999903678894
6q18.pdb	6q18_HL_A_HA132L.pdb	-0.8486893177032471	-1.0360000133514404
6q18.pdb	6q18_HL_A_HA132K.pdb	-0.6052930355072021	-2.3993000984191895
6q18.pdb	6q18_HL_A_HA132M.pdb	-0.6651151180267334	-0.9164999723434448
6q18.pdb	6q18_HL_A_HA132F.pdb	-1.239281177520752	-2.6226999759674072
6q18.pdb	6q18_HL_A_HA132P.pdb	-0.7098357081413269	-0.8871999979019165
6q18.pdb	6q18_HL_A_HA132S.pdb	-1.0954513549804688	-0.8921999931335449
6q18.pdb	6q18_HL_A_HA132T.pdb	-0.9775577783584595	-0.8446999788284302
6q18.pdb	6q18_HL_A_HA132W.pdb	-2.9919357299804688	-5.957499980926514
6q18.pdb	6q18_HL_A_HA132Y.pdb	-3.0037777423858643	-6.7393999099731445
6q18.pdb	6q18_HL_A_HA132V.pdb	-0.9410150051116943	-0.8148999810218811
6q18.pdb	6q18_HL_A_PA134A.pdb	-0.6810047030448914	0.27639999985694885
6q18.pdb	6q18_HL_A_PA134R.pdb	-6.991708755493164	-10.343199729919434
6q18.pdb	6q18_HL_A_PA134N.pdb	-0.7893531918525696	-0.5612999796867371
6q18.pdb	6q18_HL_A_PA134D.pdb	-0.6481320858001709	-1.3032000064849854
6q18.pdb	6q18_HL_A_PA134C.pdb	-0.685072660446167	-0.15279999375343323
6q18.pdb	6q18_HL_A_PA134Q.pdb	-1.2281638383865356	-2.4727001190185547
6q18.pdb	6q18_HL_A_PA134E.pdb	-0.4534202516078949	-1.86080002784729
6q18.pdb	6q18_HL_A_PA134G.pdb	-0.6887607574462891	0.07039999961853027
6q18.pdb	6q18_HL_A_PA134H.pdb	-2.3835909366607666	-4.436500072479248
6q18.pdb	6q18_HL_A_PA134I.pdb	-0.5639633536338806	-0.24529999494552612
6q18.pdb	6q18_HL_A_PA134L.pdb	-0.49576205015182495	-0.14010000228881836
6q18.pdb	6q18_HL_A_PA134K.pdb	-1.1431293487548828	-1.0595999956130981
6q18.pdb	6q18_HL_A_PA134M.pdb	-2.6989734172821045	-2.0994999408721924
6q18.pdb	6q18_HL_A_PA134F.pdb	-6.123135566711426	-4.985199928283691
6q18.pdb	6q18_HL_A_PA134S.pdb	-0.5355295538902283	0.0722000002861023
6q18.pdb	6q18_HL_A_PA134T.pdb	-0.640259325504303	-0.010099999606609344
6q18.pdb	6q18_HL_A_PA134W.pdb	-6.651848793029785	-8.531800270080566
6q18.pdb	6q18_HL_A_PA134Y.pdb	-9.940486907958984	-9.3681001663208
6q18.pdb	6q18_HL_A_PA134V.pdb	-0.6997531056404114	-0.008299999870359898
6q18.pdb	6q18_HL_A_SA135A.pdb	-0.6188586354255676	-0.9307000041007996
6q18.pdb	6q18_HL_A_SA135R.pdb	-0.3869463801383972	-1.7330000400543213
6q18.pdb	6q18_HL_A_SA135N.pdb	-0.7735675573348999	-2.1617000102996826
6q18.pdb	6q18_HL_A_SA135D.pdb	-0.9812670946121216	-2.023900032043457
6q18.pdb	6q18_HL_A_SA135C.pdb	-0.622642993927002	-1.1532000303268433
6q18.pdb	6q18_HL_A_SA135Q.pdb	-0.4148794710636139	-1.809000015258789
6q18.pdb	6q18_HL_A_SA135E.pdb	-0.909099817276001	-3.3257999420166016
6q18.pdb	6q18_HL_A_SA135G.pdb	-0.9275112748146057	-1.2860000133514404
6q18.pdb	6q18_HL_A_SA135H.pdb	-0.5790050029754639	-1.3935999870300293
6q18.pdb	6q18_HL_A_SA135I.pdb	-0.46410176157951355	-1.4146000146865845
6q18.pdb	6q18_HL_A_SA135L.pdb	-0.11033681035041809	-2.2379000186920166
6q18.pdb	6q18_HL_A_SA135K.pdb	-0.8346177339553833	-2.8457000255584717
6q18.pdb	6q18_HL_A_SA135M.pdb	-0.4037386178970337	-1.090499997138977
6q18.pdb	6q18_HL_A_SA135F.pdb	-0.8703436851501465	-2.504699945449829
6q18.pdb	6q18_HL_A_SA135P.pdb	-4.318212032318115	-5.144499778747559
6q18.pdb	6q18_HL_A_SA135T.pdb	-0.5338202714920044	-1.317199945449829
6q18.pdb	6q18_HL_A_SA135W.pdb	-4.239560604095459	-5.638999938964844
6q18.pdb	6q18_HL_A_SA135Y.pdb	-13.940362930297852	-15.59080982208252
6q18.pdb	6q18_HL_A_SA135V.pdb	-0.4448867440223694	-1.0117000341415405
6q18.pdb	6q18_HL_A_NA136A.pdb	-1.0713865756988525	0.8539999723434448
6q18.pdb	6q18_HL_A_NA136R.pdb	-0.5035423040390015	0.30730000138282776
6q18.pdb	6q18_HL_A_NA136D.pdb	-1.1853054761886597	-0.7317000031471252
6q18.pdb	6q18_HL_A_NA136C.pdb	0.060089051723480225	-0.22269999980926514
6q18.pdb	6q18_HL_A_NA136Q.pdb	-1.1466631889343262	-0.41990000009536743
6q18.pdb	6q18_HL_A_NA136E.pdb	-1.1199688911437988	-0.5428000092506409
6q18.pdb	6q18_HL_A_NA136G.pdb	-1.0053821802139282	-0.839900016784668
6q18.pdb	6q18_HL_A_NA136H.pdb	-1.1604738235473633	-0.5685999989509583
6q18.pdb	6q18_HL_A_NA136I.pdb	-0.13780251145362854	-0.16369999945163727
6q18.pdb	6q18_HL_A_NA136L.pdb	-1.0441182851791382	-0.5856999754905701
6q18.pdb	6q18_HL_A_NA136K.pdb	-0.22622370719909668	0.3449000120162964
6q18.pdb	6q18_HL_A_NA136M.pdb	-0.29598328471183777	0.8223000168800354
6q18.pdb	6q18_HL_A_NA136F.pdb	-0.9386487007141113	0.1615999937057495
6q18.pdb	6q18_HL_A_NA136P.pdb	-0.4827512800693512	0.22540000081062317
6q18.pdb	6q18_HL_A_NA136S.pdb	-1.2084083557128906	-0.08669999986886978
6q18.pdb	6q18_HL_A_NA136T.pdb	-0.3462909162044525	-0.23669999837875366
6q18.pdb	6q18_HL_A_NA136W.pdb	-0.8833479285240173	0.05429999902844429
6q18.pdb	6q18_HL_A_NA136Y.pdb	-0.8745874166488647	-0.34040001034736633
6q18.pdb	6q18_HL_A_NA136V.pdb	-0.25814884901046753	0.6485999822616577
6q18.pdb	6q18_HL_A_RA138A.pdb	-0.7979072332382202	-1.434999942779541
6q18.pdb	6q18_HL_A_RA138N.pdb	-0.8759979009628296	-1.0440000295639038
6q18.pdb	6q18_HL_A_RA138D.pdb	-0.8292852640151978	-1.1081000566482544
6q18.pdb	6q18_HL_A_RA138C.pdb	-0.7592003345489502	-1.2630000114440918
6q18.pdb	6q18_HL_A_RA138Q.pdb	-0.6898516416549683	-0.7840999960899353
6q18.pdb	6q18_HL_A_RA138E.pdb	-0.8008737564086914	-1.4457000494003296
6q18.pdb	6q18_HL_A_RA138G.pdb	-0.8016908168792725	-1.5456000566482544
6q18.pdb	6q18_HL_A_RA138H.pdb	-0.7894974946975708	-0.4415000081062317
6q18.pdb	6q18_HL_A_RA138I.pdb	-0.8841966390609741	-1.1024999618530273
6q18.pdb	6q18_HL_A_RA138L.pdb	-0.8348982334136963	-1.1016000509262085
6q18.pdb	6q18_HL_A_RA138K.pdb	-0.8057959675788879	-1.4120999574661255
6q18.pdb	6q18_HL_A_RA138M.pdb	-0.7952325940132141	-0.032999999821186066
6q18.pdb	6q18_HL_A_RA138F.pdb	-0.6258456110954285	0.914900004863739
6q18.pdb	6q18_HL_A_RA138P.pdb	-0.6348522901535034	-1.8767000436782837
6q18.pdb	6q18_HL_A_RA138S.pdb	-0.8732423186302185	-1.4264999628067017
6q18.pdb	6q18_HL_A_RA138T.pdb	-0.9162184000015259	-1.2670999765396118
6q18.pdb	6q18_HL_A_RA138W.pdb	-0.7280005812644958	-1.7920000553131104
6q18.pdb	6q18_HL_A_RA138Y.pdb	-0.36541029810905457	2.456700086593628
6q18.pdb	6q18_HL_A_RA138V.pdb	-0.8512814044952393	-1.0951000452041626
6q18.pdb	6q18_HL_A_DA139A.pdb	-1.4131439924240112	-4.578700065612793
6q18.pdb	6q18_HL_A_DA139R.pdb	-2.3293039798736572	-9.822099685668945
6q18.pdb	6q18_HL_A_DA139N.pdb	-0.7141079306602478	-8.703100204467773
6q18.pdb	6q18_HL_A_DA139C.pdb	-0.5985099673271179	-4.579999923706055
6q18.pdb	6q18_HL_A_DA139Q.pdb	-1.629589319229126	-10.8927001953125
6q18.pdb	6q18_HL_A_DA139E.pdb	-0.951468825340271	-6.981100082397461
6q18.pdb	6q18_HL_A_DA139G.pdb	-1.370213508605957	-4.802599906921387
6q18.pdb	6q18_HL_A_DA139H.pdb	-7.2660017013549805	-13.518400192260742
6q18.pdb	6q18_HL_A_DA139I.pdb	-3.4661991596221924	-5.0630998611450195
6q18.pdb	6q18_HL_A_DA139L.pdb	-1.0068742036819458	-8.007800102233887
6q18.pdb	6q18_HL_A_DA139K.pdb	-1.0088248252868652	-6.040500164031982
6q18.pdb	6q18_HL_A_DA139M.pdb	-0.7671382427215576	-7.269199848175049
6q18.pdb	6q18_HL_A_DA139F.pdb	-6.671213626861572	-8.29539966583252
6q18.pdb	6q18_HL_A_DA139P.pdb	-1.0971335172653198	-3.920799970626831
6q18.pdb	6q18_HL_A_DA139S.pdb	-1.1977721452713013	-4.646699905395508
6q18.pdb	6q18_HL_A_DA139T.pdb	-1.287341594696045	-3.7783000469207764
6q18.pdb	6q18_HL_A_DA139W.pdb	-9.357954025268555	-20.248899459838867
6q18.pdb	6q18_HL_A_DA139Y.pdb	-6.369937419891357	-19.266759872436523
6q18.pdb	6q18_HL_A_DA139V.pdb	-1.2060085535049438	-3.34879994392395
6q18.pdb	6q18_HL_A_RA141A.pdb	-0.7939797043800354	-1.3101999759674072
6q18.pdb	6q18_HL_A_RA141N.pdb	-0.8014892935752869	-1.356600046157837
6q18.pdb	6q18_HL_A_RA141D.pdb	-0.8070132732391357	-3.2630999088287354
6q18.pdb	6q18_HL_A_RA141C.pdb	-0.742627739906311	-1.377500057220459
6q18.pdb	6q18_HL_A_RA141Q.pdb	-0.9001443386077881	-1.6483999490737915
6q18.pdb	6q18_HL_A_RA141E.pdb	-0.841178297996521	-1.719099998474121
6q18.pdb	6q18_HL_A_RA141G.pdb	-0.7563232183456421	-1.3624999523162842
6q18.pdb	6q18_HL_A_RA141H.pdb	-0.7096797823905945	-1.5312000513076782
6q18.pdb	6q18_HL_A_RA141I.pdb	-0.7245687246322632	-2.2330000400543213
6q18.pdb	6q18_HL_A_RA141L.pdb	-0.7786443829536438	-1.478600025177002
6q18.pdb	6q18_HL_A_RA141K.pdb	-0.5693116784095764	-0.6248999834060669
6q18.pdb	6q18_HL_A_RA141M.pdb	-0.853529691696167	-1.1382999420166016
6q18.pdb	6q18_HL_A_RA141F.pdb	-0.38801711797714233	-0.7139999866485596
6q18.pdb	6q18_HL_A_RA141P.pdb	-0.8405938148498535	-1.416100025177002
6q18.pdb	6q18_HL_A_RA141S.pdb	-0.8737872838973999	-1.4536000490188599
6q18.pdb	6q18_HL_A_RA141T.pdb	-0.7458193302154541	-2.5220999717712402
6q18.pdb	6q18_HL_A_RA141W.pdb	-0.31635499000549316	-1.6138999462127686
6q18.pdb	6q18_HL_A_RA141Y.pdb	-0.2822130024433136	-1.0485999584197998
6q18.pdb	6q18_HL_A_RA141V.pdb	-0.8387658596038818	-2.234499931335449
6q18.pdb	6q18_HL_A_AA142R.pdb	-0.6869274377822876	-3.0035998821258545
6q18.pdb	6q18_HL_A_AA142N.pdb	-0.5446953773498535	-3.3447000980377197
6q18.pdb	6q18_HL_A_AA142D.pdb	-0.7781862020492554	-1.4805999994277954
6q18.pdb	6q18_HL_A_AA142C.pdb	-0.3173151910305023	-1.023900032043457
6q18.pdb	6q18_HL_A_AA142Q.pdb	-0.5232353210449219	-0.6840999722480774
6q18.pdb	6q18_HL_A_AA142E.pdb	-0.37875041365623474	1.3687000274658203
6q18.pdb	6q18_HL_A_AA142G.pdb	-0.5160854458808899	-0.9315000176429749
6q18.pdb	6q18_HL_A_AA142H.pdb	-11.919034004211426	-10.617300033569336
6q18.pdb	6q18_HL_A_AA142I.pdb	-1.715400218963623	-0.7511000037193298
6q18.pdb	6q18_HL_A_AA142L.pdb	-0.49763908982276917	-0.3465000092983246
6q18.pdb	6q18_HL_A_AA142K.pdb	-0.36328983306884766	-2.000999927520752
6q18.pdb	6q18_HL_A_AA142M.pdb	-0.36430084705352783	0.7055000066757202
6q18.pdb	6q18_HL_A_AA142F.pdb	-2.725257396697998	-1.4544999599456787
6q18.pdb	6q18_HL_A_AA142P.pdb	-0.20883935689926147	-1.0530999898910522
6q18.pdb	6q18_HL_A_AA142S.pdb	-0.14818602800369263	-0.8486999869346619
6q18.pdb	6q18_HL_A_AA142T.pdb	-1.7183434963226318	-0.2379000037908554
6q18.pdb	6q18_HL_A_AA142W.pdb	-3.111743450164795	-9.754199981689453
6q18.pdb	6q18_HL_A_AA142Y.pdb	-3.058666706085205	-2.3912999629974365
6q18.pdb	6q18_HL_A_AA142V.pdb	-1.8138659000396729	-0.7408999800682068
6q18.pdb	6q18_HL_A_IA143A.pdb	-0.8574272394180298	-1.544600009918213
6q18.pdb	6q18_HL_A_IA143R.pdb	-1.1211193799972534	-4.533899784088135
6q18.pdb	6q18_HL_A_IA143N.pdb	-0.8795272707939148	-1.9979000091552734
6q18.pdb	6q18_HL_A_IA143D.pdb	-0.9142696857452393	-2.872999906539917
6q18.pdb	6q18_HL_A_IA143C.pdb	-0.4804876148700714	0.19519999623298645
6q18.pdb	6q18_HL_A_IA143Q.pdb	-0.5333733558654785	-1.5413000583648682
6q18.pdb	6q18_HL_A_IA143E.pdb	-0.5890759229660034	-2.977400064468384
6q18.pdb	6q18_HL_A_IA143G.pdb	-0.8943148851394653	-2.4349000453948975
6q18.pdb	6q18_HL_A_IA143H.pdb	-0.6539336442947388	-2.3629000186920166
6q18.pdb	6q18_HL_A_IA143L.pdb	-0.656376302242279	-1.1792000532150269
6q18.pdb	6q18_HL_A_IA143K.pdb	-0.9565093517303467	-3.045300006866455
6q18.pdb	6q18_HL_A_IA143M.pdb	-0.7027357220649719	-1.0907000303268433
6q18.pdb	6q18_HL_A_IA143F.pdb	-2.228902578353882	-4.7993998527526855
6q18.pdb	6q18_HL_A_IA143P.pdb	-0.8159670829772949	-1.6370999813079834
6q18.pdb	6q18_HL_A_IA143S.pdb	-0.7503268718719482	-1.0403000116348267
6q18.pdb	6q18_HL_A_IA143T.pdb	-0.721035897731781	-0.5999000072479248
6q18.pdb	6q18_HL_A_IA143W.pdb	-4.900906562805176	-9.816200256347656
6q18.pdb	6q18_HL_A_IA143Y.pdb	-1.3951269388198853	-4.112599849700928
6q18.pdb	6q18_HL_A_IA143V.pdb	-0.4458763301372528	-0.13510000705718994
6q18.pdb	6q18_HL_A_HA145A.pdb	-0.7827956676483154	0.10300000011920929
6q18.pdb	6q18_HL_A_HA145R.pdb	-0.2755981683731079	0.4747999906539917
6q18.pdb	6q18_HL_A_HA145N.pdb	-0.2056298851966858	-0.08160000294446945
6q18.pdb	6q18_HL_A_HA145D.pdb	-0.8581772446632385	0.24040000140666962
6q18.pdb	6q18_HL_A_HA145C.pdb	-0.806334376335144	0.006899999920278788
6q18.pdb	6q18_HL_A_HA145Q.pdb	-0.7555525898933411	0.6793000102043152
6q18.pdb	6q18_HL_A_HA145E.pdb	-0.8329619765281677	0.06459999829530716
6q18.pdb	6q18_HL_A_HA145G.pdb	-0.8006974458694458	0.3091000020503998
6q18.pdb	6q18_HL_A_HA145I.pdb	-0.6627474427223206	0.4749999940395355
6q18.pdb	6q18_HL_A_HA145L.pdb	-0.28684207797050476	0.7253000140190125
6q18.pdb	6q18_HL_A_HA145K.pdb	-0.6499840021133423	0.6353999972343445
6q18.pdb	6q18_HL_A_HA145M.pdb	-0.4208863377571106	0.4465000033378601
6q18.pdb	6q18_HL_A_HA145F.pdb	-0.22954308986663818	0.8317999839782715
6q18.pdb	6q18_HL_A_HA145P.pdb	-0.3046732544898987	0.1039000004529953
6q18.pdb	6q18_HL_A_HA145S.pdb	-0.8912919759750366	-0.20260000228881836
6q18.pdb	6q18_HL_A_HA145T.pdb	-0.636618971824646	0.3125
6q18.pdb	6q18_HL_A_HA145W.pdb	-0.33542001247406006	0.08349999785423279
6q18.pdb	6q18_HL_A_HA145Y.pdb	-0.3417697548866272	0.5164999961853027
6q18.pdb	6q18_HL_A_HA145V.pdb	-0.7272125482559204	0.10029999911785126
6q18.pdb	6q18_HL_A_GA174A.pdb	-0.4865350127220154	-0.06960000097751617
6q18.pdb	6q18_HL_A_GA174R.pdb	-0.28662270307540894	0.4065000116825104
6q18.pdb	6q18_HL_A_GA174N.pdb	-0.5164771676063538	-0.07240000367164612
6q18.pdb	6q18_HL_A_GA174D.pdb	-0.28875595331192017	-0.1542000025510788
6q18.pdb	6q18_HL_A_GA174C.pdb	-0.3286309838294983	-0.07320000231266022
6q18.pdb	6q18_HL_A_GA174Q.pdb	-0.2193666398525238	-0.0007999999797903001
6q18.pdb	6q18_HL_A_GA174E.pdb	-0.469123899936676	-0.19020000100135803
6q18.pdb	6q18_HL_A_GA174H.pdb	-0.2989370822906494	-0.20469999313354492
6q18.pdb	6q18_HL_A_GA174I.pdb	-0.42403078079223633	-0.16359999775886536
6q18.pdb	6q18_HL_A_GA174L.pdb	-0.14993128180503845	-0.1712000072002411
6q18.pdb	6q18_HL_A_GA174K.pdb	-0.21095609664916992	0.025800000876188278
6q18.pdb	6q18_HL_A_GA174M.pdb	-0.19738471508026123	0.07530000060796738
6q18.pdb	6q18_HL_A_GA174F.pdb	-0.10352712869644165	0.07410000264644623
6q18.pdb	6q18_HL_A_GA174P.pdb	-0.05231389403343201	-0.1014999970793724
6q18.pdb	6q18_HL_A_GA174S.pdb	-0.6583266258239746	-0.07020000368356705
6q18.pdb	6q18_HL_A_GA174T.pdb	-0.6696277856826782	-0.1696999967098236
6q18.pdb	6q18_HL_A_GA174W.pdb	-0.1291162371635437	-0.12520000338554382
6q18.pdb	6q18_HL_A_GA174Y.pdb	-0.08430466055870056	-0.08820000290870667
6q18.pdb	6q18_HL_A_GA174V.pdb	-0.5219722986221313	-0.15489999949932098
6q18.pdb	6q18_HL_A_QA175A.pdb	-0.581071674823761	0.1761000007390976
6q18.pdb	6q18_HL_A_QA175R.pdb	-0.38988998532295227	0.38269999623298645
6q18.pdb	6q18_HL_A_QA175N.pdb	-0.6042193174362183	-0.07580000162124634
6q18.pdb	6q18_HL_A_QA175D.pdb	-0.37586164474487305	-0.34630000591278076
6q18.pdb	6q18_HL_A_QA175C.pdb	-0.4375890791416168	0.05660000070929527
6q18.pdb	6q18_HL_A_QA175E.pdb	-0.47903063893318176	-0.9797999858856201
6q18.pdb	6q18_HL_A_QA175G.pdb	-0.46456074714660645	-0.1574999988079071
6q18.pdb	6q18_HL_A_QA175H.pdb	-0.17427480220794678	0.11500000208616257
6q18.pdb	6q18_HL_A_QA175I.pdb	-0.590103030204773	0.49559998512268066
6q18.pdb	6q18_HL_A_QA175L.pdb	-0.2881366014480591	0.44859999418258667
6q18.pdb	6q18_HL_A_QA175K.pdb	-0.6310282349586487	-0.02160000056028366
6q18.pdb	6q18_HL_A_QA175M.pdb	-0.23600128293037415	0.38339999318122864
6q18.pdb	6q18_HL_A_QA175F.pdb	0.0069716572761535645	0.09700000286102295
6q18.pdb	6q18_HL_A_QA175P.pdb	-0.5506075024604797	-0.14090000092983246
6q18.pdb	6q18_HL_A_QA175S.pdb	-0.5136780142784119	-0.31949999928474426
6q18.pdb	6q18_HL_A_QA175T.pdb	-0.591995120048523	0.10830000042915344
6q18.pdb	6q18_HL_A_QA175W.pdb	-0.32631993293762207	1.2598999738693237
6q18.pdb	6q18_HL_A_QA175Y.pdb	-0.11004602909088135	-0.6200000047683716
6q18.pdb	6q18_HL_A_QA175V.pdb	-0.5343384146690369	0.30329999327659607
6q18.pdb	6q18_HL_A_EA176A.pdb	-0.6242949366569519	-2.154900074005127
6q18.pdb	6q18_HL_A_EA176R.pdb	-0.8755357265472412	-1.8456000089645386
6q18.pdb	6q18_HL_A_EA176N.pdb	-0.6658802032470703	-2.3289999961853027
6q18.pdb	6q18_HL_A_EA176D.pdb	-0.9388218522071838	-2.4093000888824463
6q18.pdb	6q18_HL_A_EA176C.pdb	-0.6597787141799927	-2.3921000957489014
6q18.pdb	6q18_HL_A_EA176Q.pdb	-0.5076504945755005	-1.541599988937378
6q18.pdb	6q18_HL_A_EA176G.pdb	-0.8983492851257324	-2.9883999824523926
6q18.pdb	6q18_HL_A_EA176H.pdb	-0.9323397874832153	-2.473099946975708
6q18.pdb	6q18_HL_A_EA176I.pdb	-0.6252195239067078	-1.5425000190734863
6q18.pdb	6q18_HL_A_EA176L.pdb	-0.8620034456253052	-1.7315000295639038
6q18.pdb	6q18_HL_A_EA176K.pdb	-0.7446384429931641	-2.2948999404907227
6q18.pdb	6q18_HL_A_EA176M.pdb	-0.6010472774505615	-1.3712999820709229
6q18.pdb	6q18_HL_A_EA176F.pdb	-0.45686525106430054	-1.5681999921798706
6q18.pdb	6q18_HL_A_EA176P.pdb	-3.0177242755889893	-3.9305999279022217
6q18.pdb	6q18_HL_A_EA176S.pdb	-0.8764960765838623	-2.827899932861328
6q18.pdb	6q18_HL_A_EA176T.pdb	-0.7661559581756592	-2.930000066757202
6q18.pdb	6q18_HL_A_EA176W.pdb	-0.5123655200004578	-2.0508999824523926
6q18.pdb	6q18_HL_A_EA176Y.pdb	-0.6359095573425293	-2.6491000652313232
6q18.pdb	6q18_HL_A_EA176V.pdb	-0.7100713849067688	-1.6405999660491943
6q18.pdb	6q18_HL_A_GA177A.pdb	-0.48288285732269287	-0.8801000118255615
6q18.pdb	6q18_HL_A_GA177R.pdb	-6.5244221687316895	-6.064599990844727
6q18.pdb	6q18_HL_A_GA177N.pdb	-0.369424045085907	-0.5580999851226807
6q18.pdb	6q18_HL_A_GA177D.pdb	-0.91584712266922	-1.1007000207901
6q18.pdb	6q18_HL_A_GA177C.pdb	-0.7473349571228027	-1.226099967956543
6q18.pdb	6q18_HL_A_GA177Q.pdb	-9.127631187438965	-12.217599868774414
6q18.pdb	6q18_HL_A_GA177E.pdb	-1.191577434539795	-5.336599826812744
6q18.pdb	6q18_HL_A_GA177H.pdb	-19.75790023803711	-34.86465072631836
6q18.pdb	6q18_HL_A_GA177I.pdb	-10.322647094726562	-10.740400314331055
6q18.pdb	6q18_HL_A_GA177L.pdb	-10.114850044250488	-11.390299797058105
6q18.pdb	6q18_HL_A_GA177K.pdb	-15.629096984863281	-21.557920455932617
6q18.pdb	6q18_HL_A_GA177M.pdb	-0.1994079351425171	-3.7771999835968018
6q18.pdb	6q18_HL_A_GA177F.pdb	-19.246248245239258	-28.15730094909668
6q18.pdb	6q18_HL_A_GA177P.pdb	-2.408219575881958	-5.511499881744385
6q18.pdb	6q18_HL_A_GA177S.pdb	-1.2778499126434326	-2.3171000480651855
6q18.pdb	6q18_HL_A_GA177T.pdb	-1.155074119567871	-1.6181000471115112
6q18.pdb	6q18_HL_A_GA177W.pdb	-15.057719230651855	-28.156490325927734
6q18.pdb	6q18_HL_A_GA177Y.pdb	-21.249582290649414	-34.73244094848633
6q18.pdb	6q18_HL_A_GA177V.pdb	-0.35651353001594543	-0.7483999729156494
6okm.pdb	6okm_HL_R_TH29A.pdb	-0.5619938969612122	0.030400000512599945
6okm.pdb	6okm_HL_R_TH29R.pdb	-0.3477290868759155	-0.048500001430511475
6okm.pdb	6okm_HL_R_TH29N.pdb	-0.5252931118011475	0.04450000077486038
6okm.pdb	6okm_HL_R_TH29D.pdb	-0.5492604374885559	0.11959999799728394
6okm.pdb	6okm_HL_R_TH29C.pdb	-0.43881022930145264	0.01850000023841858
6okm.pdb	6okm_HL_R_TH29Q.pdb	-0.4523700177669525	0.008999999612569809
6okm.pdb	6okm_HL_R_TH29E.pdb	-0.3536936342716217	0.06289999932050705
6okm.pdb	6okm_HL_R_TH29G.pdb	-0.47812098264694214	0.04600000008940697
6okm.pdb	6okm_HL_R_TH29H.pdb	-0.6265515089035034	0.3540000021457672
6okm.pdb	6okm_HL_R_TH29I.pdb	-0.40260639786720276	0.007400000002235174
6okm.pdb	6okm_HL_R_TH29L.pdb	-0.3627796769142151	-0.02070000022649765
6okm.pdb	6okm_HL_R_TH29K.pdb	-0.40919965505599976	-0.025200000032782555
6okm.pdb	6okm_HL_R_TH29M.pdb	-0.357557475566864	-0.010300000198185444
6okm.pdb	6okm_HL_R_TH29F.pdb	-0.22345620393753052	0.0430000014603138
6okm.pdb	6okm_HL_R_TH29P.pdb	-0.0717797577381134	0.041999999433755875
6okm.pdb	6okm_HL_R_TH29S.pdb	-0.5509696006774902	0.06589999794960022
6okm.pdb	6okm_HL_R_TH29W.pdb	-0.1484777331352234	0.0013000000035390258
6okm.pdb	6okm_HL_R_TH29Y.pdb	-0.2082144021987915	0.10509999841451645
6okm.pdb	6okm_HL_R_TH29V.pdb	-0.4526727795600891	0.007799999788403511
6okm.pdb	6okm_HL_R_NH30A.pdb	-0.7821329832077026	-0.23160000145435333
6okm.pdb	6okm_HL_R_NH30R.pdb	-0.6173126697540283	0.28600001335144043
6okm.pdb	6okm_HL_R_NH30D.pdb	-0.23909468948841095	-0.08229999989271164
6okm.pdb	6okm_HL_R_NH30C.pdb	-0.6473954319953918	0.08349999785423279
6okm.pdb	6okm_HL_R_NH30Q.pdb	-0.514686644077301	-0.15459999442100525
6okm.pdb	6okm_HL_R_NH30E.pdb	-0.3234451413154602	0.07940000295639038
6okm.pdb	6okm_HL_R_NH30G.pdb	-0.7616272568702698	-0.5422000288963318
6okm.pdb	6okm_HL_R_NH30H.pdb	-0.5094146132469177	0.4221000075340271
6okm.pdb	6okm_HL_R_NH30I.pdb	-0.7007385492324829	-0.10180000215768814
6okm.pdb	6okm_HL_R_NH30L.pdb	-0.3689764738082886	1.0269999504089355
6okm.pdb	6okm_HL_R_NH30K.pdb	-0.36643943190574646	1.5205999612808228
6okm.pdb	6okm_HL_R_NH30M.pdb	-0.6695432066917419	0.6628000140190125
6okm.pdb	6okm_HL_R_NH30F.pdb	-0.5669840574264526	0.5515000224113464
6okm.pdb	6okm_HL_R_NH30P.pdb	-0.7560703754425049	-0.4544999897480011
6okm.pdb	6okm_HL_R_NH30S.pdb	-0.8580015897750854	-0.6402999758720398
6okm.pdb	6okm_HL_R_NH30T.pdb	-0.7636294364929199	0.10509999841451645
6okm.pdb	6okm_HL_R_NH30W.pdb	-0.5724706053733826	0.20080000162124634
6okm.pdb	6okm_HL_R_NH30Y.pdb	-0.5341635942459106	0.24169999361038208
6okm.pdb	6okm_HL_R_NH30V.pdb	-0.5714004635810852	0.9678999781608582
6okm.pdb	6okm_HL_R_YH31A.pdb	-0.40088534355163574	-0.9271000027656555
6okm.pdb	6okm_HL_R_YH31R.pdb	-0.5916468501091003	-1.0743999481201172
6okm.pdb	6okm_HL_R_YH31N.pdb	-0.7732194066047668	-1.5378999710083008
6okm.pdb	6okm_HL_R_YH31D.pdb	-0.5600391626358032	-0.15389999747276306
6okm.pdb	6okm_HL_R_YH31C.pdb	-0.3704843521118164	-0.819100022315979
6okm.pdb	6okm_HL_R_YH31Q.pdb	-0.52681565284729	-1.2400000095367432
6okm.pdb	6okm_HL_R_YH31E.pdb	-0.5846645832061768	0.26600000262260437
6okm.pdb	6okm_HL_R_YH31G.pdb	-0.3371226191520691	-1.0081000328063965
6okm.pdb	6okm_HL_R_YH31H.pdb	-0.604553759098053	-0.9358000159263611
6okm.pdb	6okm_HL_R_YH31I.pdb	-0.6113524436950684	0.02669999934732914
6okm.pdb	6okm_HL_R_YH31L.pdb	-0.6027599573135376	-0.18889999389648438
6okm.pdb	6okm_HL_R_YH31K.pdb	-0.3854176104068756	-1.4326000213623047
6okm.pdb	6okm_HL_R_YH31M.pdb	-0.36665210127830505	0.8090999722480774
6okm.pdb	6okm_HL_R_YH31F.pdb	-0.5510984659194946	0.39430001378059387
6okm.pdb	6okm_HL_R_YH31P.pdb	-0.5807384252548218	-0.5307000279426575
6okm.pdb	6okm_HL_R_YH31S.pdb	-0.6741812229156494	-1.257699966430664
6okm.pdb	6okm_HL_R_YH31T.pdb	-0.7270499467849731	-0.7954999804496765
6okm.pdb	6okm_HL_R_YH31W.pdb	-0.7941843271255493	1.2760000228881836
6okm.pdb	6okm_HL_R_YH31V.pdb	-0.5879892110824585	-0.4650999903678894
6okm.pdb	6okm_HL_R_LH32A.pdb	-0.57464599609375	-1.718400001525879
6okm.pdb	6okm_HL_R_LH32R.pdb	-0.5001684427261353	-2.6068999767303467
6okm.pdb	6okm_HL_R_LH32N.pdb	-0.8093514442443848	-1.7252000570297241
6okm.pdb	6okm_HL_R_LH32D.pdb	-0.8895711898803711	-2.9247000217437744
6okm.pdb	6okm_HL_R_LH32C.pdb	-0.4841787815093994	-1.4532999992370605
6okm.pdb	6okm_HL_R_LH32Q.pdb	-0.5119938850402832	-2.2916998863220215
6okm.pdb	6okm_HL_R_LH32E.pdb	-0.580440104007721	-3.2430999279022217
6okm.pdb	6okm_HL_R_LH32G.pdb	-0.7208621501922607	-2.0034000873565674
6okm.pdb	6okm_HL_R_LH32H.pdb	-0.4366764724254608	-1.0024000406265259
6okm.pdb	6okm_HL_R_LH32I.pdb	-0.6287853717803955	-0.7067999839782715
6okm.pdb	6okm_HL_R_LH32K.pdb	-1.060368537902832	-1.2759000062942505
6okm.pdb	6okm_HL_R_LH32M.pdb	-0.2887985110282898	0.2897000014781952
6okm.pdb	6okm_HL_R_LH32F.pdb	-0.5169018507003784	1.3717999458312988
6okm.pdb	6okm_HL_R_LH32P.pdb	-0.014882594347000122	-1.579800009727478
6okm.pdb	6okm_HL_R_LH32S.pdb	-0.658890426158905	-1.9931999444961548
6okm.pdb	6okm_HL_R_LH32T.pdb	-0.64961838722229	-1.4589999914169312
6okm.pdb	6okm_HL_R_LH32W.pdb	-4.072142601013184	-3.1570000648498535
6okm.pdb	6okm_HL_R_LH32Y.pdb	-0.5101309418678284	-0.18889999389648438
6okm.pdb	6okm_HL_R_LH32V.pdb	-0.5389553904533386	-1.138200044631958
6okm.pdb	6okm_HL_R_VH49A.pdb	-1.0505750179290771	-0.6279000043869019
6okm.pdb	6okm_HL_R_VH49R.pdb	-1.5905497074127197	-3.5541000366210938
6okm.pdb	6okm_HL_R_VH49N.pdb	-1.0506831407546997	-0.7541999816894531
6okm.pdb	6okm_HL_R_VH49D.pdb	-1.0451412200927734	-1.6556999683380127
6okm.pdb	6okm_HL_R_VH49C.pdb	-0.7435234785079956	-0.38269999623298645
6okm.pdb	6okm_HL_R_VH49Q.pdb	-0.965406060218811	-0.8259000182151794
6okm.pdb	6okm_HL_R_VH49E.pdb	-0.7677974700927734	-0.289900004863739
6okm.pdb	6okm_HL_R_VH49G.pdb	-1.0150963068008423	-0.9955999851226807
6okm.pdb	6okm_HL_R_VH49H.pdb	-0.9756587743759155	-2.91510009765625
6okm.pdb	6okm_HL_R_VH49I.pdb	-0.5516353249549866	-0.30550000071525574
6okm.pdb	6okm_HL_R_VH49L.pdb	-1.120405673980713	-0.5182999968528748
6okm.pdb	6okm_HL_R_VH49K.pdb	-0.8236037492752075	-0.1005999967455864
6okm.pdb	6okm_HL_R_VH49M.pdb	-0.6883809566497803	-0.359499990940094
6okm.pdb	6okm_HL_R_VH49F.pdb	-10.34737777709961	-9.661800384521484
6okm.pdb	6okm_HL_R_VH49P.pdb	-0.5821830630302429	-0.7324000000953674
6okm.pdb	6okm_HL_R_VH49S.pdb	-1.0120564699172974	-0.8324999809265137
6okm.pdb	6okm_HL_R_VH49T.pdb	-0.7109975218772888	-0.44440001249313354
6okm.pdb	6okm_HL_R_VH49W.pdb	-1.0596957206726074	-0.9074000120162964
6okm.pdb	6okm_HL_R_VH49Y.pdb	-0.8736729621887207	-0.8938999772071838
6okm.pdb	6okm_HL_R_NH51A.pdb	-0.6833299398422241	-0.06589999794960022
6okm.pdb	6okm_HL_R_NH51R.pdb	-0.4777885377407074	0.6557000279426575
6okm.pdb	6okm_HL_R_NH51D.pdb	-0.4589022099971771	-0.4997999966144562
6okm.pdb	6okm_HL_R_NH51C.pdb	-0.6324195265769958	0.05460000038146973
6okm.pdb	6okm_HL_R_NH51Q.pdb	-0.6670113205909729	-0.3077000081539154
6okm.pdb	6okm_HL_R_NH51E.pdb	-0.548034131526947	-0.4221000075340271
6okm.pdb	6okm_HL_R_NH51G.pdb	-0.7311263680458069	-0.3630000054836273
6okm.pdb	6okm_HL_R_NH51H.pdb	-0.3335745334625244	0.49140000343322754
6okm.pdb	6okm_HL_R_NH51I.pdb	-0.4974014461040497	0.5938000082969666
6okm.pdb	6okm_HL_R_NH51L.pdb	-0.7180119752883911	0.8881999850273132
6okm.pdb	6okm_HL_R_NH51K.pdb	-0.38134855031967163	0.2513999938964844
6okm.pdb	6okm_HL_R_NH51M.pdb	-0.6855202913284302	1.6816999912261963
6okm.pdb	6okm_HL_R_NH51F.pdb	-1.2901097536087036	-1.4256999492645264
6okm.pdb	6okm_HL_R_NH51P.pdb	-0.8792130947113037	-2.34060001373291
6okm.pdb	6okm_HL_R_NH51S.pdb	-0.6431965231895447	-0.551800012588501
6okm.pdb	6okm_HL_R_NH51T.pdb	-0.6697485446929932	-0.3831000030040741
6okm.pdb	6okm_HL_R_NH51W.pdb	-1.7074785232543945	-0.9484999775886536
6okm.pdb	6okm_HL_R_NH51Y.pdb	-0.5176462531089783	1.107200026512146
6okm.pdb	6okm_HL_R_NH51V.pdb	-0.5477405786514282	0.4803999960422516
6okm.pdb	6okm_HL_R_DH56A.pdb	-0.5751193761825562	0.0024999999441206455
6okm.pdb	6okm_HL_R_DH56R.pdb	-0.3768739104270935	-0.08049999922513962
6okm.pdb	6okm_HL_R_DH56N.pdb	-0.4876474440097809	-0.08299999684095383
6okm.pdb	6okm_HL_R_DH56C.pdb	-0.6051788926124573	0.2768999934196472
6okm.pdb	6okm_HL_R_DH56Q.pdb	-0.4044803977012634	-0.02630000002682209
6okm.pdb	6okm_HL_R_DH56E.pdb	-0.38087159395217896	-0.011599999852478504
6okm.pdb	6okm_HL_R_DH56G.pdb	-0.5921518802642822	-0.21979999542236328
6okm.pdb	6okm_HL_R_DH56H.pdb	-0.547914445400238	-0.10270000249147415
6okm.pdb	6okm_HL_R_DH56I.pdb	-0.517749547958374	0.39480000734329224
6okm.pdb	6okm_HL_R_DH56L.pdb	-0.4851112961769104	1.0960999727249146
6okm.pdb	6okm_HL_R_DH56K.pdb	-0.5099223852157593	0.6757000088691711
6okm.pdb	6okm_HL_R_DH56M.pdb	-0.3171515166759491	1.2908999919891357
6okm.pdb	6okm_HL_R_DH56F.pdb	-0.1396985650062561	0.9811999797821045
6okm.pdb	6okm_HL_R_DH56P.pdb	-0.5050437450408936	-0.16259999573230743
6okm.pdb	6okm_HL_R_DH56S.pdb	-0.6056503057479858	-0.17589999735355377
6okm.pdb	6okm_HL_R_DH56T.pdb	-0.4827992916107178	-0.13269999623298645
6okm.pdb	6okm_HL_R_DH56W.pdb	-0.40825313329696655	0.878600001335144
6okm.pdb	6okm_HL_R_DH56Y.pdb	-0.19057384133338928	0.7002000212669373
6okm.pdb	6okm_HL_R_DH56V.pdb	-0.5737558603286743	0.3476000130176544
6okm.pdb	6okm_HL_R_YH58A.pdb	-1.1204087734222412	-0.5322999954223633
6okm.pdb	6okm_HL_R_YH58R.pdb	-0.904273509979248	-0.7390999794006348
6okm.pdb	6okm_HL_R_YH58N.pdb	-1.0633728504180908	-0.6557999849319458
6okm.pdb	6okm_HL_R_YH58D.pdb	-0.9735578894615173	-0.8345000147819519
6okm.pdb	6okm_HL_R_YH58C.pdb	-0.657691478729248	-0.6137999892234802
6okm.pdb	6okm_HL_R_YH58Q.pdb	-1.0100486278533936	-0.640500009059906
6okm.pdb	6okm_HL_R_YH58E.pdb	-1.0884807109832764	-0.5385000109672546
6okm.pdb	6okm_HL_R_YH58G.pdb	-1.3267836570739746	-0.7049000263214111
6okm.pdb	6okm_HL_R_YH58H.pdb	-1.082600474357605	-0.754800021648407
6okm.pdb	6okm_HL_R_YH58I.pdb	-0.9812508821487427	-0.29190000891685486
6okm.pdb	6okm_HL_R_YH58L.pdb	-0.8250318765640259	-0.4043999910354614
6okm.pdb	6okm_HL_R_YH58K.pdb	-0.8005239963531494	-0.9549999833106995
6okm.pdb	6okm_HL_R_YH58M.pdb	-0.663793683052063	-0.6394000053405762
6okm.pdb	6okm_HL_R_YH58F.pdb	-0.6392349004745483	-0.42879998683929443
6okm.pdb	6okm_HL_R_YH58P.pdb	-1.5190584659576416	-1.1708999872207642
6okm.pdb	6okm_HL_R_YH58S.pdb	-0.9093724489212036	-0.9099000096321106
6okm.pdb	6okm_HL_R_YH58T.pdb	-0.9443236589431763	-0.9876000285148621
6okm.pdb	6okm_HL_R_YH58W.pdb	-0.6860758662223816	-0.5616999864578247
6okm.pdb	6okm_HL_R_YH58V.pdb	-0.9664761424064636	-0.47929999232292175
6okm.pdb	6okm_HL_R_RH97A.pdb	-0.6997445225715637	0.6327000260353088
6okm.pdb	6okm_HL_R_RH97N.pdb	-0.6089429259300232	0.534600019454956
6okm.pdb	6okm_HL_R_RH97D.pdb	-0.5802821516990662	0.8967999815940857
6okm.pdb	6okm_HL_R_RH97C.pdb	-0.7177343964576721	0.6133999824523926
6okm.pdb	6okm_HL_R_RH97Q.pdb	-0.6410017013549805	1.3381999731063843
6okm.pdb	6okm_HL_R_RH97E.pdb	-0.21666839718818665	1.6481000185012817
6okm.pdb	6okm_HL_R_RH97G.pdb	-0.7316353917121887	0.557699978351593
6okm.pdb	6okm_HL_R_RH97H.pdb	-0.4720292389392853	0.9732000231742859
6okm.pdb	6okm_HL_R_RH97I.pdb	-0.27543896436691284	0.6021000146865845
6okm.pdb	6okm_HL_R_RH97L.pdb	-0.48088690638542175	0.4878999888896942
6okm.pdb	6okm_HL_R_RH97K.pdb	-0.6433104276657104	0.26919999718666077
6okm.pdb	6okm_HL_R_RH97M.pdb	-0.43861156702041626	0.6467999815940857
6okm.pdb	6okm_HL_R_RH97F.pdb	-0.4551776647567749	0.47540000081062317
6okm.pdb	6okm_HL_R_RH97P.pdb	-0.1505497694015503	1.1261999607086182
6okm.pdb	6okm_HL_R_RH97S.pdb	-0.3925265371799469	1.667099952697754
6okm.pdb	6okm_HL_R_RH97T.pdb	-0.5152344107627869	1.242900013923645
6okm.pdb	6okm_HL_R_RH97W.pdb	-0.2606396973133087	2.654900074005127
6okm.pdb	6okm_HL_R_RH97Y.pdb	-0.2869097590446472	0.3212999999523163
6okm.pdb	6okm_HL_R_RH97V.pdb	-0.5842375159263611	1.426800012588501
6okm.pdb	6okm_HL_R_DH98A.pdb	-0.4232015609741211	-2.9110000133514404
6okm.pdb	6okm_HL_R_DH98R.pdb	-0.5536240339279175	-5.28980016708374
6okm.pdb	6okm_HL_R_DH98N.pdb	-0.5115600824356079	-0.6128000020980835
6okm.pdb	6okm_HL_R_DH98C.pdb	-0.1972658932209015	-1.9128999710083008
6okm.pdb	6okm_HL_R_DH98Q.pdb	-0.07061338424682617	-1.9012000560760498
6okm.pdb	6okm_HL_R_DH98E.pdb	-0.2961052656173706	-2.021399974822998
6okm.pdb	6okm_HL_R_DH98G.pdb	-0.6605832576751709	-2.0241000652313232
6okm.pdb	6okm_HL_R_DH98H.pdb	-0.17205384373664856	-1.1516000032424927
6okm.pdb	6okm_HL_R_DH98I.pdb	-0.30668434500694275	-1.0716999769210815
6okm.pdb	6okm_HL_R_DH98L.pdb	-0.3786778450012207	-1.3495999574661255
6okm.pdb	6okm_HL_R_DH98K.pdb	-0.16934329271316528	-4.583000183105469
6okm.pdb	6okm_HL_R_DH98M.pdb	-0.11307528614997864	-0.9692000150680542
6okm.pdb	6okm_HL_R_DH98F.pdb	-1.8593862056732178	-2.0829999446868896
6okm.pdb	6okm_HL_R_DH98P.pdb	-0.448686420917511	-3.238100051879883
6okm.pdb	6okm_HL_R_DH98S.pdb	-0.4838513433933258	-2.387700080871582
6okm.pdb	6okm_HL_R_DH98T.pdb	-0.3700043559074402	-1.9639999866485596
6okm.pdb	6okm_HL_R_DH98W.pdb	-5.903602123260498	-6.997200012207031
6okm.pdb	6okm_HL_R_DH98Y.pdb	-0.3950407803058624	-2.9537999629974365
6okm.pdb	6okm_HL_R_DH98V.pdb	-0.3775063157081604	-1.5614999532699585
6okm.pdb	6okm_HL_R_RH99A.pdb	-0.8486953377723694	-2.3482000827789307
6okm.pdb	6okm_HL_R_RH99N.pdb	-0.6286633014678955	-2.255199909210205
6okm.pdb	6okm_HL_R_RH99D.pdb	-0.5763616561889648	-3.3726999759674072
6okm.pdb	6okm_HL_R_RH99C.pdb	-0.7341651320457458	-1.9154000282287598
6okm.pdb	6okm_HL_R_RH99Q.pdb	-0.30548545718193054	-1.6252000331878662
6okm.pdb	6okm_HL_R_RH99E.pdb	-0.2401299923658371	-2.61929988861084
6okm.pdb	6okm_HL_R_RH99G.pdb	-0.9304633140563965	-2.9458999633789062
6okm.pdb	6okm_HL_R_RH99H.pdb	-0.4932357966899872	-2.6061999797821045
6okm.pdb	6okm_HL_R_RH99I.pdb	-0.6814415454864502	-0.9937999844551086
6okm.pdb	6okm_HL_R_RH99L.pdb	-0.5815253853797913	-0.8799999952316284
6okm.pdb	6okm_HL_R_RH99K.pdb	-0.5100663900375366	-1.1416000127792358
6okm.pdb	6okm_HL_R_RH99M.pdb	-0.3660895824432373	-0.49410000443458557
6okm.pdb	6okm_HL_R_RH99F.pdb	-3.6250908374786377	-4.6722002029418945
6okm.pdb	6okm_HL_R_RH99P.pdb	-0.49548637866973877	-2.1810998916625977
6okm.pdb	6okm_HL_R_RH99S.pdb	-0.8905073404312134	-2.9990999698638916
6okm.pdb	6okm_HL_R_RH99T.pdb	-0.7850764989852905	-1.9764000177383423
6okm.pdb	6okm_HL_R_RH99W.pdb	-2.8135738372802734	-4.043499946594238
6okm.pdb	6okm_HL_R_RH99Y.pdb	-0.6837587356567383	-1.2063000202178955
6okm.pdb	6okm_HL_R_RH99V.pdb	-0.6856895685195923	-0.3977000117301941
6okm.pdb	6okm_HL_R_YL32A.pdb	-0.7369828224182129	-1.0950000286102295
6okm.pdb	6okm_HL_R_YL32R.pdb	-0.49916568398475647	-1.4240000247955322
6okm.pdb	6okm_HL_R_YL32N.pdb	-0.6494225263595581	-1.1109999418258667
6okm.pdb	6okm_HL_R_YL32D.pdb	-0.7412995100021362	-1.4101999998092651
6okm.pdb	6okm_HL_R_YL32C.pdb	-0.6177369356155396	-1.2996000051498413
6okm.pdb	6okm_HL_R_YL32Q.pdb	-0.7490943074226379	-1.280900001525879
6okm.pdb	6okm_HL_R_YL32E.pdb	-0.3964763879776001	-1.232699990272522
6okm.pdb	6okm_HL_R_YL32G.pdb	-0.6507822275161743	-1.7753000259399414
6okm.pdb	6okm_HL_R_YL32H.pdb	-0.6026480197906494	-0.3107999861240387
6okm.pdb	6okm_HL_R_YL32I.pdb	-0.7925333380699158	-2.161099910736084
6okm.pdb	6okm_HL_R_YL32L.pdb	-0.5715405941009521	-0.27869999408721924
6okm.pdb	6okm_HL_R_YL32K.pdb	-0.5854629278182983	-0.9671000242233276
6okm.pdb	6okm_HL_R_YL32M.pdb	-0.5340322256088257	-0.6531000137329102
6okm.pdb	6okm_HL_R_YL32F.pdb	-0.4908461570739746	0.1703999936580658
6okm.pdb	6okm_HL_R_YL32P.pdb	-0.4042060077190399	-1.4107999801635742
6okm.pdb	6okm_HL_R_YL32S.pdb	-0.7381980419158936	-1.6908999681472778
6okm.pdb	6okm_HL_R_YL32T.pdb	-0.7013904452323914	-1.374500036239624
6okm.pdb	6okm_HL_R_YL32W.pdb	-0.579210102558136	0.2451000064611435
6okm.pdb	6okm_HL_R_YL32V.pdb	-0.7051668763160706	-1.382699966430664
6okm.pdb	6okm_HL_R_VL34A.pdb	-0.7788169384002686	-0.35830000042915344
6okm.pdb	6okm_HL_R_VL34R.pdb	-0.7702561616897583	-0.6277999877929688
6okm.pdb	6okm_HL_R_VL34N.pdb	-0.647555947303772	-0.22089999914169312
6okm.pdb	6okm_HL_R_VL34D.pdb	-0.806950569152832	-0.5091999769210815
6okm.pdb	6okm_HL_R_VL34C.pdb	-0.5292905569076538	-0.01119999960064888
6okm.pdb	6okm_HL_R_VL34Q.pdb	-0.34850120544433594	-0.31060001254081726
6okm.pdb	6okm_HL_R_VL34E.pdb	-0.5494560599327087	-0.03440000116825104
6okm.pdb	6okm_HL_R_VL34G.pdb	-0.8809081315994263	-0.38909998536109924
6okm.pdb	6okm_HL_R_VL34H.pdb	-0.7841246128082275	-0.42800000309944153
6okm.pdb	6okm_HL_R_VL34I.pdb	-0.538581907749176	0.18140000104904175
6okm.pdb	6okm_HL_R_VL34L.pdb	-0.6071317195892334	-0.28049999475479126
6okm.pdb	6okm_HL_R_VL34K.pdb	-0.6027125120162964	-0.03200000151991844
6okm.pdb	6okm_HL_R_VL34M.pdb	-0.4635738134384155	-0.155799999833107
6okm.pdb	6okm_HL_R_VL34F.pdb	-0.43738675117492676	-0.2709999978542328
6okm.pdb	6okm_HL_R_VL34P.pdb	-0.13232898712158203	-0.5113999843597412
6okm.pdb	6okm_HL_R_VL34S.pdb	-0.6224933862686157	-0.3188000023365021
6okm.pdb	6okm_HL_R_VL34T.pdb	-0.5765876173973083	-0.3984000086784363
6okm.pdb	6okm_HL_R_VL34W.pdb	-0.6388504505157471	-0.9713000059127808
6okm.pdb	6okm_HL_R_VL34Y.pdb	-0.34636661410331726	-0.5292999744415283
6okm.pdb	6okm_HL_R_YL49A.pdb	-0.7848010063171387	-0.6273000240325928
6okm.pdb	6okm_HL_R_YL49R.pdb	-0.8205991387367249	-1.579300045967102
6okm.pdb	6okm_HL_R_YL49N.pdb	-0.946052074432373	-0.5073999762535095
6okm.pdb	6okm_HL_R_YL49D.pdb	-1.006669521331787	-0.6351000070571899
6okm.pdb	6okm_HL_R_YL49C.pdb	-0.8172250390052795	-0.6571999788284302
6okm.pdb	6okm_HL_R_YL49Q.pdb	-0.7771593332290649	0.08009999990463257
6okm.pdb	6okm_HL_R_YL49E.pdb	-0.7787677049636841	-0.8755999803543091
6okm.pdb	6okm_HL_R_YL49G.pdb	-0.8578833341598511	-0.9830999970436096
6okm.pdb	6okm_HL_R_YL49H.pdb	-0.9718025922775269	-0.7290999889373779
6okm.pdb	6okm_HL_R_YL49I.pdb	-0.8841012716293335	0.03180000185966492
6okm.pdb	6okm_HL_R_YL49L.pdb	-0.668627142906189	-0.0015999999595806003
6okm.pdb	6okm_HL_R_YL49K.pdb	-0.6647061109542847	-0.7914000153541565
6okm.pdb	6okm_HL_R_YL49M.pdb	-0.7535865902900696	-0.27630001306533813
6okm.pdb	6okm_HL_R_YL49F.pdb	-0.7821155786514282	0.46720001101493835
6okm.pdb	6okm_HL_R_YL49P.pdb	-0.7046617269515991	-0.550000011920929
6okm.pdb	6okm_HL_R_YL49S.pdb	-0.8884614109992981	-0.7423999905586243
6okm.pdb	6okm_HL_R_YL49T.pdb	-0.8823657035827637	-0.8998000025749207
6okm.pdb	6okm_HL_R_YL49W.pdb	-0.571552038192749	1.2451000213623047
6okm.pdb	6okm_HL_R_YL49V.pdb	-0.811133861541748	0.026200000196695328
6okm.pdb	6okm_HL_R_NL53A.pdb	-0.14604490995407104	0.16920000314712524
6okm.pdb	6okm_HL_R_NL53R.pdb	-0.2264098823070526	0.4422999918460846
6okm.pdb	6okm_HL_R_NL53D.pdb	-0.2105286717414856	-0.7038000226020813
6okm.pdb	6okm_HL_R_NL53C.pdb	-0.04860192537307739	0.2581999897956848
6okm.pdb	6okm_HL_R_NL53Q.pdb	-0.31973257660865784	-0.03999999910593033
6okm.pdb	6okm_HL_R_NL53E.pdb	-0.2859484553337097	-0.22280000150203705
6okm.pdb	6okm_HL_R_NL53G.pdb	-0.2758293151855469	0.2639999985694885
6okm.pdb	6okm_HL_R_NL53H.pdb	0.07526308298110962	0.15150000154972076
6okm.pdb	6okm_HL_R_NL53I.pdb	-0.1653413474559784	-0.20239999890327454
6okm.pdb	6okm_HL_R_NL53L.pdb	-0.13535228371620178	0.37229999899864197
6okm.pdb	6okm_HL_R_NL53K.pdb	-0.23506993055343628	0.42640000581741333
6okm.pdb	6okm_HL_R_NL53M.pdb	-0.12007007002830505	0.7494000196456909
6okm.pdb	6okm_HL_R_NL53F.pdb	-0.07231888175010681	0.18930000066757202
6okm.pdb	6okm_HL_R_NL53P.pdb	-0.19359946250915527	0.17730000615119934
6okm.pdb	6okm_HL_R_NL53S.pdb	-0.20279335975646973	0.1420000046491623
6okm.pdb	6okm_HL_R_NL53T.pdb	-0.43304288387298584	0.26750001311302185
6okm.pdb	6okm_HL_R_NL53W.pdb	-0.16605639457702637	0.12770000100135803
6okm.pdb	6okm_HL_R_NL53Y.pdb	0.09841656684875488	1.7431000471115112
6okm.pdb	6okm_HL_R_NL53V.pdb	-0.15789654850959778	0.6003999710083008
6okm.pdb	6okm_HL_R_LL54A.pdb	-0.4766238033771515	0.35569998621940613
6okm.pdb	6okm_HL_R_LL54R.pdb	-0.5223333835601807	-0.17720000445842743
6okm.pdb	6okm_HL_R_LL54N.pdb	-0.5295350551605225	0.28790000081062317
6okm.pdb	6okm_HL_R_LL54D.pdb	-0.42732420563697815	0.840399980545044
6okm.pdb	6okm_HL_R_LL54C.pdb	-0.47254040837287903	0.12939999997615814
6okm.pdb	6okm_HL_R_LL54Q.pdb	-0.5637545585632324	0.37529999017715454
6okm.pdb	6okm_HL_R_LL54E.pdb	-0.3588871359825134	0.5098999738693237
6okm.pdb	6okm_HL_R_LL54G.pdb	-0.46058768033981323	0.3490999937057495
6okm.pdb	6okm_HL_R_LL54H.pdb	-0.5762600302696228	0.35519999265670776
6okm.pdb	6okm_HL_R_LL54I.pdb	-0.5274593234062195	-0.12600000202655792
6okm.pdb	6okm_HL_R_LL54K.pdb	-0.4558466672897339	-0.2508000135421753
6okm.pdb	6okm_HL_R_LL54M.pdb	-0.38058531284332275	-0.06449999660253525
6okm.pdb	6okm_HL_R_LL54F.pdb	-0.3724260926246643	-0.14820000529289246
6okm.pdb	6okm_HL_R_LL54P.pdb	-0.18686366081237793	1.0098999738693237
6okm.pdb	6okm_HL_R_LL54S.pdb	-0.5957896709442139	-0.03370000049471855
6okm.pdb	6okm_HL_R_LL54T.pdb	-0.5879618525505066	-0.19689999520778656
6okm.pdb	6okm_HL_R_LL54W.pdb	-0.3622244894504547	0.20260000228881836
6okm.pdb	6okm_HL_R_LL54Y.pdb	-0.2746848165988922	0.12489999830722809
6okm.pdb	6okm_HL_R_LL54V.pdb	-0.5558972954750061	0.5382999777793884
6okm.pdb	6okm_HL_R_EL55A.pdb	-0.6159601211547852	-0.8600999712944031
6okm.pdb	6okm_HL_R_EL55R.pdb	-0.6539003849029541	-1.011199951171875
6okm.pdb	6okm_HL_R_EL55N.pdb	-0.4033634066581726	-0.7674999833106995
6okm.pdb	6okm_HL_R_EL55D.pdb	-0.4327022135257721	-0.20149999856948853
6okm.pdb	6okm_HL_R_EL55C.pdb	-0.3556858003139496	-0.4514999985694885
6okm.pdb	6okm_HL_R_EL55Q.pdb	-0.5338593125343323	-0.5813999772071838
6okm.pdb	6okm_HL_R_EL55G.pdb	-0.28393471240997314	-1.0160000324249268
6okm.pdb	6okm_HL_R_EL55H.pdb	-0.4950496554374695	-0.6557999849319458
6okm.pdb	6okm_HL_R_EL55I.pdb	-0.41810059547424316	-0.8367999792098999
6okm.pdb	6okm_HL_R_EL55L.pdb	-0.44339826703071594	-2.386899948120117
6okm.pdb	6okm_HL_R_EL55K.pdb	-0.8768556118011475	-1.0490000247955322
6okm.pdb	6okm_HL_R_EL55M.pdb	-0.5924009084701538	-0.9380000233650208
6okm.pdb	6okm_HL_R_EL55F.pdb	-0.15433096885681152	-0.6875
6okm.pdb	6okm_HL_R_EL55P.pdb	-0.5915387868881226	-0.9063000082969666
6okm.pdb	6okm_HL_R_EL55S.pdb	-0.45346730947494507	-0.28139999508857727
6okm.pdb	6okm_HL_R_EL55T.pdb	-0.5176059007644653	-1.0786000490188599
6okm.pdb	6okm_HL_R_EL55W.pdb	-0.2694033980369568	-0.48559999465942383
6okm.pdb	6okm_HL_R_EL55Y.pdb	-0.44671934843063354	-1.2470999956130981
6okm.pdb	6okm_HL_R_EL55V.pdb	-0.5119051337242126	-0.8931999802589417
6okm.pdb	6okm_HL_R_SL56A.pdb	-0.5275613069534302	0.34200000762939453
6okm.pdb	6okm_HL_R_SL56R.pdb	-0.6044347882270813	0.08669999986886978
6okm.pdb	6okm_HL_R_SL56N.pdb	-0.5795571804046631	0.3386000096797943
6okm.pdb	6okm_HL_R_SL56D.pdb	-0.8403130173683167	0.9409999847412109
6okm.pdb	6okm_HL_R_SL56C.pdb	-0.22528839111328125	1.0916999578475952
6okm.pdb	6okm_HL_R_SL56Q.pdb	-0.21532130241394043	0.6158999800682068
6okm.pdb	6okm_HL_R_SL56E.pdb	-0.5271732807159424	0.5555999875068665
6okm.pdb	6okm_HL_R_SL56G.pdb	-0.7470720410346985	0.08659999817609787
6okm.pdb	6okm_HL_R_SL56H.pdb	-0.4408629536628723	0.32190001010894775
6okm.pdb	6okm_HL_R_SL56I.pdb	-0.6917213201522827	1.0895999670028687
6okm.pdb	6okm_HL_R_SL56L.pdb	-0.41944441199302673	1.079200029373169
6okm.pdb	6okm_HL_R_SL56K.pdb	-0.644494354724884	0.15189999341964722
6okm.pdb	6okm_HL_R_SL56M.pdb	-0.2591632604598999	1.7482999563217163
6okm.pdb	6okm_HL_R_SL56F.pdb	-0.010758757591247559	0.9739000201225281
6okm.pdb	6okm_HL_R_SL56P.pdb	-0.2999415397644043	1.636299967765808
6okm.pdb	6okm_HL_R_SL56T.pdb	-0.46819522976875305	0.3702000081539154
6okm.pdb	6okm_HL_R_SL56W.pdb	-0.3799230456352234	0.7142000198364258
6okm.pdb	6okm_HL_R_SL56Y.pdb	-0.29353833198547363	0.6863999962806702
6okm.pdb	6okm_HL_R_SL56V.pdb	-0.32708078622817993	1.1533000469207764
6okm.pdb	6okm_HL_R_VL58A.pdb	-0.6442658305168152	0.009399999864399433
6okm.pdb	6okm_HL_R_VL58R.pdb	-0.6292611956596375	-0.21940000355243683
6okm.pdb	6okm_HL_R_VL58N.pdb	-0.9320696592330933	-0.006099999882280827
6okm.pdb	6okm_HL_R_VL58D.pdb	-0.915164589881897	1.250100016593933
6okm.pdb	6okm_HL_R_VL58C.pdb	-0.5698151588439941	-0.022299999371170998
6okm.pdb	6okm_HL_R_VL58Q.pdb	-0.7534488439559937	0.298799991607666
6okm.pdb	6okm_HL_R_VL58E.pdb	-0.48028564453125	0.8507000207901001
6okm.pdb	6okm_HL_R_VL58G.pdb	-0.44312265515327454	0.11630000174045563
6okm.pdb	6okm_HL_R_VL58H.pdb	-0.5970314145088196	0.0430000014603138
6okm.pdb	6okm_HL_R_VL58I.pdb	-0.5893542170524597	0.014000000432133675
6okm.pdb	6okm_HL_R_VL58L.pdb	-0.5491331815719604	0.11789999902248383
6okm.pdb	6okm_HL_R_VL58K.pdb	-0.6094356775283813	0.028300000354647636
6okm.pdb	6okm_HL_R_VL58M.pdb	-0.39194589853286743	0.11140000075101852
6okm.pdb	6okm_HL_R_VL58F.pdb	-0.27855974435806274	0.02070000022649765
6okm.pdb	6okm_HL_R_VL58P.pdb	-0.8502137064933777	0.028699999675154686
6okm.pdb	6okm_HL_R_VL58S.pdb	-0.6583969593048096	-0.04639999940991402
6okm.pdb	6okm_HL_R_VL58T.pdb	-0.6012023091316223	-0.017799999564886093
6okm.pdb	6okm_HL_R_VL58W.pdb	-0.9941169023513794	-0.26649999618530273
6okm.pdb	6okm_HL_R_VL58Y.pdb	-0.5274651050567627	-0.583299994468689
6okm.pdb	6okm_HL_R_YL91A.pdb	-0.4373543858528137	-1.7640999555587769
6okm.pdb	6okm_HL_R_YL91R.pdb	-0.18299591541290283	-1.0126999616622925
6okm.pdb	6okm_HL_R_YL91N.pdb	-0.6426364183425903	-1.6384999752044678
6okm.pdb	6okm_HL_R_YL91D.pdb	-0.5183300971984863	-1.8961000442504883
6okm.pdb	6okm_HL_R_YL91C.pdb	-0.36178135871887207	-1.6739000082015991
6okm.pdb	6okm_HL_R_YL91Q.pdb	-0.5093004107475281	-1.8388999700546265
6okm.pdb	6okm_HL_R_YL91E.pdb	-0.3032604455947876	-2.046999931335449
6okm.pdb	6okm_HL_R_YL91G.pdb	-0.46423447132110596	-2.492500066757202
6okm.pdb	6okm_HL_R_YL91H.pdb	-0.4311218857765198	-0.8356999754905701
6okm.pdb	6okm_HL_R_YL91I.pdb	-0.4879196584224701	-0.6013000011444092
6okm.pdb	6okm_HL_R_YL91L.pdb	-0.5465621948242188	-1.2532999515533447
6okm.pdb	6okm_HL_R_YL91K.pdb	-0.27766862511634827	-1.2200000286102295
6okm.pdb	6okm_HL_R_YL91M.pdb	-0.5502511858940125	-1.3240000009536743
6okm.pdb	6okm_HL_R_YL91F.pdb	-0.39664170145988464	-0.1762000024318695
6okm.pdb	6okm_HL_R_YL91P.pdb	-0.5539624094963074	-1.9500000476837158
6okm.pdb	6okm_HL_R_YL91S.pdb	-0.46115970611572266	-2.0201001167297363
6okm.pdb	6okm_HL_R_YL91T.pdb	-0.588545560836792	-1.9875999689102173
6okm.pdb	6okm_HL_R_YL91W.pdb	-0.641880214214325	0.8069000244140625
6okm.pdb	6okm_HL_R_YL91V.pdb	-0.5196203589439392	-1.1715999841690063
6okm.pdb	6okm_HL_R_AL92R.pdb	-0.3101087808609009	-0.4235999882221222
6okm.pdb	6okm_HL_R_AL92N.pdb	-0.4652390778064728	-0.07020000368356705
6okm.pdb	6okm_HL_R_AL92D.pdb	-0.3649635910987854	0.18060000240802765
6okm.pdb	6okm_HL_R_AL92C.pdb	-0.3205081820487976	0.03350000083446503
6okm.pdb	6okm_HL_R_AL92Q.pdb	-0.3246534466743469	-0.05050000175833702
6okm.pdb	6okm_HL_R_AL92E.pdb	-0.2546233534812927	0.18860000371932983
6okm.pdb	6okm_HL_R_AL92G.pdb	-0.552353024482727	-0.02290000021457672
6okm.pdb	6okm_HL_R_AL92H.pdb	-0.1939677596092224	-0.02879999950528145
6okm.pdb	6okm_HL_R_AL92I.pdb	-0.2526792585849762	-0.10670000314712524
6okm.pdb	6okm_HL_R_AL92L.pdb	-0.38032421469688416	-0.3571999967098236
6okm.pdb	6okm_HL_R_AL92K.pdb	-0.26595306396484375	-0.031599998474121094
6okm.pdb	6okm_HL_R_AL92M.pdb	-0.32743996381759644	0.014399999752640724
6okm.pdb	6okm_HL_R_AL92F.pdb	-0.2543768882751465	-0.03530000150203705
6okm.pdb	6okm_HL_R_AL92P.pdb	0.15714150667190552	-0.5485000014305115
6okm.pdb	6okm_HL_R_AL92S.pdb	-0.3319687247276306	-0.10719999670982361
6okm.pdb	6okm_HL_R_AL92T.pdb	-0.4386287331581116	-0.28519999980926514
6okm.pdb	6okm_HL_R_AL92W.pdb	0.06814312934875488	-0.07689999788999557
6okm.pdb	6okm_HL_R_AL92Y.pdb	-0.2242981195449829	0.017899999395012856
6okm.pdb	6okm_HL_R_AL92V.pdb	-0.3679354190826416	-0.09510000050067902
6okm.pdb	6okm_HL_R_QL93A.pdb	-0.280643105506897	0.04399999976158142
6okm.pdb	6okm_HL_R_QL93R.pdb	-0.4363763630390167	-0.2784000039100647
6okm.pdb	6okm_HL_R_QL93N.pdb	-0.5489637851715088	0.2110999971628189
6okm.pdb	6okm_HL_R_QL93D.pdb	-0.5786001086235046	0.5564000010490417
6okm.pdb	6okm_HL_R_QL93C.pdb	-0.22789564728736877	0.34389999508857727
6okm.pdb	6okm_HL_R_QL93E.pdb	-0.5149641633033752	0.41190001368522644
6okm.pdb	6okm_HL_R_QL93G.pdb	-0.2731971740722656	0.1340000033378601
6okm.pdb	6okm_HL_R_QL93H.pdb	-0.585057258605957	0.22609999775886536
6okm.pdb	6okm_HL_R_QL93I.pdb	-0.3709690570831299	0.4171999990940094
6okm.pdb	6okm_HL_R_QL93L.pdb	-0.3773995041847229	-0.045099999755620956
6okm.pdb	6okm_HL_R_QL93K.pdb	-0.4226582646369934	-0.12939999997615814
6okm.pdb	6okm_HL_R_QL93M.pdb	-0.3443315625190735	-0.010499999858438969
6okm.pdb	6okm_HL_R_QL93F.pdb	-0.12957844138145447	0.8719000220298767
6okm.pdb	6okm_HL_R_QL93P.pdb	-0.3943590819835663	0.40049999952316284
6okm.pdb	6okm_HL_R_QL93S.pdb	-0.4423656165599823	0.08309999853372574
6okm.pdb	6okm_HL_R_QL93T.pdb	-0.470008909702301	-0.18160000443458557
6okm.pdb	6okm_HL_R_QL93W.pdb	-0.2767799198627472	1.370300054550171
6okm.pdb	6okm_HL_R_QL93Y.pdb	-0.06170541048049927	0.6524999737739563
6okm.pdb	6okm_HL_R_QL93V.pdb	-0.3877497613430023	0.03150000050663948
6okm.pdb	6okm_HL_R_FL94A.pdb	-0.474090039730072	-1.736199975013733
6okm.pdb	6okm_HL_R_FL94R.pdb	-0.3802309036254883	-2.5708000659942627
6okm.pdb	6okm_HL_R_FL94N.pdb	-0.7720991373062134	-1.4124000072479248
6okm.pdb	6okm_HL_R_FL94D.pdb	-0.3493368625640869	-1.7350000143051147
6okm.pdb	6okm_HL_R_FL94C.pdb	-0.3984834551811218	-1.6884000301361084
6okm.pdb	6okm_HL_R_FL94Q.pdb	-0.4742627739906311	-1.5241999626159668
6okm.pdb	6okm_HL_R_FL94E.pdb	-0.20203933119773865	-1.5322999954223633
6okm.pdb	6okm_HL_R_FL94G.pdb	-0.7074066400527954	-2.035900115966797
6okm.pdb	6okm_HL_R_FL94H.pdb	-0.8707650303840637	-0.8730999827384949
6okm.pdb	6okm_HL_R_FL94I.pdb	-0.39242780208587646	-1.3423000574111938
6okm.pdb	6okm_HL_R_FL94L.pdb	-0.34857258200645447	-0.9577000141143799
6okm.pdb	6okm_HL_R_FL94K.pdb	-0.6081805229187012	-0.7860000133514404
6okm.pdb	6okm_HL_R_FL94M.pdb	-0.41214990615844727	-0.33709999918937683
6okm.pdb	6okm_HL_R_FL94P.pdb	-1.2863540649414062	-0.9947999715805054
6okm.pdb	6okm_HL_R_FL94S.pdb	-0.5232214331626892	-1.8277000188827515
6okm.pdb	6okm_HL_R_FL94T.pdb	-0.49213486909866333	-1.881500005722046
6okm.pdb	6okm_HL_R_FL94W.pdb	-0.1994280219078064	-1.1548000574111938
6okm.pdb	6okm_HL_R_FL94Y.pdb	-1.1651272773742676	-0.9251000285148621
6okm.pdb	6okm_HL_R_FL94V.pdb	-0.44140756130218506	-1.6291999816894531
6okm.pdb	6okm_HL_R_YL96A.pdb	-0.8904219269752502	0.06830000132322311
6okm.pdb	6okm_HL_R_YL96R.pdb	-1.0523014068603516	0.1656000018119812
6okm.pdb	6okm_HL_R_YL96N.pdb	-1.121468186378479	0.052000001072883606
6okm.pdb	6okm_HL_R_YL96D.pdb	-1.1281003952026367	0.10209999978542328
6okm.pdb	6okm_HL_R_YL96C.pdb	-0.8630510568618774	0.18019999563694
6okm.pdb	6okm_HL_R_YL96Q.pdb	-0.7865169048309326	-0.0032999999821186066
6okm.pdb	6okm_HL_R_YL96E.pdb	-0.6161835789680481	-0.060100000351667404
6okm.pdb	6okm_HL_R_YL96G.pdb	-0.9841387271881104	0.0348999984562397
6okm.pdb	6okm_HL_R_YL96H.pdb	-1.2501457929611206	0.2793999910354614
6okm.pdb	6okm_HL_R_YL96I.pdb	-0.8809826374053955	0.13369999825954437
6okm.pdb	6okm_HL_R_YL96L.pdb	-0.950371265411377	0.16329999268054962
6okm.pdb	6okm_HL_R_YL96K.pdb	-0.9672267436981201	0.11949999630451202
6okm.pdb	6okm_HL_R_YL96M.pdb	-0.7605838775634766	0.08089999854564667
6okm.pdb	6okm_HL_R_YL96F.pdb	-0.41136330366134644	0.14830000698566437
6okm.pdb	6okm_HL_R_YL96P.pdb	0.4113442897796631	-0.10670000314712524
6okm.pdb	6okm_HL_R_YL96S.pdb	-0.9156543016433716	0.09960000216960907
6okm.pdb	6okm_HL_R_YL96T.pdb	-0.944196879863739	0.04729999974370003
6okm.pdb	6okm_HL_R_YL96W.pdb	-0.5178359150886536	0.10339999943971634
6okm.pdb	6okm_HL_R_YL96V.pdb	-0.9308538436889648	0.05270000174641609
6okm.pdb	6okm_HL_R_RR36A.pdb	-0.4696366786956787	-0.671999990940094
6okm.pdb	6okm_HL_R_RR36N.pdb	-0.5280959606170654	-0.7473999857902527
6okm.pdb	6okm_HL_R_RR36D.pdb	-0.5237893462181091	-0.7513999938964844
6okm.pdb	6okm_HL_R_RR36C.pdb	-0.3681604266166687	-0.6814000010490417
6okm.pdb	6okm_HL_R_RR36Q.pdb	-0.4303961396217346	-0.7415000200271606
6okm.pdb	6okm_HL_R_RR36E.pdb	-0.4051867723464966	-0.8429999947547913
6okm.pdb	6okm_HL_R_RR36G.pdb	-0.3322235941886902	-0.7440000176429749
6okm.pdb	6okm_HL_R_RR36H.pdb	-0.3327769637107849	-0.6610000133514404
6okm.pdb	6okm_HL_R_RR36I.pdb	-0.3757847845554352	-0.6607999801635742
6okm.pdb	6okm_HL_R_RR36L.pdb	-0.49072831869125366	-0.7473999857902527
6okm.pdb	6okm_HL_R_RR36K.pdb	-0.36226916313171387	-0.6593000292778015
6okm.pdb	6okm_HL_R_RR36M.pdb	-0.48543381690979004	-0.7067999839782715
6okm.pdb	6okm_HL_R_RR36F.pdb	-0.20972272753715515	-0.5521000027656555
6okm.pdb	6okm_HL_R_RR36P.pdb	-0.9326542615890503	-0.7056999802589417
6okm.pdb	6okm_HL_R_RR36S.pdb	-0.4730638563632965	-0.6886000037193298
6okm.pdb	6okm_HL_R_RR36T.pdb	-0.46184659004211426	-0.7214000225067139
6okm.pdb	6okm_HL_R_RR36W.pdb	-0.18389222025871277	-0.7116000056266785
6okm.pdb	6okm_HL_R_RR36Y.pdb	-0.30226826667785645	-0.7473999857902527
6okm.pdb	6okm_HL_R_RR36V.pdb	-0.3381398916244507	-0.6610999703407288
6okm.pdb	6okm_HL_R_GR39A.pdb	-8.33125114440918	-2.6570000648498535
6okm.pdb	6okm_HL_R_GR39R.pdb	-10.467144012451172	-6.9085001945495605
6okm.pdb	6okm_HL_R_GR39N.pdb	-13.152105331420898	-8.5871000289917
6okm.pdb	6okm_HL_R_GR39D.pdb	-9.90971851348877	-6.344399929046631
6okm.pdb	6okm_HL_R_GR39C.pdb	-11.384071350097656	-4.624800205230713
6okm.pdb	6okm_HL_R_GR39Q.pdb	-3.2580249309539795	-1.811900019645691
6okm.pdb	6okm_HL_R_GR39E.pdb	-15.017681121826172	-8.909600257873535
6okm.pdb	6okm_HL_R_GR39H.pdb	-21.200557708740234	-21.661226272583008
6okm.pdb	6okm_HL_R_GR39I.pdb	-13.734413146972656	-11.7252197265625
6okm.pdb	6okm_HL_R_GR39L.pdb	-9.20299243927002	-5.9868998527526855
6okm.pdb	6okm_HL_R_GR39K.pdb	-13.615204811096191	-8.08080005645752
6okm.pdb	6okm_HL_R_GR39M.pdb	-15.95285415649414	-8.659799575805664
6okm.pdb	6okm_HL_R_GR39F.pdb	-9.64700984954834	-12.78499984741211
6okm.pdb	6okm_HL_R_GR39P.pdb	-9.687516212463379	-4.26609992980957
6okm.pdb	6okm_HL_R_GR39S.pdb	-9.855545997619629	-3.9639999866485596
6okm.pdb	6okm_HL_R_GR39T.pdb	-18.1020565032959	-9.837800025939941
6okm.pdb	6okm_HL_R_GR39W.pdb	-9.123672485351562	-9.8996000289917
6okm.pdb	6okm_HL_R_GR39Y.pdb	-8.127949714660645	-11.081899642944336
6okm.pdb	6okm_HL_R_GR39V.pdb	-15.885367393493652	-10.873800277709961
6okm.pdb	6okm_HL_R_PR40A.pdb	-0.8003737926483154	-1.593000054359436
6okm.pdb	6okm_HL_R_PR40R.pdb	-1.093083381652832	-2.5552000999450684
6okm.pdb	6okm_HL_R_PR40N.pdb	-0.4673459231853485	-2.0350000858306885
6okm.pdb	6okm_HL_R_PR40D.pdb	-1.0037715435028076	-4.617599964141846
6okm.pdb	6okm_HL_R_PR40C.pdb	-0.7442337274551392	-1.6552000045776367
6okm.pdb	6okm_HL_R_PR40Q.pdb	-0.7168543934822083	-1.3157999515533447
6okm.pdb	6okm_HL_R_PR40E.pdb	-0.9920048713684082	-2.4879000186920166
6okm.pdb	6okm_HL_R_PR40G.pdb	-0.8248448371887207	-2.980299949645996
6okm.pdb	6okm_HL_R_PR40H.pdb	-12.946078300476074	-9.649200439453125
6okm.pdb	6okm_HL_R_PR40I.pdb	-5.561124801635742	-2.975600004196167
6okm.pdb	6okm_HL_R_PR40L.pdb	-0.8377887606620789	-0.12950000166893005
6okm.pdb	6okm_HL_R_PR40K.pdb	-0.7145156860351562	-2.029900074005127
6okm.pdb	6okm_HL_R_PR40M.pdb	-0.6717454195022583	-0.5644000172615051
6okm.pdb	6okm_HL_R_PR40F.pdb	-17.760602951049805	-16.388019561767578
6okm.pdb	6okm_HL_R_PR40S.pdb	-1.0252628326416016	-2.95740008354187
6okm.pdb	6okm_HL_R_PR40T.pdb	-0.8832685947418213	-2.3482000827789307
6okm.pdb	6okm_HL_R_PR40W.pdb	-17.030954360961914	-18.26814079284668
6okm.pdb	6okm_HL_R_PR40Y.pdb	-20.06702423095703	-17.368520736694336
6okm.pdb	6okm_HL_R_PR40V.pdb	-2.8368990421295166	-1.0714999437332153
6okm.pdb	6okm_HL_R_GR41A.pdb	-0.479941189289093	-0.6334999799728394
6okm.pdb	6okm_HL_R_GR41R.pdb	-0.31223565340042114	-0.684499979019165
6okm.pdb	6okm_HL_R_GR41N.pdb	-0.5668289065361023	-0.15889999270439148
6okm.pdb	6okm_HL_R_GR41D.pdb	-0.6373946070671082	-2.3157999515533447
6okm.pdb	6okm_HL_R_GR41C.pdb	-0.5212347507476807	-0.5843999981880188
6okm.pdb	6okm_HL_R_GR41Q.pdb	-0.5337173938751221	-1.0339000225067139
6okm.pdb	6okm_HL_R_GR41E.pdb	-0.5105788111686707	-1.433500051498413
6okm.pdb	6okm_HL_R_GR41H.pdb	-0.7515265941619873	-2.283600091934204
6okm.pdb	6okm_HL_R_GR41I.pdb	-3.1244382858276367	-3.34060001373291
6okm.pdb	6okm_HL_R_GR41L.pdb	-0.7640882134437561	-0.04100000113248825
6okm.pdb	6okm_HL_R_GR41K.pdb	-0.6712855696678162	-0.49939998984336853
6okm.pdb	6okm_HL_R_GR41M.pdb	-0.36881810426712036	0.5928000211715698
6okm.pdb	6okm_HL_R_GR41F.pdb	-2.883134365081787	-4.066699981689453
6okm.pdb	6okm_HL_R_GR41P.pdb	-5.004707336425781	-4.253499984741211
6okm.pdb	6okm_HL_R_GR41S.pdb	-0.7531375885009766	-1.5640000104904175
6okm.pdb	6okm_HL_R_GR41T.pdb	-0.4923486113548279	-2.84660005569458
6okm.pdb	6okm_HL_R_GR41W.pdb	-0.8879685401916504	-7.831999778747559
6okm.pdb	6okm_HL_R_GR41Y.pdb	-13.668440818786621	-13.056039810180664
6okm.pdb	6okm_HL_R_GR41V.pdb	-1.7884728908538818	-1.9118000268936157
6okm.pdb	6okm_HL_R_FR42A.pdb	-1.070789098739624	-2.1013998985290527
6okm.pdb	6okm_HL_R_FR42R.pdb	-1.0804955959320068	-1.7187999486923218
6okm.pdb	6okm_HL_R_FR42N.pdb	-1.0118746757507324	-2.2184998989105225
6okm.pdb	6okm_HL_R_FR42D.pdb	-0.9603140354156494	-2.84689998626709
6okm.pdb	6okm_HL_R_FR42C.pdb	-1.0087910890579224	-1.768399953842163
6okm.pdb	6okm_HL_R_FR42Q.pdb	-0.9882450103759766	-1.4670000076293945
6okm.pdb	6okm_HL_R_FR42E.pdb	-1.0958435535430908	-2.1041998863220215
6okm.pdb	6okm_HL_R_FR42G.pdb	-1.0346903800964355	-2.2165000438690186
6okm.pdb	6okm_HL_R_FR42H.pdb	-1.2073924541473389	-0.5260999798774719
6okm.pdb	6okm_HL_R_FR42I.pdb	-1.0681071281433105	-1.1866999864578247
6okm.pdb	6okm_HL_R_FR42L.pdb	-0.968138575553894	-0.9320999979972839
6okm.pdb	6okm_HL_R_FR42K.pdb	-0.9720162153244019	0.9448999762535095
6okm.pdb	6okm_HL_R_FR42M.pdb	-0.7400238513946533	-0.6287000179290771
6okm.pdb	6okm_HL_R_FR42P.pdb	-0.8691747784614563	-2.194700002670288
6okm.pdb	6okm_HL_R_FR42S.pdb	-1.2771884202957153	-1.8496999740600586
6okm.pdb	6okm_HL_R_FR42T.pdb	-1.2587556838989258	-1.3386000394821167
6okm.pdb	6okm_HL_R_FR42W.pdb	-12.954089164733887	-6.531499862670898
6okm.pdb	6okm_HL_R_FR42Y.pdb	-1.871495008468628	-3.4511001110076904
6okm.pdb	6okm_HL_R_FR42V.pdb	-1.0635335445404053	-1.5465999841690063
6okm.pdb	6okm_HL_R_PR54A.pdb	-1.25592041015625	-0.34929999709129333
6okm.pdb	6okm_HL_R_PR54R.pdb	-1.0358350276947021	-2.4660000801086426
6okm.pdb	6okm_HL_R_PR54N.pdb	-1.5214133262634277	-2.7797000408172607
6okm.pdb	6okm_HL_R_PR54D.pdb	-2.5848734378814697	-3.082200050354004
6okm.pdb	6okm_HL_R_PR54C.pdb	-0.6325280070304871	-0.6115000247955322
6okm.pdb	6okm_HL_R_PR54Q.pdb	-1.4513671398162842	-3.235300064086914
6okm.pdb	6okm_HL_R_PR54E.pdb	-0.9334956407546997	-4.40310001373291
6okm.pdb	6okm_HL_R_PR54G.pdb	-1.2859821319580078	-2.5696001052856445
6okm.pdb	6okm_HL_R_PR54H.pdb	-17.306976318359375	-12.54578971862793
6okm.pdb	6okm_HL_R_PR54I.pdb	-1.115354299545288	-2.229099988937378
6okm.pdb	6okm_HL_R_PR54L.pdb	-1.6231715679168701	-2.269399881362915
6okm.pdb	6okm_HL_R_PR54K.pdb	-1.7736952304840088	-1.4607000350952148
6okm.pdb	6okm_HL_R_PR54M.pdb	-2.6930646896362305	-2.0469000339508057
6okm.pdb	6okm_HL_R_PR54F.pdb	-3.8669285774230957	-7.407700061798096
6okm.pdb	6okm_HL_R_PR54S.pdb	-0.9674969911575317	-0.5874000191688538
6okm.pdb	6okm_HL_R_PR54T.pdb	-1.8704943656921387	-0.5666000247001648
6okm.pdb	6okm_HL_R_PR54W.pdb	-9.645352363586426	-6.5106000900268555
6okm.pdb	6okm_HL_R_PR54Y.pdb	-9.585533142089844	-9.390000343322754
6okm.pdb	6okm_HL_R_PR54V.pdb	-1.8555488586425781	0.15049999952316284
6okm.pdb	6okm_HL_R_WR57A.pdb	-1.026935338973999	-3.6254000663757324
6okm.pdb	6okm_HL_R_WR57R.pdb	-0.8717985153198242	-1.7021000385284424
6okm.pdb	6okm_HL_R_WR57N.pdb	-1.009924054145813	-3.977299928665161
6okm.pdb	6okm_HL_R_WR57D.pdb	-0.8608473539352417	-4.76800012588501
6okm.pdb	6okm_HL_R_WR57C.pdb	-1.0041388273239136	-3.5090999603271484
6okm.pdb	6okm_HL_R_WR57Q.pdb	-0.7773191332817078	-3.1846001148223877
6okm.pdb	6okm_HL_R_WR57E.pdb	-0.8175841569900513	-3.2904000282287598
6okm.pdb	6okm_HL_R_WR57G.pdb	-1.0532612800598145	-4.059800148010254
6okm.pdb	6okm_HL_R_WR57H.pdb	-0.8328643441200256	-3.5994999408721924
6okm.pdb	6okm_HL_R_WR57I.pdb	-1.0280389785766602	-2.8864998817443848
6okm.pdb	6okm_HL_R_WR57L.pdb	-1.0371840000152588	-1.7001999616622925
6okm.pdb	6okm_HL_R_WR57K.pdb	-0.8632258176803589	-2.7330000400543213
6okm.pdb	6okm_HL_R_WR57M.pdb	-0.924191951751709	-0.9904999732971191
6okm.pdb	6okm_HL_R_WR57F.pdb	-0.7935498952865601	-1.2007999420166016
6okm.pdb	6okm_HL_R_WR57P.pdb	-0.8438999652862549	-3.2444000244140625
6okm.pdb	6okm_HL_R_WR57S.pdb	-1.114454746246338	-4.255899906158447
6okm.pdb	6okm_HL_R_WR57T.pdb	-0.9872274398803711	-4.297399997711182
6okm.pdb	6okm_HL_R_WR57Y.pdb	-0.7963396310806274	-1.6878000497817993
6okm.pdb	6okm_HL_R_WR57V.pdb	-0.9423447251319885	-3.1110999584198
6okm.pdb	6okm_HL_R_CR58A.pdb	-0.6372208595275879	-0.42910000681877136
6okm.pdb	6okm_HL_R_CR58R.pdb	-0.8111276626586914	-5.803400039672852
6okm.pdb	6okm_HL_R_CR58N.pdb	-0.8469849824905396	-0.6082000136375427
6okm.pdb	6okm_HL_R_CR58D.pdb	-0.7165052890777588	0.5967000126838684
6okm.pdb	6okm_HL_R_CR58Q.pdb	-0.31964433193206787	0.8378999829292297
6okm.pdb	6okm_HL_R_CR58E.pdb	-0.2640359401702881	2.8854000568389893
6okm.pdb	6okm_HL_R_CR58G.pdb	-0.7948026061058044	-0.10499999672174454
6okm.pdb	6okm_HL_R_CR58H.pdb	-0.4647861123085022	-2.191800117492676
6okm.pdb	6okm_HL_R_CR58I.pdb	-0.6158282160758972	0.2547000050544739
6okm.pdb	6okm_HL_R_CR58L.pdb	-0.797579288482666	-0.13930000364780426
6okm.pdb	6okm_HL_R_CR58K.pdb	-0.6237652897834778	-6.475299835205078
6okm.pdb	6okm_HL_R_CR58M.pdb	-0.4004364609718323	-0.7716000080108643
6okm.pdb	6okm_HL_R_CR58F.pdb	-0.6237743496894836	-1.8798999786376953
6okm.pdb	6okm_HL_R_CR58P.pdb	-0.17821598052978516	0.6348000168800354
6okm.pdb	6okm_HL_R_CR58S.pdb	-0.6828975677490234	-0.4787999987602234
6okm.pdb	6okm_HL_R_CR58T.pdb	-0.6390949487686157	-0.5453000068664551
6okm.pdb	6okm_HL_R_CR58W.pdb	-10.39479923248291	-15.97307014465332
6okm.pdb	6okm_HL_R_CR58Y.pdb	-0.434371680021286	-2.2939000129699707
6okm.pdb	6okm_HL_R_CR58V.pdb	-0.5763904452323914	0.032099999487400055
6okm.pdb	6okm_HL_R_NR59A.pdb	-0.6870337724685669	0.33970001339912415
6okm.pdb	6okm_HL_R_NR59R.pdb	-0.42546600103378296	1.1378999948501587
6okm.pdb	6okm_HL_R_NR59D.pdb	-0.5999070405960083	3.2416000366210938
6okm.pdb	6okm_HL_R_NR59C.pdb	-0.533328115940094	0.9610000252723694
6okm.pdb	6okm_HL_R_NR59Q.pdb	-0.6237475872039795	-0.024800000712275505
6okm.pdb	6okm_HL_R_NR59E.pdb	-0.5074471235275269	0.7738999724388123
6okm.pdb	6okm_HL_R_NR59G.pdb	-0.650854766368866	0.18119999766349792
6okm.pdb	6okm_HL_R_NR59H.pdb	-0.6769825220108032	-0.17509999871253967
6okm.pdb	6okm_HL_R_NR59I.pdb	-0.5173131227493286	0.5860000252723694
6okm.pdb	6okm_HL_R_NR59L.pdb	-0.6285249590873718	0.6169000267982483
6okm.pdb	6okm_HL_R_NR59K.pdb	-0.48044514656066895	0.7555000185966492
6okm.pdb	6okm_HL_R_NR59M.pdb	-0.5487133264541626	0.6694999933242798
6okm.pdb	6okm_HL_R_NR59F.pdb	-0.14004439115524292	1.3823000192642212
6okm.pdb	6okm_HL_R_NR59P.pdb	-0.5554289817810059	0.25130000710487366
6okm.pdb	6okm_HL_R_NR59S.pdb	-0.6365066170692444	0.9106000065803528
6okm.pdb	6okm_HL_R_NR59T.pdb	-0.6801602840423584	0.3603000044822693
6okm.pdb	6okm_HL_R_NR59W.pdb	-0.22016668319702148	0.43309998512268066
6okm.pdb	6okm_HL_R_NR59Y.pdb	-0.06908893585205078	1.386299967765808
6okm.pdb	6okm_HL_R_NR59V.pdb	-0.6250427961349487	0.7433000206947327
6okm.pdb	6okm_HL_R_LR60A.pdb	-0.5157382488250732	-0.7017999887466431
6okm.pdb	6okm_HL_R_LR60R.pdb	-0.3986515402793884	-0.43059998750686646
6okm.pdb	6okm_HL_R_LR60N.pdb	-0.48810988664627075	-0.79339998960495
6okm.pdb	6okm_HL_R_LR60D.pdb	-0.5362954139709473	-0.8605999946594238
6okm.pdb	6okm_HL_R_LR60C.pdb	-0.396949827671051	-0.09459999948740005
6okm.pdb	6okm_HL_R_LR60Q.pdb	-0.409845769405365	-0.6255999803543091
6okm.pdb	6okm_HL_R_LR60E.pdb	-0.39137741923332214	0.6162999868392944
6okm.pdb	6okm_HL_R_LR60G.pdb	-0.6000476479530334	-0.8720999956130981
6okm.pdb	6okm_HL_R_LR60H.pdb	-0.5418426990509033	0.28439998626708984
6okm.pdb	6okm_HL_R_LR60I.pdb	-0.45804163813591003	-0.39089998602867126
6okm.pdb	6okm_HL_R_LR60K.pdb	-0.40779411792755127	-0.4065999984741211
6okm.pdb	6okm_HL_R_LR60M.pdb	-0.5625619888305664	-0.2883000075817108
6okm.pdb	6okm_HL_R_LR60F.pdb	-0.45669782161712646	-1.0081000328063965
6okm.pdb	6okm_HL_R_LR60P.pdb	-0.33884185552597046	-0.3513999879360199
6okm.pdb	6okm_HL_R_LR60S.pdb	-0.48856213688850403	-0.8373000025749207
6okm.pdb	6okm_HL_R_LR60T.pdb	-0.49733966588974	-0.5803999900817871
6okm.pdb	6okm_HL_R_LR60W.pdb	-0.5149954557418823	-0.3617999851703644
6okm.pdb	6okm_HL_R_LR60Y.pdb	-0.3732568621635437	-0.5656999945640564
6okm.pdb	6okm_HL_R_LR60V.pdb	-0.4544205367565155	0.6090999841690063
6okm.pdb	6okm_HL_R_RR61A.pdb	-1.0200989246368408	-0.2563999891281128
6okm.pdb	6okm_HL_R_RR61N.pdb	-1.082597017288208	-0.6452000141143799
6okm.pdb	6okm_HL_R_RR61D.pdb	-1.0759930610656738	-0.8112000226974487
6okm.pdb	6okm_HL_R_RR61C.pdb	-0.995992124080658	-0.4580000042915344
6okm.pdb	6okm_HL_R_RR61Q.pdb	-1.0219206809997559	-0.42570000886917114
6okm.pdb	6okm_HL_R_RR61E.pdb	-0.9352515935897827	-0.4717000126838684
6okm.pdb	6okm_HL_R_RR61G.pdb	-1.1108744144439697	-0.7014999985694885
6okm.pdb	6okm_HL_R_RR61H.pdb	-0.8270026445388794	-0.5368000268936157
6okm.pdb	6okm_HL_R_RR61I.pdb	-0.6678033471107483	2.006700038909912
6okm.pdb	6okm_HL_R_RR61L.pdb	-0.7523674964904785	0.4147000014781952
6okm.pdb	6okm_HL_R_RR61K.pdb	-0.9554651975631714	-0.0015999999595806003
6okm.pdb	6okm_HL_R_RR61M.pdb	-0.5318189263343811	0.9750999808311462
6okm.pdb	6okm_HL_R_RR61F.pdb	-0.5476924180984497	0.5680000185966492
6okm.pdb	6okm_HL_R_RR61P.pdb	-0.4434542655944824	0.4925000071525574
6okm.pdb	6okm_HL_R_RR61S.pdb	-0.9162521362304688	-0.7282000184059143
6okm.pdb	6okm_HL_R_RR61T.pdb	-0.7009382247924805	-0.5498999953269958
6okm.pdb	6okm_HL_R_RR61W.pdb	-0.856011152267456	0.2766000032424927
6okm.pdb	6okm_HL_R_RR61Y.pdb	-0.7448452711105347	0.17980000376701355
6okm.pdb	6okm_HL_R_RR61V.pdb	-1.0262866020202637	-0.9702000021934509
6okm.pdb	6okm_HL_R_ER65A.pdb	-0.36048075556755066	-0.6786999702453613
6okm.pdb	6okm_HL_R_ER65R.pdb	-0.3568766117095947	-0.7386999726295471
6okm.pdb	6okm_HL_R_ER65N.pdb	-0.4090724289417267	-0.5105999708175659
6okm.pdb	6okm_HL_R_ER65D.pdb	-0.482948362827301	-0.1972000002861023
6okm.pdb	6okm_HL_R_ER65C.pdb	-0.2872310280799866	-0.6539000272750854
6okm.pdb	6okm_HL_R_ER65Q.pdb	-0.5657894015312195	-0.651199996471405
6okm.pdb	6okm_HL_R_ER65G.pdb	-0.32982686161994934	-0.7016000151634216
6okm.pdb	6okm_HL_R_ER65H.pdb	-0.35244131088256836	-0.5512999892234802
6okm.pdb	6okm_HL_R_ER65I.pdb	-0.47973933815956116	-0.5939000248908997
6okm.pdb	6okm_HL_R_ER65L.pdb	-0.49977371096611023	-0.527400016784668
6okm.pdb	6okm_HL_R_ER65K.pdb	-0.3888308107852936	-0.7348999977111816
6okm.pdb	6okm_HL_R_ER65M.pdb	-0.19627436995506287	-0.6583999991416931
6okm.pdb	6okm_HL_R_ER65F.pdb	-0.1996365189552307	-0.5881999731063843
6okm.pdb	6okm_HL_R_ER65P.pdb	-1.1189384460449219	-0.6758999824523926
6okm.pdb	6okm_HL_R_ER65S.pdb	-0.3168349266052246	-0.6902999877929688
6okm.pdb	6okm_HL_R_ER65T.pdb	-0.39722758531570435	-0.6741999983787537
6okm.pdb	6okm_HL_R_ER65W.pdb	-0.31725287437438965	-0.36149999499320984
6okm.pdb	6okm_HL_R_ER65Y.pdb	-0.20161989331245422	-0.6590999960899353
6okm.pdb	6okm_HL_R_ER65V.pdb	-0.3582451343536377	-0.6520000100135803
6okm.pdb	6okm_HL_R_RR66A.pdb	-1.1002085208892822	-3.6967999935150146
6okm.pdb	6okm_HL_R_RR66N.pdb	-1.0684599876403809	-2.7818000316619873
6okm.pdb	6okm_HL_R_RR66D.pdb	-1.0702770948410034	-1.9465999603271484
6okm.pdb	6okm_HL_R_RR66C.pdb	-0.9009655117988586	-3.487299919128418
6okm.pdb	6okm_HL_R_RR66Q.pdb	-0.8994301557540894	-3.2548000812530518
6okm.pdb	6okm_HL_R_RR66E.pdb	-0.9466707706451416	-1.8472000360488892
6okm.pdb	6okm_HL_R_RR66G.pdb	-1.1336462497711182	-4.2104997634887695
6okm.pdb	6okm_HL_R_RR66H.pdb	-0.8979947566986084	-2.0206000804901123
6okm.pdb	6okm_HL_R_RR66I.pdb	-0.9792484641075134	-3.1347999572753906
6okm.pdb	6okm_HL_R_RR66L.pdb	-0.9698824882507324	-2.611599922180176
6okm.pdb	6okm_HL_R_RR66K.pdb	-0.5773597955703735	-1.792799949645996
6okm.pdb	6okm_HL_R_RR66M.pdb	-0.9087100028991699	-2.1184000968933105
6okm.pdb	6okm_HL_R_RR66F.pdb	-0.7656350135803223	-2.1693999767303467
6okm.pdb	6okm_HL_R_RR66P.pdb	-0.48743870854377747	-3.648400068283081
6okm.pdb	6okm_HL_R_RR66S.pdb	-0.9923815131187439	-3.908600091934204
6okm.pdb	6okm_HL_R_RR66T.pdb	-1.032860517501831	-2.6789000034332275
6okm.pdb	6okm_HL_R_RR66W.pdb	-0.8847508430480957	-1.42739999294281
6okm.pdb	6okm_HL_R_RR66Y.pdb	-1.0049785375595093	-4.196599960327148
6okm.pdb	6okm_HL_R_RR66V.pdb	-1.015596866607666	-2.359600067138672
6okm.pdb	6okm_HL_R_KR67A.pdb	-0.46894556283950806	-0.042500000447034836
6okm.pdb	6okm_HL_R_KR67R.pdb	-0.5260806679725647	-0.06870000064373016
6okm.pdb	6okm_HL_R_KR67N.pdb	-0.5545750260353088	0.013000000268220901
6okm.pdb	6okm_HL_R_KR67D.pdb	-0.6461483240127563	0.05079999938607216
6okm.pdb	6okm_HL_R_KR67C.pdb	-0.49822407960891724	-0.010300000198185444
6okm.pdb	6okm_HL_R_KR67Q.pdb	-0.5357158184051514	-0.037700001150369644
6okm.pdb	6okm_HL_R_KR67E.pdb	-0.5602284073829651	0.0608999989926815
6okm.pdb	6okm_HL_R_KR67G.pdb	-0.38459932804107666	-0.005499999970197678
6okm.pdb	6okm_HL_R_KR67H.pdb	-0.5981812477111816	0.04989999905228615
6okm.pdb	6okm_HL_R_KR67I.pdb	-0.4315012991428375	-0.05090000107884407
6okm.pdb	6okm_HL_R_KR67L.pdb	-0.45121440291404724	0.04390000179409981
6okm.pdb	6okm_HL_R_KR67M.pdb	-0.4544518291950226	0.03099999949336052
6okm.pdb	6okm_HL_R_KR67F.pdb	-0.3552515506744385	0.03709999844431877
6okm.pdb	6okm_HL_R_KR67P.pdb	-0.9504188299179077	-0.7580999732017517
6okm.pdb	6okm_HL_R_KR67S.pdb	-0.5162032842636108	-0.025100000202655792
6okm.pdb	6okm_HL_R_KR67T.pdb	-0.524877667427063	0.016100000590085983
6okm.pdb	6okm_HL_R_KR67W.pdb	-0.3624561131000519	0.028699999675154686
6okm.pdb	6okm_HL_R_KR67Y.pdb	-0.35973578691482544	0.01979999989271164
6okm.pdb	6okm_HL_R_KR67V.pdb	-0.4555663764476776	-0.07419999688863754
6okm.pdb	6okm_HL_R_QR68A.pdb	-0.38577643036842346	0.009800000116229057
6okm.pdb	6okm_HL_R_QR68R.pdb	-0.45853620767593384	-0.1348000019788742
6okm.pdb	6okm_HL_R_QR68N.pdb	-0.6509664058685303	0.030700000002980232
6okm.pdb	6okm_HL_R_QR68D.pdb	-0.5257399678230286	-0.05040000006556511
6okm.pdb	6okm_HL_R_QR68C.pdb	-0.45058465003967285	-0.021700000390410423
6okm.pdb	6okm_HL_R_QR68E.pdb	-0.2918439507484436	0.01889999955892563
6okm.pdb	6okm_HL_R_QR68G.pdb	-0.3259623050689697	-0.015399999916553497
6okm.pdb	6okm_HL_R_QR68H.pdb	-0.2863975465297699	0.08079999685287476
6okm.pdb	6okm_HL_R_QR68I.pdb	-0.35831958055496216	-0.04989999905228615
6okm.pdb	6okm_HL_R_QR68L.pdb	-0.3420044779777527	-0.00279999990016222
6okm.pdb	6okm_HL_R_QR68K.pdb	-0.39846569299697876	-0.026799999177455902
6okm.pdb	6okm_HL_R_QR68M.pdb	-0.3200697600841522	0.011699999682605267
6okm.pdb	6okm_HL_R_QR68F.pdb	-0.13461506366729736	0.05480000004172325
6okm.pdb	6okm_HL_R_QR68P.pdb	-0.7284804582595825	-0.14300000667572021
6okm.pdb	6okm_HL_R_QR68S.pdb	-0.5839760899543762	0.05849999934434891
6okm.pdb	6okm_HL_R_QR68T.pdb	-0.5923333764076233	-0.5418999791145325
6okm.pdb	6okm_HL_R_QR68W.pdb	-0.4211506247520447	0.010400000028312206
6okm.pdb	6okm_HL_R_QR68Y.pdb	-0.11170366406440735	0.14100000262260437
6okm.pdb	6okm_HL_R_QR68V.pdb	-0.5057725310325623	-0.04809999838471413
6okm.pdb	6okm_HL_R_LR69A.pdb	-1.267531156539917	-1.5586999654769897
6okm.pdb	6okm_HL_R_LR69R.pdb	-1.1029729843139648	-2.147700071334839
6okm.pdb	6okm_HL_R_LR69N.pdb	-1.2954397201538086	-2.0559000968933105
6okm.pdb	6okm_HL_R_LR69D.pdb	-1.4198346138000488	-1.4296000003814697
6okm.pdb	6okm_HL_R_LR69C.pdb	-1.1375088691711426	-1.3102999925613403
6okm.pdb	6okm_HL_R_LR69Q.pdb	-0.8252114057540894	-2.4093000888824463
6okm.pdb	6okm_HL_R_LR69E.pdb	-0.784351110458374	-2.642699956893921
6okm.pdb	6okm_HL_R_LR69G.pdb	-1.1738004684448242	-2.0165998935699463
6okm.pdb	6okm_HL_R_LR69H.pdb	-1.399474859237671	-1.9466999769210815
6okm.pdb	6okm_HL_R_LR69I.pdb	-0.7924950122833252	-0.49729999899864197
6okm.pdb	6okm_HL_R_LR69K.pdb	-0.8407179713249207	-2.0873000621795654
6okm.pdb	6okm_HL_R_LR69M.pdb	-0.35812708735466003	0.30809998512268066
6okm.pdb	6okm_HL_R_LR69F.pdb	-0.9785359501838684	-1.7381000518798828
6okm.pdb	6okm_HL_R_LR69P.pdb	-0.7977948188781738	-1.315000057220459
6okm.pdb	6okm_HL_R_LR69S.pdb	-1.3042194843292236	-1.9486000537872314
6okm.pdb	6okm_HL_R_LR69T.pdb	-1.443101167678833	-2.0357000827789307
6okm.pdb	6okm_HL_R_LR69W.pdb	-0.7786397933959961	-1.753999948501587
6okm.pdb	6okm_HL_R_LR69Y.pdb	-1.072523593902588	-1.6916999816894531
6okm.pdb	6okm_HL_R_LR69V.pdb	-1.424412727355957	-1.1962000131607056
5fhc.pdb	5fhc_AB_J_SA99A.pdb	-0.01974448561668396	0.30395999550819397
5fhc.pdb	5fhc_AB_J_SA99R.pdb	-1.9106616973876953	-4.305699825286865
5fhc.pdb	5fhc_AB_J_SA99N.pdb	-0.480896919965744	-0.023970000445842743
5fhc.pdb	5fhc_AB_J_SA99D.pdb	-0.5222276449203491	0.455269992351532
5fhc.pdb	5fhc_AB_J_SA99C.pdb	0.12284225225448608	0.2851400077342987
5fhc.pdb	5fhc_AB_J_SA99Q.pdb	-4.854924201965332	-5.55364990234375
5fhc.pdb	5fhc_AB_J_SA99E.pdb	-4.735118389129639	-4.231540203094482
5fhc.pdb	5fhc_AB_J_SA99G.pdb	-0.16112485527992249	-0.2914400100708008
5fhc.pdb	5fhc_AB_J_SA99H.pdb	-3.1691689491271973	-4.140960216522217
5fhc.pdb	5fhc_AB_J_SA99I.pdb	-3.8427531719207764	-1.3912689685821533
5fhc.pdb	5fhc_AB_J_SA99L.pdb	-6.957052230834961	-2.112816095352173
5fhc.pdb	5fhc_AB_J_SA99K.pdb	-5.026767253875732	-7.204090118408203
5fhc.pdb	5fhc_AB_J_SA99M.pdb	-0.6313560009002686	-1.093222975730896
5fhc.pdb	5fhc_AB_J_SA99F.pdb	-8.3702974319458	-2.0292398929595947
5fhc.pdb	5fhc_AB_J_SA99P.pdb	-0.5673567652702332	0.22801999747753143
5fhc.pdb	5fhc_AB_J_SA99T.pdb	-0.199183851480484	-0.05649000033736229
5fhc.pdb	5fhc_AB_J_SA99W.pdb	-19.928224563598633	-29.367000579833984
5fhc.pdb	5fhc_AB_J_SA99Y.pdb	-6.120842456817627	-4.885680198669434
5fhc.pdb	5fhc_AB_J_SA99V.pdb	0.18027174472808838	0.6094300150871277
5fhc.pdb	5fhc_AB_J_RA100A.pdb	-0.4986482560634613	0.05992000177502632
5fhc.pdb	5fhc_AB_J_RA100N.pdb	-0.7544490098953247	0.007519999984651804
5fhc.pdb	5fhc_AB_J_RA100D.pdb	-0.7346527576446533	0.053950000554323196
5fhc.pdb	5fhc_AB_J_RA100C.pdb	-0.5224207043647766	0.010809999890625477
5fhc.pdb	5fhc_AB_J_RA100Q.pdb	-0.6787608861923218	0.010470000095665455
5fhc.pdb	5fhc_AB_J_RA100E.pdb	-0.39630335569381714	-0.008449999615550041
5fhc.pdb	5fhc_AB_J_RA100G.pdb	-0.6197934150695801	0.10780999809503555
5fhc.pdb	5fhc_AB_J_RA100H.pdb	-0.7170387506484985	-0.21963000297546387
5fhc.pdb	5fhc_AB_J_RA100I.pdb	-0.4346652328968048	-0.20555999875068665
5fhc.pdb	5fhc_AB_J_RA100L.pdb	-0.4734761714935303	-0.1907999962568283
5fhc.pdb	5fhc_AB_J_RA100K.pdb	-0.37065815925598145	0.09502000361680984
5fhc.pdb	5fhc_AB_J_RA100M.pdb	-0.3132912516593933	0.02457999996840954
5fhc.pdb	5fhc_AB_J_RA100F.pdb	-0.38302505016326904	-0.13917000591754913
5fhc.pdb	5fhc_AB_J_RA100P.pdb	-1.173717975616455	0.1330299973487854
5fhc.pdb	5fhc_AB_J_RA100S.pdb	-0.4961977005004883	0.13977999985218048
5fhc.pdb	5fhc_AB_J_RA100T.pdb	-0.5517494678497314	0.10467000305652618
5fhc.pdb	5fhc_AB_J_RA100W.pdb	-0.444134920835495	-0.17747999727725983
5fhc.pdb	5fhc_AB_J_RA100Y.pdb	-0.32092106342315674	-0.4759500026702881
5fhc.pdb	5fhc_AB_J_RA100V.pdb	-0.45154809951782227	-0.06923999637365341
5fhc.pdb	5fhc_AB_J_SA101A.pdb	-0.053062498569488525	0.6222100257873535
5fhc.pdb	5fhc_AB_J_SA101R.pdb	-1.901031732559204	-0.9237909913063049
5fhc.pdb	5fhc_AB_J_SA101N.pdb	-1.171905517578125	-0.768733024597168
5fhc.pdb	5fhc_AB_J_SA101D.pdb	-1.1067819595336914	-1.2972455024719238
5fhc.pdb	5fhc_AB_J_SA101C.pdb	-0.29077857732772827	-0.1637900024652481
5fhc.pdb	5fhc_AB_J_SA101Q.pdb	-1.4054852724075317	-0.974016010761261
5fhc.pdb	5fhc_AB_J_SA101E.pdb	-0.5756200551986694	-1.3419090509414673
5fhc.pdb	5fhc_AB_J_SA101G.pdb	0.1309523582458496	1.1193900108337402
5fhc.pdb	5fhc_AB_J_SA101H.pdb	-1.005577802658081	-0.8461130261421204
5fhc.pdb	5fhc_AB_J_SA101I.pdb	-1.1699929237365723	-1.286313772201538
5fhc.pdb	5fhc_AB_J_SA101L.pdb	-0.9564809799194336	-1.5963740348815918
5fhc.pdb	5fhc_AB_J_SA101K.pdb	-3.3983404636383057	-0.8017200231552124
5fhc.pdb	5fhc_AB_J_SA101M.pdb	0.009336352348327637	0.38857999444007874
5fhc.pdb	5fhc_AB_J_SA101F.pdb	-0.964462161064148	-1.153908610343933
5fhc.pdb	5fhc_AB_J_SA101P.pdb	-0.01612377166748047	0.3106600046157837
5fhc.pdb	5fhc_AB_J_SA101T.pdb	-0.6211448907852173	-0.32468700408935547
5fhc.pdb	5fhc_AB_J_SA101W.pdb	-0.4815593361854553	-1.0080629587173462
5fhc.pdb	5fhc_AB_J_SA101Y.pdb	-1.0384235382080078	-0.8226860165596008
5fhc.pdb	5fhc_AB_J_SA101V.pdb	-0.39496761560440063	-0.13210999965667725
5fhc.pdb	5fhc_AB_J_TA110A.pdb	-0.5568701028823853	0.2831000089645386
5fhc.pdb	5fhc_AB_J_TA110R.pdb	-0.7220696806907654	-1.3476760387420654
5fhc.pdb	5fhc_AB_J_TA110N.pdb	-0.6956253051757812	-0.2541239857673645
5fhc.pdb	5fhc_AB_J_TA110D.pdb	-0.6397305727005005	-0.5299789905548096
5fhc.pdb	5fhc_AB_J_TA110C.pdb	-0.4690575897693634	0.04450000077486038
5fhc.pdb	5fhc_AB_J_TA110Q.pdb	-0.3850480914115906	-1.1480692625045776
5fhc.pdb	5fhc_AB_J_TA110E.pdb	-0.667494535446167	-0.8935840129852295
5fhc.pdb	5fhc_AB_J_TA110G.pdb	-0.6251874566078186	-0.2676219940185547
5fhc.pdb	5fhc_AB_J_TA110H.pdb	-0.8078954219818115	-0.5732669830322266
5fhc.pdb	5fhc_AB_J_TA110I.pdb	-0.4283217191696167	0.3325900137424469
5fhc.pdb	5fhc_AB_J_TA110L.pdb	-0.46243250370025635	0.3171299993991852
5fhc.pdb	5fhc_AB_J_TA110K.pdb	-0.5379590392112732	-0.8820819854736328
5fhc.pdb	5fhc_AB_J_TA110M.pdb	-0.2200828194618225	0.15580999851226807
5fhc.pdb	5fhc_AB_J_TA110F.pdb	-0.3584476709365845	-0.39676499366760254
5fhc.pdb	5fhc_AB_J_TA110P.pdb	-1.1666918992996216	-0.5230919718742371
5fhc.pdb	5fhc_AB_J_TA110S.pdb	-0.7402973771095276	0.10919000208377838
5fhc.pdb	5fhc_AB_J_TA110W.pdb	-1.8100197315216064	-1.9367040395736694
5fhc.pdb	5fhc_AB_J_TA110Y.pdb	-8.638642311096191	-12.86989974975586
5fhc.pdb	5fhc_AB_J_TA110V.pdb	-0.39971503615379333	0.36757999658584595
5fhc.pdb	5fhc_AB_J_YB47A.pdb	-1.0181138515472412	-1.5367039442062378
5fhc.pdb	5fhc_AB_J_YB47R.pdb	-0.6623232364654541	-1.8916490077972412
5fhc.pdb	5fhc_AB_J_YB47N.pdb	-0.9118630290031433	-1.5688350200653076
5fhc.pdb	5fhc_AB_J_YB47D.pdb	-0.9978492856025696	-2.0370609760284424
5fhc.pdb	5fhc_AB_J_YB47C.pdb	-0.9650814533233643	-1.4073699712753296
5fhc.pdb	5fhc_AB_J_YB47Q.pdb	-0.8207554817199707	-1.6237050294876099
5fhc.pdb	5fhc_AB_J_YB47E.pdb	-0.754996657371521	-2.334199905395508
5fhc.pdb	5fhc_AB_J_YB47G.pdb	-1.0028486251831055	-1.5400290489196777
5fhc.pdb	5fhc_AB_J_YB47H.pdb	-0.7865344285964966	-1.3520029783248901
5fhc.pdb	5fhc_AB_J_YB47I.pdb	-0.9315692186355591	-1.089521050453186
5fhc.pdb	5fhc_AB_J_YB47L.pdb	-0.9070665836334229	-0.8892719745635986
5fhc.pdb	5fhc_AB_J_YB47K.pdb	-0.8297867774963379	-1.9147629737854004
5fhc.pdb	5fhc_AB_J_YB47M.pdb	-0.8127899169921875	-0.941087007522583
5fhc.pdb	5fhc_AB_J_YB47F.pdb	-0.5828514695167542	-0.6005499958992004
5fhc.pdb	5fhc_AB_J_YB47P.pdb	-0.7721397280693054	-1.4890819787979126
5fhc.pdb	5fhc_AB_J_YB47S.pdb	-0.8805832862854004	-1.5826120376586914
5fhc.pdb	5fhc_AB_J_YB47T.pdb	-0.8317363262176514	-1.3055411577224731
5fhc.pdb	5fhc_AB_J_YB47W.pdb	-3.6574018001556396	-2.9730100631713867
5fhc.pdb	5fhc_AB_J_YB47V.pdb	-0.8981874585151672	-1.4940249919891357
5fhc.pdb	5fhc_AB_J_GJ23A.pdb	-5.907391548156738	-2.481379985809326
5fhc.pdb	5fhc_AB_J_GJ23R.pdb	-5.3667473793029785	-6.1724700927734375
5fhc.pdb	5fhc_AB_J_GJ23N.pdb	-2.878084421157837	-1.5853060483932495
5fhc.pdb	5fhc_AB_J_GJ23D.pdb	-4.604278087615967	-4.30810022354126
5fhc.pdb	5fhc_AB_J_GJ23C.pdb	-6.322928428649902	-3.869719982147217
5fhc.pdb	5fhc_AB_J_GJ23Q.pdb	-5.01194429397583	-5.102759838104248
5fhc.pdb	5fhc_AB_J_GJ23E.pdb	-4.14619255065918	-6.045229911804199
5fhc.pdb	5fhc_AB_J_GJ23H.pdb	-2.472472667694092	-3.1877400875091553
5fhc.pdb	5fhc_AB_J_GJ23I.pdb	-5.226734161376953	-5.87568998336792
5fhc.pdb	5fhc_AB_J_GJ23L.pdb	-7.386000633239746	-8.807889938354492
5fhc.pdb	5fhc_AB_J_GJ23K.pdb	-1.6080877780914307	-3.6434199810028076
5fhc.pdb	5fhc_AB_J_GJ23M.pdb	-5.845017433166504	-4.8155598640441895
5fhc.pdb	5fhc_AB_J_GJ23F.pdb	-4.55997896194458	-4.398429870605469
5fhc.pdb	5fhc_AB_J_GJ23P.pdb	-5.124624252319336	-3.1283600330352783
5fhc.pdb	5fhc_AB_J_GJ23S.pdb	-6.283555507659912	-4.795340061187744
5fhc.pdb	5fhc_AB_J_GJ23T.pdb	-3.7015953063964844	-3.4596500396728516
5fhc.pdb	5fhc_AB_J_GJ23W.pdb	-5.769283771514893	-6.775519847869873
5fhc.pdb	5fhc_AB_J_GJ23Y.pdb	-6.074684143066406	-5.458330154418945
5fhc.pdb	5fhc_AB_J_GJ23V.pdb	-6.762864589691162	-5.61460018157959
5fhc.pdb	5fhc_AB_J_AJ25R.pdb	-0.277817964553833	-0.7709810137748718
5fhc.pdb	5fhc_AB_J_AJ25N.pdb	-0.3195767402648926	-0.41597801446914673
5fhc.pdb	5fhc_AB_J_AJ25D.pdb	-0.47288230061531067	-1.147341251373291
5fhc.pdb	5fhc_AB_J_AJ25C.pdb	-0.8485873937606812	0.6881700158119202
5fhc.pdb	5fhc_AB_J_AJ25Q.pdb	-0.43792811036109924	-0.2226569950580597
5fhc.pdb	5fhc_AB_J_AJ25E.pdb	-0.448109894990921	-0.5267760157585144
5fhc.pdb	5fhc_AB_J_AJ25G.pdb	-0.2139778435230255	0.7735499739646912
5fhc.pdb	5fhc_AB_J_AJ25H.pdb	-0.1418096423149109	-0.42745599150657654
5fhc.pdb	5fhc_AB_J_AJ25I.pdb	-2.1845717430114746	-0.5867589712142944
5fhc.pdb	5fhc_AB_J_AJ25L.pdb	-0.3451361060142517	-0.8041599988937378
5fhc.pdb	5fhc_AB_J_AJ25K.pdb	-0.4277433454990387	-1.253495693206787
5fhc.pdb	5fhc_AB_J_AJ25M.pdb	-0.18499457836151123	1.6012799739837646
5fhc.pdb	5fhc_AB_J_AJ25F.pdb	-0.07704094052314758	-0.6128950119018555
5fhc.pdb	5fhc_AB_J_AJ25P.pdb	-0.011689543724060059	0.09397999942302704
5fhc.pdb	5fhc_AB_J_AJ25S.pdb	-1.1331777572631836	-0.5632849931716919
5fhc.pdb	5fhc_AB_J_AJ25T.pdb	-1.4152600765228271	-1.6283910274505615
5fhc.pdb	5fhc_AB_J_AJ25W.pdb	-0.188897967338562	-0.5707119703292847
5fhc.pdb	5fhc_AB_J_AJ25Y.pdb	-0.3373401165008545	-0.818356990814209
5fhc.pdb	5fhc_AB_J_AJ25V.pdb	-0.6325034499168396	-0.5701349973678589
5fhc.pdb	5fhc_AB_J_IJ26A.pdb	-0.6119354963302612	-1.2534433603286743
5fhc.pdb	5fhc_AB_J_IJ26R.pdb	-0.9437552690505981	-0.7138990163803101
5fhc.pdb	5fhc_AB_J_IJ26N.pdb	-0.3286402225494385	-1.107583999633789
5fhc.pdb	5fhc_AB_J_IJ26D.pdb	-0.3095245361328125	0.05144000053405762
5fhc.pdb	5fhc_AB_J_IJ26C.pdb	-0.5264608860015869	-0.7269390225410461
5fhc.pdb	5fhc_AB_J_IJ26Q.pdb	-0.36857473850250244	-0.012409999966621399
5fhc.pdb	5fhc_AB_J_IJ26E.pdb	-0.7218396067619324	-1.9149659872055054
5fhc.pdb	5fhc_AB_J_IJ26G.pdb	-0.7022407650947571	-1.5193899869918823
5fhc.pdb	5fhc_AB_J_IJ26H.pdb	-0.38795870542526245	-1.155949592590332
5fhc.pdb	5fhc_AB_J_IJ26L.pdb	-0.3320236802101135	0.6811000108718872
5fhc.pdb	5fhc_AB_J_IJ26K.pdb	-0.47353896498680115	-1.5894509553909302
5fhc.pdb	5fhc_AB_J_IJ26M.pdb	-0.4443594813346863	1.1090199947357178
5fhc.pdb	5fhc_AB_J_IJ26F.pdb	-0.3350805640220642	-0.8061869740486145
5fhc.pdb	5fhc_AB_J_IJ26P.pdb	-0.3455422520637512	-1.3449690341949463
5fhc.pdb	5fhc_AB_J_IJ26S.pdb	-0.5348859429359436	-0.7418400049209595
5fhc.pdb	5fhc_AB_J_IJ26T.pdb	-0.45519283413887024	-0.4005259871482849
5fhc.pdb	5fhc_AB_J_IJ26W.pdb	-0.3081985116004944	-0.8380810022354126
5fhc.pdb	5fhc_AB_J_IJ26Y.pdb	-0.360005259513855	-0.9083920121192932
5fhc.pdb	5fhc_AB_J_IJ26V.pdb	-0.4500778317451477	-0.5677909851074219
3j8v.pdb	3j8v_FJ_D_WJ32A.pdb	1.3378825187683105	1.3022199869155884
3j8v.pdb	3j8v_FJ_D_WJ32R.pdb	1.5949811935424805	2.2753500938415527
3j8v.pdb	3j8v_FJ_D_WJ32N.pdb	1.2797760963439941	0.7646700143814087
3j8v.pdb	3j8v_FJ_D_WJ32D.pdb	1.1229989528656006	0.8037700057029724
3j8v.pdb	3j8v_FJ_D_WJ32C.pdb	1.3932735919952393	1.1952199935913086
3j8v.pdb	3j8v_FJ_D_WJ32Q.pdb	1.2965803146362305	0.897409975528717
3j8v.pdb	3j8v_FJ_D_WJ32E.pdb	1.270873785018921	0.8995299935340881
3j8v.pdb	3j8v_FJ_D_WJ32G.pdb	1.3339917659759521	1.3719099760055542
3j8v.pdb	3j8v_FJ_D_WJ32H.pdb	0.8286949992179871	1.8101500272750854
3j8v.pdb	3j8v_FJ_D_WJ32I.pdb	1.400280475616455	1.0123399496078491
3j8v.pdb	3j8v_FJ_D_WJ32L.pdb	1.2842342853546143	1.609779953956604
3j8v.pdb	3j8v_FJ_D_WJ32K.pdb	1.5383846759796143	0.8133400082588196
3j8v.pdb	3j8v_FJ_D_WJ32M.pdb	1.8045709133148193	1.628059983253479
3j8v.pdb	3j8v_FJ_D_WJ32F.pdb	1.6496825218200684	1.825719952583313
3j8v.pdb	3j8v_FJ_D_WJ32P.pdb	1.4265687465667725	1.0370099544525146
3j8v.pdb	3j8v_FJ_D_WJ32S.pdb	1.293949842453003	1.0995800495147705
3j8v.pdb	3j8v_FJ_D_WJ32T.pdb	1.2820732593536377	2.519979953765869
3j8v.pdb	3j8v_FJ_D_WJ32Y.pdb	1.6751534938812256	0.6579499840736389
3j8v.pdb	3j8v_FJ_D_WJ32V.pdb	1.3377349376678467	1.025480031967163
3j8v.pdb	3j8v_FJ_D_WJ92A.pdb	1.6248090267181396	3.08774995803833
3j8v.pdb	3j8v_FJ_D_WJ92R.pdb	1.9242782592773438	4.010280132293701
3j8v.pdb	3j8v_FJ_D_WJ92N.pdb	1.968961477279663	3.5237200260162354
3j8v.pdb	3j8v_FJ_D_WJ92D.pdb	2.0645854473114014	4.581439971923828
3j8v.pdb	3j8v_FJ_D_WJ92C.pdb	1.9182147979736328	3.0650699138641357
3j8v.pdb	3j8v_FJ_D_WJ92Q.pdb	1.7877955436706543	2.8251700401306152
3j8v.pdb	3j8v_FJ_D_WJ92E.pdb	1.8314669132232666	2.8508899211883545
3j8v.pdb	3j8v_FJ_D_WJ92G.pdb	1.6338245868682861	3.005229949951172
3j8v.pdb	3j8v_FJ_D_WJ92H.pdb	1.5130152702331543	2.327630043029785
3j8v.pdb	3j8v_FJ_D_WJ92I.pdb	1.8222508430480957	3.3977699279785156
3j8v.pdb	3j8v_FJ_D_WJ92L.pdb	1.9702579975128174	3.0592100620269775
3j8v.pdb	3j8v_FJ_D_WJ92K.pdb	1.781707763671875	2.292609930038452
3j8v.pdb	3j8v_FJ_D_WJ92M.pdb	1.787454605102539	3.1631898880004883
3j8v.pdb	3j8v_FJ_D_WJ92F.pdb	0.47910600900650024	1.7290199995040894
3j8v.pdb	3j8v_FJ_D_WJ92P.pdb	1.9046342372894287	2.944849967956543
3j8v.pdb	3j8v_FJ_D_WJ92S.pdb	1.6006546020507812	4.985060214996338
3j8v.pdb	3j8v_FJ_D_WJ92T.pdb	1.7469253540039062	2.9538800716400146
3j8v.pdb	3j8v_FJ_D_WJ92Y.pdb	-0.622590959072113	1.0707999467849731
3j8v.pdb	3j8v_FJ_D_WJ92V.pdb	1.8057000637054443	3.402060031890869
3j8v.pdb	3j8v_FJ_D_GF52A.pdb	-0.530052661895752	2.3178999423980713
3j8v.pdb	3j8v_FJ_D_GF52R.pdb	-0.43038421869277954	4.551159858703613
3j8v.pdb	3j8v_FJ_D_GF52N.pdb	-0.478708952665329	2.449429988861084
3j8v.pdb	3j8v_FJ_D_GF52D.pdb	-0.317849725484848	1.883270025253296
3j8v.pdb	3j8v_FJ_D_GF52C.pdb	-0.5760951638221741	2.583739995956421
3j8v.pdb	3j8v_FJ_D_GF52Q.pdb	-0.6280667781829834	2.299949884414673
3j8v.pdb	3j8v_FJ_D_GF52E.pdb	-0.331803560256958	1.5679899454116821
3j8v.pdb	3j8v_FJ_D_GF52H.pdb	-0.7553544640541077	2.3336501121520996
3j8v.pdb	3j8v_FJ_D_GF52I.pdb	-0.46912845969200134	2.5790200233459473
3j8v.pdb	3j8v_FJ_D_GF52L.pdb	-0.47250089049339294	2.715290069580078
3j8v.pdb	3j8v_FJ_D_GF52K.pdb	-0.4264321029186249	2.335750102996826
3j8v.pdb	3j8v_FJ_D_GF52M.pdb	-0.5439756512641907	3.140120029449463
3j8v.pdb	3j8v_FJ_D_GF52F.pdb	-0.48555266857147217	3.11286997795105
3j8v.pdb	3j8v_FJ_D_GF52P.pdb	-0.11928349733352661	1.984410047531128
3j8v.pdb	3j8v_FJ_D_GF52S.pdb	-0.5032061338424683	2.5345098972320557
3j8v.pdb	3j8v_FJ_D_GF52T.pdb	-0.4843868613243103	2.5487399101257324
3j8v.pdb	3j8v_FJ_D_GF52W.pdb	-0.3411334156990051	2.843709945678711
3j8v.pdb	3j8v_FJ_D_GF52Y.pdb	-0.19088274240493774	3.454780101776123
3j8v.pdb	3j8v_FJ_D_GF52V.pdb	-0.6166375875473022	2.484189987182617
3j8v.pdb	3j8v_FJ_D_KF72A.pdb	-0.8041595220565796	2.3340699672698975
3j8v.pdb	3j8v_FJ_D_KF72R.pdb	-0.8550642728805542	2.0435800552368164
3j8v.pdb	3j8v_FJ_D_KF72N.pdb	-0.7137341499328613	2.5226399898529053
3j8v.pdb	3j8v_FJ_D_KF72D.pdb	-0.8094910383224487	2.1768798828125
3j8v.pdb	3j8v_FJ_D_KF72C.pdb	-0.7844249606132507	2.207350015640259
3j8v.pdb	3j8v_FJ_D_KF72Q.pdb	-0.8159173130989075	2.301539897918701
3j8v.pdb	3j8v_FJ_D_KF72E.pdb	-0.7565234899520874	2.11122989654541
3j8v.pdb	3j8v_FJ_D_KF72G.pdb	-0.7065899968147278	2.4731600284576416
3j8v.pdb	3j8v_FJ_D_KF72H.pdb	-0.7051754593849182	2.2332499027252197
3j8v.pdb	3j8v_FJ_D_KF72I.pdb	-0.7329883575439453	2.6987900733947754
3j8v.pdb	3j8v_FJ_D_KF72L.pdb	-0.7152404189109802	2.2467100620269775
3j8v.pdb	3j8v_FJ_D_KF72M.pdb	-0.7497749328613281	2.3563599586486816
3j8v.pdb	3j8v_FJ_D_KF72F.pdb	-0.6117755174636841	3.98009991645813
3j8v.pdb	3j8v_FJ_D_KF72P.pdb	-0.6644058227539062	2.485879898071289
3j8v.pdb	3j8v_FJ_D_KF72S.pdb	-0.7492402791976929	2.2111499309539795
3j8v.pdb	3j8v_FJ_D_KF72T.pdb	-0.6955562829971313	2.2699201107025146
3j8v.pdb	3j8v_FJ_D_KF72W.pdb	-0.4767870604991913	3.0260798931121826
3j8v.pdb	3j8v_FJ_D_KF72Y.pdb	-0.5277459621429443	3.5673699378967285
3j8v.pdb	3j8v_FJ_D_KF72V.pdb	-0.7677165269851685	2.528330087661743
3j8v.pdb	3j8v_FJ_D_DF101A.pdb	-0.5955131649971008	0.37749001383781433
3j8v.pdb	3j8v_FJ_D_DF101R.pdb	-0.19299498200416565	1.4338200092315674
3j8v.pdb	3j8v_FJ_D_DF101N.pdb	-0.5447075366973877	0.2257000058889389
3j8v.pdb	3j8v_FJ_D_DF101C.pdb	-0.4580024480819702	0.33142000436782837
3j8v.pdb	3j8v_FJ_D_DF101Q.pdb	-0.40234512090682983	0.33059000968933105
3j8v.pdb	3j8v_FJ_D_DF101E.pdb	-0.18609219789505005	0.12801000475883484
3j8v.pdb	3j8v_FJ_D_DF101G.pdb	-0.5827674865722656	0.48120999336242676
3j8v.pdb	3j8v_FJ_D_DF101H.pdb	-0.047925591468811035	-0.012839999981224537
3j8v.pdb	3j8v_FJ_D_DF101I.pdb	-0.4381561279296875	0.3059000074863434
3j8v.pdb	3j8v_FJ_D_DF101L.pdb	-0.4813970923423767	0.4391399919986725
3j8v.pdb	3j8v_FJ_D_DF101K.pdb	0.019439280033111572	0.21063999831676483
3j8v.pdb	3j8v_FJ_D_DF101M.pdb	-0.47422170639038086	0.3081200122833252
3j8v.pdb	3j8v_FJ_D_DF101F.pdb	0.0124092698097229	0.46689000725746155
3j8v.pdb	3j8v_FJ_D_DF101P.pdb	0.10200279951095581	0.28867000341415405
3j8v.pdb	3j8v_FJ_D_DF101S.pdb	-0.5388102531433105	0.2452699989080429
3j8v.pdb	3j8v_FJ_D_DF101T.pdb	-0.6114641427993774	0.07835999876260757
3j8v.pdb	3j8v_FJ_D_DF101W.pdb	-0.2516513168811798	1.0106500387191772
3j8v.pdb	3j8v_FJ_D_DF101Y.pdb	0.03650248050689697	0.0844699963927269
3j8v.pdb	3j8v_FJ_D_DF101V.pdb	-0.5432275533676147	0.24601000547409058
3j8v.pdb	3j8v_FJ_D_YF105A.pdb	-0.6778483390808105	0.03448000177741051
3j8v.pdb	3j8v_FJ_D_YF105R.pdb	-0.8293375372886658	0.03212999925017357
3j8v.pdb	3j8v_FJ_D_YF105N.pdb	-0.9905810952186584	0.08530999720096588
3j8v.pdb	3j8v_FJ_D_YF105D.pdb	-0.8132622241973877	0.04733999818563461
3j8v.pdb	3j8v_FJ_D_YF105C.pdb	-0.6683093905448914	0.09646999835968018
3j8v.pdb	3j8v_FJ_D_YF105Q.pdb	-0.5868315696716309	0.10253000259399414
3j8v.pdb	3j8v_FJ_D_YF105E.pdb	-0.6422582864761353	0.10175000131130219
3j8v.pdb	3j8v_FJ_D_YF105G.pdb	-0.6645866632461548	0.005539999809116125
3j8v.pdb	3j8v_FJ_D_YF105H.pdb	-0.7974110841751099	0.0412600003182888
3j8v.pdb	3j8v_FJ_D_YF105I.pdb	-0.604870080947876	0.10213000327348709
3j8v.pdb	3j8v_FJ_D_YF105L.pdb	-0.6807410717010498	0.08823999762535095
3j8v.pdb	3j8v_FJ_D_YF105K.pdb	-0.6214284300804138	0.07778000086545944
3j8v.pdb	3j8v_FJ_D_YF105M.pdb	-0.7102572917938232	0.09085000306367874
3j8v.pdb	3j8v_FJ_D_YF105F.pdb	-0.5252240300178528	0.11276999861001968
3j8v.pdb	3j8v_FJ_D_YF105P.pdb	-0.566440224647522	0.12402000278234482
3j8v.pdb	3j8v_FJ_D_YF105S.pdb	-0.7600271105766296	0.03821999952197075
3j8v.pdb	3j8v_FJ_D_YF105T.pdb	-0.7581008672714233	0.06491000205278397
3j8v.pdb	3j8v_FJ_D_YF105W.pdb	-0.5822302103042603	0.008220000192523003
3j8v.pdb	3j8v_FJ_D_YF105V.pdb	-0.6240681409835815	0.08640000224113464
3j8v.pdb	3j8v_FJ_D_ND119A.pdb	-0.6920939683914185	0.0488400012254715
3j8v.pdb	3j8v_FJ_D_ND119R.pdb	-0.35072001814842224	-0.22202999889850616
3j8v.pdb	3j8v_FJ_D_ND119D.pdb	-0.6490808129310608	0.0932300016283989
3j8v.pdb	3j8v_FJ_D_ND119C.pdb	-0.5986841320991516	0.01809000037610531
3j8v.pdb	3j8v_FJ_D_ND119Q.pdb	-0.5418694615364075	0.4925599992275238
3j8v.pdb	3j8v_FJ_D_ND119E.pdb	-0.28924360871315	-0.02800999954342842
3j8v.pdb	3j8v_FJ_D_ND119G.pdb	-0.8395940661430359	0.06548000127077103
3j8v.pdb	3j8v_FJ_D_ND119H.pdb	-0.5495738387107849	-0.3805899918079376
3j8v.pdb	3j8v_FJ_D_ND119I.pdb	-0.7795739769935608	0.0951400026679039
3j8v.pdb	3j8v_FJ_D_ND119L.pdb	-0.7773565053939819	0.25870001316070557
3j8v.pdb	3j8v_FJ_D_ND119K.pdb	-0.689326286315918	2.118799924850464
3j8v.pdb	3j8v_FJ_D_ND119M.pdb	-0.615766167640686	0.5955899953842163
3j8v.pdb	3j8v_FJ_D_ND119F.pdb	-0.4055299758911133	0.45949000120162964
3j8v.pdb	3j8v_FJ_D_ND119P.pdb	-0.014021128416061401	0.07710999995470047
3j8v.pdb	3j8v_FJ_D_ND119S.pdb	-0.6030178070068359	-0.0004400000034365803
3j8v.pdb	3j8v_FJ_D_ND119T.pdb	-0.6021152138710022	-0.17962999641895294
3j8v.pdb	3j8v_FJ_D_ND119W.pdb	-0.2233627438545227	1.848039984703064
3j8v.pdb	3j8v_FJ_D_ND119Y.pdb	-0.24524585902690887	-0.2718999981880188
3j8v.pdb	3j8v_FJ_D_ND119V.pdb	-0.6209158301353455	-0.022280000150203705
3j8v.pdb	3j8v_FJ_D_QD162A.pdb	0.2372327446937561	2.7310800552368164
3j8v.pdb	3j8v_FJ_D_QD162R.pdb	-0.3307942748069763	0.19131000339984894
3j8v.pdb	3j8v_FJ_D_QD162N.pdb	0.06713306903839111	2.4984800815582275
3j8v.pdb	3j8v_FJ_D_QD162D.pdb	0.4211133122444153	1.9875099658966064
3j8v.pdb	3j8v_FJ_D_QD162C.pdb	0.16790467500686646	2.442239999771118
3j8v.pdb	3j8v_FJ_D_QD162E.pdb	0.18995708227157593	2.226490020751953
3j8v.pdb	3j8v_FJ_D_QD162G.pdb	0.24295854568481445	2.6356399059295654
3j8v.pdb	3j8v_FJ_D_QD162H.pdb	0.2872394323348999	2.3836300373077393
3j8v.pdb	3j8v_FJ_D_QD162I.pdb	0.1192772388458252	3.079900026321411
3j8v.pdb	3j8v_FJ_D_QD162L.pdb	0.16659212112426758	2.924259901046753
3j8v.pdb	3j8v_FJ_D_QD162K.pdb	-0.3459479510784149	0.4363600015640259
3j8v.pdb	3j8v_FJ_D_QD162M.pdb	-0.3674505949020386	0.8982099890708923
3j8v.pdb	3j8v_FJ_D_QD162F.pdb	0.5843860507011414	2.928030014038086
3j8v.pdb	3j8v_FJ_D_QD162P.pdb	0.14218229055404663	2.8055999279022217
3j8v.pdb	3j8v_FJ_D_QD162S.pdb	0.13710272312164307	2.4241299629211426
3j8v.pdb	3j8v_FJ_D_QD162T.pdb	0.08240276575088501	2.5199599266052246
3j8v.pdb	3j8v_FJ_D_QD162W.pdb	0.47853755950927734	3.487920045852661
3j8v.pdb	3j8v_FJ_D_QD162Y.pdb	0.6147400736808777	3.1319499015808105
3j8v.pdb	3j8v_FJ_D_QD162V.pdb	0.11232346296310425	2.86217999458313
3j8v.pdb	3j8v_FJ_D_PD163A.pdb	-0.10879296064376831	2.5822300910949707
3j8v.pdb	3j8v_FJ_D_PD163R.pdb	0.19240272045135498	2.434420108795166
3j8v.pdb	3j8v_FJ_D_PD163N.pdb	0.4005688428878784	2.707710027694702
3j8v.pdb	3j8v_FJ_D_PD163D.pdb	0.261432409286499	2.53164005279541
3j8v.pdb	3j8v_FJ_D_PD163C.pdb	-0.4294235408306122	-0.4196299910545349
3j8v.pdb	3j8v_FJ_D_PD163Q.pdb	0.17697006464004517	2.751960039138794
3j8v.pdb	3j8v_FJ_D_PD163E.pdb	0.24787366390228271	2.5068199634552
3j8v.pdb	3j8v_FJ_D_PD163G.pdb	0.09931051731109619	2.576740026473999
3j8v.pdb	3j8v_FJ_D_PD163H.pdb	0.29323315620422363	2.6817500591278076
3j8v.pdb	3j8v_FJ_D_PD163I.pdb	0.18357986211776733	2.27731990814209
3j8v.pdb	3j8v_FJ_D_PD163L.pdb	0.23540788888931274	2.0438599586486816
3j8v.pdb	3j8v_FJ_D_PD163K.pdb	0.15858149528503418	2.2980399131774902
3j8v.pdb	3j8v_FJ_D_PD163M.pdb	0.18330925703048706	1.697160005569458
3j8v.pdb	3j8v_FJ_D_PD163F.pdb	0.4006918668746948	2.310080051422119
3j8v.pdb	3j8v_FJ_D_PD163S.pdb	0.09973841905593872	2.0752298831939697
3j8v.pdb	3j8v_FJ_D_PD163T.pdb	0.149095356464386	1.9361200332641602
3j8v.pdb	3j8v_FJ_D_PD163W.pdb	0.47580277919769287	2.5285699367523193
3j8v.pdb	3j8v_FJ_D_PD163Y.pdb	0.3944208025932312	2.651129961013794
3j8v.pdb	3j8v_FJ_D_PD163V.pdb	0.2427980899810791	1.9746299982070923
3j8v.pdb	3j8v_FJ_D_TD247A.pdb	-0.26915639638900757	0.12744000554084778
3j8v.pdb	3j8v_FJ_D_TD247R.pdb	-0.37584781646728516	-0.47095000743865967
3j8v.pdb	3j8v_FJ_D_TD247N.pdb	-0.5621535778045654	0.48267999291419983
3j8v.pdb	3j8v_FJ_D_TD247D.pdb	-0.303362637758255	-0.4816100001335144
3j8v.pdb	3j8v_FJ_D_TD247C.pdb	-0.6037383675575256	2.1289799213409424
3j8v.pdb	3j8v_FJ_D_TD247Q.pdb	-0.3413153886795044	0.12255000323057175
3j8v.pdb	3j8v_FJ_D_TD247E.pdb	-0.5547763705253601	-0.9813100099563599
3j8v.pdb	3j8v_FJ_D_TD247G.pdb	-0.3188844919204712	0.2358500063419342
3j8v.pdb	3j8v_FJ_D_TD247H.pdb	-0.42253726720809937	0.12681999802589417
3j8v.pdb	3j8v_FJ_D_TD247I.pdb	-0.5150951147079468	0.10097000002861023
3j8v.pdb	3j8v_FJ_D_TD247L.pdb	-0.5168220400810242	0.5306699872016907
3j8v.pdb	3j8v_FJ_D_TD247K.pdb	-0.3251701891422272	-0.04050999879837036
3j8v.pdb	3j8v_FJ_D_TD247M.pdb	-0.42938336730003357	0.1143300011754036
3j8v.pdb	3j8v_FJ_D_TD247F.pdb	-0.14107707142829895	-0.3750700056552887
3j8v.pdb	3j8v_FJ_D_TD247P.pdb	0.19425708055496216	0.18110999464988708
3j8v.pdb	3j8v_FJ_D_TD247S.pdb	-0.6376142501831055	0.15368999540805817
3j8v.pdb	3j8v_FJ_D_TD247W.pdb	-3.249239206314087	-2.1513800621032715
3j8v.pdb	3j8v_FJ_D_TD247Y.pdb	-0.20853760838508606	1.4305100440979004
3j8v.pdb	3j8v_FJ_D_TD247V.pdb	-0.7348265647888184	0.09505999833345413
3j8v.pdb	3j8v_FJ_D_SD261A.pdb	0.005228310823440552	0.641290009021759
3j8v.pdb	3j8v_FJ_D_SD261R.pdb	-0.28572311997413635	-0.9415199756622314
3j8v.pdb	3j8v_FJ_D_SD261N.pdb	-0.004031717777252197	0.04413999989628792
3j8v.pdb	3j8v_FJ_D_SD261D.pdb	0.12132781744003296	0.3420700132846832
3j8v.pdb	3j8v_FJ_D_SD261C.pdb	-0.5518521666526794	0.16162000596523285
3j8v.pdb	3j8v_FJ_D_SD261Q.pdb	-0.1439729630947113	0.18328000605106354
3j8v.pdb	3j8v_FJ_D_SD261E.pdb	-0.06368812918663025	-0.22926999628543854
3j8v.pdb	3j8v_FJ_D_SD261G.pdb	0.9424238801002502	0.9066900014877319
3j8v.pdb	3j8v_FJ_D_SD261H.pdb	-0.39649322628974915	-1.102720022201538
3j8v.pdb	3j8v_FJ_D_SD261I.pdb	-0.5163002014160156	-0.7556399703025818
3j8v.pdb	3j8v_FJ_D_SD261L.pdb	0.004806041717529297	-0.32846999168395996
3j8v.pdb	3j8v_FJ_D_SD261K.pdb	-0.04301440715789795	-1.010040044784546
3j8v.pdb	3j8v_FJ_D_SD261M.pdb	-0.0038922131061553955	-0.5147200226783752
3j8v.pdb	3j8v_FJ_D_SD261F.pdb	-0.3628610372543335	-2.201479911804199
3j8v.pdb	3j8v_FJ_D_SD261P.pdb	1.0019397735595703	0.800849974155426
3j8v.pdb	3j8v_FJ_D_SD261T.pdb	-1.7715280055999756	-1.652459979057312
3j8v.pdb	3j8v_FJ_D_SD261W.pdb	-2.633439064025879	-6.111879825592041
3j8v.pdb	3j8v_FJ_D_SD261Y.pdb	0.31411290168762207	-2.4905800819396973
3j8v.pdb	3j8v_FJ_D_SD261V.pdb	-0.5898591876029968	-2.5378799438476562
3j8v.pdb	3j8v_FJ_D_GD262A.pdb	-0.5108751058578491	-0.17472000420093536
3j8v.pdb	3j8v_FJ_D_GD262R.pdb	-0.8769742846488953	-1.4516899585723877
3j8v.pdb	3j8v_FJ_D_GD262N.pdb	-0.907308042049408	-0.8147600293159485
3j8v.pdb	3j8v_FJ_D_GD262D.pdb	0.49243611097335815	-0.41437000036239624
3j8v.pdb	3j8v_FJ_D_GD262C.pdb	-0.9213697910308838	1.8475799560546875
3j8v.pdb	3j8v_FJ_D_GD262Q.pdb	-0.6987483501434326	-1.2101999521255493
3j8v.pdb	3j8v_FJ_D_GD262E.pdb	-0.41187381744384766	-1.3015300035476685
3j8v.pdb	3j8v_FJ_D_GD262H.pdb	-0.4647274911403656	-0.9408000111579895
3j8v.pdb	3j8v_FJ_D_GD262I.pdb	-0.2723906338214874	-1.3511099815368652
3j8v.pdb	3j8v_FJ_D_GD262L.pdb	-0.7396993637084961	-1.2593300342559814
3j8v.pdb	3j8v_FJ_D_GD262K.pdb	-0.8770982623100281	-1.517799973487854
3j8v.pdb	3j8v_FJ_D_GD262M.pdb	-0.33933883905410767	1.4672900438308716
3j8v.pdb	3j8v_FJ_D_GD262F.pdb	-0.6793697476387024	1.462090015411377
3j8v.pdb	3j8v_FJ_D_GD262P.pdb	-2.9348511695861816	0.340939998626709
3j8v.pdb	3j8v_FJ_D_GD262S.pdb	-0.39013296365737915	-1.0569299459457397
3j8v.pdb	3j8v_FJ_D_GD262T.pdb	-0.3349872827529907	-1.5614700317382812
3j8v.pdb	3j8v_FJ_D_GD262W.pdb	-0.666797399520874	0.8822199702262878
3j8v.pdb	3j8v_FJ_D_GD262Y.pdb	-0.6776387691497803	1.5868500471115112
3j8v.pdb	3j8v_FJ_D_GD262V.pdb	-0.3357046842575073	-1.1163699626922607
5usf.pdb	5usf_D_A_SD30A.pdb	-0.5383192896842957	0.04749999940395355
5usf.pdb	5usf_D_A_SD30R.pdb	-0.2012282907962799	0.6316999793052673
5usf.pdb	5usf_D_A_SD30N.pdb	-0.5511159896850586	-0.08609999716281891
5usf.pdb	5usf_D_A_SD30D.pdb	-0.4899858832359314	-0.21639999747276306
5usf.pdb	5usf_D_A_SD30C.pdb	-0.4853355884552002	0.22179999947547913
5usf.pdb	5usf_D_A_SD30Q.pdb	-0.4742351174354553	0.5756000280380249
5usf.pdb	5usf_D_A_SD30E.pdb	-0.49269163608551025	0.24400000274181366
5usf.pdb	5usf_D_A_SD30G.pdb	-0.5225024819374084	0.020899999886751175
5usf.pdb	5usf_D_A_SD30H.pdb	-0.37079042196273804	-0.04769999906420708
5usf.pdb	5usf_D_A_SD30I.pdb	-0.44332024455070496	0.5950000286102295
5usf.pdb	5usf_D_A_SD30L.pdb	-0.4912661612033844	1.0204999446868896
5usf.pdb	5usf_D_A_SD30K.pdb	-0.49622994661331177	0.5156999826431274
5usf.pdb	5usf_D_A_SD30M.pdb	-0.49566778540611267	1.1634000539779663
5usf.pdb	5usf_D_A_SD30F.pdb	-0.25400876998901367	1.5407999753952026
5usf.pdb	5usf_D_A_SD30P.pdb	-0.23920252919197083	0.06729999929666519
5usf.pdb	5usf_D_A_SD30T.pdb	-0.5317435264587402	-0.06830000132322311
5usf.pdb	5usf_D_A_SD30W.pdb	-0.3630112111568451	0.04670000076293945
5usf.pdb	5usf_D_A_SD30Y.pdb	-0.29355815052986145	0.6111000180244446
5usf.pdb	5usf_D_A_SD30V.pdb	-0.48244547843933105	0.24269999563694
5usf.pdb	5usf_D_A_ND31A.pdb	-0.7270241975784302	-1.0964000225067139
5usf.pdb	5usf_D_A_ND31R.pdb	-0.6927930116653442	-1.051200032234192
5usf.pdb	5usf_D_A_ND31D.pdb	-0.328179270029068	-1.4357999563217163
5usf.pdb	5usf_D_A_ND31C.pdb	-0.6316808462142944	-0.31839999556541443
[truncated: 92,127 more rows]
