# Supplementary material for: Investigating the volume and diversity of data needed for generalizable antibody–antigen ΔΔG prediction
Source: Nat Comput Sci. 2025 Jul 8;5(8):635–47. doi: 10.1038/s43588-025-00823-8 (PMC12374841; doi:10.1038/s43588-025-00823-8)
Supplement: Supplementary file 6 — Unprocessed Graphinity model predictions and true values for synthetic ΔΔG values. [file 43588_2025_823_MOESM6_ESM.zip › Figure4/Figure4c-Graphinity_Predictions-Synthetic_FoldX_ddG_942723-GaussianNoise/Graphinity_predictions_test-noise_robustness-gaussian_noise-0.5.csv]

wt_pdb	mut_pdb	pred_score	true_label
6q18.pdb	6q18_HL_A_SH30A.pdb	0.041387856006622314	0.17110000550746918
6q18.pdb	6q18_HL_A_SH30R.pdb	-0.3108934164047241	0.029500000178813934
6q18.pdb	6q18_HL_A_SH30N.pdb	0.2832547426223755	0.45730000734329224
6q18.pdb	6q18_HL_A_SH30D.pdb	0.5436198711395264	0.9986000061035156
6q18.pdb	6q18_HL_A_SH30C.pdb	0.050533562898635864	0.16169999539852142
6q18.pdb	6q18_HL_A_SH30Q.pdb	-0.018653616309165955	0.1518000066280365
6q18.pdb	6q18_HL_A_SH30E.pdb	-0.16678278148174286	0.20090000331401825
6q18.pdb	6q18_HL_A_SH30G.pdb	0.0019185692071914673	0.09889999777078629
6q18.pdb	6q18_HL_A_SH30H.pdb	-1.023295283317566	-1.299299955368042
6q18.pdb	6q18_HL_A_SH30I.pdb	-0.03662553429603577	0.24250000715255737
6q18.pdb	6q18_HL_A_SH30L.pdb	0.10592380166053772	0.18639999628067017
6q18.pdb	6q18_HL_A_SH30K.pdb	-0.43761807680130005	0.07039999961853027
6q18.pdb	6q18_HL_A_SH30M.pdb	-0.20104211568832397	0.12430000305175781
6q18.pdb	6q18_HL_A_SH30F.pdb	0.03404796123504639	0.7179999947547913
6q18.pdb	6q18_HL_A_SH30P.pdb	-0.18988297879695892	-0.421999990940094
6q18.pdb	6q18_HL_A_SH30T.pdb	-0.4735714793205261	0.048500001430511475
6q18.pdb	6q18_HL_A_SH30W.pdb	-0.6790115237236023	-0.08720000088214874
6q18.pdb	6q18_HL_A_SH30Y.pdb	0.5561974048614502	1.2029999494552612
6q18.pdb	6q18_HL_A_SH30V.pdb	0.00791206955909729	0.24490000307559967
6q18.pdb	6q18_HL_A_SH31A.pdb	0.13927364349365234	0.5665000081062317
6q18.pdb	6q18_HL_A_SH31R.pdb	-1.3040461540222168	-2.1814000606536865
6q18.pdb	6q18_HL_A_SH31N.pdb	0.08709251880645752	-2.422499895095825
6q18.pdb	6q18_HL_A_SH31D.pdb	-0.6877950429916382	-0.6661999821662903
6q18.pdb	6q18_HL_A_SH31C.pdb	0.1861879527568817	-0.3847000002861023
6q18.pdb	6q18_HL_A_SH31Q.pdb	-4.508019924163818	-5.445499897003174
6q18.pdb	6q18_HL_A_SH31E.pdb	-1.1179988384246826	-2.403599977493286
6q18.pdb	6q18_HL_A_SH31G.pdb	-0.12413763999938965	-0.8729000091552734
6q18.pdb	6q18_HL_A_SH31H.pdb	-2.6234872341156006	-1.8973000049591064
6q18.pdb	6q18_HL_A_SH31I.pdb	-0.48354610800743103	-1.239400029182434
6q18.pdb	6q18_HL_A_SH31L.pdb	-0.1222931444644928	-0.9702000021934509
6q18.pdb	6q18_HL_A_SH31K.pdb	-2.1180238723754883	-1.3028000593185425
6q18.pdb	6q18_HL_A_SH31M.pdb	0.22288012504577637	-0.3172999918460846
6q18.pdb	6q18_HL_A_SH31F.pdb	-2.650527238845825	-4.185999870300293
6q18.pdb	6q18_HL_A_SH31P.pdb	-0.37629032135009766	0.3508000075817108
6q18.pdb	6q18_HL_A_SH31T.pdb	-0.4872357249259949	-0.04470000043511391
6q18.pdb	6q18_HL_A_SH31W.pdb	-7.777289867401123	-7.334400177001953
6q18.pdb	6q18_HL_A_SH31Y.pdb	-8.166496276855469	-7.277299880981445
6q18.pdb	6q18_HL_A_SH31V.pdb	-0.07266123592853546	-0.41780000925064087
6q18.pdb	6q18_HL_A_SH32A.pdb	-0.35091227293014526	-0.05299999937415123
6q18.pdb	6q18_HL_A_SH32R.pdb	-4.621068954467773	-5.63040018081665
6q18.pdb	6q18_HL_A_SH32N.pdb	-1.0933585166931152	-1.973099946975708
6q18.pdb	6q18_HL_A_SH32D.pdb	-3.737990140914917	-4.6890997886657715
6q18.pdb	6q18_HL_A_SH32C.pdb	0.11701911687850952	0.4453999996185303
6q18.pdb	6q18_HL_A_SH32Q.pdb	-5.809940338134766	-6.711400032043457
6q18.pdb	6q18_HL_A_SH32E.pdb	-3.7429039478302	-1.033400058746338
6q18.pdb	6q18_HL_A_SH32G.pdb	-0.42494654655456543	-0.8580999970436096
6q18.pdb	6q18_HL_A_SH32H.pdb	-14.844182014465332	-13.350600242614746
6q18.pdb	6q18_HL_A_SH32I.pdb	-4.001882076263428	-4.067399978637695
6q18.pdb	6q18_HL_A_SH32L.pdb	-2.8429713249206543	-3.787400007247925
6q18.pdb	6q18_HL_A_SH32K.pdb	-5.656523704528809	-6.450099945068359
6q18.pdb	6q18_HL_A_SH32M.pdb	-3.3045191764831543	-1.8163000345230103
6q18.pdb	6q18_HL_A_SH32F.pdb	-19.74034881591797	-15.732250213623047
6q18.pdb	6q18_HL_A_SH32P.pdb	-2.303529739379883	-0.07320000231266022
6q18.pdb	6q18_HL_A_SH32T.pdb	-1.8413901329040527	-0.5734000205993652
6q18.pdb	6q18_HL_A_SH32W.pdb	-28.924583435058594	-27.68260955810547
6q18.pdb	6q18_HL_A_SH32Y.pdb	-20.92064666748047	-17.638219833374023
6q18.pdb	6q18_HL_A_SH32V.pdb	-1.5864288806915283	-1.20169997215271
6q18.pdb	6q18_HL_A_NH33A.pdb	0.06587159633636475	-0.833299994468689
6q18.pdb	6q18_HL_A_NH33R.pdb	-1.0491920709609985	-2.2469000816345215
6q18.pdb	6q18_HL_A_NH33D.pdb	-0.042549654841423035	-1.3967000246047974
6q18.pdb	6q18_HL_A_NH33C.pdb	-0.4336325228214264	-1.1895999908447266
6q18.pdb	6q18_HL_A_NH33Q.pdb	-1.1638292074203491	-1.7956000566482544
6q18.pdb	6q18_HL_A_NH33E.pdb	-0.09515339136123657	-1.7098000049591064
6q18.pdb	6q18_HL_A_NH33G.pdb	0.13119137287139893	-1.0848000049591064
6q18.pdb	6q18_HL_A_NH33H.pdb	-3.7589032649993896	-3.6791999340057373
6q18.pdb	6q18_HL_A_NH33I.pdb	0.0023267269134521484	-0.050999999046325684
6q18.pdb	6q18_HL_A_NH33L.pdb	-0.17025339603424072	-0.20559999346733093
6q18.pdb	6q18_HL_A_NH33K.pdb	0.05369359254837036	0.34130001068115234
6q18.pdb	6q18_HL_A_NH33M.pdb	-0.12299442291259766	-0.5965999960899353
6q18.pdb	6q18_HL_A_NH33F.pdb	-4.8333611488342285	-3.6394999027252197
6q18.pdb	6q18_HL_A_NH33P.pdb	-1.8458609580993652	-3.4565000534057617
6q18.pdb	6q18_HL_A_NH33S.pdb	-0.2218540757894516	-0.8309000134468079
6q18.pdb	6q18_HL_A_NH33T.pdb	0.11670899391174316	-0.7592999935150146
6q18.pdb	6q18_HL_A_NH33W.pdb	-11.240789413452148	-10.734399795532227
6q18.pdb	6q18_HL_A_NH33Y.pdb	-5.506994247436523	-3.5915000438690186
6q18.pdb	6q18_HL_A_NH33V.pdb	-0.2960019111633301	-0.96670001745224
6q18.pdb	6q18_HL_A_QH53A.pdb	-0.35632163286209106	-1.7373000383377075
6q18.pdb	6q18_HL_A_QH53R.pdb	-0.24548351764678955	-2.0861001014709473
6q18.pdb	6q18_HL_A_QH53N.pdb	-0.4375584125518799	-0.3882000148296356
6q18.pdb	6q18_HL_A_QH53D.pdb	-0.16312095522880554	0.36910000443458557
6q18.pdb	6q18_HL_A_QH53C.pdb	-0.43174776434898376	-1.6140999794006348
6q18.pdb	6q18_HL_A_QH53E.pdb	-0.4122406244277954	-0.05700000002980232
6q18.pdb	6q18_HL_A_QH53G.pdb	-0.06943410634994507	-1.3894000053405762
6q18.pdb	6q18_HL_A_QH53H.pdb	-0.0052502453327178955	-1.8669999837875366
6q18.pdb	6q18_HL_A_QH53I.pdb	-0.3347734808921814	-1.31659996509552
6q18.pdb	6q18_HL_A_QH53L.pdb	-0.21760901808738708	-1.472000002861023
6q18.pdb	6q18_HL_A_QH53K.pdb	-0.34796032309532166	-2.1152000427246094
6q18.pdb	6q18_HL_A_QH53M.pdb	-0.437807559967041	-1.2496000528335571
6q18.pdb	6q18_HL_A_QH53F.pdb	-6.396934986114502	-6.84660005569458
6q18.pdb	6q18_HL_A_QH53P.pdb	-0.39474213123321533	-1.8996000289916992
6q18.pdb	6q18_HL_A_QH53S.pdb	0.26857608556747437	-1.2829999923706055
6q18.pdb	6q18_HL_A_QH53T.pdb	-0.44544821977615356	-1.676800012588501
6q18.pdb	6q18_HL_A_QH53W.pdb	-1.6549416780471802	-2.889899969100952
6q18.pdb	6q18_HL_A_QH53Y.pdb	-6.65228796005249	-7.981500148773193
6q18.pdb	6q18_HL_A_QH53V.pdb	-0.27780207991600037	-1.5194000005722046
6q18.pdb	6q18_HL_A_HH54A.pdb	-0.006780743598937988	-0.01720000058412552
6q18.pdb	6q18_HL_A_HH54R.pdb	-0.4377540051937103	-0.020099999383091927
6q18.pdb	6q18_HL_A_HH54N.pdb	-0.15951257944107056	0.07509999722242355
6q18.pdb	6q18_HL_A_HH54D.pdb	-0.34751901030540466	0.3043000102043152
6q18.pdb	6q18_HL_A_HH54C.pdb	-0.26275432109832764	-0.03269999846816063
6q18.pdb	6q18_HL_A_HH54Q.pdb	-0.27563339471817017	0.08619999885559082
6q18.pdb	6q18_HL_A_HH54E.pdb	-0.25378313660621643	0.3411000072956085
6q18.pdb	6q18_HL_A_HH54G.pdb	0.06132224202156067	-0.21170000731945038
6q18.pdb	6q18_HL_A_HH54I.pdb	-0.11384996771812439	-0.13179999589920044
6q18.pdb	6q18_HL_A_HH54L.pdb	-0.09999498724937439	0.06210000067949295
6q18.pdb	6q18_HL_A_HH54K.pdb	-0.32288819551467896	0.057999998331069946
6q18.pdb	6q18_HL_A_HH54M.pdb	-0.06115305423736572	0.0877000018954277
6q18.pdb	6q18_HL_A_HH54F.pdb	-0.4290925860404968	0.14090000092983246
6q18.pdb	6q18_HL_A_HH54P.pdb	-0.10137677192687988	0.09539999812841415
6q18.pdb	6q18_HL_A_HH54S.pdb	-0.14393877983093262	0.36910000443458557
6q18.pdb	6q18_HL_A_HH54T.pdb	-0.2942656874656677	0.42500001192092896
6q18.pdb	6q18_HL_A_HH54W.pdb	-0.35392463207244873	0.1573999971151352
6q18.pdb	6q18_HL_A_HH54Y.pdb	-0.6127363443374634	0.03530000150203705
6q18.pdb	6q18_HL_A_HH54V.pdb	-0.14474183320999146	0.0722000002861023
6q18.pdb	6q18_HL_A_GH55A.pdb	-0.7601211667060852	-1.635599970817566
6q18.pdb	6q18_HL_A_GH55R.pdb	-0.9207718372344971	-1.440500020980835
6q18.pdb	6q18_HL_A_GH55N.pdb	-1.0992748737335205	-1.7604000568389893
6q18.pdb	6q18_HL_A_GH55D.pdb	-1.014514684677124	-1.4250999689102173
6q18.pdb	6q18_HL_A_GH55C.pdb	-0.6662014126777649	-1.5917999744415283
6q18.pdb	6q18_HL_A_GH55Q.pdb	-1.1501703262329102	-1.4730000495910645
6q18.pdb	6q18_HL_A_GH55E.pdb	-0.9274870753288269	-1.0709999799728394
6q18.pdb	6q18_HL_A_GH55H.pdb	-0.3522928059101105	-0.6796000003814697
6q18.pdb	6q18_HL_A_GH55I.pdb	-2.31013822555542	-1.6983000040054321
6q18.pdb	6q18_HL_A_GH55L.pdb	0.09428325295448303	-0.3601999878883362
6q18.pdb	6q18_HL_A_GH55K.pdb	-1.104753851890564	-1.4455000162124634
6q18.pdb	6q18_HL_A_GH55M.pdb	-0.6535646319389343	-1.3171000480651855
6q18.pdb	6q18_HL_A_GH55F.pdb	-0.6562700867652893	-0.8327000141143799
6q18.pdb	6q18_HL_A_GH55P.pdb	-1.2629714012145996	-1.0988999605178833
6q18.pdb	6q18_HL_A_GH55S.pdb	-0.8596733808517456	-1.86489999294281
6q18.pdb	6q18_HL_A_GH55T.pdb	-0.382168710231781	-1.954200029373169
6q18.pdb	6q18_HL_A_GH55W.pdb	-0.410606324672699	-0.5436000227928162
6q18.pdb	6q18_HL_A_GH55Y.pdb	-1.0456287860870361	-1.0391000509262085
6q18.pdb	6q18_HL_A_GH55V.pdb	-0.08962127566337585	-1.0449999570846558
6q18.pdb	6q18_HL_A_GH56A.pdb	-1.1435227394104004	-1.6776000261306763
6q18.pdb	6q18_HL_A_GH56R.pdb	-1.314396858215332	-3.101599931716919
6q18.pdb	6q18_HL_A_GH56N.pdb	-1.668114423751831	-2.760699987411499
6q18.pdb	6q18_HL_A_GH56D.pdb	-1.2353774309158325	-1.8539999723434448
6q18.pdb	6q18_HL_A_GH56C.pdb	-0.8398183584213257	-2.065500020980835
6q18.pdb	6q18_HL_A_GH56Q.pdb	-0.534652590751648	-2.2146999835968018
6q18.pdb	6q18_HL_A_GH56E.pdb	-1.4847116470336914	-1.010599970817566
6q18.pdb	6q18_HL_A_GH56H.pdb	-2.0484204292297363	-3.420099973678589
6q18.pdb	6q18_HL_A_GH56I.pdb	-1.8341341018676758	-3.0208001136779785
6q18.pdb	6q18_HL_A_GH56L.pdb	-0.4029534161090851	-1.8557000160217285
6q18.pdb	6q18_HL_A_GH56K.pdb	-0.8147529363632202	-3.471100091934204
6q18.pdb	6q18_HL_A_GH56M.pdb	-1.1471797227859497	-1.645900011062622
6q18.pdb	6q18_HL_A_GH56F.pdb	-1.196530818939209	-3.644700050354004
6q18.pdb	6q18_HL_A_GH56P.pdb	-1.180571436882019	-2.540600061416626
6q18.pdb	6q18_HL_A_GH56S.pdb	-0.721638023853302	-2.3794000148773193
6q18.pdb	6q18_HL_A_GH56T.pdb	-3.3046822547912598	-2.786099910736084
6q18.pdb	6q18_HL_A_GH56W.pdb	-3.4914157390594482	-5.762599945068359
6q18.pdb	6q18_HL_A_GH56Y.pdb	-0.23729181289672852	-1.829300045967102
6q18.pdb	6q18_HL_A_GH56V.pdb	-0.853277325630188	-1.944700002670288
6q18.pdb	6q18_HL_A_PH101A.pdb	-0.7267016172409058	-0.807699978351593
6q18.pdb	6q18_HL_A_PH101R.pdb	-7.587429046630859	-5.316999912261963
6q18.pdb	6q18_HL_A_PH101N.pdb	-2.7290618419647217	-3.944000005722046
6q18.pdb	6q18_HL_A_PH101D.pdb	-2.781409502029419	-7.422500133514404
6q18.pdb	6q18_HL_A_PH101C.pdb	-1.5823758840560913	-2.118000030517578
6q18.pdb	6q18_HL_A_PH101Q.pdb	-7.180136680603027	-5.521200180053711
6q18.pdb	6q18_HL_A_PH101E.pdb	-1.8118534088134766	-5.662799835205078
6q18.pdb	6q18_HL_A_PH101G.pdb	-0.9020956754684448	-1.4652999639511108
6q18.pdb	6q18_HL_A_PH101H.pdb	-20.62322998046875	-16.847959518432617
6q18.pdb	6q18_HL_A_PH101I.pdb	-5.970700263977051	-5.081200122833252
6q18.pdb	6q18_HL_A_PH101L.pdb	-8.568875312805176	-6.602200031280518
6q18.pdb	6q18_HL_A_PH101K.pdb	-7.459930896759033	-6.839799880981445
6q18.pdb	6q18_HL_A_PH101M.pdb	-5.575498104095459	-3.9072000980377197
6q18.pdb	6q18_HL_A_PH101F.pdb	-22.674766540527344	-18.499540328979492
6q18.pdb	6q18_HL_A_PH101S.pdb	-0.6721075773239136	-0.4657999873161316
6q18.pdb	6q18_HL_A_PH101T.pdb	-1.1489487886428833	-1.489300012588501
6q18.pdb	6q18_HL_A_PH101W.pdb	-8.508252143859863	-15.667490005493164
6q18.pdb	6q18_HL_A_PH101Y.pdb	-28.175235748291016	-21.56817054748535
6q18.pdb	6q18_HL_A_PH101V.pdb	-5.807131767272949	-4.176599979400635
6q18.pdb	6q18_HL_A_YH102A.pdb	0.6596627831459045	0.4059999883174896
6q18.pdb	6q18_HL_A_YH102R.pdb	-0.4194517135620117	-0.3215999901294708
6q18.pdb	6q18_HL_A_YH102N.pdb	0.2188013792037964	0.24950000643730164
6q18.pdb	6q18_HL_A_YH102D.pdb	0.13128560781478882	0.7056999802589417
6q18.pdb	6q18_HL_A_YH102C.pdb	0.4652571678161621	0.4178999960422516
6q18.pdb	6q18_HL_A_YH102Q.pdb	0.10132482647895813	0.2924000024795532
6q18.pdb	6q18_HL_A_YH102E.pdb	0.4395046830177307	1.6996999979019165
6q18.pdb	6q18_HL_A_YH102G.pdb	-0.07169514894485474	-0.22100000083446503
6q18.pdb	6q18_HL_A_YH102H.pdb	0.2076069414615631	0.6437000036239624
6q18.pdb	6q18_HL_A_YH102I.pdb	0.34030258655548096	0.6026999950408936
6q18.pdb	6q18_HL_A_YH102L.pdb	0.33284682035446167	0.2662000060081482
6q18.pdb	6q18_HL_A_YH102K.pdb	0.09991210699081421	0.6051999926567078
6q18.pdb	6q18_HL_A_YH102M.pdb	0.664138674736023	0.90829998254776
6q18.pdb	6q18_HL_A_YH102F.pdb	-0.06779441237449646	0.06030000001192093
6q18.pdb	6q18_HL_A_YH102P.pdb	0.5186653137207031	0.9739999771118164
6q18.pdb	6q18_HL_A_YH102S.pdb	0.25537627935409546	0.2053000032901764
6q18.pdb	6q18_HL_A_YH102T.pdb	0.254386305809021	0.04839999973773956
6q18.pdb	6q18_HL_A_YH102W.pdb	-0.38998258113861084	0.897599995136261
6q18.pdb	6q18_HL_A_YH102V.pdb	0.5913301706314087	0.36660000681877136
6q18.pdb	6q18_HL_A_CH103A.pdb	-0.2049548178911209	-0.3828999996185303
6q18.pdb	6q18_HL_A_CH103R.pdb	-12.745673179626465	-12.205699920654297
6q18.pdb	6q18_HL_A_CH103N.pdb	-2.0461883544921875	-2.8410000801086426
6q18.pdb	6q18_HL_A_CH103D.pdb	-0.905266284942627	-4.607600212097168
6q18.pdb	6q18_HL_A_CH103Q.pdb	-3.9923171997070312	-4.5665998458862305
6q18.pdb	6q18_HL_A_CH103E.pdb	-5.134739398956299	-7.988500118255615
6q18.pdb	6q18_HL_A_CH103G.pdb	-0.3168480694293976	-1.3040000200271606
6q18.pdb	6q18_HL_A_CH103H.pdb	-7.511646270751953	-7.980400085449219
6q18.pdb	6q18_HL_A_CH103I.pdb	-4.303450107574463	-4.433599948883057
6q18.pdb	6q18_HL_A_CH103L.pdb	-0.7222337126731873	-2.9123001098632812
6q18.pdb	6q18_HL_A_CH103K.pdb	-5.9364848136901855	-5.871300220489502
6q18.pdb	6q18_HL_A_CH103M.pdb	-3.1574926376342773	-3.8297998905181885
6q18.pdb	6q18_HL_A_CH103F.pdb	-14.168222427368164	-13.117500305175781
6q18.pdb	6q18_HL_A_CH103P.pdb	-0.286399245262146	-0.9557999968528748
6q18.pdb	6q18_HL_A_CH103S.pdb	-0.689964771270752	-2.344099998474121
6q18.pdb	6q18_HL_A_CH103T.pdb	-0.33025315403938293	-0.22040000557899475
6q18.pdb	6q18_HL_A_CH103W.pdb	-23.46282196044922	-17.29482078552246
6q18.pdb	6q18_HL_A_CH103Y.pdb	-16.919631958007812	-18.08264923095703
6q18.pdb	6q18_HL_A_CH103V.pdb	-0.25736674666404724	-2.103100061416626
6q18.pdb	6q18_HL_A_TH104A.pdb	0.35887277126312256	-0.6586999893188477
6q18.pdb	6q18_HL_A_TH104R.pdb	0.04048752784729004	0.008799999952316284
6q18.pdb	6q18_HL_A_TH104N.pdb	-0.2790469527244568	-0.4309999942779541
6q18.pdb	6q18_HL_A_TH104D.pdb	0.23050755262374878	0.11550000309944153
6q18.pdb	6q18_HL_A_TH104C.pdb	0.34497278928756714	-0.3050000071525574
6q18.pdb	6q18_HL_A_TH104Q.pdb	-0.13628092408180237	-0.5468999743461609
6q18.pdb	6q18_HL_A_TH104E.pdb	0.3645988702774048	-0.23890000581741333
6q18.pdb	6q18_HL_A_TH104G.pdb	0.11280220746994019	-1.0540000200271606
6q18.pdb	6q18_HL_A_TH104H.pdb	-0.9315409660339355	-0.5250999927520752
6q18.pdb	6q18_HL_A_TH104I.pdb	-0.35348451137542725	1.4639999866485596
6q18.pdb	6q18_HL_A_TH104L.pdb	0.16042965650558472	-0.04050000011920929
6q18.pdb	6q18_HL_A_TH104K.pdb	0.07253587245941162	0.14380000531673431
6q18.pdb	6q18_HL_A_TH104M.pdb	0.19134968519210815	1.226199984550476
6q18.pdb	6q18_HL_A_TH104F.pdb	0.003493949770927429	-0.4819999933242798
6q18.pdb	6q18_HL_A_TH104P.pdb	0.5047327280044556	-1.7539000511169434
6q18.pdb	6q18_HL_A_TH104S.pdb	0.38019633293151855	0.774399995803833
6q18.pdb	6q18_HL_A_TH104W.pdb	0.20771387219429016	-0.4343999922275543
6q18.pdb	6q18_HL_A_TH104Y.pdb	-0.16446934640407562	-0.46700000762939453
6q18.pdb	6q18_HL_A_TH104V.pdb	-0.34631502628326416	0.6366999745368958
6q18.pdb	6q18_HL_A_SH105A.pdb	-1.0984852313995361	-2.337899923324585
6q18.pdb	6q18_HL_A_SH105R.pdb	-0.9278247952461243	-1.6438000202178955
6q18.pdb	6q18_HL_A_SH105N.pdb	-0.8525680303573608	-2.022700071334839
6q18.pdb	6q18_HL_A_SH105D.pdb	-1.3250505924224854	-3.1142001152038574
6q18.pdb	6q18_HL_A_SH105C.pdb	-0.6371034979820251	-2.427500009536743
6q18.pdb	6q18_HL_A_SH105Q.pdb	-0.9940614700317383	-2.039299964904785
6q18.pdb	6q18_HL_A_SH105E.pdb	-0.9469321966171265	-3.8673999309539795
6q18.pdb	6q18_HL_A_SH105G.pdb	-1.0816086530685425	-3.325700044631958
6q18.pdb	6q18_HL_A_SH105H.pdb	-1.0150127410888672	-0.8781999945640564
6q18.pdb	6q18_HL_A_SH105I.pdb	-0.19004987180233002	-1.7355999946594238
6q18.pdb	6q18_HL_A_SH105L.pdb	-0.1693105399608612	-1.5157999992370605
6q18.pdb	6q18_HL_A_SH105K.pdb	-1.0143482685089111	-0.9864000082015991
6q18.pdb	6q18_HL_A_SH105M.pdb	-0.2803254723548889	-1.4996999502182007
6q18.pdb	6q18_HL_A_SH105F.pdb	0.18868619203567505	-0.9350000023841858
6q18.pdb	6q18_HL_A_SH105P.pdb	-1.3083829879760742	-1.954200029373169
6q18.pdb	6q18_HL_A_SH105T.pdb	-0.6347587704658508	-0.8500000238418579
6q18.pdb	6q18_HL_A_SH105W.pdb	-0.563724160194397	-3.1623001098632812
6q18.pdb	6q18_HL_A_SH105Y.pdb	0.016844987869262695	-1.20169997215271
6q18.pdb	6q18_HL_A_SH105V.pdb	-0.18301893770694733	-1.6718000173568726
6q18.pdb	6q18_HL_A_AH106R.pdb	-0.7657886147499084	-0.9380000233650208
6q18.pdb	6q18_HL_A_AH106N.pdb	-0.33207428455352783	-0.08429999649524689
6q18.pdb	6q18_HL_A_AH106D.pdb	-0.4622197151184082	-1.5628999471664429
6q18.pdb	6q18_HL_A_AH106C.pdb	-0.2629203498363495	-0.6570000052452087
6q18.pdb	6q18_HL_A_AH106Q.pdb	-0.5771421194076538	0.02889999933540821
6q18.pdb	6q18_HL_A_AH106E.pdb	-0.6023824214935303	-0.3698999881744385
6q18.pdb	6q18_HL_A_AH106G.pdb	-0.28203681111335754	-1.125
6q18.pdb	6q18_HL_A_AH106H.pdb	-0.43558162450790405	0.382999986410141
6q18.pdb	6q18_HL_A_AH106I.pdb	-1.0699833631515503	0.1891999989748001
6q18.pdb	6q18_HL_A_AH106L.pdb	-0.1966443806886673	0.2125999927520752
6q18.pdb	6q18_HL_A_AH106K.pdb	-0.4524056315422058	-0.041600000113248825
6q18.pdb	6q18_HL_A_AH106M.pdb	-0.15842217206954956	0.06419999897480011
6q18.pdb	6q18_HL_A_AH106F.pdb	0.0027657151222229004	-0.2515000104904175
6q18.pdb	6q18_HL_A_AH106P.pdb	-0.13013917207717896	-1.149399995803833
6q18.pdb	6q18_HL_A_AH106S.pdb	-0.613244891166687	-0.9731000065803528
6q18.pdb	6q18_HL_A_AH106T.pdb	-0.8007405996322632	0.5695000290870667
6q18.pdb	6q18_HL_A_AH106W.pdb	-0.6610763072967529	-0.6043999791145325
6q18.pdb	6q18_HL_A_AH106Y.pdb	-0.25500500202178955	-0.16459999978542328
6q18.pdb	6q18_HL_A_AH106V.pdb	-1.1818206310272217	-0.10490000247955322
6q18.pdb	6q18_HL_A_SH107A.pdb	-0.5843405723571777	-0.729200005531311
6q18.pdb	6q18_HL_A_SH107R.pdb	-13.126227378845215	-17.717269897460938
6q18.pdb	6q18_HL_A_SH107N.pdb	-3.650906801223755	-3.9769999980926514
6q18.pdb	6q18_HL_A_SH107D.pdb	-3.007547378540039	-7.926300048828125
6q18.pdb	6q18_HL_A_SH107C.pdb	-1.3794434070587158	-2.831199884414673
6q18.pdb	6q18_HL_A_SH107Q.pdb	-7.8058977127075195	-6.316400051116943
6q18.pdb	6q18_HL_A_SH107E.pdb	-7.371899127960205	-7.066500186920166
6q18.pdb	6q18_HL_A_SH107G.pdb	-0.6080880761146545	-1.7544000148773193
6q18.pdb	6q18_HL_A_SH107H.pdb	-18.60287094116211	-19.166889190673828
6q18.pdb	6q18_HL_A_SH107I.pdb	-5.300479412078857	-5.270599842071533
6q18.pdb	6q18_HL_A_SH107L.pdb	-5.101713180541992	-5.738900184631348
6q18.pdb	6q18_HL_A_SH107K.pdb	-14.077735900878906	-13.976300239562988
6q18.pdb	6q18_HL_A_SH107M.pdb	-4.018001556396484	-4.054800033569336
6q18.pdb	6q18_HL_A_SH107F.pdb	-13.576471328735352	-15.014900207519531
6q18.pdb	6q18_HL_A_SH107P.pdb	-1.3765286207199097	-2.262200117111206
6q18.pdb	6q18_HL_A_SH107T.pdb	-3.1207950115203857	-4.053199768066406
6q18.pdb	6q18_HL_A_SH107W.pdb	-34.42089080810547	-32.704689025878906
6q18.pdb	6q18_HL_A_SH107Y.pdb	-14.814271926879883	-18.34217071533203
6q18.pdb	6q18_HL_A_SH107V.pdb	-2.2628259658813477	-2.694700002670288
6q18.pdb	6q18_HL_A_CH108A.pdb	-0.19099904596805573	-0.7128000259399414
6q18.pdb	6q18_HL_A_CH108R.pdb	-15.638662338256836	-16.547639846801758
6q18.pdb	6q18_HL_A_CH108N.pdb	-4.769877910614014	-5.44950008392334
6q18.pdb	6q18_HL_A_CH108D.pdb	-4.505983829498291	-7.771200180053711
6q18.pdb	6q18_HL_A_CH108Q.pdb	-0.9953715801239014	-2.935800075531006
6q18.pdb	6q18_HL_A_CH108E.pdb	-0.6415516138076782	-4.68310022354126
6q18.pdb	6q18_HL_A_CH108G.pdb	-0.4352570176124573	-0.8047000169754028
6q18.pdb	6q18_HL_A_CH108H.pdb	-11.02647876739502	-11.077099800109863
6q18.pdb	6q18_HL_A_CH108I.pdb	-5.311296463012695	-4.1203999519348145
6q18.pdb	6q18_HL_A_CH108L.pdb	-3.7294139862060547	-1.3524999618530273
6q18.pdb	6q18_HL_A_CH108K.pdb	-5.802247524261475	-5.281199932098389
6q18.pdb	6q18_HL_A_CH108M.pdb	-3.4277970790863037	-2.9820001125335693
6q18.pdb	6q18_HL_A_CH108F.pdb	-23.041893005371094	-19.800840377807617
6q18.pdb	6q18_HL_A_CH108P.pdb	-0.25156933069229126	-2.4816999435424805
6q18.pdb	6q18_HL_A_CH108S.pdb	-0.5301598906517029	-0.8485000133514404
6q18.pdb	6q18_HL_A_CH108T.pdb	-0.4903651177883148	-0.7138000130653381
6q18.pdb	6q18_HL_A_CH108W.pdb	-28.933765411376953	-28.29623031616211
6q18.pdb	6q18_HL_A_CH108Y.pdb	-21.685047149658203	-25.425701141357422
6q18.pdb	6q18_HL_A_CH108V.pdb	-2.603424072265625	-3.48580002784729
6q18.pdb	6q18_HL_A_PH109A.pdb	-1.236647129058838	-1.788599967956543
6q18.pdb	6q18_HL_A_PH109R.pdb	-1.6695754528045654	-3.8150999546051025
6q18.pdb	6q18_HL_A_PH109N.pdb	-1.2849997282028198	-3.0404000282287598
6q18.pdb	6q18_HL_A_PH109D.pdb	-5.357909202575684	-6.519599914550781
6q18.pdb	6q18_HL_A_PH109C.pdb	-1.3682855367660522	-2.3089001178741455
6q18.pdb	6q18_HL_A_PH109Q.pdb	-1.2836402654647827	-4.019499778747559
6q18.pdb	6q18_HL_A_PH109E.pdb	-1.2054052352905273	-4.3597002029418945
6q18.pdb	6q18_HL_A_PH109G.pdb	-1.3984647989273071	-2.7016000747680664
6q18.pdb	6q18_HL_A_PH109H.pdb	-14.221724510192871	-14.199899673461914
6q18.pdb	6q18_HL_A_PH109I.pdb	-1.001562237739563	-1.5119999647140503
6q18.pdb	6q18_HL_A_PH109L.pdb	-0.7580761909484863	-1.9169000387191772
6q18.pdb	6q18_HL_A_PH109K.pdb	-3.0707249641418457	-4.8618998527526855
6q18.pdb	6q18_HL_A_PH109M.pdb	-0.6809566020965576	-2.2046000957489014
6q18.pdb	6q18_HL_A_PH109F.pdb	-11.336126327514648	-12.129500389099121
6q18.pdb	6q18_HL_A_PH109S.pdb	-0.7404451966285706	-1.9773999452590942
6q18.pdb	6q18_HL_A_PH109T.pdb	-1.4862107038497925	-2.267199993133545
6q18.pdb	6q18_HL_A_PH109W.pdb	-11.94231128692627	-10.48069953918457
6q18.pdb	6q18_HL_A_PH109Y.pdb	-10.753037452697754	-9.708800315856934
6q18.pdb	6q18_HL_A_PH109V.pdb	-0.9375033378601074	-1.4967000484466553
6q18.pdb	6q18_HL_A_DH110A.pdb	-0.8565778732299805	-0.7936000227928162
6q18.pdb	6q18_HL_A_DH110R.pdb	-0.888461172580719	-0.5177000164985657
6q18.pdb	6q18_HL_A_DH110N.pdb	-0.5197537541389465	-0.2802000045776367
6q18.pdb	6q18_HL_A_DH110C.pdb	-0.7993369698524475	-0.3228999972343445
6q18.pdb	6q18_HL_A_DH110Q.pdb	-0.546899676322937	-0.07890000194311142
6q18.pdb	6q18_HL_A_DH110E.pdb	-0.7007226347923279	0.9269000291824341
6q18.pdb	6q18_HL_A_DH110G.pdb	-0.9706363677978516	-1.2711000442504883
6q18.pdb	6q18_HL_A_DH110H.pdb	-0.9705315232276917	-0.46549999713897705
6q18.pdb	6q18_HL_A_DH110I.pdb	-1.0023283958435059	0.2678000032901764
6q18.pdb	6q18_HL_A_DH110L.pdb	-0.695124089717865	0.17949999868869781
6q18.pdb	6q18_HL_A_DH110K.pdb	-0.8883197903633118	-0.06509999930858612
6q18.pdb	6q18_HL_A_DH110M.pdb	-0.3779298663139343	0.2498999983072281
6q18.pdb	6q18_HL_A_DH110F.pdb	-0.3017612099647522	-0.19329999387264252
6q18.pdb	6q18_HL_A_DH110P.pdb	-4.982761859893799	-4.502999782562256
6q18.pdb	6q18_HL_A_DH110S.pdb	-1.2641799449920654	-0.9995999932289124
6q18.pdb	6q18_HL_A_DH110T.pdb	-1.214787483215332	-0.5078999996185303
6q18.pdb	6q18_HL_A_DH110W.pdb	-0.4938301742076874	0.4666000008583069
6q18.pdb	6q18_HL_A_DH110Y.pdb	-1.3403035402297974	0.0885000005364418
6q18.pdb	6q18_HL_A_DH110V.pdb	-0.9194033741950989	0.1851000040769577
6q18.pdb	6q18_HL_A_YH112A.pdb	-2.1959614753723145	-4.757999897003174
6q18.pdb	6q18_HL_A_YH112R.pdb	-1.7284018993377686	-3.178999900817871
6q18.pdb	6q18_HL_A_YH112N.pdb	-2.4271485805511475	-4.948699951171875
6q18.pdb	6q18_HL_A_YH112D.pdb	-2.357546806335449	-6.191500186920166
6q18.pdb	6q18_HL_A_YH112C.pdb	-2.199758529663086	-4.015699863433838
6q18.pdb	6q18_HL_A_YH112Q.pdb	-2.3252813816070557	-4.789599895477295
6q18.pdb	6q18_HL_A_YH112E.pdb	-2.3913867473602295	-6.125500202178955
6q18.pdb	6q18_HL_A_YH112G.pdb	-2.3896265029907227	-5.218400001525879
6q18.pdb	6q18_HL_A_YH112H.pdb	-1.934326171875	-3.502700090408325
6q18.pdb	6q18_HL_A_YH112I.pdb	-1.6730842590332031	-4.360599994659424
6q18.pdb	6q18_HL_A_YH112L.pdb	-1.810757040977478	-3.696500062942505
6q18.pdb	6q18_HL_A_YH112K.pdb	-2.0431647300720215	-2.551800012588501
6q18.pdb	6q18_HL_A_YH112M.pdb	-1.2183870077133179	-3.232300043106079
6q18.pdb	6q18_HL_A_YH112F.pdb	-0.30979791283607483	-1.990399956703186
6q18.pdb	6q18_HL_A_YH112P.pdb	-2.154784917831421	-4.507299900054932
6q18.pdb	6q18_HL_A_YH112S.pdb	-2.35498309135437	-4.895199775695801
6q18.pdb	6q18_HL_A_YH112T.pdb	-2.1321945190429688	-4.599400043487549
6q18.pdb	6q18_HL_A_YH112W.pdb	-1.9963693618774414	-3.6324000358581543
6q18.pdb	6q18_HL_A_YH112V.pdb	-2.127225875854492	-4.311999797821045
6q18.pdb	6q18_HL_A_YA44A.pdb	0.24777108430862427	0.20229999721050262
6q18.pdb	6q18_HL_A_YA44R.pdb	-0.06004306674003601	0.04390000179409981
6q18.pdb	6q18_HL_A_YA44N.pdb	0.032915472984313965	0.24549999833106995
6q18.pdb	6q18_HL_A_YA44D.pdb	0.08617103099822998	0.053199999034404755
6q18.pdb	6q18_HL_A_YA44C.pdb	0.1780858039855957	0.17710000276565552
6q18.pdb	6q18_HL_A_YA44Q.pdb	-0.11896735429763794	0.15539999306201935
6q18.pdb	6q18_HL_A_YA44E.pdb	-0.2537960708141327	-0.4941999912261963
6q18.pdb	6q18_HL_A_YA44G.pdb	0.20141297578811646	0.2087000012397766
6q18.pdb	6q18_HL_A_YA44H.pdb	-0.15208175778388977	0.1720999926328659
6q18.pdb	6q18_HL_A_YA44I.pdb	-0.13957282900810242	0.125900000333786
6q18.pdb	6q18_HL_A_YA44L.pdb	-0.1130392849445343	0.32679998874664307
6q18.pdb	6q18_HL_A_YA44K.pdb	-0.21872437000274658	0.38690000772476196
6q18.pdb	6q18_HL_A_YA44M.pdb	0.22263866662979126	0.48100000619888306
6q18.pdb	6q18_HL_A_YA44F.pdb	-0.1481243520975113	0.10450000315904617
6q18.pdb	6q18_HL_A_YA44P.pdb	0.06480854749679565	0.4352000057697296
6q18.pdb	6q18_HL_A_YA44S.pdb	0.09400838613510132	0.2282000035047531
6q18.pdb	6q18_HL_A_YA44T.pdb	-0.07595700025558472	0.25200000405311584
6q18.pdb	6q18_HL_A_YA44W.pdb	0.08979567885398865	0.40230000019073486
6q18.pdb	6q18_HL_A_YA44V.pdb	0.011277079582214355	0.1899999976158142
6q18.pdb	6q18_HL_A_VA84A.pdb	-0.2184969186782837	-0.428600013256073
6q18.pdb	6q18_HL_A_VA84R.pdb	-0.33537691831588745	-0.06319999694824219
6q18.pdb	6q18_HL_A_VA84N.pdb	-0.4515271782875061	-0.32100000977516174
6q18.pdb	6q18_HL_A_VA84D.pdb	-0.521117627620697	-0.7253000140190125
6q18.pdb	6q18_HL_A_VA84C.pdb	-0.28670257329940796	-0.33160001039505005
6q18.pdb	6q18_HL_A_VA84Q.pdb	-0.4427129030227661	-0.5306000113487244
6q18.pdb	6q18_HL_A_VA84E.pdb	-0.5567597150802612	-0.6309999823570251
6q18.pdb	6q18_HL_A_VA84G.pdb	-0.029057994484901428	-0.45989999175071716
6q18.pdb	6q18_HL_A_VA84H.pdb	-0.6633372902870178	-0.2651999890804291
6q18.pdb	6q18_HL_A_VA84I.pdb	-0.2868165373802185	-0.04650000110268593
6q18.pdb	6q18_HL_A_VA84L.pdb	-0.13607510924339294	-0.16920000314712524
6q18.pdb	6q18_HL_A_VA84K.pdb	-0.490776389837265	0.21480000019073486
6q18.pdb	6q18_HL_A_VA84M.pdb	-0.08656813204288483	0.4433000087738037
6q18.pdb	6q18_HL_A_VA84F.pdb	0.36103498935699463	0.6310999989509583
6q18.pdb	6q18_HL_A_VA84P.pdb	0.028758525848388672	0.9261000156402588
6q18.pdb	6q18_HL_A_VA84S.pdb	-0.35473132133483887	-0.2515999972820282
6q18.pdb	6q18_HL_A_VA84T.pdb	-0.5013101696968079	-0.45820000767707825
6q18.pdb	6q18_HL_A_VA84W.pdb	-0.0048983097076416016	-0.2612999975681305
6q18.pdb	6q18_HL_A_VA84Y.pdb	0.5153670310974121	1.8013999462127686
6q18.pdb	6q18_HL_A_TA85A.pdb	0.08250927925109863	0.26649999618530273
6q18.pdb	6q18_HL_A_TA85R.pdb	-1.908782958984375	0.7940000295639038
6q18.pdb	6q18_HL_A_TA85N.pdb	-0.47002243995666504	1.0555000305175781
6q18.pdb	6q18_HL_A_TA85D.pdb	-0.8704961538314819	-1.601699948310852
6q18.pdb	6q18_HL_A_TA85C.pdb	-0.15808327496051788	0.14380000531673431
6q18.pdb	6q18_HL_A_TA85Q.pdb	-2.27797532081604	-0.5152000188827515
6q18.pdb	6q18_HL_A_TA85E.pdb	-0.474355012178421	-3.2465999126434326
6q18.pdb	6q18_HL_A_TA85G.pdb	-0.3130684792995453	0.15940000116825104
6q18.pdb	6q18_HL_A_TA85H.pdb	-1.0692791938781738	0.09640000015497208
6q18.pdb	6q18_HL_A_TA85I.pdb	-0.2535654306411743	0.9341999888420105
6q18.pdb	6q18_HL_A_TA85L.pdb	-2.0275206565856934	-0.866100013256073
6q18.pdb	6q18_HL_A_TA85K.pdb	0.04147258400917053	1.226699948310852
6q18.pdb	6q18_HL_A_TA85M.pdb	-0.0275125652551651	1.4917999505996704
6q18.pdb	6q18_HL_A_TA85F.pdb	-0.7319844961166382	-1.7742999792099
6q18.pdb	6q18_HL_A_TA85P.pdb	0.07074993848800659	0.4975999891757965
6q18.pdb	6q18_HL_A_TA85S.pdb	-0.24784940481185913	-0.00930000003427267
6q18.pdb	6q18_HL_A_TA85W.pdb	-1.6551413536071777	-3.842099905014038
6q18.pdb	6q18_HL_A_TA85Y.pdb	-2.515066385269165	-1.0729000568389893
6q18.pdb	6q18_HL_A_TA85V.pdb	-0.07891508936882019	0.42399999499320984
6q18.pdb	6q18_HL_A_AA86R.pdb	-0.22706809639930725	0.930400013923645
6q18.pdb	6q18_HL_A_AA86N.pdb	-0.48529213666915894	0.2621999979019165
6q18.pdb	6q18_HL_A_AA86D.pdb	-1.0714712142944336	-1.2446999549865723
6q18.pdb	6q18_HL_A_AA86C.pdb	-0.30288785696029663	0.45809999108314514
6q18.pdb	6q18_HL_A_AA86Q.pdb	-0.21252527832984924	0.9416000247001648
6q18.pdb	6q18_HL_A_AA86E.pdb	-0.8191871047019958	-0.001500000013038516
6q18.pdb	6q18_HL_A_AA86G.pdb	-0.7443568706512451	0.1737000048160553
6q18.pdb	6q18_HL_A_AA86H.pdb	-0.6284168362617493	0.5813999772071838
6q18.pdb	6q18_HL_A_AA86I.pdb	-0.0453517884016037	0.35440000891685486
6q18.pdb	6q18_HL_A_AA86L.pdb	-0.18339382112026215	0.16459999978542328
6q18.pdb	6q18_HL_A_AA86K.pdb	-0.3818851113319397	0.05660000070929527
6q18.pdb	6q18_HL_A_AA86M.pdb	-0.2264918088912964	0.5857999920845032
6q18.pdb	6q18_HL_A_AA86F.pdb	-0.03973817825317383	0.7889999747276306
6q18.pdb	6q18_HL_A_AA86P.pdb	-0.4441596567630768	0.5565000176429749
6q18.pdb	6q18_HL_A_AA86S.pdb	-0.25607791543006897	0.358599990606308
6q18.pdb	6q18_HL_A_AA86T.pdb	-0.4657101035118103	-0.06729999929666519
6q18.pdb	6q18_HL_A_AA86W.pdb	-0.49588945508003235	-0.007300000172108412
6q18.pdb	6q18_HL_A_AA86Y.pdb	-0.40202534198760986	0.026100000366568565
6q18.pdb	6q18_HL_A_AA86V.pdb	-0.09306614100933075	0.23680000007152557
6q18.pdb	6q18_HL_A_SA94A.pdb	-0.340944766998291	-0.30250000953674316
6q18.pdb	6q18_HL_A_SA94R.pdb	-0.17824505269527435	-0.826200008392334
6q18.pdb	6q18_HL_A_SA94N.pdb	-0.5486597418785095	-0.6489999890327454
6q18.pdb	6q18_HL_A_SA94D.pdb	-0.4725291430950165	-1.7877999544143677
6q18.pdb	6q18_HL_A_SA94C.pdb	-0.4148441255092621	-0.29109999537467957
6q18.pdb	6q18_HL_A_SA94Q.pdb	-0.4994722604751587	-0.7802000045776367
6q18.pdb	6q18_HL_A_SA94E.pdb	-0.60921311378479	-1.7868000268936157
6q18.pdb	6q18_HL_A_SA94G.pdb	-0.5547143220901489	-0.6050999760627747
6q18.pdb	6q18_HL_A_SA94H.pdb	-0.5921217203140259	-0.4083999991416931
6q18.pdb	6q18_HL_A_SA94I.pdb	-0.27438557147979736	-0.24799999594688416
6q18.pdb	6q18_HL_A_SA94L.pdb	-0.18237607181072235	-0.054499998688697815
6q18.pdb	6q18_HL_A_SA94K.pdb	-0.5746649503707886	-0.7221999764442444
6q18.pdb	6q18_HL_A_SA94M.pdb	-0.28821054100990295	-0.15629999339580536
6q18.pdb	6q18_HL_A_SA94F.pdb	0.3015826344490051	0.4072999954223633
6q18.pdb	6q18_HL_A_SA94P.pdb	-0.25002557039260864	-0.2973000109195709
6q18.pdb	6q18_HL_A_SA94T.pdb	-0.6192262172698975	-0.4196999967098236
6q18.pdb	6q18_HL_A_SA94W.pdb	-0.13148406147956848	-0.1941000074148178
6q18.pdb	6q18_HL_A_SA94Y.pdb	0.11244282126426697	0.33709999918937683
6q18.pdb	6q18_HL_A_SA94V.pdb	-0.4346834421157837	-0.03920000046491623
6q18.pdb	6q18_HL_A_WA102A.pdb	-1.2880806922912598	-2.3519999980926514
6q18.pdb	6q18_HL_A_WA102R.pdb	-0.6190497875213623	-1.628000020980835
6q18.pdb	6q18_HL_A_WA102N.pdb	-1.6877890825271606	-2.095900058746338
6q18.pdb	6q18_HL_A_WA102D.pdb	-1.7395819425582886	-2.3749001026153564
6q18.pdb	6q18_HL_A_WA102C.pdb	-1.3642537593841553	-1.9474999904632568
6q18.pdb	6q18_HL_A_WA102Q.pdb	-1.6516426801681519	-1.9443999528884888
6q18.pdb	6q18_HL_A_WA102E.pdb	-1.774024248123169	-2.3303000926971436
6q18.pdb	6q18_HL_A_WA102G.pdb	-1.2027571201324463	-2.3278000354766846
6q18.pdb	6q18_HL_A_WA102H.pdb	-1.2513340711593628	-1.6017999649047852
6q18.pdb	6q18_HL_A_WA102I.pdb	-1.4726790189743042	-1.55239999294281
6q18.pdb	6q18_HL_A_WA102L.pdb	-1.1307131052017212	-1.264299988746643
6q18.pdb	6q18_HL_A_WA102K.pdb	-1.2502002716064453	-1.7828999757766724
6q18.pdb	6q18_HL_A_WA102M.pdb	-0.9659310579299927	-1.0023000240325928
6q18.pdb	6q18_HL_A_WA102F.pdb	-1.8197386264801025	-1.347100019454956
6q18.pdb	6q18_HL_A_WA102P.pdb	-1.4262197017669678	-2.247299909591675
6q18.pdb	6q18_HL_A_WA102S.pdb	-1.4030498266220093	-2.352400064468384
6q18.pdb	6q18_HL_A_WA102T.pdb	-1.2823952436447144	-1.874500036239624
6q18.pdb	6q18_HL_A_WA102Y.pdb	-0.9902809858322144	-1.3371000289916992
6q18.pdb	6q18_HL_A_WA102V.pdb	-1.2692289352416992	-1.5497000217437744
6q18.pdb	6q18_HL_A_TA104A.pdb	-0.4523509740829468	-0.8460999727249146
6q18.pdb	6q18_HL_A_TA104R.pdb	-1.897261381149292	-0.9646999835968018
6q18.pdb	6q18_HL_A_TA104N.pdb	-0.7101324200630188	-0.9829000234603882
6q18.pdb	6q18_HL_A_TA104D.pdb	-1.0995571613311768	-1.7174999713897705
6q18.pdb	6q18_HL_A_TA104C.pdb	-0.4543609023094177	-0.7200999855995178
6q18.pdb	6q18_HL_A_TA104Q.pdb	-0.7934396266937256	-1.198099970817566
6q18.pdb	6q18_HL_A_TA104E.pdb	-0.6362506151199341	-1.9855999946594238
6q18.pdb	6q18_HL_A_TA104G.pdb	-0.6432356834411621	-1.1629999876022339
6q18.pdb	6q18_HL_A_TA104H.pdb	-2.100924015045166	-2.211199998855591
6q18.pdb	6q18_HL_A_TA104I.pdb	-0.04887983202934265	-0.2393999993801117
6q18.pdb	6q18_HL_A_TA104L.pdb	-0.6943777799606323	-1.5541000366210938
6q18.pdb	6q18_HL_A_TA104K.pdb	-0.542213499546051	-0.45730000734329224
6q18.pdb	6q18_HL_A_TA104M.pdb	-0.7991472482681274	-0.9301000237464905
6q18.pdb	6q18_HL_A_TA104F.pdb	-0.22304727137088776	-0.9689000248908997
6q18.pdb	6q18_HL_A_TA104P.pdb	-0.3278612494468689	-0.7576000094413757
6q18.pdb	6q18_HL_A_TA104S.pdb	-0.6326806545257568	-1.107699990272522
6q18.pdb	6q18_HL_A_TA104W.pdb	-3.6742045879364014	-4.0767998695373535
6q18.pdb	6q18_HL_A_TA104Y.pdb	-0.40142813324928284	-1.375
6q18.pdb	6q18_HL_A_TA104V.pdb	-0.3656076192855835	-0.15569999814033508
6q18.pdb	6q18_HL_A_EA105A.pdb	-0.46979525685310364	-2.603600025177002
6q18.pdb	6q18_HL_A_EA105R.pdb	-0.8896928429603577	-5.088500022888184
6q18.pdb	6q18_HL_A_EA105N.pdb	-0.574769139289856	-1.8758000135421753
6q18.pdb	6q18_HL_A_EA105D.pdb	-0.3476829528808594	-0.6913999915122986
6q18.pdb	6q18_HL_A_EA105C.pdb	-0.4383170008659363	-2.2067999839782715
6q18.pdb	6q18_HL_A_EA105Q.pdb	-0.5443154573440552	-2.6117000579833984
6q18.pdb	6q18_HL_A_EA105G.pdb	-0.4335234761238098	-2.7627999782562256
6q18.pdb	6q18_HL_A_EA105H.pdb	-3.954413414001465	-6.157599925994873
6q18.pdb	6q18_HL_A_EA105I.pdb	-0.43859294056892395	-1.7943999767303467
6q18.pdb	6q18_HL_A_EA105L.pdb	-0.5075750350952148	-3.4082999229431152
6q18.pdb	6q18_HL_A_EA105K.pdb	-1.0707433223724365	-5.2835001945495605
6q18.pdb	6q18_HL_A_EA105M.pdb	-0.571058452129364	-2.545300006866455
6q18.pdb	6q18_HL_A_EA105F.pdb	-2.025318145751953	-6.259200096130371
6q18.pdb	6q18_HL_A_EA105P.pdb	-2.3395121097564697	-4.113100051879883
6q18.pdb	6q18_HL_A_EA105S.pdb	-0.6554281711578369	-2.7054998874664307
6q18.pdb	6q18_HL_A_EA105T.pdb	-0.8023858070373535	-2.710900068283081
6q18.pdb	6q18_HL_A_EA105W.pdb	-3.055593252182007	-8.369799613952637
6q18.pdb	6q18_HL_A_EA105Y.pdb	-3.671875	-6.556600093841553
6q18.pdb	6q18_HL_A_EA105V.pdb	-0.44018468260765076	-2.069000005722046
6q18.pdb	6q18_HL_A_NA107A.pdb	-0.04784175753593445	0.16329999268054962
6q18.pdb	6q18_HL_A_NA107R.pdb	-0.3481822907924652	-0.4366999864578247
6q18.pdb	6q18_HL_A_NA107D.pdb	-0.3401440382003784	-0.12300000339746475
6q18.pdb	6q18_HL_A_NA107C.pdb	-0.19702103734016418	0.11060000211000443
6q18.pdb	6q18_HL_A_NA107Q.pdb	-0.10901272296905518	0.23409999907016754
6q18.pdb	6q18_HL_A_NA107E.pdb	-0.287535160779953	-0.15719999372959137
6q18.pdb	6q18_HL_A_NA107G.pdb	-0.08748283982276917	0.38260000944137573
6q18.pdb	6q18_HL_A_NA107H.pdb	-0.22071021795272827	-0.28760001063346863
6q18.pdb	6q18_HL_A_NA107I.pdb	-1.1698596477508545	0.671999990940094
6q18.pdb	6q18_HL_A_NA107L.pdb	0.13440364599227905	0.4803999960422516
6q18.pdb	6q18_HL_A_NA107K.pdb	-0.3537245988845825	0.15919999778270721
6q18.pdb	6q18_HL_A_NA107M.pdb	-0.021806269884109497	0.5001999735832214
6q18.pdb	6q18_HL_A_NA107F.pdb	-0.3126926124095917	-0.01889999955892563
6q18.pdb	6q18_HL_A_NA107P.pdb	-0.5072470903396606	1.006500005722046
6q18.pdb	6q18_HL_A_NA107S.pdb	-0.42999494075775146	-0.07519999891519547
6q18.pdb	6q18_HL_A_NA107T.pdb	-0.38782981038093567	-0.38999998569488525
6q18.pdb	6q18_HL_A_NA107W.pdb	-0.321486234664917	-0.06949999928474426
6q18.pdb	6q18_HL_A_NA107Y.pdb	-0.548137903213501	-0.15690000355243683
6q18.pdb	6q18_HL_A_NA107V.pdb	-1.1541146039962769	-0.3111000061035156
6q18.pdb	6q18_HL_A_GA108A.pdb	-4.495812892913818	-4.842800140380859
6q18.pdb	6q18_HL_A_GA108R.pdb	-23.635387420654297	-23.503019332885742
6q18.pdb	6q18_HL_A_GA108N.pdb	-17.40308380126953	-15.880880355834961
6q18.pdb	6q18_HL_A_GA108D.pdb	-17.42932891845703	-15.407529830932617
6q18.pdb	6q18_HL_A_GA108C.pdb	-8.228408813476562	-9.214099884033203
6q18.pdb	6q18_HL_A_GA108Q.pdb	-6.837650775909424	-9.747599601745605
6q18.pdb	6q18_HL_A_GA108E.pdb	-18.061138153076172	-17.374849319458008
6q18.pdb	6q18_HL_A_GA108H.pdb	-20.16573715209961	-22.23834991455078
6q18.pdb	6q18_HL_A_GA108I.pdb	-6.6234130859375	-7.717800140380859
6q18.pdb	6q18_HL_A_GA108L.pdb	-13.435311317443848	-12.343600273132324
6q18.pdb	6q18_HL_A_GA108K.pdb	-17.318256378173828	-18.254539489746094
6q18.pdb	6q18_HL_A_GA108M.pdb	-4.393276214599609	-4.974699974060059
6q18.pdb	6q18_HL_A_GA108F.pdb	-26.90862274169922	-20.91250991821289
6q18.pdb	6q18_HL_A_GA108P.pdb	-16.261547088623047	-13.808300018310547
6q18.pdb	6q18_HL_A_GA108S.pdb	-7.5646233558654785	-10.185600280761719
6q18.pdb	6q18_HL_A_GA108T.pdb	-11.71890926361084	-14.105899810791016
6q18.pdb	6q18_HL_A_GA108W.pdb	-32.5730094909668	-23.840410232543945
6q18.pdb	6q18_HL_A_GA108Y.pdb	-11.524974822998047	-12.38479995727539
6q18.pdb	6q18_HL_A_GA108V.pdb	-5.443685054779053	-5.345399856567383
6q18.pdb	6q18_HL_A_LA109A.pdb	-0.4401950538158417	-0.6126999855041504
6q18.pdb	6q18_HL_A_LA109R.pdb	-0.5708845853805542	-0.7096999883651733
6q18.pdb	6q18_HL_A_LA109N.pdb	-0.5408362150192261	-0.27079999446868896
6q18.pdb	6q18_HL_A_LA109D.pdb	-0.5299990177154541	-0.6886000037193298
6q18.pdb	6q18_HL_A_LA109C.pdb	-0.4590359330177307	-0.6462000012397766
6q18.pdb	6q18_HL_A_LA109Q.pdb	-0.6061155200004578	-0.6876999735832214
6q18.pdb	6q18_HL_A_LA109E.pdb	-0.6684974431991577	-0.6682999730110168
6q18.pdb	6q18_HL_A_LA109G.pdb	-0.5160223245620728	-0.6100999712944031
6q18.pdb	6q18_HL_A_LA109H.pdb	-0.6969404816627502	-0.7468000054359436
6q18.pdb	6q18_HL_A_LA109I.pdb	-0.29310497641563416	-0.32899999618530273
6q18.pdb	6q18_HL_A_LA109K.pdb	-0.5671287775039673	-0.6793000102043152
6q18.pdb	6q18_HL_A_LA109M.pdb	-0.34613847732543945	-0.6344000101089478
6q18.pdb	6q18_HL_A_LA109F.pdb	-0.5248144865036011	-0.7224000096321106
6q18.pdb	6q18_HL_A_LA109P.pdb	-0.6268221139907837	-1.4735000133514404
6q18.pdb	6q18_HL_A_LA109S.pdb	-0.7409809827804565	-0.5618000030517578
6q18.pdb	6q18_HL_A_LA109T.pdb	-0.6519152522087097	-0.33390000462532043
6q18.pdb	6q18_HL_A_LA109W.pdb	-0.36550813913345337	-0.7479000091552734
6q18.pdb	6q18_HL_A_LA109Y.pdb	-0.6732311248779297	-0.6789000034332275
6q18.pdb	6q18_HL_A_LA109V.pdb	-0.33719396591186523	-0.462799996137619
6q18.pdb	6q18_HL_A_HA132A.pdb	-0.33391785621643066	-0.8784000277519226
6q18.pdb	6q18_HL_A_HA132R.pdb	-0.2473045289516449	-2.1849000453948975
6q18.pdb	6q18_HL_A_HA132N.pdb	-0.25021129846572876	-0.9144999980926514
6q18.pdb	6q18_HL_A_HA132D.pdb	-0.613296389579773	-1.0835000276565552
6q18.pdb	6q18_HL_A_HA132C.pdb	-0.4194027781486511	-0.8677999973297119
6q18.pdb	6q18_HL_A_HA132Q.pdb	-0.07362917065620422	-0.9197999835014343
6q18.pdb	6q18_HL_A_HA132E.pdb	-0.32732996344566345	-1.4020999670028687
6q18.pdb	6q18_HL_A_HA132G.pdb	-0.1970500946044922	-0.8884999752044678
6q18.pdb	6q18_HL_A_HA132I.pdb	-0.18550993502140045	-0.8400999903678894
6q18.pdb	6q18_HL_A_HA132L.pdb	-0.4987405240535736	-1.0360000133514404
6q18.pdb	6q18_HL_A_HA132K.pdb	-1.628870964050293	-2.3993000984191895
6q18.pdb	6q18_HL_A_HA132M.pdb	-0.3167933225631714	-0.9164999723434448
6q18.pdb	6q18_HL_A_HA132F.pdb	-2.720651388168335	-2.6226999759674072
6q18.pdb	6q18_HL_A_HA132P.pdb	-0.3606593608856201	-0.8871999979019165
6q18.pdb	6q18_HL_A_HA132S.pdb	-0.58214271068573	-0.8921999931335449
6q18.pdb	6q18_HL_A_HA132T.pdb	-0.6538647413253784	-0.8446999788284302
6q18.pdb	6q18_HL_A_HA132W.pdb	-4.572625160217285	-5.957499980926514
6q18.pdb	6q18_HL_A_HA132Y.pdb	-4.846195697784424	-6.7393999099731445
6q18.pdb	6q18_HL_A_HA132V.pdb	-0.4509153962135315	-0.8148999810218811
6q18.pdb	6q18_HL_A_PA134A.pdb	-0.27195340394973755	0.27639999985694885
6q18.pdb	6q18_HL_A_PA134R.pdb	-15.364627838134766	-10.343199729919434
6q18.pdb	6q18_HL_A_PA134N.pdb	-0.08233389258384705	-0.5612999796867371
6q18.pdb	6q18_HL_A_PA134D.pdb	-0.5521796345710754	-1.3032000064849854
6q18.pdb	6q18_HL_A_PA134C.pdb	-0.1981348991394043	-0.15279999375343323
6q18.pdb	6q18_HL_A_PA134Q.pdb	-2.65316104888916	-2.4727001190185547
6q18.pdb	6q18_HL_A_PA134E.pdb	-1.276882529258728	-1.86080002784729
6q18.pdb	6q18_HL_A_PA134G.pdb	-0.4758712649345398	0.07039999961853027
6q18.pdb	6q18_HL_A_PA134H.pdb	-4.910079479217529	-4.436500072479248
6q18.pdb	6q18_HL_A_PA134I.pdb	-0.8801214098930359	-0.24529999494552612
6q18.pdb	6q18_HL_A_PA134L.pdb	-0.6328245997428894	-0.14010000228881836
6q18.pdb	6q18_HL_A_PA134K.pdb	-1.7165822982788086	-1.0595999956130981
6q18.pdb	6q18_HL_A_PA134M.pdb	-1.9958124160766602	-2.0994999408721924
6q18.pdb	6q18_HL_A_PA134F.pdb	-7.168263912200928	-4.985199928283691
6q18.pdb	6q18_HL_A_PA134S.pdb	-0.9316706657409668	0.0722000002861023
6q18.pdb	6q18_HL_A_PA134T.pdb	-0.2991899847984314	-0.010099999606609344
6q18.pdb	6q18_HL_A_PA134W.pdb	-6.638218879699707	-8.531800270080566
6q18.pdb	6q18_HL_A_PA134Y.pdb	-10.864984512329102	-9.3681001663208
6q18.pdb	6q18_HL_A_PA134V.pdb	-0.10702724754810333	-0.008299999870359898
6q18.pdb	6q18_HL_A_SA135A.pdb	-0.630197286605835	-0.9307000041007996
6q18.pdb	6q18_HL_A_SA135R.pdb	-0.5410187244415283	-1.7330000400543213
6q18.pdb	6q18_HL_A_SA135N.pdb	-0.8798428773880005	-2.1617000102996826
6q18.pdb	6q18_HL_A_SA135D.pdb	-0.847470760345459	-2.023900032043457
6q18.pdb	6q18_HL_A_SA135C.pdb	-0.6842479109764099	-1.1532000303268433
6q18.pdb	6q18_HL_A_SA135Q.pdb	-0.4875364303588867	-1.809000015258789
6q18.pdb	6q18_HL_A_SA135E.pdb	-1.303681492805481	-3.3257999420166016
6q18.pdb	6q18_HL_A_SA135G.pdb	-0.7457768321037292	-1.2860000133514404
6q18.pdb	6q18_HL_A_SA135H.pdb	-1.4449374675750732	-1.3935999870300293
6q18.pdb	6q18_HL_A_SA135I.pdb	-0.8670487403869629	-1.4146000146865845
6q18.pdb	6q18_HL_A_SA135L.pdb	-0.2775380313396454	-2.2379000186920166
6q18.pdb	6q18_HL_A_SA135K.pdb	-2.856607675552368	-2.8457000255584717
6q18.pdb	6q18_HL_A_SA135M.pdb	-0.3556002378463745	-1.090499997138977
6q18.pdb	6q18_HL_A_SA135F.pdb	-1.4818178415298462	-2.504699945449829
6q18.pdb	6q18_HL_A_SA135P.pdb	-4.699699401855469	-5.144499778747559
6q18.pdb	6q18_HL_A_SA135T.pdb	-0.9935029745101929	-1.317199945449829
6q18.pdb	6q18_HL_A_SA135W.pdb	-6.122598648071289	-5.638999938964844
6q18.pdb	6q18_HL_A_SA135Y.pdb	-16.880290985107422	-15.59080982208252
6q18.pdb	6q18_HL_A_SA135V.pdb	-0.6789394617080688	-1.0117000341415405
6q18.pdb	6q18_HL_A_NA136A.pdb	-0.9998401999473572	0.8539999723434448
6q18.pdb	6q18_HL_A_NA136R.pdb	-0.09838658571243286	0.30730000138282776
6q18.pdb	6q18_HL_A_NA136D.pdb	-1.2384192943572998	-0.7317000031471252
6q18.pdb	6q18_HL_A_NA136C.pdb	0.2192293107509613	-0.22269999980926514
6q18.pdb	6q18_HL_A_NA136Q.pdb	-1.223091721534729	-0.41990000009536743
6q18.pdb	6q18_HL_A_NA136E.pdb	-1.259126901626587	-0.5428000092506409
6q18.pdb	6q18_HL_A_NA136G.pdb	-1.0490431785583496	-0.839900016784668
6q18.pdb	6q18_HL_A_NA136H.pdb	-1.3774625062942505	-0.5685999989509583
6q18.pdb	6q18_HL_A_NA136I.pdb	-0.20914064347743988	-0.16369999945163727
6q18.pdb	6q18_HL_A_NA136L.pdb	-0.8531451225280762	-0.5856999754905701
6q18.pdb	6q18_HL_A_NA136K.pdb	0.3142958879470825	0.3449000120162964
6q18.pdb	6q18_HL_A_NA136M.pdb	0.054557621479034424	0.8223000168800354
6q18.pdb	6q18_HL_A_NA136F.pdb	-0.8484044671058655	0.1615999937057495
6q18.pdb	6q18_HL_A_NA136P.pdb	0.18206849694252014	0.22540000081062317
6q18.pdb	6q18_HL_A_NA136S.pdb	-1.274096965789795	-0.08669999986886978
6q18.pdb	6q18_HL_A_NA136T.pdb	-0.42988157272338867	-0.23669999837875366
6q18.pdb	6q18_HL_A_NA136W.pdb	-1.117201805114746	0.05429999902844429
6q18.pdb	6q18_HL_A_NA136Y.pdb	-1.089487075805664	-0.34040001034736633
6q18.pdb	6q18_HL_A_NA136V.pdb	-0.1207970529794693	0.6485999822616577
6q18.pdb	6q18_HL_A_RA138A.pdb	-0.6923896670341492	-1.434999942779541
6q18.pdb	6q18_HL_A_RA138N.pdb	-0.8809637427330017	-1.0440000295639038
6q18.pdb	6q18_HL_A_RA138D.pdb	-0.8158224821090698	-1.1081000566482544
6q18.pdb	6q18_HL_A_RA138C.pdb	-0.7741022109985352	-1.2630000114440918
6q18.pdb	6q18_HL_A_RA138Q.pdb	-0.5301643013954163	-0.7840999960899353
6q18.pdb	6q18_HL_A_RA138E.pdb	-0.869145393371582	-1.4457000494003296
6q18.pdb	6q18_HL_A_RA138G.pdb	-0.7051692008972168	-1.5456000566482544
6q18.pdb	6q18_HL_A_RA138H.pdb	-0.6843994855880737	-0.4415000081062317
6q18.pdb	6q18_HL_A_RA138I.pdb	-0.6721550822257996	-1.1024999618530273
6q18.pdb	6q18_HL_A_RA138L.pdb	-0.7522029280662537	-1.1016000509262085
6q18.pdb	6q18_HL_A_RA138K.pdb	-0.7727593779563904	-1.4120999574661255
6q18.pdb	6q18_HL_A_RA138M.pdb	-0.6515627503395081	-0.032999999821186066
6q18.pdb	6q18_HL_A_RA138F.pdb	-0.209263876080513	0.914900004863739
6q18.pdb	6q18_HL_A_RA138P.pdb	-0.7533218860626221	-1.8767000436782837
6q18.pdb	6q18_HL_A_RA138S.pdb	-0.8527674674987793	-1.4264999628067017
6q18.pdb	6q18_HL_A_RA138T.pdb	-0.8846060633659363	-1.2670999765396118
6q18.pdb	6q18_HL_A_RA138W.pdb	-0.7579479813575745	-1.7920000553131104
6q18.pdb	6q18_HL_A_RA138Y.pdb	0.49577796459198	2.456700086593628
6q18.pdb	6q18_HL_A_RA138V.pdb	-0.6213803291320801	-1.0951000452041626
6q18.pdb	6q18_HL_A_DA139A.pdb	-1.787479043006897	-4.578700065612793
6q18.pdb	6q18_HL_A_DA139R.pdb	-5.769421100616455	-9.822099685668945
6q18.pdb	6q18_HL_A_DA139N.pdb	-3.415283679962158	-8.703100204467773
6q18.pdb	6q18_HL_A_DA139C.pdb	-1.6746208667755127	-4.579999923706055
6q18.pdb	6q18_HL_A_DA139Q.pdb	-7.998481273651123	-10.8927001953125
6q18.pdb	6q18_HL_A_DA139E.pdb	-0.7837380766868591	-6.981100082397461
6q18.pdb	6q18_HL_A_DA139G.pdb	-2.12912654876709	-4.802599906921387
6q18.pdb	6q18_HL_A_DA139H.pdb	-7.967295169830322	-13.518400192260742
6q18.pdb	6q18_HL_A_DA139I.pdb	-2.917121410369873	-5.0630998611450195
6q18.pdb	6q18_HL_A_DA139L.pdb	-5.692582607269287	-8.007800102233887
6q18.pdb	6q18_HL_A_DA139K.pdb	-3.1911845207214355	-6.040500164031982
6q18.pdb	6q18_HL_A_DA139M.pdb	-3.1792171001434326	-7.269199848175049
6q18.pdb	6q18_HL_A_DA139F.pdb	-8.575691223144531	-8.29539966583252
6q18.pdb	6q18_HL_A_DA139P.pdb	-2.096540927886963	-3.920799970626831
6q18.pdb	6q18_HL_A_DA139S.pdb	-2.1586289405822754	-4.646699905395508
6q18.pdb	6q18_HL_A_DA139T.pdb	-2.1560354232788086	-3.7783000469207764
6q18.pdb	6q18_HL_A_DA139W.pdb	-13.111846923828125	-20.248899459838867
6q18.pdb	6q18_HL_A_DA139Y.pdb	-19.404937744140625	-19.266759872436523
6q18.pdb	6q18_HL_A_DA139V.pdb	-1.594648003578186	-3.34879994392395
6q18.pdb	6q18_HL_A_RA141A.pdb	-0.1580735445022583	-1.3101999759674072
6q18.pdb	6q18_HL_A_RA141N.pdb	-0.42262786626815796	-1.356600046157837
6q18.pdb	6q18_HL_A_RA141D.pdb	-0.32609403133392334	-3.2630999088287354
6q18.pdb	6q18_HL_A_RA141C.pdb	-0.3690011501312256	-1.377500057220459
6q18.pdb	6q18_HL_A_RA141Q.pdb	-0.3785497844219208	-1.6483999490737915
6q18.pdb	6q18_HL_A_RA141E.pdb	-0.4204297661781311	-1.719099998474121
6q18.pdb	6q18_HL_A_RA141G.pdb	-0.20160400867462158	-1.3624999523162842
6q18.pdb	6q18_HL_A_RA141H.pdb	-0.1372203528881073	-1.5312000513076782
6q18.pdb	6q18_HL_A_RA141I.pdb	-0.2184876799583435	-2.2330000400543213
6q18.pdb	6q18_HL_A_RA141L.pdb	-0.21093781292438507	-1.478600025177002
6q18.pdb	6q18_HL_A_RA141K.pdb	2.0682811737060547e-05	-0.6248999834060669
6q18.pdb	6q18_HL_A_RA141M.pdb	-0.22857891023159027	-1.1382999420166016
6q18.pdb	6q18_HL_A_RA141F.pdb	1.1145353317260742	-0.7139999866485596
6q18.pdb	6q18_HL_A_RA141P.pdb	-0.47023236751556396	-1.416100025177002
6q18.pdb	6q18_HL_A_RA141S.pdb	-0.5017694234848022	-1.4536000490188599
6q18.pdb	6q18_HL_A_RA141T.pdb	-0.5794036388397217	-2.5220999717712402
6q18.pdb	6q18_HL_A_RA141W.pdb	-0.9664691090583801	-1.6138999462127686
6q18.pdb	6q18_HL_A_RA141Y.pdb	0.3084776997566223	-1.0485999584197998
6q18.pdb	6q18_HL_A_RA141V.pdb	-0.07735314965248108	-2.234499931335449
6q18.pdb	6q18_HL_A_AA142R.pdb	-1.2939574718475342	-3.0035998821258545
6q18.pdb	6q18_HL_A_AA142N.pdb	-2.1562585830688477	-3.3447000980377197
6q18.pdb	6q18_HL_A_AA142D.pdb	-1.5891284942626953	-1.4805999994277954
6q18.pdb	6q18_HL_A_AA142C.pdb	-1.86930513381958	-1.023900032043457
6q18.pdb	6q18_HL_A_AA142Q.pdb	-0.6314060688018799	-0.6840999722480774
6q18.pdb	6q18_HL_A_AA142E.pdb	-2.148498296737671	1.3687000274658203
6q18.pdb	6q18_HL_A_AA142G.pdb	-0.2805051803588867	-0.9315000176429749
6q18.pdb	6q18_HL_A_AA142H.pdb	-13.419742584228516	-10.617300033569336
6q18.pdb	6q18_HL_A_AA142I.pdb	-3.0066206455230713	-0.7511000037193298
6q18.pdb	6q18_HL_A_AA142L.pdb	-2.4527804851531982	-0.3465000092983246
6q18.pdb	6q18_HL_A_AA142K.pdb	-0.9126231670379639	-2.000999927520752
6q18.pdb	6q18_HL_A_AA142M.pdb	-0.18549379706382751	0.7055000066757202
6q18.pdb	6q18_HL_A_AA142F.pdb	-3.441890239715576	-1.4544999599456787
6q18.pdb	6q18_HL_A_AA142P.pdb	-0.47624117136001587	-1.0530999898910522
6q18.pdb	6q18_HL_A_AA142S.pdb	-0.03701986372470856	-0.8486999869346619
6q18.pdb	6q18_HL_A_AA142T.pdb	-1.2966891527175903	-0.2379000037908554
6q18.pdb	6q18_HL_A_AA142W.pdb	-3.1199355125427246	-9.754199981689453
6q18.pdb	6q18_HL_A_AA142Y.pdb	-4.164834976196289	-2.3912999629974365
6q18.pdb	6q18_HL_A_AA142V.pdb	-2.281298875808716	-0.7408999800682068
6q18.pdb	6q18_HL_A_IA143A.pdb	-0.3536090850830078	-1.544600009918213
6q18.pdb	6q18_HL_A_IA143R.pdb	-3.109509229660034	-4.533899784088135
6q18.pdb	6q18_HL_A_IA143N.pdb	-0.24912455677986145	-1.9979000091552734
6q18.pdb	6q18_HL_A_IA143D.pdb	-0.30092012882232666	-2.872999906539917
6q18.pdb	6q18_HL_A_IA143C.pdb	-0.05831873416900635	0.19519999623298645
6q18.pdb	6q18_HL_A_IA143Q.pdb	-0.0745682418346405	-1.5413000583648682
6q18.pdb	6q18_HL_A_IA143E.pdb	-0.4787338972091675	-2.977400064468384
6q18.pdb	6q18_HL_A_IA143G.pdb	-0.41475895047187805	-2.4349000453948975
6q18.pdb	6q18_HL_A_IA143H.pdb	-0.981942892074585	-2.3629000186920166
6q18.pdb	6q18_HL_A_IA143L.pdb	-0.6043810248374939	-1.1792000532150269
6q18.pdb	6q18_HL_A_IA143K.pdb	-1.645708441734314	-3.045300006866455
6q18.pdb	6q18_HL_A_IA143M.pdb	-0.6524072885513306	-1.0907000303268433
6q18.pdb	6q18_HL_A_IA143F.pdb	-3.8981034755706787	-4.7993998527526855
6q18.pdb	6q18_HL_A_IA143P.pdb	0.09753021597862244	-1.6370999813079834
6q18.pdb	6q18_HL_A_IA143S.pdb	-0.4928053021430969	-1.0403000116348267
6q18.pdb	6q18_HL_A_IA143T.pdb	-0.1299740970134735	-0.5999000072479248
6q18.pdb	6q18_HL_A_IA143W.pdb	-6.491268634796143	-9.816200256347656
6q18.pdb	6q18_HL_A_IA143Y.pdb	-3.2297446727752686	-4.112599849700928
6q18.pdb	6q18_HL_A_IA143V.pdb	0.14328721165657043	-0.13510000705718994
6q18.pdb	6q18_HL_A_HA145A.pdb	-0.5393763780593872	0.10300000011920929
6q18.pdb	6q18_HL_A_HA145R.pdb	0.3750014305114746	0.4747999906539917
6q18.pdb	6q18_HL_A_HA145N.pdb	-0.8727895021438599	-0.08160000294446945
6q18.pdb	6q18_HL_A_HA145D.pdb	-0.44104233384132385	0.24040000140666962
6q18.pdb	6q18_HL_A_HA145C.pdb	-0.4916759133338928	0.006899999920278788
6q18.pdb	6q18_HL_A_HA145Q.pdb	-0.2217770218849182	0.6793000102043152
6q18.pdb	6q18_HL_A_HA145E.pdb	-0.4963233470916748	0.06459999829530716
6q18.pdb	6q18_HL_A_HA145G.pdb	-0.8054362535476685	0.3091000020503998
6q18.pdb	6q18_HL_A_HA145I.pdb	0.1913244128227234	0.4749999940395355
6q18.pdb	6q18_HL_A_HA145L.pdb	0.3882889747619629	0.7253000140190125
6q18.pdb	6q18_HL_A_HA145K.pdb	-0.0002900063991546631	0.6353999972343445
6q18.pdb	6q18_HL_A_HA145M.pdb	0.5413253307342529	0.4465000033378601
6q18.pdb	6q18_HL_A_HA145F.pdb	0.8871297836303711	0.8317999839782715
6q18.pdb	6q18_HL_A_HA145P.pdb	-0.3366590738296509	0.1039000004529953
6q18.pdb	6q18_HL_A_HA145S.pdb	-0.2277122139930725	-0.20260000228881836
6q18.pdb	6q18_HL_A_HA145T.pdb	-0.33898821473121643	0.3125
6q18.pdb	6q18_HL_A_HA145W.pdb	1.1507731676101685	0.08349999785423279
6q18.pdb	6q18_HL_A_HA145Y.pdb	0.44949209690093994	0.5164999961853027
6q18.pdb	6q18_HL_A_HA145V.pdb	-0.2336845099925995	0.10029999911785126
6q18.pdb	6q18_HL_A_GA174A.pdb	-0.20432648062705994	-0.06960000097751617
6q18.pdb	6q18_HL_A_GA174R.pdb	-0.45675286650657654	0.4065000116825104
6q18.pdb	6q18_HL_A_GA174N.pdb	-0.38835573196411133	-0.07240000367164612
6q18.pdb	6q18_HL_A_GA174D.pdb	-0.43503710627555847	-0.1542000025510788
6q18.pdb	6q18_HL_A_GA174C.pdb	-0.30133748054504395	-0.07320000231266022
6q18.pdb	6q18_HL_A_GA174Q.pdb	-0.4004186689853668	-0.0007999999797903001
6q18.pdb	6q18_HL_A_GA174E.pdb	-0.4631686806678772	-0.19020000100135803
6q18.pdb	6q18_HL_A_GA174H.pdb	-0.5502583980560303	-0.20469999313354492
6q18.pdb	6q18_HL_A_GA174I.pdb	-0.22268909215927124	-0.16359999775886536
6q18.pdb	6q18_HL_A_GA174L.pdb	-0.06123064458370209	-0.1712000072002411
6q18.pdb	6q18_HL_A_GA174K.pdb	-0.3863637447357178	0.025800000876188278
6q18.pdb	6q18_HL_A_GA174M.pdb	-0.168160542845726	0.07530000060796738
6q18.pdb	6q18_HL_A_GA174F.pdb	-0.0356045663356781	0.07410000264644623
6q18.pdb	6q18_HL_A_GA174P.pdb	-0.5091875791549683	-0.1014999970793724
6q18.pdb	6q18_HL_A_GA174S.pdb	-0.5005639791488647	-0.07020000368356705
6q18.pdb	6q18_HL_A_GA174T.pdb	-0.4845263361930847	-0.1696999967098236
6q18.pdb	6q18_HL_A_GA174W.pdb	-0.1525276154279709	-0.12520000338554382
6q18.pdb	6q18_HL_A_GA174Y.pdb	-0.3124905824661255	-0.08820000290870667
6q18.pdb	6q18_HL_A_GA174V.pdb	-0.19107553362846375	-0.15489999949932098
6q18.pdb	6q18_HL_A_QA175A.pdb	0.06236228346824646	0.1761000007390976
6q18.pdb	6q18_HL_A_QA175R.pdb	-0.34005123376846313	0.38269999623298645
6q18.pdb	6q18_HL_A_QA175N.pdb	-0.2966246008872986	-0.07580000162124634
6q18.pdb	6q18_HL_A_QA175D.pdb	-0.3701164126396179	-0.34630000591278076
6q18.pdb	6q18_HL_A_QA175C.pdb	-0.1703171581029892	0.05660000070929527
6q18.pdb	6q18_HL_A_QA175E.pdb	-0.37956345081329346	-0.9797999858856201
6q18.pdb	6q18_HL_A_QA175G.pdb	-0.03181171417236328	-0.1574999988079071
6q18.pdb	6q18_HL_A_QA175H.pdb	-0.33286798000335693	0.11500000208616257
6q18.pdb	6q18_HL_A_QA175I.pdb	0.019229739904403687	0.49559998512268066
6q18.pdb	6q18_HL_A_QA175L.pdb	-0.07131484150886536	0.44859999418258667
6q18.pdb	6q18_HL_A_QA175K.pdb	-0.32598650455474854	-0.02160000056028366
6q18.pdb	6q18_HL_A_QA175M.pdb	-0.013515323400497437	0.38339999318122864
6q18.pdb	6q18_HL_A_QA175F.pdb	-0.45008745789527893	0.09700000286102295
6q18.pdb	6q18_HL_A_QA175P.pdb	-0.38248831033706665	-0.14090000092983246
6q18.pdb	6q18_HL_A_QA175S.pdb	-0.41063791513442993	-0.31949999928474426
6q18.pdb	6q18_HL_A_QA175T.pdb	-0.47951844334602356	0.10830000042915344
6q18.pdb	6q18_HL_A_QA175W.pdb	0.507696807384491	1.2598999738693237
6q18.pdb	6q18_HL_A_QA175Y.pdb	-0.4101579785346985	-0.6200000047683716
6q18.pdb	6q18_HL_A_QA175V.pdb	-0.05928322672843933	0.30329999327659607
6q18.pdb	6q18_HL_A_EA176A.pdb	-0.3267603814601898	-2.154900074005127
6q18.pdb	6q18_HL_A_EA176R.pdb	-0.43132099509239197	-1.8456000089645386
6q18.pdb	6q18_HL_A_EA176N.pdb	-0.7582782506942749	-2.3289999961853027
6q18.pdb	6q18_HL_A_EA176D.pdb	-0.6862092614173889	-2.4093000888824463
6q18.pdb	6q18_HL_A_EA176C.pdb	-0.39096009731292725	-2.3921000957489014
6q18.pdb	6q18_HL_A_EA176Q.pdb	-0.22580763697624207	-1.541599988937378
6q18.pdb	6q18_HL_A_EA176G.pdb	-1.2655466794967651	-2.9883999824523926
6q18.pdb	6q18_HL_A_EA176H.pdb	-0.9840857982635498	-2.473099946975708
6q18.pdb	6q18_HL_A_EA176I.pdb	-0.12674354016780853	-1.5425000190734863
6q18.pdb	6q18_HL_A_EA176L.pdb	-0.41953665018081665	-1.7315000295639038
6q18.pdb	6q18_HL_A_EA176K.pdb	-0.4418880343437195	-2.2948999404907227
6q18.pdb	6q18_HL_A_EA176M.pdb	-0.29073989391326904	-1.3712999820709229
6q18.pdb	6q18_HL_A_EA176F.pdb	-0.23697155714035034	-1.5681999921798706
6q18.pdb	6q18_HL_A_EA176P.pdb	-2.7555935382843018	-3.9305999279022217
6q18.pdb	6q18_HL_A_EA176S.pdb	-0.7497698068618774	-2.827899932861328
6q18.pdb	6q18_HL_A_EA176T.pdb	-0.0824006199836731	-2.930000066757202
6q18.pdb	6q18_HL_A_EA176W.pdb	-0.7072130441665649	-2.0508999824523926
6q18.pdb	6q18_HL_A_EA176Y.pdb	-1.2622425556182861	-2.6491000652313232
6q18.pdb	6q18_HL_A_EA176V.pdb	-0.3885655105113983	-1.6405999660491943
6q18.pdb	6q18_HL_A_GA177A.pdb	-0.09769757091999054	-0.8801000118255615
6q18.pdb	6q18_HL_A_GA177R.pdb	-8.121893882751465	-6.064599990844727
6q18.pdb	6q18_HL_A_GA177N.pdb	-0.8876970410346985	-0.5580999851226807
6q18.pdb	6q18_HL_A_GA177D.pdb	-0.5659033060073853	-1.1007000207901
6q18.pdb	6q18_HL_A_GA177C.pdb	-0.6578509211540222	-1.226099967956543
6q18.pdb	6q18_HL_A_GA177Q.pdb	-13.968968391418457	-12.217599868774414
6q18.pdb	6q18_HL_A_GA177E.pdb	-3.778761386871338	-5.336599826812744
6q18.pdb	6q18_HL_A_GA177H.pdb	-41.40559387207031	-34.86465072631836
6q18.pdb	6q18_HL_A_GA177I.pdb	-11.47558879852295	-10.740400314331055
6q18.pdb	6q18_HL_A_GA177L.pdb	-14.946185111999512	-11.390299797058105
6q18.pdb	6q18_HL_A_GA177K.pdb	-25.98110580444336	-21.557920455932617
6q18.pdb	6q18_HL_A_GA177M.pdb	-2.53851318359375	-3.7771999835968018
6q18.pdb	6q18_HL_A_GA177F.pdb	-36.229522705078125	-28.15730094909668
6q18.pdb	6q18_HL_A_GA177P.pdb	-7.416597366333008	-5.511499881744385
6q18.pdb	6q18_HL_A_GA177S.pdb	-1.6189188957214355	-2.3171000480651855
6q18.pdb	6q18_HL_A_GA177T.pdb	-0.43003976345062256	-1.6181000471115112
6q18.pdb	6q18_HL_A_GA177W.pdb	-34.79844665527344	-28.156490325927734
6q18.pdb	6q18_HL_A_GA177Y.pdb	-42.95021438598633	-34.73244094848633
6q18.pdb	6q18_HL_A_GA177V.pdb	-0.7483042478561401	-0.7483999729156494
6okm.pdb	6okm_HL_R_TH29A.pdb	0.03695005178451538	0.030400000512599945
6okm.pdb	6okm_HL_R_TH29R.pdb	-0.18418145179748535	-0.048500001430511475
6okm.pdb	6okm_HL_R_TH29N.pdb	-0.017166271805763245	0.04450000077486038
6okm.pdb	6okm_HL_R_TH29D.pdb	-0.11931901425123215	0.11959999799728394
6okm.pdb	6okm_HL_R_TH29C.pdb	-0.13499681651592255	0.01850000023841858
6okm.pdb	6okm_HL_R_TH29Q.pdb	-0.21019622683525085	0.008999999612569809
6okm.pdb	6okm_HL_R_TH29E.pdb	-0.27198293805122375	0.06289999932050705
6okm.pdb	6okm_HL_R_TH29G.pdb	-0.08370369672775269	0.04600000008940697
6okm.pdb	6okm_HL_R_TH29H.pdb	-0.07159718871116638	0.3540000021457672
6okm.pdb	6okm_HL_R_TH29I.pdb	0.13012218475341797	0.007400000002235174
6okm.pdb	6okm_HL_R_TH29L.pdb	0.2556804418563843	-0.02070000022649765
6okm.pdb	6okm_HL_R_TH29K.pdb	-0.23310422897338867	-0.025200000032782555
6okm.pdb	6okm_HL_R_TH29M.pdb	0.18005505204200745	-0.010300000198185444
6okm.pdb	6okm_HL_R_TH29F.pdb	0.07679128646850586	0.0430000014603138
6okm.pdb	6okm_HL_R_TH29P.pdb	0.14095669984817505	0.041999999433755875
6okm.pdb	6okm_HL_R_TH29S.pdb	-0.2505040168762207	0.06589999794960022
6okm.pdb	6okm_HL_R_TH29W.pdb	0.2740762233734131	0.0013000000035390258
6okm.pdb	6okm_HL_R_TH29Y.pdb	-0.09973397850990295	0.10509999841451645
6okm.pdb	6okm_HL_R_TH29V.pdb	0.11308515071868896	0.007799999788403511
6okm.pdb	6okm_HL_R_NH30A.pdb	-0.1544947326183319	-0.23160000145435333
6okm.pdb	6okm_HL_R_NH30R.pdb	-0.004912048578262329	0.28600001335144043
6okm.pdb	6okm_HL_R_NH30D.pdb	0.087860107421875	-0.08229999989271164
6okm.pdb	6okm_HL_R_NH30C.pdb	0.015595614910125732	0.08349999785423279
6okm.pdb	6okm_HL_R_NH30Q.pdb	-0.2154247760772705	-0.15459999442100525
6okm.pdb	6okm_HL_R_NH30E.pdb	0.18442019820213318	0.07940000295639038
6okm.pdb	6okm_HL_R_NH30G.pdb	-0.22708910703659058	-0.5422000288963318
6okm.pdb	6okm_HL_R_NH30H.pdb	-0.3890022039413452	0.4221000075340271
6okm.pdb	6okm_HL_R_NH30I.pdb	0.11792048811912537	-0.10180000215768814
6okm.pdb	6okm_HL_R_NH30L.pdb	0.30437082052230835	1.0269999504089355
6okm.pdb	6okm_HL_R_NH30K.pdb	0.23467540740966797	1.5205999612808228
6okm.pdb	6okm_HL_R_NH30M.pdb	0.09961667656898499	0.6628000140190125
6okm.pdb	6okm_HL_R_NH30F.pdb	-0.07323198020458221	0.5515000224113464
6okm.pdb	6okm_HL_R_NH30P.pdb	-0.5278946757316589	-0.4544999897480011
6okm.pdb	6okm_HL_R_NH30S.pdb	-0.4796830117702484	-0.6402999758720398
6okm.pdb	6okm_HL_R_NH30T.pdb	-0.2487366497516632	0.10509999841451645
6okm.pdb	6okm_HL_R_NH30W.pdb	-0.2334945797920227	0.20080000162124634
6okm.pdb	6okm_HL_R_NH30Y.pdb	-0.27068305015563965	0.24169999361038208
6okm.pdb	6okm_HL_R_NH30V.pdb	0.1448906660079956	0.9678999781608582
6okm.pdb	6okm_HL_R_YH31A.pdb	-0.4574710726737976	-0.9271000027656555
6okm.pdb	6okm_HL_R_YH31R.pdb	-0.48118364810943604	-1.0743999481201172
6okm.pdb	6okm_HL_R_YH31N.pdb	-0.5343444347381592	-1.5378999710083008
6okm.pdb	6okm_HL_R_YH31D.pdb	-0.6626832485198975	-0.15389999747276306
6okm.pdb	6okm_HL_R_YH31C.pdb	-0.639004647731781	-0.819100022315979
6okm.pdb	6okm_HL_R_YH31Q.pdb	-0.017048344016075134	-1.2400000095367432
6okm.pdb	6okm_HL_R_YH31E.pdb	-0.10439750552177429	0.26600000262260437
6okm.pdb	6okm_HL_R_YH31G.pdb	-0.5284179449081421	-1.0081000328063965
6okm.pdb	6okm_HL_R_YH31H.pdb	-0.236734077334404	-0.9358000159263611
6okm.pdb	6okm_HL_R_YH31I.pdb	-0.34235209226608276	0.02669999934732914
6okm.pdb	6okm_HL_R_YH31L.pdb	-0.29375940561294556	-0.18889999389648438
6okm.pdb	6okm_HL_R_YH31K.pdb	-0.5729324221611023	-1.4326000213623047
6okm.pdb	6okm_HL_R_YH31M.pdb	-0.18440106511116028	0.8090999722480774
6okm.pdb	6okm_HL_R_YH31F.pdb	-0.08501732349395752	0.39430001378059387
6okm.pdb	6okm_HL_R_YH31P.pdb	-0.759918749332428	-0.5307000279426575
6okm.pdb	6okm_HL_R_YH31S.pdb	-0.31708118319511414	-1.257699966430664
6okm.pdb	6okm_HL_R_YH31T.pdb	-0.5756337642669678	-0.7954999804496765
6okm.pdb	6okm_HL_R_YH31W.pdb	0.18533676862716675	1.2760000228881836
6okm.pdb	6okm_HL_R_YH31V.pdb	-0.36901623010635376	-0.4650999903678894
6okm.pdb	6okm_HL_R_LH32A.pdb	-0.7036722898483276	-1.718400001525879
6okm.pdb	6okm_HL_R_LH32R.pdb	-1.929262399673462	-2.6068999767303467
6okm.pdb	6okm_HL_R_LH32N.pdb	-0.9138191938400269	-1.7252000570297241
6okm.pdb	6okm_HL_R_LH32D.pdb	-0.8135427832603455	-2.9247000217437744
6okm.pdb	6okm_HL_R_LH32C.pdb	-0.7437306642532349	-1.4532999992370605
6okm.pdb	6okm_HL_R_LH32Q.pdb	-0.7369582653045654	-2.2916998863220215
6okm.pdb	6okm_HL_R_LH32E.pdb	-0.8043396472930908	-3.2430999279022217
6okm.pdb	6okm_HL_R_LH32G.pdb	-0.752599835395813	-2.0034000873565674
6okm.pdb	6okm_HL_R_LH32H.pdb	-1.2818543910980225	-1.0024000406265259
6okm.pdb	6okm_HL_R_LH32I.pdb	-0.6727117896080017	-0.7067999839782715
6okm.pdb	6okm_HL_R_LH32K.pdb	-2.8344991207122803	-1.2759000062942505
6okm.pdb	6okm_HL_R_LH32M.pdb	-0.22355647385120392	0.2897000014781952
6okm.pdb	6okm_HL_R_LH32F.pdb	0.06062191724777222	1.3717999458312988
6okm.pdb	6okm_HL_R_LH32P.pdb	0.42355281114578247	-1.579800009727478
6okm.pdb	6okm_HL_R_LH32S.pdb	-1.057276964187622	-1.9931999444961548
6okm.pdb	6okm_HL_R_LH32T.pdb	-0.8035447597503662	-1.4589999914169312
6okm.pdb	6okm_HL_R_LH32W.pdb	-6.226068019866943	-3.1570000648498535
6okm.pdb	6okm_HL_R_LH32Y.pdb	-0.43679437041282654	-0.18889999389648438
6okm.pdb	6okm_HL_R_LH32V.pdb	-0.6925348043441772	-1.138200044631958
6okm.pdb	6okm_HL_R_VH49A.pdb	-0.32431185245513916	-0.6279000043869019
6okm.pdb	6okm_HL_R_VH49R.pdb	-1.247715950012207	-3.5541000366210938
6okm.pdb	6okm_HL_R_VH49N.pdb	-0.2771759033203125	-0.7541999816894531
6okm.pdb	6okm_HL_R_VH49D.pdb	-0.6588846445083618	-1.6556999683380127
6okm.pdb	6okm_HL_R_VH49C.pdb	-0.11793243139982224	-0.38269999623298645
6okm.pdb	6okm_HL_R_VH49Q.pdb	-0.5424271821975708	-0.8259000182151794
6okm.pdb	6okm_HL_R_VH49E.pdb	-0.6385043263435364	-0.289900004863739
6okm.pdb	6okm_HL_R_VH49G.pdb	-0.34112271666526794	-0.9955999851226807
6okm.pdb	6okm_HL_R_VH49H.pdb	-1.500186562538147	-2.91510009765625
6okm.pdb	6okm_HL_R_VH49I.pdb	-0.22460806369781494	-0.30550000071525574
6okm.pdb	6okm_HL_R_VH49L.pdb	-0.4542040228843689	-0.5182999968528748
6okm.pdb	6okm_HL_R_VH49K.pdb	0.16443109512329102	-0.1005999967455864
6okm.pdb	6okm_HL_R_VH49M.pdb	-0.24941064417362213	-0.359499990940094
6okm.pdb	6okm_HL_R_VH49F.pdb	-7.420637130737305	-9.661800384521484
6okm.pdb	6okm_HL_R_VH49P.pdb	-0.5924679636955261	-0.7324000000953674
6okm.pdb	6okm_HL_R_VH49S.pdb	-0.7621711492538452	-0.8324999809265137
6okm.pdb	6okm_HL_R_VH49T.pdb	-0.4934018850326538	-0.44440001249313354
6okm.pdb	6okm_HL_R_VH49W.pdb	-0.5041066408157349	-0.9074000120162964
6okm.pdb	6okm_HL_R_VH49Y.pdb	-0.9314145445823669	-0.8938999772071838
6okm.pdb	6okm_HL_R_NH51A.pdb	0.084734708070755	-0.06589999794960022
6okm.pdb	6okm_HL_R_NH51R.pdb	0.7545408010482788	0.6557000279426575
6okm.pdb	6okm_HL_R_NH51D.pdb	-0.20879578590393066	-0.4997999966144562
6okm.pdb	6okm_HL_R_NH51C.pdb	0.10482421517372131	0.05460000038146973
6okm.pdb	6okm_HL_R_NH51Q.pdb	0.1851634979248047	-0.3077000081539154
6okm.pdb	6okm_HL_R_NH51E.pdb	-0.02667391300201416	-0.4221000075340271
6okm.pdb	6okm_HL_R_NH51G.pdb	0.02363407611846924	-0.3630000054836273
6okm.pdb	6okm_HL_R_NH51H.pdb	-0.3454395830631256	0.49140000343322754
6okm.pdb	6okm_HL_R_NH51I.pdb	0.5908406376838684	0.5938000082969666
6okm.pdb	6okm_HL_R_NH51L.pdb	0.24531126022338867	0.8881999850273132
6okm.pdb	6okm_HL_R_NH51K.pdb	0.3899043798446655	0.2513999938964844
6okm.pdb	6okm_HL_R_NH51M.pdb	0.3445424437522888	1.6816999912261963
6okm.pdb	6okm_HL_R_NH51F.pdb	-1.9604884386062622	-1.4256999492645264
6okm.pdb	6okm_HL_R_NH51P.pdb	-0.8932874202728271	-2.34060001373291
6okm.pdb	6okm_HL_R_NH51S.pdb	-0.416257381439209	-0.551800012588501
6okm.pdb	6okm_HL_R_NH51T.pdb	-0.23096273839473724	-0.3831000030040741
6okm.pdb	6okm_HL_R_NH51W.pdb	-2.095609188079834	-0.9484999775886536
6okm.pdb	6okm_HL_R_NH51Y.pdb	0.29098498821258545	1.107200026512146
6okm.pdb	6okm_HL_R_NH51V.pdb	0.4433136582374573	0.4803999960422516
6okm.pdb	6okm_HL_R_DH56A.pdb	-0.1521461457014084	0.0024999999441206455
6okm.pdb	6okm_HL_R_DH56R.pdb	-0.1712336242198944	-0.08049999922513962
6okm.pdb	6okm_HL_R_DH56N.pdb	-0.26050955057144165	-0.08299999684095383
6okm.pdb	6okm_HL_R_DH56C.pdb	-0.027185410261154175	0.2768999934196472
6okm.pdb	6okm_HL_R_DH56Q.pdb	-0.2933845520019531	-0.02630000002682209
6okm.pdb	6okm_HL_R_DH56E.pdb	-0.26000872254371643	-0.011599999852478504
6okm.pdb	6okm_HL_R_DH56G.pdb	-0.29673051834106445	-0.21979999542236328
6okm.pdb	6okm_HL_R_DH56H.pdb	-0.24704045057296753	-0.10270000249147415
6okm.pdb	6okm_HL_R_DH56I.pdb	0.03427809476852417	0.39480000734329224
6okm.pdb	6okm_HL_R_DH56L.pdb	0.6235732436180115	1.0960999727249146
6okm.pdb	6okm_HL_R_DH56K.pdb	-0.0375744104385376	0.6757000088691711
6okm.pdb	6okm_HL_R_DH56M.pdb	0.7571805715560913	1.2908999919891357
6okm.pdb	6okm_HL_R_DH56F.pdb	0.7627506256103516	0.9811999797821045
6okm.pdb	6okm_HL_R_DH56P.pdb	-0.3026697337627411	-0.16259999573230743
6okm.pdb	6okm_HL_R_DH56S.pdb	-0.27349111437797546	-0.17589999735355377
6okm.pdb	6okm_HL_R_DH56T.pdb	-0.19572660326957703	-0.13269999623298645
6okm.pdb	6okm_HL_R_DH56W.pdb	0.429840087890625	0.878600001335144
6okm.pdb	6okm_HL_R_DH56Y.pdb	0.45853811502456665	0.7002000212669373
6okm.pdb	6okm_HL_R_DH56V.pdb	0.12993240356445312	0.3476000130176544
6okm.pdb	6okm_HL_R_YH58A.pdb	-0.3892829418182373	-0.5322999954223633
6okm.pdb	6okm_HL_R_YH58R.pdb	-0.0632079541683197	-0.7390999794006348
6okm.pdb	6okm_HL_R_YH58N.pdb	-0.24839085340499878	-0.6557999849319458
6okm.pdb	6okm_HL_R_YH58D.pdb	-0.27375805377960205	-0.8345000147819519
6okm.pdb	6okm_HL_R_YH58C.pdb	-0.11934533715248108	-0.6137999892234802
6okm.pdb	6okm_HL_R_YH58Q.pdb	-0.21175284683704376	-0.640500009059906
6okm.pdb	6okm_HL_R_YH58E.pdb	-0.24714241921901703	-0.5385000109672546
6okm.pdb	6okm_HL_R_YH58G.pdb	-0.5999667644500732	-0.7049000263214111
6okm.pdb	6okm_HL_R_YH58H.pdb	-0.41887322068214417	-0.754800021648407
6okm.pdb	6okm_HL_R_YH58I.pdb	-0.20383363962173462	-0.29190000891685486
6okm.pdb	6okm_HL_R_YH58L.pdb	0.27958834171295166	-0.4043999910354614
6okm.pdb	6okm_HL_R_YH58K.pdb	-0.10077285766601562	-0.9549999833106995
6okm.pdb	6okm_HL_R_YH58M.pdb	0.05433619022369385	-0.6394000053405762
6okm.pdb	6okm_HL_R_YH58F.pdb	-0.2421620488166809	-0.42879998683929443
6okm.pdb	6okm_HL_R_YH58P.pdb	-0.5421982407569885	-1.1708999872207642
6okm.pdb	6okm_HL_R_YH58S.pdb	-0.5437271595001221	-0.9099000096321106
6okm.pdb	6okm_HL_R_YH58T.pdb	-0.5030086040496826	-0.9876000285148621
6okm.pdb	6okm_HL_R_YH58W.pdb	0.08011296391487122	-0.5616999864578247
6okm.pdb	6okm_HL_R_YH58V.pdb	-0.2576863765716553	-0.47929999232292175
6okm.pdb	6okm_HL_R_RH97A.pdb	-0.3596397042274475	0.6327000260353088
6okm.pdb	6okm_HL_R_RH97N.pdb	-0.7408482432365417	0.534600019454956
6okm.pdb	6okm_HL_R_RH97D.pdb	-0.6537957191467285	0.8967999815940857
6okm.pdb	6okm_HL_R_RH97C.pdb	-0.5384833812713623	0.6133999824523926
6okm.pdb	6okm_HL_R_RH97Q.pdb	-0.5988234281539917	1.3381999731063843
6okm.pdb	6okm_HL_R_RH97E.pdb	-0.7126075625419617	1.6481000185012817
6okm.pdb	6okm_HL_R_RH97G.pdb	-0.3996729552745819	0.557699978351593
6okm.pdb	6okm_HL_R_RH97H.pdb	-0.8758434057235718	0.9732000231742859
6okm.pdb	6okm_HL_R_RH97I.pdb	0.0003153085708618164	0.6021000146865845
6okm.pdb	6okm_HL_R_RH97L.pdb	-0.44125479459762573	0.4878999888896942
6okm.pdb	6okm_HL_R_RH97K.pdb	-0.3812772035598755	0.26919999718666077
6okm.pdb	6okm_HL_R_RH97M.pdb	-0.47438159584999084	0.6467999815940857
6okm.pdb	6okm_HL_R_RH97F.pdb	-0.8781945705413818	0.47540000081062317
6okm.pdb	6okm_HL_R_RH97P.pdb	-0.47997474670410156	1.1261999607086182
6okm.pdb	6okm_HL_R_RH97S.pdb	-0.17646828293800354	1.667099952697754
6okm.pdb	6okm_HL_R_RH97T.pdb	-0.5256751775741577	1.242900013923645
6okm.pdb	6okm_HL_R_RH97W.pdb	-0.3358476758003235	2.654900074005127
6okm.pdb	6okm_HL_R_RH97Y.pdb	-1.013456106185913	0.3212999999523163
6okm.pdb	6okm_HL_R_RH97V.pdb	-0.3911955654621124	1.426800012588501
6okm.pdb	6okm_HL_R_DH98A.pdb	-0.5197901725769043	-2.9110000133514404
6okm.pdb	6okm_HL_R_DH98R.pdb	-0.4962426722049713	-5.28980016708374
6okm.pdb	6okm_HL_R_DH98N.pdb	-0.46221351623535156	-0.6128000020980835
6okm.pdb	6okm_HL_R_DH98C.pdb	-0.4428480863571167	-1.9128999710083008
6okm.pdb	6okm_HL_R_DH98Q.pdb	-0.4115554690361023	-1.9012000560760498
6okm.pdb	6okm_HL_R_DH98E.pdb	-0.26242688298225403	-2.021399974822998
6okm.pdb	6okm_HL_R_DH98G.pdb	-1.0173306465148926	-2.0241000652313232
6okm.pdb	6okm_HL_R_DH98H.pdb	-1.4857115745544434	-1.1516000032424927
6okm.pdb	6okm_HL_R_DH98I.pdb	-0.2755555808544159	-1.0716999769210815
6okm.pdb	6okm_HL_R_DH98L.pdb	-0.403292179107666	-1.3495999574661255
6okm.pdb	6okm_HL_R_DH98K.pdb	-1.9910860061645508	-4.583000183105469
6okm.pdb	6okm_HL_R_DH98M.pdb	0.046943843364715576	-0.9692000150680542
6okm.pdb	6okm_HL_R_DH98F.pdb	-3.346179723739624	-2.0829999446868896
6okm.pdb	6okm_HL_R_DH98P.pdb	-0.8174370527267456	-3.238100051879883
6okm.pdb	6okm_HL_R_DH98S.pdb	-1.0423095226287842	-2.387700080871582
6okm.pdb	6okm_HL_R_DH98T.pdb	-1.0058345794677734	-1.9639999866485596
6okm.pdb	6okm_HL_R_DH98W.pdb	-8.042427062988281	-6.997200012207031
6okm.pdb	6okm_HL_R_DH98Y.pdb	-2.1630640029907227	-2.9537999629974365
6okm.pdb	6okm_HL_R_DH98V.pdb	-0.440705806016922	-1.5614999532699585
6okm.pdb	6okm_HL_R_RH99A.pdb	-0.296333909034729	-2.3482000827789307
6okm.pdb	6okm_HL_R_RH99N.pdb	-0.5842937231063843	-2.255199909210205
6okm.pdb	6okm_HL_R_RH99D.pdb	-0.4208887815475464	-3.3726999759674072
6okm.pdb	6okm_HL_R_RH99C.pdb	-0.35392555594444275	-1.9154000282287598
6okm.pdb	6okm_HL_R_RH99Q.pdb	-0.05980968475341797	-1.6252000331878662
6okm.pdb	6okm_HL_R_RH99E.pdb	0.030239135026931763	-2.61929988861084
6okm.pdb	6okm_HL_R_RH99G.pdb	-0.29534822702407837	-2.9458999633789062
6okm.pdb	6okm_HL_R_RH99H.pdb	-0.5780273675918579	-2.6061999797821045
6okm.pdb	6okm_HL_R_RH99I.pdb	-0.11385467648506165	-0.9937999844551086
6okm.pdb	6okm_HL_R_RH99L.pdb	-0.1303025186061859	-0.8799999952316284
6okm.pdb	6okm_HL_R_RH99K.pdb	-0.4248369634151459	-1.1416000127792358
6okm.pdb	6okm_HL_R_RH99M.pdb	-0.02429567277431488	-0.49410000443458557
6okm.pdb	6okm_HL_R_RH99F.pdb	-4.226414203643799	-4.6722002029418945
6okm.pdb	6okm_HL_R_RH99P.pdb	-0.33822551369667053	-2.1810998916625977
6okm.pdb	6okm_HL_R_RH99S.pdb	-0.4906604588031769	-2.9990999698638916
6okm.pdb	6okm_HL_R_RH99T.pdb	-0.5054309368133545	-1.9764000177383423
6okm.pdb	6okm_HL_R_RH99W.pdb	-2.8996384143829346	-4.043499946594238
6okm.pdb	6okm_HL_R_RH99Y.pdb	0.9112732410430908	-1.2063000202178955
6okm.pdb	6okm_HL_R_RH99V.pdb	0.013240426778793335	-0.3977000117301941
6okm.pdb	6okm_HL_R_YL32A.pdb	-1.6806614398956299	-1.0950000286102295
6okm.pdb	6okm_HL_R_YL32R.pdb	-0.944390058517456	-1.4240000247955322
6okm.pdb	6okm_HL_R_YL32N.pdb	-1.176619052886963	-1.1109999418258667
6okm.pdb	6okm_HL_R_YL32D.pdb	-1.412648320198059	-1.4101999998092651
6okm.pdb	6okm_HL_R_YL32C.pdb	-0.9654115438461304	-1.2996000051498413
6okm.pdb	6okm_HL_R_YL32Q.pdb	-1.2417635917663574	-1.280900001525879
6okm.pdb	6okm_HL_R_YL32E.pdb	-1.1167501211166382	-1.232699990272522
6okm.pdb	6okm_HL_R_YL32G.pdb	-1.544130802154541	-1.7753000259399414
6okm.pdb	6okm_HL_R_YL32H.pdb	-1.1361010074615479	-0.3107999861240387
6okm.pdb	6okm_HL_R_YL32I.pdb	-0.9366509914398193	-2.161099910736084
6okm.pdb	6okm_HL_R_YL32L.pdb	-1.3152388334274292	-0.27869999408721924
6okm.pdb	6okm_HL_R_YL32K.pdb	-1.0545110702514648	-0.9671000242233276
6okm.pdb	6okm_HL_R_YL32M.pdb	-1.0831947326660156	-0.6531000137329102
6okm.pdb	6okm_HL_R_YL32F.pdb	-0.0712016373872757	0.1703999936580658
6okm.pdb	6okm_HL_R_YL32P.pdb	-2.201141834259033	-1.4107999801635742
6okm.pdb	6okm_HL_R_YL32S.pdb	-1.0911002159118652	-1.6908999681472778
6okm.pdb	6okm_HL_R_YL32T.pdb	-1.4540629386901855	-1.374500036239624
6okm.pdb	6okm_HL_R_YL32W.pdb	-0.609244704246521	0.2451000064611435
6okm.pdb	6okm_HL_R_YL32V.pdb	-1.532857060432434	-1.382699966430664
6okm.pdb	6okm_HL_R_VL34A.pdb	-0.389928936958313	-0.35830000042915344
6okm.pdb	6okm_HL_R_VL34R.pdb	-0.4912899136543274	-0.6277999877929688
6okm.pdb	6okm_HL_R_VL34N.pdb	-0.38324326276779175	-0.22089999914169312
6okm.pdb	6okm_HL_R_VL34D.pdb	-0.6460751891136169	-0.5091999769210815
6okm.pdb	6okm_HL_R_VL34C.pdb	-0.3460885286331177	-0.01119999960064888
6okm.pdb	6okm_HL_R_VL34Q.pdb	-0.5409510135650635	-0.31060001254081726
6okm.pdb	6okm_HL_R_VL34E.pdb	-0.6385640501976013	-0.03440000116825104
6okm.pdb	6okm_HL_R_VL34G.pdb	-0.4596894085407257	-0.38909998536109924
6okm.pdb	6okm_HL_R_VL34H.pdb	-0.7724099159240723	-0.42800000309944153
6okm.pdb	6okm_HL_R_VL34I.pdb	-0.3463527262210846	0.18140000104904175
6okm.pdb	6okm_HL_R_VL34L.pdb	-0.5753860473632812	-0.28049999475479126
6okm.pdb	6okm_HL_R_VL34K.pdb	-0.5250063538551331	-0.03200000151991844
6okm.pdb	6okm_HL_R_VL34M.pdb	-0.5742722749710083	-0.155799999833107
6okm.pdb	6okm_HL_R_VL34F.pdb	-0.5958191156387329	-0.2709999978542328
6okm.pdb	6okm_HL_R_VL34P.pdb	-0.5147798657417297	-0.5113999843597412
6okm.pdb	6okm_HL_R_VL34S.pdb	-0.6718859672546387	-0.3188000023365021
6okm.pdb	6okm_HL_R_VL34T.pdb	-0.5384315848350525	-0.3984000086784363
6okm.pdb	6okm_HL_R_VL34W.pdb	-0.3800438642501831	-0.9713000059127808
6okm.pdb	6okm_HL_R_VL34Y.pdb	-0.7083550691604614	-0.5292999744415283
6okm.pdb	6okm_HL_R_YL49A.pdb	0.10031992197036743	-0.6273000240325928
6okm.pdb	6okm_HL_R_YL49R.pdb	-0.07676041126251221	-1.579300045967102
6okm.pdb	6okm_HL_R_YL49N.pdb	-0.28097084164619446	-0.5073999762535095
6okm.pdb	6okm_HL_R_YL49D.pdb	-0.07918962836265564	-0.6351000070571899
6okm.pdb	6okm_HL_R_YL49C.pdb	-0.10206130146980286	-0.6571999788284302
6okm.pdb	6okm_HL_R_YL49Q.pdb	-0.11399471759796143	0.08009999990463257
6okm.pdb	6okm_HL_R_YL49E.pdb	0.12545448541641235	-0.8755999803543091
6okm.pdb	6okm_HL_R_YL49G.pdb	-0.07376429438591003	-0.9830999970436096
6okm.pdb	6okm_HL_R_YL49H.pdb	-0.5034523606300354	-0.7290999889373779
6okm.pdb	6okm_HL_R_YL49I.pdb	0.24611729383468628	0.03180000185966492
6okm.pdb	6okm_HL_R_YL49L.pdb	0.24436575174331665	-0.0015999999595806003
6okm.pdb	6okm_HL_R_YL49K.pdb	0.14209657907485962	-0.7914000153541565
6okm.pdb	6okm_HL_R_YL49M.pdb	0.0010059624910354614	-0.27630001306533813
6okm.pdb	6okm_HL_R_YL49F.pdb	-0.034582749009132385	0.46720001101493835
6okm.pdb	6okm_HL_R_YL49P.pdb	0.05683395266532898	-0.550000011920929
6okm.pdb	6okm_HL_R_YL49S.pdb	-0.3701108992099762	-0.7423999905586243
6okm.pdb	6okm_HL_R_YL49T.pdb	0.11706364154815674	-0.8998000025749207
6okm.pdb	6okm_HL_R_YL49W.pdb	0.9132112264633179	1.2451000213623047
6okm.pdb	6okm_HL_R_YL49V.pdb	0.2907765507698059	0.026200000196695328
6okm.pdb	6okm_HL_R_NL53A.pdb	-0.24656642973423004	0.16920000314712524
6okm.pdb	6okm_HL_R_NL53R.pdb	-0.25830817222595215	0.4422999918460846
6okm.pdb	6okm_HL_R_NL53D.pdb	-0.286141037940979	-0.7038000226020813
6okm.pdb	6okm_HL_R_NL53C.pdb	-0.6365188360214233	0.2581999897956848
6okm.pdb	6okm_HL_R_NL53Q.pdb	-0.39772969484329224	-0.03999999910593033
6okm.pdb	6okm_HL_R_NL53E.pdb	-0.2625560164451599	-0.22280000150203705
6okm.pdb	6okm_HL_R_NL53G.pdb	-0.26304692029953003	0.2639999985694885
6okm.pdb	6okm_HL_R_NL53H.pdb	-0.1873731017112732	0.15150000154972076
6okm.pdb	6okm_HL_R_NL53I.pdb	-0.21912258863449097	-0.20239999890327454
6okm.pdb	6okm_HL_R_NL53L.pdb	-0.09718796610832214	0.37229999899864197
6okm.pdb	6okm_HL_R_NL53K.pdb	-0.29160964488983154	0.42640000581741333
6okm.pdb	6okm_HL_R_NL53M.pdb	-0.27369633316993713	0.7494000196456909
6okm.pdb	6okm_HL_R_NL53F.pdb	0.08964753150939941	0.18930000066757202
6okm.pdb	6okm_HL_R_NL53P.pdb	-0.0844215452671051	0.17730000615119934
6okm.pdb	6okm_HL_R_NL53S.pdb	-0.726791501045227	0.1420000046491623
6okm.pdb	6okm_HL_R_NL53T.pdb	-0.4676400423049927	0.26750001311302185
6okm.pdb	6okm_HL_R_NL53W.pdb	0.24597877264022827	0.12770000100135803
6okm.pdb	6okm_HL_R_NL53Y.pdb	0.5242336988449097	1.7431000471115112
6okm.pdb	6okm_HL_R_NL53V.pdb	-0.19577202200889587	0.6003999710083008
6okm.pdb	6okm_HL_R_LL54A.pdb	-0.5583927035331726	0.35569998621940613
6okm.pdb	6okm_HL_R_LL54R.pdb	-0.5996062755584717	-0.17720000445842743
6okm.pdb	6okm_HL_R_LL54N.pdb	-0.8743292093276978	0.28790000081062317
6okm.pdb	6okm_HL_R_LL54D.pdb	-1.0311636924743652	0.840399980545044
6okm.pdb	6okm_HL_R_LL54C.pdb	-0.7210391163825989	0.12939999997615814
6okm.pdb	6okm_HL_R_LL54Q.pdb	-0.821312665939331	0.37529999017715454
6okm.pdb	6okm_HL_R_LL54E.pdb	-0.6351455450057983	0.5098999738693237
6okm.pdb	6okm_HL_R_LL54G.pdb	-0.5607675313949585	0.3490999937057495
6okm.pdb	6okm_HL_R_LL54H.pdb	-1.0334229469299316	0.35519999265670776
6okm.pdb	6okm_HL_R_LL54I.pdb	-0.24316418170928955	-0.12600000202655792
6okm.pdb	6okm_HL_R_LL54K.pdb	-0.7262166738510132	-0.2508000135421753
6okm.pdb	6okm_HL_R_LL54M.pdb	-0.3390424847602844	-0.06449999660253525
6okm.pdb	6okm_HL_R_LL54F.pdb	-0.6807428598403931	-0.14820000529289246
6okm.pdb	6okm_HL_R_LL54P.pdb	-0.40577468276023865	1.0098999738693237
6okm.pdb	6okm_HL_R_LL54S.pdb	-0.5037524700164795	-0.03370000049471855
6okm.pdb	6okm_HL_R_LL54T.pdb	-0.7648622393608093	-0.19689999520778656
6okm.pdb	6okm_HL_R_LL54W.pdb	-0.9053235054016113	0.20260000228881836
6okm.pdb	6okm_HL_R_LL54Y.pdb	-0.9714241027832031	0.12489999830722809
6okm.pdb	6okm_HL_R_LL54V.pdb	-0.39535513520240784	0.5382999777793884
6okm.pdb	6okm_HL_R_EL55A.pdb	-0.17560040950775146	-0.8600999712944031
6okm.pdb	6okm_HL_R_EL55R.pdb	-0.45896899700164795	-1.011199951171875
6okm.pdb	6okm_HL_R_EL55N.pdb	-0.42067450284957886	-0.7674999833106995
6okm.pdb	6okm_HL_R_EL55D.pdb	-0.36620640754699707	-0.20149999856948853
6okm.pdb	6okm_HL_R_EL55C.pdb	-0.1306612193584442	-0.4514999985694885
6okm.pdb	6okm_HL_R_EL55Q.pdb	-0.27496108412742615	-0.5813999772071838
6okm.pdb	6okm_HL_R_EL55G.pdb	-0.06029424071311951	-1.0160000324249268
6okm.pdb	6okm_HL_R_EL55H.pdb	-0.4148194491863251	-0.6557999849319458
6okm.pdb	6okm_HL_R_EL55I.pdb	-0.36183467507362366	-0.8367999792098999
6okm.pdb	6okm_HL_R_EL55L.pdb	-0.20127810537815094	-2.386899948120117
6okm.pdb	6okm_HL_R_EL55K.pdb	-0.43241575360298157	-1.0490000247955322
6okm.pdb	6okm_HL_R_EL55M.pdb	-0.1931292861700058	-0.9380000233650208
6okm.pdb	6okm_HL_R_EL55F.pdb	-0.48721152544021606	-0.6875
6okm.pdb	6okm_HL_R_EL55P.pdb	-0.17585594952106476	-0.9063000082969666
6okm.pdb	6okm_HL_R_EL55S.pdb	-0.34669700264930725	-0.28139999508857727
6okm.pdb	6okm_HL_R_EL55T.pdb	-0.19955086708068848	-1.0786000490188599
6okm.pdb	6okm_HL_R_EL55W.pdb	-0.707534909248352	-0.48559999465942383
6okm.pdb	6okm_HL_R_EL55Y.pdb	-0.5201927423477173	-1.2470999956130981
6okm.pdb	6okm_HL_R_EL55V.pdb	-0.12712803483009338	-0.8931999802589417
6okm.pdb	6okm_HL_R_SL56A.pdb	0.06399685144424438	0.34200000762939453
6okm.pdb	6okm_HL_R_SL56R.pdb	-0.002718299627304077	0.08669999986886978
6okm.pdb	6okm_HL_R_SL56N.pdb	0.10391402244567871	0.3386000096797943
6okm.pdb	6okm_HL_R_SL56D.pdb	0.06692156195640564	0.9409999847412109
6okm.pdb	6okm_HL_R_SL56C.pdb	0.2746518850326538	1.0916999578475952
6okm.pdb	6okm_HL_R_SL56Q.pdb	-0.19114187359809875	0.6158999800682068
6okm.pdb	6okm_HL_R_SL56E.pdb	0.03827562928199768	0.5555999875068665
6okm.pdb	6okm_HL_R_SL56G.pdb	0.29499930143356323	0.08659999817609787
6okm.pdb	6okm_HL_R_SL56H.pdb	0.143447607755661	0.32190001010894775
6okm.pdb	6okm_HL_R_SL56I.pdb	0.1597357988357544	1.0895999670028687
6okm.pdb	6okm_HL_R_SL56L.pdb	0.6011173725128174	1.079200029373169
6okm.pdb	6okm_HL_R_SL56K.pdb	-0.01109740138053894	0.15189999341964722
6okm.pdb	6okm_HL_R_SL56M.pdb	0.833843469619751	1.7482999563217163
6okm.pdb	6okm_HL_R_SL56F.pdb	1.040207862854004	0.9739000201225281
6okm.pdb	6okm_HL_R_SL56P.pdb	1.0648702383041382	1.636299967765808
6okm.pdb	6okm_HL_R_SL56T.pdb	-0.3062777817249298	0.3702000081539154
6okm.pdb	6okm_HL_R_SL56W.pdb	0.5945088863372803	0.7142000198364258
6okm.pdb	6okm_HL_R_SL56Y.pdb	0.33571600914001465	0.6863999962806702
6okm.pdb	6okm_HL_R_SL56V.pdb	0.7268596887588501	1.1533000469207764
6okm.pdb	6okm_HL_R_VL58A.pdb	0.12379616498947144	0.009399999864399433
6okm.pdb	6okm_HL_R_VL58R.pdb	-0.11519277095794678	-0.21940000355243683
6okm.pdb	6okm_HL_R_VL58N.pdb	-0.31958287954330444	-0.006099999882280827
6okm.pdb	6okm_HL_R_VL58D.pdb	-0.387376070022583	1.250100016593933
6okm.pdb	6okm_HL_R_VL58C.pdb	-0.19180995225906372	-0.022299999371170998
6okm.pdb	6okm_HL_R_VL58Q.pdb	-0.2939096689224243	0.298799991607666
6okm.pdb	6okm_HL_R_VL58E.pdb	-0.40454667806625366	0.8507000207901001
6okm.pdb	6okm_HL_R_VL58G.pdb	-0.071088507771492	0.11630000174045563
6okm.pdb	6okm_HL_R_VL58H.pdb	-0.24917809665203094	0.0430000014603138
6okm.pdb	6okm_HL_R_VL58I.pdb	-0.2248464822769165	0.014000000432133675
6okm.pdb	6okm_HL_R_VL58L.pdb	-0.1838388442993164	0.11789999902248383
6okm.pdb	6okm_HL_R_VL58K.pdb	-0.3377653956413269	0.028300000354647636
6okm.pdb	6okm_HL_R_VL58M.pdb	-0.18066996335983276	0.11140000075101852
6okm.pdb	6okm_HL_R_VL58F.pdb	-0.43401476740837097	0.02070000022649765
6okm.pdb	6okm_HL_R_VL58P.pdb	-0.2191256731748581	0.028699999675154686
6okm.pdb	6okm_HL_R_VL58S.pdb	-0.2034555971622467	-0.04639999940991402
6okm.pdb	6okm_HL_R_VL58T.pdb	-0.3399336338043213	-0.017799999564886093
6okm.pdb	6okm_HL_R_VL58W.pdb	-0.5389207601547241	-0.26649999618530273
6okm.pdb	6okm_HL_R_VL58Y.pdb	-0.7292622327804565	-0.583299994468689
6okm.pdb	6okm_HL_R_YL91A.pdb	-1.2703173160552979	-1.7640999555587769
6okm.pdb	6okm_HL_R_YL91R.pdb	-0.8952450752258301	-1.0126999616622925
6okm.pdb	6okm_HL_R_YL91N.pdb	-1.348054051399231	-1.6384999752044678
6okm.pdb	6okm_HL_R_YL91D.pdb	-1.4113707542419434	-1.8961000442504883
6okm.pdb	6okm_HL_R_YL91C.pdb	-1.2640882730484009	-1.6739000082015991
6okm.pdb	6okm_HL_R_YL91Q.pdb	-1.5174169540405273	-1.8388999700546265
6okm.pdb	6okm_HL_R_YL91E.pdb	-1.2409372329711914	-2.046999931335449
6okm.pdb	6okm_HL_R_YL91G.pdb	-1.6287554502487183	-2.492500066757202
6okm.pdb	6okm_HL_R_YL91H.pdb	-1.3055241107940674	-0.8356999754905701
6okm.pdb	6okm_HL_R_YL91I.pdb	-0.7635074257850647	-0.6013000011444092
6okm.pdb	6okm_HL_R_YL91L.pdb	-0.797848105430603	-1.2532999515533447
6okm.pdb	6okm_HL_R_YL91K.pdb	-0.9125021696090698	-1.2200000286102295
6okm.pdb	6okm_HL_R_YL91M.pdb	-1.0179225206375122	-1.3240000009536743
6okm.pdb	6okm_HL_R_YL91F.pdb	-0.6233951449394226	-0.1762000024318695
6okm.pdb	6okm_HL_R_YL91P.pdb	-1.6717302799224854	-1.9500000476837158
6okm.pdb	6okm_HL_R_YL91S.pdb	-1.4318947792053223	-2.0201001167297363
6okm.pdb	6okm_HL_R_YL91T.pdb	-1.4006743431091309	-1.9875999689102173
6okm.pdb	6okm_HL_R_YL91W.pdb	-0.0751332938671112	0.8069000244140625
6okm.pdb	6okm_HL_R_YL91V.pdb	-1.1459441184997559	-1.1715999841690063
6okm.pdb	6okm_HL_R_AL92R.pdb	-0.34902727603912354	-0.4235999882221222
6okm.pdb	6okm_HL_R_AL92N.pdb	-0.36567234992980957	-0.07020000368356705
6okm.pdb	6okm_HL_R_AL92D.pdb	-0.546281099319458	0.18060000240802765
6okm.pdb	6okm_HL_R_AL92C.pdb	-0.4489153027534485	0.03350000083446503
6okm.pdb	6okm_HL_R_AL92Q.pdb	-0.22175344824790955	-0.05050000175833702
6okm.pdb	6okm_HL_R_AL92E.pdb	-0.5960298776626587	0.18860000371932983
6okm.pdb	6okm_HL_R_AL92G.pdb	-0.11070708930492401	-0.02290000021457672
6okm.pdb	6okm_HL_R_AL92H.pdb	-0.08443520963191986	-0.02879999950528145
6okm.pdb	6okm_HL_R_AL92I.pdb	-0.5395572781562805	-0.10670000314712524
6okm.pdb	6okm_HL_R_AL92L.pdb	-0.29992014169692993	-0.3571999967098236
6okm.pdb	6okm_HL_R_AL92K.pdb	-0.4024468660354614	-0.031599998474121094
6okm.pdb	6okm_HL_R_AL92M.pdb	0.10181784629821777	0.014399999752640724
6okm.pdb	6okm_HL_R_AL92F.pdb	-0.19506129622459412	-0.03530000150203705
6okm.pdb	6okm_HL_R_AL92P.pdb	-0.8557690382003784	-0.5485000014305115
6okm.pdb	6okm_HL_R_AL92S.pdb	-0.432379812002182	-0.10719999670982361
6okm.pdb	6okm_HL_R_AL92T.pdb	-0.7639124393463135	-0.28519999980926514
6okm.pdb	6okm_HL_R_AL92W.pdb	-0.20014342665672302	-0.07689999788999557
6okm.pdb	6okm_HL_R_AL92Y.pdb	-0.2710086703300476	0.017899999395012856
6okm.pdb	6okm_HL_R_AL92V.pdb	-0.5356403589248657	-0.09510000050067902
6okm.pdb	6okm_HL_R_QL93A.pdb	0.1519920825958252	0.04399999976158142
6okm.pdb	6okm_HL_R_QL93R.pdb	-0.016526266932487488	-0.2784000039100647
6okm.pdb	6okm_HL_R_QL93N.pdb	-0.01891086995601654	0.2110999971628189
6okm.pdb	6okm_HL_R_QL93D.pdb	-0.06722955405712128	0.5564000010490417
6okm.pdb	6okm_HL_R_QL93C.pdb	0.013104736804962158	0.34389999508857727
6okm.pdb	6okm_HL_R_QL93E.pdb	-0.07303763926029205	0.41190001368522644
6okm.pdb	6okm_HL_R_QL93G.pdb	0.1253250539302826	0.1340000033378601
6okm.pdb	6okm_HL_R_QL93H.pdb	-0.15432122349739075	0.22609999775886536
6okm.pdb	6okm_HL_R_QL93I.pdb	0.001718267798423767	0.4171999990940094
6okm.pdb	6okm_HL_R_QL93L.pdb	0.008693039417266846	-0.045099999755620956
6okm.pdb	6okm_HL_R_QL93K.pdb	-0.16141429543495178	-0.12939999997615814
6okm.pdb	6okm_HL_R_QL93M.pdb	-0.003916695713996887	-0.010499999858438969
6okm.pdb	6okm_HL_R_QL93F.pdb	0.9453643560409546	0.8719000220298767
6okm.pdb	6okm_HL_R_QL93P.pdb	-0.14326685667037964	0.40049999952316284
6okm.pdb	6okm_HL_R_QL93S.pdb	-0.1950845718383789	0.08309999853372574
6okm.pdb	6okm_HL_R_QL93T.pdb	-0.21123670041561127	-0.18160000443458557
6okm.pdb	6okm_HL_R_QL93W.pdb	1.244995355606079	1.370300054550171
6okm.pdb	6okm_HL_R_QL93Y.pdb	0.3327712416648865	0.6524999737739563
6okm.pdb	6okm_HL_R_QL93V.pdb	0.08320632576942444	0.03150000050663948
6okm.pdb	6okm_HL_R_FL94A.pdb	-0.2640402019023895	-1.736199975013733
6okm.pdb	6okm_HL_R_FL94R.pdb	-0.48099595308303833	-2.5708000659942627
6okm.pdb	6okm_HL_R_FL94N.pdb	-0.6875689029693604	-1.4124000072479248
6okm.pdb	6okm_HL_R_FL94D.pdb	-0.756385862827301	-1.7350000143051147
6okm.pdb	6okm_HL_R_FL94C.pdb	-0.4567733108997345	-1.6884000301361084
6okm.pdb	6okm_HL_R_FL94Q.pdb	-0.5342717170715332	-1.5241999626159668
6okm.pdb	6okm_HL_R_FL94E.pdb	-0.5646914839744568	-1.5322999954223633
6okm.pdb	6okm_HL_R_FL94G.pdb	-0.7346675395965576	-2.035900115966797
6okm.pdb	6okm_HL_R_FL94H.pdb	-0.6747583746910095	-0.8730999827384949
6okm.pdb	6okm_HL_R_FL94I.pdb	-0.6650440692901611	-1.3423000574111938
6okm.pdb	6okm_HL_R_FL94L.pdb	-0.7388628721237183	-0.9577000141143799
6okm.pdb	6okm_HL_R_FL94K.pdb	-0.36820119619369507	-0.7860000133514404
6okm.pdb	6okm_HL_R_FL94M.pdb	0.02953469753265381	-0.33709999918937683
6okm.pdb	6okm_HL_R_FL94P.pdb	-0.14062923192977905	-0.9947999715805054
6okm.pdb	6okm_HL_R_FL94S.pdb	-0.8037967681884766	-1.8277000188827515
6okm.pdb	6okm_HL_R_FL94T.pdb	-0.6430322527885437	-1.881500005722046
6okm.pdb	6okm_HL_R_FL94W.pdb	-0.40154334902763367	-1.1548000574111938
6okm.pdb	6okm_HL_R_FL94Y.pdb	-2.4525725841522217	-0.9251000285148621
6okm.pdb	6okm_HL_R_FL94V.pdb	-0.5185918211936951	-1.6291999816894531
6okm.pdb	6okm_HL_R_YL96A.pdb	-0.03528118133544922	0.06830000132322311
6okm.pdb	6okm_HL_R_YL96R.pdb	-0.14647969603538513	0.1656000018119812
6okm.pdb	6okm_HL_R_YL96N.pdb	-0.014131098985671997	0.052000001072883606
6okm.pdb	6okm_HL_R_YL96D.pdb	-0.14088979363441467	0.10209999978542328
6okm.pdb	6okm_HL_R_YL96C.pdb	-0.03476092219352722	0.18019999563694
6okm.pdb	6okm_HL_R_YL96Q.pdb	0.003989115357398987	-0.0032999999821186066
6okm.pdb	6okm_HL_R_YL96E.pdb	-0.309926301240921	-0.060100000351667404
6okm.pdb	6okm_HL_R_YL96G.pdb	-0.1977861225605011	0.0348999984562397
6okm.pdb	6okm_HL_R_YL96H.pdb	-0.28318536281585693	0.2793999910354614
6okm.pdb	6okm_HL_R_YL96I.pdb	-0.27071699500083923	0.13369999825954437
6okm.pdb	6okm_HL_R_YL96L.pdb	-0.1443052589893341	0.16329999268054962
6okm.pdb	6okm_HL_R_YL96K.pdb	-0.3561832010746002	0.11949999630451202
6okm.pdb	6okm_HL_R_YL96M.pdb	0.14587810635566711	0.08089999854564667
6okm.pdb	6okm_HL_R_YL96F.pdb	-0.008468925952911377	0.14830000698566437
6okm.pdb	6okm_HL_R_YL96P.pdb	-0.1235484778881073	-0.10670000314712524
6okm.pdb	6okm_HL_R_YL96S.pdb	-0.3457730710506439	0.09960000216960907
6okm.pdb	6okm_HL_R_YL96T.pdb	-0.19409000873565674	0.04729999974370003
6okm.pdb	6okm_HL_R_YL96W.pdb	-0.21410632133483887	0.10339999943971634
6okm.pdb	6okm_HL_R_YL96V.pdb	-0.0748504102230072	0.05270000174641609
6okm.pdb	6okm_HL_R_RR36A.pdb	-0.3877599239349365	-0.671999990940094
6okm.pdb	6okm_HL_R_RR36N.pdb	-0.41745156049728394	-0.7473999857902527
6okm.pdb	6okm_HL_R_RR36D.pdb	-0.5240899920463562	-0.7513999938964844
6okm.pdb	6okm_HL_R_RR36C.pdb	-0.3018105626106262	-0.6814000010490417
6okm.pdb	6okm_HL_R_RR36Q.pdb	-0.41192856431007385	-0.7415000200271606
6okm.pdb	6okm_HL_R_RR36E.pdb	-0.45213478803634644	-0.8429999947547913
6okm.pdb	6okm_HL_R_RR36G.pdb	-0.37496283650398254	-0.7440000176429749
6okm.pdb	6okm_HL_R_RR36H.pdb	-0.19940070807933807	-0.6610000133514404
6okm.pdb	6okm_HL_R_RR36I.pdb	-0.19853335618972778	-0.6607999801635742
6okm.pdb	6okm_HL_R_RR36L.pdb	-0.09445282816886902	-0.7473999857902527
6okm.pdb	6okm_HL_R_RR36K.pdb	-0.3559988737106323	-0.6593000292778015
6okm.pdb	6okm_HL_R_RR36M.pdb	-0.1623573899269104	-0.7067999839782715
6okm.pdb	6okm_HL_R_RR36F.pdb	-0.3423437178134918	-0.5521000027656555
6okm.pdb	6okm_HL_R_RR36P.pdb	-0.3289049565792084	-0.7056999802589417
6okm.pdb	6okm_HL_R_RR36S.pdb	-0.5487198829650879	-0.6886000037193298
6okm.pdb	6okm_HL_R_RR36T.pdb	-0.4608785808086395	-0.7214000225067139
6okm.pdb	6okm_HL_R_RR36W.pdb	-0.005366787314414978	-0.7116000056266785
6okm.pdb	6okm_HL_R_RR36Y.pdb	-0.12299200892448425	-0.7473999857902527
6okm.pdb	6okm_HL_R_RR36V.pdb	-0.16911298036575317	-0.6610999703407288
6okm.pdb	6okm_HL_R_GR39A.pdb	-3.31972336769104	-2.6570000648498535
6okm.pdb	6okm_HL_R_GR39R.pdb	-9.059332847595215	-6.9085001945495605
6okm.pdb	6okm_HL_R_GR39N.pdb	-12.573444366455078	-8.5871000289917
6okm.pdb	6okm_HL_R_GR39D.pdb	-9.50704288482666	-6.344399929046631
6okm.pdb	6okm_HL_R_GR39C.pdb	-7.607637405395508	-4.624800205230713
6okm.pdb	6okm_HL_R_GR39Q.pdb	-2.450195074081421	-1.811900019645691
6okm.pdb	6okm_HL_R_GR39E.pdb	-15.266453742980957	-8.909600257873535
6okm.pdb	6okm_HL_R_GR39H.pdb	-32.344337463378906	-21.661226272583008
6okm.pdb	6okm_HL_R_GR39I.pdb	-14.5415678024292	-11.7252197265625
6okm.pdb	6okm_HL_R_GR39L.pdb	-8.138912200927734	-5.9868998527526855
6okm.pdb	6okm_HL_R_GR39K.pdb	-10.024879455566406	-8.08080005645752
6okm.pdb	6okm_HL_R_GR39M.pdb	-11.506214141845703	-8.659799575805664
6okm.pdb	6okm_HL_R_GR39F.pdb	-12.723968505859375	-12.78499984741211
6okm.pdb	6okm_HL_R_GR39P.pdb	-6.295840740203857	-4.26609992980957
6okm.pdb	6okm_HL_R_GR39S.pdb	-6.355732440948486	-3.9639999866485596
6okm.pdb	6okm_HL_R_GR39T.pdb	-14.576014518737793	-9.837800025939941
6okm.pdb	6okm_HL_R_GR39W.pdb	-8.865168571472168	-9.8996000289917
6okm.pdb	6okm_HL_R_GR39Y.pdb	-9.315040588378906	-11.081899642944336
6okm.pdb	6okm_HL_R_GR39V.pdb	-14.912895202636719	-10.873800277709961
6okm.pdb	6okm_HL_R_PR40A.pdb	-0.7885000109672546	-1.593000054359436
6okm.pdb	6okm_HL_R_PR40R.pdb	-1.1370978355407715	-2.5552000999450684
6okm.pdb	6okm_HL_R_PR40N.pdb	-1.1848644018173218	-2.0350000858306885
6okm.pdb	6okm_HL_R_PR40D.pdb	-2.6244285106658936	-4.617599964141846
6okm.pdb	6okm_HL_R_PR40C.pdb	-0.5201094150543213	-1.6552000045776367
6okm.pdb	6okm_HL_R_PR40Q.pdb	-0.5036146640777588	-1.3157999515533447
6okm.pdb	6okm_HL_R_PR40E.pdb	-0.5083290338516235	-2.4879000186920166
6okm.pdb	6okm_HL_R_PR40G.pdb	-1.169575572013855	-2.980299949645996
6okm.pdb	6okm_HL_R_PR40H.pdb	-12.876363754272461	-9.649200439453125
6okm.pdb	6okm_HL_R_PR40I.pdb	-2.4241747856140137	-2.975600004196167
6okm.pdb	6okm_HL_R_PR40L.pdb	0.09180933237075806	-0.12950000166893005
6okm.pdb	6okm_HL_R_PR40K.pdb	-0.8873381614685059	-2.029900074005127
6okm.pdb	6okm_HL_R_PR40M.pdb	0.6770137548446655	-0.5644000172615051
6okm.pdb	6okm_HL_R_PR40F.pdb	-20.01510238647461	-16.388019561767578
6okm.pdb	6okm_HL_R_PR40S.pdb	-1.055495262145996	-2.95740008354187
6okm.pdb	6okm_HL_R_PR40T.pdb	-1.372414469718933	-2.3482000827789307
6okm.pdb	6okm_HL_R_PR40W.pdb	-23.65268325805664	-18.26814079284668
6okm.pdb	6okm_HL_R_PR40Y.pdb	-26.591495513916016	-17.368520736694336
6okm.pdb	6okm_HL_R_PR40V.pdb	-1.5770862102508545	-1.0714999437332153
6okm.pdb	6okm_HL_R_GR41A.pdb	-0.2716040015220642	-0.6334999799728394
6okm.pdb	6okm_HL_R_GR41R.pdb	-0.5297949910163879	-0.684499979019165
6okm.pdb	6okm_HL_R_GR41N.pdb	-0.7566391229629517	-0.15889999270439148
6okm.pdb	6okm_HL_R_GR41D.pdb	-0.013964489102363586	-2.3157999515533447
6okm.pdb	6okm_HL_R_GR41C.pdb	-0.16315007209777832	-0.5843999981880188
6okm.pdb	6okm_HL_R_GR41Q.pdb	-0.07029488682746887	-1.0339000225067139
6okm.pdb	6okm_HL_R_GR41E.pdb	-0.17951303720474243	-1.433500051498413
6okm.pdb	6okm_HL_R_GR41H.pdb	-1.71224045753479	-2.283600091934204
6okm.pdb	6okm_HL_R_GR41I.pdb	-4.770190715789795	-3.34060001373291
6okm.pdb	6okm_HL_R_GR41L.pdb	-0.8955853581428528	-0.04100000113248825
6okm.pdb	6okm_HL_R_GR41K.pdb	-0.3376988172531128	-0.49939998984336853
6okm.pdb	6okm_HL_R_GR41M.pdb	0.3106156587600708	0.5928000211715698
6okm.pdb	6okm_HL_R_GR41F.pdb	-3.4592442512512207	-4.066699981689453
6okm.pdb	6okm_HL_R_GR41P.pdb	-6.05143404006958	-4.253499984741211
6okm.pdb	6okm_HL_R_GR41S.pdb	-0.5146655440330505	-1.5640000104904175
6okm.pdb	6okm_HL_R_GR41T.pdb	-1.9102799892425537	-2.84660005569458
6okm.pdb	6okm_HL_R_GR41W.pdb	-4.86977481842041	-7.831999778747559
6okm.pdb	6okm_HL_R_GR41Y.pdb	-14.864575386047363	-13.056039810180664
6okm.pdb	6okm_HL_R_GR41V.pdb	-2.680593967437744	-1.9118000268936157
6okm.pdb	6okm_HL_R_FR42A.pdb	-2.4396321773529053	-2.1013998985290527
6okm.pdb	6okm_HL_R_FR42R.pdb	-2.376634120941162	-1.7187999486923218
6okm.pdb	6okm_HL_R_FR42N.pdb	-2.330122232437134	-2.2184998989105225
6okm.pdb	6okm_HL_R_FR42D.pdb	-2.6036994457244873	-2.84689998626709
6okm.pdb	6okm_HL_R_FR42C.pdb	-2.447474479675293	-1.768399953842163
6okm.pdb	6okm_HL_R_FR42Q.pdb	-2.5233664512634277	-1.4670000076293945
6okm.pdb	6okm_HL_R_FR42E.pdb	-2.242326498031616	-2.1041998863220215
6okm.pdb	6okm_HL_R_FR42G.pdb	-2.5361623764038086	-2.2165000438690186
6okm.pdb	6okm_HL_R_FR42H.pdb	-2.332813262939453	-0.5260999798774719
6okm.pdb	6okm_HL_R_FR42I.pdb	-2.117827892303467	-1.1866999864578247
6okm.pdb	6okm_HL_R_FR42L.pdb	-1.98058021068573	-0.9320999979972839
6okm.pdb	6okm_HL_R_FR42K.pdb	-2.032052993774414	0.9448999762535095
6okm.pdb	6okm_HL_R_FR42M.pdb	-1.8856360912322998	-0.6287000179290771
6okm.pdb	6okm_HL_R_FR42P.pdb	-2.6547579765319824	-2.194700002670288
6okm.pdb	6okm_HL_R_FR42S.pdb	-2.5163989067077637	-1.8496999740600586
6okm.pdb	6okm_HL_R_FR42T.pdb	-2.44482684135437	-1.3386000394821167
6okm.pdb	6okm_HL_R_FR42W.pdb	-10.510987281799316	-6.531499862670898
6okm.pdb	6okm_HL_R_FR42Y.pdb	-1.0283440351486206	-3.4511001110076904
6okm.pdb	6okm_HL_R_FR42V.pdb	-2.4163360595703125	-1.5465999841690063
6okm.pdb	6okm_HL_R_PR54A.pdb	-1.342057466506958	-0.34929999709129333
6okm.pdb	6okm_HL_R_PR54R.pdb	-1.13772451877594	-2.4660000801086426
6okm.pdb	6okm_HL_R_PR54N.pdb	-1.9382344484329224	-2.7797000408172607
6okm.pdb	6okm_HL_R_PR54D.pdb	-3.0777390003204346	-3.082200050354004
6okm.pdb	6okm_HL_R_PR54C.pdb	-0.8617803454399109	-0.6115000247955322
6okm.pdb	6okm_HL_R_PR54Q.pdb	-2.5920305252075195	-3.235300064086914
6okm.pdb	6okm_HL_R_PR54E.pdb	-3.332887649536133	-4.40310001373291
6okm.pdb	6okm_HL_R_PR54G.pdb	-1.667037010192871	-2.5696001052856445
6okm.pdb	6okm_HL_R_PR54H.pdb	-14.635064125061035	-12.54578971862793
6okm.pdb	6okm_HL_R_PR54I.pdb	-1.5888266563415527	-2.229099988937378
6okm.pdb	6okm_HL_R_PR54L.pdb	-2.8176777362823486	-2.269399881362915
6okm.pdb	6okm_HL_R_PR54K.pdb	-2.394808292388916	-1.4607000350952148
6okm.pdb	6okm_HL_R_PR54M.pdb	-1.8548167943954468	-2.0469000339508057
6okm.pdb	6okm_HL_R_PR54F.pdb	-4.497559547424316	-7.407700061798096
6okm.pdb	6okm_HL_R_PR54S.pdb	-1.2161635160446167	-0.5874000191688538
6okm.pdb	6okm_HL_R_PR54T.pdb	-2.109287738800049	-0.5666000247001648
6okm.pdb	6okm_HL_R_PR54W.pdb	-9.094706535339355	-6.5106000900268555
6okm.pdb	6okm_HL_R_PR54Y.pdb	-9.091851234436035	-9.390000343322754
6okm.pdb	6okm_HL_R_PR54V.pdb	-2.578200101852417	0.15049999952316284
6okm.pdb	6okm_HL_R_WR57A.pdb	-2.5268328189849854	-3.6254000663757324
6okm.pdb	6okm_HL_R_WR57R.pdb	-2.234990119934082	-1.7021000385284424
6okm.pdb	6okm_HL_R_WR57N.pdb	-2.6792404651641846	-3.977299928665161
6okm.pdb	6okm_HL_R_WR57D.pdb	-2.666398763656616	-4.76800012588501
6okm.pdb	6okm_HL_R_WR57C.pdb	-2.493391275405884	-3.5090999603271484
6okm.pdb	6okm_HL_R_WR57Q.pdb	-2.2596116065979004	-3.1846001148223877
6okm.pdb	6okm_HL_R_WR57E.pdb	-2.2894299030303955	-3.2904000282287598
6okm.pdb	6okm_HL_R_WR57G.pdb	-2.6294026374816895	-4.059800148010254
6okm.pdb	6okm_HL_R_WR57H.pdb	-1.8160836696624756	-3.5994999408721924
6okm.pdb	6okm_HL_R_WR57I.pdb	-2.205421209335327	-2.8864998817443848
6okm.pdb	6okm_HL_R_WR57L.pdb	-2.350679397583008	-1.7001999616622925
6okm.pdb	6okm_HL_R_WR57K.pdb	-2.704981565475464	-2.7330000400543213
6okm.pdb	6okm_HL_R_WR57M.pdb	-1.2483571767807007	-0.9904999732971191
6okm.pdb	6okm_HL_R_WR57F.pdb	-1.6744033098220825	-1.2007999420166016
6okm.pdb	6okm_HL_R_WR57P.pdb	-2.1896145343780518	-3.2444000244140625
6okm.pdb	6okm_HL_R_WR57S.pdb	-2.7306008338928223	-4.255899906158447
6okm.pdb	6okm_HL_R_WR57T.pdb	-2.5647470951080322	-4.297399997711182
6okm.pdb	6okm_HL_R_WR57Y.pdb	-1.8363945484161377	-1.6878000497817993
6okm.pdb	6okm_HL_R_WR57V.pdb	-2.159489154815674	-3.1110999584198
6okm.pdb	6okm_HL_R_CR58A.pdb	0.06308472156524658	-0.42910000681877136
6okm.pdb	6okm_HL_R_CR58R.pdb	-1.9369598627090454	-5.803400039672852
6okm.pdb	6okm_HL_R_CR58N.pdb	-0.07027341425418854	-0.6082000136375427
6okm.pdb	6okm_HL_R_CR58D.pdb	0.24204885959625244	0.5967000126838684
6okm.pdb	6okm_HL_R_CR58Q.pdb	0.42774397134780884	0.8378999829292297
6okm.pdb	6okm_HL_R_CR58E.pdb	0.4761844277381897	2.8854000568389893
6okm.pdb	6okm_HL_R_CR58G.pdb	0.16626906394958496	-0.10499999672174454
6okm.pdb	6okm_HL_R_CR58H.pdb	-0.6087731122970581	-2.191800117492676
6okm.pdb	6okm_HL_R_CR58I.pdb	-0.2439199984073639	0.2547000050544739
6okm.pdb	6okm_HL_R_CR58L.pdb	-0.19620852172374725	-0.13930000364780426
6okm.pdb	6okm_HL_R_CR58K.pdb	-1.288557767868042	-6.475299835205078
6okm.pdb	6okm_HL_R_CR58M.pdb	0.003358006477355957	-0.7716000080108643
6okm.pdb	6okm_HL_R_CR58F.pdb	-1.0003132820129395	-1.8798999786376953
6okm.pdb	6okm_HL_R_CR58P.pdb	0.013851702213287354	0.6348000168800354
6okm.pdb	6okm_HL_R_CR58S.pdb	-0.16736096143722534	-0.4787999987602234
6okm.pdb	6okm_HL_R_CR58T.pdb	-0.23245996236801147	-0.5453000068664551
6okm.pdb	6okm_HL_R_CR58W.pdb	-11.325220108032227	-15.97307014465332
6okm.pdb	6okm_HL_R_CR58Y.pdb	-0.0524362176656723	-2.2939000129699707
6okm.pdb	6okm_HL_R_CR58V.pdb	-0.2001156359910965	0.032099999487400055
6okm.pdb	6okm_HL_R_NR59A.pdb	-0.00540509819984436	0.33970001339912415
6okm.pdb	6okm_HL_R_NR59R.pdb	0.1988314390182495	1.1378999948501587
6okm.pdb	6okm_HL_R_NR59D.pdb	0.38498079776763916	3.2416000366210938
6okm.pdb	6okm_HL_R_NR59C.pdb	0.06591945886611938	0.9610000252723694
6okm.pdb	6okm_HL_R_NR59Q.pdb	-0.2866120934486389	-0.024800000712275505
6okm.pdb	6okm_HL_R_NR59E.pdb	0.22963988780975342	0.7738999724388123
6okm.pdb	6okm_HL_R_NR59G.pdb	-0.14517149329185486	0.18119999766349792
6okm.pdb	6okm_HL_R_NR59H.pdb	-0.18152925372123718	-0.17509999871253967
6okm.pdb	6okm_HL_R_NR59I.pdb	-0.0001341402530670166	0.5860000252723694
6okm.pdb	6okm_HL_R_NR59L.pdb	0.24724474549293518	0.6169000267982483
6okm.pdb	6okm_HL_R_NR59K.pdb	0.09220090508460999	0.7555000185966492
6okm.pdb	6okm_HL_R_NR59M.pdb	-0.05158308148384094	0.6694999933242798
6okm.pdb	6okm_HL_R_NR59F.pdb	0.45467209815979004	1.3823000192642212
6okm.pdb	6okm_HL_R_NR59P.pdb	-0.1812615990638733	0.25130000710487366
6okm.pdb	6okm_HL_R_NR59S.pdb	-0.15197324752807617	0.9106000065803528
6okm.pdb	6okm_HL_R_NR59T.pdb	-0.2577873170375824	0.3603000044822693
6okm.pdb	6okm_HL_R_NR59W.pdb	-0.11996643990278244	0.43309998512268066
6okm.pdb	6okm_HL_R_NR59Y.pdb	0.32445043325424194	1.386299967765808
6okm.pdb	6okm_HL_R_NR59V.pdb	-0.01808682084083557	0.7433000206947327
6okm.pdb	6okm_HL_R_LR60A.pdb	-0.5021228790283203	-0.7017999887466431
6okm.pdb	6okm_HL_R_LR60R.pdb	-0.22077862918376923	-0.43059998750686646
6okm.pdb	6okm_HL_R_LR60N.pdb	-0.7155289649963379	-0.79339998960495
6okm.pdb	6okm_HL_R_LR60D.pdb	-0.6913497447967529	-0.8605999946594238
6okm.pdb	6okm_HL_R_LR60C.pdb	-0.5327647924423218	-0.09459999948740005
6okm.pdb	6okm_HL_R_LR60Q.pdb	-0.21776939928531647	-0.6255999803543091
6okm.pdb	6okm_HL_R_LR60E.pdb	-0.03945113718509674	0.6162999868392944
6okm.pdb	6okm_HL_R_LR60G.pdb	-0.5810412168502808	-0.8720999956130981
6okm.pdb	6okm_HL_R_LR60H.pdb	-0.32964837551116943	0.28439998626708984
6okm.pdb	6okm_HL_R_LR60I.pdb	-0.4381226897239685	-0.39089998602867126
6okm.pdb	6okm_HL_R_LR60K.pdb	-0.25047823786735535	-0.4065999984741211
6okm.pdb	6okm_HL_R_LR60M.pdb	-0.3061409592628479	-0.2883000075817108
6okm.pdb	6okm_HL_R_LR60F.pdb	-0.5297895669937134	-1.0081000328063965
6okm.pdb	6okm_HL_R_LR60P.pdb	-0.3308423161506653	-0.3513999879360199
6okm.pdb	6okm_HL_R_LR60S.pdb	-0.7848877906799316	-0.8373000025749207
6okm.pdb	6okm_HL_R_LR60T.pdb	-0.6911493539810181	-0.5803999900817871
6okm.pdb	6okm_HL_R_LR60W.pdb	-0.4601709246635437	-0.3617999851703644
6okm.pdb	6okm_HL_R_LR60Y.pdb	-0.35112327337265015	-0.5656999945640564
6okm.pdb	6okm_HL_R_LR60V.pdb	-0.3399384021759033	0.6090999841690063
6okm.pdb	6okm_HL_R_RR61A.pdb	-1.2054100036621094	-0.2563999891281128
6okm.pdb	6okm_HL_R_RR61N.pdb	-1.318627119064331	-0.6452000141143799
6okm.pdb	6okm_HL_R_RR61D.pdb	-1.4398529529571533	-0.8112000226974487
6okm.pdb	6okm_HL_R_RR61C.pdb	-1.0737991333007812	-0.4580000042915344
6okm.pdb	6okm_HL_R_RR61Q.pdb	-1.1745171546936035	-0.42570000886917114
6okm.pdb	6okm_HL_R_RR61E.pdb	-1.313978672027588	-0.4717000126838684
6okm.pdb	6okm_HL_R_RR61G.pdb	-1.5731196403503418	-0.7014999985694885
6okm.pdb	6okm_HL_R_RR61H.pdb	-1.0729329586029053	-0.5368000268936157
6okm.pdb	6okm_HL_R_RR61I.pdb	-0.4702811539173126	2.006700038909912
6okm.pdb	6okm_HL_R_RR61L.pdb	-0.6943244934082031	0.4147000014781952
6okm.pdb	6okm_HL_R_RR61K.pdb	-1.1394137144088745	-0.0015999999595806003
6okm.pdb	6okm_HL_R_RR61M.pdb	-0.4691336750984192	0.9750999808311462
6okm.pdb	6okm_HL_R_RR61F.pdb	-0.21225802600383759	0.5680000185966492
6okm.pdb	6okm_HL_R_RR61P.pdb	-1.520589828491211	0.4925000071525574
6okm.pdb	6okm_HL_R_RR61S.pdb	-1.5190709829330444	-0.7282000184059143
6okm.pdb	6okm_HL_R_RR61T.pdb	-0.6583302021026611	-0.5498999953269958
6okm.pdb	6okm_HL_R_RR61W.pdb	-0.6410061717033386	0.2766000032424927
6okm.pdb	6okm_HL_R_RR61Y.pdb	-0.8275780081748962	0.17980000376701355
6okm.pdb	6okm_HL_R_RR61V.pdb	-1.7581778764724731	-0.9702000021934509
6okm.pdb	6okm_HL_R_ER65A.pdb	-0.09695997834205627	-0.6786999702453613
6okm.pdb	6okm_HL_R_ER65R.pdb	-0.17879396677017212	-0.7386999726295471
6okm.pdb	6okm_HL_R_ER65N.pdb	-0.16931596398353577	-0.5105999708175659
6okm.pdb	6okm_HL_R_ER65D.pdb	-0.12787391245365143	-0.1972000002861023
6okm.pdb	6okm_HL_R_ER65C.pdb	0.060768842697143555	-0.6539000272750854
6okm.pdb	6okm_HL_R_ER65Q.pdb	-0.14427709579467773	-0.651199996471405
6okm.pdb	6okm_HL_R_ER65G.pdb	-0.19975152611732483	-0.7016000151634216
6okm.pdb	6okm_HL_R_ER65H.pdb	-0.04431663453578949	-0.5512999892234802
6okm.pdb	6okm_HL_R_ER65I.pdb	0.059734880924224854	-0.5939000248908997
6okm.pdb	6okm_HL_R_ER65L.pdb	0.0854194164276123	-0.527400016784668
6okm.pdb	6okm_HL_R_ER65K.pdb	-0.19418127834796906	-0.7348999977111816
6okm.pdb	6okm_HL_R_ER65M.pdb	0.1578800082206726	-0.6583999991416931
6okm.pdb	6okm_HL_R_ER65F.pdb	-0.0011965632438659668	-0.5881999731063843
6okm.pdb	6okm_HL_R_ER65P.pdb	-0.2260051965713501	-0.6758999824523926
6okm.pdb	6okm_HL_R_ER65S.pdb	-0.32904818654060364	-0.6902999877929688
6okm.pdb	6okm_HL_R_ER65T.pdb	-0.20174339413642883	-0.6741999983787537
6okm.pdb	6okm_HL_R_ER65W.pdb	0.43505793809890747	-0.36149999499320984
6okm.pdb	6okm_HL_R_ER65Y.pdb	-0.21692852675914764	-0.6590999960899353
6okm.pdb	6okm_HL_R_ER65V.pdb	0.15878409147262573	-0.6520000100135803
6okm.pdb	6okm_HL_R_RR66A.pdb	-1.426574945449829	-3.6967999935150146
6okm.pdb	6okm_HL_R_RR66N.pdb	-1.3026200532913208	-2.7818000316619873
6okm.pdb	6okm_HL_R_RR66D.pdb	-1.29972505569458	-1.9465999603271484
6okm.pdb	6okm_HL_R_RR66C.pdb	-1.337961196899414	-3.487299919128418
6okm.pdb	6okm_HL_R_RR66Q.pdb	-1.3941950798034668	-3.2548000812530518
6okm.pdb	6okm_HL_R_RR66E.pdb	-1.128293752670288	-1.8472000360488892
6okm.pdb	6okm_HL_R_RR66G.pdb	-1.501526117324829	-4.2104997634887695
6okm.pdb	6okm_HL_R_RR66H.pdb	-1.526725172996521	-2.0206000804901123
6okm.pdb	6okm_HL_R_RR66I.pdb	-1.004071593284607	-3.1347999572753906
6okm.pdb	6okm_HL_R_RR66L.pdb	-0.9331827163696289	-2.611599922180176
6okm.pdb	6okm_HL_R_RR66K.pdb	-0.942685604095459	-1.792799949645996
6okm.pdb	6okm_HL_R_RR66M.pdb	-1.2457319498062134	-2.1184000968933105
6okm.pdb	6okm_HL_R_RR66F.pdb	-1.4988867044448853	-2.1693999767303467
6okm.pdb	6okm_HL_R_RR66P.pdb	-1.0666913986206055	-3.648400068283081
6okm.pdb	6okm_HL_R_RR66S.pdb	-1.25062894821167	-3.908600091934204
6okm.pdb	6okm_HL_R_RR66T.pdb	-1.280788779258728	-2.6789000034332275
6okm.pdb	6okm_HL_R_RR66W.pdb	-0.8439452648162842	-1.42739999294281
6okm.pdb	6okm_HL_R_RR66Y.pdb	-1.3812094926834106	-4.196599960327148
6okm.pdb	6okm_HL_R_RR66V.pdb	-1.3125313520431519	-2.359600067138672
6okm.pdb	6okm_HL_R_KR67A.pdb	0.03996291756629944	-0.042500000447034836
6okm.pdb	6okm_HL_R_KR67R.pdb	-0.24597828090190887	-0.06870000064373016
6okm.pdb	6okm_HL_R_KR67N.pdb	-0.19667813181877136	0.013000000268220901
6okm.pdb	6okm_HL_R_KR67D.pdb	-0.24668918550014496	0.05079999938607216
6okm.pdb	6okm_HL_R_KR67C.pdb	-0.035774409770965576	-0.010300000198185444
6okm.pdb	6okm_HL_R_KR67Q.pdb	-0.22448083758354187	-0.037700001150369644
6okm.pdb	6okm_HL_R_KR67E.pdb	-0.25010982155799866	0.0608999989926815
6okm.pdb	6okm_HL_R_KR67G.pdb	0.06903928518295288	-0.005499999970197678
6okm.pdb	6okm_HL_R_KR67H.pdb	-0.2396942675113678	0.04989999905228615
6okm.pdb	6okm_HL_R_KR67I.pdb	-0.14546850323677063	-0.05090000107884407
6okm.pdb	6okm_HL_R_KR67L.pdb	-0.0729004293680191	0.04390000179409981
6okm.pdb	6okm_HL_R_KR67M.pdb	-0.08500207960605621	0.03099999949336052
6okm.pdb	6okm_HL_R_KR67F.pdb	-0.028499022126197815	0.03709999844431877
6okm.pdb	6okm_HL_R_KR67P.pdb	-0.16631191968917847	-0.7580999732017517
6okm.pdb	6okm_HL_R_KR67S.pdb	-0.19845342636108398	-0.025100000202655792
6okm.pdb	6okm_HL_R_KR67T.pdb	-0.4194193482398987	0.016100000590085983
6okm.pdb	6okm_HL_R_KR67W.pdb	0.057246625423431396	0.028699999675154686
6okm.pdb	6okm_HL_R_KR67Y.pdb	-0.14638151228427887	0.01979999989271164
6okm.pdb	6okm_HL_R_KR67V.pdb	-0.15720582008361816	-0.07419999688863754
6okm.pdb	6okm_HL_R_QR68A.pdb	-0.08514469861984253	0.009800000116229057
6okm.pdb	6okm_HL_R_QR68R.pdb	-0.16973093152046204	-0.1348000019788742
6okm.pdb	6okm_HL_R_QR68N.pdb	-0.19962401688098907	0.030700000002980232
6okm.pdb	6okm_HL_R_QR68D.pdb	-0.19897527992725372	-0.05040000006556511
6okm.pdb	6okm_HL_R_QR68C.pdb	-0.14677704870700836	-0.021700000390410423
6okm.pdb	6okm_HL_R_QR68E.pdb	-0.21108083426952362	0.01889999955892563
6okm.pdb	6okm_HL_R_QR68G.pdb	-0.14206600189208984	-0.015399999916553497
6okm.pdb	6okm_HL_R_QR68H.pdb	-0.12389414012432098	0.08079999685287476
6okm.pdb	6okm_HL_R_QR68I.pdb	-0.08319242298603058	-0.04989999905228615
6okm.pdb	6okm_HL_R_QR68L.pdb	-0.1337621957063675	-0.00279999990016222
6okm.pdb	6okm_HL_R_QR68K.pdb	-0.28750866651535034	-0.026799999177455902
6okm.pdb	6okm_HL_R_QR68M.pdb	-0.20167218148708344	0.011699999682605267
6okm.pdb	6okm_HL_R_QR68F.pdb	0.008157044649124146	0.05480000004172325
6okm.pdb	6okm_HL_R_QR68P.pdb	-0.3578047752380371	-0.14300000667572021
6okm.pdb	6okm_HL_R_QR68S.pdb	-0.3169146180152893	0.05849999934434891
6okm.pdb	6okm_HL_R_QR68T.pdb	-0.2831277847290039	-0.5418999791145325
6okm.pdb	6okm_HL_R_QR68W.pdb	0.10824832320213318	0.010400000028312206
6okm.pdb	6okm_HL_R_QR68Y.pdb	-0.09779620170593262	0.14100000262260437
6okm.pdb	6okm_HL_R_QR68V.pdb	-0.05822598934173584	-0.04809999838471413
6okm.pdb	6okm_HL_R_LR69A.pdb	-2.207797050476074	-1.5586999654769897
6okm.pdb	6okm_HL_R_LR69R.pdb	-2.3072657585144043	-2.147700071334839
6okm.pdb	6okm_HL_R_LR69N.pdb	-2.353914260864258	-2.0559000968933105
6okm.pdb	6okm_HL_R_LR69D.pdb	-2.3418240547180176	-1.4296000003814697
6okm.pdb	6okm_HL_R_LR69C.pdb	-2.040477752685547	-1.3102999925613403
6okm.pdb	6okm_HL_R_LR69Q.pdb	-2.045710563659668	-2.4093000888824463
6okm.pdb	6okm_HL_R_LR69E.pdb	-2.142940044403076	-2.642699956893921
6okm.pdb	6okm_HL_R_LR69G.pdb	-2.316796064376831	-2.0165998935699463
6okm.pdb	6okm_HL_R_LR69H.pdb	-2.262903928756714	-1.9466999769210815
6okm.pdb	6okm_HL_R_LR69I.pdb	-0.9918448328971863	-0.49729999899864197
6okm.pdb	6okm_HL_R_LR69K.pdb	-1.6465401649475098	-2.0873000621795654
6okm.pdb	6okm_HL_R_LR69M.pdb	-0.46965867280960083	0.30809998512268066
6okm.pdb	6okm_HL_R_LR69F.pdb	-1.8936012983322144	-1.7381000518798828
6okm.pdb	6okm_HL_R_LR69P.pdb	-2.154843330383301	-1.315000057220459
6okm.pdb	6okm_HL_R_LR69S.pdb	-2.615635633468628	-1.9486000537872314
6okm.pdb	6okm_HL_R_LR69T.pdb	-2.521641731262207	-2.0357000827789307
6okm.pdb	6okm_HL_R_LR69W.pdb	-1.8871104717254639	-1.753999948501587
6okm.pdb	6okm_HL_R_LR69Y.pdb	-2.1511826515197754	-1.6916999816894531
6okm.pdb	6okm_HL_R_LR69V.pdb	-1.9689173698425293	-1.1962000131607056
5fhc.pdb	5fhc_AB_J_SA99A.pdb	0.07413437962532043	0.30395999550819397
5fhc.pdb	5fhc_AB_J_SA99R.pdb	-2.5743439197540283	-4.305699825286865
5fhc.pdb	5fhc_AB_J_SA99N.pdb	-0.6275182962417603	-0.023970000445842743
5fhc.pdb	5fhc_AB_J_SA99D.pdb	0.4128079414367676	0.455269992351532
5fhc.pdb	5fhc_AB_J_SA99C.pdb	0.33589285612106323	0.2851400077342987
5fhc.pdb	5fhc_AB_J_SA99Q.pdb	-5.340060234069824	-5.55364990234375
5fhc.pdb	5fhc_AB_J_SA99E.pdb	-3.166919469833374	-4.231540203094482
5fhc.pdb	5fhc_AB_J_SA99G.pdb	-0.09419088065624237	-0.2914400100708008
5fhc.pdb	5fhc_AB_J_SA99H.pdb	-5.110949516296387	-4.140960216522217
5fhc.pdb	5fhc_AB_J_SA99I.pdb	-2.1741442680358887	-1.3912689685821533
5fhc.pdb	5fhc_AB_J_SA99L.pdb	-3.263617992401123	-2.112816095352173
5fhc.pdb	5fhc_AB_J_SA99K.pdb	-5.887078762054443	-7.204090118408203
5fhc.pdb	5fhc_AB_J_SA99M.pdb	-0.45562347769737244	-1.093222975730896
5fhc.pdb	5fhc_AB_J_SA99F.pdb	-5.760916709899902	-2.0292398929595947
5fhc.pdb	5fhc_AB_J_SA99P.pdb	0.027406692504882812	0.22801999747753143
5fhc.pdb	5fhc_AB_J_SA99T.pdb	-0.07275152206420898	-0.05649000033736229
5fhc.pdb	5fhc_AB_J_SA99W.pdb	-34.79225540161133	-29.367000579833984
5fhc.pdb	5fhc_AB_J_SA99Y.pdb	-9.581367492675781	-4.885680198669434
5fhc.pdb	5fhc_AB_J_SA99V.pdb	0.5058313608169556	0.6094300150871277
5fhc.pdb	5fhc_AB_J_RA100A.pdb	0.2697230577468872	0.05992000177502632
5fhc.pdb	5fhc_AB_J_RA100N.pdb	-0.22988340258598328	0.007519999984651804
5fhc.pdb	5fhc_AB_J_RA100D.pdb	-0.09498777985572815	0.053950000554323196
5fhc.pdb	5fhc_AB_J_RA100C.pdb	0.025958925485610962	0.010809999890625477
5fhc.pdb	5fhc_AB_J_RA100Q.pdb	-0.22040125727653503	0.010470000095665455
5fhc.pdb	5fhc_AB_J_RA100E.pdb	-0.317186564207077	-0.008449999615550041
5fhc.pdb	5fhc_AB_J_RA100G.pdb	0.1825139820575714	0.10780999809503555
5fhc.pdb	5fhc_AB_J_RA100H.pdb	0.06284761428833008	-0.21963000297546387
5fhc.pdb	5fhc_AB_J_RA100I.pdb	-0.025550633668899536	-0.20555999875068665
5fhc.pdb	5fhc_AB_J_RA100L.pdb	0.15510106086730957	-0.1907999962568283
5fhc.pdb	5fhc_AB_J_RA100K.pdb	-0.20254531502723694	0.09502000361680984
5fhc.pdb	5fhc_AB_J_RA100M.pdb	-0.11741319298744202	0.02457999996840954
5fhc.pdb	5fhc_AB_J_RA100F.pdb	0.18648526072502136	-0.13917000591754913
5fhc.pdb	5fhc_AB_J_RA100P.pdb	-0.027858585119247437	0.1330299973487854
5fhc.pdb	5fhc_AB_J_RA100S.pdb	-0.16990545392036438	0.13977999985218048
5fhc.pdb	5fhc_AB_J_RA100T.pdb	-0.22568175196647644	0.10467000305652618
5fhc.pdb	5fhc_AB_J_RA100W.pdb	0.08749830722808838	-0.17747999727725983
5fhc.pdb	5fhc_AB_J_RA100Y.pdb	-0.07325515151023865	-0.4759500026702881
5fhc.pdb	5fhc_AB_J_RA100V.pdb	0.16260331869125366	-0.06923999637365341
5fhc.pdb	5fhc_AB_J_SA101A.pdb	0.14683407545089722	0.6222100257873535
5fhc.pdb	5fhc_AB_J_SA101R.pdb	-2.2519679069519043	-0.9237909913063049
5fhc.pdb	5fhc_AB_J_SA101N.pdb	-1.4505031108856201	-0.768733024597168
5fhc.pdb	5fhc_AB_J_SA101D.pdb	-0.9536054730415344	-1.2972455024719238
5fhc.pdb	5fhc_AB_J_SA101C.pdb	-0.2646050751209259	-0.1637900024652481
5fhc.pdb	5fhc_AB_J_SA101Q.pdb	-1.4657821655273438	-0.974016010761261
5fhc.pdb	5fhc_AB_J_SA101E.pdb	-1.703502893447876	-1.3419090509414673
5fhc.pdb	5fhc_AB_J_SA101G.pdb	0.8493716716766357	1.1193900108337402
5fhc.pdb	5fhc_AB_J_SA101H.pdb	-1.4316288232803345	-0.8461130261421204
5fhc.pdb	5fhc_AB_J_SA101I.pdb	-2.608940601348877	-1.286313772201538
5fhc.pdb	5fhc_AB_J_SA101L.pdb	-2.9966888427734375	-1.5963740348815918
5fhc.pdb	5fhc_AB_J_SA101K.pdb	-1.2391414642333984	-0.8017200231552124
5fhc.pdb	5fhc_AB_J_SA101M.pdb	0.10569381713867188	0.38857999444007874
5fhc.pdb	5fhc_AB_J_SA101F.pdb	-1.8500314950942993	-1.153908610343933
5fhc.pdb	5fhc_AB_J_SA101P.pdb	0.15522128343582153	0.3106600046157837
5fhc.pdb	5fhc_AB_J_SA101T.pdb	-0.9527013897895813	-0.32468700408935547
5fhc.pdb	5fhc_AB_J_SA101W.pdb	-2.4710631370544434	-1.0080629587173462
5fhc.pdb	5fhc_AB_J_SA101Y.pdb	-1.8056565523147583	-0.8226860165596008
5fhc.pdb	5fhc_AB_J_SA101V.pdb	-0.9688265323638916	-0.13210999965667725
5fhc.pdb	5fhc_AB_J_TA110A.pdb	0.4726839065551758	0.2831000089645386
5fhc.pdb	5fhc_AB_J_TA110R.pdb	0.36067134141921997	-1.3476760387420654
5fhc.pdb	5fhc_AB_J_TA110N.pdb	0.36070287227630615	-0.2541239857673645
5fhc.pdb	5fhc_AB_J_TA110D.pdb	0.2648327350616455	-0.5299789905548096
5fhc.pdb	5fhc_AB_J_TA110C.pdb	0.376397967338562	0.04450000077486038
5fhc.pdb	5fhc_AB_J_TA110Q.pdb	0.5056517124176025	-1.1480692625045776
5fhc.pdb	5fhc_AB_J_TA110E.pdb	-0.058909595012664795	-0.8935840129852295
5fhc.pdb	5fhc_AB_J_TA110G.pdb	0.5070347785949707	-0.2676219940185547
5fhc.pdb	5fhc_AB_J_TA110H.pdb	0.3538583517074585	-0.5732669830322266
5fhc.pdb	5fhc_AB_J_TA110I.pdb	0.7568831443786621	0.3325900137424469
5fhc.pdb	5fhc_AB_J_TA110L.pdb	0.7611682415008545	0.3171299993991852
5fhc.pdb	5fhc_AB_J_TA110K.pdb	-0.17871005833148956	-0.8820819854736328
5fhc.pdb	5fhc_AB_J_TA110M.pdb	0.9504810571670532	0.15580999851226807
5fhc.pdb	5fhc_AB_J_TA110F.pdb	0.3328884243965149	-0.39676499366760254
5fhc.pdb	5fhc_AB_J_TA110P.pdb	0.02264302968978882	-0.5230919718742371
5fhc.pdb	5fhc_AB_J_TA110S.pdb	0.2194618582725525	0.10919000208377838
5fhc.pdb	5fhc_AB_J_TA110W.pdb	-1.8171824216842651	-1.9367040395736694
5fhc.pdb	5fhc_AB_J_TA110Y.pdb	-16.08767318725586	-12.86989974975586
5fhc.pdb	5fhc_AB_J_TA110V.pdb	0.19910573959350586	0.36757999658584595
5fhc.pdb	5fhc_AB_J_YB47A.pdb	-0.1867671012878418	-1.5367039442062378
5fhc.pdb	5fhc_AB_J_YB47R.pdb	-1.0937576293945312	-1.8916490077972412
5fhc.pdb	5fhc_AB_J_YB47N.pdb	-0.12817516922950745	-1.5688350200653076
5fhc.pdb	5fhc_AB_J_YB47D.pdb	-0.35660308599472046	-2.0370609760284424
5fhc.pdb	5fhc_AB_J_YB47C.pdb	-0.20326471328735352	-1.4073699712753296
5fhc.pdb	5fhc_AB_J_YB47Q.pdb	-0.5172364711761475	-1.6237050294876099
5fhc.pdb	5fhc_AB_J_YB47E.pdb	-0.3103353977203369	-2.334199905395508
5fhc.pdb	5fhc_AB_J_YB47G.pdb	-0.08568218350410461	-1.5400290489196777
5fhc.pdb	5fhc_AB_J_YB47H.pdb	-0.45548102259635925	-1.3520029783248901
5fhc.pdb	5fhc_AB_J_YB47I.pdb	-0.22896793484687805	-1.089521050453186
5fhc.pdb	5fhc_AB_J_YB47L.pdb	-0.1636374294757843	-0.8892719745635986
5fhc.pdb	5fhc_AB_J_YB47K.pdb	-0.521821141242981	-1.9147629737854004
5fhc.pdb	5fhc_AB_J_YB47M.pdb	-0.3029378056526184	-0.941087007522583
5fhc.pdb	5fhc_AB_J_YB47F.pdb	-0.29431289434432983	-0.6005499958992004
5fhc.pdb	5fhc_AB_J_YB47P.pdb	-0.3311052918434143	-1.4890819787979126
5fhc.pdb	5fhc_AB_J_YB47S.pdb	-0.3297322988510132	-1.5826120376586914
5fhc.pdb	5fhc_AB_J_YB47T.pdb	-0.2624630928039551	-1.3055411577224731
5fhc.pdb	5fhc_AB_J_YB47W.pdb	-2.6776556968688965	-2.9730100631713867
5fhc.pdb	5fhc_AB_J_YB47V.pdb	-0.17675569653511047	-1.4940249919891357
5fhc.pdb	5fhc_AB_J_GJ23A.pdb	-3.3432111740112305	-2.481379985809326
5fhc.pdb	5fhc_AB_J_GJ23R.pdb	-5.109810829162598	-6.1724700927734375
5fhc.pdb	5fhc_AB_J_GJ23N.pdb	-2.4687933921813965	-1.5853060483932495
5fhc.pdb	5fhc_AB_J_GJ23D.pdb	-4.266992568969727	-4.30810022354126
5fhc.pdb	5fhc_AB_J_GJ23C.pdb	-4.303385257720947	-3.869719982147217
5fhc.pdb	5fhc_AB_J_GJ23Q.pdb	-4.167543411254883	-5.102759838104248
5fhc.pdb	5fhc_AB_J_GJ23E.pdb	-4.113040924072266	-6.045229911804199
5fhc.pdb	5fhc_AB_J_GJ23H.pdb	-2.6946260929107666	-3.1877400875091553
5fhc.pdb	5fhc_AB_J_GJ23I.pdb	-3.7198143005371094	-5.87568998336792
5fhc.pdb	5fhc_AB_J_GJ23L.pdb	-11.864622116088867	-8.807889938354492
5fhc.pdb	5fhc_AB_J_GJ23K.pdb	-2.906432628631592	-3.6434199810028076
5fhc.pdb	5fhc_AB_J_GJ23M.pdb	-4.591028213500977	-4.8155598640441895
5fhc.pdb	5fhc_AB_J_GJ23F.pdb	-6.372234344482422	-4.398429870605469
5fhc.pdb	5fhc_AB_J_GJ23P.pdb	-3.860187292098999	-3.1283600330352783
5fhc.pdb	5fhc_AB_J_GJ23S.pdb	-3.3713107109069824	-4.795340061187744
5fhc.pdb	5fhc_AB_J_GJ23T.pdb	-2.521636486053467	-3.4596500396728516
5fhc.pdb	5fhc_AB_J_GJ23W.pdb	-9.535150527954102	-6.775519847869873
5fhc.pdb	5fhc_AB_J_GJ23Y.pdb	-7.19848108291626	-5.458330154418945
5fhc.pdb	5fhc_AB_J_GJ23V.pdb	-4.235851287841797	-5.61460018157959
5fhc.pdb	5fhc_AB_J_AJ25R.pdb	-0.26330041885375977	-0.7709810137748718
5fhc.pdb	5fhc_AB_J_AJ25N.pdb	-0.8377957344055176	-0.41597801446914673
5fhc.pdb	5fhc_AB_J_AJ25D.pdb	-0.6573763489723206	-1.147341251373291
5fhc.pdb	5fhc_AB_J_AJ25C.pdb	-0.10116356611251831	0.6881700158119202
5fhc.pdb	5fhc_AB_J_AJ25Q.pdb	-0.3353322744369507	-0.2226569950580597
5fhc.pdb	5fhc_AB_J_AJ25E.pdb	-1.2242859601974487	-0.5267760157585144
5fhc.pdb	5fhc_AB_J_AJ25G.pdb	0.5581443905830383	0.7735499739646912
5fhc.pdb	5fhc_AB_J_AJ25H.pdb	-0.8148216605186462	-0.42745599150657654
5fhc.pdb	5fhc_AB_J_AJ25I.pdb	-1.9157609939575195	-0.5867589712142944
5fhc.pdb	5fhc_AB_J_AJ25L.pdb	-0.7061966061592102	-0.8041599988937378
5fhc.pdb	5fhc_AB_J_AJ25K.pdb	-0.16187815368175507	-1.253495693206787
5fhc.pdb	5fhc_AB_J_AJ25M.pdb	0.5902500748634338	1.6012799739837646
5fhc.pdb	5fhc_AB_J_AJ25F.pdb	-1.6232683658599854	-0.6128950119018555
5fhc.pdb	5fhc_AB_J_AJ25P.pdb	-0.3764442205429077	0.09397999942302704
5fhc.pdb	5fhc_AB_J_AJ25S.pdb	-0.38513582944869995	-0.5632849931716919
5fhc.pdb	5fhc_AB_J_AJ25T.pdb	-1.4648277759552002	-1.6283910274505615
5fhc.pdb	5fhc_AB_J_AJ25W.pdb	0.3255714774131775	-0.5707119703292847
5fhc.pdb	5fhc_AB_J_AJ25Y.pdb	-2.0636391639709473	-0.818356990814209
5fhc.pdb	5fhc_AB_J_AJ25V.pdb	-1.1816534996032715	-0.5701349973678589
5fhc.pdb	5fhc_AB_J_IJ26A.pdb	-0.8568835258483887	-1.2534433603286743
5fhc.pdb	5fhc_AB_J_IJ26R.pdb	0.27200818061828613	-0.7138990163803101
5fhc.pdb	5fhc_AB_J_IJ26N.pdb	-0.2532442808151245	-1.107583999633789
5fhc.pdb	5fhc_AB_J_IJ26D.pdb	-0.02569626271724701	0.05144000053405762
5fhc.pdb	5fhc_AB_J_IJ26C.pdb	-0.7963398694992065	-0.7269390225410461
5fhc.pdb	5fhc_AB_J_IJ26Q.pdb	0.07446518540382385	-0.012409999966621399
5fhc.pdb	5fhc_AB_J_IJ26E.pdb	-0.7395235300064087	-1.9149659872055054
5fhc.pdb	5fhc_AB_J_IJ26G.pdb	-1.0228914022445679	-1.5193899869918823
5fhc.pdb	5fhc_AB_J_IJ26H.pdb	-0.41120854020118713	-1.155949592590332
5fhc.pdb	5fhc_AB_J_IJ26L.pdb	0.08796828985214233	0.6811000108718872
5fhc.pdb	5fhc_AB_J_IJ26K.pdb	-0.33032670617103577	-1.5894509553909302
5fhc.pdb	5fhc_AB_J_IJ26M.pdb	0.4326537847518921	1.1090199947357178
5fhc.pdb	5fhc_AB_J_IJ26F.pdb	-0.3420273959636688	-0.8061869740486145
5fhc.pdb	5fhc_AB_J_IJ26P.pdb	-0.6437267065048218	-1.3449690341949463
5fhc.pdb	5fhc_AB_J_IJ26S.pdb	-0.8834629654884338	-0.7418400049209595
5fhc.pdb	5fhc_AB_J_IJ26T.pdb	-0.5982419848442078	-0.4005259871482849
5fhc.pdb	5fhc_AB_J_IJ26W.pdb	-0.15063229203224182	-0.8380810022354126
5fhc.pdb	5fhc_AB_J_IJ26Y.pdb	-0.5337851047515869	-0.9083920121192932
5fhc.pdb	5fhc_AB_J_IJ26V.pdb	-0.22916319966316223	-0.5677909851074219
3j8v.pdb	3j8v_FJ_D_WJ32A.pdb	2.029515504837036	1.3022199869155884
3j8v.pdb	3j8v_FJ_D_WJ32R.pdb	2.458150625228882	2.2753500938415527
3j8v.pdb	3j8v_FJ_D_WJ32N.pdb	1.8819408416748047	0.7646700143814087
3j8v.pdb	3j8v_FJ_D_WJ32D.pdb	1.7511835098266602	0.8037700057029724
3j8v.pdb	3j8v_FJ_D_WJ32C.pdb	1.985368251800537	1.1952199935913086
3j8v.pdb	3j8v_FJ_D_WJ32Q.pdb	1.7105528116226196	0.897409975528717
3j8v.pdb	3j8v_FJ_D_WJ32E.pdb	1.7853138446807861	0.8995299935340881
3j8v.pdb	3j8v_FJ_D_WJ32G.pdb	1.9221322536468506	1.3719099760055542
3j8v.pdb	3j8v_FJ_D_WJ32H.pdb	2.0308234691619873	1.8101500272750854
3j8v.pdb	3j8v_FJ_D_WJ32I.pdb	2.2380783557891846	1.0123399496078491
3j8v.pdb	3j8v_FJ_D_WJ32L.pdb	1.8075947761535645	1.609779953956604
3j8v.pdb	3j8v_FJ_D_WJ32K.pdb	1.8180248737335205	0.8133400082588196
3j8v.pdb	3j8v_FJ_D_WJ32M.pdb	1.2239960432052612	1.628059983253479
3j8v.pdb	3j8v_FJ_D_WJ32F.pdb	1.7717814445495605	1.825719952583313
3j8v.pdb	3j8v_FJ_D_WJ32P.pdb	1.7292163372039795	1.0370099544525146
3j8v.pdb	3j8v_FJ_D_WJ32S.pdb	1.7885429859161377	1.0995800495147705
3j8v.pdb	3j8v_FJ_D_WJ32T.pdb	1.7815306186676025	2.519979953765869
3j8v.pdb	3j8v_FJ_D_WJ32Y.pdb	1.8124024868011475	0.6579499840736389
3j8v.pdb	3j8v_FJ_D_WJ32V.pdb	1.5068166255950928	1.025480031967163
3j8v.pdb	3j8v_FJ_D_WJ92A.pdb	3.6360418796539307	3.08774995803833
3j8v.pdb	3j8v_FJ_D_WJ92R.pdb	3.9596824645996094	4.010280132293701
3j8v.pdb	3j8v_FJ_D_WJ92N.pdb	4.510398864746094	3.5237200260162354
3j8v.pdb	3j8v_FJ_D_WJ92D.pdb	4.856634140014648	4.581439971923828
3j8v.pdb	3j8v_FJ_D_WJ92C.pdb	3.656737804412842	3.0650699138641357
3j8v.pdb	3j8v_FJ_D_WJ92Q.pdb	3.5277702808380127	2.8251700401306152
3j8v.pdb	3j8v_FJ_D_WJ92E.pdb	3.857879161834717	2.8508899211883545
3j8v.pdb	3j8v_FJ_D_WJ92G.pdb	3.5751278400421143	3.005229949951172
3j8v.pdb	3j8v_FJ_D_WJ92H.pdb	2.7937233448028564	2.327630043029785
3j8v.pdb	3j8v_FJ_D_WJ92I.pdb	3.4700348377227783	3.3977699279785156
3j8v.pdb	3j8v_FJ_D_WJ92L.pdb	3.5743281841278076	3.0592100620269775
3j8v.pdb	3j8v_FJ_D_WJ92K.pdb	3.6263771057128906	2.292609930038452
3j8v.pdb	3j8v_FJ_D_WJ92M.pdb	3.742964267730713	3.1631898880004883
3j8v.pdb	3j8v_FJ_D_WJ92F.pdb	1.984321117401123	1.7290199995040894
3j8v.pdb	3j8v_FJ_D_WJ92P.pdb	3.1059634685516357	2.944849967956543
3j8v.pdb	3j8v_FJ_D_WJ92S.pdb	3.36556339263916	4.985060214996338
3j8v.pdb	3j8v_FJ_D_WJ92T.pdb	3.4079155921936035	2.9538800716400146
3j8v.pdb	3j8v_FJ_D_WJ92Y.pdb	0.487491250038147	1.0707999467849731
3j8v.pdb	3j8v_FJ_D_WJ92V.pdb	3.3956594467163086	3.402060031890869
3j8v.pdb	3j8v_FJ_D_GF52A.pdb	-0.35669010877609253	2.3178999423980713
3j8v.pdb	3j8v_FJ_D_GF52R.pdb	0.24163693189620972	4.551159858703613
3j8v.pdb	3j8v_FJ_D_GF52N.pdb	-0.5180097818374634	2.449429988861084
3j8v.pdb	3j8v_FJ_D_GF52D.pdb	-0.35561686754226685	1.883270025253296
3j8v.pdb	3j8v_FJ_D_GF52C.pdb	-0.2771194875240326	2.583739995956421
3j8v.pdb	3j8v_FJ_D_GF52Q.pdb	-0.3519239127635956	2.299949884414673
3j8v.pdb	3j8v_FJ_D_GF52E.pdb	-0.20005851984024048	1.5679899454116821
3j8v.pdb	3j8v_FJ_D_GF52H.pdb	-0.3887738883495331	2.3336501121520996
3j8v.pdb	3j8v_FJ_D_GF52I.pdb	-0.24041594564914703	2.5790200233459473
3j8v.pdb	3j8v_FJ_D_GF52L.pdb	-0.1562378704547882	2.715290069580078
3j8v.pdb	3j8v_FJ_D_GF52K.pdb	-0.1531190276145935	2.335750102996826
3j8v.pdb	3j8v_FJ_D_GF52M.pdb	-0.0398356169462204	3.140120029449463
3j8v.pdb	3j8v_FJ_D_GF52F.pdb	-0.030353575944900513	3.11286997795105
3j8v.pdb	3j8v_FJ_D_GF52P.pdb	-0.4941939115524292	1.984410047531128
3j8v.pdb	3j8v_FJ_D_GF52S.pdb	-0.3846113681793213	2.5345098972320557
3j8v.pdb	3j8v_FJ_D_GF52T.pdb	-0.36672884225845337	2.5487399101257324
3j8v.pdb	3j8v_FJ_D_GF52W.pdb	0.6343191266059875	2.843709945678711
3j8v.pdb	3j8v_FJ_D_GF52Y.pdb	0.6416715383529663	3.454780101776123
3j8v.pdb	3j8v_FJ_D_GF52V.pdb	-0.15809500217437744	2.484189987182617
3j8v.pdb	3j8v_FJ_D_KF72A.pdb	0.8314334154129028	2.3340699672698975
3j8v.pdb	3j8v_FJ_D_KF72R.pdb	0.8065522909164429	2.0435800552368164
3j8v.pdb	3j8v_FJ_D_KF72N.pdb	0.9978128671646118	2.5226399898529053
3j8v.pdb	3j8v_FJ_D_KF72D.pdb	0.8683116436004639	2.1768798828125
3j8v.pdb	3j8v_FJ_D_KF72C.pdb	1.0937902927398682	2.207350015640259
3j8v.pdb	3j8v_FJ_D_KF72Q.pdb	0.8064709901809692	2.301539897918701
3j8v.pdb	3j8v_FJ_D_KF72E.pdb	0.9578741788864136	2.11122989654541
3j8v.pdb	3j8v_FJ_D_KF72G.pdb	0.8862321376800537	2.4731600284576416
3j8v.pdb	3j8v_FJ_D_KF72H.pdb	1.1082079410552979	2.2332499027252197
3j8v.pdb	3j8v_FJ_D_KF72I.pdb	1.1634663343429565	2.6987900733947754
3j8v.pdb	3j8v_FJ_D_KF72L.pdb	1.1427165269851685	2.2467100620269775
3j8v.pdb	3j8v_FJ_D_KF72M.pdb	1.1394126415252686	2.3563599586486816
3j8v.pdb	3j8v_FJ_D_KF72F.pdb	1.6752184629440308	3.98009991645813
3j8v.pdb	3j8v_FJ_D_KF72P.pdb	0.9799243211746216	2.485879898071289
3j8v.pdb	3j8v_FJ_D_KF72S.pdb	1.2545379400253296	2.2111499309539795
3j8v.pdb	3j8v_FJ_D_KF72T.pdb	1.2501181364059448	2.2699201107025146
3j8v.pdb	3j8v_FJ_D_KF72W.pdb	2.0525500774383545	3.0260798931121826
3j8v.pdb	3j8v_FJ_D_KF72Y.pdb	1.342962622642517	3.5673699378967285
3j8v.pdb	3j8v_FJ_D_KF72V.pdb	1.2722148895263672	2.528330087661743
3j8v.pdb	3j8v_FJ_D_DF101A.pdb	0.04983842372894287	0.37749001383781433
3j8v.pdb	3j8v_FJ_D_DF101R.pdb	0.6091181039810181	1.4338200092315674
3j8v.pdb	3j8v_FJ_D_DF101N.pdb	-0.22490352392196655	0.2257000058889389
3j8v.pdb	3j8v_FJ_D_DF101C.pdb	0.09963726997375488	0.33142000436782837
3j8v.pdb	3j8v_FJ_D_DF101Q.pdb	0.12140661478042603	0.33059000968933105
3j8v.pdb	3j8v_FJ_D_DF101E.pdb	0.007079973816871643	0.12801000475883484
3j8v.pdb	3j8v_FJ_D_DF101G.pdb	0.11946037411689758	0.48120999336242676
3j8v.pdb	3j8v_FJ_D_DF101H.pdb	0.7845995426177979	-0.012839999981224537
3j8v.pdb	3j8v_FJ_D_DF101I.pdb	0.309781014919281	0.3059000074863434
3j8v.pdb	3j8v_FJ_D_DF101L.pdb	0.5047702789306641	0.4391399919986725
3j8v.pdb	3j8v_FJ_D_DF101K.pdb	0.3722759485244751	0.21063999831676483
3j8v.pdb	3j8v_FJ_D_DF101M.pdb	1.1125495433807373	0.3081200122833252
3j8v.pdb	3j8v_FJ_D_DF101F.pdb	1.1578466892242432	0.46689000725746155
3j8v.pdb	3j8v_FJ_D_DF101P.pdb	0.21997550129890442	0.28867000341415405
3j8v.pdb	3j8v_FJ_D_DF101S.pdb	0.03657954931259155	0.2452699989080429
3j8v.pdb	3j8v_FJ_D_DF101T.pdb	0.01320350170135498	0.07835999876260757
3j8v.pdb	3j8v_FJ_D_DF101W.pdb	1.0416135787963867	1.0106500387191772
3j8v.pdb	3j8v_FJ_D_DF101Y.pdb	1.0101021528244019	0.0844699963927269
3j8v.pdb	3j8v_FJ_D_DF101V.pdb	0.46707528829574585	0.24601000547409058
3j8v.pdb	3j8v_FJ_D_YF105A.pdb	-0.13354536890983582	0.03448000177741051
3j8v.pdb	3j8v_FJ_D_YF105R.pdb	-0.3602955937385559	0.03212999925017357
3j8v.pdb	3j8v_FJ_D_YF105N.pdb	0.06991273164749146	0.08530999720096588
3j8v.pdb	3j8v_FJ_D_YF105D.pdb	-0.2494247406721115	0.04733999818563461
3j8v.pdb	3j8v_FJ_D_YF105C.pdb	-0.16920730471611023	0.09646999835968018
3j8v.pdb	3j8v_FJ_D_YF105Q.pdb	-0.4352448880672455	0.10253000259399414
3j8v.pdb	3j8v_FJ_D_YF105E.pdb	-0.48314347863197327	0.10175000131130219
3j8v.pdb	3j8v_FJ_D_YF105G.pdb	-0.19521161913871765	0.005539999809116125
3j8v.pdb	3j8v_FJ_D_YF105H.pdb	-0.4191303253173828	0.0412600003182888
3j8v.pdb	3j8v_FJ_D_YF105I.pdb	-0.2275458425283432	0.10213000327348709
3j8v.pdb	3j8v_FJ_D_YF105L.pdb	-0.2555319666862488	0.08823999762535095
3j8v.pdb	3j8v_FJ_D_YF105K.pdb	-0.26093995571136475	0.07778000086545944
3j8v.pdb	3j8v_FJ_D_YF105M.pdb	-0.017000406980514526	0.09085000306367874
3j8v.pdb	3j8v_FJ_D_YF105F.pdb	-0.013677418231964111	0.11276999861001968
3j8v.pdb	3j8v_FJ_D_YF105P.pdb	-0.6847568154335022	0.12402000278234482
3j8v.pdb	3j8v_FJ_D_YF105S.pdb	-0.3811362385749817	0.03821999952197075
3j8v.pdb	3j8v_FJ_D_YF105T.pdb	-0.3983863294124603	0.06491000205278397
3j8v.pdb	3j8v_FJ_D_YF105W.pdb	0.18439802527427673	0.008220000192523003
3j8v.pdb	3j8v_FJ_D_YF105V.pdb	-0.013883814215660095	0.08640000224113464
3j8v.pdb	3j8v_FJ_D_ND119A.pdb	-0.19042453169822693	0.0488400012254715
3j8v.pdb	3j8v_FJ_D_ND119R.pdb	0.02317333221435547	-0.22202999889850616
3j8v.pdb	3j8v_FJ_D_ND119D.pdb	-0.02601456642150879	0.0932300016283989
3j8v.pdb	3j8v_FJ_D_ND119C.pdb	-0.03566887974739075	0.01809000037610531
3j8v.pdb	3j8v_FJ_D_ND119Q.pdb	0.317837119102478	0.4925599992275238
3j8v.pdb	3j8v_FJ_D_ND119E.pdb	-0.044428661465644836	-0.02800999954342842
3j8v.pdb	3j8v_FJ_D_ND119G.pdb	-0.2549135088920593	0.06548000127077103
3j8v.pdb	3j8v_FJ_D_ND119H.pdb	0.033094167709350586	-0.3805899918079376
3j8v.pdb	3j8v_FJ_D_ND119I.pdb	0.37214064598083496	0.0951400026679039
3j8v.pdb	3j8v_FJ_D_ND119L.pdb	0.43027281761169434	0.25870001316070557
3j8v.pdb	3j8v_FJ_D_ND119K.pdb	0.375052273273468	2.118799924850464
3j8v.pdb	3j8v_FJ_D_ND119M.pdb	0.6080785989761353	0.5955899953842163
3j8v.pdb	3j8v_FJ_D_ND119F.pdb	0.3311232328414917	0.45949000120162964
3j8v.pdb	3j8v_FJ_D_ND119P.pdb	0.24503976106643677	0.07710999995470047
3j8v.pdb	3j8v_FJ_D_ND119S.pdb	-0.3225453495979309	-0.0004400000034365803
3j8v.pdb	3j8v_FJ_D_ND119T.pdb	-0.0291735976934433	-0.17962999641895294
3j8v.pdb	3j8v_FJ_D_ND119W.pdb	0.45795243978500366	1.848039984703064
3j8v.pdb	3j8v_FJ_D_ND119Y.pdb	0.30505311489105225	-0.2718999981880188
3j8v.pdb	3j8v_FJ_D_ND119V.pdb	0.25941547751426697	-0.022280000150203705
3j8v.pdb	3j8v_FJ_D_QD162A.pdb	1.8085005283355713	2.7310800552368164
3j8v.pdb	3j8v_FJ_D_QD162R.pdb	-0.26776355504989624	0.19131000339984894
3j8v.pdb	3j8v_FJ_D_QD162N.pdb	1.474200963973999	2.4984800815582275
3j8v.pdb	3j8v_FJ_D_QD162D.pdb	1.4793041944503784	1.9875099658966064
3j8v.pdb	3j8v_FJ_D_QD162C.pdb	1.7561454772949219	2.442239999771118
3j8v.pdb	3j8v_FJ_D_QD162E.pdb	1.4353822469711304	2.226490020751953
3j8v.pdb	3j8v_FJ_D_QD162G.pdb	1.6951525211334229	2.6356399059295654
3j8v.pdb	3j8v_FJ_D_QD162H.pdb	1.4826064109802246	2.3836300373077393
3j8v.pdb	3j8v_FJ_D_QD162I.pdb	1.6303107738494873	3.079900026321411
3j8v.pdb	3j8v_FJ_D_QD162L.pdb	1.8408362865447998	2.924259901046753
3j8v.pdb	3j8v_FJ_D_QD162K.pdb	0.04073694348335266	0.4363600015640259
3j8v.pdb	3j8v_FJ_D_QD162M.pdb	0.16042375564575195	0.8982099890708923
3j8v.pdb	3j8v_FJ_D_QD162F.pdb	1.9039373397827148	2.928030014038086
3j8v.pdb	3j8v_FJ_D_QD162P.pdb	1.6098617315292358	2.8055999279022217
3j8v.pdb	3j8v_FJ_D_QD162S.pdb	1.5402950048446655	2.4241299629211426
3j8v.pdb	3j8v_FJ_D_QD162T.pdb	1.4921579360961914	2.5199599266052246
3j8v.pdb	3j8v_FJ_D_QD162W.pdb	2.0881638526916504	3.487920045852661
3j8v.pdb	3j8v_FJ_D_QD162Y.pdb	2.1034646034240723	3.1319499015808105
3j8v.pdb	3j8v_FJ_D_QD162V.pdb	1.6698086261749268	2.86217999458313
3j8v.pdb	3j8v_FJ_D_PD163A.pdb	0.6315068006515503	2.5822300910949707
3j8v.pdb	3j8v_FJ_D_PD163R.pdb	0.6836900115013123	2.434420108795166
3j8v.pdb	3j8v_FJ_D_PD163N.pdb	0.5960081815719604	2.707710027694702
3j8v.pdb	3j8v_FJ_D_PD163D.pdb	1.0524855852127075	2.53164005279541
3j8v.pdb	3j8v_FJ_D_PD163C.pdb	-0.4321433901786804	-0.4196299910545349
3j8v.pdb	3j8v_FJ_D_PD163Q.pdb	0.6083415746688843	2.751960039138794
3j8v.pdb	3j8v_FJ_D_PD163E.pdb	1.301150918006897	2.5068199634552
3j8v.pdb	3j8v_FJ_D_PD163G.pdb	0.45454877614974976	2.576740026473999
3j8v.pdb	3j8v_FJ_D_PD163H.pdb	0.8032828569412231	2.6817500591278076
3j8v.pdb	3j8v_FJ_D_PD163I.pdb	1.1000193357467651	2.27731990814209
3j8v.pdb	3j8v_FJ_D_PD163L.pdb	1.3034710884094238	2.0438599586486816
3j8v.pdb	3j8v_FJ_D_PD163K.pdb	0.7406003475189209	2.2980399131774902
3j8v.pdb	3j8v_FJ_D_PD163M.pdb	0.9130592346191406	1.697160005569458
3j8v.pdb	3j8v_FJ_D_PD163F.pdb	1.2442243099212646	2.310080051422119
3j8v.pdb	3j8v_FJ_D_PD163S.pdb	0.5306428670883179	2.0752298831939697
3j8v.pdb	3j8v_FJ_D_PD163T.pdb	0.6392248868942261	1.9361200332641602
3j8v.pdb	3j8v_FJ_D_PD163W.pdb	1.1883348226547241	2.5285699367523193
3j8v.pdb	3j8v_FJ_D_PD163Y.pdb	1.0854392051696777	2.651129961013794
3j8v.pdb	3j8v_FJ_D_PD163V.pdb	1.0581016540527344	1.9746299982070923
3j8v.pdb	3j8v_FJ_D_TD247A.pdb	-0.13945236802101135	0.12744000554084778
3j8v.pdb	3j8v_FJ_D_TD247R.pdb	-0.03688213229179382	-0.47095000743865967
3j8v.pdb	3j8v_FJ_D_TD247N.pdb	0.27119988203048706	0.48267999291419983
3j8v.pdb	3j8v_FJ_D_TD247D.pdb	-0.06399044394493103	-0.4816100001335144
3j8v.pdb	3j8v_FJ_D_TD247C.pdb	0.07101717591285706	2.1289799213409424
3j8v.pdb	3j8v_FJ_D_TD247Q.pdb	0.3816264867782593	0.12255000323057175
3j8v.pdb	3j8v_FJ_D_TD247E.pdb	-0.004506975412368774	-0.9813100099563599
3j8v.pdb	3j8v_FJ_D_TD247G.pdb	-0.38643115758895874	0.2358500063419342
3j8v.pdb	3j8v_FJ_D_TD247H.pdb	0.013311266899108887	0.12681999802589417
3j8v.pdb	3j8v_FJ_D_TD247I.pdb	0.41091442108154297	0.10097000002861023
3j8v.pdb	3j8v_FJ_D_TD247L.pdb	0.4685330390930176	0.5306699872016907
3j8v.pdb	3j8v_FJ_D_TD247K.pdb	0.7357300519943237	-0.04050999879837036
3j8v.pdb	3j8v_FJ_D_TD247M.pdb	0.846177339553833	0.1143300011754036
3j8v.pdb	3j8v_FJ_D_TD247F.pdb	-0.19880090653896332	-0.3750700056552887
3j8v.pdb	3j8v_FJ_D_TD247P.pdb	0.2027333378791809	0.18110999464988708
3j8v.pdb	3j8v_FJ_D_TD247S.pdb	-0.3044675588607788	0.15368999540805817
3j8v.pdb	3j8v_FJ_D_TD247W.pdb	-3.5244576930999756	-2.1513800621032715
3j8v.pdb	3j8v_FJ_D_TD247Y.pdb	0.3406364917755127	1.4305100440979004
3j8v.pdb	3j8v_FJ_D_TD247V.pdb	0.29784828424453735	0.09505999833345413
3j8v.pdb	3j8v_FJ_D_SD261A.pdb	-0.06030386686325073	0.641290009021759
3j8v.pdb	3j8v_FJ_D_SD261R.pdb	-0.45755863189697266	-0.9415199756622314
3j8v.pdb	3j8v_FJ_D_SD261N.pdb	-0.37573307752609253	0.04413999989628792
3j8v.pdb	3j8v_FJ_D_SD261D.pdb	-0.39417123794555664	0.3420700132846832
3j8v.pdb	3j8v_FJ_D_SD261C.pdb	-0.060990214347839355	0.16162000596523285
3j8v.pdb	3j8v_FJ_D_SD261Q.pdb	0.12344852089881897	0.18328000605106354
3j8v.pdb	3j8v_FJ_D_SD261E.pdb	-0.14744478464126587	-0.22926999628543854
3j8v.pdb	3j8v_FJ_D_SD261G.pdb	-1.4897947311401367	0.9066900014877319
3j8v.pdb	3j8v_FJ_D_SD261H.pdb	-2.243276357650757	-1.102720022201538
3j8v.pdb	3j8v_FJ_D_SD261I.pdb	-0.24466191232204437	-0.7556399703025818
3j8v.pdb	3j8v_FJ_D_SD261L.pdb	0.31749075651168823	-0.32846999168395996
3j8v.pdb	3j8v_FJ_D_SD261K.pdb	-0.2911064922809601	-1.010040044784546
3j8v.pdb	3j8v_FJ_D_SD261M.pdb	0.29950159788131714	-0.5147200226783752
3j8v.pdb	3j8v_FJ_D_SD261F.pdb	-3.5046401023864746	-2.201479911804199
3j8v.pdb	3j8v_FJ_D_SD261P.pdb	0.3309538960456848	0.800849974155426
3j8v.pdb	3j8v_FJ_D_SD261T.pdb	-3.425412893295288	-1.652459979057312
3j8v.pdb	3j8v_FJ_D_SD261W.pdb	-6.669227600097656	-6.111879825592041
3j8v.pdb	3j8v_FJ_D_SD261Y.pdb	-3.5815699100494385	-2.4905800819396973
3j8v.pdb	3j8v_FJ_D_SD261V.pdb	-2.9643852710723877	-2.5378799438476562
3j8v.pdb	3j8v_FJ_D_GD262A.pdb	-0.21475155651569366	-0.17472000420093536
3j8v.pdb	3j8v_FJ_D_GD262R.pdb	-1.0797152519226074	-1.4516899585723877
3j8v.pdb	3j8v_FJ_D_GD262N.pdb	-0.7583564519882202	-0.8147600293159485
3j8v.pdb	3j8v_FJ_D_GD262D.pdb	1.042561650276184	-0.41437000036239624
3j8v.pdb	3j8v_FJ_D_GD262C.pdb	0.6895273923873901	1.8475799560546875
3j8v.pdb	3j8v_FJ_D_GD262Q.pdb	-2.0559334754943848	-1.2101999521255493
3j8v.pdb	3j8v_FJ_D_GD262E.pdb	-1.208760142326355	-1.3015300035476685
3j8v.pdb	3j8v_FJ_D_GD262H.pdb	-0.8564108610153198	-0.9408000111579895
3j8v.pdb	3j8v_FJ_D_GD262I.pdb	-0.9650664925575256	-1.3511099815368652
3j8v.pdb	3j8v_FJ_D_GD262L.pdb	-0.6795556545257568	-1.2593300342559814
3j8v.pdb	3j8v_FJ_D_GD262K.pdb	-0.5674573183059692	-1.517799973487854
3j8v.pdb	3j8v_FJ_D_GD262M.pdb	1.3512507677078247	1.4672900438308716
3j8v.pdb	3j8v_FJ_D_GD262F.pdb	0.9692075252532959	1.462090015411377
3j8v.pdb	3j8v_FJ_D_GD262P.pdb	-5.570350646972656	0.340939998626709
3j8v.pdb	3j8v_FJ_D_GD262S.pdb	-0.6363742351531982	-1.0569299459457397
3j8v.pdb	3j8v_FJ_D_GD262T.pdb	-0.6509393453598022	-1.5614700317382812
3j8v.pdb	3j8v_FJ_D_GD262W.pdb	1.6981806755065918	0.8822199702262878
3j8v.pdb	3j8v_FJ_D_GD262Y.pdb	2.4900453090667725	1.5868500471115112
3j8v.pdb	3j8v_FJ_D_GD262V.pdb	-1.0003284215927124	-1.1163699626922607
5usf.pdb	5usf_D_A_SD30A.pdb	0.005465209484100342	0.04749999940395355
5usf.pdb	5usf_D_A_SD30R.pdb	0.4046401381492615	0.6316999793052673
5usf.pdb	5usf_D_A_SD30N.pdb	-0.20356225967407227	-0.08609999716281891
5usf.pdb	5usf_D_A_SD30D.pdb	-0.23209255933761597	-0.21639999747276306
5usf.pdb	5usf_D_A_SD30C.pdb	-0.09088727831840515	0.22179999947547913
5usf.pdb	5usf_D_A_SD30Q.pdb	-0.24624952673912048	0.5756000280380249
5usf.pdb	5usf_D_A_SD30E.pdb	-0.2566099166870117	0.24400000274181366
5usf.pdb	5usf_D_A_SD30G.pdb	0.020042717456817627	0.020899999886751175
5usf.pdb	5usf_D_A_SD30H.pdb	0.15216630697250366	-0.04769999906420708
5usf.pdb	5usf_D_A_SD30I.pdb	-0.048573851585388184	0.5950000286102295
5usf.pdb	5usf_D_A_SD30L.pdb	0.34744107723236084	1.0204999446868896
5usf.pdb	5usf_D_A_SD30K.pdb	-0.15854310989379883	0.5156999826431274
5usf.pdb	5usf_D_A_SD30M.pdb	0.3491600751876831	1.1634000539779663
5usf.pdb	5usf_D_A_SD30F.pdb	0.8332782983779907	1.5407999753952026
5usf.pdb	5usf_D_A_SD30P.pdb	-0.27051159739494324	0.06729999929666519
5usf.pdb	5usf_D_A_SD30T.pdb	-0.40835440158843994	-0.06830000132322311
5usf.pdb	5usf_D_A_SD30W.pdb	0.27598780393600464	0.04670000076293945
5usf.pdb	5usf_D_A_SD30Y.pdb	0.5916670560836792	0.6111000180244446
5usf.pdb	5usf_D_A_SD30V.pdb	-0.13479751348495483	0.24269999563694
5usf.pdb	5usf_D_A_ND31A.pdb	-0.9022874236106873	-1.0964000225067139
5usf.pdb	5usf_D_A_ND31R.pdb	-0.794477105140686	-1.051200032234192
5usf.pdb	5usf_D_A_ND31D.pdb	-0.17942169308662415	-1.4357999563217163
5usf.pdb	5usf_D_A_ND31C.pdb	-0.8161458969116211	-0.31839999556541443
[truncated: 92,127 more rows]
