# Supplementary material for: Investigating the volume and diversity of data needed for generalizable antibody–antigen ΔΔG prediction
Source: Nat Comput Sci. 2025 Jul 8;5(8):635–47. doi: 10.1038/s43588-025-00823-8 (PMC12374841; doi:10.1038/s43588-025-00823-8)
Supplement: Supplementary file 6 — Unprocessed Graphinity model predictions and true values for synthetic ΔΔG values. [file 43588_2025_823_MOESM6_ESM.zip › Figure4/Figure4a-Graphinity_Predictions-Synthetic_FoldX_ddG_942723-10FoldCV_CDR_SeqId/Graphinity_predictions_test-Foldx_ddG_942723-random-fold8.csv]

wt_pdb	mut_pdb	pred_score	true_label
7epx.pdb	7epx_HL_A_DH29R.pdb	-0.40830129384994507	1.1443599462509155
7epx.pdb	7epx_HL_A_DH29T.pdb	-0.1693975329399109	-0.10999000072479248
7epx.pdb	7epx_HL_A_DH30H.pdb	-0.9208911657333374	-0.27458998560905457
7epx.pdb	7epx_HL_A_YH101A.pdb	-0.39997249841690063	-0.4997600018978119
7epx.pdb	7epx_HL_A_YH101C.pdb	-0.28063976764678955	-0.5266799926757812
7epx.pdb	7epx_HL_A_YH101Q.pdb	-0.004693284630775452	-0.9088299870491028
7epx.pdb	7epx_HL_A_YH101T.pdb	-0.345197856426239	-0.32615000009536743
7epx.pdb	7epx_HL_A_VH106I.pdb	0.2458314448595047	1.2272599935531616
7epx.pdb	7epx_HL_A_VH106Y.pdb	-0.006773263216018677	-0.7371600270271301
7epx.pdb	7epx_HL_A_FH107G.pdb	-0.6985741853713989	-2.0260400772094727
7epx.pdb	7epx_HL_A_FH107I.pdb	-0.5145961046218872	-1.3738000392913818
7epx.pdb	7epx_HL_A_FH107V.pdb	-0.6092414259910583	-1.809540033340454
7epx.pdb	7epx_HL_A_NH108L.pdb	0.22359101474285126	1.3757100105285645
7epx.pdb	7epx_HL_A_NH108Y.pdb	-0.34028512239456177	0.9161900281906128
7epx.pdb	7epx_HL_A_NH108V.pdb	-0.16477245092391968	0.455269992351532
7epx.pdb	7epx_HL_A_YH109S.pdb	-1.2234737873077393	-3.3310000896453857
7epx.pdb	7epx_HL_A_YH109W.pdb	-0.4948209524154663	-1.873420000076294
7epx.pdb	7epx_HL_A_EH110R.pdb	0.7179875373840332	1.1421300172805786
7epx.pdb	7epx_HL_A_EH110Q.pdb	0.2702797055244446	0.3736700117588043
7epx.pdb	7epx_HL_A_EH110T.pdb	0.13911469280719757	0.646049976348877
7epx.pdb	7epx_HL_A_KL66R.pdb	-0.4799954295158386	-0.7513300180435181
7epx.pdb	7epx_HL_A_KL66P.pdb	-0.061390019953250885	-0.47738999128341675
7epx.pdb	7epx_HL_A_KL66T.pdb	-0.1325060874223709	-0.45028001070022583
7epx.pdb	7epx_HL_A_KL66Y.pdb	-0.32377421855926514	-0.28025001287460327
7epx.pdb	7epx_HL_A_YA291A.pdb	-0.34801679849624634	-0.9365000128746033
7epx.pdb	7epx_HL_A_YA291I.pdb	-0.34131020307540894	-1.2730300426483154
7epx.pdb	7epx_HL_A_YA291L.pdb	-0.4991709589958191	-1.082419991493225
7epx.pdb	7epx_HL_A_YA291P.pdb	-0.8159584403038025	-1.5579899549484253
7epx.pdb	7epx_HL_A_NA292E.pdb	-0.11605098843574524	-0.15875999629497528
7epx.pdb	7epx_HL_A_NA292K.pdb	-0.10380374640226364	0.18201999366283417
7epx.pdb	7epx_HL_A_FA296C.pdb	-0.567474901676178	-0.6022499799728394
7epx.pdb	7epx_HL_A_SA297L.pdb	0.6341962814331055	1.0957900285720825
7epx.pdb	7epx_HL_A_CA301D.pdb	-0.20922420918941498	-0.4270099997520447
7epx.pdb	7epx_HL_A_GA326E.pdb	-0.7211480140686035	-0.2926099896430969
7epx.pdb	7epx_HL_A_GA326F.pdb	-2.2314341068267822	-0.7977799773216248
7epx.pdb	7epx_HL_A_GA326V.pdb	-0.3733842372894287	-0.010300000198185444
7epx.pdb	7epx_HL_A_VA329N.pdb	-0.23462337255477905	-0.47957998514175415
7epx.pdb	7epx_HL_A_VA329L.pdb	-0.4842952489852905	-0.051180001348257065
7epx.pdb	7epx_HL_A_RA330D.pdb	-0.6405430436134338	-0.7835299968719482
7epx.pdb	7epx_HL_A_GA424A.pdb	0.08815251290798187	0.9359099864959717
7epx.pdb	7epx_HL_A_GA424T.pdb	-0.42040151357650757	-0.727649986743927
7epx.pdb	7epx_HL_A_GA424V.pdb	0.21466125547885895	0.06656999886035919
7epx.pdb	7epx_HL_A_VA425L.pdb	-0.39168810844421387	-0.1987999975681305
7epx.pdb	7epx_HL_A_VA425P.pdb	-0.4004010558128357	-0.20788000524044037
7epx.pdb	7epx_HL_A_GA426A.pdb	0.006500527262687683	0.9928600192070007
7epx.pdb	7epx_HL_A_GA426R.pdb	-0.5496057271957397	-0.10413999855518341
7epx.pdb	7epx_HL_A_GA426C.pdb	0.05871118605136871	0.6220600008964539
7epx.pdb	7epx_HL_A_GA426M.pdb	0.028763383626937866	0.4470899999141693
7epx.pdb	7epx_HL_A_GA426F.pdb	-0.5976349711418152	0.8296800255775452
7epx.pdb	7epx_HL_A_YA430C.pdb	-0.03471757471561432	-0.7023500204086304
7epx.pdb	7epx_HL_A_YA430L.pdb	-0.20085762441158295	0.001879999996162951
7epx.pdb	7epx_HL_A_YA430P.pdb	-0.28326332569122314	-0.7396000027656555
7qez.pdb	7qez_HL_A_TH31D.pdb	-0.22945812344551086	-0.45122000575065613
7qez.pdb	7qez_HL_A_TH31C.pdb	-0.09050128608942032	0.12575000524520874
7qez.pdb	7qez_HL_A_TH31M.pdb	0.646173357963562	1.3279600143432617
7qez.pdb	7qez_HL_A_AH33E.pdb	-10.135210037231445	-9.011238098144531
7qez.pdb	7qez_HL_A_AH33L.pdb	-3.4620277881622314	-4.344799995422363
7qez.pdb	7qez_HL_A_WH50N.pdb	-0.18481753766536713	-1.1004300117492676
7qez.pdb	7qez_HL_A_WH50Q.pdb	-0.2865248918533325	-1.1337800025939941
7qez.pdb	7qez_HL_A_WH50K.pdb	-0.288959801197052	-1.3758800029754639
7qez.pdb	7qez_HL_A_VH52R.pdb	-1.021486520767212	-1.647130012512207
7qez.pdb	7qez_HL_A_VH52I.pdb	-0.1359453946352005	-0.25968998670578003
7qez.pdb	7qez_HL_A_VH52T.pdb	-0.6557655334472656	-1.049149990081787
7qez.pdb	7qez_HL_A_GH54L.pdb	-4.199581146240234	-3.446229934692383
7qez.pdb	7qez_HL_A_SH55A.pdb	0.05650971829891205	0.06270000338554382
7qez.pdb	7qez_HL_A_SH55C.pdb	0.009533941745758057	-0.10814999788999557
7qez.pdb	7qez_HL_A_SH55E.pdb	-0.4949576258659363	-1.1387300491333008
7qez.pdb	7qez_HL_A_PH99G.pdb	-0.522663950920105	-0.36232998967170715
7qez.pdb	7qez_HL_A_PH99L.pdb	-1.4448599815368652	-0.8695300221443176
7qez.pdb	7qez_HL_A_PH99S.pdb	-0.6319252252578735	-0.485289990901947
7qez.pdb	7qez_HL_A_PH99T.pdb	-0.6098386645317078	-0.16374999284744263
7qez.pdb	7qez_HL_A_GH104K.pdb	-0.6444191336631775	0.12865999341011047
7qez.pdb	7qez_HL_A_GH104W.pdb	-0.2475271373987198	-0.00033000000985339284
7qez.pdb	7qez_HL_A_TH105K.pdb	-0.241200789809227	0.542460024356842
7qez.pdb	7qez_HL_A_TH105M.pdb	0.224823459982872	0.7303599715232849
7qez.pdb	7qez_HL_A_TH105P.pdb	-0.08013485372066498	0.1987600028514862
7qez.pdb	7qez_HL_A_TH105V.pdb	-0.0018013864755630493	0.05609000101685524
7qez.pdb	7qez_HL_A_CH106G.pdb	-0.41448140144348145	-0.590149998664856
7qez.pdb	7qez_HL_A_CH106S.pdb	-0.2083854079246521	0.5585600137710571
7qez.pdb	7qez_HL_A_LH107D.pdb	-0.4994775652885437	0.06353999674320221
7qez.pdb	7qez_HL_A_LH107Q.pdb	-0.27303773164749146	0.010649999603629112
7qez.pdb	7qez_HL_A_LH107K.pdb	-0.24652595818042755	0.06559000164270401
7qez.pdb	7qez_HL_A_LH107M.pdb	0.019954606890678406	0.0065299998968839645
7qez.pdb	7qez_HL_A_LH107P.pdb	-0.40969961881637573	-0.21496999263763428
7qez.pdb	7qez_HL_A_LH107S.pdb	-0.3164726197719574	0.12746000289916992
7qez.pdb	7qez_HL_A_DH108K.pdb	-1.1005064249038696	-0.8759899735450745
7qez.pdb	7qez_HL_A_DH108F.pdb	-12.481865882873535	-5.636119842529297
7qez.pdb	7qez_HL_A_GH109M.pdb	-1.5594160556793213	-0.15900999307632446
7qez.pdb	7qez_HL_A_FH110A.pdb	-0.17106734216213226	-0.7503799796104431
7qez.pdb	7qez_HL_A_FH110K.pdb	-0.6690841913223267	-0.27526000142097473
7qez.pdb	7qez_HL_A_FH110P.pdb	0.09427560865879059	-0.3631899952888489
7qez.pdb	7qez_HL_A_SL32C.pdb	0.17223869264125824	0.3927600085735321
7qez.pdb	7qez_HL_A_SL32H.pdb	0.5159090161323547	1.6230599880218506
7qez.pdb	7qez_HL_A_SL32M.pdb	0.7786363959312439	0.9708600044250488
7qez.pdb	7qez_HL_A_SL32F.pdb	0.38985031843185425	0.8410599827766418
7qez.pdb	7qez_HL_A_SL32V.pdb	0.40397733449935913	0.7587599754333496
7qez.pdb	7qez_HL_A_YL92A.pdb	0.2853713035583496	-0.534060001373291
7qez.pdb	7qez_HL_A_YL92R.pdb	-0.09623466432094574	-0.25317999720573425
7qez.pdb	7qez_HL_A_YL92K.pdb	0.09845821559429169	0.4511600136756897
7qez.pdb	7qez_HL_A_YL92W.pdb	-0.2794071137905121	-1.0424100160598755
7qez.pdb	7qez_HL_A_LA123A.pdb	-0.43762046098709106	-0.08629000186920166
7qez.pdb	7qez_HL_A_LA123Q.pdb	-0.3803797960281372	-0.5509799718856812
7qez.pdb	7qez_HL_A_LA123G.pdb	-0.15467791259288788	-0.060750000178813934
7qez.pdb	7qez_HL_A_LA123I.pdb	-0.3715062141418457	-0.3252499997615814
7qez.pdb	7qez_HL_A_LA123M.pdb	-0.6163897514343262	-1.0459799766540527
7qez.pdb	7qez_HL_A_LA123W.pdb	-20.456846237182617	-16.04680061340332
7qez.pdb	7qez_HL_A_FA124A.pdb	-0.802711546421051	-1.755929946899414
7qez.pdb	7qez_HL_A_FA124L.pdb	-0.3123628497123718	-1.0222100019454956
7qez.pdb	7qez_HL_A_YA141G.pdb	-0.23569060862064362	-1.1348299980163574
7qez.pdb	7qez_HL_A_AA143Q.pdb	-6.100599765777588	-6.25875997543335
7qez.pdb	7qez_HL_A_AA143I.pdb	-0.15583479404449463	-1.0415799617767334
7qez.pdb	7qez_HL_A_AA143T.pdb	-0.05218632519245148	0.3618600070476532
7qez.pdb	7qez_HL_A_SA145N.pdb	0.10914488136768341	-0.15449999272823334
7qez.pdb	7qez_HL_A_SA145L.pdb	0.22939138114452362	-0.23305000364780426
7qez.pdb	7qez_HL_A_SA145F.pdb	0.3041308522224426	-0.192440003156662
7qez.pdb	7qez_HL_A_SA145V.pdb	0.3534572720527649	-0.5386899709701538
7qez.pdb	7qez_HL_A_TA146C.pdb	-0.81714928150177	-0.7169299721717834
7qez.pdb	7qez_HL_A_TA146M.pdb	-0.2662198841571808	-0.5515099763870239
7qez.pdb	7qez_HL_A_GA153H.pdb	-1.825761318206787	-0.5912100076675415
7qez.pdb	7qez_HL_A_GA153I.pdb	-0.344044029712677	0.5555599927902222
7qez.pdb	7qez_HL_A_FA154Q.pdb	-1.6264907121658325	-3.133549928665161
7qez.pdb	7qez_HL_A_NA155G.pdb	-0.6216477751731873	-1.3770300149917603
7qez.pdb	7qez_HL_A_NA155M.pdb	-0.15242519974708557	0.1081399992108345
7qez.pdb	7qez_HL_A_NA155V.pdb	-0.3356277346611023	-1.0215799808502197
7qez.pdb	7qez_HL_A_YA157A.pdb	-0.4332376718521118	-1.9845099449157715
7qez.pdb	7qez_HL_A_YA157Q.pdb	-0.825920045375824	-1.2996599674224854
7qez.pdb	7qez_HL_A_YA157H.pdb	-0.6189987659454346	-1.3515000343322754
7qez.pdb	7qez_HL_A_YA157M.pdb	-0.44613611698150635	-0.9674999713897705
7qez.pdb	7qez_HL_A_YA157P.pdb	-0.4147440791130066	-2.1984798908233643
7qez.pdb	7qez_HL_A_QA161H.pdb	-0.31609809398651123	0.1614599972963333
7qez.pdb	7qez_HL_A_QA161P.pdb	-0.46788489818573	0.182559996843338
7qf0.pdb	7qf0_HL_A_VH2W.pdb	-0.6439353227615356	-0.25929999351501465
7qf0.pdb	7qf0_HL_A_GH26A.pdb	-0.5714386105537415	-1.2759000062942505
7qf0.pdb	7qf0_HL_A_GH26C.pdb	-0.9829675555229187	-1.1928000450134277
7qf0.pdb	7qf0_HL_A_GH26P.pdb	-1.196683406829834	-0.4645000100135803
7qf0.pdb	7qf0_HL_A_GH26T.pdb	-1.0761691331863403	-0.6395999789237976
7qf0.pdb	7qf0_HL_A_GH26V.pdb	-0.9166640043258667	-0.7440999746322632
7qf0.pdb	7qf0_HL_A_FH27E.pdb	-0.33915722370147705	0.1776999980211258
7qf0.pdb	7qf0_HL_A_FH27T.pdb	-0.380435585975647	-0.8816999793052673
7qf0.pdb	7qf0_HL_A_TH28D.pdb	-0.4303903579711914	0.4408999979496002
7qf0.pdb	7qf0_HL_A_TH28I.pdb	0.1489344984292984	0.6635000109672546
7qf0.pdb	7qf0_HL_A_RH31V.pdb	-1.468416690826416	-1.9485000371932983
7qf0.pdb	7qf0_HL_A_NH32E.pdb	0.26492977142333984	0.3790999948978424
7qf0.pdb	7qf0_HL_A_YH33R.pdb	-1.2993351221084595	-1.0547000169754028
7qf0.pdb	7qf0_HL_A_YH33D.pdb	-0.7366572022438049	-3.2446000576019287
7qf0.pdb	7qf0_HL_A_YH33G.pdb	-1.171797513961792	-3.062000036239624
7qf0.pdb	7qf0_HL_A_YH52I.pdb	-2.7517945766448975	-3.4972000122070312
7qf0.pdb	7qf0_HL_A_YH52W.pdb	-3.8274614810943604	-3.7283999919891357
7qf0.pdb	7qf0_HL_A_SH53D.pdb	-3.374354839324951	-3.759200096130371
7qf0.pdb	7qf0_HL_A_GH54T.pdb	-2.3211886882781982	-3.1487998962402344
7qf0.pdb	7qf0_HL_A_SH56R.pdb	-5.498796463012695	-3.450500011444092
7qf0.pdb	7qf0_HL_A_FH58T.pdb	0.5059159994125366	-0.6305999755859375
7qf0.pdb	7qf0_HL_A_RH97N.pdb	-1.3581383228302002	-3.4612998962402344
7qf0.pdb	7qf0_HL_A_RH97H.pdb	-1.254310131072998	-3.2472000122070312
7qf0.pdb	7qf0_HL_A_RH97Y.pdb	-3.1447582244873047	-4.1321001052856445
7qf0.pdb	7qf0_HL_A_GH99D.pdb	-0.2762101888656616	1.7458000183105469
7qf0.pdb	7qf0_HL_A_GH99C.pdb	-0.27552884817123413	0.5677000284194946
7qf0.pdb	7qf0_HL_A_GH99H.pdb	-4.252112865447998	-4.894899845123291
7qf0.pdb	7qf0_HL_A_DH100E.pdb	0.8613923788070679	-0.40880000591278076
7qf0.pdb	7qf0_HL_A_DH100Y.pdb	-3.7929749488830566	-4.3821001052856445
7qf0.pdb	7qf0_HL_A_YH101F.pdb	-0.18294943869113922	0.1429000049829483
7qf0.pdb	7qf0_HL_A_YH101P.pdb	-0.4768822193145752	-1.6591999530792236
7qf0.pdb	7qf0_HL_A_YH102E.pdb	-0.3135896325111389	-2.022599935531616
7qf0.pdb	7qf0_HL_A_YH102H.pdb	0.2542334198951721	-0.7710999846458435
7qf0.pdb	7qf0_HL_A_YH102K.pdb	-0.12038445472717285	-1.4330999851226807
7qf0.pdb	7qf0_HL_A_YH102M.pdb	0.6791216135025024	0.2492000013589859
7qf0.pdb	7qf0_HL_A_IL2D.pdb	-0.11103464663028717	-0.4763999879360199
7qf0.pdb	7qf0_HL_A_IL2G.pdb	-0.1108642965555191	-0.9645000100135803
7qf0.pdb	7qf0_HL_A_IL2F.pdb	0.09334145486354828	-0.026200000196695328
7qf0.pdb	7qf0_HL_A_IL2W.pdb	0.22098346054553986	0.12610000371932983
7qf0.pdb	7qf0_HL_A_IL2Y.pdb	0.2845158576965332	-0.10090000182390213
7qf0.pdb	7qf0_HL_A_IL2V.pdb	-0.005177140235900879	-0.4602000117301941
7qf0.pdb	7qf0_HL_A_QL27P.pdb	-0.3863747715950012	0.1859000027179718
7qf0.pdb	7qf0_HL_A_QL27Y.pdb	-0.24609874188899994	0.06650000065565109
7qf0.pdb	7qf0_HL_A_GL28Q.pdb	-13.689860343933105	-10.299909591674805
7qf0.pdb	7qf0_HL_A_SL30R.pdb	-1.3714332580566406	-1.1902999877929688
7qf0.pdb	7qf0_HL_A_SL30P.pdb	-1.1051087379455566	0.3610000014305115
7qf0.pdb	7qf0_HL_A_SL30V.pdb	-1.0868778228759766	-0.5199000239372253
7qf0.pdb	7qf0_HL_A_FL32D.pdb	-0.7196033596992493	-1.4615000486373901
7qf0.pdb	7qf0_HL_A_FL32Q.pdb	-0.6191035509109497	-1.56659996509552
7qf0.pdb	7qf0_HL_A_FL32H.pdb	-0.6028749346733093	-1.191499948501587
7qf0.pdb	7qf0_HL_A_FL32L.pdb	-0.14710144698619843	-0.7584999799728394
7qf0.pdb	7qf0_HL_A_FL32P.pdb	-0.8878785967826843	-1.6799999475479126
7qf0.pdb	7qf0_HL_A_SL67E.pdb	0.009994536638259888	0.3407999873161316
7qf0.pdb	7qf0_HL_A_SL67L.pdb	-0.0737161636352539	-0.38029998540878296
7qf0.pdb	7qf0_HL_A_SL67M.pdb	-0.03242675960063934	-0.5270000100135803
7qf0.pdb	7qf0_HL_A_SL67W.pdb	-0.07508918642997742	-0.2572000026702881
7qf0.pdb	7qf0_HL_A_SL67Y.pdb	-0.25527650117874146	-0.17249999940395355
7qf0.pdb	7qf0_HL_A_RL90Q.pdb	0.3274122476577759	-0.2712000012397766
7qf0.pdb	7qf0_HL_A_RL90G.pdb	-0.039971545338630676	-0.9983999729156494
7qf0.pdb	7qf0_HL_A_RL90F.pdb	-1.283632516860962	-1.1193000078201294
7qf0.pdb	7qf0_HL_A_RL90S.pdb	-0.10895784199237823	-0.9884999990463257
7qf0.pdb	7qf0_HL_A_SL93P.pdb	-2.5153026580810547	-2.7249999046325684
7qf0.pdb	7qf0_HL_A_QA76R.pdb	-0.5065678358078003	-0.007799999788403511
7qf0.pdb	7qf0_HL_A_QA76M.pdb	-0.31204497814178467	0.6055999994277954
7qf0.pdb	7qf0_HL_A_TA82A.pdb	0.1150733083486557	0.27140000462532043
7qf0.pdb	7qf0_HL_A_GA83Q.pdb	-0.7094772458076477	-1.3805999755859375
7qf0.pdb	7qf0_HL_A_KA84H.pdb	-2.1233110427856445	-2.9723000526428223
7qf0.pdb	7qf0_HL_A_DA87C.pdb	-0.9475060105323792	-1.2890000343322754
7qf0.pdb	7qf0_HL_A_DA87I.pdb	-0.8913005590438843	-1.8136999607086182
7qf0.pdb	7qf0_HL_A_DA87K.pdb	-0.7812318205833435	-1.2998000383377075
7qf0.pdb	7qf0_HL_A_DA87P.pdb	-1.7940707206726074	-2.950200080871582
7qf0.pdb	7qf0_HL_A_YA88E.pdb	-0.5568587779998779	-2.461699962615967
7qf0.pdb	7qf0_HL_A_YA88I.pdb	-0.6213619112968445	-1.343400001525879
7qf0.pdb	7qf0_HL_A_YA120N.pdb	0.17404837906360626	-1.8726999759674072
7qf0.pdb	7qf0_HL_A_YA120H.pdb	-0.10046419501304626	-1.4984999895095825
7qf0.pdb	7qf0_HL_A_YA120T.pdb	0.18570421636104584	-1.9872000217437744
7qf0.pdb	7qf0_HL_A_LA122R.pdb	-1.1021984815597534	-0.7239000201225281
7qf0.pdb	7qf0_HL_A_LA122C.pdb	-0.610771894454956	-1.4251999855041504
7qf0.pdb	7qf0_HL_A_LA122E.pdb	-1.1078312397003174	-4.81879997253418
7qf0.pdb	7qf0_HL_A_LA122V.pdb	-0.6402156352996826	-1.2268999814987183
7qf0.pdb	7qf0_HL_A_RA124H.pdb	-0.05912952125072479	-0.043699998408555984
7qf0.pdb	7qf0_HL_A_RA124I.pdb	-0.1749141961336136	-0.11760000139474869
7qf0.pdb	7qf0_HL_A_KA125R.pdb	-0.39563339948654175	-0.26499998569488525
7qf0.pdb	7qf0_HL_A_KA125H.pdb	-0.19225312769412994	0.1356000006198883
7qf0.pdb	7qf0_HL_A_KA125Y.pdb	-0.20199640095233917	0.703499972820282
7qf0.pdb	7qf0_HL_A_NA127D.pdb	0.05058203637599945	0.13699999451637268
7qf0.pdb	7qf0_HL_A_NA127H.pdb	0.224481001496315	0.029400000348687172
7qf0.pdb	7qf0_HL_A_NA127P.pdb	0.24736671149730682	0.5601000189781189
7qf0.pdb	7qf0_HL_A_YA140S.pdb	-0.691074550151825	-1.7863999605178833
7qf0.pdb	7qf0_HL_A_QA141K.pdb	-0.24391257762908936	-1.0842000246047974
7qf0.pdb	7qf0_HL_A_QA141P.pdb	0.02411656081676483	-0.8184999823570251
7qf0.pdb	7qf0_HL_A_AA142R.pdb	-3.7977755069732666	-4.457699775695801
7qf0.pdb	7qf0_HL_A_GA143H.pdb	-1.4927085638046265	-1.3050999641418457
7qf0.pdb	7qf0_HL_A_GA143I.pdb	-3.9930601119995117	-4.339900016784668
7qf0.pdb	7qf0_HL_A_EA151Y.pdb	0.08627445995807648	-0.6859999895095825
7qf0.pdb	7qf0_HL_A_EA151V.pdb	0.16126953065395355	-0.7305999994277954
7qf0.pdb	7qf0_HL_A_FA153D.pdb	-1.5222139358520508	-1.25409996509552
7qf0.pdb	7qf0_HL_A_FA153C.pdb	-1.4323821067810059	-1.3782999515533447
7qf0.pdb	7qf0_HL_A_FA153G.pdb	-1.381455421447754	-1.4810999631881714
7qf0.pdb	7qf0_HL_A_NA154E.pdb	-0.07019063830375671	-3.8696999549865723
7qf0.pdb	7qf0_HL_A_NA154G.pdb	-1.2777518033981323	-3.907099962234497
7qf0.pdb	7qf0_HL_A_NA154H.pdb	-0.9017006158828735	-3.983299970626831
7qf0.pdb	7qf0_HL_A_YA156T.pdb	-0.43065112829208374	-0.13570000231266022
7qf0.pdb	7qf0_HL_A_QA160I.pdb	0.2650277614593506	-0.25529998540878296
7qf0.pdb	7qf0_HL_A_SA161Q.pdb	-0.03647054731845856	-0.057500001043081284
7qf0.pdb	7qf0_HL_A_SA161H.pdb	-0.11997026205062866	-0.12479999661445618
7qf0.pdb	7qf0_HL_A_YA162D.pdb	0.23628734052181244	-0.382999986410141
7qf0.pdb	7qf0_HL_A_YA162K.pdb	0.356448769569397	0.054999999701976776
7qf0.pdb	7qf0_HL_A_GA163Q.pdb	-0.6140884757041931	0.2206999957561493
7qf0.pdb	7qf0_HL_A_GA163L.pdb	-0.40924954414367676	1.4217000007629395
7qf0.pdb	7qf0_HL_A_GA163K.pdb	-0.1992269903421402	0.10429999977350235
7qf0.pdb	7qf0_HL_A_GA163W.pdb	-0.30936098098754883	-0.03370000049471855
7qf0.pdb	7qf0_HL_A_QA165K.pdb	-0.3699914813041687	1.9459999799728394
7qf0.pdb	7qf0_HL_A_TA167C.pdb	-0.19311487674713135	0.10559999942779541
7qf0.pdb	7qf0_HL_A_TA167S.pdb	-0.22575271129608154	0.22789999842643738
7qf0.pdb	7qf0_HL_A_NA168C.pdb	-0.473388135433197	1.3385000228881836
7qf0.pdb	7qf0_HL_A_NA168T.pdb	-0.5103492736816406	1.544800043106079
7qf0.pdb	7qf0_HL_A_GA169W.pdb	-1.8816148042678833	0.003000000026077032
7qf0.pdb	7qf0_HL_A_YA172F.pdb	-0.612036406993866	-1.0633000135421753
7qf0.pdb	7qf0_HL_A_YA172P.pdb	-1.0055444240570068	-2.8557000160217285
6fe4.pdb	6fe4_F_A_YF33R.pdb	0.06386697292327881	0.4116800129413605
6fe4.pdb	6fe4_F_A_YF33K.pdb	-0.5785796046257019	-2.015470027923584
6fe4.pdb	6fe4_F_A_YF33P.pdb	-0.036850705742836	-1.4676400423049927
6fe4.pdb	6fe4_F_A_PF45R.pdb	-1.0847792625427246	-0.06731999665498734
6fe4.pdb	6fe4_F_A_PF45L.pdb	-1.8984450101852417	-1.4519100189208984
6fe4.pdb	6fe4_F_A_PF45F.pdb	-0.29718250036239624	-0.14127999544143677
6fe4.pdb	6fe4_F_A_PF45Y.pdb	-0.6026232242584229	-0.23874999582767487
6fe4.pdb	6fe4_F_A_EF46Q.pdb	-0.1675356924533844	0.06776999682188034
6fe4.pdb	6fe4_F_A_WF47A.pdb	0.0339384526014328	-1.000190019607544
6fe4.pdb	6fe4_F_A_WF47G.pdb	-0.041452959179878235	-1.9556399583816528
6fe4.pdb	6fe4_F_A_WF47F.pdb	-0.12022911012172699	0.25488999485969543
6fe4.pdb	6fe4_F_A_NF52T.pdb	-0.4976125955581665	0.333979994058609
6fe4.pdb	6fe4_F_A_NF52W.pdb	-0.18133822083473206	0.1455399990081787
6fe4.pdb	6fe4_F_A_GF57I.pdb	-10.368578910827637	-10.257599830627441
6fe4.pdb	6fe4_F_A_TF58Q.pdb	-0.19610509276390076	0.002139999996870756
6fe4.pdb	6fe4_F_A_TF58P.pdb	0.07117192447185516	0.14176000654697418
6fe4.pdb	6fe4_F_A_RF59I.pdb	-0.5395141839981079	-2.2176899909973145
6fe4.pdb	6fe4_F_A_RF59K.pdb	-0.5550879240036011	-1.3300100564956665
6fe4.pdb	6fe4_F_A_EF100N.pdb	-1.5168724060058594	-1.8080400228500366
6fe4.pdb	6fe4_F_A_EF100I.pdb	-3.629889726638794	-2.656519889831543
6fe4.pdb	6fe4_F_A_EF100L.pdb	-0.6789050698280334	-0.4736799895763397
6fe4.pdb	6fe4_F_A_GF101D.pdb	-0.4559345841407776	-1.6522899866104126
6fe4.pdb	6fe4_F_A_GF101M.pdb	-1.3585014343261719	-1.1829899549484253
6fe4.pdb	6fe4_F_A_GF101Y.pdb	-7.1064558029174805	-7.015359878540039
6fe4.pdb	6fe4_F_A_GF102N.pdb	0.30502742528915405	0.6169099807739258
6fe4.pdb	6fe4_F_A_GF102H.pdb	0.1346239596605301	1.0321099758148193
6fe4.pdb	6fe4_F_A_GF102M.pdb	0.7631399631500244	1.4376100301742554
6fe4.pdb	6fe4_F_A_RF104L.pdb	-0.057250916957855225	-0.4352799952030182
6fe4.pdb	6fe4_F_A_RF104P.pdb	-0.047181710600852966	0.21543000638484955
6fe4.pdb	6fe4_F_A_NA14D.pdb	-0.12627388536930084	1.7785099744796753
6fe4.pdb	6fe4_F_A_NA14L.pdb	-0.2928473949432373	0.4228000044822693
6fe4.pdb	6fe4_F_A_DA16K.pdb	-0.17583735287189484	-4.470459938049316
6fe4.pdb	6fe4_F_A_DA17M.pdb	0.2571970820426941	-0.05324999988079071
6fe4.pdb	6fe4_F_A_DA17W.pdb	-0.3572821021080017	-0.23496000468730927
6fe4.pdb	6fe4_F_A_TA18G.pdb	-1.056430697441101	-2.7626399993896484
6fe4.pdb	6fe4_F_A_TA18K.pdb	-1.327987790107727	-3.272320032119751
6fe4.pdb	6fe4_F_A_TA20R.pdb	-0.31012576818466187	-0.588949978351593
6fe4.pdb	6fe4_F_A_RA32H.pdb	-1.099581003189087	-0.8454700112342834
6fe4.pdb	6fe4_F_A_RA32Y.pdb	-1.0257641077041626	-1.1299099922180176
6fe4.pdb	6fe4_F_A_TA55E.pdb	0.19849605858325958	-0.19056999683380127
6fe4.pdb	6fe4_F_A_TA55K.pdb	0.37695014476776123	0.3510499894618988
6fe4.pdb	6fe4_F_A_TA55Y.pdb	-0.2987323999404907	-0.046229999512434006
6fe4.pdb	6fe4_F_A_EA57H.pdb	0.09864668548107147	0.06530000269412994
6fe4.pdb	6fe4_F_A_GA59F.pdb	0.21127943694591522	0.7493900060653687
6fe4.pdb	6fe4_F_A_SA60Y.pdb	-9.269207954406738	-5.76147985458374
6fe4.pdb	6fe4_F_A_GA61D.pdb	-4.776794910430908	-5.896240234375
6fe4.pdb	6fe4_F_A_FA62D.pdb	-0.23449595272541046	-0.6434900164604187
6fe4.pdb	6fe4_F_A_FA62C.pdb	-0.03163136541843414	-0.49366000294685364
6fe4.pdb	6fe4_F_A_FA62M.pdb	-0.046697378158569336	-0.43494001030921936
7jmo.pdb	7jmo_HL_A_VH2R.pdb	-0.4904259443283081	-0.4018000066280365
7jmo.pdb	7jmo_HL_A_VH2D.pdb	-0.19618791341781616	-0.7361000180244446
7jmo.pdb	7jmo_HL_A_VH2M.pdb	-0.12053046375513077	-0.15850000083446503
7jmo.pdb	7jmo_HL_A_VH2F.pdb	-0.2654973268508911	-0.3594000041484833
7jmo.pdb	7jmo_HL_A_GH26H.pdb	-3.769225597381592	-3.5671000480651855
7jmo.pdb	7jmo_HL_A_FH27A.pdb	-0.2620668411254883	-0.9006999731063843
7jmo.pdb	7jmo_HL_A_TH28F.pdb	0.4551432728767395	0.5001999735832214
7jmo.pdb	7jmo_HL_A_NH32E.pdb	-0.6889685988426208	-0.19509999454021454
7jmo.pdb	7jmo_HL_A_NH32V.pdb	-0.4189392328262329	-1.2812000513076782
7jmo.pdb	7jmo_HL_A_YH33Q.pdb	-1.4372012615203857	-2.5469000339508057
7jmo.pdb	7jmo_HL_A_YH33T.pdb	-1.4021875858306885	-2.7815001010894775
7jmo.pdb	7jmo_HL_A_YH52P.pdb	-0.2787312865257263	-1.5734000205993652
7jmo.pdb	7jmo_HL_A_YH52V.pdb	0.061747655272483826	-1.145900011062622
7jmo.pdb	7jmo_HL_A_SH53C.pdb	-0.5569000840187073	-0.8600000143051147
7jmo.pdb	7jmo_HL_A_SH53Q.pdb	-1.4918601512908936	-1.4479999542236328
7jmo.pdb	7jmo_HL_A_SH53L.pdb	-6.52031135559082	-4.823200225830078
7jmo.pdb	7jmo_HL_A_GH54V.pdb	-4.646276950836182	-3.2279999256134033
7jmo.pdb	7jmo_HL_A_SH56A.pdb	-0.8424636721611023	-0.022199999541044235
7jmo.pdb	7jmo_HL_A_SH56D.pdb	-2.7547919750213623	-4.204500198364258
7jmo.pdb	7jmo_HL_A_SH56M.pdb	-2.2182326316833496	-1.2305999994277954
7jmo.pdb	7jmo_HL_A_SH56V.pdb	-1.2696728706359863	-0.1777999997138977
7jmo.pdb	7jmo_HL_A_FH58N.pdb	-0.18037201464176178	-0.7825999855995178
7jmo.pdb	7jmo_HL_A_FH58K.pdb	-0.06557412445545197	-0.3646000027656555
7jmo.pdb	7jmo_HL_A_RH97E.pdb	-1.036817193031311	-3.2534000873565674
7jmo.pdb	7jmo_HL_A_RH97S.pdb	-0.6734251379966736	-3.0048000812530518
7jmo.pdb	7jmo_HL_A_LH99R.pdb	-0.5761709213256836	-1.3666000366210938
7jmo.pdb	7jmo_HL_A_LH99E.pdb	-0.8418395519256592	-1.0498000383377075
7jmo.pdb	7jmo_HL_A_LH99V.pdb	-0.34315210580825806	-1.479200005531311
7jmo.pdb	7jmo_HL_A_EH100F.pdb	-1.1456358432769775	-1.368499994277954
7jmo.pdb	7jmo_HL_A_EH100S.pdb	-1.6375348567962646	-2.5367000102996826
7jmo.pdb	7jmo_HL_A_RH101H.pdb	-0.5485339760780334	0.14650000631809235
7jmo.pdb	7jmo_HL_A_AH102P.pdb	-3.4619877338409424	-2.061500072479248
7jmo.pdb	7jmo_HL_A_DH106A.pdb	-0.3814058303833008	-0.6414999961853027
7jmo.pdb	7jmo_HL_A_DH106S.pdb	-0.4451584815979004	-0.6700000166893005
7jmo.pdb	7jmo_HL_A_SL28G.pdb	-0.11369653791189194	0.2646999955177307
7jmo.pdb	7jmo_HL_A_SL28T.pdb	-0.2754732370376587	0.23149999976158142
7jmo.pdb	7jmo_HL_A_SL28V.pdb	0.18377576768398285	0.704800009727478
7jmo.pdb	7jmo_HL_A_SL30Q.pdb	0.011792406439781189	0.5651999711990356
7jmo.pdb	7jmo_HL_A_SL30W.pdb	-0.8684832453727722	-0.048700001090765
7jmo.pdb	7jmo_HL_A_SL32D.pdb	-0.3457810878753662	0.2045000046491623
7jmo.pdb	7jmo_HL_A_YL33E.pdb	-0.7258814573287964	-0.7293000221252441
7jmo.pdb	7jmo_HL_A_YL33I.pdb	-0.6009484529495239	-0.12439999729394913
7jmo.pdb	7jmo_HL_A_QL91K.pdb	-0.37778714299201965	-0.17190000414848328
7jmo.pdb	7jmo_HL_A_QL91F.pdb	-6.533446311950684	-5.873899936676025
7jmo.pdb	7jmo_HL_A_GL93D.pdb	-1.432154655456543	-1.7263000011444092
7jmo.pdb	7jmo_HL_A_GL93Y.pdb	-9.806880950927734	-13.754980087280273
7jmo.pdb	7jmo_HL_A_SL94I.pdb	0.00918792188167572	0.8345000147819519
7jmo.pdb	7jmo_HL_A_SL94Y.pdb	-0.6506470441818237	-0.33880001306533813
7jmo.pdb	7jmo_HL_A_RA70D.pdb	-0.43448805809020996	-2.5903000831604004
7jmo.pdb	7jmo_HL_A_RA70E.pdb	-0.7726622819900513	-2.7123000621795654
7jmo.pdb	7jmo_HL_A_RA70V.pdb	-0.6580283045768738	-1.9919999837875366
7jmo.pdb	7jmo_HL_A_TA82K.pdb	0.872031569480896	1.860700011253357
7jmo.pdb	7jmo_HL_A_GA83R.pdb	-0.5149918794631958	-0.29409998655319214
7jmo.pdb	7jmo_HL_A_GA83H.pdb	-0.37691622972488403	-0.680899977684021
7jmo.pdb	7jmo_HL_A_GA83I.pdb	-0.2000245600938797	-0.3156000077724457
7jmo.pdb	7jmo_HL_A_KA84I.pdb	-0.715594470500946	-0.9613999724388123
7jmo.pdb	7jmo_HL_A_KA84V.pdb	-0.8165351152420044	-0.4027000069618225
7jmo.pdb	7jmo_HL_A_YA88R.pdb	-0.4611983299255371	-1.496999979019165
7jmo.pdb	7jmo_HL_A_YA88D.pdb	-1.1472700834274292	-1.3105000257492065
7jmo.pdb	7jmo_HL_A_YA88Q.pdb	-0.44770705699920654	-0.558899998664856
7jmo.pdb	7jmo_HL_A_YA88H.pdb	-0.8742954730987549	-1.2000000476837158
7jmo.pdb	7jmo_HL_A_YA88F.pdb	-0.6533563137054443	-0.1671999990940094
7jmo.pdb	7jmo_HL_A_YA120R.pdb	-0.3677031397819519	0.2863999903202057
7jmo.pdb	7jmo_HL_A_LA122D.pdb	-1.597170114517212	-4.385900020599365
7jmo.pdb	7jmo_HL_A_FA123A.pdb	-0.7221107482910156	-1.267699956893921
7jmo.pdb	7jmo_HL_A_FA123E.pdb	-1.1342244148254395	-1.4909000396728516
7jmo.pdb	7jmo_HL_A_FA123S.pdb	-0.7578210830688477	-1.299299955368042
7jmo.pdb	7jmo_HL_A_RA124K.pdb	-0.1980762630701065	-0.7145000100135803
7jmo.pdb	7jmo_HL_A_RA124F.pdb	-0.0007163733243942261	-0.41200000047683716
7jmo.pdb	7jmo_HL_A_KA125A.pdb	-0.17112649977207184	-0.061900001019239426
7jmo.pdb	7jmo_HL_A_KA125C.pdb	-0.08773666620254517	-0.20029999315738678
7jmo.pdb	7jmo_HL_A_YA140D.pdb	-1.1360727548599243	-1.7646000385284424
7jmo.pdb	7jmo_HL_A_YA140E.pdb	-1.1565157175064087	-1.1992000341415405
7jmo.pdb	7jmo_HL_A_QA141F.pdb	-0.28600013256073	-0.7633000016212463
7jmo.pdb	7jmo_HL_A_GA143Q.pdb	-1.0468026399612427	-0.1251000016927719
7jmo.pdb	7jmo_HL_A_GA143L.pdb	-0.3295157551765442	0.16779999434947968
7jmo.pdb	7jmo_HL_A_NA154A.pdb	-1.3945800065994263	-3.455399990081787
7jmo.pdb	7jmo_HL_A_NA154E.pdb	-0.10318975150585175	-1.874400019645691
7jmo.pdb	7jmo_HL_A_NA154I.pdb	-0.7772290706634521	-2.588200092315674
7jmo.pdb	7jmo_HL_A_NA154P.pdb	-1.4802485704421997	-2.8768999576568604
7jmo.pdb	7jmo_HL_A_NA154V.pdb	-1.1044013500213623	-2.941699981689453
7jmo.pdb	7jmo_HL_A_YA156C.pdb	-0.3390677571296692	-1.9134999513626099
7jmo.pdb	7jmo_HL_A_QA160H.pdb	-0.17734657227993011	0.1298000067472458
7jmo.pdb	7jmo_HL_A_QA160Y.pdb	-9.703289031982422	-5.356900215148926
7jmo.pdb	7jmo_HL_A_YA162F.pdb	0.10867379605770111	0.01940000057220459
7jmo.pdb	7jmo_HL_A_YA162W.pdb	0.2919779419898987	-0.01810000091791153
7jmo.pdb	7jmo_HL_A_NA168A.pdb	-0.29067015647888184	-0.29829999804496765
7jmo.pdb	7jmo_HL_A_NA168S.pdb	-0.26829129457473755	0.11810000240802765
7jmo.pdb	7jmo_HL_A_YA172G.pdb	-1.212456226348877	-1.9726999998092651
7a17.pdb	7a17_B_A_TB28D.pdb	-0.5865755677223206	-1.2101000547409058
7a17.pdb	7a17_B_A_TB28C.pdb	-0.2308739423751831	0.17679999768733978
7a17.pdb	7a17_B_A_TB28I.pdb	0.1003088504076004	0.11299999803304672
7a17.pdb	7a17_B_A_TB28K.pdb	-0.0848490372300148	-0.6960999965667725
7a17.pdb	7a17_B_A_TB28P.pdb	-0.49227041006088257	-0.8300999999046326
7a17.pdb	7a17_B_A_WB53H.pdb	-0.5003122091293335	-1.1871999502182007
7a17.pdb	7a17_B_A_WB53P.pdb	-1.1278342008590698	-1.9436999559402466
7a17.pdb	7a17_B_A_RB99D.pdb	-1.415113925933838	-0.2508000135421753
7a17.pdb	7a17_B_A_RB99S.pdb	-0.9786213040351868	-1.4931999444961548
7a17.pdb	7a17_B_A_AB100F.pdb	-11.752628326416016	-9.8364896774292
7a17.pdb	7a17_B_A_IB101Y.pdb	-24.340747833251953	-19.312490463256836
7a17.pdb	7a17_B_A_EB102M.pdb	0.8982441425323486	0.8001999855041504
7a17.pdb	7a17_B_A_LA100C.pdb	-0.2792865037918091	-0.09939999878406525
7a17.pdb	7a17_B_A_LA100H.pdb	-0.3105694651603699	0.30399999022483826
7a17.pdb	7a17_B_A_LA100W.pdb	-0.19648180902004242	0.8661999702453613
7a17.pdb	7a17_B_A_LA101C.pdb	-0.8033779859542847	-0.42410001158714294
7a17.pdb	7a17_B_A_LA101F.pdb	-2.6236865520477295	-3.5693299770355225
7a17.pdb	7a17_B_A_AA102L.pdb	0.17937301099300385	0.3605000078678131
7a17.pdb	7a17_B_A_AA102P.pdb	0.024643734097480774	-0.38519999384880066
7a17.pdb	7a17_B_A_AA102W.pdb	-0.4321650266647339	0.15919999778270721
7a17.pdb	7a17_B_A_AA102Y.pdb	-0.5601250529289246	-0.6413000226020813
7a17.pdb	7a17_B_A_IA115W.pdb	-0.8536134958267212	-0.7664999961853027
7a17.pdb	7a17_B_A_IA115V.pdb	-0.1486731916666031	0.028999999165534973
7a17.pdb	7a17_B_A_PA117I.pdb	-0.09923134744167328	0.0044999998062849045
7a17.pdb	7a17_B_A_PA117F.pdb	-0.45099562406539917	-0.11180000007152557
7a17.pdb	7a17_B_A_AA120R.pdb	-0.5347518920898438	-0.9794999957084656
7a17.pdb	7a17_B_A_AA120I.pdb	-1.595365285873413	-0.8547999858856201
7a17.pdb	7a17_B_A_AA120L.pdb	0.26660096645355225	0.19949999451637268
7a17.pdb	7a17_B_A_AA120S.pdb	-0.4368170499801636	-0.6419000029563904
7a17.pdb	7a17_B_A_PA121N.pdb	-0.08057796955108643	-0.2597000002861023
7a17.pdb	7a17_B_A_PA121K.pdb	0.11409585177898407	0.24070000648498535
7a17.pdb	7a17_B_A_RA124A.pdb	0.48114967346191406	0.028300000354647636
7a17.pdb	7a17_B_A_RA124C.pdb	0.6696257591247559	0.1256999969482422
7a17.pdb	7a17_B_A_DA125L.pdb	-0.38230836391448975	-0.7975000143051147
7a17.pdb	7a17_B_A_VA126F.pdb	-2.2963669300079346	-2.026599884033203
5ja9.pdb	5ja9_B_D_RB35K.pdb	-0.7461045384407043	-0.9316999912261963
5ja9.pdb	5ja9_B_D_YB37F.pdb	-1.1047751903533936	-0.9329000115394592
5ja9.pdb	5ja9_B_D_FB47I.pdb	-0.0693284124135971	-0.8504999876022339
5ja9.pdb	5ja9_B_D_FB47S.pdb	-0.31104058027267456	-1.8255000114440918
5ja9.pdb	5ja9_B_D_RB99A.pdb	-1.4795150756835938	-4.298900127410889
5ja9.pdb	5ja9_B_D_RB99P.pdb	-1.394187569618225	-3.5899999141693115
5ja9.pdb	5ja9_B_D_SB101Q.pdb	-0.14670035243034363	-0.5928000211715698
5ja9.pdb	5ja9_B_D_SB101L.pdb	0.48983490467071533	0.6417999863624573
5ja9.pdb	5ja9_B_D_LB102A.pdb	-1.5251338481903076	-2.585400104522705
5ja9.pdb	5ja9_B_D_LB102C.pdb	-1.4151619672775269	-2.1029000282287598
5ja9.pdb	5ja9_B_D_LB102P.pdb	-1.2975131273269653	-1.9154000282287598
5ja9.pdb	5ja9_B_D_DB105E.pdb	-3.269221067428589	-3.4154999256134033
5ja9.pdb	5ja9_B_D_DB105G.pdb	-0.7607967853546143	-1.2352999448776245
5ja9.pdb	5ja9_B_D_DB105L.pdb	-1.4225908517837524	-1.777899980545044
5ja9.pdb	5ja9_B_D_DB105T.pdb	-0.3765818178653717	-1.5670000314712524
5ja9.pdb	5ja9_B_D_WB107R.pdb	-1.224346399307251	-0.41600000858306885
5ja9.pdb	5ja9_B_D_WB107N.pdb	-0.8693622946739197	-0.10090000182390213
5ja9.pdb	5ja9_B_D_WB107L.pdb	-0.882384181022644	-0.3160000145435333
5ja9.pdb	5ja9_B_D_WB107V.pdb	-0.8177367448806763	-0.4796000123023987
5ja9.pdb	5ja9_B_D_KD12M.pdb	0.2802037000656128	0.1770000010728836
5ja9.pdb	5ja9_B_D_YD13F.pdb	-0.7171074748039246	-0.7886000275611877
5ja9.pdb	5ja9_B_D_ED16M.pdb	-1.52820885181427	-1.6907000541687012
5ja9.pdb	5ja9_B_D_YD17D.pdb	-0.8667767643928528	0.8550000190734863
5ja9.pdb	5ja9_B_D_YD17I.pdb	-0.6562983989715576	-0.45019999146461487
5ja9.pdb	5ja9_B_D_YD17L.pdb	-0.5671356916427612	-0.49880000948905945
5ja9.pdb	5ja9_B_D_ID58A.pdb	-0.16801126301288605	-0.5315999984741211
5ja9.pdb	5ja9_B_D_ID58L.pdb	-0.3628849983215332	-0.396699994802475
5ja9.pdb	5ja9_B_D_ID73D.pdb	-0.39699044823646545	1.1166000366210938
5ja9.pdb	5ja9_B_D_ID73P.pdb	-0.017882585525512695	-0.14659999310970306
5ja9.pdb	5ja9_B_D_ID73T.pdb	-0.27962738275527954	-0.029999999329447746
5ja9.pdb	5ja9_B_D_ID73Y.pdb	-0.6991910934448242	-0.266400009393692
5ja9.pdb	5ja9_B_D_ED78F.pdb	-0.2675549387931824	-0.5206999778747559
5ja9.pdb	5ja9_B_D_MD79G.pdb	-0.6567736268043518	-2.4358999729156494
5ja9.pdb	5ja9_B_D_MD79Y.pdb	-0.11808796226978302	0.9627000093460083
5ja9.pdb	5ja9_B_D_QD89I.pdb	0.10856674611568451	-0.02969999983906746
5ja9.pdb	5ja9_B_D_QD89T.pdb	0.06574873626232147	-0.41920000314712524
5ja9.pdb	5ja9_B_D_LD90N.pdb	-0.6567131876945496	-1.024899959564209
5ja9.pdb	5ja9_B_D_LD90P.pdb	-0.6955366134643555	-1.5628000497817993
1nca.pdb	1nca_HL_N_YL49A.pdb	-0.6805734038352966	-2.717099905014038
1nca.pdb	1nca_HL_N_YL49H.pdb	-0.6555880308151245	-2.2530999183654785
1nca.pdb	1nca_HL_N_WL50A.pdb	-1.130493402481079	-2.126199960708618
1nca.pdb	1nca_HL_N_TL53Q.pdb	-1.775325894355774	-2.5309998989105225
1nca.pdb	1nca_HL_N_TL53K.pdb	-1.932011365890503	-2.488300085067749
1nca.pdb	1nca_HL_N_TL53P.pdb	-0.35705894231796265	-1.1859999895095825
1nca.pdb	1nca_HL_N_TL53W.pdb	-21.752452850341797	-16.209400177001953
1nca.pdb	1nca_HL_N_IL56Q.pdb	0.04435984790325165	-0.4530999958515167
1nca.pdb	1nca_HL_N_HL91D.pdb	-0.19729219377040863	0.14350000023841858
1nca.pdb	1nca_HL_N_HL91Q.pdb	-0.10638035088777542	0.31139999628067017
1nca.pdb	1nca_HL_N_HL91W.pdb	-1.1679866313934326	-0.14079999923706055
1nca.pdb	1nca_HL_N_SL93G.pdb	-0.5485544800758362	-0.7476000189781189
1nca.pdb	1nca_HL_N_SL93I.pdb	-0.4615432024002075	-0.008999999612569809
1nca.pdb	1nca_HL_N_SL93P.pdb	-1.0366367101669312	-0.5611000061035156
1nca.pdb	1nca_HL_N_SL93T.pdb	-0.7708874940872192	-1.107300043106079
1nca.pdb	1nca_HL_N_PL94S.pdb	-0.2842782735824585	0.47380000352859497
1nca.pdb	1nca_HL_N_TH30E.pdb	-0.1358763873577118	-0.23909999430179596
1nca.pdb	1nca_HL_N_TH30F.pdb	0.02576284110546112	-0.14869999885559082
1nca.pdb	1nca_HL_N_NH31C.pdb	-0.2782254219055176	-0.42590001225471497
1nca.pdb	1nca_HL_N_NH31K.pdb	0.13065998256206512	0.7404000163078308
1nca.pdb	1nca_HL_N_YH32G.pdb	-0.005390480160713196	-0.19589999318122864
1nca.pdb	1nca_HL_N_YH32I.pdb	-0.04746893048286438	-0.25920000672340393
1nca.pdb	1nca_HL_N_NH52D.pdb	-0.3436064124107361	-0.7979999780654907
1nca.pdb	1nca_HL_N_NH52K.pdb	0.06870363652706146	0.4555000066757202
1nca.pdb	1nca_HL_N_NH52P.pdb	0.03136901557445526	-0.1534000039100647
1nca.pdb	1nca_HL_N_NH54E.pdb	0.27792638540267944	-1.033400058746338
1nca.pdb	1nca_HL_N_NH54W.pdb	0.9953796863555908	0.2872999906539917
1nca.pdb	1nca_HL_N_EH100H.pdb	-1.5256330966949463	-0.09229999780654907
1nca.pdb	1nca_HL_N_EH100I.pdb	-1.3695231676101685	-1.7089999914169312
1nca.pdb	1nca_HL_N_EH100Y.pdb	-2.643914222717285	-1.5104000568389893
1nca.pdb	1nca_HL_N_DH101N.pdb	-0.29281139373779297	1.4816999435424805
1nca.pdb	1nca_HL_N_DH101Q.pdb	-0.6743793487548828	0.9977999925613403
1nca.pdb	1nca_HL_N_DH101I.pdb	-0.3279913663864136	0.25220000743865967
1nca.pdb	1nca_HL_N_NH102E.pdb	-1.3065173625946045	-3.2046000957489014
1nca.pdb	1nca_HL_N_NH102K.pdb	1.0053480863571167	1.3203999996185303
1nca.pdb	1nca_HL_N_NH102P.pdb	-4.638668537139893	-4.884200096130371
1nca.pdb	1nca_HL_N_FH103R.pdb	-1.0661301612854004	-0.16259999573230743
1nca.pdb	1nca_HL_N_FH103N.pdb	-0.22824084758758545	-1.6166000366210938
1nca.pdb	1nca_HL_N_FH103D.pdb	-0.373166561126709	-2.349600076675415
1nca.pdb	1nca_HL_N_FH103C.pdb	-0.13400496542453766	-0.7350999712944031
1nca.pdb	1nca_HL_N_LH106G.pdb	0.030864641070365906	-1.1832000017166138
1nca.pdb	1nca_HL_N_LH106W.pdb	-6.472590446472168	-6.312600135803223
1nca.pdb	1nca_HL_N_PN247Q.pdb	-0.38385307788848877	-3.155400037765503
1nca.pdb	1nca_HL_N_PN247E.pdb	-2.262202501296997	-3.6419999599456787
1nca.pdb	1nca_HL_N_PN247F.pdb	-31.924579620361328	-24.375450134277344
1nca.pdb	1nca_HL_N_RN248A.pdb	-0.6714510321617126	-1.0921000242233276
1nca.pdb	1nca_HL_N_RN248H.pdb	-0.4473642110824585	-0.4065999984741211
1nca.pdb	1nca_HL_N_RN248K.pdb	-0.7973226308822632	-0.4675000011920929
1nca.pdb	1nca_HL_N_RN248F.pdb	-0.629629373550415	-1.0852999687194824
1nca.pdb	1nca_HL_N_RN248V.pdb	-1.0823478698730469	-1.3833999633789062
1nca.pdb	1nca_HL_N_PN249R.pdb	-0.6107678413391113	-0.8666999936103821
1nca.pdb	1nca_HL_N_PN249N.pdb	-0.6908943057060242	-0.8113999962806702
1nca.pdb	1nca_HL_N_PN249K.pdb	-0.5954347848892212	-0.6464999914169312
1nca.pdb	1nca_HL_N_PN249M.pdb	-0.3985615372657776	-0.3644999861717224
1nca.pdb	1nca_HL_N_PN249F.pdb	-0.031512513756752014	0.22709999978542328
1nca.pdb	1nca_HL_N_NN250C.pdb	-0.16680499911308289	0.5343000292778015
1nca.pdb	1nca_HL_N_GN263F.pdb	-0.9784363508224487	-1.6292999982833862
1nca.pdb	1nca_HL_N_NN264C.pdb	0.05208952724933624	0.3479999899864197
1nca.pdb	1nca_HL_N_NN264V.pdb	-0.09346775710582733	1.0135999917984009
1nca.pdb	1nca_HL_N_NN267D.pdb	-0.37620943784713745	-0.4587000012397766
1nca.pdb	1nca_HL_N_NN267C.pdb	-0.05872221291065216	0.5117999911308289
1nca.pdb	1nca_HL_N_NN267I.pdb	-0.05698877573013306	0.7222999930381775
1nca.pdb	1nca_HL_N_IN286C.pdb	-0.11821587383747101	-0.012000000104308128
1nca.pdb	1nca_HL_N_SN287G.pdb	-0.15746407210826874	-0.07859999686479568
1nca.pdb	1nca_HL_N_IN288D.pdb	-0.9573848247528076	-2.3761000633239746
1nca.pdb	1nca_HL_N_AN289K.pdb	-2.8824222087860107	-0.9126999974250793
1nca.pdb	1nca_HL_N_AN289P.pdb	-1.0755201578140259	-1.4069000482559204
1nca.pdb	1nca_HL_N_SN290E.pdb	-0.7727659940719604	-0.08630000054836273
1nca.pdb	1nca_HL_N_SN290H.pdb	-0.2166602462530136	0.1671999990940094
1nca.pdb	1nca_HL_N_SN290T.pdb	0.13679568469524384	1.7860000133514404
1nca.pdb	1nca_HL_N_LN318E.pdb	-0.6852709054946899	-1.0793999433517456
1nca.pdb	1nca_HL_N_LN318K.pdb	-0.688768744468689	-0.2872999906539917
1nca.pdb	1nca_HL_N_NN319Q.pdb	-1.7792980670928955	-4.426499843597412
1nca.pdb	1nca_HL_N_NN319I.pdb	-4.940681457519531	-3.4463999271392822
1nca.pdb	1nca_HL_N_NN319S.pdb	-0.8492008447647095	-2.425800085067749
1nca.pdb	1nca_HL_N_DN321Q.pdb	-0.013213351368904114	0.5766000151634216
1nca.pdb	1nca_HL_N_DN321T.pdb	-0.003766670823097229	0.0722000002861023
1nca.pdb	1nca_HL_N_PN352R.pdb	-0.49553436040878296	0.06809999793767929
1nca.pdb	1nca_HL_N_PN352C.pdb	-0.5443688035011292	-1.2942999601364136
1nca.pdb	1nca_HL_N_PN352M.pdb	0.3091449737548828	-0.6407999992370605
1nca.pdb	1nca_HL_N_KN356G.pdb	0.4294068217277527	-0.2637999951839447
1nca.pdb	1nca_HL_N_KN356H.pdb	0.2948293685913086	-0.26669999957084656
1nca.pdb	1nca_HL_N_KN356I.pdb	0.32350224256515503	-0.3172999918460846
4ypg.pdb	4ypg_HL_D_SH31G.pdb	0.07372669875621796	0.18410000205039978
4ypg.pdb	4ypg_HL_D_SH31F.pdb	0.13287286460399628	0.9585000276565552
4ypg.pdb	4ypg_HL_D_SH31Y.pdb	-0.14085188508033752	0.6705999970436096
4ypg.pdb	4ypg_HL_D_YH32A.pdb	0.4438130259513855	-0.30070000886917114
4ypg.pdb	4ypg_HL_D_YH32R.pdb	0.13816748559474945	-2.1500000953674316
4ypg.pdb	4ypg_HL_D_YH32C.pdb	0.27848780155181885	-0.23639999330043793
4ypg.pdb	4ypg_HL_D_YH32P.pdb	0.25130486488342285	-0.4542999863624573
4ypg.pdb	4ypg_HL_D_SH33K.pdb	-3.628345251083374	-0.38029998540878296
4ypg.pdb	4ypg_HL_D_WH47A.pdb	-0.08121617138385773	-0.6705999970436096
4ypg.pdb	4ypg_HL_D_WH47P.pdb	-0.11962147057056427	-0.6557999849319458
4ypg.pdb	4ypg_HL_D_WH47T.pdb	-0.2608768939971924	-0.5932999849319458
4ypg.pdb	4ypg_HL_D_WH50Q.pdb	-2.087270736694336	-2.3935999870300293
4ypg.pdb	4ypg_HL_D_WH50I.pdb	-1.6235898733139038	-1.9392999410629272
4ypg.pdb	4ypg_HL_D_SH52H.pdb	-8.617040634155273	-14.889579772949219
4ypg.pdb	4ypg_HL_D_YH54K.pdb	-0.08940091729164124	0.3264999985694885
4ypg.pdb	4ypg_HL_D_YH54M.pdb	0.04761168360710144	0.3449000120162964
4ypg.pdb	4ypg_HL_D_NH55E.pdb	0.23469354212284088	0.1673000007867813
4ypg.pdb	4ypg_HL_D_PH100N.pdb	-1.8455326557159424	-5.021699905395508
4ypg.pdb	4ypg_HL_D_PH100H.pdb	-7.5826826095581055	-10.334970474243164
4ypg.pdb	4ypg_HL_D_PH100T.pdb	-1.0321145057678223	-2.158900022506714
4ypg.pdb	4ypg_HL_D_IH101L.pdb	-0.13626065850257874	0.15049999952316284
4ypg.pdb	4ypg_HL_D_IH101M.pdb	-0.1336078941822052	0.03099999949336052
4ypg.pdb	4ypg_HL_D_AH102E.pdb	-0.852814257144928	-4.099100112915039
4ypg.pdb	4ypg_HL_D_AH102W.pdb	-9.04684066772461	-10.535309791564941
4ypg.pdb	4ypg_HL_D_YH105A.pdb	0.16151903569698334	-0.34290000796318054
4ypg.pdb	4ypg_HL_D_YH105F.pdb	-0.1673063188791275	0.0348999984562397
4ypg.pdb	4ypg_HL_D_SL28N.pdb	0.0630049854516983	0.1282999962568283
4ypg.pdb	4ypg_HL_D_SL28C.pdb	-0.13474373519420624	0.6053000092506409
4ypg.pdb	4ypg_HL_D_SL28M.pdb	0.24755336344242096	0.7505000233650208
4ypg.pdb	4ypg_HL_D_SL28P.pdb	0.10412029922008514	0.5799000263214111
4ypg.pdb	4ypg_HL_D_VL29A.pdb	-0.3823077082633972	-0.241799995303154
4ypg.pdb	4ypg_HL_D_SL31E.pdb	-0.24372835457324982	-2.67549991607666
4ypg.pdb	4ypg_HL_D_SL31L.pdb	0.09101398289203644	1.0542000532150269
4ypg.pdb	4ypg_HL_D_SL31F.pdb	-5.2809224128723145	-2.7479000091552734
4ypg.pdb	4ypg_HL_D_YL33V.pdb	0.08786715567111969	-1.054800033569336
4ypg.pdb	4ypg_HL_D_GL51Q.pdb	-0.9950525760650635	-2.2562999725341797
4ypg.pdb	4ypg_HL_D_GL51I.pdb	-4.965932846069336	-3.708400011062622
4ypg.pdb	4ypg_HL_D_AL52D.pdb	-0.20394687354564667	0.35409998893737793
4ypg.pdb	4ypg_HL_D_AL52C.pdb	-0.11278679966926575	-0.04529999941587448
4ypg.pdb	4ypg_HL_D_AL52T.pdb	-0.7242342233657837	-0.2685000002384186
4ypg.pdb	4ypg_HL_D_SL54N.pdb	0.388708233833313	0.9848999977111816
4ypg.pdb	4ypg_HL_D_SL54Q.pdb	0.5753825902938843	1.2827999591827393
4ypg.pdb	4ypg_HL_D_SL54E.pdb	-0.747486412525177	-0.39259999990463257
4ypg.pdb	4ypg_HL_D_RL55Q.pdb	-0.14462052285671234	-0.1412000060081482
4ypg.pdb	4ypg_HL_D_RL55T.pdb	-0.27219200134277344	-0.18410000205039978
4ypg.pdb	4ypg_HL_D_RL55Y.pdb	-0.40717875957489014	-0.049800001084804535
4ypg.pdb	4ypg_HL_D_SL68D.pdb	-0.306568443775177	0.4027999937534332
4ypg.pdb	4ypg_HL_D_SL68G.pdb	-0.3738866150379181	-0.10000000149011612
4ypg.pdb	4ypg_HL_D_SL68T.pdb	-0.14171412587165833	0.3824999928474426
4ypg.pdb	4ypg_HL_D_YL92A.pdb	0.2988119125366211	-0.2930999994277954
4ypg.pdb	4ypg_HL_D_YL92H.pdb	0.2031877487897873	0.46309998631477356
4ypg.pdb	4ypg_HL_D_SL95E.pdb	-0.2877369523048401	-0.76910001039505
4ypg.pdb	4ypg_HL_D_SL95H.pdb	0.014284953474998474	-0.4666000008583069
4ypg.pdb	4ypg_HL_D_SL95V.pdb	0.0013595372438430786	-0.7735000252723694
4ypg.pdb	4ypg_HL_D_RL97G.pdb	0.17587976157665253	-1.4594000577926636
4ypg.pdb	4ypg_HL_D_RL97T.pdb	0.1170349270105362	-1.3824000358581543
4ypg.pdb	4ypg_HL_D_SD2A.pdb	0.9401767253875732	1.009600043296814
4ypg.pdb	4ypg_HL_D_SD2N.pdb	-1.723270058631897	-0.8475000262260437
4ypg.pdb	4ypg_HL_D_SD2G.pdb	0.7611954212188721	1.273300051689148
4ypg.pdb	4ypg_HL_D_DD4L.pdb	0.07180927693843842	0.09740000218153
4ypg.pdb	4ypg_HL_D_DD4M.pdb	0.06558842957019806	0.05009999871253967
4ypg.pdb	4ypg_HL_D_ID55D.pdb	-0.5985637903213501	0.8546000123023987
4ypg.pdb	4ypg_HL_D_ID55F.pdb	-0.4083865284919739	0.05209999904036522
4ypg.pdb	4ypg_HL_D_ID55S.pdb	-0.37104523181915283	0.08500000089406967
4ypg.pdb	4ypg_HL_D_ID55V.pdb	-0.20914620161056519	0.08540000021457672
4ypg.pdb	4ypg_HL_D_PD56E.pdb	-0.2600371837615967	-0.5881999731063843
4ypg.pdb	4ypg_HL_D_PD56I.pdb	0.002575621008872986	-0.21739999949932098
4ypg.pdb	4ypg_HL_D_HD59S.pdb	-0.5280007123947144	-0.35989999771118164
4ypg.pdb	4ypg_HL_D_QD63N.pdb	0.09558109939098358	1.1992000341415405
4ypg.pdb	4ypg_HL_D_QD63D.pdb	-0.2877371907234192	1.1287000179290771
4ypg.pdb	4ypg_HL_D_QD63H.pdb	-1.1606090068817139	-0.5985000133514404
4ypg.pdb	4ypg_HL_D_QD63L.pdb	0.5614839196205139	2.514400005340576
4ypg.pdb	4ypg_HL_D_QD63S.pdb	-0.5945588946342468	1.2245999574661255
4ypg.pdb	4ypg_HL_D_QD64A.pdb	0.024058133363723755	0.19300000369548798
4ypg.pdb	4ypg_HL_D_QD64D.pdb	-0.2658742666244507	-0.30979999899864197
4ypg.pdb	4ypg_HL_D_QD64Y.pdb	-0.436191201210022	0.2816999852657318
4ypg.pdb	4ypg_HL_D_FD66K.pdb	-0.5952365398406982	-0.7437999844551086
4ypg.pdb	4ypg_HL_D_FD66T.pdb	-0.5145025253295898	-0.9327999949455261
4ypg.pdb	4ypg_HL_D_FD66V.pdb	-0.3323129415512085	-0.9911999702453613
4ypg.pdb	4ypg_HL_D_ND67A.pdb	0.1084180623292923	0.1891999989748001
4ypg.pdb	4ypg_HL_D_ND67R.pdb	0.08189676702022552	-0.24500000476837158
4ypg.pdb	4ypg_HL_D_ND67G.pdb	-0.013576820492744446	-0.16529999673366547
4ypg.pdb	4ypg_HL_D_ND67L.pdb	0.3365914821624756	0.5403000116348267
4ypg.pdb	4ypg_HL_D_TD88E.pdb	-0.11941102147102356	0.07440000027418137
4ypg.pdb	4ypg_HL_D_TD88K.pdb	-0.20540355145931244	-0.3644999861717224
4ypg.pdb	4ypg_HL_D_TD88M.pdb	0.08261920511722565	0.24719999730587006
4ypg.pdb	4ypg_HL_D_TD88P.pdb	-0.39927583932876587	-0.15860000252723694
4ypg.pdb	4ypg_HL_D_YD91R.pdb	-0.6505644917488098	-1.9275000095367432
4ypg.pdb	4ypg_HL_D_YD91L.pdb	0.17823056876659393	0.4368000030517578
4ypg.pdb	4ypg_HL_D_QD92F.pdb	0.030143246054649353	2.2555999755859375
4ypg.pdb	4ypg_HL_D_QD92Y.pdb	-0.3596819043159485	1.9150999784469604
4ypg.pdb	4ypg_HL_D_LD94T.pdb	-0.709503710269928	0.8202999830245972
4ypg.pdb	4ypg_HL_D_ND95G.pdb	-0.3931262493133545	0.9674999713897705
4ypg.pdb	4ypg_HL_D_ND95M.pdb	1.05754554271698	1.8878999948501587
4ypg.pdb	4ypg_HL_D_ED98R.pdb	-3.4686076641082764	-5.242700099945068
4ypg.pdb	4ypg_HL_D_ED98I.pdb	-1.1727373600006104	-0.23759999871253967
4ypg.pdb	4ypg_HL_D_ED98K.pdb	-0.28044945001602173	-0.5320000052452087
4ypg.pdb	4ypg_HL_D_ED98M.pdb	0.5237476825714111	1.1105999946594238
4ypg.pdb	4ypg_HL_D_ED98S.pdb	-0.7058945894241333	-0.27489998936653137
4ypg.pdb	4ypg_HL_D_AD99Y.pdb	-20.358657836914062	-17.779949188232422
4ypg.pdb	4ypg_HL_D_VD101D.pdb	0.22916005551815033	0.6089000105857849
4ypg.pdb	4ypg_HL_D_ID102M.pdb	0.15153686702251434	0.2606000006198883
4ypg.pdb	4ypg_HL_D_ID102V.pdb	-0.5452272295951843	-0.7422999739646912
4ypg.pdb	4ypg_HL_D_PD111L.pdb	-0.20863407850265503	-0.061400000005960464
4ypg.pdb	4ypg_HL_D_MD113E.pdb	-0.8392150402069092	-1.6999000310897827
4ypg.pdb	4ypg_HL_D_MD113K.pdb	-0.758122980594635	-0.602400004863739
4ypg.pdb	4ypg_HL_D_MD113F.pdb	-2.411288022994995	-2.1154000759124756
4ypg.pdb	4ypg_HL_D_ED115A.pdb	-0.36551541090011597	-1.8519999980926514
4ypg.pdb	4ypg_HL_D_ED115G.pdb	-0.42495691776275635	-2.1982998847961426
4ypg.pdb	4ypg_HL_D_ED115L.pdb	-0.28720811009407043	-0.8567000031471252
4ypg.pdb	4ypg_HL_D_ID118A.pdb	-0.06905131042003632	0.4302999973297119
4ypg.pdb	4ypg_HL_D_RD122N.pdb	-0.19775505363941193	-0.8701000213623047
4ypg.pdb	4ypg_HL_D_RD122H.pdb	-0.08062495291233063	-1.0520000457763672
4ypg.pdb	4ypg_HL_D_RD122S.pdb	-0.2783912420272827	-0.45719999074935913
4ypg.pdb	4ypg_HL_D_RD122W.pdb	-0.002417266368865967	-1.0011999607086182
7mta.pdb	7mta_HL_G_YH52E.pdb	-0.6674632430076599	-1.284190058708191
7mta.pdb	7mta_HL_G_YH54H.pdb	-0.6816079020500183	-0.571179986000061
7mta.pdb	7mta_HL_G_GH56W.pdb	-0.00030709803104400635	0.47925999760627747
7mta.pdb	7mta_HL_G_GH56Y.pdb	-0.22156985104084015	-0.3166300058364868
7mta.pdb	7mta_HL_G_SH57A.pdb	0.06587277352809906	0.15166999399662018
7mta.pdb	7mta_HL_G_SH57E.pdb	0.3712087869644165	0.7716100215911865
7mta.pdb	7mta_HL_G_SH57H.pdb	-0.013298854231834412	0.5169199705123901
7mta.pdb	7mta_HL_G_WH102L.pdb	0.3568223714828491	-0.03528999909758568
7mta.pdb	7mta_HL_G_WH104D.pdb	-0.5586928129196167	-1.3924200534820557
7mta.pdb	7mta_HL_G_WH104M.pdb	0.02814464271068573	0.021330000832676888
7mta.pdb	7mta_HL_G_AH105S.pdb	0.2560056447982788	0.7034400105476379
7mta.pdb	7mta_HL_G_NH106C.pdb	-0.27268317341804504	0.08333999663591385
7mta.pdb	7mta_HL_G_NH106H.pdb	-0.11820273101329803	0.08502999693155289
7mta.pdb	7mta_HL_G_TH107R.pdb	0.34122174978256226	1.5417100191116333
7mta.pdb	7mta_HL_G_TH107G.pdb	0.10764811933040619	-0.956030011177063
7mta.pdb	7mta_HL_G_SL31D.pdb	-0.6011873483657837	-1.4153300523757935
7mta.pdb	7mta_HL_G_PG256N.pdb	-0.9439454674720764	-0.326229989528656
7mta.pdb	7mta_HL_G_PG256I.pdb	-0.26732850074768066	0.5465700030326843
7mta.pdb	7mta_HL_G_PG256K.pdb	-0.16537366807460785	1.0139700174331665
7mta.pdb	7mta_HL_G_DG260Q.pdb	0.5456079244613647	1.4229099750518799
7mta.pdb	7mta_HL_G_DG260I.pdb	0.09744863212108612	0.478769987821579
7mta.pdb	7mta_HL_G_DG260M.pdb	0.4925970435142517	1.341670036315918
7mta.pdb	7mta_HL_G_DG260W.pdb	0.2550463080406189	1.7265599966049194
7mta.pdb	7mta_HL_G_EG263A.pdb	0.1567416936159134	-0.2148600071668625
7mta.pdb	7mta_HL_G_AG264M.pdb	-1.6933196783065796	-2.2073099613189697
7mta.pdb	7mta_HL_G_QG267N.pdb	-0.3800354301929474	-0.3818199932575226
7mta.pdb	7mta_HL_G_EG271G.pdb	-0.29299622774124146	0.03819999843835831
7mta.pdb	7mta_HL_G_EG271L.pdb	-0.16145506501197815	0.005859999917447567
7mta.pdb	7mta_HL_G_LG274G.pdb	-0.21049688756465912	-1.3371599912643433
7mta.pdb	7mta_HL_G_LG274M.pdb	-0.37516945600509644	-0.22542999684810638
7mta.pdb	7mta_HL_G_TG286Q.pdb	-0.09133999049663544	-0.03874000161886215
7mta.pdb	7mta_HL_G_TG286L.pdb	0.21140281856060028	0.9401299953460693
7mta.pdb	7mta_HL_G_HG287A.pdb	0.3760662078857422	-0.15512999892234802
7mta.pdb	7mta_HL_G_PG288A.pdb	-0.6452396512031555	-1.2140799760818481
7mta.pdb	7mta_HL_G_PG288C.pdb	-0.5558868050575256	-0.917110025882721
7mta.pdb	7mta_HL_G_PG288E.pdb	-1.0178513526916504	-0.156700000166893
7mta.pdb	7mta_HL_G_RG291L.pdb	-0.31402140855789185	-0.4727799892425537
6hga.pdb	6hga_HL_B_HH51Q.pdb	-0.7640615105628967	0.013700000010430813
6hga.pdb	6hga_HL_B_YH53T.pdb	-0.969603955745697	-1.6305999755859375
6hga.pdb	6hga_HL_B_WH54L.pdb	-0.336167573928833	-0.35420000553131104
6hga.pdb	6hga_HL_B_YH59D.pdb	-0.7872365117073059	-1.3365000486373901
6hga.pdb	6hga_HL_B_YH59Q.pdb	-0.30002638697624207	-1.1396000385284424
6hga.pdb	6hga_HL_B_MH101F.pdb	-0.8908805847167969	0.24269999563694
6hga.pdb	6hga_HL_B_DL1R.pdb	-0.41103994846343994	-0.18799999356269836
6hga.pdb	6hga_HL_B_DL1G.pdb	-0.14438532292842865	-0.015200000256299973
6hga.pdb	6hga_HL_B_DL1M.pdb	-0.08796446025371552	-0.16529999673366547
6hga.pdb	6hga_HL_B_RL24H.pdb	0.16321294009685516	-0.09769999980926514
6hga.pdb	6hga_HL_B_RL24I.pdb	0.2300562709569931	-0.23770000040531158
6hga.pdb	6hga_HL_B_RL24F.pdb	0.11860789358615875	-0.26249998807907104
6hga.pdb	6hga_HL_B_RL24T.pdb	0.0676308423280716	-0.2721000015735626
6hga.pdb	6hga_HL_B_SL26D.pdb	-0.9116738438606262	-1.1898000240325928
6hga.pdb	6hga_HL_B_SL26Y.pdb	-0.6405802965164185	-0.5604000091552734
6hga.pdb	6hga_HL_B_QL27W.pdb	-0.007793322205543518	1.4728000164031982
6hga.pdb	6hga_HL_B_SL28C.pdb	-0.17959126830101013	0.40950000286102295
6hga.pdb	6hga_HL_B_SL28Y.pdb	-9.689807891845703	-5.347400188446045
6hga.pdb	6hga_HL_B_VL30A.pdb	-0.34309810400009155	-0.23029999434947968
6hga.pdb	6hga_HL_B_VL30L.pdb	-0.2565266788005829	0.5978000164031982
6hga.pdb	6hga_HL_B_VL30M.pdb	0.020949557423591614	0.6452000141143799
6hga.pdb	6hga_HL_B_HL31K.pdb	-0.5959635376930237	-1.4778000116348267
6hga.pdb	6hga_HL_B_HL31V.pdb	-0.05252164602279663	-0.9399999976158142
6hga.pdb	6hga_HL_B_NL33E.pdb	-0.1638759970664978	0.18320000171661377
6hga.pdb	6hga_HL_B_NL33P.pdb	0.21618975698947906	0.42590001225471497
6hga.pdb	6hga_HL_B_YL37R.pdb	-0.7649653553962708	-0.4129999876022339
6hga.pdb	6hga_HL_B_YL37W.pdb	0.28888463973999023	0.5625
6hga.pdb	6hga_HL_B_SL72D.pdb	-0.15307921171188354	1.2244000434875488
6hga.pdb	6hga_HL_B_SL72V.pdb	-0.06863301992416382	0.7404000163078308
6hga.pdb	6hga_HL_B_NL96C.pdb	-0.11435587704181671	0.15729999542236328
6hga.pdb	6hga_HL_B_NL96I.pdb	-0.20615103840827942	-0.35339999198913574
6hga.pdb	6hga_HL_B_TL97F.pdb	-2.2376294136047363	-1.6672999858856201
6hga.pdb	6hga_HL_B_TL97W.pdb	-1.0090755224227905	0.9799000024795532
6hga.pdb	6hga_HL_B_HL98N.pdb	-0.32717108726501465	-0.6223000288009644
6hga.pdb	6hga_HL_B_HL98I.pdb	-0.0433214008808136	0.3197999894618988
6hga.pdb	6hga_HL_B_VL99N.pdb	-0.3326207995414734	-1.0634000301361084
6hga.pdb	6hga_HL_B_VL99E.pdb	-0.6337152719497681	-0.21899999678134918
6hga.pdb	6hga_HL_B_KB215R.pdb	0.013078197836875916	0.9097999930381775
6hga.pdb	6hga_HL_B_SB217G.pdb	-0.006810829043388367	-0.08609999716281891
6hga.pdb	6hga_HL_B_RB222K.pdb	0.03905579447746277	0.20389999449253082
6hga.pdb	6hga_HL_B_LB223Q.pdb	-0.47820478677749634	-0.20360000431537628
6hga.pdb	6hga_HL_B_LB223S.pdb	-0.3586037755012512	2.1486001014709473
6hga.pdb	6hga_HL_B_LB223Y.pdb	-0.31135690212249756	0.11749999970197678
6hga.pdb	6hga_HL_B_EB225N.pdb	0.4870021343231201	0.35010001063346863
6hga.pdb	6hga_HL_B_EB225D.pdb	0.611987292766571	0.6237000226974487
6hga.pdb	6hga_HL_B_EB225Q.pdb	0.5800992250442505	0.2387000024318695
6hga.pdb	6hga_HL_B_EB225P.pdb	0.45286500453948975	0.24060000479221344
6hga.pdb	6hga_HL_B_EB225S.pdb	0.5287034511566162	0.1420000046491623
6hga.pdb	6hga_HL_B_EB260N.pdb	-1.5189675092697144	-0.27480000257492065
6hga.pdb	6hga_HL_B_EB260D.pdb	-2.0280370712280273	0.2572999894618988
6hga.pdb	6hga_HL_B_FB261N.pdb	-2.305699348449707	-4.097599983215332
6hga.pdb	6hga_HL_B_RB262P.pdb	-6.812572479248047	-4.420100212097168
6hga.pdb	6hga_HL_B_HB263I.pdb	-2.6976993083953857	-2.1085000038146973
6q18.pdb	6q18_HL_A_SH30C.pdb	-0.014396920800209045	0.16169999539852142
6q18.pdb	6q18_HL_A_SH30K.pdb	-0.21603555977344513	0.07039999961853027
6q18.pdb	6q18_HL_A_SH31N.pdb	-0.4962891936302185	-2.422499895095825
6q18.pdb	6q18_HL_A_SH31F.pdb	-3.7225587368011475	-4.185999870300293
6q18.pdb	6q18_HL_A_SH32M.pdb	-3.4195947647094727	-1.8163000345230103
6q18.pdb	6q18_HL_A_NH33G.pdb	-0.09057538211345673	-1.0848000049591064
6q18.pdb	6q18_HL_A_NH33W.pdb	-13.603768348693848	-10.734399795532227
6q18.pdb	6q18_HL_A_NH33V.pdb	-0.33810311555862427	-0.96670001745224
6q18.pdb	6q18_HL_A_QH53T.pdb	-0.3955191373825073	-1.676800012588501
6q18.pdb	6q18_HL_A_HH54D.pdb	-0.4279524087905884	0.3043000102043152
6q18.pdb	6q18_HL_A_HH54G.pdb	-0.35116904973983765	-0.21170000731945038
6q18.pdb	6q18_HL_A_HH54Y.pdb	-0.42252522706985474	0.03530000150203705
6q18.pdb	6q18_HL_A_GH56L.pdb	-0.02667541801929474	-1.8557000160217285
6q18.pdb	6q18_HL_A_GH56T.pdb	-2.090728282928467	-2.786099910736084
6q18.pdb	6q18_HL_A_PH101R.pdb	-7.494361877441406	-5.316999912261963
6q18.pdb	6q18_HL_A_PH101C.pdb	-1.6659280061721802	-2.118000030517578
6q18.pdb	6q18_HL_A_PH101G.pdb	-0.8454728126525879	-1.4652999639511108
6q18.pdb	6q18_HL_A_PH101I.pdb	-6.025551795959473	-5.081200122833252
6q18.pdb	6q18_HL_A_PH101K.pdb	-7.448550701141357	-6.839799880981445
6q18.pdb	6q18_HL_A_YH102L.pdb	0.23573778569698334	0.2662000060081482
6q18.pdb	6q18_HL_A_YH102K.pdb	-0.015801802277565002	0.6051999926567078
6q18.pdb	6q18_HL_A_CH103T.pdb	-0.12667573988437653	-0.22040000557899475
6q18.pdb	6q18_HL_A_TH104G.pdb	-0.13722248375415802	-1.0540000200271606
6q18.pdb	6q18_HL_A_TH104H.pdb	-1.1309471130371094	-0.5250999927520752
6q18.pdb	6q18_HL_A_TH104V.pdb	0.5920607447624207	0.6366999745368958
6q18.pdb	6q18_HL_A_SH105E.pdb	-0.7037214040756226	-3.8673999309539795
6q18.pdb	6q18_HL_A_SH105I.pdb	-0.5683543682098389	-1.7355999946594238
6q18.pdb	6q18_HL_A_SH105W.pdb	-0.5555626749992371	-3.1623001098632812
6q18.pdb	6q18_HL_A_SH105V.pdb	-0.23479564487934113	-1.6718000173568726
6q18.pdb	6q18_HL_A_AH106R.pdb	-0.5418074727058411	-0.9380000233650208
6q18.pdb	6q18_HL_A_AH106F.pdb	0.5212457180023193	-0.2515000104904175
6q18.pdb	6q18_HL_A_SH107H.pdb	-20.841506958007812	-19.166889190673828
6q18.pdb	6q18_HL_A_CH108H.pdb	-11.015081405639648	-11.077099800109863
6q18.pdb	6q18_HL_A_PH109A.pdb	-1.0412795543670654	-1.788599967956543
6q18.pdb	6q18_HL_A_PH109N.pdb	-1.3135569095611572	-3.0404000282287598
6q18.pdb	6q18_HL_A_PH109G.pdb	-1.0722345113754272	-2.7016000747680664
6q18.pdb	6q18_HL_A_PH109H.pdb	-16.41415023803711	-14.199899673461914
6q18.pdb	6q18_HL_A_DH110G.pdb	-0.7518652677536011	-1.2711000442504883
6q18.pdb	6q18_HL_A_DH110W.pdb	-0.19155174493789673	0.4666000008583069
6q18.pdb	6q18_HL_A_YH112L.pdb	-1.8425605297088623	-3.696500062942505
6q18.pdb	6q18_HL_A_YA44I.pdb	0.4949977397918701	0.125900000333786
6q18.pdb	6q18_HL_A_YA44P.pdb	0.5724671483039856	0.4352000057697296
6q18.pdb	6q18_HL_A_VA84L.pdb	-0.12046519666910172	-0.16920000314712524
6q18.pdb	6q18_HL_A_TA85H.pdb	-0.717589795589447	0.09640000015497208
6q18.pdb	6q18_HL_A_TA85F.pdb	-1.633795976638794	-1.7742999792099
6q18.pdb	6q18_HL_A_TA85P.pdb	0.15418772399425507	0.4975999891757965
6q18.pdb	6q18_HL_A_AA86R.pdb	0.3226991891860962	0.930400013923645
6q18.pdb	6q18_HL_A_AA86T.pdb	-0.4944443106651306	-0.06729999929666519
6q18.pdb	6q18_HL_A_SA94I.pdb	-0.3481796383857727	-0.24799999594688416
6q18.pdb	6q18_HL_A_SA94W.pdb	-0.20347435772418976	-0.1941000074148178
6q18.pdb	6q18_HL_A_WA102A.pdb	-0.9487128853797913	-2.3519999980926514
6q18.pdb	6q18_HL_A_WA102K.pdb	-0.9162110090255737	-1.7828999757766724
6q18.pdb	6q18_HL_A_WA102M.pdb	-0.9885003566741943	-1.0023000240325928
6q18.pdb	6q18_HL_A_WA102V.pdb	-1.0927510261535645	-1.5497000217437744
6q18.pdb	6q18_HL_A_TA104F.pdb	-0.5693325400352478	-0.9689000248908997
6q18.pdb	6q18_HL_A_TA104V.pdb	-0.5807194709777832	-0.15569999814033508
6q18.pdb	6q18_HL_A_EA105Q.pdb	-0.7893024682998657	-2.6117000579833984
6q18.pdb	6q18_HL_A_EA105I.pdb	-0.6265064477920532	-1.7943999767303467
6q18.pdb	6q18_HL_A_EA105K.pdb	-1.8705934286117554	-5.2835001945495605
6q18.pdb	6q18_HL_A_EA105P.pdb	-2.5706350803375244	-4.113100051879883
6q18.pdb	6q18_HL_A_NA107M.pdb	0.0969415158033371	0.5001999735832214
6q18.pdb	6q18_HL_A_NA107W.pdb	-0.003616437315940857	-0.06949999928474426
6q18.pdb	6q18_HL_A_NA107V.pdb	-0.5790103077888489	-0.3111000061035156
6q18.pdb	6q18_HL_A_GA108A.pdb	-5.317694187164307	-4.842800140380859
6q18.pdb	6q18_HL_A_GA108N.pdb	-17.02790069580078	-15.880880355834961
6q18.pdb	6q18_HL_A_GA108C.pdb	-9.021618843078613	-9.214099884033203
6q18.pdb	6q18_HL_A_GA108M.pdb	-6.197854518890381	-4.974699974060059
6q18.pdb	6q18_HL_A_GA108P.pdb	-14.993107795715332	-13.808300018310547
6q18.pdb	6q18_HL_A_GA108W.pdb	-31.12992286682129	-23.840410232543945
6q18.pdb	6q18_HL_A_PA134S.pdb	-0.6164908409118652	0.0722000002861023
6q18.pdb	6q18_HL_A_NA136A.pdb	-1.1218020915985107	0.8539999723434448
6q18.pdb	6q18_HL_A_NA136D.pdb	-1.2760037183761597	-0.7317000031471252
6q18.pdb	6q18_HL_A_NA136H.pdb	-1.3306148052215576	-0.5685999989509583
6q18.pdb	6q18_HL_A_NA136Y.pdb	-1.0536936521530151	-0.34040001034736633
6q18.pdb	6q18_HL_A_RA138K.pdb	-0.5667274594306946	-1.4120999574661255
6q18.pdb	6q18_HL_A_DA139L.pdb	-5.663433074951172	-8.007800102233887
6q18.pdb	6q18_HL_A_RA141T.pdb	-0.6449481844902039	-2.5220999717712402
6q18.pdb	6q18_HL_A_IA143D.pdb	-0.8124387264251709	-2.872999906539917
6q18.pdb	6q18_HL_A_IA143Q.pdb	-0.29362207651138306	-1.5413000583648682
6q18.pdb	6q18_HL_A_IA143F.pdb	-3.6979260444641113	-4.7993998527526855
6q18.pdb	6q18_HL_A_IA143T.pdb	-0.5513219833374023	-0.5999000072479248
6q18.pdb	6q18_HL_A_HA145R.pdb	-0.015220507979393005	0.4747999906539917
6q18.pdb	6q18_HL_A_GA174A.pdb	-0.1824377477169037	-0.06960000097751617
6q18.pdb	6q18_HL_A_GA174N.pdb	-0.07971154153347015	-0.07240000367164612
6q18.pdb	6q18_HL_A_GA174K.pdb	-0.19967487454414368	0.025800000876188278
6q18.pdb	6q18_HL_A_GA174F.pdb	-0.1193026751279831	0.07410000264644623
6q18.pdb	6q18_HL_A_GA174S.pdb	-0.25388967990875244	-0.07020000368356705
6q18.pdb	6q18_HL_A_QA175N.pdb	0.003340587019920349	-0.07580000162124634
6q18.pdb	6q18_HL_A_QA175G.pdb	0.20460174977779388	-0.1574999988079071
6q18.pdb	6q18_HL_A_QA175M.pdb	0.04142075777053833	0.38339999318122864
6q18.pdb	6q18_HL_A_QA175T.pdb	-0.18995922803878784	0.10830000042915344
6q18.pdb	6q18_HL_A_EA176W.pdb	-1.4943177700042725	-2.0508999824523926
6q18.pdb	6q18_HL_A_GA177D.pdb	-0.9489114284515381	-1.1007000207901
6q18.pdb	6q18_HL_A_GA177C.pdb	-2.0173747539520264	-1.226099967956543
6q18.pdb	6q18_HL_A_GA177T.pdb	-0.7094044089317322	-1.6181000471115112
6q18.pdb	6q18_HL_A_GA177Y.pdb	-36.17269515991211	-34.73244094848633
2vxs.pdb	2vxs_JN_D_SJ54Q.pdb	-0.051952436566352844	0.5619999766349792
2vxs.pdb	2vxs_JN_D_SJ54E.pdb	-0.07728613913059235	0.03370000049471855
2vxs.pdb	2vxs_JN_D_YJ59D.pdb	-0.061875976622104645	-0.17800000309944153
2vxs.pdb	2vxs_JN_D_YJ59Q.pdb	-0.002518787980079651	-0.38019999861717224
2vxs.pdb	2vxs_JN_D_YJ59E.pdb	0.08913655579090118	-0.10830000042915344
2vxs.pdb	2vxs_JN_D_YJ59F.pdb	-0.10682620853185654	-0.07639999687671661
2vxs.pdb	2vxs_JN_D_LJ100N.pdb	-0.49284863471984863	-0.6439999938011169
2vxs.pdb	2vxs_JN_D_LJ100S.pdb	-0.9447571039199829	-0.6697999835014343
2vxs.pdb	2vxs_JN_D_IJ101P.pdb	-0.8791472315788269	-1.8071999549865723
2vxs.pdb	2vxs_JN_D_HJ102C.pdb	-0.18681715428829193	-0.2513999938964844
2vxs.pdb	2vxs_JN_D_HJ102M.pdb	0.39310985803604126	0.3718999922275543
2vxs.pdb	2vxs_JN_D_HJ102F.pdb	0.08353085815906525	0.37290000915527344
2vxs.pdb	2vxs_JN_D_AN30R.pdb	-0.4397839307785034	0.23319999873638153
2vxs.pdb	2vxs_JN_D_AN30P.pdb	-0.3613589406013489	0.025200000032782555
2vxs.pdb	2vxs_JN_D_NN31E.pdb	-0.397120863199234	0.17520000040531158
2vxs.pdb	2vxs_JN_D_NN31P.pdb	-0.5141838788986206	-0.11949999630451202
2vxs.pdb	2vxs_JN_D_YN32K.pdb	-0.24374432861804962	-0.4925999939441681
2vxs.pdb	2vxs_JN_D_YN32F.pdb	-0.061064526438713074	0.05829999968409538
2vxs.pdb	2vxs_JN_D_YN32V.pdb	-0.09044139087200165	-0.2851000130176544
2vxs.pdb	2vxs_JN_D_YN33K.pdb	-0.5522462129592896	-1.7537000179290771
2vxs.pdb	2vxs_JN_D_FN50C.pdb	-0.16601063311100006	-1.142699956893921
2vxs.pdb	2vxs_JN_D_FN50T.pdb	0.06975729763507843	-0.6134999990463257
2vxs.pdb	2vxs_JN_D_FN50W.pdb	-0.11748181283473969	0.3862000107765198
2vxs.pdb	2vxs_JN_D_AN51K.pdb	-3.3293583393096924	-3.050869941711426
2vxs.pdb	2vxs_JN_D_AN51M.pdb	-3.468475103378296	-2.509769916534424
2vxs.pdb	2vxs_JN_D_QN54C.pdb	0.01932336390018463	0.14079999923706055
2vxs.pdb	2vxs_JN_D_YN94D.pdb	-0.489067018032074	-0.621999979019165
2vxs.pdb	2vxs_JN_D_PN96I.pdb	0.47527122497558594	0.1264999955892563
2vxs.pdb	2vxs_JN_D_LD39H.pdb	-0.757343053817749	-1.4263999462127686
2vxs.pdb	2vxs_JN_D_LD39I.pdb	-0.9833238124847412	-0.5909000039100647
2vxs.pdb	2vxs_JN_D_LD39K.pdb	-0.9115008115768433	-0.9018999934196472
2vxs.pdb	2vxs_JN_D_YD50R.pdb	-1.0491288900375366	-1.0652999877929688
2vxs.pdb	2vxs_JN_D_YD50L.pdb	0.4394755959510803	1.1203999519348145
2vxs.pdb	2vxs_JN_D_YD50M.pdb	0.03896626830101013	-0.2632000148296356
2vxs.pdb	2vxs_JN_D_YD50F.pdb	0.5037881731987	0.30160000920295715
2vxs.pdb	2vxs_JN_D_HD51M.pdb	0.753264844417572	0.8435999751091003
2vxs.pdb	2vxs_JN_D_HD51P.pdb	0.040444329380989075	-0.24130000174045563
2vxs.pdb	2vxs_JN_D_ND53A.pdb	-0.45027387142181396	-1.5430999994277954
2vxs.pdb	2vxs_JN_D_ND53R.pdb	-0.6941234469413757	-2.768510103225708
2vxs.pdb	2vxs_JN_D_ND53D.pdb	0.0668497234582901	-1.2037999629974365
2vxs.pdb	2vxs_JN_D_ND53S.pdb	-0.5648226737976074	-1.8164000511169434
2vxs.pdb	2vxs_JN_D_ND53Y.pdb	-0.807568371295929	-2.164400100708008
2vxs.pdb	2vxs_JN_D_PD56A.pdb	-0.22484783828258514	-0.24539999663829803
2vxs.pdb	2vxs_JN_D_PD56H.pdb	-0.1704324632883072	-0.19580000638961792
2vxs.pdb	2vxs_JN_D_PD56I.pdb	-0.4860802888870239	0.1306000053882599
2vxs.pdb	2vxs_JN_D_PD56W.pdb	-0.578618586063385	0.5273000001907349
2vxs.pdb	2vxs_JN_D_QD58D.pdb	-0.7069669365882874	0.014999999664723873
2vxs.pdb	2vxs_JN_D_QD58F.pdb	-0.2882729768753052	0.15230000019073486
2vxs.pdb	2vxs_JN_D_VD73K.pdb	-0.018189579248428345	0.5030999779701233
2vxs.pdb	2vxs_JN_D_VD73W.pdb	-1.381988525390625	-1.4009000062942505
2vxs.pdb	2vxs_JN_D_PD75D.pdb	-1.6721888780593872	-2.8201699256896973
2vxs.pdb	2vxs_JN_D_PD75Y.pdb	-16.007761001586914	-13.225311279296875
2vxs.pdb	2vxs_JN_D_ID76C.pdb	-0.7632843255996704	-1.6535999774932861
6oor.pdb	6oor_HL_A_DH54A.pdb	-0.3615621328353882	-0.4895699918270111
6oor.pdb	6oor_HL_A_DH54W.pdb	-0.2896888852119446	-0.4174099862575531
6oor.pdb	6oor_HL_A_YH102L.pdb	0.3561326265335083	-0.3133299946784973
6oor.pdb	6oor_HL_A_YH102V.pdb	0.016553059220314026	-0.07445000112056732
6oor.pdb	6oor_HL_A_YH103L.pdb	0.6589539051055908	-0.18143999576568604
6oor.pdb	6oor_HL_A_LH105D.pdb	-2.190962791442871	-4.283408164978027
6oor.pdb	6oor_HL_A_LH105M.pdb	-0.35405921936035156	0.3084299862384796
6oor.pdb	6oor_HL_A_LH105F.pdb	-0.2727189362049103	-0.00430000014603138
6oor.pdb	6oor_HL_A_LH106N.pdb	-1.646641731262207	-2.324889898300171
6oor.pdb	6oor_HL_A_LH107Q.pdb	-0.1723453849554062	-0.19783000648021698
6oor.pdb	6oor_HL_A_LH107G.pdb	-0.12436725199222565	-0.8212900161743164
6oor.pdb	6oor_HL_A_RH108W.pdb	-0.9815188646316528	-1.3920700550079346
6oor.pdb	6oor_HL_A_DA74S.pdb	-1.435006856918335	-2.4680399894714355
6oor.pdb	6oor_HL_A_EA77S.pdb	-0.11948984861373901	-0.6605499982833862
6oor.pdb	6oor_HL_A_MA81P.pdb	-0.6840956807136536	-1.0016900300979614
6oor.pdb	6oor_HL_A_MA81T.pdb	-0.5042149424552917	-0.545989990234375
6oor.pdb	6oor_HL_A_MA81V.pdb	-0.2085980623960495	-0.4889799952507019
6oor.pdb	6oor_HL_A_LA139R.pdb	0.02592320740222931	0.6982799768447876
6oor.pdb	6oor_HL_A_LA139Q.pdb	-0.2072761207818985	-0.5666099786758423
6oor.pdb	6oor_HL_A_LA139W.pdb	-1.247563362121582	0.3231399953365326
6oor.pdb	6oor_HL_A_LA139V.pdb	-0.4354724884033203	-0.4956600069999695
6oor.pdb	6oor_HL_A_KA142W.pdb	-0.5142015814781189	-0.5326200127601624
6oor.pdb	6oor_HL_A_VA143R.pdb	-1.2769889831542969	-1.1221200227737427
6oor.pdb	6oor_HL_A_AA146R.pdb	-2.559177875518799	-1.9104399681091309
6oor.pdb	6oor_HL_A_AA146D.pdb	-1.5557129383087158	-2.6020898818969727
6oor.pdb	6oor_HL_A_AA146E.pdb	-2.0905232429504395	-1.6512900590896606
6oor.pdb	6oor_HL_A_AA146H.pdb	-12.322779655456543	-12.196769714355469
6oor.pdb	6oor_HL_A_AA146F.pdb	-12.873698234558105	-8.493370056152344
6oor.pdb	6oor_HL_A_AA146V.pdb	-1.2892963886260986	-0.02522999979555607
6oor.pdb	6oor_HL_A_DA147R.pdb	-1.9411087036132812	-1.8922100067138672
6x87.pdb	6x87_MN_X_YM30K.pdb	-0.9123109579086304	-1.7305999994277954
6x87.pdb	6x87_MN_X_NM31R.pdb	-5.415904998779297	-2.898699998855591
6x87.pdb	6x87_MN_X_HM33A.pdb	-1.0933510065078735	-1.4491000175476074
6x87.pdb	6x87_MN_X_HM33G.pdb	-1.1768982410430908	-1.5408999919891357
6x87.pdb	6x87_MN_X_YM48D.pdb	-0.48064541816711426	-3.140000104904175
6x87.pdb	6x87_MN_X_YM48C.pdb	0.031954631209373474	-0.5784000158309937
6x87.pdb	6x87_MN_X_YM48E.pdb	-0.2824915647506714	-1.6211999654769897
6x87.pdb	6x87_MN_X_YM50N.pdb	0.03346581757068634	-0.6265000104904175
6x87.pdb	6x87_MN_X_YM50P.pdb	0.20466141402721405	-0.7853999733924866
6x87.pdb	6x87_MN_X_NM53L.pdb	0.22889290750026703	0.06780000030994415
6x87.pdb	6x87_MN_X_NM53K.pdb	-0.0755477175116539	0.0851999968290329
6x87.pdb	6x87_MN_X_NM53S.pdb	0.03679277002811432	0.046300001442432404
6x87.pdb	6x87_MN_X_NM53Y.pdb	0.16545523703098297	0.12409999966621399
6x87.pdb	6x87_MN_X_VM55I.pdb	-0.14604270458221436	0.10440000146627426
6x87.pdb	6x87_MN_X_AM97W.pdb	-5.981870174407959	-4.422599792480469
6x87.pdb	6x87_MN_X_AM97V.pdb	-2.3212344646453857	-1.3630000352859497
6x87.pdb	6x87_MN_X_AM98I.pdb	-1.8027315139770508	-0.4564000070095062
6x87.pdb	6x87_MN_X_YN31I.pdb	-0.5620877742767334	-0.791700005531311
6x87.pdb	6x87_MN_X_YN37D.pdb	-0.5538291931152344	-2.5209999084472656
6x87.pdb	6x87_MN_X_NN39L.pdb	-0.12038575112819672	0.5684999823570251
6x87.pdb	6x87_MN_X_RN51G.pdb	-1.177978515625	-2.7172000408172607
6x87.pdb	6x87_MN_X_SN54G.pdb	-0.44312989711761475	-0.6500999927520752
6x87.pdb	6x87_MN_X_SN54T.pdb	-0.30776742100715637	-0.7961000204086304
6x87.pdb	6x87_MN_X_LN55E.pdb	-0.26883187890052795	-0.31949999928474426
6x87.pdb	6x87_MN_X_EN58Q.pdb	-0.658450722694397	-0.9578999876976013
6x87.pdb	6x87_MN_X_EN58I.pdb	-0.8070135712623596	-1.0182000398635864
6x87.pdb	6x87_MN_X_WN94G.pdb	-0.9099690914154053	-0.6725999712944031
6x87.pdb	6x87_MN_X_GN96V.pdb	-13.665621757507324	-12.733590126037598
6x87.pdb	6x87_MN_X_RN101Y.pdb	-3.5506389141082764	-2.044100046157837
6x87.pdb	6x87_MN_X_PX42G.pdb	-0.4065900444984436	-0.057999998331069946
6x87.pdb	6x87_MN_X_PX43N.pdb	-0.9268801212310791	-0.1120000034570694
6x87.pdb	6x87_MN_X_PX43D.pdb	-0.9367812871932983	-0.19009999930858612
6x87.pdb	6x87_MN_X_PX43C.pdb	-0.9233152866363525	-1.31850004196167
6x87.pdb	6x87_MN_X_NX44H.pdb	-0.28810739517211914	-1.2548999786376953
6x87.pdb	6x87_MN_X_NX44I.pdb	-0.06238666921854019	0.583299994468689
6x87.pdb	6x87_MN_X_NX44P.pdb	0.28973060846328735	0.43309998512268066
6x87.pdb	6x87_MN_X_NX44V.pdb	-1.7243163585662842	-1.200700044631958
6x87.pdb	6x87_MN_X_AX45D.pdb	-0.5213114619255066	-0.9502999782562256
6x87.pdb	6x87_MN_X_NX46R.pdb	-8.185700416564941	-8.35470962524414
6x87.pdb	6x87_MN_X_NX46I.pdb	-0.5085893273353577	-0.5396000146865845
6x87.pdb	6x87_MN_X_PX48N.pdb	-1.4992916584014893	-1.4035999774932861
6x87.pdb	6x87_MN_X_PX48S.pdb	-1.651535153388977	-2.3473000526428223
6x87.pdb	6x87_MN_X_AX49R.pdb	0.23728634417057037	0.7032999992370605
6x87.pdb	6x87_MN_X_AX49M.pdb	0.5955360531806946	0.9211000204086304
6x87.pdb	6x87_MN_X_PX50N.pdb	-2.814856767654419	-0.9200999736785889
6x87.pdb	6x87_MN_X_PX50E.pdb	-1.8613719940185547	-1.9347000122070312
6x87.pdb	6x87_MN_X_PX50S.pdb	-0.8485637307167053	-1.5032999515533447
6x87.pdb	6x87_MN_X_PX50T.pdb	-2.200533151626587	-2.140199899673462
6x87.pdb	6x87_MN_X_PX50V.pdb	-1.6264723539352417	-1.051300048828125
6x87.pdb	6x87_MN_X_NX52H.pdb	-0.14068305492401123	0.094200000166893
7mw6.pdb	7mw6_DE_A_TE33A.pdb	-0.057914674282073975	-0.3900899887084961
7mw6.pdb	7mw6_DE_A_TE33L.pdb	0.5640798807144165	2.121799945831299
7mw6.pdb	7mw6_DE_A_TE33P.pdb	0.011035501956939697	-0.11421000212430954
7mw6.pdb	7mw6_DE_A_TE33S.pdb	-0.06292544305324554	-0.47293001413345337
7mw6.pdb	7mw6_DE_A_QE37R.pdb	-6.805048942565918	-5.926119804382324
7mw6.pdb	7mw6_DE_A_QE37C.pdb	0.09119834005832672	0.2337000072002411
7mw6.pdb	7mw6_DE_A_QE37I.pdb	-0.2214534729719162	0.18889999389648438
7mw6.pdb	7mw6_DE_A_QE37T.pdb	-0.39053839445114136	-0.03689999878406525
7mw6.pdb	7mw6_DE_A_YE39P.pdb	0.4846932888031006	-0.39906999468803406
7mw6.pdb	7mw6_DE_A_YE52Q.pdb	-0.39489680528640747	0.053599998354911804
7mw6.pdb	7mw6_DE_A_YE52K.pdb	-0.25151264667510986	0.6757000088691711
7mw6.pdb	7mw6_DE_A_YE52S.pdb	-0.44000279903411865	-0.8849400281906128
7mw6.pdb	7mw6_DE_A_NE56Q.pdb	0.37805449962615967	0.10429999977350235
7mw6.pdb	7mw6_DE_A_NE56G.pdb	0.150718554854393	-0.1783600002527237
7mw6.pdb	7mw6_DE_A_NE56Y.pdb	-0.13513578474521637	0.7060999870300293
7mw6.pdb	7mw6_DE_A_SE94N.pdb	-0.19455982744693756	0.025299999862909317
7mw6.pdb	7mw6_DE_A_SE94K.pdb	-2.2365341186523438	-1.7798800468444824
7mw6.pdb	7mw6_DE_A_SE94M.pdb	-2.652743339538574	-2.8070499897003174
7mw6.pdb	7mw6_DE_A_SE94Y.pdb	-12.190831184387207	-11.229640007019043
7mw6.pdb	7mw6_DE_A_WE99R.pdb	-0.7451027035713196	-0.5174800157546997
7mw6.pdb	7mw6_DE_A_TD29Q.pdb	-0.23448315262794495	-0.00039999998989515007
7mw6.pdb	7mw6_DE_A_TD29W.pdb	-0.24006633460521698	0.6388000249862671
7mw6.pdb	7mw6_DE_A_GD30A.pdb	-0.32891714572906494	0.2533000111579895
7mw6.pdb	7mw6_DE_A_GD30R.pdb	-0.48929476737976074	0.5273000001907349
7mw6.pdb	7mw6_DE_A_GD30P.pdb	-0.8560895919799805	0.9732000231742859
7mw6.pdb	7mw6_DE_A_GD30Y.pdb	-0.25871366262435913	0.24469999969005585
7mw6.pdb	7mw6_DE_A_SD32C.pdb	-0.24397867918014526	-0.5918400287628174
7mw6.pdb	7mw6_DE_A_SD32W.pdb	-19.409116744995117	-14.633649826049805
7mw6.pdb	7mw6_DE_A_MD36L.pdb	-0.11918376386165619	-0.4287000000476837
7mw6.pdb	7mw6_DE_A_ED49D.pdb	-0.4321826100349426	-0.2506200075149536
7mw6.pdb	7mw6_DE_A_ND51Q.pdb	-0.4255186915397644	0.6146000027656555
7mw6.pdb	7mw6_DE_A_ND51H.pdb	-0.34798020124435425	0.3921999931335449
7mw6.pdb	7mw6_DE_A_ND51I.pdb	0.11941774189472198	1.5175000429153442
7mw6.pdb	7mw6_DE_A_SD53N.pdb	0.19078879058361053	0.527899980545044
7mw6.pdb	7mw6_DE_A_SD53C.pdb	-0.03016851842403412	0.724399983882904
7mw6.pdb	7mw6_DE_A_SD53W.pdb	0.4572410583496094	0.9973999857902527
7mw6.pdb	7mw6_DE_A_TD54N.pdb	-0.04844166338443756	0.33059999346733093
7mw6.pdb	7mw6_DE_A_TD54D.pdb	-0.3324262201786041	0.5813000202178955
7mw6.pdb	7mw6_DE_A_TD54I.pdb	0.03491489589214325	0.4966000020503998
7mw6.pdb	7mw6_DE_A_SD98A.pdb	0.1990446299314499	0.8033000230789185
7mw6.pdb	7mw6_DE_A_SD98H.pdb	-5.489635944366455	-8.585370063781738
7mw6.pdb	7mw6_DE_A_SD98W.pdb	-1.3412880897521973	0.3386000096797943
7mw6.pdb	7mw6_DE_A_RD99A.pdb	-0.06357787549495697	-1.6128000020980835
7mw6.pdb	7mw6_DE_A_RD99C.pdb	-0.13988561928272247	-1.0090899467468262
7mw6.pdb	7mw6_DE_A_RD99L.pdb	0.6442031860351562	0.00570000009611249
7mw6.pdb	7mw6_DE_A_LA428S.pdb	-0.14089038968086243	0.6725000143051147
7mw6.pdb	7mw6_DE_A_FA429V.pdb	-0.03154422342777252	-0.8275099992752075
7mw6.pdb	7mw6_DE_A_YA446H.pdb	0.25440967082977295	0.12530000507831573
7mw6.pdb	7mw6_DE_A_YA446S.pdb	0.3038565516471863	0.13660000264644623
7mw6.pdb	7mw6_DE_A_AA448D.pdb	-1.7902016639709473	-1.127940058708191
7mw6.pdb	7mw6_DE_A_AA448H.pdb	-8.82542610168457	-9.285455703735352
7mw6.pdb	7mw6_DE_A_AA448Y.pdb	-8.064371109008789	-4.4096198081970215
7mw6.pdb	7mw6_DE_A_NA454S.pdb	-0.2210845649242401	0.10379999876022339
7mw6.pdb	7mw6_DE_A_GA455N.pdb	-0.1945393681526184	0.13689999282360077
7mw6.pdb	7mw6_DE_A_GA455I.pdb	-0.3458804488182068	0.21559999883174896
7mw6.pdb	7mw6_DE_A_GA455M.pdb	-0.1328090876340866	-0.019700000062584877
7mw6.pdb	7mw6_DE_A_VA456L.pdb	0.03266306221485138	-0.8270999789237976
7mw6.pdb	7mw6_DE_A_EA457A.pdb	0.0103302001953125	-1.1472599506378174
7mw6.pdb	7mw6_DE_A_EA457N.pdb	-0.1489701122045517	-1.2272900342941284
7mw6.pdb	7mw6_DE_A_GA458C.pdb	0.29714125394821167	-0.007600000128149986
7mw6.pdb	7mw6_DE_A_FA459C.pdb	-2.3323864936828613	-2.9404900074005127
7mw6.pdb	7mw6_DE_A_NA460R.pdb	-1.0692461729049683	0.26489999890327454
7mw6.pdb	7mw6_DE_A_NA460T.pdb	-0.0067842453718185425	0.5393000245094299
7mw6.pdb	7mw6_DE_A_NA460Y.pdb	-5.255396842956543	-3.7323200702667236
7mw6.pdb	7mw6_DE_A_CA461N.pdb	-0.1286488175392151	-0.1450600028038025
7mw6.pdb	7mw6_DE_A_CA461H.pdb	-0.3605259656906128	-0.6464599967002869
7mw6.pdb	7mw6_DE_A_CA461L.pdb	-0.18899932503700256	-0.02019999921321869
7mw6.pdb	7mw6_DE_A_CA461Y.pdb	-1.5619418621063232	-1.7186100482940674
7mw6.pdb	7mw6_DE_A_YA462A.pdb	0.09286899864673615	-1.1300400495529175
7mw6.pdb	7mw6_DE_A_YA462C.pdb	-0.022797778248786926	-0.7205600142478943
7mw6.pdb	7mw6_DE_A_YA462E.pdb	-0.5960866808891296	-1.54653000831604
7mw6.pdb	7mw6_DE_A_YA462W.pdb	0.11157132685184479	1.291599988937378
7mw6.pdb	7mw6_DE_A_QA466H.pdb	-0.5021827816963196	1.618299961090088
7mw6.pdb	7mw6_DE_A_QA466Y.pdb	-0.7250093817710876	1.3092000484466553
7rgp.pdb	7rgp_E_A_SE51M.pdb	-0.990575909614563	-0.008829999715089798
7rgp.pdb	7rgp_E_A_SE51W.pdb	-1.5741101503372192	0.11364000290632248
7rgp.pdb	7rgp_E_A_SE51Y.pdb	-0.7067097425460815	-1.0895500183105469
7rgp.pdb	7rgp_E_A_SE52A.pdb	0.01736024022102356	0.1881999969482422
7rgp.pdb	7rgp_E_A_GE55D.pdb	-0.8026777505874634	-1.5688600540161133
7rgp.pdb	7rgp_E_A_GE55C.pdb	-0.14385923743247986	-1.3089100122451782
7rgp.pdb	7rgp_E_A_GE55K.pdb	-0.2678079903125763	-0.9300400018692017
7rgp.pdb	7rgp_E_A_TE56K.pdb	-0.46988946199417114	-0.9965400099754333
7rgp.pdb	7rgp_E_A_TE56W.pdb	-0.2539423704147339	-1.1491999626159668
7rgp.pdb	7rgp_E_A_YE58N.pdb	-0.3435290455818176	-0.5349400043487549
7rgp.pdb	7rgp_E_A_YE58Q.pdb	-0.16116316616535187	-0.6133999824523926
7rgp.pdb	7rgp_E_A_YE58L.pdb	-0.19943611323833466	-0.5376200079917908
7rgp.pdb	7rgp_E_A_YE58W.pdb	-0.14335094392299652	-0.6133599877357483
7rgp.pdb	7rgp_E_A_YE100N.pdb	-0.37099629640579224	-1.6458200216293335
7rgp.pdb	7rgp_E_A_YE100C.pdb	-0.1121482402086258	-1.1153099536895752
7rgp.pdb	7rgp_E_A_YE100Q.pdb	-0.45939815044403076	-1.2024600505828857
7rgp.pdb	7rgp_E_A_YE101F.pdb	-0.14359912276268005	0.535830020904541
7rgp.pdb	7rgp_E_A_HE152M.pdb	0.17577846348285675	0.9506400227546692
7rgp.pdb	7rgp_E_A_HE152W.pdb	-0.1119641363620758	0.34018000960350037
7rgp.pdb	7rgp_E_A_YE158G.pdb	-1.3002560138702393	-0.6704599857330322
7rgp.pdb	7rgp_E_A_YE158K.pdb	-0.6135302186012268	-0.8893399834632874
7rgp.pdb	7rgp_E_A_YE160H.pdb	-0.468694806098938	-1.4764900207519531
7rgp.pdb	7rgp_E_A_YE160L.pdb	-0.6380535364151001	-1.485859990119934
7rgp.pdb	7rgp_E_A_YE160F.pdb	-0.6994956731796265	-1.751870036125183
7rgp.pdb	7rgp_E_A_LE218D.pdb	-0.5377979278564453	-0.18569999933242798
7rgp.pdb	7rgp_E_A_LA1Q.pdb	-0.30302000045776367	0.11128000169992447
7rgp.pdb	7rgp_E_A_AA3Q.pdb	0.34945642948150635	-0.0002800000074785203
7rgp.pdb	7rgp_E_A_AA3L.pdb	1.3048875331878662	1.6304399967193604
7rgp.pdb	7rgp_E_A_AA3K.pdb	0.2359592169523239	-0.7364400029182434
7rgp.pdb	7rgp_E_A_AA3T.pdb	-1.0174038410186768	-1.2229199409484863
7rgp.pdb	7rgp_E_A_EA4R.pdb	-1.9094500541687012	-4.70906400680542
7rgp.pdb	7rgp_E_A_KA6M.pdb	-0.10717641562223434	-0.13046999275684357
7rgp.pdb	7rgp_E_A_KA6T.pdb	-0.4454782009124756	-0.6600900292396545
7rgp.pdb	7rgp_E_A_AA7N.pdb	-0.05348677933216095	1.8312499523162842
7rgp.pdb	7rgp_E_A_AA7C.pdb	-0.024702981114387512	0.29725998640060425
7rgp.pdb	7rgp_E_A_AA7S.pdb	-0.5770319700241089	-0.5214700102806091
7rgp.pdb	7rgp_E_A_AA8G.pdb	-0.19824370741844177	-0.16474999487400055
7rgp.pdb	7rgp_E_A_AA8I.pdb	-0.29912030696868896	0.4507800042629242
7rgp.pdb	7rgp_E_A_AA8Y.pdb	-9.562126159667969	-9.176250457763672
7rgp.pdb	7rgp_E_A_RA11Q.pdb	0.6627964973449707	1.586899995803833
7rgp.pdb	7rgp_E_A_RA11I.pdb	0.340334415435791	1.4006099700927734
6bdz.pdb	6bdz_HL_A_YL33C.pdb	-0.3045758008956909	-0.17621999979019165
6bdz.pdb	6bdz_HL_A_YL33E.pdb	-0.18028931319713593	0.9875199794769287
6bdz.pdb	6bdz_HL_A_YL33K.pdb	-0.34041231870651245	-0.4687800109386444
6bdz.pdb	6bdz_HL_A_YL33W.pdb	-1.3690284490585327	-2.1936800479888916
6bdz.pdb	6bdz_HL_A_YL92H.pdb	0.4328869581222534	-0.6468499898910522
6bdz.pdb	6bdz_HL_A_YL92S.pdb	0.489078164100647	0.04571999981999397
6bdz.pdb	6bdz_HL_A_SL95A.pdb	0.15755821764469147	0.10124000161886215
6bdz.pdb	6bdz_HL_A_SL95E.pdb	-0.20436739921569824	0.3908799886703491
6bdz.pdb	6bdz_HL_A_SL95K.pdb	0.05119965970516205	-0.28505998849868774
6bdz.pdb	6bdz_HL_A_TH30D.pdb	-0.08918197453022003	-0.20490999519824982
6bdz.pdb	6bdz_HL_A_TH30C.pdb	0.010992482304573059	0.015610000118613243
6bdz.pdb	6bdz_HL_A_TH30G.pdb	-0.13170920312404633	0.01809000037610531
6bdz.pdb	6bdz_HL_A_TH30S.pdb	-0.1715410202741623	0.024289999157190323
6bdz.pdb	6bdz_HL_A_TH30W.pdb	-0.07097969949245453	-0.04864000156521797
6bdz.pdb	6bdz_HL_A_GH31S.pdb	0.09167517721652985	0.7835800051689148
6bdz.pdb	6bdz_HL_A_GH31T.pdb	-0.1972779631614685	0.41060999035835266
6bdz.pdb	6bdz_HL_A_WH52M.pdb	0.5842835903167725	-0.1810699999332428
6bdz.pdb	6bdz_HL_A_WH52F.pdb	1.4928491115570068	0.30417001247406006
6bdz.pdb	6bdz_HL_A_DH54I.pdb	1.0552781820297241	2.144320011138916
6bdz.pdb	6bdz_HL_A_DH54K.pdb	1.1871840953826904	3.520519971847534
6bdz.pdb	6bdz_HL_A_DH54Y.pdb	0.8490709066390991	2.744420051574707
6bdz.pdb	6bdz_HL_A_TH56I.pdb	0.8341424465179443	0.5566400289535522
6bdz.pdb	6bdz_HL_A_DH58A.pdb	-0.10074201226234436	-0.6137700080871582
6bdz.pdb	6bdz_HL_A_DH58L.pdb	0.34264975786209106	-0.11856000125408173
6bdz.pdb	6bdz_HL_A_DH58W.pdb	0.29965513944625854	-0.9138799905776978
6bdz.pdb	6bdz_HL_A_DH58Y.pdb	-6.614358425140381	-3.9395101070404053
6bdz.pdb	6bdz_HL_A_DH98I.pdb	-0.9713353514671326	-0.7371199727058411
6bdz.pdb	6bdz_HL_A_DH98K.pdb	-1.1614700555801392	-1.666949987411499
6bdz.pdb	6bdz_HL_A_YH101E.pdb	-0.17501698434352875	-1.6232999563217163
6bdz.pdb	6bdz_HL_A_GH102A.pdb	-0.2449941635131836	-0.36910998821258545
6bdz.pdb	6bdz_HL_A_GH102P.pdb	-0.5369502305984497	0.5820500254631042
6bdz.pdb	6bdz_HL_A_EA251R.pdb	-0.24908213317394257	-1.0845999717712402
6bdz.pdb	6bdz_HL_A_EA251H.pdb	-0.5970609784126282	-1.154270052909851
6bdz.pdb	6bdz_HL_A_EA263D.pdb	-0.21187257766723633	1.3863199949264526
6bdz.pdb	6bdz_HL_A_EA263L.pdb	0.0794830173254013	2.445620059967041
6bdz.pdb	6bdz_HL_A_EA263S.pdb	-0.1859792172908783	1.0143100023269653
6bdz.pdb	6bdz_HL_A_EA263Y.pdb	0.5071057081222534	3.1016199588775635
6bdz.pdb	6bdz_HL_A_FA266N.pdb	-0.2859417796134949	-2.8694798946380615
6bdz.pdb	6bdz_HL_A_NA269D.pdb	-0.3071635961532593	-0.0858599990606308
6bdz.pdb	6bdz_HL_A_NA269I.pdb	-0.26746809482574463	0.09035000205039978
6bdz.pdb	6bdz_HL_A_NA269P.pdb	-0.48629283905029297	-0.11744999885559082
6bdz.pdb	6bdz_HL_A_QA270R.pdb	-0.6727243661880493	3.6776199340820312
6bdz.pdb	6bdz_HL_A_PA271R.pdb	-1.3780670166015625	-0.6566600203514099
6bdz.pdb	6bdz_HL_A_GA273I.pdb	-34.79501724243164	-34.39617919921875
6bdz.pdb	6bdz_HL_A_GA273S.pdb	-18.089874267578125	-13.144590377807617
6bdz.pdb	6bdz_HL_A_RA274V.pdb	-0.7978447675704956	-1.3421299457550049
6bdz.pdb	6bdz_HL_A_KA277E.pdb	0.612743616104126	0.49643000960350037
6bdz.pdb	6bdz_HL_A_KA277I.pdb	0.02667875587940216	0.6855400204658508
6bdz.pdb	6bdz_HL_A_PA280D.pdb	-0.9318858981132507	-2.593559980392456
6bdz.pdb	6bdz_HL_A_GA281R.pdb	0.450486421585083	0.470550000667572
6bdz.pdb	6bdz_HL_A_GA281C.pdb	-0.23029766976833344	-1.0415699481964111
6bdz.pdb	6bdz_HL_A_GA281K.pdb	-0.15184670686721802	-0.7188299894332886
7dc8.pdb	7dc8_BA_C_DA28T.pdb	-1.1814165115356445	-1.5861999988555908
7dc8.pdb	7dc8_BA_C_DA31S.pdb	-0.5717631578445435	-1.5078999996185303
7dc8.pdb	7dc8_BA_C_DA31Y.pdb	-2.0415501594543457	-2.365499973297119
7dc8.pdb	7dc8_BA_C_DA31V.pdb	-0.6238457560539246	-1.378999948501587
7dc8.pdb	7dc8_BA_C_AA33D.pdb	-0.31322115659713745	0.038100000470876694
7dc8.pdb	7dc8_BA_C_AA33F.pdb	-0.17659395933151245	0.652999997138977
7dc8.pdb	7dc8_BA_C_YA34N.pdb	-0.5173962712287903	-1.8976999521255493
7dc8.pdb	7dc8_BA_C_YA34D.pdb	-0.8442959189414978	-1.9431999921798706
7dc8.pdb	7dc8_BA_C_YA34Q.pdb	-0.7129542231559753	-1.9912999868392944
7dc8.pdb	7dc8_BA_C_YA34K.pdb	-1.001549243927002	-2.0897998809814453
7dc8.pdb	7dc8_BA_C_YA52N.pdb	0.09664927423000336	-0.19110000133514404
7dc8.pdb	7dc8_BA_C_RA93M.pdb	0.023371398448944092	-2.471299886703491
7dc8.pdb	7dc8_BA_C_SA94I.pdb	-0.6000509858131409	-0.009700000286102295
7dc8.pdb	7dc8_BA_C_GA96H.pdb	-3.958444118499756	-4.186399936676025
7dc8.pdb	7dc8_BA_C_PA97N.pdb	-0.846047580242157	-0.840499997138977
7dc8.pdb	7dc8_BA_C_PA97G.pdb	-0.6583847403526306	-0.8238000273704529
7dc8.pdb	7dc8_BA_C_PA97I.pdb	-0.6912831664085388	0.6025999784469604
7dc8.pdb	7dc8_BA_C_PA97F.pdb	-0.24544785916805267	2.356600046157837
7dc8.pdb	7dc8_BA_C_HB57C.pdb	-0.029308393597602844	-0.10140000283718109
7dc8.pdb	7dc8_BA_C_HB57M.pdb	0.01547272503376007	0.5232999920845032
7dc8.pdb	7dc8_BA_C_HB57W.pdb	0.27063465118408203	0.11779999732971191
7dc8.pdb	7dc8_BA_C_YB59R.pdb	-0.03838658332824707	-0.11949999630451202
7dc8.pdb	7dc8_BA_C_YB59L.pdb	0.24727793037891388	-0.04349999874830246
7dc8.pdb	7dc8_BA_C_YB59K.pdb	-0.05125986039638519	-0.046300001442432404
7dc8.pdb	7dc8_BA_C_LB102I.pdb	-0.6010134220123291	-0.2745000123977661
7dc8.pdb	7dc8_BA_C_LB102M.pdb	-0.26107752323150635	0.2207999974489212
7dc8.pdb	7dc8_BA_C_LB102W.pdb	-0.6941799521446228	-0.006399999838322401
7dc8.pdb	7dc8_BA_C_YB103A.pdb	-1.8394041061401367	-3.478300094604492
7dc8.pdb	7dc8_BA_C_YB103C.pdb	-1.8896653652191162	-3.9860000610351562
7dc8.pdb	7dc8_BA_C_YB103Q.pdb	-3.0945801734924316	-5.0055999755859375
7dc8.pdb	7dc8_BA_C_YB103F.pdb	-0.8649334907531738	-1.3279999494552612
7dc8.pdb	7dc8_BA_C_YB103T.pdb	-2.027714490890503	-3.0078001022338867
7dc8.pdb	7dc8_BA_C_NB106A.pdb	-0.7176247835159302	-0.659600019454956
7dc8.pdb	7dc8_BA_C_NB106C.pdb	-0.6467769145965576	-0.2635999917984009
7dc8.pdb	7dc8_BA_C_NB106E.pdb	-1.5540118217468262	-0.8317999839782715
7dc8.pdb	7dc8_BA_C_NB106L.pdb	0.439558207988739	0.508899986743927
7dc8.pdb	7dc8_BA_C_NB106F.pdb	-0.724377453327179	-3.6630001068115234
7dc8.pdb	7dc8_BA_C_WB107R.pdb	-0.19073604047298431	-1.784999966621399
7dc8.pdb	7dc8_BA_C_WB107I.pdb	-0.17212529480457306	-0.724399983882904
7dc8.pdb	7dc8_BA_C_EC58F.pdb	0.4076824188232422	0.2013999968767166
7dc8.pdb	7dc8_BA_C_GC59F.pdb	0.034072041511535645	0.6398000121116638
7dc8.pdb	7dc8_BA_C_SC117G.pdb	-0.7867690920829773	-1.6538000106811523
7dc8.pdb	7dc8_BA_C_SC117H.pdb	0.24191604554653168	-0.5756000280380249
7dc8.pdb	7dc8_BA_C_SC117L.pdb	0.28422003984451294	-0.970300018787384
7dc8.pdb	7dc8_BA_C_SC117P.pdb	-0.3311131000518799	-1.139299988746643
7dc8.pdb	7dc8_BA_C_FC118A.pdb	-0.9201714992523193	-1.5662000179290771
7dc8.pdb	7dc8_BA_C_FC118C.pdb	-0.983034074306488	-1.3044999837875366
7dc8.pdb	7dc8_BA_C_FC118H.pdb	-0.9430036544799805	-1.2094999551773071
7dc8.pdb	7dc8_BA_C_FC118T.pdb	-1.1030898094177246	-1.2510000467300415
7dc8.pdb	7dc8_BA_C_YC119F.pdb	-0.05147625505924225	-0.1298000067472458
7dc8.pdb	7dc8_BA_C_RC120Q.pdb	-0.631462574005127	-4.689899921417236
7dc8.pdb	7dc8_BA_C_RC120L.pdb	0.49370276927948	-3.7060000896453857
7dc8.pdb	7dc8_BA_C_RC120F.pdb	0.11847729980945587	-3.8915998935699463
7dc8.pdb	7dc8_BA_C_RC122A.pdb	0.2085878700017929	0.11749999970197678
7dc8.pdb	7dc8_BA_C_RC122G.pdb	0.26639384031295776	0.09539999812841415
7dc8.pdb	7dc8_BA_C_RC122Y.pdb	0.10105131566524506	0.18729999661445618
7dc8.pdb	7dc8_BA_C_DC142L.pdb	0.1338929682970047	2.4509999752044678
7dc8.pdb	7dc8_BA_C_DC142S.pdb	-0.5063289403915405	0.02979999966919422
7dc8.pdb	7dc8_BA_C_LC143C.pdb	-0.4450841546058655	-1.3519999980926514
7dc8.pdb	7dc8_BA_C_LC143H.pdb	-0.5383341312408447	-0.9283000230789185
7dc8.pdb	7dc8_BA_C_LC143Y.pdb	-0.19352833926677704	0.4814999997615814
7dc8.pdb	7dc8_BA_C_EC166G.pdb	-1.0965591669082642	-2.2753000259399414
7dc8.pdb	7dc8_BA_C_EC166H.pdb	-1.234439730644226	-1.3630000352859497
7dc8.pdb	7dc8_BA_C_EC167A.pdb	-0.5482402443885803	-2.710599899291992
7dc8.pdb	7dc8_BA_C_EC167G.pdb	-0.48384547233581543	-2.9079999923706055
7dc8.pdb	7dc8_BA_C_EC167H.pdb	-0.37578248977661133	-1.4483000040054321
6mto.pdb	6mto_HL_T_RL30L.pdb	-0.061351895332336426	0.0010999999940395355
6mto.pdb	6mto_HL_T_YL92G.pdb	0.15002702176570892	-0.7940999865531921
6mto.pdb	6mto_HL_T_GL93H.pdb	-1.3824290037155151	-0.2475000023841858
6mto.pdb	6mto_HL_T_GL93L.pdb	-0.6114741563796997	-0.4253999888896942
6mto.pdb	6mto_HL_T_GL93F.pdb	-1.3285138607025146	-0.4066999852657318
6mto.pdb	6mto_HL_T_GL93P.pdb	-1.1752030849456787	-0.2401999980211258
6mto.pdb	6mto_HL_T_GL93Y.pdb	-1.0142343044281006	-0.38019999861717224
6mto.pdb	6mto_HL_T_GL94H.pdb	-0.21658138930797577	-0.16509999334812164
6mto.pdb	6mto_HL_T_GL94F.pdb	-0.1639202982187271	-0.38429999351501465
6mto.pdb	6mto_HL_T_SL95A.pdb	0.0073699504137039185	0.037300001829862595
6mto.pdb	6mto_HL_T_SL95M.pdb	0.16514034569263458	-0.13850000500679016
6mto.pdb	6mto_HL_T_SL95V.pdb	0.18162213265895844	-0.05009999871253967
6mto.pdb	6mto_HL_T_TH31E.pdb	0.1316923052072525	-1.2065000534057617
6mto.pdb	6mto_HL_T_TH31M.pdb	0.1752186268568039	1.0542999505996704
6mto.pdb	6mto_HL_T_YH32G.pdb	-0.23658956587314606	0.04039999842643738
6mto.pdb	6mto_HL_T_YH32P.pdb	-0.2161753624677658	0.22300000488758087
6mto.pdb	6mto_HL_T_TH33W.pdb	-16.26547622680664	-10.491399765014648
6mto.pdb	6mto_HL_T_GH50Q.pdb	-1.7465131282806396	-1.4680999517440796
6mto.pdb	6mto_HL_T_GH50I.pdb	-0.16616038978099823	-2.7913999557495117
6mto.pdb	6mto_HL_T_IH51D.pdb	-0.34590524435043335	0.023099999874830246
6mto.pdb	6mto_HL_T_IH52K.pdb	-0.17774899303913116	-1.2233999967575073
6mto.pdb	6mto_HL_T_IH52M.pdb	-0.45366430282592773	-0.3481000065803528
6mto.pdb	6mto_HL_T_IH52P.pdb	-1.3755611181259155	-2.9446001052856445
6mto.pdb	6mto_HL_T_IH52S.pdb	-0.4740488529205322	-2.528599977493286
6mto.pdb	6mto_HL_T_LH54Q.pdb	-0.9365627765655518	-1.4016000032424927
6mto.pdb	6mto_HL_T_LH54V.pdb	-0.6318975687026978	-0.7878999710083008
6mto.pdb	6mto_HL_T_LH55Q.pdb	-1.4357551336288452	-2.5524001121520996
6mto.pdb	6mto_HL_T_LH55P.pdb	-0.9409714937210083	-2.52810001373291
6mto.pdb	6mto_HL_T_LH57M.pdb	0.06224454939365387	0.11670000106096268
6mto.pdb	6mto_HL_T_PH58C.pdb	-0.3615286350250244	-0.12700000405311584
6mto.pdb	6mto_HL_T_PH58E.pdb	-0.49671900272369385	-0.12919999659061432
6mto.pdb	6mto_HL_T_PH58W.pdb	-0.31696420907974243	0.20919999480247498
6mto.pdb	6mto_HL_T_PH58Y.pdb	-0.731854259967804	-0.18199999630451202
6mto.pdb	6mto_HL_T_TH74A.pdb	0.35730552673339844	0.24860000610351562
6mto.pdb	6mto_HL_T_TH74H.pdb	0.3070704936981201	0.37779998779296875
6mto.pdb	6mto_HL_T_TH74S.pdb	0.28876352310180664	0.32829999923706055
6mto.pdb	6mto_HL_T_EH99I.pdb	0.1905067414045334	0.6913999915122986
6mto.pdb	6mto_HL_T_EH99F.pdb	-0.8351349234580994	-0.8129000067710876
6mto.pdb	6mto_HL_T_FH104S.pdb	-0.3585289716720581	0.703499972820282
6mto.pdb	6mto_HL_T_GH105R.pdb	-0.6176215410232544	0.024399999529123306
6mto.pdb	6mto_HL_T_GH105C.pdb	-0.38568228483200073	-0.0066999997943639755
6mto.pdb	6mto_HL_T_KH106A.pdb	-0.19649021327495575	-1.9381999969482422
6mto.pdb	6mto_HL_T_PH107D.pdb	-2.13173246383667	-5.03980016708374
6mto.pdb	6mto_HL_T_PH107E.pdb	-3.0012331008911133	-2.9554998874664307
6mto.pdb	6mto_HL_T_PH107G.pdb	-1.2008180618286133	-2.3006999492645264
6mto.pdb	6mto_HL_T_PH107K.pdb	-0.9333105683326721	-3.0543999671936035
6mto.pdb	6mto_HL_T_FT50G.pdb	0.04368583858013153	-0.2718999981880188
6mto.pdb	6mto_HL_T_HT65F.pdb	0.6572026014328003	1.135599970817566
6mto.pdb	6mto_HL_T_TT66A.pdb	-0.11478851735591888	0.027899999171495438
6mto.pdb	6mto_HL_T_TT66G.pdb	-0.10061468183994293	0.011599999852478504
6mto.pdb	6mto_HL_T_TT66L.pdb	-0.42773258686065674	0.08129999786615372
6mto.pdb	6mto_HL_T_AT90R.pdb	-3.952193260192871	-3.765199899673462
6mto.pdb	6mto_HL_T_GT91S.pdb	0.014895662665367126	-0.20479999482631683
6mto.pdb	6mto_HL_T_GT91W.pdb	-0.27134984731674194	-0.32499998807907104
6mto.pdb	6mto_HL_T_WT110L.pdb	-1.0249274969100952	-2.657399892807007
6mto.pdb	6mto_HL_T_WT110M.pdb	-0.6899676322937012	-2.0652999877929688
6mto.pdb	6mto_HL_T_WT110F.pdb	-0.8653922080993652	-1.666200041770935
6mto.pdb	6mto_HL_T_WT110T.pdb	-1.404841423034668	-3.683199882507324
6mto.pdb	6mto_HL_T_FT111W.pdb	0.10611508786678314	-0.009200000204145908
6mto.pdb	6mto_HL_T_IT113D.pdb	-1.311670184135437	-2.3282999992370605
6mto.pdb	6mto_HL_T_IT113C.pdb	-0.826520562171936	-1.1181999444961548
6mto.pdb	6mto_HL_T_TT114C.pdb	0.289773166179657	0.13619999587535858
6mto.pdb	6mto_HL_T_KT115M.pdb	-0.06064152717590332	0.04170000180602074
6mto.pdb	6mto_HL_T_WT118L.pdb	-0.4705204963684082	-0.5325999855995178
6mto.pdb	6mto_HL_T_WT118S.pdb	-0.7662372589111328	-1.5190999507904053
6mto.pdb	6mto_HL_T_KT121P.pdb	-0.48454737663269043	-0.8507999777793884
6mto.pdb	6mto_HL_T_KT121T.pdb	-0.2347712516784668	-0.6603000164031982
6mto.pdb	6mto_HL_T_LT155H.pdb	-0.27910417318344116	-0.10249999910593033
6mto.pdb	6mto_HL_T_LT155P.pdb	-0.6841822862625122	-0.9018999934196472
6mto.pdb	6mto_HL_T_FT156C.pdb	-0.6019580364227295	-0.96670001745224
6mto.pdb	6mto_HL_T_FT156I.pdb	-0.4782167673110962	-0.4846999943256378
6mto.pdb	6mto_HL_T_FT156L.pdb	-0.6858553886413574	-0.4101000130176544
6mto.pdb	6mto_HL_T_FT156S.pdb	-0.7477596998214722	-1.1004999876022339
6mto.pdb	6mto_HL_T_QT157H.pdb	-0.1472671627998352	0.039900001138448715
6mto.pdb	6mto_HL_T_QT157M.pdb	-0.08325511962175369	-0.0024999999441206455
6mto.pdb	6mto_HL_T_QT157Y.pdb	-0.5413858890533447	-0.0729999989271164
3x3f.pdb	3x3f_HL_A_KH33Q.pdb	-0.8307448625564575	-0.20340000092983246
3x3f.pdb	3x3f_HL_A_KH33P.pdb	-0.6533815264701843	-0.27549999952316284
3x3f.pdb	3x3f_HL_A_WH50C.pdb	-0.2612820267677307	-2.7123000621795654
3x3f.pdb	3x3f_HL_A_TH58R.pdb	-0.046810850501060486	-0.09780000150203705
3x3f.pdb	3x3f_HL_A_TH58C.pdb	-0.034515380859375	-0.16830000281333923
3x3f.pdb	3x3f_HL_A_GH59E.pdb	-16.948928833007812	-20.572370529174805
3x3f.pdb	3x3f_HL_A_GH59V.pdb	-7.6365885734558105	-6.3171000480651855
3x3f.pdb	3x3f_HL_A_SH102L.pdb	-0.2141341269016266	0.21979999542236328
3x3f.pdb	3x3f_HL_A_GH103L.pdb	-0.18260881304740906	0.10639999806880951
3x3f.pdb	3x3f_HL_A_YH106S.pdb	-0.37709659337997437	-1.9629000425338745
3x3f.pdb	3x3f_HL_A_YH106V.pdb	-0.23412658274173737	-1.2510000467300415
3x3f.pdb	3x3f_HL_A_RH107D.pdb	-1.4519352912902832	-3.773400068283081
3x3f.pdb	3x3f_HL_A_RH107K.pdb	-0.8325751423835754	-2.1407999992370605
3x3f.pdb	3x3f_HL_A_YL32A.pdb	-0.644024133682251	-1.1519999504089355
3x3f.pdb	3x3f_HL_A_YL32M.pdb	-0.40827643871307373	-0.42899999022483826
3x3f.pdb	3x3f_HL_A_YL32P.pdb	-0.7991528511047363	-0.9373999834060669
3x3f.pdb	3x3f_HL_A_RL91F.pdb	-0.4361514449119568	-0.5863999724388123
3x3f.pdb	3x3f_HL_A_RL91Y.pdb	-0.6050416827201843	-0.6263999938964844
3x3f.pdb	3x3f_HL_A_SL92R.pdb	-1.9790185689926147	-1.562999963760376
3x3f.pdb	3x3f_HL_A_SL92K.pdb	-0.9658918380737305	-1.306399941444397
3x3f.pdb	3x3f_HL_A_SL92Y.pdb	-12.242084503173828	-8.847769737243652
3x3f.pdb	3x3f_HL_A_NL93H.pdb	-0.40102601051330566	-1.2825000286102295
3x3f.pdb	3x3f_HL_A_NL93S.pdb	-0.5518193244934082	-2.090399980545044
3x3f.pdb	3x3f_HL_A_WL94H.pdb	-0.5799655318260193	-2.461400032043457
3x3f.pdb	3x3f_HL_A_WL94I.pdb	-0.028674587607383728	-1.3027000427246094
3x3f.pdb	3x3f_HL_A_WL94S.pdb	-0.5454829931259155	-3.7785000801086426
3x3f.pdb	3x3f_HL_A_WL94V.pdb	-0.17399753630161285	-1.8743000030517578
3x3f.pdb	3x3f_HL_A_LL96C.pdb	-0.34670814871788025	-0.5023999810218811
3x3f.pdb	3x3f_HL_A_LL96I.pdb	-0.3894231915473938	-0.40130001306533813
3x3f.pdb	3x3f_HL_A_LL96S.pdb	-0.37175679206848145	-0.6509000062942505
3x3f.pdb	3x3f_HL_A_IA14Q.pdb	-0.5233213305473328	-1.1759999990463257
3x3f.pdb	3x3f_HL_A_IA14V.pdb	-0.23526008427143097	-0.1492999941110611
3x3f.pdb	3x3f_HL_A_EA16W.pdb	-0.6050509214401245	-0.7210999727249146
3x3f.pdb	3x3f_HL_A_EA16Y.pdb	-0.8622551560401917	-1.4603999853134155
3x3f.pdb	3x3f_HL_A_GA18S.pdb	-3.0476596355438232	-2.8357999324798584
3x3f.pdb	3x3f_HL_A_GA18V.pdb	-4.22177791595459	-4.81790018081665
3x3f.pdb	3x3f_HL_A_DA29L.pdb	-1.1736329793930054	-2.544300079345703
3x3f.pdb	3x3f_HL_A_DA29F.pdb	-0.7428855895996094	-2.1143999099731445
3x3f.pdb	3x3f_HL_A_DA36R.pdb	-0.43406957387924194	0.40139999985694885
3x3f.pdb	3x3f_HL_A_LA37A.pdb	-0.39288073778152466	-0.4390000104904175
3x3f.pdb	3x3f_HL_A_LA37G.pdb	-0.4371218681335449	-0.8761000037193298
3x3f.pdb	3x3f_HL_A_LA37I.pdb	-0.40220773220062256	-0.13269999623298645
3x3f.pdb	3x3f_HL_A_LA37T.pdb	-0.3501574993133545	-0.41040000319480896
3x3f.pdb	3x3f_HL_A_LA38S.pdb	-1.364716649055481	-3.4512999057769775
3x3f.pdb	3x3f_HL_A_LA38T.pdb	-1.6122798919677734	-2.3122000694274902
3x3f.pdb	3x3f_HL_A_FA39R.pdb	-1.202897071838379	-4.864200115203857
3x3f.pdb	3x3f_HL_A_FA39W.pdb	-3.0878448486328125	-3.6768999099731445
3x3f.pdb	3x3f_HL_A_FA39Y.pdb	-2.712336778640747	-3.260699987411499
3x3f.pdb	3x3f_HL_A_CA40G.pdb	0.11441226303577423	-0.1370999962091446
3x3f.pdb	3x3f_HL_A_CA40F.pdb	-4.68689489364624	-4.695400238037109
3x3f.pdb	3x3f_HL_A_CA40P.pdb	0.13841493427753448	0.4009000062942505
3x3f.pdb	3x3f_HL_A_CA40Y.pdb	-3.853886365890503	-4.046800136566162
7kf0.pdb	7kf0_AB_C_RA50D.pdb	-0.5729067325592041	-0.8888000249862671
7kf0.pdb	7kf0_AB_C_RA50C.pdb	-0.26190680265426636	-1.4348000288009644
7kf0.pdb	7kf0_AB_C_RA50S.pdb	-0.4218454957008362	-1.0561000108718872
7kf0.pdb	7kf0_AB_C_YA52S.pdb	0.4875480532646179	-0.25540000200271606
7kf0.pdb	7kf0_AB_C_YA52T.pdb	0.6126512289047241	0.6779999732971191
7kf0.pdb	7kf0_AB_C_YA57R.pdb	-0.6348788142204285	0.3158999979496002
7kf0.pdb	7kf0_AB_C_YA57K.pdb	-0.3163077235221863	0.18320000171661377
7kf0.pdb	7kf0_AB_C_YA57S.pdb	-0.21765658259391785	-0.18970000743865967
7kf0.pdb	7kf0_AB_C_YA103A.pdb	-0.5472320318222046	-1.0219000577926636
7kf0.pdb	7kf0_AB_C_YA103R.pdb	-0.6371673941612244	-0.6201000213623047
7kf0.pdb	7kf0_AB_C_YA103N.pdb	-0.6345679759979248	-1.1370999813079834
7kf0.pdb	7kf0_AB_C_YA104F.pdb	-0.17056962847709656	-0.06790000200271606
7kf0.pdb	7kf0_AB_C_YA105K.pdb	-1.131215214729309	-3.388200044631958
7kf0.pdb	7kf0_AB_C_YA105F.pdb	-0.13094082474708557	-0.20329999923706055
7kf0.pdb	7kf0_AB_C_SB32C.pdb	-0.07805830240249634	0.07599999755620956
7kf0.pdb	7kf0_AB_C_SB32T.pdb	-0.09900631755590439	-0.19869999587535858
7kf0.pdb	7kf0_AB_C_IB33R.pdb	-0.2808036208152771	-1.906000018119812
7kf0.pdb	7kf0_AB_C_IB33N.pdb	-0.33077117800712585	-1.4394999742507935
7kf0.pdb	7kf0_AB_C_SB34N.pdb	-0.8292660117149353	-1.0844000577926636
7kf0.pdb	7kf0_AB_C_SB34D.pdb	-1.4438543319702148	-1.746899962425232
7kf0.pdb	7kf0_AB_C_SB34E.pdb	-0.4137343168258667	-0.9505000114440918
7kf0.pdb	7kf0_AB_C_SB34F.pdb	-0.6593941450119019	0.7095999717712402
7kf0.pdb	7kf0_AB_C_SB34V.pdb	-0.009002164006233215	1.07260000705719
7kf0.pdb	7kf0_AB_C_YB36R.pdb	-0.24209390580654144	-0.2498999983072281
7kf0.pdb	7kf0_AB_C_YB36Q.pdb	-0.1764947921037674	-0.2971000075340271
7kf0.pdb	7kf0_AB_C_WB54A.pdb	-0.6764834523200989	-2.6013998985290527
7kf0.pdb	7kf0_AB_C_HB95A.pdb	0.24146975576877594	-0.14319999516010284
7kf0.pdb	7kf0_AB_C_HB95C.pdb	0.2712354063987732	0.011599999852478504
7kf0.pdb	7kf0_AB_C_HB95S.pdb	0.19842134416103363	-0.2046000063419342
7kf0.pdb	7kf0_AB_C_HB95V.pdb	0.1527489870786667	0.3098999857902527
7kf0.pdb	7kf0_AB_C_YB96T.pdb	-0.2266262322664261	-0.27880001068115234
7kf0.pdb	7kf0_AB_C_TB97C.pdb	-0.0831642895936966	-0.04670000076293945
7kf0.pdb	7kf0_AB_C_TB97M.pdb	0.07685087621212006	0.3625999987125397
7kf0.pdb	7kf0_AB_C_TB98D.pdb	-0.5499756932258606	-1.3823000192642212
7kf0.pdb	7kf0_AB_C_TB98G.pdb	-0.29957860708236694	-2.1816000938415527
7kf0.pdb	7kf0_AB_C_TB98K.pdb	-2.0227506160736084	-1.5221999883651733
7kf0.pdb	7kf0_AB_C_TB98Y.pdb	-1.0086902379989624	-1.2093000411987305
7kf0.pdb	7kf0_AB_C_IC34N.pdb	-0.26865601539611816	-0.14710000157356262
7kf0.pdb	7kf0_AB_C_IC34H.pdb	-0.21064987778663635	-0.24619999527931213
7kf0.pdb	7kf0_AB_C_IC34P.pdb	-0.27283036708831787	-0.23899999260902405
7kf0.pdb	7kf0_AB_C_MC69H.pdb	-1.0576435327529907	-1.476099967956543
7kf0.pdb	7kf0_AB_C_RC70E.pdb	-0.4115517735481262	-0.535099983215332
7kf0.pdb	7kf0_AB_C_RC70Y.pdb	-0.5718860626220703	-0.4131999909877777
7kf0.pdb	7kf0_AB_C_KC72W.pdb	-0.4288637042045593	0.30820000171661377
7kf0.pdb	7kf0_AB_C_KC72Y.pdb	-0.23342925310134888	0.27399998903274536
7kf0.pdb	7kf0_AB_C_KC72V.pdb	-0.11530712991952896	0.07999999821186066
7kf0.pdb	7kf0_AB_C_PC73Y.pdb	-0.25869303941726685	0.4918999969959259
7kf0.pdb	7kf0_AB_C_HC74S.pdb	-0.3731459379196167	-0.22669999301433563
7kf0.pdb	7kf0_AB_C_QC75H.pdb	-0.02170519530773163	0.04470000043511391
7kf0.pdb	7kf0_AB_C_GC76C.pdb	-14.761503219604492	-10.640729904174805
7kf0.pdb	7kf0_AB_C_GC76L.pdb	-26.52196502685547	-19.85637092590332
7kf0.pdb	7kf0_AB_C_QC77N.pdb	-3.901120662689209	-4.1082000732421875
7kf0.pdb	7kf0_AB_C_QC77T.pdb	-1.1007466316223145	-1.5674999952316284
7kf0.pdb	7kf0_AB_C_QC77W.pdb	-27.892087936401367	-23.761459350585938
7kf0.pdb	7kf0_AB_C_HC78C.pdb	0.5748368501663208	-1.2950999736785889
7kf0.pdb	7kf0_AB_C_HC78K.pdb	0.3362199664115906	-0.6474000215530396
7kf0.pdb	7kf0_AB_C_IC79A.pdb	-0.3555096387863159	-1.801300048828125
7kf0.pdb	7kf0_AB_C_IC79N.pdb	-0.1562415212392807	-1.9774999618530273
7kf0.pdb	7kf0_AB_C_IC79Q.pdb	-0.4370197653770447	-1.840399980545044
7kf0.pdb	7kf0_AB_C_IC79F.pdb	-0.18883056938648224	-1.3063000440597534
7kf0.pdb	7kf0_AB_C_IC79S.pdb	-0.4222215414047241	-2.132200002670288
7kf0.pdb	7kf0_AB_C_IC79W.pdb	-0.03613661229610443	-0.9061999917030334
7kf0.pdb	7kf0_AB_C_EC81R.pdb	-0.08626741170883179	-0.2953999936580658
7kf0.pdb	7kf0_AB_C_EC81C.pdb	0.09159855544567108	-0.05550000071525574
7kf0.pdb	7kf0_AB_C_EC81L.pdb	0.12574712932109833	0.42500001192092896
6x08.pdb	6x08_K_B_DK30V.pdb	2.0894742012023926	0.6963000297546387
6x08.pdb	6x08_K_B_RK53Q.pdb	-0.2785721719264984	-0.03359999880194664
6x08.pdb	6x08_K_B_RK53H.pdb	-0.18468350172042847	-0.08349999785423279
6x08.pdb	6x08_K_B_SK54D.pdb	-0.04688797891139984	5.9278998374938965
6x08.pdb	6x08_K_B_GK55H.pdb	-29.565998077392578	-20.76609992980957
6x08.pdb	6x08_K_B_GK56Q.pdb	-0.0676259845495224	0.10080000013113022
6x08.pdb	6x08_K_B_GK56I.pdb	0.5113712549209595	0.9674000144004822
6x08.pdb	6x08_K_B_GK56F.pdb	-1.0623455047607422	0.2962000072002411
6x08.pdb	6x08_K_B_GK56P.pdb	-0.8349674344062805	-1.072700023651123
6x08.pdb	6x08_K_B_GK56W.pdb	-2.452453136444092	0.08990000188350677
6x08.pdb	6x08_K_B_NK74A.pdb	6.1819305419921875	6.590099811553955
6x08.pdb	6x08_K_B_NK74C.pdb	9.714517593383789	10.442749977111816
6x08.pdb	6x08_K_B_NK74E.pdb	7.7295451164245605	7.067699909210205
6x08.pdb	6x08_K_B_NK74H.pdb	5.712107181549072	4.822199821472168
6x08.pdb	6x08_K_B_NK74S.pdb	9.72866439819336	9.804019927978516
6x08.pdb	6x08_K_B_NK74V.pdb	8.625253677368164	10.80325984954834
6x08.pdb	6x08_K_B_AK75V.pdb	0.25313305854797363	0.6657000184059143
6x08.pdb	6x08_K_B_EK76C.pdb	1.0718355178833008	4.432000160217285
6x08.pdb	6x08_K_B_YB269G.pdb	0.4894227385520935	6.6691999435424805
6x08.pdb	6x08_K_B_YB269I.pdb	0.11084084212779999	1.0773999691009521
6x08.pdb	6x08_K_B_YB269M.pdb	0.3070939779281616	0.6140000224113464
6x08.pdb	6x08_K_B_YB269F.pdb	0.06514774262905121	0.857699990272522
6x08.pdb	6x08_K_B_DB272F.pdb	6.477474212646484	8.543399810791016
6x08.pdb	6x08_K_B_RB282D.pdb	-0.06013505160808563	2.6003000736236572
6x08.pdb	6x08_K_B_RB282G.pdb	1.2065081596374512	1.8385000228881836
6x08.pdb	6x08_K_B_KB283E.pdb	1.7192208766937256	5.2718000411987305
6x08.pdb	6x08_K_B_KB283H.pdb	1.6972126960754395	9.984199523925781
6x08.pdb	6x08_K_B_KB283W.pdb	2.2335283756256104	8.009400367736816
6x08.pdb	6x08_K_B_QB286C.pdb	3.646780490875244	0.9120000004768372
6x08.pdb	6x08_K_B_QB286S.pdb	2.3567845821380615	0.5536999702453613
6x08.pdb	6x08_K_B_YB287A.pdb	9.08391284942627	10.397640228271484
6x08.pdb	6x08_K_B_YB287N.pdb	8.911745071411133	9.315899848937988
6x08.pdb	6x08_K_B_YB287C.pdb	8.698872566223145	9.966899871826172
6x08.pdb	6x08_K_B_YB287E.pdb	8.852116584777832	10.891790390014648
6x08.pdb	6x08_K_B_YB287K.pdb	7.986530303955078	7.057300090789795
6x08.pdb	6x08_K_B_YB287V.pdb	8.611698150634766	9.076800346374512
6x08.pdb	6x08_K_B_MB315C.pdb	-0.09824618697166443	-0.0778999999165535
6x08.pdb	6x08_K_B_EB318W.pdb	-0.03614066541194916	-0.2727000117301941
6okm.pdb	6okm_HL_R_NH30F.pdb	0.61893630027771	0.5515000224113464
6okm.pdb	6okm_HL_R_YH31R.pdb	-0.08773311972618103	-1.0743999481201172
6okm.pdb	6okm_HL_R_YH31C.pdb	-0.49120908975601196	-0.819100022315979
6okm.pdb	6okm_HL_R_LH32K.pdb	-2.330726385116577	-1.2759000062942505
6okm.pdb	6okm_HL_R_LH32S.pdb	-0.751797080039978	-1.9931999444961548
6okm.pdb	6okm_HL_R_VH49L.pdb	-0.1744864135980606	-0.5182999968528748
6okm.pdb	6okm_HL_R_VH49P.pdb	-0.34307360649108887	-0.7324000000953674
6okm.pdb	6okm_HL_R_NH51S.pdb	0.3518804907798767	-0.551800012588501
6okm.pdb	6okm_HL_R_YH58I.pdb	0.09695182740688324	-0.29190000891685486
6okm.pdb	6okm_HL_R_YH58S.pdb	-0.4417158365249634	-0.9099000096321106
6okm.pdb	6okm_HL_R_YH58W.pdb	-0.4378158450126648	-0.5616999864578247
6okm.pdb	6okm_HL_R_DH98R.pdb	-1.8716249465942383	-5.28980016708374
6okm.pdb	6okm_HL_R_DH98I.pdb	-1.5066335201263428	-1.0716999769210815
6okm.pdb	6okm_HL_R_RH99C.pdb	-0.6829640865325928	-1.9154000282287598
6okm.pdb	6okm_HL_R_RH99G.pdb	-0.7908176779747009	-2.9458999633789062
6okm.pdb	6okm_HL_R_RH99V.pdb	-0.19816292822360992	-0.3977000117301941
6okm.pdb	6okm_HL_R_YL32G.pdb	-0.8405390381813049	-1.7753000259399414
6okm.pdb	6okm_HL_R_VL34N.pdb	-0.2795407176017761	-0.22089999914169312
6okm.pdb	6okm_HL_R_VL34F.pdb	-0.5068995356559753	-0.2709999978542328
6okm.pdb	6okm_HL_R_VL34T.pdb	-0.31972819566726685	-0.3984000086784363
6okm.pdb	6okm_HL_R_VL34Y.pdb	-0.8179376721382141	-0.5292999744415283
6okm.pdb	6okm_HL_R_YL49N.pdb	0.02649267017841339	-0.5073999762535095
6okm.pdb	6okm_HL_R_YL49T.pdb	0.3219294548034668	-0.8998000025749207
6okm.pdb	6okm_HL_R_NL53E.pdb	-0.3582536578178406	-0.22280000150203705
6okm.pdb	6okm_HL_R_LL54R.pdb	-0.7583017945289612	-0.17720000445842743
6okm.pdb	6okm_HL_R_LL54H.pdb	-0.6485229134559631	0.35519999265670776
6okm.pdb	6okm_HL_R_LL54S.pdb	-0.6791240572929382	-0.03370000049471855
6okm.pdb	6okm_HL_R_LL54W.pdb	-0.5920485258102417	0.20260000228881836
6okm.pdb	6okm_HL_R_EL55D.pdb	-0.2970704436302185	-0.20149999856948853
6okm.pdb	6okm_HL_R_EL55Q.pdb	-0.2823033928871155	-0.5813999772071838
6okm.pdb	6okm_HL_R_EL55L.pdb	-0.17311044037342072	-2.386899948120117
6okm.pdb	6okm_HL_R_EL55K.pdb	-0.28004977107048035	-1.0490000247955322
6okm.pdb	6okm_HL_R_EL55S.pdb	-0.1571281999349594	-0.28139999508857727
6okm.pdb	6okm_HL_R_SL56P.pdb	0.49193525314331055	1.636299967765808
6okm.pdb	6okm_HL_R_SL56Y.pdb	0.09220404922962189	0.6863999962806702
6okm.pdb	6okm_HL_R_VL58D.pdb	-0.34010761976242065	1.250100016593933
6okm.pdb	6okm_HL_R_YL91H.pdb	-0.7328689098358154	-0.8356999754905701
6okm.pdb	6okm_HL_R_AL92V.pdb	-0.15071307122707367	-0.09510000050067902
6okm.pdb	6okm_HL_R_QL93D.pdb	-0.12058486044406891	0.5564000010490417
6okm.pdb	6okm_HL_R_QL93I.pdb	-0.023037448525428772	0.4171999990940094
6okm.pdb	6okm_HL_R_FL94N.pdb	-0.5586161613464355	-1.4124000072479248
6okm.pdb	6okm_HL_R_YL96V.pdb	0.25075453519821167	0.05270000174641609
6okm.pdb	6okm_HL_R_RR36Q.pdb	-0.033485665917396545	-0.7415000200271606
6okm.pdb	6okm_HL_R_RR36G.pdb	-0.2832258939743042	-0.7440000176429749
6okm.pdb	6okm_HL_R_RR36M.pdb	-0.2894541323184967	-0.7067999839782715
6okm.pdb	6okm_HL_R_GR39N.pdb	-11.431496620178223	-8.5871000289917
6okm.pdb	6okm_HL_R_GR39H.pdb	-27.78566551208496	-21.661226272583008
6okm.pdb	6okm_HL_R_GR39K.pdb	-9.21908950805664	-8.08080005645752
6okm.pdb	6okm_HL_R_GR39Y.pdb	-9.244060516357422	-11.081899642944336
6okm.pdb	6okm_HL_R_PR40N.pdb	-1.2226428985595703	-2.0350000858306885
6okm.pdb	6okm_HL_R_PR40M.pdb	0.3863646984100342	-0.5644000172615051
6okm.pdb	6okm_HL_R_PR40S.pdb	-1.9145551919937134	-2.95740008354187
6okm.pdb	6okm_HL_R_PR40Y.pdb	-23.734874725341797	-17.368520736694336
6okm.pdb	6okm_HL_R_GR41H.pdb	-1.5073882341384888	-2.283600091934204
6okm.pdb	6okm_HL_R_GR41V.pdb	-2.1930673122406006	-1.9118000268936157
6okm.pdb	6okm_HL_R_FR42P.pdb	-2.036100387573242	-2.194700002670288
6okm.pdb	6okm_HL_R_PR54V.pdb	-2.1957037448883057	0.15049999952316284
6okm.pdb	6okm_HL_R_WR57A.pdb	-2.2524516582489014	-3.6254000663757324
6okm.pdb	6okm_HL_R_WR57E.pdb	-2.4428529739379883	-3.2904000282287598
6okm.pdb	6okm_HL_R_CR58Q.pdb	0.21873436868190765	0.8378999829292297
6okm.pdb	6okm_HL_R_NR59R.pdb	0.03758372366428375	1.1378999948501587
6okm.pdb	6okm_HL_R_RR61A.pdb	-0.911392092704773	-0.2563999891281128
6okm.pdb	6okm_HL_R_RR61N.pdb	-0.8033460974693298	-0.6452000141143799
6okm.pdb	6okm_HL_R_RR61D.pdb	-1.0557368993759155	-0.8112000226974487
6okm.pdb	6okm_HL_R_RR61C.pdb	-0.9587737321853638	-0.4580000042915344
6okm.pdb	6okm_HL_R_ER65A.pdb	-0.20810586214065552	-0.6786999702453613
6okm.pdb	6okm_HL_R_ER65D.pdb	-0.27203285694122314	-0.1972000002861023
6okm.pdb	6okm_HL_R_ER65S.pdb	-0.2130996584892273	-0.6902999877929688
6okm.pdb	6okm_HL_R_ER65Y.pdb	-0.36826783418655396	-0.6590999960899353
6okm.pdb	6okm_HL_R_RR66E.pdb	-1.5315468311309814	-1.8472000360488892
6okm.pdb	6okm_HL_R_RR66I.pdb	-1.3544543981552124	-3.1347999572753906
6okm.pdb	6okm_HL_R_RR66P.pdb	-1.444732666015625	-3.648400068283081
6okm.pdb	6okm_HL_R_KR67F.pdb	-0.19432586431503296	0.03709999844431877
6okm.pdb	6okm_HL_R_QR68W.pdb	-0.09139559417963028	0.010400000028312206
6okm.pdb	6okm_HL_R_LR69S.pdb	-2.503333806991577	-1.9486000537872314
6okm.pdb	6okm_HL_R_LR69T.pdb	-2.3303802013397217	-2.0357000827789307
6okm.pdb	6okm_HL_R_LR69W.pdb	-1.8411632776260376	-1.753999948501587
2r56.pdb	2r56_IM_B_SM30E.pdb	-0.3323444724082947	0.8827300071716309
2r56.pdb	2r56_IM_B_SM30L.pdb	0.29126155376434326	2.1612799167633057
2r56.pdb	2r56_IM_B_SM30P.pdb	0.05616794526576996	0.3578200042247772
2r56.pdb	2r56_IM_B_SM31H.pdb	-0.4539165496826172	0.22384999692440033
2r56.pdb	2r56_IM_B_RM32V.pdb	-0.71636962890625	0.6200299859046936
2r56.pdb	2r56_IM_B_AM50M.pdb	-0.7047299146652222	1.3932600021362305
2r56.pdb	2r56_IM_B_AM50T.pdb	0.018078625202178955	0.23425999283790588
2r56.pdb	2r56_IM_B_AM50W.pdb	-3.9510457515716553	-4.080699920654297
2r56.pdb	2r56_IM_B_AM50Y.pdb	-6.742914199829102	-6.472080230712891
2r56.pdb	2r56_IM_B_AM51I.pdb	-0.2310425341129303	0.21439999341964722
2r56.pdb	2r56_IM_B_AM51W.pdb	-1.8798291683197021	-1.3502800464630127
2r56.pdb	2r56_IM_B_SM52M.pdb	-0.09989459812641144	0.4887099862098694
2r56.pdb	2r56_IM_B_SM52P.pdb	-0.17787784337997437	0.5003899931907654
2r56.pdb	2r56_IM_B_YM91C.pdb	0.2574325203895569	1.0273900032043457
2r56.pdb	2r56_IM_B_YM91H.pdb	0.17173950374126434	0.057440001517534256
2r56.pdb	2r56_IM_B_YM91L.pdb	0.1417957991361618	1.676300048828125
2r56.pdb	2r56_IM_B_HM92T.pdb	-0.43270981311798096	-0.22912000119686127
2r56.pdb	2r56_IM_B_RI30N.pdb	-0.4574841856956482	-0.5798299908638
2r56.pdb	2r56_IM_B_RI30Q.pdb	-0.3318716287612915	-0.5477799773216248
2r56.pdb	2r56_IM_B_RI30T.pdb	-0.335408091545105	-0.5621799826622009
2r56.pdb	2r56_IM_B_RI30V.pdb	-0.33502185344696045	-0.6291400194168091
2r56.pdb	2r56_IM_B_HI31N.pdb	-0.5110040903091431	-0.573419988155365
2r56.pdb	2r56_IM_B_HI31I.pdb	0.0364469438791275	0.36715999245643616
2r56.pdb	2r56_IM_B_SI52G.pdb	-0.46510154008865356	0.13808000087738037
2r56.pdb	2r56_IM_B_SI52H.pdb	-1.3502768278121948	-1.1605299711227417
2r56.pdb	2r56_IM_B_GI53N.pdb	-2.6275081634521484	-3.22012996673584
2r56.pdb	2r56_IM_B_SI54N.pdb	0.026173114776611328	-0.1386300027370453
2r56.pdb	2r56_IM_B_SI54Y.pdb	0.6351374387741089	1.8759900331497192
2r56.pdb	2r56_IM_B_TI56A.pdb	-0.07631444931030273	0.1679999977350235
2r56.pdb	2r56_IM_B_TI56Q.pdb	0.18927644193172455	0.41857999563217163
2r56.pdb	2r56_IM_B_TI56Y.pdb	0.05013345181941986	0.5886300206184387
2r56.pdb	2r56_IM_B_KI100N.pdb	-0.341640830039978	-0.06763000041246414
2r56.pdb	2r56_IM_B_KI100H.pdb	0.735450029373169	0.928849995136261
2r56.pdb	2r56_IM_B_KI100I.pdb	-0.16225889325141907	0.14937999844551086
2r56.pdb	2r56_IM_B_RI101N.pdb	0.02772928774356842	-3.4756600856781006
2r56.pdb	2r56_IM_B_RI101G.pdb	0.26584750413894653	-3.174839973449707
2r56.pdb	2r56_IM_B_RI101L.pdb	0.4904874563217163	-1.4963699579238892
2r56.pdb	2r56_IM_B_RI101V.pdb	0.21437658369541168	-3.338779926300049
2r56.pdb	2r56_IM_B_TB15S.pdb	-0.17206436395645142	-0.7260400056838989
2r56.pdb	2r56_IM_B_WB16A.pdb	0.4460184574127197	0.013460000045597553
2r56.pdb	2r56_IM_B_WB16C.pdb	0.5274580121040344	0.058740001171827316
2r56.pdb	2r56_IM_B_WB16F.pdb	-0.03280600905418396	0.05931999906897545
2r56.pdb	2r56_IM_B_YB17Q.pdb	-0.7408435940742493	-1.7625499963760376
2r56.pdb	2r56_IM_B_YB17T.pdb	-0.7005351781845093	-1.86899995803833
2r56.pdb	2r56_IM_B_VB40G.pdb	-0.09477902948856354	-0.010400000028312206
2r56.pdb	2r56_IM_B_EB41Q.pdb	-0.14219561219215393	-0.26677998900413513
2r56.pdb	2r56_IM_B_EB41K.pdb	-0.20601113140583038	-1.3283300399780273
2r56.pdb	2r56_IM_B_EB41S.pdb	0.06652872264385223	-1.0707900524139404
2r56.pdb	2r56_IM_B_EB42C.pdb	-0.14050845801830292	-1.0105500221252441
2r56.pdb	2r56_IM_B_EB42F.pdb	-0.07468240708112717	0.40779000520706177
2r56.pdb	2r56_IM_B_EB42S.pdb	-0.14889995753765106	-1.6161799430847168
2r56.pdb	2r56_IM_B_EB42V.pdb	-0.05620504915714264	-1.0639899969100952
2r56.pdb	2r56_IM_B_QB56I.pdb	-0.6454482674598694	-0.41332998871803284
2r56.pdb	2r56_IM_B_QB56M.pdb	-0.7454056143760681	0.9547799825668335
2r56.pdb	2r56_IM_B_QB56W.pdb	-0.376035213470459	-0.7867100238800049
2r56.pdb	2r56_IM_B_EB62N.pdb	-0.2781674563884735	1.1147899627685547
2r56.pdb	2r56_IM_B_CB63K.pdb	-0.08387062698602676	-0.12098000198602676
2r56.pdb	2r56_IM_B_CB63W.pdb	-0.2896634042263031	1.6492500305175781
2r56.pdb	2r56_IM_B_QB65I.pdb	0.026103302836418152	3.342869997024536
2r56.pdb	2r56_IM_B_QB65V.pdb	0.030310988426208496	3.3021700382232666
2r56.pdb	2r56_IM_B_KB67Q.pdb	-0.46193885803222656	0.303739994764328
2r56.pdb	2r56_IM_B_KB67V.pdb	-0.18107597529888153	0.6666799783706665
2r56.pdb	2r56_IM_B_TB122I.pdb	-0.22553198039531708	0.23196999728679657
2r56.pdb	2r56_IM_B_TB122L.pdb	-0.2285865694284439	0.18097999691963196
2r56.pdb	2r56_IM_B_TB122M.pdb	0.033897534012794495	0.35008999705314636
2r56.pdb	2r56_IM_B_TB122Y.pdb	-0.033849552273750305	1.382140040397644
2r56.pdb	2r56_IM_B_TB122V.pdb	-0.28653964400291443	0.2650099992752075
2r56.pdb	2r56_IM_B_PB123L.pdb	-1.0061800479888916	-0.8652499914169312
2r56.pdb	2r56_IM_B_PB123F.pdb	-0.8492563962936401	-1.3467700481414795
2r56.pdb	2r56_IM_B_EB124W.pdb	-0.30722594261169434	0.24794000387191772
2r56.pdb	2r56_IM_B_TB151C.pdb	-0.00847955048084259	0.523360013961792
2r56.pdb	2r56_IM_B_LB153Q.pdb	-0.2692529261112213	-0.04236999899148941
2r56.pdb	2r56_IM_B_LB153G.pdb	-0.36268100142478943	-0.34446001052856445
2r56.pdb	2r56_IM_B_LB153M.pdb	-0.19969935715198517	-0.05398000031709671
2r56.pdb	2r56_IM_B_EB154L.pdb	-1.2955443859100342	-1.2394399642944336
7bej.pdb	7bej_HL_E_VH2N.pdb	-0.10075156390666962	-0.5480999946594238
7bej.pdb	7bej_HL_E_VH2D.pdb	-0.21750634908676147	-0.5892999768257141
7bej.pdb	7bej_HL_E_VH2Q.pdb	-0.31741103529930115	-0.7049000263214111
7bej.pdb	7bej_HL_E_VH2M.pdb	0.015672385692596436	0.5185999870300293
7bej.pdb	7bej_HL_E_VH2P.pdb	-0.10870714485645294	-0.3587999939918518
7bej.pdb	7bej_HL_E_GH26D.pdb	-0.5475688576698303	-0.4147000014781952
7bej.pdb	7bej_HL_E_GH26L.pdb	-0.14417095482349396	-0.5604000091552734
7bej.pdb	7bej_HL_E_GH26Y.pdb	-1.9263427257537842	0.03620000183582306
7bej.pdb	7bej_HL_E_VH27N.pdb	0.1343926638364792	0.8328999876976013
7bej.pdb	7bej_HL_E_TH28C.pdb	0.3836295008659363	0.7447999715805054
7bej.pdb	7bej_HL_E_TH28E.pdb	0.2794429063796997	1.7263000011444092
7bej.pdb	7bej_HL_E_SH31C.pdb	-1.2535192966461182	0.039900001138448715
7bej.pdb	7bej_HL_E_SH31Q.pdb	-3.747065544128418	-1.4743000268936157
7bej.pdb	7bej_HL_E_SH31K.pdb	-1.7653244733810425	-1.3431999683380127
7bej.pdb	7bej_HL_E_NH32L.pdb	-1.136714220046997	-0.9380999803543091
7bej.pdb	7bej_HL_E_NH32W.pdb	-5.781496047973633	-3.9921998977661133
7bej.pdb	7bej_HL_E_YH52H.pdb	-0.48737525939941406	-0.5372999906539917
7bej.pdb	7bej_HL_E_YH52M.pdb	0.3261069059371948	0.34630000591278076
7bej.pdb	7bej_HL_E_PH53M.pdb	-0.14771486818790436	-1.034600019454956
7bej.pdb	7bej_HL_E_GH54R.pdb	-1.6892096996307373	-3.2230000495910645
7bej.pdb	7bej_HL_E_GH54E.pdb	-4.244350433349609	-6.634210109710693
7bej.pdb	7bej_HL_E_GH54V.pdb	-7.5910210609436035	-6.438720226287842
7bej.pdb	7bej_HL_E_FH58A.pdb	-0.03585423529148102	-0.6883000135421753
7bej.pdb	7bej_HL_E_FH58C.pdb	0.20493386685848236	-0.6371999979019165
7bej.pdb	7bej_HL_E_FH58H.pdb	-0.5010865330696106	-0.7286999821662903
7bej.pdb	7bej_HL_E_FH58Y.pdb	0.24947001039981842	0.23240000009536743
7bej.pdb	7bej_HL_E_LH99S.pdb	-0.1826017051935196	-0.6485000252723694
7bej.pdb	7bej_HL_E_GH100D.pdb	-5.180139064788818	-5.803199768066406
7bej.pdb	7bej_HL_E_GH100Y.pdb	-6.035418510437012	-4.666600227355957
7bej.pdb	7bej_HL_E_DH105C.pdb	-0.6880012154579163	-0.46540001034736633
7bej.pdb	7bej_HL_E_DH105Q.pdb	-0.7036266326904297	-0.6585000157356262
7bej.pdb	7bej_HL_E_DH105E.pdb	-1.0155467987060547	-0.38830000162124634
7bej.pdb	7bej_HL_E_DH105L.pdb	-0.6651933193206787	-0.3723999857902527
7bej.pdb	7bej_HL_E_DH105F.pdb	-0.8933001756668091	-0.26170000433921814
7bej.pdb	7bej_HL_E_IL2T.pdb	-0.33227214217185974	-0.5745000243186951
7bej.pdb	7bej_HL_E_GL28K.pdb	-4.152226448059082	-3.406899929046631
7bej.pdb	7bej_HL_E_GL28V.pdb	-6.142651557922363	-4.281799793243408
7bej.pdb	7bej_HL_E_IL29C.pdb	-0.08884967863559723	0.42829999327659607
7bej.pdb	7bej_HL_E_SL30L.pdb	-0.22130359709262848	0.3418999910354614
7bej.pdb	7bej_HL_E_SL30P.pdb	-0.8440187573432922	0.09200000017881393
7bej.pdb	7bej_HL_E_YL32N.pdb	0.05477425456047058	0.5185999870300293
7bej.pdb	7bej_HL_E_YL32L.pdb	0.4825170040130615	1.623900055885315
7bej.pdb	7bej_HL_E_YL32S.pdb	0.13185320794582367	0.34299999475479126
7bej.pdb	7bej_HL_E_QL90I.pdb	-0.7225974798202515	-1.3147000074386597
7bej.pdb	7bej_HL_E_QL90T.pdb	-0.6295850276947021	-1.24399995803833
7bej.pdb	7bej_HL_E_LL91A.pdb	0.021824732422828674	-0.0026000000070780516
7bej.pdb	7bej_HL_E_LL91S.pdb	-0.10063496232032776	0.01860000006854534
7bej.pdb	7bej_HL_E_NL92K.pdb	0.29740774631500244	0.9563999772071838
7bej.pdb	7bej_HL_E_NL92T.pdb	-0.0013421326875686646	0.7268000245094299
7bej.pdb	7bej_HL_E_NL92V.pdb	-1.2021654844284058	0.27239999175071716
7bej.pdb	7bej_HL_E_RE71S.pdb	-0.9663949608802795	-1.6468000411987305
7bej.pdb	7bej_HL_E_RE71T.pdb	-1.1316347122192383	-1.871399998664856
7bej.pdb	7bej_HL_E_DE73P.pdb	-0.48841238021850586	-1.4200999736785889
7bej.pdb	7bej_HL_E_RE76A.pdb	-0.13354353606700897	-0.7346000075340271
7bej.pdb	7bej_HL_E_RE76D.pdb	-0.24435955286026	-0.5490000247955322
7bej.pdb	7bej_HL_E_QE77S.pdb	-0.5774122476577759	-0.8277999758720398
7bej.pdb	7bej_HL_E_TE83L.pdb	0.6115178465843201	0.35089999437332153
7bej.pdb	7bej_HL_E_GE84D.pdb	-1.229040265083313	-1.9263999462127686
7bej.pdb	7bej_HL_E_GE84M.pdb	0.3522019386291504	0.5278000235557556
7bej.pdb	7bej_HL_E_KE85N.pdb	0.1022411435842514	-0.023900000378489494
7bej.pdb	7bej_HL_E_KE85C.pdb	-0.6080428957939148	-0.33550000190734863
7bej.pdb	7bej_HL_E_KE85T.pdb	-0.6334536075592041	-0.8389000296592712
7bej.pdb	7bej_HL_E_DE88C.pdb	-0.6147685050964355	-0.9090999960899353
7bej.pdb	7bej_HL_E_YE89G.pdb	-0.24176515638828278	-0.6496999859809875
7bej.pdb	7bej_HL_E_YE89S.pdb	-0.26647859811782837	-0.7638999819755554
7bej.pdb	7bej_HL_E_YE121D.pdb	0.0547327846288681	0.0406000018119812
7bej.pdb	7bej_HL_E_YE121K.pdb	0.01124909520149231	0.12520000338554382
7bej.pdb	7bej_HL_E_YE121T.pdb	0.2970736026763916	0.22460000216960907
7bej.pdb	7bej_HL_E_LE123Y.pdb	-20.222843170166016	-20.86264991760254
7bej.pdb	7bej_HL_E_FE124A.pdb	-0.26935261487960815	-1.308500051498413
7bej.pdb	7bej_HL_E_FE124I.pdb	-0.18420210480690002	-1.3257999420166016
7bej.pdb	7bej_HL_E_FE124P.pdb	-0.2316555231809616	-1.5424000024795532
7bej.pdb	7bej_HL_E_RE125G.pdb	-0.1306421309709549	0.3517000079154968
7bej.pdb	7bej_HL_E_RE125K.pdb	-0.18975205719470978	0.7324000000953674
7bej.pdb	7bej_HL_E_KE126A.pdb	-0.6938093900680542	0.6100000143051147
7bej.pdb	7bej_HL_E_KE126M.pdb	-0.17261938750743866	0.5033000111579895
7bej.pdb	7bej_HL_E_YE141E.pdb	-0.42022979259490967	-0.8374000191688538
7bej.pdb	7bej_HL_E_YE141V.pdb	-0.38712531328201294	-0.7318999767303467
7bej.pdb	7bej_HL_E_QE142N.pdb	-0.15265195071697235	-0.23389999568462372
7bej.pdb	7bej_HL_E_AE143R.pdb	-4.663918495178223	-5.820000171661377
7bej.pdb	7bej_HL_E_AE143H.pdb	-1.460509181022644	-2.555299997329712
7bej.pdb	7bej_HL_E_AE143T.pdb	-1.44698166847229	-2.6565001010894775
7bej.pdb	7bej_HL_E_GE144Q.pdb	-0.8447156548500061	-0.8980000019073486
7bej.pdb	7bej_HL_E_GE144E.pdb	-0.83902508020401	-0.4814999997615814
7bej.pdb	7bej_HL_E_GE144F.pdb	-1.1368504762649536	-0.2013999968767166
7bej.pdb	7bej_HL_E_SE145R.pdb	0.34823882579803467	0.6187999844551086
7bej.pdb	7bej_HL_E_FE154E.pdb	-1.5023316144943237	-0.12349999696016312
7bej.pdb	7bej_HL_E_FE154G.pdb	-1.0578539371490479	-0.3043999969959259
7bej.pdb	7bej_HL_E_FE154M.pdb	-0.4359586238861084	-0.11469999700784683
7bej.pdb	7bej_HL_E_NE155C.pdb	-1.0720388889312744	-1.3633999824523926
7bej.pdb	7bej_HL_E_NE155G.pdb	-1.3689649105072021	-1.6482000350952148
7bej.pdb	7bej_HL_E_YE157I.pdb	-0.5143766403198242	0.5536999702453613
7bej.pdb	7bej_HL_E_YE163D.pdb	0.20848916471004486	0.032600000500679016
7bej.pdb	7bej_HL_E_YE163I.pdb	0.2646273970603943	-0.46700000762939453
7bej.pdb	7bej_HL_E_YE163P.pdb	0.22437749803066254	0.0632999986410141
7bej.pdb	7bej_HL_E_GE164D.pdb	-0.23019033670425415	-0.6791999936103821
7bej.pdb	7bej_HL_E_GE164T.pdb	-0.08087129890918732	-0.2282000035047531
7bej.pdb	7bej_HL_E_GE164Y.pdb	-0.42128264904022217	-0.3506999909877777
7bej.pdb	7bej_HL_E_QE166N.pdb	-0.310207724571228	-0.29919999837875366
7bej.pdb	7bej_HL_E_QE166M.pdb	-0.2759574353694916	0.28220000863075256
7bej.pdb	7bej_HL_E_QE166F.pdb	-0.33197221159935	-0.08259999752044678
7bej.pdb	7bej_HL_E_TE168C.pdb	-0.14788256585597992	0.08179999887943268
7bej.pdb	7bej_HL_E_TE168P.pdb	-0.07787929475307465	0.0794999971985817
7bej.pdb	7bej_HL_E_TE168S.pdb	-0.21239455044269562	0.06679999828338623
7bej.pdb	7bej_HL_E_NE169C.pdb	0.09022103250026703	0.2680000066757202
7bej.pdb	7bej_HL_E_GE170Y.pdb	0.21070967614650726	1.5235999822616577
7bej.pdb	7bej_HL_E_YE173E.pdb	-1.8351589441299438	-3.277100086212158
7bej.pdb	7bej_HL_E_YE173M.pdb	-1.5083918571472168	-1.0578999519348145
7dcx.pdb	7dcx_BG_D_SB55L.pdb	0.023225218057632446	1.0527950525283813
7dcx.pdb	7dcx_BG_D_TB56L.pdb	0.13290028274059296	0.07374799996614456
7dcx.pdb	7dcx_BG_D_TB56F.pdb	0.2553226947784424	0.1625020056962967
7dcx.pdb	7dcx_BG_D_YB57N.pdb	-0.7218535542488098	-0.9605870246887207
7dcx.pdb	7dcx_BG_D_YB57G.pdb	-0.14264149963855743	-0.8211669921875
7dcx.pdb	7dcx_BG_D_YB57V.pdb	-0.43069541454315186	-0.5957229733467102
7dcx.pdb	7dcx_BG_D_PB60E.pdb	-0.5322959423065186	-0.9701970219612122
7dcx.pdb	7dcx_BG_D_PB60H.pdb	-0.2057703137397766	-0.41225600242614746
7dcx.pdb	7dcx_BG_D_PB60I.pdb	-0.5130558013916016	-0.4393100142478943
7dcx.pdb	7dcx_BG_D_PB60K.pdb	-0.5579097867012024	-0.3835360109806061
7dcx.pdb	7dcx_BG_D_PB60F.pdb	-3.1691086292266846	-1.989056944847107
7dcx.pdb	7dcx_BG_D_KB63F.pdb	0.000520750880241394	0.37844520807266235
7dcx.pdb	7dcx_BG_D_SB64H.pdb	-0.11313936114311218	0.04264200106263161
7dcx.pdb	7dcx_BG_D_SB64K.pdb	-0.15878978371620178	0.8047019839286804
7dcx.pdb	7dcx_BG_D_IG2D.pdb	-1.2905395030975342	-2.3513169288635254
7dcx.pdb	7dcx_BG_D_IG2F.pdb	-1.0094965696334839	-0.4589900076389313
7dcx.pdb	7dcx_BG_D_IG2S.pdb	-1.0804252624511719	-1.4411170482635498
7dcx.pdb	7dcx_BG_D_MG4C.pdb	-0.298051118850708	-0.4594680070877075
7dcx.pdb	7dcx_BG_D_MG4Q.pdb	-0.3768482506275177	-0.44763800501823425
7dcx.pdb	7dcx_BG_D_MG4E.pdb	-0.5198889970779419	-0.5145120024681091
7dcx.pdb	7dcx_BG_D_AG25C.pdb	0.09147308766841888	-0.18424999713897705
7dcx.pdb	7dcx_BG_D_AG25Y.pdb	-0.09665746986865997	-0.4226759970188141
7dcx.pdb	7dcx_BG_D_SG26R.pdb	-0.08209709823131561	0.9533259868621826
7dcx.pdb	7dcx_BG_D_SG26C.pdb	-1.1266100406646729	0.929639995098114
7dcx.pdb	7dcx_BG_D_SG26Y.pdb	0.9348196983337402	1.0071669816970825
7dcx.pdb	7dcx_BG_D_QG27H.pdb	-0.7047972083091736	-3.5348970890045166
7dcx.pdb	7dcx_BG_D_DG28Q.pdb	-0.31970465183258057	-0.7213870286941528
7dcx.pdb	7dcx_BG_D_DG28I.pdb	-0.1402270495891571	-0.5010769963264465
7dcx.pdb	7dcx_BG_D_VG29G.pdb	-0.34707021713256836	-0.6386169791221619
7dcx.pdb	7dcx_BG_D_VG29P.pdb	-0.9778569340705872	-0.5680860280990601
7dcx.pdb	7dcx_BG_D_GG30N.pdb	-17.837953567504883	-9.759106636047363
7dcx.pdb	7dcx_BG_D_GG30K.pdb	-12.949516296386719	-9.999807357788086
7dcx.pdb	7dcx_BG_D_GG30Y.pdb	-20.081907272338867	-15.958006858825684
7dcx.pdb	7dcx_BG_D_NG31C.pdb	-0.15459397435188293	-0.07991600036621094
7dcx.pdb	7dcx_BG_D_NG31Q.pdb	-0.1612260937690735	-0.10933800041675568
7dcx.pdb	7dcx_BG_D_NG31F.pdb	-0.18348738551139832	-0.036017999053001404
7dcx.pdb	7dcx_BG_D_NG31W.pdb	-0.16653551161289215	-0.011311000213027
7dcx.pdb	7dcx_BG_D_TG69Q.pdb	-0.82179194688797	-0.2575010061264038
7dcx.pdb	7dcx_BG_D_FG71C.pdb	-0.09204332530498505	-0.2707740068435669
7dcx.pdb	7dcx_BG_D_FG71T.pdb	-0.24808241426944733	-0.2969920039176941
7dcx.pdb	7dcx_BG_D_QG89N.pdb	-0.17921984195709229	0.07452499866485596
7dcx.pdb	7dcx_BG_D_QG89T.pdb	-0.1303013116121292	-0.195265993475914
7dcx.pdb	7dcx_BG_D_QG90R.pdb	-0.6495442986488342	-1.451727032661438
7dcx.pdb	7dcx_BG_D_QG90S.pdb	0.2705003619194031	-0.5958939790725708
7dcx.pdb	7dcx_BG_D_NG92L.pdb	0.18059496581554413	-1.1497670412063599
7dcx.pdb	7dcx_BG_D_NG92K.pdb	-0.4069696068763733	-0.44607800245285034
7dcx.pdb	7dcx_BG_D_NG92Y.pdb	-0.18796853721141815	0.9806270003318787
7dcx.pdb	7dcx_BG_D_YG94C.pdb	0.3846569061279297	0.15590700507164001
7dcx.pdb	7dcx_BG_D_YG94V.pdb	0.44259923696517944	-0.003438000101596117
7dcx.pdb	7dcx_BG_D_PG95R.pdb	-1.4038615226745605	-5.483087062835693
7dcx.pdb	7dcx_BG_D_PG95Q.pdb	-0.49340546131134033	-1.8126870393753052
7dcx.pdb	7dcx_BG_D_PG95E.pdb	-0.8291285037994385	-2.043536901473999
7dcx.pdb	7dcx_BG_D_PG95G.pdb	-0.06432853639125824	-0.548317015171051
7dcx.pdb	7dcx_BG_D_PG95M.pdb	-0.1107526570558548	-0.2059819996356964
7dcx.pdb	7dcx_BG_D_PG95W.pdb	-5.355683326721191	-5.948576927185059
7dcx.pdb	7dcx_BG_D_RG108Q.pdb	0.03269807994365692	-0.16822700202465057
7dcx.pdb	7dcx_BG_D_RG108V.pdb	0.011080816388130188	-0.22803600132465363
7dcx.pdb	7dcx_BG_D_AG109M.pdb	0.5291711091995239	0.305387407541275
7dcx.pdb	7dcx_BG_D_AG109F.pdb	0.28411251306533813	0.3983149528503418
7dcx.pdb	7dcx_BG_D_DG110V.pdb	0.13075850903987885	2.2285430431365967
7dcx.pdb	7dcx_BG_D_AG111E.pdb	0.1959063857793808	-0.2156520038843155
7dcx.pdb	7dcx_BG_D_TD89V.pdb	-0.4873494505882263	-0.3384909927845001
7dcx.pdb	7dcx_BG_D_DD91E.pdb	-0.3594554364681244	-0.3244050145149231
7dcx.pdb	7dcx_BG_D_SD92L.pdb	-0.8263097405433655	-1.7625269889831543
7dcx.pdb	7dcx_BG_D_KD93R.pdb	-0.25057321786880493	-0.06500499695539474
7dcx.pdb	7dcx_BG_D_KD93M.pdb	0.807234525680542	0.6062719821929932
7dcx.pdb	7dcx_BG_D_KD93F.pdb	0.33737534284591675	0.5213050246238708
7dcx.pdb	7dcx_BG_D_QD114T.pdb	-0.1768702268600464	0.32387080788612366
7dcx.pdb	7dcx_BG_D_YD338L.pdb	0.13565661013126373	0.17124199867248535
7dcx.pdb	7dcx_BG_D_VD340D.pdb	-0.397885799407959	-0.6675469875335693
7dcx.pdb	7dcx_BG_D_VD340H.pdb	-0.26001250743865967	0.5656030178070068
7dcx.pdb	7dcx_BG_D_VD340T.pdb	-0.2961169183254242	-0.16537700593471527
7dcx.pdb	7dcx_BG_D_LD341Q.pdb	-0.5514307022094727	-0.05714600160717964
7dcx.pdb	7dcx_BG_D_LD341V.pdb	-0.4168623089790344	0.2070070058107376
7dcx.pdb	7dcx_BG_D_YD342A.pdb	0.24888958036899567	-0.5474179983139038
7dcx.pdb	7dcx_BG_D_YD342G.pdb	0.2752641439437866	0.024445999413728714
7dcx.pdb	7dcx_BG_D_ND343Q.pdb	-0.18878699839115143	0.8987129926681519
7dcx.pdb	7dcx_BG_D_ND343Y.pdb	-2.4428353309631348	-2.283906936645508
7dcx.pdb	7dcx_BG_D_SD344H.pdb	-0.4162319302558899	1.109531044960022
7dcx.pdb	7dcx_BG_D_AD345L.pdb	-0.7331158518791199	-0.6415770053863525
7dcx.pdb	7dcx_BG_D_SD346N.pdb	-1.9838470220565796	-0.20872299373149872
7dcx.pdb	7dcx_BG_D_SD346C.pdb	-0.0934196412563324	0.48035740852355957
7dcx.pdb	7dcx_BG_D_SD346W.pdb	-21.489717483520508	-19.33770751953125
7dcx.pdb	7dcx_BG_D_FD347W.pdb	-0.733773946762085	0.17192000150680542
7dcx.pdb	7dcx_BG_D_SD348W.pdb	-2.231630563735962	-1.1254169940948486
7dcx.pdb	7dcx_BG_D_FD350R.pdb	-0.941459059715271	-3.4743568897247314
7dcx.pdb	7dcx_BG_D_FD350G.pdb	-1.1741273403167725	-1.6000770330429077
7dcx.pdb	7dcx_BG_D_FD350Y.pdb	0.34533989429473877	-0.8283370137214661
7dcx.pdb	7dcx_BG_D_CD352D.pdb	-0.5106291770935059	-0.4328019917011261
7dcx.pdb	7dcx_BG_D_CD405Q.pdb	0.21708180010318756	-0.5944120287895203
7dcx.pdb	7dcx_BG_D_CD405M.pdb	-1.7176963090896606	-0.6471070051193237
7dcx.pdb	7dcx_BG_D_WD409M.pdb	0.0020338594913482666	0.14562200009822845
7dcx.pdb	7dcx_BG_D_WD409P.pdb	-0.005219653248786926	0.004172999877482653
7dcx.pdb	7dcx_BG_D_ND410R.pdb	-2.392941474914551	-2.201167106628418
7dcx.pdb	7dcx_BG_D_ND410M.pdb	0.3578568696975708	2.1020729541778564
7dcx.pdb	7dcx_BG_D_ND413D.pdb	0.04519391059875488	0.3926151692867279
7dcx.pdb	7dcx_BG_D_VD476F.pdb	-2.1872267723083496	-1.5422170162200928
5dup.pdb	5dup_HL_A_DH96Q.pdb	-0.17704841494560242	0.417959988117218
5dup.pdb	5dup_HL_A_SH97M.pdb	-0.26692432165145874	-0.1522900015115738
5dup.pdb	5dup_HL_A_YH98G.pdb	-0.46525341272354126	-2.9168601036071777
5dup.pdb	5dup_HL_A_GH101C.pdb	0.09721191227436066	1.0639179944992065
5dup.pdb	5dup_HL_A_GH101Q.pdb	-0.01897694170475006	1.2538280487060547
5dup.pdb	5dup_HL_A_GH101H.pdb	0.3170478343963623	0.6765679717063904
5dup.pdb	5dup_HL_A_GH101Y.pdb	0.26001685857772827	1.7326329946517944
5dup.pdb	5dup_HL_A_GH102N.pdb	-1.6431388854980469	-6.321660041809082
5dup.pdb	5dup_HL_A_HH103A.pdb	-0.20115666091442108	0.3022899925708771
5dup.pdb	5dup_HL_A_HH103R.pdb	-0.2715678811073303	0.17736999690532684
5dup.pdb	5dup_HL_A_YH104C.pdb	1.0933864116668701	1.2230969667434692
5dup.pdb	5dup_HL_A_YH104V.pdb	1.3526954650878906	4.3130998611450195
5dup.pdb	5dup_HL_A_LH106G.pdb	-0.2560904622077942	-2.233880043029785
5dup.pdb	5dup_HL_A_LH106T.pdb	-0.8855639696121216	-1.7896300554275513
5dup.pdb	5dup_HL_A_DL33R.pdb	-0.5681906938552856	-0.09664999693632126
5dup.pdb	5dup_HL_A_YL50M.pdb	0.11966608464717865	-0.6239799857139587
5dup.pdb	5dup_HL_A_YL50V.pdb	-0.12240386009216309	0.14885999262332916
5dup.pdb	5dup_HL_A_GL51E.pdb	-2.6695139408111572	-5.990799903869629
5dup.pdb	5dup_HL_A_GL51H.pdb	-0.565668523311615	-9.543439865112305
5dup.pdb	5dup_HL_A_GL51V.pdb	-1.1451594829559326	-2.29259991645813
5dup.pdb	5dup_HL_A_NL52L.pdb	-0.5866926908493042	-0.6832699775695801
5dup.pdb	5dup_HL_A_NL52T.pdb	-0.5511125922203064	-0.6414600014686584
5dup.pdb	5dup_HL_A_NL54D.pdb	-0.22761522233486176	-0.29541999101638794
5dup.pdb	5dup_HL_A_NL54I.pdb	-1.1753876209259033	-0.98471999168396
5dup.pdb	5dup_HL_A_NL54M.pdb	-0.5364395380020142	-0.9640200138092041
5dup.pdb	5dup_HL_A_NL54T.pdb	-0.3309900164604187	-0.046059999614953995
5dup.pdb	5dup_HL_A_NL54V.pdb	-0.4749416708946228	-0.7080000042915344
5dup.pdb	5dup_HL_A_RL55S.pdb	1.9907772541046143	0.8951200246810913
5dup.pdb	5dup_HL_A_SL64H.pdb	0.10531352460384369	1.3033469915390015
5dup.pdb	5dup_HL_A_SL64I.pdb	0.20200084149837494	0.06575000286102295
5dup.pdb	5dup_HL_A_EA62C.pdb	-0.24924083054065704	0.3716199994087219
5dup.pdb	5dup_HL_A_SA64K.pdb	-0.4867452383041382	0.4011699855327606
5dup.pdb	5dup_HL_A_GA66E.pdb	-1.8307318687438965	-3.26419997215271
5dup.pdb	5dup_HL_A_GA66P.pdb	-0.4884912967681885	-0.6964799761772156
5dup.pdb	5dup_HL_A_VA67N.pdb	-0.19004999101161957	0.08449999988079071
5dup.pdb	5dup_HL_A_VA67L.pdb	-0.09108332544565201	0.06725999712944031
5dup.pdb	5dup_HL_A_VA67M.pdb	-0.4365851879119873	0.6649699807167053
5dup.pdb	5dup_HL_A_SA68I.pdb	-2.9862349033355713	-3.6867799758911133
5dup.pdb	5dup_HL_A_SA69I.pdb	1.0842711925506592	1.2962009906768799
5dup.pdb	5dup_HL_A_SA69T.pdb	0.08697383105754852	0.5127400159835815
5dup.pdb	5dup_HL_A_TA76K.pdb	-0.19854451715946198	0.5322499871253967
5dup.pdb	5dup_HL_A_IA87N.pdb	-0.20541851222515106	0.35225000977516174
5dup.pdb	5dup_HL_A_IA87H.pdb	-0.5167297124862671	0.7064039707183838
5dup.pdb	5dup_HL_A_IA87S.pdb	-0.3412027359008789	-1.066789984703064
5dup.pdb	5dup_HL_A_KA88D.pdb	-0.85076504945755	0.03982999920845032
5dup.pdb	5dup_HL_A_KA88Q.pdb	0.058975234627723694	0.9817219972610474
5dup.pdb	5dup_HL_A_KA88G.pdb	0.020803675055503845	1.1679739952087402
5dup.pdb	5dup_HL_A_NA90A.pdb	-0.34627223014831543	0.24532000720500946
5dup.pdb	5dup_HL_A_NA90R.pdb	-0.1648527979850769	0.2439199984073639
5dup.pdb	5dup_HL_A_NA90L.pdb	0.03199172019958496	0.5441799759864807
5dup.pdb	5dup_HL_A_NA90Y.pdb	-0.37455636262893677	0.465829998254776
5dup.pdb	5dup_HL_A_NA91C.pdb	1.7051289081573486	0.27324000000953674
5dup.pdb	5dup_HL_A_NA91M.pdb	2.3255319595336914	0.5471100211143494
5dup.pdb	5dup_HL_A_KA125N.pdb	-0.29530370235443115	-0.2282799929380417
5dup.pdb	5dup_HL_A_KA125P.pdb	-0.5604243874549866	-0.6415200233459473
5dup.pdb	5dup_HL_A_LA126N.pdb	-0.3881509304046631	0.97428297996521
5dup.pdb	5dup_HL_A_LA126I.pdb	-0.2058943510055542	-0.5641599893569946
5dup.pdb	5dup_HL_A_KA154N.pdb	0.20990605652332306	0.8805890083312988
5dup.pdb	5dup_HL_A_KA154Y.pdb	0.15082593262195587	1.3249609470367432
5dup.pdb	5dup_HL_A_GA157R.pdb	-0.43333232402801514	0.6396170258522034
5dup.pdb	5dup_HL_A_GA157N.pdb	-0.24267639219760895	-0.30302000045776367
5fhc.pdb	5fhc_AB_J_SA99C.pdb	0.2823271155357361	0.2851400077342987
5fhc.pdb	5fhc_AB_J_SA101G.pdb	0.38515734672546387	1.1193900108337402
5fhc.pdb	5fhc_AB_J_TA110M.pdb	0.32474279403686523	0.15580999851226807
5fhc.pdb	5fhc_AB_J_YB47S.pdb	0.005777403712272644	-1.5826120376586914
5fhc.pdb	5fhc_AB_J_YB47W.pdb	-3.436695098876953	-2.9730100631713867
5fhc.pdb	5fhc_AB_J_GJ23C.pdb	-4.811554431915283	-3.869719982147217
5fhc.pdb	5fhc_AB_J_GJ23M.pdb	-4.890872001647949	-4.8155598640441895
5fhc.pdb	5fhc_AB_J_GJ23S.pdb	-3.773373603820801	-4.795340061187744
5fhc.pdb	5fhc_AB_J_AJ25C.pdb	0.029032424092292786	0.6881700158119202
5fhc.pdb	5fhc_AB_J_AJ25V.pdb	-0.7388287782669067	-0.5701349973678589
5fhc.pdb	5fhc_AB_J_IJ26K.pdb	-0.16524550318717957	-1.5894509553909302
4hc1.pdb	4hc1_MN_B_YM27N.pdb	-0.4945969581604004	-1.4308099746704102
4hc1.pdb	4hc1_MN_B_YM33L.pdb	-0.08294004201889038	-0.2522999942302704
4hc1.pdb	4hc1_MN_B_YM34Q.pdb	-1.3206775188446045	-2.2345800399780273
4hc1.pdb	4hc1_MN_B_YM34E.pdb	-1.4598047733306885	-2.341559886932373
4hc1.pdb	4hc1_MN_B_YM34F.pdb	-0.41338372230529785	-0.3898000121116638
4hc1.pdb	4hc1_MN_B_YM34W.pdb	-1.084058403968811	-2.0536301136016846
4hc1.pdb	4hc1_MN_B_YM54A.pdb	-0.38420265913009644	-1.203529953956604
4hc1.pdb	4hc1_MN_B_YM54T.pdb	-0.4287024736404419	-1.1091599464416504
4hc1.pdb	4hc1_MN_B_YM54V.pdb	-0.5242579579353333	-0.9154899716377258
4hc1.pdb	4hc1_MN_B_SM100D.pdb	-0.9706330895423889	-0.9496200084686279
4hc1.pdb	4hc1_MN_B_SM100C.pdb	-0.47151923179626465	0.17800000309944153
4hc1.pdb	4hc1_MN_B_DM101N.pdb	-1.4513981342315674	-1.7986500263214111
4hc1.pdb	4hc1_MN_B_DM101H.pdb	-3.514983654022217	-3.0735299587249756
4hc1.pdb	4hc1_MN_B_DM101F.pdb	-9.849071502685547	-7.434939861297607
4hc1.pdb	4hc1_MN_B_DM101P.pdb	-9.340495109558105	-8.278289794921875
4hc1.pdb	4hc1_MN_B_SM102R.pdb	-0.5440372228622437	0.07159999758005142
4hc1.pdb	4hc1_MN_B_SM102N.pdb	-0.3654170036315918	0.24220000207424164
4hc1.pdb	4hc1_MN_B_SM102K.pdb	-0.3007754683494568	-0.0142000000923872
4hc1.pdb	4hc1_MN_B_GN30A.pdb	-1.1970765590667725	-1.2415800094604492
4hc1.pdb	4hc1_MN_B_GN30M.pdb	-2.1740541458129883	-0.4424000084400177
4hc1.pdb	4hc1_MN_B_GN30F.pdb	-2.7124767303466797	-1.1859899759292603
4hc1.pdb	4hc1_MN_B_GN30V.pdb	-4.547512054443359	-4.747310161590576
4hc1.pdb	4hc1_MN_B_RN31C.pdb	0.11975546181201935	-0.18610000610351562
4hc1.pdb	4hc1_MN_B_RN31K.pdb	-0.06872208416461945	-0.4325999915599823
4hc1.pdb	4hc1_MN_B_RN31W.pdb	-0.6337793469429016	-0.6865100264549255
4hc1.pdb	4hc1_MN_B_NN32V.pdb	-0.8101803660392761	-0.3465000092983246
4hc1.pdb	4hc1_MN_B_NN53Q.pdb	-0.18193316459655762	-0.698639988899231
4hc1.pdb	4hc1_MN_B_SN67M.pdb	0.3511267900466919	0.7663999795913696
4hc1.pdb	4hc1_MN_B_SN67P.pdb	0.41373324394226074	0.1809999942779541
4hc1.pdb	4hc1_MN_B_YN91A.pdb	0.4385775327682495	-1.2012799978256226
4hc1.pdb	4hc1_MN_B_VN92I.pdb	-0.09930214285850525	-0.020999999716877937
4hc1.pdb	4hc1_MN_B_VN92M.pdb	-0.4089442193508148	-0.4156000018119812
4hc1.pdb	4hc1_MN_B_YN96V.pdb	-0.011223718523979187	-0.2535000145435333
4hc1.pdb	4hc1_MN_B_SB27N.pdb	-0.11565413326025009	1.3638999462127686
4hc1.pdb	4hc1_MN_B_SB27D.pdb	0.49522435665130615	1.2201000452041626
4hc1.pdb	4hc1_MN_B_SB27G.pdb	-0.2634364366531372	0.18799999356269836
4hc1.pdb	4hc1_MN_B_QB29N.pdb	-0.2498515248298645	-0.1298000067472458
4hc1.pdb	4hc1_MN_B_LB33I.pdb	-0.49819326400756836	0.20600000023841858
4hc1.pdb	4hc1_MN_B_LB33K.pdb	-0.7586607933044434	0.2842999994754791
4hc1.pdb	4hc1_MN_B_DB34C.pdb	-0.7816429138183594	-1.018239974975586
4hc1.pdb	4hc1_MN_B_DB34P.pdb	0.11241598427295685	0.963699996471405
4hc1.pdb	4hc1_MN_B_TB35G.pdb	-0.015777885913848877	-0.2046000063419342
4hc1.pdb	4hc1_MN_B_TB35L.pdb	0.34667450189590454	0.8068000078201294
4hc1.pdb	4hc1_MN_B_SB36R.pdb	-0.6916145086288452	-0.36550000309944153
4hc1.pdb	4hc1_MN_B_SB36P.pdb	-1.0899854898452759	-1.6550400257110596
4hc1.pdb	4hc1_MN_B_LB37Q.pdb	-1.2945479154586792	-3.118380069732666
4hc1.pdb	4hc1_MN_B_LB37P.pdb	-0.5682060718536377	-1.8830100297927856
4hc1.pdb	4hc1_MN_B_LB37V.pdb	-0.7784919142723083	-1.8822799921035767
4hc1.pdb	4hc1_MN_B_GB38Q.pdb	-2.6659023761749268	-1.7905900478363037
4hc1.pdb	4hc1_MN_B_AB39K.pdb	-0.45757269859313965	0.4174000024795532
4hc1.pdb	4hc1_MN_B_AB39M.pdb	-0.14146868884563446	-0.030799999833106995
4hc1.pdb	4hc1_MN_B_AB39W.pdb	-0.348685622215271	0.3653999865055084
4hc1.pdb	4hc1_MN_B_VB40G.pdb	-0.3978692889213562	-1.425879955291748
4hc1.pdb	4hc1_MN_B_VB40W.pdb	-0.5762001276016235	-1.2656099796295166
4hc1.pdb	4hc1_MN_B_QB41I.pdb	-0.1048383042216301	0.18369999527931213
4hc1.pdb	4hc1_MN_B_SB42R.pdb	-2.0226938724517822	1.3082000017166138
4hc1.pdb	4hc1_MN_B_SB42E.pdb	-0.3493785858154297	0.8820000290870667
4hc1.pdb	4hc1_MN_B_SB42G.pdb	-0.2217646837234497	-0.6945199966430664
4hc1.pdb	4hc1_MN_B_SB42Y.pdb	-2.3421361446380615	-2.909290075302124
4hc1.pdb	4hc1_MN_B_DB43H.pdb	0.1597965806722641	-0.01850000023841858
7qbf.pdb	7qbf_B_A_AB21R.pdb	-0.5305492281913757	-2.243000030517578
7qbf.pdb	7qbf_B_A_AB21C.pdb	-0.45404237508773804	0.24199999868869781
7qbf.pdb	7qbf_B_A_AB21V.pdb	-3.3005449771881104	-1.367300033569336
7qbf.pdb	7qbf_B_A_SB22R.pdb	0.146644726395607	1.8559999465942383
7qbf.pdb	7qbf_B_A_SB22Q.pdb	-0.59722501039505	0.37549999356269836
7qbf.pdb	7qbf_B_A_SB22T.pdb	-0.18371938169002533	-0.636900007724762
7qbf.pdb	7qbf_B_A_SB22Y.pdb	-0.17006520926952362	0.11869999766349792
7qbf.pdb	7qbf_B_A_TB25C.pdb	-0.15057267248630524	-1.0509999990463257
7qbf.pdb	7qbf_B_A_TB25S.pdb	-0.28641989827156067	-0.8206999897956848
7qbf.pdb	7qbf_B_A_TB25Y.pdb	-2.2103865146636963	-3.1463000774383545
7qbf.pdb	7qbf_B_A_FB26D.pdb	-0.18426965177059174	-0.6933000087738037
7qbf.pdb	7qbf_B_A_FB26K.pdb	-0.2936611771583557	-0.023800000548362732
7qbf.pdb	7qbf_B_A_SB28I.pdb	-0.2663055658340454	1.117400050163269
7qbf.pdb	7qbf_B_A_SB28V.pdb	-0.32351839542388916	0.2231999933719635
7qbf.pdb	7qbf_B_A_YB29P.pdb	-1.6447839736938477	-3.462100028991699
7qbf.pdb	7qbf_B_A_YB29S.pdb	-1.615985631942749	-4.196599960327148
7qbf.pdb	7qbf_B_A_YB29T.pdb	-1.9883091449737549	-2.8217999935150146
7qbf.pdb	7qbf_B_A_NB94C.pdb	0.374936580657959	0.6018000245094299
7qbf.pdb	7qbf_B_A_NB94S.pdb	0.364316463470459	0.367900013923645
7qbf.pdb	7qbf_B_A_NB94V.pdb	0.2736397981643677	0.5386999845504761
7qbf.pdb	7qbf_B_A_AB96C.pdb	-0.22564250230789185	0.024299999698996544
7qbf.pdb	7qbf_B_A_AB96I.pdb	-0.6279250383377075	-0.06289999932050705
7qbf.pdb	7qbf_B_A_AB97I.pdb	0.054419055581092834	0.44029998779296875
7qbf.pdb	7qbf_B_A_LB105I.pdb	-0.565565288066864	-0.9603999853134155
7qbf.pdb	7qbf_B_A_LB105F.pdb	-4.9366068840026855	-2.0522000789642334
7qbf.pdb	7qbf_B_A_LB105W.pdb	-7.616629600524902	-7.022600173950195
7qbf.pdb	7qbf_B_A_EB108D.pdb	-1.950676441192627	-3.3494999408721924
7qbf.pdb	7qbf_B_A_EB108C.pdb	-1.3166154623031616	-3.2007999420166016
7qbf.pdb	7qbf_B_A_EB108H.pdb	-1.1132032871246338	-2.7435998916625977
7qbf.pdb	7qbf_B_A_EB108V.pdb	-1.2828576564788818	-2.5917000770568848
7qbf.pdb	7qbf_B_A_YB109G.pdb	0.21730248630046844	-1.0944000482559204
7qbf.pdb	7qbf_B_A_YB109K.pdb	0.36656057834625244	-1.4815000295639038
7qbf.pdb	7qbf_B_A_YB109V.pdb	0.2756763696670532	-0.03500000014901161
7qbf.pdb	7qbf_B_A_DB110I.pdb	-0.06603799015283585	0.26739999651908875
7qbf.pdb	7qbf_B_A_YB111Q.pdb	0.03861577808856964	0.4472000002861023
7qbf.pdb	7qbf_B_A_HA126N.pdb	-0.2844467759132385	-0.09809999912977219
7qbf.pdb	7qbf_B_A_HA126E.pdb	0.828263521194458	1.034600019454956
7qbf.pdb	7qbf_B_A_HA126I.pdb	-0.10467560589313507	0.54339998960495
7qbf.pdb	7qbf_B_A_DA127I.pdb	-0.19780315458774567	-0.6873000264167786
7qbf.pdb	7qbf_B_A_YA163L.pdb	0.25371086597442627	0.2644999921321869
7qbf.pdb	7qbf_B_A_YA163K.pdb	-0.07557399570941925	-0.24740000069141388
7qbf.pdb	7qbf_B_A_YA163F.pdb	-0.15006625652313232	-0.04830000177025795
7qbf.pdb	7qbf_B_A_VA165E.pdb	-0.5417150259017944	0.4235000014305115
7qbf.pdb	7qbf_B_A_VA165H.pdb	-0.4822685718536377	0.05779999867081642
7qbf.pdb	7qbf_B_A_VA165Y.pdb	-0.37977689504623413	0.1354999989271164
7qbf.pdb	7qbf_B_A_EA166G.pdb	0.3807682394981384	-1.3597999811172485
7qbf.pdb	7qbf_B_A_PA167R.pdb	-7.375964164733887	-7.464399814605713
7qbf.pdb	7qbf_B_A_PA167I.pdb	-1.1708030700683594	-0.5903000235557556
7qbf.pdb	7qbf_B_A_FA168A.pdb	-1.0155144929885864	-2.778700113296509
7qbf.pdb	7qbf_B_A_FA168L.pdb	-0.3702932596206665	-0.8240000009536743
7qbf.pdb	7qbf_B_A_FA168T.pdb	-1.1433234214782715	-2.4992001056671143
7qbf.pdb	7qbf_B_A_HA169A.pdb	-0.2448866218328476	-0.6942999958992004
7qbf.pdb	7qbf_B_A_HA172L.pdb	-0.02157418429851532	0.2378000020980835
7qbf.pdb	7qbf_B_A_HA172K.pdb	-0.22780847549438477	0.5604000091552734
7qbf.pdb	7qbf_B_A_HA172F.pdb	-0.3114517331123352	0.2362000048160553
7qbf.pdb	7qbf_B_A_HA172S.pdb	-0.19774726033210754	0.22910000383853912
7qbf.pdb	7qbf_B_A_GA196T.pdb	-0.5028599500656128	-0.1436000019311905
7qbf.pdb	7qbf_B_A_RA197D.pdb	-0.6217538714408875	-1.9361000061035156
7qbf.pdb	7qbf_B_A_RA198G.pdb	-0.22864075005054474	-0.36489999294281006
7qbf.pdb	7qbf_B_A_RA198L.pdb	0.12307558953762054	-0.3971000015735626
7qbf.pdb	7qbf_B_A_RA198K.pdb	-0.1387244164943695	-0.13339999318122864
7qbf.pdb	7qbf_B_A_RA198Y.pdb	-0.06583230197429657	-0.3537999987602234
7qbf.pdb	7qbf_B_A_QA199R.pdb	0.06522224843502045	0.8621000051498413
7qbf.pdb	7qbf_B_A_QA199D.pdb	-0.5873629450798035	-1.7591999769210815
7qbf.pdb	7qbf_B_A_QA199M.pdb	0.2295750230550766	0.4212999939918518
7qbf.pdb	7qbf_B_A_QA199F.pdb	0.4773867130279541	0.8288999795913696
7qbf.pdb	7qbf_B_A_RA200H.pdb	-2.1951804161071777	-4.542200088500977
[truncated: 92,273 more rows]
