# Supplementary material for: Investigating the volume and diversity of data needed for generalizable antibody–antigen ΔΔG prediction
Source: Nat Comput Sci. 2025 Jul 8;5(8):635–47. doi: 10.1038/s43588-025-00823-8 (PMC12374841; doi:10.1038/s43588-025-00823-8)
Supplement: Supplementary file 6 — Unprocessed Graphinity model predictions and true values for synthetic ΔΔG values. [file 43588_2025_823_MOESM6_ESM.zip › Figure4/Figure4a-Graphinity_Predictions-Synthetic_FoldX_ddG_942723-10FoldCV_CDR_SeqId/Graphinity_predictions_test-Foldx_ddG_942723-random-fold9.csv]

wt_pdb	mut_pdb	pred_score	true_label
7epx.pdb	7epx_HL_A_DH29Q.pdb	-0.15999433398246765	-0.05014999955892563
7epx.pdb	7epx_HL_A_DH30C.pdb	0.8662713766098022	0.6779400110244751
7epx.pdb	7epx_HL_A_DH30I.pdb	0.8886103630065918	1.2204099893569946
7epx.pdb	7epx_HL_A_FH107A.pdb	-0.839046061038971	-2.030129909515381
7epx.pdb	7epx_HL_A_FH107W.pdb	-0.5985005497932434	0.07609999924898148
7epx.pdb	7epx_HL_A_NH108M.pdb	0.3979729413986206	1.3486100435256958
7epx.pdb	7epx_HL_A_NH108W.pdb	0.16687177121639252	1.7611000537872314
7epx.pdb	7epx_HL_A_YH109A.pdb	-1.321709394454956	-2.7289860248565674
7epx.pdb	7epx_HL_A_YH109E.pdb	-1.4544150829315186	-1.7753499746322632
7epx.pdb	7epx_HL_A_YH109I.pdb	-2.714259147644043	-3.1830410957336426
7epx.pdb	7epx_HL_A_YH109V.pdb	-1.230067253112793	-1.8296799659729004
7epx.pdb	7epx_HL_A_EH110H.pdb	0.17748643457889557	0.41530999541282654
7epx.pdb	7epx_HL_A_NL31A.pdb	-0.12152223289012909	-0.023080000653862953
7epx.pdb	7epx_HL_A_NL31D.pdb	-0.4100058078765869	0.12205000221729279
7epx.pdb	7epx_HL_A_NL31H.pdb	-0.4705283045768738	0.15299999713897705
7epx.pdb	7epx_HL_A_NL31T.pdb	-0.3960801661014557	0.15511000156402588
7epx.pdb	7epx_HL_A_KL66M.pdb	-0.061620041728019714	-0.2712700068950653
7epx.pdb	7epx_HL_A_YA291V.pdb	-0.9048367142677307	-1.2883800268173218
7epx.pdb	7epx_HL_A_NA292A.pdb	0.13935069739818573	0.04025999829173088
7epx.pdb	7epx_HL_A_NA292R.pdb	-0.1760943979024887	0.36155998706817627
7epx.pdb	7epx_HL_A_NA292V.pdb	0.19889052212238312	0.21932999789714813
7epx.pdb	7epx_HL_A_FA296G.pdb	-0.9278324842453003	-0.8342499732971191
7epx.pdb	7epx_HL_A_SA297K.pdb	0.7758355140686035	0.3001500070095062
7epx.pdb	7epx_HL_A_TA298E.pdb	-0.5456463098526001	0.08237999677658081
7epx.pdb	7epx_HL_A_TA298F.pdb	0.05965806543827057	-0.008170000277459621
7epx.pdb	7epx_HL_A_CA301S.pdb	-0.2958497405052185	-0.14544999599456787
7epx.pdb	7epx_HL_A_GA326N.pdb	-0.3526734709739685	1.9167499542236328
7epx.pdb	7epx_HL_A_GA326M.pdb	-4.925158500671387	-1.723479986190796
7epx.pdb	7epx_HL_A_VA329K.pdb	-0.7552283406257629	-0.758870005607605
7epx.pdb	7epx_HL_A_RA330V.pdb	0.20840699970722198	0.5995000004768372
7epx.pdb	7epx_HL_A_GA424E.pdb	-0.011084899306297302	0.6442400217056274
7epx.pdb	7epx_HL_A_GA424L.pdb	0.8507965803146362	1.3178800344467163
7epx.pdb	7epx_HL_A_VA425R.pdb	-0.577730655670166	1.3256399631500244
7qez.pdb	7qez_HL_A_TH31N.pdb	-0.18236732482910156	0.35965999960899353
7qez.pdb	7qez_HL_A_TH31Q.pdb	-0.36432427167892456	0.2513599991798401
7qez.pdb	7qez_HL_A_AH33M.pdb	-0.9585540890693665	-1.9943900108337402
7qez.pdb	7qez_HL_A_WH50A.pdb	-0.14292429387569427	-1.1193699836730957
7qez.pdb	7qez_HL_A_WH50L.pdb	-0.15834204852581024	-1.1077300310134888
7qez.pdb	7qez_HL_A_VH52C.pdb	-0.29974788427352905	0.30366000533103943
7qez.pdb	7qez_HL_A_SH55R.pdb	0.25636929273605347	0.4160600006580353
7qez.pdb	7qez_HL_A_SH55M.pdb	0.9121445417404175	2.035259962081909
7qez.pdb	7qez_HL_A_PH99N.pdb	-0.8298114538192749	-0.5692899823188782
7qez.pdb	7qez_HL_A_GH104I.pdb	0.9633291959762573	0.944159984588623
7qez.pdb	7qez_HL_A_GH104S.pdb	-0.32279759645462036	-0.2970399856567383
7qez.pdb	7qez_HL_A_CH106R.pdb	-1.1083420515060425	-0.6812000274658203
7qez.pdb	7qez_HL_A_LH107V.pdb	-0.08832632005214691	-0.03401999920606613
7qez.pdb	7qez_HL_A_SL32Y.pdb	0.46058034896850586	1.0358599424362183
7qez.pdb	7qez_HL_A_YL92Q.pdb	-0.4960699677467346	0.9284600019454956
7qez.pdb	7qez_HL_A_YL92G.pdb	0.13652803003787994	-0.6518099904060364
7qez.pdb	7qez_HL_A_LA123N.pdb	-0.7622313499450684	0.3505600094795227
7qez.pdb	7qez_HL_A_LA123D.pdb	-1.2923059463500977	-1.1845899820327759
7qez.pdb	7qez_HL_A_LA123P.pdb	-0.637165367603302	-0.41756999492645264
7qez.pdb	7qez_HL_A_FA124E.pdb	-1.1230404376983643	-2.81003999710083
7qez.pdb	7qez_HL_A_YA141N.pdb	-0.6542927026748657	-1.2647600173950195
7qez.pdb	7qez_HL_A_YA141Q.pdb	-0.5576848387718201	-1.2060699462890625
7qez.pdb	7qez_HL_A_YA141M.pdb	-0.3699367046356201	-0.8047199845314026
7qez.pdb	7qez_HL_A_YA141P.pdb	-0.7703489661216736	-1.1626299619674683
7qez.pdb	7qez_HL_A_AA143D.pdb	-2.767277479171753	-4.238920211791992
7qez.pdb	7qez_HL_A_AA143P.pdb	-0.6679191589355469	-1.3184200525283813
7qez.pdb	7qez_HL_A_AA143S.pdb	-0.40781861543655396	-0.09555000066757202
7qez.pdb	7qez_HL_A_GA144S.pdb	0.09265665709972382	-0.3769499957561493
7qez.pdb	7qez_HL_A_SA145A.pdb	0.12325923144817352	-0.4071800112724304
7qez.pdb	7qez_HL_A_SA145I.pdb	0.8847051858901978	0.29245999455451965
7qez.pdb	7qez_HL_A_TA146S.pdb	0.014451444149017334	-0.2557699978351593
7qez.pdb	7qez_HL_A_GA153S.pdb	-0.41493499279022217	0.4332599937915802
7qez.pdb	7qez_HL_A_GA153T.pdb	-0.3581504225730896	0.2612600028514862
7qez.pdb	7qez_HL_A_GA153V.pdb	-0.17195473611354828	0.6720600128173828
7qez.pdb	7qez_HL_A_FA154D.pdb	-2.523517608642578	-4.681670188903809
7qez.pdb	7qez_HL_A_FA154L.pdb	0.0597529262304306	-0.8356500267982483
7qez.pdb	7qez_HL_A_NA155D.pdb	-1.1510392427444458	-3.7324600219726562
7qez.pdb	7qez_HL_A_NA155E.pdb	-1.2653393745422363	-3.0746400356292725
7qez.pdb	7qez_HL_A_NA155H.pdb	-3.4316909313201904	-2.0191900730133057
7qez.pdb	7qez_HL_A_NA155L.pdb	-0.3279823064804077	0.3782599866390228
7qez.pdb	7qez_HL_A_NA155F.pdb	-8.476999282836914	-7.986839771270752
7qez.pdb	7qez_HL_A_NA155S.pdb	-0.1909816414117813	-1.2321300506591797
7qez.pdb	7qez_HL_A_QA161T.pdb	-0.17858190834522247	0.1752600073814392
7qez.pdb	7qez_HL_A_QA161V.pdb	0.40275317430496216	-0.016419999301433563
7qf0.pdb	7qf0_HL_A_VH2N.pdb	-0.7982996106147766	-0.19200000166893005
7qf0.pdb	7qf0_HL_A_VH2H.pdb	-0.39643317461013794	-0.24469999969005585
7qf0.pdb	7qf0_HL_A_VH2L.pdb	-0.2986142039299011	-0.03189999982714653
7qf0.pdb	7qf0_HL_A_GH26N.pdb	-1.0519448518753052	-2.0276999473571777
7qf0.pdb	7qf0_HL_A_FH27D.pdb	-0.5191373825073242	-0.06360000371932983
7qf0.pdb	7qf0_HL_A_FH27H.pdb	-0.3510671854019165	0.06369999796152115
7qf0.pdb	7qf0_HL_A_TH28R.pdb	0.04377199709415436	0.1623000055551529
7qf0.pdb	7qf0_HL_A_TH28L.pdb	-0.0023539215326309204	0.732200026512146
7qf0.pdb	7qf0_HL_A_TH28Y.pdb	-0.027665629982948303	0.47870001196861267
7qf0.pdb	7qf0_HL_A_RH31H.pdb	-0.3183560371398926	-0.18250000476837158
7qf0.pdb	7qf0_HL_A_RH31I.pdb	-1.357881784439087	-0.9408000111579895
7qf0.pdb	7qf0_HL_A_RH31F.pdb	0.5321429967880249	0.3553999960422516
7qf0.pdb	7qf0_HL_A_NH32R.pdb	-1.6955513954162598	-3.8922998905181885
7qf0.pdb	7qf0_HL_A_YH33C.pdb	-1.4260897636413574	-2.9925999641418457
7qf0.pdb	7qf0_HL_A_YH33Q.pdb	-1.305149793624878	-3.158099889755249
7qf0.pdb	7qf0_HL_A_YH52N.pdb	0.28609663248062134	-1.1821999549865723
7qf0.pdb	7qf0_HL_A_YH52G.pdb	-0.12327800691127777	-2.252500057220459
7qf0.pdb	7qf0_HL_A_YH52V.pdb	-0.0928150862455368	-1.940600037574768
7qf0.pdb	7qf0_HL_A_SH53N.pdb	-3.7355103492736816	-4.41349983215332
7qf0.pdb	7qf0_HL_A_SH53P.pdb	-0.14707188308238983	0.46059998869895935
7qf0.pdb	7qf0_HL_A_SH53V.pdb	-2.3948183059692383	-1.0439000129699707
7qf0.pdb	7qf0_HL_A_GH54C.pdb	0.022793784737586975	-0.14339999854564667
7qf0.pdb	7qf0_HL_A_GH54L.pdb	-9.524726867675781	-8.81212043762207
7qf0.pdb	7qf0_HL_A_GH54M.pdb	-1.3125680685043335	0.26579999923706055
7qf0.pdb	7qf0_HL_A_GH54W.pdb	-16.170623779296875	-13.752829551696777
7qf0.pdb	7qf0_HL_A_SH56C.pdb	-2.515010356903076	-2.5097999572753906
7qf0.pdb	7qf0_HL_A_SH56Y.pdb	-1.4692775011062622	-4.864200115203857
7qf0.pdb	7qf0_HL_A_SH56V.pdb	-1.67690110206604	-2.0648999214172363
7qf0.pdb	7qf0_HL_A_FH58H.pdb	-0.374592125415802	-0.6431999802589417
7qf0.pdb	7qf0_HL_A_FH58Y.pdb	-1.7258342504501343	-2.4628000259399414
7qf0.pdb	7qf0_HL_A_RH97A.pdb	-1.4345767498016357	-3.523699998855591
7qf0.pdb	7qf0_HL_A_RH97G.pdb	-1.335313081741333	-3.5971999168395996
7qf0.pdb	7qf0_HL_A_RH97I.pdb	-1.880552053451538	-2.967900037765503
7qf0.pdb	7qf0_HL_A_RH97W.pdb	-1.6831201314926147	-2.072000026702881
7qf0.pdb	7qf0_HL_A_GH99I.pdb	-0.6767114400863647	0.46630001068115234
7qf0.pdb	7qf0_HL_A_GH99P.pdb	-0.5338359475135803	-0.02810000069439411
7qf0.pdb	7qf0_HL_A_DH100G.pdb	-0.7476968765258789	-3.303499937057495
7qf0.pdb	7qf0_HL_A_YH101R.pdb	-0.7753109931945801	-1.3170000314712524
7qf0.pdb	7qf0_HL_A_YH101K.pdb	-0.4915958046913147	-1.4816999435424805
7qf0.pdb	7qf0_HL_A_YH102F.pdb	0.3435942530632019	0.2240000069141388
7qf0.pdb	7qf0_HL_A_IL2K.pdb	-0.22114963829517365	-1.6693999767303467
7qf0.pdb	7qf0_HL_A_IL2P.pdb	-0.2908932566642761	-0.9373999834060669
7qf0.pdb	7qf0_HL_A_QL27C.pdb	-0.03186897933483124	0.007799999788403511
7qf0.pdb	7qf0_HL_A_QL27H.pdb	-0.008632853627204895	0.032499998807907104
7qf0.pdb	7qf0_HL_A_GL28E.pdb	-14.564729690551758	-10.686750411987305
7qf0.pdb	7qf0_HL_A_GL28H.pdb	-31.254600524902344	-19.559480667114258
7qf0.pdb	7qf0_HL_A_GL28S.pdb	-6.902248859405518	-3.3673999309539795
7qf0.pdb	7qf0_HL_A_SL30D.pdb	-1.564457893371582	-0.5479000210762024
7qf0.pdb	7qf0_HL_A_SL30F.pdb	-0.5543007254600525	1.5496000051498413
7qf0.pdb	7qf0_HL_A_FL32A.pdb	-0.3110380172729492	-1.3968000411987305
7qf0.pdb	7qf0_HL_A_FL32S.pdb	-0.5225117802619934	-1.5455000400543213
7qf0.pdb	7qf0_HL_A_SL67R.pdb	-0.21421413123607635	-0.3319999873638153
7qf0.pdb	7qf0_HL_A_SL67K.pdb	-0.17926178872585297	0.6182000041007996
7qf0.pdb	7qf0_HL_A_RL90A.pdb	0.32067251205444336	-0.9563999772071838
7qf0.pdb	7qf0_HL_A_RL90K.pdb	0.018832996487617493	0.7846999764442444
7qf0.pdb	7qf0_HL_A_RL90M.pdb	0.4023008346557617	-0.5058000087738037
7qf0.pdb	7qf0_HL_A_DL92E.pdb	-0.9181994795799255	-1.9950000047683716
7qf0.pdb	7qf0_HL_A_DL92M.pdb	-1.046377420425415	-1.0878000259399414
7qf0.pdb	7qf0_HL_A_DL92T.pdb	-2.1719627380371094	-2.6124000549316406
7qf0.pdb	7qf0_HL_A_SL93N.pdb	-0.24569760262966156	0.022199999541044235
7qf0.pdb	7qf0_HL_A_SL93Q.pdb	-0.3465697169303894	0.18140000104904175
7qf0.pdb	7qf0_HL_A_SL93F.pdb	-1.2123785018920898	-0.27649998664855957
7qf0.pdb	7qf0_HL_A_YL94N.pdb	-0.18827906250953674	-0.9162999987602234
7qf0.pdb	7qf0_HL_A_QA76C.pdb	-0.04523496329784393	-0.2240000069141388
7qf0.pdb	7qf0_HL_A_QA76S.pdb	-0.29279017448425293	-0.4507000148296356
7qf0.pdb	7qf0_HL_A_TA82E.pdb	0.100846067070961	0.8758999705314636
7qf0.pdb	7qf0_HL_A_TA82V.pdb	0.3595895767211914	0.8776999711990356
7qf0.pdb	7qf0_HL_A_GA83H.pdb	-0.9783970713615417	-2.6113998889923096
7qf0.pdb	7qf0_HL_A_GA83I.pdb	-0.9207118153572083	-1.4881000518798828
7qf0.pdb	7qf0_HL_A_GA83P.pdb	-1.3514491319656372	-2.139400005340576
7qf0.pdb	7qf0_HL_A_GA83W.pdb	-16.258193969726562	-14.402409553527832
7qf0.pdb	7qf0_HL_A_KA84N.pdb	-1.8185211420059204	-2.741499900817871
7qf0.pdb	7qf0_HL_A_DA87L.pdb	-0.42181652784347534	-0.6079000234603882
7qf0.pdb	7qf0_HL_A_DA87M.pdb	-0.48149240016937256	-0.8981000185012817
7qf0.pdb	7qf0_HL_A_DA87T.pdb	-1.2075576782226562	-1.5922000408172607
7qf0.pdb	7qf0_HL_A_YA88A.pdb	-0.900600016117096	-1.733299970626831
7qf0.pdb	7qf0_HL_A_LA122N.pdb	-0.7448987364768982	-1.8654999732971191
7qf0.pdb	7qf0_HL_A_LA122D.pdb	-1.3545323610305786	-4.383999824523926
7qf0.pdb	7qf0_HL_A_LA122G.pdb	-0.5629673004150391	-1.996899962425232
7qf0.pdb	7qf0_HL_A_LA122I.pdb	-0.3845893144607544	-0.5357999801635742
7qf0.pdb	7qf0_HL_A_RA124Q.pdb	-0.02433393895626068	0.14869999885559082
7qf0.pdb	7qf0_HL_A_RA124G.pdb	0.2108767181634903	0.19939999282360077
7qf0.pdb	7qf0_HL_A_RA124V.pdb	0.09096644818782806	-0.05829999968409538
7qf0.pdb	7qf0_HL_A_KA125L.pdb	0.021942511200904846	0.5249000191688538
7qf0.pdb	7qf0_HL_A_NA127W.pdb	0.05718280375003815	0.06129999831318855
7qf0.pdb	7qf0_HL_A_YA140R.pdb	-1.039992332458496	-2.4428000450134277
7qf0.pdb	7qf0_HL_A_YA140Q.pdb	-0.8685240149497986	-1.6490000486373901
7qf0.pdb	7qf0_HL_A_YA140L.pdb	-0.8433944582939148	-1.6223000288009644
7qf0.pdb	7qf0_HL_A_AA142C.pdb	-0.64197838306427	-0.12049999833106995
7qf0.pdb	7qf0_HL_A_AA142F.pdb	-8.780517578125	-6.416830062866211
7qf0.pdb	7qf0_HL_A_AA142W.pdb	-15.433609008789062	-10.048720359802246
7qf0.pdb	7qf0_HL_A_GA143A.pdb	-0.4909195303916931	-0.27149999141693115
7qf0.pdb	7qf0_HL_A_GA143D.pdb	-0.7120801210403442	-0.3686000108718872
7qf0.pdb	7qf0_HL_A_GA143Y.pdb	-4.3680009841918945	-1.899999976158142
7qf0.pdb	7qf0_HL_A_EA151A.pdb	0.36219722032546997	-0.7141000032424927
7qf0.pdb	7qf0_HL_A_EA151F.pdb	0.32133644819259644	-0.7756999731063843
7qf0.pdb	7qf0_HL_A_EA151S.pdb	0.26743942499160767	-0.7074999809265137
7qf0.pdb	7qf0_HL_A_FA153E.pdb	-1.207648754119873	-1.177899956703186
7qf0.pdb	7qf0_HL_A_FA153S.pdb	-1.1135468482971191	-1.4387999773025513
7qf0.pdb	7qf0_HL_A_FA153Y.pdb	-0.9111171364784241	-1.049399971961975
7qf0.pdb	7qf0_HL_A_NA154S.pdb	-0.8772754073143005	-3.66729998588562
7qf0.pdb	7qf0_HL_A_NA154T.pdb	-1.2873624563217163	-2.9814000129699707
7qf0.pdb	7qf0_HL_A_YA156K.pdb	0.06086702644824982	0.5706999897956848
7qf0.pdb	7qf0_HL_A_YA156M.pdb	0.4503961205482483	0.424699991941452
7qf0.pdb	7qf0_HL_A_YA156V.pdb	0.17469222843647003	-0.07859999686479568
7qf0.pdb	7qf0_HL_A_SA161C.pdb	-0.11092637479305267	-0.01769999973475933
7qf0.pdb	7qf0_HL_A_SA161F.pdb	0.050977542996406555	0.7702999711036682
7qf0.pdb	7qf0_HL_A_YA162G.pdb	0.6674063205718994	0.1096000000834465
7qf0.pdb	7qf0_HL_A_YA162M.pdb	0.49870848655700684	0.03759999945759773
7qf0.pdb	7qf0_HL_A_GA163R.pdb	-0.3155022859573364	-0.16990000009536743
7qf0.pdb	7qf0_HL_A_GA163M.pdb	0.1598508208990097	1.3492000102996826
7qf0.pdb	7qf0_HL_A_GA163S.pdb	-0.4824839234352112	-0.3490000069141388
7qf0.pdb	7qf0_HL_A_TA167K.pdb	0.21472366154193878	0.7307000160217285
7qf0.pdb	7qf0_HL_A_TA167M.pdb	0.6043152809143066	0.6485999822616577
7qf0.pdb	7qf0_HL_A_TA167V.pdb	0.2379411906003952	0.22380000352859497
7qf0.pdb	7qf0_HL_A_NA168R.pdb	-0.8131932020187378	0.8950999975204468
7qf0.pdb	7qf0_HL_A_NA168I.pdb	-0.6091454029083252	1.5872999429702759
7qf0.pdb	7qf0_HL_A_GA169A.pdb	-1.5026713609695435	-0.0658000037074089
7qf0.pdb	7qf0_HL_A_GA169Q.pdb	-2.756866931915283	-0.9581000208854675
7qf0.pdb	7qf0_HL_A_GA169F.pdb	-1.8158659934997559	0.2176000028848648
7qf0.pdb	7qf0_HL_A_GA169S.pdb	-1.8211581707000732	-0.7692000269889832
7qf0.pdb	7qf0_HL_A_YA172H.pdb	-1.3640083074569702	-2.6698999404907227
7qf0.pdb	7qf0_HL_A_YA172L.pdb	-0.8121354579925537	-1.8108999729156494
6fe4.pdb	6fe4_F_A_YF33M.pdb	0.4210665822029114	-1.1501699686050415
6fe4.pdb	6fe4_F_A_PF45G.pdb	-0.46489864587783813	-0.6636099815368652
6fe4.pdb	6fe4_F_A_EF46N.pdb	-0.03930462896823883	-0.04287999868392944
6fe4.pdb	6fe4_F_A_EF46I.pdb	0.3223840594291687	0.42208999395370483
6fe4.pdb	6fe4_F_A_EF46M.pdb	0.16645170748233795	0.14827999472618103
6fe4.pdb	6fe4_F_A_WF47C.pdb	-0.11568538844585419	-1.0066299438476562
6fe4.pdb	6fe4_F_A_WF47Q.pdb	-0.7650655508041382	-1.543869972229004
6fe4.pdb	6fe4_F_A_WF47Y.pdb	-0.15728285908699036	0.12999999523162842
6fe4.pdb	6fe4_F_A_NF52F.pdb	-0.006986543536186218	0.6885200142860413
6fe4.pdb	6fe4_F_A_NF52Y.pdb	0.03490141034126282	0.8819400072097778
6fe4.pdb	6fe4_F_A_GF57A.pdb	-1.6045047044754028	-1.624210000038147
6fe4.pdb	6fe4_F_A_GF57D.pdb	-2.676861047744751	-4.738810062408447
6fe4.pdb	6fe4_F_A_GF57C.pdb	-1.3222061395645142	-1.462730050086975
6fe4.pdb	6fe4_F_A_GF57H.pdb	-2.2248353958129883	-2.9169600009918213
6fe4.pdb	6fe4_F_A_GF57F.pdb	-1.079545497894287	-1.4725500345230103
6fe4.pdb	6fe4_F_A_TF58F.pdb	0.17889608442783356	-0.0350399985909462
6fe4.pdb	6fe4_F_A_TF58W.pdb	-0.006789788603782654	-0.11313000321388245
6fe4.pdb	6fe4_F_A_TF58V.pdb	-0.05832292139530182	0.000859999970998615
6fe4.pdb	6fe4_F_A_EF100R.pdb	-2.795072317123413	-3.8072500228881836
6fe4.pdb	6fe4_F_A_EF100D.pdb	-1.44873046875	-2.2425599098205566
6fe4.pdb	6fe4_F_A_GF101P.pdb	-1.721579909324646	-2.7348499298095703
6fe4.pdb	6fe4_F_A_GF102R.pdb	-3.0799262523651123	-2.464210033416748
6fe4.pdb	6fe4_F_A_GF102Q.pdb	0.04867316782474518	0.706570029258728
6fe4.pdb	6fe4_F_A_RF104Q.pdb	-0.38447511196136475	0.023110000416636467
6fe4.pdb	6fe4_F_A_RF104H.pdb	-0.08744171261787415	-0.13711999356746674
6fe4.pdb	6fe4_F_A_NA14A.pdb	-0.0960025042295456	0.7249600291252136
6fe4.pdb	6fe4_F_A_NA14E.pdb	-0.28026753664016724	1.1597100496292114
6fe4.pdb	6fe4_F_A_NA14S.pdb	-0.21602557599544525	-0.1866299957036972
6fe4.pdb	6fe4_F_A_DA16V.pdb	-1.8245537281036377	-2.5302200317382812
6fe4.pdb	6fe4_F_A_DA17T.pdb	0.10432179272174835	-0.3411499857902527
6fe4.pdb	6fe4_F_A_TA20M.pdb	-0.22265999019145966	0.0024900001008063555
6fe4.pdb	6fe4_F_A_WA29D.pdb	-0.5843297839164734	-3.1175200939178467
6fe4.pdb	6fe4_F_A_WA29S.pdb	-0.5043252110481262	-3.919140100479126
6fe4.pdb	6fe4_F_A_RA32K.pdb	-0.34989362955093384	-0.9483299851417542
6fe4.pdb	6fe4_F_A_RA32V.pdb	-0.31628358364105225	-1.0077500343322754
6fe4.pdb	6fe4_F_A_TA55A.pdb	0.6723161935806274	-0.44617998600006104
6fe4.pdb	6fe4_F_A_EA57A.pdb	0.1493462473154068	0.020029999315738678
6fe4.pdb	6fe4_F_A_EA57I.pdb	0.11390478909015656	-0.009789999574422836
6fe4.pdb	6fe4_F_A_SA58A.pdb	0.20939691364765167	-0.38865000009536743
6fe4.pdb	6fe4_F_A_SA58D.pdb	-3.8055360317230225	-2.7417099475860596
6fe4.pdb	6fe4_F_A_GA59R.pdb	0.06737704575061798	0.9024699926376343
6fe4.pdb	6fe4_F_A_GA59T.pdb	-0.35304996371269226	-0.0019499999471008778
6fe4.pdb	6fe4_F_A_GA59W.pdb	0.5196163654327393	0.8674299716949463
6fe4.pdb	6fe4_F_A_SA60I.pdb	-1.9525916576385498	-0.9440600275993347
6fe4.pdb	6fe4_F_A_GA61Q.pdb	-3.7669081687927246	-5.4793901443481445
6fe4.pdb	6fe4_F_A_GA61L.pdb	-2.211679458618164	-5.745530128479004
6fe4.pdb	6fe4_F_A_GA61K.pdb	-4.491673469543457	-8.994338035583496
6fe4.pdb	6fe4_F_A_GA61Y.pdb	-32.322818756103516	-38.895790100097656
6fe4.pdb	6fe4_F_A_GA61V.pdb	-7.818867206573486	-10.995829582214355
6fe4.pdb	6fe4_F_A_FA62P.pdb	-0.013437792658805847	-0.3793700039386749
7jmo.pdb	7jmo_HL_A_VH2I.pdb	-0.05524279177188873	0.058400001376867294
7jmo.pdb	7jmo_HL_A_VH2S.pdb	-0.42241716384887695	-0.9614999890327454
7jmo.pdb	7jmo_HL_A_GH26R.pdb	-0.43564778566360474	-1.542099952697754
7jmo.pdb	7jmo_HL_A_FH27L.pdb	0.14750118553638458	0.49070000648498535
7jmo.pdb	7jmo_HL_A_FH27Y.pdb	-0.6702508330345154	-0.0885000005364418
7jmo.pdb	7jmo_HL_A_TH28C.pdb	0.12683944404125214	0.5004000067710876
7jmo.pdb	7jmo_HL_A_TH28M.pdb	0.7566055059432983	0.6837000250816345
7jmo.pdb	7jmo_HL_A_SH31D.pdb	-1.046136736869812	-0.22779999673366547
7jmo.pdb	7jmo_HL_A_SH31C.pdb	0.5383335947990417	-0.4474000036716461
7jmo.pdb	7jmo_HL_A_NH32A.pdb	-0.37275803089141846	-1.2924000024795532
7jmo.pdb	7jmo_HL_A_NH32R.pdb	-4.206737041473389	-4.357100009918213
7jmo.pdb	7jmo_HL_A_NH32C.pdb	-0.16269747912883759	-0.9429000020027161
7jmo.pdb	7jmo_HL_A_NH32I.pdb	-0.40120017528533936	-0.5778999924659729
7jmo.pdb	7jmo_HL_A_YH33D.pdb	-0.9488590359687805	-1.6937999725341797
7jmo.pdb	7jmo_HL_A_YH33S.pdb	-1.5145375728607178	-2.7518999576568604
7jmo.pdb	7jmo_HL_A_YH52M.pdb	0.37867963314056396	0.04830000177025795
7jmo.pdb	7jmo_HL_A_YH52T.pdb	-0.5971665382385254	-1.7317999601364136
7jmo.pdb	7jmo_HL_A_SH53D.pdb	-0.3149721026420593	0.7396000027656555
7jmo.pdb	7jmo_HL_A_SH53G.pdb	-0.7817832231521606	-0.2533999979496002
7jmo.pdb	7jmo_HL_A_GH54R.pdb	-0.22221456468105316	0.12060000002384186
7jmo.pdb	7jmo_HL_A_GH54N.pdb	-1.2535204887390137	-0.5997999906539917
7jmo.pdb	7jmo_HL_A_GH54H.pdb	-17.008256912231445	-13.736700057983398
7jmo.pdb	7jmo_HL_A_GH54S.pdb	-1.3560442924499512	-1.7171000242233276
7jmo.pdb	7jmo_HL_A_FH58D.pdb	-0.3986707925796509	-0.2045000046491623
7jmo.pdb	7jmo_HL_A_RH97G.pdb	-0.3877509832382202	-2.9921998977661133
7jmo.pdb	7jmo_HL_A_LH99S.pdb	-0.41192150115966797	-1.936400055885315
7jmo.pdb	7jmo_HL_A_EH100T.pdb	-1.6440367698669434	-2.267699956893921
7jmo.pdb	7jmo_HL_A_RH101W.pdb	0.028906255960464478	0.12870000302791595
7jmo.pdb	7jmo_HL_A_DH106H.pdb	-0.21310190856456757	-0.614300012588501
7jmo.pdb	7jmo_HL_A_DH106L.pdb	-0.08654962480068207	-0.5609999895095825
7jmo.pdb	7jmo_HL_A_DH106W.pdb	-0.13326187431812286	0.1768999993801117
7jmo.pdb	7jmo_HL_A_SL28E.pdb	-0.12451666593551636	0.40130001306533813
7jmo.pdb	7jmo_HL_A_SL28W.pdb	-0.09792162477970123	0.4722000062465668
7jmo.pdb	7jmo_HL_A_VL29Y.pdb	-0.13516275584697723	0.09589999914169312
7jmo.pdb	7jmo_HL_A_SL30R.pdb	-0.985150933265686	-1.3774000406265259
7jmo.pdb	7jmo_HL_A_SL30L.pdb	0.19024218618869781	1.6579999923706055
7jmo.pdb	7jmo_HL_A_SL32A.pdb	0.22663696110248566	0.17669999599456787
7jmo.pdb	7jmo_HL_A_SL32R.pdb	-0.9001303911209106	-0.04039999842643738
7jmo.pdb	7jmo_HL_A_SL32C.pdb	0.14530231058597565	0.24629999697208405
7jmo.pdb	7jmo_HL_A_SL32E.pdb	0.7965267896652222	1.4486000537872314
7jmo.pdb	7jmo_HL_A_SL32H.pdb	-0.2589642405509949	0.1808999925851822
7jmo.pdb	7jmo_HL_A_SL32L.pdb	-1.6312992572784424	-0.25760000944137573
7jmo.pdb	7jmo_HL_A_YL33A.pdb	-1.0257059335708618	-0.699400007724762
7jmo.pdb	7jmo_HL_A_YL33C.pdb	-1.23903226852417	-0.48159998655319214
7jmo.pdb	7jmo_HL_A_QL91N.pdb	-0.04478366672992706	-0.26660001277923584
7jmo.pdb	7jmo_HL_A_QL91I.pdb	-0.021082580089569092	-0.17790000140666962
7jmo.pdb	7jmo_HL_A_GL93R.pdb	-1.282698154449463	-3.4784998893737793
7jmo.pdb	7jmo_HL_A_GL93K.pdb	-2.7478575706481934	-3.3348000049591064
7jmo.pdb	7jmo_HL_A_SL94A.pdb	-0.28878816962242126	-0.28029999136924744
7jmo.pdb	7jmo_HL_A_SL94P.pdb	-1.4632230997085571	-1.2803000211715698
7jmo.pdb	7jmo_HL_A_SL94V.pdb	-0.0558353066444397	0.49559998512268066
7jmo.pdb	7jmo_HL_A_KA84F.pdb	-0.6507747769355774	-0.739799976348877
7jmo.pdb	7jmo_HL_A_YA88K.pdb	-0.9819566607475281	-2.1903998851776123
7jmo.pdb	7jmo_HL_A_YA120E.pdb	-1.6534407138824463	-3.310499906539917
7jmo.pdb	7jmo_HL_A_YA120G.pdb	-1.0997196435928345	-0.7502999901771545
7jmo.pdb	7jmo_HL_A_YA120P.pdb	-1.4096237421035767	-1.9958000183105469
7jmo.pdb	7jmo_HL_A_LA122E.pdb	-2.3355019092559814	-4.924499988555908
7jmo.pdb	7jmo_HL_A_LA122S.pdb	-1.160169005393982	-1.4917999505996704
7jmo.pdb	7jmo_HL_A_LA122W.pdb	-6.23361873626709	-4.849400043487549
7jmo.pdb	7jmo_HL_A_LA122V.pdb	-0.8380923271179199	-0.650600016117096
7jmo.pdb	7jmo_HL_A_FA123D.pdb	-1.004717230796814	-1.4876999855041504
7jmo.pdb	7jmo_HL_A_KA125M.pdb	-0.14641298353672028	0.12720000743865967
7jmo.pdb	7jmo_HL_A_KA125Y.pdb	-0.4104539752006531	-0.21469999849796295
7jmo.pdb	7jmo_HL_A_YA140A.pdb	-1.0857049226760864	-1.6435999870300293
7jmo.pdb	7jmo_HL_A_YA140T.pdb	-1.437828779220581	-1.6717000007629395
7jmo.pdb	7jmo_HL_A_YA140W.pdb	-5.90022611618042	-4.758299827575684
7jmo.pdb	7jmo_HL_A_QA141G.pdb	0.08864928781986237	-0.32330000400543213
7jmo.pdb	7jmo_HL_A_QA141M.pdb	0.31016969680786133	-0.9086999893188477
7jmo.pdb	7jmo_HL_A_QA141T.pdb	-0.1702001541852951	-0.8059999942779541
7jmo.pdb	7jmo_HL_A_AA142E.pdb	-4.321532249450684	-1.54830002784729
7jmo.pdb	7jmo_HL_A_GA143M.pdb	-0.01017056405544281	0.2669000029563904
7jmo.pdb	7jmo_HL_A_GA143W.pdb	-0.5603798627853394	-2.2537999153137207
7jmo.pdb	7jmo_HL_A_FA153D.pdb	-1.1550068855285645	-1.594599962234497
7jmo.pdb	7jmo_HL_A_FA153E.pdb	-1.2292649745941162	-1.5997999906539917
7jmo.pdb	7jmo_HL_A_FA153V.pdb	-0.8559476137161255	-1.7970999479293823
7jmo.pdb	7jmo_HL_A_YA156H.pdb	-0.4886787533760071	-1.4280999898910522
7jmo.pdb	7jmo_HL_A_QA160C.pdb	-0.15769152343273163	0.6341999769210815
7jmo.pdb	7jmo_HL_A_QA160E.pdb	-0.778056800365448	1.342900037765503
7jmo.pdb	7jmo_HL_A_QA160L.pdb	0.12188564240932465	1.2924000024795532
7jmo.pdb	7jmo_HL_A_QA160M.pdb	0.34358352422714233	1.0006999969482422
7jmo.pdb	7jmo_HL_A_SA161H.pdb	-0.08183544874191284	-0.11999999731779099
7jmo.pdb	7jmo_HL_A_SA161P.pdb	0.321111261844635	0.1574999988079071
7jmo.pdb	7jmo_HL_A_SA161T.pdb	-0.41368672251701355	-0.3538999855518341
7jmo.pdb	7jmo_HL_A_YA162H.pdb	0.00012160837650299072	-0.050700001418590546
7jmo.pdb	7jmo_HL_A_NA168H.pdb	-0.28747284412384033	0.1281999945640564
7jmo.pdb	7jmo_HL_A_NA168F.pdb	-0.40405404567718506	0.23919999599456787
7jmo.pdb	7jmo_HL_A_GA169R.pdb	-1.616384744644165	-1.2825000286102295
7jmo.pdb	7jmo_HL_A_GA169W.pdb	-0.86846524477005	-1.4115999937057495
7jmo.pdb	7jmo_HL_A_YA172W.pdb	-0.5278507471084595	1.1604000329971313
7a17.pdb	7a17_B_A_TB28G.pdb	-0.14165638387203217	-1.2461999654769897
7a17.pdb	7a17_B_A_IB101S.pdb	-0.5918358564376831	-2.955970048904419
7a17.pdb	7a17_B_A_EB102P.pdb	-1.5444207191467285	-2.8351099491119385
7a17.pdb	7a17_B_A_EB102Y.pdb	0.2260967642068863	0.8472999930381775
7a17.pdb	7a17_B_A_LA100T.pdb	-0.2328970730304718	0.22779999673366547
7a17.pdb	7a17_B_A_LA101W.pdb	-3.9729135036468506	-4.085669994354248
7a17.pdb	7a17_B_A_LA101V.pdb	-0.40643811225891113	-0.32499998807907104
7a17.pdb	7a17_B_A_AA102F.pdb	-0.6797533631324768	-0.7608000040054321
7a17.pdb	7a17_B_A_AA120C.pdb	-0.38083142042160034	-0.5946999788284302
7a17.pdb	7a17_B_A_IA123E.pdb	-0.44274085760116577	-0.31869998574256897
7a17.pdb	7a17_B_A_IA123F.pdb	-0.42592740058898926	-0.28760001063346863
7a17.pdb	7a17_B_A_RA124N.pdb	0.06437866389751434	-0.517300009727478
7a17.pdb	7a17_B_A_RA124E.pdb	0.16396288573741913	-0.7615000009536743
7a17.pdb	7a17_B_A_RA124H.pdb	0.22066284716129303	-0.20600000023841858
7a17.pdb	7a17_B_A_RA124K.pdb	0.26653993129730225	0.3066999912261963
7a17.pdb	7a17_B_A_RA124S.pdb	0.6658751964569092	-0.461899995803833
7a17.pdb	7a17_B_A_DA125C.pdb	-1.5797960758209229	-0.7854999899864197
7a17.pdb	7a17_B_A_DA125K.pdb	-0.6728510856628418	-3.071190118789673
7a17.pdb	7a17_B_A_VA126N.pdb	-0.6877809762954712	-0.04490000009536743
7a17.pdb	7a17_B_A_VA126I.pdb	-0.48241227865219116	-0.8460999727249146
7a17.pdb	7a17_B_A_VA126M.pdb	-0.6050291061401367	-0.4203999936580658
7a17.pdb	7a17_B_A_VA126T.pdb	-1.7834559679031372	-1.5670000314712524
5ja9.pdb	5ja9_B_D_RB35E.pdb	-1.0894602537155151	-4.716800212860107
5ja9.pdb	5ja9_B_D_RB35H.pdb	-0.8842530250549316	-1.92330002784729
5ja9.pdb	5ja9_B_D_YB37W.pdb	-2.8814237117767334	-2.1772000789642334
5ja9.pdb	5ja9_B_D_YB37V.pdb	-0.883440375328064	-2.4286000728607178
5ja9.pdb	5ja9_B_D_VB97R.pdb	-7.959133148193359	-5.993000030517578
5ja9.pdb	5ja9_B_D_VB97Q.pdb	-2.2451722621917725	-1.4149999618530273
5ja9.pdb	5ja9_B_D_VB97E.pdb	-0.1575234979391098	-1.23989999294281
5ja9.pdb	5ja9_B_D_VB97T.pdb	-0.11605599522590637	0.04500000178813934
5ja9.pdb	5ja9_B_D_VB97W.pdb	-6.539796352386475	-14.517339706420898
5ja9.pdb	5ja9_B_D_RB99E.pdb	-1.5223139524459839	-4.940400123596191
5ja9.pdb	5ja9_B_D_SB101N.pdb	-0.2573315501213074	-0.08479999750852585
5ja9.pdb	5ja9_B_D_SB101G.pdb	-0.005978092551231384	-0.6735000014305115
5ja9.pdb	5ja9_B_D_SB101M.pdb	0.8852413892745972	1.3141000270843506
5ja9.pdb	5ja9_B_D_LB102Q.pdb	-1.7556908130645752	-2.5069000720977783
5ja9.pdb	5ja9_B_D_LB102M.pdb	-0.33916282653808594	0.9617000222206116
5ja9.pdb	5ja9_B_D_IB103R.pdb	-1.4909242391586304	-3.7771999835968018
5ja9.pdb	5ja9_B_D_IB103Q.pdb	-3.9433538913726807	-3.2304999828338623
5ja9.pdb	5ja9_B_D_WB107A.pdb	-0.15508948266506195	-0.1898999959230423
5ja9.pdb	5ja9_B_D_WB107C.pdb	-0.13698838651180267	-0.1809999942779541
5ja9.pdb	5ja9_B_D_WB107E.pdb	-0.38615065813064575	-0.6256999969482422
5ja9.pdb	5ja9_B_D_WB107I.pdb	-0.21100209653377533	-0.05550000071525574
5ja9.pdb	5ja9_B_D_ID9D.pdb	-1.0797969102859497	-0.8525999784469604
5ja9.pdb	5ja9_B_D_ID9M.pdb	-0.09139949083328247	0.526199996471405
5ja9.pdb	5ja9_B_D_KD12Q.pdb	-0.16870884597301483	-0.3000999987125397
5ja9.pdb	5ja9_B_D_YD13D.pdb	-0.7996777296066284	-1.7547999620437622
5ja9.pdb	5ja9_B_D_YD13I.pdb	-1.4448490142822266	-2.236299991607666
5ja9.pdb	5ja9_B_D_YD13T.pdb	-1.8895281553268433	-2.993499994277954
5ja9.pdb	5ja9_B_D_ED16W.pdb	-2.3178350925445557	-2.8032000064849854
5ja9.pdb	5ja9_B_D_YD17A.pdb	-0.672042965888977	-0.7789000272750854
5ja9.pdb	5ja9_B_D_YD17C.pdb	-0.7532751560211182	-0.6389999985694885
5ja9.pdb	5ja9_B_D_YD17E.pdb	-1.0371631383895874	-0.2976999878883362
5ja9.pdb	5ja9_B_D_YD17V.pdb	-0.8174057006835938	-0.08659999817609787
5ja9.pdb	5ja9_B_D_ID58Q.pdb	-0.5401625037193298	-0.26100000739097595
5ja9.pdb	5ja9_B_D_ID58H.pdb	-0.5139519572257996	-0.6484000086784363
5ja9.pdb	5ja9_B_D_ID58V.pdb	-0.3064251244068146	-0.453000009059906
5ja9.pdb	5ja9_B_D_TD72D.pdb	-0.39918625354766846	1.146399974822998
5ja9.pdb	5ja9_B_D_TD72G.pdb	-0.2690279483795166	0.26570001244544983
5ja9.pdb	5ja9_B_D_TD72F.pdb	-0.13990388810634613	1.2590999603271484
5ja9.pdb	5ja9_B_D_ID73N.pdb	-0.24114269018173218	-0.1509999930858612
5ja9.pdb	5ja9_B_D_ID73C.pdb	-0.15502093732357025	-0.09610000252723694
5ja9.pdb	5ja9_B_D_ID73H.pdb	-0.557471752166748	-0.14020000398159027
5ja9.pdb	5ja9_B_D_ID73V.pdb	-0.1189231425523758	0.031599998474121094
5ja9.pdb	5ja9_B_D_ED78N.pdb	-1.1118124723434448	-1.278499960899353
5ja9.pdb	5ja9_B_D_ED78M.pdb	0.007223799824714661	-0.2167000025510788
5ja9.pdb	5ja9_B_D_MD79C.pdb	-0.7270233631134033	-1.4464999437332153
5ja9.pdb	5ja9_B_D_LD90A.pdb	-0.4160919189453125	-1.3027000427246094
5ja9.pdb	5ja9_B_D_FD93E.pdb	-0.6702455282211304	-1.4183000326156616
1nca.pdb	1nca_HL_N_YL49T.pdb	-0.7449919581413269	-2.2416999340057373
1nca.pdb	1nca_HL_N_YL49W.pdb	-0.9754269123077393	-2.603100061416626
1nca.pdb	1nca_HL_N_WL50L.pdb	-0.16873107850551605	-1.481600046157837
1nca.pdb	1nca_HL_N_TL53H.pdb	-22.030305862426758	-13.276320457458496
1nca.pdb	1nca_HL_N_TL53Y.pdb	-22.06403923034668	-22.724279403686523
1nca.pdb	1nca_HL_N_IL56A.pdb	-0.10405956208705902	0.23510000109672546
1nca.pdb	1nca_HL_N_IL56E.pdb	-0.625937819480896	0.0012000000569969416
1nca.pdb	1nca_HL_N_IL56L.pdb	-0.13522090017795563	-0.14800000190734863
1nca.pdb	1nca_HL_N_IL56K.pdb	-0.24879959225654602	0.07970000058412552
1nca.pdb	1nca_HL_N_IL56T.pdb	-0.3115233778953552	-0.26159998774528503
1nca.pdb	1nca_HL_N_HL91K.pdb	0.0015883147716522217	0.5138000249862671
1nca.pdb	1nca_HL_N_HL91T.pdb	-0.37734436988830566	0.804099977016449
1nca.pdb	1nca_HL_N_HL91V.pdb	-0.2618400454521179	1.0364999771118164
1nca.pdb	1nca_HL_N_YL92H.pdb	-0.5424636006355286	-0.6507999897003174
1nca.pdb	1nca_HL_N_PL94C.pdb	-0.10818184912204742	0.3343000113964081
1nca.pdb	1nca_HL_N_TH30D.pdb	-0.09103350341320038	-0.32749998569488525
1nca.pdb	1nca_HL_N_TH30I.pdb	0.0048673152923583984	0.10540000349283218
1nca.pdb	1nca_HL_N_NH31E.pdb	-0.3742273449897766	-1.2515000104904175
1nca.pdb	1nca_HL_N_NH31G.pdb	0.06377260386943817	-1.1109000444412231
1nca.pdb	1nca_HL_N_YH32K.pdb	-0.11166451871395111	0.8702999949455261
1nca.pdb	1nca_HL_N_YH32P.pdb	-0.24422554671764374	-0.5236999988555908
1nca.pdb	1nca_HL_N_YH32T.pdb	-0.5199921727180481	-0.15389999747276306
1nca.pdb	1nca_HL_N_NH52E.pdb	-0.4655994772911072	-0.5236999988555908
1nca.pdb	1nca_HL_N_NH52W.pdb	-0.4139108657836914	-1.2401000261306763
1nca.pdb	1nca_HL_N_NH54M.pdb	1.1261723041534424	1.0645999908447266
1nca.pdb	1nca_HL_N_EH62A.pdb	0.09234268963336945	-0.04859999939799309
1nca.pdb	1nca_HL_N_EH62C.pdb	-0.017598047852516174	-0.03830000013113022
1nca.pdb	1nca_HL_N_EH62G.pdb	-0.005574390292167664	0.1467999964952469
1nca.pdb	1nca_HL_N_EH62L.pdb	0.07389472424983978	0.08640000224113464
1nca.pdb	1nca_HL_N_EH100M.pdb	-1.108962893486023	-0.5299000144004822
1nca.pdb	1nca_HL_N_EH100T.pdb	-1.655427098274231	-1.9970999956130981
1nca.pdb	1nca_HL_N_DH101Y.pdb	-2.9696741104125977	-2.109600067138672
1nca.pdb	1nca_HL_N_DH101V.pdb	-2.348205089569092	-1.6420999765396118
1nca.pdb	1nca_HL_N_NH102F.pdb	1.499113917350769	2.5360000133514404
1nca.pdb	1nca_HL_N_RN248N.pdb	-0.13669250905513763	-0.2282000035047531
1nca.pdb	1nca_HL_N_RN248C.pdb	-0.18139325082302094	0.05660000070929527
1nca.pdb	1nca_HL_N_RN248Q.pdb	-0.33507561683654785	-0.2037999927997589
1nca.pdb	1nca_HL_N_RN248Y.pdb	-0.2673168182373047	-1.1603000164031982
1nca.pdb	1nca_HL_N_PN249A.pdb	-0.16621409356594086	-0.8305000066757202
1nca.pdb	1nca_HL_N_PN249C.pdb	-0.17651425302028656	-0.5550000071525574
1nca.pdb	1nca_HL_N_NN250E.pdb	-0.4419141411781311	-0.17430000007152557
1nca.pdb	1nca_HL_N_NN250L.pdb	0.7527101039886475	1.4098999500274658
1nca.pdb	1nca_HL_N_GN263T.pdb	-0.6716433167457581	-1.0836000442504883
1nca.pdb	1nca_HL_N_GN263W.pdb	-0.8034111261367798	-1.184399962425232
1nca.pdb	1nca_HL_N_NN264R.pdb	0.7208318114280701	0.7975999712944031
1nca.pdb	1nca_HL_N_NN264H.pdb	-5.802048206329346	-4.597799777984619
1nca.pdb	1nca_HL_N_NN267L.pdb	0.42089301347732544	1.6806999444961548
1nca.pdb	1nca_HL_N_NN267K.pdb	0.20356933772563934	0.7666000127792358
1nca.pdb	1nca_HL_N_NN267Y.pdb	1.4615542888641357	1.8515000343322754
1nca.pdb	1nca_HL_N_IN286D.pdb	-1.3482770919799805	-0.9804999828338623
1nca.pdb	1nca_HL_N_IN286T.pdb	-0.07411260902881622	-0.47350001335144043
1nca.pdb	1nca_HL_N_SN287D.pdb	-6.5442728996276855	-9.758660316467285
1nca.pdb	1nca_HL_N_SN287K.pdb	-7.4144287109375	-3.766400098800659
1nca.pdb	1nca_HL_N_IN288R.pdb	-1.3388381004333496	1.2022000551223755
1nca.pdb	1nca_HL_N_IN288C.pdb	-0.7472547292709351	-1.2007999420166016
1nca.pdb	1nca_HL_N_IN288L.pdb	-0.06692002713680267	-0.7623999714851379
1nca.pdb	1nca_HL_N_AN289D.pdb	-1.1355390548706055	-3.4154000282287598
1nca.pdb	1nca_HL_N_SN290L.pdb	0.4808027148246765	0.8094000220298767
1nca.pdb	1nca_HL_N_SN292Q.pdb	-1.8658655881881714	-3.0448999404907227
1nca.pdb	1nca_HL_N_SN292V.pdb	-2.307936191558838	-2.312000036239624
1nca.pdb	1nca_HL_N_LN318A.pdb	-0.38669127225875854	-1.499899983406067
1nca.pdb	1nca_HL_N_LN318Q.pdb	-0.9045814871788025	-0.33739998936653137
1nca.pdb	1nca_HL_N_NN319H.pdb	-4.798252105712891	-5.151899814605713
1nca.pdb	1nca_HL_N_NN319F.pdb	-5.199620723724365	-3.668100118637085
1nca.pdb	1nca_HL_N_NN319W.pdb	-7.77264928817749	-9.10435962677002
1nca.pdb	1nca_HL_N_DN321R.pdb	0.5625728368759155	2.5608999729156494
1nca.pdb	1nca_HL_N_DN321N.pdb	0.05804719030857086	0.04230000078678131
1nca.pdb	1nca_HL_N_DN321G.pdb	0.19971825182437897	0.10809999704360962
1nca.pdb	1nca_HL_N_DN321P.pdb	-0.1460089087486267	-0.8568000197410583
1nca.pdb	1nca_HL_N_WN322N.pdb	-0.8933919668197632	0.026100000366568565
1nca.pdb	1nca_HL_N_WN322Q.pdb	-0.559878408908844	-0.08049999922513962
1nca.pdb	1nca_HL_N_WN322M.pdb	-0.47571587562561035	0.6919999718666077
1nca.pdb	1nca_HL_N_WN322Y.pdb	-0.6476300358772278	3.1635000705718994
1nca.pdb	1nca_HL_N_PN352N.pdb	-0.5097289085388184	-0.8373000025749207
1nca.pdb	1nca_HL_N_PN352G.pdb	-0.6148779392242432	0.16329999268054962
1nca.pdb	1nca_HL_N_PN352K.pdb	-0.27222752571105957	-0.7414000034332275
1nca.pdb	1nca_HL_N_KN353M.pdb	-0.6666755676269531	-0.5109000205993652
1nca.pdb	1nca_HL_N_KN356C.pdb	-0.07192479074001312	-0.28139999508857727
4ypg.pdb	4ypg_HL_D_SH31A.pdb	0.31356173753738403	0.2524000108242035
4ypg.pdb	4ypg_HL_D_SH31E.pdb	-0.5982812643051147	-0.10220000147819519
4ypg.pdb	4ypg_HL_D_SH31H.pdb	-0.0299367755651474	0.3000999987125397
4ypg.pdb	4ypg_HL_D_YH32K.pdb	-0.6660786867141724	0.15649999678134918
4ypg.pdb	4ypg_HL_D_YH32T.pdb	-0.7495951652526855	0.30140000581741333
4ypg.pdb	4ypg_HL_D_YH32V.pdb	-0.7253991365432739	-2.04010009765625
4ypg.pdb	4ypg_HL_D_SH33D.pdb	-0.7512674331665039	-0.939300000667572
4ypg.pdb	4ypg_HL_D_SH33G.pdb	-0.3778688907623291	1.6919000148773193
4ypg.pdb	4ypg_HL_D_SH33P.pdb	-0.4097132682800293	1.032099962234497
4ypg.pdb	4ypg_HL_D_SH33T.pdb	0.04514138400554657	0.7181000113487244
4ypg.pdb	4ypg_HL_D_SH33W.pdb	-50.327171325683594	-27.664640426635742
4ypg.pdb	4ypg_HL_D_WH47S.pdb	-0.48187774419784546	-0.6452999711036682
4ypg.pdb	4ypg_HL_D_WH50N.pdb	-2.0617318153381348	-2.299799919128418
4ypg.pdb	4ypg_HL_D_WH50G.pdb	-1.4188649654388428	-2.769200086593628
4ypg.pdb	4ypg_HL_D_WH50M.pdb	-0.673475980758667	-0.5996000170707703
4ypg.pdb	4ypg_HL_D_SH52L.pdb	-6.322605609893799	-7.324999809265137
4ypg.pdb	4ypg_HL_D_SH52P.pdb	1.0374727249145508	-0.9805999994277954
4ypg.pdb	4ypg_HL_D_YH54L.pdb	-0.08211807906627655	0.08250000327825546
4ypg.pdb	4ypg_HL_D_NH57W.pdb	0.27734673023223877	-0.448199987411499
4ypg.pdb	4ypg_HL_D_NH57Y.pdb	1.2451545000076294	1.476199984550476
4ypg.pdb	4ypg_HL_D_NH59A.pdb	-0.09676094353199005	-0.37689998745918274
4ypg.pdb	4ypg_HL_D_NH59I.pdb	0.10475267469882965	0.5375000238418579
4ypg.pdb	4ypg_HL_D_DH99S.pdb	-0.17793969810009003	0.11509999632835388
4ypg.pdb	4ypg_HL_D_DH99T.pdb	-0.027560964226722717	1.4773999452590942
4ypg.pdb	4ypg_HL_D_DH99Y.pdb	-1.1838229894638062	0.10509999841451645
4ypg.pdb	4ypg_HL_D_PH100K.pdb	-4.8124165534973145	-9.8095703125
4ypg.pdb	4ypg_HL_D_PH100F.pdb	-4.9066996574401855	-8.817700386047363
4ypg.pdb	4ypg_HL_D_PH100V.pdb	-1.046038031578064	-2.9277000427246094
4ypg.pdb	4ypg_HL_D_IH101N.pdb	-0.3406660556793213	0.04839999973773956
4ypg.pdb	4ypg_HL_D_IH101H.pdb	-0.8721007108688354	-0.0681999996304512
4ypg.pdb	4ypg_HL_D_IH101Y.pdb	-1.3895344734191895	-1.0313999652862549
4ypg.pdb	4ypg_HL_D_AH102R.pdb	-7.1586384773254395	-5.374300003051758
4ypg.pdb	4ypg_HL_D_AH102K.pdb	-2.35697865486145	0.04610000178217888
4ypg.pdb	4ypg_HL_D_AH103E.pdb	-1.325249433517456	-2.146199941635132
4ypg.pdb	4ypg_HL_D_AH103H.pdb	-1.23019278049469	-1.2455999851226807
4ypg.pdb	4ypg_HL_D_AH103K.pdb	-0.5438393354415894	-0.7620000243186951
4ypg.pdb	4ypg_HL_D_YH105L.pdb	-0.008931800723075867	-0.24809999763965607
4ypg.pdb	4ypg_HL_D_YH105K.pdb	0.0755324512720108	-0.20200000703334808
4ypg.pdb	4ypg_HL_D_YH105T.pdb	0.027087584137916565	-0.3634999990463257
4ypg.pdb	4ypg_HL_D_SL28I.pdb	-1.001204490661621	-0.01140000019222498
4ypg.pdb	4ypg_HL_D_VL29Y.pdb	-0.5879884362220764	-0.125900000333786
4ypg.pdb	4ypg_HL_D_SL30L.pdb	-0.6596976518630981	0.18719999492168427
4ypg.pdb	4ypg_HL_D_SL30K.pdb	-1.74258291721344	-2.5957999229431152
4ypg.pdb	4ypg_HL_D_SL31C.pdb	-0.29103177785873413	0.2085999995470047
4ypg.pdb	4ypg_HL_D_SL31H.pdb	-1.5262523889541626	-2.2811999320983887
4ypg.pdb	4ypg_HL_D_SL31I.pdb	-1.8031182289123535	-0.913100004196167
4ypg.pdb	4ypg_HL_D_SL31Y.pdb	-1.7062095403671265	-1.9836000204086304
4ypg.pdb	4ypg_HL_D_TL32N.pdb	-4.356040954589844	-1.823199987411499
4ypg.pdb	4ypg_HL_D_TL32S.pdb	-0.4623279571533203	-1.0708999633789062
4ypg.pdb	4ypg_HL_D_YL33N.pdb	-0.8863585591316223	-1.6052000522613525
4ypg.pdb	4ypg_HL_D_YL33S.pdb	-0.7294225692749023	-1.5355000495910645
4ypg.pdb	4ypg_HL_D_GL51A.pdb	-0.32226043939590454	-0.34150001406669617
4ypg.pdb	4ypg_HL_D_GL51H.pdb	-4.101335048675537	-2.8220999240875244
4ypg.pdb	4ypg_HL_D_GL51S.pdb	-1.4042693376541138	-0.38179999589920044
4ypg.pdb	4ypg_HL_D_GL51T.pdb	-8.897104263305664	-5.337699890136719
4ypg.pdb	4ypg_HL_D_GL51Y.pdb	-3.712364912033081	-2.391900062561035
4ypg.pdb	4ypg_HL_D_SL54R.pdb	-2.068302631378174	-0.8061000108718872
4ypg.pdb	4ypg_HL_D_SL54L.pdb	0.7226142883300781	2.285900115966797
4ypg.pdb	4ypg_HL_D_SL54M.pdb	0.7913007736206055	1.829800009727478
4ypg.pdb	4ypg_HL_D_SL54V.pdb	-5.734611511230469	-1.385200023651123
4ypg.pdb	4ypg_HL_D_RL55I.pdb	0.26813173294067383	-0.061900001019239426
4ypg.pdb	4ypg_HL_D_RL55K.pdb	0.031119033694267273	0.01940000057220459
4ypg.pdb	4ypg_HL_D_RL55W.pdb	0.45892953872680664	0.5800999999046326
4ypg.pdb	4ypg_HL_D_SL68V.pdb	0.37136608362197876	0.57669997215271
4ypg.pdb	4ypg_HL_D_GL69C.pdb	-0.06672780215740204	-0.05119999870657921
4ypg.pdb	4ypg_HL_D_GL69K.pdb	0.2052113562822342	0.11289999634027481
4ypg.pdb	4ypg_HL_D_YL92F.pdb	-0.42834341526031494	-0.12150000035762787
4ypg.pdb	4ypg_HL_D_YL92T.pdb	-0.7187135219573975	0.8610000014305115
4ypg.pdb	4ypg_HL_D_GL93D.pdb	-0.6414847373962402	-1.7970000505447388
4ypg.pdb	4ypg_HL_D_GL93L.pdb	-0.13280873000621796	0.16899999976158142
4ypg.pdb	4ypg_HL_D_GL93P.pdb	-0.6043940782546997	-0.4334000051021576
4ypg.pdb	4ypg_HL_D_GL93T.pdb	-0.48851484060287476	-0.5152999758720398
4ypg.pdb	4ypg_HL_D_SL95D.pdb	-0.47576773166656494	-1.6243000030517578
4ypg.pdb	4ypg_HL_D_SL95T.pdb	-0.19155387580394745	0.19470000267028809
4ypg.pdb	4ypg_HL_D_RL97F.pdb	0.45388269424438477	-0.10930000245571136
4ypg.pdb	4ypg_HL_D_TD1H.pdb	-0.8995785713195801	0.8780999779701233
4ypg.pdb	4ypg_HL_D_SD2I.pdb	-5.986001014709473	-3.4433999061584473
4ypg.pdb	4ypg_HL_D_SD2L.pdb	-7.404424667358398	-5.391600131988525
4ypg.pdb	4ypg_HL_D_SD2F.pdb	-3.7206296920776367	-0.39500001072883606
4ypg.pdb	4ypg_HL_D_ID55P.pdb	-0.41110914945602417	0.03819999843835831
4ypg.pdb	4ypg_HL_D_PD56A.pdb	-0.21043552458286285	-0.23849999904632568
4ypg.pdb	4ypg_HL_D_PD56G.pdb	-0.2730030417442322	-0.5467000007629395
4ypg.pdb	4ypg_HL_D_HD59D.pdb	0.28105467557907104	0.5651999711990356
4ypg.pdb	4ypg_HL_D_HD59P.pdb	-0.6160084009170532	-0.8776000142097473
4ypg.pdb	4ypg_HL_D_HD59V.pdb	0.2524818181991577	0.05810000002384186
4ypg.pdb	4ypg_HL_D_ED60K.pdb	0.2979065179824829	0.07680000364780426
4ypg.pdb	4ypg_HL_D_ED60F.pdb	-0.05210272967815399	-0.49810001254081726
4ypg.pdb	4ypg_HL_D_QD63I.pdb	0.2649352550506592	2.2479000091552734
4ypg.pdb	4ypg_HL_D_QD63T.pdb	-0.5711553692817688	1.8361999988555908
4ypg.pdb	4ypg_HL_D_FD66Q.pdb	-0.6320433616638184	-0.9936000108718872
4ypg.pdb	4ypg_HL_D_FD66E.pdb	-1.0226387977600098	-0.38199999928474426
4ypg.pdb	4ypg_HL_D_FD66W.pdb	-3.21826434135437	-1.6152000427246094
4ypg.pdb	4ypg_HL_D_ND67C.pdb	0.3259437084197998	0.13840000331401825
4ypg.pdb	4ypg_HL_D_TD88Q.pdb	-0.15513552725315094	-0.045099999755620956
4ypg.pdb	4ypg_HL_D_TD88V.pdb	-0.0018889158964157104	0.051100000739097595
4ypg.pdb	4ypg_HL_D_YD91K.pdb	-0.4274243116378784	-0.7842000126838684
4ypg.pdb	4ypg_HL_D_YD91F.pdb	-0.42455944418907166	0.37689998745918274
4ypg.pdb	4ypg_HL_D_QD92R.pdb	0.00943891704082489	1.5679999589920044
4ypg.pdb	4ypg_HL_D_LD94F.pdb	-0.5728159546852112	-0.5353999733924866
4ypg.pdb	4ypg_HL_D_ND95R.pdb	-1.1958234310150146	-3.068000078201294
4ypg.pdb	4ypg_HL_D_ND95K.pdb	-0.018975675106048584	0.552299976348877
4ypg.pdb	4ypg_HL_D_ED98H.pdb	0.2566862106323242	-1.250499963760376
4ypg.pdb	4ypg_HL_D_ED98F.pdb	-7.12444543838501	-9.95753002166748
4ypg.pdb	4ypg_HL_D_ED98V.pdb	-1.1808301210403442	-0.1923000067472458
4ypg.pdb	4ypg_HL_D_AD99F.pdb	-11.92654800415039	-10.818180084228516
4ypg.pdb	4ypg_HL_D_VD101I.pdb	-0.1090536043047905	-0.10429999977350235
4ypg.pdb	4ypg_HL_D_ID102R.pdb	-0.07560834288597107	-2.8756000995635986
4ypg.pdb	4ypg_HL_D_ID102L.pdb	0.1408568173646927	0.09309999644756317
4ypg.pdb	4ypg_HL_D_ID102K.pdb	-1.0594112873077393	-2.141900062561035
4ypg.pdb	4ypg_HL_D_QD103G.pdb	0.08808334171772003	-0.33489999175071716
4ypg.pdb	4ypg_HL_D_PD111W.pdb	-0.4049864411354065	-0.133200004696846
4ypg.pdb	4ypg_HL_D_MD113C.pdb	-0.5611371397972107	-1.0260000228881836
4ypg.pdb	4ypg_HL_D_MD113G.pdb	-0.6313992142677307	-1.0750000476837158
4ypg.pdb	4ypg_HL_D_ED115Q.pdb	-0.4165397882461548	-0.18199999630451202
4ypg.pdb	4ypg_HL_D_ID118R.pdb	-0.5767675638198853	-1.2680000066757202
4ypg.pdb	4ypg_HL_D_ID118L.pdb	-0.07238075137138367	0.26489999890327454
4ypg.pdb	4ypg_HL_D_RD122A.pdb	0.05752553045749664	-1.3621000051498413
4ypg.pdb	4ypg_HL_D_RD122Y.pdb	0.021508485078811646	-0.18389999866485596
4ypg.pdb	4ypg_HL_D_RD122V.pdb	-0.023168548941612244	-0.9485999941825867
7mta.pdb	7mta_HL_G_YH52M.pdb	0.11915118992328644	0.05460000038146973
7mta.pdb	7mta_HL_G_YH54L.pdb	0.20160086452960968	0.10276000201702118
7mta.pdb	7mta_HL_G_GH56M.pdb	0.34811335802078247	1.4038499593734741
7mta.pdb	7mta_HL_G_SH57N.pdb	0.0505819171667099	-0.01283000037074089
7mta.pdb	7mta_HL_G_GH101N.pdb	-0.43150484561920166	-0.03967000171542168
7mta.pdb	7mta_HL_G_GH101C.pdb	-0.3134714961051941	0.32923999428749084
7mta.pdb	7mta_HL_G_GH101Q.pdb	-0.49563825130462646	0.91593998670578
7mta.pdb	7mta_HL_G_GH101S.pdb	-0.38539043068885803	0.586080014705658
7mta.pdb	7mta_HL_G_WH102Q.pdb	0.22541947662830353	-0.13954000174999237
7mta.pdb	7mta_HL_G_WH102H.pdb	0.18162156641483307	-0.1446000039577484
7mta.pdb	7mta_HL_G_WH102I.pdb	0.45853090286254883	0.006039999891072512
7mta.pdb	7mta_HL_G_WH102V.pdb	0.18867434561252594	-0.07506000250577927
7mta.pdb	7mta_HL_G_WH103Q.pdb	-0.42994368076324463	-0.9008600115776062
7mta.pdb	7mta_HL_G_WH103I.pdb	-0.3704047203063965	-0.7611600160598755
7mta.pdb	7mta_HL_G_WH103L.pdb	-0.4253244996070862	-0.8569700121879578
7mta.pdb	7mta_HL_G_WH104E.pdb	-0.21036313474178314	-1.3954399824142456
7mta.pdb	7mta_HL_G_WH104G.pdb	0.16154338419437408	-1.402959942817688
7mta.pdb	7mta_HL_G_AH105D.pdb	-0.822987973690033	-2.6154398918151855
7mta.pdb	7mta_HL_G_AH105W.pdb	0.25255894660949707	0.2515600025653839
7mta.pdb	7mta_HL_G_TH107A.pdb	0.3087422251701355	-0.48657000064849854
7mta.pdb	7mta_HL_G_TH107N.pdb	-0.22831414639949799	-0.3755199909210205
7mta.pdb	7mta_HL_G_SL31N.pdb	-0.06947791576385498	-0.31182000041007996
7mta.pdb	7mta_HL_G_SL31W.pdb	0.5067753791809082	1.545390009880066
7mta.pdb	7mta_HL_G_PG256D.pdb	-1.1856310367584229	-1.850100040435791
7mta.pdb	7mta_HL_G_PG256Q.pdb	-1.2777348756790161	0.7471299767494202
7mta.pdb	7mta_HL_G_AG257R.pdb	-0.29764318466186523	0.4293699860572815
7mta.pdb	7mta_HL_G_AG257I.pdb	-0.25436943769454956	0.4092400074005127
7mta.pdb	7mta_HL_G_DG260V.pdb	0.5264683961868286	0.4127900004386902
7mta.pdb	7mta_HL_G_EG263R.pdb	0.009593591094017029	0.34189000725746155
7mta.pdb	7mta_HL_G_EG263N.pdb	0.054143503308296204	-0.21291999518871307
7mta.pdb	7mta_HL_G_EG263D.pdb	-0.0542224645614624	-0.30908000469207764
7mta.pdb	7mta_HL_G_AG264E.pdb	-3.8862478733062744	-1.5782999992370605
7mta.pdb	7mta_HL_G_AG264G.pdb	-0.20869271457195282	-0.2600499987602234
7mta.pdb	7mta_HL_G_QG267E.pdb	-0.13953128457069397	0.03376999869942665
7mta.pdb	7mta_HL_G_QG267V.pdb	-0.1447659730911255	-0.3686999976634979
7mta.pdb	7mta_HL_G_EG271Q.pdb	-0.3996700048446655	-0.12770000100135803
7mta.pdb	7mta_HL_G_EG271M.pdb	0.06858848035335541	0.9837300181388855
7mta.pdb	7mta_HL_G_KG272A.pdb	-0.10451151430606842	-1.2152800559997559
7mta.pdb	7mta_HL_G_TG286C.pdb	0.30739402770996094	0.4033699929714203
7mta.pdb	7mta_HL_G_TG286W.pdb	0.432675838470459	0.02363000065088272
7mta.pdb	7mta_HL_G_TG286Y.pdb	0.2322535365819931	-0.014940000139176846
7mta.pdb	7mta_HL_G_HG287R.pdb	-2.104083299636841	-0.3666999936103821
7mta.pdb	7mta_HL_G_HG287G.pdb	0.18638451397418976	-0.3308199942111969
7mta.pdb	7mta_HL_G_HG287K.pdb	0.3859134912490845	3.125159978866577
7mta.pdb	7mta_HL_G_HG287W.pdb	-2.9811596870422363	-1.5866600275039673
7mta.pdb	7mta_HL_G_RG291N.pdb	-0.2472156137228012	-0.8259099721908569
7mta.pdb	7mta_HL_G_RG291E.pdb	-0.2834579348564148	-0.9021499752998352
7mta.pdb	7mta_HL_G_RG291W.pdb	-0.3064069151878357	-0.9264100193977356
6hga.pdb	6hga_HL_B_YH53S.pdb	-1.0530227422714233	-1.2065999507904053
6hga.pdb	6hga_HL_B_WH54N.pdb	-0.39659494161605835	-0.4047999978065491
6hga.pdb	6hga_HL_B_DH57C.pdb	-0.5891314744949341	-0.7458000183105469
6hga.pdb	6hga_HL_B_RL24A.pdb	0.058062270283699036	-0.25850000977516174
6hga.pdb	6hga_HL_B_RL24E.pdb	-0.07799302041530609	-0.3871000111103058
6hga.pdb	6hga_HL_B_RL24K.pdb	-0.01153862476348877	-0.20900000631809235
6hga.pdb	6hga_HL_B_QL27N.pdb	0.019331783056259155	-0.5175999999046326
6hga.pdb	6hga_HL_B_QL27E.pdb	-0.2157403826713562	0.5392000079154968
6hga.pdb	6hga_HL_B_QL27H.pdb	-0.22689007222652435	1.8524999618530273
6hga.pdb	6hga_HL_B_SL28N.pdb	0.17642344534397125	2.3828001022338867
6hga.pdb	6hga_HL_B_SL28I.pdb	0.361001193523407	3.7388999462127686
6hga.pdb	6hga_HL_B_SL28L.pdb	0.713895320892334	3.5952999591827393
6hga.pdb	6hga_HL_B_SL28P.pdb	-1.6006687879562378	0.07959999889135361
6hga.pdb	6hga_HL_B_SL28W.pdb	-7.219399929046631	-2.5792999267578125
6hga.pdb	6hga_HL_B_SL28V.pdb	0.16499756276607513	1.8068000078201294
6hga.pdb	6hga_HL_B_VL30S.pdb	-0.6455687284469604	0.22100000083446503
6hga.pdb	6hga_HL_B_HL31R.pdb	-0.08459783345460892	-0.5891000032424927
6hga.pdb	6hga_HL_B_HL31D.pdb	-0.17296886444091797	-1.287500023841858
6hga.pdb	6hga_HL_B_HL31G.pdb	0.008225575089454651	-1.842900037765503
6hga.pdb	6hga_HL_B_SL32Q.pdb	-0.2839968800544739	0.20010000467300415
6hga.pdb	6hga_HL_B_SL32V.pdb	0.06447358429431915	-0.8032000064849854
6hga.pdb	6hga_HL_B_NL33L.pdb	-0.10080541670322418	0.36800000071525574
6hga.pdb	6hga_HL_B_NL33Y.pdb	-0.19644345343112946	0.4250999987125397
6hga.pdb	6hga_HL_B_YL37I.pdb	-1.256203532218933	0.33489999175071716
6hga.pdb	6hga_HL_B_SL72C.pdb	0.016320794820785522	0.7504000067710876
6hga.pdb	6hga_HL_B_SL72M.pdb	0.14880318939685822	-0.014700000174343586
6hga.pdb	6hga_HL_B_SL72F.pdb	0.14280499517917633	1.2116999626159668
6hga.pdb	6hga_HL_B_NL96S.pdb	-0.3004392981529236	-0.029899999499320984
6hga.pdb	6hga_HL_B_TL97N.pdb	-0.08741103112697601	-0.8144000172615051
6hga.pdb	6hga_HL_B_TL97M.pdb	0.13157059252262115	-0.060100000351667404
6hga.pdb	6hga_HL_B_HL98P.pdb	-0.12418816983699799	-0.362199991941452
6hga.pdb	6hga_HL_B_VL99G.pdb	-0.4099718928337097	-1.0202000141143799
6hga.pdb	6hga_HL_B_VL99I.pdb	-0.2891724109649658	1.6259000301361084
6hga.pdb	6hga_HL_B_VL99S.pdb	-0.8233434557914734	-1.208400011062622
6hga.pdb	6hga_HL_B_VL99T.pdb	-0.726069450378418	0.28929999470710754
6hga.pdb	6hga_HL_B_KB215Q.pdb	-0.47831571102142334	0.6359000205993652
6hga.pdb	6hga_HL_B_KB215H.pdb	-0.3130638003349304	0.6008999943733215
6hga.pdb	6hga_HL_B_KB215I.pdb	-0.2907397747039795	0.5480999946594238
6hga.pdb	6hga_HL_B_LB223A.pdb	-0.6019564270973206	0.23589999973773956
6hga.pdb	6hga_HL_B_LB223M.pdb	-0.1749137043952942	-0.07410000264644623
6hga.pdb	6hga_HL_B_YB226C.pdb	-1.3929777145385742	-1.74590003490448
6hga.pdb	6hga_HL_B_YB226G.pdb	-1.5353542566299438	-1.9248000383377075
6hga.pdb	6hga_HL_B_YB226L.pdb	-1.3681752681732178	-1.4330999851226807
6hga.pdb	6hga_HL_B_YB226M.pdb	-1.5003230571746826	-0.8021000027656555
6hga.pdb	6hga_HL_B_RB259Q.pdb	-0.386671245098114	1.1792999505996704
6hga.pdb	6hga_HL_B_RB259I.pdb	0.2271287590265274	1.2563999891281128
6hga.pdb	6hga_HL_B_EB260G.pdb	-1.3611228466033936	-1.6850999593734741
6hga.pdb	6hga_HL_B_EB260S.pdb	-1.4648560285568237	-1.5571999549865723
6hga.pdb	6hga_HL_B_FB261G.pdb	-2.1123080253601074	-5.202700138092041
6hga.pdb	6hga_HL_B_FB261K.pdb	-2.0575835704803467	-4.588699817657471
6hga.pdb	6hga_HL_B_FB261M.pdb	-0.6974433660507202	-0.5357000231742859
6hga.pdb	6hga_HL_B_FB261T.pdb	-2.761723279953003	-4.561600208282471
6hga.pdb	6hga_HL_B_HB263C.pdb	0.16301240026950836	-1.9010000228881836
6hga.pdb	6hga_HL_B_HB263Y.pdb	-6.43731689453125	-2.792099952697754
6q18.pdb	6q18_HL_A_SH30R.pdb	-0.2836582660675049	0.029500000178813934
6q18.pdb	6q18_HL_A_SH30N.pdb	-0.11683030426502228	0.45730000734329224
6q18.pdb	6q18_HL_A_SH31R.pdb	-2.1505653858184814	-2.1814000606536865
6q18.pdb	6q18_HL_A_SH32C.pdb	0.21292926371097565	0.4453999996185303
6q18.pdb	6q18_HL_A_NH33Q.pdb	-1.5351535081863403	-1.7956000566482544
6q18.pdb	6q18_HL_A_NH33T.pdb	-0.11524887382984161	-0.7592999935150146
6q18.pdb	6q18_HL_A_QH53E.pdb	0.03835369646549225	-0.05700000002980232
6q18.pdb	6q18_HL_A_QH53F.pdb	-5.896877765655518	-6.84660005569458
6q18.pdb	6q18_HL_A_HH54T.pdb	-0.2715314030647278	0.42500001192092896
6q18.pdb	6q18_HL_A_GH55I.pdb	-2.5805552005767822	-1.6983000040054321
6q18.pdb	6q18_HL_A_GH55K.pdb	-0.8448464870452881	-1.4455000162124634
6q18.pdb	6q18_HL_A_GH55W.pdb	-0.8865700364112854	-0.5436000227928162
6q18.pdb	6q18_HL_A_GH56W.pdb	-4.319685935974121	-5.762599945068359
6q18.pdb	6q18_HL_A_PH101N.pdb	-3.0937206745147705	-3.944000005722046
6q18.pdb	6q18_HL_A_PH101Q.pdb	-6.771298885345459	-5.521200180053711
6q18.pdb	6q18_HL_A_PH101S.pdb	-0.9227562546730042	-0.4657999873161316
6q18.pdb	6q18_HL_A_CH103Q.pdb	-5.330778121948242	-4.5665998458862305
6q18.pdb	6q18_HL_A_CH103G.pdb	-0.26625359058380127	-1.3040000200271606
6q18.pdb	6q18_HL_A_CH103K.pdb	-6.520950794219971	-5.871300220489502
6q18.pdb	6q18_HL_A_CH103F.pdb	-15.979914665222168	-13.117500305175781
6q18.pdb	6q18_HL_A_TH104A.pdb	0.20314140617847443	-0.6586999893188477
6q18.pdb	6q18_HL_A_TH104I.pdb	0.5341594815254211	1.4639999866485596
6q18.pdb	6q18_HL_A_TH104S.pdb	-0.073183074593544	0.774399995803833
6q18.pdb	6q18_HL_A_SH105R.pdb	-1.0271885395050049	-1.6438000202178955
6q18.pdb	6q18_HL_A_SH105G.pdb	-0.8683211207389832	-3.325700044631958
6q18.pdb	6q18_HL_A_AH106G.pdb	-0.25990918278694153	-1.125
6q18.pdb	6q18_HL_A_SH107T.pdb	-3.2153260707855225	-4.053199768066406
6q18.pdb	6q18_HL_A_SH107Y.pdb	-14.966909408569336	-18.34217071533203
6q18.pdb	6q18_HL_A_SH107V.pdb	-1.5761808156967163	-2.694700002670288
6q18.pdb	6q18_HL_A_CH108N.pdb	-5.4892048835754395	-5.44950008392334
6q18.pdb	6q18_HL_A_CH108L.pdb	-2.8239006996154785	-1.3524999618530273
6q18.pdb	6q18_HL_A_CH108F.pdb	-21.355993270874023	-19.800840377807617
6q18.pdb	6q18_HL_A_CH108W.pdb	-29.12787628173828	-28.29623031616211
6q18.pdb	6q18_HL_A_PH109C.pdb	-1.160013198852539	-2.3089001178741455
6q18.pdb	6q18_HL_A_DH110M.pdb	-0.23973029851913452	0.2498999983072281
6q18.pdb	6q18_HL_A_YH112C.pdb	-2.191601276397705	-4.015699863433838
6q18.pdb	6q18_HL_A_YH112Q.pdb	-2.3554813861846924	-4.789599895477295
6q18.pdb	6q18_HL_A_YH112P.pdb	-2.141191244125366	-4.507299900054932
6q18.pdb	6q18_HL_A_YH112W.pdb	-2.6914703845977783	-3.6324000358581543
6q18.pdb	6q18_HL_A_TA85A.pdb	0.29672855138778687	0.26649999618530273
6q18.pdb	6q18_HL_A_TA85K.pdb	0.05522288382053375	1.226699948310852
6q18.pdb	6q18_HL_A_WA102P.pdb	-1.023437738418579	-2.247299909591675
6q18.pdb	6q18_HL_A_TA104Q.pdb	-1.1270745992660522	-1.198099970817566
6q18.pdb	6q18_HL_A_TA104M.pdb	-1.4088525772094727	-0.9301000237464905
6q18.pdb	6q18_HL_A_EA105M.pdb	-0.9407992959022522	-2.545300006866455
6q18.pdb	6q18_HL_A_EA105S.pdb	-0.5918394327163696	-2.7054998874664307
6q18.pdb	6q18_HL_A_NA107C.pdb	0.09519656002521515	0.11060000211000443
6q18.pdb	6q18_HL_A_NA107E.pdb	-0.21116773784160614	-0.15719999372959137
6q18.pdb	6q18_HL_A_NA107P.pdb	-0.20284466445446014	1.006500005722046
6q18.pdb	6q18_HL_A_NA107T.pdb	-0.32424992322921753	-0.38999998569488525
6q18.pdb	6q18_HL_A_GA108D.pdb	-17.546539306640625	-15.407529830932617
6q18.pdb	6q18_HL_A_GA108V.pdb	-6.644711017608643	-5.345399856567383
6q18.pdb	6q18_HL_A_LA109E.pdb	-0.9948155879974365	-0.6682999730110168
6q18.pdb	6q18_HL_A_LA109M.pdb	-0.3330339789390564	-0.6344000101089478
6q18.pdb	6q18_HL_A_LA109W.pdb	-0.5028784871101379	-0.7479000091552734
6q18.pdb	6q18_HL_A_HA132C.pdb	-0.16730694472789764	-0.8677999973297119
6q18.pdb	6q18_HL_A_HA132F.pdb	-3.002387523651123	-2.6226999759674072
6q18.pdb	6q18_HL_A_HA132T.pdb	-0.23361121118068695	-0.8446999788284302
6q18.pdb	6q18_HL_A_PA134N.pdb	-0.5971506237983704	-0.5612999796867371
6q18.pdb	6q18_HL_A_PA134D.pdb	-0.9965234398841858	-1.3032000064849854
6q18.pdb	6q18_HL_A_PA134H.pdb	-5.270429611206055	-4.436500072479248
6q18.pdb	6q18_HL_A_PA134K.pdb	-2.2931647300720215	-1.0595999956130981
6q18.pdb	6q18_HL_A_SA135H.pdb	-1.214009404182434	-1.3935999870300293
6q18.pdb	6q18_HL_A_NA136F.pdb	-1.298946499824524	0.1615999937057495
6q18.pdb	6q18_HL_A_RA138I.pdb	-0.10898159444332123	-1.1024999618530273
6q18.pdb	6q18_HL_A_RA138M.pdb	0.033624306321144104	-0.032999999821186066
6q18.pdb	6q18_HL_A_AA142F.pdb	-3.7020843029022217	-1.4544999599456787
6q18.pdb	6q18_HL_A_IA143N.pdb	-0.8986327648162842	-1.9979000091552734
6q18.pdb	6q18_HL_A_IA143H.pdb	-1.149921178817749	-2.3629000186920166
6q18.pdb	6q18_HL_A_HA145N.pdb	-0.8674933910369873	-0.08160000294446945
6q18.pdb	6q18_HL_A_GA174R.pdb	-0.3514375686645508	0.4065000116825104
6q18.pdb	6q18_HL_A_GA174H.pdb	-0.2396114617586136	-0.20469999313354492
6q18.pdb	6q18_HL_A_GA174P.pdb	-0.8536811470985413	-0.1014999970793724
6q18.pdb	6q18_HL_A_QA175K.pdb	0.170023575425148	-0.02160000056028366
6q18.pdb	6q18_HL_A_QA175Y.pdb	-0.3510730266571045	-0.6200000047683716
6q18.pdb	6q18_HL_A_EA176H.pdb	-0.7583066821098328	-2.473099946975708
6q18.pdb	6q18_HL_A_EA176M.pdb	0.035691335797309875	-1.3712999820709229
6q18.pdb	6q18_HL_A_GA177P.pdb	-8.210930824279785	-5.511499881744385
6q18.pdb	6q18_HL_A_GA177W.pdb	-31.704273223876953	-28.156490325927734
2vxs.pdb	2vxs_JN_D_LJ100H.pdb	-0.7270994186401367	-0.19499999284744263
2vxs.pdb	2vxs_JN_D_IJ101C.pdb	-0.7538090944290161	-1.1575000286102295
2vxs.pdb	2vxs_JN_D_IJ101Q.pdb	-2.635254383087158	-3.28164005279541
2vxs.pdb	2vxs_JN_D_HJ102R.pdb	-0.6437758803367615	0.06639999896287918
2vxs.pdb	2vxs_JN_D_HJ102G.pdb	-0.04971228539943695	-0.8345000147819519
2vxs.pdb	2vxs_JN_D_AN30D.pdb	-0.17257200181484222	0.09549999982118607
2vxs.pdb	2vxs_JN_D_AN30W.pdb	0.1278519183397293	0.002199999988079071
2vxs.pdb	2vxs_JN_D_NN31A.pdb	0.11913950741291046	-0.030700000002980232
2vxs.pdb	2vxs_JN_D_NN31M.pdb	0.28325772285461426	0.9035999774932861
2vxs.pdb	2vxs_JN_D_NN31W.pdb	-0.17105822265148163	0.046799998730421066
2vxs.pdb	2vxs_JN_D_NN31V.pdb	-0.2707797884941101	0.061400000005960464
2vxs.pdb	2vxs_JN_D_YN32N.pdb	-0.3152317404747009	-0.7682999968528748
2vxs.pdb	2vxs_JN_D_YN32G.pdb	-0.538550615310669	-0.8345999717712402
2vxs.pdb	2vxs_JN_D_YN32I.pdb	-0.32325637340545654	-0.7504000067710876
2vxs.pdb	2vxs_JN_D_YN32L.pdb	-0.34803318977355957	-0.7347999811172485
2vxs.pdb	2vxs_JN_D_YN33R.pdb	-1.2781121730804443	-0.8377000093460083
2vxs.pdb	2vxs_JN_D_YN33H.pdb	-0.4195430278778076	-1.4129999876022339
2vxs.pdb	2vxs_JN_D_YN33M.pdb	-0.49814170598983765	-0.820900022983551
2vxs.pdb	2vxs_JN_D_YN33S.pdb	-0.9180165529251099	-1.368899941444397
2vxs.pdb	2vxs_JN_D_AN51Q.pdb	-2.325211524963379	-2.5388500690460205
2vxs.pdb	2vxs_JN_D_AN51G.pdb	-0.21058966219425201	-0.5171999931335449
2vxs.pdb	2vxs_JN_D_QN54K.pdb	0.10844625532627106	0.4147999882698059
2vxs.pdb	2vxs_JN_D_QN54M.pdb	0.7229253649711609	0.8528000116348267
2vxs.pdb	2vxs_JN_D_QN54F.pdb	-0.6152585744857788	-0.05530000105500221
2vxs.pdb	2vxs_JN_D_PN96S.pdb	-0.8654571771621704	-0.7835999727249146
2vxs.pdb	2vxs_JN_D_LD39A.pdb	-0.8425505757331848	-1.7585999965667725
2vxs.pdb	2vxs_JN_D_LD39N.pdb	-0.7668243646621704	-1.8468999862670898
2vxs.pdb	2vxs_JN_D_YD50I.pdb	-0.07364897429943085	-0.33709999918937683
2vxs.pdb	2vxs_JN_D_HD51G.pdb	-0.3348448872566223	-0.707099974155426
2vxs.pdb	2vxs_JN_D_HD51S.pdb	-0.6604135036468506	-1.2832000255584717
2vxs.pdb	2vxs_JN_D_HD51Y.pdb	-1.2611308097839355	-1.4120999574661255
2vxs.pdb	2vxs_JN_D_ND53G.pdb	-0.5490227937698364	-2.0803000926971436
2vxs.pdb	2vxs_JN_D_ND53V.pdb	-0.19983598589897156	-0.5957000255584717
2vxs.pdb	2vxs_JN_D_PD56R.pdb	-0.6251975893974304	-0.7394000291824341
2vxs.pdb	2vxs_JN_D_QD58T.pdb	-0.1669909805059433	0.2802000045776367
2vxs.pdb	2vxs_JN_D_VD73N.pdb	-0.39880597591400146	-0.38679999113082886
2vxs.pdb	2vxs_JN_D_VD73T.pdb	-0.26431804895401	0.058800000697374344
2vxs.pdb	2vxs_JN_D_PD75R.pdb	-5.533078670501709	-7.85060977935791
2vxs.pdb	2vxs_JN_D_ID76M.pdb	0.19373516738414764	-0.14489999413490295
6oor.pdb	6oor_HL_A_DH54I.pdb	-0.6684551239013672	0.1231599971652031
6oor.pdb	6oor_HL_A_DH54Y.pdb	-0.5708805322647095	-0.5009599924087524
6oor.pdb	6oor_HL_A_IH55R.pdb	-0.5706906318664551	-1.8333799839019775
6oor.pdb	6oor_HL_A_IH55D.pdb	-2.53539776802063	-3.0582199096679688
6oor.pdb	6oor_HL_A_YH102I.pdb	0.04554416239261627	0.12870000302791595
6oor.pdb	6oor_HL_A_YH102F.pdb	0.4982098340988159	-0.4733099937438965
6oor.pdb	6oor_HL_A_GH104D.pdb	-4.8163676261901855	-5.961219787597656
6oor.pdb	6oor_HL_A_GH104H.pdb	-5.466850757598877	-2.810930013656616
6oor.pdb	6oor_HL_A_GH104F.pdb	-5.02747106552124	-3.562511920928955
6oor.pdb	6oor_HL_A_LH105R.pdb	-1.1426262855529785	-1.0937700271606445
6oor.pdb	6oor_HL_A_LH105N.pdb	-1.2451668977737427	-2.57778000831604
6oor.pdb	6oor_HL_A_LH105T.pdb	-0.618961751461029	-3.0666799545288086
6oor.pdb	6oor_HL_A_LH106Y.pdb	-0.9866577982902527	-1.2923699617385864
6oor.pdb	6oor_HL_A_LH107D.pdb	-0.46099191904067993	-1.0238300561904907
6oor.pdb	6oor_HL_A_RH108A.pdb	-0.6975600719451904	-2.5345699787139893
6oor.pdb	6oor_HL_A_RH108N.pdb	-0.9382725954055786	-2.315920114517212
6oor.pdb	6oor_HL_A_RH108Q.pdb	-0.8754345774650574	-3.9013149738311768
6oor.pdb	6oor_HL_A_RH108E.pdb	-0.9281666278839111	-4.220010757446289
6oor.pdb	6oor_HL_A_DA74A.pdb	-1.045610785484314	-2.018939971923828
6oor.pdb	6oor_HL_A_DA74L.pdb	-1.1758414506912231	-2.15664005279541
6oor.pdb	6oor_HL_A_DA74M.pdb	-0.4277760684490204	-1.3956600427627563
6oor.pdb	6oor_HL_A_EA77W.pdb	0.27654504776000977	1.578760027885437
6oor.pdb	6oor_HL_A_LA78N.pdb	-1.0230066776275635	-1.056030035018921
6oor.pdb	6oor_HL_A_LA78G.pdb	-0.7647241950035095	-1.3538299798965454
6oor.pdb	6oor_HL_A_MA81G.pdb	-0.5465812683105469	-0.6790300011634827
6oor.pdb	6oor_HL_A_LA139E.pdb	-0.5187562108039856	-0.2471199929714203
6oor.pdb	6oor_HL_A_PA140F.pdb	-0.358195424079895	-1.4431999921798706
6oor.pdb	6oor_HL_A_KA142N.pdb	-1.17314612865448	-0.48603999614715576
6oor.pdb	6oor_HL_A_KA142F.pdb	-0.8034411668777466	-0.3266200125217438
6oor.pdb	6oor_HL_A_KA142Y.pdb	-0.8467074632644653	-0.42781999707221985
6oor.pdb	6oor_HL_A_VA143C.pdb	-0.44788479804992676	-1.4995100498199463
6oor.pdb	6oor_HL_A_LA144R.pdb	-0.5586386919021606	-1.807669997215271
6oor.pdb	6oor_HL_A_LA144H.pdb	-0.5881226658821106	-0.7193300127983093
6oor.pdb	6oor_HL_A_AA146C.pdb	0.012567833065986633	-0.36153000593185425
6oor.pdb	6oor_HL_A_AA146L.pdb	-3.573324680328369	-1.8537499904632568
6oor.pdb	6oor_HL_A_AA146M.pdb	-1.2164616584777832	-0.20272000133991241
6oor.pdb	6oor_HL_A_AA146W.pdb	-21.124074935913086	-13.778809547424316
6oor.pdb	6oor_HL_A_DA147A.pdb	-0.18667903542518616	-0.3706299960613251
6oor.pdb	6oor_HL_A_DA147L.pdb	-3.457671642303467	-2.4444000720977783
6oor.pdb	6oor_HL_A_DA147M.pdb	-1.5892298221588135	-0.9873800277709961
6oor.pdb	6oor_HL_A_DA147P.pdb	-0.09638981521129608	-0.8332099914550781
6oor.pdb	6oor_HL_A_DA147W.pdb	-2.6954360008239746	-2.0869200229644775
6x87.pdb	6x87_MN_X_YM30R.pdb	-2.029676914215088	-2.1847000122070312
6x87.pdb	6x87_MN_X_YM30E.pdb	-1.782559871673584	-2.341200113296509
6x87.pdb	6x87_MN_X_YM30H.pdb	-1.5376265048980713	-1.8424999713897705
6x87.pdb	6x87_MN_X_YM30M.pdb	-0.829076886177063	-0.5532000064849854
6x87.pdb	6x87_MN_X_YM30P.pdb	-1.118933081626892	-1.932800054550171
6x87.pdb	6x87_MN_X_NM31E.pdb	-5.938043117523193	-6.398799896240234
6x87.pdb	6x87_MN_X_NM31I.pdb	-0.6297233700752258	-0.193900004029274
6x87.pdb	6x87_MN_X_NM31W.pdb	-45.456974029541016	-25.730300903320312
6x87.pdb	6x87_MN_X_HM33L.pdb	-0.017008543014526367	-1.2512999773025513
6x87.pdb	6x87_MN_X_HM33P.pdb	-0.045198455452919006	-1.215399980545044
6x87.pdb	6x87_MN_X_HM33T.pdb	-0.33698511123657227	-1.7698999643325806
6x87.pdb	6x87_MN_X_YM48G.pdb	0.0931711345911026	-0.7441999912261963
6x87.pdb	6x87_MN_X_YM48H.pdb	-0.23066775500774384	-0.18930000066757202
6x87.pdb	6x87_MN_X_YM48K.pdb	-0.4795105457305908	-0.2892000079154968
6x87.pdb	6x87_MN_X_YM50S.pdb	-0.5475512146949768	-0.9096999764442444
6x87.pdb	6x87_MN_X_NM53Q.pdb	-0.2992195188999176	0.012299999594688416
6x87.pdb	6x87_MN_X_NM53I.pdb	0.02114178240299225	0.5767999887466431
6x87.pdb	6x87_MN_X_NM53P.pdb	-0.8527857661247253	-1.080399990081787
6x87.pdb	6x87_MN_X_VM55R.pdb	-0.6288224458694458	-0.29670000076293945
6x87.pdb	6x87_MN_X_AM97N.pdb	-3.2361037731170654	-2.6498000621795654
6x87.pdb	6x87_MN_X_AM97C.pdb	-0.7756767272949219	-0.09920000284910202
6x87.pdb	6x87_MN_X_AM97E.pdb	-9.475683212280273	-3.99180006980896
6x87.pdb	6x87_MN_X_AM97L.pdb	-16.86635971069336	-10.357029914855957
6x87.pdb	6x87_MN_X_AM98K.pdb	0.022350624203681946	0.6474000215530396
6x87.pdb	6x87_MN_X_YN31K.pdb	-0.7842931151390076	-0.4875999987125397
6x87.pdb	6x87_MN_X_YN37C.pdb	-0.07291065156459808	-1.0836000442504883
6x87.pdb	6x87_MN_X_NN39E.pdb	-0.8246302008628845	0.9031000137329102
6x87.pdb	6x87_MN_X_NN39F.pdb	-10.552335739135742	-8.782349586486816
6x87.pdb	6x87_MN_X_NN39S.pdb	-0.5124144554138184	0.9316999912261963
6x87.pdb	6x87_MN_X_RN51D.pdb	-1.2419981956481934	-3.387200117111206
6x87.pdb	6x87_MN_X_SN54R.pdb	-1.5902763605117798	-2.0697999000549316
6x87.pdb	6x87_MN_X_LN55R.pdb	-0.18499907851219177	0.12470000237226486
6x87.pdb	6x87_MN_X_LN55P.pdb	-0.7841662764549255	-1.4420000314712524
6x87.pdb	6x87_MN_X_LN55Y.pdb	-0.7131073474884033	-0.3926999866962433
6x87.pdb	6x87_MN_X_EN58H.pdb	-0.5825850963592529	-1.1574000120162964
6x87.pdb	6x87_MN_X_WN94M.pdb	-0.4593428373336792	-0.5127999782562256
6x87.pdb	6x87_MN_X_WN94V.pdb	-0.4830899238586426	-0.7202000021934509
6x87.pdb	6x87_MN_X_GN96F.pdb	-24.809856414794922	-21.262670516967773
6x87.pdb	6x87_MN_X_GN96W.pdb	-16.65262794494629	-21.647380828857422
6x87.pdb	6x87_MN_X_RN101D.pdb	-0.1353868693113327	-3.3585000038146973
6x87.pdb	6x87_MN_X_RN101H.pdb	-0.0271386057138443	-0.8952000141143799
6x87.pdb	6x87_MN_X_RN101K.pdb	-0.19349871575832367	-0.9973999857902527
6x87.pdb	6x87_MN_X_PX42L.pdb	-0.04915390908718109	0.30809998512268066
6x87.pdb	6x87_MN_X_PX42Y.pdb	-2.490403175354004	-1.6922999620437622
6x87.pdb	6x87_MN_X_PX43K.pdb	-0.7735085487365723	-0.9908000230789185
6x87.pdb	6x87_MN_X_NX44M.pdb	0.432613730430603	0.1388999968767166
6x87.pdb	6x87_MN_X_AX45F.pdb	-1.3821346759796143	-2.0927000045776367
6x87.pdb	6x87_MN_X_AX45T.pdb	-0.4459810256958008	-0.12929999828338623
6x87.pdb	6x87_MN_X_DX47A.pdb	-0.7418802976608276	-4.076300144195557
6x87.pdb	6x87_MN_X_DX47S.pdb	-0.9998524188995361	-3.815000057220459
6x87.pdb	6x87_MN_X_PX48Q.pdb	-1.2832386493682861	-2.1545000076293945
6x87.pdb	6x87_MN_X_AX49N.pdb	-0.7372105717658997	0.600600004196167
6x87.pdb	6x87_MN_X_AX49D.pdb	-0.9370010495185852	-0.4702000021934509
6x87.pdb	6x87_MN_X_AX49P.pdb	-0.1475413739681244	0.2337999939918518
6x87.pdb	6x87_MN_X_AX49T.pdb	-0.51368248462677	0.007300000172108412
6x87.pdb	6x87_MN_X_AX49Y.pdb	-0.41292887926101685	0.08720000088214874
6x87.pdb	6x87_MN_X_PX50C.pdb	-2.175585985183716	-1.8568999767303467
6x87.pdb	6x87_MN_X_NX52A.pdb	-0.0005670636892318726	0.07729999721050262
6x87.pdb	6x87_MN_X_NX52T.pdb	-0.148529052734375	0.057500001043081284
7mw6.pdb	7mw6_DE_A_TE33N.pdb	-0.2650797963142395	0.4625999927520752
7mw6.pdb	7mw6_DE_A_LE35N.pdb	-0.7062628865242004	-0.36449000239372253
7mw6.pdb	7mw6_DE_A_LE35F.pdb	-0.1911672204732895	0.27950000762939453
7mw6.pdb	7mw6_DE_A_QE37G.pdb	-0.08820925652980804	0.08399999886751175
7mw6.pdb	7mw6_DE_A_QE37H.pdb	-0.20256708562374115	-0.548229992389679
7mw6.pdb	7mw6_DE_A_QE37P.pdb	-0.048147112131118774	0.28029999136924744
7mw6.pdb	7mw6_DE_A_YE39S.pdb	0.0650949627161026	-0.1522500067949295
7mw6.pdb	7mw6_DE_A_YE39W.pdb	-0.3102903366088867	-0.16934999823570251
7mw6.pdb	7mw6_DE_A_YE39V.pdb	0.2776901125907898	-0.162090003490448
7mw6.pdb	7mw6_DE_A_NE56A.pdb	0.4266682267189026	0.30309998989105225
7mw6.pdb	7mw6_DE_A_NE56R.pdb	-0.448600172996521	-0.3422200083732605
7mw6.pdb	7mw6_DE_A_NE56C.pdb	0.3085895776748657	0.4153999984264374
7mw6.pdb	7mw6_DE_A_NE56L.pdb	0.6944090127944946	0.7523000240325928
7mw6.pdb	7mw6_DE_A_NE56F.pdb	2.2771410942077637	2.1173999309539795
7mw6.pdb	7mw6_DE_A_VE57I.pdb	-0.18746908009052277	-0.006000000052154064
7mw6.pdb	7mw6_DE_A_VE57K.pdb	-0.3543294370174408	-0.06859999895095825
7mw6.pdb	7mw6_DE_A_TD29A.pdb	0.18988321721553802	0.22310000658035278
7mw6.pdb	7mw6_DE_A_GD30K.pdb	-0.7397511005401611	0.2921000123023987
7mw6.pdb	7mw6_DE_A_GD30T.pdb	-0.6707497835159302	-0.2891699969768524
7mw6.pdb	7mw6_DE_A_YD31R.pdb	-0.75734543800354	-1.4518100023269653
7mw6.pdb	7mw6_DE_A_YD31E.pdb	-0.8557755351066589	-2.1307098865509033
7mw6.pdb	7mw6_DE_A_YD31L.pdb	-0.4765952229499817	-1.5909099578857422
7mw6.pdb	7mw6_DE_A_SD32N.pdb	-0.8222751617431641	-1.933609962463379
7mw6.pdb	7mw6_DE_A_SD32P.pdb	-9.892861366271973	-8.189069747924805
7mw6.pdb	7mw6_DE_A_ND34A.pdb	-0.07615320384502411	-0.3461199998855591
7mw6.pdb	7mw6_DE_A_MD36R.pdb	-0.473441481590271	-0.7218899726867676
7mw6.pdb	7mw6_DE_A_MD36H.pdb	-0.453582763671875	-0.29069000482559204
7mw6.pdb	7mw6_DE_A_MD36S.pdb	-0.5333716869354248	-0.5390499830245972
7mw6.pdb	7mw6_DE_A_ED49C.pdb	-0.20215336978435516	0.23090000450611115
7mw6.pdb	7mw6_DE_A_ED49L.pdb	-0.2791200876235962	0.8033999800682068
7mw6.pdb	7mw6_DE_A_ND51D.pdb	-0.392017662525177	-0.5641000270843506
7mw6.pdb	7mw6_DE_A_SD53G.pdb	-0.41673505306243896	0.10249999910593033
7mw6.pdb	7mw6_DE_A_SD53L.pdb	0.2668793201446533	1.3279000520706177
7mw6.pdb	7mw6_DE_A_TD54L.pdb	0.40984266996383667	0.4918000102043152
7mw6.pdb	7mw6_DE_A_RD99H.pdb	-0.26527971029281616	-1.9033900499343872
7mw6.pdb	7mw6_DE_A_RD99P.pdb	0.01248370110988617	-0.897379994392395
7mw6.pdb	7mw6_DE_A_LA428H.pdb	-0.3694804310798645	0.5112000107765198
7mw6.pdb	7mw6_DE_A_FA429T.pdb	-0.27748018503189087	-0.7214800119400024
7mw6.pdb	7mw6_DE_A_YA446N.pdb	-0.06733213365077972	0.15629999339580536
7mw6.pdb	7mw6_DE_A_YA446K.pdb	-0.24741239845752716	0.06719999760389328
7mw6.pdb	7mw6_DE_A_YA446M.pdb	-0.3092239797115326	0.17069999873638153
7mw6.pdb	7mw6_DE_A_AA448P.pdb	-1.4438660144805908	0.19580000638961792
7mw6.pdb	7mw6_DE_A_NA454Q.pdb	0.805167555809021	1.226099967956543
7mw6.pdb	7mw6_DE_A_NA454K.pdb	0.007198825478553772	0.614300012588501
7mw6.pdb	7mw6_DE_A_GA455S.pdb	-0.5365488529205322	-0.3488900065422058
7mw6.pdb	7mw6_DE_A_VA456I.pdb	-0.16804097592830658	-0.27542001008987427
7mw6.pdb	7mw6_DE_A_VA456K.pdb	-1.7648775577545166	-2.106529951095581
7mw6.pdb	7mw6_DE_A_VA456M.pdb	-3.4613540172576904	-3.2267799377441406
7mw6.pdb	7mw6_DE_A_EA457C.pdb	0.07176490128040314	-1.2181299924850464
7mw6.pdb	7mw6_DE_A_EA457H.pdb	-0.47157835960388184	-0.3909299969673157
7mw6.pdb	7mw6_DE_A_GA458R.pdb	-1.5729633569717407	-0.8174700140953064
7mw6.pdb	7mw6_DE_A_GA458I.pdb	-0.7259935736656189	-0.7547100186347961
7mw6.pdb	7mw6_DE_A_GA458M.pdb	-1.5084202289581299	-1.958340048789978
7mw6.pdb	7mw6_DE_A_GA458P.pdb	-0.4699183702468872	-0.3961400091648102
7mw6.pdb	7mw6_DE_A_FA459D.pdb	-3.158365488052368	-5.497769832611084
7mw6.pdb	7mw6_DE_A_NA460D.pdb	-0.6577877402305603	-1.6324000358581543
7mw6.pdb	7mw6_DE_A_NA460M.pdb	0.6523486971855164	1.3624999523162842
7mw6.pdb	7mw6_DE_A_CA461K.pdb	-0.32872211933135986	1.534500002861023
7mw6.pdb	7mw6_DE_A_CA461P.pdb	0.027692973613739014	-0.28619998693466187
7mw6.pdb	7mw6_DE_A_YA462S.pdb	-0.05507652461528778	-1.3181500434875488
7mw6.pdb	7mw6_DE_A_QA466T.pdb	-0.013940632343292236	0.1639000028371811
7mw6.pdb	7mw6_DE_A_QA466V.pdb	0.06725962460041046	0.5315999984741211
7rgp.pdb	7rgp_E_A_SE52H.pdb	-0.5771180987358093	0.5692499876022339
7rgp.pdb	7rgp_E_A_SE52W.pdb	-3.735851287841797	-1.437150001525879
7rgp.pdb	7rgp_E_A_GE55T.pdb	-0.9187166690826416	-1.0042599439620972
7rgp.pdb	7rgp_E_A_GE55V.pdb	-1.581899642944336	-1.1684399843215942
7rgp.pdb	7rgp_E_A_TE56N.pdb	-0.483676552772522	-1.0575900077819824
7rgp.pdb	7rgp_E_A_TE56D.pdb	-0.5835584402084351	-1.6452200412750244
7rgp.pdb	7rgp_E_A_IE99A.pdb	0.08280991017818451	-0.09848000109195709
7rgp.pdb	7rgp_E_A_IE99E.pdb	0.16016893088817596	-0.41172999143600464
7rgp.pdb	7rgp_E_A_IE99V.pdb	-0.039790377020835876	-0.0010900000343099236
7rgp.pdb	7rgp_E_A_YE100G.pdb	-0.30421316623687744	-1.4274100065231323
7rgp.pdb	7rgp_E_A_YE101R.pdb	-0.12436877191066742	1.2033300399780273
7rgp.pdb	7rgp_E_A_YE101C.pdb	-0.05140171945095062	0.5325999855995178
7rgp.pdb	7rgp_E_A_YE101K.pdb	-0.13544343411922455	0.8533400297164917
7rgp.pdb	7rgp_E_A_PE106W.pdb	-8.220943450927734	-8.476129531860352
7rgp.pdb	7rgp_E_A_HE152R.pdb	-0.20619462430477142	0.42412999272346497
7rgp.pdb	7rgp_E_A_HE152Q.pdb	-0.6429383754730225	-0.05578000098466873
7rgp.pdb	7rgp_E_A_HE152E.pdb	-0.371604323387146	0.3279399871826172
7rgp.pdb	7rgp_E_A_HE152L.pdb	-0.1098780483007431	0.6723700165748596
7rgp.pdb	7rgp_E_A_HE152P.pdb	-0.22305771708488464	0.5670499801635742
7rgp.pdb	7rgp_E_A_YE158E.pdb	-1.1043540239334106	-2.0679399967193604
7rgp.pdb	7rgp_E_A_YE158M.pdb	-0.14494763314723969	-0.7571300268173218
7rgp.pdb	7rgp_E_A_YE160W.pdb	-0.9362505674362183	-1.8610700368881226
7rgp.pdb	7rgp_E_A_YE160V.pdb	-0.7354508638381958	-1.7376699447631836
7rgp.pdb	7rgp_E_A_HE217N.pdb	0.07129435241222382	0.08883000165224075
7rgp.pdb	7rgp_E_A_HE217I.pdb	-1.2855281829833984	-1.6608200073242188
7rgp.pdb	7rgp_E_A_HE217P.pdb	-0.0310046523809433	0.3088900148868561
7rgp.pdb	7rgp_E_A_HE217T.pdb	-1.1339716911315918	-0.8988500237464905
7rgp.pdb	7rgp_E_A_LE218C.pdb	-0.20566631853580475	-0.12710000574588776
7rgp.pdb	7rgp_E_A_LE218V.pdb	-0.2559024691581726	-0.06883999705314636
7rgp.pdb	7rgp_E_A_EA4I.pdb	-0.8006305694580078	-0.48655998706817627
7rgp.pdb	7rgp_E_A_EA4F.pdb	-1.500699758529663	-2.1104300022125244
7rgp.pdb	7rgp_E_A_KA6Q.pdb	-0.5138558149337769	-0.5641199946403503
7rgp.pdb	7rgp_E_A_AA7D.pdb	0.20889098942279816	1.2860100269317627
7rgp.pdb	7rgp_E_A_RA11N.pdb	-0.1666334718465805	1.2390999794006348
6bdz.pdb	6bdz_HL_A_YL33Q.pdb	-0.9155757427215576	-0.7686700224876404
6bdz.pdb	6bdz_HL_A_RL93I.pdb	-0.9066545367240906	-0.13662000000476837
6bdz.pdb	6bdz_HL_A_SL95W.pdb	0.002349570393562317	0.3363499939441681
6bdz.pdb	6bdz_HL_A_TH30Q.pdb	-0.14312942326068878	0.008849999867379665
6bdz.pdb	6bdz_HL_A_GH31L.pdb	0.24165083467960358	0.6837800145149231
6bdz.pdb	6bdz_HL_A_WH52E.pdb	-0.22683964669704437	-0.9237899780273438
6bdz.pdb	6bdz_HL_A_WH52H.pdb	-0.5639957189559937	-1.6519900560379028
6bdz.pdb	6bdz_HL_A_WH52S.pdb	0.40710318088531494	-2.1917600631713867
6bdz.pdb	6bdz_HL_A_DH54R.pdb	0.691881537437439	3.5871200561523438
6bdz.pdb	6bdz_HL_A_DH54C.pdb	0.6160378456115723	2.776520013809204
6bdz.pdb	6bdz_HL_A_DH54E.pdb	1.0912601947784424	1.752619981765747
6bdz.pdb	6bdz_HL_A_TH56E.pdb	-0.02182088792324066	-0.269540011882782
6bdz.pdb	6bdz_HL_A_TH56L.pdb	0.9094191789627075	2.5571200847625732
6bdz.pdb	6bdz_HL_A_TH56F.pdb	-0.5288706421852112	1.7594200372695923
6bdz.pdb	6bdz_HL_A_TH56P.pdb	0.4378044009208679	-0.28532999753952026
6bdz.pdb	6bdz_HL_A_DH58I.pdb	0.18141482770442963	-0.0002300000051036477
6bdz.pdb	6bdz_HL_A_DH58V.pdb	-0.04887153208255768	0.05370999872684479
6bdz.pdb	6bdz_HL_A_DH98F.pdb	-1.2067482471466064	-1.9262100458145142
6bdz.pdb	6bdz_HL_A_GH99V.pdb	-0.5227770805358887	-0.32433998584747314
6bdz.pdb	6bdz_HL_A_DH100T.pdb	-0.10604825615882874	-0.26256999373435974
6bdz.pdb	6bdz_HL_A_YH101G.pdb	-0.738289475440979	-1.0181900262832642
6bdz.pdb	6bdz_HL_A_YH101P.pdb	-3.4413764476776123	-3.2198100090026855
6bdz.pdb	6bdz_HL_A_YH101W.pdb	-0.35127705335617065	0.06094999983906746
6bdz.pdb	6bdz_HL_A_GH102H.pdb	-1.1914727687835693	-0.8894100189208984
6bdz.pdb	6bdz_HL_A_GH102K.pdb	-0.6950902342796326	-3.3910999298095703
6bdz.pdb	6bdz_HL_A_GH102T.pdb	-0.8316006660461426	-0.27031001448631287
6bdz.pdb	6bdz_HL_A_GH102W.pdb	-7.240073204040527	-5.772210121154785
6bdz.pdb	6bdz_HL_A_EA251I.pdb	-0.42552071809768677	-0.5093899965286255
6bdz.pdb	6bdz_HL_A_EA263R.pdb	-0.8833268880844116	2.320919990539551
6bdz.pdb	6bdz_HL_A_EA263C.pdb	-0.31042060256004333	1.4931199550628662
6bdz.pdb	6bdz_HL_A_FA266Y.pdb	-1.199771761894226	-1.7031400203704834
6bdz.pdb	6bdz_HL_A_NA269S.pdb	-0.0935971736907959	-0.28575998544692993
6bdz.pdb	6bdz_HL_A_QA270D.pdb	-0.347739577293396	-1.1076300144195557
6bdz.pdb	6bdz_HL_A_QA270G.pdb	0.2613813281059265	-0.6104199886322021
6bdz.pdb	6bdz_HL_A_PA271D.pdb	-3.774627685546875	-2.4241700172424316
6bdz.pdb	6bdz_HL_A_PA271I.pdb	-0.9590029716491699	-1.190600037574768
6bdz.pdb	6bdz_HL_A_PA271V.pdb	-0.36263763904571533	-0.3404200077056885
6bdz.pdb	6bdz_HL_A_EA272D.pdb	-0.1588837057352066	0.20468999445438385
6bdz.pdb	6bdz_HL_A_GA273C.pdb	-18.439834594726562	-16.87997055053711
6bdz.pdb	6bdz_HL_A_GA273W.pdb	-45.479339599609375	-46.44068145751953
6bdz.pdb	6bdz_HL_A_RA274Q.pdb	-0.3586810827255249	-1.284309983253479
6bdz.pdb	6bdz_HL_A_KA277A.pdb	0.050723686814308167	-0.3663899898529053
6bdz.pdb	6bdz_HL_A_KA277Q.pdb	0.3480217456817627	-0.08478999882936478
6bdz.pdb	6bdz_HL_A_KA277M.pdb	0.5779579877853394	0.7497699856758118
6bdz.pdb	6bdz_HL_A_KA277P.pdb	-0.07457511126995087	-0.17396999895572662
6bdz.pdb	6bdz_HL_A_KA279E.pdb	0.11859877407550812	-2.3907999992370605
6bdz.pdb	6bdz_HL_A_PA280K.pdb	-3.333221197128296	-4.651040077209473
6bdz.pdb	6bdz_HL_A_PA280V.pdb	-0.8390082120895386	-1.302780032157898
6bdz.pdb	6bdz_HL_A_GA281N.pdb	-0.146659716963768	0.4535199999809265
6bdz.pdb	6bdz_HL_A_GA281D.pdb	-0.6294493675231934	-0.8265399932861328
6bdz.pdb	6bdz_HL_A_GA281H.pdb	-0.41977357864379883	-0.10780999809503555
6bdz.pdb	6bdz_HL_A_GA281M.pdb	0.23893572390079498	-0.003470000112429261
7dc8.pdb	7dc8_BA_C_DA28R.pdb	-0.733437716960907	-0.13570000231266022
7dc8.pdb	7dc8_BA_C_DA28E.pdb	-0.7890521287918091	-1.586899995803833
7dc8.pdb	7dc8_BA_C_GA30R.pdb	-8.965618133544922	-10.400099754333496
7dc8.pdb	7dc8_BA_C_DA31A.pdb	-0.04711054265499115	-1.854699969291687
7dc8.pdb	7dc8_BA_C_DA31Q.pdb	-0.35343319177627563	-1.2984000444412231
7dc8.pdb	7dc8_BA_C_DA31G.pdb	-0.13270966708660126	-1.9815000295639038
7dc8.pdb	7dc8_BA_C_DA31I.pdb	-0.39939314126968384	-1.4129999876022339
7dc8.pdb	7dc8_BA_C_DA31L.pdb	-0.09960577636957169	-1.3000999689102173
7dc8.pdb	7dc8_BA_C_DA31K.pdb	-0.3925844430923462	-1.6759999990463257
7dc8.pdb	7dc8_BA_C_AA33Y.pdb	-0.38099247217178345	0.6482999920845032
7dc8.pdb	7dc8_BA_C_YA34M.pdb	-0.5591214895248413	-0.8740000128746033
7dc8.pdb	7dc8_BA_C_YA34S.pdb	-0.8650382161140442	-1.6821000576019287
7dc8.pdb	7dc8_BA_C_YA52P.pdb	0.02282923460006714	-0.23420000076293945
7dc8.pdb	7dc8_BA_C_RA93N.pdb	-0.3211040496826172	-4.4517998695373535
7dc8.pdb	7dc8_BA_C_SA94R.pdb	-0.24866463243961334	1.3065999746322632
7dc8.pdb	7dc8_BA_C_SA94N.pdb	-0.40563616156578064	1.2230000495910645
7dc8.pdb	7dc8_BA_C_SA94H.pdb	-0.44724172353744507	0.21660000085830688
7dc8.pdb	7dc8_BA_C_SA94P.pdb	-0.7695144414901733	0.16419999301433563
7dc8.pdb	7dc8_BA_C_SA94T.pdb	-0.3574666976928711	0.10180000215768814
7dc8.pdb	7dc8_BA_C_PA95N.pdb	-0.662090539932251	-0.6294999718666077
7dc8.pdb	7dc8_BA_C_PA95E.pdb	-0.7679643630981445	-0.6765000224113464
7dc8.pdb	7dc8_BA_C_PA95G.pdb	-0.5679636597633362	-0.6697999835014343
7dc8.pdb	7dc8_BA_C_GA96L.pdb	-0.7604315280914307	-0.04039999842643738
7dc8.pdb	7dc8_BA_C_GA96P.pdb	-0.6606428623199463	0.41280001401901245
7dc8.pdb	7dc8_BA_C_GA96W.pdb	-1.9929670095443726	-4.097499847412109
7dc8.pdb	7dc8_BA_C_PA97A.pdb	-0.3494783639907837	-0.588699996471405
7dc8.pdb	7dc8_BA_C_PA97R.pdb	0.24355249106884003	1.69350004196167
7dc8.pdb	7dc8_BA_C_HB57N.pdb	-0.24415771663188934	-0.2110999971628189
7dc8.pdb	7dc8_BA_C_HB57D.pdb	-0.3793533742427826	0.07890000194311142
7dc8.pdb	7dc8_BA_C_HB57E.pdb	-0.5132647752761841	-0.02410000003874302
7dc8.pdb	7dc8_BA_C_HB57S.pdb	-0.1406545490026474	0.12200000137090683
7dc8.pdb	7dc8_BA_C_YB59Q.pdb	0.05688388645648956	-0.012199999764561653
7dc8.pdb	7dc8_BA_C_YB59M.pdb	0.1438387781381607	-0.01269999984651804
7dc8.pdb	7dc8_BA_C_YB59P.pdb	0.4144836664199829	0.2076999992132187
7dc8.pdb	7dc8_BA_C_LB102Q.pdb	-0.9235405325889587	-0.3677000105381012
7dc8.pdb	7dc8_BA_C_LB102K.pdb	-0.7311594486236572	-0.3190999925136566
7dc8.pdb	7dc8_BA_C_YB103D.pdb	-2.6533219814300537	-5.269599914550781
7dc8.pdb	7dc8_BA_C_NB106Y.pdb	-2.4271202087402344	-4.408699989318848
7dc8.pdb	7dc8_BA_C_NB106V.pdb	-0.35593175888061523	0.014499999582767487
7dc8.pdb	7dc8_BA_C_GC59R.pdb	-0.28257936239242554	0.6820999979972839
7dc8.pdb	7dc8_BA_C_GC59D.pdb	-0.7220839858055115	0.334199994802475
7dc8.pdb	7dc8_BA_C_GC59C.pdb	-0.17791064083576202	0.2094999998807907
7dc8.pdb	7dc8_BA_C_GC59H.pdb	-0.3440157175064087	0.13269999623298645
7dc8.pdb	7dc8_BA_C_FC118R.pdb	-1.2960610389709473	-1.3209999799728394
7dc8.pdb	7dc8_BA_C_FC118I.pdb	-0.9877619743347168	-0.48249998688697815
7dc8.pdb	7dc8_BA_C_FC118V.pdb	-1.0130698680877686	-1.062000036239624
7dc8.pdb	7dc8_BA_C_YC119N.pdb	-0.4504712224006653	-1.229599952697754
7dc8.pdb	7dc8_BA_C_YC119C.pdb	-1.0286623239517212	-1.5706000328063965
7dc8.pdb	7dc8_BA_C_RC120H.pdb	-0.3254372477531433	-4.0518999099731445
7dc8.pdb	7dc8_BA_C_RC122D.pdb	-0.011515364050865173	0.3345000147819519
7dc8.pdb	7dc8_BA_C_RC122L.pdb	0.028460606932640076	0.21289999783039093
7dc8.pdb	7dc8_BA_C_DC142K.pdb	0.12777827680110931	1.3583999872207642
7dc8.pdb	7dc8_BA_C_DC142T.pdb	-0.2074354737997055	0.06350000202655792
7dc8.pdb	7dc8_BA_C_LC143P.pdb	-0.8845881223678589	-1.503100037574768
7dc8.pdb	7dc8_BA_C_EC166N.pdb	-1.2565025091171265	-1.8351999521255493
7dc8.pdb	7dc8_BA_C_EC167R.pdb	-0.7936486005783081	-3.521199941635132
7dc8.pdb	7dc8_BA_C_FC168D.pdb	-1.9373974800109863	-3.1742000579833984
7dc8.pdb	7dc8_BA_C_FC168L.pdb	0.0137871652841568	-1.304800033569336
7dc8.pdb	7dc8_BA_C_QC170N.pdb	-0.5349301695823669	-0.3659999966621399
7dc8.pdb	7dc8_BA_C_QC170Y.pdb	-8.2261962890625	-7.963160037994385
6mto.pdb	6mto_HL_T_RL30A.pdb	-0.113642618060112	-0.35019999742507935
6mto.pdb	6mto_HL_T_RL30P.pdb	-0.1029236912727356	-0.4745999872684479
6mto.pdb	6mto_HL_T_GL93Q.pdb	-0.5946081876754761	-0.31049999594688416
6mto.pdb	6mto_HL_T_GL93T.pdb	-0.6249504685401917	-0.33230000734329224
6mto.pdb	6mto_HL_T_GL93V.pdb	-0.5759109258651733	-0.5351999998092651
6mto.pdb	6mto_HL_T_GL94N.pdb	-0.4308388829231262	-0.20909999310970306
6mto.pdb	6mto_HL_T_GL94T.pdb	-0.5508816838264465	-0.3327000141143799
6mto.pdb	6mto_HL_T_SL95K.pdb	0.01556214690208435	-0.02319999970495701
6mto.pdb	6mto_HL_T_SL95P.pdb	0.4293530583381653	0.10589999705553055
6mto.pdb	6mto_HL_T_SL95W.pdb	0.36955881118774414	0.8188999891281128
6mto.pdb	6mto_HL_T_GL97A.pdb	-0.30200183391571045	-0.03849999979138374
6mto.pdb	6mto_HL_T_GL97D.pdb	-0.987709641456604	-0.430400013923645
6mto.pdb	6mto_HL_T_TH31A.pdb	-0.42175841331481934	-1.0465999841690063
6mto.pdb	6mto_HL_T_TH31F.pdb	0.28406190872192383	-0.8986999988555908
6mto.pdb	6mto_HL_T_TH31S.pdb	-0.48303383588790894	-1.3795000314712524
6mto.pdb	6mto_HL_T_YH32N.pdb	-0.5060690641403198	0.20409999787807465
6mto.pdb	6mto_HL_T_TH33N.pdb	0.8791928291320801	-0.737500011920929
6mto.pdb	6mto_HL_T_TH33E.pdb	-0.40766406059265137	-0.28929999470710754
6mto.pdb	6mto_HL_T_TH33M.pdb	0.614909291267395	0.6592000126838684
6mto.pdb	6mto_HL_T_TH33F.pdb	-1.4890754222869873	-2.1333999633789062
6mto.pdb	6mto_HL_T_TH33Y.pdb	-0.05950666964054108	-0.17030000686645508
6mto.pdb	6mto_HL_T_GH50E.pdb	-2.0188350677490234	-1.3589999675750732
6mto.pdb	6mto_HL_T_IH51K.pdb	-0.3905031681060791	0.04600000008940697
6mto.pdb	6mto_HL_T_IH51S.pdb	-0.32953816652297974	-0.07069999724626541
6mto.pdb	6mto_HL_T_IH52A.pdb	-0.7078431248664856	-2.550600051879883
6mto.pdb	6mto_HL_T_LH54W.pdb	-0.2691962718963623	-0.15029999613761902
6mto.pdb	6mto_HL_T_LH55R.pdb	-3.864865303039551	-2.6640000343322754
6mto.pdb	6mto_HL_T_LH55F.pdb	-0.8992854356765747	0.036400001496076584
6mto.pdb	6mto_HL_T_LH55W.pdb	-2.121351957321167	-0.4471000134944916
6mto.pdb	6mto_HL_T_LH57F.pdb	0.11903829872608185	0.491100013256073
6mto.pdb	6mto_HL_T_PH58R.pdb	-0.6443948149681091	-0.2581999897956848
6mto.pdb	6mto_HL_T_PH58K.pdb	-0.5224348306655884	-1.1117000579833984
6mto.pdb	6mto_HL_T_PH58M.pdb	-0.21982979774475098	-0.18000000715255737
6mto.pdb	6mto_HL_T_PH58S.pdb	-0.5214444398880005	-0.17820000648498535
6mto.pdb	6mto_HL_T_NH59P.pdb	-0.39096856117248535	-3.917099952697754
6mto.pdb	6mto_HL_T_NH59T.pdb	-3.520869255065918	-1.6308000087738037
6mto.pdb	6mto_HL_T_TH74P.pdb	0.4546387195587158	0.5037000179290771
6mto.pdb	6mto_HL_T_TH74V.pdb	0.2954120635986328	0.3569999933242798
6mto.pdb	6mto_HL_T_EH99N.pdb	0.23239313066005707	0.46889999508857727
6mto.pdb	6mto_HL_T_EH99T.pdb	-0.24818213284015656	-0.03759999945759773
6mto.pdb	6mto_HL_T_FH104A.pdb	-0.15087901055812836	0.7210999727249146
6mto.pdb	6mto_HL_T_FH104I.pdb	-0.3393523693084717	1.0961999893188477
6mto.pdb	6mto_HL_T_FH104Y.pdb	-0.41042250394821167	-0.01590000092983246
6mto.pdb	6mto_HL_T_GH105E.pdb	-0.6299199461936951	0.1145000010728836
6mto.pdb	6mto_HL_T_KH106E.pdb	-1.534214735031128	-3.1210999488830566
6mto.pdb	6mto_HL_T_KH106I.pdb	-0.4809342622756958	-2.112600088119507
6mto.pdb	6mto_HL_T_KH106F.pdb	-0.7112605571746826	-2.4326000213623047
6mto.pdb	6mto_HL_T_PH107H.pdb	-5.817032814025879	-8.58180046081543
6mto.pdb	6mto_HL_T_PH107S.pdb	-1.0068795680999756	-2.769700050354004
6mto.pdb	6mto_HL_T_PH107W.pdb	-25.576576232910156	-20.350439071655273
6mto.pdb	6mto_HL_T_FT50R.pdb	-0.33632147312164307	0.6582000255584717
6mto.pdb	6mto_HL_T_FT50H.pdb	-0.35872966051101685	0.1111999973654747
6mto.pdb	6mto_HL_T_TT66Y.pdb	-0.35618096590042114	-0.3292999863624573
6mto.pdb	6mto_HL_T_TT66V.pdb	-0.29302531480789185	-0.1386999934911728
6mto.pdb	6mto_HL_T_AT90K.pdb	-4.704636573791504	-2.5009000301361084
6mto.pdb	6mto_HL_T_NT109P.pdb	-0.26544189453125	-0.6564000248908997
6mto.pdb	6mto_HL_T_IT113A.pdb	-0.6579549312591553	-1.4688999652862549
6mto.pdb	6mto_HL_T_IT113G.pdb	-0.6814021468162537	-2.1161000728607178
6mto.pdb	6mto_HL_T_IT113W.pdb	-0.7445411086082458	-0.4214000105857849
6mto.pdb	6mto_HL_T_TT114G.pdb	0.13687308132648468	-1.0326000452041626
6mto.pdb	6mto_HL_T_KT115C.pdb	-0.27756041288375854	0.17900000512599945
6mto.pdb	6mto_HL_T_KT115V.pdb	0.1316450983285904	0.7853000164031982
6mto.pdb	6mto_HL_T_LT117I.pdb	-0.3460712432861328	-0.34880000352859497
6mto.pdb	6mto_HL_T_LT117V.pdb	-0.33764272928237915	-0.84170001745224
6mto.pdb	6mto_HL_T_WT118C.pdb	-0.22657005488872528	-0.7548999786376953
6mto.pdb	6mto_HL_T_WT118K.pdb	-0.11061803996562958	-1.191100001335144
6mto.pdb	6mto_HL_T_KT121D.pdb	-0.46497124433517456	-0.6553000211715698
6mto.pdb	6mto_HL_T_KT121E.pdb	-0.5360645651817322	-0.2337000072002411
6mto.pdb	6mto_HL_T_KT121L.pdb	-0.14590057730674744	-0.4438000023365021
6mto.pdb	6mto_HL_T_FT156K.pdb	-0.3957371711730957	-0.8950999975204468
6mto.pdb	6mto_HL_T_QT157G.pdb	-0.0436127632856369	0.31690001487731934
6mto.pdb	6mto_HL_T_QT157I.pdb	0.10486088693141937	-0.01209999993443489
6mto.pdb	6mto_HL_T_QT157T.pdb	-0.24324378371238708	-0.004999999888241291
6mto.pdb	6mto_HL_T_QT157W.pdb	-0.23185120522975922	-0.03999999910593033
3x3f.pdb	3x3f_HL_A_KH33M.pdb	-0.34636616706848145	-0.45989999175071716
3x3f.pdb	3x3f_HL_A_WH50D.pdb	-0.27173638343811035	-3.4240000247955322
3x3f.pdb	3x3f_HL_A_TH58S.pdb	-0.07812641561031342	0.013100000098347664
3x3f.pdb	3x3f_HL_A_GH59F.pdb	-43.30608367919922	-35.57640075683594
3x3f.pdb	3x3f_HL_A_SH102C.pdb	0.1398191899061203	-0.1817999929189682
3x3f.pdb	3x3f_HL_A_GH103R.pdb	-0.2004389613866806	0.664900004863739
3x3f.pdb	3x3f_HL_A_GH103E.pdb	-0.41231769323349	-0.517799973487854
3x3f.pdb	3x3f_HL_A_GH103H.pdb	-0.16883818805217743	0.47940000891685486
3x3f.pdb	3x3f_HL_A_GH103S.pdb	-0.2811052203178406	0.3449000120162964
3x3f.pdb	3x3f_HL_A_YH106D.pdb	-0.28496813774108887	-2.7300000190734863
3x3f.pdb	3x3f_HL_A_YH106K.pdb	0.0460631400346756	-0.6309999823570251
3x3f.pdb	3x3f_HL_A_YH106M.pdb	0.1980644017457962	-0.9138000011444092
3x3f.pdb	3x3f_HL_A_RH107Q.pdb	-0.6175776720046997	-2.783099889755249
3x3f.pdb	3x3f_HL_A_YL32L.pdb	-0.6328243613243103	-1.2854000329971313
3x3f.pdb	3x3f_HL_A_RL91G.pdb	0.23776210844516754	-0.3118000030517578
3x3f.pdb	3x3f_HL_A_RL91S.pdb	-0.10570208728313446	-0.45879998803138733
3x3f.pdb	3x3f_HL_A_SL92D.pdb	-3.883239984512329	-3.004300117492676
3x3f.pdb	3x3f_HL_A_NL93M.pdb	0.32058632373809814	-1.5464999675750732
3x3f.pdb	3x3f_HL_A_NL93P.pdb	-0.43482375144958496	-3.0773000717163086
3x3f.pdb	3x3f_HL_A_NL93W.pdb	0.16441185772418976	0.487199991941452
3x3f.pdb	3x3f_HL_A_NL93Y.pdb	0.1737823337316513	0.21220000088214874
3x3f.pdb	3x3f_HL_A_NL93V.pdb	0.0019459277391433716	-1.8111000061035156
3x3f.pdb	3x3f_HL_A_WL94Q.pdb	-0.20911572873592377	-2.4735000133514404
3x3f.pdb	3x3f_HL_A_WL94L.pdb	0.4068458080291748	-1.1055999994277954
3x3f.pdb	3x3f_HL_A_LL96E.pdb	-0.8353451490402222	-0.7897999882698059
3x3f.pdb	3x3f_HL_A_IA14A.pdb	0.044012680649757385	-1.229099988937378
3x3f.pdb	3x3f_HL_A_IA14N.pdb	-0.3802276849746704	-1.0343999862670898
3x3f.pdb	3x3f_HL_A_IA14F.pdb	-1.3025031089782715	-1.7312999963760376
3x3f.pdb	3x3f_HL_A_EA16A.pdb	-1.334812879562378	-1.8341000080108643
3x3f.pdb	3x3f_HL_A_DA17R.pdb	0.6593755483627319	-0.16429999470710754
3x3f.pdb	3x3f_HL_A_DA17F.pdb	0.14220555126667023	0.04839999973773956
3x3f.pdb	3x3f_HL_A_DA17S.pdb	-0.22264714539051056	0.3125
3x3f.pdb	3x3f_HL_A_GA18C.pdb	-3.4555652141571045	-2.79229998588562
3x3f.pdb	3x3f_HL_A_GA18M.pdb	-3.7336230278015137	-4.40749979019165
3x3f.pdb	3x3f_HL_A_DA36E.pdb	-0.32145601511001587	-0.9667999744415283
3x3f.pdb	3x3f_HL_A_DA36F.pdb	-1.2472081184387207	0.38769999146461487
3x3f.pdb	3x3f_HL_A_DA36P.pdb	-0.07859648764133453	-0.19689999520778656
3x3f.pdb	3x3f_HL_A_DA36S.pdb	-0.4282882809638977	-1.277400016784668
3x3f.pdb	3x3f_HL_A_LA37Y.pdb	-0.27143555879592896	0.6373999714851379
3x3f.pdb	3x3f_HL_A_FA39N.pdb	-2.3244805335998535	-3.8229000568389893
3x3f.pdb	3x3f_HL_A_FA39P.pdb	-1.7156720161437988	-3.0780999660491943
3x3f.pdb	3x3f_HL_A_FA39V.pdb	-1.2942683696746826	-2.4964001178741455
3x3f.pdb	3x3f_HL_A_CA40N.pdb	-0.2564699053764343	0.08529999852180481
3x3f.pdb	3x3f_HL_A_CA40M.pdb	0.2953111529350281	0.7871000170707703
7kf0.pdb	7kf0_AB_C_YA33I.pdb	0.19194276630878448	-0.557699978351593
7kf0.pdb	7kf0_AB_C_YA33F.pdb	-0.0018817633390426636	-0.1859000027179718
7kf0.pdb	7kf0_AB_C_RA50A.pdb	-0.822640061378479	-0.8004000186920166
7kf0.pdb	7kf0_AB_C_YA52D.pdb	-0.0028848499059677124	1.3077000379562378
7kf0.pdb	7kf0_AB_C_YA103C.pdb	-0.46937817335128784	-0.8379999995231628
7kf0.pdb	7kf0_AB_C_YA103E.pdb	-0.8044956922531128	-0.7782999873161316
7kf0.pdb	7kf0_AB_C_YA104C.pdb	-0.04949216544628143	0.14069999754428864
7kf0.pdb	7kf0_AB_C_YA104Q.pdb	-0.7893825769424438	0.1851000040769577
7kf0.pdb	7kf0_AB_C_YA104T.pdb	-0.5380027890205383	0.2224999964237213
7kf0.pdb	7kf0_AB_C_SB32H.pdb	-0.008724048733711243	0.1168999969959259
7kf0.pdb	7kf0_AB_C_SB32M.pdb	0.32995325326919556	0.4092999994754791
7kf0.pdb	7kf0_AB_C_IB33C.pdb	-0.15026895701885223	-1.257599949836731
7kf0.pdb	7kf0_AB_C_SB34R.pdb	-0.339385986328125	0.2563000023365021
7kf0.pdb	7kf0_AB_C_SB34H.pdb	-0.6701249480247498	-2.0645999908447266
7kf0.pdb	7kf0_AB_C_SB34I.pdb	0.1600220948457718	1.2913999557495117
7kf0.pdb	7kf0_AB_C_YB36C.pdb	0.035269394516944885	-0.029200000688433647
7kf0.pdb	7kf0_AB_C_YB36H.pdb	-0.14293010532855988	0.0851999968290329
7kf0.pdb	7kf0_AB_C_YB36L.pdb	0.1968194991350174	0.12710000574588776
7kf0.pdb	7kf0_AB_C_YB36V.pdb	-3.833258628845215	-1.9057999849319458
7kf0.pdb	7kf0_AB_C_HB95E.pdb	-0.33332425355911255	0.006300000008195639
7kf0.pdb	7kf0_AB_C_YB96F.pdb	0.0803409069776535	0.210999995470047
7kf0.pdb	7kf0_AB_C_YB96V.pdb	-0.3015664219856262	-0.39890000224113464
7kf0.pdb	7kf0_AB_C_TB97I.pdb	0.061383262276649475	0.00800000037997961
7kf0.pdb	7kf0_AB_C_TB98H.pdb	-0.6848787665367126	-1.5468000173568726
7kf0.pdb	7kf0_AB_C_TB98L.pdb	-0.4482375681400299	-1.0231000185012817
7kf0.pdb	7kf0_AB_C_TB98W.pdb	-3.215090036392212	-3.203900098800659
7kf0.pdb	7kf0_AB_C_IC34Q.pdb	-0.46598994731903076	-0.28690001368522644
7kf0.pdb	7kf0_AB_C_IC34M.pdb	0.13503588736057281	0.23340000212192535
7kf0.pdb	7kf0_AB_C_IC34Y.pdb	-0.3471982479095459	-0.23399999737739563
7kf0.pdb	7kf0_AB_C_MC69A.pdb	-0.9875164031982422	-1.5002000331878662
7kf0.pdb	7kf0_AB_C_MC69I.pdb	-0.973613440990448	-0.7351999878883362
7kf0.pdb	7kf0_AB_C_RC70D.pdb	-0.24465301632881165	-0.6265000104904175
7kf0.pdb	7kf0_AB_C_RC70Q.pdb	0.0952882319688797	-0.2648000121116638
7kf0.pdb	7kf0_AB_C_RC70H.pdb	-0.10678926110267639	-0.4683000147342682
7kf0.pdb	7kf0_AB_C_RC70K.pdb	-0.006023034453392029	-0.3188999891281128
7kf0.pdb	7kf0_AB_C_RC70W.pdb	-0.039903029799461365	-0.0052999998442828655
7kf0.pdb	7kf0_AB_C_IC71R.pdb	-0.8170145153999329	-1.5491000413894653
7kf0.pdb	7kf0_AB_C_IC71Q.pdb	-1.8970222473144531	-1.1934000253677368
7kf0.pdb	7kf0_AB_C_IC71E.pdb	-0.48032456636428833	-0.2533000111579895
7kf0.pdb	7kf0_AB_C_KC72C.pdb	-0.12861734628677368	-0.021800000220537186
7kf0.pdb	7kf0_AB_C_KC72H.pdb	-0.09063130617141724	0.26089999079704285
7kf0.pdb	7kf0_AB_C_PC73N.pdb	-0.5244761109352112	-0.18459999561309814
7kf0.pdb	7kf0_AB_C_PC73H.pdb	-0.4296543002128601	0.0851999968290329
7kf0.pdb	7kf0_AB_C_QC75C.pdb	0.34016871452331543	-0.37779998779296875
7kf0.pdb	7kf0_AB_C_QC75W.pdb	0.8000004291534424	0.5238000154495239
7kf0.pdb	7kf0_AB_C_GC76R.pdb	-20.46935272216797	-18.021570205688477
7kf0.pdb	7kf0_AB_C_GC76I.pdb	-32.18549346923828	-23.530269622802734
7kf0.pdb	7kf0_AB_C_QC77M.pdb	0.37905454635620117	-1.9194999933242798
7kf0.pdb	7kf0_AB_C_HC78L.pdb	0.533737063407898	-0.678600013256073
7kf0.pdb	7kf0_AB_C_HC78T.pdb	-2.5743846893310547	-2.7430999279022217
7kf0.pdb	7kf0_AB_C_GC80K.pdb	-0.27434682846069336	0.3937999904155731
7kf0.pdb	7kf0_AB_C_GC80S.pdb	-0.451276957988739	0.39800000190734863
7kf0.pdb	7kf0_AB_C_GC80T.pdb	-0.504037618637085	0.29179999232292175
6x08.pdb	6x08_K_B_DK30Q.pdb	1.8955714702606201	-0.593999981880188
6x08.pdb	6x08_K_B_DK30E.pdb	1.5132887363433838	-0.3727000057697296
6x08.pdb	6x08_K_B_DK30H.pdb	1.9440765380859375	0.05889999866485596
6x08.pdb	6x08_K_B_DK30I.pdb	0.8510805368423462	-1.1291999816894531
6x08.pdb	6x08_K_B_NK74G.pdb	10.270672798156738	9.888810157775879
6x08.pdb	6x08_K_B_NK74K.pdb	8.226908683776855	8.910099983215332
6x08.pdb	6x08_K_B_NK74W.pdb	0.21052180230617523	1.065500020980835
6x08.pdb	6x08_K_B_AK75H.pdb	-0.769562840461731	-0.7572000026702881
6x08.pdb	6x08_K_B_AK75Y.pdb	-0.47661328315734863	-0.11919999867677689
6x08.pdb	6x08_K_B_EK76Y.pdb	0.7403751015663147	3.9911000728607178
6x08.pdb	6x08_K_B_DB268C.pdb	2.5571465492248535	9.888480186462402
6x08.pdb	6x08_K_B_DB268Q.pdb	4.716175079345703	11.369119644165039
6x08.pdb	6x08_K_B_DB268H.pdb	0.3130407929420471	6.822700023651123
6x08.pdb	6x08_K_B_DB268V.pdb	3.812371253967285	10.8996000289917
6x08.pdb	6x08_K_B_YB269Q.pdb	0.04849143326282501	1.4682999849319458
6x08.pdb	6x08_K_B_YB269W.pdb	-1.0944056510925293	2.9842000007629395
6x08.pdb	6x08_K_B_DB272K.pdb	1.263169765472412	2.7351999282836914
6x08.pdb	6x08_K_B_DB272Y.pdb	7.220273494720459	8.018500328063965
6x08.pdb	6x08_K_B_RB282E.pdb	0.20759089291095734	4.769100189208984
6x08.pdb	6x08_K_B_RB282I.pdb	-0.5997475981712341	-0.5049999952316284
6x08.pdb	6x08_K_B_KB283I.pdb	2.2268052101135254	3.9212000370025635
6x08.pdb	6x08_K_B_KB283L.pdb	2.4408063888549805	5.737199783325195
6x08.pdb	6x08_K_B_KB283M.pdb	2.43306040763855	3.120800018310547
6x08.pdb	6x08_K_B_QB286A.pdb	4.653313636779785	2.401700019836426
6x08.pdb	6x08_K_B_QB286N.pdb	3.9777321815490723	3.9702999591827393
6x08.pdb	6x08_K_B_QB286I.pdb	3.9638724327087402	0.6536999940872192
6x08.pdb	6x08_K_B_QB286L.pdb	4.815830230712891	7.531099796295166
6x08.pdb	6x08_K_B_QB286P.pdb	2.682234764099121	-0.9082000255584717
6x08.pdb	6x08_K_B_EB318R.pdb	-0.08600769937038422	-0.4510999917984009
6x08.pdb	6x08_K_B_EB318N.pdb	-0.1991492509841919	-0.2854999899864197
6x08.pdb	6x08_K_B_EB318I.pdb	-0.059511467814445496	-0.1712000072002411
6okm.pdb	6okm_HL_R_TH29C.pdb	-0.055810585618019104	0.01850000023841858
6okm.pdb	6okm_HL_R_TH29G.pdb	-0.30443036556243896	0.04600000008940697
6okm.pdb	6okm_HL_R_NH30E.pdb	-0.0017365962266921997	0.07940000295639038
6okm.pdb	6okm_HL_R_YH31N.pdb	-0.6525424122810364	-1.5378999710083008
6okm.pdb	6okm_HL_R_LH32E.pdb	-1.5621150732040405	-3.2430999279022217
6okm.pdb	6okm_HL_R_LH32I.pdb	-0.7186959981918335	-0.7067999839782715
6okm.pdb	6okm_HL_R_LH32W.pdb	-7.1110029220581055	-3.1570000648498535
6okm.pdb	6okm_HL_R_LH32Y.pdb	0.38171327114105225	-0.18889999389648438
6okm.pdb	6okm_HL_R_VH49Q.pdb	-0.4235647916793823	-0.8259000182151794
6okm.pdb	6okm_HL_R_VH49H.pdb	-0.5994113087654114	-2.91510009765625
6okm.pdb	6okm_HL_R_VH49I.pdb	-0.289707213640213	-0.30550000071525574
6okm.pdb	6okm_HL_R_NH51R.pdb	-0.06355045735836029	0.6557000279426575
6okm.pdb	6okm_HL_R_NH51V.pdb	0.34627223014831543	0.4803999960422516
6okm.pdb	6okm_HL_R_DH56S.pdb	-0.24695385992527008	-0.17589999735355377
6okm.pdb	6okm_HL_R_YH58C.pdb	-0.6967937350273132	-0.6137999892234802
6okm.pdb	6okm_HL_R_RH97V.pdb	-0.10969756543636322	1.426800012588501
6okm.pdb	6okm_HL_R_DH98K.pdb	-3.411785364151001	-4.583000183105469
6okm.pdb	6okm_HL_R_DH98M.pdb	-1.231543779373169	-0.9692000150680542
6okm.pdb	6okm_HL_R_DH98P.pdb	-1.391940712928772	-3.238100051879883
6okm.pdb	6okm_HL_R_RH99E.pdb	0.09697039425373077	-2.61929988861084
6okm.pdb	6okm_HL_R_RH99F.pdb	-4.597066402435303	-4.6722002029418945
6okm.pdb	6okm_HL_R_YL32A.pdb	-1.3229564428329468	-1.0950000286102295
6okm.pdb	6okm_HL_R_YL32R.pdb	-1.1809461116790771	-1.4240000247955322
6okm.pdb	6okm_HL_R_YL32H.pdb	-0.8849212527275085	-0.3107999861240387
6okm.pdb	6okm_HL_R_YL32M.pdb	-1.036724328994751	-0.6531000137329102
6okm.pdb	6okm_HL_R_YL49H.pdb	-0.14058144390583038	-0.7290999889373779
6okm.pdb	6okm_HL_R_YL49L.pdb	0.6201761364936829	-0.0015999999595806003
6okm.pdb	6okm_HL_R_NL53C.pdb	-0.2817128300666809	0.2581999897956848
6okm.pdb	6okm_HL_R_NL53M.pdb	0.031533822417259216	0.7494000196456909
6okm.pdb	6okm_HL_R_EL55N.pdb	0.04448939859867096	-0.7674999833106995
6okm.pdb	6okm_HL_R_EL55C.pdb	0.015836551785469055	-0.4514999985694885
6okm.pdb	6okm_HL_R_EL55H.pdb	-0.14091239869594574	-0.6557999849319458
6okm.pdb	6okm_HL_R_SL56E.pdb	-0.25166887044906616	0.5555999875068665
6okm.pdb	6okm_HL_R_SL56T.pdb	-0.262611985206604	0.3702000081539154
6okm.pdb	6okm_HL_R_SL56V.pdb	0.36225318908691406	1.1533000469207764
6okm.pdb	6okm_HL_R_VL58R.pdb	-0.4414094388484955	-0.21940000355243683
6okm.pdb	6okm_HL_R_VL58P.pdb	-0.21780888736248016	0.028699999675154686
6okm.pdb	6okm_HL_R_VL58T.pdb	-0.25892797112464905	-0.017799999564886093
6okm.pdb	6okm_HL_R_VL58Y.pdb	-0.5882403254508972	-0.583299994468689
6okm.pdb	6okm_HL_R_AL92D.pdb	-0.5768020749092102	0.18060000240802765
6okm.pdb	6okm_HL_R_AL92K.pdb	-0.48643678426742554	-0.031599998474121094
6okm.pdb	6okm_HL_R_AL92P.pdb	-0.6106587052345276	-0.5485000014305115
6okm.pdb	6okm_HL_R_QL93R.pdb	-0.03951360285282135	-0.2784000039100647
6okm.pdb	6okm_HL_R_QL93C.pdb	0.06595437228679657	0.34389999508857727
6okm.pdb	6okm_HL_R_QL93G.pdb	-0.03464005887508392	0.1340000033378601
6okm.pdb	6okm_HL_R_QL93F.pdb	0.4304545521736145	0.8719000220298767
6okm.pdb	6okm_HL_R_QL93V.pdb	0.036895498633384705	0.03150000050663948
6okm.pdb	6okm_HL_R_FL94Y.pdb	-2.931290864944458	-0.9251000285148621
6okm.pdb	6okm_HL_R_YL96A.pdb	0.10637630522251129	0.06830000132322311
6okm.pdb	6okm_HL_R_YL96C.pdb	-0.008842453360557556	0.18019999563694
6okm.pdb	6okm_HL_R_YL96E.pdb	-0.5273210406303406	-0.060100000351667404
6okm.pdb	6okm_HL_R_RR36C.pdb	-0.06689508259296417	-0.6814000010490417
6okm.pdb	6okm_HL_R_RR36E.pdb	-0.40086454153060913	-0.8429999947547913
6okm.pdb	6okm_HL_R_RR36K.pdb	-0.22840335965156555	-0.6593000292778015
6okm.pdb	6okm_HL_R_RR36P.pdb	-0.22506415843963623	-0.7056999802589417
6okm.pdb	6okm_HL_R_RR36Y.pdb	-0.17474518716335297	-0.7473999857902527
6okm.pdb	6okm_HL_R_RR36V.pdb	-0.07506109774112701	-0.6610999703407288
6okm.pdb	6okm_HL_R_GR39V.pdb	-15.14770221710205	-10.873800277709961
6okm.pdb	6okm_HL_R_PR40I.pdb	-2.7739858627319336	-2.975600004196167
6okm.pdb	6okm_HL_R_GR41C.pdb	-0.14840061962604523	-0.5843999981880188
6okm.pdb	6okm_HL_R_GR41E.pdb	-0.682988166809082	-1.433500051498413
6okm.pdb	6okm_HL_R_GR41P.pdb	-7.171642780303955	-4.253499984741211
6okm.pdb	6okm_HL_R_GR41Y.pdb	-19.595867156982422	-13.056039810180664
6okm.pdb	6okm_HL_R_FR42G.pdb	-2.1644175052642822	-2.2165000438690186
6okm.pdb	6okm_HL_R_WR57C.pdb	-2.1791489124298096	-3.5090999603271484
6okm.pdb	6okm_HL_R_WR57M.pdb	-0.8777069449424744	-0.9904999732971191
6okm.pdb	6okm_HL_R_CR58G.pdb	-0.013922318816184998	-0.10499999672174454
6okm.pdb	6okm_HL_R_CR58V.pdb	0.08685429394245148	0.032099999487400055
6okm.pdb	6okm_HL_R_NR59P.pdb	-0.018088147044181824	0.25130000710487366
6okm.pdb	6okm_HL_R_NR59Y.pdb	0.3381192684173584	1.386299967765808
6okm.pdb	6okm_HL_R_LR60P.pdb	-0.08712911605834961	-0.3513999879360199
6okm.pdb	6okm_HL_R_RR61K.pdb	-0.877396285533905	-0.0015999999595806003
6okm.pdb	6okm_HL_R_RR66C.pdb	-1.6523751020431519	-3.487299919128418
6okm.pdb	6okm_HL_R_RR66H.pdb	-1.8552201986312866	-2.0206000804901123
6okm.pdb	6okm_HL_R_RR66K.pdb	-0.9851754307746887	-1.792799949645996
6okm.pdb	6okm_HL_R_RR66T.pdb	-1.552201747894287	-2.6789000034332275
6okm.pdb	6okm_HL_R_KR67E.pdb	-0.32995444536209106	0.0608999989926815
6okm.pdb	6okm_HL_R_QR68G.pdb	-0.16290800273418427	-0.015399999916553497
6okm.pdb	6okm_HL_R_QR68I.pdb	0.050566866993904114	-0.04989999905228615
6okm.pdb	6okm_HL_R_QR68L.pdb	0.08605541288852692	-0.00279999990016222
6okm.pdb	6okm_HL_R_QR68K.pdb	-0.1094927191734314	-0.026799999177455902
6okm.pdb	6okm_HL_R_LR69Q.pdb	-1.8194482326507568	-2.4093000888824463
6okm.pdb	6okm_HL_R_LR69Y.pdb	-1.7921315431594849	-1.6916999816894531
2r56.pdb	2r56_IM_B_SM30G.pdb	-0.036692991852760315	0.415039986371994
2r56.pdb	2r56_IM_B_SM31K.pdb	0.1312917321920395	2.123689889907837
2r56.pdb	2r56_IM_B_SM31F.pdb	0.0752532035112381	0.8624500036239624
2r56.pdb	2r56_IM_B_SM31W.pdb	-0.3433215618133545	1.3307700157165527
2r56.pdb	2r56_IM_B_SM31Y.pdb	-0.053736552596092224	0.9121999740600586
2r56.pdb	2r56_IM_B_RM32Q.pdb	-1.42210853099823	-0.012900000438094139
2r56.pdb	2r56_IM_B_RM32L.pdb	-0.8952924013137817	0.9517199993133545
2r56.pdb	2r56_IM_B_AM50C.pdb	-1.0878453254699707	0.5950999855995178
2r56.pdb	2r56_IM_B_AM51R.pdb	-0.30500930547714233	0.2928900122642517
2r56.pdb	2r56_IM_B_SM52C.pdb	-0.08019943535327911	0.5722699761390686
2r56.pdb	2r56_IM_B_YM91P.pdb	-0.030925258994102478	1.2121100425720215
2r56.pdb	2r56_IM_B_YM91V.pdb	-0.16335557401180267	1.6010700464248657
2r56.pdb	2r56_IM_B_HM92R.pdb	0.31564170122146606	0.8921599984169006
2r56.pdb	2r56_IM_B_RI30G.pdb	-0.3606231212615967	-0.6528000235557556
2r56.pdb	2r56_IM_B_HI31Y.pdb	0.4292464852333069	1.591249942779541
2r56.pdb	2r56_IM_B_HI31V.pdb	-0.16411004960536957	0.7277100086212158
2r56.pdb	2r56_IM_B_SI52E.pdb	-0.6873500943183899	-2.4806599617004395
2r56.pdb	2r56_IM_B_SI52M.pdb	-0.3140982985496521	-0.22752000391483307
2r56.pdb	2r56_IM_B_SI54D.pdb	-0.5199368000030518	-1.363800048828125
2r56.pdb	2r56_IM_B_SI54K.pdb	-0.032509490847587585	0.5638099908828735
2r56.pdb	2r56_IM_B_SI54T.pdb	0.019048646092414856	-1.0943100452423096
2r56.pdb	2r56_IM_B_SI54V.pdb	0.07401023805141449	0.049869999289512634
2r56.pdb	2r56_IM_B_TI56F.pdb	0.2289467304944992	0.5428400039672852
2r56.pdb	2r56_IM_B_KI100D.pdb	-0.49858301877975464	-1.6731300354003906
2r56.pdb	2r56_IM_B_VI102H.pdb	-0.868512749671936	-1.128159999847412
2r56.pdb	2r56_IM_B_VI102P.pdb	-0.23807039856910706	-1.1441999673843384
2r56.pdb	2r56_IM_B_VI102Y.pdb	-0.9224659204483032	0.028189999982714653
2r56.pdb	2r56_IM_B_GI103A.pdb	-3.355710744857788	-3.115799903869629
2r56.pdb	2r56_IM_B_TI105M.pdb	-0.000931665301322937	1.9279899597167969
2r56.pdb	2r56_IM_B_TB15C.pdb	0.023636385798454285	-0.9286100268363953
2r56.pdb	2r56_IM_B_TB15M.pdb	0.59937584400177	0.6381700038909912
2r56.pdb	2r56_IM_B_WB16Q.pdb	0.05862779915332794	0.04820999875664711
2r56.pdb	2r56_IM_B_WB16G.pdb	0.4464240074157715	0.0412600003182888
2r56.pdb	2r56_IM_B_WB16L.pdb	0.1815570741891861	0.09401000291109085
2r56.pdb	2r56_IM_B_YB17M.pdb	-0.2886415719985962	-0.6901900172233582
2r56.pdb	2r56_IM_B_VB40N.pdb	-0.392306387424469	0.03280000016093254
2r56.pdb	2r56_IM_B_VB40D.pdb	-0.5404062271118164	0.30072999000549316
2r56.pdb	2r56_IM_B_VB40T.pdb	-0.40051648020744324	-0.020759999752044678
2r56.pdb	2r56_IM_B_EB41H.pdb	-0.7980282306671143	-0.014680000022053719
2r56.pdb	2r56_IM_B_EB41T.pdb	0.06271101534366608	-0.7688500285148621
2r56.pdb	2r56_IM_B_EB42D.pdb	-0.3161143362522125	0.1050499975681305
2r56.pdb	2r56_IM_B_EB42K.pdb	-0.2003067135810852	-1.2955100536346436
2r56.pdb	2r56_IM_B_QB56L.pdb	-0.5168470144271851	1.0517100095748901
2r56.pdb	2r56_IM_B_EB62L.pdb	-0.5404505729675293	0.9208599925041199
2r56.pdb	2r56_IM_B_AB64N.pdb	-0.3414406180381775	0.6973000168800354
2r56.pdb	2r56_IM_B_AB64C.pdb	-0.36730605363845825	0.39921998977661133
2r56.pdb	2r56_IM_B_AB64L.pdb	-0.06247346103191376	0.16089999675750732
2r56.pdb	2r56_IM_B_QB65D.pdb	0.04828362166881561	2.5584700107574463
2r56.pdb	2r56_IM_B_QB65M.pdb	0.4333820939064026	2.2934699058532715
2r56.pdb	2r56_IM_B_QB65P.pdb	-0.054798200726509094	1.860700011253357
2r56.pdb	2r56_IM_B_KB67R.pdb	-0.5462346076965332	0.48517999053001404
2r56.pdb	2r56_IM_B_KB67C.pdb	-0.25916314125061035	0.5461300015449524
2r56.pdb	2r56_IM_B_KB67G.pdb	-0.22152985632419586	0.583899974822998
2r56.pdb	2r56_IM_B_TB122D.pdb	0.19752450287342072	1.3274699449539185
2r56.pdb	2r56_IM_B_TB122C.pdb	-0.11936306953430176	-0.005799999926239252
2r56.pdb	2r56_IM_B_TB122P.pdb	-0.015261679887771606	0.09517999738454819
2r56.pdb	2r56_IM_B_PB123G.pdb	-0.3147841989994049	-1.119379997253418
2r56.pdb	2r56_IM_B_PB123I.pdb	-0.8833983540534973	-1.350849986076355
2r56.pdb	2r56_IM_B_PB123W.pdb	-8.164423942565918	-6.454629898071289
2r56.pdb	2r56_IM_B_TB151P.pdb	0.20325548946857452	-0.022919999435544014
2r56.pdb	2r56_IM_B_TB151V.pdb	0.14284254610538483	0.08984000235795975
2r56.pdb	2r56_IM_B_LB153K.pdb	-0.34628933668136597	-0.2011999934911728
7bej.pdb	7bej_HL_E_GH26W.pdb	-0.9761502146720886	-0.3939000070095062
7bej.pdb	7bej_HL_E_VH27C.pdb	-0.32584148645401	-0.6510000228881836
7bej.pdb	7bej_HL_E_VH27L.pdb	0.1745709329843521	0.35929998755455017
7bej.pdb	7bej_HL_E_TH28A.pdb	0.2511259913444519	0.5805000066757202
7bej.pdb	7bej_HL_E_TH28F.pdb	0.959709882736206	1.0571000576019287
7bej.pdb	7bej_HL_E_TH28W.pdb	0.7236145734786987	0.9065999984741211
7bej.pdb	7bej_HL_E_NH32R.pdb	-1.179503321647644	-1.6655000448226929
7bej.pdb	7bej_HL_E_YH33R.pdb	-0.9978636503219604	-1.6764999628067017
7bej.pdb	7bej_HL_E_YH33S.pdb	-1.1829813718795776	-2.7657999992370605
7bej.pdb	7bej_HL_E_YH52D.pdb	0.5032140016555786	1.3930000066757202
7bej.pdb	7bej_HL_E_YH52C.pdb	-0.267315149307251	-0.8769999742507935
7bej.pdb	7bej_HL_E_PH53S.pdb	-0.14695791900157928	-0.46209999918937683
7bej.pdb	7bej_HL_E_GH54Y.pdb	-21.585899353027344	-19.38665008544922
7bej.pdb	7bej_HL_E_FH58R.pdb	-0.5528318285942078	-0.3544999957084656
7bej.pdb	7bej_HL_E_FH58N.pdb	-0.46835780143737793	-0.6776999831199646
7bej.pdb	7bej_HL_E_FH58S.pdb	-0.4799656867980957	-0.6801999807357788
7bej.pdb	7bej_HL_E_RH97G.pdb	-0.7747825980186462	-1.6095999479293823
7bej.pdb	7bej_HL_E_LH99G.pdb	0.026772156357765198	-0.461899995803833
7bej.pdb	7bej_HL_E_LH99W.pdb	0.04759146273136139	1.9283000230789185
7bej.pdb	7bej_HL_E_LH99Y.pdb	0.33997565507888794	0.545199990272522
7bej.pdb	7bej_HL_E_GH100L.pdb	-4.863241672515869	-4.264599800109863
7bej.pdb	7bej_HL_E_GH100P.pdb	-2.533708333969116	-2.4827001094818115
7bej.pdb	7bej_HL_E_DH105M.pdb	-0.2038768082857132	-0.2854999899864197
7bej.pdb	7bej_HL_E_DH105S.pdb	-0.7237504124641418	-0.4740000069141388
7bej.pdb	7bej_HL_E_DH105Y.pdb	-0.6288673877716064	-0.33709999918937683
7bej.pdb	7bej_HL_E_IL2R.pdb	-0.49509668350219727	-0.2425999939441681
7bej.pdb	7bej_HL_E_GL28A.pdb	-2.641603708267212	-1.6232999563217163
7bej.pdb	7bej_HL_E_GL28H.pdb	-10.297478675842285	-6.586860179901123
7bej.pdb	7bej_HL_E_IL29P.pdb	-0.49200886487960815	0.46369999647140503
7bej.pdb	7bej_HL_E_IL29W.pdb	-0.8050376176834106	-0.708299994468689
7bej.pdb	7bej_HL_E_SL30E.pdb	-1.24044930934906	-1.3106000423431396
7bej.pdb	7bej_HL_E_SL30W.pdb	-2.0370800495147705	-1.0733000040054321
7bej.pdb	7bej_HL_E_QL90C.pdb	-0.19123134016990662	-1.3306000232696533
7bej.pdb	7bej_HL_E_QL90S.pdb	-0.3903406262397766	-1.4300999641418457
7bej.pdb	7bej_HL_E_LL91N.pdb	-0.39865416288375854	0.01119999960064888
7bej.pdb	7bej_HL_E_NL92H.pdb	0.20481587946414948	1.0191999673843384
7bej.pdb	7bej_HL_E_NL92L.pdb	0.12007017433643341	1.2759000062942505
7bej.pdb	7bej_HL_E_YL94D.pdb	-2.056609869003296	-1.8630000352859497
7bej.pdb	7bej_HL_E_YL94I.pdb	-1.8139455318450928	-1.8854999542236328
7bej.pdb	7bej_HL_E_YL94M.pdb	-1.7611591815948486	-1.9010000228881836
7bej.pdb	7bej_HL_E_RE71A.pdb	-0.4987368583679199	-1.6152000427246094
7bej.pdb	7bej_HL_E_DE73M.pdb	0.2871318459510803	0.4059999883174896
7bej.pdb	7bej_HL_E_EE74N.pdb	-0.007420018315315247	-0.10339999943971634
7bej.pdb	7bej_HL_E_EE74K.pdb	0.07993395626544952	-0.7764999866485596
7bej.pdb	7bej_HL_E_RE76N.pdb	-0.21320153772830963	-0.5525000095367432
7bej.pdb	7bej_HL_E_RE76E.pdb	-0.2323940247297287	-0.18410000205039978
7bej.pdb	7bej_HL_E_RE76H.pdb	-0.15336871147155762	-0.548799991607666
7bej.pdb	7bej_HL_E_RE76M.pdb	0.2915213108062744	0.5498999953269958
7bej.pdb	7bej_HL_E_RE76P.pdb	-0.10044144093990326	-0.5181999802589417
7bej.pdb	7bej_HL_E_RE76Y.pdb	-0.23065568506717682	-0.5131999850273132
7bej.pdb	7bej_HL_E_QE77A.pdb	-0.19289852678775787	-1.9316999912261963
7bej.pdb	7bej_HL_E_QE77D.pdb	-0.537936270236969	-1.131600022315979
7bej.pdb	7bej_HL_E_QE77M.pdb	-0.12179408967494965	-1.2512999773025513
7bej.pdb	7bej_HL_E_QE77V.pdb	-0.4850239157676697	-1.0842000246047974
7bej.pdb	7bej_HL_E_TE83K.pdb	0.5423433780670166	1.0478999614715576
7bej.pdb	7bej_HL_E_GE84A.pdb	-0.46466636657714844	-1.3243000507354736
7bej.pdb	7bej_HL_E_DE88E.pdb	-0.6846221089363098	-0.29910001158714294
7bej.pdb	7bej_HL_E_DE88I.pdb	-0.5802131295204163	-1.0549999475479126
7bej.pdb	7bej_HL_E_DE88M.pdb	-0.3829589784145355	-0.7236999869346619
7bej.pdb	7bej_HL_E_DE88P.pdb	-1.2187901735305786	-2.1317999362945557
7bej.pdb	7bej_HL_E_DE88V.pdb	-0.7980380058288574	-1.1715999841690063
7bej.pdb	7bej_HL_E_YE89R.pdb	-0.5364698171615601	-2.317500114440918
7bej.pdb	7bej_HL_E_YE89N.pdb	-0.6038570404052734	-0.8148000240325928
7bej.pdb	7bej_HL_E_YE89F.pdb	-0.4920637011528015	0.8048999905586243
7bej.pdb	7bej_HL_E_YE89P.pdb	-0.45776546001434326	-0.7091000080108643
7bej.pdb	7bej_HL_E_YE121R.pdb	-0.4303658604621887	0.1315000057220459
7bej.pdb	7bej_HL_E_YE121G.pdb	0.29653024673461914	-0.05640000104904175
7bej.pdb	7bej_HL_E_YE121P.pdb	0.07557712495326996	0.22630000114440918
7bej.pdb	7bej_HL_E_YE121V.pdb	0.014599069952964783	0.20960000157356262
7bej.pdb	7bej_HL_E_LE123N.pdb	-0.4159553050994873	-1.3179999589920044
7bej.pdb	7bej_HL_E_LE123T.pdb	-0.4113112688064575	-0.4129999876022339
7bej.pdb	7bej_HL_E_FE124G.pdb	-0.3169063329696655	-1.3559999465942383
7bej.pdb	7bej_HL_E_FE124S.pdb	-0.4221886396408081	-1.3803000450134277
7bej.pdb	7bej_HL_E_FE124V.pdb	-0.5043021440505981	-0.9724000096321106
7bej.pdb	7bej_HL_E_RE125N.pdb	0.04576839506626129	0.10339999943971634
7bej.pdb	7bej_HL_E_RE125I.pdb	-0.05442969501018524	-0.04050000011920929
7bej.pdb	7bej_HL_E_RE125V.pdb	0.0835326761007309	0.003700000001117587
7bej.pdb	7bej_HL_E_KE126N.pdb	-0.7089005708694458	0.6190000176429749
7bej.pdb	7bej_HL_E_KE126H.pdb	-0.7275148630142212	0.35899999737739563
7bej.pdb	7bej_HL_E_YE141F.pdb	-0.703486442565918	-1.0044000148773193
7bej.pdb	7bej_HL_E_QE142C.pdb	-0.2400253862142563	-0.2556999921798706
7bej.pdb	7bej_HL_E_AE143M.pdb	-2.737362861633301	-1.548200011253357
7bej.pdb	7bej_HL_E_AE143S.pdb	-0.8499283790588379	-0.7853999733924866
7bej.pdb	7bej_HL_E_GE144S.pdb	-0.6652906537055969	0.04500000178813934
7bej.pdb	7bej_HL_E_SE145N.pdb	0.026394322514533997	-0.0210999995470047
7bej.pdb	7bej_HL_E_SE145D.pdb	0.10592283308506012	0.2556000053882599
7bej.pdb	7bej_HL_E_SE145H.pdb	0.004619792103767395	0.19439999759197235
7bej.pdb	7bej_HL_E_FE154D.pdb	-0.987267792224884	-0.19189999997615814
7bej.pdb	7bej_HL_E_FE154V.pdb	-0.8380448818206787	-0.3273000121116638
7bej.pdb	7bej_HL_E_NE155W.pdb	-1.1923784017562866	-1.1907000541687012
7bej.pdb	7bej_HL_E_YE157R.pdb	0.020161107182502747	2.640500068664551
7bej.pdb	7bej_HL_E_YE157N.pdb	-0.5486032962799072	0.49160000681877136
7bej.pdb	7bej_HL_E_YE157L.pdb	-0.4471675157546997	0.7788000106811523
7bej.pdb	7bej_HL_E_YE163S.pdb	0.180954709649086	-0.013199999928474426
7bej.pdb	7bej_HL_E_YE163V.pdb	0.362878680229187	-0.2858999967575073
7bej.pdb	7bej_HL_E_GE164Q.pdb	-0.16601787507534027	-0.21490000188350677
7bej.pdb	7bej_HL_E_GE164M.pdb	0.020926788449287415	-0.14409999549388885
7bej.pdb	7bej_HL_E_QE166D.pdb	0.25905919075012207	0.8194000124931335
7bej.pdb	7bej_HL_E_QE166C.pdb	-0.2842266857624054	0.6191999912261963
7bej.pdb	7bej_HL_E_QE166E.pdb	0.033286288380622864	-0.13580000400543213
7bej.pdb	7bej_HL_E_QE166G.pdb	-0.04274816811084747	0.48739999532699585
7bej.pdb	7bej_HL_E_QE166K.pdb	-0.40632662177085876	-0.7757999897003174
7bej.pdb	7bej_HL_E_TE168L.pdb	0.16648469865322113	0.12300000339746475
7bej.pdb	7bej_HL_E_NE169D.pdb	-0.3643656373023987	-0.45410001277923584
7bej.pdb	7bej_HL_E_NE169W.pdb	-7.329673767089844	-5.5559000968933105
7bej.pdb	7bej_HL_E_GE170E.pdb	-3.493182420730591	-0.48820000886917114
7bej.pdb	7bej_HL_E_GE170K.pdb	-0.13944123685359955	0.12759999930858612
7bej.pdb	7bej_HL_E_YE173V.pdb	-2.121532440185547	-1.40339994430542
7dcx.pdb	7dcx_BG_D_GB54F.pdb	-0.1693963259458542	0.2966615855693817
7dcx.pdb	7dcx_BG_D_SB55R.pdb	-0.3277438282966614	0.08876100182533264
7dcx.pdb	7dcx_BG_D_SB55C.pdb	-0.08083207905292511	0.022917000576853752
7dcx.pdb	7dcx_BG_D_SB55Q.pdb	-0.3945122957229614	0.24230900406837463
7dcx.pdb	7dcx_BG_D_SB55I.pdb	0.30529534816741943	0.8321120142936707
7dcx.pdb	7dcx_BG_D_SB55M.pdb	1.3139207363128662	1.960273027420044
7dcx.pdb	7dcx_BG_D_TB56K.pdb	-0.19379742443561554	-0.12687699496746063
7dcx.pdb	7dcx_BG_D_YB57E.pdb	-0.5718520283699036	0.5323089957237244
7dcx.pdb	7dcx_BG_D_YB57M.pdb	-0.02512681484222412	0.23365899920463562
7dcx.pdb	7dcx_BG_D_PB60N.pdb	-0.497671902179718	-0.7231069803237915
7dcx.pdb	7dcx_BG_D_PB60D.pdb	-0.8558701872825623	-1.5802069902420044
7dcx.pdb	7dcx_BG_D_KB63L.pdb	-0.10215432941913605	-0.020656999200582504
7dcx.pdb	7dcx_BG_D_KB63S.pdb	-0.4981842637062073	0.0006249999860301614
7dcx.pdb	7dcx_BG_D_IG2T.pdb	-0.7079959511756897	-0.8469269871711731
7dcx.pdb	7dcx_BG_D_IG2W.pdb	-0.9128201007843018	-0.9523969888687134
7dcx.pdb	7dcx_BG_D_MG4A.pdb	-0.48396509885787964	-0.4594680070877075
7dcx.pdb	7dcx_BG_D_AG25N.pdb	-0.139112189412117	0.00017499999376013875
7dcx.pdb	7dcx_BG_D_AG25V.pdb	-1.1257643699645996	-0.6713969707489014
7dcx.pdb	7dcx_BG_D_SG26K.pdb	0.46809548139572144	1.0735830068588257
7dcx.pdb	7dcx_BG_D_QG27A.pdb	0.22744114696979523	-1.3691070079803467
7dcx.pdb	7dcx_BG_D_QG27D.pdb	-0.7626380324363708	-0.5187199711799622
7dcx.pdb	7dcx_BG_D_QG27L.pdb	1.454933524131775	0.18718600273132324
7dcx.pdb	7dcx_BG_D_QG27F.pdb	-2.6437788009643555	-1.5896170139312744
7dcx.pdb	7dcx_BG_D_QG27W.pdb	1.0706833600997925	0.9435279965400696
7dcx.pdb	7dcx_BG_D_DG28L.pdb	0.19103343784809113	0.3903858959674835
7dcx.pdb	7dcx_BG_D_DG28V.pdb	-0.37461161613464355	-0.4340420067310333
7dcx.pdb	7dcx_BG_D_GG30P.pdb	-12.752091407775879	-12.414406776428223
7dcx.pdb	7dcx_BG_D_GG30S.pdb	-11.086545944213867	-7.925086975097656
7dcx.pdb	7dcx_BG_D_GG30V.pdb	-14.599471092224121	-14.55190658569336
7dcx.pdb	7dcx_BG_D_NG31P.pdb	0.3175896406173706	-0.15423500537872314
7dcx.pdb	7dcx_BG_D_NG31T.pdb	-0.5406126976013184	-0.36998099088668823
7dcx.pdb	7dcx_BG_D_GG68L.pdb	0.18099887669086456	0.7778139710426331
7dcx.pdb	7dcx_BG_D_GG68P.pdb	-0.7794659733772278	0.20350299775600433
7dcx.pdb	7dcx_BG_D_FG71E.pdb	0.2805767059326172	-0.20015500485897064
7dcx.pdb	7dcx_BG_D_FG71V.pdb	-0.06936489045619965	-0.07190900295972824
7dcx.pdb	7dcx_BG_D_QG89S.pdb	-0.28309768438339233	-0.11802099645137787
7dcx.pdb	7dcx_BG_D_QG90C.pdb	0.05646194517612457	-0.30238500237464905
7dcx.pdb	7dcx_BG_D_QG90P.pdb	0.4493081569671631	0.4413732886314392
7dcx.pdb	7dcx_BG_D_NG92C.pdb	0.3427087664604187	-0.7885770201683044
7dcx.pdb	7dcx_BG_D_NG92F.pdb	0.6272531747817993	1.3768999576568604
7dcx.pdb	7dcx_BG_D_RG93C.pdb	-0.22260865569114685	0.1528339982032776
7dcx.pdb	7dcx_BG_D_PG95N.pdb	-0.6528206467628479	-1.9842469692230225
7dcx.pdb	7dcx_BG_D_PG95K.pdb	-0.754764974117279	-1.8023970127105713
7dcx.pdb	7dcx_BG_D_TG97D.pdb	-0.1092003732919693	-0.2595840096473694
7dcx.pdb	7dcx_BG_D_TG97V.pdb	0.32078659534454346	0.37546348571777344
7dcx.pdb	7dcx_BG_D_KG107D.pdb	-0.7710034251213074	-1.9879870414733887
7dcx.pdb	7dcx_BG_D_RG108K.pdb	-0.31112438440322876	-0.0250410009175539
7dcx.pdb	7dcx_BG_D_AG109R.pdb	-0.11174647510051727	0.45419129729270935
7dcx.pdb	7dcx_BG_D_AG109G.pdb	-0.2055717259645462	-0.4782769978046417
7dcx.pdb	7dcx_BG_D_DG110A.pdb	0.4919425845146179	2.1139230728149414
7dcx.pdb	7dcx_BG_D_DG110F.pdb	0.4673948287963867	1.9912530183792114
7dcx.pdb	7dcx_BG_D_AG111G.pdb	-0.23182012140750885	0.043393999338150024
7dcx.pdb	7dcx_BG_D_TD89C.pdb	-0.6190515756607056	-0.4022420048713684
7dcx.pdb	7dcx_BG_D_TD89G.pdb	-0.6900852918624878	-0.2616890072822571
7dcx.pdb	7dcx_BG_D_TD89K.pdb	-0.7386460900306702	-0.7562869787216187
7dcx.pdb	7dcx_BG_D_SD92W.pdb	-2.95359468460083	-5.585667133331299
7dcx.pdb	7dcx_BG_D_SD92Y.pdb	-5.736692428588867	-5.688986778259277
7dcx.pdb	7dcx_BG_D_KD93H.pdb	-0.45678380131721497	0.656154990196228
7dcx.pdb	7dcx_BG_D_KD93I.pdb	-0.24045759439468384	0.4445975124835968
7dcx.pdb	7dcx_BG_D_KD93V.pdb	-0.4254157543182373	-0.054691001772880554
7dcx.pdb	7dcx_BG_D_QD114A.pdb	-0.03929261863231659	-0.047099001705646515
7dcx.pdb	7dcx_BG_D_QD114E.pdb	-0.4841657876968384	-0.17905999720096588
7dcx.pdb	7dcx_BG_D_QD114I.pdb	-0.027180492877960205	0.4927150011062622
7dcx.pdb	7dcx_BG_D_QD114M.pdb	0.3122260570526123	0.3816969096660614
7dcx.pdb	7dcx_BG_D_QD114V.pdb	0.05283592641353607	0.3180249035358429
7dcx.pdb	7dcx_BG_D_YD338G.pdb	-0.34126830101013184	0.023200999945402145
7dcx.pdb	7dcx_BG_D_SD339T.pdb	-0.11302275210618973	-0.08329299837350845
7dcx.pdb	7dcx_BG_D_VD340E.pdb	-0.888650119304657	-0.21475200355052948
7dcx.pdb	7dcx_BG_D_VD340G.pdb	-0.12102992832660675	0.3454363942146301
7dcx.pdb	7dcx_BG_D_LD341H.pdb	-0.5658897161483765	-0.6510969996452332
7dcx.pdb	7dcx_BG_D_YD342L.pdb	-0.10148017108440399	-0.1770790070295334
7dcx.pdb	7dcx_BG_D_YD342V.pdb	-0.33965593576431274	0.42952820658683777
7dcx.pdb	7dcx_BG_D_ND343C.pdb	0.25671321153640747	1.694512963294983
7dcx.pdb	7dcx_BG_D_SD344C.pdb	0.017341390252113342	0.6900590062141418
7dcx.pdb	7dcx_BG_D_SD344P.pdb	0.05868269503116608	1.1650090217590332
7dcx.pdb	7dcx_BG_D_AD345N.pdb	-1.1144250631332397	-0.9882069826126099
7dcx.pdb	7dcx_BG_D_AD345W.pdb	-8.346451759338379	-5.949037075042725
7dcx.pdb	7dcx_BG_D_SD346H.pdb	-9.516136169433594	-8.543057441711426
7dcx.pdb	7dcx_BG_D_FD347I.pdb	-0.9790328145027161	-0.846107006072998
7dcx.pdb	7dcx_BG_D_SD348C.pdb	0.0505494624376297	0.962552011013031
7dcx.pdb	7dcx_BG_D_SD348F.pdb	-2.0389204025268555	-1.1305769681930542
7dcx.pdb	7dcx_BG_D_SD348Y.pdb	-1.262127161026001	-1.07595694065094
7dcx.pdb	7dcx_BG_D_FD350L.pdb	0.057098254561424255	-0.12589800357818604
7dcx.pdb	7dcx_BG_D_FD350K.pdb	-0.9571837782859802	-2.210977077484131
7dcx.pdb	7dcx_BG_D_CD352I.pdb	-0.5671170949935913	0.1406169980764389
7dcx.pdb	7dcx_BG_D_PD357R.pdb	-0.664331316947937	-0.8493170142173767
7dcx.pdb	7dcx_BG_D_PD357G.pdb	-0.6236746311187744	-0.3275130093097687
7dcx.pdb	7dcx_BG_D_TD358Q.pdb	-1.468022108078003	-0.6122270226478577
7dcx.pdb	7dcx_BG_D_TD358H.pdb	-3.1908113956451416	-1.9217870235443115
7dcx.pdb	7dcx_BG_D_CD405R.pdb	-3.233062744140625	-1.1893969774246216
7dcx.pdb	7dcx_BG_D_WD409A.pdb	-0.10591636598110199	0.10989200323820114
7dcx.pdb	7dcx_BG_D_WD409V.pdb	-0.1176166981458664	0.24757499992847443
7dcx.pdb	7dcx_BG_D_ND410H.pdb	-0.14637009799480438	0.6296560168266296
7dcx.pdb	7dcx_BG_D_GD477A.pdb	-0.2811705470085144	0.29426831007003784
7dcx.pdb	7dcx_BG_D_GD477R.pdb	-0.25118255615234375	0.17489799857139587
7dcx.pdb	7dcx_BG_D_GD477L.pdb	-0.14466451108455658	0.5070189833641052
5dup.pdb	5dup_HL_A_DH96C.pdb	0.12286008894443512	0.43347999453544617
5dup.pdb	5dup_HL_A_DH96E.pdb	0.00046034157276153564	0.06457000225782394
5dup.pdb	5dup_HL_A_DH96P.pdb	0.19406665861606598	0.41119998693466187
5dup.pdb	5dup_HL_A_SH97W.pdb	-1.2455769777297974	-0.4193199872970581
5dup.pdb	5dup_HL_A_SH97V.pdb	-0.1984073370695114	0.16877000033855438
5dup.pdb	5dup_HL_A_DH99C.pdb	1.4578163623809814	2.688040018081665
5dup.pdb	5dup_HL_A_DH99I.pdb	-0.0188300758600235	2.016042947769165
5dup.pdb	5dup_HL_A_DH99L.pdb	-1.1722716093063354	0.21738000214099884
5dup.pdb	5dup_HL_A_GH101R.pdb	0.2527499794960022	0.7627390027046204
5dup.pdb	5dup_HL_A_GH102H.pdb	-18.81092643737793	-14.173040390014648
5dup.pdb	5dup_HL_A_HH103T.pdb	-0.4669917821884155	0.18490000069141388
5dup.pdb	5dup_HL_A_YH104W.pdb	-0.6228453516960144	-2.2728700637817383
5dup.pdb	5dup_HL_A_LH106C.pdb	-0.36897313594818115	-1.2870399951934814
5dup.pdb	5dup_HL_A_LH106S.pdb	-0.8185216784477234	-2.2615299224853516
5dup.pdb	5dup_HL_A_DL33Y.pdb	-0.29800307750701904	0.4740700125694275
5dup.pdb	5dup_HL_A_GL51D.pdb	-1.2114603519439697	-4.252349853515625
5dup.pdb	5dup_HL_A_GL51Q.pdb	-1.757447361946106	-2.3199400901794434
5dup.pdb	5dup_HL_A_GL51K.pdb	-1.252556324005127	-2.798949956893921
5dup.pdb	5dup_HL_A_GL51P.pdb	-1.289233684539795	-3.7376298904418945
5dup.pdb	5dup_HL_A_GL51T.pdb	-0.6379813551902771	-2.7278599739074707
5dup.pdb	5dup_HL_A_NL52C.pdb	-0.0422472208738327	-0.5315099954605103
5dup.pdb	5dup_HL_A_NL52P.pdb	-1.2306073904037476	-1.8397899866104126
5dup.pdb	5dup_HL_A_SL53N.pdb	-0.7087823748588562	-0.8817200064659119
5dup.pdb	5dup_HL_A_SL53I.pdb	-1.4071390628814697	-1.4250999689102173
5dup.pdb	5dup_HL_A_SL53L.pdb	0.5072656273841858	-0.5232399702072144
5dup.pdb	5dup_HL_A_NL54C.pdb	0.023564353585243225	-0.7874699831008911
5dup.pdb	5dup_HL_A_NL54H.pdb	-3.7684032917022705	-5.078470230102539
5dup.pdb	5dup_HL_A_RL55Y.pdb	1.0905508995056152	-0.255730003118515
5dup.pdb	5dup_HL_A_SL64M.pdb	0.250262975692749	0.023259999230504036
5dup.pdb	5dup_HL_A_EA62H.pdb	-0.8538467884063721	0.8563600182533264
5dup.pdb	5dup_HL_A_EA62L.pdb	-0.08510209619998932	1.0179270505905151
5dup.pdb	5dup_HL_A_SA65Y.pdb	-12.579181671142578	-6.641469955444336
5dup.pdb	5dup_HL_A_GA66L.pdb	-0.6812379956245422	-1.1958999633789062
5dup.pdb	5dup_HL_A_GA66K.pdb	-2.6506614685058594	-1.9073200225830078
5dup.pdb	5dup_HL_A_GA66M.pdb	-0.8962945938110352	-0.486380010843277
5dup.pdb	5dup_HL_A_GA66Y.pdb	-1.333821415901184	-0.15102000534534454
5dup.pdb	5dup_HL_A_VA67R.pdb	-0.19605958461761475	0.4487200081348419
5dup.pdb	5dup_HL_A_VA67Y.pdb	-0.1800222247838974	0.28971999883651733
5dup.pdb	5dup_HL_A_SA68D.pdb	-0.0033973902463912964	-1.1486899852752686
5dup.pdb	5dup_HL_A_SA69R.pdb	-0.13298247754573822	0.826869010925293
5dup.pdb	5dup_HL_A_SA69H.pdb	-0.08300279080867767	1.4014580249786377
5dup.pdb	5dup_HL_A_SA69M.pdb	1.1677615642547607	1.4143600463867188
5dup.pdb	5dup_HL_A_TA76R.pdb	0.1458333283662796	1.013535976409912
5dup.pdb	5dup_HL_A_TA76F.pdb	0.6270152926445007	0.8726990222930908
5dup.pdb	5dup_HL_A_PA77R.pdb	-2.0348057746887207	-5.270299911499023
5dup.pdb	5dup_HL_A_PA77I.pdb	-2.497718572616577	-2.4490199089050293
5dup.pdb	5dup_HL_A_WA85N.pdb	-0.2654721140861511	0.8345639705657959
5dup.pdb	5dup_HL_A_WA85C.pdb	-0.062135323882102966	0.9907479882240295
5dup.pdb	5dup_HL_A_WA85Q.pdb	-0.36865395307540894	0.8484489917755127
5dup.pdb	5dup_HL_A_WA85H.pdb	-0.33235669136047363	0.2654699981212616
5dup.pdb	5dup_HL_A_IA87R.pdb	-1.7865428924560547	0.658161997795105
5dup.pdb	5dup_HL_A_KA89R.pdb	-0.22272218763828278	-0.2646400034427643
5dup.pdb	5dup_HL_A_KA89F.pdb	-0.23189587891101837	0.3275600075721741
5dup.pdb	5dup_HL_A_KA89V.pdb	-0.15498116612434387	-0.06597000360488892
5dup.pdb	5dup_HL_A_NA91Q.pdb	1.7803552150726318	0.32100000977516174
5dup.pdb	5dup_HL_A_KA125S.pdb	-0.5304916501045227	-0.2159299999475479
5dup.pdb	5dup_HL_A_LA126W.pdb	-1.704508900642395	-0.6730700135231018
5dup.pdb	5dup_HL_A_LA126V.pdb	-0.34039509296417236	-0.5880799889564514
5dup.pdb	5dup_HL_A_KA154R.pdb	-0.5121172666549683	0.6857060194015503
5dup.pdb	5dup_HL_A_KA154V.pdb	-0.259067177772522	0.8232300281524658
5dup.pdb	5dup_HL_A_GA157H.pdb	0.026069626212120056	0.0335099995136261
5dup.pdb	5dup_HL_A_GA157P.pdb	-0.877766489982605	0.8991199731826782
5dup.pdb	5dup_HL_A_GA157Y.pdb	0.6155049800872803	0.5724999904632568
5dup.pdb	5dup_HL_A_QA158G.pdb	0.166142538189888	1.2664129734039307
5dup.pdb	5dup_HL_A_QA158H.pdb	-0.059210404753685	0.5438200235366821
5dup.pdb	5dup_HL_A_QA158P.pdb	-0.11645185202360153	1.0722830295562744
5fhc.pdb	5fhc_AB_J_SA99G.pdb	0.1481906920671463	-0.2914400100708008
5fhc.pdb	5fhc_AB_J_RA100A.pdb	0.16811884939670563	0.05992000177502632
5fhc.pdb	5fhc_AB_J_RA100H.pdb	-0.07210324704647064	-0.21963000297546387
5fhc.pdb	5fhc_AB_J_RA100I.pdb	-0.08907140791416168	-0.20555999875068665
5fhc.pdb	5fhc_AB_J_SA101H.pdb	-2.175691843032837	-0.8461130261421204
5fhc.pdb	5fhc_AB_J_SA101I.pdb	-2.86249041557312	-1.286313772201538
5fhc.pdb	5fhc_AB_J_SA101K.pdb	-1.7588005065917969	-0.8017200231552124
5fhc.pdb	5fhc_AB_J_TA110P.pdb	0.22121120989322662	-0.5230919718742371
5fhc.pdb	5fhc_AB_J_YB47M.pdb	0.001085132360458374	-0.941087007522583
5fhc.pdb	5fhc_AB_J_YB47T.pdb	-0.19313989579677582	-1.3055411577224731
5fhc.pdb	5fhc_AB_J_AJ25R.pdb	-0.48231780529022217	-0.7709810137748718
5fhc.pdb	5fhc_AB_J_AJ25M.pdb	0.4087229371070862	1.6012799739837646
5fhc.pdb	5fhc_AB_J_IJ26G.pdb	-0.28447091579437256	-1.5193899869918823
5fhc.pdb	5fhc_AB_J_IJ26M.pdb	0.9130599498748779	1.1090199947357178
5fhc.pdb	5fhc_AB_J_IJ26P.pdb	-0.20943118631839752	-1.3449690341949463
5fhc.pdb	5fhc_AB_J_IJ26V.pdb	-0.1253746747970581	-0.5677909851074219
4hc1.pdb	4hc1_MN_B_YM27A.pdb	-0.27515339851379395	-1.1037499904632568
4hc1.pdb	4hc1_MN_B_YM27G.pdb	-0.3166302442550659	-1.406730055809021
4hc1.pdb	4hc1_MN_B_YM27I.pdb	-0.4286288022994995	-1.1518199443817139
4hc1.pdb	4hc1_MN_B_YM27K.pdb	-0.8997390866279602	-1.37568998336792
4hc1.pdb	4hc1_MN_B_YM33P.pdb	-0.5700181126594543	-0.39800000190734863
4hc1.pdb	4hc1_MN_B_YM34M.pdb	-0.5570383667945862	-0.6630899906158447
4hc1.pdb	4hc1_MN_B_YM54S.pdb	-0.787187397480011	-1.3049999475479126
4hc1.pdb	4hc1_MN_B_SM100L.pdb	-1.0181530714035034	-0.6169000267982483
4hc1.pdb	4hc1_MN_B_SM100P.pdb	-0.21227137744426727	0.28949999809265137
4hc1.pdb	4hc1_MN_B_DM101E.pdb	-0.5231881737709045	0.6184999942779541
4hc1.pdb	4hc1_MN_B_SM102Q.pdb	-0.32625842094421387	0.3546999990940094
4hc1.pdb	4hc1_MN_B_RN31M.pdb	-0.03146727383136749	0.4174000024795532
4hc1.pdb	4hc1_MN_B_RN31F.pdb	-0.5628364086151123	-1.029710054397583
4hc1.pdb	4hc1_MN_B_RN31P.pdb	-4.3213324546813965	-2.970360040664673
4hc1.pdb	4hc1_MN_B_NN32Q.pdb	-3.6044087409973145	-2.0765299797058105
4hc1.pdb	4hc1_MN_B_NN32P.pdb	-0.6263915300369263	-2.6394200325012207
4hc1.pdb	4hc1_MN_B_NN32W.pdb	-23.73443031311035	-17.450340270996094
4hc1.pdb	4hc1_MN_B_HN50E.pdb	-1.7747280597686768	-2.73006010055542
4hc1.pdb	4hc1_MN_B_HN50G.pdb	-0.6179274320602417	-2.0127899646759033
4hc1.pdb	4hc1_MN_B_HN50P.pdb	-1.245509386062622	-1.878849983215332
4hc1.pdb	4hc1_MN_B_NN53R.pdb	0.33986926078796387	0.6672000288963318
4hc1.pdb	4hc1_MN_B_NN53I.pdb	-0.19167448580265045	-0.18719999492168427
4hc1.pdb	4hc1_MN_B_NN53M.pdb	-0.0418262779712677	-0.05380000174045563
4hc1.pdb	4hc1_MN_B_NN53T.pdb	0.016223758459091187	-0.8786399960517883
4hc1.pdb	4hc1_MN_B_YN91S.pdb	0.27966010570526123	-1.4415299892425537
4hc1.pdb	4hc1_MN_B_VN92L.pdb	-0.03915037214756012	-0.027000000700354576
4hc1.pdb	4hc1_MN_B_YN96C.pdb	0.3718085289001465	-0.18549999594688416
4hc1.pdb	4hc1_MN_B_YN96G.pdb	0.6193548440933228	-0.3328999876976013
4hc1.pdb	4hc1_MN_B_YN96T.pdb	0.08362288773059845	-1.0781199932098389
4hc1.pdb	4hc1_MN_B_QB29D.pdb	-0.2064957469701767	0.23250000178813934
4hc1.pdb	4hc1_MN_B_QB29S.pdb	-0.18707361817359924	-0.5396000146865845
4hc1.pdb	4hc1_MN_B_QB29Y.pdb	-0.266018271446228	0.5803999900817871
4hc1.pdb	4hc1_MN_B_GB32F.pdb	-5.254025459289551	-5.7175798416137695
4hc1.pdb	4hc1_MN_B_LB33E.pdb	-0.909144937992096	-0.09749999642372131
4hc1.pdb	4hc1_MN_B_LB33F.pdb	-0.12764398753643036	-0.07909999787807465
4hc1.pdb	4hc1_MN_B_LB33T.pdb	-0.38802433013916016	1.917099952697754
4hc1.pdb	4hc1_MN_B_DB34Q.pdb	-1.278092622756958	-1.4326000213623047
4hc1.pdb	4hc1_MN_B_DB34G.pdb	-0.9389176964759827	-0.3531000018119812
4hc1.pdb	4hc1_MN_B_DB34H.pdb	-2.187878131866455	-1.3773800134658813
4hc1.pdb	4hc1_MN_B_DB34T.pdb	-1.235424518585205	-1.74521005153656
4hc1.pdb	4hc1_MN_B_TB35D.pdb	-0.278118371963501	-0.5196999907493591
4hc1.pdb	4hc1_MN_B_SB36A.pdb	-0.2833437919616699	-1.3476200103759766
4hc1.pdb	4hc1_MN_B_SB36H.pdb	-0.4625133275985718	-0.28940001130104065
4hc1.pdb	4hc1_MN_B_SB36F.pdb	-0.22255049645900726	-0.5185999870300293
4hc1.pdb	4hc1_MN_B_GB38C.pdb	-1.5758557319641113	-1.205430030822754
4hc1.pdb	4hc1_MN_B_GB38M.pdb	-1.7940753698349	-1.9645400047302246
4hc1.pdb	4hc1_MN_B_AB39N.pdb	-0.5562105774879456	1.1047999858856201
4hc1.pdb	4hc1_MN_B_AB39D.pdb	-0.5330302715301514	-0.9369900226593018
4hc1.pdb	4hc1_MN_B_VB40C.pdb	-0.6653676629066467	-0.7281799912452698
4hc1.pdb	4hc1_MN_B_QB41G.pdb	0.13508661091327667	-0.6032000184059143
4hc1.pdb	4hc1_MN_B_QB41L.pdb	0.31191253662109375	0.507099986076355
4hc1.pdb	4hc1_MN_B_SB42D.pdb	-0.6074650287628174	1.3838000297546387
4hc1.pdb	4hc1_MN_B_DB43L.pdb	-0.0631009042263031	-1.1845300197601318
4hc1.pdb	4hc1_MN_B_DB43M.pdb	0.43552249670028687	0.30489999055862427
7qbf.pdb	7qbf_B_A_AB21N.pdb	-1.1263525485992432	-0.5407000184059143
7qbf.pdb	7qbf_B_A_AB21G.pdb	-0.3162837028503418	-0.18070000410079956
7qbf.pdb	7qbf_B_A_AB21I.pdb	-4.738376617431641	-3.4286999702453613
7qbf.pdb	7qbf_B_A_AB21F.pdb	-0.5663416981697083	-1.218999981880188
7qbf.pdb	7qbf_B_A_AB21S.pdb	-1.177139401435852	-0.30660000443458557
7qbf.pdb	7qbf_B_A_GB23E.pdb	-33.44340896606445	-25.734119415283203
7qbf.pdb	7qbf_B_A_GB23V.pdb	-19.680099487304688	-14.691980361938477
7qbf.pdb	7qbf_B_A_SB24P.pdb	-2.5648910999298096	-0.8578000068664551
7qbf.pdb	7qbf_B_A_SB24V.pdb	1.1932694911956787	0.4147999882698059
7qbf.pdb	7qbf_B_A_TB25R.pdb	-1.3685202598571777	-2.489799976348877
7qbf.pdb	7qbf_B_A_TB25E.pdb	-1.860758900642395	-3.1124000549316406
7qbf.pdb	7qbf_B_A_FB26M.pdb	0.3197789192199707	0.598800003528595
7qbf.pdb	7qbf_B_A_FB26S.pdb	-0.017746910452842712	-0.43970000743865967
7qbf.pdb	7qbf_B_A_YB29A.pdb	-1.5190218687057495	-3.9988999366760254
7qbf.pdb	7qbf_B_A_YB29N.pdb	-1.9772011041641235	-2.9639999866485596
7qbf.pdb	7qbf_B_A_YB29H.pdb	-1.7004585266113281	-1.7477999925613403
7qbf.pdb	7qbf_B_A_MB31R.pdb	-4.893026828765869	-1.8329999446868896
7qbf.pdb	7qbf_B_A_MB31K.pdb	-1.2556463479995728	-1.9381999969482422
7qbf.pdb	7qbf_B_A_MB31F.pdb	-2.789536952972412	-2.6975998878479004
7qbf.pdb	7qbf_B_A_MB31T.pdb	-0.6037487983703613	-0.8105999827384949
7qbf.pdb	7qbf_B_A_NB94Q.pdb	0.4855641722679138	0.5458999872207642
7qbf.pdb	7qbf_B_A_NB94H.pdb	0.042423561215400696	0.24529999494552612
7qbf.pdb	7qbf_B_A_AB96R.pdb	-0.5435994863510132	-0.020600000396370888
7qbf.pdb	7qbf_B_A_AB96M.pdb	-0.47811925411224365	-0.03229999914765358
7qbf.pdb	7qbf_B_A_AB96V.pdb	-0.44348639249801636	-0.044599998742341995
7qbf.pdb	7qbf_B_A_AB97C.pdb	-0.17081159353256226	0.0005000000237487257
7qbf.pdb	7qbf_B_A_LB105E.pdb	-2.0596046447753906	-2.8642001152038574
7qbf.pdb	7qbf_B_A_LB105G.pdb	-0.5824108123779297	-1.4208999872207642
7qbf.pdb	7qbf_B_A_LB105Y.pdb	-6.044047832489014	-2.9760000705718994
7qbf.pdb	7qbf_B_A_EB108W.pdb	-4.0100932121276855	-4.634900093078613
7qbf.pdb	7qbf_B_A_YB109Q.pdb	-0.2215532511472702	-1.2283999919891357
7qbf.pdb	7qbf_B_A_YB109H.pdb	-0.15519417822360992	-0.22419999539852142
7qbf.pdb	7qbf_B_A_YB111A.pdb	-0.6601155400276184	-1.0408999919891357
7qbf.pdb	7qbf_B_A_YB111I.pdb	-0.1782756894826889	-0.20409999787807465
7qbf.pdb	7qbf_B_A_YB111F.pdb	0.7833597660064697	-0.39649999141693115
7qbf.pdb	7qbf_B_A_YB111W.pdb	0.11814416944980621	-0.7307000160217285
7qbf.pdb	7qbf_B_A_YB111V.pdb	-0.3269762396812439	-0.6448000073432922
7qbf.pdb	7qbf_B_A_YA163P.pdb	-0.39199352264404297	-0.703499972820282
7qbf.pdb	7qbf_B_A_VA165A.pdb	-0.25675714015960693	0.08399999886751175
7qbf.pdb	7qbf_B_A_VA165C.pdb	-0.360275000333786	-0.09539999812841415
7qbf.pdb	7qbf_B_A_VA165F.pdb	-0.37659186124801636	0.5486999750137329
7qbf.pdb	7qbf_B_A_VA165T.pdb	-0.5452237725257874	-0.20630000531673431
7qbf.pdb	7qbf_B_A_PA167M.pdb	-0.5889755487442017	-0.8539999723434448
7qbf.pdb	7qbf_B_A_FA168Q.pdb	-0.9846675395965576	-2.2421000003814697
7qbf.pdb	7qbf_B_A_HA169N.pdb	-0.18497495353221893	-1.0806000232696533
7qbf.pdb	7qbf_B_A_HA169P.pdb	-0.3858824372291565	-1.5923999547958374
7qbf.pdb	7qbf_B_A_HA172E.pdb	-0.35651689767837524	0.3149000108242035
7qbf.pdb	7qbf_B_A_HA172I.pdb	0.069287970662117	0.2345000058412552
7qbf.pdb	7qbf_B_A_HA172T.pdb	-0.20547175407409668	0.22910000383853912
7qbf.pdb	7qbf_B_A_HA172Y.pdb	-0.08999134600162506	0.15680000185966492
7qbf.pdb	7qbf_B_A_GA196L.pdb	-0.42428064346313477	-0.014299999922513962
7qbf.pdb	7qbf_B_A_RA197E.pdb	-0.7132164239883423	-2.3877999782562256
7qbf.pdb	7qbf_B_A_RA197M.pdb	-0.39467376470565796	-1.0176000595092773
7qbf.pdb	7qbf_B_A_RA198P.pdb	-0.4196166396141052	-0.8137999773025513
7qbf.pdb	7qbf_B_A_QA199I.pdb	0.5068483352661133	0.7925999760627747
7qbf.pdb	7qbf_B_A_QA199Y.pdb	0.634672999382019	0.5254999995231628
7qbf.pdb	7qbf_B_A_AA204E.pdb	-5.160690784454346	-1.3949999809265137
7qbf.pdb	7qbf_B_A_AA204F.pdb	-0.7156424522399902	-0.9585000276565552
7qbf.pdb	7qbf_B_A_EA210H.pdb	-0.1686195433139801	-0.6291000247001648
7qbf.pdb	7qbf_B_A_EA210K.pdb	-0.24456463754177094	-0.5246000289916992
7qbf.pdb	7qbf_B_A_EA210Y.pdb	-0.46843183040618896	-1.1471999883651733
6nip.pdb	6nip_HL_Z_SH30H.pdb	-0.16315579414367676	-0.834850013256073
6nip.pdb	6nip_HL_Z_SH30K.pdb	0.1301526576280594	-0.16964000463485718
6nip.pdb	6nip_HL_Z_NH31Q.pdb	-0.2104923576116562	-0.43220001459121704
6nip.pdb	6nip_HL_Z_NH31M.pdb	-0.05720995366573334	-0.5408999919891357
6nip.pdb	6nip_HL_Z_FH101A.pdb	-0.5157178640365601	-0.9952300190925598
6nip.pdb	6nip_HL_Z_FH101N.pdb	-0.9395239949226379	-1.6917699575424194
6nip.pdb	6nip_HL_Z_FH101E.pdb	-0.25282883644104004	-0.5169199705123901
6nip.pdb	6nip_HL_Z_FH101P.pdb	-0.6528099775314331	-1.2028000354766846
6nip.pdb	6nip_HL_Z_NH102D.pdb	-0.6849689483642578	0.004689999856054783
6nip.pdb	6nip_HL_Z_NH102H.pdb	-2.036001682281494	0.9122800230979919
6nip.pdb	6nip_HL_Z_WH103A.pdb	-0.6867995262145996	-2.5143299102783203
6nip.pdb	6nip_HL_Z_WH103N.pdb	-0.9841763973236084	-3.3275599479675293
6nip.pdb	6nip_HL_Z_WH103P.pdb	-0.5779622793197632	-2.1340999603271484
6nip.pdb	6nip_HL_Z_NH104G.pdb	-0.054592832922935486	-0.23916999995708466
6nip.pdb	6nip_HL_Z_NH104P.pdb	-0.6436723470687866	-0.516759991645813
6nip.pdb	6nip_HL_Z_NH104S.pdb	-0.35400328040122986	-0.029239999130368233
6nip.pdb	6nip_HL_Z_DH105G.pdb	-0.4012819528579712	-1.0355499982833862
6nip.pdb	6nip_HL_Z_LL29C.pdb	9.049475193023682e-05	1.41497004032135
6nip.pdb	6nip_HL_Z_GL30I.pdb	-0.443753182888031	-0.08299999684095383
6nip.pdb	6nip_HL_Z_NL32T.pdb	-0.35165178775787354	0.25764000415802
6nip.pdb	6nip_HL_Z_TL33C.pdb	0.14310504496097565	0.11451999843120575
6nip.pdb	6nip_HL_Z_YL50L.pdb	0.023705795407295227	-0.8804600238800049
6nip.pdb	6nip_HL_Z_SL51L.pdb	-3.5882749557495117	-1.3528499603271484
6nip.pdb	6nip_HL_Z_RL54N.pdb	-0.922888994216919	-0.8585500121116638
6nip.pdb	6nip_HL_Z_RL54C.pdb	-0.811198890209198	-0.7196800112724304
6nip.pdb	6nip_HL_Z_RL54H.pdb	-0.9602371454238892	-0.8576700091362
6nip.pdb	6nip_HL_Z_RL54F.pdb	-0.6090183258056641	-0.5014399886131287
6nip.pdb	6nip_HL_Z_KL67F.pdb	-0.8823599815368652	-0.7398899793624878
6nip.pdb	6nip_HL_Z_KL67P.pdb	-0.28612858057022095	-0.10231000185012817
6nip.pdb	6nip_HL_Z_SL68M.pdb	0.47184813022613525	0.35951000452041626
6nip.pdb	6nip_HL_Z_DL69I.pdb	0.5030558109283447	1.5383000373840332
6nip.pdb	6nip_HL_Z_DL69L.pdb	0.2057718187570572	1.2067400217056274
6nip.pdb	6nip_HL_Z_GZ181E.pdb	-0.6207330822944641	0.1823199987411499
6nip.pdb	6nip_HL_Z_GZ181F.pdb	-0.21783243119716644	0.5338000059127808
6nip.pdb	6nip_HL_Z_GZ182D.pdb	-1.5575010776519775	-0.26607000827789307
6nip.pdb	6nip_HL_Z_GZ182T.pdb	-0.8316010236740112	-0.34073999524116516
6nip.pdb	6nip_HL_Z_KZ293H.pdb	0.10218442976474762	-0.447519987821579
6nip.pdb	6nip_HL_Z_KZ293F.pdb	0.07752056419849396	-0.3248800039291382
6nip.pdb	6nip_HL_Z_KZ293Y.pdb	-0.02491059899330139	0.6497600078582764
6nip.pdb	6nip_HL_Z_LZ296R.pdb	-0.14916594326496124	1.3105599880218506
6nip.pdb	6nip_HL_Z_LZ296E.pdb	-0.39438629150390625	0.6928399801254272
6nip.pdb	6nip_HL_Z_LZ296G.pdb	-0.14104263484477997	-0.36733999848365784
6nip.pdb	6nip_HL_Z_LZ296S.pdb	-0.36845195293426514	0.12450999766588211
6nip.pdb	6nip_HL_Z_KZ297C.pdb	0.041489019989967346	-0.06996999680995941
6nip.pdb	6nip_HL_Z_GZ298A.pdb	-0.5306257605552673	-0.46757999062538147
6nip.pdb	6nip_HL_Z_GZ298D.pdb	-1.0937215089797974	-0.8790500164031982
6nip.pdb	6nip_HL_Z_VZ299N.pdb	-0.588469386100769	-1.1038899421691895
6nip.pdb	6nip_HL_Z_VZ299G.pdb	-0.4939836263656616	-1.0284600257873535
6nip.pdb	6nip_HL_Z_SZ300R.pdb	-1.506085991859436	-3.00927996635437
6nip.pdb	6nip_HL_Z_SZ300N.pdb	-1.3735380172729492	-1.3843899965286255
6nip.pdb	6nip_HL_Z_SZ300G.pdb	-0.4148532748222351	0.3120099902153015
6nip.pdb	6nip_HL_Z_SZ302C.pdb	-0.024130389094352722	-0.06421999633312225
6nip.pdb	6nip_HL_Z_SZ302G.pdb	-0.12289567291736603	-0.18546999990940094
6nip.pdb	6nip_HL_Z_SZ302I.pdb	0.2765974998474121	0.9141799807548523
6nip.pdb	6nip_HL_Z_SZ302M.pdb	0.5647674798965454	-0.8438000082969666
6nip.pdb	6nip_HL_Z_TZ331N.pdb	-0.14166496694087982	-0.2677600085735321
6nip.pdb	6nip_HL_Z_TZ331L.pdb	0.22099746763706207	0.8729000091552734
6nip.pdb	6nip_HL_Z_TZ331W.pdb	0.2727903723716736	-0.37957999110221863
6nip.pdb	6nip_HL_Z_DZ332R.pdb	-0.20950812101364136	-0.41273999214172363
6nip.pdb	6nip_HL_Z_DZ332G.pdb	-0.6159511804580688	-0.7626000046730042
6nip.pdb	6nip_HL_Z_DZ332L.pdb	0.8006143569946289	1.9894200563430786
6nip.pdb	6nip_HL_Z_GZ333I.pdb	-0.6064554452896118	-0.37522000074386597
6nip.pdb	6nip_HL_Z_GZ333P.pdb	-0.40065068006515503	-0.1646299958229065
6nip.pdb	6nip_HL_Z_PZ334A.pdb	-0.518094003200531	-0.48521000146865845
6nip.pdb	6nip_HL_Z_PZ334N.pdb	-0.5109798312187195	-2.3523499965667725
6nip.pdb	6nip_HL_Z_PZ334L.pdb	-0.4763339161872864	-2.516429901123047
6nip.pdb	6nip_HL_Z_TZ362R.pdb	-0.115343376994133	-0.13384999334812164
6nip.pdb	6nip_HL_Z_TZ362F.pdb	0.12285937368869781	-0.08530999720096588
6nip.pdb	6nip_HL_Z_TZ362V.pdb	0.03357867896556854	-0.01590000092983246
6nip.pdb	6nip_HL_Z_SZ364C.pdb	-1.1448184251785278	-0.8961300253868103
3j8v.pdb	3j8v_FJ_D_WJ32D.pdb	2.122441291809082	0.8037700057029724
3j8v.pdb	3j8v_FJ_D_WJ32C.pdb	2.308544635772705	1.1952199935913086
3j8v.pdb	3j8v_FJ_D_WJ32L.pdb	2.402959108352661	1.609779953956604
3j8v.pdb	3j8v_FJ_D_WJ92A.pdb	4.653417587280273	3.08774995803833
3j8v.pdb	3j8v_FJ_D_WJ92C.pdb	4.531762599945068	3.0650699138641357
3j8v.pdb	3j8v_FJ_D_GF52R.pdb	0.1414334923028946	4.551159858703613
3j8v.pdb	3j8v_FJ_D_GF52N.pdb	-0.38979268074035645	2.449429988861084
3j8v.pdb	3j8v_FJ_D_KF72F.pdb	2.4302759170532227	3.98009991645813
3j8v.pdb	3j8v_FJ_D_DF101H.pdb	0.029653742909431458	-0.012839999981224537
3j8v.pdb	3j8v_FJ_D_DF101W.pdb	0.5247304439544678	1.0106500387191772
3j8v.pdb	3j8v_FJ_D_YF105T.pdb	-0.17143099009990692	0.06491000205278397
3j8v.pdb	3j8v_FJ_D_ND119C.pdb	0.13330058753490448	0.01809000037610531
3j8v.pdb	3j8v_FJ_D_ND119E.pdb	-0.28623533248901367	-0.02800999954342842
3j8v.pdb	3j8v_FJ_D_QD162P.pdb	1.8993422985076904	2.8055999279022217
3j8v.pdb	3j8v_FJ_D_SD261N.pdb	-0.6356791257858276	0.04413999989628792
3j8v.pdb	3j8v_FJ_D_SD261I.pdb	-2.685976982116699	-0.7556399703025818
3j8v.pdb	3j8v_FJ_D_SD261F.pdb	-2.9553024768829346	-2.201479911804199
3j8v.pdb	3j8v_FJ_D_GD262A.pdb	-0.2723943591117859	-0.17472000420093536
3j8v.pdb	3j8v_FJ_D_GD262I.pdb	-0.4342151880264282	-1.3511099815368652
3j8v.pdb	3j8v_FJ_D_GD262K.pdb	-0.38469481468200684	-1.517799973487854
3kj6.pdb	3kj6_HL_A_YL32A.pdb	-0.9904826283454895	-2.1489999294281006
3kj6.pdb	3kj6_HL_A_YL32C.pdb	-1.0784482955932617	-1.905400037765503
3kj6.pdb	3kj6_HL_A_YL32L.pdb	-0.8453342914581299	-1.0615999698638916
3kj6.pdb	3kj6_HL_A_YL32M.pdb	-0.44916433095932007	-0.9337000250816345
3kj6.pdb	3kj6_HL_A_YL32F.pdb	-0.7077299356460571	-0.5426999926567078
3kj6.pdb	3kj6_HL_A_YL49N.pdb	-0.9749317169189453	-1.5782999992370605
3kj6.pdb	3kj6_HL_A_YL49P.pdb	-0.2577245831489563	-1.1367000341415405
3kj6.pdb	3kj6_HL_A_RL50V.pdb	-0.7589746713638306	-0.6654000282287598
3kj6.pdb	3kj6_HL_A_YL91N.pdb	-1.3894519805908203	-3.1500000953674316
3kj6.pdb	3kj6_HL_A_YL91C.pdb	-1.1922053098678589	-2.505199909210205
3kj6.pdb	3kj6_HL_A_YL91T.pdb	-1.4873405694961548	-3.656399965286255
3kj6.pdb	3kj6_HL_A_DL92F.pdb	-0.2229342758655548	-0.5325000286102295
3kj6.pdb	3kj6_HL_A_EL93N.pdb	-0.29589518904685974	-0.2870999872684479
3kj6.pdb	3kj6_HL_A_EL93F.pdb	-0.06604009866714478	-0.3677999973297119
3kj6.pdb	3kj6_HL_A_EL93W.pdb	-0.05943666398525238	-0.15479999780654907
3kj6.pdb	3kj6_HL_A_YL96I.pdb	-1.180546760559082	-0.19660000503063202
3kj6.pdb	3kj6_HL_A_YL96F.pdb	-0.49698764085769653	0.09229999780654907
3kj6.pdb	3kj6_HL_A_YL96W.pdb	-0.4929203987121582	-0.3082999885082245
3kj6.pdb	3kj6_HL_A_DH31C.pdb	0.1748039871454239	0.5367000102996826
3kj6.pdb	3kj6_HL_A_DH31E.pdb	0.22438494861125946	0.657800018787384
3kj6.pdb	3kj6_HL_A_DH31I.pdb	0.17269925773143768	0.4941999912261963
3kj6.pdb	3kj6_HL_A_DH31L.pdb	0.3447824716567993	1.0254000425338745
3kj6.pdb	3kj6_HL_A_DH31Y.pdb	0.16627727448940277	0.5442000031471252
3kj6.pdb	3kj6_HL_A_DH31V.pdb	0.17455877363681793	0.5023999810218811
3kj6.pdb	3kj6_HL_A_YH32D.pdb	-0.0040466636419296265	-1.0058000087738037
3kj6.pdb	3kj6_HL_A_YH32C.pdb	0.40428072214126587	-0.4480000138282776
3kj6.pdb	3kj6_HL_A_YH32H.pdb	0.412475049495697	-1.3545000553131104
[truncated: 92,273 more rows]
