# Supplementary material for: Investigating the volume and diversity of data needed for generalizable antibody–antigen ΔΔG prediction
Source: Nat Comput Sci. 2025 Jul 8;5(8):635–47. doi: 10.1038/s43588-025-00823-8 (PMC12374841; doi:10.1038/s43588-025-00823-8)
Supplement: Supplementary file 6 — Unprocessed Graphinity model predictions and true values for synthetic ΔΔG values. [file 43588_2025_823_MOESM6_ESM.zip › Figure4/Figure4a-Graphinity_Predictions-Synthetic_FoldX_ddG_942723-10FoldCV_CDR_SeqId/Graphinity_predictions_test-Foldx_ddG_942723-random-fold7.csv]

wt_pdb	mut_pdb	pred_score	true_label
7epx.pdb	7epx_HL_A_DH29K.pdb	-0.25176122784614563	0.35686999559402466
7epx.pdb	7epx_HL_A_DH29W.pdb	-0.7160194516181946	0.4547699987888336
7epx.pdb	7epx_HL_A_YH101R.pdb	-0.8831796646118164	1.4511899948120117
7epx.pdb	7epx_HL_A_YH101N.pdb	-0.6757299900054932	-0.688319981098175
7epx.pdb	7epx_HL_A_YH101D.pdb	-0.3945074677467346	-0.2926799952983856
7epx.pdb	7epx_HL_A_YH101K.pdb	-1.0497610569000244	0.7798399925231934
7epx.pdb	7epx_HL_A_YH101M.pdb	-0.24266481399536133	-0.029570000246167183
7epx.pdb	7epx_HL_A_VH106H.pdb	-0.5555045008659363	-0.9361500144004822
7epx.pdb	7epx_HL_A_FH107N.pdb	-0.8924188613891602	-2.3921759128570557
7epx.pdb	7epx_HL_A_NH108E.pdb	-0.5475865602493286	-0.46597999334335327
7epx.pdb	7epx_HL_A_NH108H.pdb	-0.09271146357059479	0.2549099922180176
7epx.pdb	7epx_HL_A_NH108F.pdb	0.07580739259719849	1.503999948501587
7epx.pdb	7epx_HL_A_YH109C.pdb	-1.4612823724746704	-2.5982909202575684
7epx.pdb	7epx_HL_A_YH109G.pdb	-1.751888394355774	-3.029033899307251
7epx.pdb	7epx_HL_A_EH110D.pdb	0.09002655744552612	0.32006001472473145
7epx.pdb	7epx_HL_A_EH110C.pdb	0.5759679675102234	0.4599500000476837
7epx.pdb	7epx_HL_A_EH110L.pdb	0.9336743354797363	0.6021599769592285
7epx.pdb	7epx_HL_A_SL30G.pdb	0.16299721598625183	0.2741299867630005
7epx.pdb	7epx_HL_A_SL30I.pdb	0.1162530779838562	1.3584200143814087
7epx.pdb	7epx_HL_A_SL30L.pdb	0.34648996591567993	1.6815799474716187
7epx.pdb	7epx_HL_A_NL31E.pdb	-1.2820713520050049	0.4420500099658966
7epx.pdb	7epx_HL_A_KL66N.pdb	-0.14643070101737976	-0.46408000588417053
7epx.pdb	7epx_HL_A_KL66H.pdb	-0.42021918296813965	-0.43340998888015747
7epx.pdb	7epx_HL_A_KL66F.pdb	-0.42346471548080444	-0.11631999909877777
7epx.pdb	7epx_HL_A_KL66S.pdb	-0.1586533635854721	-0.36243000626564026
7epx.pdb	7epx_HL_A_YA291D.pdb	-1.0524647235870361	-1.2060500383377075
7epx.pdb	7epx_HL_A_YA291S.pdb	-0.7109036445617676	-1.4588299989700317
7epx.pdb	7epx_HL_A_NA292M.pdb	0.12322470545768738	1.0266000032424927
7epx.pdb	7epx_HL_A_NA292F.pdb	-0.11140604317188263	0.5266600251197815
7epx.pdb	7epx_HL_A_NA292P.pdb	-0.08348384499549866	0.1123099997639656
7epx.pdb	7epx_HL_A_NA292S.pdb	-0.19245165586471558	0.11688999831676483
7epx.pdb	7epx_HL_A_FA296S.pdb	-0.5946758389472961	-0.920229971408844
7epx.pdb	7epx_HL_A_SA297A.pdb	0.06454244256019592	-0.18397000432014465
7epx.pdb	7epx_HL_A_SA297I.pdb	0.25708451867103577	0.5749899744987488
7epx.pdb	7epx_HL_A_SA297F.pdb	0.19065207242965698	0.586430013179779
7epx.pdb	7epx_HL_A_TA298N.pdb	-1.497069239616394	-1.6375600099563599
7epx.pdb	7epx_HL_A_TA298H.pdb	-0.5087624788284302	-1.8522499799728394
7epx.pdb	7epx_HL_A_CA301G.pdb	0.1366419494152069	-0.04747999832034111
7epx.pdb	7epx_HL_A_CA301V.pdb	0.11073905229568481	-0.01205000001937151
7epx.pdb	7epx_HL_A_VA329R.pdb	-0.7499657869338989	-1.1254099607467651
7epx.pdb	7epx_HL_A_VA329Q.pdb	-0.5381697416305542	-0.7219399809837341
7epx.pdb	7epx_HL_A_RA330Y.pdb	0.18475928902626038	0.5748900175094604
7epx.pdb	7epx_HL_A_GA424R.pdb	-0.36385899782180786	0.8568699955940247
7epx.pdb	7epx_HL_A_GA424C.pdb	-0.12845081090927124	0.06958000361919403
7epx.pdb	7epx_HL_A_GA424H.pdb	0.8095303773880005	2.8918299674987793
7epx.pdb	7epx_HL_A_GA424K.pdb	-0.4272516369819641	0.6774100065231323
7epx.pdb	7epx_HL_A_VA425G.pdb	0.08098205924034119	0.5785599946975708
7epx.pdb	7epx_HL_A_VA425K.pdb	0.3159474730491638	0.9117699861526489
7epx.pdb	7epx_HL_A_GA426K.pdb	-0.3733530044555664	-0.22105999290943146
7epx.pdb	7epx_HL_A_YA430E.pdb	-0.44930917024612427	-0.8434600234031677
7epx.pdb	7epx_HL_A_YA430H.pdb	-0.14781711995601654	-0.3834199905395508
7epx.pdb	7epx_HL_A_YA430F.pdb	0.02584695816040039	0.17374999821186066
7qez.pdb	7qez_HL_A_TH31I.pdb	0.058678895235061646	0.7795600295066833
7qez.pdb	7qez_HL_A_AH33I.pdb	-1.515765905380249	-2.810529947280884
7qez.pdb	7qez_HL_A_WH50E.pdb	-0.2375784069299698	-1.2845300436019897
7qez.pdb	7qez_HL_A_WH50V.pdb	-0.06195884943008423	-1.1712199449539185
7qez.pdb	7qez_HL_A_GH54A.pdb	-1.9875926971435547	-1.6521600484848022
7qez.pdb	7qez_HL_A_GH54R.pdb	-4.3517303466796875	-5.879730224609375
7qez.pdb	7qez_HL_A_GH54F.pdb	-16.338254928588867	-14.67156982421875
7qez.pdb	7qez_HL_A_SH55Y.pdb	-3.9568605422973633	-2.235909938812256
7qez.pdb	7qez_HL_A_PH99R.pdb	-2.090003490447998	-2.96016001701355
7qez.pdb	7qez_HL_A_PH99Q.pdb	0.36190611124038696	0.8733599781990051
7qez.pdb	7qez_HL_A_PH99K.pdb	0.7243829965591431	2.6552600860595703
7qez.pdb	7qez_HL_A_CH106F.pdb	-0.9303418397903442	-0.8667799830436707
7qez.pdb	7qez_HL_A_CH106W.pdb	-5.452084541320801	-4.432509899139404
7qez.pdb	7qez_HL_A_LH107T.pdb	0.04050499200820923	0.20535999536514282
7qez.pdb	7qez_HL_A_LH107W.pdb	-0.3517366647720337	0.13726000487804413
7qez.pdb	7qez_HL_A_LH107Y.pdb	-0.028872042894363403	0.07371000200510025
7qez.pdb	7qez_HL_A_DH108Q.pdb	-1.3609553575515747	-0.8667700290679932
7qez.pdb	7qez_HL_A_DH108I.pdb	-1.0517804622650146	-0.12604999542236328
7qez.pdb	7qez_HL_A_GH109E.pdb	-1.4655652046203613	-0.19227999448776245
7qez.pdb	7qez_HL_A_GH109P.pdb	-0.9059303998947144	-0.07887999713420868
7qez.pdb	7qez_HL_A_GH109Y.pdb	-1.1737970113754272	-0.16198000311851501
7qez.pdb	7qez_HL_A_FH110E.pdb	-0.5871989727020264	-0.7562599778175354
7qez.pdb	7qez_HL_A_FH110Y.pdb	-0.5164844989776611	-0.21602000296115875
7qez.pdb	7qez_HL_A_SL32R.pdb	0.08656710386276245	0.8629599809646606
7qez.pdb	7qez_HL_A_LA123E.pdb	-1.516632318496704	-0.5113000273704529
7qez.pdb	7qez_HL_A_LA123K.pdb	-1.1755287647247314	-1.31905996799469
7qez.pdb	7qez_HL_A_LA123S.pdb	-0.4804268181324005	-0.5772799849510193
7qez.pdb	7qez_HL_A_FA124C.pdb	-0.2704419493675232	-1.637910008430481
7qez.pdb	7qez_HL_A_FA124H.pdb	-0.4018048644065857	-1.1068799495697021
7qez.pdb	7qez_HL_A_YA141R.pdb	-0.6148293018341064	-0.5128899812698364
7qez.pdb	7qez_HL_A_AA143C.pdb	-0.21986693143844604	0.3868600130081177
7qez.pdb	7qez_HL_A_GA144E.pdb	-2.622152090072632	-4.7052998542785645
7qez.pdb	7qez_HL_A_GA144W.pdb	-2.38067364692688	-4.463500022888184
7qez.pdb	7qez_HL_A_SA145H.pdb	-0.11909110099077225	0.0044200001284480095
7qez.pdb	7qez_HL_A_TA146D.pdb	-0.21362970769405365	-1.1971800327301025
7qez.pdb	7qez_HL_A_TA146E.pdb	-0.23181140422821045	-1.4186400175094604
7qez.pdb	7qez_HL_A_TA146P.pdb	-0.9647876024246216	-1.6189299821853638
7qez.pdb	7qez_HL_A_GA153R.pdb	-0.17016300559043884	0.544160008430481
7qez.pdb	7qez_HL_A_GA153C.pdb	-0.22848248481750488	0.8619599938392639
7qez.pdb	7qez_HL_A_GA153K.pdb	0.04389902949333191	0.3820599913597107
7qez.pdb	7qez_HL_A_GA153P.pdb	-0.4829607605934143	0.360260009765625
7qez.pdb	7qez_HL_A_FA154K.pdb	-1.2666749954223633	-3.4756100177764893
7qez.pdb	7qez_HL_A_FA154T.pdb	-1.266690969467163	-3.550189971923828
7qez.pdb	7qez_HL_A_NA155R.pdb	-3.2668721675872803	-1.9718799591064453
7qez.pdb	7qez_HL_A_NA155P.pdb	-0.19265803694725037	-3.3432400226593018
7qez.pdb	7qez_HL_A_YA157D.pdb	-0.9581731557846069	-2.749579906463623
7qez.pdb	7qez_HL_A_YA157L.pdb	-0.07929664850234985	-0.7383800148963928
7qez.pdb	7qez_HL_A_YA157S.pdb	-0.8636842370033264	-2.1665101051330566
7qez.pdb	7qez_HL_A_YA157T.pdb	-0.7343733310699463	-1.489609956741333
7qez.pdb	7qez_HL_A_QA161L.pdb	-0.3342602550983429	0.39146000146865845
7qez.pdb	7qez_HL_A_QA161M.pdb	-0.20811258256435394	0.42476001381874084
7qez.pdb	7qez_HL_A_QA161S.pdb	-0.61421799659729	0.1268099993467331
7qez.pdb	7qez_HL_A_QA161W.pdb	-0.18523629009723663	0.615559995174408
7qf0.pdb	7qf0_HL_A_VH2D.pdb	-1.0539458990097046	-0.8482000231742859
7qf0.pdb	7qf0_HL_A_VH2C.pdb	-0.7539536356925964	-0.3955000042915344
7qf0.pdb	7qf0_HL_A_VH2G.pdb	-0.6143163442611694	-0.6144999861717224
7qf0.pdb	7qf0_HL_A_VH2I.pdb	0.14268004894256592	0.20589999854564667
7qf0.pdb	7qf0_HL_A_VH2P.pdb	-0.4995083808898926	-0.6118999719619751
7qf0.pdb	7qf0_HL_A_VH2S.pdb	-0.6093637943267822	-0.6542999744415283
7qf0.pdb	7qf0_HL_A_VH2Y.pdb	-0.16833335161209106	0.6251000165939331
7qf0.pdb	7qf0_HL_A_GH26F.pdb	-5.177405834197998	-4.925000190734863
7qf0.pdb	7qf0_HL_A_FH27L.pdb	0.4174172878265381	0.4562000036239624
7qf0.pdb	7qf0_HL_A_FH27K.pdb	-0.07332172989845276	0.0430000014603138
7qf0.pdb	7qf0_HL_A_TH28N.pdb	-0.42853477597236633	0.06340000033378601
7qf0.pdb	7qf0_HL_A_TH28G.pdb	0.10078418254852295	-0.1589999943971634
7qf0.pdb	7qf0_HL_A_RH31P.pdb	-0.30219078063964844	-0.8238999843597412
7qf0.pdb	7qf0_HL_A_RH31S.pdb	-0.8367152810096741	-1.6060999631881714
7qf0.pdb	7qf0_HL_A_NH32H.pdb	-4.967175483703613	-6.980370044708252
7qf0.pdb	7qf0_HL_A_NH32L.pdb	-1.0650274753570557	-1.5130000114440918
7qf0.pdb	7qf0_HL_A_NH32F.pdb	-8.883224487304688	-8.84613037109375
7qf0.pdb	7qf0_HL_A_YH33E.pdb	-1.743584394454956	-3.195199966430664
7qf0.pdb	7qf0_HL_A_YH33L.pdb	-1.5272279977798462	-2.600600004196167
7qf0.pdb	7qf0_HL_A_YH52M.pdb	-0.009394437074661255	-1.405900001525879
7qf0.pdb	7qf0_HL_A_SH53C.pdb	-0.9196854829788208	-0.5242999792098999
7qf0.pdb	7qf0_HL_A_SH53E.pdb	-1.7755777835845947	0.5277000069618225
7qf0.pdb	7qf0_HL_A_SH53T.pdb	-0.29149988293647766	-0.5807999968528748
7qf0.pdb	7qf0_HL_A_GH54N.pdb	0.46749114990234375	0.7211999893188477
7qf0.pdb	7qf0_HL_A_GH54F.pdb	-14.486005783081055	-10.466010093688965
7qf0.pdb	7qf0_HL_A_SH56N.pdb	-6.114165782928467	-4.801499843597412
7qf0.pdb	7qf0_HL_A_SH56Q.pdb	-2.3679683208465576	-3.5655999183654785
7qf0.pdb	7qf0_HL_A_SH56W.pdb	-6.256896018981934	-7.814000129699707
7qf0.pdb	7qf0_HL_A_FH58Q.pdb	0.09544682502746582	-0.5799999833106995
7qf0.pdb	7qf0_HL_A_FH58G.pdb	0.3082329034805298	-0.37229999899864197
7qf0.pdb	7qf0_HL_A_FH58L.pdb	-0.3124147951602936	-0.5551000237464905
7qf0.pdb	7qf0_HL_A_FH58K.pdb	0.21723335981369019	0.4968000054359436
7qf0.pdb	7qf0_HL_A_FH58S.pdb	0.10141932964324951	-0.7360000014305115
7qf0.pdb	7qf0_HL_A_DH100C.pdb	0.3170287609100342	-2.3303000926971436
7qf0.pdb	7qf0_HL_A_DH100Q.pdb	-0.4122701585292816	-2.253499984741211
7qf0.pdb	7qf0_HL_A_DH100M.pdb	0.040863871574401855	-1.9500999450683594
7qf0.pdb	7qf0_HL_A_YH101N.pdb	-0.636963963508606	-1.6366000175476074
7qf0.pdb	7qf0_HL_A_YH101G.pdb	-0.5610545873641968	-1.941100001335144
7qf0.pdb	7qf0_HL_A_YH102P.pdb	-0.28831496834754944	-2.296600103378296
7qf0.pdb	7qf0_HL_A_YH102S.pdb	-0.2828352451324463	-1.9036999940872192
7qf0.pdb	7qf0_HL_A_YH102V.pdb	0.11543703079223633	-1.0750000476837158
7qf0.pdb	7qf0_HL_A_IL2A.pdb	-0.1906723976135254	-0.8920000195503235
7qf0.pdb	7qf0_HL_A_IL2N.pdb	-0.2177785187959671	-0.44130000472068787
7qf0.pdb	7qf0_HL_A_QL27R.pdb	-0.20606741309165955	0.1005999967455864
7qf0.pdb	7qf0_HL_A_QL27E.pdb	-0.1608940064907074	0.07729999721050262
7qf0.pdb	7qf0_HL_A_QL27V.pdb	0.12082329392433167	0.07119999825954437
7qf0.pdb	7qf0_HL_A_GL28P.pdb	-10.517230987548828	-6.6420698165893555
7qf0.pdb	7qf0_HL_A_GL28Y.pdb	-21.55838394165039	-16.513717651367188
7qf0.pdb	7qf0_HL_A_GL28V.pdb	-10.092086791992188	-9.632499694824219
7qf0.pdb	7qf0_HL_A_SL67I.pdb	0.2631862163543701	-0.21699999272823334
7qf0.pdb	7qf0_HL_A_SL67F.pdb	0.017799749970436096	-0.21719999611377716
7qf0.pdb	7qf0_HL_A_RL90N.pdb	-0.10297313332557678	-0.9185000061988831
7qf0.pdb	7qf0_HL_A_RL90L.pdb	-0.13434898853302002	-0.39500001072883606
7qf0.pdb	7qf0_HL_A_RL90P.pdb	0.055599063634872437	-0.9581000208854675
7qf0.pdb	7qf0_HL_A_RL90T.pdb	-0.4196915626525879	-1.0573999881744385
7qf0.pdb	7qf0_HL_A_DL92L.pdb	-1.948589563369751	-4.293499946594238
7qf0.pdb	7qf0_HL_A_DL92S.pdb	-1.733782172203064	-3.4979000091552734
7qf0.pdb	7qf0_HL_A_RA70A.pdb	-1.0663697719573975	-2.921799898147583
7qf0.pdb	7qf0_HL_A_RA70H.pdb	-1.471105933189392	-2.7058000564575195
7qf0.pdb	7qf0_HL_A_RA70M.pdb	-1.2898887395858765	-2.454200029373169
7qf0.pdb	7qf0_HL_A_QA76P.pdb	-0.311459481716156	-0.38670000433921814
7qf0.pdb	7qf0_HL_A_QA76W.pdb	-0.4045019745826721	1.1669000387191772
7qf0.pdb	7qf0_HL_A_TA82F.pdb	1.4758208990097046	0.958899974822998
7qf0.pdb	7qf0_HL_A_TA82S.pdb	0.19496530294418335	0.3001999855041504
7qf0.pdb	7qf0_HL_A_TA82W.pdb	0.2777235507965088	0.28999999165534973
7qf0.pdb	7qf0_HL_A_GA83D.pdb	-2.6063992977142334	-4.791200160980225
7qf0.pdb	7qf0_HL_A_GA83T.pdb	-0.5466356873512268	-2.3659000396728516
7qf0.pdb	7qf0_HL_A_KA84D.pdb	-0.7879309058189392	-4.016499996185303
7qf0.pdb	7qf0_HL_A_KA84I.pdb	-0.8097040057182312	-1.6685999631881714
7qf0.pdb	7qf0_HL_A_KA84V.pdb	-0.8539143800735474	-1.7649999856948853
7qf0.pdb	7qf0_HL_A_YA88H.pdb	-0.8883983492851257	-1.812600016593933
7qf0.pdb	7qf0_HL_A_YA88F.pdb	-0.1776781678199768	-0.351500004529953
7qf0.pdb	7qf0_HL_A_YA88T.pdb	-0.2806716561317444	-1.6800999641418457
7qf0.pdb	7qf0_HL_A_YA120C.pdb	0.2402101755142212	-2.000999927520752
7qf0.pdb	7qf0_HL_A_YA120K.pdb	0.14216426014900208	-0.8367999792098999
7qf0.pdb	7qf0_HL_A_LA122P.pdb	-0.7597392797470093	-1.877500057220459
7qf0.pdb	7qf0_HL_A_LA122S.pdb	-0.49477314949035645	-1.9091999530792236
7qf0.pdb	7qf0_HL_A_RA124N.pdb	-0.19443866610527039	0.1290999948978424
7qf0.pdb	7qf0_HL_A_RA124W.pdb	-0.005820736289024353	0.08009999990463257
7qf0.pdb	7qf0_HL_A_KA125D.pdb	-0.3095322549343109	1.4026999473571777
7qf0.pdb	7qf0_HL_A_NA127E.pdb	-0.3999268412590027	0.3921000063419342
7qf0.pdb	7qf0_HL_A_YA140W.pdb	-0.6223032474517822	-0.7559000253677368
7qf0.pdb	7qf0_HL_A_QA141R.pdb	-0.3074415326118469	-1.179900050163269
7qf0.pdb	7qf0_HL_A_QA141C.pdb	-0.42327600717544556	-0.8823000192642212
7qf0.pdb	7qf0_HL_A_QA141H.pdb	-0.1850949227809906	-1.2506999969482422
7qf0.pdb	7qf0_HL_A_QA141V.pdb	-0.21799981594085693	-0.6031000018119812
7qf0.pdb	7qf0_HL_A_AA142N.pdb	-0.9592411518096924	-0.03999999910593033
7qf0.pdb	7qf0_HL_A_AA142P.pdb	-1.1882585287094116	-0.6186000108718872
7qf0.pdb	7qf0_HL_A_AA142S.pdb	-0.656889796257019	-0.33469998836517334
7qf0.pdb	7qf0_HL_A_EA151G.pdb	-0.02378910779953003	-0.698199987411499
7qf0.pdb	7qf0_HL_A_FA153Q.pdb	-1.3509149551391602	-1.3765000104904175
7qf0.pdb	7qf0_HL_A_FA153H.pdb	-1.5306262969970703	-1.4210000038146973
7qf0.pdb	7qf0_HL_A_NA154A.pdb	-1.219848871231079	-3.7685000896453857
7qf0.pdb	7qf0_HL_A_NA154R.pdb	-1.9687138795852661	-4.295899868011475
7qf0.pdb	7qf0_HL_A_NA154Q.pdb	-3.021519422531128	-4.46750020980835
7qf0.pdb	7qf0_HL_A_QA160D.pdb	-0.356502890586853	-2.9583001136779785
7qf0.pdb	7qf0_HL_A_QA160T.pdb	-0.16236472129821777	-1.0264999866485596
7qf0.pdb	7qf0_HL_A_YA162A.pdb	0.6474595069885254	0.0731000006198883
7qf0.pdb	7qf0_HL_A_QA165R.pdb	-0.5415669679641724	0.7348999977111816
7qf0.pdb	7qf0_HL_A_QA165N.pdb	-0.3249971866607666	0.17010000348091125
7qf0.pdb	7qf0_HL_A_QA165H.pdb	-0.9983408451080322	0.8313000202178955
7qf0.pdb	7qf0_HL_A_TA167A.pdb	-0.03140367567539215	0.24250000715255737
7qf0.pdb	7qf0_HL_A_TA167D.pdb	-0.3269483745098114	0.28279998898506165
7qf0.pdb	7qf0_HL_A_NA168Q.pdb	-0.9168280959129333	0.6722000241279602
7qf0.pdb	7qf0_HL_A_NA168Y.pdb	-11.218799591064453	-8.367030143737793
7qf0.pdb	7qf0_HL_A_GA169T.pdb	-1.8739511966705322	-0.8066999912261963
7qf0.pdb	7qf0_HL_A_YA172R.pdb	-1.9656535387039185	-3.0348000526428223
6fe4.pdb	6fe4_F_A_YF33H.pdb	-0.37323999404907227	-2.5982000827789307
6fe4.pdb	6fe4_F_A_YF33S.pdb	0.2176317274570465	-1.3335200548171997
6fe4.pdb	6fe4_F_A_PF45C.pdb	-0.5467684268951416	-0.6188300251960754
6fe4.pdb	6fe4_F_A_EF46K.pdb	0.1394224762916565	1.1965099573135376
6fe4.pdb	6fe4_F_A_WF47I.pdb	-1.0906662940979004	-1.2632800340652466
6fe4.pdb	6fe4_F_A_WF47M.pdb	0.4210593104362488	-0.3896700143814087
6fe4.pdb	6fe4_F_A_WF47S.pdb	-0.8347276449203491	-1.397779941558838
6fe4.pdb	6fe4_F_A_WF47V.pdb	-0.5293267369270325	-0.617389976978302
6fe4.pdb	6fe4_F_A_NF52H.pdb	-0.44426271319389343	-0.04033999890089035
6fe4.pdb	6fe4_F_A_NF52I.pdb	0.06437629461288452	0.8389400243759155
6fe4.pdb	6fe4_F_A_NF52S.pdb	0.2113293707370758	0.5921400189399719
6fe4.pdb	6fe4_F_A_GF57R.pdb	-1.6766818761825562	-1.9889600276947021
6fe4.pdb	6fe4_F_A_GF57E.pdb	-2.1103811264038086	-1.7938100099563599
6fe4.pdb	6fe4_F_A_GF57V.pdb	-1.7904468774795532	-2.0533199310302734
6fe4.pdb	6fe4_F_A_GF101N.pdb	-0.6166092753410339	-1.513260006904602
6fe4.pdb	6fe4_F_A_GF101E.pdb	-0.8289659023284912	-1.457610011100769
6fe4.pdb	6fe4_F_A_GF101V.pdb	-0.8137849569320679	-2.1718900203704834
6fe4.pdb	6fe4_F_A_GF102W.pdb	0.30570101737976074	1.5985100269317627
6fe4.pdb	6fe4_F_A_RF104D.pdb	-0.008089989423751831	-0.5073300004005432
6fe4.pdb	6fe4_F_A_RF104F.pdb	0.3543674945831299	0.5520399808883667
6fe4.pdb	6fe4_F_A_RF104Y.pdb	0.07193371653556824	0.23160000145435333
6fe4.pdb	6fe4_F_A_NA14G.pdb	-0.17729900777339935	0.3500399887561798
6fe4.pdb	6fe4_F_A_DA16C.pdb	-0.3697037696838379	-2.503230094909668
6fe4.pdb	6fe4_F_A_DA16F.pdb	-5.274789333343506	-5.1427001953125
6fe4.pdb	6fe4_F_A_DA17H.pdb	-0.15591776371002197	-0.22200000286102295
6fe4.pdb	6fe4_F_A_DA17L.pdb	0.5538113713264465	0.07413999736309052
6fe4.pdb	6fe4_F_A_DA17F.pdb	-0.6423235535621643	-0.1434600055217743
6fe4.pdb	6fe4_F_A_TA18H.pdb	-2.0869345664978027	-7.192890167236328
6fe4.pdb	6fe4_F_A_TA18V.pdb	-1.0947262048721313	-2.1956300735473633
6fe4.pdb	6fe4_F_A_WA29F.pdb	-1.4971781969070435	-1.682860016822815
6fe4.pdb	6fe4_F_A_SA31C.pdb	-0.13103964924812317	-0.2100600004196167
6fe4.pdb	6fe4_F_A_SA31E.pdb	-2.1367478370666504	-1.5948200225830078
6fe4.pdb	6fe4_F_A_SA31I.pdb	-0.3419152498245239	-2.4463698863983154
6fe4.pdb	6fe4_F_A_SA31M.pdb	0.5858935117721558	0.6377999782562256
6fe4.pdb	6fe4_F_A_SA31V.pdb	-1.6053556203842163	-1.8244999647140503
6fe4.pdb	6fe4_F_A_RA32S.pdb	-0.9314625263214111	-1.0966700315475464
6fe4.pdb	6fe4_F_A_TA55C.pdb	0.5948439240455627	-0.4485599994659424
6fe4.pdb	6fe4_F_A_TA55H.pdb	-6.218932628631592	-3.8596301078796387
6fe4.pdb	6fe4_F_A_EA57W.pdb	-0.10279569029808044	0.044530000537633896
6fe4.pdb	6fe4_F_A_SA58I.pdb	-1.7260541915893555	-1.437399983406067
6fe4.pdb	6fe4_F_A_SA60R.pdb	-2.350041627883911	-3.5594799518585205
6fe4.pdb	6fe4_F_A_SA60E.pdb	-3.4545679092407227	-3.6435699462890625
6fe4.pdb	6fe4_F_A_SA60V.pdb	-0.576753556728363	0.07814999669790268
6fe4.pdb	6fe4_F_A_FA62E.pdb	0.3224681615829468	0.13899999856948853
7jmo.pdb	7jmo_HL_A_VH2E.pdb	-0.4021359086036682	-0.42969998717308044
7jmo.pdb	7jmo_HL_A_GH26E.pdb	-0.5637266635894775	-1.107200026512146
7jmo.pdb	7jmo_HL_A_GH26W.pdb	-4.37338924407959	-3.160799980163574
7jmo.pdb	7jmo_HL_A_FH27H.pdb	-0.0822519063949585	-0.14399999380111694
7jmo.pdb	7jmo_HL_A_FH27W.pdb	-0.296680212020874	-0.36550000309944153
7jmo.pdb	7jmo_HL_A_TH28R.pdb	0.08763998746871948	0.32179999351501465
7jmo.pdb	7jmo_HL_A_TH28D.pdb	-0.04322543740272522	0.42989999055862427
7jmo.pdb	7jmo_HL_A_TH28E.pdb	-0.13101321458816528	0.3158999979496002
7jmo.pdb	7jmo_HL_A_SH31F.pdb	-0.142518550157547	-1.510200023651123
7jmo.pdb	7jmo_HL_A_SH31T.pdb	-0.07259756326675415	0.6126000285148621
7jmo.pdb	7jmo_HL_A_SH31W.pdb	-1.4882681369781494	-2.205399990081787
7jmo.pdb	7jmo_HL_A_NH32L.pdb	-0.344783753156662	0.06019999831914902
7jmo.pdb	7jmo_HL_A_NH32M.pdb	-1.4077650308609009	-0.7038000226020813
7jmo.pdb	7jmo_HL_A_YH33A.pdb	-1.2271682024002075	-2.709700107574463
7jmo.pdb	7jmo_HL_A_YH33E.pdb	-1.769310712814331	-2.15910005569458
7jmo.pdb	7jmo_HL_A_YH33G.pdb	-1.2568249702453613	-2.714900016784668
7jmo.pdb	7jmo_HL_A_YH33P.pdb	-1.3312071561813354	-2.367000102996826
7jmo.pdb	7jmo_HL_A_YH52D.pdb	-0.048338472843170166	-0.42890000343322754
7jmo.pdb	7jmo_HL_A_YH52G.pdb	0.054647743701934814	-1.5226999521255493
7jmo.pdb	7jmo_HL_A_SH53A.pdb	-0.7683542370796204	-0.5062999725341797
7jmo.pdb	7jmo_HL_A_SH53H.pdb	-11.372859954833984	-10.958100318908691
7jmo.pdb	7jmo_HL_A_GH54E.pdb	-3.2897047996520996	-5.322299957275391
7jmo.pdb	7jmo_HL_A_GH54P.pdb	-2.1949667930603027	-7.158100128173828
7jmo.pdb	7jmo_HL_A_SH56C.pdb	-1.012567400932312	-1.044600009918213
7jmo.pdb	7jmo_HL_A_FH58G.pdb	-0.21627718210220337	-0.7685999870300293
7jmo.pdb	7jmo_HL_A_FH58H.pdb	-0.380908727645874	-0.6251999735832214
7jmo.pdb	7jmo_HL_A_RH97D.pdb	-1.1991090774536133	-2.751199960708618
7jmo.pdb	7jmo_HL_A_RH97L.pdb	-1.2010762691497803	-2.565500020980835
7jmo.pdb	7jmo_HL_A_RH97T.pdb	-1.263058066368103	-2.7816998958587646
7jmo.pdb	7jmo_HL_A_EH100G.pdb	-1.4810802936553955	-2.812999963760376
7jmo.pdb	7jmo_HL_A_EH100L.pdb	-0.9258925318717957	-1.450700044631958
7jmo.pdb	7jmo_HL_A_EH100W.pdb	-1.6159435510635376	-1.3294999599456787
7jmo.pdb	7jmo_HL_A_RH101D.pdb	-0.4688328504562378	-1.2604999542236328
7jmo.pdb	7jmo_HL_A_RH101M.pdb	0.5614719390869141	0.8593999743461609
7jmo.pdb	7jmo_HL_A_AH102H.pdb	-2.3959593772888184	-2.543600082397461
7jmo.pdb	7jmo_HL_A_AH102T.pdb	0.11985775828361511	0.23849999904632568
7jmo.pdb	7jmo_HL_A_SL28H.pdb	0.052739888429641724	0.09570000320672989
7jmo.pdb	7jmo_HL_A_VL29A.pdb	-0.3774290382862091	-0.5002999901771545
7jmo.pdb	7jmo_HL_A_SL30A.pdb	-0.07815191149711609	0.4050000011920929
7jmo.pdb	7jmo_HL_A_SL30D.pdb	-0.5763736367225647	0.8766000270843506
7jmo.pdb	7jmo_HL_A_SL30K.pdb	0.5077086091041565	-0.8833000063896179
7jmo.pdb	7jmo_HL_A_SL30V.pdb	0.20897820591926575	0.5242999792098999
7jmo.pdb	7jmo_HL_A_SL32Q.pdb	0.19203180074691772	0.6843000054359436
7jmo.pdb	7jmo_HL_A_SL32K.pdb	-0.028679296374320984	0.020600000396370888
7jmo.pdb	7jmo_HL_A_SL32Y.pdb	-3.981752634048462	-1.9200999736785889
7jmo.pdb	7jmo_HL_A_YL33P.pdb	-1.1955132484436035	-1.0472999811172485
7jmo.pdb	7jmo_HL_A_QL91A.pdb	-0.0011213570833206177	-0.23160000145435333
7jmo.pdb	7jmo_HL_A_QL91T.pdb	-0.2590358555316925	-0.18809999525547028
7jmo.pdb	7jmo_HL_A_GL93W.pdb	-13.012474060058594	-17.71091079711914
7jmo.pdb	7jmo_HL_A_SL94E.pdb	-0.6771982908248901	-0.671999990940094
7jmo.pdb	7jmo_HL_A_SL94L.pdb	0.0016590654850006104	1.049399971961975
7jmo.pdb	7jmo_HL_A_SL94F.pdb	-0.1258038878440857	-0.24539999663829803
7jmo.pdb	7jmo_HL_A_SL94T.pdb	-0.2699780762195587	0.1851000040769577
7jmo.pdb	7jmo_HL_A_RA70K.pdb	-0.7229354977607727	-1.3697999715805054
7jmo.pdb	7jmo_HL_A_RA70W.pdb	-1.1051714420318604	-2.1278998851776123
7jmo.pdb	7jmo_HL_A_RA70Y.pdb	-1.187963604927063	-2.4595999717712402
7jmo.pdb	7jmo_HL_A_KA84Y.pdb	-5.174576759338379	-5.160200119018555
7jmo.pdb	7jmo_HL_A_YA88T.pdb	-0.44860273599624634	-1.295199990272522
7jmo.pdb	7jmo_HL_A_YA120S.pdb	-1.2319730520248413	-1.0606000423431396
7jmo.pdb	7jmo_HL_A_LA122N.pdb	-0.838365375995636	-1.7806999683380127
7jmo.pdb	7jmo_HL_A_FA123P.pdb	-0.3240642249584198	-1.6835999488830566
7jmo.pdb	7jmo_HL_A_RA124I.pdb	-0.2137570083141327	-0.7178999781608582
7jmo.pdb	7jmo_HL_A_RA124S.pdb	-0.04888901114463806	-0.4318999946117401
7jmo.pdb	7jmo_HL_A_KA125I.pdb	0.18261012434959412	0.010400000028312206
7jmo.pdb	7jmo_HL_A_KA125P.pdb	-0.05095365643501282	0.3873000144958496
7jmo.pdb	7jmo_HL_A_YA140M.pdb	-0.9733387231826782	-2.1705000400543213
7jmo.pdb	7jmo_HL_A_YA140V.pdb	-0.5821964740753174	-1.6994999647140503
7jmo.pdb	7jmo_HL_A_QA141Y.pdb	-0.37040209770202637	-0.8209999799728394
7jmo.pdb	7jmo_HL_A_AA142G.pdb	-0.5527121424674988	-0.9205999970436096
7jmo.pdb	7jmo_HL_A_AA142W.pdb	-10.698062896728516	-12.42708969116211
7jmo.pdb	7jmo_HL_A_FA153A.pdb	-0.7763264179229736	-1.7064000368118286
7jmo.pdb	7jmo_HL_A_FA153S.pdb	-1.0001065731048584	-1.7275999784469604
7jmo.pdb	7jmo_HL_A_NA154Q.pdb	-3.1676104068756104	-4.290200233459473
7jmo.pdb	7jmo_HL_A_NA154G.pdb	-0.7893423438072205	-3.565000057220459
7jmo.pdb	7jmo_HL_A_NA154W.pdb	-2.4145750999450684	-3.2502999305725098
7jmo.pdb	7jmo_HL_A_YA156S.pdb	-0.3537614047527313	-2.211199998855591
7jmo.pdb	7jmo_HL_A_SA161A.pdb	0.018108755350112915	-0.41200000047683716
7jmo.pdb	7jmo_HL_A_SA161K.pdb	-0.2894766926765442	-0.6606000065803528
7jmo.pdb	7jmo_HL_A_SA161W.pdb	-1.3180029392242432	-0.42329999804496765
7jmo.pdb	7jmo_HL_A_YA162V.pdb	0.7096046209335327	-0.04729999974370003
7jmo.pdb	7jmo_HL_A_NA168D.pdb	-0.38821303844451904	-0.288100004196167
7jmo.pdb	7jmo_HL_A_NA168C.pdb	-0.19070881605148315	0.1445000022649765
7jmo.pdb	7jmo_HL_A_NA168Q.pdb	-0.3121240735054016	0.057999998331069946
7jmo.pdb	7jmo_HL_A_NA168E.pdb	-0.7333141565322876	0.16740000247955322
7jmo.pdb	7jmo_HL_A_NA168G.pdb	-0.26005226373672485	0.023800000548362732
7jmo.pdb	7jmo_HL_A_NA168K.pdb	-0.914940595626831	0.5342000126838684
7jmo.pdb	7jmo_HL_A_GA169N.pdb	-1.6050671339035034	-1.638200044631958
7jmo.pdb	7jmo_HL_A_GA169M.pdb	-0.7575836777687073	-1.398300051689148
7jmo.pdb	7jmo_HL_A_GA169Y.pdb	-1.0815436840057373	-0.8981999754905701
7jmo.pdb	7jmo_HL_A_GA169V.pdb	-1.4982348680496216	-1.7864999771118164
7jmo.pdb	7jmo_HL_A_YA172M.pdb	-0.3663271367549896	0.3305000066757202
7jmo.pdb	7jmo_HL_A_YA172T.pdb	-1.400935411453247	-1.3739999532699585
7a17.pdb	7a17_B_A_TB28S.pdb	-0.33337241411209106	-1.2028000354766846
7a17.pdb	7a17_B_A_FB31Q.pdb	-0.5035793781280518	-1.312399983406067
7a17.pdb	7a17_B_A_FB31V.pdb	-0.04811033606529236	-1.4736000299453735
7a17.pdb	7a17_B_A_WB53Y.pdb	0.005731076002120972	-0.03700000047683716
7a17.pdb	7a17_B_A_RB99H.pdb	-2.4753596782684326	-0.590499997138977
7a17.pdb	7a17_B_A_AB100K.pdb	-2.819927930831909	-1.5585999488830566
7a17.pdb	7a17_B_A_AB100M.pdb	-1.0349984169006348	-1.1955000162124634
7a17.pdb	7a17_B_A_AB100Y.pdb	-1.810673713684082	-2.5636699199676514
7a17.pdb	7a17_B_A_AB100V.pdb	-1.1894450187683105	-2.1946001052856445
7a17.pdb	7a17_B_A_IB101A.pdb	-0.9242739081382751	-2.5915300846099854
7a17.pdb	7a17_B_A_IB101M.pdb	-3.600719451904297	-2.0727999210357666
7a17.pdb	7a17_B_A_IB101T.pdb	-0.8988882303237915	-1.7034000158309937
7a17.pdb	7a17_B_A_LA100M.pdb	-0.16827529668807983	0.18400000035762787
7a17.pdb	7a17_B_A_LA100Y.pdb	-0.38451969623565674	0.894599974155426
7a17.pdb	7a17_B_A_IA115Q.pdb	-0.2660626173019409	-0.766700029373169
7a17.pdb	7a17_B_A_IA115T.pdb	-0.3209487795829773	0.03889999911189079
7a17.pdb	7a17_B_A_PA117Q.pdb	0.5114459991455078	-0.5080999732017517
7a17.pdb	7a17_B_A_PA117G.pdb	-0.17433136701583862	0.11559999734163284
7a17.pdb	7a17_B_A_PA117T.pdb	-0.3845043182373047	-0.400299996137619
7a17.pdb	7a17_B_A_AA120M.pdb	-0.36231544613838196	-0.04399999976158142
7a17.pdb	7a17_B_A_AA120V.pdb	-0.2432263046503067	0.49459999799728394
7a17.pdb	7a17_B_A_PA121A.pdb	0.05562075972557068	-0.4174000024795532
7a17.pdb	7a17_B_A_PA121R.pdb	0.8472752571105957	0.30720001459121704
7a17.pdb	7a17_B_A_PA121T.pdb	0.07986339926719666	-1.0190999507904053
7a17.pdb	7a17_B_A_PA121V.pdb	0.19334274530410767	-0.15440000593662262
7a17.pdb	7a17_B_A_IA123A.pdb	-0.009569510817527771	0.002300000051036477
7a17.pdb	7a17_B_A_IA123R.pdb	-0.9822197556495667	-0.33090001344680786
7a17.pdb	7a17_B_A_IA123M.pdb	-0.5243395566940308	-0.274399995803833
7a17.pdb	7a17_B_A_RA124Q.pdb	0.8120976686477661	0.1509999930858612
7a17.pdb	7a17_B_A_RA124I.pdb	0.5762482285499573	0.29600000381469727
7a17.pdb	7a17_B_A_DA125M.pdb	0.1139611303806305	-0.8220000267028809
7a17.pdb	7a17_B_A_VA126Q.pdb	-0.7928468585014343	-0.429500013589859
5ja9.pdb	5ja9_B_D_RB35D.pdb	-2.04697322845459	-5.6732001304626465
5ja9.pdb	5ja9_B_D_RB35F.pdb	-1.9101555347442627	-2.871799945831299
5ja9.pdb	5ja9_B_D_RB35P.pdb	-1.8084290027618408	-2.963900089263916
5ja9.pdb	5ja9_B_D_RB35S.pdb	-1.273324728012085	-3.1928999423980713
5ja9.pdb	5ja9_B_D_YB37N.pdb	-0.7453030347824097	-2.518899917602539
5ja9.pdb	5ja9_B_D_YB37E.pdb	-1.1882250308990479	-3.9040000438690186
5ja9.pdb	5ja9_B_D_YB37M.pdb	-0.7280874252319336	-1.302299976348877
5ja9.pdb	5ja9_B_D_YB37T.pdb	-1.0439403057098389	-2.143699884414673
5ja9.pdb	5ja9_B_D_FB47P.pdb	0.6582678556442261	-1.1330000162124634
5ja9.pdb	5ja9_B_D_VB97A.pdb	0.27902281284332275	-0.3935999870300293
5ja9.pdb	5ja9_B_D_VB97I.pdb	-0.6909043788909912	-0.10840000212192535
5ja9.pdb	5ja9_B_D_VB97K.pdb	-2.5067005157470703	-3.545099973678589
5ja9.pdb	5ja9_B_D_VB97Y.pdb	-4.072323799133301	-12.329010009765625
5ja9.pdb	5ja9_B_D_RB99D.pdb	-1.3208847045898438	-5.113699913024902
5ja9.pdb	5ja9_B_D_RB99Q.pdb	-0.508129358291626	-4.254799842834473
5ja9.pdb	5ja9_B_D_RB99F.pdb	-1.192857265472412	-3.8217999935150146
5ja9.pdb	5ja9_B_D_LB102I.pdb	-0.35395348072052	0.05009999871253967
5ja9.pdb	5ja9_B_D_LB102F.pdb	-0.6071204543113708	-0.7785999774932861
5ja9.pdb	5ja9_B_D_IB103P.pdb	-0.706132709980011	-2.4433000087738037
5ja9.pdb	5ja9_B_D_DB105A.pdb	-0.812136173248291	-1.0250999927520752
5ja9.pdb	5ja9_B_D_DB105N.pdb	-0.5227797031402588	-1.1407999992370605
5ja9.pdb	5ja9_B_D_DB105H.pdb	-0.8532546758651733	-1.1373000144958496
5ja9.pdb	5ja9_B_D_DB105M.pdb	-0.19331233203411102	-0.8446000218391418
5ja9.pdb	5ja9_B_D_WB107M.pdb	-0.2802465260028839	-0.1535000056028366
5ja9.pdb	5ja9_B_D_ID9F.pdb	-6.063457012176514	-3.059799909591675
5ja9.pdb	5ja9_B_D_KD12R.pdb	-0.1785571277141571	-0.1664000004529953
5ja9.pdb	5ja9_B_D_KD12E.pdb	-0.40433359146118164	-0.6219000220298767
5ja9.pdb	5ja9_B_D_KD12F.pdb	-0.14906014502048492	0.07859999686479568
5ja9.pdb	5ja9_B_D_YD13R.pdb	-2.7970058917999268	-4.398499965667725
5ja9.pdb	5ja9_B_D_YD13N.pdb	-1.9433761835098267	-2.7630999088287354
5ja9.pdb	5ja9_B_D_YD13Q.pdb	-1.3752580881118774	-2.102099895477295
5ja9.pdb	5ja9_B_D_YD13S.pdb	-2.329700469970703	-3.7390999794006348
5ja9.pdb	5ja9_B_D_ED16I.pdb	-4.798251152038574	-7.077899932861328
5ja9.pdb	5ja9_B_D_ID58N.pdb	-0.4871601164340973	-0.5525000095367432
5ja9.pdb	5ja9_B_D_TD72H.pdb	-0.9831297397613525	0.8841000199317932
5ja9.pdb	5ja9_B_D_YD74L.pdb	-0.13582240045070648	0.75
5ja9.pdb	5ja9_B_D_YD74M.pdb	0.2507914900779724	0.6072999835014343
5ja9.pdb	5ja9_B_D_YD74W.pdb	-0.028184980154037476	-0.23690000176429749
5ja9.pdb	5ja9_B_D_ED78H.pdb	-0.5090085864067078	-1.3423000574111938
5ja9.pdb	5ja9_B_D_ED78T.pdb	-0.6921588778495789	-1.9286999702453613
5ja9.pdb	5ja9_B_D_QD89N.pdb	-0.1804438829421997	-0.2199999988079071
5ja9.pdb	5ja9_B_D_FD93Q.pdb	-0.24583636224269867	-1.2214000225067139
5ja9.pdb	5ja9_B_D_FD93M.pdb	-0.3702588975429535	-0.724399983882904
5ja9.pdb	5ja9_B_D_FD93P.pdb	-0.3515453636646271	-1.4817999601364136
5ja9.pdb	5ja9_B_D_FD93Y.pdb	-0.21600711345672607	-0.08320000022649765
1nca.pdb	1nca_HL_N_YL49R.pdb	-1.5076570510864258	-2.2806999683380127
1nca.pdb	1nca_HL_N_YL49M.pdb	-0.531182587146759	-1.8370000123977661
1nca.pdb	1nca_HL_N_WL50R.pdb	-0.7306295037269592	-0.5893999934196472
1nca.pdb	1nca_HL_N_WL50I.pdb	-0.9599226713180542	-1.094099998474121
1nca.pdb	1nca_HL_N_WL50M.pdb	-0.29973304271698	-0.39010000228881836
1nca.pdb	1nca_HL_N_WL50Y.pdb	-0.5009168386459351	-0.4472000002861023
1nca.pdb	1nca_HL_N_TL53G.pdb	-0.5900429487228394	-1.3802000284194946
1nca.pdb	1nca_HL_N_TL53I.pdb	-1.1641182899475098	-0.5806000232696533
1nca.pdb	1nca_HL_N_TL53M.pdb	0.4973682165145874	-0.20730000734329224
1nca.pdb	1nca_HL_N_IL56S.pdb	-0.0026587247848510742	0.054999999701976776
1nca.pdb	1nca_HL_N_IL56Y.pdb	-0.21486780047416687	0.3675000071525574
1nca.pdb	1nca_HL_N_YL92F.pdb	0.24358054995536804	0.12960000336170197
1nca.pdb	1nca_HL_N_PL94D.pdb	0.369173526763916	-1.1759999990463257
1nca.pdb	1nca_HL_N_PL94L.pdb	0.6479396820068359	1.027400016784668
1nca.pdb	1nca_HL_N_TH30Q.pdb	0.03540867567062378	-0.15690000355243683
1nca.pdb	1nca_HL_N_TH30G.pdb	0.04961639642715454	-0.28760001063346863
1nca.pdb	1nca_HL_N_TH30M.pdb	0.3440690040588379	0.6053000092506409
1nca.pdb	1nca_HL_N_TH30W.pdb	0.1845267415046692	-0.16689999401569366
1nca.pdb	1nca_HL_N_NH31A.pdb	0.20050889253616333	-0.8648999929428101
1nca.pdb	1nca_HL_N_NH31Y.pdb	1.186792254447937	0.595300018787384
1nca.pdb	1nca_HL_N_NH52A.pdb	0.05820363759994507	0.07720000296831131
1nca.pdb	1nca_HL_N_NH52R.pdb	-0.03506667912006378	2.2119998931884766
1nca.pdb	1nca_HL_N_NH52I.pdb	-0.3574425280094147	0.1704999953508377
1nca.pdb	1nca_HL_N_NH52L.pdb	-0.06209242343902588	-0.06449999660253525
1nca.pdb	1nca_HL_N_NH54C.pdb	0.4559016227722168	-0.13230000436306
1nca.pdb	1nca_HL_N_NH54S.pdb	-0.06524069607257843	-0.4352000057697296
1nca.pdb	1nca_HL_N_EH62P.pdb	0.07788348197937012	0.04769999906420708
1nca.pdb	1nca_HL_N_EH100D.pdb	-1.1671528816223145	-1.9763000011444092
1nca.pdb	1nca_HL_N_DH101A.pdb	-0.5898289680480957	1.4571000337600708
1nca.pdb	1nca_HL_N_DH101M.pdb	-0.546553373336792	1.152500033378601
1nca.pdb	1nca_HL_N_DH101W.pdb	-3.732184410095215	-3.3350000381469727
1nca.pdb	1nca_HL_N_FH103A.pdb	-0.30967146158218384	-0.24060000479221344
1nca.pdb	1nca_HL_N_LH106P.pdb	0.1352156400680542	-0.9422000050544739
1nca.pdb	1nca_HL_N_LH106Y.pdb	-7.617370128631592	-6.989500045776367
1nca.pdb	1nca_HL_N_LH106V.pdb	0.04416307806968689	-0.3930000066757202
1nca.pdb	1nca_HL_N_PN247K.pdb	-4.986305236816406	-7.494500160217285
1nca.pdb	1nca_HL_N_PN247M.pdb	-4.356594085693359	-5.8043999671936035
1nca.pdb	1nca_HL_N_PN247S.pdb	-0.32451412081718445	-2.357300043106079
1nca.pdb	1nca_HL_N_RN248L.pdb	-0.6289021372795105	-0.3831999897956848
1nca.pdb	1nca_HL_N_PN249H.pdb	-0.18589690327644348	-0.817300021648407
1nca.pdb	1nca_HL_N_NN250H.pdb	-0.3974747359752655	0.19550000131130219
1nca.pdb	1nca_HL_N_NN250P.pdb	0.14853081107139587	1.0422999858856201
1nca.pdb	1nca_HL_N_NN250W.pdb	0.1873350441455841	2.229099988937378
1nca.pdb	1nca_HL_N_GN263V.pdb	-0.5439373850822449	-0.5249999761581421
1nca.pdb	1nca_HL_N_NN267S.pdb	-0.013888075947761536	0.1145000010728836
1nca.pdb	1nca_HL_N_NN267V.pdb	0.5601955056190491	0.944100022315979
1nca.pdb	1nca_HL_N_IN286P.pdb	-0.09369374811649323	-0.505299985408783
1nca.pdb	1nca_HL_N_SN287H.pdb	-9.216039657592773	-5.959099769592285
1nca.pdb	1nca_HL_N_SN287F.pdb	-15.227994918823242	-15.097189903259277
1nca.pdb	1nca_HL_N_SN287T.pdb	-0.4970182478427887	0.9379000067710876
1nca.pdb	1nca_HL_N_SN287Y.pdb	-18.248497009277344	-17.511205673217773
1nca.pdb	1nca_HL_N_SN287V.pdb	-1.5830092430114746	-1.493899941444397
1nca.pdb	1nca_HL_N_AN289R.pdb	-5.378261089324951	-6.803199768066406
1nca.pdb	1nca_HL_N_AN289S.pdb	-0.735617995262146	-0.08470000326633453
1nca.pdb	1nca_HL_N_SN290N.pdb	-0.4373902976512909	1.7272000312805176
1nca.pdb	1nca_HL_N_SN290I.pdb	-0.7814279794692993	-0.4052000045776367
1nca.pdb	1nca_HL_N_SN292A.pdb	-0.5028595328330994	-0.8543000221252441
1nca.pdb	1nca_HL_N_SN292E.pdb	-5.9593048095703125	-7.171199798583984
1nca.pdb	1nca_HL_N_SN292P.pdb	-0.38277047872543335	-1.3352999687194824
1nca.pdb	1nca_HL_N_LN318N.pdb	-1.820525050163269	0.02419999986886978
1nca.pdb	1nca_HL_N_LN318T.pdb	-0.8337808847427368	-0.03189999982714653
1nca.pdb	1nca_HL_N_NN319M.pdb	-1.3223764896392822	-1.8983999490737915
1nca.pdb	1nca_HL_N_TN320Q.pdb	-1.513313889503479	-0.7093999981880188
1nca.pdb	1nca_HL_N_TN320K.pdb	0.10873663425445557	0.08869999647140503
1nca.pdb	1nca_HL_N_TN320F.pdb	-2.787381649017334	-1.2857999801635742
1nca.pdb	1nca_HL_N_WN322E.pdb	-0.439148485660553	-1.2180999517440796
1nca.pdb	1nca_HL_N_WN322I.pdb	-1.150683879852295	-1.0477999448776245
1nca.pdb	1nca_HL_N_WN322L.pdb	-0.8307023048400879	0.4733999967575073
1nca.pdb	1nca_HL_N_WN322V.pdb	-0.7506911158561707	-0.9769999980926514
1nca.pdb	1nca_HL_N_PN352D.pdb	-0.06490682065486908	-0.5875999927520752
1nca.pdb	1nca_HL_N_PN352H.pdb	-0.2754676640033722	-0.5067999958992004
1nca.pdb	1nca_HL_N_PN352T.pdb	-0.8011783361434937	-0.805400013923645
1nca.pdb	1nca_HL_N_PN352W.pdb	-0.48915258049964905	-0.8866999745368958
1nca.pdb	1nca_HL_N_KN353A.pdb	-0.5115106105804443	-0.40070000290870667
1nca.pdb	1nca_HL_N_KN353F.pdb	0.3775712251663208	1.0052000284194946
1nca.pdb	1nca_HL_N_KN353P.pdb	-0.317377507686615	-0.4851999878883362
1nca.pdb	1nca_HL_N_KN356M.pdb	-0.12636880576610565	-0.3617999851703644
1nca.pdb	1nca_HL_N_KN356T.pdb	-0.450782835483551	-0.2718000113964081
1nca.pdb	1nca_HL_N_KN356Y.pdb	0.08208957314491272	0.49880000948905945
4ypg.pdb	4ypg_HL_D_SH31P.pdb	0.04845362901687622	0.08560000360012054
4ypg.pdb	4ypg_HL_D_SH31T.pdb	-0.12039618194103241	0.1995999962091446
4ypg.pdb	4ypg_HL_D_YH32F.pdb	-0.5591471791267395	-0.1379999965429306
4ypg.pdb	4ypg_HL_D_YH32S.pdb	-0.6892381906509399	-0.37790000438690186
4ypg.pdb	4ypg_HL_D_SH33Q.pdb	-3.312936782836914	-1.1043000221252441
4ypg.pdb	4ypg_HL_D_SH33E.pdb	-2.7774579524993896	-0.6948000192642212
4ypg.pdb	4ypg_HL_D_WH47N.pdb	-0.11494746804237366	-0.5613999962806702
4ypg.pdb	4ypg_HL_D_WH47C.pdb	-0.20330742001533508	-0.5924000144004822
4ypg.pdb	4ypg_HL_D_WH47E.pdb	-0.883857011795044	-0.5040000081062317
4ypg.pdb	4ypg_HL_D_WH47I.pdb	-0.2820645272731781	-0.4717000126838684
4ypg.pdb	4ypg_HL_D_WH47Y.pdb	-0.40114492177963257	-0.1860000044107437
4ypg.pdb	4ypg_HL_D_WH50S.pdb	-1.4795435667037964	-2.7546000480651855
4ypg.pdb	4ypg_HL_D_SH52G.pdb	0.24890846014022827	1.131100058555603
4ypg.pdb	4ypg_HL_D_SH52M.pdb	-6.264557838439941	-7.838600158691406
4ypg.pdb	4ypg_HL_D_YH54S.pdb	-0.6058666706085205	-0.5138999819755554
4ypg.pdb	4ypg_HL_D_NH55Q.pdb	1.26204514503479	0.8014000058174133
4ypg.pdb	4ypg_HL_D_NH55S.pdb	1.0548830032348633	-0.7735000252723694
4ypg.pdb	4ypg_HL_D_NH57E.pdb	-0.5815408825874329	-0.588100016117096
4ypg.pdb	4ypg_HL_D_NH59G.pdb	-0.5468305349349976	-0.8562999963760376
4ypg.pdb	4ypg_HL_D_NH59H.pdb	-0.5737792253494263	0.325300008058548
4ypg.pdb	4ypg_HL_D_NH59M.pdb	-0.310194730758667	-0.2718000113964081
4ypg.pdb	4ypg_HL_D_DH99A.pdb	-0.025591447949409485	0.2660999894142151
4ypg.pdb	4ypg_HL_D_DH99Q.pdb	-0.31686151027679443	0.7505999803543091
4ypg.pdb	4ypg_HL_D_PH100A.pdb	-0.8861205577850342	-3.905600070953369
4ypg.pdb	4ypg_HL_D_PH100Q.pdb	-2.06266450881958	-6.976399898529053
4ypg.pdb	4ypg_HL_D_PH100E.pdb	-2.198584794998169	-7.183700084686279
4ypg.pdb	4ypg_HL_D_IH101E.pdb	-0.4253309965133667	-0.32519999146461487
4ypg.pdb	4ypg_HL_D_AH102M.pdb	-0.8918948173522949	-0.19920000433921814
4ypg.pdb	4ypg_HL_D_AH103L.pdb	-2.316124439239502	-4.841300010681152
4ypg.pdb	4ypg_HL_D_AH103P.pdb	0.05233258008956909	-1.7207000255584717
4ypg.pdb	4ypg_HL_D_AH103Y.pdb	-12.237312316894531	-15.198439598083496
4ypg.pdb	4ypg_HL_D_SL28A.pdb	0.003748759627342224	0.5656999945640564
4ypg.pdb	4ypg_HL_D_SL28F.pdb	0.18364188075065613	0.724399983882904
4ypg.pdb	4ypg_HL_D_SL31P.pdb	-0.2694809138774872	-0.36910000443458557
4ypg.pdb	4ypg_HL_D_SL31T.pdb	0.026400119066238403	0.7396000027656555
4ypg.pdb	4ypg_HL_D_TL32G.pdb	-1.028852105140686	-3.226599931716919
4ypg.pdb	4ypg_HL_D_TL32M.pdb	-4.030219078063965	-5.8618998527526855
4ypg.pdb	4ypg_HL_D_TL32Y.pdb	-23.46436309814453	-25.143329620361328
4ypg.pdb	4ypg_HL_D_YL33G.pdb	-0.40253642201423645	-1.6663000583648682
4ypg.pdb	4ypg_HL_D_YL33L.pdb	-0.5500845313072205	-0.4968999922275543
4ypg.pdb	4ypg_HL_D_YL33F.pdb	-0.9468919038772583	0.42149999737739563
4ypg.pdb	4ypg_HL_D_YL50N.pdb	-0.37274205684661865	-0.6873000264167786
4ypg.pdb	4ypg_HL_D_YL50L.pdb	-0.3216415047645569	-0.9567000269889832
4ypg.pdb	4ypg_HL_D_YL50K.pdb	-0.34643545746803284	-1.1110999584197998
4ypg.pdb	4ypg_HL_D_YL50P.pdb	0.06552332639694214	-0.4047999978065491
4ypg.pdb	4ypg_HL_D_AL52I.pdb	-2.692495107650757	-0.474700003862381
4ypg.pdb	4ypg_HL_D_SL54I.pdb	-3.733503818511963	-1.7640999555587769
4ypg.pdb	4ypg_HL_D_SL54T.pdb	0.3316456079483032	1.2402000427246094
4ypg.pdb	4ypg_HL_D_RL55N.pdb	0.16941699385643005	-0.0674000009894371
4ypg.pdb	4ypg_HL_D_RL55C.pdb	0.09750711917877197	-0.06970000267028809
4ypg.pdb	4ypg_HL_D_RL55G.pdb	0.2696264088153839	-0.040699999779462814
4ypg.pdb	4ypg_HL_D_RL55M.pdb	0.20605459809303284	-0.04089999943971634
4ypg.pdb	4ypg_HL_D_SL68I.pdb	0.2554399371147156	0.8845000267028809
4ypg.pdb	4ypg_HL_D_SL68P.pdb	-0.12002963572740555	0.0982000008225441
4ypg.pdb	4ypg_HL_D_GL69Q.pdb	-0.4458928108215332	0.659600019454956
4ypg.pdb	4ypg_HL_D_GL69I.pdb	-0.11028499901294708	0.6876999735832214
4ypg.pdb	4ypg_HL_D_YL92E.pdb	-0.44825053215026855	-2.1428000926971436
4ypg.pdb	4ypg_HL_D_GL93W.pdb	-2.8864593505859375	0.01119999960064888
4ypg.pdb	4ypg_HL_D_SL95P.pdb	-0.06046770513057709	-0.02810000069439411
4ypg.pdb	4ypg_HL_D_SL95Y.pdb	-0.8233357071876526	-0.4399000108242035
4ypg.pdb	4ypg_HL_D_RL97Y.pdb	-0.013190299272537231	-0.6021999716758728
4ypg.pdb	4ypg_HL_D_RL97V.pdb	0.34793752431869507	-1.1308000087738037
4ypg.pdb	4ypg_HL_D_TD1P.pdb	0.5040529370307922	-0.5109999775886536
4ypg.pdb	4ypg_HL_D_SD2Q.pdb	-5.7714996337890625	-3.13070011138916
4ypg.pdb	4ypg_HL_D_SD2K.pdb	-0.22284568846225739	-1.26419997215271
4ypg.pdb	4ypg_HL_D_SD2M.pdb	-2.000584363937378	-1.5342999696731567
4ypg.pdb	4ypg_HL_D_SD2V.pdb	-1.0424224138259888	-1.3903000354766846
4ypg.pdb	4ypg_HL_D_DD4K.pdb	0.6734254360198975	0.7037000060081482
4ypg.pdb	4ypg_HL_D_DD4W.pdb	0.32713425159454346	0.09939999878406525
4ypg.pdb	4ypg_HL_D_ID55C.pdb	-0.3006262183189392	0.22789999842643738
4ypg.pdb	4ypg_HL_D_HD59W.pdb	-4.499991416931152	-6.657599925994873
4ypg.pdb	4ypg_HL_D_ED60R.pdb	0.6634882688522339	-1.4148999452590942
4ypg.pdb	4ypg_HL_D_ED60D.pdb	0.15589067339897156	-0.3984000086784363
4ypg.pdb	4ypg_HL_D_ED60G.pdb	0.45365047454833984	-0.7912999987602234
4ypg.pdb	4ypg_HL_D_ED60M.pdb	0.8197355270385742	-0.4860999882221222
4ypg.pdb	4ypg_HL_D_ED60S.pdb	0.47722476720809937	-0.32760000228881836
4ypg.pdb	4ypg_HL_D_QD63C.pdb	-0.5915746092796326	1.6830999851226807
4ypg.pdb	4ypg_HL_D_QD63F.pdb	-1.2482929229736328	-0.21780000627040863
4ypg.pdb	4ypg_HL_D_QD64N.pdb	-0.19374406337738037	0.017000000923871994
4ypg.pdb	4ypg_HL_D_ND67H.pdb	-0.02428843080997467	0.7091000080108643
4ypg.pdb	4ypg_HL_D_TD88A.pdb	-0.09647579491138458	-0.13099999725818634
4ypg.pdb	4ypg_HL_D_TD88R.pdb	-0.3818422853946686	-0.5559999942779541
4ypg.pdb	4ypg_HL_D_TD88Y.pdb	0.7823518514633179	1.7632999420166016
4ypg.pdb	4ypg_HL_D_YD91Q.pdb	-0.2766510546207428	-0.20020000636577606
4ypg.pdb	4ypg_HL_D_QD92D.pdb	-0.7425174713134766	0.9441999793052673
4ypg.pdb	4ypg_HL_D_QD92E.pdb	-0.41748225688934326	1.298200011253357
4ypg.pdb	4ypg_HL_D_QD92H.pdb	-0.2790316343307495	1.7229000329971313
4ypg.pdb	4ypg_HL_D_QD92I.pdb	0.07303252816200256	2.033099889755249
4ypg.pdb	4ypg_HL_D_QD92T.pdb	0.012673288583755493	1.2651000022888184
4ypg.pdb	4ypg_HL_D_LD94A.pdb	0.24638712406158447	0.9729999899864197
4ypg.pdb	4ypg_HL_D_LD94C.pdb	-0.22812911868095398	0.8208000063896179
4ypg.pdb	4ypg_HL_D_LD94W.pdb	-0.4693184196949005	-1.1952999830245972
4ypg.pdb	4ypg_HL_D_LD94Y.pdb	-0.9606926441192627	-0.1234000027179718
4ypg.pdb	4ypg_HL_D_ED98C.pdb	-0.24681273102760315	0.26739999651908875
4ypg.pdb	4ypg_HL_D_VD101R.pdb	-0.30482587218284607	-0.016699999570846558
4ypg.pdb	4ypg_HL_D_VD101C.pdb	-0.2439066767692566	-0.4007999897003174
4ypg.pdb	4ypg_HL_D_VD101Q.pdb	-0.24351847171783447	-0.13459999859333038
4ypg.pdb	4ypg_HL_D_VD101L.pdb	-0.021889492869377136	-0.12809999287128448
4ypg.pdb	4ypg_HL_D_ID102A.pdb	-1.0108861923217773	-2.867799997329712
4ypg.pdb	4ypg_HL_D_ID102Q.pdb	-0.6943740844726562	-0.31679999828338623
4ypg.pdb	4ypg_HL_D_ID102F.pdb	0.8316357135772705	0.3278000056743622
4ypg.pdb	4ypg_HL_D_QD103N.pdb	-0.4839841425418854	0.09799999743700027
4ypg.pdb	4ypg_HL_D_PD111I.pdb	-0.16854313015937805	-0.09179999679327011
4ypg.pdb	4ypg_HL_D_PD111T.pdb	-0.43839508295059204	-0.06430000066757202
4ypg.pdb	4ypg_HL_D_PD111Y.pdb	-0.4223901927471161	-0.07800000160932541
4ypg.pdb	4ypg_HL_D_MD113H.pdb	-2.5963997840881348	-2.7128000259399414
4ypg.pdb	4ypg_HL_D_MD113P.pdb	-1.017793893814087	-1.6672999858856201
4ypg.pdb	4ypg_HL_D_MD113S.pdb	-0.8674800395965576	-1.2422000169754028
4ypg.pdb	4ypg_HL_D_ED115C.pdb	-0.009884223341941833	-1.8270000219345093
4ypg.pdb	4ypg_HL_D_ED115P.pdb	0.046576499938964844	-1.6384999752044678
4ypg.pdb	4ypg_HL_D_ID118M.pdb	-0.051263272762298584	0.19419999420642853
4ypg.pdb	4ypg_HL_D_RD122E.pdb	-0.06227165460586548	-0.9431999921798706
4ypg.pdb	4ypg_HL_D_RD122M.pdb	0.14191585779190063	-0.7853000164031982
4ypg.pdb	4ypg_HL_D_RD122P.pdb	-0.3364073634147644	-0.9632999897003174
7mta.pdb	7mta_HL_G_YH52I.pdb	-0.8890902996063232	-0.7083699703216553
7mta.pdb	7mta_HL_G_YH52V.pdb	-0.4606708884239197	-1.088819980621338
7mta.pdb	7mta_HL_G_SH57P.pdb	-2.1299331188201904	0.3998199999332428
7mta.pdb	7mta_HL_G_GH101F.pdb	-0.5090275406837463	0.9458400011062622
7mta.pdb	7mta_HL_G_WH102D.pdb	-0.13384118676185608	0.03378999978303909
7mta.pdb	7mta_HL_G_WH103K.pdb	-0.24648036062717438	-0.27195000648498535
7mta.pdb	7mta_HL_G_WH104A.pdb	0.38403964042663574	-1.151669979095459
7mta.pdb	7mta_HL_G_AH105R.pdb	-0.11252517998218536	1.727929949760437
7mta.pdb	7mta_HL_G_AH105L.pdb	0.24399584531784058	0.37953001260757446
7mta.pdb	7mta_HL_G_AH105K.pdb	-0.35447564721107483	0.9753199815750122
7mta.pdb	7mta_HL_G_NH106R.pdb	-0.5686269998550415	0.23212000727653503
7mta.pdb	7mta_HL_G_TH107H.pdb	-4.67854642868042	-4.673999786376953
7mta.pdb	7mta_HL_G_TH107S.pdb	-0.36074668169021606	-0.5976600050926208
7mta.pdb	7mta_HL_G_SL31G.pdb	-0.03979954123497009	-0.21628999710083008
7mta.pdb	7mta_HL_G_SL31K.pdb	-0.12515273690223694	0.1425500065088272
7mta.pdb	7mta_HL_G_SL31T.pdb	-0.36698848009109497	-0.09176000207662582
7mta.pdb	7mta_HL_G_PG256C.pdb	-0.3124430179595947	-0.47387000918388367
7mta.pdb	7mta_HL_G_PG256T.pdb	-1.2219724655151367	-0.9510300159454346
7mta.pdb	7mta_HL_G_AG257M.pdb	0.13171985745429993	0.8090699911117554
7mta.pdb	7mta_HL_G_AG257S.pdb	-0.42822378873825073	-0.0715399980545044
7mta.pdb	7mta_HL_G_EG263F.pdb	0.2884711027145386	1.359570026397705
7mta.pdb	7mta_HL_G_EG263Y.pdb	-1.0401036739349365	0.7115399837493896
7mta.pdb	7mta_HL_G_AG264R.pdb	-9.41387939453125	-7.5704498291015625
7mta.pdb	7mta_HL_G_AG264W.pdb	-14.985921859741211	-14.188159942626953
7mta.pdb	7mta_HL_G_QG267R.pdb	-1.3518236875534058	-0.009150000289082527
7mta.pdb	7mta_HL_G_QG267K.pdb	-0.5046873092651367	-0.07388000190258026
7mta.pdb	7mta_HL_G_EG271R.pdb	-0.6535078287124634	-0.1363999992609024
7mta.pdb	7mta_HL_G_EG271C.pdb	-0.36046063899993896	-0.015030000358819962
7mta.pdb	7mta_HL_G_EG271K.pdb	-0.4609082043170929	-0.011959999799728394
7mta.pdb	7mta_HL_G_EG271Y.pdb	-0.6788444519042969	-0.05342999845743179
7mta.pdb	7mta_HL_G_KG272R.pdb	-0.2816542685031891	-0.015060000121593475
7mta.pdb	7mta_HL_G_KG272G.pdb	-0.19808673858642578	-1.1436200141906738
7mta.pdb	7mta_HL_G_KG272H.pdb	-0.45407307147979736	-0.7325699925422668
7mta.pdb	7mta_HL_G_LG274T.pdb	-1.356303095817566	-0.9205300211906433
7mta.pdb	7mta_HL_G_LG274Y.pdb	-1.9495829343795776	-2.1916399002075195
7mta.pdb	7mta_HL_G_TG286H.pdb	-0.18289698660373688	0.10199999809265137
7mta.pdb	7mta_HL_G_HG287C.pdb	-0.2712181806564331	0.14469000697135925
7mta.pdb	7mta_HL_G_PG288H.pdb	-1.035423994064331	-1.1541999578475952
7mta.pdb	7mta_HL_G_RG291K.pdb	-0.053962767124176025	-0.7678700089454651
7mta.pdb	7mta_HL_G_RG291P.pdb	-0.16393199563026428	-0.9445400238037109
6hga.pdb	6hga_HL_B_HH51C.pdb	-0.3133128583431244	0.29980000853538513
6hga.pdb	6hga_HL_B_HH51E.pdb	-1.0070630311965942	0.6258999705314636
6hga.pdb	6hga_HL_B_HH51K.pdb	-0.4208492636680603	-0.4767000079154968
6hga.pdb	6hga_HL_B_HH51V.pdb	-0.14654511213302612	0.016499999910593033
6hga.pdb	6hga_HL_B_YH53C.pdb	-1.013303518295288	-0.6407999992370605
6hga.pdb	6hga_HL_B_YH53K.pdb	-1.0963966846466064	-1.3909000158309937
6hga.pdb	6hga_HL_B_WH54D.pdb	-0.31884104013442993	0.06759999692440033
6hga.pdb	6hga_HL_B_WH54H.pdb	-0.3399401903152466	-0.23649999499320984
6hga.pdb	6hga_HL_B_DH55F.pdb	-1.1101419925689697	-1.32260000705719
6hga.pdb	6hga_HL_B_DH55W.pdb	-1.4981154203414917	-1.2824000120162964
6hga.pdb	6hga_HL_B_DH57L.pdb	0.31313610076904297	0.028200000524520874
6hga.pdb	6hga_HL_B_DH57W.pdb	-0.4729468822479248	-0.33660000562667847
6hga.pdb	6hga_HL_B_YH59A.pdb	-0.5044167041778564	-1.5835000276565552
6hga.pdb	6hga_HL_B_YH59C.pdb	-0.42402383685112	-1.4883999824523926
6hga.pdb	6hga_HL_B_YH59S.pdb	-0.8267044425010681	-1.7517999410629272
6hga.pdb	6hga_HL_B_YH59T.pdb	-0.7251445651054382	-1.6181000471115112
6hga.pdb	6hga_HL_B_MH101N.pdb	-0.8072382807731628	0.24199999868869781
6hga.pdb	6hga_HL_B_MH101H.pdb	-1.291573166847229	-0.24220000207424164
6hga.pdb	6hga_HL_B_MH101S.pdb	-0.811167299747467	0.17329999804496765
6hga.pdb	6hga_HL_B_DL1E.pdb	-0.282500296831131	0.03689999878406525
6hga.pdb	6hga_HL_B_RL24P.pdb	-0.05273383855819702	-0.2549000084400177
6hga.pdb	6hga_HL_B_SL26E.pdb	-0.6994924545288086	-0.07509999722242355
6hga.pdb	6hga_HL_B_QL27P.pdb	-0.1710863560438156	-1.2764999866485596
6hga.pdb	6hga_HL_B_SL28T.pdb	-0.5905690789222717	1.5851000547409058
6hga.pdb	6hga_HL_B_VL30F.pdb	-0.5840045809745789	0.8134999871253967
6hga.pdb	6hga_HL_B_VL30P.pdb	-0.3101502060890198	-0.23729999363422394
6hga.pdb	6hga_HL_B_HL31E.pdb	-1.35561203956604	-3.63919997215271
6hga.pdb	6hga_HL_B_HL31S.pdb	-0.1563607156276703	-1.6313999891281128
6hga.pdb	6hga_HL_B_SL32R.pdb	-0.861215353012085	-0.3594000041484833
6hga.pdb	6hga_HL_B_SL32D.pdb	-0.9970303773880005	0.7918999791145325
6hga.pdb	6hga_HL_B_SL32C.pdb	-0.3911038637161255	-1.0738999843597412
6hga.pdb	6hga_HL_B_SL32M.pdb	-0.42148858308792114	-0.17839999496936798
6hga.pdb	6hga_HL_B_NL33T.pdb	0.06687036156654358	0.30869999527931213
6hga.pdb	6hga_HL_B_YL37N.pdb	-0.5760385990142822	0.6535999774932861
6hga.pdb	6hga_HL_B_YL37C.pdb	-0.3217424750328064	0.8184000253677368
6hga.pdb	6hga_HL_B_YL37P.pdb	-0.2510266602039337	0.7210999727249146
6hga.pdb	6hga_HL_B_SL72K.pdb	-0.2834685146808624	0.7297999858856201
6hga.pdb	6hga_HL_B_NL96T.pdb	0.23161885142326355	-1.0044000148773193
6hga.pdb	6hga_HL_B_TL97A.pdb	0.5049704313278198	-0.14149999618530273
6hga.pdb	6hga_HL_B_TL97Q.pdb	-0.1747913658618927	-0.8030999898910522
6hga.pdb	6hga_HL_B_TL97H.pdb	-0.4260326623916626	-0.8489000201225281
6hga.pdb	6hga_HL_B_HL98E.pdb	0.6477264761924744	0.9085999727249146
6hga.pdb	6hga_HL_B_HL98L.pdb	0.27229809761047363	0.018400000408291817
6hga.pdb	6hga_HL_B_HL98K.pdb	0.16189205646514893	1.6166000366210938
6hga.pdb	6hga_HL_B_HL98M.pdb	0.5118263363838196	0.5066999793052673
6hga.pdb	6hga_HL_B_HL98Y.pdb	0.5301090478897095	2.3626999855041504
6hga.pdb	6hga_HL_B_VL99M.pdb	-0.7740135192871094	0.30390000343322754
6hga.pdb	6hga_HL_B_KB215A.pdb	-0.24160124361515045	0.5946999788284302
6hga.pdb	6hga_HL_B_SB217D.pdb	-0.3341135084629059	0.2879999876022339
6hga.pdb	6hga_HL_B_SB217C.pdb	0.09663993120193481	0.6068000197410583
6hga.pdb	6hga_HL_B_SB217L.pdb	0.12621566653251648	0.5220000147819519
6hga.pdb	6hga_HL_B_SB217T.pdb	-0.23988063633441925	0.5138000249862671
6hga.pdb	6hga_HL_B_SB217V.pdb	0.3014258146286011	0.7549999952316284
6hga.pdb	6hga_HL_B_LB223F.pdb	-0.3848079442977905	0.22370000183582306
6hga.pdb	6hga_HL_B_LB223W.pdb	-0.45358848571777344	0.01600000075995922
6hga.pdb	6hga_HL_B_EB225C.pdb	0.1547834575176239	0.05490000173449516
6hga.pdb	6hga_HL_B_EB225H.pdb	0.4564117193222046	0.4397999942302704
6hga.pdb	6hga_HL_B_EB225W.pdb	-0.013706997036933899	0.11020000278949738
6hga.pdb	6hga_HL_B_YB226P.pdb	-0.8022218942642212	-1.138200044631958
6hga.pdb	6hga_HL_B_YB226S.pdb	-1.2764580249786377	-1.3799999952316284
6hga.pdb	6hga_HL_B_YB226V.pdb	-1.1928637027740479	-1.5096999406814575
6hga.pdb	6hga_HL_B_RB259A.pdb	-0.044544756412506104	0.3675999939441681
6hga.pdb	6hga_HL_B_RB259V.pdb	0.2799173593521118	0.5234000086784363
6hga.pdb	6hga_HL_B_EB260C.pdb	-1.1252470016479492	-0.26649999618530273
6hga.pdb	6hga_HL_B_EB260H.pdb	-1.9979345798492432	-1.8645999431610107
6hga.pdb	6hga_HL_B_FB261A.pdb	-1.549454927444458	-4.030600070953369
6hga.pdb	6hga_HL_B_FB261E.pdb	-3.0138485431671143	-3.4326999187469482
6hga.pdb	6hga_HL_B_FB261Y.pdb	-2.8864216804504395	-5.635499954223633
6hga.pdb	6hga_HL_B_RB262L.pdb	-1.339748501777649	-0.8880000114440918
6q18.pdb	6q18_HL_A_SH30Q.pdb	-0.04065409302711487	0.1518000066280365
6q18.pdb	6q18_HL_A_SH31E.pdb	-2.0448012351989746	-2.403599977493286
6q18.pdb	6q18_HL_A_SH31I.pdb	-0.2908812463283539	-1.239400029182434
6q18.pdb	6q18_HL_A_SH31P.pdb	-0.7014918923377991	0.3508000075817108
6q18.pdb	6q18_HL_A_SH32Q.pdb	-6.322641372680664	-6.711400032043457
6q18.pdb	6q18_HL_A_SH32H.pdb	-14.073787689208984	-13.350600242614746
6q18.pdb	6q18_HL_A_SH32K.pdb	-5.84047269821167	-6.450099945068359
6q18.pdb	6q18_HL_A_SH32T.pdb	-1.6909260749816895	-0.5734000205993652
6q18.pdb	6q18_HL_A_SH32V.pdb	-1.4349712133407593	-1.20169997215271
6q18.pdb	6q18_HL_A_QH53K.pdb	-0.04039871692657471	-2.1152000427246094
6q18.pdb	6q18_HL_A_QH53W.pdb	-1.625189185142517	-2.889899969100952
6q18.pdb	6q18_HL_A_HH54N.pdb	-0.1964976191520691	0.07509999722242355
6q18.pdb	6q18_HL_A_HH54Q.pdb	-0.31163129210472107	0.08619999885559082
6q18.pdb	6q18_HL_A_HH54E.pdb	-0.44084128737449646	0.3411000072956085
6q18.pdb	6q18_HL_A_GH56Q.pdb	-0.13725373148918152	-2.2146999835968018
6q18.pdb	6q18_HL_A_GH56K.pdb	0.30568814277648926	-3.471100091934204
6q18.pdb	6q18_HL_A_GH56S.pdb	0.08377841114997864	-2.3794000148773193
6q18.pdb	6q18_HL_A_PH101T.pdb	-1.4429090023040771	-1.489300012588501
6q18.pdb	6q18_HL_A_PH101V.pdb	-5.252997875213623	-4.176599979400635
6q18.pdb	6q18_HL_A_YH102V.pdb	0.8066703081130981	0.36660000681877136
6q18.pdb	6q18_HL_A_CH103V.pdb	-0.10324074327945709	-2.103100061416626
6q18.pdb	6q18_HL_A_TH104E.pdb	0.2436763048171997	-0.23890000581741333
6q18.pdb	6q18_HL_A_SH105N.pdb	-0.41539281606674194	-2.022700071334839
6q18.pdb	6q18_HL_A_SH105D.pdb	-1.5005871057510376	-3.1142001152038574
6q18.pdb	6q18_HL_A_AH106Y.pdb	0.3131698966026306	-0.16459999978542328
6q18.pdb	6q18_HL_A_SH107Q.pdb	-6.98744010925293	-6.316400051116943
6q18.pdb	6q18_HL_A_SH107M.pdb	-2.8003597259521484	-4.054800033569336
6q18.pdb	6q18_HL_A_CH108A.pdb	-0.051412418484687805	-0.7128000259399414
6q18.pdb	6q18_HL_A_CH108D.pdb	-5.4155755043029785	-7.771200180053711
6q18.pdb	6q18_HL_A_CH108Q.pdb	-1.8260586261749268	-2.935800075531006
6q18.pdb	6q18_HL_A_CH108K.pdb	-6.202077388763428	-5.281199932098389
6q18.pdb	6q18_HL_A_PH109R.pdb	-2.1742310523986816	-3.8150999546051025
6q18.pdb	6q18_HL_A_DH110V.pdb	-0.32460281252861023	0.1851000040769577
6q18.pdb	6q18_HL_A_YH112R.pdb	-1.7583565711975098	-3.178999900817871
6q18.pdb	6q18_HL_A_YH112I.pdb	-1.6422464847564697	-4.360599994659424
6q18.pdb	6q18_HL_A_YH112S.pdb	-1.9180328845977783	-4.895199775695801
6q18.pdb	6q18_HL_A_YH112V.pdb	-1.876342535018921	-4.311999797821045
6q18.pdb	6q18_HL_A_YA44R.pdb	0.927688479423523	0.04390000179409981
6q18.pdb	6q18_HL_A_YA44T.pdb	0.8251440525054932	0.25200000405311584
6q18.pdb	6q18_HL_A_VA84D.pdb	-0.4626705050468445	-0.7253000140190125
6q18.pdb	6q18_HL_A_VA84H.pdb	-0.4704703986644745	-0.2651999890804291
6q18.pdb	6q18_HL_A_VA84I.pdb	-0.20471473038196564	-0.04650000110268593
6q18.pdb	6q18_HL_A_TA85R.pdb	-1.3775056600570679	0.7940000295639038
6q18.pdb	6q18_HL_A_TA85N.pdb	-0.4655578136444092	1.0555000305175781
6q18.pdb	6q18_HL_A_AA86F.pdb	-0.1471697837114334	0.7889999747276306
6q18.pdb	6q18_HL_A_AA86P.pdb	-0.1336243748664856	0.5565000176429749
6q18.pdb	6q18_HL_A_WA102G.pdb	-0.5617868900299072	-2.3278000354766846
6q18.pdb	6q18_HL_A_TA104P.pdb	-0.7183226943016052	-0.7576000094413757
6q18.pdb	6q18_HL_A_EA105G.pdb	-0.705732524394989	-2.7627999782562256
6q18.pdb	6q18_HL_A_NA107I.pdb	-0.6056345701217651	0.671999990940094
6q18.pdb	6q18_HL_A_LA109D.pdb	-0.8823927640914917	-0.6886000037193298
6q18.pdb	6q18_HL_A_LA109G.pdb	-0.5472850799560547	-0.6100999712944031
6q18.pdb	6q18_HL_A_LA109T.pdb	-0.7131055593490601	-0.33390000462532043
6q18.pdb	6q18_HL_A_HA132I.pdb	-0.33993062376976013	-0.8400999903678894
6q18.pdb	6q18_HL_A_NA136C.pdb	0.2796025276184082	-0.22269999980926514
6q18.pdb	6q18_HL_A_NA136L.pdb	-0.04665067791938782	-0.5856999754905701
6q18.pdb	6q18_HL_A_NA136S.pdb	-0.7268807888031006	-0.08669999986886978
6q18.pdb	6q18_HL_A_NA136T.pdb	-0.7246767282485962	-0.23669999837875366
6q18.pdb	6q18_HL_A_DA139R.pdb	-5.739654064178467	-9.822099685668945
6q18.pdb	6q18_HL_A_DA139E.pdb	-2.0502922534942627	-6.981100082397461
6q18.pdb	6q18_HL_A_DA139M.pdb	-2.9708001613616943	-7.269199848175049
6q18.pdb	6q18_HL_A_DA139T.pdb	-1.688422679901123	-3.7783000469207764
6q18.pdb	6q18_HL_A_RA141E.pdb	-0.13922715187072754	-1.719099998474121
6q18.pdb	6q18_HL_A_AA142G.pdb	-0.5026225447654724	-0.9315000176429749
6q18.pdb	6q18_HL_A_AA142T.pdb	-1.767856240272522	-0.2379000037908554
6q18.pdb	6q18_HL_A_AA142V.pdb	-2.6213440895080566	-0.7408999800682068
6q18.pdb	6q18_HL_A_IA143S.pdb	-0.8622713685035706	-1.0403000116348267
6q18.pdb	6q18_HL_A_HA145D.pdb	-0.042502179741859436	0.24040000140666962
6q18.pdb	6q18_HL_A_QA175R.pdb	-0.07385218143463135	0.38269999623298645
6q18.pdb	6q18_HL_A_QA175C.pdb	0.3496131896972656	0.05660000070929527
6q18.pdb	6q18_HL_A_QA175I.pdb	0.3278144598007202	0.49559998512268066
6q18.pdb	6q18_HL_A_EA176N.pdb	-0.13353636860847473	-2.3289999961853027
6q18.pdb	6q18_HL_A_EA176I.pdb	0.6992455720901489	-1.5425000190734863
6q18.pdb	6q18_HL_A_GA177E.pdb	-6.139018535614014	-5.336599826812744
6q18.pdb	6q18_HL_A_GA177H.pdb	-37.74956130981445	-34.86465072631836
6q18.pdb	6q18_HL_A_GA177L.pdb	-18.348060607910156	-11.390299797058105
2vxs.pdb	2vxs_JN_D_SJ54A.pdb	0.2557939887046814	0.2815000116825104
2vxs.pdb	2vxs_JN_D_SJ54C.pdb	0.18403053283691406	0.27469998598098755
2vxs.pdb	2vxs_JN_D_SJ54T.pdb	-0.4475986361503601	-0.13650000095367432
2vxs.pdb	2vxs_JN_D_YJ59A.pdb	0.04385247826576233	-0.48420000076293945
2vxs.pdb	2vxs_JN_D_YJ59H.pdb	-0.519212543964386	-0.24220000207424164
2vxs.pdb	2vxs_JN_D_LJ100A.pdb	-0.2816004753112793	-0.21940000355243683
2vxs.pdb	2vxs_JN_D_LJ100M.pdb	-0.2672516107559204	-0.15060000121593475
2vxs.pdb	2vxs_JN_D_LJ100F.pdb	-0.2701738178730011	0.11550000309944153
2vxs.pdb	2vxs_JN_D_IJ101M.pdb	-0.11994624137878418	-0.9980999827384949
2vxs.pdb	2vxs_JN_D_AN30Q.pdb	-0.14440764486789703	0.597000002861023
2vxs.pdb	2vxs_JN_D_AN30I.pdb	-0.13601230084896088	0.04190000146627426
2vxs.pdb	2vxs_JN_D_AN30Y.pdb	-0.0973808765411377	-0.06859999895095825
2vxs.pdb	2vxs_JN_D_AN30V.pdb	-0.12367239594459534	-0.027000000700354576
2vxs.pdb	2vxs_JN_D_NN31D.pdb	-0.5276157855987549	0.10459999740123749
2vxs.pdb	2vxs_JN_D_NN31G.pdb	0.3078117370605469	-0.21529999375343323
2vxs.pdb	2vxs_JN_D_NN31F.pdb	0.5480849742889404	0.8278999924659729
2vxs.pdb	2vxs_JN_D_YN32M.pdb	-0.1304500252008438	-0.3862999975681305
2vxs.pdb	2vxs_JN_D_YN33L.pdb	-0.7590668201446533	-0.761900007724762
2vxs.pdb	2vxs_JN_D_YN33V.pdb	-1.0082709789276123	-1.8636000156402588
2vxs.pdb	2vxs_JN_D_FN50P.pdb	-0.19206435978412628	-1.0714000463485718
2vxs.pdb	2vxs_JN_D_AN51I.pdb	-4.045347690582275	-4.763179779052734
2vxs.pdb	2vxs_JN_D_QN54A.pdb	-0.5298770666122437	-0.5271000266075134
2vxs.pdb	2vxs_JN_D_QN54H.pdb	-0.8590690493583679	-0.5511000156402588
2vxs.pdb	2vxs_JN_D_QN54L.pdb	-0.0750207006931305	0.7567999958992004
2vxs.pdb	2vxs_JN_D_QN54T.pdb	-0.21476082503795624	0.07349999994039536
2vxs.pdb	2vxs_JN_D_YN94A.pdb	-0.3714473843574524	-1.0795999765396118
2vxs.pdb	2vxs_JN_D_YN94R.pdb	-0.5392699241638184	-1.2445000410079956
2vxs.pdb	2vxs_JN_D_YN94C.pdb	-0.5453892946243286	-0.968500018119812
2vxs.pdb	2vxs_JN_D_YN94G.pdb	-0.42056581377983093	-0.5871000289916992
2vxs.pdb	2vxs_JN_D_YN94M.pdb	-0.2274663895368576	-0.4124000072479248
2vxs.pdb	2vxs_JN_D_YN94V.pdb	-0.6719338893890381	-0.9939000010490417
2vxs.pdb	2vxs_JN_D_PN96E.pdb	-0.7945281267166138	0.07199999690055847
2vxs.pdb	2vxs_JN_D_PN96G.pdb	-0.5428313612937927	-0.8533999919891357
2vxs.pdb	2vxs_JN_D_PN96L.pdb	-0.2041950523853302	-0.45100000500679016
2vxs.pdb	2vxs_JN_D_PN96K.pdb	-0.16403168439865112	0.11670000106096268
2vxs.pdb	2vxs_JN_D_YD50W.pdb	-0.3301877975463867	0.4311999976634979
2vxs.pdb	2vxs_JN_D_ND53C.pdb	-0.045902758836746216	-1.648900032043457
2vxs.pdb	2vxs_JN_D_ND53I.pdb	0.15456804633140564	-0.29809999465942383
2vxs.pdb	2vxs_JN_D_ND53M.pdb	0.46749556064605713	0.3212999999523163
2vxs.pdb	2vxs_JN_D_ND53F.pdb	-3.4279255867004395	-2.075900077819824
2vxs.pdb	2vxs_JN_D_ND53P.pdb	-1.8925292491912842	-4.214640140533447
2vxs.pdb	2vxs_JN_D_PD56D.pdb	0.5810551047325134	0.941100001335144
2vxs.pdb	2vxs_JN_D_PD56C.pdb	-0.384136438369751	-0.5275999903678894
2vxs.pdb	2vxs_JN_D_QD58L.pdb	-0.23344004154205322	0.16009999811649323
2vxs.pdb	2vxs_JN_D_QD58W.pdb	-0.295716255903244	1.3108999729156494
2vxs.pdb	2vxs_JN_D_VD73E.pdb	-0.9945364594459534	-0.5235000252723694
2vxs.pdb	2vxs_JN_D_VD73G.pdb	-0.2612147331237793	-0.4932999908924103
2vxs.pdb	2vxs_JN_D_VD73L.pdb	-0.42816096544265747	0.2662000060081482
2vxs.pdb	2vxs_JN_D_VD73M.pdb	-0.12438801676034927	0.5525000095367432
2vxs.pdb	2vxs_JN_D_PD75F.pdb	-13.724065780639648	-14.048839569091797
2vxs.pdb	2vxs_JN_D_ID76A.pdb	-0.7088534235954285	-1.8224999904632568
2vxs.pdb	2vxs_JN_D_ID76Q.pdb	-1.0304509401321411	-1.4651000499725342
2vxs.pdb	2vxs_JN_D_ID76G.pdb	-0.7401957511901855	-1.6325000524520874
2vxs.pdb	2vxs_JN_D_ID76L.pdb	0.02005144953727722	-0.009800000116229057
2vxs.pdb	2vxs_JN_D_ID76T.pdb	-0.8661905527114868	-1.5511000156402588
6oor.pdb	6oor_HL_A_IH55Q.pdb	-2.1615333557128906	-1.751289963722229
6oor.pdb	6oor_HL_A_IH55T.pdb	-0.6721763610839844	-0.9451199769973755
6oor.pdb	6oor_HL_A_YH102D.pdb	-0.937354564666748	-2.982029914855957
6oor.pdb	6oor_HL_A_YH102Q.pdb	-0.47508275508880615	-1.3354500532150269
6oor.pdb	6oor_HL_A_YH102E.pdb	-0.9405152201652527	-0.6175299882888794
6oor.pdb	6oor_HL_A_YH103V.pdb	-3.2056360244750977	-1.6470999717712402
6oor.pdb	6oor_HL_A_GH104A.pdb	-2.8166966438293457	-3.322793960571289
6oor.pdb	6oor_HL_A_LH105E.pdb	-1.9200572967529297	-3.214319944381714
6oor.pdb	6oor_HL_A_LH105I.pdb	-0.9784937500953674	-1.490339994430542
6oor.pdb	6oor_HL_A_LH105K.pdb	-1.2167845964431763	-1.2770899534225464
6oor.pdb	6oor_HL_A_LH106F.pdb	-0.37907928228378296	-1.1212199926376343
6oor.pdb	6oor_HL_A_LH107C.pdb	-0.4500254988670349	-0.5481699705123901
6oor.pdb	6oor_HL_A_LH107Y.pdb	-0.427091121673584	-0.16836999356746674
6oor.pdb	6oor_HL_A_RH108D.pdb	-1.0682926177978516	-3.2379000186920166
6oor.pdb	6oor_HL_A_RH108S.pdb	-0.37879520654678345	-2.533869981765747
6oor.pdb	6oor_HL_A_DA74K.pdb	-0.8599441647529602	-2.926640033721924
6oor.pdb	6oor_HL_A_EA77Y.pdb	0.49924761056900024	0.4677700102329254
6oor.pdb	6oor_HL_A_LA78W.pdb	-1.4342594146728516	-1.0715399980545044
6oor.pdb	6oor_HL_A_LA78Y.pdb	-1.473048210144043	-1.1432199478149414
6oor.pdb	6oor_HL_A_MA81I.pdb	-0.11543592810630798	-0.09606999903917313
6oor.pdb	6oor_HL_A_MA81K.pdb	-0.5579700469970703	-0.49943000078201294
6oor.pdb	6oor_HL_A_MA81W.pdb	-0.825430691242218	-0.514270007610321
6oor.pdb	6oor_HL_A_LA139A.pdb	-0.33025112748146057	-0.7512400150299072
6oor.pdb	6oor_HL_A_PA140N.pdb	-0.05367867648601532	1.28302001953125
6oor.pdb	6oor_HL_A_PA140Q.pdb	0.24987328052520752	1.172279953956604
6oor.pdb	6oor_HL_A_VA143E.pdb	-0.7597695589065552	-2.5990099906921387
6oor.pdb	6oor_HL_A_VA143M.pdb	-0.280922532081604	-0.24789999425411224
6oor.pdb	6oor_HL_A_LA144E.pdb	-0.9871739149093628	-1.088170051574707
6oor.pdb	6oor_HL_A_AA146Q.pdb	-2.5734055042266846	-1.8130799531936646
6oor.pdb	6oor_HL_A_AA146K.pdb	-1.7771167755126953	-1.2110099792480469
6oor.pdb	6oor_HL_A_DA147I.pdb	-2.1904969215393066	-2.576159954071045
6x87.pdb	6x87_MN_X_YM30N.pdb	-0.7519397735595703	-1.9085999727249146
6x87.pdb	6x87_MN_X_YM30D.pdb	-0.7690544128417969	-2.409899950027466
6x87.pdb	6x87_MN_X_YM30C.pdb	-0.5797932147979736	-2.1140999794006348
6x87.pdb	6x87_MN_X_YM30F.pdb	-0.7492084503173828	-0.5264999866485596
6x87.pdb	6x87_MN_X_YM30W.pdb	-0.4072120785713196	-0.48510000109672546
6x87.pdb	6x87_MN_X_NM31P.pdb	-0.30783671140670776	-0.3547999858856201
6x87.pdb	6x87_MN_X_HM33W.pdb	-0.6367428302764893	-5.138199806213379
6x87.pdb	6x87_MN_X_YM48R.pdb	-0.7765166759490967	0.6940000057220459
6x87.pdb	6x87_MN_X_YM48F.pdb	-0.2367670089006424	0.6166999936103821
6x87.pdb	6x87_MN_X_YM48V.pdb	-0.28658294677734375	-0.6182000041007996
6x87.pdb	6x87_MN_X_NM53H.pdb	-0.1862560659646988	0.2248000055551529
6x87.pdb	6x87_MN_X_NM53W.pdb	0.052380919456481934	-0.23440000414848328
6x87.pdb	6x87_MN_X_VM55L.pdb	-0.5099101066589355	-0.09049999713897705
6x87.pdb	6x87_MN_X_VM55S.pdb	-0.7598417401313782	-0.5310999751091003
6x87.pdb	6x87_MN_X_VM55T.pdb	-0.5836527347564697	-0.4602000117301941
6x87.pdb	6x87_MN_X_VM55W.pdb	-0.7955824136734009	-1.0241999626159668
6x87.pdb	6x87_MN_X_AM97P.pdb	-1.042905569076538	-0.31139999628067017
6x87.pdb	6x87_MN_X_AM97T.pdb	-3.6676695346832275	-2.4298999309539795
6x87.pdb	6x87_MN_X_AM98L.pdb	-0.09679478406906128	0.6525999903678894
6x87.pdb	6x87_MN_X_AM98V.pdb	-1.5492596626281738	-0.21410000324249268
6x87.pdb	6x87_MN_X_YN31N.pdb	-0.977532684803009	-1.1799999475479126
6x87.pdb	6x87_MN_X_YN31C.pdb	-0.6496483087539673	-1.0231000185012817
6x87.pdb	6x87_MN_X_YN31G.pdb	-0.5474092364311218	-1.1471999883651733
6x87.pdb	6x87_MN_X_YN31M.pdb	-0.41074344515800476	-0.4902999997138977
6x87.pdb	6x87_MN_X_YN37E.pdb	-0.30067509412765503	-1.5534000396728516
6x87.pdb	6x87_MN_X_YN37W.pdb	0.24153101444244385	0.5041999816894531
6x87.pdb	6x87_MN_X_NN39Q.pdb	-0.5765082836151123	0.6578999757766724
6x87.pdb	6x87_MN_X_RN51N.pdb	-0.9525136947631836	-3.1974000930786133
6x87.pdb	6x87_MN_X_RN51Q.pdb	-1.1399372816085815	-2.3405001163482666
6x87.pdb	6x87_MN_X_SN54A.pdb	-0.10571092367172241	-0.28130000829696655
6x87.pdb	6x87_MN_X_LN55H.pdb	-0.0991404801607132	0.8026000261306763
6x87.pdb	6x87_MN_X_EN58V.pdb	-0.2308599352836609	-1.0329999923706055
6x87.pdb	6x87_MN_X_WN94E.pdb	-1.6985681056976318	-1.1123000383377075
6x87.pdb	6x87_MN_X_WN94I.pdb	-0.9974948763847351	-0.7642999887466431
6x87.pdb	6x87_MN_X_GN96L.pdb	-11.394721984863281	-10.99314022064209
6x87.pdb	6x87_MN_X_RN101W.pdb	-0.5593858957290649	-2.546099901199341
6x87.pdb	6x87_MN_X_PX42A.pdb	-0.28429269790649414	-0.05640000104904175
6x87.pdb	6x87_MN_X_PX42Q.pdb	-1.218362808227539	-1.0343999862670898
6x87.pdb	6x87_MN_X_PX42W.pdb	-9.924039840698242	-5.9338698387146
6x87.pdb	6x87_MN_X_PX43M.pdb	-0.3132503628730774	-0.45910000801086426
6x87.pdb	6x87_MN_X_NX44A.pdb	-0.5085663795471191	-0.6360999941825867
6x87.pdb	6x87_MN_X_AX45S.pdb	-0.6513717174530029	-0.2612000107765198
6x87.pdb	6x87_MN_X_AX45V.pdb	0.049786120653152466	0.40380001068115234
6x87.pdb	6x87_MN_X_NX46Q.pdb	-1.706692099571228	-2.1350998878479004
6x87.pdb	6x87_MN_X_NX46G.pdb	-0.714263916015625	-2.1384999752044678
6x87.pdb	6x87_MN_X_NX46P.pdb	0.39935410022735596	-0.14399999380111694
6x87.pdb	6x87_MN_X_DX47L.pdb	-5.33718729019165	-7.014279842376709
6x87.pdb	6x87_MN_X_AX49C.pdb	-0.18896090984344482	0.3986000120639801
6x87.pdb	6x87_MN_X_AX49K.pdb	0.07654440402984619	0.2879999876022339
6x87.pdb	6x87_MN_X_PX50M.pdb	-1.036009669303894	-1.7022000551223755
6x87.pdb	6x87_MN_X_NX52Q.pdb	-0.13005861639976501	0.5400000214576721
6x87.pdb	6x87_MN_X_NX52M.pdb	0.17770305275917053	0.2071000039577484
6x87.pdb	6x87_MN_X_NX52P.pdb	-0.16406148672103882	0.1454000025987625
7mw6.pdb	7mw6_DE_A_LE35D.pdb	-1.106644868850708	-1.3382400274276733
7mw6.pdb	7mw6_DE_A_LE35Q.pdb	-2.076368808746338	-1.1270400285720825
7mw6.pdb	7mw6_DE_A_LE35Y.pdb	-0.3198971748352051	0.10830000042915344
7mw6.pdb	7mw6_DE_A_QE37N.pdb	-0.09740996360778809	-0.3165299892425537
7mw6.pdb	7mw6_DE_A_QE37M.pdb	0.04095396399497986	0.38690000772476196
7mw6.pdb	7mw6_DE_A_YE39F.pdb	-0.13541966676712036	0.020400000736117363
7mw6.pdb	7mw6_DE_A_YE52H.pdb	-0.5452563762664795	-0.5190200209617615
7mw6.pdb	7mw6_DE_A_NE56I.pdb	1.3989564180374146	2.0269999504089355
7mw6.pdb	7mw6_DE_A_SE94C.pdb	0.4992564916610718	0.6208000183105469
7mw6.pdb	7mw6_DE_A_WE99I.pdb	-0.6707531213760376	-1.3946199417114258
7mw6.pdb	7mw6_DE_A_GD30N.pdb	-0.06670057773590088	0.8712000250816345
7mw6.pdb	7mw6_DE_A_GD30D.pdb	-0.31779077649116516	-0.10806000232696533
7mw6.pdb	7mw6_DE_A_GD30F.pdb	0.06939336657524109	0.273499995470047
7mw6.pdb	7mw6_DE_A_GD30W.pdb	-0.10349415242671967	0.15309999883174896
7mw6.pdb	7mw6_DE_A_YD31F.pdb	-0.7043989896774292	-0.5511199831962585
7mw6.pdb	7mw6_DE_A_SD32E.pdb	-1.5920734405517578	-3.8771300315856934
7mw6.pdb	7mw6_DE_A_ND34Q.pdb	-0.47810086607933044	-0.465829998254776
7mw6.pdb	7mw6_DE_A_ND34H.pdb	-0.3232356905937195	-0.8488900065422058
7mw6.pdb	7mw6_DE_A_MD36G.pdb	-0.4771142601966858	-0.5356699824333191
7mw6.pdb	7mw6_DE_A_MD36I.pdb	-0.5576728582382202	-0.3695699870586395
7mw6.pdb	7mw6_DE_A_ED49K.pdb	0.025660812854766846	0.0812000036239624
7mw6.pdb	7mw6_DE_A_ED49T.pdb	-0.08000996708869934	0.03240000084042549
7mw6.pdb	7mw6_DE_A_ND51L.pdb	-0.11396153271198273	1.517799973487854
7mw6.pdb	7mw6_DE_A_ND51W.pdb	-0.062168657779693604	2.924299955368042
7mw6.pdb	7mw6_DE_A_SD53D.pdb	-0.4404468536376953	-0.04439999908208847
7mw6.pdb	7mw6_DE_A_SD53I.pdb	0.21877726912498474	1.1847000122070312
7mw6.pdb	7mw6_DE_A_SD53K.pdb	0.02820679545402527	0.9810000061988831
7mw6.pdb	7mw6_DE_A_TD54E.pdb	-0.4178919196128845	0.6826000213623047
7mw6.pdb	7mw6_DE_A_TD54W.pdb	-0.1499006599187851	0.43369999527931213
7mw6.pdb	7mw6_DE_A_SD98L.pdb	-0.2991468012332916	0.14390000700950623
7mw6.pdb	7mw6_DE_A_RD99Q.pdb	-0.07061395049095154	-1.5206999778747559
7mw6.pdb	7mw6_DE_A_LA428R.pdb	0.4687964916229248	1.7056000232696533
7mw6.pdb	7mw6_DE_A_LA428G.pdb	0.17787742614746094	0.7703999876976013
7mw6.pdb	7mw6_DE_A_AA448G.pdb	-0.22694002091884613	0.09560000151395798
7mw6.pdb	7mw6_DE_A_AA448S.pdb	-0.7833555936813354	0.09619999676942825
7mw6.pdb	7mw6_DE_A_NA454D.pdb	-0.45304733514785767	-0.13412000238895416
7mw6.pdb	7mw6_DE_A_NA454V.pdb	-0.5433032512664795	0.24169999361038208
7mw6.pdb	7mw6_DE_A_GA455F.pdb	-0.02586546540260315	0.12439999729394913
7mw6.pdb	7mw6_DE_A_VA456D.pdb	-0.06887684762477875	-2.960089921951294
7mw6.pdb	7mw6_DE_A_VA456Q.pdb	-2.4796135425567627	-3.266940116882324
7mw6.pdb	7mw6_DE_A_EA457I.pdb	0.32750439643859863	-0.9815000295639038
7mw6.pdb	7mw6_DE_A_GA458D.pdb	-0.9179203510284424	-4.2540202140808105
7mw6.pdb	7mw6_DE_A_GA458L.pdb	-0.9573401212692261	-1.8078500032424927
7mw6.pdb	7mw6_DE_A_FA459Q.pdb	-1.7282789945602417	-2.4797298908233643
7mw6.pdb	7mw6_DE_A_FA459H.pdb	-1.5359480381011963	-3.454390048980713
7mw6.pdb	7mw6_DE_A_FA459S.pdb	-1.6925580501556396	-3.910170078277588
7mw6.pdb	7mw6_DE_A_QA466D.pdb	-0.08175575733184814	1.0882999897003174
7mw6.pdb	7mw6_DE_A_QA466G.pdb	-0.23556247353553772	0.041600000113248825
7mw6.pdb	7mw6_DE_A_QA466L.pdb	-0.28311359882354736	1.172700047492981
7rgp.pdb	7rgp_E_A_SE51D.pdb	-1.6713430881500244	-2.539220094680786
7rgp.pdb	7rgp_E_A_SE52R.pdb	-0.8206286430358887	0.42127999663352966
7rgp.pdb	7rgp_E_A_SE52I.pdb	-0.527805745601654	0.08303000032901764
7rgp.pdb	7rgp_E_A_SE52K.pdb	-0.5177374482154846	-0.4325299859046936
7rgp.pdb	7rgp_E_A_TE56I.pdb	-0.43111902475357056	-0.6312100291252136
7rgp.pdb	7rgp_E_A_YE58D.pdb	-0.682456910610199	-0.5579699873924255
7rgp.pdb	7rgp_E_A_YE58F.pdb	-0.4675794839859009	-0.3776000142097473
7rgp.pdb	7rgp_E_A_YE58T.pdb	-0.42125341296195984	-0.5990800261497498
7rgp.pdb	7rgp_E_A_IE99R.pdb	-0.6410163044929504	0.012740000151097775
7rgp.pdb	7rgp_E_A_YE100A.pdb	-0.4715748131275177	-1.2687499523162842
7rgp.pdb	7rgp_E_A_YE100R.pdb	-0.6248815655708313	0.17858999967575073
7rgp.pdb	7rgp_E_A_YE100P.pdb	-0.12837490439414978	-0.13801999390125275
7rgp.pdb	7rgp_E_A_YE101M.pdb	0.30596089363098145	0.5541999936103821
7rgp.pdb	7rgp_E_A_PE106N.pdb	-1.514657735824585	-0.19447000324726105
7rgp.pdb	7rgp_E_A_PE106M.pdb	-0.8461910486221313	-1.3001899719238281
7rgp.pdb	7rgp_E_A_PE106S.pdb	-0.2128322720527649	1.6041100025177002
7rgp.pdb	7rgp_E_A_HE152A.pdb	0.0435636043548584	0.502020001411438
7rgp.pdb	7rgp_E_A_HE152D.pdb	-0.15183669328689575	0.12696999311447144
7rgp.pdb	7rgp_E_A_YE158R.pdb	-1.641674518585205	-1.2546900510787964
7rgp.pdb	7rgp_E_A_YE158D.pdb	-1.480851650238037	-1.9098000526428223
7rgp.pdb	7rgp_E_A_YE158I.pdb	-1.1729092597961426	-0.8320299983024597
7rgp.pdb	7rgp_E_A_YE160C.pdb	-1.0968055725097656	-1.2976200580596924
7rgp.pdb	7rgp_E_A_HE217Q.pdb	0.8195563554763794	-0.35728999972343445
7rgp.pdb	7rgp_E_A_HE217F.pdb	0.330875039100647	0.6425300240516663
7rgp.pdb	7rgp_E_A_HE217S.pdb	-0.20974552631378174	0.0856499969959259
7rgp.pdb	7rgp_E_A_LE218K.pdb	-0.41381147503852844	-0.07649999856948853
7rgp.pdb	7rgp_E_A_LA1C.pdb	-0.061606764793395996	0.22830000519752502
7rgp.pdb	7rgp_E_A_LA1I.pdb	-0.07811082899570465	-0.0038900000508874655
7rgp.pdb	7rgp_E_A_AA3N.pdb	-0.3953031301498413	-0.2228900045156479
7rgp.pdb	7rgp_E_A_AA3C.pdb	0.13951823115348816	-0.07926999777555466
7rgp.pdb	7rgp_E_A_AA3M.pdb	0.7920669317245483	1.186519980430603
7rgp.pdb	7rgp_E_A_AA3W.pdb	0.129123717546463	0.9751700162887573
7rgp.pdb	7rgp_E_A_EA4A.pdb	-0.7293330430984497	-2.3065900802612305
7rgp.pdb	7rgp_E_A_EA4D.pdb	-0.08894765377044678	-1.0574500560760498
7rgp.pdb	7rgp_E_A_EA4T.pdb	-2.3015639781951904	-2.532949924468994
7rgp.pdb	7rgp_E_A_KA6C.pdb	-0.21725298464298248	-0.6141600012779236
7rgp.pdb	7rgp_E_A_KA6Y.pdb	0.1958589255809784	0.2329300045967102
7rgp.pdb	7rgp_E_A_AA7H.pdb	-0.22099550068378448	1.1178200244903564
7rgp.pdb	7rgp_E_A_AA8D.pdb	-2.3636844158172607	-0.7422500252723694
7rgp.pdb	7rgp_E_A_AA8K.pdb	-0.6167118549346924	-1.557629942893982
7rgp.pdb	7rgp_E_A_AA8M.pdb	0.12994986772537231	1.0625699758529663
7rgp.pdb	7rgp_E_A_AA8P.pdb	-0.5261682868003845	-1.4730199575424194
7rgp.pdb	7rgp_E_A_EA10A.pdb	-0.7291135191917419	-1.0844500064849854
7rgp.pdb	7rgp_E_A_EA10N.pdb	-0.9100428819656372	-1.1635799407958984
7rgp.pdb	7rgp_E_A_RA11G.pdb	0.04740309715270996	0.8848199844360352
7rgp.pdb	7rgp_E_A_RA11W.pdb	-0.06605711579322815	1.7432500123977661
6bdz.pdb	6bdz_HL_A_YL33G.pdb	-0.4678192734718323	-0.7182599902153015
6bdz.pdb	6bdz_HL_A_YL33H.pdb	-0.7185256481170654	-0.19453999400138855
6bdz.pdb	6bdz_HL_A_YL33M.pdb	-0.5099338293075562	-0.03633999824523926
6bdz.pdb	6bdz_HL_A_YL92Q.pdb	0.0046669840812683105	-1.0162800550460815
6bdz.pdb	6bdz_HL_A_YL92E.pdb	-0.9175410270690918	-1.6125999689102173
6bdz.pdb	6bdz_HL_A_YL92I.pdb	0.6970268487930298	-0.6078799962997437
6bdz.pdb	6bdz_HL_A_YL92M.pdb	-0.020280033349990845	-1.1828700304031372
6bdz.pdb	6bdz_HL_A_YL92F.pdb	0.2149379849433899	-0.6063799858093262
6bdz.pdb	6bdz_HL_A_RL93A.pdb	-0.44485893845558167	-0.10153000056743622
6bdz.pdb	6bdz_HL_A_RL93E.pdb	-0.47596287727355957	0.6589999794960022
6bdz.pdb	6bdz_HL_A_RL93S.pdb	-0.6106293797492981	-0.11569000035524368
6bdz.pdb	6bdz_HL_A_SL95Q.pdb	0.1300513744354248	0.10108000040054321
6bdz.pdb	6bdz_HL_A_SL95G.pdb	0.38931870460510254	-0.2600100040435791
6bdz.pdb	6bdz_HL_A_SL95I.pdb	-0.06425628066062927	0.560479998588562
6bdz.pdb	6bdz_HL_A_TH30E.pdb	-0.15778128802776337	-0.21020999550819397
6bdz.pdb	6bdz_HL_A_TH30Y.pdb	-0.2102234661579132	0.008179999887943268
6bdz.pdb	6bdz_HL_A_GH31C.pdb	-0.21899937093257904	-0.04698000103235245
6bdz.pdb	6bdz_HL_A_WH52A.pdb	-0.8261044025421143	-2.627079963684082
6bdz.pdb	6bdz_HL_A_WH52D.pdb	-0.713031530380249	-1.3539999723434448
6bdz.pdb	6bdz_HL_A_WH52K.pdb	-0.06132614612579346	-0.7681099772453308
6bdz.pdb	6bdz_HL_A_DH54T.pdb	1.9300086498260498	3.1484200954437256
6bdz.pdb	6bdz_HL_A_TH56R.pdb	0.798503041267395	1.5070199966430664
6bdz.pdb	6bdz_HL_A_TH56C.pdb	0.8018820285797119	1.1700400114059448
6bdz.pdb	6bdz_HL_A_DH58N.pdb	-0.10690473020076752	0.07761000096797943
6bdz.pdb	6bdz_HL_A_DH98Y.pdb	-13.493888854980469	-9.30360221862793
6bdz.pdb	6bdz_HL_A_GH99S.pdb	-0.36729976534843445	0.29600000381469727
6bdz.pdb	6bdz_HL_A_DH100A.pdb	0.36611223220825195	-0.24461999535560608
6bdz.pdb	6bdz_HL_A_DH100G.pdb	0.37574833631515503	0.019460000097751617
6bdz.pdb	6bdz_HL_A_DH100I.pdb	0.3847813010215759	1.0752400159835815
6bdz.pdb	6bdz_HL_A_YH101I.pdb	-0.71756911277771	-1.766800045967102
6bdz.pdb	6bdz_HL_A_YH101M.pdb	-0.1769341081380844	-0.672249972820282
6bdz.pdb	6bdz_HL_A_YH101F.pdb	0.1230626106262207	0.38120999932289124
6bdz.pdb	6bdz_HL_A_YH101T.pdb	-0.5973049998283386	-1.1754900217056274
6bdz.pdb	6bdz_HL_A_GH102L.pdb	-1.9720431566238403	-1.1841599941253662
6bdz.pdb	6bdz_HL_A_GH102F.pdb	-9.918550491333008	-8.31921100616455
6bdz.pdb	6bdz_HL_A_EA251N.pdb	-0.2586847245693207	-0.809469997882843
6bdz.pdb	6bdz_HL_A_EA251M.pdb	-0.11825142055749893	-0.5783299803733826
6bdz.pdb	6bdz_HL_A_EA251S.pdb	-0.4033292531967163	-0.8919500112533569
6bdz.pdb	6bdz_HL_A_EA251T.pdb	-0.29110026359558105	-0.8518999814987183
6bdz.pdb	6bdz_HL_A_FA266C.pdb	-1.0652538537979126	-0.2184700071811676
6bdz.pdb	6bdz_HL_A_FA266S.pdb	-1.0576553344726562	0.15937000513076782
6bdz.pdb	6bdz_HL_A_NA269R.pdb	-0.2747960686683655	0.003389999968931079
6bdz.pdb	6bdz_HL_A_NA269H.pdb	-0.3123127222061157	0.001820000004954636
6bdz.pdb	6bdz_HL_A_QA270L.pdb	-0.26315921545028687	-0.26078999042510986
6bdz.pdb	6bdz_HL_A_PA271N.pdb	-2.612943172454834	-1.243090033531189
6bdz.pdb	6bdz_HL_A_PA271L.pdb	0.16136017441749573	-0.577239990234375
6bdz.pdb	6bdz_HL_A_EA272L.pdb	1.1031919717788696	0.27922001481056213
6bdz.pdb	6bdz_HL_A_GA273R.pdb	-32.471595764160156	-32.78348159790039
6bdz.pdb	6bdz_HL_A_RA274N.pdb	-0.6393992304801941	-1.8934400081634521
6bdz.pdb	6bdz_HL_A_RA274F.pdb	-0.11579957604408264	0.04044000059366226
6bdz.pdb	6bdz_HL_A_KA277T.pdb	-0.12195931375026703	-0.03618000075221062
6bdz.pdb	6bdz_HL_A_KA279W.pdb	-4.675069808959961	-4.019599914550781
6bdz.pdb	6bdz_HL_A_KA279V.pdb	0.6457920670509338	-0.48934999108314514
6bdz.pdb	6bdz_HL_A_GA281A.pdb	-0.35606157779693604	-0.903219997882843
6bdz.pdb	6bdz_HL_A_GA281Q.pdb	-0.18426105380058289	-0.4045099914073944
6bdz.pdb	6bdz_HL_A_GA281I.pdb	0.3005765676498413	-0.09255000203847885
6bdz.pdb	6bdz_HL_A_GA281F.pdb	0.47375059127807617	0.498089998960495
6bdz.pdb	6bdz_HL_A_GA281T.pdb	-1.5710746049880981	-1.6587599515914917
7dc8.pdb	7dc8_BA_C_DA28N.pdb	-0.7296146154403687	-0.7505999803543091
7dc8.pdb	7dc8_BA_C_DA28L.pdb	-1.0164713859558105	-0.9775000214576721
7dc8.pdb	7dc8_BA_C_GA30I.pdb	-10.551013946533203	-12.951430320739746
7dc8.pdb	7dc8_BA_C_GA30L.pdb	-6.5752692222595215	-7.942440032958984
7dc8.pdb	7dc8_BA_C_GA30P.pdb	-4.673538684844971	-4.896900177001953
7dc8.pdb	7dc8_BA_C_AA33G.pdb	-0.35800641775131226	0.02879999950528145
7dc8.pdb	7dc8_BA_C_AA33W.pdb	-0.03672567009925842	1.3909000158309937
7dc8.pdb	7dc8_BA_C_AA33V.pdb	0.03705310821533203	0.7233999967575073
7dc8.pdb	7dc8_BA_C_YA34I.pdb	-0.6874076724052429	-1.4950000047683716
7dc8.pdb	7dc8_BA_C_YA34W.pdb	-2.967655897140503	-3.4827001094818115
7dc8.pdb	7dc8_BA_C_RA93D.pdb	-0.2012079358100891	-3.0058999061584473
7dc8.pdb	7dc8_BA_C_RA93P.pdb	-0.9132353067398071	-3.724100112915039
7dc8.pdb	7dc8_BA_C_RA93S.pdb	-0.599138617515564	-3.6157000064849854
7dc8.pdb	7dc8_BA_C_RA93Y.pdb	-0.8040662407875061	-4.043399810791016
7dc8.pdb	7dc8_BA_C_RA93V.pdb	-0.23025457561016083	-2.893699884414673
7dc8.pdb	7dc8_BA_C_PA95D.pdb	-0.9122031927108765	-0.6391000151634216
7dc8.pdb	7dc8_BA_C_YB59D.pdb	0.2227567732334137	-0.04910000041127205
7dc8.pdb	7dc8_BA_C_YB59T.pdb	0.08635225892066956	0.289000004529953
7dc8.pdb	7dc8_BA_C_YB59W.pdb	0.10873442888259888	0.11649999767541885
7dc8.pdb	7dc8_BA_C_LB102P.pdb	-0.6941348314285278	-1.6741000413894653
7dc8.pdb	7dc8_BA_C_LB102Y.pdb	-1.197721004486084	-0.5041999816894531
7dc8.pdb	7dc8_BA_C_NB106H.pdb	-3.4586172103881836	-3.071199893951416
7dc8.pdb	7dc8_BA_C_WB107D.pdb	-0.9569780826568604	-0.8270999789237976
7dc8.pdb	7dc8_BA_C_WB107M.pdb	-0.11017227172851562	-1.5585999488830566
7dc8.pdb	7dc8_BA_C_WB107F.pdb	-0.6327077746391296	-0.17180000245571136
7dc8.pdb	7dc8_BA_C_WB107T.pdb	-0.719260573387146	-1.624500036239624
7dc8.pdb	7dc8_BA_C_EC58G.pdb	-0.040576934814453125	-0.7828999757766724
7dc8.pdb	7dc8_BA_C_EC58L.pdb	0.6838856935501099	1.1445000171661377
7dc8.pdb	7dc8_BA_C_EC58P.pdb	0.8294181823730469	0.08910000324249268
7dc8.pdb	7dc8_BA_C_GC59Y.pdb	-0.9706792831420898	-0.31679999828338623
7dc8.pdb	7dc8_BA_C_GC59V.pdb	-1.2199591398239136	-0.0019000000320374966
7dc8.pdb	7dc8_BA_C_SC117Q.pdb	-0.41802000999450684	-0.8374999761581421
7dc8.pdb	7dc8_BA_C_FC118Q.pdb	-1.1916544437408447	-1.2649999856948853
7dc8.pdb	7dc8_BA_C_FC118G.pdb	-0.8025514483451843	-1.6348999738693237
7dc8.pdb	7dc8_BA_C_YC119V.pdb	-0.7255316972732544	-1.1823999881744385
7dc8.pdb	7dc8_BA_C_RC120P.pdb	-0.94102543592453	-5.227799892425537
7dc8.pdb	7dc8_BA_C_DC142R.pdb	0.1888662874698639	1.3315000534057617
7dc8.pdb	7dc8_BA_C_DC142N.pdb	-0.16639003157615662	0.05130000039935112
7dc8.pdb	7dc8_BA_C_DC142H.pdb	-0.16391521692276	1.3203999996185303
7dc8.pdb	7dc8_BA_C_DC142M.pdb	0.6240043044090271	2.448199987411499
7dc8.pdb	7dc8_BA_C_DC142W.pdb	0.36605578660964966	2.0053999423980713
7dc8.pdb	7dc8_BA_C_DC142V.pdb	-0.01822611689567566	0.6044999957084656
7dc8.pdb	7dc8_BA_C_LC143R.pdb	-1.4094542264938354	-1.382200002670288
7dc8.pdb	7dc8_BA_C_LC143I.pdb	-0.5453359484672546	-0.22930000722408295
7dc8.pdb	7dc8_BA_C_EC166S.pdb	-0.690048098564148	-1.8667000532150269
7dc8.pdb	7dc8_BA_C_EC167I.pdb	-0.32206419110298157	-1.5628000497817993
7dc8.pdb	7dc8_BA_C_FC168P.pdb	-0.7301300764083862	-2.879499912261963
7dc8.pdb	7dc8_BA_C_QC170L.pdb	0.2894589304924011	0.782800018787384
7dc8.pdb	7dc8_BA_C_QC170M.pdb	0.3252341151237488	0.23190000653266907
6mto.pdb	6mto_HL_T_RL30Q.pdb	0.04148280620574951	-0.3813000023365021
6mto.pdb	6mto_HL_T_YL92N.pdb	-0.0383257120847702	-0.30379998683929443
6mto.pdb	6mto_HL_T_YL92M.pdb	0.2985802888870239	0.03460000082850456
6mto.pdb	6mto_HL_T_GL93R.pdb	-0.9354097247123718	-0.320499986410141
6mto.pdb	6mto_HL_T_GL94E.pdb	-0.6828382015228271	-0.3179999887943268
6mto.pdb	6mto_HL_T_GL94S.pdb	-0.7944455742835999	-0.11640000343322754
6mto.pdb	6mto_HL_T_SL95N.pdb	-0.155073881149292	-0.008700000122189522
6mto.pdb	6mto_HL_T_SL95F.pdb	0.17462533712387085	0.09070000052452087
6mto.pdb	6mto_HL_T_GL97R.pdb	-2.964428186416626	-5.8130998611450195
6mto.pdb	6mto_HL_T_GL97H.pdb	-17.277812957763672	-20.5745906829834
6mto.pdb	6mto_HL_T_TH31N.pdb	-0.4741976857185364	-1.0491000413894653
6mto.pdb	6mto_HL_T_TH31G.pdb	-0.39528167247772217	-0.7409999966621399
6mto.pdb	6mto_HL_T_TH31H.pdb	-0.6189238429069519	-1.0242999792099
6mto.pdb	6mto_HL_T_TH31I.pdb	-0.1418401002883911	0.06449999660253525
6mto.pdb	6mto_HL_T_TH31K.pdb	-0.13551972806453705	-0.9218999743461609
6mto.pdb	6mto_HL_T_TH31Y.pdb	-0.05985690653324127	-1.067199945449829
6mto.pdb	6mto_HL_T_YH32Q.pdb	-0.08751910924911499	0.27559998631477356
6mto.pdb	6mto_HL_T_GH50A.pdb	-1.612933874130249	-0.8384000062942505
6mto.pdb	6mto_HL_T_GH50R.pdb	-2.2352771759033203	-1.1395000219345093
6mto.pdb	6mto_HL_T_GH50H.pdb	-0.6138263940811157	-3.0155999660491943
6mto.pdb	6mto_HL_T_GH50M.pdb	-1.7395130395889282	-0.9890999794006348
6mto.pdb	6mto_HL_T_GH50V.pdb	-0.2836938500404358	-3.0511999130249023
6mto.pdb	6mto_HL_T_IH51A.pdb	0.2750096917152405	-0.31279999017715454
6mto.pdb	6mto_HL_T_IH51R.pdb	-0.18276135623455048	-0.11079999804496765
6mto.pdb	6mto_HL_T_IH51N.pdb	-0.2674531936645508	-0.6420000195503235
6mto.pdb	6mto_HL_T_IH51F.pdb	-0.3231285512447357	-0.4609000086784363
6mto.pdb	6mto_HL_T_IH52H.pdb	-0.6078802347183228	-2.001800060272217
6mto.pdb	6mto_HL_T_LH54A.pdb	-0.95469069480896	-1.8776999711990356
6mto.pdb	6mto_HL_T_LH54N.pdb	-0.8852285146713257	-1.8617000579833984
6mto.pdb	6mto_HL_T_LH54M.pdb	-0.14011067152023315	0.8036999702453613
6mto.pdb	6mto_HL_T_LH54F.pdb	0.05063509941101074	-0.42419999837875366
6mto.pdb	6mto_HL_T_LH54T.pdb	-1.0636048316955566	-1.5485999584197998
6mto.pdb	6mto_HL_T_LH55H.pdb	-0.8652811050415039	-2.504300117492676
6mto.pdb	6mto_HL_T_LH57T.pdb	-0.2584228515625	-0.8253999948501587
6mto.pdb	6mto_HL_T_LH57W.pdb	-1.7060458660125732	-0.7580999732017517
6mto.pdb	6mto_HL_T_LH57V.pdb	-0.4675072431564331	-0.6787999868392944
6mto.pdb	6mto_HL_T_NH59R.pdb	0.11198458075523376	0.1395999938249588
6mto.pdb	6mto_HL_T_NH59E.pdb	-0.08397942781448364	-0.6541000008583069
6mto.pdb	6mto_HL_T_TH74N.pdb	0.02579358220100403	0.4415000081062317
6mto.pdb	6mto_HL_T_TH74F.pdb	-0.3010895848274231	0.42739999294281006
6mto.pdb	6mto_HL_T_TH74W.pdb	-0.17910242080688477	0.7365999817848206
6mto.pdb	6mto_HL_T_TH74Y.pdb	-0.46603184938430786	0.11800000071525574
6mto.pdb	6mto_HL_T_EH99Q.pdb	-0.05002722144126892	-0.11840000003576279
6mto.pdb	6mto_HL_T_EH99P.pdb	0.1922486424446106	-2.605600118637085
6mto.pdb	6mto_HL_T_EH99V.pdb	0.3093029856681824	-0.7796000242233276
6mto.pdb	6mto_HL_T_PH107I.pdb	-2.737015962600708	-3.658600091934204
6mto.pdb	6mto_HL_T_PH107M.pdb	-2.742460250854492	-3.702399969100952
6mto.pdb	6mto_HL_T_FT50W.pdb	0.223707914352417	0.7440000176429749
6mto.pdb	6mto_HL_T_HT65G.pdb	0.0077081769704818726	-1.2777999639511108
6mto.pdb	6mto_HL_T_HT65I.pdb	0.21907463669776917	-0.552299976348877
6mto.pdb	6mto_HL_T_HT65M.pdb	0.8669531345367432	0.5496000051498413
6mto.pdb	6mto_HL_T_HT65P.pdb	0.031669557094573975	-0.9606000185012817
6mto.pdb	6mto_HL_T_TT66Q.pdb	-0.9534353017807007	0.20260000228881836
6mto.pdb	6mto_HL_T_TT66P.pdb	-0.47356632351875305	0.21940000355243683
6mto.pdb	6mto_HL_T_GT91R.pdb	-0.040062904357910156	0.7459999918937683
6mto.pdb	6mto_HL_T_GT91C.pdb	0.3026570677757263	0.4300999939441681
6mto.pdb	6mto_HL_T_GT91H.pdb	-0.5129939317703247	0.46369999647140503
6mto.pdb	6mto_HL_T_NT109Q.pdb	0.2075178623199463	-0.8711000084877014
6mto.pdb	6mto_HL_T_WT110N.pdb	-1.8417155742645264	-4.1149001121521
6mto.pdb	6mto_HL_T_FT111A.pdb	-1.0760551691055298	-2.5035998821258545
6mto.pdb	6mto_HL_T_FT111N.pdb	-0.5187926292419434	-1.7926000356674194
6mto.pdb	6mto_HL_T_FT111L.pdb	-0.7568565011024475	-1.0161999464035034
6mto.pdb	6mto_HL_T_FT111T.pdb	-1.3647255897521973	-2.5213000774383545
6mto.pdb	6mto_HL_T_IT113R.pdb	-0.7129917144775391	-0.6830999851226807
6mto.pdb	6mto_HL_T_IT113L.pdb	0.009876176714897156	0.3192000091075897
6mto.pdb	6mto_HL_T_IT113K.pdb	-0.6762861013412476	-0.5270000100135803
6mto.pdb	6mto_HL_T_TT114Q.pdb	0.18230152130126953	1.3171000480651855
6mto.pdb	6mto_HL_T_TT114M.pdb	-2.275531053543091	-2.666800022125244
6mto.pdb	6mto_HL_T_KT115D.pdb	-0.2078927457332611	0.5450999736785889
6mto.pdb	6mto_HL_T_KT115Q.pdb	-0.06685639917850494	0.2957000136375427
6mto.pdb	6mto_HL_T_LT117Y.pdb	-0.5281472206115723	-1.2010999917984009
6mto.pdb	6mto_HL_T_WT118E.pdb	-0.769682765007019	-1.173699975013733
6mto.pdb	6mto_HL_T_LT155S.pdb	-0.706005334854126	-0.07240000367164612
6mto.pdb	6mto_HL_T_FT156Q.pdb	-0.674247145652771	-1.1868000030517578
6mto.pdb	6mto_HL_T_FT156T.pdb	-0.8960371613502502	-0.8108999729156494
3x3f.pdb	3x3f_HL_A_KH33R.pdb	-0.5520415306091309	0.4043000042438507
3x3f.pdb	3x3f_HL_A_KH33N.pdb	-0.2767188847064972	-0.5254999995231628
3x3f.pdb	3x3f_HL_A_KH33D.pdb	-0.574575662612915	-1.0485999584197998
3x3f.pdb	3x3f_HL_A_KH33C.pdb	-0.2727871835231781	-0.2264000028371811
3x3f.pdb	3x3f_HL_A_KH33L.pdb	-0.24883253872394562	-0.4756999909877777
3x3f.pdb	3x3f_HL_A_KH33Y.pdb	-0.5901967287063599	-0.33340001106262207
3x3f.pdb	3x3f_HL_A_WH50K.pdb	-0.38367414474487305	-1.5857000350952148
3x3f.pdb	3x3f_HL_A_TH58N.pdb	0.02472555637359619	-0.16820000112056732
3x3f.pdb	3x3f_HL_A_GH59D.pdb	-10.823246002197266	-11.389809608459473
3x3f.pdb	3x3f_HL_A_GH59C.pdb	-5.612823009490967	-4.371099948883057
3x3f.pdb	3x3f_HL_A_GH59P.pdb	-4.889928340911865	-6.075699806213379
3x3f.pdb	3x3f_HL_A_GH59S.pdb	-7.687410354614258	-7.793399810791016
3x3f.pdb	3x3f_HL_A_GH59T.pdb	-7.291911602020264	-7.153500080108643
3x3f.pdb	3x3f_HL_A_SH102K.pdb	-0.3583648204803467	1.2373000383377075
3x3f.pdb	3x3f_HL_A_GH103D.pdb	-0.07444006204605103	-0.21660000085830688
3x3f.pdb	3x3f_HL_A_GH103P.pdb	-0.4258359968662262	-0.9470000267028809
3x3f.pdb	3x3f_HL_A_GH103W.pdb	-0.0718163251876831	0.18310000002384186
3x3f.pdb	3x3f_HL_A_GH103V.pdb	-0.000883832573890686	-0.1378999948501587
3x3f.pdb	3x3f_HL_A_YH106I.pdb	0.42044389247894287	-0.9769999980926514
3x3f.pdb	3x3f_HL_A_YH106L.pdb	0.547895610332489	-0.5249000191688538
3x3f.pdb	3x3f_HL_A_YH106T.pdb	0.6164335608482361	-0.6079999804496765
3x3f.pdb	3x3f_HL_A_YH106W.pdb	-1.4796695709228516	-2.8494999408721924
3x3f.pdb	3x3f_HL_A_RH107A.pdb	-0.596435010433197	-3.1530001163482666
3x3f.pdb	3x3f_HL_A_RH107P.pdb	-0.6475732922554016	-2.90939998626709
3x3f.pdb	3x3f_HL_A_RH107V.pdb	-0.4615389108657837	-2.6717000007629395
3x3f.pdb	3x3f_HL_A_YL32N.pdb	-0.8327466249465942	-0.9929999709129333
3x3f.pdb	3x3f_HL_A_YL32D.pdb	-0.9813591241836548	-0.9490000009536743
3x3f.pdb	3x3f_HL_A_YL32F.pdb	-0.2908720374107361	-0.52920001745224
3x3f.pdb	3x3f_HL_A_YL32T.pdb	-0.5204436779022217	-1.1895999908447266
3x3f.pdb	3x3f_HL_A_YL32V.pdb	-0.5768375992774963	-0.9753999710083008
3x3f.pdb	3x3f_HL_A_RL91N.pdb	0.05324938893318176	-0.1687999963760376
3x3f.pdb	3x3f_HL_A_SL92A.pdb	0.09212151169776917	-0.20579999685287476
3x3f.pdb	3x3f_HL_A_SL92C.pdb	-0.4859307110309601	-0.4499000012874603
3x3f.pdb	3x3f_HL_A_SL92Q.pdb	-1.689693570137024	-1.3880000114440918
3x3f.pdb	3x3f_HL_A_SL92L.pdb	-1.0863590240478516	-1.5753999948501587
3x3f.pdb	3x3f_HL_A_SL92M.pdb	-0.626268208026886	-0.7735999822616577
3x3f.pdb	3x3f_HL_A_NL93D.pdb	-0.7456499338150024	-3.3015999794006348
3x3f.pdb	3x3f_HL_A_NL93G.pdb	-0.3970445692539215	-2.4079999923706055
3x3f.pdb	3x3f_HL_A_WL94T.pdb	-0.8906764984130859	-3.0769999027252197
3x3f.pdb	3x3f_HL_A_IA14K.pdb	0.11974245309829712	-1.0674999952316284
3x3f.pdb	3x3f_HL_A_EA16R.pdb	-0.9667667150497437	-2.0764999389648438
3x3f.pdb	3x3f_HL_A_DA17N.pdb	0.19457197189331055	-0.04639999940991402
3x3f.pdb	3x3f_HL_A_DA17M.pdb	0.4038734436035156	0.2919999957084656
3x3f.pdb	3x3f_HL_A_DA29K.pdb	-0.3926039934158325	-2.385999917984009
3x3f.pdb	3x3f_HL_A_DA29T.pdb	-1.9114428758621216	-2.3469998836517334
3x3f.pdb	3x3f_HL_A_DA36I.pdb	-0.1567687839269638	-0.6126999855041504
3x3f.pdb	3x3f_HL_A_DA36M.pdb	0.11290740966796875	-0.1940000057220459
3x3f.pdb	3x3f_HL_A_DA36W.pdb	-1.192439079284668	-1.4091999530792236
3x3f.pdb	3x3f_HL_A_LA37D.pdb	-0.8624895811080933	-1.00409996509552
3x3f.pdb	3x3f_HL_A_LA37E.pdb	-0.7392418384552002	-0.548799991607666
3x3f.pdb	3x3f_HL_A_LA38H.pdb	-1.0372178554534912	-2.7553000450134277
3x3f.pdb	3x3f_HL_A_LA38K.pdb	-0.9861530065536499	-1.5042999982833862
3x3f.pdb	3x3f_HL_A_LA38F.pdb	-0.11052723228931427	-0.9225000143051147
3x3f.pdb	3x3f_HL_A_FA39A.pdb	-1.7849375009536743	-3.8815999031066895
3x3f.pdb	3x3f_HL_A_FA39I.pdb	-1.5103540420532227	-1.760599970817566
3x3f.pdb	3x3f_HL_A_CA40R.pdb	0.28160881996154785	-0.39079999923706055
3x3f.pdb	3x3f_HL_A_CA40Q.pdb	0.1372826099395752	0.29499998688697815
3x3f.pdb	3x3f_HL_A_CA40E.pdb	-0.03942275047302246	0.6754000186920166
7kf0.pdb	7kf0_AB_C_YA33C.pdb	0.7628472447395325	-0.6137999892234802
7kf0.pdb	7kf0_AB_C_YA33G.pdb	1.0182576179504395	-0.7211999893188477
7kf0.pdb	7kf0_AB_C_YA33K.pdb	0.5011892318725586	0.1712000072002411
7kf0.pdb	7kf0_AB_C_RA50Q.pdb	-1.1929495334625244	-0.9437999725341797
7kf0.pdb	7kf0_AB_C_RA50E.pdb	-1.3952311277389526	-0.9681000113487244
7kf0.pdb	7kf0_AB_C_RA50G.pdb	-0.48102036118507385	-0.8264999985694885
7kf0.pdb	7kf0_AB_C_RA50H.pdb	-0.8359137773513794	-1.3341000080108643
7kf0.pdb	7kf0_AB_C_RA50F.pdb	-0.7194072008132935	-1.2121000289916992
7kf0.pdb	7kf0_AB_C_RA50P.pdb	-0.7680724859237671	-0.7957000136375427
7kf0.pdb	7kf0_AB_C_YA52A.pdb	0.8920776844024658	-0.1151999980211258
7kf0.pdb	7kf0_AB_C_YA57E.pdb	-0.5873314142227173	-0.06610000133514404
7kf0.pdb	7kf0_AB_C_YA57M.pdb	-0.2483237385749817	0.539900004863739
7kf0.pdb	7kf0_AB_C_YA103S.pdb	-0.7749751806259155	-1.2884999513626099
7kf0.pdb	7kf0_AB_C_YA105P.pdb	-3.1204047203063965	-6.049300193786621
7kf0.pdb	7kf0_AB_C_SB32N.pdb	-0.02470935881137848	0.02239999920129776
7kf0.pdb	7kf0_AB_C_SB32I.pdb	0.2697075605392456	0.5224000215530396
7kf0.pdb	7kf0_AB_C_IB33A.pdb	-0.2340717315673828	-1.2681000232696533
7kf0.pdb	7kf0_AB_C_IB33H.pdb	-1.2739468812942505	-1.1117000579833984
7kf0.pdb	7kf0_AB_C_IB33P.pdb	-0.5812231302261353	-1.069599986076355
7kf0.pdb	7kf0_AB_C_IB33S.pdb	-0.5101172924041748	-1.8361999988555908
7kf0.pdb	7kf0_AB_C_IB33W.pdb	-0.32773980498313904	-0.8953999876976013
7kf0.pdb	7kf0_AB_C_SB34G.pdb	0.12473040819168091	-0.2004999965429306
7kf0.pdb	7kf0_AB_C_YB36I.pdb	-1.8425524234771729	-2.216399908065796
7kf0.pdb	7kf0_AB_C_WB54Q.pdb	-0.805448055267334	-2.316699981689453
7kf0.pdb	7kf0_AB_C_WB54I.pdb	-0.4564855694770813	-1.9119999408721924
7kf0.pdb	7kf0_AB_C_WB54L.pdb	-0.27130329608917236	-2.2019999027252197
7kf0.pdb	7kf0_AB_C_WB54P.pdb	-0.7834016680717468	-2.573199987411499
7kf0.pdb	7kf0_AB_C_HB95I.pdb	0.07601004838943481	-0.20569999516010284
7kf0.pdb	7kf0_AB_C_HB95P.pdb	-0.17166867852210999	-0.7408000230789185
7kf0.pdb	7kf0_AB_C_YB96Q.pdb	-0.0689164400100708	-0.2644999921321869
7kf0.pdb	7kf0_AB_C_YB96M.pdb	-0.13958784937858582	-0.2838999927043915
7kf0.pdb	7kf0_AB_C_YB96S.pdb	-0.18067076802253723	-0.6140000224113464
7kf0.pdb	7kf0_AB_C_TB97D.pdb	0.1281716227531433	0.09809999912977219
7kf0.pdb	7kf0_AB_C_TB97Q.pdb	0.12994706630706787	-0.31459999084472656
7kf0.pdb	7kf0_AB_C_IC34E.pdb	-0.3869754374027252	0.4316999912261963
7kf0.pdb	7kf0_AB_C_MC69R.pdb	-2.069873332977295	-2.3208000659942627
7kf0.pdb	7kf0_AB_C_MC69F.pdb	-1.143065333366394	-2.5910000801086426
7kf0.pdb	7kf0_AB_C_RC70S.pdb	0.046669065952301025	-0.9035000205039978
7kf0.pdb	7kf0_AB_C_IC71G.pdb	-0.6375230550765991	-1.7077000141143799
7kf0.pdb	7kf0_AB_C_IC71Y.pdb	-3.8556926250457764	-2.5738000869750977
7kf0.pdb	7kf0_AB_C_KC72N.pdb	-0.09081026911735535	-0.29510000348091125
7kf0.pdb	7kf0_AB_C_KC72S.pdb	-0.23037348687648773	0.3165999948978424
7kf0.pdb	7kf0_AB_C_PC73G.pdb	-0.3270344138145447	-0.1371999979019165
7kf0.pdb	7kf0_AB_C_PC73I.pdb	-0.5471141338348389	0.2957000136375427
7kf0.pdb	7kf0_AB_C_HC74A.pdb	-0.2620897889137268	-0.33489999175071716
7kf0.pdb	7kf0_AB_C_HC74D.pdb	0.25076866149902344	0.5800999999046326
7kf0.pdb	7kf0_AB_C_HC74K.pdb	-0.3680461645126343	0.40139999985694885
7kf0.pdb	7kf0_AB_C_HC74W.pdb	0.8896627426147461	0.6837000250816345
7kf0.pdb	7kf0_AB_C_QC75E.pdb	0.42108672857284546	1.146399974822998
7kf0.pdb	7kf0_AB_C_QC75G.pdb	0.1398647129535675	-0.4487999975681305
7kf0.pdb	7kf0_AB_C_QC75S.pdb	0.08575129508972168	-0.38960000872612
7kf0.pdb	7kf0_AB_C_GC76D.pdb	-23.55086898803711	-17.64248275756836
7kf0.pdb	7kf0_AB_C_GC76P.pdb	-9.911903381347656	-10.124509811401367
7kf0.pdb	7kf0_AB_C_GC76V.pdb	-23.147445678710938	-19.216869354248047
7kf0.pdb	7kf0_AB_C_QC77D.pdb	-1.6860957145690918	-4.618299961090088
7kf0.pdb	7kf0_AB_C_QC77S.pdb	-0.7102559804916382	-2.682499885559082
7kf0.pdb	7kf0_AB_C_QC77Y.pdb	-5.029129505157471	-4.885200023651123
7kf0.pdb	7kf0_AB_C_HC78N.pdb	0.2362634539604187	-1.623900055885315
7kf0.pdb	7kf0_AB_C_HC78Q.pdb	-0.12344738095998764	-1.3459999561309814
7kf0.pdb	7kf0_AB_C_HC78F.pdb	0.7695338129997253	1.2582999467849731
7kf0.pdb	7kf0_AB_C_IC79C.pdb	-0.49305257201194763	-1.5678000450134277
7kf0.pdb	7kf0_AB_C_GC80D.pdb	-1.1069601774215698	-0.40689998865127563
7kf0.pdb	7kf0_AB_C_GC80P.pdb	-0.8482550382614136	-0.21549999713897705
7kf0.pdb	7kf0_AB_C_EC81K.pdb	-0.08674746751785278	0.03440000116825104
7kf0.pdb	7kf0_AB_C_EC81V.pdb	0.24006476998329163	0.3837999999523163
6x08.pdb	6x08_K_B_DK30A.pdb	1.304455041885376	0.15199999511241913
6x08.pdb	6x08_K_B_DK30K.pdb	1.1549053192138672	-0.024399999529123306
6x08.pdb	6x08_K_B_DK30P.pdb	0.6708981394767761	0.37529999017715454
6x08.pdb	6x08_K_B_DK30T.pdb	1.3862881660461426	0.30300000309944153
6x08.pdb	6x08_K_B_RK53N.pdb	-0.3554670810699463	-0.1282999962568283
6x08.pdb	6x08_K_B_RK53P.pdb	-0.2500441372394562	0.37380000948905945
6x08.pdb	6x08_K_B_SK54I.pdb	-0.36949652433395386	-0.043299999088048935
6x08.pdb	6x08_K_B_SK54K.pdb	-0.4321625232696533	3.558500051498413
6x08.pdb	6x08_K_B_GK55R.pdb	-5.694392204284668	-4.061699867248535
6x08.pdb	6x08_K_B_GK55N.pdb	-10.43096923828125	-9.159799575805664
6x08.pdb	6x08_K_B_GK55K.pdb	-5.905303955078125	-8.325799942016602
6x08.pdb	6x08_K_B_GK55F.pdb	-15.7958984375	-14.946499824523926
6x08.pdb	6x08_K_B_GK55V.pdb	-12.662010192871094	-11.764599800109863
6x08.pdb	6x08_K_B_GK56N.pdb	-1.3137403726577759	-1.4580999612808228
6x08.pdb	6x08_K_B_GK56M.pdb	0.6729783415794373	1.7896000146865845
6x08.pdb	6x08_K_B_GK56S.pdb	-0.4298974275588989	-0.7396000027656555
6x08.pdb	6x08_K_B_GK56Y.pdb	-0.15950152277946472	0.6680999994277954
6x08.pdb	6x08_K_B_NK74Y.pdb	7.808103084564209	8.47819995880127
6x08.pdb	6x08_K_B_AK75W.pdb	-0.11385586857795715	-0.7764999866485596
6x08.pdb	6x08_K_B_EK76L.pdb	-1.5475943088531494	4.757699966430664
6x08.pdb	6x08_K_B_EK76K.pdb	0.4398459196090698	7.269100189208984
6x08.pdb	6x08_K_B_EK76M.pdb	0.7923901081085205	3.7404000759124756
6x08.pdb	6x08_K_B_DB268R.pdb	2.339431047439575	9.582300186157227
6x08.pdb	6x08_K_B_DB268G.pdb	3.7773609161376953	11.059069633483887
6x08.pdb	6x08_K_B_DB268L.pdb	4.086673736572266	11.082819938659668
6x08.pdb	6x08_K_B_YB269A.pdb	0.5123003721237183	2.7627999782562256
6x08.pdb	6x08_K_B_YB269R.pdb	-1.2019212245941162	8.519100189208984
6x08.pdb	6x08_K_B_DB272N.pdb	4.279594421386719	7.896100044250488
6x08.pdb	6x08_K_B_KB283P.pdb	1.816795825958252	4.1579999923706055
6x08.pdb	6x08_K_B_QB286E.pdb	3.391181230545044	3.718400001525879
6x08.pdb	6x08_K_B_YB287G.pdb	8.49343490600586	9.747699737548828
6x08.pdb	6x08_K_B_YB287S.pdb	8.88931655883789	10.242779731750488
6x08.pdb	6x08_K_B_YB287W.pdb	6.621209621429443	8.157699584960938
6x08.pdb	6x08_K_B_MB315R.pdb	-0.4793480932712555	-0.19030000269412994
6x08.pdb	6x08_K_B_MB315D.pdb	-0.4432038366794586	0.26409998536109924
6x08.pdb	6x08_K_B_MB315Q.pdb	-0.4588348865509033	-0.23849999904632568
6x08.pdb	6x08_K_B_MB315H.pdb	-0.5453760623931885	-0.35499998927116394
6x08.pdb	6x08_K_B_MB315I.pdb	-0.44949743151664734	-0.1062999963760376
6x08.pdb	6x08_K_B_EB318Y.pdb	-0.18542030453681946	-0.20589999854564667
6okm.pdb	6okm_HL_R_TH29Q.pdb	-0.05126926302909851	0.008999999612569809
6okm.pdb	6okm_HL_R_TH29I.pdb	0.08716672658920288	0.007400000002235174
6okm.pdb	6okm_HL_R_TH29L.pdb	-0.2022554576396942	-0.02070000022649765
6okm.pdb	6okm_HL_R_TH29W.pdb	0.038926154375076294	0.0013000000035390258
6okm.pdb	6okm_HL_R_NH30G.pdb	0.27537453174591064	-0.5422000288963318
6okm.pdb	6okm_HL_R_YH31E.pdb	-0.3918474018573761	0.26600000262260437
6okm.pdb	6okm_HL_R_YH31I.pdb	0.059482067823410034	0.02669999934732914
6okm.pdb	6okm_HL_R_YH31T.pdb	-0.37855619192123413	-0.7954999804496765
6okm.pdb	6okm_HL_R_LH32A.pdb	-0.9316767454147339	-1.718400001525879
6okm.pdb	6okm_HL_R_VH49A.pdb	0.08454817533493042	-0.6279000043869019
6okm.pdb	6okm_HL_R_VH49R.pdb	-2.220470905303955	-3.5541000366210938
6okm.pdb	6okm_HL_R_VH49N.pdb	-0.521451473236084	-0.7541999816894531
6okm.pdb	6okm_HL_R_DH56R.pdb	-0.3621010482311249	-0.08049999922513962
6okm.pdb	6okm_HL_R_DH56T.pdb	-0.24115386605262756	-0.13269999623298645
6okm.pdb	6okm_HL_R_DH56Y.pdb	-0.1611013412475586	0.7002000212669373
6okm.pdb	6okm_HL_R_RH97N.pdb	-0.04870361089706421	0.534600019454956
6okm.pdb	6okm_HL_R_RH97E.pdb	-0.8975903987884521	1.6481000185012817
6okm.pdb	6okm_HL_R_RH97H.pdb	-0.4924430549144745	0.9732000231742859
6okm.pdb	6okm_HL_R_RH97L.pdb	-0.35345137119293213	0.4878999888896942
6okm.pdb	6okm_HL_R_RH97W.pdb	-0.4721764326095581	2.654900074005127
6okm.pdb	6okm_HL_R_DH98H.pdb	-2.2806296348571777	-1.1516000032424927
6okm.pdb	6okm_HL_R_RH99H.pdb	-0.40019071102142334	-2.6061999797821045
6okm.pdb	6okm_HL_R_RH99W.pdb	-2.7223470211029053	-4.043499946594238
6okm.pdb	6okm_HL_R_RH99Y.pdb	0.5474774837493896	-1.2063000202178955
6okm.pdb	6okm_HL_R_YL32P.pdb	-1.895888090133667	-1.4107999801635742
6okm.pdb	6okm_HL_R_YL32T.pdb	-1.2944706678390503	-1.374500036239624
6okm.pdb	6okm_HL_R_YL49G.pdb	0.6173453330993652	-0.9830999970436096
6okm.pdb	6okm_HL_R_YL49M.pdb	0.2278582751750946	-0.27630001306533813
6okm.pdb	6okm_HL_R_NL53K.pdb	0.03579863905906677	0.42640000581741333
6okm.pdb	6okm_HL_R_LL54I.pdb	-0.787697970867157	-0.12600000202655792
6okm.pdb	6okm_HL_R_EL55M.pdb	0.5225666761398315	-0.9380000233650208
6okm.pdb	6okm_HL_R_SL56I.pdb	0.008520543575286865	1.0895999670028687
6okm.pdb	6okm_HL_R_VL58A.pdb	0.014431402087211609	0.009399999864399433
6okm.pdb	6okm_HL_R_VL58I.pdb	-0.48434481024742126	0.014000000432133675
6okm.pdb	6okm_HL_R_AL92R.pdb	-0.3377765119075775	-0.4235999882221222
6okm.pdb	6okm_HL_R_AL92E.pdb	-0.6084867119789124	0.18860000371932983
6okm.pdb	6okm_HL_R_QL93N.pdb	0.11216732859611511	0.2110999971628189
6okm.pdb	6okm_HL_R_QL93L.pdb	-0.11952312290668488	-0.045099999755620956
6okm.pdb	6okm_HL_R_FL94R.pdb	-0.7905107140541077	-2.5708000659942627
6okm.pdb	6okm_HL_R_FL94D.pdb	-0.9435955286026001	-1.7350000143051147
6okm.pdb	6okm_HL_R_FL94G.pdb	-0.6281159520149231	-2.035900115966797
6okm.pdb	6okm_HL_R_FL94H.pdb	-0.8571720719337463	-0.8730999827384949
6okm.pdb	6okm_HL_R_YL96R.pdb	-0.3402852416038513	0.1656000018119812
6okm.pdb	6okm_HL_R_YL96N.pdb	0.0756809413433075	0.052000001072883606
6okm.pdb	6okm_HL_R_RR36H.pdb	-0.40124866366386414	-0.6610000133514404
6okm.pdb	6okm_HL_R_RR36L.pdb	-0.39316684007644653	-0.7473999857902527
6okm.pdb	6okm_HL_R_GR39D.pdb	-9.179826736450195	-6.344399929046631
6okm.pdb	6okm_HL_R_GR39C.pdb	-8.275506973266602	-4.624800205230713
6okm.pdb	6okm_HL_R_GR39P.pdb	-6.262436866760254	-4.26609992980957
6okm.pdb	6okm_HL_R_PR40Q.pdb	-0.8951258659362793	-1.3157999515533447
6okm.pdb	6okm_HL_R_PR40F.pdb	-19.527944564819336	-16.388019561767578
6okm.pdb	6okm_HL_R_FR42Q.pdb	-2.1756200790405273	-1.4670000076293945
6okm.pdb	6okm_HL_R_FR42M.pdb	-0.9301152229309082	-0.6287000179290771
6okm.pdb	6okm_HL_R_PR54G.pdb	-1.2311086654663086	-2.5696001052856445
6okm.pdb	6okm_HL_R_WR57L.pdb	-2.152181625366211	-1.7001999616622925
6okm.pdb	6okm_HL_R_WR57S.pdb	-2.817060947418213	-4.255899906158447
6okm.pdb	6okm_HL_R_WR57V.pdb	-1.9857327938079834	-3.1110999584198
6okm.pdb	6okm_HL_R_CR58D.pdb	0.9400280714035034	0.5967000126838684
6okm.pdb	6okm_HL_R_CR58Y.pdb	0.30853426456451416	-2.2939000129699707
6okm.pdb	6okm_HL_R_NR59G.pdb	-0.044379472732543945	0.18119999766349792
6okm.pdb	6okm_HL_R_NR59H.pdb	-0.5442245602607727	-0.17509999871253967
6okm.pdb	6okm_HL_R_NR59S.pdb	-0.19874227046966553	0.9106000065803528
6okm.pdb	6okm_HL_R_LR60H.pdb	-0.6469792127609253	0.28439998626708984
6okm.pdb	6okm_HL_R_LR60T.pdb	-0.7883914113044739	-0.5803999900817871
6okm.pdb	6okm_HL_R_LR60W.pdb	-0.7841683030128479	-0.3617999851703644
6okm.pdb	6okm_HL_R_RR61E.pdb	-1.0917812585830688	-0.4717000126838684
6okm.pdb	6okm_HL_R_RR61I.pdb	-0.2495565414428711	2.006700038909912
6okm.pdb	6okm_HL_R_ER65I.pdb	-0.339974045753479	-0.5939000248908997
6okm.pdb	6okm_HL_R_ER65V.pdb	-0.055579036474227905	-0.6520000100135803
6okm.pdb	6okm_HL_R_RR66Q.pdb	-1.6001542806625366	-3.2548000812530518
6okm.pdb	6okm_HL_R_KR67I.pdb	-0.42663857340812683	-0.05090000107884407
6okm.pdb	6okm_HL_R_KR67W.pdb	-0.561110258102417	0.028699999675154686
6okm.pdb	6okm_HL_R_KR67Y.pdb	-0.23365437984466553	0.01979999989271164
6okm.pdb	6okm_HL_R_QR68D.pdb	-0.07879099249839783	-0.05040000006556511
6okm.pdb	6okm_HL_R_QR68F.pdb	0.024267226457595825	0.05480000004172325
6okm.pdb	6okm_HL_R_LR69K.pdb	-1.836825966835022	-2.0873000621795654
6okm.pdb	6okm_HL_R_LR69P.pdb	-1.5861870050430298	-1.315000057220459
2r56.pdb	2r56_IM_B_SM30H.pdb	0.6843826174736023	2.2490899562835693
2r56.pdb	2r56_IM_B_SM30T.pdb	0.2819756269454956	1.3865400552749634
2r56.pdb	2r56_IM_B_SM30Y.pdb	1.056412696838379	2.5870699882507324
2r56.pdb	2r56_IM_B_SM31M.pdb	0.3869514465332031	1.4760600328445435
2r56.pdb	2r56_IM_B_RM32G.pdb	-0.25480109453201294	0.43678000569343567
2r56.pdb	2r56_IM_B_RM32I.pdb	-0.5793977379798889	0.23576000332832336
2r56.pdb	2r56_IM_B_RM32Y.pdb	-10.145683288574219	-6.949647903442383
2r56.pdb	2r56_IM_B_AM50F.pdb	-3.0378408432006836	-1.2743300199508667
2r56.pdb	2r56_IM_B_AM51H.pdb	-2.6270344257354736	-1.144320011138916
2r56.pdb	2r56_IM_B_SM52A.pdb	-0.35126209259033203	-0.08619999885559082
2r56.pdb	2r56_IM_B_SM52D.pdb	0.11722737550735474	-0.47391000390052795
2r56.pdb	2r56_IM_B_SM52E.pdb	-0.4318990707397461	0.38249000906944275
2r56.pdb	2r56_IM_B_YM91Q.pdb	-0.3938733637332916	0.6970999836921692
2r56.pdb	2r56_IM_B_YM91W.pdb	-1.027315378189087	1.7664999961853027
2r56.pdb	2r56_IM_B_HM92G.pdb	0.0749579668045044	0.06656000018119812
2r56.pdb	2r56_IM_B_HM92K.pdb	-0.06557947397232056	0.04428999871015549
2r56.pdb	2r56_IM_B_RI30H.pdb	-0.3852742314338684	-0.6160100102424622
2r56.pdb	2r56_IM_B_SI52R.pdb	-1.10617995262146	-0.4499500095844269
2r56.pdb	2r56_IM_B_SI52C.pdb	-0.7503786087036133	0.16872000694274902
2r56.pdb	2r56_IM_B_SI52L.pdb	-0.6940144896507263	-0.7127400040626526
2r56.pdb	2r56_IM_B_SI52W.pdb	-3.759406805038452	-2.5664100646972656
2r56.pdb	2r56_IM_B_GI53H.pdb	-6.094794750213623	-4.974180221557617
2r56.pdb	2r56_IM_B_GI53L.pdb	-2.3185837268829346	-2.741450071334839
2r56.pdb	2r56_IM_B_GI53F.pdb	-5.6266584396362305	-3.4733901023864746
2r56.pdb	2r56_IM_B_SI54E.pdb	-0.7561739087104797	-0.6236000061035156
2r56.pdb	2r56_IM_B_TI56D.pdb	-0.0010038912296295166	-0.04608000069856644
2r56.pdb	2r56_IM_B_TI56H.pdb	0.33086538314819336	0.7179499864578247
2r56.pdb	2r56_IM_B_TI56K.pdb	0.40250200033187866	1.4524099826812744
2r56.pdb	2r56_IM_B_TI56P.pdb	0.3371626138687134	-0.34606000781059265
2r56.pdb	2r56_IM_B_KI100A.pdb	-0.13031740486621857	0.4380599856376648
2r56.pdb	2r56_IM_B_KI100R.pdb	0.2051488161087036	2.413870096206665
2r56.pdb	2r56_IM_B_KI100G.pdb	-0.006539493799209595	-0.04901000112295151
2r56.pdb	2r56_IM_B_KI100M.pdb	0.002935349941253662	-0.27160999178886414
2r56.pdb	2r56_IM_B_KI100V.pdb	-0.08007696270942688	0.6838899850845337
2r56.pdb	2r56_IM_B_RI101P.pdb	0.22972673177719116	-1.9816999435424805
2r56.pdb	2r56_IM_B_RI101S.pdb	0.2331358790397644	-3.3833000659942627
2r56.pdb	2r56_IM_B_VI102D.pdb	-1.660498857498169	-3.257200002670288
2r56.pdb	2r56_IM_B_GI103D.pdb	-4.519833564758301	-5.0207600593566895
2r56.pdb	2r56_IM_B_GI103H.pdb	-4.392245292663574	-3.356519937515259
2r56.pdb	2r56_IM_B_GI103M.pdb	-3.94669246673584	-3.794290065765381
2r56.pdb	2r56_IM_B_TI105N.pdb	-0.23479628562927246	-1.0614399909973145
2r56.pdb	2r56_IM_B_TI105G.pdb	-0.165138840675354	-0.7922499775886536
2r56.pdb	2r56_IM_B_TI105K.pdb	-0.24142904579639435	2.182960033416748
2r56.pdb	2r56_IM_B_TI105P.pdb	-0.16197672486305237	-0.768750011920929
2r56.pdb	2r56_IM_B_TI105W.pdb	-0.621272623538971	-2.5266098976135254
2r56.pdb	2r56_IM_B_TB15E.pdb	-0.06071576476097107	-0.8378099799156189
2r56.pdb	2r56_IM_B_TB15W.pdb	0.1775212585926056	-0.33136001229286194
2r56.pdb	2r56_IM_B_WB16N.pdb	0.23032069206237793	0.08117999881505966
2r56.pdb	2r56_IM_B_YB17L.pdb	-0.6750980019569397	-1.5833100080490112
2r56.pdb	2r56_IM_B_VB40W.pdb	-0.9698590040206909	0.017729999497532845
2r56.pdb	2r56_IM_B_EB41N.pdb	-2.2929811477661133	-1.2917300462722778
2r56.pdb	2r56_IM_B_EB41M.pdb	-0.10950355976819992	0.2856299877166748
2r56.pdb	2r56_IM_B_EB42A.pdb	-0.02683529257774353	-1.2165900468826294
2r56.pdb	2r56_IM_B_EB42H.pdb	-0.6473138928413391	-0.21513999998569489
2r56.pdb	2r56_IM_B_QB56A.pdb	-0.5984808206558228	0.484279990196228
2r56.pdb	2r56_IM_B_QB56D.pdb	-0.1921158730983734	1.7829699516296387
2r56.pdb	2r56_IM_B_QB56P.pdb	-1.381146788597107	0.7841899991035461
2r56.pdb	2r56_IM_B_QB56Y.pdb	-2.1750292778015137	-0.6771900057792664
2r56.pdb	2r56_IM_B_EB62F.pdb	-0.5205614566802979	1.05131995677948
2r56.pdb	2r56_IM_B_CB63N.pdb	-0.39550745487213135	0.9478200078010559
2r56.pdb	2r56_IM_B_CB63V.pdb	0.11238574981689453	1.7786699533462524
2r56.pdb	2r56_IM_B_AB64H.pdb	-0.2602541446685791	0.10926000028848648
2r56.pdb	2r56_IM_B_AB64F.pdb	-0.618739128112793	0.515720009803772
2r56.pdb	2r56_IM_B_AB64W.pdb	0.04177120327949524	0.036479998379945755
2r56.pdb	2r56_IM_B_AB64V.pdb	-0.2910132110118866	0.341839998960495
2r56.pdb	2r56_IM_B_QB65H.pdb	-0.038561880588531494	-0.34286999702453613
2r56.pdb	2r56_IM_B_KB67S.pdb	-0.4426029324531555	0.5306299924850464
2r56.pdb	2r56_IM_B_TB122H.pdb	-0.2086724042892456	0.600849986076355
2r56.pdb	2r56_IM_B_PB123A.pdb	-0.7791001796722412	-1.3919299840927124
2r56.pdb	2r56_IM_B_PB123C.pdb	-0.19464553892612457	-0.7465400099754333
2r56.pdb	2r56_IM_B_EB124R.pdb	-0.5361566543579102	0.11563999950885773
2r56.pdb	2r56_IM_B_EB124C.pdb	-0.3082886040210724	0.052549999207258224
2r56.pdb	2r56_IM_B_EB124Q.pdb	-0.28519734740257263	0.2006099969148636
2r56.pdb	2r56_IM_B_EB124T.pdb	-0.7085034251213074	0.24115000665187836
2r56.pdb	2r56_IM_B_EB124Y.pdb	-0.40531253814697266	-0.10948999971151352
2r56.pdb	2r56_IM_B_LB153I.pdb	-0.23052629828453064	-0.33678001165390015
2r56.pdb	2r56_IM_B_LB153S.pdb	-0.3561195135116577	0.006769999861717224
2r56.pdb	2r56_IM_B_QB156D.pdb	-0.2604905962944031	2.769969940185547
7bej.pdb	7bej_HL_E_VH2R.pdb	-0.4764820337295532	-0.536300003528595
7bej.pdb	7bej_HL_E_VH2Y.pdb	-0.486584335565567	-0.15150000154972076
7bej.pdb	7bej_HL_E_VH27P.pdb	-0.14625433087348938	-0.3199999928474426
7bej.pdb	7bej_HL_E_TH28D.pdb	-0.14581060409545898	1.1783000230789185
7bej.pdb	7bej_HL_E_SH31R.pdb	-4.074810028076172	-2.168600082397461
7bej.pdb	7bej_HL_E_SH31F.pdb	-2.6419434547424316	-0.7886999845504761
7bej.pdb	7bej_HL_E_NH32Q.pdb	-2.9293136596679688	-2.240000009536743
7bej.pdb	7bej_HL_E_YH33C.pdb	-0.9845069050788879	-2.490499973297119
7bej.pdb	7bej_HL_E_YH33E.pdb	-1.353750467300415	-2.358299970626831
7bej.pdb	7bej_HL_E_YH33T.pdb	-0.8946822881698608	-2.700200080871582
7bej.pdb	7bej_HL_E_YH52L.pdb	0.016299843788146973	0.5674999952316284
7bej.pdb	7bej_HL_E_YH52F.pdb	-0.1452789455652237	0.2597000002861023
7bej.pdb	7bej_HL_E_YH52S.pdb	-0.05689314007759094	0.46799999475479126
7bej.pdb	7bej_HL_E_PH53C.pdb	-0.33919864892959595	0.4092999994754791
7bej.pdb	7bej_HL_E_PH53Q.pdb	-2.3610575199127197	-2.918100118637085
7bej.pdb	7bej_HL_E_PH53L.pdb	-0.9917857050895691	-2.592099905014038
7bej.pdb	7bej_HL_E_PH53W.pdb	-17.533170700073242	-24.13878059387207
7bej.pdb	7bej_HL_E_GH54M.pdb	-6.730166912078857	-7.278450012207031
7bej.pdb	7bej_HL_E_SH56R.pdb	-1.4671974182128906	-0.17299999296665192
7bej.pdb	7bej_HL_E_SH56D.pdb	-2.4316675662994385	-3.1547999382019043
7bej.pdb	7bej_HL_E_SH56K.pdb	-1.4305744171142578	-2.073199987411499
7bej.pdb	7bej_HL_E_RH97I.pdb	-1.107530117034912	-1.2851999998092651
7bej.pdb	7bej_HL_E_RH97L.pdb	-0.9390172958374023	-1.3946000337600708
7bej.pdb	7bej_HL_E_RH97M.pdb	-0.5312554836273193	-0.8468999862670898
7bej.pdb	7bej_HL_E_RH97F.pdb	-1.0393388271331787	-3.0720999240875244
7bej.pdb	7bej_HL_E_RH97T.pdb	-0.7681416273117065	-1.4104000329971313
7bej.pdb	7bej_HL_E_RH97W.pdb	-0.9937981367111206	-0.8481000065803528
7bej.pdb	7bej_HL_E_RH97Y.pdb	-1.0634279251098633	-2.0592000484466553
7bej.pdb	7bej_HL_E_RH97V.pdb	-0.9738172292709351	-1.4967999458312988
7bej.pdb	7bej_HL_E_LH99C.pdb	0.09919512271881104	-0.37779998779296875
7bej.pdb	7bej_HL_E_GH100V.pdb	-0.7326765060424805	-1.7829999923706055
7bej.pdb	7bej_HL_E_IL2L.pdb	-0.2577355206012726	0.11640000343322754
7bej.pdb	7bej_HL_E_GL28M.pdb	-3.542088270187378	-2.9909000396728516
7bej.pdb	7bej_HL_E_GL28Y.pdb	-5.7607316970825195	-4.212299823760986
7bej.pdb	7bej_HL_E_IL29D.pdb	-0.5269056558609009	-0.4767000079154968
7bej.pdb	7bej_HL_E_IL29Q.pdb	-0.7623026371002197	-0.544700026512146
7bej.pdb	7bej_HL_E_IL29G.pdb	-0.3385671377182007	-0.8597999811172485
7bej.pdb	7bej_HL_E_IL29T.pdb	-0.058439671993255615	-0.08349999785423279
7bej.pdb	7bej_HL_E_SL30K.pdb	-0.7052229642868042	-0.5476999878883362
7bej.pdb	7bej_HL_E_YL32R.pdb	0.3228291869163513	0.17159999907016754
7bej.pdb	7bej_HL_E_YL32I.pdb	0.11876210570335388	1.061900019645691
7bej.pdb	7bej_HL_E_QL90N.pdb	-0.29093509912490845	-0.857699990272522
7bej.pdb	7bej_HL_E_QL90H.pdb	-3.820479393005371	-5.457399845123291
7bej.pdb	7bej_HL_E_QL90L.pdb	-0.4047777056694031	-1.2460999488830566
7bej.pdb	7bej_HL_E_LL91G.pdb	-0.006875872611999512	0.6383000016212463
7bej.pdb	7bej_HL_E_YL94R.pdb	-1.3475828170776367	-1.8629000186920166
7bej.pdb	7bej_HL_E_YL94F.pdb	-1.5816829204559326	-1.871999979019165
7bej.pdb	7bej_HL_E_YL94V.pdb	-1.247396469116211	-1.926900029182434
7bej.pdb	7bej_HL_E_RE71H.pdb	-1.3542884588241577	-1.5273000001907349
7bej.pdb	7bej_HL_E_RE71L.pdb	-0.9382582902908325	-1.2755999565124512
7bej.pdb	7bej_HL_E_RE71P.pdb	-0.865855872631073	-2.081199884414673
7bej.pdb	7bej_HL_E_DE73W.pdb	-0.6783445477485657	-1.3325999975204468
7bej.pdb	7bej_HL_E_EE74R.pdb	0.27542954683303833	-0.4171000123023987
7bej.pdb	7bej_HL_E_EE74F.pdb	0.30768918991088867	-0.29589998722076416
7bej.pdb	7bej_HL_E_EE74P.pdb	-0.1194191575050354	-0.4146000146865845
7bej.pdb	7bej_HL_E_EE74S.pdb	-0.08043201267719269	0.08739999681711197
7bej.pdb	7bej_HL_E_RE76Q.pdb	-0.24057863652706146	-0.14579999446868896
7bej.pdb	7bej_HL_E_RE76G.pdb	-0.5242881774902344	-0.6583999991416931
7bej.pdb	7bej_HL_E_RE76W.pdb	-0.28113389015197754	-0.6176999807357788
7bej.pdb	7bej_HL_E_QE77K.pdb	-0.29427510499954224	-1.0509999990463257
7bej.pdb	7bej_HL_E_GE84H.pdb	-0.6154482364654541	-3.635699987411499
7bej.pdb	7bej_HL_E_GE84K.pdb	-0.11946602165699005	-1.7854000329971313
7bej.pdb	7bej_HL_E_KE85I.pdb	-0.4954451024532318	0.22769999504089355
7bej.pdb	7bej_HL_E_KE85F.pdb	-0.15213988721370697	-0.10679999738931656
7bej.pdb	7bej_HL_E_KE85P.pdb	-0.09009596705436707	0.17900000512599945
7bej.pdb	7bej_HL_E_KE85S.pdb	-0.4213220477104187	-0.2827000021934509
7bej.pdb	7bej_HL_E_DE88T.pdb	-0.6344730854034424	-1.1581000089645386
7bej.pdb	7bej_HL_E_YE89Q.pdb	-0.18336215615272522	-0.7717000246047974
7bej.pdb	7bej_HL_E_YE89L.pdb	-0.03998333215713501	-0.13740000128746033
7bej.pdb	7bej_HL_E_YE121C.pdb	0.26225847005844116	0.24289999902248383
7bej.pdb	7bej_HL_E_YE121E.pdb	-0.06815269589424133	-0.02630000002682209
7bej.pdb	7bej_HL_E_YE121H.pdb	-0.06935793161392212	-0.01209999993443489
7bej.pdb	7bej_HL_E_FE124R.pdb	0.24963325262069702	1.1031999588012695
7bej.pdb	7bej_HL_E_RE125D.pdb	-0.18889573216438293	0.4397999942302704
7bej.pdb	7bej_HL_E_YE141N.pdb	-0.2829270660877228	-0.9258000254631042
7bej.pdb	7bej_HL_E_YE141C.pdb	-0.27957430481910706	-0.8068000078201294
7bej.pdb	7bej_HL_E_YE141G.pdb	-0.21705323457717896	-1.013100028038025
7bej.pdb	7bej_HL_E_AE143N.pdb	-3.889451265335083	-2.6986000537872314
7bej.pdb	7bej_HL_E_AE143D.pdb	-1.8681766986846924	-1.930899977684021
7bej.pdb	7bej_HL_E_AE143W.pdb	-13.800567626953125	-8.147850036621094
7bej.pdb	7bej_HL_E_FE154T.pdb	-1.0299713611602783	-0.2919999957084656
7bej.pdb	7bej_HL_E_FE154W.pdb	-0.9577422142028809	0.49559998512268066
7bej.pdb	7bej_HL_E_NE155K.pdb	-1.3298273086547852	-1.4560999870300293
7bej.pdb	7bej_HL_E_YE157Q.pdb	0.020755916833877563	0.4165000021457672
7bej.pdb	7bej_HL_E_YE163T.pdb	0.1269959807395935	0.022199999541044235
7bej.pdb	7bej_HL_E_GE164A.pdb	-0.19997084140777588	0.1915999948978424
7bej.pdb	7bej_HL_E_GE164R.pdb	-0.3133010268211365	-0.17550000548362732
7bej.pdb	7bej_HL_E_GE164E.pdb	0.01239079236984253	-0.23080000281333923
7bej.pdb	7bej_HL_E_GE164W.pdb	-0.3827440142631531	-0.4320000112056732
7bej.pdb	7bej_HL_E_QE166A.pdb	-0.25000452995300293	-0.14820000529289246
7bej.pdb	7bej_HL_E_NE169Y.pdb	-6.943363189697266	-6.951230049133301
7bej.pdb	7bej_HL_E_GE170N.pdb	-0.6332507133483887	0.8446000218391418
7bej.pdb	7bej_HL_E_GE170I.pdb	0.7131945490837097	1.1683000326156616
7bej.pdb	7bej_HL_E_GE170M.pdb	0.7023657560348511	1.722100019454956
7bej.pdb	7bej_HL_E_GE170F.pdb	0.2795793414115906	1.9805999994277954
7bej.pdb	7bej_HL_E_YE173I.pdb	-1.9824861288070679	-1.0983999967575073
7dcx.pdb	7dcx_BG_D_GB54R.pdb	-0.285534143447876	0.11394999921321869
7dcx.pdb	7dcx_BG_D_GB54P.pdb	-1.0310055017471313	0.12380299717187881
7dcx.pdb	7dcx_BG_D_SB55N.pdb	-0.09772542119026184	-0.14086799323558807
7dcx.pdb	7dcx_BG_D_TB56A.pdb	-0.07210074365139008	-0.24339799582958221
7dcx.pdb	7dcx_BG_D_YB57K.pdb	-0.487107515335083	-0.8724769949913025
7dcx.pdb	7dcx_BG_D_PB60G.pdb	-0.16861116886138916	-0.34542199969291687
7dcx.pdb	7dcx_BG_D_KB63N.pdb	-0.17528116703033447	-0.021676000207662582
7dcx.pdb	7dcx_BG_D_KB63C.pdb	-0.11258575320243835	0.20690999925136566
7dcx.pdb	7dcx_BG_D_KB63E.pdb	-0.38581621646881104	-0.03381999954581261
7dcx.pdb	7dcx_BG_D_IG2E.pdb	-1.4016445875167847	-0.4833790063858032
7dcx.pdb	7dcx_BG_D_IG2H.pdb	-1.3244307041168213	0.4318639934062958
7dcx.pdb	7dcx_BG_D_MG4T.pdb	-0.6747952699661255	-0.4998199939727783
7dcx.pdb	7dcx_BG_D_MG4W.pdb	-0.9815049171447754	-0.13970600068569183
7dcx.pdb	7dcx_BG_D_AG25D.pdb	-0.1897621601819992	-0.28370198607444763
7dcx.pdb	7dcx_BG_D_AG25E.pdb	-1.2254152297973633	0.6421269774436951
7dcx.pdb	7dcx_BG_D_AG25P.pdb	-0.1671111285686493	-0.45629000663757324
7dcx.pdb	7dcx_BG_D_AG25S.pdb	-0.13379278779029846	0.37233269214630127
7dcx.pdb	7dcx_BG_D_SG26A.pdb	0.31967705488204956	0.4162808060646057
7dcx.pdb	7dcx_BG_D_DG28G.pdb	-0.19679728150367737	-1.222527027130127
7dcx.pdb	7dcx_BG_D_DG28S.pdb	-0.5985487103462219	0.134661003947258
7dcx.pdb	7dcx_BG_D_VG29L.pdb	-0.02330884337425232	-0.6561269760131836
7dcx.pdb	7dcx_BG_D_GG30L.pdb	-16.86913299560547	-12.726106643676758
7dcx.pdb	7dcx_BG_D_NG31D.pdb	-0.4536959230899811	-0.08894900232553482
7dcx.pdb	7dcx_BG_D_NG31G.pdb	-0.30830320715904236	0.12473099678754807
7dcx.pdb	7dcx_BG_D_NG31K.pdb	-0.26017704606056213	0.10203199833631516
7dcx.pdb	7dcx_BG_D_GG68N.pdb	-0.014638513326644897	0.15392500162124634
7dcx.pdb	7dcx_BG_D_GG68W.pdb	-0.20352400839328766	1.0919270515441895
7dcx.pdb	7dcx_BG_D_TG69I.pdb	-0.5951982736587524	-0.07747700065374374
7dcx.pdb	7dcx_BG_D_TG69P.pdb	-0.3817463219165802	0.3198848068714142
7dcx.pdb	7dcx_BG_D_FG71D.pdb	-0.41106799244880676	-0.5055789947509766
7dcx.pdb	7dcx_BG_D_FG71K.pdb	-0.44047409296035767	2.555983066558838
7dcx.pdb	7dcx_BG_D_QG89E.pdb	0.049607157707214355	-0.042493000626564026
7dcx.pdb	7dcx_BG_D_QG89L.pdb	-0.35917067527770996	-0.07264599949121475
7dcx.pdb	7dcx_BG_D_QG89W.pdb	-0.5804057121276855	-0.1397619992494583
7dcx.pdb	7dcx_BG_D_QG90L.pdb	0.6237161755561829	0.3382580876350403
7dcx.pdb	7dcx_BG_D_QG90W.pdb	-2.513345718383789	-4.986526966094971
7dcx.pdb	7dcx_BG_D_QG90V.pdb	0.4577048420906067	0.12740099430084229
7dcx.pdb	7dcx_BG_D_NG92E.pdb	-0.603813886642456	-1.5692470073699951
7dcx.pdb	7dcx_BG_D_PG95H.pdb	-0.4847874939441681	-0.42201700806617737
7dcx.pdb	7dcx_BG_D_TG97A.pdb	0.2647978663444519	-0.08300100266933441
7dcx.pdb	7dcx_BG_D_TG97Y.pdb	-0.31232622265815735	-0.23643000423908234
7dcx.pdb	7dcx_BG_D_KG107H.pdb	-0.5449875593185425	-0.33688899874687195
7dcx.pdb	7dcx_BG_D_KG107L.pdb	-0.3217220902442932	-0.36397498846054077
7dcx.pdb	7dcx_BG_D_KG107W.pdb	-0.07791239023208618	-0.20033499598503113
7dcx.pdb	7dcx_BG_D_RG108D.pdb	-0.41647645831108093	-0.06562600284814835
7dcx.pdb	7dcx_BG_D_RG108G.pdb	0.005825072526931763	-0.1858929991722107
7dcx.pdb	7dcx_BG_D_RG108T.pdb	-0.6073688864707947	0.07043799757957458
7dcx.pdb	7dcx_BG_D_AG109D.pdb	-0.970607340335846	-0.957027018070221
7dcx.pdb	7dcx_BG_D_AG109E.pdb	-0.7887770533561707	-0.19884400069713593
7dcx.pdb	7dcx_BG_D_AG111C.pdb	-0.2824832797050476	0.390705943107605
7dcx.pdb	7dcx_BG_D_AG111H.pdb	-0.47388553619384766	0.021872999146580696
7dcx.pdb	7dcx_BG_D_AG111F.pdb	-0.10461527854204178	0.48608189821243286
7dcx.pdb	7dcx_BG_D_DD91F.pdb	-0.5234604477882385	0.6933709979057312
7dcx.pdb	7dcx_BG_D_DD91Y.pdb	-0.6511097550392151	0.25608399510383606
7dcx.pdb	7dcx_BG_D_SD92C.pdb	-0.6051021218299866	-1.5768569707870483
7dcx.pdb	7dcx_BG_D_SD92M.pdb	-0.40986454486846924	-1.492216944694519
7dcx.pdb	7dcx_BG_D_SD92F.pdb	-7.120571613311768	-7.62757682800293
7dcx.pdb	7dcx_BG_D_KD93A.pdb	-0.00588718056678772	-0.66696697473526
7dcx.pdb	7dcx_BG_D_KD93P.pdb	-0.07819810509681702	-1.3667670488357544
7dcx.pdb	7dcx_BG_D_KD93T.pdb	0.04999861121177673	-0.14161500334739685
7dcx.pdb	7dcx_BG_D_YD338N.pdb	0.4002060890197754	1.055122971534729
7dcx.pdb	7dcx_BG_D_YD338V.pdb	0.14553916454315186	-0.15234200656414032
7dcx.pdb	7dcx_BG_D_SD339R.pdb	0.30510592460632324	0.018348999321460724
7dcx.pdb	7dcx_BG_D_SD339N.pdb	0.2251845896244049	-0.11364500224590302
7dcx.pdb	7dcx_BG_D_SD339D.pdb	0.8798067569732666	0.6774370074272156
7dcx.pdb	7dcx_BG_D_SD339E.pdb	-0.021943479776382446	0.522553026676178
7dcx.pdb	7dcx_BG_D_VD340N.pdb	-0.35859835147857666	-0.3308410048484802
7dcx.pdb	7dcx_BG_D_VD340I.pdb	-0.2517409026622772	0.14336399734020233
7dcx.pdb	7dcx_BG_D_VD340S.pdb	-0.7575592398643494	0.21691900491714478
7dcx.pdb	7dcx_BG_D_VD340W.pdb	0.5875252485275269	0.7147570252418518
7dcx.pdb	7dcx_BG_D_LD341C.pdb	-0.43184441328048706	-0.19463999569416046
7dcx.pdb	7dcx_BG_D_LD341S.pdb	-0.37965062260627747	0.36037948727607727
7dcx.pdb	7dcx_BG_D_LD341W.pdb	-0.4809934198856354	0.6822429895401001
7dcx.pdb	7dcx_BG_D_YD342R.pdb	0.05080211162567139	-0.5201039910316467
7dcx.pdb	7dcx_BG_D_YD342C.pdb	-0.07527478039264679	-0.048872001469135284
7dcx.pdb	7dcx_BG_D_YD342W.pdb	0.1476920247077942	-0.04431400075554848
7dcx.pdb	7dcx_BG_D_AD345M.pdb	0.27995753288269043	-0.4475570023059845
7dcx.pdb	7dcx_BG_D_SD346L.pdb	0.8921003341674805	1.3333770036697388
7dcx.pdb	7dcx_BG_D_SD346K.pdb	-7.721813201904297	-5.7275471687316895
7dcx.pdb	7dcx_BG_D_SD346V.pdb	-0.8708440065383911	0.5439130067825317
7dcx.pdb	7dcx_BG_D_FD347R.pdb	-0.3826949894428253	-1.395787000656128
7dcx.pdb	7dcx_BG_D_FD347C.pdb	-0.8736370205879211	-1.1036269664764404
7dcx.pdb	7dcx_BG_D_SD348K.pdb	0.07572481036186218	0.3918338119983673
7dcx.pdb	7dcx_BG_D_FD350D.pdb	-0.9500648975372314	-2.419217109680176
7dcx.pdb	7dcx_BG_D_FD350H.pdb	-0.8574351668357849	-0.7411770224571228
7dcx.pdb	7dcx_BG_D_CD352W.pdb	-4.66317081451416	-1.9975570440292358
7dcx.pdb	7dcx_BG_D_CD352V.pdb	-0.1317247450351715	0.33523911237716675
7dcx.pdb	7dcx_BG_D_PD357I.pdb	-2.0330967903137207	-1.4498670101165771
7dcx.pdb	7dcx_BG_D_TD358S.pdb	-0.8603410124778748	-0.8886269927024841
7dcx.pdb	7dcx_BG_D_CD405E.pdb	-2.713118553161621	-1.4888869524002075
7dcx.pdb	7dcx_BG_D_CD405F.pdb	-3.2517361640930176	-2.4230170249938965
7dcx.pdb	7dcx_BG_D_CD405P.pdb	-0.19475117325782776	0.08211100101470947
7dcx.pdb	7dcx_BG_D_WD409N.pdb	0.011567369103431702	1.002763032913208
7dcx.pdb	7dcx_BG_D_WD409C.pdb	-0.25171542167663574	-0.07079900056123734
7dcx.pdb	7dcx_BG_D_WD409I.pdb	-3.7677557468414307	-3.350606918334961
7dcx.pdb	7dcx_BG_D_WD409S.pdb	-0.4543024003505707	-0.29960399866104126
7dcx.pdb	7dcx_BG_D_ND410I.pdb	-0.26924383640289307	0.05027399957180023
7dcx.pdb	7dcx_BG_D_ND410K.pdb	-0.049198850989341736	0.7507259845733643
7dcx.pdb	7dcx_BG_D_ND410S.pdb	-0.0512428879737854	-0.10007300227880478
7dcx.pdb	7dcx_BG_D_ND410T.pdb	-0.06926317512989044	0.0995590016245842
7dcx.pdb	7dcx_BG_D_ND410V.pdb	0.1673114001750946	0.7125729918479919
7dcx.pdb	7dcx_BG_D_ND413Q.pdb	0.46578001976013184	-0.3306170105934143
7dcx.pdb	7dcx_BG_D_ND413G.pdb	0.2974354028701782	-0.19680500030517578
7dcx.pdb	7dcx_BG_D_ND413F.pdb	0.6444823741912842	0.5135290026664734
7dcx.pdb	7dcx_BG_D_ND413S.pdb	-0.029769718647003174	-0.7206069827079773
7dcx.pdb	7dcx_BG_D_VD476T.pdb	-0.6616836786270142	-1.1536669731140137
7dcx.pdb	7dcx_BG_D_GD477H.pdb	-0.7594596743583679	0.4021565616130829
7dcx.pdb	7dcx_BG_D_GD477P.pdb	-0.16436046361923218	1.1878459453582764
5dup.pdb	5dup_HL_A_NH31Q.pdb	-0.5628632307052612	-0.3383300006389618
5dup.pdb	5dup_HL_A_NH31S.pdb	-0.4683689773082733	0.6667429804801941
5dup.pdb	5dup_HL_A_DH96S.pdb	0.12663233280181885	0.914696991443634
5dup.pdb	5dup_HL_A_DH96W.pdb	0.14684432744979858	0.4136100113391876
5dup.pdb	5dup_HL_A_SH97A.pdb	-0.05485054850578308	-0.03511999920010567
5dup.pdb	5dup_HL_A_SH97K.pdb	-0.13181018829345703	0.414139986038208
5dup.pdb	5dup_HL_A_SH97Y.pdb	-1.3162833452224731	-0.2356400042772293
5dup.pdb	5dup_HL_A_YH98T.pdb	-0.2276962399482727	-1.0103199481964111
5dup.pdb	5dup_HL_A_YH98W.pdb	-1.7395482063293457	-1.1681400537490845
5dup.pdb	5dup_HL_A_DH99R.pdb	-1.9231873750686646	0.31376999616622925
5dup.pdb	5dup_HL_A_DH99K.pdb	0.5030428767204285	2.8614799976348877
5dup.pdb	5dup_HL_A_DH99M.pdb	1.1796889305114746	2.0222620964050293
5dup.pdb	5dup_HL_A_DH99S.pdb	3.2073633670806885	3.905750036239624
5dup.pdb	5dup_HL_A_GH101E.pdb	-1.1113073825836182	0.23850999772548676
5dup.pdb	5dup_HL_A_GH102E.pdb	-5.294147491455078	-4.44596004486084
5dup.pdb	5dup_HL_A_GH102S.pdb	0.48858004808425903	-0.6510999798774719
5dup.pdb	5dup_HL_A_YH104Q.pdb	1.3241297006607056	3.9844601154327393
5dup.pdb	5dup_HL_A_YH104L.pdb	0.6887636184692383	3.123990058898926
5dup.pdb	5dup_HL_A_YH104F.pdb	0.5277847647666931	0.20002000033855438
5dup.pdb	5dup_HL_A_LH106Q.pdb	-0.44588470458984375	-1.043720006942749
5dup.pdb	5dup_HL_A_LH106F.pdb	-4.205968856811523	-3.4373600482940674
5dup.pdb	5dup_HL_A_DL33C.pdb	0.12345680594444275	0.8539599776268005
5dup.pdb	5dup_HL_A_DL33T.pdb	0.36540913581848145	0.957027018070221
5dup.pdb	5dup_HL_A_YL50F.pdb	-0.4569062292575836	-1.3601499795913696
5dup.pdb	5dup_HL_A_NL52H.pdb	-0.336403489112854	0.2711000144481659
5dup.pdb	5dup_HL_A_NL52I.pdb	-0.9855000972747803	-0.5519800186157227
5dup.pdb	5dup_HL_A_NL52K.pdb	0.20683035254478455	-1.5952600240707397
5dup.pdb	5dup_HL_A_SL53G.pdb	0.7074811458587646	1.0489530563354492
5dup.pdb	5dup_HL_A_SL53H.pdb	0.5358055830001831	0.18182000517845154
5dup.pdb	5dup_HL_A_NL54R.pdb	-3.4650843143463135	-4.059490203857422
5dup.pdb	5dup_HL_A_RL55K.pdb	2.229029893875122	1.14170503616333
5dup.pdb	5dup_HL_A_RL55M.pdb	1.9150323867797852	1.1634540557861328
5dup.pdb	5dup_HL_A_SL64C.pdb	-0.3075965642929077	-0.027240000665187836
5dup.pdb	5dup_HL_A_SL64P.pdb	-0.5447542667388916	0.18930000066757202
5dup.pdb	5dup_HL_A_EA62D.pdb	0.11476409435272217	0.4767000079154968
5dup.pdb	5dup_HL_A_EA62Q.pdb	-0.45161572098731995	0.27713000774383545
5dup.pdb	5dup_HL_A_EA62I.pdb	-0.18547260761260986	0.5997899770736694
5dup.pdb	5dup_HL_A_EA62W.pdb	-1.5218980312347412	0.21728000044822693
5dup.pdb	5dup_HL_A_SA64R.pdb	-0.14422652125358582	0.5494899749755859
5dup.pdb	5dup_HL_A_SA64Q.pdb	0.06924229860305786	0.0012600000482052565
5dup.pdb	5dup_HL_A_SA64M.pdb	0.1441730558872223	0.04258999973535538
5dup.pdb	5dup_HL_A_SA65R.pdb	-2.300981283187866	0.45427000522613525
5dup.pdb	5dup_HL_A_SA65N.pdb	-0.028983116149902344	0.3178099989891052
5dup.pdb	5dup_HL_A_SA65E.pdb	-0.739554226398468	-3.182569980621338
5dup.pdb	5dup_HL_A_SA65W.pdb	-6.48400354385376	-6.0665998458862305
5dup.pdb	5dup_HL_A_GA66A.pdb	-1.0122392177581787	-0.4182099997997284
5dup.pdb	5dup_HL_A_VA67D.pdb	-0.3143191933631897	-0.49948999285697937
5dup.pdb	5dup_HL_A_VA67G.pdb	-0.5690687298774719	-0.6614900231361389
5dup.pdb	5dup_HL_A_VA67H.pdb	-0.5285894870758057	0.28650999069213867
5dup.pdb	5dup_HL_A_VA67F.pdb	-0.2805064022541046	0.2843700051307678
5dup.pdb	5dup_HL_A_VA67T.pdb	-0.43455779552459717	-0.10512000322341919
5dup.pdb	5dup_HL_A_SA69Q.pdb	0.09645017981529236	0.18429000675678253
5dup.pdb	5dup_HL_A_SA69E.pdb	-0.4109460711479187	0.5357599854469299
5dup.pdb	5dup_HL_A_SA69P.pdb	0.8340058326721191	0.6528300046920776
5dup.pdb	5dup_HL_A_TA76W.pdb	0.2512456476688385	0.34501999616622925
5dup.pdb	5dup_HL_A_PA77L.pdb	-2.5539462566375732	-4.327610015869141
5dup.pdb	5dup_HL_A_WA85G.pdb	-0.136489599943161	0.7852140069007874
5dup.pdb	5dup_HL_A_WA85P.pdb	-0.17366836965084076	0.7631250023841858
5dup.pdb	5dup_HL_A_IA87W.pdb	-9.216556549072266	-11.088640213012695
5dup.pdb	5dup_HL_A_KA88N.pdb	-0.009474515914916992	-0.024399999529123306
5dup.pdb	5dup_HL_A_KA88F.pdb	-10.338794708251953	-7.978549957275391
5dup.pdb	5dup_HL_A_KA89D.pdb	-0.08617860078811646	-0.9268500208854675
5dup.pdb	5dup_HL_A_KA89I.pdb	-0.135650634765625	-0.16193999350070953
5dup.pdb	5dup_HL_A_KA89M.pdb	0.003689393401145935	0.6022509932518005
5dup.pdb	5dup_HL_A_KA89T.pdb	-0.25397753715515137	0.22113999724388123
5dup.pdb	5dup_HL_A_NA90C.pdb	-0.4968193769454956	0.08824999630451202
5dup.pdb	5dup_HL_A_NA90K.pdb	-0.25086042284965515	0.6264510154724121
5dup.pdb	5dup_HL_A_NA91I.pdb	2.215851306915283	1.0643659830093384
5dup.pdb	5dup_HL_A_KA125C.pdb	-0.16300417482852936	0.10146000236272812
5dup.pdb	5dup_HL_A_KA125W.pdb	0.23308885097503662	0.9109979867935181
5dup.pdb	5dup_HL_A_LA126A.pdb	-0.18740972876548767	-1.1584700345993042
5dup.pdb	5dup_HL_A_LA126R.pdb	-0.1436082124710083	2.8255200386047363
5dup.pdb	5dup_HL_A_LA126Y.pdb	-2.5782082080841064	-0.7120299935340881
5dup.pdb	5dup_HL_A_KA154P.pdb	0.36917924880981445	0.886389970779419
5dup.pdb	5dup_HL_A_GA157L.pdb	0.22412648797035217	0.10779999941587448
5dup.pdb	5dup_HL_A_QA158S.pdb	-0.0013415515422821045	1.1163179874420166
5fhc.pdb	5fhc_AB_J_SA99V.pdb	0.4000944495201111	0.6094300150871277
5fhc.pdb	5fhc_AB_J_RA100Y.pdb	-0.24393083155155182	-0.4759500026702881
5fhc.pdb	5fhc_AB_J_SA101N.pdb	-1.5260182619094849	-0.768733024597168
5fhc.pdb	5fhc_AB_J_SA101E.pdb	-1.7889513969421387	-1.3419090509414673
5fhc.pdb	5fhc_AB_J_SA101P.pdb	-0.23037093877792358	0.3106600046157837
5fhc.pdb	5fhc_AB_J_TA110L.pdb	0.648348867893219	0.3171299993991852
5fhc.pdb	5fhc_AB_J_TA110F.pdb	-0.18017935752868652	-0.39676499366760254
5fhc.pdb	5fhc_AB_J_YB47Q.pdb	-0.40819042921066284	-1.6237050294876099
5fhc.pdb	5fhc_AB_J_GJ23L.pdb	-10.210861206054688	-8.807889938354492
5fhc.pdb	5fhc_AB_J_GJ23Y.pdb	-5.386207103729248	-5.458330154418945
5fhc.pdb	5fhc_AB_J_AJ25S.pdb	-0.5938787460327148	-0.5632849931716919
5fhc.pdb	5fhc_AB_J_IJ26D.pdb	0.6162261962890625	0.05144000053405762
5fhc.pdb	5fhc_AB_J_IJ26C.pdb	-0.519465982913971	-0.7269390225410461
5fhc.pdb	5fhc_AB_J_IJ26W.pdb	-0.589289128780365	-0.8380810022354126
4hc1.pdb	4hc1_MN_B_YM27R.pdb	-0.644541323184967	-0.726610004901886
4hc1.pdb	4hc1_MN_B_YM27Q.pdb	-1.0180621147155762	-1.5290000438690186
4hc1.pdb	4hc1_MN_B_YM27E.pdb	-0.5922885537147522	-1.4054700136184692
4hc1.pdb	4hc1_MN_B_YM27H.pdb	-0.6276064515113831	-1.5640699863433838
4hc1.pdb	4hc1_MN_B_GM32M.pdb	-2.8942151069641113	-3.292570114135742
4hc1.pdb	4hc1_MN_B_GM32T.pdb	-0.7819716930389404	-1.4720300436019897
4hc1.pdb	4hc1_MN_B_GM32W.pdb	-3.978099822998047	-3.460099935531616
4hc1.pdb	4hc1_MN_B_YM33N.pdb	-0.09985946118831635	-0.8793200254440308
4hc1.pdb	4hc1_MN_B_YM33K.pdb	-0.05559077858924866	0.15680000185966492
4hc1.pdb	4hc1_MN_B_YM54G.pdb	-0.8217940926551819	-1.197409987449646
4hc1.pdb	4hc1_MN_B_YM54M.pdb	-0.4049357771873474	-0.8913400173187256
4hc1.pdb	4hc1_MN_B_SM102H.pdb	-0.16400933265686035	0.227400004863739
4hc1.pdb	4hc1_MN_B_SM102L.pdb	0.40842682123184204	0.45489999651908875
4hc1.pdb	4hc1_MN_B_SM102Y.pdb	-0.025398477911949158	0.19900000095367432
4hc1.pdb	4hc1_MN_B_GN30N.pdb	-3.125065326690674	-1.772379994392395
4hc1.pdb	4hc1_MN_B_GN30C.pdb	-1.5342937707901	-1.181190013885498
4hc1.pdb	4hc1_MN_B_GN30P.pdb	-1.3859835863113403	-0.014399999752640724
4hc1.pdb	4hc1_MN_B_RN31N.pdb	-0.4411780834197998	-0.3659999966621399
4hc1.pdb	4hc1_MN_B_RN31H.pdb	-0.0890529453754425	0.08649999648332596
4hc1.pdb	4hc1_MN_B_RN31L.pdb	0.4927181601524353	0.45239999890327454
4hc1.pdb	4hc1_MN_B_RN31V.pdb	0.37278836965560913	0.16609999537467957
4hc1.pdb	4hc1_MN_B_NN32M.pdb	-3.8047597408294678	-2.510050058364868
4hc1.pdb	4hc1_MN_B_HN50M.pdb	-0.45508286356925964	-0.7436500191688538
4hc1.pdb	4hc1_MN_B_NN53K.pdb	-0.10254469513893127	-0.6809800267219543
4hc1.pdb	4hc1_MN_B_YN96H.pdb	-0.015766650438308716	-0.10320000350475311
4hc1.pdb	4hc1_MN_B_YN96I.pdb	0.1806754469871521	-0.21050000190734863
4hc1.pdb	4hc1_MN_B_QB29L.pdb	0.10667669773101807	-0.16200000047683716
4hc1.pdb	4hc1_MN_B_GB32P.pdb	-2.73663330078125	-1.5088499784469604
4hc1.pdb	4hc1_MN_B_LB33Y.pdb	-0.3332131505012512	-0.0649000033736229
4hc1.pdb	4hc1_MN_B_LB33V.pdb	-0.2688564360141754	0.1679999977350235
4hc1.pdb	4hc1_MN_B_DB34M.pdb	-0.4206070899963379	-0.45320001244544983
4hc1.pdb	4hc1_MN_B_TB35P.pdb	0.016969740390777588	0.15320000052452087
4hc1.pdb	4hc1_MN_B_TB35V.pdb	0.45469605922698975	0.6015999913215637
4hc1.pdb	4hc1_MN_B_SB36Q.pdb	-0.18994233012199402	0.09480000287294388
4hc1.pdb	4hc1_MN_B_SB36K.pdb	-0.33720967173576355	-0.7834299802780151
4hc1.pdb	4hc1_MN_B_LB37D.pdb	-0.16521409153938293	-4.411210060119629
4hc1.pdb	4hc1_MN_B_LB37M.pdb	0.10860335826873779	0.08609999716281891
4hc1.pdb	4hc1_MN_B_GB38D.pdb	-4.291190147399902	-4.3733601570129395
4hc1.pdb	4hc1_MN_B_GB38W.pdb	-2.8146605491638184	-3.0949199199676514
4hc1.pdb	4hc1_MN_B_AB39I.pdb	-0.23089714348316193	0.47839999198913574
4hc1.pdb	4hc1_MN_B_VB40Q.pdb	-0.052965059876441956	-0.9427899718284607
4hc1.pdb	4hc1_MN_B_VB40Y.pdb	-0.27259713411331177	-0.6541000008583069
4hc1.pdb	4hc1_MN_B_QB41E.pdb	-0.45335298776626587	-0.09049999713897705
4hc1.pdb	4hc1_MN_B_QB41M.pdb	0.07550293207168579	0.0017000000225380063
4hc1.pdb	4hc1_MN_B_DB43R.pdb	0.14676856994628906	0.006000000052154064
4hc1.pdb	4hc1_MN_B_DB43I.pdb	-0.0897819995880127	-0.23960000276565552
4hc1.pdb	4hc1_MN_B_DB43S.pdb	-0.27769607305526733	0.5325999855995178
4hc1.pdb	4hc1_MN_B_DB43W.pdb	-0.5174053311347961	0.12200000137090683
7qbf.pdb	7qbf_B_A_AB21M.pdb	-2.4016849994659424	-2.5564000606536865
7qbf.pdb	7qbf_B_A_SB22G.pdb	-0.048649489879608154	0.16699999570846558
7qbf.pdb	7qbf_B_A_SB22H.pdb	-0.08369636535644531	-0.30090001225471497
7qbf.pdb	7qbf_B_A_SB24W.pdb	0.7174959182739258	0.5382000207901001
7qbf.pdb	7qbf_B_A_SB24Y.pdb	0.21616137027740479	-0.013799999840557575
7qbf.pdb	7qbf_B_A_TB25L.pdb	-1.0573710203170776	-1.9235999584197998
7qbf.pdb	7qbf_B_A_FB26P.pdb	-0.5276042222976685	-0.4909000098705292
7qbf.pdb	7qbf_B_A_SB28Q.pdb	-0.6835473775863647	-0.8561999797821045
7qbf.pdb	7qbf_B_A_YB29E.pdb	-1.664727807044983	-3.6089999675750732
7qbf.pdb	7qbf_B_A_YB29I.pdb	-1.1839866638183594	-1.7827999591827393
7qbf.pdb	7qbf_B_A_MB31H.pdb	-0.48822343349456787	-0.9599000215530396
7qbf.pdb	7qbf_B_A_NB94G.pdb	0.6672621369361877	0.3084000051021576
7qbf.pdb	7qbf_B_A_AB97L.pdb	-1.2936255931854248	-0.7433000206947327
7qbf.pdb	7qbf_B_A_EB108M.pdb	-0.3301987946033478	-2.1273000240325928
7qbf.pdb	7qbf_B_A_YB109A.pdb	0.0004734992980957031	-0.784500002861023
7qbf.pdb	7qbf_B_A_YB109N.pdb	0.05384284257888794	-1.2039999961853027
7qbf.pdb	7qbf_B_A_DB110G.pdb	-0.7138438820838928	-0.5551999807357788
7qbf.pdb	7qbf_B_A_DB110T.pdb	-0.10354769229888916	-0.30469998717308044
7qbf.pdb	7qbf_B_A_DB110Y.pdb	-0.5129709243774414	-0.8187999725341797
7qbf.pdb	7qbf_B_A_HA126K.pdb	0.005232959985733032	0.7271999716758728
7qbf.pdb	7qbf_B_A_HA126F.pdb	0.5069926977157593	0.45879998803138733
7qbf.pdb	7qbf_B_A_DA127G.pdb	-0.15302631258964539	-0.6919000148773193
7qbf.pdb	7qbf_B_A_DA127L.pdb	-0.05048024654388428	-0.6193000078201294
7qbf.pdb	7qbf_B_A_DA127W.pdb	-0.04227001965045929	-0.8133000135421753
7qbf.pdb	7qbf_B_A_DA127Y.pdb	-0.24390913546085358	-0.6624000072479248
7qbf.pdb	7qbf_B_A_DA127V.pdb	-0.2461947202682495	-0.6010000109672546
7qbf.pdb	7qbf_B_A_YA163Q.pdb	-0.3156415820121765	-0.010099999606609344
7qbf.pdb	7qbf_B_A_YA163M.pdb	0.6245018243789673	0.33399999141693115
7qbf.pdb	7qbf_B_A_VA165W.pdb	-0.7911025285720825	0.2410999983549118
7qbf.pdb	7qbf_B_A_EA166C.pdb	0.29865825176239014	-0.9682000279426575
7qbf.pdb	7qbf_B_A_EA166P.pdb	-0.18274828791618347	-1.1296000480651855
7qbf.pdb	7qbf_B_A_PA167A.pdb	-1.126420259475708	-0.8345999717712402
7qbf.pdb	7qbf_B_A_PA167G.pdb	-1.3055150508880615	-2.2130000591278076
7qbf.pdb	7qbf_B_A_PA167K.pdb	-3.9751968383789062	-5.0742998123168945
7qbf.pdb	7qbf_B_A_PA167S.pdb	-1.423998475074768	-1.5889999866485596
7qbf.pdb	7qbf_B_A_PA167Y.pdb	-16.703903198242188	-16.774520874023438
7qbf.pdb	7qbf_B_A_FA168E.pdb	-1.6360688209533691	-3.065700054168701
7qbf.pdb	7qbf_B_A_FA168G.pdb	-0.8369777202606201	-2.649600028991699
7qbf.pdb	7qbf_B_A_FA168I.pdb	-0.7702093124389648	-1.5672999620437622
7qbf.pdb	7qbf_B_A_HA169R.pdb	-0.6783586740493774	-0.8416000008583069
7qbf.pdb	7qbf_B_A_HA169D.pdb	-0.7773390412330627	-0.7358999848365784
7qbf.pdb	7qbf_B_A_HA169E.pdb	-0.43180668354034424	0.07119999825954437
7qbf.pdb	7qbf_B_A_HA169L.pdb	-0.3097137212753296	-0.7982000112533569
7qbf.pdb	7qbf_B_A_HA172Q.pdb	-0.129460871219635	0.14010000228881836
7qbf.pdb	7qbf_B_A_GA196R.pdb	-0.9270285367965698	0.133200004696846
7qbf.pdb	7qbf_B_A_GA196D.pdb	-0.7631146311759949	-0.5139999985694885
7qbf.pdb	7qbf_B_A_GA196Q.pdb	-0.6197941303253174	0.000699999975040555
7qbf.pdb	7qbf_B_A_GA196E.pdb	-0.621004045009613	-0.37880000472068787
7qbf.pdb	7qbf_B_A_RA197A.pdb	0.4002169370651245	-0.15620000660419464
7qbf.pdb	7qbf_B_A_RA197C.pdb	0.18531733751296997	-0.13030000030994415
7qbf.pdb	7qbf_B_A_RA197F.pdb	-0.07512535154819489	-1.6960999965667725
7qbf.pdb	7qbf_B_A_RA197S.pdb	0.3029521107673645	-0.8228999972343445
7qbf.pdb	7qbf_B_A_RA197T.pdb	0.2639159858226776	-0.32030001282691956
7qbf.pdb	7qbf_B_A_RA198E.pdb	-0.3381427228450775	-0.7458000183105469
7qbf.pdb	7qbf_B_A_RA200A.pdb	-0.12081190943717957	-3.0604000091552734
7qbf.pdb	7qbf_B_A_AA204K.pdb	-1.6946114301681519	-0.9998999834060669
7qbf.pdb	7qbf_B_A_AA204V.pdb	-0.5390709638595581	-0.179299995303154
7qbf.pdb	7qbf_B_A_TA207A.pdb	-0.5037693977355957	-0.965399980545044
7qbf.pdb	7qbf_B_A_TA207F.pdb	-5.3085551261901855	-6.267199993133545
7qbf.pdb	7qbf_B_A_EA210G.pdb	-0.01148611307144165	-0.772599995136261
6nip.pdb	6nip_HL_Z_SH30T.pdb	-0.6774267554283142	-0.01384000014513731
6nip.pdb	6nip_HL_Z_SH30W.pdb	-0.10605475306510925	-0.07180999964475632
6nip.pdb	6nip_HL_Z_NH31L.pdb	0.1555737853050232	-0.31363001465797424
6nip.pdb	6nip_HL_Z_YH53A.pdb	0.49434489011764526	-0.3857400119304657
6nip.pdb	6nip_HL_Z_YH53C.pdb	0.5180400609970093	-0.41655999422073364
6nip.pdb	6nip_HL_Z_YH53S.pdb	0.4434100389480591	-0.3715499937534332
6nip.pdb	6nip_HL_Z_YH53W.pdb	0.10236778855323792	-0.24326999485492706
6nip.pdb	6nip_HL_Z_FH101C.pdb	-0.3229418396949768	-1.1032700538635254
6nip.pdb	6nip_HL_Z_WH103I.pdb	-0.07067295908927917	-1.4441699981689453
6nip.pdb	6nip_HL_Z_NH104Q.pdb	-0.13267581164836884	-0.09150999784469604
6nip.pdb	6nip_HL_Z_NH104L.pdb	-0.03525474667549133	-0.1912499964237213
6nip.pdb	6nip_HL_Z_DH105P.pdb	0.12575164437294006	-0.4766499996185303
6nip.pdb	6nip_HL_Z_LL29I.pdb	0.03110995888710022	1.299049973487854
6nip.pdb	6nip_HL_Z_LL29F.pdb	-1.0258116722106934	-0.23559999465942383
6nip.pdb	6nip_HL_Z_GL30M.pdb	-0.41242679953575134	0.18840999901294708
6nip.pdb	6nip_HL_Z_GL30V.pdb	-0.55164635181427	0.07084000110626221
6nip.pdb	6nip_HL_Z_NL32R.pdb	-0.44838184118270874	0.2710399925708771
6nip.pdb	6nip_HL_Z_TL33D.pdb	-2.321134328842163	-0.7861599922180176
6nip.pdb	6nip_HL_Z_TL33L.pdb	0.14377951622009277	0.643589973449707
6nip.pdb	6nip_HL_Z_TL33V.pdb	0.37217211723327637	0.41245999932289124
6nip.pdb	6nip_HL_Z_YL50V.pdb	0.08804008364677429	-0.9817000031471252
6nip.pdb	6nip_HL_Z_SL51I.pdb	-0.9553221464157104	0.11880999803543091
6nip.pdb	6nip_HL_Z_SL51Y.pdb	-14.446794509887695	-10.143179893493652
6nip.pdb	6nip_HL_Z_NL53D.pdb	0.15696313977241516	0.8065000176429749
6nip.pdb	6nip_HL_Z_NL53Y.pdb	-0.8032515048980713	-0.9053599834442139
6nip.pdb	6nip_HL_Z_RL54G.pdb	-0.4411317706108093	-0.9288300275802612
6nip.pdb	6nip_HL_Z_RL54L.pdb	-0.615411639213562	-0.5937399864196777
6nip.pdb	6nip_HL_Z_RL54Y.pdb	-0.7099864482879639	-0.811519980430603
6nip.pdb	6nip_HL_Z_KL67M.pdb	0.23120340704917908	0.7582499980926514
6nip.pdb	6nip_HL_Z_KL67W.pdb	-8.155496597290039	-6.8914899826049805
6nip.pdb	6nip_HL_Z_SL68E.pdb	-0.20887205004692078	0.16814999282360077
6nip.pdb	6nip_HL_Z_SL68K.pdb	0.25800585746765137	1.1986199617385864
6nip.pdb	6nip_HL_Z_SL68V.pdb	0.24882853031158447	0.10583999752998352
6nip.pdb	6nip_HL_Z_GZ181R.pdb	-0.5708939433097839	-0.17775000631809235
6nip.pdb	6nip_HL_Z_GZ181S.pdb	-0.7068384289741516	0.15936000645160675
6nip.pdb	6nip_HL_Z_GZ181V.pdb	-0.336031973361969	0.2165299952030182
6nip.pdb	6nip_HL_Z_RZ295D.pdb	-0.9934580326080322	-1.545240044593811
6nip.pdb	6nip_HL_Z_LZ296K.pdb	-0.29118746519088745	0.1293099969625473
6nip.pdb	6nip_HL_Z_LZ296Y.pdb	-1.6257200241088867	-2.6208200454711914
6nip.pdb	6nip_HL_Z_GZ298R.pdb	-1.589200735092163	-1.8187099695205688
6nip.pdb	6nip_HL_Z_GZ298H.pdb	-1.3457186222076416	-1.4131300449371338
6nip.pdb	6nip_HL_Z_VZ299E.pdb	-0.8678358793258667	-0.8458600044250488
6nip.pdb	6nip_HL_Z_YZ301H.pdb	-0.7540101408958435	-0.4853900074958801
6nip.pdb	6nip_HL_Z_YZ301W.pdb	-0.7599198222160339	-0.3521600067615509
6nip.pdb	6nip_HL_Z_YZ301V.pdb	-0.40591105818748474	-0.8360499739646912
6nip.pdb	6nip_HL_Z_SZ302A.pdb	-0.18005619943141937	0.08111000061035156
6nip.pdb	6nip_HL_Z_SZ302R.pdb	-1.2914234399795532	-1.3640799522399902
6nip.pdb	6nip_HL_Z_SZ302Y.pdb	0.13118243217468262	0.401309996843338
6nip.pdb	6nip_HL_Z_TZ331R.pdb	0.7799755334854126	1.0317200422286987
6nip.pdb	6nip_HL_Z_TZ331I.pdb	0.31857436895370483	0.6922299861907959
6nip.pdb	6nip_HL_Z_DZ332Y.pdb	0.9545897245407104	1.3047599792480469
6nip.pdb	6nip_HL_Z_GZ333F.pdb	-1.1710501909255981	-0.2621000111103058
6nip.pdb	6nip_HL_Z_PZ334Q.pdb	-1.1033992767333984	-1.8030799627304077
6nip.pdb	6nip_HL_Z_PZ334V.pdb	-0.8904154300689697	-1.819219946861267
3j8v.pdb	3j8v_FJ_D_WJ32K.pdb	2.5977272987365723	0.8133400082588196
3j8v.pdb	3j8v_FJ_D_WJ32S.pdb	2.82181715965271	1.0995800495147705
3j8v.pdb	3j8v_FJ_D_WJ92E.pdb	3.4490809440612793	2.8508899211883545
3j8v.pdb	3j8v_FJ_D_WJ92P.pdb	3.4794867038726807	2.944849967956543
3j8v.pdb	3j8v_FJ_D_GF52E.pdb	-0.45152926445007324	1.5679899454116821
3j8v.pdb	3j8v_FJ_D_GF52M.pdb	0.21709316968917847	3.140120029449463
3j8v.pdb	3j8v_FJ_D_KF72A.pdb	1.863595724105835	2.3340699672698975
[truncated: 92,273 more rows]
