# Supplementary material for: Investigating the volume and diversity of data needed for generalizable antibody–antigen ΔΔG prediction
Source: Nat Comput Sci. 2025 Jul 8;5(8):635–47. doi: 10.1038/s43588-025-00823-8 (PMC12374841; doi:10.1038/s43588-025-00823-8)
Supplement: Supplementary file 6 — Unprocessed Graphinity model predictions and true values for synthetic ΔΔG values. [file 43588_2025_823_MOESM6_ESM.zip › Figure4/Figure4a-Graphinity_Predictions-Synthetic_FoldX_ddG_942723-10FoldCV_CDR_SeqId/Graphinity_predictions_test-Foldx_ddG_942723-random-fold6.csv]

wt_pdb	mut_pdb	pred_score	true_label
7epx.pdb	7epx_HL_A_DH29N.pdb	-0.2559926509857178	0.05149000138044357
7epx.pdb	7epx_HL_A_DH29C.pdb	-0.06838758289813995	0.02824999950826168
7epx.pdb	7epx_HL_A_DH29M.pdb	-0.09398654848337173	-0.05071000009775162
7epx.pdb	7epx_HL_A_DH29Y.pdb	-0.4332374930381775	0.15797999501228333
7epx.pdb	7epx_HL_A_DH30N.pdb	0.1980540007352829	0.7129899859428406
7epx.pdb	7epx_HL_A_DH30G.pdb	0.3113105297088623	0.6563500165939331
7epx.pdb	7epx_HL_A_DH30L.pdb	0.8583675622940063	1.1691700220108032
7epx.pdb	7epx_HL_A_DH30S.pdb	0.15114714205265045	0.29284998774528503
7epx.pdb	7epx_HL_A_DH30W.pdb	-2.498619318008423	-0.9478200078010559
7epx.pdb	7epx_HL_A_VH106L.pdb	0.5791793465614319	0.5612499713897705
7epx.pdb	7epx_HL_A_VH106M.pdb	0.10587070882320404	-0.4977000057697296
7epx.pdb	7epx_HL_A_VH106S.pdb	-0.3402782380580902	-0.13765999674797058
7epx.pdb	7epx_HL_A_VH106W.pdb	0.07950745522975922	-0.11650999635457993
7epx.pdb	7epx_HL_A_FH107M.pdb	-0.5326953530311584	0.2726599872112274
7epx.pdb	7epx_HL_A_NH108C.pdb	-0.20572252571582794	-0.034710001200437546
7epx.pdb	7epx_HL_A_NH108S.pdb	-0.273645281791687	-0.34547001123428345
7epx.pdb	7epx_HL_A_YH109N.pdb	-2.0194551944732666	-2.671886920928955
7epx.pdb	7epx_HL_A_YH109F.pdb	-0.4648866355419159	-0.44881999492645264
7epx.pdb	7epx_HL_A_YH109P.pdb	-3.3324077129364014	-5.50875997543335
7epx.pdb	7epx_HL_A_EH110F.pdb	0.13440312445163727	0.18570999801158905
7epx.pdb	7epx_HL_A_EH110W.pdb	0.1354108601808548	0.5093700289726257
7epx.pdb	7epx_HL_A_SL30N.pdb	-0.23554565012454987	0.11909999698400497
7epx.pdb	7epx_HL_A_SL30F.pdb	-0.5274205803871155	-0.4703199863433838
7epx.pdb	7epx_HL_A_NL31M.pdb	-0.48776108026504517	0.07028999924659729
7epx.pdb	7epx_HL_A_KL66Q.pdb	-0.19460684061050415	-0.5921599864959717
7epx.pdb	7epx_HL_A_YA291R.pdb	-1.4165791273117065	-1.8594900369644165
7epx.pdb	7epx_HL_A_NA292D.pdb	0.059911832213401794	0.16415999829769135
7epx.pdb	7epx_HL_A_NA292T.pdb	-0.16902703046798706	-0.03102000057697296
7epx.pdb	7epx_HL_A_FA296E.pdb	-0.5480290055274963	0.19884000718593597
7epx.pdb	7epx_HL_A_FA296T.pdb	-0.6680719256401062	-0.8715900182723999
7epx.pdb	7epx_HL_A_SA297W.pdb	-1.005156397819519	-0.4204300045967102
7epx.pdb	7epx_HL_A_TA298D.pdb	0.0937441736459732	-0.4712100028991699
7epx.pdb	7epx_HL_A_TA298Q.pdb	-0.6091277003288269	0.05601999908685684
7epx.pdb	7epx_HL_A_TA298S.pdb	-0.07709191739559174	-0.5668200254440308
7epx.pdb	7epx_HL_A_TA298W.pdb	-2.243408441543579	-1.4830199480056763
7epx.pdb	7epx_HL_A_CA301H.pdb	-0.5659699440002441	-0.03742999956011772
7epx.pdb	7epx_HL_A_CA301L.pdb	-0.23902320861816406	0.020500000566244125
7epx.pdb	7epx_HL_A_CA301P.pdb	-0.24295823276042938	-0.025529999285936356
7epx.pdb	7epx_HL_A_GA326I.pdb	-0.25204718112945557	1.3212000131607056
7epx.pdb	7epx_HL_A_GA326T.pdb	0.11270292103290558	-0.042500000447034836
7epx.pdb	7epx_HL_A_GA326W.pdb	-2.1680006980895996	-1.7422900199890137
7epx.pdb	7epx_HL_A_VA329E.pdb	-0.7650679349899292	-0.8428099751472473
7epx.pdb	7epx_HL_A_RA330F.pdb	0.345125675201416	0.6553800106048584
7epx.pdb	7epx_HL_A_RA330S.pdb	-0.4745287299156189	-0.3599100112915039
7epx.pdb	7epx_HL_A_GA424M.pdb	0.9090650081634521	1.3027499914169312
7epx.pdb	7epx_HL_A_GA424W.pdb	0.7850981950759888	0.7064099907875061
7epx.pdb	7epx_HL_A_VA425A.pdb	0.19761405885219574	0.3288699984550476
7epx.pdb	7epx_HL_A_VA425N.pdb	-1.153538703918457	0.06810999661684036
7epx.pdb	7epx_HL_A_VA425C.pdb	-0.14932310581207275	0.6327099800109863
7epx.pdb	7epx_HL_A_VA425Q.pdb	-0.403643399477005	0.2679300010204315
7epx.pdb	7epx_HL_A_VA425F.pdb	-0.05810292065143585	-0.2733500003814697
7epx.pdb	7epx_HL_A_GA426D.pdb	0.20828981697559357	-1.903939962387085
7epx.pdb	7epx_HL_A_GA426Q.pdb	-0.21471866965293884	-0.26322999596595764
7epx.pdb	7epx_HL_A_YA430D.pdb	-0.34049320220947266	-0.9626500010490417
7qez.pdb	7qez_HL_A_TH31R.pdb	0.162416473031044	-0.3922399878501892
7qez.pdb	7qez_HL_A_TH31E.pdb	-0.36405879259109497	0.01614999957382679
7qez.pdb	7qez_HL_A_TH31G.pdb	-0.2716779112815857	-0.734529972076416
7qez.pdb	7qez_HL_A_TH31K.pdb	0.15910403430461884	-0.3474699854850769
7qez.pdb	7qez_HL_A_TH31Y.pdb	0.5685910582542419	1.7541600465774536
7qez.pdb	7qez_HL_A_TH31V.pdb	0.10901026427745819	0.5481600165367126
7qez.pdb	7qez_HL_A_AH33N.pdb	-3.7778422832489014	-5.227039813995361
7qez.pdb	7qez_HL_A_AH33G.pdb	-0.23318126797676086	-0.2910600006580353
7qez.pdb	7qez_HL_A_AH33K.pdb	-1.5989271402359009	-1.4617799520492554
7qez.pdb	7qez_HL_A_WH50D.pdb	-0.4551989436149597	-1.1840900182724
7qez.pdb	7qez_HL_A_WH50M.pdb	-0.20106913149356842	-0.8751800060272217
7qez.pdb	7qez_HL_A_WH50F.pdb	-0.4730784296989441	-0.9419900178909302
7qez.pdb	7qez_HL_A_VH52Q.pdb	-0.8844870924949646	-1.4236799478530884
7qez.pdb	7qez_HL_A_VH52G.pdb	-0.8112033605575562	-1.7881799936294556
7qez.pdb	7qez_HL_A_VH52F.pdb	-6.895721435546875	-7.8613200187683105
7qez.pdb	7qez_HL_A_SH55I.pdb	-1.348065972328186	-0.010409999638795853
7qez.pdb	7qez_HL_A_SH55K.pdb	0.37749195098876953	1.225160002708435
7qez.pdb	7qez_HL_A_SH55V.pdb	0.22416795790195465	0.8745599985122681
7qez.pdb	7qez_HL_A_PH99I.pdb	-1.6451791524887085	-0.9691200256347656
7qez.pdb	7qez_HL_A_GH104P.pdb	0.147665336728096	-0.1447799950838089
7qez.pdb	7qez_HL_A_GH104Y.pdb	0.10004349052906036	0.06488999724388123
7qez.pdb	7qez_HL_A_TH105A.pdb	-0.07395993173122406	0.006579999811947346
7qez.pdb	7qez_HL_A_TH105W.pdb	0.23957593739032745	0.16986000537872314
7qez.pdb	7qez_HL_A_CH106L.pdb	0.07240565121173859	0.8210600018501282
7qez.pdb	7qez_HL_A_CH106Y.pdb	-1.1102927923202515	-0.07086999714374542
7qez.pdb	7qez_HL_A_DH108A.pdb	-1.2471299171447754	-0.9652299880981445
7qez.pdb	7qez_HL_A_DH108N.pdb	-1.237384557723999	-0.8132799863815308
7qez.pdb	7qez_HL_A_DH108T.pdb	-1.2417718172073364	-0.8701500296592712
7qez.pdb	7qez_HL_A_GH109N.pdb	-0.4531552195549011	-0.12189000099897385
7qez.pdb	7qez_HL_A_GH109D.pdb	-0.7442527413368225	0.04873000085353851
7qez.pdb	7qez_HL_A_GH109C.pdb	-0.37881848216056824	-0.058389998972415924
7qez.pdb	7qez_HL_A_GH109K.pdb	-0.5830926299095154	-0.08758000284433365
7qez.pdb	7qez_HL_A_FH110R.pdb	-0.9620683193206787	-1.2999999523162842
7qez.pdb	7qez_HL_A_FH110N.pdb	-0.6377807259559631	-0.7103000283241272
7qez.pdb	7qez_HL_A_FH110C.pdb	-0.4929448962211609	-0.5809800028800964
7qez.pdb	7qez_HL_A_FH110I.pdb	-0.6838644742965698	-0.29065001010894775
7qez.pdb	7qez_HL_A_FH110W.pdb	-0.3664799928665161	-0.39406999945640564
7qez.pdb	7qez_HL_A_SL32A.pdb	0.1873466819524765	0.30485999584198
7qez.pdb	7qez_HL_A_SL32D.pdb	-0.42782771587371826	0.0652799978852272
7qez.pdb	7qez_HL_A_SL32G.pdb	0.1300913244485855	0.029340000823140144
7qez.pdb	7qez_HL_A_YL92N.pdb	-0.25168365240097046	-0.5683299899101257
7qez.pdb	7qez_HL_A_YL92T.pdb	-0.43513256311416626	-0.8171600103378296
7qez.pdb	7qez_HL_A_FA124D.pdb	-1.3436328172683716	-2.0338099002838135
7qez.pdb	7qez_HL_A_FA124Y.pdb	0.08336357772350311	-0.5630599856376648
7qez.pdb	7qez_HL_A_YA141S.pdb	-0.6928536295890808	-1.1626800298690796
7qez.pdb	7qez_HL_A_AA143H.pdb	-11.90522289276123	-10.764816284179688
7qez.pdb	7qez_HL_A_AA143F.pdb	-11.155230522155762	-11.130439758300781
7qez.pdb	7qez_HL_A_GA144K.pdb	-2.956662893295288	-1.8621400594711304
7qez.pdb	7qez_HL_A_GA144T.pdb	-0.7456599473953247	-1.7059799432754517
7qez.pdb	7qez_HL_A_SA145G.pdb	-0.23641923069953918	-0.3441599905490875
7qez.pdb	7qez_HL_A_SA145K.pdb	-0.09058919548988342	0.2116599977016449
7qez.pdb	7qez_HL_A_TA146R.pdb	-0.4367418885231018	0.3254599869251251
7qez.pdb	7qez_HL_A_TA146N.pdb	-0.21850773692131042	-0.9126499891281128
7qez.pdb	7qez_HL_A_GA153Y.pdb	-0.014303520321846008	0.4712600111961365
7qez.pdb	7qez_HL_A_FA154V.pdb	-1.315171718597412	-2.018239974975586
7qez.pdb	7qez_HL_A_YA157K.pdb	-0.9270376563072205	-2.3150999546051025
7qez.pdb	7qez_HL_A_YA157F.pdb	0.09260030090808868	0.026359999552369118
7qez.pdb	7qez_HL_A_QA161N.pdb	-0.1429247260093689	0.093299999833107
7qf0.pdb	7qf0_HL_A_VH2Q.pdb	-0.6687210202217102	-0.612500011920929
7qf0.pdb	7qf0_HL_A_GH26R.pdb	-0.9623017311096191	-1.441100001335144
7qf0.pdb	7qf0_HL_A_GH26I.pdb	-1.142624855041504	-1.6233999729156494
7qf0.pdb	7qf0_HL_A_FH27Q.pdb	-0.30756062269210815	-0.18809999525547028
7qf0.pdb	7qf0_HL_A_FH27S.pdb	-0.08749333024024963	-1.1974999904632568
7qf0.pdb	7qf0_HL_A_TH28Q.pdb	-0.1367504745721817	0.3271999955177307
7qf0.pdb	7qf0_HL_A_TH28P.pdb	-2.3939340114593506	-0.9416000247001648
7qf0.pdb	7qf0_HL_A_TH28W.pdb	0.251766562461853	0.2500999867916107
7qf0.pdb	7qf0_HL_A_RH31N.pdb	-0.5943822264671326	-0.021900000050663948
7qf0.pdb	7qf0_HL_A_RH31G.pdb	-0.8907690048217773	-0.7179999947547913
7qf0.pdb	7qf0_HL_A_RH31L.pdb	-0.07619473338127136	0.326200008392334
7qf0.pdb	7qf0_HL_A_NH32Y.pdb	-14.942351341247559	-19.131759643554688
7qf0.pdb	7qf0_HL_A_YH33A.pdb	-1.5851203203201294	-3.0999999046325684
7qf0.pdb	7qf0_HL_A_YH33W.pdb	-3.187506675720215	-3.2576000690460205
7qf0.pdb	7qf0_HL_A_YH52Q.pdb	0.0752585381269455	-0.9466000199317932
7qf0.pdb	7qf0_HL_A_SH53A.pdb	-0.3287522792816162	-0.19539999961853027
7qf0.pdb	7qf0_HL_A_SH53Q.pdb	-1.4505524635314941	-2.3510000705718994
7qf0.pdb	7qf0_HL_A_SH53G.pdb	-0.7622681856155396	0.21649999916553497
7qf0.pdb	7qf0_HL_A_GH54I.pdb	-5.157885551452637	-4.210899829864502
7qf0.pdb	7qf0_HL_A_GH54V.pdb	-4.712173938751221	-3.234499931335449
7qf0.pdb	7qf0_HL_A_SH56L.pdb	-4.405840873718262	-3.7941999435424805
7qf0.pdb	7qf0_HL_A_SH56K.pdb	-3.2079906463623047	-3.05430006980896
7qf0.pdb	7qf0_HL_A_FH58W.pdb	-0.3567396402359009	-0.6208999752998352
7qf0.pdb	7qf0_HL_A_RH97D.pdb	-1.8474823236465454	-3.3877999782562256
7qf0.pdb	7qf0_HL_A_RH97V.pdb	-1.740115761756897	-3.1040000915527344
7qf0.pdb	7qf0_HL_A_GH99V.pdb	-0.14158640801906586	0.298799991607666
7qf0.pdb	7qf0_HL_A_DH100W.pdb	-2.4490814208984375	-5.090400218963623
7qf0.pdb	7qf0_HL_A_YH101E.pdb	-0.6284528374671936	-1.8986999988555908
7qf0.pdb	7qf0_HL_A_YH101H.pdb	-0.619591236114502	-1.236199975013733
7qf0.pdb	7qf0_HL_A_YH102Q.pdb	-0.5101267099380493	-1.694700002670288
7qf0.pdb	7qf0_HL_A_IL2Q.pdb	-0.7126791477203369	-0.7623000144958496
7qf0.pdb	7qf0_HL_A_IL2E.pdb	-0.7307634949684143	-1.3346999883651733
7qf0.pdb	7qf0_HL_A_GL28C.pdb	-4.7913055419921875	-4.827000141143799
7qf0.pdb	7qf0_HL_A_SL30Y.pdb	-1.8956414461135864	0.43459999561309814
7qf0.pdb	7qf0_HL_A_FL32Y.pdb	-1.1171839237213135	0.19609999656677246
7qf0.pdb	7qf0_HL_A_SL67Q.pdb	-0.5915079712867737	-0.3411000072956085
7qf0.pdb	7qf0_HL_A_SL67P.pdb	-0.43306541442871094	-0.156700000166893
7qf0.pdb	7qf0_HL_A_RL90D.pdb	0.03675369918346405	-0.7896000146865845
7qf0.pdb	7qf0_HL_A_DL92R.pdb	-1.8951917886734009	-4.77209997177124
7qf0.pdb	7qf0_HL_A_SL93I.pdb	-0.1334642916917801	-0.0632999986410141
7qf0.pdb	7qf0_HL_A_SL93L.pdb	-0.32576096057891846	-0.053700000047683716
7qf0.pdb	7qf0_HL_A_SL93W.pdb	-1.3410097360610962	-1.9077999591827393
7qf0.pdb	7qf0_HL_A_SL93Y.pdb	-0.7709915637969971	0.3546000123023987
7qf0.pdb	7qf0_HL_A_YL94G.pdb	-0.4278697371482849	-1.055400013923645
7qf0.pdb	7qf0_HL_A_RA70D.pdb	-1.8188560009002686	-3.2400999069213867
7qf0.pdb	7qf0_HL_A_RA70F.pdb	-1.8866275548934937	-2.482800006866455
7qf0.pdb	7qf0_HL_A_QA76K.pdb	-0.45801836252212524	0.453000009059906
7qf0.pdb	7qf0_HL_A_TA82R.pdb	0.2037259191274643	0.7275000214576721
7qf0.pdb	7qf0_HL_A_TA82K.pdb	0.1036769300699234	0.942799985408783
7qf0.pdb	7qf0_HL_A_GA83F.pdb	-1.99546480178833	-1.4112999439239502
7qf0.pdb	7qf0_HL_A_GA83S.pdb	-0.46364825963974	-1.8924000263214111
7qf0.pdb	7qf0_HL_A_KA84C.pdb	-1.230272650718689	-2.6854000091552734
7qf0.pdb	7qf0_HL_A_KA84Q.pdb	-1.121801495552063	-1.4617999792099
7qf0.pdb	7qf0_HL_A_KA84L.pdb	-0.7300869226455688	-1.8030999898910522
7qf0.pdb	7qf0_HL_A_KA84S.pdb	-1.3828802108764648	-2.5731000900268555
7qf0.pdb	7qf0_HL_A_DA87F.pdb	-0.5177930593490601	-0.8722000122070312
7qf0.pdb	7qf0_HL_A_DA87S.pdb	-1.0889506340026855	-1.0986000299453735
7qf0.pdb	7qf0_HL_A_DA87W.pdb	-2.4405977725982666	-2.4433999061584473
7qf0.pdb	7qf0_HL_A_YA120L.pdb	-0.35936111211776733	-1.5911999940872192
7qf0.pdb	7qf0_HL_A_YA120P.pdb	-0.39044228196144104	-1.9631999731063843
7qf0.pdb	7qf0_HL_A_LA122H.pdb	-4.044658184051514	-6.809410095214844
7qf0.pdb	7qf0_HL_A_LA122M.pdb	0.24242420494556427	0.4309000074863434
7qf0.pdb	7qf0_HL_A_KA125G.pdb	-0.23860494792461395	0.029400000348687172
7qf0.pdb	7qf0_HL_A_KA125V.pdb	0.07364533841609955	0.47040000557899475
7qf0.pdb	7qf0_HL_A_YA140D.pdb	-1.2638081312179565	-1.1333999633789062
7qf0.pdb	7qf0_HL_A_YA140E.pdb	-1.033255934715271	-0.4977000057697296
7qf0.pdb	7qf0_HL_A_YA140F.pdb	-0.8280149698257446	-1.1855000257492065
7qf0.pdb	7qf0_HL_A_QA141N.pdb	-0.33878111839294434	-0.024000000208616257
7qf0.pdb	7qf0_HL_A_QA141W.pdb	-0.22784310579299927	-1.0255999565124512
7qf0.pdb	7qf0_HL_A_AA142Y.pdb	-8.447968482971191	-6.751830101013184
7qf0.pdb	7qf0_HL_A_GA143R.pdb	-0.948644757270813	-1.5467000007629395
7qf0.pdb	7qf0_HL_A_GA143M.pdb	-0.7900140285491943	-0.3237999975681305
7qf0.pdb	7qf0_HL_A_GA143S.pdb	-0.5356627702713013	-0.9243999719619751
7qf0.pdb	7qf0_HL_A_GA143T.pdb	-0.4910985827445984	-2.1110999584198
7qf0.pdb	7qf0_HL_A_EA151D.pdb	-0.11022231727838516	-0.6211000084877014
7qf0.pdb	7qf0_HL_A_EA151L.pdb	-0.11459732055664062	-0.5615000128746033
7qf0.pdb	7qf0_HL_A_EA151P.pdb	0.2681170701980591	-0.7317000031471252
7qf0.pdb	7qf0_HL_A_FA153I.pdb	-1.2583210468292236	-1.3138999938964844
7qf0.pdb	7qf0_HL_A_NA154V.pdb	-0.9741650819778442	-3.523400068283081
7qf0.pdb	7qf0_HL_A_YA156N.pdb	-0.7327929735183716	-0.5823000073432922
7qf0.pdb	7qf0_HL_A_YA156D.pdb	-0.5334393382072449	-0.10980000346899033
7qf0.pdb	7qf0_HL_A_QA160E.pdb	-0.29177504777908325	-1.2584999799728394
7qf0.pdb	7qf0_HL_A_QA160P.pdb	-0.3667293190956116	-1.5963000059127808
7qf0.pdb	7qf0_HL_A_YA162E.pdb	-0.18982674181461334	-0.2831000089645386
7qf0.pdb	7qf0_HL_A_YA162I.pdb	-0.15428006649017334	-0.08749999850988388
7qf0.pdb	7qf0_HL_A_YA162W.pdb	-0.47378289699554443	0.04179999977350235
7qf0.pdb	7qf0_HL_A_GA163C.pdb	-0.21627382934093475	-0.11829999834299088
7qf0.pdb	7qf0_HL_A_QA165A.pdb	-0.606067955493927	0.9675999879837036
7qf0.pdb	7qf0_HL_A_QA165D.pdb	-0.891275942325592	2.2476000785827637
7qf0.pdb	7qf0_HL_A_QA165E.pdb	-1.0554680824279785	1.6770999431610107
7qf0.pdb	7qf0_HL_A_QA165G.pdb	-0.6367828845977783	1.7989000082015991
7qf0.pdb	7qf0_HL_A_TA167L.pdb	0.44835901260375977	0.911300003528595
7qf0.pdb	7qf0_HL_A_TA167Y.pdb	-0.15328942239284515	0.3010999858379364
7qf0.pdb	7qf0_HL_A_NA168A.pdb	-0.5674270391464233	1.1477999687194824
7qf0.pdb	7qf0_HL_A_GA169C.pdb	-0.8358849287033081	-0.321399986743927
7qf0.pdb	7qf0_HL_A_YA172T.pdb	-1.6005945205688477	-3.0541000366210938
6fe4.pdb	6fe4_F_A_PF45D.pdb	-1.4390594959259033	-1.593000054359436
6fe4.pdb	6fe4_F_A_PF45H.pdb	-0.39425110816955566	-0.35148999094963074
6fe4.pdb	6fe4_F_A_PF45I.pdb	0.08767108619213104	0.16809000074863434
6fe4.pdb	6fe4_F_A_EF46F.pdb	0.2555232644081116	0.16200999915599823
6fe4.pdb	6fe4_F_A_EF46P.pdb	0.32536572217941284	0.6526100039482117
6fe4.pdb	6fe4_F_A_GF57T.pdb	-2.0195982456207275	-2.8345398902893066
6fe4.pdb	6fe4_F_A_TF58I.pdb	-0.2565511465072632	-0.09452000260353088
6fe4.pdb	6fe4_F_A_TF58L.pdb	-0.13331252336502075	-0.015150000341236591
6fe4.pdb	6fe4_F_A_TF58S.pdb	-0.24630267918109894	0.04763999953866005
6fe4.pdb	6fe4_F_A_EF100H.pdb	-2.5778415203094482	-2.8855299949645996
6fe4.pdb	6fe4_F_A_GF101T.pdb	-0.8346669673919678	-3.035029888153076
6fe4.pdb	6fe4_F_A_GF101W.pdb	-16.23849105834961	-13.362110137939453
6fe4.pdb	6fe4_F_A_GF102E.pdb	-0.5793954730033875	-0.9975100159645081
6fe4.pdb	6fe4_F_A_GF102I.pdb	-1.8217817544937134	0.11547999829053879
6fe4.pdb	6fe4_F_A_RF104C.pdb	-0.11486209183931351	-0.5331599712371826
6fe4.pdb	6fe4_F_A_RF104M.pdb	0.24962513148784637	0.6886799931526184
6fe4.pdb	6fe4_F_A_DA16Q.pdb	-0.8662914037704468	-0.09227000176906586
6fe4.pdb	6fe4_F_A_DA16T.pdb	-2.0663928985595703	-3.5313899517059326
6fe4.pdb	6fe4_F_A_DA17R.pdb	-0.24286872148513794	-0.3148300051689148
6fe4.pdb	6fe4_F_A_DA17E.pdb	-0.2383999079465866	0.06683000177145004
6fe4.pdb	6fe4_F_A_TA18A.pdb	-1.5218158960342407	-1.9515999555587769
6fe4.pdb	6fe4_F_A_TA18R.pdb	-1.7366288900375366	-3.2968099117279053
6fe4.pdb	6fe4_F_A_TA18N.pdb	-0.4864580035209656	-2.955169916152954
6fe4.pdb	6fe4_F_A_TA18Q.pdb	-1.3394958972930908	-3.7715699672698975
6fe4.pdb	6fe4_F_A_TA18E.pdb	-1.4425007104873657	-4.872469902038574
6fe4.pdb	6fe4_F_A_TA20Q.pdb	-0.31598740816116333	-0.12941999733448029
6fe4.pdb	6fe4_F_A_TA20E.pdb	0.2879922389984131	0.8727800250053406
6fe4.pdb	6fe4_F_A_TA20L.pdb	-0.062298551201820374	0.0928099974989891
6fe4.pdb	6fe4_F_A_TA20W.pdb	-0.5023458003997803	-0.2752099931240082
6fe4.pdb	6fe4_F_A_WA29V.pdb	-0.6896238923072815	-3.055190086364746
6fe4.pdb	6fe4_F_A_SA31H.pdb	-2.2710883617401123	-1.776520013809204
6fe4.pdb	6fe4_F_A_SA31T.pdb	-2.7503857612609863	-2.035799980163574
6fe4.pdb	6fe4_F_A_SA31Y.pdb	-5.527973175048828	-3.9313700199127197
6fe4.pdb	6fe4_F_A_RA32A.pdb	-0.6800024509429932	-1.113610029220581
6fe4.pdb	6fe4_F_A_RA32C.pdb	-0.6561142802238464	-1.1069300174713135
6fe4.pdb	6fe4_F_A_RA32G.pdb	-0.7477276921272278	-1.0982400178909302
6fe4.pdb	6fe4_F_A_SA54A.pdb	0.0860709697008133	0.11698000133037567
6fe4.pdb	6fe4_F_A_SA54I.pdb	0.4201136827468872	1.0407400131225586
6fe4.pdb	6fe4_F_A_SA54F.pdb	0.9313006401062012	0.3621799945831299
6fe4.pdb	6fe4_F_A_TA55L.pdb	0.9776700735092163	1.569409966468811
6fe4.pdb	6fe4_F_A_EA57Q.pdb	-0.1282426416873932	-0.0026499999221414328
6fe4.pdb	6fe4_F_A_EA57S.pdb	-0.1011197566986084	0.01996999979019165
6fe4.pdb	6fe4_F_A_SA58N.pdb	-3.087118625640869	-1.9887499809265137
6fe4.pdb	6fe4_F_A_SA58F.pdb	-5.023642063140869	-3.8710200786590576
6fe4.pdb	6fe4_F_A_SA58V.pdb	-1.9672247171401978	-0.41850000619888306
6fe4.pdb	6fe4_F_A_GA59Y.pdb	0.2732672095298767	0.6405199766159058
6fe4.pdb	6fe4_F_A_SA60C.pdb	-1.6943061351776123	-0.4509100019931793
6fe4.pdb	6fe4_F_A_SA60Q.pdb	-7.589375019073486	-5.247590065002441
6fe4.pdb	6fe4_F_A_SA60L.pdb	-5.977417945861816	-3.6331899166107178
6fe4.pdb	6fe4_F_A_SA60F.pdb	-8.545181274414062	-5.002779960632324
6fe4.pdb	6fe4_F_A_SA60P.pdb	-0.5550788044929504	-0.17973999679088593
6fe4.pdb	6fe4_F_A_SA60W.pdb	-27.441417694091797	-21.257490158081055
6fe4.pdb	6fe4_F_A_GA61P.pdb	-4.6345624923706055	-5.792829990386963
6fe4.pdb	6fe4_F_A_FA62A.pdb	-0.23825696110725403	-0.43334001302719116
6fe4.pdb	6fe4_F_A_FA62R.pdb	-0.9020967483520508	0.013880000449717045
6fe4.pdb	6fe4_F_A_FA62Q.pdb	-0.2231828272342682	-0.03214000165462494
6fe4.pdb	6fe4_F_A_FA62I.pdb	-0.07963688671588898	-0.513759970664978
7jmo.pdb	7jmo_HL_A_VH2N.pdb	-0.2761206030845642	-0.7680000066757202
7jmo.pdb	7jmo_HL_A_VH2P.pdb	-0.36978083848953247	-0.8489000201225281
7jmo.pdb	7jmo_HL_A_GH26F.pdb	-3.0767290592193604	-2.7112998962402344
7jmo.pdb	7jmo_HL_A_GH26S.pdb	-0.2404351383447647	-0.3203999996185303
7jmo.pdb	7jmo_HL_A_TH28W.pdb	0.3828310966491699	0.0877000018954277
7jmo.pdb	7jmo_HL_A_TH28V.pdb	0.2717757821083069	0.7555000185966492
7jmo.pdb	7jmo_HL_A_SH31M.pdb	0.27677708864212036	-0.17020000517368317
7jmo.pdb	7jmo_HL_A_SH31P.pdb	-0.25482043623924255	-0.4814999997615814
7jmo.pdb	7jmo_HL_A_SH31Y.pdb	-0.3132309913635254	-1.257699966430664
7jmo.pdb	7jmo_HL_A_NH32W.pdb	-7.275856018066406	-8.051300048828125
7jmo.pdb	7jmo_HL_A_YH33L.pdb	-1.8557027578353882	-1.979699969291687
7jmo.pdb	7jmo_HL_A_YH33F.pdb	-0.9826822876930237	-0.8489999771118164
7jmo.pdb	7jmo_HL_A_YH52H.pdb	-0.5654775500297546	-1.944599986076355
7jmo.pdb	7jmo_HL_A_GH54D.pdb	-0.8826045393943787	-2.3889999389648438
7jmo.pdb	7jmo_HL_A_SH56Q.pdb	-0.5585854649543762	-0.7537999749183655
7jmo.pdb	7jmo_HL_A_SH56H.pdb	-5.0411200523376465	-5.361499786376953
7jmo.pdb	7jmo_HL_A_SH56L.pdb	-3.5530877113342285	-2.164799928665161
7jmo.pdb	7jmo_HL_A_SH56T.pdb	-0.7096210718154907	0.5242000222206116
7jmo.pdb	7jmo_HL_A_SH56Y.pdb	-1.86332106590271	-1.538599967956543
7jmo.pdb	7jmo_HL_A_FH58A.pdb	-0.2844034433364868	-0.7623999714851379
7jmo.pdb	7jmo_HL_A_FH58S.pdb	-0.5218859910964966	-0.761900007724762
7jmo.pdb	7jmo_HL_A_FH58T.pdb	-0.4166147708892822	-0.7114999890327454
7jmo.pdb	7jmo_HL_A_RH97H.pdb	-1.3776931762695312	-2.966599941253662
7jmo.pdb	7jmo_HL_A_RH97M.pdb	-1.0585960149765015	-2.367500066757202
7jmo.pdb	7jmo_HL_A_RH97P.pdb	-1.2229621410369873	-2.7690000534057617
7jmo.pdb	7jmo_HL_A_LH99Q.pdb	-0.8615240454673767	-0.6111000180244446
7jmo.pdb	7jmo_HL_A_LH99F.pdb	-7.916852951049805	-8.302399635314941
7jmo.pdb	7jmo_HL_A_LH99P.pdb	-0.27831095457077026	-1.9855999946594238
7jmo.pdb	7jmo_HL_A_EH100D.pdb	-1.6679060459136963	-1.618399977684021
7jmo.pdb	7jmo_HL_A_EH100P.pdb	-1.180281400680542	-2.9339001178741455
7jmo.pdb	7jmo_HL_A_RH101C.pdb	-0.39677685499191284	-0.14659999310970306
7jmo.pdb	7jmo_HL_A_AH102G.pdb	-0.38513559103012085	-0.8675000071525574
7jmo.pdb	7jmo_HL_A_AH102K.pdb	-0.007460862398147583	0.22050000727176666
7jmo.pdb	7jmo_HL_A_AH102F.pdb	-1.332217812538147	-0.1809999942779541
7jmo.pdb	7jmo_HL_A_DH106E.pdb	-0.8663464188575745	-0.6310999989509583
7jmo.pdb	7jmo_HL_A_DH106F.pdb	-0.6704437136650085	-0.35850000381469727
7jmo.pdb	7jmo_HL_A_DH106T.pdb	-0.6535569429397583	-0.5882999897003174
7jmo.pdb	7jmo_HL_A_SL28I.pdb	0.36373138427734375	0.6154000163078308
7jmo.pdb	7jmo_HL_A_SL28L.pdb	0.5474715828895569	0.41609999537467957
7jmo.pdb	7jmo_HL_A_VL29N.pdb	-0.5339260697364807	-0.666100025177002
7jmo.pdb	7jmo_HL_A_VL29D.pdb	-0.6618325710296631	-0.521399974822998
7jmo.pdb	7jmo_HL_A_VL29K.pdb	-0.33258476853370667	-0.2248000055551529
7jmo.pdb	7jmo_HL_A_SL30C.pdb	0.26996833086013794	1.0283000469207764
7jmo.pdb	7jmo_HL_A_SL30G.pdb	0.009260997176170349	-0.0430000014603138
7jmo.pdb	7jmo_HL_A_SL32F.pdb	-1.6112492084503174	-1.666100025177002
7jmo.pdb	7jmo_HL_A_SL32V.pdb	0.28330451250076294	-0.42820000648498535
7jmo.pdb	7jmo_HL_A_QL91R.pdb	-0.2472371906042099	-0.3995000123977661
7jmo.pdb	7jmo_HL_A_QL91E.pdb	0.11392076313495636	0.03449999913573265
7jmo.pdb	7jmo_HL_A_QL91M.pdb	-0.1853216141462326	-0.13449999690055847
7jmo.pdb	7jmo_HL_A_QL91W.pdb	-1.0955365896224976	-8.962699890136719
7jmo.pdb	7jmo_HL_A_GL93C.pdb	-1.0375444889068604	-2.227299928665161
7jmo.pdb	7jmo_HL_A_GL93L.pdb	-8.429250717163086	-9.25629997253418
7jmo.pdb	7jmo_HL_A_GL93M.pdb	-2.5796642303466797	-3.8645999431610107
7jmo.pdb	7jmo_HL_A_GL93V.pdb	-5.703763008117676	-6.706200122833252
7jmo.pdb	7jmo_HL_A_SL94R.pdb	-0.5350514054298401	-0.3458000123500824
7jmo.pdb	7jmo_HL_A_SL94G.pdb	-0.8640259504318237	-0.5867999792098999
7jmo.pdb	7jmo_HL_A_SL94H.pdb	-0.6952536702156067	-0.6215999722480774
7jmo.pdb	7jmo_HL_A_RA70C.pdb	-0.5253228545188904	-2.4035000801086426
7jmo.pdb	7jmo_HL_A_RA70I.pdb	-1.0439395904541016	-1.791700005531311
7jmo.pdb	7jmo_HL_A_RA70T.pdb	-0.6426968574523926	-2.135699987411499
7jmo.pdb	7jmo_HL_A_TA82R.pdb	0.8700460195541382	2.323699951171875
7jmo.pdb	7jmo_HL_A_TA82M.pdb	1.0832993984222412	1.749400019645691
7jmo.pdb	7jmo_HL_A_TA82S.pdb	0.34764355421066284	-0.18610000610351562
7jmo.pdb	7jmo_HL_A_TA82V.pdb	0.2916077971458435	0.6714000105857849
7jmo.pdb	7jmo_HL_A_GA83N.pdb	-0.29964420199394226	-0.3125999867916107
7jmo.pdb	7jmo_HL_A_GA83V.pdb	-0.6542952656745911	-0.5062999725341797
7jmo.pdb	7jmo_HL_A_KA84A.pdb	-0.5250359773635864	-0.8359000086784363
7jmo.pdb	7jmo_HL_A_KA84C.pdb	-0.482915997505188	-0.9689000248908997
7jmo.pdb	7jmo_HL_A_YA120C.pdb	-1.7362353801727295	-2.378499984741211
7jmo.pdb	7jmo_HL_A_LA122Q.pdb	-1.3550816774368286	-2.4233999252319336
7jmo.pdb	7jmo_HL_A_FA123I.pdb	-0.9316939115524292	-1.1719000339508057
7jmo.pdb	7jmo_HL_A_RA124A.pdb	0.11988557875156403	-0.7328000068664551
7jmo.pdb	7jmo_HL_A_RA124D.pdb	-0.2671748995780945	-0.06849999725818634
7jmo.pdb	7jmo_HL_A_QA141K.pdb	-0.22910979390144348	-0.8633000254631042
7jmo.pdb	7jmo_HL_A_QA141S.pdb	-0.3012692928314209	-0.353300005197525
7jmo.pdb	7jmo_HL_A_AA142L.pdb	0.049572691321372986	0.3840999901294708
7jmo.pdb	7jmo_HL_A_AA142F.pdb	-2.34308123588562	-2.9885001182556152
7jmo.pdb	7jmo_HL_A_GA143K.pdb	-0.2965131402015686	-0.12600000202655792
7jmo.pdb	7jmo_HL_A_NA154M.pdb	-1.8775670528411865	-3.5202999114990234
7jmo.pdb	7jmo_HL_A_NA154F.pdb	-2.6997292041778564	-3.555000066757202
7jmo.pdb	7jmo_HL_A_YA156N.pdb	-0.6378739476203918	-2.297100067138672
7jmo.pdb	7jmo_HL_A_QA160K.pdb	-0.2633563280105591	1.0781999826431274
7jmo.pdb	7jmo_HL_A_SA161G.pdb	-0.23709140717983246	-0.436599999666214
7jmo.pdb	7jmo_HL_A_SA161F.pdb	0.017247721552848816	-0.38690000772476196
7jmo.pdb	7jmo_HL_A_YA162D.pdb	-0.28668832778930664	-0.17839999496936798
7jmo.pdb	7jmo_HL_A_YA162Q.pdb	-0.1959446370601654	-0.15940000116825104
7jmo.pdb	7jmo_HL_A_GA169D.pdb	-1.3133736848831177	-2.197700023651123
7jmo.pdb	7jmo_HL_A_GA169H.pdb	-1.081247091293335	-1.729699969291687
7jmo.pdb	7jmo_HL_A_YA172D.pdb	-0.8662634491920471	-0.7627000212669373
7jmo.pdb	7jmo_HL_A_YA172L.pdb	-1.3804773092269897	-0.7188000082969666
7jmo.pdb	7jmo_HL_A_YA172S.pdb	-2.4594762325286865	-2.6763999462127686
7jmo.pdb	7jmo_HL_A_YA172V.pdb	-1.808337926864624	-0.6078000068664551
7a17.pdb	7a17_B_A_TB28R.pdb	-0.39902055263519287	-0.7027999758720398
7a17.pdb	7a17_B_A_TB28E.pdb	-0.6156364679336548	-1.0255999565124512
7a17.pdb	7a17_B_A_TB28M.pdb	0.16970129311084747	0.878600001335144
7a17.pdb	7a17_B_A_WB53C.pdb	-0.7917909026145935	-1.6546000242233276
7a17.pdb	7a17_B_A_RB99E.pdb	-1.136370062828064	0.12880000472068787
7a17.pdb	7a17_B_A_RB99G.pdb	-0.9665589332580566	-0.22059999406337738
7a17.pdb	7a17_B_A_IB101C.pdb	-0.7992299795150757	-1.9520000219345093
7a17.pdb	7a17_B_A_IB101G.pdb	-1.362334966659546	-3.353790044784546
7a17.pdb	7a17_B_A_IB101L.pdb	0.1518472582101822	-0.570900022983551
7a17.pdb	7a17_B_A_EB102H.pdb	-1.1257599592208862	-0.018200000748038292
7a17.pdb	7a17_B_A_EB102L.pdb	0.7389687299728394	0.4724999964237213
7a17.pdb	7a17_B_A_EB102T.pdb	0.03517548739910126	0.16910000145435333
7a17.pdb	7a17_B_A_LA101Q.pdb	-0.4566594362258911	-0.6223999857902527
7a17.pdb	7a17_B_A_LA101M.pdb	-0.5026119947433472	-0.5199000239372253
7a17.pdb	7a17_B_A_LA101Y.pdb	-4.039906024932861	-4.197400093078613
7a17.pdb	7a17_B_A_AA102K.pdb	-0.572632908821106	-0.5716000199317932
7a17.pdb	7a17_B_A_AA102S.pdb	-1.849102258682251	-0.7512999773025513
7a17.pdb	7a17_B_A_IA115P.pdb	-0.33758458495140076	0.15129999816417694
7a17.pdb	7a17_B_A_PA117S.pdb	-0.34685656428337097	-0.09679999947547913
7a17.pdb	7a17_B_A_PA117V.pdb	-0.10210782289505005	-0.06759999692440033
7a17.pdb	7a17_B_A_PA121D.pdb	-0.5731334686279297	-1.3467999696731567
7a17.pdb	7a17_B_A_PA121W.pdb	0.3514196276664734	0.727400004863739
7a17.pdb	7a17_B_A_IA123G.pdb	-0.4027940630912781	-0.47440001368522644
7a17.pdb	7a17_B_A_IA123K.pdb	-0.7318276166915894	-0.09640000015497208
7a17.pdb	7a17_B_A_RA124D.pdb	0.019014835357666016	-1.1922999620437622
7a17.pdb	7a17_B_A_DA125A.pdb	-0.9907847046852112	-0.92330002784729
7a17.pdb	7a17_B_A_DA125F.pdb	-1.9154027700424194	-2.162899971008301
7a17.pdb	7a17_B_A_VA126Y.pdb	-2.4802656173706055	-2.4772698879241943
5ja9.pdb	5ja9_B_D_RB35C.pdb	-1.6194041967391968	-3.331899881362915
5ja9.pdb	5ja9_B_D_RB35I.pdb	-1.3739807605743408	-2.9609999656677246
5ja9.pdb	5ja9_B_D_YB37C.pdb	-1.011505365371704	-2.1412999629974365
5ja9.pdb	5ja9_B_D_YB37I.pdb	-0.8496111631393433	-2.1496999263763428
5ja9.pdb	5ja9_B_D_FB47M.pdb	-0.07072237133979797	-0.5392000079154968
5ja9.pdb	5ja9_B_D_VB97S.pdb	-0.17822128534317017	-0.5149999856948853
5ja9.pdb	5ja9_B_D_RB99Y.pdb	-2.0308125019073486	-5.953400135040283
5ja9.pdb	5ja9_B_D_SB101F.pdb	0.19404156506061554	-0.3765000104904175
5ja9.pdb	5ja9_B_D_SB101W.pdb	0.050423815846443176	-0.6215999722480774
5ja9.pdb	5ja9_B_D_LB102G.pdb	-1.2877217531204224	-3.5645999908447266
5ja9.pdb	5ja9_B_D_LB102V.pdb	-0.9305440187454224	-0.6065999865531921
5ja9.pdb	5ja9_B_D_IB103A.pdb	-1.1119341850280762	-3.521899938583374
5ja9.pdb	5ja9_B_D_IB103L.pdb	-0.21558953821659088	-0.9283999800682068
5ja9.pdb	5ja9_B_D_IB103K.pdb	-1.3472472429275513	-3.3547000885009766
5ja9.pdb	5ja9_B_D_IB103Y.pdb	-6.572096347808838	-3.6015000343322754
5ja9.pdb	5ja9_B_D_WB107G.pdb	-0.4641326069831848	0.15039999783039093
5ja9.pdb	5ja9_B_D_WB107K.pdb	0.15239982306957245	-0.5760999917984009
5ja9.pdb	5ja9_B_D_WB107T.pdb	0.10240967571735382	0.10400000214576721
5ja9.pdb	5ja9_B_D_WB107Y.pdb	0.22818376123905182	-0.4846999943256378
5ja9.pdb	5ja9_B_D_ID9N.pdb	-1.3986945152282715	-0.49799999594688416
5ja9.pdb	5ja9_B_D_ID9E.pdb	-1.0828453302383423	-1.2391999959945679
5ja9.pdb	5ja9_B_D_ID9L.pdb	-0.6323876976966858	-0.07670000195503235
5ja9.pdb	5ja9_B_D_ID9V.pdb	-0.483518123626709	0.13099999725818634
5ja9.pdb	5ja9_B_D_KD12C.pdb	-0.3735979199409485	-0.1662999987602234
5ja9.pdb	5ja9_B_D_KD12H.pdb	-0.34695595502853394	0.03779999911785126
5ja9.pdb	5ja9_B_D_KD12I.pdb	0.5393074750900269	-0.20409999787807465
5ja9.pdb	5ja9_B_D_KD12S.pdb	-0.031456008553504944	-0.14190000295639038
5ja9.pdb	5ja9_B_D_KD12T.pdb	-0.890046238899231	-0.4345000088214874
5ja9.pdb	5ja9_B_D_KD12W.pdb	0.20644931495189667	0.24459999799728394
5ja9.pdb	5ja9_B_D_KD12V.pdb	-0.3793144226074219	-0.41909998655319214
5ja9.pdb	5ja9_B_D_YD13W.pdb	-1.9541510343551636	-1.2390999794006348
5ja9.pdb	5ja9_B_D_ED16P.pdb	-2.958845376968384	-5.418300151824951
5ja9.pdb	5ja9_B_D_ED16S.pdb	-2.315988540649414	-5.390600204467773
5ja9.pdb	5ja9_B_D_YD17Q.pdb	-1.3913462162017822	-0.5389999747276306
5ja9.pdb	5ja9_B_D_YD17H.pdb	-1.1744883060455322	-0.19920000433921814
5ja9.pdb	5ja9_B_D_ID58G.pdb	-0.35319221019744873	-0.5080999732017517
5ja9.pdb	5ja9_B_D_ID58Y.pdb	-0.6804525256156921	-0.6554999947547913
5ja9.pdb	5ja9_B_D_ID73A.pdb	0.12627406418323517	-0.09070000052452087
5ja9.pdb	5ja9_B_D_ID73S.pdb	-0.048489704728126526	-0.08349999785423279
5ja9.pdb	5ja9_B_D_YD74H.pdb	-0.40112191438674927	-0.5568000078201294
5ja9.pdb	5ja9_B_D_YD74I.pdb	-0.7136356234550476	-0.420199990272522
5ja9.pdb	5ja9_B_D_ED78L.pdb	-0.3796464204788208	-0.9067000150680542
5ja9.pdb	5ja9_B_D_ED78Y.pdb	-0.18004287779331207	-0.3093000054359436
5ja9.pdb	5ja9_B_D_MD79D.pdb	-1.2360388040542603	-2.038100004196167
5ja9.pdb	5ja9_B_D_MD79I.pdb	-0.03349690139293671	-0.38580000400543213
5ja9.pdb	5ja9_B_D_QD89D.pdb	-0.30067044496536255	-0.23909999430179596
5ja9.pdb	5ja9_B_D_QD89G.pdb	-0.08043546974658966	-0.4885999858379364
5ja9.pdb	5ja9_B_D_LD90W.pdb	-2.197983503341675	-2.6628000736236572
5ja9.pdb	5ja9_B_D_FD93C.pdb	-0.36765408515930176	-1.305799961090088
5ja9.pdb	5ja9_B_D_FD93H.pdb	-0.38189029693603516	-1.0465999841690063
5ja9.pdb	5ja9_B_D_FD93W.pdb	-0.18693366646766663	-0.392300009727478
1nca.pdb	1nca_HL_N_YL49N.pdb	-1.4399324655532837	-2.4451000690460205
1nca.pdb	1nca_HL_N_WL50Q.pdb	-0.7851200699806213	-0.34549999237060547
1nca.pdb	1nca_HL_N_WL50H.pdb	-1.54510498046875	-0.85589998960495
1nca.pdb	1nca_HL_N_TL53L.pdb	0.1021801084280014	1.326300024986267
1nca.pdb	1nca_HL_N_TL53S.pdb	-0.9221636056900024	-1.4781999588012695
1nca.pdb	1nca_HL_N_HL91N.pdb	-0.412677526473999	-0.18140000104904175
1nca.pdb	1nca_HL_N_HL91G.pdb	0.053856924176216125	1.7454999685287476
1nca.pdb	1nca_HL_N_YL92C.pdb	-0.5389254093170166	-0.8644999861717224
1nca.pdb	1nca_HL_N_YL92W.pdb	-0.5328058004379272	0.1257999986410141
1nca.pdb	1nca_HL_N_SL93M.pdb	0.32328832149505615	0.2939000129699707
1nca.pdb	1nca_HL_N_SL93W.pdb	-6.92583703994751	-5.002900123596191
1nca.pdb	1nca_HL_N_SL93Y.pdb	-4.629025936126709	-2.5492000579833984
1nca.pdb	1nca_HL_N_PL94W.pdb	-1.8144220113754272	0.10050000250339508
1nca.pdb	1nca_HL_N_TH30C.pdb	0.049367740750312805	-0.25459998846054077
1nca.pdb	1nca_HL_N_TH30S.pdb	-0.27040407061576843	-0.15549999475479126
1nca.pdb	1nca_HL_N_NH31D.pdb	-0.2698133885860443	-0.951200008392334
1nca.pdb	1nca_HL_N_NH31Q.pdb	-0.11568457633256912	0.08209999650716782
1nca.pdb	1nca_HL_N_NH31P.pdb	-0.3043542504310608	-1.4110000133514404
1nca.pdb	1nca_HL_N_YH32R.pdb	-0.2362164556980133	0.310699999332428
1nca.pdb	1nca_HL_N_NH54T.pdb	0.7042540311813354	0.8197000026702881
1nca.pdb	1nca_HL_N_EH62Y.pdb	0.040493473410606384	-0.08649999648332596
1nca.pdb	1nca_HL_N_EH100Q.pdb	-1.5908499956130981	-1.0292999744415283
1nca.pdb	1nca_HL_N_EH100G.pdb	-1.517848014831543	-1.8986999988555908
1nca.pdb	1nca_HL_N_DH101L.pdb	-0.5303651690483093	1.2457000017166138
1nca.pdb	1nca_HL_N_DH101S.pdb	-1.0270450115203857	1.0134999752044678
1nca.pdb	1nca_HL_N_NH102D.pdb	0.21446605026721954	-2.1034998893737793
1nca.pdb	1nca_HL_N_NH102C.pdb	1.0535459518432617	0.7950000166893005
1nca.pdb	1nca_HL_N_NH102I.pdb	-0.42746883630752563	1.688599944114685
1nca.pdb	1nca_HL_N_NH102Y.pdb	0.40458446741104126	1.664199948310852
1nca.pdb	1nca_HL_N_FH103P.pdb	-3.1612203121185303	-2.3689000606536865
1nca.pdb	1nca_HL_N_FH103V.pdb	-0.42088139057159424	-0.3813000023365021
1nca.pdb	1nca_HL_N_LH106T.pdb	-0.4455670714378357	-0.9187999963760376
1nca.pdb	1nca_HL_N_PN247C.pdb	-0.6210280060768127	-1.5525000095367432
1nca.pdb	1nca_HL_N_PN247W.pdb	-4.044456481933594	-9.384200096130371
1nca.pdb	1nca_HL_N_RN248D.pdb	-0.467185378074646	-1.2741999626159668
1nca.pdb	1nca_HL_N_RN248G.pdb	-0.39526742696762085	-0.8327000141143799
1nca.pdb	1nca_HL_N_RN248S.pdb	-0.7447501420974731	-0.30559998750686646
1nca.pdb	1nca_HL_N_RN248T.pdb	-0.7253935933113098	-0.005900000222027302
1nca.pdb	1nca_HL_N_PN249D.pdb	-0.7224505543708801	-1.0144000053405762
1nca.pdb	1nca_HL_N_PN249L.pdb	0.049322739243507385	-0.03370000049471855
1nca.pdb	1nca_HL_N_NN250K.pdb	0.007371813058853149	1.1618000268936157
1nca.pdb	1nca_HL_N_GN263D.pdb	-0.8751419186592102	-1.5608999729156494
1nca.pdb	1nca_HL_N_NN264A.pdb	-0.20345084369182587	0.4537999927997589
1nca.pdb	1nca_HL_N_NN264E.pdb	0.15363599359989166	-0.2206999957561493
1nca.pdb	1nca_HL_N_NN264K.pdb	-0.6466520428657532	-0.4733000099658966
1nca.pdb	1nca_HL_N_NN264S.pdb	-0.07024557888507843	0.059300001710653305
1nca.pdb	1nca_HL_N_NN264W.pdb	-1.644985556602478	-1.9174000024795532
1nca.pdb	1nca_HL_N_NN267Q.pdb	-0.26089537143707275	0.06469999998807907
1nca.pdb	1nca_HL_N_NN267P.pdb	-0.34591272473335266	0.022600000724196434
1nca.pdb	1nca_HL_N_IN286A.pdb	0.17576025426387787	-0.5077999830245972
1nca.pdb	1nca_HL_N_IN286R.pdb	0.07760672271251678	0.5565000176429749
1nca.pdb	1nca_HL_N_IN286E.pdb	0.5037158727645874	0.14740000665187836
1nca.pdb	1nca_HL_N_IN286G.pdb	0.12431745231151581	-0.44359999895095825
1nca.pdb	1nca_HL_N_IN286H.pdb	0.06732352077960968	1.0061999559402466
1nca.pdb	1nca_HL_N_IN288T.pdb	-0.6163260340690613	-0.7422999739646912
1nca.pdb	1nca_HL_N_AN289F.pdb	-15.7716646194458	-10.570110321044922
1nca.pdb	1nca_HL_N_SN290A.pdb	-0.3416059613227844	0.5712000131607056
1nca.pdb	1nca_HL_N_SN290R.pdb	-0.21554341912269592	-0.24549999833106995
1nca.pdb	1nca_HL_N_SN292H.pdb	-4.314854621887207	-2.1884000301361084
1nca.pdb	1nca_HL_N_SN292Y.pdb	-23.79961395263672	-22.00136947631836
1nca.pdb	1nca_HL_N_LN318C.pdb	-0.5766192674636841	-0.7882000207901001
1nca.pdb	1nca_HL_N_LN318M.pdb	-0.2669318914413452	0.3637000024318695
1nca.pdb	1nca_HL_N_LN318W.pdb	-0.5919262766838074	-0.21639999747276306
1nca.pdb	1nca_HL_N_NN319G.pdb	-1.2142701148986816	-2.2829999923706055
1nca.pdb	1nca_HL_N_NN319L.pdb	-0.5963662266731262	-0.557200014591217
1nca.pdb	1nca_HL_N_TN320A.pdb	-0.14705702662467957	0.6215000152587891
1nca.pdb	1nca_HL_N_TN320E.pdb	1.16942298412323	-1.6964999437332153
1nca.pdb	1nca_HL_N_TN320G.pdb	-0.08669748902320862	-0.6823999881744385
1nca.pdb	1nca_HL_N_TN320P.pdb	0.4426586627960205	1.5157999992370605
1nca.pdb	1nca_HL_N_DN321A.pdb	0.05454649031162262	0.14980000257492065
1nca.pdb	1nca_HL_N_DN321S.pdb	-0.09571106731891632	0.06199999898672104
1nca.pdb	1nca_HL_N_DN321W.pdb	-0.2610236406326294	0.2702000141143799
1nca.pdb	1nca_HL_N_WN322G.pdb	-0.9551303386688232	-1.3246999979019165
1nca.pdb	1nca_HL_N_WN322P.pdb	-0.6178452968597412	-0.9812999963760376
1nca.pdb	1nca_HL_N_KN353D.pdb	-0.45624619722366333	-1.0683000087738037
1nca.pdb	1nca_HL_N_KN356A.pdb	0.035601332783699036	-0.3061000108718872
1nca.pdb	1nca_HL_N_KN356D.pdb	-0.25879207253456116	-0.6377000212669373
1nca.pdb	1nca_HL_N_KN356P.pdb	-0.3045946955680847	-0.46619999408721924
4ypg.pdb	4ypg_HL_D_SH31L.pdb	0.06919385492801666	0.5436000227928162
4ypg.pdb	4ypg_HL_D_SH31W.pdb	0.17897941172122955	1.0015000104904175
4ypg.pdb	4ypg_HL_D_YH32I.pdb	-0.8550143241882324	-0.10350000113248825
4ypg.pdb	4ypg_HL_D_YH32L.pdb	-0.701261043548584	-0.48330000042915344
4ypg.pdb	4ypg_HL_D_YH32M.pdb	-0.2807265818119049	1.315000057220459
4ypg.pdb	4ypg_HL_D_SH33H.pdb	-12.89792251586914	-10.837909698486328
4ypg.pdb	4ypg_HL_D_WH47R.pdb	-0.31904104351997375	-0.5561000108718872
4ypg.pdb	4ypg_HL_D_WH47L.pdb	0.009498313069343567	-0.41110000014305115
4ypg.pdb	4ypg_HL_D_WH47M.pdb	0.09376157820224762	-0.13670000433921814
4ypg.pdb	4ypg_HL_D_WH50T.pdb	-1.7491264343261719	-2.6366000175476074
4ypg.pdb	4ypg_HL_D_SH52A.pdb	0.22668464481830597	1.010200023651123
4ypg.pdb	4ypg_HL_D_SH52D.pdb	-5.208766460418701	-5.910200119018555
4ypg.pdb	4ypg_HL_D_SH52Q.pdb	-7.259549617767334	-6.676400184631348
4ypg.pdb	4ypg_HL_D_SH52E.pdb	-8.11428165435791	-8.9975004196167
4ypg.pdb	4ypg_HL_D_SH52F.pdb	-5.806638717651367	-14.193039894104004
4ypg.pdb	4ypg_HL_D_YH54N.pdb	0.054770782589912415	0.4212999939918518
4ypg.pdb	4ypg_HL_D_YH54H.pdb	0.5697522163391113	0.7328000068664551
4ypg.pdb	4ypg_HL_D_YH54I.pdb	0.08083020150661469	-0.3118000030517578
4ypg.pdb	4ypg_HL_D_YH54F.pdb	0.006255313754081726	0.0024999999441206455
4ypg.pdb	4ypg_HL_D_YH54T.pdb	-0.01629987359046936	-0.5479000210762024
4ypg.pdb	4ypg_HL_D_YH54W.pdb	-0.3549286127090454	-0.07670000195503235
4ypg.pdb	4ypg_HL_D_NH55K.pdb	0.702411949634552	0.699400007724762
4ypg.pdb	4ypg_HL_D_NH55F.pdb	1.5765066146850586	1.6785999536514282
4ypg.pdb	4ypg_HL_D_NH55W.pdb	0.8886129856109619	-0.2515000104904175
4ypg.pdb	4ypg_HL_D_NH57Q.pdb	-0.06309276819229126	0.07039999961853027
4ypg.pdb	4ypg_HL_D_NH57K.pdb	-0.08615277707576752	0.6953999996185303
4ypg.pdb	4ypg_HL_D_NH57P.pdb	-0.297171026468277	-0.12800000607967377
4ypg.pdb	4ypg_HL_D_NH59Q.pdb	-0.1725817620754242	0.37619999051094055
4ypg.pdb	4ypg_HL_D_NH59F.pdb	0.32616478204727173	0.21789999306201935
4ypg.pdb	4ypg_HL_D_NH59W.pdb	0.7330513000488281	0.4672999978065491
4ypg.pdb	4ypg_HL_D_DH99C.pdb	-0.04564139246940613	0.30630001425743103
4ypg.pdb	4ypg_HL_D_DH99I.pdb	-0.13552820682525635	1.5260000228881836
4ypg.pdb	4ypg_HL_D_DH99L.pdb	0.31170517206192017	3.0757999420166016
4ypg.pdb	4ypg_HL_D_DH99K.pdb	-0.4296293258666992	0.5509999990463257
4ypg.pdb	4ypg_HL_D_DH99P.pdb	0.1457587629556656	0.12999999523162842
4ypg.pdb	4ypg_HL_D_IH101Q.pdb	-0.26703140139579773	0.017899999395012856
4ypg.pdb	4ypg_HL_D_IH101P.pdb	-1.1973718404769897	-0.6394000053405762
4ypg.pdb	4ypg_HL_D_IH101V.pdb	-0.1462089717388153	0.17430000007152557
4ypg.pdb	4ypg_HL_D_AH102Q.pdb	-7.231574535369873	-6.7993998527526855
4ypg.pdb	4ypg_HL_D_AH103N.pdb	-0.28295570611953735	-1.3259999752044678
4ypg.pdb	4ypg_HL_D_AH103Q.pdb	-0.4802549481391907	-0.8123000264167786
4ypg.pdb	4ypg_HL_D_AH103S.pdb	-0.38780003786087036	-0.19439999759197235
4ypg.pdb	4ypg_HL_D_YH105R.pdb	0.20963074266910553	-0.2281000018119812
4ypg.pdb	4ypg_HL_D_YH105E.pdb	-0.04445861279964447	-0.41510000824928284
4ypg.pdb	4ypg_HL_D_SL28G.pdb	-0.014319747686386108	0.18199999630451202
4ypg.pdb	4ypg_HL_D_SL28K.pdb	0.1165478378534317	0.6108999848365784
4ypg.pdb	4ypg_HL_D_SL28W.pdb	0.5865650177001953	1.118299961090088
4ypg.pdb	4ypg_HL_D_SL30N.pdb	-3.940469980239868	-2.817500114440918
4ypg.pdb	4ypg_HL_D_SL30Y.pdb	-4.691003322601318	-3.9354000091552734
4ypg.pdb	4ypg_HL_D_SL30V.pdb	0.3508121371269226	0.9642000198364258
4ypg.pdb	4ypg_HL_D_SL31W.pdb	-1.022072672843933	-0.10329999774694443
4ypg.pdb	4ypg_HL_D_SL31V.pdb	-0.8269141912460327	-1.1375000476837158
4ypg.pdb	4ypg_HL_D_YL33C.pdb	-0.7439811825752258	-1.2065000534057617
4ypg.pdb	4ypg_HL_D_YL33M.pdb	-0.23244962096214294	0.2896000146865845
4ypg.pdb	4ypg_HL_D_YL50F.pdb	-0.3540397882461548	0.328900009393692
4ypg.pdb	4ypg_HL_D_GL51P.pdb	-3.3232297897338867	-2.730799913406372
4ypg.pdb	4ypg_HL_D_SL54C.pdb	0.2663436532020569	1.0964000225067139
4ypg.pdb	4ypg_HL_D_SL68R.pdb	-0.07395130395889282	1.8457000255584717
4ypg.pdb	4ypg_HL_D_SL68C.pdb	0.27884966135025024	0.44530001282691956
4ypg.pdb	4ypg_HL_D_SL68E.pdb	-0.03780469298362732	0.4787999987602234
4ypg.pdb	4ypg_HL_D_GL69D.pdb	-0.49485403299331665	0.49399998784065247
4ypg.pdb	4ypg_HL_D_GL69M.pdb	0.9479085206985474	2.2576000690460205
4ypg.pdb	4ypg_HL_D_GL69W.pdb	1.3350478410720825	1.5637999773025513
4ypg.pdb	4ypg_HL_D_YL92I.pdb	-0.640465497970581	0.12269999831914902
4ypg.pdb	4ypg_HL_D_YL92W.pdb	-0.45859596133232117	-2.545799970626831
4ypg.pdb	4ypg_HL_D_GL93Q.pdb	-0.5907802581787109	0.09910000115633011
4ypg.pdb	4ypg_HL_D_GL93M.pdb	0.15724612772464752	0.775600016117096
4ypg.pdb	4ypg_HL_D_GL93V.pdb	-0.32512181997299194	-0.1379999965429306
4ypg.pdb	4ypg_HL_D_SL95R.pdb	-0.2937595248222351	0.6194000244140625
4ypg.pdb	4ypg_HL_D_SL95G.pdb	-0.02721107006072998	-0.6689000129699707
4ypg.pdb	4ypg_HL_D_RL97I.pdb	0.20425625145435333	-0.9398000240325928
4ypg.pdb	4ypg_HL_D_RL97M.pdb	0.2668759226799011	-0.7010999917984009
4ypg.pdb	4ypg_HL_D_TD1Q.pdb	-0.28566205501556396	-0.3853999972343445
4ypg.pdb	4ypg_HL_D_TD1K.pdb	-0.11660643666982651	-0.3140999972820282
4ypg.pdb	4ypg_HL_D_TD1Y.pdb	0.35862284898757935	0.40939998626708984
4ypg.pdb	4ypg_HL_D_SD2R.pdb	-4.147315979003906	-3.0007998943328857
4ypg.pdb	4ypg_HL_D_SD2P.pdb	-0.09154078364372253	-0.6154000163078308
4ypg.pdb	4ypg_HL_D_SD2W.pdb	-6.449245452880859	-2.151900053024292
4ypg.pdb	4ypg_HL_D_DD4T.pdb	-0.1797102391719818	0.16449999809265137
4ypg.pdb	4ypg_HL_D_ID55H.pdb	-0.32288870215415955	0.0640999972820282
4ypg.pdb	4ypg_HL_D_ID55M.pdb	-0.3380281925201416	-0.04360000044107437
4ypg.pdb	4ypg_HL_D_PD56C.pdb	-0.215142622590065	-0.3625999987125397
4ypg.pdb	4ypg_HL_D_PD56H.pdb	-0.28219765424728394	-1.5288000106811523
4ypg.pdb	4ypg_HL_D_PD56W.pdb	-2.8443586826324463	-3.2572999000549316
4ypg.pdb	4ypg_HL_D_ED60I.pdb	-0.14453360438346863	-0.5845999717712402
4ypg.pdb	4ypg_HL_D_ED60L.pdb	-0.28115639090538025	-0.014499999582767487
4ypg.pdb	4ypg_HL_D_QD63K.pdb	-0.4883091449737549	-1.2218999862670898
4ypg.pdb	4ypg_HL_D_QD64M.pdb	-0.12047334015369415	0.1768999993801117
4ypg.pdb	4ypg_HL_D_FD66C.pdb	-0.6357460021972656	-1.204699993133545
4ypg.pdb	4ypg_HL_D_ND67D.pdb	-0.37537163496017456	0.21289999783039093
4ypg.pdb	4ypg_HL_D_ND67K.pdb	0.14486800134181976	0.5322999954223633
4ypg.pdb	4ypg_HL_D_TD88N.pdb	-0.034051209688186646	0.3953000009059906
4ypg.pdb	4ypg_HL_D_TD88L.pdb	-0.021578162908554077	0.1518000066280365
4ypg.pdb	4ypg_HL_D_YD91N.pdb	-0.9825944304466248	-1.6152000427246094
4ypg.pdb	4ypg_HL_D_YD91T.pdb	-3.614616632461548	-3.7453999519348145
4ypg.pdb	4ypg_HL_D_QD92S.pdb	-0.38196665048599243	1.1473000049591064
4ypg.pdb	4ypg_HL_D_LD94M.pdb	0.010002076625823975	0.014600000344216824
4ypg.pdb	4ypg_HL_D_ND95C.pdb	-0.09970220923423767	1.5664000511169434
4ypg.pdb	4ypg_HL_D_ND95Q.pdb	0.29043102264404297	1.155500054359436
4ypg.pdb	4ypg_HL_D_ED98D.pdb	-0.12794548273086548	0.05079999938607216
4ypg.pdb	4ypg_HL_D_AD99D.pdb	-0.6039692759513855	-0.43140000104904175
4ypg.pdb	4ypg_HL_D_AD99Q.pdb	-1.220365047454834	-0.7835000157356262
4ypg.pdb	4ypg_HL_D_AD99E.pdb	-1.4027369022369385	-0.9901999831199646
4ypg.pdb	4ypg_HL_D_AD99T.pdb	-0.23039287328720093	1.7021000385284424
4ypg.pdb	4ypg_HL_D_AD99W.pdb	-7.286955833435059	-10.056119918823242
4ypg.pdb	4ypg_HL_D_VD101F.pdb	-1.3485852479934692	0.15309999883174896
4ypg.pdb	4ypg_HL_D_VD101Y.pdb	-2.616471290588379	-1.40339994430542
4ypg.pdb	4ypg_HL_D_ID102D.pdb	-0.3240833282470703	-1.8234000205993652
4ypg.pdb	4ypg_HL_D_ID102C.pdb	-0.8216843605041504	-1.9788999557495117
4ypg.pdb	4ypg_HL_D_QD103P.pdb	-0.8749406337738037	-1.871899962425232
4ypg.pdb	4ypg_HL_D_PD111D.pdb	-0.5701063871383667	-0.07370000332593918
4ypg.pdb	4ypg_HL_D_PD111C.pdb	-0.2446143925189972	-0.05939999967813492
4ypg.pdb	4ypg_HL_D_MD113N.pdb	-0.6271846890449524	-1.298699975013733
4ypg.pdb	4ypg_HL_D_MD113T.pdb	-1.028610348701477	-1.0262000560760498
4ypg.pdb	4ypg_HL_D_ID118C.pdb	-0.134016215801239	-0.5135999917984009
4ypg.pdb	4ypg_HL_D_ID118S.pdb	-0.2758840322494507	-0.9045000076293945
4ypg.pdb	4ypg_HL_D_ID118Y.pdb	-0.5058508515357971	-3.71589994430542
4ypg.pdb	4ypg_HL_D_RD122G.pdb	0.012727722525596619	-1.1448999643325806
4ypg.pdb	4ypg_HL_D_RD122I.pdb	-0.14222215116024017	-0.8399999737739563
7mta.pdb	7mta_HL_G_YH52G.pdb	-0.554377555847168	-2.0605599880218506
7mta.pdb	7mta_HL_G_YH52L.pdb	-0.24965837597846985	-0.21660999953746796
7mta.pdb	7mta_HL_G_YH54E.pdb	-0.9467672109603882	-0.860759973526001
7mta.pdb	7mta_HL_G_YH54M.pdb	-0.3426196575164795	0.4144200086593628
7mta.pdb	7mta_HL_G_YH54S.pdb	-1.2898656129837036	-1.4569499492645264
7mta.pdb	7mta_HL_G_GH56D.pdb	-0.009220913052558899	0.42590999603271484
7mta.pdb	7mta_HL_G_GH56H.pdb	-0.49720901250839233	-0.07378999888896942
7mta.pdb	7mta_HL_G_GH56I.pdb	0.36485755443573	1.138990044593811
7mta.pdb	7mta_HL_G_GH56L.pdb	0.06834359467029572	0.5497999787330627
7mta.pdb	7mta_HL_G_GH56P.pdb	-0.08957947790622711	-0.1350100040435791
7mta.pdb	7mta_HL_G_SH57K.pdb	-0.10981374979019165	0.008949999697506428
7mta.pdb	7mta_HL_G_SH57M.pdb	-0.10670578479766846	0.5194900035858154
7mta.pdb	7mta_HL_G_GH101W.pdb	-0.5524781346321106	0.17490999400615692
7mta.pdb	7mta_HL_G_WH102K.pdb	-0.24100244045257568	0.03985999897122383
7mta.pdb	7mta_HL_G_WH102Y.pdb	0.027286961674690247	0.15489999949932098
7mta.pdb	7mta_HL_G_WH103S.pdb	-1.161069631576538	-1.6118299961090088
7mta.pdb	7mta_HL_G_WH103T.pdb	-1.0760157108306885	-1.594230055809021
7mta.pdb	7mta_HL_G_WH103V.pdb	-0.5818191170692444	-1.0187300443649292
7mta.pdb	7mta_HL_G_AH105N.pdb	0.2405768781900406	1.361799955368042
7mta.pdb	7mta_HL_G_AH105G.pdb	-0.30449700355529785	-0.6502100229263306
7mta.pdb	7mta_HL_G_AH105F.pdb	0.8170472383499146	1.7363799810409546
7mta.pdb	7mta_HL_G_NH106A.pdb	-0.313445508480072	-1.0728100538253784
7mta.pdb	7mta_HL_G_NH106P.pdb	-0.5775598287582397	0.14539000391960144
7mta.pdb	7mta_HL_G_SL31A.pdb	-0.1282118856906891	0.011620000004768372
7mta.pdb	7mta_HL_G_PG256E.pdb	-0.9161158800125122	-0.8029900193214417
7mta.pdb	7mta_HL_G_PG256M.pdb	0.4210085868835449	0.7428200244903564
7mta.pdb	7mta_HL_G_PG256F.pdb	-4.525332927703857	-2.4838900566101074
7mta.pdb	7mta_HL_G_PG256S.pdb	-0.738100528717041	-0.8447099924087524
7mta.pdb	7mta_HL_G_AG257C.pdb	-0.17783653736114502	0.2942799925804138
7mta.pdb	7mta_HL_G_AG257E.pdb	-0.65036940574646	-0.14740000665187836
7mta.pdb	7mta_HL_G_DG260T.pdb	-0.20646336674690247	0.2519899904727936
7mta.pdb	7mta_HL_G_EG263H.pdb	0.07006321847438812	0.26058998703956604
7mta.pdb	7mta_HL_G_EG263W.pdb	0.7964080572128296	0.5284600257873535
7mta.pdb	7mta_HL_G_AG264C.pdb	-1.1668013334274292	-0.9203600287437439
7mta.pdb	7mta_HL_G_AG264P.pdb	-0.8352680802345276	-0.6489899754524231
7mta.pdb	7mta_HL_G_AG264S.pdb	-0.48099982738494873	-0.14800000190734863
7mta.pdb	7mta_HL_G_QG267G.pdb	-0.2230500876903534	-0.360370010137558
7mta.pdb	7mta_HL_G_QG267L.pdb	-0.2924729585647583	0.04904999956488609
7mta.pdb	7mta_HL_G_KG272F.pdb	0.44090700149536133	0.10580000281333923
7mta.pdb	7mta_HL_G_LG274I.pdb	-0.3806120753288269	-0.4000999927520752
7mta.pdb	7mta_HL_G_LG274P.pdb	0.04241622984409332	-1.1370999813079834
7mta.pdb	7mta_HL_G_TG286R.pdb	0.021407589316368103	1.4842300415039062
7mta.pdb	7mta_HL_G_TG286N.pdb	-0.01285870373249054	-0.06204000115394592
7mta.pdb	7mta_HL_G_TG286K.pdb	-0.17561905086040497	0.8981500267982483
7mta.pdb	7mta_HL_G_TG286P.pdb	-0.29931652545928955	-0.28766998648643494
7mta.pdb	7mta_HL_G_HG287M.pdb	0.01523803174495697	0.8668100237846375
7mta.pdb	7mta_HL_G_HG287P.pdb	-0.4490883946418762	-0.0013800000306218863
6hga.pdb	6hga_HL_B_HH51R.pdb	-2.5351102352142334	-3.503700017929077
6hga.pdb	6hga_HL_B_HH51N.pdb	-0.8847013711929321	0.07580000162124634
6hga.pdb	6hga_HL_B_HH51P.pdb	-0.7722970843315125	-0.15309999883174896
6hga.pdb	6hga_HL_B_YH53E.pdb	-1.419610857963562	-0.9379000067710876
6hga.pdb	6hga_HL_B_YH53P.pdb	-1.1488370895385742	-0.26829999685287476
6hga.pdb	6hga_HL_B_YH53V.pdb	-0.9638721942901611	-0.2409999966621399
6hga.pdb	6hga_HL_B_DH55E.pdb	-1.2462319135665894	-1.3209999799728394
6hga.pdb	6hga_HL_B_DH55Y.pdb	-1.0957452058792114	-1.332900047302246
6hga.pdb	6hga_HL_B_DH57H.pdb	-0.7972671985626221	-0.9567999839782715
6hga.pdb	6hga_HL_B_YH59R.pdb	-0.39001190662384033	-1.3847999572753906
6hga.pdb	6hga_HL_B_YH59L.pdb	-0.7515988349914551	-1.1881999969482422
6hga.pdb	6hga_HL_B_YH59K.pdb	-0.8470547795295715	-0.9438999891281128
6hga.pdb	6hga_HL_B_YH59V.pdb	-0.5307350158691406	-0.8486999869346619
6hga.pdb	6hga_HL_B_MH101A.pdb	-0.7657646536827087	0.07050000131130219
6hga.pdb	6hga_HL_B_MH101C.pdb	-0.6225293874740601	-0.06560000032186508
6hga.pdb	6hga_HL_B_MH101Y.pdb	-0.652259349822998	-0.14730000495910645
6hga.pdb	6hga_HL_B_MH101V.pdb	-0.6461308002471924	-0.12030000239610672
6hga.pdb	6hga_HL_B_DL1L.pdb	0.2312900573015213	-0.16539999842643738
6hga.pdb	6hga_HL_B_RL24W.pdb	0.08604086935520172	-0.13539999723434448
6hga.pdb	6hga_HL_B_SL26Q.pdb	-0.8068294525146484	-0.32910001277923584
6hga.pdb	6hga_HL_B_SL28E.pdb	-0.5192559957504272	1.6608999967575073
6hga.pdb	6hga_HL_B_VL30E.pdb	-0.609965443611145	0.11739999800920486
6hga.pdb	6hga_HL_B_VL30K.pdb	-0.45597606897354126	-0.03530000150203705
6hga.pdb	6hga_HL_B_HL31W.pdb	-0.030890047550201416	-0.3580999970436096
6hga.pdb	6hga_HL_B_SL32I.pdb	-0.44457757472991943	-0.7301999926567078
6hga.pdb	6hga_HL_B_SL32P.pdb	-0.8704022765159607	-1.6092000007629395
6hga.pdb	6hga_HL_B_NL33D.pdb	-0.11885383725166321	0.4478999972343445
6hga.pdb	6hga_HL_B_NL33Q.pdb	-0.1438889503479004	0.3133000135421753
6hga.pdb	6hga_HL_B_NL33G.pdb	-0.11935871839523315	0.4090999960899353
6hga.pdb	6hga_HL_B_NL33V.pdb	-0.13913585245609283	0.26579999923706055
6hga.pdb	6hga_HL_B_YL37K.pdb	-2.2742879390716553	-0.3149000108242035
6hga.pdb	6hga_HL_B_SL72E.pdb	-0.8225734829902649	1.344499945640564
6hga.pdb	6hga_HL_B_SL72H.pdb	-0.6412243843078613	0.7718999981880188
6hga.pdb	6hga_HL_B_SL72T.pdb	-0.39371001720428467	-0.241799995303154
6hga.pdb	6hga_HL_B_NL96Y.pdb	-0.6232621073722839	-0.6837000250816345
6hga.pdb	6hga_HL_B_TL97P.pdb	0.07822616398334503	-0.06889999657869339
6hga.pdb	6hga_HL_B_HL98F.pdb	0.17794980108737946	1.480299949645996
6hga.pdb	6hga_HL_B_VL99W.pdb	-0.7474992275238037	-1.7848999500274658
6hga.pdb	6hga_HL_B_KB215D.pdb	-0.3399879038333893	0.829200029373169
6hga.pdb	6hga_HL_B_SB217Q.pdb	0.007113605737686157	0.31369999051094055
6hga.pdb	6hga_HL_B_SB217K.pdb	0.1733880192041397	0.9563999772071838
6hga.pdb	6hga_HL_B_SB217Y.pdb	0.2128433734178543	0.29170000553131104
6hga.pdb	6hga_HL_B_RB222G.pdb	-0.475170373916626	-0.2409999966621399
6hga.pdb	6hga_HL_B_RB222P.pdb	-0.16250914335250854	-0.29350000619888306
6hga.pdb	6hga_HL_B_RB222S.pdb	-0.5087763667106628	-0.3183000087738037
6hga.pdb	6hga_HL_B_LB223H.pdb	-0.5759298205375671	0.02019999921321869
6hga.pdb	6hga_HL_B_LB223P.pdb	-0.40322744846343994	1.9536999464035034
6hga.pdb	6hga_HL_B_EB225T.pdb	0.041683778166770935	0.06159999966621399
6hga.pdb	6hga_HL_B_YB226A.pdb	-1.6235511302947998	-1.667199969291687
6hga.pdb	6hga_HL_B_YB226W.pdb	-1.4922945499420166	-1.2243000268936157
6hga.pdb	6hga_HL_B_EB260A.pdb	-1.6721550226211548	-1.2120000123977661
6hga.pdb	6hga_HL_B_FB261P.pdb	-10.90754508972168	-10.87578010559082
6hga.pdb	6hga_HL_B_RB262S.pdb	-1.4549485445022583	-1.9780999422073364
6hga.pdb	6hga_HL_B_RB262T.pdb	-2.81294584274292	-3.0594000816345215
6hga.pdb	6hga_HL_B_RB262V.pdb	-2.5406975746154785	-2.5569000244140625
6hga.pdb	6hga_HL_B_HB263K.pdb	-0.37674862146377563	-0.4675999879837036
6q18.pdb	6q18_HL_A_SH30E.pdb	-0.21796485781669617	0.20090000331401825
6q18.pdb	6q18_HL_A_SH30Y.pdb	0.3537400960922241	1.2029999494552612
6q18.pdb	6q18_HL_A_SH31Q.pdb	-4.444400787353516	-5.445499897003174
6q18.pdb	6q18_HL_A_SH31Y.pdb	-7.154701232910156	-7.277299880981445
6q18.pdb	6q18_HL_A_SH32N.pdb	-1.4898767471313477	-1.973099946975708
6q18.pdb	6q18_HL_A_NH33A.pdb	-0.12656962871551514	-0.833299994468689
6q18.pdb	6q18_HL_A_NH33M.pdb	-0.0974092185497284	-0.5965999960899353
6q18.pdb	6q18_HL_A_NH33S.pdb	-0.17123854160308838	-0.8309000134468079
6q18.pdb	6q18_HL_A_QH53A.pdb	-0.5659288167953491	-1.7373000383377075
6q18.pdb	6q18_HL_A_QH53R.pdb	-0.7641871571540833	-2.0861001014709473
6q18.pdb	6q18_HL_A_QH53P.pdb	-0.7197498083114624	-1.8996000289916992
6q18.pdb	6q18_HL_A_HH54P.pdb	-0.18692265450954437	0.09539999812841415
6q18.pdb	6q18_HL_A_GH55H.pdb	-0.35835695266723633	-0.6796000003814697
6q18.pdb	6q18_HL_A_YH102N.pdb	0.25078994035720825	0.24950000643730164
6q18.pdb	6q18_HL_A_YH102D.pdb	0.3705894947052002	0.7056999802589417
6q18.pdb	6q18_HL_A_YH102I.pdb	0.6199015378952026	0.6026999950408936
6q18.pdb	6q18_HL_A_YH102S.pdb	0.39739900827407837	0.2053000032901764
6q18.pdb	6q18_HL_A_CH103R.pdb	-13.510467529296875	-12.205699920654297
6q18.pdb	6q18_HL_A_CH103D.pdb	-1.4966363906860352	-4.607600212097168
6q18.pdb	6q18_HL_A_CH103E.pdb	-5.498167991638184	-7.988500118255615
6q18.pdb	6q18_HL_A_CH103Y.pdb	-17.253684997558594	-18.08264923095703
6q18.pdb	6q18_HL_A_TH104M.pdb	0.495655357837677	1.226199984550476
6q18.pdb	6q18_HL_A_SH105Q.pdb	-0.9751637578010559	-2.039299964904785
6q18.pdb	6q18_HL_A_SH107A.pdb	-0.40808194875717163	-0.729200005531311
6q18.pdb	6q18_HL_A_SH107N.pdb	-3.2528653144836426	-3.9769999980926514
6q18.pdb	6q18_HL_A_SH107G.pdb	-0.6479554772377014	-1.7544000148773193
6q18.pdb	6q18_HL_A_CH108S.pdb	-0.36941200494766235	-0.8485000133514404
6q18.pdb	6q18_HL_A_PH109M.pdb	-0.7818988561630249	-2.2046000957489014
6q18.pdb	6q18_HL_A_PH109Y.pdb	-9.876002311706543	-9.708800315856934
6q18.pdb	6q18_HL_A_DH110N.pdb	-0.3277236521244049	-0.2802000045776367
6q18.pdb	6q18_HL_A_YH112A.pdb	-2.173126459121704	-4.757999897003174
6q18.pdb	6q18_HL_A_YH112D.pdb	-2.635622024536133	-6.191500186920166
6q18.pdb	6q18_HL_A_YA44N.pdb	0.13912443816661835	0.24549999833106995
6q18.pdb	6q18_HL_A_YA44F.pdb	0.08598478138446808	0.10450000315904617
6q18.pdb	6q18_HL_A_VA84W.pdb	-0.3162262439727783	-0.2612999975681305
6q18.pdb	6q18_HL_A_TA85S.pdb	-0.20377524197101593	-0.00930000003427267
6q18.pdb	6q18_HL_A_AA86E.pdb	-0.5949976444244385	-0.001500000013038516
6q18.pdb	6q18_HL_A_SA94Q.pdb	-0.6310162544250488	-0.7802000045776367
6q18.pdb	6q18_HL_A_SA94F.pdb	0.16006837785243988	0.4072999954223633
6q18.pdb	6q18_HL_A_WA102D.pdb	-1.3738065958023071	-2.3749001026153564
6q18.pdb	6q18_HL_A_WA102Y.pdb	-1.0757428407669067	-1.3371000289916992
6q18.pdb	6q18_HL_A_TA104A.pdb	-0.869489312171936	-0.8460999727249146
6q18.pdb	6q18_HL_A_EA105N.pdb	-0.7542567849159241	-1.8758000135421753
6q18.pdb	6q18_HL_A_NA107L.pdb	0.3203718662261963	0.4803999960422516
6q18.pdb	6q18_HL_A_NA107K.pdb	-0.2158791869878769	0.15919999778270721
6q18.pdb	6q18_HL_A_NA107F.pdb	-0.0647970587015152	-0.01889999955892563
6q18.pdb	6q18_HL_A_HA132A.pdb	-0.16293297708034515	-0.8784000277519226
6q18.pdb	6q18_HL_A_HA132Y.pdb	-6.251893520355225	-6.7393999099731445
6q18.pdb	6q18_HL_A_PA134C.pdb	-0.2849247455596924	-0.15279999375343323
6q18.pdb	6q18_HL_A_PA134V.pdb	-0.277504026889801	-0.008299999870359898
6q18.pdb	6q18_HL_A_SA135Y.pdb	-18.25901222229004	-15.59080982208252
6q18.pdb	6q18_HL_A_RA138A.pdb	-0.3210586905479431	-1.434999942779541
6q18.pdb	6q18_HL_A_RA138C.pdb	-0.41266918182373047	-1.2630000114440918
6q18.pdb	6q18_HL_A_DA139A.pdb	-1.8033912181854248	-4.578700065612793
6q18.pdb	6q18_HL_A_DA139P.pdb	-1.8032147884368896	-3.920799970626831
6q18.pdb	6q18_HL_A_DA139W.pdb	-15.947049140930176	-20.248899459838867
6q18.pdb	6q18_HL_A_DA139V.pdb	-1.80227792263031	-3.34879994392395
6q18.pdb	6q18_HL_A_RA141F.pdb	0.35766005516052246	-0.7139999866485596
6q18.pdb	6q18_HL_A_RA141S.pdb	-0.7397342920303345	-1.4536000490188599
6q18.pdb	6q18_HL_A_AA142D.pdb	-2.587986469268799	-1.4805999994277954
6q18.pdb	6q18_HL_A_AA142H.pdb	-15.461605072021484	-10.617300033569336
6q18.pdb	6q18_HL_A_AA142M.pdb	-0.10016816854476929	0.7055000066757202
6q18.pdb	6q18_HL_A_AA142W.pdb	-3.499516248703003	-9.754199981689453
6q18.pdb	6q18_HL_A_HA145M.pdb	0.727799654006958	0.4465000033378601
6q18.pdb	6q18_HL_A_GA174Q.pdb	-0.27072060108184814	-0.0007999999797903001
6q18.pdb	6q18_HL_A_GA174M.pdb	0.13702358305454254	0.07530000060796738
6q18.pdb	6q18_HL_A_QA175P.pdb	-0.28573840856552124	-0.14090000092983246
6q18.pdb	6q18_HL_A_EA176C.pdb	-0.7048373222351074	-2.3921000957489014
6q18.pdb	6q18_HL_A_EA176S.pdb	-0.7644944190979004	-2.827899932861328
6q18.pdb	6q18_HL_A_GA177A.pdb	0.1447940617799759	-0.8801000118255615
6q18.pdb	6q18_HL_A_GA177N.pdb	-0.9201261401176453	-0.5580999851226807
6q18.pdb	6q18_HL_A_GA177S.pdb	-2.340085029602051	-2.3171000480651855
2vxs.pdb	2vxs_JN_D_SJ54R.pdb	0.0949985533952713	0.6951000094413757
2vxs.pdb	2vxs_JN_D_SJ54K.pdb	-0.3142072260379791	-0.4383000135421753
2vxs.pdb	2vxs_JN_D_SJ54P.pdb	0.2035762220621109	0.7311999797821045
2vxs.pdb	2vxs_JN_D_SJ54V.pdb	0.3615732789039612	0.8410999774932861
2vxs.pdb	2vxs_JN_D_LJ100R.pdb	0.13276995718479156	-0.4099999964237213
2vxs.pdb	2vxs_JN_D_LJ100I.pdb	-1.0584447383880615	-0.8428000211715698
2vxs.pdb	2vxs_JN_D_IJ101H.pdb	-1.9867932796478271	-3.200670003890991
2vxs.pdb	2vxs_JN_D_IJ101K.pdb	-1.9277527332305908	-1.5753999948501587
2vxs.pdb	2vxs_JN_D_HJ102K.pdb	-0.1326584666967392	0.2522999942302704
2vxs.pdb	2vxs_JN_D_HJ102S.pdb	-0.32683098316192627	-0.8554999828338623
2vxs.pdb	2vxs_JN_D_AN30E.pdb	-0.4875792860984802	0.25119999051094055
2vxs.pdb	2vxs_JN_D_NN31I.pdb	-0.14112521708011627	0.13670000433921814
2vxs.pdb	2vxs_JN_D_YN32H.pdb	-0.21020762622356415	-0.25920000672340393
2vxs.pdb	2vxs_JN_D_YN33F.pdb	-0.6726627349853516	0.382999986410141
2vxs.pdb	2vxs_JN_D_FN50Y.pdb	0.3805716633796692	0.6103000044822693
2vxs.pdb	2vxs_JN_D_FN50V.pdb	-0.2739701271057129	-1.0677000284194946
2vxs.pdb	2vxs_JN_D_AN51L.pdb	-3.7104880809783936	-4.241230010986328
2vxs.pdb	2vxs_JN_D_AN51S.pdb	0.18752406537532806	-0.9447000026702881
2vxs.pdb	2vxs_JN_D_QN54D.pdb	-0.4175158143043518	-0.626800000667572
2vxs.pdb	2vxs_JN_D_YN94N.pdb	-0.6973456740379333	-0.6037999987602234
2vxs.pdb	2vxs_JN_D_YN94Q.pdb	-0.8119128346443176	-1.1015000343322754
2vxs.pdb	2vxs_JN_D_PN96D.pdb	0.10983909666538239	0.5151000022888184
2vxs.pdb	2vxs_JN_D_PN96F.pdb	-0.07286493480205536	-0.5837000012397766
2vxs.pdb	2vxs_JN_D_LD39R.pdb	-1.3627147674560547	-1.503999948501587
2vxs.pdb	2vxs_JN_D_LD39W.pdb	-0.3294680416584015	-0.807699978351593
2vxs.pdb	2vxs_JN_D_LD39Y.pdb	-0.06919674575328827	0.16369999945163727
2vxs.pdb	2vxs_JN_D_YD50C.pdb	-0.7116773724555969	-1.1993999481201172
2vxs.pdb	2vxs_JN_D_YD50G.pdb	-1.084179162979126	-2.214400053024292
2vxs.pdb	2vxs_JN_D_YD50H.pdb	-0.6923207640647888	-0.762499988079071
2vxs.pdb	2vxs_JN_D_HD51N.pdb	-0.7326329350471497	-0.9465000033378601
2vxs.pdb	2vxs_JN_D_HD51I.pdb	-0.4402472972869873	-0.3849000036716461
2vxs.pdb	2vxs_JN_D_HD51K.pdb	-0.885272204875946	-0.6672000288963318
2vxs.pdb	2vxs_JN_D_HD51V.pdb	-0.9447416663169861	-0.27869999408721924
2vxs.pdb	2vxs_JN_D_ND53E.pdb	-0.4160662889480591	-1.5930999517440796
2vxs.pdb	2vxs_JN_D_PD56N.pdb	-0.34447094798088074	-0.5357000231742859
2vxs.pdb	2vxs_JN_D_PD56G.pdb	-0.14397694170475006	-0.1964000016450882
2vxs.pdb	2vxs_JN_D_PD56Y.pdb	-0.5898603796958923	-0.07109999656677246
2vxs.pdb	2vxs_JN_D_PD56V.pdb	-0.19422560930252075	0.007600000128149986
2vxs.pdb	2vxs_JN_D_VD73C.pdb	-0.25826218724250793	-0.4043000042438507
2vxs.pdb	2vxs_JN_D_PD75L.pdb	-5.027032852172852	-3.075900077819824
2vxs.pdb	2vxs_JN_D_PD75M.pdb	-3.3730595111846924	-2.762269973754883
2vxs.pdb	2vxs_JN_D_ID76D.pdb	-1.091530680656433	-2.1308000087738037
2vxs.pdb	2vxs_JN_D_ID76P.pdb	-1.0112448930740356	-1.714400053024292
2vxs.pdb	2vxs_JN_D_ID76Y.pdb	-0.5336410999298096	-0.9976999759674072
6oor.pdb	6oor_HL_A_DH54M.pdb	-0.4367269277572632	-0.33348000049591064
6oor.pdb	6oor_HL_A_IH55W.pdb	-5.786390781402588	-5.56797981262207
6oor.pdb	6oor_HL_A_YH102N.pdb	-0.33585962653160095	-0.4537700116634369
6oor.pdb	6oor_HL_A_YH102G.pdb	-0.5580408573150635	-1.368530035018921
6oor.pdb	6oor_HL_A_YH102H.pdb	-0.7224487662315369	-0.737060010433197
6oor.pdb	6oor_HL_A_YH102T.pdb	-0.603973388671875	-0.7250699996948242
6oor.pdb	6oor_HL_A_YH103D.pdb	-0.43872296810150146	-1.1343499422073364
6oor.pdb	6oor_HL_A_YH103H.pdb	0.5016265511512756	0.9383000135421753
6oor.pdb	6oor_HL_A_YH103M.pdb	-0.03647060692310333	-0.13163000345230103
6oor.pdb	6oor_HL_A_GH104R.pdb	-3.162468910217285	-1.8633300065994263
6oor.pdb	6oor_HL_A_GH104P.pdb	-2.9831531047821045	-2.5355300903320312
6oor.pdb	6oor_HL_A_LH105W.pdb	0.2629626989364624	1.4906200170516968
6oor.pdb	6oor_HL_A_LH106R.pdb	-1.860579013824463	-2.2961199283599854
6oor.pdb	6oor_HL_A_LH106Q.pdb	-2.051650285720825	-2.1626899242401123
6oor.pdb	6oor_HL_A_LH106S.pdb	-1.834826111793518	-2.6539700031280518
6oor.pdb	6oor_HL_A_LH106V.pdb	-1.4822044372558594	-1.1355500221252441
6oor.pdb	6oor_HL_A_RH108Y.pdb	-1.7604881525039673	-2.5040199756622314
6oor.pdb	6oor_HL_A_DA74C.pdb	-0.9521486759185791	-2.02974009513855
6oor.pdb	6oor_HL_A_DA74F.pdb	-1.1209399700164795	-1.2384099960327148
6oor.pdb	6oor_HL_A_LA78R.pdb	-1.2835270166397095	-1.1739799976348877
6oor.pdb	6oor_HL_A_LA78M.pdb	-0.12019853293895721	0.14681999385356903
6oor.pdb	6oor_HL_A_LA78P.pdb	-0.7167189121246338	-1.594920039176941
6oor.pdb	6oor_HL_A_LA78V.pdb	-0.5509762763977051	-0.6034200191497803
6oor.pdb	6oor_HL_A_MA81F.pdb	-0.19960512220859528	-0.6187400221824646
6oor.pdb	6oor_HL_A_LA139C.pdb	-0.5429492592811584	-0.46511998772621155
6oor.pdb	6oor_HL_A_LA139I.pdb	-0.4645177721977234	-0.9193099737167358
6oor.pdb	6oor_HL_A_LA139S.pdb	-0.7827715873718262	-0.6011099815368652
6oor.pdb	6oor_HL_A_PA140A.pdb	-0.3029821217060089	-0.05550000071525574
6oor.pdb	6oor_HL_A_PA140E.pdb	-0.4799073338508606	0.29264000058174133
6oor.pdb	6oor_HL_A_KA142D.pdb	-0.9457984566688538	-0.8410599827766418
6oor.pdb	6oor_HL_A_KA142G.pdb	-0.8495247960090637	-0.6401699781417847
6oor.pdb	6oor_HL_A_KA142H.pdb	-0.71781986951828	-0.09453999996185303
6oor.pdb	6oor_HL_A_KA142I.pdb	-0.43228772282600403	0.12318000197410583
6oor.pdb	6oor_HL_A_VA143D.pdb	-2.061055898666382	-3.3765931129455566
6oor.pdb	6oor_HL_A_VA143G.pdb	-1.0588982105255127	-3.098639965057373
6oor.pdb	6oor_HL_A_LA144C.pdb	-0.6580408215522766	-0.8690900206565857
6oor.pdb	6oor_HL_A_LA144P.pdb	-1.6980054378509521	-2.3832199573516846
6oor.pdb	6oor_HL_A_LA144W.pdb	-0.6010341644287109	0.4986799955368042
6oor.pdb	6oor_HL_A_AA146G.pdb	-0.6089012026786804	-1.3697400093078613
6oor.pdb	6oor_HL_A_AA146P.pdb	-0.33813875913619995	-0.4664100110530853
6oor.pdb	6oor_HL_A_AA146Y.pdb	-15.615286827087402	-9.73384952545166
6oor.pdb	6oor_HL_A_DA147N.pdb	-0.9822624921798706	-1.9319299459457397
6oor.pdb	6oor_HL_A_DA147C.pdb	-0.6473073363304138	-0.6733099818229675
6oor.pdb	6oor_HL_A_DA147G.pdb	-0.5745070576667786	-0.8114100098609924
6oor.pdb	6oor_HL_A_DA147S.pdb	-0.40396833419799805	-1.0928599834442139
6x87.pdb	6x87_MN_X_YM30I.pdb	-1.3952099084854126	-1.4089000225067139
6x87.pdb	6x87_MN_X_YM30L.pdb	-0.9064117670059204	-1.3174999952316284
6x87.pdb	6x87_MN_X_NM31Q.pdb	-3.4660747051239014	-3.502000093460083
6x87.pdb	6x87_MN_X_HM33C.pdb	-0.5077927112579346	-1.5829999446868896
6x87.pdb	6x87_MN_X_HM33K.pdb	-0.16282343864440918	-0.5748000144958496
6x87.pdb	6x87_MN_X_HM33M.pdb	-0.04439903795719147	-1.0507999658584595
6x87.pdb	6x87_MN_X_NM53C.pdb	-0.033490315079689026	0.27399998903274536
6x87.pdb	6x87_MN_X_NM53M.pdb	0.36951255798339844	0.7408999800682068
6x87.pdb	6x87_MN_X_NM53V.pdb	-0.02316667139530182	0.328900009393692
6x87.pdb	6x87_MN_X_AM97R.pdb	-9.059449195861816	-5.616399765014648
6x87.pdb	6x87_MN_X_AM98G.pdb	-0.14878594875335693	-0.323199987411499
6x87.pdb	6x87_MN_X_AM98S.pdb	-1.893404245376587	-0.4887999892234802
6x87.pdb	6x87_MN_X_YN31A.pdb	-0.9087536931037903	-0.9412999749183655
6x87.pdb	6x87_MN_X_YN31P.pdb	-1.0933946371078491	-1.3255000114440918
6x87.pdb	6x87_MN_X_YN31V.pdb	-0.891582190990448	-0.7968000173568726
6x87.pdb	6x87_MN_X_YN37R.pdb	-0.715549647808075	-0.6538000106811523
6x87.pdb	6x87_MN_X_YN37Q.pdb	-0.6906007528305054	-1.6354999542236328
6x87.pdb	6x87_MN_X_YN37I.pdb	-2.3459794521331787	-2.015899896621704
6x87.pdb	6x87_MN_X_YN37M.pdb	-0.2831607460975647	-0.5534999966621399
6x87.pdb	6x87_MN_X_YN37P.pdb	-0.6370348334312439	-1.3661999702453613
6x87.pdb	6x87_MN_X_NN39R.pdb	-0.2727433741092682	-1.420199990272522
6x87.pdb	6x87_MN_X_NN39G.pdb	-0.5675027966499329	0.1662999987602234
6x87.pdb	6x87_MN_X_NN39W.pdb	-14.66873836517334	-10.81091022491455
6x87.pdb	6x87_MN_X_NN39Y.pdb	-11.111600875854492	-10.545559883117676
6x87.pdb	6x87_MN_X_RN51K.pdb	-0.8459868431091309	-1.405400037765503
6x87.pdb	6x87_MN_X_RN51F.pdb	-1.260505199432373	-3.8898000717163086
6x87.pdb	6x87_MN_X_SN54D.pdb	0.1553657501935959	1.3652000427246094
6x87.pdb	6x87_MN_X_SN54Y.pdb	-5.605854511260986	-3.3060998916625977
6x87.pdb	6x87_MN_X_LN55I.pdb	-0.08837641775608063	0.05400000140070915
6x87.pdb	6x87_MN_X_LN55S.pdb	-0.09104946255683899	-0.8066999912261963
6x87.pdb	6x87_MN_X_WN94H.pdb	-1.163699746131897	-0.7684999704360962
6x87.pdb	6x87_MN_X_GN96C.pdb	-6.757466793060303	-8.816949844360352
6x87.pdb	6x87_MN_X_RN101A.pdb	-0.16999411582946777	-1.9746999740600586
6x87.pdb	6x87_MN_X_PX42F.pdb	-5.5029096603393555	-3.962599992752075
6x87.pdb	6x87_MN_X_NX44D.pdb	-0.8237514495849609	-2.476300001144409
6x87.pdb	6x87_MN_X_NX44T.pdb	-0.5335454344749451	-0.9394000172615051
6x87.pdb	6x87_MN_X_AX45R.pdb	0.3875378966331482	0.6797000169754028
6x87.pdb	6x87_MN_X_AX45M.pdb	0.1684141904115677	-0.020099999383091927
6x87.pdb	6x87_MN_X_DX47N.pdb	-3.5167860984802246	-4.8302001953125
6x87.pdb	6x87_MN_X_DX47Q.pdb	-8.771090507507324	-9.121350288391113
6x87.pdb	6x87_MN_X_DX47K.pdb	-4.772171497344971	-6.764689922332764
6x87.pdb	6x87_MN_X_DX47M.pdb	-7.324228286743164	-9.236820220947266
6x87.pdb	6x87_MN_X_DX47T.pdb	-4.698460102081299	-4.987500190734863
6x87.pdb	6x87_MN_X_DX47W.pdb	-14.823908805847168	-15.826013565063477
6x87.pdb	6x87_MN_X_AX49G.pdb	-0.19507920742034912	-0.5666000247001648
6x87.pdb	6x87_MN_X_PX50A.pdb	-1.3861857652664185	-1.7599999904632568
6x87.pdb	6x87_MN_X_PX50Q.pdb	-2.1213619709014893	-2.2114999294281006
6x87.pdb	6x87_MN_X_PX50I.pdb	-2.3784537315368652	-1.8990000486373901
6x87.pdb	6x87_MN_X_PX50F.pdb	-5.902081489562988	-6.204110145568848
6x87.pdb	6x87_MN_X_NX52V.pdb	0.03609342873096466	0.035999998450279236
7mw6.pdb	7mw6_DE_A_LE35P.pdb	-0.3889487385749817	-0.6319000124931335
7mw6.pdb	7mw6_DE_A_QE37K.pdb	-0.03495626151561737	0.04659999907016754
7mw6.pdb	7mw6_DE_A_YE39E.pdb	-0.4340425729751587	-0.1483599990606308
7mw6.pdb	7mw6_DE_A_YE39M.pdb	-0.3486126661300659	0.026100000366568565
7mw6.pdb	7mw6_DE_A_YE52A.pdb	-0.34243136644363403	-0.6569600105285645
7mw6.pdb	7mw6_DE_A_YE52D.pdb	-1.5166782140731812	-0.4701099991798401
7mw6.pdb	7mw6_DE_A_YE52F.pdb	-0.33173176646232605	0.00279999990016222
7mw6.pdb	7mw6_DE_A_NE56D.pdb	-0.21702179312705994	-0.1498900055885315
7mw6.pdb	7mw6_DE_A_NE56M.pdb	1.0551693439483643	1.3890999555587769
7mw6.pdb	7mw6_DE_A_VE57N.pdb	-0.3609744906425476	-0.07079999893903732
7mw6.pdb	7mw6_DE_A_VE57F.pdb	-0.057759568095207214	-0.11348000168800354
7mw6.pdb	7mw6_DE_A_SE94H.pdb	-0.8815076947212219	-5.117909908294678
7mw6.pdb	7mw6_DE_A_SE94I.pdb	-2.1885812282562256	-1.9729399681091309
7mw6.pdb	7mw6_DE_A_SE94L.pdb	0.45402824878692627	0.6769999861717224
7mw6.pdb	7mw6_DE_A_SE94V.pdb	0.09300179779529572	0.5217999815940857
7mw6.pdb	7mw6_DE_A_WE99A.pdb	-0.6661245822906494	-2.429960012435913
7mw6.pdb	7mw6_DE_A_WE99H.pdb	-0.978531539440155	-2.16018009185791
7mw6.pdb	7mw6_DE_A_WE99M.pdb	-0.4363151788711548	-0.6178399920463562
7mw6.pdb	7mw6_DE_A_TD29D.pdb	-0.34429067373275757	-0.07419999688863754
7mw6.pdb	7mw6_DE_A_TD29E.pdb	-0.39216864109039307	-0.010300000198185444
7mw6.pdb	7mw6_DE_A_TD29G.pdb	-0.2231789380311966	0.2743000090122223
7mw6.pdb	7mw6_DE_A_TD29F.pdb	-0.11604965478181839	-0.04699999839067459
7mw6.pdb	7mw6_DE_A_TD29P.pdb	-0.3978688716888428	0.23280000686645508
7mw6.pdb	7mw6_DE_A_TD29Y.pdb	-0.24961550533771515	-0.04650000110268593
7mw6.pdb	7mw6_DE_A_TD29V.pdb	-0.052272066473960876	-0.014499999582767487
7mw6.pdb	7mw6_DE_A_GD30Q.pdb	-0.14434194564819336	0.438400000333786
7mw6.pdb	7mw6_DE_A_GD30H.pdb	0.006019070744514465	0.7044000029563904
7mw6.pdb	7mw6_DE_A_GD30L.pdb	-0.07882101833820343	0.18569999933242798
7mw6.pdb	7mw6_DE_A_SD32R.pdb	0.24603261053562164	0.6524999737739563
7mw6.pdb	7mw6_DE_A_SD32F.pdb	-11.880834579467773	-11.779939651489258
7mw6.pdb	7mw6_DE_A_ND34D.pdb	-0.5654769539833069	-1.2953100204467773
7mw6.pdb	7mw6_DE_A_ND34L.pdb	-0.1602228581905365	-0.3022499978542328
7mw6.pdb	7mw6_DE_A_ND34M.pdb	0.05067463219165802	0.25760000944137573
7mw6.pdb	7mw6_DE_A_ND34F.pdb	-2.760172128677368	-2.342600107192993
7mw6.pdb	7mw6_DE_A_ED49N.pdb	-0.3635736107826233	0.6195999979972839
7mw6.pdb	7mw6_DE_A_ED49W.pdb	-0.3668104410171509	-0.9659299850463867
7mw6.pdb	7mw6_DE_A_ND51S.pdb	-0.3463212251663208	0.25029999017715454
7mw6.pdb	7mw6_DE_A_ND51T.pdb	-0.3411232829093933	0.7569000124931335
7mw6.pdb	7mw6_DE_A_SD53R.pdb	-0.07913289964199066	0.9363999962806702
7mw6.pdb	7mw6_DE_A_SD53V.pdb	0.3521934747695923	1.280400037765503
7mw6.pdb	7mw6_DE_A_TD54M.pdb	0.2578006386756897	1.2789000272750854
7mw6.pdb	7mw6_DE_A_TD54F.pdb	0.2594490051269531	0.9625999927520752
7mw6.pdb	7mw6_DE_A_SD98Q.pdb	-0.5982572436332703	-0.09730000048875809
7mw6.pdb	7mw6_DE_A_SD98G.pdb	0.2585400342941284	1.0363999605178833
7mw6.pdb	7mw6_DE_A_SD98T.pdb	0.015293776988983154	0.3959999978542328
7mw6.pdb	7mw6_DE_A_RD99D.pdb	-0.2394537478685379	-1.53016996383667
7mw6.pdb	7mw6_DE_A_RD99E.pdb	-1.007523536682129	-1.7887500524520874
7mw6.pdb	7mw6_DE_A_LA428Q.pdb	-0.1849447786808014	-0.6732699871063232
7mw6.pdb	7mw6_DE_A_LA428M.pdb	-0.21117930114269257	1.1151000261306763
7mw6.pdb	7mw6_DE_A_LA428T.pdb	-0.23959581553936005	-0.040699999779462814
7mw6.pdb	7mw6_DE_A_LA428Y.pdb	-0.1316966861486435	0.3930000066757202
7mw6.pdb	7mw6_DE_A_FA429H.pdb	-0.7186694145202637	-1.1119999885559082
7mw6.pdb	7mw6_DE_A_FA429W.pdb	0.17559276521205902	0.7505999803543091
7mw6.pdb	7mw6_DE_A_AA448Q.pdb	-0.5896419882774353	-1.1356300115585327
7mw6.pdb	7mw6_DE_A_AA448I.pdb	-0.5536499619483948	0.7838000059127808
7mw6.pdb	7mw6_DE_A_AA448T.pdb	-0.43881988525390625	0.715499997138977
7mw6.pdb	7mw6_DE_A_NA454I.pdb	0.13580097258090973	1.095900058746338
7mw6.pdb	7mw6_DE_A_NA454Y.pdb	0.1232781857252121	0.4959999918937683
7mw6.pdb	7mw6_DE_A_GA455A.pdb	-0.09092120826244354	-0.45976999402046204
7mw6.pdb	7mw6_DE_A_GA455Q.pdb	-0.1689206063747406	0.023399999365210533
7mw6.pdb	7mw6_DE_A_GA455P.pdb	-0.14701014757156372	0.016200000420212746
7mw6.pdb	7mw6_DE_A_VA456R.pdb	-1.4331914186477661	-0.3064199984073639
7mw6.pdb	7mw6_DE_A_VA456C.pdb	-0.6670238971710205	-1.6580300331115723
7mw6.pdb	7mw6_DE_A_VA456H.pdb	-5.034326553344727	-6.248849868774414
7mw6.pdb	7mw6_DE_A_VA456Y.pdb	-13.306273460388184	-11.3258695602417
7mw6.pdb	7mw6_DE_A_EA457D.pdb	-0.6978557705879211	-1.1610900163650513
7mw6.pdb	7mw6_DE_A_EA457K.pdb	-0.4559369683265686	-1.1249500513076782
7mw6.pdb	7mw6_DE_A_EA457M.pdb	0.10801954567432404	-0.5351300239562988
7mw6.pdb	7mw6_DE_A_EA457V.pdb	-0.2781890034675598	-0.6935700178146362
7mw6.pdb	7mw6_DE_A_GA458N.pdb	-1.684325098991394	-2.306950092315674
7mw6.pdb	7mw6_DE_A_GA458T.pdb	-0.4779975414276123	-1.292330026626587
7mw6.pdb	7mw6_DE_A_FA459K.pdb	-1.3001821041107178	-2.7261099815368652
7mw6.pdb	7mw6_DE_A_NA460I.pdb	0.021061807870864868	0.24729999899864197
7mw6.pdb	7mw6_DE_A_NA460S.pdb	-0.2197483330965042	-0.09730000048875809
7mw6.pdb	7mw6_DE_A_CA461D.pdb	-0.367859423160553	-1.0859700441360474
7mw6.pdb	7mw6_DE_A_YA462H.pdb	-0.31059351563453674	-1.077530026435852
7mw6.pdb	7mw6_DE_A_YA462I.pdb	0.272183895111084	0.021299999207258224
7mw6.pdb	7mw6_DE_A_YA462P.pdb	0.004176720976829529	-1.3608399629592896
7mw6.pdb	7mw6_DE_A_QA466I.pdb	-0.056867167353630066	1.0180000066757202
7mw6.pdb	7mw6_DE_A_QA466M.pdb	0.6397362947463989	1.113800048828125
7rgp.pdb	7rgp_E_A_SE51E.pdb	-1.5286834239959717	-3.304680109024048
7rgp.pdb	7rgp_E_A_SE52E.pdb	-0.42908674478530884	-0.24595999717712402
7rgp.pdb	7rgp_E_A_SE52M.pdb	0.46682846546173096	1.5202000141143799
7rgp.pdb	7rgp_E_A_GE55R.pdb	-1.8320053815841675	-0.8921499848365784
7rgp.pdb	7rgp_E_A_GE55F.pdb	-0.7364283800125122	-1.1547399759292603
7rgp.pdb	7rgp_E_A_GE55S.pdb	-1.0519341230392456	-1.2739200592041016
7rgp.pdb	7rgp_E_A_TE56A.pdb	-1.0770013332366943	-1.7732800245285034
7rgp.pdb	7rgp_E_A_TE56H.pdb	-1.3559917211532593	-1.1340399980545044
7rgp.pdb	7rgp_E_A_YE58P.pdb	-0.3718996047973633	-0.5901200175285339
7rgp.pdb	7rgp_E_A_IE99C.pdb	-0.11429041624069214	-0.031209999695420265
7rgp.pdb	7rgp_E_A_IE99H.pdb	-0.1955977827310562	-0.09925000369548798
7rgp.pdb	7rgp_E_A_IE99P.pdb	-0.17990818619728088	-0.10277000069618225
7rgp.pdb	7rgp_E_A_YE100H.pdb	-0.7164974212646484	0.03706999868154526
7rgp.pdb	7rgp_E_A_YE101D.pdb	0.17572049796581268	0.37450000643730164
7rgp.pdb	7rgp_E_A_PE106A.pdb	-0.5329538583755493	1.4445300102233887
7rgp.pdb	7rgp_E_A_PE106E.pdb	-2.871049404144287	-5.397974014282227
7rgp.pdb	7rgp_E_A_HE152N.pdb	0.12192945182323456	0.11670999974012375
7rgp.pdb	7rgp_E_A_HE152F.pdb	-0.7330806851387024	-0.18889999389648438
7rgp.pdb	7rgp_E_A_YE158H.pdb	-1.3007253408432007	-0.38947999477386475
7rgp.pdb	7rgp_E_A_YE160S.pdb	-0.9439340233802795	-1.7251700162887573
7rgp.pdb	7rgp_E_A_YE160T.pdb	-0.9240990877151489	-1.7309099435806274
7rgp.pdb	7rgp_E_A_HE217D.pdb	-0.2382613718509674	-1.939769983291626
7rgp.pdb	7rgp_E_A_HE217E.pdb	-0.5107833743095398	-2.9993999004364014
7rgp.pdb	7rgp_E_A_HE217M.pdb	0.7818529605865479	-0.8705199956893921
7rgp.pdb	7rgp_E_A_LE218N.pdb	-0.4114060401916504	0.3356800079345703
7rgp.pdb	7rgp_E_A_LE218Y.pdb	-0.46741539239883423	0.11270000040531158
7rgp.pdb	7rgp_E_A_LA1E.pdb	0.7196296453475952	0.7280799746513367
7rgp.pdb	7rgp_E_A_LA1H.pdb	-0.45227164030075073	0.28508999943733215
7rgp.pdb	7rgp_E_A_LA1F.pdb	0.23461703956127167	0.5324199795722961
7rgp.pdb	7rgp_E_A_LA1Y.pdb	0.3259504437446594	0.25115999579429626
7rgp.pdb	7rgp_E_A_AA3D.pdb	-1.2586467266082764	-1.7250900268554688
7rgp.pdb	7rgp_E_A_AA3H.pdb	-0.2654597759246826	-0.3196899890899658
7rgp.pdb	7rgp_E_A_AA3I.pdb	-1.3782405853271484	-1.5448399782180786
7rgp.pdb	7rgp_E_A_AA3V.pdb	-0.9849112629890442	-1.397570013999939
7rgp.pdb	7rgp_E_A_EA4Q.pdb	-1.572699785232544	-1.4970200061798096
7rgp.pdb	7rgp_E_A_KA6G.pdb	-0.4883192181587219	-0.5996699929237366
7rgp.pdb	7rgp_E_A_KA6F.pdb	-0.1307799071073532	-0.12826000154018402
7rgp.pdb	7rgp_E_A_AA7L.pdb	0.4965156316757202	1.9448200464248657
7rgp.pdb	7rgp_E_A_AA7F.pdb	-0.6235427260398865	1.0534000396728516
7rgp.pdb	7rgp_E_A_AA7T.pdb	-0.47495216131210327	-0.03537999838590622
7rgp.pdb	7rgp_E_A_AA8V.pdb	0.0006276518106460571	0.9884499907493591
7rgp.pdb	7rgp_E_A_RA11L.pdb	0.49841058254241943	1.4871699810028076
6bdz.pdb	6bdz_HL_A_YL33P.pdb	-0.6672959923744202	-0.4978800117969513
6bdz.pdb	6bdz_HL_A_YL33V.pdb	-0.5725595951080322	-0.1836100071668625
6bdz.pdb	6bdz_HL_A_YL92A.pdb	0.0810704380273819	-0.16167999804019928
6bdz.pdb	6bdz_HL_A_YL92G.pdb	0.43907278776168823	0.47824999690055847
6bdz.pdb	6bdz_HL_A_RL93G.pdb	-0.13687515258789062	0.8174499869346619
6bdz.pdb	6bdz_HL_A_RL93F.pdb	0.27261263132095337	0.07002999633550644
6bdz.pdb	6bdz_HL_A_SL95M.pdb	0.6084812879562378	1.1004899740219116
6bdz.pdb	6bdz_HL_A_SL95F.pdb	-0.24827304482460022	-0.6134399771690369
6bdz.pdb	6bdz_HL_A_TH30V.pdb	0.20789273083209991	-0.2279299944639206
6bdz.pdb	6bdz_HL_A_GH31A.pdb	-0.2090032398700714	0.2671099901199341
6bdz.pdb	6bdz_HL_A_TH56N.pdb	0.12780915200710297	0.2170500010251999
6bdz.pdb	6bdz_HL_A_DH58R.pdb	0.037615999579429626	-1.0479600429534912
6bdz.pdb	6bdz_HL_A_DH58M.pdb	0.601984441280365	-0.030799999833106995
6bdz.pdb	6bdz_HL_A_DH58S.pdb	-0.11316432058811188	-0.2856599986553192
6bdz.pdb	6bdz_HL_A_DH98G.pdb	-0.2863960862159729	-1.7577099800109863
6bdz.pdb	6bdz_HL_A_DH98L.pdb	-0.5915910005569458	-1.6387100219726562
6bdz.pdb	6bdz_HL_A_DH98P.pdb	-1.3756670951843262	-2.4884300231933594
6bdz.pdb	6bdz_HL_A_GH99N.pdb	-0.7438759803771973	-1.6413500308990479
6bdz.pdb	6bdz_HL_A_GH99Y.pdb	-1.2599860429763794	-1.4453400373458862
6bdz.pdb	6bdz_HL_A_DH100W.pdb	0.6387145519256592	0.17693999409675598
6bdz.pdb	6bdz_HL_A_YH101L.pdb	-0.9692193865776062	-0.6322500109672546
6bdz.pdb	6bdz_HL_A_EA251C.pdb	-0.8010396361351013	-0.8563299775123596
6bdz.pdb	6bdz_HL_A_EA251Y.pdb	-0.5552417635917664	-0.5410100221633911
6bdz.pdb	6bdz_HL_A_EA263Q.pdb	-0.07991060614585876	2.066920042037964
6bdz.pdb	6bdz_HL_A_EA263F.pdb	0.5494908094406128	2.9611198902130127
6bdz.pdb	6bdz_HL_A_EA263V.pdb	-0.11105992645025253	1.034600019454956
6bdz.pdb	6bdz_HL_A_FA266P.pdb	-1.1181061267852783	0.0529399998486042
6bdz.pdb	6bdz_HL_A_NA269C.pdb	-0.13354693353176117	-0.017500000074505806
6bdz.pdb	6bdz_HL_A_NA269M.pdb	-0.0293075293302536	-0.0004900000058114529
6bdz.pdb	6bdz_HL_A_NA269T.pdb	-0.23951464891433716	-0.2917500138282776
6bdz.pdb	6bdz_HL_A_QA270I.pdb	-0.1412755846977234	2.0635199546813965
6bdz.pdb	6bdz_HL_A_QA270F.pdb	-0.05644509196281433	3.018120050430298
6bdz.pdb	6bdz_HL_A_QA270T.pdb	-0.17077167332172394	-0.511900007724762
6bdz.pdb	6bdz_HL_A_EA272I.pdb	0.41883474588394165	0.12578999996185303
6bdz.pdb	6bdz_HL_A_GA273K.pdb	-27.89247703552246	-29.732980728149414
6bdz.pdb	6bdz_HL_A_GA273P.pdb	-22.373750686645508	-19.714679718017578
6bdz.pdb	6bdz_HL_A_GA273T.pdb	-25.730520248413086	-24.869979858398438
6bdz.pdb	6bdz_HL_A_RA274I.pdb	-0.32922986149787903	-1.517109990119934
6bdz.pdb	6bdz_HL_A_PA280F.pdb	-8.247450828552246	-6.296450138092041
6bdz.pdb	6bdz_HL_A_PA280Y.pdb	-32.926971435546875	-24.707979202270508
7dc8.pdb	7dc8_BA_C_DA28M.pdb	-0.7865931391716003	-0.7373999953269958
7dc8.pdb	7dc8_BA_C_DA28W.pdb	-0.9432024955749512	-1.5986000299453735
7dc8.pdb	7dc8_BA_C_GA30S.pdb	-4.382021427154541	-5.802999973297119
7dc8.pdb	7dc8_BA_C_AA33N.pdb	-0.384169340133667	0.33869999647140503
7dc8.pdb	7dc8_BA_C_AA33L.pdb	-0.15047097206115723	0.9598000049591064
7dc8.pdb	7dc8_BA_C_AA33P.pdb	-0.4258323013782501	-0.21570000052452087
7dc8.pdb	7dc8_BA_C_YA34F.pdb	-0.8192312717437744	-0.8590999841690063
7dc8.pdb	7dc8_BA_C_YA52E.pdb	-0.2620869576931	-0.42989999055862427
7dc8.pdb	7dc8_BA_C_YA52G.pdb	-0.021812275052070618	-0.16869999468326569
7dc8.pdb	7dc8_BA_C_RA93T.pdb	-0.4449474811553955	-2.9354000091552734
7dc8.pdb	7dc8_BA_C_SA94D.pdb	-0.25956395268440247	1.3206000328063965
7dc8.pdb	7dc8_BA_C_PA95A.pdb	-0.691422700881958	-0.5389000177383423
7dc8.pdb	7dc8_BA_C_PA95H.pdb	-0.5947872400283813	0.09669999778270721
7dc8.pdb	7dc8_BA_C_PA95I.pdb	-0.31908848881721497	-0.13300000131130219
7dc8.pdb	7dc8_BA_C_PA95K.pdb	-0.7054979801177979	-0.4618000090122223
7dc8.pdb	7dc8_BA_C_PA95F.pdb	-0.5122852921485901	-0.24220000207424164
7dc8.pdb	7dc8_BA_C_PA95W.pdb	-0.3254517912864685	0.888700008392334
7dc8.pdb	7dc8_BA_C_PA95Y.pdb	-0.6385015249252319	-0.2728999853134155
7dc8.pdb	7dc8_BA_C_PA95V.pdb	-0.6452873945236206	-0.32989999651908875
7dc8.pdb	7dc8_BA_C_GA96C.pdb	-0.9956373572349548	-1.001099944114685
7dc8.pdb	7dc8_BA_C_PA97E.pdb	-0.6468300819396973	-0.8145999908447266
7dc8.pdb	7dc8_BA_C_PA97L.pdb	0.0177135169506073	0.8651999831199646
7dc8.pdb	7dc8_BA_C_PA97T.pdb	-0.6228277087211609	-0.429500013589859
7dc8.pdb	7dc8_BA_C_PA97Y.pdb	-0.31086957454681396	1.5470000505447388
7dc8.pdb	7dc8_BA_C_HB57V.pdb	0.050595030188560486	0.0803999975323677
7dc8.pdb	7dc8_BA_C_YB59I.pdb	-0.1502307653427124	0.4864000082015991
7dc8.pdb	7dc8_BA_C_LB102R.pdb	-0.3891947865486145	-0.15950000286102295
7dc8.pdb	7dc8_BA_C_YB103I.pdb	-1.708683729171753	-2.9688000679016113
7dc8.pdb	7dc8_BA_C_NB106D.pdb	-0.6768420934677124	-1.3284000158309937
7dc8.pdb	7dc8_BA_C_NB106Q.pdb	-0.3230620324611664	-0.09139999747276306
7dc8.pdb	7dc8_BA_C_NB106T.pdb	-0.39413750171661377	-0.8033000230789185
7dc8.pdb	7dc8_BA_C_WB107C.pdb	-0.8439674973487854	-0.7519000172615051
7dc8.pdb	7dc8_BA_C_WB107E.pdb	-1.2665156126022339	-1.9780999422073364
7dc8.pdb	7dc8_BA_C_WB107V.pdb	-0.8805328607559204	-0.5281999707221985
7dc8.pdb	7dc8_BA_C_EC58K.pdb	0.1535787135362625	0.5364000201225281
7dc8.pdb	7dc8_BA_C_EC58V.pdb	0.6561675667762756	0.6269999742507935
7dc8.pdb	7dc8_BA_C_GC59I.pdb	-1.7131314277648926	-0.22370000183582306
7dc8.pdb	7dc8_BA_C_SC117D.pdb	-0.8556801676750183	-1.4046000242233276
7dc8.pdb	7dc8_BA_C_SC117K.pdb	-0.20522014796733856	-0.532800018787384
7dc8.pdb	7dc8_BA_C_SC117W.pdb	0.13215012848377228	-1.1718000173568726
7dc8.pdb	7dc8_BA_C_FC118W.pdb	-0.06416963040828705	0.4690999984741211
7dc8.pdb	7dc8_BA_C_YC119Q.pdb	-0.7620531916618347	-1.6115000247955322
7dc8.pdb	7dc8_BA_C_YC119K.pdb	-1.331226110458374	-1.242400050163269
7dc8.pdb	7dc8_BA_C_YC119P.pdb	-0.8032481670379639	-1.276900053024292
7dc8.pdb	7dc8_BA_C_RC120K.pdb	-0.453421413898468	-1.9246000051498413
7dc8.pdb	7dc8_BA_C_RC120S.pdb	-0.8759681582450867	-5.075900077819824
7dc8.pdb	7dc8_BA_C_RC122S.pdb	0.09244586527347565	0.17430000007152557
7dc8.pdb	7dc8_BA_C_RC122T.pdb	0.31111884117126465	0.1281999945640564
7dc8.pdb	7dc8_BA_C_LC143E.pdb	-0.7633840441703796	-1.131600022315979
7dc8.pdb	7dc8_BA_C_LC143G.pdb	-0.9728209972381592	-1.4772000312805176
7dc8.pdb	7dc8_BA_C_LC143F.pdb	0.515041172504425	0.8776999711990356
7dc8.pdb	7dc8_BA_C_EC166K.pdb	-1.39652419090271	-2.1735000610351562
7dc8.pdb	7dc8_BA_C_EC167Y.pdb	-5.523669719696045	-4.659999847412109
7dc8.pdb	7dc8_BA_C_FC168V.pdb	-0.7813015580177307	-2.166100025177002
7dc8.pdb	7dc8_BA_C_QC170W.pdb	-0.42521339654922485	-0.06499999761581421
7dc8.pdb	7dc8_BA_C_QC170V.pdb	-1.3926812410354614	-0.8222000002861023
6mto.pdb	6mto_HL_T_YL92I.pdb	-0.05990733206272125	0.2605000138282776
6mto.pdb	6mto_HL_T_GL93S.pdb	-0.4006016254425049	-0.22259999811649323
6mto.pdb	6mto_HL_T_GL93W.pdb	-1.2080305814743042	-0.47850000858306885
6mto.pdb	6mto_HL_T_GL94Q.pdb	-0.19434554874897003	-0.3215000033378601
6mto.pdb	6mto_HL_T_GL94I.pdb	-0.38529151678085327	-0.4388999938964844
6mto.pdb	6mto_HL_T_GL94Y.pdb	-0.2576697766780853	-0.2524000108242035
6mto.pdb	6mto_HL_T_SL95C.pdb	0.12301687896251678	-0.00019999999494757503
6mto.pdb	6mto_HL_T_SL95E.pdb	-0.16907356679439545	-0.028300000354647636
6mto.pdb	6mto_HL_T_SL95I.pdb	0.2739989161491394	-0.06449999660253525
6mto.pdb	6mto_HL_T_GL97C.pdb	-2.8761343955993652	-1.433500051498413
6mto.pdb	6mto_HL_T_GL97P.pdb	-5.05324649810791	-3.728800058364868
6mto.pdb	6mto_HL_T_TH31D.pdb	-0.20660504698753357	-0.5206999778747559
6mto.pdb	6mto_HL_T_TH31Q.pdb	-0.9392038583755493	-0.8083000183105469
6mto.pdb	6mto_HL_T_YH32C.pdb	-0.3987799882888794	0.24979999661445618
6mto.pdb	6mto_HL_T_YH32T.pdb	-0.5157563090324402	0.2743000090122223
6mto.pdb	6mto_HL_T_TH33A.pdb	-0.22247019410133362	-0.047200001776218414
6mto.pdb	6mto_HL_T_TH33D.pdb	-1.6263949871063232	-1.9559999704360962
6mto.pdb	6mto_HL_T_TH33C.pdb	0.6104762554168701	0.13429999351501465
6mto.pdb	6mto_HL_T_GH50L.pdb	-1.9733389616012573	-2.236799955368042
6mto.pdb	6mto_HL_T_IH51C.pdb	-0.24038513004779816	-0.3102000057697296
6mto.pdb	6mto_HL_T_IH51Y.pdb	-0.6373806595802307	-0.5767999887466431
6mto.pdb	6mto_HL_T_IH52C.pdb	-0.7013081908226013	-2.051100015640259
6mto.pdb	6mto_HL_T_IH52E.pdb	-0.9373302459716797	-1.4256999492645264
6mto.pdb	6mto_HL_T_IH52V.pdb	-0.7045446038246155	-0.7768999934196472
6mto.pdb	6mto_HL_T_LH54C.pdb	-0.8596814274787903	-1.3704999685287476
6mto.pdb	6mto_HL_T_LH54H.pdb	-0.89653080701828	-1.492900013923645
6mto.pdb	6mto_HL_T_LH54K.pdb	-0.8057247400283813	-0.675599992275238
6mto.pdb	6mto_HL_T_LH54P.pdb	-1.048511266708374	-1.9463000297546387
6mto.pdb	6mto_HL_T_LH55A.pdb	-0.8957867622375488	-2.68969988822937
6mto.pdb	6mto_HL_T_LH55E.pdb	-1.0624394416809082	-2.938999891281128
6mto.pdb	6mto_HL_T_LH57R.pdb	-1.3416500091552734	-1.0432000160217285
6mto.pdb	6mto_HL_T_LH57G.pdb	-0.7245986461639404	-2.4082000255584717
6mto.pdb	6mto_HL_T_LH57H.pdb	-0.9565202593803406	-1.0579999685287476
6mto.pdb	6mto_HL_T_PH58Q.pdb	-0.7770298719406128	-0.09149999916553497
6mto.pdb	6mto_HL_T_NH59L.pdb	1.031153917312622	0.4602000117301941
6mto.pdb	6mto_HL_T_NH59W.pdb	1.0466880798339844	0.3995000123977661
6mto.pdb	6mto_HL_T_NH59Y.pdb	-0.48887234926223755	-0.6784999966621399
6mto.pdb	6mto_HL_T_EH99G.pdb	0.13229836523532867	-0.5990999937057495
6mto.pdb	6mto_HL_T_GH105H.pdb	-0.287891685962677	0.050700001418590546
6mto.pdb	6mto_HL_T_GH105M.pdb	-0.030886143445968628	0.06469999998807907
6mto.pdb	6mto_HL_T_GH105V.pdb	-0.2201005071401596	-0.07479999959468842
6mto.pdb	6mto_HL_T_KH106N.pdb	-0.7081848382949829	-2.588200092315674
6mto.pdb	6mto_HL_T_KH106G.pdb	-0.21299198269844055	-2.996000051498413
6mto.pdb	6mto_HL_T_KH106V.pdb	-0.13107191026210785	-1.9043999910354614
6mto.pdb	6mto_HL_T_PH107Q.pdb	-2.9542605876922607	-2.6591999530792236
6mto.pdb	6mto_HL_T_PH107Y.pdb	-3.644707679748535	-4.81790018081665
6mto.pdb	6mto_HL_T_PH107V.pdb	-0.4572647213935852	-0.4088999927043915
6mto.pdb	6mto_HL_T_FT50C.pdb	-0.40918850898742676	-0.24310000240802765
6mto.pdb	6mto_HL_T_FT50I.pdb	-0.9849085211753845	-0.614300012588501
6mto.pdb	6mto_HL_T_FT50T.pdb	-0.5081814527511597	-0.43309998512268066
6mto.pdb	6mto_HL_T_HT65C.pdb	0.12214316427707672	-0.8145999908447266
6mto.pdb	6mto_HL_T_HT65L.pdb	0.49633657932281494	0.3425999879837036
6mto.pdb	6mto_HL_T_HT65S.pdb	-0.13246585428714752	-1.3664000034332275
6mto.pdb	6mto_HL_T_TT66K.pdb	-0.22013911604881287	-0.412200003862381
6mto.pdb	6mto_HL_T_AT90V.pdb	0.13039399683475494	0.9563000202178955
6mto.pdb	6mto_HL_T_GT91A.pdb	-0.022120654582977295	-0.9696999788284302
6mto.pdb	6mto_HL_T_GT91Q.pdb	-0.4307752847671509	0.4138000011444092
6mto.pdb	6mto_HL_T_GT91E.pdb	-0.7056146860122681	-0.2847999930381775
6mto.pdb	6mto_HL_T_GT91M.pdb	0.34103673696517944	1.7457000017166138
6mto.pdb	6mto_HL_T_GT91Y.pdb	-0.4399753510951996	-0.7343000173568726
6mto.pdb	6mto_HL_T_NT109S.pdb	-0.5638484954833984	-1.0530999898910522
6mto.pdb	6mto_HL_T_NT109W.pdb	-2.9991087913513184	-1.6647000312805176
6mto.pdb	6mto_HL_T_WT110G.pdb	-2.3455257415771484	-4.843900203704834
6mto.pdb	6mto_HL_T_FT111M.pdb	-1.0726203918457031	-0.6151000261306763
6mto.pdb	6mto_HL_T_IT113E.pdb	-1.2484893798828125	-1.9401999711990356
6mto.pdb	6mto_HL_T_TT114H.pdb	-1.8870471715927124	-1.6766999959945679
6mto.pdb	6mto_HL_T_TT114I.pdb	-0.4715312719345093	0.6309000253677368
6mto.pdb	6mto_HL_T_TT114K.pdb	-2.6521847248077393	-3.1305999755859375
6mto.pdb	6mto_HL_T_KT115F.pdb	0.48465991020202637	1.6047999858856201
6mto.pdb	6mto_HL_T_KT115W.pdb	0.08011378347873688	0.375
6mto.pdb	6mto_HL_T_WT118R.pdb	-0.7059809565544128	-0.45590001344680786
6mto.pdb	6mto_HL_T_WT118H.pdb	-1.0714635848999023	-1.6792000532150269
6mto.pdb	6mto_HL_T_KT121N.pdb	-0.3572506904602051	-0.8312000036239624
6mto.pdb	6mto_HL_T_KT121I.pdb	-0.19067394733428955	-0.6478000283241272
6mto.pdb	6mto_HL_T_LT155N.pdb	-0.29066842794418335	-0.010900000110268593
6mto.pdb	6mto_HL_T_LT155C.pdb	-0.2895003855228424	-0.0494999997317791
6mto.pdb	6mto_HL_T_LT155M.pdb	-0.19898080825805664	0.05979999899864197
6mto.pdb	6mto_HL_T_QT157E.pdb	-0.41251087188720703	0.10329999774694443
6mto.pdb	6mto_HL_T_QT157F.pdb	-0.1477385014295578	0.11659999936819077
3x3f.pdb	3x3f_HL_A_KH33F.pdb	-0.32995569705963135	-0.11659999936819077
3x3f.pdb	3x3f_HL_A_WH50I.pdb	-0.5477133393287659	-2.5571999549865723
3x3f.pdb	3x3f_HL_A_WH50L.pdb	-0.5254507660865784	-2.1649999618530273
3x3f.pdb	3x3f_HL_A_WH50M.pdb	-0.3100857734680176	-1.5805000066757202
3x3f.pdb	3x3f_HL_A_WH50S.pdb	-0.5213844776153564	-2.895400047302246
3x3f.pdb	3x3f_HL_A_WH50T.pdb	-0.5351429581642151	-2.671099901199341
3x3f.pdb	3x3f_HL_A_WH50Y.pdb	-6.695605278015137	-5.319499969482422
3x3f.pdb	3x3f_HL_A_TH58V.pdb	-0.10055281221866608	-0.012900000438094139
3x3f.pdb	3x3f_HL_A_GH59Q.pdb	-13.778264999389648	-13.477760314941406
3x3f.pdb	3x3f_HL_A_GH59L.pdb	-11.125980377197266	-11.924790382385254
3x3f.pdb	3x3f_HL_A_GH59K.pdb	-16.098556518554688	-17.63117027282715
3x3f.pdb	3x3f_HL_A_GH59W.pdb	-30.093252182006836	-26.094289779663086
3x3f.pdb	3x3f_HL_A_GH59Y.pdb	-42.38520050048828	-34.41859817504883
3x3f.pdb	3x3f_HL_A_SH102G.pdb	-0.5023567080497742	-0.09950000047683716
3x3f.pdb	3x3f_HL_A_GH103I.pdb	-0.09856269508600235	-0.10679999738931656
3x3f.pdb	3x3f_HL_A_GH103K.pdb	-0.07861016690731049	0.49540001153945923
3x3f.pdb	3x3f_HL_A_GH103M.pdb	0.18528877198696136	0.09929999709129333
3x3f.pdb	3x3f_HL_A_RH107I.pdb	-0.48590415716171265	-2.1858999729156494
3x3f.pdb	3x3f_HL_A_RH107F.pdb	-0.9209561347961426	-2.762200117111206
3x3f.pdb	3x3f_HL_A_YL32R.pdb	-1.2879937887191772	-1.2964999675750732
3x3f.pdb	3x3f_HL_A_YL32Q.pdb	-1.3609117269515991	-1.2254999876022339
3x3f.pdb	3x3f_HL_A_YL32S.pdb	-1.4132837057113647	-1.4121999740600586
3x3f.pdb	3x3f_HL_A_RL91T.pdb	-0.2343892902135849	-0.5131999850273132
3x3f.pdb	3x3f_HL_A_SL92E.pdb	-2.0098788738250732	-1.4802000522613525
3x3f.pdb	3x3f_HL_A_SL92F.pdb	-11.548187255859375	-10.096670150756836
3x3f.pdb	3x3f_HL_A_SL92W.pdb	-14.051809310913086	-10.387299537658691
3x3f.pdb	3x3f_HL_A_NL93A.pdb	-0.2293737381696701	-1.9634000062942505
3x3f.pdb	3x3f_HL_A_NL93E.pdb	-0.46573925018310547	-1.801300048828125
3x3f.pdb	3x3f_HL_A_NL93I.pdb	0.1588718146085739	-1.9385000467300415
3x3f.pdb	3x3f_HL_A_WL94A.pdb	0.044192150235176086	-2.4979000091552734
3x3f.pdb	3x3f_HL_A_WL94M.pdb	1.1105233430862427	-0.9973000288009644
3x3f.pdb	3x3f_HL_A_WL94F.pdb	0.6878777742385864	-0.4429999887943268
3x3f.pdb	3x3f_HL_A_WL94Y.pdb	0.507420003414154	-0.802299976348877
3x3f.pdb	3x3f_HL_A_LL96Y.pdb	-0.9181190729141235	-3.127000093460083
3x3f.pdb	3x3f_HL_A_LL96V.pdb	-0.23632541298866272	-0.4381999969482422
3x3f.pdb	3x3f_HL_A_IA14G.pdb	-0.24174731969833374	-1.5859999656677246
3x3f.pdb	3x3f_HL_A_IA14L.pdb	-0.023688003420829773	-0.6122999787330627
3x3f.pdb	3x3f_HL_A_EA16D.pdb	-1.895107388496399	-1.2448999881744385
3x3f.pdb	3x3f_HL_A_EA16F.pdb	0.3199763298034668	-0.2021999955177307
3x3f.pdb	3x3f_HL_A_GA18N.pdb	-3.607142448425293	-3.685499906539917
3x3f.pdb	3x3f_HL_A_GA18Q.pdb	-4.009212493896484	-3.1210999488830566
3x3f.pdb	3x3f_HL_A_GA18E.pdb	-3.8885581493377686	-4.048299789428711
3x3f.pdb	3x3f_HL_A_GA18H.pdb	-3.8452506065368652	-4.2993998527526855
3x3f.pdb	3x3f_HL_A_GA18I.pdb	-5.921998023986816	-6.162399768829346
3x3f.pdb	3x3f_HL_A_GA18L.pdb	-3.3468263149261475	-3.410099983215332
3x3f.pdb	3x3f_HL_A_GA18F.pdb	-3.4738657474517822	-3.482100009918213
3x3f.pdb	3x3f_HL_A_GA18T.pdb	-5.398103713989258	-5.47160005569458
3x3f.pdb	3x3f_HL_A_DA29Y.pdb	-1.1977463960647583	-2.4003000259399414
3x3f.pdb	3x3f_HL_A_DA36N.pdb	-0.34046313166618347	0.24979999661445618
3x3f.pdb	3x3f_HL_A_DA36C.pdb	-0.4073968231678009	-0.3463999927043915
3x3f.pdb	3x3f_HL_A_DA36H.pdb	-0.560446560382843	-0.32820001244544983
3x3f.pdb	3x3f_HL_A_DA36K.pdb	-0.6810420155525208	-1.391800045967102
3x3f.pdb	3x3f_HL_A_LA37R.pdb	-0.06458781659603119	0.23010000586509705
3x3f.pdb	3x3f_HL_A_CA40I.pdb	0.19606070220470428	0.48590001463890076
3x3f.pdb	3x3f_HL_A_CA40S.pdb	-0.14438152313232422	0.01119999960064888
7kf0.pdb	7kf0_AB_C_YA33E.pdb	-0.6526660919189453	-0.29840001463890076
7kf0.pdb	7kf0_AB_C_YA33P.pdb	-0.10915544629096985	-0.7419999837875366
7kf0.pdb	7kf0_AB_C_RA50W.pdb	-0.7054628133773804	-1.0061999559402466
7kf0.pdb	7kf0_AB_C_RA50Y.pdb	-0.0729188472032547	0.004100000020116568
7kf0.pdb	7kf0_AB_C_YA52V.pdb	0.06033341586589813	0.3529999852180481
7kf0.pdb	7kf0_AB_C_YA57I.pdb	-0.23058836162090302	0.29840001463890076
7kf0.pdb	7kf0_AB_C_YA103W.pdb	-0.12720240652561188	0.32710000872612
7kf0.pdb	7kf0_AB_C_YA103V.pdb	-0.3046680688858032	-0.31459999084472656
7kf0.pdb	7kf0_AB_C_YA104M.pdb	-0.0551079660654068	-0.6337000131607056
7kf0.pdb	7kf0_AB_C_YA104S.pdb	-0.05447860062122345	-0.011300000362098217
7kf0.pdb	7kf0_AB_C_YA105I.pdb	-1.73322331905365	-2.7235000133514404
7kf0.pdb	7kf0_AB_C_YA105S.pdb	-1.9809484481811523	-4.21560001373291
7kf0.pdb	7kf0_AB_C_YA105W.pdb	-1.051832675933838	0.1500999927520752
7kf0.pdb	7kf0_AB_C_SB32E.pdb	-0.1571352481842041	1.0687999725341797
7kf0.pdb	7kf0_AB_C_SB32G.pdb	-0.09940134733915329	-0.0494999997317791
7kf0.pdb	7kf0_AB_C_SB32L.pdb	0.05386950075626373	0.5717999935150146
7kf0.pdb	7kf0_AB_C_SB32P.pdb	0.038311317563056946	0.6496999859809875
7kf0.pdb	7kf0_AB_C_SB32W.pdb	0.15911276638507843	0.08460000157356262
7kf0.pdb	7kf0_AB_C_IB33G.pdb	-0.1756606549024582	-1.9148000478744507
7kf0.pdb	7kf0_AB_C_IB33F.pdb	-0.24314475059509277	-0.4027000069618225
7kf0.pdb	7kf0_AB_C_IB33T.pdb	-0.39309608936309814	-1.2096999883651733
7kf0.pdb	7kf0_AB_C_IB33Y.pdb	-1.0449024438858032	-0.4717999994754791
7kf0.pdb	7kf0_AB_C_SB34C.pdb	0.26748818159103394	0.21240000426769257
7kf0.pdb	7kf0_AB_C_YB36K.pdb	-0.022033974528312683	0.05609999969601631
7kf0.pdb	7kf0_AB_C_YB36M.pdb	0.17368708550930023	-0.09319999814033508
7kf0.pdb	7kf0_AB_C_YB36P.pdb	0.2526964545249939	-0.9735000133514404
7kf0.pdb	7kf0_AB_C_YB36S.pdb	-0.40002724528312683	-0.24369999766349792
7kf0.pdb	7kf0_AB_C_WB54R.pdb	-1.279123067855835	-2.849100112915039
7kf0.pdb	7kf0_AB_C_WB54D.pdb	-1.041465163230896	-2.4732000827789307
7kf0.pdb	7kf0_AB_C_WB54G.pdb	-0.54239422082901	-2.6215999126434326
7kf0.pdb	7kf0_AB_C_YB96A.pdb	-0.49914640188217163	-0.4171000123023987
7kf0.pdb	7kf0_AB_C_YB96N.pdb	-0.6716591119766235	-0.7056000232696533
7kf0.pdb	7kf0_AB_C_YB96D.pdb	-0.5565477013587952	-0.08950000256299973
7kf0.pdb	7kf0_AB_C_YB96I.pdb	-0.42019784450531006	-0.6438999772071838
7kf0.pdb	7kf0_AB_C_TB97W.pdb	0.2063835710287094	-0.29510000348091125
7kf0.pdb	7kf0_AB_C_TB98C.pdb	-0.7271965742111206	-1.8846999406814575
7kf0.pdb	7kf0_AB_C_MC69N.pdb	-1.1181514263153076	-0.820900022983551
7kf0.pdb	7kf0_AB_C_MC69Q.pdb	-1.2858495712280273	-1.6464999914169312
7kf0.pdb	7kf0_AB_C_MC69E.pdb	-1.1635921001434326	-1.6650999784469604
7kf0.pdb	7kf0_AB_C_MC69Y.pdb	-12.63183307647705	-12.969420433044434
7kf0.pdb	7kf0_AB_C_RC70T.pdb	-0.028156161308288574	-0.7110000252723694
7kf0.pdb	7kf0_AB_C_IC71N.pdb	-0.2810046076774597	0.0066999997943639755
7kf0.pdb	7kf0_AB_C_IC71F.pdb	-1.3115328550338745	-1.309499979019165
7kf0.pdb	7kf0_AB_C_IC71T.pdb	-0.4547441005706787	-0.9125999808311462
7kf0.pdb	7kf0_AB_C_IC71W.pdb	-2.471306562423706	-3.365999937057495
7kf0.pdb	7kf0_AB_C_KC72A.pdb	-0.1769936978816986	-0.02669999934732914
7kf0.pdb	7kf0_AB_C_PC73R.pdb	-0.799178421497345	-0.07490000128746033
7kf0.pdb	7kf0_AB_C_PC73K.pdb	-0.6949051022529602	-0.03150000050663948
7kf0.pdb	7kf0_AB_C_PC73M.pdb	-0.16794568300247192	1.2747999429702759
7kf0.pdb	7kf0_AB_C_HC74E.pdb	0.5463464856147766	1.7105000019073486
7kf0.pdb	7kf0_AB_C_HC74G.pdb	-0.32993024587631226	0.1256999969482422
7kf0.pdb	7kf0_AB_C_HC74F.pdb	0.9994139671325684	1.4400999546051025
7kf0.pdb	7kf0_AB_C_QC75I.pdb	0.20673848688602448	0.20669999718666077
7kf0.pdb	7kf0_AB_C_GC76F.pdb	-34.26475524902344	-27.295679092407227
7kf0.pdb	7kf0_AB_C_HC78M.pdb	1.5470296144485474	0.11949999630451202
7kf0.pdb	7kf0_AB_C_IC79R.pdb	-0.21120142936706543	-1.8086999654769897
7kf0.pdb	7kf0_AB_C_IC79D.pdb	-0.6530230045318604	-2.457900047302246
7kf0.pdb	7kf0_AB_C_GC80Q.pdb	-3.05814528465271	-2.1939001083374023
7kf0.pdb	7kf0_AB_C_GC80V.pdb	-0.08005623519420624	0.7720999717712402
7kf0.pdb	7kf0_AB_C_EC81N.pdb	-0.045343369245529175	-0.21940000355243683
7kf0.pdb	7kf0_AB_C_EC81D.pdb	-0.4461503028869629	-0.25040000677108765
7kf0.pdb	7kf0_AB_C_EC81H.pdb	-0.13441497087478638	-0.23360000550746918
7kf0.pdb	7kf0_AB_C_EC81Y.pdb	-0.044685110449790955	0.36469998955726624
6x08.pdb	6x08_K_B_RK53C.pdb	0.13007782399654388	0.3531000018119812
6x08.pdb	6x08_K_B_RK53L.pdb	0.22506417334079742	0.5867000222206116
6x08.pdb	6x08_K_B_SK54Q.pdb	-0.6611241102218628	-0.5299999713897705
6x08.pdb	6x08_K_B_SK54L.pdb	-0.08887477219104767	1.8451000452041626
6x08.pdb	6x08_K_B_SK54V.pdb	0.14827166497707367	0.16979999840259552
6x08.pdb	6x08_K_B_GK56A.pdb	-0.19070763885974884	0.6851000189781189
6x08.pdb	6x08_K_B_GK56H.pdb	-1.0707852840423584	-0.90420001745224
6x08.pdb	6x08_K_B_NK74L.pdb	9.990168571472168	11.779529571533203
6x08.pdb	6x08_K_B_NK74M.pdb	10.15140438079834	10.899100303649902
6x08.pdb	6x08_K_B_NK74P.pdb	6.5337748527526855	8.421699523925781
6x08.pdb	6x08_K_B_AK75Q.pdb	-0.07736040651798248	0.2685999870300293
6x08.pdb	6x08_K_B_EK76Q.pdb	0.382015585899353	10.659079551696777
6x08.pdb	6x08_K_B_EK76F.pdb	0.5437857508659363	4.03879976272583
6x08.pdb	6x08_K_B_DB268S.pdb	2.1799190044403076	8.215100288391113
6x08.pdb	6x08_K_B_DB268T.pdb	2.1861422061920166	9.502099990844727
6x08.pdb	6x08_K_B_DB268W.pdb	-1.8901194334030151	5.837100028991699
6x08.pdb	6x08_K_B_DB272W.pdb	-1.451897144317627	2.428299903869629
6x08.pdb	6x08_K_B_DB272V.pdb	7.021989345550537	9.83174991607666
6x08.pdb	6x08_K_B_RB282T.pdb	-0.5943042635917664	0.5252000093460083
6x08.pdb	6x08_K_B_RB282V.pdb	0.2574988007545471	0.40959998965263367
6x08.pdb	6x08_K_B_KB283N.pdb	2.1508944034576416	8.858400344848633
6x08.pdb	6x08_K_B_KB283D.pdb	1.698598861694336	6.705599784851074
6x08.pdb	6x08_K_B_QB286V.pdb	0.562618613243103	-1.1018999814987183
6x08.pdb	6x08_K_B_YB287L.pdb	8.447835922241211	9.568599700927734
6x08.pdb	6x08_K_B_YB287M.pdb	8.569060325622559	9.004199981689453
6x08.pdb	6x08_K_B_YB287P.pdb	8.898098945617676	10.169480323791504
6x08.pdb	6x08_K_B_YB287T.pdb	8.427586555480957	9.375
6x08.pdb	6x08_K_B_MB315A.pdb	-0.23172304034233093	-0.03849999979138374
6x08.pdb	6x08_K_B_EB318C.pdb	0.006818905472755432	-0.22830000519752502
6x08.pdb	6x08_K_B_EB318Q.pdb	0.013511747121810913	-0.5170000195503235
6okm.pdb	6okm_HL_R_NH30R.pdb	0.16006915271282196	0.28600001335144043
6okm.pdb	6okm_HL_R_NH30L.pdb	0.772901177406311	1.0269999504089355
6okm.pdb	6okm_HL_R_YH31H.pdb	-0.22231286764144897	-0.9358000159263611
6okm.pdb	6okm_HL_R_LH32G.pdb	-1.0458309650421143	-2.0034000873565674
6okm.pdb	6okm_HL_R_LH32M.pdb	-0.33538368344306946	0.2897000014781952
6okm.pdb	6okm_HL_R_LH32F.pdb	0.3695274591445923	1.3717999458312988
6okm.pdb	6okm_HL_R_NH51I.pdb	0.6443353891372681	0.5938000082969666
6okm.pdb	6okm_HL_R_NH51M.pdb	0.6140060424804688	1.6816999912261963
6okm.pdb	6okm_HL_R_NH51F.pdb	-2.161125898361206	-1.4256999492645264
6okm.pdb	6okm_HL_R_DH56G.pdb	0.041812047362327576	-0.21979999542236328
6okm.pdb	6okm_HL_R_DH56P.pdb	0.1019941121339798	-0.16259999573230743
6okm.pdb	6okm_HL_R_YH58R.pdb	-0.7177443504333496	-0.7390999794006348
6okm.pdb	6okm_HL_R_YH58F.pdb	-0.6273369193077087	-0.42879998683929443
6okm.pdb	6okm_HL_R_YH58P.pdb	-0.9327899813652039	-1.1708999872207642
6okm.pdb	6okm_HL_R_RH97D.pdb	-0.26181694865226746	0.8967999815940857
6okm.pdb	6okm_HL_R_RH97G.pdb	0.009696483612060547	0.557699978351593
6okm.pdb	6okm_HL_R_RH97Y.pdb	-0.3196932375431061	0.3212999999523163
6okm.pdb	6okm_HL_R_DH98Q.pdb	-1.3199306726455688	-1.9012000560760498
6okm.pdb	6okm_HL_R_DH98L.pdb	-1.5080043077468872	-1.3495999574661255
6okm.pdb	6okm_HL_R_DH98S.pdb	-1.6613808870315552	-2.387700080871582
6okm.pdb	6okm_HL_R_DH98W.pdb	-8.881745338439941	-6.997200012207031
6okm.pdb	6okm_HL_R_RH99N.pdb	-0.8514237403869629	-2.255199909210205
6okm.pdb	6okm_HL_R_RH99Q.pdb	-0.11975628137588501	-1.6252000331878662
6okm.pdb	6okm_HL_R_RH99S.pdb	-0.8202626705169678	-2.9990999698638916
6okm.pdb	6okm_HL_R_YL32Q.pdb	-1.2009787559509277	-1.280900001525879
6okm.pdb	6okm_HL_R_YL32S.pdb	-0.9586677551269531	-1.6908999681472778
6okm.pdb	6okm_HL_R_VL34M.pdb	-0.29123181104660034	-0.155799999833107
6okm.pdb	6okm_HL_R_NL53G.pdb	-0.06578946113586426	0.2639999985694885
6okm.pdb	6okm_HL_R_NL53I.pdb	-0.08275733888149261	-0.20239999890327454
6okm.pdb	6okm_HL_R_NL53T.pdb	-0.11134569346904755	0.26750001311302185
6okm.pdb	6okm_HL_R_EL55A.pdb	0.31188273429870605	-0.8600999712944031
6okm.pdb	6okm_HL_R_SL56A.pdb	0.01218828558921814	0.34200000762939453
6okm.pdb	6okm_HL_R_SL56D.pdb	-0.18563570082187653	0.9409999847412109
6okm.pdb	6okm_HL_R_SL56H.pdb	0.00948198139667511	0.32190001010894775
6okm.pdb	6okm_HL_R_SL56M.pdb	0.6987905502319336	1.7482999563217163
6okm.pdb	6okm_HL_R_VL58S.pdb	-0.22547602653503418	-0.04639999940991402
6okm.pdb	6okm_HL_R_YL91D.pdb	-0.9850479960441589	-1.8961000442504883
6okm.pdb	6okm_HL_R_YL91W.pdb	0.2535911202430725	0.8069000244140625
6okm.pdb	6okm_HL_R_AL92H.pdb	-0.2350827157497406	-0.02879999950528145
6okm.pdb	6okm_HL_R_AL92T.pdb	-0.38316166400909424	-0.28519999980926514
6okm.pdb	6okm_HL_R_QL93W.pdb	0.9068784713745117	1.370300054550171
6okm.pdb	6okm_HL_R_FL94P.pdb	-0.8285555839538574	-0.9947999715805054
6okm.pdb	6okm_HL_R_YL96D.pdb	-0.46452367305755615	0.10209999978542328
6okm.pdb	6okm_HL_R_RR36T.pdb	-0.2829854488372803	-0.7214000225067139
6okm.pdb	6okm_HL_R_RR36W.pdb	-0.41150692105293274	-0.7116000056266785
6okm.pdb	6okm_HL_R_GR39R.pdb	-8.846117973327637	-6.9085001945495605
6okm.pdb	6okm_HL_R_GR39W.pdb	-8.215805053710938	-9.8996000289917
6okm.pdb	6okm_HL_R_PR40H.pdb	-13.029805183410645	-9.649200439453125
6okm.pdb	6okm_HL_R_PR40T.pdb	-1.620977759361267	-2.3482000827789307
6okm.pdb	6okm_HL_R_GR41T.pdb	-2.2994635105133057	-2.84660005569458
6okm.pdb	6okm_HL_R_PR54N.pdb	-1.3026118278503418	-2.7797000408172607
6okm.pdb	6okm_HL_R_PR54H.pdb	-14.36058521270752	-12.54578971862793
6okm.pdb	6okm_HL_R_PR54W.pdb	-10.982014656066895	-6.5106000900268555
6okm.pdb	6okm_HL_R_WR57Q.pdb	-2.315730333328247	-3.1846001148223877
6okm.pdb	6okm_HL_R_WR57H.pdb	-2.4190196990966797	-3.5994999408721924
6okm.pdb	6okm_HL_R_CR58S.pdb	-0.16211473941802979	-0.4787999987602234
6okm.pdb	6okm_HL_R_CR58T.pdb	-0.03090868890285492	-0.5453000068664551
6okm.pdb	6okm_HL_R_NR59E.pdb	0.876848578453064	0.7738999724388123
6okm.pdb	6okm_HL_R_LR60C.pdb	-0.24453505873680115	-0.09459999948740005
6okm.pdb	6okm_HL_R_LR60E.pdb	0.2636798024177551	0.6162999868392944
6okm.pdb	6okm_HL_R_LR60I.pdb	-0.20586813986301422	-0.39089998602867126
6okm.pdb	6okm_HL_R_RR61S.pdb	-1.4663910865783691	-0.7282000184059143
6okm.pdb	6okm_HL_R_RR61W.pdb	-0.4829319715499878	0.2766000032424927
6okm.pdb	6okm_HL_R_ER65N.pdb	-0.03516145050525665	-0.5105999708175659
6okm.pdb	6okm_HL_R_ER65G.pdb	-0.03399732708930969	-0.7016000151634216
6okm.pdb	6okm_HL_R_RR66A.pdb	-1.9654537439346313	-3.6967999935150146
6okm.pdb	6okm_HL_R_RR66F.pdb	-2.4389889240264893	-2.1693999767303467
6okm.pdb	6okm_HL_R_RR66S.pdb	-1.8072322607040405	-3.908600091934204
6okm.pdb	6okm_HL_R_RR66Y.pdb	-2.535313367843628	-4.196599960327148
6okm.pdb	6okm_HL_R_QR68R.pdb	-0.2144542634487152	-0.1348000019788742
2r56.pdb	2r56_IM_B_SM30A.pdb	0.053476497530937195	0.3990199863910675
2r56.pdb	2r56_IM_B_SM30Q.pdb	-0.027664273977279663	1.26596999168396
2r56.pdb	2r56_IM_B_SM31E.pdb	-0.7111318111419678	0.4987100064754486
2r56.pdb	2r56_IM_B_RM32W.pdb	-4.714035987854004	-4.080019950866699
2r56.pdb	2r56_IM_B_AM50G.pdb	-0.3464817404747009	0.07610999792814255
2r56.pdb	2r56_IM_B_AM50H.pdb	-2.4513895511627197	-3.1439599990844727
2r56.pdb	2r56_IM_B_AM51N.pdb	-0.17436586320400238	0.8463799953460693
2r56.pdb	2r56_IM_B_AM51M.pdb	0.12017987668514252	0.4728100001811981
2r56.pdb	2r56_IM_B_AM51F.pdb	-2.2957749366760254	-1.680799961090088
2r56.pdb	2r56_IM_B_AM51P.pdb	-0.49824708700180054	-0.6802099943161011
2r56.pdb	2r56_IM_B_SM52G.pdb	-0.5089607834815979	0.6542400121688843
2r56.pdb	2r56_IM_B_SM52W.pdb	-1.613282322883606	-0.4166400134563446
2r56.pdb	2r56_IM_B_YM91R.pdb	-1.8276835680007935	0.6329600214958191
2r56.pdb	2r56_IM_B_YM91D.pdb	-0.26687076687812805	0.9532099962234497
2r56.pdb	2r56_IM_B_YM91M.pdb	-0.09112699329853058	0.8981500267982483
2r56.pdb	2r56_IM_B_HM92Q.pdb	-0.2384244203567505	1.2614500522613525
2r56.pdb	2r56_IM_B_HM92P.pdb	-0.21985866129398346	0.029190000146627426
2r56.pdb	2r56_IM_B_HM92V.pdb	-0.22163480520248413	-0.0037400000728666782
2r56.pdb	2r56_IM_B_RI30E.pdb	-0.3742418587207794	-0.7584900259971619
2r56.pdb	2r56_IM_B_RI30L.pdb	0.07615269720554352	-0.599810004234314
2r56.pdb	2r56_IM_B_RI30K.pdb	-0.24207690358161926	-0.4385800063610077
2r56.pdb	2r56_IM_B_HI31K.pdb	-0.02461273968219757	0.1981000006198883
2r56.pdb	2r56_IM_B_HI31P.pdb	-0.3831595778465271	-0.2411399930715561
2r56.pdb	2r56_IM_B_HI31T.pdb	-0.11110207438468933	-0.013009999878704548
2r56.pdb	2r56_IM_B_SI52N.pdb	-0.678744375705719	0.8936899900436401
2r56.pdb	2r56_IM_B_SI52P.pdb	-0.6323609352111816	-0.3243100047111511
2r56.pdb	2r56_IM_B_SI52V.pdb	-0.13463839888572693	0.19697999954223633
2r56.pdb	2r56_IM_B_GI53K.pdb	-2.14298939704895	-1.5235199928283691
2r56.pdb	2r56_IM_B_GI53M.pdb	-2.1464993953704834	-4.333630084991455
2r56.pdb	2r56_IM_B_SI54Q.pdb	-0.48829472064971924	0.04816000163555145
2r56.pdb	2r56_IM_B_SI54L.pdb	0.15412349998950958	0.9760400056838989
2r56.pdb	2r56_IM_B_TI56E.pdb	-0.3546910881996155	-0.13155999779701233
2r56.pdb	2r56_IM_B_TI56G.pdb	-0.2558586597442627	0.017720000818371773
2r56.pdb	2r56_IM_B_KI100L.pdb	0.1954788714647293	-0.42333999276161194
2r56.pdb	2r56_IM_B_RI101E.pdb	-0.4731965661048889	-3.990299940109253
2r56.pdb	2r56_IM_B_RI101W.pdb	0.6179796457290649	-1.5311599969863892
2r56.pdb	2r56_IM_B_VI102A.pdb	-0.7897248864173889	-2.1042699813842773
2r56.pdb	2r56_IM_B_GI103C.pdb	-2.783818244934082	-4.394979953765869
2r56.pdb	2r56_IM_B_GI103L.pdb	-5.691163063049316	-7.246685028076172
2r56.pdb	2r56_IM_B_GI103K.pdb	-4.115315914154053	-6.202859878540039
2r56.pdb	2r56_IM_B_GI103F.pdb	-4.050175666809082	-2.3471200466156006
2r56.pdb	2r56_IM_B_GI103P.pdb	-3.2681493759155273	-3.4291000366210938
2r56.pdb	2r56_IM_B_TI105R.pdb	-0.1578703224658966	3.847870111465454
2r56.pdb	2r56_IM_B_TI105I.pdb	-0.3796702027320862	-0.906279981136322
2r56.pdb	2r56_IM_B_TB15N.pdb	0.2445174902677536	0.09925000369548798
2r56.pdb	2r56_IM_B_TB15G.pdb	-0.14620482921600342	-1.159409999847412
2r56.pdb	2r56_IM_B_TB15K.pdb	0.16757865250110626	-0.7410600185394287
2r56.pdb	2r56_IM_B_WB16D.pdb	-0.2554149031639099	1.1370400190353394
2r56.pdb	2r56_IM_B_WB16H.pdb	-0.1724034696817398	0.01761999912559986
2r56.pdb	2r56_IM_B_WB16S.pdb	-0.051121994853019714	0.0524200014770031
2r56.pdb	2r56_IM_B_WB16Y.pdb	-0.24872839450836182	0.05868000164628029
2r56.pdb	2r56_IM_B_YB17N.pdb	-1.24555504322052	-1.8619999885559082
2r56.pdb	2r56_IM_B_YB17C.pdb	-1.175065040588379	-1.8315099477767944
2r56.pdb	2r56_IM_B_VB40I.pdb	-0.34615516662597656	-0.03400000184774399
2r56.pdb	2r56_IM_B_EB41Y.pdb	-0.5002181529998779	-2.1376800537109375
2r56.pdb	2r56_IM_B_EB42R.pdb	0.1234019547700882	-1.248170018196106
2r56.pdb	2r56_IM_B_EB42Y.pdb	0.07469333708286285	0.3378700017929077
2r56.pdb	2r56_IM_B_QB56E.pdb	0.14312179386615753	1.9583300352096558
2r56.pdb	2r56_IM_B_QB56G.pdb	-0.6997020244598389	0.8492599725723267
2r56.pdb	2r56_IM_B_QB56F.pdb	-1.4431734085083008	-0.7735400199890137
2r56.pdb	2r56_IM_B_QB56S.pdb	-0.8924523591995239	0.2998400032520294
2r56.pdb	2r56_IM_B_EB62D.pdb	-0.7509791851043701	-0.5259699821472168
2r56.pdb	2r56_IM_B_EB62G.pdb	-0.514790415763855	0.9400500059127808
2r56.pdb	2r56_IM_B_CB63E.pdb	-0.9443470239639282	3.2571699619293213
2r56.pdb	2r56_IM_B_CB63I.pdb	-0.08751384913921356	1.4618899822235107
2r56.pdb	2r56_IM_B_AB64D.pdb	-0.20314478874206543	3.2185699939727783
2r56.pdb	2r56_IM_B_AB64I.pdb	-0.34290000796318054	0.36403998732566833
2r56.pdb	2r56_IM_B_QB65E.pdb	-0.29660412669181824	3.116770029067993
2r56.pdb	2r56_IM_B_KB67N.pdb	-0.2620527744293213	0.483489990234375
2r56.pdb	2r56_IM_B_KB67Y.pdb	-0.3769030272960663	0.4228299856185913
2r56.pdb	2r56_IM_B_TB122G.pdb	-0.05387246608734131	0.09485000371932983
2r56.pdb	2r56_IM_B_TB122S.pdb	-0.2805110216140747	-0.15522000193595886
2r56.pdb	2r56_IM_B_PB123E.pdb	-0.9575917720794678	-1.5761200189590454
2r56.pdb	2r56_IM_B_PB123M.pdb	0.00624886155128479	-0.38308000564575195
2r56.pdb	2r56_IM_B_PB123S.pdb	0.5045325756072998	-1.6615300178527832
2r56.pdb	2r56_IM_B_TB151A.pdb	-0.05123691260814667	-0.22092999517917633
2r56.pdb	2r56_IM_B_TB151Y.pdb	0.48713040351867676	0.5547900199890137
2r56.pdb	2r56_IM_B_LB153A.pdb	-0.1448972523212433	-0.14403000473976135
2r56.pdb	2r56_IM_B_EB154Q.pdb	-1.2380101680755615	-2.449709892272949
2r56.pdb	2r56_IM_B_EB154M.pdb	-0.9018427729606628	0.5116599798202515
2r56.pdb	2r56_IM_B_QB156H.pdb	-0.8327126502990723	2.4593698978424072
2r56.pdb	2r56_IM_B_QB156T.pdb	-0.029308155179023743	3.122770071029663
7bej.pdb	7bej_HL_E_VH2G.pdb	-0.16730937361717224	-0.4052000045776367
7bej.pdb	7bej_HL_E_VH2I.pdb	-0.026983752846717834	0.009399999864399433
7bej.pdb	7bej_HL_E_VH2F.pdb	-0.16547033190727234	-0.16130000352859497
7bej.pdb	7bej_HL_E_GH26Q.pdb	-0.27699390053749084	-9.999999747378752e-05
7bej.pdb	7bej_HL_E_GH26P.pdb	-0.8939935564994812	-0.121799997985363
7bej.pdb	7bej_HL_E_GH26S.pdb	-0.4753109812736511	-0.32190001010894775
7bej.pdb	7bej_HL_E_VH27A.pdb	-0.3865703344345093	-0.5508000254631042
7bej.pdb	7bej_HL_E_VH27E.pdb	0.13513220846652985	0.08529999852180481
7bej.pdb	7bej_HL_E_VH27I.pdb	-0.38847556710243225	-0.2793999910354614
7bej.pdb	7bej_HL_E_TH28I.pdb	-0.06289912760257721	0.9086999893188477
7bej.pdb	7bej_HL_E_TH28P.pdb	-3.038060426712036	-2.65910005569458
7bej.pdb	7bej_HL_E_SH31W.pdb	-3.2382733821868896	-1.632200002670288
7bej.pdb	7bej_HL_E_NH32H.pdb	-5.719593524932861	-6.111959934234619
7bej.pdb	7bej_HL_E_YH33N.pdb	-1.565503478050232	-2.6124000549316406
7bej.pdb	7bej_HL_E_YH33Q.pdb	-1.4772732257843018	-2.7399001121520996
7bej.pdb	7bej_HL_E_YH33H.pdb	-1.4254579544067383	-2.177999973297119
7bej.pdb	7bej_HL_E_YH33V.pdb	-1.3574219942092896	-2.3626999855041504
7bej.pdb	7bej_HL_E_YH52N.pdb	0.08780841529369354	0.1843000054359436
7bej.pdb	7bej_HL_E_PH53R.pdb	-5.138008117675781	-4.641499996185303
7bej.pdb	7bej_HL_E_PH53T.pdb	-0.7500885725021362	0.4489000141620636
7bej.pdb	7bej_HL_E_GH54K.pdb	-3.6367838382720947	-3.080399990081787
7bej.pdb	7bej_HL_E_GH54P.pdb	-11.275496482849121	-11.537220001220703
7bej.pdb	7bej_HL_E_SH56H.pdb	-6.993898391723633	-6.682040214538574
7bej.pdb	7bej_HL_E_FH58L.pdb	-0.6621171236038208	-0.5677000284194946
7bej.pdb	7bej_HL_E_LH99R.pdb	-0.4573943614959717	0.05550000071525574
7bej.pdb	7bej_HL_E_LH99N.pdb	-0.17107895016670227	-0.5404999852180481
7bej.pdb	7bej_HL_E_LH99M.pdb	0.6142292618751526	0.7210999727249146
7bej.pdb	7bej_HL_E_LH99P.pdb	-0.13962717354297638	-0.6754000186920166
7bej.pdb	7bej_HL_E_LH99T.pdb	-0.29194679856300354	-0.16519999504089355
7bej.pdb	7bej_HL_E_GH100M.pdb	-2.3819797039031982	-2.393899917602539
7bej.pdb	7bej_HL_E_GH100S.pdb	-2.697554588317871	-2.6791000366210938
7bej.pdb	7bej_HL_E_IL2Q.pdb	-0.3857092261314392	-0.7598999738693237
7bej.pdb	7bej_HL_E_IL2G.pdb	-0.4487364888191223	-0.7196000218391418
7bej.pdb	7bej_HL_E_IL2M.pdb	0.22483070194721222	0.17560000717639923
7bej.pdb	7bej_HL_E_GL28P.pdb	-2.7876315116882324	-1.9124000072479248
7bej.pdb	7bej_HL_E_GL28S.pdb	-2.555481433868408	-2.7534000873565674
7bej.pdb	7bej_HL_E_IL29L.pdb	-0.2612154185771942	0.7045999765396118
7bej.pdb	7bej_HL_E_SL30M.pdb	-0.09296809136867523	0.08470000326633453
7bej.pdb	7bej_HL_E_YL32Q.pdb	-0.028153657913208008	0.4571000039577484
7bej.pdb	7bej_HL_E_QL90A.pdb	-0.42253780364990234	-1.2628999948501587
7bej.pdb	7bej_HL_E_QL90D.pdb	-0.6520785093307495	-0.14579999446868896
7bej.pdb	7bej_HL_E_QL90M.pdb	-0.4096246361732483	-1.4534000158309937
7bej.pdb	7bej_HL_E_LL91C.pdb	-0.18023714423179626	-0.048900000751018524
7bej.pdb	7bej_HL_E_LL91Q.pdb	-0.34362757205963135	-0.08100000023841858
7bej.pdb	7bej_HL_E_LL91I.pdb	-0.5669782161712646	0.35659998655319214
7bej.pdb	7bej_HL_E_LL91F.pdb	-0.5717718005180359	0.035599999129772186
7bej.pdb	7bej_HL_E_LL91P.pdb	-0.4483669400215149	-0.13279999792575836
7bej.pdb	7bej_HL_E_NL92C.pdb	-0.1189466118812561	1.4227999448776245
7bej.pdb	7bej_HL_E_YL94W.pdb	-1.6242314577102661	-1.9639999866485596
7bej.pdb	7bej_HL_E_RE71C.pdb	-0.7279537320137024	-1.5298999547958374
7bej.pdb	7bej_HL_E_RE71Q.pdb	-0.8644206523895264	-1.6009999513626099
7bej.pdb	7bej_HL_E_DE73L.pdb	0.39255642890930176	-0.4603999853134155
7bej.pdb	7bej_HL_E_DE73Y.pdb	0.4028611183166504	0.4140999913215637
7bej.pdb	7bej_HL_E_EE74A.pdb	0.16147463023662567	-0.26589998602867126
7bej.pdb	7bej_HL_E_EE74V.pdb	0.057658687233924866	-0.18459999561309814
7bej.pdb	7bej_HL_E_GE84N.pdb	-0.31276363134384155	-1.3330999612808228
7bej.pdb	7bej_HL_E_GE84I.pdb	-0.12132502347230911	-0.023399999365210533
7bej.pdb	7bej_HL_E_GE84P.pdb	-1.4461960792541504	-2.4231998920440674
7bej.pdb	7bej_HL_E_GE84S.pdb	-0.34496474266052246	-1.6424000263214111
7bej.pdb	7bej_HL_E_GE84T.pdb	-0.4527016282081604	-2.205199956893921
7bej.pdb	7bej_HL_E_KE85Q.pdb	-0.5846892595291138	0.07169999927282333
7bej.pdb	7bej_HL_E_KE85M.pdb	0.03265558183193207	0.8734999895095825
7bej.pdb	7bej_HL_E_DE88H.pdb	-0.44347986578941345	-1.4581999778747559
7bej.pdb	7bej_HL_E_YE89M.pdb	-0.6483592987060547	0.11069999635219574
7bej.pdb	7bej_HL_E_YE89W.pdb	-2.199319362640381	-1.799399971961975
7bej.pdb	7bej_HL_E_YE121M.pdb	-0.1604708433151245	0.1842000037431717
7bej.pdb	7bej_HL_E_LE123M.pdb	0.22461624443531036	-0.2825999855995178
7bej.pdb	7bej_HL_E_FE124T.pdb	-0.483601450920105	-0.9550999999046326
7bej.pdb	7bej_HL_E_FE124W.pdb	-1.398821234703064	0.026599999517202377
7bej.pdb	7bej_HL_E_FE124Y.pdb	0.050974830985069275	0.5996999740600586
7bej.pdb	7bej_HL_E_RE125A.pdb	-0.04140518605709076	0.24390000104904175
7bej.pdb	7bej_HL_E_RE125H.pdb	-0.10001455992460251	0.6294000148773193
7bej.pdb	7bej_HL_E_RE125T.pdb	-0.09631006419658661	0.23409999907016754
7bej.pdb	7bej_HL_E_YE141I.pdb	-0.5802155137062073	-0.7748000025749207
7bej.pdb	7bej_HL_E_YE141P.pdb	-0.5738813877105713	-0.32350000739097595
7bej.pdb	7bej_HL_E_QE142D.pdb	-0.4959847927093506	-0.5313000082969666
7bej.pdb	7bej_HL_E_QE142F.pdb	-0.06778421998023987	-0.4797999858856201
7bej.pdb	7bej_HL_E_QE142T.pdb	-0.5427984595298767	-0.7010999917984009
7bej.pdb	7bej_HL_E_QE142Y.pdb	-0.21862070262432098	-0.41040000319480896
7bej.pdb	7bej_HL_E_QE142V.pdb	-0.38395193219184875	-0.4066999852657318
7bej.pdb	7bej_HL_E_AE143C.pdb	-0.25516432523727417	-0.8363000154495239
7bej.pdb	7bej_HL_E_AE143L.pdb	0.02460646629333496	-0.858299970626831
7bej.pdb	7bej_HL_E_AE143P.pdb	-0.598888635635376	-0.22110000252723694
7bej.pdb	7bej_HL_E_SE145Q.pdb	0.019957304000854492	0.2678000032901764
7bej.pdb	7bej_HL_E_SE145G.pdb	-0.10412736982107162	0.15449999272823334
7bej.pdb	7bej_HL_E_FE154N.pdb	-1.019820213317871	-0.25529998540878296
7bej.pdb	7bej_HL_E_FE154C.pdb	-0.7702685594558716	-0.24310000240802765
7bej.pdb	7bej_HL_E_FE154I.pdb	-0.9898121356964111	-0.07599999755620956
7bej.pdb	7bej_HL_E_FE154L.pdb	-0.8137723803520203	0.004100000020116568
7bej.pdb	7bej_HL_E_FE154Y.pdb	-0.12169063091278076	1.3188999891281128
7bej.pdb	7bej_HL_E_NE155L.pdb	-0.6708472371101379	-0.508899986743927
7bej.pdb	7bej_HL_E_NE155M.pdb	-0.8971953988075256	-0.9908999800682068
7bej.pdb	7bej_HL_E_YE163C.pdb	0.08011873066425323	-0.0034000000450760126
7bej.pdb	7bej_HL_E_YE163Q.pdb	-0.13088080286979675	-0.034299999475479126
7bej.pdb	7bej_HL_E_YE163G.pdb	0.14661113917827606	0.1281999945640564
7bej.pdb	7bej_HL_E_YE163H.pdb	0.09184135496616364	-0.04639999940991402
7bej.pdb	7bej_HL_E_GE164S.pdb	-0.41317832469940186	-0.2535000145435333
7bej.pdb	7bej_HL_E_QE166T.pdb	-0.6094685792922974	-0.2833999991416931
7bej.pdb	7bej_HL_E_TE168A.pdb	-0.07278850674629211	0.051899999380111694
7bej.pdb	7bej_HL_E_TE168E.pdb	-0.28657257556915283	0.023600000888109207
7bej.pdb	7bej_HL_E_NE169A.pdb	-0.04864862561225891	0.2021999955177307
7bej.pdb	7bej_HL_E_NE169I.pdb	-0.09046095609664917	0.1216999962925911
7bej.pdb	7bej_HL_E_NE169L.pdb	0.08775211870670319	0.9108999967575073
7bej.pdb	7bej_HL_E_GE170A.pdb	-0.0518985241651535	0.48159998655319214
7bej.pdb	7bej_HL_E_GE170L.pdb	1.0091291666030884	1.3997000455856323
7bej.pdb	7bej_HL_E_GE170S.pdb	-0.21229246258735657	-0.48890000581741333
7bej.pdb	7bej_HL_E_YE173N.pdb	-1.8702808618545532	-1.0650999546051025
7bej.pdb	7bej_HL_E_YE173C.pdb	-1.8038349151611328	-1.1401000022888184
7dcx.pdb	7dcx_BG_D_GB54I.pdb	-0.09329599142074585	0.24792799353599548
7dcx.pdb	7dcx_BG_D_SB55K.pdb	1.360667109489441	2.3320329189300537
7dcx.pdb	7dcx_BG_D_SB55F.pdb	1.6482142210006714	1.0640699863433838
7dcx.pdb	7dcx_BG_D_SB55W.pdb	0.8211476802825928	0.5522860288619995
7dcx.pdb	7dcx_BG_D_SB55V.pdb	0.3184736967086792	0.5443400144577026
7dcx.pdb	7dcx_BG_D_TB56N.pdb	-0.3856188654899597	-0.41239699721336365
7dcx.pdb	7dcx_BG_D_TB56I.pdb	-0.2596249580383301	-0.06393299996852875
7dcx.pdb	7dcx_BG_D_TB56V.pdb	-0.08102105557918549	0.054513998329639435
7dcx.pdb	7dcx_BG_D_PB60M.pdb	0.22791092097759247	0.27518999576568604
7dcx.pdb	7dcx_BG_D_KB63A.pdb	-0.25833114981651306	-0.0007660000119358301
7dcx.pdb	7dcx_BG_D_KB63D.pdb	-0.482158899307251	-0.04797700047492981
7dcx.pdb	7dcx_BG_D_SB64R.pdb	-0.3116961717605591	0.47330009937286377
7dcx.pdb	7dcx_BG_D_SB64D.pdb	0.49431031942367554	1.4320130348205566
7dcx.pdb	7dcx_BG_D_SB64F.pdb	-0.08083009719848633	0.05183599889278412
7dcx.pdb	7dcx_BG_D_IG2G.pdb	-0.7109475135803223	-2.1071269512176514
7dcx.pdb	7dcx_BG_D_MG4N.pdb	-0.4825326204299927	-0.4594680070877075
7dcx.pdb	7dcx_BG_D_MG4D.pdb	-0.5412730574607849	-0.45201799273490906
7dcx.pdb	7dcx_BG_D_MG4H.pdb	-0.617065966129303	-0.9700869917869568
7dcx.pdb	7dcx_BG_D_MG4I.pdb	-0.4538884162902832	-0.3125709891319275
7dcx.pdb	7dcx_BG_D_MG4F.pdb	-0.3882948160171509	-0.3689279854297638
7dcx.pdb	7dcx_BG_D_AG25R.pdb	0.3629370927810669	-0.21180899441242218
7dcx.pdb	7dcx_BG_D_AG25K.pdb	-0.38115665316581726	0.2554289996623993
7dcx.pdb	7dcx_BG_D_AG25T.pdb	0.04988260567188263	0.8868309855461121
7dcx.pdb	7dcx_BG_D_SG26Q.pdb	0.027980104088783264	0.8188419938087463
7dcx.pdb	7dcx_BG_D_SG26M.pdb	0.3890092968940735	1.5962430238723755
7dcx.pdb	7dcx_BG_D_SG26P.pdb	0.7387826442718506	0.9175900220870972
7dcx.pdb	7dcx_BG_D_SG26T.pdb	-0.2952430844306946	-0.18691900372505188
7dcx.pdb	7dcx_BG_D_QG27N.pdb	-0.2612113058567047	-2.3229970932006836
7dcx.pdb	7dcx_BG_D_QG27K.pdb	-0.5398313999176025	-1.9166669845581055
7dcx.pdb	7dcx_BG_D_DG28W.pdb	-0.45481690764427185	-0.8362669944763184
7dcx.pdb	7dcx_BG_D_VG29D.pdb	-0.5608307123184204	-1.174726963043213
7dcx.pdb	7dcx_BG_D_VG29F.pdb	-4.231488227844238	-3.342067003250122
7dcx.pdb	7dcx_BG_D_GG30A.pdb	-5.659400939941406	-4.546967029571533
7dcx.pdb	7dcx_BG_D_NG31V.pdb	0.19818289577960968	-0.4834100008010864
7dcx.pdb	7dcx_BG_D_GG68E.pdb	-0.4483744502067566	0.24683499336242676
7dcx.pdb	7dcx_BG_D_GG68M.pdb	0.7312289476394653	0.9573860168457031
7dcx.pdb	7dcx_BG_D_GG68F.pdb	1.0931938886642456	0.9666320085525513
7dcx.pdb	7dcx_BG_D_GG68V.pdb	-0.06099317967891693	0.1365479975938797
7dcx.pdb	7dcx_BG_D_TG69H.pdb	-0.29733121395111084	0.7698140144348145
7dcx.pdb	7dcx_BG_D_FG71M.pdb	-0.10544506460428238	0.0662359967827797
7dcx.pdb	7dcx_BG_D_FG71Y.pdb	-0.3376583456993103	0.18731999397277832
7dcx.pdb	7dcx_BG_D_QG89H.pdb	-0.531639575958252	-0.12455300241708755
7dcx.pdb	7dcx_BG_D_QG90M.pdb	0.08224357664585114	-1.0349470376968384
7dcx.pdb	7dcx_BG_D_QG90F.pdb	-2.3234710693359375	-2.482966899871826
7dcx.pdb	7dcx_BG_D_NG92D.pdb	-0.41313713788986206	-1.9901570081710815
7dcx.pdb	7dcx_BG_D_NG92T.pdb	-0.463405966758728	-0.7167069911956787
7dcx.pdb	7dcx_BG_D_RG93A.pdb	0.16771818697452545	0.3409785032272339
7dcx.pdb	7dcx_BG_D_RG93K.pdb	0.03893251717090607	0.8845549821853638
7dcx.pdb	7dcx_BG_D_YG94H.pdb	0.10345758497714996	-0.020560000091791153
7dcx.pdb	7dcx_BG_D_YG94M.pdb	-0.0551891028881073	-0.018384000286459923
7dcx.pdb	7dcx_BG_D_TG97R.pdb	-0.1496824026107788	0.5298330187797546
7dcx.pdb	7dcx_BG_D_TG97N.pdb	0.17840884625911713	0.5460399985313416
7dcx.pdb	7dcx_BG_D_TG97G.pdb	-0.06424210965633392	-0.2778860032558441
7dcx.pdb	7dcx_BG_D_KG107P.pdb	-0.668422520160675	-1.5920970439910889
7dcx.pdb	7dcx_BG_D_RG108W.pdb	-0.02111518383026123	-0.35085800290107727
7dcx.pdb	7dcx_BG_D_AG109N.pdb	-0.4227101802825928	-0.5485259890556335
7dcx.pdb	7dcx_BG_D_DG110H.pdb	-0.38261812925338745	2.04170298576355
7dcx.pdb	7dcx_BG_D_DG110L.pdb	0.5256720185279846	2.3005731105804443
7dcx.pdb	7dcx_BG_D_DG110S.pdb	-0.23371821641921997	1.7076029777526855
7dcx.pdb	7dcx_BG_D_TD89H.pdb	-0.6840962171554565	-0.47718700766563416
7dcx.pdb	7dcx_BG_D_TD89M.pdb	-0.33046144247055054	-0.5696799755096436
7dcx.pdb	7dcx_BG_D_DD91H.pdb	-0.5435623526573181	-0.15545399487018585
7dcx.pdb	7dcx_BG_D_DD91T.pdb	-0.6245419383049011	-0.1625789999961853
7dcx.pdb	7dcx_BG_D_SD92D.pdb	-2.090899705886841	-4.863387107849121
7dcx.pdb	7dcx_BG_D_SD92G.pdb	-0.6816635131835938	-1.1470869779586792
7dcx.pdb	7dcx_BG_D_KD93G.pdb	-0.8317411541938782	-0.6732169985771179
7dcx.pdb	7dcx_BG_D_QD114R.pdb	-0.0938122570514679	0.9403520226478577
7dcx.pdb	7dcx_BG_D_VD340C.pdb	-0.11119051277637482	0.03542700037360191
7dcx.pdb	7dcx_BG_D_VD340P.pdb	0.03294415771961212	0.6823909878730774
7dcx.pdb	7dcx_BG_D_LD341I.pdb	-0.6818247437477112	-0.2707970142364502
7dcx.pdb	7dcx_BG_D_LD341M.pdb	-0.17540818452835083	0.8657739758491516
7dcx.pdb	7dcx_BG_D_YD342K.pdb	-0.5098857283592224	-0.2616089880466461
7dcx.pdb	7dcx_BG_D_YD342F.pdb	-0.06171250343322754	0.015798000618815422
7dcx.pdb	7dcx_BG_D_YD342S.pdb	-0.3749914765357971	0.06682900339365005
7dcx.pdb	7dcx_BG_D_ND343I.pdb	0.2736045718193054	1.9194530248641968
7dcx.pdb	7dcx_BG_D_SD344N.pdb	0.08535526692867279	0.7840560078620911
7dcx.pdb	7dcx_BG_D_SD344E.pdb	-0.4824802875518799	-0.8115569949150085
7dcx.pdb	7dcx_BG_D_SD344Y.pdb	-0.07509420812129974	2.946852922439575
7dcx.pdb	7dcx_BG_D_AD345K.pdb	-11.582773208618164	-9.363886833190918
7dcx.pdb	7dcx_BG_D_AD345Y.pdb	-2.5068140029907227	-1.7707070112228394
7dcx.pdb	7dcx_BG_D_SD346F.pdb	-6.465113162994385	-5.867696762084961
7dcx.pdb	7dcx_BG_D_FD347D.pdb	0.35241466760635376	0.5121250152587891
7dcx.pdb	7dcx_BG_D_FD347E.pdb	-0.279379278421402	0.4090454876422882
7dcx.pdb	7dcx_BG_D_FD347G.pdb	-1.240532398223877	-0.5870590209960938
7dcx.pdb	7dcx_BG_D_FD347M.pdb	-0.9980987906455994	-0.5260639786720276
7dcx.pdb	7dcx_BG_D_SD348N.pdb	-0.033092305064201355	1.4206130504608154
7dcx.pdb	7dcx_BG_D_SD348D.pdb	-0.1646496206521988	-0.12236200273036957
7dcx.pdb	7dcx_BG_D_FD350E.pdb	-0.7922626733779907	-2.7663168907165527
7dcx.pdb	7dcx_BG_D_FD350I.pdb	-0.7469464540481567	-0.5023360252380371
7dcx.pdb	7dcx_BG_D_CD352F.pdb	-0.47792571783065796	-1.3295069932937622
7dcx.pdb	7dcx_BG_D_PD357E.pdb	-1.0896186828613281	-0.9054570198059082
7dcx.pdb	7dcx_BG_D_TD358A.pdb	-1.0514639616012573	-0.22335299849510193
7dcx.pdb	7dcx_BG_D_TD358E.pdb	-3.417914390563965	-1.6110670566558838
7dcx.pdb	7dcx_BG_D_TD358G.pdb	-1.2666329145431519	-0.6921669840812683
7dcx.pdb	7dcx_BG_D_TD358M.pdb	-1.93794846534729	-1.1712169647216797
7dcx.pdb	7dcx_BG_D_CD405H.pdb	-2.342363119125366	-1.943066954612732
7dcx.pdb	7dcx_BG_D_CD405S.pdb	0.08750946819782257	0.3394438922405243
7dcx.pdb	7dcx_BG_D_CD405Y.pdb	-4.099428653717041	-3.1808769702911377
7dcx.pdb	7dcx_BG_D_WD409L.pdb	0.2224694937467575	0.14885899424552917
7dcx.pdb	7dcx_BG_D_ND410A.pdb	-0.05432155728340149	0.3818075954914093
7dcx.pdb	7dcx_BG_D_ND413K.pdb	0.10586781799793243	0.017486000433564186
7dcx.pdb	7dcx_BG_D_ND413M.pdb	0.6105618476867676	0.4916993975639343
7dcx.pdb	7dcx_BG_D_ND413W.pdb	0.4856712818145752	0.1536639928817749
7dcx.pdb	7dcx_BG_D_VD476C.pdb	-0.4556193947792053	-0.5746279954910278
7dcx.pdb	7dcx_BG_D_VD476W.pdb	-0.9416402578353882	-0.7977169752120972
7dcx.pdb	7dcx_BG_D_GD477M.pdb	-0.027689605951309204	0.5130130052566528
7dcx.pdb	7dcx_BG_D_GD477W.pdb	0.32568854093551636	0.5050309896469116
5dup.pdb	5dup_HL_A_NH31K.pdb	-0.3639274537563324	0.7301849722862244
5dup.pdb	5dup_HL_A_NH31F.pdb	0.08527602255344391	1.1281379461288452
5dup.pdb	5dup_HL_A_NH31T.pdb	-0.28549087047576904	0.5339699983596802
5dup.pdb	5dup_HL_A_DH96N.pdb	0.15098227560520172	1.0394959449768066
5dup.pdb	5dup_HL_A_DH96I.pdb	-0.4018633961677551	0.43518000841140747
5dup.pdb	5dup_HL_A_DH96Y.pdb	0.34834086894989014	0.763338029384613
5dup.pdb	5dup_HL_A_SH97D.pdb	0.034726932644844055	1.0615659952163696
5dup.pdb	5dup_HL_A_YH98R.pdb	-0.9674161076545715	-0.12105000019073486
5dup.pdb	5dup_HL_A_YH98N.pdb	-0.3857435882091522	-2.8611600399017334
5dup.pdb	5dup_HL_A_YH98E.pdb	-0.6997668147087097	-1.3921799659729004
5dup.pdb	5dup_HL_A_DH99G.pdb	2.9167118072509766	4.873960018157959
5dup.pdb	5dup_HL_A_DH99H.pdb	-11.509175300598145	-8.501139640808105
5dup.pdb	5dup_HL_A_GH102L.pdb	-3.8330280780792236	-3.510960102081299
5dup.pdb	5dup_HL_A_GH102T.pdb	-0.976917028427124	-2.1396400928497314
5dup.pdb	5dup_HL_A_GH102Y.pdb	-26.547550201416016	-19.916940689086914
5dup.pdb	5dup_HL_A_HH103Q.pdb	-0.3850642740726471	0.2849400043487549
5dup.pdb	5dup_HL_A_HH103L.pdb	-0.1642644703388214	0.3659999966621399
5dup.pdb	5dup_HL_A_HH103K.pdb	-0.43774867057800293	0.23987999558448792
5dup.pdb	5dup_HL_A_HH103F.pdb	-0.1662808209657669	0.3243499994277954
5dup.pdb	5dup_HL_A_YH104R.pdb	1.1797484159469604	4.094089984893799
5dup.pdb	5dup_HL_A_YH104I.pdb	1.2227240800857544	4.683650016784668
5dup.pdb	5dup_HL_A_LH106D.pdb	-0.5213226675987244	-1.4585000276565552
5dup.pdb	5dup_HL_A_LH106Y.pdb	-2.760028600692749	-2.4395699501037598
5dup.pdb	5dup_HL_A_DL33F.pdb	0.49329620599746704	-0.5142300128936768
5dup.pdb	5dup_HL_A_YL50R.pdb	-0.7197680473327637	-0.31742000579833984
5dup.pdb	5dup_HL_A_YL50W.pdb	-0.40996426343917847	0.38245001435279846
5dup.pdb	5dup_HL_A_GL51I.pdb	-1.2245317697525024	-1.7579799890518188
5dup.pdb	5dup_HL_A_GL51M.pdb	0.07528819143772125	-1.5801500082015991
5dup.pdb	5dup_HL_A_GL51S.pdb	-0.4934801459312439	-2.0280799865722656
5dup.pdb	5dup_HL_A_NL52V.pdb	-0.31279823184013367	-0.13549000024795532
5dup.pdb	5dup_HL_A_SL53D.pdb	-0.7459101676940918	-2.740570068359375
5dup.pdb	5dup_HL_A_NL54G.pdb	-0.3506632447242737	-0.19033999741077423
5dup.pdb	5dup_HL_A_RL55D.pdb	3.2641124725341797	1.8025890588760376
5dup.pdb	5dup_HL_A_RL55H.pdb	-0.10069433599710464	-0.34643998742103577
5dup.pdb	5dup_HL_A_SL64F.pdb	0.06102399528026581	0.9179450273513794
5dup.pdb	5dup_HL_A_SL64V.pdb	0.017740115523338318	0.015519999898970127
5dup.pdb	5dup_HL_A_EA62F.pdb	-2.0266120433807373	0.6953650116920471
5dup.pdb	5dup_HL_A_SA64C.pdb	-0.041189923882484436	0.033969998359680176
5dup.pdb	5dup_HL_A_SA64L.pdb	0.0012748092412948608	0.07963000237941742
5dup.pdb	5dup_HL_A_SA64P.pdb	0.13850052654743195	0.039500001817941666
5dup.pdb	5dup_HL_A_GA66H.pdb	-1.6838141679763794	-2.9597599506378174
5dup.pdb	5dup_HL_A_VA67C.pdb	-0.39980077743530273	-0.16506999731063843
5dup.pdb	5dup_HL_A_VA67W.pdb	-0.47916746139526367	-0.3124200105667114
5dup.pdb	5dup_HL_A_SA68N.pdb	-0.2669122517108917	0.4563499987125397
5dup.pdb	5dup_HL_A_SA68G.pdb	1.056378960609436	1.6330395936965942
5dup.pdb	5dup_HL_A_SA68H.pdb	-0.7074658274650574	0.6684610247612
5dup.pdb	5dup_HL_A_SA68K.pdb	-1.1656615734100342	-0.4767400026321411
5dup.pdb	5dup_HL_A_SA68T.pdb	-0.25845831632614136	-0.03533000126481056
5dup.pdb	5dup_HL_A_SA69C.pdb	0.4197773337364197	0.40529000759124756
5dup.pdb	5dup_HL_A_SA69Y.pdb	0.7123367190361023	1.0878180265426636
5dup.pdb	5dup_HL_A_TA76A.pdb	-0.07779890298843384	-0.5042200088500977
5dup.pdb	5dup_HL_A_PA77C.pdb	-0.46200254559516907	-1.9765299558639526
5dup.pdb	5dup_HL_A_PA77F.pdb	-2.364759683609009	-4.624879837036133
5dup.pdb	5dup_HL_A_PA77S.pdb	-0.5759146809577942	-1.9538500308990479
5dup.pdb	5dup_HL_A_PA77V.pdb	-0.14898309111595154	-0.8582800030708313
5dup.pdb	5dup_HL_A_WA85R.pdb	-0.1113891452550888	1.8202250003814697
5dup.pdb	5dup_HL_A_WA85D.pdb	-0.3700574040412903	-0.5053399801254272
5dup.pdb	5dup_HL_A_WA85I.pdb	-0.04033419489860535	-0.2697100043296814
5dup.pdb	5dup_HL_A_WA85K.pdb	-0.38331419229507446	0.31742000579833984
5dup.pdb	5dup_HL_A_WA85M.pdb	-0.10436275601387024	0.925574004650116
5dup.pdb	5dup_HL_A_WA85V.pdb	-0.1594972014427185	0.76528400182724
5dup.pdb	5dup_HL_A_KA88I.pdb	-0.1560559868812561	1.1881890296936035
5dup.pdb	5dup_HL_A_KA89H.pdb	-0.1536436676979065	0.5785300135612488
5dup.pdb	5dup_HL_A_NA90I.pdb	-0.3556044101715088	0.359360009431839
5dup.pdb	5dup_HL_A_NA91E.pdb	2.7320058345794678	1.7096610069274902
5dup.pdb	5dup_HL_A_NA91H.pdb	1.6985657215118408	-0.09497000277042389
5dup.pdb	5dup_HL_A_NA91S.pdb	1.7534784078598022	-0.7196000218391418
5dup.pdb	5dup_HL_A_NA91Y.pdb	1.2814196348190308	-0.8560799956321716
5dup.pdb	5dup_HL_A_KA125D.pdb	-0.6850773692131042	-0.6869800090789795
5dup.pdb	5dup_HL_A_LA126Q.pdb	-0.34583592414855957	0.9909330010414124
5dup.pdb	5dup_HL_A_LA126H.pdb	-1.821760654449463	-1.0331499576568604
5dup.pdb	5dup_HL_A_LA126K.pdb	-0.5415613055229187	0.9524340033531189
5dup.pdb	5dup_HL_A_KA154L.pdb	-0.14661353826522827	0.7850369811058044
5dup.pdb	5dup_HL_A_KA154T.pdb	-0.46573930978775024	0.8653519749641418
5dup.pdb	5dup_HL_A_KA154W.pdb	0.09480156004428864	0.7660639882087708
5dup.pdb	5dup_HL_A_GA157C.pdb	0.17047007381916046	-0.36236000061035156
5dup.pdb	5dup_HL_A_GA157T.pdb	-0.010745853185653687	0.6204550266265869
5dup.pdb	5dup_HL_A_QA158F.pdb	-1.4331917762756348	0.04845000058412552
5fhc.pdb	5fhc_AB_J_SA99E.pdb	-2.9309260845184326	-4.231540203094482
5fhc.pdb	5fhc_AB_J_SA99M.pdb	0.22127379477024078	-1.093222975730896
5fhc.pdb	5fhc_AB_J_RA100Q.pdb	0.032416537404060364	0.010470000095665455
5fhc.pdb	5fhc_AB_J_RA100F.pdb	0.2968875765800476	-0.13917000591754913
5fhc.pdb	5fhc_AB_J_RA100W.pdb	0.16901452839374542	-0.17747999727725983
5fhc.pdb	5fhc_AB_J_SA101T.pdb	-0.8621640801429749	-0.32468700408935547
5fhc.pdb	5fhc_AB_J_SA101W.pdb	-2.5345895290374756	-1.0080629587173462
5fhc.pdb	5fhc_AB_J_TA110G.pdb	0.6777575016021729	-0.2676219940185547
5fhc.pdb	5fhc_AB_J_TA110I.pdb	0.8355848789215088	0.3325900137424469
5fhc.pdb	5fhc_AB_J_TA110Y.pdb	-17.398706436157227	-12.86989974975586
5fhc.pdb	5fhc_AB_J_YB47N.pdb	-0.27160948514938354	-1.5688350200653076
5fhc.pdb	5fhc_AB_J_YB47C.pdb	-0.238136887550354	-1.4073699712753296
5fhc.pdb	5fhc_AB_J_GJ23N.pdb	-2.0145630836486816	-1.5853060483932495
5fhc.pdb	5fhc_AB_J_GJ23Q.pdb	-4.229539394378662	-5.102759838104248
5fhc.pdb	5fhc_AB_J_GJ23I.pdb	-3.5883829593658447	-5.87568998336792
5fhc.pdb	5fhc_AB_J_AJ25D.pdb	-0.8502399325370789	-1.147341251373291
5fhc.pdb	5fhc_AB_J_AJ25K.pdb	-0.5295293927192688	-1.253495693206787
5fhc.pdb	5fhc_AB_J_AJ25F.pdb	-1.2665014266967773	-0.6128950119018555
5fhc.pdb	5fhc_AB_J_IJ26E.pdb	-0.7406986951828003	-1.9149659872055054
4hc1.pdb	4hc1_MN_B_YM27D.pdb	-0.3907080888748169	-1.264240026473999
4hc1.pdb	4hc1_MN_B_YM27M.pdb	0.32280832529067993	-1.3618299961090088
4hc1.pdb	4hc1_MN_B_GM32N.pdb	-1.7874412536621094	-2.0486700534820557
4hc1.pdb	4hc1_MN_B_GM32D.pdb	-1.8315125703811646	-5.604269981384277
4hc1.pdb	4hc1_MN_B_YM33M.pdb	-0.22265225648880005	-0.17599999904632568
4hc1.pdb	4hc1_MN_B_YM33W.pdb	-0.7087032794952393	-1.412660002708435
4hc1.pdb	4hc1_MN_B_YM34A.pdb	-1.2550221681594849	-1.8446600437164307
4hc1.pdb	4hc1_MN_B_YM34D.pdb	-1.8371673822402954	-2.6717000007629395
4hc1.pdb	4hc1_MN_B_YM54R.pdb	-1.2993083000183105	-0.28610000014305115
4hc1.pdb	4hc1_MN_B_YM54C.pdb	-1.0273545980453491	-1.172410011291504
4hc1.pdb	4hc1_MN_B_SM100R.pdb	-10.526287078857422	-8.711589813232422
4hc1.pdb	4hc1_MN_B_SM100Q.pdb	-4.362739086151123	-3.6220099925994873
4hc1.pdb	4hc1_MN_B_SM100K.pdb	-0.1509460210800171	0.5769000053405762
4hc1.pdb	4hc1_MN_B_SM100M.pdb	-0.27099668979644775	0.299699991941452
4hc1.pdb	4hc1_MN_B_DM101Q.pdb	-3.025559663772583	-1.4370399713516235
4hc1.pdb	4hc1_MN_B_DM101I.pdb	-4.4770941734313965	-3.7455499172210693
4hc1.pdb	4hc1_MN_B_DM101T.pdb	-1.2275158166885376	-4.6385498046875
4hc1.pdb	4hc1_MN_B_DM101W.pdb	-10.402384757995605	-9.794254302978516
4hc1.pdb	4hc1_MN_B_SM102T.pdb	0.3184124231338501	-0.13500000536441803
4hc1.pdb	4hc1_MN_B_SM102V.pdb	0.019879981875419617	0.4375999867916107
4hc1.pdb	4hc1_MN_B_GN30R.pdb	-2.544935703277588	-2.1086199283599854
4hc1.pdb	4hc1_MN_B_GN30D.pdb	-3.7947752475738525	-3.0171101093292236
4hc1.pdb	4hc1_MN_B_RN31G.pdb	-0.32788658142089844	-0.3352000117301941
4hc1.pdb	4hc1_MN_B_RN31S.pdb	-0.116617351770401	0.21060000360012054
4hc1.pdb	4hc1_MN_B_NN32A.pdb	-1.135399580001831	-1.266610026359558
4hc1.pdb	4hc1_MN_B_NN32C.pdb	-0.807682991027832	-1.157670021057129
4hc1.pdb	4hc1_MN_B_NN32K.pdb	-4.100106239318848	-3.9846200942993164
4hc1.pdb	4hc1_MN_B_HN50Y.pdb	-3.553731918334961	-3.823280096054077
4hc1.pdb	4hc1_MN_B_NN53G.pdb	0.08601738512516022	-1.079360008239746
4hc1.pdb	4hc1_MN_B_NN53L.pdb	0.04135297238826752	-0.45190000534057617
4hc1.pdb	4hc1_MN_B_SN67E.pdb	0.052258267998695374	-0.11389999836683273
4hc1.pdb	4hc1_MN_B_SN67H.pdb	0.1781528741121292	0.23999999463558197
4hc1.pdb	4hc1_MN_B_SN67I.pdb	0.17105208337306976	0.6629999876022339
4hc1.pdb	4hc1_MN_B_SN67W.pdb	0.44520628452301025	0.45890000462532043
4hc1.pdb	4hc1_MN_B_YN91C.pdb	-0.08785100281238556	-1.0521999597549438
4hc1.pdb	4hc1_MN_B_YN91H.pdb	-0.3189319372177124	-0.8146700263023376
4hc1.pdb	4hc1_MN_B_VN92Q.pdb	0.16299672424793243	-0.490200012922287
4hc1.pdb	4hc1_MN_B_YN96E.pdb	-0.36672013998031616	-0.36480000615119934
4hc1.pdb	4hc1_MN_B_YN96L.pdb	0.0016546398401260376	-0.010599999688565731
4hc1.pdb	4hc1_MN_B_YN96K.pdb	-0.5151997208595276	-0.2872999906539917
4hc1.pdb	4hc1_MN_B_SB27A.pdb	0.022601157426834106	0.002300000051036477
4hc1.pdb	4hc1_MN_B_SB27W.pdb	-0.4618636965751648	-0.32199999690055847
4hc1.pdb	4hc1_MN_B_SB27Y.pdb	-0.16299420595169067	0.07249999791383743
4hc1.pdb	4hc1_MN_B_SB27V.pdb	-0.2300081104040146	0.09449999779462814
4hc1.pdb	4hc1_MN_B_QB29C.pdb	0.07307039201259613	-0.5083000063896179
4hc1.pdb	4hc1_MN_B_QB29K.pdb	0.14280177652835846	0.6000000238418579
4hc1.pdb	4hc1_MN_B_QB29M.pdb	0.2775527238845825	0.1753000020980835
4hc1.pdb	4hc1_MN_B_QB29F.pdb	-0.4239349365234375	0.2987000048160553
4hc1.pdb	4hc1_MN_B_GB32S.pdb	-3.249814987182617	-2.6837899684906006
4hc1.pdb	4hc1_MN_B_LB33N.pdb	-0.634418249130249	-0.08820000290870667
4hc1.pdb	4hc1_MN_B_LB33W.pdb	-0.3872196078300476	-0.0731000006198883
4hc1.pdb	4hc1_MN_B_DB34R.pdb	-1.6886342763900757	-2.873840093612671
4hc1.pdb	4hc1_MN_B_DB34W.pdb	-1.4852324724197388	-2.4813199043273926
4hc1.pdb	4hc1_MN_B_TB35N.pdb	-0.09705889225006104	0.829800009727478
4hc1.pdb	4hc1_MN_B_TB35E.pdb	-0.1649993658065796	-0.37310001254081726
4hc1.pdb	4hc1_MN_B_TB35M.pdb	0.7939895391464233	1.0591000318527222
4hc1.pdb	4hc1_MN_B_TB35S.pdb	-0.29217204451560974	0.33799999952316284
4hc1.pdb	4hc1_MN_B_SB36C.pdb	-0.6789144277572632	-1.0854599475860596
4hc1.pdb	4hc1_MN_B_SB36L.pdb	-0.6453368067741394	-0.7235000133514404
4hc1.pdb	4hc1_MN_B_SB36M.pdb	-0.6465478539466858	-0.5368000268936157
4hc1.pdb	4hc1_MN_B_SB36Y.pdb	-0.7552454471588135	-0.6110000014305115
4hc1.pdb	4hc1_MN_B_LB37C.pdb	-1.1251221895217896	-2.323090076446533
4hc1.pdb	4hc1_MN_B_LB37K.pdb	-0.6670677065849304	-2.496570110321045
4hc1.pdb	4hc1_MN_B_LB37W.pdb	-15.999691009521484	-9.682883262634277
4hc1.pdb	4hc1_MN_B_GB38R.pdb	-2.050525188446045	-2.1028900146484375
4hc1.pdb	4hc1_MN_B_GB38T.pdb	-4.237873554229736	-3.001300096511841
4hc1.pdb	4hc1_MN_B_AB39R.pdb	-0.582349419593811	0.3801000118255615
4hc1.pdb	4hc1_MN_B_AB39Q.pdb	-0.3380189538002014	1.217900037765503
4hc1.pdb	4hc1_MN_B_AB39P.pdb	-1.3422597646713257	-2.282360076904297
4hc1.pdb	4hc1_MN_B_VB40D.pdb	-0.7345927953720093	0.12939999997615814
4hc1.pdb	4hc1_MN_B_VB40K.pdb	-0.2387656569480896	0.8569999933242798
4hc1.pdb	4hc1_MN_B_VB40P.pdb	-0.19628700613975525	-0.557200014591217
4hc1.pdb	4hc1_MN_B_VB40S.pdb	-0.6806368231773376	-1.0054800510406494
4hc1.pdb	4hc1_MN_B_QB41R.pdb	-0.10655046254396439	0.7386999726295471
4hc1.pdb	4hc1_MN_B_SB42Q.pdb	0.396434485912323	-0.8483800292015076
4hc1.pdb	4hc1_MN_B_DB43N.pdb	0.0036292821168899536	-0.19439999759197235
4hc1.pdb	4hc1_MN_B_DB43C.pdb	0.016776517033576965	-0.47110000252723694
4hc1.pdb	4hc1_MN_B_DB43E.pdb	-0.2056570202112198	-0.6763200163841248
4hc1.pdb	4hc1_MN_B_DB43G.pdb	-0.09580104053020477	-1.1554299592971802
4hc1.pdb	4hc1_MN_B_DB43F.pdb	0.26367002725601196	-0.1501999944448471
7qbf.pdb	7qbf_B_A_AB21D.pdb	-1.0257278680801392	-0.9248999953269958
7qbf.pdb	7qbf_B_A_AB21E.pdb	-0.7300254702568054	-0.6010000109672546
7qbf.pdb	7qbf_B_A_AB21T.pdb	-0.5578216910362244	0.13179999589920044
7qbf.pdb	7qbf_B_A_AB21W.pdb	-0.22053173184394836	-1.232699990272522
7qbf.pdb	7qbf_B_A_SB22I.pdb	0.7303541898727417	0.8334000110626221
7qbf.pdb	7qbf_B_A_SB22K.pdb	0.07973684370517731	0.9358000159263611
7qbf.pdb	7qbf_B_A_SB22V.pdb	0.432373583316803	0.715399980545044
7qbf.pdb	7qbf_B_A_GB23I.pdb	-11.754929542541504	-11.442779541015625
7qbf.pdb	7qbf_B_A_GB23L.pdb	-18.14019012451172	-17.153949737548828
7qbf.pdb	7qbf_B_A_GB23S.pdb	-3.38716983795166	-2.2739999294281006
7qbf.pdb	7qbf_B_A_GB23Y.pdb	-16.148710250854492	-15.974260330200195
7qbf.pdb	7qbf_B_A_SB24D.pdb	0.04336492717266083	0.09929999709129333
7qbf.pdb	7qbf_B_A_SB24G.pdb	-0.05813997983932495	0.1623000055551529
7qbf.pdb	7qbf_B_A_SB24K.pdb	0.13546814024448395	-0.08630000054836273
7qbf.pdb	7qbf_B_A_TB25D.pdb	-1.6569494009017944	-2.327699899673462
7qbf.pdb	7qbf_B_A_TB25K.pdb	-2.6899945735931396	-0.8616999983787537
7qbf.pdb	7qbf_B_A_TB25M.pdb	0.13907136023044586	0.09290000051259995
7qbf.pdb	7qbf_B_A_TB25W.pdb	-6.938232421875	-9.543800354003906
7qbf.pdb	7qbf_B_A_TB25V.pdb	-1.6606462001800537	-1.2726000547409058
7qbf.pdb	7qbf_B_A_FB26G.pdb	-0.029911234974861145	-0.39489999413490295
7qbf.pdb	7qbf_B_A_SB28A.pdb	-0.29234689474105835	-0.9132000207901001
7qbf.pdb	7qbf_B_A_SB28T.pdb	-0.17037096619606018	0.7111999988555908
7qbf.pdb	7qbf_B_A_YB29Q.pdb	-1.6537808179855347	-2.2904999256134033
7qbf.pdb	7qbf_B_A_YB29G.pdb	-1.6589250564575195	-4.272299766540527
7qbf.pdb	7qbf_B_A_MB31I.pdb	-0.4212404489517212	-0.08070000261068344
7qbf.pdb	7qbf_B_A_MB31L.pdb	-0.4194453954696655	-0.08169999718666077
7qbf.pdb	7qbf_B_A_NB94T.pdb	0.37767404317855835	0.30709999799728394
7qbf.pdb	7qbf_B_A_AB96D.pdb	-0.5016818046569824	0.12030000239610672
7qbf.pdb	7qbf_B_A_AB96Y.pdb	-0.9930648803710938	-0.08030000329017639
7qbf.pdb	7qbf_B_A_AB97D.pdb	-1.050708532333374	-0.5134000182151794
7qbf.pdb	7qbf_B_A_AB97E.pdb	-1.6430028676986694	-0.7748000025749207
7qbf.pdb	7qbf_B_A_AB97H.pdb	-0.6176837682723999	-0.39590001106262207
7qbf.pdb	7qbf_B_A_LB105D.pdb	-0.8441845178604126	-2.2572999000549316
7qbf.pdb	7qbf_B_A_LB105H.pdb	-1.8304400444030762	-2.6626999378204346
7qbf.pdb	7qbf_B_A_EB108T.pdb	-1.3886204957962036	-3.231300115585327
7qbf.pdb	7qbf_B_A_EB108Y.pdb	-1.2869653701782227	-2.0769999027252197
7qbf.pdb	7qbf_B_A_YB109E.pdb	0.1723589152097702	-1.1440000534057617
7qbf.pdb	7qbf_B_A_YB109I.pdb	-0.27525508403778076	-0.066600002348423
7qbf.pdb	7qbf_B_A_YB111T.pdb	-0.9647553563117981	-1.6608999967575073
7qbf.pdb	7qbf_B_A_HA126R.pdb	-0.14716950058937073	1.3217999935150146
7qbf.pdb	7qbf_B_A_HA126C.pdb	-0.27775368094444275	-0.3255000114440918
7qbf.pdb	7qbf_B_A_HA126Q.pdb	-0.42118096351623535	0.3395000100135803
7qbf.pdb	7qbf_B_A_HA126Y.pdb	0.7721151113510132	0.5327000021934509
7qbf.pdb	7qbf_B_A_DA127T.pdb	-0.2792719304561615	-0.7797999978065491
7qbf.pdb	7qbf_B_A_VA165R.pdb	-0.7815340161323547	0.10679999738931656
7qbf.pdb	7qbf_B_A_VA165P.pdb	-0.19717824459075928	-0.14970000088214874
7qbf.pdb	7qbf_B_A_VA165S.pdb	-0.497475266456604	-0.07680000364780426
7qbf.pdb	7qbf_B_A_PA167D.pdb	-4.9461164474487305	-5.190299987792969
7qbf.pdb	7qbf_B_A_PA167C.pdb	-2.614971399307251	-2.311000108718872
7qbf.pdb	7qbf_B_A_PA167E.pdb	-5.221091270446777	-1.6181000471115112
7qbf.pdb	7qbf_B_A_PA167T.pdb	-1.1385242938995361	-0.573199987411499
7qbf.pdb	7qbf_B_A_PA167V.pdb	-1.8663911819458008	-1.0816999673843384
7qbf.pdb	7qbf_B_A_FA168M.pdb	0.2506353259086609	-0.08299999684095383
7qbf.pdb	7qbf_B_A_HA169Y.pdb	-0.3254822790622711	-0.20180000364780426
7qbf.pdb	7qbf_B_A_HA172P.pdb	0.1481032520532608	0.05270000174641609
7qbf.pdb	7qbf_B_A_GA196A.pdb	-0.33881765604019165	-0.051100000739097595
7qbf.pdb	7qbf_B_A_GA196Y.pdb	-0.31374454498291016	-0.05429999902844429
7qbf.pdb	7qbf_B_A_RA198Q.pdb	-0.10844705998897552	-0.5270000100135803
7qbf.pdb	7qbf_B_A_RA198W.pdb	-0.3162282705307007	-0.3873000144958496
7qbf.pdb	7qbf_B_A_QA199A.pdb	-0.2109488546848297	-0.3131999969482422
7qbf.pdb	7qbf_B_A_QA199K.pdb	-0.09746266156435013	0.6664000153541565
7qbf.pdb	7qbf_B_A_RA200D.pdb	-0.8929097652435303	-7.6519999504089355
7qbf.pdb	7qbf_B_A_RA200M.pdb	0.41549527645111084	-2.477799892425537
[truncated: 92,273 more rows]
