# Supplementary material for: Investigating the volume and diversity of data needed for generalizable antibody–antigen ΔΔG prediction
Source: Nat Comput Sci. 2025 Jul 8;5(8):635–47. doi: 10.1038/s43588-025-00823-8 (PMC12374841; doi:10.1038/s43588-025-00823-8)
Supplement: Supplementary file 6 — Unprocessed Graphinity model predictions and true values for synthetic ΔΔG values. [file 43588_2025_823_MOESM6_ESM.zip › Figure4/Figure4a-Graphinity_Predictions-Synthetic_FoldX_ddG_942723-10FoldCV_CDR_SeqId/Graphinity_predictions_test-Foldx_ddG_942723-random-fold4.csv]

wt_pdb	mut_pdb	pred_score	true_label
7epx.pdb	7epx_HL_A_DH29V.pdb	0.8762024641036987	0.9201400279998779
7epx.pdb	7epx_HL_A_DH30E.pdb	0.4602026045322418	0.5991500020027161
7epx.pdb	7epx_HL_A_DH30M.pdb	1.0251911878585815	1.2035000324249268
7epx.pdb	7epx_HL_A_DH30T.pdb	0.503832221031189	0.7145199775695801
7epx.pdb	7epx_HL_A_YH101L.pdb	-0.04248704016208649	-0.406139999628067
7epx.pdb	7epx_HL_A_VH106G.pdb	-0.44282886385917664	-1.696079969406128
7epx.pdb	7epx_HL_A_FH107R.pdb	-0.47251811623573303	-0.42250001430511475
7epx.pdb	7epx_HL_A_FH107E.pdb	-0.9288719892501831	-2.8739919662475586
7epx.pdb	7epx_HL_A_FH107P.pdb	-0.9885498285293579	-3.0264370441436768
7epx.pdb	7epx_HL_A_NH108D.pdb	-0.3612111210823059	0.07699999958276749
7epx.pdb	7epx_HL_A_YH109Q.pdb	-1.677748203277588	-3.0556819438934326
7epx.pdb	7epx_HL_A_YH109H.pdb	-1.2332144975662231	-2.3374500274658203
7epx.pdb	7epx_HL_A_EH110N.pdb	0.3672986328601837	0.48906999826431274
7epx.pdb	7epx_HL_A_EH110Y.pdb	0.3028128445148468	0.5094599723815918
7epx.pdb	7epx_HL_A_SL30P.pdb	0.64748215675354	0.6813399791717529
7epx.pdb	7epx_HL_A_SL30W.pdb	0.29847773909568787	-0.7823600172996521
7epx.pdb	7epx_HL_A_SL30Y.pdb	-0.1818336546421051	-0.700410008430481
7epx.pdb	7epx_HL_A_NL31R.pdb	-0.19806551933288574	-0.1745000034570694
7epx.pdb	7epx_HL_A_NL31Q.pdb	-0.22644758224487305	0.02247999981045723
7epx.pdb	7epx_HL_A_NL31F.pdb	-0.3134344816207886	-0.3069800138473511
7epx.pdb	7epx_HL_A_NL31Y.pdb	-0.23266945779323578	-0.638670027256012
7epx.pdb	7epx_HL_A_KL66D.pdb	-0.34733325242996216	-0.6420999765396118
7epx.pdb	7epx_HL_A_KL66E.pdb	-0.6391503214836121	-0.9843299984931946
7epx.pdb	7epx_HL_A_KL66I.pdb	-0.3172188401222229	-0.3024899959564209
7epx.pdb	7epx_HL_A_YA291N.pdb	-0.5760824680328369	-1.3365700244903564
7epx.pdb	7epx_HL_A_YA291E.pdb	-0.6794764995574951	-1.1425600051879883
7epx.pdb	7epx_HL_A_FA296M.pdb	-0.2978793978691101	-0.4568299949169159
7epx.pdb	7epx_HL_A_FA296W.pdb	-0.22710850834846497	-0.017559999600052834
7epx.pdb	7epx_HL_A_FA296V.pdb	-0.3590652346611023	-0.17624999582767487
7epx.pdb	7epx_HL_A_SA297E.pdb	0.3009336590766907	0.3599500060081482
7epx.pdb	7epx_HL_A_SA297G.pdb	0.09546387195587158	-0.38927000761032104
7epx.pdb	7epx_HL_A_SA297H.pdb	0.47585490345954895	0.19378000497817993
7epx.pdb	7epx_HL_A_TA298I.pdb	0.4448944628238678	0.6408900022506714
7epx.pdb	7epx_HL_A_TA298M.pdb	0.39165815711021423	0.3534199893474579
7epx.pdb	7epx_HL_A_CA301A.pdb	0.05771307647228241	-0.10281000286340714
7epx.pdb	7epx_HL_A_CA301K.pdb	0.06275027990341187	0.03945000097155571
7epx.pdb	7epx_HL_A_CA301W.pdb	0.020200073719024658	-0.2374899983406067
7epx.pdb	7epx_HL_A_GA326Q.pdb	-0.6794635057449341	0.4049000144004822
7epx.pdb	7epx_HL_A_VA329C.pdb	-0.42430582642555237	-0.8768600225448608
7epx.pdb	7epx_HL_A_VA329M.pdb	0.03523491322994232	0.41440001130104065
7epx.pdb	7epx_HL_A_RA330N.pdb	-0.1631420999765396	-0.1413400024175644
7epx.pdb	7epx_HL_A_RA330I.pdb	0.7115963697433472	1.1944400072097778
7epx.pdb	7epx_HL_A_RA330P.pdb	0.3599797785282135	0.7981799840927124
7epx.pdb	7epx_HL_A_VA425E.pdb	-0.7218998670578003	-0.37224000692367554
7epx.pdb	7epx_HL_A_GA426N.pdb	0.2110295593738556	0.31700998544692993
7epx.pdb	7epx_HL_A_GA426W.pdb	0.16347730159759521	0.019009999930858612
7epx.pdb	7epx_HL_A_YA430R.pdb	-0.5794979333877563	-0.26262998580932617
7epx.pdb	7epx_HL_A_YA430N.pdb	-0.2011202573776245	-0.7138599753379822
7epx.pdb	7epx_HL_A_YA430K.pdb	-0.2028726041316986	-0.4851199984550476
7epx.pdb	7epx_HL_A_YA430T.pdb	-0.21627101302146912	-0.7109000086784363
7qez.pdb	7qez_HL_A_TH31H.pdb	-0.09390540421009064	0.4860599935054779
7qez.pdb	7qez_HL_A_TH31P.pdb	-0.1397920399904251	-0.0567299984395504
7qez.pdb	7qez_HL_A_AH33H.pdb	-3.056049108505249	-2.4219000339508057
7qez.pdb	7qez_HL_A_WH50C.pdb	-0.6688481569290161	-1.1449300050735474
7qez.pdb	7qez_HL_A_WH50S.pdb	-0.5919805765151978	-1.140720009803772
7qez.pdb	7qez_HL_A_VH52H.pdb	-7.546451091766357	-7.680140018463135
7qez.pdb	7qez_HL_A_VH52M.pdb	0.09039503335952759	-0.694320023059845
7qez.pdb	7qez_HL_A_VH52Y.pdb	-11.572154998779297	-13.157380104064941
7qez.pdb	7qez_HL_A_GH54H.pdb	-15.30726432800293	-13.51554012298584
7qez.pdb	7qez_HL_A_GH54M.pdb	-4.312759876251221	-3.538259983062744
7qez.pdb	7qez_HL_A_SH55P.pdb	-0.40135037899017334	0.9113600254058838
7qez.pdb	7qez_HL_A_PH99A.pdb	-0.2764100134372711	-0.09307999908924103
7qez.pdb	7qez_HL_A_PH99C.pdb	-0.484325647354126	-0.03338000178337097
7qez.pdb	7qez_HL_A_PH99Y.pdb	-3.0383267402648926	-2.0925300121307373
7qez.pdb	7qez_HL_A_CH106Q.pdb	-0.8003270626068115	-0.8639199733734131
7qez.pdb	7qez_HL_A_DH108G.pdb	-0.4842931628227234	-0.8522099852561951
7qez.pdb	7qez_HL_A_DH108P.pdb	-0.4233112931251526	-0.3541199862957001
7qez.pdb	7qez_HL_A_GH109A.pdb	-0.21931220591068268	-0.05860000103712082
7qez.pdb	7qez_HL_A_GH109F.pdb	-0.7555381059646606	-0.1707800030708313
7qez.pdb	7qez_HL_A_FH110D.pdb	-0.9602369070053101	-0.7778699994087219
7qez.pdb	7qez_HL_A_FH110G.pdb	-0.6538510322570801	-0.6938300132751465
7qez.pdb	7qez_HL_A_FH110H.pdb	-0.6580252051353455	-0.3601599931716919
7qez.pdb	7qez_HL_A_FH110M.pdb	-0.21783462166786194	0.10166999697685242
7qez.pdb	7qez_HL_A_SL32N.pdb	0.0199892520904541	0.6142600178718567
7qez.pdb	7qez_HL_A_SL32W.pdb	0.7028647661209106	1.1885600090026855
7qez.pdb	7qez_HL_A_YL92I.pdb	-0.1415293961763382	0.3690600097179413
7qez.pdb	7qez_HL_A_FA124M.pdb	-0.38488826155662537	-0.5986400246620178
7qez.pdb	7qez_HL_A_FA124S.pdb	-0.7671209573745728	-1.6685400009155273
7qez.pdb	7qez_HL_A_YA141D.pdb	-0.8493205308914185	-1.2872099876403809
7qez.pdb	7qez_HL_A_AA143G.pdb	-0.10480324923992157	-0.28714999556541443
7qez.pdb	7qez_HL_A_AA143K.pdb	-4.921295166015625	-3.00462007522583
7qez.pdb	7qez_HL_A_AA143V.pdb	-0.4472030997276306	-0.07656999677419662
7qez.pdb	7qez_HL_A_GA144R.pdb	-3.794527053833008	-3.4137399196624756
7qez.pdb	7qez_HL_A_GA144D.pdb	-0.36652714014053345	-4.270569801330566
7qez.pdb	7qez_HL_A_GA144H.pdb	-5.308719158172607	-6.196030139923096
7qez.pdb	7qez_HL_A_GA144L.pdb	-0.17871534824371338	-3.0475099086761475
7qez.pdb	7qez_HL_A_GA144M.pdb	-3.000447988510132	-3.441740036010742
7qez.pdb	7qez_HL_A_SA145R.pdb	0.004139229655265808	0.4535599946975708
7qez.pdb	7qez_HL_A_SA145Q.pdb	-0.13264010846614838	-0.3604600131511688
7qez.pdb	7qez_HL_A_FA154A.pdb	-0.9847437143325806	-3.430500030517578
7qez.pdb	7qez_HL_A_FA154E.pdb	-1.6076240539550781	-4.409999847412109
7qez.pdb	7qez_HL_A_FA154P.pdb	-0.776666522026062	-2.0600500106811523
7qez.pdb	7qez_HL_A_FA154S.pdb	-1.1686537265777588	-4.468080043792725
7qez.pdb	7qez_HL_A_NA155I.pdb	-0.0023551583290100098	-0.49553999304771423
7qez.pdb	7qez_HL_A_NA155Y.pdb	-14.949456214904785	-11.407540321350098
7qez.pdb	7qez_HL_A_QA161R.pdb	-0.11957524716854095	-0.39893999695777893
7qez.pdb	7qez_HL_A_QA161D.pdb	-0.28165847063064575	-0.10691999644041061
7qf0.pdb	7qf0_HL_A_VH2A.pdb	-0.5313593745231628	-0.3880000114440918
7qf0.pdb	7qf0_HL_A_VH2K.pdb	-0.6387860178947449	0.09319999814033508
7qf0.pdb	7qf0_HL_A_GH26H.pdb	-6.3751020431518555	-5.58489990234375
7qf0.pdb	7qf0_HL_A_GH26K.pdb	-0.6937310695648193	-1.4180999994277954
7qf0.pdb	7qf0_HL_A_FH27P.pdb	-1.250700831413269	-0.49470001459121704
7qf0.pdb	7qf0_HL_A_TH28C.pdb	-0.08540785312652588	0.24959999322891235
7qf0.pdb	7qf0_HL_A_RH31A.pdb	-0.35848429799079895	-0.4636000096797943
7qf0.pdb	7qf0_HL_A_RH31Q.pdb	-0.6597002744674683	-0.8133999705314636
7qf0.pdb	7qf0_HL_A_RH31K.pdb	-0.39620405435562134	0.8137000203132629
7qf0.pdb	7qf0_HL_A_RH31T.pdb	-0.4506211578845978	-0.18649999797344208
7qf0.pdb	7qf0_HL_A_RH31W.pdb	0.09381267428398132	0.40470001101493835
7qf0.pdb	7qf0_HL_A_NH32I.pdb	-0.3714500069618225	-1.4759999513626099
7qf0.pdb	7qf0_HL_A_NH32K.pdb	-0.05674023926258087	-2.3018999099731445
7qf0.pdb	7qf0_HL_A_YH33H.pdb	-1.4576538801193237	-2.773099899291992
7qf0.pdb	7qf0_HL_A_YH33P.pdb	-1.283132791519165	-2.732300043106079
7qf0.pdb	7qf0_HL_A_YH52A.pdb	-0.165167897939682	-2.0934998989105225
7qf0.pdb	7qf0_HL_A_GH54H.pdb	-17.691631317138672	-14.598079681396484
7qf0.pdb	7qf0_HL_A_GH54K.pdb	-1.8806326389312744	-1.8284000158309937
7qf0.pdb	7qf0_HL_A_SH56A.pdb	-0.4889480173587799	-0.3840999901294708
7qf0.pdb	7qf0_HL_A_SH56H.pdb	-18.199785232543945	-14.708033561706543
7qf0.pdb	7qf0_HL_A_SH56M.pdb	-1.2313122749328613	-2.2904000282287598
7qf0.pdb	7qf0_HL_A_SH56F.pdb	-19.403162002563477	-14.495369911193848
7qf0.pdb	7qf0_HL_A_RH97K.pdb	-0.6822937726974487	-1.1759999990463257
7qf0.pdb	7qf0_HL_A_GH99N.pdb	-0.2794184684753418	0.7846999764442444
7qf0.pdb	7qf0_HL_A_GH99K.pdb	-0.28131696581840515	1.0434000492095947
7qf0.pdb	7qf0_HL_A_DH100L.pdb	-1.9221984148025513	-3.1013998985290527
7qf0.pdb	7qf0_HL_A_DH100K.pdb	-1.0167521238327026	-2.902600049972534
7qf0.pdb	7qf0_HL_A_YH101C.pdb	-0.37701165676116943	-1.1480000019073486
7qf0.pdb	7qf0_HL_A_YH101L.pdb	-0.2570900321006775	-0.816100001335144
7qf0.pdb	7qf0_HL_A_YH101T.pdb	-0.8101485967636108	-0.7563999891281128
7qf0.pdb	7qf0_HL_A_YH102N.pdb	-0.22405549883842468	-1.6548000574111938
7qf0.pdb	7qf0_HL_A_YH102T.pdb	-0.11889871209859848	-1.8558000326156616
7qf0.pdb	7qf0_HL_A_IL2T.pdb	-0.4528200030326843	-0.7462999820709229
7qf0.pdb	7qf0_HL_A_QL27A.pdb	0.10337084531784058	0.006300000008195639
7qf0.pdb	7qf0_HL_A_QL27I.pdb	-0.9714374542236328	-0.43790000677108765
7qf0.pdb	7qf0_HL_A_QL27L.pdb	0.4147929847240448	0.25200000405311584
7qf0.pdb	7qf0_HL_A_GL28A.pdb	-6.080211162567139	-3.440500020980835
7qf0.pdb	7qf0_HL_A_GL28R.pdb	-11.003840446472168	-9.304140090942383
7qf0.pdb	7qf0_HL_A_GL28N.pdb	-11.572662353515625	-3.929800033569336
7qf0.pdb	7qf0_HL_A_GL28D.pdb	-11.535469055175781	-5.078999996185303
7qf0.pdb	7qf0_HL_A_GL28K.pdb	-13.067399024963379	-9.27931022644043
7qf0.pdb	7qf0_HL_A_GL28W.pdb	-22.663667678833008	-17.428760528564453
7qf0.pdb	7qf0_HL_A_SL30N.pdb	-0.6428756713867188	1.1612999439239502
7qf0.pdb	7qf0_HL_A_SL30G.pdb	-0.6543469429016113	0.38199999928474426
7qf0.pdb	7qf0_HL_A_FL32I.pdb	-1.0044203996658325	-1.9643000364303589
7qf0.pdb	7qf0_HL_A_DL92C.pdb	-1.4103492498397827	-2.203200101852417
7qf0.pdb	7qf0_HL_A_DL92F.pdb	-2.1837267875671387	-3.3624000549316406
7qf0.pdb	7qf0_HL_A_SL93E.pdb	-0.5858762264251709	-0.01489999983459711
7qf0.pdb	7qf0_HL_A_RA70L.pdb	-1.2319834232330322	-2.6512999534606934
7qf0.pdb	7qf0_HL_A_RA70P.pdb	-1.1375147104263306	-1.2347999811172485
7qf0.pdb	7qf0_HL_A_QA76I.pdb	-0.22963616251945496	-0.021700000390410423
7qf0.pdb	7qf0_HL_A_QA76F.pdb	-1.6627599000930786	-2.0536999702453613
7qf0.pdb	7qf0_HL_A_QA76T.pdb	-0.34384000301361084	-0.12229999899864197
7qf0.pdb	7qf0_HL_A_GA83C.pdb	-1.0268001556396484	-0.9422000050544739
7qf0.pdb	7qf0_HL_A_KA84E.pdb	-1.9747296571731567	-5.90310001373291
7qf0.pdb	7qf0_HL_A_KA84M.pdb	-0.3195576071739197	-1.2201999425888062
7qf0.pdb	7qf0_HL_A_KA84W.pdb	-26.40978240966797	-21.144609451293945
7qf0.pdb	7qf0_HL_A_YA88N.pdb	-1.1337857246398926	-1.8703999519348145
7qf0.pdb	7qf0_HL_A_YA88D.pdb	-1.238168478012085	-1.933899998664856
7qf0.pdb	7qf0_HL_A_YA120D.pdb	-0.5701407194137573	-2.713599920272827
7qf0.pdb	7qf0_HL_A_YA120G.pdb	0.12285521626472473	-2.0446999073028564
7qf0.pdb	7qf0_HL_A_LA122K.pdb	-0.7239649295806885	-1.3985999822616577
7qf0.pdb	7qf0_HL_A_LA122F.pdb	-11.374411582946777	-9.17492961883545
7qf0.pdb	7qf0_HL_A_KA125Q.pdb	-0.05566389113664627	1.1449999809265137
7qf0.pdb	7qf0_HL_A_YA140N.pdb	-1.1521159410476685	-1.9809999465942383
7qf0.pdb	7qf0_HL_A_YA140G.pdb	-0.9308933019638062	-1.7929999828338623
7qf0.pdb	7qf0_HL_A_QA141Y.pdb	-0.34603452682495117	-0.9312999844551086
7qf0.pdb	7qf0_HL_A_AA142Q.pdb	-0.3107047379016876	-1.0849000215530396
7qf0.pdb	7qf0_HL_A_AA142G.pdb	-0.13157561421394348	-0.7567999958992004
7qf0.pdb	7qf0_HL_A_GA143F.pdb	-3.2899975776672363	-1.5052000284194946
7qf0.pdb	7qf0_HL_A_GA143P.pdb	-0.9700313806533813	-1.29830002784729
7qf0.pdb	7qf0_HL_A_GA143W.pdb	-2.7664685249328613	-1.2379000186920166
7qf0.pdb	7qf0_HL_A_EA151M.pdb	0.16312584280967712	-0.5782999992370605
7qf0.pdb	7qf0_HL_A_FA153N.pdb	-1.1508688926696777	-1.427899956703186
7qf0.pdb	7qf0_HL_A_FA153M.pdb	-0.4163017272949219	-0.09780000150203705
7qf0.pdb	7qf0_HL_A_NA154L.pdb	-1.5297338962554932	-4.141900062561035
7qf0.pdb	7qf0_HL_A_NA154F.pdb	-1.5662167072296143	-4.753499984741211
7qf0.pdb	7qf0_HL_A_YA156R.pdb	0.018091827630996704	0.7335000038146973
7qf0.pdb	7qf0_HL_A_YA156Q.pdb	-0.36423003673553467	0.41769999265670776
7qf0.pdb	7qf0_HL_A_YA156H.pdb	-0.3723771572113037	-0.039799999445676804
7qf0.pdb	7qf0_HL_A_YA156F.pdb	-0.11535179615020752	0.25200000405311584
7qf0.pdb	7qf0_HL_A_YA156S.pdb	-0.4865588843822479	-0.7402999997138977
7qf0.pdb	7qf0_HL_A_YA156W.pdb	-0.10914720594882965	1.124500036239624
7qf0.pdb	7qf0_HL_A_QA160R.pdb	-0.17167708277702332	-1.1331000328063965
7qf0.pdb	7qf0_HL_A_QA160F.pdb	-0.515261709690094	-2.096299886703491
7qf0.pdb	7qf0_HL_A_SA161D.pdb	-0.3381311297416687	-0.17509999871253967
7qf0.pdb	7qf0_HL_A_SA161E.pdb	-0.12910546362400055	-0.1347000002861023
7qf0.pdb	7qf0_HL_A_SA161G.pdb	0.0013874173164367676	-0.18029999732971191
7qf0.pdb	7qf0_HL_A_SA161P.pdb	-0.4058278799057007	-0.015399999916553497
7qf0.pdb	7qf0_HL_A_YA162N.pdb	-0.3413749039173126	-0.1103999987244606
7qf0.pdb	7qf0_HL_A_YA162L.pdb	-0.3145691454410553	0.05640000104904175
7qf0.pdb	7qf0_HL_A_YA162T.pdb	-0.31337642669677734	0.025499999523162842
7qf0.pdb	7qf0_HL_A_GA163P.pdb	-0.5269659161567688	-1.1394000053405762
7qf0.pdb	7qf0_HL_A_QA165I.pdb	0.02586035430431366	0.38100001215934753
7qf0.pdb	7qf0_HL_A_TA167R.pdb	-0.24209000170230865	0.303600013256073
7qf0.pdb	7qf0_HL_A_TA167F.pdb	-0.1243683248758316	0.3034000098705292
7qf0.pdb	7qf0_HL_A_NA168G.pdb	-0.44507700204849243	0.838699996471405
7qf0.pdb	7qf0_HL_A_NA168S.pdb	-0.714837908744812	1.6398999691009521
7qf0.pdb	7qf0_HL_A_NA168W.pdb	-6.788134574890137	-4.507900238037109
7qf0.pdb	7qf0_HL_A_GA169R.pdb	-2.2424190044403076	-2.735100030899048
7qf0.pdb	7qf0_HL_A_GA169D.pdb	-3.395991563796997	-1.4156999588012695
7qf0.pdb	7qf0_HL_A_GA169E.pdb	-2.317525625228882	-1.4530999660491943
7qf0.pdb	7qf0_HL_A_GA169M.pdb	-0.52933669090271	0.1266999989748001
7qf0.pdb	7qf0_HL_A_YA172A.pdb	-1.12833571434021	-3.8433001041412354
7qf0.pdb	7qf0_HL_A_YA172C.pdb	-1.2248717546463013	-3.4609999656677246
7qf0.pdb	7qf0_HL_A_YA172E.pdb	-1.562345027923584	-4.512700080871582
7qf0.pdb	7qf0_HL_A_YA172I.pdb	-0.6085139513015747	-2.437700033187866
7qf0.pdb	7qf0_HL_A_YA172S.pdb	-1.4715577363967896	-3.625200033187866
6fe4.pdb	6fe4_F_A_PF45M.pdb	0.10233810544013977	0.30941998958587646
6fe4.pdb	6fe4_F_A_EF46R.pdb	-0.08523519337177277	0.044179998338222504
6fe4.pdb	6fe4_F_A_EF46C.pdb	-0.013605281710624695	0.299699991941452
6fe4.pdb	6fe4_F_A_EF46H.pdb	-0.18135255575180054	-0.05806000158190727
6fe4.pdb	6fe4_F_A_WF47D.pdb	-0.17149591445922852	-1.3141499757766724
6fe4.pdb	6fe4_F_A_NF52P.pdb	-0.8479210138320923	-0.25819000601768494
6fe4.pdb	6fe4_F_A_GF57Y.pdb	-1.638062596321106	-1.8006999492645264
6fe4.pdb	6fe4_F_A_TF58G.pdb	0.06558513641357422	0.04131000116467476
6fe4.pdb	6fe4_F_A_TF58H.pdb	-0.014525741338729858	-0.15578000247478485
6fe4.pdb	6fe4_F_A_TF58M.pdb	0.06691348552703857	-0.005140000022947788
6fe4.pdb	6fe4_F_A_RF59D.pdb	-0.9002326726913452	-5.052770137786865
6fe4.pdb	6fe4_F_A_RF59Q.pdb	-0.6140469312667847	-2.7736899852752686
6fe4.pdb	6fe4_F_A_RF59G.pdb	-0.7937545776367188	-3.496299982070923
6fe4.pdb	6fe4_F_A_RF59V.pdb	-0.09354406595230103	-2.749530076980591
6fe4.pdb	6fe4_F_A_EF100M.pdb	-0.7697100639343262	-2.6284000873565674
6fe4.pdb	6fe4_F_A_GF101C.pdb	-0.6576341986656189	-0.82600998878479
6fe4.pdb	6fe4_F_A_RF104E.pdb	-0.38809219002723694	-0.006169999949634075
6fe4.pdb	6fe4_F_A_NA14M.pdb	0.025352999567985535	0.5687000155448914
6fe4.pdb	6fe4_F_A_NA14Y.pdb	-0.6177443265914917	-0.3647199869155884
6fe4.pdb	6fe4_F_A_DA16Y.pdb	-5.513368606567383	-5.679440021514893
6fe4.pdb	6fe4_F_A_TA18I.pdb	-2.6221377849578857	-3.09879994392395
6fe4.pdb	6fe4_F_A_TA20N.pdb	-0.003034636378288269	1.2777099609375
6fe4.pdb	6fe4_F_A_TA20C.pdb	-0.048078060150146484	0.29256999492645264
6fe4.pdb	6fe4_F_A_WA29I.pdb	-1.1961908340454102	-2.61040997505188
6fe4.pdb	6fe4_F_A_WA29M.pdb	-0.2705731689929962	-1.576490044593811
6fe4.pdb	6fe4_F_A_WA29T.pdb	-0.6414622068405151	-4.041860103607178
6fe4.pdb	6fe4_F_A_SA31W.pdb	-2.078935384750366	-1.2976200580596924
6fe4.pdb	6fe4_F_A_SA54K.pdb	-0.11638914048671722	1.0161399841308594
6fe4.pdb	6fe4_F_A_SA54W.pdb	0.08870407938957214	0.5694100260734558
6fe4.pdb	6fe4_F_A_TA55R.pdb	0.39081326127052307	0.6220899820327759
6fe4.pdb	6fe4_F_A_EA57F.pdb	0.07099680602550507	0.051739998161792755
6fe4.pdb	6fe4_F_A_EA57Y.pdb	0.045808300375938416	0.0568000003695488
6fe4.pdb	6fe4_F_A_SA58Q.pdb	-6.101679801940918	-2.72544002532959
6fe4.pdb	6fe4_F_A_SA58L.pdb	-6.3976640701293945	-1.8461600542068481
6fe4.pdb	6fe4_F_A_SA58W.pdb	-10.109808921813965	-4.055270195007324
6fe4.pdb	6fe4_F_A_GA59A.pdb	-0.22710055112838745	0.4915100038051605
6fe4.pdb	6fe4_F_A_GA59Q.pdb	-0.3270864486694336	0.5162299871444702
6fe4.pdb	6fe4_F_A_GA59H.pdb	-0.19012832641601562	0.42173999547958374
6fe4.pdb	6fe4_F_A_SA60D.pdb	-1.381838083267212	-1.4681700468063354
6fe4.pdb	6fe4_F_A_GA61A.pdb	-6.482824325561523	-4.2699198722839355
6fe4.pdb	6fe4_F_A_GA61N.pdb	-20.0389461517334	-18.127010345458984
6fe4.pdb	6fe4_F_A_GA61H.pdb	-3.3896894454956055	-6.4423298835754395
6fe4.pdb	6fe4_F_A_GA61I.pdb	-3.8995466232299805	-5.032289981842041
7jmo.pdb	7jmo_HL_A_VH2C.pdb	-0.4860936105251312	-0.4196999967098236
7jmo.pdb	7jmo_HL_A_GH26C.pdb	-0.3859562277793884	-1.5174000263214111
7jmo.pdb	7jmo_HL_A_GH26I.pdb	-0.6441934108734131	-0.8495000004768372
7jmo.pdb	7jmo_HL_A_GH26Y.pdb	-0.7041208744049072	-1.2096999883651733
7jmo.pdb	7jmo_HL_A_FH27E.pdb	-0.6127781271934509	-0.08070000261068344
7jmo.pdb	7jmo_HL_A_FH27G.pdb	-0.48620572686195374	-1.5162999629974365
7jmo.pdb	7jmo_HL_A_FH27I.pdb	-0.6440154314041138	-0.67330002784729
7jmo.pdb	7jmo_HL_A_FH27K.pdb	-0.5484930872917175	-0.07680000364780426
7jmo.pdb	7jmo_HL_A_FH27M.pdb	-0.12611305713653564	-0.2101999968290329
7jmo.pdb	7jmo_HL_A_TH28I.pdb	0.19269385933876038	0.8033000230789185
7jmo.pdb	7jmo_HL_A_SH31A.pdb	0.29102206230163574	-0.15109999477863312
7jmo.pdb	7jmo_HL_A_SH31V.pdb	0.34849897027015686	0.09960000216960907
7jmo.pdb	7jmo_HL_A_NH32G.pdb	-0.3240087330341339	-1.8696000576019287
7jmo.pdb	7jmo_HL_A_NH32Y.pdb	-9.875432968139648	-11.966870307922363
7jmo.pdb	7jmo_HL_A_YH33K.pdb	-2.2255043983459473	-2.9858999252319336
7jmo.pdb	7jmo_HL_A_YH33W.pdb	-3.428548812866211	-2.2425999641418457
7jmo.pdb	7jmo_HL_A_YH52I.pdb	-1.63746178150177	-1.9948999881744385
7jmo.pdb	7jmo_HL_A_YH52W.pdb	-0.033993542194366455	-2.229599952697754
7jmo.pdb	7jmo_HL_A_GH54M.pdb	-4.396481990814209	-3.8631999492645264
7jmo.pdb	7jmo_HL_A_FH58L.pdb	-0.3666221797466278	-0.5713000297546387
7jmo.pdb	7jmo_HL_A_FH58M.pdb	-0.3795202374458313	-0.397599995136261
7jmo.pdb	7jmo_HL_A_RH97K.pdb	-0.4975055754184723	-2.378200054168701
7jmo.pdb	7jmo_HL_A_LH99D.pdb	-0.7295980453491211	-1.3646999597549438
7jmo.pdb	7jmo_HL_A_LH99I.pdb	-0.5389832258224487	-1.1948000192642212
7jmo.pdb	7jmo_HL_A_EH100R.pdb	-2.0009946823120117	-1.9194999933242798
7jmo.pdb	7jmo_HL_A_RH101A.pdb	-0.07560664415359497	0.03959999978542328
7jmo.pdb	7jmo_HL_A_RH101Q.pdb	0.21645745635032654	1.006500005722046
7jmo.pdb	7jmo_HL_A_RH101E.pdb	-0.4822491705417633	-0.941100001335144
7jmo.pdb	7jmo_HL_A_AH102Q.pdb	-1.0386502742767334	-1.0048999786376953
7jmo.pdb	7jmo_HL_A_AH102W.pdb	-0.5069955587387085	-1.3763999938964844
7jmo.pdb	7jmo_HL_A_AH102V.pdb	0.3254031836986542	0.800599992275238
7jmo.pdb	7jmo_HL_A_DH106R.pdb	-0.7937356233596802	-0.736299991607666
7jmo.pdb	7jmo_HL_A_DH106G.pdb	-0.2968617081642151	-0.6815999746322632
7jmo.pdb	7jmo_HL_A_DH106M.pdb	-0.3417074382305145	-0.5285000205039978
7jmo.pdb	7jmo_HL_A_DH106Y.pdb	-0.3402464687824249	-0.3986999988555908
7jmo.pdb	7jmo_HL_A_DH106V.pdb	-0.3728140890598297	-0.29490000009536743
7jmo.pdb	7jmo_HL_A_SL28P.pdb	0.3548046052455902	0.6133999824523926
7jmo.pdb	7jmo_HL_A_VL29C.pdb	-0.4640268385410309	-0.36649999022483826
7jmo.pdb	7jmo_HL_A_VL29G.pdb	-0.311040461063385	-0.3725999891757965
7jmo.pdb	7jmo_HL_A_VL29F.pdb	-0.33667099475860596	-0.6140000224113464
7jmo.pdb	7jmo_HL_A_SL30N.pdb	-0.09112799167633057	1.3696000576019287
7jmo.pdb	7jmo_HL_A_SL30M.pdb	1.1206954717636108	2.2999000549316406
7jmo.pdb	7jmo_HL_A_SL30P.pdb	0.25553104281425476	0.4724000096321106
7jmo.pdb	7jmo_HL_A_SL30T.pdb	-0.2926417589187622	-0.3393999934196472
7jmo.pdb	7jmo_HL_A_QL91C.pdb	0.005488798022270203	-0.18449999392032623
7jmo.pdb	7jmo_HL_A_GL93Q.pdb	-3.7113866806030273	-6.877099990844727
7jmo.pdb	7jmo_HL_A_GL93P.pdb	-1.0792996883392334	-1.589400053024292
7jmo.pdb	7jmo_HL_A_GL93T.pdb	-3.2716524600982666	-6.74459981918335
7jmo.pdb	7jmo_HL_A_SL94C.pdb	-0.28568392992019653	-0.9251000285148621
7jmo.pdb	7jmo_HL_A_SL94Q.pdb	-0.5808453559875488	-0.3785000145435333
7jmo.pdb	7jmo_HL_A_RA70M.pdb	-0.5461063981056213	-1.7378000020980835
7jmo.pdb	7jmo_HL_A_TA82H.pdb	0.351468950510025	0.6133000254631042
7jmo.pdb	7jmo_HL_A_GA83S.pdb	-0.21833324432373047	-0.5450999736785889
7jmo.pdb	7jmo_HL_A_GA83W.pdb	0.2644290626049042	1.145799994468689
7jmo.pdb	7jmo_HL_A_KA84R.pdb	-1.156387448310852	0.9934999942779541
7jmo.pdb	7jmo_HL_A_KA84D.pdb	0.8356826305389404	0.71670001745224
7jmo.pdb	7jmo_HL_A_KA84E.pdb	-0.1407041847705841	0.0017000000225380063
7jmo.pdb	7jmo_HL_A_KA84S.pdb	-1.1155877113342285	-0.7200000286102295
7jmo.pdb	7jmo_HL_A_DA87R.pdb	-0.4121188521385193	-0.6464999914169312
7jmo.pdb	7jmo_HL_A_DA87L.pdb	-0.22387222945690155	0.08869999647140503
7jmo.pdb	7jmo_HL_A_YA88I.pdb	-0.9735463857650757	-1.6778000593185425
7jmo.pdb	7jmo_HL_A_YA88P.pdb	-1.1290732622146606	-1.3208999633789062
7jmo.pdb	7jmo_HL_A_LA122R.pdb	-7.067287445068359	-3.5738000869750977
7jmo.pdb	7jmo_HL_A_FA123G.pdb	-0.7916322946548462	-1.346500039100647
7jmo.pdb	7jmo_HL_A_FA123L.pdb	-0.8148695230484009	-0.7986999750137329
7jmo.pdb	7jmo_HL_A_FA123K.pdb	-1.0176668167114258	-1.207800030708313
7jmo.pdb	7jmo_HL_A_FA123Y.pdb	-2.57315731048584	-0.5611000061035156
7jmo.pdb	7jmo_HL_A_RA124E.pdb	-0.2643788456916809	0.5579000115394592
7jmo.pdb	7jmo_HL_A_RA124G.pdb	0.23766812682151794	-0.883899986743927
7jmo.pdb	7jmo_HL_A_RA124H.pdb	0.00638890266418457	-0.5357000231742859
7jmo.pdb	7jmo_HL_A_KA125Q.pdb	0.03236207365989685	0.392300009727478
7jmo.pdb	7jmo_HL_A_KA125F.pdb	0.3995918929576874	-0.1462000012397766
7jmo.pdb	7jmo_HL_A_KA125S.pdb	-0.2805241048336029	-0.12039999663829803
7jmo.pdb	7jmo_HL_A_KA125W.pdb	0.24270683526992798	-0.13760000467300415
7jmo.pdb	7jmo_HL_A_YA140N.pdb	-1.3936997652053833	-2.161900043487549
7jmo.pdb	7jmo_HL_A_YA140Q.pdb	-1.588350772857666	-1.9565000534057617
7jmo.pdb	7jmo_HL_A_YA140G.pdb	-1.1333411931991577	-1.9079999923706055
7jmo.pdb	7jmo_HL_A_YA140H.pdb	-1.54045569896698	-1.5433000326156616
7jmo.pdb	7jmo_HL_A_QA141D.pdb	-0.19358882308006287	-0.7986000180244446
7jmo.pdb	7jmo_HL_A_QA141C.pdb	-0.06035114824771881	-0.9732000231742859
7jmo.pdb	7jmo_HL_A_QA141I.pdb	-0.07499077916145325	0.016699999570846558
7jmo.pdb	7jmo_HL_A_QA141V.pdb	0.1417517364025116	-0.703000009059906
7jmo.pdb	7jmo_HL_A_AA142H.pdb	-0.9836394786834717	-1.9886000156402588
7jmo.pdb	7jmo_HL_A_AA142M.pdb	-2.4061152935028076	-0.9692000150680542
7jmo.pdb	7jmo_HL_A_AA142P.pdb	-0.47258374094963074	-1.3360999822616577
7jmo.pdb	7jmo_HL_A_AA142Y.pdb	-11.442708015441895	-7.3933000564575195
7jmo.pdb	7jmo_HL_A_GA143N.pdb	-0.2380562126636505	-0.19930000603199005
7jmo.pdb	7jmo_HL_A_FA153N.pdb	-1.1031899452209473	-1.728700041770935
7jmo.pdb	7jmo_HL_A_FA153H.pdb	-0.8656635284423828	-1.7223999500274658
7jmo.pdb	7jmo_HL_A_FA153T.pdb	-1.1558278799057007	-1.795300006866455
7jmo.pdb	7jmo_HL_A_NA154R.pdb	-2.003171443939209	-3.9412999153137207
7jmo.pdb	7jmo_HL_A_NA154H.pdb	-1.3514052629470825	-2.5336999893188477
7jmo.pdb	7jmo_HL_A_NA154L.pdb	-0.8367066383361816	-2.811300039291382
7jmo.pdb	7jmo_HL_A_YA156D.pdb	-0.3332855701446533	-2.5381999015808105
7jmo.pdb	7jmo_HL_A_YA156Q.pdb	-0.6078444719314575	-2.265399932861328
7jmo.pdb	7jmo_HL_A_YA156K.pdb	-0.18750742077827454	-1.3681999444961548
7jmo.pdb	7jmo_HL_A_QA160P.pdb	-0.5176080465316772	0.5514000058174133
7jmo.pdb	7jmo_HL_A_SA161C.pdb	-0.27219027280807495	-0.09430000185966492
7jmo.pdb	7jmo_HL_A_YA162A.pdb	-0.2289060652256012	-0.04659999907016754
7jmo.pdb	7jmo_HL_A_NA168R.pdb	-3.073594570159912	-0.15070000290870667
7jmo.pdb	7jmo_HL_A_NA168M.pdb	0.02248707413673401	0.5454999804496765
7jmo.pdb	7jmo_HL_A_NA168T.pdb	0.025260433554649353	0.2777999937534332
7jmo.pdb	7jmo_HL_A_YA172H.pdb	-1.7925447225570679	0.30889999866485596
7a17.pdb	7a17_B_A_TB28F.pdb	-1.116868257522583	-0.7594000101089478
7a17.pdb	7a17_B_A_TB28V.pdb	-0.17087693512439728	-0.1396999955177307
7a17.pdb	7a17_B_A_FB31I.pdb	-1.0136008262634277	-1.9407000541687012
7a17.pdb	7a17_B_A_FB31L.pdb	-0.2230149209499359	-1.1074999570846558
7a17.pdb	7a17_B_A_FB31M.pdb	0.25653642416000366	-1.32260000705719
7a17.pdb	7a17_B_A_FB31S.pdb	-1.1151611804962158	-2.966130018234253
7a17.pdb	7a17_B_A_WB53D.pdb	-1.2914395332336426	-1.8128000497817993
7a17.pdb	7a17_B_A_WB53I.pdb	-0.7706879377365112	-2.1249001026153564
7a17.pdb	7a17_B_A_WB53T.pdb	-0.9620226621627808	-1.7378000020980835
7a17.pdb	7a17_B_A_WB53V.pdb	-0.8597873449325562	-1.8625999689102173
7a17.pdb	7a17_B_A_RB99A.pdb	-0.3314422070980072	0.12210000306367874
7a17.pdb	7a17_B_A_RB99K.pdb	-0.7115658521652222	0.38999998569488525
7a17.pdb	7a17_B_A_RB99F.pdb	-1.9268962144851685	0.6115000247955322
7a17.pdb	7a17_B_A_AB100R.pdb	-3.9163308143615723	-2.007200002670288
7a17.pdb	7a17_B_A_AB100D.pdb	-9.961005210876465	-8.988639831542969
7a17.pdb	7a17_B_A_AB100P.pdb	-2.935809373855591	-1.1970000267028809
7a17.pdb	7a17_B_A_AB100S.pdb	-0.5501968264579773	-0.34220001101493835
7a17.pdb	7a17_B_A_AB100W.pdb	-19.36246681213379	-16.728179931640625
7a17.pdb	7a17_B_A_IB101P.pdb	-3.9135098457336426	-3.5416901111602783
7a17.pdb	7a17_B_A_EB102R.pdb	0.25431299209594727	0.3382999897003174
7a17.pdb	7a17_B_A_EB102I.pdb	0.5966486930847168	-0.3682999908924103
7a17.pdb	7a17_B_A_LA100G.pdb	-0.30116838216781616	0.016699999570846558
7a17.pdb	7a17_B_A_LA100P.pdb	-0.09633517265319824	0.32199999690055847
7a17.pdb	7a17_B_A_LA100S.pdb	-0.5706988573074341	0.23350000381469727
7a17.pdb	7a17_B_A_LA101A.pdb	-0.7174957990646362	-0.6718999743461609
7a17.pdb	7a17_B_A_LA101E.pdb	-1.1238300800323486	-0.756600022315979
7a17.pdb	7a17_B_A_LA101G.pdb	-0.7696702480316162	-0.8539000153541565
7a17.pdb	7a17_B_A_LA101S.pdb	-0.977323055267334	-0.8166000247001648
7a17.pdb	7a17_B_A_AA102V.pdb	-0.4120391011238098	0.3393999934196472
7a17.pdb	7a17_B_A_IA115M.pdb	0.03445820510387421	0.4700999855995178
7a17.pdb	7a17_B_A_IA115Y.pdb	-0.6813039779663086	-0.5241000056266785
7a17.pdb	7a17_B_A_PA117K.pdb	-0.06155624985694885	0.026900000870227814
7a17.pdb	7a17_B_A_PA117W.pdb	-0.21491393446922302	-0.156700000166893
7a17.pdb	7a17_B_A_AA120K.pdb	-3.5999834537506104	-3.854029893875122
7a17.pdb	7a17_B_A_AA120W.pdb	-1.093773365020752	-1.3181999921798706
7a17.pdb	7a17_B_A_PA121E.pdb	-0.4590775668621063	-0.621999979019165
7a17.pdb	7a17_B_A_PA121S.pdb	-0.4919474124908447	-0.9300000071525574
7a17.pdb	7a17_B_A_RA124F.pdb	0.3758125603199005	-0.2498999983072281
7a17.pdb	7a17_B_A_DA125R.pdb	-0.7749027013778687	-3.10686993598938
7a17.pdb	7a17_B_A_DA125P.pdb	-0.9525004625320435	-2.1686999797821045
7a17.pdb	7a17_B_A_VA126A.pdb	-0.7771435976028442	-1.1232999563217163
7a17.pdb	7a17_B_A_VA126R.pdb	-4.603762149810791	-7.474309921264648
7a17.pdb	7a17_B_A_VA126E.pdb	-1.1304434537887573	-0.6973999738693237
7a17.pdb	7a17_B_A_VA126K.pdb	-0.3444502353668213	-0.982200026512146
5ja9.pdb	5ja9_B_D_RB35A.pdb	-1.1830261945724487	-2.9885001182556152
5ja9.pdb	5ja9_B_D_RB35G.pdb	-1.1473290920257568	-3.0423998832702637
5ja9.pdb	5ja9_B_D_YB37D.pdb	-1.3278509378433228	-3.3017001152038574
5ja9.pdb	5ja9_B_D_YB37H.pdb	-1.2986642122268677	-1.4615999460220337
5ja9.pdb	5ja9_B_D_FB47L.pdb	0.06403815746307373	-0.6762999892234802
5ja9.pdb	5ja9_B_D_VB97G.pdb	0.16504234075546265	-0.32089999318122864
5ja9.pdb	5ja9_B_D_RB99I.pdb	0.15284928679466248	-2.8991000652313232
5ja9.pdb	5ja9_B_D_RB99K.pdb	-1.258597493171692	-2.9365999698638916
5ja9.pdb	5ja9_B_D_RB99T.pdb	-1.205981969833374	-3.161799907684326
5ja9.pdb	5ja9_B_D_SB101R.pdb	0.5564322471618652	-0.33160001039505005
5ja9.pdb	5ja9_B_D_SB101K.pdb	0.36951032280921936	0.011599999852478504
5ja9.pdb	5ja9_B_D_LB102T.pdb	-1.4268012046813965	-2.3782999515533447
5ja9.pdb	5ja9_B_D_LB102Y.pdb	-6.361103534698486	-5.880099773406982
5ja9.pdb	5ja9_B_D_IB103F.pdb	-1.1604992151260376	-1.399399995803833
5ja9.pdb	5ja9_B_D_IB103V.pdb	-0.43249234557151794	-0.6909000277519226
5ja9.pdb	5ja9_B_D_DB105Q.pdb	-1.5930012464523315	-2.026599884033203
5ja9.pdb	5ja9_B_D_WB107F.pdb	0.08031997084617615	0.6358000040054321
5ja9.pdb	5ja9_B_D_WB107S.pdb	-0.6136406660079956	-0.6322000026702881
5ja9.pdb	5ja9_B_D_KD12D.pdb	-0.45557931065559387	-0.9455000162124634
5ja9.pdb	5ja9_B_D_YD13G.pdb	-2.5955793857574463	-3.5685999393463135
5ja9.pdb	5ja9_B_D_ED16Q.pdb	-2.2502615451812744	-3.2460999488830566
5ja9.pdb	5ja9_B_D_YD17P.pdb	-0.5170817971229553	-0.9878000020980835
5ja9.pdb	5ja9_B_D_YD17T.pdb	-0.8884286880493164	-0.7685999870300293
5ja9.pdb	5ja9_B_D_ID58S.pdb	-0.512190580368042	-0.5800999999046326
5ja9.pdb	5ja9_B_D_ID58T.pdb	-0.40748751163482666	-0.5597000122070312
5ja9.pdb	5ja9_B_D_TD72M.pdb	-1.783278465270996	1.4035999774932861
5ja9.pdb	5ja9_B_D_TD72P.pdb	-0.7057511806488037	1.0809999704360962
5ja9.pdb	5ja9_B_D_ID73R.pdb	-0.5018411874771118	-0.46860000491142273
5ja9.pdb	5ja9_B_D_ID73F.pdb	-0.27315038442611694	-0.14429999887943268
5ja9.pdb	5ja9_B_D_YD74E.pdb	-0.22894079983234406	0.42989999055862427
5ja9.pdb	5ja9_B_D_YD74G.pdb	-0.485053688287735	-0.2759999930858612
5ja9.pdb	5ja9_B_D_YD74T.pdb	-0.4412476122379303	-0.6327000260353088
5ja9.pdb	5ja9_B_D_ED78I.pdb	-0.27907946705818176	-0.6557999849319458
5ja9.pdb	5ja9_B_D_ED78K.pdb	-0.5088710188865662	-0.9757999777793884
5ja9.pdb	5ja9_B_D_MD79K.pdb	-1.267821192741394	-2.124799966812134
5ja9.pdb	5ja9_B_D_MD79V.pdb	-0.4077984094619751	-0.9787999987602234
5ja9.pdb	5ja9_B_D_QD89C.pdb	0.14530810713768005	0.03200000151991844
5ja9.pdb	5ja9_B_D_QD89H.pdb	-0.14195728302001953	-0.225600004196167
5ja9.pdb	5ja9_B_D_LD90G.pdb	-0.41319724917411804	-1.4479000568389893
5ja9.pdb	5ja9_B_D_LD90H.pdb	-0.5914319753646851	-0.7426999807357788
5ja9.pdb	5ja9_B_D_LD90V.pdb	-0.2546880543231964	-0.6643999814987183
5ja9.pdb	5ja9_B_D_FD93R.pdb	-0.5114154815673828	-0.5591999888420105
5ja9.pdb	5ja9_B_D_FD93I.pdb	-0.25963303446769714	-0.6909999847412109
5ja9.pdb	5ja9_B_D_FD93K.pdb	-0.254841685295105	-0.2874000072479248
1nca.pdb	1nca_HL_N_YL49D.pdb	-1.0883122682571411	-2.928299903869629
1nca.pdb	1nca_HL_N_YL49C.pdb	-0.9808382987976074	-2.791800022125244
1nca.pdb	1nca_HL_N_YL49I.pdb	-1.010845422744751	-2.137500047683716
1nca.pdb	1nca_HL_N_YL49F.pdb	-0.530511200428009	-1.4911999702453613
1nca.pdb	1nca_HL_N_WL50T.pdb	-1.3335407972335815	-2.3789000511169434
1nca.pdb	1nca_HL_N_TL53N.pdb	-0.5662270784378052	-1.3634999990463257
1nca.pdb	1nca_HL_N_TL53D.pdb	-1.3882768154144287	-2.7760000228881836
1nca.pdb	1nca_HL_N_IL56M.pdb	-0.029520511627197266	0.6044999957084656
1nca.pdb	1nca_HL_N_IL56W.pdb	0.03320018947124481	-0.07959999889135361
1nca.pdb	1nca_HL_N_HL91R.pdb	0.32603442668914795	1.9055999517440796
1nca.pdb	1nca_HL_N_HL91M.pdb	0.3378063142299652	1.3756999969482422
1nca.pdb	1nca_HL_N_HL91Y.pdb	-0.45161154866218567	-4.024400234222412
1nca.pdb	1nca_HL_N_YL92V.pdb	-0.18324148654937744	-0.7573999762535095
1nca.pdb	1nca_HL_N_SL93R.pdb	0.2445390820503235	0.10980000346899033
1nca.pdb	1nca_HL_N_SL93Q.pdb	-0.5556226968765259	-1.1657999753952026
1nca.pdb	1nca_HL_N_NH31I.pdb	0.004995375871658325	-0.4099999964237213
1nca.pdb	1nca_HL_N_YH32E.pdb	-0.2555580139160156	-0.6759999990463257
1nca.pdb	1nca_HL_N_YH32F.pdb	-0.03469330072402954	0.10599999874830246
1nca.pdb	1nca_HL_N_YH32S.pdb	-0.3305076062679291	-0.42480000853538513
1nca.pdb	1nca_HL_N_NH52C.pdb	0.11552220582962036	0.17749999463558197
1nca.pdb	1nca_HL_N_NH52Q.pdb	-0.07835321128368378	0.522599995136261
1nca.pdb	1nca_HL_N_NH52F.pdb	-0.22740551829338074	-0.46630001068115234
1nca.pdb	1nca_HL_N_NH54D.pdb	-0.4503956139087677	-1.9951000213623047
1nca.pdb	1nca_HL_N_NH54Q.pdb	-0.11159754544496536	-0.07029999792575836
1nca.pdb	1nca_HL_N_EH62M.pdb	0.2311965525150299	-0.002300000051036477
1nca.pdb	1nca_HL_N_EH62T.pdb	0.09953108429908752	0.03700000047683716
1nca.pdb	1nca_HL_N_EH100A.pdb	-1.1195969581604004	-1.5743000507354736
1nca.pdb	1nca_HL_N_EH100N.pdb	-1.4735990762710571	-1.542199969291687
1nca.pdb	1nca_HL_N_EH100L.pdb	-0.589450478553772	-0.4569000005722046
1nca.pdb	1nca_HL_N_EH100P.pdb	-1.5828156471252441	-1.8632999658584595
1nca.pdb	1nca_HL_N_EH100V.pdb	-1.1721025705337524	-1.815500020980835
1nca.pdb	1nca_HL_N_DH101H.pdb	-1.8084238767623901	-0.9710999727249146
1nca.pdb	1nca_HL_N_NH102H.pdb	-0.19707511365413666	0.2808000147342682
1nca.pdb	1nca_HL_N_NH102M.pdb	1.4491310119628906	1.1983000040054321
1nca.pdb	1nca_HL_N_FH103L.pdb	0.13188639283180237	1.0479999780654907
1nca.pdb	1nca_HL_N_FH103K.pdb	-0.11404786258935928	1.2130000591278076
1nca.pdb	1nca_HL_N_FH103S.pdb	-0.5828167200088501	0.43149998784065247
1nca.pdb	1nca_HL_N_FH103T.pdb	-0.5747772455215454	-0.5685999989509583
1nca.pdb	1nca_HL_N_LH106F.pdb	-2.7358717918395996	-1.9205000400543213
1nca.pdb	1nca_HL_N_RN248W.pdb	-0.719064474105835	-1.0260000228881836
1nca.pdb	1nca_HL_N_NN250A.pdb	0.0941149890422821	0.008999999612569809
1nca.pdb	1nca_HL_N_NN250D.pdb	-0.573875904083252	-0.4291999936103821
1nca.pdb	1nca_HL_N_GN263A.pdb	-0.16103823482990265	-0.34209999442100525
1nca.pdb	1nca_HL_N_GN263N.pdb	-0.3682458698749542	-1.4190000295639038
1nca.pdb	1nca_HL_N_GN263I.pdb	-0.5785369277000427	-2.5539000034332275
1nca.pdb	1nca_HL_N_NN264G.pdb	-0.164567232131958	-0.4066999852657318
1nca.pdb	1nca_HL_N_NN267G.pdb	-0.029079169034957886	-0.15870000422000885
1nca.pdb	1nca_HL_N_SN287A.pdb	-0.4441626965999603	0.20389999449253082
1nca.pdb	1nca_HL_N_SN287R.pdb	-8.329459190368652	-5.889999866485596
1nca.pdb	1nca_HL_N_SN287N.pdb	-5.940030097961426	-6.068900108337402
1nca.pdb	1nca_HL_N_SN287Q.pdb	-5.594939708709717	-7.41379976272583
1nca.pdb	1nca_HL_N_SN287P.pdb	-1.127750039100647	-0.04410000145435333
1nca.pdb	1nca_HL_N_AN289Q.pdb	-1.4219807386398315	-3.2994000911712646
1nca.pdb	1nca_HL_N_AN289E.pdb	0.10994693636894226	-6.507900238037109
1nca.pdb	1nca_HL_N_AN289Y.pdb	-8.542037963867188	-7.220399856567383
1nca.pdb	1nca_HL_N_SN290C.pdb	-0.374359130859375	0.5357999801635742
1nca.pdb	1nca_HL_N_SN290V.pdb	-0.12460208684206009	0.8723000288009644
1nca.pdb	1nca_HL_N_LN318D.pdb	0.1028667688369751	-1.3488999605178833
1nca.pdb	1nca_HL_N_LN318G.pdb	-0.39452266693115234	-1.597000002861023
1nca.pdb	1nca_HL_N_LN318S.pdb	-0.5945841073989868	0.24009999632835388
1nca.pdb	1nca_HL_N_TN320D.pdb	-0.4756551682949066	-0.5353000164031982
1nca.pdb	1nca_HL_N_DN321M.pdb	0.0894216001033783	0.37290000915527344
1nca.pdb	1nca_HL_N_WN322C.pdb	-0.5733562707901001	-1.313099980354309
1nca.pdb	1nca_HL_N_PN352Q.pdb	-1.1394551992416382	-0.13439999520778656
1nca.pdb	1nca_HL_N_KN353I.pdb	-0.7240259647369385	-0.007600000128149986
1nca.pdb	1nca_HL_N_KN353S.pdb	-0.7400442361831665	-0.7804999947547913
1nca.pdb	1nca_HL_N_KN353V.pdb	-0.43648597598075867	0.015399999916553497
1nca.pdb	1nca_HL_N_KN356N.pdb	-0.023083478212356567	-0.26759999990463257
4ypg.pdb	4ypg_HL_D_SH31C.pdb	0.059785395860672	0.29499998688697815
4ypg.pdb	4ypg_HL_D_SH31K.pdb	0.08577835559844971	1.3114999532699585
4ypg.pdb	4ypg_HL_D_YH32N.pdb	-0.8353691101074219	-0.06539999693632126
4ypg.pdb	4ypg_HL_D_YH32Q.pdb	-0.6610510945320129	-2.371000051498413
4ypg.pdb	4ypg_HL_D_YH32H.pdb	-1.0764917135238647	-1.5223000049591064
4ypg.pdb	4ypg_HL_D_SH33A.pdb	-0.25000321865081787	2.193700075149536
4ypg.pdb	4ypg_HL_D_SH33L.pdb	-0.35292714834213257	1.2657999992370605
4ypg.pdb	4ypg_HL_D_SH33Y.pdb	-24.910398483276367	-20.385618209838867
4ypg.pdb	4ypg_HL_D_SH33V.pdb	-1.4129105806350708	0.10320000350475311
4ypg.pdb	4ypg_HL_D_WH47K.pdb	-0.5343284606933594	-0.6614000201225281
4ypg.pdb	4ypg_HL_D_WH47F.pdb	-0.48911720514297485	-0.0877000018954277
4ypg.pdb	4ypg_HL_D_WH50A.pdb	-0.9546234607696533	-2.4200000762939453
4ypg.pdb	4ypg_HL_D_WH50E.pdb	-1.6466633081436157	-3.6219000816345215
4ypg.pdb	4ypg_HL_D_WH50H.pdb	-1.1324059963226318	-2.012700080871582
4ypg.pdb	4ypg_HL_D_YH54G.pdb	-0.1445600986480713	-0.3555000126361847
4ypg.pdb	4ypg_HL_D_NH55M.pdb	1.2510948181152344	0.2134000062942505
4ypg.pdb	4ypg_HL_D_NH57D.pdb	-0.07091820240020752	-0.3686999976634979
4ypg.pdb	4ypg_HL_D_NH57C.pdb	-0.3296210467815399	0.0714000016450882
4ypg.pdb	4ypg_HL_D_NH57G.pdb	-0.21695837378501892	-0.2386000007390976
4ypg.pdb	4ypg_HL_D_NH57F.pdb	0.360596626996994	0.23819999396800995
4ypg.pdb	4ypg_HL_D_NH57S.pdb	-0.17318254709243774	0.053199999034404755
4ypg.pdb	4ypg_HL_D_NH59R.pdb	0.017336279153823853	1.6426000595092773
4ypg.pdb	4ypg_HL_D_NH59E.pdb	-0.5592777729034424	-0.4812999963760376
4ypg.pdb	4ypg_HL_D_NH59K.pdb	0.004138171672821045	1.1217999458312988
4ypg.pdb	4ypg_HL_D_NH59Y.pdb	-0.2730623483657837	0.12860000133514404
4ypg.pdb	4ypg_HL_D_DH99E.pdb	-0.3821202516555786	0.46070000529289246
4ypg.pdb	4ypg_HL_D_DH99G.pdb	-0.10095104575157166	2.141900062561035
4ypg.pdb	4ypg_HL_D_DH99H.pdb	-0.833450198173523	0.09260000288486481
4ypg.pdb	4ypg_HL_D_PH100R.pdb	-9.161243438720703	-14.196880340576172
4ypg.pdb	4ypg_HL_D_PH100W.pdb	-10.372506141662598	-14.910849571228027
4ypg.pdb	4ypg_HL_D_IH101A.pdb	-0.06431365013122559	0.15449999272823334
4ypg.pdb	4ypg_HL_D_IH101R.pdb	-0.2722409963607788	0.4296000003814697
4ypg.pdb	4ypg_HL_D_IH101F.pdb	-0.43442368507385254	0.11999999731779099
4ypg.pdb	4ypg_HL_D_AH102G.pdb	-0.1718524843454361	-0.6534000039100647
4ypg.pdb	4ypg_HL_D_YH105C.pdb	0.1042906641960144	-0.2930999994277954
4ypg.pdb	4ypg_HL_D_YH105H.pdb	-0.00949917733669281	-0.29660001397132874
4ypg.pdb	4ypg_HL_D_SL28H.pdb	0.19411924481391907	0.41620001196861267
4ypg.pdb	4ypg_HL_D_VL29N.pdb	-0.23727288842201233	-0.1573999971151352
4ypg.pdb	4ypg_HL_D_VL29S.pdb	-0.40260952711105347	-0.23880000412464142
4ypg.pdb	4ypg_HL_D_SL30A.pdb	0.13341447710990906	0.3271999955177307
4ypg.pdb	4ypg_HL_D_SL30W.pdb	-3.164114475250244	-4.150199890136719
4ypg.pdb	4ypg_HL_D_SL31A.pdb	-0.24324333667755127	-0.5138999819755554
4ypg.pdb	4ypg_HL_D_SL31Q.pdb	-1.3675005435943604	-2.7309999465942383
4ypg.pdb	4ypg_HL_D_SL31G.pdb	-0.3005976378917694	-1.4471999406814575
4ypg.pdb	4ypg_HL_D_YL33R.pdb	-0.851456880569458	-2.3187999725341797
4ypg.pdb	4ypg_HL_D_YL50Q.pdb	-0.2851560115814209	-0.8420000076293945
4ypg.pdb	4ypg_HL_D_YL50M.pdb	0.20444628596305847	0.13950000703334808
4ypg.pdb	4ypg_HL_D_GL51D.pdb	-3.0964503288269043	-4.530099868774414
4ypg.pdb	4ypg_HL_D_GL51M.pdb	-6.494418621063232	-4.12470006942749
4ypg.pdb	4ypg_HL_D_GL51F.pdb	-25.183120727539062	-21.563570022583008
4ypg.pdb	4ypg_HL_D_GL51V.pdb	-8.094932556152344	-5.286600112915039
4ypg.pdb	4ypg_HL_D_AL52E.pdb	-3.153630018234253	-1.4936000108718872
4ypg.pdb	4ypg_HL_D_AL52H.pdb	-3.1396751403808594	-2.4691998958587646
4ypg.pdb	4ypg_HL_D_AL52M.pdb	-0.38061392307281494	-0.09279999881982803
4ypg.pdb	4ypg_HL_D_AL52W.pdb	-6.267118453979492	-4.510300159454346
4ypg.pdb	4ypg_HL_D_SL54A.pdb	0.4472028315067291	0.9294000267982483
4ypg.pdb	4ypg_HL_D_SL54H.pdb	-10.369784355163574	-6.339799880981445
4ypg.pdb	4ypg_HL_D_SL54K.pdb	-2.2461819648742676	-0.5006999969482422
4ypg.pdb	4ypg_HL_D_SL54W.pdb	-7.111618518829346	-3.5524001121520996
4ypg.pdb	4ypg_HL_D_SL68Q.pdb	-0.1491188257932663	0.28679999709129333
4ypg.pdb	4ypg_HL_D_GL69E.pdb	-0.07252846658229828	0.14090000092983246
4ypg.pdb	4ypg_HL_D_GL69F.pdb	0.012459903955459595	0.8745999932289124
4ypg.pdb	4ypg_HL_D_GL69T.pdb	-0.19982878863811493	-0.25940001010894775
4ypg.pdb	4ypg_HL_D_GL69V.pdb	-0.0497584193944931	-0.20520000159740448
4ypg.pdb	4ypg_HL_D_YL92D.pdb	-0.5194149017333984	-0.7486000061035156
4ypg.pdb	4ypg_HL_D_YL92G.pdb	-0.15224656462669373	1.1399999856948853
4ypg.pdb	4ypg_HL_D_YL92L.pdb	-0.3018699586391449	-0.04600000008940697
4ypg.pdb	4ypg_HL_D_YL92P.pdb	-0.14166593551635742	0.038600001484155655
4ypg.pdb	4ypg_HL_D_GL93C.pdb	-0.36438050866127014	-0.19589999318122864
4ypg.pdb	4ypg_HL_D_SL95C.pdb	-0.1776227355003357	0.033399999141693115
4ypg.pdb	4ypg_HL_D_SL95L.pdb	-0.05159766972064972	-0.31150001287460327
4ypg.pdb	4ypg_HL_D_SL95M.pdb	0.13783898949623108	0.786300003528595
4ypg.pdb	4ypg_HL_D_RL97A.pdb	0.15676355361938477	-1.3543000221252441
4ypg.pdb	4ypg_HL_D_RL97C.pdb	0.3634205758571625	-1.0871000289916992
4ypg.pdb	4ypg_HL_D_RL97S.pdb	-0.10120128095149994	-1.3824000358581543
4ypg.pdb	4ypg_HL_D_TD1D.pdb	0.04641267657279968	-0.4133000075817108
4ypg.pdb	4ypg_HL_D_TD1I.pdb	0.8341753482818604	1.2005000114440918
4ypg.pdb	4ypg_HL_D_DD4H.pdb	0.17202168703079224	0.0885000005364418
4ypg.pdb	4ypg_HL_D_DD4V.pdb	0.1746145486831665	-0.05460000038146973
4ypg.pdb	4ypg_HL_D_ID55E.pdb	-0.4126218557357788	0.028599999845027924
4ypg.pdb	4ypg_HL_D_ID55T.pdb	-0.42620596289634705	0.07509999722242355
4ypg.pdb	4ypg_HL_D_PD56M.pdb	-0.5731456279754639	-0.8033999800682068
4ypg.pdb	4ypg_HL_D_HD59L.pdb	-0.16645529866218567	-1.8151999711990356
4ypg.pdb	4ypg_HL_D_ED60W.pdb	0.1848842203617096	-0.927299976348877
4ypg.pdb	4ypg_HL_D_QD63M.pdb	0.22775065898895264	2.803499937057495
4ypg.pdb	4ypg_HL_D_QD63Y.pdb	-2.109172821044922	0.6553000211715698
4ypg.pdb	4ypg_HL_D_QD63V.pdb	-0.23124819993972778	2.484299898147583
4ypg.pdb	4ypg_HL_D_QD64H.pdb	-0.3042316436767578	0.0568000003695488
4ypg.pdb	4ypg_HL_D_QD64K.pdb	-0.2467586100101471	-0.13009999692440033
4ypg.pdb	4ypg_HL_D_FD66N.pdb	-0.596125602722168	-1.1902999877929688
4ypg.pdb	4ypg_HL_D_FD66G.pdb	-0.46499669551849365	-1.5247000455856323
4ypg.pdb	4ypg_HL_D_FD66H.pdb	-0.3938862085342407	0.2547999918460846
4ypg.pdb	4ypg_HL_D_FD66L.pdb	-0.41963744163513184	-0.4357999861240387
4ypg.pdb	4ypg_HL_D_FD66M.pdb	-0.44291526079177856	-1.0029000043869019
4ypg.pdb	4ypg_HL_D_FD66P.pdb	-1.0132752656936646	-1.3974000215530396
4ypg.pdb	4ypg_HL_D_ND67S.pdb	0.3192196786403656	-0.0024999999441206455
4ypg.pdb	4ypg_HL_D_ND67W.pdb	0.9468542337417603	0.8727999925613403
4ypg.pdb	4ypg_HL_D_TD88H.pdb	-0.12389424443244934	0.39239999651908875
4ypg.pdb	4ypg_HL_D_YD91A.pdb	-0.5139807462692261	-1.1683000326156616
4ypg.pdb	4ypg_HL_D_YD91M.pdb	0.24478447437286377	-0.2393999993801117
4ypg.pdb	4ypg_HL_D_QD92G.pdb	-0.011525332927703857	0.5550000071525574
4ypg.pdb	4ypg_HL_D_QD92L.pdb	0.4926157295703888	1.9529000520706177
4ypg.pdb	4ypg_HL_D_QD92P.pdb	-3.159154176712036	-0.7742999792098999
4ypg.pdb	4ypg_HL_D_LD94R.pdb	-0.3686692714691162	-1.732800006866455
4ypg.pdb	4ypg_HL_D_LD94Q.pdb	-0.2612494230270386	-0.2827000021934509
4ypg.pdb	4ypg_HL_D_LD94G.pdb	-0.2405414879322052	0.801800012588501
4ypg.pdb	4ypg_HL_D_LD94V.pdb	-0.038528844714164734	0.46149998903274536
4ypg.pdb	4ypg_HL_D_ND95D.pdb	-0.7431708574295044	-0.23729999363422394
4ypg.pdb	4ypg_HL_D_ND95F.pdb	-3.5260255336761475	0.271699994802475
4ypg.pdb	4ypg_HL_D_ND95S.pdb	-0.14759249985218048	1.1295000314712524
4ypg.pdb	4ypg_HL_D_ED98W.pdb	-4.366412162780762	-6.3480000495910645
4ypg.pdb	4ypg_HL_D_ED98Y.pdb	-10.436184883117676	-13.028289794921875
4ypg.pdb	4ypg_HL_D_AD99R.pdb	-4.265492916107178	-5.53980016708374
4ypg.pdb	4ypg_HL_D_AD99H.pdb	-12.604743957519531	-9.616499900817871
4ypg.pdb	4ypg_HL_D_AD99M.pdb	-2.9006378650665283	-1.9615000486373901
4ypg.pdb	4ypg_HL_D_AD99P.pdb	-0.6340648531913757	0.7986000180244446
4ypg.pdb	4ypg_HL_D_VD101E.pdb	-1.497648000717163	-1.289199948310852
4ypg.pdb	4ypg_HL_D_ID102E.pdb	-1.808753490447998	-2.944999933242798
4ypg.pdb	4ypg_HL_D_ID102G.pdb	-0.9933804273605347	-3.7708001136779785
4ypg.pdb	4ypg_HL_D_QD103C.pdb	-0.19947440922260284	0.22050000727176666
4ypg.pdb	4ypg_HL_D_QD103L.pdb	0.2603534162044525	0.800599992275238
4ypg.pdb	4ypg_HL_D_QD103K.pdb	0.03646174073219299	-0.025100000202655792
4ypg.pdb	4ypg_HL_D_QD103M.pdb	0.4604339897632599	1.1461999416351318
4ypg.pdb	4ypg_HL_D_QD103F.pdb	0.9854745864868164	0.7351999878883362
4ypg.pdb	4ypg_HL_D_QD103T.pdb	-0.14365623891353607	0.2694999873638153
4ypg.pdb	4ypg_HL_D_PD111M.pdb	-0.2087876796722412	-0.10090000182390213
4ypg.pdb	4ypg_HL_D_MD113D.pdb	-0.9592877626419067	-1.3731000423431396
4ypg.pdb	4ypg_HL_D_MD113W.pdb	-1.252593994140625	-1.1291999816894531
4ypg.pdb	4ypg_HL_D_ED115M.pdb	0.09599784016609192	-0.8791000247001648
4ypg.pdb	4ypg_HL_D_ID118E.pdb	0.12601327896118164	0.23729999363422394
4ypg.pdb	4ypg_HL_D_RD122K.pdb	-0.15914393961429596	-1.0996999740600586
7mta.pdb	7mta_HL_G_YH52R.pdb	-1.0676270723342896	-1.3430800437927246
7mta.pdb	7mta_HL_G_YH54G.pdb	-0.6031264066696167	-1.518399953842163
7mta.pdb	7mta_HL_G_YH54P.pdb	-0.21325694024562836	-1.0710599422454834
7mta.pdb	7mta_HL_G_YH54V.pdb	-0.3253158926963806	-0.7728000283241272
7mta.pdb	7mta_HL_G_GH56A.pdb	-0.08396241813898087	0.17030000686645508
7mta.pdb	7mta_HL_G_GH101D.pdb	-0.9175142049789429	-0.7624800205230713
7mta.pdb	7mta_HL_G_GH101I.pdb	-0.4752267897129059	-0.5316299796104431
7mta.pdb	7mta_HL_G_GH101T.pdb	-0.43444734811782837	-0.01940000057220459
7mta.pdb	7mta_HL_G_GH101V.pdb	-0.4083639085292816	-0.6435099840164185
7mta.pdb	7mta_HL_G_WH102F.pdb	-0.09486213326454163	0.08640000224113464
7mta.pdb	7mta_HL_G_WH102T.pdb	-0.22135671973228455	-0.13023999333381653
7mta.pdb	7mta_HL_G_WH103N.pdb	-0.6357207298278809	-1.8399699926376343
7mta.pdb	7mta_HL_G_WH103F.pdb	0.17832040786743164	0.1894499957561493
7mta.pdb	7mta_HL_G_WH103P.pdb	-0.8763723373413086	-2.3535399436950684
7mta.pdb	7mta_HL_G_WH104F.pdb	0.1588136851787567	-0.4210500121116638
7mta.pdb	7mta_HL_G_WH104S.pdb	-0.5144470930099487	-1.0172899961471558
7mta.pdb	7mta_HL_G_NH106Q.pdb	-0.21829141676425934	-0.23259000480175018
7mta.pdb	7mta_HL_G_NH106L.pdb	0.14569607377052307	-0.03223000094294548
7mta.pdb	7mta_HL_G_NH106M.pdb	0.004679203033447266	0.14079000055789948
7mta.pdb	7mta_HL_G_NH106F.pdb	0.23427030444145203	-0.18759000301361084
7mta.pdb	7mta_HL_G_NH106T.pdb	-0.23403695225715637	-0.4781399965286255
7mta.pdb	7mta_HL_G_SL31Q.pdb	-0.9088647365570068	-0.4555499851703644
7mta.pdb	7mta_HL_G_SL31H.pdb	-0.5910910964012146	2.0554699897766113
7mta.pdb	7mta_HL_G_SL31L.pdb	-0.34191209077835083	0.3016200065612793
7mta.pdb	7mta_HL_G_SL31P.pdb	-0.20772823691368103	-0.05245999991893768
7mta.pdb	7mta_HL_G_AG257N.pdb	-0.22176414728164673	0.9344199895858765
7mta.pdb	7mta_HL_G_AG257H.pdb	-1.0724643468856812	0.5313799977302551
7mta.pdb	7mta_HL_G_DG260N.pdb	0.14606976509094238	0.24809999763965607
7mta.pdb	7mta_HL_G_EG263C.pdb	0.30825307965278625	-0.2659299969673157
7mta.pdb	7mta_HL_G_QG267I.pdb	-0.15389320254325867	-0.18437999486923218
7mta.pdb	7mta_HL_G_EG271V.pdb	-0.31190305948257446	-0.2740800082683563
7mta.pdb	7mta_HL_G_LG274C.pdb	-0.3945457935333252	-0.9690300226211548
7mta.pdb	7mta_HL_G_TG286F.pdb	0.3478195369243622	0.9043300151824951
7mta.pdb	7mta_HL_G_TG286V.pdb	0.32605329155921936	0.366890013217926
7mta.pdb	7mta_HL_G_HG287N.pdb	-0.22036884725093842	-0.1615000069141388
7mta.pdb	7mta_HL_G_HG287I.pdb	0.3271011710166931	0.570169985294342
7mta.pdb	7mta_HL_G_HG287F.pdb	0.0633506327867508	0.10888999700546265
7mta.pdb	7mta_HL_G_HG287S.pdb	-0.12770307064056396	-0.2802799940109253
7mta.pdb	7mta_HL_G_PG288Y.pdb	-0.7857786417007446	-0.4436199963092804
7mta.pdb	7mta_HL_G_RG291D.pdb	-0.3906719982624054	-0.9326800107955933
7mta.pdb	7mta_HL_G_RG291G.pdb	-0.14146468043327332	-0.860729992389679
7mta.pdb	7mta_HL_G_RG291V.pdb	0.031596213579177856	-0.8269799947738647
6hga.pdb	6hga_HL_B_HH51L.pdb	-0.24483846127986908	-0.05249999836087227
6hga.pdb	6hga_HL_B_HH51F.pdb	-0.3861857056617737	-0.0771000012755394
6hga.pdb	6hga_HL_B_HH51W.pdb	-0.8384466171264648	-2.855799913406372
6hga.pdb	6hga_HL_B_HH51Y.pdb	-1.093895435333252	0.005100000184029341
6hga.pdb	6hga_HL_B_YH53W.pdb	-0.9754319190979004	-1.326300024986267
6hga.pdb	6hga_HL_B_WH54G.pdb	-0.4368537962436676	-0.4586000144481659
6hga.pdb	6hga_HL_B_DH55R.pdb	-1.0364367961883545	-1.4732999801635742
6hga.pdb	6hga_HL_B_DH55C.pdb	-1.1155283451080322	-1.4574999809265137
6hga.pdb	6hga_HL_B_DH55M.pdb	-0.8394691944122314	-1.3707000017166138
6hga.pdb	6hga_HL_B_YH59M.pdb	-0.29449278116226196	-0.11729999631643295
6hga.pdb	6hga_HL_B_MH101D.pdb	-1.4010785818099976	0.29490000009536743
6hga.pdb	6hga_HL_B_DL1H.pdb	0.1176539957523346	-0.14980000257492065
6hga.pdb	6hga_HL_B_DL1K.pdb	0.03418099880218506	-0.17919999361038208
6hga.pdb	6hga_HL_B_DL1Y.pdb	0.004539370536804199	-0.1379999965429306
6hga.pdb	6hga_HL_B_RL24G.pdb	0.09753882884979248	-0.2696000039577484
6hga.pdb	6hga_HL_B_SL26N.pdb	-0.6692872047424316	-0.7247999906539917
6hga.pdb	6hga_HL_B_SL26G.pdb	-0.6177979707717896	-0.9049000144004822
6hga.pdb	6hga_HL_B_SL26L.pdb	-0.19629189372062683	-0.3531999886035919
6hga.pdb	6hga_HL_B_SL26M.pdb	-0.10701271146535873	-0.5145999789237976
6hga.pdb	6hga_HL_B_SL26V.pdb	-1.167049527168274	-2.188499927520752
6hga.pdb	6hga_HL_B_QL27A.pdb	0.26222100853919983	0.030300000682473183
6hga.pdb	6hga_HL_B_QL27R.pdb	-0.5270457863807678	1.8538999557495117
6hga.pdb	6hga_HL_B_QL27D.pdb	1.134914755821228	-1.3330999612808228
6hga.pdb	6hga_HL_B_SL28R.pdb	-0.7897962331771851	-0.18330000340938568
6hga.pdb	6hga_HL_B_VL30Y.pdb	-0.4074360430240631	1.2763999700546265
6hga.pdb	6hga_HL_B_HL31L.pdb	0.24210458993911743	-1.0650999546051025
6hga.pdb	6hga_HL_B_HL31Y.pdb	-1.6072500944137573	0.051100000739097595
6hga.pdb	6hga_HL_B_SL32N.pdb	-0.5087164044380188	-0.8672000169754028
6hga.pdb	6hga_HL_B_SL32K.pdb	-0.17085738480091095	-0.20739999413490295
6hga.pdb	6hga_HL_B_SL32T.pdb	0.1118151843547821	-0.15039999783039093
6hga.pdb	6hga_HL_B_NL33C.pdb	-0.13042399287223816	0.4458000063896179
6hga.pdb	6hga_HL_B_YL37V.pdb	-0.550223708152771	1.131500005722046
6hga.pdb	6hga_HL_B_SL72R.pdb	0.05411191284656525	0.7117999792098999
6hga.pdb	6hga_HL_B_TL97I.pdb	-0.32560691237449646	-0.19349999725818634
6hga.pdb	6hga_HL_B_HL98T.pdb	0.04182511568069458	0.2502000033855438
6hga.pdb	6hga_HL_B_HL98V.pdb	0.17220231890678406	0.4138000011444092
6hga.pdb	6hga_HL_B_VL99C.pdb	-0.46383365988731384	-0.31630000472068787
6hga.pdb	6hga_HL_B_VL99P.pdb	-7.5431227684021	-4.868800163269043
6hga.pdb	6hga_HL_B_KB215M.pdb	-0.2546802759170532	0.6662999987602234
6hga.pdb	6hga_HL_B_KB215F.pdb	-0.4493696987628937	0.6643999814987183
6hga.pdb	6hga_HL_B_SB217W.pdb	0.1952095627784729	0.3179999887943268
6hga.pdb	6hga_HL_B_RB222L.pdb	0.41850921511650085	1.4743000268936157
6hga.pdb	6hga_HL_B_LB223R.pdb	-0.5579774379730225	0.9789000153541565
6hga.pdb	6hga_HL_B_LB223C.pdb	-0.3899466097354889	2.4772000312805176
6hga.pdb	6hga_HL_B_EB225K.pdb	0.1856996715068817	-0.3165999948978424
6hga.pdb	6hga_HL_B_EB225F.pdb	0.20908090472221375	-0.14399999380111694
6hga.pdb	6hga_HL_B_YB226E.pdb	-1.2541866302490234	-1.666700005531311
6hga.pdb	6hga_HL_B_YB226I.pdb	-1.2171027660369873	-1.4866000413894653
6hga.pdb	6hga_HL_B_RB259C.pdb	-0.11692923307418823	0.5138000249862671
6hga.pdb	6hga_HL_B_RB259H.pdb	-0.12260448932647705	0.24070000648498535
6hga.pdb	6hga_HL_B_RB259S.pdb	-0.2670486569404602	0.7581999897956848
6hga.pdb	6hga_HL_B_RB259T.pdb	-0.1126943975687027	0.08269999921321869
6hga.pdb	6hga_HL_B_EB260L.pdb	-0.7248812913894653	1.9701000452041626
6hga.pdb	6hga_HL_B_FB261L.pdb	-0.439732164144516	-1.018399953842163
6hga.pdb	6hga_HL_B_FB261W.pdb	-2.0403671264648438	-2.9848999977111816
6hga.pdb	6hga_HL_B_FB261V.pdb	-1.984373927116394	-2.1789000034332275
6hga.pdb	6hga_HL_B_RB262D.pdb	-1.82869291305542	-2.2679998874664307
6hga.pdb	6hga_HL_B_RB262G.pdb	-1.5211191177368164	-2.5725998878479004
6hga.pdb	6hga_HL_B_HB263A.pdb	-0.4036204218864441	-2.0771000385284424
6q18.pdb	6q18_HL_A_SH30I.pdb	0.10552108287811279	0.24250000715255737
6q18.pdb	6q18_HL_A_SH31G.pdb	-0.053508758544921875	-0.8729000091552734
6q18.pdb	6q18_HL_A_SH31V.pdb	-0.28348028659820557	-0.41780000925064087
6q18.pdb	6q18_HL_A_SH32R.pdb	-4.305980205535889	-5.63040018081665
6q18.pdb	6q18_HL_A_NH33C.pdb	-0.1915847808122635	-1.1895999908447266
6q18.pdb	6q18_HL_A_NH33I.pdb	0.011495709419250488	-0.050999999046325684
6q18.pdb	6q18_HL_A_NH33K.pdb	-0.18553432822227478	0.34130001068115234
6q18.pdb	6q18_HL_A_QH53N.pdb	-0.0925305113196373	-0.3882000148296356
6q18.pdb	6q18_HL_A_QH53H.pdb	-0.07807308435440063	-1.8669999837875366
6q18.pdb	6q18_HL_A_QH53M.pdb	-0.14830665290355682	-1.2496000528335571
6q18.pdb	6q18_HL_A_HH54L.pdb	-0.1898742914199829	0.06210000067949295
6q18.pdb	6q18_HL_A_HH54S.pdb	-0.18762829899787903	0.36910000443458557
6q18.pdb	6q18_HL_A_GH55A.pdb	-0.5973533391952515	-1.635599970817566
6q18.pdb	6q18_HL_A_GH55D.pdb	-0.8736157417297363	-1.4250999689102173
6q18.pdb	6q18_HL_A_GH55C.pdb	-0.7131803035736084	-1.5917999744415283
6q18.pdb	6q18_HL_A_GH55M.pdb	-0.6451275944709778	-1.3171000480651855
6q18.pdb	6q18_HL_A_GH55Y.pdb	-1.0182257890701294	-1.0391000509262085
6q18.pdb	6q18_HL_A_GH55V.pdb	-0.38522660732269287	-1.0449999570846558
6q18.pdb	6q18_HL_A_GH56A.pdb	-0.757328987121582	-1.6776000261306763
6q18.pdb	6q18_HL_A_GH56C.pdb	-0.7664554119110107	-2.065500020980835
6q18.pdb	6q18_HL_A_GH56I.pdb	-0.9831700325012207	-3.0208001136779785
6q18.pdb	6q18_HL_A_GH56F.pdb	-0.9470841884613037	-3.644700050354004
6q18.pdb	6q18_HL_A_GH56P.pdb	-0.23247140645980835	-2.540600061416626
6q18.pdb	6q18_HL_A_PH101H.pdb	-21.37650489807129	-16.847959518432617
6q18.pdb	6q18_HL_A_PH101F.pdb	-24.285083770751953	-18.499540328979492
6q18.pdb	6q18_HL_A_YH102A.pdb	0.41874054074287415	0.4059999883174896
6q18.pdb	6q18_HL_A_YH102H.pdb	-0.08939032256603241	0.6437000036239624
6q18.pdb	6q18_HL_A_TH104F.pdb	0.41917482018470764	-0.4819999933242798
6q18.pdb	6q18_HL_A_SH105A.pdb	-0.7165194749832153	-2.337899923324585
6q18.pdb	6q18_HL_A_AH106C.pdb	-0.3863115608692169	-0.6570000052452087
6q18.pdb	6q18_HL_A_AH106P.pdb	-0.4026338458061218	-1.149399995803833
6q18.pdb	6q18_HL_A_AH106V.pdb	-1.5649528503417969	-0.10490000247955322
6q18.pdb	6q18_HL_A_SH107E.pdb	-7.706226825714111	-7.066500186920166
6q18.pdb	6q18_HL_A_SH107L.pdb	-4.173185348510742	-5.738900184631348
6q18.pdb	6q18_HL_A_CH108E.pdb	-2.7473154067993164	-4.68310022354126
6q18.pdb	6q18_HL_A_CH108I.pdb	-5.605033874511719	-4.1203999519348145
6q18.pdb	6q18_HL_A_CH108M.pdb	-2.9166762828826904	-2.9820001125335693
6q18.pdb	6q18_HL_A_CH108P.pdb	-0.07273408770561218	-2.4816999435424805
6q18.pdb	6q18_HL_A_CH108T.pdb	-0.9234343767166138	-0.7138000130653381
6q18.pdb	6q18_HL_A_CH108V.pdb	-2.814781665802002	-3.48580002784729
6q18.pdb	6q18_HL_A_PH109I.pdb	-0.8710688352584839	-1.5119999647140503
6q18.pdb	6q18_HL_A_PH109V.pdb	-0.7912229299545288	-1.4967000484466553
6q18.pdb	6q18_HL_A_DH110A.pdb	-0.6151820421218872	-0.7936000227928162
6q18.pdb	6q18_HL_A_DH110Q.pdb	-0.78965163230896	-0.07890000194311142
6q18.pdb	6q18_HL_A_YH112T.pdb	-1.9564754962921143	-4.599400043487549
6q18.pdb	6q18_HL_A_YA44V.pdb	0.13622859120368958	0.1899999976158142
6q18.pdb	6q18_HL_A_VA84A.pdb	-0.26550695300102234	-0.428600013256073
6q18.pdb	6q18_HL_A_VA84C.pdb	-0.3019276261329651	-0.33160001039505005
6q18.pdb	6q18_HL_A_VA84E.pdb	-0.39144107699394226	-0.6309999823570251
6q18.pdb	6q18_HL_A_TA85W.pdb	-2.89322829246521	-3.842099905014038
6q18.pdb	6q18_HL_A_TA85Y.pdb	-3.032482385635376	-1.0729000568389893
6q18.pdb	6q18_HL_A_AA86S.pdb	-0.4726499915122986	0.358599990606308
6q18.pdb	6q18_HL_A_SA94C.pdb	-0.5123965740203857	-0.29109999537467957
6q18.pdb	6q18_HL_A_SA94E.pdb	-0.643468976020813	-1.7868000268936157
6q18.pdb	6q18_HL_A_SA94K.pdb	-0.7890360355377197	-0.7221999764442444
6q18.pdb	6q18_HL_A_TA104R.pdb	-2.738077402114868	-0.9646999835968018
6q18.pdb	6q18_HL_A_TA104C.pdb	-0.5606005191802979	-0.7200999855995178
6q18.pdb	6q18_HL_A_TA104K.pdb	-0.7559789419174194	-0.45730000734329224
6q18.pdb	6q18_HL_A_EA105C.pdb	-0.17413023114204407	-2.2067999839782715
6q18.pdb	6q18_HL_A_GA108E.pdb	-17.533424377441406	-17.374849319458008
6q18.pdb	6q18_HL_A_GA108Y.pdb	-16.351177215576172	-12.38479995727539
6q18.pdb	6q18_HL_A_LA109F.pdb	-0.31876254081726074	-0.7224000096321106
6q18.pdb	6q18_HL_A_LA109Y.pdb	-0.45529547333717346	-0.6789000034332275
6q18.pdb	6q18_HL_A_HA132Q.pdb	-0.23796020448207855	-0.9197999835014343
6q18.pdb	6q18_HL_A_HA132G.pdb	0.015113085508346558	-0.8884999752044678
6q18.pdb	6q18_HL_A_HA132K.pdb	-1.767446517944336	-2.3993000984191895
6q18.pdb	6q18_HL_A_HA132P.pdb	-0.3222883939743042	-0.8871999979019165
6q18.pdb	6q18_HL_A_HA132W.pdb	-4.849575042724609	-5.957499980926514
6q18.pdb	6q18_HL_A_PA134L.pdb	-0.23333999514579773	-0.14010000228881836
6q18.pdb	6q18_HL_A_PA134Y.pdb	-12.085792541503906	-9.3681001663208
6q18.pdb	6q18_HL_A_SA135N.pdb	-0.48223015666007996	-2.1617000102996826
6q18.pdb	6q18_HL_A_SA135L.pdb	-0.04562175273895264	-2.2379000186920166
6q18.pdb	6q18_HL_A_SA135T.pdb	-0.5989898443222046	-1.317199945449829
6q18.pdb	6q18_HL_A_SA135V.pdb	-0.25970733165740967	-1.0117000341415405
6q18.pdb	6q18_HL_A_NA136Q.pdb	-1.2738062143325806	-0.41990000009536743
6q18.pdb	6q18_HL_A_DA139N.pdb	-4.794373512268066	-8.703100204467773
6q18.pdb	6q18_HL_A_RA141A.pdb	-0.3704487681388855	-1.3101999759674072
6q18.pdb	6q18_HL_A_RA141D.pdb	-0.789423942565918	-3.2630999088287354
6q18.pdb	6q18_HL_A_RA141I.pdb	-0.376576691865921	-2.2330000400543213
6q18.pdb	6q18_HL_A_RA141K.pdb	-0.31616634130477905	-0.6248999834060669
6q18.pdb	6q18_HL_A_RA141P.pdb	-0.5616482496261597	-1.416100025177002
6q18.pdb	6q18_HL_A_RA141Y.pdb	0.6447000503540039	-1.0485999584197998
6q18.pdb	6q18_HL_A_AA142Q.pdb	-2.4883055686950684	-0.6840999722480774
6q18.pdb	6q18_HL_A_AA142K.pdb	-1.553895115852356	-2.000999927520752
6q18.pdb	6q18_HL_A_IA143P.pdb	-0.371224582195282	-1.6370999813079834
6q18.pdb	6q18_HL_A_HA145F.pdb	0.4740465581417084	0.8317999839782715
6q18.pdb	6q18_HL_A_GA174E.pdb	-0.24538692831993103	-0.19020000100135803
6q18.pdb	6q18_HL_A_QA175L.pdb	0.5121175050735474	0.44859999418258667
6q18.pdb	6q18_HL_A_QA175S.pdb	0.1756630837917328	-0.31949999928474426
6q18.pdb	6q18_HL_A_EA176V.pdb	-0.3510587215423584	-1.6405999660491943
2vxs.pdb	2vxs_JN_D_IJ101A.pdb	-0.7340590953826904	-1.7800999879837036
2vxs.pdb	2vxs_JN_D_IJ101N.pdb	-1.0726547241210938	-1.5317000150680542
2vxs.pdb	2vxs_JN_D_IJ101D.pdb	-0.9989151954650879	-2.6681900024414062
2vxs.pdb	2vxs_JN_D_IJ101L.pdb	-0.29157328605651855	-0.6223000288009644
2vxs.pdb	2vxs_JN_D_HJ102D.pdb	-0.7141174077987671	-1.0018999576568604
2vxs.pdb	2vxs_JN_D_HJ102E.pdb	-0.7079683542251587	-0.352400004863739
2vxs.pdb	2vxs_JN_D_HJ102I.pdb	-0.7719123363494873	-0.3828999996185303
2vxs.pdb	2vxs_JN_D_AN30K.pdb	-0.17553605139255524	0.24040000140666962
2vxs.pdb	2vxs_JN_D_NN31R.pdb	-0.2786109447479248	0.32899999618530273
2vxs.pdb	2vxs_JN_D_NN31Q.pdb	-0.08965270221233368	-0.07810000330209732
2vxs.pdb	2vxs_JN_D_NN31L.pdb	-0.18309038877487183	0.3709999918937683
2vxs.pdb	2vxs_JN_D_NN31Y.pdb	-0.1660381406545639	0.03999999910593033
2vxs.pdb	2vxs_JN_D_YN32S.pdb	-0.34626564383506775	-0.6118000149726868
2vxs.pdb	2vxs_JN_D_YN32T.pdb	-0.24640634655952454	-0.5238000154495239
2vxs.pdb	2vxs_JN_D_YN33A.pdb	-0.6900182962417603	-2.269200086593628
2vxs.pdb	2vxs_JN_D_YN33D.pdb	-0.9932287931442261	-1.4775999784469604
2vxs.pdb	2vxs_JN_D_YN33C.pdb	-0.708336591720581	-1.976099967956543
2vxs.pdb	2vxs_JN_D_YN33Q.pdb	-1.1365193128585815	-1.5627000331878662
2vxs.pdb	2vxs_JN_D_FN50E.pdb	-0.596790075302124	-1.269700050354004
2vxs.pdb	2vxs_JN_D_FN50M.pdb	-0.1495206654071808	-0.06030000001192093
2vxs.pdb	2vxs_JN_D_AN51N.pdb	-3.6366958618164062	-2.8857500553131104
2vxs.pdb	2vxs_JN_D_AN51W.pdb	-7.051001071929932	-7.320919990539551
2vxs.pdb	2vxs_JN_D_AN51V.pdb	-1.243672251701355	-0.38940000534057617
2vxs.pdb	2vxs_JN_D_QN54N.pdb	-0.32969021797180176	-0.02879999950528145
2vxs.pdb	2vxs_JN_D_QN54S.pdb	-0.34844523668289185	-0.8245999813079834
2vxs.pdb	2vxs_JN_D_QN54W.pdb	-3.4128997325897217	-0.9567999839782715
2vxs.pdb	2vxs_JN_D_YN94F.pdb	-0.5384030342102051	-0.7717000246047974
2vxs.pdb	2vxs_JN_D_YN94S.pdb	-0.7868456840515137	-1.1062999963760376
2vxs.pdb	2vxs_JN_D_PN96W.pdb	-0.32403364777565	-0.6672999858856201
2vxs.pdb	2vxs_JN_D_PN96V.pdb	-0.03305459022521973	-0.2831000089645386
2vxs.pdb	2vxs_JN_D_YD50A.pdb	-0.5008869171142578	-1.6349999904632568
2vxs.pdb	2vxs_JN_D_YD50Q.pdb	-0.7347159385681152	-0.6617000102996826
2vxs.pdb	2vxs_JN_D_YD50S.pdb	-1.1634117364883423	-2.02839994430542
2vxs.pdb	2vxs_JN_D_YD50T.pdb	-1.0955100059509277	-1.0458999872207642
2vxs.pdb	2vxs_JN_D_ND53Q.pdb	-0.7101114988327026	-1.6520999670028687
2vxs.pdb	2vxs_JN_D_ND53T.pdb	-0.6798617839813232	-1.437000036239624
2vxs.pdb	2vxs_JN_D_PD56S.pdb	-0.45870649814605713	-0.5224000215530396
2vxs.pdb	2vxs_JN_D_VD73R.pdb	-0.18883633613586426	0.07090000063180923
2vxs.pdb	2vxs_JN_D_VD73D.pdb	-1.0075342655181885	-0.59579998254776
2vxs.pdb	2vxs_JN_D_VD73Q.pdb	-0.37283259630203247	-0.4196000099182129
2vxs.pdb	2vxs_JN_D_PD75I.pdb	-3.7650797367095947	-1.7280000448226929
2vxs.pdb	2vxs_JN_D_PD75S.pdb	-1.0423791408538818	-2.8229498863220215
2vxs.pdb	2vxs_JN_D_ID76H.pdb	-0.7226818799972534	-1.7197999954223633
2vxs.pdb	2vxs_JN_D_ID76F.pdb	-1.2210054397583008	-1.9204000234603882
6oor.pdb	6oor_HL_A_DH54F.pdb	-0.42618247866630554	-0.41995999217033386
6oor.pdb	6oor_HL_A_DH54S.pdb	-0.7611328363418579	-0.5380499958992004
6oor.pdb	6oor_HL_A_YH103W.pdb	-0.3049243092536926	0.40568000078201294
6oor.pdb	6oor_HL_A_GH104E.pdb	-3.5043177604675293	-5.648019790649414
6oor.pdb	6oor_HL_A_LH105C.pdb	-1.070383906364441	-2.2697200775146484
6oor.pdb	6oor_HL_A_LH105S.pdb	-1.1279796361923218	-3.2394299507141113
6oor.pdb	6oor_HL_A_LH106D.pdb	-2.047576904296875	-4.09317684173584
6oor.pdb	6oor_HL_A_LH106C.pdb	-1.1393976211547852	-1.8514100313186646
6oor.pdb	6oor_HL_A_LH106E.pdb	-1.965680480003357	-3.8027729988098145
6oor.pdb	6oor_HL_A_LH106K.pdb	-1.2647838592529297	-2.1540300846099854
6oor.pdb	6oor_HL_A_LH107I.pdb	-0.21093696355819702	-0.2351199984550476
6oor.pdb	6oor_HL_A_LH107F.pdb	-0.2242569923400879	-0.32311001420021057
6oor.pdb	6oor_HL_A_LH107T.pdb	-0.3835948705673218	-0.356330007314682
6oor.pdb	6oor_HL_A_RH108C.pdb	-0.958993673324585	-2.501650094985962
6oor.pdb	6oor_HL_A_DA74T.pdb	-1.1214079856872559	-1.914180040359497
6oor.pdb	6oor_HL_A_DA74W.pdb	-4.136292457580566	-3.393744945526123
6oor.pdb	6oor_HL_A_EA77A.pdb	0.44719311594963074	-0.3102700114250183
6oor.pdb	6oor_HL_A_EA77N.pdb	0.354710191488266	-0.34606999158859253
6oor.pdb	6oor_HL_A_EA77G.pdb	0.33759990334510803	-0.8148300051689148
6oor.pdb	6oor_HL_A_EA77T.pdb	0.36507728695869446	-0.23506000638008118
6oor.pdb	6oor_HL_A_LA78C.pdb	-0.4304938018321991	-0.7906000018119812
6oor.pdb	6oor_HL_A_LA78K.pdb	-0.4883706271648407	-0.9230300188064575
6oor.pdb	6oor_HL_A_MA81Y.pdb	-0.8221182823181152	0.014290000312030315
6oor.pdb	6oor_HL_A_PA140L.pdb	-0.10136507451534271	0.1539900004863739
6oor.pdb	6oor_HL_A_KA142L.pdb	-0.580093502998352	-0.16955000162124634
6oor.pdb	6oor_HL_A_KA142S.pdb	-0.7717950344085693	-0.6312199831008911
6oor.pdb	6oor_HL_A_KA142V.pdb	-0.49448856711387634	0.13877999782562256
6oor.pdb	6oor_HL_A_VA143L.pdb	-1.123407006263733	-1.2469700574874878
6oor.pdb	6oor_HL_A_LA144Q.pdb	-0.8916290998458862	-1.208240032196045
6oor.pdb	6oor_HL_A_LA144I.pdb	-0.8613938093185425	-0.4508900046348572
6oor.pdb	6oor_HL_A_LA144T.pdb	-1.012926459312439	-0.7688500285148621
6oor.pdb	6oor_HL_A_AA146I.pdb	-2.9468061923980713	-1.4018100500106812
6oor.pdb	6oor_HL_A_DA147H.pdb	-0.9858613014221191	-0.5252000093460083
6oor.pdb	6oor_HL_A_DA147T.pdb	-0.7977155447006226	-0.5236799716949463
6x87.pdb	6x87_MN_X_YM30A.pdb	-0.8431199789047241	-1.9601000547409058
6x87.pdb	6x87_MN_X_YM30G.pdb	-0.8621718883514404	-1.9567999839782715
6x87.pdb	6x87_MN_X_YM30S.pdb	-0.8753217458724976	-2.0989999771118164
6x87.pdb	6x87_MN_X_HM33D.pdb	-0.35636794567108154	-3.2383999824523926
6x87.pdb	6x87_MN_X_HM33F.pdb	-0.02829042077064514	-1.8020999431610107
6x87.pdb	6x87_MN_X_YM48I.pdb	-0.04939848184585571	-1.3459999561309814
6x87.pdb	6x87_MN_X_YM48M.pdb	0.10873129963874817	0.21649999916553497
6x87.pdb	6x87_MN_X_YM48P.pdb	-0.15936128795146942	-0.6725999712944031
6x87.pdb	6x87_MN_X_YM48S.pdb	-0.36405810713768005	-0.7044000029563904
6x87.pdb	6x87_MN_X_YM48T.pdb	-0.19648978114128113	-0.6348999738693237
6x87.pdb	6x87_MN_X_YM48W.pdb	0.20681911706924438	1.0606000423431396
6x87.pdb	6x87_MN_X_VM55E.pdb	-0.4439532458782196	-0.7233999967575073
6x87.pdb	6x87_MN_X_VM55F.pdb	0.04095427691936493	-0.11649999767541885
6x87.pdb	6x87_MN_X_AM97F.pdb	-3.375643253326416	-1.8049999475479126
6x87.pdb	6x87_MN_X_AM97S.pdb	-0.542681097984314	-0.6025000214576721
6x87.pdb	6x87_MN_X_AM98R.pdb	-0.6749145984649658	-0.1907999962568283
6x87.pdb	6x87_MN_X_AM98N.pdb	-0.6671811938285828	-0.023600000888109207
6x87.pdb	6x87_MN_X_AM98D.pdb	-1.0820964574813843	0.6984000205993652
6x87.pdb	6x87_MN_X_AM98W.pdb	-1.389636754989624	-0.4984000027179718
6x87.pdb	6x87_MN_X_YN31F.pdb	0.055231571197509766	0.10949999839067459
6x87.pdb	6x87_MN_X_YN37N.pdb	-0.7615566253662109	-1.9270000457763672
6x87.pdb	6x87_MN_X_YN37F.pdb	-0.1708604246377945	-0.011599999852478504
6x87.pdb	6x87_MN_X_RN51T.pdb	-1.1047370433807373	-2.528599977493286
6x87.pdb	6x87_MN_X_SN54L.pdb	-5.4809441566467285	-4.61959981918335
6x87.pdb	6x87_MN_X_SN54V.pdb	-0.12119164317846298	-1.4754999876022339
6x87.pdb	6x87_MN_X_EN58L.pdb	-0.15722915530204773	-1.0759999752044678
6x87.pdb	6x87_MN_X_EN58M.pdb	-0.16200987994670868	-1.0227999687194824
6x87.pdb	6x87_MN_X_EN58S.pdb	-0.42909184098243713	-1.1995999813079834
6x87.pdb	6x87_MN_X_EN58W.pdb	-0.23079445958137512	-1.174399971961975
6x87.pdb	6x87_MN_X_EN58Y.pdb	-0.3313208222389221	0.3278999924659729
6x87.pdb	6x87_MN_X_WN94N.pdb	-1.2554168701171875	-0.8248999714851379
6x87.pdb	6x87_MN_X_WN94F.pdb	-0.6187357902526855	-0.3361999988555908
6x87.pdb	6x87_MN_X_GN96R.pdb	-31.714534759521484	-25.194869995117188
6x87.pdb	6x87_MN_X_GN96N.pdb	-15.7235746383667	-13.073710441589355
6x87.pdb	6x87_MN_X_GN96Y.pdb	-16.65285301208496	-14.358779907226562
6x87.pdb	6x87_MN_X_RN101M.pdb	-0.16071921586990356	-1.7443000078201294
6x87.pdb	6x87_MN_X_PX42N.pdb	-0.7122743129730225	-0.08229999989271164
6x87.pdb	6x87_MN_X_PX42E.pdb	-0.7347910404205322	-0.9261999726295471
6x87.pdb	6x87_MN_X_PX42T.pdb	-0.5552456974983215	-0.23029999434947968
6x87.pdb	6x87_MN_X_PX43R.pdb	-0.3030068874359131	-1.648300051689148
6x87.pdb	6x87_MN_X_PX43E.pdb	-0.3140261173248291	0.8072999715805054
6x87.pdb	6x87_MN_X_PX43H.pdb	-0.1789126992225647	0.7275000214576721
6x87.pdb	6x87_MN_X_PX43F.pdb	-0.9073904752731323	-0.5005000233650208
6x87.pdb	6x87_MN_X_NX44S.pdb	-0.46033480763435364	-1.5062999725341797
6x87.pdb	6x87_MN_X_AX45C.pdb	-0.3212488889694214	-0.00930000003427267
6x87.pdb	6x87_MN_X_AX45I.pdb	0.25682953000068665	0.6391000151634216
6x87.pdb	6x87_MN_X_PX48C.pdb	-0.9833958148956299	-1.7903000116348267
6x87.pdb	6x87_MN_X_PX48W.pdb	-0.8953222036361694	-0.000699999975040555
6x87.pdb	6x87_MN_X_AX49I.pdb	-0.05104730278253555	0.5767999887466431
6x87.pdb	6x87_MN_X_NX52K.pdb	0.014227151870727539	-0.34769999980926514
7mw6.pdb	7mw6_DE_A_TE33I.pdb	0.5989714860916138	1.9120999574661255
7mw6.pdb	7mw6_DE_A_LE35A.pdb	-0.39949798583984375	-0.6591200232505798
7mw6.pdb	7mw6_DE_A_LE35C.pdb	-0.41366368532180786	-0.613510012626648
7mw6.pdb	7mw6_DE_A_LE35G.pdb	-0.34132665395736694	-0.7803199887275696
7mw6.pdb	7mw6_DE_A_LE35I.pdb	-0.44801047444343567	-0.386819988489151
7mw6.pdb	7mw6_DE_A_LE35W.pdb	-0.20428413152694702	0.20800000429153442
7mw6.pdb	7mw6_DE_A_QE37D.pdb	-0.7407636642456055	-0.09520000219345093
7mw6.pdb	7mw6_DE_A_YE52C.pdb	-0.2186407446861267	0.548799991607666
7mw6.pdb	7mw6_DE_A_YE52G.pdb	-0.4356154501438141	-1.3807200193405151
7mw6.pdb	7mw6_DE_A_YE52W.pdb	-0.32851457595825195	0.4876999855041504
7mw6.pdb	7mw6_DE_A_NE56K.pdb	0.2956332266330719	0.11079999804496765
7mw6.pdb	7mw6_DE_A_VE57E.pdb	-0.3429306447505951	0.18209999799728394
7mw6.pdb	7mw6_DE_A_VE57T.pdb	-0.31338173151016235	-0.045499999076128006
7mw6.pdb	7mw6_DE_A_SE94G.pdb	0.10079306364059448	0.06400000303983688
7mw6.pdb	7mw6_DE_A_WE99S.pdb	-0.8867911100387573	-2.4046099185943604
7mw6.pdb	7mw6_DE_A_TD29N.pdb	-0.029167577624320984	0.09889999777078629
7mw6.pdb	7mw6_DE_A_TD29H.pdb	-0.2553163170814514	-0.028699999675154686
7mw6.pdb	7mw6_DE_A_YD31N.pdb	-0.42797666788101196	-1.5477299690246582
7mw6.pdb	7mw6_DE_A_YD31C.pdb	-0.4307943284511566	-1.8217600584030151
7mw6.pdb	7mw6_DE_A_YD31V.pdb	-0.17270855605602264	-1.5137399435043335
7mw6.pdb	7mw6_DE_A_SD32Q.pdb	-0.8426785469055176	-2.908360004425049
7mw6.pdb	7mw6_DE_A_ND34E.pdb	-0.5836495161056519	-1.0205399990081787
7mw6.pdb	7mw6_DE_A_ND34G.pdb	-0.1795215904712677	-0.2950100004673004
7mw6.pdb	7mw6_DE_A_ND34P.pdb	-0.33711493015289307	0.08540000021457672
7mw6.pdb	7mw6_DE_A_MD36F.pdb	-0.08725135028362274	0.23190000653266907
7mw6.pdb	7mw6_DE_A_MD36W.pdb	-3.849698066711426	-3.5333900451660156
7mw6.pdb	7mw6_DE_A_ED49A.pdb	-0.1663500964641571	-0.22314000129699707
7mw6.pdb	7mw6_DE_A_ED49R.pdb	-0.5337578654289246	-0.5514799952507019
7mw6.pdb	7mw6_DE_A_ED49I.pdb	-0.2021273970603943	0.26809999346733093
7mw6.pdb	7mw6_DE_A_ND51K.pdb	0.4586047828197479	1.3579000234603882
7mw6.pdb	7mw6_DE_A_ND51Y.pdb	-0.012593090534210205	1.688599944114685
7mw6.pdb	7mw6_DE_A_SD53H.pdb	-0.20898514986038208	0.8029000163078308
7mw6.pdb	7mw6_DE_A_SD53M.pdb	0.29359006881713867	1.1837999820709229
7mw6.pdb	7mw6_DE_A_TD54C.pdb	-0.06998306512832642	0.6171000003814697
7mw6.pdb	7mw6_DE_A_SD98C.pdb	-0.30203044414520264	0.3634999990463257
7mw6.pdb	7mw6_DE_A_SD98M.pdb	0.5043156147003174	-0.1902800053358078
7mw6.pdb	7mw6_DE_A_SD98V.pdb	-2.8570773601531982	-1.2035599946975708
7mw6.pdb	7mw6_DE_A_RD99I.pdb	0.1938326060771942	-0.5169199705123901
7mw6.pdb	7mw6_DE_A_RD99W.pdb	-0.48688092827796936	-1.6178200244903564
7mw6.pdb	7mw6_DE_A_RD99Y.pdb	-0.26145732402801514	-1.0440599918365479
7mw6.pdb	7mw6_DE_A_RD99V.pdb	0.07338446378707886	-0.2524699866771698
7mw6.pdb	7mw6_DE_A_LA428A.pdb	-0.02834266424179077	0.9151999950408936
7mw6.pdb	7mw6_DE_A_LA428D.pdb	-0.2585608959197998	-0.04129999876022339
7mw6.pdb	7mw6_DE_A_LA428I.pdb	-0.2509632408618927	0.049300000071525574
7mw6.pdb	7mw6_DE_A_FA429E.pdb	-0.5057483911514282	-1.170930027961731
7mw6.pdb	7mw6_DE_A_FA429G.pdb	0.10373660922050476	-0.9565899968147278
7mw6.pdb	7mw6_DE_A_FA429K.pdb	-0.1985907256603241	-1.585129976272583
7mw6.pdb	7mw6_DE_A_YA446R.pdb	0.3006337583065033	0.4359000027179718
7mw6.pdb	7mw6_DE_A_YA446C.pdb	-0.045729637145996094	0.1453000009059906
7mw6.pdb	7mw6_DE_A_YA446V.pdb	0.10981345176696777	0.019300000742077827
7mw6.pdb	7mw6_DE_A_AA448E.pdb	-2.037299633026123	0.02280000038444996
7mw6.pdb	7mw6_DE_A_NA454A.pdb	0.1274084746837616	0.34790000319480896
7mw6.pdb	7mw6_DE_A_GA455L.pdb	-0.16754785180091858	-0.10735999792814255
7mw6.pdb	7mw6_DE_A_GA455K.pdb	-0.2722355127334595	0.01979999989271164
7mw6.pdb	7mw6_DE_A_GA455W.pdb	-0.3765888214111328	0.412200003862381
7mw6.pdb	7mw6_DE_A_VA456E.pdb	-3.273193120956421	-2.6303300857543945
7mw6.pdb	7mw6_DE_A_EA457G.pdb	0.03129982948303223	-1.9963899850845337
7mw6.pdb	7mw6_DE_A_EA457W.pdb	-4.03096866607666	-2.3150899410247803
7mw6.pdb	7mw6_DE_A_GA458A.pdb	0.07871091365814209	-1.0422699451446533
7mw6.pdb	7mw6_DE_A_GA458E.pdb	-0.8649983406066895	-2.1305301189422607
7mw6.pdb	7mw6_DE_A_GA458H.pdb	-5.0383758544921875	-4.463930130004883
7mw6.pdb	7mw6_DE_A_FA459I.pdb	-0.7867133617401123	-1.1887600421905518
7mw6.pdb	7mw6_DE_A_NA460H.pdb	-3.1921558380126953	-2.519170045852661
7mw6.pdb	7mw6_DE_A_NA460L.pdb	0.6327008008956909	1.558500051498413
7mw6.pdb	7mw6_DE_A_NA460F.pdb	-4.457881450653076	-3.629460096359253
7mw6.pdb	7mw6_DE_A_NA460P.pdb	0.5605473518371582	0.9153000116348267
7mw6.pdb	7mw6_DE_A_CA461Q.pdb	-0.21599768102169037	-0.3924799859523773
7mw6.pdb	7mw6_DE_A_CA461E.pdb	-0.28585806488990784	-2.1930999755859375
7mw6.pdb	7mw6_DE_A_CA461S.pdb	-0.3395296633243561	-0.06880000233650208
7mw6.pdb	7mw6_DE_A_CA461T.pdb	-0.2546541690826416	-0.38242000341415405
7mw6.pdb	7mw6_DE_A_YA462V.pdb	0.13387426733970642	-0.32885000109672546
7mw6.pdb	7mw6_DE_A_QA466A.pdb	0.01358562707901001	0.3075999915599823
7rgp.pdb	7rgp_E_A_SE51T.pdb	-0.8292020559310913	-0.6920099854469299
7rgp.pdb	7rgp_E_A_SE52C.pdb	-0.012101352214813232	0.7114199995994568
7rgp.pdb	7rgp_E_A_SE52P.pdb	-0.08511802554130554	0.49788999557495117
7rgp.pdb	7rgp_E_A_SE52V.pdb	-0.18655943870544434	1.0922499895095825
7rgp.pdb	7rgp_E_A_GE55A.pdb	-0.40697795152664185	-1.5123000144958496
7rgp.pdb	7rgp_E_A_GE55N.pdb	-1.9800169467926025	-0.02078999951481819
7rgp.pdb	7rgp_E_A_GE55Q.pdb	-1.2928507328033447	-0.5511299967765808
7rgp.pdb	7rgp_E_A_GE55M.pdb	-0.16710501909255981	0.7003399729728699
7rgp.pdb	7rgp_E_A_TE56L.pdb	-0.3815893530845642	-1.0755499601364136
7rgp.pdb	7rgp_E_A_TE56Y.pdb	-0.3622598648071289	-0.9892699718475342
7rgp.pdb	7rgp_E_A_TE56V.pdb	-1.1033438444137573	-2.569430112838745
7rgp.pdb	7rgp_E_A_YE58C.pdb	-0.5233052968978882	-0.5519800186157227
7rgp.pdb	7rgp_E_A_IE99Q.pdb	-0.36675143241882324	-0.25933000445365906
7rgp.pdb	7rgp_E_A_IE99G.pdb	0.09659621119499207	-0.06985999643802643
7rgp.pdb	7rgp_E_A_IE99K.pdb	-0.2522115111351013	0.04360999912023544
7rgp.pdb	7rgp_E_A_IE99F.pdb	-0.271645724773407	-0.2726700007915497
7rgp.pdb	7rgp_E_A_YE100I.pdb	-1.5143845081329346	-0.6623799800872803
7rgp.pdb	7rgp_E_A_YE100W.pdb	-5.821263790130615	-2.7197299003601074
7rgp.pdb	7rgp_E_A_YE101Q.pdb	-0.27583038806915283	-0.12421999871730804
7rgp.pdb	7rgp_E_A_YE101G.pdb	-0.4020232856273651	0.7071800231933594
7rgp.pdb	7rgp_E_A_YE101H.pdb	-0.3386624753475189	0.9648699760437012
7rgp.pdb	7rgp_E_A_YE101I.pdb	-2.22731614112854	-0.672950029373169
7rgp.pdb	7rgp_E_A_YE101L.pdb	-0.09292334318161011	0.2854599952697754
7rgp.pdb	7rgp_E_A_YE101P.pdb	-0.3008200228214264	1.1031299829483032
7rgp.pdb	7rgp_E_A_YE101S.pdb	-0.6606464385986328	0.7026200294494629
7rgp.pdb	7rgp_E_A_YE101V.pdb	-2.105485200881958	-0.5199099779129028
7rgp.pdb	7rgp_E_A_PE106L.pdb	-1.0186882019042969	-1.7183500528335571
7rgp.pdb	7rgp_E_A_YE158A.pdb	-0.7191669940948486	-0.4971199929714203
7rgp.pdb	7rgp_E_A_YE158T.pdb	-0.907235860824585	-1.244480013847351
7rgp.pdb	7rgp_E_A_HE217R.pdb	-0.7750301361083984	-1.1153099536895752
7rgp.pdb	7rgp_E_A_HE217Y.pdb	-3.128919839859009	-1.3277699947357178
7rgp.pdb	7rgp_E_A_LE218R.pdb	-0.36118966341018677	-0.05398000031709671
7rgp.pdb	7rgp_E_A_LE218H.pdb	-0.28445661067962646	0.19458000361919403
7rgp.pdb	7rgp_E_A_LE218P.pdb	-0.1399991363286972	-0.00139999995008111
7rgp.pdb	7rgp_E_A_LA1N.pdb	-0.7599045038223267	0.05852000042796135
7rgp.pdb	7rgp_E_A_AA3F.pdb	1.664732575416565	1.7138899564743042
7rgp.pdb	7rgp_E_A_EA4K.pdb	-1.556164264678955	-3.9333200454711914
7rgp.pdb	7rgp_E_A_EA4V.pdb	-1.1809695959091187	-1.052590012550354
7rgp.pdb	7rgp_E_A_KA6V.pdb	-0.22024977207183838	-0.6165400147438049
7rgp.pdb	7rgp_E_A_AA7M.pdb	0.821934700012207	1.0910300016403198
7rgp.pdb	7rgp_E_A_AA8R.pdb	-0.34017041325569153	-1.9035199880599976
7rgp.pdb	7rgp_E_A_AA8Q.pdb	-0.44221657514572144	-0.6606699824333191
7rgp.pdb	7rgp_E_A_AA8S.pdb	-0.39551210403442383	-0.8077399730682373
7rgp.pdb	7rgp_E_A_EA10D.pdb	-1.1984505653381348	-0.7990300059318542
7rgp.pdb	7rgp_E_A_RA11D.pdb	-0.13261905312538147	0.6682500243186951
7rgp.pdb	7rgp_E_A_RA11V.pdb	0.27399924397468567	1.3416999578475952
6bdz.pdb	6bdz_HL_A_YL33N.pdb	-1.065485954284668	-1.5125499963760376
6bdz.pdb	6bdz_HL_A_YL92D.pdb	0.8009655475616455	1.4794199466705322
6bdz.pdb	6bdz_HL_A_YL92K.pdb	0.673413872718811	-0.3667699992656708
6bdz.pdb	6bdz_HL_A_SL95R.pdb	0.09086847305297852	-0.8174800276756287
6bdz.pdb	6bdz_HL_A_SL95N.pdb	-0.27594250440597534	0.7516099810600281
6bdz.pdb	6bdz_HL_A_SL95D.pdb	-0.37419676780700684	1.7873200178146362
6bdz.pdb	6bdz_HL_A_SL95T.pdb	-0.14671483635902405	0.07487999647855759
6bdz.pdb	6bdz_HL_A_TH30H.pdb	-0.2987486720085144	-0.04267000034451485
6bdz.pdb	6bdz_HL_A_TH30L.pdb	-0.0263931006193161	0.0038399999029934406
6bdz.pdb	6bdz_HL_A_GH31R.pdb	-0.10896286368370056	1.7722200155258179
6bdz.pdb	6bdz_HL_A_GH31K.pdb	-0.22804692387580872	1.2697700262069702
6bdz.pdb	6bdz_HL_A_GH31P.pdb	-0.003941208124160767	0.06177999824285507
6bdz.pdb	6bdz_HL_A_DH54H.pdb	0.8076037168502808	3.1263198852539062
6bdz.pdb	6bdz_HL_A_DH54M.pdb	1.4525951147079468	3.4455199241638184
6bdz.pdb	6bdz_HL_A_DH54P.pdb	1.2276102304458618	2.3125200271606445
6bdz.pdb	6bdz_HL_A_DH54S.pdb	0.46183231472969055	2.142319917678833
6bdz.pdb	6bdz_HL_A_DH58Q.pdb	-0.35173556208610535	1.268239974975586
6bdz.pdb	6bdz_HL_A_DH58F.pdb	0.43518397212028503	-0.19050000607967377
6bdz.pdb	6bdz_HL_A_DH98N.pdb	-0.9940558671951294	-1.4096299409866333
6bdz.pdb	6bdz_HL_A_DH98E.pdb	-0.6427396535873413	-0.7309399843215942
6bdz.pdb	6bdz_HL_A_DH98S.pdb	-1.399015188217163	-1.247630000114441
6bdz.pdb	6bdz_HL_A_DH98W.pdb	-1.4078506231307983	-1.9632099866867065
6bdz.pdb	6bdz_HL_A_GH99D.pdb	-0.10319235920906067	-1.1742500066757202
6bdz.pdb	6bdz_HL_A_GH99Q.pdb	-0.6629538536071777	-0.4445199966430664
6bdz.pdb	6bdz_HL_A_GH99E.pdb	-0.3172973096370697	-1.4757800102233887
6bdz.pdb	6bdz_HL_A_GH99K.pdb	-1.3599631786346436	-1.2300200462341309
6bdz.pdb	6bdz_HL_A_GH99T.pdb	-0.9118062257766724	-1.4999300241470337
6bdz.pdb	6bdz_HL_A_DH100L.pdb	0.9364805221557617	0.5943700075149536
6bdz.pdb	6bdz_HL_A_DH100K.pdb	0.2221897542476654	0.29659000039100647
6bdz.pdb	6bdz_HL_A_YH101A.pdb	-0.7145078182220459	-1.5853899717330933
6bdz.pdb	6bdz_HL_A_YH101K.pdb	-0.8589674234390259	-0.8316500186920166
6bdz.pdb	6bdz_HL_A_FA266W.pdb	-0.8844789266586304	0.8393499851226807
6bdz.pdb	6bdz_HL_A_NA269A.pdb	-0.14505264163017273	0.01671000011265278
6bdz.pdb	6bdz_HL_A_NA269G.pdb	-0.23321117460727692	0.006140000186860561
6bdz.pdb	6bdz_HL_A_NA269K.pdb	-0.13821223378181458	0.030579999089241028
6bdz.pdb	6bdz_HL_A_QA270K.pdb	0.19909748435020447	1.5725200176239014
6bdz.pdb	6bdz_HL_A_QA270W.pdb	-3.8404030799865723	-1.0811400413513184
6bdz.pdb	6bdz_HL_A_PA271K.pdb	-1.1379157304763794	-1.7898199558258057
6bdz.pdb	6bdz_HL_A_PA271S.pdb	-0.7270480394363403	-0.8537899851799011
6bdz.pdb	6bdz_HL_A_PA271W.pdb	-11.20345687866211	-10.285840034484863
6bdz.pdb	6bdz_HL_A_EA272H.pdb	0.2978363335132599	0.22600999474525452
6bdz.pdb	6bdz_HL_A_GA273A.pdb	-12.353177070617676	-8.278060913085938
6bdz.pdb	6bdz_HL_A_RA274T.pdb	-0.4591536819934845	-1.5899800062179565
6bdz.pdb	6bdz_HL_A_KA277N.pdb	-0.12396067380905151	-0.152879998087883
6bdz.pdb	6bdz_HL_A_KA279D.pdb	0.8135741949081421	-0.4797399938106537
6bdz.pdb	6bdz_HL_A_PA280N.pdb	-1.0263983011245728	-1.870229959487915
6bdz.pdb	6bdz_HL_A_PA280W.pdb	-13.285327911376953	-9.204610824584961
6bdz.pdb	6bdz_HL_A_GA281E.pdb	-0.31318676471710205	-0.19115999341011047
6bdz.pdb	6bdz_HL_A_GA281W.pdb	0.1635991930961609	-0.2023800015449524
7dc8.pdb	7dc8_BA_C_DA28A.pdb	-0.8007088899612427	-1.6717000007629395
7dc8.pdb	7dc8_BA_C_DA28K.pdb	-0.8852757215499878	-1.2625999450683594
7dc8.pdb	7dc8_BA_C_DA28S.pdb	-0.945920467376709	-1.6660000085830688
7dc8.pdb	7dc8_BA_C_GA30N.pdb	-8.192055702209473	-6.952789783477783
7dc8.pdb	7dc8_BA_C_GA30D.pdb	-9.201204299926758	-7.601960182189941
7dc8.pdb	7dc8_BA_C_GA30K.pdb	-19.090618133544922	-16.186864852905273
7dc8.pdb	7dc8_BA_C_GA30M.pdb	-14.558321952819824	-13.792220115661621
7dc8.pdb	7dc8_BA_C_DA31M.pdb	0.12646663188934326	-0.8790000081062317
7dc8.pdb	7dc8_BA_C_DA31T.pdb	0.017789393663406372	-1.6022000312805176
7dc8.pdb	7dc8_BA_C_DA31W.pdb	-0.3190114200115204	-3.1575000286102295
7dc8.pdb	7dc8_BA_C_AA33I.pdb	0.08138975501060486	1.0892000198364258
7dc8.pdb	7dc8_BA_C_YA34E.pdb	-1.3869705200195312	-2.308799982070923
7dc8.pdb	7dc8_BA_C_RA93E.pdb	0.5131958723068237	-4.478700160980225
7dc8.pdb	7dc8_BA_C_RA93H.pdb	-13.006768226623535	-11.241900444030762
7dc8.pdb	7dc8_BA_C_SA94C.pdb	-0.3348282277584076	0.219200000166893
7dc8.pdb	7dc8_BA_C_SA94V.pdb	-0.42264944314956665	-0.003800000064074993
7dc8.pdb	7dc8_BA_C_PA95Q.pdb	-0.5422571897506714	0.9057999849319458
7dc8.pdb	7dc8_BA_C_PA95L.pdb	-0.07669122517108917	-0.313400000333786
7dc8.pdb	7dc8_BA_C_PA95T.pdb	-0.6153807640075684	-0.5734999775886536
7dc8.pdb	7dc8_BA_C_GA96N.pdb	-2.5050289630889893	-2.6352999210357666
7dc8.pdb	7dc8_BA_C_GA96E.pdb	-2.740293264389038	-3.528899908065796
7dc8.pdb	7dc8_BA_C_GA96I.pdb	-3.887406349182129	-3.8222999572753906
7dc8.pdb	7dc8_BA_C_GA96F.pdb	-5.731485366821289	-2.615299940109253
7dc8.pdb	7dc8_BA_C_GA96T.pdb	-0.5412857532501221	0.012900000438094139
7dc8.pdb	7dc8_BA_C_GA96Y.pdb	-5.037660598754883	-2.733099937438965
7dc8.pdb	7dc8_BA_C_PA97S.pdb	-0.9330272674560547	-1.2914999723434448
7dc8.pdb	7dc8_BA_C_HB57F.pdb	-0.024484381079673767	0.24809999763965607
7dc8.pdb	7dc8_BA_C_HB57T.pdb	-0.33243829011917114	0.0625
7dc8.pdb	7dc8_BA_C_YB59N.pdb	-0.11768168210983276	-0.12020000070333481
7dc8.pdb	7dc8_BA_C_LB102N.pdb	-0.3854718804359436	-0.43299999833106995
7dc8.pdb	7dc8_BA_C_LB102E.pdb	-0.9884196519851685	-1.318600058555603
7dc8.pdb	7dc8_BA_C_LB102H.pdb	-0.9953982830047607	-1.264799952507019
7dc8.pdb	7dc8_BA_C_YB103N.pdb	-5.156298637390137	-3.5034000873565674
7dc8.pdb	7dc8_BA_C_YB103M.pdb	-1.2456903457641602	-1.9622000455856323
7dc8.pdb	7dc8_BA_C_YB103W.pdb	-2.050208330154419	-2.3039000034332275
7dc8.pdb	7dc8_BA_C_NB106W.pdb	-0.5533614158630371	-2.9611001014709473
7dc8.pdb	7dc8_BA_C_WB107Y.pdb	-0.06144529581069946	0.08089999854564667
7dc8.pdb	7dc8_BA_C_EC58M.pdb	0.41292133927345276	0.9815000295639038
7dc8.pdb	7dc8_BA_C_GC59Q.pdb	-0.3667491376399994	0.5507000088691711
7dc8.pdb	7dc8_BA_C_GC59W.pdb	-0.18712487816810608	0.5903000235557556
7dc8.pdb	7dc8_BA_C_SC117V.pdb	-0.06333427131175995	-1.325700044631958
7dc8.pdb	7dc8_BA_C_FC118K.pdb	-0.738723874092102	-1.2050000429153442
7dc8.pdb	7dc8_BA_C_FC118M.pdb	-0.04414798319339752	0.26820001006126404
7dc8.pdb	7dc8_BA_C_YC119D.pdb	-0.8135682344436646	-1.0520000457763672
7dc8.pdb	7dc8_BA_C_YC119G.pdb	-0.5966408252716064	-1.3669999837875366
7dc8.pdb	7dc8_BA_C_YC119H.pdb	-0.6276637315750122	-1.1638000011444092
7dc8.pdb	7dc8_BA_C_RC120C.pdb	-0.5941808223724365	-4.511499881744385
7dc8.pdb	7dc8_BA_C_RC120W.pdb	-0.2718139886856079	-2.8640999794006348
7dc8.pdb	7dc8_BA_C_RC120Y.pdb	0.08776161074638367	-4.777699947357178
7dc8.pdb	7dc8_BA_C_RC122I.pdb	0.2192540466785431	0.1956000030040741
7dc8.pdb	7dc8_BA_C_DC142A.pdb	0.087758868932724	0.4925000071525574
7dc8.pdb	7dc8_BA_C_LC143A.pdb	-0.6006627082824707	-1.4883999824523926
7dc8.pdb	7dc8_BA_C_EC166Q.pdb	-1.3004599809646606	-1.4596999883651733
7dc8.pdb	7dc8_BA_C_EC166I.pdb	-1.2961496114730835	-2.0376999378204346
7dc8.pdb	7dc8_BA_C_EC167F.pdb	-0.9077631235122681	-1.552899956703186
7dc8.pdb	7dc8_BA_C_EC167S.pdb	-0.23280879855155945	-2.3601999282836914
6mto.pdb	6mto_HL_T_RL30I.pdb	0.05553749203681946	-0.24690000712871552
6mto.pdb	6mto_HL_T_RL30K.pdb	-0.05038309842348099	0.007699999958276749
6mto.pdb	6mto_HL_T_RL30M.pdb	0.11759352684020996	0.1696999967098236
6mto.pdb	6mto_HL_T_RL30T.pdb	-0.04026857018470764	-0.012199999764561653
6mto.pdb	6mto_HL_T_YL92F.pdb	-0.11284501105546951	-0.06260000169277191
6mto.pdb	6mto_HL_T_GL93D.pdb	-0.6245530843734741	-0.3537999987602234
6mto.pdb	6mto_HL_T_GL93I.pdb	-0.8986028432846069	-0.38029998540878296
6mto.pdb	6mto_HL_T_GL94D.pdb	-0.7599899768829346	-0.290800005197525
6mto.pdb	6mto_HL_T_GL94K.pdb	-0.5060381889343262	-0.20350000262260437
6mto.pdb	6mto_HL_T_GL97I.pdb	-5.066615581512451	-5.182700157165527
6mto.pdb	6mto_HL_T_TH31P.pdb	-0.13968393206596375	-1.1123000383377075
6mto.pdb	6mto_HL_T_TH31V.pdb	0.3032568097114563	-0.14059999585151672
6mto.pdb	6mto_HL_T_YH32L.pdb	-0.306445837020874	0.6678000092506409
6mto.pdb	6mto_HL_T_YH32W.pdb	-0.14141534268856049	0.26100000739097595
6mto.pdb	6mto_HL_T_TH33Q.pdb	-1.0313894748687744	-0.2930999994277954
6mto.pdb	6mto_HL_T_TH33K.pdb	-0.5421327352523804	0.13120000064373016
6mto.pdb	6mto_HL_T_GH50S.pdb	-2.065561532974243	-1.7625000476837158
6mto.pdb	6mto_HL_T_GH50T.pdb	-0.8356070518493652	-2.7946999073028564
6mto.pdb	6mto_HL_T_GH50W.pdb	-3.7504889965057373	-1.626099944114685
6mto.pdb	6mto_HL_T_GH50Y.pdb	-4.67803955078125	-1.6176999807357788
6mto.pdb	6mto_HL_T_IH51E.pdb	-0.44739094376564026	-0.25369998812675476
6mto.pdb	6mto_HL_T_IH51G.pdb	-0.3285166919231415	-0.34790000319480896
6mto.pdb	6mto_HL_T_IH51L.pdb	-0.23079685866832733	-0.18729999661445618
6mto.pdb	6mto_HL_T_IH52G.pdb	-1.0196951627731323	-2.7267000675201416
6mto.pdb	6mto_HL_T_IH52T.pdb	-0.9258997440338135	-1.99399995803833
6mto.pdb	6mto_HL_T_IH52W.pdb	-5.874798774719238	-5.749100208282471
6mto.pdb	6mto_HL_T_IH52Y.pdb	-3.7739975452423096	-5.316999912261963
6mto.pdb	6mto_HL_T_LH55I.pdb	-2.3445212841033936	-2.547499895095825
6mto.pdb	6mto_HL_T_LH55T.pdb	-1.0287256240844727	-1.8274999856948853
6mto.pdb	6mto_HL_T_LH57A.pdb	-0.6124179363250732	-2.062999963760376
6mto.pdb	6mto_HL_T_LH57C.pdb	-1.3447575569152832	-1.7666000127792358
6mto.pdb	6mto_HL_T_PH58H.pdb	-0.5145078897476196	-0.3345000147819519
6mto.pdb	6mto_HL_T_NH59I.pdb	-0.16482166945934296	-0.15279999375343323
6mto.pdb	6mto_HL_T_TH74D.pdb	-0.11515280604362488	-0.013100000098347664
6mto.pdb	6mto_HL_T_TH74E.pdb	-0.03865157067775726	-0.34310001134872437
6mto.pdb	6mto_HL_T_EH99A.pdb	0.10633745789527893	-0.04769999906420708
6mto.pdb	6mto_HL_T_EH99R.pdb	0.07174937427043915	-0.10199999809265137
6mto.pdb	6mto_HL_T_EH99H.pdb	0.30131927132606506	-0.8867999911308289
6mto.pdb	6mto_HL_T_FH104K.pdb	-0.2921794652938843	0.5738000273704529
6mto.pdb	6mto_HL_T_FH104M.pdb	-0.13610918819904327	0.4643999934196472
6mto.pdb	6mto_HL_T_GH105F.pdb	-0.18386314809322357	0.06809999793767929
6mto.pdb	6mto_HL_T_GH105P.pdb	-0.591799259185791	0.3156000077724457
6mto.pdb	6mto_HL_T_GH105T.pdb	-0.3748648762702942	0.04309999942779541
6mto.pdb	6mto_HL_T_KH106H.pdb	-1.4417530298233032	-2.856300115585327
6mto.pdb	6mto_HL_T_KH106L.pdb	0.01680082082748413	-1.1513999700546265
6mto.pdb	6mto_HL_T_PH107R.pdb	-5.294771671295166	-6.054299831390381
6mto.pdb	6mto_HL_T_FT50Y.pdb	-0.3099117577075958	-0.016200000420212746
6mto.pdb	6mto_HL_T_HT65N.pdb	-0.09971505403518677	-0.9384999871253967
6mto.pdb	6mto_HL_T_TT66R.pdb	-0.45985499024391174	-0.5142999887466431
6mto.pdb	6mto_HL_T_TT66C.pdb	-0.33337655663490295	0.020099999383091927
6mto.pdb	6mto_HL_T_TT66H.pdb	-0.2871379554271698	-0.04879999905824661
6mto.pdb	6mto_HL_T_AT90G.pdb	-0.1648453325033188	-0.5095999836921692
6mto.pdb	6mto_HL_T_GT91D.pdb	-1.442230224609375	-1.1474000215530396
6mto.pdb	6mto_HL_T_GT91K.pdb	0.36792346835136414	1.1190999746322632
6mto.pdb	6mto_HL_T_GT91P.pdb	-0.09542369842529297	0.05909999832510948
6mto.pdb	6mto_HL_T_NT109A.pdb	-0.17785905301570892	-0.7746000289916992
6mto.pdb	6mto_HL_T_NT109C.pdb	-0.1714702844619751	-0.5314000248908997
6mto.pdb	6mto_HL_T_NT109V.pdb	0.0896625816822052	-0.016899999231100082
6mto.pdb	6mto_HL_T_WT110P.pdb	-1.508397102355957	-4.032599925994873
6mto.pdb	6mto_HL_T_IT113M.pdb	-0.1106334775686264	-0.2694000005722046
6mto.pdb	6mto_HL_T_TT114N.pdb	0.37922200560569763	-1.242400050163269
6mto.pdb	6mto_HL_T_TT114D.pdb	-0.8750841617584229	-4.3566999435424805
6mto.pdb	6mto_HL_T_KT115E.pdb	-0.35848355293273926	0.8597000241279602
6mto.pdb	6mto_HL_T_KT115H.pdb	-1.106868863105774	-1.3033000230789185
6mto.pdb	6mto_HL_T_KT115L.pdb	-0.0858350545167923	0.14480000734329224
6mto.pdb	6mto_HL_T_KT115P.pdb	-0.26183539628982544	1.2487000226974487
6mto.pdb	6mto_HL_T_KT115S.pdb	-0.37707769870758057	0.75
6mto.pdb	6mto_HL_T_LT117A.pdb	-0.477152556180954	-1.9390000104904175
6mto.pdb	6mto_HL_T_LT117D.pdb	-0.7413250207901001	-1.8830000162124634
6mto.pdb	6mto_HL_T_LT117Q.pdb	-0.7622087001800537	-1.3732000589370728
6mto.pdb	6mto_HL_T_LT117K.pdb	-0.5758657455444336	-0.23510000109672546
6mto.pdb	6mto_HL_T_LT117M.pdb	0.18253183364868164	-0.045499999076128006
6mto.pdb	6mto_HL_T_LT117F.pdb	0.18243244290351868	0.002400000113993883
6mto.pdb	6mto_HL_T_WT118D.pdb	-0.772581934928894	-1.319700002670288
6mto.pdb	6mto_HL_T_WT118G.pdb	-0.5885751247406006	-1.576300024986267
6mto.pdb	6mto_HL_T_WT118F.pdb	-0.08718769252300262	0.218299999833107
6mto.pdb	6mto_HL_T_KT121G.pdb	-0.3258458077907562	-0.8745999932289124
6mto.pdb	6mto_HL_T_KT121F.pdb	-0.13331423699855804	-0.18490000069141388
6mto.pdb	6mto_HL_T_LT155R.pdb	-0.5065073370933533	-0.12129999697208405
6mto.pdb	6mto_HL_T_LT155F.pdb	-0.20873647928237915	-0.03610000014305115
6mto.pdb	6mto_HL_T_FT156D.pdb	-1.0390766859054565	-1.3134000301361084
6mto.pdb	6mto_HL_T_QT157A.pdb	-0.0032189488410949707	0.14010000228881836
6mto.pdb	6mto_HL_T_QT157R.pdb	-0.4230375587940216	-0.0746999979019165
3x3f.pdb	3x3f_HL_A_KH33T.pdb	-0.5263632535934448	-0.28760001063346863
3x3f.pdb	3x3f_HL_A_TH58M.pdb	0.09485918283462524	-0.2117999941110611
3x3f.pdb	3x3f_HL_A_SH102R.pdb	-0.2600763738155365	1.311900019645691
3x3f.pdb	3x3f_HL_A_SH102Y.pdb	-0.24283280968666077	-0.49729999899864197
3x3f.pdb	3x3f_HL_A_GH103N.pdb	-0.06609776616096497	0.3000999987125397
3x3f.pdb	3x3f_HL_A_YH106R.pdb	-2.541541576385498	-1.1167000532150269
3x3f.pdb	3x3f_HL_A_YH106F.pdb	0.3180653750896454	0.08470000326633453
3x3f.pdb	3x3f_HL_A_YH106P.pdb	-0.5850181579589844	-2.325500011444092
3x3f.pdb	3x3f_HL_A_YL32W.pdb	-0.63031005859375	-0.21410000324249268
3x3f.pdb	3x3f_HL_A_RL91A.pdb	0.10430660843849182	-0.2506999969482422
3x3f.pdb	3x3f_HL_A_RL91H.pdb	-0.3530504107475281	-0.5274999737739563
3x3f.pdb	3x3f_HL_A_RL91I.pdb	-0.05437442660331726	0.014399999752640724
3x3f.pdb	3x3f_HL_A_NL93L.pdb	-0.11631189286708832	-0.930899977684021
3x3f.pdb	3x3f_HL_A_WL94C.pdb	-0.15402302145957947	-2.5504000186920166
3x3f.pdb	3x3f_HL_A_LL96D.pdb	-0.8102413415908813	-0.9914000034332275
3x3f.pdb	3x3f_HL_A_LL96F.pdb	-5.873696327209473	-2.493299961090088
3x3f.pdb	3x3f_HL_A_IA14R.pdb	-1.285972237586975	-1.680799961090088
3x3f.pdb	3x3f_HL_A_IA14S.pdb	-0.2901771366596222	-1.3066999912261963
3x3f.pdb	3x3f_HL_A_DA17A.pdb	-0.0780181735754013	-0.17389999330043793
3x3f.pdb	3x3f_HL_A_DA17K.pdb	-0.13976114988327026	-0.20839999616146088
3x3f.pdb	3x3f_HL_A_DA29P.pdb	-0.6658889055252075	-1.4634000062942505
3x3f.pdb	3x3f_HL_A_DA29W.pdb	-1.3569892644882202	-4.557199954986572
3x3f.pdb	3x3f_HL_A_DA36T.pdb	-0.21226800978183746	-1.0887000560760498
3x3f.pdb	3x3f_HL_A_LA37H.pdb	-0.43927639722824097	0.27410000562667847
3x3f.pdb	3x3f_HL_A_LA37S.pdb	-0.30443087220191956	-0.7788000106811523
3x3f.pdb	3x3f_HL_A_LA37V.pdb	-0.195158451795578	0.06530000269412994
3x3f.pdb	3x3f_HL_A_LA38R.pdb	-6.575890064239502	-4.791200160980225
3x3f.pdb	3x3f_HL_A_LA38I.pdb	-0.6383026838302612	-0.576200008392334
3x3f.pdb	3x3f_HL_A_FA39Q.pdb	-2.7273569107055664	-3.319999933242798
3x3f.pdb	3x3f_HL_A_FA39M.pdb	-0.7699388265609741	-0.4077000021934509
7kf0.pdb	7kf0_AB_C_YA33A.pdb	0.24892988801002502	-0.6521999835968018
7kf0.pdb	7kf0_AB_C_YA33M.pdb	0.12680485844612122	-0.3993000090122223
7kf0.pdb	7kf0_AB_C_RA50K.pdb	-0.3681078553199768	-0.7010999917984009
7kf0.pdb	7kf0_AB_C_RA50M.pdb	-0.48566004633903503	-1.1476999521255493
7kf0.pdb	7kf0_AB_C_YA52M.pdb	-0.02881789207458496	-0.00570000009611249
7kf0.pdb	7kf0_AB_C_YA52F.pdb	-0.04199595749378204	0.009200000204145908
7kf0.pdb	7kf0_AB_C_YA57A.pdb	-0.311034619808197	0.040800001472234726
7kf0.pdb	7kf0_AB_C_YA57G.pdb	-0.2942466139793396	-0.18039999902248383
7kf0.pdb	7kf0_AB_C_YA57L.pdb	-0.032039105892181396	0.09179999679327011
7kf0.pdb	7kf0_AB_C_YA57F.pdb	-0.017744749784469604	0.04520000144839287
7kf0.pdb	7kf0_AB_C_YA57T.pdb	-0.44895878434181213	-0.195700004696846
7kf0.pdb	7kf0_AB_C_YA103Q.pdb	-0.4458802342414856	-0.7714999914169312
7kf0.pdb	7kf0_AB_C_YA103H.pdb	-0.55286705493927	-0.7091000080108643
7kf0.pdb	7kf0_AB_C_YA103I.pdb	-0.01761290431022644	-0.4641999900341034
7kf0.pdb	7kf0_AB_C_YA103L.pdb	-0.2377302646636963	-0.1761000007390976
7kf0.pdb	7kf0_AB_C_YA103M.pdb	-0.0013700425624847412	0.27570000290870667
7kf0.pdb	7kf0_AB_C_YA103F.pdb	0.4157175123691559	0.2881999909877777
7kf0.pdb	7kf0_AB_C_YA104A.pdb	0.25736379623413086	-0.01269999984651804
7kf0.pdb	7kf0_AB_C_YA104R.pdb	-0.02687695622444153	-0.8464000225067139
7kf0.pdb	7kf0_AB_C_YA104H.pdb	-0.09847119450569153	0.07559999823570251
7kf0.pdb	7kf0_AB_C_YA104I.pdb	0.03989854454994202	-0.5116000175476074
7kf0.pdb	7kf0_AB_C_YA104V.pdb	0.06042347848415375	-0.8665000200271606
7kf0.pdb	7kf0_AB_C_YA105T.pdb	-1.2928707599639893	-3.400399923324585
7kf0.pdb	7kf0_AB_C_SB32F.pdb	0.2270066738128662	0.13420000672340393
7kf0.pdb	7kf0_AB_C_SB34L.pdb	0.7201275825500488	1.354699969291687
7kf0.pdb	7kf0_AB_C_YB36N.pdb	-0.11014038324356079	-0.05609999969601631
7kf0.pdb	7kf0_AB_C_YB36D.pdb	-0.30550989508628845	0.18469999730587006
7kf0.pdb	7kf0_AB_C_YB36T.pdb	-0.27219465374946594	0.8572999835014343
7kf0.pdb	7kf0_AB_C_YB36W.pdb	-0.10748940706253052	-0.05130000039935112
7kf0.pdb	7kf0_AB_C_WB54K.pdb	-0.6742490530014038	-2.8127999305725098
7kf0.pdb	7kf0_AB_C_WB54V.pdb	-0.18543174862861633	-1.657099962234497
7kf0.pdb	7kf0_AB_C_YB96E.pdb	-0.5233023166656494	-0.5339999794960022
7kf0.pdb	7kf0_AB_C_YB96K.pdb	-0.34665748476982117	-0.6035000085830688
7kf0.pdb	7kf0_AB_C_TB97R.pdb	-0.117702916264534	-0.11469999700784683
7kf0.pdb	7kf0_AB_C_TB97H.pdb	-0.05605025589466095	-0.3752000033855438
7kf0.pdb	7kf0_AB_C_TB98Q.pdb	-1.460030198097229	-2.319999933242798
7kf0.pdb	7kf0_AB_C_TB98E.pdb	-0.8133267164230347	-0.8341000080108643
7kf0.pdb	7kf0_AB_C_TB98F.pdb	-0.33197808265686035	-1.0923000574111938
7kf0.pdb	7kf0_AB_C_TB98P.pdb	-2.6893513202667236	-3.089400053024292
7kf0.pdb	7kf0_AB_C_IC34R.pdb	-0.43350058794021606	-0.6585999727249146
7kf0.pdb	7kf0_AB_C_IC34T.pdb	-0.258888840675354	-0.1527000069618225
7kf0.pdb	7kf0_AB_C_MC69G.pdb	-0.87571120262146	-1.767199993133545
7kf0.pdb	7kf0_AB_C_MC69W.pdb	-5.960582256317139	-7.154900074005127
7kf0.pdb	7kf0_AB_C_IC71S.pdb	-0.7571718692779541	-1.8245999813079834
7kf0.pdb	7kf0_AB_C_KC72R.pdb	0.13991954922676086	0.9114000201225281
7kf0.pdb	7kf0_AB_C_KC72L.pdb	0.10027682781219482	0.32510000467300415
7kf0.pdb	7kf0_AB_C_KC72T.pdb	-0.2653196156024933	0.034299999475479126
7kf0.pdb	7kf0_AB_C_PC73F.pdb	-0.2715722620487213	0.6320000290870667
7kf0.pdb	7kf0_AB_C_PC73S.pdb	-0.34867942333221436	-0.11349999904632568
7kf0.pdb	7kf0_AB_C_HC74P.pdb	-0.2699287235736847	-0.0851999968290329
7kf0.pdb	7kf0_AB_C_HC74V.pdb	-0.044136837124824524	-0.45080000162124634
7kf0.pdb	7kf0_AB_C_QC75D.pdb	0.6280530691146851	1.5217000246047974
7kf0.pdb	7kf0_AB_C_QC75P.pdb	-1.1323256492614746	-0.7926999926567078
7kf0.pdb	7kf0_AB_C_QC75T.pdb	-0.25457966327667236	0.13660000264644623
7kf0.pdb	7kf0_AB_C_QC77R.pdb	-5.6421661376953125	-3.2548000812530518
7kf0.pdb	7kf0_AB_C_QC77G.pdb	-0.8424928188323975	-3.540600061416626
7kf0.pdb	7kf0_AB_C_QC77I.pdb	-0.5789449214935303	-3.095599889755249
7kf0.pdb	7kf0_AB_C_HC78E.pdb	-0.7176522016525269	0.1412000060081482
7kf0.pdb	7kf0_AB_C_IC79M.pdb	1.0049567222595215	0.09139999747276306
7kf0.pdb	7kf0_AB_C_IC79V.pdb	-0.10184989869594574	-0.2597000002861023
7kf0.pdb	7kf0_AB_C_GC80R.pdb	-0.4013209342956543	0.04610000178217888
7kf0.pdb	7kf0_AB_C_GC80L.pdb	0.09344092011451721	1.1233999729156494
7kf0.pdb	7kf0_AB_C_GC80M.pdb	-0.10613605380058289	1.3497999906539917
7kf0.pdb	7kf0_AB_C_GC80F.pdb	-0.14728045463562012	1.190500020980835
7kf0.pdb	7kf0_AB_C_GC80W.pdb	-1.0742219686508179	0.4219000041484833
7kf0.pdb	7kf0_AB_C_EC81A.pdb	-0.0905805230140686	0.048500001430511475
6x08.pdb	6x08_K_B_RK53W.pdb	-0.13473257422447205	0.6528000235557556
6x08.pdb	6x08_K_B_SK54R.pdb	-0.018361076712608337	3.438199996948242
6x08.pdb	6x08_K_B_SK54Y.pdb	0.37396618723869324	0.20170000195503235
6x08.pdb	6x08_K_B_GK55D.pdb	-10.879735946655273	-3.3329999446868896
6x08.pdb	6x08_K_B_GK55C.pdb	-6.108949184417725	-7.126100063323975
6x08.pdb	6x08_K_B_GK56L.pdb	-1.3223443031311035	-0.8504999876022339
6x08.pdb	6x08_K_B_NK74I.pdb	5.649326324462891	5.44189977645874
6x08.pdb	6x08_K_B_AK75G.pdb	-0.208217591047287	-0.4657999873161316
6x08.pdb	6x08_K_B_AK75L.pdb	-0.03855374455451965	0.4869999885559082
6x08.pdb	6x08_K_B_AK75F.pdb	0.05044505000114441	0.5615000128746033
6x08.pdb	6x08_K_B_EK76D.pdb	0.15508434176445007	2.1854000091552734
6x08.pdb	6x08_K_B_EK76H.pdb	1.2337446212768555	8.611100196838379
6x08.pdb	6x08_K_B_EK76I.pdb	0.774060845375061	2.8675999641418457
6x08.pdb	6x08_K_B_EK76W.pdb	0.7633649110794067	2.1259000301361084
6x08.pdb	6x08_K_B_DB268M.pdb	2.600998640060425	9.112000465393066
6x08.pdb	6x08_K_B_YB269N.pdb	-0.2939916253089905	1.0573999881744385
6x08.pdb	6x08_K_B_YB269K.pdb	-0.2449408322572708	1.8051999807357788
6x08.pdb	6x08_K_B_YB269P.pdb	-0.9695292711257935	1.7884000539779663
6x08.pdb	6x08_K_B_DB272C.pdb	7.594986915588379	8.595600128173828
6x08.pdb	6x08_K_B_DB272E.pdb	5.680450439453125	7.781099796295166
6x08.pdb	6x08_K_B_RB282K.pdb	0.4117639362812042	0.41600000858306885
6x08.pdb	6x08_K_B_RB282M.pdb	0.7203781604766846	1.4948999881744385
6x08.pdb	6x08_K_B_KB283Y.pdb	2.1749162673950195	4.40339994430542
6x08.pdb	6x08_K_B_QB286D.pdb	4.589515209197998	3.3907999992370605
6x08.pdb	6x08_K_B_QB286H.pdb	4.005362510681152	9.0556001663208
6x08.pdb	6x08_K_B_YB287R.pdb	5.567379951477051	8.21090030670166
6x08.pdb	6x08_K_B_MB315P.pdb	-0.25732284784317017	-0.15620000660419464
6x08.pdb	6x08_K_B_MB315W.pdb	-0.19835254549980164	-0.07819999754428864
6okm.pdb	6okm_HL_R_TH29R.pdb	-0.2785349488258362	-0.048500001430511475
6okm.pdb	6okm_HL_R_TH29N.pdb	-0.19308683276176453	0.04450000077486038
6okm.pdb	6okm_HL_R_TH29M.pdb	0.15136033296585083	-0.010300000198185444
6okm.pdb	6okm_HL_R_TH29S.pdb	-0.26703816652297974	0.06589999794960022
6okm.pdb	6okm_HL_R_TH29Y.pdb	-0.1279687136411667	0.10509999841451645
6okm.pdb	6okm_HL_R_NH30C.pdb	0.227336585521698	0.08349999785423279
6okm.pdb	6okm_HL_R_NH30H.pdb	0.1384851038455963	0.4221000075340271
6okm.pdb	6okm_HL_R_NH30I.pdb	0.4184444844722748	-0.10180000215768814
6okm.pdb	6okm_HL_R_NH30M.pdb	0.626203179359436	0.6628000140190125
6okm.pdb	6okm_HL_R_NH30W.pdb	0.3149162232875824	0.20080000162124634
6okm.pdb	6okm_HL_R_YH31G.pdb	-0.3510277569293976	-1.0081000328063965
6okm.pdb	6okm_HL_R_VH49M.pdb	-0.31507351994514465	-0.359499990940094
6okm.pdb	6okm_HL_R_VH49Y.pdb	-1.1667795181274414	-0.8938999772071838
6okm.pdb	6okm_HL_R_NH51C.pdb	0.07708078622817993	0.05460000038146973
6okm.pdb	6okm_HL_R_NH51W.pdb	-2.6705400943756104	-0.9484999775886536
6okm.pdb	6okm_HL_R_DH56L.pdb	0.6232012510299683	1.0960999727249146
6okm.pdb	6okm_HL_R_YH58N.pdb	-0.5368740558624268	-0.6557999849319458
6okm.pdb	6okm_HL_R_YH58D.pdb	-0.6322914361953735	-0.8345000147819519
6okm.pdb	6okm_HL_R_YH58T.pdb	-0.8077126741409302	-0.9876000285148621
6okm.pdb	6okm_HL_R_DH98N.pdb	-1.5604441165924072	-0.6128000020980835
6okm.pdb	6okm_HL_R_RH99A.pdb	-0.6069164276123047	-2.3482000827789307
6okm.pdb	6okm_HL_R_RH99I.pdb	-0.37415432929992676	-0.9937999844551086
6okm.pdb	6okm_HL_R_YL32I.pdb	-1.2809722423553467	-2.161099910736084
6okm.pdb	6okm_HL_R_YL32K.pdb	-0.47945472598075867	-0.9671000242233276
6okm.pdb	6okm_HL_R_YL32F.pdb	0.24791398644447327	0.1703999936580658
6okm.pdb	6okm_HL_R_VL34L.pdb	-0.7603771686553955	-0.28049999475479126
6okm.pdb	6okm_HL_R_VL34W.pdb	-0.5723223090171814	-0.9713000059127808
6okm.pdb	6okm_HL_R_YL49A.pdb	0.31718170642852783	-0.6273000240325928
6okm.pdb	6okm_HL_R_YL49I.pdb	0.47125861048698425	0.03180000185966492
6okm.pdb	6okm_HL_R_YL49S.pdb	0.01823785901069641	-0.7423999905586243
6okm.pdb	6okm_HL_R_NL53R.pdb	-0.25834333896636963	0.4422999918460846
6okm.pdb	6okm_HL_R_NL53L.pdb	0.11521172523498535	0.37229999899864197
6okm.pdb	6okm_HL_R_NL53F.pdb	0.2062155306339264	0.18930000066757202
6okm.pdb	6okm_HL_R_LL54A.pdb	-0.1502482295036316	0.35569998621940613
6okm.pdb	6okm_HL_R_LL54N.pdb	-0.6623508930206299	0.28790000081062317
6okm.pdb	6okm_HL_R_LL54F.pdb	-0.3047245740890503	-0.14820000529289246
6okm.pdb	6okm_HL_R_EL55I.pdb	0.005774781107902527	-0.8367999792098999
6okm.pdb	6okm_HL_R_EL55Y.pdb	-0.21704235672950745	-1.2470999956130981
6okm.pdb	6okm_HL_R_SL56F.pdb	0.4888865053653717	0.9739000201225281
6okm.pdb	6okm_HL_R_VL58E.pdb	-0.42257872223854065	0.8507000207901001
6okm.pdb	6okm_HL_R_VL58W.pdb	-0.6082675457000732	-0.26649999618530273
6okm.pdb	6okm_HL_R_YL91Q.pdb	-1.6405924558639526	-1.8388999700546265
6okm.pdb	6okm_HL_R_YL91M.pdb	-0.898147702217102	-1.3240000009536743
6okm.pdb	6okm_HL_R_AL92C.pdb	-0.3039460778236389	0.03350000083446503
6okm.pdb	6okm_HL_R_AL92G.pdb	-0.23731647431850433	-0.02290000021457672
6okm.pdb	6okm_HL_R_AL92L.pdb	0.009091198444366455	-0.3571999967098236
6okm.pdb	6okm_HL_R_FL94A.pdb	-0.7504841089248657	-1.736199975013733
6okm.pdb	6okm_HL_R_FL94Q.pdb	-1.118717074394226	-1.5241999626159668
6okm.pdb	6okm_HL_R_FL94L.pdb	-0.7148653268814087	-0.9577000141143799
6okm.pdb	6okm_HL_R_YL96T.pdb	-0.30697232484817505	0.04729999974370003
6okm.pdb	6okm_HL_R_RR36I.pdb	-0.2483445703983307	-0.6607999801635742
6okm.pdb	6okm_HL_R_GR39L.pdb	-7.141600131988525	-5.9868998527526855
6okm.pdb	6okm_HL_R_PR40R.pdb	-2.3987505435943604	-2.5552000999450684
6okm.pdb	6okm_HL_R_PR40W.pdb	-23.8455810546875	-18.26814079284668
6okm.pdb	6okm_HL_R_GR41A.pdb	-0.3742620050907135	-0.6334999799728394
6okm.pdb	6okm_HL_R_GR41M.pdb	-0.008471071720123291	0.5928000211715698
6okm.pdb	6okm_HL_R_FR42A.pdb	-2.504835605621338	-2.1013998985290527
6okm.pdb	6okm_HL_R_FR42R.pdb	-2.5124151706695557	-1.7187999486923218
6okm.pdb	6okm_HL_R_FR42K.pdb	-2.0563595294952393	0.9448999762535095
6okm.pdb	6okm_HL_R_FR42T.pdb	-2.3182318210601807	-1.3386000394821167
6okm.pdb	6okm_HL_R_FR42Y.pdb	-1.856236457824707	-3.4511001110076904
6okm.pdb	6okm_HL_R_PR54R.pdb	-1.894697666168213	-2.4660000801086426
6okm.pdb	6okm_HL_R_PR54K.pdb	-1.7365057468414307	-1.4607000350952148
6okm.pdb	6okm_HL_R_PR54F.pdb	-5.28469705581665	-7.407700061798096
6okm.pdb	6okm_HL_R_WR57R.pdb	-2.663883686065674	-1.7021000385284424
6okm.pdb	6okm_HL_R_CR58I.pdb	0.12219229340553284	0.2547000050544739
6okm.pdb	6okm_HL_R_CR58K.pdb	-2.2282869815826416	-6.475299835205078
6okm.pdb	6okm_HL_R_NR59M.pdb	0.06228369474411011	0.6694999933242798
6okm.pdb	6okm_HL_R_LR60K.pdb	-0.32353559136390686	-0.4065999984741211
6okm.pdb	6okm_HL_R_KR67C.pdb	-0.3340669870376587	-0.010300000198185444
6okm.pdb	6okm_HL_R_KR67H.pdb	-0.12358037382364273	0.04989999905228615
6okm.pdb	6okm_HL_R_QR68A.pdb	-0.020875588059425354	0.009800000116229057
6okm.pdb	6okm_HL_R_QR68C.pdb	-0.04519960284233093	-0.021700000390410423
6okm.pdb	6okm_HL_R_QR68M.pdb	-0.02939648926258087	0.011699999682605267
6okm.pdb	6okm_HL_R_QR68Y.pdb	-0.06615985184907913	0.14100000262260437
6okm.pdb	6okm_HL_R_QR68V.pdb	0.0593738853931427	-0.04809999838471413
6okm.pdb	6okm_HL_R_LR69D.pdb	-1.8683123588562012	-1.4296000003814697
6okm.pdb	6okm_HL_R_LR69H.pdb	-2.0136823654174805	-1.9466999769210815
2r56.pdb	2r56_IM_B_SM30R.pdb	0.18452498316764832	1.9543800354003906
2r56.pdb	2r56_IM_B_SM31R.pdb	-0.5709240436553955	0.4627799987792969
2r56.pdb	2r56_IM_B_SM31I.pdb	0.00037992000579833984	1.758430004119873
2r56.pdb	2r56_IM_B_SM31P.pdb	-0.12249663472175598	0.8204399943351746
2r56.pdb	2r56_IM_B_SM31V.pdb	-0.2910436987876892	3.223870038986206
2r56.pdb	2r56_IM_B_RM32D.pdb	-1.6933236122131348	-1.0822099447250366
2r56.pdb	2r56_IM_B_RM32M.pdb	-0.5771210193634033	1.0880800485610962
2r56.pdb	2r56_IM_B_RM32F.pdb	-4.986392021179199	-3.310689926147461
2r56.pdb	2r56_IM_B_AM50N.pdb	-2.3500475883483887	-0.8316699862480164
2r56.pdb	2r56_IM_B_AM50I.pdb	-1.8430362939834595	-0.4370200037956238
2r56.pdb	2r56_IM_B_AM51C.pdb	-0.18634158372879028	0.6455100178718567
2r56.pdb	2r56_IM_B_AM51T.pdb	-0.18443846702575684	0.7244200110435486
2r56.pdb	2r56_IM_B_SM52Q.pdb	-0.12132179737091064	0.16168999671936035
2r56.pdb	2r56_IM_B_SM52K.pdb	-0.036990582942962646	0.40132999420166016
2r56.pdb	2r56_IM_B_HM92A.pdb	-0.34863030910491943	0.026590000838041306
2r56.pdb	2r56_IM_B_HM92N.pdb	-0.7661668062210083	-0.2054399996995926
2r56.pdb	2r56_IM_B_HM92C.pdb	-0.42893707752227783	-0.0837400034070015
2r56.pdb	2r56_IM_B_HM92I.pdb	-0.37289959192276	-0.280460000038147
2r56.pdb	2r56_IM_B_HM92S.pdb	-0.5308952331542969	0.0014100000262260437
2r56.pdb	2r56_IM_B_HM92Y.pdb	0.23695337772369385	0.2965100109577179
2r56.pdb	2r56_IM_B_RI30W.pdb	-0.027985021471977234	0.1468600034713745
2r56.pdb	2r56_IM_B_HI31R.pdb	-0.16060762107372284	0.3755599856376648
2r56.pdb	2r56_IM_B_HI31E.pdb	-0.3441246449947357	-1.0959099531173706
2r56.pdb	2r56_IM_B_HI31S.pdb	-0.3605722188949585	-0.8002200126647949
2r56.pdb	2r56_IM_B_HI31W.pdb	0.5483938455581665	0.6494799852371216
2r56.pdb	2r56_IM_B_SI52D.pdb	-0.8372170925140381	-2.201169967651367
2r56.pdb	2r56_IM_B_GI53R.pdb	-1.894033432006836	-1.2119899988174438
2r56.pdb	2r56_IM_B_GI53V.pdb	-1.7572427988052368	-2.7293601036071777
2r56.pdb	2r56_IM_B_TI56W.pdb	0.10280272364616394	0.38526999950408936
2r56.pdb	2r56_IM_B_KI100S.pdb	-0.4243083894252777	0.26750999689102173
2r56.pdb	2r56_IM_B_RI101C.pdb	0.24460896849632263	-2.715250015258789
2r56.pdb	2r56_IM_B_RI101M.pdb	0.7119296789169312	-1.1881699562072754
2r56.pdb	2r56_IM_B_RI101F.pdb	-3.7938425540924072	-3.3834500312805176
2r56.pdb	2r56_IM_B_VI102N.pdb	-1.1115469932556152	-1.7001899480819702
2r56.pdb	2r56_IM_B_VI102C.pdb	-0.3203618824481964	0.02167999930679798
2r56.pdb	2r56_IM_B_VI102L.pdb	-1.2922691106796265	-0.6856600046157837
2r56.pdb	2r56_IM_B_GI103R.pdb	-6.159584999084473	-2.915719985961914
2r56.pdb	2r56_IM_B_GI103Q.pdb	-5.866644859313965	-5.892549991607666
2r56.pdb	2r56_IM_B_GI103T.pdb	-5.024441242218018	-5.428830146789551
2r56.pdb	2r56_IM_B_TI105H.pdb	-1.338929295539856	-3.3999099731445312
2r56.pdb	2r56_IM_B_TB15P.pdb	0.376463919878006	-0.4290899932384491
2r56.pdb	2r56_IM_B_WB16K.pdb	-0.014851585030555725	-0.07915999740362167
2r56.pdb	2r56_IM_B_WB16P.pdb	0.07063829898834229	1.1264499425888062
2r56.pdb	2r56_IM_B_YB17D.pdb	-0.6746609210968018	-0.6844099760055542
2r56.pdb	2r56_IM_B_YB17K.pdb	-0.7283987998962402	-2.3767900466918945
2r56.pdb	2r56_IM_B_YB17F.pdb	-0.5583778619766235	-0.546720027923584
2r56.pdb	2r56_IM_B_YB17P.pdb	-0.782774806022644	-1.9106800556182861
2r56.pdb	2r56_IM_B_YB17W.pdb	-0.6897040605545044	-0.9394800066947937
2r56.pdb	2r56_IM_B_VB40Y.pdb	-0.3369165360927582	0.02384999953210354
2r56.pdb	2r56_IM_B_EB41A.pdb	0.42384734749794006	-0.5252500176429749
2r56.pdb	2r56_IM_B_EB42N.pdb	-0.021087661385536194	-1.2425400018692017
2r56.pdb	2r56_IM_B_EB42L.pdb	0.14314258098602295	-0.02201000042259693
2r56.pdb	2r56_IM_B_QB56K.pdb	-0.3597204089164734	-0.5299500226974487
2r56.pdb	2r56_IM_B_EB62C.pdb	-0.3805684447288513	0.9196699857711792
2r56.pdb	2r56_IM_B_QB65A.pdb	0.01634916663169861	1.5279899835586548
2r56.pdb	2r56_IM_B_QB65G.pdb	0.04740867018699646	0.1742600053548813
2r56.pdb	2r56_IM_B_QB65L.pdb	0.1597554087638855	2.9978699684143066
2r56.pdb	2r56_IM_B_KB67L.pdb	-0.20495538413524628	0.6218199729919434
2r56.pdb	2r56_IM_B_KB67M.pdb	-0.05019204318523407	0.6218699812889099
2r56.pdb	2r56_IM_B_KB67T.pdb	-0.3580164909362793	0.6269199848175049
2r56.pdb	2r56_IM_B_TB122N.pdb	-0.13669103384017944	0.5744799971580505
2r56.pdb	2r56_IM_B_TB122K.pdb	-0.21736475825309753	0.17979000508785248
2r56.pdb	2r56_IM_B_PB123R.pdb	-1.7619965076446533	-1.1754499673843384
2r56.pdb	2r56_IM_B_EB124G.pdb	-0.24908491969108582	-0.004350000061094761
2r56.pdb	2r56_IM_B_EB124H.pdb	-0.2418094277381897	-0.17767000198364258
2r56.pdb	2r56_IM_B_EB124L.pdb	0.04631595313549042	0.723110020160675
2r56.pdb	2r56_IM_B_EB124F.pdb	-0.22889837622642517	0.11218000203371048
2r56.pdb	2r56_IM_B_EB124S.pdb	-0.4931418001651764	0.06402000039815903
2r56.pdb	2r56_IM_B_EB124V.pdb	-0.13969577848911285	0.1890300065279007
2r56.pdb	2r56_IM_B_TB151R.pdb	-0.28492578864097595	-0.9967100024223328
2r56.pdb	2r56_IM_B_TB151L.pdb	0.05455808341503143	0.5846499800682068
2r56.pdb	2r56_IM_B_LB153W.pdb	-0.25397568941116333	-0.0856499969959259
2r56.pdb	2r56_IM_B_LB153Y.pdb	-0.22889165580272675	-0.11328999698162079
2r56.pdb	2r56_IM_B_EB154N.pdb	-2.3343164920806885	-2.7307000160217285
2r56.pdb	2r56_IM_B_EB154H.pdb	-2.4074161052703857	-3.7217800617218018
2r56.pdb	2r56_IM_B_QB156C.pdb	-0.20580896735191345	0.6830000281333923
2r56.pdb	2r56_IM_B_QB156K.pdb	-0.49542757868766785	1.9142999649047852
2r56.pdb	2r56_IM_B_QB156W.pdb	0.2688807547092438	2.7316699028015137
7bej.pdb	7bej_HL_E_GH26H.pdb	-0.5103076696395874	-0.4052000045776367
7bej.pdb	7bej_HL_E_GH26F.pdb	-0.19600829482078552	-0.013000000268220901
7bej.pdb	7bej_HL_E_VH27G.pdb	-0.4639342725276947	-0.8823000192642212
7bej.pdb	7bej_HL_E_VH27S.pdb	-0.6333104372024536	-0.6855999827384949
7bej.pdb	7bej_HL_E_TH28H.pdb	0.12235748767852783	0.9369000196456909
7bej.pdb	7bej_HL_E_TH28Y.pdb	0.5734066963195801	0.9139000177383423
7bej.pdb	7bej_HL_E_SH31L.pdb	-2.4371585845947266	0.6204000115394592
7bej.pdb	7bej_HL_E_SH31T.pdb	-0.08912089467048645	0.26089999079704285
7bej.pdb	7bej_HL_E_NH32C.pdb	-0.3232485055923462	-0.7651000022888184
7bej.pdb	7bej_HL_E_NH32E.pdb	-0.6095223426818848	0.018799999728798866
7bej.pdb	7bej_HL_E_NH32G.pdb	-0.40610700845718384	-1.2841999530792236
7bej.pdb	7bej_HL_E_YH33A.pdb	-1.1798126697540283	-2.620699882507324
7bej.pdb	7bej_HL_E_YH33D.pdb	-1.222561001777649	-1.5276000499725342
7bej.pdb	7bej_HL_E_YH33G.pdb	-1.0541223287582397	-2.547100067138672
7bej.pdb	7bej_HL_E_YH33W.pdb	-5.749382972717285	-4.706999778747559
7bej.pdb	7bej_HL_E_YH52R.pdb	-0.32093408703804016	-0.6036999821662903
7bej.pdb	7bej_HL_E_YH52P.pdb	-0.2578755021095276	0.39820000529289246
7bej.pdb	7bej_HL_E_GH54C.pdb	-1.5227482318878174	-1.236299991607666
7bej.pdb	7bej_HL_E_GH54Q.pdb	-9.532788276672363	-6.681069850921631
7bej.pdb	7bej_HL_E_SH56A.pdb	-0.36941730976104736	-0.7976999878883362
7bej.pdb	7bej_HL_E_SH56T.pdb	-0.39758020639419556	0.1890999972820282
7bej.pdb	7bej_HL_E_SH56Y.pdb	-6.28863525390625	-5.821100234985352
7bej.pdb	7bej_HL_E_FH58I.pdb	-0.464488685131073	-0.6747999787330627
7bej.pdb	7bej_HL_E_RH97D.pdb	-1.0832219123840332	-1.6337000131607056
7bej.pdb	7bej_HL_E_RH97S.pdb	-0.8486456871032715	-1.3423999547958374
7bej.pdb	7bej_HL_E_LH99V.pdb	-0.3544182777404785	0.08609999716281891
7bej.pdb	7bej_HL_E_GH100K.pdb	-3.4948787689208984	-3.884399890899658
7bej.pdb	7bej_HL_E_GH100F.pdb	-6.099576473236084	-4.813300132751465
7bej.pdb	7bej_HL_E_DH105G.pdb	-0.4998379945755005	-0.4765999913215637
7bej.pdb	7bej_HL_E_DH105W.pdb	-0.42090904712677	-0.5300999879837036
7bej.pdb	7bej_HL_E_IL2A.pdb	-0.26085948944091797	-0.5756000280380249
7bej.pdb	7bej_HL_E_GL28R.pdb	-5.167971134185791	-4.729499816894531
7bej.pdb	7bej_HL_E_GL28N.pdb	-5.644075870513916	-2.34689998626709
7bej.pdb	7bej_HL_E_GL28E.pdb	-5.251166343688965	-4.40910005569458
7bej.pdb	7bej_HL_E_IL29A.pdb	-0.26952242851257324	-0.6064000129699707
7bej.pdb	7bej_HL_E_IL29E.pdb	-0.5659077167510986	-0.5296000242233276
7bej.pdb	7bej_HL_E_IL29F.pdb	-0.5933456420898438	1.864799976348877
7bej.pdb	7bej_HL_E_IL29Y.pdb	-1.2004709243774414	-0.30709999799728394
7bej.pdb	7bej_HL_E_SL30Q.pdb	-0.7690155506134033	-0.5027999877929688
7bej.pdb	7bej_HL_E_YL32E.pdb	-0.3749893009662628	1.0786999464035034
7bej.pdb	7bej_HL_E_LL91Y.pdb	-0.6503685712814331	0.026499999687075615
7bej.pdb	7bej_HL_E_NL92A.pdb	0.22460448741912842	1.7664999961853027
7bej.pdb	7bej_HL_E_NL92E.pdb	0.8643172979354858	3.065999984741211
7bej.pdb	7bej_HL_E_NL92Y.pdb	-1.3883428573608398	1.04830002784729
7bej.pdb	7bej_HL_E_RE71F.pdb	-0.5140081644058228	-0.4991999864578247
7bej.pdb	7bej_HL_E_RE71W.pdb	-0.14963404834270477	-0.5685999989509583
7bej.pdb	7bej_HL_E_RE71V.pdb	-0.6566462516784668	-1.8516000509262085
7bej.pdb	7bej_HL_E_DE73C.pdb	-0.09530717134475708	0.45809999108314514
7bej.pdb	7bej_HL_E_DE73Q.pdb	-0.1170990914106369	-0.2653000056743622
7bej.pdb	7bej_HL_E_DE73I.pdb	0.20480862259864807	-1.0321999788284302
7bej.pdb	7bej_HL_E_EE74T.pdb	-0.07374496012926102	0.2549000084400177
7bej.pdb	7bej_HL_E_EE74Y.pdb	0.2796396017074585	-0.04569999873638153
7bej.pdb	7bej_HL_E_RE76K.pdb	0.005946069955825806	0.19370000064373016
7bej.pdb	7bej_HL_E_QE77G.pdb	-0.32170742750167847	-1.9184000492095947
7bej.pdb	7bej_HL_E_QE77F.pdb	0.16417664289474487	-1.003000020980835
7bej.pdb	7bej_HL_E_TE83A.pdb	0.24962809681892395	0.482699990272522
7bej.pdb	7bej_HL_E_TE83R.pdb	1.0421905517578125	2.372999906539917
7bej.pdb	7bej_HL_E_TE83C.pdb	0.2883327901363373	0.2599000036716461
7bej.pdb	7bej_HL_E_TE83P.pdb	0.2937130033969879	0.5770000219345093
7bej.pdb	7bej_HL_E_GE84L.pdb	0.29163888096809387	0.4059000015258789
7bej.pdb	7bej_HL_E_GE84W.pdb	-8.43493938446045	-2.6222000122070312
7bej.pdb	7bej_HL_E_KE85G.pdb	-0.455903023481369	-0.8925999999046326
7bej.pdb	7bej_HL_E_KE85H.pdb	-0.34013596177101135	-0.28859999775886536
7bej.pdb	7bej_HL_E_YE89D.pdb	-0.32008206844329834	-0.7795000076293945
7bej.pdb	7bej_HL_E_YE89K.pdb	-0.0918082743883133	-0.07329999655485153
7bej.pdb	7bej_HL_E_YE121A.pdb	-0.011598855257034302	-0.03530000150203705
7bej.pdb	7bej_HL_E_YE121N.pdb	-0.34201788902282715	0.24420000612735748
7bej.pdb	7bej_HL_E_LE123D.pdb	-0.46195629239082336	-1.1907999515533447
7bej.pdb	7bej_HL_E_LE123V.pdb	0.02368663251399994	-0.2012999951839447
7bej.pdb	7bej_HL_E_FE124D.pdb	-0.6953734159469604	-1.3524999618530273
7bej.pdb	7bej_HL_E_RE125P.pdb	0.28039467334747314	0.3562000095844269
7bej.pdb	7bej_HL_E_KE126W.pdb	-0.4691382050514221	0.3756999969482422
7bej.pdb	7bej_HL_E_YE141R.pdb	-1.1115838289260864	-1.3314000368118286
7bej.pdb	7bej_HL_E_YE141D.pdb	-1.1657631397247314	-0.9814000129699707
7bej.pdb	7bej_HL_E_AE143E.pdb	-5.309714317321777	-3.93179988861084
7bej.pdb	7bej_HL_E_AE143F.pdb	-4.307992935180664	-3.6466000080108643
7bej.pdb	7bej_HL_E_AE143V.pdb	-0.4590591490268707	-1.441499948501587
7bej.pdb	7bej_HL_E_GE144R.pdb	-0.808594822883606	-0.2150000035762787
7bej.pdb	7bej_HL_E_GE144N.pdb	-0.7630960941314697	-0.5953999757766724
7bej.pdb	7bej_HL_E_GE144H.pdb	-0.9761536121368408	-0.6017000079154968
7bej.pdb	7bej_HL_E_SE145K.pdb	0.09461185336112976	0.07320000231266022
7bej.pdb	7bej_HL_E_SE145F.pdb	0.4608493745326996	0.7110000252723694
7bej.pdb	7bej_HL_E_FE154Q.pdb	-0.8422640562057495	-0.14149999618530273
7bej.pdb	7bej_HL_E_FE154K.pdb	-0.832846999168396	0.05640000104904175
7bej.pdb	7bej_HL_E_NE155A.pdb	-0.9601432085037231	-1.530500054359436
7bej.pdb	7bej_HL_E_NE155S.pdb	-0.9992192983627319	-1.4026999473571777
7bej.pdb	7bej_HL_E_NE155Y.pdb	-1.362480640411377	-1.5180000066757202
7bej.pdb	7bej_HL_E_YE157A.pdb	-0.23958757519721985	0.5773000121116638
7bej.pdb	7bej_HL_E_YE163R.pdb	-0.32062622904777527	0.11460000276565552
7bej.pdb	7bej_HL_E_YE163N.pdb	-0.3149290382862091	-0.11640000343322754
7bej.pdb	7bej_HL_E_GE164C.pdb	-0.15387080609798431	-0.04010000079870224
7bej.pdb	7bej_HL_E_QE166W.pdb	-0.07130633294582367	-0.10130000114440918
7bej.pdb	7bej_HL_E_TE168R.pdb	-0.22647112607955933	0.17890000343322754
7bej.pdb	7bej_HL_E_TE168Q.pdb	-0.1634443998336792	0.045099999755620956
7bej.pdb	7bej_HL_E_TE168F.pdb	0.04687216877937317	0.04309999942779541
7bej.pdb	7bej_HL_E_TE168V.pdb	0.04227253794670105	0.1543000042438507
7bej.pdb	7bej_HL_E_NE169R.pdb	0.39010074734687805	-0.669700026512146
7bej.pdb	7bej_HL_E_NE169H.pdb	-2.3833858966827393	-2.7639000415802
7bej.pdb	7bej_HL_E_GE170T.pdb	-1.378130555152893	-0.22259999811649323
7bej.pdb	7bej_HL_E_GE170W.pdb	-1.097217082977295	0.7290999889373779
7bej.pdb	7bej_HL_E_YE173D.pdb	-2.135561466217041	-3.458199977874756
7bej.pdb	7bej_HL_E_YE173P.pdb	-1.617751955986023	-3.5030999183654785
7dcx.pdb	7dcx_BG_D_GB54A.pdb	-0.18958832323551178	0.18425899744033813
7dcx.pdb	7dcx_BG_D_GB54C.pdb	-0.11202548444271088	0.18360799551010132
7dcx.pdb	7dcx_BG_D_GB54E.pdb	-0.3234803080558777	0.18229100108146667
7dcx.pdb	7dcx_BG_D_SB55H.pdb	0.14957547187805176	-0.029124999418854713
7dcx.pdb	7dcx_BG_D_YB57A.pdb	0.0037480294704437256	-0.8046169877052307
7dcx.pdb	7dcx_BG_D_YB57R.pdb	-0.27820712327957153	-1.4062169790267944
7dcx.pdb	7dcx_BG_D_YB57Q.pdb	-0.8104223012924194	0.2671459913253784
7dcx.pdb	7dcx_BG_D_YB57H.pdb	-0.3569027781486511	-0.5125179886817932
7dcx.pdb	7dcx_BG_D_YB57F.pdb	0.2433498203754425	0.4582121968269348
7dcx.pdb	7dcx_BG_D_KB63M.pdb	0.2072572410106659	0.7857999801635742
7dcx.pdb	7dcx_BG_D_KB63T.pdb	-0.20852315425872803	-0.12230899930000305
7dcx.pdb	7dcx_BG_D_KB63Y.pdb	0.6888389587402344	0.38175079226493835
7dcx.pdb	7dcx_BG_D_SB64N.pdb	0.09625691175460815	0.009112999774515629
7dcx.pdb	7dcx_BG_D_SB64E.pdb	0.7318613529205322	0.7738400101661682
7dcx.pdb	7dcx_BG_D_SB64M.pdb	0.777407169342041	0.8405150175094604
7dcx.pdb	7dcx_BG_D_SB64T.pdb	-0.00739520788192749	0.46003958582878113
7dcx.pdb	7dcx_BG_D_IG2A.pdb	-0.6652907133102417	-1.965527057647705
7dcx.pdb	7dcx_BG_D_IG2N.pdb	-1.4662935733795166	-1.6121070384979248
7dcx.pdb	7dcx_BG_D_MG4K.pdb	-0.5603512525558472	-1.2254970073699951
7dcx.pdb	7dcx_BG_D_MG4S.pdb	-0.5883845090866089	-0.4594680070877075
7dcx.pdb	7dcx_BG_D_AG25I.pdb	-0.8892807960510254	-0.7392569780349731
7dcx.pdb	7dcx_BG_D_SG26G.pdb	0.5696791410446167	0.0010489999549463391
7dcx.pdb	7dcx_BG_D_QG27C.pdb	0.3171343207359314	-0.9596269726753235
7dcx.pdb	7dcx_BG_D_QG27S.pdb	-0.3927760720252991	-1.652297019958496
7dcx.pdb	7dcx_BG_D_DG28H.pdb	-0.3401404023170471	-1.301846981048584
7dcx.pdb	7dcx_BG_D_DG28P.pdb	-0.4414729177951813	0.20849399268627167
7dcx.pdb	7dcx_BG_D_VG29H.pdb	-1.9303271770477295	-3.5929970741271973
7dcx.pdb	7dcx_BG_D_VG29I.pdb	-0.20124489068984985	-0.5450789928436279
7dcx.pdb	7dcx_BG_D_VG29K.pdb	-0.48417532444000244	0.05750099942088127
7dcx.pdb	7dcx_BG_D_VG29M.pdb	-0.14398539066314697	-1.5019069910049438
7dcx.pdb	7dcx_BG_D_VG29W.pdb	-9.156270980834961	-8.341007232666016
7dcx.pdb	7dcx_BG_D_GG30C.pdb	-9.677315711975098	-7.065756797790527
7dcx.pdb	7dcx_BG_D_GG30H.pdb	-18.04810333251953	-12.919206619262695
7dcx.pdb	7dcx_BG_D_NG31A.pdb	-0.004965335130691528	-0.1587419956922531
7dcx.pdb	7dcx_BG_D_NG31R.pdb	-0.13976486027240753	0.24365200102329254
7dcx.pdb	7dcx_BG_D_NG31M.pdb	0.26537609100341797	-0.017875000834465027
7dcx.pdb	7dcx_BG_D_GG68I.pdb	-0.9393966197967529	-0.5055549740791321
7dcx.pdb	7dcx_BG_D_GG68T.pdb	-0.759729266166687	0.36652320623397827
7dcx.pdb	7dcx_BG_D_TG69M.pdb	0.05035163462162018	0.9551860094070435
7dcx.pdb	7dcx_BG_D_TG69S.pdb	-0.45534512400627136	0.09165699779987335
7dcx.pdb	7dcx_BG_D_FG71L.pdb	-0.44751736521720886	-0.3172000050544739
7dcx.pdb	7dcx_BG_D_FG71W.pdb	-0.6343676447868347	-0.04449699819087982
7dcx.pdb	7dcx_BG_D_QG89C.pdb	-0.27074721455574036	0.0037609999999403954
7dcx.pdb	7dcx_BG_D_QG89K.pdb	-0.2816256284713745	-0.06668300181627274
7dcx.pdb	7dcx_BG_D_NG92Q.pdb	-0.23956455290317535	-0.45449399948120117
7dcx.pdb	7dcx_BG_D_NG92W.pdb	0.1432357132434845	1.2490400075912476
7dcx.pdb	7dcx_BG_D_RG93T.pdb	-1.9524245262145996	-2.1858670711517334
7dcx.pdb	7dcx_BG_D_RG93Y.pdb	-0.5695568323135376	1.4733129739761353
7dcx.pdb	7dcx_BG_D_YG94D.pdb	-0.24180415272712708	0.14121399819850922
7dcx.pdb	7dcx_BG_D_YG94K.pdb	0.04990452527999878	0.03526899963617325
7dcx.pdb	7dcx_BG_D_PG95A.pdb	-0.1738075315952301	-1.0614269971847534
7dcx.pdb	7dcx_BG_D_PG95C.pdb	-0.38804516196250916	-1.6592170000076294
7dcx.pdb	7dcx_BG_D_PG95T.pdb	-0.5825643539428711	-1.397057056427002
7dcx.pdb	7dcx_BG_D_KG107A.pdb	-0.4813825190067291	-1.0822869539260864
7dcx.pdb	7dcx_BG_D_KG107M.pdb	0.055220529437065125	-0.3566890060901642
7dcx.pdb	7dcx_BG_D_KG107Y.pdb	-0.18251755833625793	0.625294029712677
7dcx.pdb	7dcx_BG_D_RG108L.pdb	0.10335332155227661	-0.1793610006570816
7dcx.pdb	7dcx_BG_D_RG108M.pdb	0.09792235493659973	-0.17550800740718842
7dcx.pdb	7dcx_BG_D_AG109I.pdb	-0.15960031747817993	-0.11187300086021423
7dcx.pdb	7dcx_BG_D_DG110P.pdb	-1.0189045667648315	0.8561379909515381
7dcx.pdb	7dcx_BG_D_DG110T.pdb	-0.04181981086730957	1.790963053703308
7dcx.pdb	7dcx_BG_D_AG111Q.pdb	-0.383756160736084	0.43895769119262695
7dcx.pdb	7dcx_BG_D_AG111S.pdb	-0.42546507716178894	0.038054998964071274
7dcx.pdb	7dcx_BG_D_TD89P.pdb	-0.23512060940265656	-0.272724986076355
7dcx.pdb	7dcx_BG_D_TD89S.pdb	-0.25556105375289917	0.15178099274635315
7dcx.pdb	7dcx_BG_D_TD89Y.pdb	-0.08522942662239075	-0.941277027130127
7dcx.pdb	7dcx_BG_D_DD91N.pdb	-0.6973066329956055	-0.21520499885082245
7dcx.pdb	7dcx_BG_D_DD91G.pdb	-0.4950808584690094	-0.7569069862365723
7dcx.pdb	7dcx_BG_D_SD92N.pdb	-3.410909414291382	-3.852837085723877
7dcx.pdb	7dcx_BG_D_SD92V.pdb	-0.8110241889953613	-2.348217010498047
7dcx.pdb	7dcx_BG_D_KD93D.pdb	-0.69333815574646	-1.5116770267486572
7dcx.pdb	7dcx_BG_D_QD114D.pdb	-0.638337254524231	-0.34300801157951355
7dcx.pdb	7dcx_BG_D_QD114F.pdb	0.14841541647911072	0.35679540038108826
7dcx.pdb	7dcx_BG_D_QD114S.pdb	-0.2820146381855011	-0.2278289943933487
7dcx.pdb	7dcx_BG_D_YD338H.pdb	-0.27484726905822754	-0.17592400312423706
7dcx.pdb	7dcx_BG_D_LD341Y.pdb	-1.0119296312332153	-0.045469000935554504
7dcx.pdb	7dcx_BG_D_YD342D.pdb	-0.8024895191192627	-0.02485799975693226
7dcx.pdb	7dcx_BG_D_YD342H.pdb	-0.25466859340667725	-0.0012679999927058816
7dcx.pdb	7dcx_BG_D_ND343A.pdb	0.39762815833091736	1.7411129474639893
7dcx.pdb	7dcx_BG_D_ND343K.pdb	-0.47565415501594543	0.17929300665855408
7dcx.pdb	7dcx_BG_D_ND343M.pdb	1.2812550067901611	2.9700229167938232
7dcx.pdb	7dcx_BG_D_SD344A.pdb	0.3054768741130829	0.8090959787368774
7dcx.pdb	7dcx_BG_D_AD345G.pdb	-0.2844729721546173	-0.5485169887542725
7dcx.pdb	7dcx_BG_D_AD345H.pdb	-9.427288055419922	-8.94439697265625
7dcx.pdb	7dcx_BG_D_SD346R.pdb	-8.558395385742188	-5.224136829376221
7dcx.pdb	7dcx_BG_D_SD346G.pdb	0.10519859194755554	0.019872000440955162
7dcx.pdb	7dcx_BG_D_FD350Q.pdb	-0.885689377784729	-1.2598069906234741
7dcx.pdb	7dcx_BG_D_FD350M.pdb	-0.5361706018447876	-0.48346900939941406
7dcx.pdb	7dcx_BG_D_FD350T.pdb	-1.0244051218032837	-2.0349369049072266
7dcx.pdb	7dcx_BG_D_CD352R.pdb	0.011220484972000122	-0.0876540020108223
7dcx.pdb	7dcx_BG_D_CD352G.pdb	-0.05535382032394409	0.19606100022792816
7dcx.pdb	7dcx_BG_D_CD352H.pdb	-0.41827401518821716	-0.5243539810180664
7dcx.pdb	7dcx_BG_D_CD352S.pdb	-0.1844458281993866	0.2177249938249588
7dcx.pdb	7dcx_BG_D_CD352T.pdb	-0.2613249123096466	0.2642799913883209
7dcx.pdb	7dcx_BG_D_PD357C.pdb	-0.70737624168396	-0.44015899300575256
7dcx.pdb	7dcx_BG_D_PD357S.pdb	-1.0620896816253662	-0.7014269828796387
7dcx.pdb	7dcx_BG_D_TD358R.pdb	-1.2034809589385986	-0.14575600624084473
7dcx.pdb	7dcx_BG_D_TD358Y.pdb	-3.2637319564819336	-1.7085670232772827
7dcx.pdb	7dcx_BG_D_CD405T.pdb	-0.005526334047317505	0.040268998593091965
7dcx.pdb	7dcx_BG_D_WD409D.pdb	-0.6292469501495361	1.2641019821166992
7dcx.pdb	7dcx_BG_D_ND413A.pdb	0.3938424289226532	-0.5058619976043701
7dcx.pdb	7dcx_BG_D_ND413V.pdb	0.5826342105865479	0.2640570104122162
7dcx.pdb	7dcx_BG_D_VD476Q.pdb	-1.5297986268997192	-1.4321069717407227
7dcx.pdb	7dcx_BG_D_VD476L.pdb	0.6209495067596436	0.7539010047912598
7dcx.pdb	7dcx_BG_D_VD476P.pdb	0.01419764757156372	-0.33280399441719055
5dup.pdb	5dup_HL_A_NH31D.pdb	-0.10377487540245056	0.1169700026512146
5dup.pdb	5dup_HL_A_NH31E.pdb	-0.5888651609420776	-0.4561299979686737
5dup.pdb	5dup_HL_A_DH96A.pdb	-0.12311645597219467	0.5117599964141846
5dup.pdb	5dup_HL_A_DH96R.pdb	-0.26518678665161133	0.011029999703168869
5dup.pdb	5dup_HL_A_DH96G.pdb	0.04123051464557648	0.5171200037002563
5dup.pdb	5dup_HL_A_DH96H.pdb	-0.18389607965946198	0.1539199948310852
5dup.pdb	5dup_HL_A_DH96F.pdb	0.04504479467868805	0.571619987487793
5dup.pdb	5dup_HL_A_DH96V.pdb	-0.1569913774728775	0.5917900204658508
5dup.pdb	5dup_HL_A_SH97R.pdb	-0.6198865175247192	-0.1643799990415573
5dup.pdb	5dup_HL_A_SH97P.pdb	-0.2164182960987091	0.182109996676445
5dup.pdb	5dup_HL_A_DH99T.pdb	2.2488741874694824	4.064819812774658
5dup.pdb	5dup_HL_A_DH99W.pdb	-22.557645797729492	-16.87813949584961
5dup.pdb	5dup_HL_A_DH99V.pdb	1.2805622816085815	3.0329198837280273
5dup.pdb	5dup_HL_A_GH102R.pdb	-18.726930618286133	-14.107339859008789
5dup.pdb	5dup_HL_A_GH102M.pdb	-9.482139587402344	-6.713970184326172
5dup.pdb	5dup_HL_A_HH103D.pdb	-0.5665616393089294	0.0023300000466406345
5dup.pdb	5dup_HL_A_HH103C.pdb	-0.23858779668807983	0.2171899974346161
5dup.pdb	5dup_HL_A_HH103P.pdb	0.054068177938461304	0.37307000160217285
5dup.pdb	5dup_HL_A_HH103V.pdb	0.012191161513328552	0.2625499963760376
5dup.pdb	5dup_HL_A_YH104M.pdb	1.2343688011169434	4.5095601081848145
5dup.pdb	5dup_HL_A_YH104P.pdb	-0.7144657373428345	2.027621030807495
5dup.pdb	5dup_HL_A_LH106W.pdb	-5.638875961303711	-3.515320062637329
5dup.pdb	5dup_HL_A_DL33S.pdb	-0.012006625533103943	0.36840999126434326
5dup.pdb	5dup_HL_A_DL33W.pdb	-0.8499195575714111	0.8375290036201477
5dup.pdb	5dup_HL_A_DL33V.pdb	-0.019962027668952942	0.5266900062561035
5dup.pdb	5dup_HL_A_YL50N.pdb	-0.3639858365058899	-0.07767000049352646
5dup.pdb	5dup_HL_A_YL50H.pdb	-0.0800204873085022	0.16372999548912048
5dup.pdb	5dup_HL_A_YL50K.pdb	-0.2372162640094757	-0.16752000153064728
5dup.pdb	5dup_HL_A_YL50S.pdb	-0.293940931558609	-0.09009999781847
5dup.pdb	5dup_HL_A_NL52S.pdb	-0.31967252492904663	-0.610729992389679
5dup.pdb	5dup_HL_A_SL53A.pdb	-0.5594654083251953	0.08862999826669693
5dup.pdb	5dup_HL_A_SL53Y.pdb	-0.8018484115600586	0.7782930135726929
5dup.pdb	5dup_HL_A_NL54P.pdb	-0.37883180379867554	-0.8730900287628174
5dup.pdb	5dup_HL_A_NL54Y.pdb	-13.061817169189453	-12.277039527893066
5dup.pdb	5dup_HL_A_RL55N.pdb	2.2932682037353516	1.2273319959640503
5dup.pdb	5dup_HL_A_RL55T.pdb	2.6628406047821045	2.0433340072631836
5dup.pdb	5dup_HL_A_SL64Y.pdb	-0.2198834866285324	0.026839999482035637
5dup.pdb	5dup_HL_A_EA62R.pdb	-0.2647046148777008	-0.3497200012207031
5dup.pdb	5dup_HL_A_EA62K.pdb	0.6152514219284058	1.4972715377807617
5dup.pdb	5dup_HL_A_EA62M.pdb	0.49964413046836853	0.8902050256729126
5dup.pdb	5dup_HL_A_EA62V.pdb	0.266293466091156	0.5903699994087219
5dup.pdb	5dup_HL_A_SA64I.pdb	0.07048772275447845	0.04885999858379364
5dup.pdb	5dup_HL_A_SA64T.pdb	-0.016337618231773376	-0.039500001817941666
5dup.pdb	5dup_HL_A_SA65A.pdb	-0.2394617646932602	0.9445369839668274
5dup.pdb	5dup_HL_A_SA65I.pdb	0.31585362553596497	1.0919619798660278
5dup.pdb	5dup_HL_A_SA65K.pdb	-1.661984920501709	2.5112640857696533
5dup.pdb	5dup_HL_A_VA67A.pdb	-0.35475805401802063	-0.7273499965667725
5dup.pdb	5dup_HL_A_VA67Q.pdb	-0.42793604731559753	0.23438000679016113
5dup.pdb	5dup_HL_A_SA68E.pdb	-0.46757930517196655	-1.9593900442123413
5dup.pdb	5dup_HL_A_SA68M.pdb	-0.12909282743930817	0.6374499797821045
5dup.pdb	5dup_HL_A_SA69A.pdb	0.473714143037796	0.7036889791488647
5dup.pdb	5dup_HL_A_SA69V.pdb	0.9533199071884155	1.4531199932098389
5dup.pdb	5dup_HL_A_TA76N.pdb	-0.11648276448249817	0.01169000007212162
5dup.pdb	5dup_HL_A_TA76Q.pdb	-0.10628608614206314	0.22683000564575195
5dup.pdb	5dup_HL_A_TA76G.pdb	0.004227995872497559	-0.8415200114250183
5dup.pdb	5dup_HL_A_TA76H.pdb	-0.11135470867156982	0.11678999662399292
5dup.pdb	5dup_HL_A_PA77D.pdb	-2.550891876220703	-3.9628500938415527
5dup.pdb	5dup_HL_A_PA77H.pdb	-10.136275291442871	-10.233440399169922
5dup.pdb	5dup_HL_A_PA77W.pdb	-11.863142967224121	-12.460740089416504
5dup.pdb	5dup_HL_A_IA87C.pdb	-0.33293914794921875	-0.7013999819755554
5dup.pdb	5dup_HL_A_IA87E.pdb	-0.9112271070480347	-1.4341100454330444
5dup.pdb	5dup_HL_A_IA87T.pdb	-0.34808146953582764	-0.4232499897480011
5dup.pdb	5dup_HL_A_IA87V.pdb	-0.030973270535469055	-0.18501999974250793
5dup.pdb	5dup_HL_A_KA88M.pdb	0.18381208181381226	1.5029741525650024
5dup.pdb	5dup_HL_A_KA88P.pdb	-0.7574551105499268	0.7823910117149353
5dup.pdb	5dup_HL_A_KA88T.pdb	-0.2603952884674072	1.167794942855835
5dup.pdb	5dup_HL_A_KA88V.pdb	-0.48382875323295593	1.5736361742019653
5dup.pdb	5dup_HL_A_KA89E.pdb	-0.3325079083442688	-0.6091099977493286
5dup.pdb	5dup_HL_A_KA89P.pdb	-0.21308010816574097	-0.46397000551223755
5dup.pdb	5dup_HL_A_NA90D.pdb	-0.07206876575946808	0.7191839814186096
5dup.pdb	5dup_HL_A_KA125Q.pdb	-0.40330708026885986	-0.2231999933719635
5dup.pdb	5dup_HL_A_KA125I.pdb	-0.05878786742687225	0.26642000675201416
5dup.pdb	5dup_HL_A_LA126C.pdb	-0.14249756932258606	-0.7989799976348877
5dup.pdb	5dup_HL_A_LA126M.pdb	0.26314643025398254	0.7721239924430847
5dup.pdb	5dup_HL_A_KA154D.pdb	-0.2305690050125122	0.904263973236084
5dup.pdb	5dup_HL_A_KA154E.pdb	-0.18710847198963165	0.9305089712142944
5dup.pdb	5dup_HL_A_QA158R.pdb	-1.9057090282440186	-0.098580002784729
5dup.pdb	5dup_HL_A_QA158C.pdb	0.06446744501590729	1.2681159973144531
5dup.pdb	5dup_HL_A_QA158E.pdb	-0.9536395072937012	-0.1300099939107895
5dup.pdb	5dup_HL_A_QA158T.pdb	0.043498292565345764	1.2922519445419312
5dup.pdb	5dup_HL_A_QA158Y.pdb	-2.2777345180511475	0.13198000192642212
5fhc.pdb	5fhc_AB_J_SA99D.pdb	-0.29740962386131287	0.455269992351532
5fhc.pdb	5fhc_AB_J_SA99W.pdb	-37.194026947021484	-29.367000579833984
5fhc.pdb	5fhc_AB_J_RA100N.pdb	-0.013433784246444702	0.007519999984651804
5fhc.pdb	5fhc_AB_J_RA100P.pdb	0.14401006698608398	0.1330299973487854
5fhc.pdb	5fhc_AB_J_RA100T.pdb	-0.04626047611236572	0.10467000305652618
5fhc.pdb	5fhc_AB_J_SA101D.pdb	-1.6016398668289185	-1.2972455024719238
5fhc.pdb	5fhc_AB_J_SA101Q.pdb	-1.2487292289733887	-0.974016010761261
5fhc.pdb	5fhc_AB_J_SA101L.pdb	-1.6805179119110107	-1.5963740348815918
5fhc.pdb	5fhc_AB_J_TA110H.pdb	0.07894110679626465	-0.5732669830322266
5fhc.pdb	5fhc_AB_J_TA110S.pdb	0.026485323905944824	0.10919000208377838
5fhc.pdb	5fhc_AB_J_YB47R.pdb	-1.771142601966858	-1.8916490077972412
5fhc.pdb	5fhc_AB_J_YB47E.pdb	-0.7539315223693848	-2.334199905395508
5fhc.pdb	5fhc_AB_J_YB47K.pdb	-0.5509592294692993	-1.9147629737854004
5fhc.pdb	5fhc_AB_J_YB47F.pdb	-0.1386994570493698	-0.6005499958992004
5fhc.pdb	5fhc_AB_J_GJ23P.pdb	-4.18038272857666	-3.1283600330352783
5fhc.pdb	5fhc_AB_J_GJ23W.pdb	-8.912792205810547	-6.775519847869873
5fhc.pdb	5fhc_AB_J_GJ23V.pdb	-4.2139387130737305	-5.61460018157959
5fhc.pdb	5fhc_AB_J_AJ25G.pdb	0.1975126564502716	0.7735499739646912
5fhc.pdb	5fhc_AB_J_IJ26F.pdb	-0.30623334646224976	-0.8061869740486145
4hc1.pdb	4hc1_MN_B_YM27P.pdb	-0.758186936378479	-1.4901200532913208
4hc1.pdb	4hc1_MN_B_GM32K.pdb	-3.7216248512268066	-4.884789943695068
4hc1.pdb	4hc1_MN_B_GM32F.pdb	-3.7372541427612305	-3.2464399337768555
4hc1.pdb	4hc1_MN_B_GM32V.pdb	-1.9312207698822021	-2.215090036392212
4hc1.pdb	4hc1_MN_B_YM54E.pdb	-0.8368831872940063	-1.7504500150680542
4hc1.pdb	4hc1_MN_B_YM54W.pdb	-0.19775032997131348	0.15960000455379486
4hc1.pdb	4hc1_MN_B_SM100I.pdb	-11.861802101135254	-9.691640853881836
4hc1.pdb	4hc1_MN_B_SM100Y.pdb	-6.2906365394592285	-3.8115599155426025
4hc1.pdb	4hc1_MN_B_DM101M.pdb	-1.0346907377243042	-0.6848000288009644
4hc1.pdb	4hc1_MN_B_SM102C.pdb	-0.08458227664232254	-0.27390000224113464
4hc1.pdb	4hc1_MN_B_SM102M.pdb	0.10323923826217651	0.7432000041007996
4hc1.pdb	4hc1_MN_B_SM102W.pdb	-0.06300920248031616	0.5350000262260437
4hc1.pdb	4hc1_MN_B_GN30H.pdb	-2.2712767124176025	-2.6756699085235596
4hc1.pdb	4hc1_MN_B_GN30S.pdb	-2.0104331970214844	-1.318019986152649
4hc1.pdb	4hc1_MN_B_NN32R.pdb	-3.909860849380493	-2.7699499130249023
4hc1.pdb	4hc1_MN_B_NN32I.pdb	-0.24417880177497864	-1.3476200103759766
4hc1.pdb	4hc1_MN_B_NN32T.pdb	-0.6771330833435059	-0.6710100173950195
4hc1.pdb	4hc1_MN_B_HN50D.pdb	-0.999748945236206	-2.755280017852783
4hc1.pdb	4hc1_MN_B_HN50Q.pdb	-0.7008013725280762	-1.6849299669265747
4hc1.pdb	4hc1_MN_B_HN50T.pdb	-0.8986339569091797	-1.5746999979019165
4hc1.pdb	4hc1_MN_B_HN50V.pdb	-0.6591994166374207	-1.356950044631958
4hc1.pdb	4hc1_MN_B_NN53A.pdb	-0.05434316396713257	-0.7206900119781494
4hc1.pdb	4hc1_MN_B_NN53E.pdb	-0.746219277381897	-0.9647600054740906
4hc1.pdb	4hc1_MN_B_NN53W.pdb	-0.17731869220733643	0.13989999890327454
4hc1.pdb	4hc1_MN_B_NN53Y.pdb	-0.24483318626880646	-0.38960000872612
4hc1.pdb	4hc1_MN_B_SN67N.pdb	0.0938425064086914	0.18150000274181366
4hc1.pdb	4hc1_MN_B_SN67Q.pdb	0.11296799778938293	0.17919999361038208
4hc1.pdb	4hc1_MN_B_SN67T.pdb	-0.06162822246551514	-0.01730000041425228
4hc1.pdb	4hc1_MN_B_YN91D.pdb	-0.4310820400714874	-1.3473299741744995
4hc1.pdb	4hc1_MN_B_YN91G.pdb	0.08968833088874817	-1.6464099884033203
4hc1.pdb	4hc1_MN_B_YN91I.pdb	0.1628972589969635	-0.47510001063346863
4hc1.pdb	4hc1_MN_B_YN91L.pdb	0.4191523492336273	-0.2922999858856201
4hc1.pdb	4hc1_MN_B_YN91P.pdb	0.2209390103816986	-1.245859980583191
4hc1.pdb	4hc1_MN_B_VN92A.pdb	-0.5000597834587097	-0.4510999917984009
4hc1.pdb	4hc1_MN_B_VN92R.pdb	-0.08101765811443329	-0.4916999936103821
4hc1.pdb	4hc1_MN_B_YN96A.pdb	0.0513782799243927	-0.2962000072002411
4hc1.pdb	4hc1_MN_B_YN96W.pdb	-2.4333858489990234	-2.749959945678711
4hc1.pdb	4hc1_MN_B_SB27C.pdb	0.1049811840057373	0.07800000160932541
4hc1.pdb	4hc1_MN_B_SB27Q.pdb	0.05878263711929321	0.9391999840736389
4hc1.pdb	4hc1_MN_B_SB27I.pdb	0.1845063865184784	0.3508000075817108
4hc1.pdb	4hc1_MN_B_SB27M.pdb	-0.05849242955446243	0.10610000044107437
4hc1.pdb	4hc1_MN_B_QB29H.pdb	-0.09307105839252472	-0.09960000216960907
4hc1.pdb	4hc1_MN_B_QB29W.pdb	0.3513585031032562	0.7268999814987183
4hc1.pdb	4hc1_MN_B_GB32T.pdb	-9.370626449584961	-6.815959930419922
4hc1.pdb	4hc1_MN_B_GB32V.pdb	-7.996805191040039	-5.94035005569458
4hc1.pdb	4hc1_MN_B_LB33A.pdb	-0.2219167947769165	0.12070000171661377
4hc1.pdb	4hc1_MN_B_LB33M.pdb	-0.12948787212371826	-0.1421000063419342
4hc1.pdb	4hc1_MN_B_DB34S.pdb	-0.400811105966568	-0.30070000886917114
4hc1.pdb	4hc1_MN_B_TB35A.pdb	0.12188753485679626	0.16099999845027924
4hc1.pdb	4hc1_MN_B_TB35H.pdb	0.6867016553878784	1.885699987411499
4hc1.pdb	4hc1_MN_B_LB37R.pdb	-1.7311928272247314	-3.589639902114868
4hc1.pdb	4hc1_MN_B_LB37F.pdb	1.7374002933502197	0.06319999694824219
4hc1.pdb	4hc1_MN_B_LB37T.pdb	-1.1270085573196411	-3.701539993286133
4hc1.pdb	4hc1_MN_B_GB38H.pdb	-2.341909170150757	-2.5327000617980957
4hc1.pdb	4hc1_MN_B_GB38S.pdb	-2.6739654541015625	-1.2924799919128418
4hc1.pdb	4hc1_MN_B_AB39L.pdb	-0.1649293452501297	0.2574000060558319
4hc1.pdb	4hc1_MN_B_AB39V.pdb	-0.7048162221908569	-0.11680000275373459
4hc1.pdb	4hc1_MN_B_VB40E.pdb	-0.41549116373062134	0.0632999986410141
4hc1.pdb	4hc1_MN_B_QB41A.pdb	0.07971027493476868	-0.7265499830245972
4hc1.pdb	4hc1_MN_B_QB41N.pdb	-0.2111966460943222	-0.5849999785423279
4hc1.pdb	4hc1_MN_B_SB42P.pdb	-3.0349693298339844	-2.463520050048828
4hc1.pdb	4hc1_MN_B_DB43Q.pdb	-0.3081219792366028	-0.0026000000070780516
4hc1.pdb	4hc1_MN_B_DB43P.pdb	-0.8147761821746826	-0.015200000256299973
7qbf.pdb	7qbf_B_A_AB21H.pdb	-0.4660179615020752	-1.374400019645691
7qbf.pdb	7qbf_B_A_SB22L.pdb	0.6561706066131592	1.2855000495910645
7qbf.pdb	7qbf_B_A_GB23R.pdb	-44.57843780517578	-40.96820068359375
7qbf.pdb	7qbf_B_A_TB25A.pdb	-0.1980249583721161	-1.003499984741211
7qbf.pdb	7qbf_B_A_TB25H.pdb	-1.4004226922988892	-1.544100046157837
7qbf.pdb	7qbf_B_A_FB26A.pdb	-0.18472036719322205	-0.09480000287294388
7qbf.pdb	7qbf_B_A_FB26C.pdb	-0.25301215052604675	-0.21199999749660492
7qbf.pdb	7qbf_B_A_FB26Q.pdb	-0.22441869974136353	0.04170000180602074
7qbf.pdb	7qbf_B_A_FB26W.pdb	-0.0963737741112709	-0.4681999981403351
7qbf.pdb	7qbf_B_A_SB28D.pdb	-0.5514259338378906	-2.132200002670288
7qbf.pdb	7qbf_B_A_SB28L.pdb	0.14640823006629944	1.0556999444961548
7qbf.pdb	7qbf_B_A_YB29V.pdb	-1.4842398166656494	-2.601599931716919
7qbf.pdb	7qbf_B_A_MB31A.pdb	-0.3503108024597168	-0.954800009727478
7qbf.pdb	7qbf_B_A_MB31D.pdb	-0.5176916718482971	-0.8640999794006348
7qbf.pdb	7qbf_B_A_MB31V.pdb	-0.4178656339645386	-0.7290999889373779
7qbf.pdb	7qbf_B_A_AB96T.pdb	-0.2696293294429779	-0.033399999141693115
7qbf.pdb	7qbf_B_A_AB96W.pdb	-0.9199469089508057	-0.06870000064373016
7qbf.pdb	7qbf_B_A_AB97N.pdb	-0.7800509929656982	-0.46050000190734863
7qbf.pdb	7qbf_B_A_AB97M.pdb	0.3756149113178253	0.4246000051498413
7qbf.pdb	7qbf_B_A_LB105Q.pdb	-1.234753131866455	-1.6047999858856201
7qbf.pdb	7qbf_B_A_EB108N.pdb	-1.0908247232437134	-3.453399896621704
7qbf.pdb	7qbf_B_A_EB108L.pdb	-0.99699866771698	-2.4707999229431152
7qbf.pdb	7qbf_B_A_EB108F.pdb	-1.0473486185073853	-1.9521000385284424
7qbf.pdb	7qbf_B_A_EB108S.pdb	-1.4483622312545776	-3.105600118637085
7qbf.pdb	7qbf_B_A_DB110W.pdb	-0.35803255438804626	-0.8305000066757202
7qbf.pdb	7qbf_B_A_DB110V.pdb	-0.22942128777503967	-0.7978000044822693
7qbf.pdb	7qbf_B_A_YB111R.pdb	-0.7466907501220703	-1.1943000555038452
7qbf.pdb	7qbf_B_A_YB111S.pdb	-0.6137791872024536	-0.9625999927520752
7qbf.pdb	7qbf_B_A_HA126G.pdb	0.0772629976272583	-0.335099995136261
7qbf.pdb	7qbf_B_A_HA126P.pdb	0.13561111688613892	-0.02290000021457672
7qbf.pdb	7qbf_B_A_HA126W.pdb	0.5402557849884033	0.25209999084472656
7qbf.pdb	7qbf_B_A_DA127H.pdb	-0.15211965143680573	-0.6553999781608582
7qbf.pdb	7qbf_B_A_YA163R.pdb	-0.2782386541366577	0.4253000020980835
7qbf.pdb	7qbf_B_A_YA163C.pdb	0.03663969039916992	-0.4952999949455261
7qbf.pdb	7qbf_B_A_VA165L.pdb	-0.11610349267721176	0.7044000029563904
7qbf.pdb	7qbf_B_A_PA167N.pdb	-5.456954002380371	-4.268199920654297
7qbf.pdb	7qbf_B_A_PA167L.pdb	-3.0742688179016113	-3.025099992752075
7qbf.pdb	7qbf_B_A_FA168D.pdb	-1.417593002319336	-3.619499921798706
7qbf.pdb	7qbf_B_A_FA168S.pdb	-1.1771776676177979	-2.561199903488159
7qbf.pdb	7qbf_B_A_HA169C.pdb	-0.5903853178024292	-0.8144000172615051
7qbf.pdb	7qbf_B_A_HA169S.pdb	-0.6997265815734863	-0.9722999930381775
7qbf.pdb	7qbf_B_A_HA172D.pdb	0.11601659655570984	0.30079999566078186
7qbf.pdb	7qbf_B_A_GA196C.pdb	-0.48870959877967834	-0.010099999606609344
7qbf.pdb	7qbf_B_A_GA196K.pdb	-0.37477007508277893	0.10920000076293945
7qbf.pdb	7qbf_B_A_GA196V.pdb	-0.3210175931453705	-0.08169999718666077
7qbf.pdb	7qbf_B_A_RA197K.pdb	-0.112993523478508	1.4854999780654907
7qbf.pdb	7qbf_B_A_RA198N.pdb	-0.12304043024778366	-0.49869999289512634
7qbf.pdb	7qbf_B_A_RA198S.pdb	-0.1935526430606842	-0.44190001487731934
7qbf.pdb	7qbf_B_A_QA199N.pdb	-0.08658740669488907	-0.44020000100135803
7qbf.pdb	7qbf_B_A_QA199G.pdb	0.02804262936115265	-0.8065999746322632
7qbf.pdb	7qbf_B_A_QA199V.pdb	0.4350403845310211	0.2176000028848648
7qbf.pdb	7qbf_B_A_RA200Q.pdb	-2.1631293296813965	-3.531100034713745
7qbf.pdb	7qbf_B_A_RA200K.pdb	0.3484162390232086	-0.9193000197410583
7qbf.pdb	7qbf_B_A_MA203A.pdb	-0.4565959870815277	-1.86899995803833
7qbf.pdb	7qbf_B_A_MA203F.pdb	-0.10819784551858902	-0.617900013923645
7qbf.pdb	7qbf_B_A_MA203P.pdb	-0.700743556022644	-2.2098000049591064
7qbf.pdb	7qbf_B_A_MA203T.pdb	-0.5124237537384033	-1.6080000400543213
7qbf.pdb	7qbf_B_A_AA204L.pdb	-0.30219390988349915	0.44920000433921814
7qbf.pdb	7qbf_B_A_TA207Q.pdb	-0.48548373579978943	-0.9879000186920166
7qbf.pdb	7qbf_B_A_TA207P.pdb	-0.7008633613586426	-1.8366999626159668
7qbf.pdb	7qbf_B_A_TA207Y.pdb	-6.927161693572998	-8.159199714660645
7qbf.pdb	7qbf_B_A_EA210D.pdb	-0.3829497992992401	-0.7192000150680542
7qbf.pdb	7qbf_B_A_EA210V.pdb	-0.29992836713790894	-0.40709999203681946
6nip.pdb	6nip_HL_Z_SH30Y.pdb	0.21298953890800476	1.373039960861206
6nip.pdb	6nip_HL_Z_NH31C.pdb	-0.06181409955024719	-0.12846000492572784
6nip.pdb	6nip_HL_Z_NH31I.pdb	-0.19071699678897858	-0.6017000079154968
6nip.pdb	6nip_HL_Z_NH31T.pdb	-0.30723023414611816	-0.372189998626709
6nip.pdb	6nip_HL_Z_NH31Y.pdb	-1.4217101335525513	-0.7465000152587891
6nip.pdb	6nip_HL_Z_FH101S.pdb	-0.7549526691436768	-1.4221500158309937
6nip.pdb	6nip_HL_Z_NH102C.pdb	-0.017938151955604553	0.9961100220680237
6nip.pdb	6nip_HL_Z_WH103D.pdb	-2.0550642013549805	-2.7275900840759277
6nip.pdb	6nip_HL_Z_WH103Y.pdb	-0.49800536036491394	-2.974329948425293
6nip.pdb	6nip_HL_Z_NH104A.pdb	0.15864890813827515	-0.12467999756336212
6nip.pdb	6nip_HL_Z_NH104D.pdb	0.019023358821868896	0.5021899938583374
6nip.pdb	6nip_HL_Z_NH104C.pdb	-0.1673649400472641	-0.07373999804258347
6nip.pdb	6nip_HL_Z_DH105A.pdb	0.12187913060188293	-1.098039984703064
6nip.pdb	6nip_HL_Z_DH105C.pdb	-0.005602255463600159	-0.9676799774169922
6nip.pdb	6nip_HL_Z_DH105E.pdb	-0.3205503225326538	-0.378710001707077
6nip.pdb	6nip_HL_Z_LL29A.pdb	0.0865446925163269	0.9271100163459778
6nip.pdb	6nip_HL_Z_LL29K.pdb	-0.2537155747413635	0.09996999800205231
6nip.pdb	6nip_HL_Z_GL30C.pdb	-0.30723029375076294	-0.10040999948978424
6nip.pdb	6nip_HL_Z_GL30L.pdb	-0.3797566294670105	-0.1490200012922287
6nip.pdb	6nip_HL_Z_GL30P.pdb	-0.6956778764724731	0.2078000009059906
6nip.pdb	6nip_HL_Z_NL32G.pdb	-0.10339102149009705	0.15317000448703766
6nip.pdb	6nip_HL_Z_NL32F.pdb	-0.3393133878707886	0.2528400123119354
6nip.pdb	6nip_HL_Z_NL32Y.pdb	-0.4426193833351135	0.1737300008535385
[truncated: 92,273 more rows]
