# Supplementary material for: Investigating the volume and diversity of data needed for generalizable antibody–antigen ΔΔG prediction
Source: Nat Comput Sci. 2025 Jul 8;5(8):635–47. doi: 10.1038/s43588-025-00823-8 (PMC12374841; doi:10.1038/s43588-025-00823-8)
Supplement: Supplementary file 6 — Unprocessed Graphinity model predictions and true values for synthetic ΔΔG values. [file 43588_2025_823_MOESM6_ESM.zip › Figure4/Figure4a-Graphinity_Predictions-Synthetic_FoldX_ddG_942723-10FoldCV_CDR_SeqId/Graphinity_predictions_test-Foldx_ddG_942723-random-fold5.csv]

wt_pdb	mut_pdb	pred_score	true_label
7epx.pdb	7epx_HL_A_DH29L.pdb	0.11443711817264557	-0.03776000067591667
7epx.pdb	7epx_HL_A_DH29F.pdb	-0.09249711036682129	-0.1334100067615509
7epx.pdb	7epx_HL_A_DH29S.pdb	0.48473960161209106	1.0461699962615967
7epx.pdb	7epx_HL_A_DH30K.pdb	0.6385985612869263	1.1967799663543701
7epx.pdb	7epx_HL_A_YH101E.pdb	-0.9566424489021301	-0.8288300037384033
7epx.pdb	7epx_HL_A_YH101P.pdb	-0.8852695822715759	0.5381399989128113
7epx.pdb	7epx_HL_A_VH106Q.pdb	-0.5044092535972595	-1.4270800352096558
7epx.pdb	7epx_HL_A_YH109K.pdb	-1.9058533906936646	-3.177150011062622
7epx.pdb	7epx_HL_A_EH110I.pdb	0.29430854320526123	0.6549599766731262
7epx.pdb	7epx_HL_A_EH110M.pdb	0.8066887259483337	0.6591799855232239
7epx.pdb	7epx_HL_A_SL30D.pdb	-0.5422577261924744	0.35220998525619507
7epx.pdb	7epx_HL_A_SL30Q.pdb	-0.008198216557502747	0.4507099986076355
7epx.pdb	7epx_HL_A_NL31L.pdb	-0.1931963860988617	0.2539199888706207
7epx.pdb	7epx_HL_A_NL31P.pdb	-0.3184693455696106	0.6591799855232239
7epx.pdb	7epx_HL_A_YA291C.pdb	-0.882750928401947	-1.3615700006484985
7epx.pdb	7epx_HL_A_NA292L.pdb	-0.10379265248775482	0.3824000060558319
7epx.pdb	7epx_HL_A_NA292Y.pdb	0.7979112267494202	1.859529972076416
7epx.pdb	7epx_HL_A_FA296H.pdb	-0.20733532309532166	-0.11389999836683273
7epx.pdb	7epx_HL_A_FA296I.pdb	-0.2206908017396927	-0.34981000423431396
7epx.pdb	7epx_HL_A_FA296P.pdb	-0.10736958682537079	0.2342199981212616
7epx.pdb	7epx_HL_A_SA297N.pdb	0.11425735056400299	-0.3199999928474426
7epx.pdb	7epx_HL_A_SA297M.pdb	0.7584337592124939	0.9347599744796753
7epx.pdb	7epx_HL_A_TA298R.pdb	0.12750472128391266	0.7418299913406372
7epx.pdb	7epx_HL_A_CA301R.pdb	0.22718177735805511	0.06274999678134918
7epx.pdb	7epx_HL_A_CA301Q.pdb	-0.06923028826713562	0.06939999759197235
7epx.pdb	7epx_HL_A_CA301I.pdb	0.2657545208930969	-0.020519999787211418
7epx.pdb	7epx_HL_A_CA301F.pdb	0.056478872895240784	-0.8879799842834473
7epx.pdb	7epx_HL_A_GA326D.pdb	0.04394550621509552	1.1003999710083008
7epx.pdb	7epx_HL_A_GA326H.pdb	-8.506470680236816	-8.198650360107422
7epx.pdb	7epx_HL_A_GA326S.pdb	0.14668841660022736	-0.185589998960495
7epx.pdb	7epx_HL_A_VA329G.pdb	-0.3707652688026428	-1.3037699460983276
7epx.pdb	7epx_HL_A_VA329S.pdb	-0.5130946636199951	-0.8166700005531311
7epx.pdb	7epx_HL_A_VA329Y.pdb	-0.7936609387397766	-1.5405100584030151
7epx.pdb	7epx_HL_A_RA330A.pdb	-0.00039164721965789795	-0.18735000491142273
7epx.pdb	7epx_HL_A_RA330G.pdb	-0.1906292885541916	-0.6272500157356262
7epx.pdb	7epx_HL_A_RA330K.pdb	0.0766754001379013	1.0147600173950195
7epx.pdb	7epx_HL_A_GA424P.pdb	0.3714855909347534	0.9932299852371216
7epx.pdb	7epx_HL_A_VA425S.pdb	-0.04723633825778961	0.7647200226783752
7epx.pdb	7epx_HL_A_YA430S.pdb	-0.24729719758033752	-0.7508100271224976
7epx.pdb	7epx_HL_A_YA430W.pdb	-0.7478132247924805	-0.895609974861145
7qez.pdb	7qez_HL_A_TH31A.pdb	-0.2993743419647217	-0.04049000144004822
7qez.pdb	7qez_HL_A_TH31S.pdb	-0.4443857669830322	-0.37424999475479126
7qez.pdb	7qez_HL_A_AH33R.pdb	-9.423186302185059	-11.346389770507812
7qez.pdb	7qez_HL_A_AH33S.pdb	0.3900834918022156	0.11461000144481659
7qez.pdb	7qez_HL_A_AH33Y.pdb	-0.47406357526779175	-15.34160041809082
7qez.pdb	7qez_HL_A_AH33V.pdb	-0.12919215857982635	-0.1474200040102005
7qez.pdb	7qez_HL_A_VH52P.pdb	-0.43508535623550415	-1.3665599822998047
7qez.pdb	7qez_HL_A_VH52S.pdb	-0.3470262289047241	-1.7582800388336182
7qez.pdb	7qez_HL_A_GH54C.pdb	-6.359095573425293	-3.9106500148773193
7qez.pdb	7qez_HL_A_GH54T.pdb	-2.941635847091675	-2.5370099544525146
7qez.pdb	7qez_HL_A_PH99M.pdb	-0.3011866807937622	0.34286001324653625
7qez.pdb	7qez_HL_A_GH104Q.pdb	-0.11136557161808014	0.07483000308275223
7qez.pdb	7qez_HL_A_TH105Q.pdb	-0.025849997997283936	0.6101599931716919
7qez.pdb	7qez_HL_A_TH105E.pdb	-0.022739708423614502	0.2002599984407425
7qez.pdb	7qez_HL_A_CH106N.pdb	0.17078007757663727	0.8380600214004517
7qez.pdb	7qez_HL_A_CH106T.pdb	0.03255416452884674	0.9693599939346313
7qez.pdb	7qez_HL_A_LH107R.pdb	-0.42126235365867615	0.03068000078201294
7qez.pdb	7qez_HL_A_LH107N.pdb	-0.24962279200553894	0.1848600059747696
7qez.pdb	7qez_HL_A_LH107E.pdb	-0.46701866388320923	-0.21668000519275665
7qez.pdb	7qez_HL_A_LH107G.pdb	-0.11160056293010712	0.158160001039505
7qez.pdb	7qez_HL_A_DH108E.pdb	0.7505553960800171	1.166260004043579
7qez.pdb	7qez_HL_A_DH108L.pdb	-0.9236154556274414	0.26985999941825867
7qez.pdb	7qez_HL_A_DH108S.pdb	-0.9630271792411804	-0.8828499913215637
7qez.pdb	7qez_HL_A_GH109S.pdb	-0.5539661645889282	0.015809999778866768
7qez.pdb	7qez_HL_A_FH110V.pdb	-0.24889416992664337	-0.6464700102806091
7qez.pdb	7qez_HL_A_YL92H.pdb	-0.27774375677108765	-0.30827999114990234
7qez.pdb	7qez_HL_A_YL92L.pdb	0.1440703421831131	-0.04213999956846237
7qez.pdb	7qez_HL_A_YL92M.pdb	-0.09910829365253448	0.2707599997520447
7qez.pdb	7qez_HL_A_YL92P.pdb	-0.00566573441028595	0.08094000071287155
7qez.pdb	7qez_HL_A_FA124Q.pdb	-0.7121690511703491	-1.8726199865341187
7qez.pdb	7qez_HL_A_FA124P.pdb	-0.5071277022361755	-1.6368499994277954
7qez.pdb	7qez_HL_A_FA124T.pdb	-0.6284790635108948	-1.6013000011444092
7qez.pdb	7qez_HL_A_YA141E.pdb	-0.7324143052101135	-1.2180099487304688
7qez.pdb	7qez_HL_A_YA141I.pdb	-0.8624469041824341	-1.1445800065994263
7qez.pdb	7qez_HL_A_YA141W.pdb	-0.8354775905609131	-0.9656599760055542
7qez.pdb	7qez_HL_A_AA143R.pdb	-9.067480087280273	-9.232250213623047
7qez.pdb	7qez_HL_A_GA144Q.pdb	0.4896116852760315	-2.287709951400757
7qez.pdb	7qez_HL_A_GA144Y.pdb	-1.4202464818954468	-1.5814000368118286
7qez.pdb	7qez_HL_A_SA145D.pdb	-0.24038542807102203	-0.5762400031089783
7qez.pdb	7qez_HL_A_TA146F.pdb	-1.2505522966384888	-1.127079963684082
7qez.pdb	7qez_HL_A_TA146V.pdb	-0.040633052587509155	-0.3610000014305115
7qez.pdb	7qez_HL_A_GA153E.pdb	-0.023821666836738586	0.4212599992752075
7qez.pdb	7qez_HL_A_FA154G.pdb	-1.2188602685928345	-4.445940017700195
7qez.pdb	7qez_HL_A_FA154M.pdb	-0.24911879003047943	-0.4764400124549866
7qez.pdb	7qez_HL_A_FA154Y.pdb	-1.565373420715332	-1.0717500448226929
7qez.pdb	7qez_HL_A_NA155C.pdb	-0.2414865791797638	-0.1943099945783615
7qez.pdb	7qez_HL_A_NA155K.pdb	-0.47406864166259766	-1.388010025024414
7qez.pdb	7qez_HL_A_YA157C.pdb	-0.48529183864593506	-1.8098399639129639
7qez.pdb	7qez_HL_A_QA161A.pdb	-0.16936896741390228	0.09520000219345093
7qf0.pdb	7qf0_HL_A_VH2T.pdb	-0.7811266779899597	-0.626800000667572
7qf0.pdb	7qf0_HL_A_GH26Y.pdb	-4.5099310874938965	-3.3429999351501465
7qf0.pdb	7qf0_HL_A_FH27W.pdb	-0.6589692831039429	-0.049400001764297485
7qf0.pdb	7qf0_HL_A_NH32W.pdb	-12.232075691223145	-11.99176025390625
7qf0.pdb	7qf0_HL_A_YH33T.pdb	-1.285373330116272	-3.2444000244140625
7qf0.pdb	7qf0_HL_A_YH33V.pdb	-1.2512177228927612	-3.0020999908447266
7qf0.pdb	7qf0_HL_A_YH52D.pdb	0.4976082444190979	-1.027999997138977
7qf0.pdb	7qf0_HL_A_YH52F.pdb	-0.06214676797389984	-0.04919999837875366
7qf0.pdb	7qf0_HL_A_YH52S.pdb	-0.26177680492401123	-1.825700044631958
7qf0.pdb	7qf0_HL_A_SH53F.pdb	-8.566269874572754	-8.492440223693848
7qf0.pdb	7qf0_HL_A_GH54R.pdb	-4.5046586990356445	-2.1786000728607178
7qf0.pdb	7qf0_HL_A_GH54D.pdb	-0.2719683051109314	-2.819000005722046
7qf0.pdb	7qf0_HL_A_SH56P.pdb	-0.7398480176925659	-1.1784000396728516
7qf0.pdb	7qf0_HL_A_FH58A.pdb	0.1308334618806839	-0.39719998836517334
7qf0.pdb	7qf0_HL_A_FH58R.pdb	0.044459179043769836	-0.4462999999523163
7qf0.pdb	7qf0_HL_A_FH58C.pdb	0.1842488795518875	-0.7807000279426575
7qf0.pdb	7qf0_HL_A_RH97C.pdb	-1.7083336114883423	-3.2397000789642334
7qf0.pdb	7qf0_HL_A_RH97L.pdb	-1.7307275533676147	-2.85509991645813
7qf0.pdb	7qf0_HL_A_GH99Q.pdb	-0.1242094486951828	1.6272000074386597
7qf0.pdb	7qf0_HL_A_GH99L.pdb	-0.4022771716117859	1.6167000532150269
7qf0.pdb	7qf0_HL_A_DH100A.pdb	-0.8301708698272705	-2.9231998920440674
7qf0.pdb	7qf0_HL_A_DH100F.pdb	-3.5448644161224365	-4.308899879455566
7qf0.pdb	7qf0_HL_A_YH101D.pdb	-1.1886183023452759	-1.711899995803833
7qf0.pdb	7qf0_HL_A_YH101M.pdb	-0.2824951708316803	-1.0252000093460083
7qf0.pdb	7qf0_HL_A_YH102D.pdb	-0.7148716449737549	-1.968999981880188
7qf0.pdb	7qf0_HL_A_QL27K.pdb	-0.1191115602850914	0.4731999933719635
7qf0.pdb	7qf0_HL_A_GL28F.pdb	-17.991289138793945	-16.672794342041016
7qf0.pdb	7qf0_HL_A_GL28T.pdb	-11.924590110778809	-9.290539741516113
7qf0.pdb	7qf0_HL_A_SL30H.pdb	-3.200690984725952	-0.7347000241279602
7qf0.pdb	7qf0_HL_A_FL32E.pdb	-0.5743985772132874	-1.7646000385284424
7qf0.pdb	7qf0_HL_A_FL32V.pdb	-0.20669452846050262	-1.5180000066757202
7qf0.pdb	7qf0_HL_A_SL67A.pdb	0.06949229538440704	-0.3959999978542328
7qf0.pdb	7qf0_HL_A_RL90C.pdb	-0.04694168269634247	-0.9850000143051147
7qf0.pdb	7qf0_HL_A_RL90Y.pdb	-0.050863102078437805	-4.579899787902832
7qf0.pdb	7qf0_HL_A_DL92G.pdb	-2.009377956390381	-2.7541000843048096
7qf0.pdb	7qf0_HL_A_DL92P.pdb	-2.2412052154541016	-3.444499969482422
7qf0.pdb	7qf0_HL_A_SL93A.pdb	0.5389199256896973	0.10700000077486038
7qf0.pdb	7qf0_HL_A_YL94E.pdb	0.26575756072998047	0.4867999851703644
7qf0.pdb	7qf0_HL_A_YL94M.pdb	-0.26959851384162903	-0.21850000321865082
7qf0.pdb	7qf0_HL_A_YL94V.pdb	0.442807137966156	-0.3352999985218048
7qf0.pdb	7qf0_HL_A_RA70N.pdb	-1.4464534521102905	-2.900899887084961
7qf0.pdb	7qf0_HL_A_RA70E.pdb	-1.5773838758468628	-2.990499973297119
7qf0.pdb	7qf0_HL_A_QA76N.pdb	-0.3405609726905823	-0.46140000224113464
7qf0.pdb	7qf0_HL_A_QA76V.pdb	-0.4288445711135864	-0.06729999929666519
7qf0.pdb	7qf0_HL_A_TA82C.pdb	-0.0036686211824417114	0.46459999680519104
7qf0.pdb	7qf0_HL_A_TA82Q.pdb	-0.1082075759768486	0.6439999938011169
7qf0.pdb	7qf0_HL_A_GA83A.pdb	-0.43349623680114746	-1.3758000135421753
7qf0.pdb	7qf0_HL_A_GA83M.pdb	-0.5497967600822449	-0.5199000239372253
7qf0.pdb	7qf0_HL_A_KA84R.pdb	-0.18481163680553436	0.6226999759674072
7qf0.pdb	7qf0_HL_A_DA87A.pdb	-1.043355941772461	-1.7223999500274658
7qf0.pdb	7qf0_HL_A_YA88C.pdb	-0.8276928067207336	-1.618399977684021
7qf0.pdb	7qf0_HL_A_YA88P.pdb	-0.9494901299476624	-1.9076999425888062
7qf0.pdb	7qf0_HL_A_YA88V.pdb	-0.805946409702301	-1.6496000289916992
7qf0.pdb	7qf0_HL_A_YA120Q.pdb	-0.3142377734184265	-1.651900053024292
7qf0.pdb	7qf0_HL_A_YA120F.pdb	-0.14487361907958984	-1.0225000381469727
7qf0.pdb	7qf0_HL_A_LA122Q.pdb	-0.7660529613494873	-2.632499933242798
7qf0.pdb	7qf0_HL_A_RA124L.pdb	0.08924154937267303	0.0940999984741211
7qf0.pdb	7qf0_HL_A_KA125T.pdb	-0.36488932371139526	0.30390000343322754
7qf0.pdb	7qf0_HL_A_NA127Q.pdb	0.010217145085334778	0.31369999051094055
7qf0.pdb	7qf0_HL_A_YA140K.pdb	-1.326436996459961	-1.7773000001907349
7qf0.pdb	7qf0_HL_A_QA141D.pdb	-0.3412162661552429	-0.2953999936580658
7qf0.pdb	7qf0_HL_A_QA141G.pdb	0.1528622955083847	-1.1447999477386475
7qf0.pdb	7qf0_HL_A_AA142E.pdb	-3.9639742374420166	-1.070199966430664
7qf0.pdb	7qf0_HL_A_GA143N.pdb	-0.7625053524971008	-1.4002000093460083
7qf0.pdb	7qf0_HL_A_EA151Q.pdb	0.11580561101436615	-0.3725000023841858
7qf0.pdb	7qf0_HL_A_EA151H.pdb	-0.13635222613811493	-0.48100000619888306
7qf0.pdb	7qf0_HL_A_FA153L.pdb	-0.8562070727348328	-0.84579998254776
7qf0.pdb	7qf0_HL_A_FA153W.pdb	-0.2179371863603592	0.23749999701976776
7qf0.pdb	7qf0_HL_A_FA153V.pdb	-1.2418569326400757	-1.4365999698638916
7qf0.pdb	7qf0_HL_A_NA154I.pdb	-1.379747986793518	-3.5585999488830566
7qf0.pdb	7qf0_HL_A_NA154Y.pdb	-2.2303626537323	-3.817500114440918
7qf0.pdb	7qf0_HL_A_YA156A.pdb	0.043816521763801575	-0.6039000153541565
7qf0.pdb	7qf0_HL_A_YA156C.pdb	0.046366289258003235	-0.5131999850273132
7qf0.pdb	7qf0_HL_A_YA156L.pdb	0.21193964779376984	-0.024800000712275505
7qf0.pdb	7qf0_HL_A_QA160G.pdb	0.25412195920944214	-1.7891000509262085
7qf0.pdb	7qf0_HL_A_SA161K.pdb	-0.28748032450675964	-0.007199999876320362
7qf0.pdb	7qf0_HL_A_SA161T.pdb	-0.14288899302482605	0.01810000091791153
7qf0.pdb	7qf0_HL_A_YA162H.pdb	0.00838102400302887	-0.07500000298023224
7qf0.pdb	7qf0_HL_A_YA162P.pdb	0.3049214482307434	0.003000000026077032
7qf0.pdb	7qf0_HL_A_GA163I.pdb	-0.24428127706050873	1.496999979019165
7qf0.pdb	7qf0_HL_A_GA163F.pdb	0.14116878807544708	0.4417000114917755
7qf0.pdb	7qf0_HL_A_GA163Y.pdb	0.090847447514534	0.1501999944448471
7qf0.pdb	7qf0_HL_A_QA165S.pdb	-1.166325330734253	0.7348999977111816
7qf0.pdb	7qf0_HL_A_QA165W.pdb	-0.9185455441474915	1.188099980354309
7qf0.pdb	7qf0_HL_A_TA167N.pdb	0.214665487408638	0.49309998750686646
7qf0.pdb	7qf0_HL_A_TA167E.pdb	-0.16821907460689545	0.32019999623298645
7qf0.pdb	7qf0_HL_A_TA167G.pdb	0.05599375069141388	0.2150000035762787
7qf0.pdb	7qf0_HL_A_TA167W.pdb	0.05395324528217316	0.2985999882221222
7qf0.pdb	7qf0_HL_A_NA168P.pdb	-1.2059158086776733	1.2302000522613525
7qf0.pdb	7qf0_HL_A_GA169P.pdb	-4.23248815536499	-4.940499782562256
7qf0.pdb	7qf0_HL_A_GA169Y.pdb	-1.5416845083236694	0.1704999953508377
7qf0.pdb	7qf0_HL_A_YA172K.pdb	-1.2366137504577637	-3.447000026702881
6fe4.pdb	6fe4_F_A_YF33C.pdb	-0.5151010155677795	-3.9000399112701416
6fe4.pdb	6fe4_F_A_YF33W.pdb	-0.9560585021972656	-1.9421000480651855
6fe4.pdb	6fe4_F_A_PF45V.pdb	-0.48667216300964355	0.025599999353289604
6fe4.pdb	6fe4_F_A_EF46S.pdb	-0.39649760723114014	0.192440003156662
6fe4.pdb	6fe4_F_A_WF47L.pdb	0.029858574271202087	-0.7230600118637085
6fe4.pdb	6fe4_F_A_GF57N.pdb	-2.5350818634033203	-2.6059799194335938
6fe4.pdb	6fe4_F_A_GF57K.pdb	-2.6314966678619385	-2.0490000247955322
6fe4.pdb	6fe4_F_A_GF57W.pdb	-2.716031074523926	-1.1769200563430786
6fe4.pdb	6fe4_F_A_RF59F.pdb	0.3304939270019531	-1.8322299718856812
6fe4.pdb	6fe4_F_A_RF59T.pdb	0.18233437836170197	-2.899319887161255
6fe4.pdb	6fe4_F_A_EF100Q.pdb	-1.4374812841415405	-1.7320799827575684
6fe4.pdb	6fe4_F_A_EF100K.pdb	-4.293903827667236	-5.254670143127441
6fe4.pdb	6fe4_F_A_EF100T.pdb	-3.120880126953125	-3.3774099349975586
6fe4.pdb	6fe4_F_A_GF101A.pdb	-0.3175012767314911	-1.6322200298309326
6fe4.pdb	6fe4_F_A_GF101I.pdb	-0.8621352910995483	-2.2154300212860107
6fe4.pdb	6fe4_F_A_GF101F.pdb	-0.9899824857711792	-1.9721100330352783
6fe4.pdb	6fe4_F_A_GF102A.pdb	-0.0660390555858612	0.3879700005054474
6fe4.pdb	6fe4_F_A_GF102D.pdb	-0.6774588823318481	-1.0636199712753296
6fe4.pdb	6fe4_F_A_GF102T.pdb	-0.8648497462272644	-1.1255600452423096
6fe4.pdb	6fe4_F_A_RF104A.pdb	0.11111237108707428	-0.4230000078678131
6fe4.pdb	6fe4_F_A_RF104I.pdb	-0.002315998077392578	-0.25273001194000244
6fe4.pdb	6fe4_F_A_RF104T.pdb	-0.14494158327579498	-0.4069400131702423
6fe4.pdb	6fe4_F_A_NA14K.pdb	-0.15583573281764984	-0.882830023765564
6fe4.pdb	6fe4_F_A_NA14T.pdb	-0.33197444677352905	0.024250000715255737
6fe4.pdb	6fe4_F_A_DA16E.pdb	-0.6390591859817505	-1.0851999521255493
6fe4.pdb	6fe4_F_A_DA16M.pdb	-0.1740971952676773	-2.067150115966797
6fe4.pdb	6fe4_F_A_DA17A.pdb	0.28294193744659424	-0.019829999655485153
6fe4.pdb	6fe4_F_A_DA17C.pdb	0.16575397551059723	-0.08799999952316284
6fe4.pdb	6fe4_F_A_DA17I.pdb	0.4241158366203308	-0.09418000280857086
6fe4.pdb	6fe4_F_A_TA20S.pdb	-0.2607567608356476	-0.026680000126361847
6fe4.pdb	6fe4_F_A_TA20Y.pdb	-0.5273780226707458	-1.535599946975708
6fe4.pdb	6fe4_F_A_WA29A.pdb	-0.8929906487464905	-3.6663100719451904
6fe4.pdb	6fe4_F_A_WA29C.pdb	-1.0560040473937988	-3.5102100372314453
6fe4.pdb	6fe4_F_A_WA29G.pdb	-0.8588836789131165	-3.912440061569214
6fe4.pdb	6fe4_F_A_WA29P.pdb	-0.4159711003303528	-3.3180699348449707
6fe4.pdb	6fe4_F_A_WA29Y.pdb	-0.6670802235603333	-2.113490104675293
6fe4.pdb	6fe4_F_A_SA31G.pdb	-0.21763168275356293	-1.0059700012207031
6fe4.pdb	6fe4_F_A_SA54R.pdb	-0.14354275166988373	1.044819951057434
6fe4.pdb	6fe4_F_A_SA54C.pdb	-0.05999119579792023	0.45048001408576965
6fe4.pdb	6fe4_F_A_SA54P.pdb	0.30988168716430664	0.7313100099563599
6fe4.pdb	6fe4_F_A_TA55G.pdb	-0.05925484001636505	-0.7568699717521667
6fe4.pdb	6fe4_F_A_TA55M.pdb	1.1458001136779785	1.453510046005249
6fe4.pdb	6fe4_F_A_TA55S.pdb	-0.25145354866981506	-0.7926599979400635
6fe4.pdb	6fe4_F_A_TA55V.pdb	0.48765575885772705	0.8730800151824951
6fe4.pdb	6fe4_F_A_EA57L.pdb	0.1807059794664383	0.013539999723434448
6fe4.pdb	6fe4_F_A_EA57P.pdb	0.138641819357872	0.15113000571727753
6fe4.pdb	6fe4_F_A_EA57T.pdb	-0.2878110408782959	0.0025599999353289604
6fe4.pdb	6fe4_F_A_SA58K.pdb	-3.9405250549316406	-1.4178199768066406
6fe4.pdb	6fe4_F_A_SA58T.pdb	-1.4174764156341553	0.14113999903202057
6fe4.pdb	6fe4_F_A_SA60K.pdb	-5.945938587188721	-4.5854902267456055
6fe4.pdb	6fe4_F_A_GA61R.pdb	-9.257402420043945	-11.978850364685059
6fe4.pdb	6fe4_F_A_FA62L.pdb	-0.25517839193344116	-0.4362800121307373
6fe4.pdb	6fe4_F_A_FA62W.pdb	-0.3206467032432556	-0.045049998909235
6fe4.pdb	6fe4_F_A_FA62V.pdb	-0.0016030222177505493	-0.589139997959137
7jmo.pdb	7jmo_HL_A_GH26A.pdb	-0.2924460768699646	-0.8672000169754028
7jmo.pdb	7jmo_HL_A_GH26K.pdb	-0.47825026512145996	-1.0542000532150269
7jmo.pdb	7jmo_HL_A_FH27N.pdb	-0.4858037233352661	-0.47589999437332153
7jmo.pdb	7jmo_HL_A_FH27Q.pdb	-0.4735561013221741	-0.2240999937057495
7jmo.pdb	7jmo_HL_A_FH27P.pdb	-0.4911641478538513	-0.843500018119812
7jmo.pdb	7jmo_HL_A_SH31Q.pdb	-1.9869602918624878	-1.9799000024795532
7jmo.pdb	7jmo_HL_A_SH31E.pdb	-2.6082217693328857	-3.1731998920440674
7jmo.pdb	7jmo_HL_A_YH33I.pdb	-1.725142240524292	-2.0009000301361084
7jmo.pdb	7jmo_HL_A_YH52A.pdb	-0.14515320956707	-1.5351999998092651
7jmo.pdb	7jmo_HL_A_YH52N.pdb	-0.34319156408309937	-1.733199954032898
7jmo.pdb	7jmo_HL_A_YH52Q.pdb	-0.6865158677101135	-1.4833999872207642
7jmo.pdb	7jmo_HL_A_YH52E.pdb	-0.5669565796852112	-1.4818999767303467
7jmo.pdb	7jmo_HL_A_YH52L.pdb	0.04833774268627167	-0.026599999517202377
7jmo.pdb	7jmo_HL_A_YH52S.pdb	0.19293029606342316	-2.484800100326538
7jmo.pdb	7jmo_HL_A_SH53E.pdb	-0.8517579436302185	0.9362999796867371
7jmo.pdb	7jmo_HL_A_SH53M.pdb	-2.3438644409179688	-0.35920000076293945
7jmo.pdb	7jmo_HL_A_SH53F.pdb	-17.886512756347656	-15.472260475158691
7jmo.pdb	7jmo_HL_A_SH53P.pdb	-0.7813845276832581	0.023399999365210533
7jmo.pdb	7jmo_HL_A_SH53T.pdb	-2.1147851943969727	-0.5390999913215637
7jmo.pdb	7jmo_HL_A_GH54K.pdb	-2.9634273052215576	-1.0758999586105347
7jmo.pdb	7jmo_HL_A_GH54T.pdb	-4.669146537780762	-4.969299793243408
7jmo.pdb	7jmo_HL_A_SH56N.pdb	-4.889517307281494	-3.1803998947143555
7jmo.pdb	7jmo_HL_A_RH97N.pdb	-1.3623944520950317	-2.7355000972747803
7jmo.pdb	7jmo_HL_A_LH99G.pdb	-0.3525184988975525	-2.045300006866455
7jmo.pdb	7jmo_HL_A_EH100H.pdb	-2.6270763874053955	-1.6581000089645386
7jmo.pdb	7jmo_HL_A_RH101P.pdb	-1.841237187385559	-3.250699996948242
7jmo.pdb	7jmo_HL_A_AH102E.pdb	0.5436620712280273	-0.5965999960899353
7jmo.pdb	7jmo_HL_A_AH102I.pdb	0.24069108068943024	0.5634999871253967
7jmo.pdb	7jmo_HL_A_AH102M.pdb	0.6528299450874329	0.8251000046730042
7jmo.pdb	7jmo_HL_A_SL28R.pdb	-0.3482505679130554	0.0763000026345253
7jmo.pdb	7jmo_HL_A_VL29T.pdb	-0.46691346168518066	-0.7487000226974487
7jmo.pdb	7jmo_HL_A_SL30E.pdb	-0.07857711613178253	0.968500018119812
7jmo.pdb	7jmo_HL_A_SL30Y.pdb	-1.1118860244750977	-0.5910000205039978
7jmo.pdb	7jmo_HL_A_SL32G.pdb	0.10567016899585724	0.3142000138759613
7jmo.pdb	7jmo_HL_A_SL32M.pdb	-0.04327152669429779	0.7785999774932861
7jmo.pdb	7jmo_HL_A_YL33D.pdb	-1.065709114074707	-0.6096000075340271
7jmo.pdb	7jmo_HL_A_YL33G.pdb	-0.7562625408172607	-0.8579000234603882
7jmo.pdb	7jmo_HL_A_YL33K.pdb	-0.6014761328697205	-0.8109999895095825
7jmo.pdb	7jmo_HL_A_YL33M.pdb	-0.28870320320129395	-0.1688999980688095
7jmo.pdb	7jmo_HL_A_YL33S.pdb	-1.1716129779815674	-0.8339999914169312
7jmo.pdb	7jmo_HL_A_QL91Y.pdb	-0.3431873321533203	-0.02930000051856041
7jmo.pdb	7jmo_HL_A_GL93N.pdb	-2.4559073448181152	-3.4644999504089355
7jmo.pdb	7jmo_HL_A_GL93F.pdb	-3.3066163063049316	-7.432300090789795
7jmo.pdb	7jmo_HL_A_SL94K.pdb	-0.062370866537094116	0.47909998893737793
7jmo.pdb	7jmo_HL_A_RA70Q.pdb	-1.0625113248825073	-1.694700002670288
7jmo.pdb	7jmo_HL_A_RA70G.pdb	-0.33882278203964233	-2.3942999839782715
7jmo.pdb	7jmo_HL_A_TA82Q.pdb	-0.7574283480644226	1.405900001525879
7jmo.pdb	7jmo_HL_A_TA82F.pdb	0.2492169886827469	0.5396999716758728
7jmo.pdb	7jmo_HL_A_KA84P.pdb	-0.0754045695066452	-0.1324000060558319
7jmo.pdb	7jmo_HL_A_KA84W.pdb	-0.5126965641975403	-0.4426000118255615
7jmo.pdb	7jmo_HL_A_DA87N.pdb	-0.4564657211303711	0.6929000020027161
7jmo.pdb	7jmo_HL_A_DA87P.pdb	-1.102009654045105	-1.7556999921798706
7jmo.pdb	7jmo_HL_A_YA88C.pdb	-1.330398678779602	-1.4652999639511108
7jmo.pdb	7jmo_HL_A_YA88L.pdb	-1.1053991317749023	-1.5189000368118286
7jmo.pdb	7jmo_HL_A_YA120Q.pdb	-1.6336548328399658	-2.5906999111175537
7jmo.pdb	7jmo_HL_A_YA120F.pdb	-1.3149704933166504	-1.579699993133545
7jmo.pdb	7jmo_HL_A_YA120T.pdb	-1.1650608777999878	-2.3417999744415283
7jmo.pdb	7jmo_HL_A_LA122I.pdb	-0.7106146216392517	-0.42669999599456787
7jmo.pdb	7jmo_HL_A_LA122K.pdb	-0.9875515699386597	0.2653999924659729
7jmo.pdb	7jmo_HL_A_LA122P.pdb	-1.0971192121505737	-1.9105000495910645
7jmo.pdb	7jmo_HL_A_FA123C.pdb	-0.5407995581626892	-1.228600025177002
7jmo.pdb	7jmo_HL_A_RA124Q.pdb	-0.08202998340129852	-0.5828999876976013
7jmo.pdb	7jmo_HL_A_RA124Y.pdb	-0.12808017432689667	-0.19910000264644623
7jmo.pdb	7jmo_HL_A_RA124V.pdb	-0.2286253422498703	-0.8360000252723694
7jmo.pdb	7jmo_HL_A_KA125N.pdb	-0.06120869517326355	0.6872000098228455
7jmo.pdb	7jmo_HL_A_YA140R.pdb	-1.4049283266067505	-2.517899990081787
7jmo.pdb	7jmo_HL_A_YA140C.pdb	-1.4866849184036255	-1.7091000080108643
7jmo.pdb	7jmo_HL_A_YA140L.pdb	-1.395990014076233	-2.253200054168701
7jmo.pdb	7jmo_HL_A_QA141N.pdb	-0.1344980150461197	-0.72079998254776
7jmo.pdb	7jmo_HL_A_GA143E.pdb	-1.7027866840362549	0.6377000212669373
7jmo.pdb	7jmo_HL_A_GA143V.pdb	-0.07321576774120331	0.6793000102043152
7jmo.pdb	7jmo_HL_A_FA153I.pdb	-0.8748387694358826	-1.4072999954223633
7jmo.pdb	7jmo_HL_A_FA153L.pdb	-0.8242180943489075	-1.2734999656677246
7jmo.pdb	7jmo_HL_A_NA154K.pdb	-1.2719957828521729	-3.6034998893737793
7jmo.pdb	7jmo_HL_A_YA156A.pdb	-0.321973979473114	-2.1003000736236572
7jmo.pdb	7jmo_HL_A_YA156G.pdb	-0.35667139291763306	-2.30649995803833
7jmo.pdb	7jmo_HL_A_YA156P.pdb	-0.3293091058731079	-2.080899953842163
7jmo.pdb	7jmo_HL_A_QA160F.pdb	-3.3857955932617188	-1.5901999473571777
7jmo.pdb	7jmo_HL_A_QA160T.pdb	-0.15359480679035187	0.762499988079071
7jmo.pdb	7jmo_HL_A_SA161E.pdb	0.7424155473709106	1.2238999605178833
7jmo.pdb	7jmo_HL_A_YA162R.pdb	0.023818016052246094	0.09629999846220016
7jmo.pdb	7jmo_HL_A_YA162C.pdb	0.2656071186065674	-0.05999999865889549
7jmo.pdb	7jmo_HL_A_YA162E.pdb	-0.43297016620635986	-0.42309999465942383
7jmo.pdb	7jmo_HL_A_NA168I.pdb	0.0927252322435379	0.47450000047683716
7jmo.pdb	7jmo_HL_A_NA168V.pdb	-0.0658041387796402	0.3612000048160553
7jmo.pdb	7jmo_HL_A_GA169S.pdb	-1.4120054244995117	-1.4013999700546265
7jmo.pdb	7jmo_HL_A_YA172Q.pdb	-1.2379900217056274	-2.578000068664551
7jmo.pdb	7jmo_HL_A_YA172P.pdb	-1.3159130811691284	-1.554900050163269
7a17.pdb	7a17_B_A_TB28H.pdb	-2.4070796966552734	-2.4245998859405518
7a17.pdb	7a17_B_A_FB31A.pdb	-0.6227493286132812	-2.647700071334839
7a17.pdb	7a17_B_A_FB31H.pdb	-0.9577963948249817	-1.7783000469207764
7a17.pdb	7a17_B_A_WB53E.pdb	-1.5601208209991455	-2.117799997329712
7a17.pdb	7a17_B_A_WB53K.pdb	-0.20189040899276733	-0.5776000022888184
7a17.pdb	7a17_B_A_RB99N.pdb	-0.9030857682228088	1.5211999416351318
7a17.pdb	7a17_B_A_RB99I.pdb	-0.665067195892334	0.7720000147819519
7a17.pdb	7a17_B_A_AB100C.pdb	-0.7235430479049683	-0.7854999899864197
7a17.pdb	7a17_B_A_AB100G.pdb	-0.14798621833324432	-0.6692000031471252
7a17.pdb	7a17_B_A_AB100I.pdb	-1.1113771200180054	-0.8808000087738037
7a17.pdb	7a17_B_A_AB100L.pdb	-0.5013100504875183	-2.341099977493286
7a17.pdb	7a17_B_A_IB101N.pdb	-0.8275831341743469	-2.8208301067352295
7a17.pdb	7a17_B_A_IB101D.pdb	-1.3314591646194458	-3.0102899074554443
7a17.pdb	7a17_B_A_EB102N.pdb	0.6575578451156616	-0.3181999921798706
7a17.pdb	7a17_B_A_EB102F.pdb	0.8941546082496643	0.9462000131607056
7a17.pdb	7a17_B_A_LA100Q.pdb	-0.508795976638794	0.26499998569488525
7a17.pdb	7a17_B_A_LA100F.pdb	-0.17914336919784546	0.5533999800682068
7a17.pdb	7a17_B_A_AA102R.pdb	-0.4410102367401123	-3.0581700801849365
7a17.pdb	7a17_B_A_AA102Q.pdb	-0.9935702085494995	-0.677299976348877
7a17.pdb	7a17_B_A_AA102G.pdb	-0.3395976424217224	-0.1316000074148178
7a17.pdb	7a17_B_A_AA102T.pdb	-0.6012803316116333	-0.5343000292778015
7a17.pdb	7a17_B_A_IA115A.pdb	-0.3355183005332947	-0.328000009059906
7a17.pdb	7a17_B_A_IA115C.pdb	-0.4297195076942444	-0.3407000005245209
7a17.pdb	7a17_B_A_IA115L.pdb	-0.294700562953949	0.30320000648498535
7a17.pdb	7a17_B_A_AA120D.pdb	-1.2319343090057373	-0.9513000249862671
7a17.pdb	7a17_B_A_PA121L.pdb	-0.2331424206495285	-0.3075000047683716
7a17.pdb	7a17_B_A_PA121M.pdb	-0.08781495690345764	-0.478300005197525
7a17.pdb	7a17_B_A_IA123N.pdb	-0.4517984986305237	-0.05779999867081642
7a17.pdb	7a17_B_A_IA123W.pdb	-0.6762850880622864	-0.4765999913215637
7a17.pdb	7a17_B_A_RA124M.pdb	0.7013764381408691	0.3896999955177307
7a17.pdb	7a17_B_A_RA124W.pdb	0.9272167086601257	1.030900001525879
7a17.pdb	7a17_B_A_DA125I.pdb	-0.9262167811393738	-1.160599946975708
7a17.pdb	7a17_B_A_DA125W.pdb	-0.7972773909568787	-1.3431999683380127
7a17.pdb	7a17_B_A_DA125Y.pdb	-0.6341426968574524	-1.6297999620437622
7a17.pdb	7a17_B_A_VA126D.pdb	-1.1632024049758911	-0.45820000767707825
7a17.pdb	7a17_B_A_VA126C.pdb	-0.49914461374282837	-0.49630001187324524
7a17.pdb	7a17_B_A_VA126P.pdb	-0.11650130152702332	-0.5706999897956848
5ja9.pdb	5ja9_B_D_RB35N.pdb	-1.0933196544647217	-2.2802000045776367
5ja9.pdb	5ja9_B_D_RB35M.pdb	-0.6581801176071167	-2.6514999866485596
5ja9.pdb	5ja9_B_D_RB35W.pdb	-1.2646293640136719	-3.5982000827789307
5ja9.pdb	5ja9_B_D_RB35V.pdb	-1.2541987895965576	-3.1257998943328857
5ja9.pdb	5ja9_B_D_YB37A.pdb	-0.8286436200141907	-2.121999979019165
5ja9.pdb	5ja9_B_D_YB37G.pdb	-0.7576913833618164	-2.3052000999450684
5ja9.pdb	5ja9_B_D_FB47A.pdb	-0.23517216742038727	-1.3895000219345093
5ja9.pdb	5ja9_B_D_FB47C.pdb	-0.35507869720458984	-1.472599983215332
5ja9.pdb	5ja9_B_D_FB47G.pdb	-0.27345192432403564	-1.8717999458312988
5ja9.pdb	5ja9_B_D_FB47W.pdb	0.003996685147285461	-0.2732999920845032
5ja9.pdb	5ja9_B_D_VB97N.pdb	0.14951087534427643	0.77920001745224
5ja9.pdb	5ja9_B_D_VB97D.pdb	0.622491180896759	-1.2199000120162964
5ja9.pdb	5ja9_B_D_RB99C.pdb	-1.35312020778656	-3.8406999111175537
5ja9.pdb	5ja9_B_D_RB99W.pdb	-2.7080225944519043	-3.4423999786376953
5ja9.pdb	5ja9_B_D_LB102N.pdb	-1.151599407196045	-1.7311999797821045
5ja9.pdb	5ja9_B_D_WB107P.pdb	-0.42089611291885376	-0.375900000333786
5ja9.pdb	5ja9_B_D_ID9C.pdb	-0.6239356994628906	-0.6258999705314636
5ja9.pdb	5ja9_B_D_ID9T.pdb	-0.887518048286438	-0.9343000054359436
5ja9.pdb	5ja9_B_D_KD12G.pdb	-0.060392215847969055	-0.30790001153945923
5ja9.pdb	5ja9_B_D_KD12P.pdb	-0.0020132064819335938	-0.10369999706745148
5ja9.pdb	5ja9_B_D_YD13C.pdb	-1.95769202709198	-3.030900001525879
5ja9.pdb	5ja9_B_D_YD13H.pdb	-2.311516761779785	-1.7920000553131104
5ja9.pdb	5ja9_B_D_YD13L.pdb	-2.9426398277282715	-2.8831000328063965
5ja9.pdb	5ja9_B_D_ED16L.pdb	-1.3281891345977783	-3.2822000980377197
5ja9.pdb	5ja9_B_D_ED16Y.pdb	-1.511892557144165	-2.922499895095825
5ja9.pdb	5ja9_B_D_ED16V.pdb	-2.055790901184082	-4.089900016784668
5ja9.pdb	5ja9_B_D_YD17R.pdb	-1.2889000177383423	-0.3596000075340271
5ja9.pdb	5ja9_B_D_YD17N.pdb	-1.2971391677856445	-0.7160000205039978
5ja9.pdb	5ja9_B_D_YD17M.pdb	-0.549217939376831	0.9412000179290771
5ja9.pdb	5ja9_B_D_YD17F.pdb	-0.8426195979118347	0.5734000205993652
5ja9.pdb	5ja9_B_D_ID58W.pdb	-0.6679598093032837	-0.11760000139474869
5ja9.pdb	5ja9_B_D_TD72E.pdb	-2.1670784950256348	0.673799991607666
5ja9.pdb	5ja9_B_D_TD72V.pdb	-2.8722386360168457	-0.6710000038146973
5ja9.pdb	5ja9_B_D_ID73L.pdb	-0.16531644761562347	-0.20919999480247498
5ja9.pdb	5ja9_B_D_YD74N.pdb	-0.39256763458251953	-0.7120000123977661
5ja9.pdb	5ja9_B_D_YD74D.pdb	-0.6959207653999329	0.17139999568462372
5ja9.pdb	5ja9_B_D_YD74F.pdb	0.04541631042957306	0.12780000269412994
5ja9.pdb	5ja9_B_D_MD79A.pdb	-0.3537127375602722	-2.302999973297119
5ja9.pdb	5ja9_B_D_MD79E.pdb	-0.9024897217750549	-1.7354999780654907
5ja9.pdb	5ja9_B_D_QD89K.pdb	-0.23405009508132935	-0.1712999939918518
5ja9.pdb	5ja9_B_D_QD89S.pdb	-0.267611563205719	-0.3774000108242035
5ja9.pdb	5ja9_B_D_QD89V.pdb	0.19933758676052094	-0.125900000333786
5ja9.pdb	5ja9_B_D_LD90T.pdb	-0.5007398128509521	-0.8141000270843506
5ja9.pdb	5ja9_B_D_FD93T.pdb	-0.7238556742668152	-1.7130999565124512
1nca.pdb	1nca_HL_N_YL49Q.pdb	-1.4686079025268555	-2.801100015640259
1nca.pdb	1nca_HL_N_YL49P.pdb	-1.1141005754470825	-2.7676000595092773
1nca.pdb	1nca_HL_N_TL53A.pdb	-0.5376451015472412	-1.544600009918213
1nca.pdb	1nca_HL_N_IL56N.pdb	-0.09127765893936157	-0.20329999923706055
1nca.pdb	1nca_HL_N_IL56C.pdb	-0.051187604665756226	-0.25600001215934753
1nca.pdb	1nca_HL_N_IL56H.pdb	-0.2917938828468323	0.09640000015497208
1nca.pdb	1nca_HL_N_IL56F.pdb	-0.1811714917421341	0.367900013923645
1nca.pdb	1nca_HL_N_IL56P.pdb	-0.09140644967556	-0.37139999866485596
1nca.pdb	1nca_HL_N_HL91I.pdb	-0.007685616612434387	1.444700002670288
1nca.pdb	1nca_HL_N_YL92R.pdb	-0.6715014576911926	-0.8661999702453613
1nca.pdb	1nca_HL_N_YL92M.pdb	-0.40562501549720764	-0.7430999875068665
1nca.pdb	1nca_HL_N_SL93D.pdb	-1.2586134672164917	-2.0078001022338867
1nca.pdb	1nca_HL_N_SL93K.pdb	-0.4087755084037781	-0.9329000115394592
1nca.pdb	1nca_HL_N_PL94R.pdb	-0.876052737236023	0.4855000078678131
1nca.pdb	1nca_HL_N_PL94H.pdb	-1.3409000635147095	0.746399998664856
1nca.pdb	1nca_HL_N_TH30R.pdb	-0.08446326851844788	0.1096000000834465
1nca.pdb	1nca_HL_N_TH30N.pdb	0.05943076312541962	0.04600000008940697
1nca.pdb	1nca_HL_N_TH30L.pdb	0.42460310459136963	0.3050000071525574
1nca.pdb	1nca_HL_N_TH30P.pdb	0.46090763807296753	-0.13099999725818634
1nca.pdb	1nca_HL_N_NH31H.pdb	-0.21951869130134583	-0.031599998474121094
1nca.pdb	1nca_HL_N_NH31S.pdb	-0.43701544404029846	-1.1575000286102295
1nca.pdb	1nca_HL_N_YH32C.pdb	-0.34871745109558105	-0.2922999858856201
1nca.pdb	1nca_HL_N_YH32Q.pdb	-0.2219453603029251	-0.45509999990463257
1nca.pdb	1nca_HL_N_YH32L.pdb	-1.05942964553833	-0.6248999834060669
1nca.pdb	1nca_HL_N_NH52H.pdb	-4.825367450714111	-5.288400173187256
1nca.pdb	1nca_HL_N_NH52Y.pdb	-0.656561017036438	-0.5444999933242798
1nca.pdb	1nca_HL_N_NH54P.pdb	-0.812483012676239	-1.6622999906539917
1nca.pdb	1nca_HL_N_NH54V.pdb	0.3896884322166443	0.24250000715255737
1nca.pdb	1nca_HL_N_EH62N.pdb	0.07409773766994476	0.06970000267028809
1nca.pdb	1nca_HL_N_EH62D.pdb	-0.041582539677619934	-0.03099999949336052
1nca.pdb	1nca_HL_N_EH62I.pdb	0.23270641267299652	0.05009999871253967
1nca.pdb	1nca_HL_N_EH62V.pdb	0.21191157400608063	-0.0210999995470047
1nca.pdb	1nca_HL_N_EH100R.pdb	-1.3381774425506592	-1.2773000001907349
1nca.pdb	1nca_HL_N_EH100K.pdb	-1.464350700378418	-1.6547000408172607
1nca.pdb	1nca_HL_N_DH101G.pdb	-0.633305549621582	-0.3644999861717224
1nca.pdb	1nca_HL_N_NH102R.pdb	-0.020835593342781067	0.3481999933719635
1nca.pdb	1nca_HL_N_NH102L.pdb	-1.7182141542434692	1.9501999616622925
1nca.pdb	1nca_HL_N_NH102T.pdb	-1.5115983486175537	0.0017999999690800905
1nca.pdb	1nca_HL_N_FH103Q.pdb	-0.5887901782989502	0.9961000084877014
1nca.pdb	1nca_HL_N_FH103I.pdb	-0.49520039558410645	-0.23250000178813934
1nca.pdb	1nca_HL_N_LH106N.pdb	-0.4887773394584656	-0.7986000180244446
1nca.pdb	1nca_HL_N_LH106H.pdb	-2.782207727432251	-3.2493999004364014
1nca.pdb	1nca_HL_N_LH106M.pdb	0.06708474457263947	0.2296999990940094
1nca.pdb	1nca_HL_N_PN247I.pdb	-3.341020345687866	-4.637700080871582
1nca.pdb	1nca_HL_N_RN248P.pdb	-0.1856486052274704	-0.7321000099182129
1nca.pdb	1nca_HL_N_PN249E.pdb	-0.7246350646018982	-1.0706000328063965
1nca.pdb	1nca_HL_N_PN249T.pdb	-0.5720539093017578	-0.8661999702453613
1nca.pdb	1nca_HL_N_NN250G.pdb	-0.10271339118480682	0.11599999666213989
1nca.pdb	1nca_HL_N_GN263K.pdb	-0.36456912755966187	-1.8437999486923218
1nca.pdb	1nca_HL_N_GN263M.pdb	0.2598760724067688	-0.3837999999523163
1nca.pdb	1nca_HL_N_GN263Y.pdb	-0.7435638308525085	-1.511299967765808
1nca.pdb	1nca_HL_N_NN267H.pdb	0.04252612590789795	0.9133999943733215
1nca.pdb	1nca_HL_N_IN288N.pdb	-0.2958569824695587	-0.47690001130104065
1nca.pdb	1nca_HL_N_IN288Q.pdb	-0.6722689867019653	-1.2381999492645264
1nca.pdb	1nca_HL_N_IN288H.pdb	-0.8755550980567932	-1.266700029373169
1nca.pdb	1nca_HL_N_IN288M.pdb	0.16985644400119781	0.25609999895095825
1nca.pdb	1nca_HL_N_AN289W.pdb	-26.50247573852539	-19.330419540405273
1nca.pdb	1nca_HL_N_SN290D.pdb	-0.6563949584960938	-1.7965999841690063
1nca.pdb	1nca_HL_N_SN290Q.pdb	-0.3450220823287964	-0.06260000169277191
1nca.pdb	1nca_HL_N_SN292C.pdb	-0.848214864730835	-0.6096000075340271
1nca.pdb	1nca_HL_N_SN292I.pdb	-2.7827036380767822	-3.061800003051758
1nca.pdb	1nca_HL_N_SN292L.pdb	-10.420100212097168	-10.151610374450684
1nca.pdb	1nca_HL_N_SN292T.pdb	-0.30142942070961	-2.559000015258789
1nca.pdb	1nca_HL_N_SN292W.pdb	-23.263164520263672	-29.026199340820312
1nca.pdb	1nca_HL_N_LN318Y.pdb	-0.34940797090530396	-0.14159999787807465
1nca.pdb	1nca_HL_N_NN319D.pdb	-1.3429964780807495	-4.238399982452393
1nca.pdb	1nca_HL_N_NN319C.pdb	-0.7741881608963013	-1.2628999948501587
1nca.pdb	1nca_HL_N_NN319E.pdb	-3.853012800216675	-6.382199764251709
1nca.pdb	1nca_HL_N_NN319P.pdb	-1.0083746910095215	-2.2857000827789307
1nca.pdb	1nca_HL_N_NN319T.pdb	-0.5836136937141418	-2.3343000411987305
1nca.pdb	1nca_HL_N_TN320L.pdb	0.5879964232444763	1.1497999429702759
1nca.pdb	1nca_HL_N_DN321Y.pdb	-0.003744855523109436	0.303600013256073
1nca.pdb	1nca_HL_N_WN322H.pdb	-0.5216562151908875	-0.13779999315738678
1nca.pdb	1nca_HL_N_PN352E.pdb	-0.8503182530403137	-1.3736000061035156
1nca.pdb	1nca_HL_N_KN353L.pdb	0.06703554093837738	0.6571999788284302
1nca.pdb	1nca_HL_N_KN353T.pdb	-0.6806736588478088	0.14059999585151672
1nca.pdb	1nca_HL_N_KN356F.pdb	0.03724491596221924	0.4307999908924103
4ypg.pdb	4ypg_HL_D_SH31N.pdb	0.24563641846179962	1.3322999477386475
4ypg.pdb	4ypg_HL_D_SH33I.pdb	-0.5398680567741394	0.652400016784668
4ypg.pdb	4ypg_HL_D_SH33M.pdb	-2.946178913116455	-1.0404000282287598
4ypg.pdb	4ypg_HL_D_SH33F.pdb	-17.83803367614746	-12.24789047241211
4ypg.pdb	4ypg_HL_D_WH47D.pdb	-0.19852672517299652	-0.5393999814987183
4ypg.pdb	4ypg_HL_D_WH47H.pdb	-0.2973476052284241	-0.33230000734329224
4ypg.pdb	4ypg_HL_D_WH50F.pdb	-0.9457889795303345	-0.7398999929428101
4ypg.pdb	4ypg_HL_D_SH52R.pdb	-7.624419212341309	-5.785699844360352
4ypg.pdb	4ypg_HL_D_YH54E.pdb	-0.30412426590919495	-0.6656000018119812
4ypg.pdb	4ypg_HL_D_NH55C.pdb	0.7540635466575623	0.3504999876022339
4ypg.pdb	4ypg_HL_D_NH59C.pdb	-0.2028118073940277	-0.21130000054836273
4ypg.pdb	4ypg_HL_D_NH59S.pdb	-0.706484854221344	-0.82669997215271
4ypg.pdb	4ypg_HL_D_NH59V.pdb	-0.022801473736763	0.4291999936103821
4ypg.pdb	4ypg_HL_D_DH99F.pdb	-1.328534722328186	0.5945000052452087
4ypg.pdb	4ypg_HL_D_PH100D.pdb	-2.359078884124756	-6.321300029754639
4ypg.pdb	4ypg_HL_D_AH102D.pdb	-1.6220452785491943	-2.8494999408721924
4ypg.pdb	4ypg_HL_D_AH102H.pdb	-14.406538009643555	-12.445850372314453
4ypg.pdb	4ypg_HL_D_AH102F.pdb	0.28392910957336426	-0.14569999277591705
4ypg.pdb	4ypg_HL_D_AH102S.pdb	-0.29056036472320557	0.020099999383091927
4ypg.pdb	4ypg_HL_D_AH102T.pdb	-0.4706937074661255	0.11060000211000443
4ypg.pdb	4ypg_HL_D_AH103D.pdb	-0.6707934141159058	-0.9115999937057495
4ypg.pdb	4ypg_HL_D_AH103C.pdb	-0.37727755308151245	-0.40790000557899475
4ypg.pdb	4ypg_HL_D_YH105N.pdb	0.08305050432682037	-0.3052999973297119
4ypg.pdb	4ypg_HL_D_YH105W.pdb	0.07687948644161224	-0.28529998660087585
4ypg.pdb	4ypg_HL_D_SL28Q.pdb	0.13233445584774017	0.33570000529289246
4ypg.pdb	4ypg_HL_D_SL28E.pdb	0.05733172595500946	0.013799999840557575
4ypg.pdb	4ypg_HL_D_SL28T.pdb	-0.1828322559595108	-0.15389999747276306
4ypg.pdb	4ypg_HL_D_SL28V.pdb	0.444507896900177	1.0194000005722046
4ypg.pdb	4ypg_HL_D_VL29R.pdb	-0.6569609642028809	0.7177000045776367
4ypg.pdb	4ypg_HL_D_VL29D.pdb	-0.5565271973609924	-0.526199996471405
4ypg.pdb	4ypg_HL_D_VL29M.pdb	0.08343122899532318	-0.18440000712871552
4ypg.pdb	4ypg_HL_D_VL29F.pdb	-0.15853029489517212	-0.10980000346899033
4ypg.pdb	4ypg_HL_D_VL29P.pdb	-0.1617099493741989	-0.5673999786376953
4ypg.pdb	4ypg_HL_D_SL30C.pdb	0.5671700835227966	0.16189999878406525
4ypg.pdb	4ypg_HL_D_SL30Q.pdb	-1.2925306558609009	-2.0176000595092773
4ypg.pdb	4ypg_HL_D_SL30M.pdb	-0.40402650833129883	0.051100000739097595
4ypg.pdb	4ypg_HL_D_SL30F.pdb	0.5052005052566528	-2.9697999954223633
4ypg.pdb	4ypg_HL_D_SL31D.pdb	-0.652909517288208	-2.2988998889923096
4ypg.pdb	4ypg_HL_D_SL31M.pdb	-1.9590023756027222	0.2757999897003174
4ypg.pdb	4ypg_HL_D_TL32D.pdb	-1.2473357915878296	-0.7526000142097473
4ypg.pdb	4ypg_HL_D_YL33A.pdb	-0.5578904747962952	-1.5377000570297241
4ypg.pdb	4ypg_HL_D_YL50H.pdb	-0.6084254384040833	-1.2164000272750854
4ypg.pdb	4ypg_HL_D_YL50I.pdb	-0.5523560643196106	-0.13819999992847443
4ypg.pdb	4ypg_HL_D_YL50T.pdb	0.06929625570774078	-0.6288999915122986
4ypg.pdb	4ypg_HL_D_GL51N.pdb	-3.5032782554626465	-3.739300012588501
4ypg.pdb	4ypg_HL_D_AL52G.pdb	-0.5324335098266602	0.6341000199317932
4ypg.pdb	4ypg_HL_D_AL52V.pdb	-2.9046614170074463	-1.4050999879837036
4ypg.pdb	4ypg_HL_D_SL54P.pdb	0.30543166399002075	1.2718000411987305
4ypg.pdb	4ypg_HL_D_SL54Y.pdb	-0.5397949814796448	-1.205199956893921
4ypg.pdb	4ypg_HL_D_RL55L.pdb	-0.24525488913059235	-0.07259999960660934
4ypg.pdb	4ypg_HL_D_RL55F.pdb	0.29331469535827637	0.4936999976634979
4ypg.pdb	4ypg_HL_D_RL55S.pdb	-0.3020685911178589	-0.04580000042915344
4ypg.pdb	4ypg_HL_D_SL68K.pdb	0.12737677991390228	1.3981000185012817
4ypg.pdb	4ypg_HL_D_SL68F.pdb	0.48542481660842896	0.9358999729156494
4ypg.pdb	4ypg_HL_D_SL68W.pdb	0.352128803730011	0.9667999744415283
4ypg.pdb	4ypg_HL_D_YL92K.pdb	-0.6678553819656372	-0.863099992275238
4ypg.pdb	4ypg_HL_D_YL92S.pdb	-0.5812422633171082	1.1581000089645386
4ypg.pdb	4ypg_HL_D_YL92V.pdb	-0.3484385013580322	1.5296000242233276
4ypg.pdb	4ypg_HL_D_GL93R.pdb	-0.5200724005699158	0.009700000286102295
4ypg.pdb	4ypg_HL_D_GL93F.pdb	-2.2199487686157227	-0.9502000212669373
4ypg.pdb	4ypg_HL_D_GL93S.pdb	-0.4741600751876831	-0.5676000118255615
4ypg.pdb	4ypg_HL_D_SL95N.pdb	-0.3068122863769531	-0.9151999950408936
4ypg.pdb	4ypg_HL_D_SL95Q.pdb	-0.22640062868595123	-0.07999999821186066
4ypg.pdb	4ypg_HL_D_SL95F.pdb	-0.021803006529808044	0.08919999748468399
4ypg.pdb	4ypg_HL_D_SL95W.pdb	-2.8055648803710938	-4.046899795532227
4ypg.pdb	4ypg_HL_D_RL97Q.pdb	-0.14791138470172882	-1.2838000059127808
4ypg.pdb	4ypg_HL_D_RL97K.pdb	-0.22922943532466888	-1.0699000358581543
4ypg.pdb	4ypg_HL_D_RL97W.pdb	-0.5373125076293945	-0.8772000074386597
4ypg.pdb	4ypg_HL_D_TD1C.pdb	-0.22807064652442932	-0.33149999380111694
4ypg.pdb	4ypg_HL_D_TD1S.pdb	-0.4809662699699402	-0.43540000915527344
4ypg.pdb	4ypg_HL_D_SD2C.pdb	0.3201832175254822	0.5825999975204468
4ypg.pdb	4ypg_HL_D_SD2T.pdb	-1.4953774213790894	-1.4805999994277954
4ypg.pdb	4ypg_HL_D_DD4A.pdb	0.2586875557899475	0.08229999989271164
4ypg.pdb	4ypg_HL_D_DD4C.pdb	0.19944579899311066	0.07900000363588333
4ypg.pdb	4ypg_HL_D_DD4E.pdb	-0.07043398916721344	0.05130000039935112
4ypg.pdb	4ypg_HL_D_DD4G.pdb	-0.035473719239234924	0.19519999623298645
4ypg.pdb	4ypg_HL_D_DD4S.pdb	-0.20217059552669525	0.1737000048160553
4ypg.pdb	4ypg_HL_D_ID55A.pdb	-0.23103776574134827	0.1111999973654747
4ypg.pdb	4ypg_HL_D_ID55R.pdb	-0.4450729489326477	0.12139999866485596
4ypg.pdb	4ypg_HL_D_ID55Q.pdb	-0.5286653637886047	0.04170000180602074
4ypg.pdb	4ypg_HL_D_PD56L.pdb	-0.6417067050933838	-2.0808000564575195
4ypg.pdb	4ypg_HL_D_PD56K.pdb	-0.5491103529930115	-2.9776999950408936
4ypg.pdb	4ypg_HL_D_PD56F.pdb	0.5251190066337585	-1.388200044631958
4ypg.pdb	4ypg_HL_D_PD56Y.pdb	0.3206562399864197	-1.5016000270843506
4ypg.pdb	4ypg_HL_D_PD56V.pdb	-0.03889228403568268	0.12240000069141388
4ypg.pdb	4ypg_HL_D_ED60A.pdb	-0.12044410407543182	-0.8032000064849854
4ypg.pdb	4ypg_HL_D_QD63A.pdb	-0.3460578918457031	1.6129000186920166
4ypg.pdb	4ypg_HL_D_QD64P.pdb	-0.6299936771392822	-0.2596000134944916
4ypg.pdb	4ypg_HL_D_QD64S.pdb	-0.27547624707221985	-0.2980000078678131
4ypg.pdb	4ypg_HL_D_ND67M.pdb	0.6312023401260376	0.20720000565052032
4ypg.pdb	4ypg_HL_D_TD88I.pdb	0.14210699498653412	0.11869999766349792
4ypg.pdb	4ypg_HL_D_YD91H.pdb	-0.505031168460846	-0.9871000051498413
4ypg.pdb	4ypg_HL_D_YD91P.pdb	-1.0071914196014404	-1.5413999557495117
4ypg.pdb	4ypg_HL_D_YD91S.pdb	-0.8683449625968933	-2.02810001373291
4ypg.pdb	4ypg_HL_D_YD91W.pdb	-0.2543094754219055	0.5083000063896179
4ypg.pdb	4ypg_HL_D_QD92N.pdb	-0.2500326633453369	0.9872000217437744
4ypg.pdb	4ypg_HL_D_QD92C.pdb	-0.1156063824892044	1.4326000213623047
4ypg.pdb	4ypg_HL_D_ND95P.pdb	-2.31345272064209	-0.12380000203847885
4ypg.pdb	4ypg_HL_D_ND95V.pdb	-0.20267638564109802	1.3005000352859497
4ypg.pdb	4ypg_HL_D_ED98N.pdb	0.052175745368003845	-0.9312999844551086
4ypg.pdb	4ypg_HL_D_AD99K.pdb	-5.843696594238281	-5.189000129699707
4ypg.pdb	4ypg_HL_D_VD101A.pdb	-0.38520997762680054	-0.8127999901771545
4ypg.pdb	4ypg_HL_D_VD101K.pdb	-0.4754582643508911	-0.13269999623298645
4ypg.pdb	4ypg_HL_D_QD103A.pdb	-0.14733104407787323	-0.28949999809265137
4ypg.pdb	4ypg_HL_D_PD111S.pdb	-0.6361667513847351	-0.018300000578165054
4ypg.pdb	4ypg_HL_D_MD113I.pdb	-0.6117340922355652	-0.5590000152587891
4ypg.pdb	4ypg_HL_D_ID118H.pdb	-0.7065292000770569	-1.7936999797821045
4ypg.pdb	4ypg_HL_D_ID118F.pdb	-0.06041882932186127	-1.6325000524520874
4ypg.pdb	4ypg_HL_D_ID118P.pdb	0.07619138062000275	-0.7558000087738037
4ypg.pdb	4ypg_HL_D_RD122C.pdb	-0.31223857402801514	-1.1634000539779663
4ypg.pdb	4ypg_HL_D_RD122T.pdb	-0.39534062147140503	-0.9793999791145325
7mta.pdb	7mta_HL_G_YH52K.pdb	-0.957156240940094	-1.8628499507904053
7mta.pdb	7mta_HL_G_YH54C.pdb	-0.39241456985473633	-0.8134599924087524
7mta.pdb	7mta_HL_G_YH54I.pdb	-0.5325116515159607	-0.3384700119495392
7mta.pdb	7mta_HL_G_SH57C.pdb	-0.01936306059360504	0.18321000039577484
7mta.pdb	7mta_HL_G_SH57I.pdb	-0.20309557020664215	0.47968000173568726
7mta.pdb	7mta_HL_G_SH57V.pdb	-0.887900173664093	0.14826999604701996
7mta.pdb	7mta_HL_G_GH101E.pdb	-0.7483823299407959	-1.1362199783325195
7mta.pdb	7mta_HL_G_WH102A.pdb	0.3911328911781311	-0.17371000349521637
7mta.pdb	7mta_HL_G_WH102R.pdb	-0.01937614381313324	0.1666399985551834
7mta.pdb	7mta_HL_G_WH102E.pdb	-0.532400369644165	-0.13966000080108643
7mta.pdb	7mta_HL_G_WH102M.pdb	0.49404221773147583	-0.1861100047826767
7mta.pdb	7mta_HL_G_WH103R.pdb	-0.2759621739387512	-0.43522998690605164
7mta.pdb	7mta_HL_G_WH103M.pdb	0.4230637550354004	-0.2553200125694275
7mta.pdb	7mta_HL_G_WH104R.pdb	0.2008182555437088	-0.6520400047302246
7mta.pdb	7mta_HL_G_WH104N.pdb	0.282886266708374	-0.10115999728441238
7mta.pdb	7mta_HL_G_WH104L.pdb	0.42324715852737427	0.319240003824234
7mta.pdb	7mta_HL_G_WH104P.pdb	-0.6772706508636475	-1.4926600456237793
7mta.pdb	7mta_HL_G_WH104T.pdb	-0.48582398891448975	-0.7314900159835815
7mta.pdb	7mta_HL_G_WH104V.pdb	0.04766519367694855	0.052379999309778214
7mta.pdb	7mta_HL_G_TH107D.pdb	-0.5590355396270752	-0.8022199869155884
7mta.pdb	7mta_HL_G_TH107L.pdb	-0.29128676652908325	-0.8690199851989746
7mta.pdb	7mta_HL_G_TH107K.pdb	-0.7613056302070618	-0.4150699973106384
7mta.pdb	7mta_HL_G_TH107V.pdb	-0.012944206595420837	-0.12148000299930573
7mta.pdb	7mta_HL_G_PG256W.pdb	-6.470069408416748	-3.8406600952148438
7mta.pdb	7mta_HL_G_AG257Q.pdb	-0.327647864818573	0.27278000116348267
7mta.pdb	7mta_HL_G_AG257G.pdb	-0.1268896907567978	-0.11569999903440475
7mta.pdb	7mta_HL_G_AG257L.pdb	0.11454673111438751	0.8144400119781494
7mta.pdb	7mta_HL_G_AG257V.pdb	-0.24502794444561005	0.549530029296875
7mta.pdb	7mta_HL_G_DG260A.pdb	0.251651406288147	0.560670018196106
7mta.pdb	7mta_HL_G_DG260G.pdb	0.18500454723834991	0.3924899995326996
7mta.pdb	7mta_HL_G_DG260P.pdb	0.21190734207630157	0.4449700117111206
7mta.pdb	7mta_HL_G_EG263G.pdb	0.1813463717699051	-0.923520028591156
7mta.pdb	7mta_HL_G_AG264D.pdb	-4.496433258056641	-5.7721757888793945
7mta.pdb	7mta_HL_G_AG264H.pdb	-5.654543876647949	-6.197023868560791
7mta.pdb	7mta_HL_G_AG264I.pdb	-1.6021736860275269	-1.976580023765564
7mta.pdb	7mta_HL_G_AG264L.pdb	-2.653270721435547	-2.549999952316284
7mta.pdb	7mta_HL_G_AG264T.pdb	-1.2001965045928955	-1.415809988975525
7mta.pdb	7mta_HL_G_EG271F.pdb	-0.2305416762828827	-0.052310001105070114
7mta.pdb	7mta_HL_G_EG271T.pdb	-0.5571616291999817	-0.2665899991989136
7mta.pdb	7mta_HL_G_KG272C.pdb	-0.3604651093482971	-0.2762399911880493
7mta.pdb	7mta_HL_G_KG272E.pdb	-0.37790971994400024	-0.7264299988746643
7mta.pdb	7mta_HL_G_LG274E.pdb	-0.9747115969657898	-0.9580199718475342
7mta.pdb	7mta_HL_G_LG274F.pdb	-0.12208657711744308	-0.22127999365329742
7mta.pdb	7mta_HL_G_TG286G.pdb	0.02200724184513092	-0.17970000207424164
7mta.pdb	7mta_HL_G_TG286S.pdb	-0.36546191573143005	-0.006519999820739031
7mta.pdb	7mta_HL_G_HG287Q.pdb	-0.33674269914627075	0.39052000641822815
7mta.pdb	7mta_HL_G_HG287Y.pdb	-0.70670485496521	-0.6165000200271606
7mta.pdb	7mta_HL_G_PG288L.pdb	-0.26124030351638794	0.02044999971985817
7mta.pdb	7mta_HL_G_PG288S.pdb	-1.4574671983718872	-1.4071799516677856
7mta.pdb	7mta_HL_G_PG288W.pdb	-0.9716280102729797	0.20632000267505646
7mta.pdb	7mta_HL_G_RG291H.pdb	0.14216633141040802	-0.857010006904602
7mta.pdb	7mta_HL_G_RG291Y.pdb	0.20055140554904938	-0.15033000707626343
6hga.pdb	6hga_HL_B_HH51M.pdb	-0.48820096254348755	0.14190000295639038
6hga.pdb	6hga_HL_B_HH51T.pdb	-0.7623741030693054	0.3327000141143799
6hga.pdb	6hga_HL_B_YH53R.pdb	-1.331626296043396	-1.0355000495910645
6hga.pdb	6hga_HL_B_YH53M.pdb	-0.4465653896331787	0.2493000030517578
6hga.pdb	6hga_HL_B_WH54K.pdb	-0.5736052393913269	-0.2815000116825104
6hga.pdb	6hga_HL_B_WH54M.pdb	-0.4559839367866516	-0.23170000314712524
6hga.pdb	6hga_HL_B_DH55H.pdb	-1.3123352527618408	-1.3655999898910522
6hga.pdb	6hga_HL_B_DH55S.pdb	-1.4454115629196167	-1.3330999612808228
6hga.pdb	6hga_HL_B_DH57A.pdb	-0.2660984396934509	-0.8328999876976013
6hga.pdb	6hga_HL_B_DH57N.pdb	-0.5218755602836609	0.7727000117301941
6hga.pdb	6hga_HL_B_DH57E.pdb	-0.17308956384658813	0.23960000276565552
6hga.pdb	6hga_HL_B_DH57P.pdb	-0.35100334882736206	-1.8125
6hga.pdb	6hga_HL_B_YH59N.pdb	-0.48907166719436646	-1.601199984550476
6hga.pdb	6hga_HL_B_YH59G.pdb	-0.20254282653331757	-1.2972999811172485
6hga.pdb	6hga_HL_B_YH59W.pdb	0.48642808198928833	0.9760000109672546
6hga.pdb	6hga_HL_B_MH101Q.pdb	-0.32256489992141724	-0.28929999470710754
6hga.pdb	6hga_HL_B_DL1A.pdb	0.229278102517128	-0.02539999969303608
6hga.pdb	6hga_HL_B_DL1P.pdb	0.36319881677627563	-0.15309999883174896
6hga.pdb	6hga_HL_B_RL24Q.pdb	-0.30355384945869446	-0.21950000524520874
6hga.pdb	6hga_HL_B_RL24Y.pdb	-0.523378312587738	-0.263700008392334
6hga.pdb	6hga_HL_B_SL26A.pdb	-0.6104338765144348	-0.6705999970436096
6hga.pdb	6hga_HL_B_QL27C.pdb	-0.24292618036270142	-0.2142000049352646
6hga.pdb	6hga_HL_B_QL27T.pdb	-0.41730719804763794	-0.6960999965667725
6hga.pdb	6hga_HL_B_QL27V.pdb	0.26192253828048706	1.5012999773025513
6hga.pdb	6hga_HL_B_SL28D.pdb	-1.0801602602005005	1.120300054550171
6hga.pdb	6hga_HL_B_SL28G.pdb	-0.06387858092784882	2.760200023651123
6hga.pdb	6hga_HL_B_VL30R.pdb	-0.2764524221420288	1.2050000429153442
6hga.pdb	6hga_HL_B_VL30D.pdb	-1.029186725616455	-0.5199000239372253
6hga.pdb	6hga_HL_B_VL30Q.pdb	-0.5832870602607727	-0.47099998593330383
6hga.pdb	6hga_HL_B_HL31A.pdb	-0.0318899005651474	-1.7065999507904053
6hga.pdb	6hga_HL_B_HL31C.pdb	0.0406772643327713	-1.2524000406265259
6hga.pdb	6hga_HL_B_SL32A.pdb	-0.08609342575073242	-0.11110000312328339
6hga.pdb	6hga_HL_B_SL32H.pdb	-0.160442054271698	-0.9886999726295471
6hga.pdb	6hga_HL_B_SL32L.pdb	0.19308967888355255	2.7207999229431152
6hga.pdb	6hga_HL_B_SL32Y.pdb	-0.25474172830581665	-1.1044000387191772
6hga.pdb	6hga_HL_B_NL33K.pdb	0.23805736005306244	0.6725000143051147
6hga.pdb	6hga_HL_B_YL37D.pdb	-0.40271997451782227	1.8214000463485718
6hga.pdb	6hga_HL_B_YL37Q.pdb	-0.8420547246932983	-0.05290000140666962
6hga.pdb	6hga_HL_B_YL37E.pdb	-0.26219815015792847	1.2293000221252441
6hga.pdb	6hga_HL_B_YL37M.pdb	-0.5338999032974243	1.225000023841858
6hga.pdb	6hga_HL_B_SL72Y.pdb	-0.515131413936615	1.000499963760376
6hga.pdb	6hga_HL_B_NL96R.pdb	-5.172834873199463	-4.113999843597412
6hga.pdb	6hga_HL_B_NL96P.pdb	0.11365212500095367	0.28859999775886536
6hga.pdb	6hga_HL_B_NL96V.pdb	-0.03307786583900452	0.3781999945640564
6hga.pdb	6hga_HL_B_TL97L.pdb	-0.16961292922496796	-0.33149999380111694
6hga.pdb	6hga_HL_B_TL97K.pdb	-0.42342811822891235	-0.12960000336170197
6hga.pdb	6hga_HL_B_HL98R.pdb	0.1334163099527359	0.29179999232292175
6hga.pdb	6hga_HL_B_HL98S.pdb	-0.10141871869564056	-0.7675999999046326
6hga.pdb	6hga_HL_B_VL99D.pdb	-1.3479059934616089	-0.48159998655319214
6hga.pdb	6hga_HL_B_VL99Q.pdb	-0.5199090838432312	-0.9563999772071838
6hga.pdb	6hga_HL_B_VL99L.pdb	-0.5078812837600708	-0.453000009059906
6hga.pdb	6hga_HL_B_KB215V.pdb	-0.13905034959316254	0.49140000343322754
6hga.pdb	6hga_HL_B_SB217E.pdb	0.14298023283481598	0.40779998898506165
6hga.pdb	6hga_HL_B_SB217M.pdb	0.6017828583717346	0.7307999730110168
6hga.pdb	6hga_HL_B_RB222E.pdb	-0.5626564025878906	0.10130000114440918
6hga.pdb	6hga_HL_B_LB223I.pdb	-0.1978052854537964	-0.11819999665021896
6hga.pdb	6hga_HL_B_EB225L.pdb	0.3209710121154785	-0.10809999704360962
6hga.pdb	6hga_HL_B_YB226R.pdb	-1.5605756044387817	-1.7355999946594238
6hga.pdb	6hga_HL_B_RB259W.pdb	0.12631486356258392	1.1881999969482422
6hga.pdb	6hga_HL_B_EB260R.pdb	-1.0905210971832275	0.849399983882904
6hga.pdb	6hga_HL_B_EB260V.pdb	-1.268551230430603	-0.2418999969959259
6hga.pdb	6hga_HL_B_FB261D.pdb	-2.1997556686401367	-4.235899925231934
6hga.pdb	6hga_HL_B_FB261C.pdb	-1.7945008277893066	-3.468400001525879
6hga.pdb	6hga_HL_B_RB262A.pdb	-1.1631615161895752	-1.9448000192642212
6hga.pdb	6hga_HL_B_RB262Q.pdb	-1.3816558122634888	-1.4871000051498413
6hga.pdb	6hga_HL_B_HB263N.pdb	-1.0571404695510864	-1.9040000438690186
6hga.pdb	6hga_HL_B_HB263L.pdb	-1.1699604988098145	-1.7279000282287598
6hga.pdb	6hga_HL_B_HB263F.pdb	-4.461826801300049	-2.9737000465393066
6hga.pdb	6hga_HL_B_HB263S.pdb	-1.4686070680618286	-3.125
6hga.pdb	6hga_HL_B_HB263V.pdb	-1.7522833347320557	-1.2901999950408936
6q18.pdb	6q18_HL_A_SH30D.pdb	0.7975075840950012	0.9986000061035156
6q18.pdb	6q18_HL_A_SH32F.pdb	-18.025754928588867	-15.732250213623047
6q18.pdb	6q18_HL_A_NH33D.pdb	-0.664000928401947	-1.3967000246047974
6q18.pdb	6q18_HL_A_QH53L.pdb	-0.22299841046333313	-1.472000002861023
6q18.pdb	6q18_HL_A_HH54A.pdb	-0.20787735283374786	-0.01720000058412552
6q18.pdb	6q18_HL_A_HH54R.pdb	-0.4141917824745178	-0.020099999383091927
6q18.pdb	6q18_HL_A_HH54W.pdb	-0.23519571125507355	0.1573999971151352
6q18.pdb	6q18_HL_A_GH55R.pdb	-1.1907061338424683	-1.440500020980835
6q18.pdb	6q18_HL_A_GH55L.pdb	-0.17564837634563446	-0.3601999878883362
6q18.pdb	6q18_HL_A_GH55S.pdb	-0.7762899398803711	-1.86489999294281
6q18.pdb	6q18_HL_A_GH56R.pdb	-1.2046759128570557	-3.101599931716919
6q18.pdb	6q18_HL_A_PH101W.pdb	-10.584251403808594	-15.667490005493164
6q18.pdb	6q18_HL_A_PH101Y.pdb	-23.988805770874023	-21.56817054748535
6q18.pdb	6q18_HL_A_YH102M.pdb	0.35467153787612915	0.90829998254776
6q18.pdb	6q18_HL_A_YH102P.pdb	0.6772246956825256	0.9739999771118164
6q18.pdb	6q18_HL_A_CH103A.pdb	0.0739828497171402	-0.3828999996185303
6q18.pdb	6q18_HL_A_CH103M.pdb	-3.9820077419281006	-3.8297998905181885
6q18.pdb	6q18_HL_A_CH103S.pdb	-0.8416305184364319	-2.344099998474121
6q18.pdb	6q18_HL_A_TH104Q.pdb	0.32149356603622437	-0.5468999743461609
6q18.pdb	6q18_HL_A_TH104W.pdb	0.9271262288093567	-0.4343999922275543
6q18.pdb	6q18_HL_A_SH105C.pdb	-0.6668723821640015	-2.427500009536743
6q18.pdb	6q18_HL_A_SH105T.pdb	-0.507844090461731	-0.8500000238418579
6q18.pdb	6q18_HL_A_AH106D.pdb	-0.865574300289154	-1.5628999471664429
6q18.pdb	6q18_HL_A_AH106W.pdb	-0.5859361886978149	-0.6043999791145325
6q18.pdb	6q18_HL_A_SH107W.pdb	-30.8751277923584	-32.704689025878906
6q18.pdb	6q18_HL_A_PH109E.pdb	-1.8264188766479492	-4.3597002029418945
6q18.pdb	6q18_HL_A_PH109K.pdb	-3.4157369136810303	-4.8618998527526855
6q18.pdb	6q18_HL_A_PH109S.pdb	-0.9683218598365784	-1.9773999452590942
6q18.pdb	6q18_HL_A_DH110E.pdb	-0.8456318378448486	0.9269000291824341
6q18.pdb	6q18_HL_A_DH110H.pdb	-0.7510206699371338	-0.46549999713897705
6q18.pdb	6q18_HL_A_DH110I.pdb	-0.7033737897872925	0.2678000032901764
6q18.pdb	6q18_HL_A_DH110F.pdb	-0.3505377173423767	-0.19329999387264252
6q18.pdb	6q18_HL_A_YA44C.pdb	0.30610233545303345	0.17710000276565552
6q18.pdb	6q18_HL_A_VA84Q.pdb	-0.4580041170120239	-0.5306000113487244
6q18.pdb	6q18_HL_A_VA84G.pdb	-0.49298208951950073	-0.45989999175071716
6q18.pdb	6q18_HL_A_VA84K.pdb	-0.48793351650238037	0.21480000019073486
6q18.pdb	6q18_HL_A_VA84M.pdb	0.1430961638689041	0.4433000087738037
6q18.pdb	6q18_HL_A_VA84S.pdb	-0.6006260514259338	-0.2515999972820282
6q18.pdb	6q18_HL_A_TA85I.pdb	-0.31441766023635864	0.9341999888420105
6q18.pdb	6q18_HL_A_AA86C.pdb	-0.07148262858390808	0.45809999108314514
6q18.pdb	6q18_HL_A_AA86G.pdb	-0.4486764073371887	0.1737000048160553
6q18.pdb	6q18_HL_A_AA86I.pdb	0.04250967502593994	0.35440000891685486
6q18.pdb	6q18_HL_A_AA86V.pdb	-0.006414636969566345	0.23680000007152557
6q18.pdb	6q18_HL_A_SA94A.pdb	-0.4112970530986786	-0.30250000953674316
6q18.pdb	6q18_HL_A_SA94N.pdb	-0.6065428256988525	-0.6489999890327454
6q18.pdb	6q18_HL_A_SA94D.pdb	-0.781587541103363	-1.7877999544143677
6q18.pdb	6q18_HL_A_SA94G.pdb	-0.34802883863449097	-0.6050999760627747
6q18.pdb	6q18_HL_A_SA94L.pdb	-0.3359651267528534	-0.054499998688697815
6q18.pdb	6q18_HL_A_SA94T.pdb	-0.44718533754348755	-0.4196999967098236
6q18.pdb	6q18_HL_A_SA94Y.pdb	-0.2839253544807434	0.33709999918937683
6q18.pdb	6q18_HL_A_WA102R.pdb	-2.0000624656677246	-1.628000020980835
6q18.pdb	6q18_HL_A_WA102L.pdb	-0.6671044230461121	-1.264299988746643
6q18.pdb	6q18_HL_A_WA102F.pdb	-1.6364059448242188	-1.347100019454956
6q18.pdb	6q18_HL_A_EA105H.pdb	-4.665205478668213	-6.157599925994873
6q18.pdb	6q18_HL_A_EA105L.pdb	-1.455041766166687	-3.4082999229431152
6q18.pdb	6q18_HL_A_EA105F.pdb	-2.8262031078338623	-6.259200096130371
6q18.pdb	6q18_HL_A_NA107G.pdb	-0.04895998537540436	0.38260000944137573
6q18.pdb	6q18_HL_A_GA108L.pdb	-13.373512268066406	-12.343600273132324
6q18.pdb	6q18_HL_A_LA109A.pdb	-0.4545072317123413	-0.6126999855041504
6q18.pdb	6q18_HL_A_LA109R.pdb	-0.7836938500404358	-0.7096999883651733
6q18.pdb	6q18_HL_A_LA109C.pdb	-0.5956397652626038	-0.6462000012397766
6q18.pdb	6q18_HL_A_LA109Q.pdb	-0.6194471716880798	-0.6876999735832214
6q18.pdb	6q18_HL_A_LA109I.pdb	-0.2816072702407837	-0.32899999618530273
6q18.pdb	6q18_HL_A_HA132R.pdb	0.16971130669116974	-2.1849000453948975
6q18.pdb	6q18_HL_A_HA132E.pdb	-0.8452709317207336	-1.4020999670028687
6q18.pdb	6q18_HL_A_HA132S.pdb	-0.6084973812103271	-0.8921999931335449
6q18.pdb	6q18_HL_A_PA134G.pdb	-0.42487311363220215	0.07039999961853027
6q18.pdb	6q18_HL_A_SA135A.pdb	-0.8557044267654419	-0.9307000041007996
6q18.pdb	6q18_HL_A_SA135P.pdb	-3.854762554168701	-5.144499778747559
6q18.pdb	6q18_HL_A_NA136I.pdb	-1.0273833274841309	-0.16369999945163727
6q18.pdb	6q18_HL_A_NA136P.pdb	-1.0429961681365967	0.22540000081062317
6q18.pdb	6q18_HL_A_RA138E.pdb	-1.0794285535812378	-1.4457000494003296
6q18.pdb	6q18_HL_A_RA138P.pdb	-0.7163071632385254	-1.8767000436782837
6q18.pdb	6q18_HL_A_RA138S.pdb	-0.9895638227462769	-1.4264999628067017
6q18.pdb	6q18_HL_A_RA138T.pdb	-0.9784495234489441	-1.2670999765396118
6q18.pdb	6q18_HL_A_DA139K.pdb	-3.771181106567383	-6.040500164031982
6q18.pdb	6q18_HL_A_DA139Y.pdb	-19.98088836669922	-19.266759872436523
6q18.pdb	6q18_HL_A_RA141N.pdb	-0.9082708358764648	-1.356600046157837
6q18.pdb	6q18_HL_A_RA141L.pdb	-0.791571855545044	-1.478600025177002
6q18.pdb	6q18_HL_A_RA141M.pdb	-0.6005530953407288	-1.1382999420166016
6q18.pdb	6q18_HL_A_AA142N.pdb	-1.7815488576889038	-3.3447000980377197
6q18.pdb	6q18_HL_A_AA142C.pdb	-2.531888246536255	-1.023900032043457
6q18.pdb	6q18_HL_A_HA145Q.pdb	-0.0882149338722229	0.6793000102043152
6q18.pdb	6q18_HL_A_HA145E.pdb	-0.2819216251373291	0.06459999829530716
6q18.pdb	6q18_HL_A_HA145W.pdb	0.5168225169181824	0.08349999785423279
6q18.pdb	6q18_HL_A_HA145V.pdb	-0.13401080667972565	0.10029999911785126
6q18.pdb	6q18_HL_A_GA174C.pdb	-0.22184793651103973	-0.07320000231266022
6q18.pdb	6q18_HL_A_GA174W.pdb	-0.038050636649131775	-0.12520000338554382
6q18.pdb	6q18_HL_A_GA174Y.pdb	-0.1163560003042221	-0.08820000290870667
6q18.pdb	6q18_HL_A_QA175D.pdb	-0.7947231531143188	-0.34630000591278076
6q18.pdb	6q18_HL_A_GA177V.pdb	-1.1907682418823242	-0.7483999729156494
2vxs.pdb	2vxs_JN_D_SJ54F.pdb	0.6032559871673584	1.7301000356674194
2vxs.pdb	2vxs_JN_D_SJ54Y.pdb	0.36050957441329956	1.1912000179290771
2vxs.pdb	2vxs_JN_D_YJ59C.pdb	0.2620666027069092	-0.4731000065803528
2vxs.pdb	2vxs_JN_D_YJ59L.pdb	0.07139430940151215	-0.3824999928474426
2vxs.pdb	2vxs_JN_D_YJ59W.pdb	0.07140161097049713	0.23360000550746918
2vxs.pdb	2vxs_JN_D_LJ100W.pdb	0.153143510222435	-0.4569999873638153
2vxs.pdb	2vxs_JN_D_LJ100Y.pdb	-0.23761263489723206	-0.15139999985694885
2vxs.pdb	2vxs_JN_D_IJ101R.pdb	-4.676431655883789	-4.243199825286865
2vxs.pdb	2vxs_JN_D_IJ101W.pdb	-6.147107124328613	-7.27977991104126
2vxs.pdb	2vxs_JN_D_IJ101V.pdb	-0.42485177516937256	-0.19449999928474426
2vxs.pdb	2vxs_JN_D_HJ102Q.pdb	-0.6554877758026123	-0.0803999975323677
2vxs.pdb	2vxs_JN_D_HJ102Y.pdb	-0.6089470982551575	-0.5605000257492065
2vxs.pdb	2vxs_JN_D_YN32A.pdb	-0.16309688985347748	-0.7103999853134155
2vxs.pdb	2vxs_JN_D_YN32E.pdb	-0.5838419198989868	-0.3513000011444092
2vxs.pdb	2vxs_JN_D_YN33N.pdb	-0.9115607142448425	-0.967199981212616
2vxs.pdb	2vxs_JN_D_FN50R.pdb	-0.16239333152770996	-1.5463999509811401
2vxs.pdb	2vxs_JN_D_FN50H.pdb	0.14861883223056793	-0.5260999798774719
2vxs.pdb	2vxs_JN_D_FN50I.pdb	0.0680973082780838	-0.8787000179290771
2vxs.pdb	2vxs_JN_D_FN50K.pdb	0.030032053589820862	-1.1888999938964844
2vxs.pdb	2vxs_JN_D_AN51R.pdb	-0.5966677069664001	-1.5098999738693237
2vxs.pdb	2vxs_JN_D_QN54R.pdb	-0.01875925064086914	0.4235000014305115
2vxs.pdb	2vxs_JN_D_QN54G.pdb	-0.38011735677719116	-0.7723000049591064
2vxs.pdb	2vxs_JN_D_QN54Y.pdb	-0.020307615399360657	-0.39640000462532043
2vxs.pdb	2vxs_JN_D_YN94L.pdb	-0.6518391370773315	-1.0266000032424927
2vxs.pdb	2vxs_JN_D_YN94W.pdb	-2.790444850921631	-2.9804298877716064
2vxs.pdb	2vxs_JN_D_LD39F.pdb	-0.2645827531814575	0.17399999499320984
2vxs.pdb	2vxs_JN_D_YD50E.pdb	-1.0447946786880493	0.11500000208616257
2vxs.pdb	2vxs_JN_D_YD50P.pdb	0.019845768809318542	-0.6521000266075134
2vxs.pdb	2vxs_JN_D_HD51A.pdb	-0.4325636029243469	-0.9171000123023987
2vxs.pdb	2vxs_JN_D_HD51R.pdb	-0.5161266922950745	-0.5879999995231628
2vxs.pdb	2vxs_JN_D_HD51E.pdb	-0.0832003504037857	-0.840399980545044
2vxs.pdb	2vxs_JN_D_HD51F.pdb	-0.8434509038925171	0.1421000063419342
2vxs.pdb	2vxs_JN_D_PD56Q.pdb	-0.31080836057662964	0.13740000128746033
2vxs.pdb	2vxs_JN_D_PD56E.pdb	-0.16428659856319427	-0.02329999953508377
2vxs.pdb	2vxs_JN_D_PD56F.pdb	-1.0423786640167236	-0.3418999910354614
2vxs.pdb	2vxs_JN_D_QD58A.pdb	0.007024094462394714	0.3939000070095062
2vxs.pdb	2vxs_JN_D_QD58N.pdb	-0.37923556566238403	0.11379999667406082
2vxs.pdb	2vxs_JN_D_QD58G.pdb	0.060370489954948425	0.39899998903274536
2vxs.pdb	2vxs_JN_D_QD58S.pdb	-0.2635706067085266	0.30480000376701355
2vxs.pdb	2vxs_JN_D_QD58Y.pdb	0.04085060954093933	0.536899983882904
2vxs.pdb	2vxs_JN_D_QD58V.pdb	-0.12351815402507782	0.1746000051498413
2vxs.pdb	2vxs_JN_D_VD73A.pdb	-0.25184914469718933	-0.32989999651908875
2vxs.pdb	2vxs_JN_D_VD73I.pdb	-0.31827908754348755	0.21130000054836273
2vxs.pdb	2vxs_JN_D_PD75A.pdb	-0.5861265659332275	-1.322700023651123
2vxs.pdb	2vxs_JN_D_PD75H.pdb	-14.211105346679688	-14.327469825744629
2vxs.pdb	2vxs_JN_D_ID76E.pdb	0.061809077858924866	-0.41269999742507935
2vxs.pdb	2vxs_JN_D_ID76W.pdb	-0.10306843370199203	-1.4219000339508057
6oor.pdb	6oor_HL_A_DH54E.pdb	-0.4573618173599243	-0.43125998973846436
6oor.pdb	6oor_HL_A_IH55H.pdb	-2.2164995670318604	-3.964488983154297
6oor.pdb	6oor_HL_A_IH55P.pdb	-1.1510975360870361	-3.117449998855591
6oor.pdb	6oor_HL_A_YH103A.pdb	0.13543786108493805	-0.9873899817466736
6oor.pdb	6oor_HL_A_YH103C.pdb	-0.16643588244915009	-0.5415800213813782
6oor.pdb	6oor_HL_A_YH103K.pdb	-0.10735373198986053	-0.19860999286174774
6oor.pdb	6oor_HL_A_GH104Q.pdb	-3.825716495513916	-3.49743390083313
6oor.pdb	6oor_HL_A_GH104M.pdb	-3.085735321044922	-1.2892500162124634
6oor.pdb	6oor_HL_A_GH104S.pdb	-2.5223331451416016	-2.7317700386047363
6oor.pdb	6oor_HL_A_GH104V.pdb	-2.311988353729248	-3.825627088546753
6oor.pdb	6oor_HL_A_LH105G.pdb	-1.034680962562561	-3.4323549270629883
6oor.pdb	6oor_HL_A_LH105Y.pdb	-0.19840864837169647	-0.29267001152038574
6oor.pdb	6oor_HL_A_LH105V.pdb	0.29790788888931274	-0.9703599810600281
6oor.pdb	6oor_HL_A_LH106G.pdb	-1.215269923210144	-2.8984498977661133
6oor.pdb	6oor_HL_A_LH106P.pdb	-1.1502844095230103	-2.0648999214172363
6oor.pdb	6oor_HL_A_LH106W.pdb	-0.7446712851524353	-0.8413699865341187
6oor.pdb	6oor_HL_A_LH107S.pdb	-0.17215214669704437	-0.8691400289535522
6oor.pdb	6oor_HL_A_LH107V.pdb	0.16554053127765656	-0.26848000288009644
6oor.pdb	6oor_HL_A_RH108H.pdb	-1.3414266109466553	-2.801219940185547
6oor.pdb	6oor_HL_A_DA74I.pdb	-1.4262522459030151	-2.074270009994507
6oor.pdb	6oor_HL_A_DA74V.pdb	-1.3629261255264282	-1.6810699701309204
6oor.pdb	6oor_HL_A_EA77R.pdb	0.35120469331741333	-0.3399200141429901
6oor.pdb	6oor_HL_A_EA77H.pdb	0.21541596949100494	0.015209999866783619
6oor.pdb	6oor_HL_A_EA77I.pdb	0.7587788105010986	1.291450023651123
6oor.pdb	6oor_HL_A_EA77K.pdb	0.36734235286712646	-0.1332699954509735
6oor.pdb	6oor_HL_A_EA77F.pdb	0.3868217468261719	0.11691000312566757
6oor.pdb	6oor_HL_A_LA78D.pdb	-1.3121658563613892	-1.3769899606704712
6oor.pdb	6oor_HL_A_LA78S.pdb	-0.9257525205612183	-1.4030699729919434
6oor.pdb	6oor_HL_A_MA81N.pdb	-0.735191822052002	-0.29600000381469727
6oor.pdb	6oor_HL_A_MA81Q.pdb	-0.619219958782196	-0.5598199963569641
6oor.pdb	6oor_HL_A_MA81E.pdb	-0.6483252048492432	-0.16304999589920044
6oor.pdb	6oor_HL_A_MA81H.pdb	-0.9392293095588684	-0.8829299807548523
6oor.pdb	6oor_HL_A_MA81S.pdb	-1.037157654762268	-0.6917799711227417
6oor.pdb	6oor_HL_A_LA139T.pdb	-0.7765269875526428	-0.42405998706817627
6oor.pdb	6oor_HL_A_PA140D.pdb	-0.7099934220314026	-0.06530000269412994
6oor.pdb	6oor_HL_A_PA140C.pdb	-0.501374363899231	-0.11529000103473663
6oor.pdb	6oor_HL_A_KA142R.pdb	-0.12165573984384537	1.0442500114440918
6oor.pdb	6oor_HL_A_KA142M.pdb	-0.21954815089702606	-0.2613300085067749
6oor.pdb	6oor_HL_A_VA143P.pdb	-1.2493153810501099	-2.5111401081085205
6oor.pdb	6oor_HL_A_LA144S.pdb	-0.8552952408790588	-1.171489953994751
6oor.pdb	6oor_HL_A_LA144Y.pdb	-0.20830948650836945	0.16771000623703003
6oor.pdb	6oor_HL_A_DA147E.pdb	-2.2286393642425537	-2.4281399250030518
6x87.pdb	6x87_MN_X_NM31A.pdb	-0.5896295309066772	-1.0572999715805054
6x87.pdb	6x87_MN_X_NM31L.pdb	-2.875459671020508	-2.534899950027466
6x87.pdb	6x87_MN_X_NM31K.pdb	-4.522385597229004	-3.0761001110076904
6x87.pdb	6x87_MN_X_NM31V.pdb	-2.0267891883850098	-0.8963000178337097
6x87.pdb	6x87_MN_X_HM33N.pdb	-0.8311627507209778	-1.7944999933242798
6x87.pdb	6x87_MN_X_YM50A.pdb	-0.03440825641155243	-0.9151999950408936
6x87.pdb	6x87_MN_X_YM50C.pdb	-0.06391964852809906	-0.4968999922275543
6x87.pdb	6x87_MN_X_YM50G.pdb	-0.08609406650066376	-1.472599983215332
6x87.pdb	6x87_MN_X_YM50T.pdb	-0.47132933139801025	-1.3845000267028809
6x87.pdb	6x87_MN_X_YM50W.pdb	0.2565429210662842	0.16200000047683716
6x87.pdb	6x87_MN_X_YM50V.pdb	0.004128649830818176	-0.6858000159263611
6x87.pdb	6x87_MN_X_VM55P.pdb	-0.07159489393234253	-0.05719999969005585
6x87.pdb	6x87_MN_X_AM97Q.pdb	-7.7214226722717285	-5.27370023727417
6x87.pdb	6x87_MN_X_AM97Y.pdb	-16.122709274291992	-11.467470169067383
6x87.pdb	6x87_MN_X_AM98C.pdb	-0.295515775680542	0.275299996137619
6x87.pdb	6x87_MN_X_AM98E.pdb	-0.4464613199234009	0.7307000160217285
6x87.pdb	6x87_MN_X_AM98P.pdb	-2.837064266204834	-1.9771000146865845
6x87.pdb	6x87_MN_X_YN31L.pdb	-0.3930010199546814	-0.7123000025749207
6x87.pdb	6x87_MN_X_YN37G.pdb	-0.37844181060791016	-2.031899929046631
6x87.pdb	6x87_MN_X_YN37H.pdb	-0.7409042716026306	-1.722599983215332
6x87.pdb	6x87_MN_X_YN37S.pdb	-0.3810036778450012	-2.3619000911712646
6x87.pdb	6x87_MN_X_YN37V.pdb	-1.876839280128479	-2.224900007247925
6x87.pdb	6x87_MN_X_NN39M.pdb	-0.2932196259498596	0.1632000058889389
6x87.pdb	6x87_MN_X_RN51A.pdb	-0.8612308502197266	-2.1882998943328857
6x87.pdb	6x87_MN_X_RN51L.pdb	-0.9958698749542236	-2.98799991607666
6x87.pdb	6x87_MN_X_RN51S.pdb	-1.2014950513839722	-2.191999912261963
6x87.pdb	6x87_MN_X_RN51Y.pdb	-1.5743553638458252	-3.2353999614715576
6x87.pdb	6x87_MN_X_SN54K.pdb	-1.1896041631698608	-2.07450008392334
6x87.pdb	6x87_MN_X_LN55K.pdb	-0.5415496230125427	-0.573199987411499
6x87.pdb	6x87_MN_X_EN58P.pdb	-0.399066686630249	-1.0600999593734741
6x87.pdb	6x87_MN_X_WN94C.pdb	-0.8272122740745544	-0.40310001373291016
6x87.pdb	6x87_MN_X_WN94Q.pdb	-1.2214205265045166	-0.8335000276565552
6x87.pdb	6x87_MN_X_WN94T.pdb	-0.8401257395744324	-0.7024999856948853
6x87.pdb	6x87_MN_X_WN94Y.pdb	-2.511322021484375	-1.9809999465942383
6x87.pdb	6x87_MN_X_GN96Q.pdb	-11.687376976013184	-14.308500289916992
6x87.pdb	6x87_MN_X_GN96E.pdb	-12.386343002319336	-13.568559646606445
6x87.pdb	6x87_MN_X_GN96H.pdb	-21.018390655517578	-20.356300354003906
6x87.pdb	6x87_MN_X_GN96M.pdb	-11.084321975708008	-13.075889587402344
6x87.pdb	6x87_MN_X_GN96S.pdb	-8.272086143493652	-7.8005499839782715
6x87.pdb	6x87_MN_X_RN101E.pdb	-0.26563453674316406	-3.2795000076293945
6x87.pdb	6x87_MN_X_RN101I.pdb	-0.1574285477399826	-1.8351000547409058
6x87.pdb	6x87_MN_X_RN101F.pdb	-0.5596024394035339	-2.904099941253662
6x87.pdb	6x87_MN_X_RN101V.pdb	0.06700237095355988	-1.9048999547958374
6x87.pdb	6x87_MN_X_PX43G.pdb	-0.9669327139854431	-1.9586999416351318
6x87.pdb	6x87_MN_X_PX43T.pdb	-1.8889272212982178	-0.08980000019073486
6x87.pdb	6x87_MN_X_NX44R.pdb	-0.5191229581832886	-0.05180000141263008
6x87.pdb	6x87_MN_X_NX44C.pdb	-0.4478490352630615	-0.8446000218391418
6x87.pdb	6x87_MN_X_AX45P.pdb	0.2640537619590759	1.0389000177383423
6x87.pdb	6x87_MN_X_DX47C.pdb	-1.696353793144226	-3.8134000301361084
6x87.pdb	6x87_MN_X_DX47I.pdb	-6.471578121185303	-7.912509918212891
6x87.pdb	6x87_MN_X_DX47Y.pdb	-11.219420433044434	-13.708640098571777
6x87.pdb	6x87_MN_X_PX48K.pdb	-2.4000072479248047	-2.4022998809814453
6x87.pdb	6x87_MN_X_PX48Y.pdb	-1.4296939373016357	-1.7532999515533447
6x87.pdb	6x87_MN_X_AX49E.pdb	-1.027023434638977	-0.257999986410141
6x87.pdb	6x87_MN_X_AX49W.pdb	-0.3202032446861267	-0.23720000684261322
6x87.pdb	6x87_MN_X_AX49V.pdb	-0.08681945502758026	0.25780001282691956
6x87.pdb	6x87_MN_X_PX50G.pdb	-1.3924472332000732	-2.538800001144409
6x87.pdb	6x87_MN_X_NX52D.pdb	-0.3663293123245239	0.00800000037997961
6x87.pdb	6x87_MN_X_NX52E.pdb	0.023206278681755066	0.5557000041007996
6x87.pdb	6x87_MN_X_NX52W.pdb	0.017816975712776184	0.23589999973773956
7mw6.pdb	7mw6_DE_A_TE33E.pdb	-0.4198354184627533	0.44839999079704285
7mw6.pdb	7mw6_DE_A_TE33G.pdb	-0.07644955813884735	-0.23246000707149506
7mw6.pdb	7mw6_DE_A_TE33Y.pdb	-0.41524243354797363	0.6341000199317932
7mw6.pdb	7mw6_DE_A_TE33V.pdb	0.1204908937215805	0.8105000257492065
7mw6.pdb	7mw6_DE_A_QE37E.pdb	-0.9728059768676758	-0.24098999798297882
7mw6.pdb	7mw6_DE_A_QE37S.pdb	-0.12507955729961395	0.032600000500679016
7mw6.pdb	7mw6_DE_A_YE39L.pdb	0.20719750225543976	-0.12249000370502472
7mw6.pdb	7mw6_DE_A_YE52R.pdb	0.40943634510040283	1.580299973487854
7mw6.pdb	7mw6_DE_A_YE52L.pdb	-0.1447807401418686	0.38510000705718994
7mw6.pdb	7mw6_DE_A_NE56V.pdb	-0.14354626834392548	0.5059999823570251
7mw6.pdb	7mw6_DE_A_VE57C.pdb	-0.2557092010974884	-0.20701999962329865
7mw6.pdb	7mw6_DE_A_VE57L.pdb	-0.2124171108007431	-0.11033999919891357
7mw6.pdb	7mw6_DE_A_VE57S.pdb	-0.4172547459602356	-0.17545999586582184
7mw6.pdb	7mw6_DE_A_WE99E.pdb	-1.0963088274002075	-2.1989500522613525
7mw6.pdb	7mw6_DE_A_WE99F.pdb	-0.5322708487510681	-1.4467400312423706
7mw6.pdb	7mw6_DE_A_WE99Y.pdb	-0.39494508504867554	-1.6043399572372437
7mw6.pdb	7mw6_DE_A_WE99V.pdb	-1.1914407014846802	-4.208399772644043
7mw6.pdb	7mw6_DE_A_TD29L.pdb	0.18251939117908478	-0.016699999570846558
7mw6.pdb	7mw6_DE_A_YD31G.pdb	-0.48529917001724243	-1.588729977607727
7mw6.pdb	7mw6_DE_A_YD31W.pdb	-0.05741579830646515	0.10189999639987946
7mw6.pdb	7mw6_DE_A_SD32L.pdb	-2.1265034675598145	-2.134619951248169
7mw6.pdb	7mw6_DE_A_SD32Y.pdb	-16.648094177246094	-14.55879020690918
7mw6.pdb	7mw6_DE_A_ND34I.pdb	-0.16004687547683716	0.5999000072479248
7mw6.pdb	7mw6_DE_A_ND34Y.pdb	-5.16869592666626	-4.289070129394531
7mw6.pdb	7mw6_DE_A_MD36C.pdb	-0.3725932240486145	-0.45695000886917114
7mw6.pdb	7mw6_DE_A_MD36K.pdb	-0.760459303855896	-0.44464001059532166
7mw6.pdb	7mw6_DE_A_MD36T.pdb	-0.6051722764968872	-0.5107399821281433
7mw6.pdb	7mw6_DE_A_ED49S.pdb	-0.4957749843597412	-0.9434499740600586
7mw6.pdb	7mw6_DE_A_ED49Y.pdb	-2.791591167449951	-3.0016300678253174
7mw6.pdb	7mw6_DE_A_ND51A.pdb	-0.0023388415575027466	0.7893999814987183
7mw6.pdb	7mw6_DE_A_ND51P.pdb	0.07923023402690887	0.6812000274658203
7mw6.pdb	7mw6_DE_A_ND51V.pdb	0.22603757679462433	1.9701999425888062
7mw6.pdb	7mw6_DE_A_TD54A.pdb	0.16294129192829132	0.5648000240325928
7mw6.pdb	7mw6_DE_A_TD54R.pdb	0.3295838236808777	0.910099983215332
7mw6.pdb	7mw6_DE_A_TD54G.pdb	-0.011774227023124695	0.6992999911308289
7mw6.pdb	7mw6_DE_A_LA428E.pdb	0.3520456552505493	1.4814000129699707
7mw6.pdb	7mw6_DE_A_FA429Q.pdb	-0.39147499203681946	-0.8259999752044678
7mw6.pdb	7mw6_DE_A_FA429I.pdb	-0.16762393712997437	-0.7750800251960754
7mw6.pdb	7mw6_DE_A_YA446Q.pdb	0.13924317061901093	0.10580000281333923
7mw6.pdb	7mw6_DE_A_YA446L.pdb	-0.05902302265167236	0.1421000063419342
7mw6.pdb	7mw6_DE_A_AA448L.pdb	-1.5970299243927002	-1.034690022468567
7mw6.pdb	7mw6_DE_A_NA454C.pdb	-0.15948671102523804	0.2084999978542328
7mw6.pdb	7mw6_DE_A_NA454E.pdb	-0.3569514751434326	0.2529999911785126
7mw6.pdb	7mw6_DE_A_NA454L.pdb	0.009431079030036926	0.3725999891757965
7mw6.pdb	7mw6_DE_A_GA455C.pdb	-0.2833307385444641	0.36730000376701355
7mw6.pdb	7mw6_DE_A_VA456N.pdb	-2.533332586288452	-4.1154398918151855
7mw6.pdb	7mw6_DE_A_EA457Q.pdb	-0.0627814382314682	-1.2526400089263916
7mw6.pdb	7mw6_DE_A_EA457F.pdb	-3.6793525218963623	-1.9278199672698975
7mw6.pdb	7mw6_DE_A_GA458F.pdb	-6.784012794494629	-8.484970092773438
7mw6.pdb	7mw6_DE_A_FA459R.pdb	-2.1867778301239014	-1.8700200319290161
7mw6.pdb	7mw6_DE_A_FA459T.pdb	-2.783752918243408	-3.537830114364624
7mw6.pdb	7mw6_DE_A_FA459Y.pdb	0.0075372010469436646	-0.599049985408783
7mw6.pdb	7mw6_DE_A_CA461R.pdb	0.990340530872345	1.9429999589920044
7mw6.pdb	7mw6_DE_A_CA461G.pdb	0.269259512424469	-0.1693200021982193
7mw6.pdb	7mw6_DE_A_CA461F.pdb	0.09518332779407501	-0.005200000014156103
7mw6.pdb	7mw6_DE_A_YA462D.pdb	-0.21351896226406097	-1.3324700593948364
7mw6.pdb	7mw6_DE_A_YA462L.pdb	0.10826702415943146	0.15629999339580536
7mw6.pdb	7mw6_DE_A_YA462M.pdb	0.20563410222530365	-0.013700000010430813
7mw6.pdb	7mw6_DE_A_YA462F.pdb	0.04973447322845459	0.09950000047683716
7mw6.pdb	7mw6_DE_A_YA462T.pdb	0.056707993149757385	-0.8464000225067139
7rgp.pdb	7rgp_E_A_SE51R.pdb	-3.003957509994507	-2.7133500576019287
7rgp.pdb	7rgp_E_A_SE51C.pdb	-1.1274315118789673	-0.6036099791526794
7rgp.pdb	7rgp_E_A_SE51G.pdb	-0.9867904186248779	-1.2442100048065186
7rgp.pdb	7rgp_E_A_SE52L.pdb	0.29352855682373047	1.6587799787521362
7rgp.pdb	7rgp_E_A_GE55E.pdb	-0.8691189885139465	-1.6598700284957886
7rgp.pdb	7rgp_E_A_TE56C.pdb	-0.7530933022499084	-1.1100399494171143
7rgp.pdb	7rgp_E_A_TE56M.pdb	-0.27704066038131714	-0.392630010843277
7rgp.pdb	7rgp_E_A_TE56P.pdb	-1.0698579549789429	-1.4132599830627441
7rgp.pdb	7rgp_E_A_YE58A.pdb	0.08378536999225616	-0.6203200221061707
7rgp.pdb	7rgp_E_A_YE58R.pdb	-0.29798203706741333	-0.5184999704360962
7rgp.pdb	7rgp_E_A_YE58G.pdb	0.05507589876651764	-0.6054999828338623
7rgp.pdb	7rgp_E_A_YE58S.pdb	-0.14005444943904877	-0.5987600088119507
7rgp.pdb	7rgp_E_A_IE99N.pdb	-0.11201797425746918	-0.44297999143600464
7rgp.pdb	7rgp_E_A_IE99T.pdb	-0.19891400635242462	-0.3375900089740753
7rgp.pdb	7rgp_E_A_YE100D.pdb	-1.4558709859848022	-1.2646000385284424
7rgp.pdb	7rgp_E_A_YE101N.pdb	-0.2689744830131531	0.7036200165748596
7rgp.pdb	7rgp_E_A_PE106D.pdb	-3.1268577575683594	-5.009284496307373
7rgp.pdb	7rgp_E_A_PE106G.pdb	-0.5640682578086853	1.1234699487686157
7rgp.pdb	7rgp_E_A_HE152T.pdb	-0.05310530960559845	0.5702499747276306
7rgp.pdb	7rgp_E_A_YE160R.pdb	-0.1604907363653183	2.6795599460601807
7rgp.pdb	7rgp_E_A_YE160K.pdb	-0.9520496129989624	0.14799000322818756
7rgp.pdb	7rgp_E_A_LE218T.pdb	-0.580362856388092	-0.09063000231981277
7rgp.pdb	7rgp_E_A_LA1G.pdb	-0.3294612169265747	0.4115000069141388
7rgp.pdb	7rgp_E_A_LA1K.pdb	-0.2440471351146698	0.2480500042438507
7rgp.pdb	7rgp_E_A_LA1W.pdb	-0.5374723076820374	-0.013849999755620956
7rgp.pdb	7rgp_E_A_AA3E.pdb	-0.004793047904968262	-1.1634700298309326
7rgp.pdb	7rgp_E_A_AA3S.pdb	-0.4998525381088257	-0.47560998797416687
7rgp.pdb	7rgp_E_A_EA4G.pdb	-1.5770906209945679	-3.218440055847168
7rgp.pdb	7rgp_E_A_EA4W.pdb	-11.623013496398926	-10.844880104064941
7rgp.pdb	7rgp_E_A_KA6A.pdb	-0.38479989767074585	-0.586359977722168
7rgp.pdb	7rgp_E_A_KA6R.pdb	-0.27055659890174866	-0.16107000410556793
7rgp.pdb	7rgp_E_A_KA6D.pdb	-0.6679639220237732	-0.4826500117778778
7rgp.pdb	7rgp_E_A_AA7Q.pdb	0.023934468626976013	0.6075900197029114
7rgp.pdb	7rgp_E_A_AA7E.pdb	0.9854121804237366	3.304450035095215
7rgp.pdb	7rgp_E_A_AA7W.pdb	1.1907521486282349	2.4992098808288574
7rgp.pdb	7rgp_E_A_AA8F.pdb	-7.491746425628662	-8.752140045166016
7rgp.pdb	7rgp_E_A_RA11C.pdb	0.1719556301832199	0.891759991645813
7rgp.pdb	7rgp_E_A_RA11E.pdb	0.13763926923274994	1.124899983406067
6bdz.pdb	6bdz_HL_A_YL33A.pdb	-0.7739630937576294	1.4405200481414795
6bdz.pdb	6bdz_HL_A_YL33D.pdb	-0.7851091623306274	1.5753200054168701
6bdz.pdb	6bdz_HL_A_YL33I.pdb	-0.5374476909637451	1.641219973564148
6bdz.pdb	6bdz_HL_A_YL92R.pdb	-1.3488801717758179	1.4837199449539185
6bdz.pdb	6bdz_HL_A_YL92N.pdb	-0.17763297259807587	-0.42129001021385193
6bdz.pdb	6bdz_HL_A_RL93L.pdb	-0.5996763110160828	-0.15404999256134033
6bdz.pdb	6bdz_HL_A_RL93T.pdb	-0.22371123731136322	1.5718200206756592
6bdz.pdb	6bdz_HL_A_RL93W.pdb	0.517884373664856	0.7560399770736694
6bdz.pdb	6bdz_HL_A_SL95P.pdb	-3.235154390335083	-1.483590006828308
6bdz.pdb	6bdz_HL_A_TH30R.pdb	0.6369238495826721	1.9440200328826904
6bdz.pdb	6bdz_HL_A_TH30N.pdb	-0.15083642303943634	-0.0052200001664459705
6bdz.pdb	6bdz_HL_A_TH30P.pdb	0.15174917876720428	0.03203999996185303
6bdz.pdb	6bdz_HL_A_GH31F.pdb	0.35142356157302856	1.0404499769210815
6bdz.pdb	6bdz_HL_A_GH31V.pdb	-0.06751222908496857	0.2632800042629242
6bdz.pdb	6bdz_HL_A_WH52I.pdb	-0.27200406789779663	-1.2442899942398071
6bdz.pdb	6bdz_HL_A_WH52L.pdb	0.11052794754505157	0.4509100019931793
6bdz.pdb	6bdz_HL_A_DH54A.pdb	0.8277594447135925	2.3058199882507324
6bdz.pdb	6bdz_HL_A_DH54V.pdb	0.7291116714477539	2.8065199851989746
6bdz.pdb	6bdz_HL_A_TH56S.pdb	1.1423449516296387	0.9672499895095825
6bdz.pdb	6bdz_HL_A_TH56V.pdb	1.068336844444275	2.330820083618164
6bdz.pdb	6bdz_HL_A_DH58H.pdb	0.25396275520324707	0.16007000207901
6bdz.pdb	6bdz_HL_A_DH58K.pdb	0.038224995136260986	-0.9710900187492371
6bdz.pdb	6bdz_HL_A_DH58P.pdb	-0.37348073720932007	-0.4223099946975708
6bdz.pdb	6bdz_HL_A_DH58T.pdb	-0.5057116746902466	-0.4447700083255768
6bdz.pdb	6bdz_HL_A_DH98A.pdb	-0.6878068447113037	-1.4273799657821655
6bdz.pdb	6bdz_HL_A_DH98H.pdb	-1.6555382013320923	-1.02593994140625
6bdz.pdb	6bdz_HL_A_DH98T.pdb	-1.2555054426193237	-0.707539975643158
6bdz.pdb	6bdz_HL_A_GH99C.pdb	-0.22880087792873383	0.5458800196647644
6bdz.pdb	6bdz_HL_A_GH99H.pdb	-1.5434560775756836	-0.06162000074982643
6bdz.pdb	6bdz_HL_A_GH99I.pdb	-0.868883490562439	-0.6431699991226196
6bdz.pdb	6bdz_HL_A_GH99L.pdb	-1.0733470916748047	-1.5975799560546875
6bdz.pdb	6bdz_HL_A_GH99P.pdb	-0.44002315402030945	-0.18574999272823334
6bdz.pdb	6bdz_HL_A_DH100P.pdb	0.325767457485199	0.44510000944137573
6bdz.pdb	6bdz_HL_A_DH100Y.pdb	-1.5139082670211792	0.5092499852180481
6bdz.pdb	6bdz_HL_A_YH101R.pdb	-1.0128390789031982	-1.0290499925613403
6bdz.pdb	6bdz_HL_A_YH101Q.pdb	-0.5980984568595886	-1.1789499521255493
6bdz.pdb	6bdz_HL_A_YH101S.pdb	-1.3453869819641113	-1.553570032119751
6bdz.pdb	6bdz_HL_A_GH102R.pdb	-0.8611043095588684	-1.7585500478744507
6bdz.pdb	6bdz_HL_A_EA251G.pdb	-0.4794239401817322	-0.8287699818611145
6bdz.pdb	6bdz_HL_A_EA251V.pdb	-0.33854204416275024	-0.8772000074386597
6bdz.pdb	6bdz_HL_A_EA263H.pdb	0.5003818869590759	3.40802001953125
6bdz.pdb	6bdz_HL_A_EA263I.pdb	0.05169147253036499	1.7274199724197388
6bdz.pdb	6bdz_HL_A_FA266A.pdb	-0.3802557587623596	-0.14329999685287476
6bdz.pdb	6bdz_HL_A_FA266H.pdb	-0.650438666343689	-0.0709799975156784
6bdz.pdb	6bdz_HL_A_FA266V.pdb	-0.8001500368118286	-1.6464999914169312
6bdz.pdb	6bdz_HL_A_NA269V.pdb	-0.10149365663528442	-0.014310000464320183
6bdz.pdb	6bdz_HL_A_PA271G.pdb	-0.8146098852157593	-1.396440029144287
6bdz.pdb	6bdz_HL_A_PA271H.pdb	-3.1482956409454346	-3.971679925918579
6bdz.pdb	6bdz_HL_A_PA271T.pdb	-1.042540431022644	-1.0994700193405151
6bdz.pdb	6bdz_HL_A_EA272N.pdb	0.10221855342388153	0.600380003452301
6bdz.pdb	6bdz_HL_A_EA272Q.pdb	0.5194346904754639	0.3050299882888794
6bdz.pdb	6bdz_HL_A_EA272K.pdb	0.27476203441619873	0.2637900114059448
6bdz.pdb	6bdz_HL_A_EA272F.pdb	0.8673372864723206	0.30744001269340515
6bdz.pdb	6bdz_HL_A_GA273E.pdb	-29.501916885375977	-29.12428092956543
6bdz.pdb	6bdz_HL_A_GA273M.pdb	-28.19818115234375	-24.93907928466797
6bdz.pdb	6bdz_HL_A_KA277W.pdb	0.3051677346229553	0.7928100228309631
6bdz.pdb	6bdz_HL_A_KA279A.pdb	0.3970511555671692	-1.0896600484848022
6bdz.pdb	6bdz_HL_A_KA279I.pdb	0.45123350620269775	0.14755000174045563
6bdz.pdb	6bdz_HL_A_PA280A.pdb	-0.7525315880775452	-0.73294997215271
6bdz.pdb	6bdz_HL_A_PA280R.pdb	-3.619072437286377	-6.312379837036133
6bdz.pdb	6bdz_HL_A_PA280H.pdb	-4.774290561676025	-5.519740104675293
6bdz.pdb	6bdz_HL_A_PA280M.pdb	-3.2110483646392822	-2.7090001106262207
7dc8.pdb	7dc8_BA_C_DA28Q.pdb	-1.031612753868103	-1.7079999446868896
7dc8.pdb	7dc8_BA_C_DA31R.pdb	-0.07973302900791168	-2.099100112915039
7dc8.pdb	7dc8_BA_C_DA31E.pdb	-0.023142725229263306	-0.49570000171661377
7dc8.pdb	7dc8_BA_C_DA31F.pdb	0.5610441565513611	-2.224600076675415
7dc8.pdb	7dc8_BA_C_AA33S.pdb	-0.4130176901817322	0.06520000100135803
7dc8.pdb	7dc8_BA_C_YA34P.pdb	-0.9905821681022644	-2.088900089263916
7dc8.pdb	7dc8_BA_C_YA52C.pdb	0.2752602696418762	-0.17139999568462372
7dc8.pdb	7dc8_BA_C_YA52Q.pdb	-0.0012056082487106323	-0.4113999903202057
7dc8.pdb	7dc8_BA_C_YA52H.pdb	-0.07504521310329437	-0.07769999653100967
7dc8.pdb	7dc8_BA_C_RA93Q.pdb	-0.6126599311828613	-3.7186999320983887
7dc8.pdb	7dc8_BA_C_RA93F.pdb	-1.1968530416488647	-5.051700115203857
7dc8.pdb	7dc8_BA_C_SA94Q.pdb	-0.43157798051834106	1.2613999843597412
7dc8.pdb	7dc8_BA_C_SA94K.pdb	-0.7251338958740234	0.4129999876022339
7dc8.pdb	7dc8_BA_C_SA94Y.pdb	-0.4521239995956421	1.4570000171661377
7dc8.pdb	7dc8_BA_C_GA96R.pdb	-4.1033148765563965	-2.9934000968933105
7dc8.pdb	7dc8_BA_C_GA96V.pdb	-0.1458846777677536	-0.2298000007867813
7dc8.pdb	7dc8_BA_C_PA97K.pdb	-0.5228284597396851	-0.20389999449253082
7dc8.pdb	7dc8_BA_C_HB57A.pdb	0.27134817838668823	0.07530000060796738
7dc8.pdb	7dc8_BA_C_HB57Y.pdb	-0.022481724619865417	0.12389999628067017
7dc8.pdb	7dc8_BA_C_YB59C.pdb	0.11840023100376129	-0.04610000178217888
7dc8.pdb	7dc8_BA_C_YB59G.pdb	0.1340651661157608	0.17820000648498535
7dc8.pdb	7dc8_BA_C_YB59S.pdb	-0.09056560695171356	0.225600004196167
7dc8.pdb	7dc8_BA_C_LB102G.pdb	-0.955231785774231	-1.7762999534606934
7dc8.pdb	7dc8_BA_C_LB102S.pdb	-0.9459870457649231	-0.7027999758720398
7dc8.pdb	7dc8_BA_C_LB102V.pdb	-0.679848849773407	-0.8346999883651733
7dc8.pdb	7dc8_BA_C_YB103R.pdb	-4.3775315284729	-4.072800159454346
7dc8.pdb	7dc8_BA_C_WB107A.pdb	-0.058913156390190125	-1.1468000411987305
7dc8.pdb	7dc8_BA_C_EC58Q.pdb	-0.047767773270606995	-0.07559999823570251
7dc8.pdb	7dc8_BA_C_EC58I.pdb	0.628532350063324	0.9161999821662903
7dc8.pdb	7dc8_BA_C_EC58S.pdb	-0.3953384757041931	-0.5009999871253967
7dc8.pdb	7dc8_BA_C_EC58T.pdb	-0.5576803088188171	-0.3249000012874603
7dc8.pdb	7dc8_BA_C_GC59N.pdb	-0.30742570757865906	0.4156000018119812
7dc8.pdb	7dc8_BA_C_YC119A.pdb	-0.9266113638877869	-1.4921000003814697
7dc8.pdb	7dc8_BA_C_YC119R.pdb	-1.033812403678894	-1.4383000135421753
7dc8.pdb	7dc8_BA_C_YC119L.pdb	-0.8815745711326599	-0.902400016784668
7dc8.pdb	7dc8_BA_C_YC119M.pdb	0.07077528536319733	-0.2994999885559082
7dc8.pdb	7dc8_BA_C_YC119T.pdb	-1.2225843667984009	-1.166200041770935
7dc8.pdb	7dc8_BA_C_RC120I.pdb	0.12980283796787262	-3.736599922180176
7dc8.pdb	7dc8_BA_C_RC120T.pdb	-0.4739223122596741	-4.646599769592285
7dc8.pdb	7dc8_BA_C_RC120V.pdb	-0.4692426323890686	-4.130000114440918
7dc8.pdb	7dc8_BA_C_RC122C.pdb	0.27234309911727905	0.13950000703334808
7dc8.pdb	7dc8_BA_C_RC122K.pdb	0.17095710337162018	0.40709999203681946
7dc8.pdb	7dc8_BA_C_RC122M.pdb	0.35576313734054565	1.2639000415802002
7dc8.pdb	7dc8_BA_C_LC143S.pdb	-0.5522059798240662	-1.573099970817566
7dc8.pdb	7dc8_BA_C_LC143V.pdb	-1.4407689571380615	-1.1957000494003296
7dc8.pdb	7dc8_BA_C_EC166D.pdb	-1.3340502977371216	-1.8765000104904175
7dc8.pdb	7dc8_BA_C_EC166L.pdb	-1.2397615909576416	-1.822100043296814
7dc8.pdb	7dc8_BA_C_EC166F.pdb	-1.416929841041565	-2.205199956893921
7dc8.pdb	7dc8_BA_C_EC166V.pdb	-0.9103775024414062	-2.109299898147583
7dc8.pdb	7dc8_BA_C_EC167Q.pdb	-0.30189234018325806	-0.8047000169754028
7dc8.pdb	7dc8_BA_C_EC167L.pdb	-0.3004278242588043	-1.0920000076293945
7dc8.pdb	7dc8_BA_C_EC167K.pdb	-0.5108115673065186	-3.773699998855591
7dc8.pdb	7dc8_BA_C_EC167W.pdb	-2.0845189094543457	-1.5992000102996826
7dc8.pdb	7dc8_BA_C_FC168N.pdb	-1.1184440851211548	-2.9944000244140625
7dc8.pdb	7dc8_BA_C_FC168K.pdb	-1.3015902042388916	-2.6321001052856445
7dc8.pdb	7dc8_BA_C_FC168S.pdb	-1.461805820465088	-3.2506000995635986
7dc8.pdb	7dc8_BA_C_QC170A.pdb	-0.45151346921920776	-0.1445000022649765
7dc8.pdb	7dc8_BA_C_QC170H.pdb	-10.527652740478516	-7.510890007019043
7dc8.pdb	7dc8_BA_C_QC170I.pdb	-0.9186530709266663	-0.8741000294685364
7dc8.pdb	7dc8_BA_C_QC170P.pdb	-1.5705097913742065	-2.284899950027466
6mto.pdb	6mto_HL_T_RL30D.pdb	-0.12960253655910492	-0.4350999891757965
6mto.pdb	6mto_HL_T_RL30H.pdb	0.0517411082983017	-0.14149999618530273
6mto.pdb	6mto_HL_T_RL30S.pdb	-0.2283688634634018	-0.4007999897003174
6mto.pdb	6mto_HL_T_RL30Y.pdb	0.318473219871521	1.408400058746338
6mto.pdb	6mto_HL_T_GL93C.pdb	-0.93500155210495	-0.2639000117778778
6mto.pdb	6mto_HL_T_GL93E.pdb	-1.5053263902664185	-0.3643999993801117
6mto.pdb	6mto_HL_T_GL93K.pdb	-1.1860406398773193	-0.3707999885082245
6mto.pdb	6mto_HL_T_SL95T.pdb	-0.08660028874874115	-0.05050000175833702
6mto.pdb	6mto_HL_T_GL97Q.pdb	-0.20390038192272186	-4.429800033569336
6mto.pdb	6mto_HL_T_GL97M.pdb	0.06841011345386505	-4.395400047302246
6mto.pdb	6mto_HL_T_GL97T.pdb	-1.1863776445388794	-1.6368999481201172
6mto.pdb	6mto_HL_T_GL97Y.pdb	-1.119330883026123	-0.4309000074863434
6mto.pdb	6mto_HL_T_TH31C.pdb	-0.3673328161239624	-0.5457000136375427
6mto.pdb	6mto_HL_T_TH31L.pdb	0.026826009154319763	1.0170999765396118
6mto.pdb	6mto_HL_T_YH32M.pdb	0.5338743329048157	1.0605000257492065
6mto.pdb	6mto_HL_T_YH32F.pdb	-0.2529429793357849	0.4781999886035919
6mto.pdb	6mto_HL_T_TH33I.pdb	-0.26835471391677856	0.7135999798774719
6mto.pdb	6mto_HL_T_IH51T.pdb	-0.4719277620315552	-0.6672000288963318
6mto.pdb	6mto_HL_T_IH51V.pdb	-0.19329522550106049	-0.02329999953508377
6mto.pdb	6mto_HL_T_LH57Y.pdb	0.6419634819030762	0.6554999947547913
6mto.pdb	6mto_HL_T_PH58N.pdb	-0.6640210747718811	-0.15620000660419464
6mto.pdb	6mto_HL_T_NH59H.pdb	-0.10105274617671967	-0.7501000165939331
6mto.pdb	6mto_HL_T_NH59S.pdb	-0.5183319449424744	-1.187000036239624
6mto.pdb	6mto_HL_T_TH74R.pdb	-0.25554436445236206	0.816100001335144
6mto.pdb	6mto_HL_T_TH74M.pdb	0.4207482933998108	0.4587000012397766
6mto.pdb	6mto_HL_T_EH99Y.pdb	-0.516427755355835	-0.6395999789237976
6mto.pdb	6mto_HL_T_FH104Q.pdb	-0.24004493653774261	0.12460000067949295
6mto.pdb	6mto_HL_T_FH104G.pdb	-0.130446657538414	0.8367000222206116
6mto.pdb	6mto_HL_T_FH104H.pdb	-0.2556745111942291	0.820900022983551
6mto.pdb	6mto_HL_T_FH104T.pdb	-0.25080615282058716	0.5401999950408936
6mto.pdb	6mto_HL_T_GH105I.pdb	-0.3799363374710083	-0.23810000717639923
6mto.pdb	6mto_HL_T_GH105K.pdb	-0.401814341545105	0.0421999990940094
6mto.pdb	6mto_HL_T_KH106Y.pdb	-1.0322504043579102	-2.3036999702453613
6mto.pdb	6mto_HL_T_FT50K.pdb	-0.3358039855957031	-0.094200000166893
6mto.pdb	6mto_HL_T_TT66M.pdb	-0.0830209031701088	-0.06469999998807907
6mto.pdb	6mto_HL_T_AT90C.pdb	-0.09932854771614075	0.32199999690055847
6mto.pdb	6mto_HL_T_AT90P.pdb	-0.09657500684261322	-0.25440001487731934
6mto.pdb	6mto_HL_T_GT91T.pdb	-0.16858874261379242	-0.8159000277519226
6mto.pdb	6mto_HL_T_NT109R.pdb	0.2614896297454834	-0.10620000213384628
6mto.pdb	6mto_HL_T_NT109Y.pdb	-0.784752607345581	-1.78410005569458
6mto.pdb	6mto_HL_T_WT110Q.pdb	-0.8060828447341919	-3.6563000679016113
6mto.pdb	6mto_HL_T_FT111Q.pdb	-1.5633033514022827	-1.9283000230789185
6mto.pdb	6mto_HL_T_FT111E.pdb	-1.8114601373672485	-3.552000045776367
6mto.pdb	6mto_HL_T_FT111I.pdb	-0.9223863482475281	-1.2372000217437744
6mto.pdb	6mto_HL_T_IT113N.pdb	-0.9560073018074036	-1.555400013923645
6mto.pdb	6mto_HL_T_IT113Q.pdb	-0.8596351742744446	-0.8849999904632568
6mto.pdb	6mto_HL_T_IT113S.pdb	-1.117378830909729	-1.9229999780654907
6mto.pdb	6mto_HL_T_IT113T.pdb	-0.9708738327026367	-0.5676000118255615
6mto.pdb	6mto_HL_T_IT113Y.pdb	-1.135205864906311	-0.5073999762535095
6mto.pdb	6mto_HL_T_IT113V.pdb	-0.5038660168647766	-0.23080000281333923
6mto.pdb	6mto_HL_T_TT114E.pdb	-0.9479921460151672	-2.9347000122070312
6mto.pdb	6mto_HL_T_TT114L.pdb	-1.062796711921692	-1.2740000486373901
6mto.pdb	6mto_HL_T_TT114Y.pdb	-1.9721871614456177	-1.2883000373840332
6mto.pdb	6mto_HL_T_KT115N.pdb	0.09801255166530609	0.27320000529289246
6mto.pdb	6mto_HL_T_LT117R.pdb	-0.9227327108383179	-1.6890000104904175
6mto.pdb	6mto_HL_T_LT117E.pdb	-1.0850344896316528	-1.8725999593734741
6mto.pdb	6mto_HL_T_WT118N.pdb	-0.8306121230125427	-1.2734999656677246
6mto.pdb	6mto_HL_T_WT118M.pdb	-0.1765448898077011	-0.2662999927997589
6mto.pdb	6mto_HL_T_WT118T.pdb	-1.2647509574890137	-0.9397000074386597
6mto.pdb	6mto_HL_T_WT118Y.pdb	-0.014857694506645203	-0.24500000476837158
6mto.pdb	6mto_HL_T_KT121C.pdb	-0.3367540240287781	-0.7059999704360962
6mto.pdb	6mto_HL_T_KT121Q.pdb	-0.37008023262023926	-0.755299985408783
6mto.pdb	6mto_HL_T_FT156R.pdb	-0.7490516901016235	-0.8830000162124634
6mto.pdb	6mto_HL_T_FT156P.pdb	-1.2091058492660522	-1.406000018119812
6mto.pdb	6mto_HL_T_QT157V.pdb	-0.07568013668060303	-0.010900000110268593
3x3f.pdb	3x3f_HL_A_KH33E.pdb	-0.5728469491004944	-1.0995999574661255
3x3f.pdb	3x3f_HL_A_KH33G.pdb	-0.15048818290233612	-0.34880000352859497
3x3f.pdb	3x3f_HL_A_TH58G.pdb	0.05920244753360748	-0.11190000176429749
3x3f.pdb	3x3f_HL_A_TH58I.pdb	0.16094733774662018	-0.18459999561309814
3x3f.pdb	3x3f_HL_A_TH58Y.pdb	0.028499945998191833	-0.1687999963760376
3x3f.pdb	3x3f_HL_A_SH102N.pdb	-0.03472477197647095	-0.5041999816894531
3x3f.pdb	3x3f_HL_A_SH102P.pdb	0.267284631729126	-0.18070000410079956
3x3f.pdb	3x3f_HL_A_GH103C.pdb	-0.14549362659454346	-0.07339999824762344
3x3f.pdb	3x3f_HL_A_YH106N.pdb	-0.0028788894414901733	-0.42809998989105225
3x3f.pdb	3x3f_HL_A_YH106C.pdb	-0.3840100169181824	-1.7546000480651855
3x3f.pdb	3x3f_HL_A_YH106E.pdb	-0.7152878642082214	-1.8391000032424927
3x3f.pdb	3x3f_HL_A_YH106G.pdb	-0.3665158152580261	-2.2216999530792236
3x3f.pdb	3x3f_HL_A_RL91L.pdb	-0.6650643944740295	-0.4848000109195709
3x3f.pdb	3x3f_HL_A_RL91K.pdb	-0.7080789804458618	-0.47040000557899475
3x3f.pdb	3x3f_HL_A_RL91M.pdb	-0.39917653799057007	-0.25040000677108765
3x3f.pdb	3x3f_HL_A_RL91V.pdb	-0.5420690178871155	-0.3865000009536743
3x3f.pdb	3x3f_HL_A_WL94R.pdb	-1.2605098485946655	-2.7502999305725098
3x3f.pdb	3x3f_HL_A_WL94G.pdb	-0.37062007188796997	-3.8787999153137207
3x3f.pdb	3x3f_HL_A_LL96N.pdb	-0.19884192943572998	-0.4472000002861023
3x3f.pdb	3x3f_HL_A_LL96G.pdb	-0.034046873450279236	-0.7192000150680542
3x3f.pdb	3x3f_HL_A_LL96T.pdb	-0.2863759398460388	-0.698199987411499
3x3f.pdb	3x3f_HL_A_IA14D.pdb	-1.0233187675476074	-1.4325000047683716
3x3f.pdb	3x3f_HL_A_IA14M.pdb	-0.16410747170448303	-0.6481000185012817
3x3f.pdb	3x3f_HL_A_IA14T.pdb	-0.26457643508911133	-0.5432999730110168
3x3f.pdb	3x3f_HL_A_EA16C.pdb	-1.1488898992538452	-1.3977999687194824
3x3f.pdb	3x3f_HL_A_EA16L.pdb	-0.4524865746498108	-0.37940001487731934
3x3f.pdb	3x3f_HL_A_DA17I.pdb	-0.3034553527832031	0.5550000071525574
3x3f.pdb	3x3f_HL_A_DA17L.pdb	-0.29839587211608887	-0.6276000142097473
3x3f.pdb	3x3f_HL_A_DA17W.pdb	-1.2391356229782104	-0.8147000074386597
3x3f.pdb	3x3f_HL_A_GA18D.pdb	-3.6605968475341797	-4.2453999519348145
3x3f.pdb	3x3f_HL_A_DA29A.pdb	-0.8441208600997925	-1.5372999906539917
3x3f.pdb	3x3f_HL_A_DA36V.pdb	-0.3279034495353699	-0.8055999875068665
3x3f.pdb	3x3f_HL_A_LA37C.pdb	-0.3609314560890198	-0.39959999918937683
3x3f.pdb	3x3f_HL_A_LA37F.pdb	0.1654164344072342	0.5407000184059143
3x3f.pdb	3x3f_HL_A_LA37P.pdb	-0.6172267198562622	-0.07810000330209732
3x3f.pdb	3x3f_HL_A_LA37W.pdb	-0.2544025182723999	1.1094000339508057
3x3f.pdb	3x3f_HL_A_LA38D.pdb	-1.4303287267684937	-3.9591000080108643
3x3f.pdb	3x3f_HL_A_LA38G.pdb	-1.0537389516830444	-4.277599811553955
3x3f.pdb	3x3f_HL_A_CA40H.pdb	0.049246713519096375	0.11779999732971191
3x3f.pdb	3x3f_HL_A_CA40W.pdb	-0.07475732266902924	0.1412999927997589
7kf0.pdb	7kf0_AB_C_YA33D.pdb	0.11634476482868195	-0.49559998512268066
7kf0.pdb	7kf0_AB_C_YA33W.pdb	0.29338330030441284	0.38179999589920044
7kf0.pdb	7kf0_AB_C_YA52H.pdb	-0.060538455843925476	-0.2782999873161316
7kf0.pdb	7kf0_AB_C_YA52P.pdb	0.4165903925895691	0.008500000461935997
7kf0.pdb	7kf0_AB_C_YA57V.pdb	-0.18594016134738922	0.13670000433921814
7kf0.pdb	7kf0_AB_C_YA103T.pdb	-0.7468050718307495	-1.2029000520706177
7kf0.pdb	7kf0_AB_C_YA104P.pdb	-0.46391767263412476	-1.0145000219345093
7kf0.pdb	7kf0_AB_C_YA105E.pdb	-1.5544294118881226	-3.1201000213623047
7kf0.pdb	7kf0_AB_C_YA105G.pdb	-1.2412723302841187	-4.005899906158447
7kf0.pdb	7kf0_AB_C_YA105V.pdb	-0.9278727173805237	-2.8387999534606934
7kf0.pdb	7kf0_AB_C_IB33E.pdb	-0.1720099300146103	-0.6313999891281128
7kf0.pdb	7kf0_AB_C_SB34P.pdb	-2.7275660037994385	-1.902500033378601
7kf0.pdb	7kf0_AB_C_SB34T.pdb	0.0027630478143692017	1.205199956893921
7kf0.pdb	7kf0_AB_C_WB54F.pdb	-2.59011173248291	-2.677500009536743
7kf0.pdb	7kf0_AB_C_WB54T.pdb	-1.0151900053024292	-2.129300117492676
7kf0.pdb	7kf0_AB_C_HB95N.pdb	-0.3132385015487671	-0.328900009393692
7kf0.pdb	7kf0_AB_C_HB95Q.pdb	-0.12568645179271698	-0.014000000432133675
7kf0.pdb	7kf0_AB_C_HB95L.pdb	0.37842899560928345	-0.024399999529123306
7kf0.pdb	7kf0_AB_C_HB95M.pdb	0.33444851636886597	0.40689998865127563
7kf0.pdb	7kf0_AB_C_TB97F.pdb	0.15589995682239532	0.005799999926239252
7kf0.pdb	7kf0_AB_C_TB98V.pdb	-0.4667934775352478	-1.1145000457763672
7kf0.pdb	7kf0_AB_C_IC34D.pdb	-0.7104290723800659	-0.2069000005722046
7kf0.pdb	7kf0_AB_C_IC34F.pdb	-0.38837552070617676	-0.19910000264644623
7kf0.pdb	7kf0_AB_C_MC69C.pdb	-0.9834844470024109	-1.3051999807357788
7kf0.pdb	7kf0_AB_C_RC70N.pdb	0.03711836040019989	-0.23260000348091125
7kf0.pdb	7kf0_AB_C_RC70G.pdb	-0.11979721486568451	-0.9275000095367432
7kf0.pdb	7kf0_AB_C_KC72D.pdb	-0.2840021848678589	0.2515000104904175
7kf0.pdb	7kf0_AB_C_KC72P.pdb	-0.00483347475528717	-0.7364000082015991
7kf0.pdb	7kf0_AB_C_PC73C.pdb	-0.6725261211395264	-0.006599999964237213
7kf0.pdb	7kf0_AB_C_PC73Q.pdb	-0.6955723166465759	0.004600000102072954
7kf0.pdb	7kf0_AB_C_PC73L.pdb	-0.5041377544403076	0.4851999878883362
7kf0.pdb	7kf0_AB_C_HC74M.pdb	0.6044588685035706	1.6121000051498413
7kf0.pdb	7kf0_AB_C_QC75F.pdb	0.27619683742523193	0.02800000086426735
7kf0.pdb	7kf0_AB_C_QC75V.pdb	0.32058244943618774	0.12610000371932983
7kf0.pdb	7kf0_AB_C_GC76N.pdb	-23.39710235595703	-17.31317710876465
7kf0.pdb	7kf0_AB_C_GC76H.pdb	-30.47331428527832	-25.018699645996094
7kf0.pdb	7kf0_AB_C_IC79L.pdb	-0.04252342879772186	-0.15109999477863312
7kf0.pdb	7kf0_AB_C_IC79P.pdb	-0.3725234866142273	-1.670199990272522
7kf0.pdb	7kf0_AB_C_GC80Y.pdb	-0.2971723675727844	0.9710999727249146
7kf0.pdb	7kf0_AB_C_EC81M.pdb	0.4405099153518677	0.005900000222027302
6x08.pdb	6x08_K_B_DK30G.pdb	1.656435251235962	-0.07129999995231628
6x08.pdb	6x08_K_B_DK30L.pdb	1.7246084213256836	0.09799999743700027
6x08.pdb	6x08_K_B_RK53D.pdb	0.38670796155929565	-0.16670000553131104
6x08.pdb	6x08_K_B_RK53E.pdb	0.05056701600551605	0.04410000145435333
6x08.pdb	6x08_K_B_RK53Y.pdb	0.19661153852939606	0.3935000002384186
6x08.pdb	6x08_K_B_RK53V.pdb	-1.6246453523635864	-0.48100000619888306
6x08.pdb	6x08_K_B_SK54N.pdb	0.18811453878879547	-0.7379999756813049
6x08.pdb	6x08_K_B_GK55Q.pdb	-6.288778781890869	-7.61870002746582
6x08.pdb	6x08_K_B_GK55T.pdb	-11.126283645629883	-10.709099769592285
6x08.pdb	6x08_K_B_GK56E.pdb	-1.713476300239563	-1.2634999752044678
6x08.pdb	6x08_K_B_AK75D.pdb	1.3710771799087524	4.207399845123291
6x08.pdb	6x08_K_B_AK75E.pdb	1.7501771450042725	4.09660005569458
6x08.pdb	6x08_K_B_AK75M.pdb	-0.08861090242862701	0.1177000030875206
6x08.pdb	6x08_K_B_AK75P.pdb	0.7988298535346985	4.498199939727783
6x08.pdb	6x08_K_B_AK75S.pdb	0.12580586969852448	0.09179999679327011
6x08.pdb	6x08_K_B_AK75T.pdb	0.38138526678085327	2.5596001148223877
6x08.pdb	6x08_K_B_EK76A.pdb	0.6762388348579407	3.9886999130249023
6x08.pdb	6x08_K_B_EK76V.pdb	1.3362120389938354	8.838500022888184
6x08.pdb	6x08_K_B_DB268N.pdb	2.810281753540039	9.800519943237305
6x08.pdb	6x08_K_B_DB268Y.pdb	2.400989532470703	7.845699787139893
6x08.pdb	6x08_K_B_YB269V.pdb	0.23257215321063995	1.273900032043457
6x08.pdb	6x08_K_B_RB282N.pdb	0.021553203463554382	0.33719998598098755
6x08.pdb	6x08_K_B_RB282F.pdb	1.0856932401657104	1.2891000509262085
6x08.pdb	6x08_K_B_KB283R.pdb	1.3797913789749146	6.4670000076293945
6x08.pdb	6x08_K_B_KB283T.pdb	2.2135801315307617	8.306300163269043
6x08.pdb	6x08_K_B_QB286M.pdb	3.8407158851623535	3.924499988555908
6x08.pdb	6x08_K_B_YB287Q.pdb	8.04679012298584	8.941100120544434
6x08.pdb	6x08_K_B_YB287H.pdb	7.737165451049805	9.186800003051758
6x08.pdb	6x08_K_B_MB315G.pdb	-0.4610990881919861	-0.07259999960660934
6x08.pdb	6x08_K_B_MB315K.pdb	-0.5150083899497986	-0.22030000388622284
6x08.pdb	6x08_K_B_MB315S.pdb	-0.6216505765914917	-0.07129999995231628
6x08.pdb	6x08_K_B_EB318A.pdb	0.11044670641422272	-0.2387000024318695
6x08.pdb	6x08_K_B_EB318L.pdb	0.24120105803012848	-0.2597000002861023
6x08.pdb	6x08_K_B_EB318K.pdb	0.026517942547798157	-0.27079999446868896
6x08.pdb	6x08_K_B_EB318P.pdb	-0.29037076234817505	-0.18119999766349792
6okm.pdb	6okm_HL_R_TH29A.pdb	0.052207887172698975	0.030400000512599945
6okm.pdb	6okm_HL_R_NH30P.pdb	0.1362195461988449	-0.4544999897480011
6okm.pdb	6okm_HL_R_NH30Y.pdb	0.5580673813819885	0.24169999361038208
6okm.pdb	6okm_HL_R_YH31A.pdb	-0.6621950268745422	-0.9271000027656555
6okm.pdb	6okm_HL_R_VH49T.pdb	-0.5301961302757263	-0.44440001249313354
6okm.pdb	6okm_HL_R_NH51G.pdb	0.07450313866138458	-0.3630000054836273
6okm.pdb	6okm_HL_R_NH51P.pdb	-1.0076730251312256	-2.34060001373291
6okm.pdb	6okm_HL_R_NH51Y.pdb	0.30896395444869995	1.107200026512146
6okm.pdb	6okm_HL_R_DH56N.pdb	-0.0815640538930893	-0.08299999684095383
6okm.pdb	6okm_HL_R_DH56C.pdb	0.16095276176929474	0.2768999934196472
6okm.pdb	6okm_HL_R_DH56Q.pdb	-0.02117796242237091	-0.02630000002682209
6okm.pdb	6okm_HL_R_DH56E.pdb	-0.1683982014656067	-0.011599999852478504
6okm.pdb	6okm_HL_R_DH56F.pdb	0.39261525869369507	0.9811999797821045
6okm.pdb	6okm_HL_R_DH56W.pdb	0.4247252345085144	0.878600001335144
6okm.pdb	6okm_HL_R_RH97C.pdb	0.005877211689949036	0.6133999824523926
6okm.pdb	6okm_HL_R_RH97K.pdb	-0.7141236066818237	0.26919999718666077
6okm.pdb	6okm_HL_R_RH97F.pdb	-0.5724811553955078	0.47540000081062317
6okm.pdb	6okm_HL_R_DH98C.pdb	-2.7403600215911865	-1.9128999710083008
6okm.pdb	6okm_HL_R_DH98E.pdb	-1.728312373161316	-2.021399974822998
6okm.pdb	6okm_HL_R_RH99K.pdb	-0.6732496619224548	-1.1416000127792358
6okm.pdb	6okm_HL_R_RH99M.pdb	0.20177061855793	-0.49410000443458557
6okm.pdb	6okm_HL_R_VL34Q.pdb	-0.7962024807929993	-0.31060001254081726
6okm.pdb	6okm_HL_R_NL53A.pdb	0.009167879819869995	0.16920000314712524
6okm.pdb	6okm_HL_R_LL54C.pdb	-0.7208636999130249	0.12939999997615814
6okm.pdb	6okm_HL_R_LL54K.pdb	-0.5918088555335999	-0.2508000135421753
6okm.pdb	6okm_HL_R_LL54P.pdb	-0.5158271193504333	1.0098999738693237
6okm.pdb	6okm_HL_R_EL55G.pdb	0.06249488890171051	-1.0160000324249268
6okm.pdb	6okm_HL_R_EL55T.pdb	0.08410032093524933	-1.0786000490188599
6okm.pdb	6okm_HL_R_SL56N.pdb	0.18555481731891632	0.3386000096797943
6okm.pdb	6okm_HL_R_VL58K.pdb	-0.498102068901062	0.028300000354647636
6okm.pdb	6okm_HL_R_YL91C.pdb	-1.1543047428131104	-1.6739000082015991
6okm.pdb	6okm_HL_R_YL91G.pdb	-1.2015284299850464	-2.492500066757202
6okm.pdb	6okm_HL_R_YL91F.pdb	-0.41028738021850586	-0.1762000024318695
6okm.pdb	6okm_HL_R_AL92F.pdb	-0.13136307895183563	-0.03530000150203705
6okm.pdb	6okm_HL_R_QL93K.pdb	-0.1807239055633545	-0.12939999997615814
6okm.pdb	6okm_HL_R_FL94C.pdb	-0.7354671955108643	-1.6884000301361084
6okm.pdb	6okm_HL_R_FL94I.pdb	-0.7180598378181458	-1.3423000574111938
6okm.pdb	6okm_HL_R_FL94W.pdb	-0.7551978826522827	-1.1548000574111938
6okm.pdb	6okm_HL_R_FL94V.pdb	-0.7429669499397278	-1.6291999816894531
6okm.pdb	6okm_HL_R_YL96Q.pdb	0.040499523282051086	-0.0032999999821186066
6okm.pdb	6okm_HL_R_YL96F.pdb	0.055040910840034485	0.14830000698566437
6okm.pdb	6okm_HL_R_YL96W.pdb	-0.5052193403244019	0.10339999943971634
6okm.pdb	6okm_HL_R_RR36A.pdb	-0.09983126819133759	-0.671999990940094
6okm.pdb	6okm_HL_R_RR36D.pdb	-0.3479614853858948	-0.7513999938964844
6okm.pdb	6okm_HL_R_GR39E.pdb	-15.936126708984375	-8.909600257873535
6okm.pdb	6okm_HL_R_GR39F.pdb	-14.294462203979492	-12.78499984741211
6okm.pdb	6okm_HL_R_GR41D.pdb	-0.588254451751709	-2.3157999515533447
6okm.pdb	6okm_HL_R_GR41L.pdb	-0.9283632040023804	-0.04100000113248825
6okm.pdb	6okm_HL_R_GR41W.pdb	-5.047425270080566	-7.831999778747559
6okm.pdb	6okm_HL_R_FR42H.pdb	-2.071883201599121	-0.5260999798774719
6okm.pdb	6okm_HL_R_FR42S.pdb	-1.8282908201217651	-1.8496999740600586
6okm.pdb	6okm_HL_R_PR54Q.pdb	-2.6713643074035645	-3.235300064086914
6okm.pdb	6okm_HL_R_WR57N.pdb	-2.3693649768829346	-3.977299928665161
6okm.pdb	6okm_HL_R_WR57D.pdb	-2.6557278633117676	-4.76800012588501
6okm.pdb	6okm_HL_R_WR57I.pdb	-2.319098711013794	-2.8864998817443848
6okm.pdb	6okm_HL_R_WR57T.pdb	-2.487910270690918	-4.297399997711182
6okm.pdb	6okm_HL_R_CR58H.pdb	-0.19483153522014618	-2.191800117492676
6okm.pdb	6okm_HL_R_CR58F.pdb	-0.9556283950805664	-1.8798999786376953
6okm.pdb	6okm_HL_R_CR58P.pdb	0.6225176453590393	0.6348000168800354
6okm.pdb	6okm_HL_R_NR59Q.pdb	-0.26873356103897095	-0.024800000712275505
6okm.pdb	6okm_HL_R_NR59I.pdb	-0.2042720466852188	0.5860000252723694
6okm.pdb	6okm_HL_R_NR59T.pdb	-0.46585410833358765	0.3603000044822693
6okm.pdb	6okm_HL_R_NR59V.pdb	-0.09053894877433777	0.7433000206947327
6okm.pdb	6okm_HL_R_LR60R.pdb	-0.2521038353443146	-0.43059998750686646
6okm.pdb	6okm_HL_R_LR60G.pdb	-0.4573439955711365	-0.8720999956130981
6okm.pdb	6okm_HL_R_RR61Q.pdb	-0.8684859871864319	-0.42570000886917114
6okm.pdb	6okm_HL_R_RR61G.pdb	-0.7181406617164612	-0.7014999985694885
6okm.pdb	6okm_HL_R_RR61H.pdb	-0.4367395043373108	-0.5368000268936157
6okm.pdb	6okm_HL_R_RR61F.pdb	0.2726914882659912	0.5680000185966492
6okm.pdb	6okm_HL_R_ER65P.pdb	-0.30516517162323	-0.6758999824523926
6okm.pdb	6okm_HL_R_RR66M.pdb	-1.0466530323028564	-2.1184000968933105
6okm.pdb	6okm_HL_R_RR66V.pdb	-1.428563117980957	-2.359600067138672
6okm.pdb	6okm_HL_R_KR67T.pdb	-0.32054054737091064	0.016100000590085983
6okm.pdb	6okm_HL_R_QR68H.pdb	-0.07718959450721741	0.08079999685287476
6okm.pdb	6okm_HL_R_QR68P.pdb	-0.14211885631084442	-0.14300000667572021
6okm.pdb	6okm_HL_R_LR69E.pdb	-2.27038836479187	-2.642699956893921
6okm.pdb	6okm_HL_R_LR69G.pdb	-1.7088712453842163	-2.0165998935699463
2r56.pdb	2r56_IM_B_SM30M.pdb	0.9260326027870178	1.5711699724197388
2r56.pdb	2r56_IM_B_SM30V.pdb	0.40166646242141724	2.4938700199127197
2r56.pdb	2r56_IM_B_SM31G.pdb	-0.21108166873455048	0.48677000403404236
2r56.pdb	2r56_IM_B_RM32P.pdb	-0.8874514102935791	0.13371999561786652
2r56.pdb	2r56_IM_B_RM32S.pdb	-1.0360888242721558	-0.5174999833106995
2r56.pdb	2r56_IM_B_RM32T.pdb	-0.9158223271369934	0.31953999400138855
2r56.pdb	2r56_IM_B_AM50R.pdb	-1.7808359861373901	1.602720022201538
2r56.pdb	2r56_IM_B_AM50K.pdb	-2.0132148265838623	-0.7475500106811523
2r56.pdb	2r56_IM_B_AM51Y.pdb	-1.877166748046875	-2.423609972000122
2r56.pdb	2r56_IM_B_SM52N.pdb	-0.21539336442947388	0.6240500211715698
2r56.pdb	2r56_IM_B_SM52V.pdb	-0.04960054159164429	0.6332799792289734
2r56.pdb	2r56_IM_B_YM91E.pdb	0.07892157137393951	-0.20239999890327454
2r56.pdb	2r56_IM_B_HM92D.pdb	-0.4220001995563507	1.1020300388336182
2r56.pdb	2r56_IM_B_HM92W.pdb	-0.5235023498535156	1.7610299587249756
2r56.pdb	2r56_IM_B_SI52Y.pdb	-3.069141149520874	-1.4618699550628662
2r56.pdb	2r56_IM_B_GI53P.pdb	-5.305371284484863	-4.651609897613525
2r56.pdb	2r56_IM_B_GI53W.pdb	-5.56648588180542	-4.663939952850342
2r56.pdb	2r56_IM_B_SI54A.pdb	-0.14599831402301788	-0.05319000035524368
2r56.pdb	2r56_IM_B_SI54C.pdb	-0.14683090150356293	-0.06812000274658203
2r56.pdb	2r56_IM_B_SI54G.pdb	-0.5824440121650696	-1.2108399868011475
2r56.pdb	2r56_IM_B_SI54M.pdb	0.47865134477615356	1.3548599481582642
2r56.pdb	2r56_IM_B_SI54P.pdb	-0.5487805604934692	-2.246619939804077
2r56.pdb	2r56_IM_B_TI56R.pdb	0.3079351782798767	1.4476699829101562
2r56.pdb	2r56_IM_B_KI100F.pdb	-0.14570985734462738	0.3950299918651581
2r56.pdb	2r56_IM_B_RI101A.pdb	0.19472594559192657	-2.802370071411133
2r56.pdb	2r56_IM_B_RI101I.pdb	0.16291792690753937	-3.013350009918213
2r56.pdb	2r56_IM_B_RI101Y.pdb	-0.5414155125617981	-1.905769944190979
2r56.pdb	2r56_IM_B_VI102F.pdb	-0.32896751165390015	-1.1744500398635864
2r56.pdb	2r56_IM_B_TI105D.pdb	-0.40976637601852417	0.3782399892807007
2r56.pdb	2r56_IM_B_TI105S.pdb	-0.12342426180839539	-0.03300999850034714
2r56.pdb	2r56_IM_B_TB15H.pdb	-0.276214063167572	-0.6597399711608887
2r56.pdb	2r56_IM_B_TB15L.pdb	-0.056834325194358826	0.651639997959137
2r56.pdb	2r56_IM_B_TB15V.pdb	0.940683901309967	0.3578700125217438
2r56.pdb	2r56_IM_B_WB16V.pdb	0.217828169465065	0.0018100000452250242
2r56.pdb	2r56_IM_B_YB17E.pdb	0.25564849376678467	-1.3309799432754517
2r56.pdb	2r56_IM_B_YB17G.pdb	-0.6777153015136719	-2.085779905319214
2r56.pdb	2r56_IM_B_YB17S.pdb	-0.8029330968856812	-2.0167601108551025
2r56.pdb	2r56_IM_B_VB40S.pdb	-0.4371585547924042	-0.008139999583363533
2r56.pdb	2r56_IM_B_EB41G.pdb	-0.10358397662639618	-0.13767999410629272
2r56.pdb	2r56_IM_B_EB41L.pdb	-0.5678208470344543	-0.06801000237464905
2r56.pdb	2r56_IM_B_EB41F.pdb	-1.5069267749786377	-0.7660199999809265
2r56.pdb	2r56_IM_B_EB41V.pdb	-2.7805516719818115	-2.451119899749756
2r56.pdb	2r56_IM_B_EB42I.pdb	-0.09810344874858856	-0.8916400074958801
2r56.pdb	2r56_IM_B_QB56R.pdb	-0.19366341829299927	-0.46981000900268555
2r56.pdb	2r56_IM_B_EB62A.pdb	-0.35220232605934143	1.1230599880218506
2r56.pdb	2r56_IM_B_EB62R.pdb	-0.20219255983829498	0.9394699931144714
2r56.pdb	2r56_IM_B_EB62S.pdb	-0.49687302112579346	1.0992900133132935
2r56.pdb	2r56_IM_B_CB63D.pdb	-0.07171915471553802	2.358370065689087
2r56.pdb	2r56_IM_B_CB63G.pdb	-0.06970582902431488	1.2148499488830566
2r56.pdb	2r56_IM_B_CB63L.pdb	-0.5073113441467285	0.5274199843406677
2r56.pdb	2r56_IM_B_CB63T.pdb	0.09705425798892975	0.015639999881386757
2r56.pdb	2r56_IM_B_AB64R.pdb	-0.27025800943374634	2.506469964981079
2r56.pdb	2r56_IM_B_QB65N.pdb	-0.22998051345348358	0.762719988822937
2r56.pdb	2r56_IM_B_QB65S.pdb	-0.4466022849082947	1.4592299461364746
2r56.pdb	2r56_IM_B_QB65Y.pdb	-2.279413938522339	0.24800999462604523
2r56.pdb	2r56_IM_B_KB67E.pdb	-1.1965941190719604	-0.2215999960899353
2r56.pdb	2r56_IM_B_KB67H.pdb	-0.23971062898635864	0.34338000416755676
2r56.pdb	2r56_IM_B_KB67W.pdb	-0.5517001748085022	-0.6773899793624878
2r56.pdb	2r56_IM_B_TB122E.pdb	0.6046139001846313	0.9097999930381775
2r56.pdb	2r56_IM_B_PB123H.pdb	-2.379436731338501	-2.826469898223877
2r56.pdb	2r56_IM_B_EB124P.pdb	-0.7549360990524292	-0.2122800052165985
2r56.pdb	2r56_IM_B_TB151W.pdb	0.6497359275817871	0.4753200113773346
2r56.pdb	2r56_IM_B_LB153D.pdb	-0.4957544803619385	0.07191000133752823
2r56.pdb	2r56_IM_B_LB153E.pdb	-0.45961230993270874	0.05931000038981438
2r56.pdb	2r56_IM_B_LB153V.pdb	-0.03695426881313324	0.13884000480175018
2r56.pdb	2r56_IM_B_EB154I.pdb	-0.9569641947746277	-0.3357900083065033
2r56.pdb	2r56_IM_B_EB154K.pdb	-1.6859325170516968	-2.022279977798462
2r56.pdb	2r56_IM_B_EB154S.pdb	-1.7355953454971313	-2.1328799724578857
2r56.pdb	2r56_IM_B_EB154W.pdb	-2.635775327682495	-3.2185800075531006
2r56.pdb	2r56_IM_B_QB156R.pdb	-0.5210021734237671	1.6537100076675415
2r56.pdb	2r56_IM_B_QB156M.pdb	-0.31982237100601196	2.9837698936462402
2r56.pdb	2r56_IM_B_QB156P.pdb	-0.5491766333580017	2.1679699420928955
7bej.pdb	7bej_HL_E_VH2C.pdb	-0.5746215581893921	-0.35839998722076416
7bej.pdb	7bej_HL_E_VH2L.pdb	0.03899352252483368	-0.0026000000070780516
7bej.pdb	7bej_HL_E_VH2T.pdb	-0.3337418735027313	-0.4020000100135803
7bej.pdb	7bej_HL_E_GH26T.pdb	-0.5761495232582092	-0.28529998660087585
7bej.pdb	7bej_HL_E_VH27H.pdb	-1.1336948871612549	0.3625999987125397
7bej.pdb	7bej_HL_E_TH28L.pdb	0.6392620205879211	0.7190999984741211
7bej.pdb	7bej_HL_E_SH31G.pdb	0.06564094126224518	0.5134999752044678
7bej.pdb	7bej_HL_E_SH31I.pdb	-3.783141851425171	-2.4811999797821045
7bej.pdb	7bej_HL_E_SH31Y.pdb	-0.8981468081474304	-0.10260000079870224
7bej.pdb	7bej_HL_E_YH33I.pdb	-1.077527642250061	-1.3339999914169312
7bej.pdb	7bej_HL_E_YH33K.pdb	-1.0300350189208984	-1.8759000301361084
7bej.pdb	7bej_HL_E_YH52E.pdb	0.3639048933982849	0.3158999979496002
7bej.pdb	7bej_HL_E_YH52G.pdb	0.16494019329547882	-0.17440000176429749
7bej.pdb	7bej_HL_E_YH52T.pdb	0.024345651268959045	-0.6916999816894531
7bej.pdb	7bej_HL_E_PH53N.pdb	-1.3456698656082153	-3.2671000957489014
7bej.pdb	7bej_HL_E_PH53E.pdb	-2.395296812057495	0.510699987411499
7bej.pdb	7bej_HL_E_PH53K.pdb	-0.7079073786735535	-3.758699893951416
7bej.pdb	7bej_HL_E_GH54A.pdb	-1.3927943706512451	-0.9370999932289124
7bej.pdb	7bej_HL_E_GH54I.pdb	-9.244532585144043	-8.96405029296875
7bej.pdb	7bej_HL_E_GH54L.pdb	-12.989569664001465	-10.106809616088867
7bej.pdb	7bej_HL_E_GH54T.pdb	-7.766583442687988	-5.551599979400635
7bej.pdb	7bej_HL_E_SH56N.pdb	-4.448225975036621	-3.1884000301361084
7bej.pdb	7bej_HL_E_SH56C.pdb	-1.016149878501892	-1.6790000200271606
7bej.pdb	7bej_HL_E_SH56E.pdb	-1.655899167060852	-3.45169997215271
7bej.pdb	7bej_HL_E_SH56G.pdb	-0.5113906264305115	-0.854200005531311
7bej.pdb	7bej_HL_E_SH56M.pdb	-2.346681833267212	-2.062000036239624
7bej.pdb	7bej_HL_E_SH56V.pdb	-1.1305190324783325	-0.6026999950408936
7bej.pdb	7bej_HL_E_FH58M.pdb	0.0374501496553421	-0.5054000020027161
7bej.pdb	7bej_HL_E_FH58V.pdb	0.024819031357765198	-0.6711000204086304
7bej.pdb	7bej_HL_E_RH97N.pdb	-1.7010632753372192	-1.496999979019165
7bej.pdb	7bej_HL_E_RH97E.pdb	-1.856573462486267	-1.777500033378601
7bej.pdb	7bej_HL_E_RH97H.pdb	-1.421830177307129	-1.5535000562667847
7bej.pdb	7bej_HL_E_RH97K.pdb	-1.2425538301467896	-0.580299973487854
7bej.pdb	7bej_HL_E_LH99K.pdb	-0.4196372628211975	-0.02160000056028366
7bej.pdb	7bej_HL_E_GH100H.pdb	-4.649269104003906	-6.5177202224731445
7bej.pdb	7bej_HL_E_IL2Y.pdb	-0.27562373876571655	0.4059000015258789
7bej.pdb	7bej_HL_E_IL29R.pdb	-1.2093151807785034	-0.9139999747276306
7bej.pdb	7bej_HL_E_IL29H.pdb	-0.4523788094520569	-0.7922999858856201
7bej.pdb	7bej_HL_E_SL30A.pdb	-0.37817367911338806	-0.1298999935388565
7bej.pdb	7bej_HL_E_SL30R.pdb	-0.38393068313598633	-0.31869998574256897
7bej.pdb	7bej_HL_E_SL30D.pdb	-0.7053160071372986	-0.3409999907016754
7bej.pdb	7bej_HL_E_SL30C.pdb	-0.4716531038284302	-0.22859999537467957
7bej.pdb	7bej_HL_E_SL30H.pdb	-1.8412389755249023	-0.5540000200271606
7bej.pdb	7bej_HL_E_SL30F.pdb	0.06973685324192047	0.891700029373169
7bej.pdb	7bej_HL_E_YL32A.pdb	0.4560021758079529	0.41679999232292175
7bej.pdb	7bej_HL_E_YL32C.pdb	0.15065212547779083	0.5102999806404114
7bej.pdb	7bej_HL_E_YL32T.pdb	0.14024515450000763	0.694100022315979
7bej.pdb	7bej_HL_E_YL32W.pdb	0.3636895418167114	0.00419999985024333
7bej.pdb	7bej_HL_E_QL90F.pdb	-4.695492267608643	-7.267590045928955
7bej.pdb	7bej_HL_E_LL91D.pdb	-0.275577574968338	0.26100000739097595
7bej.pdb	7bej_HL_E_LL91M.pdb	-0.07078027725219727	0.619700014591217
7bej.pdb	7bej_HL_E_NL92R.pdb	0.14543594419956207	0.880299985408783
7bej.pdb	7bej_HL_E_NL92Q.pdb	0.8595998883247375	3.006700038909912
7bej.pdb	7bej_HL_E_YL94E.pdb	-1.319068193435669	-1.8592000007629395
7bej.pdb	7bej_HL_E_YL94L.pdb	-1.0719139575958252	-2.062700033187866
7bej.pdb	7bej_HL_E_RE71I.pdb	-0.5559815764427185	-1.6165000200271606
7bej.pdb	7bej_HL_E_RE71Y.pdb	-0.39991819858551025	-0.9567999839782715
7bej.pdb	7bej_HL_E_DE73H.pdb	0.029829934239387512	-0.014999999664723873
7bej.pdb	7bej_HL_E_RE76F.pdb	-0.1585714966058731	-0.5281000137329102
7bej.pdb	7bej_HL_E_TE83D.pdb	-0.021654948592185974	0.262800008058548
7bej.pdb	7bej_HL_E_TE83E.pdb	0.25032299757003784	0.9801999926567078
7bej.pdb	7bej_HL_E_TE83G.pdb	-0.03594188392162323	-0.07620000094175339
7bej.pdb	7bej_HL_E_KE85Y.pdb	-3.650076150894165	-2.408099889755249
7bej.pdb	7bej_HL_E_DE88A.pdb	-0.8134720921516418	-1.4138000011444092
7bej.pdb	7bej_HL_E_DE88K.pdb	-0.8183542490005493	-1.0368000268936157
7bej.pdb	7bej_HL_E_YE89T.pdb	-0.5340625643730164	-0.7167999744415283
7bej.pdb	7bej_HL_E_YE121Q.pdb	-0.2273181527853012	-0.06239999830722809
7bej.pdb	7bej_HL_E_LE123R.pdb	-0.7058793306350708	-0.7832000255584717
7bej.pdb	7bej_HL_E_LE123E.pdb	-0.4760792851448059	-1.6442999839782715
7bej.pdb	7bej_HL_E_LE123W.pdb	-17.63126564025879	-15.626290321350098
7bej.pdb	7bej_HL_E_FE124Q.pdb	-0.6082600951194763	-1.7180999517440796
7bej.pdb	7bej_HL_E_RE125Y.pdb	-0.22799013555049896	0.6811000108718872
7bej.pdb	7bej_HL_E_KE126R.pdb	-0.7516263723373413	0.4851999878883362
7bej.pdb	7bej_HL_E_KE126T.pdb	-0.5683139562606812	0.6007000207901001
7bej.pdb	7bej_HL_E_YE141Q.pdb	-0.8131422996520996	-1.2266000509262085
7bej.pdb	7bej_HL_E_YE141L.pdb	-0.44378238916397095	-1.2404999732971191
7bej.pdb	7bej_HL_E_YE141K.pdb	-0.648740291595459	-0.532800018787384
7bej.pdb	7bej_HL_E_QE142L.pdb	0.07146479189395905	-0.2556999921798706
7bej.pdb	7bej_HL_E_QE142K.pdb	-0.3033820688724518	-0.2858999967575073
7bej.pdb	7bej_HL_E_GE144D.pdb	-0.9922980070114136	0.013700000010430813
7bej.pdb	7bej_HL_E_GE144Y.pdb	-1.2373970746994019	-0.9825999736785889
7bej.pdb	7bej_HL_E_SE145L.pdb	-0.003530248999595642	0.6578999757766724
7bej.pdb	7bej_HL_E_SE145M.pdb	0.3226699233055115	0.757099986076355
7bej.pdb	7bej_HL_E_SE145P.pdb	0.155475452542305	0.41200000047683716
7bej.pdb	7bej_HL_E_NE155R.pdb	-1.397526502609253	-0.5644000172615051
7bej.pdb	7bej_HL_E_NE155Q.pdb	-2.038797378540039	-1.801200032234192
7bej.pdb	7bej_HL_E_NE155H.pdb	-2.440350294113159	-1.704300045967102
7bej.pdb	7bej_HL_E_NE155I.pdb	-0.5367765426635742	-0.4634999930858612
7bej.pdb	7bej_HL_E_NE155T.pdb	-1.2909868955612183	-1.2719999551773071
7bej.pdb	7bej_HL_E_YE157C.pdb	-0.5699462294578552	0.5655999779701233
7bej.pdb	7bej_HL_E_YE157H.pdb	-0.6756842136383057	0.609000027179718
7bej.pdb	7bej_HL_E_YE157M.pdb	-0.27805542945861816	1.2213000059127808
7bej.pdb	7bej_HL_E_YE157P.pdb	-0.4310303330421448	0.6161999702453613
7bej.pdb	7bej_HL_E_YE163A.pdb	0.09396691620349884	0.04989999905228615
7bej.pdb	7bej_HL_E_YE163F.pdb	-0.06871391832828522	-0.0066999997943639755
7bej.pdb	7bej_HL_E_YE163W.pdb	-0.3014370799064636	0.08479999750852585
7bej.pdb	7bej_HL_E_GE164I.pdb	-0.23804353177547455	-0.33390000462532043
7bej.pdb	7bej_HL_E_GE164F.pdb	-0.23807679116725922	-0.25049999356269836
7bej.pdb	7bej_HL_E_GE164P.pdb	-0.11205773055553436	0.0997999981045723
7bej.pdb	7bej_HL_E_QE166P.pdb	-0.109664186835289	-0.19589999318122864
7bej.pdb	7bej_HL_E_TE168N.pdb	0.01827755570411682	0.05559999868273735
7bej.pdb	7bej_HL_E_TE168W.pdb	0.13121522963047028	0.053599998354911804
7bej.pdb	7bej_HL_E_GE170Q.pdb	-0.5014483332633972	0.4058000147342682
7bej.pdb	7bej_HL_E_GE170V.pdb	0.4495229125022888	1.1710000038146973
7bej.pdb	7bej_HL_E_YE173W.pdb	-1.4011191129684448	-1.6365000009536743
7dcx.pdb	7dcx_BG_D_GB54Q.pdb	-0.08654473721981049	0.4451625943183899
7dcx.pdb	7dcx_BG_D_GB54T.pdb	-0.5381771922111511	0.19066600501537323
7dcx.pdb	7dcx_BG_D_SB55G.pdb	-0.007061883807182312	-0.3115519881248474
7dcx.pdb	7dcx_BG_D_TB56H.pdb	-0.4829182028770447	0.23638500273227692
7dcx.pdb	7dcx_BG_D_YB57D.pdb	-1.3067841529846191	-1.1393870115280151
7dcx.pdb	7dcx_BG_D_YB57C.pdb	-0.21909694373607635	-0.5885400176048279
7dcx.pdb	7dcx_BG_D_PB60C.pdb	-0.3447480797767639	-0.8515070080757141
7dcx.pdb	7dcx_BG_D_PB60Y.pdb	-0.20628194510936737	-0.3302049934864044
7dcx.pdb	7dcx_BG_D_KB63R.pdb	-0.3549482822418213	0.018100999295711517
7dcx.pdb	7dcx_BG_D_KB63Q.pdb	-0.19475460052490234	-0.051899999380111694
7dcx.pdb	7dcx_BG_D_KB63W.pdb	-0.21892260015010834	-0.5819799900054932
7dcx.pdb	7dcx_BG_D_SB64Q.pdb	0.4409722685813904	0.9340819716453552
7dcx.pdb	7dcx_BG_D_SB64Y.pdb	-0.10211262106895447	0.06480299681425095
7dcx.pdb	7dcx_BG_D_IG2Q.pdb	-1.2095662355422974	-1.4673969745635986
7dcx.pdb	7dcx_BG_D_IG2K.pdb	-0.7497884035110474	-0.5642780065536499
7dcx.pdb	7dcx_BG_D_MG4P.pdb	-0.4846367835998535	-0.4273039996623993
7dcx.pdb	7dcx_BG_D_MG4Y.pdb	-0.4483126997947693	-0.13713900744915009
7dcx.pdb	7dcx_BG_D_AG25Q.pdb	-0.35128724575042725	-0.1951269954442978
7dcx.pdb	7dcx_BG_D_AG25G.pdb	-0.21645301580429077	-0.4418329894542694
7dcx.pdb	7dcx_BG_D_SG26N.pdb	0.3593786358833313	0.39603444933891296
7dcx.pdb	7dcx_BG_D_SG26E.pdb	0.1581089049577713	1.0042589902877808
7dcx.pdb	7dcx_BG_D_SG26H.pdb	0.7102651000022888	0.32880011200904846
7dcx.pdb	7dcx_BG_D_DG28K.pdb	0.23655854165554047	-0.21419499814510345
7dcx.pdb	7dcx_BG_D_DG28F.pdb	-0.44893312454223633	-0.8756470084190369
7dcx.pdb	7dcx_BG_D_VG29E.pdb	-2.4391379356384277	-2.6873269081115723
7dcx.pdb	7dcx_BG_D_GG30T.pdb	-13.277368545532227	-13.363607406616211
7dcx.pdb	7dcx_BG_D_NG31E.pdb	-0.27174967527389526	-0.11626499891281128
7dcx.pdb	7dcx_BG_D_GG68A.pdb	-0.21967747807502747	0.32838720083236694
7dcx.pdb	7dcx_BG_D_TG69N.pdb	-0.37260377407073975	-0.010057000443339348
7dcx.pdb	7dcx_BG_D_FG71A.pdb	0.09935279190540314	-0.2579270005226135
7dcx.pdb	7dcx_BG_D_FG71H.pdb	-0.12083852291107178	-0.2986139953136444
7dcx.pdb	7dcx_BG_D_QG90N.pdb	-0.0016153007745742798	0.23984000086784363
7dcx.pdb	7dcx_BG_D_QG90D.pdb	0.6345499753952026	0.001256000017747283
7dcx.pdb	7dcx_BG_D_QG90H.pdb	-6.964814186096191	-4.819817066192627
7dcx.pdb	7dcx_BG_D_RG93M.pdb	0.5456530451774597	1.9988230466842651
7dcx.pdb	7dcx_BG_D_RG93S.pdb	-0.7314438223838806	-1.0241769552230835
7dcx.pdb	7dcx_BG_D_YG94R.pdb	0.08396150171756744	-0.0008909999742172658
7dcx.pdb	7dcx_BG_D_YG94N.pdb	0.2009345442056656	0.0822099968791008
7dcx.pdb	7dcx_BG_D_YG94Q.pdb	0.06389041244983673	0.017062000930309296
7dcx.pdb	7dcx_BG_D_YG94E.pdb	0.03740347921848297	0.09844300150871277
7dcx.pdb	7dcx_BG_D_YG94W.pdb	-0.25742918252944946	-0.06164700165390968
7dcx.pdb	7dcx_BG_D_PG95D.pdb	-0.9339895844459534	-2.0413169860839844
7dcx.pdb	7dcx_BG_D_PG95F.pdb	-0.40921032428741455	-1.878646969795227
7dcx.pdb	7dcx_BG_D_TG97C.pdb	-0.17041043937206268	-0.19905099272727966
7dcx.pdb	7dcx_BG_D_TG97L.pdb	0.0969240814447403	0.652118980884552
7dcx.pdb	7dcx_BG_D_TG97K.pdb	-0.10905654728412628	0.2815079987049103
7dcx.pdb	7dcx_BG_D_TG97W.pdb	-0.38649648427963257	-0.6056870222091675
7dcx.pdb	7dcx_BG_D_KG107T.pdb	-0.35996073484420776	-0.7151769995689392
7dcx.pdb	7dcx_BG_D_RG108C.pdb	-0.28675377368927	-0.16415299475193024
7dcx.pdb	7dcx_BG_D_AG109Q.pdb	-0.14697428047657013	0.1766130030155182
7dcx.pdb	7dcx_BG_D_AG109L.pdb	0.08783434331417084	0.9943839907646179
7dcx.pdb	7dcx_BG_D_AG109Y.pdb	0.47025495767593384	0.37365299463272095
7dcx.pdb	7dcx_BG_D_DG110R.pdb	0.4144357442855835	3.7744929790496826
7dcx.pdb	7dcx_BG_D_DG110N.pdb	0.3143599033355713	0.5012500286102295
7dcx.pdb	7dcx_BG_D_DG110E.pdb	-0.13940316438674927	-0.18241000175476074
7dcx.pdb	7dcx_BG_D_AG111I.pdb	-0.12200082838535309	-0.01995999924838543
7dcx.pdb	7dcx_BG_D_AG111V.pdb	-0.20610933005809784	-0.06505999714136124
7dcx.pdb	7dcx_BG_D_TD89R.pdb	-0.7576361298561096	-0.53261798620224
7dcx.pdb	7dcx_BG_D_TD89N.pdb	-0.42204082012176514	-0.32117998600006104
7dcx.pdb	7dcx_BG_D_TD89I.pdb	-0.4826804995536804	-0.37389498949050903
7dcx.pdb	7dcx_BG_D_TD89F.pdb	-0.5455254316329956	-0.1498430073261261
7dcx.pdb	7dcx_BG_D_DD91R.pdb	-0.6039917469024658	-0.25216999650001526
7dcx.pdb	7dcx_BG_D_DD91Q.pdb	-0.8133499622344971	0.13017700612545013
7dcx.pdb	7dcx_BG_D_DD91S.pdb	-1.0727189779281616	-0.5190920233726501
7dcx.pdb	7dcx_BG_D_SD92R.pdb	-1.3507091999053955	-1.704287052154541
7dcx.pdb	7dcx_BG_D_SD92P.pdb	-0.36183345317840576	-0.8169170022010803
7dcx.pdb	7dcx_BG_D_KD93C.pdb	-0.14179092645645142	-0.9440469741821289
7dcx.pdb	7dcx_BG_D_KD93L.pdb	0.041784584522247314	0.13684099912643433
7dcx.pdb	7dcx_BG_D_QD114C.pdb	-0.45357751846313477	0.18623599410057068
7dcx.pdb	7dcx_BG_D_QD114K.pdb	-0.7975810170173645	0.47474390268325806
7dcx.pdb	7dcx_BG_D_QD114Y.pdb	-0.5566500425338745	0.47168999910354614
7dcx.pdb	7dcx_BG_D_YD338K.pdb	-0.16301977634429932	0.014155000448226929
7dcx.pdb	7dcx_BG_D_YD338P.pdb	0.03830631077289581	-0.1836320012807846
7dcx.pdb	7dcx_BG_D_YD338S.pdb	-0.4198967218399048	-0.13856899738311768
7dcx.pdb	7dcx_BG_D_SD339L.pdb	0.595616340637207	0.8876960277557373
7dcx.pdb	7dcx_BG_D_SD339W.pdb	0.29124563932418823	0.664097011089325
7dcx.pdb	7dcx_BG_D_VD340Q.pdb	-0.16110463440418243	0.6557009816169739
7dcx.pdb	7dcx_BG_D_LD341T.pdb	-0.3828994035720825	0.4868496060371399
7dcx.pdb	7dcx_BG_D_YD342M.pdb	-0.21504312753677368	-0.14263500273227692
7dcx.pdb	7dcx_BG_D_ND343D.pdb	-1.1740756034851074	-1.1352169513702393
7dcx.pdb	7dcx_BG_D_ND343E.pdb	-1.5210727453231812	-1.0820469856262207
7dcx.pdb	7dcx_BG_D_ND343F.pdb	-1.6467527151107788	-0.21594500541687012
7dcx.pdb	7dcx_BG_D_SD344K.pdb	-0.6385340094566345	0.9056620001792908
7dcx.pdb	7dcx_BG_D_SD344F.pdb	1.5117963552474976	4.812122821807861
7dcx.pdb	7dcx_BG_D_SD344V.pdb	-2.220069169998169	0.1812870055437088
7dcx.pdb	7dcx_BG_D_AD345D.pdb	-1.763865351676941	-2.2380270957946777
7dcx.pdb	7dcx_BG_D_AD345V.pdb	-0.5950921177864075	-0.17933599650859833
7dcx.pdb	7dcx_BG_D_SD346E.pdb	-4.993337154388428	-3.267216920852661
7dcx.pdb	7dcx_BG_D_SD346T.pdb	-1.0149468183517456	-0.06590600311756134
7dcx.pdb	7dcx_BG_D_FD347H.pdb	-1.133407473564148	-0.43062400817871094
7dcx.pdb	7dcx_BG_D_FD347L.pdb	-0.9618532061576843	-0.5346720218658447
7dcx.pdb	7dcx_BG_D_FD347S.pdb	-1.3158822059631348	-1.0529570579528809
7dcx.pdb	7dcx_BG_D_CD352Q.pdb	-0.966525137424469	-0.31672099232673645
7dcx.pdb	7dcx_BG_D_CD352Y.pdb	-6.01639461517334	-2.8206069469451904
7dcx.pdb	7dcx_BG_D_PD357N.pdb	-0.8712846636772156	-1.1861670017242432
7dcx.pdb	7dcx_BG_D_PD357K.pdb	-0.7613452672958374	0.21279199421405792
7dcx.pdb	7dcx_BG_D_CD405A.pdb	0.11664678156375885	0.2453940063714981
7dcx.pdb	7dcx_BG_D_CD405N.pdb	-0.007398083806037903	-0.3839559853076935
7dcx.pdb	7dcx_BG_D_CD405W.pdb	-3.0760369300842285	-2.6102070808410645
7dcx.pdb	7dcx_BG_D_WD409E.pdb	-0.26806455850601196	0.21684299409389496
7dcx.pdb	7dcx_BG_D_ND410D.pdb	-0.16563288867473602	0.2501310110092163
7dcx.pdb	7dcx_BG_D_ND410E.pdb	-2.0715534687042236	-1.0132670402526855
7dcx.pdb	7dcx_BG_D_ND413Y.pdb	0.5365479588508606	0.378776490688324
7dcx.pdb	7dcx_BG_D_VD476A.pdb	-0.6123751997947693	-0.4860999882221222
7dcx.pdb	7dcx_BG_D_VD476N.pdb	-0.4829079508781433	-0.5623850226402283
7dcx.pdb	7dcx_BG_D_VD476H.pdb	-0.46079713106155396	0.2629460096359253
7dcx.pdb	7dcx_BG_D_VD476S.pdb	-0.6698201894760132	-0.9458370208740234
7dcx.pdb	7dcx_BG_D_GD477K.pdb	-0.4848521947860718	0.3141764998435974
7dcx.pdb	7dcx_BG_D_GD477S.pdb	-0.2873832583427429	0.4063551127910614
7dcx.pdb	7dcx_BG_D_GD477V.pdb	-0.3571895360946655	0.5991320013999939
5dup.pdb	5dup_HL_A_NH31C.pdb	-0.17854435741901398	-0.11776000261306763
5dup.pdb	5dup_HL_A_NH31M.pdb	0.0735379010438919	0.5716099739074707
5dup.pdb	5dup_HL_A_DH96L.pdb	-0.21555109322071075	0.6316549777984619
5dup.pdb	5dup_HL_A_YH98I.pdb	-0.3151259422302246	0.4243699908256531
5dup.pdb	5dup_HL_A_YH98F.pdb	-0.42639094591140747	-0.7530800104141235
5dup.pdb	5dup_HL_A_DH99A.pdb	3.2484819889068604	3.764669895172119
5dup.pdb	5dup_HL_A_DH99Q.pdb	-0.00036098062992095947	-0.04255999997258186
5dup.pdb	5dup_HL_A_DH99P.pdb	3.1450905799865723	4.379670143127441
5dup.pdb	5dup_HL_A_GH101D.pdb	0.23489727079868317	-0.9592700004577637
5dup.pdb	5dup_HL_A_GH101P.pdb	-1.0227364301681519	0.5394999980926514
5dup.pdb	5dup_HL_A_GH102D.pdb	0.8370091319084167	-0.35572999715805054
5dup.pdb	5dup_HL_A_GH102W.pdb	-33.871646881103516	-33.123538970947266
5dup.pdb	5dup_HL_A_HH103Y.pdb	0.10327063500881195	0.015699999406933784
5dup.pdb	5dup_HL_A_YH104H.pdb	-0.3863927125930786	-0.18460999429225922
5dup.pdb	5dup_HL_A_LH106R.pdb	-1.2942062616348267	-0.9904999732971191
5dup.pdb	5dup_HL_A_LH106H.pdb	-2.695798635482788	-1.649150013923645
5dup.pdb	5dup_HL_A_DL33A.pdb	0.08772258460521698	0.5666900277137756
5dup.pdb	5dup_HL_A_GL51A.pdb	-0.2719670534133911	-0.8621600270271301
5dup.pdb	5dup_HL_A_GL51R.pdb	-4.006817817687988	-5.086770057678223
5dup.pdb	5dup_HL_A_GL51W.pdb	-28.129714965820312	-26.813039779663086
5dup.pdb	5dup_HL_A_NL52R.pdb	0.036250367760658264	-0.6117299795150757
5dup.pdb	5dup_HL_A_NL52G.pdb	-0.30486589670181274	-0.20326000452041626
5dup.pdb	5dup_HL_A_NL52W.pdb	-3.59207820892334	-3.751349925994873
5dup.pdb	5dup_HL_A_SL53V.pdb	-2.2935760021209717	-0.2706199884414673
5dup.pdb	5dup_HL_A_NL54A.pdb	0.05303584039211273	-0.7932900190353394
5dup.pdb	5dup_HL_A_NL54W.pdb	-14.237935066223145	-21.61404037475586
5dup.pdb	5dup_HL_A_RL55I.pdb	2.2953288555145264	1.246561050415039
5dup.pdb	5dup_HL_A_SL64A.pdb	-0.05339100956916809	-0.07825999706983566
5dup.pdb	5dup_HL_A_SL64Q.pdb	-0.16693571209907532	0.025919999927282333
5dup.pdb	5dup_HL_A_SL64K.pdb	-0.10658039152622223	0.05378999933600426
5dup.pdb	5dup_HL_A_EA62G.pdb	-0.21250061690807343	0.19119000434875488
5dup.pdb	5dup_HL_A_SA65D.pdb	-0.862634539604187	-2.302570104598999
5dup.pdb	5dup_HL_A_SA65C.pdb	-0.17415258288383484	0.8258540034294128
5dup.pdb	5dup_HL_A_GA66D.pdb	-0.802501916885376	-2.182110071182251
5dup.pdb	5dup_HL_A_GA66Q.pdb	-0.6632839441299438	-3.354720115661621
5dup.pdb	5dup_HL_A_SA68P.pdb	0.3980655074119568	0.6690199971199036
5dup.pdb	5dup_HL_A_SA68Y.pdb	-1.040662407875061	0.44481998682022095
5dup.pdb	5dup_HL_A_SA69L.pdb	0.2437995821237564	0.7845879793167114
5dup.pdb	5dup_HL_A_TA76C.pdb	0.11603815853595734	0.14274999499320984
5dup.pdb	5dup_HL_A_TA76I.pdb	0.29132670164108276	0.5899800062179565
5dup.pdb	5dup_HL_A_TA76M.pdb	0.7296313047409058	1.1112010478973389
5dup.pdb	5dup_HL_A_TA76Y.pdb	0.9554005265235901	0.6197450160980225
5dup.pdb	5dup_HL_A_PA77E.pdb	-1.4515217542648315	-3.151669979095459
5dup.pdb	5dup_HL_A_WA85S.pdb	-0.1401754468679428	0.35266000032424927
5dup.pdb	5dup_HL_A_IA87K.pdb	-0.24685604870319366	0.045499999076128006
5dup.pdb	5dup_HL_A_IA87Y.pdb	-0.40259498357772827	-1.4715700149536133
5dup.pdb	5dup_HL_A_KA88W.pdb	-2.4728548526763916	-2.4454500675201416
5dup.pdb	5dup_HL_A_KA89N.pdb	0.0913371592760086	0.7840129733085632
5dup.pdb	5dup_HL_A_KA89S.pdb	-0.33348512649536133	1.0300660133361816
5dup.pdb	5dup_HL_A_KA89W.pdb	0.21877418458461761	-0.08522000163793564
5dup.pdb	5dup_HL_A_KA89Y.pdb	-0.019749805331230164	-0.1407500058412552
5dup.pdb	5dup_HL_A_NA90E.pdb	-0.5743777751922607	0.19550000131130219
5dup.pdb	5dup_HL_A_NA90G.pdb	-0.4136786460876465	0.46288999915122986
5dup.pdb	5dup_HL_A_NA90F.pdb	0.03835351765155792	0.15583999454975128
5dup.pdb	5dup_HL_A_NA90W.pdb	-0.03013692796230316	0.41565001010894775
5dup.pdb	5dup_HL_A_NA91R.pdb	2.0726561546325684	-1.2084200382232666
5dup.pdb	5dup_HL_A_NA91F.pdb	2.607071876525879	1.1539649963378906
5dup.pdb	5dup_HL_A_KA125R.pdb	0.784320592880249	0.8090270161628723
5dup.pdb	5dup_HL_A_KA125G.pdb	-0.4331197738647461	-0.16130000352859497
5dup.pdb	5dup_HL_A_KA125H.pdb	-0.3564609885215759	-0.1818999946117401
5dup.pdb	5dup_HL_A_KA125T.pdb	-0.477618932723999	0.08765999972820282
5dup.pdb	5dup_HL_A_LA126D.pdb	-1.441390872001648	-0.7019199728965759
5dup.pdb	5dup_HL_A_LA126F.pdb	-2.357482671737671	-0.6352699995040894
5dup.pdb	5dup_HL_A_KA154H.pdb	0.17140375077724457	0.7912889719009399
5dup.pdb	5dup_HL_A_GA157F.pdb	0.30414265394210815	0.6113849878311157
5dup.pdb	5dup_HL_A_GA157S.pdb	-0.4775203466415405	-0.5181000232696533
5dup.pdb	5dup_HL_A_QA158D.pdb	-0.5018779635429382	0.2626599967479706
5dup.pdb	5dup_HL_A_QA158W.pdb	-9.239330291748047	-4.9581499099731445
5dup.pdb	5dup_HL_A_QA158V.pdb	0.0787893682718277	1.0923409461975098
5fhc.pdb	5fhc_AB_J_SA99Y.pdb	-10.285542488098145	-4.885680198669434
5fhc.pdb	5fhc_AB_J_RA100L.pdb	0.20328150689601898	-0.1907999962568283
5fhc.pdb	5fhc_AB_J_RA100V.pdb	0.28540855646133423	-0.06923999637365341
5fhc.pdb	5fhc_AB_J_SA101A.pdb	0.1100769191980362	0.6222100257873535
5fhc.pdb	5fhc_AB_J_SA101M.pdb	0.14074160158634186	0.38857999444007874
5fhc.pdb	5fhc_AB_J_SA101Y.pdb	-2.31719708442688	-0.8226860165596008
5fhc.pdb	5fhc_AB_J_TA110R.pdb	0.31490445137023926	-1.3476760387420654
5fhc.pdb	5fhc_AB_J_TA110Q.pdb	0.1158694475889206	-1.1480692625045776
5fhc.pdb	5fhc_AB_J_TA110V.pdb	0.14521975815296173	0.36757999658584595
5fhc.pdb	5fhc_AB_J_YB47A.pdb	-0.24182777106761932	-1.5367039442062378
5fhc.pdb	5fhc_AB_J_YB47I.pdb	-0.3782721161842346	-1.089521050453186
5fhc.pdb	5fhc_AB_J_GJ23E.pdb	-5.090667724609375	-6.045229911804199
5fhc.pdb	5fhc_AB_J_GJ23T.pdb	-3.3472249507904053	-3.4596500396728516
5fhc.pdb	5fhc_AB_J_AJ25N.pdb	-0.7214370965957642	-0.41597801446914673
5fhc.pdb	5fhc_AB_J_AJ25H.pdb	-0.7804998159408569	-0.42745599150657654
5fhc.pdb	5fhc_AB_J_AJ25I.pdb	-1.625713586807251	-0.5867589712142944
5fhc.pdb	5fhc_AB_J_IJ26R.pdb	-1.596574068069458	-0.7138990163803101
4hc1.pdb	4hc1_MN_B_YM27W.pdb	-0.843117356300354	-1.5524300336837769
4hc1.pdb	4hc1_MN_B_GM32A.pdb	-0.9411098957061768	-1.3718299865722656
4hc1.pdb	4hc1_MN_B_GM32R.pdb	-2.320923328399658	-3.799690008163452
4hc1.pdb	4hc1_MN_B_GM32Q.pdb	-2.773782253265381	-3.655019998550415
4hc1.pdb	4hc1_MN_B_YM33A.pdb	0.04221607744693756	-0.24899999797344208
4hc1.pdb	4hc1_MN_B_YM33D.pdb	-0.5942417979240417	-2.331510066986084
4hc1.pdb	4hc1_MN_B_YM33I.pdb	0.3225806951522827	-0.337799996137619
4hc1.pdb	4hc1_MN_B_YM33V.pdb	0.20470990240573883	-0.5
4hc1.pdb	4hc1_MN_B_YM34I.pdb	-1.196824550628662	-1.12322998046875
4hc1.pdb	4hc1_MN_B_YM34P.pdb	-1.0168746709823608	-1.8468400239944458
4hc1.pdb	4hc1_MN_B_YM54D.pdb	-1.081106424331665	-1.848520040512085
4hc1.pdb	4hc1_MN_B_YM54H.pdb	-0.7038095593452454	-0.9484999775886536
4hc1.pdb	4hc1_MN_B_YM54I.pdb	-0.3881334662437439	-1.1833000183105469
4hc1.pdb	4hc1_MN_B_YM54F.pdb	-0.23403790593147278	-0.40720000863075256
4hc1.pdb	4hc1_MN_B_YM54P.pdb	-0.5505185723304749	-1.1524499654769897
4hc1.pdb	4hc1_MN_B_SM100H.pdb	-2.263315439224243	-1.7096500396728516
4hc1.pdb	4hc1_MN_B_DM101R.pdb	-3.1642508506774902	-5.025629997253418
4hc1.pdb	4hc1_MN_B_DM101K.pdb	-2.562469005584717	-2.879770040512085
4hc1.pdb	4hc1_MN_B_DM101Y.pdb	-14.358890533447266	-9.75682544708252
4hc1.pdb	4hc1_MN_B_SM102E.pdb	-0.37602031230926514	0.18960000574588776
4hc1.pdb	4hc1_MN_B_GN30E.pdb	-3.2498128414154053	-1.4027800559997559
4hc1.pdb	4hc1_MN_B_GN30L.pdb	-3.527087450027466	-1.8279600143432617
4hc1.pdb	4hc1_MN_B_RN31D.pdb	-0.8710698485374451	-0.4447999894618988
4hc1.pdb	4hc1_MN_B_NN32S.pdb	-0.8941589593887329	-1.010409951210022
4hc1.pdb	4hc1_MN_B_NN32Y.pdb	-22.64697265625	-20.822999954223633
4hc1.pdb	4hc1_MN_B_SN67A.pdb	0.40258699655532837	0.2854999899864197
4hc1.pdb	4hc1_MN_B_SN67G.pdb	0.4105587601661682	0.049800001084804535
4hc1.pdb	4hc1_MN_B_YN91E.pdb	-0.1944335550069809	-1.4088599681854248
4hc1.pdb	4hc1_MN_B_YN96S.pdb	0.06444104015827179	-0.1995999962091446
4hc1.pdb	4hc1_MN_B_SB27E.pdb	0.475199818611145	0.9053000211715698
4hc1.pdb	4hc1_MN_B_SB27P.pdb	-0.08301860094070435	0.030899999663233757
4hc1.pdb	4hc1_MN_B_QB29V.pdb	-0.018661901354789734	-0.20200000703334808
4hc1.pdb	4hc1_MN_B_GB32D.pdb	-5.211761474609375	-4.257309913635254
4hc1.pdb	4hc1_MN_B_LB33D.pdb	-0.5431011319160461	-0.10029999911785126
4hc1.pdb	4hc1_MN_B_LB33C.pdb	-0.3786015510559082	0.13339999318122864
4hc1.pdb	4hc1_MN_B_LB33Q.pdb	-0.4574110507965088	-0.027699999511241913
4hc1.pdb	4hc1_MN_B_LB33P.pdb	0.011760517954826355	0.35010001063346863
4hc1.pdb	4hc1_MN_B_DB34K.pdb	-0.3901504874229431	-0.8242599964141846
4hc1.pdb	4hc1_MN_B_DB34Y.pdb	-0.07321678102016449	-0.38089999556541443
4hc1.pdb	4hc1_MN_B_LB37E.pdb	0.3354008197784424	-2.669559955596924
4hc1.pdb	4hc1_MN_B_LB37H.pdb	-2.1715760231018066	-1.745270013809204
4hc1.pdb	4hc1_MN_B_LB37Y.pdb	-2.3898656368255615	-0.8750600218772888
4hc1.pdb	4hc1_MN_B_GB38N.pdb	-1.8016961812973022	-2.194230079650879
4hc1.pdb	4hc1_MN_B_GB38K.pdb	-2.2179625034332275	-2.820420026779175
4hc1.pdb	4hc1_MN_B_GB38V.pdb	-4.763357639312744	-2.5145199298858643
4hc1.pdb	4hc1_MN_B_AB39H.pdb	-0.2978120446205139	-0.07259999960660934
4hc1.pdb	4hc1_MN_B_AB39S.pdb	-0.4546424150466919	-0.11050000041723251
4hc1.pdb	4hc1_MN_B_QB41W.pdb	-0.7979296445846558	-1.0453200340270996
4hc1.pdb	4hc1_MN_B_SB42M.pdb	0.17192329466342926	0.9972000122070312
4hc1.pdb	4hc1_MN_B_SB42W.pdb	-1.9325355291366577	-2.4983301162719727
7qbf.pdb	7qbf_B_A_AB21Y.pdb	-0.15531568229198456	-1.607300043106079
7qbf.pdb	7qbf_B_A_SB22A.pdb	0.0668664425611496	0.2639000117778778
7qbf.pdb	7qbf_B_A_GB23C.pdb	-11.27226734161377	-6.039599895477295
7qbf.pdb	7qbf_B_A_GB23Q.pdb	-8.341609954833984	-5.564899921417236
7qbf.pdb	7qbf_B_A_GB23P.pdb	-14.595961570739746	-13.396430015563965
7qbf.pdb	7qbf_B_A_SB24Q.pdb	0.3338457942008972	-0.060499999672174454
7qbf.pdb	7qbf_B_A_TB25F.pdb	-0.42024046182632446	-1.2136000394821167
7qbf.pdb	7qbf_B_A_SB28N.pdb	-0.5280866622924805	-0.786899983882904
7qbf.pdb	7qbf_B_A_YB29F.pdb	-0.194974884390831	0.22859999537467957
7qbf.pdb	7qbf_B_A_MB31C.pdb	-0.45641177892684937	-0.718500018119812
7qbf.pdb	7qbf_B_A_MB31G.pdb	-0.4729991555213928	-1.003100037574768
7qbf.pdb	7qbf_B_A_NB94R.pdb	0.20912303030490875	-0.7272999882698059
7qbf.pdb	7qbf_B_A_NB94K.pdb	0.03853319585323334	-0.09160000085830688
7qbf.pdb	7qbf_B_A_NB94F.pdb	-0.3860374987125397	0.19920000433921814
7qbf.pdb	7qbf_B_A_AB97Q.pdb	-0.236808642745018	-0.1793999969959259
7qbf.pdb	7qbf_B_A_AB97T.pdb	-0.9801722168922424	-0.6797000169754028
7qbf.pdb	7qbf_B_A_AB97W.pdb	0.6750481724739075	1.3466999530792236
7qbf.pdb	7qbf_B_A_LB105M.pdb	0.1078326553106308	-0.09690000116825104
7qbf.pdb	7qbf_B_A_EB108I.pdb	-2.124394416809082	-3.5367000102996826
7qbf.pdb	7qbf_B_A_YB109C.pdb	-0.17016814649105072	-0.4047999978065491
7qbf.pdb	7qbf_B_A_DB110C.pdb	-0.4866069555282593	-0.8105000257492065
7qbf.pdb	7qbf_B_A_YB111N.pdb	-0.6114164590835571	-1.0932999849319458
7qbf.pdb	7qbf_B_A_YB111E.pdb	0.0937526673078537	-1.2990000247955322
7qbf.pdb	7qbf_B_A_YB111G.pdb	-0.4287998080253601	0.23399999737739563
7qbf.pdb	7qbf_B_A_YB111H.pdb	-0.728775143623352	-1.7116999626159668
7qbf.pdb	7qbf_B_A_HA126D.pdb	-0.520551323890686	-0.3456000089645386
7qbf.pdb	7qbf_B_A_HA126M.pdb	0.5642060041427612	0.41839998960494995
7qbf.pdb	7qbf_B_A_HA126S.pdb	-0.7292364239692688	-0.18649999797344208
7qbf.pdb	7qbf_B_A_DA127N.pdb	0.08115215599536896	-0.4018000066280365
7qbf.pdb	7qbf_B_A_YA163N.pdb	-0.4200812578201294	-0.08489999920129776
7qbf.pdb	7qbf_B_A_YA163D.pdb	-0.28077882528305054	0.1363999992609024
7qbf.pdb	7qbf_B_A_YA163E.pdb	-0.38301026821136475	-0.5206999778747559
7qbf.pdb	7qbf_B_A_VA165N.pdb	-0.43453240394592285	0.0494999997317791
7qbf.pdb	7qbf_B_A_EA166D.pdb	-0.18568840622901917	-1.4149999618530273
7qbf.pdb	7qbf_B_A_EA166F.pdb	-0.37696921825408936	-0.692799985408783
7qbf.pdb	7qbf_B_A_EA166T.pdb	-0.2053869217634201	-1.0041999816894531
7qbf.pdb	7qbf_B_A_PA167Q.pdb	-1.719960331916809	-2.811800003051758
7qbf.pdb	7qbf_B_A_FA168Y.pdb	-1.963875412940979	-1.6591999530792236
7qbf.pdb	7qbf_B_A_HA169I.pdb	-0.2847217321395874	-0.6761000156402588
7qbf.pdb	7qbf_B_A_HA169V.pdb	-0.29654550552368164	-0.5454999804496765
7qbf.pdb	7qbf_B_A_HA172A.pdb	0.03938819468021393	0.21379999816417694
7qbf.pdb	7qbf_B_A_HA172R.pdb	-0.15102949738502502	0.3562000095844269
7qbf.pdb	7qbf_B_A_GA196H.pdb	-0.3824065327644348	-0.06300000101327896
7qbf.pdb	7qbf_B_A_GA196W.pdb	-0.845877468585968	-0.08649999648332596
7qbf.pdb	7qbf_B_A_RA197N.pdb	-0.8984342217445374	-0.6431999802589417
7qbf.pdb	7qbf_B_A_RA197Q.pdb	-0.9312604665756226	-1.7201000452041626
7qbf.pdb	7qbf_B_A_RA198A.pdb	0.129625603556633	-0.40849998593330383
7qbf.pdb	7qbf_B_A_RA198D.pdb	-0.23897866904735565	-0.9660000205039978
7qbf.pdb	7qbf_B_A_RA198M.pdb	0.18353785574436188	-0.5584999918937683
7qbf.pdb	7qbf_B_A_RA198F.pdb	0.008666619658470154	-0.4142000079154968
7qbf.pdb	7qbf_B_A_QA199C.pdb	-0.04205016791820526	-0.13420000672340393
7qbf.pdb	7qbf_B_A_QA199L.pdb	0.4549711346626282	0.8118000030517578
7qbf.pdb	7qbf_B_A_RA200E.pdb	-1.53790283203125	-7.2778000831604
7qbf.pdb	7qbf_B_A_MA203R.pdb	-0.9000734686851501	-1.954300045967102
7qbf.pdb	7qbf_B_A_MA203E.pdb	-0.8014265894889832	-1.2944999933242798
7qbf.pdb	7qbf_B_A_AA204G.pdb	-0.15755672752857208	-0.00570000009611249
7qbf.pdb	7qbf_B_A_AA204S.pdb	-0.2522328794002533	-0.07599999755620956
7qbf.pdb	7qbf_B_A_AA204T.pdb	-0.25932973623275757	-0.20020000636577606
7qbf.pdb	7qbf_B_A_TA207E.pdb	-0.6636604070663452	-1.3222999572753906
7qbf.pdb	7qbf_B_A_TA207W.pdb	-11.545711517333984	-12.461810111999512
7qbf.pdb	7qbf_B_A_EA210C.pdb	-0.3416488766670227	-0.4625000059604645
7qbf.pdb	7qbf_B_A_EA210F.pdb	-0.33183032274246216	-0.6772000193595886
7qbf.pdb	7qbf_B_A_EA210P.pdb	-0.524379551410675	-0.5990999937057495
6nip.pdb	6nip_HL_Z_NH31F.pdb	-0.39269453287124634	-0.6246899962425232
6nip.pdb	6nip_HL_Z_NH31V.pdb	-0.17686854302883148	-0.36076000332832336
6nip.pdb	6nip_HL_Z_YH53K.pdb	0.30255722999572754	-0.7034199833869934
6nip.pdb	6nip_HL_Z_FH101Q.pdb	-1.146699070930481	-1.564329981803894
6nip.pdb	6nip_HL_Z_FH101G.pdb	-1.1745762825012207	-1.6404600143432617
6nip.pdb	6nip_HL_Z_FH101I.pdb	-0.5938112139701843	0.3864699900150299
6nip.pdb	6nip_HL_Z_FH101W.pdb	-0.531574547290802	-0.29017001390457153
6nip.pdb	6nip_HL_Z_NH102A.pdb	0.2693437337875366	-0.45489001274108887
6nip.pdb	6nip_HL_Z_NH102Y.pdb	-4.327258586883545	-3.3600800037384033
6nip.pdb	6nip_HL_Z_NH102V.pdb	-2.0151119232177734	-1.7599899768829346
6nip.pdb	6nip_HL_Z_WH103R.pdb	-0.26774102449417114	-1.600160002708435
6nip.pdb	6nip_HL_Z_WH103E.pdb	-0.33875828981399536	-1.7295399904251099
6nip.pdb	6nip_HL_Z_WH103H.pdb	-1.1768006086349487	-1.6088900566101074
6nip.pdb	6nip_HL_Z_WH103M.pdb	0.5133326053619385	-0.870710015296936
6nip.pdb	6nip_HL_Z_NH104E.pdb	-0.14950866997241974	0.3529700040817261
6nip.pdb	6nip_HL_Z_NH104W.pdb	-0.16944901645183563	-0.11860000342130661
6nip.pdb	6nip_HL_Z_NH104V.pdb	0.03545020520687103	-0.060910001397132874
6nip.pdb	6nip_HL_Z_DH105Q.pdb	-0.18059159815311432	-1.5381699800491333
6nip.pdb	6nip_HL_Z_DH105I.pdb	0.186762735247612	-0.4925599992275238
6nip.pdb	6nip_HL_Z_LL29E.pdb	-0.48370134830474854	0.41955000162124634
6nip.pdb	6nip_HL_Z_LL29V.pdb	-0.14578203856945038	0.1220100000500679
6nip.pdb	6nip_HL_Z_GL30A.pdb	-0.2116016298532486	-0.29330000281333923
6nip.pdb	6nip_HL_Z_GL30D.pdb	-0.22601523995399475	-0.49195000529289246
6nip.pdb	6nip_HL_Z_GL30K.pdb	-0.17931659519672394	0.1584700047969818
6nip.pdb	6nip_HL_Z_GL30T.pdb	-0.22028280794620514	-0.46369999647140503
6nip.pdb	6nip_HL_Z_YL50N.pdb	-0.03237609565258026	-1.0733100175857544
6nip.pdb	6nip_HL_Z_SL51A.pdb	0.12733085453510284	-0.02102000080049038
6nip.pdb	6nip_HL_Z_SL51V.pdb	-0.18938826024532318	0.7940599918365479
6nip.pdb	6nip_HL_Z_RL54V.pdb	-0.6712028980255127	-0.8158699870109558
6nip.pdb	6nip_HL_Z_DL69C.pdb	0.3071691393852234	0.8068000078201294
6nip.pdb	6nip_HL_Z_DL69Y.pdb	0.2420901507139206	0.8700299859046936
6nip.pdb	6nip_HL_Z_GZ181T.pdb	-0.5966184139251709	0.1742199957370758
6nip.pdb	6nip_HL_Z_GZ182H.pdb	-0.49300986528396606	-0.48962000012397766
6nip.pdb	6nip_HL_Z_KZ293C.pdb	-0.49930018186569214	-0.127360001206398
6nip.pdb	6nip_HL_Z_KZ293E.pdb	-0.009052753448486328	0.21428999304771423
6nip.pdb	6nip_HL_Z_RZ295C.pdb	-0.6437973380088806	-0.7789700031280518
6nip.pdb	6nip_HL_Z_RZ295L.pdb	-1.1509058475494385	-0.2719300091266632
6nip.pdb	6nip_HL_Z_RZ295M.pdb	0.24145115911960602	0.5447800159454346
6nip.pdb	6nip_HL_Z_RZ295F.pdb	0.04843403398990631	0.7023299932479858
6nip.pdb	6nip_HL_Z_RZ295T.pdb	-0.9731422066688538	-1.256369948387146
6nip.pdb	6nip_HL_Z_LZ296Q.pdb	-0.2951519191265106	-0.02928999997675419
6nip.pdb	6nip_HL_Z_LZ296H.pdb	-0.6341274380683899	0.4381699860095978
6nip.pdb	6nip_HL_Z_KZ297F.pdb	0.5859429240226746	0.10576000064611435
6nip.pdb	6nip_HL_Z_KZ297T.pdb	0.11488468945026398	-0.7888799905776978
6nip.pdb	6nip_HL_Z_KZ297Y.pdb	0.2769610285758972	-0.08877000212669373
6nip.pdb	6nip_HL_Z_GZ298K.pdb	-0.8481552600860596	-0.8156099915504456
6nip.pdb	6nip_HL_Z_GZ298Y.pdb	-1.6459711790084839	-2.6437599658966064
6nip.pdb	6nip_HL_Z_VZ299R.pdb	-0.5178892612457275	0.3568499982357025
6nip.pdb	6nip_HL_Z_VZ299M.pdb	-0.46383750438690186	0.3349300026893616
6nip.pdb	6nip_HL_Z_VZ299W.pdb	0.04249931871891022	-0.47979000210762024
6nip.pdb	6nip_HL_Z_SZ300M.pdb	-5.709173679351807	-4.554593563079834
6nip.pdb	6nip_HL_Z_SZ300F.pdb	-1.7716703414916992	-1.1994500160217285
6nip.pdb	6nip_HL_Z_SZ300Y.pdb	-2.2729599475860596	-2.287709951400757
6nip.pdb	6nip_HL_Z_YZ301M.pdb	-0.40984272956848145	-0.2506999969482422
6nip.pdb	6nip_HL_Z_YZ301S.pdb	-0.8961419463157654	-0.9177200198173523
6nip.pdb	6nip_HL_Z_YZ301T.pdb	-0.6376339197158813	-0.4239799976348877
6nip.pdb	6nip_HL_Z_TZ331A.pdb	-0.015482574701309204	0.09841000288724899
6nip.pdb	6nip_HL_Z_TZ331M.pdb	0.5589823126792908	0.6251999735832214
6nip.pdb	6nip_HL_Z_TZ331V.pdb	0.10834349691867828	0.44405999779701233
6nip.pdb	6nip_HL_Z_DZ332I.pdb	0.17235346138477325	-0.14733000099658966
6nip.pdb	6nip_HL_Z_GZ333M.pdb	-0.6895378232002258	-0.15850000083446503
6nip.pdb	6nip_HL_Z_GZ333S.pdb	-0.706114649772644	-0.02493000030517578
6nip.pdb	6nip_HL_Z_TZ362I.pdb	0.3095490336418152	-0.1940699964761734
6nip.pdb	6nip_HL_Z_SZ364R.pdb	-9.32790470123291	-11.18539047241211
6nip.pdb	6nip_HL_Z_SZ364P.pdb	-4.317914009094238	-1.6237399578094482
6nip.pdb	6nip_HL_Z_SZ364Y.pdb	-13.205737113952637	-10.771769523620605
3j8v.pdb	3j8v_FJ_D_WJ32G.pdb	2.194413661956787	1.3719099760055542
3j8v.pdb	3j8v_FJ_D_WJ32M.pdb	1.080523133277893	1.628059983253479
3j8v.pdb	3j8v_FJ_D_WJ92N.pdb	4.08945369720459	3.5237200260162354
3j8v.pdb	3j8v_FJ_D_WJ92D.pdb	4.697774410247803	4.581439971923828
3j8v.pdb	3j8v_FJ_D_WJ92K.pdb	3.560492515563965	2.292609930038452
3j8v.pdb	3j8v_FJ_D_WJ92F.pdb	1.5218299627304077	1.7290199995040894
3j8v.pdb	3j8v_FJ_D_GF52W.pdb	-0.07710711658000946	2.843709945678711
3j8v.pdb	3j8v_FJ_D_KF72D.pdb	2.2855923175811768	2.1768798828125
3j8v.pdb	3j8v_FJ_D_DF101M.pdb	0.6228205561637878	0.3081200122833252
3j8v.pdb	3j8v_FJ_D_DF101F.pdb	0.8356193900108337	0.46689000725746155
3j8v.pdb	3j8v_FJ_D_ND119H.pdb	-0.01574304699897766	-0.3805899918079376
3j8v.pdb	3j8v_FJ_D_QD162G.pdb	1.7248151302337646	2.6356399059295654
3j8v.pdb	3j8v_FJ_D_QD162H.pdb	1.7119120359420776	2.3836300373077393
3j8v.pdb	3j8v_FJ_D_QD162W.pdb	2.0871729850769043	3.487920045852661
3j8v.pdb	3j8v_FJ_D_PD163Y.pdb	0.7412720322608948	2.651129961013794
3j8v.pdb	3j8v_FJ_D_PD163V.pdb	1.0551326274871826	1.9746299982070923
[truncated: 92,273 more rows]
