# Supplementary material for: Investigating the volume and diversity of data needed for generalizable antibody–antigen ΔΔG prediction
Source: Nat Comput Sci. 2025 Jul 8;5(8):635–47. doi: 10.1038/s43588-025-00823-8 (PMC12374841; doi:10.1038/s43588-025-00823-8)
Supplement: Supplementary file 6 — Unprocessed Graphinity model predictions and true values for synthetic ΔΔG values. [file 43588_2025_823_MOESM6_ESM.zip › Figure4/Figure4a-Graphinity_Predictions-Synthetic_FoldX_ddG_942723-10FoldCV_CDR_SeqId/Graphinity_predictions_test-Foldx_ddG_942723-random-fold1.csv]

wt_pdb	mut_pdb	pred_score	true_label
7epx.pdb	7epx_HL_A_DH29E.pdb	-0.2588273882865906	0.02384999953210354
7epx.pdb	7epx_HL_A_DH29G.pdb	0.25281593203544617	0.8569899797439575
7epx.pdb	7epx_HL_A_DH30V.pdb	1.1035566329956055	0.96697998046875
7epx.pdb	7epx_HL_A_YH101G.pdb	-0.46865949034690857	-0.6651099920272827
7epx.pdb	7epx_HL_A_YH101V.pdb	-0.4829758107662201	-0.5844399929046631
7epx.pdb	7epx_HL_A_VH106F.pdb	0.17447254061698914	-0.287339985370636
7epx.pdb	7epx_HL_A_FH107H.pdb	-0.7150534391403198	-1.3621599674224854
7epx.pdb	7epx_HL_A_FH107K.pdb	-0.19799354672431946	-2.2821099758148193
7epx.pdb	7epx_HL_A_FH107S.pdb	-1.2113038301467896	-2.557080030441284
7epx.pdb	7epx_HL_A_FH107Y.pdb	1.4261188507080078	0.5157099962234497
7epx.pdb	7epx_HL_A_NH108Q.pdb	0.019395947456359863	0.3624899983406067
7epx.pdb	7epx_HL_A_NH108I.pdb	0.32372838258743286	0.24321000277996063
7epx.pdb	7epx_HL_A_NH108K.pdb	0.15332409739494324	0.9803699851036072
7epx.pdb	7epx_HL_A_NH108P.pdb	-0.4036155045032501	-0.7659199833869934
7epx.pdb	7epx_HL_A_YH109L.pdb	-1.3544788360595703	-1.6160999536514282
7epx.pdb	7epx_HL_A_SL30R.pdb	-0.24664074182510376	-0.20604999363422394
7epx.pdb	7epx_HL_A_SL30E.pdb	0.8249948620796204	0.49619001150131226
7epx.pdb	7epx_HL_A_SL30T.pdb	0.15540680289268494	0.1486400067806244
7epx.pdb	7epx_HL_A_SL30V.pdb	0.4722990393638611	0.5904099941253662
7epx.pdb	7epx_HL_A_NL31G.pdb	-0.13267213106155396	-0.17538000643253326
7epx.pdb	7epx_HL_A_KL66W.pdb	0.41185295581817627	0.43191999197006226
7epx.pdb	7epx_HL_A_KL66V.pdb	0.047092944383621216	-0.31512001156806946
7epx.pdb	7epx_HL_A_YA291Q.pdb	-1.2908179759979248	-1.1503100395202637
7epx.pdb	7epx_HL_A_YA291H.pdb	-1.554462194442749	-1.3686200380325317
7epx.pdb	7epx_HL_A_YA291T.pdb	-1.137544870376587	-1.2817399501800537
7epx.pdb	7epx_HL_A_YA291W.pdb	-0.3272646963596344	0.44012999534606934
7epx.pdb	7epx_HL_A_NA292C.pdb	-0.2629529535770416	0.11475999653339386
7epx.pdb	7epx_HL_A_NA292Q.pdb	-0.21360397338867188	0.1301400065422058
7epx.pdb	7epx_HL_A_NA292I.pdb	-0.0011524856090545654	0.20190000534057617
7epx.pdb	7epx_HL_A_FA296D.pdb	-1.019734501838684	-0.5562700033187866
7epx.pdb	7epx_HL_A_FA296L.pdb	-0.059335365891456604	0.17079000174999237
7epx.pdb	7epx_HL_A_FA296Y.pdb	-0.3206333518028259	0.028200000524520874
7epx.pdb	7epx_HL_A_SA297Y.pdb	1.2583856582641602	1.1887600421905518
7epx.pdb	7epx_HL_A_TA298P.pdb	-0.6851838827133179	-1.4105900526046753
7epx.pdb	7epx_HL_A_GA326L.pdb	-0.8713456392288208	1.6086499691009521
7epx.pdb	7epx_HL_A_GA326P.pdb	-0.37850892543792725	-0.24613000452518463
7epx.pdb	7epx_HL_A_VA329D.pdb	-0.6250205636024475	-1.2261500358581543
7epx.pdb	7epx_HL_A_VA329I.pdb	0.19631487131118774	0.11630000174045563
7epx.pdb	7epx_HL_A_VA329P.pdb	-0.30677205324172974	-0.9547799825668335
7epx.pdb	7epx_HL_A_RA330T.pdb	-0.0734177827835083	0.23284000158309937
7epx.pdb	7epx_HL_A_VA425I.pdb	-0.09014120697975159	-0.02776000089943409
7epx.pdb	7epx_HL_A_VA425W.pdb	0.6870383024215698	0.5052700042724609
7epx.pdb	7epx_HL_A_VA425Y.pdb	-0.4337945878505707	-0.30445000529289246
7epx.pdb	7epx_HL_A_GA426L.pdb	-0.30638962984085083	-0.5262200236320496
7epx.pdb	7epx_HL_A_GA426S.pdb	0.1809762418270111	0.3064599931240082
7epx.pdb	7epx_HL_A_YA430A.pdb	-0.29289790987968445	-0.7846699953079224
7epx.pdb	7epx_HL_A_YA430G.pdb	-0.4135977327823639	-0.8784099817276001
7epx.pdb	7epx_HL_A_YA430I.pdb	-0.2156621366739273	-0.1929599940776825
7qez.pdb	7qez_HL_A_TH31L.pdb	0.5051646828651428	0.8418599963188171
7qez.pdb	7qez_HL_A_TH31F.pdb	-0.0409071147441864	0.6736599802970886
7qez.pdb	7qez_HL_A_TH31W.pdb	-0.0730476975440979	0.5214599967002869
7qez.pdb	7qez_HL_A_AH33Q.pdb	-6.592047214508057	-6.608349800109863
7qez.pdb	7qez_HL_A_VH52D.pdb	-1.1780855655670166	-0.4048199951648712
7qez.pdb	7qez_HL_A_VH52E.pdb	-0.9411194324493408	-2.0391600131988525
7qez.pdb	7qez_HL_A_VH52L.pdb	0.24214860796928406	0.65065997838974
7qez.pdb	7qez_HL_A_VH52K.pdb	-0.3827149271965027	-1.6971700191497803
7qez.pdb	7qez_HL_A_GH54D.pdb	-2.289660692214966	-2.0477099418640137
7qez.pdb	7qez_HL_A_GH54S.pdb	-4.785796165466309	-3.5658700466156006
7qez.pdb	7qez_HL_A_SH55D.pdb	-0.11425703763961792	-0.37485000491142273
7qez.pdb	7qez_HL_A_SH55T.pdb	-0.4845840632915497	-0.04506000131368637
7qez.pdb	7qez_HL_A_PH99W.pdb	-9.471410751342773	-8.628199577331543
7qez.pdb	7qez_HL_A_PH99V.pdb	-1.0526013374328613	-0.8451700210571289
7qez.pdb	7qez_HL_A_GH104A.pdb	0.19990217685699463	0.28826001286506653
7qez.pdb	7qez_HL_A_GH104N.pdb	0.5777552723884583	-0.18195000290870667
7qez.pdb	7qez_HL_A_GH104E.pdb	-0.2529169023036957	-0.20242999494075775
7qez.pdb	7qez_HL_A_GH104F.pdb	0.7657338380813599	0.07304999977350235
7qez.pdb	7qez_HL_A_GH104T.pdb	0.6944980025291443	0.1606599986553192
7qez.pdb	7qez_HL_A_GH104V.pdb	1.1497411727905273	0.18595999479293823
7qez.pdb	7qez_HL_A_TH105R.pdb	0.14445072412490845	1.0214600563049316
7qez.pdb	7qez_HL_A_TH105G.pdb	-0.3008706569671631	0.17246000468730927
7qez.pdb	7qez_HL_A_TH105I.pdb	0.35720914602279663	0.24796000123023987
7qez.pdb	7qez_HL_A_TH105S.pdb	-0.45185282826423645	0.2214599996805191
7qez.pdb	7qez_HL_A_CH106E.pdb	-1.1376395225524902	-1.1978199481964111
7qez.pdb	7qez_HL_A_LH107C.pdb	-0.14127390086650848	0.3182600140571594
7qez.pdb	7qez_HL_A_LH107I.pdb	-0.0789879560470581	0.01558000035583973
7qez.pdb	7qez_HL_A_DH108C.pdb	-1.1320087909698486	-0.5217000246047974
7qez.pdb	7qez_HL_A_DH108H.pdb	-7.911533355712891	-6.056419849395752
7qez.pdb	7qez_HL_A_DH108V.pdb	-1.484555721282959	-0.20630000531673431
7qez.pdb	7qez_HL_A_GH109L.pdb	-0.56291663646698	-0.12257999926805496
7qez.pdb	7qez_HL_A_GH109V.pdb	-0.5629265904426575	-0.17420999705791473
7qez.pdb	7qez_HL_A_FH110Q.pdb	-1.0387272834777832	-0.8666599988937378
7qez.pdb	7qez_HL_A_FH110T.pdb	-0.9041733145713806	-0.5399500131607056
7qez.pdb	7qez_HL_A_SL32Q.pdb	0.030668184161186218	0.5413600206375122
7qez.pdb	7qez_HL_A_SL32K.pdb	0.30801820755004883	0.8214600086212158
7qez.pdb	7qez_HL_A_SL32T.pdb	0.07849952578544617	0.5291600227355957
7qez.pdb	7qez_HL_A_YL92D.pdb	-0.09761485457420349	-0.4178299903869629
7qez.pdb	7qez_HL_A_LA123H.pdb	-11.607155799865723	-8.432609558105469
7qez.pdb	7qez_HL_A_LA123F.pdb	-1.8172845840454102	-1.5128899812698364
7qez.pdb	7qez_HL_A_FA124W.pdb	-0.6438384056091309	-0.9252200126647949
7qez.pdb	7qez_HL_A_YA141A.pdb	-0.6894080638885498	-1.1838500499725342
7qez.pdb	7qez_HL_A_YA141H.pdb	-0.9733468294143677	-1.1158699989318848
7qez.pdb	7qez_HL_A_YA141K.pdb	-0.5824652910232544	-1.3911900520324707
7qez.pdb	7qez_HL_A_YA141V.pdb	-0.6057724952697754	-1.177489995956421
7qez.pdb	7qez_HL_A_AA143Y.pdb	-14.937629699707031	-14.906439781188965
7qez.pdb	7qez_HL_A_GA144N.pdb	-4.775387763977051	-3.5724899768829346
7qez.pdb	7qez_HL_A_GA144C.pdb	-0.020313501358032227	-0.734279990196228
7qez.pdb	7qez_HL_A_GA144P.pdb	-0.3461717367172241	-1.4046200513839722
7qez.pdb	7qez_HL_A_SA145T.pdb	-0.1591116487979889	-0.17010000348091125
7qez.pdb	7qez_HL_A_SA145W.pdb	0.17532217502593994	-0.361050009727478
7qez.pdb	7qez_HL_A_SA145Y.pdb	0.23313391208648682	-0.2839600145816803
7qez.pdb	7qez_HL_A_TA146A.pdb	-0.5449750423431396	-0.9983500242233276
7qez.pdb	7qez_HL_A_TA146I.pdb	0.05796176195144653	-0.4968999922275543
7qez.pdb	7qez_HL_A_GA153Q.pdb	-0.5105571150779724	0.8396599888801575
7qez.pdb	7qez_HL_A_FA154R.pdb	-2.802823781967163	-5.423880100250244
7qez.pdb	7qez_HL_A_FA154I.pdb	-0.9428119659423828	-1.3214000463485718
7qez.pdb	7qez_HL_A_NA155W.pdb	-12.999340057373047	-5.35906982421875
7qez.pdb	7qez_HL_A_YA157R.pdb	-1.8053700923919678	-1.5808600187301636
7qez.pdb	7qez_HL_A_YA157E.pdb	-1.1541290283203125	-2.180999994277954
7qez.pdb	7qez_HL_A_YA157G.pdb	-1.1111485958099365	-2.421760082244873
7qez.pdb	7qez_HL_A_QA161I.pdb	0.3027278184890747	-0.22596000134944916
7qf0.pdb	7qf0_HL_A_VH2R.pdb	-0.48446667194366455	0.6561999917030334
7qf0.pdb	7qf0_HL_A_VH2M.pdb	-0.1511780470609665	-0.10199999809265137
7qf0.pdb	7qf0_HL_A_GH26Q.pdb	-1.312936544418335	-1.3377000093460083
7qf0.pdb	7qf0_HL_A_FH27M.pdb	-0.18163998425006866	-0.12049999833106995
7qf0.pdb	7qf0_HL_A_FH27V.pdb	-2.3074862957000732	-0.852400004863739
7qf0.pdb	7qf0_HL_A_TH28E.pdb	-0.4106104373931885	0.5709999799728394
7qf0.pdb	7qf0_HL_A_TH28K.pdb	-0.25795915722846985	0.3707999885082245
7qf0.pdb	7qf0_HL_A_TH28M.pdb	0.1960219144821167	0.5831000208854675
7qf0.pdb	7qf0_HL_A_RH31D.pdb	-0.9759594798088074	-1.607300043106079
7qf0.pdb	7qf0_HL_A_RH31E.pdb	-1.4840826988220215	-1.579300045967102
7qf0.pdb	7qf0_HL_A_NH32C.pdb	-0.4044366478919983	-0.5875999927520752
7qf0.pdb	7qf0_HL_A_NH32M.pdb	-0.12436385452747345	-0.4690000116825104
7qf0.pdb	7qf0_HL_A_NH32T.pdb	-0.32937395572662354	-0.5329999923706055
7qf0.pdb	7qf0_HL_A_NH32V.pdb	-0.27825069427490234	-1.6967999935150146
7qf0.pdb	7qf0_HL_A_YH33K.pdb	-2.0468969345092773	-2.891200065612793
7qf0.pdb	7qf0_HL_A_YH52E.pdb	0.0005376189947128296	-2.4855000972747803
7qf0.pdb	7qf0_HL_A_SH53R.pdb	-5.751652717590332	-9.738340377807617
7qf0.pdb	7qf0_HL_A_SH53K.pdb	-0.21244430541992188	-4.667099952697754
7qf0.pdb	7qf0_HL_A_GH54S.pdb	0.18414214253425598	-0.5383999943733215
7qf0.pdb	7qf0_HL_A_FH58D.pdb	-0.8201156854629517	-0.567300021648407
7qf0.pdb	7qf0_HL_A_GH99A.pdb	-0.16664128005504608	0.2962999939918518
7qf0.pdb	7qf0_HL_A_GH99E.pdb	0.40820032358169556	2.1507999897003174
7qf0.pdb	7qf0_HL_A_GH99M.pdb	0.19022756814956665	1.2940000295639038
7qf0.pdb	7qf0_HL_A_GH99S.pdb	-0.3232080638408661	0.07840000092983246
7qf0.pdb	7qf0_HL_A_GH99T.pdb	0.1439807415008545	0.8497999906539917
7qf0.pdb	7qf0_HL_A_DH100I.pdb	-0.06323479115962982	-3.1240999698638916
7qf0.pdb	7qf0_HL_A_YH101V.pdb	-0.47805163264274597	0.1858000010251999
7qf0.pdb	7qf0_HL_A_YH102W.pdb	0.45220011472702026	0.4253999888896942
7qf0.pdb	7qf0_HL_A_IL2H.pdb	-0.6448907852172852	-0.6607999801635742
7qf0.pdb	7qf0_HL_A_IL2L.pdb	-0.18853341042995453	0.11919999867677689
7qf0.pdb	7qf0_HL_A_QL27N.pdb	-0.5181934833526611	-0.1834000051021576
7qf0.pdb	7qf0_HL_A_QL27S.pdb	-0.2928647994995117	-0.18289999663829803
7qf0.pdb	7qf0_HL_A_QL27W.pdb	0.1114402711391449	0.10209999978542328
7qf0.pdb	7qf0_HL_A_SL30A.pdb	-0.8833428025245667	0.6776999831199646
7qf0.pdb	7qf0_HL_A_SL30K.pdb	-0.6733021140098572	-0.28540000319480896
7qf0.pdb	7qf0_HL_A_FL32R.pdb	0.5504721999168396	0.15690000355243683
7qf0.pdb	7qf0_HL_A_FL32N.pdb	-0.5808928608894348	-1.385599970817566
7qf0.pdb	7qf0_HL_A_SL67N.pdb	-0.3540855646133423	-0.5485000014305115
7qf0.pdb	7qf0_HL_A_SL67C.pdb	-0.3655012845993042	-0.3463999927043915
7qf0.pdb	7qf0_HL_A_SL67T.pdb	0.48167407512664795	1.4593000411987305
7qf0.pdb	7qf0_HL_A_SL67V.pdb	0.2487432062625885	0.6378999948501587
7qf0.pdb	7qf0_HL_A_RL90I.pdb	0.14050108194351196	-0.439300000667572
7qf0.pdb	7qf0_HL_A_DL92H.pdb	-2.3036599159240723	-1.8289999961853027
7qf0.pdb	7qf0_HL_A_DL92V.pdb	-1.680112600326538	-2.06850004196167
7qf0.pdb	7qf0_HL_A_SL93H.pdb	-0.9852308034896851	-0.2621999979019165
7qf0.pdb	7qf0_HL_A_SL93T.pdb	0.06902536749839783	-0.12759999930858612
7qf0.pdb	7qf0_HL_A_YL94R.pdb	-0.6826890707015991	-1.378499984741211
7qf0.pdb	7qf0_HL_A_YL94H.pdb	-1.0097706317901611	-0.5374000072479248
7qf0.pdb	7qf0_HL_A_YL94I.pdb	0.8331055045127869	0.003700000001117587
7qf0.pdb	7qf0_HL_A_YL94F.pdb	-0.1593521684408188	0.10520000010728836
7qf0.pdb	7qf0_HL_A_RA70C.pdb	-1.1550207138061523	-2.3213999271392822
7qf0.pdb	7qf0_HL_A_RA70Y.pdb	-1.3999841213226318	-3.9489998817443848
7qf0.pdb	7qf0_HL_A_RA70V.pdb	-0.8915687799453735	-2.2523999214172363
7qf0.pdb	7qf0_HL_A_QA76E.pdb	-0.05095095932483673	-0.5285000205039978
7qf0.pdb	7qf0_HL_A_TA82P.pdb	-0.008540064096450806	0.9674000144004822
7qf0.pdb	7qf0_HL_A_GA83E.pdb	-0.923860490322113	-2.2590999603271484
7qf0.pdb	7qf0_HL_A_GA83L.pdb	-6.304928779602051	-6.612020015716553
7qf0.pdb	7qf0_HL_A_GA83Y.pdb	-1.449279546737671	-1.3438999652862549
7qf0.pdb	7qf0_HL_A_KA84F.pdb	-2.0386180877685547	-6.648550033569336
7qf0.pdb	7qf0_HL_A_DA87N.pdb	-0.3576623797416687	0.12330000102519989
7qf0.pdb	7qf0_HL_A_DA87E.pdb	-1.1647353172302246	-1.2719999551773071
7qf0.pdb	7qf0_HL_A_YA88L.pdb	-0.632927656173706	-1.1593999862670898
7qf0.pdb	7qf0_HL_A_YA120A.pdb	-0.45305943489074707	-2.0148000717163086
7qf0.pdb	7qf0_HL_A_YA120M.pdb	0.5943021178245544	-1.3712999820709229
7qf0.pdb	7qf0_HL_A_RA124A.pdb	-0.03329622745513916	0.1274999976158142
7qf0.pdb	7qf0_HL_A_RA124F.pdb	0.19151967763900757	0.16050000488758087
7qf0.pdb	7qf0_HL_A_RA124P.pdb	-0.5145291090011597	0.2214999943971634
7qf0.pdb	7qf0_HL_A_KA125P.pdb	-0.3516857922077179	0.3702999949455261
7qf0.pdb	7qf0_HL_A_NA127M.pdb	0.006669625639915466	0.24040000140666962
7qf0.pdb	7qf0_HL_A_YA140C.pdb	-1.228506326675415	-1.7346999645233154
7qf0.pdb	7qf0_HL_A_YA140T.pdb	-1.267157793045044	-1.7132999897003174
7qf0.pdb	7qf0_HL_A_QA141A.pdb	-0.11583323776721954	-0.9221000075340271
7qf0.pdb	7qf0_HL_A_AA142H.pdb	-0.9782171845436096	-0.8108000159263611
7qf0.pdb	7qf0_HL_A_AA142V.pdb	-4.423847198486328	-2.6679999828338623
7qf0.pdb	7qf0_HL_A_GA143V.pdb	-1.1704518795013428	-1.0059000253677368
7qf0.pdb	7qf0_HL_A_EA151C.pdb	-0.2289775311946869	-0.5151000022888184
7qf0.pdb	7qf0_HL_A_EA151I.pdb	-0.01954352855682373	-0.5838000178337097
7qf0.pdb	7qf0_HL_A_EA151K.pdb	-0.07596306502819061	-0.5706999897956848
7qf0.pdb	7qf0_HL_A_EA151T.pdb	-0.31672900915145874	-0.7373999953269958
7qf0.pdb	7qf0_HL_A_EA151W.pdb	-0.09649658203125	-0.7074999809265137
7qf0.pdb	7qf0_HL_A_FA153A.pdb	-2.0061471462249756	-1.4381999969482422
7qf0.pdb	7qf0_HL_A_FA153T.pdb	-2.1006431579589844	-1.4606000185012817
7qf0.pdb	7qf0_HL_A_NA154W.pdb	-1.7027628421783447	-3.3757998943328857
7qf0.pdb	7qf0_HL_A_YA156E.pdb	-1.0501420497894287	-0.11309999972581863
7qf0.pdb	7qf0_HL_A_QA160A.pdb	-0.04888668656349182	-1.2573000192642212
7qf0.pdb	7qf0_HL_A_QA160H.pdb	-6.963871479034424	-5.494100093841553
7qf0.pdb	7qf0_HL_A_QA160L.pdb	1.2212855815887451	0.6766999959945679
7qf0.pdb	7qf0_HL_A_QA160M.pdb	0.8671546578407288	0.9004999995231628
7qf0.pdb	7qf0_HL_A_SA161Y.pdb	0.7004959583282471	1.0980000495910645
7qf0.pdb	7qf0_HL_A_SA161V.pdb	-0.29463356733322144	-0.04729999974370003
7qf0.pdb	7qf0_HL_A_YA162R.pdb	0.20756253600120544	0.3409999907016754
7qf0.pdb	7qf0_HL_A_YA162V.pdb	0.055228590965270996	0.02810000069439411
7qf0.pdb	7qf0_HL_A_GA163E.pdb	-0.4402013421058655	-0.22370000183582306
7qf0.pdb	7qf0_HL_A_GA163T.pdb	-0.2199568897485733	0.6496000289916992
7qf0.pdb	7qf0_HL_A_QA165T.pdb	-1.2872083187103271	0.6987000107765198
7qf0.pdb	7qf0_HL_A_TA167H.pdb	-0.01013985276222229	0.2718000113964081
7qf0.pdb	7qf0_HL_A_NA168E.pdb	0.10430732369422913	1.3401000499725342
7qf0.pdb	7qf0_HL_A_NA168V.pdb	-0.7696206569671631	1.8551000356674194
7qf0.pdb	7qf0_HL_A_GA169I.pdb	-0.43880772590637207	-0.23759999871253967
7qf0.pdb	7qf0_HL_A_GA169V.pdb	-0.5256657600402832	0.24560000002384186
7qf0.pdb	7qf0_HL_A_YA172G.pdb	-1.5648174285888672	-4.365900039672852
6fe4.pdb	6fe4_F_A_YF33N.pdb	-1.214930772781372	-2.482150077819824
6fe4.pdb	6fe4_F_A_YF33E.pdb	-1.4357762336730957	-4.0860700607299805
6fe4.pdb	6fe4_F_A_YF33L.pdb	-0.18685346841812134	-1.687250018119812
6fe4.pdb	6fe4_F_A_PF45A.pdb	-0.442996621131897	-0.4932999908924103
6fe4.pdb	6fe4_F_A_PF45N.pdb	-1.241156816482544	-0.8914499878883362
6fe4.pdb	6fe4_F_A_EF46D.pdb	-0.4188898205757141	-0.027569999918341637
6fe4.pdb	6fe4_F_A_WF47N.pdb	-0.4824913442134857	-1.0254499912261963
6fe4.pdb	6fe4_F_A_WF47H.pdb	-0.22503721714019775	-0.8245499730110168
6fe4.pdb	6fe4_F_A_WF47P.pdb	-14.395452499389648	-8.93599796295166
6fe4.pdb	6fe4_F_A_NF52D.pdb	-0.8583682179450989	-1.2730499505996704
6fe4.pdb	6fe4_F_A_NF52C.pdb	-0.3457905650138855	0.3732300102710724
6fe4.pdb	6fe4_F_A_NF52K.pdb	-0.3102914094924927	0.7167199850082397
6fe4.pdb	6fe4_F_A_NF52M.pdb	-0.026783153414726257	0.6211900115013123
6fe4.pdb	6fe4_F_A_GF57L.pdb	-2.1746199131011963	-1.0689899921417236
6fe4.pdb	6fe4_F_A_TF58A.pdb	-0.2149638682603836	-0.0018599999602884054
6fe4.pdb	6fe4_F_A_TF58D.pdb	-0.5128541588783264	-0.622439980506897
6fe4.pdb	6fe4_F_A_TF58E.pdb	-0.25126177072525024	-0.34891998767852783
6fe4.pdb	6fe4_F_A_TF58K.pdb	-0.05437704920768738	0.44760000705718994
6fe4.pdb	6fe4_F_A_RF59C.pdb	-0.2530372142791748	-2.9693400859832764
6fe4.pdb	6fe4_F_A_EF100C.pdb	-1.5427756309509277	-1.5674899816513062
6fe4.pdb	6fe4_F_A_EF100Y.pdb	-14.35657787322998	-8.871536254882812
6fe4.pdb	6fe4_F_A_GF102F.pdb	1.0036633014678955	1.9447100162506104
6fe4.pdb	6fe4_F_A_RF104G.pdb	-0.23589567840099335	-0.4763300120830536
6fe4.pdb	6fe4_F_A_RF104V.pdb	-0.07645627856254578	-0.33048000931739807
6fe4.pdb	6fe4_F_A_NA14C.pdb	-0.2702261507511139	0.1193000003695488
6fe4.pdb	6fe4_F_A_NA14I.pdb	0.11285820603370667	1.0595099925994873
6fe4.pdb	6fe4_F_A_DA16R.pdb	-1.0394229888916016	-3.870029926300049
6fe4.pdb	6fe4_F_A_DA16S.pdb	-1.6508214473724365	-3.1136300563812256
6fe4.pdb	6fe4_F_A_DA17N.pdb	-0.0115414559841156	-0.052480001002550125
6fe4.pdb	6fe4_F_A_DA17K.pdb	0.1223263144493103	-0.1374800056219101
6fe4.pdb	6fe4_F_A_DA17Y.pdb	0.40646761655807495	1.0257400274276733
6fe4.pdb	6fe4_F_A_TA18D.pdb	0.09731602668762207	-2.9327499866485596
6fe4.pdb	6fe4_F_A_TA18F.pdb	-6.075775146484375	-7.89374303817749
6fe4.pdb	6fe4_F_A_TA18S.pdb	-0.9682890176773071	-0.7106800079345703
6fe4.pdb	6fe4_F_A_WA29R.pdb	-1.0659515857696533	-4.24399995803833
6fe4.pdb	6fe4_F_A_WA29H.pdb	-2.9972734451293945	-2.8199799060821533
6fe4.pdb	6fe4_F_A_WA29L.pdb	-1.1402415037155151	-2.7149200439453125
6fe4.pdb	6fe4_F_A_SA31D.pdb	-2.937130928039551	-4.075679779052734
6fe4.pdb	6fe4_F_A_SA31Q.pdb	-1.889394998550415	-1.3428800106048584
6fe4.pdb	6fe4_F_A_SA31L.pdb	-4.534184455871582	-4.226009845733643
6fe4.pdb	6fe4_F_A_RA32I.pdb	-1.043752908706665	-1.3999199867248535
6fe4.pdb	6fe4_F_A_RA32M.pdb	-1.0098178386688232	-1.4809399843215942
6fe4.pdb	6fe4_F_A_RA32T.pdb	-1.4622836112976074	-1.1383600234985352
6fe4.pdb	6fe4_F_A_SA54D.pdb	1.0313174724578857	0.27876999974250793
6fe4.pdb	6fe4_F_A_SA54G.pdb	-0.15679678320884705	0.14685000479221344
6fe4.pdb	6fe4_F_A_SA54L.pdb	0.5669457912445068	0.9879000186920166
6fe4.pdb	6fe4_F_A_SA54Y.pdb	0.9870389103889465	0.3117299973964691
6fe4.pdb	6fe4_F_A_SA54V.pdb	0.3031020760536194	0.6003900170326233
6fe4.pdb	6fe4_F_A_TA55N.pdb	-0.509513258934021	-0.9577500224113464
6fe4.pdb	6fe4_F_A_EA57G.pdb	-0.25960052013397217	-0.006279999855905771
6fe4.pdb	6fe4_F_A_EA57V.pdb	0.02904871106147766	-0.011989999562501907
6fe4.pdb	6fe4_F_A_SA58R.pdb	-4.781780242919922	-2.520279884338379
6fe4.pdb	6fe4_F_A_SA58C.pdb	-0.011987254023551941	-0.3686999976634979
6fe4.pdb	6fe4_F_A_SA58E.pdb	-8.953575134277344	-3.8914499282836914
6fe4.pdb	6fe4_F_A_GA59N.pdb	-0.503966212272644	0.3706800043582916
6fe4.pdb	6fe4_F_A_GA59M.pdb	0.7734084129333496	1.0743099451065063
6fe4.pdb	6fe4_F_A_SA60A.pdb	-0.46378642320632935	0.018650000914931297
6fe4.pdb	6fe4_F_A_SA60G.pdb	-0.45461976528167725	-0.8321899771690369
6fe4.pdb	6fe4_F_A_GA61C.pdb	-2.0567069053649902	-5.092830181121826
6fe4.pdb	6fe4_F_A_GA61T.pdb	-6.579570293426514	-9.279857635498047
6fe4.pdb	6fe4_F_A_FA62N.pdb	-0.5159574747085571	-0.4238100051879883
6fe4.pdb	6fe4_F_A_FA62K.pdb	-0.38259226083755493	0.08445999771356583
6fe4.pdb	6fe4_F_A_FA62T.pdb	-0.6904813051223755	-0.5182899832725525
7jmo.pdb	7jmo_HL_A_VH2Q.pdb	-0.7808791995048523	-0.6035000085830688
7jmo.pdb	7jmo_HL_A_VH2H.pdb	-0.5544430017471313	-0.36010000109672546
7jmo.pdb	7jmo_HL_A_VH2Y.pdb	-0.5220218300819397	-0.28940001130104065
7jmo.pdb	7jmo_HL_A_GH26D.pdb	-0.6617646217346191	-0.8481000065803528
7jmo.pdb	7jmo_HL_A_TH28A.pdb	0.3105909824371338	0.5512999892234802
7jmo.pdb	7jmo_HL_A_TH28L.pdb	0.4110478162765503	0.7454000115394592
7jmo.pdb	7jmo_HL_A_TH28K.pdb	0.05171129107475281	0.5241000056266785
7jmo.pdb	7jmo_HL_A_SH31L.pdb	-0.10959090292453766	-1.5662000179290771
7jmo.pdb	7jmo_HL_A_SH31K.pdb	0.07322216033935547	-0.9289000034332275
7jmo.pdb	7jmo_HL_A_YH33C.pdb	-2.502427816390991	-2.629300117492676
7jmo.pdb	7jmo_HL_A_YH33V.pdb	-2.170271158218384	-2.326900005340576
7jmo.pdb	7jmo_HL_A_YH52C.pdb	-0.5000909566879272	-1.3305000066757202
7jmo.pdb	7jmo_HL_A_GH54C.pdb	-0.27759429812431335	-0.7138000130653381
7jmo.pdb	7jmo_HL_A_GH54L.pdb	-8.092164039611816	-8.118300437927246
7jmo.pdb	7jmo_HL_A_SH56E.pdb	-2.938227653503418	-4.514100074768066
7jmo.pdb	7jmo_HL_A_SH56G.pdb	-0.6532747149467468	-0.5468000173568726
7jmo.pdb	7jmo_HL_A_SH56P.pdb	-0.39888256788253784	0.4124000072479248
7jmo.pdb	7jmo_HL_A_FH58C.pdb	-0.7634842395782471	-0.7128999829292297
7jmo.pdb	7jmo_HL_A_FH58Q.pdb	-0.7586439251899719	-0.5701000094413757
7jmo.pdb	7jmo_HL_A_FH58E.pdb	-0.6248974204063416	-0.49570000171661377
7jmo.pdb	7jmo_HL_A_FH58Y.pdb	0.048490941524505615	-0.41620001196861267
7jmo.pdb	7jmo_HL_A_RH97C.pdb	-1.2848174571990967	-2.809799909591675
7jmo.pdb	7jmo_HL_A_RH97F.pdb	-1.1141583919525146	-4.279200077056885
7jmo.pdb	7jmo_HL_A_LH99T.pdb	-0.5279951095581055	-0.8838000297546387
7jmo.pdb	7jmo_HL_A_LH99Y.pdb	-1.7521626949310303	-2.891400098800659
7jmo.pdb	7jmo_HL_A_EH100Q.pdb	-1.9129834175109863	-1.7838000059127808
7jmo.pdb	7jmo_HL_A_EH100K.pdb	-2.048888921737671	-2.8236000537872314
7jmo.pdb	7jmo_HL_A_EH100Y.pdb	-1.7573456764221191	-1.1409000158309937
7jmo.pdb	7jmo_HL_A_RH101L.pdb	-0.2574377655982971	0.7795000076293945
7jmo.pdb	7jmo_HL_A_RH101T.pdb	0.351474404335022	-0.1517000049352646
7jmo.pdb	7jmo_HL_A_AH102L.pdb	-1.4527976512908936	-0.18870000541210175
7jmo.pdb	7jmo_HL_A_DH106I.pdb	-0.17727059125900269	-0.29429998993873596
7jmo.pdb	7jmo_HL_A_DH106K.pdb	-0.5138893127441406	-0.7495999932289124
7jmo.pdb	7jmo_HL_A_SL28Q.pdb	0.07490724325180054	0.4943000078201294
7jmo.pdb	7jmo_HL_A_SL28M.pdb	0.950115978717804	0.616599977016449
7jmo.pdb	7jmo_HL_A_VL29R.pdb	-0.2849729061126709	-0.30000001192092896
7jmo.pdb	7jmo_HL_A_VL29I.pdb	0.15475994348526	0.26589998602867126
7jmo.pdb	7jmo_HL_A_SL32N.pdb	0.6622918248176575	0.7412999868392944
7jmo.pdb	7jmo_HL_A_SL32I.pdb	0.693332314491272	0.01510000042617321
7jmo.pdb	7jmo_HL_A_QL91L.pdb	0.18439579010009766	-0.031599998474121094
7jmo.pdb	7jmo_HL_A_GL93E.pdb	-3.672834873199463	-3.769700050354004
7jmo.pdb	7jmo_HL_A_GL93H.pdb	-18.59844207763672	-15.63856029510498
7jmo.pdb	7jmo_HL_A_SL94M.pdb	1.0635066032409668	0.6671000123023987
7jmo.pdb	7jmo_HL_A_RA70A.pdb	-0.8558833003044128	-2.384000062942505
7jmo.pdb	7jmo_HL_A_RA70L.pdb	-0.7764864563941956	-2.0020999908447266
7jmo.pdb	7jmo_HL_A_RA70F.pdb	-0.9414547085762024	-2.071700096130371
7jmo.pdb	7jmo_HL_A_RA70P.pdb	-0.995611310005188	-2.2558000087738037
7jmo.pdb	7jmo_HL_A_RA70S.pdb	-0.9843195080757141	-2.1591999530792236
7jmo.pdb	7jmo_HL_A_TA82N.pdb	-0.008986324071884155	0.5027999877929688
7jmo.pdb	7jmo_HL_A_TA82E.pdb	-0.18034273386001587	0.8467000126838684
7jmo.pdb	7jmo_HL_A_GA83C.pdb	-0.2553352415561676	-0.31630000472068787
7jmo.pdb	7jmo_HL_A_GA83K.pdb	-0.05097588896751404	-0.3898000121116638
7jmo.pdb	7jmo_HL_A_GA83T.pdb	-0.33843618631362915	-1.1712000370025635
7jmo.pdb	7jmo_HL_A_KA84N.pdb	-0.7770161032676697	0.7297000288963318
7jmo.pdb	7jmo_HL_A_KA84G.pdb	-1.611114501953125	-1.1756000518798828
7jmo.pdb	7jmo_HL_A_KA84L.pdb	-0.6088498830795288	-0.7487999796867371
7jmo.pdb	7jmo_HL_A_KA84M.pdb	-0.6326077580451965	-0.1923999935388565
7jmo.pdb	7jmo_HL_A_KA84T.pdb	-1.8500401973724365	-1.1763999462127686
7jmo.pdb	7jmo_HL_A_DA87G.pdb	-0.8765674233436584	-0.7993000149726868
7jmo.pdb	7jmo_HL_A_DA87M.pdb	-0.4300166964530945	-0.6812000274658203
7jmo.pdb	7jmo_HL_A_DA87T.pdb	-0.6855441331863403	-0.8079000115394592
7jmo.pdb	7jmo_HL_A_YA88A.pdb	-1.3985719680786133	-1.3177000284194946
7jmo.pdb	7jmo_HL_A_YA88N.pdb	-1.4801113605499268	-1.9672000408172607
7jmo.pdb	7jmo_HL_A_YA88W.pdb	-1.8740487098693848	-1.5154999494552612
7jmo.pdb	7jmo_HL_A_YA120N.pdb	-1.5830533504486084	-3.022599935531616
7jmo.pdb	7jmo_HL_A_YA120L.pdb	-1.4780330657958984	-2.325200080871582
7jmo.pdb	7jmo_HL_A_YA120W.pdb	-1.3917407989501953	-1.6574000120162964
7jmo.pdb	7jmo_HL_A_LA122T.pdb	-2.073002815246582	-1.0296000242233276
7jmo.pdb	7jmo_HL_A_FA123H.pdb	-1.3489491939544678	-1.4785000085830688
7jmo.pdb	7jmo_HL_A_FA123M.pdb	-0.7915558815002441	-0.3425999879837036
7jmo.pdb	7jmo_HL_A_RA124P.pdb	-0.8478620052337646	-0.36070001125335693
7jmo.pdb	7jmo_HL_A_RA124T.pdb	-0.16786959767341614	-0.6899999976158142
7jmo.pdb	7jmo_HL_A_KA125H.pdb	-0.7057820558547974	-0.35019999742507935
7jmo.pdb	7jmo_HL_A_KA125V.pdb	0.01268070936203003	-0.006899999920278788
7jmo.pdb	7jmo_HL_A_YA140I.pdb	-1.134164571762085	-2.38700008392334
7jmo.pdb	7jmo_HL_A_YA140F.pdb	-1.0739872455596924	-1.9781999588012695
7jmo.pdb	7jmo_HL_A_YA140P.pdb	-1.427206039428711	-1.7401000261306763
7jmo.pdb	7jmo_HL_A_QA141L.pdb	-0.027598023414611816	-0.9480999708175659
7jmo.pdb	7jmo_HL_A_QA141W.pdb	0.08057555556297302	-1.0884000062942505
7jmo.pdb	7jmo_HL_A_AA142D.pdb	-0.8148916363716125	0.18979999423027039
7jmo.pdb	7jmo_HL_A_AA142C.pdb	0.09016242623329163	-0.57669997215271
7jmo.pdb	7jmo_HL_A_GA143D.pdb	-0.5703853368759155	-0.39489999413490295
7jmo.pdb	7jmo_HL_A_GA143C.pdb	-0.029271721839904785	0.5656999945640564
7jmo.pdb	7jmo_HL_A_GA143P.pdb	0.03465631604194641	0.5439000129699707
7jmo.pdb	7jmo_HL_A_GA143S.pdb	-0.1475854367017746	0.1256999969482422
7jmo.pdb	7jmo_HL_A_FA153R.pdb	-1.7608468532562256	-1.891800045967102
7jmo.pdb	7jmo_HL_A_FA153G.pdb	-1.8976690769195557	-1.7223000526428223
7jmo.pdb	7jmo_HL_A_FA153M.pdb	-1.5696887969970703	-0.619700014591217
7jmo.pdb	7jmo_HL_A_NA154Y.pdb	-2.2028682231903076	-3.6814000606536865
7jmo.pdb	7jmo_HL_A_QA160A.pdb	-0.4950631856918335	0.7454000115394592
7jmo.pdb	7jmo_HL_A_YA162S.pdb	-0.41229984164237976	-0.08429999649524689
7jmo.pdb	7jmo_HL_A_YA162T.pdb	-0.23939037322998047	-0.0786999985575676
7jmo.pdb	7jmo_HL_A_NA168W.pdb	-0.22317898273468018	0.7728999853134155
7jmo.pdb	7jmo_HL_A_GA169Q.pdb	-1.578397274017334	-2.064500093460083
7jmo.pdb	7jmo_HL_A_GA169E.pdb	-0.8789901733398438	-1.760200023651123
7jmo.pdb	7jmo_HL_A_YA172E.pdb	-0.528832197189331	-0.20499999821186066
7a17.pdb	7a17_B_A_TB28W.pdb	-0.9453141689300537	-0.06920000165700912
7a17.pdb	7a17_B_A_TB28Y.pdb	-1.825571060180664	-2.0529000759124756
7a17.pdb	7a17_B_A_FB31N.pdb	-1.0469422340393066	-2.3833000659942627
7a17.pdb	7a17_B_A_FB31G.pdb	-1.0820934772491455	-3.285799980163574
7a17.pdb	7a17_B_A_WB53Q.pdb	-0.44191253185272217	-1.5029000043869019
7a17.pdb	7a17_B_A_RB99C.pdb	-1.5145089626312256	0.22540000081062317
7a17.pdb	7a17_B_A_RB99L.pdb	-1.1852911710739136	0.8079000115394592
7a17.pdb	7a17_B_A_RB99M.pdb	-1.185197114944458	0.8317999839782715
7a17.pdb	7a17_B_A_RB99P.pdb	-0.2606172561645508	0.1290999948978424
7a17.pdb	7a17_B_A_RB99Y.pdb	-0.6379576921463013	0.8676999807357788
7a17.pdb	7a17_B_A_AB100N.pdb	-0.07584697008132935	-0.7135000228881836
7a17.pdb	7a17_B_A_AB100E.pdb	0.01418912410736084	-2.462670087814331
7a17.pdb	7a17_B_A_AB100H.pdb	-1.219280481338501	-2.7042601108551025
7a17.pdb	7a17_B_A_IB101R.pdb	-2.550610303878784	-5.5505900382995605
7a17.pdb	7a17_B_A_IB101Q.pdb	-1.8822131156921387	-2.6694400310516357
7a17.pdb	7a17_B_A_IB101K.pdb	-0.06134210526943207	-2.0636000633239746
7a17.pdb	7a17_B_A_IB101F.pdb	-11.265576362609863	-9.404239654541016
7a17.pdb	7a17_B_A_EB102A.pdb	0.5214525461196899	0.05270000174641609
7a17.pdb	7a17_B_A_EB102C.pdb	0.45728468894958496	0.05620000138878822
7a17.pdb	7a17_B_A_EB102K.pdb	0.8566671013832092	0.6514000296592712
7a17.pdb	7a17_B_A_EB102W.pdb	1.227614164352417	0.7019000053405762
7a17.pdb	7a17_B_A_LA100E.pdb	-0.6690775752067566	0.3944999873638153
7a17.pdb	7a17_B_A_AA102N.pdb	-0.7563744187355042	-0.7681999802589417
7a17.pdb	7a17_B_A_AA102D.pdb	-0.9446004629135132	0.5942000150680542
7a17.pdb	7a17_B_A_AA102H.pdb	-0.6181448698043823	-0.3253999948501587
7a17.pdb	7a17_B_A_AA102M.pdb	-0.10095515847206116	-0.7689999938011169
7a17.pdb	7a17_B_A_PA117R.pdb	-0.15216925740242004	0.08649999648332596
7a17.pdb	7a17_B_A_PA117C.pdb	-0.11824296414852142	-0.1265999972820282
7a17.pdb	7a17_B_A_PA117H.pdb	0.48130637407302856	0.2639999985694885
7a17.pdb	7a17_B_A_AA120F.pdb	-2.3184170722961426	-2.475480079650879
7a17.pdb	7a17_B_A_AA120T.pdb	-0.4137716293334961	-0.4357999861240387
7a17.pdb	7a17_B_A_PA121C.pdb	0.0538516640663147	-0.5088000297546387
7a17.pdb	7a17_B_A_IA123D.pdb	-0.6415987610816956	-0.17270000278949738
7a17.pdb	7a17_B_A_IA123S.pdb	-0.7761865258216858	-0.210099995136261
7a17.pdb	7a17_B_A_RA124L.pdb	1.5013256072998047	1.0947999954223633
7a17.pdb	7a17_B_A_RA124T.pdb	0.7546314597129822	0.01590000092983246
7a17.pdb	7a17_B_A_DA125G.pdb	-1.3475313186645508	-0.8784000277519226
7a17.pdb	7a17_B_A_DA125T.pdb	-1.3231096267700195	-1.01419997215271
7a17.pdb	7a17_B_A_VA126L.pdb	0.5720508694648743	0.00419999985024333
5ja9.pdb	5ja9_B_D_RB35L.pdb	-0.988903820514679	-3.073499917984009
5ja9.pdb	5ja9_B_D_YB37L.pdb	-1.6378073692321777	-2.4593000411987305
5ja9.pdb	5ja9_B_D_FB47Q.pdb	-1.3593785762786865	-0.7552000284194946
5ja9.pdb	5ja9_B_D_FB47E.pdb	-0.9246585369110107	-2.833899974822998
5ja9.pdb	5ja9_B_D_FB47K.pdb	-0.1308019459247589	-0.07199999690055847
5ja9.pdb	5ja9_B_D_FB47V.pdb	-0.1366504281759262	-0.9221000075340271
5ja9.pdb	5ja9_B_D_VB97F.pdb	-9.550166130065918	-9.129400253295898
5ja9.pdb	5ja9_B_D_VB97P.pdb	-0.8321933150291443	-0.3594000041484833
5ja9.pdb	5ja9_B_D_RB99G.pdb	-1.61613130569458	-4.912399768829346
5ja9.pdb	5ja9_B_D_RB99L.pdb	-0.6899000406265259	-1.9854999780654907
5ja9.pdb	5ja9_B_D_RB99V.pdb	-1.3308281898498535	-3.00819993019104
5ja9.pdb	5ja9_B_D_SB101C.pdb	-0.11502797901630402	-0.005900000222027302
5ja9.pdb	5ja9_B_D_SB101I.pdb	-0.12460394203662872	0.2669000029563904
5ja9.pdb	5ja9_B_D_LB102E.pdb	-2.37813401222229	-2.8773000240325928
5ja9.pdb	5ja9_B_D_LB102W.pdb	-4.689298152923584	-3.084199905395508
5ja9.pdb	5ja9_B_D_IB103D.pdb	-1.4913101196289062	-3.417099952697754
5ja9.pdb	5ja9_B_D_IB103H.pdb	-1.638071060180664	-2.3424999713897705
5ja9.pdb	5ja9_B_D_IB103M.pdb	-0.017083749175071716	-1.1222000122070312
5ja9.pdb	5ja9_B_D_IB103S.pdb	-1.4663591384887695	-2.7269999980926514
5ja9.pdb	5ja9_B_D_IB103T.pdb	-1.6172289848327637	-1.871500015258789
5ja9.pdb	5ja9_B_D_DB105K.pdb	-0.9068123698234558	-1.9926999807357788
5ja9.pdb	5ja9_B_D_DB105F.pdb	0.24681627750396729	0.34769999980926514
5ja9.pdb	5ja9_B_D_DB105P.pdb	-0.9077196717262268	-0.49709999561309814
5ja9.pdb	5ja9_B_D_WB107Q.pdb	-0.8846800923347473	-0.4406000077724457
5ja9.pdb	5ja9_B_D_ID9W.pdb	-5.6739702224731445	-2.6533000469207764
5ja9.pdb	5ja9_B_D_ID9Y.pdb	-10.446070671081543	-4.594200134277344
5ja9.pdb	5ja9_B_D_YD13E.pdb	-1.1340627670288086	-1.839400053024292
5ja9.pdb	5ja9_B_D_YD13P.pdb	-2.469010353088379	-3.4788999557495117
5ja9.pdb	5ja9_B_D_YD13V.pdb	-2.1864724159240723	-2.6928999423980713
5ja9.pdb	5ja9_B_D_ED16R.pdb	-2.0258822441101074	-5.115200042724609
5ja9.pdb	5ja9_B_D_ED16C.pdb	-2.2099506855010986	-4.353899955749512
5ja9.pdb	5ja9_B_D_ED16G.pdb	-2.6550633907318115	-5.011600017547607
5ja9.pdb	5ja9_B_D_ED16F.pdb	-1.377873420715332	-2.8485000133514404
5ja9.pdb	5ja9_B_D_ED16T.pdb	-1.9773507118225098	-5.541200160980225
5ja9.pdb	5ja9_B_D_TD72R.pdb	-7.029670238494873	-2.150599956512451
5ja9.pdb	5ja9_B_D_TD72W.pdb	-0.7887715697288513	0.6535999774932861
5ja9.pdb	5ja9_B_D_ID73E.pdb	-0.4656103551387787	0.2700999975204468
5ja9.pdb	5ja9_B_D_YD74R.pdb	-1.5120468139648438	-1.309000015258789
5ja9.pdb	5ja9_B_D_YD74S.pdb	-0.8268291354179382	-0.8413000106811523
5ja9.pdb	5ja9_B_D_ED78D.pdb	-1.2657866477966309	-0.9136000275611877
5ja9.pdb	5ja9_B_D_ED78G.pdb	-1.22401762008667	-1.5880000591278076
5ja9.pdb	5ja9_B_D_MD79R.pdb	-0.778593897819519	-2.7172000408172607
5ja9.pdb	5ja9_B_D_MD79N.pdb	-1.0495285987854004	-1.8667000532150269
5ja9.pdb	5ja9_B_D_MD79P.pdb	-0.7000961303710938	-1.4577000141143799
5ja9.pdb	5ja9_B_D_MD79T.pdb	-0.895687997341156	-1.7624000310897827
5ja9.pdb	5ja9_B_D_QD89W.pdb	0.8734195828437805	0.6754999756813049
5ja9.pdb	5ja9_B_D_LD90E.pdb	-0.7422858476638794	-1.358299970626831
5ja9.pdb	5ja9_B_D_LD90M.pdb	-0.4159158766269684	-0.8205000162124634
5ja9.pdb	5ja9_B_D_LD90F.pdb	0.3285285234451294	0.47929999232292175
1nca.pdb	1nca_HL_N_YL49S.pdb	-1.4878346920013428	-2.7834999561309814
1nca.pdb	1nca_HL_N_WL50C.pdb	-1.6315577030181885	-1.7769999504089355
1nca.pdb	1nca_HL_N_WL50E.pdb	-1.001518964767456	-1.343999981880188
1nca.pdb	1nca_HL_N_WL50F.pdb	-0.4692504405975342	-0.8485999703407288
1nca.pdb	1nca_HL_N_WL50V.pdb	-1.4743785858154297	-0.984000027179718
1nca.pdb	1nca_HL_N_IL56G.pdb	-0.13101819157600403	0.45500001311302185
1nca.pdb	1nca_HL_N_HL91E.pdb	-0.5998111963272095	0.05849999934434891
1nca.pdb	1nca_HL_N_HL91F.pdb	-0.07185661792755127	0.7566999793052673
1nca.pdb	1nca_HL_N_YL92N.pdb	-0.9608949422836304	-0.9332000017166138
1nca.pdb	1nca_HL_N_YL92D.pdb	-1.161230206489563	-0.8181999921798706
1nca.pdb	1nca_HL_N_YL92E.pdb	-1.2019339799880981	-0.9549999833106995
1nca.pdb	1nca_HL_N_YL92G.pdb	-0.9804565906524658	-0.9639999866485596
1nca.pdb	1nca_HL_N_YL92I.pdb	-0.4579949975013733	-0.6256999969482422
1nca.pdb	1nca_HL_N_YL92P.pdb	-0.758790135383606	-1.1437000036239624
1nca.pdb	1nca_HL_N_SL93E.pdb	-0.9205885529518127	-1.1979999542236328
1nca.pdb	1nca_HL_N_SL93H.pdb	-4.169546127319336	-3.3276000022888184
1nca.pdb	1nca_HL_N_PL94E.pdb	-0.6883285045623779	0.34689998626708984
1nca.pdb	1nca_HL_N_PL94Y.pdb	0.9772883057594299	0.9408000111579895
1nca.pdb	1nca_HL_N_TH30K.pdb	0.039351701736450195	0.21240000426769257
1nca.pdb	1nca_HL_N_NH31L.pdb	0.5021458864212036	0.6014999747276306
1nca.pdb	1nca_HL_N_NH31M.pdb	0.6817551255226135	0.6876999735832214
1nca.pdb	1nca_HL_N_NH31W.pdb	-0.40734806656837463	-0.7991999983787537
1nca.pdb	1nca_HL_N_NH31V.pdb	-0.27821987867355347	0.05660000070929527
1nca.pdb	1nca_HL_N_YH32A.pdb	-0.681431770324707	-0.32679998874664307
1nca.pdb	1nca_HL_N_NH52G.pdb	-0.1946343183517456	0.07779999822378159
1nca.pdb	1nca_HL_N_NH52M.pdb	-0.0689210593700409	0.3109000027179718
1nca.pdb	1nca_HL_N_NH52T.pdb	-0.20727981626987457	0.3619999885559082
1nca.pdb	1nca_HL_N_NH54H.pdb	0.21237075328826904	0.40639999508857727
1nca.pdb	1nca_HL_N_NH54I.pdb	0.7301114797592163	-0.23559999465942383
1nca.pdb	1nca_HL_N_NH54Y.pdb	1.6909735202789307	1.1092000007629395
1nca.pdb	1nca_HL_N_EH62Q.pdb	0.16869521141052246	0.04410000145435333
1nca.pdb	1nca_HL_N_EH62H.pdb	-0.11969931423664093	-0.033799998462200165
1nca.pdb	1nca_HL_N_EH62S.pdb	-0.13141664862632751	0.0414000004529953
1nca.pdb	1nca_HL_N_EH100C.pdb	-1.662118911743164	-1.3596999645233154
1nca.pdb	1nca_HL_N_DH101R.pdb	-3.7565057277679443	-2.8780999183654785
1nca.pdb	1nca_HL_N_DH101E.pdb	-3.7527313232421875	-1.041700005531311
1nca.pdb	1nca_HL_N_NH102G.pdb	1.2228987216949463	-0.46389999985694885
1nca.pdb	1nca_HL_N_NH102S.pdb	1.063053846359253	0.5942999720573425
1nca.pdb	1nca_HL_N_NH102V.pdb	-2.5834567546844482	-1.0678999423980713
1nca.pdb	1nca_HL_N_FH103H.pdb	-0.41636666655540466	0.23080000281333923
1nca.pdb	1nca_HL_N_FH103M.pdb	0.27947622537612915	2.0492000579833984
1nca.pdb	1nca_HL_N_LH106D.pdb	-0.9060420393943787	-1.1832000017166138
1nca.pdb	1nca_HL_N_LH106E.pdb	-0.7414223551750183	-1.1471999883651733
1nca.pdb	1nca_HL_N_LH106K.pdb	0.14545202255249023	-0.9595000147819519
1nca.pdb	1nca_HL_N_PN247R.pdb	-3.462785005569458	-3.452399969100952
1nca.pdb	1nca_HL_N_PN247T.pdb	-0.9790975451469421	-1.155900001525879
1nca.pdb	1nca_HL_N_PN247Y.pdb	-6.158807277679443	-7.861400127410889
1nca.pdb	1nca_HL_N_PN247V.pdb	-0.24601072072982788	-1.5927000045776367
1nca.pdb	1nca_HL_N_NN250R.pdb	0.06857392191886902	1.1944999694824219
1nca.pdb	1nca_HL_N_NN250M.pdb	1.3780097961425781	2.5394999980926514
1nca.pdb	1nca_HL_N_NN250T.pdb	-0.289501428604126	0.13600000739097595
1nca.pdb	1nca_HL_N_NN250Y.pdb	0.666456937789917	0.9465000033378601
1nca.pdb	1nca_HL_N_GN263E.pdb	-0.4265742301940918	-1.361799955368042
1nca.pdb	1nca_HL_N_NN264D.pdb	0.45334285497665405	0.5098000168800354
1nca.pdb	1nca_HL_N_NN264I.pdb	0.1392880082130432	0.7099999785423279
1nca.pdb	1nca_HL_N_NN267M.pdb	0.3445388078689575	0.8011999726295471
1nca.pdb	1nca_HL_N_NN267F.pdb	0.8334936499595642	0.9248999953269958
1nca.pdb	1nca_HL_N_SN287C.pdb	-2.563892126083374	-1.1886999607086182
1nca.pdb	1nca_HL_N_SN287M.pdb	-4.234614849090576	-5.684100151062012
1nca.pdb	1nca_HL_N_IN288A.pdb	-0.625798225402832	-1.6174999475479126
1nca.pdb	1nca_HL_N_IN288E.pdb	-1.2663862705230713	-2.0896999835968018
1nca.pdb	1nca_HL_N_IN288G.pdb	-0.6442780494689941	-1.794100046157837
1nca.pdb	1nca_HL_N_IN288K.pdb	-0.7376232147216797	-0.4083000123500824
1nca.pdb	1nca_HL_N_IN288F.pdb	-0.5170003175735474	-0.9689000248908997
1nca.pdb	1nca_HL_N_IN288V.pdb	-0.4172486662864685	-0.9544000029563904
1nca.pdb	1nca_HL_N_AN289N.pdb	-1.974287509918213	0.4438000023365021
1nca.pdb	1nca_HL_N_AN289G.pdb	-0.678661048412323	-1.395799994468689
1nca.pdb	1nca_HL_N_SN292R.pdb	-4.235275745391846	-2.0687999725341797
1nca.pdb	1nca_HL_N_SN292N.pdb	-1.6881513595581055	-2.506700038909912
1nca.pdb	1nca_HL_N_SN292D.pdb	-4.073417663574219	-5.462100028991699
1nca.pdb	1nca_HL_N_SN292G.pdb	-1.1872857809066772	-0.9379000067710876
1nca.pdb	1nca_HL_N_SN292K.pdb	-2.157067060470581	-1.2757999897003174
1nca.pdb	1nca_HL_N_SN292M.pdb	-6.094098091125488	-6.3871002197265625
1nca.pdb	1nca_HL_N_LN318H.pdb	-0.6024873852729797	-1.2366000413894653
1nca.pdb	1nca_HL_N_LN318F.pdb	-0.23719210922718048	1.8213000297546387
1nca.pdb	1nca_HL_N_NN319Y.pdb	-0.501955509185791	-3.836199998855591
1nca.pdb	1nca_HL_N_TN320R.pdb	-1.533484935760498	-1.3866000175476074
1nca.pdb	1nca_HL_N_TN320I.pdb	0.9149180054664612	1.7350000143051147
1nca.pdb	1nca_HL_N_TN320Y.pdb	-3.927863121032715	-1.0706000328063965
1nca.pdb	1nca_HL_N_WN322A.pdb	-1.4633300304412842	-1.3708000183105469
1nca.pdb	1nca_HL_N_WN322K.pdb	-1.3273589611053467	0.4465999901294708
1nca.pdb	1nca_HL_N_PN352L.pdb	0.040395885705947876	0.41119998693466187
1nca.pdb	1nca_HL_N_PN352F.pdb	0.015389293432235718	-0.7760999798774719
1nca.pdb	1nca_HL_N_PN352Y.pdb	0.22482270002365112	-0.6100999712944031
1nca.pdb	1nca_HL_N_PN352V.pdb	-0.38536614179611206	-1.1110999584197998
1nca.pdb	1nca_HL_N_KN353C.pdb	-0.4331693649291992	-0.4607999920845032
1nca.pdb	1nca_HL_N_KN353W.pdb	-0.43257880210876465	0.11779999732971191
4ypg.pdb	4ypg_HL_D_YH32E.pdb	-1.1328768730163574	-0.7235999703407288
4ypg.pdb	4ypg_HL_D_SH33R.pdb	-3.2776143550872803	-1.701300024986267
4ypg.pdb	4ypg_HL_D_WH50R.pdb	-1.6525869369506836	-1.9407999515533447
4ypg.pdb	4ypg_HL_D_WH50V.pdb	-0.8661823868751526	-1.951799988746643
4ypg.pdb	4ypg_HL_D_SH52W.pdb	-37.855865478515625	-27.551420211791992
4ypg.pdb	4ypg_HL_D_SH52V.pdb	-2.101261854171753	-1.7237999439239502
4ypg.pdb	4ypg_HL_D_YH54D.pdb	1.0039725303649902	-0.29490000009536743
4ypg.pdb	4ypg_HL_D_YH54Q.pdb	-0.3626890778541565	0.19679999351501465
4ypg.pdb	4ypg_HL_D_NH55A.pdb	1.175257682800293	0.7534000277519226
4ypg.pdb	4ypg_HL_D_NH55L.pdb	1.2725090980529785	1.1225999593734741
4ypg.pdb	4ypg_HL_D_NH55V.pdb	1.2182207107543945	-0.36500000953674316
4ypg.pdb	4ypg_HL_D_NH57I.pdb	0.17800423502922058	-0.01360000018030405
4ypg.pdb	4ypg_HL_D_NH57M.pdb	0.1780746877193451	-0.10700000077486038
4ypg.pdb	4ypg_HL_D_NH57V.pdb	0.016305997967720032	0.09000000357627869
4ypg.pdb	4ypg_HL_D_NH59D.pdb	-1.1744141578674316	-1.242900013923645
4ypg.pdb	4ypg_HL_D_NH59L.pdb	0.337177574634552	0.2892000079154968
4ypg.pdb	4ypg_HL_D_NH59T.pdb	-0.3689308762550354	-0.7039999961853027
4ypg.pdb	4ypg_HL_D_PH100I.pdb	-5.51934289932251	-5.683899879455566
4ypg.pdb	4ypg_HL_D_IH101G.pdb	-0.23867323994636536	0.07930000126361847
4ypg.pdb	4ypg_HL_D_IH101T.pdb	-0.5867777466773987	-0.10109999775886536
4ypg.pdb	4ypg_HL_D_AH102L.pdb	-3.038762331008911	-3.4282000064849854
4ypg.pdb	4ypg_HL_D_AH102P.pdb	0.5584052801132202	0.2669999897480011
4ypg.pdb	4ypg_HL_D_AH102Y.pdb	-17.08576011657715	-16.16724967956543
4ypg.pdb	4ypg_HL_D_AH102V.pdb	0.51237553358078	-0.6510999798774719
4ypg.pdb	4ypg_HL_D_AH103I.pdb	-0.6941171288490295	-1.5607999563217163
4ypg.pdb	4ypg_HL_D_AH103F.pdb	-2.879244804382324	-3.933199882507324
4ypg.pdb	4ypg_HL_D_AH103T.pdb	-0.11456716060638428	-1.5055999755859375
4ypg.pdb	4ypg_HL_D_AH103W.pdb	-6.289533615112305	-29.052019119262695
4ypg.pdb	4ypg_HL_D_YH105Q.pdb	0.04120174050331116	-0.18809999525547028
4ypg.pdb	4ypg_HL_D_YH105G.pdb	-0.015034765005111694	-0.34689998626708984
4ypg.pdb	4ypg_HL_D_YH105M.pdb	0.36153900623321533	-0.23549999296665192
4ypg.pdb	4ypg_HL_D_YH105V.pdb	0.14959323406219482	-0.3382999897003174
4ypg.pdb	4ypg_HL_D_SL28R.pdb	0.1997436285018921	0.8482999801635742
4ypg.pdb	4ypg_HL_D_VL29C.pdb	-0.5343798995018005	-0.15440000593662262
4ypg.pdb	4ypg_HL_D_VL29Q.pdb	-0.5091253519058228	-0.13410000503063202
4ypg.pdb	4ypg_HL_D_VL29T.pdb	-0.5153054594993591	-0.0729999989271164
4ypg.pdb	4ypg_HL_D_TL32E.pdb	-5.48350715637207	-5.664700031280518
4ypg.pdb	4ypg_HL_D_TL32F.pdb	-9.1128568649292	-11.922880172729492
4ypg.pdb	4ypg_HL_D_TL32V.pdb	-1.4672036170959473	-0.07850000262260437
4ypg.pdb	4ypg_HL_D_YL33Q.pdb	-0.9238747954368591	-1.3549000024795532
4ypg.pdb	4ypg_HL_D_YL33H.pdb	-0.9228658676147461	-0.8183000087738037
4ypg.pdb	4ypg_HL_D_YL50D.pdb	-1.2254202365875244	-0.42969998717308044
4ypg.pdb	4ypg_HL_D_YL50G.pdb	-0.369924932718277	-0.5297999978065491
4ypg.pdb	4ypg_HL_D_YL50S.pdb	-0.2740142345428467	-0.6897000074386597
4ypg.pdb	4ypg_HL_D_GL51E.pdb	-7.946410655975342	-10.987970352172852
4ypg.pdb	4ypg_HL_D_GL51K.pdb	-2.3636221885681152	-5.351799964904785
4ypg.pdb	4ypg_HL_D_AL52Q.pdb	-0.4347231388092041	-0.21469999849796295
4ypg.pdb	4ypg_HL_D_SL54G.pdb	-0.4474402368068695	0.6194000244140625
4ypg.pdb	4ypg_HL_D_RL55D.pdb	-0.4976798892021179	-0.5961999893188477
4ypg.pdb	4ypg_HL_D_RL55H.pdb	0.07577615976333618	-0.23000000417232513
4ypg.pdb	4ypg_HL_D_SL68N.pdb	0.05289822816848755	-0.35679998993873596
4ypg.pdb	4ypg_HL_D_SL68L.pdb	0.3997189998626709	1.0743000507354736
4ypg.pdb	4ypg_HL_D_YL92C.pdb	-0.5373965501785278	-0.13619999587535858
4ypg.pdb	4ypg_HL_D_GL93E.pdb	-0.802806556224823	-0.9939000010490417
4ypg.pdb	4ypg_HL_D_RL97L.pdb	0.7633498907089233	-0.7480999827384949
4ypg.pdb	4ypg_HL_D_TD1M.pdb	1.3904392719268799	0.6424999833106995
4ypg.pdb	4ypg_HL_D_TD1W.pdb	1.530381202697754	1.3209999799728394
4ypg.pdb	4ypg_HL_D_DD4R.pdb	0.8923332095146179	0.906499981880188
4ypg.pdb	4ypg_HL_D_DD4N.pdb	-0.08368705213069916	0.0414000004529953
4ypg.pdb	4ypg_HL_D_DD4F.pdb	0.30055880546569824	0.10920000076293945
4ypg.pdb	4ypg_HL_D_ID55K.pdb	-0.35768261551856995	0.05510000139474869
4ypg.pdb	4ypg_HL_D_HD59R.pdb	-1.6263384819030762	-2.7792999744415283
4ypg.pdb	4ypg_HL_D_HD59F.pdb	-1.2583844661712646	-4.2332000732421875
4ypg.pdb	4ypg_HL_D_HD59Y.pdb	-0.825366199016571	-4.363900184631348
4ypg.pdb	4ypg_HL_D_ED60N.pdb	-0.6287145614624023	-0.9941999912261963
4ypg.pdb	4ypg_HL_D_QD63R.pdb	-0.8820213079452515	-1.3672000169754028
4ypg.pdb	4ypg_HL_D_QD64C.pdb	-0.21337279677391052	-0.031700000166893005
4ypg.pdb	4ypg_HL_D_QD64E.pdb	-0.3395378887653351	0.20309999585151672
4ypg.pdb	4ypg_HL_D_QD64I.pdb	-0.4633936882019043	-0.07989999651908875
4ypg.pdb	4ypg_HL_D_QD64F.pdb	-0.402055561542511	0.024299999698996544
4ypg.pdb	4ypg_HL_D_ND67I.pdb	-1.2302393913269043	-0.6200000047683716
4ypg.pdb	4ypg_HL_D_ND67Y.pdb	0.16237899661064148	0.20739999413490295
4ypg.pdb	4ypg_HL_D_YD91D.pdb	-0.838707685470581	-1.1395000219345093
4ypg.pdb	4ypg_HL_D_QD92M.pdb	0.490256130695343	0.5049999952316284
4ypg.pdb	4ypg_HL_D_QD92V.pdb	0.1091056764125824	1.4426000118255615
4ypg.pdb	4ypg_HL_D_LD94D.pdb	-0.23380033671855927	0.4366999864578247
4ypg.pdb	4ypg_HL_D_ND95L.pdb	-0.8760929107666016	-0.07599999755620956
4ypg.pdb	4ypg_HL_D_ND95Y.pdb	-4.8481831550598145	-2.8782999515533447
4ypg.pdb	4ypg_HL_D_AD99S.pdb	-0.18606150150299072	-0.3564999997615814
4ypg.pdb	4ypg_HL_D_QD103E.pdb	0.2706168591976166	-0.4307999908924103
4ypg.pdb	4ypg_HL_D_QD103S.pdb	-0.3569622337818146	-0.2655999958515167
4ypg.pdb	4ypg_HL_D_QD103W.pdb	0.21611285209655762	-0.4893999993801117
4ypg.pdb	4ypg_HL_D_PD111A.pdb	-0.3886380195617676	-0.022199999541044235
4ypg.pdb	4ypg_HL_D_PD111Q.pdb	-0.31013667583465576	-0.04989999905228615
4ypg.pdb	4ypg_HL_D_PD111G.pdb	-0.5564218759536743	0.000699999975040555
4ypg.pdb	4ypg_HL_D_ED115I.pdb	-0.46401625871658325	-0.832099974155426
4ypg.pdb	4ypg_HL_D_ED115K.pdb	-0.6726359724998474	-1.569700002670288
4ypg.pdb	4ypg_HL_D_ED115Y.pdb	-0.6550965905189514	-2.2383999824523926
4ypg.pdb	4ypg_HL_D_ID118Q.pdb	-0.32160717248916626	-0.2012999951839447
4ypg.pdb	4ypg_HL_D_ID118W.pdb	-10.375282287597656	-12.437749862670898
4ypg.pdb	4ypg_HL_D_RD122D.pdb	-0.5453501343727112	-1.124500036239624
4ypg.pdb	4ypg_HL_D_RD122Q.pdb	-0.4700756371021271	-0.8712999820709229
4ypg.pdb	4ypg_HL_D_RD122F.pdb	-0.40803492069244385	-0.9154999852180481
7mta.pdb	7mta_HL_G_YH52N.pdb	-0.9744697213172913	-1.101770043373108
7mta.pdb	7mta_HL_G_YH54R.pdb	-0.5145788192749023	-0.4369400143623352
7mta.pdb	7mta_HL_G_YH54T.pdb	-1.0324251651763916	-0.9829699993133545
7mta.pdb	7mta_HL_G_YH54W.pdb	0.4112929701805115	0.07693000137805939
7mta.pdb	7mta_HL_G_GH56E.pdb	-0.10558128356933594	0.26934999227523804
7mta.pdb	7mta_HL_G_GH56S.pdb	-0.19863152503967285	-0.07810000330209732
7mta.pdb	7mta_HL_G_GH56T.pdb	0.3426487445831299	0.19386999309062958
7mta.pdb	7mta_HL_G_SH57L.pdb	0.4731544256210327	0.4110499918460846
7mta.pdb	7mta_HL_G_WH102S.pdb	0.02550157904624939	-0.5348700284957886
7mta.pdb	7mta_HL_G_WH103E.pdb	-1.3382608890533447	-1.7351499795913696
7mta.pdb	7mta_HL_G_WH103G.pdb	-1.2863795757293701	-1.860450029373169
7mta.pdb	7mta_HL_G_WH103Y.pdb	-0.35014334321022034	-0.13824999332427979
7mta.pdb	7mta_HL_G_WH104C.pdb	-0.018967345356941223	-0.8624699711799622
7mta.pdb	7mta_HL_G_WH104Q.pdb	-0.1670212745666504	-0.8209400177001953
7mta.pdb	7mta_HL_G_WH104Y.pdb	-0.11580517143011093	-0.09848000109195709
7mta.pdb	7mta_HL_G_AH105Q.pdb	0.22550663352012634	1.575369954109192
7mta.pdb	7mta_HL_G_AH105E.pdb	-0.4320221543312073	-0.8649899959564209
7mta.pdb	7mta_HL_G_AH105I.pdb	-1.4097189903259277	-0.5690400004386902
7mta.pdb	7mta_HL_G_TH107C.pdb	-0.040046751499176025	-0.2708800137042999
7mta.pdb	7mta_HL_G_TH107Q.pdb	-0.37426942586898804	-0.8440399765968323
7mta.pdb	7mta_HL_G_TH107E.pdb	-0.4626932740211487	-1.3607499599456787
7mta.pdb	7mta_HL_G_TH107M.pdb	0.04313403367996216	0.7300500273704529
7mta.pdb	7mta_HL_G_TH107Y.pdb	-0.14096248149871826	-0.8922500014305115
7mta.pdb	7mta_HL_G_SL31E.pdb	-0.24887511134147644	-0.7153300046920776
7mta.pdb	7mta_HL_G_PG256H.pdb	-1.1087064743041992	-1.5925899744033813
7mta.pdb	7mta_HL_G_AG257T.pdb	-0.12438270449638367	0.4899199903011322
7mta.pdb	7mta_HL_G_AG257Y.pdb	-3.2590935230255127	-2.418519973754883
7mta.pdb	7mta_HL_G_DG260C.pdb	0.28776490688323975	0.5246700048446655
7mta.pdb	7mta_HL_G_DG260F.pdb	0.666986882686615	1.044659972190857
7mta.pdb	7mta_HL_G_DG260S.pdb	0.1295810043811798	0.0175199992954731
7mta.pdb	7mta_HL_G_DG260Y.pdb	1.3502519130706787	1.3835500478744507
7mta.pdb	7mta_HL_G_EG263K.pdb	0.10820898413658142	0.7493699789047241
7mta.pdb	7mta_HL_G_EG263M.pdb	0.3610993027687073	-0.2908399999141693
7mta.pdb	7mta_HL_G_EG263P.pdb	-0.197042316198349	-0.9626200199127197
7mta.pdb	7mta_HL_G_AG264V.pdb	-1.7247941493988037	-0.8528199791908264
7mta.pdb	7mta_HL_G_EG271A.pdb	-0.6034853458404541	-0.02166000008583069
7mta.pdb	7mta_HL_G_EG271P.pdb	-0.9195577502250671	-0.008190000429749489
7mta.pdb	7mta_HL_G_KG272W.pdb	0.9650370478630066	0.7111600041389465
7mta.pdb	7mta_HL_G_LG274R.pdb	-1.2239587306976318	-1.0316699743270874
7mta.pdb	7mta_HL_G_TG286A.pdb	0.29981327056884766	0.24412000179290771
7mta.pdb	7mta_HL_G_PG288M.pdb	-0.5243419408798218	0.3493900001049042
7mta.pdb	7mta_HL_G_RG291M.pdb	0.4895429015159607	-0.02339000068604946
6hga.pdb	6hga_HL_B_HH51G.pdb	-0.9091624617576599	-0.06620000302791595
6hga.pdb	6hga_HL_B_YH53A.pdb	-1.7299931049346924	-1.05649995803833
6hga.pdb	6hga_HL_B_YH53Q.pdb	-1.2169615030288696	-1.4390000104904175
6hga.pdb	6hga_HL_B_YH53I.pdb	-2.0993077754974365	-2.1278998851776123
6hga.pdb	6hga_HL_B_DH55G.pdb	-1.5754544734954834	-1.3321000337600708
6hga.pdb	6hga_HL_B_DH55L.pdb	-1.1935057640075684	-1.2728999853134155
6hga.pdb	6hga_HL_B_DH57I.pdb	0.2764832377433777	-0.586899995803833
6hga.pdb	6hga_HL_B_DH57S.pdb	-0.9646961092948914	-1.2581000328063965
6hga.pdb	6hga_HL_B_DH57T.pdb	-0.06200273334980011	-0.6585999727249146
6hga.pdb	6hga_HL_B_DH57V.pdb	0.31868046522140503	-0.8033000230789185
6hga.pdb	6hga_HL_B_YH59H.pdb	-0.7075508832931519	-1.4594000577926636
6hga.pdb	6hga_HL_B_MH101R.pdb	-1.4593305587768555	-0.026799999177455902
6hga.pdb	6hga_HL_B_MH101K.pdb	-0.9848939776420593	-0.2759999930858612
6hga.pdb	6hga_HL_B_MH101P.pdb	-1.6640005111694336	0.4327000081539154
6hga.pdb	6hga_HL_B_MH101T.pdb	-1.495251178741455	-0.17569999396800995
6hga.pdb	6hga_HL_B_MH101W.pdb	-1.151357650756836	-0.5059999823570251
6hga.pdb	6hga_HL_B_DL1Q.pdb	-0.1513497531414032	-0.1551000028848648
6hga.pdb	6hga_HL_B_RL24S.pdb	-0.4117705821990967	-0.2540000081062317
6hga.pdb	6hga_HL_B_SL26H.pdb	-0.7265893816947937	-0.7741000056266785
6hga.pdb	6hga_HL_B_SL26K.pdb	-0.3299597501754761	-0.2854999899864197
6hga.pdb	6hga_HL_B_QL27F.pdb	0.23600071668624878	-0.13330000638961792
6hga.pdb	6hga_HL_B_QL27Y.pdb	-20.459110260009766	-13.695639610290527
6hga.pdb	6hga_HL_B_SL28H.pdb	-1.7358746528625488	-2.0678000450134277
6hga.pdb	6hga_HL_B_VL30C.pdb	-0.20279033482074738	2.27810001373291
6hga.pdb	6hga_HL_B_VL30G.pdb	-0.5433033108711243	1.1543999910354614
6hga.pdb	6hga_HL_B_VL30I.pdb	-0.16103486716747284	-0.08860000222921371
6hga.pdb	6hga_HL_B_VL30W.pdb	-0.3187415599822998	0.17649999260902405
6hga.pdb	6hga_HL_B_HL31F.pdb	-1.2097667455673218	-1.1455999612808228
6hga.pdb	6hga_HL_B_SL32E.pdb	-0.7713204026222229	-0.4884999990463257
6hga.pdb	6hga_HL_B_NL33I.pdb	-0.3200395107269287	0.25609999895095825
6hga.pdb	6hga_HL_B_YL37A.pdb	-1.152886152267456	0.7685999870300293
6hga.pdb	6hga_HL_B_YL37G.pdb	-1.0522903203964233	0.6003000140190125
6hga.pdb	6hga_HL_B_SL72A.pdb	-0.2884405851364136	1.0664000511169434
6hga.pdb	6hga_HL_B_NL96M.pdb	-0.6498362421989441	0.06270000338554382
6hga.pdb	6hga_HL_B_TL97E.pdb	-2.2141337394714355	-0.03849999979138374
6hga.pdb	6hga_HL_B_TL97Y.pdb	-0.8091637492179871	-0.16940000653266907
6hga.pdb	6hga_HL_B_TL97V.pdb	-0.18321681022644043	-0.13379999995231628
6hga.pdb	6hga_HL_B_HL98D.pdb	-0.8488381505012512	1.6354000568389893
6hga.pdb	6hga_HL_B_HL98C.pdb	-0.10433617979288101	-0.37709999084472656
6hga.pdb	6hga_HL_B_HL98Q.pdb	-0.5965372323989868	-0.9598000049591064
6hga.pdb	6hga_HL_B_HL98W.pdb	0.40616482496261597	2.3589000701904297
6hga.pdb	6hga_HL_B_VL99A.pdb	-1.1049046516418457	-0.5541999936103821
6hga.pdb	6hga_HL_B_VL99H.pdb	-2.034715175628662	-0.6151999831199646
6hga.pdb	6hga_HL_B_SB217R.pdb	0.301188588142395	1.0025999546051025
6hga.pdb	6hga_HL_B_SB217H.pdb	-0.13792043924331665	0.23100000619888306
6hga.pdb	6hga_HL_B_RB222D.pdb	-0.2523474097251892	0.6779000163078308
6hga.pdb	6hga_HL_B_RB222T.pdb	-0.6330292820930481	-0.06780000030994415
6hga.pdb	6hga_HL_B_RB222W.pdb	-1.0818722248077393	-1.77839994430542
6hga.pdb	6hga_HL_B_RB222Y.pdb	-0.21079006791114807	-0.6825000047683716
6hga.pdb	6hga_HL_B_RB222V.pdb	-0.3324533998966217	0.8037999868392944
6hga.pdb	6hga_HL_B_LB223E.pdb	-0.5131591558456421	1.644700050354004
6hga.pdb	6hga_HL_B_LB223G.pdb	-0.46933290362358093	1.3006000518798828
6hga.pdb	6hga_HL_B_YB226Q.pdb	-1.6371355056762695	-1.8583999872207642
6hga.pdb	6hga_HL_B_YB226F.pdb	-1.0302486419677734	-0.6176000237464905
6hga.pdb	6hga_HL_B_RB259M.pdb	1.0293347835540771	2.428999900817871
6hga.pdb	6hga_HL_B_EB260I.pdb	-1.3505420684814453	0.22830000519752502
6hga.pdb	6hga_HL_B_FB261Q.pdb	-2.361809253692627	-3.8097000122070312
6hga.pdb	6hga_HL_B_RB262N.pdb	-1.8177781105041504	-2.1140999794006348
6hga.pdb	6hga_HL_B_HB263D.pdb	-1.920109510421753	-3.11680006980896
6q18.pdb	6q18_HL_A_SH30A.pdb	-0.10833416879177094	0.17110000550746918
6q18.pdb	6q18_HL_A_SH30G.pdb	-0.15519168972969055	0.09889999777078629
6q18.pdb	6q18_HL_A_SH30H.pdb	-0.7913088202476501	-1.299299955368042
6q18.pdb	6q18_HL_A_SH30L.pdb	0.2655898332595825	0.18639999628067017
6q18.pdb	6q18_HL_A_SH30T.pdb	-0.2809881567955017	0.048500001430511475
6q18.pdb	6q18_HL_A_SH30W.pdb	0.3084893822669983	-0.08720000088214874
6q18.pdb	6q18_HL_A_SH31C.pdb	-0.26392778754234314	-0.3847000002861023
6q18.pdb	6q18_HL_A_SH31H.pdb	-2.963883638381958	-1.8973000049591064
6q18.pdb	6q18_HL_A_SH31L.pdb	-0.2944280505180359	-0.9702000021934509
6q18.pdb	6q18_HL_A_SH31W.pdb	-7.66481876373291	-7.334400177001953
6q18.pdb	6q18_HL_A_SH32E.pdb	-3.8514626026153564	-1.033400058746338
6q18.pdb	6q18_HL_A_SH32I.pdb	-2.5772111415863037	-4.067399978637695
6q18.pdb	6q18_HL_A_SH32Y.pdb	-18.667224884033203	-17.638219833374023
6q18.pdb	6q18_HL_A_QH53D.pdb	0.24207425117492676	0.36910000443458557
6q18.pdb	6q18_HL_A_QH53C.pdb	-0.3502900004386902	-1.6140999794006348
6q18.pdb	6q18_HL_A_QH53S.pdb	0.4029626250267029	-1.2829999923706055
6q18.pdb	6q18_HL_A_QH53V.pdb	-0.6302652359008789	-1.5194000005722046
6q18.pdb	6q18_HL_A_HH54I.pdb	0.07622009515762329	-0.13179999589920044
6q18.pdb	6q18_HL_A_HH54V.pdb	0.16629859805107117	0.0722000002861023
6q18.pdb	6q18_HL_A_GH56N.pdb	-0.6126638054847717	-2.760699987411499
6q18.pdb	6q18_HL_A_GH56M.pdb	0.3126989006996155	-1.645900011062622
6q18.pdb	6q18_HL_A_PH101A.pdb	-0.6588865518569946	-0.807699978351593
6q18.pdb	6q18_HL_A_PH101L.pdb	-9.534102439880371	-6.602200031280518
6q18.pdb	6q18_HL_A_YH102G.pdb	-0.3160654306411743	-0.22100000083446503
6q18.pdb	6q18_HL_A_YH102F.pdb	0.01469014585018158	0.06030000001192093
6q18.pdb	6q18_HL_A_CH103I.pdb	-6.2364726066589355	-4.433599948883057
6q18.pdb	6q18_HL_A_CH103P.pdb	0.05161145329475403	-0.9557999968528748
6q18.pdb	6q18_HL_A_TH104R.pdb	0.521611213684082	0.008799999952316284
6q18.pdb	6q18_HL_A_TH104N.pdb	0.2576730251312256	-0.4309999942779541
6q18.pdb	6q18_HL_A_TH104K.pdb	0.530441164970398	0.14380000531673431
6q18.pdb	6q18_HL_A_TH104Y.pdb	0.21387746930122375	-0.46700000762939453
6q18.pdb	6q18_HL_A_SH105H.pdb	-0.8974599242210388	-0.8781999945640564
6q18.pdb	6q18_HL_A_SH105K.pdb	-0.6289498805999756	-0.9864000082015991
6q18.pdb	6q18_HL_A_SH105P.pdb	-1.753511667251587	-1.954200029373169
6q18.pdb	6q18_HL_A_AH106L.pdb	0.41536498069763184	0.2125999927520752
6q18.pdb	6q18_HL_A_AH106K.pdb	-0.1722874790430069	-0.041600000113248825
6q18.pdb	6q18_HL_A_AH106M.pdb	0.02063971757888794	0.06419999897480011
6q18.pdb	6q18_HL_A_AH106S.pdb	-0.6117607951164246	-0.9731000065803528
6q18.pdb	6q18_HL_A_CH108R.pdb	-15.094136238098145	-16.547639846801758
6q18.pdb	6q18_HL_A_CH108G.pdb	-0.7999535202980042	-0.8047000169754028
6q18.pdb	6q18_HL_A_PH109F.pdb	-12.922189712524414	-12.129500389099121
6q18.pdb	6q18_HL_A_DH110L.pdb	-0.9564612507820129	0.17949999868869781
6q18.pdb	6q18_HL_A_DH110K.pdb	-1.086759328842163	-0.06509999930858612
6q18.pdb	6q18_HL_A_DH110S.pdb	-1.6590461730957031	-0.9995999932289124
6q18.pdb	6q18_HL_A_YH112K.pdb	-1.8258202075958252	-2.551800012588501
6q18.pdb	6q18_HL_A_YH112F.pdb	-0.9271909594535828	-1.990399956703186
6q18.pdb	6q18_HL_A_YA44A.pdb	-0.2102159708738327	0.20229999721050262
6q18.pdb	6q18_HL_A_YA44Q.pdb	0.1928601861000061	0.15539999306201935
6q18.pdb	6q18_HL_A_YA44G.pdb	-0.3018752336502075	0.2087000012397766
6q18.pdb	6q18_HL_A_YA44W.pdb	0.10809412598609924	0.40230000019073486
6q18.pdb	6q18_HL_A_VA84N.pdb	-0.8090828657150269	-0.32100000977516174
6q18.pdb	6q18_HL_A_VA84P.pdb	-0.10109429061412811	0.9261000156402588
6q18.pdb	6q18_HL_A_VA84T.pdb	-0.6831721067428589	-0.45820000767707825
6q18.pdb	6q18_HL_A_VA84Y.pdb	0.9424824118614197	1.8013999462127686
6q18.pdb	6q18_HL_A_TA85D.pdb	-0.9870784878730774	-1.601699948310852
6q18.pdb	6q18_HL_A_TA85Q.pdb	-2.1656100749969482	-0.5152000188827515
6q18.pdb	6q18_HL_A_TA85G.pdb	-0.18803130090236664	0.15940000116825104
6q18.pdb	6q18_HL_A_TA85M.pdb	0.2855890989303589	1.4917999505996704
6q18.pdb	6q18_HL_A_TA85V.pdb	-0.08507366478443146	0.42399999499320984
6q18.pdb	6q18_HL_A_AA86N.pdb	-0.47534453868865967	0.2621999979019165
6q18.pdb	6q18_HL_A_WA102H.pdb	-1.9740030765533447	-1.6017999649047852
6q18.pdb	6q18_HL_A_WA102S.pdb	-1.9323320388793945	-2.352400064468384
6q18.pdb	6q18_HL_A_TA104L.pdb	-0.9234820604324341	-1.5541000366210938
6q18.pdb	6q18_HL_A_TA104S.pdb	-0.7401973605155945	-1.107699990272522
6q18.pdb	6q18_HL_A_EA105Y.pdb	-3.9981300830841064	-6.556600093841553
6q18.pdb	6q18_HL_A_GA108F.pdb	-26.76021957397461	-20.91250991821289
6q18.pdb	6q18_HL_A_HA132N.pdb	-0.4418967366218567	-0.9144999980926514
6q18.pdb	6q18_HL_A_HA132L.pdb	-0.6249868273735046	-1.0360000133514404
6q18.pdb	6q18_HL_A_PA134Q.pdb	-3.7701213359832764	-2.4727001190185547
6q18.pdb	6q18_HL_A_PA134M.pdb	-2.799905776977539	-2.0994999408721924
6q18.pdb	6q18_HL_A_PA134W.pdb	-8.72237491607666	-8.531800270080566
6q18.pdb	6q18_HL_A_SA135M.pdb	-0.6031993627548218	-1.090499997138977
6q18.pdb	6q18_HL_A_NA136K.pdb	0.16627606749534607	0.3449000120162964
6q18.pdb	6q18_HL_A_NA136V.pdb	-0.442758709192276	0.6485999822616577
6q18.pdb	6q18_HL_A_RA138N.pdb	-0.9815715551376343	-1.0440000295639038
6q18.pdb	6q18_HL_A_RA138D.pdb	-1.0237150192260742	-1.1081000566482544
6q18.pdb	6q18_HL_A_RA138Q.pdb	-0.7137216329574585	-0.7840999960899353
6q18.pdb	6q18_HL_A_RA138Y.pdb	0.5658000707626343	2.456700086593628
6q18.pdb	6q18_HL_A_DA139G.pdb	-2.391859292984009	-4.802599906921387
6q18.pdb	6q18_HL_A_DA139F.pdb	-9.130572319030762	-8.29539966583252
6q18.pdb	6q18_HL_A_IA143K.pdb	-2.5820822715759277	-3.045300006866455
6q18.pdb	6q18_HL_A_IA143Y.pdb	-4.2858147621154785	-4.112599849700928
6q18.pdb	6q18_HL_A_HA145C.pdb	-0.009143233299255371	0.006899999920278788
6q18.pdb	6q18_HL_A_HA145I.pdb	0.22196084260940552	0.4749999940395355
6q18.pdb	6q18_HL_A_HA145K.pdb	0.21707400679588318	0.6353999972343445
6q18.pdb	6q18_HL_A_HA145T.pdb	-0.28005892038345337	0.3125
6q18.pdb	6q18_HL_A_HA145Y.pdb	0.497188925743103	0.5164999961853027
6q18.pdb	6q18_HL_A_GA174I.pdb	0.15430834889411926	-0.16359999775886536
6q18.pdb	6q18_HL_A_GA174T.pdb	-0.19701038300991058	-0.1696999967098236
6q18.pdb	6q18_HL_A_GA174V.pdb	0.09816926717758179	-0.15489999949932098
6q18.pdb	6q18_HL_A_QA175H.pdb	-0.4867655336856842	0.11500000208616257
6q18.pdb	6q18_HL_A_QA175V.pdb	-0.19413407146930695	0.30329999327659607
6q18.pdb	6q18_HL_A_EA176A.pdb	-0.7383984327316284	-2.154900074005127
6q18.pdb	6q18_HL_A_EA176Q.pdb	-0.44378671050071716	-1.541599988937378
6q18.pdb	6q18_HL_A_EA176T.pdb	-0.3344733417034149	-2.930000066757202
6q18.pdb	6q18_HL_A_GA177R.pdb	-10.385825157165527	-6.064599990844727
6q18.pdb	6q18_HL_A_GA177I.pdb	-14.229320526123047	-10.740400314331055
6q18.pdb	6q18_HL_A_GA177M.pdb	-1.878706455230713	-3.7771999835968018
2vxs.pdb	2vxs_JN_D_SJ54D.pdb	0.010484471917152405	0.23309999704360962
2vxs.pdb	2vxs_JN_D_YJ59P.pdb	-0.023330599069595337	-0.5548999905586243
2vxs.pdb	2vxs_JN_D_YJ59V.pdb	0.025315672159194946	-0.43709999322891235
2vxs.pdb	2vxs_JN_D_LJ100Q.pdb	-1.0737946033477783	-0.527899980545044
2vxs.pdb	2vxs_JN_D_LJ100G.pdb	-0.9566406607627869	-0.6722000241279602
2vxs.pdb	2vxs_JN_D_LJ100V.pdb	-1.0943107604980469	-0.7087000012397766
2vxs.pdb	2vxs_JN_D_IJ101G.pdb	-0.7457579970359802	-2.585059881210327
2vxs.pdb	2vxs_JN_D_IJ101F.pdb	-0.2740634083747864	-2.3375000953674316
2vxs.pdb	2vxs_JN_D_IJ101T.pdb	-0.5917636156082153	-0.7738000154495239
2vxs.pdb	2vxs_JN_D_HJ102A.pdb	0.2501946687698364	-0.27959999442100525
2vxs.pdb	2vxs_JN_D_HJ102T.pdb	-0.11081492900848389	-0.10019999742507935
2vxs.pdb	2vxs_JN_D_AN30H.pdb	-0.27180492877960205	-0.016599999740719795
2vxs.pdb	2vxs_JN_D_AN30T.pdb	-0.22253233194351196	-0.0697999969124794
2vxs.pdb	2vxs_JN_D_NN31S.pdb	-0.12561675906181335	0.01899999938905239
2vxs.pdb	2vxs_JN_D_YN32D.pdb	-1.0805306434631348	-0.3831999897956848
2vxs.pdb	2vxs_JN_D_YN32W.pdb	-1.0113534927368164	-0.7861999869346619
2vxs.pdb	2vxs_JN_D_YN33T.pdb	-1.8853273391723633	-1.8437000513076782
2vxs.pdb	2vxs_JN_D_AN51D.pdb	-2.1720168590545654	-1.5842000246047974
2vxs.pdb	2vxs_JN_D_QN54E.pdb	-0.7131478786468506	-0.2168000042438507
2vxs.pdb	2vxs_JN_D_QN54I.pdb	0.07285749912261963	0.5074999928474426
2vxs.pdb	2vxs_JN_D_YN94E.pdb	-1.0351319313049316	-0.5033000111579895
2vxs.pdb	2vxs_JN_D_YN94H.pdb	-1.3062241077423096	-0.3750999867916107
2vxs.pdb	2vxs_JN_D_YN94P.pdb	-1.0639009475708008	-1.1395000219345093
2vxs.pdb	2vxs_JN_D_PN96N.pdb	-0.4923040568828583	-0.13570000231266022
2vxs.pdb	2vxs_JN_D_PN96C.pdb	-0.61631840467453	0.29840001463890076
2vxs.pdb	2vxs_JN_D_PN96Q.pdb	-0.8669070601463318	-0.17520000040531158
2vxs.pdb	2vxs_JN_D_PN96H.pdb	-1.0964345932006836	-0.20550000667572021
2vxs.pdb	2vxs_JN_D_LD39D.pdb	-0.3138127326965332	-0.38119998574256897
2vxs.pdb	2vxs_JN_D_LD39S.pdb	-1.4260547161102295	-1.5231000185012817
2vxs.pdb	2vxs_JN_D_LD39V.pdb	-0.7189891338348389	-0.554099977016449
2vxs.pdb	2vxs_JN_D_YD50N.pdb	-0.9767162799835205	-1.7639000415802002
2vxs.pdb	2vxs_JN_D_YD50V.pdb	-0.23375189304351807	0.11500000208616257
2vxs.pdb	2vxs_JN_D_ND53L.pdb	-0.09367632120847702	-0.38940000534057617
2vxs.pdb	2vxs_JN_D_ND53K.pdb	-0.4100148677825928	0.14239999651908875
2vxs.pdb	2vxs_JN_D_QD58R.pdb	0.046282410621643066	0.4357999861240387
2vxs.pdb	2vxs_JN_D_QD58C.pdb	-0.3592877686023712	0.3089999854564667
2vxs.pdb	2vxs_JN_D_QD58K.pdb	-0.2829418182373047	0.1306000053882599
2vxs.pdb	2vxs_JN_D_PD75G.pdb	-1.4023480415344238	-2.9427499771118164
2vxs.pdb	2vxs_JN_D_PD75K.pdb	-13.933589935302734	-12.019843101501465
2vxs.pdb	2vxs_JN_D_PD75T.pdb	-0.9712895750999451	-1.881100058555603
2vxs.pdb	2vxs_JN_D_ID76R.pdb	-0.9438818693161011	-1.9248000383377075
6oor.pdb	6oor_HL_A_DH54P.pdb	-1.0825166702270508	0.2501699924468994
6oor.pdb	6oor_HL_A_DH54T.pdb	-1.0792628526687622	-0.35982000827789307
6oor.pdb	6oor_HL_A_IH55E.pdb	-1.9898037910461426	-3.7185800075531006
6oor.pdb	6oor_HL_A_IH55V.pdb	-0.35052013397216797	-0.10719999670982361
6oor.pdb	6oor_HL_A_YH102W.pdb	-0.6323040127754211	-0.9559800028800964
6oor.pdb	6oor_HL_A_YH103I.pdb	0.5223377346992493	-0.3578599989414215
6oor.pdb	6oor_HL_A_YH103F.pdb	-0.08839097619056702	-0.017510000616312027
6oor.pdb	6oor_HL_A_YH103T.pdb	-0.6850643157958984	0.13054999709129333
6oor.pdb	6oor_HL_A_GH104I.pdb	-1.7240102291107178	-3.973381996154785
6oor.pdb	6oor_HL_A_GH104K.pdb	-1.1309009790420532	-2.891979932785034
6oor.pdb	6oor_HL_A_LH105A.pdb	-1.1295404434204102	-2.367000102996826
6oor.pdb	6oor_HL_A_LH107K.pdb	-0.5170040130615234	0.047029998153448105
6oor.pdb	6oor_HL_A_RH108K.pdb	-1.0276336669921875	-1.8094700574874878
6oor.pdb	6oor_HL_A_RH108V.pdb	-0.9167678356170654	-2.517519950866699
6oor.pdb	6oor_HL_A_DA74Y.pdb	-1.40269136428833	-2.103369951248169
6oor.pdb	6oor_HL_A_EA77D.pdb	0.1287080943584442	-0.030959999188780785
6oor.pdb	6oor_HL_A_EA77L.pdb	1.0184733867645264	0.6775199770927429
6oor.pdb	6oor_HL_A_EA77M.pdb	0.8417670130729675	1.6071900129318237
6oor.pdb	6oor_HL_A_EA77P.pdb	0.3504948019981384	-0.48157998919487
6oor.pdb	6oor_HL_A_LA78A.pdb	-1.1090476512908936	-0.9631999731063843
6oor.pdb	6oor_HL_A_LA78Q.pdb	-1.1127697229385376	-1.3988200426101685
6oor.pdb	6oor_HL_A_LA78I.pdb	-0.6629612445831299	-0.26072999835014343
6oor.pdb	6oor_HL_A_MA81R.pdb	-0.613554835319519	-0.7546499967575073
6oor.pdb	6oor_HL_A_MA81C.pdb	-0.3740135431289673	-0.5941699743270874
6oor.pdb	6oor_HL_A_LA139H.pdb	-0.2862078547477722	0.05536000058054924
6oor.pdb	6oor_HL_A_PA140H.pdb	0.26209208369255066	-0.22641000151634216
6oor.pdb	6oor_HL_A_PA140I.pdb	0.21718168258666992	0.5212200284004211
6oor.pdb	6oor_HL_A_PA140K.pdb	0.5266090035438538	-0.13944000005722046
6oor.pdb	6oor_HL_A_PA140M.pdb	0.2729373574256897	0.10271000117063522
6oor.pdb	6oor_HL_A_PA140Y.pdb	0.47927868366241455	-0.19031000137329102
6oor.pdb	6oor_HL_A_VA143N.pdb	-1.821725606918335	-3.030489921569824
6oor.pdb	6oor_HL_A_VA143Q.pdb	-0.6819649338722229	-2.5671799182891846
6oor.pdb	6oor_HL_A_VA143S.pdb	-1.0610127449035645	-3.275320053100586
6oor.pdb	6oor_HL_A_LA144K.pdb	-0.7557833790779114	-0.8320099711418152
6oor.pdb	6oor_HL_A_LA144V.pdb	-0.9386085271835327	-0.5641499757766724
6oor.pdb	6oor_HL_A_AA146T.pdb	-1.634521245956421	-1.2243200540542603
6oor.pdb	6oor_HL_A_DA147Q.pdb	-4.223285675048828	-3.701965093612671
6oor.pdb	6oor_HL_A_DA147K.pdb	-2.1218645572662354	-2.203819990158081
6x87.pdb	6x87_MN_X_YM30T.pdb	-1.6747856140136719	-2.2083001136779785
6x87.pdb	6x87_MN_X_NM31G.pdb	-1.3851687908172607	-0.9706000089645386
6x87.pdb	6x87_MN_X_NM31H.pdb	-13.454227447509766	-6.3086700439453125
6x87.pdb	6x87_MN_X_HM33E.pdb	-1.277587652206421	-4.3078999519348145
6x87.pdb	6x87_MN_X_HM33S.pdb	-1.331979513168335	-1.4765000343322754
6x87.pdb	6x87_MN_X_HM33Y.pdb	0.03989613056182861	-3.705899953842163
6x87.pdb	6x87_MN_X_HM33V.pdb	-1.0070616006851196	-1.6059999465942383
6x87.pdb	6x87_MN_X_YM48A.pdb	-0.7468322515487671	-0.6241000294685364
6x87.pdb	6x87_MN_X_YM50Q.pdb	-0.3755537271499634	-1.3144999742507935
6x87.pdb	6x87_MN_X_YM50E.pdb	-0.4013683497905731	-1.6014000177383423
6x87.pdb	6x87_MN_X_YM50H.pdb	-0.14521773159503937	0.05860000103712082
6x87.pdb	6x87_MN_X_YM50K.pdb	-0.06778517365455627	-0.2485000044107437
6x87.pdb	6x87_MN_X_NM53R.pdb	-0.19021375477313995	0.05620000138878822
6x87.pdb	6x87_MN_X_NM53D.pdb	-0.6762640476226807	-0.48019999265670776
6x87.pdb	6x87_MN_X_NM53E.pdb	-0.3733595609664917	-0.030899999663233757
6x87.pdb	6x87_MN_X_NM53F.pdb	-0.003971755504608154	0.07240000367164612
6x87.pdb	6x87_MN_X_NM53T.pdb	-0.23924559354782104	0.2736000120639801
6x87.pdb	6x87_MN_X_VM55D.pdb	-1.405820369720459	-1.2317999601364136
6x87.pdb	6x87_MN_X_AM97I.pdb	-7.444570064544678	-4.387400150299072
6x87.pdb	6x87_MN_X_AM97K.pdb	-2.8260645866394043	-2.978300094604492
6x87.pdb	6x87_MN_X_AM98H.pdb	-1.2495269775390625	-0.8629999756813049
6x87.pdb	6x87_MN_X_YN31Q.pdb	-1.2516961097717285	-0.4855000078678131
6x87.pdb	6x87_MN_X_YN37T.pdb	-0.7390587329864502	-1.5746999979019165
6x87.pdb	6x87_MN_X_NN39D.pdb	-2.229098081588745	-0.3547999858856201
6x87.pdb	6x87_MN_X_NN39P.pdb	-0.9223070740699768	0.5892999768257141
6x87.pdb	6x87_MN_X_RN51E.pdb	-1.7636611461639404	-2.892400026321411
6x87.pdb	6x87_MN_X_RN51V.pdb	-1.0360838174819946	-3.0278000831604004
6x87.pdb	6x87_MN_X_SN54Q.pdb	0.07131785154342651	-0.014299999922513962
6x87.pdb	6x87_MN_X_SN54E.pdb	-0.7075510621070862	-0.9164999723434448
6x87.pdb	6x87_MN_X_SN54H.pdb	-8.247065544128418	-5.2118000984191895
6x87.pdb	6x87_MN_X_LN55N.pdb	-0.693958580493927	-0.4797999858856201
6x87.pdb	6x87_MN_X_LN55Q.pdb	-0.5702537894248962	-0.09489999711513519
6x87.pdb	6x87_MN_X_LN55G.pdb	-0.7689853310585022	-0.32030001282691956
6x87.pdb	6x87_MN_X_LN55M.pdb	-0.19882182776927948	0.5284000039100647
6x87.pdb	6x87_MN_X_LN55F.pdb	-0.5309538841247559	-0.3156000077724457
6x87.pdb	6x87_MN_X_EN58G.pdb	-0.8276570439338684	-1.0698000192642212
6x87.pdb	6x87_MN_X_EN58F.pdb	-0.3901374638080597	0.4677000045776367
6x87.pdb	6x87_MN_X_WN94A.pdb	-1.3097989559173584	-0.6729999780654907
6x87.pdb	6x87_MN_X_WN94R.pdb	-1.7027299404144287	-0.5040000081062317
6x87.pdb	6x87_MN_X_WN94K.pdb	-1.0464386940002441	-0.10729999840259552
6x87.pdb	6x87_MN_X_PX42M.pdb	0.8305678963661194	0.3003000020980835
6x87.pdb	6x87_MN_X_PX42V.pdb	0.41340118646621704	-0.08510000258684158
6x87.pdb	6x87_MN_X_PX43V.pdb	-0.8017353415489197	-0.9050999879837036
6x87.pdb	6x87_MN_X_NX44Q.pdb	-1.1085323095321655	-0.4343000054359436
6x87.pdb	6x87_MN_X_NX44G.pdb	-0.5072011351585388	-1.6130000352859497
6x87.pdb	6x87_MN_X_NX44K.pdb	-0.6156293153762817	-0.005499999970197678
6x87.pdb	6x87_MN_X_NX44F.pdb	1.4505715370178223	0.6534000039100647
6x87.pdb	6x87_MN_X_AX45N.pdb	-0.200464129447937	-0.5235000252723694
6x87.pdb	6x87_MN_X_AX45Q.pdb	-0.22038254141807556	0.10970000177621841
6x87.pdb	6x87_MN_X_AX45H.pdb	-0.6726248264312744	0.777999997138977
6x87.pdb	6x87_MN_X_AX45W.pdb	-3.434971570968628	-2.6201000213623047
6x87.pdb	6x87_MN_X_NX46E.pdb	0.19871681928634644	-2.4077999591827393
6x87.pdb	6x87_MN_X_NX46H.pdb	-8.269988059997559	-5.902259826660156
6x87.pdb	6x87_MN_X_NX46V.pdb	-0.3123646080493927	-0.7411999702453613
6x87.pdb	6x87_MN_X_DX47E.pdb	-8.91151237487793	-6.149209976196289
6x87.pdb	6x87_MN_X_DX47H.pdb	-22.90011978149414	-20.192480087280273
6x87.pdb	6x87_MN_X_DX47F.pdb	-23.157867431640625	-19.980789184570312
6x87.pdb	6x87_MN_X_DX47V.pdb	-3.5284695625305176	-5.718520164489746
6x87.pdb	6x87_MN_X_PX48H.pdb	-2.6247053146362305	-1.6471999883651733
6x87.pdb	6x87_MN_X_AX49Q.pdb	-0.3076721429824829	0.5741999745368958
6x87.pdb	6x87_MN_X_AX49H.pdb	-0.8603006601333618	-0.24549999833106995
6x87.pdb	6x87_MN_X_PX50H.pdb	-2.3191161155700684	-2.640000104904175
6x87.pdb	6x87_MN_X_PX50K.pdb	-2.3369171619415283	-4.045499801635742
7mw6.pdb	7mw6_DE_A_TE33R.pdb	0.2561039924621582	-0.27140000462532043
7mw6.pdb	7mw6_DE_A_TE33D.pdb	-0.6530401110649109	-0.32078999280929565
7mw6.pdb	7mw6_DE_A_TE33Q.pdb	-0.11563652008771896	-0.002199999988079071
7mw6.pdb	7mw6_DE_A_TE33H.pdb	0.2647208273410797	-0.15341000258922577
7mw6.pdb	7mw6_DE_A_LE35M.pdb	0.11376065015792847	0.6693999767303467
7mw6.pdb	7mw6_DE_A_QE37L.pdb	0.017677277326583862	0.22269999980926514
7mw6.pdb	7mw6_DE_A_QE37W.pdb	-5.054462909698486	-5.040619850158691
7mw6.pdb	7mw6_DE_A_YE52I.pdb	0.12896722555160522	0.4115999937057495
7mw6.pdb	7mw6_DE_A_YE52T.pdb	-0.2874510586261749	-0.038600001484155655
7mw6.pdb	7mw6_DE_A_NE56P.pdb	1.305396318435669	0.7623000144958496
7mw6.pdb	7mw6_DE_A_NE56S.pdb	0.3107560873031616	-0.2075899988412857
7mw6.pdb	7mw6_DE_A_VE57G.pdb	-0.3813930153846741	-0.5542200207710266
7mw6.pdb	7mw6_DE_A_SE94D.pdb	-0.1770029067993164	-0.12404999881982803
7mw6.pdb	7mw6_DE_A_SE94E.pdb	-4.01215934753418	-2.7713398933410645
7mw6.pdb	7mw6_DE_A_SE94P.pdb	-0.6215568780899048	0.21459999680519104
7mw6.pdb	7mw6_DE_A_SE94T.pdb	0.042758554220199585	0.28790000081062317
7mw6.pdb	7mw6_DE_A_WE99Q.pdb	-1.1555531024932861	-1.729599952697754
7mw6.pdb	7mw6_DE_A_TD29R.pdb	-0.04015108942985535	0.023000000044703484
7mw6.pdb	7mw6_DE_A_TD29C.pdb	-0.11590937525033951	0.22269999980926514
7mw6.pdb	7mw6_DE_A_TD29I.pdb	0.02605244517326355	0.22460000216960907
7mw6.pdb	7mw6_DE_A_TD29M.pdb	0.12443721294403076	-0.03680000081658363
7mw6.pdb	7mw6_DE_A_GD30M.pdb	-0.12866739928722382	0.8880000114440918
7mw6.pdb	7mw6_DE_A_YD31A.pdb	-0.8433316946029663	-0.0430000014603138
7mw6.pdb	7mw6_DE_A_YD31Q.pdb	-1.134984016418457	-0.8713200092315674
7mw6.pdb	7mw6_DE_A_YD31K.pdb	-1.2881524562835693	-1.5896400213241577
7mw6.pdb	7mw6_DE_A_YD31M.pdb	-0.9864330887794495	-1.0189800262451172
7mw6.pdb	7mw6_DE_A_SD32D.pdb	-1.7498199939727783	-4.220049858093262
7mw6.pdb	7mw6_DE_A_SD32K.pdb	-0.49401283264160156	-1.1945799589157104
7mw6.pdb	7mw6_DE_A_SD32M.pdb	-0.528044581413269	-1.1832900047302246
7mw6.pdb	7mw6_DE_A_SD32T.pdb	-0.0655515193939209	0.7031999826431274
7mw6.pdb	7mw6_DE_A_SD32V.pdb	-0.28556084632873535	-0.06669999659061432
7mw6.pdb	7mw6_DE_A_ND34S.pdb	-0.4331851303577423	0.2515000104904175
7mw6.pdb	7mw6_DE_A_MD36Y.pdb	-0.6287297010421753	0.20520000159740448
7mw6.pdb	7mw6_DE_A_ED49Q.pdb	-0.2021026313304901	0.2410999983549118
7mw6.pdb	7mw6_DE_A_ED49P.pdb	-0.7209600806236267	-0.08470000326633453
7mw6.pdb	7mw6_DE_A_ND51R.pdb	0.32806944847106934	1.9457000494003296
7mw6.pdb	7mw6_DE_A_ND51G.pdb	0.0005978047847747803	0.42590001225471497
7mw6.pdb	7mw6_DE_A_ND51M.pdb	0.3515860438346863	1.6533000469207764
7mw6.pdb	7mw6_DE_A_SD53A.pdb	0.0826372504234314	0.4156999886035919
7mw6.pdb	7mw6_DE_A_SD53F.pdb	0.5566675066947937	0.953499972820282
7mw6.pdb	7mw6_DE_A_SD53Y.pdb	0.3890419602394104	0.967199981212616
7mw6.pdb	7mw6_DE_A_TD54S.pdb	-0.32103902101516724	0.33709999918937683
7mw6.pdb	7mw6_DE_A_TD54Y.pdb	0.3672930598258972	0.7642999887466431
7mw6.pdb	7mw6_DE_A_SD98I.pdb	-2.969749927520752	-2.1771600246429443
7mw6.pdb	7mw6_DE_A_RD99K.pdb	-0.22015340626239777	-0.2133300006389618
7mw6.pdb	7mw6_DE_A_RD99M.pdb	0.24167439341545105	-0.18429000675678253
7mw6.pdb	7mw6_DE_A_LA428K.pdb	0.063931405544281	0.5164999961853027
7mw6.pdb	7mw6_DE_A_LA428V.pdb	-0.3196316063404083	0.5002999901771545
7mw6.pdb	7mw6_DE_A_FA429R.pdb	-0.685332179069519	-1.8761299848556519
7mw6.pdb	7mw6_DE_A_YA446D.pdb	-0.19972434639930725	0.0771000012755394
7mw6.pdb	7mw6_DE_A_YA446T.pdb	-0.1649293601512909	0.06360000371932983
7mw6.pdb	7mw6_DE_A_YA446W.pdb	0.12416890263557434	0.4916999936103821
7mw6.pdb	7mw6_DE_A_AA448R.pdb	-4.377693176269531	-4.176139831542969
7mw6.pdb	7mw6_DE_A_AA448F.pdb	-2.349061965942383	0.21629999577999115
7mw6.pdb	7mw6_DE_A_AA448W.pdb	-7.472724437713623	-7.001299858093262
7mw6.pdb	7mw6_DE_A_AA448V.pdb	-0.04506516456604004	0.6661999821662903
7mw6.pdb	7mw6_DE_A_NA454G.pdb	-0.16072073578834534	0.8269000053405762
7mw6.pdb	7mw6_DE_A_NA454H.pdb	-0.14063657820224762	0.2053000032901764
7mw6.pdb	7mw6_DE_A_GA455T.pdb	-0.2320621758699417	-0.27279001474380493
7mw6.pdb	7mw6_DE_A_GA455V.pdb	-0.06055459380149841	0.15049999952316284
7mw6.pdb	7mw6_DE_A_VA456A.pdb	-0.2004850059747696	-0.9043899774551392
7mw6.pdb	7mw6_DE_A_VA456W.pdb	-10.052282333374023	-8.192580223083496
7mw6.pdb	7mw6_DE_A_EA457L.pdb	0.2811121344566345	0.014600000344216824
7mw6.pdb	7mw6_DE_A_EA457S.pdb	-0.3942717909812927	-1.4085099697113037
7mw6.pdb	7mw6_DE_A_GA458W.pdb	-18.988374710083008	-13.003700256347656
7mw6.pdb	7mw6_DE_A_GA458Y.pdb	-12.571676254272461	-11.642959594726562
7mw6.pdb	7mw6_DE_A_GA458V.pdb	-0.735245406627655	-0.9511600136756897
7mw6.pdb	7mw6_DE_A_FA459A.pdb	-1.6034998893737793	-3.199549913406372
7mw6.pdb	7mw6_DE_A_NA460C.pdb	0.3658425807952881	0.2087000012397766
7mw6.pdb	7mw6_DE_A_CA461M.pdb	0.7474585175514221	0.24570000171661377
7mw6.pdb	7mw6_DE_A_CA461V.pdb	0.267206609249115	0.027899999171495438
7mw6.pdb	7mw6_DE_A_YA462Q.pdb	-0.843745231628418	-0.9304699897766113
7mw6.pdb	7mw6_DE_A_QA466F.pdb	0.5893837213516235	1.5787999629974365
7mw6.pdb	7mw6_DE_A_QA466P.pdb	-0.34991365671157837	0.11860000342130661
7mw6.pdb	7mw6_DE_A_QA466S.pdb	-0.732566773891449	-0.08780000358819962
7rgp.pdb	7rgp_E_A_SE51P.pdb	-1.0403506755828857	-1.512660026550293
7rgp.pdb	7rgp_E_A_SE52N.pdb	-0.7743844985961914	-0.04848000034689903
7rgp.pdb	7rgp_E_A_SE52D.pdb	-0.7964943647384644	-1.3871099948883057
7rgp.pdb	7rgp_E_A_SE52G.pdb	-0.25010859966278076	0.1925400048494339
7rgp.pdb	7rgp_E_A_SE52T.pdb	0.01595667004585266	0.5902600288391113
7rgp.pdb	7rgp_E_A_TE56G.pdb	-0.712842583656311	-1.1020900011062622
7rgp.pdb	7rgp_E_A_IE99D.pdb	-0.6165493726730347	-0.014170000329613686
7rgp.pdb	7rgp_E_A_YE100L.pdb	0.21803134679794312	-0.6555299758911133
7rgp.pdb	7rgp_E_A_YE100V.pdb	-1.1056244373321533	-0.637969970703125
7rgp.pdb	7rgp_E_A_PE106T.pdb	-0.5499255657196045	-0.8085100054740906
7rgp.pdb	7rgp_E_A_PE106Y.pdb	-14.797724723815918	-11.590160369873047
7rgp.pdb	7rgp_E_A_HE152G.pdb	-0.07466410100460052	0.4401699900627136
7rgp.pdb	7rgp_E_A_HE152S.pdb	-0.08714225888252258	0.4413900077342987
7rgp.pdb	7rgp_E_A_YE158N.pdb	-1.0064564943313599	1.1655499935150146
7rgp.pdb	7rgp_E_A_YE158L.pdb	-0.5351381897926331	-0.8003100156784058
7rgp.pdb	7rgp_E_A_YE158S.pdb	-1.416149377822876	-0.43004998564720154
7rgp.pdb	7rgp_E_A_YE160D.pdb	-1.4157981872558594	-1.228219985961914
7rgp.pdb	7rgp_E_A_YE160Q.pdb	-1.4988205432891846	-1.838070034980774
7rgp.pdb	7rgp_E_A_YE160G.pdb	-1.4252293109893799	-1.557919979095459
7rgp.pdb	7rgp_E_A_HE217G.pdb	0.12921148538589478	0.09294000267982483
7rgp.pdb	7rgp_E_A_HE217V.pdb	-0.5145705938339233	-0.8804900050163269
7rgp.pdb	7rgp_E_A_LE218A.pdb	-0.5439335107803345	-0.13229000568389893
7rgp.pdb	7rgp_E_A_LE218I.pdb	-0.4901788830757141	-0.010619999840855598
7rgp.pdb	7rgp_E_A_LE218W.pdb	-0.17460903525352478	0.5738599896430969
7rgp.pdb	7rgp_E_A_LA1M.pdb	-0.2315758764743805	0.2708599865436554
7rgp.pdb	7rgp_E_A_EA4P.pdb	-2.352294683456421	-2.528700113296509
7rgp.pdb	7rgp_E_A_AA7R.pdb	-0.6928040981292725	-2.5677900314331055
7rgp.pdb	7rgp_E_A_AA7I.pdb	-0.4570122957229614	0.7374699711799622
7rgp.pdb	7rgp_E_A_AA7K.pdb	-0.07899320125579834	-0.08675000071525574
7rgp.pdb	7rgp_E_A_AA8E.pdb	-0.6509846448898315	-0.24967999756336212
7rgp.pdb	7rgp_E_A_AA8H.pdb	-6.796725273132324	-3.9930899143218994
7rgp.pdb	7rgp_E_A_EA10C.pdb	-1.4754047393798828	-1.263700008392334
7rgp.pdb	7rgp_E_A_EA10I.pdb	-1.2480733394622803	-0.7679799795150757
7rgp.pdb	7rgp_E_A_EA10K.pdb	-1.2730286121368408	-0.431769996881485
7rgp.pdb	7rgp_E_A_EA10P.pdb	-1.534919261932373	-1.361199975013733
7rgp.pdb	7rgp_E_A_EA10T.pdb	-1.6112895011901855	-1.41812002658844
7rgp.pdb	7rgp_E_A_EA10W.pdb	-0.7825270891189575	0.27886998653411865
7rgp.pdb	7rgp_E_A_EA10Y.pdb	-1.1181485652923584	-1.1577500104904175
7rgp.pdb	7rgp_E_A_EA10V.pdb	-1.220764398574829	-1.1139400005340576
7rgp.pdb	7rgp_E_A_RA11H.pdb	0.3856511116027832	1.6023399829864502
7rgp.pdb	7rgp_E_A_RA11Y.pdb	0.07367566227912903	1.4670900106430054
6bdz.pdb	6bdz_HL_A_YL33R.pdb	-0.5180076360702515	1.4423199892044067
6bdz.pdb	6bdz_HL_A_YL92L.pdb	0.10913944244384766	-0.032760001718997955
6bdz.pdb	6bdz_HL_A_YL92P.pdb	-0.0697999894618988	1.6028200387954712
6bdz.pdb	6bdz_HL_A_YL92W.pdb	-7.858436584472656	-5.7782301902771
6bdz.pdb	6bdz_HL_A_RL93V.pdb	-0.7160932421684265	-0.10288000106811523
6bdz.pdb	6bdz_HL_A_SL95L.pdb	0.7431107759475708	0.7823500037193298
6bdz.pdb	6bdz_HL_A_TH30I.pdb	0.1357021927833557	-0.09138999879360199
6bdz.pdb	6bdz_HL_A_TH30K.pdb	0.016602948307991028	0.09051000326871872
6bdz.pdb	6bdz_HL_A_GH31Q.pdb	0.07912012934684753	1.0595999956130981
6bdz.pdb	6bdz_HL_A_WH52C.pdb	-0.6118658185005188	-2.3141300678253174
6bdz.pdb	6bdz_HL_A_WH52V.pdb	-0.2612760066986084	-0.48330000042915344
6bdz.pdb	6bdz_HL_A_DH54L.pdb	1.6040000915527344	2.906719923019409
6bdz.pdb	6bdz_HL_A_DH54W.pdb	2.478127956390381	2.8882200717926025
6bdz.pdb	6bdz_HL_A_TH56Y.pdb	0.7776317000389099	1.457419991493225
6bdz.pdb	6bdz_HL_A_DH58G.pdb	0.21864831447601318	-0.29815998673439026
6bdz.pdb	6bdz_HL_A_DH98Q.pdb	-1.403162956237793	-1.4127899408340454
6bdz.pdb	6bdz_HL_A_DH98M.pdb	-0.9686012268066406	-1.935439944267273
6bdz.pdb	6bdz_HL_A_GH99F.pdb	-0.29575860500335693	-0.7604600191116333
6bdz.pdb	6bdz_HL_A_GH99W.pdb	-0.41659507155418396	-0.35899999737739563
6bdz.pdb	6bdz_HL_A_DH100R.pdb	1.0886826515197754	0.6214200258255005
6bdz.pdb	6bdz_HL_A_DH100C.pdb	-0.04509817063808441	0.17308999598026276
6bdz.pdb	6bdz_HL_A_DH100F.pdb	-1.6345641613006592	0.8246999979019165
6bdz.pdb	6bdz_HL_A_YH101D.pdb	-1.5718152523040771	-0.39528998732566833
6bdz.pdb	6bdz_HL_A_GH102N.pdb	-1.3109400272369385	-1.0650800466537476
6bdz.pdb	6bdz_HL_A_GH102C.pdb	0.07829976081848145	2.236920118331909
6bdz.pdb	6bdz_HL_A_GH102E.pdb	-4.238255500793457	-0.3331100046634674
6bdz.pdb	6bdz_HL_A_GH102I.pdb	-0.3611646890640259	-0.10789000242948532
6bdz.pdb	6bdz_HL_A_GH102S.pdb	-0.37406447529792786	-0.4849100112915039
6bdz.pdb	6bdz_HL_A_EA251L.pdb	-0.21116280555725098	-0.9132599830627441
6bdz.pdb	6bdz_HL_A_EA251F.pdb	-0.4188024401664734	-0.5313000082969666
6bdz.pdb	6bdz_HL_A_EA263M.pdb	-0.08305183053016663	2.4188199043273926
6bdz.pdb	6bdz_HL_A_EA263W.pdb	-0.06079584360122681	2.442620038986206
6bdz.pdb	6bdz_HL_A_FA266D.pdb	-1.565840482711792	-0.1285800039768219
6bdz.pdb	6bdz_HL_A_FA266K.pdb	-1.5302095413208008	-0.10130999982357025
6bdz.pdb	6bdz_HL_A_FA266M.pdb	-0.5044921040534973	-0.26677998900413513
6bdz.pdb	6bdz_HL_A_NA269Q.pdb	-0.17701897025108337	-0.0005600000149570405
6bdz.pdb	6bdz_HL_A_NA269L.pdb	0.11303281784057617	0.04633999988436699
6bdz.pdb	6bdz_HL_A_QA270H.pdb	-0.6360347270965576	1.7089200019836426
6bdz.pdb	6bdz_HL_A_QA270P.pdb	-0.7541418075561523	-0.9423699975013733
6bdz.pdb	6bdz_HL_A_QA270S.pdb	-0.14270013570785522	-0.6483399868011475
6bdz.pdb	6bdz_HL_A_PA271A.pdb	-0.48842430114746094	-0.041359998285770416
6bdz.pdb	6bdz_HL_A_PA271Q.pdb	-1.9002974033355713	-2.062619924545288
6bdz.pdb	6bdz_HL_A_PA271E.pdb	-2.5934484004974365	-3.2086799144744873
6bdz.pdb	6bdz_HL_A_EA272R.pdb	0.01956227421760559	0.4625700116157532
6bdz.pdb	6bdz_HL_A_EA272G.pdb	0.23737439513206482	-0.801360011100769
6bdz.pdb	6bdz_HL_A_EA272W.pdb	0.37409132719039917	-0.2600100040435791
6bdz.pdb	6bdz_HL_A_EA272Y.pdb	0.42190587520599365	0.10199999809265137
6bdz.pdb	6bdz_HL_A_GA273F.pdb	-58.82588195800781	-58.0159797668457
6bdz.pdb	6bdz_HL_A_GA273V.pdb	-41.930320739746094	-26.522680282592773
6bdz.pdb	6bdz_HL_A_RA274C.pdb	-0.3202183246612549	-2.0707600116729736
6bdz.pdb	6bdz_HL_A_RA274M.pdb	-0.08393892645835876	-1.4103000164031982
6bdz.pdb	6bdz_HL_A_RA274S.pdb	-0.3783586025238037	-2.2196600437164307
6bdz.pdb	6bdz_HL_A_KA277R.pdb	0.004225179553031921	-0.22891999781131744
6bdz.pdb	6bdz_HL_A_KA277D.pdb	0.23776021599769592	-0.5068699717521667
6bdz.pdb	6bdz_HL_A_KA277C.pdb	-0.3725961446762085	0.5062800049781799
6bdz.pdb	6bdz_HL_A_KA277H.pdb	-0.5609918236732483	-0.4292199909687042
6bdz.pdb	6bdz_HL_A_KA277F.pdb	0.41713958978652954	0.7252399921417236
6bdz.pdb	6bdz_HL_A_KA277Y.pdb	0.7667699456214905	0.45684000849723816
6bdz.pdb	6bdz_HL_A_KA277V.pdb	-0.22976931929588318	0.5982900261878967
6bdz.pdb	6bdz_HL_A_KA279H.pdb	0.6100233793258667	-2.8828799724578857
6bdz.pdb	6bdz_HL_A_KA279F.pdb	-2.3072853088378906	-1.3831499814987183
6bdz.pdb	6bdz_HL_A_PA280C.pdb	-0.4962327480316162	-0.6062600016593933
6bdz.pdb	6bdz_HL_A_PA280S.pdb	-0.37533992528915405	-0.8371599912643433
6bdz.pdb	6bdz_HL_A_PA280T.pdb	0.5245528817176819	-0.7019199728965759
6bdz.pdb	6bdz_HL_A_GA281L.pdb	0.7205444574356079	0.03135000169277191
6bdz.pdb	6bdz_HL_A_GA281P.pdb	-4.467698097229004	-2.626650094985962
6bdz.pdb	6bdz_HL_A_GA281V.pdb	-0.010016590356826782	-0.21111999452114105
7dc8.pdb	7dc8_BA_C_DA28H.pdb	-0.8807782530784607	-1.9753999710083008
7dc8.pdb	7dc8_BA_C_GA30Q.pdb	-17.91913604736328	-16.095354080200195
7dc8.pdb	7dc8_BA_C_AA33H.pdb	-0.03784835338592529	0.4406999945640564
7dc8.pdb	7dc8_BA_C_AA33T.pdb	-0.3851306140422821	0.37459999322891235
7dc8.pdb	7dc8_BA_C_YA34A.pdb	-1.215712308883667	-1.9566999673843384
7dc8.pdb	7dc8_BA_C_YA34R.pdb	-1.2929720878601074	-2.026099920272827
7dc8.pdb	7dc8_BA_C_YA34C.pdb	-1.4130594730377197	-1.7690000534057617
7dc8.pdb	7dc8_BA_C_YA34G.pdb	-1.4324438571929932	-2.1303999423980713
7dc8.pdb	7dc8_BA_C_YA34L.pdb	-1.0508522987365723	-1.4185999631881714
7dc8.pdb	7dc8_BA_C_YA52D.pdb	-0.14578162133693695	-0.30390000343322754
7dc8.pdb	7dc8_BA_C_YA52K.pdb	-0.06475755572319031	-0.4555000066757202
7dc8.pdb	7dc8_BA_C_YA52M.pdb	0.14319095015525818	-0.014999999664723873
7dc8.pdb	7dc8_BA_C_YA52T.pdb	0.012640178203582764	-0.09189999848604202
7dc8.pdb	7dc8_BA_C_RA93A.pdb	-0.5186885595321655	-3.55649995803833
7dc8.pdb	7dc8_BA_C_RA93W.pdb	-5.376826286315918	-6.86860990524292
7dc8.pdb	7dc8_BA_C_SA94F.pdb	-0.9441606998443604	0.30169999599456787
7dc8.pdb	7dc8_BA_C_GA96S.pdb	-1.0952112674713135	-0.5601000189781189
7dc8.pdb	7dc8_BA_C_PA97C.pdb	-0.7197502851486206	-0.47850000858306885
7dc8.pdb	7dc8_BA_C_HB57R.pdb	0.28130680322647095	0.0035000001080334187
7dc8.pdb	7dc8_BA_C_HB57Q.pdb	0.010264918208122253	-0.5669000148773193
7dc8.pdb	7dc8_BA_C_HB57I.pdb	0.33857446908950806	0.14650000631809235
7dc8.pdb	7dc8_BA_C_YB59E.pdb	-0.14307191967964172	0.02759999968111515
7dc8.pdb	7dc8_BA_C_LB102D.pdb	-1.777254343032837	-1.5357999801635742
7dc8.pdb	7dc8_BA_C_YB103G.pdb	-3.2280101776123047	-4.053699970245361
7dc8.pdb	7dc8_BA_C_YB103L.pdb	-4.435266971588135	-4.797800064086914
7dc8.pdb	7dc8_BA_C_YB103P.pdb	-3.1948719024658203	-3.620500087738037
7dc8.pdb	7dc8_BA_C_NB106R.pdb	-1.3984062671661377	-0.6453999876976013
7dc8.pdb	7dc8_BA_C_NB106K.pdb	0.6112273931503296	-0.07289999723434448
7dc8.pdb	7dc8_BA_C_WB107Q.pdb	-1.3012843132019043	-1.4609999656677246
7dc8.pdb	7dc8_BA_C_WB107S.pdb	-1.3406577110290527	-1.041100025177002
7dc8.pdb	7dc8_BA_C_GC59A.pdb	-0.2175176441669464	0.3765999972820282
7dc8.pdb	7dc8_BA_C_GC59K.pdb	-0.30877673625946045	0.3107999861240387
7dc8.pdb	7dc8_BA_C_GC59P.pdb	-2.284938335418701	-0.31709998846054077
7dc8.pdb	7dc8_BA_C_GC59S.pdb	-0.47079920768737793	-0.13529999554157257
7dc8.pdb	7dc8_BA_C_SC117N.pdb	-0.00452694296836853	-0.399399995803833
7dc8.pdb	7dc8_BA_C_SC117I.pdb	0.9856769442558289	-0.23360000550746918
7dc8.pdb	7dc8_BA_C_SC117M.pdb	0.6437110304832458	-0.39010000228881836
7dc8.pdb	7dc8_BA_C_FC118L.pdb	-0.8856154680252075	-0.4068000018596649
7dc8.pdb	7dc8_BA_C_FC118P.pdb	-0.8126877546310425	-1.2639000415802002
7dc8.pdb	7dc8_BA_C_RC120M.pdb	-0.3250105679035187	-3.12280011177063
7dc8.pdb	7dc8_BA_C_RC122H.pdb	0.21231743693351746	0.5356000065803528
7dc8.pdb	7dc8_BA_C_RC122V.pdb	0.3331383466720581	0.18520000576972961
7dc8.pdb	7dc8_BA_C_DC142C.pdb	-0.17920145392417908	0.7439000010490417
7dc8.pdb	7dc8_BA_C_DC142E.pdb	0.4091447591781616	1.2237000465393066
7dc8.pdb	7dc8_BA_C_DC142G.pdb	-0.34777748584747314	0.2574000060558319
7dc8.pdb	7dc8_BA_C_DC142Y.pdb	0.6864939332008362	1.6518000364303589
7dc8.pdb	7dc8_BA_C_LC143Q.pdb	-0.763664960861206	-1.222100019454956
7dc8.pdb	7dc8_BA_C_EC166R.pdb	-3.0768535137176514	-4.3383002281188965
7dc8.pdb	7dc8_BA_C_EC166Y.pdb	-2.6400835514068604	-4.322700023651123
7dc8.pdb	7dc8_BA_C_FC168A.pdb	-2.128997325897217	-2.9124999046325684
7dc8.pdb	7dc8_BA_C_FC168Q.pdb	-2.218886137008667	-2.587100028991699
7dc8.pdb	7dc8_BA_C_FC168T.pdb	-0.6856611371040344	-3.11929988861084
7dc8.pdb	7dc8_BA_C_FC168W.pdb	-0.24593447148799896	0.09510000050067902
7dc8.pdb	7dc8_BA_C_FC168Y.pdb	-0.6137317419052124	-0.3741999864578247
7dc8.pdb	7dc8_BA_C_QC170F.pdb	-2.309218168258667	-4.4471001625061035
6mto.pdb	6mto_HL_T_RL30C.pdb	-0.1937115341424942	-0.3366999924182892
6mto.pdb	6mto_HL_T_YL92E.pdb	-0.5896140336990356	-0.4788999855518341
6mto.pdb	6mto_HL_T_YL92P.pdb	0.16975462436676025	-0.3179999887943268
6mto.pdb	6mto_HL_T_YL92T.pdb	0.016509443521499634	-0.38370001316070557
6mto.pdb	6mto_HL_T_GL93M.pdb	-1.1201462745666504	-0.3352000117301941
6mto.pdb	6mto_HL_T_GL94L.pdb	-0.27799302339553833	-0.3416999876499176
6mto.pdb	6mto_HL_T_GL94W.pdb	-0.10691005736589432	-0.2653000056743622
6mto.pdb	6mto_HL_T_SL95H.pdb	0.2150309979915619	0.22939999401569366
6mto.pdb	6mto_HL_T_GL97E.pdb	-1.518188238143921	-4.831200122833252
6mto.pdb	6mto_HL_T_GL97K.pdb	-0.012648895382881165	-2.8828999996185303
6mto.pdb	6mto_HL_T_TH31R.pdb	-0.33255651593208313	-0.9459999799728394
6mto.pdb	6mto_HL_T_YH32R.pdb	-0.2917592525482178	0.20080000162124634
6mto.pdb	6mto_HL_T_YH32I.pdb	-0.25689688324928284	0.12200000137090683
6mto.pdb	6mto_HL_T_TH33G.pdb	-0.6994748115539551	-0.3418000042438507
6mto.pdb	6mto_HL_T_GH50C.pdb	-1.8835904598236084	-1.1679999828338623
6mto.pdb	6mto_HL_T_IH52Q.pdb	-0.33756735920906067	-0.9997000098228455
6mto.pdb	6mto_HL_T_IH52F.pdb	-0.8164026141166687	-0.6779000163078308
6mto.pdb	6mto_HL_T_LH55K.pdb	-1.4311299324035645	-2.981600046157837
6mto.pdb	6mto_HL_T_LH57I.pdb	-0.4871171712875366	-0.684499979019165
6mto.pdb	6mto_HL_T_PH58A.pdb	-0.5510650873184204	-0.08659999817609787
6mto.pdb	6mto_HL_T_NH59A.pdb	0.5350749492645264	-0.5952000021934509
6mto.pdb	6mto_HL_T_NH59F.pdb	1.0538349151611328	-0.1185000017285347
6mto.pdb	6mto_HL_T_GH105A.pdb	-0.2106332778930664	0.13330000638961792
6mto.pdb	6mto_HL_T_GH105L.pdb	0.07738393545150757	0.03500000014901161
6mto.pdb	6mto_HL_T_KH106M.pdb	-0.03418433666229248	-0.9164999723434448
6mto.pdb	6mto_HL_T_FT50A.pdb	-0.09403529763221741	-0.164000004529953
6mto.pdb	6mto_HL_T_TT66E.pdb	-0.3002856969833374	0.00019999999494757503
6mto.pdb	6mto_HL_T_AT90Q.pdb	-1.550135612487793	-1.2063000202178955
6mto.pdb	6mto_HL_T_AT90H.pdb	-6.486048221588135	-4.892300128936768
6mto.pdb	6mto_HL_T_AT90I.pdb	0.5474271774291992	1.0125000476837158
6mto.pdb	6mto_HL_T_AT90L.pdb	-2.4351534843444824	-1.407099962234497
6mto.pdb	6mto_HL_T_AT90S.pdb	-0.9061837196350098	-0.3366999924182892
6mto.pdb	6mto_HL_T_GT91N.pdb	-0.731262743473053	-0.4724999964237213
6mto.pdb	6mto_HL_T_GT91L.pdb	-0.6348509788513184	0.5708000063896179
6mto.pdb	6mto_HL_T_NT109D.pdb	-0.3503047227859497	-0.7423999905586243
6mto.pdb	6mto_HL_T_NT109I.pdb	-0.05359192192554474	-0.06930000334978104
6mto.pdb	6mto_HL_T_NT109F.pdb	-3.1730387210845947	-2.288800001144409
6mto.pdb	6mto_HL_T_WT110K.pdb	-1.1964465379714966	-2.9893999099731445
6mto.pdb	6mto_HL_T_FT111D.pdb	-2.031320810317993	-3.3469998836517334
6mto.pdb	6mto_HL_T_FT111C.pdb	-1.3814513683319092	-2.025599956512451
6mto.pdb	6mto_HL_T_TT114V.pdb	0.9289315342903137	1.2335000038146973
6mto.pdb	6mto_HL_T_LT117P.pdb	-0.9161300659179688	-2.089600086212158
6mto.pdb	6mto_HL_T_LT117S.pdb	-1.1532551050186157	-2.1547999382019043
6mto.pdb	6mto_HL_T_LT117T.pdb	-1.0671586990356445	-1.5285999774932861
6mto.pdb	6mto_HL_T_WT118A.pdb	-0.8181614279747009	-0.1988999992609024
6mto.pdb	6mto_HL_T_WT118Q.pdb	-1.2189087867736816	-1.0335999727249146
6mto.pdb	6mto_HL_T_KT121S.pdb	-0.4788031280040741	-0.733299970626831
6mto.pdb	6mto_HL_T_LT155K.pdb	-0.28651565313339233	-0.04529999941587448
6mto.pdb	6mto_HL_T_LT155W.pdb	-0.15393884479999542	-0.014999999664723873
6mto.pdb	6mto_HL_T_FT156W.pdb	-0.692043125629425	-0.5706999897956848
6mto.pdb	6mto_HL_T_QT157C.pdb	-0.04081988334655762	-0.00559999980032444
3x3f.pdb	3x3f_HL_A_KH33A.pdb	-0.7673879265785217	-0.24560000002384186
3x3f.pdb	3x3f_HL_A_KH33S.pdb	-1.0956848859786987	-0.07150000333786011
3x3f.pdb	3x3f_HL_A_WH50H.pdb	-0.8207454681396484	-1.1672999858856201
3x3f.pdb	3x3f_HL_A_TH58Q.pdb	-0.04612104594707489	-0.17229999601840973
3x3f.pdb	3x3f_HL_A_TH58L.pdb	-0.1597805619239807	-0.32670000195503235
3x3f.pdb	3x3f_HL_A_TH58P.pdb	-0.09025892615318298	0.04839999973773956
3x3f.pdb	3x3f_HL_A_TH58W.pdb	0.1665438413619995	-0.2029999941587448
3x3f.pdb	3x3f_HL_A_SH102T.pdb	-0.04368665814399719	1.2933000326156616
3x3f.pdb	3x3f_HL_A_SH102V.pdb	0.2731262743473053	0.0
3x3f.pdb	3x3f_HL_A_GH103Q.pdb	-0.08872666954994202	-0.03500000014901161
3x3f.pdb	3x3f_HL_A_GH103Y.pdb	-0.2647395730018616	0.13670000433921814
3x3f.pdb	3x3f_HL_A_YH106H.pdb	-0.9438642859458923	-1.065000057220459
3x3f.pdb	3x3f_HL_A_RH107H.pdb	-1.4443717002868652	-3.239300012588501
3x3f.pdb	3x3f_HL_A_RH107S.pdb	-1.6258821487426758	-2.7681000232696533
3x3f.pdb	3x3f_HL_A_RH107T.pdb	-1.5184705257415771	-3.3905999660491943
3x3f.pdb	3x3f_HL_A_YL32K.pdb	-1.0138530731201172	-1.15910005569458
3x3f.pdb	3x3f_HL_A_NL93R.pdb	-0.5023874044418335	-1.3818999528884888
3x3f.pdb	3x3f_HL_A_LL96A.pdb	-0.4042389690876007	-0.6065000295639038
3x3f.pdb	3x3f_HL_A_LL96H.pdb	-1.4559836387634277	-1.233199954032898
3x3f.pdb	3x3f_HL_A_LL96M.pdb	-0.4708394408226013	-0.3815000057220459
3x3f.pdb	3x3f_HL_A_EA16N.pdb	-1.5546033382415771	-0.9751999974250793
3x3f.pdb	3x3f_HL_A_EA16K.pdb	-1.4342100620269775	-1.926800012588501
3x3f.pdb	3x3f_HL_A_EA16M.pdb	-0.5326341986656189	-0.6399999856948853
3x3f.pdb	3x3f_HL_A_EA16V.pdb	-1.356642246246338	-1.5916999578475952
3x3f.pdb	3x3f_HL_A_GA18A.pdb	-2.7549238204956055	-2.3536999225616455
3x3f.pdb	3x3f_HL_A_DA29V.pdb	-2.0048460960388184	-2.487600088119507
3x3f.pdb	3x3f_HL_A_DA36A.pdb	-0.73707115650177	-1.0714000463485718
3x3f.pdb	3x3f_HL_A_LA38M.pdb	-0.23045659065246582	-0.10499999672174454
3x3f.pdb	3x3f_HL_A_LA38P.pdb	-8.332107543945312	-9.062789916992188
3x3f.pdb	3x3f_HL_A_FA39E.pdb	-2.3598432540893555	-3.400700092315674
3x3f.pdb	3x3f_HL_A_FA39G.pdb	-2.7651994228363037	-4.640399932861328
3x3f.pdb	3x3f_HL_A_CA40A.pdb	0.15320801734924316	0.013799999840557575
3x3f.pdb	3x3f_HL_A_CA40K.pdb	0.3878125548362732	-0.8292999863624573
7kf0.pdb	7kf0_AB_C_YA33N.pdb	-0.24441948533058167	-0.6499000191688538
7kf0.pdb	7kf0_AB_C_YA33H.pdb	-0.5995519161224365	-0.04270000010728836
7kf0.pdb	7kf0_AB_C_YA33L.pdb	-0.01571008563041687	-0.4666999876499176
7kf0.pdb	7kf0_AB_C_RA50L.pdb	-0.7460135221481323	-0.5848000049591064
7kf0.pdb	7kf0_AB_C_YA57N.pdb	-0.5839236974716187	-0.2085999995470047
7kf0.pdb	7kf0_AB_C_YA57W.pdb	-0.40972083806991577	-0.10189999639987946
7kf0.pdb	7kf0_AB_C_YA103G.pdb	-1.0929358005523682	-1.5439000129699707
7kf0.pdb	7kf0_AB_C_YA103K.pdb	-0.6993732452392578	-0.588100016117096
7kf0.pdb	7kf0_AB_C_SB32R.pdb	0.5441742539405823	0.7111999988555908
7kf0.pdb	7kf0_AB_C_SB32Y.pdb	0.20360741019248962	0.0940999984741211
7kf0.pdb	7kf0_AB_C_IB33K.pdb	-0.7417426109313965	-1.5702999830245972
7kf0.pdb	7kf0_AB_C_IB33V.pdb	-0.27179548144340515	0.06710000336170197
7kf0.pdb	7kf0_AB_C_SB34A.pdb	-0.022138163447380066	-0.07119999825954437
7kf0.pdb	7kf0_AB_C_WB54E.pdb	-1.1997861862182617	-2.369499921798706
7kf0.pdb	7kf0_AB_C_YB96R.pdb	-1.1497743129730225	-0.6403999924659729
7kf0.pdb	7kf0_AB_C_YB96H.pdb	-1.2031662464141846	-0.6258000135421753
7kf0.pdb	7kf0_AB_C_YB96P.pdb	-1.4733362197875977	-0.6445000171661377
7kf0.pdb	7kf0_AB_C_YB96W.pdb	-0.45000165700912476	-0.19850000739097595
7kf0.pdb	7kf0_AB_C_TB97N.pdb	-0.338783323764801	0.15800000727176666
7kf0.pdb	7kf0_AB_C_TB97E.pdb	-0.5365507006645203	-0.042399998754262924
7kf0.pdb	7kf0_AB_C_TB97G.pdb	-0.3153546452522278	0.11389999836683273
7kf0.pdb	7kf0_AB_C_TB97K.pdb	-0.24314746260643005	-0.1850000023841858
7kf0.pdb	7kf0_AB_C_IC34C.pdb	-0.5991469621658325	-0.09600000083446503
7kf0.pdb	7kf0_AB_C_IC34L.pdb	-0.19784705340862274	0.23010000586509705
7kf0.pdb	7kf0_AB_C_IC34S.pdb	-0.7310302257537842	-0.2720000147819519
7kf0.pdb	7kf0_AB_C_MC69L.pdb	-0.5519564747810364	-0.2711000144481659
7kf0.pdb	7kf0_AB_C_MC69S.pdb	-1.2598540782928467	-1.7228000164031982
7kf0.pdb	7kf0_AB_C_RC70C.pdb	-0.2609931230545044	-0.7035999894142151
7kf0.pdb	7kf0_AB_C_RC70M.pdb	0.07934895157814026	-0.3684999942779541
7kf0.pdb	7kf0_AB_C_RC70F.pdb	-0.2642518877983093	-0.4429999887943268
7kf0.pdb	7kf0_AB_C_RC70V.pdb	-0.11474262177944183	-1.535099983215332
7kf0.pdb	7kf0_AB_C_IC71H.pdb	-1.0341025590896606	-1.748900055885315
7kf0.pdb	7kf0_AB_C_IC71K.pdb	-1.2688343524932861	-2.0274999141693115
7kf0.pdb	7kf0_AB_C_IC71P.pdb	-0.7322781085968018	-1.3108999729156494
7kf0.pdb	7kf0_AB_C_KC72Q.pdb	-0.08753897249698639	0.31619998812675476
7kf0.pdb	7kf0_AB_C_PC73A.pdb	-0.5168586373329163	-0.04270000010728836
7kf0.pdb	7kf0_AB_C_PC73D.pdb	-0.5514206886291504	0.19140000641345978
7kf0.pdb	7kf0_AB_C_PC73W.pdb	-0.46254414319992065	1.4775999784469604
7kf0.pdb	7kf0_AB_C_HC74R.pdb	-0.2068844884634018	0.0934000015258789
7kf0.pdb	7kf0_AB_C_HC74T.pdb	-0.32300880551338196	-0.4805000126361847
7kf0.pdb	7kf0_AB_C_QC75A.pdb	0.27045929431915283	-0.33730000257492065
7kf0.pdb	7kf0_AB_C_QC75K.pdb	-0.0038682520389556885	-0.44269999861717224
7kf0.pdb	7kf0_AB_C_QC75M.pdb	0.32334786653518677	0.39419999718666077
7kf0.pdb	7kf0_AB_C_QC75Y.pdb	0.23161393404006958	-0.0786999985575676
7kf0.pdb	7kf0_AB_C_GC76A.pdb	-5.101029872894287	-5.009500026702881
7kf0.pdb	7kf0_AB_C_GC76E.pdb	-20.042800903320312	-16.465160369873047
7kf0.pdb	7kf0_AB_C_GC76K.pdb	-18.50582504272461	-15.650779724121094
7kf0.pdb	7kf0_AB_C_GC76M.pdb	-18.857709884643555	-13.66469955444336
7kf0.pdb	7kf0_AB_C_GC76W.pdb	-46.80706024169922	-26.49336051940918
7kf0.pdb	7kf0_AB_C_HC78I.pdb	-0.5348315238952637	-1.5750999450683594
7kf0.pdb	7kf0_AB_C_GC80A.pdb	-0.2651927173137665	0.37470000982284546
7kf0.pdb	7kf0_AB_C_GC80N.pdb	-0.8411970734596252	-0.04089999943971634
7kf0.pdb	7kf0_AB_C_GC80I.pdb	-0.13937288522720337	-0.6067000031471252
7kf0.pdb	7kf0_AB_C_EC81F.pdb	0.8609337210655212	0.33500000834465027
7kf0.pdb	7kf0_AB_C_EC81W.pdb	0.11822599172592163	-0.1687999963760376
6x08.pdb	6x08_K_B_DK30R.pdb	3.169114112854004	1.7223000526428223
6x08.pdb	6x08_K_B_DK30W.pdb	3.075777530670166	0.8984000086784363
6x08.pdb	6x08_K_B_RK53M.pdb	0.2232886552810669	0.991599977016449
6x08.pdb	6x08_K_B_SK54G.pdb	1.356821060180664	0.5455999970436096
6x08.pdb	6x08_K_B_SK54H.pdb	-9.896344184875488	-2.164599895477295
6x08.pdb	6x08_K_B_SK54M.pdb	-0.07793791592121124	0.6668000221252441
6x08.pdb	6x08_K_B_SK54F.pdb	0.14818412065505981	1.2694000005722046
6x08.pdb	6x08_K_B_GK55W.pdb	-21.07510757446289	-14.72659969329834
6x08.pdb	6x08_K_B_GK56K.pdb	-1.7869656085968018	-1.7919000387191772
6x08.pdb	6x08_K_B_EK76R.pdb	1.5670604705810547	11.509860038757324
6x08.pdb	6x08_K_B_EK76N.pdb	1.7212910652160645	5.8053998947143555
6x08.pdb	6x08_K_B_EK76G.pdb	1.1370391845703125	5.232900142669678
6x08.pdb	6x08_K_B_EK76T.pdb	0.3478260040283203	9.332300186157227
6x08.pdb	6x08_K_B_DB268K.pdb	5.826613903045654	10.393289566040039
6x08.pdb	6x08_K_B_DB268F.pdb	-4.940291881561279	4.386899948120117
6x08.pdb	6x08_K_B_YB269D.pdb	-0.46028000116348267	3.615999937057495
6x08.pdb	6x08_K_B_YB269E.pdb	-0.4917777180671692	7.536099910736084
6x08.pdb	6x08_K_B_DB272M.pdb	6.831215858459473	10.265999794006348
6x08.pdb	6x08_K_B_RB282A.pdb	0.061093538999557495	1.3630000352859497
6x08.pdb	6x08_K_B_RB282L.pdb	0.6575592160224915	1.2276999950408936
6x08.pdb	6x08_K_B_RB282S.pdb	-0.21555617451667786	0.646399974822998
6x08.pdb	6x08_K_B_KB283A.pdb	0.8981029391288757	3.541599988937378
6x08.pdb	6x08_K_B_KB283Q.pdb	0.9548346400260925	7.136099815368652
6x08.pdb	6x08_K_B_QB286T.pdb	1.1784241199493408	6.505799770355225
6x08.pdb	6x08_K_B_QB286W.pdb	4.374042987823486	10.041760444641113
6x08.pdb	6x08_K_B_QB286Y.pdb	4.033052921295166	3.5710999965667725
6x08.pdb	6x08_K_B_YB287D.pdb	5.694056034088135	8.61050033569336
6x08.pdb	6x08_K_B_YB287I.pdb	5.657175064086914	8.882599830627441
6x08.pdb	6x08_K_B_MB315N.pdb	-0.3408101797103882	-0.31850001215934753
6x08.pdb	6x08_K_B_MB315T.pdb	-0.2341328263282776	-0.017400000244379044
6x08.pdb	6x08_K_B_MB315Y.pdb	-0.38633835315704346	-0.13199999928474426
6x08.pdb	6x08_K_B_MB315V.pdb	-0.3033272922039032	0.12060000002384186
6x08.pdb	6x08_K_B_EB318V.pdb	0.06804478168487549	-0.6974999904632568
6okm.pdb	6okm_HL_R_TH29H.pdb	-0.2951183021068573	0.3540000021457672
6okm.pdb	6okm_HL_R_TH29P.pdb	0.08691191673278809	0.041999999433755875
6okm.pdb	6okm_HL_R_YH31L.pdb	-0.5283727645874023	-0.18889999389648438
6okm.pdb	6okm_HL_R_YH31M.pdb	-0.28463828563690186	0.8090999722480774
6okm.pdb	6okm_HL_R_LH32R.pdb	-3.1478824615478516	-2.6068999767303467
6okm.pdb	6okm_HL_R_LH32H.pdb	-1.2386500835418701	-1.0024000406265259
6okm.pdb	6okm_HL_R_LH32P.pdb	-0.0174882709980011	-1.579800009727478
6okm.pdb	6okm_HL_R_VH49D.pdb	-2.283297538757324	-1.6556999683380127
6okm.pdb	6okm_HL_R_VH49G.pdb	-0.962949275970459	-0.9955999851226807
6okm.pdb	6okm_HL_R_VH49W.pdb	-1.1579043865203857	-0.9074000120162964
6okm.pdb	6okm_HL_R_DH56A.pdb	-0.10856427252292633	0.0024999999441206455
6okm.pdb	6okm_HL_R_DH56K.pdb	0.17425477504730225	0.6757000088691711
6okm.pdb	6okm_HL_R_RH97A.pdb	-0.4398964047431946	0.6327000260353088
6okm.pdb	6okm_HL_R_RH97P.pdb	-0.4763231873512268	1.1261999607086182
6okm.pdb	6okm_HL_R_DH98A.pdb	-1.2973690032958984	-2.9110000133514404
6okm.pdb	6okm_HL_R_RH99P.pdb	-0.39451268315315247	-2.1810998916625977
6okm.pdb	6okm_HL_R_YL32D.pdb	-1.477571725845337	-1.4101999998092651
6okm.pdb	6okm_HL_R_YL32W.pdb	-0.7807286977767944	0.2451000064611435
6okm.pdb	6okm_HL_R_VL34H.pdb	-1.2727675437927246	-0.42800000309944153
6okm.pdb	6okm_HL_R_YL49Q.pdb	-0.20194309949874878	0.08009999990463257
6okm.pdb	6okm_HL_R_NL53Q.pdb	0.05740147829055786	-0.03999999910593033
6okm.pdb	6okm_HL_R_LL54Q.pdb	-0.831696629524231	0.37529999017715454
6okm.pdb	6okm_HL_R_LL54M.pdb	-0.4305607080459595	-0.06449999660253525
6okm.pdb	6okm_HL_R_LL54V.pdb	-0.589228630065918	0.5382999777793884
6okm.pdb	6okm_HL_R_EL55P.pdb	-0.5860687494277954	-0.9063000082969666
6okm.pdb	6okm_HL_R_SL56R.pdb	-0.08348837494850159	0.08669999986886978
6okm.pdb	6okm_HL_R_VL58Q.pdb	-0.5307759046554565	0.298799991607666
6okm.pdb	6okm_HL_R_YL91N.pdb	-1.1323602199554443	-1.6384999752044678
6okm.pdb	6okm_HL_R_YL91P.pdb	-1.069915771484375	-1.9500000476837158
6okm.pdb	6okm_HL_R_YL91S.pdb	-1.177105188369751	-2.0201001167297363
6okm.pdb	6okm_HL_R_AL92M.pdb	0.5239652395248413	0.014399999752640724
6okm.pdb	6okm_HL_R_QL93A.pdb	-0.14546599984169006	0.04399999976158142
6okm.pdb	6okm_HL_R_QL93E.pdb	-0.2596474289894104	0.41190001368522644
6okm.pdb	6okm_HL_R_QL93P.pdb	-0.23018749058246613	0.40049999952316284
6okm.pdb	6okm_HL_R_FL94T.pdb	-1.5460495948791504	-1.881500005722046
6okm.pdb	6okm_HL_R_YL96H.pdb	-0.8062042593955994	0.2793999910354614
6okm.pdb	6okm_HL_R_YL96M.pdb	-0.691237211227417	0.08089999854564667
6okm.pdb	6okm_HL_R_PR40G.pdb	-1.9830799102783203	-2.980299949645996
6okm.pdb	6okm_HL_R_PR40K.pdb	-1.6538021564483643	-2.029900074005127
6okm.pdb	6okm_HL_R_FR42C.pdb	-2.6034996509552	-1.768399953842163
6okm.pdb	6okm_HL_R_FR42E.pdb	-2.855118989944458	-2.1041998863220215
6okm.pdb	6okm_HL_R_WR57F.pdb	-2.0646753311157227	-1.2007999420166016
6okm.pdb	6okm_HL_R_WR57P.pdb	-3.2845871448516846	-3.2444000244140625
6okm.pdb	6okm_HL_R_CR58E.pdb	0.9704950451850891	2.8854000568389893
6okm.pdb	6okm_HL_R_CR58L.pdb	0.04261821508407593	-0.13930000364780426
6okm.pdb	6okm_HL_R_NR59F.pdb	0.44090741872787476	1.3823000192642212
6okm.pdb	6okm_HL_R_NR59W.pdb	-0.024810194969177246	0.43309998512268066
6okm.pdb	6okm_HL_R_LR60F.pdb	-0.613620400428772	-1.0081000328063965
6okm.pdb	6okm_HL_R_RR61V.pdb	-1.5577495098114014	-0.9702000021934509
6okm.pdb	6okm_HL_R_ER65C.pdb	0.1966666877269745	-0.6539000272750854
6okm.pdb	6okm_HL_R_ER65Q.pdb	0.16459399461746216	-0.651199996471405
6okm.pdb	6okm_HL_R_ER65K.pdb	0.33321982622146606	-0.7348999977111816
6okm.pdb	6okm_HL_R_ER65M.pdb	0.6467574238777161	-0.6583999991416931
6okm.pdb	6okm_HL_R_RR66G.pdb	-2.466430425643921	-4.2104997634887695
6okm.pdb	6okm_HL_R_QR68N.pdb	-0.2613028883934021	0.030700000002980232
6okm.pdb	6okm_HL_R_QR68E.pdb	-0.25779399275779724	0.01889999955892563
2r56.pdb	2r56_IM_B_SM30N.pdb	0.15700975060462952	0.10847000032663345
2r56.pdb	2r56_IM_B_SM30W.pdb	0.34015733003616333	1.9887499809265137
2r56.pdb	2r56_IM_B_SM31A.pdb	-0.5046253204345703	1.0498700141906738
2r56.pdb	2r56_IM_B_SM31D.pdb	-0.022919490933418274	1.2046699523925781
2r56.pdb	2r56_IM_B_SM31L.pdb	-0.2196395993232727	1.198799967765808
2r56.pdb	2r56_IM_B_AM50E.pdb	-2.8262627124786377	-1.031190037727356
2r56.pdb	2r56_IM_B_AM50P.pdb	0.17018869519233704	1.2554899454116821
2r56.pdb	2r56_IM_B_AM51Q.pdb	-0.1659642606973648	0.6197199821472168
2r56.pdb	2r56_IM_B_AM51L.pdb	0.12995019555091858	0.31527000665664673
2r56.pdb	2r56_IM_B_SM52L.pdb	0.46541643142700195	0.648930013179779
2r56.pdb	2r56_IM_B_SM52T.pdb	-0.07710696756839752	0.47284001111984253
2r56.pdb	2r56_IM_B_YM91K.pdb	-0.08808952569961548	-0.5491499900817871
2r56.pdb	2r56_IM_B_YM91F.pdb	-0.3309514820575714	1.018970012664795
2r56.pdb	2r56_IM_B_YM91T.pdb	-0.13927684724330902	0.6620200276374817
2r56.pdb	2r56_IM_B_HM92L.pdb	-0.10225401818752289	0.10400000214576721
2r56.pdb	2r56_IM_B_SI52A.pdb	-0.3218768239021301	0.5006700158119202
2r56.pdb	2r56_IM_B_SI52T.pdb	-0.1309853196144104	-1.7057600021362305
2r56.pdb	2r56_IM_B_GI53S.pdb	-1.547874927520752	-0.5761799812316895
2r56.pdb	2r56_IM_B_SI54W.pdb	1.2972996234893799	0.5481200218200684
2r56.pdb	2r56_IM_B_KI100W.pdb	-1.0881783962249756	-0.6389899849891663
2r56.pdb	2r56_IM_B_KI100Y.pdb	0.5101014971733093	1.1527700424194336
2r56.pdb	2r56_IM_B_VI102K.pdb	-0.013643890619277954	1.1172599792480469
2r56.pdb	2r56_IM_B_VI102W.pdb	-2.596356153488159	-0.8293200135231018
2r56.pdb	2r56_IM_B_TI105C.pdb	-0.24682436883449554	-0.4438199996948242
2r56.pdb	2r56_IM_B_TI105Q.pdb	-0.725392758846283	-1.287369966506958
2r56.pdb	2r56_IM_B_TI105F.pdb	-0.46775174140930176	-7.789268970489502
2r56.pdb	2r56_IM_B_WB16M.pdb	0.3889484405517578	0.012570000253617764
2r56.pdb	2r56_IM_B_YB17A.pdb	-1.4104182720184326	-2.441999912261963
2r56.pdb	2r56_IM_B_YB17I.pdb	-1.242419719696045	-1.3948500156402588
2r56.pdb	2r56_IM_B_VB40L.pdb	-0.3445771634578705	0.0362199991941452
2r56.pdb	2r56_IM_B_EB41R.pdb	-0.1583590805530548	-0.7105900049209595
2r56.pdb	2r56_IM_B_EB41C.pdb	-0.2484695017337799	-0.6426100134849548
2r56.pdb	2r56_IM_B_EB41I.pdb	-0.11961814016103745	-1.5141600370407104
2r56.pdb	2r56_IM_B_EB42Q.pdb	-0.4356808066368103	-1.041100025177002
2r56.pdb	2r56_IM_B_EB42T.pdb	-0.5077498555183411	-1.5587300062179565
2r56.pdb	2r56_IM_B_QB56N.pdb	-1.6049363613128662	-0.27531999349594116
2r56.pdb	2r56_IM_B_EB62Q.pdb	-0.6681070923805237	1.155400037765503
2r56.pdb	2r56_IM_B_EB62H.pdb	-0.9240108728408813	0.11760000139474869
2r56.pdb	2r56_IM_B_EB62K.pdb	-0.6499160528182983	0.29262998700141907
2r56.pdb	2r56_IM_B_EB62M.pdb	-0.46437132358551025	1.1031500101089478
2r56.pdb	2r56_IM_B_CB63A.pdb	-0.07994288206100464	1.7197500467300415
2r56.pdb	2r56_IM_B_CB63M.pdb	0.37710821628570557	0.32471001148223877
2r56.pdb	2r56_IM_B_CB63F.pdb	-0.07882341742515564	2.110340118408203
2r56.pdb	2r56_IM_B_AB64E.pdb	-0.10166910290718079	2.298769950866699
2r56.pdb	2r56_IM_B_AB64G.pdb	-0.2543579638004303	0.22605000436306
2r56.pdb	2r56_IM_B_AB64Y.pdb	0.5736322999000549	1.189170002937317
2r56.pdb	2r56_IM_B_QB65R.pdb	-0.14421948790550232	1.6470500230789185
2r56.pdb	2r56_IM_B_QB65C.pdb	-0.7398675680160522	0.49713999032974243
2r56.pdb	2r56_IM_B_QB65F.pdb	-0.39903247356414795	1.9258699417114258
2r56.pdb	2r56_IM_B_KB67A.pdb	-0.4235904812812805	0.5548700094223022
2r56.pdb	2r56_IM_B_KB67D.pdb	-0.5461027026176453	0.5666800141334534
2r56.pdb	2r56_IM_B_KB67P.pdb	-0.5055601596832275	0.701259970664978
2r56.pdb	2r56_IM_B_TB122A.pdb	-0.22812582552433014	0.19130000472068787
2r56.pdb	2r56_IM_B_TB122W.pdb	-0.2667056620121002	0.21739999949932098
2r56.pdb	2r56_IM_B_PB123N.pdb	-2.0486199855804443	-1.4846099615097046
2r56.pdb	2r56_IM_B_PB123Q.pdb	-0.9986665844917297	-1.8220399618148804
2r56.pdb	2r56_IM_B_EB124I.pdb	-0.5353938341140747	0.6327700018882751
2r56.pdb	2r56_IM_B_TB151N.pdb	1.0830326080322266	2.4752700328826904
2r56.pdb	2r56_IM_B_TB151E.pdb	-0.029098287224769592	0.06683000177145004
2r56.pdb	2r56_IM_B_TB151G.pdb	-0.07635529339313507	-0.22035999596118927
2r56.pdb	2r56_IM_B_TB151M.pdb	0.3598570227622986	0.7711099982261658
2r56.pdb	2r56_IM_B_LB153F.pdb	-0.7354931831359863	-0.11271999776363373
2r56.pdb	2r56_IM_B_LB153P.pdb	-0.6634831428527832	-0.11311999708414078
2r56.pdb	2r56_IM_B_EB154R.pdb	-4.439005374908447	-3.483560085296631
2r56.pdb	2r56_IM_B_EB154G.pdb	-2.531015396118164	-2.535099983215332
2r56.pdb	2r56_IM_B_EB154T.pdb	-2.0492007732391357	-1.3057399988174438
2r56.pdb	2r56_IM_B_QB156F.pdb	-0.03846922516822815	1.3196300268173218
7bej.pdb	7bej_HL_E_VH2A.pdb	-0.30916810035705566	-0.41589999198913574
7bej.pdb	7bej_HL_E_VH2W.pdb	0.47644853591918945	0.5188000202178955
7bej.pdb	7bej_HL_E_GH26K.pdb	-0.8708614110946655	-0.005900000222027302
7bej.pdb	7bej_HL_E_VH27T.pdb	-0.518509030342102	-0.11429999768733978
7bej.pdb	7bej_HL_E_TH28R.pdb	0.6737363934516907	0.7069000005722046
7bej.pdb	7bej_HL_E_TH28Q.pdb	0.06900346279144287	0.6333000063896179
7bej.pdb	7bej_HL_E_TH28K.pdb	0.4976474642753601	0.9764000177383423
7bej.pdb	7bej_HL_E_TH28M.pdb	0.6000269651412964	1.3717999458312988
7bej.pdb	7bej_HL_E_SH31P.pdb	0.15411975979804993	0.6934999823570251
7bej.pdb	7bej_HL_E_NH32I.pdb	-0.38450223207473755	-0.8219000101089478
7bej.pdb	7bej_HL_E_NH32S.pdb	-0.7246297597885132	-1.2517999410629272
7bej.pdb	7bej_HL_E_YH33L.pdb	-1.4747774600982666	-1.934399962425232
7bej.pdb	7bej_HL_E_YH33M.pdb	-1.2785651683807373	-0.6937000155448914
7bej.pdb	7bej_HL_E_YH52A.pdb	-0.43299466371536255	0.4138000011444092
7bej.pdb	7bej_HL_E_YH52K.pdb	-0.2747994065284729	-1.6957999467849731
7bej.pdb	7bej_HL_E_YH52W.pdb	-12.33265209197998	-9.42848014831543
7bej.pdb	7bej_HL_E_GH54H.pdb	-19.612947463989258	-17.025039672851562
7bej.pdb	7bej_HL_E_FH58G.pdb	-0.9412636756896973	-0.7035999894142151
7bej.pdb	7bej_HL_E_FH58T.pdb	-0.9043015837669373	-0.6362000107765198
7bej.pdb	7bej_HL_E_RH97Q.pdb	-1.0790857076644897	-1.7285000085830688
7bej.pdb	7bej_HL_E_RH97P.pdb	-0.8924717903137207	-1.2943999767303467
7bej.pdb	7bej_HL_E_GH100E.pdb	-0.7433613538742065	-1.9294999837875366
7bej.pdb	7bej_HL_E_DH105A.pdb	-0.7021373510360718	0.9656000137329102
7bej.pdb	7bej_HL_E_DH105H.pdb	-1.0844684839248657	-0.6687999963760376
7bej.pdb	7bej_HL_E_DH105I.pdb	-0.47580796480178833	-0.3977000117301941
7bej.pdb	7bej_HL_E_DH105T.pdb	-0.5621669292449951	-0.45669999718666077
7bej.pdb	7bej_HL_E_IL2P.pdb	-0.5606111288070679	-0.5468999743461609
7bej.pdb	7bej_HL_E_GL28Q.pdb	-7.2857584953308105	-4.107399940490723
7bej.pdb	7bej_HL_E_GL28F.pdb	-5.931686878204346	-4.0559000968933105
7bej.pdb	7bej_HL_E_IL29S.pdb	-0.5099784731864929	-0.4578000009059906
7bej.pdb	7bej_HL_E_IL29V.pdb	0.26161959767341614	0.0737999975681305
7bej.pdb	7bej_HL_E_SL30N.pdb	-0.3067615032196045	0.3702000081539154
7bej.pdb	7bej_HL_E_SL30Y.pdb	-0.2553104758262634	-0.29339998960494995
7bej.pdb	7bej_HL_E_SL30V.pdb	-0.22317567467689514	-0.07320000231266022
7bej.pdb	7bej_HL_E_YL32K.pdb	0.23773404955863953	0.22269999980926514
7bej.pdb	7bej_HL_E_YL32F.pdb	0.3943965435028076	1.1395000219345093
7bej.pdb	7bej_HL_E_QL90R.pdb	0.2159304916858673	-0.49779999256134033
7bej.pdb	7bej_HL_E_QL90P.pdb	-0.7352075576782227	-1.2956000566482544
7bej.pdb	7bej_HL_E_LL91R.pdb	-0.40299564599990845	-0.06589999794960022
7bej.pdb	7bej_HL_E_LL91E.pdb	-0.46411263942718506	0.22259999811649323
7bej.pdb	7bej_HL_E_LL91T.pdb	-0.4455330967903137	-0.09440000355243683
7bej.pdb	7bej_HL_E_NL92G.pdb	-0.20161060988903046	1.1166000366210938
7bej.pdb	7bej_HL_E_NL92I.pdb	-1.2737932205200195	0.6071000099182129
7bej.pdb	7bej_HL_E_YL94K.pdb	-2.10566782951355	-1.990399956703186
7bej.pdb	7bej_HL_E_RE71K.pdb	-1.0603690147399902	-1.652500033378601
7bej.pdb	7bej_HL_E_DE73E.pdb	0.04354161024093628	0.3921999931335449
7bej.pdb	7bej_HL_E_DE73F.pdb	-0.10635560750961304	-2.1758999824523926
7bej.pdb	7bej_HL_E_DE73S.pdb	-0.27749449014663696	-0.47920000553131104
7bej.pdb	7bej_HL_E_EE74Q.pdb	-0.25954630970954895	0.13289999961853027
7bej.pdb	7bej_HL_E_QE77I.pdb	-0.3370858430862427	-0.7443000078201294
7bej.pdb	7bej_HL_E_QE77L.pdb	-0.3679940402507782	-0.1454000025987625
7bej.pdb	7bej_HL_E_QE77W.pdb	0.557330846786499	-0.4941999912261963
7bej.pdb	7bej_HL_E_TE83Q.pdb	-0.5087774991989136	0.37119999527931213
7bej.pdb	7bej_HL_E_TE83S.pdb	-0.12228693068027496	-0.43059998750686646
7bej.pdb	7bej_HL_E_TE83V.pdb	0.6490648984909058	0.4851999878883362
7bej.pdb	7bej_HL_E_GE84Q.pdb	0.2161252796649933	1.674299955368042
7bej.pdb	7bej_HL_E_KE85D.pdb	0.3814365863800049	0.6535000205039978
7bej.pdb	7bej_HL_E_DE88Q.pdb	-0.7701817750930786	-1.270799994468689
7bej.pdb	7bej_HL_E_DE88S.pdb	-0.8767237067222595	-0.7565000057220459
7bej.pdb	7bej_HL_E_YE89A.pdb	-0.7638750672340393	-0.5320000052452087
7bej.pdb	7bej_HL_E_YE89E.pdb	-0.959053635597229	-0.7612000107765198
7bej.pdb	7bej_HL_E_YE89H.pdb	-0.8118796944618225	-0.01889999955892563
7bej.pdb	7bej_HL_E_YE89I.pdb	-0.5960342884063721	-0.5080000162124634
7bej.pdb	7bej_HL_E_YE121W.pdb	-0.11657539010047913	0.2409999966621399
7bej.pdb	7bej_HL_E_LE123G.pdb	-0.32417020201683044	-0.8202999830245972
7bej.pdb	7bej_HL_E_LE123S.pdb	-0.3557707965373993	-0.7975000143051147
7bej.pdb	7bej_HL_E_FE124N.pdb	-1.1261365413665771	-1.3014999628067017
7bej.pdb	7bej_HL_E_FE124C.pdb	-0.6919455528259277	-1.1130000352859497
7bej.pdb	7bej_HL_E_FE124H.pdb	-1.1112465858459473	-0.9904000163078308
7bej.pdb	7bej_HL_E_FE124L.pdb	-0.5550181865692139	-0.9138000011444092
7bej.pdb	7bej_HL_E_RE125C.pdb	-0.35164546966552734	0.21050000190734863
7bej.pdb	7bej_HL_E_RE125Q.pdb	-0.32669714093208313	0.1428000032901764
7bej.pdb	7bej_HL_E_RE125L.pdb	0.038030415773391724	0.1096000000834465
7bej.pdb	7bej_HL_E_RE125M.pdb	0.05205610394477844	0.20730000734329224
7bej.pdb	7bej_HL_E_KE126D.pdb	-1.299389123916626	0.8375999927520752
7bej.pdb	7bej_HL_E_YE141M.pdb	-0.9509646892547607	-0.8618999719619751
7bej.pdb	7bej_HL_E_QE142E.pdb	-0.29727476835250854	-0.31619998812675476
7bej.pdb	7bej_HL_E_QE142H.pdb	-0.28274524211883545	-0.36820000410079956
7bej.pdb	7bej_HL_E_QE142P.pdb	-0.008051633834838867	-0.2831000089645386
7bej.pdb	7bej_HL_E_QE142S.pdb	-0.4408062696456909	-0.2581000030040741
7bej.pdb	7bej_HL_E_QE142W.pdb	-0.07250042259693146	-0.5277000069618225
7bej.pdb	7bej_HL_E_AE143I.pdb	-4.174877166748047	-4.451200008392334
7bej.pdb	7bej_HL_E_GE144K.pdb	-0.9800569415092468	-1.8289999961853027
7bej.pdb	7bej_HL_E_SE145E.pdb	0.37195760011672974	0.08169999718666077
7bej.pdb	7bej_HL_E_SE145T.pdb	-0.03804284334182739	-0.15309999883174896
7bej.pdb	7bej_HL_E_FE154S.pdb	-1.7603778839111328	-0.2782999873161316
7bej.pdb	7bej_HL_E_NE155D.pdb	-0.26224812865257263	-0.5141000151634216
7bej.pdb	7bej_HL_E_NE155E.pdb	-1.075122594833374	-0.9139000177383423
7bej.pdb	7bej_HL_E_NE155V.pdb	-1.1200122833251953	-1.1888999938964844
7bej.pdb	7bej_HL_E_YE157E.pdb	-1.1145044565200806	-0.06539999693632126
7bej.pdb	7bej_HL_E_YE157S.pdb	-0.8682617545127869	0.576200008392334
7bej.pdb	7bej_HL_E_YE163L.pdb	-0.1957041323184967	-0.03779999911785126
7bej.pdb	7bej_HL_E_QE166L.pdb	-0.3644135892391205	0.028300000354647636
7bej.pdb	7bej_HL_E_TE168H.pdb	-0.17491701245307922	0.04690000042319298
7bej.pdb	7bej_HL_E_TE168I.pdb	0.23287636041641235	0.29679998755455017
7bej.pdb	7bej_HL_E_TE168K.pdb	-0.12467342615127563	0.17659999430179596
7bej.pdb	7bej_HL_E_NE169Q.pdb	-1.2101494073867798	0.16259999573230743
7bej.pdb	7bej_HL_E_NE169K.pdb	-0.7640344500541687	0.033399999141693115
7bej.pdb	7bej_HL_E_NE169S.pdb	-0.5131416916847229	-0.13030000030994415
7bej.pdb	7bej_HL_E_NE169V.pdb	-0.1907379925251007	0.454800009727478
7bej.pdb	7bej_HL_E_YE173A.pdb	-2.952059745788574	-3.1196000576019287
7bej.pdb	7bej_HL_E_YE173L.pdb	-2.1662817001342773	-1.1547000408172607
7bej.pdb	7bej_HL_E_YE173K.pdb	-3.030118942260742	-2.066499948501587
7dcx.pdb	7dcx_BG_D_GB54L.pdb	0.29139596223831177	0.34126079082489014
7dcx.pdb	7dcx_BG_D_GB54K.pdb	0.11973193287849426	0.3623881936073303
7dcx.pdb	7dcx_BG_D_TB56Q.pdb	-0.33677271008491516	-0.2080720067024231
7dcx.pdb	7dcx_BG_D_YB57P.pdb	-1.0217726230621338	-0.6747270226478577
7dcx.pdb	7dcx_BG_D_YB57S.pdb	-0.9167323708534241	-1.076127052307129
7dcx.pdb	7dcx_BG_D_PB60A.pdb	-0.25970596075057983	-0.30136001110076904
7dcx.pdb	7dcx_BG_D_PB60Q.pdb	-0.4896944761276245	-0.8953670263290405
7dcx.pdb	7dcx_BG_D_PB60W.pdb	0.07330641150474548	0.7405359745025635
7dcx.pdb	7dcx_BG_D_SB64V.pdb	0.21404725313186646	0.6044149994850159
7dcx.pdb	7dcx_BG_D_IG2C.pdb	-1.1313908100128174	-0.8638370037078857
7dcx.pdb	7dcx_BG_D_MG4R.pdb	-0.7058748006820679	0.1673399955034256
7dcx.pdb	7dcx_BG_D_AG25F.pdb	0.28859931230545044	-0.20940600335597992
7dcx.pdb	7dcx_BG_D_QG27I.pdb	-0.454150527715683	-1.4189469814300537
7dcx.pdb	7dcx_BG_D_QG27M.pdb	1.7906310558319092	1.5265430212020874
7dcx.pdb	7dcx_BG_D_QG27Y.pdb	-0.5972051620483398	-1.6048569679260254
7dcx.pdb	7dcx_BG_D_VG29C.pdb	-0.4203817844390869	-0.6924570202827454
7dcx.pdb	7dcx_BG_D_GG30D.pdb	-14.184133529663086	-11.83980655670166
7dcx.pdb	7dcx_BG_D_GG30W.pdb	-23.298828125	-15.652007102966309
7dcx.pdb	7dcx_BG_D_GG68C.pdb	-0.14387714862823486	0.44950631260871887
7dcx.pdb	7dcx_BG_D_GG68Y.pdb	1.0432734489440918	0.779187023639679
7dcx.pdb	7dcx_BG_D_TG69C.pdb	-0.4842534065246582	0.08701600134372711
7dcx.pdb	7dcx_BG_D_TG69E.pdb	0.6134415864944458	0.4039924144744873
7dcx.pdb	7dcx_BG_D_TG69G.pdb	-0.6005199551582336	-0.23247100412845612
7dcx.pdb	7dcx_BG_D_TG69Y.pdb	-0.15107211470603943	0.36842429637908936
7dcx.pdb	7dcx_BG_D_FG71Q.pdb	-0.2844874858856201	-0.07208699733018875
7dcx.pdb	7dcx_BG_D_FG71P.pdb	-0.5985192060470581	-0.22795699536800385
7dcx.pdb	7dcx_BG_D_QG89I.pdb	-0.19669854640960693	-0.21458899974822998
7dcx.pdb	7dcx_BG_D_QG90G.pdb	0.1525629162788391	-0.0859370008111
7dcx.pdb	7dcx_BG_D_QG90T.pdb	0.27005404233932495	-0.22645999491214752
7dcx.pdb	7dcx_BG_D_NG92M.pdb	0.8388190865516663	0.12037800252437592
7dcx.pdb	7dcx_BG_D_NG92P.pdb	0.3386683464050293	-0.6932970285415649
7dcx.pdb	7dcx_BG_D_RG93E.pdb	-0.5956162214279175	0.0181489996612072
7dcx.pdb	7dcx_BG_D_RG93G.pdb	-0.8977483510971069	-0.9394069910049438
7dcx.pdb	7dcx_BG_D_RG93V.pdb	-0.6332727670669556	0.5753819942474365
7dcx.pdb	7dcx_BG_D_YG94P.pdb	1.0151786804199219	0.2399349957704544
7dcx.pdb	7dcx_BG_D_PG95L.pdb	-0.6873564720153809	-0.8424370288848877
7dcx.pdb	7dcx_BG_D_TG97I.pdb	0.7408056259155273	0.6711509823799133
7dcx.pdb	7dcx_BG_D_KG107R.pdb	-0.37004488706588745	0.08435200154781342
7dcx.pdb	7dcx_BG_D_KG107Q.pdb	-1.0899102687835693	-0.5315690040588379
7dcx.pdb	7dcx_BG_D_KG107F.pdb	-0.9193210005760193	-0.6873570084571838
7dcx.pdb	7dcx_BG_D_KG107S.pdb	-1.1890318393707275	-1.44016695022583
7dcx.pdb	7dcx_BG_D_RG108A.pdb	0.02507816255092621	-0.15107299387454987
7dcx.pdb	7dcx_BG_D_AG109K.pdb	-0.04636256396770477	0.2817710041999817
7dcx.pdb	7dcx_BG_D_DG110C.pdb	0.3066949248313904	2.016542911529541
7dcx.pdb	7dcx_BG_D_DG110G.pdb	0.4166131019592285	1.557273030281067
7dcx.pdb	7dcx_BG_D_DG110K.pdb	0.8747321963310242	3.7884531021118164
7dcx.pdb	7dcx_BG_D_DG110W.pdb	1.0759961605072021	1.5626829862594604
7dcx.pdb	7dcx_BG_D_TD89D.pdb	-0.29272663593292236	-0.21576599776744843
7dcx.pdb	7dcx_BG_D_DD91L.pdb	0.1751023232936859	0.5916249752044678
7dcx.pdb	7dcx_BG_D_DD91M.pdb	-0.16731016337871552	1.2511030435562134
7dcx.pdb	7dcx_BG_D_DD91V.pdb	-0.4521067440509796	0.06207900121808052
7dcx.pdb	7dcx_BG_D_SD92I.pdb	-2.6999523639678955	-2.9992868900299072
7dcx.pdb	7dcx_BG_D_KD93Y.pdb	-0.22756929695606232	-0.2193170040845871
7dcx.pdb	7dcx_BG_D_QD114N.pdb	-0.9692195057868958	-0.02851399965584278
7dcx.pdb	7dcx_BG_D_YD338C.pdb	-0.43240270018577576	-0.1989320069551468
7dcx.pdb	7dcx_BG_D_SD339Q.pdb	-0.05680191516876221	-0.06255900114774704
7dcx.pdb	7dcx_BG_D_SD339F.pdb	0.7739498019218445	0.9414659738540649
7dcx.pdb	7dcx_BG_D_SD339V.pdb	0.3176373243331909	0.6596429944038391
7dcx.pdb	7dcx_BG_D_VD340L.pdb	0.6169764995574951	0.6426920294761658
7dcx.pdb	7dcx_BG_D_YD342I.pdb	-0.8958099484443665	-0.27943000197410583
7dcx.pdb	7dcx_BG_D_YD342T.pdb	-0.6721075773239136	-0.34318700432777405
7dcx.pdb	7dcx_BG_D_ND343G.pdb	0.3525959253311157	-0.11398100107908249
7dcx.pdb	7dcx_BG_D_ND343H.pdb	-2.2295453548431396	0.7183449864387512
7dcx.pdb	7dcx_BG_D_SD344R.pdb	-0.842770516872406	0.6937440037727356
7dcx.pdb	7dcx_BG_D_SD344D.pdb	-0.1448812186717987	-0.6077470183372498
7dcx.pdb	7dcx_BG_D_SD344G.pdb	0.16961252689361572	0.5799630284309387
7dcx.pdb	7dcx_BG_D_SD344I.pdb	-0.7702908515930176	0.7949180006980896
7dcx.pdb	7dcx_BG_D_SD344T.pdb	-0.5180519819259644	0.10101500153541565
7dcx.pdb	7dcx_BG_D_AD345R.pdb	-6.815958023071289	-4.1683669090271
7dcx.pdb	7dcx_BG_D_AD345C.pdb	-1.9113328456878662	0.048158999532461166
7dcx.pdb	7dcx_BG_D_AD345I.pdb	-0.5738999247550964	0.45466500520706177
7dcx.pdb	7dcx_BG_D_SD346I.pdb	-1.0311377048492432	-0.8339869976043701
7dcx.pdb	7dcx_BG_D_SD346Y.pdb	-14.748809814453125	-9.587146759033203
7dcx.pdb	7dcx_BG_D_FD347Q.pdb	-1.1522703170776367	-0.9319270253181458
7dcx.pdb	7dcx_BG_D_FD347P.pdb	-1.7930243015289307	-0.282151997089386
7dcx.pdb	7dcx_BG_D_FD347T.pdb	-1.4484460353851318	-0.6754069924354553
7dcx.pdb	7dcx_BG_D_SD348E.pdb	-0.32943254709243774	0.6981840133666992
7dcx.pdb	7dcx_BG_D_FD350A.pdb	-1.341911792755127	-1.3446769714355469
7dcx.pdb	7dcx_BG_D_FD350P.pdb	-0.959274172782898	-0.7763969898223877
7dcx.pdb	7dcx_BG_D_CD352N.pdb	-0.10193029046058655	0.21054799854755402
7dcx.pdb	7dcx_BG_D_CD352K.pdb	0.041252851486206055	0.12782999873161316
7dcx.pdb	7dcx_BG_D_PD357M.pdb	-0.20950515568256378	-0.04228400066494942
7dcx.pdb	7dcx_BG_D_PD357F.pdb	-2.6144192218780518	-0.8237770199775696
7dcx.pdb	7dcx_BG_D_PD357V.pdb	-1.8305144309997559	-1.3300169706344604
7dcx.pdb	7dcx_BG_D_TD358D.pdb	-0.6181190609931946	-1.0383069515228271
7dcx.pdb	7dcx_BG_D_TD358C.pdb	-0.6187931895256042	0.369220107793808
7dcx.pdb	7dcx_BG_D_TD358L.pdb	-3.192373275756836	-2.081947088241577
7dcx.pdb	7dcx_BG_D_TD358V.pdb	-1.104233980178833	-0.17862600088119507
7dcx.pdb	7dcx_BG_D_CD405L.pdb	-1.0625576972961426	-0.9762870073318481
7dcx.pdb	7dcx_BG_D_CD405V.pdb	-0.7020328044891357	-0.27755099534988403
7dcx.pdb	7dcx_BG_D_WD409G.pdb	-0.6485278606414795	0.12773799896240234
7dcx.pdb	7dcx_BG_D_ND410Q.pdb	-0.13992735743522644	0.5237429738044739
7dcx.pdb	7dcx_BG_D_ND410F.pdb	-0.17272187769412994	0.23876799643039703
7dcx.pdb	7dcx_BG_D_ND413H.pdb	0.07656678557395935	-0.23552900552749634
7dcx.pdb	7dcx_BG_D_ND413I.pdb	0.25675228238105774	0.2672150135040283
7dcx.pdb	7dcx_BG_D_ND413T.pdb	-0.07439157366752625	-0.060054000467061996
7dcx.pdb	7dcx_BG_D_VD476R.pdb	0.1651240587234497	-0.1612589955329895
7dcx.pdb	7dcx_BG_D_VD476G.pdb	-0.4365769326686859	-1.6177170276641846
7dcx.pdb	7dcx_BG_D_VD476Y.pdb	-3.4575414657592773	-1.9552969932556152
7dcx.pdb	7dcx_BG_D_GD477C.pdb	-0.2494809776544571	0.23910799622535706
5dup.pdb	5dup_HL_A_NH31A.pdb	-0.4861527681350708	0.6597200036048889
5dup.pdb	5dup_HL_A_NH31G.pdb	-0.49389392137527466	0.7679330110549927
5dup.pdb	5dup_HL_A_NH31W.pdb	-0.6067395806312561	0.8230159878730774
5dup.pdb	5dup_HL_A_SH97E.pdb	-0.30596137046813965	0.030780000612139702
5dup.pdb	5dup_HL_A_SH97F.pdb	-0.7060939073562622	0.03390999883413315
5dup.pdb	5dup_HL_A_YH98C.pdb	0.08237266540527344	-0.6406000256538391
5dup.pdb	5dup_HL_A_YH98H.pdb	-0.7677785158157349	-1.2234300374984741
5dup.pdb	5dup_HL_A_YH98L.pdb	0.9373062252998352	0.9861590266227722
5dup.pdb	5dup_HL_A_YH98P.pdb	-0.8533267974853516	-2.3879499435424805
5dup.pdb	5dup_HL_A_YH98S.pdb	-2.264458179473877	-3.1435999870300293
5dup.pdb	5dup_HL_A_DH99F.pdb	-15.811460494995117	-7.524449825286865
5dup.pdb	5dup_HL_A_DH99Y.pdb	-19.398530960083008	-10.634739875793457
5dup.pdb	5dup_HL_A_GH101I.pdb	-2.1186676025390625	-0.12234000116586685
5dup.pdb	5dup_HL_A_GH101L.pdb	1.294140338897705	1.8572709560394287
5dup.pdb	5dup_HL_A_GH101S.pdb	0.5218490362167358	0.7174689769744873
5dup.pdb	5dup_HL_A_GH101W.pdb	-2.1146490573883057	-0.7025099992752075
5dup.pdb	5dup_HL_A_GH102F.pdb	-19.816364288330078	-16.291139602661133
5dup.pdb	5dup_HL_A_HH103G.pdb	-0.2998320758342743	0.3577600121498108
5dup.pdb	5dup_HL_A_YH104D.pdb	1.1045875549316406	3.6297600269317627
5dup.pdb	5dup_HL_A_LH106E.pdb	-1.257657527923584	-1.4865299463272095
5dup.pdb	5dup_HL_A_LH106I.pdb	-1.5940792560577393	-1.9827100038528442
5dup.pdb	5dup_HL_A_LH106K.pdb	-1.327754020690918	-0.9596199989318848
5dup.pdb	5dup_HL_A_DL33N.pdb	0.11604759097099304	0.49448999762535095
5dup.pdb	5dup_HL_A_DL33G.pdb	0.003928318619728088	0.4118100106716156
5dup.pdb	5dup_HL_A_DL33I.pdb	0.30289191007614136	0.41967999935150146
5dup.pdb	5dup_HL_A_DL33L.pdb	0.3446224331855774	0.4297899901866913
5dup.pdb	5dup_HL_A_YL50C.pdb	-0.19984126091003418	0.1596599966287613
5dup.pdb	5dup_HL_A_YL50L.pdb	0.09546136856079102	0.2895199954509735
5dup.pdb	5dup_HL_A_GL51L.pdb	-1.1861017942428589	-1.2638399600982666
5dup.pdb	5dup_HL_A_NL52Q.pdb	-0.13449214398860931	-0.7852799892425537
5dup.pdb	5dup_HL_A_NL52F.pdb	-3.529038906097412	-2.67002010345459
5dup.pdb	5dup_HL_A_NL54F.pdb	-8.984480857849121	-10.783940315246582
5dup.pdb	5dup_HL_A_RL55Q.pdb	1.5686426162719727	0.6913319826126099
5dup.pdb	5dup_HL_A_RL55F.pdb	0.31879621744155884	-0.14066000282764435
5dup.pdb	5dup_HL_A_RL55P.pdb	1.8424715995788574	1.2301100492477417
5dup.pdb	5dup_HL_A_EA62A.pdb	-0.6860836744308472	-0.09967999905347824
5dup.pdb	5dup_HL_A_EA62S.pdb	-0.9160006046295166	-0.297870010137558
5dup.pdb	5dup_HL_A_EA62Y.pdb	-7.670685768127441	-3.5020499229431152
5dup.pdb	5dup_HL_A_SA64D.pdb	-0.238144189119339	-0.2655999958515167
5dup.pdb	5dup_HL_A_SA65L.pdb	0.44754111766815186	0.4006899893283844
5dup.pdb	5dup_HL_A_SA65F.pdb	-1.3887853622436523	-1.5823999643325806
5dup.pdb	5dup_HL_A_SA65P.pdb	-0.5136351585388184	0.6898149847984314
5dup.pdb	5dup_HL_A_GA66R.pdb	-0.9981393218040466	0.16474999487400055
5dup.pdb	5dup_HL_A_GA66F.pdb	-0.9342032670974731	-0.5511199831962585
5dup.pdb	5dup_HL_A_GA66T.pdb	-0.542435884475708	-1.0661499500274658
5dup.pdb	5dup_HL_A_VA67P.pdb	-0.16176091134548187	-0.3812600076198578
5dup.pdb	5dup_HL_A_SA68Q.pdb	-0.48019880056381226	0.21595999598503113
5dup.pdb	5dup_HL_A_SA68F.pdb	-4.245606422424316	-3.845720052719116
5dup.pdb	5dup_HL_A_SA68V.pdb	-0.7507854700088501	-0.5340399742126465
5dup.pdb	5dup_HL_A_SA69D.pdb	-0.03073076903820038	1.3285750150680542
5dup.pdb	5dup_HL_A_TA76V.pdb	-1.333068609237671	-0.3060699999332428
5dup.pdb	5dup_HL_A_PA77A.pdb	-0.9692035913467407	-0.9716500043869019
5dup.pdb	5dup_HL_A_PA77K.pdb	-2.282240867614746	-5.274620056152344
5dup.pdb	5dup_HL_A_WA85E.pdb	-0.24529598653316498	-1.3502600193023682
5dup.pdb	5dup_HL_A_WA85L.pdb	-0.16981275379657745	0.4582599997520447
5dup.pdb	5dup_HL_A_WA85T.pdb	-0.3682214617729187	0.8103299736976624
5dup.pdb	5dup_HL_A_IA87M.pdb	-0.07489773631095886	-0.07343000173568726
5dup.pdb	5dup_HL_A_KA88A.pdb	-0.19542187452316284	1.2120529413223267
5dup.pdb	5dup_HL_A_KA88E.pdb	-0.6828892827033997	0.7431250214576721
5dup.pdb	5dup_HL_A_KA89L.pdb	-0.2064928263425827	-0.07225000113248825
5dup.pdb	5dup_HL_A_NA90Q.pdb	-0.14390413463115692	0.12167000025510788
5dup.pdb	5dup_HL_A_NA90M.pdb	0.2922373414039612	0.09893999993801117
5dup.pdb	5dup_HL_A_NA91A.pdb	2.8970377445220947	0.12386000156402588
5dup.pdb	5dup_HL_A_NA91D.pdb	3.6713085174560547	1.815093994140625
5dup.pdb	5dup_HL_A_NA91G.pdb	2.7625417709350586	0.23500999808311462
5dup.pdb	5dup_HL_A_NA91L.pdb	3.3355488777160645	-0.32014000415802
5dup.pdb	5dup_HL_A_NA91V.pdb	3.7480967044830322	0.8356890082359314
5dup.pdb	5dup_HL_A_KA125V.pdb	-0.3575928211212158	0.22288000583648682
5dup.pdb	5dup_HL_A_LA126E.pdb	-1.106158971786499	-0.5596399903297424
5dup.pdb	5dup_HL_A_LA126P.pdb	-0.5598690509796143	0.4356299936771393
5dup.pdb	5dup_HL_A_LA126S.pdb	-0.639255166053772	-1.279229998588562
5dup.pdb	5dup_HL_A_KA154A.pdb	-0.002645522356033325	0.8720430135726929
5dup.pdb	5dup_HL_A_KA154Q.pdb	-0.23520922660827637	0.7796210050582886
5dup.pdb	5dup_HL_A_KA154G.pdb	-0.06973499059677124	0.8981969952583313
5dup.pdb	5dup_HL_A_GA157A.pdb	-0.02960491180419922	-0.5313199758529663
5dup.pdb	5dup_HL_A_GA157I.pdb	0.27102452516555786	1.5283186435699463
5dup.pdb	5dup_HL_A_GA157M.pdb	0.6641668081283569	1.6975419521331787
5fhc.pdb	5fhc_AB_J_SA99R.pdb	-3.5293312072753906	-4.305699825286865
5fhc.pdb	5fhc_AB_J_SA99I.pdb	-2.3500890731811523	-1.3912689685821533
5fhc.pdb	5fhc_AB_J_RA100D.pdb	-0.09094950556755066	0.053950000554323196
5fhc.pdb	5fhc_AB_J_RA100S.pdb	-0.04584619402885437	0.13977999985218048
5fhc.pdb	5fhc_AB_J_SA101R.pdb	-1.9443624019622803	-0.9237909913063049
5fhc.pdb	5fhc_AB_J_TA110N.pdb	0.3660290837287903	-0.2541239857673645
5fhc.pdb	5fhc_AB_J_TA110W.pdb	-2.9514639377593994	-1.9367040395736694
5fhc.pdb	5fhc_AB_J_GJ23D.pdb	-4.603382110595703	-4.30810022354126
5fhc.pdb	5fhc_AB_J_AJ25Q.pdb	-0.4391598701477051	-0.2226569950580597
5fhc.pdb	5fhc_AB_J_IJ26H.pdb	-0.7911006212234497	-1.155949592590332
5fhc.pdb	5fhc_AB_J_IJ26L.pdb	0.023142486810684204	0.6811000108718872
4hc1.pdb	4hc1_MN_B_YM27L.pdb	-0.697136640548706	-1.218809962272644
4hc1.pdb	4hc1_MN_B_YM27T.pdb	-0.8773369193077087	-1.3362499475479126
4hc1.pdb	4hc1_MN_B_YM27V.pdb	-0.7755892276763916	-1.1035200357437134
4hc1.pdb	4hc1_MN_B_GM32C.pdb	-1.4874234199523926	-2.016860008239746
4hc1.pdb	4hc1_MN_B_GM32H.pdb	-4.985127925872803	-4.5831298828125
4hc1.pdb	4hc1_MN_B_GM32L.pdb	-3.2468080520629883	-4.117740154266357
4hc1.pdb	4hc1_MN_B_GM32Y.pdb	-4.380187034606934	-3.3114800453186035
4hc1.pdb	4hc1_MN_B_YM33Q.pdb	-0.7857007384300232	-0.802649974822998
4hc1.pdb	4hc1_MN_B_YM34R.pdb	-2.1743171215057373	-1.310189962387085
4hc1.pdb	4hc1_MN_B_YM34T.pdb	-1.1643246412277222	-1.5002399682998657
4hc1.pdb	4hc1_MN_B_SM100N.pdb	-4.497148036956787	-4.176819801330566
4hc1.pdb	4hc1_MN_B_SM100F.pdb	-8.568922996520996	-5.5350799560546875
4hc1.pdb	4hc1_MN_B_DM101A.pdb	-2.6173579692840576	-2.9038798809051514
4hc1.pdb	4hc1_MN_B_GN30T.pdb	-5.113482475280762	-2.9934000968933105
4hc1.pdb	4hc1_MN_B_RN31Q.pdb	-0.2921263575553894	-0.6158999800682068
4hc1.pdb	4hc1_MN_B_RN31Y.pdb	-3.695875406265259	-2.678149938583374
4hc1.pdb	4hc1_MN_B_NN32L.pdb	-3.6186838150024414	-2.2556800842285156
4hc1.pdb	4hc1_MN_B_HN50A.pdb	-1.4991116523742676	-1.8923799991607666
4hc1.pdb	4hc1_MN_B_HN50K.pdb	-1.0679659843444824	0.6862999796867371
4hc1.pdb	4hc1_MN_B_HN50S.pdb	-1.6993176937103271	-2.19143009185791
4hc1.pdb	4hc1_MN_B_HN50W.pdb	-5.1133341789245605	-3.950119972229004
4hc1.pdb	4hc1_MN_B_NN53V.pdb	-0.2698487639427185	-0.6079000234603882
4hc1.pdb	4hc1_MN_B_SN67R.pdb	0.3919975161552429	0.4417000114917755
4hc1.pdb	4hc1_MN_B_SN67V.pdb	0.6086416840553284	0.5062999725341797
4hc1.pdb	4hc1_MN_B_YN91R.pdb	-0.6415022611618042	1.1050000190734863
4hc1.pdb	4hc1_MN_B_YN91N.pdb	-0.4306739568710327	-1.3593100309371948
4hc1.pdb	4hc1_MN_B_YN91K.pdb	-0.4068547785282135	-0.617900013923645
4hc1.pdb	4hc1_MN_B_YN91T.pdb	-0.32553160190582275	-1.3639099597930908
4hc1.pdb	4hc1_MN_B_VN92D.pdb	0.5522357821464539	-0.3452000021934509
4hc1.pdb	4hc1_MN_B_YN96D.pdb	-0.11542671918869019	-0.36970001459121704
4hc1.pdb	4hc1_MN_B_YN96F.pdb	0.35728371143341064	0.1906999945640564
4hc1.pdb	4hc1_MN_B_YN96P.pdb	-0.3726901412010193	-0.2777999937534332
4hc1.pdb	4hc1_MN_B_SB27L.pdb	0.44777292013168335	0.19550000131130219
4hc1.pdb	4hc1_MN_B_SB27K.pdb	0.23423567414283752	-0.20069999992847443
4hc1.pdb	4hc1_MN_B_SB27T.pdb	0.06067454814910889	-0.40059998631477356
4hc1.pdb	4hc1_MN_B_QB29G.pdb	-0.24558863043785095	-0.5828999876976013
4hc1.pdb	4hc1_MN_B_QB29I.pdb	-0.22851824760437012	-0.19110000133514404
4hc1.pdb	4hc1_MN_B_QB29T.pdb	-0.4117751717567444	-0.23280000686645508
4hc1.pdb	4hc1_MN_B_GB32Q.pdb	-4.969216346740723	-2.5274999141693115
4hc1.pdb	4hc1_MN_B_GB32K.pdb	-5.174971580505371	-4.050310134887695
4hc1.pdb	4hc1_MN_B_GB32Y.pdb	-4.892862796783447	-7.319660186767578
4hc1.pdb	4hc1_MN_B_LB33S.pdb	-0.4211023449897766	1.7892999649047852
4hc1.pdb	4hc1_MN_B_DB34E.pdb	0.09583109617233276	-0.0017000000225380063
4hc1.pdb	4hc1_MN_B_TB35Q.pdb	-0.05463457107543945	0.6852999925613403
4hc1.pdb	4hc1_MN_B_SB36N.pdb	-0.7580812573432922	-1.0833300352096558
4hc1.pdb	4hc1_MN_B_SB36W.pdb	-0.40780311822891235	-0.881309986114502
4hc1.pdb	4hc1_MN_B_LB37A.pdb	-0.7754994034767151	-3.2278099060058594
4hc1.pdb	4hc1_MN_B_GB38L.pdb	-2.589080810546875	-1.5653300285339355
4hc1.pdb	4hc1_MN_B_GB38F.pdb	-2.4387850761413574	-2.4039900302886963
4hc1.pdb	4hc1_MN_B_AB39F.pdb	0.08930903673171997	0.18310000002384186
4hc1.pdb	4hc1_MN_B_VB40R.pdb	0.4193844795227051	1.715399980545044
4hc1.pdb	4hc1_MN_B_SB42C.pdb	0.20118430256843567	0.17820000648498535
4hc1.pdb	4hc1_MN_B_SB42H.pdb	-3.5103681087493896	-2.2179698944091797
4hc1.pdb	4hc1_MN_B_SB42I.pdb	-1.4287660121917725	-1.2780499458312988
7qbf.pdb	7qbf_B_A_AB21Q.pdb	-0.7510530948638916	-0.6516000032424927
7qbf.pdb	7qbf_B_A_AB21P.pdb	-0.39444857835769653	-0.6830000281333923
7qbf.pdb	7qbf_B_A_SB22D.pdb	-0.20461376011371613	-0.07100000232458115
7qbf.pdb	7qbf_B_A_SB22C.pdb	0.03779497742652893	0.15950000286102295
7qbf.pdb	7qbf_B_A_SB22W.pdb	0.7095032930374146	-0.35920000076293945
7qbf.pdb	7qbf_B_A_GB23H.pdb	-36.18763732910156	-35.81129837036133
7qbf.pdb	7qbf_B_A_GB23M.pdb	-25.441848754882812	-22.157747268676758
7qbf.pdb	7qbf_B_A_GB23W.pdb	-18.327136993408203	-16.041189193725586
7qbf.pdb	7qbf_B_A_SB24A.pdb	0.142360657453537	0.5127999782562256
7qbf.pdb	7qbf_B_A_SB24I.pdb	0.7303353548049927	0.41280001401901245
7qbf.pdb	7qbf_B_A_SB24L.pdb	0.7725508809089661	0.1404999941587448
7qbf.pdb	7qbf_B_A_SB24F.pdb	0.8610064387321472	0.10450000315904617
7qbf.pdb	7qbf_B_A_TB25Q.pdb	-1.7755227088928223	-1.9351999759674072
7qbf.pdb	7qbf_B_A_TB25P.pdb	-3.2672877311706543	-2.7962000370025635
7qbf.pdb	7qbf_B_A_FB26R.pdb	-0.41866397857666016	-0.43070000410079956
7qbf.pdb	7qbf_B_A_FB26T.pdb	-0.5106573700904846	-0.2809999883174896
7qbf.pdb	7qbf_B_A_FB26V.pdb	0.11700111627578735	-0.019200000911951065
7qbf.pdb	7qbf_B_A_SB28E.pdb	-0.7080391645431519	-1.746399998664856
7qbf.pdb	7qbf_B_A_YB29R.pdb	-2.4189302921295166	-1.2001999616622925
7qbf.pdb	7qbf_B_A_YB29D.pdb	-2.4185006618499756	-4.151899814605713
7qbf.pdb	7qbf_B_A_YB29K.pdb	-1.0333998203277588	-2.113600015640259
7qbf.pdb	7qbf_B_A_MB31E.pdb	-0.810041606426239	-0.8248999714851379
7qbf.pdb	7qbf_B_A_MB31Y.pdb	-6.070577621459961	-5.3221001625061035
7qbf.pdb	7qbf_B_A_NB94I.pdb	0.42098987102508545	0.15469999611377716
7qbf.pdb	7qbf_B_A_AB96G.pdb	-0.16770222783088684	0.04360000044107437
7qbf.pdb	7qbf_B_A_AB96L.pdb	-0.671842634677887	-0.08330000191926956
7qbf.pdb	7qbf_B_A_AB96K.pdb	-0.5029011964797974	-0.030700000002980232
7qbf.pdb	7qbf_B_A_AB96F.pdb	-1.4783189296722412	-0.10660000145435333
7qbf.pdb	7qbf_B_A_AB96S.pdb	-0.3989189565181732	-0.00800000037997961
7qbf.pdb	7qbf_B_A_AB97R.pdb	0.11673855781555176	-0.4178999960422516
7qbf.pdb	7qbf_B_A_AB97P.pdb	-0.23493094742298126	-0.16300000250339508
7qbf.pdb	7qbf_B_A_AB97Y.pdb	0.36875277757644653	0.3005000054836273
7qbf.pdb	7qbf_B_A_LB105R.pdb	-0.75407874584198	-0.6881999969482422
7qbf.pdb	7qbf_B_A_LB105N.pdb	-0.8937386274337769	-1.4502999782562256
7qbf.pdb	7qbf_B_A_LB105C.pdb	-0.9243096113204956	-1.0226000547409058
7qbf.pdb	7qbf_B_A_LB105K.pdb	0.2532535791397095	-0.6164000034332275
7qbf.pdb	7qbf_B_A_EB108A.pdb	-1.950923204421997	-2.6654999256134033
7qbf.pdb	7qbf_B_A_YB109T.pdb	-0.5164002776145935	-0.7293000221252441
7qbf.pdb	7qbf_B_A_DB110R.pdb	-0.5370328426361084	-1.0176000595092773
7qbf.pdb	7qbf_B_A_DB110L.pdb	0.057232439517974854	0.28519999980926514
7qbf.pdb	7qbf_B_A_DB110F.pdb	-0.17407140135765076	-0.796500027179718
7qbf.pdb	7qbf_B_A_DB110P.pdb	-0.7041482925415039	-1.0024000406265259
7qbf.pdb	7qbf_B_A_HA126L.pdb	0.30048322677612305	0.504800021648407
7qbf.pdb	7qbf_B_A_DA127S.pdb	-0.5442073345184326	-0.8791000247001648
7qbf.pdb	7qbf_B_A_YA163S.pdb	-0.015338078141212463	0.30630001425743103
7qbf.pdb	7qbf_B_A_YA163V.pdb	0.33593958616256714	-0.19480000436306
7qbf.pdb	7qbf_B_A_EA166N.pdb	-0.3599170446395874	-1.0693999528884888
7qbf.pdb	7qbf_B_A_EA166Q.pdb	-0.15753740072250366	0.32670000195503235
7qbf.pdb	7qbf_B_A_EA166I.pdb	-0.5458399057388306	-0.836899995803833
7qbf.pdb	7qbf_B_A_EA166L.pdb	-1.3054933547973633	-1.5544999837875366
7qbf.pdb	7qbf_B_A_FA168H.pdb	-1.1707072257995605	-1.9864000082015991
7qbf.pdb	7qbf_B_A_FA168K.pdb	-0.6173936128616333	-1.1785000562667847
7qbf.pdb	7qbf_B_A_FA168W.pdb	-2.41265606880188	-2.0799999237060547
7qbf.pdb	7qbf_B_A_FA168V.pdb	-0.9946207404136658	-1.9249000549316406
7qbf.pdb	7qbf_B_A_HA169G.pdb	-0.524575412273407	-0.8357999920845032
7qbf.pdb	7qbf_B_A_HA172W.pdb	0.3956958055496216	0.06840000301599503
7qbf.pdb	7qbf_B_A_GA196I.pdb	-0.1907198131084442	-0.12720000743865967
7qbf.pdb	7qbf_B_A_GA196M.pdb	0.06563115119934082	-0.03099999949336052
7qbf.pdb	7qbf_B_A_GA196S.pdb	-0.7215223908424377	-0.04340000078082085
7qbf.pdb	7qbf_B_A_RA197P.pdb	-1.273799180984497	0.12860000133514404
7qbf.pdb	7qbf_B_A_RA198C.pdb	-0.6087300181388855	-0.5565000176429749
7qbf.pdb	7qbf_B_A_RA198T.pdb	-0.6997351050376892	-0.6241999864578247
7qbf.pdb	7qbf_B_A_QA199T.pdb	0.05704239010810852	-0.08240000158548355
7qbf.pdb	7qbf_B_A_RA200C.pdb	-0.18655845522880554	-1.9077999591827393
7qbf.pdb	7qbf_B_A_MA203C.pdb	-0.5100324153900146	-1.6712000370025635
7qbf.pdb	7qbf_B_A_MA203Q.pdb	-0.7719675898551941	-1.2206000089645386
7qbf.pdb	7qbf_B_A_MA203S.pdb	-1.050563097000122	-2.1363000869750977
7qbf.pdb	7qbf_B_A_MA203W.pdb	-0.3349071741104126	-2.0815000534057617
7qbf.pdb	7qbf_B_A_AA204D.pdb	-0.1238044947385788	0.6298999786376953
7qbf.pdb	7qbf_B_A_AA204H.pdb	-0.31143730878829956	0.4535999894142151
7qbf.pdb	7qbf_B_A_EA210A.pdb	-0.5821559429168701	-0.4729999899864197
7qbf.pdb	7qbf_B_A_EA210L.pdb	-0.6091164350509644	-1.0228999853134155
7qbf.pdb	7qbf_B_A_EA210S.pdb	-0.8637925982475281	-0.6883999705314636
6nip.pdb	6nip_HL_Z_SH30C.pdb	0.10393497347831726	1.727929949760437
6nip.pdb	6nip_HL_Z_SH30M.pdb	0.24426957964897156	1.871340036392212
6nip.pdb	6nip_HL_Z_NH31R.pdb	-0.22889070212841034	-1.3730499744415283
6nip.pdb	6nip_HL_Z_NH31D.pdb	0.02359485626220703	-0.07337000221014023
6nip.pdb	6nip_HL_Z_YH53F.pdb	-0.5243843793869019	-0.38352999091148376
6nip.pdb	6nip_HL_Z_FH101T.pdb	-0.8303226828575134	-1.316290020942688
6nip.pdb	6nip_HL_Z_NH102K.pdb	0.3271583318710327	1.903309941291809
6nip.pdb	6nip_HL_Z_NH102M.pdb	0.6566905975341797	0.8797900080680847
6nip.pdb	6nip_HL_Z_NH102W.pdb	-0.5869128704071045	0.36702999472618103
6nip.pdb	6nip_HL_Z_WH103C.pdb	-0.8836250305175781	-1.9705699682235718
6nip.pdb	6nip_HL_Z_WH103Q.pdb	-0.9930632710456848	-1.7856600284576416
6nip.pdb	6nip_HL_Z_DH105H.pdb	-0.25346314907073975	-0.7092999815940857
6nip.pdb	6nip_HL_Z_DH105T.pdb	-0.2743399739265442	-1.0788500308990479
6nip.pdb	6nip_HL_Z_LL29R.pdb	-0.7363881468772888	-0.883400022983551
6nip.pdb	6nip_HL_Z_LL29N.pdb	-0.48179492354393005	-0.7696599960327148
6nip.pdb	6nip_HL_Z_LL29Q.pdb	-0.2169782817363739	0.6729199886322021
6nip.pdb	6nip_HL_Z_LL29H.pdb	-0.485911101102829	-0.6431300044059753
6nip.pdb	6nip_HL_Z_LL29W.pdb	-0.6329004168510437	-0.8600299954414368
6nip.pdb	6nip_HL_Z_LL29Y.pdb	-0.5999190807342529	-0.21100999414920807
6nip.pdb	6nip_HL_Z_GL30R.pdb	-0.0437188595533371	0.3380599915981293
6nip.pdb	6nip_HL_Z_GL30Y.pdb	0.1295045018196106	0.503030002117157
6nip.pdb	6nip_HL_Z_NL32A.pdb	-0.30757108330726624	0.008170000277459621
6nip.pdb	6nip_HL_Z_NL32L.pdb	0.12531238794326782	0.01686999946832657
6nip.pdb	6nip_HL_Z_NL32K.pdb	-0.0407404750585556	0.14223000407218933
6nip.pdb	6nip_HL_Z_TL33G.pdb	-0.6278443336486816	1.6630899906158447
6nip.pdb	6nip_HL_Z_TL33H.pdb	-0.7534546852111816	0.9753999710083008
6nip.pdb	6nip_HL_Z_YL50R.pdb	-0.14489105343818665	-0.632669985294342
6nip.pdb	6nip_HL_Z_SL51K.pdb	-7.273204803466797	-5.523056983947754
6nip.pdb	6nip_HL_Z_NL53C.pdb	-0.19641190767288208	0.11028999835252762
6nip.pdb	6nip_HL_Z_NL53Q.pdb	-0.297683984041214	1.3308000564575195
6nip.pdb	6nip_HL_Z_NL53K.pdb	0.1203795075416565	0.5770099759101868
6nip.pdb	6nip_HL_Z_NL53W.pdb	0.01056605577468872	-0.12279000133275986
6nip.pdb	6nip_HL_Z_RL54D.pdb	-0.7872283458709717	-1.0745899677276611
6nip.pdb	6nip_HL_Z_RL54S.pdb	-0.849334180355072	-0.996969997882843
6nip.pdb	6nip_HL_Z_SL68C.pdb	-0.16969050467014313	0.3025600016117096
6nip.pdb	6nip_HL_Z_DL69Q.pdb	0.015432357788085938	0.5669299960136414
6nip.pdb	6nip_HL_Z_DL69H.pdb	-0.05060574412345886	0.04839999973773956
6nip.pdb	6nip_HL_Z_DL69F.pdb	0.22623151540756226	0.5208200216293335
6nip.pdb	6nip_HL_Z_DL69T.pdb	-0.09316286444664001	1.0306600332260132
6nip.pdb	6nip_HL_Z_GZ181C.pdb	-0.320207804441452	0.07989999651908875
6nip.pdb	6nip_HL_Z_GZ181H.pdb	-0.4072951078414917	0.02483000047504902
6nip.pdb	6nip_HL_Z_GZ181L.pdb	0.01560761034488678	0.2826699912548065
6nip.pdb	6nip_HL_Z_GZ182A.pdb	-0.5163806676864624	0.036970000714063644
6nip.pdb	6nip_HL_Z_GZ182F.pdb	-0.33575916290283203	0.08861999958753586
6nip.pdb	6nip_HL_Z_RZ295Q.pdb	-1.5169057846069336	-0.8729900121688843
6nip.pdb	6nip_HL_Z_RZ295K.pdb	0.4865504503250122	0.5085200071334839
6nip.pdb	6nip_HL_Z_RZ295W.pdb	0.4509159326553345	1.1767300367355347
6nip.pdb	6nip_HL_Z_RZ295Y.pdb	0.3640143871307373	0.9119700193405151
6nip.pdb	6nip_HL_Z_KZ297A.pdb	-0.38201168179512024	-1.04243004322052
6nip.pdb	6nip_HL_Z_KZ297Q.pdb	-0.622184693813324	-0.36511000990867615
6nip.pdb	6nip_HL_Z_KZ297M.pdb	0.14558720588684082	-0.3115600049495697
6nip.pdb	6nip_HL_Z_KZ297S.pdb	-0.4743707776069641	-0.9935200214385986
6nip.pdb	6nip_HL_Z_GZ298P.pdb	-1.1035643815994263	-0.8830299973487854
6nip.pdb	6nip_HL_Z_SZ300A.pdb	-0.8090500831604004	1.1763099431991577
6nip.pdb	6nip_HL_Z_SZ300C.pdb	-0.7108242511749268	0.15440000593662262
6nip.pdb	6nip_HL_Z_SZ300L.pdb	-4.391114711761475	-2.5109798908233643
6nip.pdb	6nip_HL_Z_YZ301A.pdb	-1.2156274318695068	-0.7049700021743774
6nip.pdb	6nip_HL_Z_SZ302F.pdb	0.39886242151260376	0.417930006980896
6nip.pdb	6nip_HL_Z_SZ302T.pdb	0.1295880377292633	0.7893999814987183
6nip.pdb	6nip_HL_Z_TZ331C.pdb	0.3337779641151428	0.6523900032043457
6nip.pdb	6nip_HL_Z_TZ331S.pdb	-0.32862332463264465	-0.09538999944925308
6nip.pdb	6nip_HL_Z_DZ332Q.pdb	0.5880939364433289	-0.16779999434947968
6nip.pdb	6nip_HL_Z_DZ332K.pdb	0.18935197591781616	0.07188999652862549
6nip.pdb	6nip_HL_Z_DZ332F.pdb	1.0919108390808105	-0.37160998582839966
6nip.pdb	6nip_HL_Z_DZ332T.pdb	0.21839621663093567	1.1080100536346436
6nip.pdb	6nip_HL_Z_GZ333N.pdb	-0.7497583031654358	-0.2003600001335144
6nip.pdb	6nip_HL_Z_GZ333V.pdb	-0.7697282433509827	-0.4346500039100647
6nip.pdb	6nip_HL_Z_PZ334R.pdb	-1.0530734062194824	-2.21628999710083
6nip.pdb	6nip_HL_Z_PZ334F.pdb	-12.838922500610352	-10.317680358886719
[truncated: 92,274 more rows]
