# Supplementary material for: Investigating the volume and diversity of data needed for generalizable antibody–antigen ΔΔG prediction
Source: Nat Comput Sci. 2025 Jul 8;5(8):635–47. doi: 10.1038/s43588-025-00823-8 (PMC12374841; doi:10.1038/s43588-025-00823-8)
Supplement: Supplementary file 6 — Unprocessed Graphinity model predictions and true values for synthetic ΔΔG values. [file 43588_2025_823_MOESM6_ESM.zip › Figure4/Figure4a-Graphinity_Predictions-Synthetic_FoldX_ddG_942723-10FoldCV_CDR_SeqId/Graphinity_predictions_test-Foldx_ddG_942723-random-fold0.csv]

wt_pdb	mut_pdb	pred_score	true_label
7epx.pdb	7epx_HL_A_DH29H.pdb	0.028944820165634155	-0.059369999915361404
7epx.pdb	7epx_HL_A_DH30Y.pdb	-1.7505569458007812	0.03945999965071678
7epx.pdb	7epx_HL_A_YH101I.pdb	-0.7504736185073853	-0.17735999822616577
7epx.pdb	7epx_HL_A_YH101F.pdb	-0.5315380096435547	0.5204399824142456
7epx.pdb	7epx_HL_A_VH106A.pdb	-0.39039087295532227	-0.9955899715423584
7epx.pdb	7epx_HL_A_VH106N.pdb	-0.5327029824256897	-0.5308200120925903
7epx.pdb	7epx_HL_A_VH106C.pdb	-0.24076025187969208	-0.685509979724884
7epx.pdb	7epx_HL_A_FH107D.pdb	-0.5382458567619324	-2.665548086166382
7epx.pdb	7epx_HL_A_FH107Q.pdb	-0.7803033590316772	-1.6798100471496582
7epx.pdb	7epx_HL_A_FH107L.pdb	-0.4474426507949829	-0.7652599811553955
7epx.pdb	7epx_HL_A_NH108G.pdb	-0.157105952501297	-0.15160000324249268
7epx.pdb	7epx_HL_A_YH109M.pdb	-0.22308655083179474	-0.459199994802475
7epx.pdb	7epx_HL_A_EH110A.pdb	0.02129518985748291	0.9850000143051147
7epx.pdb	7epx_HL_A_EH110G.pdb	0.033931583166122437	0.5486099720001221
7epx.pdb	7epx_HL_A_EH110S.pdb	-0.1252138614654541	0.42983001470565796
7epx.pdb	7epx_HL_A_SL30H.pdb	-0.01825745403766632	-0.13143999874591827
7epx.pdb	7epx_HL_A_SL30K.pdb	0.07208302617073059	-0.18511000275611877
7epx.pdb	7epx_HL_A_SL30M.pdb	0.8698513507843018	1.4851000308990479
7epx.pdb	7epx_HL_A_NL31I.pdb	-0.5531888008117676	-0.0033499998971819878
7epx.pdb	7epx_HL_A_KL66A.pdb	0.028968840837478638	-0.3761900067329407
7epx.pdb	7epx_HL_A_KL66C.pdb	-0.039970844984054565	-0.3486100137233734
7epx.pdb	7epx_HL_A_YA291G.pdb	-0.5883313417434692	-1.3558800220489502
7epx.pdb	7epx_HL_A_YA291K.pdb	-0.9810328483581543	-2.356739044189453
7epx.pdb	7epx_HL_A_NA292H.pdb	-0.29072126746177673	1.2768100500106812
7epx.pdb	7epx_HL_A_SA297R.pdb	0.835975170135498	0.7407199740409851
7epx.pdb	7epx_HL_A_SA297T.pdb	0.15406674146652222	0.5100100040435791
7epx.pdb	7epx_HL_A_SA297V.pdb	0.40732601284980774	0.19370000064373016
7epx.pdb	7epx_HL_A_TA298G.pdb	-0.12611767649650574	-0.608739972114563
7epx.pdb	7epx_HL_A_TA298L.pdb	0.025911271572113037	0.5321400165557861
7epx.pdb	7epx_HL_A_CA301Y.pdb	-0.7743837833404541	-0.02469000034034252
7epx.pdb	7epx_HL_A_GA326A.pdb	-0.19076767563819885	-0.12780000269412994
7epx.pdb	7epx_HL_A_GA326C.pdb	-0.650486171245575	0.38578000664711
7epx.pdb	7epx_HL_A_VA329A.pdb	-0.33590811491012573	-0.8274000287055969
7epx.pdb	7epx_HL_A_VA329F.pdb	-0.5147616863250732	-0.6327900290489197
7epx.pdb	7epx_HL_A_VA329T.pdb	-0.45872512459754944	-0.47273001074790955
7epx.pdb	7epx_HL_A_VA329W.pdb	-0.7618534564971924	-2.844069004058838
7epx.pdb	7epx_HL_A_RA330E.pdb	-0.2610107362270355	-0.22573000192642212
7epx.pdb	7epx_HL_A_RA330M.pdb	0.5471476316452026	1.1223700046539307
7epx.pdb	7epx_HL_A_RA330W.pdb	0.5265460014343262	1.26173996925354
7epx.pdb	7epx_HL_A_GA424F.pdb	-0.9665433168411255	0.3299500048160553
7epx.pdb	7epx_HL_A_GA424S.pdb	0.3491651117801666	1.856529951095581
7epx.pdb	7epx_HL_A_VA425D.pdb	-1.0730010271072388	0.08613000065088272
7epx.pdb	7epx_HL_A_GA426H.pdb	-0.4245789051055908	-0.0524899996817112
7epx.pdb	7epx_HL_A_GA426T.pdb	-0.12717486917972565	-0.3740899860858917
7epx.pdb	7epx_HL_A_YA430V.pdb	-0.17765402793884277	-0.5402399897575378
7qez.pdb	7qez_HL_A_AH33P.pdb	-0.03820371627807617	0.10475999861955643
7qez.pdb	7qez_HL_A_AH33W.pdb	-25.135848999023438	-22.991439819335938
7qez.pdb	7qez_HL_A_WH50R.pdb	-0.38886964321136475	-1.5450700521469116
7qez.pdb	7qez_HL_A_WH50P.pdb	-0.09266340732574463	-1.0940300226211548
7qez.pdb	7qez_HL_A_WH50T.pdb	-0.319566011428833	-1.1206200122833252
7qez.pdb	7qez_HL_A_VH52A.pdb	-0.5772396326065063	-1.358180046081543
7qez.pdb	7qez_HL_A_GH54Y.pdb	-9.897734642028809	-13.473679542541504
7qez.pdb	7qez_HL_A_SH55G.pdb	-0.20364972949028015	-0.5233200192451477
7qez.pdb	7qez_HL_A_SH55L.pdb	-2.510303497314453	-0.5137199759483337
7qez.pdb	7qez_HL_A_PH99F.pdb	-1.534641981124878	-0.9329800009727478
7qez.pdb	7qez_HL_A_GH104R.pdb	0.8956174850463867	0.3665600121021271
7qez.pdb	7qez_HL_A_TH105N.pdb	0.1343519389629364	0.1166900023818016
7qez.pdb	7qez_HL_A_TH105D.pdb	-0.3322046399116516	0.06103000044822693
7qez.pdb	7qez_HL_A_TH105C.pdb	0.14562058448791504	0.5350599884986877
7qez.pdb	7qez_HL_A_TH105L.pdb	0.2732264995574951	0.3132599890232086
7qez.pdb	7qez_HL_A_TH105Y.pdb	-0.18696734309196472	0.197160005569458
7qez.pdb	7qez_HL_A_CH106A.pdb	-0.07830511033535004	0.35335999727249146
7qez.pdb	7qez_HL_A_CH106V.pdb	-1.0017606019973755	0.5634599924087524
7qez.pdb	7qez_HL_A_LH107A.pdb	0.06681442260742188	0.22446000576019287
7qez.pdb	7qez_HL_A_LH107H.pdb	0.17072683572769165	0.048409998416900635
7qez.pdb	7qez_HL_A_GH109T.pdb	-0.5799981355667114	0.1066100001335144
7qez.pdb	7qez_HL_A_GH109W.pdb	-0.8112872838973999	-0.164560005068779
7qez.pdb	7qez_HL_A_SL32P.pdb	0.16019582748413086	0.422760009765625
7qez.pdb	7qez_HL_A_LA123C.pdb	-0.5548006296157837	-0.42048001289367676
7qez.pdb	7qez_HL_A_LA123T.pdb	-0.7798252105712891	-0.17994999885559082
7qez.pdb	7qez_HL_A_LA123V.pdb	-0.5255210399627686	0.14406000077724457
7qez.pdb	7qez_HL_A_FA124I.pdb	-0.8150837421417236	-1.2464599609375
7qez.pdb	7qez_HL_A_YA141C.pdb	-0.38840562105178833	-1.1313899755477905
7qez.pdb	7qez_HL_A_AA143E.pdb	-4.317870616912842	-5.825530052185059
7qez.pdb	7qez_HL_A_AA143W.pdb	-17.7891902923584	-19.530750274658203
7qez.pdb	7qez_HL_A_TA146G.pdb	-0.7966934442520142	-1.1540299654006958
7qez.pdb	7qez_HL_A_TA146H.pdb	-1.8932437896728516	-1.7223600149154663
7qez.pdb	7qez_HL_A_GA153A.pdb	-0.2519788444042206	0.5140600204467773
7qez.pdb	7qez_HL_A_GA153D.pdb	-0.32804691791534424	-0.30292001366615295
7qez.pdb	7qez_HL_A_GA153L.pdb	-0.013095855712890625	1.0336600542068481
7qez.pdb	7qez_HL_A_FA154C.pdb	-0.8164478540420532	-2.835319995880127
7qez.pdb	7qez_HL_A_NA155A.pdb	-0.49830135703086853	-1.284690022468567
7qez.pdb	7qez_HL_A_QA161C.pdb	-0.12464088201522827	0.2547599971294403
7qez.pdb	7qez_HL_A_QA161E.pdb	-0.45050880312919617	-0.25231999158859253
7qf0.pdb	7qf0_HL_A_VH2F.pdb	0.2578795254230499	0.680400013923645
7qf0.pdb	7qf0_HL_A_GH26E.pdb	-1.0345780849456787	-1.3507000207901
7qf0.pdb	7qf0_HL_A_GH26W.pdb	-5.361907482147217	-2.7995998859405518
7qf0.pdb	7qf0_HL_A_FH27A.pdb	-0.3533073663711548	-0.5896999835968018
7qf0.pdb	7qf0_HL_A_FH27C.pdb	-0.47968021035194397	-0.45660001039505005
7qf0.pdb	7qf0_HL_A_FH27I.pdb	-4.451742649078369	-3.316699981689453
7qf0.pdb	7qf0_HL_A_FH27Y.pdb	-0.43023115396499634	-0.08789999783039093
7qf0.pdb	7qf0_HL_A_TH28F.pdb	0.49623343348503113	0.600600004196167
7qf0.pdb	7qf0_HL_A_TH28S.pdb	-0.19568414986133575	0.2842000126838684
7qf0.pdb	7qf0_HL_A_RH31C.pdb	-0.7362023591995239	-0.32690000534057617
7qf0.pdb	7qf0_HL_A_NH32A.pdb	-0.7649178504943848	-2.2535998821258545
7qf0.pdb	7qf0_HL_A_NH32G.pdb	-0.7770146131515503	-2.4251999855041504
7qf0.pdb	7qf0_HL_A_NH32S.pdb	-0.9030147790908813	-1.0078999996185303
7qf0.pdb	7qf0_HL_A_YH33N.pdb	-0.9899828433990479	-3.0190999507904053
7qf0.pdb	7qf0_HL_A_YH33I.pdb	-1.2457822561264038	-2.5555999279022217
7qf0.pdb	7qf0_HL_A_YH52R.pdb	-0.5964290499687195	-2.2209999561309814
7qf0.pdb	7qf0_HL_A_YH52C.pdb	-0.2628028690814972	-1.6474000215530396
7qf0.pdb	7qf0_HL_A_YH52H.pdb	-0.3652770519256592	-1.6130000352859497
7qf0.pdb	7qf0_HL_A_YH52K.pdb	-0.364082932472229	-1.6395000219345093
7qf0.pdb	7qf0_HL_A_YH52P.pdb	-0.3418251872062683	-1.8760000467300415
7qf0.pdb	7qf0_HL_A_SH53I.pdb	-4.646811008453369	-4.3190999031066895
7qf0.pdb	7qf0_HL_A_SH53M.pdb	-2.621939182281494	-3.5048000812530518
7qf0.pdb	7qf0_HL_A_GH54A.pdb	0.061911553144454956	0.2563000023365021
7qf0.pdb	7qf0_HL_A_GH54P.pdb	-3.5447309017181396	-6.662779808044434
7qf0.pdb	7qf0_HL_A_FH58P.pdb	0.016467660665512085	-0.31709998846054077
7qf0.pdb	7qf0_HL_A_RH97E.pdb	-1.4050043821334839	-2.4923999309539795
7qf0.pdb	7qf0_HL_A_RH97S.pdb	-1.4935880899429321	-3.4646999835968018
7qf0.pdb	7qf0_HL_A_GH99R.pdb	-0.16812023520469666	0.8553000092506409
7qf0.pdb	7qf0_HL_A_DH100R.pdb	-1.022575855255127	-3.6454999446868896
7qf0.pdb	7qf0_HL_A_DH100H.pdb	-1.329079508781433	-2.202399969100952
7qf0.pdb	7qf0_HL_A_DH100T.pdb	-0.9605315923690796	-3.2274999618530273
7qf0.pdb	7qf0_HL_A_DH100V.pdb	-1.0121355056762695	-2.3206000328063965
7qf0.pdb	7qf0_HL_A_YH101I.pdb	-0.11408882588148117	-0.30410000681877136
7qf0.pdb	7qf0_HL_A_YH101S.pdb	-0.5194722414016724	-1.6338000297546387
7qf0.pdb	7qf0_HL_A_YH102A.pdb	-0.04964070022106171	-1.7925000190734863
7qf0.pdb	7qf0_HL_A_YH102C.pdb	-0.02091534435749054	-1.2594000101089478
7qf0.pdb	7qf0_HL_A_YH102G.pdb	-0.08427828550338745	-2.057300090789795
7qf0.pdb	7qf0_HL_A_YH102L.pdb	0.7401753664016724	0.05660000070929527
7qf0.pdb	7qf0_HL_A_IL2S.pdb	-0.5766408443450928	-1.0546000003814697
7qf0.pdb	7qf0_HL_A_QL27G.pdb	-0.30318009853363037	-0.2207999974489212
7qf0.pdb	7qf0_HL_A_QL27F.pdb	0.0685538649559021	0.15629999339580536
7qf0.pdb	7qf0_HL_A_SL30C.pdb	-0.901887059211731	0.911899983882904
7qf0.pdb	7qf0_HL_A_FL32M.pdb	-0.21056203544139862	-0.19550000131130219
7qf0.pdb	7qf0_HL_A_SL67D.pdb	0.00703081488609314	-0.03720000013709068
7qf0.pdb	7qf0_HL_A_SL67H.pdb	-0.23568852245807648	-0.6952000260353088
7qf0.pdb	7qf0_HL_A_RL90H.pdb	-0.35522693395614624	-0.5309000015258789
7qf0.pdb	7qf0_HL_A_DL92A.pdb	-1.5945959091186523	-2.469899892807007
7qf0.pdb	7qf0_HL_A_DL92I.pdb	-1.3801352977752686	-1.4700000286102295
7qf0.pdb	7qf0_HL_A_DL92Y.pdb	-3.398617744445801	-3.1043999195098877
7qf0.pdb	7qf0_HL_A_SL93G.pdb	0.22685906291007996	-0.21930000185966492
7qf0.pdb	7qf0_HL_A_SL93V.pdb	0.027469605207443237	-0.01979999989271164
7qf0.pdb	7qf0_HL_A_YL94C.pdb	-0.34723564982414246	-0.6495000123977661
7qf0.pdb	7qf0_HL_A_YL94W.pdb	-0.13549327850341797	0.5468999743461609
7qf0.pdb	7qf0_HL_A_RA70G.pdb	-1.2335675954818726	-2.861599922180176
7qf0.pdb	7qf0_HL_A_RA70T.pdb	-1.5557453632354736	-2.192699909210205
7qf0.pdb	7qf0_HL_A_QA76A.pdb	-0.09731230139732361	-0.49900001287460327
7qf0.pdb	7qf0_HL_A_QA76D.pdb	-0.40026426315307617	-0.6085000038146973
7qf0.pdb	7qf0_HL_A_QA76G.pdb	-0.1548922061920166	-0.5289000272750854
7qf0.pdb	7qf0_HL_A_QA76H.pdb	-1.2423820495605469	-1.3726999759674072
7qf0.pdb	7qf0_HL_A_TA82N.pdb	-0.0027626752853393555	0.8919000029563904
7qf0.pdb	7qf0_HL_A_GA83V.pdb	-0.2714684307575226	-0.7534999847412109
7qf0.pdb	7qf0_HL_A_KA84A.pdb	-1.4612915515899658	-2.59879994392395
7qf0.pdb	7qf0_HL_A_DA87G.pdb	-0.6679035425186157	-1.7661999464035034
7qf0.pdb	7qf0_HL_A_DA87H.pdb	-1.0617777109146118	-3.500699996948242
7qf0.pdb	7qf0_HL_A_YA88G.pdb	-0.7807097434997559	-1.7662999629974365
7qf0.pdb	7qf0_HL_A_YA88K.pdb	-0.7331284284591675	-0.2273000031709671
7qf0.pdb	7qf0_HL_A_YA120R.pdb	0.43040934205055237	0.3319000005722046
7qf0.pdb	7qf0_HL_A_YA120E.pdb	-0.18096131086349487	-2.4170000553131104
7qf0.pdb	7qf0_HL_A_YA120V.pdb	-0.11356666684150696	-2.000999927520752
7qf0.pdb	7qf0_HL_A_LA122W.pdb	-18.775802612304688	-19.369630813598633
7qf0.pdb	7qf0_HL_A_LA122Y.pdb	-18.01560401916504	-18.26519012451172
7qf0.pdb	7qf0_HL_A_RA124E.pdb	-0.3172028064727783	0.5534999966621399
7qf0.pdb	7qf0_HL_A_RA124K.pdb	-0.02671128511428833	0.05429999902844429
7qf0.pdb	7qf0_HL_A_KA125A.pdb	-0.11251217871904373	0.2655999958515167
7qf0.pdb	7qf0_HL_A_KA125N.pdb	-0.29659467935562134	0.5965999960899353
7qf0.pdb	7qf0_HL_A_KA125C.pdb	0.0016955435276031494	0.3010999858379364
7qf0.pdb	7qf0_HL_A_KA125M.pdb	0.0791735053062439	0.439300000667572
7qf0.pdb	7qf0_HL_A_KA125S.pdb	-0.3007049262523651	0.036400001496076584
7qf0.pdb	7qf0_HL_A_NA127I.pdb	-0.1648494452238083	0.11320000141859055
7qf0.pdb	7qf0_HL_A_NA127K.pdb	-0.18905940651893616	0.7268999814987183
7qf0.pdb	7qf0_HL_A_NA127S.pdb	-0.21966609358787537	0.20229999721050262
7qf0.pdb	7qf0_HL_A_YA140M.pdb	-0.7817898988723755	-1.751099944114685
7qf0.pdb	7qf0_HL_A_YA140V.pdb	-0.6432360410690308	-1.6770999431610107
7qf0.pdb	7qf0_HL_A_QA141I.pdb	0.035614341497421265	-0.7102000117301941
7qf0.pdb	7qf0_HL_A_QA141T.pdb	-0.10723693668842316	-1.062399983406067
7qf0.pdb	7qf0_HL_A_AA142I.pdb	-5.581212043762207	-5.839409828186035
7qf0.pdb	7qf0_HL_A_AA142L.pdb	-0.001565694808959961	-0.7350999712944031
7qf0.pdb	7qf0_HL_A_GA143K.pdb	-0.9704413414001465	-0.8851000070571899
7qf0.pdb	7qf0_HL_A_EA151N.pdb	0.07661768794059753	-0.6682000160217285
7qf0.pdb	7qf0_HL_A_NA154D.pdb	0.13548338413238525	-1.7925000190734863
7qf0.pdb	7qf0_HL_A_NA154C.pdb	-0.4645383656024933	-2.9983999729156494
7qf0.pdb	7qf0_HL_A_QA160C.pdb	0.0012266933917999268	-0.6998999714851379
7qf0.pdb	7qf0_HL_A_SA161R.pdb	-0.2311512678861618	0.011099999770522118
7qf0.pdb	7qf0_HL_A_SA161L.pdb	-0.14412793517112732	0.09870000183582306
7qf0.pdb	7qf0_HL_A_SA161W.pdb	-0.06265982985496521	0.8885999917984009
7qf0.pdb	7qf0_HL_A_YA162Q.pdb	-0.04167298972606659	-0.11050000041723251
7qf0.pdb	7qf0_HL_A_YA162F.pdb	-0.030974462628364563	-0.011099999770522118
7qf0.pdb	7qf0_HL_A_GA163D.pdb	-0.07370877265930176	0.7354999780654907
7qf0.pdb	7qf0_HL_A_QA165Y.pdb	-0.695168137550354	1.6390999555587769
7qf0.pdb	7qf0_HL_A_QA165V.pdb	-0.07392345368862152	0.36559998989105225
7qf0.pdb	7qf0_HL_A_TA167Q.pdb	-0.06820787489414215	0.29989999532699585
7qf0.pdb	7qf0_HL_A_NA168D.pdb	-0.3932481110095978	0.6656000018119812
7qf0.pdb	7qf0_HL_A_NA168L.pdb	-0.10871104896068573	2.302000045776367
7qf0.pdb	7qf0_HL_A_NA168M.pdb	0.1454213559627533	2.507200002670288
7qf0.pdb	7qf0_HL_A_GA169H.pdb	-1.443901538848877	-0.19280000030994415
7qf0.pdb	7qf0_HL_A_YA172D.pdb	-1.376176357269287	-4.396100044250488
6fe4.pdb	6fe4_F_A_YF33I.pdb	0.0031893104314804077	-2.0978899002075195
6fe4.pdb	6fe4_F_A_YF33F.pdb	-0.3366472125053406	-0.9480800032615662
6fe4.pdb	6fe4_F_A_PF45K.pdb	-0.21370023488998413	-0.25126001238822937
6fe4.pdb	6fe4_F_A_EF46G.pdb	0.025986358523368835	-0.294840008020401
6fe4.pdb	6fe4_F_A_WF47R.pdb	0.19089052081108093	-1.3523199558258057
6fe4.pdb	6fe4_F_A_WF47E.pdb	-0.7562006711959839	-1.9242700338363647
6fe4.pdb	6fe4_F_A_WF47T.pdb	0.17557409405708313	-1.2099900245666504
6fe4.pdb	6fe4_F_A_NF52R.pdb	0.05037757754325867	1.5056099891662598
6fe4.pdb	6fe4_F_A_NF52E.pdb	-0.3934279978275299	-0.5307199954986572
6fe4.pdb	6fe4_F_A_GF57P.pdb	-0.38320887088775635	-0.11862000077962875
6fe4.pdb	6fe4_F_A_TF58Y.pdb	-0.10160987824201584	-0.0035600000992417336
6fe4.pdb	6fe4_F_A_RF59N.pdb	-0.7434651851654053	-3.5675199031829834
6fe4.pdb	6fe4_F_A_RF59L.pdb	-0.32105231285095215	-1.6058800220489502
6fe4.pdb	6fe4_F_A_RF59M.pdb	0.22778663039207458	-1.134369969367981
6fe4.pdb	6fe4_F_A_RF59W.pdb	-0.6426784992218018	-2.1517200469970703
6fe4.pdb	6fe4_F_A_EF100A.pdb	-1.775517225265503	-1.1710599660873413
6fe4.pdb	6fe4_F_A_EF100S.pdb	-2.3886337280273438	-1.9797899723052979
6fe4.pdb	6fe4_F_A_EF100W.pdb	-3.790468215942383	-7.913207054138184
6fe4.pdb	6fe4_F_A_GF101R.pdb	-1.3090794086456299	-0.5296199917793274
6fe4.pdb	6fe4_F_A_GF101Q.pdb	-5.107714653015137	-6.447080135345459
6fe4.pdb	6fe4_F_A_GF101K.pdb	-0.8413954973220825	-1.8600300550460815
6fe4.pdb	6fe4_F_A_GF101S.pdb	-0.617967963218689	-1.653689980506897
6fe4.pdb	6fe4_F_A_GF102C.pdb	0.10368657112121582	0.03726999834179878
6fe4.pdb	6fe4_F_A_GF102K.pdb	0.13932809233665466	-0.3626199960708618
6fe4.pdb	6fe4_F_A_RF104N.pdb	-0.2005845010280609	-0.5116400122642517
6fe4.pdb	6fe4_F_A_NA14R.pdb	-0.4995466470718384	-0.6010800004005432
6fe4.pdb	6fe4_F_A_NA14Q.pdb	-0.35967952013015747	1.2186100482940674
6fe4.pdb	6fe4_F_A_NA14P.pdb	-0.08346974849700928	-0.24442000687122345
6fe4.pdb	6fe4_F_A_DA16L.pdb	-0.47551819682121277	-2.8859400749206543
6fe4.pdb	6fe4_F_A_DA17Q.pdb	0.03764164447784424	-0.0580499991774559
6fe4.pdb	6fe4_F_A_TA18C.pdb	-0.9574061632156372	-2.2573299407958984
6fe4.pdb	6fe4_F_A_TA18M.pdb	-0.8582841157913208	-2.563699960708618
6fe4.pdb	6fe4_F_A_TA18W.pdb	-6.679241180419922	-11.672619819641113
6fe4.pdb	6fe4_F_A_TA18Y.pdb	-10.734232902526855	-13.552249908447266
6fe4.pdb	6fe4_F_A_TA20I.pdb	-0.10458038747310638	0.11889000236988068
6fe4.pdb	6fe4_F_A_TA20F.pdb	-0.2865600883960724	-0.31060001254081726
6fe4.pdb	6fe4_F_A_TA20P.pdb	0.2697492241859436	1.5512100458145142
6fe4.pdb	6fe4_F_A_TA20V.pdb	-0.0442870557308197	-0.00810999982059002
6fe4.pdb	6fe4_F_A_WA29N.pdb	-1.0765876770019531	-3.7852299213409424
6fe4.pdb	6fe4_F_A_WA29E.pdb	-0.6445972919464111	-2.7967898845672607
6fe4.pdb	6fe4_F_A_SA31A.pdb	-0.12123087793588638	-1.0180699825286865
6fe4.pdb	6fe4_F_A_SA31N.pdb	-0.9330606460571289	-0.1381700038909912
6fe4.pdb	6fe4_F_A_SA31K.pdb	-0.17942041158676147	-2.1032299995422363
6fe4.pdb	6fe4_F_A_RA32L.pdb	-0.5870453119277954	-1.4519000053405762
6fe4.pdb	6fe4_F_A_RA32F.pdb	-0.8134646415710449	-1.074180006980896
6fe4.pdb	6fe4_F_A_RA32P.pdb	-1.070057988166809	-1.4494500160217285
6fe4.pdb	6fe4_F_A_SA54N.pdb	-0.22261852025985718	0.5423499941825867
6fe4.pdb	6fe4_F_A_SA54T.pdb	-0.2350074052810669	0.30636000633239746
6fe4.pdb	6fe4_F_A_TA55D.pdb	0.10648012161254883	-0.40588998794555664
6fe4.pdb	6fe4_F_A_TA55Q.pdb	-0.43860408663749695	0.051899999380111694
6fe4.pdb	6fe4_F_A_TA55W.pdb	1.426253080368042	1.1512099504470825
6fe4.pdb	6fe4_F_A_EA57N.pdb	-0.07238084077835083	0.014229999855160713
6fe4.pdb	6fe4_F_A_SA58G.pdb	-0.35340896248817444	-1.3343600034713745
6fe4.pdb	6fe4_F_A_GA59D.pdb	-0.6035580635070801	0.4712600111961365
6fe4.pdb	6fe4_F_A_GA59S.pdb	-0.45150941610336304	0.1457200050354004
6fe4.pdb	6fe4_F_A_SA60M.pdb	-3.4011170864105225	-1.7807600498199463
6fe4.pdb	6fe4_F_A_GA61F.pdb	-2.0740721225738525	-4.884439945220947
7jmo.pdb	7jmo_HL_A_VH2A.pdb	-0.27011117339134216	-0.8420000076293945
7jmo.pdb	7jmo_HL_A_VH2L.pdb	-0.17139887809753418	-0.11129999905824661
7jmo.pdb	7jmo_HL_A_VH2T.pdb	-0.5284026861190796	-0.3327000141143799
7jmo.pdb	7jmo_HL_A_FH27R.pdb	-0.5033326148986816	-0.3513999879360199
7jmo.pdb	7jmo_HL_A_FH27D.pdb	-0.22397327423095703	-0.19089999794960022
7jmo.pdb	7jmo_HL_A_FH27C.pdb	-0.23079656064510345	-0.5985999703407288
7jmo.pdb	7jmo_HL_A_FH27T.pdb	0.5180286169052124	-0.666100025177002
7jmo.pdb	7jmo_HL_A_TH28G.pdb	-0.23391488194465637	0.21050000190734863
7jmo.pdb	7jmo_HL_A_TH28Y.pdb	0.23525646328926086	0.31040000915527344
7jmo.pdb	7jmo_HL_A_SH31G.pdb	-0.25236842036247253	-0.7268000245094299
7jmo.pdb	7jmo_HL_A_SH31I.pdb	-0.7437357902526855	-1.3324999809265137
7jmo.pdb	7jmo_HL_A_NH32Q.pdb	-0.4102818965911865	-3.005199909210205
7jmo.pdb	7jmo_HL_A_NH32H.pdb	-3.981475591659546	-4.932799816131592
7jmo.pdb	7jmo_HL_A_NH32T.pdb	-0.5315490961074829	0.2379000037908554
7jmo.pdb	7jmo_HL_A_YH33N.pdb	-1.460741400718689	-1.9891999959945679
7jmo.pdb	7jmo_HL_A_YH33M.pdb	-1.6208674907684326	-2.227400064468384
7jmo.pdb	7jmo_HL_A_YH52F.pdb	-0.19201278686523438	0.18690000474452972
7jmo.pdb	7jmo_HL_A_SH53N.pdb	-2.3833866119384766	-3.3564000129699707
7jmo.pdb	7jmo_HL_A_SH53K.pdb	-1.6340409517288208	-3.89739990234375
7jmo.pdb	7jmo_HL_A_SH53W.pdb	-28.679855346679688	-32.24829864501953
7jmo.pdb	7jmo_HL_A_SH53Y.pdb	-25.258934020996094	-22.34709358215332
7jmo.pdb	7jmo_HL_A_SH56I.pdb	-2.152160406112671	-1.839900016784668
7jmo.pdb	7jmo_HL_A_RH97A.pdb	-0.8581739664077759	-2.8280999660491943
7jmo.pdb	7jmo_HL_A_RH97Y.pdb	-2.2616233825683594	-6.601799964904785
7jmo.pdb	7jmo_HL_A_LH99N.pdb	-0.5248081684112549	-0.2948000133037567
7jmo.pdb	7jmo_HL_A_LH99K.pdb	-0.4672945737838745	-1.0530999898910522
7jmo.pdb	7jmo_HL_A_EH100M.pdb	-1.529723882675171	-1.9526000022888184
7jmo.pdb	7jmo_HL_A_RH101N.pdb	-0.6238905191421509	-0.7962999939918518
7jmo.pdb	7jmo_HL_A_RH101G.pdb	-0.6040047407150269	-0.17020000517368317
7jmo.pdb	7jmo_HL_A_RH101I.pdb	-0.24360936880111694	0.15860000252723694
7jmo.pdb	7jmo_HL_A_RH101F.pdb	-0.44096797704696655	0.2483000010251999
7jmo.pdb	7jmo_HL_A_AH102R.pdb	-0.15258020162582397	-0.5422999858856201
7jmo.pdb	7jmo_HL_A_AH102C.pdb	0.2389504611492157	0.34450000524520874
7jmo.pdb	7jmo_HL_A_DH106N.pdb	-0.17328087985515594	-0.757099986076355
7jmo.pdb	7jmo_HL_A_DH106C.pdb	-0.24862918257713318	-0.4964999854564667
7jmo.pdb	7jmo_HL_A_DH106Q.pdb	-0.4323982894420624	-0.6905999779701233
7jmo.pdb	7jmo_HL_A_DH106P.pdb	-0.43551796674728394	-0.683899998664856
7jmo.pdb	7jmo_HL_A_SL28A.pdb	0.038125425577163696	0.48890000581741333
7jmo.pdb	7jmo_HL_A_VL29E.pdb	-0.5922385454177856	-0.5723000168800354
7jmo.pdb	7jmo_HL_A_VL29H.pdb	-0.6998435258865356	-0.7713000178337097
7jmo.pdb	7jmo_HL_A_VL29P.pdb	-0.4135695993900299	-0.7304999828338623
7jmo.pdb	7jmo_HL_A_SL30I.pdb	0.4388248026371002	1.4047000408172607
7jmo.pdb	7jmo_HL_A_YL33Q.pdb	-1.0172114372253418	-0.7204999923706055
7jmo.pdb	7jmo_HL_A_YL33L.pdb	-1.038413405418396	-0.26019999384880066
7jmo.pdb	7jmo_HL_A_YL33F.pdb	-0.4773755967617035	0.35019999742507935
7jmo.pdb	7jmo_HL_A_YL33T.pdb	-1.0479389429092407	-0.6855000257492065
7jmo.pdb	7jmo_HL_A_QL91D.pdb	-0.1760774552822113	-0.00430000014603138
7jmo.pdb	7jmo_HL_A_QL91V.pdb	0.1393793225288391	-0.1673000007867813
7jmo.pdb	7jmo_HL_A_GL93I.pdb	-4.14277458190918	-9.240500450134277
7jmo.pdb	7jmo_HL_A_SL94D.pdb	-0.8690869808197021	-0.7896999716758728
7jmo.pdb	7jmo_HL_A_RA70H.pdb	-0.8840979337692261	-2.2260000705718994
7jmo.pdb	7jmo_HL_A_TA82L.pdb	0.5823776721954346	1.5134999752044678
7jmo.pdb	7jmo_HL_A_TA82Y.pdb	0.24751213192939758	1.273800015449524
7jmo.pdb	7jmo_HL_A_GA83A.pdb	-0.43301114439964294	-0.45170000195503235
7jmo.pdb	7jmo_HL_A_GA83M.pdb	0.09456989169120789	0.5317000150680542
7jmo.pdb	7jmo_HL_A_GA83P.pdb	-0.7658976316452026	-0.625
7jmo.pdb	7jmo_HL_A_GA83Y.pdb	-0.1557532250881195	0.1770000010728836
7jmo.pdb	7jmo_HL_A_KA84Q.pdb	-0.5015138387680054	-0.22679999470710754
7jmo.pdb	7jmo_HL_A_DA87C.pdb	-0.7317426204681396	-0.5601999759674072
7jmo.pdb	7jmo_HL_A_DA87E.pdb	-0.7913347482681274	-0.7390999794006348
7jmo.pdb	7jmo_HL_A_DA87I.pdb	-0.7397507429122925	-1.1304999589920044
7jmo.pdb	7jmo_HL_A_DA87F.pdb	-1.3657658100128174	-1.7598999738693237
7jmo.pdb	7jmo_HL_A_DA87W.pdb	-2.6010513305664062	-1.879699945449829
7jmo.pdb	7jmo_HL_A_DA87Y.pdb	-0.5106059312820435	-0.14419999718666077
7jmo.pdb	7jmo_HL_A_YA88S.pdb	-1.2120795249938965	-1.4381999969482422
7jmo.pdb	7jmo_HL_A_YA120A.pdb	-1.304753303527832	-1.677899956703186
7jmo.pdb	7jmo_HL_A_YA120K.pdb	-1.3905245065689087	-2.2376999855041504
7jmo.pdb	7jmo_HL_A_YA120M.pdb	-1.0884355306625366	-2.0683999061584473
7jmo.pdb	7jmo_HL_A_YA120V.pdb	-1.1602705717086792	-2.368799924850464
7jmo.pdb	7jmo_HL_A_LA122M.pdb	-1.2328433990478516	-1.885699987411499
7jmo.pdb	7jmo_HL_A_FA123R.pdb	-2.0066802501678467	-1.2099000215530396
7jmo.pdb	7jmo_HL_A_FA123Q.pdb	-0.5935630798339844	-1.6612999439239502
7jmo.pdb	7jmo_HL_A_RA124N.pdb	-0.07866193354129791	-0.47999998927116394
7jmo.pdb	7jmo_HL_A_RA124C.pdb	0.17329949140548706	-0.746399998664856
7jmo.pdb	7jmo_HL_A_KA125T.pdb	-0.40452414751052856	-0.07620000094175339
7jmo.pdb	7jmo_HL_A_YA140K.pdb	-0.828921914100647	-0.6710000038146973
7jmo.pdb	7jmo_HL_A_QA141A.pdb	-0.09889666736125946	-0.27059999108314514
7jmo.pdb	7jmo_HL_A_AA142R.pdb	-7.041431903839111	-7.910299777984619
7jmo.pdb	7jmo_HL_A_AA142S.pdb	0.2544040381908417	-0.9532999992370605
7jmo.pdb	7jmo_HL_A_AA142T.pdb	-0.09530848264694214	-1.8446999788284302
7jmo.pdb	7jmo_HL_A_GA143A.pdb	-0.015226155519485474	0.16689999401569366
7jmo.pdb	7jmo_HL_A_GA143R.pdb	-0.4767739176750183	-0.020899999886751175
7jmo.pdb	7jmo_HL_A_GA143H.pdb	-1.0568774938583374	-0.888700008392334
7jmo.pdb	7jmo_HL_A_FA153K.pdb	-0.8429398536682129	-1.5950000286102295
7jmo.pdb	7jmo_HL_A_NA154D.pdb	-0.07305771112442017	-1.5324000120162964
7jmo.pdb	7jmo_HL_A_NA154C.pdb	-0.5132273435592651	-3.152100086212158
7jmo.pdb	7jmo_HL_A_YA156E.pdb	-0.5359231233596802	-2.2904000282287598
7jmo.pdb	7jmo_HL_A_YA156I.pdb	-0.32547563314437866	-0.8720999956130981
7jmo.pdb	7jmo_HL_A_YA156W.pdb	-0.21503180265426636	-0.3499000072479248
7jmo.pdb	7jmo_HL_A_QA160N.pdb	-0.3325376510620117	-0.002400000113993883
7jmo.pdb	7jmo_HL_A_QA160G.pdb	-0.9209244251251221	0.08449999988079071
7jmo.pdb	7jmo_HL_A_QA160V.pdb	0.1943717896938324	1.8229000568389893
7jmo.pdb	7jmo_HL_A_SA161N.pdb	-0.12795531749725342	-0.3260999917984009
7jmo.pdb	7jmo_HL_A_SA161D.pdb	-0.19617959856987	-0.07109999656677246
7jmo.pdb	7jmo_HL_A_SA161Q.pdb	0.23756548762321472	0.19140000641345978
7jmo.pdb	7jmo_HL_A_SA161Y.pdb	-0.06250426173210144	-0.44690001010894775
7jmo.pdb	7jmo_HL_A_NA168P.pdb	-0.529403805732727	0.1582999974489212
7jmo.pdb	7jmo_HL_A_NA168Y.pdb	0.252475768327713	-1.5808000564575195
7jmo.pdb	7jmo_HL_A_GA169A.pdb	-1.000396966934204	-1.149899959564209
7jmo.pdb	7jmo_HL_A_YA172C.pdb	-1.3494632244110107	-1.3703999519348145
7jmo.pdb	7jmo_HL_A_YA172K.pdb	-1.2600693702697754	-1.6466000080108643
7a17.pdb	7a17_B_A_TB28A.pdb	-0.08163270354270935	-0.7473999857902527
7a17.pdb	7a17_B_A_TB28Q.pdb	-0.19478201866149902	-0.2143000066280365
7a17.pdb	7a17_B_A_TB28L.pdb	0.33454254269599915	0.6575999855995178
7a17.pdb	7a17_B_A_FB31D.pdb	-0.8265619277954102	-3.086519956588745
7a17.pdb	7a17_B_A_FB31P.pdb	-0.52568519115448	-2.4748499393463135
7a17.pdb	7a17_B_A_WB53N.pdb	-0.4184397757053375	-1.760599970817566
7a17.pdb	7a17_B_A_WB53G.pdb	-0.5904110670089722	-1.9617999792099
7a17.pdb	7a17_B_A_RB99Q.pdb	-0.9476742744445801	1.6577999591827393
7a17.pdb	7a17_B_A_IB101W.pdb	-21.775251388549805	-19.904590606689453
7a17.pdb	7a17_B_A_IB101V.pdb	-0.3755146563053131	-0.3718999922275543
7a17.pdb	7a17_B_A_LA100N.pdb	-0.3038577437400818	-0.03280000016093254
7a17.pdb	7a17_B_A_LA100I.pdb	-0.3385840058326721	0.4537999927997589
7a17.pdb	7a17_B_A_LA101D.pdb	-0.8654515743255615	-0.6033999919891357
7a17.pdb	7a17_B_A_LA101K.pdb	-0.4587249159812927	-0.6442000269889832
7a17.pdb	7a17_B_A_LA101T.pdb	-0.5310160517692566	-0.29580000042915344
7a17.pdb	7a17_B_A_AA102C.pdb	-0.09881780296564102	0.15279999375343323
7a17.pdb	7a17_B_A_AA102I.pdb	-0.2001889944076538	0.3619999885559082
7a17.pdb	7a17_B_A_IA115G.pdb	-0.30165305733680725	-0.4348999857902527
7a17.pdb	7a17_B_A_IA115H.pdb	-0.7424004077911377	-0.8266000151634216
7a17.pdb	7a17_B_A_PA117A.pdb	-0.2851869761943817	-0.09690000116825104
7a17.pdb	7a17_B_A_PA117E.pdb	-0.3625110983848572	-0.6312999725341797
7a17.pdb	7a17_B_A_PA117L.pdb	-0.22888725996017456	-0.1467999964952469
7a17.pdb	7a17_B_A_AA120N.pdb	-0.2645271122455597	0.018200000748038292
7a17.pdb	7a17_B_A_AA120E.pdb	-0.5291643142700195	-1.118899941444397
7a17.pdb	7a17_B_A_AA120G.pdb	-0.4192373752593994	-0.489300012588501
7a17.pdb	7a17_B_A_PA121Q.pdb	-0.22296594083309174	0.0364999994635582
7a17.pdb	7a17_B_A_PA121H.pdb	-0.17681513726711273	-0.39480000734329224
7a17.pdb	7a17_B_A_IA123C.pdb	-0.022914797067642212	0.039000000804662704
7a17.pdb	7a17_B_A_IA123Q.pdb	-0.5075143575668335	-0.16930000483989716
7a17.pdb	7a17_B_A_IA123H.pdb	-0.5710402727127075	-0.22390000522136688
7a17.pdb	7a17_B_A_IA123L.pdb	-0.5303407907485962	-0.13339999318122864
7a17.pdb	7a17_B_A_DA125N.pdb	-0.540448784828186	-0.8600000143051147
7a17.pdb	7a17_B_A_DA125H.pdb	-2.9492452144622803	-1.7669999599456787
7a17.pdb	7a17_B_A_DA125S.pdb	-0.89671790599823	-1.184999942779541
7a17.pdb	7a17_B_A_VA126H.pdb	-0.5931885242462158	-0.9711999893188477
7a17.pdb	7a17_B_A_VA126S.pdb	-0.9900325536727905	-0.9484000205993652
5ja9.pdb	5ja9_B_D_RB35T.pdb	-1.6222436428070068	-3.5585999488830566
5ja9.pdb	5ja9_B_D_RB35Y.pdb	-1.6095675230026245	-2.3945000171661377
5ja9.pdb	5ja9_B_D_YB37R.pdb	-0.5266088247299194	1.1883000135421753
5ja9.pdb	5ja9_B_D_YB37P.pdb	-0.9358769655227661	-2.23799991607666
5ja9.pdb	5ja9_B_D_FB47N.pdb	-0.5260360240936279	-1.01419997215271
5ja9.pdb	5ja9_B_D_FB47H.pdb	-0.6361883878707886	0.7181000113487244
5ja9.pdb	5ja9_B_D_FB47T.pdb	-0.3370627760887146	-2.0236001014709473
5ja9.pdb	5ja9_B_D_FB47Y.pdb	-0.22339758276939392	-0.094200000166893
5ja9.pdb	5ja9_B_D_VB97L.pdb	-0.2624741196632385	0.24660000205039978
5ja9.pdb	5ja9_B_D_RB99S.pdb	-1.5143020153045654	-4.10860013961792
5ja9.pdb	5ja9_B_D_SB101A.pdb	0.07131242752075195	-0.011300000362098217
5ja9.pdb	5ja9_B_D_SB101T.pdb	-0.12134906649589539	-0.4401000142097473
5ja9.pdb	5ja9_B_D_SB101V.pdb	0.06800159811973572	-0.5259000062942505
5ja9.pdb	5ja9_B_D_LB102D.pdb	-1.2558695077896118	-3.5636000633239746
5ja9.pdb	5ja9_B_D_LB102K.pdb	-1.1188629865646362	-1.819200038909912
5ja9.pdb	5ja9_B_D_IB103N.pdb	-1.0560773611068726	-3.1937999725341797
5ja9.pdb	5ja9_B_D_IB103G.pdb	-0.9431617259979248	-4.390100002288818
5ja9.pdb	5ja9_B_D_DB105W.pdb	-4.730792999267578	-4.704899787902832
5ja9.pdb	5ja9_B_D_DB105V.pdb	-0.2921203672885895	-1.086899995803833
5ja9.pdb	5ja9_B_D_ID9Q.pdb	-0.9462594985961914	-1.1914000511169434
5ja9.pdb	5ja9_B_D_KD12A.pdb	-0.1467406302690506	-0.09730000048875809
5ja9.pdb	5ja9_B_D_YD13A.pdb	-2.3916449546813965	-3.266400098800659
5ja9.pdb	5ja9_B_D_YD13K.pdb	-1.7355927228927612	-3.5696001052856445
5ja9.pdb	5ja9_B_D_ED16A.pdb	-1.9970366954803467	-4.8206000328063965
5ja9.pdb	5ja9_B_D_YD17G.pdb	-1.11091947555542	-0.6761999726295471
5ja9.pdb	5ja9_B_D_YD17W.pdb	-0.6572523713111877	1.282099962234497
5ja9.pdb	5ja9_B_D_ID58C.pdb	-0.4878981411457062	1.0255999565124512
5ja9.pdb	5ja9_B_D_ID58M.pdb	-0.15675002336502075	0.14910000562667847
5ja9.pdb	5ja9_B_D_TD72I.pdb	-1.767049789428711	0.08070000261068344
5ja9.pdb	5ja9_B_D_ID73G.pdb	0.11736530065536499	-0.13269999623298645
5ja9.pdb	5ja9_B_D_YD74C.pdb	-0.34463414549827576	-0.5879999995231628
5ja9.pdb	5ja9_B_D_YD74V.pdb	-0.43584778904914856	0.08190000057220459
5ja9.pdb	5ja9_B_D_ED78R.pdb	-0.6534512042999268	-2.7105000019073486
5ja9.pdb	5ja9_B_D_ED78C.pdb	-0.45353519916534424	-1.5351999998092651
5ja9.pdb	5ja9_B_D_ED78P.pdb	-0.6111505031585693	-2.0209999084472656
5ja9.pdb	5ja9_B_D_ED78S.pdb	-0.9500844478607178	-2.442500114440918
5ja9.pdb	5ja9_B_D_MD79H.pdb	-0.445493221282959	-0.5889000296592712
5ja9.pdb	5ja9_B_D_MD79L.pdb	-0.20015114545822144	0.019200000911951065
5ja9.pdb	5ja9_B_D_QD89E.pdb	-0.27102041244506836	-0.00570000009611249
5ja9.pdb	5ja9_B_D_QD89L.pdb	-0.1274528056383133	-0.06440000236034393
5ja9.pdb	5ja9_B_D_QD89Y.pdb	0.4095202386379242	0.7458999752998352
5ja9.pdb	5ja9_B_D_LD90R.pdb	-0.5128471851348877	-2.121999979019165
5ja9.pdb	5ja9_B_D_LD90D.pdb	-0.6385208368301392	-1.3638999462127686
5ja9.pdb	5ja9_B_D_LD90I.pdb	-0.22387605905532837	-0.12070000171661377
5ja9.pdb	5ja9_B_D_LD90S.pdb	-0.6149286031723022	-1.363700032234192
5ja9.pdb	5ja9_B_D_LD90Y.pdb	-2.731433391571045	-3.9879000186920166
1nca.pdb	1nca_HL_N_YL49G.pdb	-1.3205702304840088	-2.8505001068115234
1nca.pdb	1nca_HL_N_YL49V.pdb	-1.0812474489212036	-2.8949999809265137
1nca.pdb	1nca_HL_N_WL50N.pdb	-1.469844937324524	-1.9754999876022339
1nca.pdb	1nca_HL_N_WL50G.pdb	-1.0998873710632324	-2.7497000694274902
1nca.pdb	1nca_HL_N_WL50S.pdb	-1.6619428396224976	-2.631700038909912
1nca.pdb	1nca_HL_N_TL53R.pdb	-1.6242265701293945	-2.0429000854492188
1nca.pdb	1nca_HL_N_TL53C.pdb	-0.09467818588018417	-0.0697999969124794
1nca.pdb	1nca_HL_N_IL56D.pdb	-0.22710394859313965	0.2468000054359436
1nca.pdb	1nca_HL_N_HL91A.pdb	0.03485870361328125	1.388800024986267
1nca.pdb	1nca_HL_N_HL91C.pdb	-0.12561318278312683	1.4589999914169312
1nca.pdb	1nca_HL_N_HL91L.pdb	-0.034993529319763184	1.0200999975204468
1nca.pdb	1nca_HL_N_HL91S.pdb	-0.29503870010375977	1.5267000198364258
1nca.pdb	1nca_HL_N_YL92A.pdb	-0.39916256070137024	-1.0110000371932983
1nca.pdb	1nca_HL_N_YL92L.pdb	-0.5490429401397705	-0.6535000205039978
1nca.pdb	1nca_HL_N_YL92T.pdb	-0.7529429197311401	-0.982699990272522
1nca.pdb	1nca_HL_N_SL93C.pdb	-0.37711742520332336	-0.36230000853538513
1nca.pdb	1nca_HL_N_SL93L.pdb	-0.4574204683303833	-0.10019999742507935
1nca.pdb	1nca_HL_N_PL94G.pdb	-0.036359742283821106	0.4336000084877014
1nca.pdb	1nca_HL_N_PL94I.pdb	-0.23151995241641998	0.5303000211715698
1nca.pdb	1nca_HL_N_PL94F.pdb	-1.4040342569351196	-1.8752000331878662
1nca.pdb	1nca_HL_N_PL94T.pdb	-0.5723705887794495	0.016100000590085983
1nca.pdb	1nca_HL_N_TH30A.pdb	-0.08277013897895813	-0.2079000025987625
1nca.pdb	1nca_HL_N_YH32D.pdb	-0.4027077555656433	-0.5990999937057495
1nca.pdb	1nca_HL_N_YH32W.pdb	-0.31483709812164307	-0.1469999998807907
1nca.pdb	1nca_HL_N_NH52S.pdb	-0.05587950348854065	0.8057000041007996
1nca.pdb	1nca_HL_N_NH54A.pdb	-0.025343775749206543	-0.3546999990940094
1nca.pdb	1nca_HL_N_EH62K.pdb	0.12305685877799988	0.10830000042915344
1nca.pdb	1nca_HL_N_EH100F.pdb	-2.1613900661468506	-1.6684000492095947
1nca.pdb	1nca_HL_N_DH101K.pdb	-1.8415241241455078	-0.6682000160217285
1nca.pdb	1nca_HL_N_NH102A.pdb	0.3927479088306427	0.75
1nca.pdb	1nca_HL_N_NH102Q.pdb	-2.1220579147338867	-1.3631999492645264
1nca.pdb	1nca_HL_N_FH103Y.pdb	-0.2677949368953705	-0.2824000120162964
1nca.pdb	1nca_HL_N_LH106A.pdb	-0.13890548050403595	-0.9336000084877014
1nca.pdb	1nca_HL_N_LH106S.pdb	-0.3925017714500427	-0.9958999752998352
1nca.pdb	1nca_HL_N_PN247A.pdb	-0.7512599229812622	-2.086899995803833
1nca.pdb	1nca_HL_N_PN247N.pdb	-2.4129135608673096	-3.905600070953369
1nca.pdb	1nca_HL_N_RN248E.pdb	-0.5338842868804932	-0.9779999852180481
1nca.pdb	1nca_HL_N_NN250Q.pdb	-0.17896054685115814	0.2069000005722046
1nca.pdb	1nca_HL_N_NN250F.pdb	0.6664927005767822	1.9247000217437744
1nca.pdb	1nca_HL_N_GN263Q.pdb	-0.32479169964790344	-1.607800006866455
1nca.pdb	1nca_HL_N_GN263H.pdb	-1.0094083547592163	-1.454200029373169
1nca.pdb	1nca_HL_N_GN263L.pdb	-0.03643926978111267	-1.0997999906539917
1nca.pdb	1nca_HL_N_NN264Q.pdb	-0.4122157692909241	-0.181099995970726
1nca.pdb	1nca_HL_N_NN264M.pdb	0.8228397369384766	1.0815999507904053
1nca.pdb	1nca_HL_N_NN264T.pdb	-0.31097501516342163	0.3303000032901764
1nca.pdb	1nca_HL_N_NN267R.pdb	0.5711966753005981	0.7152000069618225
1nca.pdb	1nca_HL_N_NN267W.pdb	0.6067994832992554	0.939300000667572
1nca.pdb	1nca_HL_N_IN286N.pdb	0.10738679766654968	-0.5856999754905701
1nca.pdb	1nca_HL_N_IN286V.pdb	-0.10816836357116699	0.06599999964237213
1nca.pdb	1nca_HL_N_SN287E.pdb	-3.890866756439209	-9.805330276489258
1nca.pdb	1nca_HL_N_IN288Y.pdb	-0.793464183807373	-0.9794999957084656
1nca.pdb	1nca_HL_N_AN289T.pdb	-0.17851874232292175	-1.0195000171661377
1nca.pdb	1nca_HL_N_SN290G.pdb	-0.5197177529335022	0.33799999952316284
1nca.pdb	1nca_HL_N_SN290K.pdb	-0.030521780252456665	1.1586999893188477
1nca.pdb	1nca_HL_N_SN290M.pdb	0.2214580774307251	1.0664000511169434
1nca.pdb	1nca_HL_N_SN290W.pdb	-0.6975604295730591	-0.2628999948501587
1nca.pdb	1nca_HL_N_SN290Y.pdb	-5.02445125579834	-5.496300220489502
1nca.pdb	1nca_HL_N_LN318V.pdb	-0.6772940158843994	-0.33009999990463257
1nca.pdb	1nca_HL_N_TN320N.pdb	-0.13085895776748657	0.3573000133037567
1nca.pdb	1nca_HL_N_DN321H.pdb	0.011996373534202576	0.12120000272989273
1nca.pdb	1nca_HL_N_DN321I.pdb	0.053401678800582886	0.06430000066757202
1nca.pdb	1nca_HL_N_DN321K.pdb	-0.1184879019856453	0.018699999898672104
1nca.pdb	1nca_HL_N_DN321F.pdb	-0.01867993175983429	0.5241000056266785
1nca.pdb	1nca_HL_N_WN322T.pdb	-1.367584228515625	-1.2662999629974365
1nca.pdb	1nca_HL_N_PN352A.pdb	-0.5407202243804932	0.21619999408721924
1nca.pdb	1nca_HL_N_KN356Q.pdb	0.05179464817047119	-0.21089999377727509
1nca.pdb	1nca_HL_N_KN356V.pdb	0.05268612504005432	-0.27140000462532043
4ypg.pdb	4ypg_HL_D_SH31D.pdb	-0.35519173741340637	0.07410000264644623
4ypg.pdb	4ypg_HL_D_YH32G.pdb	-0.7422860860824585	-0.9021999835968018
4ypg.pdb	4ypg_HL_D_SH33C.pdb	-0.31286752223968506	2.090100049972534
4ypg.pdb	4ypg_HL_D_WH50D.pdb	-1.6218923330307007	-3.2634999752044678
4ypg.pdb	4ypg_HL_D_WH50C.pdb	-0.9538171291351318	-2.121799945831299
4ypg.pdb	4ypg_HL_D_WH50L.pdb	-0.9819430112838745	-1.4710999727249146
4ypg.pdb	4ypg_HL_D_WH50Y.pdb	-1.326772689819336	-1.3312000036239624
4ypg.pdb	4ypg_HL_D_YH54R.pdb	-0.04640105366706848	-0.2745000123977661
4ypg.pdb	4ypg_HL_D_YH54C.pdb	-0.08879995346069336	-0.2232999950647354
4ypg.pdb	4ypg_HL_D_NH55D.pdb	0.9457134008407593	-0.09669999778270721
4ypg.pdb	4ypg_HL_D_NH55I.pdb	1.0738539695739746	-0.22599999606609344
4ypg.pdb	4ypg_HL_D_NH55Y.pdb	1.3129298686981201	0.33079999685287476
4ypg.pdb	4ypg_HL_D_NH57A.pdb	-0.3029295802116394	-0.028699999675154686
4ypg.pdb	4ypg_HL_D_NH57R.pdb	0.3268294036388397	1.443600058555603
4ypg.pdb	4ypg_HL_D_NH57H.pdb	0.10544562339782715	0.7570000290870667
4ypg.pdb	4ypg_HL_D_DH99R.pdb	-0.27915602922439575	0.3549000024795532
4ypg.pdb	4ypg_HL_D_DH99N.pdb	-0.11390635371208191	0.7900999784469604
4ypg.pdb	4ypg_HL_D_DH99W.pdb	-0.8064024448394775	-4.166600227355957
4ypg.pdb	4ypg_HL_D_PH100Y.pdb	-12.802556037902832	-17.46162986755371
4ypg.pdb	4ypg_HL_D_IH101S.pdb	-0.3086182773113251	0.06430000066757202
4ypg.pdb	4ypg_HL_D_AH103G.pdb	-0.01436382532119751	0.09279999881982803
4ypg.pdb	4ypg_HL_D_SL28L.pdb	0.7279839515686035	0.805899977684021
4ypg.pdb	4ypg_HL_D_VL29I.pdb	-0.3260893225669861	0.019899999722838402
4ypg.pdb	4ypg_HL_D_VL29W.pdb	-0.5296183228492737	-0.028200000524520874
4ypg.pdb	4ypg_HL_D_SL30D.pdb	-0.494536429643631	-2.157599925994873
4ypg.pdb	4ypg_HL_D_SL30E.pdb	-0.5774345397949219	-3.0044000148773193
4ypg.pdb	4ypg_HL_D_SL30G.pdb	-0.158541738986969	0.09080000221729279
4ypg.pdb	4ypg_HL_D_SL30T.pdb	0.341393381357193	0.11779999732971191
4ypg.pdb	4ypg_HL_D_SL31R.pdb	-0.5396170616149902	0.23690000176429749
4ypg.pdb	4ypg_HL_D_SL31N.pdb	-1.2693647146224976	-2.2792000770568848
4ypg.pdb	4ypg_HL_D_SL31K.pdb	-0.42826229333877563	-0.39629998803138733
4ypg.pdb	4ypg_HL_D_TL32H.pdb	-4.29905366897583	-12.491620063781738
4ypg.pdb	4ypg_HL_D_TL32I.pdb	-2.7923293113708496	-5.6844000816345215
4ypg.pdb	4ypg_HL_D_TL32L.pdb	-5.280431747436523	-9.051400184631348
4ypg.pdb	4ypg_HL_D_TL32K.pdb	-2.0420968532562256	-3.490299940109253
4ypg.pdb	4ypg_HL_D_TL32P.pdb	-0.4908338189125061	-2.589600086212158
4ypg.pdb	4ypg_HL_D_YL33K.pdb	-0.53792405128479	-2.1161000728607178
4ypg.pdb	4ypg_HL_D_YL33P.pdb	0.7166337966918945	-3.09060001373291
4ypg.pdb	4ypg_HL_D_YL50V.pdb	-0.27240756154060364	-0.3337000012397766
4ypg.pdb	4ypg_HL_D_AL52N.pdb	-0.2314738929271698	0.07559999823570251
4ypg.pdb	4ypg_HL_D_AL52P.pdb	-0.48605814576148987	-0.554099977016449
4ypg.pdb	4ypg_HL_D_RL55A.pdb	0.10037744045257568	-0.031099999323487282
4ypg.pdb	4ypg_HL_D_RL55P.pdb	0.27004361152648926	-0.20419999957084656
4ypg.pdb	4ypg_HL_D_SL68Y.pdb	-0.013372242450714111	1.1700999736785889
4ypg.pdb	4ypg_HL_D_GL69A.pdb	-0.18354752659797668	-0.1014999970793724
4ypg.pdb	4ypg_HL_D_GL69S.pdb	-0.3777279257774353	0.19040000438690186
4ypg.pdb	4ypg_HL_D_YL92M.pdb	-0.40936776995658875	0.17139999568462372
4ypg.pdb	4ypg_HL_D_GL93N.pdb	-0.49711698293685913	-0.788100004196167
4ypg.pdb	4ypg_HL_D_GL93K.pdb	-0.4590795040130615	0.6331999897956848
4ypg.pdb	4ypg_HL_D_SL95A.pdb	-0.3474957346916199	-0.32339999079704285
4ypg.pdb	4ypg_HL_D_RL97E.pdb	-0.0652364045381546	-2.0894999504089355
4ypg.pdb	4ypg_HL_D_TD1A.pdb	-0.016891151666641235	-0.37630000710487366
4ypg.pdb	4ypg_HL_D_TD1G.pdb	-0.4188069701194763	-0.9835000038146973
4ypg.pdb	4ypg_HL_D_DD4Q.pdb	-0.10895788669586182	0.09369999915361404
4ypg.pdb	4ypg_HL_D_DD4I.pdb	0.2869270145893097	-0.15000000596046448
4ypg.pdb	4ypg_HL_D_ID55G.pdb	-0.18384569883346558	0.10140000283718109
4ypg.pdb	4ypg_HL_D_ID55W.pdb	-0.21880033612251282	0.08389999717473984
4ypg.pdb	4ypg_HL_D_ID55Y.pdb	-0.3061431050300598	0.10360000282526016
4ypg.pdb	4ypg_HL_D_PD56D.pdb	-1.496902585029602	-1.4132000207901
4ypg.pdb	4ypg_HL_D_PD56Q.pdb	-0.48582223057746887	-1.1085000038146973
4ypg.pdb	4ypg_HL_D_HD59Q.pdb	-0.5498223900794983	1.6467000246047974
4ypg.pdb	4ypg_HL_D_HD59I.pdb	-0.033715009689331055	0.4196999967098236
4ypg.pdb	4ypg_HL_D_HD59K.pdb	-0.5545390844345093	0.4571000039577484
4ypg.pdb	4ypg_HL_D_HD59T.pdb	-0.27797380089759827	-0.8420000076293945
4ypg.pdb	4ypg_HL_D_ED60P.pdb	-1.3120307922363281	-1.250599980354309
4ypg.pdb	4ypg_HL_D_ED60Y.pdb	-0.8290921449661255	-0.5625
4ypg.pdb	4ypg_HL_D_QD63G.pdb	-0.8467779159545898	1.3875999450683594
4ypg.pdb	4ypg_HL_D_QD63P.pdb	-0.9281487464904785	1.146399974822998
4ypg.pdb	4ypg_HL_D_QD64L.pdb	-0.30066442489624023	0.05209999904036522
4ypg.pdb	4ypg_HL_D_FD66Y.pdb	-0.4106106460094452	-0.4652000069618225
4ypg.pdb	4ypg_HL_D_ND67Q.pdb	0.07394781708717346	0.6798999905586243
4ypg.pdb	4ypg_HL_D_ND67E.pdb	0.7944552898406982	0.22380000352859497
4ypg.pdb	4ypg_HL_D_ND67P.pdb	-1.558748483657837	-2.359499931335449
4ypg.pdb	4ypg_HL_D_ND67T.pdb	1.0953083038330078	0.7378000020980835
4ypg.pdb	4ypg_HL_D_TD88C.pdb	-0.07725431025028229	0.19480000436306
4ypg.pdb	4ypg_HL_D_TD88G.pdb	-0.17359153926372528	-0.22120000422000885
4ypg.pdb	4ypg_HL_D_TD88W.pdb	0.17851367592811584	1.6217000484466553
4ypg.pdb	4ypg_HL_D_YD91C.pdb	-0.620377779006958	-1.1090999841690063
4ypg.pdb	4ypg_HL_D_LD94E.pdb	-0.3836410343647003	-0.8639000058174133
4ypg.pdb	4ypg_HL_D_LD94I.pdb	-0.019633278250694275	-0.4837000072002411
4ypg.pdb	4ypg_HL_D_LD94K.pdb	-0.4111909866333008	-0.511900007724762
4ypg.pdb	4ypg_HL_D_ND95E.pdb	0.8809963464736938	2.6184000968933105
4ypg.pdb	4ypg_HL_D_ND95H.pdb	-0.5001703500747681	-2.067699909210205
4ypg.pdb	4ypg_HL_D_ED98Q.pdb	-0.30350056290626526	-1.0779000520706177
4ypg.pdb	4ypg_HL_D_ED98L.pdb	0.3492152988910675	1.8076000213623047
4ypg.pdb	4ypg_HL_D_AD99I.pdb	-3.7885632514953613	-2.4885001182556152
4ypg.pdb	4ypg_HL_D_VD101N.pdb	-0.16577062010765076	0.20090000331401825
4ypg.pdb	4ypg_HL_D_VD101G.pdb	-0.4518529176712036	-1.2927000522613525
4ypg.pdb	4ypg_HL_D_VD101M.pdb	0.004011422395706177	0.59579998254776
4ypg.pdb	4ypg_HL_D_VD101P.pdb	-0.5104832649230957	-0.9244999885559082
4ypg.pdb	4ypg_HL_D_VD101T.pdb	-0.5232925415039062	-0.6151999831199646
4ypg.pdb	4ypg_HL_D_VD101W.pdb	-3.7828614711761475	-2.973299980163574
4ypg.pdb	4ypg_HL_D_ID102H.pdb	-1.9279860258102417	-0.7990000247955322
4ypg.pdb	4ypg_HL_D_ID102S.pdb	-0.9627063274383545	-2.8397998809814453
4ypg.pdb	4ypg_HL_D_ID102T.pdb	-0.8871592283248901	-1.663599967956543
4ypg.pdb	4ypg_HL_D_PD111R.pdb	-0.4204045832157135	0.022700000554323196
4ypg.pdb	4ypg_HL_D_PD111N.pdb	-0.4862712621688843	-0.06360000371932983
4ypg.pdb	4ypg_HL_D_PD111E.pdb	-0.59877610206604	-0.04470000043511391
4ypg.pdb	4ypg_HL_D_PD111K.pdb	-0.42829447984695435	-0.012000000104308128
4ypg.pdb	4ypg_HL_D_PD111F.pdb	-0.3948363661766052	-0.07800000160932541
4ypg.pdb	4ypg_HL_D_PD111V.pdb	-0.3276428282260895	-0.06729999929666519
4ypg.pdb	4ypg_HL_D_MD113R.pdb	-0.4039786159992218	-0.035599999129772186
4ypg.pdb	4ypg_HL_D_MD113Q.pdb	-0.4302389323711395	-0.8222000002861023
4ypg.pdb	4ypg_HL_D_MD113L.pdb	-1.3826147317886353	-1.1226999759674072
4ypg.pdb	4ypg_HL_D_MD113V.pdb	-0.24249711632728577	-0.879800021648407
4ypg.pdb	4ypg_HL_D_ED115R.pdb	-0.4076949656009674	-1.6588000059127808
4ypg.pdb	4ypg_HL_D_ED115N.pdb	-0.45011016726493835	-1.7345000505447388
4ypg.pdb	4ypg_HL_D_ED115D.pdb	-0.5850061178207397	-2.593899965286255
4ypg.pdb	4ypg_HL_D_ED115F.pdb	-0.4037821292877197	-2.1975998878479004
4ypg.pdb	4ypg_HL_D_ED115W.pdb	-0.31430453062057495	-0.6862999796867371
4ypg.pdb	4ypg_HL_D_ED115V.pdb	-0.37246260046958923	-1.4321999549865723
4ypg.pdb	4ypg_HL_D_ID118N.pdb	-0.4371115565299988	-0.7717000246047974
7mta.pdb	7mta_HL_G_YH52C.pdb	-0.610282301902771	-1.4897300004959106
7mta.pdb	7mta_HL_G_YH52S.pdb	-0.8332945108413696	-1.3977500200271606
7mta.pdb	7mta_HL_G_GH56C.pdb	-0.1043047308921814	0.38262999057769775
7mta.pdb	7mta_HL_G_GH56K.pdb	-0.030505597591400146	-0.025359999388456345
7mta.pdb	7mta_HL_G_GH56F.pdb	-0.11583536863327026	0.0693499967455864
7mta.pdb	7mta_HL_G_SH57D.pdb	-0.17594441771507263	0.9872400164604187
7mta.pdb	7mta_HL_G_SH57Q.pdb	0.10897117853164673	0.7899199724197388
7mta.pdb	7mta_HL_G_SH57W.pdb	0.026821434497833252	0.7551599740982056
7mta.pdb	7mta_HL_G_SH57Y.pdb	-0.24645933508872986	0.7629299759864807
7mta.pdb	7mta_HL_G_GH101R.pdb	-0.03531157970428467	0.9402499794960022
7mta.pdb	7mta_HL_G_WH102P.pdb	0.25028008222579956	-0.4278700053691864
7mta.pdb	7mta_HL_G_AH105M.pdb	0.29414501786231995	0.8687599897384644
7mta.pdb	7mta_HL_G_AH105Y.pdb	0.21437028050422668	1.2519700527191162
7mta.pdb	7mta_HL_G_AH105V.pdb	-0.1372089684009552	1.0638999938964844
7mta.pdb	7mta_HL_G_NH106G.pdb	-0.3290608525276184	0.17587999999523163
7mta.pdb	7mta_HL_G_NH106I.pdb	0.04608151316642761	0.36485999822616577
7mta.pdb	7mta_HL_G_NH106K.pdb	-0.06436073780059814	0.17936000227928162
7mta.pdb	7mta_HL_G_NH106W.pdb	-0.2741054892539978	-0.9302300214767456
7mta.pdb	7mta_HL_G_NH106Y.pdb	-0.48910805583000183	0.07881999760866165
7mta.pdb	7mta_HL_G_TH107F.pdb	-0.27546775341033936	-1.0151699781417847
7mta.pdb	7mta_HL_G_TH107W.pdb	-7.985491752624512	-7.382778167724609
7mta.pdb	7mta_HL_G_SL31M.pdb	0.1001916229724884	0.23461000621318817
7mta.pdb	7mta_HL_G_SL31Y.pdb	-2.5563464164733887	-3.056260108947754
7mta.pdb	7mta_HL_G_PG256G.pdb	-0.8738876581192017	-1.3711800575256348
7mta.pdb	7mta_HL_G_AG257D.pdb	0.30490484833717346	1.4595500230789185
7mta.pdb	7mta_HL_G_AG257F.pdb	-2.200432777404785	-1.46697998046875
7mta.pdb	7mta_HL_G_DG260H.pdb	-0.07999330759048462	0.7193099856376648
7mta.pdb	7mta_HL_G_EG263T.pdb	-0.14329677820205688	-0.006140000186860561
7mta.pdb	7mta_HL_G_AG264N.pdb	-3.3668413162231445	-4.900629997253418
7mta.pdb	7mta_HL_G_QG267A.pdb	-0.405914843082428	-0.20983000099658966
7mta.pdb	7mta_HL_G_QG267H.pdb	-2.4229063987731934	-0.7956200242042542
7mta.pdb	7mta_HL_G_QG267T.pdb	-0.5295696258544922	-0.31325000524520874
7mta.pdb	7mta_HL_G_QG267W.pdb	-1.3447028398513794	-1.2639700174331665
7mta.pdb	7mta_HL_G_EG271D.pdb	-0.28978630900382996	0.2543399930000305
7mta.pdb	7mta_HL_G_EG271W.pdb	-0.5000824928283691	-0.01899000070989132
7mta.pdb	7mta_HL_G_KG272Q.pdb	-0.33966243267059326	-0.6019200086593628
7mta.pdb	7mta_HL_G_KG272S.pdb	-0.48813116550445557	-1.1554299592971802
7mta.pdb	7mta_HL_G_KG272T.pdb	-0.4248807430267334	-1.0762100219726562
7mta.pdb	7mta_HL_G_KG272V.pdb	-0.2607414722442627	-0.6336600184440613
7mta.pdb	7mta_HL_G_LG274Q.pdb	-0.2875971794128418	-0.023479999974370003
7mta.pdb	7mta_HL_G_LG274K.pdb	-0.28954988718032837	0.4190100133419037
7mta.pdb	7mta_HL_G_LG274S.pdb	-0.6913660764694214	-0.5024899840354919
7mta.pdb	7mta_HL_G_LG274W.pdb	-9.596096992492676	-8.29813003540039
7mta.pdb	7mta_HL_G_LG274V.pdb	-0.368083119392395	-0.9144999980926514
7mta.pdb	7mta_HL_G_TG286D.pdb	0.028000935912132263	0.012129999697208405
7mta.pdb	7mta_HL_G_TG286I.pdb	0.019765913486480713	0.5748100280761719
7mta.pdb	7mta_HL_G_HG287D.pdb	-0.1927253156900406	-0.6563100218772888
7mta.pdb	7mta_HL_G_HG287E.pdb	-0.2516697645187378	-1.09266996383667
7mta.pdb	7mta_HL_G_HG287T.pdb	-0.08841533213853836	0.01865999959409237
7mta.pdb	7mta_HL_G_PG288R.pdb	-0.8537861108779907	-1.8791199922561646
7mta.pdb	7mta_HL_G_PG288N.pdb	-1.4563542604446411	-1.5733599662780762
7mta.pdb	7mta_HL_G_PG288Q.pdb	-0.9480568170547485	-0.4352400004863739
7mta.pdb	7mta_HL_G_PG288K.pdb	-0.5935736894607544	-1.0506500005722046
7mta.pdb	7mta_HL_G_PG288V.pdb	-0.2317349761724472	-0.1404000073671341
7mta.pdb	7mta_HL_G_RG291Q.pdb	-0.5806257724761963	-0.7940700054168701
7mta.pdb	7mta_HL_G_RG291F.pdb	-0.1405869424343109	-0.3670800030231476
7mta.pdb	7mta_HL_G_RG291S.pdb	-0.6728625297546387	-0.8190199732780457
7mta.pdb	7mta_HL_G_RG291T.pdb	-0.597944974899292	-0.7934600114822388
6hga.pdb	6hga_HL_B_HH51A.pdb	-0.35959166288375854	0.0284000001847744
6hga.pdb	6hga_HL_B_HH51D.pdb	-0.7777079343795776	0.5460000038146973
6hga.pdb	6hga_HL_B_YH53N.pdb	-1.0724519491195679	-1.4505000114440918
6hga.pdb	6hga_HL_B_YH53G.pdb	-1.0900026559829712	-1.3208999633789062
6hga.pdb	6hga_HL_B_YH53L.pdb	-0.8546044826507568	-0.4260999858379364
6hga.pdb	6hga_HL_B_WH54A.pdb	-0.33152538537979126	-0.4092999994754791
6hga.pdb	6hga_HL_B_WH54C.pdb	-0.35226064920425415	-0.4271000027656555
6hga.pdb	6hga_HL_B_WH54Q.pdb	-0.518203616142273	-0.2754000127315521
6hga.pdb	6hga_HL_B_WH54F.pdb	-0.29425257444381714	-0.17669999599456787
6hga.pdb	6hga_HL_B_WH54P.pdb	-0.3446357250213623	-0.6240000128746033
6hga.pdb	6hga_HL_B_DH55V.pdb	-0.9152779579162598	-1.357800006866455
6hga.pdb	6hga_HL_B_DH57Q.pdb	-0.060448914766311646	-0.329800009727478
6hga.pdb	6hga_HL_B_DH57K.pdb	0.5738295316696167	-0.8374000191688538
6hga.pdb	6hga_HL_B_DH57M.pdb	-0.35059016942977905	-0.34880000352859497
6hga.pdb	6hga_HL_B_YH59E.pdb	-0.4267626404762268	-0.9602000117301941
6hga.pdb	6hga_HL_B_YH59P.pdb	-0.29279425740242004	-1.2115000486373901
6hga.pdb	6hga_HL_B_MH101L.pdb	-0.7093390822410583	-0.16940000653266907
6hga.pdb	6hga_HL_B_RL24N.pdb	-0.19703708589076996	-0.2110999971628189
6hga.pdb	6hga_HL_B_RL24L.pdb	-0.09211254119873047	-0.2743000090122223
6hga.pdb	6hga_HL_B_SL26I.pdb	0.07244345545768738	-0.659500002861023
6hga.pdb	6hga_HL_B_SL26P.pdb	-0.7015983462333679	-1.1059000492095947
6hga.pdb	6hga_HL_B_QL27G.pdb	-0.25647154450416565	-0.37119999527931213
6hga.pdb	6hga_HL_B_QL27I.pdb	-0.660790205001831	2.1222000122070312
6hga.pdb	6hga_HL_B_QL27S.pdb	-0.5544306039810181	-0.10130000114440918
6hga.pdb	6hga_HL_B_SL28K.pdb	-0.28268760442733765	1.708799958229065
6hga.pdb	6hga_HL_B_SL28M.pdb	0.3575928509235382	4.35830020904541
6hga.pdb	6hga_HL_B_VL30N.pdb	-0.6135571599006653	0.21950000524520874
6hga.pdb	6hga_HL_B_VL30H.pdb	-0.31110233068466187	0.30070000886917114
6hga.pdb	6hga_HL_B_VL30T.pdb	-0.7182072401046753	0.07209999859333038
6hga.pdb	6hga_HL_B_SL32W.pdb	-0.7929649353027344	-0.8859000205993652
6hga.pdb	6hga_HL_B_NL33W.pdb	-0.14348401129245758	0.3255000114440918
6hga.pdb	6hga_HL_B_YL37F.pdb	0.0273064523935318	-0.32330000400543213
6hga.pdb	6hga_HL_B_YL37S.pdb	-0.5776405334472656	0.583299994468689
6hga.pdb	6hga_HL_B_SL72Q.pdb	-0.46495315432548523	0.9327999949455261
6hga.pdb	6hga_HL_B_SL72W.pdb	-0.34951072931289673	0.857699990272522
6hga.pdb	6hga_HL_B_NL96D.pdb	0.11801311373710632	1.3451999425888062
6hga.pdb	6hga_HL_B_NL96G.pdb	-0.30494245886802673	-0.24060000479221344
6hga.pdb	6hga_HL_B_NL96F.pdb	-4.172540187835693	-3.031399965286255
6hga.pdb	6hga_HL_B_NL96W.pdb	-4.452086448669434	-8.076000213623047
6hga.pdb	6hga_HL_B_TL97R.pdb	0.1067051887512207	-1.472499966621399
6hga.pdb	6hga_HL_B_TL97D.pdb	0.0398004949092865	0.33889999985694885
6hga.pdb	6hga_HL_B_TL97S.pdb	0.008795425295829773	-0.2345000058412552
6hga.pdb	6hga_HL_B_VL99R.pdb	-0.8138425350189209	-1.351099967956543
6hga.pdb	6hga_HL_B_KB215N.pdb	-0.17462709546089172	0.7024999856948853
6hga.pdb	6hga_HL_B_KB215P.pdb	0.01586855947971344	0.6725000143051147
6hga.pdb	6hga_HL_B_KB215Y.pdb	-0.3164377510547638	0.680400013923645
6hga.pdb	6hga_HL_B_SB217A.pdb	0.030291840434074402	0.36730000376701355
6hga.pdb	6hga_HL_B_RB222A.pdb	-0.3121015429496765	-0.17659999430179596
6hga.pdb	6hga_HL_B_RB222M.pdb	-0.027540355920791626	0.14100000262260437
6hga.pdb	6hga_HL_B_RB222F.pdb	-2.6476242542266846	-2.7908999919891357
6hga.pdb	6hga_HL_B_LB223D.pdb	-0.6149387955665588	0.06480000168085098
6hga.pdb	6hga_HL_B_LB223V.pdb	-0.2805781662464142	-0.11789999902248383
6hga.pdb	6hga_HL_B_EB225G.pdb	-0.1718330979347229	-0.5234000086784363
6hga.pdb	6hga_HL_B_EB225I.pdb	0.33860090374946594	0.5454999804496765
6hga.pdb	6hga_HL_B_EB225Y.pdb	0.07423421740531921	-0.1387999951839447
6hga.pdb	6hga_HL_B_EB225V.pdb	0.2524973452091217	-0.07840000092983246
6hga.pdb	6hga_HL_B_RB259N.pdb	-0.38994935154914856	0.39590001106262207
6hga.pdb	6hga_HL_B_RB259K.pdb	-0.23566405475139618	0.6845999956130981
6hga.pdb	6hga_HL_B_RB259F.pdb	-0.25137796998023987	1.1735999584197998
6hga.pdb	6hga_HL_B_RB259P.pdb	-0.06492233276367188	0.013399999588727951
6hga.pdb	6hga_HL_B_RB259Y.pdb	-0.3270280063152313	0.7322999835014343
6hga.pdb	6hga_HL_B_EB260Q.pdb	-1.9087035655975342	0.4706999957561493
6hga.pdb	6hga_HL_B_FB261R.pdb	-0.8485102653503418	-5.308800220489502
6hga.pdb	6hga_HL_B_FB261H.pdb	-1.4437352418899536	-2.327199935913086
6hga.pdb	6hga_HL_B_RB262C.pdb	-1.4307165145874023	-2.021199941635132
6hga.pdb	6hga_HL_B_RB262Y.pdb	-1.3750245571136475	-1.4239000082015991
6hga.pdb	6hga_HL_B_HB263R.pdb	-4.709139823913574	-4.026500225067139
6hga.pdb	6hga_HL_B_HB263E.pdb	-4.272822380065918	-3.9256999492645264
6hga.pdb	6hga_HL_B_HB263T.pdb	-0.3958337903022766	-2.8559000492095947
6q18.pdb	6q18_HL_A_SH30F.pdb	0.4078153669834137	0.7179999947547913
6q18.pdb	6q18_HL_A_SH31A.pdb	-0.1921231895685196	0.5665000081062317
6q18.pdb	6q18_HL_A_SH32D.pdb	-2.7584035396575928	-4.6890997886657715
6q18.pdb	6q18_HL_A_SH32L.pdb	-1.550737977027893	-3.787400007247925
6q18.pdb	6q18_HL_A_SH32P.pdb	-1.9024021625518799	-0.07320000231266022
6q18.pdb	6q18_HL_A_SH32W.pdb	-25.31784439086914	-27.68260955810547
6q18.pdb	6q18_HL_A_NH33L.pdb	0.04722636938095093	-0.20559999346733093
6q18.pdb	6q18_HL_A_NH33P.pdb	-1.610892415046692	-3.4565000534057617
6q18.pdb	6q18_HL_A_NH33Y.pdb	-5.131136417388916	-3.5915000438690186
6q18.pdb	6q18_HL_A_QH53G.pdb	-0.18202707171440125	-1.3894000053405762
6q18.pdb	6q18_HL_A_HH54F.pdb	-0.5865738391876221	0.14090000092983246
6q18.pdb	6q18_HL_A_GH55N.pdb	-1.0572364330291748	-1.7604000568389893
6q18.pdb	6q18_HL_A_YH102R.pdb	-0.4494921863079071	-0.3215999901294708
6q18.pdb	6q18_HL_A_YH102E.pdb	0.5702375173568726	1.6996999979019165
6q18.pdb	6q18_HL_A_CH103H.pdb	-7.599283695220947	-7.980400085449219
6q18.pdb	6q18_HL_A_CH103W.pdb	-17.959596633911133	-17.29482078552246
6q18.pdb	6q18_HL_A_TH104L.pdb	-0.1536991447210312	-0.04050000011920929
6q18.pdb	6q18_HL_A_TH104P.pdb	-0.1733398139476776	-1.7539000511169434
6q18.pdb	6q18_HL_A_SH105L.pdb	-0.31789976358413696	-1.5157999992370605
6q18.pdb	6q18_HL_A_AH106H.pdb	-0.202385812997818	0.382999986410141
6q18.pdb	6q18_HL_A_SH107K.pdb	-11.681142807006836	-13.976300239562988
6q18.pdb	6q18_HL_A_SH107F.pdb	-10.743586540222168	-15.014900207519531
6q18.pdb	6q18_HL_A_CH108Y.pdb	-16.998212814331055	-25.425701141357422
6q18.pdb	6q18_HL_A_PH109T.pdb	-1.260069727897644	-2.267199993133545
6q18.pdb	6q18_HL_A_DH110R.pdb	-0.738879919052124	-0.5177000164985657
6q18.pdb	6q18_HL_A_DH110C.pdb	-0.5728627443313599	-0.3228999972343445
6q18.pdb	6q18_HL_A_YA44E.pdb	-0.1307895928621292	-0.4941999912261963
6q18.pdb	6q18_HL_A_YA44L.pdb	0.033145785331726074	0.32679998874664307
6q18.pdb	6q18_HL_A_YA44K.pdb	-0.1123562604188919	0.38690000772476196
6q18.pdb	6q18_HL_A_YA44M.pdb	0.3387136161327362	0.48100000619888306
6q18.pdb	6q18_HL_A_VA84R.pdb	-0.24656546115875244	-0.06319999694824219
6q18.pdb	6q18_HL_A_VA84F.pdb	0.14946383237838745	0.6310999989509583
6q18.pdb	6q18_HL_A_TA85E.pdb	-0.4933733344078064	-3.2465999126434326
6q18.pdb	6q18_HL_A_AA86H.pdb	-0.23183564841747284	0.5813999772071838
6q18.pdb	6q18_HL_A_AA86K.pdb	-0.07152724266052246	0.05660000070929527
6q18.pdb	6q18_HL_A_AA86W.pdb	-0.1765037477016449	-0.007300000172108412
6q18.pdb	6q18_HL_A_SA94R.pdb	-0.8437799215316772	-0.826200008392334
6q18.pdb	6q18_HL_A_SA94H.pdb	-0.7311723232269287	-0.4083999991416931
6q18.pdb	6q18_HL_A_SA94V.pdb	-0.2902652621269226	-0.03920000046491623
6q18.pdb	6q18_HL_A_WA102E.pdb	-1.471901297569275	-2.3303000926971436
6q18.pdb	6q18_HL_A_WA102T.pdb	-1.3146213293075562	-1.874500036239624
6q18.pdb	6q18_HL_A_TA104E.pdb	-0.8766837120056152	-1.9855999946594238
6q18.pdb	6q18_HL_A_TA104G.pdb	-0.8160967826843262	-1.1629999876022339
6q18.pdb	6q18_HL_A_TA104H.pdb	-2.0119450092315674	-2.211199998855591
6q18.pdb	6q18_HL_A_TA104Y.pdb	-0.6928253769874573	-1.375
6q18.pdb	6q18_HL_A_EA105D.pdb	0.07332715392112732	-0.6913999915122986
6q18.pdb	6q18_HL_A_EA105T.pdb	-0.5141196846961975	-2.710900068283081
6q18.pdb	6q18_HL_A_NA107A.pdb	-0.023034781217575073	0.16329999268054962
6q18.pdb	6q18_HL_A_NA107H.pdb	-0.04411759972572327	-0.28760001063346863
6q18.pdb	6q18_HL_A_GA108H.pdb	-15.069772720336914	-22.23834991455078
6q18.pdb	6q18_HL_A_GA108I.pdb	-6.237476348876953	-7.717800140380859
6q18.pdb	6q18_HL_A_GA108K.pdb	-15.383589744567871	-18.254539489746094
6q18.pdb	6q18_HL_A_GA108T.pdb	-9.78625202178955	-14.105899810791016
6q18.pdb	6q18_HL_A_LA109V.pdb	-0.507725715637207	-0.462799996137619
6q18.pdb	6q18_HL_A_HA132M.pdb	-0.43883904814720154	-0.9164999723434448
6q18.pdb	6q18_HL_A_HA132V.pdb	-0.692060649394989	-0.8148999810218811
6q18.pdb	6q18_HL_A_PA134R.pdb	-13.673287391662598	-10.343199729919434
6q18.pdb	6q18_HL_A_PA134I.pdb	-0.6307201385498047	-0.24529999494552612
6q18.pdb	6q18_HL_A_SA135R.pdb	-1.0784257650375366	-1.7330000400543213
6q18.pdb	6q18_HL_A_RA138F.pdb	-0.13014258444309235	0.914900004863739
6q18.pdb	6q18_HL_A_RA138V.pdb	-0.5064395666122437	-1.0951000452041626
6q18.pdb	6q18_HL_A_DA139C.pdb	-1.7293787002563477	-4.579999923706055
6q18.pdb	6q18_HL_A_DA139S.pdb	-2.254606008529663	-4.646699905395508
6q18.pdb	6q18_HL_A_RA141G.pdb	-0.8468739986419678	-1.3624999523162842
6q18.pdb	6q18_HL_A_AA142L.pdb	-1.8976473808288574	-0.3465000092983246
6q18.pdb	6q18_HL_A_AA142P.pdb	-0.45381200313568115	-1.0530999898910522
6q18.pdb	6q18_HL_A_AA142S.pdb	0.033546000719070435	-0.8486999869346619
6q18.pdb	6q18_HL_A_AA142Y.pdb	-3.5555853843688965	-2.3912999629974365
6q18.pdb	6q18_HL_A_IA143A.pdb	-0.4092567563056946	-1.544600009918213
6q18.pdb	6q18_HL_A_IA143R.pdb	-2.7029049396514893	-4.533899784088135
6q18.pdb	6q18_HL_A_IA143G.pdb	-0.4061473608016968	-2.4349000453948975
6q18.pdb	6q18_HL_A_HA145G.pdb	-0.4305523931980133	0.3091000020503998
6q18.pdb	6q18_HL_A_GA174D.pdb	-0.4472370743751526	-0.1542000025510788
6q18.pdb	6q18_HL_A_GA174L.pdb	-0.22194121778011322	-0.1712000072002411
6q18.pdb	6q18_HL_A_QA175E.pdb	-0.16306713223457336	-0.9797999858856201
6q18.pdb	6q18_HL_A_EA176P.pdb	-2.786129951477051	-3.9305999279022217
2vxs.pdb	2vxs_JN_D_SJ54L.pdb	0.7990602254867554	1.4735000133514404
2vxs.pdb	2vxs_JN_D_YJ59N.pdb	-0.09824812412261963	-0.4724999964237213
2vxs.pdb	2vxs_JN_D_YJ59I.pdb	-0.3608298599720001	-0.3422999978065491
2vxs.pdb	2vxs_JN_D_YJ59K.pdb	-0.09785248339176178	-0.2815000116825104
2vxs.pdb	2vxs_JN_D_YJ59S.pdb	-0.2419750839471817	-0.1907999962568283
2vxs.pdb	2vxs_JN_D_YJ59T.pdb	0.09892728924751282	-0.31369999051094055
2vxs.pdb	2vxs_JN_D_LJ100K.pdb	-0.007028371095657349	0.12449999898672104
2vxs.pdb	2vxs_JN_D_LJ100T.pdb	-0.6582400798797607	-0.5823000073432922
2vxs.pdb	2vxs_JN_D_IJ101Y.pdb	-1.0195939540863037	-4.065380096435547
2vxs.pdb	2vxs_JN_D_HJ102N.pdb	-0.3384796380996704	0.003599999938160181
2vxs.pdb	2vxs_JN_D_HJ102L.pdb	0.22238609194755554	0.09769999980926514
2vxs.pdb	2vxs_JN_D_HJ102P.pdb	0.12670287489891052	-1.232699990272522
2vxs.pdb	2vxs_JN_D_HJ102W.pdb	-0.7859053611755371	0.6147000193595886
2vxs.pdb	2vxs_JN_D_HJ102V.pdb	0.35325899720191956	0.35589998960494995
2vxs.pdb	2vxs_JN_D_AN30G.pdb	-0.1253475695848465	-0.07090000063180923
2vxs.pdb	2vxs_JN_D_AN30M.pdb	-0.16779428720474243	-0.024000000208616257
2vxs.pdb	2vxs_JN_D_AN30S.pdb	-0.3411964774131775	-0.06129999831318855
2vxs.pdb	2vxs_JN_D_YN32R.pdb	-0.4882217049598694	-0.5819000005722046
2vxs.pdb	2vxs_JN_D_YN32Q.pdb	-0.3043547570705414	-0.6086000204086304
2vxs.pdb	2vxs_JN_D_YN33E.pdb	-0.8330115079879761	-1.4678000211715698
2vxs.pdb	2vxs_JN_D_FN50G.pdb	-0.1501757800579071	-1.0788999795913696
2vxs.pdb	2vxs_JN_D_AN51C.pdb	-0.11101624369621277	-0.9735999703407288
2vxs.pdb	2vxs_JN_D_AN51P.pdb	0.03641468286514282	-0.7462000250816345
2vxs.pdb	2vxs_JN_D_QN54P.pdb	-0.3022092580795288	-0.46209999918937683
2vxs.pdb	2vxs_JN_D_QN54V.pdb	-0.11145324259996414	0.6018000245094299
2vxs.pdb	2vxs_JN_D_YN94T.pdb	-0.5230783820152283	-0.5278000235557556
2vxs.pdb	2vxs_JN_D_PN96R.pdb	-0.2939176559448242	-0.6097000241279602
2vxs.pdb	2vxs_JN_D_PN96Y.pdb	-0.3155948519706726	-0.6866999864578247
2vxs.pdb	2vxs_JN_D_LD39E.pdb	-1.3747400045394897	-1.5027999877929688
2vxs.pdb	2vxs_JN_D_YD50D.pdb	-0.9407987594604492	-0.9890000224113464
2vxs.pdb	2vxs_JN_D_HD51L.pdb	0.4188057482242584	0.39430001378059387
2vxs.pdb	2vxs_JN_D_HD51T.pdb	-1.1223230361938477	-0.5703999996185303
2vxs.pdb	2vxs_JN_D_ND53H.pdb	-0.6809442639350891	-1.5782999992370605
2vxs.pdb	2vxs_JN_D_PD56L.pdb	-0.23598670959472656	-0.031199999153614044
2vxs.pdb	2vxs_JN_D_PD56K.pdb	-0.38469845056533813	0.6039000153541565
2vxs.pdb	2vxs_JN_D_PD56M.pdb	-0.3540535867214203	-0.05829999968409538
2vxs.pdb	2vxs_JN_D_PD56T.pdb	-0.588188648223877	-0.29269999265670776
2vxs.pdb	2vxs_JN_D_VD73F.pdb	-2.7074429988861084	-3.2049100399017334
2vxs.pdb	2vxs_JN_D_PD75E.pdb	-2.0345869064331055	-0.8230999708175659
2vxs.pdb	2vxs_JN_D_PD75W.pdb	-21.993757247924805	-22.26102066040039
2vxs.pdb	2vxs_JN_D_ID76N.pdb	-0.9008814096450806	-1.9283000230789185
2vxs.pdb	2vxs_JN_D_ID76K.pdb	-0.5887024402618408	-0.7196000218391418
2vxs.pdb	2vxs_JN_D_ID76S.pdb	-0.9228172302246094	-2.5686299800872803
6oor.pdb	6oor_HL_A_DH54N.pdb	-0.3377405107021332	0.4395099878311157
6oor.pdb	6oor_HL_A_DH54C.pdb	-0.49989742040634155	-0.5164200067520142
6oor.pdb	6oor_HL_A_DH54Q.pdb	-0.3217235803604126	-0.17945000529289246
6oor.pdb	6oor_HL_A_DH54L.pdb	-0.4201427102088928	-0.4535599946975708
6oor.pdb	6oor_HL_A_IH55C.pdb	-0.37728655338287354	-1.3177200555801392
6oor.pdb	6oor_HL_A_IH55G.pdb	-0.8365939855575562	-2.2639100551605225
6oor.pdb	6oor_HL_A_IH55F.pdb	-5.718535900115967	-6.860199928283691
6oor.pdb	6oor_HL_A_YH102R.pdb	0.30302777886390686	-0.5878300070762634
6oor.pdb	6oor_HL_A_YH102K.pdb	-0.14256435632705688	-1.1006300449371338
6oor.pdb	6oor_HL_A_YH102M.pdb	1.1176776885986328	0.6708899736404419
6oor.pdb	6oor_HL_A_YH102S.pdb	0.09171947836875916	-1.5954899787902832
6oor.pdb	6oor_HL_A_YH103N.pdb	0.3181666433811188	-0.06894999742507935
6oor.pdb	6oor_HL_A_GH104Y.pdb	-2.890634298324585	-2.4832499027252197
6oor.pdb	6oor_HL_A_LH105H.pdb	-1.027681589126587	-1.8507299423217773
6oor.pdb	6oor_HL_A_LH107A.pdb	-0.24575218558311462	-0.6515399813652039
6oor.pdb	6oor_HL_A_LH107E.pdb	-0.36252447962760925	-0.9251099824905396
6oor.pdb	6oor_HL_A_LH107P.pdb	0.05992761254310608	0.0957999974489212
6oor.pdb	6oor_HL_A_LH107W.pdb	0.02046385407447815	0.24817000329494476
6oor.pdb	6oor_HL_A_RH108I.pdb	-0.9674322605133057	-2.310610055923462
6oor.pdb	6oor_HL_A_RH108M.pdb	-1.028944730758667	-2.972369909286499
6oor.pdb	6oor_HL_A_DA74P.pdb	-1.195630431175232	-2.2744600772857666
6oor.pdb	6oor_HL_A_EA77Q.pdb	-0.21594828367233276	-0.09828999638557434
6oor.pdb	6oor_HL_A_EA77V.pdb	0.248532235622406	0.271589994430542
6oor.pdb	6oor_HL_A_LA78H.pdb	-0.4255802631378174	0.12616999447345734
6oor.pdb	6oor_HL_A_MA81D.pdb	-0.6124271154403687	-0.2586599886417389
6oor.pdb	6oor_HL_A_LA139K.pdb	-0.4277142882347107	0.1041800007224083
6oor.pdb	6oor_HL_A_PA140T.pdb	-0.4923495650291443	-0.029170000925660133
6oor.pdb	6oor_HL_A_KA142C.pdb	-0.6736515760421753	0.04191000014543533
6oor.pdb	6oor_HL_A_KA142T.pdb	-0.7872453927993774	-0.024480000138282776
6oor.pdb	6oor_HL_A_VA143I.pdb	-0.2698730230331421	0.22015999257564545
6oor.pdb	6oor_HL_A_VA143Y.pdb	-4.070729732513428	-4.345338821411133
6oor.pdb	6oor_HL_A_DA147F.pdb	-0.7072998881340027	-0.7406200170516968
6oor.pdb	6oor_HL_A_DA147V.pdb	-0.8685632944107056	-0.4241800010204315
6x87.pdb	6x87_MN_X_YM50R.pdb	-0.4075586199760437	-1.17330002784729
6x87.pdb	6x87_MN_X_YM50D.pdb	-0.2842891812324524	-1.8456000089645386
6x87.pdb	6x87_MN_X_VM55N.pdb	-0.6656308174133301	-0.7102000117301941
6x87.pdb	6x87_MN_X_VM55G.pdb	-0.5714908838272095	-0.6330999732017517
6x87.pdb	6x87_MN_X_VM55H.pdb	-0.7636836767196655	-0.5415999889373779
6x87.pdb	6x87_MN_X_VM55K.pdb	-0.5182794332504272	-0.32760000228881836
6x87.pdb	6x87_MN_X_VM55M.pdb	-0.17494474351406097	-0.07509999722242355
6x87.pdb	6x87_MN_X_AM97G.pdb	-0.19962336122989655	-0.513700008392334
6x87.pdb	6x87_MN_X_AM97H.pdb	-20.40435028076172	-20.411319732666016
6x87.pdb	6x87_MN_X_AM98F.pdb	-0.11361024528741837	1.2036000490188599
6x87.pdb	6x87_MN_X_YN31D.pdb	-1.2068731784820557	-1.5195000171661377
6x87.pdb	6x87_MN_X_YN31E.pdb	-1.1352511644363403	-1.1878999471664429
6x87.pdb	6x87_MN_X_YN31H.pdb	-1.0204706192016602	-0.5809000134468079
6x87.pdb	6x87_MN_X_YN37A.pdb	-0.479643851518631	-1.7476999759674072
6x87.pdb	6x87_MN_X_NN39K.pdb	-1.348688006401062	-0.29580000042915344
6x87.pdb	6x87_MN_X_NN39T.pdb	-0.44398295879364014	0.36559998989105225
6x87.pdb	6x87_MN_X_SN54M.pdb	-0.9723615646362305	-2.0085999965667725
6x87.pdb	6x87_MN_X_SN54F.pdb	-5.85049295425415	-5.739940166473389
6x87.pdb	6x87_MN_X_SN54P.pdb	-0.1339963972568512	-0.3853999972343445
6x87.pdb	6x87_MN_X_LN55A.pdb	-0.29483920335769653	-0.26010000705718994
6x87.pdb	6x87_MN_X_LN55T.pdb	-0.44544917345046997	-0.5209000110626221
6x87.pdb	6x87_MN_X_EN58N.pdb	-0.4318532347679138	-0.9889000058174133
6x87.pdb	6x87_MN_X_WN94D.pdb	-1.3676199913024902	-0.9035999774932861
6x87.pdb	6x87_MN_X_WN94L.pdb	-1.196279525756836	-0.7394000291824341
6x87.pdb	6x87_MN_X_WN94P.pdb	-1.1181236505508423	-0.6955999732017517
6x87.pdb	6x87_MN_X_GN96T.pdb	-10.057246208190918	-11.048469543457031
6x87.pdb	6x87_MN_X_RN101C.pdb	0.1591968834400177	-2.1034998893737793
6x87.pdb	6x87_MN_X_RN101G.pdb	0.26027700304985046	-1.9746999740600586
6x87.pdb	6x87_MN_X_RN101L.pdb	-0.3651924729347229	-1.9194999933242798
6x87.pdb	6x87_MN_X_RN101S.pdb	-0.23826003074645996	-1.6262999773025513
6x87.pdb	6x87_MN_X_PX42K.pdb	-0.4177809953689575	-0.9822999835014343
6x87.pdb	6x87_MN_X_PX42S.pdb	-0.6149700880050659	-0.2928999960422516
6x87.pdb	6x87_MN_X_PX43I.pdb	-0.6605325937271118	-0.9031999707221985
6x87.pdb	6x87_MN_X_PX43S.pdb	-1.0082755088806152	-1.2001999616622925
6x87.pdb	6x87_MN_X_NX44L.pdb	0.660231351852417	0.9764000177383423
6x87.pdb	6x87_MN_X_NX44W.pdb	0.18554136157035828	0.8127999901771545
6x87.pdb	6x87_MN_X_AX45G.pdb	-0.195593923330307	-0.42719998955726624
6x87.pdb	6x87_MN_X_AX45Y.pdb	0.4377007782459259	-0.46209999918937683
6x87.pdb	6x87_MN_X_NX46A.pdb	-0.5021816492080688	-1.3581000566482544
6x87.pdb	6x87_MN_X_NX46L.pdb	0.7899332046508789	0.20839999616146088
6x87.pdb	6x87_MN_X_NX46F.pdb	-4.638001918792725	-6.369200229644775
6x87.pdb	6x87_MN_X_NX46T.pdb	0.03239995241165161	-1.2975000143051147
6x87.pdb	6x87_MN_X_DX47P.pdb	-1.6972936391830444	-4.7153000831604
6x87.pdb	6x87_MN_X_PX48A.pdb	-1.1402983665466309	-1.6930999755859375
6x87.pdb	6x87_MN_X_PX48R.pdb	-0.972244381904602	-1.2690000534057617
6x87.pdb	6x87_MN_X_PX48G.pdb	-1.2767200469970703	-2.3917999267578125
6x87.pdb	6x87_MN_X_PX48M.pdb	-1.455386996269226	-2.1689999103546143
6x87.pdb	6x87_MN_X_AX49S.pdb	-0.27225184440612793	0.1889999955892563
6x87.pdb	6x87_MN_X_NX52S.pdb	-0.31258857250213623	0.06520000100135803
7mw6.pdb	7mw6_DE_A_TE33M.pdb	0.6779501438140869	1.4227999448776245
7mw6.pdb	7mw6_DE_A_TE33F.pdb	-0.4776765704154968	-0.0044999998062849045
7mw6.pdb	7mw6_DE_A_TE33W.pdb	-0.7098662853240967	-0.03929999843239784
7mw6.pdb	7mw6_DE_A_LE35K.pdb	-0.48865988850593567	0.30230000615119934
7mw6.pdb	7mw6_DE_A_LE35S.pdb	-0.6632630825042725	-1.0063899755477905
7mw6.pdb	7mw6_DE_A_QE37F.pdb	-0.06088362634181976	-0.9510200023651123
7mw6.pdb	7mw6_DE_A_YE39A.pdb	0.06816557049751282	-0.13398000597953796
7mw6.pdb	7mw6_DE_A_YE39R.pdb	-0.7032458782196045	-1.1034200191497803
7mw6.pdb	7mw6_DE_A_YE39C.pdb	-0.11632613837718964	-0.16414999961853027
7mw6.pdb	7mw6_DE_A_YE39H.pdb	-0.4258343577384949	-0.18262000381946564
7mw6.pdb	7mw6_DE_A_YE39K.pdb	-0.25596773624420166	-0.4352000057697296
7mw6.pdb	7mw6_DE_A_YE39T.pdb	-0.17527729272842407	-0.1349100023508072
7mw6.pdb	7mw6_DE_A_NE56H.pdb	0.17318406701087952	0.37389999628067017
7mw6.pdb	7mw6_DE_A_VE57Q.pdb	-0.25593632459640503	-0.1457500010728836
7mw6.pdb	7mw6_DE_A_VE57H.pdb	-0.16521601378917694	-0.18010999262332916
7mw6.pdb	7mw6_DE_A_WE99N.pdb	-1.1014682054519653	-2.102400064468384
7mw6.pdb	7mw6_DE_A_TD29K.pdb	0.0032297372817993164	-0.020099999383091927
7mw6.pdb	7mw6_DE_A_GD30E.pdb	-0.6889972686767578	-0.05290000140666962
7mw6.pdb	7mw6_DE_A_GD30I.pdb	-0.7802311182022095	-0.02710000053048134
7mw6.pdb	7mw6_DE_A_GD30V.pdb	-0.7134159803390503	-0.03790000081062317
7mw6.pdb	7mw6_DE_A_YD31D.pdb	-0.8125795125961304	-1.6403700113296509
7mw6.pdb	7mw6_DE_A_YD31H.pdb	-0.7476612329483032	-1.8580000400543213
7mw6.pdb	7mw6_DE_A_SD32H.pdb	-9.960625648498535	-9.905759811401367
7mw6.pdb	7mw6_DE_A_SD32I.pdb	-0.255340039730072	-0.029999999329447746
7mw6.pdb	7mw6_DE_A_ND34C.pdb	-0.09812622517347336	0.27720001339912415
7mw6.pdb	7mw6_DE_A_ND34V.pdb	-0.24823607504367828	0.3628999888896942
7mw6.pdb	7mw6_DE_A_MD36A.pdb	-0.2710181474685669	-0.5377900004386902
7mw6.pdb	7mw6_DE_A_MD36N.pdb	-0.4863915741443634	-0.5446799993515015
7mw6.pdb	7mw6_DE_A_ED49G.pdb	-0.13228583335876465	-0.09260000288486481
7mw6.pdb	7mw6_DE_A_ED49H.pdb	-0.45971405506134033	-0.5947200059890747
7mw6.pdb	7mw6_DE_A_ED49M.pdb	-0.08385412395000458	0.29679998755455017
7mw6.pdb	7mw6_DE_A_ED49V.pdb	-0.39206355810165405	-0.10770999640226364
7mw6.pdb	7mw6_DE_A_TD54Q.pdb	-0.11009446531534195	0.3824000060558319
7mw6.pdb	7mw6_DE_A_TD54H.pdb	0.17254480719566345	0.36469998955726624
7mw6.pdb	7mw6_DE_A_SD98R.pdb	0.6074020862579346	0.4165000021457672
7mw6.pdb	7mw6_DE_A_SD98D.pdb	-0.12422777712345123	-1.6371999979019165
7mw6.pdb	7mw6_DE_A_SD98K.pdb	0.1696828007698059	0.6383000016212463
7mw6.pdb	7mw6_DE_A_RD99N.pdb	-0.09095130860805511	-0.9898899793624878
7mw6.pdb	7mw6_DE_A_RD99T.pdb	-0.30148839950561523	-1.7402299642562866
7mw6.pdb	7mw6_DE_A_LA428N.pdb	-0.21221405267715454	-0.23919999599456787
7mw6.pdb	7mw6_DE_A_YA446A.pdb	0.0324433296918869	0.18039999902248383
7mw6.pdb	7mw6_DE_A_YA446I.pdb	-0.021263927221298218	0.052400000393390656
7mw6.pdb	7mw6_DE_A_YA446F.pdb	-0.06120845675468445	0.12729999423027039
7mw6.pdb	7mw6_DE_A_AA448K.pdb	-2.207197427749634	-3.2088398933410645
7mw6.pdb	7mw6_DE_A_AA448M.pdb	-0.2665488123893738	-0.5012699961662292
7mw6.pdb	7mw6_DE_A_NA454M.pdb	0.4997243583202362	0.9528999924659729
7mw6.pdb	7mw6_DE_A_NA454W.pdb	0.12096601724624634	0.41510000824928284
7mw6.pdb	7mw6_DE_A_GA455R.pdb	-0.46052902936935425	0.061500001698732376
7mw6.pdb	7mw6_DE_A_GA455H.pdb	-0.22665826976299286	0.10040000081062317
7mw6.pdb	7mw6_DE_A_VA456P.pdb	-0.6759215593338013	-1.5504300594329834
7mw6.pdb	7mw6_DE_A_VA456T.pdb	-0.7669177055358887	-1.2276099920272827
7mw6.pdb	7mw6_DE_A_EA457R.pdb	-0.39151665568351746	-1.1809300184249878
7mw6.pdb	7mw6_DE_A_EA457P.pdb	-2.107588291168213	-2.3563599586486816
7mw6.pdb	7mw6_DE_A_GA458Q.pdb	0.15461698174476624	-2.176100015640259
7mw6.pdb	7mw6_DE_A_FA459N.pdb	-1.4205000400543213	-3.401829957962036
7mw6.pdb	7mw6_DE_A_FA459E.pdb	-1.7473136186599731	-5.031499862670898
7mw6.pdb	7mw6_DE_A_NA460K.pdb	0.10647943615913391	0.03830000013113022
7mw6.pdb	7mw6_DE_A_CA461I.pdb	-0.35142752528190613	0.2547999918460846
7mw6.pdb	7mw6_DE_A_YA462R.pdb	-0.09716024994850159	-1.3642799854278564
7mw6.pdb	7mw6_DE_A_QA466E.pdb	0.24905860424041748	0.6302000284194946
7rgp.pdb	7rgp_E_A_SE51A.pdb	-0.6958122253417969	-1.1336699724197388
7rgp.pdb	7rgp_E_A_SE51K.pdb	-1.04245924949646	-0.8142300248146057
7rgp.pdb	7rgp_E_A_SE52Q.pdb	-0.10452146828174591	0.38809001445770264
7rgp.pdb	7rgp_E_A_SE52F.pdb	-3.851020097732544	-1.7396999597549438
7rgp.pdb	7rgp_E_A_GE55H.pdb	-0.26730987429618835	-0.3727799952030182
7rgp.pdb	7rgp_E_A_TE56Q.pdb	-0.5322802066802979	-0.9821199774742126
7rgp.pdb	7rgp_E_A_TE56E.pdb	-1.4758180379867554	-2.157870054244995
7rgp.pdb	7rgp_E_A_YE58K.pdb	-0.2996904253959656	-0.6941099762916565
7rgp.pdb	7rgp_E_A_IE99S.pdb	-0.15968967974185944	-0.12414000183343887
7rgp.pdb	7rgp_E_A_YE100K.pdb	-0.51859450340271	-0.9145200252532959
7rgp.pdb	7rgp_E_A_YE100M.pdb	-0.030543535947799683	-0.6190599799156189
7rgp.pdb	7rgp_E_A_YE100S.pdb	-0.7862750291824341	-2.0381500720977783
7rgp.pdb	7rgp_E_A_YE100T.pdb	-0.7560329437255859	-1.6780200004577637
7rgp.pdb	7rgp_E_A_YE101T.pdb	-0.044175758957862854	0.033080000430345535
7rgp.pdb	7rgp_E_A_HE152C.pdb	-0.02725684642791748	0.562720000743866
7rgp.pdb	7rgp_E_A_HE152I.pdb	-0.07192103564739227	0.6982200145721436
7rgp.pdb	7rgp_E_A_HE152V.pdb	0.010486811399459839	0.5234500169754028
7rgp.pdb	7rgp_E_A_YE158Q.pdb	-1.095347285270691	-1.551010012626648
7rgp.pdb	7rgp_E_A_YE158F.pdb	0.3107817471027374	0.35471001267433167
7rgp.pdb	7rgp_E_A_YE158P.pdb	-0.9433872699737549	-0.9269300103187561
7rgp.pdb	7rgp_E_A_YE158W.pdb	0.02102750539779663	-0.30219998955726624
7rgp.pdb	7rgp_E_A_HE217A.pdb	0.018036723136901855	0.2512499988079071
7rgp.pdb	7rgp_E_A_LE218M.pdb	-0.19428949058055878	-0.10271000117063522
7rgp.pdb	7rgp_E_A_LA1P.pdb	-0.15520888566970825	-0.060270000249147415
7rgp.pdb	7rgp_E_A_LA1V.pdb	-0.0588681697845459	-0.036649998277425766
7rgp.pdb	7rgp_E_A_EA4H.pdb	-6.860875129699707	-8.6839599609375
7rgp.pdb	7rgp_E_A_EA4L.pdb	-0.29759109020233154	0.1521099954843521
7rgp.pdb	7rgp_E_A_EA4M.pdb	0.1765020787715912	0.49327999353408813
7rgp.pdb	7rgp_E_A_KA6E.pdb	-0.44046929478645325	-0.5011600255966187
7rgp.pdb	7rgp_E_A_AA7G.pdb	-0.3626761734485626	-0.6957499980926514
7rgp.pdb	7rgp_E_A_AA7P.pdb	-0.17047986388206482	0.34345999360084534
7rgp.pdb	7rgp_E_A_AA8C.pdb	-0.10904039442539215	0.46167001128196716
7rgp.pdb	7rgp_E_A_AA8T.pdb	-0.2422645390033722	0.5320799946784973
7rgp.pdb	7rgp_E_A_EA10Q.pdb	-1.0513279438018799	-1.1972099542617798
7rgp.pdb	7rgp_E_A_EA10G.pdb	-1.1545336246490479	-1.3783199787139893
7rgp.pdb	7rgp_E_A_RA11A.pdb	0.017158925533294678	0.96492999792099
7rgp.pdb	7rgp_E_A_RA11F.pdb	-0.08061961829662323	1.8198299407958984
7rgp.pdb	7rgp_E_A_RA11S.pdb	-0.31682005524635315	0.5207499861717224
6bdz.pdb	6bdz_HL_A_YL33S.pdb	-0.8336889743804932	-0.6279600262641907
6bdz.pdb	6bdz_HL_A_YL92T.pdb	-0.39185526967048645	-0.19386999309062958
6bdz.pdb	6bdz_HL_A_YL92V.pdb	0.25620684027671814	-0.5248399972915649
6bdz.pdb	6bdz_HL_A_RL93N.pdb	-0.618726372718811	-0.030260000377893448
6bdz.pdb	6bdz_HL_A_RL93D.pdb	-0.4337786138057709	-0.09791000187397003
6bdz.pdb	6bdz_HL_A_RL93Q.pdb	-0.4791032671928406	-0.17317000031471252
6bdz.pdb	6bdz_HL_A_RL93K.pdb	-0.5507268905639648	-0.025520000606775284
6bdz.pdb	6bdz_HL_A_RL93M.pdb	-0.5369681715965271	0.4371599853038788
6bdz.pdb	6bdz_HL_A_RL93P.pdb	-0.5433526039123535	0.039719998836517334
6bdz.pdb	6bdz_HL_A_SL95C.pdb	0.30102285742759705	-0.1553799957036972
6bdz.pdb	6bdz_HL_A_GH31N.pdb	-0.9994664192199707	0.5064100027084351
6bdz.pdb	6bdz_HL_A_GH31D.pdb	-0.5795431137084961	-0.9445800185203552
6bdz.pdb	6bdz_HL_A_GH31M.pdb	0.2683641016483307	0.7110199928283691
6bdz.pdb	6bdz_HL_A_GH31Y.pdb	0.14712807536125183	0.9798300266265869
6bdz.pdb	6bdz_HL_A_WH52N.pdb	-1.0427969694137573	-2.7672500610351562
6bdz.pdb	6bdz_HL_A_WH52Q.pdb	-0.943798303604126	-2.430150032043457
6bdz.pdb	6bdz_HL_A_WH52G.pdb	-0.794150710105896	-2.288520097732544
6bdz.pdb	6bdz_HL_A_WH52P.pdb	-0.6510651111602783	-1.1357899904251099
6bdz.pdb	6bdz_HL_A_WH52T.pdb	-0.561739444732666	-1.467829942703247
6bdz.pdb	6bdz_HL_A_WH52Y.pdb	0.2724505364894867	-0.2815699875354767
6bdz.pdb	6bdz_HL_A_TH56G.pdb	-0.17232432961463928	0.7095299959182739
6bdz.pdb	6bdz_HL_A_TH56W.pdb	-0.22932478785514832	0.031029999256134033
6bdz.pdb	6bdz_HL_A_DH58E.pdb	0.1590735912322998	0.5449100136756897
6bdz.pdb	6bdz_HL_A_DH98R.pdb	-6.137409210205078	-9.786669731140137
6bdz.pdb	6bdz_HL_A_YH101V.pdb	-1.0546988248825073	-1.1756700277328491
6bdz.pdb	6bdz_HL_A_GH102D.pdb	-1.3755109310150146	0.7789899706840515
6bdz.pdb	6bdz_HL_A_GH102Y.pdb	-6.038090705871582	-6.2382001876831055
6bdz.pdb	6bdz_HL_A_EA251D.pdb	-0.7317359447479248	-0.2561500072479248
6bdz.pdb	6bdz_HL_A_EA251Q.pdb	-0.6468314528465271	-0.6386600136756897
6bdz.pdb	6bdz_HL_A_EA251P.pdb	-0.5418630838394165	-0.695110023021698
6bdz.pdb	6bdz_HL_A_EA263A.pdb	-0.06714709103107452	1.5779199600219727
6bdz.pdb	6bdz_HL_A_EA263N.pdb	-0.195601686835289	1.720020055770874
6bdz.pdb	6bdz_HL_A_EA263K.pdb	-0.14330090582370758	2.165519952774048
6bdz.pdb	6bdz_HL_A_FA266R.pdb	-1.5578073263168335	1.2834199666976929
6bdz.pdb	6bdz_HL_A_FA266G.pdb	-0.9141463041305542	-1.704010009765625
6bdz.pdb	6bdz_HL_A_NA269Y.pdb	-0.39217615127563477	-0.012839999981224537
6bdz.pdb	6bdz_HL_A_QA270C.pdb	-0.22254139184951782	-0.6428099870681763
6bdz.pdb	6bdz_HL_A_QA270E.pdb	-0.01744610071182251	-0.8954399824142456
6bdz.pdb	6bdz_HL_A_QA270M.pdb	0.5781397819519043	0.22384999692440033
6bdz.pdb	6bdz_HL_A_QA270Y.pdb	-2.0769271850585938	0.9064099788665771
6bdz.pdb	6bdz_HL_A_PA271C.pdb	-0.6024266481399536	-1.4652700424194336
6bdz.pdb	6bdz_HL_A_PA271Y.pdb	-6.006656646728516	-5.533589839935303
6bdz.pdb	6bdz_HL_A_EA272C.pdb	0.23526808619499207	-0.2771799862384796
6bdz.pdb	6bdz_HL_A_EA272M.pdb	1.0686922073364258	0.5615500211715698
6bdz.pdb	6bdz_HL_A_RA274H.pdb	-0.6046959757804871	-1.3396199941635132
6bdz.pdb	6bdz_HL_A_KA277G.pdb	-0.24851274490356445	-0.3264000117778778
6bdz.pdb	6bdz_HL_A_KA277S.pdb	-0.23540890216827393	-0.3749699890613556
6bdz.pdb	6bdz_HL_A_KA279R.pdb	1.0811703205108643	-0.3014099895954132
6bdz.pdb	6bdz_HL_A_KA279N.pdb	0.5745337009429932	-1.8458399772644043
6bdz.pdb	6bdz_HL_A_KA279G.pdb	0.5720400810241699	-1.7722100019454956
6bdz.pdb	6bdz_HL_A_KA279P.pdb	0.40935471653938293	-1.2941099405288696
6bdz.pdb	6bdz_HL_A_KA279S.pdb	1.0218966007232666	-1.3665599822998047
6bdz.pdb	6bdz_HL_A_GA281S.pdb	-0.4819824695587158	-1.0804599523544312
7dc8.pdb	7dc8_BA_C_DA28G.pdb	-0.8447268009185791	-1.6434999704360962
7dc8.pdb	7dc8_BA_C_DA28P.pdb	-0.8321762084960938	-1.5814000368118286
7dc8.pdb	7dc8_BA_C_DA28Y.pdb	-0.8545424938201904	-1.6216000318527222
7dc8.pdb	7dc8_BA_C_GA30H.pdb	-8.806231498718262	-12.949480056762695
7dc8.pdb	7dc8_BA_C_GA30Y.pdb	-7.112737655639648	-10.336689949035645
7dc8.pdb	7dc8_BA_C_GA30V.pdb	-9.630244255065918	-11.812769889831543
7dc8.pdb	7dc8_BA_C_AA33R.pdb	-0.10998165607452393	0.7634000182151794
7dc8.pdb	7dc8_BA_C_AA33C.pdb	0.007135301828384399	0.40959998965263367
7dc8.pdb	7dc8_BA_C_AA33Q.pdb	-0.2974395155906677	0.47510001063346863
7dc8.pdb	7dc8_BA_C_AA33E.pdb	-0.41088730096817017	0.6553999781608582
7dc8.pdb	7dc8_BA_C_AA33M.pdb	0.1750732958316803	1.0157999992370605
7dc8.pdb	7dc8_BA_C_YA34H.pdb	-1.593101978302002	-1.6460000276565552
7dc8.pdb	7dc8_BA_C_YA34T.pdb	-1.3977636098861694	-1.3904999494552612
7dc8.pdb	7dc8_BA_C_YA52L.pdb	0.21869289875030518	-0.1062999963760376
7dc8.pdb	7dc8_BA_C_YA52S.pdb	0.16091477870941162	-0.2930999994277954
7dc8.pdb	7dc8_BA_C_RA93C.pdb	-0.29289624094963074	-3.077199935913086
7dc8.pdb	7dc8_BA_C_RA93G.pdb	-0.5677098035812378	-3.6394999027252197
7dc8.pdb	7dc8_BA_C_RA93L.pdb	-0.17477315664291382	-2.1266000270843506
7dc8.pdb	7dc8_BA_C_SA94A.pdb	-0.09745538979768753	0.1256999969482422
7dc8.pdb	7dc8_BA_C_SA94L.pdb	-0.3793168067932129	1.3734999895095825
7dc8.pdb	7dc8_BA_C_SA94W.pdb	-0.6150436401367188	0.15700000524520874
7dc8.pdb	7dc8_BA_C_PA95R.pdb	-0.7405675649642944	-0.5600000023841858
7dc8.pdb	7dc8_BA_C_GA96A.pdb	-0.2530299723148346	-0.03290000185370445
7dc8.pdb	7dc8_BA_C_GA96K.pdb	-2.329686403274536	-2.183199882507324
7dc8.pdb	7dc8_BA_C_GA96M.pdb	0.08836841583251953	-1.3128000497817993
7dc8.pdb	7dc8_BA_C_PA97H.pdb	-0.5692837238311768	0.5658000111579895
7dc8.pdb	7dc8_BA_C_HB57G.pdb	0.21929782629013062	0.12770000100135803
7dc8.pdb	7dc8_BA_C_YB59H.pdb	-0.08619968593120575	-0.09600000083446503
7dc8.pdb	7dc8_BA_C_YB59V.pdb	0.07881096005439758	0.35359999537467957
7dc8.pdb	7dc8_BA_C_LB102A.pdb	-0.637940526008606	-1.1786999702453613
7dc8.pdb	7dc8_BA_C_LB102T.pdb	-0.7940925359725952	-0.8026000261306763
7dc8.pdb	7dc8_BA_C_YB103K.pdb	-1.0541908740997314	-1.1152000427246094
7dc8.pdb	7dc8_BA_C_YB103S.pdb	-1.8446621894836426	-4.217899799346924
7dc8.pdb	7dc8_BA_C_NB106I.pdb	-0.060008883476257324	-0.06279999762773514
7dc8.pdb	7dc8_BA_C_WB107N.pdb	-0.3985638916492462	-0.8241999745368958
7dc8.pdb	7dc8_BA_C_WB107H.pdb	-0.7097788453102112	-1.3845000267028809
7dc8.pdb	7dc8_BA_C_WB107L.pdb	-0.5253094434738159	-0.32170000672340393
7dc8.pdb	7dc8_BA_C_EC58C.pdb	0.20821762084960938	0.2207999974489212
7dc8.pdb	7dc8_BA_C_EC58H.pdb	-0.12118089944124222	-0.3452000021934509
7dc8.pdb	7dc8_BA_C_EC58Y.pdb	0.2912130057811737	0.09719999879598618
7dc8.pdb	7dc8_BA_C_GC59M.pdb	-0.45130306482315063	0.421099990606308
7dc8.pdb	7dc8_BA_C_SC117R.pdb	-0.15496641397476196	-0.6036999821662903
7dc8.pdb	7dc8_BA_C_SC117Y.pdb	0.017962634563446045	-0.945900022983551
7dc8.pdb	7dc8_BA_C_FC118D.pdb	-1.0697587728500366	-1.2282999753952026
7dc8.pdb	7dc8_BA_C_FC118E.pdb	-0.993306040763855	-0.58160001039505
7dc8.pdb	7dc8_BA_C_YC119I.pdb	-1.1062490940093994	-1.254699945449829
7dc8.pdb	7dc8_BA_C_YC119W.pdb	-0.8156908750534058	-0.8248999714851379
7dc8.pdb	7dc8_BA_C_RC120N.pdb	-1.0543817281723022	-4.442999839782715
7dc8.pdb	7dc8_BA_C_RC120E.pdb	-1.046647548675537	-5.121500015258789
7dc8.pdb	7dc8_BA_C_RC120G.pdb	-0.7401117086410522	-4.594600200653076
7dc8.pdb	7dc8_BA_C_RC122F.pdb	-0.20711159706115723	0.20730000734329224
7dc8.pdb	7dc8_BA_C_LC143N.pdb	-0.8507572412490845	-1.4124000072479248
7dc8.pdb	7dc8_BA_C_LC143D.pdb	-0.4074869751930237	-0.8154000043869019
7dc8.pdb	7dc8_BA_C_LC143M.pdb	0.12912365794181824	0.6122999787330627
7dc8.pdb	7dc8_BA_C_LC143T.pdb	-0.1362077295780182	0.09830000251531601
7dc8.pdb	7dc8_BA_C_EC166C.pdb	-0.8402138948440552	-2.261199951171875
7dc8.pdb	7dc8_BA_C_EC167N.pdb	-0.31288057565689087	-2.2225000858306885
7dc8.pdb	7dc8_BA_C_EC167D.pdb	-0.6664078235626221	-1.7236000299453735
7dc8.pdb	7dc8_BA_C_EC167C.pdb	-0.21429628133773804	-2.140700101852417
7dc8.pdb	7dc8_BA_C_FC168M.pdb	-0.5409884452819824	-0.7717999815940857
7dc8.pdb	7dc8_BA_C_QC170E.pdb	-0.18517306447029114	-0.5751000046730042
7dc8.pdb	7dc8_BA_C_QC170G.pdb	-0.9164937734603882	-0.5590999722480774
6mto.pdb	6mto_HL_T_YL92Q.pdb	-0.2113596498966217	-0.15379999577999115
6mto.pdb	6mto_HL_T_YL92L.pdb	0.33476272225379944	0.3783000111579895
6mto.pdb	6mto_HL_T_YL92K.pdb	0.055576443672180176	0.48069998621940613
6mto.pdb	6mto_HL_T_YL92V.pdb	0.2836897671222687	0.5115000009536743
6mto.pdb	6mto_HL_T_GL94A.pdb	-0.16198071837425232	-0.14380000531673431
6mto.pdb	6mto_HL_T_GL94C.pdb	-0.2571240961551666	-0.2563999891281128
6mto.pdb	6mto_HL_T_SL95Q.pdb	-0.12219187617301941	-0.00559999980032444
6mto.pdb	6mto_HL_T_GL97L.pdb	-0.43636396527290344	-0.2989000082015991
6mto.pdb	6mto_HL_T_TH31W.pdb	-0.08071818947792053	-1.2235000133514404
6mto.pdb	6mto_HL_T_YH32D.pdb	-0.315168559551239	0.4408000111579895
6mto.pdb	6mto_HL_T_YH32H.pdb	-0.3603934645652771	0.29010000824928284
6mto.pdb	6mto_HL_T_YH32S.pdb	-0.2626292109489441	0.11389999836683273
6mto.pdb	6mto_HL_T_TH33L.pdb	-0.21604381501674652	1.2289999723434448
6mto.pdb	6mto_HL_T_TH33P.pdb	0.015026316046714783	0.38839998841285706
6mto.pdb	6mto_HL_T_TH33V.pdb	-0.10686688125133514	0.2865000069141388
6mto.pdb	6mto_HL_T_GH50D.pdb	-2.868903636932373	-2.475399971008301
6mto.pdb	6mto_HL_T_GH50K.pdb	-2.9710006713867188	-1.989799976348877
6mto.pdb	6mto_HL_T_IH51Q.pdb	-0.48021188378334045	-0.07270000129938126
6mto.pdb	6mto_HL_T_IH51M.pdb	-0.2760545015335083	-0.07540000230073929
6mto.pdb	6mto_HL_T_IH52R.pdb	-1.1810928583145142	1.0216000080108643
6mto.pdb	6mto_HL_T_LH54D.pdb	-0.9952881336212158	-2.6816000938415527
6mto.pdb	6mto_HL_T_LH54E.pdb	-0.917823076248169	-2.3203001022338867
6mto.pdb	6mto_HL_T_LH54I.pdb	-0.5757191181182861	-0.33149999380111694
6mto.pdb	6mto_HL_T_LH54Y.pdb	-0.8483972549438477	-1.0543999671936035
6mto.pdb	6mto_HL_T_LH55D.pdb	-1.6892563104629517	-3.0520999431610107
6mto.pdb	6mto_HL_T_LH55S.pdb	-0.9729049205780029	-3.125
6mto.pdb	6mto_HL_T_LH55V.pdb	-3.101630926132202	-2.9732000827789307
6mto.pdb	6mto_HL_T_LH57Q.pdb	-0.8036504983901978	-1.6523000001907349
6mto.pdb	6mto_HL_T_LH57S.pdb	-0.5180681943893433	-1.5145000219345093
6mto.pdb	6mto_HL_T_PH58G.pdb	-0.25580474734306335	-0.04780000075697899
6mto.pdb	6mto_HL_T_PH58L.pdb	-0.666034460067749	-0.051500000059604645
6mto.pdb	6mto_HL_T_PH58F.pdb	-0.47390851378440857	-0.40070000290870667
6mto.pdb	6mto_HL_T_PH58V.pdb	-0.6051585674285889	-0.05900000035762787
6mto.pdb	6mto_HL_T_NH59Q.pdb	-0.04034765064716339	0.03799999877810478
6mto.pdb	6mto_HL_T_TH74C.pdb	-0.031151026487350464	0.4586000144481659
6mto.pdb	6mto_HL_T_TH74G.pdb	0.23173999786376953	0.3970000147819519
6mto.pdb	6mto_HL_T_EH99M.pdb	0.1499079167842865	0.31679999828338623
6mto.pdb	6mto_HL_T_EH99W.pdb	-0.35421839356422424	-0.01720000058412552
6mto.pdb	6mto_HL_T_GH105S.pdb	-0.44839105010032654	-0.01489999983459711
6mto.pdb	6mto_HL_T_KH106C.pdb	-0.6004598140716553	-2.1005001068115234
6mto.pdb	6mto_HL_T_KH106T.pdb	-1.0082471370697021	-3.072700023651123
6mto.pdb	6mto_HL_T_PH107A.pdb	-0.451693594455719	-0.8069999814033508
6mto.pdb	6mto_HL_T_PH107N.pdb	-2.543779134750366	-5.510799884796143
6mto.pdb	6mto_HL_T_PH107C.pdb	-0.5737864375114441	-2.0794999599456787
6mto.pdb	6mto_HL_T_PH107L.pdb	-1.436915636062622	-1.3323999643325806
6mto.pdb	6mto_HL_T_PH107F.pdb	-0.7662526369094849	-2.9070000648498535
6mto.pdb	6mto_HL_T_PH107T.pdb	-0.7851130962371826	-1.7551000118255615
6mto.pdb	6mto_HL_T_FT50D.pdb	-0.46925222873687744	-0.5782999992370605
6mto.pdb	6mto_HL_T_FT50P.pdb	-0.3363153338432312	-0.23880000412464142
6mto.pdb	6mto_HL_T_FT50S.pdb	-0.38988006114959717	-0.2962999939918518
6mto.pdb	6mto_HL_T_HT65A.pdb	-0.059618979692459106	-1.3069000244140625
6mto.pdb	6mto_HL_T_HT65Q.pdb	-0.43407565355300903	-0.6710000038146973
6mto.pdb	6mto_HL_T_HT65T.pdb	-0.27857762575149536	-0.45739999413490295
6mto.pdb	6mto_HL_T_HT65Y.pdb	-0.34937721490859985	-0.5274999737739563
6mto.pdb	6mto_HL_T_TT66I.pdb	-0.3201557993888855	0.026499999687075615
6mto.pdb	6mto_HL_T_AT90F.pdb	-3.6140756607055664	-2.3162999153137207
6mto.pdb	6mto_HL_T_GT91I.pdb	-0.8804694414138794	0.6319000124931335
6mto.pdb	6mto_HL_T_WT110A.pdb	-2.063218116760254	-4.672500133514404
6mto.pdb	6mto_HL_T_WT110D.pdb	-1.902270793914795	-4.324100017547607
6mto.pdb	6mto_HL_T_WT110H.pdb	-1.919346809387207	-3.161099910736084
6mto.pdb	6mto_HL_T_WT110I.pdb	-1.5433542728424072	-2.825200080871582
6mto.pdb	6mto_HL_T_WT110Y.pdb	-0.986263632774353	-2.3880999088287354
6mto.pdb	6mto_HL_T_FT111R.pdb	-0.49378377199172974	-0.6837000250816345
6mto.pdb	6mto_HL_T_FT111K.pdb	-0.452290415763855	-0.11219999939203262
6mto.pdb	6mto_HL_T_FT111V.pdb	-0.8263875246047974	-1.6200000047683716
6mto.pdb	6mto_HL_T_IT113H.pdb	-0.5866435766220093	-0.8798999786376953
6mto.pdb	6mto_HL_T_TT114R.pdb	-2.363067865371704	0.5889000296592712
6mto.pdb	6mto_HL_T_TT114F.pdb	-0.7238250970840454	0.5745000243186951
6mto.pdb	6mto_HL_T_KT115A.pdb	-0.11417599767446518	0.6543999910354614
6mto.pdb	6mto_HL_T_LT117N.pdb	-0.4231491684913635	-1.5810999870300293
6mto.pdb	6mto_HL_T_LT117G.pdb	-0.5614107251167297	-1.9174000024795532
6mto.pdb	6mto_HL_T_LT117W.pdb	-1.0097981691360474	-0.8790000081062317
6mto.pdb	6mto_HL_T_WT118P.pdb	-0.8486119508743286	-2.2885000705718994
6mto.pdb	6mto_HL_T_KT121R.pdb	-0.3712863326072693	-0.546999990940094
6mto.pdb	6mto_HL_T_KT121H.pdb	-0.22757840156555176	-0.49869999289512634
6mto.pdb	6mto_HL_T_LT155A.pdb	-0.18990936875343323	-0.09440000355243683
6mto.pdb	6mto_HL_T_LT155Y.pdb	-0.39457520842552185	-0.03920000046491623
6mto.pdb	6mto_HL_T_LT155V.pdb	-0.15169566869735718	0.0038999998942017555
6mto.pdb	6mto_HL_T_FT156M.pdb	0.2388114333152771	0.15520000457763672
6mto.pdb	6mto_HL_T_QT157K.pdb	-0.40207839012145996	-0.06260000169277191
3x3f.pdb	3x3f_HL_A_KH33W.pdb	-0.30479997396469116	-0.1145000010728836
3x3f.pdb	3x3f_HL_A_WH50R.pdb	-0.5634810924530029	-1.4496999979019165
3x3f.pdb	3x3f_HL_A_WH50G.pdb	-0.5380030870437622	-3.0571999549865723
3x3f.pdb	3x3f_HL_A_WH50F.pdb	-1.397932529449463	-2.3122000694274902
3x3f.pdb	3x3f_HL_A_WH50P.pdb	-0.6947629451751709	-3.268699884414673
3x3f.pdb	3x3f_HL_A_WH50V.pdb	-0.9542866945266724	-2.602400064468384
3x3f.pdb	3x3f_HL_A_TH58A.pdb	-0.16853299736976624	-0.17229999601840973
3x3f.pdb	3x3f_HL_A_GH59R.pdb	-19.537738800048828	-14.637350082397461
3x3f.pdb	3x3f_HL_A_GH59M.pdb	-6.467622756958008	-4.934800148010254
3x3f.pdb	3x3f_HL_A_SH102D.pdb	-0.6324182748794556	-0.3774000108242035
3x3f.pdb	3x3f_HL_A_SH102Q.pdb	-0.013249248266220093	1.0199999809265137
3x3f.pdb	3x3f_HL_A_SH102M.pdb	0.20135533809661865	1.0913000106811523
3x3f.pdb	3x3f_HL_A_GH103A.pdb	-0.09222528338432312	-0.03550000116229057
3x3f.pdb	3x3f_HL_A_GH103T.pdb	-0.19661998748779297	-0.18410000205039978
3x3f.pdb	3x3f_HL_A_YH106Q.pdb	-0.3373299241065979	-0.9175000190734863
3x3f.pdb	3x3f_HL_A_RH107G.pdb	-0.8812522888183594	-3.6414999961853027
3x3f.pdb	3x3f_HL_A_RH107W.pdb	-1.109483003616333	-2.052500009536743
3x3f.pdb	3x3f_HL_A_YL32E.pdb	-1.3408600091934204	-1.1675000190734863
3x3f.pdb	3x3f_HL_A_YL32H.pdb	-0.8747434616088867	-0.7444000244140625
3x3f.pdb	3x3f_HL_A_YL32I.pdb	-0.7523133754730225	-0.7279000282287598
3x3f.pdb	3x3f_HL_A_RL91D.pdb	-0.4375476837158203	-0.5634999871253967
3x3f.pdb	3x3f_HL_A_RL91P.pdb	-0.22244113683700562	-0.362199991941452
3x3f.pdb	3x3f_HL_A_RL91W.pdb	-0.3393542766571045	-0.48179998993873596
3x3f.pdb	3x3f_HL_A_SL92H.pdb	-8.452155113220215	-8.945859909057617
3x3f.pdb	3x3f_HL_A_NL93Q.pdb	-0.6074647903442383	-2.805799961090088
3x3f.pdb	3x3f_HL_A_WL94P.pdb	-4.13058614730835	-5.203999996185303
3x3f.pdb	3x3f_HL_A_LL96R.pdb	-0.5846210718154907	-0.2152000069618225
3x3f.pdb	3x3f_HL_A_IA14E.pdb	-0.6037521362304688	-1.579200029373169
3x3f.pdb	3x3f_HL_A_EA16H.pdb	-1.189374327659607	-0.4449000060558319
3x3f.pdb	3x3f_HL_A_EA16P.pdb	-1.0680233240127563	-1.6575000286102295
3x3f.pdb	3x3f_HL_A_DA17C.pdb	-0.09769109636545181	0.4388999938964844
3x3f.pdb	3x3f_HL_A_DA17Q.pdb	-0.1163211315870285	-0.3156000077724457
3x3f.pdb	3x3f_HL_A_DA17E.pdb	-0.2065630853176117	-0.6269000172615051
3x3f.pdb	3x3f_HL_A_DA17H.pdb	-0.5507820248603821	-1.7561999559402466
3x3f.pdb	3x3f_HL_A_DA17T.pdb	-0.2834242582321167	-0.15029999613761902
3x3f.pdb	3x3f_HL_A_DA17Y.pdb	0.1386168897151947	-0.17309999465942383
3x3f.pdb	3x3f_HL_A_GA18R.pdb	-2.9339561462402344	-3.666599988937378
3x3f.pdb	3x3f_HL_A_GA18K.pdb	-3.0941684246063232	-3.638200044631958
3x3f.pdb	3x3f_HL_A_GA18Y.pdb	-3.486158609390259	-3.7629001140594482
3x3f.pdb	3x3f_HL_A_DA29E.pdb	-0.3635205328464508	-0.6875
3x3f.pdb	3x3f_HL_A_DA36G.pdb	-0.4021013379096985	-1.5132999420166016
3x3f.pdb	3x3f_HL_A_LA37K.pdb	-1.3381242752075195e-05	0.4765999913215637
3x3f.pdb	3x3f_HL_A_LA38C.pdb	-0.9106686115264893	-2.8894999027252197
3x3f.pdb	3x3f_HL_A_LA38E.pdb	-1.1817936897277832	-4.144499778747559
3x3f.pdb	3x3f_HL_A_LA38V.pdb	-0.7440760135650635	-1.2022000551223755
3x3f.pdb	3x3f_HL_A_FA39D.pdb	-1.839418649673462	-3.518199920654297
3x3f.pdb	3x3f_HL_A_FA39C.pdb	-1.857764720916748	-2.9842000007629395
3x3f.pdb	3x3f_HL_A_FA39L.pdb	-1.4350711107254028	-2.869999885559082
3x3f.pdb	3x3f_HL_A_CA40D.pdb	-0.3061146140098572	0.14630000293254852
3x3f.pdb	3x3f_HL_A_CA40T.pdb	0.04771199822425842	-0.3325999975204468
3x3f.pdb	3x3f_HL_A_CA40V.pdb	0.07172909379005432	-0.022099999710917473
7kf0.pdb	7kf0_AB_C_RA50N.pdb	-0.9356799125671387	-0.828499972820282
7kf0.pdb	7kf0_AB_C_RA50T.pdb	-0.847053050994873	-1.3355000019073486
7kf0.pdb	7kf0_AB_C_RA50V.pdb	-0.701457679271698	-1.3353999853134155
7kf0.pdb	7kf0_AB_C_YA52E.pdb	1.0696091651916504	1.048799991607666
7kf0.pdb	7kf0_AB_C_YA57P.pdb	-0.02522340416908264	0.07050000131130219
7kf0.pdb	7kf0_AB_C_YA104N.pdb	-0.2686651051044464	0.2003999948501587
7kf0.pdb	7kf0_AB_C_YA104D.pdb	-0.42463117837905884	0.36660000681877136
7kf0.pdb	7kf0_AB_C_YA104E.pdb	-0.5333338975906372	0.11969999969005585
7kf0.pdb	7kf0_AB_C_YA104K.pdb	-0.35374146699905396	-0.6401000022888184
7kf0.pdb	7kf0_AB_C_YA104W.pdb	-0.2422865331172943	-0.9671000242233276
7kf0.pdb	7kf0_AB_C_YA105A.pdb	-1.4574737548828125	-2.95169997215271
7kf0.pdb	7kf0_AB_C_YA105Q.pdb	-1.6797698736190796	-3.2565999031066895
7kf0.pdb	7kf0_AB_C_YA105H.pdb	-1.8761541843414307	-2.7916998863220215
7kf0.pdb	7kf0_AB_C_YA105L.pdb	-0.9755398035049438	-1.8890000581741333
7kf0.pdb	7kf0_AB_C_IB33D.pdb	0.5995168685913086	-1.104699969291687
7kf0.pdb	7kf0_AB_C_IB33Q.pdb	0.3932438790798187	-1.4426000118255615
7kf0.pdb	7kf0_AB_C_IB33M.pdb	-0.6147335767745972	-0.7957000136375427
7kf0.pdb	7kf0_AB_C_SB34Y.pdb	-0.3341599404811859	0.5634999871253967
7kf0.pdb	7kf0_AB_C_YB36G.pdb	0.10081833600997925	-0.021800000220537186
7kf0.pdb	7kf0_AB_C_WB54C.pdb	-0.7361592054367065	-1.8716000318527222
7kf0.pdb	7kf0_AB_C_WB54M.pdb	-0.6392465829849243	-1.3961000442504883
7kf0.pdb	7kf0_AB_C_WB54S.pdb	-1.273512601852417	-2.606300115585327
7kf0.pdb	7kf0_AB_C_HB95R.pdb	0.5064780712127686	0.683899998664856
7kf0.pdb	7kf0_AB_C_HB95D.pdb	-0.19412332773208618	-0.36809998750686646
7kf0.pdb	7kf0_AB_C_HB95W.pdb	0.00936192274093628	-1.4132000207901
7kf0.pdb	7kf0_AB_C_HB95Y.pdb	0.4458104074001312	0.08420000225305557
7kf0.pdb	7kf0_AB_C_YB96C.pdb	-0.6371941566467285	-0.28780001401901245
7kf0.pdb	7kf0_AB_C_TB97A.pdb	0.0723312497138977	0.023099999874830246
7kf0.pdb	7kf0_AB_C_TB97L.pdb	0.19357171654701233	0.3292999863624573
7kf0.pdb	7kf0_AB_C_TB97P.pdb	-0.01852552592754364	-0.08420000225305557
7kf0.pdb	7kf0_AB_C_TB97S.pdb	-0.04144898056983948	0.02290000021457672
7kf0.pdb	7kf0_AB_C_TB97Y.pdb	0.3098316490650177	1.2099000215530396
7kf0.pdb	7kf0_AB_C_TB98A.pdb	-0.45122280716896057	-1.857800006866455
7kf0.pdb	7kf0_AB_C_IC34A.pdb	-0.27319246530532837	-0.22529999911785126
7kf0.pdb	7kf0_AB_C_IC34V.pdb	-0.17310121655464172	0.01360000018030405
7kf0.pdb	7kf0_AB_C_MC69D.pdb	-1.1276434659957886	-1.3282999992370605
7kf0.pdb	7kf0_AB_C_MC69K.pdb	-0.8690067529678345	-0.9635999798774719
7kf0.pdb	7kf0_AB_C_MC69T.pdb	-1.1372233629226685	-1.6045000553131104
7kf0.pdb	7kf0_AB_C_RC70L.pdb	-0.3225669860839844	-0.48410001397132874
7kf0.pdb	7kf0_AB_C_IC71C.pdb	-0.3374093472957611	-0.6725000143051147
7kf0.pdb	7kf0_AB_C_KC72I.pdb	-0.27252236008644104	0.3021000027656555
7kf0.pdb	7kf0_AB_C_KC72M.pdb	-0.16845904290676117	-0.008999999612569809
7kf0.pdb	7kf0_AB_C_KC72F.pdb	-0.09829585254192352	0.08709999918937683
7kf0.pdb	7kf0_AB_C_HC74C.pdb	-0.12471649050712585	-0.08569999784231186
7kf0.pdb	7kf0_AB_C_HC74Q.pdb	0.23160523176193237	0.23989999294281006
7kf0.pdb	7kf0_AB_C_QC75L.pdb	0.1932113766670227	0.4884999990463257
7kf0.pdb	7kf0_AB_C_GC76Q.pdb	-14.738728523254395	-15.943869590759277
7kf0.pdb	7kf0_AB_C_QC77C.pdb	-0.7875149250030518	-2.1802000999450684
7kf0.pdb	7kf0_AB_C_QC77H.pdb	-4.364626884460449	-5.604300022125244
7kf0.pdb	7kf0_AB_C_QC77K.pdb	-0.5609918832778931	-2.0341999530792236
7kf0.pdb	7kf0_AB_C_HC78A.pdb	0.44969800114631653	-1.607200026512146
7kf0.pdb	7kf0_AB_C_HC78R.pdb	0.7952451705932617	-1.0595999956130981
7kf0.pdb	7kf0_AB_C_HC78G.pdb	0.31316837668418884	-2.710900068283081
7kf0.pdb	7kf0_AB_C_HC78S.pdb	0.04844817519187927	-2.5764000415802
7kf0.pdb	7kf0_AB_C_HC78Y.pdb	0.18701967597007751	1.2166999578475952
7kf0.pdb	7kf0_AB_C_HC78V.pdb	-1.9319758415222168	-2.422100067138672
7kf0.pdb	7kf0_AB_C_IC79G.pdb	-0.1961953341960907	-2.347399950027466
7kf0.pdb	7kf0_AB_C_IC79H.pdb	-0.07933634519577026	-1.6445000171661377
7kf0.pdb	7kf0_AB_C_GC80E.pdb	-0.5541394948959351	0.48910000920295715
7kf0.pdb	7kf0_AB_C_EC81S.pdb	-0.2067960649728775	-0.18320000171661377
7kf0.pdb	7kf0_AB_C_EC81T.pdb	-0.9079744815826416	-0.7706999778747559
6x08.pdb	6x08_K_B_DK30N.pdb	2.393737554550171	-0.7717999815940857
6x08.pdb	6x08_K_B_RK53G.pdb	0.02179710566997528	0.2842999994754791
6x08.pdb	6x08_K_B_RK53K.pdb	0.03586062788963318	0.13590000569820404
6x08.pdb	6x08_K_B_RK53F.pdb	-0.04442451894283295	0.49300000071525574
6x08.pdb	6x08_K_B_RK53S.pdb	-0.0889432281255722	-0.23190000653266907
6x08.pdb	6x08_K_B_RK53T.pdb	-0.15477366745471954	-0.024800000712275505
6x08.pdb	6x08_K_B_SK54C.pdb	0.22753474116325378	-0.11800000071525574
6x08.pdb	6x08_K_B_SK54E.pdb	-0.33052754402160645	4.334700107574463
6x08.pdb	6x08_K_B_SK54T.pdb	-0.3795025050640106	-0.09510000050067902
6x08.pdb	6x08_K_B_SK54W.pdb	-0.6942893266677856	-0.3644999861717224
6x08.pdb	6x08_K_B_GK55M.pdb	-4.380753517150879	-7.212399959564209
6x08.pdb	6x08_K_B_GK56R.pdb	-0.1607171893119812	-0.4943999946117401
6x08.pdb	6x08_K_B_GK56C.pdb	-0.05524039268493652	-0.48829999566078186
6x08.pdb	6x08_K_B_NK74R.pdb	9.396293640136719	11.657659530639648
6x08.pdb	6x08_K_B_AK75R.pdb	3.74763560295105	7.6057000160217285
6x08.pdb	6x08_K_B_AK75K.pdb	1.914994239807129	2.96370005607605
6x08.pdb	6x08_K_B_EK76P.pdb	-1.5711967945098877	-1.229099988937378
6x08.pdb	6x08_K_B_DB268A.pdb	1.3707177639007568	10.243709564208984
6x08.pdb	6x08_K_B_DB268E.pdb	-0.10676096379756927	1.5089999437332153
6x08.pdb	6x08_K_B_YB269H.pdb	-0.20312821865081787	8.693499565124512
6x08.pdb	6x08_K_B_YB269S.pdb	-0.115990549325943	2.6928999423980713
6x08.pdb	6x08_K_B_YB269T.pdb	-0.19447395205497742	1.4981000423431396
6x08.pdb	6x08_K_B_DB272Q.pdb	4.474147319793701	7.356299877166748
6x08.pdb	6x08_K_B_DB272H.pdb	3.811436653137207	6.848299980163574
6x08.pdb	6x08_K_B_DB272L.pdb	3.052553653717041	5.960400104522705
6x08.pdb	6x08_K_B_DB272T.pdb	5.593095779418945	8.360799789428711
6x08.pdb	6x08_K_B_RB282Q.pdb	-0.5998966693878174	0.644599974155426
6x08.pdb	6x08_K_B_RB282H.pdb	-0.7906389236450195	0.13609999418258667
6x08.pdb	6x08_K_B_RB282P.pdb	0.2594777047634125	1.492799997329712
6x08.pdb	6x08_K_B_KB283C.pdb	1.6385606527328491	4.644700050354004
6x08.pdb	6x08_K_B_MB315L.pdb	-0.20791508257389069	-0.061900001019239426
6x08.pdb	6x08_K_B_EB318G.pdb	-0.17358414828777313	-0.07479999959468842
6x08.pdb	6x08_K_B_EB318S.pdb	-0.22537623345851898	-0.2904999852180481
6x08.pdb	6x08_K_B_EB318T.pdb	-0.22769518196582794	-0.6881999969482422
6okm.pdb	6okm_HL_R_TH29F.pdb	-0.05917665362358093	0.0430000014603138
6okm.pdb	6okm_HL_R_TH29V.pdb	-0.01291927695274353	0.007799999788403511
6okm.pdb	6okm_HL_R_NH30D.pdb	0.1228758692741394	-0.08229999989271164
6okm.pdb	6okm_HL_R_NH30Q.pdb	-0.2777888774871826	-0.15459999442100525
6okm.pdb	6okm_HL_R_NH30T.pdb	-0.30451318621635437	0.10509999841451645
6okm.pdb	6okm_HL_R_LH32C.pdb	-1.1702295541763306	-1.4532999992370605
6okm.pdb	6okm_HL_R_LH32T.pdb	-1.3365508317947388	-1.4589999914169312
6okm.pdb	6okm_HL_R_VH49C.pdb	-0.08726373314857483	-0.38269999623298645
6okm.pdb	6okm_HL_R_VH49E.pdb	-1.1171767711639404	-0.289900004863739
6okm.pdb	6okm_HL_R_NH51D.pdb	-0.28726381063461304	-0.4997999966144562
6okm.pdb	6okm_HL_R_NH51Q.pdb	-0.0964890718460083	-0.3077000081539154
6okm.pdb	6okm_HL_R_NH51H.pdb	-0.24510642886161804	0.49140000343322754
6okm.pdb	6okm_HL_R_NH51L.pdb	0.17476984858512878	0.8881999850273132
6okm.pdb	6okm_HL_R_DH56M.pdb	0.6642413139343262	1.2908999919891357
6okm.pdb	6okm_HL_R_DH56V.pdb	0.3141030967235565	0.3476000130176544
6okm.pdb	6okm_HL_R_YH58A.pdb	-0.6523616313934326	-0.5322999954223633
6okm.pdb	6okm_HL_R_YH58G.pdb	-0.648557186126709	-0.7049000263214111
6okm.pdb	6okm_HL_R_YH58H.pdb	-0.763451337814331	-0.754800021648407
6okm.pdb	6okm_HL_R_YH58M.pdb	-0.44773757457733154	-0.6394000053405762
6okm.pdb	6okm_HL_R_YH58V.pdb	-0.3959844410419464	-0.47929999232292175
6okm.pdb	6okm_HL_R_RH97M.pdb	0.1757495403289795	0.6467999815940857
6okm.pdb	6okm_HL_R_RH97S.pdb	0.06512877345085144	1.667099952697754
6okm.pdb	6okm_HL_R_RH97T.pdb	-0.1226518452167511	1.242900013923645
6okm.pdb	6okm_HL_R_DH98G.pdb	-1.8496992588043213	-2.0241000652313232
6okm.pdb	6okm_HL_R_DH98F.pdb	-3.4619245529174805	-2.0829999446868896
6okm.pdb	6okm_HL_R_VL34A.pdb	-0.4550372362136841	-0.35830000042915344
6okm.pdb	6okm_HL_R_VL34D.pdb	-0.7857102155685425	-0.5091999769210815
6okm.pdb	6okm_HL_R_VL34E.pdb	-1.0646616220474243	-0.03440000116825104
6okm.pdb	6okm_HL_R_VL34G.pdb	-0.5132239460945129	-0.38909998536109924
6okm.pdb	6okm_HL_R_VL34K.pdb	-0.799236536026001	-0.03200000151991844
6okm.pdb	6okm_HL_R_VL34P.pdb	-0.6466342806816101	-0.5113999843597412
6okm.pdb	6okm_HL_R_YL49P.pdb	0.22326868772506714	-0.550000011920929
6okm.pdb	6okm_HL_R_NL53H.pdb	-0.14802253246307373	0.15150000154972076
6okm.pdb	6okm_HL_R_NL53P.pdb	0.06006702780723572	0.17730000615119934
6okm.pdb	6okm_HL_R_NL53S.pdb	-0.24554531276226044	0.1420000046491623
6okm.pdb	6okm_HL_R_NL53V.pdb	0.05598840117454529	0.6003999710083008
6okm.pdb	6okm_HL_R_EL55R.pdb	0.04685673117637634	-1.011199951171875
6okm.pdb	6okm_HL_R_EL55W.pdb	-0.42921748757362366	-0.48559999465942383
6okm.pdb	6okm_HL_R_SL56Q.pdb	-0.5109042525291443	0.6158999800682068
6okm.pdb	6okm_HL_R_SL56W.pdb	0.26853618025779724	0.7142000198364258
6okm.pdb	6okm_HL_R_VL58N.pdb	-0.4194457530975342	-0.006099999882280827
6okm.pdb	6okm_HL_R_VL58H.pdb	-0.564263105392456	0.0430000014603138
6okm.pdb	6okm_HL_R_VL58L.pdb	-0.21631675958633423	0.11789999902248383
6okm.pdb	6okm_HL_R_YL91A.pdb	-1.0284243822097778	-1.7640999555587769
6okm.pdb	6okm_HL_R_AL92S.pdb	-0.5070998072624207	-0.10719999670982361
6okm.pdb	6okm_HL_R_QL93M.pdb	-0.06437112390995026	-0.010499999858438969
6okm.pdb	6okm_HL_R_QL93S.pdb	-0.2554878890514374	0.08309999853372574
6okm.pdb	6okm_HL_R_QL93Y.pdb	0.14625141024589539	0.6524999737739563
6okm.pdb	6okm_HL_R_FL94E.pdb	-1.31060791015625	-1.5322999954223633
6okm.pdb	6okm_HL_R_YL96I.pdb	0.04689604043960571	0.13369999825954437
6okm.pdb	6okm_HL_R_YL96S.pdb	-0.2738477885723114	0.09960000216960907
6okm.pdb	6okm_HL_R_RR36F.pdb	-0.2991776466369629	-0.5521000027656555
6okm.pdb	6okm_HL_R_RR36S.pdb	-0.3143669366836548	-0.6886000037193298
6okm.pdb	6okm_HL_R_GR39A.pdb	-3.4935381412506104	-2.6570000648498535
6okm.pdb	6okm_HL_R_GR39M.pdb	-9.62597942352295	-8.659799575805664
6okm.pdb	6okm_HL_R_PR40A.pdb	-0.8236584663391113	-1.593000054359436
6okm.pdb	6okm_HL_R_PR40E.pdb	-0.964898943901062	-2.4879000186920166
6okm.pdb	6okm_HL_R_GR41Q.pdb	-0.948365330696106	-1.0339000225067139
6okm.pdb	6okm_HL_R_PR54M.pdb	-1.226090431213379	-2.0469000339508057
6okm.pdb	6okm_HL_R_WR57G.pdb	-2.5036115646362305	-4.059800148010254
6okm.pdb	6okm_HL_R_WR57Y.pdb	-1.7618372440338135	-1.6878000497817993
6okm.pdb	6okm_HL_R_CR58N.pdb	-0.14024432003498077	-0.6082000136375427
6okm.pdb	6okm_HL_R_NR59A.pdb	-0.23047859966754913	0.33970001339912415
6okm.pdb	6okm_HL_R_NR59D.pdb	0.2640971839427948	3.2416000366210938
6okm.pdb	6okm_HL_R_NR59L.pdb	0.10867837071418762	0.6169000267982483
6okm.pdb	6okm_HL_R_LR60D.pdb	-0.6413353681564331	-0.8605999946594238
6okm.pdb	6okm_HL_R_LR60M.pdb	-0.2952461540699005	-0.2883000075817108
6okm.pdb	6okm_HL_R_LR60Y.pdb	-0.3618711233139038	-0.5656999945640564
6okm.pdb	6okm_HL_R_LR60V.pdb	-0.20576782524585724	0.6090999841690063
6okm.pdb	6okm_HL_R_RR61L.pdb	-0.5330143570899963	0.4147000014781952
6okm.pdb	6okm_HL_R_RR61M.pdb	-0.08440911769866943	0.9750999808311462
6okm.pdb	6okm_HL_R_ER65T.pdb	-0.09649607539176941	-0.6741999983787537
6okm.pdb	6okm_HL_R_RR66N.pdb	-1.6120847463607788	-2.7818000316619873
6okm.pdb	6okm_HL_R_RR66W.pdb	-1.1010749340057373	-1.42739999294281
6okm.pdb	6okm_HL_R_KR67V.pdb	-0.1864391565322876	-0.07419999688863754
6okm.pdb	6okm_HL_R_QR68S.pdb	-0.2661101222038269	0.05849999934434891
6okm.pdb	6okm_HL_R_LR69R.pdb	-1.809783935546875	-2.147700071334839
6okm.pdb	6okm_HL_R_LR69M.pdb	-0.18186578154563904	0.30809998512268066
2r56.pdb	2r56_IM_B_SM31C.pdb	-0.06599801778793335	0.12292999774217606
2r56.pdb	2r56_IM_B_RM32A.pdb	-1.1080440282821655	1.363569974899292
2r56.pdb	2r56_IM_B_AM50V.pdb	0.12433409690856934	1.9838999509811401
2r56.pdb	2r56_IM_B_AM51D.pdb	0.017039775848388672	1.4799799919128418
2r56.pdb	2r56_IM_B_AM51K.pdb	-0.36093902587890625	-0.06843999773263931
2r56.pdb	2r56_IM_B_SM52I.pdb	-0.30187344551086426	0.7190700173377991
2r56.pdb	2r56_IM_B_RI30D.pdb	-0.47959432005882263	-2.4319400787353516
2r56.pdb	2r56_IM_B_RI30I.pdb	-0.25611117482185364	-0.49373000860214233
2r56.pdb	2r56_IM_B_RI30S.pdb	-0.4028284549713135	-0.6360800266265869
2r56.pdb	2r56_IM_B_RI30Y.pdb	-0.2670601010322571	-0.8652099967002869
2r56.pdb	2r56_IM_B_HI31D.pdb	-0.2635307312011719	-1.5778900384902954
2r56.pdb	2r56_IM_B_HI31G.pdb	-0.004448533058166504	-0.3457599878311157
2r56.pdb	2r56_IM_B_HI31M.pdb	0.4689503014087677	0.8537600040435791
2r56.pdb	2r56_IM_B_HI31F.pdb	0.6165750026702881	1.9383599758148193
2r56.pdb	2r56_IM_B_SI52Q.pdb	-0.6833277940750122	-0.5785099864006042
2r56.pdb	2r56_IM_B_SI52K.pdb	-0.37413451075553894	-1.9165500402450562
2r56.pdb	2r56_IM_B_SI52F.pdb	-2.728412389755249	-2.1990599632263184
2r56.pdb	2r56_IM_B_GI53A.pdb	-0.49762001633644104	-3.108370065689087
2r56.pdb	2r56_IM_B_GI53E.pdb	-1.7142126560211182	-4.2817301750183105
2r56.pdb	2r56_IM_B_SI54I.pdb	0.3195996582508087	1.2705700397491455
2r56.pdb	2r56_IM_B_TI56I.pdb	0.2808642089366913	0.6312000155448914
2r56.pdb	2r56_IM_B_TI56L.pdb	0.2634139955043793	0.6141999959945679
2r56.pdb	2r56_IM_B_KI100T.pdb	-0.40121763944625854	0.6680999994277954
2r56.pdb	2r56_IM_B_RI101D.pdb	-0.7660297155380249	-4.543320178985596
2r56.pdb	2r56_IM_B_RI101Q.pdb	-0.5420633554458618	-2.313460111618042
2r56.pdb	2r56_IM_B_RI101H.pdb	-0.19044512510299683	-0.2465600073337555
2r56.pdb	2r56_IM_B_VI102R.pdb	0.031817734241485596	1.4719799757003784
2r56.pdb	2r56_IM_B_VI102G.pdb	-0.587482213973999	-3.1645400524139404
2r56.pdb	2r56_IM_B_VI102M.pdb	0.36987385153770447	0.35756000876426697
2r56.pdb	2r56_IM_B_GI103N.pdb	-4.039913654327393	-2.8864200115203857
2r56.pdb	2r56_IM_B_GI103W.pdb	-7.092024803161621	-8.487783432006836
2r56.pdb	2r56_IM_B_GI103V.pdb	-4.2022905349731445	-5.389490127563477
2r56.pdb	2r56_IM_B_TI105Y.pdb	-0.008166521787643433	-6.6560797691345215
2r56.pdb	2r56_IM_B_TB15Q.pdb	0.018713682889938354	-0.9368600249290466
2r56.pdb	2r56_IM_B_TB15I.pdb	0.5334014892578125	-0.532260000705719
2r56.pdb	2r56_IM_B_TB15Y.pdb	-0.17928409576416016	-0.9604200124740601
2r56.pdb	2r56_IM_B_YB17R.pdb	-1.063781499862671	-3.3980300426483154
2r56.pdb	2r56_IM_B_VB40A.pdb	-0.09636521339416504	0.00930000003427267
2r56.pdb	2r56_IM_B_VB40R.pdb	-0.6782732009887695	-0.09989999979734421
2r56.pdb	2r56_IM_B_VB40F.pdb	-0.5948691368103027	0.010400000028312206
2r56.pdb	2r56_IM_B_EB41P.pdb	0.45345327258110046	-0.4058299958705902
2r56.pdb	2r56_IM_B_EB42M.pdb	0.3174574673175812	-0.9653599858283997
2r56.pdb	2r56_IM_B_QB56C.pdb	-0.8869192600250244	0.16784000396728516
2r56.pdb	2r56_IM_B_EB62P.pdb	-0.6615227460861206	0.5317800045013428
2r56.pdb	2r56_IM_B_EB62T.pdb	-0.4798739552497864	0.5282700061798096
2r56.pdb	2r56_IM_B_EB62V.pdb	-0.20232759416103363	0.1445399969816208
2r56.pdb	2r56_IM_B_CB63Q.pdb	-0.4479907155036926	0.7903000116348267
2r56.pdb	2r56_IM_B_CB63P.pdb	-0.3961951732635498	0.43606001138687134
2r56.pdb	2r56_IM_B_CB63S.pdb	-0.397238552570343	1.7505799531936646
2r56.pdb	2r56_IM_B_AB64M.pdb	-0.28491321206092834	-0.033799998462200165
2r56.pdb	2r56_IM_B_AB64P.pdb	-0.4130076766014099	0.6202200055122375
2r56.pdb	2r56_IM_B_QB65K.pdb	-0.5042142868041992	1.9669899940490723
2r56.pdb	2r56_IM_B_QB65W.pdb	0.19990989565849304	5.4423699378967285
2r56.pdb	2r56_IM_B_KB67F.pdb	-0.8194136619567871	0.7246699929237366
2r56.pdb	2r56_IM_B_PB123D.pdb	-0.3327358067035675	-2.3916099071502686
2r56.pdb	2r56_IM_B_PB123T.pdb	-0.6088196635246277	-2.136009931564331
2r56.pdb	2r56_IM_B_PB123Y.pdb	0.2269556224346161	-2.17546010017395
2r56.pdb	2r56_IM_B_TB151D.pdb	-0.2130824476480484	-0.3143700063228607
2r56.pdb	2r56_IM_B_TB151Q.pdb	-0.052128493785858154	0.45576998591423035
2r56.pdb	2r56_IM_B_TB151K.pdb	-0.11919325590133667	-0.23432999849319458
2r56.pdb	2r56_IM_B_LB153C.pdb	-0.08786159753799438	-0.1947699934244156
2r56.pdb	2r56_IM_B_EB154A.pdb	-1.4842884540557861	-1.8607300519943237
2r56.pdb	2r56_IM_B_EB154P.pdb	-1.585843801498413	-1.6862800121307373
2r56.pdb	2r56_IM_B_QB156A.pdb	-0.7916239500045776	2.22763991355896
2r56.pdb	2r56_IM_B_QB156V.pdb	-0.5889254808425903	2.207740068435669
7bej.pdb	7bej_HL_E_VH2S.pdb	-0.37985917925834656	-0.5526000261306763
7bej.pdb	7bej_HL_E_GH26R.pdb	-0.6017313003540039	-0.6514000296592712
7bej.pdb	7bej_HL_E_VH27D.pdb	0.545425534248352	1.6806999444961548
7bej.pdb	7bej_HL_E_VH27K.pdb	-0.25795355439186096	-0.28130000829696655
7bej.pdb	7bej_HL_E_SH31H.pdb	-1.4605242013931274	0.3325999975204468
7bej.pdb	7bej_HL_E_SH31M.pdb	-0.7358771562576294	1.0713000297546387
7bej.pdb	7bej_HL_E_SH31V.pdb	-1.6690964698791504	-0.21960000693798065
7bej.pdb	7bej_HL_E_NH32D.pdb	-0.6133015155792236	-0.2459000051021576
7bej.pdb	7bej_HL_E_NH32F.pdb	-4.704268455505371	-3.7474000453948975
7bej.pdb	7bej_HL_E_NH32P.pdb	-0.9914581775665283	-1.7121000289916992
7bej.pdb	7bej_HL_E_NH32T.pdb	-0.514304518699646	-0.7027000188827515
7bej.pdb	7bej_HL_E_YH33F.pdb	-0.7476739883422852	-0.9932000041007996
7bej.pdb	7bej_HL_E_YH33P.pdb	-0.6886022090911865	-2.088200092315674
7bej.pdb	7bej_HL_E_YH52V.pdb	-0.08489939570426941	-1.2194000482559204
7bej.pdb	7bej_HL_E_PH53F.pdb	-13.371810913085938	-15.917963981628418
7bej.pdb	7bej_HL_E_GH54N.pdb	-2.96492075920105	-3.796600103378296
7bej.pdb	7bej_HL_E_SH56F.pdb	-5.333863258361816	-3.8636999130249023
7bej.pdb	7bej_HL_E_LH99D.pdb	-0.3782438635826111	-0.40880000591278076
7bej.pdb	7bej_HL_E_LH99I.pdb	-0.18299861252307892	-0.008799999952316284
7bej.pdb	7bej_HL_E_LH99F.pdb	0.10705879330635071	0.8600999712944031
7bej.pdb	7bej_HL_E_GH100N.pdb	-4.992382526397705	-5.351500034332275
7bej.pdb	7bej_HL_E_GH100Q.pdb	-0.431434690952301	-2.3917999267578125
7bej.pdb	7bej_HL_E_GH100I.pdb	-3.4470112323760986	-3.959399938583374
7bej.pdb	7bej_HL_E_DH105N.pdb	-0.21114306151866913	-0.8169999718666077
7bej.pdb	7bej_HL_E_IL2C.pdb	-0.1391759216785431	-0.6118999719619751
7bej.pdb	7bej_HL_E_IL2W.pdb	-0.1801047921180725	0.9165999889373779
7bej.pdb	7bej_HL_E_IL29K.pdb	-0.5485786199569702	-0.47279998660087585
7bej.pdb	7bej_HL_E_IL29M.pdb	-0.1301797479391098	-0.18610000610351562
7bej.pdb	7bej_HL_E_SL30I.pdb	-0.23419754207134247	-0.3646000027656555
7bej.pdb	7bej_HL_E_YL32M.pdb	0.41950151324272156	1.6371999979019165
7bej.pdb	7bej_HL_E_YL32P.pdb	-0.06253749132156372	-0.02539999969303608
7bej.pdb	7bej_HL_E_QL90E.pdb	0.9427907466888428	0.6287999749183655
7bej.pdb	7bej_HL_E_QL90W.pdb	-0.3047626316547394	-8.051989555358887
7bej.pdb	7bej_HL_E_QL90Y.pdb	-6.67660665512085	-12.911270141601562
7bej.pdb	7bej_HL_E_LL91W.pdb	-0.6769766807556152	-0.0003000000142492354
7bej.pdb	7bej_HL_E_NL92D.pdb	-0.041213929653167725	1.7640000581741333
7bej.pdb	7bej_HL_E_NL92M.pdb	0.48367980122566223	1.8202999830245972
7bej.pdb	7bej_HL_E_NL92F.pdb	0.01976771652698517	1.466599941253662
7bej.pdb	7bej_HL_E_YL94A.pdb	-0.9836831092834473	-1.9235999584197998
7bej.pdb	7bej_HL_E_YL94G.pdb	-0.9758443832397461	-1.9153000116348267
7bej.pdb	7bej_HL_E_YL94P.pdb	-0.8003222942352295	-1.8314000368118286
7bej.pdb	7bej_HL_E_RE71N.pdb	-0.8665437698364258	-0.8443999886512756
7bej.pdb	7bej_HL_E_RE71M.pdb	-0.6170351505279541	-0.9772999882698059
7bej.pdb	7bej_HL_E_DE73A.pdb	0.0910973846912384	-0.5166000127792358
7bej.pdb	7bej_HL_E_DE73N.pdb	0.015885889530181885	-0.27970001101493835
7bej.pdb	7bej_HL_E_DE73K.pdb	0.0999239981174469	-0.9466000199317932
7bej.pdb	7bej_HL_E_EE74D.pdb	0.3564148247241974	0.18050000071525574
7bej.pdb	7bej_HL_E_EE74M.pdb	0.0451485812664032	-0.23919999599456787
7bej.pdb	7bej_HL_E_RE76I.pdb	-0.09902801364660263	-0.6061999797821045
7bej.pdb	7bej_HL_E_RE76L.pdb	0.1049070656299591	0.3305000066757202
7bej.pdb	7bej_HL_E_RE76S.pdb	-0.4111955165863037	-0.7391999959945679
7bej.pdb	7bej_HL_E_QE77R.pdb	-0.47340792417526245	-1.1297999620437622
7bej.pdb	7bej_HL_E_QE77C.pdb	-0.26299402117729187	-1.5068000555038452
7bej.pdb	7bej_HL_E_QE77P.pdb	0.0038983821868896484	-1.9280999898910522
7bej.pdb	7bej_HL_E_TE83N.pdb	-0.011737942695617676	0.5533000230789185
7bej.pdb	7bej_HL_E_TE83H.pdb	0.5205529928207397	1.1674000024795532
7bej.pdb	7bej_HL_E_TE83F.pdb	1.7876882553100586	1.010200023651123
7bej.pdb	7bej_HL_E_GE84C.pdb	-0.06099981069564819	-1.4220999479293823
7bej.pdb	7bej_HL_E_GE84E.pdb	-0.22550469636917114	1.728600025177002
7bej.pdb	7bej_HL_E_GE84V.pdb	-0.2129633128643036	-1.618499994277954
7bej.pdb	7bej_HL_E_KE85R.pdb	-0.08282938599586487	1.0703999996185303
7bej.pdb	7bej_HL_E_DE88N.pdb	-0.42532801628112793	0.6000999808311462
7bej.pdb	7bej_HL_E_DE88Y.pdb	-1.7624919414520264	-0.692300021648407
7bej.pdb	7bej_HL_E_YE121I.pdb	-0.04245251417160034	0.21559999883174896
7bej.pdb	7bej_HL_E_YE121L.pdb	0.019313588738441467	0.21610000729560852
7bej.pdb	7bej_HL_E_LE123H.pdb	-0.23571592569351196	-0.3955000042915344
7bej.pdb	7bej_HL_E_FE124E.pdb	-0.12101984024047852	-1.7036000490188599
7bej.pdb	7bej_HL_E_RE125F.pdb	-0.17415425181388855	0.6855000257492065
7bej.pdb	7bej_HL_E_RE125W.pdb	-0.14139004051685333	0.6018000245094299
7bej.pdb	7bej_HL_E_KE126Q.pdb	-0.7159625291824341	0.608299970626831
7bej.pdb	7bej_HL_E_KE126E.pdb	-0.845441460609436	0.7088000178337097
7bej.pdb	7bej_HL_E_KE126I.pdb	-0.6032319068908691	0.5716999769210815
7bej.pdb	7bej_HL_E_KE126L.pdb	-0.6641566157341003	0.45100000500679016
7bej.pdb	7bej_HL_E_KE126P.pdb	-0.46900856494903564	0.7843999862670898
7bej.pdb	7bej_HL_E_KE126Y.pdb	-0.2228509485721588	0.24889999628067017
7bej.pdb	7bej_HL_E_YE141A.pdb	-0.6204048991203308	-1.1532000303268433
7bej.pdb	7bej_HL_E_YE141W.pdb	-0.5578986406326294	0.024399999529123306
7bej.pdb	7bej_HL_E_QE142A.pdb	-0.0628662109375	-0.24609999358654022
7bej.pdb	7bej_HL_E_AE143Y.pdb	-4.542324066162109	-4.803400039672852
7bej.pdb	7bej_HL_E_GE144A.pdb	-0.33167147636413574	0.18539999425411224
7bej.pdb	7bej_HL_E_GE144C.pdb	-0.3911358118057251	-0.07240000367164612
7bej.pdb	7bej_HL_E_GE144I.pdb	-3.333402395248413	-2.5411999225616455
7bej.pdb	7bej_HL_E_GE144L.pdb	-0.3923073410987854	-2.090399980545044
7bej.pdb	7bej_HL_E_GE144P.pdb	-0.44228458404541016	0.4740000069141388
7bej.pdb	7bej_HL_E_SE145A.pdb	0.02370472252368927	-0.00279999990016222
7bej.pdb	7bej_HL_E_SE145V.pdb	0.12784090638160706	-0.12800000607967377
7bej.pdb	7bej_HL_E_FE154A.pdb	-0.6303462982177734	-0.2939999997615814
7bej.pdb	7bej_HL_E_YE157D.pdb	-0.7581888437271118	0.20100000500679016
7bej.pdb	7bej_HL_E_YE157G.pdb	-0.4028591513633728	0.6740000247955322
7bej.pdb	7bej_HL_E_YE157K.pdb	-0.482179194688797	1.2441999912261963
7bej.pdb	7bej_HL_E_YE157W.pdb	-0.9236079454421997	1.5140999555587769
7bej.pdb	7bej_HL_E_GE164N.pdb	-0.1958564966917038	-0.27790001034736633
7bej.pdb	7bej_HL_E_GE164H.pdb	0.050750166177749634	0.2621999979019165
7bej.pdb	7bej_HL_E_QE166Y.pdb	-1.2761695384979248	-1.2792999744415283
7bej.pdb	7bej_HL_E_TE168D.pdb	-0.29166659712791443	0.04190000146627426
7bej.pdb	7bej_HL_E_TE168G.pdb	-0.11781914532184601	0.06719999760389328
7bej.pdb	7bej_HL_E_TE168M.pdb	-0.04930099844932556	0.027799999341368675
7bej.pdb	7bej_HL_E_GE170P.pdb	-5.736657619476318	-4.701900005340576
7bej.pdb	7bej_HL_E_YE173T.pdb	-1.7853522300720215	-2.1558001041412354
7dcx.pdb	7dcx_BG_D_GB54W.pdb	-0.23209203779697418	0.20165500044822693
7dcx.pdb	7dcx_BG_D_GB54V.pdb	-0.04883308708667755	0.15877600014209747
7dcx.pdb	7dcx_BG_D_TB56R.pdb	-0.036622703075408936	-0.37991800904273987
7dcx.pdb	7dcx_BG_D_TB56W.pdb	0.15475621819496155	-0.2221360057592392
7dcx.pdb	7dcx_BG_D_TB56Y.pdb	0.6472547054290771	0.8313260078430176
7dcx.pdb	7dcx_BG_D_YB57L.pdb	-0.34782689809799194	-0.3400990068912506
7dcx.pdb	7dcx_BG_D_YB57W.pdb	-0.3073762357234955	-0.06279800087213516
7dcx.pdb	7dcx_BG_D_PB60L.pdb	-0.747889518737793	-0.5976769924163818
7dcx.pdb	7dcx_BG_D_PB60S.pdb	-0.798059344291687	-1.2255170345306396
7dcx.pdb	7dcx_BG_D_PB60T.pdb	-0.5766793489456177	-0.9521970152854919
7dcx.pdb	7dcx_BG_D_KB63H.pdb	-0.046416521072387695	-0.5634739995002747
7dcx.pdb	7dcx_BG_D_KB63I.pdb	-0.1429087519645691	-0.6126070022583008
7dcx.pdb	7dcx_BG_D_KB63P.pdb	0.06105083227157593	0.24876199662685394
7dcx.pdb	7dcx_BG_D_SB64A.pdb	-0.09730257838964462	0.383404403924942
7dcx.pdb	7dcx_BG_D_SB64C.pdb	-0.09966669976711273	0.5141350030899048
7dcx.pdb	7dcx_BG_D_SB64G.pdb	-0.13457052409648895	0.16625699400901794
7dcx.pdb	7dcx_BG_D_SB64I.pdb	0.030263125896453857	0.9328449964523315
7dcx.pdb	7dcx_BG_D_SB64L.pdb	-0.24272561073303223	0.06504400074481964
7dcx.pdb	7dcx_BG_D_SB64W.pdb	-0.12625235319137573	0.05240900069475174
7dcx.pdb	7dcx_BG_D_IG2M.pdb	-0.6042636632919312	-1.098086953163147
7dcx.pdb	7dcx_BG_D_MG4G.pdb	-0.3693329691886902	-0.4594680070877075
7dcx.pdb	7dcx_BG_D_MG4V.pdb	-0.4558129906654358	-0.4594680070877075
7dcx.pdb	7dcx_BG_D_AG25H.pdb	-0.12272953987121582	-0.5050100088119507
7dcx.pdb	7dcx_BG_D_SG26L.pdb	0.2664836049079895	1.288925051689148
7dcx.pdb	7dcx_BG_D_SG26F.pdb	0.9718732833862305	1.0541000366210938
7dcx.pdb	7dcx_BG_D_QG27E.pdb	-0.25220683217048645	-0.5659700036048889
7dcx.pdb	7dcx_BG_D_DG28R.pdb	0.8497437238693237	-1.3843870162963867
7dcx.pdb	7dcx_BG_D_DG28E.pdb	-0.26269233226776123	-2.1945369243621826
7dcx.pdb	7dcx_BG_D_DG28Y.pdb	-0.044915974140167236	-1.454287052154541
7dcx.pdb	7dcx_BG_D_VG29T.pdb	-0.9175525903701782	-1.5521869659423828
7dcx.pdb	7dcx_BG_D_VG29Y.pdb	-5.701299667358398	-5.211606979370117
7dcx.pdb	7dcx_BG_D_GG30I.pdb	-13.928391456604004	-16.35380744934082
7dcx.pdb	7dcx_BG_D_GG30M.pdb	-10.155306816101074	-9.239867210388184
7dcx.pdb	7dcx_BG_D_NG31I.pdb	0.028787463903427124	-0.11556699872016907
7dcx.pdb	7dcx_BG_D_NG31L.pdb	-0.0019038468599319458	-0.10140000283718109
7dcx.pdb	7dcx_BG_D_NG31Y.pdb	-0.2404109090566635	-0.05300600081682205
7dcx.pdb	7dcx_BG_D_GG68R.pdb	0.34806743264198303	1.09763503074646
7dcx.pdb	7dcx_BG_D_GG68K.pdb	-0.2708229124546051	0.3961033523082733
7dcx.pdb	7dcx_BG_D_TG69K.pdb	-0.5666416883468628	-0.04376700147986412
7dcx.pdb	7dcx_BG_D_TG69W.pdb	-0.5935887098312378	-0.4030179977416992
7dcx.pdb	7dcx_BG_D_TG69V.pdb	-0.4295300245285034	-0.45677000284194946
7dcx.pdb	7dcx_BG_D_FG71R.pdb	-0.1851998269557953	-0.16537299752235413
7dcx.pdb	7dcx_BG_D_FG71N.pdb	-0.15556903183460236	-0.32673200964927673
7dcx.pdb	7dcx_BG_D_FG71I.pdb	-0.019752800464630127	-0.3412820100784302
7dcx.pdb	7dcx_BG_D_FG71S.pdb	-0.2597598731517792	-0.24654600024223328
7dcx.pdb	7dcx_BG_D_QG89A.pdb	-0.09866486489772797	-0.09289299696683884
7dcx.pdb	7dcx_BG_D_QG89D.pdb	-0.48248305916786194	0.021640000864863396
7dcx.pdb	7dcx_BG_D_QG90Y.pdb	-0.6811476945877075	-1.8858269453048706
7dcx.pdb	7dcx_BG_D_NG92I.pdb	-0.2368493378162384	-0.7645469903945923
7dcx.pdb	7dcx_BG_D_NG92V.pdb	-0.1422327756881714	-0.7428169846534729
7dcx.pdb	7dcx_BG_D_RG93F.pdb	0.3443742096424103	1.9910930395126343
7dcx.pdb	7dcx_BG_D_YG94F.pdb	0.04100629687309265	-0.01095299981534481
7dcx.pdb	7dcx_BG_D_YG94S.pdb	0.6746006011962891	0.01266700029373169
7dcx.pdb	7dcx_BG_D_PG95S.pdb	-0.8760108947753906	-1.1300170421600342
7dcx.pdb	7dcx_BG_D_TG97Q.pdb	0.07659769058227539	-0.8568369746208191
7dcx.pdb	7dcx_BG_D_TG97H.pdb	0.16495922207832336	0.2909019887447357
7dcx.pdb	7dcx_BG_D_TG97P.pdb	0.0400567352771759	-0.8644170165061951
7dcx.pdb	7dcx_BG_D_KG107E.pdb	-0.7696915864944458	-1.3284269571304321
7dcx.pdb	7dcx_BG_D_KG107V.pdb	-0.6048094034194946	-0.6566770076751709
7dcx.pdb	7dcx_BG_D_RG108E.pdb	-0.41505083441734314	-0.14636999368667603
7dcx.pdb	7dcx_BG_D_RG108S.pdb	-0.5158953070640564	-0.14487099647521973
7dcx.pdb	7dcx_BG_D_AG109H.pdb	-0.5304625034332275	-0.39142701029777527
7dcx.pdb	7dcx_BG_D_AG109S.pdb	-0.5380939245223999	-0.26142600178718567
7dcx.pdb	7dcx_BG_D_AG109W.pdb	-0.4503040015697479	0.01370800007134676
7dcx.pdb	7dcx_BG_D_DG110I.pdb	0.5158127546310425	2.2031030654907227
7dcx.pdb	7dcx_BG_D_DG110M.pdb	0.9235044717788696	2.1148030757904053
7dcx.pdb	7dcx_BG_D_DG110Y.pdb	0.9973547458648682	2.2043330669403076
7dcx.pdb	7dcx_BG_D_AG111R.pdb	-0.2035807967185974	0.14884400367736816
7dcx.pdb	7dcx_BG_D_AG111L.pdb	-0.214570552110672	-0.0022909999825060368
7dcx.pdb	7dcx_BG_D_AG111K.pdb	-0.18665443360805511	0.3623889088630676
7dcx.pdb	7dcx_BG_D_TD89A.pdb	-0.6401575207710266	-0.4500829875469208
7dcx.pdb	7dcx_BG_D_TD89Q.pdb	-0.34373682737350464	-0.611856997013092
7dcx.pdb	7dcx_BG_D_DD91P.pdb	-0.7681348323822021	-0.15956799685955048
7dcx.pdb	7dcx_BG_D_SD92Q.pdb	-2.701874256134033	-2.9425671100616455
7dcx.pdb	7dcx_BG_D_SD92H.pdb	-8.978514671325684	-8.616497039794922
7dcx.pdb	7dcx_BG_D_YD338D.pdb	-0.39506351947784424	-0.18531900644302368
7dcx.pdb	7dcx_BG_D_YD338I.pdb	-0.05430591106414795	0.08699999749660492
7dcx.pdb	7dcx_BG_D_YD338T.pdb	-0.32299110293388367	-0.21358899772167206
7dcx.pdb	7dcx_BG_D_SD339A.pdb	0.17690131068229675	-0.1543480008840561
7dcx.pdb	7dcx_BG_D_SD339C.pdb	0.03116534650325775	-0.20811699330806732
7dcx.pdb	7dcx_BG_D_SD339Y.pdb	0.5088762044906616	0.39588692784309387
7dcx.pdb	7dcx_BG_D_VD340A.pdb	-0.21446292102336884	0.1457200050354004
7dcx.pdb	7dcx_BG_D_VD340Y.pdb	-0.09620122611522675	0.270006000995636
7dcx.pdb	7dcx_BG_D_LD341N.pdb	-0.5385550260543823	0.1369830071926117
7dcx.pdb	7dcx_BG_D_LD341E.pdb	-0.6620237827301025	-0.04154200106859207
7dcx.pdb	7dcx_BG_D_YD342Q.pdb	-0.45607471466064453	0.6966180205345154
7dcx.pdb	7dcx_BG_D_YD342E.pdb	-0.4579121172428131	0.47849878668785095
7dcx.pdb	7dcx_BG_D_ND343L.pdb	-0.35230350494384766	1.0139269828796387
7dcx.pdb	7dcx_BG_D_SD344W.pdb	-5.06210470199585	-2.523287057876587
7dcx.pdb	7dcx_BG_D_AD345T.pdb	-1.4943084716796875	-1.2509770393371582
7dcx.pdb	7dcx_BG_D_SD346A.pdb	0.12860018014907837	0.8067049980163574
7dcx.pdb	7dcx_BG_D_SD346P.pdb	-0.16206786036491394	0.9785609841346741
7dcx.pdb	7dcx_BG_D_FD347A.pdb	-1.1143524646759033	-0.40903300046920776
7dcx.pdb	7dcx_BG_D_SD348R.pdb	0.04960760474205017	0.07164900004863739
7dcx.pdb	7dcx_BG_D_SD348I.pdb	0.5237694978713989	1.4194029569625854
7dcx.pdb	7dcx_BG_D_SD348P.pdb	0.16978523135185242	1.8849329948425293
7dcx.pdb	7dcx_BG_D_SD348T.pdb	-0.22466497123241425	1.078037977218628
7dcx.pdb	7dcx_BG_D_FD350W.pdb	-1.3967812061309814	-2.3602170944213867
7dcx.pdb	7dcx_BG_D_CD352L.pdb	-0.009464532136917114	-0.263031005859375
7dcx.pdb	7dcx_BG_D_CD352M.pdb	0.13292276859283447	-0.23007600009441376
7dcx.pdb	7dcx_BG_D_PD357W.pdb	0.43631407618522644	-0.7407969832420349
7dcx.pdb	7dcx_BG_D_TD358N.pdb	-1.9625043869018555	-0.6326670050621033
7dcx.pdb	7dcx_BG_D_TD358K.pdb	-0.8807954788208008	-0.41579100489616394
7dcx.pdb	7dcx_BG_D_TD358F.pdb	-0.37176674604415894	0.5173450112342834
7dcx.pdb	7dcx_BG_D_TD358W.pdb	-0.4391057789325714	0.08474799990653992
7dcx.pdb	7dcx_BG_D_CD405G.pdb	0.04599139094352722	0.14157499372959137
7dcx.pdb	7dcx_BG_D_WD409R.pdb	-0.0666431188583374	0.5839660167694092
7dcx.pdb	7dcx_BG_D_ND410Y.pdb	-2.9518821239471436	-1.9137170314788818
7dcx.pdb	7dcx_BG_D_ND413R.pdb	0.37934163212776184	0.019874999299645424
7dcx.pdb	7dcx_BG_D_ND413L.pdb	0.007353335618972778	0.1932770013809204
7dcx.pdb	7dcx_BG_D_VD476D.pdb	-0.842605471611023	-1.3711570501327515
7dcx.pdb	7dcx_BG_D_VD476E.pdb	-1.5937988758087158	-1.2091970443725586
7dcx.pdb	7dcx_BG_D_VD476M.pdb	0.6258261203765869	1.1715179681777954
7dcx.pdb	7dcx_BG_D_GD477D.pdb	-0.03520888090133667	0.45562490820884705
7dcx.pdb	7dcx_BG_D_GD477I.pdb	-0.250293105840683	0.5731160044670105
5dup.pdb	5dup_HL_A_NH31H.pdb	-0.22490040957927704	0.8614500164985657
5dup.pdb	5dup_HL_A_DH96K.pdb	0.027482330799102783	0.25450000166893005
5dup.pdb	5dup_HL_A_SH97C.pdb	-0.1521667242050171	0.00015999999595806003
5dup.pdb	5dup_HL_A_YH98D.pdb	-0.571211576461792	-2.8404700756073
5dup.pdb	5dup_HL_A_YH98K.pdb	-0.19307711720466614	1.551897644996643
5dup.pdb	5dup_HL_A_GH101N.pdb	-0.24096816778182983	1.6568944454193115
5dup.pdb	5dup_HL_A_GH101V.pdb	-1.2695691585540771	-0.09562999755144119
5dup.pdb	5dup_HL_A_GH102A.pdb	-0.032432615756988525	-0.712369978427887
5dup.pdb	5dup_HL_A_GH102C.pdb	-0.46996062994003296	-2.2256100177764893
5dup.pdb	5dup_HL_A_GH102Q.pdb	-8.374971389770508	-10.098540306091309
5dup.pdb	5dup_HL_A_HH103N.pdb	-0.18812493979930878	0.3098300099372864
5dup.pdb	5dup_HL_A_HH103M.pdb	0.0420631468296051	0.3588699996471405
5dup.pdb	5dup_HL_A_YH104A.pdb	0.3489095866680145	2.872649908065796
5dup.pdb	5dup_HL_A_YH104E.pdb	1.0671641826629639	4.425940036773682
5dup.pdb	5dup_HL_A_YH104G.pdb	0.45172855257987976	3.37253999710083
5dup.pdb	5dup_HL_A_YH104K.pdb	0.770378589630127	3.7122700214385986
5dup.pdb	5dup_HL_A_YH104T.pdb	0.29168668389320374	3.4475700855255127
5dup.pdb	5dup_HL_A_LH106A.pdb	-0.5800741910934448	-1.5791200399398804
5dup.pdb	5dup_HL_A_LH106N.pdb	-1.1072494983673096	-1.302459955215454
5dup.pdb	5dup_HL_A_LH106V.pdb	-2.089702844619751	-2.7936899662017822
5dup.pdb	5dup_HL_A_DL33E.pdb	-0.17613500356674194	0.029039999470114708
5dup.pdb	5dup_HL_A_DL33H.pdb	0.0868249237537384	0.915831983089447
5dup.pdb	5dup_HL_A_DL33P.pdb	0.18675678968429565	0.7982850074768066
5dup.pdb	5dup_HL_A_YL50D.pdb	-0.49598684906959534	0.45482999086380005
5dup.pdb	5dup_HL_A_YL50P.pdb	-0.20054571330547333	-0.1874299943447113
5dup.pdb	5dup_HL_A_NL52E.pdb	-0.27586010098457336	-2.778249979019165
5dup.pdb	5dup_HL_A_NL52M.pdb	-0.22091904282569885	-0.5078700184822083
5dup.pdb	5dup_HL_A_SL53R.pdb	0.5581738948822021	0.2836399972438812
5dup.pdb	5dup_HL_A_SL53C.pdb	-0.1218893975019455	0.12509000301361084
5dup.pdb	5dup_HL_A_SL53K.pdb	0.13065564632415771	-0.03294000029563904
5dup.pdb	5dup_HL_A_SL53P.pdb	-0.10679455101490021	-0.6265100240707397
5dup.pdb	5dup_HL_A_NL54L.pdb	0.1265091598033905	-1.1699199676513672
5dup.pdb	5dup_HL_A_NL54S.pdb	-0.2155928760766983	-0.8177300095558167
5dup.pdb	5dup_HL_A_RL55A.pdb	1.7943849563598633	0.9527379870414734
5dup.pdb	5dup_HL_A_RL55G.pdb	1.8825581073760986	1.0359950065612793
5dup.pdb	5dup_HL_A_SL64R.pdb	-0.16136346757411957	0.24295000731945038
5dup.pdb	5dup_HL_A_SL64E.pdb	-0.05431234836578369	0.2234099954366684
5dup.pdb	5dup_HL_A_EA62P.pdb	-0.7825204133987427	-0.9213700294494629
5dup.pdb	5dup_HL_A_EA62T.pdb	-0.6101132035255432	-0.4279100000858307
5dup.pdb	5dup_HL_A_SA64A.pdb	0.004832759499549866	0.036249998956918716
5dup.pdb	5dup_HL_A_SA64N.pdb	-0.046966373920440674	0.11416999995708466
5dup.pdb	5dup_HL_A_SA64E.pdb	-0.16602036356925964	-0.15886999666690826
5dup.pdb	5dup_HL_A_SA64G.pdb	0.00945235788822174	0.10952000319957733
5dup.pdb	5dup_HL_A_SA65H.pdb	-1.2363860607147217	-0.3937399983406067
5dup.pdb	5dup_HL_A_GA66W.pdb	-2.677334785461426	-3.209439992904663
5dup.pdb	5dup_HL_A_VA67I.pdb	-0.1550896167755127	0.033890001475811005
5dup.pdb	5dup_HL_A_SA68A.pdb	-0.0561164915561676	0.7675430178642273
5dup.pdb	5dup_HL_A_SA68R.pdb	-0.5397832989692688	1.2779649496078491
5dup.pdb	5dup_HL_A_SA68W.pdb	-0.5399218797683716	0.19257999956607819
5dup.pdb	5dup_HL_A_SA69W.pdb	0.26193174719810486	-0.2989499866962433
5dup.pdb	5dup_HL_A_TA76E.pdb	-0.28033822774887085	0.09483999758958817
5dup.pdb	5dup_HL_A_TA76P.pdb	-0.14795860648155212	-0.08320999890565872
5dup.pdb	5dup_HL_A_TA76S.pdb	-0.23999392986297607	-0.6316099762916565
5dup.pdb	5dup_HL_A_PA77N.pdb	-1.255218267440796	-3.7135798931121826
5dup.pdb	5dup_HL_A_PA77Q.pdb	-1.7241233587265015	-4.682909965515137
5dup.pdb	5dup_HL_A_PA77M.pdb	-0.849514365196228	-1.7645900249481201
5dup.pdb	5dup_HL_A_IA87A.pdb	-0.4825097918510437	-1.3735699653625488
5dup.pdb	5dup_HL_A_IA87G.pdb	-0.42189690470695496	-1.16225004196167
5dup.pdb	5dup_HL_A_IA87L.pdb	-0.04919774830341339	0.05624999850988388
5dup.pdb	5dup_HL_A_KA88L.pdb	0.2691722810268402	1.181373953819275
5dup.pdb	5dup_HL_A_NA90H.pdb	-0.220969557762146	-0.2298000007867813
5dup.pdb	5dup_HL_A_NA90V.pdb	-0.10478460043668747	0.25415998697280884
5dup.pdb	5dup_HL_A_NA91T.pdb	1.6046509742736816	0.6461049914360046
5dup.pdb	5dup_HL_A_KA125A.pdb	-0.28552985191345215	-0.15902000665664673
5dup.pdb	5dup_HL_A_KA125L.pdb	0.18644782900810242	0.7593430280685425
5dup.pdb	5dup_HL_A_LA126G.pdb	-0.17268511652946472	0.07158999890089035
5dup.pdb	5dup_HL_A_KA154I.pdb	-0.09583841264247894	0.857433021068573
5dup.pdb	5dup_HL_A_KA154S.pdb	0.05576011538505554	0.8908630013465881
5dup.pdb	5dup_HL_A_GA157E.pdb	-0.4653479754924774	1.0956350564956665
5dup.pdb	5dup_HL_A_GA157W.pdb	0.4036254584789276	0.7204480171203613
5fhc.pdb	5fhc_AB_J_SA99A.pdb	0.03740602731704712	0.30395999550819397
5fhc.pdb	5fhc_AB_J_SA99N.pdb	-0.6273196935653687	-0.023970000445842743
5fhc.pdb	5fhc_AB_J_SA99Q.pdb	-4.7737135887146	-5.55364990234375
5fhc.pdb	5fhc_AB_J_SA99T.pdb	-0.1851157695055008	-0.05649000033736229
5fhc.pdb	5fhc_AB_J_RA100E.pdb	-0.28341031074523926	-0.008449999615550041
5fhc.pdb	5fhc_AB_J_SA101F.pdb	-1.846032738685608	-1.153908610343933
5fhc.pdb	5fhc_AB_J_SA101V.pdb	-0.5674777030944824	-0.13210999965667725
5fhc.pdb	5fhc_AB_J_TA110A.pdb	0.26273640990257263	0.2831000089645386
5fhc.pdb	5fhc_AB_J_TA110D.pdb	-0.06218203902244568	-0.5299789905548096
5fhc.pdb	5fhc_AB_J_TA110K.pdb	-0.8967660665512085	-0.8820819854736328
5fhc.pdb	5fhc_AB_J_YB47D.pdb	-0.37548932433128357	-2.0370609760284424
5fhc.pdb	5fhc_AB_J_YB47G.pdb	-0.07306641340255737	-1.5400290489196777
5fhc.pdb	5fhc_AB_J_YB47L.pdb	-0.29566001892089844	-0.8892719745635986
5fhc.pdb	5fhc_AB_J_YB47P.pdb	-0.1210300475358963	-1.4890819787979126
5fhc.pdb	5fhc_AB_J_GJ23F.pdb	-4.839836120605469	-4.398429870605469
5fhc.pdb	5fhc_AB_J_IJ26S.pdb	-0.5216406583786011	-0.7418400049209595
5fhc.pdb	5fhc_AB_J_IJ26Y.pdb	-0.5287387371063232	-0.9083920121192932
4hc1.pdb	4hc1_MN_B_YM27S.pdb	-0.6429308652877808	-1.1236200332641602
4hc1.pdb	4hc1_MN_B_GM32E.pdb	-2.1605920791625977	-5.525879859924316
4hc1.pdb	4hc1_MN_B_GM32I.pdb	-2.1015443801879883	-3.657449960708618
4hc1.pdb	4hc1_MN_B_YM33G.pdb	0.052757710218429565	-0.10790000110864639
4hc1.pdb	4hc1_MN_B_YM33F.pdb	-0.040366485714912415	0.1396999955177307
4hc1.pdb	4hc1_MN_B_YM34N.pdb	-1.3187220096588135	-1.8723100423812866
4hc1.pdb	4hc1_MN_B_YM34V.pdb	-0.9583442211151123	-1.5434099435806274
4hc1.pdb	4hc1_MN_B_YM54N.pdb	-0.9190860986709595	-1.2645599842071533
4hc1.pdb	4hc1_MN_B_SM100G.pdb	0.026565492153167725	1.2002999782562256
4hc1.pdb	4hc1_MN_B_SM100T.pdb	-2.281635046005249	-2.3360300064086914
4hc1.pdb	4hc1_MN_B_DM101S.pdb	-1.5105373859405518	-2.146239995956421
4hc1.pdb	4hc1_MN_B_SM102I.pdb	-0.13497869670391083	0.6909999847412109
4hc1.pdb	4hc1_MN_B_SM102P.pdb	-1.1497682332992554	-1.257290005683899
4hc1.pdb	4hc1_MN_B_GN30Y.pdb	-2.371379852294922	-1.3687399625778198
4hc1.pdb	4hc1_MN_B_RN31E.pdb	-0.38808703422546387	-0.5968000292778015
4hc1.pdb	4hc1_MN_B_NN32H.pdb	-9.751557350158691	-9.05720043182373
4hc1.pdb	4hc1_MN_B_NN32F.pdb	-13.162353515625	-12.739370346069336
4hc1.pdb	4hc1_MN_B_HN50N.pdb	-1.5969972610473633	-1.7750200033187866
4hc1.pdb	4hc1_MN_B_HN50I.pdb	-1.3999302387237549	-1.9318100214004517
4hc1.pdb	4hc1_MN_B_NN53D.pdb	-0.22410684823989868	-1.0130800008773804
4hc1.pdb	4hc1_MN_B_NN53C.pdb	-0.3363441824913025	-0.1459999978542328
4hc1.pdb	4hc1_MN_B_NN53S.pdb	-0.4696158468723297	-0.8745700120925903
4hc1.pdb	4hc1_MN_B_SN67D.pdb	-0.15056811273097992	0.005100000184029341
4hc1.pdb	4hc1_MN_B_SN67Y.pdb	0.03321614861488342	0.39809998869895935
4hc1.pdb	4hc1_MN_B_YN91F.pdb	0.05540245771408081	0.042500000447034836
4hc1.pdb	4hc1_MN_B_VN92E.pdb	-0.8314591646194458	-0.7603800296783447
4hc1.pdb	4hc1_MN_B_VN92G.pdb	-0.25369352102279663	-0.5936999917030334
4hc1.pdb	4hc1_MN_B_VN92F.pdb	0.4130397140979767	0.6891000270843506
4hc1.pdb	4hc1_MN_B_VN92P.pdb	-0.30294227600097656	-1.3006999492645264
4hc1.pdb	4hc1_MN_B_YN96R.pdb	0.3385697305202484	-0.2745000123977661
4hc1.pdb	4hc1_MN_B_YN96N.pdb	0.5119132995605469	-0.8271200060844421
4hc1.pdb	4hc1_MN_B_YN96Q.pdb	0.2874031066894531	-0.3375999927520752
4hc1.pdb	4hc1_MN_B_YN96M.pdb	0.40041396021842957	-0.3402999937534332
4hc1.pdb	4hc1_MN_B_QB29R.pdb	0.46299460530281067	0.839900016784668
4hc1.pdb	4hc1_MN_B_GB32A.pdb	-2.713895082473755	-1.955489993095398
4hc1.pdb	4hc1_MN_B_GB32N.pdb	-4.2335734367370605	-2.115689992904663
4hc1.pdb	4hc1_MN_B_GB32H.pdb	-5.376987934112549	-4.293920040130615
4hc1.pdb	4hc1_MN_B_LB33R.pdb	-0.5306554436683655	0.33809998631477356
4hc1.pdb	4hc1_MN_B_LB33G.pdb	-0.23607727885246277	0.14229999482631683
4hc1.pdb	4hc1_MN_B_DB34I.pdb	-1.0148236751556396	-1.4154599905014038
4hc1.pdb	4hc1_MN_B_DB34L.pdb	-0.6079752445220947	-0.7682999968528748
4hc1.pdb	4hc1_MN_B_DB34F.pdb	0.18609735369682312	-0.8420100212097168
4hc1.pdb	4hc1_MN_B_TB35I.pdb	0.25838929414749146	0.8044999837875366
4hc1.pdb	4hc1_MN_B_TB35K.pdb	0.35785987973213196	1.601699948310852
4hc1.pdb	4hc1_MN_B_SB36D.pdb	-0.7974835634231567	-1.970170021057129
4hc1.pdb	4hc1_MN_B_SB36G.pdb	-0.6156061291694641	-1.4867199659347534
4hc1.pdb	4hc1_MN_B_SB36T.pdb	-0.052433669567108154	0.17970000207424164
4hc1.pdb	4hc1_MN_B_GB38Y.pdb	-2.380342483520508	-2.3000600337982178
4hc1.pdb	4hc1_MN_B_AB39C.pdb	-0.36567020416259766	-0.11969999969005585
4hc1.pdb	4hc1_MN_B_AB39T.pdb	-0.7675886154174805	-0.45660001039505005
4hc1.pdb	4hc1_MN_B_VB40H.pdb	-0.29985755681991577	-0.5422999858856201
4hc1.pdb	4hc1_MN_B_VB40I.pdb	-0.13121135532855988	0.31690001487731934
4hc1.pdb	4hc1_MN_B_VB40F.pdb	-0.004782781004905701	-0.041099999099969864
4hc1.pdb	4hc1_MN_B_QB41D.pdb	-0.6314924955368042	-1.3322999477386475
4hc1.pdb	4hc1_MN_B_QB41C.pdb	0.14111927151679993	-0.3118000030517578
4hc1.pdb	4hc1_MN_B_QB41H.pdb	-0.1675129532814026	0.5863000154495239
4hc1.pdb	4hc1_MN_B_QB41K.pdb	-0.04315505921840668	0.4124999940395355
4hc1.pdb	4hc1_MN_B_QB41F.pdb	-0.14916549623012543	-0.0544000007212162
4hc1.pdb	4hc1_MN_B_QB41P.pdb	-0.016966938972473145	0.2084999978542328
4hc1.pdb	4hc1_MN_B_SB42L.pdb	0.12661293148994446	0.6575000286102295
4hc1.pdb	4hc1_MN_B_SB42K.pdb	-2.7651445865631104	-1.6289900541305542
4hc1.pdb	4hc1_MN_B_SB42T.pdb	-0.3033815622329712	-0.25949999690055847
4hc1.pdb	4hc1_MN_B_DB43T.pdb	-0.44940733909606934	-0.6119999885559082
7qbf.pdb	7qbf_B_A_AB21L.pdb	-0.2988967299461365	-1.1274000406265259
7qbf.pdb	7qbf_B_A_AB21K.pdb	-0.3372221887111664	-0.6827999949455261
7qbf.pdb	7qbf_B_A_SB22P.pdb	0.30197373032569885	1.6650999784469604
7qbf.pdb	7qbf_B_A_GB23A.pdb	-3.6637122631073	-1.8630000352859497
7qbf.pdb	7qbf_B_A_GB23N.pdb	-6.627983570098877	-5.656799793243408
7qbf.pdb	7qbf_B_A_GB23F.pdb	-13.062952995300293	-13.687310218811035
7qbf.pdb	7qbf_B_A_GB23T.pdb	-13.863250732421875	-13.200160026550293
7qbf.pdb	7qbf_B_A_SB24N.pdb	-0.01045691967010498	-0.09369999915361404
7qbf.pdb	7qbf_B_A_SB24E.pdb	0.5697453022003174	0.30070000886917114
7qbf.pdb	7qbf_B_A_TB25N.pdb	-1.2340563535690308	-1.0878000259399414
7qbf.pdb	7qbf_B_A_TB25G.pdb	-0.8398131132125854	-1.7548999786376953
7qbf.pdb	7qbf_B_A_TB25I.pdb	-1.590161681175232	-2.585700035095215
7qbf.pdb	7qbf_B_A_SB28H.pdb	-0.02692525088787079	-0.3553999960422516
7qbf.pdb	7qbf_B_A_SB28W.pdb	0.7616418600082397	1.0647000074386597
7qbf.pdb	7qbf_B_A_MB31S.pdb	-0.5074282884597778	-0.982200026512146
7qbf.pdb	7qbf_B_A_NB94D.pdb	-0.0002644062042236328	1.2685999870300293
7qbf.pdb	7qbf_B_A_NB94E.pdb	-0.1766698658466339	0.9950000047683716
7qbf.pdb	7qbf_B_A_NB94W.pdb	-1.710808515548706	-0.8840000033378601
7qbf.pdb	7qbf_B_A_NB94Y.pdb	-0.7744512557983398	-0.3255000114440918
7qbf.pdb	7qbf_B_A_AB96Q.pdb	-0.5543696880340576	-0.02419999986886978
7qbf.pdb	7qbf_B_A_AB96E.pdb	-0.5935293436050415	-0.033900000154972076
7qbf.pdb	7qbf_B_A_AB96P.pdb	-0.7168084383010864	-0.30390000343322754
7qbf.pdb	7qbf_B_A_AB97G.pdb	-0.29110151529312134	-0.5473999977111816
7qbf.pdb	7qbf_B_A_LB105S.pdb	-0.8220968246459961	-1.6584999561309814
7qbf.pdb	7qbf_B_A_LB105V.pdb	-0.4849748909473419	-1.4853999614715576
7qbf.pdb	7qbf_B_A_EB108K.pdb	-1.420076847076416	-3.966399908065796
7qbf.pdb	7qbf_B_A_EB108P.pdb	-1.5642783641815186	-3.0506999492645264
7qbf.pdb	7qbf_B_A_YB109S.pdb	-0.5134896039962769	-1.1516000032424927
7qbf.pdb	7qbf_B_A_DB110A.pdb	-0.3017939329147339	-0.9077000021934509
7qbf.pdb	7qbf_B_A_DB110Q.pdb	-0.4568313956260681	0.2671000063419342
7qbf.pdb	7qbf_B_A_DB110E.pdb	0.1553717851638794	-0.09109999984502792
7qbf.pdb	7qbf_B_A_DB110H.pdb	-0.587814450263977	-0.13600000739097595
7qbf.pdb	7qbf_B_A_YB111L.pdb	-0.44191616773605347	-0.3790999948978424
7qbf.pdb	7qbf_B_A_YB111M.pdb	-0.267570436000824	-0.19789999723434448
7qbf.pdb	7qbf_B_A_YB111P.pdb	-1.2420945167541504	0.04560000076889992
7qbf.pdb	7qbf_B_A_HA126T.pdb	-0.4218536615371704	-0.3499000072479248
7qbf.pdb	7qbf_B_A_DA127F.pdb	-0.18430446088314056	-0.7501999735832214
7qbf.pdb	7qbf_B_A_VA165I.pdb	-0.32199758291244507	0.4950999915599823
7qbf.pdb	7qbf_B_A_VA165K.pdb	-0.464143306016922	0.8069000244140625
7qbf.pdb	7qbf_B_A_EA166M.pdb	0.3977692425251007	-0.6298999786376953
7qbf.pdb	7qbf_B_A_EA166W.pdb	-2.415876865386963	-2.4935998916625977
7qbf.pdb	7qbf_B_A_EA166Y.pdb	-0.4230823516845703	-1.3823000192642212
7qbf.pdb	7qbf_B_A_PA167H.pdb	-2.9438793659210205	-5.785099983215332
7qbf.pdb	7qbf_B_A_PA167F.pdb	-1.3696352243423462	-1.812600016593933
7qbf.pdb	7qbf_B_A_PA167W.pdb	-12.139680862426758	-14.777420043945312
7qbf.pdb	7qbf_B_A_FA168C.pdb	-0.9257228374481201	-2.2804999351501465
7qbf.pdb	7qbf_B_A_HA169T.pdb	-0.817631721496582	-0.6802999973297119
7qbf.pdb	7qbf_B_A_HA172C.pdb	-0.16866938769817352	0.24199999868869781
7qbf.pdb	7qbf_B_A_GA196F.pdb	-0.6196467876434326	-0.06909999996423721
7qbf.pdb	7qbf_B_A_RA197G.pdb	-0.38769662380218506	0.3264999985694885
7qbf.pdb	7qbf_B_A_RA197H.pdb	-0.6622866988182068	0.33899998664855957
7qbf.pdb	7qbf_B_A_RA197I.pdb	-0.4997319281101227	-0.29600000381469727
7qbf.pdb	7qbf_B_A_RA197W.pdb	-0.45280134677886963	-2.1528000831604004
7qbf.pdb	7qbf_B_A_QA199E.pdb	-0.4503602981567383	-0.527999997138977
7qbf.pdb	7qbf_B_A_QA199W.pdb	-0.017889156937599182	0.30379998683929443
7qbf.pdb	7qbf_B_A_RA200N.pdb	-1.5551018714904785	-3.1173999309539795
7qbf.pdb	7qbf_B_A_RA200L.pdb	0.4162619411945343	-1.1002999544143677
7qbf.pdb	7qbf_B_A_RA200F.pdb	-1.3961825370788574	-5.122000217437744
7qbf.pdb	7qbf_B_A_RA200V.pdb	-0.19183313846588135	-1.8746999502182007
7qbf.pdb	7qbf_B_A_MA203D.pdb	-0.8055022954940796	-2.678299903869629
7qbf.pdb	7qbf_B_A_AA204R.pdb	-2.717189073562622	-2.3032000064849854
7qbf.pdb	7qbf_B_A_AA204I.pdb	-0.020750105381011963	0.16529999673366547
7qbf.pdb	7qbf_B_A_AA204M.pdb	-0.6689150333404541	-1.9702999591827393
7qbf.pdb	7qbf_B_A_TA207R.pdb	-0.640491783618927	0.09030000120401382
7qbf.pdb	7qbf_B_A_TA207G.pdb	-0.35234901309013367	-1.5576000213623047
7qbf.pdb	7qbf_B_A_EA210R.pdb	-0.4985805153846741	-0.8126000165939331
7qbf.pdb	7qbf_B_A_EA210Q.pdb	-0.280745267868042	-1.4249000549316406
7qbf.pdb	7qbf_B_A_EA210M.pdb	-0.2613556385040283	-0.9916999936103821
6nip.pdb	6nip_HL_Z_SH30A.pdb	-0.11636088043451309	0.040789999067783356
6nip.pdb	6nip_HL_Z_SH30R.pdb	-0.25065213441848755	-0.19096000492572784
6nip.pdb	6nip_HL_Z_SH30N.pdb	-0.08467043936252594	-0.0652799978852272
6nip.pdb	6nip_HL_Z_SH30P.pdb	-0.21735233068466187	0.713699996471405
6nip.pdb	6nip_HL_Z_SH30V.pdb	-0.08690918982028961	1.0784800052642822
6nip.pdb	6nip_HL_Z_YH53Q.pdb	-0.10048148781061172	-0.45642000436782837
6nip.pdb	6nip_HL_Z_YH53H.pdb	-0.3042590618133545	-0.5036100149154663
6nip.pdb	6nip_HL_Z_FH101D.pdb	-0.552008330821991	-1.6408799886703491
6nip.pdb	6nip_HL_Z_FH101K.pdb	-0.7543891668319702	-0.3466799855232239
6nip.pdb	6nip_HL_Z_NH102Q.pdb	0.2591761648654938	0.31452998518943787
6nip.pdb	6nip_HL_Z_NH102E.pdb	0.06630271673202515	0.007939999923110008
6nip.pdb	6nip_HL_Z_WH103S.pdb	-1.096712350845337	-3.2348999977111816
6nip.pdb	6nip_HL_Z_WH103T.pdb	-0.758773922920227	-2.9688899517059326
6nip.pdb	6nip_HL_Z_WH103V.pdb	-0.42562514543533325	-1.1110999584197998
6nip.pdb	6nip_HL_Z_NH104I.pdb	0.027364864945411682	-0.11184000223875046
6nip.pdb	6nip_HL_Z_NH104K.pdb	-0.03459937870502472	1.313539981842041
6nip.pdb	6nip_HL_Z_LL29D.pdb	-0.6124259233474731	-0.18071000277996063
6nip.pdb	6nip_HL_Z_LL29S.pdb	-0.6037600040435791	-0.6484900116920471
6nip.pdb	6nip_HL_Z_GL30E.pdb	-0.5573734045028687	-0.3073199987411499
6nip.pdb	6nip_HL_Z_GL30F.pdb	-1.1934645175933838	0.7039099931716919
6nip.pdb	6nip_HL_Z_NL32P.pdb	-0.3443278670310974	-0.027089999988675117
6nip.pdb	6nip_HL_Z_TL33N.pdb	-0.34080052375793457	0.13857999444007874
6nip.pdb	6nip_HL_Z_TL33K.pdb	-0.17684882879257202	1.1307200193405151
6nip.pdb	6nip_HL_Z_TL33P.pdb	0.3662640154361725	0.4460600018501282
6nip.pdb	6nip_HL_Z_TL33S.pdb	-0.40364545583724976	-0.6563400030136108
6nip.pdb	6nip_HL_Z_YL50Q.pdb	-0.050584882497787476	-0.8738700151443481
6nip.pdb	6nip_HL_Z_SL51E.pdb	-3.599803924560547	-1.5345699787139893
6nip.pdb	6nip_HL_Z_SL51M.pdb	-2.0375595092773438	-1.3586499691009521
6nip.pdb	6nip_HL_Z_NL53R.pdb	0.7066034078598022	2.187230110168457
6nip.pdb	6nip_HL_Z_NL53H.pdb	-0.2157643586397171	-0.08575999736785889
6nip.pdb	6nip_HL_Z_RL54I.pdb	-0.8083152770996094	-0.7538700103759766
6nip.pdb	6nip_HL_Z_RL54W.pdb	-0.23078696429729462	-1.0292500257492065
6nip.pdb	6nip_HL_Z_KL67Q.pdb	-0.407132625579834	-0.9698699712753296
6nip.pdb	6nip_HL_Z_KL67E.pdb	-0.4487987160682678	-1.9017900228500366
6nip.pdb	6nip_HL_Z_KL67V.pdb	-0.12072111666202545	0.34375
6nip.pdb	6nip_HL_Z_SL68A.pdb	0.021944627165794373	-0.2917500138282776
6nip.pdb	6nip_HL_Z_SL68R.pdb	0.1879555881023407	0.8062300086021423
6nip.pdb	6nip_HL_Z_SL68N.pdb	-0.27768462896347046	0.39076998829841614
6nip.pdb	6nip_HL_Z_SL68D.pdb	0.022728264331817627	0.03626000136137009
6nip.pdb	6nip_HL_Z_DL69P.pdb	0.3160950839519501	1.2041800022125244
6nip.pdb	6nip_HL_Z_GZ181D.pdb	-0.5452768802642822	0.38637998700141907
6nip.pdb	6nip_HL_Z_GZ181Q.pdb	-0.5199613571166992	-0.001500000013038516
6nip.pdb	6nip_HL_Z_GZ181P.pdb	-0.5614267587661743	0.1361600011587143
6nip.pdb	6nip_HL_Z_GZ182C.pdb	-0.3633881211280823	-0.40568000078201294
6nip.pdb	6nip_HL_Z_GZ182M.pdb	0.08831971883773804	0.6604800224304199
6nip.pdb	6nip_HL_Z_GZ182S.pdb	-1.0684012174606323	-0.40171998739242554
6nip.pdb	6nip_HL_Z_KZ293A.pdb	-0.1919550597667694	-0.3210900127887726
6nip.pdb	6nip_HL_Z_KZ293T.pdb	-0.44398385286331177	-0.36928999423980713
[truncated: 92,274 more rows]
