# Supplementary material for: Investigating the volume and diversity of data needed for generalizable antibody–antigen ΔΔG prediction
Source: Nat Comput Sci. 2025 Jul 8;5(8):635–47. doi: 10.1038/s43588-025-00823-8 (PMC12374841; doi:10.1038/s43588-025-00823-8)
Supplement: Supplementary file 6 — Unprocessed Graphinity model predictions and true values for synthetic ΔΔG values. [file 43588_2025_823_MOESM6_ESM.zip › Figure4/Figure4a-Graphinity_Predictions-Synthetic_FoldX_ddG_942723-10FoldCV_CDR_SeqId/Graphinity_predictions_test-Foldx_ddG_942723-random-fold2.csv]

wt_pdb	mut_pdb	pred_score	true_label
7epx.pdb	7epx_HL_A_DH30A.pdb	1.179639458656311	0.7486600279808044
7epx.pdb	7epx_HL_A_DH30F.pdb	1.1938040256500244	0.03971000015735626
7epx.pdb	7epx_HL_A_YH101H.pdb	-0.6202817559242249	0.9982500076293945
7epx.pdb	7epx_HL_A_VH106E.pdb	-0.32133930921554565	-1.3856500387191772
7epx.pdb	7epx_HL_A_NH108A.pdb	0.08318732678890228	-0.4222100079059601
7epx.pdb	7epx_HL_A_NH108R.pdb	-0.18212489783763885	0.49059998989105225
7epx.pdb	7epx_HL_A_EH110P.pdb	-0.23653967678546906	-1.5398999452590942
7epx.pdb	7epx_HL_A_EH110V.pdb	0.22294433414936066	0.7910799980163574
7epx.pdb	7epx_HL_A_SL30A.pdb	0.17427046597003937	-0.0963200032711029
7epx.pdb	7epx_HL_A_NL31C.pdb	-0.1193961501121521	-0.1374099999666214
7epx.pdb	7epx_HL_A_NL31S.pdb	-0.19726578891277313	0.06368999928236008
7epx.pdb	7epx_HL_A_KL66G.pdb	0.10718216001987457	-0.3922699987888336
7epx.pdb	7epx_HL_A_YA291M.pdb	-0.28268805146217346	-0.5077800154685974
7epx.pdb	7epx_HL_A_YA291F.pdb	-0.4758188724517822	-0.39427000284194946
7epx.pdb	7epx_HL_A_NA292G.pdb	-0.03724700212478638	0.20427000522613525
7epx.pdb	7epx_HL_A_NA292W.pdb	-0.05433475971221924	0.3847599923610687
7epx.pdb	7epx_HL_A_FA296N.pdb	-0.45448487997055054	-0.6200500130653381
7epx.pdb	7epx_HL_A_FA296K.pdb	-0.37267035245895386	-0.4032599925994873
7epx.pdb	7epx_HL_A_SA297D.pdb	-0.12861236929893494	-1.1486599445343018
7epx.pdb	7epx_HL_A_SA297Q.pdb	0.5304937958717346	1.3690099716186523
7epx.pdb	7epx_HL_A_SA297P.pdb	-0.45473068952560425	-0.48649001121520996
7epx.pdb	7epx_HL_A_TA298C.pdb	0.29617559909820557	-0.5034700036048889
7epx.pdb	7epx_HL_A_TA298K.pdb	0.2851622700691223	1.236009955406189
7epx.pdb	7epx_HL_A_TA298Y.pdb	-10.503944396972656	-10.61011028289795
7epx.pdb	7epx_HL_A_TA298V.pdb	0.32228994369506836	0.6800199747085571
7epx.pdb	7epx_HL_A_CA301M.pdb	0.012332752346992493	0.08515000343322754
7epx.pdb	7epx_HL_A_GA424N.pdb	0.07341699302196503	0.9995499849319458
7epx.pdb	7epx_HL_A_GA424I.pdb	0.5576580762863159	1.3856500387191772
7epx.pdb	7epx_HL_A_GA424Y.pdb	0.4869983196258545	0.9334800243377686
7epx.pdb	7epx_HL_A_GA426I.pdb	-0.3063315749168396	-0.32043999433517456
7epx.pdb	7epx_HL_A_GA426V.pdb	-0.33325278759002686	-0.41214001178741455
7epx.pdb	7epx_HL_A_YA430Q.pdb	-0.025875627994537354	-0.6089199781417847
7epx.pdb	7epx_HL_A_YA430M.pdb	0.08793093264102936	0.07423999905586243
7qez.pdb	7qez_HL_A_AH33D.pdb	-2.4111127853393555	-1.9208600521087646
7qez.pdb	7qez_HL_A_AH33C.pdb	0.14758528769016266	-0.3885599970817566
7qez.pdb	7qez_HL_A_AH33T.pdb	-0.0038646459579467773	-0.812030017375946
7qez.pdb	7qez_HL_A_VH52W.pdb	-0.42520833015441895	-0.5259299874305725
7qez.pdb	7qez_HL_A_GH54P.pdb	-1.929789423942566	-1.9918400049209595
7qez.pdb	7qez_HL_A_SH55Q.pdb	-1.0525362491607666	-0.34327998757362366
7qez.pdb	7qez_HL_A_SH55F.pdb	-2.139371871948242	-1.1794899702072144
7qez.pdb	7qez_HL_A_PH99E.pdb	-0.8244921565055847	-0.2026599943637848
7qez.pdb	7qez_HL_A_GH104C.pdb	0.10383538901805878	0.06481999903917313
7qez.pdb	7qez_HL_A_GH104M.pdb	1.0618969202041626	0.8889600038528442
7qez.pdb	7qez_HL_A_TH105H.pdb	0.21999268233776093	-0.1168999969959259
7qez.pdb	7qez_HL_A_TH105F.pdb	0.9187848567962646	0.3726600110530853
7qez.pdb	7qez_HL_A_CH106I.pdb	-0.035988256335258484	0.6875600218772888
7qez.pdb	7qez_HL_A_CH106K.pdb	-1.0134222507476807	0.03968999907374382
7qez.pdb	7qez_HL_A_CH106P.pdb	-2.752350091934204	-0.30267998576164246
7qez.pdb	7qez_HL_A_LH107F.pdb	0.07733459770679474	0.20656000077724457
7qez.pdb	7qez_HL_A_DH108R.pdb	-1.3932251930236816	-1.1427299976348877
7qez.pdb	7qez_HL_A_DH108Y.pdb	-24.16691017150879	-15.144530296325684
7qez.pdb	7qez_HL_A_GH109R.pdb	-0.5844940543174744	-0.00016999999934341758
7qez.pdb	7qez_HL_A_GH109Q.pdb	-0.9461746215820312	-0.0384100005030632
7qez.pdb	7qez_HL_A_GH109I.pdb	-0.7432048320770264	-0.0825899988412857
7qez.pdb	7qez_HL_A_FH110L.pdb	-0.37265250086784363	-0.11275999993085861
7qez.pdb	7qez_HL_A_FH110S.pdb	-0.3850710988044739	-0.7270699739456177
7qez.pdb	7qez_HL_A_SL32E.pdb	-0.07444323599338531	0.47606000304222107
7qez.pdb	7qez_HL_A_YL92E.pdb	-0.6189867258071899	-0.4821400046348572
7qez.pdb	7qez_HL_A_YL92V.pdb	-0.13627967238426208	-0.09895999729633331
7qez.pdb	7qez_HL_A_LA123R.pdb	-1.1482105255126953	-2.4431800842285156
7qez.pdb	7qez_HL_A_FA124R.pdb	-1.435900092124939	-2.394040107727051
7qez.pdb	7qez_HL_A_YA141F.pdb	-0.46466314792633057	-0.6643400192260742
7qez.pdb	7qez_HL_A_AA143M.pdb	-2.9656453132629395	-2.575860023498535
7qez.pdb	7qez_HL_A_GA144I.pdb	-0.5019702911376953	-3.3368101119995117
7qez.pdb	7qez_HL_A_GA144V.pdb	-0.5183512568473816	-1.8351399898529053
7qez.pdb	7qez_HL_A_SA145C.pdb	0.14448995888233185	-0.2836900055408478
7qez.pdb	7qez_HL_A_TA146Q.pdb	-0.29664769768714905	-1.1087499856948853
7qez.pdb	7qez_HL_A_TA146L.pdb	-0.15057715773582458	-0.5661500096321106
7qez.pdb	7qez_HL_A_TA146W.pdb	-0.8076307773590088	-1.9351600408554077
7qez.pdb	7qez_HL_A_GA153N.pdb	-0.9936855435371399	0.2637600004673004
7qez.pdb	7qez_HL_A_GA153F.pdb	-0.025227099657058716	0.5287600159645081
7qez.pdb	7qez_HL_A_FA154N.pdb	-1.7202320098876953	-3.8381199836730957
7qez.pdb	7qez_HL_A_YA157I.pdb	-0.5785787105560303	-1.2148699760437012
7qez.pdb	7qez_HL_A_YA157W.pdb	-3.5676815509796143	-2.9169399738311768
7qez.pdb	7qez_HL_A_QA161F.pdb	0.042724475264549255	0.5821599960327148
7qf0.pdb	7qf0_HL_A_VH2E.pdb	-0.7287619113922119	-0.18889999389648438
7qf0.pdb	7qf0_HL_A_GH26L.pdb	-0.5495027899742126	-1.2984000444412231
7qf0.pdb	7qf0_HL_A_GH26M.pdb	-0.12399528920650482	-1.2653000354766846
7qf0.pdb	7qf0_HL_A_GH26S.pdb	-0.46809595823287964	-0.7857999801635742
7qf0.pdb	7qf0_HL_A_FH27R.pdb	-0.34566032886505127	-0.5831000208854675
7qf0.pdb	7qf0_HL_A_TH28A.pdb	0.01014392077922821	0.4316999912261963
7qf0.pdb	7qf0_HL_A_TH28V.pdb	0.2248019427061081	0.6765000224113464
7qf0.pdb	7qf0_HL_A_RH31M.pdb	0.07191599905490875	0.7466999888420105
7qf0.pdb	7qf0_HL_A_NH32P.pdb	-1.062954306602478	-2.2704999446868896
7qf0.pdb	7qf0_HL_A_YH33S.pdb	-1.3978192806243896	-3.167099952697754
7qf0.pdb	7qf0_HL_A_YH52T.pdb	-0.3100409507751465	-1.111299991607666
7qf0.pdb	7qf0_HL_A_SH53H.pdb	-9.43994140625	-9.027549743652344
7qf0.pdb	7qf0_HL_A_SH53L.pdb	-4.054342746734619	-5.155200004577637
7qf0.pdb	7qf0_HL_A_SH53Y.pdb	-10.002747535705566	-11.85044002532959
7qf0.pdb	7qf0_HL_A_GH54Y.pdb	-19.683162689208984	-17.009729385375977
7qf0.pdb	7qf0_HL_A_SH56D.pdb	-0.7541646957397461	-3.447999954223633
7qf0.pdb	7qf0_HL_A_SH56E.pdb	-8.792777061462402	-7.999599933624268
7qf0.pdb	7qf0_HL_A_SH56I.pdb	-1.537796139717102	-2.697200059890747
7qf0.pdb	7qf0_HL_A_SH56T.pdb	0.44018858671188354	-0.8748000264167786
7qf0.pdb	7qf0_HL_A_FH58I.pdb	-0.44935399293899536	-0.07890000194311142
7qf0.pdb	7qf0_HL_A_RH97Q.pdb	-1.8506869077682495	-2.6565001010894775
7qf0.pdb	7qf0_HL_A_RH97P.pdb	-1.9939537048339844	-3.2290000915527344
7qf0.pdb	7qf0_HL_A_GH99F.pdb	-5.150106430053711	-6.966839790344238
7qf0.pdb	7qf0_HL_A_DH100S.pdb	-0.7909796237945557	-2.22160005569458
7qf0.pdb	7qf0_HL_A_YH101A.pdb	-0.30486950278282166	-1.2515000104904175
7qf0.pdb	7qf0_HL_A_YH101W.pdb	-0.3831334710121155	-1.079300045967102
7qf0.pdb	7qf0_HL_A_IL2R.pdb	-0.3825499415397644	-0.9656000137329102
7qf0.pdb	7qf0_HL_A_IL2C.pdb	-0.4213983416557312	-0.5511999726295471
7qf0.pdb	7qf0_HL_A_IL2M.pdb	0.13863860070705414	0.5569999814033508
7qf0.pdb	7qf0_HL_A_QL27D.pdb	-0.2997579574584961	-0.1768999993801117
7qf0.pdb	7qf0_HL_A_GL28I.pdb	-12.053837776184082	-9.566120147705078
7qf0.pdb	7qf0_HL_A_GL28L.pdb	-12.889249801635742	-10.516719818115234
7qf0.pdb	7qf0_HL_A_SL30E.pdb	-0.928520679473877	-0.8406999707221985
7qf0.pdb	7qf0_HL_A_SL30L.pdb	-0.871551513671875	0.32179999351501465
7qf0.pdb	7qf0_HL_A_SL30M.pdb	-1.0794378519058228	-0.03579999879002571
7qf0.pdb	7qf0_HL_A_SL30T.pdb	-0.575315535068512	-0.21619999408721924
7qf0.pdb	7qf0_HL_A_SL30W.pdb	-2.026881456375122	-1.0525000095367432
7qf0.pdb	7qf0_HL_A_FL32G.pdb	-0.2274286448955536	-1.4875999689102173
7qf0.pdb	7qf0_HL_A_FL32K.pdb	-0.3826209306716919	0.703499972820282
7qf0.pdb	7qf0_HL_A_FL32T.pdb	-0.33989036083221436	-0.6676999926567078
7qf0.pdb	7qf0_HL_A_FL32W.pdb	0.685518741607666	2.1710000038146973
7qf0.pdb	7qf0_HL_A_RL90E.pdb	-0.17447438836097717	-1.1562999486923218
7qf0.pdb	7qf0_HL_A_RL90W.pdb	-1.7915194034576416	-2.9059998989105225
7qf0.pdb	7qf0_HL_A_DL92N.pdb	-1.5038174390792847	-0.6906999945640564
7qf0.pdb	7qf0_HL_A_DL92Q.pdb	-1.2366771697998047	-1.7548999786376953
7qf0.pdb	7qf0_HL_A_DL92W.pdb	-1.6394559144973755	-2.899199962615967
7qf0.pdb	7qf0_HL_A_SL93R.pdb	-0.23152434825897217	0.34599998593330383
7qf0.pdb	7qf0_HL_A_SL93C.pdb	0.22125257551670074	0.2784999907016754
7qf0.pdb	7qf0_HL_A_YL94D.pdb	-0.8784657716751099	-1.625499963760376
7qf0.pdb	7qf0_HL_A_YL94Q.pdb	-0.4114329218864441	-0.39649999141693115
7qf0.pdb	7qf0_HL_A_YL94P.pdb	0.43750184774398804	-1.686400055885315
7qf0.pdb	7qf0_HL_A_YL94S.pdb	-0.7178935408592224	-1.0579999685287476
7qf0.pdb	7qf0_HL_A_RA70I.pdb	-1.4130717515945435	-3.0597000122070312
7qf0.pdb	7qf0_HL_A_RA70K.pdb	-1.6273701190948486	-2.3485000133514404
7qf0.pdb	7qf0_HL_A_TA82G.pdb	0.19441665709018707	-0.1590999960899353
7qf0.pdb	7qf0_HL_A_TA82H.pdb	0.4265132546424866	1.3967000246047974
7qf0.pdb	7qf0_HL_A_TA82I.pdb	0.7546508312225342	0.7799999713897705
7qf0.pdb	7qf0_HL_A_TA82Y.pdb	0.28178226947784424	0.6488000154495239
7qf0.pdb	7qf0_HL_A_GA83K.pdb	-0.8138290047645569	-1.1373000144958496
7qf0.pdb	7qf0_HL_A_KA84T.pdb	-1.708263635635376	-2.797800064086914
7qf0.pdb	7qf0_HL_A_DA87R.pdb	-0.35021644830703735	-1.285099983215332
7qf0.pdb	7qf0_HL_A_DA87Q.pdb	-0.5979673862457275	-1.3848999738693237
7qf0.pdb	7qf0_HL_A_YA120I.pdb	-0.2728540301322937	-1.857300043106079
7qf0.pdb	7qf0_HL_A_YA120W.pdb	0.2647287845611572	-1.9522000551223755
7qf0.pdb	7qf0_HL_A_LA122T.pdb	-0.7090451121330261	-1.219099998474121
7qf0.pdb	7qf0_HL_A_RA124T.pdb	0.038150206208229065	-0.08940000087022781
7qf0.pdb	7qf0_HL_A_KA125W.pdb	0.2626221776008606	0.4787999987602234
7qf0.pdb	7qf0_HL_A_NA127R.pdb	0.22312898933887482	0.6654000282287598
7qf0.pdb	7qf0_HL_A_YA140H.pdb	-0.7717218995094299	-0.6272000074386597
7qf0.pdb	7qf0_HL_A_YA140I.pdb	-0.9341206550598145	-1.6993000507354736
7qf0.pdb	7qf0_HL_A_QA141L.pdb	-0.04026511311531067	-0.8068000078201294
7qf0.pdb	7qf0_HL_A_QA141S.pdb	-0.3323593735694885	-1.0456000566482544
7qf0.pdb	7qf0_HL_A_AA142M.pdb	-2.0612034797668457	-1.1114000082015991
7qf0.pdb	7qf0_HL_A_AA142T.pdb	-3.695486068725586	-3.2841999530792236
7qf0.pdb	7qf0_HL_A_GA143E.pdb	-1.0217822790145874	-1.1687999963760376
7qf0.pdb	7qf0_HL_A_GA143L.pdb	-2.417813301086426	-1.9607000350952148
7qf0.pdb	7qf0_HL_A_NA154K.pdb	-1.9723583459854126	-3.7509000301361084
7qf0.pdb	7qf0_HL_A_NA154M.pdb	-1.3893095254898071	-3.2802000045776367
7qf0.pdb	7qf0_HL_A_QA160N.pdb	-0.08458330482244492	-1.0135999917984009
7qf0.pdb	7qf0_HL_A_QA160K.pdb	0.4421335458755493	1.1819000244140625
7qf0.pdb	7qf0_HL_A_QA160S.pdb	-0.22199122607707977	-1.444700002670288
7qf0.pdb	7qf0_HL_A_QA160W.pdb	-0.15322864055633545	-2.5429000854492188
7qf0.pdb	7qf0_HL_A_QA160V.pdb	-0.04276500642299652	-0.40070000290870667
7qf0.pdb	7qf0_HL_A_SA161M.pdb	0.07895849645137787	0.015300000086426735
7qf0.pdb	7qf0_HL_A_YA162C.pdb	0.21641896665096283	0.06300000101327896
7qf0.pdb	7qf0_HL_A_YA162S.pdb	0.03101480007171631	0.05040000006556511
7qf0.pdb	7qf0_HL_A_GA163N.pdb	-0.3547106981277466	-0.3352999985218048
7qf0.pdb	7qf0_HL_A_GA163H.pdb	0.00987100601196289	0.023600000888109207
7qf0.pdb	7qf0_HL_A_GA163V.pdb	-0.21154004335403442	0.8730000257492065
7qf0.pdb	7qf0_HL_A_QA165M.pdb	-0.1028747409582138	0.9413999915122986
7qf0.pdb	7qf0_HL_A_NA168H.pdb	-2.8518104553222656	-0.7918000221252441
7qf0.pdb	7qf0_HL_A_GA169L.pdb	-3.439664363861084	-2.200000047683716
7qf0.pdb	7qf0_HL_A_GA169K.pdb	-1.2406392097473145	-0.6708999872207642
7qf0.pdb	7qf0_HL_A_YA172Q.pdb	-1.1713217496871948	-3.104599952697754
7qf0.pdb	7qf0_HL_A_YA172W.pdb	0.12154670059680939	-0.12389999628067017
7qf0.pdb	7qf0_HL_A_YA172V.pdb	-1.2148433923721313	-3.0522000789642334
6fe4.pdb	6fe4_F_A_YF33A.pdb	-0.35766762495040894	-3.743000030517578
6fe4.pdb	6fe4_F_A_YF33Q.pdb	-0.6600097417831421	-2.8242900371551514
6fe4.pdb	6fe4_F_A_YF33G.pdb	-0.35099950432777405	-3.231950044631958
6fe4.pdb	6fe4_F_A_PF45W.pdb	-0.73077791929245	-2.1610798835754395
6fe4.pdb	6fe4_F_A_EF46T.pdb	-0.2993621230125427	0.17227999866008759
6fe4.pdb	6fe4_F_A_EF46W.pdb	-0.23067042231559753	0.047359999269247055
6fe4.pdb	6fe4_F_A_EF46Y.pdb	-0.0887579470872879	0.1991499960422516
6fe4.pdb	6fe4_F_A_EF46V.pdb	0.06192372739315033	0.4671199917793274
6fe4.pdb	6fe4_F_A_NF52L.pdb	-0.26053887605667114	0.6229100227355957
6fe4.pdb	6fe4_F_A_NF52V.pdb	-0.2760958969593048	0.6974800229072571
6fe4.pdb	6fe4_F_A_GF57Q.pdb	-1.8516557216644287	-1.090880036354065
6fe4.pdb	6fe4_F_A_RF59E.pdb	-0.8527600765228271	-4.529230117797852
6fe4.pdb	6fe4_F_A_RF59H.pdb	-0.6573839783668518	-1.1583199501037598
6fe4.pdb	6fe4_F_A_RF59P.pdb	-0.8841460943222046	-4.241419792175293
6fe4.pdb	6fe4_F_A_RF59Y.pdb	-0.7033864855766296	-2.1137900352478027
6fe4.pdb	6fe4_F_A_EF100F.pdb	-10.913647651672363	-7.858260154724121
6fe4.pdb	6fe4_F_A_EF100P.pdb	-2.004471778869629	-0.9063599705696106
6fe4.pdb	6fe4_F_A_EF100V.pdb	-4.787885665893555	-3.222490072250366
6fe4.pdb	6fe4_F_A_GF101L.pdb	-0.894192636013031	-1.9623299837112427
6fe4.pdb	6fe4_F_A_GF102L.pdb	0.6562603712081909	1.1249099969863892
6fe4.pdb	6fe4_F_A_GF102P.pdb	0.02144463360309601	0.5583900213241577
6fe4.pdb	6fe4_F_A_GF102Y.pdb	0.6250947713851929	1.746109962463379
6fe4.pdb	6fe4_F_A_GF102V.pdb	-0.2238055169582367	-0.8746700286865234
6fe4.pdb	6fe4_F_A_RF104K.pdb	-0.16449584066867828	0.17430999875068665
6fe4.pdb	6fe4_F_A_RF104S.pdb	-0.4355037212371826	-0.4974699914455414
6fe4.pdb	6fe4_F_A_NA14H.pdb	-0.014139413833618164	0.0860700011253357
6fe4.pdb	6fe4_F_A_NA14F.pdb	-0.11329531669616699	0.23159000277519226
6fe4.pdb	6fe4_F_A_DA16A.pdb	-1.5210721492767334	-1.9569900035858154
6fe4.pdb	6fe4_F_A_DA16G.pdb	-1.5185048580169678	-2.104990005493164
6fe4.pdb	6fe4_F_A_DA16H.pdb	-4.425101280212402	-6.408880233764648
6fe4.pdb	6fe4_F_A_DA16I.pdb	-1.5444358587265015	-2.595170021057129
6fe4.pdb	6fe4_F_A_DA16P.pdb	-1.2739975452423096	-2.376159906387329
6fe4.pdb	6fe4_F_A_DA16W.pdb	-3.691176176071167	-6.3536601066589355
6fe4.pdb	6fe4_F_A_DA17G.pdb	0.027686655521392822	-0.0776199996471405
6fe4.pdb	6fe4_F_A_DA17P.pdb	-0.19782771170139313	-0.4338200092315674
6fe4.pdb	6fe4_F_A_TA18L.pdb	-1.1949117183685303	-0.8136500120162964
6fe4.pdb	6fe4_F_A_TA18P.pdb	-3.7190194129943848	-5.216129779815674
6fe4.pdb	6fe4_F_A_TA20A.pdb	0.028214171528816223	0.0066999997943639755
6fe4.pdb	6fe4_F_A_TA20K.pdb	-0.30933961272239685	-0.14723999798297882
6fe4.pdb	6fe4_F_A_WA29Q.pdb	-1.604987621307373	-3.2957100868225098
6fe4.pdb	6fe4_F_A_SA31F.pdb	-7.155298233032227	-6.563509941101074
6fe4.pdb	6fe4_F_A_SA31P.pdb	0.6988914608955383	1.006060004234314
6fe4.pdb	6fe4_F_A_RA32N.pdb	-0.846484899520874	-1.1901099681854248
6fe4.pdb	6fe4_F_A_RA32W.pdb	-0.5987216234207153	-1.394700050354004
6fe4.pdb	6fe4_F_A_SA54Q.pdb	0.4212557077407837	0.264710009098053
6fe4.pdb	6fe4_F_A_SA54E.pdb	1.2558856010437012	1.171910047531128
6fe4.pdb	6fe4_F_A_SA54M.pdb	0.7320003509521484	1.3656100034713745
6fe4.pdb	6fe4_F_A_EA57R.pdb	-0.16677270829677582	0.11181999742984772
6fe4.pdb	6fe4_F_A_EA57D.pdb	-0.279945969581604	-0.00547999981790781
6fe4.pdb	6fe4_F_A_EA57C.pdb	-0.10916711390018463	0.0061599998734891415
6fe4.pdb	6fe4_F_A_EA57M.pdb	0.39493829011917114	-0.00044999999227002263
6fe4.pdb	6fe4_F_A_SA58M.pdb	-3.334892511367798	0.06729999929666519
6fe4.pdb	6fe4_F_A_SA58P.pdb	-0.2953962981700897	0.9134699702262878
6fe4.pdb	6fe4_F_A_GA59C.pdb	0.24081169068813324	0.45563000440597534
6fe4.pdb	6fe4_F_A_GA59E.pdb	0.012757867574691772	0.5316399931907654
6fe4.pdb	6fe4_F_A_GA59I.pdb	0.12461863458156586	0.5629500150680542
6fe4.pdb	6fe4_F_A_GA59V.pdb	-0.8400299549102783	-0.5525400042533875
6fe4.pdb	6fe4_F_A_SA60N.pdb	-0.6674995422363281	-0.7958899736404419
6fe4.pdb	6fe4_F_A_SA60T.pdb	-2.041477680206299	-0.6956800222396851
6fe4.pdb	6fe4_F_A_GA61M.pdb	-2.5950257778167725	-4.024759769439697
6fe4.pdb	6fe4_F_A_GA61S.pdb	-2.655032157897949	-5.162710189819336
6fe4.pdb	6fe4_F_A_GA61W.pdb	-39.638057708740234	-44.45608901977539
6fe4.pdb	6fe4_F_A_FA62G.pdb	-0.15089276432991028	-0.3030099868774414
6fe4.pdb	6fe4_F_A_FA62H.pdb	-0.1971261203289032	-0.04360000044107437
6fe4.pdb	6fe4_F_A_FA62S.pdb	-0.3105848431587219	-0.36399999260902405
6fe4.pdb	6fe4_F_A_FA62Y.pdb	-0.2600375711917877	-0.015200000256299973
7jmo.pdb	7jmo_HL_A_VH2G.pdb	-0.2701602280139923	-0.7964000105857849
7jmo.pdb	7jmo_HL_A_VH2W.pdb	-0.2584255337715149	-0.6442999839782715
7jmo.pdb	7jmo_HL_A_GH26N.pdb	-0.598773181438446	-2.0362000465393066
7jmo.pdb	7jmo_HL_A_GH26L.pdb	-1.5449721813201904	-1.5038000345230103
7jmo.pdb	7jmo_HL_A_GH26P.pdb	-0.711618959903717	-0.07909999787807465
7jmo.pdb	7jmo_HL_A_GH26T.pdb	-0.6203789710998535	-0.9050999879837036
7jmo.pdb	7jmo_HL_A_GH26V.pdb	-0.2095671147108078	-0.7480999827384949
7jmo.pdb	7jmo_HL_A_FH27V.pdb	-1.4253605604171753	-0.8485000133514404
7jmo.pdb	7jmo_HL_A_TH28N.pdb	0.1314084380865097	0.4339999854564667
7jmo.pdb	7jmo_HL_A_TH28Q.pdb	0.13854114711284637	0.4226999878883362
7jmo.pdb	7jmo_HL_A_TH28P.pdb	-3.850038528442383	-2.7869999408721924
7jmo.pdb	7jmo_HL_A_TH28S.pdb	0.13514934480190277	0.35600000619888306
7jmo.pdb	7jmo_HL_A_SH31H.pdb	-0.38498562574386597	-1.1729999780654907
7jmo.pdb	7jmo_HL_A_NH32F.pdb	-7.079147815704346	-6.917900085449219
7jmo.pdb	7jmo_HL_A_YH33R.pdb	-2.1297013759613037	-1.8753999471664429
7jmo.pdb	7jmo_HL_A_SH53V.pdb	-2.336451768875122	-2.7091000080108643
7jmo.pdb	7jmo_HL_A_GH54A.pdb	-0.21846210956573486	-0.5034999847412109
7jmo.pdb	7jmo_HL_A_GH54Q.pdb	-1.1704316139221191	-1.8427000045776367
7jmo.pdb	7jmo_HL_A_GH54I.pdb	-6.6204142570495605	-7.138199806213379
7jmo.pdb	7jmo_HL_A_GH54F.pdb	-10.701108932495117	-8.222599983215332
7jmo.pdb	7jmo_HL_A_GH54W.pdb	-13.046303749084473	-13.57406997680664
7jmo.pdb	7jmo_HL_A_FH58R.pdb	-0.5030654668807983	-0.335099995136261
7jmo.pdb	7jmo_HL_A_FH58W.pdb	-0.023059561848640442	-0.3037000000476837
7jmo.pdb	7jmo_HL_A_FH58V.pdb	-0.23158493638038635	-0.753000020980835
7jmo.pdb	7jmo_HL_A_RH97Q.pdb	-1.5022815465927124	-2.948199987411499
7jmo.pdb	7jmo_HL_A_RH97W.pdb	-0.6253077387809753	-2.732300043106079
7jmo.pdb	7jmo_HL_A_RH97V.pdb	-1.4250818490982056	-2.7644999027252197
7jmo.pdb	7jmo_HL_A_LH99C.pdb	-0.2247065305709839	-1.3733999729156494
7jmo.pdb	7jmo_HL_A_LH99M.pdb	0.5368949174880981	0.2969000041484833
7jmo.pdb	7jmo_HL_A_LH99W.pdb	-0.4655647873878479	-3.0374999046325684
7jmo.pdb	7jmo_HL_A_EH100N.pdb	-2.3660542964935303	-2.1582000255584717
7jmo.pdb	7jmo_HL_A_EH100I.pdb	-2.079477548599243	-2.283799886703491
7jmo.pdb	7jmo_HL_A_RH101K.pdb	-0.04258330166339874	0.24969999492168427
7jmo.pdb	7jmo_HL_A_RH101Y.pdb	-0.39817875623703003	0.11819999665021896
7jmo.pdb	7jmo_HL_A_RH101V.pdb	-0.2360973209142685	0.5820000171661377
7jmo.pdb	7jmo_HL_A_AH102N.pdb	-0.8942948579788208	-1.0144000053405762
7jmo.pdb	7jmo_HL_A_AH102D.pdb	-1.4036993980407715	-1.7783000469207764
7jmo.pdb	7jmo_HL_A_AH102Y.pdb	-6.59219217300415	-4.177199840545654
7jmo.pdb	7jmo_HL_A_SL28D.pdb	-0.0342932790517807	-0.11309999972581863
7jmo.pdb	7jmo_HL_A_SL28C.pdb	-0.04444701969623566	0.23000000417232513
7jmo.pdb	7jmo_HL_A_SL28K.pdb	0.08536942303180695	0.49779999256134033
7jmo.pdb	7jmo_HL_A_SL28Y.pdb	0.12045617401599884	0.32030001282691956
7jmo.pdb	7jmo_HL_A_VL29Q.pdb	-0.6473824381828308	-0.6671000123023987
7jmo.pdb	7jmo_HL_A_VL29S.pdb	-0.5001427531242371	-0.7031000256538391
7jmo.pdb	7jmo_HL_A_VL29W.pdb	-0.7697939872741699	-3.066800117492676
7jmo.pdb	7jmo_HL_A_SL30H.pdb	-1.1534353494644165	-1.9646999835968018
7jmo.pdb	7jmo_HL_A_SL30F.pdb	-0.4353788197040558	-0.6753000020980835
7jmo.pdb	7jmo_HL_A_SL32P.pdb	0.1126435250043869	-0.13680000603199005
7jmo.pdb	7jmo_HL_A_SL32T.pdb	0.25026994943618774	0.29499998688697815
7jmo.pdb	7jmo_HL_A_YL33R.pdb	-0.2565794885158539	-0.7904999852180481
7jmo.pdb	7jmo_HL_A_YL33V.pdb	-0.9753291606903076	-0.22360000014305115
7jmo.pdb	7jmo_HL_A_QL91S.pdb	-0.2590620219707489	-0.17509999871253967
7jmo.pdb	7jmo_HL_A_SL94W.pdb	-0.600206196308136	-0.20479999482631683
7jmo.pdb	7jmo_HL_A_RA70N.pdb	-0.1512785702943802	-2.3710999488830566
7jmo.pdb	7jmo_HL_A_TA82A.pdb	-0.11875683814287186	0.5985999703407288
7jmo.pdb	7jmo_HL_A_TA82D.pdb	-0.04601803421974182	0.746999979019165
7jmo.pdb	7jmo_HL_A_TA82C.pdb	0.1977468878030777	0.6596999764442444
7jmo.pdb	7jmo_HL_A_GA83E.pdb	-0.06919064372777939	1.7524000406265259
7jmo.pdb	7jmo_HL_A_GA83F.pdb	-0.2435886561870575	-0.5379999876022339
7jmo.pdb	7jmo_HL_A_KA84H.pdb	-1.0139793157577515	-1.6699999570846558
7jmo.pdb	7jmo_HL_A_DA87A.pdb	-0.7220582365989685	-0.8064000010490417
7jmo.pdb	7jmo_HL_A_DA87S.pdb	-0.6910721063613892	-1.595900058746338
7jmo.pdb	7jmo_HL_A_DA87V.pdb	-0.7490488290786743	-0.5896999835968018
7jmo.pdb	7jmo_HL_A_YA88E.pdb	-0.8576862215995789	-2.177500009536743
7jmo.pdb	7jmo_HL_A_YA120D.pdb	-1.5820308923721313	-3.244800090789795
7jmo.pdb	7jmo_HL_A_YA120H.pdb	-1.6192718744277954	-2.500200033187866
7jmo.pdb	7jmo_HL_A_YA120I.pdb	-1.540477991104126	-2.336899995803833
7jmo.pdb	7jmo_HL_A_LA122F.pdb	-6.289989948272705	-3.904599905014038
7jmo.pdb	7jmo_HL_A_RA124L.pdb	0.0722600668668747	-0.583299994468689
7jmo.pdb	7jmo_HL_A_RA124M.pdb	0.2964576482772827	-0.6606000065803528
7jmo.pdb	7jmo_HL_A_KA125R.pdb	-0.05899450182914734	-0.19900000095367432
7jmo.pdb	7jmo_HL_A_KA125G.pdb	-0.24403537809848785	-0.026900000870227814
7jmo.pdb	7jmo_HL_A_YA140S.pdb	-1.530778169631958	-1.7379000186920166
7jmo.pdb	7jmo_HL_A_QA141R.pdb	-0.15770095586776733	-0.27320000529289246
7jmo.pdb	7jmo_HL_A_QA141E.pdb	0.04985333979129791	-0.9771000146865845
7jmo.pdb	7jmo_HL_A_AA142K.pdb	-3.6850311756134033	-3.6619999408721924
7jmo.pdb	7jmo_HL_A_GA143F.pdb	-0.14360378682613373	0.3352999985218048
7jmo.pdb	7jmo_HL_A_GA143T.pdb	-0.4149806499481201	-0.3409999907016754
7jmo.pdb	7jmo_HL_A_FA153Q.pdb	-1.4185731410980225	-1.80840003490448
7jmo.pdb	7jmo_HL_A_NA154S.pdb	-1.0677589178085327	-3.197000026702881
7jmo.pdb	7jmo_HL_A_YA156R.pdb	0.05912749469280243	0.10490000247955322
7jmo.pdb	7jmo_HL_A_YA156L.pdb	-0.0901666134595871	-1.0312000513076782
7jmo.pdb	7jmo_HL_A_YA156T.pdb	-0.3674499988555908	-1.909000039100647
7jmo.pdb	7jmo_HL_A_YA156V.pdb	-0.3031790554523468	-1.5362999439239502
7jmo.pdb	7jmo_HL_A_QA160R.pdb	0.012385770678520203	0.5346999764442444
7jmo.pdb	7jmo_HL_A_QA160S.pdb	-0.28665512800216675	0.3100000023841858
7jmo.pdb	7jmo_HL_A_QA160W.pdb	-3.8555359840393066	-1.6923999786376953
7jmo.pdb	7jmo_HL_A_SA161I.pdb	-0.15583935379981995	-0.3188000023365021
7jmo.pdb	7jmo_HL_A_YA162I.pdb	-0.15277820825576782	-0.014100000262260437
7jmo.pdb	7jmo_HL_A_YA162K.pdb	-0.21196864545345306	-0.26510000228881836
7jmo.pdb	7jmo_HL_A_YA162M.pdb	-0.09736491739749908	-0.008500000461935997
7jmo.pdb	7jmo_HL_A_NA168L.pdb	0.13747738301753998	0.6956999897956848
7jmo.pdb	7jmo_HL_A_GA169C.pdb	-1.3274495601654053	-1.3291000127792358
7jmo.pdb	7jmo_HL_A_GA169L.pdb	-1.0708885192871094	-1.0805000066757202
7jmo.pdb	7jmo_HL_A_GA169P.pdb	-6.441854000091553	-5.293900012969971
7jmo.pdb	7jmo_HL_A_GA169T.pdb	-2.3821823596954346	-3.1953999996185303
7jmo.pdb	7jmo_HL_A_YA172R.pdb	-0.535834550857544	-1.1836999654769897
7jmo.pdb	7jmo_HL_A_YA172N.pdb	-1.1312658786773682	-3.7253000736236572
7jmo.pdb	7jmo_HL_A_YA172I.pdb	-0.855083703994751	-0.8105999827384949
7jmo.pdb	7jmo_HL_A_YA172F.pdb	-0.03469192981719971	0.5533000230789185
7a17.pdb	7a17_B_A_FB31E.pdb	-1.9402908086776733	-3.5244901180267334
7a17.pdb	7a17_B_A_WB53A.pdb	-0.4967249035835266	-1.6430000066757202
7a17.pdb	7a17_B_A_WB53R.pdb	-0.6508281230926514	-2.4502201080322266
7a17.pdb	7a17_B_A_WB53M.pdb	0.08203034102916718	-1.277400016784668
7a17.pdb	7a17_B_A_WB53F.pdb	-0.15772540867328644	-0.6620000004768372
7a17.pdb	7a17_B_A_RB99V.pdb	-0.8945793509483337	0.7656000256538391
7a17.pdb	7a17_B_A_IB101E.pdb	-3.583791732788086	-4.410120010375977
7a17.pdb	7a17_B_A_EB102D.pdb	-0.02870956063270569	-0.20909999310970306
7a17.pdb	7a17_B_A_EB102Q.pdb	0.2706688642501831	-0.20000000298023224
7a17.pdb	7a17_B_A_EB102G.pdb	0.28911280632019043	-0.36090001463890076
7a17.pdb	7a17_B_A_EB102S.pdb	-0.08940991014242172	-0.21709999442100525
7a17.pdb	7a17_B_A_EB102V.pdb	0.3315831422805786	0.19930000603199005
7a17.pdb	7a17_B_A_LA100A.pdb	-0.0036923736333847046	0.1784999966621399
7a17.pdb	7a17_B_A_LA100R.pdb	-0.25040319561958313	0.09030000120401382
7a17.pdb	7a17_B_A_LA100V.pdb	-0.13183972239494324	0.17520000040531158
7a17.pdb	7a17_B_A_LA101R.pdb	-0.7767744660377502	-1.461300015449524
7a17.pdb	7a17_B_A_LA101H.pdb	-0.9084171652793884	-1.3738000392913818
7a17.pdb	7a17_B_A_LA101I.pdb	-0.8022621870040894	-0.576200008392334
7a17.pdb	7a17_B_A_IA115N.pdb	-0.545982837677002	-0.3142000138759613
7a17.pdb	7a17_B_A_IA115K.pdb	-0.5545916557312012	-1.1639000177383423
7a17.pdb	7a17_B_A_IA115S.pdb	-0.4020179212093353	-0.31439998745918274
7a17.pdb	7a17_B_A_PA117N.pdb	-0.1437043845653534	-0.1535000056028366
7a17.pdb	7a17_B_A_PA117D.pdb	-0.09083649516105652	-0.4964999854564667
7a17.pdb	7a17_B_A_PA117M.pdb	0.5386905670166016	0.8472999930381775
7a17.pdb	7a17_B_A_PA117Y.pdb	0.685154378414154	0.6072999835014343
7a17.pdb	7a17_B_A_AA120Y.pdb	-13.590697288513184	-10.22095012664795
7a17.pdb	7a17_B_A_PA121F.pdb	-0.3705981969833374	-0.2476000040769577
7a17.pdb	7a17_B_A_PA121Y.pdb	0.33465492725372314	0.5756000280380249
7a17.pdb	7a17_B_A_IA123P.pdb	-0.5789831280708313	-0.8683000206947327
7a17.pdb	7a17_B_A_IA123V.pdb	-0.2804732322692871	0.36410000920295715
7a17.pdb	7a17_B_A_RA124P.pdb	0.45003223419189453	-0.37130001187324524
7a17.pdb	7a17_B_A_RA124Y.pdb	-1.7489584684371948	-2.0943000316619873
7a17.pdb	7a17_B_A_RA124V.pdb	0.5747469663619995	0.38370001316070557
7a17.pdb	7a17_B_A_DA125E.pdb	-1.8178926706314087	-0.40790000557899475
7a17.pdb	7a17_B_A_DA125V.pdb	-0.644315779209137	-1.0599000453948975
7a17.pdb	7a17_B_A_VA126G.pdb	-0.6569176912307739	-2.240799903869629
5ja9.pdb	5ja9_B_D_YB37Q.pdb	-1.301404595375061	-2.405600070953369
5ja9.pdb	5ja9_B_D_YB37K.pdb	-0.8841025233268738	-0.828499972820282
5ja9.pdb	5ja9_B_D_YB37S.pdb	-1.075838327407837	-2.5460000038146973
5ja9.pdb	5ja9_B_D_FB47R.pdb	-0.17961335182189941	-0.28790000081062317
5ja9.pdb	5ja9_B_D_FB47D.pdb	-0.909298300743103	-2.9526000022888184
5ja9.pdb	5ja9_B_D_VB97C.pdb	0.1331206113100052	0.19840000569820404
5ja9.pdb	5ja9_B_D_VB97H.pdb	-0.18112719058990479	0.1761000007390976
5ja9.pdb	5ja9_B_D_RB99N.pdb	-1.2421226501464844	-3.2836999893188477
5ja9.pdb	5ja9_B_D_RB99H.pdb	-1.1527070999145508	-2.683000087738037
5ja9.pdb	5ja9_B_D_SB101E.pdb	0.29296547174453735	0.5634999871253967
5ja9.pdb	5ja9_B_D_SB101P.pdb	-0.32280832529067993	-1.066100001335144
5ja9.pdb	5ja9_B_D_LB102S.pdb	-1.6090015172958374	-3.505000114440918
5ja9.pdb	5ja9_B_D_IB103E.pdb	-1.2130680084228516	-2.825900077819824
5ja9.pdb	5ja9_B_D_IB103W.pdb	-1.726891040802002	-2.611799955368042
5ja9.pdb	5ja9_B_D_DB105R.pdb	-1.0586940050125122	-2.1048998832702637
5ja9.pdb	5ja9_B_D_DB105C.pdb	-0.8970727920532227	-0.7347999811172485
5ja9.pdb	5ja9_B_D_DB105S.pdb	-0.6578132510185242	-0.3555000126361847
5ja9.pdb	5ja9_B_D_ID9R.pdb	-0.8490592837333679	0.2732999920845032
5ja9.pdb	5ja9_B_D_ID9K.pdb	-0.6754134893417358	-0.0723000019788742
5ja9.pdb	5ja9_B_D_ID9P.pdb	-0.9462522268295288	-0.8859999775886536
5ja9.pdb	5ja9_B_D_ID9S.pdb	-1.1773751974105835	-1.4010000228881836
5ja9.pdb	5ja9_B_D_YD13M.pdb	-1.1519349813461304	-0.6438000202178955
5ja9.pdb	5ja9_B_D_ED16N.pdb	-1.5118991136550903	-3.324199914932251
5ja9.pdb	5ja9_B_D_ED16H.pdb	-2.372006893157959	-4.263299942016602
5ja9.pdb	5ja9_B_D_ED16K.pdb	-2.4164092540740967	-5.077099800109863
5ja9.pdb	5ja9_B_D_YD17K.pdb	-0.9214319586753845	-0.20569999516010284
5ja9.pdb	5ja9_B_D_ID58R.pdb	-0.8602468371391296	-0.6675000190734863
5ja9.pdb	5ja9_B_D_ID58E.pdb	-1.0225434303283691	-0.16300000250339508
5ja9.pdb	5ja9_B_D_ID58P.pdb	-0.26026424765586853	-0.6244000196456909
5ja9.pdb	5ja9_B_D_TD72A.pdb	-1.0479607582092285	1.031999945640564
5ja9.pdb	5ja9_B_D_TD72N.pdb	-1.0085424184799194	0.9366000294685364
5ja9.pdb	5ja9_B_D_TD72C.pdb	-1.0192351341247559	1.26419997215271
5ja9.pdb	5ja9_B_D_TD72Q.pdb	-2.226574182510376	0.2168000042438507
5ja9.pdb	5ja9_B_D_TD72L.pdb	-1.9167522192001343	1.229200005531311
5ja9.pdb	5ja9_B_D_TD72S.pdb	-1.177182912826538	0.5008999705314636
5ja9.pdb	5ja9_B_D_ID73W.pdb	-0.4437667727470398	-0.1477999985218048
5ja9.pdb	5ja9_B_D_YD74A.pdb	-0.34565699100494385	-0.7098000049591064
5ja9.pdb	5ja9_B_D_YD74P.pdb	-0.6571567058563232	-0.5220000147819519
5ja9.pdb	5ja9_B_D_ED78A.pdb	-1.122895359992981	-2.1679999828338623
5ja9.pdb	5ja9_B_D_ED78W.pdb	-0.8530347347259521	-0.2994999885559082
5ja9.pdb	5ja9_B_D_ED78V.pdb	-1.054149866104126	-1.1929999589920044
5ja9.pdb	5ja9_B_D_MD79F.pdb	-0.8772197365760803	-0.3303999900817871
5ja9.pdb	5ja9_B_D_MD79S.pdb	-0.8498311042785645	-2.2202999591827393
5ja9.pdb	5ja9_B_D_MD79W.pdb	-1.5973389148712158	-2.8029000759124756
5ja9.pdb	5ja9_B_D_QD89R.pdb	-0.2127286046743393	-0.16249999403953552
5ja9.pdb	5ja9_B_D_QD89M.pdb	0.2544877529144287	0.9079999923706055
5ja9.pdb	5ja9_B_D_QD89P.pdb	-0.28373610973358154	-0.35499998927116394
5ja9.pdb	5ja9_B_D_LD90C.pdb	-0.22904068231582642	-1.0063999891281128
5ja9.pdb	5ja9_B_D_LD90Q.pdb	-0.5101907849311829	-1.1126999855041504
5ja9.pdb	5ja9_B_D_FD93N.pdb	-0.24343518912792206	-1.5128999948501587
5ja9.pdb	5ja9_B_D_FD93G.pdb	-0.2640131413936615	-2.0218000411987305
5ja9.pdb	5ja9_B_D_FD93L.pdb	0.2072611302137375	-0.3264000117778778
5ja9.pdb	5ja9_B_D_FD93S.pdb	-0.334067165851593	-1.8895000219345093
5ja9.pdb	5ja9_B_D_FD93V.pdb	-0.6502439975738525	-1.3087999820709229
1nca.pdb	1nca_HL_N_YL49E.pdb	-1.2596123218536377	-4.77400016784668
1nca.pdb	1nca_HL_N_WL50D.pdb	-1.39486563205719	-2.142899990081787
1nca.pdb	1nca_HL_N_WL50P.pdb	-1.3147109746932983	-2.959199905395508
1nca.pdb	1nca_HL_N_TL53F.pdb	-23.04464340209961	-20.76963996887207
1nca.pdb	1nca_HL_N_TL53V.pdb	0.13875563442707062	0.5914000272750854
1nca.pdb	1nca_HL_N_IL56R.pdb	-0.19402086734771729	-0.059700001031160355
1nca.pdb	1nca_HL_N_YL92S.pdb	-0.5719556212425232	-0.9919999837875366
1nca.pdb	1nca_HL_N_PL94V.pdb	-0.08413909375667572	0.27730000019073486
1nca.pdb	1nca_HL_N_TH30H.pdb	-0.012777745723724365	0.01489999983459711
1nca.pdb	1nca_HL_N_TH30V.pdb	-0.02720421552658081	0.01899999938905239
1nca.pdb	1nca_HL_N_NH31T.pdb	-0.057526007294654846	-0.37610000371932983
1nca.pdb	1nca_HL_N_YH32N.pdb	-0.27573466300964355	-0.2962000072002411
1nca.pdb	1nca_HL_N_NH52V.pdb	-0.19625118374824524	0.38580000400543213
1nca.pdb	1nca_HL_N_NH54G.pdb	-0.29957887530326843	-0.7698000073432922
1nca.pdb	1nca_HL_N_NH54F.pdb	0.8388551473617554	0.5946000218391418
1nca.pdb	1nca_HL_N_EH62R.pdb	-0.21098263561725616	-0.02879999950528145
1nca.pdb	1nca_HL_N_EH62F.pdb	-0.1584460586309433	-0.044199999421834946
1nca.pdb	1nca_HL_N_EH62W.pdb	-0.05701494216918945	0.00419999985024333
1nca.pdb	1nca_HL_N_EH100S.pdb	-1.7406340837478638	-1.9837000370025635
1nca.pdb	1nca_HL_N_EH100W.pdb	-6.036779880523682	-5.209199905395508
1nca.pdb	1nca_HL_N_DH101C.pdb	-0.6276635527610779	-0.7976999878883362
1nca.pdb	1nca_HL_N_DH101F.pdb	-1.9939056634902954	0.567799985408783
1nca.pdb	1nca_HL_N_DH101T.pdb	0.04762205481529236	-1.260699987411499
1nca.pdb	1nca_HL_N_FH103W.pdb	-0.15617790818214417	-0.9968000054359436
1nca.pdb	1nca_HL_N_LH106I.pdb	-0.08047391474246979	-0.36320000886917114
1nca.pdb	1nca_HL_N_PN247D.pdb	-2.2127387523651123	-5.003900051116943
1nca.pdb	1nca_HL_N_PN249Q.pdb	-0.34621661901474	-0.7314000129699707
1nca.pdb	1nca_HL_N_PN249G.pdb	-0.11595220118761063	-1.0460000038146973
1nca.pdb	1nca_HL_N_PN249S.pdb	-0.32687079906463623	-0.5893999934196472
1nca.pdb	1nca_HL_N_PN249W.pdb	0.2753738760948181	0.021400000900030136
1nca.pdb	1nca_HL_N_NN250I.pdb	1.049558401107788	2.0587000846862793
1nca.pdb	1nca_HL_N_GN263R.pdb	-0.34919583797454834	-1.6103999614715576
1nca.pdb	1nca_HL_N_GN263S.pdb	-0.4645279049873352	-0.8533999919891357
1nca.pdb	1nca_HL_N_NN264F.pdb	-0.4008657932281494	-1.1389000415802002
1nca.pdb	1nca_HL_N_NN267A.pdb	-0.23351195454597473	0.0632999986410141
1nca.pdb	1nca_HL_N_NN267T.pdb	-0.24797970056533813	0.41290000081062317
1nca.pdb	1nca_HL_N_IN286M.pdb	0.14438526332378387	-0.26159998774528503
1nca.pdb	1nca_HL_N_IN286F.pdb	0.3142109513282776	1.6416000127792358
1nca.pdb	1nca_HL_N_IN286S.pdb	-0.055038586258888245	-0.2856999933719635
1nca.pdb	1nca_HL_N_IN288S.pdb	-1.2123173475265503	-2.264899969100952
1nca.pdb	1nca_HL_N_IN288W.pdb	-0.4250332713127136	-0.4731000065803528
1nca.pdb	1nca_HL_N_AN289C.pdb	0.2446548491716385	1.7115999460220337
1nca.pdb	1nca_HL_N_AN289L.pdb	-3.345518112182617	-3.833699941635132
1nca.pdb	1nca_HL_N_AN289M.pdb	1.0233464241027832	-0.7840999960899353
1nca.pdb	1nca_HL_N_SN290F.pdb	-1.0807385444641113	-0.1582999974489212
1nca.pdb	1nca_HL_N_SN292F.pdb	-15.50068187713623	-12.883480072021484
1nca.pdb	1nca_HL_N_LN318P.pdb	-0.41834717988967896	-1.5910999774932861
1nca.pdb	1nca_HL_N_NN319A.pdb	-0.6841784715652466	-1.5149999856948853
1nca.pdb	1nca_HL_N_NN319V.pdb	-2.2812938690185547	-2.2548000812530518
1nca.pdb	1nca_HL_N_TN320C.pdb	0.4932270050048828	0.6908000111579895
1nca.pdb	1nca_HL_N_TN320H.pdb	-5.143877983093262	-2.9958999156951904
1nca.pdb	1nca_HL_N_TN320W.pdb	-2.906466245651245	-3.2639999389648438
1nca.pdb	1nca_HL_N_TN320V.pdb	0.528357207775116	1.5901999473571777
1nca.pdb	1nca_HL_N_DN321L.pdb	0.13467012345790863	0.2596000134944916
1nca.pdb	1nca_HL_N_WN322S.pdb	-0.6025421619415283	-1.3250000476837158
1nca.pdb	1nca_HL_N_PN352I.pdb	0.20848746597766876	0.5612999796867371
1nca.pdb	1nca_HL_N_PN352S.pdb	-0.7674315571784973	-1.9129999876022339
1nca.pdb	1nca_HL_N_KN353E.pdb	-0.6400773525238037	-0.376800000667572
1nca.pdb	1nca_HL_N_KN353G.pdb	-1.0478936433792114	-0.9409000277519226
1nca.pdb	1nca_HL_N_KN353H.pdb	-0.27893590927124023	0.5667999982833862
1nca.pdb	1nca_HL_N_KN353Y.pdb	-0.08347108960151672	1.007599949836731
1nca.pdb	1nca_HL_N_KN356S.pdb	-0.08756183832883835	-0.3521000146865845
4ypg.pdb	4ypg_HL_D_SH31Q.pdb	0.09980987012386322	0.8937000036239624
4ypg.pdb	4ypg_HL_D_SH31I.pdb	-0.31414595246315	-0.13609999418258667
4ypg.pdb	4ypg_HL_D_YH32D.pdb	-0.9119317531585693	-0.7325999736785889
4ypg.pdb	4ypg_HL_D_SH33N.pdb	-1.2282238006591797	2.628499984741211
4ypg.pdb	4ypg_HL_D_WH47V.pdb	-0.3643522262573242	-0.5752999782562256
4ypg.pdb	4ypg_HL_D_WH50K.pdb	-1.2541069984436035	-2.455399990081787
4ypg.pdb	4ypg_HL_D_SH52N.pdb	-5.697007179260254	-4.374000072479248
4ypg.pdb	4ypg_HL_D_SH52C.pdb	-2.893432140350342	-0.41359999775886536
4ypg.pdb	4ypg_HL_D_SH52I.pdb	-5.788445949554443	-3.74780011177063
4ypg.pdb	4ypg_HL_D_SH52Y.pdb	-8.396326065063477	-16.413000106811523
4ypg.pdb	4ypg_HL_D_YH54P.pdb	-0.3825956881046295	-0.6723999977111816
4ypg.pdb	4ypg_HL_D_NH55P.pdb	-1.9737749099731445	-1.3015999794006348
4ypg.pdb	4ypg_HL_D_NH55T.pdb	0.66252201795578	0.27959999442100525
4ypg.pdb	4ypg_HL_D_NH57L.pdb	-0.13877032697200775	0.10939999669790268
4ypg.pdb	4ypg_HL_D_DH99M.pdb	-0.0017403364181518555	-0.01549999974668026
4ypg.pdb	4ypg_HL_D_DH99V.pdb	-0.2791573405265808	2.51419997215271
4ypg.pdb	4ypg_HL_D_PH100L.pdb	-2.176940679550171	-5.9054999351501465
4ypg.pdb	4ypg_HL_D_PH100M.pdb	-2.0293092727661133	-6.158400058746338
4ypg.pdb	4ypg_HL_D_IH101D.pdb	-0.6365533471107483	-0.6621999740600586
4ypg.pdb	4ypg_HL_D_IH101C.pdb	-0.3792169690132141	0.014700000174343586
4ypg.pdb	4ypg_HL_D_IH101K.pdb	-0.27992814779281616	0.3249000012874603
4ypg.pdb	4ypg_HL_D_AH102C.pdb	0.3146440386772156	0.06319999694824219
4ypg.pdb	4ypg_HL_D_AH103M.pdb	-0.3585028648376465	-0.9706000089645386
4ypg.pdb	4ypg_HL_D_AH103V.pdb	-0.21642574667930603	-1.2031999826431274
4ypg.pdb	4ypg_HL_D_YH105D.pdb	-0.3922613263130188	-0.4059000015258789
4ypg.pdb	4ypg_HL_D_SL28D.pdb	-0.23774473369121552	0.319599986076355
4ypg.pdb	4ypg_HL_D_SL28Y.pdb	0.2004946619272232	0.6978999972343445
4ypg.pdb	4ypg_HL_D_VL29K.pdb	-0.49471157789230347	-0.5461000204086304
4ypg.pdb	4ypg_HL_D_SL30R.pdb	-0.751828134059906	-0.7929999828338623
4ypg.pdb	4ypg_HL_D_SL30I.pdb	0.2884020209312439	1.1175999641418457
4ypg.pdb	4ypg_HL_D_SL30P.pdb	0.24106521904468536	0.9204999804496765
4ypg.pdb	4ypg_HL_D_TL32R.pdb	-7.674018383026123	-6.953700065612793
4ypg.pdb	4ypg_HL_D_YL33E.pdb	-0.6063997745513916	-2.0857999324798584
4ypg.pdb	4ypg_HL_D_YL33T.pdb	-0.7192233204841614	-1.0063999891281128
4ypg.pdb	4ypg_HL_D_YL33W.pdb	-0.4401579201221466	0.8450000286102295
4ypg.pdb	4ypg_HL_D_YL50A.pdb	-0.4858003258705139	-0.3652999997138977
4ypg.pdb	4ypg_HL_D_YL50R.pdb	-1.8131556510925293	-1.0820000171661377
4ypg.pdb	4ypg_HL_D_YL50C.pdb	-0.4673803448677063	-0.633899986743927
4ypg.pdb	4ypg_HL_D_YL50E.pdb	-0.6868866086006165	1.0647000074386597
4ypg.pdb	4ypg_HL_D_GL51C.pdb	-0.43699222803115845	-1.274399995803833
4ypg.pdb	4ypg_HL_D_AL52R.pdb	-0.3536406457424164	-0.454800009727478
4ypg.pdb	4ypg_HL_D_AL52L.pdb	-0.391456663608551	0.7613000273704529
4ypg.pdb	4ypg_HL_D_AL52F.pdb	-2.9346742630004883	-1.9047000408172607
4ypg.pdb	4ypg_HL_D_AL52S.pdb	-0.0884813591837883	-0.3603000044822693
4ypg.pdb	4ypg_HL_D_AL52Y.pdb	-5.445779800415039	-4.558800220489502
4ypg.pdb	4ypg_HL_D_SL68A.pdb	0.1093858927488327	0.22439999878406525
4ypg.pdb	4ypg_HL_D_GL69H.pdb	0.09241364896297455	1.4509999752044678
4ypg.pdb	4ypg_HL_D_GL69L.pdb	-0.015620425343513489	0.8723000288009644
4ypg.pdb	4ypg_HL_D_GL69P.pdb	-0.3715512156486511	0.24609999358654022
4ypg.pdb	4ypg_HL_D_GL69Y.pdb	-0.16197125613689423	0.8665000200271606
4ypg.pdb	4ypg_HL_D_GL93A.pdb	-0.10460663586854935	-0.3212999999523163
4ypg.pdb	4ypg_HL_D_GL93H.pdb	-0.3326857089996338	-0.5180000066757202
4ypg.pdb	4ypg_HL_D_GL93I.pdb	-1.29953134059906	-0.8549000024795532
4ypg.pdb	4ypg_HL_D_GL93Y.pdb	-10.040220260620117	-10.295660018920898
4ypg.pdb	4ypg_HL_D_SL95I.pdb	-0.46854037046432495	-0.14149999618530273
4ypg.pdb	4ypg_HL_D_SL95K.pdb	-0.35967323184013367	-0.0357000008225441
4ypg.pdb	4ypg_HL_D_RL97N.pdb	-0.2601799964904785	-1.3911000490188599
4ypg.pdb	4ypg_HL_D_RL97H.pdb	-0.2686581015586853	-1.1058000326156616
4ypg.pdb	4ypg_HL_D_RL97P.pdb	0.1071266382932663	-1.3667999505996704
4ypg.pdb	4ypg_HL_D_TD1R.pdb	0.33770716190338135	-0.09640000015497208
4ypg.pdb	4ypg_HL_D_TD1N.pdb	-0.6356327533721924	0.005400000140070915
4ypg.pdb	4ypg_HL_D_SD2D.pdb	-2.6898868083953857	-1.9717999696731567
4ypg.pdb	4ypg_HL_D_DD4P.pdb	0.05467401444911957	-0.04490000009536743
4ypg.pdb	4ypg_HL_D_ID55L.pdb	-0.3535408079624176	0.020600000396370888
4ypg.pdb	4ypg_HL_D_PD56S.pdb	0.17762164771556854	-0.8177000284194946
4ypg.pdb	4ypg_HL_D_HD59A.pdb	-0.6389776468276978	-1.205199956893921
4ypg.pdb	4ypg_HL_D_HD59C.pdb	-0.6335924863815308	-0.6057999730110168
4ypg.pdb	4ypg_HL_D_ED60C.pdb	-0.3655218482017517	-0.021199999377131462
4ypg.pdb	4ypg_HL_D_ED60Q.pdb	-0.5923002362251282	-1.9534000158309937
4ypg.pdb	4ypg_HL_D_ED60H.pdb	-0.5390864610671997	-0.6575000286102295
4ypg.pdb	4ypg_HL_D_ED60T.pdb	-0.49670952558517456	-0.8360000252723694
4ypg.pdb	4ypg_HL_D_ED60V.pdb	-0.3460967540740967	-0.476500004529953
4ypg.pdb	4ypg_HL_D_QD64R.pdb	-0.11338435858488083	-0.22120000422000885
4ypg.pdb	4ypg_HL_D_QD64G.pdb	-0.20702455937862396	-0.14319999516010284
4ypg.pdb	4ypg_HL_D_QD64T.pdb	-0.2619883418083191	-0.05249999836087227
4ypg.pdb	4ypg_HL_D_QD64W.pdb	-0.2691194713115692	0.24860000610351562
4ypg.pdb	4ypg_HL_D_FD66A.pdb	-0.6085755228996277	-1.2312999963760376
4ypg.pdb	4ypg_HL_D_FD66R.pdb	-0.4875279664993286	-2.5092999935150146
4ypg.pdb	4ypg_HL_D_ND67F.pdb	0.4210852384567261	0.29739999771118164
4ypg.pdb	4ypg_HL_D_LD94N.pdb	-0.3015669286251068	0.6330000162124634
4ypg.pdb	4ypg_HL_D_LD94P.pdb	-0.441600501537323	0.5297999978065491
4ypg.pdb	4ypg_HL_D_ND95T.pdb	0.03981052339076996	1.3234000205993652
4ypg.pdb	4ypg_HL_D_ND95W.pdb	-0.49552762508392334	-2.4791998863220215
4ypg.pdb	4ypg_HL_D_ED98A.pdb	0.009389609098434448	1.4850000143051147
4ypg.pdb	4ypg_HL_D_ED98G.pdb	-0.026005849242210388	-0.7667999863624573
4ypg.pdb	4ypg_HL_D_ED98P.pdb	0.1685301810503006	-0.13699999451637268
4ypg.pdb	4ypg_HL_D_AD99C.pdb	-0.10125873237848282	1.1917999982833862
4ypg.pdb	4ypg_HL_D_ID102Y.pdb	-13.501531600952148	-15.805760383605957
4ypg.pdb	4ypg_HL_D_QD103R.pdb	-0.37403109669685364	-0.2676999866962433
4ypg.pdb	4ypg_HL_D_QD103D.pdb	-0.7645401358604431	-0.5320000052452087
4ypg.pdb	4ypg_HL_D_QD103H.pdb	-0.09530968964099884	0.2883000075817108
4ypg.pdb	4ypg_HL_D_QD103V.pdb	-0.3376460671424866	0.32739999890327454
4ypg.pdb	4ypg_HL_D_MD113Y.pdb	-2.070533037185669	-0.39980000257492065
4ypg.pdb	4ypg_HL_D_ED115H.pdb	-0.4826996326446533	-0.8693000078201294
4ypg.pdb	4ypg_HL_D_ED115T.pdb	0.17881663143634796	-1.625100016593933
4ypg.pdb	4ypg_HL_D_ID118G.pdb	0.10198523104190826	-1.093999981880188
4ypg.pdb	4ypg_HL_D_ID118K.pdb	-0.4491202235221863	-2.0973000526428223
4ypg.pdb	4ypg_HL_D_ID118T.pdb	-0.31767287850379944	-0.9041000008583069
4ypg.pdb	4ypg_HL_D_RD122L.pdb	-0.5617167353630066	-0.9412000179290771
7mta.pdb	7mta_HL_G_YH52Q.pdb	-0.5749876499176025	-1.030460000038147
7mta.pdb	7mta_HL_G_YH52H.pdb	-0.7682033181190491	-0.7460500001907349
7mta.pdb	7mta_HL_G_YH52F.pdb	-0.11697423458099365	0.2739500105381012
7mta.pdb	7mta_HL_G_YH52P.pdb	-0.988036572933197	-1.9611300230026245
7mta.pdb	7mta_HL_G_YH54A.pdb	-0.47744399309158325	-0.8904399871826172
7mta.pdb	7mta_HL_G_YH54Q.pdb	-0.5210812091827393	-0.7579299807548523
7mta.pdb	7mta_HL_G_YH54F.pdb	0.05404245853424072	-0.03686000034213066
7mta.pdb	7mta_HL_G_GH56N.pdb	-0.07896451652050018	0.013949999585747719
7mta.pdb	7mta_HL_G_SH57G.pdb	-0.09352550655603409	-0.16513000428676605
7mta.pdb	7mta_HL_G_GH101A.pdb	-0.3564324975013733	-0.14342999458312988
7mta.pdb	7mta_HL_G_GH101L.pdb	-0.9460185170173645	0.12253999710083008
7mta.pdb	7mta_HL_G_GH101K.pdb	-1.100860357284546	-0.14052000641822815
7mta.pdb	7mta_HL_G_GH101M.pdb	-0.32215023040771484	-0.10332000255584717
7mta.pdb	7mta_HL_G_GH101Y.pdb	0.5390515327453613	0.9599599838256836
7mta.pdb	7mta_HL_G_WH102N.pdb	-0.2647293508052826	-0.2796899974346161
7mta.pdb	7mta_HL_G_WH102G.pdb	-0.15943171083927155	-0.8607100248336792
7mta.pdb	7mta_HL_G_WH103A.pdb	-0.498776912689209	-1.345329999923706
7mta.pdb	7mta_HL_G_WH103D.pdb	-0.8816640973091125	-2.3451499938964844
7mta.pdb	7mta_HL_G_WH103C.pdb	-0.27091148495674133	-0.8330199718475342
7mta.pdb	7mta_HL_G_WH103H.pdb	-0.3916821777820587	-1.2111799716949463
7mta.pdb	7mta_HL_G_AH105C.pdb	-0.3129362463951111	0.5214800238609314
7mta.pdb	7mta_HL_G_NH106E.pdb	-0.6502564549446106	-0.7584599852561951
7mta.pdb	7mta_HL_G_NH106V.pdb	-0.25434020161628723	-0.07992000132799149
7mta.pdb	7mta_HL_G_TH107I.pdb	0.0884241908788681	-0.03866000100970268
7mta.pdb	7mta_HL_G_TH107P.pdb	0.13962097465991974	-0.1385200023651123
7mta.pdb	7mta_HL_G_SL31C.pdb	-0.22071796655654907	-0.018379999324679375
7mta.pdb	7mta_HL_G_SL31I.pdb	-0.5197018384933472	0.47569000720977783
7mta.pdb	7mta_HL_G_PG256A.pdb	-0.28972095251083374	-0.9038900136947632
7mta.pdb	7mta_HL_G_PG256L.pdb	-0.17345333099365234	0.30671000480651855
7mta.pdb	7mta_HL_G_PG256Y.pdb	-0.5267757177352905	-0.9627900123596191
7mta.pdb	7mta_HL_G_AG257K.pdb	-0.2725464701652527	0.5297200083732605
7mta.pdb	7mta_HL_G_AG257P.pdb	-0.061621278524398804	0.760860025882721
7mta.pdb	7mta_HL_G_AG257W.pdb	-0.24790218472480774	-0.6765400171279907
7mta.pdb	7mta_HL_G_DG260R.pdb	0.8140870332717896	1.7110999822616577
7mta.pdb	7mta_HL_G_DG260L.pdb	0.555772602558136	1.1130499839782715
7mta.pdb	7mta_HL_G_DG260K.pdb	0.571980893611908	0.851859986782074
7mta.pdb	7mta_HL_G_EG263Q.pdb	-0.1730099767446518	0.14315000176429749
7mta.pdb	7mta_HL_G_EG263L.pdb	0.1285213679075241	0.6508100032806396
7mta.pdb	7mta_HL_G_EG263S.pdb	-0.05520312488079071	-0.5515900254249573
7mta.pdb	7mta_HL_G_AG264Q.pdb	-2.6050353050231934	-1.9583499431610107
7mta.pdb	7mta_HL_G_AG264K.pdb	-2.4970881938934326	-2.566270112991333
7mta.pdb	7mta_HL_G_AG264F.pdb	-8.445284843444824	-5.8035688400268555
7mta.pdb	7mta_HL_G_QG267C.pdb	-0.3441327214241028	-0.3209500014781952
7mta.pdb	7mta_HL_G_QG267P.pdb	-0.5044782757759094	-0.35719001293182373
7mta.pdb	7mta_HL_G_QG267S.pdb	-0.45431065559387207	-0.21973000466823578
7mta.pdb	7mta_HL_G_QG267Y.pdb	-7.665160179138184	-5.8830461502075195
7mta.pdb	7mta_HL_G_EG271I.pdb	-0.4318302869796753	-0.18668000400066376
7mta.pdb	7mta_HL_G_KG272N.pdb	-0.47431302070617676	-1.0303599834442139
7mta.pdb	7mta_HL_G_KG272D.pdb	-1.1137027740478516	-1.7916699647903442
7mta.pdb	7mta_HL_G_KG272L.pdb	0.0996818095445633	0.40828999876976013
7mta.pdb	7mta_HL_G_KG272M.pdb	0.5747902989387512	0.5491700172424316
7mta.pdb	7mta_HL_G_KG272P.pdb	-0.429894357919693	-1.116129994392395
7mta.pdb	7mta_HL_G_KG272Y.pdb	-0.07435616105794907	-0.6330100297927856
7mta.pdb	7mta_HL_G_LG274D.pdb	-0.8269059062004089	-1.2253700494766235
7mta.pdb	7mta_HL_G_LG274H.pdb	-0.6018099188804626	-0.4048900008201599
7mta.pdb	7mta_HL_G_TG286E.pdb	0.08114959299564362	0.3314700126647949
7mta.pdb	7mta_HL_G_TG286M.pdb	0.30816978216171265	1.042099952697754
7mta.pdb	7mta_HL_G_HG287V.pdb	-0.030122190713882446	0.6205499768257141
7mta.pdb	7mta_HL_G_RG291I.pdb	-0.3802642822265625	-0.5507699847221375
6hga.pdb	6hga_HL_B_HH51I.pdb	-1.5890395641326904	-1.2599999904632568
6hga.pdb	6hga_HL_B_YH53D.pdb	-1.0338612794876099	-1.058500051498413
6hga.pdb	6hga_HL_B_YH53H.pdb	-0.9634284973144531	-1.2253999710083008
6hga.pdb	6hga_HL_B_YH53F.pdb	-0.7672452926635742	-0.574400007724762
6hga.pdb	6hga_HL_B_WH54E.pdb	-0.5125578045845032	-0.23729999363422394
6hga.pdb	6hga_HL_B_WH54I.pdb	-0.4268980622291565	-0.65420001745224
6hga.pdb	6hga_HL_B_WH54S.pdb	-0.2133670151233673	-0.32120001316070557
6hga.pdb	6hga_HL_B_WH54T.pdb	-0.25891491770744324	-0.41589999198913574
6hga.pdb	6hga_HL_B_WH54Y.pdb	-0.37659764289855957	-0.25920000672340393
6hga.pdb	6hga_HL_B_DH55A.pdb	-1.0274914503097534	-1.2926000356674194
6hga.pdb	6hga_HL_B_DH55N.pdb	-1.2030781507492065	-1.4198999404907227
6hga.pdb	6hga_HL_B_DH55Q.pdb	-1.146806001663208	-1.3524999618530273
6hga.pdb	6hga_HL_B_DH55I.pdb	-1.0216259956359863	-1.3285000324249268
6hga.pdb	6hga_HL_B_DH55P.pdb	-1.022289514541626	-1.3730000257492065
6hga.pdb	6hga_HL_B_DH57R.pdb	0.010261282324790955	-0.6965000033378601
6hga.pdb	6hga_HL_B_DH57G.pdb	-0.8669625520706177	-1.1593999862670898
6hga.pdb	6hga_HL_B_DH57F.pdb	-0.6785886287689209	-0.4713999927043915
6hga.pdb	6hga_HL_B_DH57Y.pdb	-0.6759063005447388	-0.6389999985694885
6hga.pdb	6hga_HL_B_YH59F.pdb	0.01116316020488739	0.08100000023841858
6hga.pdb	6hga_HL_B_MH101G.pdb	-1.366397738456726	0.3946000039577484
6hga.pdb	6hga_HL_B_DL1N.pdb	-0.3341640532016754	-0.14640000462532043
6hga.pdb	6hga_HL_B_DL1I.pdb	-0.10970976203680038	-0.15610000491142273
6hga.pdb	6hga_HL_B_DL1S.pdb	-0.18254703283309937	-0.04769999906420708
6hga.pdb	6hga_HL_B_DL1V.pdb	-0.0744282603263855	-0.15410000085830688
6hga.pdb	6hga_HL_B_RL24D.pdb	-0.03749772906303406	-0.5532000064849854
6hga.pdb	6hga_HL_B_RL24C.pdb	0.21111924946308136	-0.2556000053882599
6hga.pdb	6hga_HL_B_RL24V.pdb	0.009579703211784363	-0.2515999972820282
6hga.pdb	6hga_HL_B_SL26C.pdb	-0.8320976495742798	-0.724399983882904
6hga.pdb	6hga_HL_B_SL26T.pdb	-0.5561231970787048	-0.8422999978065491
6hga.pdb	6hga_HL_B_SL26W.pdb	-0.9158892631530762	-0.4781999886035919
6hga.pdb	6hga_HL_B_QL27L.pdb	-0.024778783321380615	0.8537999987602234
6hga.pdb	6hga_HL_B_SL28A.pdb	0.0804818719625473	0.7946000099182129
6hga.pdb	6hga_HL_B_SL28F.pdb	-5.370120048522949	-3.198199987411499
6hga.pdb	6hga_HL_B_HL31M.pdb	-0.6342694759368896	-1.777400016784668
6hga.pdb	6hga_HL_B_HL31T.pdb	-0.5057140588760376	-2.1308000087738037
6hga.pdb	6hga_HL_B_NL33A.pdb	0.1834517866373062	0.43549999594688416
6hga.pdb	6hga_HL_B_NL33R.pdb	0.36470770835876465	1.0053000450134277
6hga.pdb	6hga_HL_B_NL33H.pdb	0.04989233613014221	0.40790000557899475
6hga.pdb	6hga_HL_B_NL33F.pdb	0.10402648150920868	0.44589999318122864
6hga.pdb	6hga_HL_B_NL33S.pdb	-0.01587507128715515	0.41909998655319214
6hga.pdb	6hga_HL_B_SL72N.pdb	-0.5448378324508667	0.6258999705314636
6hga.pdb	6hga_HL_B_SL72G.pdb	-0.49122142791748047	0.7764999866485596
6hga.pdb	6hga_HL_B_SL72L.pdb	-0.14986467361450195	1.0960999727249146
6hga.pdb	6hga_HL_B_SL72P.pdb	-0.35222047567367554	0.9355999827384949
6hga.pdb	6hga_HL_B_NL96A.pdb	-0.19917523860931396	0.26930001378059387
6hga.pdb	6hga_HL_B_NL96E.pdb	-0.34841179847717285	0.6014999747276306
6hga.pdb	6hga_HL_B_NL96L.pdb	-1.2842457294464111	-1.0321999788284302
6hga.pdb	6hga_HL_B_NL96K.pdb	-0.6091772317886353	-0.3021000027656555
6hga.pdb	6hga_HL_B_TL97G.pdb	0.16384847462177277	-0.19589999318122864
6hga.pdb	6hga_HL_B_HL98G.pdb	0.0192716121673584	-0.5587999820709229
6hga.pdb	6hga_HL_B_VL99F.pdb	-9.92538833618164	-6.555500030517578
6hga.pdb	6hga_HL_B_KB215C.pdb	-0.10893198847770691	0.6047999858856201
6hga.pdb	6hga_HL_B_KB215E.pdb	-0.08195732533931732	0.9442999958992004
6hga.pdb	6hga_HL_B_KB215G.pdb	-0.26252806186676025	0.7328000068664551
6hga.pdb	6hga_HL_B_KB215W.pdb	-0.11952858418226242	0.6583999991416931
6hga.pdb	6hga_HL_B_SB217N.pdb	-0.10221308469772339	0.20509999990463257
6hga.pdb	6hga_HL_B_SB217I.pdb	0.7360572814941406	1.6555999517440796
6hga.pdb	6hga_HL_B_SB217F.pdb	0.2566421627998352	0.2847000062465668
6hga.pdb	6hga_HL_B_SB217P.pdb	0.06030400097370148	0.6136000156402588
6hga.pdb	6hga_HL_B_RB222C.pdb	-0.01134537160396576	0.5509999990463257
6hga.pdb	6hga_HL_B_RB222Q.pdb	-0.13844695687294006	0.5070000290870667
6hga.pdb	6hga_HL_B_LB223T.pdb	-0.32233256101608276	-0.10779999941587448
6hga.pdb	6hga_HL_B_EB225R.pdb	-0.10490454733371735	-0.5892000198364258
6hga.pdb	6hga_HL_B_YB226H.pdb	-0.7755961418151855	-1.6032999753952026
6hga.pdb	6hga_HL_B_YB226K.pdb	-1.2326388359069824	-2.0934998989105225
6hga.pdb	6hga_HL_B_EB260K.pdb	-1.506060242652893	-0.337799996137619
6hga.pdb	6hga_HL_B_EB260M.pdb	-0.813667893409729	1.687600016593933
6hga.pdb	6hga_HL_B_EB260F.pdb	-1.518672227859497	-1.3842999935150146
6hga.pdb	6hga_HL_B_EB260P.pdb	-1.8291435241699219	-1.8912999629974365
6hga.pdb	6hga_HL_B_EB260T.pdb	-2.1542916297912598	-1.1674000024795532
6hga.pdb	6hga_HL_B_FB261I.pdb	-0.9904562830924988	-2.0532000064849854
6hga.pdb	6hga_HL_B_FB261S.pdb	-2.9748432636260986	-4.695799827575684
6hga.pdb	6hga_HL_B_RB262E.pdb	-2.1770777702331543	-1.707800030708313
6hga.pdb	6hga_HL_B_RB262I.pdb	-2.7314488887786865	-2.2629001140594482
6hga.pdb	6hga_HL_B_RB262F.pdb	-1.263668179512024	-1.250499963760376
6hga.pdb	6hga_HL_B_RB262W.pdb	-0.95596843957901	-0.506600022315979
6hga.pdb	6hga_HL_B_HB263Q.pdb	-3.1764652729034424	-3.239500045776367
6hga.pdb	6hga_HL_B_HB263M.pdb	-1.149401307106018	-2.0048000812530518
6hga.pdb	6hga_HL_B_HB263P.pdb	-2.579887628555298	-1.7626999616622925
6q18.pdb	6q18_HL_A_SH31K.pdb	-2.284914970397949	-1.3028000593185425
6q18.pdb	6q18_HL_A_SH31M.pdb	-0.9001331925392151	-0.3172999918460846
6q18.pdb	6q18_HL_A_SH31T.pdb	-0.6723382472991943	-0.04470000043511391
6q18.pdb	6q18_HL_A_NH33R.pdb	-1.476123332977295	-2.2469000816345215
6q18.pdb	6q18_HL_A_NH33E.pdb	-0.4682145118713379	-1.7098000049591064
6q18.pdb	6q18_HL_A_NH33F.pdb	-5.688321113586426	-3.6394999027252197
6q18.pdb	6q18_HL_A_QH53I.pdb	-0.45215070247650146	-1.31659996509552
6q18.pdb	6q18_HL_A_HH54K.pdb	-0.21953915059566498	0.057999998331069946
6q18.pdb	6q18_HL_A_HH54M.pdb	0.03006589412689209	0.0877000018954277
6q18.pdb	6q18_HL_A_GH55Q.pdb	-0.9724995493888855	-1.4730000495910645
6q18.pdb	6q18_HL_A_GH55E.pdb	-0.9932078123092651	-1.0709999799728394
6q18.pdb	6q18_HL_A_GH55F.pdb	-0.7012597918510437	-0.8327000141143799
6q18.pdb	6q18_HL_A_GH55P.pdb	-0.9027808308601379	-1.0988999605178833
6q18.pdb	6q18_HL_A_GH56D.pdb	-0.7244669198989868	-1.8539999723434448
6q18.pdb	6q18_HL_A_GH56E.pdb	-1.0763977766036987	-1.010599970817566
6q18.pdb	6q18_HL_A_GH56H.pdb	-1.5448980331420898	-3.420099973678589
6q18.pdb	6q18_HL_A_GH56Y.pdb	-0.11824898421764374	-1.829300045967102
6q18.pdb	6q18_HL_A_GH56V.pdb	-0.5744773149490356	-1.944700002670288
6q18.pdb	6q18_HL_A_PH101M.pdb	-4.67169713973999	-3.9072000980377197
6q18.pdb	6q18_HL_A_YH102C.pdb	0.2359587401151657	0.4178999960422516
6q18.pdb	6q18_HL_A_CH103N.pdb	-2.191455602645874	-2.8410000801086426
6q18.pdb	6q18_HL_A_CH103L.pdb	-1.0614042282104492	-2.9123001098632812
6q18.pdb	6q18_HL_A_SH105M.pdb	-0.24793741106987	-1.4996999502182007
6q18.pdb	6q18_HL_A_SH105Y.pdb	0.21238361299037933	-1.20169997215271
6q18.pdb	6q18_HL_A_AH106Q.pdb	-0.269296795129776	0.02889999933540821
6q18.pdb	6q18_HL_A_AH106I.pdb	-0.8991435766220093	0.1891999989748001
6q18.pdb	6q18_HL_A_AH106T.pdb	-0.6265174150466919	0.5695000290870667
6q18.pdb	6q18_HL_A_SH107D.pdb	-4.2781572341918945	-7.926300048828125
6q18.pdb	6q18_HL_A_SH107I.pdb	-5.012968063354492	-5.270599842071533
6q18.pdb	6q18_HL_A_PH109D.pdb	-5.492833614349365	-6.519599914550781
6q18.pdb	6q18_HL_A_PH109L.pdb	-0.7760194540023804	-1.9169000387191772
6q18.pdb	6q18_HL_A_PH109W.pdb	-9.99059772491455	-10.48069953918457
6q18.pdb	6q18_HL_A_YH112E.pdb	-2.3424429893493652	-6.125500202178955
6q18.pdb	6q18_HL_A_YH112G.pdb	-2.530221462249756	-5.218400001525879
6q18.pdb	6q18_HL_A_YA44H.pdb	0.31081563234329224	0.1720999926328659
6q18.pdb	6q18_HL_A_TA85C.pdb	0.056717559695243835	0.14380000531673431
6q18.pdb	6q18_HL_A_TA85L.pdb	-2.3041412830352783	-0.866100013256073
6q18.pdb	6q18_HL_A_AA86D.pdb	-0.7742074131965637	-1.2446999549865723
6q18.pdb	6q18_HL_A_AA86Q.pdb	-0.26129987835884094	0.9416000247001648
6q18.pdb	6q18_HL_A_AA86L.pdb	-0.291860431432724	0.16459999978542328
6q18.pdb	6q18_HL_A_AA86M.pdb	-0.07429645955562592	0.5857999920845032
6q18.pdb	6q18_HL_A_AA86Y.pdb	-0.21626685559749603	0.026100000366568565
6q18.pdb	6q18_HL_A_WA102C.pdb	-1.018566370010376	-1.9474999904632568
6q18.pdb	6q18_HL_A_TA104D.pdb	-1.1495476961135864	-1.7174999713897705
6q18.pdb	6q18_HL_A_TA104I.pdb	-0.39052677154541016	-0.2393999993801117
6q18.pdb	6q18_HL_A_TA104W.pdb	-3.163647174835205	-4.0767998695373535
6q18.pdb	6q18_HL_A_EA105A.pdb	-0.4993867874145508	-2.603600025177002
6q18.pdb	6q18_HL_A_EA105R.pdb	-1.9301635026931763	-5.088500022888184
6q18.pdb	6q18_HL_A_EA105W.pdb	-3.3559021949768066	-8.369799613952637
6q18.pdb	6q18_HL_A_NA107S.pdb	-0.1914941519498825	-0.07519999891519547
6q18.pdb	6q18_HL_A_NA107Y.pdb	-0.047763243317604065	-0.15690000355243683
6q18.pdb	6q18_HL_A_GA108Q.pdb	-8.750188827514648	-9.747599601745605
6q18.pdb	6q18_HL_A_GA108S.pdb	-8.184880256652832	-10.185600280761719
6q18.pdb	6q18_HL_A_LA109N.pdb	-0.48206138610839844	-0.27079999446868896
6q18.pdb	6q18_HL_A_LA109H.pdb	-0.6115496754646301	-0.7468000054359436
6q18.pdb	6q18_HL_A_LA109S.pdb	-0.645522952079773	-0.5618000030517578
6q18.pdb	6q18_HL_A_HA132D.pdb	-0.9979302287101746	-1.0835000276565552
6q18.pdb	6q18_HL_A_PA134A.pdb	0.2254844754934311	0.27639999985694885
6q18.pdb	6q18_HL_A_PA134E.pdb	-1.2422139644622803	-1.86080002784729
6q18.pdb	6q18_HL_A_PA134T.pdb	0.06244949996471405	-0.010099999606609344
6q18.pdb	6q18_HL_A_SA135D.pdb	-1.3662995100021362	-2.023900032043457
6q18.pdb	6q18_HL_A_SA135C.pdb	-1.0123902559280396	-1.1532000303268433
6q18.pdb	6q18_HL_A_SA135Q.pdb	-1.1841896772384644	-1.809000015258789
6q18.pdb	6q18_HL_A_SA135E.pdb	-1.735058069229126	-3.3257999420166016
6q18.pdb	6q18_HL_A_SA135G.pdb	-1.0793848037719727	-1.2860000133514404
6q18.pdb	6q18_HL_A_SA135F.pdb	-2.1433420181274414	-2.504699945449829
6q18.pdb	6q18_HL_A_NA136G.pdb	-1.5213252305984497	-0.839900016784668
6q18.pdb	6q18_HL_A_NA136M.pdb	-0.37243562936782837	0.8223000168800354
6q18.pdb	6q18_HL_A_NA136W.pdb	-1.3570139408111572	0.05429999902844429
6q18.pdb	6q18_HL_A_RA138L.pdb	-0.8055818676948547	-1.1016000509262085
6q18.pdb	6q18_HL_A_DA139Q.pdb	-8.839913368225098	-10.8927001953125
6q18.pdb	6q18_HL_A_DA139H.pdb	-9.613753318786621	-13.518400192260742
6q18.pdb	6q18_HL_A_RA141Q.pdb	-1.1038848161697388	-1.6483999490737915
6q18.pdb	6q18_HL_A_RA141H.pdb	-1.1769030094146729	-1.5312000513076782
6q18.pdb	6q18_HL_A_RA141W.pdb	-1.1907669305801392	-1.6138999462127686
6q18.pdb	6q18_HL_A_RA141V.pdb	-1.0384825468063354	-2.234499931335449
6q18.pdb	6q18_HL_A_AA142I.pdb	-2.4457788467407227	-0.7511000037193298
6q18.pdb	6q18_HL_A_IA143E.pdb	-1.8719402551651	-2.977400064468384
6q18.pdb	6q18_HL_A_IA143L.pdb	-0.5673525929450989	-1.1792000532150269
6q18.pdb	6q18_HL_A_IA143M.pdb	-0.5997645854949951	-1.0907000303268433
6q18.pdb	6q18_HL_A_QA175A.pdb	0.5006964802742004	0.1761000007390976
6q18.pdb	6q18_HL_A_QA175F.pdb	-0.12971052527427673	0.09700000286102295
6q18.pdb	6q18_HL_A_QA175W.pdb	0.27321821451187134	1.2598999738693237
6q18.pdb	6q18_HL_A_EA176R.pdb	-0.24904190003871918	-1.8456000089645386
6q18.pdb	6q18_HL_A_EA176D.pdb	-0.9697842001914978	-2.4093000888824463
6q18.pdb	6q18_HL_A_EA176G.pdb	-0.7569907903671265	-2.9883999824523926
6q18.pdb	6q18_HL_A_EA176K.pdb	-0.3371550440788269	-2.2948999404907227
6q18.pdb	6q18_HL_A_EA176F.pdb	-0.09915320575237274	-1.5681999921798706
6q18.pdb	6q18_HL_A_EA176Y.pdb	-1.2001017332077026	-2.6491000652313232
6q18.pdb	6q18_HL_A_GA177K.pdb	-25.48366355895996	-21.557920455932617
2vxs.pdb	2vxs_JN_D_SJ54N.pdb	-0.27092915773391724	-0.4226999878883362
2vxs.pdb	2vxs_JN_D_SJ54G.pdb	-0.19299659132957458	0.22540000081062317
2vxs.pdb	2vxs_JN_D_SJ54M.pdb	0.5337658524513245	1.0144000053405762
2vxs.pdb	2vxs_JN_D_SJ54W.pdb	0.05372200906276703	1.1412999629974365
2vxs.pdb	2vxs_JN_D_YJ59M.pdb	0.17966483533382416	-0.06480000168085098
2vxs.pdb	2vxs_JN_D_LJ100D.pdb	-1.7604926824569702	-0.785099983215332
2vxs.pdb	2vxs_JN_D_LJ100E.pdb	-0.982586681842804	-0.5476999878883362
2vxs.pdb	2vxs_JN_D_LJ100P.pdb	-0.40590059757232666	-0.5440000295639038
2vxs.pdb	2vxs_JN_D_IJ101S.pdb	-0.7214980125427246	-1.9573999643325806
2vxs.pdb	2vxs_JN_D_AN30N.pdb	-0.24088582396507263	0.06159999966621399
2vxs.pdb	2vxs_JN_D_AN30C.pdb	-0.1432865560054779	-0.13439999520778656
2vxs.pdb	2vxs_JN_D_AN30L.pdb	-0.1548844575881958	0.004000000189989805
2vxs.pdb	2vxs_JN_D_NN31H.pdb	0.01133863627910614	0.05420000106096268
2vxs.pdb	2vxs_JN_D_YN32C.pdb	-0.39174801111221313	-0.4253000020980835
2vxs.pdb	2vxs_JN_D_YN33I.pdb	-0.922920823097229	-1.0992000102996826
2vxs.pdb	2vxs_JN_D_YN33W.pdb	-3.037792444229126	-1.4709999561309814
2vxs.pdb	2vxs_JN_D_FN50D.pdb	-0.6022966504096985	-1.1002999544143677
2vxs.pdb	2vxs_JN_D_FN50Q.pdb	-0.5803436636924744	-0.9380000233650208
2vxs.pdb	2vxs_JN_D_AN51E.pdb	-3.1845273971557617	-1.3645000457763672
2vxs.pdb	2vxs_JN_D_AN51F.pdb	-5.142219066619873	-6.347410202026367
2vxs.pdb	2vxs_JN_D_AN51Y.pdb	-3.5560030937194824	-4.904850006103516
2vxs.pdb	2vxs_JN_D_YN94I.pdb	-0.7813326716423035	-0.9944000244140625
2vxs.pdb	2vxs_JN_D_LD39C.pdb	-0.8932563066482544	-1.464400053024292
2vxs.pdb	2vxs_JN_D_LD39Q.pdb	-0.8941500186920166	-1.34660005569458
2vxs.pdb	2vxs_JN_D_LD39P.pdb	-0.9330343008041382	-1.343400001525879
2vxs.pdb	2vxs_JN_D_HD51C.pdb	-0.6212160587310791	-0.6539999842643738
2vxs.pdb	2vxs_JN_D_HD51Q.pdb	-0.9178249835968018	-0.8091999888420105
2vxs.pdb	2vxs_JN_D_QD58E.pdb	0.32155686616897583	1.444599986076355
2vxs.pdb	2vxs_JN_D_QD58H.pdb	-0.07124302536249161	-0.1581999957561493
2vxs.pdb	2vxs_JN_D_QD58P.pdb	-0.0938117653131485	0.29319998621940613
2vxs.pdb	2vxs_JN_D_VD73S.pdb	-0.356969952583313	-0.3617999851703644
2vxs.pdb	2vxs_JN_D_PD75V.pdb	-1.2981153726577759	-0.46050000190734863
6oor.pdb	6oor_HL_A_DH54K.pdb	-0.6591809391975403	-0.4054900109767914
6oor.pdb	6oor_HL_A_DH54V.pdb	-0.5195838809013367	-0.4943000078201294
6oor.pdb	6oor_HL_A_IH55A.pdb	-1.0458147525787354	-1.848289966583252
6oor.pdb	6oor_HL_A_IH55N.pdb	-1.3540371656417847	-1.5794700384140015
6oor.pdb	6oor_HL_A_IH55L.pdb	0.24392230808734894	0.13067999482154846
6oor.pdb	6oor_HL_A_IH55K.pdb	-2.8828210830688477	-2.676959991455078
6oor.pdb	6oor_HL_A_IH55M.pdb	-0.8844655156135559	-1.4131100177764893
6oor.pdb	6oor_HL_A_IH55S.pdb	-1.112035870552063	-2.803770065307617
6oor.pdb	6oor_HL_A_IH55Y.pdb	-8.574742317199707	-8.245519638061523
6oor.pdb	6oor_HL_A_YH102A.pdb	-0.4398035407066345	-1.1990400552749634
6oor.pdb	6oor_HL_A_YH102P.pdb	-0.3235566020011902	-0.88823002576828
6oor.pdb	6oor_HL_A_YH103R.pdb	-0.3042084872722626	-1.149649977684021
6oor.pdb	6oor_HL_A_YH103Q.pdb	-0.4055137038230896	-0.44304001331329346
6oor.pdb	6oor_HL_A_YH103G.pdb	-0.03682899475097656	-1.7080800533294678
6oor.pdb	6oor_HL_A_YH103P.pdb	-0.13761860132217407	0.5199999809265137
6oor.pdb	6oor_HL_A_GH104C.pdb	-3.0168309211730957	-2.3221399784088135
6oor.pdb	6oor_HL_A_GH104T.pdb	-0.8249104619026184	-2.4452199935913086
6oor.pdb	6oor_HL_A_GH104W.pdb	-1.0006890296936035	-1.730139970779419
6oor.pdb	6oor_HL_A_LH105Q.pdb	-1.6452264785766602	-1.9649900197982788
6oor.pdb	6oor_HL_A_LH105P.pdb	-1.1080232858657837	-2.8379299640655518
6oor.pdb	6oor_HL_A_LH106A.pdb	-1.4721941947937012	-2.3376500606536865
6oor.pdb	6oor_HL_A_LH106I.pdb	-0.9743977785110474	-0.31856998801231384
6oor.pdb	6oor_HL_A_LH106M.pdb	-0.4967782497406006	-0.05863000079989433
6oor.pdb	6oor_HL_A_LH106T.pdb	-1.5254011154174805	-1.9644099473953247
6oor.pdb	6oor_HL_A_LH107R.pdb	-0.4540718197822571	-0.011289999820291996
6oor.pdb	6oor_HL_A_LH107H.pdb	-0.43715810775756836	-0.5743200182914734
6oor.pdb	6oor_HL_A_LH107M.pdb	0.2604790925979614	0.2642500102519989
6oor.pdb	6oor_HL_A_RH108L.pdb	-1.0246368646621704	-2.374730110168457
6oor.pdb	6oor_HL_A_RH108F.pdb	-0.9763548970222473	-2.800420045852661
6oor.pdb	6oor_HL_A_RH108P.pdb	-0.967604398727417	-1.7601399421691895
6oor.pdb	6oor_HL_A_RH108T.pdb	-0.9354457259178162	-2.0129098892211914
6oor.pdb	6oor_HL_A_DA74N.pdb	-1.0029079914093018	-1.2973599433898926
6oor.pdb	6oor_HL_A_DA74Q.pdb	-1.0560749769210815	-1.9366199970245361
6oor.pdb	6oor_HL_A_DA74E.pdb	-1.040394902229309	-1.407349944114685
6oor.pdb	6oor_HL_A_DA74G.pdb	-1.0899767875671387	-2.572010040283203
6oor.pdb	6oor_HL_A_LA78E.pdb	-0.8093181848526001	-1.48635995388031
6oor.pdb	6oor_HL_A_LA78F.pdb	-0.5544312596321106	-1.115630030632019
6oor.pdb	6oor_HL_A_LA78T.pdb	-0.6006345748901367	-1.3002500534057617
6oor.pdb	6oor_HL_A_LA139D.pdb	-0.5643948912620544	-0.4057199954986572
6oor.pdb	6oor_HL_A_LA139F.pdb	-0.18341897428035736	0.30702000856399536
6oor.pdb	6oor_HL_A_PA140S.pdb	0.11323077976703644	0.6448900103569031
6oor.pdb	6oor_HL_A_PA140W.pdb	0.2417258471250534	-0.7675600051879883
6oor.pdb	6oor_HL_A_PA140V.pdb	-0.007567301392555237	0.32284000515937805
6oor.pdb	6oor_HL_A_KA142E.pdb	-0.6962670683860779	-0.4717400074005127
6oor.pdb	6oor_HL_A_VA143H.pdb	-2.9587976932525635	-5.092054843902588
6oor.pdb	6oor_HL_A_VA143K.pdb	-0.8434699773788452	-0.9429200291633606
6oor.pdb	6oor_HL_A_VA143F.pdb	-3.910130500793457	-6.933460235595703
6oor.pdb	6oor_HL_A_LA144A.pdb	-0.5650179982185364	-0.9352200031280518
6oor.pdb	6oor_HL_A_LA144G.pdb	-0.6695578694343567	-1.0957200527191162
6oor.pdb	6oor_HL_A_LA144M.pdb	-0.407282292842865	-0.31373000144958496
6oor.pdb	6oor_HL_A_LA144F.pdb	0.07778032124042511	0.34167999029159546
6oor.pdb	6oor_HL_A_AA146S.pdb	-0.6564266681671143	-0.6906399726867676
6oor.pdb	6oor_HL_A_DA147Y.pdb	-1.0562666654586792	-0.5884100198745728
6x87.pdb	6x87_MN_X_NM31D.pdb	-2.7169814109802246	-5.013199806213379
6x87.pdb	6x87_MN_X_NM31C.pdb	-0.6794979572296143	-0.9114000201225281
6x87.pdb	6x87_MN_X_NM31F.pdb	-21.32810401916504	-15.747326850891113
6x87.pdb	6x87_MN_X_NM31S.pdb	-0.10404318571090698	-0.3671000003814697
6x87.pdb	6x87_MN_X_NM31Y.pdb	-35.656272888183594	-25.998899459838867
6x87.pdb	6x87_MN_X_HM33R.pdb	-0.6633723378181458	-0.6419000029563904
6x87.pdb	6x87_MN_X_HM33Q.pdb	-0.2887381911277771	-0.3228999972343445
6x87.pdb	6x87_MN_X_HM33I.pdb	-0.8636466860771179	-1.3044999837875366
6x87.pdb	6x87_MN_X_YM48L.pdb	-0.047119975090026855	-0.4388999938964844
6x87.pdb	6x87_MN_X_YM50F.pdb	-0.19676347076892853	0.11089999973773956
6x87.pdb	6x87_MN_X_AM97D.pdb	-9.054343223571777	-5.731379985809326
6x87.pdb	6x87_MN_X_AM97M.pdb	-3.613680839538574	-2.7060999870300293
6x87.pdb	6x87_MN_X_YN31R.pdb	-0.7219076752662659	-0.7667999863624573
6x87.pdb	6x87_MN_X_YN37K.pdb	-0.15627063810825348	-1.2024999856948853
6x87.pdb	6x87_MN_X_NN39H.pdb	-3.3431568145751953	-0.5267000198364258
6x87.pdb	6x87_MN_X_NN39V.pdb	-0.3335186839103699	0.7336999773979187
6x87.pdb	6x87_MN_X_RN51C.pdb	-1.2578295469284058	-2.4677999019622803
6x87.pdb	6x87_MN_X_RN51H.pdb	-1.5268288850784302	-3.227099895477295
6x87.pdb	6x87_MN_X_RN51M.pdb	-1.038089394569397	-2.418100118637085
6x87.pdb	6x87_MN_X_RN51P.pdb	-1.4448224306106567	-2.4219000339508057
6x87.pdb	6x87_MN_X_RN51W.pdb	-2.6583752632141113	-4.586999893188477
6x87.pdb	6x87_MN_X_SN54N.pdb	-1.8500269651412964	-1.4312000274658203
6x87.pdb	6x87_MN_X_SN54I.pdb	-0.9247382879257202	-0.8981000185012817
6x87.pdb	6x87_MN_X_SN54W.pdb	-9.279979705810547	-9.163860321044922
6x87.pdb	6x87_MN_X_LN55D.pdb	-0.6865246891975403	-0.7215999960899353
6x87.pdb	6x87_MN_X_LN55W.pdb	0.018007948994636536	1.6533000469207764
6x87.pdb	6x87_MN_X_LN55V.pdb	-0.1521766185760498	0.008299999870359898
6x87.pdb	6x87_MN_X_EN58C.pdb	-0.4754400849342346	-1.0537999868392944
6x87.pdb	6x87_MN_X_EN58K.pdb	-0.6670951843261719	-1.247499942779541
6x87.pdb	6x87_MN_X_GN96K.pdb	-11.660157203674316	-13.221059799194336
6x87.pdb	6x87_MN_X_RN101N.pdb	-0.2656536102294922	-1.6592999696731567
6x87.pdb	6x87_MN_X_RN101Q.pdb	-0.5757870674133301	-2.020699977874756
6x87.pdb	6x87_MN_X_RN101T.pdb	-0.3874897360801697	-2.1819000244140625
6x87.pdb	6x87_MN_X_PX42R.pdb	-5.022252559661865	-3.859600067138672
6x87.pdb	6x87_MN_X_PX43A.pdb	-0.7638236880302429	-1.1678999662399292
6x87.pdb	6x87_MN_X_PX43Q.pdb	-0.9412655830383301	-1.4788000583648682
6x87.pdb	6x87_MN_X_PX43W.pdb	-1.0921449661254883	-0.3594000041484833
6x87.pdb	6x87_MN_X_PX43Y.pdb	-1.1448516845703125	-1.069000005722046
6x87.pdb	6x87_MN_X_AX45L.pdb	0.8468945026397705	0.35569998621940613
6x87.pdb	6x87_MN_X_AX45K.pdb	0.01624855399131775	-0.06199999898672104
6x87.pdb	6x87_MN_X_NX46D.pdb	0.6311770677566528	-2.1673998832702637
6x87.pdb	6x87_MN_X_NX46C.pdb	-0.3969465494155884	-0.9904000163078308
6x87.pdb	6x87_MN_X_NX46M.pdb	0.786347508430481	0.5059999823570251
6x87.pdb	6x87_MN_X_NX46S.pdb	0.478951632976532	-1.6761000156402588
6x87.pdb	6x87_MN_X_DX47G.pdb	-1.2275347709655762	-4.653200149536133
6x87.pdb	6x87_MN_X_PX48E.pdb	-2.695903778076172	-2.6022000312805176
6x87.pdb	6x87_MN_X_PX48L.pdb	-1.5663373470306396	-1.6476000547409058
6x87.pdb	6x87_MN_X_PX48T.pdb	-0.3026118576526642	-1.8082000017166138
6x87.pdb	6x87_MN_X_PX48V.pdb	-1.7203909158706665	-2.0018999576568604
6x87.pdb	6x87_MN_X_AX49F.pdb	-0.15166327357292175	0.6480000019073486
6x87.pdb	6x87_MN_X_PX50R.pdb	-2.837625503540039	-5.167699813842773
6x87.pdb	6x87_MN_X_PX50L.pdb	-3.67035174369812	-3.305000066757202
6x87.pdb	6x87_MN_X_NX52G.pdb	-0.06539095193147659	0.18569999933242798
6x87.pdb	6x87_MN_X_NX52F.pdb	-0.14583146572113037	0.11100000143051147
7mw6.pdb	7mw6_DE_A_LE35R.pdb	-0.21331050992012024	1.1821999549865723
7mw6.pdb	7mw6_DE_A_LE35V.pdb	-0.30178219079971313	-0.31349998712539673
7mw6.pdb	7mw6_DE_A_YE39G.pdb	0.37554043531417847	-0.13398000597953796
7mw6.pdb	7mw6_DE_A_YE52E.pdb	-0.5812704563140869	-0.85139000415802
7mw6.pdb	7mw6_DE_A_YE52M.pdb	0.7088053226470947	1.0181000232696533
7mw6.pdb	7mw6_DE_A_YE52P.pdb	-0.03825315833091736	-0.7883800268173218
7mw6.pdb	7mw6_DE_A_NE56E.pdb	-1.3666789531707764	-0.3491699993610382
7mw6.pdb	7mw6_DE_A_NE56W.pdb	1.8854458332061768	1.7201999425888062
7mw6.pdb	7mw6_DE_A_VE57A.pdb	-0.1996084749698639	-0.2933500111103058
7mw6.pdb	7mw6_DE_A_VE57R.pdb	-0.36239683628082275	-0.08569999784231186
7mw6.pdb	7mw6_DE_A_VE57M.pdb	-0.2858904004096985	-0.08070000261068344
7mw6.pdb	7mw6_DE_A_VE57Y.pdb	-0.09953537583351135	0.0706000030040741
7mw6.pdb	7mw6_DE_A_SE94A.pdb	0.24611081182956696	0.2321999967098236
7mw6.pdb	7mw6_DE_A_SE94R.pdb	-0.5772913694381714	-2.734800100326538
7mw6.pdb	7mw6_DE_A_SE94Q.pdb	-0.44324713945388794	-0.4242900013923645
7mw6.pdb	7mw6_DE_A_SE94F.pdb	-0.44105279445648193	-2.676419973373413
7mw6.pdb	7mw6_DE_A_SE94W.pdb	-0.339599072933197	-2.59266996383667
7mw6.pdb	7mw6_DE_A_WE99L.pdb	-0.12748564779758453	-1.2442100048065186
7mw6.pdb	7mw6_DE_A_WE99K.pdb	-0.15043038129806519	-2.0131900310516357
7mw6.pdb	7mw6_DE_A_WE99T.pdb	-0.7873415946960449	-2.9011900424957275
7mw6.pdb	7mw6_DE_A_TD29S.pdb	-0.3266490399837494	0.01679999940097332
7mw6.pdb	7mw6_DE_A_YD31P.pdb	-0.6931599974632263	-0.9695500135421753
7mw6.pdb	7mw6_DE_A_SD32A.pdb	-0.12181311100721359	-0.42737001180648804
7mw6.pdb	7mw6_DE_A_SD32G.pdb	-0.08264503628015518	-1.138890027999878
7mw6.pdb	7mw6_DE_A_ND34R.pdb	-6.47352409362793	-7.10306978225708
7mw6.pdb	7mw6_DE_A_ND34W.pdb	-5.776750564575195	-10.117986679077148
7mw6.pdb	7mw6_DE_A_MD36E.pdb	-0.650838315486908	-0.5801200270652771
7mw6.pdb	7mw6_DE_A_ND51C.pdb	0.26178818941116333	1.3883999586105347
7mw6.pdb	7mw6_DE_A_ND51F.pdb	0.5040599703788757	1.8344999551773071
7mw6.pdb	7mw6_DE_A_SD53T.pdb	-0.09012825787067413	0.8518999814987183
7mw6.pdb	7mw6_DE_A_TD54K.pdb	-0.16111209988594055	0.9599999785423279
7mw6.pdb	7mw6_DE_A_SD98N.pdb	-0.2506173253059387	-0.5918599963188171
7mw6.pdb	7mw6_DE_A_SD98E.pdb	-0.9080532789230347	-1.5537500381469727
7mw6.pdb	7mw6_DE_A_SD98F.pdb	-1.0761642456054688	-0.6115000247955322
7mw6.pdb	7mw6_DE_A_SD98P.pdb	0.16867394745349884	-0.14158999919891357
7mw6.pdb	7mw6_DE_A_SD98Y.pdb	-1.1878306865692139	-2.7833399772644043
7mw6.pdb	7mw6_DE_A_LA428P.pdb	-0.18070752918720245	0.8662999868392944
7mw6.pdb	7mw6_DE_A_FA429A.pdb	-0.27003738284111023	-0.9608200192451477
7mw6.pdb	7mw6_DE_A_FA429N.pdb	-0.2929728627204895	-0.8054900169372559
7mw6.pdb	7mw6_DE_A_FA429D.pdb	-0.5177578330039978	-1.0412399768829346
7mw6.pdb	7mw6_DE_A_FA429L.pdb	-0.07609489560127258	-0.665690004825592
7mw6.pdb	7mw6_DE_A_FA429M.pdb	-0.12139259278774261	-0.4840199947357178
7mw6.pdb	7mw6_DE_A_FA429P.pdb	-0.1403326541185379	-1.014299988746643
7mw6.pdb	7mw6_DE_A_FA429S.pdb	-0.2785610854625702	-0.8151599764823914
7mw6.pdb	7mw6_DE_A_FA429Y.pdb	0.28306394815444946	-0.4933600127696991
7mw6.pdb	7mw6_DE_A_YA446P.pdb	-0.06323710083961487	0.11410000175237656
7mw6.pdb	7mw6_DE_A_NA454F.pdb	0.08899758756160736	0.5238999724388123
7mw6.pdb	7mw6_DE_A_GA455D.pdb	-0.3824159502983093	0.06279999762773514
7mw6.pdb	7mw6_DE_A_GA455E.pdb	-0.299238383769989	0.12359999865293503
7mw6.pdb	7mw6_DE_A_VA456G.pdb	-0.4857511520385742	-2.33201003074646
7mw6.pdb	7mw6_DE_A_VA456S.pdb	-0.9542142748832703	-2.2631800174713135
7mw6.pdb	7mw6_DE_A_FA459W.pdb	-1.0075623989105225	-1.4768600463867188
7mw6.pdb	7mw6_DE_A_NA460E.pdb	-0.47787636518478394	-0.8082600235939026
7mw6.pdb	7mw6_DE_A_NA460G.pdb	0.13495375216007233	-0.5099400281906128
7mw6.pdb	7mw6_DE_A_NA460W.pdb	-2.7486276626586914	-1.90910005569458
7mw6.pdb	7mw6_DE_A_NA460V.pdb	0.13608436286449432	0.6434000134468079
7mw6.pdb	7mw6_DE_A_CA461A.pdb	0.10593737661838531	-0.04740000143647194
7mw6.pdb	7mw6_DE_A_YA462N.pdb	-0.33307939767837524	-1.249060034751892
7mw6.pdb	7mw6_DE_A_YA462G.pdb	-0.27434906363487244	-1.3707499504089355
7mw6.pdb	7mw6_DE_A_QA466R.pdb	-0.11715823411941528	0.44449999928474426
7mw6.pdb	7mw6_DE_A_QA466N.pdb	0.014429613947868347	0.4681999981403351
7rgp.pdb	7rgp_E_A_SE51I.pdb	-1.0069390535354614	-0.46696001291275024
7rgp.pdb	7rgp_E_A_SE51L.pdb	-0.907990038394928	-0.22253000736236572
7rgp.pdb	7rgp_E_A_SE51F.pdb	-0.782155454158783	0.19384999573230743
7rgp.pdb	7rgp_E_A_GE55L.pdb	-0.6228365302085876	0.2930600047111511
7rgp.pdb	7rgp_E_A_GE55W.pdb	0.4632875323295593	1.5584900379180908
7rgp.pdb	7rgp_E_A_TE56R.pdb	-0.023414328694343567	-0.22741000354290009
7rgp.pdb	7rgp_E_A_YE58H.pdb	-0.2552037537097931	-0.672029972076416
7rgp.pdb	7rgp_E_A_YE58M.pdb	-0.23010697960853577	-0.6198400259017944
7rgp.pdb	7rgp_E_A_IE99Y.pdb	-0.3141765594482422	-0.1820800006389618
7rgp.pdb	7rgp_E_A_YE100F.pdb	0.6424016356468201	0.2531999945640564
7rgp.pdb	7rgp_E_A_YE101A.pdb	-0.10373499989509583	1.0628000497817993
7rgp.pdb	7rgp_E_A_PE106H.pdb	-5.920657634735107	-7.566410064697266
7rgp.pdb	7rgp_E_A_PE106I.pdb	-0.9025189876556396	-2.999809980392456
7rgp.pdb	7rgp_E_A_PE106F.pdb	-7.5856170654296875	-6.624959945678711
7rgp.pdb	7rgp_E_A_PE106V.pdb	-0.004993528127670288	-0.7013400197029114
7rgp.pdb	7rgp_E_A_YE158C.pdb	-0.6206980347633362	-1.0357799530029297
7rgp.pdb	7rgp_E_A_YE158V.pdb	-0.7731779217720032	-0.9465600252151489
7rgp.pdb	7rgp_E_A_YE160A.pdb	-1.0214195251464844	-1.7232999801635742
7rgp.pdb	7rgp_E_A_YE160N.pdb	-1.1162034273147583	-1.5097299814224243
7rgp.pdb	7rgp_E_A_YE160E.pdb	-1.067354679107666	-2.678849935531616
7rgp.pdb	7rgp_E_A_YE160I.pdb	-1.2223185300827026	-1.3002599477767944
7rgp.pdb	7rgp_E_A_HE217C.pdb	-0.36878013610839844	0.09436000138521194
7rgp.pdb	7rgp_E_A_HE217K.pdb	-0.40722256898880005	1.1506500244140625
7rgp.pdb	7rgp_E_A_HE217W.pdb	-2.0624139308929443	-2.696690082550049
7rgp.pdb	7rgp_E_A_LE218Q.pdb	-0.42532244324684143	0.33278000354766846
7rgp.pdb	7rgp_E_A_LE218G.pdb	-0.12729616463184357	-0.0251499991863966
7rgp.pdb	7rgp_E_A_LE218F.pdb	-0.1348007470369339	0.06961999833583832
7rgp.pdb	7rgp_E_A_LA1A.pdb	-0.10748095065355301	0.30935001373291016
7rgp.pdb	7rgp_E_A_LA1R.pdb	-0.25489020347595215	-0.07631999999284744
7rgp.pdb	7rgp_E_A_LA1T.pdb	-0.1017656922340393	0.10588999837636948
7rgp.pdb	7rgp_E_A_AA3R.pdb	-0.2634584903717041	-0.9875900149345398
7rgp.pdb	7rgp_E_A_EA4N.pdb	-2.3226590156555176	-2.51104998588562
7rgp.pdb	7rgp_E_A_EA4S.pdb	-2.2344980239868164	-2.5047099590301514
7rgp.pdb	7rgp_E_A_KA6N.pdb	-0.3940569758415222	-0.611810028553009
7rgp.pdb	7rgp_E_A_KA6P.pdb	-0.4764235019683838	-0.8715699911117554
7rgp.pdb	7rgp_E_A_KA6S.pdb	-0.5562635660171509	-0.6149299740791321
7rgp.pdb	7rgp_E_A_KA6W.pdb	0.07107086479663849	0.21251000463962555
7rgp.pdb	7rgp_E_A_EA10R.pdb	-0.6846673488616943	-0.92808997631073
7rgp.pdb	7rgp_E_A_EA10H.pdb	-0.5451650619506836	-1.3631500005722046
7rgp.pdb	7rgp_E_A_EA10L.pdb	-0.8994369506835938	-1.2798800468444824
7rgp.pdb	7rgp_E_A_RA11M.pdb	0.2572448253631592	1.6220999956130981
7rgp.pdb	7rgp_E_A_RA11P.pdb	-0.10319279134273529	0.13971999287605286
7rgp.pdb	7rgp_E_A_RA11T.pdb	0.05181536078453064	0.9579499959945679
6bdz.pdb	6bdz_HL_A_YL33L.pdb	-0.7321949005126953	-0.7146599888801575
6bdz.pdb	6bdz_HL_A_YL33F.pdb	-0.6774933338165283	-1.1873199939727783
6bdz.pdb	6bdz_HL_A_YL33T.pdb	-0.7006078362464905	-0.5912700295448303
6bdz.pdb	6bdz_HL_A_YL92C.pdb	0.3525976538658142	-0.003909999970346689
6bdz.pdb	6bdz_HL_A_RL93Y.pdb	-0.40006983280181885	0.9283999800682068
6bdz.pdb	6bdz_HL_A_SL95H.pdb	-0.2862853407859802	-0.2954300045967102
6bdz.pdb	6bdz_HL_A_SL95Y.pdb	0.2223772257566452	0.4965899884700775
6bdz.pdb	6bdz_HL_A_SL95V.pdb	0.4435003399848938	0.6814500093460083
6bdz.pdb	6bdz_HL_A_TH30M.pdb	-0.023371979594230652	0.031109999865293503
6bdz.pdb	6bdz_HL_A_GH31E.pdb	0.28541088104248047	0.5495499968528748
6bdz.pdb	6bdz_HL_A_GH31H.pdb	0.1395820528268814	-0.11412999778985977
6bdz.pdb	6bdz_HL_A_GH31W.pdb	0.3071712851524353	-0.0052999998442828655
6bdz.pdb	6bdz_HL_A_DH54N.pdb	1.8631706237792969	3.33951997756958
6bdz.pdb	6bdz_HL_A_DH58C.pdb	0.09720183908939362	-0.613569974899292
6bdz.pdb	6bdz_HL_A_DH98V.pdb	-1.409010648727417	-1.5971599817276
6bdz.pdb	6bdz_HL_A_GH99A.pdb	-0.19568227231502533	0.014460000209510326
6bdz.pdb	6bdz_HL_A_GH99R.pdb	-0.3643355369567871	-1.0816400051116943
6bdz.pdb	6bdz_HL_A_DH100N.pdb	-0.1322356015443802	0.03305000066757202
6bdz.pdb	6bdz_HL_A_DH100E.pdb	-0.13879862427711487	0.6385200023651123
6bdz.pdb	6bdz_HL_A_DH100H.pdb	0.1853427141904831	0.9534000158309937
6bdz.pdb	6bdz_HL_A_DH100V.pdb	-1.2140705585479736	-0.4578799903392792
6bdz.pdb	6bdz_HL_A_YH101N.pdb	-1.226584792137146	-1.355180025100708
6bdz.pdb	6bdz_HL_A_GH102M.pdb	-0.4113360047340393	-0.3260599970817566
6bdz.pdb	6bdz_HL_A_GH102V.pdb	0.1003434807062149	-0.07875999808311462
6bdz.pdb	6bdz_HL_A_EA251A.pdb	-0.6769678592681885	-0.38550999760627747
6bdz.pdb	6bdz_HL_A_EA251K.pdb	-0.6917810440063477	-1.1324100494384766
6bdz.pdb	6bdz_HL_A_EA251W.pdb	-0.6246329545974731	-0.5294299721717834
6bdz.pdb	6bdz_HL_A_EA263G.pdb	-0.07026543468236923	1.0424100160598755
6bdz.pdb	6bdz_HL_A_EA263T.pdb	-0.1715325564146042	1.8696199655532837
6bdz.pdb	6bdz_HL_A_FA266Q.pdb	-0.7696782946586609	-0.9427300095558167
6bdz.pdb	6bdz_HL_A_FA266E.pdb	-1.1392204761505127	-0.047109998762607574
6bdz.pdb	6bdz_HL_A_FA266L.pdb	-0.8396669030189514	0.8497999906539917
6bdz.pdb	6bdz_HL_A_FA266T.pdb	-0.8243095874786377	-1.4701499938964844
6bdz.pdb	6bdz_HL_A_NA269F.pdb	-0.17079198360443115	-0.019269999116659164
6bdz.pdb	6bdz_HL_A_QA270N.pdb	0.18007908761501312	-1.0953799486160278
6bdz.pdb	6bdz_HL_A_QA270V.pdb	-0.08457892388105392	-0.6022899746894836
6bdz.pdb	6bdz_HL_A_PA271F.pdb	-0.2501864433288574	-1.924280047416687
6bdz.pdb	6bdz_HL_A_EA272T.pdb	0.053509101271629333	-0.24206000566482544
6bdz.pdb	6bdz_HL_A_GA273N.pdb	-28.7546329498291	-24.136980056762695
6bdz.pdb	6bdz_HL_A_GA273D.pdb	-24.649120330810547	-21.398679733276367
6bdz.pdb	6bdz_HL_A_GA273Q.pdb	-28.753889083862305	-25.62228012084961
6bdz.pdb	6bdz_HL_A_GA273L.pdb	-28.640121459960938	-26.8239803314209
6bdz.pdb	6bdz_HL_A_GA273Y.pdb	-53.2430305480957	-61.35197830200195
6bdz.pdb	6bdz_HL_A_RA274L.pdb	-0.6084547638893127	-0.882420003414154
6bdz.pdb	6bdz_HL_A_RA274K.pdb	0.009043067693710327	0.6482899785041809
6bdz.pdb	6bdz_HL_A_RA274W.pdb	-1.8128235340118408	-1.727579951286316
6bdz.pdb	6bdz_HL_A_RA274Y.pdb	-1.0534565448760986	-1.8345600366592407
6bdz.pdb	6bdz_HL_A_KA277L.pdb	0.6175775527954102	0.6149399876594543
6bdz.pdb	6bdz_HL_A_KA279C.pdb	0.8837655782699585	-0.6794000267982483
6bdz.pdb	6bdz_HL_A_KA279M.pdb	1.4431169033050537	-0.04489000141620636
6bdz.pdb	6bdz_HL_A_KA279T.pdb	0.507551908493042	0.38117000460624695
6bdz.pdb	6bdz_HL_A_KA279Y.pdb	-9.110069274902344	-6.555300235748291
6bdz.pdb	6bdz_HL_A_PA280G.pdb	-0.6413126587867737	0.09989999979734421
7dc8.pdb	7dc8_BA_C_DA28C.pdb	-1.1635435819625854	-1.2626999616622925
7dc8.pdb	7dc8_BA_C_DA28I.pdb	-1.2309644222259521	-1.4794000387191772
7dc8.pdb	7dc8_BA_C_DA28F.pdb	-1.196761965751648	-1.5672999620437622
7dc8.pdb	7dc8_BA_C_GA30A.pdb	-3.87983775138855	-4.277699947357178
7dc8.pdb	7dc8_BA_C_GA30E.pdb	-9.683640480041504	-9.586009979248047
7dc8.pdb	7dc8_BA_C_GA30F.pdb	-8.891182899475098	-11.542719841003418
7dc8.pdb	7dc8_BA_C_GA30T.pdb	-7.729835510253906	-10.852740287780762
7dc8.pdb	7dc8_BA_C_GA30W.pdb	-6.833566665649414	-10.479820251464844
7dc8.pdb	7dc8_BA_C_DA31C.pdb	-0.35868871212005615	-1.6043000221252441
7dc8.pdb	7dc8_BA_C_AA33K.pdb	-0.2514282763004303	0.659600019454956
7dc8.pdb	7dc8_BA_C_YA34V.pdb	-1.2606834173202515	-1.6133999824523926
7dc8.pdb	7dc8_BA_C_YA52F.pdb	0.009473398327827454	0.07900000363588333
7dc8.pdb	7dc8_BA_C_YA52V.pdb	0.2839276194572449	-0.042100001126527786
7dc8.pdb	7dc8_BA_C_RA93I.pdb	-1.1039570569992065	-2.727400064468384
7dc8.pdb	7dc8_BA_C_RA93K.pdb	-0.7408229112625122	-4.076600074768066
7dc8.pdb	7dc8_BA_C_PA95S.pdb	-0.9325685501098633	-0.3398999869823456
7dc8.pdb	7dc8_BA_C_GA96D.pdb	-1.5314894914627075	-2.5671000480651855
7dc8.pdb	7dc8_BA_C_PA97D.pdb	-0.668036162853241	0.09070000052452087
7dc8.pdb	7dc8_BA_C_PA97W.pdb	0.07012821733951569	1.448099970817566
7dc8.pdb	7dc8_BA_C_HB57P.pdb	-0.21219214797019958	0.18809999525547028
7dc8.pdb	7dc8_BA_C_LB102F.pdb	-0.7737463116645813	-0.3142000138759613
7dc8.pdb	7dc8_BA_C_YB103E.pdb	-2.515598773956299	-4.696100234985352
7dc8.pdb	7dc8_BA_C_YB103H.pdb	-2.3709239959716797	-2.4828999042510986
7dc8.pdb	7dc8_BA_C_YB103V.pdb	-1.993607759475708	-3.2348999977111816
7dc8.pdb	7dc8_BA_C_NB106M.pdb	-0.010770514607429504	-0.025100000202655792
7dc8.pdb	7dc8_BA_C_NB106P.pdb	-0.3762877583503723	-0.6705999970436096
7dc8.pdb	7dc8_BA_C_NB106S.pdb	-0.6646527051925659	-1.1057000160217285
7dc8.pdb	7dc8_BA_C_WB107K.pdb	-0.8417138457298279	-2.409899950027466
7dc8.pdb	7dc8_BA_C_WB107P.pdb	-0.7184804081916809	-1.0845999717712402
7dc8.pdb	7dc8_BA_C_EC58R.pdb	0.4173928499221802	0.0908999964594841
7dc8.pdb	7dc8_BA_C_EC58N.pdb	-0.1659887135028839	0.09059999883174896
7dc8.pdb	7dc8_BA_C_EC58D.pdb	-0.2665943503379822	0.20399999618530273
7dc8.pdb	7dc8_BA_C_GC59L.pdb	-0.05143783986568451	0.9190999865531921
7dc8.pdb	7dc8_BA_C_GC59T.pdb	-0.4831504821777344	-0.34549999237060547
7dc8.pdb	7dc8_BA_C_SC117A.pdb	-0.3572576344013214	-1.4249000549316406
7dc8.pdb	7dc8_BA_C_SC117E.pdb	-0.46777117252349854	-1.9354000091552734
7dc8.pdb	7dc8_BA_C_SC117F.pdb	0.3586035966873169	-0.7613000273704529
7dc8.pdb	7dc8_BA_C_SC117T.pdb	0.26958703994750977	-0.3192000091075897
7dc8.pdb	7dc8_BA_C_FC118N.pdb	-1.067861557006836	-1.3014999628067017
7dc8.pdb	7dc8_BA_C_FC118S.pdb	-1.4898185729980469	-1.6389000415802002
7dc8.pdb	7dc8_BA_C_RC120A.pdb	-0.7704893946647644	-4.9629998207092285
7dc8.pdb	7dc8_BA_C_RC120D.pdb	-0.8442985415458679	-5.335700035095215
7dc8.pdb	7dc8_BA_C_RC122E.pdb	-0.1222110465168953	0.1517000049352646
7dc8.pdb	7dc8_BA_C_RC122W.pdb	0.20464764535427094	1.6993000507354736
7dc8.pdb	7dc8_BA_C_DC142Q.pdb	0.2905023694038391	1.191100001335144
7dc8.pdb	7dc8_BA_C_DC142F.pdb	0.7051669359207153	2.1717000007629395
7dc8.pdb	7dc8_BA_C_LC143K.pdb	-0.809518039226532	-1.9240000247955322
7dc8.pdb	7dc8_BA_C_EC166A.pdb	-1.0849379301071167	-2.4547998905181885
7dc8.pdb	7dc8_BA_C_EC166P.pdb	-1.2503769397735596	-2.212899923324585
7dc8.pdb	7dc8_BA_C_EC166T.pdb	-1.1363072395324707	-2.095900058746338
7dc8.pdb	7dc8_BA_C_EC167P.pdb	-0.414784699678421	-2.606300115585327
7dc8.pdb	7dc8_BA_C_FC168R.pdb	-0.9831370115280151	-3.1798999309539795
7dc8.pdb	7dc8_BA_C_FC168G.pdb	-1.0721404552459717	-3.342900037765503
7dc8.pdb	7dc8_BA_C_QC170C.pdb	-0.37155967950820923	-0.3215000033378601
6mto.pdb	6mto_HL_T_RL30E.pdb	-0.24114400148391724	-0.3779999911785126
6mto.pdb	6mto_HL_T_RL30G.pdb	-0.07865262776613235	-0.4438999891281128
6mto.pdb	6mto_HL_T_RL30V.pdb	-0.20238390564918518	-0.3012999892234802
6mto.pdb	6mto_HL_T_YL92R.pdb	0.15488918125629425	-0.12890000641345978
6mto.pdb	6mto_HL_T_YL92C.pdb	0.108711376786232	-0.22300000488758087
6mto.pdb	6mto_HL_T_YL92W.pdb	-0.08297734707593918	0.3479999899864197
6mto.pdb	6mto_HL_T_GL93N.pdb	-0.5853015184402466	-0.314300000667572
6mto.pdb	6mto_HL_T_GL94R.pdb	-0.23713453114032745	-0.24660000205039978
6mto.pdb	6mto_HL_T_GL94M.pdb	0.17861072719097137	-0.22910000383853912
6mto.pdb	6mto_HL_T_GL94P.pdb	-0.36975914239883423	-0.361299991607666
6mto.pdb	6mto_HL_T_SL95R.pdb	-0.049916595220565796	0.031700000166893005
6mto.pdb	6mto_HL_T_SL95L.pdb	0.16386426985263824	-0.015699999406933784
6mto.pdb	6mto_HL_T_GL97N.pdb	-2.430408239364624	-4.752200126647949
6mto.pdb	6mto_HL_T_GL97F.pdb	-0.8370359539985657	-3.3643999099731445
6mto.pdb	6mto_HL_T_GL97S.pdb	-0.16867595911026	-0.07460000365972519
6mto.pdb	6mto_HL_T_GL97V.pdb	-2.1924526691436768	-2.6273000240325928
6mto.pdb	6mto_HL_T_YH32A.pdb	-0.4588273763656616	0.1834000051021576
6mto.pdb	6mto_HL_T_YH32E.pdb	-0.02881304919719696	0.7113000154495239
6mto.pdb	6mto_HL_T_YH32V.pdb	-0.48597848415374756	0.1624000072479248
6mto.pdb	6mto_HL_T_TH33H.pdb	-0.24569886922836304	-0.45820000767707825
6mto.pdb	6mto_HL_T_GH50N.pdb	-0.4013751149177551	-3.2899999618530273
6mto.pdb	6mto_HL_T_IH51W.pdb	-0.4328969120979309	-0.4034999907016754
6mto.pdb	6mto_HL_T_IH52N.pdb	-0.9311508536338806	-1.5820000171661377
6mto.pdb	6mto_HL_T_IH52L.pdb	-0.7785512208938599	-0.7311999797821045
6mto.pdb	6mto_HL_T_LH54R.pdb	-0.8364805579185486	-0.42010000348091125
6mto.pdb	6mto_HL_T_LH54G.pdb	-0.8061753511428833	-1.993499994277954
6mto.pdb	6mto_HL_T_LH54S.pdb	-0.9957143664360046	-2.11899995803833
6mto.pdb	6mto_HL_T_LH55C.pdb	-0.6753848195075989	-2.0237998962402344
6mto.pdb	6mto_HL_T_LH55M.pdb	0.3764581084251404	0.45910000801086426
6mto.pdb	6mto_HL_T_LH55Y.pdb	-0.8432032465934753	-0.41449999809265137
6mto.pdb	6mto_HL_T_LH57K.pdb	-0.16479144990444183	-0.38429999351501465
6mto.pdb	6mto_HL_T_LH57P.pdb	-0.42841431498527527	-2.474100112915039
6mto.pdb	6mto_HL_T_NH59C.pdb	-0.22819042205810547	-0.4106999933719635
6mto.pdb	6mto_HL_T_NH59G.pdb	-0.18489085137844086	-1.4693000316619873
6mto.pdb	6mto_HL_T_NH59K.pdb	-0.14726758003234863	-0.12219999730587006
6mto.pdb	6mto_HL_T_NH59M.pdb	0.33246415853500366	0.0044999998062849045
6mto.pdb	6mto_HL_T_NH59V.pdb	-0.43027353286743164	-0.0031999999191612005
6mto.pdb	6mto_HL_T_TH74Q.pdb	-0.11661707609891891	0.28850001096725464
6mto.pdb	6mto_HL_T_TH74I.pdb	-0.07609041035175323	0.48590001463890076
6mto.pdb	6mto_HL_T_TH74L.pdb	0.06731443107128143	0.5756999850273132
6mto.pdb	6mto_HL_T_EH99D.pdb	-0.09538429975509644	0.3230000138282776
6mto.pdb	6mto_HL_T_EH99S.pdb	-0.0818193256855011	-0.10620000213384628
6mto.pdb	6mto_HL_T_FH104R.pdb	-0.21802452206611633	0.7433000206947327
6mto.pdb	6mto_HL_T_FH104D.pdb	-0.43741375207901	0.6819999814033508
6mto.pdb	6mto_HL_T_FH104C.pdb	-0.3622407019138336	-0.008200000040233135
6mto.pdb	6mto_HL_T_FH104E.pdb	-0.3499639630317688	0.12460000067949295
6mto.pdb	6mto_HL_T_FH104L.pdb	-0.30753737688064575	0.21889999508857727
6mto.pdb	6mto_HL_T_FH104P.pdb	-0.36213821172714233	0.6761999726295471
6mto.pdb	6mto_HL_T_FH104W.pdb	-0.18381854891777039	0.2076999992132187
6mto.pdb	6mto_HL_T_FH104V.pdb	-0.09839190542697906	-0.1761000007390976
6mto.pdb	6mto_HL_T_GH105N.pdb	-0.2931467592716217	0.06769999861717224
6mto.pdb	6mto_HL_T_GH105Q.pdb	-0.23065581917762756	-0.05820000171661377
6mto.pdb	6mto_HL_T_KH106R.pdb	-0.19939740002155304	-1.5448999404907227
6mto.pdb	6mto_HL_T_KH106Q.pdb	-0.5283101201057434	-1.8708000183105469
6mto.pdb	6mto_HL_T_KH106P.pdb	-1.074232816696167	-2.564199924468994
6mto.pdb	6mto_HL_T_KH106S.pdb	-0.6567271947860718	-2.670099973678589
6mto.pdb	6mto_HL_T_FT50N.pdb	-0.1911015510559082	-0.1746000051498413
6mto.pdb	6mto_HL_T_FT50Q.pdb	-0.8499144911766052	-0.43130001425743103
6mto.pdb	6mto_HL_T_FT50E.pdb	-0.7047514915466309	-0.8172000050544739
6mto.pdb	6mto_HL_T_FT50M.pdb	0.09733264148235321	0.35910001397132874
6mto.pdb	6mto_HL_T_FT50V.pdb	-0.7231239676475525	-0.5996000170707703
6mto.pdb	6mto_HL_T_HT65R.pdb	-0.45991671085357666	-0.15189999341964722
6mto.pdb	6mto_HL_T_TT66N.pdb	-0.36938178539276123	0.05770000070333481
6mto.pdb	6mto_HL_T_TT66D.pdb	-0.4830892086029053	-0.6873000264167786
6mto.pdb	6mto_HL_T_TT66F.pdb	-0.7705065011978149	-0.0272000003606081
6mto.pdb	6mto_HL_T_TT66S.pdb	-0.2971278429031372	0.0828000009059906
6mto.pdb	6mto_HL_T_AT90N.pdb	-1.4666894674301147	-1.4615999460220337
6mto.pdb	6mto_HL_T_AT90D.pdb	-0.7481680512428284	-2.7416999340057373
6mto.pdb	6mto_HL_T_AT90M.pdb	-1.5318560600280762	-1.159000039100647
6mto.pdb	6mto_HL_T_NT109H.pdb	0.4328277111053467	0.251800000667572
6mto.pdb	6mto_HL_T_NT109T.pdb	-0.23868495225906372	-0.6187999844551086
6mto.pdb	6mto_HL_T_WT110C.pdb	-1.9816913604736328	-4.333199977874756
6mto.pdb	6mto_HL_T_WT110E.pdb	-0.6226181983947754	-3.6370999813079834
6mto.pdb	6mto_HL_T_FT111G.pdb	-1.1158318519592285	-2.9402999877929688
6mto.pdb	6mto_HL_T_FT111Y.pdb	0.24589262902736664	-0.8629000186920166
6mto.pdb	6mto_HL_T_IT113F.pdb	-0.11985523998737335	0.4147000014781952
6mto.pdb	6mto_HL_T_IT113P.pdb	-1.0399386882781982	-1.7770999670028687
6mto.pdb	6mto_HL_T_TT114A.pdb	0.17544804513454437	-0.03700000047683716
6mto.pdb	6mto_HL_T_TT114P.pdb	0.2353048175573349	0.43860000371932983
6mto.pdb	6mto_HL_T_TT114W.pdb	-1.4521920680999756	-2.7822000980377197
6mto.pdb	6mto_HL_T_KT115R.pdb	0.410749614238739	2.4544999599456787
6mto.pdb	6mto_HL_T_KT115G.pdb	-0.30880269408226013	0.4246000051498413
6mto.pdb	6mto_HL_T_KT115I.pdb	0.04045630991458893	0.633899986743927
6mto.pdb	6mto_HL_T_KT115T.pdb	-0.2581295967102051	0.5910999774932861
6mto.pdb	6mto_HL_T_KT115Y.pdb	0.0969529002904892	0.3982999920845032
6mto.pdb	6mto_HL_T_LT117C.pdb	-0.4927064776420593	-1.496000051498413
6mto.pdb	6mto_HL_T_LT117H.pdb	-0.33808964490890503	-1.7353999614715576
6mto.pdb	6mto_HL_T_WT118I.pdb	-0.03682208061218262	-1.2295000553131104
6mto.pdb	6mto_HL_T_LT155E.pdb	-0.33925795555114746	0.24889999628067017
6mto.pdb	6mto_HL_T_LT155G.pdb	-0.23677167296409607	-0.0658000037074089
6mto.pdb	6mto_HL_T_FT156A.pdb	-0.6105600595474243	-1.3207000494003296
6mto.pdb	6mto_HL_T_FT156N.pdb	-0.9225215911865234	-1.2031999826431274
6mto.pdb	6mto_HL_T_FT156H.pdb	-0.735335648059845	-0.9603999853134155
6mto.pdb	6mto_HL_T_FT156Y.pdb	0.2936977744102478	0.5968000292778015
6mto.pdb	6mto_HL_T_QT157D.pdb	-0.3735359013080597	0.13300000131130219
6mto.pdb	6mto_HL_T_QT157L.pdb	-0.09169012308120728	0.004000000189989805
6mto.pdb	6mto_HL_T_QT157P.pdb	0.21593154966831207	0.11599999666213989
3x3f.pdb	3x3f_HL_A_KH33V.pdb	-0.6873592138290405	-0.3070000112056732
3x3f.pdb	3x3f_HL_A_WH50N.pdb	-0.355995774269104	-2.7987000942230225
3x3f.pdb	3x3f_HL_A_WH50Q.pdb	-0.47620147466659546	-2.5137999057769775
3x3f.pdb	3x3f_HL_A_WH50E.pdb	-0.5821747183799744	-3.3050999641418457
3x3f.pdb	3x3f_HL_A_TH58E.pdb	-0.3368033766746521	-0.52920001745224
3x3f.pdb	3x3f_HL_A_TH58H.pdb	-0.12403102219104767	-0.1754000037908554
3x3f.pdb	3x3f_HL_A_TH58K.pdb	-0.15382090210914612	-0.11749999970197678
3x3f.pdb	3x3f_HL_A_TH58F.pdb	0.0475790798664093	-0.1657000035047531
3x3f.pdb	3x3f_HL_A_GH59A.pdb	-2.9812874794006348	-3.0857999324798584
3x3f.pdb	3x3f_HL_A_GH59N.pdb	-5.628721714019775	-4.17579984664917
3x3f.pdb	3x3f_HL_A_GH59H.pdb	-35.943382263183594	-32.666500091552734
3x3f.pdb	3x3f_HL_A_GH59I.pdb	-7.203980445861816	-8.898550033569336
3x3f.pdb	3x3f_HL_A_SH102A.pdb	-0.09577295184135437	0.2632000148296356
3x3f.pdb	3x3f_HL_A_SH102E.pdb	-0.5036782622337341	0.6047000288963318
3x3f.pdb	3x3f_HL_A_SH102H.pdb	-0.08965127170085907	1.0765000581741333
3x3f.pdb	3x3f_HL_A_SH102I.pdb	-0.7732941508293152	-0.3122999966144562
3x3f.pdb	3x3f_HL_A_SH102F.pdb	-0.09759918600320816	0.859000027179718
3x3f.pdb	3x3f_HL_A_YH106A.pdb	-0.364848256111145	-1.9427000284194946
3x3f.pdb	3x3f_HL_A_RH107N.pdb	-1.1258172988891602	-3.5977001190185547
3x3f.pdb	3x3f_HL_A_RH107C.pdb	-0.7157886028289795	-2.249000072479248
3x3f.pdb	3x3f_HL_A_RH107L.pdb	-0.48388588428497314	-2.3649001121520996
3x3f.pdb	3x3f_HL_A_RH107M.pdb	-0.15063142776489258	-1.8575999736785889
3x3f.pdb	3x3f_HL_A_YL32C.pdb	-0.34797006845474243	-1.0103000402450562
3x3f.pdb	3x3f_HL_A_YL32G.pdb	-0.4500437378883362	-1.4133000373840332
3x3f.pdb	3x3f_HL_A_RL91C.pdb	-0.39448076486587524	-0.4108000099658966
3x3f.pdb	3x3f_HL_A_SL92G.pdb	0.010677382349967957	-0.4602000117301941
3x3f.pdb	3x3f_HL_A_SL92T.pdb	-0.5997326374053955	-0.9085999727249146
3x3f.pdb	3x3f_HL_A_SL92V.pdb	-1.0202239751815796	-0.399399995803833
3x3f.pdb	3x3f_HL_A_NL93C.pdb	-0.268885999917984	-1.8127000331878662
3x3f.pdb	3x3f_HL_A_NL93T.pdb	-0.7029420137405396	-2.126499891281128
3x3f.pdb	3x3f_HL_A_WL94N.pdb	-0.673464298248291	-3.2177000045776367
3x3f.pdb	3x3f_HL_A_WL94D.pdb	-0.7885172963142395	-4.784299850463867
3x3f.pdb	3x3f_HL_A_WL94E.pdb	-0.5338655114173889	-3.745500087738037
3x3f.pdb	3x3f_HL_A_WL94K.pdb	0.08945228159427643	-0.8550999760627747
3x3f.pdb	3x3f_HL_A_LL96Q.pdb	-0.3337499499320984	-0.4474000036716461
3x3f.pdb	3x3f_HL_A_LL96P.pdb	-0.34812796115875244	-0.31209999322891235
3x3f.pdb	3x3f_HL_A_LL96W.pdb	-2.3185315132141113	-2.19569993019104
3x3f.pdb	3x3f_HL_A_IA14H.pdb	-0.798560619354248	-2.0136001110076904
3x3f.pdb	3x3f_HL_A_IA14Y.pdb	-1.0822230577468872	-2.422100067138672
3x3f.pdb	3x3f_HL_A_DA17G.pdb	-0.1990654170513153	0.43959999084472656
3x3f.pdb	3x3f_HL_A_DA17P.pdb	0.0471574068069458	0.2646999955177307
3x3f.pdb	3x3f_HL_A_GA18P.pdb	-8.413022994995117	-9.469719886779785
3x3f.pdb	3x3f_HL_A_GA18W.pdb	-3.311044931411743	-3.9245998859405518
3x3f.pdb	3x3f_HL_A_DA29R.pdb	-0.7034136056900024	-3.0510001182556152
3x3f.pdb	3x3f_HL_A_DA29N.pdb	-0.6510995030403137	-2.035599946975708
3x3f.pdb	3x3f_HL_A_DA29Q.pdb	-2.516575336456299	-2.7981998920440674
3x3f.pdb	3x3f_HL_A_DA29G.pdb	-0.718573808670044	-1.0901000499725342
3x3f.pdb	3x3f_HL_A_DA29I.pdb	-2.384838819503784	-3.3606998920440674
3x3f.pdb	3x3f_HL_A_DA29M.pdb	-0.5339758396148682	-1.4687000513076782
3x3f.pdb	3x3f_HL_A_DA36L.pdb	-1.0715014934539795	-0.8884000182151794
3x3f.pdb	3x3f_HL_A_DA36Y.pdb	0.8246994018554688	-1.2486000061035156
3x3f.pdb	3x3f_HL_A_LA37N.pdb	-0.5821694135665894	-0.4059999883174896
3x3f.pdb	3x3f_HL_A_LA37Q.pdb	-0.4679321050643921	-0.2971000075340271
3x3f.pdb	3x3f_HL_A_LA38N.pdb	-1.0941611528396606	-2.44350004196167
3x3f.pdb	3x3f_HL_A_LA38W.pdb	-2.624598503112793	-4.5395002365112305
3x3f.pdb	3x3f_HL_A_FA39H.pdb	-2.1018195152282715	-2.9435999393463135
3x3f.pdb	3x3f_HL_A_FA39S.pdb	-2.3687710762023926	-4.001299858093262
3x3f.pdb	3x3f_HL_A_FA39T.pdb	-2.3119773864746094	-3.0569000244140625
7kf0.pdb	7kf0_AB_C_YA33S.pdb	-0.12950590252876282	-0.7160000205039978
7kf0.pdb	7kf0_AB_C_YA33T.pdb	0.112889364361763	-0.7062000036239624
7kf0.pdb	7kf0_AB_C_YA33V.pdb	0.2321360856294632	-0.699999988079071
7kf0.pdb	7kf0_AB_C_RA50I.pdb	-0.6975437998771667	-1.4156999588012695
7kf0.pdb	7kf0_AB_C_YA52Q.pdb	0.3221614956855774	0.017799999564886093
7kf0.pdb	7kf0_AB_C_YA52G.pdb	0.11533491313457489	-0.1339000016450882
7kf0.pdb	7kf0_AB_C_YA52K.pdb	-0.7731883525848389	0.033399999141693115
7kf0.pdb	7kf0_AB_C_YA57D.pdb	-0.3868849575519562	-0.21940000355243683
7kf0.pdb	7kf0_AB_C_YA103D.pdb	-0.6717232465744019	-1.2746000289916992
7kf0.pdb	7kf0_AB_C_YA103P.pdb	-0.6078259944915771	-1.783400058746338
7kf0.pdb	7kf0_AB_C_YA104G.pdb	-0.06297357380390167	-0.042399998754262924
7kf0.pdb	7kf0_AB_C_YA104L.pdb	-0.16771364212036133	-0.36800000071525574
7kf0.pdb	7kf0_AB_C_YA105R.pdb	-3.100905179977417	-5.23199987411499
7kf0.pdb	7kf0_AB_C_YA105C.pdb	-1.219473123550415	-3.150099992752075
7kf0.pdb	7kf0_AB_C_YA105M.pdb	-0.7803336977958679	-1.4256999492645264
7kf0.pdb	7kf0_AB_C_SB32D.pdb	-0.2641085982322693	-0.1972000002861023
7kf0.pdb	7kf0_AB_C_SB32K.pdb	0.08039398491382599	1.077299952507019
7kf0.pdb	7kf0_AB_C_SB34K.pdb	0.15462689101696014	0.6967999935150146
7kf0.pdb	7kf0_AB_C_SB34M.pdb	0.8796412944793701	1.8947999477386475
7kf0.pdb	7kf0_AB_C_YB36A.pdb	0.27612680196762085	0.008500000461935997
7kf0.pdb	7kf0_AB_C_YB36E.pdb	-0.2584005296230316	0.036400001496076584
7kf0.pdb	7kf0_AB_C_YB96G.pdb	-0.4682909846305847	-0.3483000099658966
7kf0.pdb	7kf0_AB_C_TB98R.pdb	-0.4254521131515503	-1.3557000160217285
7kf0.pdb	7kf0_AB_C_TB98S.pdb	-0.2510567009449005	-0.024700000882148743
7kf0.pdb	7kf0_AB_C_IC34K.pdb	-0.4366381764411926	-0.2240000069141388
7kf0.pdb	7kf0_AB_C_IC34W.pdb	-0.04031053185462952	-0.27959999442100525
7kf0.pdb	7kf0_AB_C_RC70P.pdb	-0.5418877601623535	-1.3020999431610107
7kf0.pdb	7kf0_AB_C_IC71A.pdb	-0.5997053980827332	-1.3200000524520874
7kf0.pdb	7kf0_AB_C_IC71D.pdb	0.06276209652423859	0.8751000165939331
7kf0.pdb	7kf0_AB_C_IC71M.pdb	0.25345295667648315	0.6309000253677368
7kf0.pdb	7kf0_AB_C_IC71V.pdb	-0.17663376033306122	0.13819999992847443
7kf0.pdb	7kf0_AB_C_KC72G.pdb	-0.037631869316101074	-0.07810000330209732
7kf0.pdb	7kf0_AB_C_PC73E.pdb	-0.25561416149139404	-0.16410000622272491
7kf0.pdb	7kf0_AB_C_PC73T.pdb	-0.33074402809143066	0.06599999964237213
7kf0.pdb	7kf0_AB_C_HC74N.pdb	-0.20314694941043854	0.6147000193595886
7kf0.pdb	7kf0_AB_C_HC74I.pdb	-0.029094547033309937	1.6430000066757202
7kf0.pdb	7kf0_AB_C_HC74L.pdb	0.36225491762161255	1.2410000562667847
7kf0.pdb	7kf0_AB_C_HC74Y.pdb	0.5934925675392151	1.999400019645691
7kf0.pdb	7kf0_AB_C_QC75R.pdb	-0.06321562826633453	-0.6323999762535095
7kf0.pdb	7kf0_AB_C_GC76T.pdb	-21.540239334106445	-17.709436416625977
7kf0.pdb	7kf0_AB_C_QC77L.pdb	-0.2699155807495117	-1.9191999435424805
7kf0.pdb	7kf0_AB_C_QC77P.pdb	-3.5425310134887695	-6.087299823760986
7kf0.pdb	7kf0_AB_C_QC77V.pdb	-1.337660551071167	-1.4735000133514404
7kf0.pdb	7kf0_AB_C_IC79T.pdb	-0.8029175400733948	-1.5715999603271484
7kf0.pdb	7kf0_AB_C_GC80H.pdb	-0.24610011279582977	0.28700000047683716
7kf0.pdb	7kf0_AB_C_EC81G.pdb	-0.09541046619415283	-0.6603000164031982
7kf0.pdb	7kf0_AB_C_EC81P.pdb	-2.884894609451294	-2.5822999477386475
6x08.pdb	6x08_K_B_DK30C.pdb	0.46725958585739136	0.030899999663233757
6x08.pdb	6x08_K_B_DK30M.pdb	0.7966218590736389	-0.8093000054359436
6x08.pdb	6x08_K_B_DK30F.pdb	1.5007965564727783	-0.17139999568462372
6x08.pdb	6x08_K_B_DK30S.pdb	1.5167396068572998	-0.47040000557899475
6x08.pdb	6x08_K_B_RK53I.pdb	-0.055191606283187866	0.6337000131607056
6x08.pdb	6x08_K_B_SK54P.pdb	-1.853879690170288	-1.2029999494552612
6x08.pdb	6x08_K_B_GK55E.pdb	-7.398129940032959	-5.164999961853027
6x08.pdb	6x08_K_B_GK55I.pdb	-13.19360065460205	-12.693900108337402
6x08.pdb	6x08_K_B_GK55L.pdb	-8.207650184631348	-9.24020004272461
6x08.pdb	6x08_K_B_GK55P.pdb	-8.683822631835938	-8.56149959564209
6x08.pdb	6x08_K_B_GK55Y.pdb	-10.472932815551758	-12.631099700927734
6x08.pdb	6x08_K_B_GK56D.pdb	-1.0356488227844238	-1.3282999992370605
6x08.pdb	6x08_K_B_NK74D.pdb	10.142431259155273	7.362199783325195
6x08.pdb	6x08_K_B_NK74F.pdb	8.600003242492676	6.693299770355225
6x08.pdb	6x08_K_B_AK75N.pdb	-0.034774959087371826	1.607699990272522
6x08.pdb	6x08_K_B_AK75I.pdb	0.1686946004629135	-0.8090999722480774
6x08.pdb	6x08_K_B_EK76S.pdb	0.08361630141735077	5.18149995803833
6x08.pdb	6x08_K_B_DB268I.pdb	3.3546907901763916	10.888179779052734
6x08.pdb	6x08_K_B_YB269L.pdb	0.0460585355758667	1.9200999736785889
6x08.pdb	6x08_K_B_DB272R.pdb	6.383034706115723	9.186200141906738
6x08.pdb	6x08_K_B_DB272G.pdb	6.823230266571045	8.003700256347656
6x08.pdb	6x08_K_B_DB272S.pdb	4.321759223937988	6.8125
6x08.pdb	6x08_K_B_RB282C.pdb	0.006339028477668762	0.8851000070571899
6x08.pdb	6x08_K_B_KB283G.pdb	1.9181017875671387	3.800800085067749
6x08.pdb	6x08_K_B_KB283F.pdb	2.0105948448181152	10.392410278320312
6x08.pdb	6x08_K_B_KB283S.pdb	0.6919235587120056	8.345199584960938
6x08.pdb	6x08_K_B_KB283V.pdb	2.141120672225952	4.7453999519348145
6x08.pdb	6x08_K_B_QB286R.pdb	3.9380009174346924	8.016799926757812
6x08.pdb	6x08_K_B_QB286G.pdb	3.2980964183807373	4.276899814605713
6x08.pdb	6x08_K_B_QB286K.pdb	3.362797737121582	1.6897000074386597
6x08.pdb	6x08_K_B_MB315F.pdb	-0.10545097291469574	-0.05389999970793724
6x08.pdb	6x08_K_B_EB318H.pdb	-0.05264577269554138	-0.20900000631809235
6x08.pdb	6x08_K_B_EB318M.pdb	0.18005232512950897	-0.3127000033855438
6okm.pdb	6okm_HL_R_NH30A.pdb	0.07123236358165741	-0.23160000145435333
6okm.pdb	6okm_HL_R_NH30S.pdb	-0.20388780534267426	-0.6402999758720398
6okm.pdb	6okm_HL_R_YH31Q.pdb	-0.3896358013153076	-1.2400000095367432
6okm.pdb	6okm_HL_R_YH31K.pdb	-0.7838306427001953	-1.4326000213623047
6okm.pdb	6okm_HL_R_YH31P.pdb	-0.8687632083892822	-0.5307000279426575
6okm.pdb	6okm_HL_R_YH31W.pdb	-0.12009358406066895	1.2760000228881836
6okm.pdb	6okm_HL_R_YH31V.pdb	0.13212870061397552	-0.4650999903678894
6okm.pdb	6okm_HL_R_LH32N.pdb	-1.4217392206192017	-1.7252000570297241
6okm.pdb	6okm_HL_R_LH32D.pdb	-1.8700543642044067	-2.9247000217437744
6okm.pdb	6okm_HL_R_LH32Q.pdb	-1.1181517839431763	-2.2916998863220215
6okm.pdb	6okm_HL_R_VH49K.pdb	-0.08512242883443832	-0.1005999967455864
6okm.pdb	6okm_HL_R_NH51A.pdb	-0.019770711660385132	-0.06589999794960022
6okm.pdb	6okm_HL_R_NH51E.pdb	-0.6116982698440552	-0.4221000075340271
6okm.pdb	6okm_HL_R_NH51K.pdb	0.29609405994415283	0.2513999938964844
6okm.pdb	6okm_HL_R_NH51T.pdb	-0.15731438994407654	-0.3831000030040741
6okm.pdb	6okm_HL_R_DH56H.pdb	-0.01177699863910675	-0.10270000249147415
6okm.pdb	6okm_HL_R_YH58Q.pdb	-0.735333263874054	-0.640500009059906
6okm.pdb	6okm_HL_R_YH58L.pdb	-0.321621835231781	-0.4043999910354614
6okm.pdb	6okm_HL_R_YH58K.pdb	-0.5989327430725098	-0.9549999833106995
6okm.pdb	6okm_HL_R_RH97Q.pdb	-0.536307692527771	1.3381999731063843
6okm.pdb	6okm_HL_R_RH97I.pdb	0.08395574986934662	0.6021000146865845
6okm.pdb	6okm_HL_R_DH98V.pdb	-2.2056925296783447	-1.5614999532699585
6okm.pdb	6okm_HL_R_RH99D.pdb	-1.3083102703094482	-3.3726999759674072
6okm.pdb	6okm_HL_R_RH99L.pdb	-0.6958703994750977	-0.8799999952316284
6okm.pdb	6okm_HL_R_YL32C.pdb	-0.46331506967544556	-1.2996000051498413
6okm.pdb	6okm_HL_R_YL32L.pdb	-1.0265896320343018	-0.27869999408721924
6okm.pdb	6okm_HL_R_VL34C.pdb	-0.10552544891834259	-0.01119999960064888
6okm.pdb	6okm_HL_R_VL34S.pdb	-0.5164792537689209	-0.3188000023365021
6okm.pdb	6okm_HL_R_YL49R.pdb	0.004281088709831238	-1.579300045967102
6okm.pdb	6okm_HL_R_YL49D.pdb	-0.10656151175498962	-0.6351000070571899
6okm.pdb	6okm_HL_R_YL49E.pdb	-0.05361896753311157	-0.8755999803543091
6okm.pdb	6okm_HL_R_YL49W.pdb	0.3715723752975464	1.2451000213623047
6okm.pdb	6okm_HL_R_YL49V.pdb	0.37577033042907715	0.026200000196695328
6okm.pdb	6okm_HL_R_NL53D.pdb	-0.28578856587409973	-0.7038000226020813
6okm.pdb	6okm_HL_R_NL53W.pdb	0.18909423053264618	0.12770000100135803
6okm.pdb	6okm_HL_R_LL54G.pdb	-0.583381712436676	0.3490999937057495
6okm.pdb	6okm_HL_R_LL54Y.pdb	-0.41891491413116455	0.12489999830722809
6okm.pdb	6okm_HL_R_EL55F.pdb	-0.05406247079372406	-0.6875
6okm.pdb	6okm_HL_R_EL55V.pdb	0.1671224683523178	-0.8931999802589417
6okm.pdb	6okm_HL_R_SL56C.pdb	0.29457688331604004	1.0916999578475952
6okm.pdb	6okm_HL_R_SL56G.pdb	0.1589805632829666	0.08659999817609787
6okm.pdb	6okm_HL_R_SL56K.pdb	-0.05124032497406006	0.15189999341964722
6okm.pdb	6okm_HL_R_VL58M.pdb	-0.173198401927948	0.11140000075101852
6okm.pdb	6okm_HL_R_VL58F.pdb	-0.7162291407585144	0.02070000022649765
6okm.pdb	6okm_HL_R_YL91K.pdb	-0.4467366933822632	-1.2200000286102295
6okm.pdb	6okm_HL_R_YL91T.pdb	-0.6214772462844849	-1.9875999689102173
6okm.pdb	6okm_HL_R_YL91V.pdb	-0.3497673273086548	-1.1715999841690063
6okm.pdb	6okm_HL_R_AL92N.pdb	-0.44503360986709595	-0.07020000368356705
6okm.pdb	6okm_HL_R_AL92Q.pdb	-0.24386057257652283	-0.05050000175833702
6okm.pdb	6okm_HL_R_AL92Y.pdb	-0.4519781470298767	0.017899999395012856
6okm.pdb	6okm_HL_R_QL93H.pdb	0.2439592331647873	0.22609999775886536
6okm.pdb	6okm_HL_R_FL94S.pdb	-1.0415959358215332	-1.8277000188827515
6okm.pdb	6okm_HL_R_YL96G.pdb	0.09090222418308258	0.0348999984562397
6okm.pdb	6okm_HL_R_YL96L.pdb	-0.05389633774757385	0.16329999268054962
6okm.pdb	6okm_HL_R_YL96P.pdb	-0.1740649938583374	-0.10670000314712524
6okm.pdb	6okm_HL_R_GR39T.pdb	-14.550237655639648	-9.837800025939941
6okm.pdb	6okm_HL_R_PR40C.pdb	-0.723781168460846	-1.6552000045776367
6okm.pdb	6okm_HL_R_GR41N.pdb	-0.9022910594940186	-0.15889999270439148
6okm.pdb	6okm_HL_R_GR41K.pdb	-0.7386871576309204	-0.49939998984336853
6okm.pdb	6okm_HL_R_GR41S.pdb	-0.52955561876297	-1.5640000104904175
6okm.pdb	6okm_HL_R_FR42N.pdb	-2.0041427612304688	-2.2184998989105225
6okm.pdb	6okm_HL_R_FR42D.pdb	-2.4827024936676025	-2.84689998626709
6okm.pdb	6okm_HL_R_FR42L.pdb	-2.032787561416626	-0.9320999979972839
6okm.pdb	6okm_HL_R_FR42W.pdb	-9.90556812286377	-6.531499862670898
6okm.pdb	6okm_HL_R_PR54C.pdb	-0.8382832407951355	-0.6115000247955322
6okm.pdb	6okm_HL_R_PR54S.pdb	-0.8044846057891846	-0.5874000191688538
6okm.pdb	6okm_HL_R_WR57K.pdb	-2.9134533405303955	-2.7330000400543213
6okm.pdb	6okm_HL_R_CR58A.pdb	0.32935237884521484	-0.42910000681877136
6okm.pdb	6okm_HL_R_CR58R.pdb	-3.1260392665863037	-5.803400039672852
6okm.pdb	6okm_HL_R_CR58W.pdb	-11.200736999511719	-15.97307014465332
6okm.pdb	6okm_HL_R_NR59K.pdb	-0.12693388760089874	0.7555000185966492
6okm.pdb	6okm_HL_R_LR60N.pdb	-0.5608804225921631	-0.79339998960495
6okm.pdb	6okm_HL_R_LR60Q.pdb	-0.12624859809875488	-0.6255999803543091
6okm.pdb	6okm_HL_R_LR60S.pdb	-0.52568519115448	-0.8373000025749207
6okm.pdb	6okm_HL_R_RR61T.pdb	-0.5861205458641052	-0.5498999953269958
6okm.pdb	6okm_HL_R_ER65R.pdb	-0.29821622371673584	-0.7386999726295471
6okm.pdb	6okm_HL_R_KR67A.pdb	-0.10663685202598572	-0.042500000447034836
6okm.pdb	6okm_HL_R_KR67N.pdb	-0.18306215107440948	0.013000000268220901
6okm.pdb	6okm_HL_R_KR67L.pdb	-0.10788757354021072	0.04390000179409981
6okm.pdb	6okm_HL_R_QR68T.pdb	-0.1371339112520218	-0.5418999791145325
6okm.pdb	6okm_HL_R_LR69C.pdb	-1.7742863893508911	-1.3102999925613403
6okm.pdb	6okm_HL_R_LR69F.pdb	-1.7520259618759155	-1.7381000518798828
2r56.pdb	2r56_IM_B_SM30K.pdb	0.19539238512516022	1.9361200332641602
2r56.pdb	2r56_IM_B_SM30F.pdb	0.5330568552017212	1.9413299560546875
2r56.pdb	2r56_IM_B_SM31N.pdb	-0.1864839792251587	1.9482799768447876
2r56.pdb	2r56_IM_B_RM32H.pdb	-4.634821891784668	-4.5059099197387695
2r56.pdb	2r56_IM_B_RM32K.pdb	-0.887876033782959	1.6677099466323853
2r56.pdb	2r56_IM_B_AM50D.pdb	-0.23730526864528656	-1.3072199821472168
2r56.pdb	2r56_IM_B_AM50Q.pdb	-2.0111610889434814	-0.6474199891090393
2r56.pdb	2r56_IM_B_AM50L.pdb	-0.08032429963350296	0.5896900296211243
2r56.pdb	2r56_IM_B_AM51V.pdb	-0.48863524198532104	0.2939800024032593
2r56.pdb	2r56_IM_B_SM52R.pdb	-0.4473720192909241	0.3993299901485443
2r56.pdb	2r56_IM_B_YM91A.pdb	-0.18408873677253723	1.470639944076538
2r56.pdb	2r56_IM_B_YM91N.pdb	-0.22318333387374878	1.838379979133606
2r56.pdb	2r56_IM_B_YM91S.pdb	-0.3108288049697876	1.3171900510787964
2r56.pdb	2r56_IM_B_HM92E.pdb	-0.7517018914222717	0.27125999331474304
2r56.pdb	2r56_IM_B_HM92M.pdb	-0.47512322664260864	-0.28918999433517456
2r56.pdb	2r56_IM_B_RI30A.pdb	-0.32853221893310547	-0.6512799859046936
2r56.pdb	2r56_IM_B_RI30M.pdb	-0.17111046612262726	-0.6074600219726562
2r56.pdb	2r56_IM_B_HI31L.pdb	0.3826712369918823	0.857509970664978
2r56.pdb	2r56_IM_B_SI52I.pdb	-1.2310174703598022	-0.7288399934768677
2r56.pdb	2r56_IM_B_GI53D.pdb	-3.863430976867676	-7.201368808746338
2r56.pdb	2r56_IM_B_GI53C.pdb	-1.5738890171051025	-0.8663899898529053
2r56.pdb	2r56_IM_B_GI53Y.pdb	-2.948709011077881	-1.874019980430603
2r56.pdb	2r56_IM_B_SI54H.pdb	0.18138547241687775	1.9900200366973877
2r56.pdb	2r56_IM_B_SI54F.pdb	-0.16976064443588257	1.4452799558639526
2r56.pdb	2r56_IM_B_TI56N.pdb	-0.10274886339902878	0.10891000181436539
2r56.pdb	2r56_IM_B_TI56C.pdb	0.529331386089325	0.767520010471344
2r56.pdb	2r56_IM_B_TI56M.pdb	0.5740672945976257	0.49195000529289246
2r56.pdb	2r56_IM_B_TI56S.pdb	-0.20237423479557037	0.03929999843239784
2r56.pdb	2r56_IM_B_TI56V.pdb	0.4238821268081665	0.6495199799537659
2r56.pdb	2r56_IM_B_KI100Q.pdb	-0.422715961933136	-0.3306899964809418
2r56.pdb	2r56_IM_B_KI100E.pdb	-0.3911847770214081	-0.435589998960495
2r56.pdb	2r56_IM_B_RI101K.pdb	-0.4565122127532959	-1.9831899404525757
2r56.pdb	2r56_IM_B_RI101T.pdb	-0.6000627875328064	-2.670559883117676
2r56.pdb	2r56_IM_B_VI102E.pdb	-1.9315367937088013	-4.116720199584961
2r56.pdb	2r56_IM_B_VI102I.pdb	0.33735406398773193	0.8875399827957153
2r56.pdb	2r56_IM_B_VI102S.pdb	-0.9451231956481934	-1.845729947090149
2r56.pdb	2r56_IM_B_GI103I.pdb	-5.022830009460449	-7.333824157714844
2r56.pdb	2r56_IM_B_GI103S.pdb	-3.9773576259613037	-4.568429946899414
2r56.pdb	2r56_IM_B_GI103Y.pdb	-8.52751636505127	-5.499849796295166
2r56.pdb	2r56_IM_B_TI105E.pdb	0.7182156443595886	0.4507099986076355
2r56.pdb	2r56_IM_B_TI105L.pdb	-0.6055553555488586	-0.25380000472068787
2r56.pdb	2r56_IM_B_TB15R.pdb	0.22734542191028595	-0.18160000443458557
2r56.pdb	2r56_IM_B_TB15F.pdb	0.22245515882968903	-0.40448999404907227
2r56.pdb	2r56_IM_B_WB16I.pdb	-0.17863242328166962	0.7113000154495239
2r56.pdb	2r56_IM_B_WB16T.pdb	-0.1427084505558014	0.025289999321103096
2r56.pdb	2r56_IM_B_YB17H.pdb	-0.8985821604728699	-1.68163001537323
2r56.pdb	2r56_IM_B_YB17V.pdb	-0.9639414548873901	-1.851770043373108
2r56.pdb	2r56_IM_B_VB40E.pdb	-0.5739200115203857	0.10656999796628952
2r56.pdb	2r56_IM_B_VB40H.pdb	-0.3633437752723694	0.02556000091135502
2r56.pdb	2r56_IM_B_VB40M.pdb	-0.09682337194681168	0.043859999626874924
2r56.pdb	2r56_IM_B_VB40P.pdb	-0.31121647357940674	0.01964000053703785
2r56.pdb	2r56_IM_B_EB41D.pdb	-0.01893468201160431	-0.4375999867916107
2r56.pdb	2r56_IM_B_EB41W.pdb	-2.264673948287964	-0.6514700055122375
2r56.pdb	2r56_IM_B_EB42W.pdb	0.134622260928154	-1.0962599515914917
2r56.pdb	2r56_IM_B_QB56H.pdb	-0.8266086578369141	-0.23461000621318817
2r56.pdb	2r56_IM_B_QB56V.pdb	-0.4865370988845825	-0.3286600112915039
2r56.pdb	2r56_IM_B_CB63R.pdb	-0.2310020625591278	0.678409993648529
2r56.pdb	2r56_IM_B_CB63H.pdb	-0.42852628231048584	1.3100099563598633
2r56.pdb	2r56_IM_B_CB63Y.pdb	-0.34317129850387573	0.9357699751853943
2r56.pdb	2r56_IM_B_AB64Q.pdb	-0.3482738137245178	0.5046899914741516
2r56.pdb	2r56_IM_B_AB64S.pdb	-0.3218950629234314	0.41896000504493713
2r56.pdb	2r56_IM_B_AB64T.pdb	-0.28409579396247864	0.36851000785827637
2r56.pdb	2r56_IM_B_QB65T.pdb	0.45846545696258545	2.1395599842071533
2r56.pdb	2r56_IM_B_TB122Q.pdb	0.14908187091350555	0.5882700085639954
2r56.pdb	2r56_IM_B_PB123K.pdb	-0.26987847685813904	-1.4781399965286255
2r56.pdb	2r56_IM_B_PB123V.pdb	-0.24846509099006653	0.21223999559879303
2r56.pdb	2r56_IM_B_EB124N.pdb	-0.5219058394432068	0.13278000056743622
2r56.pdb	2r56_IM_B_EB124K.pdb	-0.3553767502307892	-0.13040000200271606
2r56.pdb	2r56_IM_B_EB124M.pdb	0.06014047563076019	0.9023600220680237
2r56.pdb	2r56_IM_B_TB151F.pdb	0.6442675590515137	0.5915799736976624
2r56.pdb	2r56_IM_B_TB151S.pdb	-0.3960554003715515	0.2784000039100647
2r56.pdb	2r56_IM_B_LB153N.pdb	-0.32254302501678467	-0.08549000322818756
2r56.pdb	2r56_IM_B_EB154V.pdb	-1.2196199893951416	-0.6655399799346924
2r56.pdb	2r56_IM_B_QB156N.pdb	-0.03537720441818237	3.090369939804077
2r56.pdb	2r56_IM_B_QB156E.pdb	-0.10995376110076904	3.1154699325561523
2r56.pdb	2r56_IM_B_QB156L.pdb	-0.0842059999704361	2.1691999435424805
2r56.pdb	2r56_IM_B_QB156S.pdb	-0.12508398294448853	2.937570095062256
7bej.pdb	7bej_HL_E_VH2E.pdb	-0.27476784586906433	-0.5968999862670898
7bej.pdb	7bej_HL_E_VH2H.pdb	-0.22728151082992554	-0.4602999985218048
7bej.pdb	7bej_HL_E_GH26C.pdb	-0.3977026343345642	-0.10170000046491623
7bej.pdb	7bej_HL_E_GH26I.pdb	-0.3542506992816925	-0.5472000241279602
7bej.pdb	7bej_HL_E_GH26M.pdb	-0.06811990588903427	-0.27619999647140503
7bej.pdb	7bej_HL_E_GH26V.pdb	-0.544348418712616	-0.04859999939799309
7bej.pdb	7bej_HL_E_VH27Q.pdb	0.16195641458034515	-0.4291999936103821
7bej.pdb	7bej_HL_E_VH27F.pdb	-0.7078638672828674	0.7441999912261963
7bej.pdb	7bej_HL_E_VH27Y.pdb	-1.7220678329467773	-0.17139999568462372
7bej.pdb	7bej_HL_E_TH28N.pdb	0.088300421833992	0.9097999930381775
7bej.pdb	7bej_HL_E_TH28S.pdb	0.030125319957733154	0.7724999785423279
7bej.pdb	7bej_HL_E_TH28V.pdb	0.2332042008638382	0.8357999920845032
7bej.pdb	7bej_HL_E_SH31N.pdb	-0.4789256453514099	0.47920000553131104
7bej.pdb	7bej_HL_E_SH31D.pdb	-1.1817313432693481	0.4147999882698059
7bej.pdb	7bej_HL_E_NH32K.pdb	-2.2073960304260254	-3.664099931716919
7bej.pdb	7bej_HL_E_PH53D.pdb	-1.8734513521194458	-1.065999984741211
7bej.pdb	7bej_HL_E_PH53G.pdb	-0.4564007520675659	-0.4431999921798706
7bej.pdb	7bej_HL_E_GH54D.pdb	-3.497684955596924	-5.736700057983398
7bej.pdb	7bej_HL_E_GH54F.pdb	-31.189207077026367	-22.1033992767334
7bej.pdb	7bej_HL_E_GH54W.pdb	-26.50865364074707	-24.051950454711914
7bej.pdb	7bej_HL_E_SH56L.pdb	-1.985592246055603	-1.5527000427246094
7bej.pdb	7bej_HL_E_FH58D.pdb	-0.39186909794807434	-0.03449999913573265
7bej.pdb	7bej_HL_E_FH58K.pdb	-0.47810399532318115	-0.722000002861023
7bej.pdb	7bej_HL_E_FH58P.pdb	-0.40607762336730957	-0.6863999962806702
7bej.pdb	7bej_HL_E_RH97C.pdb	-1.459004282951355	-1.6289000511169434
7bej.pdb	7bej_HL_E_LH99E.pdb	-0.692062497138977	0.004699999932199717
7bej.pdb	7bej_HL_E_GH100R.pdb	-5.0843915939331055	-4.136099815368652
7bej.pdb	7bej_HL_E_GH100W.pdb	-5.89462947845459	-5.695400238037109
7bej.pdb	7bej_HL_E_DH105R.pdb	-0.8138294219970703	-0.737500011920929
7bej.pdb	7bej_HL_E_DH105P.pdb	-0.7704523801803589	-0.04349999874830246
7bej.pdb	7bej_HL_E_IL2E.pdb	-0.5196857452392578	-0.6234999895095825
7bej.pdb	7bej_HL_E_IL2H.pdb	-0.2622862160205841	-0.7019000053405762
7bej.pdb	7bej_HL_E_IL2S.pdb	-0.35559430718421936	-0.6448000073432922
7bej.pdb	7bej_HL_E_GL28D.pdb	-5.7252678871154785	-2.6380999088287354
7bej.pdb	7bej_HL_E_GL28C.pdb	-3.346580982208252	-2.101900100708008
7bej.pdb	7bej_HL_E_GL28I.pdb	-5.817307949066162	-5.5157999992370605
7bej.pdb	7bej_HL_E_GL28L.pdb	-3.5179920196533203	-2.4103000164031982
7bej.pdb	7bej_HL_E_GL28T.pdb	-6.296374320983887	-3.689500093460083
7bej.pdb	7bej_HL_E_GL28W.pdb	-6.0071210861206055	-4.459099769592285
7bej.pdb	7bej_HL_E_IL29N.pdb	-0.45312732458114624	-0.6201000213623047
7bej.pdb	7bej_HL_E_YL32H.pdb	0.16017569601535797	0.5752000212669373
7bej.pdb	7bej_HL_E_QL90G.pdb	-0.5431057810783386	-0.9156000018119812
7bej.pdb	7bej_HL_E_QL90V.pdb	-0.5643718838691711	-1.274899959564209
7bej.pdb	7bej_HL_E_LL91H.pdb	-0.09514027833938599	-0.006899999920278788
7bej.pdb	7bej_HL_E_YL94N.pdb	-1.1665244102478027	-1.9011000394821167
7bej.pdb	7bej_HL_E_YL94Q.pdb	-1.1575720310211182	-1.9085999727249146
7bej.pdb	7bej_HL_E_YL94H.pdb	-1.0798262357711792	-1.8519999980926514
7bej.pdb	7bej_HL_E_RE71E.pdb	-0.9323961138725281	-1.8496999740600586
7bej.pdb	7bej_HL_E_DE73T.pdb	0.038424938917160034	-1.0430999994277954
7bej.pdb	7bej_HL_E_EE74C.pdb	0.007491007447242737	-0.2703999876976013
7bej.pdb	7bej_HL_E_EE74G.pdb	-0.1329505443572998	-0.5259000062942505
7bej.pdb	7bej_HL_E_EE74H.pdb	0.22832931578159332	0.15929999947547913
7bej.pdb	7bej_HL_E_EE74W.pdb	0.03496783971786499	-0.39410001039505005
7bej.pdb	7bej_HL_E_RE76C.pdb	-0.17259185016155243	-0.7186999917030334
7bej.pdb	7bej_HL_E_QE77N.pdb	-0.2612432837486267	0.14640000462532043
7bej.pdb	7bej_HL_E_QE77T.pdb	-0.48065322637557983	-1.5263999700546265
7bej.pdb	7bej_HL_E_TE83I.pdb	0.6852458119392395	1.1822999715805054
7bej.pdb	7bej_HL_E_TE83W.pdb	-0.045919016003608704	-0.06930000334978104
7bej.pdb	7bej_HL_E_TE83Y.pdb	1.0295339822769165	0.7741000056266785
7bej.pdb	7bej_HL_E_KE85A.pdb	-0.5061196684837341	-0.365200012922287
7bej.pdb	7bej_HL_E_KE85E.pdb	0.19308273494243622	1.0925999879837036
7bej.pdb	7bej_HL_E_KE85L.pdb	-1.7123591899871826	-0.8098999857902527
7bej.pdb	7bej_HL_E_DE88R.pdb	-0.7457486391067505	-1.118399977684021
7bej.pdb	7bej_HL_E_DE88L.pdb	-0.27741387486457825	-0.5924999713897705
7bej.pdb	7bej_HL_E_DE88F.pdb	-2.400435209274292	-1.8134000301361084
7bej.pdb	7bej_HL_E_YE89C.pdb	-0.7284992337226868	-0.17239999771118164
7bej.pdb	7bej_HL_E_YE121F.pdb	-0.0567173957824707	0.1665000021457672
7bej.pdb	7bej_HL_E_LE123A.pdb	-0.1428818702697754	-0.7633000016212463
7bej.pdb	7bej_HL_E_LE123Q.pdb	-0.4229281544685364	-0.34209999442100525
7bej.pdb	7bej_HL_E_LE123F.pdb	-8.916559219360352	-8.278860092163086
7bej.pdb	7bej_HL_E_RE125E.pdb	-0.053865090012550354	1.2307000160217285
7bej.pdb	7bej_HL_E_RE125S.pdb	-0.04404130578041077	0.3061999976634979
7bej.pdb	7bej_HL_E_KE126S.pdb	-0.6873732805252075	0.6152999997138977
7bej.pdb	7bej_HL_E_KE126V.pdb	-0.3801206052303314	0.5575000047683716
7bej.pdb	7bej_HL_E_YE141T.pdb	-0.8665508031845093	-0.7235999703407288
7bej.pdb	7bej_HL_E_QE142I.pdb	-0.05662889778614044	-0.2345000058412552
7bej.pdb	7bej_HL_E_QE142M.pdb	-0.061978116631507874	-0.2648000121116638
7bej.pdb	7bej_HL_E_AE143K.pdb	-0.6698983311653137	-3.0739998817443848
7bej.pdb	7bej_HL_E_GE144M.pdb	-0.5869638919830322	-1.4953999519348145
7bej.pdb	7bej_HL_E_GE144T.pdb	-2.7779200077056885	-1.434000015258789
7bej.pdb	7bej_HL_E_SE145C.pdb	0.01170259714126587	-0.05559999868273735
7bej.pdb	7bej_HL_E_FE154H.pdb	-0.5420565009117126	-0.5593000054359436
7bej.pdb	7bej_HL_E_FE154P.pdb	-1.1308635473251343	-0.2840999960899353
7bej.pdb	7bej_HL_E_NE155F.pdb	-1.7400978803634644	-1.8645000457763672
7bej.pdb	7bej_HL_E_YE157F.pdb	-0.7002900242805481	1.0592000484466553
7bej.pdb	7bej_HL_E_YE157T.pdb	-0.717014491558075	0.536300003528595
7bej.pdb	7bej_HL_E_YE157V.pdb	-0.6422607898712158	0.492900013923645
7bej.pdb	7bej_HL_E_QE166I.pdb	-0.5004590749740601	-0.05139999836683273
7bej.pdb	7bej_HL_E_QE166S.pdb	-0.5734926462173462	-0.2386000007390976
7bej.pdb	7bej_HL_E_QE166V.pdb	-0.4946596026420593	-0.07890000194311142
7bej.pdb	7bej_HL_E_TE168Y.pdb	-0.07874246686697006	0.043699998408555984
7bej.pdb	7bej_HL_E_NE169E.pdb	-1.2911559343338013	-0.1687999963760376
7bej.pdb	7bej_HL_E_NE169M.pdb	0.12677685916423798	1.094599962234497
7bej.pdb	7bej_HL_E_NE169F.pdb	-4.3680243492126465	-4.4278998374938965
7bej.pdb	7bej_HL_E_NE169P.pdb	-0.321802020072937	0.5659999847412109
7bej.pdb	7bej_HL_E_NE169T.pdb	-0.014650210738182068	0.5052000284194946
7bej.pdb	7bej_HL_E_GE170D.pdb	-0.4652014970779419	-0.11309999972581863
7bej.pdb	7bej_HL_E_GE170H.pdb	-0.1299566626548767	0.43529999256134033
7bej.pdb	7bej_HL_E_YE173Q.pdb	-1.4639928340911865	-2.4897000789642334
7dcx.pdb	7dcx_BG_D_GB54N.pdb	-0.26328080892562866	0.2064329981803894
7dcx.pdb	7dcx_BG_D_GB54M.pdb	0.3775137662887573	0.24191400408744812
7dcx.pdb	7dcx_BG_D_SB55A.pdb	0.13881759345531464	0.10109200328588486
7dcx.pdb	7dcx_BG_D_SB55E.pdb	-0.4205724596977234	0.05332000181078911
7dcx.pdb	7dcx_BG_D_SB55P.pdb	0.021543964743614197	0.4203251898288727
7dcx.pdb	7dcx_BG_D_SB55T.pdb	0.1962728351354599	0.3110460937023163
7dcx.pdb	7dcx_BG_D_TB56C.pdb	-0.04026709496974945	-0.18392400443553925
7dcx.pdb	7dcx_BG_D_TB56G.pdb	-0.32199928164482117	-0.4109179973602295
7dcx.pdb	7dcx_BG_D_TB56S.pdb	-0.3818473517894745	-0.14673499763011932
7dcx.pdb	7dcx_BG_D_YB57I.pdb	-0.20121720433235168	-0.2461719959974289
7dcx.pdb	7dcx_BG_D_PB60R.pdb	-0.04960274696350098	-0.2433910071849823
7dcx.pdb	7dcx_BG_D_KB63G.pdb	-0.3496095538139343	0.2798509895801544
7dcx.pdb	7dcx_BG_D_KB63V.pdb	-0.09166284650564194	-0.13636599481105804
7dcx.pdb	7dcx_BG_D_MG4L.pdb	-0.5684289932250977	-0.4277850091457367
7dcx.pdb	7dcx_BG_D_AG25L.pdb	-0.06351158022880554	0.12614500522613525
7dcx.pdb	7dcx_BG_D_AG25M.pdb	0.3589237332344055	0.041342999786138535
7dcx.pdb	7dcx_BG_D_AG25W.pdb	-3.1342434883117676	-4.260837078094482
7dcx.pdb	7dcx_BG_D_SG26D.pdb	-0.27806368470191956	0.4328281879425049
7dcx.pdb	7dcx_BG_D_SG26I.pdb	-0.18994022905826569	1.2003639936447144
7dcx.pdb	7dcx_BG_D_SG26W.pdb	1.3568823337554932	1.2099920511245728
7dcx.pdb	7dcx_BG_D_QG27R.pdb	0.12130700051784515	1.242648959159851
7dcx.pdb	7dcx_BG_D_QG27T.pdb	-1.8951153755187988	-1.8544470071792603
7dcx.pdb	7dcx_BG_D_DG28N.pdb	-0.2347346544265747	0.2561520040035248
7dcx.pdb	7dcx_BG_D_VG29N.pdb	-0.6670040488243103	-0.6358770132064819
7dcx.pdb	7dcx_BG_D_VG29Q.pdb	-0.8976563215255737	-1.7213269472122192
7dcx.pdb	7dcx_BG_D_GG30E.pdb	-11.177424430847168	-10.651906967163086
7dcx.pdb	7dcx_BG_D_GG68D.pdb	-0.5764549374580383	-0.2339159995317459
7dcx.pdb	7dcx_BG_D_GG68H.pdb	0.21724601089954376	0.6313040256500244
7dcx.pdb	7dcx_BG_D_GG68S.pdb	-0.2840166687965393	-0.011396000161767006
7dcx.pdb	7dcx_BG_D_TG69D.pdb	-0.5962691307067871	-0.6872569918632507
7dcx.pdb	7dcx_BG_D_FG71G.pdb	0.039095133543014526	-0.1749649941921234
7dcx.pdb	7dcx_BG_D_QG89R.pdb	-0.6891619563102722	-0.022038999944925308
7dcx.pdb	7dcx_BG_D_QG89V.pdb	-0.16975164413452148	-0.2625739872455597
7dcx.pdb	7dcx_BG_D_QG90A.pdb	0.5463435649871826	-0.25491100549697876
7dcx.pdb	7dcx_BG_D_NG92R.pdb	-0.4996364712715149	-0.27646198868751526
7dcx.pdb	7dcx_BG_D_NG92G.pdb	-0.39402860403060913	-1.4610470533370972
7dcx.pdb	7dcx_BG_D_NG92H.pdb	-0.9289029836654663	0.4378722012042999
7dcx.pdb	7dcx_BG_D_NG92S.pdb	-0.5987501740455627	-1.0994670391082764
7dcx.pdb	7dcx_BG_D_RG93D.pdb	-0.5538890361785889	-0.8503569960594177
7dcx.pdb	7dcx_BG_D_RG93W.pdb	-1.133479118347168	0.9040700197219849
7dcx.pdb	7dcx_BG_D_YG94I.pdb	0.6887204051017761	0.008679999969899654
7dcx.pdb	7dcx_BG_D_YG94L.pdb	0.47662079334259033	-0.04264799878001213
7dcx.pdb	7dcx_BG_D_PG95I.pdb	-0.715271532535553	-0.7021769881248474
7dcx.pdb	7dcx_BG_D_PG95Y.pdb	-2.6090176105499268	-5.5056071281433105
7dcx.pdb	7dcx_BG_D_KG107G.pdb	-0.5145965814590454	-1.549517035484314
7dcx.pdb	7dcx_BG_D_RG108N.pdb	-0.26742851734161377	0.11164899915456772
7dcx.pdb	7dcx_BG_D_RG108I.pdb	-0.1296812891960144	-0.27665600180625916
7dcx.pdb	7dcx_BG_D_AG109C.pdb	-0.009101256728172302	-0.13813500106334686
7dcx.pdb	7dcx_BG_D_AG109T.pdb	-2.1137983798980713	-1.0025969743728638
7dcx.pdb	7dcx_BG_D_AG109V.pdb	0.1717345267534256	0.05666600167751312
7dcx.pdb	7dcx_BG_D_AG111D.pdb	-0.468001127243042	-0.3073669970035553
7dcx.pdb	7dcx_BG_D_AG111M.pdb	-0.06112915277481079	0.1235869973897934
7dcx.pdb	7dcx_BG_D_TD89E.pdb	-0.8540616631507874	-1.4030170440673828
7dcx.pdb	7dcx_BG_D_TD89L.pdb	-0.757235586643219	-1.0871870517730713
7dcx.pdb	7dcx_BG_D_TD89W.pdb	-0.8619391322135925	-0.342866986989975
7dcx.pdb	7dcx_BG_D_DD91A.pdb	-0.6993823051452637	-0.627357006072998
7dcx.pdb	7dcx_BG_D_DD91I.pdb	-0.6261860132217407	0.30068179965019226
7dcx.pdb	7dcx_BG_D_SD92A.pdb	-0.6077845096588135	-1.057347059249878
7dcx.pdb	7dcx_BG_D_SD92K.pdb	-1.3171101808547974	-0.9887970089912415
7dcx.pdb	7dcx_BG_D_KD93N.pdb	-0.01457163691520691	-0.1822810024023056
7dcx.pdb	7dcx_BG_D_KD93E.pdb	-0.6725987792015076	-0.9712470173835754
7dcx.pdb	7dcx_BG_D_KD93S.pdb	-0.09643708169460297	-1.0150870084762573
7dcx.pdb	7dcx_BG_D_KD93W.pdb	-0.39132004976272583	-0.5321999788284302
7dcx.pdb	7dcx_BG_D_QD114H.pdb	-0.0826629251241684	1.0734950304031372
7dcx.pdb	7dcx_BG_D_QD114P.pdb	-0.3643914461135864	-0.16198299825191498
7dcx.pdb	7dcx_BG_D_YD338A.pdb	0.04335321485996246	-0.2014629989862442
7dcx.pdb	7dcx_BG_D_YD338R.pdb	-0.15121006965637207	0.4513827860355377
7dcx.pdb	7dcx_BG_D_YD338M.pdb	0.2749350070953369	-0.23086799681186676
7dcx.pdb	7dcx_BG_D_YD338F.pdb	-0.08897420763969421	-0.020666999742388725
7dcx.pdb	7dcx_BG_D_SD339H.pdb	0.10343609750270844	-0.06603500247001648
7dcx.pdb	7dcx_BG_D_SD339K.pdb	-0.005821660161018372	0.9526129961013794
7dcx.pdb	7dcx_BG_D_VD340K.pdb	-0.2678069472312927	0.7090499997138977
7dcx.pdb	7dcx_BG_D_VD340F.pdb	0.5318241715431213	0.4848667085170746
7dcx.pdb	7dcx_BG_D_LD341A.pdb	-0.23734577000141144	0.6797400116920471
7dcx.pdb	7dcx_BG_D_YD342N.pdb	-0.3100167214870453	-0.20781399309635162
7dcx.pdb	7dcx_BG_D_ND343S.pdb	-0.20598454773426056	0.4445019066333771
7dcx.pdb	7dcx_BG_D_ND343W.pdb	-3.5588414669036865	-1.8631869554519653
7dcx.pdb	7dcx_BG_D_ND343V.pdb	-1.0450129508972168	1.1365079879760742
7dcx.pdb	7dcx_BG_D_SD344Q.pdb	0.2969018816947937	0.5328940153121948
7dcx.pdb	7dcx_BG_D_SD344M.pdb	1.0528740882873535	2.605863094329834
7dcx.pdb	7dcx_BG_D_AD345E.pdb	-0.5051771998405457	-1.387997031211853
7dcx.pdb	7dcx_BG_D_AD345F.pdb	-19.325889587402344	-20.53340721130371
7dcx.pdb	7dcx_BG_D_AD345P.pdb	-0.5625669360160828	0.295551598072052
7dcx.pdb	7dcx_BG_D_SD346D.pdb	-2.0957882404327393	-2.5970370769500732
7dcx.pdb	7dcx_BG_D_SD346Q.pdb	-2.005084753036499	-1.9704669713974
7dcx.pdb	7dcx_BG_D_SD346M.pdb	-1.0379095077514648	0.952472984790802
7dcx.pdb	7dcx_BG_D_FD347N.pdb	-0.912221372127533	-1.1548969745635986
7dcx.pdb	7dcx_BG_D_FD347V.pdb	-0.8200836777687073	-0.6010130047798157
7dcx.pdb	7dcx_BG_D_SD348A.pdb	-0.08425193279981613	0.11726599931716919
7dcx.pdb	7dcx_BG_D_SD348L.pdb	-0.04389692842960358	1.7836229801177979
7dcx.pdb	7dcx_BG_D_SD348M.pdb	0.2705773711204529	1.9880930185317993
7dcx.pdb	7dcx_BG_D_FD350S.pdb	-1.1286107301712036	-1.8412270545959473
7dcx.pdb	7dcx_BG_D_CD352A.pdb	-0.08457697182893753	0.20216600596904755
7dcx.pdb	7dcx_BG_D_CD352P.pdb	0.04557706415653229	0.6000750064849854
7dcx.pdb	7dcx_BG_D_PD357A.pdb	-0.613359808921814	-0.1881999969482422
7dcx.pdb	7dcx_BG_D_PD357Q.pdb	-0.8145511746406555	-0.5979530215263367
7dcx.pdb	7dcx_BG_D_PD357T.pdb	-0.9710593819618225	-1.2687970399856567
7dcx.pdb	7dcx_BG_D_PD357Y.pdb	0.07152320444583893	0.6789950132369995
7dcx.pdb	7dcx_BG_D_TD358I.pdb	-0.6193784475326538	0.18795600533485413
7dcx.pdb	7dcx_BG_D_TD358P.pdb	-1.4742659330368042	-0.42701900005340576
7dcx.pdb	7dcx_BG_D_CD405K.pdb	-1.0778813362121582	-3.180696964263916
7dcx.pdb	7dcx_BG_D_WD409K.pdb	0.2669263482093811	1.1169229745864868
7dcx.pdb	7dcx_BG_D_WD409F.pdb	0.18565453588962555	0.03188600018620491
7dcx.pdb	7dcx_BG_D_WD409T.pdb	-0.41678518056869507	0.3470253050327301
7dcx.pdb	7dcx_BG_D_WD409Y.pdb	0.02198764681816101	0.04470299929380417
7dcx.pdb	7dcx_BG_D_ND410W.pdb	-2.978348731994629	-1.9884569644927979
7dcx.pdb	7dcx_BG_D_ND413C.pdb	0.18541304767131805	-0.1488790065050125
7dcx.pdb	7dcx_BG_D_VD476I.pdb	-0.005825266242027283	0.4132198989391327
7dcx.pdb	7dcx_BG_D_GD477N.pdb	-0.23789151012897491	0.7697240114212036
7dcx.pdb	7dcx_BG_D_GD477E.pdb	-0.30619102716445923	0.37930428981781006
7dcx.pdb	7dcx_BG_D_GD477F.pdb	-0.3679831027984619	0.2695690095424652
5dup.pdb	5dup_HL_A_NH31R.pdb	-0.12055495381355286	0.6120449900627136
5dup.pdb	5dup_HL_A_NH31L.pdb	-0.04469890892505646	0.057110000401735306
5dup.pdb	5dup_HL_A_DH96M.pdb	0.01264508068561554	0.05714999884366989
5dup.pdb	5dup_HL_A_SH97H.pdb	-0.31930768489837646	0.05194000154733658
5dup.pdb	5dup_HL_A_YH98A.pdb	-0.29005178809165955	-2.4895999431610107
5dup.pdb	5dup_HL_A_YH98M.pdb	0.11062373220920563	0.015949999913573265
5dup.pdb	5dup_HL_A_YH98V.pdb	-0.19552947580814362	-0.11574999988079071
5dup.pdb	5dup_HL_A_DH99E.pdb	-1.026677131652832	3.043100118637085
5dup.pdb	5dup_HL_A_GH102P.pdb	-3.578029155731201	-3.7083001136779785
5dup.pdb	5dup_HL_A_GH102V.pdb	-0.9396839737892151	-1.6180399656295776
5dup.pdb	5dup_HL_A_HH103I.pdb	-0.16419652104377747	0.2380100041627884
5dup.pdb	5dup_HL_A_HH103S.pdb	-0.43949785828590393	0.20893999934196472
5dup.pdb	5dup_HL_A_HH103W.pdb	0.10295595228672028	0.23759999871253967
5dup.pdb	5dup_HL_A_YH104N.pdb	0.5580851435661316	3.1887800693511963
5dup.pdb	5dup_HL_A_YH104S.pdb	0.1845066398382187	3.1480400562286377
5dup.pdb	5dup_HL_A_DL33Q.pdb	0.0531410276889801	0.24428999423980713
5dup.pdb	5dup_HL_A_DL33M.pdb	0.10355167090892792	1.0945940017700195
5dup.pdb	5dup_HL_A_YL50E.pdb	-0.4042922854423523	-0.4941500127315521
5dup.pdb	5dup_HL_A_YL50G.pdb	-0.3662048280239105	-0.1145000010728836
5dup.pdb	5dup_HL_A_GL51C.pdb	-0.611889123916626	-2.0193400382995605
5dup.pdb	5dup_HL_A_GL51Y.pdb	-15.659557342529297	-17.72834014892578
5dup.pdb	5dup_HL_A_NL52D.pdb	-0.45198458433151245	-1.2819600105285645
5dup.pdb	5dup_HL_A_SL53Q.pdb	-0.78069007396698	0.2713800072669983
5dup.pdb	5dup_HL_A_SL53E.pdb	-0.9324268698692322	-1.0278500318527222
5dup.pdb	5dup_HL_A_SL53M.pdb	-0.05869637429714203	0.20794999599456787
5dup.pdb	5dup_HL_A_SL53F.pdb	-0.3098396062850952	1.176476001739502
5dup.pdb	5dup_HL_A_SL53T.pdb	0.009155422449111938	0.7168840169906616
5dup.pdb	5dup_HL_A_SL53W.pdb	-0.1707538366317749	0.0825200006365776
5dup.pdb	5dup_HL_A_NL54Q.pdb	-0.12727272510528564	-2.2009899616241455
5dup.pdb	5dup_HL_A_NL54K.pdb	0.5359530448913574	0.228970006108284
5dup.pdb	5dup_HL_A_RL55E.pdb	1.0101454257965088	-0.19325000047683716
5dup.pdb	5dup_HL_A_RL55L.pdb	1.6325693130493164	1.327618956565857
5dup.pdb	5dup_HL_A_RL55W.pdb	-1.6456111669540405	-1.308650016784668
5dup.pdb	5dup_HL_A_SL64L.pdb	-0.19359514117240906	-0.050280001014471054
5dup.pdb	5dup_HL_A_SL64T.pdb	-0.5680092573165894	-0.11503999680280685
5dup.pdb	5dup_HL_A_EA62N.pdb	-0.654930055141449	-0.15267999470233917
5dup.pdb	5dup_HL_A_SA64H.pdb	-0.24894484877586365	0.03359000012278557
5dup.pdb	5dup_HL_A_SA64F.pdb	0.17269320785999298	0.1572200059890747
5dup.pdb	5dup_HL_A_SA64W.pdb	-0.20403385162353516	0.2326900064945221
5dup.pdb	5dup_HL_A_SA65Q.pdb	-0.43676817417144775	0.5827199816703796
5dup.pdb	5dup_HL_A_SA65G.pdb	-0.21907570958137512	0.6662120223045349
5dup.pdb	5dup_HL_A_SA65M.pdb	0.8840723037719727	1.800392985343933
5dup.pdb	5dup_HL_A_SA65T.pdb	-0.04247213900089264	0.6606709957122803
5dup.pdb	5dup_HL_A_SA65V.pdb	0.32694995403289795	1.067399024963379
5dup.pdb	5dup_HL_A_GA66S.pdb	-0.13571064174175262	-0.7124300003051758
5dup.pdb	5dup_HL_A_VA67S.pdb	-0.3360742926597595	-0.8934900164604187
5dup.pdb	5dup_HL_A_SA68C.pdb	-0.19523504376411438	0.5978400111198425
5dup.pdb	5dup_HL_A_SA68L.pdb	-0.43694329261779785	0.24695000052452087
5dup.pdb	5dup_HL_A_SA69N.pdb	-0.15608146786689758	0.6644229888916016
5dup.pdb	5dup_HL_A_TA76D.pdb	-0.29703694581985474	-0.6383500099182129
5dup.pdb	5dup_HL_A_PA77G.pdb	-0.7266218662261963	-1.4616199731826782
5dup.pdb	5dup_HL_A_PA77Y.pdb	-3.1906535625457764	-6.089379787445068
5dup.pdb	5dup_HL_A_WA85A.pdb	0.069546177983284	0.718254029750824
5dup.pdb	5dup_HL_A_WA85Y.pdb	-0.25369617342948914	0.3274100124835968
5dup.pdb	5dup_HL_A_IA87D.pdb	-0.4781408905982971	-1.3440200090408325
5dup.pdb	5dup_HL_A_IA87P.pdb	-0.3290577530860901	-1.2761499881744385
5dup.pdb	5dup_HL_A_KA88R.pdb	0.6099610328674316	1.6549992561340332
5dup.pdb	5dup_HL_A_KA88C.pdb	0.12081731855869293	1.4812569618225098
5dup.pdb	5dup_HL_A_KA88S.pdb	-0.3298937678337097	0.9752600193023682
5dup.pdb	5dup_HL_A_KA89Q.pdb	-0.04832366108894348	0.14515000581741333
5dup.pdb	5dup_HL_A_KA89G.pdb	0.13268093764781952	-0.060679998248815536
5dup.pdb	5dup_HL_A_NA90T.pdb	-0.3583136200904846	-0.29695001244544983
5dup.pdb	5dup_HL_A_KA125M.pdb	0.45704174041748047	0.8421199917793274
5dup.pdb	5dup_HL_A_LA126T.pdb	-0.22556981444358826	-0.636210024356842
5dup.pdb	5dup_HL_A_KA154M.pdb	-0.09208674728870392	0.8698520064353943
5dup.pdb	5dup_HL_A_KA154F.pdb	-0.3201764225959778	0.773747980594635
5dup.pdb	5dup_HL_A_GA157D.pdb	-0.2555806636810303	0.014619999565184116
5dup.pdb	5dup_HL_A_GA157V.pdb	0.041204050183296204	0.34630000591278076
5dup.pdb	5dup_HL_A_QA158I.pdb	-0.12240108847618103	2.505323886871338
5dup.pdb	5dup_HL_A_QA158L.pdb	0.016254588961601257	1.5848417282104492
5fhc.pdb	5fhc_AB_J_SA99L.pdb	-3.4081268310546875	-2.112816095352173
5fhc.pdb	5fhc_AB_J_SA99K.pdb	-6.6040191650390625	-7.204090118408203
5fhc.pdb	5fhc_AB_J_TA110C.pdb	0.11916907131671906	0.04450000077486038
5fhc.pdb	5fhc_AB_J_YB47H.pdb	-0.3324052691459656	-1.3520029783248901
5fhc.pdb	5fhc_AB_J_YB47V.pdb	-0.2871861755847931	-1.4940249919891357
5fhc.pdb	5fhc_AB_J_GJ23R.pdb	-4.722679138183594	-6.1724700927734375
5fhc.pdb	5fhc_AB_J_AJ25E.pdb	-0.43585389852523804	-0.5267760157585144
5fhc.pdb	5fhc_AB_J_AJ25L.pdb	-0.543588399887085	-0.8041599988937378
5fhc.pdb	5fhc_AB_J_AJ25T.pdb	-1.2166539430618286	-1.6283910274505615
5fhc.pdb	5fhc_AB_J_AJ25Y.pdb	-1.3882678747177124	-0.818356990814209
5fhc.pdb	5fhc_AB_J_IJ26N.pdb	-0.1736913025379181	-1.107583999633789
5fhc.pdb	5fhc_AB_J_IJ26T.pdb	-0.15356256067752838	-0.4005259871482849
4hc1.pdb	4hc1_MN_B_YM27C.pdb	-0.22000651061534882	-1.4523600339889526
4hc1.pdb	4hc1_MN_B_YM27F.pdb	-0.5434334874153137	-1.1295700073242188
4hc1.pdb	4hc1_MN_B_GM32S.pdb	-0.6078642010688782	-3.1076200008392334
4hc1.pdb	4hc1_MN_B_YM33R.pdb	-0.13747693598270416	0.4422999918460846
4hc1.pdb	4hc1_MN_B_YM33H.pdb	0.22973240911960602	-0.5705999732017517
4hc1.pdb	4hc1_MN_B_YM33S.pdb	0.21798385679721832	-0.3743000030517578
4hc1.pdb	4hc1_MN_B_YM33T.pdb	0.22271303832530975	-0.6600599884986877
4hc1.pdb	4hc1_MN_B_YM34C.pdb	-0.8955744504928589	-1.6676100492477417
4hc1.pdb	4hc1_MN_B_YM34G.pdb	-0.8426532745361328	-2.2058401107788086
4hc1.pdb	4hc1_MN_B_YM34K.pdb	-1.0539369583129883	-1.4933099746704102
4hc1.pdb	4hc1_MN_B_YM54Q.pdb	-1.020817518234253	-1.6197400093078613
4hc1.pdb	4hc1_MN_B_SM100A.pdb	-0.021048903465270996	0.5026999711990356
4hc1.pdb	4hc1_MN_B_SM100E.pdb	-1.1863551139831543	-0.13459999859333038
4hc1.pdb	4hc1_MN_B_SM100W.pdb	-15.266913414001465	-16.0421199798584
4hc1.pdb	4hc1_MN_B_SM100V.pdb	-4.909274101257324	-3.899470090866089
4hc1.pdb	4hc1_MN_B_DM101G.pdb	-2.50927996635437	-3.5209500789642334
4hc1.pdb	4hc1_MN_B_SM102F.pdb	-0.20447611808776855	0.3702000081539154
4hc1.pdb	4hc1_MN_B_GN30K.pdb	-2.4537599086761475	-2.050149917602539
4hc1.pdb	4hc1_MN_B_GN30W.pdb	-2.844682216644287	-2.6769700050354004
4hc1.pdb	4hc1_MN_B_RN31I.pdb	-0.21437513828277588	0.5708000063896179
4hc1.pdb	4hc1_MN_B_NN32G.pdb	-0.850983738899231	-1.458240032196045
4hc1.pdb	4hc1_MN_B_HN50C.pdb	-0.9188088774681091	-1.7433600425720215
4hc1.pdb	4hc1_MN_B_HN50L.pdb	-0.7970841526985168	-0.47029998898506165
4hc1.pdb	4hc1_MN_B_SN67L.pdb	0.2880920171737671	0.40689998865127563
4hc1.pdb	4hc1_MN_B_SN67K.pdb	0.0737604945898056	0.7597000002861023
4hc1.pdb	4hc1_MN_B_SN67F.pdb	0.17374010384082794	0.49160000681877136
4hc1.pdb	4hc1_MN_B_YN91M.pdb	0.2812456488609314	-0.45820000767707825
4hc1.pdb	4hc1_MN_B_YN91W.pdb	-0.18805325031280518	-0.5157999992370605
4hc1.pdb	4hc1_MN_B_YN91V.pdb	0.011464640498161316	-0.7041400074958801
4hc1.pdb	4hc1_MN_B_VN92K.pdb	-0.21600322425365448	-0.7756999731063843
4hc1.pdb	4hc1_MN_B_VN92T.pdb	-0.3328370451927185	-0.7395399808883667
4hc1.pdb	4hc1_MN_B_VN92W.pdb	0.09813664853572845	-0.10740000009536743
4hc1.pdb	4hc1_MN_B_SB27R.pdb	0.3979099988937378	0.6571999788284302
4hc1.pdb	4hc1_MN_B_SB27H.pdb	-0.08304983377456665	0.9164999723434448
4hc1.pdb	4hc1_MN_B_SB27F.pdb	0.019751861691474915	-0.17980000376701355
4hc1.pdb	4hc1_MN_B_QB29E.pdb	0.14559616148471832	0.7906000018119812
4hc1.pdb	4hc1_MN_B_QB29P.pdb	-0.2498803734779358	-0.35910001397132874
4hc1.pdb	4hc1_MN_B_GB32R.pdb	-4.536115646362305	-4.564390182495117
4hc1.pdb	4hc1_MN_B_GB32C.pdb	-3.4919843673706055	-1.9169700145721436
4hc1.pdb	4hc1_MN_B_GB32E.pdb	-4.259861469268799	-2.4768500328063965
4hc1.pdb	4hc1_MN_B_GB32I.pdb	-9.123550415039062	-9.518580436706543
4hc1.pdb	4hc1_MN_B_GB32M.pdb	-2.7022697925567627	-2.0104598999023438
4hc1.pdb	4hc1_MN_B_GB32W.pdb	-7.532289981842041	-11.233094215393066
4hc1.pdb	4hc1_MN_B_LB33H.pdb	-0.4084266424179077	-0.17900000512599945
4hc1.pdb	4hc1_MN_B_DB34A.pdb	-1.5876693725585938	-0.39910000562667847
4hc1.pdb	4hc1_MN_B_TB35F.pdb	0.548379123210907	1.0571999549865723
4hc1.pdb	4hc1_MN_B_TB35W.pdb	1.4559495449066162	1.019700050354004
4hc1.pdb	4hc1_MN_B_SB36E.pdb	-0.8848283886909485	-1.2358200550079346
4hc1.pdb	4hc1_MN_B_LB37N.pdb	-1.2674223184585571	-2.907059907913208
4hc1.pdb	4hc1_MN_B_LB37I.pdb	-0.5540265440940857	-1.2340500354766846
4hc1.pdb	4hc1_MN_B_GB38I.pdb	-5.966179370880127	-3.7370100021362305
4hc1.pdb	4hc1_MN_B_AB39G.pdb	-0.5044538378715515	-0.24320000410079956
4hc1.pdb	4hc1_MN_B_VB40A.pdb	-0.16300740838050842	-0.5393000245094299
4hc1.pdb	4hc1_MN_B_VB40L.pdb	0.24728284776210785	0.15600000321865082
4hc1.pdb	4hc1_MN_B_VB40M.pdb	0.22319455444812775	0.42149999737739563
4hc1.pdb	4hc1_MN_B_QB41S.pdb	-0.453669011592865	-0.9662600159645081
4hc1.pdb	4hc1_MN_B_QB41T.pdb	-0.2636038661003113	-0.31850001215934753
4hc1.pdb	4hc1_MN_B_QB41Y.pdb	-0.6441944241523743	-0.36039999127388
4hc1.pdb	4hc1_MN_B_SB42V.pdb	0.12743617594242096	-0.04470000043511391
4hc1.pdb	4hc1_MN_B_DB43Y.pdb	0.11385296285152435	0.08869999647140503
4hc1.pdb	4hc1_MN_B_DB43V.pdb	0.046030595898628235	-0.28610000014305115
7qbf.pdb	7qbf_B_A_SB22M.pdb	0.5486361384391785	1.1553000211715698
7qbf.pdb	7qbf_B_A_GB23D.pdb	-11.272042274475098	-10.506500244140625
7qbf.pdb	7qbf_B_A_GB23K.pdb	-8.29088306427002	-5.761000156402588
7qbf.pdb	7qbf_B_A_SB24R.pdb	0.2573150396347046	0.07069999724626541
7qbf.pdb	7qbf_B_A_SB24C.pdb	0.37849241495132446	0.7372999787330627
7qbf.pdb	7qbf_B_A_SB24M.pdb	1.5519938468933105	0.4900999963283539
7qbf.pdb	7qbf_B_A_SB24T.pdb	0.07691831886768341	0.2802000045776367
7qbf.pdb	7qbf_B_A_FB26I.pdb	0.0853145569562912	0.46549999713897705
7qbf.pdb	7qbf_B_A_FB26L.pdb	0.1795416921377182	0.8216999769210815
7qbf.pdb	7qbf_B_A_FB26Y.pdb	-0.34635382890701294	0.004000000189989805
7qbf.pdb	7qbf_B_A_SB28R.pdb	-0.20382758975028992	-0.8446000218391418
7qbf.pdb	7qbf_B_A_SB28C.pdb	-0.19610583782196045	-0.775600016117096
7qbf.pdb	7qbf_B_A_SB28K.pdb	-0.16597555577754974	0.9140999913215637
7qbf.pdb	7qbf_B_A_SB28M.pdb	0.17490364611148834	0.6363000273704529
7qbf.pdb	7qbf_B_A_SB28F.pdb	0.5706873536109924	1.9636000394821167
7qbf.pdb	7qbf_B_A_SB28Y.pdb	0.04563973844051361	1.1784000396728516
7qbf.pdb	7qbf_B_A_YB29C.pdb	-1.4447259902954102	-3.13700008392334
7qbf.pdb	7qbf_B_A_YB29L.pdb	-1.1980602741241455	-1.8271000385284424
7qbf.pdb	7qbf_B_A_YB29W.pdb	-1.8300451040267944	0.6341999769210815
7qbf.pdb	7qbf_B_A_MB31Q.pdb	-0.46907973289489746	-0.5383999943733215
7qbf.pdb	7qbf_B_A_MB31P.pdb	-0.39219120144844055	-0.9089000225067139
7qbf.pdb	7qbf_B_A_MB31W.pdb	-1.5588656663894653	-3.2404000759124756
7qbf.pdb	7qbf_B_A_NB94P.pdb	0.3320654630661011	-0.05950000137090683
7qbf.pdb	7qbf_B_A_AB96N.pdb	-0.5246855616569519	-0.020500000566244125
7qbf.pdb	7qbf_B_A_AB96H.pdb	-0.7864799499511719	-0.03420000150799751
7qbf.pdb	7qbf_B_A_AB97K.pdb	-0.2255566120147705	-0.2198999971151352
7qbf.pdb	7qbf_B_A_AB97F.pdb	0.14952610433101654	0.5235999822616577
7qbf.pdb	7qbf_B_A_AB97S.pdb	-0.8324179649353027	-0.7317000031471252
7qbf.pdb	7qbf_B_A_LB105T.pdb	-0.9925985336303711	-1.0156999826431274
7qbf.pdb	7qbf_B_A_EB108G.pdb	-1.369431495666504	-3.059499979019165
7qbf.pdb	7qbf_B_A_YB109L.pdb	0.3402400016784668	-0.08110000193119049
7qbf.pdb	7qbf_B_A_YB109M.pdb	0.12460069358348846	-0.288100004196167
7qbf.pdb	7qbf_B_A_YB109F.pdb	0.30776751041412354	0.7214000225067139
7qbf.pdb	7qbf_B_A_DB110K.pdb	-0.12232363969087601	-0.5889000296592712
7qbf.pdb	7qbf_B_A_DB110S.pdb	-0.24004268646240234	-0.1665000021457672
7qbf.pdb	7qbf_B_A_DA127A.pdb	-0.16279490292072296	-0.6694999933242798
7qbf.pdb	7qbf_B_A_DA127R.pdb	-0.18489959836006165	-0.7634999752044678
7qbf.pdb	7qbf_B_A_YA163I.pdb	-0.11164509505033493	-0.8776000142097473
7qbf.pdb	7qbf_B_A_YA163W.pdb	0.28154945373535156	1.3233000040054321
7qbf.pdb	7qbf_B_A_VA165G.pdb	-0.2781933546066284	0.6841999888420105
7qbf.pdb	7qbf_B_A_EA166A.pdb	0.40519779920578003	-1.5068999528884888
7qbf.pdb	7qbf_B_A_EA166R.pdb	0.36075490713119507	-0.8066999912261963
7qbf.pdb	7qbf_B_A_EA166H.pdb	-0.015957042574882507	-1.3476999998092651
7qbf.pdb	7qbf_B_A_EA166K.pdb	-0.8716144561767578	-0.4700999855995178
7qbf.pdb	7qbf_B_A_FA168N.pdb	-1.1401194334030151	-2.7049999237060547
7qbf.pdb	7qbf_B_A_HA169Q.pdb	-0.5966344475746155	-0.7415000200271606
7qbf.pdb	7qbf_B_A_HA169K.pdb	-0.41734007000923157	-0.8093000054359436
7qbf.pdb	7qbf_B_A_HA172N.pdb	0.00046019256114959717	0.3174999952316284
7qbf.pdb	7qbf_B_A_GA196N.pdb	-0.3781931400299072	-0.026799999177455902
7qbf.pdb	7qbf_B_A_GA196P.pdb	-0.15912680327892303	-0.06930000334978104
7qbf.pdb	7qbf_B_A_RA197L.pdb	-0.35058337450027466	-0.4129999876022339
7qbf.pdb	7qbf_B_A_RA197Y.pdb	-0.5879030823707581	-0.7285000085830688
7qbf.pdb	7qbf_B_A_RA198H.pdb	-0.17789722979068756	-0.36550000309944153
7qbf.pdb	7qbf_B_A_RA198I.pdb	-0.1505168229341507	-0.44200000166893005
7qbf.pdb	7qbf_B_A_RA198V.pdb	-0.10324209928512573	-0.5231000185012817
7qbf.pdb	7qbf_B_A_QA199P.pdb	-0.4321576952934265	-2.1157000064849854
7qbf.pdb	7qbf_B_A_RA200P.pdb	-0.7948344349861145	-4.9309000968933105
7qbf.pdb	7qbf_B_A_RA200T.pdb	-1.1568986177444458	-2.004499912261963
7qbf.pdb	7qbf_B_A_MA203G.pdb	-0.7717083692550659	-2.1577000617980957
7qbf.pdb	7qbf_B_A_MA203I.pdb	-0.2455267608165741	-0.6747999787330627
7qbf.pdb	7qbf_B_A_AA204P.pdb	-0.4667333960533142	-0.3644999861717224
7qbf.pdb	7qbf_B_A_TA207M.pdb	-0.01646389067173004	-0.2671999931335449
7qbf.pdb	7qbf_B_A_EA210N.pdb	-0.5634848475456238	-1.073699951171875
7qbf.pdb	7qbf_B_A_EA210T.pdb	-0.45445704460144043	-0.9128000140190125
6nip.pdb	6nip_HL_Z_SH30D.pdb	-0.1560441553592682	0.7348300218582153
6nip.pdb	6nip_HL_Z_NH31K.pdb	-0.24591243267059326	-1.0895700454711914
6nip.pdb	6nip_HL_Z_NH31W.pdb	0.41321438550949097	-0.08115000277757645
6nip.pdb	6nip_HL_Z_YH53G.pdb	0.1118297427892685	-0.45427000522613525
6nip.pdb	6nip_HL_Z_YH53L.pdb	-0.10640957206487656	-0.46048998832702637
6nip.pdb	6nip_HL_Z_NH102G.pdb	0.4372638463973999	-0.906059980392456
6nip.pdb	6nip_HL_Z_NH102P.pdb	0.8690831661224365	0.815559983253479
6nip.pdb	6nip_HL_Z_NH104H.pdb	-0.029665619134902954	-0.07992000132799149
6nip.pdb	6nip_HL_Z_NH104F.pdb	-0.142716184258461	-0.038339998573064804
6nip.pdb	6nip_HL_Z_NH104T.pdb	-0.2074531614780426	-0.15372000634670258
6nip.pdb	6nip_HL_Z_DH105L.pdb	0.40237897634506226	0.39146000146865845
6nip.pdb	6nip_HL_Z_DH105V.pdb	0.12554241716861725	-1.1254099607467651
6nip.pdb	6nip_HL_Z_LL29M.pdb	0.14688538014888763	0.5309799909591675
6nip.pdb	6nip_HL_Z_LL29P.pdb	-0.5016515851020813	-0.7363600134849548
6nip.pdb	6nip_HL_Z_GL30N.pdb	-0.5910443067550659	-0.2053699940443039
6nip.pdb	6nip_HL_Z_NL32Q.pdb	-0.1516600400209427	0.27880001068115234
6nip.pdb	6nip_HL_Z_NL32W.pdb	0.011441990733146667	-0.6764100193977356
6nip.pdb	6nip_HL_Z_TL33R.pdb	-0.6949904561042786	-0.9230300188064575
6nip.pdb	6nip_HL_Z_TL33Q.pdb	0.08816592395305634	1.693850040435791
6nip.pdb	6nip_HL_Z_TL33M.pdb	0.5340903997421265	1.557919979095459
6nip.pdb	6nip_HL_Z_TL33F.pdb	-0.2582358121871948	1.1299200057983398
6nip.pdb	6nip_HL_Z_YL50D.pdb	-0.3157888650894165	-0.9775500297546387
[truncated: 92,274 more rows]
