# Supplementary material for: Investigating the volume and diversity of data needed for generalizable antibody–antigen ΔΔG prediction
Source: Nat Comput Sci. 2025 Jul 8;5(8):635–47. doi: 10.1038/s43588-025-00823-8 (PMC12374841; doi:10.1038/s43588-025-00823-8)
Supplement: Supplementary file 6 — Unprocessed Graphinity model predictions and true values for synthetic ΔΔG values. [file 43588_2025_823_MOESM6_ESM.zip › Figure4/Figure4a-Graphinity_Predictions-Synthetic_FoldX_ddG_942723-10FoldCV_CDR_SeqId/Graphinity_predictions_test-Foldx_ddG_942723-random-fold3.csv]

wt_pdb	mut_pdb	pred_score	true_label
7epx.pdb	7epx_HL_A_DH29A.pdb	-0.24259208142757416	-0.04077000170946121
7epx.pdb	7epx_HL_A_DH29I.pdb	1.0741873979568481	0.9964500069618225
7epx.pdb	7epx_HL_A_DH29P.pdb	0.3715382218360901	0.9478499889373779
7epx.pdb	7epx_HL_A_DH30R.pdb	0.7762225270271301	0.9594399929046631
7epx.pdb	7epx_HL_A_DH30Q.pdb	0.5413475036621094	0.7395300269126892
7epx.pdb	7epx_HL_A_DH30P.pdb	0.19295595586299896	0.9232800006866455
7epx.pdb	7epx_HL_A_YH101S.pdb	-0.7782652378082275	-0.7205899953842163
7epx.pdb	7epx_HL_A_YH101W.pdb	-0.5066412091255188	0.17303000390529633
7epx.pdb	7epx_HL_A_VH106R.pdb	-0.22251960635185242	-1.6417299509048462
7epx.pdb	7epx_HL_A_VH106D.pdb	-0.7081459164619446	-1.7258199453353882
7epx.pdb	7epx_HL_A_VH106K.pdb	-0.22575277090072632	-0.9835799932479858
7epx.pdb	7epx_HL_A_VH106P.pdb	0.006256118416786194	-0.8650699853897095
7epx.pdb	7epx_HL_A_VH106T.pdb	-0.5807942152023315	-0.9344000220298767
7epx.pdb	7epx_HL_A_FH107C.pdb	-1.043845534324646	-1.9700000286102295
7epx.pdb	7epx_HL_A_FH107T.pdb	-0.9703115820884705	-2.0128400325775146
7epx.pdb	7epx_HL_A_NH108T.pdb	-0.4085179567337036	0.7650499939918518
7epx.pdb	7epx_HL_A_YH109R.pdb	-0.7040814161300659	-1.8786200284957886
7epx.pdb	7epx_HL_A_YH109D.pdb	-1.8197623491287231	-2.4280450344085693
7epx.pdb	7epx_HL_A_YH109T.pdb	-1.5132511854171753	-3.7274630069732666
7epx.pdb	7epx_HL_A_EH110K.pdb	0.9990708827972412	0.8464400172233582
7epx.pdb	7epx_HL_A_SL30C.pdb	0.21041668951511383	0.3633100092411041
7epx.pdb	7epx_HL_A_NL31K.pdb	-0.0030321627855300903	-0.2797200083732605
7epx.pdb	7epx_HL_A_NL31W.pdb	-0.9527856111526489	-0.4983699917793274
7epx.pdb	7epx_HL_A_NL31V.pdb	-0.12957844138145447	-0.13460999727249146
7epx.pdb	7epx_HL_A_KL66L.pdb	0.05486838519573212	-0.24190999567508698
7epx.pdb	7epx_HL_A_FA296A.pdb	-0.7673962712287903	-0.4726699888706207
7epx.pdb	7epx_HL_A_FA296R.pdb	-0.7862464785575867	-0.427700012922287
7epx.pdb	7epx_HL_A_FA296Q.pdb	-0.6145761013031006	-0.46007001399993896
7epx.pdb	7epx_HL_A_SA297C.pdb	-0.10842915624380112	0.46285000443458557
7epx.pdb	7epx_HL_A_TA298A.pdb	0.7670707106590271	-0.2600800096988678
7epx.pdb	7epx_HL_A_CA301N.pdb	-0.28823116421699524	0.13021999597549438
7epx.pdb	7epx_HL_A_CA301E.pdb	0.5323723554611206	0.5035099983215332
7epx.pdb	7epx_HL_A_CA301T.pdb	-0.016154885292053223	0.011900000274181366
7epx.pdb	7epx_HL_A_GA326R.pdb	-1.2133312225341797	-0.10083000361919403
7epx.pdb	7epx_HL_A_GA326K.pdb	-2.434544801712036	-2.032749891281128
7epx.pdb	7epx_HL_A_GA326Y.pdb	-5.826664924621582	-5.487750053405762
7epx.pdb	7epx_HL_A_VA329H.pdb	-0.6450802683830261	-0.529259979724884
7epx.pdb	7epx_HL_A_RA330C.pdb	0.06329728662967682	0.4554300010204315
7epx.pdb	7epx_HL_A_RA330Q.pdb	-0.18374541401863098	-0.07196000218391418
7epx.pdb	7epx_HL_A_RA330H.pdb	0.289068341255188	0.33535000681877136
7epx.pdb	7epx_HL_A_RA330L.pdb	0.7460492849349976	0.9153900146484375
7epx.pdb	7epx_HL_A_GA424D.pdb	-0.1993601769208908	-0.459850013256073
7epx.pdb	7epx_HL_A_GA424Q.pdb	-0.09373708069324493	0.1759600043296814
7epx.pdb	7epx_HL_A_VA425H.pdb	-0.18752112984657288	2.523129940032959
7epx.pdb	7epx_HL_A_VA425M.pdb	-0.5945277810096741	-0.5700200200080872
7epx.pdb	7epx_HL_A_VA425T.pdb	-0.07431643456220627	1.463320016860962
7epx.pdb	7epx_HL_A_GA426E.pdb	-0.3826942443847656	-1.3400499820709229
7epx.pdb	7epx_HL_A_GA426P.pdb	-1.1352590322494507	-1.5121899843215942
7epx.pdb	7epx_HL_A_GA426Y.pdb	0.10989101231098175	0.695930004119873
7qez.pdb	7qez_HL_A_AH33F.pdb	-10.28774356842041	-11.201160430908203
7qez.pdb	7qez_HL_A_WH50G.pdb	-0.34071868658065796	-1.0945299863815308
7qez.pdb	7qez_HL_A_WH50H.pdb	-0.4411473274230957	-1.0872399806976318
7qez.pdb	7qez_HL_A_WH50I.pdb	-0.7492659091949463	-1.1139299869537354
7qez.pdb	7qez_HL_A_WH50Y.pdb	-0.5436118245124817	-1.0082199573516846
7qez.pdb	7qez_HL_A_VH52N.pdb	-0.92514568567276	-0.08737000077962875
7qez.pdb	7qez_HL_A_GH54N.pdb	-5.393044948577881	-4.524350166320801
7qez.pdb	7qez_HL_A_GH54Q.pdb	-7.219635009765625	-6.495960235595703
7qez.pdb	7qez_HL_A_GH54E.pdb	-10.20930290222168	-8.530610084533691
7qez.pdb	7qez_HL_A_GH54I.pdb	-6.305455207824707	-5.296840190887451
7qez.pdb	7qez_HL_A_GH54K.pdb	-1.3740813732147217	-2.244349956512451
7qez.pdb	7qez_HL_A_GH54W.pdb	-0.871873676776886	-0.7307699918746948
7qez.pdb	7qez_HL_A_GH54V.pdb	-5.183156967163086	-5.527959823608398
7qez.pdb	7qez_HL_A_SH55N.pdb	-1.9742070436477661	-1.297510027885437
7qez.pdb	7qez_HL_A_SH55H.pdb	-7.7234625816345215	-4.818230152130127
7qez.pdb	7qez_HL_A_SH55W.pdb	-0.3242456614971161	-0.5199599862098694
7qez.pdb	7qez_HL_A_PH99D.pdb	-0.38280588388442993	-0.46985000371932983
7qez.pdb	7qez_HL_A_PH99H.pdb	-0.681944727897644	0.3628599941730499
7qez.pdb	7qez_HL_A_GH104D.pdb	0.21588583290576935	0.22035999596118927
7qez.pdb	7qez_HL_A_GH104H.pdb	0.22123940289020538	-0.10711000114679337
7qez.pdb	7qez_HL_A_GH104L.pdb	0.7581577897071838	0.13006000220775604
7qez.pdb	7qez_HL_A_CH106D.pdb	-0.5384132862091064	-0.27250000834465027
7qez.pdb	7qez_HL_A_CH106H.pdb	-0.9657126665115356	0.040460001677274704
7qez.pdb	7qez_HL_A_CH106M.pdb	-2.6682658195495605	-1.3952300548553467
7qez.pdb	7qez_HL_A_DH108M.pdb	-0.7161287665367126	-0.11037000268697739
7qez.pdb	7qez_HL_A_DH108W.pdb	-8.800239562988281	-5.379749774932861
7qez.pdb	7qez_HL_A_GH109H.pdb	-0.8932212591171265	0.08259999752044678
7qez.pdb	7qez_HL_A_SL32I.pdb	0.38101714849472046	0.8537600040435791
7qez.pdb	7qez_HL_A_SL32L.pdb	0.717756450176239	1.0063600540161133
7qez.pdb	7qez_HL_A_YL92C.pdb	0.2821817994117737	0.02806999906897545
7qez.pdb	7qez_HL_A_YL92F.pdb	0.19019033014774323	0.12581999599933624
7qez.pdb	7qez_HL_A_YL92S.pdb	-0.07104729115962982	-0.468639999628067
7qez.pdb	7qez_HL_A_LA123Y.pdb	-12.720979690551758	-9.265870094299316
7qez.pdb	7qez_HL_A_FA124N.pdb	-0.9145649075508118	-1.7882800102233887
7qez.pdb	7qez_HL_A_FA124G.pdb	-0.693248987197876	-1.6464799642562866
7qez.pdb	7qez_HL_A_FA124K.pdb	-0.5597858428955078	-1.6182600259780884
7qez.pdb	7qez_HL_A_FA124V.pdb	-0.7135342359542847	-1.0240199565887451
7qez.pdb	7qez_HL_A_YA141L.pdb	-0.8594790697097778	-1.0246000289916992
7qez.pdb	7qez_HL_A_YA141T.pdb	-0.7935102581977844	-1.119070053100586
7qez.pdb	7qez_HL_A_AA143N.pdb	-1.3908579349517822	-1.4851800203323364
7qez.pdb	7qez_HL_A_AA143L.pdb	-3.188185214996338	-3.1096699237823486
7qez.pdb	7qez_HL_A_GA144A.pdb	-0.35081249475479126	-1.3950599431991577
7qez.pdb	7qez_HL_A_GA144F.pdb	-2.05497145652771	-3.1492700576782227
7qez.pdb	7qez_HL_A_SA145E.pdb	-0.259319543838501	-0.3908100128173828
7qez.pdb	7qez_HL_A_SA145M.pdb	0.34735679626464844	0.5033599734306335
7qez.pdb	7qez_HL_A_SA145P.pdb	0.5580078363418579	0.7983599901199341
7qez.pdb	7qez_HL_A_TA146K.pdb	-0.2954389452934265	-0.670799970626831
7qez.pdb	7qez_HL_A_TA146Y.pdb	0.03380236029624939	0.6371600031852722
7qez.pdb	7qez_HL_A_GA153M.pdb	0.24503852427005768	1.1994600296020508
7qez.pdb	7qez_HL_A_GA153W.pdb	-0.11513148248195648	0.6205599904060364
7qez.pdb	7qez_HL_A_FA154H.pdb	-1.243307113647461	-2.9469099044799805
7qez.pdb	7qez_HL_A_FA154W.pdb	-6.166099548339844	-6.741559982299805
7qez.pdb	7qez_HL_A_NA155Q.pdb	-2.093451738357544	-2.9691998958587646
7qez.pdb	7qez_HL_A_NA155T.pdb	-0.4024651050567627	-1.0315300226211548
7qez.pdb	7qez_HL_A_YA157N.pdb	-1.2659542560577393	-2.1607799530029297
7qez.pdb	7qez_HL_A_YA157V.pdb	-0.7590901851654053	-1.184340000152588
7qez.pdb	7qez_HL_A_QA161G.pdb	0.1717139631509781	0.1271599978208542
7qez.pdb	7qez_HL_A_QA161K.pdb	-0.12048515677452087	0.6370599865913391
7qez.pdb	7qez_HL_A_QA161Y.pdb	0.22352667152881622	0.8113600015640259
7qf0.pdb	7qf0_HL_A_GH26D.pdb	-0.9569811820983887	-1.3596999645233154
7qf0.pdb	7qf0_HL_A_FH27N.pdb	-0.5140941739082336	-0.32989999651908875
7qf0.pdb	7qf0_HL_A_FH27G.pdb	-0.7328709363937378	-1.2692999839782715
7qf0.pdb	7qf0_HL_A_TH28H.pdb	-0.19177046418190002	0.2442999929189682
7qf0.pdb	7qf0_HL_A_RH31Y.pdb	-0.303520143032074	0.09000000357627869
7qf0.pdb	7qf0_HL_A_NH32D.pdb	-0.8635822534561157	-1.2855000495910645
7qf0.pdb	7qf0_HL_A_NH32Q.pdb	-0.265860378742218	-0.8974000215530396
7qf0.pdb	7qf0_HL_A_YH33M.pdb	-1.3665789365768433	-1.6669000387191772
7qf0.pdb	7qf0_HL_A_YH33F.pdb	-0.842941403388977	-1.1442999839782715
7qf0.pdb	7qf0_HL_A_YH52L.pdb	0.14791496098041534	-0.7411999702453613
7qf0.pdb	7qf0_HL_A_SH53W.pdb	-24.436786651611328	-25.23019027709961
7qf0.pdb	7qf0_HL_A_GH54Q.pdb	-1.9947439432144165	-1.332900047302246
7qf0.pdb	7qf0_HL_A_GH54E.pdb	-2.5929040908813477	-3.2916998863220215
7qf0.pdb	7qf0_HL_A_SH56G.pdb	-0.6147052645683289	-0.272599995136261
7qf0.pdb	7qf0_HL_A_FH58N.pdb	-0.38108891248703003	-0.8435999751091003
7qf0.pdb	7qf0_HL_A_FH58E.pdb	0.07910044491291046	-1.0130000114440918
7qf0.pdb	7qf0_HL_A_FH58M.pdb	0.008650973439216614	0.22339999675750732
7qf0.pdb	7qf0_HL_A_FH58V.pdb	-0.06104592978954315	-0.28679999709129333
7qf0.pdb	7qf0_HL_A_RH97M.pdb	-1.269890308380127	-2.862799882888794
7qf0.pdb	7qf0_HL_A_RH97F.pdb	-1.7599221467971802	-5.106500148773193
7qf0.pdb	7qf0_HL_A_RH97T.pdb	-1.82980477809906	-3.3701000213623047
7qf0.pdb	7qf0_HL_A_GH99W.pdb	-10.934930801391602	-11.932939529418945
7qf0.pdb	7qf0_HL_A_GH99Y.pdb	-15.1422700881958	-17.88817024230957
7qf0.pdb	7qf0_HL_A_DH100N.pdb	-0.45829010009765625	-1.9280999898910522
7qf0.pdb	7qf0_HL_A_DH100P.pdb	-0.7990372776985168	-2.5302000045776367
7qf0.pdb	7qf0_HL_A_YH101Q.pdb	-0.2001955807209015	-1.5045000314712524
7qf0.pdb	7qf0_HL_A_YH102R.pdb	-0.3420831561088562	-1.548200011253357
7qf0.pdb	7qf0_HL_A_YH102I.pdb	0.5474125146865845	-0.23149999976158142
7qf0.pdb	7qf0_HL_A_QL27M.pdb	0.4269673824310303	0.47029998898506165
7qf0.pdb	7qf0_HL_A_QL27T.pdb	-1.0973830223083496	-0.7608000040054321
7qf0.pdb	7qf0_HL_A_GL28M.pdb	-9.550841331481934	-8.124899864196777
7qf0.pdb	7qf0_HL_A_SL30Q.pdb	-2.9931814670562744	-1.476699948310852
7qf0.pdb	7qf0_HL_A_SL30I.pdb	-0.7644875645637512	0.010999999940395355
7qf0.pdb	7qf0_HL_A_FL32C.pdb	-0.7133911848068237	-1.4646999835968018
7qf0.pdb	7qf0_HL_A_SL67G.pdb	0.07190130650997162	1.0085999965667725
7qf0.pdb	7qf0_HL_A_RL90V.pdb	-0.34442150592803955	-0.651199996471405
7qf0.pdb	7qf0_HL_A_DL92K.pdb	-2.388383626937866	-3.6173999309539795
7qf0.pdb	7qf0_HL_A_SL93D.pdb	-0.07108014822006226	-0.016200000420212746
7qf0.pdb	7qf0_HL_A_SL93K.pdb	-0.15833790600299835	0.25
7qf0.pdb	7qf0_HL_A_SL93M.pdb	-0.3150012493133545	-0.05640000104904175
7qf0.pdb	7qf0_HL_A_YL94A.pdb	-0.39726704359054565	-0.7680000066757202
7qf0.pdb	7qf0_HL_A_YL94L.pdb	-0.2650667130947113	0.1404000073671341
7qf0.pdb	7qf0_HL_A_YL94K.pdb	-0.37826764583587646	-1.1222000122070312
7qf0.pdb	7qf0_HL_A_YL94T.pdb	-0.6518633365631104	-0.8313000202178955
7qf0.pdb	7qf0_HL_A_RA70Q.pdb	-1.2971948385238647	-3.224299907684326
7qf0.pdb	7qf0_HL_A_RA70S.pdb	-1.0609829425811768	-2.919600009918213
7qf0.pdb	7qf0_HL_A_RA70W.pdb	-1.5113341808319092	-1.628600001335144
7qf0.pdb	7qf0_HL_A_QA76L.pdb	-0.23624813556671143	0.4593000113964081
7qf0.pdb	7qf0_HL_A_QA76Y.pdb	-1.034867286682129	-0.8399999737739563
7qf0.pdb	7qf0_HL_A_TA82D.pdb	-0.0355764776468277	0.08560000360012054
7qf0.pdb	7qf0_HL_A_TA82L.pdb	0.2520682215690613	0.7666000127792358
7qf0.pdb	7qf0_HL_A_TA82M.pdb	0.8949291706085205	1.3098000288009644
7qf0.pdb	7qf0_HL_A_GA83R.pdb	-1.9096343517303467	-0.8319000005722046
7qf0.pdb	7qf0_HL_A_GA83N.pdb	-1.7186336517333984	-3.185699939727783
7qf0.pdb	7qf0_HL_A_KA84G.pdb	-1.3919070959091187	-2.7221999168395996
7qf0.pdb	7qf0_HL_A_KA84P.pdb	-1.035758376121521	-1.4714000225067139
7qf0.pdb	7qf0_HL_A_KA84Y.pdb	-4.117049694061279	-6.48006010055542
7qf0.pdb	7qf0_HL_A_DA87Y.pdb	-1.7999639511108398	-3.3364999294281006
7qf0.pdb	7qf0_HL_A_DA87V.pdb	-0.9291085600852966	-1.7230000495910645
7qf0.pdb	7qf0_HL_A_YA88R.pdb	-0.03649033606052399	-1.7659000158309937
7qf0.pdb	7qf0_HL_A_YA88Q.pdb	-0.6109226942062378	-1.5907000303268433
7qf0.pdb	7qf0_HL_A_YA88M.pdb	-0.37337368726730347	-1.256100058555603
7qf0.pdb	7qf0_HL_A_YA88S.pdb	-0.8764325976371765	-1.9253000020980835
7qf0.pdb	7qf0_HL_A_YA88W.pdb	-2.527089834213257	-3.1891000270843506
7qf0.pdb	7qf0_HL_A_YA120S.pdb	-0.2554725408554077	-1.9955999851226807
7qf0.pdb	7qf0_HL_A_LA122A.pdb	-0.6638482213020325	-1.8797999620437622
7qf0.pdb	7qf0_HL_A_RA124D.pdb	-0.484305202960968	0.4472000002861023
7qf0.pdb	7qf0_HL_A_RA124C.pdb	-0.18832357227802277	0.10989999771118164
7qf0.pdb	7qf0_HL_A_RA124M.pdb	-0.24762898683547974	0.0649000033736229
7qf0.pdb	7qf0_HL_A_RA124S.pdb	-0.38696354627609253	0.17350000143051147
7qf0.pdb	7qf0_HL_A_RA124Y.pdb	-0.29762551188468933	0.16779999434947968
7qf0.pdb	7qf0_HL_A_KA125E.pdb	0.24072106182575226	1.6311999559402466
7qf0.pdb	7qf0_HL_A_KA125I.pdb	0.1967150717973709	0.3077999949455261
7qf0.pdb	7qf0_HL_A_KA125F.pdb	-0.12415309250354767	0.7297999858856201
7qf0.pdb	7qf0_HL_A_NA127A.pdb	0.22326235473155975	0.1453000009059906
7qf0.pdb	7qf0_HL_A_NA127C.pdb	0.09175629913806915	0.21559999883174896
7qf0.pdb	7qf0_HL_A_NA127G.pdb	0.114261195063591	0.11089999973773956
7qf0.pdb	7qf0_HL_A_NA127L.pdb	0.749992847442627	0.7016000151634216
7qf0.pdb	7qf0_HL_A_NA127F.pdb	0.15659327805042267	0.1103999987244606
7qf0.pdb	7qf0_HL_A_NA127T.pdb	-0.13327592611312866	0.04430000111460686
7qf0.pdb	7qf0_HL_A_NA127Y.pdb	0.081739142537117	0.12039999663829803
7qf0.pdb	7qf0_HL_A_NA127V.pdb	0.15410755574703217	0.12540000677108765
7qf0.pdb	7qf0_HL_A_YA140A.pdb	-1.1731226444244385	-1.7559000253677368
7qf0.pdb	7qf0_HL_A_YA140P.pdb	-1.1926913261413574	-1.823799967765808
7qf0.pdb	7qf0_HL_A_QA141E.pdb	0.3241463899612427	0.6786999702453613
7qf0.pdb	7qf0_HL_A_QA141M.pdb	0.1704910844564438	-0.8489999771118164
7qf0.pdb	7qf0_HL_A_QA141F.pdb	-0.18976376950740814	-0.8881999850273132
7qf0.pdb	7qf0_HL_A_AA142D.pdb	-2.195399045944214	0.004100000020116568
7qf0.pdb	7qf0_HL_A_AA142K.pdb	-0.9443744421005249	-2.7476000785827637
7qf0.pdb	7qf0_HL_A_GA143C.pdb	-0.8077554106712341	-0.45249998569488525
7qf0.pdb	7qf0_HL_A_GA143Q.pdb	-0.9616183638572693	-1.4316999912261963
7qf0.pdb	7qf0_HL_A_EA151R.pdb	-0.20219452679157257	-0.5884000062942505
7qf0.pdb	7qf0_HL_A_FA153R.pdb	-1.8448692560195923	-1.110700011253357
7qf0.pdb	7qf0_HL_A_FA153K.pdb	-1.6652381420135498	-0.9603000283241272
7qf0.pdb	7qf0_HL_A_FA153P.pdb	-1.4350976943969727	-1.4378999471664429
7qf0.pdb	7qf0_HL_A_NA154P.pdb	-1.6291061639785767	-4.52400016784668
7qf0.pdb	7qf0_HL_A_YA156G.pdb	-0.5095186829566956	-0.8777999877929688
7qf0.pdb	7qf0_HL_A_YA156I.pdb	-0.4230538606643677	-0.11379999667406082
7qf0.pdb	7qf0_HL_A_YA156P.pdb	-0.6805176734924316	-0.7021999955177307
7qf0.pdb	7qf0_HL_A_QA160Y.pdb	-0.47238022089004517	-1.1654000282287598
7qf0.pdb	7qf0_HL_A_SA161A.pdb	0.010404601693153381	-0.12129999697208405
7qf0.pdb	7qf0_HL_A_SA161N.pdb	0.024230092763900757	-0.1761000007390976
7qf0.pdb	7qf0_HL_A_SA161I.pdb	-0.24604831635951996	-0.00559999980032444
7qf0.pdb	7qf0_HL_A_GA163A.pdb	-0.10281508415937424	-0.18950000405311584
7qf0.pdb	7qf0_HL_A_QA165C.pdb	-0.09906098246574402	0.25049999356269836
7qf0.pdb	7qf0_HL_A_QA165L.pdb	0.014483273029327393	0.38909998536109924
7qf0.pdb	7qf0_HL_A_QA165F.pdb	-0.6787457466125488	1.4153000116348267
7qf0.pdb	7qf0_HL_A_QA165P.pdb	-0.5457278490066528	0.6765000224113464
7qf0.pdb	7qf0_HL_A_TA167I.pdb	0.10771124064922333	0.9431999921798706
7qf0.pdb	7qf0_HL_A_TA167P.pdb	-0.06543545424938202	0.03759999945759773
7qf0.pdb	7qf0_HL_A_NA168K.pdb	-0.6235963702201843	1.4754999876022339
7qf0.pdb	7qf0_HL_A_NA168F.pdb	-8.48790168762207	-7.048900127410889
7qf0.pdb	7qf0_HL_A_GA169N.pdb	-2.7395060062408447	-1.1722999811172485
7qf0.pdb	7qf0_HL_A_YA172N.pdb	-1.2104272842407227	-3.524199962615967
7qf0.pdb	7qf0_HL_A_YA172M.pdb	-0.5647203922271729	-1.9154000282287598
6fe4.pdb	6fe4_F_A_YF33D.pdb	-1.04069185256958	-3.9773600101470947
6fe4.pdb	6fe4_F_A_YF33T.pdb	-0.5746581554412842	-2.658720016479492
6fe4.pdb	6fe4_F_A_YF33V.pdb	-0.7952594757080078	-2.078089952468872
6fe4.pdb	6fe4_F_A_PF45Q.pdb	-0.4994964599609375	-0.7920200228691101
6fe4.pdb	6fe4_F_A_PF45E.pdb	-0.4125765264034271	0.02996000088751316
6fe4.pdb	6fe4_F_A_PF45S.pdb	-0.41461825370788574	-0.382999986410141
6fe4.pdb	6fe4_F_A_PF45T.pdb	-0.5196065902709961	-0.5027599930763245
6fe4.pdb	6fe4_F_A_EF46A.pdb	-0.08351577818393707	-0.11259999871253967
6fe4.pdb	6fe4_F_A_EF46L.pdb	0.0032377690076828003	0.21342000365257263
6fe4.pdb	6fe4_F_A_WF47K.pdb	-0.24041391909122467	-0.7307299971580505
6fe4.pdb	6fe4_F_A_NF52A.pdb	-0.22832095623016357	0.39535999298095703
6fe4.pdb	6fe4_F_A_NF52Q.pdb	0.0009025633335113525	0.7353900074958801
6fe4.pdb	6fe4_F_A_NF52G.pdb	-0.20506508648395538	0.11298000067472458
6fe4.pdb	6fe4_F_A_GF57M.pdb	-1.5128883123397827	-2.3565800189971924
6fe4.pdb	6fe4_F_A_GF57S.pdb	-2.089416980743408	-2.545720100402832
6fe4.pdb	6fe4_F_A_TF58R.pdb	-0.11127306520938873	0.6751800179481506
6fe4.pdb	6fe4_F_A_TF58N.pdb	-0.24694356322288513	-0.050530001521110535
6fe4.pdb	6fe4_F_A_TF58C.pdb	-0.0456245094537735	0.003920000046491623
6fe4.pdb	6fe4_F_A_RF59A.pdb	-1.2620965242385864	-3.193690061569214
6fe4.pdb	6fe4_F_A_RF59S.pdb	-1.099484920501709	-3.3766798973083496
6fe4.pdb	6fe4_F_A_EF100G.pdb	-1.9701534509658813	-2.0413498878479004
6fe4.pdb	6fe4_F_A_GF101H.pdb	-14.859489440917969	-12.090310096740723
6fe4.pdb	6fe4_F_A_GF102S.pdb	0.07909096777439117	-0.10063999891281128
6fe4.pdb	6fe4_F_A_RF104W.pdb	-0.01278744637966156	0.42972999811172485
6fe4.pdb	6fe4_F_A_NA14W.pdb	-0.3173346519470215	0.9187800288200378
6fe4.pdb	6fe4_F_A_NA14V.pdb	-0.3909475803375244	0.5633500218391418
6fe4.pdb	6fe4_F_A_DA16N.pdb	-0.4081774950027466	-2.0236399173736572
6fe4.pdb	6fe4_F_A_DA17S.pdb	-0.30525296926498413	-0.044599998742341995
6fe4.pdb	6fe4_F_A_DA17V.pdb	0.18435002863407135	-0.16954000294208527
6fe4.pdb	6fe4_F_A_TA20D.pdb	0.4988202452659607	1.561310052871704
6fe4.pdb	6fe4_F_A_TA20G.pdb	-0.3149460554122925	-0.0791499987244606
6fe4.pdb	6fe4_F_A_TA20H.pdb	-1.5169388055801392	-0.9547799825668335
6fe4.pdb	6fe4_F_A_WA29K.pdb	-1.0113104581832886	-3.834789991378784
6fe4.pdb	6fe4_F_A_SA31R.pdb	-2.3056013584136963	-2.8033900260925293
6fe4.pdb	6fe4_F_A_RA32D.pdb	-0.9602528810501099	-1.777940034866333
6fe4.pdb	6fe4_F_A_RA32Q.pdb	-0.6888940930366516	-0.8291000127792358
6fe4.pdb	6fe4_F_A_RA32E.pdb	-0.8882240056991577	-1.5178300142288208
6fe4.pdb	6fe4_F_A_SA54H.pdb	-0.04894782602787018	0.0022499999031424522
6fe4.pdb	6fe4_F_A_TA55I.pdb	1.2307971715927124	1.3679100275039673
6fe4.pdb	6fe4_F_A_TA55F.pdb	0.6617783904075623	0.42763999104499817
6fe4.pdb	6fe4_F_A_TA55P.pdb	-0.8826438188552856	-0.2486799955368042
6fe4.pdb	6fe4_F_A_EA57K.pdb	-0.24009662866592407	0.040539998561143875
6fe4.pdb	6fe4_F_A_SA58H.pdb	-6.652926445007324	-4.219820022583008
6fe4.pdb	6fe4_F_A_SA58Y.pdb	-5.184262752532959	-4.144989967346191
6fe4.pdb	6fe4_F_A_GA59L.pdb	0.7979559302330017	0.9282100200653076
6fe4.pdb	6fe4_F_A_GA59K.pdb	-0.054430171847343445	0.7875699996948242
6fe4.pdb	6fe4_F_A_GA59P.pdb	-0.23328600823879242	0.798740029335022
6fe4.pdb	6fe4_F_A_SA60H.pdb	-12.610784530639648	-10.081680297851562
6fe4.pdb	6fe4_F_A_GA61E.pdb	-4.242106914520264	-7.627429962158203
7jmo.pdb	7jmo_HL_A_VH2K.pdb	-0.23111289739608765	-0.45989999175071716
7jmo.pdb	7jmo_HL_A_GH26Q.pdb	-0.6087853908538818	-0.965499997138977
7jmo.pdb	7jmo_HL_A_GH26M.pdb	-0.5110935568809509	-0.27219998836517334
7jmo.pdb	7jmo_HL_A_FH27S.pdb	-0.785126805305481	-1.3782000541687012
7jmo.pdb	7jmo_HL_A_TH28H.pdb	0.20974259078502655	0.024900000542402267
7jmo.pdb	7jmo_HL_A_SH31R.pdb	-1.822462797164917	-3.8362998962402344
7jmo.pdb	7jmo_HL_A_SH31N.pdb	-0.4976154565811157	-0.9226999878883362
7jmo.pdb	7jmo_HL_A_NH32D.pdb	-0.32198354601860046	-0.7110999822616577
7jmo.pdb	7jmo_HL_A_NH32K.pdb	-1.8270435333251953	-3.166300058364868
7jmo.pdb	7jmo_HL_A_NH32P.pdb	-0.6853373050689697	-2.0327999591827393
7jmo.pdb	7jmo_HL_A_NH32S.pdb	-0.5467915534973145	-0.4138999879360199
7jmo.pdb	7jmo_HL_A_YH33H.pdb	-1.7005115747451782	-2.849400043487549
7jmo.pdb	7jmo_HL_A_YH52R.pdb	-0.9933984279632568	-1.7297999858856201
7jmo.pdb	7jmo_HL_A_YH52K.pdb	-0.9229130744934082	-1.8622000217437744
7jmo.pdb	7jmo_HL_A_SH53R.pdb	-2.8425774574279785	-4.998600006103516
7jmo.pdb	7jmo_HL_A_SH53I.pdb	-6.59532356262207	-3.952699899673462
7jmo.pdb	7jmo_HL_A_GH54Y.pdb	-15.582290649414062	-10.496100425720215
7jmo.pdb	7jmo_HL_A_SH56R.pdb	-0.6820651888847351	-0.8379999995231628
7jmo.pdb	7jmo_HL_A_SH56K.pdb	-2.015151023864746	-1.6914000511169434
7jmo.pdb	7jmo_HL_A_SH56F.pdb	-2.858245849609375	-2.97189998626709
7jmo.pdb	7jmo_HL_A_SH56W.pdb	-1.0634028911590576	-3.169600009918213
7jmo.pdb	7jmo_HL_A_FH58I.pdb	-0.6759454011917114	-0.578499972820282
7jmo.pdb	7jmo_HL_A_FH58P.pdb	-0.5910051465034485	-0.6904000043869019
7jmo.pdb	7jmo_HL_A_RH97I.pdb	-1.1272292137145996	-2.6407999992370605
7jmo.pdb	7jmo_HL_A_LH99A.pdb	-0.28902947902679443	-1.676800012588501
7jmo.pdb	7jmo_HL_A_LH99H.pdb	-0.30487483739852905	-1.339400053024292
7jmo.pdb	7jmo_HL_A_EH100A.pdb	-1.406646490097046	-1.9158999919891357
7jmo.pdb	7jmo_HL_A_EH100C.pdb	-1.5426764488220215	-2.0520999431610107
7jmo.pdb	7jmo_HL_A_EH100V.pdb	-1.2455822229385376	-1.6739000082015991
7jmo.pdb	7jmo_HL_A_RH101S.pdb	-0.30352354049682617	-0.5932000279426575
7jmo.pdb	7jmo_HL_A_AH102S.pdb	-0.313601553440094	0.07930000126361847
7jmo.pdb	7jmo_HL_A_SL28N.pdb	0.012695685029029846	-0.026399999856948853
7jmo.pdb	7jmo_HL_A_SL28F.pdb	0.28639525175094604	0.12929999828338623
7jmo.pdb	7jmo_HL_A_VL29L.pdb	-0.2334483116865158	0.11879999935626984
7jmo.pdb	7jmo_HL_A_VL29M.pdb	-0.2962503433227539	-0.29120001196861267
7jmo.pdb	7jmo_HL_A_SL32W.pdb	-2.506408452987671	-0.6955999732017517
7jmo.pdb	7jmo_HL_A_YL33N.pdb	-1.1106302738189697	-0.7188000082969666
7jmo.pdb	7jmo_HL_A_YL33H.pdb	-0.9619927406311035	-0.5092999935150146
7jmo.pdb	7jmo_HL_A_YL33W.pdb	-0.5786036849021912	0.9298999905586243
7jmo.pdb	7jmo_HL_A_QL91G.pdb	0.06323935091495514	-0.20239999890327454
7jmo.pdb	7jmo_HL_A_QL91H.pdb	-1.1601756811141968	-1.0293999910354614
7jmo.pdb	7jmo_HL_A_QL91P.pdb	-0.1837899535894394	-0.22830000519752502
7jmo.pdb	7jmo_HL_A_GL93A.pdb	-0.8177513480186462	-1.2793999910354614
7jmo.pdb	7jmo_HL_A_GL93S.pdb	-1.1298598051071167	-1.6358000040054321
7jmo.pdb	7jmo_HL_A_SL94N.pdb	-0.4937087297439575	0.515500009059906
7jmo.pdb	7jmo_HL_A_TA82G.pdb	-0.03181998431682587	0.23409999907016754
7jmo.pdb	7jmo_HL_A_TA82I.pdb	0.6277852654457092	1.516800045967102
7jmo.pdb	7jmo_HL_A_TA82P.pdb	0.2066277414560318	0.900600016117096
7jmo.pdb	7jmo_HL_A_TA82W.pdb	0.83363938331604	1.3665000200271606
7jmo.pdb	7jmo_HL_A_GA83D.pdb	-0.6021601557731628	-0.6905999779701233
7jmo.pdb	7jmo_HL_A_GA83Q.pdb	-0.19939498603343964	0.28040000796318054
7jmo.pdb	7jmo_HL_A_GA83L.pdb	-0.028204813599586487	-0.04859999939799309
7jmo.pdb	7jmo_HL_A_DA87Q.pdb	-0.890745222568512	-0.9682000279426575
7jmo.pdb	7jmo_HL_A_DA87H.pdb	-1.4806723594665527	-2.2255001068115234
7jmo.pdb	7jmo_HL_A_DA87K.pdb	-1.0357331037521362	-0.8859999775886536
7jmo.pdb	7jmo_HL_A_YA88G.pdb	-0.8910136222839355	-1.5096999406814575
7jmo.pdb	7jmo_HL_A_YA88M.pdb	-0.511582612991333	-0.7578999996185303
7jmo.pdb	7jmo_HL_A_YA88V.pdb	-0.9358298778533936	-1.257099986076355
7jmo.pdb	7jmo_HL_A_LA122A.pdb	-1.4308117628097534	-1.3203999996185303
7jmo.pdb	7jmo_HL_A_LA122C.pdb	-1.2649120092391968	-1.1805000305175781
7jmo.pdb	7jmo_HL_A_LA122G.pdb	-1.3960520029067993	-1.2842999696731567
7jmo.pdb	7jmo_HL_A_LA122H.pdb	-4.400590896606445	-3.828700065612793
7jmo.pdb	7jmo_HL_A_LA122Y.pdb	-10.892702102661133	-7.569200038909912
7jmo.pdb	7jmo_HL_A_FA123N.pdb	-0.9821751117706299	-1.3552000522613525
7jmo.pdb	7jmo_HL_A_FA123T.pdb	-0.8215348720550537	-1.083899974822998
7jmo.pdb	7jmo_HL_A_FA123W.pdb	-0.04244205355644226	1.2182999849319458
7jmo.pdb	7jmo_HL_A_FA123V.pdb	-0.9851715564727783	-1.0896999835968018
7jmo.pdb	7jmo_HL_A_RA124W.pdb	-0.3217098116874695	-0.48190000653266907
7jmo.pdb	7jmo_HL_A_KA125D.pdb	-0.4259803891181946	0.0723000019788742
7jmo.pdb	7jmo_HL_A_KA125E.pdb	-0.28669822216033936	0.38920000195503235
7jmo.pdb	7jmo_HL_A_KA125L.pdb	0.037419870495796204	0.08079999685287476
7jmo.pdb	7jmo_HL_A_QA141H.pdb	-0.08163930475711823	-0.8034999966621399
7jmo.pdb	7jmo_HL_A_QA141P.pdb	-0.025893911719322205	-0.0035000001080334187
7jmo.pdb	7jmo_HL_A_AA142N.pdb	-0.3745388984680176	-0.4950000047683716
7jmo.pdb	7jmo_HL_A_AA142Q.pdb	-3.9202346801757812	-2.952899932861328
7jmo.pdb	7jmo_HL_A_AA142I.pdb	-4.949888229370117	-2.2548999786376953
7jmo.pdb	7jmo_HL_A_AA142V.pdb	-5.2530083656311035	-3.428999900817871
7jmo.pdb	7jmo_HL_A_GA143I.pdb	-0.16248719394207	0.06520000100135803
7jmo.pdb	7jmo_HL_A_GA143Y.pdb	-0.7953344583511353	0.1826000064611435
7jmo.pdb	7jmo_HL_A_FA153C.pdb	-1.3266679048538208	-1.6607999801635742
7jmo.pdb	7jmo_HL_A_FA153P.pdb	-1.284451961517334	-1.7223000526428223
7jmo.pdb	7jmo_HL_A_FA153W.pdb	-0.2408764362335205	-0.5152999758720398
7jmo.pdb	7jmo_HL_A_FA153Y.pdb	-0.5377867221832275	0.3158999979496002
7jmo.pdb	7jmo_HL_A_NA154T.pdb	-1.0631601810455322	-3.2163000106811523
7jmo.pdb	7jmo_HL_A_YA156M.pdb	-0.4399058222770691	-0.9937999844551086
7jmo.pdb	7jmo_HL_A_YA156F.pdb	-0.2748347222805023	-0.16439999639987946
7jmo.pdb	7jmo_HL_A_QA160D.pdb	-0.6587281227111816	-0.008100000210106373
7jmo.pdb	7jmo_HL_A_QA160I.pdb	0.14804865419864655	1.6440000534057617
7jmo.pdb	7jmo_HL_A_SA161R.pdb	-0.2294008880853653	-0.3747999966144562
7jmo.pdb	7jmo_HL_A_SA161L.pdb	0.36723703145980835	-0.4625000059604645
7jmo.pdb	7jmo_HL_A_SA161M.pdb	0.2777734398841858	-0.22439999878406525
7jmo.pdb	7jmo_HL_A_SA161V.pdb	-0.0924304723739624	-0.23960000276565552
7jmo.pdb	7jmo_HL_A_YA162N.pdb	0.04359813034534454	-0.07800000160932541
7jmo.pdb	7jmo_HL_A_YA162G.pdb	0.1744305044412613	-0.060600001364946365
7jmo.pdb	7jmo_HL_A_YA162L.pdb	0.09249098598957062	0.3698999881744385
7jmo.pdb	7jmo_HL_A_YA162P.pdb	0.28108924627304077	0.25029999017715454
7jmo.pdb	7jmo_HL_A_GA169I.pdb	-1.6773622035980225	-2.9572999477386475
7jmo.pdb	7jmo_HL_A_GA169K.pdb	-1.0651731491088867	-1.3422000408172607
7jmo.pdb	7jmo_HL_A_GA169F.pdb	-0.6189090609550476	-0.9918000102043152
7jmo.pdb	7jmo_HL_A_YA172A.pdb	-1.0761853456497192	-1.6660000085830688
7a17.pdb	7a17_B_A_TB28N.pdb	-0.873518168926239	-0.8776999711990356
7a17.pdb	7a17_B_A_FB31R.pdb	-0.8982434868812561	-3.1988699436187744
7a17.pdb	7a17_B_A_FB31C.pdb	-0.6738736033439636	-2.326200008392334
7a17.pdb	7a17_B_A_FB31K.pdb	-0.447853684425354	-1.6411000490188599
7a17.pdb	7a17_B_A_FB31T.pdb	-1.009473204612732	-2.1294000148773193
7a17.pdb	7a17_B_A_FB31W.pdb	-0.4414977431297302	0.22370000183582306
7a17.pdb	7a17_B_A_FB31Y.pdb	-0.012514263391494751	-0.17419999837875366
7a17.pdb	7a17_B_A_WB53L.pdb	-0.30365872383117676	-2.2399001121520996
7a17.pdb	7a17_B_A_WB53S.pdb	-1.008405089378357	-1.7411999702453613
7a17.pdb	7a17_B_A_RB99T.pdb	-1.5038014650344849	0.008899999782443047
7a17.pdb	7a17_B_A_RB99W.pdb	-1.1455891132354736	0.0142000000923872
7a17.pdb	7a17_B_A_AB100Q.pdb	-0.05339513719081879	-0.18639999628067017
7a17.pdb	7a17_B_A_AB100T.pdb	-0.9045446515083313	-1.0232000350952148
7a17.pdb	7a17_B_A_IB101H.pdb	-6.692897319793701	-7.952209949493408
7a17.pdb	7a17_B_A_LA100D.pdb	-0.400810182094574	0.3767000138759613
7a17.pdb	7a17_B_A_LA100K.pdb	-0.45794546604156494	-0.12479999661445618
7a17.pdb	7a17_B_A_LA101N.pdb	-0.5716694593429565	-0.5281999707221985
7a17.pdb	7a17_B_A_LA101P.pdb	-1.2157721519470215	-0.7626000046730042
7a17.pdb	7a17_B_A_AA102E.pdb	-0.07438922673463821	0.8817999958992004
7a17.pdb	7a17_B_A_IA115R.pdb	-0.778856635093689	-1.1944999694824219
7a17.pdb	7a17_B_A_IA115D.pdb	-0.5287911295890808	-0.45080000162124634
7a17.pdb	7a17_B_A_IA115E.pdb	-0.41827863454818726	-1.0672999620437622
7a17.pdb	7a17_B_A_IA115F.pdb	-0.7316409349441528	-0.6283000111579895
7a17.pdb	7a17_B_A_AA120Q.pdb	-0.11939682066440582	-0.7174999713897705
7a17.pdb	7a17_B_A_AA120H.pdb	-3.1358134746551514	-3.0478999614715576
7a17.pdb	7a17_B_A_AA120P.pdb	-0.896083652973175	-0.7736999988555908
7a17.pdb	7a17_B_A_PA121G.pdb	0.10851697623729706	-0.47780001163482666
7a17.pdb	7a17_B_A_PA121I.pdb	0.08698175847530365	-0.35179999470710754
7a17.pdb	7a17_B_A_IA123T.pdb	-0.5787789821624756	-0.313400000333786
7a17.pdb	7a17_B_A_IA123Y.pdb	-1.075353980064392	-0.23680000007152557
7a17.pdb	7a17_B_A_RA124G.pdb	0.7578203678131104	-0.6175000071525574
7a17.pdb	7a17_B_A_DA125Q.pdb	-0.6930361986160278	-0.6060000061988831
7a17.pdb	7a17_B_A_VA126W.pdb	-2.2185065746307373	-1.5791000127792358
5ja9.pdb	5ja9_B_D_RB35Q.pdb	-1.0316362380981445	-2.4767000675201416
5ja9.pdb	5ja9_B_D_VB97M.pdb	-0.36022669076919556	0.5013999938964844
5ja9.pdb	5ja9_B_D_RB99M.pdb	-0.33917856216430664	-1.4686000347137451
5ja9.pdb	5ja9_B_D_SB101D.pdb	-0.4756729006767273	-0.05810000002384186
5ja9.pdb	5ja9_B_D_SB101H.pdb	-0.1400248259305954	-0.7046999931335449
5ja9.pdb	5ja9_B_D_SB101Y.pdb	0.21050862967967987	-0.4381999969482422
5ja9.pdb	5ja9_B_D_LB102R.pdb	-2.614924192428589	-4.228000164031982
5ja9.pdb	5ja9_B_D_LB102H.pdb	-1.7615832090377808	-1.3233000040054321
5ja9.pdb	5ja9_B_D_IB103C.pdb	-0.7005729675292969	-1.6597000360488892
5ja9.pdb	5ja9_B_D_DB105I.pdb	-0.49516308307647705	-1.6002000570297241
5ja9.pdb	5ja9_B_D_DB105Y.pdb	-4.16009521484375	-5.05649995803833
5ja9.pdb	5ja9_B_D_WB107D.pdb	0.06151945888996124	-0.13920000195503235
5ja9.pdb	5ja9_B_D_WB107H.pdb	-0.06168203055858612	-0.2953000068664551
5ja9.pdb	5ja9_B_D_ID9A.pdb	-0.7318973541259766	-1.0442999601364136
5ja9.pdb	5ja9_B_D_ID9G.pdb	-0.7648862600326538	-1.376099944114685
5ja9.pdb	5ja9_B_D_ID9H.pdb	-0.5684816241264343	-0.06469999998807907
5ja9.pdb	5ja9_B_D_KD12N.pdb	-0.5180559754371643	-0.3192000091075897
5ja9.pdb	5ja9_B_D_KD12L.pdb	0.3998699188232422	0.7020000219345093
5ja9.pdb	5ja9_B_D_KD12Y.pdb	0.6169633865356445	1.8838000297546387
5ja9.pdb	5ja9_B_D_ED16D.pdb	-1.5678677558898926	-2.1029999256134033
5ja9.pdb	5ja9_B_D_YD17S.pdb	-1.2123165130615234	-0.9280999898910522
5ja9.pdb	5ja9_B_D_ID58D.pdb	-0.5154532194137573	-0.33340001106262207
5ja9.pdb	5ja9_B_D_ID58K.pdb	-0.6225327253341675	-0.6467999815940857
5ja9.pdb	5ja9_B_D_ID58F.pdb	-0.7135668992996216	-0.40799999237060547
5ja9.pdb	5ja9_B_D_TD72K.pdb	-4.826457977294922	-0.8288999795913696
5ja9.pdb	5ja9_B_D_TD72Y.pdb	-1.5086864233016968	0.9214000105857849
5ja9.pdb	5ja9_B_D_ID73Q.pdb	-0.1777980923652649	-0.10379999876022339
5ja9.pdb	5ja9_B_D_ID73K.pdb	-0.23316186666488647	-0.400299996137619
5ja9.pdb	5ja9_B_D_ID73M.pdb	0.042528316378593445	-0.186599999666214
5ja9.pdb	5ja9_B_D_YD74Q.pdb	-0.2883363366127014	0.07890000194311142
5ja9.pdb	5ja9_B_D_YD74K.pdb	-0.5075832009315491	-1.4871000051498413
5ja9.pdb	5ja9_B_D_ED78Q.pdb	-0.7624759674072266	-2.996299982070923
5ja9.pdb	5ja9_B_D_MD79Q.pdb	-0.5526618361473083	-1.1996999979019165
5ja9.pdb	5ja9_B_D_QD89A.pdb	-0.03657929599285126	-0.25440001487731934
5ja9.pdb	5ja9_B_D_QD89F.pdb	0.6020458936691284	0.7091000080108643
5ja9.pdb	5ja9_B_D_LD90K.pdb	-0.8602868318557739	-2.1215999126434326
5ja9.pdb	5ja9_B_D_FD93A.pdb	-0.34003156423568726	-1.5113999843597412
5ja9.pdb	5ja9_B_D_FD93D.pdb	-1.0638326406478882	-1.7488000392913818
1nca.pdb	1nca_HL_N_YL49L.pdb	-0.6040111184120178	-1.9416999816894531
1nca.pdb	1nca_HL_N_YL49K.pdb	-0.8950860500335693	-2.4749999046325684
1nca.pdb	1nca_HL_N_WL50K.pdb	-1.4012064933776855	-1.9160000085830688
1nca.pdb	1nca_HL_N_TL53E.pdb	-1.872999906539917	-2.5450000762939453
1nca.pdb	1nca_HL_N_IL56V.pdb	0.1473514884710312	-0.31859999895095825
1nca.pdb	1nca_HL_N_HL91P.pdb	-0.3119701147079468	1.4815000295639038
1nca.pdb	1nca_HL_N_YL92Q.pdb	-0.7799689173698425	-0.741100013256073
1nca.pdb	1nca_HL_N_YL92K.pdb	-0.6807802319526672	-0.9294000267982483
1nca.pdb	1nca_HL_N_SL93A.pdb	-0.3076530992984772	-0.6152999997138977
1nca.pdb	1nca_HL_N_SL93N.pdb	-1.176058292388916	-1.7731000185012817
1nca.pdb	1nca_HL_N_SL93F.pdb	-1.0314310789108276	-0.7569000124931335
1nca.pdb	1nca_HL_N_SL93V.pdb	-0.2853758931159973	-0.17260000109672546
1nca.pdb	1nca_HL_N_PL94A.pdb	-0.31765347719192505	0.4526999890804291
1nca.pdb	1nca_HL_N_PL94N.pdb	-0.13386355340480804	1.3695000410079956
1nca.pdb	1nca_HL_N_PL94Q.pdb	-0.07668136060237885	1.0906000137329102
1nca.pdb	1nca_HL_N_PL94K.pdb	-0.5368463397026062	0.4410000145435333
1nca.pdb	1nca_HL_N_PL94M.pdb	-0.3211027979850769	0.2502000033855438
1nca.pdb	1nca_HL_N_TH30Y.pdb	-0.015118762850761414	-0.11810000240802765
1nca.pdb	1nca_HL_N_NH31R.pdb	0.03033699095249176	0.16740000247955322
1nca.pdb	1nca_HL_N_NH31F.pdb	0.8217570781707764	1.0023000240325928
1nca.pdb	1nca_HL_N_YH32H.pdb	-0.019335195422172546	0.014299999922513962
1nca.pdb	1nca_HL_N_YH32M.pdb	0.10000501573085785	0.4577000141143799
1nca.pdb	1nca_HL_N_YH32V.pdb	-0.41851043701171875	-0.2176000028848648
1nca.pdb	1nca_HL_N_NH54R.pdb	0.6483036279678345	2.3833000659942627
1nca.pdb	1nca_HL_N_NH54L.pdb	0.6491000652313232	0.5389999747276306
1nca.pdb	1nca_HL_N_NH54K.pdb	0.26829034090042114	0.23190000653266907
1nca.pdb	1nca_HL_N_DH101P.pdb	-0.19440485537052155	1.0946999788284302
1nca.pdb	1nca_HL_N_NH102W.pdb	-1.6895910501480103	1.420199990272522
1nca.pdb	1nca_HL_N_FH103E.pdb	-0.48138415813446045	-1.8380999565124512
1nca.pdb	1nca_HL_N_FH103G.pdb	-0.5126908421516418	-0.3116999864578247
1nca.pdb	1nca_HL_N_LH106R.pdb	-3.053539276123047	-1.5097999572753906
1nca.pdb	1nca_HL_N_LH106C.pdb	-0.4161597490310669	-0.6078000068664551
1nca.pdb	1nca_HL_N_LH106Q.pdb	-0.6482634544372559	-0.7767999768257141
1nca.pdb	1nca_HL_N_PN247G.pdb	-0.8608258962631226	-1.257099986076355
1nca.pdb	1nca_HL_N_PN247H.pdb	-3.9635825157165527	-4.679299831390381
1nca.pdb	1nca_HL_N_PN247L.pdb	-1.8386839628219604	-3.7676000595092773
1nca.pdb	1nca_HL_N_RN248I.pdb	-0.7772911787033081	-0.22910000383853912
1nca.pdb	1nca_HL_N_RN248M.pdb	-0.37399882078170776	-0.7275999784469604
1nca.pdb	1nca_HL_N_PN249I.pdb	-0.25214827060699463	-0.20080000162124634
1nca.pdb	1nca_HL_N_PN249Y.pdb	0.0685959905385971	-0.40310001373291016
1nca.pdb	1nca_HL_N_PN249V.pdb	-0.2878025770187378	-0.3856000006198883
1nca.pdb	1nca_HL_N_NN250S.pdb	-0.2660696506500244	-0.19660000503063202
1nca.pdb	1nca_HL_N_NN250V.pdb	0.4914218783378601	0.7208999991416931
1nca.pdb	1nca_HL_N_GN263C.pdb	-0.43363142013549805	-0.5986999869346619
1nca.pdb	1nca_HL_N_GN263P.pdb	-0.8079825043678284	-0.6647999882698059
1nca.pdb	1nca_HL_N_NN264L.pdb	0.11924131214618683	0.6675000190734863
1nca.pdb	1nca_HL_N_NN264P.pdb	-0.4551680088043213	-0.13420000672340393
1nca.pdb	1nca_HL_N_NN264Y.pdb	-1.218943476676941	-2.714600086212158
1nca.pdb	1nca_HL_N_NN267E.pdb	-0.30568981170654297	-0.04039999842643738
1nca.pdb	1nca_HL_N_IN286Q.pdb	-0.0969926044344902	0.3783000111579895
1nca.pdb	1nca_HL_N_IN286L.pdb	-0.1178295910358429	-0.11890000104904175
1nca.pdb	1nca_HL_N_IN286K.pdb	-0.313481867313385	-0.579800009727478
1nca.pdb	1nca_HL_N_IN286W.pdb	0.24514161050319672	-0.3138999938964844
1nca.pdb	1nca_HL_N_IN286Y.pdb	-1.1333348751068115	1.7281999588012695
1nca.pdb	1nca_HL_N_SN287I.pdb	-4.916098594665527	-4.0619001388549805
1nca.pdb	1nca_HL_N_SN287L.pdb	-6.620541572570801	-5.36870002746582
1nca.pdb	1nca_HL_N_SN287W.pdb	-25.9105224609375	-29.368799209594727
1nca.pdb	1nca_HL_N_IN288P.pdb	-2.1257896423339844	-3.8441998958587646
1nca.pdb	1nca_HL_N_AN289H.pdb	-14.616433143615723	-9.670860290527344
1nca.pdb	1nca_HL_N_AN289I.pdb	-1.2079405784606934	1.1721999645233154
1nca.pdb	1nca_HL_N_AN289V.pdb	0.7118285298347473	1.4559999704360962
1nca.pdb	1nca_HL_N_SN290P.pdb	-1.053261637687683	-2.2255001068115234
1nca.pdb	1nca_HL_N_LN318R.pdb	-0.8910790681838989	-0.09449999779462814
1nca.pdb	1nca_HL_N_LN318I.pdb	-0.5567315816879272	-0.4964999854564667
1nca.pdb	1nca_HL_N_NN319R.pdb	-2.2636842727661133	-1.3732000589370728
1nca.pdb	1nca_HL_N_NN319K.pdb	-0.11940322816371918	-1.0576000213623047
1nca.pdb	1nca_HL_N_TN320M.pdb	1.3217182159423828	1.4350999593734741
1nca.pdb	1nca_HL_N_TN320S.pdb	-0.20907332003116608	-0.1738000065088272
1nca.pdb	1nca_HL_N_DN321C.pdb	-0.48876482248306274	0.02810000069439411
1nca.pdb	1nca_HL_N_DN321E.pdb	-0.09350000321865082	-0.314300000667572
1nca.pdb	1nca_HL_N_DN321V.pdb	-0.16986417770385742	0.1128000020980835
1nca.pdb	1nca_HL_N_WN322R.pdb	-0.4002445936203003	0.6872000098228455
1nca.pdb	1nca_HL_N_WN322D.pdb	-0.4186509847640991	-1.3997000455856323
1nca.pdb	1nca_HL_N_WN322F.pdb	0.01904226839542389	2.264899969100952
1nca.pdb	1nca_HL_N_KN353R.pdb	0.3552321791648865	1.7244000434875488
1nca.pdb	1nca_HL_N_KN353N.pdb	-0.6949431896209717	0.336899995803833
1nca.pdb	1nca_HL_N_KN353Q.pdb	-0.7184446454048157	0.48739999532699585
1nca.pdb	1nca_HL_N_KN356R.pdb	0.08277322351932526	-0.052299998700618744
1nca.pdb	1nca_HL_N_KN356E.pdb	0.07575608789920807	-0.7080000042915344
1nca.pdb	1nca_HL_N_KN356L.pdb	0.1395997852087021	-0.3021000027656555
1nca.pdb	1nca_HL_N_KN356W.pdb	0.2845696210861206	0.9648000001907349
4ypg.pdb	4ypg_HL_D_SH31R.pdb	0.36535215377807617	1.2979999780654907
4ypg.pdb	4ypg_HL_D_SH31M.pdb	0.568917989730835	0.6388999819755554
4ypg.pdb	4ypg_HL_D_SH31V.pdb	-0.22195442020893097	0.1615999937057495
4ypg.pdb	4ypg_HL_D_YH32W.pdb	-0.3631128668785095	-0.8177000284194946
4ypg.pdb	4ypg_HL_D_WH47Q.pdb	-0.2909116744995117	-0.46480000019073486
4ypg.pdb	4ypg_HL_D_WH47G.pdb	-0.2988038659095764	-0.7200999855995178
4ypg.pdb	4ypg_HL_D_WH50P.pdb	-2.1116087436676025	-3.1933000087738037
4ypg.pdb	4ypg_HL_D_SH52K.pdb	-7.18056583404541	-6.955399990081787
4ypg.pdb	4ypg_HL_D_SH52T.pdb	-0.2652507722377777	0.4180999994277954
4ypg.pdb	4ypg_HL_D_YH54A.pdb	-0.3932226896286011	-0.1290999948978424
4ypg.pdb	4ypg_HL_D_YH54V.pdb	-0.5883001089096069	-0.1793999969959259
4ypg.pdb	4ypg_HL_D_NH55R.pdb	1.6868345737457275	1.5032999515533447
4ypg.pdb	4ypg_HL_D_NH55G.pdb	0.4203568696975708	0.5625
4ypg.pdb	4ypg_HL_D_NH55H.pdb	0.8394556045532227	0.09380000084638596
4ypg.pdb	4ypg_HL_D_NH57T.pdb	-0.4759827256202698	-0.1265999972820282
4ypg.pdb	4ypg_HL_D_NH59P.pdb	-0.6411203742027283	-0.37869998812675476
4ypg.pdb	4ypg_HL_D_PH100C.pdb	-1.1878306865692139	-4.748300075531006
4ypg.pdb	4ypg_HL_D_PH100G.pdb	-1.5603420734405518	-1.1668000221252441
4ypg.pdb	4ypg_HL_D_PH100S.pdb	-0.7327097654342651	-3.1347999572753906
4ypg.pdb	4ypg_HL_D_IH101W.pdb	-0.9231513738632202	-1.2460999488830566
4ypg.pdb	4ypg_HL_D_AH102N.pdb	-0.2417735904455185	-0.7681999802589417
4ypg.pdb	4ypg_HL_D_AH102I.pdb	-1.201545000076294	-2.1510000228881836
4ypg.pdb	4ypg_HL_D_AH103R.pdb	-0.4548693299293518	-0.4375999867916107
4ypg.pdb	4ypg_HL_D_YH105I.pdb	-0.11789646744728088	-0.18690000474452972
4ypg.pdb	4ypg_HL_D_YH105P.pdb	-0.1288282722234726	-0.44029998779296875
4ypg.pdb	4ypg_HL_D_YH105S.pdb	0.013667121529579163	-0.3377000093460083
4ypg.pdb	4ypg_HL_D_VL29E.pdb	-0.8198577761650085	-0.4253999888896942
4ypg.pdb	4ypg_HL_D_VL29G.pdb	-0.2118033617734909	-0.7882999777793884
4ypg.pdb	4ypg_HL_D_VL29H.pdb	-0.5160496830940247	0.21979999542236328
4ypg.pdb	4ypg_HL_D_VL29L.pdb	-0.2233770489692688	-0.033900000154972076
4ypg.pdb	4ypg_HL_D_SL30H.pdb	-15.301393508911133	-14.346329689025879
4ypg.pdb	4ypg_HL_D_TL32A.pdb	-0.9339051246643066	-0.9736999869346619
4ypg.pdb	4ypg_HL_D_TL32C.pdb	-1.2620165348052979	-2.473400115966797
4ypg.pdb	4ypg_HL_D_TL32Q.pdb	-5.316755294799805	-7.79610013961792
4ypg.pdb	4ypg_HL_D_TL32W.pdb	-11.194708824157715	-16.333019256591797
4ypg.pdb	4ypg_HL_D_YL33D.pdb	-0.8657233119010925	-1.6464999914169312
4ypg.pdb	4ypg_HL_D_YL33I.pdb	-0.7134331464767456	-1.0181000232696533
4ypg.pdb	4ypg_HL_D_YL50W.pdb	-7.96948766708374	-5.589200019836426
4ypg.pdb	4ypg_HL_D_GL51R.pdb	-3.2283647060394287	-6.424600124359131
4ypg.pdb	4ypg_HL_D_GL51L.pdb	-0.18501435220241547	-0.8320000171661377
4ypg.pdb	4ypg_HL_D_GL51W.pdb	-16.3553466796875	-20.205856323242188
4ypg.pdb	4ypg_HL_D_AL52K.pdb	-0.014073759317398071	-0.8486999869346619
4ypg.pdb	4ypg_HL_D_SL54D.pdb	0.13134203851222992	-0.48919999599456787
4ypg.pdb	4ypg_HL_D_SL54F.pdb	-3.2210960388183594	0.6200000047683716
4ypg.pdb	4ypg_HL_D_RL55E.pdb	-0.36665570735931396	-0.6955999732017517
4ypg.pdb	4ypg_HL_D_RL55V.pdb	0.05236472189426422	-0.006500000134110451
4ypg.pdb	4ypg_HL_D_SL68H.pdb	0.23372195661067963	1.024999976158142
4ypg.pdb	4ypg_HL_D_SL68M.pdb	0.47344285249710083	0.8708999752998352
4ypg.pdb	4ypg_HL_D_GL69R.pdb	0.10091395676136017	0.7670000195503235
4ypg.pdb	4ypg_HL_D_GL69N.pdb	-0.20145061612129211	0.7455999851226807
4ypg.pdb	4ypg_HL_D_YL92R.pdb	-0.562082827091217	-3.1593000888824463
4ypg.pdb	4ypg_HL_D_YL92N.pdb	-0.2301250845193863	-0.2904999852180481
4ypg.pdb	4ypg_HL_D_YL92Q.pdb	-0.3846864104270935	-0.2076999992132187
4ypg.pdb	4ypg_HL_D_RL97D.pdb	0.12326227128505707	-1.7935999631881714
4ypg.pdb	4ypg_HL_D_TD1E.pdb	-1.507798194885254	-0.7605999708175659
4ypg.pdb	4ypg_HL_D_TD1L.pdb	0.898892879486084	2.4623000621795654
4ypg.pdb	4ypg_HL_D_TD1F.pdb	0.891589879989624	0.909600019454956
4ypg.pdb	4ypg_HL_D_TD1V.pdb	0.5450119972229004	0.29420000314712524
4ypg.pdb	4ypg_HL_D_SD2E.pdb	-3.6684534549713135	-3.4667000770568848
4ypg.pdb	4ypg_HL_D_SD2H.pdb	-15.246160507202148	-12.029020309448242
4ypg.pdb	4ypg_HL_D_SD2Y.pdb	-5.810410022735596	-3.621000051498413
4ypg.pdb	4ypg_HL_D_DD4Y.pdb	0.20842905342578888	0.11150000244379044
4ypg.pdb	4ypg_HL_D_ID55N.pdb	-0.42058733105659485	0.05640000104904175
4ypg.pdb	4ypg_HL_D_PD56R.pdb	-0.7888227105140686	-2.868799924850464
4ypg.pdb	4ypg_HL_D_PD56N.pdb	0.04196856915950775	-0.7706000208854675
4ypg.pdb	4ypg_HL_D_PD56T.pdb	0.28657519817352295	-0.5759999752044678
4ypg.pdb	4ypg_HL_D_HD59N.pdb	-0.4818717837333679	-0.5665000081062317
4ypg.pdb	4ypg_HL_D_HD59E.pdb	-0.24821259081363678	0.11060000211000443
4ypg.pdb	4ypg_HL_D_HD59G.pdb	-0.7595936059951782	-0.41440001130104065
4ypg.pdb	4ypg_HL_D_HD59M.pdb	-0.12318461388349533	-1.9306999444961548
4ypg.pdb	4ypg_HL_D_QD63E.pdb	-1.4823286533355713	0.16519999504089355
4ypg.pdb	4ypg_HL_D_QD63W.pdb	-7.648503303527832	-3.9748001098632812
4ypg.pdb	4ypg_HL_D_QD64V.pdb	-0.2997625172138214	-0.08429999649524689
4ypg.pdb	4ypg_HL_D_FD66D.pdb	-0.8509785532951355	-0.9296000003814697
4ypg.pdb	4ypg_HL_D_FD66I.pdb	-0.4024960994720459	-0.8090000152587891
4ypg.pdb	4ypg_HL_D_FD66S.pdb	-0.7825510501861572	-1.555400013923645
4ypg.pdb	4ypg_HL_D_ND67V.pdb	-0.013119369745254517	0.374099999666214
4ypg.pdb	4ypg_HL_D_TD88D.pdb	-0.2541620433330536	0.24289999902248383
4ypg.pdb	4ypg_HL_D_TD88F.pdb	0.4815617799758911	0.6067000031471252
4ypg.pdb	4ypg_HL_D_TD88S.pdb	-0.321152925491333	0.013299999758601189
4ypg.pdb	4ypg_HL_D_YD91E.pdb	-0.4337525963783264	-0.44940000772476196
4ypg.pdb	4ypg_HL_D_YD91G.pdb	-0.6848720908164978	-1.7964999675750732
4ypg.pdb	4ypg_HL_D_YD91I.pdb	-1.439948320388794	-2.5083000659942627
4ypg.pdb	4ypg_HL_D_YD91V.pdb	-1.5750772953033447	-2.408400058746338
4ypg.pdb	4ypg_HL_D_QD92A.pdb	0.05276121199131012	1.256500005722046
4ypg.pdb	4ypg_HL_D_QD92K.pdb	-0.09803690761327744	1.1943000555038452
4ypg.pdb	4ypg_HL_D_QD92W.pdb	0.002089947462081909	1.3645999431610107
4ypg.pdb	4ypg_HL_D_LD94H.pdb	-0.5587120652198792	1.0530999898910522
4ypg.pdb	4ypg_HL_D_LD94S.pdb	-0.2667241096496582	0.9922999739646912
4ypg.pdb	4ypg_HL_D_ND95A.pdb	0.055911704897880554	1.5743000507354736
4ypg.pdb	4ypg_HL_D_ND95I.pdb	-1.349609136581421	0.6146000027656555
4ypg.pdb	4ypg_HL_D_ED98T.pdb	-0.3645654320716858	-0.3901999890804291
4ypg.pdb	4ypg_HL_D_AD99N.pdb	-1.6950920820236206	-1.1023999452590942
4ypg.pdb	4ypg_HL_D_AD99G.pdb	-0.22821800410747528	-0.1696999967098236
4ypg.pdb	4ypg_HL_D_AD99L.pdb	-1.4813368320465088	-0.3073999881744385
4ypg.pdb	4ypg_HL_D_AD99V.pdb	-0.3265950083732605	1.5318000316619873
4ypg.pdb	4ypg_HL_D_VD101H.pdb	-0.7790814638137817	-1.4074000120162964
4ypg.pdb	4ypg_HL_D_VD101S.pdb	-0.7043589353561401	-1.1663999557495117
4ypg.pdb	4ypg_HL_D_ID102N.pdb	-0.5424007177352905	-1.1770000457763672
4ypg.pdb	4ypg_HL_D_ID102P.pdb	-2.359865665435791	-4.613699913024902
4ypg.pdb	4ypg_HL_D_ID102W.pdb	-3.909999370574951	-5.487599849700928
4ypg.pdb	4ypg_HL_D_QD103I.pdb	-0.09205548465251923	0.25130000710487366
4ypg.pdb	4ypg_HL_D_QD103Y.pdb	1.2013187408447266	0.5493000149726868
4ypg.pdb	4ypg_HL_D_PD111H.pdb	-0.15100592374801636	-0.08540000021457672
4ypg.pdb	4ypg_HL_D_MD113A.pdb	-0.5115150809288025	-0.9825999736785889
4ypg.pdb	4ypg_HL_D_ED115S.pdb	-0.6578197479248047	-2.306299924850464
4ypg.pdb	4ypg_HL_D_ID118D.pdb	-0.4468657374382019	0.4345000088214874
4ypg.pdb	4ypg_HL_D_ID118V.pdb	-0.22782115638256073	-0.3977000117301941
7mta.pdb	7mta_HL_G_YH52A.pdb	-0.7872580289840698	-1.8772000074386597
7mta.pdb	7mta_HL_G_YH52D.pdb	-0.9520268440246582	-1.686169981956482
7mta.pdb	7mta_HL_G_YH52T.pdb	-0.688056230545044	-1.3752599954605103
7mta.pdb	7mta_HL_G_YH52W.pdb	-0.7006148099899292	0.15726999938488007
7mta.pdb	7mta_HL_G_YH54N.pdb	-0.8371847867965698	-0.7364699840545654
7mta.pdb	7mta_HL_G_YH54D.pdb	-0.8932235240936279	-1.3182799816131592
7mta.pdb	7mta_HL_G_YH54K.pdb	-0.5625953674316406	-0.25727999210357666
7mta.pdb	7mta_HL_G_GH56R.pdb	-0.055536046624183655	0.03815999999642372
7mta.pdb	7mta_HL_G_GH56Q.pdb	0.16913779079914093	0.1073400005698204
7mta.pdb	7mta_HL_G_GH56V.pdb	-1.0963623523712158	-0.2374500036239624
7mta.pdb	7mta_HL_G_SH57R.pdb	0.036317646503448486	0.1117900013923645
7mta.pdb	7mta_HL_G_SH57F.pdb	0.10267485678195953	0.7033399939537048
7mta.pdb	7mta_HL_G_SH57T.pdb	0.10945592820644379	0.35030001401901245
7mta.pdb	7mta_HL_G_GH101H.pdb	-0.5869206190109253	1.6604100465774536
7mta.pdb	7mta_HL_G_GH101P.pdb	-0.9188361167907715	0.15076999366283417
7mta.pdb	7mta_HL_G_WH102C.pdb	-0.16250871121883392	-0.44481000304222107
7mta.pdb	7mta_HL_G_WH104H.pdb	0.005775704979896545	-1.0502599477767944
7mta.pdb	7mta_HL_G_WH104I.pdb	0.554305374622345	-0.016990000382065773
7mta.pdb	7mta_HL_G_WH104K.pdb	0.10951448976993561	-0.8024299740791321
7mta.pdb	7mta_HL_G_AH105H.pdb	0.32687461376190186	1.8719300031661987
7mta.pdb	7mta_HL_G_AH105P.pdb	-0.7932338714599609	0.01665000058710575
7mta.pdb	7mta_HL_G_AH105T.pdb	-0.5304474830627441	0.1692499965429306
7mta.pdb	7mta_HL_G_NH106D.pdb	-0.6545893549919128	-1.032349944114685
7mta.pdb	7mta_HL_G_NH106S.pdb	-0.5854277014732361	0.05485999956727028
7mta.pdb	7mta_HL_G_SL31R.pdb	-0.10314805805683136	0.05837000161409378
7mta.pdb	7mta_HL_G_SL31F.pdb	0.08136330544948578	1.0656399726867676
7mta.pdb	7mta_HL_G_SL31V.pdb	-0.12667688727378845	0.006930000148713589
7mta.pdb	7mta_HL_G_PG256R.pdb	0.33481866121292114	1.61844003200531
7mta.pdb	7mta_HL_G_PG256V.pdb	-0.2889482378959656	0.27333998680114746
7mta.pdb	7mta_HL_G_DG260E.pdb	1.1555668115615845	2.136660099029541
7mta.pdb	7mta_HL_G_EG263I.pdb	-0.16356398165225983	0.18223999440670013
7mta.pdb	7mta_HL_G_EG263V.pdb	-0.10327821224927902	-0.08683999627828598
7mta.pdb	7mta_HL_G_AG264Y.pdb	-9.151310920715332	-9.42693042755127
7mta.pdb	7mta_HL_G_QG267D.pdb	-0.3993728756904602	-0.7808700203895569
7mta.pdb	7mta_HL_G_QG267M.pdb	0.017658397555351257	0.16293999552726746
7mta.pdb	7mta_HL_G_QG267F.pdb	-2.9455785751342773	-1.7938100099563599
7mta.pdb	7mta_HL_G_EG271N.pdb	-0.5045596361160278	-0.0792900025844574
7mta.pdb	7mta_HL_G_EG271H.pdb	-0.5396460294723511	-0.0916299968957901
7mta.pdb	7mta_HL_G_EG271S.pdb	-0.6195471882820129	0.00431999983265996
7mta.pdb	7mta_HL_G_KG272I.pdb	0.025068029761314392	0.2825399935245514
7mta.pdb	7mta_HL_G_LG274A.pdb	-0.6130282282829285	-1.220870018005371
7mta.pdb	7mta_HL_G_LG274N.pdb	-0.6739941239356995	-0.7301599979400635
7mta.pdb	7mta_HL_G_HG287L.pdb	-1.6910743713378906	0.28501999378204346
7mta.pdb	7mta_HL_G_PG288D.pdb	-1.3898203372955322	-1.0932999849319458
7mta.pdb	7mta_HL_G_PG288G.pdb	-0.8875437378883362	-2.105139970779419
7mta.pdb	7mta_HL_G_PG288I.pdb	-0.1267964392900467	-0.05609999969601631
7mta.pdb	7mta_HL_G_PG288F.pdb	0.2532973885536194	1.132040023803711
7mta.pdb	7mta_HL_G_PG288T.pdb	-0.9447890520095825	-1.8755300045013428
7mta.pdb	7mta_HL_G_RG291A.pdb	-0.3504831790924072	-0.8362900018692017
7mta.pdb	7mta_HL_G_RG291C.pdb	-0.3858894109725952	-0.8057100176811218
6hga.pdb	6hga_HL_B_HH51S.pdb	-1.2938644886016846	-0.019200000911951065
6hga.pdb	6hga_HL_B_WH54R.pdb	-0.9413304924964905	-0.38190001249313354
6hga.pdb	6hga_HL_B_WH54V.pdb	-0.5245047807693481	-0.3102000057697296
6hga.pdb	6hga_HL_B_DH55K.pdb	-1.379671573638916	-1.4068000316619873
6hga.pdb	6hga_HL_B_DH55T.pdb	-1.4455753564834595	-1.4153000116348267
6hga.pdb	6hga_HL_B_YH59I.pdb	-0.3061519265174866	-1.3265000581741333
6hga.pdb	6hga_HL_B_MH101E.pdb	-1.7666888236999512	-0.24709999561309814
6hga.pdb	6hga_HL_B_MH101I.pdb	-1.0604443550109863	-0.31029999256134033
6hga.pdb	6hga_HL_B_DL1C.pdb	0.03490892052650452	-0.15629999339580536
6hga.pdb	6hga_HL_B_DL1F.pdb	-0.5036194324493408	-0.15649999678134918
6hga.pdb	6hga_HL_B_DL1T.pdb	-0.21922899782657623	-0.15070000290870667
6hga.pdb	6hga_HL_B_DL1W.pdb	-0.3897753357887268	-0.14949999749660492
6hga.pdb	6hga_HL_B_RL24M.pdb	-0.10713925957679749	-0.25690001249313354
6hga.pdb	6hga_HL_B_SL26R.pdb	-0.8296867609024048	-0.391400009393692
6hga.pdb	6hga_HL_B_SL26F.pdb	-0.6707313060760498	-0.5016000270843506
6hga.pdb	6hga_HL_B_QL27K.pdb	-0.21080394089221954	0.7943000197410583
6hga.pdb	6hga_HL_B_QL27M.pdb	0.5430173277854919	3.2107999324798584
6hga.pdb	6hga_HL_B_SL28Q.pdb	-1.1799464225769043	0.9086999893188477
6hga.pdb	6hga_HL_B_HL31N.pdb	-0.5345843434333801	-2.0806000232696533
6hga.pdb	6hga_HL_B_HL31Q.pdb	-1.3452976942062378	-2.1530001163482666
6hga.pdb	6hga_HL_B_HL31I.pdb	-0.35344356298446655	-0.7285000085830688
6hga.pdb	6hga_HL_B_HL31P.pdb	-0.8454045057296753	-1.8061000108718872
6hga.pdb	6hga_HL_B_SL32G.pdb	-0.6807624697685242	-1.3805999755859375
6hga.pdb	6hga_HL_B_SL32F.pdb	-0.22314438223838806	-1.039199948310852
6hga.pdb	6hga_HL_B_NL33M.pdb	0.2210669368505478	0.4244999885559082
6hga.pdb	6hga_HL_B_YL37H.pdb	-1.1526799201965332	0.7803999781608582
6hga.pdb	6hga_HL_B_YL37L.pdb	-0.7094185948371887	1.1546000242233276
6hga.pdb	6hga_HL_B_YL37T.pdb	-0.7711454033851624	0.5978000164031982
6hga.pdb	6hga_HL_B_SL72I.pdb	0.020962074398994446	1.0781999826431274
6hga.pdb	6hga_HL_B_NL96Q.pdb	-0.5193390846252441	-0.3409000039100647
6hga.pdb	6hga_HL_B_NL96H.pdb	-1.7823320627212524	-1.3479000329971313
6hga.pdb	6hga_HL_B_TL97C.pdb	-0.2999144196510315	-0.13750000298023224
6hga.pdb	6hga_HL_B_HL98A.pdb	0.14189977943897247	-0.1500999927520752
6hga.pdb	6hga_HL_B_VL99K.pdb	-0.7116702795028687	-0.8163999915122986
6hga.pdb	6hga_HL_B_VL99Y.pdb	-0.7475670576095581	-2.0002999305725098
6hga.pdb	6hga_HL_B_KB215L.pdb	0.03471197187900543	0.5806000232696533
6hga.pdb	6hga_HL_B_KB215S.pdb	-0.05324740707874298	0.6625999808311462
6hga.pdb	6hga_HL_B_KB215T.pdb	0.0016989558935165405	0.4961000084877014
6hga.pdb	6hga_HL_B_RB222N.pdb	-0.0887395590543747	1.009600043296814
6hga.pdb	6hga_HL_B_RB222H.pdb	-2.5015408992767334	-1.5607000589370728
6hga.pdb	6hga_HL_B_RB222I.pdb	-0.12666429579257965	1.1526000499725342
6hga.pdb	6hga_HL_B_LB223N.pdb	-0.7108002305030823	-0.2134000062942505
6hga.pdb	6hga_HL_B_LB223K.pdb	-0.7239693999290466	2.151099920272827
6hga.pdb	6hga_HL_B_EB225A.pdb	0.09004978835582733	-0.16300000250339508
6hga.pdb	6hga_HL_B_EB225M.pdb	0.3310295343399048	0.5248000025749207
6hga.pdb	6hga_HL_B_YB226N.pdb	-1.306769847869873	-1.688099980354309
6hga.pdb	6hga_HL_B_YB226D.pdb	-1.3334710597991943	-1.260699987411499
6hga.pdb	6hga_HL_B_YB226T.pdb	-1.1930330991744995	-1.1634999513626099
6hga.pdb	6hga_HL_B_RB259D.pdb	-0.1594383865594864	0.723800003528595
6hga.pdb	6hga_HL_B_RB259E.pdb	-0.49791741371154785	1.3736000061035156
6hga.pdb	6hga_HL_B_RB259G.pdb	-0.09179066121578217	0.37040001153945923
6hga.pdb	6hga_HL_B_RB259L.pdb	0.41533464193344116	1.5283000469207764
6hga.pdb	6hga_HL_B_EB260W.pdb	-1.8504719734191895	-0.8883000016212463
6hga.pdb	6hga_HL_B_EB260Y.pdb	-1.8649137020111084	-1.4248000383377075
6hga.pdb	6hga_HL_B_RB262H.pdb	-1.4401485919952393	-1.6441999673843384
6hga.pdb	6hga_HL_B_RB262K.pdb	-1.2631428241729736	-1.0303000211715698
6hga.pdb	6hga_HL_B_RB262M.pdb	-0.9976150989532471	-0.629800021648407
6hga.pdb	6hga_HL_B_HB263G.pdb	-1.306990146636963	-2.521699905395508
6hga.pdb	6hga_HL_B_HB263W.pdb	-5.870174407958984	-2.503999948501587
6q18.pdb	6q18_HL_A_SH30M.pdb	-0.09627948701381683	0.12430000305175781
6q18.pdb	6q18_HL_A_SH30P.pdb	-0.2131841629743576	-0.421999990940094
6q18.pdb	6q18_HL_A_SH30V.pdb	0.0737801045179367	0.24490000307559967
6q18.pdb	6q18_HL_A_SH31D.pdb	-0.49049949645996094	-0.6661999821662903
6q18.pdb	6q18_HL_A_SH32A.pdb	-0.1249646469950676	-0.05299999937415123
6q18.pdb	6q18_HL_A_SH32G.pdb	-0.20734062790870667	-0.8580999970436096
6q18.pdb	6q18_HL_A_NH33H.pdb	-2.7364227771759033	-3.6791999340057373
6q18.pdb	6q18_HL_A_QH53Y.pdb	-6.4211835861206055	-7.981500148773193
6q18.pdb	6q18_HL_A_HH54C.pdb	-0.41734007000923157	-0.03269999846816063
6q18.pdb	6q18_HL_A_GH55T.pdb	-0.7069500088691711	-1.954200029373169
6q18.pdb	6q18_HL_A_PH101D.pdb	-3.576388359069824	-7.422500133514404
6q18.pdb	6q18_HL_A_PH101E.pdb	-2.6837894916534424	-5.662799835205078
6q18.pdb	6q18_HL_A_YH102Q.pdb	0.09454624354839325	0.2924000024795532
6q18.pdb	6q18_HL_A_YH102T.pdb	0.17080111801624298	0.04839999973773956
6q18.pdb	6q18_HL_A_YH102W.pdb	-0.5020564794540405	0.897599995136261
6q18.pdb	6q18_HL_A_TH104D.pdb	-0.04721395671367645	0.11550000309944153
6q18.pdb	6q18_HL_A_TH104C.pdb	0.2985268831253052	-0.3050000071525574
6q18.pdb	6q18_HL_A_SH105F.pdb	0.489040732383728	-0.9350000023841858
6q18.pdb	6q18_HL_A_AH106N.pdb	-0.0064199864864349365	-0.08429999649524689
6q18.pdb	6q18_HL_A_AH106E.pdb	0.019979476928710938	-0.3698999881744385
6q18.pdb	6q18_HL_A_SH107R.pdb	-12.556893348693848	-17.717269897460938
6q18.pdb	6q18_HL_A_SH107C.pdb	-1.6542688608169556	-2.831199884414673
6q18.pdb	6q18_HL_A_SH107P.pdb	-1.1687473058700562	-2.262200117111206
6q18.pdb	6q18_HL_A_PH109Q.pdb	-1.711865782737732	-4.019499778747559
6q18.pdb	6q18_HL_A_DH110P.pdb	-5.509533882141113	-4.502999782562256
6q18.pdb	6q18_HL_A_DH110T.pdb	-1.183539628982544	-0.5078999996185303
6q18.pdb	6q18_HL_A_DH110Y.pdb	-1.0303798913955688	0.0885000005364418
6q18.pdb	6q18_HL_A_YH112N.pdb	-2.373224973678589	-4.948699951171875
6q18.pdb	6q18_HL_A_YH112H.pdb	-1.9111312627792358	-3.502700090408325
6q18.pdb	6q18_HL_A_YH112M.pdb	-0.8182226419448853	-3.232300043106079
6q18.pdb	6q18_HL_A_YA44D.pdb	0.2027096301317215	0.053199999034404755
6q18.pdb	6q18_HL_A_YA44S.pdb	0.22346927225589752	0.2282000035047531
6q18.pdb	6q18_HL_A_SA94M.pdb	-0.23639442026615143	-0.15629999339580536
6q18.pdb	6q18_HL_A_SA94P.pdb	-0.488528847694397	-0.2973000109195709
6q18.pdb	6q18_HL_A_WA102N.pdb	-1.3249733448028564	-2.095900058746338
6q18.pdb	6q18_HL_A_WA102Q.pdb	-1.3908581733703613	-1.9443999528884888
6q18.pdb	6q18_HL_A_WA102I.pdb	-1.2249541282653809	-1.55239999294281
6q18.pdb	6q18_HL_A_TA104N.pdb	-0.665300726890564	-0.9829000234603882
6q18.pdb	6q18_HL_A_EA105V.pdb	-0.9190782904624939	-2.069000005722046
6q18.pdb	6q18_HL_A_NA107R.pdb	-0.24565009772777557	-0.4366999864578247
6q18.pdb	6q18_HL_A_NA107D.pdb	-0.328108549118042	-0.12300000339746475
6q18.pdb	6q18_HL_A_NA107Q.pdb	-0.11763827502727509	0.23409999907016754
6q18.pdb	6q18_HL_A_GA108R.pdb	-23.088947296142578	-23.503019332885742
6q18.pdb	6q18_HL_A_LA109K.pdb	-0.5771157145500183	-0.6793000102043152
6q18.pdb	6q18_HL_A_LA109P.pdb	-0.6737744808197021	-1.4735000133514404
6q18.pdb	6q18_HL_A_PA134F.pdb	-7.009020805358887	-4.985199928283691
6q18.pdb	6q18_HL_A_SA135I.pdb	-0.9681646823883057	-1.4146000146865845
6q18.pdb	6q18_HL_A_SA135K.pdb	-2.1111526489257812	-2.8457000255584717
6q18.pdb	6q18_HL_A_SA135W.pdb	-6.485902309417725	-5.638999938964844
6q18.pdb	6q18_HL_A_NA136R.pdb	-0.81982421875	0.30730000138282776
6q18.pdb	6q18_HL_A_NA136E.pdb	-1.6642670631408691	-0.5428000092506409
6q18.pdb	6q18_HL_A_RA138G.pdb	-0.5338441729545593	-1.5456000566482544
6q18.pdb	6q18_HL_A_RA138H.pdb	-0.5736873745918274	-0.4415000081062317
6q18.pdb	6q18_HL_A_RA138W.pdb	-0.6271804571151733	-1.7920000553131104
6q18.pdb	6q18_HL_A_DA139I.pdb	-2.7650790214538574	-5.0630998611450195
6q18.pdb	6q18_HL_A_RA141C.pdb	-0.6289994120597839	-1.377500057220459
6q18.pdb	6q18_HL_A_AA142R.pdb	-1.4347326755523682	-3.0035998821258545
6q18.pdb	6q18_HL_A_AA142E.pdb	-1.2805613279342651	1.3687000274658203
6q18.pdb	6q18_HL_A_IA143C.pdb	-0.11660966277122498	0.19519999623298645
6q18.pdb	6q18_HL_A_IA143W.pdb	-8.792011260986328	-9.816200256347656
6q18.pdb	6q18_HL_A_IA143V.pdb	0.005426511168479919	-0.13510000705718994
6q18.pdb	6q18_HL_A_HA145A.pdb	-0.08427087962627411	0.10300000011920929
6q18.pdb	6q18_HL_A_HA145L.pdb	0.01950429379940033	0.7253000140190125
6q18.pdb	6q18_HL_A_HA145P.pdb	-0.6769437789916992	0.1039000004529953
6q18.pdb	6q18_HL_A_HA145S.pdb	-0.292269229888916	-0.20260000228881836
6q18.pdb	6q18_HL_A_EA176L.pdb	-0.794972836971283	-1.7315000295639038
6q18.pdb	6q18_HL_A_GA177Q.pdb	-14.560955047607422	-12.217599868774414
6q18.pdb	6q18_HL_A_GA177F.pdb	-35.85361099243164	-28.15730094909668
2vxs.pdb	2vxs_JN_D_SJ54H.pdb	0.20231975615024567	-0.7228000164031982
2vxs.pdb	2vxs_JN_D_SJ54I.pdb	0.44297337532043457	1.0285999774932861
2vxs.pdb	2vxs_JN_D_YJ59R.pdb	-0.22811099886894226	0.04780000075697899
2vxs.pdb	2vxs_JN_D_YJ59G.pdb	0.16123594343662262	-0.3555000126361847
2vxs.pdb	2vxs_JN_D_LJ100C.pdb	-0.4942798614501953	-0.3662000000476837
2vxs.pdb	2vxs_JN_D_IJ101E.pdb	-2.678946018218994	-3.251840114593506
2vxs.pdb	2vxs_JN_D_AN30F.pdb	-0.32045143842697144	0.07649999856948853
2vxs.pdb	2vxs_JN_D_NN31C.pdb	-0.27376800775527954	-0.1265999972820282
2vxs.pdb	2vxs_JN_D_NN31K.pdb	-0.23621231317520142	0.4952999949455261
2vxs.pdb	2vxs_JN_D_NN31T.pdb	-0.2800937592983246	0.16920000314712524
2vxs.pdb	2vxs_JN_D_YN32P.pdb	-0.4752007722854614	-1.2694000005722046
2vxs.pdb	2vxs_JN_D_YN33G.pdb	-1.3620796203613281	-2.4031999111175537
2vxs.pdb	2vxs_JN_D_YN33P.pdb	-1.1573164463043213	-1.641700029373169
2vxs.pdb	2vxs_JN_D_FN50A.pdb	-0.2404935210943222	-1.1692999601364136
2vxs.pdb	2vxs_JN_D_FN50N.pdb	-0.46340060234069824	-1.1308000087738037
2vxs.pdb	2vxs_JN_D_FN50L.pdb	-0.1219717413187027	-0.8359000086784363
2vxs.pdb	2vxs_JN_D_FN50S.pdb	-0.6136437058448792	-1.2164000272750854
2vxs.pdb	2vxs_JN_D_AN51H.pdb	-11.676959037780762	-9.72424030303955
2vxs.pdb	2vxs_JN_D_AN51T.pdb	-0.9157348871231079	-1.5673999786376953
2vxs.pdb	2vxs_JN_D_YN94K.pdb	-0.45406514406204224	0.2328999936580658
2vxs.pdb	2vxs_JN_D_PN96A.pdb	-0.20676128566265106	-0.41670000553131104
2vxs.pdb	2vxs_JN_D_PN96M.pdb	0.2612829804420471	-0.3172000050544739
2vxs.pdb	2vxs_JN_D_PN96T.pdb	-0.004238680005073547	-0.7461000084877014
2vxs.pdb	2vxs_JN_D_LD39G.pdb	-1.3098782300949097	-1.4768999814987183
2vxs.pdb	2vxs_JN_D_LD39M.pdb	-0.3735191226005554	0.2547000050544739
2vxs.pdb	2vxs_JN_D_LD39T.pdb	-1.3259565830230713	-1.0046000480651855
2vxs.pdb	2vxs_JN_D_YD50K.pdb	-0.8183411359786987	-1.2283999919891357
2vxs.pdb	2vxs_JN_D_HD51D.pdb	-0.8292160034179688	-1.7239999771118164
2vxs.pdb	2vxs_JN_D_HD51W.pdb	0.23126555979251862	-0.08739999681711197
2vxs.pdb	2vxs_JN_D_ND53W.pdb	-1.4510984420776367	-1.1287000179290771
2vxs.pdb	2vxs_JN_D_QD58I.pdb	-0.172837033867836	0.16509999334812164
2vxs.pdb	2vxs_JN_D_QD58M.pdb	0.08885999023914337	0.44179999828338623
2vxs.pdb	2vxs_JN_D_VD73H.pdb	-0.5821934938430786	-0.574999988079071
2vxs.pdb	2vxs_JN_D_VD73P.pdb	-0.4662759304046631	-0.2280000001192093
2vxs.pdb	2vxs_JN_D_VD73Y.pdb	-0.2855755686759949	-0.2224999964237213
2vxs.pdb	2vxs_JN_D_PD75N.pdb	-2.7423148155212402	-3.9896199703216553
2vxs.pdb	2vxs_JN_D_PD75C.pdb	-1.1283875703811646	-1.6295000314712524
2vxs.pdb	2vxs_JN_D_PD75Q.pdb	-2.755056619644165	-5.0800299644470215
2vxs.pdb	2vxs_JN_D_ID76V.pdb	-0.21710512042045593	-1.1267000436782837
6oor.pdb	6oor_HL_A_DH54R.pdb	-0.8973152041435242	-0.43731001019477844
6oor.pdb	6oor_HL_A_DH54G.pdb	-0.7947497367858887	0.007420000154525042
6oor.pdb	6oor_HL_A_DH54H.pdb	-0.7935137748718262	-0.4281100034713745
6oor.pdb	6oor_HL_A_YH102C.pdb	0.07584138214588165	-0.8876100182533264
6oor.pdb	6oor_HL_A_YH103E.pdb	-0.45411020517349243	-0.9527400135993958
6oor.pdb	6oor_HL_A_YH103S.pdb	-0.2581546902656555	0.26377999782562256
6oor.pdb	6oor_HL_A_GH104N.pdb	-1.812675952911377	-3.945065975189209
6oor.pdb	6oor_HL_A_GH104L.pdb	-2.958911418914795	-2.8819499015808105
6oor.pdb	6oor_HL_A_LH106H.pdb	-1.3848285675048828	-1.461590051651001
6oor.pdb	6oor_HL_A_LH107N.pdb	-0.18542276322841644	-0.7482600212097168
6oor.pdb	6oor_HL_A_RH108G.pdb	-0.6586350202560425	-2.861609935760498
6oor.pdb	6oor_HL_A_DA74R.pdb	-1.3250075578689575	-3.559886932373047
6oor.pdb	6oor_HL_A_DA74H.pdb	-2.0050208568573	-3.0411999225616455
6oor.pdb	6oor_HL_A_EA77C.pdb	0.28325849771499634	-0.19860999286174774
6oor.pdb	6oor_HL_A_MA81A.pdb	-0.4530830979347229	-0.6389399766921997
6oor.pdb	6oor_HL_A_MA81L.pdb	-0.3981117606163025	-0.1356000006198883
6oor.pdb	6oor_HL_A_LA139N.pdb	-0.6372218728065491	-0.34119001030921936
6oor.pdb	6oor_HL_A_LA139G.pdb	-0.46787023544311523	-0.5652300119400024
6oor.pdb	6oor_HL_A_LA139M.pdb	-0.11712697148323059	0.5778599977493286
6oor.pdb	6oor_HL_A_LA139P.pdb	-0.39926809072494507	-0.7322099804878235
6oor.pdb	6oor_HL_A_LA139Y.pdb	-0.8859719038009644	-0.8063600063323975
6oor.pdb	6oor_HL_A_PA140R.pdb	-0.09834881126880646	-0.6475600004196167
6oor.pdb	6oor_HL_A_PA140G.pdb	-0.3579421043395996	-0.5344099998474121
6oor.pdb	6oor_HL_A_KA142A.pdb	-0.5481663942337036	-0.2727400064468384
6oor.pdb	6oor_HL_A_KA142Q.pdb	-0.5425642728805542	0.0005200000014156103
6oor.pdb	6oor_HL_A_KA142P.pdb	-1.009037733078003	-0.4111199975013733
6oor.pdb	6oor_HL_A_VA143A.pdb	-0.6795340180397034	-1.6801300048828125
6oor.pdb	6oor_HL_A_VA143T.pdb	-1.3303104639053345	-1.9586100578308105
6oor.pdb	6oor_HL_A_VA143W.pdb	-3.577707529067993	-3.5577380657196045
6oor.pdb	6oor_HL_A_LA144N.pdb	-0.8338584899902344	-1.2737400531768799
6oor.pdb	6oor_HL_A_LA144D.pdb	-1.7377519607543945	-2.873379945755005
6oor.pdb	6oor_HL_A_AA146N.pdb	-2.7652571201324463	-2.2433600425720215
6x87.pdb	6x87_MN_X_YM30Q.pdb	-1.477811574935913	-2.0341999530792236
6x87.pdb	6x87_MN_X_YM30V.pdb	-1.0727448463439941	-1.3092000484466553
6x87.pdb	6x87_MN_X_NM31M.pdb	-0.9200941324234009	-0.4700999855995178
6x87.pdb	6x87_MN_X_NM31T.pdb	-0.524459719657898	0.0617000013589859
6x87.pdb	6x87_MN_X_YM48N.pdb	-0.6025521755218506	-0.5946000218391418
6x87.pdb	6x87_MN_X_YM48Q.pdb	-0.5650447607040405	-0.7139000296592712
6x87.pdb	6x87_MN_X_YM50I.pdb	-0.2898424565792084	-0.46619999408721924
6x87.pdb	6x87_MN_X_YM50L.pdb	-1.4627679586410522	-0.6345000267028809
6x87.pdb	6x87_MN_X_YM50M.pdb	0.33080369234085083	0.08009999990463257
6x87.pdb	6x87_MN_X_NM53A.pdb	-0.03770248591899872	0.12430000305175781
6x87.pdb	6x87_MN_X_NM53G.pdb	-0.19967316091060638	0.08449999988079071
6x87.pdb	6x87_MN_X_VM55A.pdb	-0.5150965452194214	-0.33379998803138733
6x87.pdb	6x87_MN_X_VM55C.pdb	-0.37827786803245544	-0.22419999539852142
6x87.pdb	6x87_MN_X_VM55Q.pdb	-0.6790238618850708	-0.38749998807907104
6x87.pdb	6x87_MN_X_VM55Y.pdb	-0.7386288642883301	-1.1490000486373901
6x87.pdb	6x87_MN_X_AM98Q.pdb	-0.30464988946914673	1.2522000074386597
6x87.pdb	6x87_MN_X_AM98M.pdb	0.023699089884757996	1.1713999509811401
6x87.pdb	6x87_MN_X_AM98T.pdb	-0.2609630823135376	0.9527999758720398
6x87.pdb	6x87_MN_X_AM98Y.pdb	-0.21543358266353607	0.5515999794006348
6x87.pdb	6x87_MN_X_YN31S.pdb	-1.0174392461776733	-1.0312000513076782
6x87.pdb	6x87_MN_X_YN31T.pdb	-0.8017767071723938	-1.0950000286102295
6x87.pdb	6x87_MN_X_YN31W.pdb	-0.4030032753944397	-0.41749998927116394
6x87.pdb	6x87_MN_X_YN37L.pdb	-1.5187352895736694	-1.3224999904632568
6x87.pdb	6x87_MN_X_NN39A.pdb	-0.7287464141845703	0.4397999942302704
6x87.pdb	6x87_MN_X_NN39C.pdb	-0.4812360405921936	0.7860999703407288
6x87.pdb	6x87_MN_X_NN39I.pdb	-0.5274344086647034	0.7233999967575073
6x87.pdb	6x87_MN_X_RN51I.pdb	-1.077082633972168	-2.1903998851776123
6x87.pdb	6x87_MN_X_SN54C.pdb	0.2680555582046509	-0.2556999921798706
6x87.pdb	6x87_MN_X_LN55C.pdb	-0.5760602355003357	-0.3176000118255615
6x87.pdb	6x87_MN_X_EN58A.pdb	-0.8427799344062805	-0.9713000059127808
6x87.pdb	6x87_MN_X_EN58R.pdb	-0.8268352150917053	-1.2111999988555908
6x87.pdb	6x87_MN_X_EN58D.pdb	-0.3380531370639801	0.5619000196456909
6x87.pdb	6x87_MN_X_EN58T.pdb	-0.9334390759468079	-1.2761000394821167
6x87.pdb	6x87_MN_X_WN94S.pdb	-1.8315942287445068	-0.6514999866485596
6x87.pdb	6x87_MN_X_GN96A.pdb	-4.66315221786499	-5.4653000831604
6x87.pdb	6x87_MN_X_GN96D.pdb	-11.648512840270996	-14.648509979248047
6x87.pdb	6x87_MN_X_GN96I.pdb	-13.922273635864258	-16.608139038085938
6x87.pdb	6x87_MN_X_GN96P.pdb	-5.558938980102539	-6.9586501121521
6x87.pdb	6x87_MN_X_RN101P.pdb	-0.8447626829147339	-1.8720999956130981
6x87.pdb	6x87_MN_X_PX42D.pdb	-0.6935998797416687	-0.7651000022888184
6x87.pdb	6x87_MN_X_PX42C.pdb	-0.5773809552192688	-0.15330000221729279
6x87.pdb	6x87_MN_X_PX42H.pdb	-2.081622362136841	-1.5922000408172607
6x87.pdb	6x87_MN_X_PX42I.pdb	-1.9304741621017456	-0.42329999804496765
6x87.pdb	6x87_MN_X_PX43L.pdb	-0.01990748941898346	-0.039000000804662704
6x87.pdb	6x87_MN_X_NX44E.pdb	-0.6036794185638428	-0.8723000288009644
6x87.pdb	6x87_MN_X_NX44Y.pdb	1.1264461278915405	0.9578999876976013
6x87.pdb	6x87_MN_X_AX45E.pdb	-0.43129152059555054	-0.24889999628067017
6x87.pdb	6x87_MN_X_NX46K.pdb	-0.8252256512641907	-3.270699977874756
6x87.pdb	6x87_MN_X_NX46W.pdb	-19.910293579101562	-13.206339836120605
6x87.pdb	6x87_MN_X_NX46Y.pdb	-11.089860916137695	-10.863320350646973
6x87.pdb	6x87_MN_X_DX47R.pdb	-5.9448957443237305	-8.447529792785645
6x87.pdb	6x87_MN_X_PX48D.pdb	-1.422999382019043	-3.046799898147583
6x87.pdb	6x87_MN_X_PX48I.pdb	-1.5574995279312134	-1.902400016784668
6x87.pdb	6x87_MN_X_PX48F.pdb	-0.35261017084121704	-1.0432000160217285
6x87.pdb	6x87_MN_X_AX49L.pdb	0.4475278854370117	1.166599988937378
6x87.pdb	6x87_MN_X_PX50D.pdb	-1.9703725576400757	-0.8004000186920166
6x87.pdb	6x87_MN_X_PX50W.pdb	-12.939667701721191	-9.40725040435791
6x87.pdb	6x87_MN_X_PX50Y.pdb	-9.242547035217285	-8.825469970703125
6x87.pdb	6x87_MN_X_NX52R.pdb	-0.13447408378124237	-0.4002000093460083
6x87.pdb	6x87_MN_X_NX52C.pdb	-0.14250320196151733	0.04349999874830246
6x87.pdb	6x87_MN_X_NX52I.pdb	0.07411600649356842	0.05979999899864197
6x87.pdb	6x87_MN_X_NX52L.pdb	0.06184108555316925	0.026599999517202377
6x87.pdb	6x87_MN_X_NX52Y.pdb	-0.0215388685464859	0.09139999747276306
7mw6.pdb	7mw6_DE_A_TE33C.pdb	0.03914736211299896	0.29440000653266907
7mw6.pdb	7mw6_DE_A_TE33K.pdb	0.16557814180850983	-0.13986000418663025
7mw6.pdb	7mw6_DE_A_LE35E.pdb	-1.537825345993042	-1.2595399618148804
7mw6.pdb	7mw6_DE_A_LE35H.pdb	-1.5080028772354126	0.3075999915599823
7mw6.pdb	7mw6_DE_A_LE35T.pdb	-0.9126532077789307	-0.6214799880981445
7mw6.pdb	7mw6_DE_A_QE37A.pdb	0.012000784277915955	0.08950000256299973
7mw6.pdb	7mw6_DE_A_QE37Y.pdb	-5.188570499420166	-5.440269947052002
7mw6.pdb	7mw6_DE_A_QE37V.pdb	-0.29923784732818604	0.3831999897956848
7mw6.pdb	7mw6_DE_A_YE39N.pdb	0.31395041942596436	-0.15227000415325165
7mw6.pdb	7mw6_DE_A_YE39D.pdb	0.2825163006782532	-0.15031999349594116
7mw6.pdb	7mw6_DE_A_YE39Q.pdb	0.07196159660816193	-0.12347999960184097
7mw6.pdb	7mw6_DE_A_YE39I.pdb	-0.06572304666042328	-0.12247999757528305
7mw6.pdb	7mw6_DE_A_YE52N.pdb	-0.09259209036827087	0.027400000020861626
7mw6.pdb	7mw6_DE_A_YE52V.pdb	-0.11085380613803864	0.26750001311302185
7mw6.pdb	7mw6_DE_A_NE56T.pdb	-0.17857153713703156	0.8447999954223633
7mw6.pdb	7mw6_DE_A_VE57D.pdb	-0.8503669500350952	0.6254000067710876
7mw6.pdb	7mw6_DE_A_VE57P.pdb	-0.22112290561199188	0.2167000025510788
7mw6.pdb	7mw6_DE_A_VE57W.pdb	-0.23061062395572662	-0.2553899884223938
7mw6.pdb	7mw6_DE_A_WE99D.pdb	-0.5293228626251221	-2.423229932785034
7mw6.pdb	7mw6_DE_A_WE99C.pdb	-0.24339918792247772	-1.8435699939727783
7mw6.pdb	7mw6_DE_A_WE99G.pdb	-0.3966262936592102	-2.1538500785827637
7mw6.pdb	7mw6_DE_A_WE99P.pdb	-0.748074471950531	-2.043030023574829
7mw6.pdb	7mw6_DE_A_GD30C.pdb	-0.47480881214141846	-0.02710000053048134
7mw6.pdb	7mw6_DE_A_GD30S.pdb	-0.38745906949043274	0.2337999939918518
7mw6.pdb	7mw6_DE_A_YD31I.pdb	-0.6160596609115601	-1.5531699657440186
7mw6.pdb	7mw6_DE_A_YD31S.pdb	-0.4921126961708069	-1.8263599872589111
7mw6.pdb	7mw6_DE_A_YD31T.pdb	-0.427582323551178	-1.586859941482544
7mw6.pdb	7mw6_DE_A_ND34K.pdb	-0.21809634566307068	-4.998189926147461
7mw6.pdb	7mw6_DE_A_ND34T.pdb	-0.46883511543273926	0.4410000145435333
7mw6.pdb	7mw6_DE_A_MD36D.pdb	-0.5269578099250793	-0.3405900001525879
7mw6.pdb	7mw6_DE_A_MD36Q.pdb	-0.696377158164978	-0.5901299715042114
7mw6.pdb	7mw6_DE_A_MD36P.pdb	-0.5158077478408813	-0.5293499827384949
7mw6.pdb	7mw6_DE_A_MD36V.pdb	-0.6773839592933655	-0.54926997423172
7mw6.pdb	7mw6_DE_A_ED49F.pdb	-0.3903515934944153	-0.7185800075531006
7mw6.pdb	7mw6_DE_A_ND51E.pdb	-0.7169842720031738	-0.06069999933242798
7mw6.pdb	7mw6_DE_A_SD53Q.pdb	-0.22299619019031525	0.49000000953674316
7mw6.pdb	7mw6_DE_A_SD53E.pdb	-0.3585124611854553	0.6328999996185303
7mw6.pdb	7mw6_DE_A_SD53P.pdb	-2.6387434005737305	-1.9007200002670288
7mw6.pdb	7mw6_DE_A_TD54P.pdb	-0.7061241269111633	0.9778000116348267
7mw6.pdb	7mw6_DE_A_TD54V.pdb	0.12748022377490997	0.1298999935388565
7mw6.pdb	7mw6_DE_A_RD99G.pdb	-0.16706053912639618	-1.63086998462677
7mw6.pdb	7mw6_DE_A_RD99F.pdb	-0.043025001883506775	-0.9097099900245667
7mw6.pdb	7mw6_DE_A_RD99S.pdb	-0.4171609878540039	-1.693519949913025
7mw6.pdb	7mw6_DE_A_LA428C.pdb	-0.3595485985279083	0.19550000131130219
7mw6.pdb	7mw6_DE_A_LA428F.pdb	-0.4438120126724243	0.5651000142097473
7mw6.pdb	7mw6_DE_A_LA428W.pdb	-0.169594869017601	1.3199000358581543
7mw6.pdb	7mw6_DE_A_FA429C.pdb	-0.3130097985267639	-0.7265499830245972
7mw6.pdb	7mw6_DE_A_YA446E.pdb	0.0349644273519516	0.011300000362098217
7mw6.pdb	7mw6_DE_A_YA446G.pdb	-0.248972550034523	0.09440000355243683
7mw6.pdb	7mw6_DE_A_AA448N.pdb	-1.3755948543548584	-0.2897300124168396
7mw6.pdb	7mw6_DE_A_AA448C.pdb	-0.1961478739976883	0.5781999826431274
7mw6.pdb	7mw6_DE_A_NA454R.pdb	-0.14291416108608246	0.5472000241279602
7mw6.pdb	7mw6_DE_A_NA454P.pdb	-0.14186036586761475	0.7559999823570251
7mw6.pdb	7mw6_DE_A_NA454T.pdb	-0.1910001039505005	0.746399998664856
7mw6.pdb	7mw6_DE_A_GA455Y.pdb	0.018698647618293762	0.09309999644756317
7mw6.pdb	7mw6_DE_A_VA456F.pdb	-4.751418113708496	-3.9968700408935547
7mw6.pdb	7mw6_DE_A_EA457T.pdb	-0.19827960431575775	-1.628600001335144
7mw6.pdb	7mw6_DE_A_EA457Y.pdb	-2.7821667194366455	-2.319809913635254
7mw6.pdb	7mw6_DE_A_GA458K.pdb	-0.1553783267736435	0.8744000196456909
7mw6.pdb	7mw6_DE_A_GA458S.pdb	-0.3018863797187805	-1.0154099464416504
7mw6.pdb	7mw6_DE_A_FA459G.pdb	-2.3407881259918213	-4.649380207061768
7mw6.pdb	7mw6_DE_A_FA459L.pdb	-0.7779693603515625	-0.7588800191879272
7mw6.pdb	7mw6_DE_A_FA459M.pdb	-0.9609249830245972	-0.35141000151634216
7mw6.pdb	7mw6_DE_A_FA459P.pdb	-2.3038270473480225	-3.203979969024658
7mw6.pdb	7mw6_DE_A_FA459V.pdb	-1.5225427150726318	-1.8557300567626953
7mw6.pdb	7mw6_DE_A_NA460A.pdb	0.3043670654296875	-0.13753999769687653
7mw6.pdb	7mw6_DE_A_NA460Q.pdb	-0.025749534368515015	0.24639999866485596
7mw6.pdb	7mw6_DE_A_CA461W.pdb	0.07553835213184357	-0.584909975528717
7mw6.pdb	7mw6_DE_A_YA462K.pdb	-0.11423762142658234	-1.2651900053024292
7mw6.pdb	7mw6_DE_A_QA466C.pdb	-0.1587456613779068	0.6215000152587891
7mw6.pdb	7mw6_DE_A_QA466K.pdb	0.01832224428653717	0.15039999783039093
7mw6.pdb	7mw6_DE_A_QA466W.pdb	-0.21219958364963531	0.1873999983072281
7rgp.pdb	7rgp_E_A_SE51N.pdb	-0.8557676076889038	-1.3450100421905518
7rgp.pdb	7rgp_E_A_SE51Q.pdb	-1.419182300567627	-0.912880003452301
7rgp.pdb	7rgp_E_A_SE51H.pdb	-1.2286148071289062	-1.3028299808502197
7rgp.pdb	7rgp_E_A_SE51V.pdb	-1.0301132202148438	-0.6470699906349182
7rgp.pdb	7rgp_E_A_SE52Y.pdb	-3.4361019134521484	-3.279449939727783
7rgp.pdb	7rgp_E_A_GE55I.pdb	0.4838736057281494	0.21344999969005585
7rgp.pdb	7rgp_E_A_GE55P.pdb	-0.8189153671264648	-0.40112999081611633
7rgp.pdb	7rgp_E_A_GE55Y.pdb	-0.08208306133747101	1.2202099561691284
7rgp.pdb	7rgp_E_A_TE56F.pdb	0.5295394062995911	-0.8902400135993958
7rgp.pdb	7rgp_E_A_TE56S.pdb	-0.3701746463775635	-0.23487000167369843
7rgp.pdb	7rgp_E_A_YE58E.pdb	-0.5123407244682312	-0.5363199710845947
7rgp.pdb	7rgp_E_A_YE58I.pdb	-0.5006060600280762	-0.558210015296936
7rgp.pdb	7rgp_E_A_YE58V.pdb	-0.1509595364332199	-0.5810700058937073
7rgp.pdb	7rgp_E_A_IE99L.pdb	-0.09841175377368927	0.030980000272393227
7rgp.pdb	7rgp_E_A_IE99M.pdb	-0.009538814425468445	-0.011260000057518482
7rgp.pdb	7rgp_E_A_IE99W.pdb	-0.6612308621406555	-0.015420000068843365
7rgp.pdb	7rgp_E_A_YE100E.pdb	-0.9873120784759521	-2.023519992828369
7rgp.pdb	7rgp_E_A_YE101E.pdb	0.45276665687561035	-0.25898000597953796
7rgp.pdb	7rgp_E_A_YE101W.pdb	-0.1413257122039795	0.03912999853491783
7rgp.pdb	7rgp_E_A_PE106R.pdb	-6.026387691497803	-6.085710048675537
7rgp.pdb	7rgp_E_A_PE106C.pdb	-0.8400694131851196	-0.657289981842041
7rgp.pdb	7rgp_E_A_PE106Q.pdb	-3.6915502548217773	-3.026789903640747
7rgp.pdb	7rgp_E_A_PE106K.pdb	-0.31663620471954346	0.1761299967765808
7rgp.pdb	7rgp_E_A_HE152K.pdb	-0.563616931438446	-0.20739999413490295
7rgp.pdb	7rgp_E_A_HE152Y.pdb	0.24053843319416046	0.4508099853992462
7rgp.pdb	7rgp_E_A_YE160M.pdb	-0.7241385579109192	-1.468709945678711
7rgp.pdb	7rgp_E_A_YE160P.pdb	-0.9459907412528992	-1.736799955368042
7rgp.pdb	7rgp_E_A_HE217L.pdb	-0.9266034364700317	0.7621200084686279
7rgp.pdb	7rgp_E_A_LE218E.pdb	-0.34262335300445557	-0.011989999562501907
7rgp.pdb	7rgp_E_A_LE218S.pdb	-0.513067901134491	0.23089000582695007
7rgp.pdb	7rgp_E_A_LA1D.pdb	-0.5107040405273438	-0.18336999416351318
7rgp.pdb	7rgp_E_A_LA1S.pdb	-0.7578029036521912	0.17062999308109283
7rgp.pdb	7rgp_E_A_AA3G.pdb	-0.5209096074104309	-1.0599900484085083
7rgp.pdb	7rgp_E_A_AA3P.pdb	0.3085564970970154	0.8704500198364258
7rgp.pdb	7rgp_E_A_AA3Y.pdb	0.25100553035736084	0.5964599847793579
7rgp.pdb	7rgp_E_A_EA4C.pdb	-1.5680217742919922	-2.757620096206665
7rgp.pdb	7rgp_E_A_EA4Y.pdb	-1.3613951206207275	-2.081549882888794
7rgp.pdb	7rgp_E_A_KA6H.pdb	-0.3534599542617798	-0.5989000201225281
7rgp.pdb	7rgp_E_A_KA6I.pdb	-0.29570358991622925	-0.5618399977684021
7rgp.pdb	7rgp_E_A_KA6L.pdb	-0.1440182626247406	-0.5976200103759766
7rgp.pdb	7rgp_E_A_AA7Y.pdb	0.7623897790908813	1.9451500177383423
7rgp.pdb	7rgp_E_A_AA7V.pdb	-0.8329702615737915	0.14800000190734863
7rgp.pdb	7rgp_E_A_AA8N.pdb	-2.572523832321167	-2.4823899269104004
7rgp.pdb	7rgp_E_A_AA8L.pdb	-1.2586913108825684	-0.5576599836349487
7rgp.pdb	7rgp_E_A_AA8W.pdb	-6.87499475479126	-4.232741832733154
7rgp.pdb	7rgp_E_A_EA10M.pdb	-0.6342626810073853	-0.7681499719619751
7rgp.pdb	7rgp_E_A_EA10F.pdb	-1.017951250076294	-0.8344500064849854
7rgp.pdb	7rgp_E_A_EA10S.pdb	-1.1818816661834717	-1.617300033569336
7rgp.pdb	7rgp_E_A_RA11K.pdb	0.2851274013519287	1.8243099451065063
6bdz.pdb	6bdz_HL_A_RL93C.pdb	-0.44027355313301086	-0.051500000059604645
6bdz.pdb	6bdz_HL_A_RL93H.pdb	-0.13855750858783722	-0.365090012550354
6bdz.pdb	6bdz_HL_A_TH30A.pdb	-0.1537315994501114	0.03240999951958656
6bdz.pdb	6bdz_HL_A_TH30F.pdb	0.0288398414850235	-0.02896999940276146
6bdz.pdb	6bdz_HL_A_GH31I.pdb	-0.16809327900409698	0.12500999867916107
6bdz.pdb	6bdz_HL_A_WH52R.pdb	-0.89244145154953	-1.7433700561523438
6bdz.pdb	6bdz_HL_A_DH54Q.pdb	0.6079108715057373	2.83132004737854
6bdz.pdb	6bdz_HL_A_DH54G.pdb	0.359391450881958	3.540519952774048
6bdz.pdb	6bdz_HL_A_DH54F.pdb	1.1404850482940674	2.431920051574707
6bdz.pdb	6bdz_HL_A_TH56A.pdb	0.1030770093202591	1.7778199911117554
6bdz.pdb	6bdz_HL_A_TH56D.pdb	-0.5322021842002869	1.2102099657058716
6bdz.pdb	6bdz_HL_A_TH56Q.pdb	0.26995420455932617	0.4916299879550934
6bdz.pdb	6bdz_HL_A_TH56H.pdb	0.3174348473548889	1.2810200452804565
6bdz.pdb	6bdz_HL_A_TH56K.pdb	0.07907642424106598	0.8966299891471863
6bdz.pdb	6bdz_HL_A_TH56M.pdb	1.1773958206176758	2.4089200496673584
6bdz.pdb	6bdz_HL_A_DH98C.pdb	-1.2039194107055664	-1.690559983253479
6bdz.pdb	6bdz_HL_A_GH99M.pdb	-1.1963366270065308	-2.718600034713745
6bdz.pdb	6bdz_HL_A_DH100Q.pdb	-0.025777950882911682	0.6305099725723267
6bdz.pdb	6bdz_HL_A_DH100M.pdb	0.32247304916381836	1.6985199451446533
6bdz.pdb	6bdz_HL_A_DH100S.pdb	0.2260260432958603	0.6583300232887268
6bdz.pdb	6bdz_HL_A_YH101C.pdb	-1.172666072845459	-1.254930019378662
6bdz.pdb	6bdz_HL_A_YH101H.pdb	-0.8877435326576233	-0.8720899820327759
6bdz.pdb	6bdz_HL_A_GH102Q.pdb	-0.90338134765625	-2.370260000228882
6bdz.pdb	6bdz_HL_A_EA263P.pdb	-0.4247435927391052	-0.18910999596118927
6bdz.pdb	6bdz_HL_A_FA266I.pdb	-1.8059945106506348	-1.6237200498580933
6bdz.pdb	6bdz_HL_A_NA269E.pdb	-0.12791162729263306	-0.056210000067949295
6bdz.pdb	6bdz_HL_A_NA269W.pdb	0.0983554869890213	-0.0430000014603138
6bdz.pdb	6bdz_HL_A_QA270A.pdb	0.04736317694187164	-0.610729992389679
6bdz.pdb	6bdz_HL_A_PA271M.pdb	-1.8962275981903076	-1.6103800535202026
6bdz.pdb	6bdz_HL_A_EA272A.pdb	0.22561891376972198	-0.22537000477313995
6bdz.pdb	6bdz_HL_A_EA272P.pdb	0.6065871715545654	-0.7684100270271301
6bdz.pdb	6bdz_HL_A_EA272S.pdb	0.3448496460914612	-0.3233700096607208
6bdz.pdb	6bdz_HL_A_EA272V.pdb	0.6553843021392822	0.032260000705718994
6bdz.pdb	6bdz_HL_A_GA273H.pdb	-45.07699966430664	-50.68267822265625
6bdz.pdb	6bdz_HL_A_RA274A.pdb	-0.501390814781189	-2.0254900455474854
6bdz.pdb	6bdz_HL_A_RA274D.pdb	-0.11194474995136261	-2.686160087585449
6bdz.pdb	6bdz_HL_A_RA274E.pdb	-0.36639636754989624	-1.3123699426651
6bdz.pdb	6bdz_HL_A_RA274G.pdb	-0.4921664595603943	-2.4151499271392822
6bdz.pdb	6bdz_HL_A_RA274P.pdb	-0.6457821726799011	-0.8579000234603882
6bdz.pdb	6bdz_HL_A_KA279Q.pdb	0.3939385414123535	-1.31413996219635
6bdz.pdb	6bdz_HL_A_KA279L.pdb	0.598176121711731	-0.38119998574256897
6bdz.pdb	6bdz_HL_A_PA280Q.pdb	-1.3674733638763428	-1.2857799530029297
6bdz.pdb	6bdz_HL_A_PA280E.pdb	-1.7776318788528442	-1.03656005859375
6bdz.pdb	6bdz_HL_A_PA280I.pdb	-1.4462676048278809	-0.8479999899864197
6bdz.pdb	6bdz_HL_A_PA280L.pdb	-1.974567174911499	-1.2925399541854858
6bdz.pdb	6bdz_HL_A_GA281Y.pdb	0.3489246368408203	0.04498999938368797
7dc8.pdb	7dc8_BA_C_DA28V.pdb	-0.7029860019683838	-1.5529999732971191
7dc8.pdb	7dc8_BA_C_GA30C.pdb	-5.124849796295166	-6.455460071563721
7dc8.pdb	7dc8_BA_C_DA31N.pdb	-0.3018299341201782	-0.9771000146865845
7dc8.pdb	7dc8_BA_C_DA31H.pdb	0.17013908922672272	-0.6243000030517578
7dc8.pdb	7dc8_BA_C_DA31P.pdb	0.216521754860878	-1.7461999654769897
7dc8.pdb	7dc8_BA_C_YA52A.pdb	-0.1870093196630478	-0.24490000307559967
7dc8.pdb	7dc8_BA_C_YA52R.pdb	-0.4425719380378723	-0.3758000135421753
7dc8.pdb	7dc8_BA_C_YA52I.pdb	-0.39608222246170044	0.0215000007301569
7dc8.pdb	7dc8_BA_C_YA52W.pdb	-0.04132935404777527	0.4553999900817871
7dc8.pdb	7dc8_BA_C_SA94E.pdb	-0.39070069789886475	1.3271000385284424
7dc8.pdb	7dc8_BA_C_SA94G.pdb	-0.14025874435901642	0.09290000051259995
7dc8.pdb	7dc8_BA_C_SA94M.pdb	-0.38037824630737305	0.3968000113964081
7dc8.pdb	7dc8_BA_C_PA95C.pdb	-0.3724921941757202	-0.5913000106811523
7dc8.pdb	7dc8_BA_C_PA95M.pdb	0.2996346354484558	0.046799998730421066
7dc8.pdb	7dc8_BA_C_GA96Q.pdb	-1.3174110651016235	0.09109999984502792
7dc8.pdb	7dc8_BA_C_PA97Q.pdb	-0.5112544894218445	-0.15760000050067902
7dc8.pdb	7dc8_BA_C_PA97M.pdb	-0.0027299076318740845	1.4177000522613525
7dc8.pdb	7dc8_BA_C_PA97V.pdb	-0.23795627057552338	-0.08900000154972076
7dc8.pdb	7dc8_BA_C_HB57L.pdb	0.09337957203388214	0.3537999987602234
7dc8.pdb	7dc8_BA_C_HB57K.pdb	0.2665712237358093	0.30079999566078186
7dc8.pdb	7dc8_BA_C_YB59A.pdb	0.14532072842121124	0.1462000012397766
7dc8.pdb	7dc8_BA_C_YB59F.pdb	0.00828079879283905	-0.007699999958276749
7dc8.pdb	7dc8_BA_C_LB102C.pdb	-1.0358926057815552	-0.35010001063346863
7dc8.pdb	7dc8_BA_C_NB106G.pdb	-0.9015356302261353	-0.9815000295639038
7dc8.pdb	7dc8_BA_C_WB107G.pdb	-0.4643845558166504	-1.9114999771118164
7dc8.pdb	7dc8_BA_C_EC58A.pdb	-0.003949388861656189	-0.1647000014781952
7dc8.pdb	7dc8_BA_C_EC58W.pdb	0.2602171301841736	0.21639999747276306
7dc8.pdb	7dc8_BA_C_GC59E.pdb	-0.7968595623970032	0.26330000162124634
7dc8.pdb	7dc8_BA_C_SC117C.pdb	-0.4018065929412842	-1.466599941253662
7dc8.pdb	7dc8_BA_C_FC118Y.pdb	-0.9885445833206177	-1.0400999784469604
7dc8.pdb	7dc8_BA_C_YC119E.pdb	-1.0562753677368164	-1.0418000221252441
7dc8.pdb	7dc8_BA_C_YC119S.pdb	-1.3269988298416138	-1.5628000497817993
7dc8.pdb	7dc8_BA_C_RC122N.pdb	-0.1905040591955185	0.448199987411499
7dc8.pdb	7dc8_BA_C_RC122Q.pdb	0.06018133461475372	-0.06120000034570694
7dc8.pdb	7dc8_BA_C_RC122P.pdb	-0.5291188359260559	0.13130000233650208
7dc8.pdb	7dc8_BA_C_DC142I.pdb	-0.1392366588115692	0.43810001015663147
7dc8.pdb	7dc8_BA_C_DC142P.pdb	0.11244155466556549	0.5116000175476074
7dc8.pdb	7dc8_BA_C_LC143W.pdb	-1.9912769794464111	0.05220000073313713
7dc8.pdb	7dc8_BA_C_EC166M.pdb	-0.7975389957427979	-1.4958000183105469
7dc8.pdb	7dc8_BA_C_EC166W.pdb	-3.8395707607269287	-4.3267998695373535
7dc8.pdb	7dc8_BA_C_EC167M.pdb	0.1985086351633072	-0.8277000188827515
7dc8.pdb	7dc8_BA_C_EC167T.pdb	-0.12443001568317413	-2.308799982070923
7dc8.pdb	7dc8_BA_C_EC167V.pdb	-0.09561632573604584	-1.982300043106079
7dc8.pdb	7dc8_BA_C_FC168C.pdb	-1.2663980722427368	-2.6528000831604004
7dc8.pdb	7dc8_BA_C_FC168E.pdb	-1.5517241954803467	-2.625699996948242
7dc8.pdb	7dc8_BA_C_FC168H.pdb	-0.8052475452423096	-2.0876998901367188
7dc8.pdb	7dc8_BA_C_FC168I.pdb	-1.511597752571106	-1.9686000347137451
7dc8.pdb	7dc8_BA_C_QC170R.pdb	-0.12465351819992065	0.37599998712539673
7dc8.pdb	7dc8_BA_C_QC170D.pdb	-0.46761882305145264	0.012199999764561653
7dc8.pdb	7dc8_BA_C_QC170K.pdb	-0.1157868281006813	-0.23909999430179596
7dc8.pdb	7dc8_BA_C_QC170S.pdb	-0.08517664670944214	0.3370000123977661
7dc8.pdb	7dc8_BA_C_QC170T.pdb	0.0892595499753952	0.42489999532699585
6mto.pdb	6mto_HL_T_RL30N.pdb	-0.4010166525840759	0.03579999879002571
6mto.pdb	6mto_HL_T_RL30F.pdb	-0.1404375582933426	-0.366100013256073
6mto.pdb	6mto_HL_T_RL30W.pdb	-0.30904263257980347	-0.20679999887943268
6mto.pdb	6mto_HL_T_YL92A.pdb	0.388383686542511	-0.25029999017715454
6mto.pdb	6mto_HL_T_YL92D.pdb	0.14844433963298798	-0.4198000133037567
6mto.pdb	6mto_HL_T_YL92H.pdb	-0.18812941014766693	-0.24449999630451202
6mto.pdb	6mto_HL_T_YL92S.pdb	-0.007989928126335144	-0.546500027179718
6mto.pdb	6mto_HL_T_GL93A.pdb	-0.6665657162666321	-0.23389999568462372
6mto.pdb	6mto_HL_T_GL94V.pdb	-0.1817345768213272	-0.40610000491142273
6mto.pdb	6mto_HL_T_SL95D.pdb	0.04402816295623779	-0.03009999915957451
6mto.pdb	6mto_HL_T_SL95G.pdb	-0.022801846265792847	0.06669999659061432
6mto.pdb	6mto_HL_T_SL95Y.pdb	0.24966953694820404	0.0868000015616417
6mto.pdb	6mto_HL_T_GL97W.pdb	-0.26498842239379883	-2.6321001052856445
6mto.pdb	6mto_HL_T_YH32K.pdb	0.17021511495113373	-0.3546000123023987
6mto.pdb	6mto_HL_T_TH33R.pdb	0.10362230241298676	0.1940000057220459
6mto.pdb	6mto_HL_T_TH33S.pdb	-0.5301865935325623	-0.5325999855995178
6mto.pdb	6mto_HL_T_GH50F.pdb	-3.5834643840789795	-1.4921000003814697
6mto.pdb	6mto_HL_T_GH50P.pdb	-1.9755008220672607	-1.785599946975708
6mto.pdb	6mto_HL_T_IH51H.pdb	-0.2522534728050232	-0.15199999511241913
6mto.pdb	6mto_HL_T_IH51P.pdb	-0.3909628689289093	-0.186599999666214
6mto.pdb	6mto_HL_T_IH52D.pdb	-1.0592992305755615	-1.8880000114440918
6mto.pdb	6mto_HL_T_LH55N.pdb	-1.1204636096954346	-2.7822999954223633
6mto.pdb	6mto_HL_T_LH55G.pdb	-1.091172456741333	-3.197499990463257
6mto.pdb	6mto_HL_T_LH57N.pdb	-1.1795589923858643	-1.0989999771118164
6mto.pdb	6mto_HL_T_LH57D.pdb	-0.4952446222305298	-1.3559000492095947
6mto.pdb	6mto_HL_T_LH57E.pdb	-0.9250461459159851	-2.9839999675750732
6mto.pdb	6mto_HL_T_PH58D.pdb	-0.9377208352088928	-0.3107999861240387
6mto.pdb	6mto_HL_T_PH58I.pdb	-0.7685809135437012	-0.15850000083446503
6mto.pdb	6mto_HL_T_PH58T.pdb	-0.7490234971046448	0.05469999834895134
6mto.pdb	6mto_HL_T_NH59D.pdb	-0.41486504673957825	-1.2763999700546265
6mto.pdb	6mto_HL_T_TH74K.pdb	0.5768752098083496	0.7659000158309937
6mto.pdb	6mto_HL_T_EH99C.pdb	-0.27846968173980713	0.02160000056028366
6mto.pdb	6mto_HL_T_EH99L.pdb	-0.014007732272148132	0.39340001344680786
6mto.pdb	6mto_HL_T_EH99K.pdb	-0.15028688311576843	-0.07419999688863754
6mto.pdb	6mto_HL_T_FH104N.pdb	-0.1961328238248825	1.0987000465393066
6mto.pdb	6mto_HL_T_GH105D.pdb	-0.3192937970161438	0.26269999146461487
6mto.pdb	6mto_HL_T_GH105W.pdb	-0.1084875613451004	0.10130000114440918
6mto.pdb	6mto_HL_T_GH105Y.pdb	-0.12302365154027939	-0.004999999888241291
6mto.pdb	6mto_HL_T_KH106D.pdb	-0.9017553329467773	-2.9268999099731445
6mto.pdb	6mto_HL_T_KH106W.pdb	-2.5350985527038574	-3.302999973297119
6mto.pdb	6mto_HL_T_FT50L.pdb	0.13221247494220734	0.26440000534057617
6mto.pdb	6mto_HL_T_HT65D.pdb	-0.6491581797599792	-1.7839000225067139
6mto.pdb	6mto_HL_T_HT65E.pdb	-0.8225809335708618	-1.6720000505447388
6mto.pdb	6mto_HL_T_HT65K.pdb	-0.4237232208251953	-0.8657000064849854
6mto.pdb	6mto_HL_T_HT65W.pdb	-1.6880173683166504	0.4440999925136566
6mto.pdb	6mto_HL_T_HT65V.pdb	-0.4211214780807495	-0.6254000067710876
6mto.pdb	6mto_HL_T_TT66W.pdb	-1.516087532043457	-0.17159999907016754
6mto.pdb	6mto_HL_T_AT90E.pdb	-1.71005380153656	-2.2727999687194824
6mto.pdb	6mto_HL_T_AT90T.pdb	0.14574848115444183	0.22579999268054962
6mto.pdb	6mto_HL_T_AT90W.pdb	-4.476200103759766	-3.0966999530792236
6mto.pdb	6mto_HL_T_AT90Y.pdb	-3.7014214992523193	-2.4818999767303467
6mto.pdb	6mto_HL_T_GT91F.pdb	-0.07330267131328583	0.22869999706745148
6mto.pdb	6mto_HL_T_GT91V.pdb	0.5368415117263794	0.8409000039100647
6mto.pdb	6mto_HL_T_NT109E.pdb	0.058813855051994324	0.9574000239372253
6mto.pdb	6mto_HL_T_NT109G.pdb	-0.4801328182220459	-0.7857000231742859
6mto.pdb	6mto_HL_T_NT109L.pdb	0.28204572200775146	0.447299987077713
6mto.pdb	6mto_HL_T_NT109K.pdb	-0.02803097665309906	0.012500000186264515
6mto.pdb	6mto_HL_T_NT109M.pdb	0.24724997580051422	0.4203000068664551
6mto.pdb	6mto_HL_T_WT110R.pdb	-1.4802546501159668	-4.548799991607666
6mto.pdb	6mto_HL_T_WT110S.pdb	-1.3646714687347412	-4.204899787902832
6mto.pdb	6mto_HL_T_WT110V.pdb	-1.5230966806411743	-3.0880000591278076
6mto.pdb	6mto_HL_T_FT111H.pdb	-1.2237160205841064	-2.0020999908447266
6mto.pdb	6mto_HL_T_FT111P.pdb	-1.3879444599151611	-3.071700096130371
6mto.pdb	6mto_HL_T_FT111S.pdb	-1.7445944547653198	-2.6500000953674316
6mto.pdb	6mto_HL_T_TT114S.pdb	0.39923393726348877	0.5289000272750854
6mto.pdb	6mto_HL_T_WT118V.pdb	-0.19974206387996674	-0.5321999788284302
6mto.pdb	6mto_HL_T_KT121A.pdb	-0.27769625186920166	-0.7200000286102295
6mto.pdb	6mto_HL_T_KT121M.pdb	-0.1305536925792694	-0.14890000224113464
6mto.pdb	6mto_HL_T_KT121W.pdb	-0.4410943388938904	-0.67330002784729
6mto.pdb	6mto_HL_T_KT121Y.pdb	-0.17724516987800598	-0.6373000144958496
6mto.pdb	6mto_HL_T_KT121V.pdb	-0.23782438039779663	-0.6273000240325928
6mto.pdb	6mto_HL_T_LT155D.pdb	-0.462685227394104	0.26579999923706055
6mto.pdb	6mto_HL_T_LT155Q.pdb	-0.2717079520225525	-0.12210000306367874
6mto.pdb	6mto_HL_T_LT155I.pdb	-0.17423193156719208	0.12309999763965607
6mto.pdb	6mto_HL_T_LT155T.pdb	-0.35795289278030396	-0.012299999594688416
6mto.pdb	6mto_HL_T_FT156E.pdb	-1.3579093217849731	-1.2533999681472778
6mto.pdb	6mto_HL_T_FT156G.pdb	-0.8143516778945923	-1.263700008392334
6mto.pdb	6mto_HL_T_FT156V.pdb	-0.9467940330505371	-0.9208999872207642
6mto.pdb	6mto_HL_T_QT157N.pdb	-0.29823607206344604	0.0820000022649765
6mto.pdb	6mto_HL_T_QT157S.pdb	-0.5217824578285217	0.03220000118017197
3x3f.pdb	3x3f_HL_A_KH33H.pdb	-0.9165217876434326	-0.13940000534057617
3x3f.pdb	3x3f_HL_A_KH33I.pdb	-0.7987087368965149	-0.5192000269889832
3x3f.pdb	3x3f_HL_A_WH50A.pdb	-0.47059643268585205	-2.930000066757202
3x3f.pdb	3x3f_HL_A_TH58D.pdb	-0.12127961218357086	-0.7767999768257141
3x3f.pdb	3x3f_HL_A_SH102W.pdb	0.09626834094524384	0.9282000064849854
3x3f.pdb	3x3f_HL_A_GH103F.pdb	-0.2606395483016968	-0.029500000178813934
3x3f.pdb	3x3f_HL_A_RH107E.pdb	-1.156449317932129	-3.516200065612793
3x3f.pdb	3x3f_HL_A_RH107Y.pdb	-1.0275001525878906	-2.6249001026153564
3x3f.pdb	3x3f_HL_A_RL91Q.pdb	-0.642269492149353	-0.17260000109672546
3x3f.pdb	3x3f_HL_A_RL91E.pdb	-0.8548376560211182	-0.44760000705718994
3x3f.pdb	3x3f_HL_A_SL92N.pdb	-2.2841711044311523	-3.5236001014709473
3x3f.pdb	3x3f_HL_A_SL92I.pdb	-1.4952826499938965	-0.22830000519752502
3x3f.pdb	3x3f_HL_A_SL92P.pdb	-0.5400077104568481	-0.26350000500679016
3x3f.pdb	3x3f_HL_A_NL93K.pdb	-1.0093332529067993	-1.752500057220459
3x3f.pdb	3x3f_HL_A_NL93F.pdb	0.18751658499240875	-1.0442999601364136
3x3f.pdb	3x3f_HL_A_LL96K.pdb	-0.5306839942932129	-0.2743000090122223
3x3f.pdb	3x3f_HL_A_IA14C.pdb	-0.6667068004608154	-1.0880999565124512
3x3f.pdb	3x3f_HL_A_IA14P.pdb	-0.7690104246139526	-1.3299000263214111
3x3f.pdb	3x3f_HL_A_IA14W.pdb	-0.9424964189529419	-1.4392000436782837
3x3f.pdb	3x3f_HL_A_EA16Q.pdb	-1.184686303138733	-0.996399998664856
3x3f.pdb	3x3f_HL_A_EA16G.pdb	-1.4276455640792847	-2.262399911880493
3x3f.pdb	3x3f_HL_A_EA16I.pdb	-1.2847037315368652	-1.0205999612808228
3x3f.pdb	3x3f_HL_A_EA16S.pdb	-1.7226072549819946	-2.133500099182129
3x3f.pdb	3x3f_HL_A_EA16T.pdb	-1.6065441370010376	-1.9743000268936157
3x3f.pdb	3x3f_HL_A_DA17V.pdb	-0.01406620442867279	0.20440000295639038
3x3f.pdb	3x3f_HL_A_DA29C.pdb	-0.8699840307235718	-1.3460999727249146
3x3f.pdb	3x3f_HL_A_DA29H.pdb	-1.7044371366500854	-0.19930000603199005
3x3f.pdb	3x3f_HL_A_DA29S.pdb	-0.6205571889877319	-0.24889999628067017
3x3f.pdb	3x3f_HL_A_DA36Q.pdb	-0.48354554176330566	-0.6244000196456909
3x3f.pdb	3x3f_HL_A_LA37M.pdb	-0.2206902652978897	-0.16899999976158142
3x3f.pdb	3x3f_HL_A_LA38A.pdb	-1.0636476278305054	-3.3545000553131104
3x3f.pdb	3x3f_HL_A_LA38Q.pdb	-1.5321952104568481	-2.7063000202178955
3x3f.pdb	3x3f_HL_A_LA38Y.pdb	-0.9115146398544312	-1.6259000301361084
3x3f.pdb	3x3f_HL_A_FA39K.pdb	-2.6365535259246826	-3.5524001121520996
3x3f.pdb	3x3f_HL_A_CA40L.pdb	-0.32805758714675903	0.24799999594688416
7kf0.pdb	7kf0_AB_C_YA33R.pdb	-0.64449143409729	0.10999999940395355
7kf0.pdb	7kf0_AB_C_YA33Q.pdb	-0.04171548783779144	-0.5601000189781189
7kf0.pdb	7kf0_AB_C_YA52R.pdb	-0.0071071237325668335	-0.3682999908924103
7kf0.pdb	7kf0_AB_C_YA52N.pdb	-0.04297207295894623	-0.2775000035762787
7kf0.pdb	7kf0_AB_C_YA52C.pdb	-0.05425931513309479	0.08179999887943268
7kf0.pdb	7kf0_AB_C_YA52I.pdb	0.3116495609283447	0.5449000000953674
7kf0.pdb	7kf0_AB_C_YA52L.pdb	0.40259015560150146	0.27219998836517334
7kf0.pdb	7kf0_AB_C_YA52W.pdb	-0.23893016576766968	-0.07259999960660934
7kf0.pdb	7kf0_AB_C_YA57C.pdb	-0.5246400833129883	-0.019200000911951065
7kf0.pdb	7kf0_AB_C_YA57Q.pdb	-0.20653553307056427	-0.10989999771118164
7kf0.pdb	7kf0_AB_C_YA57H.pdb	-0.13915345072746277	-0.14959999918937683
7kf0.pdb	7kf0_AB_C_YA105N.pdb	-2.0041162967681885	-3.79830002784729
7kf0.pdb	7kf0_AB_C_YA105D.pdb	-1.8021208047866821	-3.615000009536743
7kf0.pdb	7kf0_AB_C_SB32A.pdb	0.07861779630184174	0.39809998869895935
7kf0.pdb	7kf0_AB_C_SB32Q.pdb	0.023270413279533386	0.3610999882221222
7kf0.pdb	7kf0_AB_C_SB32V.pdb	0.24088890850543976	0.32249999046325684
7kf0.pdb	7kf0_AB_C_IB33L.pdb	-0.11094700545072556	-0.13179999589920044
7kf0.pdb	7kf0_AB_C_SB34Q.pdb	-0.18846718966960907	-0.392300009727478
7kf0.pdb	7kf0_AB_C_SB34W.pdb	-0.3470379114151001	0.8608999848365784
7kf0.pdb	7kf0_AB_C_YB36F.pdb	0.1683313101530075	0.0471000000834465
7kf0.pdb	7kf0_AB_C_WB54N.pdb	-0.9338465332984924	-2.3889999389648438
7kf0.pdb	7kf0_AB_C_WB54H.pdb	-1.0947582721710205	-2.0710999965667725
7kf0.pdb	7kf0_AB_C_WB54Y.pdb	-4.147189617156982	-3.6180999279022217
7kf0.pdb	7kf0_AB_C_HB95G.pdb	0.19074787199497223	-0.34380000829696655
7kf0.pdb	7kf0_AB_C_HB95K.pdb	-0.02335295081138611	-0.08579999953508377
7kf0.pdb	7kf0_AB_C_HB95F.pdb	0.14916987717151642	0.2628999948501587
7kf0.pdb	7kf0_AB_C_HB95T.pdb	-0.1867094486951828	-1.1338000297546387
7kf0.pdb	7kf0_AB_C_YB96L.pdb	-0.7123674750328064	-0.3767000138759613
7kf0.pdb	7kf0_AB_C_TB97V.pdb	0.013469472527503967	-0.0007999999797903001
7kf0.pdb	7kf0_AB_C_TB98N.pdb	-0.10532130300998688	0.008299999870359898
7kf0.pdb	7kf0_AB_C_TB98I.pdb	-0.5766463279724121	-1.2252999544143677
7kf0.pdb	7kf0_AB_C_TB98M.pdb	-0.25569120049476624	-1.0132999420166016
7kf0.pdb	7kf0_AB_C_IC34G.pdb	-0.3198692798614502	-0.4853000044822693
7kf0.pdb	7kf0_AB_C_MC69P.pdb	-1.676417589187622	-1.8173999786376953
7kf0.pdb	7kf0_AB_C_MC69V.pdb	-1.282206416130066	-1.1448999643325806
7kf0.pdb	7kf0_AB_C_RC70A.pdb	0.38856005668640137	-0.830299973487854
7kf0.pdb	7kf0_AB_C_RC70I.pdb	0.4120941162109375	-0.4659000039100647
7kf0.pdb	7kf0_AB_C_IC71L.pdb	0.2504977583885193	0.21639999747276306
7kf0.pdb	7kf0_AB_C_KC72E.pdb	-0.24560780823230743	0.7060999870300293
7kf0.pdb	7kf0_AB_C_PC73V.pdb	-0.2525428533554077	0.13809999823570251
7kf0.pdb	7kf0_AB_C_QC75N.pdb	0.176532581448555	0.11339999735355377
7kf0.pdb	7kf0_AB_C_GC76S.pdb	-12.001163482666016	-10.276769638061523
7kf0.pdb	7kf0_AB_C_GC76Y.pdb	-35.236351013183594	-27.536399841308594
7kf0.pdb	7kf0_AB_C_QC77A.pdb	-1.2160725593566895	-2.71589994430542
7kf0.pdb	7kf0_AB_C_QC77E.pdb	-0.8305423259735107	-0.8863000273704529
7kf0.pdb	7kf0_AB_C_QC77F.pdb	-10.723837852478027	-9.763689994812012
7kf0.pdb	7kf0_AB_C_HC78D.pdb	0.4189581871032715	-1.0618000030517578
7kf0.pdb	7kf0_AB_C_HC78P.pdb	1.2079709768295288	-0.37940001487731934
7kf0.pdb	7kf0_AB_C_HC78W.pdb	-1.0171657800674438	0.5144000053405762
7kf0.pdb	7kf0_AB_C_IC79E.pdb	-1.0161434412002563	-1.648900032043457
7kf0.pdb	7kf0_AB_C_IC79K.pdb	-0.18140773475170135	-1.019700050354004
7kf0.pdb	7kf0_AB_C_IC79Y.pdb	-3.776893138885498	-3.6865999698638916
7kf0.pdb	7kf0_AB_C_GC80C.pdb	-0.4479641318321228	0.8095999956130981
7kf0.pdb	7kf0_AB_C_EC81Q.pdb	-0.1797279566526413	-0.15649999678134918
7kf0.pdb	7kf0_AB_C_EC81I.pdb	0.038506656885147095	0.3971000015735626
6x08.pdb	6x08_K_B_DK30Y.pdb	1.5236189365386963	-0.1956000030040741
6x08.pdb	6x08_K_B_RK53A.pdb	-0.14085502922534943	0.3240000009536743
6x08.pdb	6x08_K_B_SK54A.pdb	0.19655771553516388	0.32010000944137573
6x08.pdb	6x08_K_B_GK55A.pdb	-3.0353236198425293	-3.8257999420166016
6x08.pdb	6x08_K_B_GK55S.pdb	-6.891506195068359	-5.752399921417236
6x08.pdb	6x08_K_B_GK56T.pdb	-0.7522590160369873	-0.5231999754905701
6x08.pdb	6x08_K_B_GK56V.pdb	0.03815831243991852	1.4740999937057495
6x08.pdb	6x08_K_B_NK74Q.pdb	7.233753204345703	8.306500434875488
6x08.pdb	6x08_K_B_NK74T.pdb	9.136445045471191	8.734299659729004
6x08.pdb	6x08_K_B_AK75C.pdb	-0.5812147259712219	0.07400000095367432
6x08.pdb	6x08_K_B_DB268P.pdb	4.4811601638793945	10.119879722595215
6x08.pdb	6x08_K_B_YB269C.pdb	-0.15913625061511993	1.312000036239624
6x08.pdb	6x08_K_B_DB272A.pdb	7.852956771850586	11.002989768981934
6x08.pdb	6x08_K_B_DB272I.pdb	6.710301399230957	10.292119979858398
6x08.pdb	6x08_K_B_DB272P.pdb	6.972691535949707	8.471199989318848
6x08.pdb	6x08_K_B_RB282W.pdb	0.1279361993074417	1.1260000467300415
6x08.pdb	6x08_K_B_RB282Y.pdb	0.1289038509130478	1.187600016593933
6x08.pdb	6x08_K_B_QB286F.pdb	4.765509128570557	1.2252999544143677
6x08.pdb	6x08_K_B_YB287F.pdb	7.771350860595703	6.638299942016602
6x08.pdb	6x08_K_B_MB315E.pdb	-0.4298502802848816	-0.10480000078678131
6x08.pdb	6x08_K_B_EB318D.pdb	-0.23261235654354095	-0.050599999725818634
6x08.pdb	6x08_K_B_EB318F.pdb	-0.0769699439406395	-0.21639999747276306
6okm.pdb	6okm_HL_R_TH29D.pdb	-0.12264367938041687	0.11959999799728394
6okm.pdb	6okm_HL_R_TH29E.pdb	-0.10943113267421722	0.06289999932050705
6okm.pdb	6okm_HL_R_TH29K.pdb	-0.2689974308013916	-0.025200000032782555
6okm.pdb	6okm_HL_R_NH30K.pdb	0.364851713180542	1.5205999612808228
6okm.pdb	6okm_HL_R_NH30V.pdb	0.4317779541015625	0.9678999781608582
6okm.pdb	6okm_HL_R_YH31D.pdb	-0.8726471662521362	-0.15389999747276306
6okm.pdb	6okm_HL_R_YH31F.pdb	0.011379703879356384	0.39430001378059387
6okm.pdb	6okm_HL_R_YH31S.pdb	-0.5142582654953003	-1.257699966430664
6okm.pdb	6okm_HL_R_LH32V.pdb	-0.38687416911125183	-1.138200044631958
6okm.pdb	6okm_HL_R_VH49F.pdb	-7.368167400360107	-9.661800384521484
6okm.pdb	6okm_HL_R_VH49S.pdb	-1.0946133136749268	-0.8324999809265137
6okm.pdb	6okm_HL_R_DH56I.pdb	0.337161123752594	0.39480000734329224
6okm.pdb	6okm_HL_R_YH58E.pdb	-0.7756620049476624	-0.5385000109672546
6okm.pdb	6okm_HL_R_DH98T.pdb	-1.5702757835388184	-1.9639999866485596
6okm.pdb	6okm_HL_R_DH98Y.pdb	-2.5511362552642822	-2.9537999629974365
6okm.pdb	6okm_HL_R_RH99T.pdb	-0.4924991726875305	-1.9764000177383423
6okm.pdb	6okm_HL_R_YL32N.pdb	-0.8266059160232544	-1.1109999418258667
6okm.pdb	6okm_HL_R_YL32E.pdb	-0.9036974310874939	-1.232699990272522
6okm.pdb	6okm_HL_R_YL32V.pdb	-1.023989200592041	-1.382699966430664
6okm.pdb	6okm_HL_R_VL34R.pdb	-0.11268375813961029	-0.6277999877929688
6okm.pdb	6okm_HL_R_VL34I.pdb	-0.47085803747177124	0.18140000104904175
6okm.pdb	6okm_HL_R_YL49C.pdb	0.148295059800148	-0.6571999788284302
6okm.pdb	6okm_HL_R_YL49K.pdb	0.3084549903869629	-0.7914000153541565
6okm.pdb	6okm_HL_R_YL49F.pdb	0.18225698173046112	0.46720001101493835
6okm.pdb	6okm_HL_R_NL53Y.pdb	0.7528235912322998	1.7431000471115112
6okm.pdb	6okm_HL_R_LL54D.pdb	-1.0275771617889404	0.840399980545044
6okm.pdb	6okm_HL_R_LL54E.pdb	-0.5555734634399414	0.5098999738693237
6okm.pdb	6okm_HL_R_LL54T.pdb	-0.6764602065086365	-0.19689999520778656
6okm.pdb	6okm_HL_R_SL56L.pdb	0.49197667837142944	1.079200029373169
6okm.pdb	6okm_HL_R_VL58C.pdb	-0.24943514168262482	-0.022299999371170998
6okm.pdb	6okm_HL_R_VL58G.pdb	-0.5976549983024597	0.11630000174045563
6okm.pdb	6okm_HL_R_YL91R.pdb	-0.1984226107597351	-1.0126999616622925
6okm.pdb	6okm_HL_R_YL91E.pdb	-1.2381035089492798	-2.046999931335449
6okm.pdb	6okm_HL_R_YL91I.pdb	-0.42369601130485535	-0.6013000011444092
6okm.pdb	6okm_HL_R_YL91L.pdb	-0.18549899756908417	-1.2532999515533447
6okm.pdb	6okm_HL_R_AL92I.pdb	-0.3264273405075073	-0.10670000314712524
6okm.pdb	6okm_HL_R_AL92W.pdb	-0.4762309193611145	-0.07689999788999557
6okm.pdb	6okm_HL_R_QL93T.pdb	-0.16001379489898682	-0.18160000443458557
6okm.pdb	6okm_HL_R_FL94K.pdb	-0.7164227366447449	-0.7860000133514404
6okm.pdb	6okm_HL_R_FL94M.pdb	-0.4581390619277954	-0.33709999918937683
6okm.pdb	6okm_HL_R_YL96K.pdb	-0.2684824466705322	0.11949999630451202
6okm.pdb	6okm_HL_R_RR36N.pdb	-0.3987658619880676	-0.7473999857902527
6okm.pdb	6okm_HL_R_GR39Q.pdb	-3.0193088054656982	-1.811900019645691
6okm.pdb	6okm_HL_R_GR39I.pdb	-15.311813354492188	-11.7252197265625
6okm.pdb	6okm_HL_R_GR39S.pdb	-7.523661136627197	-3.9639999866485596
6okm.pdb	6okm_HL_R_PR40D.pdb	-4.618691921234131	-4.617599964141846
6okm.pdb	6okm_HL_R_PR40L.pdb	-0.3070219159126282	-0.12950000166893005
6okm.pdb	6okm_HL_R_PR40V.pdb	-1.6044563055038452	-1.0714999437332153
6okm.pdb	6okm_HL_R_GR41R.pdb	-0.5386919975280762	-0.684499979019165
6okm.pdb	6okm_HL_R_GR41I.pdb	-4.380666255950928	-3.34060001373291
6okm.pdb	6okm_HL_R_GR41F.pdb	-3.6658332347869873	-4.066699981689453
6okm.pdb	6okm_HL_R_FR42I.pdb	-2.2167999744415283	-1.1866999864578247
6okm.pdb	6okm_HL_R_FR42V.pdb	-2.5081098079681396	-1.5465999841690063
6okm.pdb	6okm_HL_R_PR54A.pdb	-1.247613787651062	-0.34929999709129333
6okm.pdb	6okm_HL_R_PR54D.pdb	-3.215670347213745	-3.082200050354004
6okm.pdb	6okm_HL_R_PR54E.pdb	-3.9273841381073	-4.40310001373291
6okm.pdb	6okm_HL_R_PR54I.pdb	-1.2328163385391235	-2.229099988937378
6okm.pdb	6okm_HL_R_PR54L.pdb	-2.1680757999420166	-2.269399881362915
6okm.pdb	6okm_HL_R_PR54T.pdb	-2.188206672668457	-0.5666000247001648
6okm.pdb	6okm_HL_R_PR54Y.pdb	-11.179960250854492	-9.390000343322754
6okm.pdb	6okm_HL_R_CR58M.pdb	-0.142399400472641	-0.7716000080108643
6okm.pdb	6okm_HL_R_NR59C.pdb	0.022835686802864075	0.9610000252723694
6okm.pdb	6okm_HL_R_LR60A.pdb	-0.3626812696456909	-0.7017999887466431
6okm.pdb	6okm_HL_R_RR61P.pdb	-1.145717978477478	0.4925000071525574
6okm.pdb	6okm_HL_R_RR61Y.pdb	-0.6167749762535095	0.17980000376701355
6okm.pdb	6okm_HL_R_ER65H.pdb	-0.10300451517105103	-0.5512999892234802
6okm.pdb	6okm_HL_R_ER65L.pdb	0.07323698699474335	-0.527400016784668
6okm.pdb	6okm_HL_R_ER65F.pdb	0.024367526173591614	-0.5881999731063843
6okm.pdb	6okm_HL_R_ER65W.pdb	0.19170425832271576	-0.36149999499320984
6okm.pdb	6okm_HL_R_RR66D.pdb	-1.3975517749786377	-1.9465999603271484
6okm.pdb	6okm_HL_R_RR66L.pdb	-1.8632358312606812	-2.611599922180176
6okm.pdb	6okm_HL_R_KR67R.pdb	-0.15289270877838135	-0.06870000064373016
6okm.pdb	6okm_HL_R_KR67D.pdb	-0.1316852867603302	0.05079999938607216
6okm.pdb	6okm_HL_R_KR67Q.pdb	-0.15481272339820862	-0.037700001150369644
6okm.pdb	6okm_HL_R_KR67G.pdb	-0.05945320427417755	-0.005499999970197678
6okm.pdb	6okm_HL_R_KR67M.pdb	0.17442984879016876	0.03099999949336052
6okm.pdb	6okm_HL_R_KR67P.pdb	-0.36760056018829346	-0.7580999732017517
6okm.pdb	6okm_HL_R_KR67S.pdb	-0.1812749058008194	-0.025100000202655792
6okm.pdb	6okm_HL_R_LR69A.pdb	-2.1226885318756104	-1.5586999654769897
6okm.pdb	6okm_HL_R_LR69N.pdb	-2.326242685317993	-2.0559000968933105
6okm.pdb	6okm_HL_R_LR69I.pdb	-1.0216400623321533	-0.49729999899864197
6okm.pdb	6okm_HL_R_LR69V.pdb	-1.9734081029891968	-1.1962000131607056
2r56.pdb	2r56_IM_B_SM30D.pdb	0.4031428098678589	3.2610700130462646
2r56.pdb	2r56_IM_B_SM30C.pdb	0.16940708458423615	0.48827001452445984
2r56.pdb	2r56_IM_B_SM30I.pdb	0.5803184509277344	1.8364700078964233
2r56.pdb	2r56_IM_B_SM31Q.pdb	-0.029071956872940063	1.4835799932479858
2r56.pdb	2r56_IM_B_SM31T.pdb	-0.17277300357818604	0.623170018196106
2r56.pdb	2r56_IM_B_RM32N.pdb	-1.135072112083435	-0.145019993185997
2r56.pdb	2r56_IM_B_RM32C.pdb	-1.0003597736358643	0.4533199965953827
2r56.pdb	2r56_IM_B_RM32E.pdb	-0.5581332445144653	0.37929001450538635
2r56.pdb	2r56_IM_B_AM50S.pdb	-0.35788530111312866	-0.8135700225830078
2r56.pdb	2r56_IM_B_AM51E.pdb	-0.054163143038749695	0.2526699900627136
2r56.pdb	2r56_IM_B_AM51G.pdb	-0.2266450971364975	0.7108700275421143
2r56.pdb	2r56_IM_B_AM51S.pdb	-0.4861692190170288	-0.05071999877691269
2r56.pdb	2r56_IM_B_SM52H.pdb	-0.3056219816207886	0.8214799761772156
2r56.pdb	2r56_IM_B_SM52F.pdb	-0.061514243483543396	0.5384200215339661
2r56.pdb	2r56_IM_B_SM52Y.pdb	-0.11371520161628723	-0.5201399922370911
2r56.pdb	2r56_IM_B_YM91G.pdb	0.44409966468811035	0.7514600157737732
2r56.pdb	2r56_IM_B_YM91I.pdb	-0.16514185070991516	1.1148099899291992
2r56.pdb	2r56_IM_B_HM92F.pdb	0.17343945801258087	-0.08574999868869781
2r56.pdb	2r56_IM_B_RI30C.pdb	-0.4075952172279358	-0.6588500142097473
2r56.pdb	2r56_IM_B_RI30F.pdb	0.12388594448566437	-0.488290011882782
2r56.pdb	2r56_IM_B_RI30P.pdb	-0.5523318648338318	-0.6232699751853943
2r56.pdb	2r56_IM_B_HI31A.pdb	-0.3054811358451843	-0.3053399920463562
2r56.pdb	2r56_IM_B_HI31C.pdb	-0.2177680879831314	-0.05736999958753586
2r56.pdb	2r56_IM_B_HI31Q.pdb	-0.4449988901615143	-0.43244999647140503
2r56.pdb	2r56_IM_B_GI53Q.pdb	-2.565261125564575	-2.6224400997161865
2r56.pdb	2r56_IM_B_GI53I.pdb	-2.5633907318115234	-2.0247700214385986
2r56.pdb	2r56_IM_B_GI53T.pdb	-0.9464285373687744	-1.4832799434661865
2r56.pdb	2r56_IM_B_SI54R.pdb	-0.3674546480178833	1.147819995880127
2r56.pdb	2r56_IM_B_KI100C.pdb	-0.15800349414348602	-0.08777999877929688
2r56.pdb	2r56_IM_B_KI100P.pdb	-0.4421681761741638	0.4125399887561798
2r56.pdb	2r56_IM_B_VI102Q.pdb	-1.6212620735168457	-1.3970500230789185
2r56.pdb	2r56_IM_B_VI102T.pdb	-0.9918037056922913	-1.2219200134277344
2r56.pdb	2r56_IM_B_GI103E.pdb	-4.666814804077148	-3.228219985961914
2r56.pdb	2r56_IM_B_TI105A.pdb	-0.15380744636058807	-0.1549299955368042
2r56.pdb	2r56_IM_B_TI105V.pdb	-0.47041285037994385	-1.1532000303268433
2r56.pdb	2r56_IM_B_TB15A.pdb	-0.07954814285039902	-0.895110011100769
2r56.pdb	2r56_IM_B_TB15D.pdb	-0.2763746976852417	-0.35576000809669495
2r56.pdb	2r56_IM_B_WB16R.pdb	0.4720015525817871	-0.15418000519275665
2r56.pdb	2r56_IM_B_WB16E.pdb	0.08196358382701874	0.3365199863910675
2r56.pdb	2r56_IM_B_VB40C.pdb	-0.2607540488243103	0.003100000089034438
2r56.pdb	2r56_IM_B_VB40Q.pdb	-0.41814565658569336	0.044360000640153885
2r56.pdb	2r56_IM_B_VB40K.pdb	-0.5211501717567444	-0.04529999941587448
2r56.pdb	2r56_IM_B_EB42G.pdb	-0.34622645378112793	-0.9567400217056274
2r56.pdb	2r56_IM_B_EB42P.pdb	-0.6550365090370178	-1.8484899997711182
2r56.pdb	2r56_IM_B_QB56T.pdb	-0.6966766715049744	-0.34720999002456665
2r56.pdb	2r56_IM_B_EB62I.pdb	-0.631502628326416	0.36739999055862427
2r56.pdb	2r56_IM_B_EB62W.pdb	-0.7219698429107666	0.33417001366615295
2r56.pdb	2r56_IM_B_EB62Y.pdb	-0.43593233823776245	0.5573099851608276
2r56.pdb	2r56_IM_B_AB64K.pdb	-0.3603699803352356	0.1839500069618225
2r56.pdb	2r56_IM_B_KB67I.pdb	-0.3185180425643921	0.8545100092887878
2r56.pdb	2r56_IM_B_TB122R.pdb	-0.2241831123828888	0.016380000859498978
2r56.pdb	2r56_IM_B_TB122F.pdb	0.6196421980857849	1.6498299837112427
2r56.pdb	2r56_IM_B_EB124A.pdb	-0.37601107358932495	-0.014910000376403332
2r56.pdb	2r56_IM_B_EB124D.pdb	-0.4648663401603699	0.4144800007343292
2r56.pdb	2r56_IM_B_TB151H.pdb	-0.16267921030521393	0.6588900089263916
2r56.pdb	2r56_IM_B_TB151I.pdb	-0.0076850056648254395	0.8389999866485596
2r56.pdb	2r56_IM_B_LB153R.pdb	-0.3562493920326233	-0.4916499853134155
2r56.pdb	2r56_IM_B_LB153H.pdb	-0.27704906463623047	-0.09463000297546387
2r56.pdb	2r56_IM_B_LB153T.pdb	-0.5128677487373352	-0.12178000062704086
2r56.pdb	2r56_IM_B_EB154D.pdb	-1.8568874597549438	-2.3420801162719727
2r56.pdb	2r56_IM_B_EB154C.pdb	-1.0783554315567017	-1.507699966430664
2r56.pdb	2r56_IM_B_EB154F.pdb	-2.5347135066986084	-3.7272698879241943
2r56.pdb	2r56_IM_B_EB154Y.pdb	-2.682086944580078	-4.158689975738525
2r56.pdb	2r56_IM_B_QB156G.pdb	-0.36366695165634155	1.6900999546051025
2r56.pdb	2r56_IM_B_QB156I.pdb	-0.11252449452877045	2.3972699642181396
2r56.pdb	2r56_IM_B_QB156Y.pdb	0.8604830503463745	2.869070053100586
7bej.pdb	7bej_HL_E_VH2K.pdb	-0.20790743827819824	-0.2700999975204468
7bej.pdb	7bej_HL_E_GH26A.pdb	-0.6583088636398315	-0.13339999318122864
7bej.pdb	7bej_HL_E_GH26N.pdb	-0.725138783454895	-0.26820001006126404
7bej.pdb	7bej_HL_E_GH26E.pdb	-0.9383198022842407	-0.4237000048160553
7bej.pdb	7bej_HL_E_VH27R.pdb	-0.565407395362854	-0.25360000133514404
7bej.pdb	7bej_HL_E_VH27M.pdb	-0.1154918298125267	-0.0632999986410141
7bej.pdb	7bej_HL_E_VH27W.pdb	-0.6227200627326965	-0.3529999852180481
7bej.pdb	7bej_HL_E_TH28G.pdb	0.30227982997894287	0.17180000245571136
7bej.pdb	7bej_HL_E_SH31A.pdb	0.16433952748775482	1.1110999584197998
7bej.pdb	7bej_HL_E_SH31E.pdb	-3.632375955581665	-1.990399956703186
7bej.pdb	7bej_HL_E_NH32A.pdb	-0.3652167320251465	-1.2151000499725342
7bej.pdb	7bej_HL_E_NH32M.pdb	0.09173963963985443	-0.05829999968409538
7bej.pdb	7bej_HL_E_NH32Y.pdb	-9.138325691223145	-6.319379806518555
7bej.pdb	7bej_HL_E_NH32V.pdb	-0.43264877796173096	-0.6941999793052673
7bej.pdb	7bej_HL_E_YH52Q.pdb	-0.58436518907547	-0.45089998841285706
7bej.pdb	7bej_HL_E_YH52I.pdb	-1.5211849212646484	-1.642899990081787
7bej.pdb	7bej_HL_E_PH53A.pdb	-0.5737937688827515	-0.6836000084877014
7bej.pdb	7bej_HL_E_PH53H.pdb	-9.119601249694824	-7.313199996948242
7bej.pdb	7bej_HL_E_PH53I.pdb	-2.164241313934326	-2.544600009918213
7bej.pdb	7bej_HL_E_PH53Y.pdb	-19.937694549560547	-21.49323081970215
7bej.pdb	7bej_HL_E_PH53V.pdb	-1.471422791481018	-0.4819999933242798
7bej.pdb	7bej_HL_E_GH54S.pdb	-1.5040254592895508	-1.7985999584197998
7bej.pdb	7bej_HL_E_SH56Q.pdb	-1.0809638500213623	-0.8985000252723694
7bej.pdb	7bej_HL_E_SH56I.pdb	-1.454075574874878	-0.6650000214576721
7bej.pdb	7bej_HL_E_SH56P.pdb	-1.218371868133545	-0.9416999816894531
7bej.pdb	7bej_HL_E_SH56W.pdb	-1.4579174518585205	-2.6552999019622803
7bej.pdb	7bej_HL_E_FH58Q.pdb	-0.6952058672904968	-0.5967000126838684
7bej.pdb	7bej_HL_E_FH58E.pdb	-0.31489187479019165	-0.17720000445842743
7bej.pdb	7bej_HL_E_FH58W.pdb	-1.5697193145751953	-0.3582000136375427
7bej.pdb	7bej_HL_E_RH97A.pdb	-0.8198752403259277	-1.3777999877929688
7bej.pdb	7bej_HL_E_LH99A.pdb	-0.0911937803030014	-0.44429999589920044
7bej.pdb	7bej_HL_E_LH99Q.pdb	0.14281593263149261	0.6367999911308289
7bej.pdb	7bej_HL_E_LH99H.pdb	-0.6357911229133606	0.18799999356269836
7bej.pdb	7bej_HL_E_GH100A.pdb	-1.153432011604309	-1.1043000221252441
7bej.pdb	7bej_HL_E_GH100C.pdb	-0.6299855709075928	-0.7236999869346619
7bej.pdb	7bej_HL_E_GH100T.pdb	-2.655970811843872	-1.0702999830245972
7bej.pdb	7bej_HL_E_DH105K.pdb	-0.4740205407142639	-0.5652999877929688
7bej.pdb	7bej_HL_E_DH105V.pdb	-0.44148313999176025	-0.35670000314712524
7bej.pdb	7bej_HL_E_IL2N.pdb	-0.3332439064979553	-0.3366999924182892
7bej.pdb	7bej_HL_E_IL2D.pdb	-0.41364890336990356	-0.8927000164985657
7bej.pdb	7bej_HL_E_IL2K.pdb	-0.1819358766078949	-0.6040999889373779
7bej.pdb	7bej_HL_E_IL2F.pdb	0.14890708029270172	0.29030001163482666
7bej.pdb	7bej_HL_E_IL2V.pdb	-0.3376500606536865	-0.3873000144958496
7bej.pdb	7bej_HL_E_SL30G.pdb	-0.20198072493076324	1.454699993133545
7bej.pdb	7bej_HL_E_SL30T.pdb	-1.6293065547943115	1.0367000102996826
7bej.pdb	7bej_HL_E_YL32D.pdb	-0.04659475386142731	0.7343000173568726
7bej.pdb	7bej_HL_E_YL32G.pdb	-0.0575128048658371	0.5515000224113464
7bej.pdb	7bej_HL_E_YL32V.pdb	-0.018381908535957336	0.5853999853134155
7bej.pdb	7bej_HL_E_QL90K.pdb	-0.6629652976989746	-1.2345999479293823
7bej.pdb	7bej_HL_E_LL91K.pdb	-0.13643485307693481	0.0
7bej.pdb	7bej_HL_E_LL91V.pdb	-0.5160964131355286	-0.21070000529289246
7bej.pdb	7bej_HL_E_NL92P.pdb	-0.25184476375579834	1.0997999906539917
7bej.pdb	7bej_HL_E_NL92S.pdb	-0.07703721523284912	0.925000011920929
7bej.pdb	7bej_HL_E_NL92W.pdb	-0.4149591326713562	2.6315999031066895
7bej.pdb	7bej_HL_E_YL94C.pdb	-1.0830357074737549	-1.9270999431610107
7bej.pdb	7bej_HL_E_YL94S.pdb	-1.4219512939453125	-1.919100046157837
7bej.pdb	7bej_HL_E_YL94T.pdb	-1.1349730491638184	-1.926300048828125
7bej.pdb	7bej_HL_E_RE71D.pdb	-0.9279452562332153	-1.6019999980926514
7bej.pdb	7bej_HL_E_RE71G.pdb	-0.6927128434181213	-1.7342000007629395
7bej.pdb	7bej_HL_E_DE73R.pdb	-0.3115086555480957	-0.20319999754428864
7bej.pdb	7bej_HL_E_DE73G.pdb	-0.41100791096687317	-1.4187999963760376
7bej.pdb	7bej_HL_E_DE73V.pdb	-0.36705949902534485	-0.510699987411499
7bej.pdb	7bej_HL_E_EE74I.pdb	-0.028451770544052124	0.12460000067949295
7bej.pdb	7bej_HL_E_EE74L.pdb	0.03871937096118927	0.13259999454021454
7bej.pdb	7bej_HL_E_RE76T.pdb	-0.2838132381439209	-0.7735000252723694
7bej.pdb	7bej_HL_E_RE76V.pdb	-0.13498374819755554	-0.5598999857902527
7bej.pdb	7bej_HL_E_QE77E.pdb	-0.22633302211761475	-1.3007999658584595
7bej.pdb	7bej_HL_E_QE77H.pdb	-0.42203450202941895	-1.271399974822998
7bej.pdb	7bej_HL_E_QE77Y.pdb	-0.6037886142730713	-2.1273999214172363
7bej.pdb	7bej_HL_E_TE83M.pdb	0.9804980754852295	1.3801000118255615
7bej.pdb	7bej_HL_E_GE84R.pdb	-0.5016192197799683	-1.9810999631881714
7bej.pdb	7bej_HL_E_GE84F.pdb	0.29336756467819214	0.19439999759197235
7bej.pdb	7bej_HL_E_GE84Y.pdb	-0.9160024523735046	-0.4041999876499176
7bej.pdb	7bej_HL_E_KE85W.pdb	-0.6513261198997498	-0.18490000069141388
7bej.pdb	7bej_HL_E_KE85V.pdb	-0.5250993371009827	0.25200000405311584
7bej.pdb	7bej_HL_E_DE88G.pdb	-1.1377922296524048	-1.5621000528335571
7bej.pdb	7bej_HL_E_DE88W.pdb	-0.47230851650238037	-1.3869999647140503
7bej.pdb	7bej_HL_E_YE89V.pdb	-0.44999271631240845	-0.8870999813079834
7bej.pdb	7bej_HL_E_YE121S.pdb	-0.30682745575904846	0.2249000072479248
7bej.pdb	7bej_HL_E_LE123C.pdb	-0.25176098942756653	-0.7353000044822693
7bej.pdb	7bej_HL_E_LE123I.pdb	-0.09990327805280685	-0.12610000371932983
7bej.pdb	7bej_HL_E_LE123K.pdb	-0.35965031385421753	-0.06859999895095825
7bej.pdb	7bej_HL_E_LE123P.pdb	-0.5241228938102722	-0.6258999705314636
7bej.pdb	7bej_HL_E_FE124K.pdb	-0.35519617795944214	-0.553600013256073
7bej.pdb	7bej_HL_E_FE124M.pdb	-0.5833714604377747	-0.7276999950408936
7bej.pdb	7bej_HL_E_KE126C.pdb	-0.5931695103645325	0.5569000244140625
7bej.pdb	7bej_HL_E_KE126G.pdb	-0.39203715324401855	0.7148000001907349
7bej.pdb	7bej_HL_E_KE126F.pdb	-0.4385051727294922	0.492000013589859
7bej.pdb	7bej_HL_E_YE141H.pdb	-0.44383907318115234	-0.155799999833107
7bej.pdb	7bej_HL_E_YE141S.pdb	-0.8861201405525208	-1.326300024986267
7bej.pdb	7bej_HL_E_QE142R.pdb	-0.375559538602829	-0.2800000011920929
7bej.pdb	7bej_HL_E_QE142G.pdb	-0.29899758100509644	-0.2337000072002411
7bej.pdb	7bej_HL_E_AE143Q.pdb	-5.718803405761719	-5.014400005340576
7bej.pdb	7bej_HL_E_AE143G.pdb	0.11392621695995331	-0.31139999628067017
7bej.pdb	7bej_HL_E_GE144W.pdb	-1.464397668838501	-2.1626999378204346
7bej.pdb	7bej_HL_E_GE144V.pdb	-2.3475048542022705	-0.9114000201225281
7bej.pdb	7bej_HL_E_SE145I.pdb	0.0925268679857254	-0.0544000007212162
7bej.pdb	7bej_HL_E_SE145W.pdb	0.26888036727905273	0.01889999955892563
7bej.pdb	7bej_HL_E_SE145Y.pdb	0.4877254366874695	0.14830000698566437
7bej.pdb	7bej_HL_E_FE154R.pdb	-1.6359000205993652	-0.11460000276565552
7bej.pdb	7bej_HL_E_NE155P.pdb	-1.4801908731460571	-1.9390000104904175
7bej.pdb	7bej_HL_E_YE163E.pdb	-0.10320259630680084	-0.14630000293254852
7bej.pdb	7bej_HL_E_YE163K.pdb	-0.05985282361507416	0.0632999986410141
7bej.pdb	7bej_HL_E_YE163M.pdb	0.10532926023006439	-0.017100000753998756
7bej.pdb	7bej_HL_E_GE164L.pdb	-0.05124311149120331	0.10249999910593033
7bej.pdb	7bej_HL_E_GE164K.pdb	-0.1439555138349533	0.36410000920295715
7bej.pdb	7bej_HL_E_GE164V.pdb	-0.1440083384513855	0.6083999872207642
7bej.pdb	7bej_HL_E_QE166R.pdb	-0.5250152349472046	-0.14959999918937683
7bej.pdb	7bej_HL_E_QE166H.pdb	-0.5674312710762024	0.06539999693632126
7bej.pdb	7bej_HL_E_NE169G.pdb	-0.08705656230449677	-0.022199999541044235
7bej.pdb	7bej_HL_E_GE170R.pdb	-0.2686002254486084	0.16820000112056732
7bej.pdb	7bej_HL_E_GE170C.pdb	-0.21047110855579376	0.9550999999046326
7bej.pdb	7bej_HL_E_YE173R.pdb	-1.9360946416854858	-3.4971001148223877
7bej.pdb	7bej_HL_E_YE173G.pdb	-2.078587055206299	-2.830899953842163
7bej.pdb	7bej_HL_E_YE173H.pdb	-1.4586879014968872	-1.5188000202178955
7bej.pdb	7bej_HL_E_YE173F.pdb	-0.5032293200492859	-0.5893999934196472
7bej.pdb	7bej_HL_E_YE173S.pdb	-2.0226247310638428	-2.8055999279022217
7dcx.pdb	7dcx_BG_D_GB54D.pdb	0.20365937054157257	0.649321973323822
7dcx.pdb	7dcx_BG_D_GB54H.pdb	-0.2798049747943878	0.20354099571704865
7dcx.pdb	7dcx_BG_D_GB54S.pdb	-0.49984681606292725	0.12588000297546387
7dcx.pdb	7dcx_BG_D_GB54Y.pdb	-0.21518830955028534	0.2633950114250183
7dcx.pdb	7dcx_BG_D_SB55D.pdb	0.4439793825149536	0.15931099653244019
7dcx.pdb	7dcx_BG_D_SB55Y.pdb	0.9179947376251221	0.9902709722518921
7dcx.pdb	7dcx_BG_D_TB56D.pdb	-0.9243075847625732	-0.9684770107269287
7dcx.pdb	7dcx_BG_D_TB56E.pdb	0.2659945487976074	0.2162729948759079
7dcx.pdb	7dcx_BG_D_TB56M.pdb	-0.12764625251293182	-0.08714599907398224
7dcx.pdb	7dcx_BG_D_TB56P.pdb	-0.19569209218025208	0.012404999695718288
7dcx.pdb	7dcx_BG_D_YB57T.pdb	-0.6986268758773804	-0.8131070137023926
7dcx.pdb	7dcx_BG_D_PB60V.pdb	-0.26594799757003784	-0.7688570022583008
7dcx.pdb	7dcx_BG_D_SB64P.pdb	-0.2331397980451584	0.6106699705123901
7dcx.pdb	7dcx_BG_D_IG2R.pdb	-0.6840179562568665	-0.3830690085887909
7dcx.pdb	7dcx_BG_D_IG2L.pdb	0.05080360174179077	-0.5875329971313477
7dcx.pdb	7dcx_BG_D_IG2P.pdb	-0.7673317193984985	-0.7932170033454895
7dcx.pdb	7dcx_BG_D_IG2Y.pdb	-0.6324855089187622	-0.5714190006256104
7dcx.pdb	7dcx_BG_D_IG2V.pdb	-0.45128536224365234	-0.003891000058501959
7dcx.pdb	7dcx_BG_D_SG26V.pdb	-0.5420224666595459	0.42523959279060364
7dcx.pdb	7dcx_BG_D_QG27G.pdb	0.41996556520462036	-1.6800669431686401
7dcx.pdb	7dcx_BG_D_QG27P.pdb	-1.6206976175308228	-2.6049370765686035
7dcx.pdb	7dcx_BG_D_QG27V.pdb	-0.7923162579536438	-1.7682470083236694
7dcx.pdb	7dcx_BG_D_DG28A.pdb	-0.14991436898708344	-0.8668670058250427
7dcx.pdb	7dcx_BG_D_DG28C.pdb	-0.24615421891212463	-0.6933670043945312
7dcx.pdb	7dcx_BG_D_DG28M.pdb	0.6537646055221558	1.0307979583740234
7dcx.pdb	7dcx_BG_D_DG28T.pdb	-0.47110021114349365	0.29196399450302124
7dcx.pdb	7dcx_BG_D_VG29A.pdb	-0.16182725131511688	-0.3356130123138428
7dcx.pdb	7dcx_BG_D_VG29R.pdb	-0.4654163718223572	-0.7760469913482666
7dcx.pdb	7dcx_BG_D_VG29S.pdb	-0.6296716928482056	-0.9477869868278503
7dcx.pdb	7dcx_BG_D_GG30R.pdb	-12.49830436706543	-9.831506729125977
7dcx.pdb	7dcx_BG_D_GG30Q.pdb	-9.63785457611084	-9.589277267456055
7dcx.pdb	7dcx_BG_D_GG30F.pdb	-20.84737205505371	-15.341007232666016
7dcx.pdb	7dcx_BG_D_NG31H.pdb	-0.160519540309906	-0.03175299987196922
7dcx.pdb	7dcx_BG_D_NG31S.pdb	-0.4046289324760437	-0.04212399944663048
7dcx.pdb	7dcx_BG_D_GG68Q.pdb	0.0017657876014709473	0.7927870154380798
7dcx.pdb	7dcx_BG_D_TG69A.pdb	-0.5224435925483704	-0.48340898752212524
7dcx.pdb	7dcx_BG_D_TG69R.pdb	-0.4098292589187622	0.47017988562583923
7dcx.pdb	7dcx_BG_D_TG69L.pdb	-0.0490187406539917	0.3329120874404907
7dcx.pdb	7dcx_BG_D_TG69F.pdb	-0.1956724375486374	-0.2764039933681488
7dcx.pdb	7dcx_BG_D_QG89G.pdb	0.022761419415473938	0.12422499805688858
7dcx.pdb	7dcx_BG_D_QG89M.pdb	-0.13945958018302917	0.009592999704182148
7dcx.pdb	7dcx_BG_D_QG89F.pdb	-0.1254364252090454	0.0077240001410245895
7dcx.pdb	7dcx_BG_D_QG89P.pdb	-0.06304000318050385	0.4382365047931671
7dcx.pdb	7dcx_BG_D_QG89Y.pdb	-1.0379480123519897	-0.03001300059258938
7dcx.pdb	7dcx_BG_D_QG90E.pdb	0.4802054166793823	-1.19137704372406
7dcx.pdb	7dcx_BG_D_QG90I.pdb	0.08828778564929962	-1.0631669759750366
7dcx.pdb	7dcx_BG_D_QG90K.pdb	0.16090531647205353	-0.9240570068359375
7dcx.pdb	7dcx_BG_D_NG92A.pdb	0.05059640109539032	-0.3593840003013611
7dcx.pdb	7dcx_BG_D_RG93N.pdb	-0.3030105233192444	-0.3082050085067749
7dcx.pdb	7dcx_BG_D_RG93Q.pdb	-0.20425082743167877	0.7580419778823853
7dcx.pdb	7dcx_BG_D_RG93H.pdb	-0.3355588912963867	0.98403000831604
7dcx.pdb	7dcx_BG_D_RG93I.pdb	-2.220876693725586	-0.28971099853515625
7dcx.pdb	7dcx_BG_D_RG93L.pdb	0.6366307139396667	1.8849129676818848
7dcx.pdb	7dcx_BG_D_RG93P.pdb	-0.03699074685573578	-0.38054800033569336
7dcx.pdb	7dcx_BG_D_YG94A.pdb	0.746220588684082	0.11772499978542328
7dcx.pdb	7dcx_BG_D_YG94G.pdb	1.084530234336853	0.15764300525188446
7dcx.pdb	7dcx_BG_D_YG94T.pdb	0.23161722719669342	0.024670999497175217
7dcx.pdb	7dcx_BG_D_PG95V.pdb	-0.48556017875671387	-1.0432970523834229
7dcx.pdb	7dcx_BG_D_TG97E.pdb	0.06642471253871918	-0.13755099475383759
7dcx.pdb	7dcx_BG_D_TG97M.pdb	0.36602354049682617	0.27714401483535767
7dcx.pdb	7dcx_BG_D_TG97F.pdb	0.29261094331741333	-0.20970700681209564
7dcx.pdb	7dcx_BG_D_TG97S.pdb	-0.2110642045736313	-0.29786598682403564
7dcx.pdb	7dcx_BG_D_KG107N.pdb	-0.859880805015564	-1.0537470579147339
7dcx.pdb	7dcx_BG_D_KG107C.pdb	-0.7295451164245605	-0.6705570220947266
7dcx.pdb	7dcx_BG_D_KG107I.pdb	-0.4009355306625366	-0.4850029945373535
7dcx.pdb	7dcx_BG_D_RG108H.pdb	-0.20558816194534302	0.015029000118374825
7dcx.pdb	7dcx_BG_D_RG108F.pdb	-0.08272998034954071	-0.010223999619483948
7dcx.pdb	7dcx_BG_D_RG108P.pdb	-0.48685723543167114	-0.10262800008058548
7dcx.pdb	7dcx_BG_D_RG108Y.pdb	-0.20224814116954803	-0.050182998180389404
7dcx.pdb	7dcx_BG_D_AG109P.pdb	0.11476682126522064	-0.24414899945259094
7dcx.pdb	7dcx_BG_D_DG110Q.pdb	0.6739982962608337	1.438992977142334
7dcx.pdb	7dcx_BG_D_AG111N.pdb	-0.25662168860435486	-0.1728300005197525
7dcx.pdb	7dcx_BG_D_AG111P.pdb	-0.2652110755443573	0.49032971262931824
7dcx.pdb	7dcx_BG_D_AG111T.pdb	-0.4384292960166931	0.29094499349594116
7dcx.pdb	7dcx_BG_D_AG111W.pdb	-0.20481260120868683	-0.15145500004291534
7dcx.pdb	7dcx_BG_D_AG111Y.pdb	-0.11033395677804947	1.0555919408798218
7dcx.pdb	7dcx_BG_D_DD91C.pdb	-1.1252267360687256	-0.22330300509929657
7dcx.pdb	7dcx_BG_D_DD91K.pdb	-0.8546682596206665	0.1733729988336563
7dcx.pdb	7dcx_BG_D_DD91W.pdb	-2.155374050140381	-0.9758870005607605
7dcx.pdb	7dcx_BG_D_SD92E.pdb	-2.1057345867156982	-3.4527969360351562
7dcx.pdb	7dcx_BG_D_SD92T.pdb	-1.9438539743423462	-1.6893069744110107
7dcx.pdb	7dcx_BG_D_KD93Q.pdb	-0.357095330953598	-0.9992070198059082
7dcx.pdb	7dcx_BG_D_QD114G.pdb	-0.34432172775268555	-0.23808899521827698
7dcx.pdb	7dcx_BG_D_QD114L.pdb	0.11146201193332672	0.5411750078201294
7dcx.pdb	7dcx_BG_D_QD114W.pdb	-0.5676868557929993	0.15710799396038055
7dcx.pdb	7dcx_BG_D_YD338Q.pdb	0.06651149690151215	-0.20351800322532654
7dcx.pdb	7dcx_BG_D_YD338E.pdb	-0.027495160698890686	-0.5893629789352417
7dcx.pdb	7dcx_BG_D_YD338W.pdb	-0.06081092357635498	-0.09576699882745743
7dcx.pdb	7dcx_BG_D_SD339G.pdb	-0.06397858262062073	0.1277959942817688
7dcx.pdb	7dcx_BG_D_SD339I.pdb	0.07601602375507355	0.7495080232620239
7dcx.pdb	7dcx_BG_D_SD339M.pdb	0.30593472719192505	0.919588029384613
7dcx.pdb	7dcx_BG_D_SD339P.pdb	-0.17655357718467712	-0.1544400006532669
7dcx.pdb	7dcx_BG_D_VD340R.pdb	-0.08443751186132431	1.6905230283737183
7dcx.pdb	7dcx_BG_D_VD340M.pdb	0.2462216466665268	0.6592400074005127
7dcx.pdb	7dcx_BG_D_LD341R.pdb	-0.3666790723800659	0.20948100090026855
7dcx.pdb	7dcx_BG_D_LD341D.pdb	-0.8659911155700684	0.8467190265655518
7dcx.pdb	7dcx_BG_D_LD341G.pdb	-0.3636254668235779	0.020844999700784683
7dcx.pdb	7dcx_BG_D_LD341K.pdb	-0.0882658138871193	1.3055980205535889
7dcx.pdb	7dcx_BG_D_LD341F.pdb	-0.6352750658988953	-0.16639800369739532
7dcx.pdb	7dcx_BG_D_LD341P.pdb	-1.0755302906036377	0.385550856590271
7dcx.pdb	7dcx_BG_D_YD342P.pdb	0.2872127890586853	0.8262410163879395
7dcx.pdb	7dcx_BG_D_ND343R.pdb	-1.668947696685791	1.1976089477539062
7dcx.pdb	7dcx_BG_D_ND343P.pdb	-2.0322132110595703	0.5172910094261169
7dcx.pdb	7dcx_BG_D_ND343T.pdb	-0.19407598674297333	0.1005060002207756
7dcx.pdb	7dcx_BG_D_SD344L.pdb	0.2700803875923157	1.79088294506073
7dcx.pdb	7dcx_BG_D_AD345Q.pdb	-0.21747241914272308	-0.6366069912910461
7dcx.pdb	7dcx_BG_D_AD345S.pdb	-1.6517765522003174	0.6246650218963623
7dcx.pdb	7dcx_BG_D_FD347K.pdb	-1.158024549484253	-0.20036500692367554
7dcx.pdb	7dcx_BG_D_FD347Y.pdb	-0.8452671766281128	-0.2901819944381714
7dcx.pdb	7dcx_BG_D_SD348Q.pdb	0.4199906587600708	1.565762996673584
7dcx.pdb	7dcx_BG_D_SD348G.pdb	-0.08707767724990845	0.46527791023254395
7dcx.pdb	7dcx_BG_D_SD348H.pdb	0.07694311439990997	0.139382004737854
7dcx.pdb	7dcx_BG_D_SD348V.pdb	0.5603416562080383	0.9950069785118103
7dcx.pdb	7dcx_BG_D_FD350N.pdb	-1.4647226333618164	-1.9261469841003418
7dcx.pdb	7dcx_BG_D_FD350C.pdb	-1.4061434268951416	-1.4527469873428345
7dcx.pdb	7dcx_BG_D_FD350V.pdb	-1.3081971406936646	-1.422366976737976
7dcx.pdb	7dcx_BG_D_CD352E.pdb	-0.5414511561393738	-0.5878729820251465
7dcx.pdb	7dcx_BG_D_PD357D.pdb	-1.294163703918457	-2.1011269092559814
7dcx.pdb	7dcx_BG_D_PD357H.pdb	-2.136927604675293	-0.8181470036506653
7dcx.pdb	7dcx_BG_D_PD357L.pdb	-0.559087872505188	-0.05649799853563309
7dcx.pdb	7dcx_BG_D_CD405D.pdb	0.48443424701690674	-0.3644840121269226
7dcx.pdb	7dcx_BG_D_CD405I.pdb	-2.28682541847229	-0.9054970145225525
7dcx.pdb	7dcx_BG_D_WD409Q.pdb	0.022522732615470886	0.6568689942359924
7dcx.pdb	7dcx_BG_D_WD409H.pdb	-0.16565315425395966	1.312384009361267
7dcx.pdb	7dcx_BG_D_ND410C.pdb	-0.08486272394657135	0.15004600584506989
7dcx.pdb	7dcx_BG_D_ND410G.pdb	-0.16694872081279755	-0.1595579981803894
7dcx.pdb	7dcx_BG_D_ND410L.pdb	-0.06844048202037811	1.2379800081253052
7dcx.pdb	7dcx_BG_D_ND410P.pdb	-0.061140209436416626	1.1263149976730347
7dcx.pdb	7dcx_BG_D_ND413E.pdb	0.6552309989929199	0.9364920258522034
7dcx.pdb	7dcx_BG_D_ND413P.pdb	-0.10854805260896683	-0.528436005115509
7dcx.pdb	7dcx_BG_D_VD476K.pdb	-0.29729700088500977	-0.22505299746990204
7dcx.pdb	7dcx_BG_D_GD477Q.pdb	-0.22832389175891876	0.3956025540828705
7dcx.pdb	7dcx_BG_D_GD477T.pdb	-0.4763050079345703	0.23948299884796143
7dcx.pdb	7dcx_BG_D_GD477Y.pdb	-0.10508181154727936	0.3250412046909332
5dup.pdb	5dup_HL_A_NH31I.pdb	-0.27801162004470825	0.9387019872665405
5dup.pdb	5dup_HL_A_NH31P.pdb	-0.6607035398483276	0.46858999133110046
5dup.pdb	5dup_HL_A_NH31Y.pdb	-0.4017091691493988	-0.25567999482154846
5dup.pdb	5dup_HL_A_NH31V.pdb	-0.300045371055603	0.9388539791107178
5dup.pdb	5dup_HL_A_DH96T.pdb	-0.046657249331474304	0.4046800136566162
5dup.pdb	5dup_HL_A_SH97N.pdb	-0.39332544803619385	0.16019999980926514
5dup.pdb	5dup_HL_A_SH97Q.pdb	-0.24591688811779022	-0.07147999852895737
5dup.pdb	5dup_HL_A_SH97G.pdb	0.17408837378025055	0.11964999884366989
5dup.pdb	5dup_HL_A_SH97I.pdb	-0.2117709368467331	1.270550012588501
5dup.pdb	5dup_HL_A_SH97L.pdb	-0.2929859757423401	-0.8570700287818909
5dup.pdb	5dup_HL_A_SH97T.pdb	-0.4268496632575989	-0.1593099981546402
5dup.pdb	5dup_HL_A_YH98Q.pdb	-0.46292418241500854	-2.1663999557495117
5dup.pdb	5dup_HL_A_DH99N.pdb	-1.5176466703414917	0.3996399939060211
5dup.pdb	5dup_HL_A_GH101A.pdb	-0.012018546462059021	1.1376819610595703
5dup.pdb	5dup_HL_A_GH101K.pdb	0.1443222314119339	1.3448669910430908
5dup.pdb	5dup_HL_A_GH101M.pdb	0.5018469095230103	1.6448839902877808
5dup.pdb	5dup_HL_A_GH101F.pdb	-0.028394684195518494	0.6906980276107788
5dup.pdb	5dup_HL_A_GH101T.pdb	0.641472339630127	2.3055460453033447
5dup.pdb	5dup_HL_A_GH102I.pdb	-0.9201788306236267	-9.120039939880371
5dup.pdb	5dup_HL_A_GH102K.pdb	-7.990156173706055	-11.012040138244629
5dup.pdb	5dup_HL_A_HH103E.pdb	-0.4145424962043762	-0.016610000282526016
5dup.pdb	5dup_HL_A_LH106M.pdb	-0.246034637093544	-0.5432800054550171
5dup.pdb	5dup_HL_A_LH106P.pdb	-2.796225070953369	-4.5302300453186035
5dup.pdb	5dup_HL_A_DL33K.pdb	0.10008089244365692	0.20952999591827393
5dup.pdb	5dup_HL_A_YL50A.pdb	-0.561088502407074	0.050519999116659164
5dup.pdb	5dup_HL_A_YL50Q.pdb	-0.5018693804740906	0.2323099970817566
5dup.pdb	5dup_HL_A_YL50I.pdb	-0.7516459822654724	0.011719999834895134
5dup.pdb	5dup_HL_A_YL50T.pdb	-0.4648522138595581	-0.007329999934881926
5dup.pdb	5dup_HL_A_GL51N.pdb	-0.9582022428512573	-2.162529945373535
5dup.pdb	5dup_HL_A_GL51F.pdb	-5.7942585945129395	-5.441999912261963
5dup.pdb	5dup_HL_A_NL52A.pdb	0.5476590394973755	-0.2914400100708008
5dup.pdb	5dup_HL_A_NL52Y.pdb	-4.709981441497803	-4.3185601234436035
5dup.pdb	5dup_HL_A_NL54E.pdb	-3.0549228191375732	-3.7284998893737793
5dup.pdb	5dup_HL_A_RL55C.pdb	2.7464094161987305	0.9236249923706055
5dup.pdb	5dup_HL_A_RL55V.pdb	2.2490320205688477	1.26705801486969
5dup.pdb	5dup_HL_A_SL64N.pdb	0.24043859541416168	-0.06023000180721283
5dup.pdb	5dup_HL_A_SL64D.pdb	0.7005887031555176	0.3614700138568878
5dup.pdb	5dup_HL_A_SL64G.pdb	0.26020514965057373	0.10907000303268433
5dup.pdb	5dup_HL_A_SL64W.pdb	-0.23239324986934662	-0.3298799991607666
5dup.pdb	5dup_HL_A_SA64Y.pdb	0.41659700870513916	0.10253000259399414
5dup.pdb	5dup_HL_A_SA64V.pdb	0.283636212348938	-0.0225600004196167
5dup.pdb	5dup_HL_A_GA66N.pdb	-1.6078341007232666	-1.3091700077056885
5dup.pdb	5dup_HL_A_GA66C.pdb	-1.697052240371704	-0.578000009059906
5dup.pdb	5dup_HL_A_GA66I.pdb	-1.4470620155334473	-1.2298699617385864
5dup.pdb	5dup_HL_A_GA66V.pdb	-0.8515185117721558	-0.941070020198822
5dup.pdb	5dup_HL_A_VA67E.pdb	-0.35875988006591797	-0.37084001302719116
5dup.pdb	5dup_HL_A_VA67K.pdb	-0.23642566800117493	0.3383300006389618
5dup.pdb	5dup_HL_A_SA69G.pdb	0.11270369589328766	1.1649709939956665
5dup.pdb	5dup_HL_A_SA69K.pdb	-0.38136589527130127	0.385699987411499
5dup.pdb	5dup_HL_A_SA69F.pdb	-0.2979646921157837	-0.10211999714374542
5dup.pdb	5dup_HL_A_TA76L.pdb	0.5754445195198059	0.7695860266685486
5dup.pdb	5dup_HL_A_PA77T.pdb	-1.0715134143829346	-2.360610008239746
5dup.pdb	5dup_HL_A_WA85F.pdb	-0.5892863869667053	1.0209619998931885
5dup.pdb	5dup_HL_A_IA87Q.pdb	-0.24454309046268463	-1.043969988822937
5dup.pdb	5dup_HL_A_IA87F.pdb	-0.4499075412750244	-0.36250999569892883
5dup.pdb	5dup_HL_A_KA88H.pdb	-5.624302864074707	-4.334400177001953
5dup.pdb	5dup_HL_A_KA88Y.pdb	-13.34884262084961	-10.968640327453613
5dup.pdb	5dup_HL_A_KA89A.pdb	0.042572781443595886	0.3338499963283539
5dup.pdb	5dup_HL_A_KA89C.pdb	-0.027743399143218994	0.4404299855232239
5dup.pdb	5dup_HL_A_NA90P.pdb	-0.9374136924743652	0.15078000724315643
5dup.pdb	5dup_HL_A_NA90S.pdb	-0.4537683129310608	0.14653000235557556
5dup.pdb	5dup_HL_A_NA91K.pdb	1.7655304670333862	-0.4693099856376648
5dup.pdb	5dup_HL_A_NA91P.pdb	-0.027908459305763245	-1.8672900199890137
5dup.pdb	5dup_HL_A_NA91W.pdb	2.647672653198242	0.6522899866104126
5dup.pdb	5dup_HL_A_KA125E.pdb	-0.6152661442756653	-0.7116699814796448
5dup.pdb	5dup_HL_A_KA125F.pdb	-0.3654921054840088	-0.19155000150203705
5dup.pdb	5dup_HL_A_KA125Y.pdb	0.6690705418586731	1.8838510513305664
5dup.pdb	5dup_HL_A_KA154C.pdb	0.14342929422855377	0.830826997756958
5dup.pdb	5dup_HL_A_GA157Q.pdb	-0.13651423156261444	0.025210000574588776
5dup.pdb	5dup_HL_A_GA157K.pdb	-0.5678754448890686	0.639976978302002
5dup.pdb	5dup_HL_A_QA158A.pdb	0.10730864107608795	2.5139870643615723
5dup.pdb	5dup_HL_A_QA158N.pdb	-0.34408921003341675	0.9036219716072083
5dup.pdb	5dup_HL_A_QA158K.pdb	0.11436603963375092	2.195444107055664
5dup.pdb	5dup_HL_A_QA158M.pdb	0.23534192144870758	2.681269884109497
5fhc.pdb	5fhc_AB_J_SA99H.pdb	-6.786910057067871	-4.140960216522217
5fhc.pdb	5fhc_AB_J_SA99F.pdb	-6.163449287414551	-2.0292398929595947
5fhc.pdb	5fhc_AB_J_SA99P.pdb	0.010318711400032043	0.22801999747753143
5fhc.pdb	5fhc_AB_J_RA100C.pdb	-0.2670108675956726	0.010809999890625477
5fhc.pdb	5fhc_AB_J_RA100G.pdb	-0.15111736953258514	0.10780999809503555
5fhc.pdb	5fhc_AB_J_RA100K.pdb	-0.28715285658836365	0.09502000361680984
5fhc.pdb	5fhc_AB_J_RA100M.pdb	0.04668889939785004	0.02457999996840954
5fhc.pdb	5fhc_AB_J_SA101C.pdb	-0.30072957277297974	-0.1637900024652481
5fhc.pdb	5fhc_AB_J_TA110E.pdb	-0.026474401354789734	-0.8935840129852295
5fhc.pdb	5fhc_AB_J_GJ23A.pdb	-2.8776328563690186	-2.481379985809326
5fhc.pdb	5fhc_AB_J_GJ23H.pdb	-2.068296194076538	-3.1877400875091553
5fhc.pdb	5fhc_AB_J_GJ23K.pdb	-3.099329948425293	-3.6434199810028076
5fhc.pdb	5fhc_AB_J_AJ25P.pdb	-0.274728000164032	0.09397999942302704
5fhc.pdb	5fhc_AB_J_AJ25W.pdb	-0.027221068739891052	-0.5707119703292847
5fhc.pdb	5fhc_AB_J_IJ26A.pdb	-0.508478581905365	-1.2534433603286743
5fhc.pdb	5fhc_AB_J_IJ26Q.pdb	-0.47982466220855713	-0.012409999966621399
4hc1.pdb	4hc1_MN_B_GM32P.pdb	-1.8159834146499634	-1.3055700063705444
4hc1.pdb	4hc1_MN_B_YM33C.pdb	-0.015522822737693787	-0.3926999866962433
4hc1.pdb	4hc1_MN_B_YM33E.pdb	-0.19110025465488434	-1.8645299673080444
4hc1.pdb	4hc1_MN_B_YM34H.pdb	-0.9860252141952515	-1.6206300258636475
4hc1.pdb	4hc1_MN_B_YM34L.pdb	-0.5783416032791138	-0.658270001411438
4hc1.pdb	4hc1_MN_B_YM34S.pdb	-0.8135295510292053	-1.9457900524139404
4hc1.pdb	4hc1_MN_B_YM54L.pdb	-0.4465199112892151	-0.6761800050735474
4hc1.pdb	4hc1_MN_B_YM54K.pdb	-0.7946732044219971	-0.462799996137619
4hc1.pdb	4hc1_MN_B_DM101C.pdb	-2.300201416015625	-2.5071399211883545
4hc1.pdb	4hc1_MN_B_DM101L.pdb	-1.4854049682617188	-0.4921000003814697
4hc1.pdb	4hc1_MN_B_DM101V.pdb	-3.0476267337799072	-3.4823899269104004
4hc1.pdb	4hc1_MN_B_SM102A.pdb	-0.019901052117347717	0.1290999948978424
4hc1.pdb	4hc1_MN_B_SM102D.pdb	-0.11539781093597412	0.027000000700354576
4hc1.pdb	4hc1_MN_B_SM102G.pdb	-0.1514427363872528	-0.4553999900817871
4hc1.pdb	4hc1_MN_B_GN30Q.pdb	-2.578716993331909	-2.0669500827789307
4hc1.pdb	4hc1_MN_B_GN30I.pdb	-8.501239776611328	-6.942070007324219
4hc1.pdb	4hc1_MN_B_RN31A.pdb	-0.2544570565223694	-0.5151000022888184
4hc1.pdb	4hc1_MN_B_RN31T.pdb	-0.40332120656967163	-1.0052900314331055
4hc1.pdb	4hc1_MN_B_NN32D.pdb	-1.768030047416687	-3.007270097732544
4hc1.pdb	4hc1_MN_B_NN32E.pdb	-5.138432025909424	-4.857339859008789
4hc1.pdb	4hc1_MN_B_HN50R.pdb	-0.08848714828491211	1.1390999555587769
4hc1.pdb	4hc1_MN_B_HN50F.pdb	0.022489145398139954	-0.15279999375343323
4hc1.pdb	4hc1_MN_B_NN53H.pdb	-0.1970376819372177	0.4602999985218048
4hc1.pdb	4hc1_MN_B_NN53F.pdb	-0.12640447914600372	-0.5139999985694885
4hc1.pdb	4hc1_MN_B_NN53P.pdb	-0.11572711169719696	-0.6946600079536438
4hc1.pdb	4hc1_MN_B_SN67C.pdb	0.21993912756443024	0.23029999434947968
4hc1.pdb	4hc1_MN_B_YN91Q.pdb	-0.34104663133621216	-1.0446399450302124
4hc1.pdb	4hc1_MN_B_VN92N.pdb	-0.16602306067943573	-0.3391000032424927
4hc1.pdb	4hc1_MN_B_VN92C.pdb	-0.547731339931488	-0.5321999788284302
4hc1.pdb	4hc1_MN_B_VN92H.pdb	-0.3011646270751953	-0.7813500165939331
4hc1.pdb	4hc1_MN_B_VN92S.pdb	-0.7131322026252747	-0.5627999901771545
4hc1.pdb	4hc1_MN_B_VN92Y.pdb	0.589485228061676	-0.16599999368190765
4hc1.pdb	4hc1_MN_B_QB29A.pdb	0.20704354345798492	-0.6474199891090393
4hc1.pdb	4hc1_MN_B_GB32L.pdb	-5.291253566741943	-3.5009100437164307
4hc1.pdb	4hc1_MN_B_DB34N.pdb	-0.9650545120239258	-1.3656799793243408
4hc1.pdb	4hc1_MN_B_DB34V.pdb	-0.16574029624462128	-0.4237000048160553
4hc1.pdb	4hc1_MN_B_TB35R.pdb	0.20690704882144928	1.0199999809265137
4hc1.pdb	4hc1_MN_B_TB35C.pdb	0.07318000495433807	0.3156000077724457
4hc1.pdb	4hc1_MN_B_TB35Y.pdb	0.09025858342647552	0.7971000075340271
4hc1.pdb	4hc1_MN_B_SB36I.pdb	-0.25158417224884033	-0.6621699929237366
4hc1.pdb	4hc1_MN_B_SB36V.pdb	-0.13077709078788757	-0.3319999873638153
4hc1.pdb	4hc1_MN_B_LB37G.pdb	-0.7948758006095886	-3.7465200424194336
4hc1.pdb	4hc1_MN_B_LB37S.pdb	-1.4617258310317993	-3.196690082550049
4hc1.pdb	4hc1_MN_B_GB38A.pdb	-1.1756185293197632	-0.46810001134872437
4hc1.pdb	4hc1_MN_B_GB38E.pdb	-3.4928407669067383	-3.580859899520874
4hc1.pdb	4hc1_MN_B_GB38P.pdb	-4.565131187438965	-5.738070011138916
4hc1.pdb	4hc1_MN_B_AB39E.pdb	-0.5599662661552429	-0.7189599871635437
4hc1.pdb	4hc1_MN_B_AB39Y.pdb	-0.2750847339630127	0.06480000168085098
4hc1.pdb	4hc1_MN_B_VB40N.pdb	-0.4586523175239563	-0.7362300157546997
4hc1.pdb	4hc1_MN_B_VB40T.pdb	-0.5256145000457764	-0.683709979057312
4hc1.pdb	4hc1_MN_B_QB41V.pdb	0.08153460919857025	-0.056699998676776886
4hc1.pdb	4hc1_MN_B_SB42A.pdb	-0.05912245810031891	0.1257999986410141
4hc1.pdb	4hc1_MN_B_SB42N.pdb	-0.4780685305595398	0.4239000082015991
4hc1.pdb	4hc1_MN_B_SB42F.pdb	-3.3830978870391846	-1.7393900156021118
4hc1.pdb	4hc1_MN_B_DB43A.pdb	-0.4238133430480957	-0.5432999730110168
4hc1.pdb	4hc1_MN_B_DB43K.pdb	-0.42683902382850647	-1.0672099590301514
7qbf.pdb	7qbf_B_A_SB22N.pdb	-0.37757760286331177	-0.03139999881386757
7qbf.pdb	7qbf_B_A_SB22E.pdb	-0.0404386967420578	-0.12960000336170197
7qbf.pdb	7qbf_B_A_SB22F.pdb	-0.05540592968463898	0.09950000047683716
7qbf.pdb	7qbf_B_A_SB24H.pdb	0.30976253747940063	-0.3662000000476837
7qbf.pdb	7qbf_B_A_FB26N.pdb	-0.16550256311893463	-0.46720001101493835
7qbf.pdb	7qbf_B_A_FB26E.pdb	0.016872912645339966	-0.40220001339912415
7qbf.pdb	7qbf_B_A_FB26H.pdb	-0.21206516027450562	-0.42489999532699585
7qbf.pdb	7qbf_B_A_SB28G.pdb	-0.4605025053024292	-1.7187000513076782
7qbf.pdb	7qbf_B_A_SB28P.pdb	-0.5677235126495361	-0.5712000131607056
7qbf.pdb	7qbf_B_A_YB29M.pdb	-1.1448779106140137	0.01769999973475933
7qbf.pdb	7qbf_B_A_MB31N.pdb	-0.4560566544532776	-0.5478000044822693
7qbf.pdb	7qbf_B_A_NB94A.pdb	-0.08437661826610565	0.3564999997615814
7qbf.pdb	7qbf_B_A_NB94L.pdb	0.04844273626804352	0.8519999980926514
7qbf.pdb	7qbf_B_A_NB94M.pdb	0.2870728373527527	1.260599970817566
7qbf.pdb	7qbf_B_A_AB97V.pdb	-0.4026378393173218	0.3433000147342682
7qbf.pdb	7qbf_B_A_LB105A.pdb	-0.8091827630996704	-1.4214999675750732
7qbf.pdb	7qbf_B_A_LB105P.pdb	-1.0632623434066772	-1.332900047302246
7qbf.pdb	7qbf_B_A_EB108R.pdb	-2.000822067260742	-3.7625999450683594
7qbf.pdb	7qbf_B_A_EB108Q.pdb	-1.8887474536895752	-2.0483999252319336
7qbf.pdb	7qbf_B_A_YB109R.pdb	0.06899313628673553	1.0262000560760498
7qbf.pdb	7qbf_B_A_YB109D.pdb	-0.57377690076828	-0.2897000014781952
7qbf.pdb	7qbf_B_A_YB109P.pdb	-0.9043116569519043	-0.17810000479221344
7qbf.pdb	7qbf_B_A_YB109W.pdb	0.3711373805999756	2.431999921798706
7qbf.pdb	7qbf_B_A_DB110N.pdb	-0.30446118116378784	0.022700000554323196
7qbf.pdb	7qbf_B_A_DB110M.pdb	0.22991244494915009	0.3239000141620636
7qbf.pdb	7qbf_B_A_YB111D.pdb	-1.4247868061065674	-0.9550999999046326
7qbf.pdb	7qbf_B_A_YB111C.pdb	-0.9180300235748291	-0.7398999929428101
7qbf.pdb	7qbf_B_A_YB111K.pdb	-0.9942975044250488	-0.9599000215530396
7qbf.pdb	7qbf_B_A_HA126A.pdb	-0.23139946162700653	-0.28110000491142273
7qbf.pdb	7qbf_B_A_HA126V.pdb	-0.07418705523014069	-0.1128000020980835
7qbf.pdb	7qbf_B_A_DA127C.pdb	-0.3510173559188843	-0.8693000078201294
7qbf.pdb	7qbf_B_A_DA127Q.pdb	0.09224529564380646	-0.28189998865127563
7qbf.pdb	7qbf_B_A_DA127E.pdb	0.2454805225133896	-0.11129999905824661
7qbf.pdb	7qbf_B_A_DA127K.pdb	-0.42086178064346313	-0.7080000042915344
7qbf.pdb	7qbf_B_A_DA127M.pdb	-0.13821770250797272	-0.7196000218391418
7qbf.pdb	7qbf_B_A_DA127P.pdb	-0.3749820590019226	-0.05460000038146973
7qbf.pdb	7qbf_B_A_YA163A.pdb	0.14750100672245026	0.4650999903678894
7qbf.pdb	7qbf_B_A_YA163G.pdb	0.060217395424842834	0.2874000072479248
7qbf.pdb	7qbf_B_A_YA163H.pdb	-0.17318959534168243	0.0674000009894371
7qbf.pdb	7qbf_B_A_YA163T.pdb	0.033806636929512024	-0.3449999988079071
7qbf.pdb	7qbf_B_A_VA165D.pdb	-0.4440196752548218	-0.030899999663233757
7qbf.pdb	7qbf_B_A_VA165Q.pdb	-0.42146700620651245	0.8677999973297119
7qbf.pdb	7qbf_B_A_VA165M.pdb	-0.08997803926467896	0.6571999788284302
7qbf.pdb	7qbf_B_A_EA166S.pdb	0.1961865872144699	-1.1104999780654907
7qbf.pdb	7qbf_B_A_EA166V.pdb	0.1310039609670639	-0.8733000159263611
7qbf.pdb	7qbf_B_A_FA168R.pdb	-0.2759271562099457	-0.8901000022888184
7qbf.pdb	7qbf_B_A_FA168P.pdb	-0.8539547920227051	-2.835900068283081
7qbf.pdb	7qbf_B_A_HA169M.pdb	-0.2746845781803131	-0.8055999875068665
7qbf.pdb	7qbf_B_A_HA169F.pdb	-0.2490546852350235	0.661300003528595
7qbf.pdb	7qbf_B_A_HA169W.pdb	-0.9049656391143799	-0.3440999984741211
7qbf.pdb	7qbf_B_A_HA172G.pdb	-0.10273407399654388	0.04699999839067459
7qbf.pdb	7qbf_B_A_HA172M.pdb	0.009235575795173645	0.21449999511241913
7qbf.pdb	7qbf_B_A_HA172V.pdb	-0.1518201380968094	0.22830000519752502
7qbf.pdb	7qbf_B_A_RA197V.pdb	-0.14143437147140503	-0.39750000834465027
7qbf.pdb	7qbf_B_A_QA199H.pdb	-0.09885936975479126	-0.1607999950647354
7qbf.pdb	7qbf_B_A_QA199S.pdb	-0.4433344602584839	-0.7576000094413757
7qbf.pdb	7qbf_B_A_RA200G.pdb	-0.20138303935527802	-3.5490000247955322
7qbf.pdb	7qbf_B_A_RA200I.pdb	0.26644933223724365	-1.5636999607086182
7qbf.pdb	7qbf_B_A_RA200Y.pdb	-5.626645565032959	-9.250499725341797
7qbf.pdb	7qbf_B_A_MA203N.pdb	-0.8189768195152283	-1.7395999431610107
7qbf.pdb	7qbf_B_A_MA203H.pdb	-0.8566844463348389	-1.448799967765808
7qbf.pdb	7qbf_B_A_AA204Y.pdb	-0.9737634062767029	-0.4172999858856201
7qbf.pdb	7qbf_B_A_TA207D.pdb	-0.7523972392082214	-1.5893000364303589
7qbf.pdb	7qbf_B_A_TA207S.pdb	-0.05266691744327545	-1.3118000030517578
6nip.pdb	6nip_HL_Z_YH53N.pdb	-0.26655346155166626	-0.3862900137901306
6nip.pdb	6nip_HL_Z_YH53D.pdb	-0.18469448387622833	0.4714300036430359
6nip.pdb	6nip_HL_Z_YH53E.pdb	-0.024327322840690613	-0.25172001123428345
6nip.pdb	6nip_HL_Z_YH53P.pdb	-0.06634663045406342	-0.3765299916267395
6nip.pdb	6nip_HL_Z_FH101L.pdb	-0.5737828016281128	-0.3032599985599518
6nip.pdb	6nip_HL_Z_FH101M.pdb	-0.1418052464723587	-0.5263500213623047
6nip.pdb	6nip_HL_Z_NH102F.pdb	0.4576999545097351	0.2874000072479248
6nip.pdb	6nip_HL_Z_NH102S.pdb	-0.6321644186973572	-1.1895999908447266
6nip.pdb	6nip_HL_Z_NH104Y.pdb	-0.6008396148681641	-0.1411300003528595
6nip.pdb	6nip_HL_Z_DH105N.pdb	-0.1020093783736229	-0.0010900000343099236
6nip.pdb	6nip_HL_Z_DH105M.pdb	0.4331255555152893	0.37786999344825745
6nip.pdb	6nip_HL_Z_DH105F.pdb	0.2822996973991394	-0.2669300138950348
6nip.pdb	6nip_HL_Z_LL29G.pdb	-0.2563055753707886	0.9205499887466431
6nip.pdb	6nip_HL_Z_GL30Q.pdb	-0.5527442693710327	-0.4355599880218506
6nip.pdb	6nip_HL_Z_GL30H.pdb	-0.3782462477684021	-0.4287799894809723
6nip.pdb	6nip_HL_Z_NL32D.pdb	-0.07207141816616058	1.4815800189971924
6nip.pdb	6nip_HL_Z_NL32H.pdb	-0.3676106631755829	-0.3911600112915039
6nip.pdb	6nip_HL_Z_YL50E.pdb	-0.062479421496391296	-0.4710099995136261
6nip.pdb	6nip_HL_Z_YL50G.pdb	-0.009051188826560974	-1.0668200254440308
6nip.pdb	6nip_HL_Z_YL50M.pdb	0.02502797544002533	-0.788640022277832
6nip.pdb	6nip_HL_Z_YL50T.pdb	-0.01496492326259613	-1.362030029296875
6nip.pdb	6nip_HL_Z_SL51R.pdb	-3.3021745681762695	-6.76938009262085
6nip.pdb	6nip_HL_Z_SL51Q.pdb	-7.34064245223999	-5.619919776916504
6nip.pdb	6nip_HL_Z_SL51P.pdb	-0.43317365646362305	-0.8541899919509888
6nip.pdb	6nip_HL_Z_SL51T.pdb	-0.47038716077804565	0.42471998929977417
6nip.pdb	6nip_HL_Z_RL54A.pdb	-0.7249348163604736	-0.8264899849891663
6nip.pdb	6nip_HL_Z_KL67A.pdb	-0.4392045736312866	-0.7049400210380554
6nip.pdb	6nip_HL_Z_KL67R.pdb	0.16528089344501495	1.470170021057129
6nip.pdb	6nip_HL_Z_KL67N.pdb	-0.5361863374710083	-0.023000000044703484
6nip.pdb	6nip_HL_Z_KL67D.pdb	-1.5920441150665283	-2.5728399753570557
6nip.pdb	6nip_HL_Z_KL67H.pdb	-7.721010684967041	-5.47744607925415
6nip.pdb	6nip_HL_Z_KL67T.pdb	-0.6747146248817444	-0.4257799983024597
6nip.pdb	6nip_HL_Z_KL67Y.pdb	-6.192110061645508	-3.2077701091766357
6nip.pdb	6nip_HL_Z_SL68G.pdb	0.13699959218502045	-0.1449899971485138
6nip.pdb	6nip_HL_Z_SL68L.pdb	0.4319361448287964	0.3636699914932251
6nip.pdb	6nip_HL_Z_DL69A.pdb	-0.2609022855758667	0.7727699875831604
[truncated: 92,273 more rows]
