# Supplementary material for: Investigating the volume and diversity of data needed for generalizable antibody–antigen ΔΔG prediction
Source: Nat Comput Sci. 2025 Jul 8;5(8):635–47. doi: 10.1038/s43588-025-00823-8 (PMC12374841; doi:10.1038/s43588-025-00823-8)
Supplement: Supplementary file 6 — Unprocessed Graphinity model predictions and true values for synthetic ΔΔG values. [file 43588_2025_823_MOESM6_ESM.zip › Figure4/Figure4b-Graphinity_Predictions-Synthetic_FoldX_ddG_942723-Shuffling/Graphinity_predictions_test-noise_robustness-shuffling-90pct.csv]

wt_pdb	mut_pdb	pred_score	true_label
6q18.pdb	6q18_HL_A_SH30A.pdb	-0.5076327919960022	0.17110000550746918
6q18.pdb	6q18_HL_A_SH30R.pdb	-0.5388438105583191	0.029500000178813934
6q18.pdb	6q18_HL_A_SH30N.pdb	-0.49549347162246704	0.45730000734329224
6q18.pdb	6q18_HL_A_SH30D.pdb	-0.5646843314170837	0.9986000061035156
6q18.pdb	6q18_HL_A_SH30C.pdb	-0.3687697947025299	0.16169999539852142
6q18.pdb	6q18_HL_A_SH30Q.pdb	-0.5789794921875	0.1518000066280365
6q18.pdb	6q18_HL_A_SH30E.pdb	-0.6220806241035461	0.20090000331401825
6q18.pdb	6q18_HL_A_SH30G.pdb	-0.48571115732192993	0.09889999777078629
6q18.pdb	6q18_HL_A_SH30H.pdb	-1.24924635887146	-1.299299955368042
6q18.pdb	6q18_HL_A_SH30I.pdb	-0.3741506338119507	0.24250000715255737
6q18.pdb	6q18_HL_A_SH30L.pdb	-0.3203391432762146	0.18639999628067017
6q18.pdb	6q18_HL_A_SH30K.pdb	-0.464199036359787	0.07039999961853027
6q18.pdb	6q18_HL_A_SH30M.pdb	-0.39466121792793274	0.12430000305175781
6q18.pdb	6q18_HL_A_SH30F.pdb	-0.5517929792404175	0.7179999947547913
6q18.pdb	6q18_HL_A_SH30P.pdb	-0.498174250125885	-0.421999990940094
6q18.pdb	6q18_HL_A_SH30T.pdb	-0.621121346950531	0.048500001430511475
6q18.pdb	6q18_HL_A_SH30W.pdb	-0.6786110997200012	-0.08720000088214874
6q18.pdb	6q18_HL_A_SH30Y.pdb	-0.5343813300132751	1.2029999494552612
6q18.pdb	6q18_HL_A_SH30V.pdb	-0.35024046897888184	0.24490000307559967
6q18.pdb	6q18_HL_A_SH31A.pdb	-0.4588238000869751	0.5665000081062317
6q18.pdb	6q18_HL_A_SH31R.pdb	-1.1580442190170288	-2.1814000606536865
6q18.pdb	6q18_HL_A_SH31N.pdb	-0.7860926985740662	-2.422499895095825
6q18.pdb	6q18_HL_A_SH31D.pdb	-0.7250149250030518	-0.6661999821662903
6q18.pdb	6q18_HL_A_SH31C.pdb	-0.5228462219238281	-0.3847000002861023
6q18.pdb	6q18_HL_A_SH31Q.pdb	-1.882908821105957	-5.445499897003174
6q18.pdb	6q18_HL_A_SH31E.pdb	-0.7546427845954895	-2.403599977493286
6q18.pdb	6q18_HL_A_SH31G.pdb	-0.541492223739624	-0.8729000091552734
6q18.pdb	6q18_HL_A_SH31H.pdb	-1.6061899662017822	-1.8973000049591064
6q18.pdb	6q18_HL_A_SH31I.pdb	-0.4756075143814087	-1.239400029182434
6q18.pdb	6q18_HL_A_SH31L.pdb	-0.49960827827453613	-0.9702000021934509
6q18.pdb	6q18_HL_A_SH31K.pdb	-0.9725532531738281	-1.3028000593185425
6q18.pdb	6q18_HL_A_SH31M.pdb	-0.5859728455543518	-0.3172999918460846
6q18.pdb	6q18_HL_A_SH31F.pdb	-1.4310686588287354	-4.185999870300293
6q18.pdb	6q18_HL_A_SH31P.pdb	-0.5853678584098816	0.3508000075817108
6q18.pdb	6q18_HL_A_SH31T.pdb	-0.656255841255188	-0.04470000043511391
6q18.pdb	6q18_HL_A_SH31W.pdb	-1.8138675689697266	-7.334400177001953
6q18.pdb	6q18_HL_A_SH31Y.pdb	-3.0105628967285156	-7.277299880981445
6q18.pdb	6q18_HL_A_SH31V.pdb	-0.4167027175426483	-0.41780000925064087
6q18.pdb	6q18_HL_A_SH32A.pdb	-0.7410532236099243	-0.05299999937415123
6q18.pdb	6q18_HL_A_SH32R.pdb	-2.1406805515289307	-5.63040018081665
6q18.pdb	6q18_HL_A_SH32N.pdb	-0.6000091433525085	-1.973099946975708
6q18.pdb	6q18_HL_A_SH32D.pdb	-1.4560552835464478	-4.6890997886657715
6q18.pdb	6q18_HL_A_SH32C.pdb	-0.4950007200241089	0.4453999996185303
6q18.pdb	6q18_HL_A_SH32Q.pdb	-1.731226921081543	-6.711400032043457
6q18.pdb	6q18_HL_A_SH32E.pdb	-1.5422234535217285	-1.033400058746338
6q18.pdb	6q18_HL_A_SH32G.pdb	-0.785673975944519	-0.8580999970436096
6q18.pdb	6q18_HL_A_SH32H.pdb	-6.7588067054748535	-13.350600242614746
6q18.pdb	6q18_HL_A_SH32I.pdb	-1.8425991535186768	-4.067399978637695
6q18.pdb	6q18_HL_A_SH32L.pdb	-1.4325066804885864	-3.787400007247925
6q18.pdb	6q18_HL_A_SH32K.pdb	-2.7715301513671875	-6.450099945068359
6q18.pdb	6q18_HL_A_SH32M.pdb	-1.6116262674331665	-1.8163000345230103
6q18.pdb	6q18_HL_A_SH32F.pdb	-6.88981294631958	-15.732250213623047
6q18.pdb	6q18_HL_A_SH32P.pdb	-1.6540989875793457	-0.07320000231266022
6q18.pdb	6q18_HL_A_SH32T.pdb	-1.1151585578918457	-0.5734000205993652
6q18.pdb	6q18_HL_A_SH32W.pdb	-10.988581657409668	-27.68260955810547
6q18.pdb	6q18_HL_A_SH32Y.pdb	-7.080411434173584	-17.638219833374023
6q18.pdb	6q18_HL_A_SH32V.pdb	-0.6922300457954407	-1.20169997215271
6q18.pdb	6q18_HL_A_NH33A.pdb	-0.5141474604606628	-0.833299994468689
6q18.pdb	6q18_HL_A_NH33R.pdb	-0.7721997499465942	-2.2469000816345215
6q18.pdb	6q18_HL_A_NH33D.pdb	-0.6665338277816772	-1.3967000246047974
6q18.pdb	6q18_HL_A_NH33C.pdb	-0.3958304226398468	-1.1895999908447266
6q18.pdb	6q18_HL_A_NH33Q.pdb	-0.6687635779380798	-1.7956000566482544
6q18.pdb	6q18_HL_A_NH33E.pdb	-0.5778450965881348	-1.7098000049591064
6q18.pdb	6q18_HL_A_NH33G.pdb	-0.46069055795669556	-1.0848000049591064
6q18.pdb	6q18_HL_A_NH33H.pdb	-1.0054051876068115	-3.6791999340057373
6q18.pdb	6q18_HL_A_NH33I.pdb	-0.3956905007362366	-0.050999999046325684
6q18.pdb	6q18_HL_A_NH33L.pdb	-0.3981582522392273	-0.20559999346733093
6q18.pdb	6q18_HL_A_NH33K.pdb	-0.42087575793266296	0.34130001068115234
6q18.pdb	6q18_HL_A_NH33M.pdb	-0.5995954275131226	-0.5965999960899353
6q18.pdb	6q18_HL_A_NH33F.pdb	-2.0304436683654785	-3.6394999027252197
6q18.pdb	6q18_HL_A_NH33P.pdb	-0.7984280586242676	-3.4565000534057617
6q18.pdb	6q18_HL_A_NH33S.pdb	-0.577470600605011	-0.8309000134468079
6q18.pdb	6q18_HL_A_NH33T.pdb	-0.48590579628944397	-0.7592999935150146
6q18.pdb	6q18_HL_A_NH33W.pdb	-3.9601056575775146	-10.734399795532227
6q18.pdb	6q18_HL_A_NH33Y.pdb	-2.0682339668273926	-3.5915000438690186
6q18.pdb	6q18_HL_A_NH33V.pdb	-0.43717053532600403	-0.96670001745224
6q18.pdb	6q18_HL_A_QH53A.pdb	-0.7280405163764954	-1.7373000383377075
6q18.pdb	6q18_HL_A_QH53R.pdb	-0.4802725315093994	-2.0861001014709473
6q18.pdb	6q18_HL_A_QH53N.pdb	-0.8369135856628418	-0.3882000148296356
6q18.pdb	6q18_HL_A_QH53D.pdb	-0.7888497114181519	0.36910000443458557
6q18.pdb	6q18_HL_A_QH53C.pdb	-0.832042932510376	-1.6140999794006348
6q18.pdb	6q18_HL_A_QH53E.pdb	-0.796938419342041	-0.05700000002980232
6q18.pdb	6q18_HL_A_QH53G.pdb	-0.500667929649353	-1.3894000053405762
6q18.pdb	6q18_HL_A_QH53H.pdb	-0.6216294765472412	-1.8669999837875366
6q18.pdb	6q18_HL_A_QH53I.pdb	-0.7813210487365723	-1.31659996509552
6q18.pdb	6q18_HL_A_QH53L.pdb	-0.6980312466621399	-1.472000002861023
6q18.pdb	6q18_HL_A_QH53K.pdb	-0.47980260848999023	-2.1152000427246094
6q18.pdb	6q18_HL_A_QH53M.pdb	-0.7792341113090515	-1.2496000528335571
6q18.pdb	6q18_HL_A_QH53F.pdb	-3.404193878173828	-6.84660005569458
6q18.pdb	6q18_HL_A_QH53P.pdb	-0.9016695618629456	-1.8996000289916992
6q18.pdb	6q18_HL_A_QH53S.pdb	-0.5376167893409729	-1.2829999923706055
6q18.pdb	6q18_HL_A_QH53T.pdb	-0.8062618970870972	-1.676800012588501
6q18.pdb	6q18_HL_A_QH53W.pdb	-1.2910853624343872	-2.889899969100952
6q18.pdb	6q18_HL_A_QH53Y.pdb	-3.6911399364471436	-7.981500148773193
6q18.pdb	6q18_HL_A_QH53V.pdb	-0.7876186370849609	-1.5194000005722046
6q18.pdb	6q18_HL_A_HH54A.pdb	-0.6551674604415894	-0.01720000058412552
6q18.pdb	6q18_HL_A_HH54R.pdb	-0.7367871999740601	-0.020099999383091927
6q18.pdb	6q18_HL_A_HH54N.pdb	-0.724716305732727	0.07509999722242355
6q18.pdb	6q18_HL_A_HH54D.pdb	-0.8448817729949951	0.3043000102043152
6q18.pdb	6q18_HL_A_HH54C.pdb	-0.6411415338516235	-0.03269999846816063
6q18.pdb	6q18_HL_A_HH54Q.pdb	-0.7291257977485657	0.08619999885559082
6q18.pdb	6q18_HL_A_HH54E.pdb	-0.7819711565971375	0.3411000072956085
6q18.pdb	6q18_HL_A_HH54G.pdb	-0.6631548404693604	-0.21170000731945038
6q18.pdb	6q18_HL_A_HH54I.pdb	-0.5532968640327454	-0.13179999589920044
6q18.pdb	6q18_HL_A_HH54L.pdb	-0.6003662347793579	0.06210000067949295
6q18.pdb	6q18_HL_A_HH54K.pdb	-0.5941698551177979	0.057999998331069946
6q18.pdb	6q18_HL_A_HH54M.pdb	-0.6032640337944031	0.0877000018954277
6q18.pdb	6q18_HL_A_HH54F.pdb	-0.5402691960334778	0.14090000092983246
6q18.pdb	6q18_HL_A_HH54P.pdb	-0.6995030045509338	0.09539999812841415
6q18.pdb	6q18_HL_A_HH54S.pdb	-0.8210017681121826	0.36910000443458557
6q18.pdb	6q18_HL_A_HH54T.pdb	-0.7944033145904541	0.42500001192092896
6q18.pdb	6q18_HL_A_HH54W.pdb	-0.6343204379081726	0.1573999971151352
6q18.pdb	6q18_HL_A_HH54Y.pdb	-0.6446483731269836	0.03530000150203705
6q18.pdb	6q18_HL_A_HH54V.pdb	-0.6213796734809875	0.0722000002861023
6q18.pdb	6q18_HL_A_GH55A.pdb	-0.8267738223075867	-1.635599970817566
6q18.pdb	6q18_HL_A_GH55R.pdb	-0.923326849937439	-1.440500020980835
6q18.pdb	6q18_HL_A_GH55N.pdb	-0.9146370887756348	-1.7604000568389893
6q18.pdb	6q18_HL_A_GH55D.pdb	-1.0648958683013916	-1.4250999689102173
6q18.pdb	6q18_HL_A_GH55C.pdb	-0.8202587962150574	-1.5917999744415283
6q18.pdb	6q18_HL_A_GH55Q.pdb	-0.9656459093093872	-1.4730000495910645
6q18.pdb	6q18_HL_A_GH55E.pdb	-1.0102483034133911	-1.0709999799728394
6q18.pdb	6q18_HL_A_GH55H.pdb	-0.3960016071796417	-0.6796000003814697
6q18.pdb	6q18_HL_A_GH55I.pdb	-1.6210253238677979	-1.6983000040054321
6q18.pdb	6q18_HL_A_GH55L.pdb	-0.29373040795326233	-0.3601999878883362
6q18.pdb	6q18_HL_A_GH55K.pdb	-0.831278920173645	-1.4455000162124634
6q18.pdb	6q18_HL_A_GH55M.pdb	-0.7642940878868103	-1.3171000480651855
6q18.pdb	6q18_HL_A_GH55F.pdb	-0.5481556057929993	-0.8327000141143799
6q18.pdb	6q18_HL_A_GH55P.pdb	-0.9487501382827759	-1.0988999605178833
6q18.pdb	6q18_HL_A_GH55S.pdb	-1.076686978340149	-1.86489999294281
6q18.pdb	6q18_HL_A_GH55T.pdb	-0.7451937794685364	-1.954200029373169
6q18.pdb	6q18_HL_A_GH55W.pdb	-0.4615093469619751	-0.5436000227928162
6q18.pdb	6q18_HL_A_GH55Y.pdb	-0.8229021430015564	-1.0391000509262085
6q18.pdb	6q18_HL_A_GH55V.pdb	-0.5077407360076904	-1.0449999570846558
6q18.pdb	6q18_HL_A_GH56A.pdb	-0.7309101223945618	-1.6776000261306763
6q18.pdb	6q18_HL_A_GH56R.pdb	-0.6298040747642517	-3.101599931716919
6q18.pdb	6q18_HL_A_GH56N.pdb	-1.015575885772705	-2.760699987411499
6q18.pdb	6q18_HL_A_GH56D.pdb	-1.0537502765655518	-1.8539999723434448
6q18.pdb	6q18_HL_A_GH56C.pdb	-0.6024165153503418	-2.065500020980835
6q18.pdb	6q18_HL_A_GH56Q.pdb	-0.765734851360321	-2.2146999835968018
6q18.pdb	6q18_HL_A_GH56E.pdb	-0.8086991310119629	-1.010599970817566
6q18.pdb	6q18_HL_A_GH56H.pdb	-0.841616153717041	-3.420099973678589
6q18.pdb	6q18_HL_A_GH56I.pdb	-0.5650500655174255	-3.0208001136779785
6q18.pdb	6q18_HL_A_GH56L.pdb	-0.37707772850990295	-1.8557000160217285
6q18.pdb	6q18_HL_A_GH56K.pdb	-0.5044668316841125	-3.471100091934204
6q18.pdb	6q18_HL_A_GH56M.pdb	-0.34231895208358765	-1.645900011062622
6q18.pdb	6q18_HL_A_GH56F.pdb	-0.6663070321083069	-3.644700050354004
6q18.pdb	6q18_HL_A_GH56P.pdb	-0.5393863916397095	-2.540600061416626
6q18.pdb	6q18_HL_A_GH56S.pdb	-0.9389554262161255	-2.3794000148773193
6q18.pdb	6q18_HL_A_GH56T.pdb	-1.6397736072540283	-2.786099910736084
6q18.pdb	6q18_HL_A_GH56W.pdb	-2.421628713607788	-5.762599945068359
6q18.pdb	6q18_HL_A_GH56Y.pdb	-0.4109587073326111	-1.829300045967102
6q18.pdb	6q18_HL_A_GH56V.pdb	-0.4189108908176422	-1.944700002670288
6q18.pdb	6q18_HL_A_PH101A.pdb	-0.6611446738243103	-0.807699978351593
6q18.pdb	6q18_HL_A_PH101R.pdb	-2.5115842819213867	-5.316999912261963
6q18.pdb	6q18_HL_A_PH101N.pdb	-0.8053185939788818	-3.944000005722046
6q18.pdb	6q18_HL_A_PH101D.pdb	-1.1040323972702026	-7.422500133514404
6q18.pdb	6q18_HL_A_PH101C.pdb	-0.5635776519775391	-2.118000030517578
6q18.pdb	6q18_HL_A_PH101Q.pdb	-2.8180582523345947	-5.521200180053711
6q18.pdb	6q18_HL_A_PH101E.pdb	-0.7450130581855774	-5.662799835205078
6q18.pdb	6q18_HL_A_PH101G.pdb	-0.7183037996292114	-1.4652999639511108
6q18.pdb	6q18_HL_A_PH101H.pdb	-6.706600666046143	-16.847959518432617
6q18.pdb	6q18_HL_A_PH101I.pdb	-2.372056007385254	-5.081200122833252
6q18.pdb	6q18_HL_A_PH101L.pdb	-4.783044338226318	-6.602200031280518
6q18.pdb	6q18_HL_A_PH101K.pdb	-3.575505256652832	-6.839799880981445
6q18.pdb	6q18_HL_A_PH101M.pdb	-3.033113718032837	-3.9072000980377197
6q18.pdb	6q18_HL_A_PH101F.pdb	-7.535099506378174	-18.499540328979492
6q18.pdb	6q18_HL_A_PH101S.pdb	-0.561791718006134	-0.4657999873161316
6q18.pdb	6q18_HL_A_PH101T.pdb	-0.7438881993293762	-1.489300012588501
6q18.pdb	6q18_HL_A_PH101W.pdb	-4.780276775360107	-15.667490005493164
6q18.pdb	6q18_HL_A_PH101Y.pdb	-10.321035385131836	-21.56817054748535
6q18.pdb	6q18_HL_A_PH101V.pdb	-2.430469512939453	-4.176599979400635
6q18.pdb	6q18_HL_A_YH102A.pdb	-0.6161882877349854	0.4059999883174896
6q18.pdb	6q18_HL_A_YH102R.pdb	-0.8025895357131958	-0.3215999901294708
6q18.pdb	6q18_HL_A_YH102N.pdb	-0.7190225124359131	0.24950000643730164
6q18.pdb	6q18_HL_A_YH102D.pdb	-0.7890560030937195	0.7056999802589417
6q18.pdb	6q18_HL_A_YH102C.pdb	-0.6175562739372253	0.4178999960422516
6q18.pdb	6q18_HL_A_YH102Q.pdb	-0.5901975631713867	0.2924000024795532
6q18.pdb	6q18_HL_A_YH102E.pdb	-0.6892299652099609	1.6996999979019165
6q18.pdb	6q18_HL_A_YH102G.pdb	-0.6397054195404053	-0.22100000083446503
6q18.pdb	6q18_HL_A_YH102H.pdb	-0.6553422212600708	0.6437000036239624
6q18.pdb	6q18_HL_A_YH102I.pdb	-0.6945827603340149	0.6026999950408936
6q18.pdb	6q18_HL_A_YH102L.pdb	-0.5622366666793823	0.2662000060081482
6q18.pdb	6q18_HL_A_YH102K.pdb	-0.5391232371330261	0.6051999926567078
6q18.pdb	6q18_HL_A_YH102M.pdb	-0.6486690640449524	0.90829998254776
6q18.pdb	6q18_HL_A_YH102F.pdb	-0.5523458123207092	0.06030000001192093
6q18.pdb	6q18_HL_A_YH102P.pdb	-0.526268720626831	0.9739999771118164
6q18.pdb	6q18_HL_A_YH102S.pdb	-0.6231340765953064	0.2053000032901764
6q18.pdb	6q18_HL_A_YH102T.pdb	-0.5847393274307251	0.04839999973773956
6q18.pdb	6q18_HL_A_YH102W.pdb	-0.6308283805847168	0.897599995136261
6q18.pdb	6q18_HL_A_YH102V.pdb	-0.6536311507225037	0.36660000681877136
6q18.pdb	6q18_HL_A_CH103A.pdb	-0.639123797416687	-0.3828999996185303
6q18.pdb	6q18_HL_A_CH103R.pdb	-6.306878089904785	-12.205699920654297
6q18.pdb	6q18_HL_A_CH103N.pdb	-0.9612306356430054	-2.8410000801086426
6q18.pdb	6q18_HL_A_CH103D.pdb	-1.0140557289123535	-4.607600212097168
6q18.pdb	6q18_HL_A_CH103Q.pdb	-2.224803924560547	-4.5665998458862305
6q18.pdb	6q18_HL_A_CH103E.pdb	-3.09956431388855	-7.988500118255615
6q18.pdb	6q18_HL_A_CH103G.pdb	-0.7630386352539062	-1.3040000200271606
6q18.pdb	6q18_HL_A_CH103H.pdb	-3.270503044128418	-7.980400085449219
6q18.pdb	6q18_HL_A_CH103I.pdb	-2.6880147457122803	-4.433599948883057
6q18.pdb	6q18_HL_A_CH103L.pdb	-0.93213951587677	-2.9123001098632812
6q18.pdb	6q18_HL_A_CH103K.pdb	-3.1384835243225098	-5.871300220489502
6q18.pdb	6q18_HL_A_CH103M.pdb	-2.178605079650879	-3.8297998905181885
6q18.pdb	6q18_HL_A_CH103F.pdb	-6.584313869476318	-13.117500305175781
6q18.pdb	6q18_HL_A_CH103P.pdb	-0.7121320962905884	-0.9557999968528748
6q18.pdb	6q18_HL_A_CH103S.pdb	-0.8721958994865417	-2.344099998474121
6q18.pdb	6q18_HL_A_CH103T.pdb	-0.7517650723457336	-0.22040000557899475
6q18.pdb	6q18_HL_A_CH103W.pdb	-9.98328971862793	-17.29482078552246
6q18.pdb	6q18_HL_A_CH103Y.pdb	-7.047544002532959	-18.08264923095703
6q18.pdb	6q18_HL_A_CH103V.pdb	-0.7092798948287964	-2.103100061416626
6q18.pdb	6q18_HL_A_TH104A.pdb	-0.6979601979255676	-0.6586999893188477
6q18.pdb	6q18_HL_A_TH104R.pdb	-0.7044340372085571	0.008799999952316284
6q18.pdb	6q18_HL_A_TH104N.pdb	-0.7101628184318542	-0.4309999942779541
6q18.pdb	6q18_HL_A_TH104D.pdb	-0.7843379974365234	0.11550000309944153
6q18.pdb	6q18_HL_A_TH104C.pdb	-0.464011013507843	-0.3050000071525574
6q18.pdb	6q18_HL_A_TH104Q.pdb	-0.7133434414863586	-0.5468999743461609
6q18.pdb	6q18_HL_A_TH104E.pdb	-0.6801079511642456	-0.23890000581741333
6q18.pdb	6q18_HL_A_TH104G.pdb	-0.7372808456420898	-1.0540000200271606
6q18.pdb	6q18_HL_A_TH104H.pdb	-1.610255241394043	-0.5250999927520752
6q18.pdb	6q18_HL_A_TH104I.pdb	-0.6265184879302979	1.4639999866485596
6q18.pdb	6q18_HL_A_TH104L.pdb	-0.5696569681167603	-0.04050000011920929
6q18.pdb	6q18_HL_A_TH104K.pdb	-0.5866401791572571	0.14380000531673431
6q18.pdb	6q18_HL_A_TH104M.pdb	-0.6735063195228577	1.226199984550476
6q18.pdb	6q18_HL_A_TH104F.pdb	-0.46876850724220276	-0.4819999933242798
6q18.pdb	6q18_HL_A_TH104P.pdb	-0.6535713076591492	-1.7539000511169434
6q18.pdb	6q18_HL_A_TH104S.pdb	-0.529824435710907	0.774399995803833
6q18.pdb	6q18_HL_A_TH104W.pdb	-0.3883575201034546	-0.4343999922275543
6q18.pdb	6q18_HL_A_TH104Y.pdb	-0.6251801252365112	-0.46700000762939453
6q18.pdb	6q18_HL_A_TH104V.pdb	-0.8627354502677917	0.6366999745368958
6q18.pdb	6q18_HL_A_SH105A.pdb	-0.33505043387413025	-2.337899923324585
6q18.pdb	6q18_HL_A_SH105R.pdb	-0.5421468615531921	-1.6438000202178955
6q18.pdb	6q18_HL_A_SH105N.pdb	-0.41566362977027893	-2.022700071334839
6q18.pdb	6q18_HL_A_SH105D.pdb	-0.8909307718276978	-3.1142001152038574
6q18.pdb	6q18_HL_A_SH105C.pdb	-0.35437116026878357	-2.427500009536743
6q18.pdb	6q18_HL_A_SH105Q.pdb	-0.5226088166236877	-2.039299964904785
6q18.pdb	6q18_HL_A_SH105E.pdb	-0.6358838677406311	-3.8673999309539795
6q18.pdb	6q18_HL_A_SH105G.pdb	-0.36580389738082886	-3.325700044631958
6q18.pdb	6q18_HL_A_SH105H.pdb	-0.31381353735923767	-0.8781999945640564
6q18.pdb	6q18_HL_A_SH105I.pdb	-0.14692002534866333	-1.7355999946594238
6q18.pdb	6q18_HL_A_SH105L.pdb	-0.052063703536987305	-1.5157999992370605
6q18.pdb	6q18_HL_A_SH105K.pdb	-0.3964989185333252	-0.9864000082015991
6q18.pdb	6q18_HL_A_SH105M.pdb	-0.3124782145023346	-1.4996999502182007
6q18.pdb	6q18_HL_A_SH105F.pdb	0.13471096754074097	-0.9350000023841858
6q18.pdb	6q18_HL_A_SH105P.pdb	-0.5446200966835022	-1.954200029373169
6q18.pdb	6q18_HL_A_SH105T.pdb	-0.5587996244430542	-0.8500000238418579
6q18.pdb	6q18_HL_A_SH105W.pdb	-0.05660879611968994	-3.1623001098632812
6q18.pdb	6q18_HL_A_SH105Y.pdb	-0.01235109567642212	-1.20169997215271
6q18.pdb	6q18_HL_A_SH105V.pdb	-0.1868821084499359	-1.6718000173568726
6q18.pdb	6q18_HL_A_AH106R.pdb	-0.27859699726104736	-0.9380000233650208
6q18.pdb	6q18_HL_A_AH106N.pdb	-0.7822322249412537	-0.08429999649524689
6q18.pdb	6q18_HL_A_AH106D.pdb	-0.8976444005966187	-1.5628999471664429
6q18.pdb	6q18_HL_A_AH106C.pdb	-0.5947571396827698	-0.6570000052452087
6q18.pdb	6q18_HL_A_AH106Q.pdb	-0.6438632011413574	0.02889999933540821
6q18.pdb	6q18_HL_A_AH106E.pdb	-0.6938726902008057	-0.3698999881744385
6q18.pdb	6q18_HL_A_AH106G.pdb	-0.7945436835289001	-1.125
6q18.pdb	6q18_HL_A_AH106H.pdb	-0.6975240707397461	0.382999986410141
6q18.pdb	6q18_HL_A_AH106I.pdb	-0.6636604070663452	0.1891999989748001
6q18.pdb	6q18_HL_A_AH106L.pdb	-0.1872270107269287	0.2125999927520752
6q18.pdb	6q18_HL_A_AH106K.pdb	-0.3872217833995819	-0.041600000113248825
6q18.pdb	6q18_HL_A_AH106M.pdb	-0.5212764143943787	0.06419999897480011
6q18.pdb	6q18_HL_A_AH106F.pdb	0.24663937091827393	-0.2515000104904175
6q18.pdb	6q18_HL_A_AH106P.pdb	-0.661735475063324	-1.149399995803833
6q18.pdb	6q18_HL_A_AH106S.pdb	-0.9529960751533508	-0.9731000065803528
6q18.pdb	6q18_HL_A_AH106T.pdb	-0.7421259880065918	0.5695000290870667
6q18.pdb	6q18_HL_A_AH106W.pdb	-0.01086205244064331	-0.6043999791145325
6q18.pdb	6q18_HL_A_AH106Y.pdb	0.06999713182449341	-0.16459999978542328
6q18.pdb	6q18_HL_A_AH106V.pdb	-0.7649146318435669	-0.10490000247955322
6q18.pdb	6q18_HL_A_SH107A.pdb	-0.5800905227661133	-0.729200005531311
6q18.pdb	6q18_HL_A_SH107R.pdb	-5.594394683837891	-17.717269897460938
6q18.pdb	6q18_HL_A_SH107N.pdb	-1.4217729568481445	-3.9769999980926514
6q18.pdb	6q18_HL_A_SH107D.pdb	-0.9576339721679688	-7.926300048828125
6q18.pdb	6q18_HL_A_SH107C.pdb	-0.737254798412323	-2.831199884414673
6q18.pdb	6q18_HL_A_SH107Q.pdb	-3.96437931060791	-6.316400051116943
6q18.pdb	6q18_HL_A_SH107E.pdb	-3.003340721130371	-7.066500186920166
6q18.pdb	6q18_HL_A_SH107G.pdb	-0.5638623833656311	-1.7544000148773193
6q18.pdb	6q18_HL_A_SH107H.pdb	-10.034509658813477	-19.166889190673828
6q18.pdb	6q18_HL_A_SH107I.pdb	-2.2195515632629395	-5.270599842071533
6q18.pdb	6q18_HL_A_SH107L.pdb	-1.8064167499542236	-5.738900184631348
6q18.pdb	6q18_HL_A_SH107K.pdb	-5.704913139343262	-13.976300239562988
6q18.pdb	6q18_HL_A_SH107M.pdb	-1.6702392101287842	-4.054800033569336
6q18.pdb	6q18_HL_A_SH107F.pdb	-6.513739585876465	-15.014900207519531
6q18.pdb	6q18_HL_A_SH107P.pdb	-0.6908951997756958	-2.262200117111206
6q18.pdb	6q18_HL_A_SH107T.pdb	-1.4400362968444824	-4.053199768066406
6q18.pdb	6q18_HL_A_SH107W.pdb	-13.343249320983887	-32.704689025878906
6q18.pdb	6q18_HL_A_SH107Y.pdb	-6.8910322189331055	-18.34217071533203
6q18.pdb	6q18_HL_A_SH107V.pdb	-0.8269184231758118	-2.694700002670288
6q18.pdb	6q18_HL_A_CH108A.pdb	-0.6470229029655457	-0.7128000259399414
6q18.pdb	6q18_HL_A_CH108R.pdb	-5.811358451843262	-16.547639846801758
6q18.pdb	6q18_HL_A_CH108N.pdb	-1.9540574550628662	-5.44950008392334
6q18.pdb	6q18_HL_A_CH108D.pdb	-2.2016563415527344	-7.771200180053711
6q18.pdb	6q18_HL_A_CH108Q.pdb	-0.7365380525588989	-2.935800075531006
6q18.pdb	6q18_HL_A_CH108E.pdb	-0.68476802110672	-4.68310022354126
6q18.pdb	6q18_HL_A_CH108G.pdb	-0.7798604965209961	-0.8047000169754028
6q18.pdb	6q18_HL_A_CH108H.pdb	-4.559864521026611	-11.077099800109863
6q18.pdb	6q18_HL_A_CH108I.pdb	-2.0268867015838623	-4.1203999519348145
6q18.pdb	6q18_HL_A_CH108L.pdb	-1.47709321975708	-1.3524999618530273
6q18.pdb	6q18_HL_A_CH108K.pdb	-2.923031806945801	-5.281199932098389
6q18.pdb	6q18_HL_A_CH108M.pdb	-2.1254873275756836	-2.9820001125335693
6q18.pdb	6q18_HL_A_CH108F.pdb	-10.258077621459961	-19.800840377807617
6q18.pdb	6q18_HL_A_CH108P.pdb	-0.5955727696418762	-2.4816999435424805
6q18.pdb	6q18_HL_A_CH108S.pdb	-0.786646842956543	-0.8485000133514404
6q18.pdb	6q18_HL_A_CH108T.pdb	-0.6593884229660034	-0.7138000130653381
6q18.pdb	6q18_HL_A_CH108W.pdb	-10.540213584899902	-28.29623031616211
6q18.pdb	6q18_HL_A_CH108Y.pdb	-12.9038724899292	-25.425701141357422
6q18.pdb	6q18_HL_A_CH108V.pdb	-1.605872392654419	-3.48580002784729
6q18.pdb	6q18_HL_A_PH109A.pdb	-0.8213830590248108	-1.788599967956543
6q18.pdb	6q18_HL_A_PH109R.pdb	-0.8914111256599426	-3.8150999546051025
6q18.pdb	6q18_HL_A_PH109N.pdb	-0.7825088500976562	-3.0404000282287598
6q18.pdb	6q18_HL_A_PH109D.pdb	-1.320479154586792	-6.519599914550781
6q18.pdb	6q18_HL_A_PH109C.pdb	-0.6955110430717468	-2.3089001178741455
6q18.pdb	6q18_HL_A_PH109Q.pdb	-0.6927679777145386	-4.019499778747559
6q18.pdb	6q18_HL_A_PH109E.pdb	-0.813969612121582	-4.3597002029418945
6q18.pdb	6q18_HL_A_PH109G.pdb	-0.7870115041732788	-2.7016000747680664
6q18.pdb	6q18_HL_A_PH109H.pdb	-6.213330268859863	-14.199899673461914
6q18.pdb	6q18_HL_A_PH109I.pdb	-0.5426029562950134	-1.5119999647140503
6q18.pdb	6q18_HL_A_PH109L.pdb	-0.6201902627944946	-1.9169000387191772
6q18.pdb	6q18_HL_A_PH109K.pdb	-1.196697473526001	-4.8618998527526855
6q18.pdb	6q18_HL_A_PH109M.pdb	-0.7048393487930298	-2.2046000957489014
6q18.pdb	6q18_HL_A_PH109F.pdb	-4.48477029800415	-12.129500389099121
6q18.pdb	6q18_HL_A_PH109S.pdb	-0.6142687201499939	-1.9773999452590942
6q18.pdb	6q18_HL_A_PH109T.pdb	-0.7542740106582642	-2.267199993133545
6q18.pdb	6q18_HL_A_PH109W.pdb	-3.7437427043914795	-10.48069953918457
6q18.pdb	6q18_HL_A_PH109Y.pdb	-4.657096862792969	-9.708800315856934
6q18.pdb	6q18_HL_A_PH109V.pdb	-0.542827308177948	-1.4967000484466553
6q18.pdb	6q18_HL_A_DH110A.pdb	-0.9043110013008118	-0.7936000227928162
6q18.pdb	6q18_HL_A_DH110R.pdb	-0.9015423655509949	-0.5177000164985657
6q18.pdb	6q18_HL_A_DH110N.pdb	-0.6754143238067627	-0.2802000045776367
6q18.pdb	6q18_HL_A_DH110C.pdb	-0.7765108942985535	-0.3228999972343445
6q18.pdb	6q18_HL_A_DH110Q.pdb	-0.7122442126274109	-0.07890000194311142
6q18.pdb	6q18_HL_A_DH110E.pdb	-0.9831952452659607	0.9269000291824341
6q18.pdb	6q18_HL_A_DH110G.pdb	-0.8865045309066772	-1.2711000442504883
6q18.pdb	6q18_HL_A_DH110H.pdb	-1.0256201028823853	-0.46549999713897705
6q18.pdb	6q18_HL_A_DH110I.pdb	-0.8539056181907654	0.2678000032901764
6q18.pdb	6q18_HL_A_DH110L.pdb	-0.906940221786499	0.17949999868869781
6q18.pdb	6q18_HL_A_DH110K.pdb	-0.8140602111816406	-0.06509999930858612
6q18.pdb	6q18_HL_A_DH110M.pdb	-0.9191975593566895	0.2498999983072281
6q18.pdb	6q18_HL_A_DH110F.pdb	-0.8081205487251282	-0.19329999387264252
6q18.pdb	6q18_HL_A_DH110P.pdb	-2.80161714553833	-4.502999782562256
6q18.pdb	6q18_HL_A_DH110S.pdb	-1.1502063274383545	-0.9995999932289124
6q18.pdb	6q18_HL_A_DH110T.pdb	-0.8140512704849243	-0.5078999996185303
6q18.pdb	6q18_HL_A_DH110W.pdb	-0.885805606842041	0.4666000008583069
6q18.pdb	6q18_HL_A_DH110Y.pdb	-1.1073182821273804	0.0885000005364418
6q18.pdb	6q18_HL_A_DH110V.pdb	-0.8670286536216736	0.1851000040769577
6q18.pdb	6q18_HL_A_YH112A.pdb	-1.0451934337615967	-4.757999897003174
6q18.pdb	6q18_HL_A_YH112R.pdb	-1.053687334060669	-3.178999900817871
6q18.pdb	6q18_HL_A_YH112N.pdb	-1.2439751625061035	-4.948699951171875
6q18.pdb	6q18_HL_A_YH112D.pdb	-1.2911670207977295	-6.191500186920166
6q18.pdb	6q18_HL_A_YH112C.pdb	-1.084502935409546	-4.015699863433838
6q18.pdb	6q18_HL_A_YH112Q.pdb	-1.2202619314193726	-4.789599895477295
6q18.pdb	6q18_HL_A_YH112E.pdb	-1.2048211097717285	-6.125500202178955
6q18.pdb	6q18_HL_A_YH112G.pdb	-1.2100383043289185	-5.218400001525879
6q18.pdb	6q18_HL_A_YH112H.pdb	-1.1083133220672607	-3.502700090408325
6q18.pdb	6q18_HL_A_YH112I.pdb	-1.059255838394165	-4.360599994659424
6q18.pdb	6q18_HL_A_YH112L.pdb	-0.9188240170478821	-3.696500062942505
6q18.pdb	6q18_HL_A_YH112K.pdb	-1.1028660535812378	-2.551800012588501
6q18.pdb	6q18_HL_A_YH112M.pdb	-0.8599646091461182	-3.232300043106079
6q18.pdb	6q18_HL_A_YH112F.pdb	-0.7187710404396057	-1.990399956703186
6q18.pdb	6q18_HL_A_YH112P.pdb	-1.1172566413879395	-4.507299900054932
6q18.pdb	6q18_HL_A_YH112S.pdb	-1.223595380783081	-4.895199775695801
6q18.pdb	6q18_HL_A_YH112T.pdb	-1.0382118225097656	-4.599400043487549
6q18.pdb	6q18_HL_A_YH112W.pdb	-1.5181714296340942	-3.6324000358581543
6q18.pdb	6q18_HL_A_YH112V.pdb	-1.2177717685699463	-4.311999797821045
6q18.pdb	6q18_HL_A_YA44A.pdb	-0.6210259199142456	0.20229999721050262
6q18.pdb	6q18_HL_A_YA44R.pdb	-0.7519190311431885	0.04390000179409981
6q18.pdb	6q18_HL_A_YA44N.pdb	-0.741274356842041	0.24549999833106995
6q18.pdb	6q18_HL_A_YA44D.pdb	-0.7378380298614502	0.053199999034404755
6q18.pdb	6q18_HL_A_YA44C.pdb	-0.4787684679031372	0.17710000276565552
6q18.pdb	6q18_HL_A_YA44Q.pdb	-0.729089617729187	0.15539999306201935
6q18.pdb	6q18_HL_A_YA44E.pdb	-0.8839977979660034	-0.4941999912261963
6q18.pdb	6q18_HL_A_YA44G.pdb	-0.5589157938957214	0.2087000012397766
6q18.pdb	6q18_HL_A_YA44H.pdb	-0.6210192441940308	0.1720999926328659
6q18.pdb	6q18_HL_A_YA44I.pdb	-0.7300241589546204	0.125900000333786
6q18.pdb	6q18_HL_A_YA44L.pdb	-0.7765326499938965	0.32679998874664307
6q18.pdb	6q18_HL_A_YA44K.pdb	-0.802581787109375	0.38690000772476196
6q18.pdb	6q18_HL_A_YA44M.pdb	-0.5210793614387512	0.48100000619888306
6q18.pdb	6q18_HL_A_YA44F.pdb	-0.6161292195320129	0.10450000315904617
6q18.pdb	6q18_HL_A_YA44P.pdb	-0.6335504055023193	0.4352000057697296
6q18.pdb	6q18_HL_A_YA44S.pdb	-0.6469257473945618	0.2282000035047531
6q18.pdb	6q18_HL_A_YA44T.pdb	-0.7013921141624451	0.25200000405311584
6q18.pdb	6q18_HL_A_YA44W.pdb	-0.7400468587875366	0.40230000019073486
6q18.pdb	6q18_HL_A_YA44V.pdb	-0.7236087918281555	0.1899999976158142
6q18.pdb	6q18_HL_A_VA84A.pdb	-0.7222922444343567	-0.428600013256073
6q18.pdb	6q18_HL_A_VA84R.pdb	-0.729785680770874	-0.06319999694824219
6q18.pdb	6q18_HL_A_VA84N.pdb	-0.792242169380188	-0.32100000977516174
6q18.pdb	6q18_HL_A_VA84D.pdb	-0.8483521342277527	-0.7253000140190125
6q18.pdb	6q18_HL_A_VA84C.pdb	-0.6468638777732849	-0.33160001039505005
6q18.pdb	6q18_HL_A_VA84Q.pdb	-0.8079299926757812	-0.5306000113487244
6q18.pdb	6q18_HL_A_VA84E.pdb	-0.8714684844017029	-0.6309999823570251
6q18.pdb	6q18_HL_A_VA84G.pdb	-0.5258985161781311	-0.45989999175071716
6q18.pdb	6q18_HL_A_VA84H.pdb	-0.9030717611312866	-0.2651999890804291
6q18.pdb	6q18_HL_A_VA84I.pdb	-0.6404679417610168	-0.04650000110268593
6q18.pdb	6q18_HL_A_VA84L.pdb	-0.5567448139190674	-0.16920000314712524
6q18.pdb	6q18_HL_A_VA84K.pdb	-0.7256044745445251	0.21480000019073486
6q18.pdb	6q18_HL_A_VA84M.pdb	-0.6833792328834534	0.4433000087738037
6q18.pdb	6q18_HL_A_VA84F.pdb	-0.4644447863101959	0.6310999989509583
6q18.pdb	6q18_HL_A_VA84P.pdb	-0.6377794146537781	0.9261000156402588
6q18.pdb	6q18_HL_A_VA84S.pdb	-0.8650106191635132	-0.2515999972820282
6q18.pdb	6q18_HL_A_VA84T.pdb	-0.8458881974220276	-0.45820000767707825
6q18.pdb	6q18_HL_A_VA84W.pdb	-0.523393452167511	-0.2612999975681305
6q18.pdb	6q18_HL_A_VA84Y.pdb	-0.3983438313007355	1.8013999462127686
6q18.pdb	6q18_HL_A_TA85A.pdb	-0.41963791847229004	0.26649999618530273
6q18.pdb	6q18_HL_A_TA85R.pdb	-0.7083848714828491	0.7940000295639038
6q18.pdb	6q18_HL_A_TA85N.pdb	-0.726633608341217	1.0555000305175781
6q18.pdb	6q18_HL_A_TA85D.pdb	-0.8639158010482788	-1.601699948310852
6q18.pdb	6q18_HL_A_TA85C.pdb	-0.3972024917602539	0.14380000531673431
6q18.pdb	6q18_HL_A_TA85Q.pdb	-0.7589370012283325	-0.5152000188827515
6q18.pdb	6q18_HL_A_TA85E.pdb	-0.5142441987991333	-3.2465999126434326
6q18.pdb	6q18_HL_A_TA85G.pdb	-0.5403586626052856	0.15940000116825104
6q18.pdb	6q18_HL_A_TA85H.pdb	-0.5942897796630859	0.09640000015497208
6q18.pdb	6q18_HL_A_TA85I.pdb	-0.5327486395835876	0.9341999888420105
6q18.pdb	6q18_HL_A_TA85L.pdb	-1.1144688129425049	-0.866100013256073
6q18.pdb	6q18_HL_A_TA85K.pdb	-0.31606563925743103	1.226699948310852
6q18.pdb	6q18_HL_A_TA85M.pdb	-0.48840123414993286	1.4917999505996704
6q18.pdb	6q18_HL_A_TA85F.pdb	-0.7999264597892761	-1.7742999792099
6q18.pdb	6q18_HL_A_TA85P.pdb	-0.4574412405490875	0.4975999891757965
6q18.pdb	6q18_HL_A_TA85S.pdb	-0.6709000468254089	-0.00930000003427267
6q18.pdb	6q18_HL_A_TA85W.pdb	-1.448287010192871	-3.842099905014038
6q18.pdb	6q18_HL_A_TA85Y.pdb	-1.2607448101043701	-1.0729000568389893
6q18.pdb	6q18_HL_A_TA85V.pdb	-0.5401712656021118	0.42399999499320984
6q18.pdb	6q18_HL_A_AA86R.pdb	-0.6035553812980652	0.930400013923645
6q18.pdb	6q18_HL_A_AA86N.pdb	-0.8290768265724182	0.2621999979019165
6q18.pdb	6q18_HL_A_AA86D.pdb	-1.0005239248275757	-1.2446999549865723
6q18.pdb	6q18_HL_A_AA86C.pdb	-0.605719804763794	0.45809999108314514
6q18.pdb	6q18_HL_A_AA86Q.pdb	-0.6750779747962952	0.9416000247001648
6q18.pdb	6q18_HL_A_AA86E.pdb	-0.9429968595504761	-0.001500000013038516
6q18.pdb	6q18_HL_A_AA86G.pdb	-0.8512653112411499	0.1737000048160553
6q18.pdb	6q18_HL_A_AA86H.pdb	-0.676380455493927	0.5813999772071838
6q18.pdb	6q18_HL_A_AA86I.pdb	-0.6144697070121765	0.35440000891685486
6q18.pdb	6q18_HL_A_AA86L.pdb	-0.6391336917877197	0.16459999978542328
6q18.pdb	6q18_HL_A_AA86K.pdb	-0.5987151861190796	0.05660000070929527
6q18.pdb	6q18_HL_A_AA86M.pdb	-0.5194998979568481	0.5857999920845032
6q18.pdb	6q18_HL_A_AA86F.pdb	-0.40659019351005554	0.7889999747276306
6q18.pdb	6q18_HL_A_AA86P.pdb	-0.6669677495956421	0.5565000176429749
6q18.pdb	6q18_HL_A_AA86S.pdb	-0.7162631154060364	0.358599990606308
6q18.pdb	6q18_HL_A_AA86T.pdb	-0.9269277453422546	-0.06729999929666519
6q18.pdb	6q18_HL_A_AA86W.pdb	-0.5525926351547241	-0.007300000172108412
6q18.pdb	6q18_HL_A_AA86Y.pdb	-0.5574074983596802	0.026100000366568565
6q18.pdb	6q18_HL_A_AA86V.pdb	-0.6190071105957031	0.23680000007152557
6q18.pdb	6q18_HL_A_SA94A.pdb	-0.7995641231536865	-0.30250000953674316
6q18.pdb	6q18_HL_A_SA94R.pdb	-0.7427696585655212	-0.826200008392334
6q18.pdb	6q18_HL_A_SA94N.pdb	-0.8530678153038025	-0.6489999890327454
6q18.pdb	6q18_HL_A_SA94D.pdb	-0.8479586243629456	-1.7877999544143677
6q18.pdb	6q18_HL_A_SA94C.pdb	-0.6967039704322815	-0.29109999537467957
6q18.pdb	6q18_HL_A_SA94Q.pdb	-0.7207168340682983	-0.7802000045776367
6q18.pdb	6q18_HL_A_SA94E.pdb	-0.8929953575134277	-1.7868000268936157
6q18.pdb	6q18_HL_A_SA94G.pdb	-0.7855446338653564	-0.6050999760627747
6q18.pdb	6q18_HL_A_SA94H.pdb	-0.7238620519638062	-0.4083999991416931
6q18.pdb	6q18_HL_A_SA94I.pdb	-0.7550417184829712	-0.24799999594688416
6q18.pdb	6q18_HL_A_SA94L.pdb	-0.6431455612182617	-0.054499998688697815
6q18.pdb	6q18_HL_A_SA94K.pdb	-0.4017483592033386	-0.7221999764442444
6q18.pdb	6q18_HL_A_SA94M.pdb	-0.6456595063209534	-0.15629999339580536
6q18.pdb	6q18_HL_A_SA94F.pdb	-0.6476278305053711	0.4072999954223633
6q18.pdb	6q18_HL_A_SA94P.pdb	-0.7953195571899414	-0.2973000109195709
6q18.pdb	6q18_HL_A_SA94T.pdb	-0.8031597137451172	-0.4196999967098236
6q18.pdb	6q18_HL_A_SA94W.pdb	-0.8052034378051758	-0.1941000074148178
6q18.pdb	6q18_HL_A_SA94Y.pdb	-0.5816113352775574	0.33709999918937683
6q18.pdb	6q18_HL_A_SA94V.pdb	-0.7290229201316833	-0.03920000046491623
6q18.pdb	6q18_HL_A_WA102A.pdb	-0.7656607031822205	-2.3519999980926514
6q18.pdb	6q18_HL_A_WA102R.pdb	-0.8865160942077637	-1.628000020980835
6q18.pdb	6q18_HL_A_WA102N.pdb	-0.9125070571899414	-2.095900058746338
6q18.pdb	6q18_HL_A_WA102D.pdb	-0.9871234893798828	-2.3749001026153564
6q18.pdb	6q18_HL_A_WA102C.pdb	-0.805419921875	-1.9474999904632568
6q18.pdb	6q18_HL_A_WA102Q.pdb	-0.9208931922912598	-1.9443999528884888
6q18.pdb	6q18_HL_A_WA102E.pdb	-0.947746753692627	-2.3303000926971436
6q18.pdb	6q18_HL_A_WA102G.pdb	-0.8405521512031555	-2.3278000354766846
6q18.pdb	6q18_HL_A_WA102H.pdb	-0.9504761695861816	-1.6017999649047852
6q18.pdb	6q18_HL_A_WA102I.pdb	-0.9337965250015259	-1.55239999294281
6q18.pdb	6q18_HL_A_WA102L.pdb	-0.8224190473556519	-1.264299988746643
6q18.pdb	6q18_HL_A_WA102K.pdb	-0.8150725364685059	-1.7828999757766724
6q18.pdb	6q18_HL_A_WA102M.pdb	-0.7726491689682007	-1.0023000240325928
6q18.pdb	6q18_HL_A_WA102F.pdb	-1.2683773040771484	-1.347100019454956
6q18.pdb	6q18_HL_A_WA102P.pdb	-0.9119435548782349	-2.247299909591675
6q18.pdb	6q18_HL_A_WA102S.pdb	-0.9331837892532349	-2.352400064468384
6q18.pdb	6q18_HL_A_WA102T.pdb	-0.8252625465393066	-1.874500036239624
6q18.pdb	6q18_HL_A_WA102Y.pdb	-0.839767336845398	-1.3371000289916992
6q18.pdb	6q18_HL_A_WA102V.pdb	-0.9145658016204834	-1.5497000217437744
6q18.pdb	6q18_HL_A_TA104A.pdb	-0.8853152990341187	-0.8460999727249146
6q18.pdb	6q18_HL_A_TA104R.pdb	-1.4219098091125488	-0.9646999835968018
6q18.pdb	6q18_HL_A_TA104N.pdb	-0.8397877216339111	-0.9829000234603882
6q18.pdb	6q18_HL_A_TA104D.pdb	-0.9364610910415649	-1.7174999713897705
6q18.pdb	6q18_HL_A_TA104C.pdb	-0.7874409556388855	-0.7200999855995178
6q18.pdb	6q18_HL_A_TA104Q.pdb	-0.7583202123641968	-1.198099970817566
6q18.pdb	6q18_HL_A_TA104E.pdb	-0.842491090297699	-1.9855999946594238
6q18.pdb	6q18_HL_A_TA104G.pdb	-0.8729770183563232	-1.1629999876022339
6q18.pdb	6q18_HL_A_TA104H.pdb	-1.2313096523284912	-2.211199998855591
6q18.pdb	6q18_HL_A_TA104I.pdb	-0.6896575689315796	-0.2393999993801117
6q18.pdb	6q18_HL_A_TA104L.pdb	-0.7645235657691956	-1.5541000366210938
6q18.pdb	6q18_HL_A_TA104K.pdb	-0.8205950856208801	-0.45730000734329224
6q18.pdb	6q18_HL_A_TA104M.pdb	-0.8649893999099731	-0.9301000237464905
6q18.pdb	6q18_HL_A_TA104F.pdb	-0.8025176525115967	-0.9689000248908997
6q18.pdb	6q18_HL_A_TA104P.pdb	-0.995993435382843	-0.7576000094413757
6q18.pdb	6q18_HL_A_TA104S.pdb	-1.0122547149658203	-1.107699990272522
6q18.pdb	6q18_HL_A_TA104W.pdb	-1.7483623027801514	-4.0767998695373535
6q18.pdb	6q18_HL_A_TA104Y.pdb	-0.9586282968521118	-1.375
6q18.pdb	6q18_HL_A_TA104V.pdb	-0.7468143701553345	-0.15569999814033508
6q18.pdb	6q18_HL_A_EA105A.pdb	-0.7454723119735718	-2.603600025177002
6q18.pdb	6q18_HL_A_EA105R.pdb	-1.1050390005111694	-5.088500022888184
6q18.pdb	6q18_HL_A_EA105N.pdb	-0.5056893229484558	-1.8758000135421753
6q18.pdb	6q18_HL_A_EA105D.pdb	-0.65559321641922	-0.6913999915122986
6q18.pdb	6q18_HL_A_EA105C.pdb	-0.5193209648132324	-2.2067999839782715
6q18.pdb	6q18_HL_A_EA105Q.pdb	-0.71578049659729	-2.6117000579833984
6q18.pdb	6q18_HL_A_EA105G.pdb	-0.7599208950996399	-2.7627999782562256
6q18.pdb	6q18_HL_A_EA105H.pdb	-2.2236764430999756	-6.157599925994873
6q18.pdb	6q18_HL_A_EA105I.pdb	-0.5896122455596924	-1.7943999767303467
6q18.pdb	6q18_HL_A_EA105L.pdb	-0.6043927669525146	-3.4082999229431152
6q18.pdb	6q18_HL_A_EA105K.pdb	-0.940161943435669	-5.2835001945495605
6q18.pdb	6q18_HL_A_EA105M.pdb	-1.0084010362625122	-2.545300006866455
6q18.pdb	6q18_HL_A_EA105F.pdb	-1.229677677154541	-6.259200096130371
6q18.pdb	6q18_HL_A_EA105P.pdb	-1.1105132102966309	-4.113100051879883
6q18.pdb	6q18_HL_A_EA105S.pdb	-0.827225387096405	-2.7054998874664307
6q18.pdb	6q18_HL_A_EA105T.pdb	-0.6556195020675659	-2.710900068283081
6q18.pdb	6q18_HL_A_EA105W.pdb	-1.8048179149627686	-8.369799613952637
6q18.pdb	6q18_HL_A_EA105Y.pdb	-2.348958730697632	-6.556600093841553
6q18.pdb	6q18_HL_A_EA105V.pdb	-0.6092891097068787	-2.069000005722046
6q18.pdb	6q18_HL_A_NA107A.pdb	-0.5114429593086243	0.16329999268054962
6q18.pdb	6q18_HL_A_NA107R.pdb	-0.6107516288757324	-0.4366999864578247
6q18.pdb	6q18_HL_A_NA107D.pdb	-0.7510657906532288	-0.12300000339746475
6q18.pdb	6q18_HL_A_NA107C.pdb	-0.47488051652908325	0.11060000211000443
6q18.pdb	6q18_HL_A_NA107Q.pdb	-0.47583529353141785	0.23409999907016754
6q18.pdb	6q18_HL_A_NA107E.pdb	-0.7084554433822632	-0.15719999372959137
6q18.pdb	6q18_HL_A_NA107G.pdb	-0.5439605712890625	0.38260000944137573
6q18.pdb	6q18_HL_A_NA107H.pdb	-0.6444108486175537	-0.28760001063346863
6q18.pdb	6q18_HL_A_NA107I.pdb	-1.1854772567749023	0.671999990940094
6q18.pdb	6q18_HL_A_NA107L.pdb	-0.3649437427520752	0.4803999960422516
6q18.pdb	6q18_HL_A_NA107K.pdb	-0.6410365104675293	0.15919999778270721
6q18.pdb	6q18_HL_A_NA107M.pdb	-0.5242297649383545	0.5001999735832214
6q18.pdb	6q18_HL_A_NA107F.pdb	-0.4546588063240051	-0.01889999955892563
6q18.pdb	6q18_HL_A_NA107P.pdb	-0.6323332190513611	1.006500005722046
6q18.pdb	6q18_HL_A_NA107S.pdb	-0.8116288185119629	-0.07519999891519547
6q18.pdb	6q18_HL_A_NA107T.pdb	-0.6831293106079102	-0.38999998569488525
6q18.pdb	6q18_HL_A_NA107W.pdb	-0.5045994520187378	-0.06949999928474426
6q18.pdb	6q18_HL_A_NA107Y.pdb	-0.5855509638786316	-0.15690000355243683
6q18.pdb	6q18_HL_A_NA107V.pdb	-1.1894553899765015	-0.3111000061035156
6q18.pdb	6q18_HL_A_GA108A.pdb	-3.130361795425415	-4.842800140380859
6q18.pdb	6q18_HL_A_GA108R.pdb	-7.979608058929443	-23.503019332885742
6q18.pdb	6q18_HL_A_GA108N.pdb	-6.486611843109131	-15.880880355834961
6q18.pdb	6q18_HL_A_GA108D.pdb	-6.439022064208984	-15.407529830932617
6q18.pdb	6q18_HL_A_GA108C.pdb	-4.319087505340576	-9.214099884033203
6q18.pdb	6q18_HL_A_GA108Q.pdb	-2.396268367767334	-9.747599601745605
6q18.pdb	6q18_HL_A_GA108E.pdb	-7.468578338623047	-17.374849319458008
6q18.pdb	6q18_HL_A_GA108H.pdb	-5.401265621185303	-22.23834991455078
6q18.pdb	6q18_HL_A_GA108I.pdb	-2.5985472202301025	-7.717800140380859
6q18.pdb	6q18_HL_A_GA108L.pdb	-4.939323902130127	-12.343600273132324
6q18.pdb	6q18_HL_A_GA108K.pdb	-5.75790548324585	-18.254539489746094
6q18.pdb	6q18_HL_A_GA108M.pdb	-2.383155584335327	-4.974699974060059
6q18.pdb	6q18_HL_A_GA108F.pdb	-9.52800464630127	-20.91250991821289
6q18.pdb	6q18_HL_A_GA108P.pdb	-6.598618984222412	-13.808300018310547
6q18.pdb	6q18_HL_A_GA108S.pdb	-3.9949636459350586	-10.185600280761719
6q18.pdb	6q18_HL_A_GA108T.pdb	-5.682855129241943	-14.105899810791016
6q18.pdb	6q18_HL_A_GA108W.pdb	-8.347060203552246	-23.840410232543945
6q18.pdb	6q18_HL_A_GA108Y.pdb	-3.2890799045562744	-12.38479995727539
6q18.pdb	6q18_HL_A_GA108V.pdb	-2.799403190612793	-5.345399856567383
6q18.pdb	6q18_HL_A_LA109A.pdb	-0.8024064898490906	-0.6126999855041504
6q18.pdb	6q18_HL_A_LA109R.pdb	-0.852243959903717	-0.7096999883651733
6q18.pdb	6q18_HL_A_LA109N.pdb	-0.9188615083694458	-0.27079999446868896
6q18.pdb	6q18_HL_A_LA109D.pdb	-0.832729697227478	-0.6886000037193298
6q18.pdb	6q18_HL_A_LA109C.pdb	-0.7185434103012085	-0.6462000012397766
6q18.pdb	6q18_HL_A_LA109Q.pdb	-0.880294144153595	-0.6876999735832214
6q18.pdb	6q18_HL_A_LA109E.pdb	-0.9385894536972046	-0.6682999730110168
6q18.pdb	6q18_HL_A_LA109G.pdb	-0.8037199974060059	-0.6100999712944031
6q18.pdb	6q18_HL_A_LA109H.pdb	-0.7852020859718323	-0.7468000054359436
6q18.pdb	6q18_HL_A_LA109I.pdb	-0.6742126941680908	-0.32899999618530273
6q18.pdb	6q18_HL_A_LA109K.pdb	-0.7662419080734253	-0.6793000102043152
6q18.pdb	6q18_HL_A_LA109M.pdb	-0.7164921760559082	-0.6344000101089478
6q18.pdb	6q18_HL_A_LA109F.pdb	-0.5865655541419983	-0.7224000096321106
6q18.pdb	6q18_HL_A_LA109P.pdb	-0.8790362477302551	-1.4735000133514404
6q18.pdb	6q18_HL_A_LA109S.pdb	-0.9417178630828857	-0.5618000030517578
6q18.pdb	6q18_HL_A_LA109T.pdb	-0.9011052846908569	-0.33390000462532043
6q18.pdb	6q18_HL_A_LA109W.pdb	-0.7124715447425842	-0.7479000091552734
6q18.pdb	6q18_HL_A_LA109Y.pdb	-0.7498680949211121	-0.6789000034332275
6q18.pdb	6q18_HL_A_LA109V.pdb	-0.7135300636291504	-0.462799996137619
6q18.pdb	6q18_HL_A_HA132A.pdb	-0.7257463932037354	-0.8784000277519226
6q18.pdb	6q18_HL_A_HA132R.pdb	-0.7413995862007141	-2.1849000453948975
6q18.pdb	6q18_HL_A_HA132N.pdb	-0.7146925926208496	-0.9144999980926514
6q18.pdb	6q18_HL_A_HA132D.pdb	-0.8607405424118042	-1.0835000276565552
6q18.pdb	6q18_HL_A_HA132C.pdb	-0.6604870557785034	-0.8677999973297119
6q18.pdb	6q18_HL_A_HA132Q.pdb	-0.7772597074508667	-0.9197999835014343
6q18.pdb	6q18_HL_A_HA132E.pdb	-0.8201338052749634	-1.4020999670028687
6q18.pdb	6q18_HL_A_HA132G.pdb	-0.6433237195014954	-0.8884999752044678
6q18.pdb	6q18_HL_A_HA132I.pdb	-0.7325242161750793	-0.8400999903678894
6q18.pdb	6q18_HL_A_HA132L.pdb	-0.7463350892066956	-1.0360000133514404
6q18.pdb	6q18_HL_A_HA132K.pdb	-0.7764874696731567	-2.3993000984191895
6q18.pdb	6q18_HL_A_HA132M.pdb	-0.7053453922271729	-0.9164999723434448
6q18.pdb	6q18_HL_A_HA132F.pdb	-1.2834784984588623	-2.6226999759674072
6q18.pdb	6q18_HL_A_HA132P.pdb	-0.740632176399231	-0.8871999979019165
6q18.pdb	6q18_HL_A_HA132S.pdb	-0.8226796388626099	-0.8921999931335449
6q18.pdb	6q18_HL_A_HA132T.pdb	-0.8013623952865601	-0.8446999788284302
6q18.pdb	6q18_HL_A_HA132W.pdb	-1.9854841232299805	-5.957499980926514
6q18.pdb	6q18_HL_A_HA132Y.pdb	-2.699988603591919	-6.7393999099731445
6q18.pdb	6q18_HL_A_HA132V.pdb	-0.7227516770362854	-0.8148999810218811
6q18.pdb	6q18_HL_A_PA134A.pdb	-0.6462699174880981	0.27639999985694885
6q18.pdb	6q18_HL_A_PA134R.pdb	-5.142341613769531	-10.343199729919434
6q18.pdb	6q18_HL_A_PA134N.pdb	-0.7057707905769348	-0.5612999796867371
6q18.pdb	6q18_HL_A_PA134D.pdb	-0.7061148881912231	-1.3032000064849854
6q18.pdb	6q18_HL_A_PA134C.pdb	-0.5619462132453918	-0.15279999375343323
6q18.pdb	6q18_HL_A_PA134Q.pdb	-1.522332787513733	-2.4727001190185547
6q18.pdb	6q18_HL_A_PA134E.pdb	-0.7268900871276855	-1.86080002784729
6q18.pdb	6q18_HL_A_PA134G.pdb	-0.641211211681366	0.07039999961853027
6q18.pdb	6q18_HL_A_PA134H.pdb	-2.182933807373047	-4.436500072479248
6q18.pdb	6q18_HL_A_PA134I.pdb	-0.772406280040741	-0.24529999494552612
6q18.pdb	6q18_HL_A_PA134L.pdb	-0.6960699558258057	-0.14010000228881836
6q18.pdb	6q18_HL_A_PA134K.pdb	-0.8230801224708557	-1.0595999956130981
6q18.pdb	6q18_HL_A_PA134M.pdb	-1.233436107635498	-2.0994999408721924
6q18.pdb	6q18_HL_A_PA134F.pdb	-2.753507614135742	-4.985199928283691
6q18.pdb	6q18_HL_A_PA134S.pdb	-0.748816728591919	0.0722000002861023
6q18.pdb	6q18_HL_A_PA134T.pdb	-0.7557364702224731	-0.010099999606609344
6q18.pdb	6q18_HL_A_PA134W.pdb	-2.629692554473877	-8.531800270080566
6q18.pdb	6q18_HL_A_PA134Y.pdb	-3.206629991531372	-9.3681001663208
6q18.pdb	6q18_HL_A_PA134V.pdb	-0.66426682472229	-0.008299999870359898
6q18.pdb	6q18_HL_A_SA135A.pdb	-0.8715470433235168	-0.9307000041007996
6q18.pdb	6q18_HL_A_SA135R.pdb	-0.7982478141784668	-1.7330000400543213
6q18.pdb	6q18_HL_A_SA135N.pdb	-0.9595906734466553	-2.1617000102996826
6q18.pdb	6q18_HL_A_SA135D.pdb	-0.9644544124603271	-2.023900032043457
6q18.pdb	6q18_HL_A_SA135C.pdb	-0.8090148568153381	-1.1532000303268433
6q18.pdb	6q18_HL_A_SA135Q.pdb	-0.8282648921012878	-1.809000015258789
6q18.pdb	6q18_HL_A_SA135E.pdb	-0.7424004673957825	-3.3257999420166016
6q18.pdb	6q18_HL_A_SA135G.pdb	-0.8224191665649414	-1.2860000133514404
6q18.pdb	6q18_HL_A_SA135H.pdb	-0.9432241320610046	-1.3935999870300293
6q18.pdb	6q18_HL_A_SA135I.pdb	-0.7145860195159912	-1.4146000146865845
6q18.pdb	6q18_HL_A_SA135L.pdb	-0.7017360329627991	-2.2379000186920166
6q18.pdb	6q18_HL_A_SA135K.pdb	-1.0729503631591797	-2.8457000255584717
6q18.pdb	6q18_HL_A_SA135M.pdb	-0.751446008682251	-1.090499997138977
6q18.pdb	6q18_HL_A_SA135F.pdb	-0.9445074796676636	-2.504699945449829
6q18.pdb	6q18_HL_A_SA135P.pdb	-2.1921756267547607	-5.144499778747559
6q18.pdb	6q18_HL_A_SA135T.pdb	-0.8014429211616516	-1.317199945449829
6q18.pdb	6q18_HL_A_SA135W.pdb	-2.726896286010742	-5.638999938964844
6q18.pdb	6q18_HL_A_SA135Y.pdb	-7.293205738067627	-15.59080982208252
6q18.pdb	6q18_HL_A_SA135V.pdb	-0.7284912467002869	-1.0117000341415405
6q18.pdb	6q18_HL_A_NA136A.pdb	-0.5820541977882385	0.8539999723434448
6q18.pdb	6q18_HL_A_NA136R.pdb	-0.5616167187690735	0.30730000138282776
6q18.pdb	6q18_HL_A_NA136D.pdb	-0.8195030093193054	-0.7317000031471252
6q18.pdb	6q18_HL_A_NA136C.pdb	-0.4899667501449585	-0.22269999980926514
6q18.pdb	6q18_HL_A_NA136Q.pdb	-0.7040635347366333	-0.41990000009536743
6q18.pdb	6q18_HL_A_NA136E.pdb	-0.7637397050857544	-0.5428000092506409
6q18.pdb	6q18_HL_A_NA136G.pdb	-0.5575159788131714	-0.839900016784668
6q18.pdb	6q18_HL_A_NA136H.pdb	-0.5049184560775757	-0.5685999989509583
6q18.pdb	6q18_HL_A_NA136I.pdb	-0.4072502553462982	-0.16369999945163727
6q18.pdb	6q18_HL_A_NA136L.pdb	-0.4528528153896332	-0.5856999754905701
6q18.pdb	6q18_HL_A_NA136K.pdb	-0.5245765447616577	0.3449000120162964
6q18.pdb	6q18_HL_A_NA136M.pdb	-0.5063138008117676	0.8223000168800354
6q18.pdb	6q18_HL_A_NA136F.pdb	-0.4371449649333954	0.1615999937057495
6q18.pdb	6q18_HL_A_NA136P.pdb	-0.5617119073867798	0.22540000081062317
6q18.pdb	6q18_HL_A_NA136S.pdb	-0.7310139536857605	-0.08669999986886978
6q18.pdb	6q18_HL_A_NA136T.pdb	-0.6146079301834106	-0.23669999837875366
6q18.pdb	6q18_HL_A_NA136W.pdb	-0.49483275413513184	0.05429999902844429
6q18.pdb	6q18_HL_A_NA136Y.pdb	-0.5767655372619629	-0.34040001034736633
6q18.pdb	6q18_HL_A_NA136V.pdb	-0.4177931249141693	0.6485999822616577
6q18.pdb	6q18_HL_A_RA138A.pdb	-0.7098959684371948	-1.434999942779541
6q18.pdb	6q18_HL_A_RA138N.pdb	-0.8776427507400513	-1.0440000295639038
6q18.pdb	6q18_HL_A_RA138D.pdb	-0.9065907001495361	-1.1081000566482544
6q18.pdb	6q18_HL_A_RA138C.pdb	-0.7702013254165649	-1.2630000114440918
6q18.pdb	6q18_HL_A_RA138Q.pdb	-0.774597704410553	-0.7840999960899353
6q18.pdb	6q18_HL_A_RA138E.pdb	-0.9030311107635498	-1.4457000494003296
6q18.pdb	6q18_HL_A_RA138G.pdb	-0.6790957450866699	-1.5456000566482544
6q18.pdb	6q18_HL_A_RA138H.pdb	-0.5264655947685242	-0.4415000081062317
6q18.pdb	6q18_HL_A_RA138I.pdb	-0.6659036874771118	-1.1024999618530273
6q18.pdb	6q18_HL_A_RA138L.pdb	-0.6739250421524048	-1.1016000509262085
6q18.pdb	6q18_HL_A_RA138K.pdb	-0.6946238279342651	-1.4120999574661255
6q18.pdb	6q18_HL_A_RA138M.pdb	-0.679384708404541	-0.032999999821186066
6q18.pdb	6q18_HL_A_RA138F.pdb	-0.4226394295692444	0.914900004863739
6q18.pdb	6q18_HL_A_RA138P.pdb	-0.8949310779571533	-1.8767000436782837
6q18.pdb	6q18_HL_A_RA138S.pdb	-0.8460901975631714	-1.4264999628067017
6q18.pdb	6q18_HL_A_RA138T.pdb	-0.8158355951309204	-1.2670999765396118
6q18.pdb	6q18_HL_A_RA138W.pdb	-0.7067793607711792	-1.7920000553131104
6q18.pdb	6q18_HL_A_RA138Y.pdb	-0.17796272039413452	2.456700086593628
6q18.pdb	6q18_HL_A_RA138V.pdb	-0.6838811635971069	-1.0951000452041626
6q18.pdb	6q18_HL_A_DA139A.pdb	-1.042683720588684	-4.578700065612793
6q18.pdb	6q18_HL_A_DA139R.pdb	-2.194005250930786	-9.822099685668945
6q18.pdb	6q18_HL_A_DA139N.pdb	-1.1015698909759521	-8.703100204467773
6q18.pdb	6q18_HL_A_DA139C.pdb	-0.8234376311302185	-4.579999923706055
6q18.pdb	6q18_HL_A_DA139Q.pdb	-3.1373860836029053	-10.8927001953125
6q18.pdb	6q18_HL_A_DA139E.pdb	-0.8886054754257202	-6.981100082397461
6q18.pdb	6q18_HL_A_DA139G.pdb	-1.1256060600280762	-4.802599906921387
6q18.pdb	6q18_HL_A_DA139H.pdb	-4.083160877227783	-13.518400192260742
6q18.pdb	6q18_HL_A_DA139I.pdb	-1.6944644451141357	-5.0630998611450195
6q18.pdb	6q18_HL_A_DA139L.pdb	-2.0646615028381348	-8.007800102233887
6q18.pdb	6q18_HL_A_DA139K.pdb	-1.1815365552902222	-6.040500164031982
6q18.pdb	6q18_HL_A_DA139M.pdb	-1.254906415939331	-7.269199848175049
6q18.pdb	6q18_HL_A_DA139F.pdb	-3.982210159301758	-8.29539966583252
6q18.pdb	6q18_HL_A_DA139P.pdb	-1.1751480102539062	-3.920799970626831
6q18.pdb	6q18_HL_A_DA139S.pdb	-1.1039928197860718	-4.646699905395508
6q18.pdb	6q18_HL_A_DA139T.pdb	-1.1743178367614746	-3.7783000469207764
6q18.pdb	6q18_HL_A_DA139W.pdb	-5.502115726470947	-20.248899459838867
6q18.pdb	6q18_HL_A_DA139Y.pdb	-7.15529727935791	-19.266759872436523
6q18.pdb	6q18_HL_A_DA139V.pdb	-1.0437768697738647	-3.34879994392395
6q18.pdb	6q18_HL_A_RA141A.pdb	-0.741033673286438	-1.3101999759674072
6q18.pdb	6q18_HL_A_RA141N.pdb	-0.8267267346382141	-1.356600046157837
6q18.pdb	6q18_HL_A_RA141D.pdb	-0.8345392346382141	-3.2630999088287354
6q18.pdb	6q18_HL_A_RA141C.pdb	-0.6689462661743164	-1.377500057220459
6q18.pdb	6q18_HL_A_RA141Q.pdb	-0.7861065864562988	-1.6483999490737915
6q18.pdb	6q18_HL_A_RA141E.pdb	-0.8095346093177795	-1.719099998474121
6q18.pdb	6q18_HL_A_RA141G.pdb	-0.7274229526519775	-1.3624999523162842
6q18.pdb	6q18_HL_A_RA141H.pdb	-0.8541407585144043	-1.5312000513076782
6q18.pdb	6q18_HL_A_RA141I.pdb	-0.6544063687324524	-2.2330000400543213
6q18.pdb	6q18_HL_A_RA141L.pdb	-0.7505452036857605	-1.478600025177002
6q18.pdb	6q18_HL_A_RA141K.pdb	-0.6327075362205505	-0.6248999834060669
6q18.pdb	6q18_HL_A_RA141M.pdb	-0.7648996710777283	-1.1382999420166016
6q18.pdb	6q18_HL_A_RA141F.pdb	-0.46296072006225586	-0.7139999866485596
6q18.pdb	6q18_HL_A_RA141P.pdb	-0.8111876845359802	-1.416100025177002
6q18.pdb	6q18_HL_A_RA141S.pdb	-0.824313223361969	-1.4536000490188599
6q18.pdb	6q18_HL_A_RA141T.pdb	-0.8060102462768555	-2.5220999717712402
6q18.pdb	6q18_HL_A_RA141W.pdb	-0.8289064168930054	-1.6138999462127686
6q18.pdb	6q18_HL_A_RA141Y.pdb	-0.43266189098358154	-1.0485999584197998
6q18.pdb	6q18_HL_A_RA141V.pdb	-0.7006089091300964	-2.234499931335449
6q18.pdb	6q18_HL_A_AA142R.pdb	-0.633311927318573	-3.0035998821258545
6q18.pdb	6q18_HL_A_AA142N.pdb	-1.0367612838745117	-3.3447000980377197
6q18.pdb	6q18_HL_A_AA142D.pdb	-1.13803231716156	-1.4805999994277954
6q18.pdb	6q18_HL_A_AA142C.pdb	-1.0451031923294067	-1.023900032043457
6q18.pdb	6q18_HL_A_AA142Q.pdb	-0.60942542552948	-0.6840999722480774
6q18.pdb	6q18_HL_A_AA142E.pdb	-1.3310004472732544	1.3687000274658203
6q18.pdb	6q18_HL_A_AA142G.pdb	-0.6361494660377502	-0.9315000176429749
6q18.pdb	6q18_HL_A_AA142H.pdb	-5.046125411987305	-10.617300033569336
6q18.pdb	6q18_HL_A_AA142I.pdb	-1.9272170066833496	-0.7511000037193298
6q18.pdb	6q18_HL_A_AA142L.pdb	-1.2376973628997803	-0.3465000092983246
6q18.pdb	6q18_HL_A_AA142K.pdb	-0.5049177408218384	-2.000999927520752
6q18.pdb	6q18_HL_A_AA142M.pdb	-0.4895743131637573	0.7055000066757202
6q18.pdb	6q18_HL_A_AA142F.pdb	-2.2811996936798096	-1.4544999599456787
6q18.pdb	6q18_HL_A_AA142P.pdb	-0.6783092617988586	-1.0530999898910522
6q18.pdb	6q18_HL_A_AA142S.pdb	-0.5465795993804932	-0.8486999869346619
6q18.pdb	6q18_HL_A_AA142T.pdb	-1.448129415512085	-0.2379000037908554
6q18.pdb	6q18_HL_A_AA142W.pdb	-1.763329267501831	-9.754199981689453
6q18.pdb	6q18_HL_A_AA142Y.pdb	-2.5076382160186768	-2.3912999629974365
6q18.pdb	6q18_HL_A_AA142V.pdb	-1.8032042980194092	-0.7408999800682068
6q18.pdb	6q18_HL_A_IA143A.pdb	-0.8887829780578613	-1.544600009918213
6q18.pdb	6q18_HL_A_IA143R.pdb	-1.4714117050170898	-4.533899784088135
6q18.pdb	6q18_HL_A_IA143N.pdb	-0.9435261487960815	-1.9979000091552734
6q18.pdb	6q18_HL_A_IA143D.pdb	-0.9425601363182068	-2.872999906539917
6q18.pdb	6q18_HL_A_IA143C.pdb	-0.6407645344734192	0.19519999623298645
6q18.pdb	6q18_HL_A_IA143Q.pdb	-0.7334128618240356	-1.5413000583648682
6q18.pdb	6q18_HL_A_IA143E.pdb	-0.8590481281280518	-2.977400064468384
6q18.pdb	6q18_HL_A_IA143G.pdb	-0.8479877710342407	-2.4349000453948975
6q18.pdb	6q18_HL_A_IA143H.pdb	-1.0270047187805176	-2.3629000186920166
6q18.pdb	6q18_HL_A_IA143L.pdb	-0.8365851044654846	-1.1792000532150269
6q18.pdb	6q18_HL_A_IA143K.pdb	-1.068906307220459	-3.045300006866455
6q18.pdb	6q18_HL_A_IA143M.pdb	-0.8570826649665833	-1.0907000303268433
6q18.pdb	6q18_HL_A_IA143F.pdb	-2.212752103805542	-4.7993998527526855
6q18.pdb	6q18_HL_A_IA143P.pdb	-0.7866309285163879	-1.6370999813079834
6q18.pdb	6q18_HL_A_IA143S.pdb	-0.8823463320732117	-1.0403000116348267
6q18.pdb	6q18_HL_A_IA143T.pdb	-0.6576413512229919	-0.5999000072479248
6q18.pdb	6q18_HL_A_IA143W.pdb	-3.5561039447784424	-9.816200256347656
6q18.pdb	6q18_HL_A_IA143Y.pdb	-1.4155030250549316	-4.112599849700928
6q18.pdb	6q18_HL_A_IA143V.pdb	-0.5393958687782288	-0.13510000705718994
6q18.pdb	6q18_HL_A_HA145A.pdb	-0.704773485660553	0.10300000011920929
6q18.pdb	6q18_HL_A_HA145R.pdb	-0.5174370408058167	0.4747999906539917
6q18.pdb	6q18_HL_A_HA145N.pdb	-0.776989758014679	-0.08160000294446945
6q18.pdb	6q18_HL_A_HA145D.pdb	-0.8479964137077332	0.24040000140666962
6q18.pdb	6q18_HL_A_HA145C.pdb	-0.6519128084182739	0.006899999920278788
6q18.pdb	6q18_HL_A_HA145Q.pdb	-0.6222202777862549	0.6793000102043152
6q18.pdb	6q18_HL_A_HA145E.pdb	-0.7897012233734131	0.06459999829530716
6q18.pdb	6q18_HL_A_HA145G.pdb	-0.6800171136856079	0.3091000020503998
6q18.pdb	6q18_HL_A_HA145I.pdb	-0.47488945722579956	0.4749999940395355
6q18.pdb	6q18_HL_A_HA145L.pdb	-0.5057747960090637	0.7253000140190125
6q18.pdb	6q18_HL_A_HA145K.pdb	-0.42157164216041565	0.6353999972343445
6q18.pdb	6q18_HL_A_HA145M.pdb	-0.4720671772956848	0.4465000033378601
6q18.pdb	6q18_HL_A_HA145F.pdb	-0.27133405208587646	0.8317999839782715
6q18.pdb	6q18_HL_A_HA145P.pdb	-0.5566743612289429	0.1039000004529953
6q18.pdb	6q18_HL_A_HA145S.pdb	-0.7400409579277039	-0.20260000228881836
6q18.pdb	6q18_HL_A_HA145T.pdb	-0.7211778163909912	0.3125
6q18.pdb	6q18_HL_A_HA145W.pdb	-0.16113466024398804	0.08349999785423279
6q18.pdb	6q18_HL_A_HA145Y.pdb	-0.4514482617378235	0.5164999961853027
6q18.pdb	6q18_HL_A_HA145V.pdb	-0.6556283831596375	0.10029999911785126
6q18.pdb	6q18_HL_A_GA174A.pdb	-0.7205234169960022	-0.06960000097751617
6q18.pdb	6q18_HL_A_GA174R.pdb	-0.7747886776924133	0.4065000116825104
6q18.pdb	6q18_HL_A_GA174N.pdb	-0.8321104049682617	-0.07240000367164612
6q18.pdb	6q18_HL_A_GA174D.pdb	-0.8874764442443848	-0.1542000025510788
6q18.pdb	6q18_HL_A_GA174C.pdb	-0.6344809532165527	-0.07320000231266022
6q18.pdb	6q18_HL_A_GA174Q.pdb	-0.8261672258377075	-0.0007999999797903001
6q18.pdb	6q18_HL_A_GA174E.pdb	-0.8894706964492798	-0.19020000100135803
6q18.pdb	6q18_HL_A_GA174H.pdb	-0.7364622950553894	-0.20469999313354492
6q18.pdb	6q18_HL_A_GA174I.pdb	-0.7040529251098633	-0.16359999775886536
6q18.pdb	6q18_HL_A_GA174L.pdb	-0.6862877011299133	-0.1712000072002411
6q18.pdb	6q18_HL_A_GA174K.pdb	-0.721245288848877	0.025800000876188278
6q18.pdb	6q18_HL_A_GA174M.pdb	-0.6768313646316528	0.07530000060796738
6q18.pdb	6q18_HL_A_GA174F.pdb	-0.6250618100166321	0.07410000264644623
6q18.pdb	6q18_HL_A_GA174P.pdb	-0.77912837266922	-0.1014999970793724
6q18.pdb	6q18_HL_A_GA174S.pdb	-0.8435841202735901	-0.07020000368356705
6q18.pdb	6q18_HL_A_GA174T.pdb	-0.811816394329071	-0.1696999967098236
6q18.pdb	6q18_HL_A_GA174W.pdb	-0.7310434579849243	-0.12520000338554382
6q18.pdb	6q18_HL_A_GA174Y.pdb	-0.7715390920639038	-0.08820000290870667
6q18.pdb	6q18_HL_A_GA174V.pdb	-0.7123202085494995	-0.15489999949932098
6q18.pdb	6q18_HL_A_QA175A.pdb	-0.4400825500488281	0.1761000007390976
6q18.pdb	6q18_HL_A_QA175R.pdb	-0.6040031313896179	0.38269999623298645
6q18.pdb	6q18_HL_A_QA175N.pdb	-0.5806056261062622	-0.07580000162124634
6q18.pdb	6q18_HL_A_QA175D.pdb	-0.72979336977005	-0.34630000591278076
6q18.pdb	6q18_HL_A_QA175C.pdb	-0.42237383127212524	0.05660000070929527
6q18.pdb	6q18_HL_A_QA175E.pdb	-0.6820642948150635	-0.9797999858856201
6q18.pdb	6q18_HL_A_QA175G.pdb	-0.4110340476036072	-0.1574999988079071
6q18.pdb	6q18_HL_A_QA175H.pdb	-0.6740374565124512	0.11500000208616257
6q18.pdb	6q18_HL_A_QA175I.pdb	-0.5011911392211914	0.49559998512268066
6q18.pdb	6q18_HL_A_QA175L.pdb	-0.40327805280685425	0.44859999418258667
6q18.pdb	6q18_HL_A_QA175K.pdb	-0.5333576798439026	-0.02160000056028366
6q18.pdb	6q18_HL_A_QA175M.pdb	-0.5892635583877563	0.38339999318122864
6q18.pdb	6q18_HL_A_QA175F.pdb	-0.5096518397331238	0.09700000286102295
6q18.pdb	6q18_HL_A_QA175P.pdb	-0.6771513819694519	-0.14090000092983246
6q18.pdb	6q18_HL_A_QA175S.pdb	-0.5574543476104736	-0.31949999928474426
6q18.pdb	6q18_HL_A_QA175T.pdb	-0.6043230295181274	0.10830000042915344
6q18.pdb	6q18_HL_A_QA175W.pdb	-0.3891202509403229	1.2598999738693237
6q18.pdb	6q18_HL_A_QA175Y.pdb	-0.5440514087677002	-0.6200000047683716
6q18.pdb	6q18_HL_A_QA175V.pdb	-0.5181980729103088	0.30329999327659607
6q18.pdb	6q18_HL_A_EA176A.pdb	-0.38978761434555054	-2.154900074005127
6q18.pdb	6q18_HL_A_EA176R.pdb	-0.5164522528648376	-1.8456000089645386
6q18.pdb	6q18_HL_A_EA176N.pdb	-0.6010195016860962	-2.3289999961853027
6q18.pdb	6q18_HL_A_EA176D.pdb	-0.775324821472168	-2.4093000888824463
6q18.pdb	6q18_HL_A_EA176C.pdb	-0.5563774108886719	-2.3921000957489014
6q18.pdb	6q18_HL_A_EA176Q.pdb	-0.4914720058441162	-1.541599988937378
6q18.pdb	6q18_HL_A_EA176G.pdb	-0.6934675574302673	-2.9883999824523926
6q18.pdb	6q18_HL_A_EA176H.pdb	-0.6782494187355042	-2.473099946975708
6q18.pdb	6q18_HL_A_EA176I.pdb	-0.47282570600509644	-1.5425000190734863
6q18.pdb	6q18_HL_A_EA176L.pdb	-0.5933343768119812	-1.7315000295639038
6q18.pdb	6q18_HL_A_EA176K.pdb	-0.44557034969329834	-2.2948999404907227
6q18.pdb	6q18_HL_A_EA176M.pdb	-0.407258003950119	-1.3712999820709229
6q18.pdb	6q18_HL_A_EA176F.pdb	-0.4405929446220398	-1.5681999921798706
6q18.pdb	6q18_HL_A_EA176P.pdb	-1.717994213104248	-3.9305999279022217
6q18.pdb	6q18_HL_A_EA176S.pdb	-0.6920297145843506	-2.827899932861328
6q18.pdb	6q18_HL_A_EA176T.pdb	-0.43165406584739685	-2.930000066757202
6q18.pdb	6q18_HL_A_EA176W.pdb	-0.8580368161201477	-2.0508999824523926
6q18.pdb	6q18_HL_A_EA176Y.pdb	-1.1580195426940918	-2.6491000652313232
6q18.pdb	6q18_HL_A_EA176V.pdb	-0.49962109327316284	-1.6405999660491943
6q18.pdb	6q18_HL_A_GA177A.pdb	-0.6241617798805237	-0.8801000118255615
6q18.pdb	6q18_HL_A_GA177R.pdb	-3.5643117427825928	-6.064599990844727
6q18.pdb	6q18_HL_A_GA177N.pdb	-0.8644724488258362	-0.5580999851226807
6q18.pdb	6q18_HL_A_GA177D.pdb	-1.0754371881484985	-1.1007000207901
6q18.pdb	6q18_HL_A_GA177C.pdb	-0.596363365650177	-1.226099967956543
6q18.pdb	6q18_HL_A_GA177Q.pdb	-5.5866007804870605	-12.217599868774414
6q18.pdb	6q18_HL_A_GA177E.pdb	-0.7370184659957886	-5.336599826812744
6q18.pdb	6q18_HL_A_GA177H.pdb	-8.931050300598145	-34.86465072631836
6q18.pdb	6q18_HL_A_GA177I.pdb	-4.100716590881348	-10.740400314331055
6q18.pdb	6q18_HL_A_GA177L.pdb	-6.577246189117432	-11.390299797058105
6q18.pdb	6q18_HL_A_GA177K.pdb	-8.15626049041748	-21.557920455932617
6q18.pdb	6q18_HL_A_GA177M.pdb	-0.9084423184394836	-3.7771999835968018
6q18.pdb	6q18_HL_A_GA177F.pdb	-9.66016674041748	-28.15730094909668
6q18.pdb	6q18_HL_A_GA177P.pdb	-1.9866595268249512	-5.511499881744385
6q18.pdb	6q18_HL_A_GA177S.pdb	-0.8881768584251404	-2.3171000480651855
6q18.pdb	6q18_HL_A_GA177T.pdb	-0.8503122925758362	-1.6181000471115112
6q18.pdb	6q18_HL_A_GA177W.pdb	-9.995817184448242	-28.156490325927734
6q18.pdb	6q18_HL_A_GA177Y.pdb	-12.9793119430542	-34.73244094848633
6q18.pdb	6q18_HL_A_GA177V.pdb	-0.8394148945808411	-0.7483999729156494
6okm.pdb	6okm_HL_R_TH29A.pdb	-0.5712106823921204	0.030400000512599945
6okm.pdb	6okm_HL_R_TH29R.pdb	-0.6750938296318054	-0.048500001430511475
6okm.pdb	6okm_HL_R_TH29N.pdb	-0.6697849631309509	0.04450000077486038
6okm.pdb	6okm_HL_R_TH29D.pdb	-0.7481633424758911	0.11959999799728394
6okm.pdb	6okm_HL_R_TH29C.pdb	-0.5042908787727356	0.01850000023841858
6okm.pdb	6okm_HL_R_TH29Q.pdb	-0.6647989749908447	0.008999999612569809
6okm.pdb	6okm_HL_R_TH29E.pdb	-0.7351275086402893	0.06289999932050705
6okm.pdb	6okm_HL_R_TH29G.pdb	-0.5729097127914429	0.04600000008940697
6okm.pdb	6okm_HL_R_TH29H.pdb	-0.6705743074417114	0.3540000021457672
6okm.pdb	6okm_HL_R_TH29I.pdb	-0.6298457980155945	0.007400000002235174
6okm.pdb	6okm_HL_R_TH29L.pdb	-0.5770590305328369	-0.02070000022649765
6okm.pdb	6okm_HL_R_TH29K.pdb	-0.5889689922332764	-0.025200000032782555
6okm.pdb	6okm_HL_R_TH29M.pdb	-0.5515299439430237	-0.010300000198185444
6okm.pdb	6okm_HL_R_TH29F.pdb	-0.57542884349823	0.0430000014603138
6okm.pdb	6okm_HL_R_TH29P.pdb	-0.6274105310440063	0.041999999433755875
6okm.pdb	6okm_HL_R_TH29S.pdb	-0.7310320734977722	0.06589999794960022
6okm.pdb	6okm_HL_R_TH29W.pdb	-0.5803950428962708	0.0013000000035390258
6okm.pdb	6okm_HL_R_TH29Y.pdb	-0.6771059632301331	0.10509999841451645
6okm.pdb	6okm_HL_R_TH29V.pdb	-0.5532805323600769	0.007799999788403511
6okm.pdb	6okm_HL_R_NH30A.pdb	-0.5508130788803101	-0.23160000145435333
6okm.pdb	6okm_HL_R_NH30R.pdb	-0.5070186257362366	0.28600001335144043
6okm.pdb	6okm_HL_R_NH30D.pdb	-0.5701667666435242	-0.08229999989271164
6okm.pdb	6okm_HL_R_NH30C.pdb	-0.3979416489601135	0.08349999785423279
6okm.pdb	6okm_HL_R_NH30Q.pdb	-0.6617695093154907	-0.15459999442100525
6okm.pdb	6okm_HL_R_NH30E.pdb	-0.5401606559753418	0.07940000295639038
6okm.pdb	6okm_HL_R_NH30G.pdb	-0.5352626442909241	-0.5422000288963318
6okm.pdb	6okm_HL_R_NH30H.pdb	-0.6028574705123901	0.4221000075340271
6okm.pdb	6okm_HL_R_NH30I.pdb	-0.3570578396320343	-0.10180000215768814
6okm.pdb	6okm_HL_R_NH30L.pdb	-0.26127853989601135	1.0269999504089355
6okm.pdb	6okm_HL_R_NH30K.pdb	-0.3772675395011902	1.5205999612808228
6okm.pdb	6okm_HL_R_NH30M.pdb	-0.38452228903770447	0.6628000140190125
6okm.pdb	6okm_HL_R_NH30F.pdb	-0.2981555163860321	0.5515000224113464
6okm.pdb	6okm_HL_R_NH30P.pdb	-0.7103856205940247	-0.4544999897480011
6okm.pdb	6okm_HL_R_NH30S.pdb	-0.6759803295135498	-0.6402999758720398
6okm.pdb	6okm_HL_R_NH30T.pdb	-0.6219223737716675	0.10509999841451645
6okm.pdb	6okm_HL_R_NH30W.pdb	-0.3823777735233307	0.20080000162124634
6okm.pdb	6okm_HL_R_NH30Y.pdb	-0.667842447757721	0.24169999361038208
6okm.pdb	6okm_HL_R_NH30V.pdb	-0.38622140884399414	0.9678999781608582
6okm.pdb	6okm_HL_R_YH31A.pdb	-0.7956371307373047	-0.9271000027656555
6okm.pdb	6okm_HL_R_YH31R.pdb	-0.6856364011764526	-1.0743999481201172
6okm.pdb	6okm_HL_R_YH31N.pdb	-0.9440567493438721	-1.5378999710083008
6okm.pdb	6okm_HL_R_YH31D.pdb	-0.8534823656082153	-0.15389999747276306
6okm.pdb	6okm_HL_R_YH31C.pdb	-0.667110800743103	-0.819100022315979
6okm.pdb	6okm_HL_R_YH31Q.pdb	-0.7794134020805359	-1.2400000095367432
6okm.pdb	6okm_HL_R_YH31E.pdb	-0.8883988857269287	0.26600000262260437
6okm.pdb	6okm_HL_R_YH31G.pdb	-0.761400580406189	-1.0081000328063965
6okm.pdb	6okm_HL_R_YH31H.pdb	-0.9228222370147705	-0.9358000159263611
6okm.pdb	6okm_HL_R_YH31I.pdb	-0.7873173952102661	0.02669999934732914
6okm.pdb	6okm_HL_R_YH31L.pdb	-0.7080490589141846	-0.18889999389648438
6okm.pdb	6okm_HL_R_YH31K.pdb	-0.6788484454154968	-1.4326000213623047
6okm.pdb	6okm_HL_R_YH31M.pdb	-0.6157432794570923	0.8090999722480774
6okm.pdb	6okm_HL_R_YH31F.pdb	-0.6488434076309204	0.39430001378059387
6okm.pdb	6okm_HL_R_YH31P.pdb	-0.854507327079773	-0.5307000279426575
6okm.pdb	6okm_HL_R_YH31S.pdb	-0.813001275062561	-1.257699966430664
6okm.pdb	6okm_HL_R_YH31T.pdb	-0.8982456922531128	-0.7954999804496765
6okm.pdb	6okm_HL_R_YH31W.pdb	-0.7803555727005005	1.2760000228881836
6okm.pdb	6okm_HL_R_YH31V.pdb	-0.7822950482368469	-0.4650999903678894
6okm.pdb	6okm_HL_R_LH32A.pdb	-0.9359209537506104	-1.718400001525879
6okm.pdb	6okm_HL_R_LH32R.pdb	-1.040263056755066	-2.6068999767303467
6okm.pdb	6okm_HL_R_LH32N.pdb	-1.015598177909851	-1.7252000570297241
6okm.pdb	6okm_HL_R_LH32D.pdb	-0.9221165180206299	-2.9247000217437744
6okm.pdb	6okm_HL_R_LH32C.pdb	-0.8194003701210022	-1.4532999992370605
6okm.pdb	6okm_HL_R_LH32Q.pdb	-0.9820302724838257	-2.2916998863220215
6okm.pdb	6okm_HL_R_LH32E.pdb	-0.9444562196731567	-3.2430999279022217
6okm.pdb	6okm_HL_R_LH32G.pdb	-0.9020383954048157	-2.0034000873565674
6okm.pdb	6okm_HL_R_LH32H.pdb	-0.9080936312675476	-1.0024000406265259
6okm.pdb	6okm_HL_R_LH32I.pdb	-0.8778819441795349	-0.7067999839782715
6okm.pdb	6okm_HL_R_LH32K.pdb	-1.2504003047943115	-1.2759000062942505
6okm.pdb	6okm_HL_R_LH32M.pdb	-0.7006691694259644	0.2897000014781952
6okm.pdb	6okm_HL_R_LH32F.pdb	-0.6272150278091431	1.3717999458312988
6okm.pdb	6okm_HL_R_LH32P.pdb	-0.6833302974700928	-1.579800009727478
6okm.pdb	6okm_HL_R_LH32S.pdb	-1.0521984100341797	-1.9931999444961548
6okm.pdb	6okm_HL_R_LH32T.pdb	-1.0755031108856201	-1.4589999914169312
6okm.pdb	6okm_HL_R_LH32W.pdb	-2.6226487159729004	-3.1570000648498535
6okm.pdb	6okm_HL_R_LH32Y.pdb	-0.7360157370567322	-0.18889999389648438
6okm.pdb	6okm_HL_R_LH32V.pdb	-0.9436225891113281	-1.138200044631958
6okm.pdb	6okm_HL_R_VH49A.pdb	-0.846566379070282	-0.6279000043869019
6okm.pdb	6okm_HL_R_VH49R.pdb	-0.9357991218566895	-3.5541000366210938
6okm.pdb	6okm_HL_R_VH49N.pdb	-0.8455655574798584	-0.7541999816894531
6okm.pdb	6okm_HL_R_VH49D.pdb	-0.8218523859977722	-1.6556999683380127
6okm.pdb	6okm_HL_R_VH49C.pdb	-0.6826134324073792	-0.38269999623298645
6okm.pdb	6okm_HL_R_VH49Q.pdb	-0.9463410973548889	-0.8259000182151794
6okm.pdb	6okm_HL_R_VH49E.pdb	-1.08771550655365	-0.289900004863739
6okm.pdb	6okm_HL_R_VH49G.pdb	-0.8187111616134644	-0.9955999851226807
6okm.pdb	6okm_HL_R_VH49H.pdb	-1.426262378692627	-2.91510009765625
6okm.pdb	6okm_HL_R_VH49I.pdb	-0.7588362693786621	-0.30550000071525574
6okm.pdb	6okm_HL_R_VH49L.pdb	-0.8079718351364136	-0.5182999968528748
6okm.pdb	6okm_HL_R_VH49K.pdb	-0.680342435836792	-0.1005999967455864
6okm.pdb	6okm_HL_R_VH49M.pdb	-0.6844761371612549	-0.359499990940094
6okm.pdb	6okm_HL_R_VH49F.pdb	-3.852534770965576	-9.661800384521484
6okm.pdb	6okm_HL_R_VH49P.pdb	-1.0153679847717285	-0.7324000000953674
6okm.pdb	6okm_HL_R_VH49S.pdb	-1.0849192142486572	-0.8324999809265137
6okm.pdb	6okm_HL_R_VH49T.pdb	-0.9304722547531128	-0.44440001249313354
6okm.pdb	6okm_HL_R_VH49W.pdb	-0.9227920770645142	-0.9074000120162964
6okm.pdb	6okm_HL_R_VH49Y.pdb	-0.910868763923645	-0.8938999772071838
6okm.pdb	6okm_HL_R_NH51A.pdb	-0.5706546306610107	-0.06589999794960022
6okm.pdb	6okm_HL_R_NH51R.pdb	-0.4202525019645691	0.6557000279426575
6okm.pdb	6okm_HL_R_NH51D.pdb	-0.7046175599098206	-0.4997999966144562
6okm.pdb	6okm_HL_R_NH51C.pdb	-0.48213160037994385	0.05460000038146973
6okm.pdb	6okm_HL_R_NH51Q.pdb	-0.5992290377616882	-0.3077000081539154
6okm.pdb	6okm_HL_R_NH51E.pdb	-0.6906492114067078	-0.4221000075340271
6okm.pdb	6okm_HL_R_NH51G.pdb	-0.5102003812789917	-0.3630000054836273
6okm.pdb	6okm_HL_R_NH51H.pdb	-0.6593664288520813	0.49140000343322754
6okm.pdb	6okm_HL_R_NH51I.pdb	-0.4406064748764038	0.5938000082969666
6okm.pdb	6okm_HL_R_NH51L.pdb	-0.48032212257385254	0.8881999850273132
6okm.pdb	6okm_HL_R_NH51K.pdb	-0.4767555594444275	0.2513999938964844
6okm.pdb	6okm_HL_R_NH51M.pdb	-0.4793244004249573	1.6816999912261963
6okm.pdb	6okm_HL_R_NH51F.pdb	-1.6761720180511475	-1.4256999492645264
6okm.pdb	6okm_HL_R_NH51P.pdb	-0.8623221516609192	-2.34060001373291
6okm.pdb	6okm_HL_R_NH51S.pdb	-0.6340876817703247	-0.551800012588501
6okm.pdb	6okm_HL_R_NH51T.pdb	-0.6189507842063904	-0.3831000030040741
6okm.pdb	6okm_HL_R_NH51W.pdb	-1.5788836479187012	-0.9484999775886536
6okm.pdb	6okm_HL_R_NH51Y.pdb	-0.6190910935401917	1.107200026512146
6okm.pdb	6okm_HL_R_NH51V.pdb	-0.504571795463562	0.4803999960422516
6okm.pdb	6okm_HL_R_DH56A.pdb	-0.48849236965179443	0.0024999999441206455
6okm.pdb	6okm_HL_R_DH56R.pdb	-0.4753395915031433	-0.08049999922513962
6okm.pdb	6okm_HL_R_DH56N.pdb	-0.5844283103942871	-0.08299999684095383
6okm.pdb	6okm_HL_R_DH56C.pdb	-0.37051257491111755	0.2768999934196472
6okm.pdb	6okm_HL_R_DH56Q.pdb	-0.583958625793457	-0.02630000002682209
6okm.pdb	6okm_HL_R_DH56E.pdb	-0.6619391441345215	-0.011599999852478504
6okm.pdb	6okm_HL_R_DH56G.pdb	-0.4539720416069031	-0.21979999542236328
6okm.pdb	6okm_HL_R_DH56H.pdb	-0.472182035446167	-0.10270000249147415
6okm.pdb	6okm_HL_R_DH56I.pdb	-0.44684088230133057	0.39480000734329224
6okm.pdb	6okm_HL_R_DH56L.pdb	-0.38540729880332947	1.0960999727249146
6okm.pdb	6okm_HL_R_DH56K.pdb	-0.3853270709514618	0.6757000088691711
6okm.pdb	6okm_HL_R_DH56M.pdb	-0.33077123761177063	1.2908999919891357
6okm.pdb	6okm_HL_R_DH56F.pdb	-0.23021036386489868	0.9811999797821045
6okm.pdb	6okm_HL_R_DH56P.pdb	-0.5181481838226318	-0.16259999573230743
6okm.pdb	6okm_HL_R_DH56S.pdb	-0.4388466775417328	-0.17589999735355377
6okm.pdb	6okm_HL_R_DH56T.pdb	-0.514528751373291	-0.13269999623298645
6okm.pdb	6okm_HL_R_DH56W.pdb	-0.21473747491836548	0.878600001335144
6okm.pdb	6okm_HL_R_DH56Y.pdb	-0.3249777555465698	0.7002000212669373
6okm.pdb	6okm_HL_R_DH56V.pdb	-0.44163021445274353	0.3476000130176544
6okm.pdb	6okm_HL_R_YH58A.pdb	-1.1208077669143677	-0.5322999954223633
6okm.pdb	6okm_HL_R_YH58R.pdb	-0.9374886751174927	-0.7390999794006348
6okm.pdb	6okm_HL_R_YH58N.pdb	-0.9505060911178589	-0.6557999849319458
6okm.pdb	6okm_HL_R_YH58D.pdb	-0.9907948970794678	-0.8345000147819519
6okm.pdb	6okm_HL_R_YH58C.pdb	-0.777774453163147	-0.6137999892234802
6okm.pdb	6okm_HL_R_YH58Q.pdb	-0.9492653608322144	-0.640500009059906
6okm.pdb	6okm_HL_R_YH58E.pdb	-1.0229089260101318	-0.5385000109672546
6okm.pdb	6okm_HL_R_YH58G.pdb	-1.1104283332824707	-0.7049000263214111
6okm.pdb	6okm_HL_R_YH58H.pdb	-0.8897134065628052	-0.754800021648407
6okm.pdb	6okm_HL_R_YH58I.pdb	-0.8435802459716797	-0.29190000891685486
6okm.pdb	6okm_HL_R_YH58L.pdb	-0.8224239349365234	-0.4043999910354614
6okm.pdb	6okm_HL_R_YH58K.pdb	-0.8511618971824646	-0.9549999833106995
6okm.pdb	6okm_HL_R_YH58M.pdb	-0.7996124029159546	-0.6394000053405762
6okm.pdb	6okm_HL_R_YH58F.pdb	-0.8038758039474487	-0.42879998683929443
6okm.pdb	6okm_HL_R_YH58P.pdb	-1.064644455909729	-1.1708999872207642
6okm.pdb	6okm_HL_R_YH58S.pdb	-0.9438077211380005	-0.9099000096321106
6okm.pdb	6okm_HL_R_YH58T.pdb	-0.9715505838394165	-0.9876000285148621
6okm.pdb	6okm_HL_R_YH58W.pdb	-0.9080890417098999	-0.5616999864578247
6okm.pdb	6okm_HL_R_YH58V.pdb	-0.8635535836219788	-0.47929999232292175
6okm.pdb	6okm_HL_R_RH97A.pdb	-0.7911576628684998	0.6327000260353088
6okm.pdb	6okm_HL_R_RH97N.pdb	-0.809723436832428	0.534600019454956
6okm.pdb	6okm_HL_R_RH97D.pdb	-0.8928776383399963	0.8967999815940857
6okm.pdb	6okm_HL_R_RH97C.pdb	-0.7845009565353394	0.6133999824523926
6okm.pdb	6okm_HL_R_RH97Q.pdb	-0.8803455233573914	1.3381999731063843
6okm.pdb	6okm_HL_R_RH97E.pdb	-0.8740429878234863	1.6481000185012817
6okm.pdb	6okm_HL_R_RH97G.pdb	-0.6405510902404785	0.557699978351593
6okm.pdb	6okm_HL_R_RH97H.pdb	-0.7762466669082642	0.9732000231742859
6okm.pdb	6okm_HL_R_RH97I.pdb	-0.7164812684059143	0.6021000146865845
6okm.pdb	6okm_HL_R_RH97L.pdb	-0.8050010204315186	0.4878999888896942
6okm.pdb	6okm_HL_R_RH97K.pdb	-0.8086034059524536	0.26919999718666077
6okm.pdb	6okm_HL_R_RH97M.pdb	-0.7478585839271545	0.6467999815940857
6okm.pdb	6okm_HL_R_RH97F.pdb	-0.9081478118896484	0.47540000081062317
6okm.pdb	6okm_HL_R_RH97P.pdb	-0.79993736743927	1.1261999607086182
6okm.pdb	6okm_HL_R_RH97S.pdb	-0.7723119854927063	1.667099952697754
6okm.pdb	6okm_HL_R_RH97T.pdb	-0.8524324893951416	1.242900013923645
6okm.pdb	6okm_HL_R_RH97W.pdb	-0.7871452569961548	2.654900074005127
6okm.pdb	6okm_HL_R_RH97Y.pdb	-0.91962730884552	0.3212999999523163
6okm.pdb	6okm_HL_R_RH97V.pdb	-0.8564743995666504	1.426800012588501
6okm.pdb	6okm_HL_R_DH98A.pdb	-0.7441868782043457	-2.9110000133514404
6okm.pdb	6okm_HL_R_DH98R.pdb	-0.9234063029289246	-5.28980016708374
6okm.pdb	6okm_HL_R_DH98N.pdb	-0.8226562738418579	-0.6128000020980835
6okm.pdb	6okm_HL_R_DH98C.pdb	-0.7056251168251038	-1.9128999710083008
6okm.pdb	6okm_HL_R_DH98Q.pdb	-0.6939569711685181	-1.9012000560760498
6okm.pdb	6okm_HL_R_DH98E.pdb	-0.7895764112472534	-2.021399974822998
6okm.pdb	6okm_HL_R_DH98G.pdb	-1.0041488409042358	-2.0241000652313232
6okm.pdb	6okm_HL_R_DH98H.pdb	-0.9304206371307373	-1.1516000032424927
6okm.pdb	6okm_HL_R_DH98I.pdb	-0.6457825303077698	-1.0716999769210815
6okm.pdb	6okm_HL_R_DH98L.pdb	-0.7090500593185425	-1.3495999574661255
6okm.pdb	6okm_HL_R_DH98K.pdb	-1.118772029876709	-4.583000183105469
6okm.pdb	6okm_HL_R_DH98M.pdb	-0.6881791353225708	-0.9692000150680542
6okm.pdb	6okm_HL_R_DH98F.pdb	-2.2868316173553467	-2.0829999446868896
6okm.pdb	6okm_HL_R_DH98P.pdb	-0.8037445545196533	-3.238100051879883
6okm.pdb	6okm_HL_R_DH98S.pdb	-0.944184422492981	-2.387700080871582
6okm.pdb	6okm_HL_R_DH98T.pdb	-0.7729066014289856	-1.9639999866485596
6okm.pdb	6okm_HL_R_DH98W.pdb	-3.3370964527130127	-6.997200012207031
6okm.pdb	6okm_HL_R_DH98Y.pdb	-1.6646106243133545	-2.9537999629974365
6okm.pdb	6okm_HL_R_DH98V.pdb	-0.7082197070121765	-1.5614999532699585
6okm.pdb	6okm_HL_R_RH99A.pdb	-0.820654034614563	-2.3482000827789307
6okm.pdb	6okm_HL_R_RH99N.pdb	-0.8385944366455078	-2.255199909210205
6okm.pdb	6okm_HL_R_RH99D.pdb	-0.8011474609375	-3.3726999759674072
6okm.pdb	6okm_HL_R_RH99C.pdb	-0.8262196779251099	-1.9154000282287598
6okm.pdb	6okm_HL_R_RH99Q.pdb	-0.7179222702980042	-1.6252000331878662
6okm.pdb	6okm_HL_R_RH99E.pdb	-0.6150055527687073	-2.61929988861084
6okm.pdb	6okm_HL_R_RH99G.pdb	-0.6854764223098755	-2.9458999633789062
6okm.pdb	6okm_HL_R_RH99H.pdb	-0.8499875068664551	-2.6061999797821045
6okm.pdb	6okm_HL_R_RH99I.pdb	-0.7888967990875244	-0.9937999844551086
6okm.pdb	6okm_HL_R_RH99L.pdb	-0.7725568413734436	-0.8799999952316284
6okm.pdb	6okm_HL_R_RH99K.pdb	-0.6321147680282593	-1.1416000127792358
6okm.pdb	6okm_HL_R_RH99M.pdb	-0.6659234166145325	-0.49410000443458557
6okm.pdb	6okm_HL_R_RH99F.pdb	-2.8499996662139893	-4.6722002029418945
6okm.pdb	6okm_HL_R_RH99P.pdb	-0.8762314319610596	-2.1810998916625977
6okm.pdb	6okm_HL_R_RH99S.pdb	-0.9330676794052124	-2.9990999698638916
6okm.pdb	6okm_HL_R_RH99T.pdb	-0.8717403411865234	-1.9764000177383423
6okm.pdb	6okm_HL_R_RH99W.pdb	-1.3964309692382812	-4.043499946594238
6okm.pdb	6okm_HL_R_RH99Y.pdb	-1.1976615190505981	-1.2063000202178955
6okm.pdb	6okm_HL_R_RH99V.pdb	-0.664461076259613	-0.3977000117301941
6okm.pdb	6okm_HL_R_YL32A.pdb	-0.8073573112487793	-1.0950000286102295
6okm.pdb	6okm_HL_R_YL32R.pdb	-0.8072474598884583	-1.4240000247955322
6okm.pdb	6okm_HL_R_YL32N.pdb	-0.85323166847229	-1.1109999418258667
6okm.pdb	6okm_HL_R_YL32D.pdb	-0.813396692276001	-1.4101999998092651
6okm.pdb	6okm_HL_R_YL32C.pdb	-0.5984201431274414	-1.2996000051498413
6okm.pdb	6okm_HL_R_YL32Q.pdb	-0.9029248952865601	-1.280900001525879
6okm.pdb	6okm_HL_R_YL32E.pdb	-0.928184986114502	-1.232699990272522
6okm.pdb	6okm_HL_R_YL32G.pdb	-0.8726286888122559	-1.7753000259399414
6okm.pdb	6okm_HL_R_YL32H.pdb	-0.6808063387870789	-0.3107999861240387
6okm.pdb	6okm_HL_R_YL32I.pdb	-0.6986448764801025	-2.161099910736084
6okm.pdb	6okm_HL_R_YL32L.pdb	-0.8492729663848877	-0.27869999408721924
6okm.pdb	6okm_HL_R_YL32K.pdb	-0.8344017267227173	-0.9671000242233276
6okm.pdb	6okm_HL_R_YL32M.pdb	-0.8208478093147278	-0.6531000137329102
6okm.pdb	6okm_HL_R_YL32F.pdb	-0.5909457206726074	0.1703999936580658
6okm.pdb	6okm_HL_R_YL32P.pdb	-1.06270170211792	-1.4107999801635742
6okm.pdb	6okm_HL_R_YL32S.pdb	-0.6759666204452515	-1.6908999681472778
6okm.pdb	6okm_HL_R_YL32T.pdb	-0.8354422450065613	-1.374500036239624
6okm.pdb	6okm_HL_R_YL32W.pdb	-0.798205554485321	0.2451000064611435
6okm.pdb	6okm_HL_R_YL32V.pdb	-0.8509213924407959	-1.382699966430664
6okm.pdb	6okm_HL_R_VL34A.pdb	-0.8056418895721436	-0.35830000042915344
6okm.pdb	6okm_HL_R_VL34R.pdb	-0.8413237929344177	-0.6277999877929688
6okm.pdb	6okm_HL_R_VL34N.pdb	-0.7863371968269348	-0.22089999914169312
6okm.pdb	6okm_HL_R_VL34D.pdb	-0.911293089389801	-0.5091999769210815
6okm.pdb	6okm_HL_R_VL34C.pdb	-0.6481444835662842	-0.01119999960064888
6okm.pdb	6okm_HL_R_VL34Q.pdb	-0.8414719104766846	-0.31060001254081726
6okm.pdb	6okm_HL_R_VL34E.pdb	-0.8997923135757446	-0.03440000116825104
6okm.pdb	6okm_HL_R_VL34G.pdb	-0.7857451438903809	-0.38909998536109924
6okm.pdb	6okm_HL_R_VL34H.pdb	-0.8252401351928711	-0.42800000309944153
6okm.pdb	6okm_HL_R_VL34I.pdb	-0.772304892539978	0.18140000104904175
6okm.pdb	6okm_HL_R_VL34L.pdb	-0.8746851682662964	-0.28049999475479126
6okm.pdb	6okm_HL_R_VL34K.pdb	-0.8154116868972778	-0.03200000151991844
6okm.pdb	6okm_HL_R_VL34M.pdb	-0.7505674362182617	-0.155799999833107
6okm.pdb	6okm_HL_R_VL34F.pdb	-0.7531087398529053	-0.2709999978542328
6okm.pdb	6okm_HL_R_VL34P.pdb	-0.805208683013916	-0.5113999843597412
6okm.pdb	6okm_HL_R_VL34S.pdb	-0.8488522171974182	-0.3188000023365021
6okm.pdb	6okm_HL_R_VL34T.pdb	-0.78089439868927	-0.3984000086784363
6okm.pdb	6okm_HL_R_VL34W.pdb	-0.8484517931938171	-0.9713000059127808
6okm.pdb	6okm_HL_R_VL34Y.pdb	-0.8213948011398315	-0.5292999744415283
6okm.pdb	6okm_HL_R_YL49A.pdb	-0.4610096216201782	-0.6273000240325928
6okm.pdb	6okm_HL_R_YL49R.pdb	-0.5759603977203369	-1.579300045967102
6okm.pdb	6okm_HL_R_YL49N.pdb	-0.6170273423194885	-0.5073999762535095
6okm.pdb	6okm_HL_R_YL49D.pdb	-0.5878559350967407	-0.6351000070571899
6okm.pdb	6okm_HL_R_YL49C.pdb	-0.42146599292755127	-0.6571999788284302
6okm.pdb	6okm_HL_R_YL49Q.pdb	-0.6199548244476318	0.08009999990463257
6okm.pdb	6okm_HL_R_YL49E.pdb	-0.5216959118843079	-0.8755999803543091
6okm.pdb	6okm_HL_R_YL49G.pdb	-0.5016466379165649	-0.9830999970436096
6okm.pdb	6okm_HL_R_YL49H.pdb	-0.6384681463241577	-0.7290999889373779
6okm.pdb	6okm_HL_R_YL49I.pdb	-0.5075960755348206	0.03180000185966492
6okm.pdb	6okm_HL_R_YL49L.pdb	-0.4666774868965149	-0.0015999999595806003
6okm.pdb	6okm_HL_R_YL49K.pdb	-0.41734522581100464	-0.7914000153541565
6okm.pdb	6okm_HL_R_YL49M.pdb	-0.5828188061714172	-0.27630001306533813
6okm.pdb	6okm_HL_R_YL49F.pdb	-0.6346214413642883	0.46720001101493835
6okm.pdb	6okm_HL_R_YL49P.pdb	-0.5536901354789734	-0.550000011920929
6okm.pdb	6okm_HL_R_YL49S.pdb	-0.5835594534873962	-0.7423999905586243
6okm.pdb	6okm_HL_R_YL49T.pdb	-0.5134177207946777	-0.8998000025749207
6okm.pdb	6okm_HL_R_YL49W.pdb	-0.43674081563949585	1.2451000213623047
6okm.pdb	6okm_HL_R_YL49V.pdb	-0.4447263479232788	0.026200000196695328
6okm.pdb	6okm_HL_R_NL53A.pdb	-0.5950073003768921	0.16920000314712524
6okm.pdb	6okm_HL_R_NL53R.pdb	-0.5791774988174438	0.4422999918460846
6okm.pdb	6okm_HL_R_NL53D.pdb	-0.6932231783866882	-0.7038000226020813
6okm.pdb	6okm_HL_R_NL53C.pdb	-0.5574607253074646	0.2581999897956848
6okm.pdb	6okm_HL_R_NL53Q.pdb	-0.6726089715957642	-0.03999999910593033
6okm.pdb	6okm_HL_R_NL53E.pdb	-0.7026564478874207	-0.22280000150203705
6okm.pdb	6okm_HL_R_NL53G.pdb	-0.6305914521217346	0.2639999985694885
6okm.pdb	6okm_HL_R_NL53H.pdb	-0.597846269607544	0.15150000154972076
6okm.pdb	6okm_HL_R_NL53I.pdb	-0.54583340883255	-0.20239999890327454
6okm.pdb	6okm_HL_R_NL53L.pdb	-0.5605615973472595	0.37229999899864197
6okm.pdb	6okm_HL_R_NL53K.pdb	-0.5431908965110779	0.42640000581741333
6okm.pdb	6okm_HL_R_NL53M.pdb	-0.5387376546859741	0.7494000196456909
6okm.pdb	6okm_HL_R_NL53F.pdb	-0.4970554709434509	0.18930000066757202
6okm.pdb	6okm_HL_R_NL53P.pdb	-0.5869437456130981	0.17730000615119934
6okm.pdb	6okm_HL_R_NL53S.pdb	-0.6867120862007141	0.1420000046491623
6okm.pdb	6okm_HL_R_NL53T.pdb	-0.715790331363678	0.26750001311302185
6okm.pdb	6okm_HL_R_NL53W.pdb	-0.58095782995224	0.12770000100135803
6okm.pdb	6okm_HL_R_NL53Y.pdb	-0.3231094479560852	1.7431000471115112
6okm.pdb	6okm_HL_R_NL53V.pdb	-0.5582021474838257	0.6003999710083008
6okm.pdb	6okm_HL_R_LL54A.pdb	-0.47513943910598755	0.35569998621940613
6okm.pdb	6okm_HL_R_LL54R.pdb	-0.7873913645744324	-0.17720000445842743
6okm.pdb	6okm_HL_R_LL54N.pdb	-0.6411128640174866	0.28790000081062317
6okm.pdb	6okm_HL_R_LL54D.pdb	-0.7527362704277039	0.840399980545044
6okm.pdb	6okm_HL_R_LL54C.pdb	-0.7381925582885742	0.12939999997615814
6okm.pdb	6okm_HL_R_LL54Q.pdb	-0.7927324175834656	0.37529999017715454
6okm.pdb	6okm_HL_R_LL54E.pdb	-0.766748309135437	0.5098999738693237
6okm.pdb	6okm_HL_R_LL54G.pdb	-0.4847223162651062	0.3490999937057495
6okm.pdb	6okm_HL_R_LL54H.pdb	-0.657745361328125	0.35519999265670776
6okm.pdb	6okm_HL_R_LL54I.pdb	-0.6068869233131409	-0.12600000202655792
6okm.pdb	6okm_HL_R_LL54K.pdb	-0.593107283115387	-0.2508000135421753
6okm.pdb	6okm_HL_R_LL54M.pdb	-0.5989780426025391	-0.06449999660253525
6okm.pdb	6okm_HL_R_LL54F.pdb	-0.5786228179931641	-0.14820000529289246
6okm.pdb	6okm_HL_R_LL54P.pdb	-0.6427417397499084	1.0098999738693237
6okm.pdb	6okm_HL_R_LL54S.pdb	-0.5663228631019592	-0.03370000049471855
6okm.pdb	6okm_HL_R_LL54T.pdb	-0.6336541175842285	-0.19689999520778656
6okm.pdb	6okm_HL_R_LL54W.pdb	-0.7403420805931091	0.20260000228881836
6okm.pdb	6okm_HL_R_LL54Y.pdb	-0.6386388540267944	0.12489999830722809
6okm.pdb	6okm_HL_R_LL54V.pdb	-0.5792914628982544	0.5382999777793884
6okm.pdb	6okm_HL_R_EL55A.pdb	-0.5693249702453613	-0.8600999712944031
6okm.pdb	6okm_HL_R_EL55R.pdb	-0.6292068958282471	-1.011199951171875
6okm.pdb	6okm_HL_R_EL55N.pdb	-0.6231087446212769	-0.7674999833106995
6okm.pdb	6okm_HL_R_EL55D.pdb	-0.5949667692184448	-0.20149999856948853
6okm.pdb	6okm_HL_R_EL55C.pdb	-0.4288690388202667	-0.4514999985694885
6okm.pdb	6okm_HL_R_EL55Q.pdb	-0.525748610496521	-0.5813999772071838
6okm.pdb	6okm_HL_R_EL55G.pdb	-0.3754122853279114	-1.0160000324249268
6okm.pdb	6okm_HL_R_EL55H.pdb	-0.36128953099250793	-0.6557999849319458
6okm.pdb	6okm_HL_R_EL55I.pdb	-0.4249168336391449	-0.8367999792098999
6okm.pdb	6okm_HL_R_EL55L.pdb	-0.45497244596481323	-2.386899948120117
6okm.pdb	6okm_HL_R_EL55K.pdb	-0.4025804400444031	-1.0490000247955322
6okm.pdb	6okm_HL_R_EL55M.pdb	-0.44939351081848145	-0.9380000233650208
6okm.pdb	6okm_HL_R_EL55F.pdb	-0.5646647214889526	-0.6875
6okm.pdb	6okm_HL_R_EL55P.pdb	-0.5938948392868042	-0.9063000082969666
6okm.pdb	6okm_HL_R_EL55S.pdb	-0.5853500366210938	-0.28139999508857727
6okm.pdb	6okm_HL_R_EL55T.pdb	-0.45573151111602783	-1.0786000490188599
6okm.pdb	6okm_HL_R_EL55W.pdb	-0.5051718354225159	-0.48559999465942383
6okm.pdb	6okm_HL_R_EL55Y.pdb	-0.41048094630241394	-1.2470999956130981
6okm.pdb	6okm_HL_R_EL55V.pdb	-0.5198996067047119	-0.8931999802589417
6okm.pdb	6okm_HL_R_SL56A.pdb	-0.47506260871887207	0.34200000762939453
6okm.pdb	6okm_HL_R_SL56R.pdb	-0.608965277671814	0.08669999986886978
6okm.pdb	6okm_HL_R_SL56N.pdb	-0.48788249492645264	0.3386000096797943
6okm.pdb	6okm_HL_R_SL56D.pdb	-0.4704018235206604	0.9409999847412109
6okm.pdb	6okm_HL_R_SL56C.pdb	-0.18160569667816162	1.0916999578475952
6okm.pdb	6okm_HL_R_SL56Q.pdb	-0.4987891614437103	0.6158999800682068
6okm.pdb	6okm_HL_R_SL56E.pdb	-0.6487823128700256	0.5555999875068665
6okm.pdb	6okm_HL_R_SL56G.pdb	-0.410828173160553	0.08659999817609787
6okm.pdb	6okm_HL_R_SL56H.pdb	-0.547845721244812	0.32190001010894775
6okm.pdb	6okm_HL_R_SL56I.pdb	-0.46312636137008667	1.0895999670028687
6okm.pdb	6okm_HL_R_SL56L.pdb	-0.13242799043655396	1.079200029373169
6okm.pdb	6okm_HL_R_SL56K.pdb	-0.5281002521514893	0.15189999341964722
6okm.pdb	6okm_HL_R_SL56M.pdb	-0.36460310220718384	1.7482999563217163
6okm.pdb	6okm_HL_R_SL56F.pdb	0.02943485975265503	0.9739000201225281
6okm.pdb	6okm_HL_R_SL56P.pdb	-0.19734901189804077	1.636299967765808
6okm.pdb	6okm_HL_R_SL56T.pdb	-0.6467797160148621	0.3702000081539154
6okm.pdb	6okm_HL_R_SL56W.pdb	-0.26895827054977417	0.7142000198364258
6okm.pdb	6okm_HL_R_SL56Y.pdb	-0.27878236770629883	0.6863999962806702
6okm.pdb	6okm_HL_R_SL56V.pdb	-0.17590925097465515	1.1533000469207764
6okm.pdb	6okm_HL_R_VL58A.pdb	-0.4959857165813446	0.009399999864399433
6okm.pdb	6okm_HL_R_VL58R.pdb	-0.7388618588447571	-0.21940000355243683
6okm.pdb	6okm_HL_R_VL58N.pdb	-0.6468697786331177	-0.006099999882280827
6okm.pdb	6okm_HL_R_VL58D.pdb	-0.651222825050354	1.250100016593933
6okm.pdb	6okm_HL_R_VL58C.pdb	-0.4933180510997772	-0.022299999371170998
6okm.pdb	6okm_HL_R_VL58Q.pdb	-0.715541660785675	0.298799991607666
6okm.pdb	6okm_HL_R_VL58E.pdb	-0.7476191520690918	0.8507000207901001
6okm.pdb	6okm_HL_R_VL58G.pdb	-0.5708168148994446	0.11630000174045563
6okm.pdb	6okm_HL_R_VL58H.pdb	-0.6546711325645447	0.0430000014603138
6okm.pdb	6okm_HL_R_VL58I.pdb	-0.7037816047668457	0.014000000432133675
6okm.pdb	6okm_HL_R_VL58L.pdb	-0.6915359497070312	0.11789999902248383
6okm.pdb	6okm_HL_R_VL58K.pdb	-0.6549953818321228	0.028300000354647636
6okm.pdb	6okm_HL_R_VL58M.pdb	-0.6231255531311035	0.11140000075101852
6okm.pdb	6okm_HL_R_VL58F.pdb	-0.6562118530273438	0.02070000022649765
6okm.pdb	6okm_HL_R_VL58P.pdb	-0.6056427359580994	0.028699999675154686
6okm.pdb	6okm_HL_R_VL58S.pdb	-0.6262255907058716	-0.04639999940991402
6okm.pdb	6okm_HL_R_VL58T.pdb	-0.7172421216964722	-0.017799999564886093
6okm.pdb	6okm_HL_R_VL58W.pdb	-0.7371171116828918	-0.26649999618530273
6okm.pdb	6okm_HL_R_VL58Y.pdb	-0.7830493450164795	-0.583299994468689
6okm.pdb	6okm_HL_R_YL91A.pdb	-0.6964209079742432	-1.7640999555587769
6okm.pdb	6okm_HL_R_YL91R.pdb	-0.5060713291168213	-1.0126999616622925
6okm.pdb	6okm_HL_R_YL91N.pdb	-0.7522714138031006	-1.6384999752044678
6okm.pdb	6okm_HL_R_YL91D.pdb	-0.7284233570098877	-1.8961000442504883
6okm.pdb	6okm_HL_R_YL91C.pdb	-0.7627652287483215	-1.6739000082015991
6okm.pdb	6okm_HL_R_YL91Q.pdb	-0.9550192952156067	-1.8388999700546265
6okm.pdb	6okm_HL_R_YL91E.pdb	-0.6509290933609009	-2.046999931335449
6okm.pdb	6okm_HL_R_YL91G.pdb	-0.7388401627540588	-2.492500066757202
6okm.pdb	6okm_HL_R_YL91H.pdb	-0.6247329711914062	-0.8356999754905701
6okm.pdb	6okm_HL_R_YL91I.pdb	-0.6358164548873901	-0.6013000011444092
6okm.pdb	6okm_HL_R_YL91L.pdb	-0.8310455679893494	-1.2532999515533447
6okm.pdb	6okm_HL_R_YL91K.pdb	-0.5235167145729065	-1.2200000286102295
6okm.pdb	6okm_HL_R_YL91M.pdb	-0.6901212334632874	-1.3240000009536743
6okm.pdb	6okm_HL_R_YL91F.pdb	-0.5955385565757751	-0.1762000024318695
6okm.pdb	6okm_HL_R_YL91P.pdb	-0.8693466782569885	-1.9500000476837158
6okm.pdb	6okm_HL_R_YL91S.pdb	-0.8147650957107544	-2.0201001167297363
6okm.pdb	6okm_HL_R_YL91T.pdb	-0.758033037185669	-1.9875999689102173
6okm.pdb	6okm_HL_R_YL91W.pdb	-0.5782955288887024	0.8069000244140625
6okm.pdb	6okm_HL_R_YL91V.pdb	-0.7327271699905396	-1.1715999841690063
6okm.pdb	6okm_HL_R_AL92R.pdb	-0.7737681865692139	-0.4235999882221222
6okm.pdb	6okm_HL_R_AL92N.pdb	-0.7504831552505493	-0.07020000368356705
6okm.pdb	6okm_HL_R_AL92D.pdb	-0.8772667646408081	0.18060000240802765
6okm.pdb	6okm_HL_R_AL92C.pdb	-0.6522495150566101	0.03350000083446503
6okm.pdb	6okm_HL_R_AL92Q.pdb	-0.79544597864151	-0.05050000175833702
6okm.pdb	6okm_HL_R_AL92E.pdb	-0.8938395977020264	0.18860000371932983
6okm.pdb	6okm_HL_R_AL92G.pdb	-0.6173444390296936	-0.02290000021457672
6okm.pdb	6okm_HL_R_AL92H.pdb	-0.7245820760726929	-0.02879999950528145
6okm.pdb	6okm_HL_R_AL92I.pdb	-0.7737450003623962	-0.10670000314712524
6okm.pdb	6okm_HL_R_AL92L.pdb	-0.7181056141853333	-0.3571999967098236
6okm.pdb	6okm_HL_R_AL92K.pdb	-0.7372764945030212	-0.031599998474121094
6okm.pdb	6okm_HL_R_AL92M.pdb	-0.640155017375946	0.014399999752640724
6okm.pdb	6okm_HL_R_AL92F.pdb	-0.692409873008728	-0.03530000150203705
6okm.pdb	6okm_HL_R_AL92P.pdb	-0.9502215385437012	-0.5485000014305115
6okm.pdb	6okm_HL_R_AL92S.pdb	-0.812618613243103	-0.10719999670982361
6okm.pdb	6okm_HL_R_AL92T.pdb	-0.8025665283203125	-0.28519999980926514
6okm.pdb	6okm_HL_R_AL92W.pdb	-0.7899020314216614	-0.07689999788999557
6okm.pdb	6okm_HL_R_AL92Y.pdb	-0.7720381021499634	0.017899999395012856
6okm.pdb	6okm_HL_R_AL92V.pdb	-0.7332910299301147	-0.09510000050067902
6okm.pdb	6okm_HL_R_QL93A.pdb	-0.4453012943267822	0.04399999976158142
6okm.pdb	6okm_HL_R_QL93R.pdb	-0.4986460208892822	-0.2784000039100647
6okm.pdb	6okm_HL_R_QL93N.pdb	-0.5333713293075562	0.2110999971628189
6okm.pdb	6okm_HL_R_QL93D.pdb	-0.5690240859985352	0.5564000010490417
6okm.pdb	6okm_HL_R_QL93C.pdb	-0.34938645362854004	0.34389999508857727
6okm.pdb	6okm_HL_R_QL93E.pdb	-0.5618429183959961	0.41190001368522644
6okm.pdb	6okm_HL_R_QL93G.pdb	-0.3964800536632538	0.1340000033378601
6okm.pdb	6okm_HL_R_QL93H.pdb	-0.4384796619415283	0.22609999775886536
6okm.pdb	6okm_HL_R_QL93I.pdb	-0.4589102268218994	0.4171999990940094
6okm.pdb	6okm_HL_R_QL93L.pdb	-0.44103625416755676	-0.045099999755620956
6okm.pdb	6okm_HL_R_QL93K.pdb	-0.4739924669265747	-0.12939999997615814
6okm.pdb	6okm_HL_R_QL93M.pdb	-0.4854728877544403	-0.010499999858438969
6okm.pdb	6okm_HL_R_QL93F.pdb	-0.3251626789569855	0.8719000220298767
6okm.pdb	6okm_HL_R_QL93P.pdb	-0.5100628733634949	0.40049999952316284
6okm.pdb	6okm_HL_R_QL93S.pdb	-0.49765342473983765	0.08309999853372574
6okm.pdb	6okm_HL_R_QL93T.pdb	-0.5100846290588379	-0.18160000443458557
6okm.pdb	6okm_HL_R_QL93W.pdb	-0.22162213921546936	1.370300054550171
6okm.pdb	6okm_HL_R_QL93Y.pdb	-0.395500510931015	0.6524999737739563
6okm.pdb	6okm_HL_R_QL93V.pdb	-0.439319908618927	0.03150000050663948
6okm.pdb	6okm_HL_R_FL94A.pdb	-0.9679217338562012	-1.736199975013733
6okm.pdb	6okm_HL_R_FL94R.pdb	-0.9421846866607666	-2.5708000659942627
6okm.pdb	6okm_HL_R_FL94N.pdb	-0.9128384590148926	-1.4124000072479248
6okm.pdb	6okm_HL_R_FL94D.pdb	-1.0556284189224243	-1.7350000143051147
6okm.pdb	6okm_HL_R_FL94C.pdb	-0.8572323322296143	-1.6884000301361084
6okm.pdb	6okm_HL_R_FL94Q.pdb	-0.9353129863739014	-1.5241999626159668
6okm.pdb	6okm_HL_R_FL94E.pdb	-1.0695466995239258	-1.5322999954223633
6okm.pdb	6okm_HL_R_FL94G.pdb	-1.0893908739089966	-2.035900115966797
6okm.pdb	6okm_HL_R_FL94H.pdb	-0.8960350751876831	-0.8730999827384949
6okm.pdb	6okm_HL_R_FL94I.pdb	-0.9506509304046631	-1.3423000574111938
6okm.pdb	6okm_HL_R_FL94L.pdb	-0.9008057117462158	-0.9577000141143799
6okm.pdb	6okm_HL_R_FL94K.pdb	-0.9498302936553955	-0.7860000133514404
6okm.pdb	6okm_HL_R_FL94M.pdb	-0.8348428010940552	-0.33709999918937683
6okm.pdb	6okm_HL_R_FL94P.pdb	-0.9126267433166504	-0.9947999715805054
6okm.pdb	6okm_HL_R_FL94S.pdb	-1.0461680889129639	-1.8277000188827515
6okm.pdb	6okm_HL_R_FL94T.pdb	-1.0157523155212402	-1.881500005722046
6okm.pdb	6okm_HL_R_FL94W.pdb	-1.171560287475586	-1.1548000574111938
6okm.pdb	6okm_HL_R_FL94Y.pdb	-1.0434763431549072	-0.9251000285148621
6okm.pdb	6okm_HL_R_FL94V.pdb	-0.9965614676475525	-1.6291999816894531
6okm.pdb	6okm_HL_R_YL96A.pdb	-0.6391220092773438	0.06830000132322311
6okm.pdb	6okm_HL_R_YL96R.pdb	-0.6604323387145996	0.1656000018119812
6okm.pdb	6okm_HL_R_YL96N.pdb	-0.69253009557724	0.052000001072883606
6okm.pdb	6okm_HL_R_YL96D.pdb	-0.7521920800209045	0.10209999978542328
6okm.pdb	6okm_HL_R_YL96C.pdb	-0.5597459077835083	0.18019999563694
6okm.pdb	6okm_HL_R_YL96Q.pdb	-0.7290694713592529	-0.0032999999821186066
6okm.pdb	6okm_HL_R_YL96E.pdb	-0.741441011428833	-0.060100000351667404
6okm.pdb	6okm_HL_R_YL96G.pdb	-0.6572856903076172	0.0348999984562397
6okm.pdb	6okm_HL_R_YL96H.pdb	-0.6868093609809875	0.2793999910354614
6okm.pdb	6okm_HL_R_YL96I.pdb	-0.61478590965271	0.13369999825954437
6okm.pdb	6okm_HL_R_YL96L.pdb	-0.5604817271232605	0.16329999268054962
6okm.pdb	6okm_HL_R_YL96K.pdb	-0.6786180734634399	0.11949999630451202
6okm.pdb	6okm_HL_R_YL96M.pdb	-0.6134605407714844	0.08089999854564667
6okm.pdb	6okm_HL_R_YL96F.pdb	-0.47728264331817627	0.14830000698566437
6okm.pdb	6okm_HL_R_YL96P.pdb	-0.7387568950653076	-0.10670000314712524
6okm.pdb	6okm_HL_R_YL96S.pdb	-0.7623286247253418	0.09960000216960907
6okm.pdb	6okm_HL_R_YL96T.pdb	-0.6685975193977356	0.04729999974370003
6okm.pdb	6okm_HL_R_YL96W.pdb	-0.6350359320640564	0.10339999943971634
6okm.pdb	6okm_HL_R_YL96V.pdb	-0.637669026851654	0.05270000174641609
6okm.pdb	6okm_HL_R_RR36A.pdb	-0.6543590426445007	-0.671999990940094
6okm.pdb	6okm_HL_R_RR36N.pdb	-0.6977288126945496	-0.7473999857902527
6okm.pdb	6okm_HL_R_RR36D.pdb	-0.7705885171890259	-0.7513999938964844
6okm.pdb	6okm_HL_R_RR36C.pdb	-0.561199963092804	-0.6814000010490417
6okm.pdb	6okm_HL_R_RR36Q.pdb	-0.688926637172699	-0.7415000200271606
6okm.pdb	6okm_HL_R_RR36E.pdb	-0.7837487459182739	-0.8429999947547913
6okm.pdb	6okm_HL_R_RR36G.pdb	-0.6293742656707764	-0.7440000176429749
6okm.pdb	6okm_HL_R_RR36H.pdb	-0.6162697672843933	-0.6610000133514404
6okm.pdb	6okm_HL_R_RR36I.pdb	-0.6240323185920715	-0.6607999801635742
6okm.pdb	6okm_HL_R_RR36L.pdb	-0.5757661461830139	-0.7473999857902527
6okm.pdb	6okm_HL_R_RR36K.pdb	-0.5854260325431824	-0.6593000292778015
6okm.pdb	6okm_HL_R_RR36M.pdb	-0.5546279549598694	-0.7067999839782715
6okm.pdb	6okm_HL_R_RR36F.pdb	-0.639821469783783	-0.5521000027656555
6okm.pdb	6okm_HL_R_RR36P.pdb	-0.6668780446052551	-0.7056999802589417
6okm.pdb	6okm_HL_R_RR36S.pdb	-0.71391361951828	-0.6886000037193298
6okm.pdb	6okm_HL_R_RR36T.pdb	-0.7503876090049744	-0.7214000225067139
6okm.pdb	6okm_HL_R_RR36W.pdb	-0.5901310443878174	-0.7116000056266785
6okm.pdb	6okm_HL_R_RR36Y.pdb	-0.658331036567688	-0.7473999857902527
6okm.pdb	6okm_HL_R_RR36V.pdb	-0.6463919878005981	-0.6610999703407288
6okm.pdb	6okm_HL_R_GR39A.pdb	-1.7953994274139404	-2.6570000648498535
6okm.pdb	6okm_HL_R_GR39R.pdb	-3.8514301776885986	-6.9085001945495605
6okm.pdb	6okm_HL_R_GR39N.pdb	-6.261045455932617	-8.5871000289917
6okm.pdb	6okm_HL_R_GR39D.pdb	-3.7995264530181885	-6.344399929046631
6okm.pdb	6okm_HL_R_GR39C.pdb	-4.727165699005127	-4.624800205230713
6okm.pdb	6okm_HL_R_GR39Q.pdb	-1.0761198997497559	-1.811900019645691
6okm.pdb	6okm_HL_R_GR39E.pdb	-7.105705738067627	-8.909600257873535
6okm.pdb	6okm_HL_R_GR39H.pdb	-9.659202575683594	-21.661226272583008
6okm.pdb	6okm_HL_R_GR39I.pdb	-4.308736324310303	-11.7252197265625
6okm.pdb	6okm_HL_R_GR39L.pdb	-2.8503153324127197	-5.9868998527526855
6okm.pdb	6okm_HL_R_GR39K.pdb	-4.1201605796813965	-8.08080005645752
6okm.pdb	6okm_HL_R_GR39M.pdb	-5.163938999176025	-8.659799575805664
6okm.pdb	6okm_HL_R_GR39F.pdb	-5.539424419403076	-12.78499984741211
6okm.pdb	6okm_HL_R_GR39P.pdb	-2.802584409713745	-4.26609992980957
6okm.pdb	6okm_HL_R_GR39S.pdb	-2.9698472023010254	-3.9639999866485596
6okm.pdb	6okm_HL_R_GR39T.pdb	-6.405943870544434	-9.837800025939941
6okm.pdb	6okm_HL_R_GR39W.pdb	-4.521631717681885	-9.8996000289917
6okm.pdb	6okm_HL_R_GR39Y.pdb	-4.860536575317383	-11.081899642944336
6okm.pdb	6okm_HL_R_GR39V.pdb	-5.616388320922852	-10.873800277709961
6okm.pdb	6okm_HL_R_PR40A.pdb	-0.6927663087844849	-1.593000054359436
6okm.pdb	6okm_HL_R_PR40R.pdb	-1.2040350437164307	-2.5552000999450684
6okm.pdb	6okm_HL_R_PR40N.pdb	-0.8430984020233154	-2.0350000858306885
6okm.pdb	6okm_HL_R_PR40D.pdb	-1.138315200805664	-4.617599964141846
6okm.pdb	6okm_HL_R_PR40C.pdb	-0.5408010482788086	-1.6552000045776367
6okm.pdb	6okm_HL_R_PR40Q.pdb	-0.5440572500228882	-1.3157999515533447
6okm.pdb	6okm_HL_R_PR40E.pdb	-0.8209974765777588	-2.4879000186920166
6okm.pdb	6okm_HL_R_PR40G.pdb	-0.8405164480209351	-2.980299949645996
6okm.pdb	6okm_HL_R_PR40H.pdb	-6.423525333404541	-9.649200439453125
6okm.pdb	6okm_HL_R_PR40I.pdb	-1.6933066844940186	-2.975600004196167
6okm.pdb	6okm_HL_R_PR40L.pdb	-0.2790412902832031	-0.12950000166893005
6okm.pdb	6okm_HL_R_PR40K.pdb	-0.4950571656227112	-2.029900074005127
6okm.pdb	6okm_HL_R_PR40M.pdb	-0.6317803263664246	-0.5644000172615051
6okm.pdb	6okm_HL_R_PR40F.pdb	-10.002595901489258	-16.388019561767578
6okm.pdb	6okm_HL_R_PR40S.pdb	-0.9368912577629089	-2.95740008354187
6okm.pdb	6okm_HL_R_PR40T.pdb	-0.7944496870040894	-2.3482000827789307
6okm.pdb	6okm_HL_R_PR40W.pdb	-8.078335762023926	-18.26814079284668
6okm.pdb	6okm_HL_R_PR40Y.pdb	-12.27844524383545	-17.368520736694336
6okm.pdb	6okm_HL_R_PR40V.pdb	-1.5284004211425781	-1.0714999437332153
6okm.pdb	6okm_HL_R_GR41A.pdb	-0.7448127865791321	-0.6334999799728394
6okm.pdb	6okm_HL_R_GR41R.pdb	-0.6223833560943604	-0.684499979019165
6okm.pdb	6okm_HL_R_GR41N.pdb	-0.7860521078109741	-0.15889999270439148
6okm.pdb	6okm_HL_R_GR41D.pdb	-0.7043421268463135	-2.3157999515533447
6okm.pdb	6okm_HL_R_GR41C.pdb	-0.7092667818069458	-0.5843999981880188
6okm.pdb	6okm_HL_R_GR41Q.pdb	-0.7042062878608704	-1.0339000225067139
6okm.pdb	6okm_HL_R_GR41E.pdb	-0.759613037109375	-1.433500051498413
6okm.pdb	6okm_HL_R_GR41H.pdb	-1.394467830657959	-2.283600091934204
6okm.pdb	6okm_HL_R_GR41I.pdb	-2.3987839221954346	-3.34060001373291
6okm.pdb	6okm_HL_R_GR41L.pdb	-1.04726243019104	-0.04100000113248825
6okm.pdb	6okm_HL_R_GR41K.pdb	-0.6511098146438599	-0.49939998984336853
6okm.pdb	6okm_HL_R_GR41M.pdb	-0.5346840620040894	0.5928000211715698
6okm.pdb	6okm_HL_R_GR41F.pdb	-2.3544044494628906	-4.066699981689453
6okm.pdb	6okm_HL_R_GR41P.pdb	-3.2723639011383057	-4.253499984741211
6okm.pdb	6okm_HL_R_GR41S.pdb	-0.8103059530258179	-1.5640000104904175
6okm.pdb	6okm_HL_R_GR41T.pdb	-1.0420124530792236	-2.84660005569458
6okm.pdb	6okm_HL_R_GR41W.pdb	-1.316474199295044	-7.831999778747559
6okm.pdb	6okm_HL_R_GR41Y.pdb	-8.414948463439941	-13.056039810180664
6okm.pdb	6okm_HL_R_GR41V.pdb	-1.666919469833374	-1.9118000268936157
6okm.pdb	6okm_HL_R_FR42A.pdb	-1.0745007991790771	-2.1013998985290527
6okm.pdb	6okm_HL_R_FR42R.pdb	-1.175270676612854	-1.7187999486923218
6okm.pdb	6okm_HL_R_FR42N.pdb	-1.0268551111221313	-2.2184998989105225
6okm.pdb	6okm_HL_R_FR42D.pdb	-1.1687638759613037	-2.84689998626709
6okm.pdb	6okm_HL_R_FR42C.pdb	-1.0067479610443115	-1.768399953842163
6okm.pdb	6okm_HL_R_FR42Q.pdb	-1.15305495262146	-1.4670000076293945
6okm.pdb	6okm_HL_R_FR42E.pdb	-1.2172880172729492	-2.1041998863220215
6okm.pdb	6okm_HL_R_FR42G.pdb	-1.0545825958251953	-2.2165000438690186
6okm.pdb	6okm_HL_R_FR42H.pdb	-1.6158466339111328	-0.5260999798774719
6okm.pdb	6okm_HL_R_FR42I.pdb	-1.0585715770721436	-1.1866999864578247
6okm.pdb	6okm_HL_R_FR42L.pdb	-1.0281304121017456	-0.9320999979972839
6okm.pdb	6okm_HL_R_FR42K.pdb	-0.8025385141372681	0.9448999762535095
6okm.pdb	6okm_HL_R_FR42M.pdb	-0.8787254691123962	-0.6287000179290771
6okm.pdb	6okm_HL_R_FR42P.pdb	-1.140275239944458	-2.194700002670288
6okm.pdb	6okm_HL_R_FR42S.pdb	-1.230297327041626	-1.8496999740600586
6okm.pdb	6okm_HL_R_FR42T.pdb	-1.1826834678649902	-1.3386000394821167
6okm.pdb	6okm_HL_R_FR42W.pdb	-4.384016036987305	-6.531499862670898
6okm.pdb	6okm_HL_R_FR42Y.pdb	-0.7243359684944153	-3.4511001110076904
6okm.pdb	6okm_HL_R_FR42V.pdb	-1.1358706951141357	-1.5465999841690063
6okm.pdb	6okm_HL_R_PR54A.pdb	-0.801328182220459	-0.34929999709129333
6okm.pdb	6okm_HL_R_PR54R.pdb	-0.9207721948623657	-2.4660000801086426
6okm.pdb	6okm_HL_R_PR54N.pdb	-0.9571534991264343	-2.7797000408172607
6okm.pdb	6okm_HL_R_PR54D.pdb	-1.5835293531417847	-3.082200050354004
6okm.pdb	6okm_HL_R_PR54C.pdb	-0.7503332495689392	-0.6115000247955322
6okm.pdb	6okm_HL_R_PR54Q.pdb	-1.2634828090667725	-3.235300064086914
6okm.pdb	6okm_HL_R_PR54E.pdb	-0.7288775444030762	-4.40310001373291
6okm.pdb	6okm_HL_R_PR54G.pdb	-0.9558432102203369	-2.5696001052856445
6okm.pdb	6okm_HL_R_PR54H.pdb	-6.211178302764893	-12.54578971862793
6okm.pdb	6okm_HL_R_PR54I.pdb	-0.937684178352356	-2.229099988937378
6okm.pdb	6okm_HL_R_PR54L.pdb	-1.3756322860717773	-2.269399881362915
6okm.pdb	6okm_HL_R_PR54K.pdb	-1.2060134410858154	-1.4607000350952148
6okm.pdb	6okm_HL_R_PR54M.pdb	-1.289276361465454	-2.0469000339508057
6okm.pdb	6okm_HL_R_PR54F.pdb	-3.266847848892212	-7.407700061798096
6okm.pdb	6okm_HL_R_PR54S.pdb	-0.7365210652351379	-0.5874000191688538
6okm.pdb	6okm_HL_R_PR54T.pdb	-1.1722545623779297	-0.5666000247001648
6okm.pdb	6okm_HL_R_PR54W.pdb	-6.378880023956299	-6.5106000900268555
6okm.pdb	6okm_HL_R_PR54Y.pdb	-5.519249439239502	-9.390000343322754
6okm.pdb	6okm_HL_R_PR54V.pdb	-1.2204622030258179	0.15049999952316284
6okm.pdb	6okm_HL_R_WR57A.pdb	-1.6155972480773926	-3.6254000663757324
6okm.pdb	6okm_HL_R_WR57R.pdb	-1.4838683605194092	-1.7021000385284424
6okm.pdb	6okm_HL_R_WR57N.pdb	-1.6348083019256592	-3.977299928665161
6okm.pdb	6okm_HL_R_WR57D.pdb	-1.643777847290039	-4.76800012588501
6okm.pdb	6okm_HL_R_WR57C.pdb	-1.5230470895767212	-3.5090999603271484
6okm.pdb	6okm_HL_R_WR57Q.pdb	-1.4992120265960693	-3.1846001148223877
6okm.pdb	6okm_HL_R_WR57E.pdb	-1.5633647441864014	-3.2904000282287598
6okm.pdb	6okm_HL_R_WR57G.pdb	-1.7312443256378174	-4.059800148010254
6okm.pdb	6okm_HL_R_WR57H.pdb	-1.480897068977356	-3.5994999408721924
6okm.pdb	6okm_HL_R_WR57I.pdb	-1.6216459274291992	-2.8864998817443848
6okm.pdb	6okm_HL_R_WR57L.pdb	-1.477860927581787	-1.7001999616622925
6okm.pdb	6okm_HL_R_WR57K.pdb	-1.564178466796875	-2.7330000400543213
6okm.pdb	6okm_HL_R_WR57M.pdb	-1.3260719776153564	-0.9904999732971191
6okm.pdb	6okm_HL_R_WR57F.pdb	-1.035900354385376	-1.2007999420166016
6okm.pdb	6okm_HL_R_WR57P.pdb	-1.5662753582000732	-3.2444000244140625
6okm.pdb	6okm_HL_R_WR57S.pdb	-1.7308428287506104	-4.255899906158447
6okm.pdb	6okm_HL_R_WR57T.pdb	-1.6257327795028687	-4.297399997711182
6okm.pdb	6okm_HL_R_WR57Y.pdb	-1.1948866844177246	-1.6878000497817993
6okm.pdb	6okm_HL_R_WR57V.pdb	-1.4114723205566406	-3.1110999584198
6okm.pdb	6okm_HL_R_CR58A.pdb	-0.5974596738815308	-0.42910000681877136
6okm.pdb	6okm_HL_R_CR58R.pdb	-0.9828986525535583	-5.803400039672852
6okm.pdb	6okm_HL_R_CR58N.pdb	-0.897748589515686	-0.6082000136375427
6okm.pdb	6okm_HL_R_CR58D.pdb	-0.7388190031051636	0.5967000126838684
6okm.pdb	6okm_HL_R_CR58Q.pdb	-0.4232742190361023	0.8378999829292297
6okm.pdb	6okm_HL_R_CR58E.pdb	-0.4906977415084839	2.8854000568389893
6okm.pdb	6okm_HL_R_CR58G.pdb	-0.38369882106781006	-0.10499999672174454
6okm.pdb	6okm_HL_R_CR58H.pdb	-0.7487025260925293	-2.191800117492676
6okm.pdb	6okm_HL_R_CR58I.pdb	-0.65553879737854	0.2547000050544739
6okm.pdb	6okm_HL_R_CR58L.pdb	-0.7200679779052734	-0.13930000364780426
6okm.pdb	6okm_HL_R_CR58K.pdb	-0.6308062672615051	-6.475299835205078
6okm.pdb	6okm_HL_R_CR58M.pdb	-0.47130122780799866	-0.7716000080108643
6okm.pdb	6okm_HL_R_CR58F.pdb	-1.1370244026184082	-1.8798999786376953
6okm.pdb	6okm_HL_R_CR58P.pdb	-0.6408525705337524	0.6348000168800354
6okm.pdb	6okm_HL_R_CR58S.pdb	-0.8283653259277344	-0.4787999987602234
6okm.pdb	6okm_HL_R_CR58T.pdb	-0.8701692819595337	-0.5453000068664551
6okm.pdb	6okm_HL_R_CR58W.pdb	-3.878340005874634	-15.97307014465332
6okm.pdb	6okm_HL_R_CR58Y.pdb	-0.6396228075027466	-2.2939000129699707
6okm.pdb	6okm_HL_R_CR58V.pdb	-0.6506983041763306	0.032099999487400055
6okm.pdb	6okm_HL_R_NR59A.pdb	-0.6418645977973938	0.33970001339912415
6okm.pdb	6okm_HL_R_NR59R.pdb	-0.5740248560905457	1.1378999948501587
6okm.pdb	6okm_HL_R_NR59D.pdb	-0.5870003700256348	3.2416000366210938
6okm.pdb	6okm_HL_R_NR59C.pdb	-0.5213581323623657	0.9610000252723694
6okm.pdb	6okm_HL_R_NR59Q.pdb	-0.7202154994010925	-0.024800000712275505
6okm.pdb	6okm_HL_R_NR59E.pdb	-0.7298420071601868	0.7738999724388123
6okm.pdb	6okm_HL_R_NR59G.pdb	-0.6195322871208191	0.18119999766349792
6okm.pdb	6okm_HL_R_NR59H.pdb	-0.44690388441085815	-0.17509999871253967
6okm.pdb	6okm_HL_R_NR59I.pdb	-0.5367377400398254	0.5860000252723694
6okm.pdb	6okm_HL_R_NR59L.pdb	-0.3875988721847534	0.6169000267982483
6okm.pdb	6okm_HL_R_NR59K.pdb	-0.5248704552650452	0.7555000185966492
6okm.pdb	6okm_HL_R_NR59M.pdb	-0.5658400654792786	0.6694999933242798
6okm.pdb	6okm_HL_R_NR59F.pdb	-0.1922580599784851	1.3823000192642212
6okm.pdb	6okm_HL_R_NR59P.pdb	-0.6837055087089539	0.25130000710487366
6okm.pdb	6okm_HL_R_NR59S.pdb	-0.6966260671615601	0.9106000065803528
6okm.pdb	6okm_HL_R_NR59T.pdb	-0.7248814105987549	0.3603000044822693
6okm.pdb	6okm_HL_R_NR59W.pdb	-0.5040249228477478	0.43309998512268066
6okm.pdb	6okm_HL_R_NR59Y.pdb	-0.29266563057899475	1.386299967765808
6okm.pdb	6okm_HL_R_NR59V.pdb	-0.5746740698814392	0.7433000206947327
6okm.pdb	6okm_HL_R_LR60A.pdb	-0.6894548535346985	-0.7017999887466431
6okm.pdb	6okm_HL_R_LR60R.pdb	-0.634083092212677	-0.43059998750686646
6okm.pdb	6okm_HL_R_LR60N.pdb	-0.7367527484893799	-0.79339998960495
6okm.pdb	6okm_HL_R_LR60D.pdb	-0.9072444438934326	-0.8605999946594238
6okm.pdb	6okm_HL_R_LR60C.pdb	-0.5992544293403625	-0.09459999948740005
6okm.pdb	6okm_HL_R_LR60Q.pdb	-0.4473220109939575	-0.6255999803543091
6okm.pdb	6okm_HL_R_LR60E.pdb	-0.5397143959999084	0.6162999868392944
6okm.pdb	6okm_HL_R_LR60G.pdb	-0.6989479660987854	-0.8720999956130981
6okm.pdb	6okm_HL_R_LR60H.pdb	-0.6283994317054749	0.28439998626708984
6okm.pdb	6okm_HL_R_LR60I.pdb	-0.6627834439277649	-0.39089998602867126
6okm.pdb	6okm_HL_R_LR60K.pdb	-0.592957079410553	-0.4065999984741211
6okm.pdb	6okm_HL_R_LR60M.pdb	-0.7405268549919128	-0.2883000075817108
6okm.pdb	6okm_HL_R_LR60F.pdb	-0.9644677639007568	-1.0081000328063965
6okm.pdb	6okm_HL_R_LR60P.pdb	-0.6409115791320801	-0.3513999879360199
6okm.pdb	6okm_HL_R_LR60S.pdb	-0.7799391746520996	-0.8373000025749207
6okm.pdb	6okm_HL_R_LR60T.pdb	-0.7129191756248474	-0.5803999900817871
6okm.pdb	6okm_HL_R_LR60W.pdb	-0.5432361364364624	-0.3617999851703644
6okm.pdb	6okm_HL_R_LR60Y.pdb	-0.6244843602180481	-0.5656999945640564
6okm.pdb	6okm_HL_R_LR60V.pdb	-0.5585266351699829	0.6090999841690063
6okm.pdb	6okm_HL_R_RR61A.pdb	-0.9309560060501099	-0.2563999891281128
6okm.pdb	6okm_HL_R_RR61N.pdb	-1.0636205673217773	-0.6452000141143799
6okm.pdb	6okm_HL_R_RR61D.pdb	-1.1552472114562988	-0.8112000226974487
6okm.pdb	6okm_HL_R_RR61C.pdb	-0.8261648416519165	-0.4580000042915344
6okm.pdb	6okm_HL_R_RR61Q.pdb	-0.945728063583374	-0.42570000886917114
6okm.pdb	6okm_HL_R_RR61E.pdb	-1.0413103103637695	-0.4717000126838684
6okm.pdb	6okm_HL_R_RR61G.pdb	-1.104356050491333	-0.7014999985694885
6okm.pdb	6okm_HL_R_RR61H.pdb	-1.0029242038726807	-0.5368000268936157
6okm.pdb	6okm_HL_R_RR61I.pdb	-0.5188342332839966	2.006700038909912
6okm.pdb	6okm_HL_R_RR61L.pdb	-0.6565719246864319	0.4147000014781952
6okm.pdb	6okm_HL_R_RR61K.pdb	-0.8561209440231323	-0.0015999999595806003
6okm.pdb	6okm_HL_R_RR61M.pdb	-0.649798572063446	0.9750999808311462
6okm.pdb	6okm_HL_R_RR61F.pdb	-0.5254768133163452	0.5680000185966492
6okm.pdb	6okm_HL_R_RR61P.pdb	-0.9201313257217407	0.4925000071525574
6okm.pdb	6okm_HL_R_RR61S.pdb	-1.1157464981079102	-0.7282000184059143
6okm.pdb	6okm_HL_R_RR61T.pdb	-0.7325701713562012	-0.5498999953269958
6okm.pdb	6okm_HL_R_RR61W.pdb	-0.7433898448944092	0.2766000032424927
6okm.pdb	6okm_HL_R_RR61Y.pdb	-0.7165930271148682	0.17980000376701355
6okm.pdb	6okm_HL_R_RR61V.pdb	-0.9776445627212524	-0.9702000021934509
6okm.pdb	6okm_HL_R_ER65A.pdb	-0.6402890086174011	-0.6786999702453613
6okm.pdb	6okm_HL_R_ER65R.pdb	-0.6354986429214478	-0.7386999726295471
6okm.pdb	6okm_HL_R_ER65N.pdb	-0.6727775931358337	-0.5105999708175659
6okm.pdb	6okm_HL_R_ER65D.pdb	-0.7375035285949707	-0.1972000002861023
6okm.pdb	6okm_HL_R_ER65C.pdb	-0.5518884658813477	-0.6539000272750854
6okm.pdb	6okm_HL_R_ER65Q.pdb	-0.6664323806762695	-0.651199996471405
6okm.pdb	6okm_HL_R_ER65G.pdb	-0.6446970105171204	-0.7016000151634216
6okm.pdb	6okm_HL_R_ER65H.pdb	-0.6688572764396667	-0.5512999892234802
6okm.pdb	6okm_HL_R_ER65I.pdb	-0.5716513395309448	-0.5939000248908997
6okm.pdb	6okm_HL_R_ER65L.pdb	-0.5630136728286743	-0.527400016784668
6okm.pdb	6okm_HL_R_ER65K.pdb	-0.5787336826324463	-0.7348999977111816
6okm.pdb	6okm_HL_R_ER65M.pdb	-0.5480126142501831	-0.6583999991416931
6okm.pdb	6okm_HL_R_ER65F.pdb	-0.5685953497886658	-0.5881999731063843
6okm.pdb	6okm_HL_R_ER65P.pdb	-0.8488417863845825	-0.6758999824523926
6okm.pdb	6okm_HL_R_ER65S.pdb	-0.7271610498428345	-0.6902999877929688
6okm.pdb	6okm_HL_R_ER65T.pdb	-0.7228550910949707	-0.6741999983787537
6okm.pdb	6okm_HL_R_ER65W.pdb	-0.5127677917480469	-0.36149999499320984
6okm.pdb	6okm_HL_R_ER65Y.pdb	-0.6840822100639343	-0.6590999960899353
6okm.pdb	6okm_HL_R_ER65V.pdb	-0.6086425185203552	-0.6520000100135803
6okm.pdb	6okm_HL_R_RR66A.pdb	-1.085167646408081	-3.6967999935150146
6okm.pdb	6okm_HL_R_RR66N.pdb	-1.042073369026184	-2.7818000316619873
6okm.pdb	6okm_HL_R_RR66D.pdb	-1.1415503025054932	-1.9465999603271484
6okm.pdb	6okm_HL_R_RR66C.pdb	-0.8935595154762268	-3.487299919128418
6okm.pdb	6okm_HL_R_RR66Q.pdb	-0.9469176530838013	-3.2548000812530518
6okm.pdb	6okm_HL_R_RR66E.pdb	-1.0165345668792725	-1.8472000360488892
6okm.pdb	6okm_HL_R_RR66G.pdb	-1.0724105834960938	-4.2104997634887695
6okm.pdb	6okm_HL_R_RR66H.pdb	-0.9737055897712708	-2.0206000804901123
6okm.pdb	6okm_HL_R_RR66I.pdb	-0.972862720489502	-3.1347999572753906
6okm.pdb	6okm_HL_R_RR66L.pdb	-0.8880207538604736	-2.611599922180176
6okm.pdb	6okm_HL_R_RR66K.pdb	-0.6121369004249573	-1.792799949645996
6okm.pdb	6okm_HL_R_RR66M.pdb	-0.9289939403533936	-2.1184000968933105
6okm.pdb	6okm_HL_R_RR66F.pdb	-0.8738383054733276	-2.1693999767303467
6okm.pdb	6okm_HL_R_RR66P.pdb	-1.1180278062820435	-3.648400068283081
6okm.pdb	6okm_HL_R_RR66S.pdb	-0.8776217699050903	-3.908600091934204
6okm.pdb	6okm_HL_R_RR66T.pdb	-0.9796760678291321	-2.6789000034332275
6okm.pdb	6okm_HL_R_RR66W.pdb	-0.632180392742157	-1.42739999294281
6okm.pdb	6okm_HL_R_RR66Y.pdb	-0.844649076461792	-4.196599960327148
6okm.pdb	6okm_HL_R_RR66V.pdb	-1.058168649673462	-2.359600067138672
6okm.pdb	6okm_HL_R_KR67A.pdb	-0.6663686633110046	-0.042500000447034836
6okm.pdb	6okm_HL_R_KR67R.pdb	-0.6845611929893494	-0.06870000064373016
6okm.pdb	6okm_HL_R_KR67N.pdb	-0.738350510597229	0.013000000268220901
6okm.pdb	6okm_HL_R_KR67D.pdb	-0.8122583627700806	0.05079999938607216
6okm.pdb	6okm_HL_R_KR67C.pdb	-0.5896587371826172	-0.010300000198185444
6okm.pdb	6okm_HL_R_KR67Q.pdb	-0.7452288269996643	-0.037700001150369644
6okm.pdb	6okm_HL_R_KR67E.pdb	-0.7956462502479553	0.0608999989926815
6okm.pdb	6okm_HL_R_KR67G.pdb	-0.6417089700698853	-0.005499999970197678
6okm.pdb	6okm_HL_R_KR67H.pdb	-0.6847579479217529	0.04989999905228615
6okm.pdb	6okm_HL_R_KR67I.pdb	-0.6086249351501465	-0.05090000107884407
6okm.pdb	6okm_HL_R_KR67L.pdb	-0.6026180982589722	0.04390000179409981
6okm.pdb	6okm_HL_R_KR67M.pdb	-0.6335006356239319	0.03099999949336052
6okm.pdb	6okm_HL_R_KR67F.pdb	-0.5649693608283997	0.03709999844431877
6okm.pdb	6okm_HL_R_KR67P.pdb	-0.8192154169082642	-0.7580999732017517
6okm.pdb	6okm_HL_R_KR67S.pdb	-0.8020558953285217	-0.025100000202655792
6okm.pdb	6okm_HL_R_KR67T.pdb	-0.7076753377914429	0.016100000590085983
6okm.pdb	6okm_HL_R_KR67W.pdb	-0.7081351280212402	0.028699999675154686
6okm.pdb	6okm_HL_R_KR67Y.pdb	-0.7104349136352539	0.01979999989271164
6okm.pdb	6okm_HL_R_KR67V.pdb	-0.6192721128463745	-0.07419999688863754
6okm.pdb	6okm_HL_R_QR68A.pdb	-0.62077397108078	0.009800000116229057
6okm.pdb	6okm_HL_R_QR68R.pdb	-0.6498550176620483	-0.1348000019788742
6okm.pdb	6okm_HL_R_QR68N.pdb	-0.6927598118782043	0.030700000002980232
6okm.pdb	6okm_HL_R_QR68D.pdb	-0.7053612470626831	-0.05040000006556511
6okm.pdb	6okm_HL_R_QR68C.pdb	-0.5548858046531677	-0.021700000390410423
6okm.pdb	6okm_HL_R_QR68E.pdb	-0.7373874187469482	0.01889999955892563
6okm.pdb	6okm_HL_R_QR68G.pdb	-0.5856258869171143	-0.015399999916553497
6okm.pdb	6okm_HL_R_QR68H.pdb	-0.6558998227119446	0.08079999685287476
6okm.pdb	6okm_HL_R_QR68I.pdb	-0.5617179274559021	-0.04989999905228615
6okm.pdb	6okm_HL_R_QR68L.pdb	-0.5338294506072998	-0.00279999990016222
6okm.pdb	6okm_HL_R_QR68K.pdb	-0.5483425855636597	-0.026799999177455902
6okm.pdb	6okm_HL_R_QR68M.pdb	-0.5836730003356934	0.011699999682605267
6okm.pdb	6okm_HL_R_QR68F.pdb	-0.5187535285949707	0.05480000004172325
6okm.pdb	6okm_HL_R_QR68P.pdb	-0.6015249490737915	-0.14300000667572021
6okm.pdb	6okm_HL_R_QR68S.pdb	-0.7354356646537781	0.05849999934434891
6okm.pdb	6okm_HL_R_QR68T.pdb	-0.6767024993896484	-0.5418999791145325
6okm.pdb	6okm_HL_R_QR68W.pdb	-0.5637791752815247	0.010400000028312206
6okm.pdb	6okm_HL_R_QR68Y.pdb	-0.5933173894882202	0.14100000262260437
6okm.pdb	6okm_HL_R_QR68V.pdb	-0.5849536061286926	-0.04809999838471413
6okm.pdb	6okm_HL_R_LR69A.pdb	-1.4719569683074951	-1.5586999654769897
6okm.pdb	6okm_HL_R_LR69R.pdb	-1.4725537300109863	-2.147700071334839
6okm.pdb	6okm_HL_R_LR69N.pdb	-1.537717580795288	-2.0559000968933105
6okm.pdb	6okm_HL_R_LR69D.pdb	-1.596649408340454	-1.4296000003814697
6okm.pdb	6okm_HL_R_LR69C.pdb	-1.3181788921356201	-1.3102999925613403
6okm.pdb	6okm_HL_R_LR69Q.pdb	-1.306868076324463	-2.4093000888824463
6okm.pdb	6okm_HL_R_LR69E.pdb	-1.4113976955413818	-2.642699956893921
6okm.pdb	6okm_HL_R_LR69G.pdb	-1.5639135837554932	-2.0165998935699463
6okm.pdb	6okm_HL_R_LR69H.pdb	-1.3555688858032227	-1.9466999769210815
6okm.pdb	6okm_HL_R_LR69I.pdb	-0.8698408603668213	-0.49729999899864197
6okm.pdb	6okm_HL_R_LR69K.pdb	-1.1614677906036377	-2.0873000621795654
6okm.pdb	6okm_HL_R_LR69M.pdb	-0.6632981896400452	0.30809998512268066
6okm.pdb	6okm_HL_R_LR69F.pdb	-1.229399561882019	-1.7381000518798828
6okm.pdb	6okm_HL_R_LR69P.pdb	-1.2936122417449951	-1.315000057220459
6okm.pdb	6okm_HL_R_LR69S.pdb	-1.5747406482696533	-1.9486000537872314
6okm.pdb	6okm_HL_R_LR69T.pdb	-1.5317509174346924	-2.0357000827789307
6okm.pdb	6okm_HL_R_LR69W.pdb	-1.0964159965515137	-1.753999948501587
6okm.pdb	6okm_HL_R_LR69Y.pdb	-1.3454627990722656	-1.6916999816894531
6okm.pdb	6okm_HL_R_LR69V.pdb	-1.3682081699371338	-1.1962000131607056
5fhc.pdb	5fhc_AB_J_SA99A.pdb	-0.6311617493629456	0.30395999550819397
5fhc.pdb	5fhc_AB_J_SA99R.pdb	-1.1543563604354858	-4.305699825286865
5fhc.pdb	5fhc_AB_J_SA99N.pdb	-0.8272020220756531	-0.023970000445842743
5fhc.pdb	5fhc_AB_J_SA99D.pdb	-0.7148159742355347	0.455269992351532
5fhc.pdb	5fhc_AB_J_SA99C.pdb	-0.5094926953315735	0.2851400077342987
5fhc.pdb	5fhc_AB_J_SA99Q.pdb	-1.8317749500274658	-5.55364990234375
5fhc.pdb	5fhc_AB_J_SA99E.pdb	-1.598854422569275	-4.231540203094482
5fhc.pdb	5fhc_AB_J_SA99G.pdb	-0.662553071975708	-0.2914400100708008
5fhc.pdb	5fhc_AB_J_SA99H.pdb	-2.858534812927246	-4.140960216522217
5fhc.pdb	5fhc_AB_J_SA99I.pdb	-1.6712028980255127	-1.3912689685821533
5fhc.pdb	5fhc_AB_J_SA99L.pdb	-2.1380205154418945	-2.112816095352173
5fhc.pdb	5fhc_AB_J_SA99K.pdb	-2.5916943550109863	-7.204090118408203
5fhc.pdb	5fhc_AB_J_SA99M.pdb	-0.6661614775657654	-1.093222975730896
5fhc.pdb	5fhc_AB_J_SA99F.pdb	-2.8559956550598145	-2.0292398929595947
5fhc.pdb	5fhc_AB_J_SA99P.pdb	-0.7845606803894043	0.22801999747753143
5fhc.pdb	5fhc_AB_J_SA99T.pdb	-0.604982852935791	-0.05649000033736229
5fhc.pdb	5fhc_AB_J_SA99W.pdb	-11.364423751831055	-29.367000579833984
5fhc.pdb	5fhc_AB_J_SA99Y.pdb	-3.779905080795288	-4.885680198669434
5fhc.pdb	5fhc_AB_J_SA99V.pdb	-0.3632853627204895	0.6094300150871277
5fhc.pdb	5fhc_AB_J_RA100A.pdb	-0.4687744975090027	0.05992000177502632
5fhc.pdb	5fhc_AB_J_RA100N.pdb	-0.6776857376098633	0.007519999984651804
5fhc.pdb	5fhc_AB_J_RA100D.pdb	-0.6502845287322998	0.053950000554323196
5fhc.pdb	5fhc_AB_J_RA100C.pdb	-0.45510438084602356	0.010809999890625477
5fhc.pdb	5fhc_AB_J_RA100Q.pdb	-0.7476322650909424	0.010470000095665455
5fhc.pdb	5fhc_AB_J_RA100E.pdb	-0.7619930505752563	-0.008449999615550041
5fhc.pdb	5fhc_AB_J_RA100G.pdb	-0.5379935503005981	0.10780999809503555
5fhc.pdb	5fhc_AB_J_RA100H.pdb	-0.6310581564903259	-0.21963000297546387
5fhc.pdb	5fhc_AB_J_RA100I.pdb	-0.6083837151527405	-0.20555999875068665
5fhc.pdb	5fhc_AB_J_RA100L.pdb	-0.49087709188461304	-0.1907999962568283
5fhc.pdb	5fhc_AB_J_RA100K.pdb	-0.5137589573860168	0.09502000361680984
5fhc.pdb	5fhc_AB_J_RA100M.pdb	-0.5399171710014343	0.02457999996840954
5fhc.pdb	5fhc_AB_J_RA100F.pdb	-0.4960018992424011	-0.13917000591754913
5fhc.pdb	5fhc_AB_J_RA100P.pdb	-0.5869746804237366	0.1330299973487854
5fhc.pdb	5fhc_AB_J_RA100S.pdb	-0.7966533899307251	0.13977999985218048
5fhc.pdb	5fhc_AB_J_RA100T.pdb	-0.6689041256904602	0.10467000305652618
5fhc.pdb	5fhc_AB_J_RA100W.pdb	-0.6789687871932983	-0.17747999727725983
5fhc.pdb	5fhc_AB_J_RA100Y.pdb	-0.6802000999450684	-0.4759500026702881
5fhc.pdb	5fhc_AB_J_RA100V.pdb	-0.6990724802017212	-0.06923999637365341
5fhc.pdb	5fhc_AB_J_SA101A.pdb	-0.2511589825153351	0.6222100257873535
5fhc.pdb	5fhc_AB_J_SA101R.pdb	-1.5957796573638916	-0.9237909913063049
5fhc.pdb	5fhc_AB_J_SA101N.pdb	-1.007022738456726	-0.768733024597168
5fhc.pdb	5fhc_AB_J_SA101D.pdb	-0.9674646258354187	-1.2972455024719238
5fhc.pdb	5fhc_AB_J_SA101C.pdb	-0.6500339508056641	-0.1637900024652481
5fhc.pdb	5fhc_AB_J_SA101Q.pdb	-1.0773253440856934	-0.974016010761261
5fhc.pdb	5fhc_AB_J_SA101E.pdb	-1.0999250411987305	-1.3419090509414673
5fhc.pdb	5fhc_AB_J_SA101G.pdb	-0.12504005432128906	1.1193900108337402
5fhc.pdb	5fhc_AB_J_SA101H.pdb	-1.5444951057434082	-0.8461130261421204
5fhc.pdb	5fhc_AB_J_SA101I.pdb	-1.6406705379486084	-1.286313772201538
5fhc.pdb	5fhc_AB_J_SA101L.pdb	-1.7101609706878662	-1.5963740348815918
5fhc.pdb	5fhc_AB_J_SA101K.pdb	-1.1201136112213135	-0.8017200231552124
5fhc.pdb	5fhc_AB_J_SA101M.pdb	-0.17254194617271423	0.38857999444007874
5fhc.pdb	5fhc_AB_J_SA101F.pdb	-1.521578311920166	-1.153908610343933
5fhc.pdb	5fhc_AB_J_SA101P.pdb	-0.41031768918037415	0.3106600046157837
5fhc.pdb	5fhc_AB_J_SA101T.pdb	-0.704150378704071	-0.32468700408935547
5fhc.pdb	5fhc_AB_J_SA101W.pdb	-1.4298274517059326	-1.0080629587173462
5fhc.pdb	5fhc_AB_J_SA101Y.pdb	-1.4636023044586182	-0.8226860165596008
5fhc.pdb	5fhc_AB_J_SA101V.pdb	-0.648751974105835	-0.13210999965667725
5fhc.pdb	5fhc_AB_J_TA110A.pdb	-0.47007131576538086	0.2831000089645386
5fhc.pdb	5fhc_AB_J_TA110R.pdb	-1.0540990829467773	-1.3476760387420654
5fhc.pdb	5fhc_AB_J_TA110N.pdb	-0.47141775488853455	-0.2541239857673645
5fhc.pdb	5fhc_AB_J_TA110D.pdb	-0.5313658714294434	-0.5299789905548096
5fhc.pdb	5fhc_AB_J_TA110C.pdb	-0.30554088950157166	0.04450000077486038
5fhc.pdb	5fhc_AB_J_TA110Q.pdb	-0.36887916922569275	-1.1480692625045776
5fhc.pdb	5fhc_AB_J_TA110E.pdb	-0.9977301359176636	-0.8935840129852295
5fhc.pdb	5fhc_AB_J_TA110G.pdb	-0.3399525582790375	-0.2676219940185547
5fhc.pdb	5fhc_AB_J_TA110H.pdb	-0.4791484773159027	-0.5732669830322266
5fhc.pdb	5fhc_AB_J_TA110I.pdb	-0.19987136125564575	0.3325900137424469
5fhc.pdb	5fhc_AB_J_TA110L.pdb	-0.33464616537094116	0.3171299993991852
5fhc.pdb	5fhc_AB_J_TA110K.pdb	-1.1662324666976929	-0.8820819854736328
5fhc.pdb	5fhc_AB_J_TA110M.pdb	-0.41775625944137573	0.15580999851226807
5fhc.pdb	5fhc_AB_J_TA110F.pdb	-0.4479486644268036	-0.39676499366760254
5fhc.pdb	5fhc_AB_J_TA110P.pdb	-0.7983230352401733	-0.5230919718742371
5fhc.pdb	5fhc_AB_J_TA110S.pdb	-0.4877583980560303	0.10919000208377838
5fhc.pdb	5fhc_AB_J_TA110W.pdb	-1.8065531253814697	-1.9367040395736694
5fhc.pdb	5fhc_AB_J_TA110Y.pdb	-4.8759660720825195	-12.86989974975586
5fhc.pdb	5fhc_AB_J_TA110V.pdb	-0.6630323529243469	0.36757999658584595
5fhc.pdb	5fhc_AB_J_YB47A.pdb	-0.5582588315010071	-1.5367039442062378
5fhc.pdb	5fhc_AB_J_YB47R.pdb	-1.0827115774154663	-1.8916490077972412
5fhc.pdb	5fhc_AB_J_YB47N.pdb	-0.7126598954200745	-1.5688350200653076
5fhc.pdb	5fhc_AB_J_YB47D.pdb	-0.6318366527557373	-2.0370609760284424
5fhc.pdb	5fhc_AB_J_YB47C.pdb	-0.5142215490341187	-1.4073699712753296
5fhc.pdb	5fhc_AB_J_YB47Q.pdb	-0.7780490517616272	-1.6237050294876099
5fhc.pdb	5fhc_AB_J_YB47E.pdb	-0.8131584525108337	-2.334199905395508
5fhc.pdb	5fhc_AB_J_YB47G.pdb	-0.49711552262306213	-1.5400290489196777
5fhc.pdb	5fhc_AB_J_YB47H.pdb	-0.6386245489120483	-1.3520029783248901
5fhc.pdb	5fhc_AB_J_YB47I.pdb	-0.6143452525138855	-1.089521050453186
5fhc.pdb	5fhc_AB_J_YB47L.pdb	-0.7309379577636719	-0.8892719745635986
5fhc.pdb	5fhc_AB_J_YB47K.pdb	-0.6017526388168335	-1.9147629737854004
5fhc.pdb	5fhc_AB_J_YB47M.pdb	-0.5700723528862	-0.941087007522583
5fhc.pdb	5fhc_AB_J_YB47F.pdb	-0.6344335675239563	-0.6005499958992004
5fhc.pdb	5fhc_AB_J_YB47P.pdb	-0.6135393977165222	-1.4890819787979126
5fhc.pdb	5fhc_AB_J_YB47S.pdb	-0.6900674700737	-1.5826120376586914
5fhc.pdb	5fhc_AB_J_YB47T.pdb	-0.6636782884597778	-1.3055411577224731
5fhc.pdb	5fhc_AB_J_YB47W.pdb	-2.279055595397949	-2.9730100631713867
5fhc.pdb	5fhc_AB_J_YB47V.pdb	-0.6619266867637634	-1.4940249919891357
5fhc.pdb	5fhc_AB_J_GJ23A.pdb	-2.038177728652954	-2.481379985809326
5fhc.pdb	5fhc_AB_J_GJ23R.pdb	-2.4572031497955322	-6.1724700927734375
5fhc.pdb	5fhc_AB_J_GJ23N.pdb	-1.2280306816101074	-1.5853060483932495
5fhc.pdb	5fhc_AB_J_GJ23D.pdb	-2.0837018489837646	-4.30810022354126
5fhc.pdb	5fhc_AB_J_GJ23C.pdb	-2.6147871017456055	-3.869719982147217
5fhc.pdb	5fhc_AB_J_GJ23Q.pdb	-2.262376070022583	-5.102759838104248
5fhc.pdb	5fhc_AB_J_GJ23E.pdb	-2.1983795166015625	-6.045229911804199
5fhc.pdb	5fhc_AB_J_GJ23H.pdb	-1.5415105819702148	-3.1877400875091553
5fhc.pdb	5fhc_AB_J_GJ23I.pdb	-2.6937410831451416	-5.87568998336792
5fhc.pdb	5fhc_AB_J_GJ23L.pdb	-5.3103413581848145	-8.807889938354492
5fhc.pdb	5fhc_AB_J_GJ23K.pdb	-1.6774983406066895	-3.6434199810028076
5fhc.pdb	5fhc_AB_J_GJ23M.pdb	-2.8909637928009033	-4.8155598640441895
5fhc.pdb	5fhc_AB_J_GJ23F.pdb	-3.0305495262145996	-4.398429870605469
5fhc.pdb	5fhc_AB_J_GJ23P.pdb	-2.56854510307312	-3.1283600330352783
5fhc.pdb	5fhc_AB_J_GJ23S.pdb	-2.6566295623779297	-4.795340061187744
5fhc.pdb	5fhc_AB_J_GJ23T.pdb	-2.225656032562256	-3.4596500396728516
5fhc.pdb	5fhc_AB_J_GJ23W.pdb	-3.5329065322875977	-6.775519847869873
5fhc.pdb	5fhc_AB_J_GJ23Y.pdb	-3.6130428314208984	-5.458330154418945
5fhc.pdb	5fhc_AB_J_GJ23V.pdb	-2.7701001167297363	-5.61460018157959
5fhc.pdb	5fhc_AB_J_AJ25R.pdb	-0.7804325222969055	-0.7709810137748718
5fhc.pdb	5fhc_AB_J_AJ25N.pdb	-0.8363772034645081	-0.41597801446914673
5fhc.pdb	5fhc_AB_J_AJ25D.pdb	-1.01762855052948	-1.147341251373291
5fhc.pdb	5fhc_AB_J_AJ25C.pdb	-0.7050794363021851	0.6881700158119202
5fhc.pdb	5fhc_AB_J_AJ25Q.pdb	-0.7340407371520996	-0.2226569950580597
5fhc.pdb	5fhc_AB_J_AJ25E.pdb	-1.2351036071777344	-0.5267760157585144
5fhc.pdb	5fhc_AB_J_AJ25G.pdb	-0.6066904664039612	0.7735499739646912
5fhc.pdb	5fhc_AB_J_AJ25H.pdb	-0.8583658337593079	-0.42745599150657654
5fhc.pdb	5fhc_AB_J_AJ25I.pdb	-1.8134808540344238	-0.5867589712142944
5fhc.pdb	5fhc_AB_J_AJ25L.pdb	-0.9238369464874268	-0.8041599988937378
5fhc.pdb	5fhc_AB_J_AJ25K.pdb	-0.7159310579299927	-1.253495693206787
5fhc.pdb	5fhc_AB_J_AJ25M.pdb	-0.651648759841919	1.6012799739837646
5fhc.pdb	5fhc_AB_J_AJ25F.pdb	-1.4317741394042969	-0.6128950119018555
5fhc.pdb	5fhc_AB_J_AJ25P.pdb	-0.8696073293685913	0.09397999942302704
5fhc.pdb	5fhc_AB_J_AJ25S.pdb	-0.9581084251403809	-0.5632849931716919
5fhc.pdb	5fhc_AB_J_AJ25T.pdb	-1.473913550376892	-1.6283910274505615
5fhc.pdb	5fhc_AB_J_AJ25W.pdb	-0.8470687866210938	-0.5707119703292847
5fhc.pdb	5fhc_AB_J_AJ25Y.pdb	-1.6851928234100342	-0.818356990814209
5fhc.pdb	5fhc_AB_J_AJ25V.pdb	-1.2289987802505493	-0.5701349973678589
5fhc.pdb	5fhc_AB_J_IJ26A.pdb	-0.9434458613395691	-1.2534433603286743
5fhc.pdb	5fhc_AB_J_IJ26R.pdb	-0.7976988554000854	-0.7138990163803101
5fhc.pdb	5fhc_AB_J_IJ26N.pdb	-0.6645762920379639	-1.107583999633789
5fhc.pdb	5fhc_AB_J_IJ26D.pdb	-0.7361769080162048	0.05144000053405762
5fhc.pdb	5fhc_AB_J_IJ26C.pdb	-0.7258191108703613	-0.7269390225410461
5fhc.pdb	5fhc_AB_J_IJ26Q.pdb	-0.6794960498809814	-0.012409999966621399
5fhc.pdb	5fhc_AB_J_IJ26E.pdb	-1.0375927686691284	-1.9149659872055054
5fhc.pdb	5fhc_AB_J_IJ26G.pdb	-0.9416524171829224	-1.5193899869918823
5fhc.pdb	5fhc_AB_J_IJ26H.pdb	-1.0134105682373047	-1.155949592590332
5fhc.pdb	5fhc_AB_J_IJ26L.pdb	-0.6338772177696228	0.6811000108718872
5fhc.pdb	5fhc_AB_J_IJ26K.pdb	-0.7192279696464539	-1.5894509553909302
5fhc.pdb	5fhc_AB_J_IJ26M.pdb	-0.6086354851722717	1.1090199947357178
5fhc.pdb	5fhc_AB_J_IJ26F.pdb	-0.7525418400764465	-0.8061869740486145
5fhc.pdb	5fhc_AB_J_IJ26P.pdb	-1.03057861328125	-1.3449690341949463
5fhc.pdb	5fhc_AB_J_IJ26S.pdb	-0.8951734304428101	-0.7418400049209595
5fhc.pdb	5fhc_AB_J_IJ26T.pdb	-0.7571371793746948	-0.4005259871482849
5fhc.pdb	5fhc_AB_J_IJ26W.pdb	-0.7365075349807739	-0.8380810022354126
5fhc.pdb	5fhc_AB_J_IJ26Y.pdb	-0.7392216324806213	-0.9083920121192932
5fhc.pdb	5fhc_AB_J_IJ26V.pdb	-0.7026329040527344	-0.5677909851074219
3j8v.pdb	3j8v_FJ_D_WJ32A.pdb	0.36342960596084595	1.3022199869155884
3j8v.pdb	3j8v_FJ_D_WJ32R.pdb	0.3941904902458191	2.2753500938415527
3j8v.pdb	3j8v_FJ_D_WJ32N.pdb	0.26579809188842773	0.7646700143814087
3j8v.pdb	3j8v_FJ_D_WJ32D.pdb	0.17361539602279663	0.8037700057029724
3j8v.pdb	3j8v_FJ_D_WJ32C.pdb	0.4030933976173401	1.1952199935913086
3j8v.pdb	3j8v_FJ_D_WJ32Q.pdb	0.24398577213287354	0.897409975528717
3j8v.pdb	3j8v_FJ_D_WJ32E.pdb	0.2248629927635193	0.8995299935340881
3j8v.pdb	3j8v_FJ_D_WJ32G.pdb	0.3614153265953064	1.3719099760055542
3j8v.pdb	3j8v_FJ_D_WJ32H.pdb	0.4414384961128235	1.8101500272750854
3j8v.pdb	3j8v_FJ_D_WJ32I.pdb	0.3219517469406128	1.0123399496078491
3j8v.pdb	3j8v_FJ_D_WJ32L.pdb	0.2860962748527527	1.609779953956604
3j8v.pdb	3j8v_FJ_D_WJ32K.pdb	0.4027788043022156	0.8133400082588196
3j8v.pdb	3j8v_FJ_D_WJ32M.pdb	0.22662413120269775	1.628059983253479
3j8v.pdb	3j8v_FJ_D_WJ32F.pdb	0.44976693391799927	1.825719952583313
3j8v.pdb	3j8v_FJ_D_WJ32P.pdb	0.22403448820114136	1.0370099544525146
3j8v.pdb	3j8v_FJ_D_WJ32S.pdb	0.2677157521247864	1.0995800495147705
3j8v.pdb	3j8v_FJ_D_WJ32T.pdb	0.25251221656799316	2.519979953765869
3j8v.pdb	3j8v_FJ_D_WJ32Y.pdb	0.16756093502044678	0.6579499840736389
3j8v.pdb	3j8v_FJ_D_WJ32V.pdb	0.33836209774017334	1.025480031967163
3j8v.pdb	3j8v_FJ_D_WJ92A.pdb	0.6286628842353821	3.08774995803833
3j8v.pdb	3j8v_FJ_D_WJ92R.pdb	0.7592511773109436	4.010280132293701
3j8v.pdb	3j8v_FJ_D_WJ92N.pdb	0.8312986493110657	3.5237200260162354
3j8v.pdb	3j8v_FJ_D_WJ92D.pdb	0.8316612839698792	4.581439971923828
3j8v.pdb	3j8v_FJ_D_WJ92C.pdb	0.6865013241767883	3.0650699138641357
3j8v.pdb	3j8v_FJ_D_WJ92Q.pdb	0.6769679188728333	2.8251700401306152
3j8v.pdb	3j8v_FJ_D_WJ92E.pdb	0.6340083479881287	2.8508899211883545
3j8v.pdb	3j8v_FJ_D_WJ92G.pdb	0.6008716225624084	3.005229949951172
3j8v.pdb	3j8v_FJ_D_WJ92H.pdb	0.2736007571220398	2.327630043029785
3j8v.pdb	3j8v_FJ_D_WJ92I.pdb	0.7669045329093933	3.3977699279785156
3j8v.pdb	3j8v_FJ_D_WJ92L.pdb	0.7426801323890686	3.0592100620269775
3j8v.pdb	3j8v_FJ_D_WJ92K.pdb	0.7048411965370178	2.292609930038452
3j8v.pdb	3j8v_FJ_D_WJ92M.pdb	0.6503836512565613	3.1631898880004883
3j8v.pdb	3j8v_FJ_D_WJ92F.pdb	-0.44197559356689453	1.7290199995040894
3j8v.pdb	3j8v_FJ_D_WJ92P.pdb	0.5749627947807312	2.944849967956543
3j8v.pdb	3j8v_FJ_D_WJ92S.pdb	0.5537492632865906	4.985060214996338
3j8v.pdb	3j8v_FJ_D_WJ92T.pdb	0.6206722855567932	2.9538800716400146
3j8v.pdb	3j8v_FJ_D_WJ92Y.pdb	-1.4154820442199707	1.0707999467849731
3j8v.pdb	3j8v_FJ_D_WJ92V.pdb	0.7593873143196106	3.402060031890869
3j8v.pdb	3j8v_FJ_D_GF52A.pdb	-0.6274886727333069	2.3178999423980713
3j8v.pdb	3j8v_FJ_D_GF52R.pdb	-0.7404264807701111	4.551159858703613
3j8v.pdb	3j8v_FJ_D_GF52N.pdb	-0.819805920124054	2.449429988861084
3j8v.pdb	3j8v_FJ_D_GF52D.pdb	-0.8525680303573608	1.883270025253296
3j8v.pdb	3j8v_FJ_D_GF52C.pdb	-0.6797522306442261	2.583739995956421
3j8v.pdb	3j8v_FJ_D_GF52Q.pdb	-0.7513097524642944	2.299949884414673
3j8v.pdb	3j8v_FJ_D_GF52E.pdb	-0.7697442173957825	1.5679899454116821
3j8v.pdb	3j8v_FJ_D_GF52H.pdb	-0.7583492994308472	2.3336501121520996
3j8v.pdb	3j8v_FJ_D_GF52I.pdb	-0.7397451400756836	2.5790200233459473
3j8v.pdb	3j8v_FJ_D_GF52L.pdb	-0.6881502866744995	2.715290069580078
3j8v.pdb	3j8v_FJ_D_GF52K.pdb	-0.677742063999176	2.335750102996826
3j8v.pdb	3j8v_FJ_D_GF52M.pdb	-0.6064615845680237	3.140120029449463
3j8v.pdb	3j8v_FJ_D_GF52F.pdb	-0.6858882904052734	3.11286997795105
3j8v.pdb	3j8v_FJ_D_GF52P.pdb	-0.7278388738632202	1.984410047531128
3j8v.pdb	3j8v_FJ_D_GF52S.pdb	-0.7865523099899292	2.5345098972320557
3j8v.pdb	3j8v_FJ_D_GF52T.pdb	-0.7247620224952698	2.5487399101257324
3j8v.pdb	3j8v_FJ_D_GF52W.pdb	-0.45505064725875854	2.843709945678711
3j8v.pdb	3j8v_FJ_D_GF52Y.pdb	-0.3067851960659027	3.454780101776123
3j8v.pdb	3j8v_FJ_D_GF52V.pdb	-0.7427746653556824	2.484189987182617
3j8v.pdb	3j8v_FJ_D_KF72A.pdb	-0.24762850999832153	2.3340699672698975
3j8v.pdb	3j8v_FJ_D_KF72R.pdb	-0.2155802845954895	2.0435800552368164
3j8v.pdb	3j8v_FJ_D_KF72N.pdb	-0.19740888476371765	2.5226399898529053
3j8v.pdb	3j8v_FJ_D_KF72D.pdb	-0.3354569375514984	2.1768798828125
3j8v.pdb	3j8v_FJ_D_KF72C.pdb	-0.1227770447731018	2.207350015640259
3j8v.pdb	3j8v_FJ_D_KF72Q.pdb	-0.2892886996269226	2.301539897918701
3j8v.pdb	3j8v_FJ_D_KF72E.pdb	-0.2854990065097809	2.11122989654541
3j8v.pdb	3j8v_FJ_D_KF72G.pdb	-0.25524482131004333	2.4731600284576416
3j8v.pdb	3j8v_FJ_D_KF72H.pdb	-0.11361867189407349	2.2332499027252197
3j8v.pdb	3j8v_FJ_D_KF72I.pdb	-0.07181870937347412	2.6987900733947754
3j8v.pdb	3j8v_FJ_D_KF72L.pdb	-0.12459594011306763	2.2467100620269775
3j8v.pdb	3j8v_FJ_D_KF72M.pdb	-0.09379422664642334	2.3563599586486816
3j8v.pdb	3j8v_FJ_D_KF72F.pdb	-0.0055808424949646	3.98009991645813
3j8v.pdb	3j8v_FJ_D_KF72P.pdb	-0.2318914532661438	2.485879898071289
3j8v.pdb	3j8v_FJ_D_KF72S.pdb	-0.233292818069458	2.2111499309539795
3j8v.pdb	3j8v_FJ_D_KF72T.pdb	-0.20857608318328857	2.2699201107025146
3j8v.pdb	3j8v_FJ_D_KF72W.pdb	0.11159175634384155	3.0260798931121826
3j8v.pdb	3j8v_FJ_D_KF72Y.pdb	-0.08162683248519897	3.5673699378967285
3j8v.pdb	3j8v_FJ_D_KF72V.pdb	-0.12136226892471313	2.528330087661743
3j8v.pdb	3j8v_FJ_D_DF101A.pdb	-0.5722757577896118	0.37749001383781433
3j8v.pdb	3j8v_FJ_D_DF101R.pdb	-0.40930870175361633	1.4338200092315674
3j8v.pdb	3j8v_FJ_D_DF101N.pdb	-0.5527549386024475	0.2257000058889389
3j8v.pdb	3j8v_FJ_D_DF101C.pdb	-0.4057643413543701	0.33142000436782837
3j8v.pdb	3j8v_FJ_D_DF101Q.pdb	-0.5103575587272644	0.33059000968933105
3j8v.pdb	3j8v_FJ_D_DF101E.pdb	-0.7020387053489685	0.12801000475883484
3j8v.pdb	3j8v_FJ_D_DF101G.pdb	-0.5285611152648926	0.48120999336242676
3j8v.pdb	3j8v_FJ_D_DF101H.pdb	-0.41457438468933105	-0.012839999981224537
3j8v.pdb	3j8v_FJ_D_DF101I.pdb	-0.46827706694602966	0.3059000074863434
3j8v.pdb	3j8v_FJ_D_DF101L.pdb	-0.406742662191391	0.4391399919986725
3j8v.pdb	3j8v_FJ_D_DF101K.pdb	-0.37911760807037354	0.21063999831676483
3j8v.pdb	3j8v_FJ_D_DF101M.pdb	-0.3638593256473541	0.3081200122833252
3j8v.pdb	3j8v_FJ_D_DF101F.pdb	-0.19432803988456726	0.46689000725746155
3j8v.pdb	3j8v_FJ_D_DF101P.pdb	-0.5234704613685608	0.28867000341415405
3j8v.pdb	3j8v_FJ_D_DF101S.pdb	-0.6610970497131348	0.2452699989080429
3j8v.pdb	3j8v_FJ_D_DF101T.pdb	-0.7106865644454956	0.07835999876260757
3j8v.pdb	3j8v_FJ_D_DF101W.pdb	-0.25494784116744995	1.0106500387191772
3j8v.pdb	3j8v_FJ_D_DF101Y.pdb	-0.3673262894153595	0.0844699963927269
3j8v.pdb	3j8v_FJ_D_DF101V.pdb	-0.45465418696403503	0.24601000547409058
3j8v.pdb	3j8v_FJ_D_YF105A.pdb	-0.5073390603065491	0.03448000177741051
3j8v.pdb	3j8v_FJ_D_YF105R.pdb	-0.5917586088180542	0.03212999925017357
3j8v.pdb	3j8v_FJ_D_YF105N.pdb	-0.5545436143875122	0.08530999720096588
3j8v.pdb	3j8v_FJ_D_YF105D.pdb	-0.6495397686958313	0.04733999818563461
3j8v.pdb	3j8v_FJ_D_YF105C.pdb	-0.42063194513320923	0.09646999835968018
3j8v.pdb	3j8v_FJ_D_YF105Q.pdb	-0.5042976140975952	0.10253000259399414
3j8v.pdb	3j8v_FJ_D_YF105E.pdb	-0.5968756079673767	0.10175000131130219
3j8v.pdb	3j8v_FJ_D_YF105G.pdb	-0.4507977366447449	0.005539999809116125
3j8v.pdb	3j8v_FJ_D_YF105H.pdb	-0.5468305349349976	0.0412600003182888
3j8v.pdb	3j8v_FJ_D_YF105I.pdb	-0.5572102069854736	0.10213000327348709
3j8v.pdb	3j8v_FJ_D_YF105L.pdb	-0.516130805015564	0.08823999762535095
3j8v.pdb	3j8v_FJ_D_YF105K.pdb	-0.49014079570770264	0.07778000086545944
3j8v.pdb	3j8v_FJ_D_YF105M.pdb	-0.491230845451355	0.09085000306367874
3j8v.pdb	3j8v_FJ_D_YF105F.pdb	-0.5039429068565369	0.11276999861001968
3j8v.pdb	3j8v_FJ_D_YF105P.pdb	-0.5784564018249512	0.12402000278234482
3j8v.pdb	3j8v_FJ_D_YF105S.pdb	-0.5716080069541931	0.03821999952197075
3j8v.pdb	3j8v_FJ_D_YF105T.pdb	-0.5951998233795166	0.06491000205278397
3j8v.pdb	3j8v_FJ_D_YF105W.pdb	-0.5083103179931641	0.008220000192523003
3j8v.pdb	3j8v_FJ_D_YF105V.pdb	-0.5583003759384155	0.08640000224113464
3j8v.pdb	3j8v_FJ_D_ND119A.pdb	-0.5028887987136841	0.0488400012254715
3j8v.pdb	3j8v_FJ_D_ND119R.pdb	-0.6715304255485535	-0.22202999889850616
3j8v.pdb	3j8v_FJ_D_ND119D.pdb	-0.7507361173629761	0.0932300016283989
3j8v.pdb	3j8v_FJ_D_ND119C.pdb	-0.5392730832099915	0.01809000037610531
3j8v.pdb	3j8v_FJ_D_ND119Q.pdb	-0.5246387720108032	0.4925599992275238
3j8v.pdb	3j8v_FJ_D_ND119E.pdb	-0.6559825539588928	-0.02800999954342842
3j8v.pdb	3j8v_FJ_D_ND119G.pdb	-0.6119438409805298	0.06548000127077103
3j8v.pdb	3j8v_FJ_D_ND119H.pdb	-0.5920439958572388	-0.3805899918079376
3j8v.pdb	3j8v_FJ_D_ND119I.pdb	-0.5688092112541199	0.0951400026679039
3j8v.pdb	3j8v_FJ_D_ND119L.pdb	-0.5540239810943604	0.25870001316070557
3j8v.pdb	3j8v_FJ_D_ND119K.pdb	-0.4897032678127289	2.118799924850464
3j8v.pdb	3j8v_FJ_D_ND119M.pdb	-0.5620377063751221	0.5955899953842163
3j8v.pdb	3j8v_FJ_D_ND119F.pdb	-0.6179251670837402	0.45949000120162964
3j8v.pdb	3j8v_FJ_D_ND119P.pdb	-0.6324489712715149	0.07710999995470047
3j8v.pdb	3j8v_FJ_D_ND119S.pdb	-0.7864314317703247	-0.0004400000034365803
3j8v.pdb	3j8v_FJ_D_ND119T.pdb	-0.6413140892982483	-0.17962999641895294
3j8v.pdb	3j8v_FJ_D_ND119W.pdb	-0.5676117539405823	1.848039984703064
3j8v.pdb	3j8v_FJ_D_ND119Y.pdb	-0.6186728477478027	-0.2718999981880188
3j8v.pdb	3j8v_FJ_D_ND119V.pdb	-0.544497013092041	-0.022280000150203705
3j8v.pdb	3j8v_FJ_D_QD162A.pdb	0.14790797233581543	2.7310800552368164
3j8v.pdb	3j8v_FJ_D_QD162R.pdb	-0.586005687713623	0.19131000339984894
3j8v.pdb	3j8v_FJ_D_QD162N.pdb	0.030036449432373047	2.4984800815582275
3j8v.pdb	3j8v_FJ_D_QD162D.pdb	-0.057910919189453125	1.9875099658966064
3j8v.pdb	3j8v_FJ_D_QD162C.pdb	0.18030476570129395	2.442239999771118
3j8v.pdb	3j8v_FJ_D_QD162E.pdb	-0.05964463949203491	2.226490020751953
3j8v.pdb	3j8v_FJ_D_QD162G.pdb	0.19356083869934082	2.6356399059295654
3j8v.pdb	3j8v_FJ_D_QD162H.pdb	0.06640076637268066	2.3836300373077393
3j8v.pdb	3j8v_FJ_D_QD162I.pdb	0.10335880517959595	3.079900026321411
3j8v.pdb	3j8v_FJ_D_QD162L.pdb	0.15671110153198242	2.924259901046753
3j8v.pdb	3j8v_FJ_D_QD162K.pdb	-0.5586243271827698	0.4363600015640259
3j8v.pdb	3j8v_FJ_D_QD162M.pdb	-0.49524742364883423	0.8982099890708923
3j8v.pdb	3j8v_FJ_D_QD162F.pdb	0.16549968719482422	2.928030014038086
3j8v.pdb	3j8v_FJ_D_QD162P.pdb	0.08258634805679321	2.8055999279022217
3j8v.pdb	3j8v_FJ_D_QD162S.pdb	0.056515395641326904	2.4241299629211426
3j8v.pdb	3j8v_FJ_D_QD162T.pdb	-0.014112591743469238	2.5199599266052246
3j8v.pdb	3j8v_FJ_D_QD162W.pdb	0.14151841402053833	3.487920045852661
3j8v.pdb	3j8v_FJ_D_QD162Y.pdb	0.11691117286682129	3.1319499015808105
3j8v.pdb	3j8v_FJ_D_QD162V.pdb	0.07219880819320679	2.86217999458313
3j8v.pdb	3j8v_FJ_D_PD163A.pdb	-0.11259245872497559	2.5822300910949707
3j8v.pdb	3j8v_FJ_D_PD163R.pdb	-0.1676998734474182	2.434420108795166
3j8v.pdb	3j8v_FJ_D_PD163N.pdb	-0.15028268098831177	2.707710027694702
3j8v.pdb	3j8v_FJ_D_PD163D.pdb	-0.08003491163253784	2.53164005279541
3j8v.pdb	3j8v_FJ_D_PD163C.pdb	-0.38796359300613403	-0.4196299910545349
3j8v.pdb	3j8v_FJ_D_PD163Q.pdb	-0.12228739261627197	2.751960039138794
3j8v.pdb	3j8v_FJ_D_PD163E.pdb	0.0007802248001098633	2.5068199634552
3j8v.pdb	3j8v_FJ_D_PD163G.pdb	-0.1368514895439148	2.576740026473999
3j8v.pdb	3j8v_FJ_D_PD163H.pdb	-0.07312822341918945	2.6817500591278076
3j8v.pdb	3j8v_FJ_D_PD163I.pdb	-0.04769998788833618	2.27731990814209
3j8v.pdb	3j8v_FJ_D_PD163L.pdb	0.003996610641479492	2.0438599586486816
3j8v.pdb	3j8v_FJ_D_PD163K.pdb	-0.11168408393859863	2.2980399131774902
3j8v.pdb	3j8v_FJ_D_PD163M.pdb	-0.09864693880081177	1.697160005569458
3j8v.pdb	3j8v_FJ_D_PD163F.pdb	0.03347283601760864	2.310080051422119
3j8v.pdb	3j8v_FJ_D_PD163S.pdb	-0.3029547929763794	2.0752298831939697
3j8v.pdb	3j8v_FJ_D_PD163T.pdb	-0.16675102710723877	1.9361200332641602
3j8v.pdb	3j8v_FJ_D_PD163W.pdb	-0.010177075862884521	2.5285699367523193
3j8v.pdb	3j8v_FJ_D_PD163Y.pdb	-0.09342199563980103	2.651129961013794
3j8v.pdb	3j8v_FJ_D_PD163V.pdb	-0.022049903869628906	1.9746299982070923
3j8v.pdb	3j8v_FJ_D_TD247A.pdb	-0.48624658584594727	0.12744000554084778
3j8v.pdb	3j8v_FJ_D_TD247R.pdb	-0.4567694067955017	-0.47095000743865967
3j8v.pdb	3j8v_FJ_D_TD247N.pdb	-0.4790987968444824	0.48267999291419983
3j8v.pdb	3j8v_FJ_D_TD247D.pdb	-0.6423694491386414	-0.4816100001335144
3j8v.pdb	3j8v_FJ_D_TD247C.pdb	-0.358298122882843	2.1289799213409424
3j8v.pdb	3j8v_FJ_D_TD247Q.pdb	-0.34188321232795715	0.12255000323057175
3j8v.pdb	3j8v_FJ_D_TD247E.pdb	-0.6549827456474304	-0.9813100099563599
3j8v.pdb	3j8v_FJ_D_TD247G.pdb	-0.5000946521759033	0.2358500063419342
3j8v.pdb	3j8v_FJ_D_TD247H.pdb	-0.6198320984840393	0.12681999802589417
3j8v.pdb	3j8v_FJ_D_TD247I.pdb	-0.4531102180480957	0.10097000002861023
3j8v.pdb	3j8v_FJ_D_TD247L.pdb	-0.38720160722732544	0.5306699872016907
3j8v.pdb	3j8v_FJ_D_TD247K.pdb	-0.1106802225112915	-0.04050999879837036
3j8v.pdb	3j8v_FJ_D_TD247M.pdb	-0.3331860303878784	0.1143300011754036
3j8v.pdb	3j8v_FJ_D_TD247F.pdb	-0.8893766403198242	-0.3750700056552887
3j8v.pdb	3j8v_FJ_D_TD247P.pdb	-0.43198633193969727	0.18110999464988708
3j8v.pdb	3j8v_FJ_D_TD247S.pdb	-0.6173606514930725	0.15368999540805817
3j8v.pdb	3j8v_FJ_D_TD247W.pdb	-1.8549988269805908	-2.1513800621032715
3j8v.pdb	3j8v_FJ_D_TD247Y.pdb	-0.7320306301116943	1.4305100440979004
3j8v.pdb	3j8v_FJ_D_TD247V.pdb	-0.40287336707115173	0.09505999833345413
3j8v.pdb	3j8v_FJ_D_SD261A.pdb	-0.46169307827949524	0.641290009021759
3j8v.pdb	3j8v_FJ_D_SD261R.pdb	-0.5389096736907959	-0.9415199756622314
3j8v.pdb	3j8v_FJ_D_SD261N.pdb	-0.527681291103363	0.04413999989628792
3j8v.pdb	3j8v_FJ_D_SD261D.pdb	-0.5589637160301208	0.3420700132846832
3j8v.pdb	3j8v_FJ_D_SD261C.pdb	-0.44211575388908386	0.16162000596523285
3j8v.pdb	3j8v_FJ_D_SD261Q.pdb	-0.46701157093048096	0.18328000605106354
3j8v.pdb	3j8v_FJ_D_SD261E.pdb	-0.6087777614593506	-0.22926999628543854
3j8v.pdb	3j8v_FJ_D_SD261G.pdb	-0.3250410258769989	0.9066900014877319
3j8v.pdb	3j8v_FJ_D_SD261H.pdb	-1.5323212146759033	-1.102720022201538
3j8v.pdb	3j8v_FJ_D_SD261I.pdb	-1.2446585893630981	-0.7556399703025818
3j8v.pdb	3j8v_FJ_D_SD261L.pdb	-0.4549580514431	-0.32846999168395996
3j8v.pdb	3j8v_FJ_D_SD261K.pdb	-0.4884833097457886	-1.010040044784546
3j8v.pdb	3j8v_FJ_D_SD261M.pdb	-0.5206270217895508	-0.5147200226783752
3j8v.pdb	3j8v_FJ_D_SD261F.pdb	-2.0177254676818848	-2.201479911804199
3j8v.pdb	3j8v_FJ_D_SD261P.pdb	-0.21769627928733826	0.800849974155426
3j8v.pdb	3j8v_FJ_D_SD261T.pdb	-1.4339814186096191	-1.652459979057312
3j8v.pdb	3j8v_FJ_D_SD261W.pdb	-2.672149181365967	-6.111879825592041
3j8v.pdb	3j8v_FJ_D_SD261Y.pdb	-1.7445039749145508	-2.4905800819396973
3j8v.pdb	3j8v_FJ_D_SD261V.pdb	-1.2872507572174072	-2.5378799438476562
3j8v.pdb	3j8v_FJ_D_GD262A.pdb	-0.6588295698165894	-0.17472000420093536
3j8v.pdb	3j8v_FJ_D_GD262R.pdb	-0.5871665477752686	-1.4516899585723877
3j8v.pdb	3j8v_FJ_D_GD262N.pdb	-0.9476747512817383	-0.8147600293159485
3j8v.pdb	3j8v_FJ_D_GD262D.pdb	-0.531352698802948	-0.41437000036239624
3j8v.pdb	3j8v_FJ_D_GD262C.pdb	-0.44921809434890747	1.8475799560546875
3j8v.pdb	3j8v_FJ_D_GD262Q.pdb	-1.0041884183883667	-1.2101999521255493
3j8v.pdb	3j8v_FJ_D_GD262E.pdb	-0.8543588519096375	-1.3015300035476685
3j8v.pdb	3j8v_FJ_D_GD262H.pdb	-0.8024105429649353	-0.9408000111579895
3j8v.pdb	3j8v_FJ_D_GD262I.pdb	-0.5540635585784912	-1.3511099815368652
3j8v.pdb	3j8v_FJ_D_GD262L.pdb	-0.4892352819442749	-1.2593300342559814
3j8v.pdb	3j8v_FJ_D_GD262K.pdb	-0.4808061420917511	-1.517799973487854
3j8v.pdb	3j8v_FJ_D_GD262M.pdb	-0.5615962743759155	1.4672900438308716
3j8v.pdb	3j8v_FJ_D_GD262F.pdb	-0.22251027822494507	1.462090015411377
3j8v.pdb	3j8v_FJ_D_GD262P.pdb	-2.2833092212677	0.340939998626709
3j8v.pdb	3j8v_FJ_D_GD262S.pdb	-0.70951908826828	-1.0569299459457397
3j8v.pdb	3j8v_FJ_D_GD262T.pdb	-0.7091498374938965	-1.5614700317382812
3j8v.pdb	3j8v_FJ_D_GD262W.pdb	-0.19009709358215332	0.8822199702262878
3j8v.pdb	3j8v_FJ_D_GD262Y.pdb	-0.13712334632873535	1.5868500471115112
3j8v.pdb	3j8v_FJ_D_GD262V.pdb	-0.585759162902832	-1.1163699626922607
5usf.pdb	5usf_D_A_SD30A.pdb	-0.5130221843719482	0.04749999940395355
5usf.pdb	5usf_D_A_SD30R.pdb	-0.5512281656265259	0.6316999793052673
5usf.pdb	5usf_D_A_SD30N.pdb	-0.6701924204826355	-0.08609999716281891
5usf.pdb	5usf_D_A_SD30D.pdb	-0.6751207113265991	-0.21639999747276306
5usf.pdb	5usf_D_A_SD30C.pdb	-0.5060319900512695	0.22179999947547913
5usf.pdb	5usf_D_A_SD30Q.pdb	-0.6537933945655823	0.5756000280380249
5usf.pdb	5usf_D_A_SD30E.pdb	-0.6934385299682617	0.24400000274181366
5usf.pdb	5usf_D_A_SD30G.pdb	-0.46331679821014404	0.020899999886751175
5usf.pdb	5usf_D_A_SD30H.pdb	-0.5681357383728027	-0.04769999906420708
5usf.pdb	5usf_D_A_SD30I.pdb	-0.5354788303375244	0.5950000286102295
5usf.pdb	5usf_D_A_SD30L.pdb	-0.40612250566482544	1.0204999446868896
5usf.pdb	5usf_D_A_SD30K.pdb	-0.5472171902656555	0.5156999826431274
5usf.pdb	5usf_D_A_SD30M.pdb	-0.46301859617233276	1.1634000539779663
5usf.pdb	5usf_D_A_SD30F.pdb	-0.24772250652313232	1.5407999753952026
5usf.pdb	5usf_D_A_SD30P.pdb	-0.7589771747589111	0.06729999929666519
5usf.pdb	5usf_D_A_SD30T.pdb	-0.6782706379890442	-0.06830000132322311
5usf.pdb	5usf_D_A_SD30W.pdb	-0.5468341112136841	0.04670000076293945
5usf.pdb	5usf_D_A_SD30Y.pdb	-0.29148420691490173	0.6111000180244446
5usf.pdb	5usf_D_A_SD30V.pdb	-0.5686681270599365	0.24269999563694
5usf.pdb	5usf_D_A_ND31A.pdb	-0.8284173607826233	-1.0964000225067139
5usf.pdb	5usf_D_A_ND31R.pdb	-0.9242315888404846	-1.051200032234192
5usf.pdb	5usf_D_A_ND31D.pdb	-0.7978092432022095	-1.4357999563217163
5usf.pdb	5usf_D_A_ND31C.pdb	-0.6223372220993042	-0.31839999556541443
[truncated: 92,127 more rows]
