# Supplementary material for: Investigating the volume and diversity of data needed for generalizable antibody–antigen ΔΔG prediction
Source: Nat Comput Sci. 2025 Jul 8;5(8):635–47. doi: 10.1038/s43588-025-00823-8 (PMC12374841; doi:10.1038/s43588-025-00823-8)
Supplement: Supplementary file 6 — Unprocessed Graphinity model predictions and true values for synthetic ΔΔG values. [file 43588_2025_823_MOESM6_ESM.zip › Figure4/Figure4b-Graphinity_Predictions-Synthetic_FoldX_ddG_942723-Shuffling/Graphinity_predictions_test-noise_robustness-shuffling-80pct.csv]

wt_pdb	mut_pdb	pred_score	true_label
6q18.pdb	6q18_HL_A_SH30A.pdb	-0.48842716217041016	0.17110000550746918
6q18.pdb	6q18_HL_A_SH30R.pdb	-0.42064520716667175	0.029500000178813934
6q18.pdb	6q18_HL_A_SH30N.pdb	-0.4262576699256897	0.45730000734329224
6q18.pdb	6q18_HL_A_SH30D.pdb	-0.3961021900177002	0.9986000061035156
6q18.pdb	6q18_HL_A_SH30C.pdb	-0.39476773142814636	0.16169999539852142
6q18.pdb	6q18_HL_A_SH30Q.pdb	-0.3649149537086487	0.1518000066280365
6q18.pdb	6q18_HL_A_SH30E.pdb	-0.37713295221328735	0.20090000331401825
6q18.pdb	6q18_HL_A_SH30G.pdb	-0.5170067548751831	0.09889999777078629
6q18.pdb	6q18_HL_A_SH30H.pdb	-0.5882906317710876	-1.299299955368042
6q18.pdb	6q18_HL_A_SH30I.pdb	-0.3387708067893982	0.24250000715255737
6q18.pdb	6q18_HL_A_SH30L.pdb	-0.24767953157424927	0.18639999628067017
6q18.pdb	6q18_HL_A_SH30K.pdb	-0.42190486192703247	0.07039999961853027
6q18.pdb	6q18_HL_A_SH30M.pdb	-0.34930619597435	0.12430000305175781
6q18.pdb	6q18_HL_A_SH30F.pdb	-0.14038294553756714	0.7179999947547913
6q18.pdb	6q18_HL_A_SH30P.pdb	-0.49417465925216675	-0.421999990940094
6q18.pdb	6q18_HL_A_SH30T.pdb	-0.5926381349563599	0.048500001430511475
6q18.pdb	6q18_HL_A_SH30W.pdb	-0.2883526682853699	-0.08720000088214874
6q18.pdb	6q18_HL_A_SH30Y.pdb	-0.15339654684066772	1.2029999494552612
6q18.pdb	6q18_HL_A_SH30V.pdb	-0.3248778283596039	0.24490000307559967
6q18.pdb	6q18_HL_A_SH31A.pdb	-0.7055571675300598	0.5665000081062317
6q18.pdb	6q18_HL_A_SH31R.pdb	-0.9357948303222656	-2.1814000606536865
6q18.pdb	6q18_HL_A_SH31N.pdb	-0.826190173625946	-2.422499895095825
6q18.pdb	6q18_HL_A_SH31D.pdb	-0.8068209886550903	-0.6661999821662903
6q18.pdb	6q18_HL_A_SH31C.pdb	-0.7930244207382202	-0.3847000002861023
6q18.pdb	6q18_HL_A_SH31Q.pdb	-2.2439634799957275	-5.445499897003174
6q18.pdb	6q18_HL_A_SH31E.pdb	-0.8292151093482971	-2.403599977493286
6q18.pdb	6q18_HL_A_SH31G.pdb	-1.0846103429794312	-0.8729000091552734
6q18.pdb	6q18_HL_A_SH31H.pdb	-1.2231264114379883	-1.8973000049591064
6q18.pdb	6q18_HL_A_SH31I.pdb	-0.8514710664749146	-1.239400029182434
6q18.pdb	6q18_HL_A_SH31L.pdb	-0.764110803604126	-0.9702000021934509
6q18.pdb	6q18_HL_A_SH31K.pdb	-1.1341919898986816	-1.3028000593185425
6q18.pdb	6q18_HL_A_SH31M.pdb	-0.7848043441772461	-0.3172999918460846
6q18.pdb	6q18_HL_A_SH31F.pdb	-1.6353397369384766	-4.185999870300293
6q18.pdb	6q18_HL_A_SH31P.pdb	-0.7457988262176514	0.3508000075817108
6q18.pdb	6q18_HL_A_SH31T.pdb	-0.806991457939148	-0.04470000043511391
6q18.pdb	6q18_HL_A_SH31W.pdb	-2.331031084060669	-7.334400177001953
6q18.pdb	6q18_HL_A_SH31Y.pdb	-3.346686363220215	-7.277299880981445
6q18.pdb	6q18_HL_A_SH31V.pdb	-0.714332640171051	-0.41780000925064087
6q18.pdb	6q18_HL_A_SH32A.pdb	-0.5987701416015625	-0.05299999937415123
6q18.pdb	6q18_HL_A_SH32R.pdb	-1.5777192115783691	-5.63040018081665
6q18.pdb	6q18_HL_A_SH32N.pdb	-0.4795423150062561	-1.973099946975708
6q18.pdb	6q18_HL_A_SH32D.pdb	-1.1630542278289795	-4.6890997886657715
6q18.pdb	6q18_HL_A_SH32C.pdb	-0.4753635823726654	0.4453999996185303
6q18.pdb	6q18_HL_A_SH32Q.pdb	-1.6942269802093506	-6.711400032043457
6q18.pdb	6q18_HL_A_SH32E.pdb	-1.5929200649261475	-1.033400058746338
6q18.pdb	6q18_HL_A_SH32G.pdb	-0.6526164412498474	-0.8580999970436096
6q18.pdb	6q18_HL_A_SH32H.pdb	-5.134887218475342	-13.350600242614746
6q18.pdb	6q18_HL_A_SH32I.pdb	-1.5809063911437988	-4.067399978637695
6q18.pdb	6q18_HL_A_SH32L.pdb	-1.3417458534240723	-3.787400007247925
6q18.pdb	6q18_HL_A_SH32K.pdb	-2.2963807582855225	-6.450099945068359
6q18.pdb	6q18_HL_A_SH32M.pdb	-1.4092919826507568	-1.8163000345230103
6q18.pdb	6q18_HL_A_SH32F.pdb	-6.566080093383789	-15.732250213623047
6q18.pdb	6q18_HL_A_SH32P.pdb	-1.1897211074829102	-0.07320000231266022
6q18.pdb	6q18_HL_A_SH32T.pdb	-1.1849539279937744	-0.5734000205993652
6q18.pdb	6q18_HL_A_SH32W.pdb	-11.245611190795898	-27.68260955810547
6q18.pdb	6q18_HL_A_SH32Y.pdb	-7.488437175750732	-17.638219833374023
6q18.pdb	6q18_HL_A_SH32V.pdb	-0.5598615407943726	-1.20169997215271
6q18.pdb	6q18_HL_A_NH33A.pdb	-0.7306718230247498	-0.833299994468689
6q18.pdb	6q18_HL_A_NH33R.pdb	-0.6691004037857056	-2.2469000816345215
6q18.pdb	6q18_HL_A_NH33D.pdb	-0.6693428754806519	-1.3967000246047974
6q18.pdb	6q18_HL_A_NH33C.pdb	-0.5412389039993286	-1.1895999908447266
6q18.pdb	6q18_HL_A_NH33Q.pdb	-0.7247781753540039	-1.7956000566482544
6q18.pdb	6q18_HL_A_NH33E.pdb	-0.6326053738594055	-1.7098000049591064
6q18.pdb	6q18_HL_A_NH33G.pdb	-0.7835797071456909	-1.0848000049591064
6q18.pdb	6q18_HL_A_NH33H.pdb	-1.1963579654693604	-3.6791999340057373
6q18.pdb	6q18_HL_A_NH33I.pdb	-0.6207734942436218	-0.050999999046325684
6q18.pdb	6q18_HL_A_NH33L.pdb	-0.5251774191856384	-0.20559999346733093
6q18.pdb	6q18_HL_A_NH33K.pdb	-0.4966350793838501	0.34130001068115234
6q18.pdb	6q18_HL_A_NH33M.pdb	-0.41114097833633423	-0.5965999960899353
6q18.pdb	6q18_HL_A_NH33F.pdb	-1.2406814098358154	-3.6394999027252197
6q18.pdb	6q18_HL_A_NH33P.pdb	-1.3704054355621338	-3.4565000534057617
6q18.pdb	6q18_HL_A_NH33S.pdb	-0.7234639525413513	-0.8309000134468079
6q18.pdb	6q18_HL_A_NH33T.pdb	-0.644656240940094	-0.7592999935150146
6q18.pdb	6q18_HL_A_NH33W.pdb	-4.8120036125183105	-10.734399795532227
6q18.pdb	6q18_HL_A_NH33Y.pdb	-1.721083402633667	-3.5915000438690186
6q18.pdb	6q18_HL_A_NH33V.pdb	-0.46268367767333984	-0.96670001745224
6q18.pdb	6q18_HL_A_QH53A.pdb	-0.7452878952026367	-1.7373000383377075
6q18.pdb	6q18_HL_A_QH53R.pdb	-0.6267252564430237	-2.0861001014709473
6q18.pdb	6q18_HL_A_QH53N.pdb	-0.6837508678436279	-0.3882000148296356
6q18.pdb	6q18_HL_A_QH53D.pdb	-0.6516137719154358	0.36910000443458557
6q18.pdb	6q18_HL_A_QH53C.pdb	-0.6997884511947632	-1.6140999794006348
6q18.pdb	6q18_HL_A_QH53E.pdb	-0.6939797401428223	-0.05700000002980232
6q18.pdb	6q18_HL_A_QH53G.pdb	-0.6541334390640259	-1.3894000053405762
6q18.pdb	6q18_HL_A_QH53H.pdb	-0.8017658591270447	-1.8669999837875366
6q18.pdb	6q18_HL_A_QH53I.pdb	-0.6282522082328796	-1.31659996509552
6q18.pdb	6q18_HL_A_QH53L.pdb	-0.6620286703109741	-1.472000002861023
6q18.pdb	6q18_HL_A_QH53K.pdb	-0.6992596387863159	-2.1152000427246094
6q18.pdb	6q18_HL_A_QH53M.pdb	-0.6523646712303162	-1.2496000528335571
6q18.pdb	6q18_HL_A_QH53F.pdb	-3.3914225101470947	-6.84660005569458
6q18.pdb	6q18_HL_A_QH53P.pdb	-0.7349690198898315	-1.8996000289916992
6q18.pdb	6q18_HL_A_QH53S.pdb	-0.6919081211090088	-1.2829999923706055
6q18.pdb	6q18_HL_A_QH53T.pdb	-0.5443478226661682	-1.676800012588501
6q18.pdb	6q18_HL_A_QH53W.pdb	-0.6047101616859436	-2.889899969100952
6q18.pdb	6q18_HL_A_QH53Y.pdb	-3.1356985569000244	-7.981500148773193
6q18.pdb	6q18_HL_A_QH53V.pdb	-0.6383336186408997	-1.5194000005722046
6q18.pdb	6q18_HL_A_HH54A.pdb	-0.7303452491760254	-0.01720000058412552
6q18.pdb	6q18_HL_A_HH54R.pdb	-0.6562275886535645	-0.020099999383091927
6q18.pdb	6q18_HL_A_HH54N.pdb	-0.8657061457633972	0.07509999722242355
6q18.pdb	6q18_HL_A_HH54D.pdb	-0.7748766541481018	0.3043000102043152
6q18.pdb	6q18_HL_A_HH54C.pdb	-0.8384071588516235	-0.03269999846816063
6q18.pdb	6q18_HL_A_HH54Q.pdb	-0.7441405057907104	0.08619999885559082
6q18.pdb	6q18_HL_A_HH54E.pdb	-0.7925367951393127	0.3411000072956085
6q18.pdb	6q18_HL_A_HH54G.pdb	-0.7593653202056885	-0.21170000731945038
6q18.pdb	6q18_HL_A_HH54I.pdb	-0.713037371635437	-0.13179999589920044
6q18.pdb	6q18_HL_A_HH54L.pdb	-0.7961896061897278	0.06210000067949295
6q18.pdb	6q18_HL_A_HH54K.pdb	-0.6350077986717224	0.057999998331069946
6q18.pdb	6q18_HL_A_HH54M.pdb	-0.6338925361633301	0.0877000018954277
6q18.pdb	6q18_HL_A_HH54F.pdb	-0.6175307631492615	0.14090000092983246
6q18.pdb	6q18_HL_A_HH54P.pdb	-0.6616430878639221	0.09539999812841415
6q18.pdb	6q18_HL_A_HH54S.pdb	-1.0225830078125	0.36910000443458557
6q18.pdb	6q18_HL_A_HH54T.pdb	-0.9822119474411011	0.42500001192092896
6q18.pdb	6q18_HL_A_HH54W.pdb	-0.6390336751937866	0.1573999971151352
6q18.pdb	6q18_HL_A_HH54Y.pdb	-0.6046411991119385	0.03530000150203705
6q18.pdb	6q18_HL_A_HH54V.pdb	-0.7086412906646729	0.0722000002861023
6q18.pdb	6q18_HL_A_GH55A.pdb	-0.704818844795227	-1.635599970817566
6q18.pdb	6q18_HL_A_GH55R.pdb	-0.6955546736717224	-1.440500020980835
6q18.pdb	6q18_HL_A_GH55N.pdb	-0.7923375964164734	-1.7604000568389893
6q18.pdb	6q18_HL_A_GH55D.pdb	-0.8576704859733582	-1.4250999689102173
6q18.pdb	6q18_HL_A_GH55C.pdb	-0.7763708233833313	-1.5917999744415283
6q18.pdb	6q18_HL_A_GH55Q.pdb	-0.655765950679779	-1.4730000495910645
6q18.pdb	6q18_HL_A_GH55E.pdb	-0.7266896367073059	-1.0709999799728394
6q18.pdb	6q18_HL_A_GH55H.pdb	-0.4997706413269043	-0.6796000003814697
6q18.pdb	6q18_HL_A_GH55I.pdb	-0.9405442476272583	-1.6983000040054321
6q18.pdb	6q18_HL_A_GH55L.pdb	-0.5109309554100037	-0.3601999878883362
6q18.pdb	6q18_HL_A_GH55K.pdb	-0.5480146408081055	-1.4455000162124634
6q18.pdb	6q18_HL_A_GH55M.pdb	-0.7352719902992249	-1.3171000480651855
6q18.pdb	6q18_HL_A_GH55F.pdb	-0.644780158996582	-0.8327000141143799
6q18.pdb	6q18_HL_A_GH55P.pdb	-0.659304141998291	-1.0988999605178833
6q18.pdb	6q18_HL_A_GH55S.pdb	-0.8699772953987122	-1.86489999294281
6q18.pdb	6q18_HL_A_GH55T.pdb	-0.7573574781417847	-1.954200029373169
6q18.pdb	6q18_HL_A_GH55W.pdb	-0.4151999354362488	-0.5436000227928162
6q18.pdb	6q18_HL_A_GH55Y.pdb	-0.6953631043434143	-1.0391000509262085
6q18.pdb	6q18_HL_A_GH55V.pdb	-0.5544877052307129	-1.0449999570846558
6q18.pdb	6q18_HL_A_GH56A.pdb	-0.6206904053688049	-1.6776000261306763
6q18.pdb	6q18_HL_A_GH56R.pdb	-0.5928889513015747	-3.101599931716919
6q18.pdb	6q18_HL_A_GH56N.pdb	-0.8167403936386108	-2.760699987411499
6q18.pdb	6q18_HL_A_GH56D.pdb	-0.8564890623092651	-1.8539999723434448
6q18.pdb	6q18_HL_A_GH56C.pdb	-0.8010344505310059	-2.065500020980835
6q18.pdb	6q18_HL_A_GH56Q.pdb	-0.6572381854057312	-2.2146999835968018
6q18.pdb	6q18_HL_A_GH56E.pdb	-0.8673044443130493	-1.010599970817566
6q18.pdb	6q18_HL_A_GH56H.pdb	-0.3183598518371582	-3.420099973678589
6q18.pdb	6q18_HL_A_GH56I.pdb	-0.7048740386962891	-3.0208001136779785
6q18.pdb	6q18_HL_A_GH56L.pdb	-0.3751184940338135	-1.8557000160217285
6q18.pdb	6q18_HL_A_GH56K.pdb	-0.44210225343704224	-3.471100091934204
6q18.pdb	6q18_HL_A_GH56M.pdb	-0.5145057439804077	-1.645900011062622
6q18.pdb	6q18_HL_A_GH56F.pdb	-0.4113914370536804	-3.644700050354004
6q18.pdb	6q18_HL_A_GH56P.pdb	-0.8812425136566162	-2.540600061416626
6q18.pdb	6q18_HL_A_GH56S.pdb	-0.6765380501747131	-2.3794000148773193
6q18.pdb	6q18_HL_A_GH56T.pdb	-1.4132413864135742	-2.786099910736084
6q18.pdb	6q18_HL_A_GH56W.pdb	-1.5086188316345215	-5.762599945068359
6q18.pdb	6q18_HL_A_GH56Y.pdb	-0.26775574684143066	-1.829300045967102
6q18.pdb	6q18_HL_A_GH56V.pdb	-0.5670731067657471	-1.944700002670288
6q18.pdb	6q18_HL_A_PH101A.pdb	-0.7365235090255737	-0.807699978351593
6q18.pdb	6q18_HL_A_PH101R.pdb	-3.029263734817505	-5.316999912261963
6q18.pdb	6q18_HL_A_PH101N.pdb	-1.338698387145996	-3.944000005722046
6q18.pdb	6q18_HL_A_PH101D.pdb	-1.291074514389038	-7.422500133514404
6q18.pdb	6q18_HL_A_PH101C.pdb	-1.0492749214172363	-2.118000030517578
6q18.pdb	6q18_HL_A_PH101Q.pdb	-3.0299758911132812	-5.521200180053711
6q18.pdb	6q18_HL_A_PH101E.pdb	-0.9973834753036499	-5.662799835205078
6q18.pdb	6q18_HL_A_PH101G.pdb	-1.0471229553222656	-1.4652999639511108
6q18.pdb	6q18_HL_A_PH101H.pdb	-8.182303428649902	-16.847959518432617
6q18.pdb	6q18_HL_A_PH101I.pdb	-2.30251145362854	-5.081200122833252
6q18.pdb	6q18_HL_A_PH101L.pdb	-4.510611534118652	-6.602200031280518
6q18.pdb	6q18_HL_A_PH101K.pdb	-3.708868980407715	-6.839799880981445
6q18.pdb	6q18_HL_A_PH101M.pdb	-2.801706075668335	-3.9072000980377197
6q18.pdb	6q18_HL_A_PH101F.pdb	-9.617257118225098	-18.499540328979492
6q18.pdb	6q18_HL_A_PH101S.pdb	-0.9096278548240662	-0.4657999873161316
6q18.pdb	6q18_HL_A_PH101T.pdb	-1.085556149482727	-1.489300012588501
6q18.pdb	6q18_HL_A_PH101W.pdb	-3.6447219848632812	-15.667490005493164
6q18.pdb	6q18_HL_A_PH101Y.pdb	-9.899811744689941	-21.56817054748535
6q18.pdb	6q18_HL_A_PH101V.pdb	-2.355764389038086	-4.176599979400635
6q18.pdb	6q18_HL_A_YH102A.pdb	-0.6645890474319458	0.4059999883174896
6q18.pdb	6q18_HL_A_YH102R.pdb	-0.8229544162750244	-0.3215999901294708
6q18.pdb	6q18_HL_A_YH102N.pdb	-0.8691325783729553	0.24950000643730164
6q18.pdb	6q18_HL_A_YH102D.pdb	-0.781369149684906	0.7056999802589417
6q18.pdb	6q18_HL_A_YH102C.pdb	-0.7338277101516724	0.4178999960422516
6q18.pdb	6q18_HL_A_YH102Q.pdb	-0.7140721082687378	0.2924000024795532
6q18.pdb	6q18_HL_A_YH102E.pdb	-0.6753007173538208	1.6996999979019165
6q18.pdb	6q18_HL_A_YH102G.pdb	-0.741864800453186	-0.22100000083446503
6q18.pdb	6q18_HL_A_YH102H.pdb	-0.7108241319656372	0.6437000036239624
6q18.pdb	6q18_HL_A_YH102I.pdb	-0.6551908850669861	0.6026999950408936
6q18.pdb	6q18_HL_A_YH102L.pdb	-0.7262369394302368	0.2662000060081482
6q18.pdb	6q18_HL_A_YH102K.pdb	-0.8562426567077637	0.6051999926567078
6q18.pdb	6q18_HL_A_YH102M.pdb	-0.5584233999252319	0.90829998254776
6q18.pdb	6q18_HL_A_YH102F.pdb	-0.6524444222450256	0.06030000001192093
6q18.pdb	6q18_HL_A_YH102P.pdb	-0.7096080780029297	0.9739999771118164
6q18.pdb	6q18_HL_A_YH102S.pdb	-0.8814445734024048	0.2053000032901764
6q18.pdb	6q18_HL_A_YH102T.pdb	-0.8204035758972168	0.04839999973773956
6q18.pdb	6q18_HL_A_YH102W.pdb	-0.5380156636238098	0.897599995136261
6q18.pdb	6q18_HL_A_YH102V.pdb	-0.6337015628814697	0.36660000681877136
6q18.pdb	6q18_HL_A_CH103A.pdb	-0.609976053237915	-0.3828999996185303
6q18.pdb	6q18_HL_A_CH103R.pdb	-4.617706298828125	-12.205699920654297
6q18.pdb	6q18_HL_A_CH103N.pdb	-0.955112099647522	-2.8410000801086426
6q18.pdb	6q18_HL_A_CH103D.pdb	-0.860211968421936	-4.607600212097168
6q18.pdb	6q18_HL_A_CH103Q.pdb	-1.5382988452911377	-4.5665998458862305
6q18.pdb	6q18_HL_A_CH103E.pdb	-2.092216730117798	-7.988500118255615
6q18.pdb	6q18_HL_A_CH103G.pdb	-0.7694851160049438	-1.3040000200271606
6q18.pdb	6q18_HL_A_CH103H.pdb	-3.4368700981140137	-7.980400085449219
6q18.pdb	6q18_HL_A_CH103I.pdb	-2.1498937606811523	-4.433599948883057
6q18.pdb	6q18_HL_A_CH103L.pdb	-0.5857049822807312	-2.9123001098632812
6q18.pdb	6q18_HL_A_CH103K.pdb	-3.122533082962036	-5.871300220489502
6q18.pdb	6q18_HL_A_CH103M.pdb	-1.7733209133148193	-3.8297998905181885
6q18.pdb	6q18_HL_A_CH103F.pdb	-6.031143665313721	-13.117500305175781
6q18.pdb	6q18_HL_A_CH103P.pdb	-0.4970811605453491	-0.9557999968528748
6q18.pdb	6q18_HL_A_CH103S.pdb	-0.9252120852470398	-2.344099998474121
6q18.pdb	6q18_HL_A_CH103T.pdb	-0.6073209643363953	-0.22040000557899475
6q18.pdb	6q18_HL_A_CH103W.pdb	-8.456809997558594	-17.29482078552246
6q18.pdb	6q18_HL_A_CH103Y.pdb	-6.743826866149902	-18.08264923095703
6q18.pdb	6q18_HL_A_CH103V.pdb	-0.4515957832336426	-2.103100061416626
6q18.pdb	6q18_HL_A_TH104A.pdb	-0.9009900093078613	-0.6586999893188477
6q18.pdb	6q18_HL_A_TH104R.pdb	-0.6207205653190613	0.008799999952316284
6q18.pdb	6q18_HL_A_TH104N.pdb	-0.8440333604812622	-0.4309999942779541
6q18.pdb	6q18_HL_A_TH104D.pdb	-0.7432994246482849	0.11550000309944153
6q18.pdb	6q18_HL_A_TH104C.pdb	-0.7968459129333496	-0.3050000071525574
6q18.pdb	6q18_HL_A_TH104Q.pdb	-0.7147628664970398	-0.5468999743461609
6q18.pdb	6q18_HL_A_TH104E.pdb	-0.7730710506439209	-0.23890000581741333
6q18.pdb	6q18_HL_A_TH104G.pdb	-0.9304949045181274	-1.0540000200271606
6q18.pdb	6q18_HL_A_TH104H.pdb	-0.8679817914962769	-0.5250999927520752
6q18.pdb	6q18_HL_A_TH104I.pdb	-0.42648351192474365	1.4639999866485596
6q18.pdb	6q18_HL_A_TH104L.pdb	-0.7126500606536865	-0.04050000011920929
6q18.pdb	6q18_HL_A_TH104K.pdb	-0.562208354473114	0.14380000531673431
6q18.pdb	6q18_HL_A_TH104M.pdb	-0.591837465763092	1.226199984550476
6q18.pdb	6q18_HL_A_TH104F.pdb	-0.7244736552238464	-0.4819999933242798
6q18.pdb	6q18_HL_A_TH104P.pdb	-0.8299769163131714	-1.7539000511169434
6q18.pdb	6q18_HL_A_TH104S.pdb	-0.8214564323425293	0.774399995803833
6q18.pdb	6q18_HL_A_TH104W.pdb	-0.599282443523407	-0.4343999922275543
6q18.pdb	6q18_HL_A_TH104Y.pdb	-0.8305441737174988	-0.46700000762939453
6q18.pdb	6q18_HL_A_TH104V.pdb	-0.5110765695571899	0.6366999745368958
6q18.pdb	6q18_HL_A_SH105A.pdb	-0.6866270303726196	-2.337899923324585
6q18.pdb	6q18_HL_A_SH105R.pdb	-0.6579169034957886	-1.6438000202178955
6q18.pdb	6q18_HL_A_SH105N.pdb	-0.5237599611282349	-2.022700071334839
6q18.pdb	6q18_HL_A_SH105D.pdb	-0.8759005069732666	-3.1142001152038574
6q18.pdb	6q18_HL_A_SH105C.pdb	-0.5352660417556763	-2.427500009536743
6q18.pdb	6q18_HL_A_SH105Q.pdb	-0.7100669145584106	-2.039299964904785
6q18.pdb	6q18_HL_A_SH105E.pdb	-0.8509131073951721	-3.8673999309539795
6q18.pdb	6q18_HL_A_SH105G.pdb	-0.7532582879066467	-3.325700044631958
6q18.pdb	6q18_HL_A_SH105H.pdb	-0.613740086555481	-0.8781999945640564
6q18.pdb	6q18_HL_A_SH105I.pdb	-0.38623905181884766	-1.7355999946594238
6q18.pdb	6q18_HL_A_SH105L.pdb	-0.3412701487541199	-1.5157999992370605
6q18.pdb	6q18_HL_A_SH105K.pdb	-0.5668558478355408	-0.9864000082015991
6q18.pdb	6q18_HL_A_SH105M.pdb	-0.40701624751091003	-1.4996999502182007
6q18.pdb	6q18_HL_A_SH105F.pdb	-0.4251367449760437	-0.9350000023841858
6q18.pdb	6q18_HL_A_SH105P.pdb	-0.9383485317230225	-1.954200029373169
6q18.pdb	6q18_HL_A_SH105T.pdb	-0.5487363338470459	-0.8500000238418579
6q18.pdb	6q18_HL_A_SH105W.pdb	-0.3011361360549927	-3.1623001098632812
6q18.pdb	6q18_HL_A_SH105Y.pdb	-0.3993907570838928	-1.20169997215271
6q18.pdb	6q18_HL_A_SH105V.pdb	-0.3619864881038666	-1.6718000173568726
6q18.pdb	6q18_HL_A_AH106R.pdb	-0.6380407214164734	-0.9380000233650208
6q18.pdb	6q18_HL_A_AH106N.pdb	-0.7898901104927063	-0.08429999649524689
6q18.pdb	6q18_HL_A_AH106D.pdb	-0.8076674342155457	-1.5628999471664429
6q18.pdb	6q18_HL_A_AH106C.pdb	-0.7549887895584106	-0.6570000052452087
6q18.pdb	6q18_HL_A_AH106Q.pdb	-0.751207709312439	0.02889999933540821
6q18.pdb	6q18_HL_A_AH106E.pdb	-0.7770283222198486	-0.3698999881744385
6q18.pdb	6q18_HL_A_AH106G.pdb	-0.7096391320228577	-1.125
6q18.pdb	6q18_HL_A_AH106H.pdb	-0.7607188820838928	0.382999986410141
6q18.pdb	6q18_HL_A_AH106I.pdb	-0.7751026153564453	0.1891999989748001
6q18.pdb	6q18_HL_A_AH106L.pdb	-0.5694501399993896	0.2125999927520752
6q18.pdb	6q18_HL_A_AH106K.pdb	-0.6525740027427673	-0.041600000113248825
6q18.pdb	6q18_HL_A_AH106M.pdb	-0.5840492248535156	0.06419999897480011
6q18.pdb	6q18_HL_A_AH106F.pdb	-0.5835639238357544	-0.2515000104904175
6q18.pdb	6q18_HL_A_AH106P.pdb	-0.6313562989234924	-1.149399995803833
6q18.pdb	6q18_HL_A_AH106S.pdb	-0.7879338264465332	-0.9731000065803528
6q18.pdb	6q18_HL_A_AH106T.pdb	-0.7471716403961182	0.5695000290870667
6q18.pdb	6q18_HL_A_AH106W.pdb	-0.5226411819458008	-0.6043999791145325
6q18.pdb	6q18_HL_A_AH106Y.pdb	-0.5227038860321045	-0.16459999978542328
6q18.pdb	6q18_HL_A_AH106V.pdb	-0.7855663895606995	-0.10490000247955322
6q18.pdb	6q18_HL_A_SH107A.pdb	-0.6223160624504089	-0.729200005531311
6q18.pdb	6q18_HL_A_SH107R.pdb	-4.703328609466553	-17.717269897460938
6q18.pdb	6q18_HL_A_SH107N.pdb	-1.0842902660369873	-3.9769999980926514
6q18.pdb	6q18_HL_A_SH107D.pdb	-1.025378704071045	-7.926300048828125
6q18.pdb	6q18_HL_A_SH107C.pdb	-0.7884243726730347	-2.831199884414673
6q18.pdb	6q18_HL_A_SH107Q.pdb	-3.7699012756347656	-6.316400051116943
6q18.pdb	6q18_HL_A_SH107E.pdb	-3.4536893367767334	-7.066500186920166
6q18.pdb	6q18_HL_A_SH107G.pdb	-0.6789019107818604	-1.7544000148773193
6q18.pdb	6q18_HL_A_SH107H.pdb	-7.580531597137451	-19.166889190673828
6q18.pdb	6q18_HL_A_SH107I.pdb	-1.9063448905944824	-5.270599842071533
6q18.pdb	6q18_HL_A_SH107L.pdb	-1.5400309562683105	-5.738900184631348
6q18.pdb	6q18_HL_A_SH107K.pdb	-5.092944622039795	-13.976300239562988
6q18.pdb	6q18_HL_A_SH107M.pdb	-1.474645972251892	-4.054800033569336
6q18.pdb	6q18_HL_A_SH107F.pdb	-4.746417999267578	-15.014900207519531
6q18.pdb	6q18_HL_A_SH107P.pdb	-0.8102506995201111	-2.262200117111206
6q18.pdb	6q18_HL_A_SH107T.pdb	-0.8375015258789062	-4.053199768066406
6q18.pdb	6q18_HL_A_SH107W.pdb	-12.968188285827637	-32.704689025878906
6q18.pdb	6q18_HL_A_SH107Y.pdb	-5.537787437438965	-18.34217071533203
6q18.pdb	6q18_HL_A_SH107V.pdb	-0.6436152458190918	-2.694700002670288
6q18.pdb	6q18_HL_A_CH108A.pdb	-0.7088165879249573	-0.7128000259399414
6q18.pdb	6q18_HL_A_CH108R.pdb	-5.520484924316406	-16.547639846801758
6q18.pdb	6q18_HL_A_CH108N.pdb	-1.9775357246398926	-5.44950008392334
6q18.pdb	6q18_HL_A_CH108D.pdb	-1.873100996017456	-7.771200180053711
6q18.pdb	6q18_HL_A_CH108Q.pdb	-0.8455846309661865	-2.935800075531006
6q18.pdb	6q18_HL_A_CH108E.pdb	-0.7286462783813477	-4.68310022354126
6q18.pdb	6q18_HL_A_CH108G.pdb	-0.8808614015579224	-0.8047000169754028
6q18.pdb	6q18_HL_A_CH108H.pdb	-4.18934440612793	-11.077099800109863
6q18.pdb	6q18_HL_A_CH108I.pdb	-2.1172986030578613	-4.1203999519348145
6q18.pdb	6q18_HL_A_CH108L.pdb	-1.6701781749725342	-1.3524999618530273
6q18.pdb	6q18_HL_A_CH108K.pdb	-2.534257411956787	-5.281199932098389
6q18.pdb	6q18_HL_A_CH108M.pdb	-1.476466178894043	-2.9820001125335693
6q18.pdb	6q18_HL_A_CH108F.pdb	-8.864474296569824	-19.800840377807617
6q18.pdb	6q18_HL_A_CH108P.pdb	-0.6064839959144592	-2.4816999435424805
6q18.pdb	6q18_HL_A_CH108S.pdb	-0.7682462334632874	-0.8485000133514404
6q18.pdb	6q18_HL_A_CH108T.pdb	-0.7165198922157288	-0.7138000130653381
6q18.pdb	6q18_HL_A_CH108W.pdb	-12.508532524108887	-28.29623031616211
6q18.pdb	6q18_HL_A_CH108Y.pdb	-8.228971481323242	-25.425701141357422
6q18.pdb	6q18_HL_A_CH108V.pdb	-1.4390318393707275	-3.48580002784729
6q18.pdb	6q18_HL_A_PH109A.pdb	-1.0633339881896973	-1.788599967956543
6q18.pdb	6q18_HL_A_PH109R.pdb	-0.7528854012489319	-3.8150999546051025
6q18.pdb	6q18_HL_A_PH109N.pdb	-1.0165915489196777	-3.0404000282287598
6q18.pdb	6q18_HL_A_PH109D.pdb	-2.138298273086548	-6.519599914550781
6q18.pdb	6q18_HL_A_PH109C.pdb	-1.0484259128570557	-2.3089001178741455
6q18.pdb	6q18_HL_A_PH109Q.pdb	-0.8895624876022339	-4.019499778747559
6q18.pdb	6q18_HL_A_PH109E.pdb	-0.8493696451187134	-4.3597002029418945
6q18.pdb	6q18_HL_A_PH109G.pdb	-1.0945823192596436	-2.7016000747680664
6q18.pdb	6q18_HL_A_PH109H.pdb	-6.554821968078613	-14.199899673461914
6q18.pdb	6q18_HL_A_PH109I.pdb	-0.755395770072937	-1.5119999647140503
6q18.pdb	6q18_HL_A_PH109L.pdb	-0.7057684063911438	-1.9169000387191772
6q18.pdb	6q18_HL_A_PH109K.pdb	-1.3390862941741943	-4.8618998527526855
6q18.pdb	6q18_HL_A_PH109M.pdb	-0.7681092023849487	-2.2046000957489014
6q18.pdb	6q18_HL_A_PH109F.pdb	-4.641307353973389	-12.129500389099121
6q18.pdb	6q18_HL_A_PH109S.pdb	-0.9808471202850342	-1.9773999452590942
6q18.pdb	6q18_HL_A_PH109T.pdb	-0.9600905776023865	-2.267199993133545
6q18.pdb	6q18_HL_A_PH109W.pdb	-3.2743380069732666	-10.48069953918457
6q18.pdb	6q18_HL_A_PH109Y.pdb	-4.749328136444092	-9.708800315856934
6q18.pdb	6q18_HL_A_PH109V.pdb	-0.7846108078956604	-1.4967000484466553
6q18.pdb	6q18_HL_A_DH110A.pdb	-0.7819262742996216	-0.7936000227928162
6q18.pdb	6q18_HL_A_DH110R.pdb	-0.6138535737991333	-0.5177000164985657
6q18.pdb	6q18_HL_A_DH110N.pdb	-0.6125154495239258	-0.2802000045776367
6q18.pdb	6q18_HL_A_DH110C.pdb	-0.5011732578277588	-0.3228999972343445
6q18.pdb	6q18_HL_A_DH110Q.pdb	-0.533075213432312	-0.07890000194311142
6q18.pdb	6q18_HL_A_DH110E.pdb	-0.841935396194458	0.9269000291824341
6q18.pdb	6q18_HL_A_DH110G.pdb	-0.8056042194366455	-1.2711000442504883
6q18.pdb	6q18_HL_A_DH110H.pdb	-0.8437953591346741	-0.46549999713897705
6q18.pdb	6q18_HL_A_DH110I.pdb	-0.4748581051826477	0.2678000032901764
6q18.pdb	6q18_HL_A_DH110L.pdb	-0.5344021320343018	0.17949999868869781
6q18.pdb	6q18_HL_A_DH110K.pdb	-0.6213194727897644	-0.06509999930858612
6q18.pdb	6q18_HL_A_DH110M.pdb	-0.44526195526123047	0.2498999983072281
6q18.pdb	6q18_HL_A_DH110F.pdb	-0.5808643698692322	-0.19329999387264252
6q18.pdb	6q18_HL_A_DH110P.pdb	-1.6512062549591064	-4.502999782562256
6q18.pdb	6q18_HL_A_DH110S.pdb	-0.942488431930542	-0.9995999932289124
6q18.pdb	6q18_HL_A_DH110T.pdb	-0.5850002765655518	-0.5078999996185303
6q18.pdb	6q18_HL_A_DH110W.pdb	-0.4093354344367981	0.4666000008583069
6q18.pdb	6q18_HL_A_DH110Y.pdb	-0.6999431252479553	0.0885000005364418
6q18.pdb	6q18_HL_A_DH110V.pdb	-0.49782514572143555	0.1851000040769577
6q18.pdb	6q18_HL_A_YH112A.pdb	-1.1149786710739136	-4.757999897003174
6q18.pdb	6q18_HL_A_YH112R.pdb	-1.0275518894195557	-3.178999900817871
6q18.pdb	6q18_HL_A_YH112N.pdb	-1.2460474967956543	-4.948699951171875
6q18.pdb	6q18_HL_A_YH112D.pdb	-1.2102594375610352	-6.191500186920166
6q18.pdb	6q18_HL_A_YH112C.pdb	-1.192699670791626	-4.015699863433838
6q18.pdb	6q18_HL_A_YH112Q.pdb	-1.1482559442520142	-4.789599895477295
6q18.pdb	6q18_HL_A_YH112E.pdb	-1.1150063276290894	-6.125500202178955
6q18.pdb	6q18_HL_A_YH112G.pdb	-1.288335919380188	-5.218400001525879
6q18.pdb	6q18_HL_A_YH112H.pdb	-1.0308609008789062	-3.502700090408325
6q18.pdb	6q18_HL_A_YH112I.pdb	-1.0282342433929443	-4.360599994659424
6q18.pdb	6q18_HL_A_YH112L.pdb	-0.9726331233978271	-3.696500062942505
6q18.pdb	6q18_HL_A_YH112K.pdb	-1.0696784257888794	-2.551800012588501
6q18.pdb	6q18_HL_A_YH112M.pdb	-0.595020592212677	-3.232300043106079
6q18.pdb	6q18_HL_A_YH112F.pdb	-0.6881165504455566	-1.990399956703186
6q18.pdb	6q18_HL_A_YH112P.pdb	-1.1455034017562866	-4.507299900054932
6q18.pdb	6q18_HL_A_YH112S.pdb	-1.2292262315750122	-4.895199775695801
6q18.pdb	6q18_HL_A_YH112T.pdb	-1.0713024139404297	-4.599400043487549
6q18.pdb	6q18_HL_A_YH112W.pdb	-0.4976643919944763	-3.6324000358581543
6q18.pdb	6q18_HL_A_YH112V.pdb	-1.1944386959075928	-4.311999797821045
6q18.pdb	6q18_HL_A_YA44A.pdb	-1.0106940269470215	0.20229999721050262
6q18.pdb	6q18_HL_A_YA44R.pdb	-1.0312631130218506	0.04390000179409981
6q18.pdb	6q18_HL_A_YA44N.pdb	-1.0327739715576172	0.24549999833106995
6q18.pdb	6q18_HL_A_YA44D.pdb	-1.109114646911621	0.053199999034404755
6q18.pdb	6q18_HL_A_YA44C.pdb	-1.0200583934783936	0.17710000276565552
6q18.pdb	6q18_HL_A_YA44Q.pdb	-0.9643771648406982	0.15539999306201935
6q18.pdb	6q18_HL_A_YA44E.pdb	-1.1776869297027588	-0.4941999912261963
6q18.pdb	6q18_HL_A_YA44G.pdb	-1.0009586811065674	0.2087000012397766
6q18.pdb	6q18_HL_A_YA44H.pdb	-1.0309803485870361	0.1720999926328659
6q18.pdb	6q18_HL_A_YA44I.pdb	-0.9313249588012695	0.125900000333786
6q18.pdb	6q18_HL_A_YA44L.pdb	-0.9663984179496765	0.32679998874664307
6q18.pdb	6q18_HL_A_YA44K.pdb	-1.0510923862457275	0.38690000772476196
6q18.pdb	6q18_HL_A_YA44M.pdb	-0.7773451805114746	0.48100000619888306
6q18.pdb	6q18_HL_A_YA44F.pdb	-0.8645110130310059	0.10450000315904617
6q18.pdb	6q18_HL_A_YA44P.pdb	-0.9488011598587036	0.4352000057697296
6q18.pdb	6q18_HL_A_YA44S.pdb	-1.10317063331604	0.2282000035047531
6q18.pdb	6q18_HL_A_YA44T.pdb	-1.1296100616455078	0.25200000405311584
6q18.pdb	6q18_HL_A_YA44W.pdb	-0.8519163131713867	0.40230000019073486
6q18.pdb	6q18_HL_A_YA44V.pdb	-0.9847367405891418	0.1899999976158142
6q18.pdb	6q18_HL_A_VA84A.pdb	-0.7373054623603821	-0.428600013256073
6q18.pdb	6q18_HL_A_VA84R.pdb	-0.805004894733429	-0.06319999694824219
6q18.pdb	6q18_HL_A_VA84N.pdb	-0.8008012771606445	-0.32100000977516174
6q18.pdb	6q18_HL_A_VA84D.pdb	-0.8258436918258667	-0.7253000140190125
6q18.pdb	6q18_HL_A_VA84C.pdb	-0.7902180552482605	-0.33160001039505005
6q18.pdb	6q18_HL_A_VA84Q.pdb	-0.753381609916687	-0.5306000113487244
6q18.pdb	6q18_HL_A_VA84E.pdb	-0.8642804026603699	-0.6309999823570251
6q18.pdb	6q18_HL_A_VA84G.pdb	-0.5573108196258545	-0.45989999175071716
6q18.pdb	6q18_HL_A_VA84H.pdb	-0.9152782559394836	-0.2651999890804291
6q18.pdb	6q18_HL_A_VA84I.pdb	-0.626979410648346	-0.04650000110268593
6q18.pdb	6q18_HL_A_VA84L.pdb	-0.6592087745666504	-0.16920000314712524
6q18.pdb	6q18_HL_A_VA84K.pdb	-0.812544584274292	0.21480000019073486
6q18.pdb	6q18_HL_A_VA84M.pdb	-0.6500132083892822	0.4433000087738037
6q18.pdb	6q18_HL_A_VA84F.pdb	-0.6259555816650391	0.6310999989509583
6q18.pdb	6q18_HL_A_VA84P.pdb	-0.6999953985214233	0.9261000156402588
6q18.pdb	6q18_HL_A_VA84S.pdb	-0.9220150709152222	-0.2515999972820282
6q18.pdb	6q18_HL_A_VA84T.pdb	-0.8922402858734131	-0.45820000767707825
6q18.pdb	6q18_HL_A_VA84W.pdb	-0.6035314798355103	-0.2612999975681305
6q18.pdb	6q18_HL_A_VA84Y.pdb	-0.6060865521430969	1.8013999462127686
6q18.pdb	6q18_HL_A_TA85A.pdb	-0.5918809771537781	0.26649999618530273
6q18.pdb	6q18_HL_A_TA85R.pdb	-1.1035910844802856	0.7940000295639038
6q18.pdb	6q18_HL_A_TA85N.pdb	-0.7381226420402527	1.0555000305175781
6q18.pdb	6q18_HL_A_TA85D.pdb	-0.8743329048156738	-1.601699948310852
6q18.pdb	6q18_HL_A_TA85C.pdb	-0.6768220067024231	0.14380000531673431
6q18.pdb	6q18_HL_A_TA85Q.pdb	-1.0068676471710205	-0.5152000188827515
6q18.pdb	6q18_HL_A_TA85E.pdb	-0.6032233238220215	-3.2465999126434326
6q18.pdb	6q18_HL_A_TA85G.pdb	-0.7047132849693298	0.15940000116825104
6q18.pdb	6q18_HL_A_TA85H.pdb	-1.0295908451080322	0.09640000015497208
6q18.pdb	6q18_HL_A_TA85I.pdb	-0.5598109364509583	0.9341999888420105
6q18.pdb	6q18_HL_A_TA85L.pdb	-1.0043131113052368	-0.866100013256073
6q18.pdb	6q18_HL_A_TA85K.pdb	-0.40979641675949097	1.226699948310852
6q18.pdb	6q18_HL_A_TA85M.pdb	-0.4855847954750061	1.4917999505996704
6q18.pdb	6q18_HL_A_TA85F.pdb	-0.6742994785308838	-1.7742999792099
6q18.pdb	6q18_HL_A_TA85P.pdb	-0.6000820994377136	0.4975999891757965
6q18.pdb	6q18_HL_A_TA85S.pdb	-0.7524203658103943	-0.00930000003427267
6q18.pdb	6q18_HL_A_TA85W.pdb	-1.0115717649459839	-3.842099905014038
6q18.pdb	6q18_HL_A_TA85Y.pdb	-0.9047099351882935	-1.0729000568389893
6q18.pdb	6q18_HL_A_TA85V.pdb	-0.5148165225982666	0.42399999499320984
6q18.pdb	6q18_HL_A_AA86R.pdb	-0.5356054306030273	0.930400013923645
6q18.pdb	6q18_HL_A_AA86N.pdb	-0.6433186531066895	0.2621999979019165
6q18.pdb	6q18_HL_A_AA86D.pdb	-0.7092173099517822	-1.2446999549865723
6q18.pdb	6q18_HL_A_AA86C.pdb	-0.7566587328910828	0.45809999108314514
6q18.pdb	6q18_HL_A_AA86Q.pdb	-0.6525392532348633	0.9416000247001648
6q18.pdb	6q18_HL_A_AA86E.pdb	-0.6531659364700317	-0.001500000013038516
6q18.pdb	6q18_HL_A_AA86G.pdb	-0.8039433360099792	0.1737000048160553
6q18.pdb	6q18_HL_A_AA86H.pdb	-0.4779515266418457	0.5813999772071838
6q18.pdb	6q18_HL_A_AA86I.pdb	-0.4556245505809784	0.35440000891685486
6q18.pdb	6q18_HL_A_AA86L.pdb	-0.47207382321357727	0.16459999978542328
6q18.pdb	6q18_HL_A_AA86K.pdb	-0.5934656858444214	0.05660000070929527
6q18.pdb	6q18_HL_A_AA86M.pdb	-0.31323009729385376	0.5857999920845032
6q18.pdb	6q18_HL_A_AA86F.pdb	-0.145310640335083	0.7889999747276306
6q18.pdb	6q18_HL_A_AA86P.pdb	-0.5457746386528015	0.5565000176429749
6q18.pdb	6q18_HL_A_AA86S.pdb	-0.6958866715431213	0.358599990606308
6q18.pdb	6q18_HL_A_AA86T.pdb	-0.7140225172042847	-0.06729999929666519
6q18.pdb	6q18_HL_A_AA86W.pdb	-0.4587753415107727	-0.007300000172108412
6q18.pdb	6q18_HL_A_AA86Y.pdb	-0.4505102038383484	0.026100000366568565
6q18.pdb	6q18_HL_A_AA86V.pdb	-0.5455010533332825	0.23680000007152557
6q18.pdb	6q18_HL_A_SA94A.pdb	-0.5144902467727661	-0.30250000953674316
6q18.pdb	6q18_HL_A_SA94R.pdb	-0.43255218863487244	-0.826200008392334
6q18.pdb	6q18_HL_A_SA94N.pdb	-0.557296633720398	-0.6489999890327454
6q18.pdb	6q18_HL_A_SA94D.pdb	-0.7220458388328552	-1.7877999544143677
6q18.pdb	6q18_HL_A_SA94C.pdb	-0.5787047147750854	-0.29109999537467957
6q18.pdb	6q18_HL_A_SA94Q.pdb	-0.5457478165626526	-0.7802000045776367
6q18.pdb	6q18_HL_A_SA94E.pdb	-0.6245255470275879	-1.7868000268936157
6q18.pdb	6q18_HL_A_SA94G.pdb	-0.49577826261520386	-0.6050999760627747
6q18.pdb	6q18_HL_A_SA94H.pdb	-0.4268683195114136	-0.4083999991416931
6q18.pdb	6q18_HL_A_SA94I.pdb	-0.5070128440856934	-0.24799999594688416
6q18.pdb	6q18_HL_A_SA94L.pdb	-0.37535303831100464	-0.054499998688697815
6q18.pdb	6q18_HL_A_SA94K.pdb	-0.32717519998550415	-0.7221999764442444
6q18.pdb	6q18_HL_A_SA94M.pdb	-0.35844430327415466	-0.15629999339580536
6q18.pdb	6q18_HL_A_SA94F.pdb	-0.32056623697280884	0.4072999954223633
6q18.pdb	6q18_HL_A_SA94P.pdb	-0.3120756149291992	-0.2973000109195709
6q18.pdb	6q18_HL_A_SA94T.pdb	-0.5776980519294739	-0.4196999967098236
6q18.pdb	6q18_HL_A_SA94W.pdb	-0.3782857060432434	-0.1941000074148178
6q18.pdb	6q18_HL_A_SA94Y.pdb	-0.28122884035110474	0.33709999918937683
6q18.pdb	6q18_HL_A_SA94V.pdb	-0.44301748275756836	-0.03920000046491623
6q18.pdb	6q18_HL_A_WA102A.pdb	-1.1939423084259033	-2.3519999980926514
6q18.pdb	6q18_HL_A_WA102R.pdb	-0.8498172760009766	-1.628000020980835
6q18.pdb	6q18_HL_A_WA102N.pdb	-1.2619925737380981	-2.095900058746338
6q18.pdb	6q18_HL_A_WA102D.pdb	-1.3510339260101318	-2.3749001026153564
6q18.pdb	6q18_HL_A_WA102C.pdb	-1.210758924484253	-1.9474999904632568
6q18.pdb	6q18_HL_A_WA102Q.pdb	-1.23842191696167	-1.9443999528884888
6q18.pdb	6q18_HL_A_WA102E.pdb	-1.3055939674377441	-2.3303000926971436
6q18.pdb	6q18_HL_A_WA102G.pdb	-1.4228713512420654	-2.3278000354766846
6q18.pdb	6q18_HL_A_WA102H.pdb	-1.237311601638794	-1.6017999649047852
6q18.pdb	6q18_HL_A_WA102I.pdb	-1.3051011562347412	-1.55239999294281
6q18.pdb	6q18_HL_A_WA102L.pdb	-1.1502269506454468	-1.264299988746643
6q18.pdb	6q18_HL_A_WA102K.pdb	-1.1779582500457764	-1.7828999757766724
6q18.pdb	6q18_HL_A_WA102M.pdb	-1.1164331436157227	-1.0023000240325928
6q18.pdb	6q18_HL_A_WA102F.pdb	-1.1887180805206299	-1.347100019454956
6q18.pdb	6q18_HL_A_WA102P.pdb	-1.295408010482788	-2.247299909591675
6q18.pdb	6q18_HL_A_WA102S.pdb	-1.3435227870941162	-2.352400064468384
6q18.pdb	6q18_HL_A_WA102T.pdb	-1.2091816663742065	-1.874500036239624
6q18.pdb	6q18_HL_A_WA102Y.pdb	-0.9656669497489929	-1.3371000289916992
6q18.pdb	6q18_HL_A_WA102V.pdb	-1.3312385082244873	-1.5497000217437744
6q18.pdb	6q18_HL_A_TA104A.pdb	-0.7862870097160339	-0.8460999727249146
6q18.pdb	6q18_HL_A_TA104R.pdb	-0.9658334851264954	-0.9646999835968018
6q18.pdb	6q18_HL_A_TA104N.pdb	-0.6534284353256226	-0.9829000234603882
6q18.pdb	6q18_HL_A_TA104D.pdb	-0.7719913125038147	-1.7174999713897705
6q18.pdb	6q18_HL_A_TA104C.pdb	-0.7412736415863037	-0.7200999855995178
6q18.pdb	6q18_HL_A_TA104Q.pdb	-0.7422385811805725	-1.198099970817566
6q18.pdb	6q18_HL_A_TA104E.pdb	-0.7651799917221069	-1.9855999946594238
6q18.pdb	6q18_HL_A_TA104G.pdb	-0.8338603973388672	-1.1629999876022339
6q18.pdb	6q18_HL_A_TA104H.pdb	-0.6898712515830994	-2.211199998855591
6q18.pdb	6q18_HL_A_TA104I.pdb	-0.5291301012039185	-0.2393999993801117
6q18.pdb	6q18_HL_A_TA104L.pdb	-0.34470751881599426	-1.5541000366210938
6q18.pdb	6q18_HL_A_TA104K.pdb	-0.6760170459747314	-0.45730000734329224
6q18.pdb	6q18_HL_A_TA104M.pdb	-0.6433612704277039	-0.9301000237464905
6q18.pdb	6q18_HL_A_TA104F.pdb	-0.6025568842887878	-0.9689000248908997
6q18.pdb	6q18_HL_A_TA104P.pdb	-0.8712368011474609	-0.7576000094413757
6q18.pdb	6q18_HL_A_TA104S.pdb	-0.8709429502487183	-1.107699990272522
6q18.pdb	6q18_HL_A_TA104W.pdb	-0.7974933385848999	-4.0767998695373535
6q18.pdb	6q18_HL_A_TA104Y.pdb	-0.7483623027801514	-1.375
6q18.pdb	6q18_HL_A_TA104V.pdb	-0.6038634181022644	-0.15569999814033508
6q18.pdb	6q18_HL_A_EA105A.pdb	-0.9300092458724976	-2.603600025177002
6q18.pdb	6q18_HL_A_EA105R.pdb	-0.8946018218994141	-5.088500022888184
6q18.pdb	6q18_HL_A_EA105N.pdb	-0.5945053696632385	-1.8758000135421753
6q18.pdb	6q18_HL_A_EA105D.pdb	-0.6483906507492065	-0.6913999915122986
6q18.pdb	6q18_HL_A_EA105C.pdb	-0.7471343874931335	-2.2067999839782715
6q18.pdb	6q18_HL_A_EA105Q.pdb	-0.8065966367721558	-2.6117000579833984
6q18.pdb	6q18_HL_A_EA105G.pdb	-0.9356266856193542	-2.7627999782562256
6q18.pdb	6q18_HL_A_EA105H.pdb	-1.3661696910858154	-6.157599925994873
6q18.pdb	6q18_HL_A_EA105I.pdb	-0.695712149143219	-1.7943999767303467
6q18.pdb	6q18_HL_A_EA105L.pdb	-0.7065527439117432	-3.4082999229431152
6q18.pdb	6q18_HL_A_EA105K.pdb	-0.5586587190628052	-5.2835001945495605
6q18.pdb	6q18_HL_A_EA105M.pdb	-0.6344563961029053	-2.545300006866455
6q18.pdb	6q18_HL_A_EA105F.pdb	-1.6637992858886719	-6.259200096130371
6q18.pdb	6q18_HL_A_EA105P.pdb	-1.200188159942627	-4.113100051879883
6q18.pdb	6q18_HL_A_EA105S.pdb	-0.913902997970581	-2.7054998874664307
6q18.pdb	6q18_HL_A_EA105T.pdb	-0.8753371834754944	-2.710900068283081
6q18.pdb	6q18_HL_A_EA105W.pdb	-1.2218947410583496	-8.369799613952637
6q18.pdb	6q18_HL_A_EA105Y.pdb	-2.524841785430908	-6.556600093841553
6q18.pdb	6q18_HL_A_EA105V.pdb	-0.7750673294067383	-2.069000005722046
6q18.pdb	6q18_HL_A_NA107A.pdb	-0.6309614181518555	0.16329999268054962
6q18.pdb	6q18_HL_A_NA107R.pdb	-0.5414018630981445	-0.4366999864578247
6q18.pdb	6q18_HL_A_NA107D.pdb	-0.6816985607147217	-0.12300000339746475
6q18.pdb	6q18_HL_A_NA107C.pdb	-0.5572988390922546	0.11060000211000443
6q18.pdb	6q18_HL_A_NA107Q.pdb	-0.4764678478240967	0.23409999907016754
6q18.pdb	6q18_HL_A_NA107E.pdb	-0.6376926898956299	-0.15719999372959137
6q18.pdb	6q18_HL_A_NA107G.pdb	-0.6186191439628601	0.38260000944137573
6q18.pdb	6q18_HL_A_NA107H.pdb	-0.593532383441925	-0.28760001063346863
6q18.pdb	6q18_HL_A_NA107I.pdb	-0.7101030349731445	0.671999990940094
6q18.pdb	6q18_HL_A_NA107L.pdb	-0.4479064643383026	0.4803999960422516
6q18.pdb	6q18_HL_A_NA107K.pdb	-0.5159059166908264	0.15919999778270721
6q18.pdb	6q18_HL_A_NA107M.pdb	-0.5648911595344543	0.5001999735832214
6q18.pdb	6q18_HL_A_NA107F.pdb	-0.45851778984069824	-0.01889999955892563
6q18.pdb	6q18_HL_A_NA107P.pdb	-0.6138302087783813	1.006500005722046
6q18.pdb	6q18_HL_A_NA107S.pdb	-0.7642045021057129	-0.07519999891519547
6q18.pdb	6q18_HL_A_NA107T.pdb	-0.6717129945755005	-0.38999998569488525
6q18.pdb	6q18_HL_A_NA107W.pdb	-0.4219372272491455	-0.06949999928474426
6q18.pdb	6q18_HL_A_NA107Y.pdb	-0.49728137254714966	-0.15690000355243683
6q18.pdb	6q18_HL_A_NA107V.pdb	-0.6986830830574036	-0.3111000061035156
6q18.pdb	6q18_HL_A_GA108A.pdb	-2.6678690910339355	-4.842800140380859
6q18.pdb	6q18_HL_A_GA108R.pdb	-6.63492488861084	-23.503019332885742
6q18.pdb	6q18_HL_A_GA108N.pdb	-5.438032627105713	-15.880880355834961
6q18.pdb	6q18_HL_A_GA108D.pdb	-4.687666416168213	-15.407529830932617
6q18.pdb	6q18_HL_A_GA108C.pdb	-3.6062328815460205	-9.214099884033203
6q18.pdb	6q18_HL_A_GA108Q.pdb	-2.0767717361450195	-9.747599601745605
6q18.pdb	6q18_HL_A_GA108E.pdb	-5.714291095733643	-17.374849319458008
6q18.pdb	6q18_HL_A_GA108H.pdb	-5.668809413909912	-22.23834991455078
6q18.pdb	6q18_HL_A_GA108I.pdb	-2.3000059127807617	-7.717800140380859
6q18.pdb	6q18_HL_A_GA108L.pdb	-4.313307762145996	-12.343600273132324
6q18.pdb	6q18_HL_A_GA108K.pdb	-5.954840183258057	-18.254539489746094
6q18.pdb	6q18_HL_A_GA108M.pdb	-1.8759520053863525	-4.974699974060059
6q18.pdb	6q18_HL_A_GA108F.pdb	-7.50297212600708	-20.91250991821289
6q18.pdb	6q18_HL_A_GA108P.pdb	-5.733578205108643	-13.808300018310547
6q18.pdb	6q18_HL_A_GA108S.pdb	-3.4675981998443604	-10.185600280761719
6q18.pdb	6q18_HL_A_GA108T.pdb	-4.7357401847839355	-14.105899810791016
6q18.pdb	6q18_HL_A_GA108W.pdb	-8.422979354858398	-23.840410232543945
6q18.pdb	6q18_HL_A_GA108Y.pdb	-3.5863382816314697	-12.38479995727539
6q18.pdb	6q18_HL_A_GA108V.pdb	-2.026881694793701	-5.345399856567383
6q18.pdb	6q18_HL_A_LA109A.pdb	-0.804705798625946	-0.6126999855041504
6q18.pdb	6q18_HL_A_LA109R.pdb	-0.7688707709312439	-0.7096999883651733
6q18.pdb	6q18_HL_A_LA109N.pdb	-0.8065319061279297	-0.27079999446868896
6q18.pdb	6q18_HL_A_LA109D.pdb	-0.8699567914009094	-0.6886000037193298
6q18.pdb	6q18_HL_A_LA109C.pdb	-0.8282135725021362	-0.6462000012397766
6q18.pdb	6q18_HL_A_LA109Q.pdb	-0.8369598388671875	-0.6876999735832214
6q18.pdb	6q18_HL_A_LA109E.pdb	-0.8311805725097656	-0.6682999730110168
6q18.pdb	6q18_HL_A_LA109G.pdb	-0.8298836946487427	-0.6100999712944031
6q18.pdb	6q18_HL_A_LA109H.pdb	-0.7434712648391724	-0.7468000054359436
6q18.pdb	6q18_HL_A_LA109I.pdb	-0.6257052421569824	-0.32899999618530273
6q18.pdb	6q18_HL_A_LA109K.pdb	-0.7854142785072327	-0.6793000102043152
6q18.pdb	6q18_HL_A_LA109M.pdb	-0.7666791081428528	-0.6344000101089478
6q18.pdb	6q18_HL_A_LA109F.pdb	-0.7387899160385132	-0.7224000096321106
6q18.pdb	6q18_HL_A_LA109P.pdb	-0.9008634090423584	-1.4735000133514404
6q18.pdb	6q18_HL_A_LA109S.pdb	-0.8945897817611694	-0.5618000030517578
6q18.pdb	6q18_HL_A_LA109T.pdb	-0.8119207620620728	-0.33390000462532043
6q18.pdb	6q18_HL_A_LA109W.pdb	-0.6777323484420776	-0.7479000091552734
6q18.pdb	6q18_HL_A_LA109Y.pdb	-0.709011971950531	-0.6789000034332275
6q18.pdb	6q18_HL_A_LA109V.pdb	-0.6914891004562378	-0.462799996137619
6q18.pdb	6q18_HL_A_HA132A.pdb	-0.899759829044342	-0.8784000277519226
6q18.pdb	6q18_HL_A_HA132R.pdb	-0.7140976190567017	-2.1849000453948975
6q18.pdb	6q18_HL_A_HA132N.pdb	-0.714897096157074	-0.9144999980926514
6q18.pdb	6q18_HL_A_HA132D.pdb	-0.9718589782714844	-1.0835000276565552
6q18.pdb	6q18_HL_A_HA132C.pdb	-0.9552017450332642	-0.8677999973297119
6q18.pdb	6q18_HL_A_HA132Q.pdb	-0.6510361433029175	-0.9197999835014343
6q18.pdb	6q18_HL_A_HA132E.pdb	-0.9896401166915894	-1.4020999670028687
6q18.pdb	6q18_HL_A_HA132G.pdb	-0.9579825401306152	-0.8884999752044678
6q18.pdb	6q18_HL_A_HA132I.pdb	-0.848912239074707	-0.8400999903678894
6q18.pdb	6q18_HL_A_HA132L.pdb	-0.89653480052948	-1.0360000133514404
6q18.pdb	6q18_HL_A_HA132K.pdb	-0.9773719310760498	-2.3993000984191895
6q18.pdb	6q18_HL_A_HA132M.pdb	-0.9376755952835083	-0.9164999723434448
6q18.pdb	6q18_HL_A_HA132F.pdb	-1.105818748474121	-2.6226999759674072
6q18.pdb	6q18_HL_A_HA132P.pdb	-0.9787536859512329	-0.8871999979019165
6q18.pdb	6q18_HL_A_HA132S.pdb	-1.0493969917297363	-0.8921999931335449
6q18.pdb	6q18_HL_A_HA132T.pdb	-1.050600290298462	-0.8446999788284302
6q18.pdb	6q18_HL_A_HA132W.pdb	-2.4483563899993896	-5.957499980926514
6q18.pdb	6q18_HL_A_HA132Y.pdb	-2.9619972705841064	-6.7393999099731445
6q18.pdb	6q18_HL_A_HA132V.pdb	-0.9146140813827515	-0.8148999810218811
6q18.pdb	6q18_HL_A_PA134A.pdb	-0.6818872094154358	0.27639999985694885
6q18.pdb	6q18_HL_A_PA134R.pdb	-6.926634788513184	-10.343199729919434
6q18.pdb	6q18_HL_A_PA134N.pdb	-0.6151609420776367	-0.5612999796867371
6q18.pdb	6q18_HL_A_PA134D.pdb	-0.710035502910614	-1.3032000064849854
6q18.pdb	6q18_HL_A_PA134C.pdb	-0.7567188143730164	-0.15279999375343323
6q18.pdb	6q18_HL_A_PA134Q.pdb	-1.4586601257324219	-2.4727001190185547
6q18.pdb	6q18_HL_A_PA134E.pdb	-0.7624742388725281	-1.86080002784729
6q18.pdb	6q18_HL_A_PA134G.pdb	-0.7330734133720398	0.07039999961853027
6q18.pdb	6q18_HL_A_PA134H.pdb	-2.168701410293579	-4.436500072479248
6q18.pdb	6q18_HL_A_PA134I.pdb	-0.5811165571212769	-0.24529999494552612
6q18.pdb	6q18_HL_A_PA134L.pdb	-0.7409991025924683	-0.14010000228881836
6q18.pdb	6q18_HL_A_PA134K.pdb	-1.0306642055511475	-1.0595999956130981
6q18.pdb	6q18_HL_A_PA134M.pdb	-1.4817614555358887	-2.0994999408721924
6q18.pdb	6q18_HL_A_PA134F.pdb	-3.481208086013794	-4.985199928283691
6q18.pdb	6q18_HL_A_PA134S.pdb	-0.7106701731681824	0.0722000002861023
6q18.pdb	6q18_HL_A_PA134T.pdb	-0.730248212814331	-0.010099999606609344
6q18.pdb	6q18_HL_A_PA134W.pdb	-3.1210765838623047	-8.531800270080566
6q18.pdb	6q18_HL_A_PA134Y.pdb	-5.586742877960205	-9.3681001663208
6q18.pdb	6q18_HL_A_PA134V.pdb	-0.5946599841117859	-0.008299999870359898
6q18.pdb	6q18_HL_A_SA135A.pdb	-0.7107020616531372	-0.9307000041007996
6q18.pdb	6q18_HL_A_SA135R.pdb	-0.6172578930854797	-1.7330000400543213
6q18.pdb	6q18_HL_A_SA135N.pdb	-0.7287963628768921	-2.1617000102996826
6q18.pdb	6q18_HL_A_SA135D.pdb	-0.7146787643432617	-2.023900032043457
6q18.pdb	6q18_HL_A_SA135C.pdb	-0.8157411813735962	-1.1532000303268433
6q18.pdb	6q18_HL_A_SA135Q.pdb	-0.6433896422386169	-1.809000015258789
6q18.pdb	6q18_HL_A_SA135E.pdb	-0.6775282025337219	-3.3257999420166016
6q18.pdb	6q18_HL_A_SA135G.pdb	-0.814076840877533	-1.2860000133514404
6q18.pdb	6q18_HL_A_SA135H.pdb	-0.854917049407959	-1.3935999870300293
6q18.pdb	6q18_HL_A_SA135I.pdb	-0.6434128880500793	-1.4146000146865845
6q18.pdb	6q18_HL_A_SA135L.pdb	-0.46788519620895386	-2.2379000186920166
6q18.pdb	6q18_HL_A_SA135K.pdb	-0.7574018836021423	-2.8457000255584717
6q18.pdb	6q18_HL_A_SA135M.pdb	-0.5872316360473633	-1.090499997138977
6q18.pdb	6q18_HL_A_SA135F.pdb	-0.7527994513511658	-2.504699945449829
6q18.pdb	6q18_HL_A_SA135P.pdb	-1.6974425315856934	-5.144499778747559
6q18.pdb	6q18_HL_A_SA135T.pdb	-0.7568061947822571	-1.317199945449829
6q18.pdb	6q18_HL_A_SA135W.pdb	-2.7144806385040283	-5.638999938964844
6q18.pdb	6q18_HL_A_SA135Y.pdb	-6.815053939819336	-15.59080982208252
6q18.pdb	6q18_HL_A_SA135V.pdb	-0.5455142259597778	-1.0117000341415405
6q18.pdb	6q18_HL_A_NA136A.pdb	-0.8383721709251404	0.8539999723434448
6q18.pdb	6q18_HL_A_NA136R.pdb	-0.48551464080810547	0.30730000138282776
6q18.pdb	6q18_HL_A_NA136D.pdb	-0.8854745030403137	-0.7317000031471252
6q18.pdb	6q18_HL_A_NA136C.pdb	-0.48645466566085815	-0.22269999980926514
6q18.pdb	6q18_HL_A_NA136Q.pdb	-0.8030840754508972	-0.41990000009536743
6q18.pdb	6q18_HL_A_NA136E.pdb	-0.8054931163787842	-0.5428000092506409
6q18.pdb	6q18_HL_A_NA136G.pdb	-0.8809945583343506	-0.839900016784668
6q18.pdb	6q18_HL_A_NA136H.pdb	-0.8204808831214905	-0.5685999989509583
6q18.pdb	6q18_HL_A_NA136I.pdb	-0.4555094838142395	-0.16369999945163727
6q18.pdb	6q18_HL_A_NA136L.pdb	-0.7020269632339478	-0.5856999754905701
6q18.pdb	6q18_HL_A_NA136K.pdb	-0.4347829520702362	0.3449000120162964
6q18.pdb	6q18_HL_A_NA136M.pdb	-0.4469630718231201	0.8223000168800354
6q18.pdb	6q18_HL_A_NA136F.pdb	-0.7085974216461182	0.1615999937057495
6q18.pdb	6q18_HL_A_NA136P.pdb	-0.5296122431755066	0.22540000081062317
6q18.pdb	6q18_HL_A_NA136S.pdb	-0.9483006000518799	-0.08669999986886978
6q18.pdb	6q18_HL_A_NA136T.pdb	-0.6273199319839478	-0.23669999837875366
6q18.pdb	6q18_HL_A_NA136W.pdb	-0.6107617616653442	0.05429999902844429
6q18.pdb	6q18_HL_A_NA136Y.pdb	-0.6984577775001526	-0.34040001034736633
6q18.pdb	6q18_HL_A_NA136V.pdb	-0.44545692205429077	0.6485999822616577
6q18.pdb	6q18_HL_A_RA138A.pdb	-0.7974992990493774	-1.434999942779541
6q18.pdb	6q18_HL_A_RA138N.pdb	-0.7690271139144897	-1.0440000295639038
6q18.pdb	6q18_HL_A_RA138D.pdb	-0.8323231935501099	-1.1081000566482544
6q18.pdb	6q18_HL_A_RA138C.pdb	-0.8473262786865234	-1.2630000114440918
6q18.pdb	6q18_HL_A_RA138Q.pdb	-0.8397899866104126	-0.7840999960899353
6q18.pdb	6q18_HL_A_RA138E.pdb	-0.8521719574928284	-1.4457000494003296
6q18.pdb	6q18_HL_A_RA138G.pdb	-0.8554951548576355	-1.5456000566482544
6q18.pdb	6q18_HL_A_RA138H.pdb	-0.6049853563308716	-0.4415000081062317
6q18.pdb	6q18_HL_A_RA138I.pdb	-0.7599510550498962	-1.1024999618530273
6q18.pdb	6q18_HL_A_RA138L.pdb	-0.7285375595092773	-1.1016000509262085
6q18.pdb	6q18_HL_A_RA138K.pdb	-0.7494731545448303	-1.4120999574661255
6q18.pdb	6q18_HL_A_RA138M.pdb	-0.7666115760803223	-0.032999999821186066
6q18.pdb	6q18_HL_A_RA138F.pdb	-0.6466063261032104	0.914900004863739
6q18.pdb	6q18_HL_A_RA138P.pdb	-0.807011604309082	-1.8767000436782837
6q18.pdb	6q18_HL_A_RA138S.pdb	-0.8791062235832214	-1.4264999628067017
6q18.pdb	6q18_HL_A_RA138T.pdb	-0.8880079984664917	-1.2670999765396118
6q18.pdb	6q18_HL_A_RA138W.pdb	-0.7478668689727783	-1.7920000553131104
6q18.pdb	6q18_HL_A_RA138Y.pdb	-0.2210451066493988	2.456700086593628
6q18.pdb	6q18_HL_A_RA138V.pdb	-0.7642196416854858	-1.0951000452041626
6q18.pdb	6q18_HL_A_DA139A.pdb	-0.9617161750793457	-4.578700065612793
6q18.pdb	6q18_HL_A_DA139R.pdb	-1.6662402153015137	-9.822099685668945
6q18.pdb	6q18_HL_A_DA139N.pdb	-1.8520195484161377	-8.703100204467773
6q18.pdb	6q18_HL_A_DA139C.pdb	-0.6533914804458618	-4.579999923706055
6q18.pdb	6q18_HL_A_DA139Q.pdb	-1.9411604404449463	-10.8927001953125
6q18.pdb	6q18_HL_A_DA139E.pdb	-0.8379133939743042	-6.981100082397461
6q18.pdb	6q18_HL_A_DA139G.pdb	-1.0215296745300293	-4.802599906921387
6q18.pdb	6q18_HL_A_DA139H.pdb	-3.2789807319641113	-13.518400192260742
6q18.pdb	6q18_HL_A_DA139I.pdb	-1.3813061714172363	-5.0630998611450195
6q18.pdb	6q18_HL_A_DA139L.pdb	-1.3558783531188965	-8.007800102233887
6q18.pdb	6q18_HL_A_DA139K.pdb	-0.6611045002937317	-6.040500164031982
6q18.pdb	6q18_HL_A_DA139M.pdb	-0.7663322687149048	-7.269199848175049
6q18.pdb	6q18_HL_A_DA139F.pdb	-2.995044231414795	-8.29539966583252
6q18.pdb	6q18_HL_A_DA139P.pdb	-0.9506815075874329	-3.920799970626831
6q18.pdb	6q18_HL_A_DA139S.pdb	-0.9503112435340881	-4.646699905395508
6q18.pdb	6q18_HL_A_DA139T.pdb	-0.9929699897766113	-3.7783000469207764
6q18.pdb	6q18_HL_A_DA139W.pdb	-5.043575763702393	-20.248899459838867
6q18.pdb	6q18_HL_A_DA139Y.pdb	-8.237211227416992	-19.266759872436523
6q18.pdb	6q18_HL_A_DA139V.pdb	-0.8626571297645569	-3.34879994392395
6q18.pdb	6q18_HL_A_RA141A.pdb	-0.7939642667770386	-1.3101999759674072
6q18.pdb	6q18_HL_A_RA141N.pdb	-0.835493266582489	-1.356600046157837
6q18.pdb	6q18_HL_A_RA141D.pdb	-0.7907971739768982	-3.2630999088287354
6q18.pdb	6q18_HL_A_RA141C.pdb	-0.8380229473114014	-1.377500057220459
6q18.pdb	6q18_HL_A_RA141Q.pdb	-0.8475440740585327	-1.6483999490737915
6q18.pdb	6q18_HL_A_RA141E.pdb	-0.8654022812843323	-1.719099998474121
6q18.pdb	6q18_HL_A_RA141G.pdb	-0.8541633486747742	-1.3624999523162842
6q18.pdb	6q18_HL_A_RA141H.pdb	-0.8265024423599243	-1.5312000513076782
6q18.pdb	6q18_HL_A_RA141I.pdb	-0.7444924712181091	-2.2330000400543213
6q18.pdb	6q18_HL_A_RA141L.pdb	-0.8931231498718262	-1.478600025177002
6q18.pdb	6q18_HL_A_RA141K.pdb	-0.5986177921295166	-0.6248999834060669
6q18.pdb	6q18_HL_A_RA141M.pdb	-0.8899757862091064	-1.1382999420166016
6q18.pdb	6q18_HL_A_RA141F.pdb	-0.5269808769226074	-0.7139999866485596
6q18.pdb	6q18_HL_A_RA141P.pdb	-0.9079264998435974	-1.416100025177002
6q18.pdb	6q18_HL_A_RA141S.pdb	-0.8715856671333313	-1.4536000490188599
6q18.pdb	6q18_HL_A_RA141T.pdb	-0.8601292967796326	-2.5220999717712402
6q18.pdb	6q18_HL_A_RA141W.pdb	-0.42070287466049194	-1.6138999462127686
6q18.pdb	6q18_HL_A_RA141Y.pdb	-0.25734052062034607	-1.0485999584197998
6q18.pdb	6q18_HL_A_RA141V.pdb	-0.7305049896240234	-2.234499931335449
6q18.pdb	6q18_HL_A_AA142R.pdb	-0.624860942363739	-3.0035998821258545
6q18.pdb	6q18_HL_A_AA142N.pdb	-1.0808055400848389	-3.3447000980377197
6q18.pdb	6q18_HL_A_AA142D.pdb	-1.0241093635559082	-1.4805999994277954
6q18.pdb	6q18_HL_A_AA142C.pdb	-1.0930566787719727	-1.023900032043457
6q18.pdb	6q18_HL_A_AA142Q.pdb	-0.6657868027687073	-0.6840999722480774
6q18.pdb	6q18_HL_A_AA142E.pdb	-1.1034961938858032	1.3687000274658203
6q18.pdb	6q18_HL_A_AA142G.pdb	-0.6930564641952515	-0.9315000176429749
6q18.pdb	6q18_HL_A_AA142H.pdb	-5.418787479400635	-10.617300033569336
6q18.pdb	6q18_HL_A_AA142I.pdb	-1.10005521774292	-0.7511000037193298
6q18.pdb	6q18_HL_A_AA142L.pdb	-0.8810625076293945	-0.3465000092983246
6q18.pdb	6q18_HL_A_AA142K.pdb	-0.5230085849761963	-2.000999927520752
6q18.pdb	6q18_HL_A_AA142M.pdb	-0.534502387046814	0.7055000066757202
6q18.pdb	6q18_HL_A_AA142F.pdb	-2.0715744495391846	-1.4544999599456787
6q18.pdb	6q18_HL_A_AA142P.pdb	-0.5426720380783081	-1.0530999898910522
6q18.pdb	6q18_HL_A_AA142S.pdb	-0.5802852511405945	-0.8486999869346619
6q18.pdb	6q18_HL_A_AA142T.pdb	-1.009387493133545	-0.2379000037908554
6q18.pdb	6q18_HL_A_AA142W.pdb	-1.7291662693023682	-9.754199981689453
6q18.pdb	6q18_HL_A_AA142Y.pdb	-2.4372804164886475	-2.3912999629974365
6q18.pdb	6q18_HL_A_AA142V.pdb	-1.063450813293457	-0.7408999800682068
6q18.pdb	6q18_HL_A_IA143A.pdb	-1.001652717590332	-1.544600009918213
6q18.pdb	6q18_HL_A_IA143R.pdb	-1.595487117767334	-4.533899784088135
6q18.pdb	6q18_HL_A_IA143N.pdb	-0.9766944050788879	-1.9979000091552734
6q18.pdb	6q18_HL_A_IA143D.pdb	-0.9343355298042297	-2.872999906539917
6q18.pdb	6q18_HL_A_IA143C.pdb	-0.6846717596054077	0.19519999623298645
6q18.pdb	6q18_HL_A_IA143Q.pdb	-0.815727174282074	-1.5413000583648682
6q18.pdb	6q18_HL_A_IA143E.pdb	-0.9280736446380615	-2.977400064468384
6q18.pdb	6q18_HL_A_IA143G.pdb	-1.0281572341918945	-2.4349000453948975
6q18.pdb	6q18_HL_A_IA143H.pdb	-0.9822525382041931	-2.3629000186920166
6q18.pdb	6q18_HL_A_IA143L.pdb	-0.9503200650215149	-1.1792000532150269
6q18.pdb	6q18_HL_A_IA143K.pdb	-1.3690361976623535	-3.045300006866455
6q18.pdb	6q18_HL_A_IA143M.pdb	-0.8902788162231445	-1.0907000303268433
6q18.pdb	6q18_HL_A_IA143F.pdb	-2.4826672077178955	-4.7993998527526855
6q18.pdb	6q18_HL_A_IA143P.pdb	-0.9421228766441345	-1.6370999813079834
6q18.pdb	6q18_HL_A_IA143S.pdb	-0.787149965763092	-1.0403000116348267
6q18.pdb	6q18_HL_A_IA143T.pdb	-0.7561753392219543	-0.5999000072479248
6q18.pdb	6q18_HL_A_IA143W.pdb	-3.1575729846954346	-9.816200256347656
6q18.pdb	6q18_HL_A_IA143Y.pdb	-2.5495238304138184	-4.112599849700928
6q18.pdb	6q18_HL_A_IA143V.pdb	-0.553760290145874	-0.13510000705718994
6q18.pdb	6q18_HL_A_HA145A.pdb	-0.8560428619384766	0.10300000011920929
6q18.pdb	6q18_HL_A_HA145R.pdb	-0.4791077971458435	0.4747999906539917
6q18.pdb	6q18_HL_A_HA145N.pdb	-0.7145125865936279	-0.08160000294446945
6q18.pdb	6q18_HL_A_HA145D.pdb	-0.9876617193222046	0.24040000140666962
6q18.pdb	6q18_HL_A_HA145C.pdb	-0.9096949696540833	0.006899999920278788
6q18.pdb	6q18_HL_A_HA145Q.pdb	-0.7048693895339966	0.6793000102043152
6q18.pdb	6q18_HL_A_HA145E.pdb	-0.9277955293655396	0.06459999829530716
6q18.pdb	6q18_HL_A_HA145G.pdb	-0.9075402021408081	0.3091000020503998
6q18.pdb	6q18_HL_A_HA145I.pdb	-0.5744204521179199	0.4749999940395355
6q18.pdb	6q18_HL_A_HA145L.pdb	-0.47114241123199463	0.7253000140190125
6q18.pdb	6q18_HL_A_HA145K.pdb	-0.5326358079910278	0.6353999972343445
6q18.pdb	6q18_HL_A_HA145M.pdb	-0.456807017326355	0.4465000033378601
6q18.pdb	6q18_HL_A_HA145F.pdb	-0.18383878469467163	0.8317999839782715
6q18.pdb	6q18_HL_A_HA145P.pdb	-0.6129817366600037	0.1039000004529953
6q18.pdb	6q18_HL_A_HA145S.pdb	-0.7826613783836365	-0.20260000228881836
6q18.pdb	6q18_HL_A_HA145T.pdb	-0.8218455910682678	0.3125
6q18.pdb	6q18_HL_A_HA145W.pdb	-0.2091681957244873	0.08349999785423279
6q18.pdb	6q18_HL_A_HA145Y.pdb	-0.3515722453594208	0.5164999961853027
6q18.pdb	6q18_HL_A_HA145V.pdb	-0.8076273202896118	0.10029999911785126
6q18.pdb	6q18_HL_A_GA174A.pdb	-0.648110568523407	-0.06960000097751617
6q18.pdb	6q18_HL_A_GA174R.pdb	-0.6461946368217468	0.4065000116825104
6q18.pdb	6q18_HL_A_GA174N.pdb	-0.6601989269256592	-0.07240000367164612
6q18.pdb	6q18_HL_A_GA174D.pdb	-0.6804147958755493	-0.1542000025510788
6q18.pdb	6q18_HL_A_GA174C.pdb	-0.6669407486915588	-0.07320000231266022
6q18.pdb	6q18_HL_A_GA174Q.pdb	-0.6571621298789978	-0.0007999999797903001
6q18.pdb	6q18_HL_A_GA174E.pdb	-0.6373092532157898	-0.19020000100135803
6q18.pdb	6q18_HL_A_GA174H.pdb	-0.5117683410644531	-0.20469999313354492
6q18.pdb	6q18_HL_A_GA174I.pdb	-0.5556328892707825	-0.16359999775886536
6q18.pdb	6q18_HL_A_GA174L.pdb	-0.5545424222946167	-0.1712000072002411
6q18.pdb	6q18_HL_A_GA174K.pdb	-0.5691702961921692	0.025800000876188278
6q18.pdb	6q18_HL_A_GA174M.pdb	-0.6364648342132568	0.07530000060796738
6q18.pdb	6q18_HL_A_GA174F.pdb	-0.6098836064338684	0.07410000264644623
6q18.pdb	6q18_HL_A_GA174P.pdb	-0.5208418369293213	-0.1014999970793724
6q18.pdb	6q18_HL_A_GA174S.pdb	-0.7706429362297058	-0.07020000368356705
6q18.pdb	6q18_HL_A_GA174T.pdb	-0.7054430246353149	-0.1696999967098236
6q18.pdb	6q18_HL_A_GA174W.pdb	-0.4951341152191162	-0.12520000338554382
6q18.pdb	6q18_HL_A_GA174Y.pdb	-0.4984098970890045	-0.08820000290870667
6q18.pdb	6q18_HL_A_GA174V.pdb	-0.5546665191650391	-0.15489999949932098
6q18.pdb	6q18_HL_A_QA175A.pdb	-0.7838611602783203	0.1761000007390976
6q18.pdb	6q18_HL_A_QA175R.pdb	-0.7370158433914185	0.38269999623298645
6q18.pdb	6q18_HL_A_QA175N.pdb	-0.8670674562454224	-0.07580000162124634
6q18.pdb	6q18_HL_A_QA175D.pdb	-0.750898003578186	-0.34630000591278076
6q18.pdb	6q18_HL_A_QA175C.pdb	-0.8216848969459534	0.05660000070929527
6q18.pdb	6q18_HL_A_QA175E.pdb	-0.9205602407455444	-0.9797999858856201
6q18.pdb	6q18_HL_A_QA175G.pdb	-0.8086674809455872	-0.1574999988079071
6q18.pdb	6q18_HL_A_QA175H.pdb	-0.6630383729934692	0.11500000208616257
6q18.pdb	6q18_HL_A_QA175I.pdb	-0.6750607490539551	0.49559998512268066
6q18.pdb	6q18_HL_A_QA175L.pdb	-0.5430833101272583	0.44859999418258667
6q18.pdb	6q18_HL_A_QA175K.pdb	-0.7726576924324036	-0.02160000056028366
6q18.pdb	6q18_HL_A_QA175M.pdb	-0.6477026343345642	0.38339999318122864
6q18.pdb	6q18_HL_A_QA175F.pdb	-0.6391527652740479	0.09700000286102295
6q18.pdb	6q18_HL_A_QA175P.pdb	-0.851332426071167	-0.14090000092983246
6q18.pdb	6q18_HL_A_QA175S.pdb	-0.7127785086631775	-0.31949999928474426
6q18.pdb	6q18_HL_A_QA175T.pdb	-0.8703725337982178	0.10830000042915344
6q18.pdb	6q18_HL_A_QA175W.pdb	-0.5028810501098633	1.2598999738693237
6q18.pdb	6q18_HL_A_QA175Y.pdb	-0.6807126402854919	-0.6200000047683716
6q18.pdb	6q18_HL_A_QA175V.pdb	-0.718306839466095	0.30329999327659607
6q18.pdb	6q18_HL_A_EA176A.pdb	-0.732563316822052	-2.154900074005127
6q18.pdb	6q18_HL_A_EA176R.pdb	-0.7332255244255066	-1.8456000089645386
6q18.pdb	6q18_HL_A_EA176N.pdb	-0.7289859652519226	-2.3289999961853027
6q18.pdb	6q18_HL_A_EA176D.pdb	-0.7988013029098511	-2.4093000888824463
6q18.pdb	6q18_HL_A_EA176C.pdb	-0.8478090763092041	-2.3921000957489014
6q18.pdb	6q18_HL_A_EA176Q.pdb	-0.5856271386146545	-1.541599988937378
6q18.pdb	6q18_HL_A_EA176G.pdb	-0.880679726600647	-2.9883999824523926
6q18.pdb	6q18_HL_A_EA176H.pdb	-1.0357697010040283	-2.473099946975708
6q18.pdb	6q18_HL_A_EA176I.pdb	-0.6146145462989807	-1.5425000190734863
6q18.pdb	6q18_HL_A_EA176L.pdb	-0.7423065304756165	-1.7315000295639038
6q18.pdb	6q18_HL_A_EA176K.pdb	-0.6641594767570496	-2.2948999404907227
6q18.pdb	6q18_HL_A_EA176M.pdb	-0.5513458251953125	-1.3712999820709229
6q18.pdb	6q18_HL_A_EA176F.pdb	-0.6470178365707397	-1.5681999921798706
6q18.pdb	6q18_HL_A_EA176P.pdb	-1.2960290908813477	-3.9305999279022217
6q18.pdb	6q18_HL_A_EA176S.pdb	-0.8466275930404663	-2.827899932861328
6q18.pdb	6q18_HL_A_EA176T.pdb	-0.7223404049873352	-2.930000066757202
6q18.pdb	6q18_HL_A_EA176W.pdb	-0.3004395663738251	-2.0508999824523926
6q18.pdb	6q18_HL_A_EA176Y.pdb	-1.0426868200302124	-2.6491000652313232
6q18.pdb	6q18_HL_A_EA176V.pdb	-0.677013635635376	-1.6405999660491943
6q18.pdb	6q18_HL_A_GA177A.pdb	-0.5806710720062256	-0.8801000118255615
6q18.pdb	6q18_HL_A_GA177R.pdb	-4.026839256286621	-6.064599990844727
6q18.pdb	6q18_HL_A_GA177N.pdb	-0.9167177677154541	-0.5580999851226807
6q18.pdb	6q18_HL_A_GA177D.pdb	-0.7895647287368774	-1.1007000207901
6q18.pdb	6q18_HL_A_GA177C.pdb	-0.9743636250495911	-1.226099967956543
6q18.pdb	6q18_HL_A_GA177Q.pdb	-4.906894683837891	-12.217599868774414
6q18.pdb	6q18_HL_A_GA177E.pdb	-1.3202412128448486	-5.336599826812744
6q18.pdb	6q18_HL_A_GA177H.pdb	-13.762965202331543	-34.86465072631836
6q18.pdb	6q18_HL_A_GA177I.pdb	-4.592610836029053	-10.740400314331055
6q18.pdb	6q18_HL_A_GA177L.pdb	-6.646664142608643	-11.390299797058105
6q18.pdb	6q18_HL_A_GA177K.pdb	-10.738849639892578	-21.557920455932617
6q18.pdb	6q18_HL_A_GA177M.pdb	-1.6570258140563965	-3.7771999835968018
6q18.pdb	6q18_HL_A_GA177F.pdb	-10.526582717895508	-28.15730094909668
6q18.pdb	6q18_HL_A_GA177P.pdb	-2.2720398902893066	-5.511499881744385
6q18.pdb	6q18_HL_A_GA177S.pdb	-1.0095096826553345	-2.3171000480651855
6q18.pdb	6q18_HL_A_GA177T.pdb	-0.8287366628646851	-1.6181000471115112
6q18.pdb	6q18_HL_A_GA177W.pdb	-12.08401107788086	-28.156490325927734
6q18.pdb	6q18_HL_A_GA177Y.pdb	-17.371551513671875	-34.73244094848633
6q18.pdb	6q18_HL_A_GA177V.pdb	-0.9457943439483643	-0.7483999729156494
6okm.pdb	6okm_HL_R_TH29A.pdb	-0.5950192213058472	0.030400000512599945
6okm.pdb	6okm_HL_R_TH29R.pdb	-0.537439227104187	-0.048500001430511475
6okm.pdb	6okm_HL_R_TH29N.pdb	-0.6380164623260498	0.04450000077486038
6okm.pdb	6okm_HL_R_TH29D.pdb	-0.6586215496063232	0.11959999799728394
6okm.pdb	6okm_HL_R_TH29C.pdb	-0.572952926158905	0.01850000023841858
6okm.pdb	6okm_HL_R_TH29Q.pdb	-0.5775686502456665	0.008999999612569809
6okm.pdb	6okm_HL_R_TH29E.pdb	-0.6004019975662231	0.06289999932050705
6okm.pdb	6okm_HL_R_TH29G.pdb	-0.6521990895271301	0.04600000008940697
6okm.pdb	6okm_HL_R_TH29H.pdb	-0.4656345844268799	0.3540000021457672
6okm.pdb	6okm_HL_R_TH29I.pdb	-0.46955788135528564	0.007400000002235174
6okm.pdb	6okm_HL_R_TH29L.pdb	-0.44147148728370667	-0.02070000022649765
6okm.pdb	6okm_HL_R_TH29K.pdb	-0.5405105948448181	-0.025200000032782555
6okm.pdb	6okm_HL_R_TH29M.pdb	-0.4944388270378113	-0.010300000198185444
6okm.pdb	6okm_HL_R_TH29F.pdb	-0.41662928462028503	0.0430000014603138
6okm.pdb	6okm_HL_R_TH29P.pdb	-0.47562795877456665	0.041999999433755875
6okm.pdb	6okm_HL_R_TH29S.pdb	-0.7076743841171265	0.06589999794960022
6okm.pdb	6okm_HL_R_TH29W.pdb	-0.37085461616516113	0.0013000000035390258
6okm.pdb	6okm_HL_R_TH29Y.pdb	-0.3790510296821594	0.10509999841451645
6okm.pdb	6okm_HL_R_TH29V.pdb	-0.4746994972229004	0.007799999788403511
6okm.pdb	6okm_HL_R_NH30A.pdb	-0.9208447933197021	-0.23160000145435333
6okm.pdb	6okm_HL_R_NH30R.pdb	-0.696639358997345	0.28600001335144043
6okm.pdb	6okm_HL_R_NH30D.pdb	-0.5888268351554871	-0.08229999989271164
6okm.pdb	6okm_HL_R_NH30C.pdb	-0.7045224905014038	0.08349999785423279
6okm.pdb	6okm_HL_R_NH30Q.pdb	-0.6765799522399902	-0.15459999442100525
6okm.pdb	6okm_HL_R_NH30E.pdb	-0.6444758772850037	0.07940000295639038
6okm.pdb	6okm_HL_R_NH30G.pdb	-0.9326078295707703	-0.5422000288963318
6okm.pdb	6okm_HL_R_NH30H.pdb	-0.6630182862281799	0.4221000075340271
6okm.pdb	6okm_HL_R_NH30I.pdb	-0.625659704208374	-0.10180000215768814
6okm.pdb	6okm_HL_R_NH30L.pdb	-0.49691712856292725	1.0269999504089355
6okm.pdb	6okm_HL_R_NH30K.pdb	-0.5463624000549316	1.5205999612808228
6okm.pdb	6okm_HL_R_NH30M.pdb	-0.6904731392860413	0.6628000140190125
6okm.pdb	6okm_HL_R_NH30F.pdb	-0.6026605367660522	0.5515000224113464
6okm.pdb	6okm_HL_R_NH30P.pdb	-0.7738801836967468	-0.4544999897480011
6okm.pdb	6okm_HL_R_NH30S.pdb	-0.9692420959472656	-0.6402999758720398
6okm.pdb	6okm_HL_R_NH30T.pdb	-0.8180457353591919	0.10509999841451645
6okm.pdb	6okm_HL_R_NH30W.pdb	-0.49284884333610535	0.20080000162124634
6okm.pdb	6okm_HL_R_NH30Y.pdb	-0.5851686000823975	0.24169999361038208
6okm.pdb	6okm_HL_R_NH30V.pdb	-0.6266499757766724	0.9678999781608582
6okm.pdb	6okm_HL_R_YH31A.pdb	-0.8342714309692383	-0.9271000027656555
6okm.pdb	6okm_HL_R_YH31R.pdb	-0.6895689964294434	-1.0743999481201172
6okm.pdb	6okm_HL_R_YH31N.pdb	-0.9441580176353455	-1.5378999710083008
6okm.pdb	6okm_HL_R_YH31D.pdb	-0.8877553939819336	-0.15389999747276306
6okm.pdb	6okm_HL_R_YH31C.pdb	-0.8452469110488892	-0.819100022315979
6okm.pdb	6okm_HL_R_YH31Q.pdb	-0.8898124694824219	-1.2400000095367432
6okm.pdb	6okm_HL_R_YH31E.pdb	-0.8435165882110596	0.26600000262260437
6okm.pdb	6okm_HL_R_YH31G.pdb	-0.8894484639167786	-1.0081000328063965
6okm.pdb	6okm_HL_R_YH31H.pdb	-0.8606376647949219	-0.9358000159263611
6okm.pdb	6okm_HL_R_YH31I.pdb	-0.7591447830200195	0.02669999934732914
6okm.pdb	6okm_HL_R_YH31L.pdb	-0.675919771194458	-0.18889999389648438
6okm.pdb	6okm_HL_R_YH31K.pdb	-0.7708632946014404	-1.4326000213623047
6okm.pdb	6okm_HL_R_YH31M.pdb	-0.6738536953926086	0.8090999722480774
6okm.pdb	6okm_HL_R_YH31F.pdb	-0.6721233129501343	0.39430001378059387
6okm.pdb	6okm_HL_R_YH31P.pdb	-0.8723644018173218	-0.5307000279426575
6okm.pdb	6okm_HL_R_YH31S.pdb	-0.8925439715385437	-1.257699966430664
6okm.pdb	6okm_HL_R_YH31T.pdb	-0.9246814250946045	-0.7954999804496765
6okm.pdb	6okm_HL_R_YH31W.pdb	-0.6139527559280396	1.2760000228881836
6okm.pdb	6okm_HL_R_YH31V.pdb	-0.7847520709037781	-0.4650999903678894
6okm.pdb	6okm_HL_R_LH32A.pdb	-1.140465259552002	-1.718400001525879
6okm.pdb	6okm_HL_R_LH32R.pdb	-1.0540227890014648	-2.6068999767303467
6okm.pdb	6okm_HL_R_LH32N.pdb	-1.1110732555389404	-1.7252000570297241
6okm.pdb	6okm_HL_R_LH32D.pdb	-0.9401184916496277	-2.9247000217437744
6okm.pdb	6okm_HL_R_LH32C.pdb	-1.1729400157928467	-1.4532999992370605
6okm.pdb	6okm_HL_R_LH32Q.pdb	-1.007089614868164	-2.2916998863220215
6okm.pdb	6okm_HL_R_LH32E.pdb	-0.781407356262207	-3.2430999279022217
6okm.pdb	6okm_HL_R_LH32G.pdb	-1.1427454948425293	-2.0034000873565674
6okm.pdb	6okm_HL_R_LH32H.pdb	-0.7192051410675049	-1.0024000406265259
6okm.pdb	6okm_HL_R_LH32I.pdb	-0.962144136428833	-0.7067999839782715
6okm.pdb	6okm_HL_R_LH32K.pdb	-1.1012232303619385	-1.2759000062942505
6okm.pdb	6okm_HL_R_LH32M.pdb	-0.6934961676597595	0.2897000014781952
6okm.pdb	6okm_HL_R_LH32F.pdb	-0.5477447509765625	1.3717999458312988
6okm.pdb	6okm_HL_R_LH32P.pdb	-0.8689930438995361	-1.579800009727478
6okm.pdb	6okm_HL_R_LH32S.pdb	-1.1970710754394531	-1.9931999444961548
6okm.pdb	6okm_HL_R_LH32T.pdb	-1.2564973831176758	-1.4589999914169312
6okm.pdb	6okm_HL_R_LH32W.pdb	-2.6503098011016846	-3.1570000648498535
6okm.pdb	6okm_HL_R_LH32Y.pdb	-0.9258244633674622	-0.18889999389648438
6okm.pdb	6okm_HL_R_LH32V.pdb	-1.1087827682495117	-1.138200044631958
6okm.pdb	6okm_HL_R_VH49A.pdb	-0.8912011981010437	-0.6279000043869019
6okm.pdb	6okm_HL_R_VH49R.pdb	-0.9381501078605652	-3.5541000366210938
6okm.pdb	6okm_HL_R_VH49N.pdb	-0.9067453742027283	-0.7541999816894531
6okm.pdb	6okm_HL_R_VH49D.pdb	-1.0988123416900635	-1.6556999683380127
6okm.pdb	6okm_HL_R_VH49C.pdb	-0.8052899241447449	-0.38269999623298645
6okm.pdb	6okm_HL_R_VH49Q.pdb	-0.8277307748794556	-0.8259000182151794
6okm.pdb	6okm_HL_R_VH49E.pdb	-0.8591671586036682	-0.289900004863739
6okm.pdb	6okm_HL_R_VH49G.pdb	-0.8970197439193726	-0.9955999851226807
6okm.pdb	6okm_HL_R_VH49H.pdb	-1.097777009010315	-2.91510009765625
6okm.pdb	6okm_HL_R_VH49I.pdb	-0.6870130300521851	-0.30550000071525574
6okm.pdb	6okm_HL_R_VH49L.pdb	-0.9011103510856628	-0.5182999968528748
6okm.pdb	6okm_HL_R_VH49K.pdb	-0.6466584801673889	-0.1005999967455864
6okm.pdb	6okm_HL_R_VH49M.pdb	-0.5695888996124268	-0.359499990940094
6okm.pdb	6okm_HL_R_VH49F.pdb	-3.5976288318634033	-9.661800384521484
6okm.pdb	6okm_HL_R_VH49P.pdb	-1.1720592975616455	-0.7324000000953674
6okm.pdb	6okm_HL_R_VH49S.pdb	-1.0838909149169922	-0.8324999809265137
6okm.pdb	6okm_HL_R_VH49T.pdb	-0.8436977863311768	-0.44440001249313354
6okm.pdb	6okm_HL_R_VH49W.pdb	-0.9999842643737793	-0.9074000120162964
6okm.pdb	6okm_HL_R_VH49Y.pdb	-0.8158767223358154	-0.8938999772071838
6okm.pdb	6okm_HL_R_NH51A.pdb	-0.4744992256164551	-0.06589999794960022
6okm.pdb	6okm_HL_R_NH51R.pdb	-0.13472431898117065	0.6557000279426575
6okm.pdb	6okm_HL_R_NH51D.pdb	-0.7030952572822571	-0.4997999966144562
6okm.pdb	6okm_HL_R_NH51C.pdb	-0.4509645104408264	0.05460000038146973
6okm.pdb	6okm_HL_R_NH51Q.pdb	-0.3847963511943817	-0.3077000081539154
6okm.pdb	6okm_HL_R_NH51E.pdb	-0.42370742559432983	-0.4221000075340271
6okm.pdb	6okm_HL_R_NH51G.pdb	-0.48542124032974243	-0.3630000054836273
6okm.pdb	6okm_HL_R_NH51H.pdb	-0.7331031560897827	0.49140000343322754
6okm.pdb	6okm_HL_R_NH51I.pdb	-0.32530078291893005	0.5938000082969666
6okm.pdb	6okm_HL_R_NH51L.pdb	-0.362579882144928	0.8881999850273132
6okm.pdb	6okm_HL_R_NH51K.pdb	-0.17733028531074524	0.2513999938964844
6okm.pdb	6okm_HL_R_NH51M.pdb	-0.36006709933280945	1.6816999912261963
6okm.pdb	6okm_HL_R_NH51F.pdb	-1.2258094549179077	-1.4256999492645264
6okm.pdb	6okm_HL_R_NH51P.pdb	-0.821199357509613	-2.34060001373291
6okm.pdb	6okm_HL_R_NH51S.pdb	-0.5831913948059082	-0.551800012588501
6okm.pdb	6okm_HL_R_NH51T.pdb	-0.49337470531463623	-0.3831000030040741
6okm.pdb	6okm_HL_R_NH51W.pdb	-0.5950709581375122	-0.9484999775886536
6okm.pdb	6okm_HL_R_NH51Y.pdb	-0.4151465892791748	1.107200026512146
6okm.pdb	6okm_HL_R_NH51V.pdb	-0.32896262407302856	0.4803999960422516
6okm.pdb	6okm_HL_R_DH56A.pdb	-0.6488344669342041	0.0024999999441206455
6okm.pdb	6okm_HL_R_DH56R.pdb	-0.6001736521720886	-0.08049999922513962
6okm.pdb	6okm_HL_R_DH56N.pdb	-0.6462094187736511	-0.08299999684095383
6okm.pdb	6okm_HL_R_DH56C.pdb	-0.5805186033248901	0.2768999934196472
6okm.pdb	6okm_HL_R_DH56Q.pdb	-0.623816728591919	-0.02630000002682209
6okm.pdb	6okm_HL_R_DH56E.pdb	-0.637085497379303	-0.011599999852478504
6okm.pdb	6okm_HL_R_DH56G.pdb	-0.7141520977020264	-0.21979999542236328
6okm.pdb	6okm_HL_R_DH56H.pdb	-0.5257402658462524	-0.10270000249147415
6okm.pdb	6okm_HL_R_DH56I.pdb	-0.5428583025932312	0.39480000734329224
6okm.pdb	6okm_HL_R_DH56L.pdb	-0.4281142055988312	1.0960999727249146
6okm.pdb	6okm_HL_R_DH56K.pdb	-0.4544592499732971	0.6757000088691711
6okm.pdb	6okm_HL_R_DH56M.pdb	-0.32291722297668457	1.2908999919891357
6okm.pdb	6okm_HL_R_DH56F.pdb	-0.22961962223052979	0.9811999797821045
6okm.pdb	6okm_HL_R_DH56P.pdb	-0.6520868539810181	-0.16259999573230743
6okm.pdb	6okm_HL_R_DH56S.pdb	-0.707588791847229	-0.17589999735355377
6okm.pdb	6okm_HL_R_DH56T.pdb	-0.7264912724494934	-0.13269999623298645
6okm.pdb	6okm_HL_R_DH56W.pdb	-0.2881131172180176	0.878600001335144
6okm.pdb	6okm_HL_R_DH56Y.pdb	-0.2605189085006714	0.7002000212669373
6okm.pdb	6okm_HL_R_DH56V.pdb	-0.5448696613311768	0.3476000130176544
6okm.pdb	6okm_HL_R_YH58A.pdb	-1.0016272068023682	-0.5322999954223633
6okm.pdb	6okm_HL_R_YH58R.pdb	-0.7570573091506958	-0.7390999794006348
6okm.pdb	6okm_HL_R_YH58N.pdb	-0.8996807932853699	-0.6557999849319458
6okm.pdb	6okm_HL_R_YH58D.pdb	-0.8572973012924194	-0.8345000147819519
6okm.pdb	6okm_HL_R_YH58C.pdb	-0.9315729141235352	-0.6137999892234802
6okm.pdb	6okm_HL_R_YH58Q.pdb	-0.8665776252746582	-0.640500009059906
6okm.pdb	6okm_HL_R_YH58E.pdb	-0.8226807117462158	-0.5385000109672546
6okm.pdb	6okm_HL_R_YH58G.pdb	-0.9419671893119812	-0.7049000263214111
6okm.pdb	6okm_HL_R_YH58H.pdb	-0.8626673221588135	-0.754800021648407
6okm.pdb	6okm_HL_R_YH58I.pdb	-0.7165209054946899	-0.29190000891685486
6okm.pdb	6okm_HL_R_YH58L.pdb	-0.7908650636672974	-0.4043999910354614
6okm.pdb	6okm_HL_R_YH58K.pdb	-0.6921541690826416	-0.9549999833106995
6okm.pdb	6okm_HL_R_YH58M.pdb	-0.6634699106216431	-0.6394000053405762
6okm.pdb	6okm_HL_R_YH58F.pdb	-0.7113129496574402	-0.42879998683929443
6okm.pdb	6okm_HL_R_YH58P.pdb	-1.044782280921936	-1.1708999872207642
6okm.pdb	6okm_HL_R_YH58S.pdb	-0.9077608585357666	-0.9099000096321106
6okm.pdb	6okm_HL_R_YH58T.pdb	-0.9038143157958984	-0.9876000285148621
6okm.pdb	6okm_HL_R_YH58W.pdb	-0.6739928126335144	-0.5616999864578247
6okm.pdb	6okm_HL_R_YH58V.pdb	-0.7634482979774475	-0.47929999232292175
6okm.pdb	6okm_HL_R_RH97A.pdb	-1.0604746341705322	0.6327000260353088
6okm.pdb	6okm_HL_R_RH97N.pdb	-0.9624788761138916	0.534600019454956
6okm.pdb	6okm_HL_R_RH97D.pdb	-1.0491950511932373	0.8967999815940857
6okm.pdb	6okm_HL_R_RH97C.pdb	-1.1076456308364868	0.6133999824523926
6okm.pdb	6okm_HL_R_RH97Q.pdb	-0.795944333076477	1.3381999731063843
6okm.pdb	6okm_HL_R_RH97E.pdb	-0.8267190456390381	1.6481000185012817
6okm.pdb	6okm_HL_R_RH97G.pdb	-1.0903453826904297	0.557699978351593
6okm.pdb	6okm_HL_R_RH97H.pdb	-1.0077513456344604	0.9732000231742859
6okm.pdb	6okm_HL_R_RH97I.pdb	-0.8701832890510559	0.6021000146865845
6okm.pdb	6okm_HL_R_RH97L.pdb	-0.7614325881004333	0.4878999888896942
6okm.pdb	6okm_HL_R_RH97K.pdb	-0.6639112234115601	0.26919999718666077
6okm.pdb	6okm_HL_R_RH97M.pdb	-0.7320396900177002	0.6467999815940857
6okm.pdb	6okm_HL_R_RH97F.pdb	-0.940371572971344	0.47540000081062317
6okm.pdb	6okm_HL_R_RH97P.pdb	-1.1224513053894043	1.1261999607086182
6okm.pdb	6okm_HL_R_RH97S.pdb	-0.9864217638969421	1.667099952697754
6okm.pdb	6okm_HL_R_RH97T.pdb	-1.193115472793579	1.242900013923645
6okm.pdb	6okm_HL_R_RH97W.pdb	-0.6123542189598083	2.654900074005127
6okm.pdb	6okm_HL_R_RH97Y.pdb	-0.774340808391571	0.3212999999523163
6okm.pdb	6okm_HL_R_RH97V.pdb	-1.0495712757110596	1.426800012588501
6okm.pdb	6okm_HL_R_DH98A.pdb	-0.8106002807617188	-2.9110000133514404
6okm.pdb	6okm_HL_R_DH98R.pdb	-0.6262611150741577	-5.28980016708374
6okm.pdb	6okm_HL_R_DH98N.pdb	-0.7443587183952332	-0.6128000020980835
6okm.pdb	6okm_HL_R_DH98C.pdb	-0.6973193883895874	-1.9128999710083008
6okm.pdb	6okm_HL_R_DH98Q.pdb	-0.6688055396080017	-1.9012000560760498
6okm.pdb	6okm_HL_R_DH98E.pdb	-0.8445150852203369	-2.021399974822998
6okm.pdb	6okm_HL_R_DH98G.pdb	-1.0886573791503906	-2.0241000652313232
6okm.pdb	6okm_HL_R_DH98H.pdb	-0.6146809458732605	-1.1516000032424927
6okm.pdb	6okm_HL_R_DH98I.pdb	-0.5616645812988281	-1.0716999769210815
6okm.pdb	6okm_HL_R_DH98L.pdb	-0.5836855173110962	-1.3495999574661255
6okm.pdb	6okm_HL_R_DH98K.pdb	-1.098217487335205	-4.583000183105469
6okm.pdb	6okm_HL_R_DH98M.pdb	-0.4632987976074219	-0.9692000150680542
6okm.pdb	6okm_HL_R_DH98F.pdb	-1.371070384979248	-2.0829999446868896
6okm.pdb	6okm_HL_R_DH98P.pdb	-0.6006386280059814	-3.238100051879883
6okm.pdb	6okm_HL_R_DH98S.pdb	-0.9150736331939697	-2.387700080871582
6okm.pdb	6okm_HL_R_DH98T.pdb	-0.796903669834137	-1.9639999866485596
6okm.pdb	6okm_HL_R_DH98W.pdb	-3.0325818061828613	-6.997200012207031
6okm.pdb	6okm_HL_R_DH98Y.pdb	-0.8182776570320129	-2.9537999629974365
6okm.pdb	6okm_HL_R_DH98V.pdb	-0.6840896606445312	-1.5614999532699585
6okm.pdb	6okm_HL_R_RH99A.pdb	-1.0358073711395264	-2.3482000827789307
6okm.pdb	6okm_HL_R_RH99N.pdb	-0.9436464905738831	-2.255199909210205
6okm.pdb	6okm_HL_R_RH99D.pdb	-0.9485396146774292	-3.3726999759674072
6okm.pdb	6okm_HL_R_RH99C.pdb	-1.0075687170028687	-1.9154000282287598
6okm.pdb	6okm_HL_R_RH99Q.pdb	-0.7997639179229736	-1.6252000331878662
6okm.pdb	6okm_HL_R_RH99E.pdb	-0.7920144200325012	-2.61929988861084
6okm.pdb	6okm_HL_R_RH99G.pdb	-1.0241386890411377	-2.9458999633789062
6okm.pdb	6okm_HL_R_RH99H.pdb	-0.8251882791519165	-2.6061999797821045
6okm.pdb	6okm_HL_R_RH99I.pdb	-0.7643122673034668	-0.9937999844551086
6okm.pdb	6okm_HL_R_RH99L.pdb	-0.866316556930542	-0.8799999952316284
6okm.pdb	6okm_HL_R_RH99K.pdb	-0.6910080313682556	-1.1416000127792358
6okm.pdb	6okm_HL_R_RH99M.pdb	-0.7812303304672241	-0.49410000443458557
6okm.pdb	6okm_HL_R_RH99F.pdb	-2.389479875564575	-4.6722002029418945
6okm.pdb	6okm_HL_R_RH99P.pdb	-0.9330132007598877	-2.1810998916625977
6okm.pdb	6okm_HL_R_RH99S.pdb	-1.1492220163345337	-2.9990999698638916
6okm.pdb	6okm_HL_R_RH99T.pdb	-1.0335572957992554	-1.9764000177383423
6okm.pdb	6okm_HL_R_RH99W.pdb	-1.7078287601470947	-4.043499946594238
6okm.pdb	6okm_HL_R_RH99Y.pdb	-0.6118180155754089	-1.2063000202178955
6okm.pdb	6okm_HL_R_RH99V.pdb	-0.8499014377593994	-0.3977000117301941
6okm.pdb	6okm_HL_R_YL32A.pdb	-1.1900320053100586	-1.0950000286102295
6okm.pdb	6okm_HL_R_YL32R.pdb	-0.8827980756759644	-1.4240000247955322
6okm.pdb	6okm_HL_R_YL32N.pdb	-1.1170508861541748	-1.1109999418258667
6okm.pdb	6okm_HL_R_YL32D.pdb	-1.142560601234436	-1.4101999998092651
6okm.pdb	6okm_HL_R_YL32C.pdb	-0.9386682510375977	-1.2996000051498413
6okm.pdb	6okm_HL_R_YL32Q.pdb	-0.984419584274292	-1.280900001525879
6okm.pdb	6okm_HL_R_YL32E.pdb	-1.0359985828399658	-1.232699990272522
6okm.pdb	6okm_HL_R_YL32G.pdb	-1.2059520483016968	-1.7753000259399414
6okm.pdb	6okm_HL_R_YL32H.pdb	-0.7156899571418762	-0.3107999861240387
6okm.pdb	6okm_HL_R_YL32I.pdb	-1.0304986238479614	-2.161099910736084
6okm.pdb	6okm_HL_R_YL32L.pdb	-0.9693971872329712	-0.27869999408721924
6okm.pdb	6okm_HL_R_YL32K.pdb	-0.926547110080719	-0.9671000242233276
6okm.pdb	6okm_HL_R_YL32M.pdb	-0.9730561971664429	-0.6531000137329102
6okm.pdb	6okm_HL_R_YL32F.pdb	-0.7054690718650818	0.1703999936580658
6okm.pdb	6okm_HL_R_YL32P.pdb	-1.359745740890503	-1.4107999801635742
6okm.pdb	6okm_HL_R_YL32S.pdb	-0.9126999974250793	-1.6908999681472778
6okm.pdb	6okm_HL_R_YL32T.pdb	-1.094670057296753	-1.374500036239624
6okm.pdb	6okm_HL_R_YL32W.pdb	-0.710444986820221	0.2451000064611435
6okm.pdb	6okm_HL_R_YL32V.pdb	-1.1430102586746216	-1.382699966430664
6okm.pdb	6okm_HL_R_VL34A.pdb	-0.6670723557472229	-0.35830000042915344
6okm.pdb	6okm_HL_R_VL34R.pdb	-0.8652752637863159	-0.6277999877929688
6okm.pdb	6okm_HL_R_VL34N.pdb	-0.6491122245788574	-0.22089999914169312
6okm.pdb	6okm_HL_R_VL34D.pdb	-0.7604775428771973	-0.5091999769210815
6okm.pdb	6okm_HL_R_VL34C.pdb	-0.7702420353889465	-0.01119999960064888
6okm.pdb	6okm_HL_R_VL34Q.pdb	-0.7757106423377991	-0.31060001254081726
6okm.pdb	6okm_HL_R_VL34E.pdb	-0.7905555963516235	-0.03440000116825104
6okm.pdb	6okm_HL_R_VL34G.pdb	-0.6639077663421631	-0.38909998536109924
6okm.pdb	6okm_HL_R_VL34H.pdb	-0.7023961544036865	-0.42800000309944153
6okm.pdb	6okm_HL_R_VL34I.pdb	-0.6361477375030518	0.18140000104904175
6okm.pdb	6okm_HL_R_VL34L.pdb	-0.7093310356140137	-0.28049999475479126
6okm.pdb	6okm_HL_R_VL34K.pdb	-0.7748886346817017	-0.03200000151991844
6okm.pdb	6okm_HL_R_VL34M.pdb	-0.738062858581543	-0.155799999833107
6okm.pdb	6okm_HL_R_VL34F.pdb	-0.7261878252029419	-0.2709999978542328
6okm.pdb	6okm_HL_R_VL34P.pdb	-0.808775782585144	-0.5113999843597412
6okm.pdb	6okm_HL_R_VL34S.pdb	-0.8679503798484802	-0.3188000023365021
6okm.pdb	6okm_HL_R_VL34T.pdb	-0.7624009251594543	-0.3984000086784363
6okm.pdb	6okm_HL_R_VL34W.pdb	-0.706429660320282	-0.9713000059127808
6okm.pdb	6okm_HL_R_VL34Y.pdb	-0.7136358618736267	-0.5292999744415283
6okm.pdb	6okm_HL_R_YL49A.pdb	-0.8276453018188477	-0.6273000240325928
6okm.pdb	6okm_HL_R_YL49R.pdb	-0.7301087975502014	-1.579300045967102
6okm.pdb	6okm_HL_R_YL49N.pdb	-0.7966066598892212	-0.5073999762535095
6okm.pdb	6okm_HL_R_YL49D.pdb	-0.8470518589019775	-0.6351000070571899
6okm.pdb	6okm_HL_R_YL49C.pdb	-0.856806218624115	-0.6571999788284302
6okm.pdb	6okm_HL_R_YL49Q.pdb	-0.7595721483230591	0.08009999990463257
6okm.pdb	6okm_HL_R_YL49E.pdb	-0.5316722393035889	-0.8755999803543091
6okm.pdb	6okm_HL_R_YL49G.pdb	-0.8074316382408142	-0.9830999970436096
6okm.pdb	6okm_HL_R_YL49H.pdb	-0.8160580992698669	-0.7290999889373779
6okm.pdb	6okm_HL_R_YL49I.pdb	-0.7930546998977661	0.03180000185966492
6okm.pdb	6okm_HL_R_YL49L.pdb	-0.5939424633979797	-0.0015999999595806003
6okm.pdb	6okm_HL_R_YL49K.pdb	-0.6859928369522095	-0.7914000153541565
6okm.pdb	6okm_HL_R_YL49M.pdb	-0.6865405440330505	-0.27630001306533813
6okm.pdb	6okm_HL_R_YL49F.pdb	-0.6878197193145752	0.46720001101493835
6okm.pdb	6okm_HL_R_YL49P.pdb	-0.8380472660064697	-0.550000011920929
6okm.pdb	6okm_HL_R_YL49S.pdb	-0.9211440086364746	-0.7423999905586243
6okm.pdb	6okm_HL_R_YL49T.pdb	-0.6784533262252808	-0.8998000025749207
6okm.pdb	6okm_HL_R_YL49W.pdb	-0.6238469481468201	1.2451000213623047
6okm.pdb	6okm_HL_R_YL49V.pdb	-0.7469893097877502	0.026200000196695328
6okm.pdb	6okm_HL_R_NL53A.pdb	-0.6948561072349548	0.16920000314712524
6okm.pdb	6okm_HL_R_NL53R.pdb	-0.5147759914398193	0.4422999918460846
6okm.pdb	6okm_HL_R_NL53D.pdb	-0.6283607482910156	-0.7038000226020813
6okm.pdb	6okm_HL_R_NL53C.pdb	-0.6015332937240601	0.2581999897956848
6okm.pdb	6okm_HL_R_NL53Q.pdb	-0.6918774247169495	-0.03999999910593033
6okm.pdb	6okm_HL_R_NL53E.pdb	-0.6383614540100098	-0.22280000150203705
6okm.pdb	6okm_HL_R_NL53G.pdb	-0.8863539695739746	0.2639999985694885
6okm.pdb	6okm_HL_R_NL53H.pdb	-0.527773916721344	0.15150000154972076
6okm.pdb	6okm_HL_R_NL53I.pdb	-0.5168349742889404	-0.20239999890327454
6okm.pdb	6okm_HL_R_NL53L.pdb	-0.5703487992286682	0.37229999899864197
6okm.pdb	6okm_HL_R_NL53K.pdb	-0.570137619972229	0.42640000581741333
6okm.pdb	6okm_HL_R_NL53M.pdb	-0.5323437452316284	0.7494000196456909
6okm.pdb	6okm_HL_R_NL53F.pdb	-0.5638800859451294	0.18930000066757202
6okm.pdb	6okm_HL_R_NL53P.pdb	-0.676360011100769	0.17730000615119934
6okm.pdb	6okm_HL_R_NL53S.pdb	-0.7072030305862427	0.1420000046491623
6okm.pdb	6okm_HL_R_NL53T.pdb	-0.7224966287612915	0.26750001311302185
6okm.pdb	6okm_HL_R_NL53W.pdb	-0.5875067114830017	0.12770000100135803
6okm.pdb	6okm_HL_R_NL53Y.pdb	-0.3049544394016266	1.7431000471115112
6okm.pdb	6okm_HL_R_NL53V.pdb	-0.5148142576217651	0.6003999710083008
6okm.pdb	6okm_HL_R_LL54A.pdb	-0.6953265070915222	0.35569998621940613
6okm.pdb	6okm_HL_R_LL54R.pdb	-0.7248139977455139	-0.17720000445842743
6okm.pdb	6okm_HL_R_LL54N.pdb	-0.7613420486450195	0.28790000081062317
6okm.pdb	6okm_HL_R_LL54D.pdb	-0.8124423027038574	0.840399980545044
6okm.pdb	6okm_HL_R_LL54C.pdb	-0.7563173770904541	0.12939999997615814
6okm.pdb	6okm_HL_R_LL54Q.pdb	-0.8367416858673096	0.37529999017715454
6okm.pdb	6okm_HL_R_LL54E.pdb	-0.7127161622047424	0.5098999738693237
6okm.pdb	6okm_HL_R_LL54G.pdb	-0.7201194763183594	0.3490999937057495
6okm.pdb	6okm_HL_R_LL54H.pdb	-0.6862309575080872	0.35519999265670776
6okm.pdb	6okm_HL_R_LL54I.pdb	-0.6240599155426025	-0.12600000202655792
6okm.pdb	6okm_HL_R_LL54K.pdb	-0.7178164124488831	-0.2508000135421753
6okm.pdb	6okm_HL_R_LL54M.pdb	-0.661754846572876	-0.06449999660253525
6okm.pdb	6okm_HL_R_LL54F.pdb	-0.6752051115036011	-0.14820000529289246
6okm.pdb	6okm_HL_R_LL54P.pdb	-0.6484547257423401	1.0098999738693237
6okm.pdb	6okm_HL_R_LL54S.pdb	-0.8225696682929993	-0.03370000049471855
6okm.pdb	6okm_HL_R_LL54T.pdb	-0.8924347758293152	-0.19689999520778656
6okm.pdb	6okm_HL_R_LL54W.pdb	-0.6895283460617065	0.20260000228881836
6okm.pdb	6okm_HL_R_LL54Y.pdb	-0.7594375610351562	0.12489999830722809
6okm.pdb	6okm_HL_R_LL54V.pdb	-0.7488992214202881	0.5382999777793884
6okm.pdb	6okm_HL_R_EL55A.pdb	-0.8096696138381958	-0.8600999712944031
6okm.pdb	6okm_HL_R_EL55R.pdb	-0.776466965675354	-1.011199951171875
6okm.pdb	6okm_HL_R_EL55N.pdb	-0.7162482142448425	-0.7674999833106995
6okm.pdb	6okm_HL_R_EL55D.pdb	-0.7142376899719238	-0.20149999856948853
6okm.pdb	6okm_HL_R_EL55C.pdb	-0.7134407758712769	-0.4514999985694885
6okm.pdb	6okm_HL_R_EL55Q.pdb	-0.8576877117156982	-0.5813999772071838
6okm.pdb	6okm_HL_R_EL55G.pdb	-0.6812909245491028	-1.0160000324249268
6okm.pdb	6okm_HL_R_EL55H.pdb	-0.8931998014450073	-0.6557999849319458
6okm.pdb	6okm_HL_R_EL55I.pdb	-0.7586751580238342	-0.8367999792098999
6okm.pdb	6okm_HL_R_EL55L.pdb	-0.8101387619972229	-2.386899948120117
6okm.pdb	6okm_HL_R_EL55K.pdb	-0.7648261785507202	-1.0490000247955322
6okm.pdb	6okm_HL_R_EL55M.pdb	-0.8413501977920532	-0.9380000233650208
6okm.pdb	6okm_HL_R_EL55F.pdb	-0.6355645656585693	-0.6875
6okm.pdb	6okm_HL_R_EL55P.pdb	-0.9357150197029114	-0.9063000082969666
6okm.pdb	6okm_HL_R_EL55S.pdb	-0.7878826260566711	-0.28139999508857727
6okm.pdb	6okm_HL_R_EL55T.pdb	-0.8020812273025513	-1.0786000490188599
6okm.pdb	6okm_HL_R_EL55W.pdb	-0.5054410099983215	-0.48559999465942383
6okm.pdb	6okm_HL_R_EL55Y.pdb	-0.8491652607917786	-1.2470999956130981
6okm.pdb	6okm_HL_R_EL55V.pdb	-0.7808108925819397	-0.8931999802589417
6okm.pdb	6okm_HL_R_SL56A.pdb	-0.5597949028015137	0.34200000762939453
6okm.pdb	6okm_HL_R_SL56R.pdb	-0.5687836408615112	0.08669999986886978
6okm.pdb	6okm_HL_R_SL56N.pdb	-0.5376812815666199	0.3386000096797943
6okm.pdb	6okm_HL_R_SL56D.pdb	-0.6002753376960754	0.9409999847412109
6okm.pdb	6okm_HL_R_SL56C.pdb	-0.39709416031837463	1.0916999578475952
6okm.pdb	6okm_HL_R_SL56Q.pdb	-0.34917333722114563	0.6158999800682068
6okm.pdb	6okm_HL_R_SL56E.pdb	-0.5961650609970093	0.5555999875068665
6okm.pdb	6okm_HL_R_SL56G.pdb	-0.5652641654014587	0.08659999817609787
6okm.pdb	6okm_HL_R_SL56H.pdb	-0.5669386982917786	0.32190001010894775
6okm.pdb	6okm_HL_R_SL56I.pdb	-0.4872299134731293	1.0895999670028687
6okm.pdb	6okm_HL_R_SL56L.pdb	-0.3664981722831726	1.079200029373169
6okm.pdb	6okm_HL_R_SL56K.pdb	-0.5642174482345581	0.15189999341964722
6okm.pdb	6okm_HL_R_SL56M.pdb	-0.2959672510623932	1.7482999563217163
6okm.pdb	6okm_HL_R_SL56F.pdb	-0.15976211428642273	0.9739000201225281
6okm.pdb	6okm_HL_R_SL56P.pdb	-0.3044162690639496	1.636299967765808
6okm.pdb	6okm_HL_R_SL56T.pdb	-0.6489147543907166	0.3702000081539154
6okm.pdb	6okm_HL_R_SL56W.pdb	-0.31520578265190125	0.7142000198364258
6okm.pdb	6okm_HL_R_SL56Y.pdb	-0.21893218159675598	0.6863999962806702
6okm.pdb	6okm_HL_R_SL56V.pdb	-0.30591607093811035	1.1533000469207764
6okm.pdb	6okm_HL_R_VL58A.pdb	-0.5888087749481201	0.009399999864399433
6okm.pdb	6okm_HL_R_VL58R.pdb	-0.63259357213974	-0.21940000355243683
6okm.pdb	6okm_HL_R_VL58N.pdb	-0.6825990080833435	-0.006099999882280827
6okm.pdb	6okm_HL_R_VL58D.pdb	-0.6185598373413086	1.250100016593933
6okm.pdb	6okm_HL_R_VL58C.pdb	-0.6615003347396851	-0.022299999371170998
6okm.pdb	6okm_HL_R_VL58Q.pdb	-0.7014476656913757	0.298799991607666
6okm.pdb	6okm_HL_R_VL58E.pdb	-0.7612255215644836	0.8507000207901001
6okm.pdb	6okm_HL_R_VL58G.pdb	-0.4563257098197937	0.11630000174045563
6okm.pdb	6okm_HL_R_VL58H.pdb	-0.7701522707939148	0.0430000014603138
6okm.pdb	6okm_HL_R_VL58I.pdb	-0.6947564482688904	0.014000000432133675
6okm.pdb	6okm_HL_R_VL58L.pdb	-0.5855005979537964	0.11789999902248383
6okm.pdb	6okm_HL_R_VL58K.pdb	-0.6528652310371399	0.028300000354647636
6okm.pdb	6okm_HL_R_VL58M.pdb	-0.6935747861862183	0.11140000075101852
6okm.pdb	6okm_HL_R_VL58F.pdb	-0.9033832550048828	0.02070000022649765
6okm.pdb	6okm_HL_R_VL58P.pdb	-0.7294054627418518	0.028699999675154686
6okm.pdb	6okm_HL_R_VL58S.pdb	-0.7784312963485718	-0.04639999940991402
6okm.pdb	6okm_HL_R_VL58T.pdb	-0.7822046279907227	-0.017799999564886093
6okm.pdb	6okm_HL_R_VL58W.pdb	-0.916498064994812	-0.26649999618530273
6okm.pdb	6okm_HL_R_VL58Y.pdb	-1.690596342086792	-0.583299994468689
6okm.pdb	6okm_HL_R_YL91A.pdb	-0.7022076845169067	-1.7640999555587769
6okm.pdb	6okm_HL_R_YL91R.pdb	-0.516380786895752	-1.0126999616622925
6okm.pdb	6okm_HL_R_YL91N.pdb	-0.606819212436676	-1.6384999752044678
6okm.pdb	6okm_HL_R_YL91D.pdb	-0.7120589017868042	-1.8961000442504883
6okm.pdb	6okm_HL_R_YL91C.pdb	-0.6630620360374451	-1.6739000082015991
6okm.pdb	6okm_HL_R_YL91Q.pdb	-0.7740035057067871	-1.8388999700546265
6okm.pdb	6okm_HL_R_YL91E.pdb	-0.7611333727836609	-2.046999931335449
6okm.pdb	6okm_HL_R_YL91G.pdb	-0.8741322159767151	-2.492500066757202
6okm.pdb	6okm_HL_R_YL91H.pdb	-0.6244411468505859	-0.8356999754905701
6okm.pdb	6okm_HL_R_YL91I.pdb	-0.5814486145973206	-0.6013000011444092
6okm.pdb	6okm_HL_R_YL91L.pdb	-0.31888025999069214	-1.2532999515533447
6okm.pdb	6okm_HL_R_YL91K.pdb	-0.29411208629608154	-1.2200000286102295
6okm.pdb	6okm_HL_R_YL91M.pdb	-0.5039181709289551	-1.3240000009536743
6okm.pdb	6okm_HL_R_YL91F.pdb	-0.5776521563529968	-0.1762000024318695
6okm.pdb	6okm_HL_R_YL91P.pdb	-0.8231067657470703	-1.9500000476837158
6okm.pdb	6okm_HL_R_YL91S.pdb	-0.6915037035942078	-2.0201001167297363
6okm.pdb	6okm_HL_R_YL91T.pdb	-0.7809978127479553	-1.9875999689102173
6okm.pdb	6okm_HL_R_YL91W.pdb	-0.5788484215736389	0.8069000244140625
6okm.pdb	6okm_HL_R_YL91V.pdb	-0.6412009596824646	-1.1715999841690063
6okm.pdb	6okm_HL_R_AL92R.pdb	-0.5567999482154846	-0.4235999882221222
6okm.pdb	6okm_HL_R_AL92N.pdb	-0.6416317224502563	-0.07020000368356705
6okm.pdb	6okm_HL_R_AL92D.pdb	-0.6924278140068054	0.18060000240802765
6okm.pdb	6okm_HL_R_AL92C.pdb	-0.6730756163597107	0.03350000083446503
6okm.pdb	6okm_HL_R_AL92Q.pdb	-0.5600796937942505	-0.05050000175833702
6okm.pdb	6okm_HL_R_AL92E.pdb	-0.6128725409507751	0.18860000371932983
6okm.pdb	6okm_HL_R_AL92G.pdb	-0.5973120927810669	-0.02290000021457672
6okm.pdb	6okm_HL_R_AL92H.pdb	-0.601248562335968	-0.02879999950528145
6okm.pdb	6okm_HL_R_AL92I.pdb	-0.5376952290534973	-0.10670000314712524
6okm.pdb	6okm_HL_R_AL92L.pdb	-0.4613407254219055	-0.3571999967098236
6okm.pdb	6okm_HL_R_AL92K.pdb	-0.5443569421768188	-0.031599998474121094
6okm.pdb	6okm_HL_R_AL92M.pdb	-0.42483270168304443	0.014399999752640724
6okm.pdb	6okm_HL_R_AL92F.pdb	-0.4734654128551483	-0.03530000150203705
6okm.pdb	6okm_HL_R_AL92P.pdb	-0.7917690277099609	-0.5485000014305115
6okm.pdb	6okm_HL_R_AL92S.pdb	-0.7511149644851685	-0.10719999670982361
6okm.pdb	6okm_HL_R_AL92T.pdb	-0.7345356941223145	-0.28519999980926514
6okm.pdb	6okm_HL_R_AL92W.pdb	-0.5020750761032104	-0.07689999788999557
6okm.pdb	6okm_HL_R_AL92Y.pdb	-0.480461061000824	0.017899999395012856
6okm.pdb	6okm_HL_R_AL92V.pdb	-0.6644353270530701	-0.09510000050067902
6okm.pdb	6okm_HL_R_QL93A.pdb	-0.5916351675987244	0.04399999976158142
6okm.pdb	6okm_HL_R_QL93R.pdb	-0.5716572999954224	-0.2784000039100647
6okm.pdb	6okm_HL_R_QL93N.pdb	-0.6395127177238464	0.2110999971628189
6okm.pdb	6okm_HL_R_QL93D.pdb	-0.6371120810508728	0.5564000010490417
6okm.pdb	6okm_HL_R_QL93C.pdb	-0.6171914339065552	0.34389999508857727
6okm.pdb	6okm_HL_R_QL93E.pdb	-0.6394996643066406	0.41190001368522644
6okm.pdb	6okm_HL_R_QL93G.pdb	-0.6301028728485107	0.1340000033378601
6okm.pdb	6okm_HL_R_QL93H.pdb	-0.4824618697166443	0.22609999775886536
6okm.pdb	6okm_HL_R_QL93I.pdb	-0.5391106009483337	0.4171999990940094
6okm.pdb	6okm_HL_R_QL93L.pdb	-0.543353796005249	-0.045099999755620956
6okm.pdb	6okm_HL_R_QL93K.pdb	-0.5821064710617065	-0.12939999997615814
6okm.pdb	6okm_HL_R_QL93M.pdb	-0.5964362621307373	-0.010499999858438969
6okm.pdb	6okm_HL_R_QL93F.pdb	-0.34988832473754883	0.8719000220298767
6okm.pdb	6okm_HL_R_QL93P.pdb	-0.6030181646347046	0.40049999952316284
6okm.pdb	6okm_HL_R_QL93S.pdb	-0.723219633102417	0.08309999853372574
6okm.pdb	6okm_HL_R_QL93T.pdb	-0.6914188265800476	-0.18160000443458557
6okm.pdb	6okm_HL_R_QL93W.pdb	-0.24239161610603333	1.370300054550171
6okm.pdb	6okm_HL_R_QL93Y.pdb	-0.3752840757369995	0.6524999737739563
6okm.pdb	6okm_HL_R_QL93V.pdb	-0.5049459934234619	0.03150000050663948
6okm.pdb	6okm_HL_R_FL94A.pdb	-1.0440629720687866	-1.736199975013733
6okm.pdb	6okm_HL_R_FL94R.pdb	-0.8308736681938171	-2.5708000659942627
6okm.pdb	6okm_HL_R_FL94N.pdb	-1.0309642553329468	-1.4124000072479248
6okm.pdb	6okm_HL_R_FL94D.pdb	-1.2389805316925049	-1.7350000143051147
6okm.pdb	6okm_HL_R_FL94C.pdb	-1.1540770530700684	-1.6884000301361084
6okm.pdb	6okm_HL_R_FL94Q.pdb	-1.0169391632080078	-1.5241999626159668
6okm.pdb	6okm_HL_R_FL94E.pdb	-0.9513368606567383	-1.5322999954223633
6okm.pdb	6okm_HL_R_FL94G.pdb	-1.2331815958023071	-2.035900115966797
6okm.pdb	6okm_HL_R_FL94H.pdb	-0.9568988084793091	-0.8730999827384949
6okm.pdb	6okm_HL_R_FL94I.pdb	-1.094374418258667	-1.3423000574111938
6okm.pdb	6okm_HL_R_FL94L.pdb	-0.974831223487854	-0.9577000141143799
6okm.pdb	6okm_HL_R_FL94K.pdb	-0.9406018853187561	-0.7860000133514404
6okm.pdb	6okm_HL_R_FL94M.pdb	-0.8151893019676208	-0.33709999918937683
6okm.pdb	6okm_HL_R_FL94P.pdb	-1.0132347345352173	-0.9947999715805054
6okm.pdb	6okm_HL_R_FL94S.pdb	-1.3227996826171875	-1.8277000188827515
6okm.pdb	6okm_HL_R_FL94T.pdb	-1.199439287185669	-1.881500005722046
6okm.pdb	6okm_HL_R_FL94W.pdb	-0.9874377846717834	-1.1548000574111938
6okm.pdb	6okm_HL_R_FL94Y.pdb	-1.3088557720184326	-0.9251000285148621
6okm.pdb	6okm_HL_R_FL94V.pdb	-1.0284732580184937	-1.6291999816894531
6okm.pdb	6okm_HL_R_YL96A.pdb	-0.6397799849510193	0.06830000132322311
6okm.pdb	6okm_HL_R_YL96R.pdb	-0.7069454193115234	0.1656000018119812
6okm.pdb	6okm_HL_R_YL96N.pdb	-0.7641407251358032	0.052000001072883606
6okm.pdb	6okm_HL_R_YL96D.pdb	-0.7065068483352661	0.10209999978542328
6okm.pdb	6okm_HL_R_YL96C.pdb	-0.6550619602203369	0.18019999563694
6okm.pdb	6okm_HL_R_YL96Q.pdb	-0.846645712852478	-0.0032999999821186066
6okm.pdb	6okm_HL_R_YL96E.pdb	-0.6375930905342102	-0.060100000351667404
6okm.pdb	6okm_HL_R_YL96G.pdb	-0.7404122352600098	0.0348999984562397
6okm.pdb	6okm_HL_R_YL96H.pdb	-0.7421737909317017	0.2793999910354614
6okm.pdb	6okm_HL_R_YL96I.pdb	-0.6594643592834473	0.13369999825954437
6okm.pdb	6okm_HL_R_YL96L.pdb	-0.6184120774269104	0.16329999268054962
6okm.pdb	6okm_HL_R_YL96K.pdb	-0.6795871257781982	0.11949999630451202
6okm.pdb	6okm_HL_R_YL96M.pdb	-0.4914105534553528	0.08089999854564667
6okm.pdb	6okm_HL_R_YL96F.pdb	-0.4608447551727295	0.14830000698566437
6okm.pdb	6okm_HL_R_YL96P.pdb	-0.6138657331466675	-0.10670000314712524
6okm.pdb	6okm_HL_R_YL96S.pdb	-0.7878462672233582	0.09960000216960907
6okm.pdb	6okm_HL_R_YL96T.pdb	-0.7490924000740051	0.04729999974370003
6okm.pdb	6okm_HL_R_YL96W.pdb	-0.5759636759757996	0.10339999943971634
6okm.pdb	6okm_HL_R_YL96V.pdb	-0.6161626577377319	0.05270000174641609
6okm.pdb	6okm_HL_R_RR36A.pdb	-0.635762095451355	-0.671999990940094
6okm.pdb	6okm_HL_R_RR36N.pdb	-0.6682870388031006	-0.7473999857902527
6okm.pdb	6okm_HL_R_RR36D.pdb	-0.6980897188186646	-0.7513999938964844
6okm.pdb	6okm_HL_R_RR36C.pdb	-0.5964761972427368	-0.6814000010490417
6okm.pdb	6okm_HL_R_RR36Q.pdb	-0.6816297769546509	-0.7415000200271606
6okm.pdb	6okm_HL_R_RR36E.pdb	-0.6894283294677734	-0.8429999947547913
6okm.pdb	6okm_HL_R_RR36G.pdb	-0.6427630186080933	-0.7440000176429749
6okm.pdb	6okm_HL_R_RR36H.pdb	-0.6046645641326904	-0.6610000133514404
6okm.pdb	6okm_HL_R_RR36I.pdb	-0.49684974551200867	-0.6607999801635742
6okm.pdb	6okm_HL_R_RR36L.pdb	-0.5514423847198486	-0.7473999857902527
6okm.pdb	6okm_HL_R_RR36K.pdb	-0.6645572185516357	-0.6593000292778015
6okm.pdb	6okm_HL_R_RR36M.pdb	-0.5501070022583008	-0.7067999839782715
6okm.pdb	6okm_HL_R_RR36F.pdb	-0.7338727116584778	-0.5521000027656555
6okm.pdb	6okm_HL_R_RR36P.pdb	-0.5787230730056763	-0.7056999802589417
6okm.pdb	6okm_HL_R_RR36S.pdb	-0.7433269023895264	-0.6886000037193298
6okm.pdb	6okm_HL_R_RR36T.pdb	-0.6815842986106873	-0.7214000225067139
6okm.pdb	6okm_HL_R_RR36W.pdb	-0.4252758324146271	-0.7116000056266785
6okm.pdb	6okm_HL_R_RR36Y.pdb	-0.49388420581817627	-0.7473999857902527
6okm.pdb	6okm_HL_R_RR36V.pdb	-0.5843871831893921	-0.6610999703407288
6okm.pdb	6okm_HL_R_GR39A.pdb	-2.244757890701294	-2.6570000648498535
6okm.pdb	6okm_HL_R_GR39R.pdb	-3.8239095211029053	-6.9085001945495605
6okm.pdb	6okm_HL_R_GR39N.pdb	-4.815528392791748	-8.5871000289917
6okm.pdb	6okm_HL_R_GR39D.pdb	-4.102447032928467	-6.344399929046631
6okm.pdb	6okm_HL_R_GR39C.pdb	-3.314476490020752	-4.624800205230713
6okm.pdb	6okm_HL_R_GR39Q.pdb	-1.2537531852722168	-1.811900019645691
6okm.pdb	6okm_HL_R_GR39E.pdb	-6.154432773590088	-8.909600257873535
6okm.pdb	6okm_HL_R_GR39H.pdb	-10.606454849243164	-21.661226272583008
6okm.pdb	6okm_HL_R_GR39I.pdb	-5.4242377281188965	-11.7252197265625
6okm.pdb	6okm_HL_R_GR39L.pdb	-3.258580446243286	-5.9868998527526855
6okm.pdb	6okm_HL_R_GR39K.pdb	-4.3809814453125	-8.08080005645752
6okm.pdb	6okm_HL_R_GR39M.pdb	-4.6678338050842285	-8.659799575805664
6okm.pdb	6okm_HL_R_GR39F.pdb	-5.208840847015381	-12.78499984741211
6okm.pdb	6okm_HL_R_GR39P.pdb	-3.172896146774292	-4.26609992980957
6okm.pdb	6okm_HL_R_GR39S.pdb	-3.6197593212127686	-3.9639999866485596
6okm.pdb	6okm_HL_R_GR39T.pdb	-5.570590019226074	-9.837800025939941
6okm.pdb	6okm_HL_R_GR39W.pdb	-3.711451768875122	-9.8996000289917
6okm.pdb	6okm_HL_R_GR39Y.pdb	-4.414978981018066	-11.081899642944336
6okm.pdb	6okm_HL_R_GR39V.pdb	-5.961548805236816	-10.873800277709961
6okm.pdb	6okm_HL_R_PR40A.pdb	-0.8693794012069702	-1.593000054359436
6okm.pdb	6okm_HL_R_PR40R.pdb	-0.6473174691200256	-2.5552000999450684
6okm.pdb	6okm_HL_R_PR40N.pdb	-0.9831857681274414	-2.0350000858306885
6okm.pdb	6okm_HL_R_PR40D.pdb	-1.2569462060928345	-4.617599964141846
6okm.pdb	6okm_HL_R_PR40C.pdb	-0.8083365559577942	-1.6552000045776367
6okm.pdb	6okm_HL_R_PR40Q.pdb	-0.6340482831001282	-1.3157999515533447
6okm.pdb	6okm_HL_R_PR40E.pdb	-0.8255964517593384	-2.4879000186920166
6okm.pdb	6okm_HL_R_PR40G.pdb	-1.038954496383667	-2.980299949645996
6okm.pdb	6okm_HL_R_PR40H.pdb	-6.075473785400391	-9.649200439453125
6okm.pdb	6okm_HL_R_PR40I.pdb	-1.5814692974090576	-2.975600004196167
6okm.pdb	6okm_HL_R_PR40L.pdb	-0.32163187861442566	-0.12950000166893005
6okm.pdb	6okm_HL_R_PR40K.pdb	-0.6675006747245789	-2.029900074005127
6okm.pdb	6okm_HL_R_PR40M.pdb	-0.3973650336265564	-0.5644000172615051
6okm.pdb	6okm_HL_R_PR40F.pdb	-9.633855819702148	-16.388019561767578
6okm.pdb	6okm_HL_R_PR40S.pdb	-0.9848672151565552	-2.95740008354187
6okm.pdb	6okm_HL_R_PR40T.pdb	-0.790634274482727	-2.3482000827789307
6okm.pdb	6okm_HL_R_PR40W.pdb	-9.396317481994629	-18.26814079284668
6okm.pdb	6okm_HL_R_PR40Y.pdb	-13.737131118774414	-17.368520736694336
6okm.pdb	6okm_HL_R_PR40V.pdb	-1.209394931793213	-1.0714999437332153
6okm.pdb	6okm_HL_R_GR41A.pdb	-0.637930691242218	-0.6334999799728394
6okm.pdb	6okm_HL_R_GR41R.pdb	-0.5635682344436646	-0.684499979019165
6okm.pdb	6okm_HL_R_GR41N.pdb	-0.7472056150436401	-0.15889999270439148
6okm.pdb	6okm_HL_R_GR41D.pdb	-0.5255980491638184	-2.3157999515533447
6okm.pdb	6okm_HL_R_GR41C.pdb	-0.657297670841217	-0.5843999981880188
6okm.pdb	6okm_HL_R_GR41Q.pdb	-0.5480391383171082	-1.0339000225067139
6okm.pdb	6okm_HL_R_GR41E.pdb	-0.4976688027381897	-1.433500051498413
6okm.pdb	6okm_HL_R_GR41H.pdb	-0.7880185842514038	-2.283600091934204
6okm.pdb	6okm_HL_R_GR41I.pdb	-2.2713329792022705	-3.34060001373291
6okm.pdb	6okm_HL_R_GR41L.pdb	-0.6959661245346069	-0.04100000113248825
6okm.pdb	6okm_HL_R_GR41K.pdb	-0.5270615220069885	-0.49939998984336853
6okm.pdb	6okm_HL_R_GR41M.pdb	-0.4446983337402344	0.5928000211715698
6okm.pdb	6okm_HL_R_GR41F.pdb	-1.603163242340088	-4.066699981689453
6okm.pdb	6okm_HL_R_GR41P.pdb	-3.155749797821045	-4.253499984741211
6okm.pdb	6okm_HL_R_GR41S.pdb	-0.7094089388847351	-1.5640000104904175
6okm.pdb	6okm_HL_R_GR41T.pdb	-0.6370391845703125	-2.84660005569458
6okm.pdb	6okm_HL_R_GR41W.pdb	-0.4613741934299469	-7.831999778747559
6okm.pdb	6okm_HL_R_GR41Y.pdb	-6.2865214347839355	-13.056039810180664
6okm.pdb	6okm_HL_R_GR41V.pdb	-1.3349511623382568	-1.9118000268936157
6okm.pdb	6okm_HL_R_FR42A.pdb	-1.5099718570709229	-2.1013998985290527
6okm.pdb	6okm_HL_R_FR42R.pdb	-1.563726782798767	-1.7187999486923218
6okm.pdb	6okm_HL_R_FR42N.pdb	-1.1927673816680908	-2.2184998989105225
6okm.pdb	6okm_HL_R_FR42D.pdb	-1.4752992391586304	-2.84689998626709
6okm.pdb	6okm_HL_R_FR42C.pdb	-1.530738115310669	-1.768399953842163
6okm.pdb	6okm_HL_R_FR42Q.pdb	-1.4458165168762207	-1.4670000076293945
6okm.pdb	6okm_HL_R_FR42E.pdb	-1.5028102397918701	-2.1041998863220215
6okm.pdb	6okm_HL_R_FR42G.pdb	-1.4722647666931152	-2.2165000438690186
6okm.pdb	6okm_HL_R_FR42H.pdb	-1.389543056488037	-0.5260999798774719
6okm.pdb	6okm_HL_R_FR42I.pdb	-1.4742426872253418	-1.1866999864578247
6okm.pdb	6okm_HL_R_FR42L.pdb	-1.3730413913726807	-0.9320999979972839
6okm.pdb	6okm_HL_R_FR42K.pdb	-1.2589056491851807	0.9448999762535095
6okm.pdb	6okm_HL_R_FR42M.pdb	-1.00807523727417	-0.6287000179290771
6okm.pdb	6okm_HL_R_FR42P.pdb	-1.5587880611419678	-2.194700002670288
6okm.pdb	6okm_HL_R_FR42S.pdb	-1.7489933967590332	-1.8496999740600586
6okm.pdb	6okm_HL_R_FR42T.pdb	-1.6866276264190674	-1.3386000394821167
6okm.pdb	6okm_HL_R_FR42W.pdb	-4.70020055770874	-6.531499862670898
6okm.pdb	6okm_HL_R_FR42Y.pdb	-1.3776438236236572	-3.4511001110076904
6okm.pdb	6okm_HL_R_FR42V.pdb	-1.5438324213027954	-1.5465999841690063
6okm.pdb	6okm_HL_R_PR54A.pdb	-1.0547164678573608	-0.34929999709129333
6okm.pdb	6okm_HL_R_PR54R.pdb	-0.8451794981956482	-2.4660000801086426
6okm.pdb	6okm_HL_R_PR54N.pdb	-1.1619389057159424	-2.7797000408172607
6okm.pdb	6okm_HL_R_PR54D.pdb	-1.507587194442749	-3.082200050354004
6okm.pdb	6okm_HL_R_PR54C.pdb	-0.8026320338249207	-0.6115000247955322
6okm.pdb	6okm_HL_R_PR54Q.pdb	-1.1383440494537354	-3.235300064086914
6okm.pdb	6okm_HL_R_PR54E.pdb	-1.1537761688232422	-4.40310001373291
6okm.pdb	6okm_HL_R_PR54G.pdb	-1.297405481338501	-2.5696001052856445
6okm.pdb	6okm_HL_R_PR54H.pdb	-5.711322784423828	-12.54578971862793
6okm.pdb	6okm_HL_R_PR54I.pdb	-0.6448628306388855	-2.229099988937378
6okm.pdb	6okm_HL_R_PR54L.pdb	-1.1747593879699707	-2.269399881362915
6okm.pdb	6okm_HL_R_PR54K.pdb	-1.1212371587753296	-1.4607000350952148
6okm.pdb	6okm_HL_R_PR54M.pdb	-0.7736740112304688	-2.0469000339508057
6okm.pdb	6okm_HL_R_PR54F.pdb	-1.4923222064971924	-7.407700061798096
6okm.pdb	6okm_HL_R_PR54S.pdb	-1.010416030883789	-0.5874000191688538
6okm.pdb	6okm_HL_R_PR54T.pdb	-1.1374993324279785	-0.5666000247001648
6okm.pdb	6okm_HL_R_PR54W.pdb	-4.783445835113525	-6.5106000900268555
6okm.pdb	6okm_HL_R_PR54Y.pdb	-5.046506404876709	-9.390000343322754
6okm.pdb	6okm_HL_R_PR54V.pdb	-0.9863646626472473	0.15049999952316284
6okm.pdb	6okm_HL_R_WR57A.pdb	-1.7648916244506836	-3.6254000663757324
6okm.pdb	6okm_HL_R_WR57R.pdb	-1.4126524925231934	-1.7021000385284424
6okm.pdb	6okm_HL_R_WR57N.pdb	-1.743990182876587	-3.977299928665161
6okm.pdb	6okm_HL_R_WR57D.pdb	-1.705204725265503	-4.76800012588501
6okm.pdb	6okm_HL_R_WR57C.pdb	-1.7945239543914795	-3.5090999603271484
6okm.pdb	6okm_HL_R_WR57Q.pdb	-1.4848527908325195	-3.1846001148223877
6okm.pdb	6okm_HL_R_WR57E.pdb	-1.5325744152069092	-3.2904000282287598
6okm.pdb	6okm_HL_R_WR57G.pdb	-1.8754355907440186	-4.059800148010254
6okm.pdb	6okm_HL_R_WR57H.pdb	-1.2291436195373535	-3.5994999408721924
6okm.pdb	6okm_HL_R_WR57I.pdb	-1.5845155715942383	-2.8864998817443848
6okm.pdb	6okm_HL_R_WR57L.pdb	-1.6486258506774902	-1.7001999616622925
6okm.pdb	6okm_HL_R_WR57K.pdb	-1.4501948356628418	-2.7330000400543213
6okm.pdb	6okm_HL_R_WR57M.pdb	-1.1895132064819336	-0.9904999732971191
6okm.pdb	6okm_HL_R_WR57F.pdb	-1.285546064376831	-1.2007999420166016
6okm.pdb	6okm_HL_R_WR57P.pdb	-1.6023690700531006	-3.2444000244140625
6okm.pdb	6okm_HL_R_WR57S.pdb	-1.8744592666625977	-4.255899906158447
6okm.pdb	6okm_HL_R_WR57T.pdb	-1.7192583084106445	-4.297399997711182
6okm.pdb	6okm_HL_R_WR57Y.pdb	-1.3401596546173096	-1.6878000497817993
6okm.pdb	6okm_HL_R_WR57V.pdb	-1.582369089126587	-3.1110999584198
6okm.pdb	6okm_HL_R_CR58A.pdb	-0.6356797814369202	-0.42910000681877136
6okm.pdb	6okm_HL_R_CR58R.pdb	-0.6004703640937805	-5.803400039672852
6okm.pdb	6okm_HL_R_CR58N.pdb	-0.7334210276603699	-0.6082000136375427
6okm.pdb	6okm_HL_R_CR58D.pdb	-0.6170769929885864	0.5967000126838684
6okm.pdb	6okm_HL_R_CR58Q.pdb	-0.1640377640724182	0.8378999829292297
6okm.pdb	6okm_HL_R_CR58E.pdb	-0.21907258033752441	2.8854000568389893
6okm.pdb	6okm_HL_R_CR58G.pdb	-0.6246545910835266	-0.10499999672174454
6okm.pdb	6okm_HL_R_CR58H.pdb	-0.4769901633262634	-2.191800117492676
6okm.pdb	6okm_HL_R_CR58I.pdb	-0.580784261226654	0.2547000050544739
6okm.pdb	6okm_HL_R_CR58L.pdb	-0.8120028376579285	-0.13930000364780426
6okm.pdb	6okm_HL_R_CR58K.pdb	-0.7639495730400085	-6.475299835205078
6okm.pdb	6okm_HL_R_CR58M.pdb	-0.23595935106277466	-0.7716000080108643
6okm.pdb	6okm_HL_R_CR58F.pdb	-0.7086896300315857	-1.8798999786376953
6okm.pdb	6okm_HL_R_CR58P.pdb	-0.48008477687835693	0.6348000168800354
6okm.pdb	6okm_HL_R_CR58S.pdb	-0.7239730358123779	-0.4787999987602234
6okm.pdb	6okm_HL_R_CR58T.pdb	-0.6953837275505066	-0.5453000068664551
6okm.pdb	6okm_HL_R_CR58W.pdb	-4.935520648956299	-15.97307014465332
6okm.pdb	6okm_HL_R_CR58Y.pdb	-0.5512966513633728	-2.2939000129699707
6okm.pdb	6okm_HL_R_CR58V.pdb	-0.6354355216026306	0.032099999487400055
6okm.pdb	6okm_HL_R_NR59A.pdb	-0.6815144419670105	0.33970001339912415
6okm.pdb	6okm_HL_R_NR59R.pdb	-0.38156837224960327	1.1378999948501587
6okm.pdb	6okm_HL_R_NR59D.pdb	-0.5100881457328796	3.2416000366210938
6okm.pdb	6okm_HL_R_NR59C.pdb	-0.5233808159828186	0.9610000252723694
6okm.pdb	6okm_HL_R_NR59Q.pdb	-0.6537680625915527	-0.024800000712275505
6okm.pdb	6okm_HL_R_NR59E.pdb	-0.41928547620773315	0.7738999724388123
6okm.pdb	6okm_HL_R_NR59G.pdb	-0.702994167804718	0.18119999766349792
6okm.pdb	6okm_HL_R_NR59H.pdb	-0.3911883234977722	-0.17509999871253967
6okm.pdb	6okm_HL_R_NR59I.pdb	-0.4283949136734009	0.5860000252723694
6okm.pdb	6okm_HL_R_NR59L.pdb	-0.2806088626384735	0.6169000267982483
6okm.pdb	6okm_HL_R_NR59K.pdb	-0.45627638697624207	0.7555000185966492
6okm.pdb	6okm_HL_R_NR59M.pdb	-0.553791344165802	0.6694999933242798
6okm.pdb	6okm_HL_R_NR59F.pdb	-0.3484247326850891	1.3823000192642212
6okm.pdb	6okm_HL_R_NR59P.pdb	-0.7677001357078552	0.25130000710487366
6okm.pdb	6okm_HL_R_NR59S.pdb	-0.7425034046173096	0.9106000065803528
6okm.pdb	6okm_HL_R_NR59T.pdb	-0.7445515394210815	0.3603000044822693
6okm.pdb	6okm_HL_R_NR59W.pdb	-0.47450900077819824	0.43309998512268066
6okm.pdb	6okm_HL_R_NR59Y.pdb	-0.3071073591709137	1.386299967765808
6okm.pdb	6okm_HL_R_NR59V.pdb	-0.5793139934539795	0.7433000206947327
6okm.pdb	6okm_HL_R_LR60A.pdb	-0.71926349401474	-0.7017999887466431
6okm.pdb	6okm_HL_R_LR60R.pdb	-0.5114492774009705	-0.43059998750686646
6okm.pdb	6okm_HL_R_LR60N.pdb	-0.6383963227272034	-0.79339998960495
6okm.pdb	6okm_HL_R_LR60D.pdb	-0.7567005753517151	-0.8605999946594238
6okm.pdb	6okm_HL_R_LR60C.pdb	-0.6402765512466431	-0.09459999948740005
6okm.pdb	6okm_HL_R_LR60Q.pdb	-0.4838341772556305	-0.6255999803543091
6okm.pdb	6okm_HL_R_LR60E.pdb	-0.5462185144424438	0.6162999868392944
6okm.pdb	6okm_HL_R_LR60G.pdb	-0.7629006505012512	-0.8720999956130981
6okm.pdb	6okm_HL_R_LR60H.pdb	-0.7021520733833313	0.28439998626708984
6okm.pdb	6okm_HL_R_LR60I.pdb	-0.6834071278572083	-0.39089998602867126
6okm.pdb	6okm_HL_R_LR60K.pdb	-0.5185256004333496	-0.4065999984741211
6okm.pdb	6okm_HL_R_LR60M.pdb	-0.7438559532165527	-0.2883000075817108
6okm.pdb	6okm_HL_R_LR60F.pdb	-0.4407432973384857	-1.0081000328063965
6okm.pdb	6okm_HL_R_LR60P.pdb	-0.665349543094635	-0.3513999879360199
6okm.pdb	6okm_HL_R_LR60S.pdb	-0.7713004946708679	-0.8373000025749207
6okm.pdb	6okm_HL_R_LR60T.pdb	-0.7394936680793762	-0.5803999900817871
6okm.pdb	6okm_HL_R_LR60W.pdb	-0.4654088318347931	-0.3617999851703644
6okm.pdb	6okm_HL_R_LR60Y.pdb	-0.5233014822006226	-0.5656999945640564
6okm.pdb	6okm_HL_R_LR60V.pdb	-0.5978362560272217	0.6090999841690063
6okm.pdb	6okm_HL_R_RR61A.pdb	-1.1330506801605225	-0.2563999891281128
6okm.pdb	6okm_HL_R_RR61N.pdb	-1.1514770984649658	-0.6452000141143799
6okm.pdb	6okm_HL_R_RR61D.pdb	-1.1650030612945557	-0.8112000226974487
6okm.pdb	6okm_HL_R_RR61C.pdb	-1.146714687347412	-0.4580000042915344
6okm.pdb	6okm_HL_R_RR61Q.pdb	-1.0005848407745361	-0.42570000886917114
6okm.pdb	6okm_HL_R_RR61E.pdb	-1.056308627128601	-0.4717000126838684
6okm.pdb	6okm_HL_R_RR61G.pdb	-1.312967300415039	-0.7014999985694885
6okm.pdb	6okm_HL_R_RR61H.pdb	-1.1262537240982056	-0.5368000268936157
6okm.pdb	6okm_HL_R_RR61I.pdb	-0.9912440180778503	2.006700038909912
6okm.pdb	6okm_HL_R_RR61L.pdb	-0.896949827671051	0.4147000014781952
6okm.pdb	6okm_HL_R_RR61K.pdb	-1.0210175514221191	-0.0015999999595806003
6okm.pdb	6okm_HL_R_RR61M.pdb	-0.8247941732406616	0.9750999808311462
6okm.pdb	6okm_HL_R_RR61F.pdb	-0.7018148899078369	0.5680000185966492
6okm.pdb	6okm_HL_R_RR61P.pdb	-1.0235848426818848	0.4925000071525574
6okm.pdb	6okm_HL_R_RR61S.pdb	-1.3160486221313477	-0.7282000184059143
6okm.pdb	6okm_HL_R_RR61T.pdb	-0.9908531904220581	-0.5498999953269958
6okm.pdb	6okm_HL_R_RR61W.pdb	-0.8553542494773865	0.2766000032424927
6okm.pdb	6okm_HL_R_RR61Y.pdb	-0.8063856363296509	0.17980000376701355
6okm.pdb	6okm_HL_R_RR61V.pdb	-0.9433529376983643	-0.9702000021934509
6okm.pdb	6okm_HL_R_ER65A.pdb	-0.6725400686264038	-0.6786999702453613
6okm.pdb	6okm_HL_R_ER65R.pdb	-0.5422367453575134	-0.7386999726295471
6okm.pdb	6okm_HL_R_ER65N.pdb	-0.6375004649162292	-0.5105999708175659
6okm.pdb	6okm_HL_R_ER65D.pdb	-0.6342163681983948	-0.1972000002861023
6okm.pdb	6okm_HL_R_ER65C.pdb	-0.6713106632232666	-0.6539000272750854
6okm.pdb	6okm_HL_R_ER65Q.pdb	-0.6239227652549744	-0.651199996471405
6okm.pdb	6okm_HL_R_ER65G.pdb	-0.7437746524810791	-0.7016000151634216
6okm.pdb	6okm_HL_R_ER65H.pdb	-0.5936216115951538	-0.5512999892234802
6okm.pdb	6okm_HL_R_ER65I.pdb	-0.5487483739852905	-0.5939000248908997
6okm.pdb	6okm_HL_R_ER65L.pdb	-0.5281977653503418	-0.527400016784668
6okm.pdb	6okm_HL_R_ER65K.pdb	-0.5456953048706055	-0.7348999977111816
6okm.pdb	6okm_HL_R_ER65M.pdb	-0.4429766535758972	-0.6583999991416931
6okm.pdb	6okm_HL_R_ER65F.pdb	-0.5173816084861755	-0.5881999731063843
6okm.pdb	6okm_HL_R_ER65P.pdb	-0.9139559268951416	-0.6758999824523926
6okm.pdb	6okm_HL_R_ER65S.pdb	-0.7644011378288269	-0.6902999877929688
6okm.pdb	6okm_HL_R_ER65T.pdb	-0.7408682703971863	-0.6741999983787537
6okm.pdb	6okm_HL_R_ER65W.pdb	-0.35460802912712097	-0.36149999499320984
6okm.pdb	6okm_HL_R_ER65Y.pdb	-0.576217532157898	-0.6590999960899353
6okm.pdb	6okm_HL_R_ER65V.pdb	-0.591681718826294	-0.6520000100135803
6okm.pdb	6okm_HL_R_RR66A.pdb	-1.2320094108581543	-3.6967999935150146
6okm.pdb	6okm_HL_R_RR66N.pdb	-1.2112877368927002	-2.7818000316619873
6okm.pdb	6okm_HL_R_RR66D.pdb	-1.29776930809021	-1.9465999603271484
6okm.pdb	6okm_HL_R_RR66C.pdb	-1.0665110349655151	-3.487299919128418
6okm.pdb	6okm_HL_R_RR66Q.pdb	-1.2142276763916016	-3.2548000812530518
6okm.pdb	6okm_HL_R_RR66E.pdb	-1.1055258512496948	-1.8472000360488892
6okm.pdb	6okm_HL_R_RR66G.pdb	-1.2248798608779907	-4.2104997634887695
6okm.pdb	6okm_HL_R_RR66H.pdb	-1.105994701385498	-2.0206000804901123
6okm.pdb	6okm_HL_R_RR66I.pdb	-0.9834643602371216	-3.1347999572753906
6okm.pdb	6okm_HL_R_RR66L.pdb	-1.0755006074905396	-2.611599922180176
6okm.pdb	6okm_HL_R_RR66K.pdb	-0.6652144193649292	-1.792799949645996
6okm.pdb	6okm_HL_R_RR66M.pdb	-1.039304256439209	-2.1184000968933105
6okm.pdb	6okm_HL_R_RR66F.pdb	-0.9411044120788574	-2.1693999767303467
6okm.pdb	6okm_HL_R_RR66P.pdb	-0.9075819253921509	-3.648400068283081
6okm.pdb	6okm_HL_R_RR66S.pdb	-1.1931040287017822	-3.908600091934204
6okm.pdb	6okm_HL_R_RR66T.pdb	-1.2926347255706787	-2.6789000034332275
6okm.pdb	6okm_HL_R_RR66W.pdb	-0.7853226065635681	-1.42739999294281
6okm.pdb	6okm_HL_R_RR66Y.pdb	-1.1102540493011475	-4.196599960327148
6okm.pdb	6okm_HL_R_RR66V.pdb	-1.1061322689056396	-2.359600067138672
6okm.pdb	6okm_HL_R_KR67A.pdb	-0.737427830696106	-0.042500000447034836
6okm.pdb	6okm_HL_R_KR67R.pdb	-0.6398478746414185	-0.06870000064373016
6okm.pdb	6okm_HL_R_KR67N.pdb	-0.7317219376564026	0.013000000268220901
6okm.pdb	6okm_HL_R_KR67D.pdb	-0.7493546605110168	0.05079999938607216
6okm.pdb	6okm_HL_R_KR67C.pdb	-0.7596762180328369	-0.010300000198185444
6okm.pdb	6okm_HL_R_KR67Q.pdb	-0.674175500869751	-0.037700001150369644
6okm.pdb	6okm_HL_R_KR67E.pdb	-0.7046617269515991	0.0608999989926815
6okm.pdb	6okm_HL_R_KR67G.pdb	-0.8302704095840454	-0.005499999970197678
6okm.pdb	6okm_HL_R_KR67H.pdb	-0.601860761642456	0.04989999905228615
6okm.pdb	6okm_HL_R_KR67I.pdb	-0.6559925079345703	-0.05090000107884407
6okm.pdb	6okm_HL_R_KR67L.pdb	-0.6079956293106079	0.04390000179409981
6okm.pdb	6okm_HL_R_KR67M.pdb	-0.602460503578186	0.03099999949336052
6okm.pdb	6okm_HL_R_KR67F.pdb	-0.5951791405677795	0.03709999844431877
6okm.pdb	6okm_HL_R_KR67P.pdb	-0.8911210298538208	-0.7580999732017517
6okm.pdb	6okm_HL_R_KR67S.pdb	-0.8335559368133545	-0.025100000202655792
6okm.pdb	6okm_HL_R_KR67T.pdb	-0.7079287767410278	0.016100000590085983
6okm.pdb	6okm_HL_R_KR67W.pdb	-0.5087125301361084	0.028699999675154686
6okm.pdb	6okm_HL_R_KR67Y.pdb	-0.5190219879150391	0.01979999989271164
6okm.pdb	6okm_HL_R_KR67V.pdb	-0.6181443333625793	-0.07419999688863754
6okm.pdb	6okm_HL_R_QR68A.pdb	-0.6736311912536621	0.009800000116229057
6okm.pdb	6okm_HL_R_QR68R.pdb	-0.5840514898300171	-0.1348000019788742
6okm.pdb	6okm_HL_R_QR68N.pdb	-0.6863099336624146	0.030700000002980232
6okm.pdb	6okm_HL_R_QR68D.pdb	-0.7132027745246887	-0.05040000006556511
6okm.pdb	6okm_HL_R_QR68C.pdb	-0.696062445640564	-0.021700000390410423
6okm.pdb	6okm_HL_R_QR68E.pdb	-0.664370596408844	0.01889999955892563
6okm.pdb	6okm_HL_R_QR68G.pdb	-0.6856887936592102	-0.015399999916553497
6okm.pdb	6okm_HL_R_QR68H.pdb	-0.6933027505874634	0.08079999685287476
6okm.pdb	6okm_HL_R_QR68I.pdb	-0.6392225027084351	-0.04989999905228615
6okm.pdb	6okm_HL_R_QR68L.pdb	-0.5710461139678955	-0.00279999990016222
6okm.pdb	6okm_HL_R_QR68K.pdb	-0.5795524716377258	-0.026799999177455902
6okm.pdb	6okm_HL_R_QR68M.pdb	-0.6270553469657898	0.011699999682605267
6okm.pdb	6okm_HL_R_QR68F.pdb	-0.5271075367927551	0.05480000004172325
6okm.pdb	6okm_HL_R_QR68P.pdb	-0.6403170824050903	-0.14300000667572021
6okm.pdb	6okm_HL_R_QR68S.pdb	-0.7828869819641113	0.05849999934434891
6okm.pdb	6okm_HL_R_QR68T.pdb	-0.7468962669372559	-0.5418999791145325
6okm.pdb	6okm_HL_R_QR68W.pdb	-0.5056257843971252	0.010400000028312206
6okm.pdb	6okm_HL_R_QR68Y.pdb	-0.4550933837890625	0.14100000262260437
6okm.pdb	6okm_HL_R_QR68V.pdb	-0.6246680617332458	-0.04809999838471413
6okm.pdb	6okm_HL_R_LR69A.pdb	-1.3675029277801514	-1.5586999654769897
6okm.pdb	6okm_HL_R_LR69R.pdb	-1.4085357189178467	-2.147700071334839
6okm.pdb	6okm_HL_R_LR69N.pdb	-1.3918869495391846	-2.0559000968933105
6okm.pdb	6okm_HL_R_LR69D.pdb	-1.4566906690597534	-1.4296000003814697
6okm.pdb	6okm_HL_R_LR69C.pdb	-1.4330308437347412	-1.3102999925613403
6okm.pdb	6okm_HL_R_LR69Q.pdb	-1.2697491645812988	-2.4093000888824463
6okm.pdb	6okm_HL_R_LR69E.pdb	-1.172943115234375	-2.642699956893921
6okm.pdb	6okm_HL_R_LR69G.pdb	-1.6125924587249756	-2.0165998935699463
6okm.pdb	6okm_HL_R_LR69H.pdb	-1.3137259483337402	-1.9466999769210815
6okm.pdb	6okm_HL_R_LR69I.pdb	-0.9172369241714478	-0.49729999899864197
6okm.pdb	6okm_HL_R_LR69K.pdb	-1.0234347581863403	-2.0873000621795654
6okm.pdb	6okm_HL_R_LR69M.pdb	-0.7316557765007019	0.30809998512268066
6okm.pdb	6okm_HL_R_LR69F.pdb	-1.3175678253173828	-1.7381000518798828
6okm.pdb	6okm_HL_R_LR69P.pdb	-1.256244421005249	-1.315000057220459
6okm.pdb	6okm_HL_R_LR69S.pdb	-1.5160739421844482	-1.9486000537872314
6okm.pdb	6okm_HL_R_LR69T.pdb	-1.4902355670928955	-2.0357000827789307
6okm.pdb	6okm_HL_R_LR69W.pdb	-1.0614838600158691	-1.753999948501587
6okm.pdb	6okm_HL_R_LR69Y.pdb	-1.282586932182312	-1.6916999816894531
6okm.pdb	6okm_HL_R_LR69V.pdb	-1.3528001308441162	-1.1962000131607056
5fhc.pdb	5fhc_AB_J_SA99A.pdb	-0.5507313013076782	0.30395999550819397
5fhc.pdb	5fhc_AB_J_SA99R.pdb	-0.8904063701629639	-4.305699825286865
5fhc.pdb	5fhc_AB_J_SA99N.pdb	-0.7126674056053162	-0.023970000445842743
5fhc.pdb	5fhc_AB_J_SA99D.pdb	-0.5937562584877014	0.455269992351532
5fhc.pdb	5fhc_AB_J_SA99C.pdb	-0.8468385934829712	0.2851400077342987
5fhc.pdb	5fhc_AB_J_SA99Q.pdb	-1.818655252456665	-5.55364990234375
5fhc.pdb	5fhc_AB_J_SA99E.pdb	-1.3826706409454346	-4.231540203094482
5fhc.pdb	5fhc_AB_J_SA99G.pdb	-0.6167594194412231	-0.2914400100708008
5fhc.pdb	5fhc_AB_J_SA99H.pdb	-2.4434428215026855	-4.140960216522217
5fhc.pdb	5fhc_AB_J_SA99I.pdb	-1.6276397705078125	-1.3912689685821533
5fhc.pdb	5fhc_AB_J_SA99L.pdb	-2.379223346710205	-2.112816095352173
5fhc.pdb	5fhc_AB_J_SA99K.pdb	-2.072063684463501	-7.204090118408203
5fhc.pdb	5fhc_AB_J_SA99M.pdb	-0.38711023330688477	-1.093222975730896
5fhc.pdb	5fhc_AB_J_SA99F.pdb	-3.5236799716949463	-2.0292398929595947
5fhc.pdb	5fhc_AB_J_SA99P.pdb	-0.7661746740341187	0.22801999747753143
5fhc.pdb	5fhc_AB_J_SA99T.pdb	-0.5798943042755127	-0.05649000033736229
5fhc.pdb	5fhc_AB_J_SA99W.pdb	-12.215567588806152	-29.367000579833984
5fhc.pdb	5fhc_AB_J_SA99Y.pdb	-4.441568851470947	-4.885680198669434
5fhc.pdb	5fhc_AB_J_SA99V.pdb	-0.4018024206161499	0.6094300150871277
5fhc.pdb	5fhc_AB_J_RA100A.pdb	-0.8938710689544678	0.05992000177502632
5fhc.pdb	5fhc_AB_J_RA100N.pdb	-0.8386053442955017	0.007519999984651804
5fhc.pdb	5fhc_AB_J_RA100D.pdb	-0.8918046951293945	0.053950000554323196
5fhc.pdb	5fhc_AB_J_RA100C.pdb	-0.7926739454269409	0.010809999890625477
5fhc.pdb	5fhc_AB_J_RA100Q.pdb	-0.8314967155456543	0.010470000095665455
5fhc.pdb	5fhc_AB_J_RA100E.pdb	-0.805691659450531	-0.008449999615550041
5fhc.pdb	5fhc_AB_J_RA100G.pdb	-0.9386521577835083	0.10780999809503555
5fhc.pdb	5fhc_AB_J_RA100H.pdb	-0.8113808631896973	-0.21963000297546387
5fhc.pdb	5fhc_AB_J_RA100I.pdb	-0.6735095381736755	-0.20555999875068665
5fhc.pdb	5fhc_AB_J_RA100L.pdb	-0.7580936551094055	-0.1907999962568283
5fhc.pdb	5fhc_AB_J_RA100K.pdb	-0.6245662569999695	0.09502000361680984
5fhc.pdb	5fhc_AB_J_RA100M.pdb	-0.634264349937439	0.02457999996840954
5fhc.pdb	5fhc_AB_J_RA100F.pdb	-0.7869520783424377	-0.13917000591754913
5fhc.pdb	5fhc_AB_J_RA100P.pdb	-0.936983048915863	0.1330299973487854
5fhc.pdb	5fhc_AB_J_RA100S.pdb	-1.0230772495269775	0.13977999985218048
5fhc.pdb	5fhc_AB_J_RA100T.pdb	-0.712806761264801	0.10467000305652618
5fhc.pdb	5fhc_AB_J_RA100W.pdb	-0.8259811997413635	-0.17747999727725983
5fhc.pdb	5fhc_AB_J_RA100Y.pdb	-0.8451387286186218	-0.4759500026702881
5fhc.pdb	5fhc_AB_J_RA100V.pdb	-0.7215855717658997	-0.06923999637365341
5fhc.pdb	5fhc_AB_J_SA101A.pdb	-0.6583067774772644	0.6222100257873535
5fhc.pdb	5fhc_AB_J_SA101R.pdb	-1.5357415676116943	-0.9237909913063049
5fhc.pdb	5fhc_AB_J_SA101N.pdb	-1.0976543426513672	-0.768733024597168
5fhc.pdb	5fhc_AB_J_SA101D.pdb	-1.0284411907196045	-1.2972455024719238
5fhc.pdb	5fhc_AB_J_SA101C.pdb	-0.7621176242828369	-0.1637900024652481
5fhc.pdb	5fhc_AB_J_SA101Q.pdb	-1.2753775119781494	-0.974016010761261
5fhc.pdb	5fhc_AB_J_SA101E.pdb	-1.1510367393493652	-1.3419090509414673
5fhc.pdb	5fhc_AB_J_SA101G.pdb	-0.5477033853530884	1.1193900108337402
5fhc.pdb	5fhc_AB_J_SA101H.pdb	-1.158064603805542	-0.8461130261421204
5fhc.pdb	5fhc_AB_J_SA101I.pdb	-1.5086255073547363	-1.286313772201538
5fhc.pdb	5fhc_AB_J_SA101L.pdb	-1.803318977355957	-1.5963740348815918
5fhc.pdb	5fhc_AB_J_SA101K.pdb	-1.200028896331787	-0.8017200231552124
5fhc.pdb	5fhc_AB_J_SA101M.pdb	-0.5344855785369873	0.38857999444007874
5fhc.pdb	5fhc_AB_J_SA101F.pdb	-1.2940516471862793	-1.153908610343933
5fhc.pdb	5fhc_AB_J_SA101P.pdb	-0.6216272711753845	0.3106600046157837
5fhc.pdb	5fhc_AB_J_SA101T.pdb	-0.693370521068573	-0.32468700408935547
5fhc.pdb	5fhc_AB_J_SA101W.pdb	-1.2324491739273071	-1.0080629587173462
5fhc.pdb	5fhc_AB_J_SA101Y.pdb	-1.395036220550537	-0.8226860165596008
5fhc.pdb	5fhc_AB_J_SA101V.pdb	-0.88503098487854	-0.13210999965667725
5fhc.pdb	5fhc_AB_J_TA110A.pdb	-0.6972472667694092	0.2831000089645386
5fhc.pdb	5fhc_AB_J_TA110R.pdb	-0.598294734954834	-1.3476760387420654
5fhc.pdb	5fhc_AB_J_TA110N.pdb	-0.6026403307914734	-0.2541239857673645
5fhc.pdb	5fhc_AB_J_TA110D.pdb	-0.6836839914321899	-0.5299789905548096
5fhc.pdb	5fhc_AB_J_TA110C.pdb	-0.6415319442749023	0.04450000077486038
5fhc.pdb	5fhc_AB_J_TA110Q.pdb	-0.4922998249530792	-1.1480692625045776
5fhc.pdb	5fhc_AB_J_TA110E.pdb	-0.7116626501083374	-0.8935840129852295
5fhc.pdb	5fhc_AB_J_TA110G.pdb	-0.6362830996513367	-0.2676219940185547
5fhc.pdb	5fhc_AB_J_TA110H.pdb	-0.6319885849952698	-0.5732669830322266
5fhc.pdb	5fhc_AB_J_TA110I.pdb	-0.4096757471561432	0.3325900137424469
5fhc.pdb	5fhc_AB_J_TA110L.pdb	-0.4205113649368286	0.3171299993991852
5fhc.pdb	5fhc_AB_J_TA110K.pdb	-1.0532708168029785	-0.8820819854736328
5fhc.pdb	5fhc_AB_J_TA110M.pdb	-0.33043262362480164	0.15580999851226807
5fhc.pdb	5fhc_AB_J_TA110F.pdb	-0.41140612959861755	-0.39676499366760254
5fhc.pdb	5fhc_AB_J_TA110P.pdb	-0.8915835618972778	-0.5230919718742371
5fhc.pdb	5fhc_AB_J_TA110S.pdb	-0.7816174626350403	0.10919000208377838
5fhc.pdb	5fhc_AB_J_TA110W.pdb	-1.2849323749542236	-1.9367040395736694
5fhc.pdb	5fhc_AB_J_TA110Y.pdb	-6.2486090660095215	-12.86989974975586
5fhc.pdb	5fhc_AB_J_TA110V.pdb	-0.5588887929916382	0.36757999658584595
5fhc.pdb	5fhc_AB_J_YB47A.pdb	-0.6577322483062744	-1.5367039442062378
5fhc.pdb	5fhc_AB_J_YB47R.pdb	-0.9086660742759705	-1.8916490077972412
5fhc.pdb	5fhc_AB_J_YB47N.pdb	-0.5749351978302002	-1.5688350200653076
5fhc.pdb	5fhc_AB_J_YB47D.pdb	-0.6083626747131348	-2.0370609760284424
5fhc.pdb	5fhc_AB_J_YB47C.pdb	-0.6645616292953491	-1.4073699712753296
5fhc.pdb	5fhc_AB_J_YB47Q.pdb	-0.7838743329048157	-1.6237050294876099
5fhc.pdb	5fhc_AB_J_YB47E.pdb	-0.8295235633850098	-2.334199905395508
5fhc.pdb	5fhc_AB_J_YB47G.pdb	-0.6718776226043701	-1.5400290489196777
5fhc.pdb	5fhc_AB_J_YB47H.pdb	-0.7904415726661682	-1.3520029783248901
5fhc.pdb	5fhc_AB_J_YB47I.pdb	-0.5231832265853882	-1.089521050453186
5fhc.pdb	5fhc_AB_J_YB47L.pdb	-0.5113925933837891	-0.8892719745635986
5fhc.pdb	5fhc_AB_J_YB47K.pdb	-0.6844516396522522	-1.9147629737854004
5fhc.pdb	5fhc_AB_J_YB47M.pdb	-0.7305215001106262	-0.941087007522583
5fhc.pdb	5fhc_AB_J_YB47F.pdb	-0.660612940788269	-0.6005499958992004
5fhc.pdb	5fhc_AB_J_YB47P.pdb	-0.5963551998138428	-1.4890819787979126
5fhc.pdb	5fhc_AB_J_YB47S.pdb	-0.652086615562439	-1.5826120376586914
5fhc.pdb	5fhc_AB_J_YB47T.pdb	-0.6168822050094604	-1.3055411577224731
5fhc.pdb	5fhc_AB_J_YB47W.pdb	-1.8635547161102295	-2.9730100631713867
5fhc.pdb	5fhc_AB_J_YB47V.pdb	-0.6031004786491394	-1.4940249919891357
5fhc.pdb	5fhc_AB_J_GJ23A.pdb	-1.6974496841430664	-2.481379985809326
5fhc.pdb	5fhc_AB_J_GJ23R.pdb	-1.9646527767181396	-6.1724700927734375
5fhc.pdb	5fhc_AB_J_GJ23N.pdb	-1.052952766418457	-1.5853060483932495
5fhc.pdb	5fhc_AB_J_GJ23D.pdb	-1.5014081001281738	-4.30810022354126
5fhc.pdb	5fhc_AB_J_GJ23C.pdb	-1.8506734371185303	-3.869719982147217
5fhc.pdb	5fhc_AB_J_GJ23Q.pdb	-1.7355120182037354	-5.102759838104248
5fhc.pdb	5fhc_AB_J_GJ23E.pdb	-1.5692644119262695	-6.045229911804199
5fhc.pdb	5fhc_AB_J_GJ23H.pdb	-1.3041279315948486	-3.1877400875091553
5fhc.pdb	5fhc_AB_J_GJ23I.pdb	-2.040184259414673	-5.87568998336792
5fhc.pdb	5fhc_AB_J_GJ23L.pdb	-4.110280513763428	-8.807889938354492
5fhc.pdb	5fhc_AB_J_GJ23K.pdb	-1.3358511924743652	-3.6434199810028076
5fhc.pdb	5fhc_AB_J_GJ23M.pdb	-1.8258426189422607	-4.8155598640441895
5fhc.pdb	5fhc_AB_J_GJ23F.pdb	-2.106247663497925	-4.398429870605469
5fhc.pdb	5fhc_AB_J_GJ23P.pdb	-1.3843271732330322	-3.1283600330352783
5fhc.pdb	5fhc_AB_J_GJ23S.pdb	-1.8542134761810303	-4.795340061187744
5fhc.pdb	5fhc_AB_J_GJ23T.pdb	-1.9670298099517822	-3.4596500396728516
5fhc.pdb	5fhc_AB_J_GJ23W.pdb	-3.2230987548828125	-6.775519847869873
5fhc.pdb	5fhc_AB_J_GJ23Y.pdb	-2.831317186355591	-5.458330154418945
5fhc.pdb	5fhc_AB_J_GJ23V.pdb	-2.2810475826263428	-5.61460018157959
5fhc.pdb	5fhc_AB_J_AJ25R.pdb	-0.6439241170883179	-0.7709810137748718
5fhc.pdb	5fhc_AB_J_AJ25N.pdb	-0.4769355356693268	-0.41597801446914673
5fhc.pdb	5fhc_AB_J_AJ25D.pdb	-0.6715415120124817	-1.147341251373291
5fhc.pdb	5fhc_AB_J_AJ25C.pdb	-0.5553840398788452	0.6881700158119202
5fhc.pdb	5fhc_AB_J_AJ25Q.pdb	-0.5395447015762329	-0.2226569950580597
5fhc.pdb	5fhc_AB_J_AJ25E.pdb	-0.8401443958282471	-0.5267760157585144
5fhc.pdb	5fhc_AB_J_AJ25G.pdb	-0.630164384841919	0.7735499739646912
5fhc.pdb	5fhc_AB_J_AJ25H.pdb	-0.7736583948135376	-0.42745599150657654
5fhc.pdb	5fhc_AB_J_AJ25I.pdb	-1.180716872215271	-0.5867589712142944
5fhc.pdb	5fhc_AB_J_AJ25L.pdb	-0.5449963212013245	-0.8041599988937378
5fhc.pdb	5fhc_AB_J_AJ25K.pdb	-0.6373065114021301	-1.253495693206787
5fhc.pdb	5fhc_AB_J_AJ25M.pdb	-0.36186307668685913	1.6012799739837646
5fhc.pdb	5fhc_AB_J_AJ25F.pdb	-0.5731725096702576	-0.6128950119018555
5fhc.pdb	5fhc_AB_J_AJ25P.pdb	-0.634064793586731	0.09397999942302704
5fhc.pdb	5fhc_AB_J_AJ25S.pdb	-0.7308440804481506	-0.5632849931716919
5fhc.pdb	5fhc_AB_J_AJ25T.pdb	-0.9366689324378967	-1.6283910274505615
5fhc.pdb	5fhc_AB_J_AJ25W.pdb	-0.6265528202056885	-0.5707119703292847
5fhc.pdb	5fhc_AB_J_AJ25Y.pdb	-0.7801260352134705	-0.818356990814209
5fhc.pdb	5fhc_AB_J_AJ25V.pdb	-0.7240291833877563	-0.5701349973678589
5fhc.pdb	5fhc_AB_J_IJ26A.pdb	-0.8598005771636963	-1.2534433603286743
5fhc.pdb	5fhc_AB_J_IJ26R.pdb	-0.4194328486919403	-0.7138990163803101
5fhc.pdb	5fhc_AB_J_IJ26N.pdb	-0.5742097496986389	-1.107583999633789
5fhc.pdb	5fhc_AB_J_IJ26D.pdb	-0.7341430187225342	0.05144000053405762
5fhc.pdb	5fhc_AB_J_IJ26C.pdb	-0.7032013535499573	-0.7269390225410461
5fhc.pdb	5fhc_AB_J_IJ26Q.pdb	-0.39068883657455444	-0.012409999966621399
5fhc.pdb	5fhc_AB_J_IJ26E.pdb	-0.828852653503418	-1.9149659872055054
5fhc.pdb	5fhc_AB_J_IJ26G.pdb	-0.8924040794372559	-1.5193899869918823
5fhc.pdb	5fhc_AB_J_IJ26H.pdb	-0.8753629922866821	-1.155949592590332
5fhc.pdb	5fhc_AB_J_IJ26L.pdb	-0.5116532444953918	0.6811000108718872
5fhc.pdb	5fhc_AB_J_IJ26K.pdb	-0.6743348240852356	-1.5894509553909302
5fhc.pdb	5fhc_AB_J_IJ26M.pdb	-0.4683646261692047	1.1090199947357178
5fhc.pdb	5fhc_AB_J_IJ26F.pdb	-0.8156534433364868	-0.8061869740486145
5fhc.pdb	5fhc_AB_J_IJ26P.pdb	-0.8669187426567078	-1.3449690341949463
5fhc.pdb	5fhc_AB_J_IJ26S.pdb	-0.8212142586708069	-0.7418400049209595
5fhc.pdb	5fhc_AB_J_IJ26T.pdb	-0.6847653388977051	-0.4005259871482849
5fhc.pdb	5fhc_AB_J_IJ26W.pdb	-0.6016761660575867	-0.8380810022354126
5fhc.pdb	5fhc_AB_J_IJ26Y.pdb	-0.6763838529586792	-0.9083920121192932
5fhc.pdb	5fhc_AB_J_IJ26V.pdb	-0.6323288679122925	-0.5677909851074219
3j8v.pdb	3j8v_FJ_D_WJ32A.pdb	-0.3981288969516754	1.3022199869155884
3j8v.pdb	3j8v_FJ_D_WJ32R.pdb	-0.3994141221046448	2.2753500938415527
3j8v.pdb	3j8v_FJ_D_WJ32N.pdb	-0.41405999660491943	0.7646700143814087
3j8v.pdb	3j8v_FJ_D_WJ32D.pdb	-0.47080197930336	0.8037700057029724
3j8v.pdb	3j8v_FJ_D_WJ32C.pdb	-0.398856520652771	1.1952199935913086
3j8v.pdb	3j8v_FJ_D_WJ32Q.pdb	-0.5948717594146729	0.897409975528717
3j8v.pdb	3j8v_FJ_D_WJ32E.pdb	-0.39750295877456665	0.8995299935340881
3j8v.pdb	3j8v_FJ_D_WJ32G.pdb	-0.3759377598762512	1.3719099760055542
3j8v.pdb	3j8v_FJ_D_WJ32H.pdb	-0.3899712860584259	1.8101500272750854
3j8v.pdb	3j8v_FJ_D_WJ32I.pdb	-0.30458325147628784	1.0123399496078491
3j8v.pdb	3j8v_FJ_D_WJ32L.pdb	-0.4966636598110199	1.609779953956604
3j8v.pdb	3j8v_FJ_D_WJ32K.pdb	-0.48388928174972534	0.8133400082588196
3j8v.pdb	3j8v_FJ_D_WJ32M.pdb	-0.2316265106201172	1.628059983253479
3j8v.pdb	3j8v_FJ_D_WJ32F.pdb	-0.3968242108821869	1.825719952583313
3j8v.pdb	3j8v_FJ_D_WJ32P.pdb	-0.42152246832847595	1.0370099544525146
3j8v.pdb	3j8v_FJ_D_WJ32S.pdb	-0.4761224687099457	1.0995800495147705
3j8v.pdb	3j8v_FJ_D_WJ32T.pdb	-0.36343690752983093	2.519979953765869
3j8v.pdb	3j8v_FJ_D_WJ32Y.pdb	-0.3992060720920563	0.6579499840736389
3j8v.pdb	3j8v_FJ_D_WJ32V.pdb	-0.421701580286026	1.025480031967163
3j8v.pdb	3j8v_FJ_D_WJ92A.pdb	-0.32558315992355347	3.08774995803833
3j8v.pdb	3j8v_FJ_D_WJ92R.pdb	-0.150657057762146	4.010280132293701
3j8v.pdb	3j8v_FJ_D_WJ92N.pdb	-0.13181781768798828	3.5237200260162354
3j8v.pdb	3j8v_FJ_D_WJ92D.pdb	-0.15537261962890625	4.581439971923828
3j8v.pdb	3j8v_FJ_D_WJ92C.pdb	-0.233024001121521	3.0650699138641357
3j8v.pdb	3j8v_FJ_D_WJ92Q.pdb	-0.1353060007095337	2.8251700401306152
3j8v.pdb	3j8v_FJ_D_WJ92E.pdb	-0.253193199634552	2.8508899211883545
3j8v.pdb	3j8v_FJ_D_WJ92G.pdb	-0.47190210223197937	3.005229949951172
3j8v.pdb	3j8v_FJ_D_WJ92H.pdb	-0.27928152680397034	2.327630043029785
3j8v.pdb	3j8v_FJ_D_WJ92I.pdb	-0.14240288734436035	3.3977699279785156
3j8v.pdb	3j8v_FJ_D_WJ92L.pdb	-0.09722375869750977	3.0592100620269775
3j8v.pdb	3j8v_FJ_D_WJ92K.pdb	-0.12619918584823608	2.292609930038452
3j8v.pdb	3j8v_FJ_D_WJ92M.pdb	-0.11343199014663696	3.1631898880004883
3j8v.pdb	3j8v_FJ_D_WJ92F.pdb	-0.7347472906112671	1.7290199995040894
3j8v.pdb	3j8v_FJ_D_WJ92P.pdb	-0.3592270314693451	2.944849967956543
3j8v.pdb	3j8v_FJ_D_WJ92S.pdb	-0.3858233392238617	4.985060214996338
3j8v.pdb	3j8v_FJ_D_WJ92T.pdb	-0.2904437184333801	2.9538800716400146
3j8v.pdb	3j8v_FJ_D_WJ92Y.pdb	-1.7056734561920166	1.0707999467849731
3j8v.pdb	3j8v_FJ_D_WJ92V.pdb	-0.15613430738449097	3.402060031890869
3j8v.pdb	3j8v_FJ_D_GF52A.pdb	-0.42191895842552185	2.3178999423980713
3j8v.pdb	3j8v_FJ_D_GF52R.pdb	-0.45823484659194946	4.551159858703613
3j8v.pdb	3j8v_FJ_D_GF52N.pdb	-0.5445690155029297	2.449429988861084
3j8v.pdb	3j8v_FJ_D_GF52D.pdb	-0.5226686000823975	1.883270025253296
3j8v.pdb	3j8v_FJ_D_GF52C.pdb	-0.41896292567253113	2.583739995956421
3j8v.pdb	3j8v_FJ_D_GF52Q.pdb	-0.4353504776954651	2.299949884414673
3j8v.pdb	3j8v_FJ_D_GF52E.pdb	-0.4345661401748657	1.5679899454116821
3j8v.pdb	3j8v_FJ_D_GF52H.pdb	-0.4569621682167053	2.3336501121520996
3j8v.pdb	3j8v_FJ_D_GF52I.pdb	-0.36822378635406494	2.5790200233459473
3j8v.pdb	3j8v_FJ_D_GF52L.pdb	-0.4272627830505371	2.715290069580078
3j8v.pdb	3j8v_FJ_D_GF52K.pdb	-0.31779611110687256	2.335750102996826
3j8v.pdb	3j8v_FJ_D_GF52M.pdb	-0.3019865155220032	3.140120029449463
3j8v.pdb	3j8v_FJ_D_GF52F.pdb	-0.3806762397289276	3.11286997795105
3j8v.pdb	3j8v_FJ_D_GF52P.pdb	-0.45647990703582764	1.984410047531128
3j8v.pdb	3j8v_FJ_D_GF52S.pdb	-0.5202533602714539	2.5345098972320557
3j8v.pdb	3j8v_FJ_D_GF52T.pdb	-0.4339684247970581	2.5487399101257324
3j8v.pdb	3j8v_FJ_D_GF52W.pdb	-0.09061634540557861	2.843709945678711
3j8v.pdb	3j8v_FJ_D_GF52Y.pdb	-0.15667259693145752	3.454780101776123
3j8v.pdb	3j8v_FJ_D_GF52V.pdb	-0.3683256506919861	2.484189987182617
3j8v.pdb	3j8v_FJ_D_KF72A.pdb	-0.25513696670532227	2.3340699672698975
3j8v.pdb	3j8v_FJ_D_KF72R.pdb	-0.1995239555835724	2.0435800552368164
3j8v.pdb	3j8v_FJ_D_KF72N.pdb	-0.13841557502746582	2.5226399898529053
3j8v.pdb	3j8v_FJ_D_KF72D.pdb	-0.1418827772140503	2.1768798828125
3j8v.pdb	3j8v_FJ_D_KF72C.pdb	-0.27006933093070984	2.207350015640259
3j8v.pdb	3j8v_FJ_D_KF72Q.pdb	-0.27081814408302307	2.301539897918701
3j8v.pdb	3j8v_FJ_D_KF72E.pdb	-0.08663660287857056	2.11122989654541
3j8v.pdb	3j8v_FJ_D_KF72G.pdb	-0.15590530633926392	2.4731600284576416
3j8v.pdb	3j8v_FJ_D_KF72H.pdb	-0.1786121129989624	2.2332499027252197
3j8v.pdb	3j8v_FJ_D_KF72I.pdb	-0.02880805730819702	2.6987900733947754
3j8v.pdb	3j8v_FJ_D_KF72L.pdb	-0.034803688526153564	2.2467100620269775
3j8v.pdb	3j8v_FJ_D_KF72M.pdb	-0.13343709707260132	2.3563599586486816
3j8v.pdb	3j8v_FJ_D_KF72F.pdb	0.002113044261932373	3.98009991645813
3j8v.pdb	3j8v_FJ_D_KF72P.pdb	-0.2582132816314697	2.485879898071289
3j8v.pdb	3j8v_FJ_D_KF72S.pdb	-0.3205857574939728	2.2111499309539795
3j8v.pdb	3j8v_FJ_D_KF72T.pdb	-0.3001791834831238	2.2699201107025146
3j8v.pdb	3j8v_FJ_D_KF72W.pdb	0.2093861699104309	3.0260798931121826
3j8v.pdb	3j8v_FJ_D_KF72Y.pdb	0.06229114532470703	3.5673699378967285
3j8v.pdb	3j8v_FJ_D_KF72V.pdb	-0.01837444305419922	2.528330087661743
3j8v.pdb	3j8v_FJ_D_DF101A.pdb	-0.528717577457428	0.37749001383781433
3j8v.pdb	3j8v_FJ_D_DF101R.pdb	-0.47165733575820923	1.4338200092315674
3j8v.pdb	3j8v_FJ_D_DF101N.pdb	-0.6198874711990356	0.2257000058889389
3j8v.pdb	3j8v_FJ_D_DF101C.pdb	-0.6260881423950195	0.33142000436782837
3j8v.pdb	3j8v_FJ_D_DF101Q.pdb	-0.46080946922302246	0.33059000968933105
3j8v.pdb	3j8v_FJ_D_DF101E.pdb	-0.4448760449886322	0.12801000475883484
3j8v.pdb	3j8v_FJ_D_DF101G.pdb	-0.6222294569015503	0.48120999336242676
3j8v.pdb	3j8v_FJ_D_DF101H.pdb	-0.5294715166091919	-0.012839999981224537
3j8v.pdb	3j8v_FJ_D_DF101I.pdb	-0.3936976194381714	0.3059000074863434
3j8v.pdb	3j8v_FJ_D_DF101L.pdb	-0.29604965448379517	0.4391399919986725
3j8v.pdb	3j8v_FJ_D_DF101K.pdb	-0.3339158296585083	0.21063999831676483
3j8v.pdb	3j8v_FJ_D_DF101M.pdb	-0.37135574221611023	0.3081200122833252
3j8v.pdb	3j8v_FJ_D_DF101F.pdb	-0.3061809539794922	0.46689000725746155
3j8v.pdb	3j8v_FJ_D_DF101P.pdb	-0.4226229786872864	0.28867000341415405
3j8v.pdb	3j8v_FJ_D_DF101S.pdb	-0.6526762247085571	0.2452699989080429
3j8v.pdb	3j8v_FJ_D_DF101T.pdb	-0.560469388961792	0.07835999876260757
3j8v.pdb	3j8v_FJ_D_DF101W.pdb	-0.2972062826156616	1.0106500387191772
3j8v.pdb	3j8v_FJ_D_DF101Y.pdb	-0.41650599241256714	0.0844699963927269
3j8v.pdb	3j8v_FJ_D_DF101V.pdb	-0.32673418521881104	0.24601000547409058
3j8v.pdb	3j8v_FJ_D_YF105A.pdb	-0.6803029775619507	0.03448000177741051
3j8v.pdb	3j8v_FJ_D_YF105R.pdb	-0.6767838001251221	0.03212999925017357
3j8v.pdb	3j8v_FJ_D_YF105N.pdb	-0.6938241720199585	0.08530999720096588
3j8v.pdb	3j8v_FJ_D_YF105D.pdb	-0.7552669048309326	0.04733999818563461
3j8v.pdb	3j8v_FJ_D_YF105C.pdb	-0.7173478603363037	0.09646999835968018
3j8v.pdb	3j8v_FJ_D_YF105Q.pdb	-0.8327151536941528	0.10253000259399414
3j8v.pdb	3j8v_FJ_D_YF105E.pdb	-0.720481276512146	0.10175000131130219
3j8v.pdb	3j8v_FJ_D_YF105G.pdb	-0.7169876098632812	0.005539999809116125
3j8v.pdb	3j8v_FJ_D_YF105H.pdb	-0.7617395520210266	0.0412600003182888
3j8v.pdb	3j8v_FJ_D_YF105I.pdb	-0.6151227355003357	0.10213000327348709
3j8v.pdb	3j8v_FJ_D_YF105L.pdb	-0.5339470505714417	0.08823999762535095
3j8v.pdb	3j8v_FJ_D_YF105K.pdb	-0.6679373383522034	0.07778000086545944
3j8v.pdb	3j8v_FJ_D_YF105M.pdb	-0.626487672328949	0.09085000306367874
3j8v.pdb	3j8v_FJ_D_YF105F.pdb	-0.5138217210769653	0.11276999861001968
3j8v.pdb	3j8v_FJ_D_YF105P.pdb	-0.6509612798690796	0.12402000278234482
3j8v.pdb	3j8v_FJ_D_YF105S.pdb	-0.7799129486083984	0.03821999952197075
3j8v.pdb	3j8v_FJ_D_YF105T.pdb	-0.8256761431694031	0.06491000205278397
3j8v.pdb	3j8v_FJ_D_YF105W.pdb	-0.5102369785308838	0.008220000192523003
3j8v.pdb	3j8v_FJ_D_YF105V.pdb	-0.6388667821884155	0.08640000224113464
3j8v.pdb	3j8v_FJ_D_ND119A.pdb	-0.544644832611084	0.0488400012254715
3j8v.pdb	3j8v_FJ_D_ND119R.pdb	-0.5746800899505615	-0.22202999889850616
3j8v.pdb	3j8v_FJ_D_ND119D.pdb	-0.6044510006904602	0.0932300016283989
3j8v.pdb	3j8v_FJ_D_ND119C.pdb	-0.6172361373901367	0.01809000037610531
3j8v.pdb	3j8v_FJ_D_ND119Q.pdb	-0.6507250070571899	0.4925599992275238
3j8v.pdb	3j8v_FJ_D_ND119E.pdb	-0.8017741441726685	-0.02800999954342842
3j8v.pdb	3j8v_FJ_D_ND119G.pdb	-0.5798871517181396	0.06548000127077103
3j8v.pdb	3j8v_FJ_D_ND119H.pdb	-0.5006618499755859	-0.3805899918079376
3j8v.pdb	3j8v_FJ_D_ND119I.pdb	-0.4907965362071991	0.0951400026679039
3j8v.pdb	3j8v_FJ_D_ND119L.pdb	-0.5739615559577942	0.25870001316070557
3j8v.pdb	3j8v_FJ_D_ND119K.pdb	-0.6474661231040955	2.118799924850464
3j8v.pdb	3j8v_FJ_D_ND119M.pdb	-0.538148045539856	0.5955899953842163
3j8v.pdb	3j8v_FJ_D_ND119F.pdb	-0.6339635848999023	0.45949000120162964
3j8v.pdb	3j8v_FJ_D_ND119P.pdb	-0.4039599299430847	0.07710999995470047
3j8v.pdb	3j8v_FJ_D_ND119S.pdb	-0.7620088458061218	-0.0004400000034365803
3j8v.pdb	3j8v_FJ_D_ND119T.pdb	-0.7153312563896179	-0.17962999641895294
3j8v.pdb	3j8v_FJ_D_ND119W.pdb	-0.5082616806030273	1.848039984703064
3j8v.pdb	3j8v_FJ_D_ND119Y.pdb	-0.547400176525116	-0.2718999981880188
3j8v.pdb	3j8v_FJ_D_ND119V.pdb	-0.5077354907989502	-0.022280000150203705
3j8v.pdb	3j8v_FJ_D_QD162A.pdb	0.13965749740600586	2.7310800552368164
3j8v.pdb	3j8v_FJ_D_QD162R.pdb	-0.6179600954055786	0.19131000339984894
3j8v.pdb	3j8v_FJ_D_QD162N.pdb	-0.11903399229049683	2.4984800815582275
3j8v.pdb	3j8v_FJ_D_QD162D.pdb	-0.13260924816131592	1.9875099658966064
3j8v.pdb	3j8v_FJ_D_QD162C.pdb	-0.05092746019363403	2.442239999771118
3j8v.pdb	3j8v_FJ_D_QD162E.pdb	-0.14750432968139648	2.226490020751953
3j8v.pdb	3j8v_FJ_D_QD162G.pdb	0.14691263437271118	2.6356399059295654
3j8v.pdb	3j8v_FJ_D_QD162H.pdb	-0.04835653305053711	2.3836300373077393
3j8v.pdb	3j8v_FJ_D_QD162I.pdb	-0.08249038457870483	3.079900026321411
3j8v.pdb	3j8v_FJ_D_QD162L.pdb	-0.07451480627059937	2.924259901046753
3j8v.pdb	3j8v_FJ_D_QD162K.pdb	-0.5559746026992798	0.4363600015640259
3j8v.pdb	3j8v_FJ_D_QD162M.pdb	-0.5541435480117798	0.8982099890708923
3j8v.pdb	3j8v_FJ_D_QD162F.pdb	0.10736578702926636	2.928030014038086
3j8v.pdb	3j8v_FJ_D_QD162P.pdb	0.04046595096588135	2.8055999279022217
3j8v.pdb	3j8v_FJ_D_QD162S.pdb	0.007100939750671387	2.4241299629211426
3j8v.pdb	3j8v_FJ_D_QD162T.pdb	-0.16702920198440552	2.5199599266052246
3j8v.pdb	3j8v_FJ_D_QD162W.pdb	0.16347211599349976	3.487920045852661
3j8v.pdb	3j8v_FJ_D_QD162Y.pdb	0.05100369453430176	3.1319499015808105
3j8v.pdb	3j8v_FJ_D_QD162V.pdb	-0.03832602500915527	2.86217999458313
3j8v.pdb	3j8v_FJ_D_PD163A.pdb	-0.2064824104309082	2.5822300910949707
3j8v.pdb	3j8v_FJ_D_PD163R.pdb	-0.22087997198104858	2.434420108795166
3j8v.pdb	3j8v_FJ_D_PD163N.pdb	-0.4014386534690857	2.707710027694702
3j8v.pdb	3j8v_FJ_D_PD163D.pdb	-0.33739322423934937	2.53164005279541
3j8v.pdb	3j8v_FJ_D_PD163C.pdb	-0.7653235197067261	-0.4196299910545349
3j8v.pdb	3j8v_FJ_D_PD163Q.pdb	-0.26541680097579956	2.751960039138794
3j8v.pdb	3j8v_FJ_D_PD163E.pdb	-0.3529074490070343	2.5068199634552
3j8v.pdb	3j8v_FJ_D_PD163G.pdb	-0.3376116454601288	2.576740026473999
3j8v.pdb	3j8v_FJ_D_PD163H.pdb	-0.12360572814941406	2.6817500591278076
3j8v.pdb	3j8v_FJ_D_PD163I.pdb	-0.22463661432266235	2.27731990814209
3j8v.pdb	3j8v_FJ_D_PD163L.pdb	-0.19639959931373596	2.0438599586486816
3j8v.pdb	3j8v_FJ_D_PD163K.pdb	-0.2740602195262909	2.2980399131774902
3j8v.pdb	3j8v_FJ_D_PD163M.pdb	-0.26417621970176697	1.697160005569458
3j8v.pdb	3j8v_FJ_D_PD163F.pdb	-0.1662003993988037	2.310080051422119
3j8v.pdb	3j8v_FJ_D_PD163S.pdb	-0.4238300323486328	2.0752298831939697
3j8v.pdb	3j8v_FJ_D_PD163T.pdb	-0.41535651683807373	1.9361200332641602
3j8v.pdb	3j8v_FJ_D_PD163W.pdb	0.08497363328933716	2.5285699367523193
3j8v.pdb	3j8v_FJ_D_PD163Y.pdb	-0.042092084884643555	2.651129961013794
3j8v.pdb	3j8v_FJ_D_PD163V.pdb	-0.17628833651542664	1.9746299982070923
3j8v.pdb	3j8v_FJ_D_TD247A.pdb	-0.39406782388687134	0.12744000554084778
3j8v.pdb	3j8v_FJ_D_TD247R.pdb	-0.423928439617157	-0.47095000743865967
3j8v.pdb	3j8v_FJ_D_TD247N.pdb	-0.48911935091018677	0.48267999291419983
3j8v.pdb	3j8v_FJ_D_TD247D.pdb	-0.5041831731796265	-0.4816100001335144
3j8v.pdb	3j8v_FJ_D_TD247C.pdb	-0.42843666672706604	2.1289799213409424
3j8v.pdb	3j8v_FJ_D_TD247Q.pdb	-0.29740843176841736	0.12255000323057175
3j8v.pdb	3j8v_FJ_D_TD247E.pdb	-0.507240891456604	-0.9813100099563599
3j8v.pdb	3j8v_FJ_D_TD247G.pdb	-0.4857094883918762	0.2358500063419342
3j8v.pdb	3j8v_FJ_D_TD247H.pdb	-0.3806439936161041	0.12681999802589417
3j8v.pdb	3j8v_FJ_D_TD247I.pdb	-0.42061930894851685	0.10097000002861023
3j8v.pdb	3j8v_FJ_D_TD247L.pdb	-0.4185207486152649	0.5306699872016907
3j8v.pdb	3j8v_FJ_D_TD247K.pdb	-0.22646433115005493	-0.04050999879837036
3j8v.pdb	3j8v_FJ_D_TD247M.pdb	-0.29616644978523254	0.1143300011754036
3j8v.pdb	3j8v_FJ_D_TD247F.pdb	-0.38701388239860535	-0.3750700056552887
3j8v.pdb	3j8v_FJ_D_TD247P.pdb	-0.28753477334976196	0.18110999464988708
3j8v.pdb	3j8v_FJ_D_TD247S.pdb	-0.6060932278633118	0.15368999540805817
3j8v.pdb	3j8v_FJ_D_TD247W.pdb	-0.724098801612854	-2.1513800621032715
3j8v.pdb	3j8v_FJ_D_TD247Y.pdb	-0.23085403442382812	1.4305100440979004
3j8v.pdb	3j8v_FJ_D_TD247V.pdb	-0.2580481767654419	0.09505999833345413
3j8v.pdb	3j8v_FJ_D_SD261A.pdb	-0.6584698557853699	0.641290009021759
3j8v.pdb	3j8v_FJ_D_SD261R.pdb	-0.7030086517333984	-0.9415199756622314
3j8v.pdb	3j8v_FJ_D_SD261N.pdb	-0.5540286898612976	0.04413999989628792
3j8v.pdb	3j8v_FJ_D_SD261D.pdb	-0.636181116104126	0.3420700132846832
3j8v.pdb	3j8v_FJ_D_SD261C.pdb	-0.647262454032898	0.16162000596523285
3j8v.pdb	3j8v_FJ_D_SD261Q.pdb	-0.5162701606750488	0.18328000605106354
3j8v.pdb	3j8v_FJ_D_SD261E.pdb	-0.6301900744438171	-0.22926999628543854
3j8v.pdb	3j8v_FJ_D_SD261G.pdb	-0.8188458681106567	0.9066900014877319
3j8v.pdb	3j8v_FJ_D_SD261H.pdb	-1.0800511837005615	-1.102720022201538
3j8v.pdb	3j8v_FJ_D_SD261I.pdb	-1.1817395687103271	-0.7556399703025818
3j8v.pdb	3j8v_FJ_D_SD261L.pdb	-0.48115110397338867	-0.32846999168395996
3j8v.pdb	3j8v_FJ_D_SD261K.pdb	-0.6645011305809021	-1.010040044784546
3j8v.pdb	3j8v_FJ_D_SD261M.pdb	-0.5572739839553833	-0.5147200226783752
3j8v.pdb	3j8v_FJ_D_SD261F.pdb	-1.558813452720642	-2.201479911804199
3j8v.pdb	3j8v_FJ_D_SD261P.pdb	-0.5905547738075256	0.800849974155426
3j8v.pdb	3j8v_FJ_D_SD261T.pdb	-1.1195913553237915	-1.652459979057312
3j8v.pdb	3j8v_FJ_D_SD261W.pdb	-2.628485679626465	-6.111879825592041
3j8v.pdb	3j8v_FJ_D_SD261Y.pdb	-1.4973974227905273	-2.4905800819396973
3j8v.pdb	3j8v_FJ_D_SD261V.pdb	-0.8512437343597412	-2.5378799438476562
3j8v.pdb	3j8v_FJ_D_GD262A.pdb	-0.6633899807929993	-0.17472000420093536
3j8v.pdb	3j8v_FJ_D_GD262R.pdb	-0.8564620614051819	-1.4516899585723877
3j8v.pdb	3j8v_FJ_D_GD262N.pdb	-0.603931188583374	-0.8147600293159485
3j8v.pdb	3j8v_FJ_D_GD262D.pdb	-0.41247841715812683	-0.41437000036239624
3j8v.pdb	3j8v_FJ_D_GD262C.pdb	-0.5898207426071167	1.8475799560546875
3j8v.pdb	3j8v_FJ_D_GD262Q.pdb	-0.8129462599754333	-1.2101999521255493
3j8v.pdb	3j8v_FJ_D_GD262E.pdb	-0.8132514953613281	-1.3015300035476685
3j8v.pdb	3j8v_FJ_D_GD262H.pdb	-0.7011063098907471	-0.9408000111579895
3j8v.pdb	3j8v_FJ_D_GD262I.pdb	-0.5819228291511536	-1.3511099815368652
3j8v.pdb	3j8v_FJ_D_GD262L.pdb	-0.5085261464118958	-1.2593300342559814
3j8v.pdb	3j8v_FJ_D_GD262K.pdb	-0.7780814170837402	-1.517799973487854
3j8v.pdb	3j8v_FJ_D_GD262M.pdb	-0.5700636506080627	1.4672900438308716
3j8v.pdb	3j8v_FJ_D_GD262F.pdb	-0.47539782524108887	1.462090015411377
3j8v.pdb	3j8v_FJ_D_GD262P.pdb	-2.3340747356414795	0.340939998626709
3j8v.pdb	3j8v_FJ_D_GD262S.pdb	-0.7936035394668579	-1.0569299459457397
3j8v.pdb	3j8v_FJ_D_GD262T.pdb	-0.736700713634491	-1.5614700317382812
3j8v.pdb	3j8v_FJ_D_GD262W.pdb	-0.353828102350235	0.8822199702262878
3j8v.pdb	3j8v_FJ_D_GD262Y.pdb	-0.41372984647750854	1.5868500471115112
3j8v.pdb	3j8v_FJ_D_GD262V.pdb	-0.6144239902496338	-1.1163699626922607
5usf.pdb	5usf_D_A_SD30A.pdb	-0.5597963333129883	0.04749999940395355
5usf.pdb	5usf_D_A_SD30R.pdb	-0.42319923639297485	0.6316999793052673
5usf.pdb	5usf_D_A_SD30N.pdb	-0.6433330774307251	-0.08609999716281891
5usf.pdb	5usf_D_A_SD30D.pdb	-0.6131123900413513	-0.21639999747276306
5usf.pdb	5usf_D_A_SD30C.pdb	-0.5684065818786621	0.22179999947547913
5usf.pdb	5usf_D_A_SD30Q.pdb	-0.6362598538398743	0.5756000280380249
5usf.pdb	5usf_D_A_SD30E.pdb	-0.6614523530006409	0.24400000274181366
5usf.pdb	5usf_D_A_SD30G.pdb	-0.5465660691261292	0.020899999886751175
5usf.pdb	5usf_D_A_SD30H.pdb	-0.6089403629302979	-0.04769999906420708
5usf.pdb	5usf_D_A_SD30I.pdb	-0.5795376896858215	0.5950000286102295
5usf.pdb	5usf_D_A_SD30L.pdb	-0.4660189747810364	1.0204999446868896
5usf.pdb	5usf_D_A_SD30K.pdb	-0.5179979205131531	0.5156999826431274
5usf.pdb	5usf_D_A_SD30M.pdb	-0.47466832399368286	1.1634000539779663
5usf.pdb	5usf_D_A_SD30F.pdb	-0.35465207695961	1.5407999753952026
5usf.pdb	5usf_D_A_SD30P.pdb	-0.5095089077949524	0.06729999929666519
5usf.pdb	5usf_D_A_SD30T.pdb	-0.7138586044311523	-0.06830000132322311
5usf.pdb	5usf_D_A_SD30W.pdb	-0.42705875635147095	0.04670000076293945
5usf.pdb	5usf_D_A_SD30Y.pdb	-0.29917022585868835	0.6111000180244446
5usf.pdb	5usf_D_A_SD30V.pdb	-0.6017252206802368	0.24269999563694
5usf.pdb	5usf_D_A_ND31A.pdb	-0.9144550561904907	-1.0964000225067139
5usf.pdb	5usf_D_A_ND31R.pdb	-0.8406593799591064	-1.051200032234192
5usf.pdb	5usf_D_A_ND31D.pdb	-0.6899564862251282	-1.4357999563217163
5usf.pdb	5usf_D_A_ND31C.pdb	-0.7135899066925049	-0.31839999556541443
[truncated: 92,127 more rows]
