# Supplementary material for: Investigating the volume and diversity of data needed for generalizable antibody–antigen ΔΔG prediction
Source: Nat Comput Sci. 2025 Jul 8;5(8):635–47. doi: 10.1038/s43588-025-00823-8 (PMC12374841; doi:10.1038/s43588-025-00823-8)
Supplement: Supplementary file 6 — Unprocessed Graphinity model predictions and true values for synthetic ΔΔG values. [file 43588_2025_823_MOESM6_ESM.zip › Figure4/Figure4b-Graphinity_Predictions-Synthetic_FoldX_ddG_942723-Shuffling/Graphinity_predictions_test-noise_robustness-shuffling-10pct.csv]

wt_pdb	mut_pdb	pred_score	true_label
6q18.pdb	6q18_HL_A_SH30A.pdb	0.013771682977676392	0.17110000550746918
6q18.pdb	6q18_HL_A_SH30R.pdb	-0.3433760404586792	0.029500000178813934
6q18.pdb	6q18_HL_A_SH30N.pdb	0.2685931622982025	0.45730000734329224
6q18.pdb	6q18_HL_A_SH30D.pdb	0.37150558829307556	0.9986000061035156
6q18.pdb	6q18_HL_A_SH30C.pdb	0.10498082637786865	0.16169999539852142
6q18.pdb	6q18_HL_A_SH30Q.pdb	-0.11016753315925598	0.1518000066280365
6q18.pdb	6q18_HL_A_SH30E.pdb	-0.32985275983810425	0.20090000331401825
6q18.pdb	6q18_HL_A_SH30G.pdb	-0.11744362115859985	0.09889999777078629
6q18.pdb	6q18_HL_A_SH30H.pdb	-0.6058274507522583	-1.299299955368042
6q18.pdb	6q18_HL_A_SH30I.pdb	-0.008479803800582886	0.24250000715255737
6q18.pdb	6q18_HL_A_SH30L.pdb	0.12962791323661804	0.18639999628067017
6q18.pdb	6q18_HL_A_SH30K.pdb	-0.2534811794757843	0.07039999961853027
6q18.pdb	6q18_HL_A_SH30M.pdb	-0.019206315279006958	0.12430000305175781
6q18.pdb	6q18_HL_A_SH30F.pdb	0.44792333245277405	0.7179999947547913
6q18.pdb	6q18_HL_A_SH30P.pdb	-0.2713369131088257	-0.421999990940094
6q18.pdb	6q18_HL_A_SH30T.pdb	-0.4633355736732483	0.048500001430511475
6q18.pdb	6q18_HL_A_SH30W.pdb	-0.12679888308048248	-0.08720000088214874
6q18.pdb	6q18_HL_A_SH30Y.pdb	0.15894553065299988	1.2029999494552612
6q18.pdb	6q18_HL_A_SH30V.pdb	0.022397547960281372	0.24490000307559967
6q18.pdb	6q18_HL_A_SH31A.pdb	-0.15196868777275085	0.5665000081062317
6q18.pdb	6q18_HL_A_SH31R.pdb	-1.6828655004501343	-2.1814000606536865
6q18.pdb	6q18_HL_A_SH31N.pdb	-0.7025402784347534	-2.422499895095825
6q18.pdb	6q18_HL_A_SH31D.pdb	-0.696692705154419	-0.6661999821662903
6q18.pdb	6q18_HL_A_SH31C.pdb	-0.18184947967529297	-0.3847000002861023
6q18.pdb	6q18_HL_A_SH31Q.pdb	-4.4043660163879395	-5.445499897003174
6q18.pdb	6q18_HL_A_SH31E.pdb	-1.6921062469482422	-2.403599977493286
6q18.pdb	6q18_HL_A_SH31G.pdb	-0.3365596830844879	-0.8729000091552734
6q18.pdb	6q18_HL_A_SH31H.pdb	-1.8918817043304443	-1.8973000049591064
6q18.pdb	6q18_HL_A_SH31I.pdb	-0.06307502090930939	-1.239400029182434
6q18.pdb	6q18_HL_A_SH31L.pdb	-0.17072205245494843	-0.9702000021934509
6q18.pdb	6q18_HL_A_SH31K.pdb	-1.8091552257537842	-1.3028000593185425
6q18.pdb	6q18_HL_A_SH31M.pdb	0.16017204523086548	-0.3172999918460846
6q18.pdb	6q18_HL_A_SH31F.pdb	-2.121845245361328	-4.185999870300293
6q18.pdb	6q18_HL_A_SH31P.pdb	-0.3669087588787079	0.3508000075817108
6q18.pdb	6q18_HL_A_SH31T.pdb	-0.4228605329990387	-0.04470000043511391
6q18.pdb	6q18_HL_A_SH31W.pdb	-6.314234733581543	-7.334400177001953
6q18.pdb	6q18_HL_A_SH31Y.pdb	-6.935987949371338	-7.277299880981445
6q18.pdb	6q18_HL_A_SH31V.pdb	-0.07280085980892181	-0.41780000925064087
6q18.pdb	6q18_HL_A_SH32A.pdb	-0.25587695837020874	-0.05299999937415123
6q18.pdb	6q18_HL_A_SH32R.pdb	-3.787360191345215	-5.63040018081665
6q18.pdb	6q18_HL_A_SH32N.pdb	-1.8148295879364014	-1.973099946975708
6q18.pdb	6q18_HL_A_SH32D.pdb	-4.1317853927612305	-4.6890997886657715
6q18.pdb	6q18_HL_A_SH32C.pdb	0.11471760272979736	0.4453999996185303
6q18.pdb	6q18_HL_A_SH32Q.pdb	-5.523016452789307	-6.711400032043457
6q18.pdb	6q18_HL_A_SH32E.pdb	-3.243959903717041	-1.033400058746338
6q18.pdb	6q18_HL_A_SH32G.pdb	-0.17476896941661835	-0.8580999970436096
6q18.pdb	6q18_HL_A_SH32H.pdb	-12.95571517944336	-13.350600242614746
6q18.pdb	6q18_HL_A_SH32I.pdb	-3.2949488162994385	-4.067399978637695
6q18.pdb	6q18_HL_A_SH32L.pdb	-2.0800180435180664	-3.787400007247925
6q18.pdb	6q18_HL_A_SH32K.pdb	-4.22757625579834	-6.450099945068359
6q18.pdb	6q18_HL_A_SH32M.pdb	-2.9608263969421387	-1.8163000345230103
6q18.pdb	6q18_HL_A_SH32F.pdb	-15.240352630615234	-15.732250213623047
6q18.pdb	6q18_HL_A_SH32P.pdb	-2.14286732673645	-0.07320000231266022
6q18.pdb	6q18_HL_A_SH32T.pdb	-1.6667808294296265	-0.5734000205993652
6q18.pdb	6q18_HL_A_SH32W.pdb	-25.999855041503906	-27.68260955810547
6q18.pdb	6q18_HL_A_SH32Y.pdb	-17.219388961791992	-17.638219833374023
6q18.pdb	6q18_HL_A_SH32V.pdb	-0.8801332712173462	-1.20169997215271
6q18.pdb	6q18_HL_A_NH33A.pdb	-0.07168582081794739	-0.833299994468689
6q18.pdb	6q18_HL_A_NH33R.pdb	-1.1635557413101196	-2.2469000816345215
6q18.pdb	6q18_HL_A_NH33D.pdb	-0.4922036826610565	-1.3967000246047974
6q18.pdb	6q18_HL_A_NH33C.pdb	-0.18676480650901794	-1.1895999908447266
6q18.pdb	6q18_HL_A_NH33Q.pdb	-1.3593852519989014	-1.7956000566482544
6q18.pdb	6q18_HL_A_NH33E.pdb	-0.8818926811218262	-1.7098000049591064
6q18.pdb	6q18_HL_A_NH33G.pdb	-0.08374965190887451	-1.0848000049591064
6q18.pdb	6q18_HL_A_NH33H.pdb	-2.7379374504089355	-3.6791999340057373
6q18.pdb	6q18_HL_A_NH33I.pdb	0.1459425687789917	-0.050999999046325684
6q18.pdb	6q18_HL_A_NH33L.pdb	0.12473189830780029	-0.20559999346733093
6q18.pdb	6q18_HL_A_NH33K.pdb	-0.06731314957141876	0.34130001068115234
6q18.pdb	6q18_HL_A_NH33M.pdb	0.11552232503890991	-0.5965999960899353
6q18.pdb	6q18_HL_A_NH33F.pdb	-4.554779529571533	-3.6394999027252197
6q18.pdb	6q18_HL_A_NH33P.pdb	-2.6473500728607178	-3.4565000534057617
6q18.pdb	6q18_HL_A_NH33S.pdb	-0.29231593012809753	-0.8309000134468079
6q18.pdb	6q18_HL_A_NH33T.pdb	-0.2913370132446289	-0.7592999935150146
6q18.pdb	6q18_HL_A_NH33W.pdb	-10.179367065429688	-10.734399795532227
6q18.pdb	6q18_HL_A_NH33Y.pdb	-5.1873860359191895	-3.5915000438690186
6q18.pdb	6q18_HL_A_NH33V.pdb	-0.20638376474380493	-0.96670001745224
6q18.pdb	6q18_HL_A_QH53A.pdb	-0.6209744215011597	-1.7373000383377075
6q18.pdb	6q18_HL_A_QH53R.pdb	-0.6931198239326477	-2.0861001014709473
6q18.pdb	6q18_HL_A_QH53N.pdb	-0.256152868270874	-0.3882000148296356
6q18.pdb	6q18_HL_A_QH53D.pdb	0.0005289316177368164	0.36910000443458557
6q18.pdb	6q18_HL_A_QH53C.pdb	-0.36673930287361145	-1.6140999794006348
6q18.pdb	6q18_HL_A_QH53E.pdb	-0.2629578411579132	-0.05700000002980232
6q18.pdb	6q18_HL_A_QH53G.pdb	-0.6478244066238403	-1.3894000053405762
6q18.pdb	6q18_HL_A_QH53H.pdb	-0.5601464509963989	-1.8669999837875366
6q18.pdb	6q18_HL_A_QH53I.pdb	-0.4846397340297699	-1.31659996509552
6q18.pdb	6q18_HL_A_QH53L.pdb	-0.3265336751937866	-1.472000002861023
6q18.pdb	6q18_HL_A_QH53K.pdb	-0.5002880096435547	-2.1152000427246094
6q18.pdb	6q18_HL_A_QH53M.pdb	-0.31481513381004333	-1.2496000528335571
6q18.pdb	6q18_HL_A_QH53F.pdb	-5.2470598220825195	-6.84660005569458
6q18.pdb	6q18_HL_A_QH53P.pdb	-0.8169513940811157	-1.8996000289916992
6q18.pdb	6q18_HL_A_QH53S.pdb	-0.12353783845901489	-1.2829999923706055
6q18.pdb	6q18_HL_A_QH53T.pdb	-0.4379239082336426	-1.676800012588501
6q18.pdb	6q18_HL_A_QH53W.pdb	-1.1430062055587769	-2.889899969100952
6q18.pdb	6q18_HL_A_QH53Y.pdb	-5.722600936889648	-7.981500148773193
6q18.pdb	6q18_HL_A_QH53V.pdb	-0.5711297988891602	-1.5194000005722046
6q18.pdb	6q18_HL_A_HH54A.pdb	-0.13063231110572815	-0.01720000058412552
6q18.pdb	6q18_HL_A_HH54R.pdb	-0.35317516326904297	-0.020099999383091927
6q18.pdb	6q18_HL_A_HH54N.pdb	-0.06741991639137268	0.07509999722242355
6q18.pdb	6q18_HL_A_HH54D.pdb	-0.44401517510414124	0.3043000102043152
6q18.pdb	6q18_HL_A_HH54C.pdb	-0.2132907509803772	-0.03269999846816063
6q18.pdb	6q18_HL_A_HH54Q.pdb	-0.30231690406799316	0.08619999885559082
6q18.pdb	6q18_HL_A_HH54E.pdb	-0.4291790723800659	0.3411000072956085
6q18.pdb	6q18_HL_A_HH54G.pdb	-0.13829223811626434	-0.21170000731945038
6q18.pdb	6q18_HL_A_HH54I.pdb	-0.23113340139389038	-0.13179999589920044
6q18.pdb	6q18_HL_A_HH54L.pdb	-0.12670555710792542	0.06210000067949295
6q18.pdb	6q18_HL_A_HH54K.pdb	-0.32430535554885864	0.057999998331069946
6q18.pdb	6q18_HL_A_HH54M.pdb	-0.12266883254051208	0.0877000018954277
6q18.pdb	6q18_HL_A_HH54F.pdb	-0.21677714586257935	0.14090000092983246
6q18.pdb	6q18_HL_A_HH54P.pdb	-0.28994065523147583	0.09539999812841415
6q18.pdb	6q18_HL_A_HH54S.pdb	0.043117254972457886	0.36910000443458557
6q18.pdb	6q18_HL_A_HH54T.pdb	-0.015210658311843872	0.42500001192092896
6q18.pdb	6q18_HL_A_HH54W.pdb	-0.35275498032569885	0.1573999971151352
6q18.pdb	6q18_HL_A_HH54Y.pdb	-0.29779690504074097	0.03530000150203705
6q18.pdb	6q18_HL_A_HH54V.pdb	-0.17347532510757446	0.0722000002861023
6q18.pdb	6q18_HL_A_GH55A.pdb	-0.34447377920150757	-1.635599970817566
6q18.pdb	6q18_HL_A_GH55R.pdb	-0.6867996454238892	-1.440500020980835
6q18.pdb	6q18_HL_A_GH55N.pdb	-0.6625593900680542	-1.7604000568389893
6q18.pdb	6q18_HL_A_GH55D.pdb	-0.6476247310638428	-1.4250999689102173
6q18.pdb	6q18_HL_A_GH55C.pdb	-0.4079158306121826	-1.5917999744415283
6q18.pdb	6q18_HL_A_GH55Q.pdb	-0.43048906326293945	-1.4730000495910645
6q18.pdb	6q18_HL_A_GH55E.pdb	-0.6093920469284058	-1.0709999799728394
6q18.pdb	6q18_HL_A_GH55H.pdb	-0.25951582193374634	-0.6796000003814697
6q18.pdb	6q18_HL_A_GH55I.pdb	-1.342738151550293	-1.6983000040054321
6q18.pdb	6q18_HL_A_GH55L.pdb	0.1035023033618927	-0.3601999878883362
6q18.pdb	6q18_HL_A_GH55K.pdb	-0.6696656942367554	-1.4455000162124634
6q18.pdb	6q18_HL_A_GH55M.pdb	-0.4503282904624939	-1.3171000480651855
6q18.pdb	6q18_HL_A_GH55F.pdb	-0.04724699258804321	-0.8327000141143799
6q18.pdb	6q18_HL_A_GH55P.pdb	-1.0997772216796875	-1.0988999605178833
6q18.pdb	6q18_HL_A_GH55S.pdb	-0.5085862874984741	-1.86489999294281
6q18.pdb	6q18_HL_A_GH55T.pdb	-0.8594492673873901	-1.954200029373169
6q18.pdb	6q18_HL_A_GH55W.pdb	-0.19516581296920776	-0.5436000227928162
6q18.pdb	6q18_HL_A_GH55Y.pdb	-0.4803360402584076	-1.0391000509262085
6q18.pdb	6q18_HL_A_GH55V.pdb	-0.7025848627090454	-1.0449999570846558
6q18.pdb	6q18_HL_A_GH56A.pdb	-0.1500195562839508	-1.6776000261306763
6q18.pdb	6q18_HL_A_GH56R.pdb	-0.6595054864883423	-3.101599931716919
6q18.pdb	6q18_HL_A_GH56N.pdb	-0.6915111541748047	-2.760699987411499
6q18.pdb	6q18_HL_A_GH56D.pdb	-0.11179757118225098	-1.8539999723434448
6q18.pdb	6q18_HL_A_GH56C.pdb	-0.07011839747428894	-2.065500020980835
6q18.pdb	6q18_HL_A_GH56Q.pdb	0.16748115420341492	-2.2146999835968018
6q18.pdb	6q18_HL_A_GH56E.pdb	-0.053795233368873596	-1.010599970817566
6q18.pdb	6q18_HL_A_GH56H.pdb	-1.7277448177337646	-3.420099973678589
6q18.pdb	6q18_HL_A_GH56I.pdb	-1.5773491859436035	-3.0208001136779785
6q18.pdb	6q18_HL_A_GH56L.pdb	-0.3483601212501526	-1.8557000160217285
6q18.pdb	6q18_HL_A_GH56K.pdb	-0.7147154808044434	-3.471100091934204
6q18.pdb	6q18_HL_A_GH56M.pdb	-1.112039566040039	-1.645900011062622
6q18.pdb	6q18_HL_A_GH56F.pdb	-0.3502086400985718	-3.644700050354004
6q18.pdb	6q18_HL_A_GH56P.pdb	-1.2451094388961792	-2.540600061416626
6q18.pdb	6q18_HL_A_GH56S.pdb	0.4756496846675873	-2.3794000148773193
6q18.pdb	6q18_HL_A_GH56T.pdb	-1.8864741325378418	-2.786099910736084
6q18.pdb	6q18_HL_A_GH56W.pdb	-2.841029167175293	-5.762599945068359
6q18.pdb	6q18_HL_A_GH56Y.pdb	-0.40260034799575806	-1.829300045967102
6q18.pdb	6q18_HL_A_GH56V.pdb	-0.5314136743545532	-1.944700002670288
6q18.pdb	6q18_HL_A_PH101A.pdb	-0.6276000142097473	-0.807699978351593
6q18.pdb	6q18_HL_A_PH101R.pdb	-6.104584217071533	-5.316999912261963
6q18.pdb	6q18_HL_A_PH101N.pdb	-3.747206926345825	-3.944000005722046
6q18.pdb	6q18_HL_A_PH101D.pdb	-4.05027437210083	-7.422500133514404
6q18.pdb	6q18_HL_A_PH101C.pdb	-0.8203175067901611	-2.118000030517578
6q18.pdb	6q18_HL_A_PH101Q.pdb	-6.641535758972168	-5.521200180053711
6q18.pdb	6q18_HL_A_PH101E.pdb	-2.7199549674987793	-5.662799835205078
6q18.pdb	6q18_HL_A_PH101G.pdb	-0.7570855021476746	-1.4652999639511108
6q18.pdb	6q18_HL_A_PH101H.pdb	-20.213233947753906	-16.847959518432617
6q18.pdb	6q18_HL_A_PH101I.pdb	-4.168478965759277	-5.081200122833252
6q18.pdb	6q18_HL_A_PH101L.pdb	-9.210952758789062	-6.602200031280518
6q18.pdb	6q18_HL_A_PH101K.pdb	-6.986306667327881	-6.839799880981445
6q18.pdb	6q18_HL_A_PH101M.pdb	-5.032158374786377	-3.9072000980377197
6q18.pdb	6q18_HL_A_PH101F.pdb	-20.500320434570312	-18.499540328979492
6q18.pdb	6q18_HL_A_PH101S.pdb	-0.45378541946411133	-0.4657999873161316
6q18.pdb	6q18_HL_A_PH101T.pdb	-1.610518455505371	-1.489300012588501
6q18.pdb	6q18_HL_A_PH101W.pdb	-9.140559196472168	-15.667490005493164
6q18.pdb	6q18_HL_A_PH101Y.pdb	-26.93842887878418	-21.56817054748535
6q18.pdb	6q18_HL_A_PH101V.pdb	-5.035762310028076	-4.176599979400635
6q18.pdb	6q18_HL_A_YH102A.pdb	0.13552910089492798	0.4059999883174896
6q18.pdb	6q18_HL_A_YH102R.pdb	-0.5770728588104248	-0.3215999901294708
6q18.pdb	6q18_HL_A_YH102N.pdb	0.09195983409881592	0.24950000643730164
6q18.pdb	6q18_HL_A_YH102D.pdb	-0.22292117774486542	0.7056999802589417
6q18.pdb	6q18_HL_A_YH102C.pdb	0.034177571535110474	0.4178999960422516
6q18.pdb	6q18_HL_A_YH102Q.pdb	-0.26611050963401794	0.2924000024795532
6q18.pdb	6q18_HL_A_YH102E.pdb	-0.33407390117645264	1.6996999979019165
6q18.pdb	6q18_HL_A_YH102G.pdb	-0.3338116705417633	-0.22100000083446503
6q18.pdb	6q18_HL_A_YH102H.pdb	0.01026928424835205	0.6437000036239624
6q18.pdb	6q18_HL_A_YH102I.pdb	0.2419721782207489	0.6026999950408936
6q18.pdb	6q18_HL_A_YH102L.pdb	0.03500163555145264	0.2662000060081482
6q18.pdb	6q18_HL_A_YH102K.pdb	-0.06323479115962982	0.6051999926567078
6q18.pdb	6q18_HL_A_YH102M.pdb	0.5715949535369873	0.90829998254776
6q18.pdb	6q18_HL_A_YH102F.pdb	-0.029323965311050415	0.06030000001192093
6q18.pdb	6q18_HL_A_YH102P.pdb	0.2550000846385956	0.9739999771118164
6q18.pdb	6q18_HL_A_YH102S.pdb	-0.10443104803562164	0.2053000032901764
6q18.pdb	6q18_HL_A_YH102T.pdb	-0.11273010075092316	0.04839999973773956
6q18.pdb	6q18_HL_A_YH102W.pdb	-0.24550028145313263	0.897599995136261
6q18.pdb	6q18_HL_A_YH102V.pdb	0.24649307131767273	0.36660000681877136
6q18.pdb	6q18_HL_A_CH103A.pdb	-0.2397899329662323	-0.3828999996185303
6q18.pdb	6q18_HL_A_CH103R.pdb	-13.935546875	-12.205699920654297
6q18.pdb	6q18_HL_A_CH103N.pdb	-2.3773903846740723	-2.8410000801086426
6q18.pdb	6q18_HL_A_CH103D.pdb	-1.6002954244613647	-4.607600212097168
6q18.pdb	6q18_HL_A_CH103Q.pdb	-5.06870698928833	-4.5665998458862305
6q18.pdb	6q18_HL_A_CH103E.pdb	-5.973165512084961	-7.988500118255615
6q18.pdb	6q18_HL_A_CH103G.pdb	-0.9142684936523438	-1.3040000200271606
6q18.pdb	6q18_HL_A_CH103H.pdb	-6.779454231262207	-7.980400085449219
6q18.pdb	6q18_HL_A_CH103I.pdb	-4.332350254058838	-4.433599948883057
6q18.pdb	6q18_HL_A_CH103L.pdb	-0.5807908773422241	-2.9123001098632812
6q18.pdb	6q18_HL_A_CH103K.pdb	-5.692355155944824	-5.871300220489502
6q18.pdb	6q18_HL_A_CH103M.pdb	-3.424781560897827	-3.8297998905181885
6q18.pdb	6q18_HL_A_CH103F.pdb	-14.338065147399902	-13.117500305175781
6q18.pdb	6q18_HL_A_CH103P.pdb	-0.16615377366542816	-0.9557999968528748
6q18.pdb	6q18_HL_A_CH103S.pdb	-1.1822972297668457	-2.344099998474121
6q18.pdb	6q18_HL_A_CH103T.pdb	-0.25173139572143555	-0.22040000557899475
6q18.pdb	6q18_HL_A_CH103W.pdb	-20.17581558227539	-17.29482078552246
6q18.pdb	6q18_HL_A_CH103Y.pdb	-17.424415588378906	-18.08264923095703
6q18.pdb	6q18_HL_A_CH103V.pdb	-0.011438637971878052	-2.103100061416626
6q18.pdb	6q18_HL_A_TH104A.pdb	0.05342090129852295	-0.6586999893188477
6q18.pdb	6q18_HL_A_TH104R.pdb	0.04525256156921387	0.008799999952316284
6q18.pdb	6q18_HL_A_TH104N.pdb	-0.5904091596603394	-0.4309999942779541
6q18.pdb	6q18_HL_A_TH104D.pdb	0.01073998212814331	0.11550000309944153
6q18.pdb	6q18_HL_A_TH104C.pdb	0.017103254795074463	-0.3050000071525574
6q18.pdb	6q18_HL_A_TH104Q.pdb	-0.4806111454963684	-0.5468999743461609
6q18.pdb	6q18_HL_A_TH104E.pdb	-0.39182227849960327	-0.23890000581741333
6q18.pdb	6q18_HL_A_TH104G.pdb	0.06629040837287903	-1.0540000200271606
6q18.pdb	6q18_HL_A_TH104H.pdb	-1.082338809967041	-0.5250999927520752
6q18.pdb	6q18_HL_A_TH104I.pdb	0.4847390353679657	1.4639999866485596
6q18.pdb	6q18_HL_A_TH104L.pdb	0.07169309258460999	-0.04050000011920929
6q18.pdb	6q18_HL_A_TH104K.pdb	0.2005922496318817	0.14380000531673431
6q18.pdb	6q18_HL_A_TH104M.pdb	0.5916990041732788	1.226199984550476
6q18.pdb	6q18_HL_A_TH104F.pdb	0.09673449397087097	-0.4819999933242798
6q18.pdb	6q18_HL_A_TH104P.pdb	-0.29234403371810913	-1.7539000511169434
6q18.pdb	6q18_HL_A_TH104S.pdb	-0.11772307753562927	0.774399995803833
6q18.pdb	6q18_HL_A_TH104W.pdb	0.33179423213005066	-0.4343999922275543
6q18.pdb	6q18_HL_A_TH104Y.pdb	0.06289616227149963	-0.46700000762939453
6q18.pdb	6q18_HL_A_TH104V.pdb	-0.1670990139245987	0.6366999745368958
6q18.pdb	6q18_HL_A_SH105A.pdb	-1.0855729579925537	-2.337899923324585
6q18.pdb	6q18_HL_A_SH105R.pdb	-1.02964186668396	-1.6438000202178955
6q18.pdb	6q18_HL_A_SH105N.pdb	-0.9981911182403564	-2.022700071334839
6q18.pdb	6q18_HL_A_SH105D.pdb	-1.1532783508300781	-3.1142001152038574
6q18.pdb	6q18_HL_A_SH105C.pdb	-0.6357274055480957	-2.427500009536743
6q18.pdb	6q18_HL_A_SH105Q.pdb	-1.0286446809768677	-2.039299964904785
6q18.pdb	6q18_HL_A_SH105E.pdb	-0.8844937086105347	-3.8673999309539795
6q18.pdb	6q18_HL_A_SH105G.pdb	-1.2044857740402222	-3.325700044631958
6q18.pdb	6q18_HL_A_SH105H.pdb	-1.0821852684020996	-0.8781999945640564
6q18.pdb	6q18_HL_A_SH105I.pdb	-0.8822715282440186	-1.7355999946594238
6q18.pdb	6q18_HL_A_SH105L.pdb	-0.2270837277173996	-1.5157999992370605
6q18.pdb	6q18_HL_A_SH105K.pdb	-0.9083619117736816	-0.9864000082015991
6q18.pdb	6q18_HL_A_SH105M.pdb	-0.5835254192352295	-1.4996999502182007
6q18.pdb	6q18_HL_A_SH105F.pdb	0.2597603499889374	-0.9350000023841858
6q18.pdb	6q18_HL_A_SH105P.pdb	-1.267859697341919	-1.954200029373169
6q18.pdb	6q18_HL_A_SH105T.pdb	-0.604609489440918	-0.8500000238418579
6q18.pdb	6q18_HL_A_SH105W.pdb	-0.43685460090637207	-3.1623001098632812
6q18.pdb	6q18_HL_A_SH105Y.pdb	-0.04008765518665314	-1.20169997215271
6q18.pdb	6q18_HL_A_SH105V.pdb	-0.3205195367336273	-1.6718000173568726
6q18.pdb	6q18_HL_A_AH106R.pdb	-0.2005537897348404	-0.9380000233650208
6q18.pdb	6q18_HL_A_AH106N.pdb	-0.2997604012489319	-0.08429999649524689
6q18.pdb	6q18_HL_A_AH106D.pdb	-1.0878392457962036	-1.5628999471664429
6q18.pdb	6q18_HL_A_AH106C.pdb	-0.2938459515571594	-0.6570000052452087
6q18.pdb	6q18_HL_A_AH106Q.pdb	-0.26806896924972534	0.02889999933540821
6q18.pdb	6q18_HL_A_AH106E.pdb	-0.25280317664146423	-0.3698999881744385
6q18.pdb	6q18_HL_A_AH106G.pdb	-0.3500201106071472	-1.125
6q18.pdb	6q18_HL_A_AH106H.pdb	-0.0020702481269836426	0.382999986410141
6q18.pdb	6q18_HL_A_AH106I.pdb	-0.8843830823898315	0.1891999989748001
6q18.pdb	6q18_HL_A_AH106L.pdb	0.2635696232318878	0.2125999927520752
6q18.pdb	6q18_HL_A_AH106K.pdb	-0.10095897316932678	-0.041600000113248825
6q18.pdb	6q18_HL_A_AH106M.pdb	0.24289044737815857	0.06419999897480011
6q18.pdb	6q18_HL_A_AH106F.pdb	0.6062686443328857	-0.2515000104904175
6q18.pdb	6q18_HL_A_AH106P.pdb	0.2315218150615692	-1.149399995803833
6q18.pdb	6q18_HL_A_AH106S.pdb	-0.799100399017334	-0.9731000065803528
6q18.pdb	6q18_HL_A_AH106T.pdb	-0.24575473368167877	0.5695000290870667
6q18.pdb	6q18_HL_A_AH106W.pdb	-0.10702812671661377	-0.6043999791145325
6q18.pdb	6q18_HL_A_AH106Y.pdb	0.5519300699234009	-0.16459999978542328
6q18.pdb	6q18_HL_A_AH106V.pdb	-0.9118568897247314	-0.10490000247955322
6q18.pdb	6q18_HL_A_SH107A.pdb	-0.22333255410194397	-0.729200005531311
6q18.pdb	6q18_HL_A_SH107R.pdb	-11.350099563598633	-17.717269897460938
6q18.pdb	6q18_HL_A_SH107N.pdb	-3.6353580951690674	-3.9769999980926514
6q18.pdb	6q18_HL_A_SH107D.pdb	-3.5414838790893555	-7.926300048828125
6q18.pdb	6q18_HL_A_SH107C.pdb	-1.0857778787612915	-2.831199884414673
6q18.pdb	6q18_HL_A_SH107Q.pdb	-5.564702987670898	-6.316400051116943
6q18.pdb	6q18_HL_A_SH107E.pdb	-6.682729721069336	-7.066500186920166
6q18.pdb	6q18_HL_A_SH107G.pdb	-0.3511410057544708	-1.7544000148773193
6q18.pdb	6q18_HL_A_SH107H.pdb	-15.29183578491211	-19.166889190673828
6q18.pdb	6q18_HL_A_SH107I.pdb	-3.0314536094665527	-5.270599842071533
6q18.pdb	6q18_HL_A_SH107L.pdb	-3.149273633956909	-5.738900184631348
6q18.pdb	6q18_HL_A_SH107K.pdb	-13.02182388305664	-13.976300239562988
6q18.pdb	6q18_HL_A_SH107M.pdb	-2.707275629043579	-4.054800033569336
6q18.pdb	6q18_HL_A_SH107F.pdb	-10.667425155639648	-15.014900207519531
6q18.pdb	6q18_HL_A_SH107P.pdb	-0.23344039916992188	-2.262200117111206
6q18.pdb	6q18_HL_A_SH107T.pdb	-2.672886848449707	-4.053199768066406
6q18.pdb	6q18_HL_A_SH107W.pdb	-28.23409652709961	-32.704689025878906
6q18.pdb	6q18_HL_A_SH107Y.pdb	-13.123473167419434	-18.34217071533203
6q18.pdb	6q18_HL_A_SH107V.pdb	-1.16672945022583	-2.694700002670288
6q18.pdb	6q18_HL_A_CH108A.pdb	-0.21577483415603638	-0.7128000259399414
6q18.pdb	6q18_HL_A_CH108R.pdb	-14.87398910522461	-16.547639846801758
6q18.pdb	6q18_HL_A_CH108N.pdb	-4.791718006134033	-5.44950008392334
6q18.pdb	6q18_HL_A_CH108D.pdb	-5.529014587402344	-7.771200180053711
6q18.pdb	6q18_HL_A_CH108Q.pdb	-2.0457825660705566	-2.935800075531006
6q18.pdb	6q18_HL_A_CH108E.pdb	-1.501170039176941	-4.68310022354126
6q18.pdb	6q18_HL_A_CH108G.pdb	-0.8346797227859497	-0.8047000169754028
6q18.pdb	6q18_HL_A_CH108H.pdb	-11.224592208862305	-11.077099800109863
6q18.pdb	6q18_HL_A_CH108I.pdb	-4.838109493255615	-4.1203999519348145
6q18.pdb	6q18_HL_A_CH108L.pdb	-2.3697357177734375	-1.3524999618530273
6q18.pdb	6q18_HL_A_CH108K.pdb	-5.753708839416504	-5.281199932098389
6q18.pdb	6q18_HL_A_CH108M.pdb	-3.2108585834503174	-2.9820001125335693
6q18.pdb	6q18_HL_A_CH108F.pdb	-21.741743087768555	-19.800840377807617
6q18.pdb	6q18_HL_A_CH108P.pdb	-0.006642073392868042	-2.4816999435424805
6q18.pdb	6q18_HL_A_CH108S.pdb	-0.46589094400405884	-0.8485000133514404
6q18.pdb	6q18_HL_A_CH108T.pdb	-0.674343466758728	-0.7138000130653381
6q18.pdb	6q18_HL_A_CH108W.pdb	-27.921096801757812	-28.29623031616211
6q18.pdb	6q18_HL_A_CH108Y.pdb	-22.297958374023438	-25.425701141357422
6q18.pdb	6q18_HL_A_CH108V.pdb	-2.4460508823394775	-3.48580002784729
6q18.pdb	6q18_HL_A_PH109A.pdb	-0.8871109485626221	-1.788599967956543
6q18.pdb	6q18_HL_A_PH109R.pdb	-1.3191518783569336	-3.8150999546051025
6q18.pdb	6q18_HL_A_PH109N.pdb	-1.2278448343276978	-3.0404000282287598
6q18.pdb	6q18_HL_A_PH109D.pdb	-6.116530895233154	-6.519599914550781
6q18.pdb	6q18_HL_A_PH109C.pdb	-0.8519095182418823	-2.3089001178741455
6q18.pdb	6q18_HL_A_PH109Q.pdb	-0.931725025177002	-4.019499778747559
6q18.pdb	6q18_HL_A_PH109E.pdb	-1.7343705892562866	-4.3597002029418945
6q18.pdb	6q18_HL_A_PH109G.pdb	-0.98089599609375	-2.7016000747680664
6q18.pdb	6q18_HL_A_PH109H.pdb	-13.443245887756348	-14.199899673461914
6q18.pdb	6q18_HL_A_PH109I.pdb	-0.2914571762084961	-1.5119999647140503
6q18.pdb	6q18_HL_A_PH109L.pdb	-0.23935553431510925	-1.9169000387191772
6q18.pdb	6q18_HL_A_PH109K.pdb	-2.892158269882202	-4.8618998527526855
6q18.pdb	6q18_HL_A_PH109M.pdb	-0.22818532586097717	-2.2046000957489014
6q18.pdb	6q18_HL_A_PH109F.pdb	-9.855387687683105	-12.129500389099121
6q18.pdb	6q18_HL_A_PH109S.pdb	-0.6556105613708496	-1.9773999452590942
6q18.pdb	6q18_HL_A_PH109T.pdb	-0.9543218612670898	-2.267199993133545
6q18.pdb	6q18_HL_A_PH109W.pdb	-9.1976957321167	-10.48069953918457
6q18.pdb	6q18_HL_A_PH109Y.pdb	-8.859660148620605	-9.708800315856934
6q18.pdb	6q18_HL_A_PH109V.pdb	-0.3402329683303833	-1.4967000484466553
6q18.pdb	6q18_HL_A_DH110A.pdb	-0.5858645439147949	-0.7936000227928162
6q18.pdb	6q18_HL_A_DH110R.pdb	-0.8543945550918579	-0.5177000164985657
6q18.pdb	6q18_HL_A_DH110N.pdb	-0.17754614353179932	-0.2802000045776367
6q18.pdb	6q18_HL_A_DH110C.pdb	-0.5683834552764893	-0.3228999972343445
6q18.pdb	6q18_HL_A_DH110Q.pdb	-0.5147947669029236	-0.07890000194311142
6q18.pdb	6q18_HL_A_DH110E.pdb	-0.6931059956550598	0.9269000291824341
6q18.pdb	6q18_HL_A_DH110G.pdb	-0.6055026054382324	-1.2711000442504883
6q18.pdb	6q18_HL_A_DH110H.pdb	-0.7266137003898621	-0.46549999713897705
6q18.pdb	6q18_HL_A_DH110I.pdb	-0.1570955216884613	0.2678000032901764
6q18.pdb	6q18_HL_A_DH110L.pdb	-0.3587322235107422	0.17949999868869781
6q18.pdb	6q18_HL_A_DH110K.pdb	-0.7598423957824707	-0.06509999930858612
6q18.pdb	6q18_HL_A_DH110M.pdb	-0.20908954739570618	0.2498999983072281
6q18.pdb	6q18_HL_A_DH110F.pdb	-0.15355761349201202	-0.19329999387264252
6q18.pdb	6q18_HL_A_DH110P.pdb	-4.093742847442627	-4.502999782562256
6q18.pdb	6q18_HL_A_DH110S.pdb	-1.0020755529403687	-0.9995999932289124
6q18.pdb	6q18_HL_A_DH110T.pdb	-1.2022006511688232	-0.5078999996185303
6q18.pdb	6q18_HL_A_DH110W.pdb	-0.1952735036611557	0.4666000008583069
6q18.pdb	6q18_HL_A_DH110Y.pdb	-0.8331201076507568	0.0885000005364418
6q18.pdb	6q18_HL_A_DH110V.pdb	-0.22232337296009064	0.1851000040769577
6q18.pdb	6q18_HL_A_YH112A.pdb	-1.946998119354248	-4.757999897003174
6q18.pdb	6q18_HL_A_YH112R.pdb	-1.8153845071792603	-3.178999900817871
6q18.pdb	6q18_HL_A_YH112N.pdb	-2.170459747314453	-4.948699951171875
6q18.pdb	6q18_HL_A_YH112D.pdb	-2.3099281787872314	-6.191500186920166
6q18.pdb	6q18_HL_A_YH112C.pdb	-1.9780007600784302	-4.015699863433838
6q18.pdb	6q18_HL_A_YH112Q.pdb	-2.0893871784210205	-4.789599895477295
6q18.pdb	6q18_HL_A_YH112E.pdb	-2.177119493484497	-6.125500202178955
6q18.pdb	6q18_HL_A_YH112G.pdb	-2.157315254211426	-5.218400001525879
6q18.pdb	6q18_HL_A_YH112H.pdb	-1.9431488513946533	-3.502700090408325
6q18.pdb	6q18_HL_A_YH112I.pdb	-1.5068137645721436	-4.360599994659424
6q18.pdb	6q18_HL_A_YH112L.pdb	-1.7050989866256714	-3.696500062942505
6q18.pdb	6q18_HL_A_YH112K.pdb	-1.5930322408676147	-2.551800012588501
6q18.pdb	6q18_HL_A_YH112M.pdb	-1.0944727659225464	-3.232300043106079
6q18.pdb	6q18_HL_A_YH112F.pdb	-0.8224416971206665	-1.990399956703186
6q18.pdb	6q18_HL_A_YH112P.pdb	-2.10748553276062	-4.507299900054932
6q18.pdb	6q18_HL_A_YH112S.pdb	-2.252525806427002	-4.895199775695801
6q18.pdb	6q18_HL_A_YH112T.pdb	-2.047560930252075	-4.599400043487549
6q18.pdb	6q18_HL_A_YH112W.pdb	-2.142411947250366	-3.6324000358581543
6q18.pdb	6q18_HL_A_YH112V.pdb	-2.0172934532165527	-4.311999797821045
6q18.pdb	6q18_HL_A_YA44A.pdb	-0.006054878234863281	0.20229999721050262
6q18.pdb	6q18_HL_A_YA44R.pdb	0.11942359805107117	0.04390000179409981
6q18.pdb	6q18_HL_A_YA44N.pdb	-0.11340358853340149	0.24549999833106995
6q18.pdb	6q18_HL_A_YA44D.pdb	-0.2260395586490631	0.053199999034404755
6q18.pdb	6q18_HL_A_YA44C.pdb	0.02394351363182068	0.17710000276565552
6q18.pdb	6q18_HL_A_YA44Q.pdb	0.09842124581336975	0.15539999306201935
6q18.pdb	6q18_HL_A_YA44E.pdb	-0.3698495924472809	-0.4941999912261963
6q18.pdb	6q18_HL_A_YA44G.pdb	-0.04086682200431824	0.2087000012397766
6q18.pdb	6q18_HL_A_YA44H.pdb	0.026171505451202393	0.1720999926328659
6q18.pdb	6q18_HL_A_YA44I.pdb	-0.13578999042510986	0.125900000333786
6q18.pdb	6q18_HL_A_YA44L.pdb	-0.1150158941745758	0.32679998874664307
6q18.pdb	6q18_HL_A_YA44K.pdb	-0.3911769688129425	0.38690000772476196
6q18.pdb	6q18_HL_A_YA44M.pdb	0.37437090277671814	0.48100000619888306
6q18.pdb	6q18_HL_A_YA44F.pdb	0.21491774916648865	0.10450000315904617
6q18.pdb	6q18_HL_A_YA44P.pdb	-0.11563253402709961	0.4352000057697296
6q18.pdb	6q18_HL_A_YA44S.pdb	-0.21134662628173828	0.2282000035047531
6q18.pdb	6q18_HL_A_YA44T.pdb	-0.2942162752151489	0.25200000405311584
6q18.pdb	6q18_HL_A_YA44W.pdb	0.09234288334846497	0.40230000019073486
6q18.pdb	6q18_HL_A_YA44V.pdb	-0.09357821941375732	0.1899999976158142
6q18.pdb	6q18_HL_A_VA84A.pdb	-0.29031410813331604	-0.428600013256073
6q18.pdb	6q18_HL_A_VA84R.pdb	-0.4932752847671509	-0.06319999694824219
6q18.pdb	6q18_HL_A_VA84N.pdb	-0.5511336326599121	-0.32100000977516174
6q18.pdb	6q18_HL_A_VA84D.pdb	-0.5881369113922119	-0.7253000140190125
6q18.pdb	6q18_HL_A_VA84C.pdb	-0.48529428243637085	-0.33160001039505005
6q18.pdb	6q18_HL_A_VA84Q.pdb	-0.46708330512046814	-0.5306000113487244
6q18.pdb	6q18_HL_A_VA84E.pdb	-0.7195801734924316	-0.6309999823570251
6q18.pdb	6q18_HL_A_VA84G.pdb	-0.4556882977485657	-0.45989999175071716
6q18.pdb	6q18_HL_A_VA84H.pdb	-0.4122993052005768	-0.2651999890804291
6q18.pdb	6q18_HL_A_VA84I.pdb	-0.28790897130966187	-0.04650000110268593
6q18.pdb	6q18_HL_A_VA84L.pdb	-0.3047136962413788	-0.16920000314712524
6q18.pdb	6q18_HL_A_VA84K.pdb	-0.44377240538597107	0.21480000019073486
6q18.pdb	6q18_HL_A_VA84M.pdb	0.2596859037876129	0.4433000087738037
6q18.pdb	6q18_HL_A_VA84F.pdb	0.46825018525123596	0.6310999989509583
6q18.pdb	6q18_HL_A_VA84P.pdb	-0.2990688383579254	0.9261000156402588
6q18.pdb	6q18_HL_A_VA84S.pdb	-0.5711510181427002	-0.2515999972820282
6q18.pdb	6q18_HL_A_VA84T.pdb	-0.5172276496887207	-0.45820000767707825
6q18.pdb	6q18_HL_A_VA84W.pdb	-0.20472460985183716	-0.2612999975681305
6q18.pdb	6q18_HL_A_VA84Y.pdb	0.8099203109741211	1.8013999462127686
6q18.pdb	6q18_HL_A_TA85A.pdb	0.20090168714523315	0.26649999618530273
6q18.pdb	6q18_HL_A_TA85R.pdb	-1.0200423002243042	0.7940000295639038
6q18.pdb	6q18_HL_A_TA85N.pdb	-0.456721693277359	1.0555000305175781
6q18.pdb	6q18_HL_A_TA85D.pdb	-0.7949312925338745	-1.601699948310852
6q18.pdb	6q18_HL_A_TA85C.pdb	0.11273735761642456	0.14380000531673431
6q18.pdb	6q18_HL_A_TA85Q.pdb	-1.9461959600448608	-0.5152000188827515
6q18.pdb	6q18_HL_A_TA85E.pdb	-0.5042792558670044	-3.2465999126434326
6q18.pdb	6q18_HL_A_TA85G.pdb	0.07113990187644958	0.15940000116825104
6q18.pdb	6q18_HL_A_TA85H.pdb	-0.5819113254547119	0.09640000015497208
6q18.pdb	6q18_HL_A_TA85I.pdb	0.02458900213241577	0.9341999888420105
6q18.pdb	6q18_HL_A_TA85L.pdb	-1.5850826501846313	-0.866100013256073
6q18.pdb	6q18_HL_A_TA85K.pdb	0.33672037720680237	1.226699948310852
6q18.pdb	6q18_HL_A_TA85M.pdb	0.11987641453742981	1.4917999505996704
6q18.pdb	6q18_HL_A_TA85F.pdb	-0.847748875617981	-1.7742999792099
6q18.pdb	6q18_HL_A_TA85P.pdb	0.1282261610031128	0.4975999891757965
6q18.pdb	6q18_HL_A_TA85S.pdb	-0.15766093134880066	-0.00930000003427267
6q18.pdb	6q18_HL_A_TA85W.pdb	-2.5226151943206787	-3.842099905014038
6q18.pdb	6q18_HL_A_TA85Y.pdb	-2.3578391075134277	-1.0729000568389893
6q18.pdb	6q18_HL_A_TA85V.pdb	0.005922406911849976	0.42399999499320984
6q18.pdb	6q18_HL_A_AA86R.pdb	0.057030171155929565	0.930400013923645
6q18.pdb	6q18_HL_A_AA86N.pdb	-0.39644119143486023	0.2621999979019165
6q18.pdb	6q18_HL_A_AA86D.pdb	-0.4020397365093231	-1.2446999549865723
6q18.pdb	6q18_HL_A_AA86C.pdb	-0.01865774393081665	0.45809999108314514
6q18.pdb	6q18_HL_A_AA86Q.pdb	-0.054214999079704285	0.9416000247001648
6q18.pdb	6q18_HL_A_AA86E.pdb	-0.593517541885376	-0.001500000013038516
6q18.pdb	6q18_HL_A_AA86G.pdb	-0.5976822376251221	0.1737000048160553
6q18.pdb	6q18_HL_A_AA86H.pdb	-0.21428993344306946	0.5813999772071838
6q18.pdb	6q18_HL_A_AA86I.pdb	0.14002814888954163	0.35440000891685486
6q18.pdb	6q18_HL_A_AA86L.pdb	-0.18355420231819153	0.16459999978542328
6q18.pdb	6q18_HL_A_AA86K.pdb	-0.16737374663352966	0.05660000070929527
6q18.pdb	6q18_HL_A_AA86M.pdb	-0.10251529514789581	0.5857999920845032
6q18.pdb	6q18_HL_A_AA86F.pdb	0.22709640860557556	0.7889999747276306
6q18.pdb	6q18_HL_A_AA86P.pdb	-0.006046324968338013	0.5565000176429749
6q18.pdb	6q18_HL_A_AA86S.pdb	-0.4914921224117279	0.358599990606308
6q18.pdb	6q18_HL_A_AA86T.pdb	-0.42091333866119385	-0.06729999929666519
6q18.pdb	6q18_HL_A_AA86W.pdb	-0.0827077329158783	-0.007300000172108412
6q18.pdb	6q18_HL_A_AA86Y.pdb	-0.13119825720787048	0.026100000366568565
6q18.pdb	6q18_HL_A_AA86V.pdb	0.13502082228660583	0.23680000007152557
6q18.pdb	6q18_HL_A_SA94A.pdb	-0.5234712362289429	-0.30250000953674316
6q18.pdb	6q18_HL_A_SA94R.pdb	-0.9590721130371094	-0.826200008392334
6q18.pdb	6q18_HL_A_SA94N.pdb	-0.7591177225112915	-0.6489999890327454
6q18.pdb	6q18_HL_A_SA94D.pdb	-0.7939183712005615	-1.7877999544143677
6q18.pdb	6q18_HL_A_SA94C.pdb	-0.4651947021484375	-0.29109999537467957
6q18.pdb	6q18_HL_A_SA94Q.pdb	-0.6839830875396729	-0.7802000045776367
6q18.pdb	6q18_HL_A_SA94E.pdb	-1.0447161197662354	-1.7868000268936157
6q18.pdb	6q18_HL_A_SA94G.pdb	-0.6176036596298218	-0.6050999760627747
6q18.pdb	6q18_HL_A_SA94H.pdb	-0.492041677236557	-0.4083999991416931
6q18.pdb	6q18_HL_A_SA94I.pdb	-0.48935434222221375	-0.24799999594688416
6q18.pdb	6q18_HL_A_SA94L.pdb	-0.45249512791633606	-0.054499998688697815
6q18.pdb	6q18_HL_A_SA94K.pdb	-1.0223619937896729	-0.7221999764442444
6q18.pdb	6q18_HL_A_SA94M.pdb	-0.18307270109653473	-0.15629999339580536
6q18.pdb	6q18_HL_A_SA94F.pdb	-0.007705390453338623	0.4072999954223633
6q18.pdb	6q18_HL_A_SA94P.pdb	-0.5794780254364014	-0.2973000109195709
6q18.pdb	6q18_HL_A_SA94T.pdb	-0.599429726600647	-0.4196999967098236
6q18.pdb	6q18_HL_A_SA94W.pdb	-0.2441900372505188	-0.1941000074148178
6q18.pdb	6q18_HL_A_SA94Y.pdb	0.0232732892036438	0.33709999918937683
6q18.pdb	6q18_HL_A_SA94V.pdb	-0.527275800704956	-0.03920000046491623
6q18.pdb	6q18_HL_A_WA102A.pdb	-1.298400640487671	-2.3519999980926514
6q18.pdb	6q18_HL_A_WA102R.pdb	-1.8885196447372437	-1.628000020980835
6q18.pdb	6q18_HL_A_WA102N.pdb	-1.3819053173065186	-2.095900058746338
6q18.pdb	6q18_HL_A_WA102D.pdb	-1.3888741731643677	-2.3749001026153564
6q18.pdb	6q18_HL_A_WA102C.pdb	-1.3481308221817017	-1.9474999904632568
6q18.pdb	6q18_HL_A_WA102Q.pdb	-1.4456615447998047	-1.9443999528884888
6q18.pdb	6q18_HL_A_WA102E.pdb	-1.7694556713104248	-2.3303000926971436
6q18.pdb	6q18_HL_A_WA102G.pdb	-1.1710206270217896	-2.3278000354766846
6q18.pdb	6q18_HL_A_WA102H.pdb	-1.26919424533844	-1.6017999649047852
6q18.pdb	6q18_HL_A_WA102I.pdb	-1.2986785173416138	-1.55239999294281
6q18.pdb	6q18_HL_A_WA102L.pdb	-0.8069828748703003	-1.264299988746643
6q18.pdb	6q18_HL_A_WA102K.pdb	-1.2200210094451904	-1.7828999757766724
6q18.pdb	6q18_HL_A_WA102M.pdb	-0.9127086400985718	-1.0023000240325928
6q18.pdb	6q18_HL_A_WA102F.pdb	-1.220885992050171	-1.347100019454956
6q18.pdb	6q18_HL_A_WA102P.pdb	-1.2512805461883545	-2.247299909591675
6q18.pdb	6q18_HL_A_WA102S.pdb	-1.3668301105499268	-2.352400064468384
6q18.pdb	6q18_HL_A_WA102T.pdb	-1.4377065896987915	-1.874500036239624
6q18.pdb	6q18_HL_A_WA102Y.pdb	-0.8982819318771362	-1.3371000289916992
6q18.pdb	6q18_HL_A_WA102V.pdb	-1.092722773551941	-1.5497000217437744
6q18.pdb	6q18_HL_A_TA104A.pdb	-0.7448575496673584	-0.8460999727249146
6q18.pdb	6q18_HL_A_TA104R.pdb	-2.1034770011901855	-0.9646999835968018
6q18.pdb	6q18_HL_A_TA104N.pdb	-1.0628503561019897	-0.9829000234603882
6q18.pdb	6q18_HL_A_TA104D.pdb	-1.3151010274887085	-1.7174999713897705
6q18.pdb	6q18_HL_A_TA104C.pdb	-0.7201992273330688	-0.7200999855995178
6q18.pdb	6q18_HL_A_TA104Q.pdb	-1.3372726440429688	-1.198099970817566
6q18.pdb	6q18_HL_A_TA104E.pdb	-1.2786809206008911	-1.9855999946594238
6q18.pdb	6q18_HL_A_TA104G.pdb	-0.8563923835754395	-1.1629999876022339
6q18.pdb	6q18_HL_A_TA104H.pdb	-2.0135092735290527	-2.211199998855591
6q18.pdb	6q18_HL_A_TA104I.pdb	-0.4123019874095917	-0.2393999993801117
6q18.pdb	6q18_HL_A_TA104L.pdb	-0.5706791877746582	-1.5541000366210938
6q18.pdb	6q18_HL_A_TA104K.pdb	-0.8042546510696411	-0.45730000734329224
6q18.pdb	6q18_HL_A_TA104M.pdb	-1.0131151676177979	-0.9301000237464905
6q18.pdb	6q18_HL_A_TA104F.pdb	-0.5796383619308472	-0.9689000248908997
6q18.pdb	6q18_HL_A_TA104P.pdb	-1.1279410123825073	-0.7576000094413757
6q18.pdb	6q18_HL_A_TA104S.pdb	-0.960813045501709	-1.107699990272522
6q18.pdb	6q18_HL_A_TA104W.pdb	-3.1428046226501465	-4.0767998695373535
6q18.pdb	6q18_HL_A_TA104Y.pdb	-0.7631133794784546	-1.375
6q18.pdb	6q18_HL_A_TA104V.pdb	-0.7725547552108765	-0.15569999814033508
6q18.pdb	6q18_HL_A_EA105A.pdb	-0.7384922504425049	-2.603600025177002
6q18.pdb	6q18_HL_A_EA105R.pdb	-2.6803290843963623	-5.088500022888184
6q18.pdb	6q18_HL_A_EA105N.pdb	-0.495367169380188	-1.8758000135421753
6q18.pdb	6q18_HL_A_EA105D.pdb	-0.160216823220253	-0.6913999915122986
6q18.pdb	6q18_HL_A_EA105C.pdb	-0.40708455443382263	-2.2067999839782715
6q18.pdb	6q18_HL_A_EA105Q.pdb	-0.8062820434570312	-2.6117000579833984
6q18.pdb	6q18_HL_A_EA105G.pdb	-0.7805874347686768	-2.7627999782562256
6q18.pdb	6q18_HL_A_EA105H.pdb	-3.58215594291687	-6.157599925994873
6q18.pdb	6q18_HL_A_EA105I.pdb	-0.853369951248169	-1.7943999767303467
6q18.pdb	6q18_HL_A_EA105L.pdb	-0.7854959964752197	-3.4082999229431152
6q18.pdb	6q18_HL_A_EA105K.pdb	-1.9985023736953735	-5.2835001945495605
6q18.pdb	6q18_HL_A_EA105M.pdb	-0.9646879434585571	-2.545300006866455
6q18.pdb	6q18_HL_A_EA105F.pdb	-3.173638105392456	-6.259200096130371
6q18.pdb	6q18_HL_A_EA105P.pdb	-2.360732316970825	-4.113100051879883
6q18.pdb	6q18_HL_A_EA105S.pdb	-0.8037766218185425	-2.7054998874664307
6q18.pdb	6q18_HL_A_EA105T.pdb	-0.9927518367767334	-2.710900068283081
6q18.pdb	6q18_HL_A_EA105W.pdb	-3.899592161178589	-8.369799613952637
6q18.pdb	6q18_HL_A_EA105Y.pdb	-5.156924724578857	-6.556600093841553
6q18.pdb	6q18_HL_A_EA105V.pdb	-0.8102366924285889	-2.069000005722046
6q18.pdb	6q18_HL_A_NA107A.pdb	-0.14851021766662598	0.16329999268054962
6q18.pdb	6q18_HL_A_NA107R.pdb	-0.3742300570011139	-0.4366999864578247
6q18.pdb	6q18_HL_A_NA107D.pdb	-0.455874502658844	-0.12300000339746475
6q18.pdb	6q18_HL_A_NA107C.pdb	-0.19182956218719482	0.11060000211000443
6q18.pdb	6q18_HL_A_NA107Q.pdb	0.008152276277542114	0.23409999907016754
6q18.pdb	6q18_HL_A_NA107E.pdb	-0.6894515752792358	-0.15719999372959137
6q18.pdb	6q18_HL_A_NA107G.pdb	-0.22737181186676025	0.38260000944137573
6q18.pdb	6q18_HL_A_NA107H.pdb	-0.23457695543766022	-0.28760001063346863
6q18.pdb	6q18_HL_A_NA107I.pdb	-0.6069868803024292	0.671999990940094
6q18.pdb	6q18_HL_A_NA107L.pdb	0.3321925103664398	0.4803999960422516
6q18.pdb	6q18_HL_A_NA107K.pdb	-0.23481535911560059	0.15919999778270721
6q18.pdb	6q18_HL_A_NA107M.pdb	0.0605815052986145	0.5001999735832214
6q18.pdb	6q18_HL_A_NA107F.pdb	-0.1615007221698761	-0.01889999955892563
6q18.pdb	6q18_HL_A_NA107P.pdb	-0.8402131795883179	1.006500005722046
6q18.pdb	6q18_HL_A_NA107S.pdb	-0.37695515155792236	-0.07519999891519547
6q18.pdb	6q18_HL_A_NA107T.pdb	-0.37625592947006226	-0.38999998569488525
6q18.pdb	6q18_HL_A_NA107W.pdb	-0.17769092321395874	-0.06949999928474426
6q18.pdb	6q18_HL_A_NA107Y.pdb	-0.3103659152984619	-0.15690000355243683
6q18.pdb	6q18_HL_A_NA107V.pdb	-0.4314817190170288	-0.3111000061035156
6q18.pdb	6q18_HL_A_GA108A.pdb	-4.368837356567383	-4.842800140380859
6q18.pdb	6q18_HL_A_GA108R.pdb	-23.17229461669922	-23.503019332885742
6q18.pdb	6q18_HL_A_GA108N.pdb	-18.413677215576172	-15.880880355834961
6q18.pdb	6q18_HL_A_GA108D.pdb	-19.320009231567383	-15.407529830932617
6q18.pdb	6q18_HL_A_GA108C.pdb	-7.596776485443115	-9.214099884033203
6q18.pdb	6q18_HL_A_GA108Q.pdb	-8.413069725036621	-9.747599601745605
6q18.pdb	6q18_HL_A_GA108E.pdb	-17.64804458618164	-17.374849319458008
6q18.pdb	6q18_HL_A_GA108H.pdb	-16.049713134765625	-22.23834991455078
6q18.pdb	6q18_HL_A_GA108I.pdb	-6.164074897766113	-7.717800140380859
6q18.pdb	6q18_HL_A_GA108L.pdb	-11.878218650817871	-12.343600273132324
6q18.pdb	6q18_HL_A_GA108K.pdb	-17.539138793945312	-18.254539489746094
6q18.pdb	6q18_HL_A_GA108M.pdb	-3.8895678520202637	-4.974699974060059
6q18.pdb	6q18_HL_A_GA108F.pdb	-24.393783569335938	-20.91250991821289
6q18.pdb	6q18_HL_A_GA108P.pdb	-13.873262405395508	-13.808300018310547
6q18.pdb	6q18_HL_A_GA108S.pdb	-6.306488990783691	-10.185600280761719
6q18.pdb	6q18_HL_A_GA108T.pdb	-11.249183654785156	-14.105899810791016
6q18.pdb	6q18_HL_A_GA108W.pdb	-29.41640853881836	-23.840410232543945
6q18.pdb	6q18_HL_A_GA108Y.pdb	-13.844529151916504	-12.38479995727539
6q18.pdb	6q18_HL_A_GA108V.pdb	-4.951350688934326	-5.345399856567383
6q18.pdb	6q18_HL_A_LA109A.pdb	-0.61784827709198	-0.6126999855041504
6q18.pdb	6q18_HL_A_LA109R.pdb	-0.7495577335357666	-0.7096999883651733
6q18.pdb	6q18_HL_A_LA109N.pdb	-0.7089623212814331	-0.27079999446868896
6q18.pdb	6q18_HL_A_LA109D.pdb	-0.8700952529907227	-0.6886000037193298
6q18.pdb	6q18_HL_A_LA109C.pdb	-0.6400948762893677	-0.6462000012397766
6q18.pdb	6q18_HL_A_LA109Q.pdb	-0.6960676312446594	-0.6876999735832214
6q18.pdb	6q18_HL_A_LA109E.pdb	-0.9278262853622437	-0.6682999730110168
6q18.pdb	6q18_HL_A_LA109G.pdb	-0.7152979373931885	-0.6100999712944031
6q18.pdb	6q18_HL_A_LA109H.pdb	-0.79790198802948	-0.7468000054359436
6q18.pdb	6q18_HL_A_LA109I.pdb	-0.2910863757133484	-0.32899999618530273
6q18.pdb	6q18_HL_A_LA109K.pdb	-0.703565239906311	-0.6793000102043152
6q18.pdb	6q18_HL_A_LA109M.pdb	-0.378923237323761	-0.6344000101089478
6q18.pdb	6q18_HL_A_LA109F.pdb	-0.5208890438079834	-0.7224000096321106
6q18.pdb	6q18_HL_A_LA109P.pdb	-1.331918478012085	-1.4735000133514404
6q18.pdb	6q18_HL_A_LA109S.pdb	-0.9954832792282104	-0.5618000030517578
6q18.pdb	6q18_HL_A_LA109T.pdb	-0.8645724058151245	-0.33390000462532043
6q18.pdb	6q18_HL_A_LA109W.pdb	-0.5703976154327393	-0.7479000091552734
6q18.pdb	6q18_HL_A_LA109Y.pdb	-0.7022948265075684	-0.6789000034332275
6q18.pdb	6q18_HL_A_LA109V.pdb	-0.5380434393882751	-0.462799996137619
6q18.pdb	6q18_HL_A_HA132A.pdb	-0.8212841749191284	-0.8784000277519226
6q18.pdb	6q18_HL_A_HA132R.pdb	0.08794113993644714	-2.1849000453948975
6q18.pdb	6q18_HL_A_HA132N.pdb	-0.4253431260585785	-0.9144999980926514
6q18.pdb	6q18_HL_A_HA132D.pdb	-0.9412096738815308	-1.0835000276565552
6q18.pdb	6q18_HL_A_HA132C.pdb	-0.8185452222824097	-0.8677999973297119
6q18.pdb	6q18_HL_A_HA132Q.pdb	-0.5327932834625244	-0.9197999835014343
6q18.pdb	6q18_HL_A_HA132E.pdb	-1.2621099948883057	-1.4020999670028687
6q18.pdb	6q18_HL_A_HA132G.pdb	-0.6787191033363342	-0.8884999752044678
6q18.pdb	6q18_HL_A_HA132I.pdb	-0.9145170450210571	-0.8400999903678894
6q18.pdb	6q18_HL_A_HA132L.pdb	-0.6024235486984253	-1.0360000133514404
6q18.pdb	6q18_HL_A_HA132K.pdb	-1.940836787223816	-2.3993000984191895
6q18.pdb	6q18_HL_A_HA132M.pdb	-0.5422369241714478	-0.9164999723434448
6q18.pdb	6q18_HL_A_HA132F.pdb	-2.2897047996520996	-2.6226999759674072
6q18.pdb	6q18_HL_A_HA132P.pdb	-0.994429349899292	-0.8871999979019165
6q18.pdb	6q18_HL_A_HA132S.pdb	-0.9554497003555298	-0.8921999931335449
6q18.pdb	6q18_HL_A_HA132T.pdb	-0.9690200090408325	-0.8446999788284302
6q18.pdb	6q18_HL_A_HA132W.pdb	-4.9475274085998535	-5.957499980926514
6q18.pdb	6q18_HL_A_HA132Y.pdb	-6.497130870819092	-6.7393999099731445
6q18.pdb	6q18_HL_A_HA132V.pdb	-0.7912790775299072	-0.8148999810218811
6q18.pdb	6q18_HL_A_PA134A.pdb	-0.2648674249649048	0.27639999985694885
6q18.pdb	6q18_HL_A_PA134R.pdb	-11.754939079284668	-10.343199729919434
6q18.pdb	6q18_HL_A_PA134N.pdb	-0.4298565685749054	-0.5612999796867371
6q18.pdb	6q18_HL_A_PA134D.pdb	-0.8233935832977295	-1.3032000064849854
6q18.pdb	6q18_HL_A_PA134C.pdb	-0.22096315026283264	-0.15279999375343323
6q18.pdb	6q18_HL_A_PA134Q.pdb	-2.4203426837921143	-2.4727001190185547
6q18.pdb	6q18_HL_A_PA134E.pdb	-1.0793242454528809	-1.86080002784729
6q18.pdb	6q18_HL_A_PA134G.pdb	-0.26928573846817017	0.07039999961853027
6q18.pdb	6q18_HL_A_PA134H.pdb	-4.198927402496338	-4.436500072479248
6q18.pdb	6q18_HL_A_PA134I.pdb	-0.22257442772388458	-0.24529999494552612
6q18.pdb	6q18_HL_A_PA134L.pdb	-0.14485985040664673	-0.14010000228881836
6q18.pdb	6q18_HL_A_PA134K.pdb	-1.9636669158935547	-1.0595999956130981
6q18.pdb	6q18_HL_A_PA134M.pdb	-1.0224499702453613	-2.0994999408721924
6q18.pdb	6q18_HL_A_PA134F.pdb	-6.520293235778809	-4.985199928283691
6q18.pdb	6q18_HL_A_PA134S.pdb	-0.4726509153842926	0.0722000002861023
6q18.pdb	6q18_HL_A_PA134T.pdb	-0.17668738961219788	-0.010099999606609344
6q18.pdb	6q18_HL_A_PA134W.pdb	-4.867539405822754	-8.531800270080566
6q18.pdb	6q18_HL_A_PA134Y.pdb	-9.753220558166504	-9.3681001663208
6q18.pdb	6q18_HL_A_PA134V.pdb	-0.04573264718055725	-0.008299999870359898
6q18.pdb	6q18_HL_A_SA135A.pdb	-0.8288896083831787	-0.9307000041007996
6q18.pdb	6q18_HL_A_SA135R.pdb	-1.0320932865142822	-1.7330000400543213
6q18.pdb	6q18_HL_A_SA135N.pdb	-1.0187443494796753	-2.1617000102996826
6q18.pdb	6q18_HL_A_SA135D.pdb	-1.165856122970581	-2.023900032043457
6q18.pdb	6q18_HL_A_SA135C.pdb	-0.7731845378875732	-1.1532000303268433
6q18.pdb	6q18_HL_A_SA135Q.pdb	-0.9635350704193115	-1.809000015258789
6q18.pdb	6q18_HL_A_SA135E.pdb	-1.356342077255249	-3.3257999420166016
6q18.pdb	6q18_HL_A_SA135G.pdb	-0.7874587774276733	-1.2860000133514404
6q18.pdb	6q18_HL_A_SA135H.pdb	-1.3287608623504639	-1.3935999870300293
6q18.pdb	6q18_HL_A_SA135I.pdb	-0.804530143737793	-1.4146000146865845
6q18.pdb	6q18_HL_A_SA135L.pdb	-0.39097264409065247	-2.2379000186920166
6q18.pdb	6q18_HL_A_SA135K.pdb	-2.1213338375091553	-2.8457000255584717
6q18.pdb	6q18_HL_A_SA135M.pdb	-0.7614546418190002	-1.090499997138977
6q18.pdb	6q18_HL_A_SA135F.pdb	-1.1478161811828613	-2.504699945449829
6q18.pdb	6q18_HL_A_SA135P.pdb	-3.310844659805298	-5.144499778747559
6q18.pdb	6q18_HL_A_SA135T.pdb	-0.9648481607437134	-1.317199945449829
6q18.pdb	6q18_HL_A_SA135W.pdb	-5.473476886749268	-5.638999938964844
6q18.pdb	6q18_HL_A_SA135Y.pdb	-17.59042739868164	-15.59080982208252
6q18.pdb	6q18_HL_A_SA135V.pdb	-0.6182717084884644	-1.0117000341415405
6q18.pdb	6q18_HL_A_NA136A.pdb	-0.8341219425201416	0.8539999723434448
6q18.pdb	6q18_HL_A_NA136R.pdb	-0.618140697479248	0.30730000138282776
6q18.pdb	6q18_HL_A_NA136D.pdb	-1.1693280935287476	-0.7317000031471252
6q18.pdb	6q18_HL_A_NA136C.pdb	0.25884243845939636	-0.22269999980926514
6q18.pdb	6q18_HL_A_NA136Q.pdb	-0.9583560228347778	-0.41990000009536743
6q18.pdb	6q18_HL_A_NA136E.pdb	-1.1909596920013428	-0.5428000092506409
6q18.pdb	6q18_HL_A_NA136G.pdb	-0.9256548881530762	-0.839900016784668
6q18.pdb	6q18_HL_A_NA136H.pdb	-0.8982404470443726	-0.5685999989509583
6q18.pdb	6q18_HL_A_NA136I.pdb	-0.49648550152778625	-0.16369999945163727
6q18.pdb	6q18_HL_A_NA136L.pdb	-0.5335367321968079	-0.5856999754905701
6q18.pdb	6q18_HL_A_NA136K.pdb	0.10154977440834045	0.3449000120162964
6q18.pdb	6q18_HL_A_NA136M.pdb	0.08319923281669617	0.8223000168800354
6q18.pdb	6q18_HL_A_NA136F.pdb	-0.6914417743682861	0.1615999937057495
6q18.pdb	6q18_HL_A_NA136P.pdb	-0.5430141687393188	0.22540000081062317
6q18.pdb	6q18_HL_A_NA136S.pdb	-1.0451065301895142	-0.08669999986886978
6q18.pdb	6q18_HL_A_NA136T.pdb	-0.7126490473747253	-0.23669999837875366
6q18.pdb	6q18_HL_A_NA136W.pdb	-0.8025486469268799	0.05429999902844429
6q18.pdb	6q18_HL_A_NA136Y.pdb	-0.8243882656097412	-0.34040001034736633
6q18.pdb	6q18_HL_A_NA136V.pdb	-0.43764379620552063	0.6485999822616577
6q18.pdb	6q18_HL_A_RA138A.pdb	-0.7265579104423523	-1.434999942779541
6q18.pdb	6q18_HL_A_RA138N.pdb	-1.043960690498352	-1.0440000295639038
6q18.pdb	6q18_HL_A_RA138D.pdb	-0.9959703683853149	-1.1081000566482544
6q18.pdb	6q18_HL_A_RA138C.pdb	-0.6638482809066772	-1.2630000114440918
6q18.pdb	6q18_HL_A_RA138Q.pdb	-0.6396414041519165	-0.7840999960899353
6q18.pdb	6q18_HL_A_RA138E.pdb	-1.0134773254394531	-1.4457000494003296
6q18.pdb	6q18_HL_A_RA138G.pdb	-0.8017786741256714	-1.5456000566482544
6q18.pdb	6q18_HL_A_RA138H.pdb	-0.687982439994812	-0.4415000081062317
6q18.pdb	6q18_HL_A_RA138I.pdb	-0.6879895925521851	-1.1024999618530273
6q18.pdb	6q18_HL_A_RA138L.pdb	-0.7610195875167847	-1.1016000509262085
6q18.pdb	6q18_HL_A_RA138K.pdb	-0.8281803131103516	-1.4120999574661255
6q18.pdb	6q18_HL_A_RA138M.pdb	-0.5394269227981567	-0.032999999821186066
6q18.pdb	6q18_HL_A_RA138F.pdb	0.03403100371360779	0.914900004863739
6q18.pdb	6q18_HL_A_RA138P.pdb	-0.7759099006652832	-1.8767000436782837
6q18.pdb	6q18_HL_A_RA138S.pdb	-1.0181171894073486	-1.4264999628067017
6q18.pdb	6q18_HL_A_RA138T.pdb	-1.0314232110977173	-1.2670999765396118
6q18.pdb	6q18_HL_A_RA138W.pdb	-0.708236813545227	-1.7920000553131104
6q18.pdb	6q18_HL_A_RA138Y.pdb	0.25990334153175354	2.456700086593628
6q18.pdb	6q18_HL_A_RA138V.pdb	-0.7088941335678101	-1.0951000452041626
6q18.pdb	6q18_HL_A_DA139A.pdb	-1.8096247911453247	-4.578700065612793
6q18.pdb	6q18_HL_A_DA139R.pdb	-5.9334635734558105	-9.822099685668945
6q18.pdb	6q18_HL_A_DA139N.pdb	-3.3364384174346924	-8.703100204467773
6q18.pdb	6q18_HL_A_DA139C.pdb	-1.4361761808395386	-4.579999923706055
6q18.pdb	6q18_HL_A_DA139Q.pdb	-7.953006744384766	-10.8927001953125
6q18.pdb	6q18_HL_A_DA139E.pdb	-1.7072957754135132	-6.981100082397461
6q18.pdb	6q18_HL_A_DA139G.pdb	-2.05194091796875	-4.802599906921387
6q18.pdb	6q18_HL_A_DA139H.pdb	-9.685474395751953	-13.518400192260742
6q18.pdb	6q18_HL_A_DA139I.pdb	-2.5449562072753906	-5.0630998611450195
6q18.pdb	6q18_HL_A_DA139L.pdb	-4.802636623382568	-8.007800102233887
6q18.pdb	6q18_HL_A_DA139K.pdb	-3.400083065032959	-6.040500164031982
6q18.pdb	6q18_HL_A_DA139M.pdb	-2.86631178855896	-7.269199848175049
6q18.pdb	6q18_HL_A_DA139F.pdb	-6.92997932434082	-8.29539966583252
6q18.pdb	6q18_HL_A_DA139P.pdb	-1.8612329959869385	-3.920799970626831
6q18.pdb	6q18_HL_A_DA139S.pdb	-2.1058154106140137	-4.646699905395508
6q18.pdb	6q18_HL_A_DA139T.pdb	-2.2667713165283203	-3.7783000469207764
6q18.pdb	6q18_HL_A_DA139W.pdb	-13.804047584533691	-20.248899459838867
6q18.pdb	6q18_HL_A_DA139Y.pdb	-20.304513931274414	-19.266759872436523
6q18.pdb	6q18_HL_A_DA139V.pdb	-1.6643283367156982	-3.34879994392395
6q18.pdb	6q18_HL_A_RA141A.pdb	-0.46779564023017883	-1.3101999759674072
6q18.pdb	6q18_HL_A_RA141N.pdb	-0.5676184892654419	-1.356600046157837
6q18.pdb	6q18_HL_A_RA141D.pdb	-0.9210442304611206	-3.2630999088287354
6q18.pdb	6q18_HL_A_RA141C.pdb	-0.4314212203025818	-1.377500057220459
6q18.pdb	6q18_HL_A_RA141Q.pdb	-0.5417650938034058	-1.6483999490737915
6q18.pdb	6q18_HL_A_RA141E.pdb	-0.6837012767791748	-1.719099998474121
6q18.pdb	6q18_HL_A_RA141G.pdb	-0.5671080350875854	-1.3624999523162842
6q18.pdb	6q18_HL_A_RA141H.pdb	-0.5388122797012329	-1.5312000513076782
6q18.pdb	6q18_HL_A_RA141I.pdb	-0.29568207263946533	-2.2330000400543213
6q18.pdb	6q18_HL_A_RA141L.pdb	-0.38585972785949707	-1.478600025177002
6q18.pdb	6q18_HL_A_RA141K.pdb	-0.05771268904209137	-0.6248999834060669
6q18.pdb	6q18_HL_A_RA141M.pdb	-0.3066074252128601	-1.1382999420166016
6q18.pdb	6q18_HL_A_RA141F.pdb	0.4769047796726227	-0.7139999866485596
6q18.pdb	6q18_HL_A_RA141P.pdb	-0.4872284531593323	-1.416100025177002
6q18.pdb	6q18_HL_A_RA141S.pdb	-0.6441605091094971	-1.4536000490188599
6q18.pdb	6q18_HL_A_RA141T.pdb	-0.5740838050842285	-2.5220999717712402
6q18.pdb	6q18_HL_A_RA141W.pdb	-0.4152579605579376	-1.6138999462127686
6q18.pdb	6q18_HL_A_RA141Y.pdb	0.572883129119873	-1.0485999584197998
6q18.pdb	6q18_HL_A_RA141V.pdb	-0.3950575888156891	-2.234499931335449
6q18.pdb	6q18_HL_A_AA142R.pdb	-1.2981358766555786	-3.0035998821258545
6q18.pdb	6q18_HL_A_AA142N.pdb	-2.900808095932007	-3.3447000980377197
6q18.pdb	6q18_HL_A_AA142D.pdb	-2.7918903827667236	-1.4805999994277954
6q18.pdb	6q18_HL_A_AA142C.pdb	-1.7915763854980469	-1.023900032043457
6q18.pdb	6q18_HL_A_AA142Q.pdb	-1.010544776916504	-0.6840999722480774
6q18.pdb	6q18_HL_A_AA142E.pdb	-2.1349220275878906	1.3687000274658203
6q18.pdb	6q18_HL_A_AA142G.pdb	-0.32193025946617126	-0.9315000176429749
6q18.pdb	6q18_HL_A_AA142H.pdb	-12.040922164916992	-10.617300033569336
6q18.pdb	6q18_HL_A_AA142I.pdb	-3.0374755859375	-0.7511000037193298
6q18.pdb	6q18_HL_A_AA142L.pdb	-1.923516035079956	-0.3465000092983246
6q18.pdb	6q18_HL_A_AA142K.pdb	-0.7539787292480469	-2.000999927520752
6q18.pdb	6q18_HL_A_AA142M.pdb	0.009301424026489258	0.7055000066757202
6q18.pdb	6q18_HL_A_AA142F.pdb	-3.155280113220215	-1.4544999599456787
6q18.pdb	6q18_HL_A_AA142P.pdb	-0.3494434058666229	-1.0530999898910522
6q18.pdb	6q18_HL_A_AA142S.pdb	-0.17965827882289886	-0.8486999869346619
6q18.pdb	6q18_HL_A_AA142T.pdb	-1.3721147775650024	-0.2379000037908554
6q18.pdb	6q18_HL_A_AA142W.pdb	-3.095334768295288	-9.754199981689453
6q18.pdb	6q18_HL_A_AA142Y.pdb	-3.739438772201538	-2.3912999629974365
6q18.pdb	6q18_HL_A_AA142V.pdb	-2.6028547286987305	-0.7408999800682068
6q18.pdb	6q18_HL_A_IA143A.pdb	-0.6166960000991821	-1.544600009918213
6q18.pdb	6q18_HL_A_IA143R.pdb	-2.8411779403686523	-4.533899784088135
6q18.pdb	6q18_HL_A_IA143N.pdb	-0.7837303876876831	-1.9979000091552734
6q18.pdb	6q18_HL_A_IA143D.pdb	-0.6698164939880371	-2.872999906539917
6q18.pdb	6q18_HL_A_IA143C.pdb	-0.22605006396770477	0.19519999623298645
6q18.pdb	6q18_HL_A_IA143Q.pdb	-0.6772053241729736	-1.5413000583648682
6q18.pdb	6q18_HL_A_IA143E.pdb	-1.4425950050354004	-2.977400064468384
6q18.pdb	6q18_HL_A_IA143G.pdb	-0.6793147325515747	-2.4349000453948975
6q18.pdb	6q18_HL_A_IA143H.pdb	-0.7211077809333801	-2.3629000186920166
6q18.pdb	6q18_HL_A_IA143L.pdb	-0.7484946250915527	-1.1792000532150269
6q18.pdb	6q18_HL_A_IA143K.pdb	-2.2815473079681396	-3.045300006866455
6q18.pdb	6q18_HL_A_IA143M.pdb	-0.7506160736083984	-1.0907000303268433
6q18.pdb	6q18_HL_A_IA143F.pdb	-4.166808605194092	-4.7993998527526855
6q18.pdb	6q18_HL_A_IA143P.pdb	-0.38421231508255005	-1.6370999813079834
6q18.pdb	6q18_HL_A_IA143S.pdb	-0.8678412437438965	-1.0403000116348267
6q18.pdb	6q18_HL_A_IA143T.pdb	-0.590639591217041	-0.5999000072479248
6q18.pdb	6q18_HL_A_IA143W.pdb	-5.309609889984131	-9.816200256347656
6q18.pdb	6q18_HL_A_IA143Y.pdb	-3.697075128555298	-4.112599849700928
6q18.pdb	6q18_HL_A_IA143V.pdb	-0.05574361979961395	-0.13510000705718994
6q18.pdb	6q18_HL_A_HA145A.pdb	-0.21907709538936615	0.10300000011920929
6q18.pdb	6q18_HL_A_HA145R.pdb	-0.04542112350463867	0.4747999906539917
6q18.pdb	6q18_HL_A_HA145N.pdb	-1.2688640356063843	-0.08160000294446945
6q18.pdb	6q18_HL_A_HA145D.pdb	-0.08111763000488281	0.24040000140666962
6q18.pdb	6q18_HL_A_HA145C.pdb	-0.02905336022377014	0.006899999920278788
6q18.pdb	6q18_HL_A_HA145Q.pdb	0.09619012475013733	0.6793000102043152
6q18.pdb	6q18_HL_A_HA145E.pdb	-0.1601303666830063	0.06459999829530716
6q18.pdb	6q18_HL_A_HA145G.pdb	-0.3254777491092682	0.3091000020503998
6q18.pdb	6q18_HL_A_HA145I.pdb	0.19765079021453857	0.4749999940395355
6q18.pdb	6q18_HL_A_HA145L.pdb	0.04962438344955444	0.7253000140190125
6q18.pdb	6q18_HL_A_HA145K.pdb	0.15261515974998474	0.6353999972343445
6q18.pdb	6q18_HL_A_HA145M.pdb	0.49237939715385437	0.4465000033378601
6q18.pdb	6q18_HL_A_HA145F.pdb	0.6563055515289307	0.8317999839782715
6q18.pdb	6q18_HL_A_HA145P.pdb	-0.2590544521808624	0.1039000004529953
6q18.pdb	6q18_HL_A_HA145S.pdb	-0.13054370880126953	-0.20260000228881836
6q18.pdb	6q18_HL_A_HA145T.pdb	-0.10336829721927643	0.3125
6q18.pdb	6q18_HL_A_HA145W.pdb	0.7554012537002563	0.08349999785423279
6q18.pdb	6q18_HL_A_HA145Y.pdb	0.15850839018821716	0.5164999961853027
6q18.pdb	6q18_HL_A_HA145V.pdb	-0.19548988342285156	0.10029999911785126
6q18.pdb	6q18_HL_A_GA174A.pdb	-0.26033303141593933	-0.06960000097751617
6q18.pdb	6q18_HL_A_GA174R.pdb	-0.5040124654769897	0.4065000116825104
6q18.pdb	6q18_HL_A_GA174N.pdb	-0.3538374900817871	-0.07240000367164612
6q18.pdb	6q18_HL_A_GA174D.pdb	-0.504065752029419	-0.1542000025510788
6q18.pdb	6q18_HL_A_GA174C.pdb	-0.4067179262638092	-0.07320000231266022
6q18.pdb	6q18_HL_A_GA174Q.pdb	-0.38740646839141846	-0.0007999999797903001
6q18.pdb	6q18_HL_A_GA174E.pdb	-0.522649884223938	-0.19020000100135803
6q18.pdb	6q18_HL_A_GA174H.pdb	-0.3919493854045868	-0.20469999313354492
6q18.pdb	6q18_HL_A_GA174I.pdb	-0.2898956537246704	-0.16359999775886536
6q18.pdb	6q18_HL_A_GA174L.pdb	-0.22554835677146912	-0.1712000072002411
6q18.pdb	6q18_HL_A_GA174K.pdb	-0.38648757338523865	0.025800000876188278
6q18.pdb	6q18_HL_A_GA174M.pdb	-0.10517236590385437	0.07530000060796738
6q18.pdb	6q18_HL_A_GA174F.pdb	-0.21502259373664856	0.07410000264644623
6q18.pdb	6q18_HL_A_GA174P.pdb	-0.583067774772644	-0.1014999970793724
6q18.pdb	6q18_HL_A_GA174S.pdb	-0.6350257396697998	-0.07020000368356705
6q18.pdb	6q18_HL_A_GA174T.pdb	-0.5892128348350525	-0.1696999967098236
6q18.pdb	6q18_HL_A_GA174W.pdb	-0.25657570362091064	-0.12520000338554382
6q18.pdb	6q18_HL_A_GA174Y.pdb	-0.29241660237312317	-0.08820000290870667
6q18.pdb	6q18_HL_A_GA174V.pdb	-0.3064148426055908	-0.15489999949932098
6q18.pdb	6q18_HL_A_QA175A.pdb	0.207407146692276	0.1761000007390976
6q18.pdb	6q18_HL_A_QA175R.pdb	-0.15270300209522247	0.38269999623298645
6q18.pdb	6q18_HL_A_QA175N.pdb	-0.17085905373096466	-0.07580000162124634
6q18.pdb	6q18_HL_A_QA175D.pdb	-0.3985843360424042	-0.34630000591278076
6q18.pdb	6q18_HL_A_QA175C.pdb	0.014946937561035156	0.05660000070929527
6q18.pdb	6q18_HL_A_QA175E.pdb	-0.14091238379478455	-0.9797999858856201
6q18.pdb	6q18_HL_A_QA175G.pdb	0.08351773023605347	-0.1574999988079071
6q18.pdb	6q18_HL_A_QA175H.pdb	-0.07173949480056763	0.11500000208616257
6q18.pdb	6q18_HL_A_QA175I.pdb	-0.03504857420921326	0.49559998512268066
6q18.pdb	6q18_HL_A_QA175L.pdb	0.29994407296180725	0.44859999418258667
6q18.pdb	6q18_HL_A_QA175K.pdb	-0.05537913739681244	-0.02160000056028366
6q18.pdb	6q18_HL_A_QA175M.pdb	0.024425148963928223	0.38339999318122864
6q18.pdb	6q18_HL_A_QA175F.pdb	-0.31561094522476196	0.09700000286102295
6q18.pdb	6q18_HL_A_QA175P.pdb	-0.6697399616241455	-0.14090000092983246
6q18.pdb	6q18_HL_A_QA175S.pdb	-0.28539741039276123	-0.31949999928474426
6q18.pdb	6q18_HL_A_QA175T.pdb	-0.3883853852748871	0.10830000042915344
6q18.pdb	6q18_HL_A_QA175W.pdb	0.7587288618087769	1.2598999738693237
6q18.pdb	6q18_HL_A_QA175Y.pdb	-0.2118675261735916	-0.6200000047683716
6q18.pdb	6q18_HL_A_QA175V.pdb	-0.10760761797428131	0.30329999327659607
6q18.pdb	6q18_HL_A_EA176A.pdb	0.0844496488571167	-2.154900074005127
6q18.pdb	6q18_HL_A_EA176R.pdb	-0.32260462641716003	-1.8456000089645386
6q18.pdb	6q18_HL_A_EA176N.pdb	-0.5468500852584839	-2.3289999961853027
6q18.pdb	6q18_HL_A_EA176D.pdb	-0.8292018175125122	-2.4093000888824463
6q18.pdb	6q18_HL_A_EA176C.pdb	-0.16827614605426788	-2.3921000957489014
6q18.pdb	6q18_HL_A_EA176Q.pdb	-0.19268980622291565	-1.541599988937378
6q18.pdb	6q18_HL_A_EA176G.pdb	-0.4583214521408081	-2.9883999824523926
6q18.pdb	6q18_HL_A_EA176H.pdb	-0.43289145827293396	-2.473099946975708
6q18.pdb	6q18_HL_A_EA176I.pdb	0.18794474005699158	-1.5425000190734863
6q18.pdb	6q18_HL_A_EA176L.pdb	-0.1348838210105896	-1.7315000295639038
6q18.pdb	6q18_HL_A_EA176K.pdb	-0.24643003940582275	-2.2948999404907227
6q18.pdb	6q18_HL_A_EA176M.pdb	0.23411718010902405	-1.3712999820709229
6q18.pdb	6q18_HL_A_EA176F.pdb	-0.1108255386352539	-1.5681999921798706
6q18.pdb	6q18_HL_A_EA176P.pdb	-1.8912676572799683	-3.9305999279022217
6q18.pdb	6q18_HL_A_EA176S.pdb	-0.25459539890289307	-2.827899932861328
6q18.pdb	6q18_HL_A_EA176T.pdb	-0.16232796013355255	-2.930000066757202
6q18.pdb	6q18_HL_A_EA176W.pdb	-0.4421877861022949	-2.0508999824523926
6q18.pdb	6q18_HL_A_EA176Y.pdb	-0.8499964475631714	-2.6491000652313232
6q18.pdb	6q18_HL_A_EA176V.pdb	0.04754781723022461	-1.6405999660491943
6q18.pdb	6q18_HL_A_GA177A.pdb	-0.09128504991531372	-0.8801000118255615
6q18.pdb	6q18_HL_A_GA177R.pdb	-7.796784400939941	-6.064599990844727
6q18.pdb	6q18_HL_A_GA177N.pdb	-0.6136051416397095	-0.5580999851226807
6q18.pdb	6q18_HL_A_GA177D.pdb	-1.2679483890533447	-1.1007000207901
6q18.pdb	6q18_HL_A_GA177C.pdb	-1.5030966997146606	-1.226099967956543
6q18.pdb	6q18_HL_A_GA177Q.pdb	-13.087542533874512	-12.217599868774414
6q18.pdb	6q18_HL_A_GA177E.pdb	-5.266782283782959	-5.336599826812744
6q18.pdb	6q18_HL_A_GA177H.pdb	-29.369522094726562	-34.86465072631836
6q18.pdb	6q18_HL_A_GA177I.pdb	-11.3468656539917	-10.740400314331055
6q18.pdb	6q18_HL_A_GA177L.pdb	-14.618011474609375	-11.390299797058105
6q18.pdb	6q18_HL_A_GA177K.pdb	-23.131298065185547	-21.557920455932617
6q18.pdb	6q18_HL_A_GA177M.pdb	-3.5405795574188232	-3.7771999835968018
6q18.pdb	6q18_HL_A_GA177F.pdb	-29.784841537475586	-28.15730094909668
6q18.pdb	6q18_HL_A_GA177P.pdb	-6.38076114654541	-5.511499881744385
6q18.pdb	6q18_HL_A_GA177S.pdb	-2.5606348514556885	-2.3171000480651855
6q18.pdb	6q18_HL_A_GA177T.pdb	-0.2092851996421814	-1.6181000471115112
6q18.pdb	6q18_HL_A_GA177W.pdb	-28.8662109375	-28.156490325927734
6q18.pdb	6q18_HL_A_GA177Y.pdb	-34.1010627746582	-34.73244094848633
6q18.pdb	6q18_HL_A_GA177V.pdb	-0.42276468873023987	-0.7483999729156494
6okm.pdb	6okm_HL_R_TH29A.pdb	-0.03421860933303833	0.030400000512599945
6okm.pdb	6okm_HL_R_TH29R.pdb	-0.277457594871521	-0.048500001430511475
6okm.pdb	6okm_HL_R_TH29N.pdb	-0.11626297235488892	0.04450000077486038
6okm.pdb	6okm_HL_R_TH29D.pdb	-0.20189806818962097	0.11959999799728394
6okm.pdb	6okm_HL_R_TH29C.pdb	-0.0782444179058075	0.01850000023841858
6okm.pdb	6okm_HL_R_TH29Q.pdb	-0.18798823654651642	0.008999999612569809
6okm.pdb	6okm_HL_R_TH29E.pdb	-0.3751830756664276	0.06289999932050705
6okm.pdb	6okm_HL_R_TH29G.pdb	-0.12480056285858154	0.04600000008940697
6okm.pdb	6okm_HL_R_TH29H.pdb	-0.10243818163871765	0.3540000021457672
6okm.pdb	6okm_HL_R_TH29I.pdb	-0.017761319875717163	0.007400000002235174
6okm.pdb	6okm_HL_R_TH29L.pdb	-0.04546314477920532	-0.02070000022649765
6okm.pdb	6okm_HL_R_TH29K.pdb	-0.19630852341651917	-0.025200000032782555
6okm.pdb	6okm_HL_R_TH29M.pdb	0.12789186835289001	-0.010300000198185444
6okm.pdb	6okm_HL_R_TH29F.pdb	0.04525101184844971	0.0430000014603138
6okm.pdb	6okm_HL_R_TH29P.pdb	-0.11751142144203186	0.041999999433755875
6okm.pdb	6okm_HL_R_TH29S.pdb	-0.31346622109413147	0.06589999794960022
6okm.pdb	6okm_HL_R_TH29W.pdb	0.07284495234489441	0.0013000000035390258
6okm.pdb	6okm_HL_R_TH29Y.pdb	-0.04781053960323334	0.10509999841451645
6okm.pdb	6okm_HL_R_TH29V.pdb	-0.020906895399093628	0.007799999788403511
6okm.pdb	6okm_HL_R_NH30A.pdb	0.5670665502548218	-0.23160000145435333
6okm.pdb	6okm_HL_R_NH30R.pdb	0.3615970313549042	0.28600001335144043
6okm.pdb	6okm_HL_R_NH30D.pdb	-0.10258309543132782	-0.08229999989271164
6okm.pdb	6okm_HL_R_NH30C.pdb	0.6605876684188843	0.08349999785423279
6okm.pdb	6okm_HL_R_NH30Q.pdb	-0.0725046843290329	-0.15459999442100525
6okm.pdb	6okm_HL_R_NH30E.pdb	0.04514104127883911	0.07940000295639038
6okm.pdb	6okm_HL_R_NH30G.pdb	0.4944339692592621	-0.5422000288963318
6okm.pdb	6okm_HL_R_NH30H.pdb	0.5069371461868286	0.4221000075340271
6okm.pdb	6okm_HL_R_NH30I.pdb	0.8586435317993164	-0.10180000215768814
6okm.pdb	6okm_HL_R_NH30L.pdb	0.7622973918914795	1.0269999504089355
6okm.pdb	6okm_HL_R_NH30K.pdb	0.7508174180984497	1.5205999612808228
6okm.pdb	6okm_HL_R_NH30M.pdb	1.120184063911438	0.6628000140190125
6okm.pdb	6okm_HL_R_NH30F.pdb	0.9857919216156006	0.5515000224113464
6okm.pdb	6okm_HL_R_NH30P.pdb	0.12067404389381409	-0.4544999897480011
6okm.pdb	6okm_HL_R_NH30S.pdb	0.26524725556373596	-0.6402999758720398
6okm.pdb	6okm_HL_R_NH30T.pdb	0.42634764313697815	0.10509999841451645
6okm.pdb	6okm_HL_R_NH30W.pdb	0.8887628316879272	0.20080000162124634
6okm.pdb	6okm_HL_R_NH30Y.pdb	1.1316975355148315	0.24169999361038208
6okm.pdb	6okm_HL_R_NH30V.pdb	0.988791823387146	0.9678999781608582
6okm.pdb	6okm_HL_R_YH31A.pdb	-0.42588359117507935	-0.9271000027656555
6okm.pdb	6okm_HL_R_YH31R.pdb	-0.36120516061782837	-1.0743999481201172
6okm.pdb	6okm_HL_R_YH31N.pdb	-0.6629835367202759	-1.5378999710083008
6okm.pdb	6okm_HL_R_YH31D.pdb	-0.7920856475830078	-0.15389999747276306
6okm.pdb	6okm_HL_R_YH31C.pdb	-0.5514751672744751	-0.819100022315979
6okm.pdb	6okm_HL_R_YH31Q.pdb	-0.601469874382019	-1.2400000095367432
6okm.pdb	6okm_HL_R_YH31E.pdb	-0.29513096809387207	0.26600000262260437
6okm.pdb	6okm_HL_R_YH31G.pdb	-0.5246772766113281	-1.0081000328063965
6okm.pdb	6okm_HL_R_YH31H.pdb	0.029793262481689453	-0.9358000159263611
6okm.pdb	6okm_HL_R_YH31I.pdb	-0.010886788368225098	0.02669999934732914
6okm.pdb	6okm_HL_R_YH31L.pdb	-0.28958427906036377	-0.18889999389648438
6okm.pdb	6okm_HL_R_YH31K.pdb	-0.4974740445613861	-1.4326000213623047
6okm.pdb	6okm_HL_R_YH31M.pdb	0.010008662939071655	0.8090999722480774
6okm.pdb	6okm_HL_R_YH31F.pdb	-0.0010895729064941406	0.39430001378059387
6okm.pdb	6okm_HL_R_YH31P.pdb	-0.8191623687744141	-0.5307000279426575
6okm.pdb	6okm_HL_R_YH31S.pdb	-0.3386155366897583	-1.257699966430664
6okm.pdb	6okm_HL_R_YH31T.pdb	-0.31018760800361633	-0.7954999804496765
6okm.pdb	6okm_HL_R_YH31W.pdb	-0.0050697922706604	1.2760000228881836
6okm.pdb	6okm_HL_R_YH31V.pdb	-0.03439044952392578	-0.4650999903678894
6okm.pdb	6okm_HL_R_LH32A.pdb	-0.7399457693099976	-1.718400001525879
6okm.pdb	6okm_HL_R_LH32R.pdb	-3.122875928878784	-2.6068999767303467
6okm.pdb	6okm_HL_R_LH32N.pdb	-0.9541802406311035	-1.7252000570297241
6okm.pdb	6okm_HL_R_LH32D.pdb	-1.3350893259048462	-2.9247000217437744
6okm.pdb	6okm_HL_R_LH32C.pdb	-0.7303085327148438	-1.4532999992370605
6okm.pdb	6okm_HL_R_LH32Q.pdb	-1.5771740674972534	-2.2916998863220215
6okm.pdb	6okm_HL_R_LH32E.pdb	-1.3270684480667114	-3.2430999279022217
6okm.pdb	6okm_HL_R_LH32G.pdb	-0.9185709953308105	-2.0034000873565674
6okm.pdb	6okm_HL_R_LH32H.pdb	-0.8246989250183105	-1.0024000406265259
6okm.pdb	6okm_HL_R_LH32I.pdb	-0.7239662408828735	-0.7067999839782715
6okm.pdb	6okm_HL_R_LH32K.pdb	-2.810309648513794	-1.2759000062942505
6okm.pdb	6okm_HL_R_LH32M.pdb	-0.4459710419178009	0.2897000014781952
6okm.pdb	6okm_HL_R_LH32F.pdb	0.32193103432655334	1.3717999458312988
6okm.pdb	6okm_HL_R_LH32P.pdb	-0.5623226165771484	-1.579800009727478
6okm.pdb	6okm_HL_R_LH32S.pdb	-1.0114269256591797	-1.9931999444961548
6okm.pdb	6okm_HL_R_LH32T.pdb	-0.8569724559783936	-1.4589999914169312
6okm.pdb	6okm_HL_R_LH32W.pdb	-5.357632160186768	-3.1570000648498535
6okm.pdb	6okm_HL_R_LH32Y.pdb	0.29148605465888977	-0.18889999389648438
6okm.pdb	6okm_HL_R_LH32V.pdb	-0.5530168414115906	-1.138200044631958
6okm.pdb	6okm_HL_R_VH49A.pdb	-0.5053082704544067	-0.6279000043869019
6okm.pdb	6okm_HL_R_VH49R.pdb	-2.042964458465576	-3.5541000366210938
6okm.pdb	6okm_HL_R_VH49N.pdb	-0.2689456641674042	-0.7541999816894531
6okm.pdb	6okm_HL_R_VH49D.pdb	-1.154891014099121	-1.6556999683380127
6okm.pdb	6okm_HL_R_VH49C.pdb	-0.23884767293930054	-0.38269999623298645
6okm.pdb	6okm_HL_R_VH49Q.pdb	-0.5845580101013184	-0.8259000182151794
6okm.pdb	6okm_HL_R_VH49E.pdb	-1.0660020112991333	-0.289900004863739
6okm.pdb	6okm_HL_R_VH49G.pdb	-0.4775252044200897	-0.9955999851226807
6okm.pdb	6okm_HL_R_VH49H.pdb	-1.533782958984375	-2.91510009765625
6okm.pdb	6okm_HL_R_VH49I.pdb	-0.08647271990776062	-0.30550000071525574
6okm.pdb	6okm_HL_R_VH49L.pdb	-0.3027037978172302	-0.5182999968528748
6okm.pdb	6okm_HL_R_VH49K.pdb	0.037580281496047974	-0.1005999967455864
6okm.pdb	6okm_HL_R_VH49M.pdb	-0.19974875450134277	-0.359499990940094
6okm.pdb	6okm_HL_R_VH49F.pdb	-7.0087714195251465	-9.661800384521484
6okm.pdb	6okm_HL_R_VH49P.pdb	-0.7445625066757202	-0.7324000000953674
6okm.pdb	6okm_HL_R_VH49S.pdb	-0.7913452386856079	-0.8324999809265137
6okm.pdb	6okm_HL_R_VH49T.pdb	-0.6450843811035156	-0.44440001249313354
6okm.pdb	6okm_HL_R_VH49W.pdb	-0.5520417094230652	-0.9074000120162964
6okm.pdb	6okm_HL_R_VH49Y.pdb	-1.382478952407837	-0.8938999772071838
6okm.pdb	6okm_HL_R_NH51A.pdb	0.14950010180473328	-0.06589999794960022
6okm.pdb	6okm_HL_R_NH51R.pdb	0.5041221380233765	0.6557000279426575
6okm.pdb	6okm_HL_R_NH51D.pdb	-0.4305016100406647	-0.4997999966144562
6okm.pdb	6okm_HL_R_NH51C.pdb	0.19359859824180603	0.05460000038146973
6okm.pdb	6okm_HL_R_NH51Q.pdb	0.42908671498298645	-0.3077000081539154
6okm.pdb	6okm_HL_R_NH51E.pdb	-0.3006276786327362	-0.4221000075340271
6okm.pdb	6okm_HL_R_NH51G.pdb	0.05766826868057251	-0.3630000054836273
6okm.pdb	6okm_HL_R_NH51H.pdb	-0.197185680270195	0.49140000343322754
6okm.pdb	6okm_HL_R_NH51I.pdb	0.8357526063919067	0.5938000082969666
6okm.pdb	6okm_HL_R_NH51L.pdb	0.610828161239624	0.8881999850273132
6okm.pdb	6okm_HL_R_NH51K.pdb	0.31768283247947693	0.2513999938964844
6okm.pdb	6okm_HL_R_NH51M.pdb	0.6684074401855469	1.6816999912261963
6okm.pdb	6okm_HL_R_NH51F.pdb	-1.2952706813812256	-1.4256999492645264
6okm.pdb	6okm_HL_R_NH51P.pdb	-0.6174197793006897	-2.34060001373291
6okm.pdb	6okm_HL_R_NH51S.pdb	-0.22092005610466003	-0.551800012588501
6okm.pdb	6okm_HL_R_NH51T.pdb	-0.13350960612297058	-0.3831000030040741
6okm.pdb	6okm_HL_R_NH51W.pdb	-2.326355218887329	-0.9484999775886536
6okm.pdb	6okm_HL_R_NH51Y.pdb	0.3449135720729828	1.107200026512146
6okm.pdb	6okm_HL_R_NH51V.pdb	0.6628155708312988	0.4803999960422516
6okm.pdb	6okm_HL_R_DH56A.pdb	-0.10589885711669922	0.0024999999441206455
6okm.pdb	6okm_HL_R_DH56R.pdb	-0.26935333013534546	-0.08049999922513962
6okm.pdb	6okm_HL_R_DH56N.pdb	-0.16041594743728638	-0.08299999684095383
6okm.pdb	6okm_HL_R_DH56C.pdb	-0.05145888030529022	0.2768999934196472
6okm.pdb	6okm_HL_R_DH56Q.pdb	-0.13615432381629944	-0.02630000002682209
6okm.pdb	6okm_HL_R_DH56E.pdb	-0.30357322096824646	-0.011599999852478504
6okm.pdb	6okm_HL_R_DH56G.pdb	-0.14192984998226166	-0.21979999542236328
6okm.pdb	6okm_HL_R_DH56H.pdb	-0.1211203783750534	-0.10270000249147415
6okm.pdb	6okm_HL_R_DH56I.pdb	0.12418833374977112	0.39480000734329224
6okm.pdb	6okm_HL_R_DH56L.pdb	0.44725558161735535	1.0960999727249146
6okm.pdb	6okm_HL_R_DH56K.pdb	0.010457277297973633	0.6757000088691711
6okm.pdb	6okm_HL_R_DH56M.pdb	0.5730350017547607	1.2908999919891357
6okm.pdb	6okm_HL_R_DH56F.pdb	0.5269935131072998	0.9811999797821045
6okm.pdb	6okm_HL_R_DH56P.pdb	-0.45593035221099854	-0.16259999573230743
6okm.pdb	6okm_HL_R_DH56S.pdb	-0.2982633113861084	-0.17589999735355377
6okm.pdb	6okm_HL_R_DH56T.pdb	-0.24040943384170532	-0.13269999623298645
6okm.pdb	6okm_HL_R_DH56W.pdb	0.4262246787548065	0.878600001335144
6okm.pdb	6okm_HL_R_DH56Y.pdb	0.2015540897846222	0.7002000212669373
6okm.pdb	6okm_HL_R_DH56V.pdb	0.13178208470344543	0.3476000130176544
6okm.pdb	6okm_HL_R_YH58A.pdb	-1.047568678855896	-0.5322999954223633
6okm.pdb	6okm_HL_R_YH58R.pdb	-0.7870252132415771	-0.7390999794006348
6okm.pdb	6okm_HL_R_YH58N.pdb	-0.9454360008239746	-0.6557999849319458
6okm.pdb	6okm_HL_R_YH58D.pdb	-1.0840622186660767	-0.8345000147819519
6okm.pdb	6okm_HL_R_YH58C.pdb	-0.8096790313720703	-0.6137999892234802
6okm.pdb	6okm_HL_R_YH58Q.pdb	-0.8570069074630737	-0.640500009059906
6okm.pdb	6okm_HL_R_YH58E.pdb	-0.9603930711746216	-0.5385000109672546
6okm.pdb	6okm_HL_R_YH58G.pdb	-1.0773582458496094	-0.7049000263214111
6okm.pdb	6okm_HL_R_YH58H.pdb	-0.924505352973938	-0.754800021648407
6okm.pdb	6okm_HL_R_YH58I.pdb	-0.41875332593917847	-0.29190000891685486
6okm.pdb	6okm_HL_R_YH58L.pdb	-0.4747903347015381	-0.4043999910354614
6okm.pdb	6okm_HL_R_YH58K.pdb	-0.7760496139526367	-0.9549999833106995
6okm.pdb	6okm_HL_R_YH58M.pdb	-0.4509502649307251	-0.6394000053405762
6okm.pdb	6okm_HL_R_YH58F.pdb	-0.6261790990829468	-0.42879998683929443
6okm.pdb	6okm_HL_R_YH58P.pdb	-1.0700557231903076	-1.1708999872207642
6okm.pdb	6okm_HL_R_YH58S.pdb	-1.1470375061035156	-0.9099000096321106
6okm.pdb	6okm_HL_R_YH58T.pdb	-1.317670464515686	-0.9876000285148621
6okm.pdb	6okm_HL_R_YH58W.pdb	-0.6891816854476929	-0.5616999864578247
6okm.pdb	6okm_HL_R_YH58V.pdb	-0.4924353361129761	-0.47929999232292175
6okm.pdb	6okm_HL_R_RH97A.pdb	0.007552802562713623	0.6327000260353088
6okm.pdb	6okm_HL_R_RH97N.pdb	-0.17273816466331482	0.534600019454956
6okm.pdb	6okm_HL_R_RH97D.pdb	-0.19566704332828522	0.8967999815940857
6okm.pdb	6okm_HL_R_RH97C.pdb	-0.09855681657791138	0.6133999824523926
6okm.pdb	6okm_HL_R_RH97Q.pdb	-0.283702552318573	1.3381999731063843
6okm.pdb	6okm_HL_R_RH97E.pdb	-0.43067556619644165	1.6481000185012817
6okm.pdb	6okm_HL_R_RH97G.pdb	0.04680034518241882	0.557699978351593
6okm.pdb	6okm_HL_R_RH97H.pdb	-0.05877487361431122	0.9732000231742859
6okm.pdb	6okm_HL_R_RH97I.pdb	0.556122899055481	0.6021000146865845
6okm.pdb	6okm_HL_R_RH97L.pdb	0.21730878949165344	0.4878999888896942
6okm.pdb	6okm_HL_R_RH97K.pdb	-0.29529714584350586	0.26919999718666077
6okm.pdb	6okm_HL_R_RH97M.pdb	0.25395068526268005	0.6467999815940857
6okm.pdb	6okm_HL_R_RH97F.pdb	-0.12558037042617798	0.47540000081062317
6okm.pdb	6okm_HL_R_RH97P.pdb	-0.06176561117172241	1.1261999607086182
6okm.pdb	6okm_HL_R_RH97S.pdb	0.37932637333869934	1.667099952697754
6okm.pdb	6okm_HL_R_RH97T.pdb	-0.16151002049446106	1.242900013923645
6okm.pdb	6okm_HL_R_RH97W.pdb	0.30535897612571716	2.654900074005127
6okm.pdb	6okm_HL_R_RH97Y.pdb	-0.33730727434158325	0.3212999999523163
6okm.pdb	6okm_HL_R_RH97V.pdb	0.014904111623764038	1.426800012588501
6okm.pdb	6okm_HL_R_DH98A.pdb	-1.3351467847824097	-2.9110000133514404
6okm.pdb	6okm_HL_R_DH98R.pdb	-1.3787243366241455	-5.28980016708374
6okm.pdb	6okm_HL_R_DH98N.pdb	-1.1532565355300903	-0.6128000020980835
6okm.pdb	6okm_HL_R_DH98C.pdb	-1.3304873704910278	-1.9128999710083008
6okm.pdb	6okm_HL_R_DH98Q.pdb	-1.2359576225280762	-1.9012000560760498
6okm.pdb	6okm_HL_R_DH98E.pdb	-1.0270289182662964	-2.021399974822998
6okm.pdb	6okm_HL_R_DH98G.pdb	-1.963639736175537	-2.0241000652313232
6okm.pdb	6okm_HL_R_DH98H.pdb	-1.4651883840560913	-1.1516000032424927
6okm.pdb	6okm_HL_R_DH98I.pdb	-1.0783355236053467	-1.0716999769210815
6okm.pdb	6okm_HL_R_DH98L.pdb	-1.346638798713684	-1.3495999574661255
6okm.pdb	6okm_HL_R_DH98K.pdb	-3.298138380050659	-4.583000183105469
6okm.pdb	6okm_HL_R_DH98M.pdb	-1.1820169687271118	-0.9692000150680542
6okm.pdb	6okm_HL_R_DH98F.pdb	-3.289466381072998	-2.0829999446868896
6okm.pdb	6okm_HL_R_DH98P.pdb	-1.1226760149002075	-3.238100051879883
6okm.pdb	6okm_HL_R_DH98S.pdb	-1.7189429998397827	-2.387700080871582
6okm.pdb	6okm_HL_R_DH98T.pdb	-1.768898844718933	-1.9639999866485596
6okm.pdb	6okm_HL_R_DH98W.pdb	-6.552864074707031	-6.997200012207031
6okm.pdb	6okm_HL_R_DH98Y.pdb	-2.374598503112793	-2.9537999629974365
6okm.pdb	6okm_HL_R_DH98V.pdb	-1.2184927463531494	-1.5614999532699585
6okm.pdb	6okm_HL_R_RH99A.pdb	-0.49071407318115234	-2.3482000827789307
6okm.pdb	6okm_HL_R_RH99N.pdb	-0.8001828193664551	-2.255199909210205
6okm.pdb	6okm_HL_R_RH99D.pdb	-0.8763419389724731	-3.3726999759674072
6okm.pdb	6okm_HL_R_RH99C.pdb	-0.3640228509902954	-1.9154000282287598
6okm.pdb	6okm_HL_R_RH99Q.pdb	-0.6829752922058105	-1.6252000331878662
6okm.pdb	6okm_HL_R_RH99E.pdb	0.045399755239486694	-2.61929988861084
6okm.pdb	6okm_HL_R_RH99G.pdb	-0.49247056245803833	-2.9458999633789062
6okm.pdb	6okm_HL_R_RH99H.pdb	-0.2222873717546463	-2.6061999797821045
6okm.pdb	6okm_HL_R_RH99I.pdb	-0.11425912380218506	-0.9937999844551086
6okm.pdb	6okm_HL_R_RH99L.pdb	-0.2724856734275818	-0.8799999952316284
6okm.pdb	6okm_HL_R_RH99K.pdb	-0.7806574702262878	-1.1416000127792358
6okm.pdb	6okm_HL_R_RH99M.pdb	0.03881785273551941	-0.49410000443458557
6okm.pdb	6okm_HL_R_RH99F.pdb	-3.7648403644561768	-4.6722002029418945
6okm.pdb	6okm_HL_R_RH99P.pdb	-0.11095768213272095	-2.1810998916625977
6okm.pdb	6okm_HL_R_RH99S.pdb	-0.8509881496429443	-2.9990999698638916
6okm.pdb	6okm_HL_R_RH99T.pdb	-0.6725358963012695	-1.9764000177383423
6okm.pdb	6okm_HL_R_RH99W.pdb	-2.9379875659942627	-4.043499946594238
6okm.pdb	6okm_HL_R_RH99Y.pdb	0.2680472433567047	-1.2063000202178955
6okm.pdb	6okm_HL_R_RH99V.pdb	-0.36078494787216187	-0.3977000117301941
6okm.pdb	6okm_HL_R_YL32A.pdb	-1.2580409049987793	-1.0950000286102295
6okm.pdb	6okm_HL_R_YL32R.pdb	-1.0081743001937866	-1.4240000247955322
6okm.pdb	6okm_HL_R_YL32N.pdb	-0.8287279605865479	-1.1109999418258667
6okm.pdb	6okm_HL_R_YL32D.pdb	-1.1088933944702148	-1.4101999998092651
6okm.pdb	6okm_HL_R_YL32C.pdb	-0.6893486976623535	-1.2996000051498413
6okm.pdb	6okm_HL_R_YL32Q.pdb	-1.3173640966415405	-1.280900001525879
6okm.pdb	6okm_HL_R_YL32E.pdb	-1.0636507272720337	-1.232699990272522
6okm.pdb	6okm_HL_R_YL32G.pdb	-1.3489810228347778	-1.7753000259399414
6okm.pdb	6okm_HL_R_YL32H.pdb	-0.991407036781311	-0.3107999861240387
6okm.pdb	6okm_HL_R_YL32I.pdb	-0.9747747182846069	-2.161099910736084
6okm.pdb	6okm_HL_R_YL32L.pdb	-1.3642224073410034	-0.27869999408721924
6okm.pdb	6okm_HL_R_YL32K.pdb	-0.8621474504470825	-0.9671000242233276
6okm.pdb	6okm_HL_R_YL32M.pdb	-0.6171890497207642	-0.6531000137329102
6okm.pdb	6okm_HL_R_YL32F.pdb	-0.08850245177745819	0.1703999936580658
6okm.pdb	6okm_HL_R_YL32P.pdb	-1.7786638736724854	-1.4107999801635742
6okm.pdb	6okm_HL_R_YL32S.pdb	-0.8080307245254517	-1.6908999681472778
6okm.pdb	6okm_HL_R_YL32T.pdb	-1.090802788734436	-1.374500036239624
6okm.pdb	6okm_HL_R_YL32W.pdb	-0.453731894493103	0.2451000064611435
6okm.pdb	6okm_HL_R_YL32V.pdb	-0.9983764886856079	-1.382699966430664
6okm.pdb	6okm_HL_R_VL34A.pdb	-0.6627295613288879	-0.35830000042915344
6okm.pdb	6okm_HL_R_VL34R.pdb	-0.4540591537952423	-0.6277999877929688
6okm.pdb	6okm_HL_R_VL34N.pdb	-0.7252879738807678	-0.22089999914169312
6okm.pdb	6okm_HL_R_VL34D.pdb	-1.0101343393325806	-0.5091999769210815
6okm.pdb	6okm_HL_R_VL34C.pdb	-0.38132935762405396	-0.01119999960064888
6okm.pdb	6okm_HL_R_VL34Q.pdb	-0.6550953388214111	-0.31060001254081726
6okm.pdb	6okm_HL_R_VL34E.pdb	-0.7737823724746704	-0.03440000116825104
6okm.pdb	6okm_HL_R_VL34G.pdb	-0.7301245331764221	-0.38909998536109924
6okm.pdb	6okm_HL_R_VL34H.pdb	-0.7289596796035767	-0.42800000309944153
6okm.pdb	6okm_HL_R_VL34I.pdb	-0.27875226736068726	0.18140000104904175
6okm.pdb	6okm_HL_R_VL34L.pdb	-0.7893353700637817	-0.28049999475479126
6okm.pdb	6okm_HL_R_VL34K.pdb	-0.6413408517837524	-0.03200000151991844
6okm.pdb	6okm_HL_R_VL34M.pdb	-0.4229459762573242	-0.155799999833107
6okm.pdb	6okm_HL_R_VL34F.pdb	-0.4524330198764801	-0.2709999978542328
6okm.pdb	6okm_HL_R_VL34P.pdb	-0.9458174705505371	-0.5113999843597412
6okm.pdb	6okm_HL_R_VL34S.pdb	-0.9456545114517212	-0.3188000023365021
6okm.pdb	6okm_HL_R_VL34T.pdb	-0.754504919052124	-0.3984000086784363
6okm.pdb	6okm_HL_R_VL34W.pdb	-0.5784072279930115	-0.9713000059127808
6okm.pdb	6okm_HL_R_VL34Y.pdb	-0.5918359160423279	-0.5292999744415283
6okm.pdb	6okm_HL_R_YL49A.pdb	0.5915466547012329	-0.6273000240325928
6okm.pdb	6okm_HL_R_YL49R.pdb	0.04399228096008301	-1.579300045967102
6okm.pdb	6okm_HL_R_YL49N.pdb	0.08323818445205688	-0.5073999762535095
6okm.pdb	6okm_HL_R_YL49D.pdb	-0.0049772560596466064	-0.6351000070571899
6okm.pdb	6okm_HL_R_YL49C.pdb	0.32928380370140076	-0.6571999788284302
6okm.pdb	6okm_HL_R_YL49Q.pdb	0.24636372923851013	0.08009999990463257
6okm.pdb	6okm_HL_R_YL49E.pdb	0.3311649262905121	-0.8755999803543091
6okm.pdb	6okm_HL_R_YL49G.pdb	0.38795384764671326	-0.9830999970436096
6okm.pdb	6okm_HL_R_YL49H.pdb	0.25570425391197205	-0.7290999889373779
6okm.pdb	6okm_HL_R_YL49I.pdb	0.7335525751113892	0.03180000185966492
6okm.pdb	6okm_HL_R_YL49L.pdb	0.7016282081604004	-0.0015999999595806003
6okm.pdb	6okm_HL_R_YL49K.pdb	0.5862537622451782	-0.7914000153541565
6okm.pdb	6okm_HL_R_YL49M.pdb	0.30943426489830017	-0.27630001306533813
6okm.pdb	6okm_HL_R_YL49F.pdb	0.36802491545677185	0.46720001101493835
6okm.pdb	6okm_HL_R_YL49P.pdb	0.2704654037952423	-0.550000011920929
6okm.pdb	6okm_HL_R_YL49S.pdb	0.16070589423179626	-0.7423999905586243
6okm.pdb	6okm_HL_R_YL49T.pdb	0.40636804699897766	-0.8998000025749207
6okm.pdb	6okm_HL_R_YL49W.pdb	0.8981541395187378	1.2451000213623047
6okm.pdb	6okm_HL_R_YL49V.pdb	0.8104240894317627	0.026200000196695328
6okm.pdb	6okm_HL_R_NL53A.pdb	0.0034423768520355225	0.16920000314712524
6okm.pdb	6okm_HL_R_NL53R.pdb	-0.11544987559318542	0.4422999918460846
6okm.pdb	6okm_HL_R_NL53D.pdb	-0.30490440130233765	-0.7038000226020813
6okm.pdb	6okm_HL_R_NL53C.pdb	-0.15874779224395752	0.2581999897956848
6okm.pdb	6okm_HL_R_NL53Q.pdb	-0.08945867419242859	-0.03999999910593033
6okm.pdb	6okm_HL_R_NL53E.pdb	-0.3599151372909546	-0.22280000150203705
6okm.pdb	6okm_HL_R_NL53G.pdb	0.49780312180519104	0.2639999985694885
6okm.pdb	6okm_HL_R_NL53H.pdb	-0.11586333811283112	0.15150000154972076
6okm.pdb	6okm_HL_R_NL53I.pdb	0.03368058800697327	-0.20239999890327454
6okm.pdb	6okm_HL_R_NL53L.pdb	0.02700132131576538	0.37229999899864197
6okm.pdb	6okm_HL_R_NL53K.pdb	-0.06676097214221954	0.42640000581741333
6okm.pdb	6okm_HL_R_NL53M.pdb	0.27954164147377014	0.7494000196456909
6okm.pdb	6okm_HL_R_NL53F.pdb	0.14047637581825256	0.18930000066757202
6okm.pdb	6okm_HL_R_NL53P.pdb	0.0892035961151123	0.17730000615119934
6okm.pdb	6okm_HL_R_NL53S.pdb	-0.17842811346054077	0.1420000046491623
6okm.pdb	6okm_HL_R_NL53T.pdb	-0.013067245483398438	0.26750001311302185
6okm.pdb	6okm_HL_R_NL53W.pdb	0.2738531529903412	0.12770000100135803
6okm.pdb	6okm_HL_R_NL53Y.pdb	1.0733652114868164	1.7431000471115112
6okm.pdb	6okm_HL_R_NL53V.pdb	0.05611807107925415	0.6003999710083008
6okm.pdb	6okm_HL_R_LL54A.pdb	-0.5625195503234863	0.35569998621940613
6okm.pdb	6okm_HL_R_LL54R.pdb	-0.694751501083374	-0.17720000445842743
6okm.pdb	6okm_HL_R_LL54N.pdb	-0.8698914051055908	0.28790000081062317
6okm.pdb	6okm_HL_R_LL54D.pdb	-1.0280380249023438	0.840399980545044
6okm.pdb	6okm_HL_R_LL54C.pdb	-0.7525416016578674	0.12939999997615814
6okm.pdb	6okm_HL_R_LL54Q.pdb	-0.8722511529922485	0.37529999017715454
6okm.pdb	6okm_HL_R_LL54E.pdb	-0.8605736494064331	0.5098999738693237
6okm.pdb	6okm_HL_R_LL54G.pdb	-0.7371212244033813	0.3490999937057495
6okm.pdb	6okm_HL_R_LL54H.pdb	-0.6694258451461792	0.35519999265670776
6okm.pdb	6okm_HL_R_LL54I.pdb	-0.4275006055831909	-0.12600000202655792
6okm.pdb	6okm_HL_R_LL54K.pdb	-0.6440914869308472	-0.2508000135421753
6okm.pdb	6okm_HL_R_LL54M.pdb	-0.40730586647987366	-0.06449999660253525
6okm.pdb	6okm_HL_R_LL54F.pdb	-0.4476239085197449	-0.14820000529289246
6okm.pdb	6okm_HL_R_LL54P.pdb	-0.49558988213539124	1.0098999738693237
6okm.pdb	6okm_HL_R_LL54S.pdb	-0.4720938801765442	-0.03370000049471855
6okm.pdb	6okm_HL_R_LL54T.pdb	-0.693545937538147	-0.19689999520778656
6okm.pdb	6okm_HL_R_LL54W.pdb	-0.663727879524231	0.20260000228881836
6okm.pdb	6okm_HL_R_LL54Y.pdb	-0.5082812309265137	0.12489999830722809
6okm.pdb	6okm_HL_R_LL54V.pdb	-0.20963789522647858	0.5382999777793884
6okm.pdb	6okm_HL_R_EL55A.pdb	0.455084890127182	-0.8600999712944031
6okm.pdb	6okm_HL_R_EL55R.pdb	0.3151841461658478	-1.011199951171875
6okm.pdb	6okm_HL_R_EL55N.pdb	0.1309821903705597	-0.7674999833106995
6okm.pdb	6okm_HL_R_EL55D.pdb	-0.19318662583827972	-0.20149999856948853
6okm.pdb	6okm_HL_R_EL55C.pdb	0.21170282363891602	-0.4514999985694885
6okm.pdb	6okm_HL_R_EL55Q.pdb	0.1282220184803009	-0.5813999772071838
6okm.pdb	6okm_HL_R_EL55G.pdb	0.23268058896064758	-1.0160000324249268
6okm.pdb	6okm_HL_R_EL55H.pdb	0.25168338418006897	-0.6557999849319458
6okm.pdb	6okm_HL_R_EL55I.pdb	0.4377572238445282	-0.8367999792098999
6okm.pdb	6okm_HL_R_EL55L.pdb	0.26560863852500916	-2.386899948120117
6okm.pdb	6okm_HL_R_EL55K.pdb	0.4191753566265106	-1.0490000247955322
6okm.pdb	6okm_HL_R_EL55M.pdb	0.48807117342948914	-0.9380000233650208
6okm.pdb	6okm_HL_R_EL55F.pdb	0.14955982565879822	-0.6875
6okm.pdb	6okm_HL_R_EL55P.pdb	0.47598299384117126	-0.9063000082969666
6okm.pdb	6okm_HL_R_EL55S.pdb	0.16090357303619385	-0.28139999508857727
6okm.pdb	6okm_HL_R_EL55T.pdb	0.4321284592151642	-1.0786000490188599
6okm.pdb	6okm_HL_R_EL55W.pdb	-0.05097772181034088	-0.48559999465942383
6okm.pdb	6okm_HL_R_EL55Y.pdb	0.11596605181694031	-1.2470999956130981
6okm.pdb	6okm_HL_R_EL55V.pdb	0.4772220551967621	-0.8931999802589417
6okm.pdb	6okm_HL_R_SL56A.pdb	-0.019463270902633667	0.34200000762939453
6okm.pdb	6okm_HL_R_SL56R.pdb	-0.37084996700286865	0.08669999986886978
6okm.pdb	6okm_HL_R_SL56N.pdb	0.1260247528553009	0.3386000096797943
6okm.pdb	6okm_HL_R_SL56D.pdb	-0.13677000999450684	0.9409999847412109
6okm.pdb	6okm_HL_R_SL56C.pdb	0.16777688264846802	1.0916999578475952
6okm.pdb	6okm_HL_R_SL56Q.pdb	-1.2741189002990723	0.6158999800682068
6okm.pdb	6okm_HL_R_SL56E.pdb	-0.48268988728523254	0.5555999875068665
6okm.pdb	6okm_HL_R_SL56G.pdb	0.20173943042755127	0.08659999817609787
6okm.pdb	6okm_HL_R_SL56H.pdb	-0.1621655523777008	0.32190001010894775
6okm.pdb	6okm_HL_R_SL56I.pdb	0.08093461394309998	1.0895999670028687
6okm.pdb	6okm_HL_R_SL56L.pdb	0.27248987555503845	1.079200029373169
6okm.pdb	6okm_HL_R_SL56K.pdb	-0.1664242446422577	0.15189999341964722
6okm.pdb	6okm_HL_R_SL56M.pdb	0.6819779872894287	1.7482999563217163
6okm.pdb	6okm_HL_R_SL56F.pdb	0.44506117701530457	0.9739000201225281
6okm.pdb	6okm_HL_R_SL56P.pdb	0.6073544025421143	1.636299967765808
6okm.pdb	6okm_HL_R_SL56T.pdb	-0.3229910433292389	0.3702000081539154
6okm.pdb	6okm_HL_R_SL56W.pdb	0.2001035511493683	0.7142000198364258
6okm.pdb	6okm_HL_R_SL56Y.pdb	-0.0311335027217865	0.6863999962806702
6okm.pdb	6okm_HL_R_SL56V.pdb	0.24274376034736633	1.1533000469207764
6okm.pdb	6okm_HL_R_VL58A.pdb	-0.16688527166843414	0.009399999864399433
6okm.pdb	6okm_HL_R_VL58R.pdb	-0.24421191215515137	-0.21940000355243683
6okm.pdb	6okm_HL_R_VL58N.pdb	-0.408266544342041	-0.006099999882280827
6okm.pdb	6okm_HL_R_VL58D.pdb	-0.6241455078125	1.250100016593933
6okm.pdb	6okm_HL_R_VL58C.pdb	-0.35020434856414795	-0.022299999371170998
6okm.pdb	6okm_HL_R_VL58Q.pdb	-0.18962836265563965	0.298799991607666
6okm.pdb	6okm_HL_R_VL58E.pdb	-0.282269150018692	0.8507000207901001
6okm.pdb	6okm_HL_R_VL58G.pdb	-0.4271606206893921	0.11630000174045563
6okm.pdb	6okm_HL_R_VL58H.pdb	-0.1386304497718811	0.0430000014603138
6okm.pdb	6okm_HL_R_VL58I.pdb	-0.1747869849205017	0.014000000432133675
6okm.pdb	6okm_HL_R_VL58L.pdb	-0.2228269875049591	0.11789999902248383
6okm.pdb	6okm_HL_R_VL58K.pdb	-0.3360729515552521	0.028300000354647636
6okm.pdb	6okm_HL_R_VL58M.pdb	-0.08545789122581482	0.11140000075101852
6okm.pdb	6okm_HL_R_VL58F.pdb	-0.3354562819004059	0.02070000022649765
6okm.pdb	6okm_HL_R_VL58P.pdb	-0.4773814082145691	0.028699999675154686
6okm.pdb	6okm_HL_R_VL58S.pdb	-0.3137146532535553	-0.04639999940991402
6okm.pdb	6okm_HL_R_VL58T.pdb	-0.2587157189846039	-0.017799999564886093
6okm.pdb	6okm_HL_R_VL58W.pdb	-0.30593371391296387	-0.26649999618530273
6okm.pdb	6okm_HL_R_VL58Y.pdb	-1.4192670583724976	-0.583299994468689
6okm.pdb	6okm_HL_R_YL91A.pdb	-1.091090440750122	-1.7640999555587769
6okm.pdb	6okm_HL_R_YL91R.pdb	-1.4548927545547485	-1.0126999616622925
6okm.pdb	6okm_HL_R_YL91N.pdb	-1.2258762121200562	-1.6384999752044678
6okm.pdb	6okm_HL_R_YL91D.pdb	-1.3581429719924927	-1.8961000442504883
6okm.pdb	6okm_HL_R_YL91C.pdb	-1.0974503755569458	-1.6739000082015991
6okm.pdb	6okm_HL_R_YL91Q.pdb	-1.5168449878692627	-1.8388999700546265
6okm.pdb	6okm_HL_R_YL91E.pdb	-1.271819829940796	-2.046999931335449
6okm.pdb	6okm_HL_R_YL91G.pdb	-1.4603924751281738	-2.492500066757202
6okm.pdb	6okm_HL_R_YL91H.pdb	-1.0482761859893799	-0.8356999754905701
6okm.pdb	6okm_HL_R_YL91I.pdb	-0.666619598865509	-0.6013000011444092
6okm.pdb	6okm_HL_R_YL91L.pdb	-0.7992246150970459	-1.2532999515533447
6okm.pdb	6okm_HL_R_YL91K.pdb	-1.2920297384262085	-1.2200000286102295
6okm.pdb	6okm_HL_R_YL91M.pdb	-0.8134119510650635	-1.3240000009536743
6okm.pdb	6okm_HL_R_YL91F.pdb	-0.4525194764137268	-0.1762000024318695
6okm.pdb	6okm_HL_R_YL91P.pdb	-1.3464688062667847	-1.9500000476837158
6okm.pdb	6okm_HL_R_YL91S.pdb	-1.1649209260940552	-2.0201001167297363
6okm.pdb	6okm_HL_R_YL91T.pdb	-1.2565339803695679	-1.9875999689102173
6okm.pdb	6okm_HL_R_YL91W.pdb	-0.1610788106918335	0.8069000244140625
6okm.pdb	6okm_HL_R_YL91V.pdb	-0.9057701826095581	-1.1715999841690063
6okm.pdb	6okm_HL_R_AL92R.pdb	-0.44496259093284607	-0.4235999882221222
6okm.pdb	6okm_HL_R_AL92N.pdb	-0.21754392981529236	-0.07020000368356705
6okm.pdb	6okm_HL_R_AL92D.pdb	-0.3588913679122925	0.18060000240802765
6okm.pdb	6okm_HL_R_AL92C.pdb	-0.2976345121860504	0.03350000083446503
6okm.pdb	6okm_HL_R_AL92Q.pdb	-0.012281298637390137	-0.05050000175833702
6okm.pdb	6okm_HL_R_AL92E.pdb	-0.6417592763900757	0.18860000371932983
6okm.pdb	6okm_HL_R_AL92G.pdb	-0.22192685306072235	-0.02290000021457672
6okm.pdb	6okm_HL_R_AL92H.pdb	-0.2697220742702484	-0.02879999950528145
6okm.pdb	6okm_HL_R_AL92I.pdb	-0.2576398253440857	-0.10670000314712524
6okm.pdb	6okm_HL_R_AL92L.pdb	-0.3345220983028412	-0.3571999967098236
6okm.pdb	6okm_HL_R_AL92K.pdb	-0.2950816750526428	-0.031599998474121094
6okm.pdb	6okm_HL_R_AL92M.pdb	-0.09431864321231842	0.014399999752640724
6okm.pdb	6okm_HL_R_AL92F.pdb	-0.21022622287273407	-0.03530000150203705
6okm.pdb	6okm_HL_R_AL92P.pdb	-0.4088004529476166	-0.5485000014305115
6okm.pdb	6okm_HL_R_AL92S.pdb	-0.2996024191379547	-0.10719999670982361
6okm.pdb	6okm_HL_R_AL92T.pdb	-0.4062768220901489	-0.28519999980926514
6okm.pdb	6okm_HL_R_AL92W.pdb	-0.3013492822647095	-0.07689999788999557
6okm.pdb	6okm_HL_R_AL92Y.pdb	-0.3429985046386719	0.017899999395012856
6okm.pdb	6okm_HL_R_AL92V.pdb	-0.2456052601337433	-0.09510000050067902
6okm.pdb	6okm_HL_R_QL93A.pdb	0.041186392307281494	0.04399999976158142
6okm.pdb	6okm_HL_R_QL93R.pdb	-0.11942192912101746	-0.2784000039100647
6okm.pdb	6okm_HL_R_QL93N.pdb	-0.08066071569919586	0.2110999971628189
6okm.pdb	6okm_HL_R_QL93D.pdb	-0.2548510432243347	0.5564000010490417
6okm.pdb	6okm_HL_R_QL93C.pdb	-0.002269178628921509	0.34389999508857727
6okm.pdb	6okm_HL_R_QL93E.pdb	-0.2576051950454712	0.41190001368522644
6okm.pdb	6okm_HL_R_QL93G.pdb	0.03150898218154907	0.1340000033378601
6okm.pdb	6okm_HL_R_QL93H.pdb	-0.0684405267238617	0.22609999775886536
6okm.pdb	6okm_HL_R_QL93I.pdb	0.009526312351226807	0.4171999990940094
6okm.pdb	6okm_HL_R_QL93L.pdb	0.012616962194442749	-0.045099999755620956
6okm.pdb	6okm_HL_R_QL93K.pdb	-0.14975351095199585	-0.12939999997615814
6okm.pdb	6okm_HL_R_QL93M.pdb	0.03341582417488098	-0.010499999858438969
6okm.pdb	6okm_HL_R_QL93F.pdb	0.48683962225914	0.8719000220298767
6okm.pdb	6okm_HL_R_QL93P.pdb	-0.23699980974197388	0.40049999952316284
6okm.pdb	6okm_HL_R_QL93S.pdb	-0.3315816819667816	0.08309999853372574
6okm.pdb	6okm_HL_R_QL93T.pdb	-0.3480589985847473	-0.18160000443458557
6okm.pdb	6okm_HL_R_QL93W.pdb	0.8752915859222412	1.370300054550171
6okm.pdb	6okm_HL_R_QL93Y.pdb	0.07737883925437927	0.6524999737739563
6okm.pdb	6okm_HL_R_QL93V.pdb	0.02591225504875183	0.03150000050663948
6okm.pdb	6okm_HL_R_FL94A.pdb	-1.1567025184631348	-1.736199975013733
6okm.pdb	6okm_HL_R_FL94R.pdb	-1.3689366579055786	-2.5708000659942627
6okm.pdb	6okm_HL_R_FL94N.pdb	-1.2313218116760254	-1.4124000072479248
6okm.pdb	6okm_HL_R_FL94D.pdb	-1.4307600259780884	-1.7350000143051147
6okm.pdb	6okm_HL_R_FL94C.pdb	-1.275766372680664	-1.6884000301361084
6okm.pdb	6okm_HL_R_FL94Q.pdb	-1.4509527683258057	-1.5241999626159668
6okm.pdb	6okm_HL_R_FL94E.pdb	-1.844864010810852	-1.5322999954223633
6okm.pdb	6okm_HL_R_FL94G.pdb	-1.3234525918960571	-2.035900115966797
6okm.pdb	6okm_HL_R_FL94H.pdb	-1.1727824211120605	-0.8730999827384949
6okm.pdb	6okm_HL_R_FL94I.pdb	-1.1453362703323364	-1.3423000574111938
6okm.pdb	6okm_HL_R_FL94L.pdb	-1.1057217121124268	-0.9577000141143799
6okm.pdb	6okm_HL_R_FL94K.pdb	-0.8259710073471069	-0.7860000133514404
6okm.pdb	6okm_HL_R_FL94M.pdb	-0.5598620176315308	-0.33709999918937683
6okm.pdb	6okm_HL_R_FL94P.pdb	-1.1746065616607666	-0.9947999715805054
6okm.pdb	6okm_HL_R_FL94S.pdb	-1.3856911659240723	-1.8277000188827515
6okm.pdb	6okm_HL_R_FL94T.pdb	-1.2489888668060303	-1.881500005722046
6okm.pdb	6okm_HL_R_FL94W.pdb	-0.9873031377792358	-1.1548000574111938
6okm.pdb	6okm_HL_R_FL94Y.pdb	-2.4311752319335938	-0.9251000285148621
6okm.pdb	6okm_HL_R_FL94V.pdb	-1.297169804573059	-1.6291999816894531
6okm.pdb	6okm_HL_R_YL96A.pdb	-0.426281601190567	0.06830000132322311
6okm.pdb	6okm_HL_R_YL96R.pdb	-0.6389433145523071	0.1656000018119812
6okm.pdb	6okm_HL_R_YL96N.pdb	-0.19652557373046875	0.052000001072883606
6okm.pdb	6okm_HL_R_YL96D.pdb	-0.5847194194793701	0.10209999978542328
6okm.pdb	6okm_HL_R_YL96C.pdb	-0.44872087240219116	0.18019999563694
6okm.pdb	6okm_HL_R_YL96Q.pdb	-0.42983728647232056	-0.0032999999821186066
6okm.pdb	6okm_HL_R_YL96E.pdb	-0.6869069337844849	-0.060100000351667404
6okm.pdb	6okm_HL_R_YL96G.pdb	-0.5329385995864868	0.0348999984562397
6okm.pdb	6okm_HL_R_YL96H.pdb	-0.3607853651046753	0.2793999910354614
6okm.pdb	6okm_HL_R_YL96I.pdb	-0.20596915483474731	0.13369999825954437
6okm.pdb	6okm_HL_R_YL96L.pdb	-0.20653510093688965	0.16329999268054962
6okm.pdb	6okm_HL_R_YL96K.pdb	-0.7433030605316162	0.11949999630451202
6okm.pdb	6okm_HL_R_YL96M.pdb	-0.26180338859558105	0.08089999854564667
6okm.pdb	6okm_HL_R_YL96F.pdb	-0.014767944812774658	0.14830000698566437
6okm.pdb	6okm_HL_R_YL96P.pdb	-0.4837552607059479	-0.10670000314712524
6okm.pdb	6okm_HL_R_YL96S.pdb	-0.5319799780845642	0.09960000216960907
6okm.pdb	6okm_HL_R_YL96T.pdb	-0.5270982980728149	0.04729999974370003
6okm.pdb	6okm_HL_R_YL96W.pdb	-0.595788300037384	0.10339999943971634
6okm.pdb	6okm_HL_R_YL96V.pdb	-0.3480224609375	0.05270000174641609
6okm.pdb	6okm_HL_R_RR36A.pdb	-0.31042319536209106	-0.671999990940094
6okm.pdb	6okm_HL_R_RR36N.pdb	-0.30438509583473206	-0.7473999857902527
6okm.pdb	6okm_HL_R_RR36D.pdb	-0.490757018327713	-0.7513999938964844
6okm.pdb	6okm_HL_R_RR36C.pdb	-0.2703956961631775	-0.6814000010490417
6okm.pdb	6okm_HL_R_RR36Q.pdb	-0.24785321950912476	-0.7415000200271606
6okm.pdb	6okm_HL_R_RR36E.pdb	-0.5013372302055359	-0.8429999947547913
6okm.pdb	6okm_HL_R_RR36G.pdb	-0.26359614729881287	-0.7440000176429749
6okm.pdb	6okm_HL_R_RR36H.pdb	-0.5156935453414917	-0.6610000133514404
6okm.pdb	6okm_HL_R_RR36I.pdb	-0.2872631847858429	-0.6607999801635742
6okm.pdb	6okm_HL_R_RR36L.pdb	-0.3489663302898407	-0.7473999857902527
6okm.pdb	6okm_HL_R_RR36K.pdb	-0.541897177696228	-0.6593000292778015
6okm.pdb	6okm_HL_R_RR36M.pdb	-0.28788894414901733	-0.7067999839782715
6okm.pdb	6okm_HL_R_RR36F.pdb	-0.21645817160606384	-0.5521000027656555
6okm.pdb	6okm_HL_R_RR36P.pdb	-0.9586488008499146	-0.7056999802589417
6okm.pdb	6okm_HL_R_RR36S.pdb	-0.45323240756988525	-0.6886000037193298
6okm.pdb	6okm_HL_R_RR36T.pdb	-0.40410861372947693	-0.7214000225067139
6okm.pdb	6okm_HL_R_RR36W.pdb	-0.5025452375411987	-0.7116000056266785
6okm.pdb	6okm_HL_R_RR36Y.pdb	-0.40119677782058716	-0.7473999857902527
6okm.pdb	6okm_HL_R_RR36V.pdb	-0.3620135486125946	-0.6610999703407288
6okm.pdb	6okm_HL_R_GR39A.pdb	-2.4525933265686035	-2.6570000648498535
6okm.pdb	6okm_HL_R_GR39R.pdb	-7.2956366539001465	-6.9085001945495605
6okm.pdb	6okm_HL_R_GR39N.pdb	-11.974431991577148	-8.5871000289917
6okm.pdb	6okm_HL_R_GR39D.pdb	-9.223430633544922	-6.344399929046631
6okm.pdb	6okm_HL_R_GR39C.pdb	-7.749724388122559	-4.624800205230713
6okm.pdb	6okm_HL_R_GR39Q.pdb	-2.123466730117798	-1.811900019645691
6okm.pdb	6okm_HL_R_GR39E.pdb	-14.275886535644531	-8.909600257873535
6okm.pdb	6okm_HL_R_GR39H.pdb	-29.38591766357422	-21.661226272583008
6okm.pdb	6okm_HL_R_GR39I.pdb	-13.701186180114746	-11.7252197265625
6okm.pdb	6okm_HL_R_GR39L.pdb	-6.173720359802246	-5.9868998527526855
6okm.pdb	6okm_HL_R_GR39K.pdb	-9.788484573364258	-8.08080005645752
6okm.pdb	6okm_HL_R_GR39M.pdb	-10.536497116088867	-8.659799575805664
6okm.pdb	6okm_HL_R_GR39F.pdb	-12.26336669921875	-12.78499984741211
6okm.pdb	6okm_HL_R_GR39P.pdb	-5.113366603851318	-4.26609992980957
6okm.pdb	6okm_HL_R_GR39S.pdb	-6.19287109375	-3.9639999866485596
6okm.pdb	6okm_HL_R_GR39T.pdb	-14.767212867736816	-9.837800025939941
6okm.pdb	6okm_HL_R_GR39W.pdb	-7.510818004608154	-9.8996000289917
6okm.pdb	6okm_HL_R_GR39Y.pdb	-8.460339546203613	-11.081899642944336
6okm.pdb	6okm_HL_R_GR39V.pdb	-14.810005187988281	-10.873800277709961
6okm.pdb	6okm_HL_R_PR40A.pdb	-1.0064716339111328	-1.593000054359436
6okm.pdb	6okm_HL_R_PR40R.pdb	-1.9262192249298096	-2.5552000999450684
6okm.pdb	6okm_HL_R_PR40N.pdb	-1.6123186349868774	-2.0350000858306885
6okm.pdb	6okm_HL_R_PR40D.pdb	-4.172778606414795	-4.617599964141846
6okm.pdb	6okm_HL_R_PR40C.pdb	-0.9391053915023804	-1.6552000045776367
6okm.pdb	6okm_HL_R_PR40Q.pdb	-0.9795695543289185	-1.3157999515533447
6okm.pdb	6okm_HL_R_PR40E.pdb	-0.8955386877059937	-2.4879000186920166
6okm.pdb	6okm_HL_R_PR40G.pdb	-1.233819842338562	-2.980299949645996
6okm.pdb	6okm_HL_R_PR40H.pdb	-11.825356483459473	-9.649200439453125
6okm.pdb	6okm_HL_R_PR40I.pdb	-1.981992244720459	-2.975600004196167
6okm.pdb	6okm_HL_R_PR40L.pdb	-0.20337310433387756	-0.12950000166893005
6okm.pdb	6okm_HL_R_PR40K.pdb	-1.388123631477356	-2.029900074005127
6okm.pdb	6okm_HL_R_PR40M.pdb	0.0423751175403595	-0.5644000172615051
6okm.pdb	6okm_HL_R_PR40F.pdb	-20.227144241333008	-16.388019561767578
6okm.pdb	6okm_HL_R_PR40S.pdb	-1.821960210800171	-2.95740008354187
6okm.pdb	6okm_HL_R_PR40T.pdb	-1.773284912109375	-2.3482000827789307
6okm.pdb	6okm_HL_R_PR40W.pdb	-23.124267578125	-18.26814079284668
6okm.pdb	6okm_HL_R_PR40Y.pdb	-25.148271560668945	-17.368520736694336
6okm.pdb	6okm_HL_R_PR40V.pdb	-1.3742389678955078	-1.0714999437332153
6okm.pdb	6okm_HL_R_GR41A.pdb	-0.4924080967903137	-0.6334999799728394
6okm.pdb	6okm_HL_R_GR41R.pdb	-1.6719506978988647	-0.684499979019165
6okm.pdb	6okm_HL_R_GR41N.pdb	-1.026052474975586	-0.15889999270439148
6okm.pdb	6okm_HL_R_GR41D.pdb	-0.6810827255249023	-2.3157999515533447
6okm.pdb	6okm_HL_R_GR41C.pdb	-0.41435563564300537	-0.5843999981880188
6okm.pdb	6okm_HL_R_GR41Q.pdb	-0.8154330253601074	-1.0339000225067139
6okm.pdb	6okm_HL_R_GR41E.pdb	-0.8917331695556641	-1.433500051498413
6okm.pdb	6okm_HL_R_GR41H.pdb	-2.342254161834717	-2.283600091934204
6okm.pdb	6okm_HL_R_GR41I.pdb	-4.234883785247803	-3.34060001373291
6okm.pdb	6okm_HL_R_GR41L.pdb	-1.1433844566345215	-0.04100000113248825
6okm.pdb	6okm_HL_R_GR41K.pdb	-0.8858442306518555	-0.49939998984336853
6okm.pdb	6okm_HL_R_GR41M.pdb	-0.3578948378562927	0.5928000211715698
6okm.pdb	6okm_HL_R_GR41F.pdb	-3.880049705505371	-4.066699981689453
6okm.pdb	6okm_HL_R_GR41P.pdb	-5.934741973876953	-4.253499984741211
6okm.pdb	6okm_HL_R_GR41S.pdb	-0.6329927444458008	-1.5640000104904175
6okm.pdb	6okm_HL_R_GR41T.pdb	-2.3539116382598877	-2.84660005569458
6okm.pdb	6okm_HL_R_GR41W.pdb	-3.848034143447876	-7.831999778747559
6okm.pdb	6okm_HL_R_GR41Y.pdb	-14.433126449584961	-13.056039810180664
6okm.pdb	6okm_HL_R_GR41V.pdb	-2.4397408962249756	-1.9118000268936157
6okm.pdb	6okm_HL_R_FR42A.pdb	-2.205582857131958	-2.1013998985290527
6okm.pdb	6okm_HL_R_FR42R.pdb	-2.0857253074645996	-1.7187999486923218
6okm.pdb	6okm_HL_R_FR42N.pdb	-2.148946523666382	-2.2184998989105225
6okm.pdb	6okm_HL_R_FR42D.pdb	-2.5320537090301514	-2.84689998626709
6okm.pdb	6okm_HL_R_FR42C.pdb	-2.2545113563537598	-1.768399953842163
6okm.pdb	6okm_HL_R_FR42Q.pdb	-2.7127904891967773	-1.4670000076293945
6okm.pdb	6okm_HL_R_FR42E.pdb	-2.535142183303833	-2.1041998863220215
6okm.pdb	6okm_HL_R_FR42G.pdb	-2.346799373626709	-2.2165000438690186
6okm.pdb	6okm_HL_R_FR42H.pdb	-2.272082567214966	-0.5260999798774719
6okm.pdb	6okm_HL_R_FR42I.pdb	-1.746962547302246	-1.1866999864578247
6okm.pdb	6okm_HL_R_FR42L.pdb	-1.7411503791809082	-0.9320999979972839
6okm.pdb	6okm_HL_R_FR42K.pdb	-1.5080547332763672	0.9448999762535095
6okm.pdb	6okm_HL_R_FR42M.pdb	-1.2839549779891968	-0.6287000179290771
6okm.pdb	6okm_HL_R_FR42P.pdb	-2.69973087310791	-2.194700002670288
6okm.pdb	6okm_HL_R_FR42S.pdb	-2.1853530406951904	-1.8496999740600586
6okm.pdb	6okm_HL_R_FR42T.pdb	-2.0606422424316406	-1.3386000394821167
6okm.pdb	6okm_HL_R_FR42W.pdb	-10.186044692993164	-6.531499862670898
6okm.pdb	6okm_HL_R_FR42Y.pdb	-1.327439546585083	-3.4511001110076904
6okm.pdb	6okm_HL_R_FR42V.pdb	-2.070573091506958	-1.5465999841690063
6okm.pdb	6okm_HL_R_PR54A.pdb	-1.0390340089797974	-0.34929999709129333
6okm.pdb	6okm_HL_R_PR54R.pdb	-1.2587618827819824	-2.4660000801086426
6okm.pdb	6okm_HL_R_PR54N.pdb	-1.6982862949371338	-2.7797000408172607
6okm.pdb	6okm_HL_R_PR54D.pdb	-2.4469003677368164	-3.082200050354004
6okm.pdb	6okm_HL_R_PR54C.pdb	-0.6556874513626099	-0.6115000247955322
6okm.pdb	6okm_HL_R_PR54Q.pdb	-1.8042223453521729	-3.235300064086914
6okm.pdb	6okm_HL_R_PR54E.pdb	-5.074666976928711	-4.40310001373291
6okm.pdb	6okm_HL_R_PR54G.pdb	-1.2006431818008423	-2.5696001052856445
6okm.pdb	6okm_HL_R_PR54H.pdb	-13.61423110961914	-12.54578971862793
6okm.pdb	6okm_HL_R_PR54I.pdb	-0.5140841007232666	-2.229099988937378
6okm.pdb	6okm_HL_R_PR54L.pdb	-1.5132074356079102	-2.269399881362915
6okm.pdb	6okm_HL_R_PR54K.pdb	-1.3199167251586914	-1.4607000350952148
6okm.pdb	6okm_HL_R_PR54M.pdb	-1.2709863185882568	-2.0469000339508057
6okm.pdb	6okm_HL_R_PR54F.pdb	-4.551178932189941	-7.407700061798096
6okm.pdb	6okm_HL_R_PR54S.pdb	-0.7410380840301514	-0.5874000191688538
6okm.pdb	6okm_HL_R_PR54T.pdb	-1.3962277173995972	-0.5666000247001648
6okm.pdb	6okm_HL_R_PR54W.pdb	-9.12012767791748	-6.5106000900268555
6okm.pdb	6okm_HL_R_PR54Y.pdb	-10.281983375549316	-9.390000343322754
6okm.pdb	6okm_HL_R_PR54V.pdb	-1.4777569770812988	0.15049999952316284
6okm.pdb	6okm_HL_R_WR57A.pdb	-2.490976095199585	-3.6254000663757324
6okm.pdb	6okm_HL_R_WR57R.pdb	-2.2594540119171143	-1.7021000385284424
6okm.pdb	6okm_HL_R_WR57N.pdb	-2.7470510005950928	-3.977299928665161
6okm.pdb	6okm_HL_R_WR57D.pdb	-3.0090479850769043	-4.76800012588501
6okm.pdb	6okm_HL_R_WR57C.pdb	-2.48816180229187	-3.5090999603271484
6okm.pdb	6okm_HL_R_WR57Q.pdb	-2.4738216400146484	-3.1846001148223877
6okm.pdb	6okm_HL_R_WR57E.pdb	-3.179086208343506	-3.2904000282287598
6okm.pdb	6okm_HL_R_WR57G.pdb	-2.7321016788482666	-4.059800148010254
6okm.pdb	6okm_HL_R_WR57H.pdb	-2.501429557800293	-3.5994999408721924
6okm.pdb	6okm_HL_R_WR57I.pdb	-2.631594657897949	-2.8864998817443848
6okm.pdb	6okm_HL_R_WR57L.pdb	-2.123253107070923	-1.7001999616622925
6okm.pdb	6okm_HL_R_WR57K.pdb	-2.9432930946350098	-2.7330000400543213
6okm.pdb	6okm_HL_R_WR57M.pdb	-1.4450409412384033	-0.9904999732971191
6okm.pdb	6okm_HL_R_WR57F.pdb	-1.549183964729309	-1.2007999420166016
6okm.pdb	6okm_HL_R_WR57P.pdb	-2.347842216491699	-3.2444000244140625
6okm.pdb	6okm_HL_R_WR57S.pdb	-2.7157692909240723	-4.255899906158447
6okm.pdb	6okm_HL_R_WR57T.pdb	-2.6916167736053467	-4.297399997711182
6okm.pdb	6okm_HL_R_WR57Y.pdb	-1.6175470352172852	-1.6878000497817993
6okm.pdb	6okm_HL_R_WR57V.pdb	-2.037808418273926	-3.1110999584198
6okm.pdb	6okm_HL_R_CR58A.pdb	-0.06665247678756714	-0.42910000681877136
6okm.pdb	6okm_HL_R_CR58R.pdb	-2.3538951873779297	-5.803400039672852
6okm.pdb	6okm_HL_R_CR58N.pdb	0.0827779471874237	-0.6082000136375427
6okm.pdb	6okm_HL_R_CR58D.pdb	0.46810731291770935	0.5967000126838684
6okm.pdb	6okm_HL_R_CR58Q.pdb	0.4397432506084442	0.8378999829292297
6okm.pdb	6okm_HL_R_CR58E.pdb	0.35649511218070984	2.8854000568389893
6okm.pdb	6okm_HL_R_CR58G.pdb	-0.0651317834854126	-0.10499999672174454
6okm.pdb	6okm_HL_R_CR58H.pdb	-0.30949294567108154	-2.191800117492676
6okm.pdb	6okm_HL_R_CR58I.pdb	0.0013833940029144287	0.2547000050544739
6okm.pdb	6okm_HL_R_CR58L.pdb	-0.008851319551467896	-0.13930000364780426
6okm.pdb	6okm_HL_R_CR58K.pdb	-1.534813404083252	-6.475299835205078
6okm.pdb	6okm_HL_R_CR58M.pdb	-0.23294803500175476	-0.7716000080108643
6okm.pdb	6okm_HL_R_CR58F.pdb	-0.6308293342590332	-1.8798999786376953
6okm.pdb	6okm_HL_R_CR58P.pdb	0.006825000047683716	0.6348000168800354
6okm.pdb	6okm_HL_R_CR58S.pdb	-0.16609406471252441	-0.4787999987602234
6okm.pdb	6okm_HL_R_CR58T.pdb	-0.08069531619548798	-0.5453000068664551
6okm.pdb	6okm_HL_R_CR58W.pdb	-10.751399040222168	-15.97307014465332
6okm.pdb	6okm_HL_R_CR58Y.pdb	-0.03857097029685974	-2.2939000129699707
6okm.pdb	6okm_HL_R_CR58V.pdb	0.009351372718811035	0.032099999487400055
6okm.pdb	6okm_HL_R_NR59A.pdb	0.23510971665382385	0.33970001339912415
6okm.pdb	6okm_HL_R_NR59R.pdb	0.43450304865837097	1.1378999948501587
6okm.pdb	6okm_HL_R_NR59D.pdb	0.8266990184783936	3.2416000366210938
6okm.pdb	6okm_HL_R_NR59C.pdb	0.24379131197929382	0.9610000252723694
6okm.pdb	6okm_HL_R_NR59Q.pdb	-0.07669472694396973	-0.024800000712275505
6okm.pdb	6okm_HL_R_NR59E.pdb	1.1566416025161743	0.7738999724388123
6okm.pdb	6okm_HL_R_NR59G.pdb	0.10423383116722107	0.18119999766349792
6okm.pdb	6okm_HL_R_NR59H.pdb	0.038994669914245605	-0.17509999871253967
6okm.pdb	6okm_HL_R_NR59I.pdb	0.42733678221702576	0.5860000252723694
6okm.pdb	6okm_HL_R_NR59L.pdb	0.4235304296016693	0.6169000267982483
6okm.pdb	6okm_HL_R_NR59K.pdb	0.401424378156662	0.7555000185966492
6okm.pdb	6okm_HL_R_NR59M.pdb	0.483674556016922	0.6694999933242798
6okm.pdb	6okm_HL_R_NR59F.pdb	0.6394004821777344	1.3823000192642212
6okm.pdb	6okm_HL_R_NR59P.pdb	0.12851473689079285	0.25130000710487366
6okm.pdb	6okm_HL_R_NR59S.pdb	-0.06342191994190216	0.9106000065803528
6okm.pdb	6okm_HL_R_NR59T.pdb	0.012019068002700806	0.3603000044822693
6okm.pdb	6okm_HL_R_NR59W.pdb	-0.10132694244384766	0.43309998512268066
6okm.pdb	6okm_HL_R_NR59Y.pdb	0.35456547141075134	1.386299967765808
6okm.pdb	6okm_HL_R_NR59V.pdb	0.23169520497322083	0.7433000206947327
6okm.pdb	6okm_HL_R_LR60A.pdb	-0.6730777025222778	-0.7017999887466431
6okm.pdb	6okm_HL_R_LR60R.pdb	-0.4072074890136719	-0.43059998750686646
6okm.pdb	6okm_HL_R_LR60N.pdb	-1.0348236560821533	-0.79339998960495
6okm.pdb	6okm_HL_R_LR60D.pdb	-0.9305871725082397	-0.8605999946594238
6okm.pdb	6okm_HL_R_LR60C.pdb	-0.5921127796173096	-0.09459999948740005
6okm.pdb	6okm_HL_R_LR60Q.pdb	-0.8783538341522217	-0.6255999803543091
6okm.pdb	6okm_HL_R_LR60E.pdb	-0.3642665147781372	0.6162999868392944
6okm.pdb	6okm_HL_R_LR60G.pdb	-0.8680325746536255	-0.8720999956130981
6okm.pdb	6okm_HL_R_LR60H.pdb	-0.268567830324173	0.28439998626708984
6okm.pdb	6okm_HL_R_LR60I.pdb	-0.33919447660446167	-0.39089998602867126
6okm.pdb	6okm_HL_R_LR60K.pdb	-0.33991116285324097	-0.4065999984741211
6okm.pdb	6okm_HL_R_LR60M.pdb	-0.3026048541069031	-0.2883000075817108
6okm.pdb	6okm_HL_R_LR60F.pdb	-0.5302726030349731	-1.0081000328063965
6okm.pdb	6okm_HL_R_LR60P.pdb	-0.3518226742744446	-0.3513999879360199
6okm.pdb	6okm_HL_R_LR60S.pdb	-1.134492039680481	-0.8373000025749207
6okm.pdb	6okm_HL_R_LR60T.pdb	-0.9451193809509277	-0.5803999900817871
6okm.pdb	6okm_HL_R_LR60W.pdb	-0.5115623474121094	-0.3617999851703644
6okm.pdb	6okm_HL_R_LR60Y.pdb	-0.44884511828422546	-0.5656999945640564
6okm.pdb	6okm_HL_R_LR60V.pdb	-0.31625837087631226	0.6090999841690063
6okm.pdb	6okm_HL_R_RR61A.pdb	-1.009175419807434	-0.2563999891281128
6okm.pdb	6okm_HL_R_RR61N.pdb	-1.2189069986343384	-0.6452000141143799
6okm.pdb	6okm_HL_R_RR61D.pdb	-1.2591354846954346	-0.8112000226974487
6okm.pdb	6okm_HL_R_RR61C.pdb	-0.9365242719650269	-0.4580000042915344
6okm.pdb	6okm_HL_R_RR61Q.pdb	-1.2075169086456299	-0.42570000886917114
6okm.pdb	6okm_HL_R_RR61E.pdb	-1.3616236448287964	-0.4717000126838684
6okm.pdb	6okm_HL_R_RR61G.pdb	-0.9784928560256958	-0.7014999985694885
6okm.pdb	6okm_HL_R_RR61H.pdb	-0.9865930080413818	-0.5368000268936157
6okm.pdb	6okm_HL_R_RR61I.pdb	-0.2197287380695343	2.006700038909912
6okm.pdb	6okm_HL_R_RR61L.pdb	-0.43088096380233765	0.4147000014781952
6okm.pdb	6okm_HL_R_RR61K.pdb	-0.8933686017990112	-0.0015999999595806003
6okm.pdb	6okm_HL_R_RR61M.pdb	0.031600892543792725	0.9750999808311462
6okm.pdb	6okm_HL_R_RR61F.pdb	0.014192372560501099	0.5680000185966492
6okm.pdb	6okm_HL_R_RR61P.pdb	-0.8282312154769897	0.4925000071525574
6okm.pdb	6okm_HL_R_RR61S.pdb	-1.28390371799469	-0.7282000184059143
6okm.pdb	6okm_HL_R_RR61T.pdb	-0.7904505729675293	-0.5498999953269958
6okm.pdb	6okm_HL_R_RR61W.pdb	-0.33359000086784363	0.2766000032424927
6okm.pdb	6okm_HL_R_RR61Y.pdb	-0.8153774738311768	0.17980000376701355
6okm.pdb	6okm_HL_R_RR61V.pdb	-0.9334218502044678	-0.9702000021934509
6okm.pdb	6okm_HL_R_ER65A.pdb	0.028426676988601685	-0.6786999702453613
6okm.pdb	6okm_HL_R_ER65R.pdb	0.013497084379196167	-0.7386999726295471
6okm.pdb	6okm_HL_R_ER65N.pdb	0.05562204122543335	-0.5105999708175659
6okm.pdb	6okm_HL_R_ER65D.pdb	-0.009180277585983276	-0.1972000002861023
6okm.pdb	6okm_HL_R_ER65C.pdb	0.12469235062599182	-0.6539000272750854
6okm.pdb	6okm_HL_R_ER65Q.pdb	0.01578688621520996	-0.651199996471405
6okm.pdb	6okm_HL_R_ER65G.pdb	0.01309928297996521	-0.7016000151634216
6okm.pdb	6okm_HL_R_ER65H.pdb	0.031192690134048462	-0.5512999892234802
6okm.pdb	6okm_HL_R_ER65I.pdb	0.15086454153060913	-0.5939000248908997
6okm.pdb	6okm_HL_R_ER65L.pdb	0.10145235061645508	-0.527400016784668
6okm.pdb	6okm_HL_R_ER65K.pdb	-0.0007042884826660156	-0.7348999977111816
6okm.pdb	6okm_HL_R_ER65M.pdb	0.285173624753952	-0.6583999991416931
6okm.pdb	6okm_HL_R_ER65F.pdb	0.08772805333137512	-0.5881999731063843
6okm.pdb	6okm_HL_R_ER65P.pdb	-0.14487364888191223	-0.6758999824523926
6okm.pdb	6okm_HL_R_ER65S.pdb	-0.12212139368057251	-0.6902999877929688
6okm.pdb	6okm_HL_R_ER65T.pdb	-0.08990630507469177	-0.6741999983787537
6okm.pdb	6okm_HL_R_ER65W.pdb	0.32247069478034973	-0.36149999499320984
6okm.pdb	6okm_HL_R_ER65Y.pdb	0.03308054804801941	-0.6590999960899353
6okm.pdb	6okm_HL_R_ER65V.pdb	0.1551896631717682	-0.6520000100135803
6okm.pdb	6okm_HL_R_RR66A.pdb	-1.4879717826843262	-3.6967999935150146
6okm.pdb	6okm_HL_R_RR66N.pdb	-1.2526593208312988	-2.7818000316619873
6okm.pdb	6okm_HL_R_RR66D.pdb	-0.8232773542404175	-1.9465999603271484
6okm.pdb	6okm_HL_R_RR66C.pdb	-1.2107800245285034	-3.487299919128418
6okm.pdb	6okm_HL_R_RR66Q.pdb	-1.3014521598815918	-3.2548000812530518
6okm.pdb	6okm_HL_R_RR66E.pdb	-1.0117501020431519	-1.8472000360488892
6okm.pdb	6okm_HL_R_RR66G.pdb	-1.5942811965942383	-4.2104997634887695
6okm.pdb	6okm_HL_R_RR66H.pdb	-1.2786177396774292	-2.0206000804901123
6okm.pdb	6okm_HL_R_RR66I.pdb	-0.9616837501525879	-3.1347999572753906
6okm.pdb	6okm_HL_R_RR66L.pdb	-0.9853541851043701	-2.611599922180176
6okm.pdb	6okm_HL_R_RR66K.pdb	-0.7351596355438232	-1.792799949645996
6okm.pdb	6okm_HL_R_RR66M.pdb	-1.044702410697937	-2.1184000968933105
6okm.pdb	6okm_HL_R_RR66F.pdb	-1.1292279958724976	-2.1693999767303467
6okm.pdb	6okm_HL_R_RR66P.pdb	-1.0549780130386353	-3.648400068283081
6okm.pdb	6okm_HL_R_RR66S.pdb	-1.3419948816299438	-3.908600091934204
6okm.pdb	6okm_HL_R_RR66T.pdb	-0.9786516427993774	-2.6789000034332275
6okm.pdb	6okm_HL_R_RR66W.pdb	-0.865211009979248	-1.42739999294281
6okm.pdb	6okm_HL_R_RR66Y.pdb	-1.3806239366531372	-4.196599960327148
6okm.pdb	6okm_HL_R_RR66V.pdb	-1.2563668489456177	-2.359600067138672
6okm.pdb	6okm_HL_R_KR67A.pdb	-0.10769867897033691	-0.042500000447034836
6okm.pdb	6okm_HL_R_KR67R.pdb	-0.34823137521743774	-0.06870000064373016
6okm.pdb	6okm_HL_R_KR67N.pdb	-0.26149797439575195	0.013000000268220901
6okm.pdb	6okm_HL_R_KR67D.pdb	-0.44541504979133606	0.05079999938607216
6okm.pdb	6okm_HL_R_KR67C.pdb	-0.20356488227844238	-0.010300000198185444
6okm.pdb	6okm_HL_R_KR67Q.pdb	-0.3509278893470764	-0.037700001150369644
6okm.pdb	6okm_HL_R_KR67E.pdb	-0.368256151676178	0.0608999989926815
6okm.pdb	6okm_HL_R_KR67G.pdb	-0.1429378092288971	-0.005499999970197678
6okm.pdb	6okm_HL_R_KR67H.pdb	-0.29131683707237244	0.04989999905228615
6okm.pdb	6okm_HL_R_KR67I.pdb	-0.2319146692752838	-0.05090000107884407
6okm.pdb	6okm_HL_R_KR67L.pdb	-0.16889387369155884	0.04390000179409981
6okm.pdb	6okm_HL_R_KR67M.pdb	-0.12947654724121094	0.03099999949336052
6okm.pdb	6okm_HL_R_KR67F.pdb	-0.11118169128894806	0.03709999844431877
6okm.pdb	6okm_HL_R_KR67P.pdb	-0.3143996596336365	-0.7580999732017517
6okm.pdb	6okm_HL_R_KR67S.pdb	-0.35425540804862976	-0.025100000202655792
6okm.pdb	6okm_HL_R_KR67T.pdb	-0.4865903854370117	0.016100000590085983
6okm.pdb	6okm_HL_R_KR67W.pdb	-0.2612503468990326	0.028699999675154686
6okm.pdb	6okm_HL_R_KR67Y.pdb	-0.15210986137390137	0.01979999989271164
6okm.pdb	6okm_HL_R_KR67V.pdb	-0.2705414295196533	-0.07419999688863754
6okm.pdb	6okm_HL_R_QR68A.pdb	-0.09048542380332947	0.009800000116229057
6okm.pdb	6okm_HL_R_QR68R.pdb	-0.19046419858932495	-0.1348000019788742
6okm.pdb	6okm_HL_R_QR68N.pdb	-0.03201219439506531	0.030700000002980232
6okm.pdb	6okm_HL_R_QR68D.pdb	-0.1359129548072815	-0.05040000006556511
6okm.pdb	6okm_HL_R_QR68C.pdb	-0.08057929575443268	-0.021700000390410423
6okm.pdb	6okm_HL_R_QR68E.pdb	-0.32252901792526245	0.01889999955892563
6okm.pdb	6okm_HL_R_QR68G.pdb	-0.13740912079811096	-0.015399999916553497
6okm.pdb	6okm_HL_R_QR68H.pdb	-0.10990595817565918	0.08079999685287476
6okm.pdb	6okm_HL_R_QR68I.pdb	-0.11106033623218536	-0.04989999905228615
6okm.pdb	6okm_HL_R_QR68L.pdb	-0.23085349798202515	-0.00279999990016222
6okm.pdb	6okm_HL_R_QR68K.pdb	-0.36751145124435425	-0.026799999177455902
6okm.pdb	6okm_HL_R_QR68M.pdb	-0.0703122615814209	0.011699999682605267
6okm.pdb	6okm_HL_R_QR68F.pdb	-0.03303474187850952	0.05480000004172325
6okm.pdb	6okm_HL_R_QR68P.pdb	-0.5086680054664612	-0.14300000667572021
6okm.pdb	6okm_HL_R_QR68S.pdb	-0.20560523867607117	0.05849999934434891
6okm.pdb	6okm_HL_R_QR68T.pdb	-0.09886203706264496	-0.5418999791145325
6okm.pdb	6okm_HL_R_QR68W.pdb	-0.16714796423912048	0.010400000028312206
6okm.pdb	6okm_HL_R_QR68Y.pdb	-0.09443177282810211	0.14100000262260437
6okm.pdb	6okm_HL_R_QR68V.pdb	-0.0504491925239563	-0.04809999838471413
6okm.pdb	6okm_HL_R_LR69A.pdb	-1.6622607707977295	-1.5586999654769897
6okm.pdb	6okm_HL_R_LR69R.pdb	-1.9597196578979492	-2.147700071334839
6okm.pdb	6okm_HL_R_LR69N.pdb	-2.2647180557250977	-2.0559000968933105
6okm.pdb	6okm_HL_R_LR69D.pdb	-1.6614288091659546	-1.4296000003814697
6okm.pdb	6okm_HL_R_LR69C.pdb	-1.6645642518997192	-1.3102999925613403
6okm.pdb	6okm_HL_R_LR69Q.pdb	-1.9741367101669312	-2.4093000888824463
6okm.pdb	6okm_HL_R_LR69E.pdb	-2.127976417541504	-2.642699956893921
6okm.pdb	6okm_HL_R_LR69G.pdb	-1.680654525756836	-2.0165998935699463
6okm.pdb	6okm_HL_R_LR69H.pdb	-1.878664493560791	-1.9466999769210815
6okm.pdb	6okm_HL_R_LR69I.pdb	-1.033357858657837	-0.49729999899864197
6okm.pdb	6okm_HL_R_LR69K.pdb	-1.7057716846466064	-2.0873000621795654
6okm.pdb	6okm_HL_R_LR69M.pdb	-0.1941232830286026	0.30809998512268066
6okm.pdb	6okm_HL_R_LR69F.pdb	-1.587899923324585	-1.7381000518798828
6okm.pdb	6okm_HL_R_LR69P.pdb	-1.7891004085540771	-1.315000057220459
6okm.pdb	6okm_HL_R_LR69S.pdb	-2.029785394668579	-1.9486000537872314
6okm.pdb	6okm_HL_R_LR69T.pdb	-1.7260007858276367	-2.0357000827789307
6okm.pdb	6okm_HL_R_LR69W.pdb	-1.4612147808074951	-1.753999948501587
6okm.pdb	6okm_HL_R_LR69Y.pdb	-1.845396637916565	-1.6916999816894531
6okm.pdb	6okm_HL_R_LR69V.pdb	-1.6208919286727905	-1.1962000131607056
5fhc.pdb	5fhc_AB_J_SA99A.pdb	-0.23899318277835846	0.30395999550819397
5fhc.pdb	5fhc_AB_J_SA99R.pdb	-3.1781938076019287	-4.305699825286865
5fhc.pdb	5fhc_AB_J_SA99N.pdb	-0.9377104043960571	-0.023970000445842743
5fhc.pdb	5fhc_AB_J_SA99D.pdb	-0.18852287530899048	0.455269992351532
5fhc.pdb	5fhc_AB_J_SA99C.pdb	0.06033402681350708	0.2851400077342987
5fhc.pdb	5fhc_AB_J_SA99Q.pdb	-5.370241165161133	-5.55364990234375
5fhc.pdb	5fhc_AB_J_SA99E.pdb	-3.488583564758301	-4.231540203094482
5fhc.pdb	5fhc_AB_J_SA99G.pdb	-0.2980724275112152	-0.2914400100708008
5fhc.pdb	5fhc_AB_J_SA99H.pdb	-6.426419734954834	-4.140960216522217
5fhc.pdb	5fhc_AB_J_SA99I.pdb	-2.0908865928649902	-1.3912689685821533
5fhc.pdb	5fhc_AB_J_SA99L.pdb	-3.5551259517669678	-2.112816095352173
5fhc.pdb	5fhc_AB_J_SA99K.pdb	-6.496697425842285	-7.204090118408203
5fhc.pdb	5fhc_AB_J_SA99M.pdb	-0.4345684349536896	-1.093222975730896
5fhc.pdb	5fhc_AB_J_SA99F.pdb	-5.382905006408691	-2.0292398929595947
5fhc.pdb	5fhc_AB_J_SA99P.pdb	-0.2990645170211792	0.22801999747753143
5fhc.pdb	5fhc_AB_J_SA99T.pdb	-0.6813753843307495	-0.05649000033736229
5fhc.pdb	5fhc_AB_J_SA99W.pdb	-31.711837768554688	-29.367000579833984
5fhc.pdb	5fhc_AB_J_SA99Y.pdb	-9.756678581237793	-4.885680198669434
5fhc.pdb	5fhc_AB_J_SA99V.pdb	-0.05020764470100403	0.6094300150871277
5fhc.pdb	5fhc_AB_J_RA100A.pdb	0.13387244939804077	0.05992000177502632
5fhc.pdb	5fhc_AB_J_RA100N.pdb	0.17142409086227417	0.007519999984651804
5fhc.pdb	5fhc_AB_J_RA100D.pdb	0.14411303400993347	0.053950000554323196
5fhc.pdb	5fhc_AB_J_RA100C.pdb	0.052596062421798706	0.010809999890625477
5fhc.pdb	5fhc_AB_J_RA100Q.pdb	-0.15713812410831451	0.010470000095665455
5fhc.pdb	5fhc_AB_J_RA100E.pdb	-0.4189581871032715	-0.008449999615550041
5fhc.pdb	5fhc_AB_J_RA100G.pdb	-0.0064994096755981445	0.10780999809503555
5fhc.pdb	5fhc_AB_J_RA100H.pdb	-0.005985945463180542	-0.21963000297546387
5fhc.pdb	5fhc_AB_J_RA100I.pdb	-0.08688952028751373	-0.20555999875068665
5fhc.pdb	5fhc_AB_J_RA100L.pdb	-0.1589251458644867	-0.1907999962568283
5fhc.pdb	5fhc_AB_J_RA100K.pdb	-0.38030678033828735	0.09502000361680984
5fhc.pdb	5fhc_AB_J_RA100M.pdb	-0.22500735521316528	0.02457999996840954
5fhc.pdb	5fhc_AB_J_RA100F.pdb	-0.03165355324745178	-0.13917000591754913
5fhc.pdb	5fhc_AB_J_RA100P.pdb	-0.17783015966415405	0.1330299973487854
5fhc.pdb	5fhc_AB_J_RA100S.pdb	-0.0248757004737854	0.13977999985218048
5fhc.pdb	5fhc_AB_J_RA100T.pdb	-0.029582887887954712	0.10467000305652618
5fhc.pdb	5fhc_AB_J_RA100W.pdb	-0.01919439435005188	-0.17747999727725983
5fhc.pdb	5fhc_AB_J_RA100Y.pdb	-0.3351331949234009	-0.4759500026702881
5fhc.pdb	5fhc_AB_J_RA100V.pdb	-0.09421339631080627	-0.06923999637365341
5fhc.pdb	5fhc_AB_J_SA101A.pdb	0.003509730100631714	0.6222100257873535
5fhc.pdb	5fhc_AB_J_SA101R.pdb	-2.054043769836426	-0.9237909913063049
5fhc.pdb	5fhc_AB_J_SA101N.pdb	-1.8012220859527588	-0.768733024597168
5fhc.pdb	5fhc_AB_J_SA101D.pdb	-1.505393385887146	-1.2972455024719238
5fhc.pdb	5fhc_AB_J_SA101C.pdb	-0.5745366811752319	-0.1637900024652481
5fhc.pdb	5fhc_AB_J_SA101Q.pdb	-1.5096179246902466	-0.974016010761261
5fhc.pdb	5fhc_AB_J_SA101E.pdb	-2.1231768131256104	-1.3419090509414673
5fhc.pdb	5fhc_AB_J_SA101G.pdb	0.42397382855415344	1.1193900108337402
5fhc.pdb	5fhc_AB_J_SA101H.pdb	-1.7202255725860596	-0.8461130261421204
5fhc.pdb	5fhc_AB_J_SA101I.pdb	-2.3973283767700195	-1.286313772201538
5fhc.pdb	5fhc_AB_J_SA101L.pdb	-2.1736528873443604	-1.5963740348815918
5fhc.pdb	5fhc_AB_J_SA101K.pdb	-1.351920247077942	-0.8017200231552124
5fhc.pdb	5fhc_AB_J_SA101M.pdb	-0.19650256633758545	0.38857999444007874
5fhc.pdb	5fhc_AB_J_SA101F.pdb	-2.278742551803589	-1.153908610343933
5fhc.pdb	5fhc_AB_J_SA101P.pdb	-0.17782548069953918	0.3106600046157837
5fhc.pdb	5fhc_AB_J_SA101T.pdb	-0.7192832827568054	-0.32468700408935547
5fhc.pdb	5fhc_AB_J_SA101W.pdb	-2.2357394695281982	-1.0080629587173462
5fhc.pdb	5fhc_AB_J_SA101Y.pdb	-2.195295572280884	-0.8226860165596008
5fhc.pdb	5fhc_AB_J_SA101V.pdb	-0.9612926244735718	-0.13210999965667725
5fhc.pdb	5fhc_AB_J_TA110A.pdb	0.37289193272590637	0.2831000089645386
5fhc.pdb	5fhc_AB_J_TA110R.pdb	-0.4309220314025879	-1.3476760387420654
5fhc.pdb	5fhc_AB_J_TA110N.pdb	0.21780750155448914	-0.2541239857673645
5fhc.pdb	5fhc_AB_J_TA110D.pdb	0.048677265644073486	-0.5299789905548096
5fhc.pdb	5fhc_AB_J_TA110C.pdb	0.2895297706127167	0.04450000077486038
5fhc.pdb	5fhc_AB_J_TA110Q.pdb	-0.04867956042289734	-1.1480692625045776
5fhc.pdb	5fhc_AB_J_TA110E.pdb	-0.43492165207862854	-0.8935840129852295
5fhc.pdb	5fhc_AB_J_TA110G.pdb	0.5884460210800171	-0.2676219940185547
5fhc.pdb	5fhc_AB_J_TA110H.pdb	0.27788838744163513	-0.5732669830322266
5fhc.pdb	5fhc_AB_J_TA110I.pdb	0.663298487663269	0.3325900137424469
5fhc.pdb	5fhc_AB_J_TA110L.pdb	0.6548013687133789	0.3171299993991852
5fhc.pdb	5fhc_AB_J_TA110K.pdb	-1.2404392957687378	-0.8820819854736328
5fhc.pdb	5fhc_AB_J_TA110M.pdb	0.35561779141426086	0.15580999851226807
5fhc.pdb	5fhc_AB_J_TA110F.pdb	0.31893190741539	-0.39676499366760254
5fhc.pdb	5fhc_AB_J_TA110P.pdb	-0.17802324891090393	-0.5230919718742371
5fhc.pdb	5fhc_AB_J_TA110S.pdb	0.0672534704208374	0.10919000208377838
5fhc.pdb	5fhc_AB_J_TA110W.pdb	-2.0592007637023926	-1.9367040395736694
5fhc.pdb	5fhc_AB_J_TA110Y.pdb	-14.7112398147583	-12.86989974975586
5fhc.pdb	5fhc_AB_J_TA110V.pdb	0.07569774985313416	0.36757999658584595
5fhc.pdb	5fhc_AB_J_YB47A.pdb	-0.3817880153656006	-1.5367039442062378
5fhc.pdb	5fhc_AB_J_YB47R.pdb	-1.4827998876571655	-1.8916490077972412
5fhc.pdb	5fhc_AB_J_YB47N.pdb	-0.5108208060264587	-1.5688350200653076
5fhc.pdb	5fhc_AB_J_YB47D.pdb	-0.5529396533966064	-2.0370609760284424
5fhc.pdb	5fhc_AB_J_YB47C.pdb	-0.3965691328048706	-1.4073699712753296
5fhc.pdb	5fhc_AB_J_YB47Q.pdb	-0.7438524961471558	-1.6237050294876099
5fhc.pdb	5fhc_AB_J_YB47E.pdb	-0.9354342222213745	-2.334199905395508
5fhc.pdb	5fhc_AB_J_YB47G.pdb	-0.41821953654289246	-1.5400290489196777
5fhc.pdb	5fhc_AB_J_YB47H.pdb	-0.6637317538261414	-1.3520029783248901
5fhc.pdb	5fhc_AB_J_YB47I.pdb	-0.6415410041809082	-1.089521050453186
5fhc.pdb	5fhc_AB_J_YB47L.pdb	-0.5650063753128052	-0.8892719745635986
5fhc.pdb	5fhc_AB_J_YB47K.pdb	-0.7511178255081177	-1.9147629737854004
5fhc.pdb	5fhc_AB_J_YB47M.pdb	-0.3949466347694397	-0.941087007522583
5fhc.pdb	5fhc_AB_J_YB47F.pdb	-0.4122728705406189	-0.6005499958992004
5fhc.pdb	5fhc_AB_J_YB47P.pdb	-0.8140619993209839	-1.4890819787979126
5fhc.pdb	5fhc_AB_J_YB47S.pdb	-0.5419915914535522	-1.5826120376586914
5fhc.pdb	5fhc_AB_J_YB47T.pdb	-0.5210480690002441	-1.3055411577224731
5fhc.pdb	5fhc_AB_J_YB47W.pdb	-2.8896076679229736	-2.9730100631713867
5fhc.pdb	5fhc_AB_J_YB47V.pdb	-0.4639331102371216	-1.4940249919891357
5fhc.pdb	5fhc_AB_J_GJ23A.pdb	-2.743051767349243	-2.481379985809326
5fhc.pdb	5fhc_AB_J_GJ23R.pdb	-4.808679103851318	-6.1724700927734375
5fhc.pdb	5fhc_AB_J_GJ23N.pdb	-1.3870511054992676	-1.5853060483932495
5fhc.pdb	5fhc_AB_J_GJ23D.pdb	-3.54086971282959	-4.30810022354126
5fhc.pdb	5fhc_AB_J_GJ23C.pdb	-3.8968636989593506	-3.869719982147217
5fhc.pdb	5fhc_AB_J_GJ23Q.pdb	-3.8875930309295654	-5.102759838104248
5fhc.pdb	5fhc_AB_J_GJ23E.pdb	-4.3006792068481445	-6.045229911804199
5fhc.pdb	5fhc_AB_J_GJ23H.pdb	-1.5392616987228394	-3.1877400875091553
5fhc.pdb	5fhc_AB_J_GJ23I.pdb	-3.2137179374694824	-5.87568998336792
5fhc.pdb	5fhc_AB_J_GJ23L.pdb	-9.54051685333252	-8.807889938354492
5fhc.pdb	5fhc_AB_J_GJ23K.pdb	-2.4510498046875	-3.6434199810028076
5fhc.pdb	5fhc_AB_J_GJ23M.pdb	-4.062844753265381	-4.8155598640441895
5fhc.pdb	5fhc_AB_J_GJ23F.pdb	-4.628114223480225	-4.398429870605469
5fhc.pdb	5fhc_AB_J_GJ23P.pdb	-3.1498448848724365	-3.1283600330352783
5fhc.pdb	5fhc_AB_J_GJ23S.pdb	-3.7846083641052246	-4.795340061187744
5fhc.pdb	5fhc_AB_J_GJ23T.pdb	-3.0452826023101807	-3.4596500396728516
5fhc.pdb	5fhc_AB_J_GJ23W.pdb	-7.975514888763428	-6.775519847869873
5fhc.pdb	5fhc_AB_J_GJ23Y.pdb	-5.092770576477051	-5.458330154418945
5fhc.pdb	5fhc_AB_J_GJ23V.pdb	-3.5956871509552	-5.61460018157959
5fhc.pdb	5fhc_AB_J_AJ25R.pdb	-0.4303659200668335	-0.7709810137748718
5fhc.pdb	5fhc_AB_J_AJ25N.pdb	-0.7855895757675171	-0.41597801446914673
5fhc.pdb	5fhc_AB_J_AJ25D.pdb	-0.9093033075332642	-1.147341251373291
5fhc.pdb	5fhc_AB_J_AJ25C.pdb	-0.3971754312515259	0.6881700158119202
5fhc.pdb	5fhc_AB_J_AJ25Q.pdb	-0.12392966449260712	-0.2226569950580597
5fhc.pdb	5fhc_AB_J_AJ25E.pdb	-1.0969650745391846	-0.5267760157585144
5fhc.pdb	5fhc_AB_J_AJ25G.pdb	0.09451273083686829	0.7735499739646912
5fhc.pdb	5fhc_AB_J_AJ25H.pdb	-0.6012112498283386	-0.42745599150657654
5fhc.pdb	5fhc_AB_J_AJ25I.pdb	-1.51564359664917	-0.5867589712142944
5fhc.pdb	5fhc_AB_J_AJ25L.pdb	-0.528940737247467	-0.8041599988937378
5fhc.pdb	5fhc_AB_J_AJ25K.pdb	-0.33198094367980957	-1.253495693206787
5fhc.pdb	5fhc_AB_J_AJ25M.pdb	0.18352964520454407	1.6012799739837646
5fhc.pdb	5fhc_AB_J_AJ25F.pdb	-1.1217522621154785	-0.6128950119018555
5fhc.pdb	5fhc_AB_J_AJ25P.pdb	-0.4715474247932434	0.09397999942302704
5fhc.pdb	5fhc_AB_J_AJ25S.pdb	-0.5762897729873657	-0.5632849931716919
5fhc.pdb	5fhc_AB_J_AJ25T.pdb	-1.5172278881072998	-1.6283910274505615
5fhc.pdb	5fhc_AB_J_AJ25W.pdb	-0.15764203667640686	-0.5707119703292847
5fhc.pdb	5fhc_AB_J_AJ25Y.pdb	-1.5833251476287842	-0.818356990814209
5fhc.pdb	5fhc_AB_J_AJ25V.pdb	-1.0104032754898071	-0.5701349973678589
5fhc.pdb	5fhc_AB_J_IJ26A.pdb	-0.3082868754863739	-1.2534433603286743
5fhc.pdb	5fhc_AB_J_IJ26R.pdb	-1.6201932430267334	-0.7138990163803101
5fhc.pdb	5fhc_AB_J_IJ26N.pdb	0.006965905427932739	-1.107583999633789
5fhc.pdb	5fhc_AB_J_IJ26D.pdb	0.8680911064147949	0.05144000053405762
5fhc.pdb	5fhc_AB_J_IJ26C.pdb	-0.4028690457344055	-0.7269390225410461
5fhc.pdb	5fhc_AB_J_IJ26Q.pdb	-0.8509945869445801	-0.012409999966621399
5fhc.pdb	5fhc_AB_J_IJ26E.pdb	-0.6295832395553589	-1.9149659872055054
5fhc.pdb	5fhc_AB_J_IJ26G.pdb	-0.4249061048030853	-1.5193899869918823
5fhc.pdb	5fhc_AB_J_IJ26H.pdb	-0.33628353476524353	-1.155949592590332
5fhc.pdb	5fhc_AB_J_IJ26L.pdb	0.10211282968521118	0.6811000108718872
5fhc.pdb	5fhc_AB_J_IJ26K.pdb	-0.1655063033103943	-1.5894509553909302
5fhc.pdb	5fhc_AB_J_IJ26M.pdb	0.5891233682632446	1.1090199947357178
5fhc.pdb	5fhc_AB_J_IJ26F.pdb	-0.29123297333717346	-0.8061869740486145
5fhc.pdb	5fhc_AB_J_IJ26P.pdb	-0.6641978025436401	-1.3449690341949463
5fhc.pdb	5fhc_AB_J_IJ26S.pdb	-0.09342454373836517	-0.7418400049209595
5fhc.pdb	5fhc_AB_J_IJ26T.pdb	-0.07630360126495361	-0.4005259871482849
5fhc.pdb	5fhc_AB_J_IJ26W.pdb	-0.06583479046821594	-0.8380810022354126
5fhc.pdb	5fhc_AB_J_IJ26Y.pdb	-0.45941516757011414	-0.9083920121192932
5fhc.pdb	5fhc_AB_J_IJ26V.pdb	-0.2761293649673462	-0.5677909851074219
3j8v.pdb	3j8v_FJ_D_WJ32A.pdb	1.2654465436935425	1.3022199869155884
3j8v.pdb	3j8v_FJ_D_WJ32R.pdb	1.6477642059326172	2.2753500938415527
3j8v.pdb	3j8v_FJ_D_WJ32N.pdb	1.1242426633834839	0.7646700143814087
3j8v.pdb	3j8v_FJ_D_WJ32D.pdb	1.0202398300170898	0.8037700057029724
3j8v.pdb	3j8v_FJ_D_WJ32C.pdb	1.1777034997940063	1.1952199935913086
3j8v.pdb	3j8v_FJ_D_WJ32Q.pdb	1.1654093265533447	0.897409975528717
3j8v.pdb	3j8v_FJ_D_WJ32E.pdb	1.3061646223068237	0.8995299935340881
3j8v.pdb	3j8v_FJ_D_WJ32G.pdb	1.186866283416748	1.3719099760055542
3j8v.pdb	3j8v_FJ_D_WJ32H.pdb	1.3082637786865234	1.8101500272750854
3j8v.pdb	3j8v_FJ_D_WJ32I.pdb	1.3050787448883057	1.0123399496078491
3j8v.pdb	3j8v_FJ_D_WJ32L.pdb	1.3861637115478516	1.609779953956604
3j8v.pdb	3j8v_FJ_D_WJ32K.pdb	1.553161859512329	0.8133400082588196
3j8v.pdb	3j8v_FJ_D_WJ32M.pdb	1.2254157066345215	1.628059983253479
3j8v.pdb	3j8v_FJ_D_WJ32F.pdb	1.8700242042541504	1.825719952583313
3j8v.pdb	3j8v_FJ_D_WJ32P.pdb	0.9527155160903931	1.0370099544525146
3j8v.pdb	3j8v_FJ_D_WJ32S.pdb	1.1205952167510986	1.0995800495147705
3j8v.pdb	3j8v_FJ_D_WJ32T.pdb	1.217604637145996	2.519979953765869
3j8v.pdb	3j8v_FJ_D_WJ32Y.pdb	1.8566486835479736	0.6579499840736389
3j8v.pdb	3j8v_FJ_D_WJ32V.pdb	1.0911386013031006	1.025480031967163
3j8v.pdb	3j8v_FJ_D_WJ92A.pdb	2.8518059253692627	3.08774995803833
3j8v.pdb	3j8v_FJ_D_WJ92R.pdb	3.191643476486206	4.010280132293701
3j8v.pdb	3j8v_FJ_D_WJ92N.pdb	3.8823015689849854	3.5237200260162354
3j8v.pdb	3j8v_FJ_D_WJ92D.pdb	4.418685436248779	4.581439971923828
3j8v.pdb	3j8v_FJ_D_WJ92C.pdb	2.8431203365325928	3.0650699138641357
3j8v.pdb	3j8v_FJ_D_WJ92Q.pdb	2.7551026344299316	2.8251700401306152
3j8v.pdb	3j8v_FJ_D_WJ92E.pdb	2.787137508392334	2.8508899211883545
3j8v.pdb	3j8v_FJ_D_WJ92G.pdb	2.879141092300415	3.005229949951172
3j8v.pdb	3j8v_FJ_D_WJ92H.pdb	2.5113778114318848	2.327630043029785
3j8v.pdb	3j8v_FJ_D_WJ92I.pdb	2.8911678791046143	3.3977699279785156
3j8v.pdb	3j8v_FJ_D_WJ92L.pdb	2.9094340801239014	3.0592100620269775
3j8v.pdb	3j8v_FJ_D_WJ92K.pdb	2.7857842445373535	2.292609930038452
3j8v.pdb	3j8v_FJ_D_WJ92M.pdb	3.1637094020843506	3.1631898880004883
3j8v.pdb	3j8v_FJ_D_WJ92F.pdb	1.721909761428833	1.7290199995040894
3j8v.pdb	3j8v_FJ_D_WJ92P.pdb	2.8451783657073975	2.944849967956543
3j8v.pdb	3j8v_FJ_D_WJ92S.pdb	2.804206609725952	4.985060214996338
3j8v.pdb	3j8v_FJ_D_WJ92T.pdb	2.8314826488494873	2.9538800716400146
3j8v.pdb	3j8v_FJ_D_WJ92Y.pdb	0.3984011113643646	1.0707999467849731
3j8v.pdb	3j8v_FJ_D_WJ92V.pdb	2.7399189472198486	3.402060031890869
3j8v.pdb	3j8v_FJ_D_GF52A.pdb	-0.21835656464099884	2.3178999423980713
3j8v.pdb	3j8v_FJ_D_GF52R.pdb	0.288927286863327	4.551159858703613
3j8v.pdb	3j8v_FJ_D_GF52N.pdb	-0.24023722112178802	2.449429988861084
3j8v.pdb	3j8v_FJ_D_GF52D.pdb	-0.19697947800159454	1.883270025253296
3j8v.pdb	3j8v_FJ_D_GF52C.pdb	-0.166060209274292	2.583739995956421
3j8v.pdb	3j8v_FJ_D_GF52Q.pdb	-0.18938188254833221	2.299949884414673
3j8v.pdb	3j8v_FJ_D_GF52E.pdb	-0.30047088861465454	1.5679899454116821
3j8v.pdb	3j8v_FJ_D_GF52H.pdb	-0.2517332434654236	2.3336501121520996
3j8v.pdb	3j8v_FJ_D_GF52I.pdb	-0.24265140295028687	2.5790200233459473
3j8v.pdb	3j8v_FJ_D_GF52L.pdb	-0.09641164541244507	2.715290069580078
3j8v.pdb	3j8v_FJ_D_GF52K.pdb	-0.0766172856092453	2.335750102996826
3j8v.pdb	3j8v_FJ_D_GF52M.pdb	0.20828086137771606	3.140120029449463
3j8v.pdb	3j8v_FJ_D_GF52F.pdb	-0.17394933104515076	3.11286997795105
3j8v.pdb	3j8v_FJ_D_GF52P.pdb	-0.32533472776412964	1.984410047531128
3j8v.pdb	3j8v_FJ_D_GF52S.pdb	-0.24370118975639343	2.5345098972320557
3j8v.pdb	3j8v_FJ_D_GF52T.pdb	-0.02697932720184326	2.5487399101257324
3j8v.pdb	3j8v_FJ_D_GF52W.pdb	0.5487586259841919	2.843709945678711
3j8v.pdb	3j8v_FJ_D_GF52Y.pdb	0.8186662197113037	3.454780101776123
3j8v.pdb	3j8v_FJ_D_GF52V.pdb	-0.20420050621032715	2.484189987182617
3j8v.pdb	3j8v_FJ_D_KF72A.pdb	1.6090834140777588	2.3340699672698975
3j8v.pdb	3j8v_FJ_D_KF72R.pdb	1.4101637601852417	2.0435800552368164
3j8v.pdb	3j8v_FJ_D_KF72N.pdb	1.6019611358642578	2.5226399898529053
3j8v.pdb	3j8v_FJ_D_KF72D.pdb	1.914118766784668	2.1768798828125
3j8v.pdb	3j8v_FJ_D_KF72C.pdb	1.6357089281082153	2.207350015640259
3j8v.pdb	3j8v_FJ_D_KF72Q.pdb	1.6416770219802856	2.301539897918701
3j8v.pdb	3j8v_FJ_D_KF72E.pdb	1.6706918478012085	2.11122989654541
3j8v.pdb	3j8v_FJ_D_KF72G.pdb	1.7635910511016846	2.4731600284576416
3j8v.pdb	3j8v_FJ_D_KF72H.pdb	1.4580661058425903	2.2332499027252197
3j8v.pdb	3j8v_FJ_D_KF72I.pdb	1.5921937227249146	2.6987900733947754
3j8v.pdb	3j8v_FJ_D_KF72L.pdb	1.4999538660049438	2.2467100620269775
3j8v.pdb	3j8v_FJ_D_KF72M.pdb	1.552286982536316	2.3563599586486816
3j8v.pdb	3j8v_FJ_D_KF72F.pdb	2.2556800842285156	3.98009991645813
3j8v.pdb	3j8v_FJ_D_KF72P.pdb	1.620342493057251	2.485879898071289
3j8v.pdb	3j8v_FJ_D_KF72S.pdb	1.7000259160995483	2.2111499309539795
3j8v.pdb	3j8v_FJ_D_KF72T.pdb	1.832737922668457	2.2699201107025146
3j8v.pdb	3j8v_FJ_D_KF72W.pdb	2.3491110801696777	3.0260798931121826
3j8v.pdb	3j8v_FJ_D_KF72Y.pdb	1.8198184967041016	3.5673699378967285
3j8v.pdb	3j8v_FJ_D_KF72V.pdb	1.7061519622802734	2.528330087661743
3j8v.pdb	3j8v_FJ_D_DF101A.pdb	0.23137608170509338	0.37749001383781433
3j8v.pdb	3j8v_FJ_D_DF101R.pdb	0.38018444180488586	1.4338200092315674
3j8v.pdb	3j8v_FJ_D_DF101N.pdb	-0.12980952858924866	0.2257000058889389
3j8v.pdb	3j8v_FJ_D_DF101C.pdb	0.20819523930549622	0.33142000436782837
3j8v.pdb	3j8v_FJ_D_DF101Q.pdb	0.11227551102638245	0.33059000968933105
3j8v.pdb	3j8v_FJ_D_DF101E.pdb	0.017188847064971924	0.12801000475883484
3j8v.pdb	3j8v_FJ_D_DF101G.pdb	0.1221926212310791	0.48120999336242676
3j8v.pdb	3j8v_FJ_D_DF101H.pdb	0.3139302432537079	-0.012839999981224537
3j8v.pdb	3j8v_FJ_D_DF101I.pdb	0.0736413300037384	0.3059000074863434
3j8v.pdb	3j8v_FJ_D_DF101L.pdb	0.13680732250213623	0.4391399919986725
3j8v.pdb	3j8v_FJ_D_DF101K.pdb	-0.249220073223114	0.21063999831676483
3j8v.pdb	3j8v_FJ_D_DF101M.pdb	0.806939959526062	0.3081200122833252
3j8v.pdb	3j8v_FJ_D_DF101F.pdb	0.9485323429107666	0.46689000725746155
3j8v.pdb	3j8v_FJ_D_DF101P.pdb	0.08858627080917358	0.28867000341415405
3j8v.pdb	3j8v_FJ_D_DF101S.pdb	0.0735757052898407	0.2452699989080429
3j8v.pdb	3j8v_FJ_D_DF101T.pdb	0.0381636917591095	0.07835999876260757
3j8v.pdb	3j8v_FJ_D_DF101W.pdb	0.8532981872558594	1.0106500387191772
3j8v.pdb	3j8v_FJ_D_DF101Y.pdb	0.8349004983901978	0.0844699963927269
3j8v.pdb	3j8v_FJ_D_DF101V.pdb	0.22755369544029236	0.24601000547409058
3j8v.pdb	3j8v_FJ_D_YF105A.pdb	-0.024914264678955078	0.03448000177741051
3j8v.pdb	3j8v_FJ_D_YF105R.pdb	-0.2914060950279236	0.03212999925017357
3j8v.pdb	3j8v_FJ_D_YF105N.pdb	-0.15216964483261108	0.08530999720096588
3j8v.pdb	3j8v_FJ_D_YF105D.pdb	-0.2203310877084732	0.04733999818563461
3j8v.pdb	3j8v_FJ_D_YF105C.pdb	-0.050548821687698364	0.09646999835968018
3j8v.pdb	3j8v_FJ_D_YF105Q.pdb	-0.16623899340629578	0.10253000259399414
3j8v.pdb	3j8v_FJ_D_YF105E.pdb	-0.5046746730804443	0.10175000131130219
3j8v.pdb	3j8v_FJ_D_YF105G.pdb	-0.009461432695388794	0.005539999809116125
3j8v.pdb	3j8v_FJ_D_YF105H.pdb	-0.23551544547080994	0.0412600003182888
3j8v.pdb	3j8v_FJ_D_YF105I.pdb	-0.159227192401886	0.10213000327348709
3j8v.pdb	3j8v_FJ_D_YF105L.pdb	-0.1624116599559784	0.08823999762535095
3j8v.pdb	3j8v_FJ_D_YF105K.pdb	-0.18968980014324188	0.07778000086545944
3j8v.pdb	3j8v_FJ_D_YF105M.pdb	0.08851632475852966	0.09085000306367874
3j8v.pdb	3j8v_FJ_D_YF105F.pdb	-0.1137906163930893	0.11276999861001968
3j8v.pdb	3j8v_FJ_D_YF105P.pdb	-0.5841881036758423	0.12402000278234482
3j8v.pdb	3j8v_FJ_D_YF105S.pdb	-0.22096958756446838	0.03821999952197075
3j8v.pdb	3j8v_FJ_D_YF105T.pdb	-0.26989465951919556	0.06491000205278397
3j8v.pdb	3j8v_FJ_D_YF105W.pdb	-0.01490834355354309	0.008220000192523003
3j8v.pdb	3j8v_FJ_D_YF105V.pdb	-0.11608955264091492	0.08640000224113464
3j8v.pdb	3j8v_FJ_D_ND119A.pdb	-0.14223240315914154	0.0488400012254715
3j8v.pdb	3j8v_FJ_D_ND119R.pdb	-0.473976194858551	-0.22202999889850616
3j8v.pdb	3j8v_FJ_D_ND119D.pdb	-0.1624641716480255	0.0932300016283989
3j8v.pdb	3j8v_FJ_D_ND119C.pdb	-0.049584001302719116	0.01809000037610531
3j8v.pdb	3j8v_FJ_D_ND119Q.pdb	-0.009590476751327515	0.4925599992275238
3j8v.pdb	3j8v_FJ_D_ND119E.pdb	-0.5797414779663086	-0.02800999954342842
3j8v.pdb	3j8v_FJ_D_ND119G.pdb	-0.27301010489463806	0.06548000127077103
3j8v.pdb	3j8v_FJ_D_ND119H.pdb	-0.11847904324531555	-0.3805899918079376
3j8v.pdb	3j8v_FJ_D_ND119I.pdb	-0.032539039850234985	0.0951400026679039
3j8v.pdb	3j8v_FJ_D_ND119L.pdb	0.1525650918483734	0.25870001316070557
3j8v.pdb	3j8v_FJ_D_ND119K.pdb	0.01752924919128418	2.118799924850464
3j8v.pdb	3j8v_FJ_D_ND119M.pdb	0.34451422095298767	0.5955899953842163
3j8v.pdb	3j8v_FJ_D_ND119F.pdb	-0.1803225874900818	0.45949000120162964
3j8v.pdb	3j8v_FJ_D_ND119P.pdb	-0.0469781756401062	0.07710999995470047
3j8v.pdb	3j8v_FJ_D_ND119S.pdb	-0.3219958543777466	-0.0004400000034365803
3j8v.pdb	3j8v_FJ_D_ND119T.pdb	-0.14461371302604675	-0.17962999641895294
3j8v.pdb	3j8v_FJ_D_ND119W.pdb	-0.16919703781604767	1.848039984703064
3j8v.pdb	3j8v_FJ_D_ND119Y.pdb	-0.05013856291770935	-0.2718999981880188
3j8v.pdb	3j8v_FJ_D_ND119V.pdb	-0.028422951698303223	-0.022280000150203705
3j8v.pdb	3j8v_FJ_D_QD162A.pdb	0.8801703453063965	2.7310800552368164
3j8v.pdb	3j8v_FJ_D_QD162R.pdb	-0.11762076616287231	0.19131000339984894
3j8v.pdb	3j8v_FJ_D_QD162N.pdb	0.7793632745742798	2.4984800815582275
3j8v.pdb	3j8v_FJ_D_QD162D.pdb	0.6409285068511963	1.9875099658966064
3j8v.pdb	3j8v_FJ_D_QD162C.pdb	0.9710648059844971	2.442239999771118
3j8v.pdb	3j8v_FJ_D_QD162E.pdb	0.47741928696632385	2.226490020751953
3j8v.pdb	3j8v_FJ_D_QD162G.pdb	0.8324638605117798	2.6356399059295654
3j8v.pdb	3j8v_FJ_D_QD162H.pdb	0.8168712854385376	2.3836300373077393
3j8v.pdb	3j8v_FJ_D_QD162I.pdb	0.9837466478347778	3.079900026321411
3j8v.pdb	3j8v_FJ_D_QD162L.pdb	1.26860773563385	2.924259901046753
3j8v.pdb	3j8v_FJ_D_QD162K.pdb	0.19283846020698547	0.4363600015640259
3j8v.pdb	3j8v_FJ_D_QD162M.pdb	0.34145423769950867	0.8982099890708923
3j8v.pdb	3j8v_FJ_D_QD162F.pdb	1.1595726013183594	2.928030014038086
3j8v.pdb	3j8v_FJ_D_QD162P.pdb	0.5430574417114258	2.8055999279022217
3j8v.pdb	3j8v_FJ_D_QD162S.pdb	0.7644544839859009	2.4241299629211426
3j8v.pdb	3j8v_FJ_D_QD162T.pdb	0.772753119468689	2.5199599266052246
3j8v.pdb	3j8v_FJ_D_QD162W.pdb	1.4625333547592163	3.487920045852661
3j8v.pdb	3j8v_FJ_D_QD162Y.pdb	1.0889406204223633	3.1319499015808105
3j8v.pdb	3j8v_FJ_D_QD162V.pdb	1.1260865926742554	2.86217999458313
3j8v.pdb	3j8v_FJ_D_PD163A.pdb	0.5042798519134521	2.5822300910949707
3j8v.pdb	3j8v_FJ_D_PD163R.pdb	0.32434937357902527	2.434420108795166
3j8v.pdb	3j8v_FJ_D_PD163N.pdb	0.5370427370071411	2.707710027694702
3j8v.pdb	3j8v_FJ_D_PD163D.pdb	0.7652410268783569	2.53164005279541
3j8v.pdb	3j8v_FJ_D_PD163C.pdb	-0.16061121225357056	-0.4196299910545349
3j8v.pdb	3j8v_FJ_D_PD163Q.pdb	0.5181108713150024	2.751960039138794
3j8v.pdb	3j8v_FJ_D_PD163E.pdb	0.8120760917663574	2.5068199634552
3j8v.pdb	3j8v_FJ_D_PD163G.pdb	0.49779632687568665	2.576740026473999
3j8v.pdb	3j8v_FJ_D_PD163H.pdb	0.44540318846702576	2.6817500591278076
3j8v.pdb	3j8v_FJ_D_PD163I.pdb	0.43976542353630066	2.27731990814209
3j8v.pdb	3j8v_FJ_D_PD163L.pdb	0.5756543874740601	2.0438599586486816
3j8v.pdb	3j8v_FJ_D_PD163K.pdb	0.33412668108940125	2.2980399131774902
3j8v.pdb	3j8v_FJ_D_PD163M.pdb	0.7628178596496582	1.697160005569458
3j8v.pdb	3j8v_FJ_D_PD163F.pdb	0.5681548118591309	2.310080051422119
3j8v.pdb	3j8v_FJ_D_PD163S.pdb	0.4026506245136261	2.0752298831939697
3j8v.pdb	3j8v_FJ_D_PD163T.pdb	0.3866824805736542	1.9361200332641602
3j8v.pdb	3j8v_FJ_D_PD163W.pdb	0.42644283175468445	2.5285699367523193
3j8v.pdb	3j8v_FJ_D_PD163Y.pdb	0.5185611248016357	2.651129961013794
3j8v.pdb	3j8v_FJ_D_PD163V.pdb	0.5449649095535278	1.9746299982070923
3j8v.pdb	3j8v_FJ_D_TD247A.pdb	-0.16441425681114197	0.12744000554084778
3j8v.pdb	3j8v_FJ_D_TD247R.pdb	-0.23445290327072144	-0.47095000743865967
3j8v.pdb	3j8v_FJ_D_TD247N.pdb	0.0838470458984375	0.48267999291419983
3j8v.pdb	3j8v_FJ_D_TD247D.pdb	-0.1280476152896881	-0.4816100001335144
3j8v.pdb	3j8v_FJ_D_TD247C.pdb	-0.03378528356552124	2.1289799213409424
3j8v.pdb	3j8v_FJ_D_TD247Q.pdb	-0.041561275720596313	0.12255000323057175
3j8v.pdb	3j8v_FJ_D_TD247E.pdb	-0.2165289670228958	-0.9813100099563599
3j8v.pdb	3j8v_FJ_D_TD247G.pdb	-0.12854787707328796	0.2358500063419342
3j8v.pdb	3j8v_FJ_D_TD247H.pdb	-0.2938348948955536	0.12681999802589417
3j8v.pdb	3j8v_FJ_D_TD247I.pdb	-0.04114806652069092	0.10097000002861023
3j8v.pdb	3j8v_FJ_D_TD247L.pdb	0.27218809723854065	0.5306699872016907
3j8v.pdb	3j8v_FJ_D_TD247K.pdb	0.34978505969047546	-0.04050999879837036
3j8v.pdb	3j8v_FJ_D_TD247M.pdb	0.640842080116272	0.1143300011754036
3j8v.pdb	3j8v_FJ_D_TD247F.pdb	-0.2639283537864685	-0.3750700056552887
3j8v.pdb	3j8v_FJ_D_TD247P.pdb	-0.08624690771102905	0.18110999464988708
3j8v.pdb	3j8v_FJ_D_TD247S.pdb	-0.32195818424224854	0.15368999540805817
3j8v.pdb	3j8v_FJ_D_TD247W.pdb	-3.9489920139312744	-2.1513800621032715
3j8v.pdb	3j8v_FJ_D_TD247Y.pdb	-0.0007306933403015137	1.4305100440979004
3j8v.pdb	3j8v_FJ_D_TD247V.pdb	-0.1175757348537445	0.09505999833345413
3j8v.pdb	3j8v_FJ_D_SD261A.pdb	0.10125643014907837	0.641290009021759
3j8v.pdb	3j8v_FJ_D_SD261R.pdb	-0.0479041188955307	-0.9415199756622314
3j8v.pdb	3j8v_FJ_D_SD261N.pdb	0.12363886833190918	0.04413999989628792
3j8v.pdb	3j8v_FJ_D_SD261D.pdb	0.1402704417705536	0.3420700132846832
3j8v.pdb	3j8v_FJ_D_SD261C.pdb	0.18871977925300598	0.16162000596523285
3j8v.pdb	3j8v_FJ_D_SD261Q.pdb	0.36171576380729675	0.18328000605106354
3j8v.pdb	3j8v_FJ_D_SD261E.pdb	0.2528497874736786	-0.22926999628543854
3j8v.pdb	3j8v_FJ_D_SD261G.pdb	-1.7254751920700073	0.9066900014877319
3j8v.pdb	3j8v_FJ_D_SD261H.pdb	-1.2865931987762451	-1.102720022201538
3j8v.pdb	3j8v_FJ_D_SD261I.pdb	-1.0649138689041138	-0.7556399703025818
3j8v.pdb	3j8v_FJ_D_SD261L.pdb	0.6136590242385864	-0.32846999168395996
3j8v.pdb	3j8v_FJ_D_SD261K.pdb	0.1273433268070221	-1.010040044784546
3j8v.pdb	3j8v_FJ_D_SD261M.pdb	0.5736275911331177	-0.5147200226783752
3j8v.pdb	3j8v_FJ_D_SD261F.pdb	-1.821436882019043	-2.201479911804199
3j8v.pdb	3j8v_FJ_D_SD261P.pdb	0.3717905580997467	0.800849974155426
3j8v.pdb	3j8v_FJ_D_SD261T.pdb	-1.293635606765747	-1.652459979057312
3j8v.pdb	3j8v_FJ_D_SD261W.pdb	-5.752329349517822	-6.111879825592041
3j8v.pdb	3j8v_FJ_D_SD261Y.pdb	-1.9878125190734863	-2.4905800819396973
3j8v.pdb	3j8v_FJ_D_SD261V.pdb	-1.3262810707092285	-2.5378799438476562
3j8v.pdb	3j8v_FJ_D_GD262A.pdb	-0.4268329441547394	-0.17472000420093536
3j8v.pdb	3j8v_FJ_D_GD262R.pdb	-1.1109083890914917	-1.4516899585723877
3j8v.pdb	3j8v_FJ_D_GD262N.pdb	-1.5029116868972778	-0.8147600293159485
3j8v.pdb	3j8v_FJ_D_GD262D.pdb	-1.3579996824264526	-0.41437000036239624
3j8v.pdb	3j8v_FJ_D_GD262C.pdb	0.0819617211818695	1.8475799560546875
3j8v.pdb	3j8v_FJ_D_GD262Q.pdb	-2.2397851943969727	-1.2101999521255493
3j8v.pdb	3j8v_FJ_D_GD262E.pdb	-1.8827649354934692	-1.3015300035476685
3j8v.pdb	3j8v_FJ_D_GD262H.pdb	-1.7243711948394775	-0.9408000111579895
3j8v.pdb	3j8v_FJ_D_GD262I.pdb	-1.0044488906860352	-1.3511099815368652
3j8v.pdb	3j8v_FJ_D_GD262L.pdb	-1.0429327487945557	-1.2593300342559814
3j8v.pdb	3j8v_FJ_D_GD262K.pdb	-0.5319750308990479	-1.517799973487854
3j8v.pdb	3j8v_FJ_D_GD262M.pdb	-0.03407648205757141	1.4672900438308716
3j8v.pdb	3j8v_FJ_D_GD262F.pdb	0.10688254237174988	1.462090015411377
3j8v.pdb	3j8v_FJ_D_GD262P.pdb	-4.013420581817627	0.340939998626709
3j8v.pdb	3j8v_FJ_D_GD262S.pdb	-0.6820799112319946	-1.0569299459457397
3j8v.pdb	3j8v_FJ_D_GD262T.pdb	-0.6167563199996948	-1.5614700317382812
3j8v.pdb	3j8v_FJ_D_GD262W.pdb	0.04919436573982239	0.8822199702262878
3j8v.pdb	3j8v_FJ_D_GD262Y.pdb	0.5085313320159912	1.5868500471115112
3j8v.pdb	3j8v_FJ_D_GD262V.pdb	-1.0057603120803833	-1.1163699626922607
5usf.pdb	5usf_D_A_SD30A.pdb	-0.021732419729232788	0.04749999940395355
5usf.pdb	5usf_D_A_SD30R.pdb	0.02976951003074646	0.6316999793052673
5usf.pdb	5usf_D_A_SD30N.pdb	-0.3024478256702423	-0.08609999716281891
5usf.pdb	5usf_D_A_SD30D.pdb	-0.2863338887691498	-0.21639999747276306
5usf.pdb	5usf_D_A_SD30C.pdb	-0.055086225271224976	0.22179999947547913
5usf.pdb	5usf_D_A_SD30Q.pdb	-0.19168618321418762	0.5756000280380249
5usf.pdb	5usf_D_A_SD30E.pdb	-0.42198407649993896	0.24400000274181366
5usf.pdb	5usf_D_A_SD30G.pdb	-0.05192556977272034	0.020899999886751175
5usf.pdb	5usf_D_A_SD30H.pdb	0.04081675410270691	-0.04769999906420708
5usf.pdb	5usf_D_A_SD30I.pdb	0.10605171322822571	0.5950000286102295
5usf.pdb	5usf_D_A_SD30L.pdb	0.07694298028945923	1.0204999446868896
5usf.pdb	5usf_D_A_SD30K.pdb	-0.1581512838602066	0.5156999826431274
5usf.pdb	5usf_D_A_SD30M.pdb	0.4216645061969757	1.1634000539779663
5usf.pdb	5usf_D_A_SD30F.pdb	0.6487703323364258	1.5407999753952026
5usf.pdb	5usf_D_A_SD30P.pdb	-0.34516680240631104	0.06729999929666519
5usf.pdb	5usf_D_A_SD30T.pdb	-0.24319571256637573	-0.06830000132322311
5usf.pdb	5usf_D_A_SD30W.pdb	0.0643869936466217	0.04670000076293945
5usf.pdb	5usf_D_A_SD30Y.pdb	0.37853577733039856	0.6111000180244446
5usf.pdb	5usf_D_A_SD30V.pdb	0.0312671959400177	0.24269999563694
5usf.pdb	5usf_D_A_ND31A.pdb	-0.2527991831302643	-1.0964000225067139
5usf.pdb	5usf_D_A_ND31R.pdb	-0.4053870141506195	-1.051200032234192
5usf.pdb	5usf_D_A_ND31D.pdb	0.0767882764339447	-1.4357999563217163
5usf.pdb	5usf_D_A_ND31C.pdb	-0.30186763405799866	-0.31839999556541443
[truncated: 92,127 more rows]
