# Supplementary material for: Investigating the volume and diversity of data needed for generalizable antibody–antigen ΔΔG prediction
Source: Nat Comput Sci. 2025 Jul 8;5(8):635–47. doi: 10.1038/s43588-025-00823-8 (PMC12374841; doi:10.1038/s43588-025-00823-8)
Supplement: Supplementary file 6 — Unprocessed Graphinity model predictions and true values for synthetic ΔΔG values. [file 43588_2025_823_MOESM6_ESM.zip › Figure4/Figure4b-Graphinity_Predictions-Synthetic_FoldX_ddG_942723-Shuffling/Graphinity_predictions_test-noise_robustness-shuffling-30pct.csv]

wt_pdb	mut_pdb	pred_score	true_label
6q18.pdb	6q18_HL_A_SH30A.pdb	-0.25309115648269653	0.17110000550746918
6q18.pdb	6q18_HL_A_SH30R.pdb	-0.3299606442451477	0.029500000178813934
6q18.pdb	6q18_HL_A_SH30N.pdb	0.10263505578041077	0.45730000734329224
6q18.pdb	6q18_HL_A_SH30D.pdb	-0.06601494550704956	0.9986000061035156
6q18.pdb	6q18_HL_A_SH30C.pdb	-0.12748205661773682	0.16169999539852142
6q18.pdb	6q18_HL_A_SH30Q.pdb	-0.24286462366580963	0.1518000066280365
6q18.pdb	6q18_HL_A_SH30E.pdb	-0.3654044568538666	0.20090000331401825
6q18.pdb	6q18_HL_A_SH30G.pdb	-0.303860604763031	0.09889999777078629
6q18.pdb	6q18_HL_A_SH30H.pdb	-0.5706170797348022	-1.299299955368042
6q18.pdb	6q18_HL_A_SH30I.pdb	-0.21262206137180328	0.24250000715255737
6q18.pdb	6q18_HL_A_SH30L.pdb	-0.015447944402694702	0.18639999628067017
6q18.pdb	6q18_HL_A_SH30K.pdb	-0.40243592858314514	0.07039999961853027
6q18.pdb	6q18_HL_A_SH30M.pdb	-0.09350767731666565	0.12430000305175781
6q18.pdb	6q18_HL_A_SH30F.pdb	-0.09549295902252197	0.7179999947547913
6q18.pdb	6q18_HL_A_SH30P.pdb	-0.24156534671783447	-0.421999990940094
6q18.pdb	6q18_HL_A_SH30T.pdb	-0.3621141016483307	0.048500001430511475
6q18.pdb	6q18_HL_A_SH30W.pdb	-0.1692524403333664	-0.08720000088214874
6q18.pdb	6q18_HL_A_SH30Y.pdb	0.10486805438995361	1.2029999494552612
6q18.pdb	6q18_HL_A_SH30V.pdb	-0.2585902810096741	0.24490000307559967
6q18.pdb	6q18_HL_A_SH31A.pdb	-0.4743770360946655	0.5665000081062317
6q18.pdb	6q18_HL_A_SH31R.pdb	-0.5515062808990479	-2.1814000606536865
6q18.pdb	6q18_HL_A_SH31N.pdb	-0.348373681306839	-2.422499895095825
6q18.pdb	6q18_HL_A_SH31D.pdb	-0.4906550347805023	-0.6661999821662903
6q18.pdb	6q18_HL_A_SH31C.pdb	-0.32056453824043274	-0.3847000002861023
6q18.pdb	6q18_HL_A_SH31Q.pdb	-2.9521539211273193	-5.445499897003174
6q18.pdb	6q18_HL_A_SH31E.pdb	-0.9185681939125061	-2.403599977493286
6q18.pdb	6q18_HL_A_SH31G.pdb	-0.5349438190460205	-0.8729000091552734
6q18.pdb	6q18_HL_A_SH31H.pdb	-1.2979466915130615	-1.8973000049591064
6q18.pdb	6q18_HL_A_SH31I.pdb	-0.46878114342689514	-1.239400029182434
6q18.pdb	6q18_HL_A_SH31L.pdb	-0.4471772015094757	-0.9702000021934509
6q18.pdb	6q18_HL_A_SH31K.pdb	-1.114112138748169	-1.3028000593185425
6q18.pdb	6q18_HL_A_SH31M.pdb	-0.10907399654388428	-0.3172999918460846
6q18.pdb	6q18_HL_A_SH31F.pdb	-1.8411774635314941	-4.185999870300293
6q18.pdb	6q18_HL_A_SH31P.pdb	-0.1280345618724823	0.3508000075817108
6q18.pdb	6q18_HL_A_SH31T.pdb	-0.5186874270439148	-0.04470000043511391
6q18.pdb	6q18_HL_A_SH31W.pdb	-3.7336413860321045	-7.334400177001953
6q18.pdb	6q18_HL_A_SH31Y.pdb	-5.462156772613525	-7.277299880981445
6q18.pdb	6q18_HL_A_SH31V.pdb	-0.36507749557495117	-0.41780000925064087
6q18.pdb	6q18_HL_A_SH32A.pdb	-0.7372164726257324	-0.05299999937415123
6q18.pdb	6q18_HL_A_SH32R.pdb	-2.4953277111053467	-5.63040018081665
6q18.pdb	6q18_HL_A_SH32N.pdb	-0.7781369686126709	-1.973099946975708
6q18.pdb	6q18_HL_A_SH32D.pdb	-2.351090908050537	-4.6890997886657715
6q18.pdb	6q18_HL_A_SH32C.pdb	-0.26620233058929443	0.4453999996185303
6q18.pdb	6q18_HL_A_SH32Q.pdb	-3.075871467590332	-6.711400032043457
6q18.pdb	6q18_HL_A_SH32E.pdb	-1.9659388065338135	-1.033400058746338
6q18.pdb	6q18_HL_A_SH32G.pdb	-0.7542046308517456	-0.8580999970436096
6q18.pdb	6q18_HL_A_SH32H.pdb	-8.880172729492188	-13.350600242614746
6q18.pdb	6q18_HL_A_SH32I.pdb	-2.4044668674468994	-4.067399978637695
6q18.pdb	6q18_HL_A_SH32L.pdb	-1.384704828262329	-3.787400007247925
6q18.pdb	6q18_HL_A_SH32K.pdb	-3.6769492626190186	-6.450099945068359
6q18.pdb	6q18_HL_A_SH32M.pdb	-2.1580991744995117	-1.8163000345230103
6q18.pdb	6q18_HL_A_SH32F.pdb	-11.43376636505127	-15.732250213623047
6q18.pdb	6q18_HL_A_SH32P.pdb	-1.5540757179260254	-0.07320000231266022
6q18.pdb	6q18_HL_A_SH32T.pdb	-1.500828504562378	-0.5734000205993652
6q18.pdb	6q18_HL_A_SH32W.pdb	-21.34625816345215	-27.68260955810547
6q18.pdb	6q18_HL_A_SH32Y.pdb	-12.814030647277832	-17.638219833374023
6q18.pdb	6q18_HL_A_SH32V.pdb	-0.7605605125427246	-1.20169997215271
6q18.pdb	6q18_HL_A_NH33A.pdb	-0.3991147577762604	-0.833299994468689
6q18.pdb	6q18_HL_A_NH33R.pdb	-0.4606613218784332	-2.2469000816345215
6q18.pdb	6q18_HL_A_NH33D.pdb	-0.4741663932800293	-1.3967000246047974
6q18.pdb	6q18_HL_A_NH33C.pdb	-0.6581652760505676	-1.1895999908447266
6q18.pdb	6q18_HL_A_NH33Q.pdb	-0.7921348810195923	-1.7956000566482544
6q18.pdb	6q18_HL_A_NH33E.pdb	-0.21551166474819183	-1.7098000049591064
6q18.pdb	6q18_HL_A_NH33G.pdb	-0.5364643335342407	-1.0848000049591064
6q18.pdb	6q18_HL_A_NH33H.pdb	-1.4582223892211914	-3.6791999340057373
6q18.pdb	6q18_HL_A_NH33I.pdb	-0.3999365270137787	-0.050999999046325684
6q18.pdb	6q18_HL_A_NH33L.pdb	-0.2692349851131439	-0.20559999346733093
6q18.pdb	6q18_HL_A_NH33K.pdb	-0.20302791893482208	0.34130001068115234
6q18.pdb	6q18_HL_A_NH33M.pdb	-0.1668427288532257	-0.5965999960899353
6q18.pdb	6q18_HL_A_NH33F.pdb	-3.089906692504883	-3.6394999027252197
6q18.pdb	6q18_HL_A_NH33P.pdb	-1.2476046085357666	-3.4565000534057617
6q18.pdb	6q18_HL_A_NH33S.pdb	-0.5843068361282349	-0.8309000134468079
6q18.pdb	6q18_HL_A_NH33T.pdb	-0.07682076096534729	-0.7592999935150146
6q18.pdb	6q18_HL_A_NH33W.pdb	-7.92711067199707	-10.734399795532227
6q18.pdb	6q18_HL_A_NH33Y.pdb	-3.346547842025757	-3.5915000438690186
6q18.pdb	6q18_HL_A_NH33V.pdb	-0.48944953083992004	-0.96670001745224
6q18.pdb	6q18_HL_A_QH53A.pdb	-0.711087703704834	-1.7373000383377075
6q18.pdb	6q18_HL_A_QH53R.pdb	-0.5984368324279785	-2.0861001014709473
6q18.pdb	6q18_HL_A_QH53N.pdb	-0.5420792102813721	-0.3882000148296356
6q18.pdb	6q18_HL_A_QH53D.pdb	-0.37407857179641724	0.36910000443458557
6q18.pdb	6q18_HL_A_QH53C.pdb	-0.6764450073242188	-1.6140999794006348
6q18.pdb	6q18_HL_A_QH53E.pdb	-0.32723256945610046	-0.05700000002980232
6q18.pdb	6q18_HL_A_QH53G.pdb	-0.5389020442962646	-1.3894000053405762
6q18.pdb	6q18_HL_A_QH53H.pdb	-0.520513653755188	-1.8669999837875366
6q18.pdb	6q18_HL_A_QH53I.pdb	-0.6583273410797119	-1.31659996509552
6q18.pdb	6q18_HL_A_QH53L.pdb	-0.43465855717658997	-1.472000002861023
6q18.pdb	6q18_HL_A_QH53K.pdb	-0.6664429903030396	-2.1152000427246094
6q18.pdb	6q18_HL_A_QH53M.pdb	-0.48079392313957214	-1.2496000528335571
6q18.pdb	6q18_HL_A_QH53F.pdb	-3.8742384910583496	-6.84660005569458
6q18.pdb	6q18_HL_A_QH53P.pdb	-0.45451366901397705	-1.8996000289916992
6q18.pdb	6q18_HL_A_QH53S.pdb	-0.31889808177948	-1.2829999923706055
6q18.pdb	6q18_HL_A_QH53T.pdb	-0.5173116326332092	-1.676800012588501
6q18.pdb	6q18_HL_A_QH53W.pdb	-1.433220624923706	-2.889899969100952
6q18.pdb	6q18_HL_A_QH53Y.pdb	-3.838737964630127	-7.981500148773193
6q18.pdb	6q18_HL_A_QH53V.pdb	-0.6408607959747314	-1.5194000005722046
6q18.pdb	6q18_HL_A_HH54A.pdb	-0.39943674206733704	-0.01720000058412552
6q18.pdb	6q18_HL_A_HH54R.pdb	-0.4723711907863617	-0.020099999383091927
6q18.pdb	6q18_HL_A_HH54N.pdb	-0.3628957271575928	0.07509999722242355
6q18.pdb	6q18_HL_A_HH54D.pdb	-0.6195953488349915	0.3043000102043152
6q18.pdb	6q18_HL_A_HH54C.pdb	-0.42499062418937683	-0.03269999846816063
6q18.pdb	6q18_HL_A_HH54Q.pdb	-0.492644727230072	0.08619999885559082
6q18.pdb	6q18_HL_A_HH54E.pdb	-0.45600730180740356	0.3411000072956085
6q18.pdb	6q18_HL_A_HH54G.pdb	-0.43868663907051086	-0.21170000731945038
6q18.pdb	6q18_HL_A_HH54I.pdb	-0.16005843877792358	-0.13179999589920044
6q18.pdb	6q18_HL_A_HH54L.pdb	-0.13395774364471436	0.06210000067949295
6q18.pdb	6q18_HL_A_HH54K.pdb	-0.37000396847724915	0.057999998331069946
6q18.pdb	6q18_HL_A_HH54M.pdb	-0.1795949935913086	0.0877000018954277
6q18.pdb	6q18_HL_A_HH54F.pdb	-0.4695507287979126	0.14090000092983246
6q18.pdb	6q18_HL_A_HH54P.pdb	-0.06286689639091492	0.09539999812841415
6q18.pdb	6q18_HL_A_HH54S.pdb	-0.2619187533855438	0.36910000443458557
6q18.pdb	6q18_HL_A_HH54T.pdb	-0.2302529662847519	0.42500001192092896
6q18.pdb	6q18_HL_A_HH54W.pdb	-0.05579310655593872	0.1573999971151352
6q18.pdb	6q18_HL_A_HH54Y.pdb	-0.5321711301803589	0.03530000150203705
6q18.pdb	6q18_HL_A_HH54V.pdb	-0.2678436040878296	0.0722000002861023
6q18.pdb	6q18_HL_A_GH55A.pdb	-0.5389624238014221	-1.635599970817566
6q18.pdb	6q18_HL_A_GH55R.pdb	-0.5747858285903931	-1.440500020980835
6q18.pdb	6q18_HL_A_GH55N.pdb	-0.6643974781036377	-1.7604000568389893
6q18.pdb	6q18_HL_A_GH55D.pdb	-0.6343748569488525	-1.4250999689102173
6q18.pdb	6q18_HL_A_GH55C.pdb	-0.38373205065727234	-1.5917999744415283
6q18.pdb	6q18_HL_A_GH55Q.pdb	-0.677863597869873	-1.4730000495910645
6q18.pdb	6q18_HL_A_GH55E.pdb	-0.7154040932655334	-1.0709999799728394
6q18.pdb	6q18_HL_A_GH55H.pdb	-0.45273900032043457	-0.6796000003814697
6q18.pdb	6q18_HL_A_GH55I.pdb	-1.4136455059051514	-1.6983000040054321
6q18.pdb	6q18_HL_A_GH55L.pdb	-0.19773316383361816	-0.3601999878883362
6q18.pdb	6q18_HL_A_GH55K.pdb	-0.613640308380127	-1.4455000162124634
6q18.pdb	6q18_HL_A_GH55M.pdb	-0.3627419173717499	-1.3171000480651855
6q18.pdb	6q18_HL_A_GH55F.pdb	-0.36127567291259766	-0.8327000141143799
6q18.pdb	6q18_HL_A_GH55P.pdb	-0.28025102615356445	-1.0988999605178833
6q18.pdb	6q18_HL_A_GH55S.pdb	-0.45261281728744507	-1.86489999294281
6q18.pdb	6q18_HL_A_GH55T.pdb	-0.6937835216522217	-1.954200029373169
6q18.pdb	6q18_HL_A_GH55W.pdb	-0.2875601649284363	-0.5436000227928162
6q18.pdb	6q18_HL_A_GH55Y.pdb	-0.5284570455551147	-1.0391000509262085
6q18.pdb	6q18_HL_A_GH55V.pdb	-0.5161195397377014	-1.0449999570846558
6q18.pdb	6q18_HL_A_GH56A.pdb	-0.3995341360569	-1.6776000261306763
6q18.pdb	6q18_HL_A_GH56R.pdb	-0.560340404510498	-3.101599931716919
6q18.pdb	6q18_HL_A_GH56N.pdb	-0.8422383069992065	-2.760699987411499
6q18.pdb	6q18_HL_A_GH56D.pdb	-0.24095718562602997	-1.8539999723434448
6q18.pdb	6q18_HL_A_GH56C.pdb	-0.5660156011581421	-2.065500020980835
6q18.pdb	6q18_HL_A_GH56Q.pdb	-0.38179948925971985	-2.2146999835968018
6q18.pdb	6q18_HL_A_GH56E.pdb	-0.21754774451255798	-1.010599970817566
6q18.pdb	6q18_HL_A_GH56H.pdb	-1.82383394241333	-3.420099973678589
6q18.pdb	6q18_HL_A_GH56I.pdb	-1.5087428092956543	-3.0208001136779785
6q18.pdb	6q18_HL_A_GH56L.pdb	-0.7646681070327759	-1.8557000160217285
6q18.pdb	6q18_HL_A_GH56K.pdb	-0.907800555229187	-3.471100091934204
6q18.pdb	6q18_HL_A_GH56M.pdb	-1.0436203479766846	-1.645900011062622
6q18.pdb	6q18_HL_A_GH56F.pdb	-0.5420642495155334	-3.644700050354004
6q18.pdb	6q18_HL_A_GH56P.pdb	-1.499995231628418	-2.540600061416626
6q18.pdb	6q18_HL_A_GH56S.pdb	-0.2662556767463684	-2.3794000148773193
6q18.pdb	6q18_HL_A_GH56T.pdb	-1.8623733520507812	-2.786099910736084
6q18.pdb	6q18_HL_A_GH56W.pdb	-2.891674280166626	-5.762599945068359
6q18.pdb	6q18_HL_A_GH56Y.pdb	-0.33206138014793396	-1.829300045967102
6q18.pdb	6q18_HL_A_GH56V.pdb	-0.9376062750816345	-1.944700002670288
6q18.pdb	6q18_HL_A_PH101A.pdb	-0.9549499750137329	-0.807699978351593
6q18.pdb	6q18_HL_A_PH101R.pdb	-3.2303059101104736	-5.316999912261963
6q18.pdb	6q18_HL_A_PH101N.pdb	-1.638507604598999	-3.944000005722046
6q18.pdb	6q18_HL_A_PH101D.pdb	-2.251429319381714	-7.422500133514404
6q18.pdb	6q18_HL_A_PH101C.pdb	-0.6752747893333435	-2.118000030517578
6q18.pdb	6q18_HL_A_PH101Q.pdb	-3.5316598415374756	-5.521200180053711
6q18.pdb	6q18_HL_A_PH101E.pdb	-1.358467936515808	-5.662799835205078
6q18.pdb	6q18_HL_A_PH101G.pdb	-1.1028790473937988	-1.4652999639511108
6q18.pdb	6q18_HL_A_PH101H.pdb	-14.009542465209961	-16.847959518432617
6q18.pdb	6q18_HL_A_PH101I.pdb	-2.768136739730835	-5.081200122833252
6q18.pdb	6q18_HL_A_PH101L.pdb	-5.294394016265869	-6.602200031280518
6q18.pdb	6q18_HL_A_PH101K.pdb	-4.376486778259277	-6.839799880981445
6q18.pdb	6q18_HL_A_PH101M.pdb	-3.1664557456970215	-3.9072000980377197
6q18.pdb	6q18_HL_A_PH101F.pdb	-15.70554256439209	-18.499540328979492
6q18.pdb	6q18_HL_A_PH101S.pdb	-1.0412182807922363	-0.4657999873161316
6q18.pdb	6q18_HL_A_PH101T.pdb	-1.2025549411773682	-1.489300012588501
6q18.pdb	6q18_HL_A_PH101W.pdb	-6.619230270385742	-15.667490005493164
6q18.pdb	6q18_HL_A_PH101Y.pdb	-16.409645080566406	-21.56817054748535
6q18.pdb	6q18_HL_A_PH101V.pdb	-2.9681737422943115	-4.176599979400635
6q18.pdb	6q18_HL_A_YH102A.pdb	0.2216976284980774	0.4059999883174896
6q18.pdb	6q18_HL_A_YH102R.pdb	0.16200405359268188	-0.3215999901294708
6q18.pdb	6q18_HL_A_YH102N.pdb	0.025462627410888672	0.24950000643730164
6q18.pdb	6q18_HL_A_YH102D.pdb	-0.22329844534397125	0.7056999802589417
6q18.pdb	6q18_HL_A_YH102C.pdb	0.1292961835861206	0.4178999960422516
6q18.pdb	6q18_HL_A_YH102Q.pdb	0.06652089953422546	0.2924000024795532
6q18.pdb	6q18_HL_A_YH102E.pdb	0.22374576330184937	1.6996999979019165
6q18.pdb	6q18_HL_A_YH102G.pdb	-0.01830419898033142	-0.22100000083446503
6q18.pdb	6q18_HL_A_YH102H.pdb	0.01721784472465515	0.6437000036239624
6q18.pdb	6q18_HL_A_YH102I.pdb	0.03556212782859802	0.6026999950408936
6q18.pdb	6q18_HL_A_YH102L.pdb	0.03680098056793213	0.2662000060081482
6q18.pdb	6q18_HL_A_YH102K.pdb	-0.10135972499847412	0.6051999926567078
6q18.pdb	6q18_HL_A_YH102M.pdb	0.20918381214141846	0.90829998254776
6q18.pdb	6q18_HL_A_YH102F.pdb	-0.14986896514892578	0.06030000001192093
6q18.pdb	6q18_HL_A_YH102P.pdb	0.27269524335861206	0.9739999771118164
6q18.pdb	6q18_HL_A_YH102S.pdb	-0.06590023636817932	0.2053000032901764
6q18.pdb	6q18_HL_A_YH102T.pdb	-0.05947983264923096	0.04839999973773956
6q18.pdb	6q18_HL_A_YH102W.pdb	-0.21908943355083466	0.897599995136261
6q18.pdb	6q18_HL_A_YH102V.pdb	0.18429231643676758	0.36660000681877136
6q18.pdb	6q18_HL_A_CH103A.pdb	0.057598769664764404	-0.3828999996185303
6q18.pdb	6q18_HL_A_CH103R.pdb	-7.826836109161377	-12.205699920654297
6q18.pdb	6q18_HL_A_CH103N.pdb	-1.0278079509735107	-2.8410000801086426
6q18.pdb	6q18_HL_A_CH103D.pdb	-0.5475860834121704	-4.607600212097168
6q18.pdb	6q18_HL_A_CH103Q.pdb	-2.0709593296051025	-4.5665998458862305
6q18.pdb	6q18_HL_A_CH103E.pdb	-3.3323681354522705	-7.988500118255615
6q18.pdb	6q18_HL_A_CH103G.pdb	-0.40581005811691284	-1.3040000200271606
6q18.pdb	6q18_HL_A_CH103H.pdb	-5.447882175445557	-7.980400085449219
6q18.pdb	6q18_HL_A_CH103I.pdb	-2.708585262298584	-4.433599948883057
6q18.pdb	6q18_HL_A_CH103L.pdb	-0.17086952924728394	-2.9123001098632812
6q18.pdb	6q18_HL_A_CH103K.pdb	-3.4785315990448	-5.871300220489502
6q18.pdb	6q18_HL_A_CH103M.pdb	-2.007796287536621	-3.8297998905181885
6q18.pdb	6q18_HL_A_CH103F.pdb	-7.989519119262695	-13.117500305175781
6q18.pdb	6q18_HL_A_CH103P.pdb	0.3157329559326172	-0.9557999968528748
6q18.pdb	6q18_HL_A_CH103S.pdb	-0.62382972240448	-2.344099998474121
6q18.pdb	6q18_HL_A_CH103T.pdb	-0.04424479603767395	-0.22040000557899475
6q18.pdb	6q18_HL_A_CH103W.pdb	-15.072796821594238	-17.29482078552246
6q18.pdb	6q18_HL_A_CH103Y.pdb	-10.003070831298828	-18.08264923095703
6q18.pdb	6q18_HL_A_CH103V.pdb	0.14028745889663696	-2.103100061416626
6q18.pdb	6q18_HL_A_TH104A.pdb	0.05623131990432739	-0.6586999893188477
6q18.pdb	6q18_HL_A_TH104R.pdb	0.1446285843849182	0.008799999952316284
6q18.pdb	6q18_HL_A_TH104N.pdb	0.09141495823860168	-0.4309999942779541
6q18.pdb	6q18_HL_A_TH104D.pdb	-0.03717619180679321	0.11550000309944153
6q18.pdb	6q18_HL_A_TH104C.pdb	0.09916076064109802	-0.3050000071525574
6q18.pdb	6q18_HL_A_TH104Q.pdb	0.05548718571662903	-0.5468999743461609
6q18.pdb	6q18_HL_A_TH104E.pdb	0.1426040530204773	-0.23890000581741333
6q18.pdb	6q18_HL_A_TH104G.pdb	0.14295607805252075	-1.0540000200271606
6q18.pdb	6q18_HL_A_TH104H.pdb	-0.33449864387512207	-0.5250999927520752
6q18.pdb	6q18_HL_A_TH104I.pdb	0.30717551708221436	1.4639999866485596
6q18.pdb	6q18_HL_A_TH104L.pdb	0.168249249458313	-0.04050000011920929
6q18.pdb	6q18_HL_A_TH104K.pdb	0.24049723148345947	0.14380000531673431
6q18.pdb	6q18_HL_A_TH104M.pdb	0.667789876461029	1.226199984550476
6q18.pdb	6q18_HL_A_TH104F.pdb	-0.0475846529006958	-0.4819999933242798
6q18.pdb	6q18_HL_A_TH104P.pdb	0.16981595754623413	-1.7539000511169434
6q18.pdb	6q18_HL_A_TH104S.pdb	0.039967894554138184	0.774399995803833
6q18.pdb	6q18_HL_A_TH104W.pdb	0.31818610429763794	-0.4343999922275543
6q18.pdb	6q18_HL_A_TH104Y.pdb	-0.10313713550567627	-0.46700000762939453
6q18.pdb	6q18_HL_A_TH104V.pdb	-0.1563434898853302	0.6366999745368958
6q18.pdb	6q18_HL_A_SH105A.pdb	-0.909978985786438	-2.337899923324585
6q18.pdb	6q18_HL_A_SH105R.pdb	-0.9374465346336365	-1.6438000202178955
6q18.pdb	6q18_HL_A_SH105N.pdb	-0.5365936756134033	-2.022700071334839
6q18.pdb	6q18_HL_A_SH105D.pdb	-0.8266538381576538	-3.1142001152038574
6q18.pdb	6q18_HL_A_SH105C.pdb	-0.5091354846954346	-2.427500009536743
6q18.pdb	6q18_HL_A_SH105Q.pdb	-0.9017187356948853	-2.039299964904785
6q18.pdb	6q18_HL_A_SH105E.pdb	-0.5961860418319702	-3.8673999309539795
6q18.pdb	6q18_HL_A_SH105G.pdb	-0.9737300276756287	-3.325700044631958
6q18.pdb	6q18_HL_A_SH105H.pdb	-0.8240050077438354	-0.8781999945640564
6q18.pdb	6q18_HL_A_SH105I.pdb	-0.861611008644104	-1.7355999946594238
6q18.pdb	6q18_HL_A_SH105L.pdb	-0.2776149809360504	-1.5157999992370605
6q18.pdb	6q18_HL_A_SH105K.pdb	-0.9524903297424316	-0.9864000082015991
6q18.pdb	6q18_HL_A_SH105M.pdb	-0.5956532955169678	-1.4996999502182007
6q18.pdb	6q18_HL_A_SH105F.pdb	0.006852567195892334	-0.9350000023841858
6q18.pdb	6q18_HL_A_SH105P.pdb	-1.0285348892211914	-1.954200029373169
6q18.pdb	6q18_HL_A_SH105T.pdb	-0.7917235493659973	-0.8500000238418579
6q18.pdb	6q18_HL_A_SH105W.pdb	-0.3862254321575165	-3.1623001098632812
6q18.pdb	6q18_HL_A_SH105Y.pdb	-0.14353783428668976	-1.20169997215271
6q18.pdb	6q18_HL_A_SH105V.pdb	-0.5660672783851624	-1.6718000173568726
6q18.pdb	6q18_HL_A_AH106R.pdb	-0.24191011488437653	-0.9380000233650208
6q18.pdb	6q18_HL_A_AH106N.pdb	-0.39915916323661804	-0.08429999649524689
6q18.pdb	6q18_HL_A_AH106D.pdb	-0.6663142442703247	-1.5628999471664429
6q18.pdb	6q18_HL_A_AH106C.pdb	-0.34513774514198303	-0.6570000052452087
6q18.pdb	6q18_HL_A_AH106Q.pdb	-0.5068110227584839	0.02889999933540821
6q18.pdb	6q18_HL_A_AH106E.pdb	-0.1907762885093689	-0.3698999881744385
6q18.pdb	6q18_HL_A_AH106G.pdb	-0.3188486695289612	-1.125
6q18.pdb	6q18_HL_A_AH106H.pdb	-0.20391201972961426	0.382999986410141
6q18.pdb	6q18_HL_A_AH106I.pdb	-0.9324031472206116	0.1891999989748001
6q18.pdb	6q18_HL_A_AH106L.pdb	0.026615113019943237	0.2125999927520752
6q18.pdb	6q18_HL_A_AH106K.pdb	-0.4235825836658478	-0.041600000113248825
6q18.pdb	6q18_HL_A_AH106M.pdb	-0.04005986452102661	0.06419999897480011
6q18.pdb	6q18_HL_A_AH106F.pdb	0.009982556104660034	-0.2515000104904175
6q18.pdb	6q18_HL_A_AH106P.pdb	-0.13686712086200714	-1.149399995803833
6q18.pdb	6q18_HL_A_AH106S.pdb	-0.8978143334388733	-0.9731000065803528
6q18.pdb	6q18_HL_A_AH106T.pdb	-0.5181853771209717	0.5695000290870667
6q18.pdb	6q18_HL_A_AH106W.pdb	0.007477164268493652	-0.6043999791145325
6q18.pdb	6q18_HL_A_AH106Y.pdb	-0.24209557473659515	-0.16459999978542328
6q18.pdb	6q18_HL_A_AH106V.pdb	-1.100163221359253	-0.10490000247955322
6q18.pdb	6q18_HL_A_SH107A.pdb	-0.4616091847419739	-0.729200005531311
6q18.pdb	6q18_HL_A_SH107R.pdb	-7.622406482696533	-17.717269897460938
6q18.pdb	6q18_HL_A_SH107N.pdb	-2.0892629623413086	-3.9769999980926514
6q18.pdb	6q18_HL_A_SH107D.pdb	-2.68056058883667	-7.926300048828125
6q18.pdb	6q18_HL_A_SH107C.pdb	-1.2691540718078613	-2.831199884414673
6q18.pdb	6q18_HL_A_SH107Q.pdb	-3.9598848819732666	-6.316400051116943
6q18.pdb	6q18_HL_A_SH107E.pdb	-3.7806551456451416	-7.066500186920166
6q18.pdb	6q18_HL_A_SH107G.pdb	-0.5945248603820801	-1.7544000148773193
6q18.pdb	6q18_HL_A_SH107H.pdb	-11.661458969116211	-19.166889190673828
6q18.pdb	6q18_HL_A_SH107I.pdb	-2.1176600456237793	-5.270599842071533
6q18.pdb	6q18_HL_A_SH107L.pdb	-2.960127592086792	-5.738900184631348
6q18.pdb	6q18_HL_A_SH107K.pdb	-8.923694610595703	-13.976300239562988
6q18.pdb	6q18_HL_A_SH107M.pdb	-0.9405179619789124	-4.054800033569336
6q18.pdb	6q18_HL_A_SH107F.pdb	-9.089522361755371	-15.014900207519531
6q18.pdb	6q18_HL_A_SH107P.pdb	-0.947367250919342	-2.262200117111206
6q18.pdb	6q18_HL_A_SH107T.pdb	-2.029815912246704	-4.053199768066406
6q18.pdb	6q18_HL_A_SH107W.pdb	-22.720703125	-32.704689025878906
6q18.pdb	6q18_HL_A_SH107Y.pdb	-10.51690673828125	-18.34217071533203
6q18.pdb	6q18_HL_A_SH107V.pdb	-0.9868533611297607	-2.694700002670288
6q18.pdb	6q18_HL_A_CH108A.pdb	0.2618408799171448	-0.7128000259399414
6q18.pdb	6q18_HL_A_CH108R.pdb	-7.686333179473877	-16.547639846801758
6q18.pdb	6q18_HL_A_CH108N.pdb	-2.0812792778015137	-5.44950008392334
6q18.pdb	6q18_HL_A_CH108D.pdb	-2.212259531021118	-7.771200180053711
6q18.pdb	6q18_HL_A_CH108Q.pdb	-0.2943146824836731	-2.935800075531006
6q18.pdb	6q18_HL_A_CH108E.pdb	-0.14181382954120636	-4.68310022354126
6q18.pdb	6q18_HL_A_CH108G.pdb	-0.032664358615875244	-0.8047000169754028
6q18.pdb	6q18_HL_A_CH108H.pdb	-5.499000549316406	-11.077099800109863
6q18.pdb	6q18_HL_A_CH108I.pdb	-2.131356954574585	-4.1203999519348145
6q18.pdb	6q18_HL_A_CH108L.pdb	-0.9707826972007751	-1.3524999618530273
6q18.pdb	6q18_HL_A_CH108K.pdb	-2.81199049949646	-5.281199932098389
6q18.pdb	6q18_HL_A_CH108M.pdb	-1.0594732761383057	-2.9820001125335693
6q18.pdb	6q18_HL_A_CH108F.pdb	-12.837820053100586	-19.800840377807617
6q18.pdb	6q18_HL_A_CH108P.pdb	0.566222071647644	-2.4816999435424805
6q18.pdb	6q18_HL_A_CH108S.pdb	-0.2535913586616516	-0.8485000133514404
6q18.pdb	6q18_HL_A_CH108T.pdb	-0.22758425772190094	-0.7138000130653381
6q18.pdb	6q18_HL_A_CH108W.pdb	-18.678306579589844	-28.29623031616211
6q18.pdb	6q18_HL_A_CH108Y.pdb	-12.267376899719238	-25.425701141357422
6q18.pdb	6q18_HL_A_CH108V.pdb	-1.000499963760376	-3.48580002784729
6q18.pdb	6q18_HL_A_PH109A.pdb	-1.183558702468872	-1.788599967956543
6q18.pdb	6q18_HL_A_PH109R.pdb	-1.0928635597229004	-3.8150999546051025
6q18.pdb	6q18_HL_A_PH109N.pdb	-1.2897478342056274	-3.0404000282287598
6q18.pdb	6q18_HL_A_PH109D.pdb	-3.1642205715179443	-6.519599914550781
6q18.pdb	6q18_HL_A_PH109C.pdb	-1.1276772022247314	-2.3089001178741455
6q18.pdb	6q18_HL_A_PH109Q.pdb	-1.0302655696868896	-4.019499778747559
6q18.pdb	6q18_HL_A_PH109E.pdb	-1.17783522605896	-4.3597002029418945
6q18.pdb	6q18_HL_A_PH109G.pdb	-1.323848009109497	-2.7016000747680664
6q18.pdb	6q18_HL_A_PH109H.pdb	-9.448902130126953	-14.199899673461914
6q18.pdb	6q18_HL_A_PH109I.pdb	-0.6684205532073975	-1.5119999647140503
6q18.pdb	6q18_HL_A_PH109L.pdb	-0.6876097917556763	-1.9169000387191772
6q18.pdb	6q18_HL_A_PH109K.pdb	-2.213195562362671	-4.8618998527526855
6q18.pdb	6q18_HL_A_PH109M.pdb	-0.48188042640686035	-2.2046000957489014
6q18.pdb	6q18_HL_A_PH109F.pdb	-6.400574207305908	-12.129500389099121
6q18.pdb	6q18_HL_A_PH109S.pdb	-0.8662872314453125	-1.9773999452590942
6q18.pdb	6q18_HL_A_PH109T.pdb	-1.0521492958068848	-2.267199993133545
6q18.pdb	6q18_HL_A_PH109W.pdb	-5.826837539672852	-10.48069953918457
6q18.pdb	6q18_HL_A_PH109Y.pdb	-6.497089862823486	-9.708800315856934
6q18.pdb	6q18_HL_A_PH109V.pdb	-0.7005974054336548	-1.4967000484466553
6q18.pdb	6q18_HL_A_DH110A.pdb	-0.6744711995124817	-0.7936000227928162
6q18.pdb	6q18_HL_A_DH110R.pdb	-0.8022419810295105	-0.5177000164985657
6q18.pdb	6q18_HL_A_DH110N.pdb	-0.6624150276184082	-0.2802000045776367
6q18.pdb	6q18_HL_A_DH110C.pdb	-0.8383302092552185	-0.3228999972343445
6q18.pdb	6q18_HL_A_DH110Q.pdb	-0.7857679128646851	-0.07890000194311142
6q18.pdb	6q18_HL_A_DH110E.pdb	-0.4427514970302582	0.9269000291824341
6q18.pdb	6q18_HL_A_DH110G.pdb	-0.6918216347694397	-1.2711000442504883
6q18.pdb	6q18_HL_A_DH110H.pdb	-0.6239766478538513	-0.46549999713897705
6q18.pdb	6q18_HL_A_DH110I.pdb	-0.7394583821296692	0.2678000032901764
6q18.pdb	6q18_HL_A_DH110L.pdb	-0.6792009472846985	0.17949999868869781
6q18.pdb	6q18_HL_A_DH110K.pdb	-0.8363609910011292	-0.06509999930858612
6q18.pdb	6q18_HL_A_DH110M.pdb	-0.712695300579071	0.2498999983072281
6q18.pdb	6q18_HL_A_DH110F.pdb	-0.2924273908138275	-0.19329999387264252
6q18.pdb	6q18_HL_A_DH110P.pdb	-2.9754414558410645	-4.502999782562256
6q18.pdb	6q18_HL_A_DH110S.pdb	-0.9618262648582458	-0.9995999932289124
6q18.pdb	6q18_HL_A_DH110T.pdb	-1.0348501205444336	-0.5078999996185303
6q18.pdb	6q18_HL_A_DH110W.pdb	-0.30245813727378845	0.4666000008583069
6q18.pdb	6q18_HL_A_DH110Y.pdb	-0.8162966966629028	0.0885000005364418
6q18.pdb	6q18_HL_A_DH110V.pdb	-0.7431426048278809	0.1851000040769577
6q18.pdb	6q18_HL_A_YH112A.pdb	-1.7045674324035645	-4.757999897003174
6q18.pdb	6q18_HL_A_YH112R.pdb	-1.4729573726654053	-3.178999900817871
6q18.pdb	6q18_HL_A_YH112N.pdb	-1.9130730628967285	-4.948699951171875
6q18.pdb	6q18_HL_A_YH112D.pdb	-1.9361026287078857	-6.191500186920166
6q18.pdb	6q18_HL_A_YH112C.pdb	-1.7282683849334717	-4.015699863433838
6q18.pdb	6q18_HL_A_YH112Q.pdb	-1.6863818168640137	-4.789599895477295
6q18.pdb	6q18_HL_A_YH112E.pdb	-1.7286982536315918	-6.125500202178955
6q18.pdb	6q18_HL_A_YH112G.pdb	-1.9429495334625244	-5.218400001525879
6q18.pdb	6q18_HL_A_YH112H.pdb	-1.5619370937347412	-3.502700090408325
6q18.pdb	6q18_HL_A_YH112I.pdb	-1.2749114036560059	-4.360599994659424
6q18.pdb	6q18_HL_A_YH112L.pdb	-1.4626529216766357	-3.696500062942505
6q18.pdb	6q18_HL_A_YH112K.pdb	-1.3460615873336792	-2.551800012588501
6q18.pdb	6q18_HL_A_YH112M.pdb	-1.0108752250671387	-3.232300043106079
6q18.pdb	6q18_HL_A_YH112F.pdb	-0.7069013118743896	-1.990399956703186
6q18.pdb	6q18_HL_A_YH112P.pdb	-1.5059144496917725	-4.507299900054932
6q18.pdb	6q18_HL_A_YH112S.pdb	-1.8094286918640137	-4.895199775695801
6q18.pdb	6q18_HL_A_YH112T.pdb	-1.9136574268341064	-4.599400043487549
6q18.pdb	6q18_HL_A_YH112W.pdb	-1.5362203121185303	-3.6324000358581543
6q18.pdb	6q18_HL_A_YH112V.pdb	-1.6919095516204834	-4.311999797821045
6q18.pdb	6q18_HL_A_YA44A.pdb	0.3014982342720032	0.20229999721050262
6q18.pdb	6q18_HL_A_YA44R.pdb	0.4605429172515869	0.04390000179409981
6q18.pdb	6q18_HL_A_YA44N.pdb	0.19480788707733154	0.24549999833106995
6q18.pdb	6q18_HL_A_YA44D.pdb	0.15771740674972534	0.053199999034404755
6q18.pdb	6q18_HL_A_YA44C.pdb	0.3045614957809448	0.17710000276565552
6q18.pdb	6q18_HL_A_YA44Q.pdb	0.05262312293052673	0.15539999306201935
6q18.pdb	6q18_HL_A_YA44E.pdb	0.165838360786438	-0.4941999912261963
6q18.pdb	6q18_HL_A_YA44G.pdb	0.30116701126098633	0.2087000012397766
6q18.pdb	6q18_HL_A_YA44H.pdb	0.26202964782714844	0.1720999926328659
6q18.pdb	6q18_HL_A_YA44I.pdb	0.13915729522705078	0.125900000333786
6q18.pdb	6q18_HL_A_YA44L.pdb	0.1639983057975769	0.32679998874664307
6q18.pdb	6q18_HL_A_YA44K.pdb	-0.011546552181243896	0.38690000772476196
6q18.pdb	6q18_HL_A_YA44M.pdb	0.2072845697402954	0.48100000619888306
6q18.pdb	6q18_HL_A_YA44F.pdb	-0.069821298122406	0.10450000315904617
6q18.pdb	6q18_HL_A_YA44P.pdb	0.6799078583717346	0.4352000057697296
6q18.pdb	6q18_HL_A_YA44S.pdb	0.16738849878311157	0.2282000035047531
6q18.pdb	6q18_HL_A_YA44T.pdb	0.042657941579818726	0.25200000405311584
6q18.pdb	6q18_HL_A_YA44W.pdb	0.12590748071670532	0.40230000019073486
6q18.pdb	6q18_HL_A_YA44V.pdb	0.24564731121063232	0.1899999976158142
6q18.pdb	6q18_HL_A_VA84A.pdb	-0.5167384147644043	-0.428600013256073
6q18.pdb	6q18_HL_A_VA84R.pdb	-0.45437729358673096	-0.06319999694824219
6q18.pdb	6q18_HL_A_VA84N.pdb	-0.31862446665763855	-0.32100000977516174
6q18.pdb	6q18_HL_A_VA84D.pdb	-0.3810872733592987	-0.7253000140190125
6q18.pdb	6q18_HL_A_VA84C.pdb	-0.5214366912841797	-0.33160001039505005
6q18.pdb	6q18_HL_A_VA84Q.pdb	-0.4494348168373108	-0.5306000113487244
6q18.pdb	6q18_HL_A_VA84E.pdb	-0.6773571372032166	-0.6309999823570251
6q18.pdb	6q18_HL_A_VA84G.pdb	-0.3649478554725647	-0.45989999175071716
6q18.pdb	6q18_HL_A_VA84H.pdb	-0.2698470652103424	-0.2651999890804291
6q18.pdb	6q18_HL_A_VA84I.pdb	-0.3712458610534668	-0.04650000110268593
6q18.pdb	6q18_HL_A_VA84L.pdb	-0.3299156427383423	-0.16920000314712524
6q18.pdb	6q18_HL_A_VA84K.pdb	-0.49184221029281616	0.21480000019073486
6q18.pdb	6q18_HL_A_VA84M.pdb	-0.3274540305137634	0.4433000087738037
6q18.pdb	6q18_HL_A_VA84F.pdb	0.06836995482444763	0.6310999989509583
6q18.pdb	6q18_HL_A_VA84P.pdb	-0.18723300099372864	0.9261000156402588
6q18.pdb	6q18_HL_A_VA84S.pdb	-0.698680579662323	-0.2515999972820282
6q18.pdb	6q18_HL_A_VA84T.pdb	-0.5767940282821655	-0.45820000767707825
6q18.pdb	6q18_HL_A_VA84W.pdb	-0.11985307931900024	-0.2612999975681305
6q18.pdb	6q18_HL_A_VA84Y.pdb	0.4375463128089905	1.8013999462127686
6q18.pdb	6q18_HL_A_TA85A.pdb	-0.17341874539852142	0.26649999618530273
6q18.pdb	6q18_HL_A_TA85R.pdb	-0.9470475316047668	0.7940000295639038
6q18.pdb	6q18_HL_A_TA85N.pdb	-0.6533490419387817	1.0555000305175781
6q18.pdb	6q18_HL_A_TA85D.pdb	-0.9949626326560974	-1.601699948310852
6q18.pdb	6q18_HL_A_TA85C.pdb	-0.3702222406864166	0.14380000531673431
6q18.pdb	6q18_HL_A_TA85Q.pdb	-1.3938632011413574	-0.5152000188827515
6q18.pdb	6q18_HL_A_TA85E.pdb	-0.7332359552383423	-3.2465999126434326
6q18.pdb	6q18_HL_A_TA85G.pdb	-0.46832355856895447	0.15940000116825104
6q18.pdb	6q18_HL_A_TA85H.pdb	-1.047715425491333	0.09640000015497208
6q18.pdb	6q18_HL_A_TA85I.pdb	-0.34583762288093567	0.9341999888420105
6q18.pdb	6q18_HL_A_TA85L.pdb	-1.1934202909469604	-0.866100013256073
6q18.pdb	6q18_HL_A_TA85K.pdb	-0.040595829486846924	1.226699948310852
6q18.pdb	6q18_HL_A_TA85M.pdb	-0.2070133537054062	1.4917999505996704
6q18.pdb	6q18_HL_A_TA85F.pdb	-0.658504843711853	-1.7742999792099
6q18.pdb	6q18_HL_A_TA85P.pdb	0.03687974810600281	0.4975999891757965
6q18.pdb	6q18_HL_A_TA85S.pdb	-0.42095422744750977	-0.00930000003427267
6q18.pdb	6q18_HL_A_TA85W.pdb	-1.2593562602996826	-3.842099905014038
6q18.pdb	6q18_HL_A_TA85Y.pdb	-1.716881513595581	-1.0729000568389893
6q18.pdb	6q18_HL_A_TA85V.pdb	-0.22886784374713898	0.42399999499320984
6q18.pdb	6q18_HL_A_AA86R.pdb	-0.24389448761940002	0.930400013923645
6q18.pdb	6q18_HL_A_AA86N.pdb	-0.6244706511497498	0.2621999979019165
6q18.pdb	6q18_HL_A_AA86D.pdb	-0.7905377745628357	-1.2446999549865723
6q18.pdb	6q18_HL_A_AA86C.pdb	-0.5309910774230957	0.45809999108314514
6q18.pdb	6q18_HL_A_AA86Q.pdb	-0.39435142278671265	0.9416000247001648
6q18.pdb	6q18_HL_A_AA86E.pdb	-0.7032314538955688	-0.001500000013038516
6q18.pdb	6q18_HL_A_AA86G.pdb	-0.451909601688385	0.1737000048160553
6q18.pdb	6q18_HL_A_AA86H.pdb	-0.5549929141998291	0.5813999772071838
6q18.pdb	6q18_HL_A_AA86I.pdb	-0.3319050669670105	0.35440000891685486
6q18.pdb	6q18_HL_A_AA86L.pdb	-0.36161673069000244	0.16459999978542328
6q18.pdb	6q18_HL_A_AA86K.pdb	-0.4349958002567291	0.05660000070929527
6q18.pdb	6q18_HL_A_AA86M.pdb	-0.4182478189468384	0.5857999920845032
6q18.pdb	6q18_HL_A_AA86F.pdb	-0.21349070966243744	0.7889999747276306
6q18.pdb	6q18_HL_A_AA86P.pdb	-0.24057671427726746	0.5565000176429749
6q18.pdb	6q18_HL_A_AA86S.pdb	-0.5176025032997131	0.358599990606308
6q18.pdb	6q18_HL_A_AA86T.pdb	-0.5500880479812622	-0.06729999929666519
6q18.pdb	6q18_HL_A_AA86W.pdb	-0.23405714333057404	-0.007300000172108412
6q18.pdb	6q18_HL_A_AA86Y.pdb	-0.3217543065547943	0.026100000366568565
6q18.pdb	6q18_HL_A_AA86V.pdb	-0.33705177903175354	0.23680000007152557
6q18.pdb	6q18_HL_A_SA94A.pdb	-0.5583667755126953	-0.30250000953674316
6q18.pdb	6q18_HL_A_SA94R.pdb	-0.6900926828384399	-0.826200008392334
6q18.pdb	6q18_HL_A_SA94N.pdb	-0.6942431926727295	-0.6489999890327454
6q18.pdb	6q18_HL_A_SA94D.pdb	-0.5871846675872803	-1.7877999544143677
6q18.pdb	6q18_HL_A_SA94C.pdb	-0.5737325549125671	-0.29109999537467957
6q18.pdb	6q18_HL_A_SA94Q.pdb	-0.68675297498703	-0.7802000045776367
6q18.pdb	6q18_HL_A_SA94E.pdb	-0.7354776859283447	-1.7868000268936157
6q18.pdb	6q18_HL_A_SA94G.pdb	-0.4861659109592438	-0.6050999760627747
6q18.pdb	6q18_HL_A_SA94H.pdb	-0.9450199604034424	-0.4083999991416931
6q18.pdb	6q18_HL_A_SA94I.pdb	-0.5271745920181274	-0.24799999594688416
6q18.pdb	6q18_HL_A_SA94L.pdb	-0.532439112663269	-0.054499998688697815
6q18.pdb	6q18_HL_A_SA94K.pdb	-0.6419858336448669	-0.7221999764442444
6q18.pdb	6q18_HL_A_SA94M.pdb	-0.20179758965969086	-0.15629999339580536
6q18.pdb	6q18_HL_A_SA94F.pdb	-0.4795703887939453	0.4072999954223633
6q18.pdb	6q18_HL_A_SA94P.pdb	-0.426841676235199	-0.2973000109195709
6q18.pdb	6q18_HL_A_SA94T.pdb	-0.7685120701789856	-0.4196999967098236
6q18.pdb	6q18_HL_A_SA94W.pdb	-0.24842913448810577	-0.1941000074148178
6q18.pdb	6q18_HL_A_SA94Y.pdb	-0.4503442943096161	0.33709999918937683
6q18.pdb	6q18_HL_A_SA94V.pdb	-0.5781481266021729	-0.03920000046491623
6q18.pdb	6q18_HL_A_WA102A.pdb	-1.2594904899597168	-2.3519999980926514
6q18.pdb	6q18_HL_A_WA102R.pdb	-0.8638940453529358	-1.628000020980835
6q18.pdb	6q18_HL_A_WA102N.pdb	-1.378291368484497	-2.095900058746338
6q18.pdb	6q18_HL_A_WA102D.pdb	-1.420762300491333	-2.3749001026153564
6q18.pdb	6q18_HL_A_WA102C.pdb	-1.2175965309143066	-1.9474999904632568
6q18.pdb	6q18_HL_A_WA102Q.pdb	-1.417259693145752	-1.9443999528884888
6q18.pdb	6q18_HL_A_WA102E.pdb	-1.4110562801361084	-2.3303000926971436
6q18.pdb	6q18_HL_A_WA102G.pdb	-1.1994824409484863	-2.3278000354766846
6q18.pdb	6q18_HL_A_WA102H.pdb	-1.1350059509277344	-1.6017999649047852
6q18.pdb	6q18_HL_A_WA102I.pdb	-1.3525488376617432	-1.55239999294281
6q18.pdb	6q18_HL_A_WA102L.pdb	-0.8052586317062378	-1.264299988746643
6q18.pdb	6q18_HL_A_WA102K.pdb	-1.0710723400115967	-1.7828999757766724
6q18.pdb	6q18_HL_A_WA102M.pdb	-0.9936476945877075	-1.0023000240325928
6q18.pdb	6q18_HL_A_WA102F.pdb	-1.1813573837280273	-1.347100019454956
6q18.pdb	6q18_HL_A_WA102P.pdb	-1.216750979423523	-2.247299909591675
6q18.pdb	6q18_HL_A_WA102S.pdb	-1.4135940074920654	-2.352400064468384
6q18.pdb	6q18_HL_A_WA102T.pdb	-1.376624345779419	-1.874500036239624
6q18.pdb	6q18_HL_A_WA102Y.pdb	-0.7372947931289673	-1.3371000289916992
6q18.pdb	6q18_HL_A_WA102V.pdb	-1.2667922973632812	-1.5497000217437744
6q18.pdb	6q18_HL_A_TA104A.pdb	-0.7667745351791382	-0.8460999727249146
6q18.pdb	6q18_HL_A_TA104R.pdb	-1.0470237731933594	-0.9646999835968018
6q18.pdb	6q18_HL_A_TA104N.pdb	-0.8135806322097778	-0.9829000234603882
6q18.pdb	6q18_HL_A_TA104D.pdb	-0.9789620637893677	-1.7174999713897705
6q18.pdb	6q18_HL_A_TA104C.pdb	-0.8310028314590454	-0.7200999855995178
6q18.pdb	6q18_HL_A_TA104Q.pdb	-0.7937723398208618	-1.198099970817566
6q18.pdb	6q18_HL_A_TA104E.pdb	-0.7890968918800354	-1.9855999946594238
6q18.pdb	6q18_HL_A_TA104G.pdb	-0.8235647082328796	-1.1629999876022339
6q18.pdb	6q18_HL_A_TA104H.pdb	-1.310816764831543	-2.211199998855591
6q18.pdb	6q18_HL_A_TA104I.pdb	-0.42460811138153076	-0.2393999993801117
6q18.pdb	6q18_HL_A_TA104L.pdb	-0.4754040539264679	-1.5541000366210938
6q18.pdb	6q18_HL_A_TA104K.pdb	-0.6260757446289062	-0.45730000734329224
6q18.pdb	6q18_HL_A_TA104M.pdb	-0.7026593089103699	-0.9301000237464905
6q18.pdb	6q18_HL_A_TA104F.pdb	-0.47530877590179443	-0.9689000248908997
6q18.pdb	6q18_HL_A_TA104P.pdb	-0.7015355825424194	-0.7576000094413757
6q18.pdb	6q18_HL_A_TA104S.pdb	-0.8922979235649109	-1.107699990272522
6q18.pdb	6q18_HL_A_TA104W.pdb	-2.307957887649536	-4.0767998695373535
6q18.pdb	6q18_HL_A_TA104Y.pdb	-0.41968458890914917	-1.375
6q18.pdb	6q18_HL_A_TA104V.pdb	-0.7032997012138367	-0.15569999814033508
6q18.pdb	6q18_HL_A_EA105A.pdb	-0.6417533159255981	-2.603600025177002
6q18.pdb	6q18_HL_A_EA105R.pdb	-1.304459810256958	-5.088500022888184
6q18.pdb	6q18_HL_A_EA105N.pdb	-0.755451500415802	-1.8758000135421753
6q18.pdb	6q18_HL_A_EA105D.pdb	-0.3803138732910156	-0.6913999915122986
6q18.pdb	6q18_HL_A_EA105C.pdb	-0.6837276220321655	-2.2067999839782715
6q18.pdb	6q18_HL_A_EA105Q.pdb	-0.6204798817634583	-2.6117000579833984
6q18.pdb	6q18_HL_A_EA105G.pdb	-0.6198078393936157	-2.7627999782562256
6q18.pdb	6q18_HL_A_EA105H.pdb	-2.2429769039154053	-6.157599925994873
6q18.pdb	6q18_HL_A_EA105I.pdb	-0.6812445521354675	-1.7943999767303467
6q18.pdb	6q18_HL_A_EA105L.pdb	-0.7224100828170776	-3.4082999229431152
6q18.pdb	6q18_HL_A_EA105K.pdb	-1.3856608867645264	-5.2835001945495605
6q18.pdb	6q18_HL_A_EA105M.pdb	-0.7595524787902832	-2.545300006866455
6q18.pdb	6q18_HL_A_EA105F.pdb	-1.6798441410064697	-6.259200096130371
6q18.pdb	6q18_HL_A_EA105P.pdb	-1.3766913414001465	-4.113100051879883
6q18.pdb	6q18_HL_A_EA105S.pdb	-0.713290274143219	-2.7054998874664307
6q18.pdb	6q18_HL_A_EA105T.pdb	-0.8324514627456665	-2.710900068283081
6q18.pdb	6q18_HL_A_EA105W.pdb	-2.435803174972534	-8.369799613952637
6q18.pdb	6q18_HL_A_EA105Y.pdb	-2.509650230407715	-6.556600093841553
6q18.pdb	6q18_HL_A_EA105V.pdb	-0.6603060960769653	-2.069000005722046
6q18.pdb	6q18_HL_A_NA107A.pdb	-0.25330376625061035	0.16329999268054962
6q18.pdb	6q18_HL_A_NA107R.pdb	-0.13056045770645142	-0.4366999864578247
6q18.pdb	6q18_HL_A_NA107D.pdb	-0.3970462381839752	-0.12300000339746475
6q18.pdb	6q18_HL_A_NA107C.pdb	-0.24353940784931183	0.11060000211000443
6q18.pdb	6q18_HL_A_NA107Q.pdb	-0.13143470883369446	0.23409999907016754
6q18.pdb	6q18_HL_A_NA107E.pdb	-0.3066827654838562	-0.15719999372959137
6q18.pdb	6q18_HL_A_NA107G.pdb	-0.32670050859451294	0.38260000944137573
6q18.pdb	6q18_HL_A_NA107H.pdb	-0.23270678520202637	-0.28760001063346863
6q18.pdb	6q18_HL_A_NA107I.pdb	-0.6346617341041565	0.671999990940094
6q18.pdb	6q18_HL_A_NA107L.pdb	0.2844882607460022	0.4803999960422516
6q18.pdb	6q18_HL_A_NA107K.pdb	-0.2906186580657959	0.15919999778270721
6q18.pdb	6q18_HL_A_NA107M.pdb	0.11088818311691284	0.5001999735832214
6q18.pdb	6q18_HL_A_NA107F.pdb	-0.23037958145141602	-0.01889999955892563
6q18.pdb	6q18_HL_A_NA107P.pdb	0.010667264461517334	1.006500005722046
6q18.pdb	6q18_HL_A_NA107S.pdb	-0.37784498929977417	-0.07519999891519547
6q18.pdb	6q18_HL_A_NA107T.pdb	-0.3423134982585907	-0.38999998569488525
6q18.pdb	6q18_HL_A_NA107W.pdb	-0.1064588725566864	-0.06949999928474426
6q18.pdb	6q18_HL_A_NA107Y.pdb	-0.33674001693725586	-0.15690000355243683
6q18.pdb	6q18_HL_A_NA107V.pdb	-0.6092795133590698	-0.3111000061035156
6q18.pdb	6q18_HL_A_GA108A.pdb	-3.092625379562378	-4.842800140380859
6q18.pdb	6q18_HL_A_GA108R.pdb	-14.447630882263184	-23.503019332885742
6q18.pdb	6q18_HL_A_GA108N.pdb	-10.536616325378418	-15.880880355834961
6q18.pdb	6q18_HL_A_GA108D.pdb	-9.63520336151123	-15.407529830932617
6q18.pdb	6q18_HL_A_GA108C.pdb	-3.8775579929351807	-9.214099884033203
6q18.pdb	6q18_HL_A_GA108Q.pdb	-4.991527557373047	-9.747599601745605
6q18.pdb	6q18_HL_A_GA108E.pdb	-10.29284954071045	-17.374849319458008
6q18.pdb	6q18_HL_A_GA108H.pdb	-11.159520149230957	-22.23834991455078
6q18.pdb	6q18_HL_A_GA108I.pdb	-3.9967339038848877	-7.717800140380859
6q18.pdb	6q18_HL_A_GA108L.pdb	-8.20880126953125	-12.343600273132324
6q18.pdb	6q18_HL_A_GA108K.pdb	-10.412549018859863	-18.254539489746094
6q18.pdb	6q18_HL_A_GA108M.pdb	-2.005387783050537	-4.974699974060059
6q18.pdb	6q18_HL_A_GA108F.pdb	-15.603843688964844	-20.91250991821289
6q18.pdb	6q18_HL_A_GA108P.pdb	-9.179312705993652	-13.808300018310547
6q18.pdb	6q18_HL_A_GA108S.pdb	-4.459585189819336	-10.185600280761719
6q18.pdb	6q18_HL_A_GA108T.pdb	-7.423053741455078	-14.105899810791016
6q18.pdb	6q18_HL_A_GA108W.pdb	-18.557811737060547	-23.840410232543945
6q18.pdb	6q18_HL_A_GA108Y.pdb	-7.129750728607178	-12.38479995727539
6q18.pdb	6q18_HL_A_GA108V.pdb	-3.4562504291534424	-5.345399856567383
6q18.pdb	6q18_HL_A_LA109A.pdb	-0.6733946800231934	-0.6126999855041504
6q18.pdb	6q18_HL_A_LA109R.pdb	-0.6677082777023315	-0.7096999883651733
6q18.pdb	6q18_HL_A_LA109N.pdb	-0.6479164958000183	-0.27079999446868896
6q18.pdb	6q18_HL_A_LA109D.pdb	-0.6516035795211792	-0.6886000037193298
6q18.pdb	6q18_HL_A_LA109C.pdb	-0.7279029488563538	-0.6462000012397766
6q18.pdb	6q18_HL_A_LA109Q.pdb	-0.7194272875785828	-0.6876999735832214
6q18.pdb	6q18_HL_A_LA109E.pdb	-0.7817136645317078	-0.6682999730110168
6q18.pdb	6q18_HL_A_LA109G.pdb	-0.7757230997085571	-0.6100999712944031
6q18.pdb	6q18_HL_A_LA109H.pdb	-0.7304932475090027	-0.7468000054359436
6q18.pdb	6q18_HL_A_LA109I.pdb	-0.4414794147014618	-0.32899999618530273
6q18.pdb	6q18_HL_A_LA109K.pdb	-0.7259535789489746	-0.6793000102043152
6q18.pdb	6q18_HL_A_LA109M.pdb	-0.36364999413490295	-0.6344000101089478
6q18.pdb	6q18_HL_A_LA109F.pdb	-0.6417912840843201	-0.7224000096321106
6q18.pdb	6q18_HL_A_LA109P.pdb	-0.6215147972106934	-1.4735000133514404
6q18.pdb	6q18_HL_A_LA109S.pdb	-0.84261554479599	-0.5618000030517578
6q18.pdb	6q18_HL_A_LA109T.pdb	-0.7667396068572998	-0.33390000462532043
6q18.pdb	6q18_HL_A_LA109W.pdb	-0.3763199746608734	-0.7479000091552734
6q18.pdb	6q18_HL_A_LA109Y.pdb	-0.7367825508117676	-0.6789000034332275
6q18.pdb	6q18_HL_A_LA109V.pdb	-0.5714596509933472	-0.462799996137619
6q18.pdb	6q18_HL_A_HA132A.pdb	-0.7665441036224365	-0.8784000277519226
6q18.pdb	6q18_HL_A_HA132R.pdb	0.2591339945793152	-2.1849000453948975
6q18.pdb	6q18_HL_A_HA132N.pdb	-0.6044245958328247	-0.9144999980926514
6q18.pdb	6q18_HL_A_HA132D.pdb	-0.8967574834823608	-1.0835000276565552
6q18.pdb	6q18_HL_A_HA132C.pdb	-0.8679966330528259	-0.8677999973297119
6q18.pdb	6q18_HL_A_HA132Q.pdb	-0.7034066319465637	-0.9197999835014343
6q18.pdb	6q18_HL_A_HA132E.pdb	-0.7206206321716309	-1.4020999670028687
6q18.pdb	6q18_HL_A_HA132G.pdb	-0.5511733293533325	-0.8884999752044678
6q18.pdb	6q18_HL_A_HA132I.pdb	-0.8186571002006531	-0.8400999903678894
6q18.pdb	6q18_HL_A_HA132L.pdb	-0.6662471294403076	-1.0360000133514404
6q18.pdb	6q18_HL_A_HA132K.pdb	-1.3974196910858154	-2.3993000984191895
6q18.pdb	6q18_HL_A_HA132M.pdb	-0.6364871263504028	-0.9164999723434448
6q18.pdb	6q18_HL_A_HA132F.pdb	-1.8014981746673584	-2.6226999759674072
6q18.pdb	6q18_HL_A_HA132P.pdb	-0.5570881366729736	-0.8871999979019165
6q18.pdb	6q18_HL_A_HA132S.pdb	-0.9289452433586121	-0.8921999931335449
6q18.pdb	6q18_HL_A_HA132T.pdb	-0.962457537651062	-0.8446999788284302
6q18.pdb	6q18_HL_A_HA132W.pdb	-2.7003228664398193	-5.957499980926514
6q18.pdb	6q18_HL_A_HA132Y.pdb	-3.945544481277466	-6.7393999099731445
6q18.pdb	6q18_HL_A_HA132V.pdb	-1.0030860900878906	-0.8148999810218811
6q18.pdb	6q18_HL_A_PA134A.pdb	-0.7150957584381104	0.27639999985694885
6q18.pdb	6q18_HL_A_PA134R.pdb	-7.725772857666016	-10.343199729919434
6q18.pdb	6q18_HL_A_PA134N.pdb	-0.2691284716129303	-0.5612999796867371
6q18.pdb	6q18_HL_A_PA134D.pdb	-0.7873161435127258	-1.3032000064849854
6q18.pdb	6q18_HL_A_PA134C.pdb	-0.6148383021354675	-0.15279999375343323
6q18.pdb	6q18_HL_A_PA134Q.pdb	-1.6422369480133057	-2.4727001190185547
6q18.pdb	6q18_HL_A_PA134E.pdb	-0.8211886882781982	-1.86080002784729
6q18.pdb	6q18_HL_A_PA134G.pdb	-0.7943273782730103	0.07039999961853027
6q18.pdb	6q18_HL_A_PA134H.pdb	-2.767460346221924	-4.436500072479248
6q18.pdb	6q18_HL_A_PA134I.pdb	-0.7003540396690369	-0.24529999494552612
6q18.pdb	6q18_HL_A_PA134L.pdb	-0.6693495512008667	-0.14010000228881836
6q18.pdb	6q18_HL_A_PA134K.pdb	-1.237976312637329	-1.0595999956130981
6q18.pdb	6q18_HL_A_PA134M.pdb	-0.7805307507514954	-2.0994999408721924
6q18.pdb	6q18_HL_A_PA134F.pdb	-4.854005813598633	-4.985199928283691
6q18.pdb	6q18_HL_A_PA134S.pdb	-0.7907921075820923	0.0722000002861023
6q18.pdb	6q18_HL_A_PA134T.pdb	-0.40408387780189514	-0.010099999606609344
6q18.pdb	6q18_HL_A_PA134W.pdb	-2.4674086570739746	-8.531800270080566
6q18.pdb	6q18_HL_A_PA134Y.pdb	-6.082498073577881	-9.3681001663208
6q18.pdb	6q18_HL_A_PA134V.pdb	-0.311735063791275	-0.008299999870359898
6q18.pdb	6q18_HL_A_SA135A.pdb	-1.0654010772705078	-0.9307000041007996
6q18.pdb	6q18_HL_A_SA135R.pdb	-0.7756756544113159	-1.7330000400543213
6q18.pdb	6q18_HL_A_SA135N.pdb	-1.0606095790863037	-2.1617000102996826
6q18.pdb	6q18_HL_A_SA135D.pdb	-1.0668061971664429	-2.023900032043457
6q18.pdb	6q18_HL_A_SA135C.pdb	-0.7881138920783997	-1.1532000303268433
6q18.pdb	6q18_HL_A_SA135Q.pdb	-0.9131531119346619	-1.809000015258789
6q18.pdb	6q18_HL_A_SA135E.pdb	-0.6446647047996521	-3.3257999420166016
6q18.pdb	6q18_HL_A_SA135G.pdb	-0.9598718285560608	-1.2860000133514404
6q18.pdb	6q18_HL_A_SA135H.pdb	-1.4225692749023438	-1.3935999870300293
6q18.pdb	6q18_HL_A_SA135I.pdb	-0.9539132714271545	-1.4146000146865845
6q18.pdb	6q18_HL_A_SA135L.pdb	-0.3233962655067444	-2.2379000186920166
6q18.pdb	6q18_HL_A_SA135K.pdb	-1.1955132484436035	-2.8457000255584717
6q18.pdb	6q18_HL_A_SA135M.pdb	-0.4515393078327179	-1.090499997138977
6q18.pdb	6q18_HL_A_SA135F.pdb	-1.2019853591918945	-2.504699945449829
6q18.pdb	6q18_HL_A_SA135P.pdb	-2.5370028018951416	-5.144499778747559
6q18.pdb	6q18_HL_A_SA135T.pdb	-0.9098048210144043	-1.317199945449829
6q18.pdb	6q18_HL_A_SA135W.pdb	-3.9394912719726562	-5.638999938964844
6q18.pdb	6q18_HL_A_SA135Y.pdb	-11.245540618896484	-15.59080982208252
6q18.pdb	6q18_HL_A_SA135V.pdb	-0.6431164145469666	-1.0117000341415405
6q18.pdb	6q18_HL_A_NA136A.pdb	-0.6463998556137085	0.8539999723434448
6q18.pdb	6q18_HL_A_NA136R.pdb	-0.16570664942264557	0.30730000138282776
6q18.pdb	6q18_HL_A_NA136D.pdb	-0.8274168968200684	-0.7317000031471252
6q18.pdb	6q18_HL_A_NA136C.pdb	0.09676927328109741	-0.22269999980926514
6q18.pdb	6q18_HL_A_NA136Q.pdb	-0.5842800140380859	-0.41990000009536743
6q18.pdb	6q18_HL_A_NA136E.pdb	-0.7341455817222595	-0.5428000092506409
6q18.pdb	6q18_HL_A_NA136G.pdb	-0.7264825105667114	-0.839900016784668
6q18.pdb	6q18_HL_A_NA136H.pdb	-0.6787176132202148	-0.5685999989509583
6q18.pdb	6q18_HL_A_NA136I.pdb	-0.24452395737171173	-0.16369999945163727
6q18.pdb	6q18_HL_A_NA136L.pdb	-0.3303845226764679	-0.5856999754905701
6q18.pdb	6q18_HL_A_NA136K.pdb	0.18092632293701172	0.3449000120162964
6q18.pdb	6q18_HL_A_NA136M.pdb	0.05235576629638672	0.8223000168800354
6q18.pdb	6q18_HL_A_NA136F.pdb	-0.44969868659973145	0.1615999937057495
6q18.pdb	6q18_HL_A_NA136P.pdb	-0.09703418612480164	0.22540000081062317
6q18.pdb	6q18_HL_A_NA136S.pdb	-0.8559163808822632	-0.08669999986886978
6q18.pdb	6q18_HL_A_NA136T.pdb	-0.5034021139144897	-0.23669999837875366
6q18.pdb	6q18_HL_A_NA136W.pdb	-0.4144938886165619	0.05429999902844429
6q18.pdb	6q18_HL_A_NA136Y.pdb	-0.5215290784835815	-0.34040001034736633
6q18.pdb	6q18_HL_A_NA136V.pdb	-0.19517678022384644	0.6485999822616577
6q18.pdb	6q18_HL_A_RA138A.pdb	-1.0674278736114502	-1.434999942779541
6q18.pdb	6q18_HL_A_RA138N.pdb	-1.1505097150802612	-1.0440000295639038
6q18.pdb	6q18_HL_A_RA138D.pdb	-1.1467053890228271	-1.1081000566482544
6q18.pdb	6q18_HL_A_RA138C.pdb	-1.27829909324646	-1.2630000114440918
6q18.pdb	6q18_HL_A_RA138Q.pdb	-1.0148146152496338	-0.7840999960899353
6q18.pdb	6q18_HL_A_RA138E.pdb	-1.1251760721206665	-1.4457000494003296
6q18.pdb	6q18_HL_A_RA138G.pdb	-1.0965819358825684	-1.5456000566482544
6q18.pdb	6q18_HL_A_RA138H.pdb	-0.9611378908157349	-0.4415000081062317
6q18.pdb	6q18_HL_A_RA138I.pdb	-1.0481925010681152	-1.1024999618530273
6q18.pdb	6q18_HL_A_RA138L.pdb	-0.9137616753578186	-1.1016000509262085
6q18.pdb	6q18_HL_A_RA138K.pdb	-1.1320359706878662	-1.4120999574661255
6q18.pdb	6q18_HL_A_RA138M.pdb	-0.8667467832565308	-0.032999999821186066
6q18.pdb	6q18_HL_A_RA138F.pdb	-0.5290465354919434	0.914900004863739
6q18.pdb	6q18_HL_A_RA138P.pdb	-0.9425251483917236	-1.8767000436782837
6q18.pdb	6q18_HL_A_RA138S.pdb	-1.223644733428955	-1.4264999628067017
6q18.pdb	6q18_HL_A_RA138T.pdb	-1.269031286239624	-1.2670999765396118
6q18.pdb	6q18_HL_A_RA138W.pdb	-0.7681005001068115	-1.7920000553131104
6q18.pdb	6q18_HL_A_RA138Y.pdb	0.005768626928329468	2.456700086593628
6q18.pdb	6q18_HL_A_RA138V.pdb	-1.1022111177444458	-1.0951000452041626
6q18.pdb	6q18_HL_A_DA139A.pdb	-1.6312544345855713	-4.578700065612793
6q18.pdb	6q18_HL_A_DA139R.pdb	-4.164491653442383	-9.822099685668945
6q18.pdb	6q18_HL_A_DA139N.pdb	-1.9351470470428467	-8.703100204467773
6q18.pdb	6q18_HL_A_DA139C.pdb	-1.1956098079681396	-4.579999923706055
6q18.pdb	6q18_HL_A_DA139Q.pdb	-4.840604782104492	-10.8927001953125
6q18.pdb	6q18_HL_A_DA139E.pdb	-1.1539896726608276	-6.981100082397461
6q18.pdb	6q18_HL_A_DA139G.pdb	-1.7226784229278564	-4.802599906921387
6q18.pdb	6q18_HL_A_DA139H.pdb	-6.625030994415283	-13.518400192260742
6q18.pdb	6q18_HL_A_DA139I.pdb	-1.9398720264434814	-5.0630998611450195
6q18.pdb	6q18_HL_A_DA139L.pdb	-3.1490395069122314	-8.007800102233887
6q18.pdb	6q18_HL_A_DA139K.pdb	-2.3636131286621094	-6.040500164031982
6q18.pdb	6q18_HL_A_DA139M.pdb	-1.5196547508239746	-7.269199848175049
6q18.pdb	6q18_HL_A_DA139F.pdb	-5.844795227050781	-8.29539966583252
6q18.pdb	6q18_HL_A_DA139P.pdb	-1.6163454055786133	-3.920799970626831
6q18.pdb	6q18_HL_A_DA139S.pdb	-1.694967269897461	-4.646699905395508
6q18.pdb	6q18_HL_A_DA139T.pdb	-1.8521554470062256	-3.7783000469207764
6q18.pdb	6q18_HL_A_DA139W.pdb	-7.573548316955566	-20.248899459838867
6q18.pdb	6q18_HL_A_DA139Y.pdb	-13.570375442504883	-19.266759872436523
6q18.pdb	6q18_HL_A_DA139V.pdb	-1.6713924407958984	-3.34879994392395
6q18.pdb	6q18_HL_A_RA141A.pdb	-1.0548759698867798	-1.3101999759674072
6q18.pdb	6q18_HL_A_RA141N.pdb	-1.1323440074920654	-1.356600046157837
6q18.pdb	6q18_HL_A_RA141D.pdb	-1.299828290939331	-3.2630999088287354
6q18.pdb	6q18_HL_A_RA141C.pdb	-1.2818717956542969	-1.377500057220459
6q18.pdb	6q18_HL_A_RA141Q.pdb	-1.1696629524230957	-1.6483999490737915
6q18.pdb	6q18_HL_A_RA141E.pdb	-1.2851154804229736	-1.719099998474121
6q18.pdb	6q18_HL_A_RA141G.pdb	-1.0644346475601196	-1.3624999523162842
6q18.pdb	6q18_HL_A_RA141H.pdb	-1.0978199243545532	-1.5312000513076782
6q18.pdb	6q18_HL_A_RA141I.pdb	-1.1233220100402832	-2.2330000400543213
6q18.pdb	6q18_HL_A_RA141L.pdb	-1.1944599151611328	-1.478600025177002
6q18.pdb	6q18_HL_A_RA141K.pdb	-0.8929051160812378	-0.6248999834060669
6q18.pdb	6q18_HL_A_RA141M.pdb	-1.0826798677444458	-1.1382999420166016
6q18.pdb	6q18_HL_A_RA141F.pdb	-0.3194679617881775	-0.7139999866485596
6q18.pdb	6q18_HL_A_RA141P.pdb	-1.1831107139587402	-1.416100025177002
6q18.pdb	6q18_HL_A_RA141S.pdb	-1.2203588485717773	-1.4536000490188599
6q18.pdb	6q18_HL_A_RA141T.pdb	-1.1727910041809082	-2.5220999717712402
6q18.pdb	6q18_HL_A_RA141W.pdb	-0.6921864151954651	-1.6138999462127686
6q18.pdb	6q18_HL_A_RA141Y.pdb	-0.40095657110214233	-1.0485999584197998
6q18.pdb	6q18_HL_A_RA141V.pdb	-1.0306799411773682	-2.234499931335449
6q18.pdb	6q18_HL_A_AA142R.pdb	-0.5830900073051453	-3.0035998821258545
6q18.pdb	6q18_HL_A_AA142N.pdb	-1.2980806827545166	-3.3447000980377197
6q18.pdb	6q18_HL_A_AA142D.pdb	-0.8648700714111328	-1.4805999994277954
6q18.pdb	6q18_HL_A_AA142C.pdb	-0.7222429513931274	-1.023900032043457
6q18.pdb	6q18_HL_A_AA142Q.pdb	-0.17238759994506836	-0.6840999722480774
6q18.pdb	6q18_HL_A_AA142E.pdb	-0.7720283269882202	1.3687000274658203
6q18.pdb	6q18_HL_A_AA142G.pdb	-0.4780125319957733	-0.9315000176429749
6q18.pdb	6q18_HL_A_AA142H.pdb	-9.06585693359375	-10.617300033569336
6q18.pdb	6q18_HL_A_AA142I.pdb	-1.875715970993042	-0.7511000037193298
6q18.pdb	6q18_HL_A_AA142L.pdb	-0.889967679977417	-0.3465000092983246
6q18.pdb	6q18_HL_A_AA142K.pdb	-0.31685519218444824	-2.000999927520752
6q18.pdb	6q18_HL_A_AA142M.pdb	0.05724138021469116	0.7055000066757202
6q18.pdb	6q18_HL_A_AA142F.pdb	-2.496134042739868	-1.4544999599456787
6q18.pdb	6q18_HL_A_AA142P.pdb	-0.3623387813568115	-1.0530999898910522
6q18.pdb	6q18_HL_A_AA142S.pdb	-0.03578492999076843	-0.8486999869346619
6q18.pdb	6q18_HL_A_AA142T.pdb	-1.0673024654388428	-0.2379000037908554
6q18.pdb	6q18_HL_A_AA142W.pdb	-1.2046136856079102	-9.754199981689453
6q18.pdb	6q18_HL_A_AA142Y.pdb	-2.877197027206421	-2.3912999629974365
6q18.pdb	6q18_HL_A_AA142V.pdb	-1.7988719940185547	-0.7408999800682068
6q18.pdb	6q18_HL_A_IA143A.pdb	-0.5249199271202087	-1.544600009918213
6q18.pdb	6q18_HL_A_IA143R.pdb	-1.127769947052002	-4.533899784088135
6q18.pdb	6q18_HL_A_IA143N.pdb	-0.6017328500747681	-1.9979000091552734
6q18.pdb	6q18_HL_A_IA143D.pdb	-0.6141371130943298	-2.872999906539917
6q18.pdb	6q18_HL_A_IA143C.pdb	-0.19552800059318542	0.19519999623298645
6q18.pdb	6q18_HL_A_IA143Q.pdb	-0.22000989317893982	-1.5413000583648682
6q18.pdb	6q18_HL_A_IA143E.pdb	-0.804608166217804	-2.977400064468384
6q18.pdb	6q18_HL_A_IA143G.pdb	-0.5261272192001343	-2.4349000453948975
6q18.pdb	6q18_HL_A_IA143H.pdb	-0.45143043994903564	-2.3629000186920166
6q18.pdb	6q18_HL_A_IA143L.pdb	-0.5974814295768738	-1.1792000532150269
6q18.pdb	6q18_HL_A_IA143K.pdb	-0.6636489033699036	-3.045300006866455
6q18.pdb	6q18_HL_A_IA143M.pdb	-0.35589176416397095	-1.0907000303268433
6q18.pdb	6q18_HL_A_IA143F.pdb	-2.077028512954712	-4.7993998527526855
6q18.pdb	6q18_HL_A_IA143P.pdb	-0.28431591391563416	-1.6370999813079834
6q18.pdb	6q18_HL_A_IA143S.pdb	-0.5304516553878784	-1.0403000116348267
6q18.pdb	6q18_HL_A_IA143T.pdb	-0.5954222083091736	-0.5999000072479248
6q18.pdb	6q18_HL_A_IA143W.pdb	-2.776951313018799	-9.816200256347656
6q18.pdb	6q18_HL_A_IA143Y.pdb	-1.6556901931762695	-4.112599849700928
6q18.pdb	6q18_HL_A_IA143V.pdb	-0.31475532054901123	-0.13510000705718994
6q18.pdb	6q18_HL_A_HA145A.pdb	-0.39525115489959717	0.10300000011920929
6q18.pdb	6q18_HL_A_HA145R.pdb	-0.24191352725028992	0.4747999906539917
6q18.pdb	6q18_HL_A_HA145N.pdb	-0.9007079601287842	-0.08160000294446945
6q18.pdb	6q18_HL_A_HA145D.pdb	-0.3235514163970947	0.24040000140666962
6q18.pdb	6q18_HL_A_HA145C.pdb	-0.5043047070503235	0.006899999920278788
6q18.pdb	6q18_HL_A_HA145Q.pdb	-0.2898186445236206	0.6793000102043152
6q18.pdb	6q18_HL_A_HA145E.pdb	-0.3179951310157776	0.06459999829530716
6q18.pdb	6q18_HL_A_HA145G.pdb	-0.42626604437828064	0.3091000020503998
6q18.pdb	6q18_HL_A_HA145I.pdb	-0.24236249923706055	0.4749999940395355
6q18.pdb	6q18_HL_A_HA145L.pdb	-0.18696779012680054	0.7253000140190125
6q18.pdb	6q18_HL_A_HA145K.pdb	-0.18809863924980164	0.6353999972343445
6q18.pdb	6q18_HL_A_HA145M.pdb	0.10616558790206909	0.4465000033378601
6q18.pdb	6q18_HL_A_HA145F.pdb	0.18494415283203125	0.8317999839782715
6q18.pdb	6q18_HL_A_HA145P.pdb	-0.4633670747280121	0.1039000004529953
6q18.pdb	6q18_HL_A_HA145S.pdb	-0.4782540798187256	-0.20260000228881836
6q18.pdb	6q18_HL_A_HA145T.pdb	-0.5304800271987915	0.3125
6q18.pdb	6q18_HL_A_HA145W.pdb	0.15353071689605713	0.08349999785423279
6q18.pdb	6q18_HL_A_HA145Y.pdb	-0.12278148531913757	0.5164999961853027
6q18.pdb	6q18_HL_A_HA145V.pdb	-0.39710989594459534	0.10029999911785126
6q18.pdb	6q18_HL_A_GA174A.pdb	-0.37609797716140747	-0.06960000097751617
6q18.pdb	6q18_HL_A_GA174R.pdb	-0.5614230632781982	0.4065000116825104
6q18.pdb	6q18_HL_A_GA174N.pdb	-0.45738083124160767	-0.07240000367164612
6q18.pdb	6q18_HL_A_GA174D.pdb	-0.5026618242263794	-0.1542000025510788
6q18.pdb	6q18_HL_A_GA174C.pdb	-0.40008050203323364	-0.07320000231266022
6q18.pdb	6q18_HL_A_GA174Q.pdb	-0.497245192527771	-0.0007999999797903001
6q18.pdb	6q18_HL_A_GA174E.pdb	-0.503957986831665	-0.19020000100135803
6q18.pdb	6q18_HL_A_GA174H.pdb	-0.505855143070221	-0.20469999313354492
6q18.pdb	6q18_HL_A_GA174I.pdb	-0.42448848485946655	-0.16359999775886536
6q18.pdb	6q18_HL_A_GA174L.pdb	-0.2595664858818054	-0.1712000072002411
6q18.pdb	6q18_HL_A_GA174K.pdb	-0.5111151337623596	0.025800000876188278
6q18.pdb	6q18_HL_A_GA174M.pdb	-0.13014549016952515	0.07530000060796738
6q18.pdb	6q18_HL_A_GA174F.pdb	-0.4900685250759125	0.07410000264644623
6q18.pdb	6q18_HL_A_GA174P.pdb	-0.3750191032886505	-0.1014999970793724
6q18.pdb	6q18_HL_A_GA174S.pdb	-0.6658212542533875	-0.07020000368356705
6q18.pdb	6q18_HL_A_GA174T.pdb	-0.664208173751831	-0.1696999967098236
6q18.pdb	6q18_HL_A_GA174W.pdb	-0.29074913263320923	-0.12520000338554382
6q18.pdb	6q18_HL_A_GA174Y.pdb	-0.5261708498001099	-0.08820000290870667
6q18.pdb	6q18_HL_A_GA174V.pdb	-0.40054604411125183	-0.15489999949932098
6q18.pdb	6q18_HL_A_QA175A.pdb	-0.35987257957458496	0.1761000007390976
6q18.pdb	6q18_HL_A_QA175R.pdb	-0.28714704513549805	0.38269999623298645
6q18.pdb	6q18_HL_A_QA175N.pdb	-0.4186725616455078	-0.07580000162124634
6q18.pdb	6q18_HL_A_QA175D.pdb	-0.7127469778060913	-0.34630000591278076
6q18.pdb	6q18_HL_A_QA175C.pdb	-0.5033881664276123	0.05660000070929527
6q18.pdb	6q18_HL_A_QA175E.pdb	-0.43754175305366516	-0.9797999858856201
6q18.pdb	6q18_HL_A_QA175G.pdb	-0.4545757472515106	-0.1574999988079071
6q18.pdb	6q18_HL_A_QA175H.pdb	-0.4001741111278534	0.11500000208616257
6q18.pdb	6q18_HL_A_QA175I.pdb	-0.3445838689804077	0.49559998512268066
6q18.pdb	6q18_HL_A_QA175L.pdb	-0.24340902268886566	0.44859999418258667
6q18.pdb	6q18_HL_A_QA175K.pdb	-0.4268972873687744	-0.02160000056028366
6q18.pdb	6q18_HL_A_QA175M.pdb	-0.3295731544494629	0.38339999318122864
6q18.pdb	6q18_HL_A_QA175F.pdb	-0.5951191782951355	0.09700000286102295
6q18.pdb	6q18_HL_A_QA175P.pdb	-0.41329425573349	-0.14090000092983246
6q18.pdb	6q18_HL_A_QA175S.pdb	-0.4617921710014343	-0.31949999928474426
6q18.pdb	6q18_HL_A_QA175T.pdb	-0.5915570259094238	0.10830000042915344
6q18.pdb	6q18_HL_A_QA175W.pdb	0.3659214973449707	1.2598999738693237
6q18.pdb	6q18_HL_A_QA175Y.pdb	-0.3273289203643799	-0.6200000047683716
6q18.pdb	6q18_HL_A_QA175V.pdb	-0.424918532371521	0.30329999327659607
6q18.pdb	6q18_HL_A_EA176A.pdb	-0.5434146523475647	-2.154900074005127
6q18.pdb	6q18_HL_A_EA176R.pdb	-0.6319243311882019	-1.8456000089645386
6q18.pdb	6q18_HL_A_EA176N.pdb	-0.6901697516441345	-2.3289999961853027
6q18.pdb	6q18_HL_A_EA176D.pdb	-0.8255455493927002	-2.4093000888824463
6q18.pdb	6q18_HL_A_EA176C.pdb	-0.5078070759773254	-2.3921000957489014
6q18.pdb	6q18_HL_A_EA176Q.pdb	-0.5753830671310425	-1.541599988937378
6q18.pdb	6q18_HL_A_EA176G.pdb	-1.2558953762054443	-2.9883999824523926
6q18.pdb	6q18_HL_A_EA176H.pdb	-0.6468150615692139	-2.473099946975708
6q18.pdb	6q18_HL_A_EA176I.pdb	-0.22344359755516052	-1.5425000190734863
6q18.pdb	6q18_HL_A_EA176L.pdb	-0.37901735305786133	-1.7315000295639038
6q18.pdb	6q18_HL_A_EA176K.pdb	-0.5406699180603027	-2.2948999404907227
6q18.pdb	6q18_HL_A_EA176M.pdb	-0.16297921538352966	-1.3712999820709229
6q18.pdb	6q18_HL_A_EA176F.pdb	-0.2885562777519226	-1.5681999921798706
6q18.pdb	6q18_HL_A_EA176P.pdb	-1.4717257022857666	-3.9305999279022217
6q18.pdb	6q18_HL_A_EA176S.pdb	-0.650107204914093	-2.827899932861328
6q18.pdb	6q18_HL_A_EA176T.pdb	-0.3403361737728119	-2.930000066757202
6q18.pdb	6q18_HL_A_EA176W.pdb	-0.28528735041618347	-2.0508999824523926
6q18.pdb	6q18_HL_A_EA176Y.pdb	-1.0643786191940308	-2.6491000652313232
6q18.pdb	6q18_HL_A_EA176V.pdb	-0.39169204235076904	-1.6405999660491943
6q18.pdb	6q18_HL_A_GA177A.pdb	-0.30718451738357544	-0.8801000118255615
6q18.pdb	6q18_HL_A_GA177R.pdb	-5.095980167388916	-6.064599990844727
6q18.pdb	6q18_HL_A_GA177N.pdb	-0.47416236996650696	-0.5580999851226807
6q18.pdb	6q18_HL_A_GA177D.pdb	-1.2022535800933838	-1.1007000207901
6q18.pdb	6q18_HL_A_GA177C.pdb	-0.8439337015151978	-1.226099967956543
6q18.pdb	6q18_HL_A_GA177Q.pdb	-8.291523933410645	-12.217599868774414
6q18.pdb	6q18_HL_A_GA177E.pdb	-3.211386203765869	-5.336599826812744
6q18.pdb	6q18_HL_A_GA177H.pdb	-26.760557174682617	-34.86465072631836
6q18.pdb	6q18_HL_A_GA177I.pdb	-7.4210381507873535	-10.740400314331055
6q18.pdb	6q18_HL_A_GA177L.pdb	-10.222186088562012	-11.390299797058105
6q18.pdb	6q18_HL_A_GA177K.pdb	-16.486774444580078	-21.557920455932617
6q18.pdb	6q18_HL_A_GA177M.pdb	-1.3741016387939453	-3.7771999835968018
6q18.pdb	6q18_HL_A_GA177F.pdb	-21.7775936126709	-28.15730094909668
6q18.pdb	6q18_HL_A_GA177P.pdb	-4.055021286010742	-5.511499881744385
6q18.pdb	6q18_HL_A_GA177S.pdb	-1.7123689651489258	-2.3171000480651855
6q18.pdb	6q18_HL_A_GA177T.pdb	-0.520987868309021	-1.6181000471115112
6q18.pdb	6q18_HL_A_GA177W.pdb	-23.634113311767578	-28.156490325927734
6q18.pdb	6q18_HL_A_GA177Y.pdb	-34.173179626464844	-34.73244094848633
6q18.pdb	6q18_HL_A_GA177V.pdb	-0.6868582963943481	-0.7483999729156494
6okm.pdb	6okm_HL_R_TH29A.pdb	-0.29641300439834595	0.030400000512599945
6okm.pdb	6okm_HL_R_TH29R.pdb	-0.38593947887420654	-0.048500001430511475
6okm.pdb	6okm_HL_R_TH29N.pdb	-0.24585896730422974	0.04450000077486038
6okm.pdb	6okm_HL_R_TH29D.pdb	-0.16722449660301208	0.11959999799728394
6okm.pdb	6okm_HL_R_TH29C.pdb	-0.3987348675727844	0.01850000023841858
6okm.pdb	6okm_HL_R_TH29Q.pdb	-0.37482404708862305	0.008999999612569809
6okm.pdb	6okm_HL_R_TH29E.pdb	-0.3846205472946167	0.06289999932050705
6okm.pdb	6okm_HL_R_TH29G.pdb	-0.39775022864341736	0.04600000008940697
6okm.pdb	6okm_HL_R_TH29H.pdb	-0.3624824285507202	0.3540000021457672
6okm.pdb	6okm_HL_R_TH29I.pdb	-0.212606281042099	0.007400000002235174
6okm.pdb	6okm_HL_R_TH29L.pdb	-0.3196002244949341	-0.02070000022649765
6okm.pdb	6okm_HL_R_TH29K.pdb	-0.49969983100891113	-0.025200000032782555
6okm.pdb	6okm_HL_R_TH29M.pdb	-0.060463786125183105	-0.010300000198185444
6okm.pdb	6okm_HL_R_TH29F.pdb	-0.2532435655593872	0.0430000014603138
6okm.pdb	6okm_HL_R_TH29P.pdb	-0.29467177391052246	0.041999999433755875
6okm.pdb	6okm_HL_R_TH29S.pdb	-0.3950917720794678	0.06589999794960022
6okm.pdb	6okm_HL_R_TH29W.pdb	-0.07413244247436523	0.0013000000035390258
6okm.pdb	6okm_HL_R_TH29Y.pdb	-0.26386046409606934	0.10509999841451645
6okm.pdb	6okm_HL_R_TH29V.pdb	-0.1640050858259201	0.007799999788403511
6okm.pdb	6okm_HL_R_NH30A.pdb	-0.08860480785369873	-0.23160000145435333
6okm.pdb	6okm_HL_R_NH30R.pdb	0.08469724655151367	0.28600001335144043
6okm.pdb	6okm_HL_R_NH30D.pdb	-0.3796456754207611	-0.08229999989271164
6okm.pdb	6okm_HL_R_NH30C.pdb	0.2433300018310547	0.08349999785423279
6okm.pdb	6okm_HL_R_NH30Q.pdb	-0.1671341210603714	-0.15459999442100525
6okm.pdb	6okm_HL_R_NH30E.pdb	-0.18414922058582306	0.07940000295639038
6okm.pdb	6okm_HL_R_NH30G.pdb	0.029511958360671997	-0.5422000288963318
6okm.pdb	6okm_HL_R_NH30H.pdb	0.14182603359222412	0.4221000075340271
6okm.pdb	6okm_HL_R_NH30I.pdb	0.2604254484176636	-0.10180000215768814
6okm.pdb	6okm_HL_R_NH30L.pdb	0.2075634002685547	1.0269999504089355
6okm.pdb	6okm_HL_R_NH30K.pdb	0.01727306842803955	1.5205999612808228
6okm.pdb	6okm_HL_R_NH30M.pdb	0.388102650642395	0.6628000140190125
6okm.pdb	6okm_HL_R_NH30F.pdb	0.27595895528793335	0.5515000224113464
6okm.pdb	6okm_HL_R_NH30P.pdb	0.11448726058006287	-0.4544999897480011
6okm.pdb	6okm_HL_R_NH30S.pdb	-0.26182329654693604	-0.6402999758720398
6okm.pdb	6okm_HL_R_NH30T.pdb	-0.1376843899488449	0.10509999841451645
6okm.pdb	6okm_HL_R_NH30W.pdb	0.380511999130249	0.20080000162124634
6okm.pdb	6okm_HL_R_NH30Y.pdb	0.3768863081932068	0.24169999361038208
6okm.pdb	6okm_HL_R_NH30V.pdb	0.32938438653945923	0.9678999781608582
6okm.pdb	6okm_HL_R_YH31A.pdb	-0.784771203994751	-0.9271000027656555
6okm.pdb	6okm_HL_R_YH31R.pdb	-0.5681034326553345	-1.0743999481201172
6okm.pdb	6okm_HL_R_YH31N.pdb	-0.8095343112945557	-1.5378999710083008
6okm.pdb	6okm_HL_R_YH31D.pdb	-0.8197145462036133	-0.15389999747276306
6okm.pdb	6okm_HL_R_YH31C.pdb	-0.8215563893318176	-0.819100022315979
6okm.pdb	6okm_HL_R_YH31Q.pdb	-0.5580244064331055	-1.2400000095367432
6okm.pdb	6okm_HL_R_YH31E.pdb	-0.3958958089351654	0.26600000262260437
6okm.pdb	6okm_HL_R_YH31G.pdb	-0.8052135705947876	-1.0081000328063965
6okm.pdb	6okm_HL_R_YH31H.pdb	-0.588864266872406	-0.9358000159263611
6okm.pdb	6okm_HL_R_YH31I.pdb	-0.4571131765842438	0.02669999934732914
6okm.pdb	6okm_HL_R_YH31L.pdb	-0.5256938338279724	-0.18889999389648438
6okm.pdb	6okm_HL_R_YH31K.pdb	-0.7163642644882202	-1.4326000213623047
6okm.pdb	6okm_HL_R_YH31M.pdb	-0.2307307869195938	0.8090999722480774
6okm.pdb	6okm_HL_R_YH31F.pdb	-0.2611704468727112	0.39430001378059387
6okm.pdb	6okm_HL_R_YH31P.pdb	-0.629414975643158	-0.5307000279426575
6okm.pdb	6okm_HL_R_YH31S.pdb	-0.5666526556015015	-1.257699966430664
6okm.pdb	6okm_HL_R_YH31T.pdb	-0.7033106088638306	-0.7954999804496765
6okm.pdb	6okm_HL_R_YH31W.pdb	-0.18603558838367462	1.2760000228881836
6okm.pdb	6okm_HL_R_YH31V.pdb	-0.58686363697052	-0.4650999903678894
6okm.pdb	6okm_HL_R_LH32A.pdb	-1.0102263689041138	-1.718400001525879
6okm.pdb	6okm_HL_R_LH32R.pdb	-1.2971360683441162	-2.6068999767303467
6okm.pdb	6okm_HL_R_LH32N.pdb	-0.975529670715332	-1.7252000570297241
6okm.pdb	6okm_HL_R_LH32D.pdb	-1.176149845123291	-2.9247000217437744
6okm.pdb	6okm_HL_R_LH32C.pdb	-1.019284725189209	-1.4532999992370605
6okm.pdb	6okm_HL_R_LH32Q.pdb	-1.1984848976135254	-2.2916998863220215
6okm.pdb	6okm_HL_R_LH32E.pdb	-0.9867541193962097	-3.2430999279022217
6okm.pdb	6okm_HL_R_LH32G.pdb	-1.0335452556610107	-2.0034000873565674
6okm.pdb	6okm_HL_R_LH32H.pdb	-0.9154504537582397	-1.0024000406265259
6okm.pdb	6okm_HL_R_LH32I.pdb	-0.7572606801986694	-0.7067999839782715
6okm.pdb	6okm_HL_R_LH32K.pdb	-1.8438234329223633	-1.2759000062942505
6okm.pdb	6okm_HL_R_LH32M.pdb	-0.37321263551712036	0.2897000014781952
6okm.pdb	6okm_HL_R_LH32F.pdb	-0.09395292401313782	1.3717999458312988
6okm.pdb	6okm_HL_R_LH32P.pdb	-0.4583931863307953	-1.579800009727478
6okm.pdb	6okm_HL_R_LH32S.pdb	-1.1797395944595337	-1.9931999444961548
6okm.pdb	6okm_HL_R_LH32T.pdb	-1.0538039207458496	-1.4589999914169312
6okm.pdb	6okm_HL_R_LH32W.pdb	-1.9069790840148926	-3.1570000648498535
6okm.pdb	6okm_HL_R_LH32Y.pdb	0.040007323026657104	-0.18889999389648438
6okm.pdb	6okm_HL_R_LH32V.pdb	-0.8489865064620972	-1.138200044631958
6okm.pdb	6okm_HL_R_VH49A.pdb	-0.7116504907608032	-0.6279000043869019
6okm.pdb	6okm_HL_R_VH49R.pdb	-0.46077197790145874	-3.5541000366210938
6okm.pdb	6okm_HL_R_VH49N.pdb	-0.1953861117362976	-0.7541999816894531
6okm.pdb	6okm_HL_R_VH49D.pdb	-1.3195266723632812	-1.6556999683380127
6okm.pdb	6okm_HL_R_VH49C.pdb	-0.5846797823905945	-0.38269999623298645
6okm.pdb	6okm_HL_R_VH49Q.pdb	-0.6896401643753052	-0.8259000182151794
6okm.pdb	6okm_HL_R_VH49E.pdb	-0.8384733200073242	-0.289900004863739
6okm.pdb	6okm_HL_R_VH49G.pdb	-0.7363877892494202	-0.9955999851226807
6okm.pdb	6okm_HL_R_VH49H.pdb	-0.979252278804779	-2.91510009765625
6okm.pdb	6okm_HL_R_VH49I.pdb	-0.48559385538101196	-0.30550000071525574
6okm.pdb	6okm_HL_R_VH49L.pdb	-0.4533439576625824	-0.5182999968528748
6okm.pdb	6okm_HL_R_VH49K.pdb	-0.21369034051895142	-0.1005999967455864
6okm.pdb	6okm_HL_R_VH49M.pdb	-0.47322341799736023	-0.359499990940094
6okm.pdb	6okm_HL_R_VH49F.pdb	-4.85080623626709	-9.661800384521484
6okm.pdb	6okm_HL_R_VH49P.pdb	-0.7632781863212585	-0.7324000000953674
6okm.pdb	6okm_HL_R_VH49S.pdb	-0.7582375407218933	-0.8324999809265137
6okm.pdb	6okm_HL_R_VH49T.pdb	-0.7830399870872498	-0.44440001249313354
6okm.pdb	6okm_HL_R_VH49W.pdb	-0.812350869178772	-0.9074000120162964
6okm.pdb	6okm_HL_R_VH49Y.pdb	-1.1045323610305786	-0.8938999772071838
6okm.pdb	6okm_HL_R_NH51A.pdb	-0.08628338575363159	-0.06589999794960022
6okm.pdb	6okm_HL_R_NH51R.pdb	0.6404392123222351	0.6557000279426575
6okm.pdb	6okm_HL_R_NH51D.pdb	-0.36352357268333435	-0.4997999966144562
6okm.pdb	6okm_HL_R_NH51C.pdb	-0.1721973568201065	0.05460000038146973
6okm.pdb	6okm_HL_R_NH51Q.pdb	0.14837151765823364	-0.3077000081539154
6okm.pdb	6okm_HL_R_NH51E.pdb	-0.16594251990318298	-0.4221000075340271
6okm.pdb	6okm_HL_R_NH51G.pdb	-0.157216414809227	-0.3630000054836273
6okm.pdb	6okm_HL_R_NH51H.pdb	-0.2972639799118042	0.49140000343322754
6okm.pdb	6okm_HL_R_NH51I.pdb	0.4713316559791565	0.5938000082969666
6okm.pdb	6okm_HL_R_NH51L.pdb	0.38765382766723633	0.8881999850273132
6okm.pdb	6okm_HL_R_NH51K.pdb	0.10599938035011292	0.2513999938964844
6okm.pdb	6okm_HL_R_NH51M.pdb	0.31287944316864014	1.6816999912261963
6okm.pdb	6okm_HL_R_NH51F.pdb	-1.6870665550231934	-1.4256999492645264
6okm.pdb	6okm_HL_R_NH51P.pdb	-0.09711703658103943	-2.34060001373291
6okm.pdb	6okm_HL_R_NH51S.pdb	-0.22485265135765076	-0.551800012588501
6okm.pdb	6okm_HL_R_NH51T.pdb	-0.1138487458229065	-0.3831000030040741
6okm.pdb	6okm_HL_R_NH51W.pdb	-1.443863868713379	-0.9484999775886536
6okm.pdb	6okm_HL_R_NH51Y.pdb	-0.1420009583234787	1.107200026512146
6okm.pdb	6okm_HL_R_NH51V.pdb	0.2718009352684021	0.4803999960422516
6okm.pdb	6okm_HL_R_DH56A.pdb	-0.24187007546424866	0.0024999999441206455
6okm.pdb	6okm_HL_R_DH56R.pdb	-0.26246076822280884	-0.08049999922513962
6okm.pdb	6okm_HL_R_DH56N.pdb	-0.3215921223163605	-0.08299999684095383
6okm.pdb	6okm_HL_R_DH56C.pdb	-0.24782465398311615	0.2768999934196472
6okm.pdb	6okm_HL_R_DH56Q.pdb	-0.33625105023384094	-0.02630000002682209
6okm.pdb	6okm_HL_R_DH56E.pdb	-0.3201940655708313	-0.011599999852478504
6okm.pdb	6okm_HL_R_DH56G.pdb	-0.24436365067958832	-0.21979999542236328
6okm.pdb	6okm_HL_R_DH56H.pdb	-0.2044580727815628	-0.10270000249147415
6okm.pdb	6okm_HL_R_DH56I.pdb	-0.1824268400669098	0.39480000734329224
6okm.pdb	6okm_HL_R_DH56L.pdb	0.30000364780426025	1.0960999727249146
6okm.pdb	6okm_HL_R_DH56K.pdb	-0.2725748121738434	0.6757000088691711
6okm.pdb	6okm_HL_R_DH56M.pdb	0.18644273281097412	1.2908999919891357
6okm.pdb	6okm_HL_R_DH56F.pdb	0.198297917842865	0.9811999797821045
6okm.pdb	6okm_HL_R_DH56P.pdb	-0.26609179377555847	-0.16259999573230743
6okm.pdb	6okm_HL_R_DH56S.pdb	-0.5222803354263306	-0.17589999735355377
6okm.pdb	6okm_HL_R_DH56T.pdb	-0.3787197768688202	-0.13269999623298645
6okm.pdb	6okm_HL_R_DH56W.pdb	0.21937626600265503	0.878600001335144
6okm.pdb	6okm_HL_R_DH56Y.pdb	-0.03459206223487854	0.7002000212669373
6okm.pdb	6okm_HL_R_DH56V.pdb	-0.1361827850341797	0.3476000130176544
6okm.pdb	6okm_HL_R_YH58A.pdb	-0.6952215433120728	-0.5322999954223633
6okm.pdb	6okm_HL_R_YH58R.pdb	-0.4138041138648987	-0.7390999794006348
6okm.pdb	6okm_HL_R_YH58N.pdb	-0.6718266010284424	-0.6557999849319458
6okm.pdb	6okm_HL_R_YH58D.pdb	-0.6426813006401062	-0.8345000147819519
6okm.pdb	6okm_HL_R_YH58C.pdb	-0.3985919654369354	-0.6137999892234802
6okm.pdb	6okm_HL_R_YH58Q.pdb	-0.41309696435928345	-0.640500009059906
6okm.pdb	6okm_HL_R_YH58E.pdb	-0.6370816230773926	-0.5385000109672546
6okm.pdb	6okm_HL_R_YH58G.pdb	-0.5665633678436279	-0.7049000263214111
6okm.pdb	6okm_HL_R_YH58H.pdb	-0.6658051013946533	-0.754800021648407
6okm.pdb	6okm_HL_R_YH58I.pdb	-0.12014010548591614	-0.29190000891685486
6okm.pdb	6okm_HL_R_YH58L.pdb	-0.27748575806617737	-0.4043999910354614
6okm.pdb	6okm_HL_R_YH58K.pdb	-0.5283297896385193	-0.9549999833106995
6okm.pdb	6okm_HL_R_YH58M.pdb	-0.4288068413734436	-0.6394000053405762
6okm.pdb	6okm_HL_R_YH58F.pdb	-0.6606711149215698	-0.42879998683929443
6okm.pdb	6okm_HL_R_YH58P.pdb	-0.10884201526641846	-1.1708999872207642
6okm.pdb	6okm_HL_R_YH58S.pdb	-0.6331501007080078	-0.9099000096321106
6okm.pdb	6okm_HL_R_YH58T.pdb	-0.7396435141563416	-0.9876000285148621
6okm.pdb	6okm_HL_R_YH58W.pdb	-0.2529982924461365	-0.5616999864578247
6okm.pdb	6okm_HL_R_YH58V.pdb	-0.26166224479675293	-0.47929999232292175
6okm.pdb	6okm_HL_R_RH97A.pdb	-0.7960294485092163	0.6327000260353088
6okm.pdb	6okm_HL_R_RH97N.pdb	-0.7136422395706177	0.534600019454956
6okm.pdb	6okm_HL_R_RH97D.pdb	-0.8028652667999268	0.8967999815940857
6okm.pdb	6okm_HL_R_RH97C.pdb	-0.8147258162498474	0.6133999824523926
6okm.pdb	6okm_HL_R_RH97Q.pdb	-0.8566024303436279	1.3381999731063843
6okm.pdb	6okm_HL_R_RH97E.pdb	-0.625756025314331	1.6481000185012817
6okm.pdb	6okm_HL_R_RH97G.pdb	-0.7223337292671204	0.557699978351593
6okm.pdb	6okm_HL_R_RH97H.pdb	-0.664482831954956	0.9732000231742859
6okm.pdb	6okm_HL_R_RH97I.pdb	-0.42827028036117554	0.6021000146865845
6okm.pdb	6okm_HL_R_RH97L.pdb	-0.6500928997993469	0.4878999888896942
6okm.pdb	6okm_HL_R_RH97K.pdb	-0.6883752346038818	0.26919999718666077
6okm.pdb	6okm_HL_R_RH97M.pdb	-0.516740083694458	0.6467999815940857
6okm.pdb	6okm_HL_R_RH97F.pdb	-1.090406894683838	0.47540000081062317
6okm.pdb	6okm_HL_R_RH97P.pdb	-0.47741249203681946	1.1261999607086182
6okm.pdb	6okm_HL_R_RH97S.pdb	-0.5143358707427979	1.667099952697754
6okm.pdb	6okm_HL_R_RH97T.pdb	-0.8472582101821899	1.242900013923645
6okm.pdb	6okm_HL_R_RH97W.pdb	-0.3883512616157532	2.654900074005127
6okm.pdb	6okm_HL_R_RH97Y.pdb	-1.0121755599975586	0.3212999999523163
6okm.pdb	6okm_HL_R_RH97V.pdb	-0.7467638254165649	1.426800012588501
6okm.pdb	6okm_HL_R_DH98A.pdb	-0.9953645467758179	-2.9110000133514404
6okm.pdb	6okm_HL_R_DH98R.pdb	-0.48904144763946533	-5.28980016708374
6okm.pdb	6okm_HL_R_DH98N.pdb	-0.7254070043563843	-0.6128000020980835
6okm.pdb	6okm_HL_R_DH98C.pdb	-0.7715377807617188	-1.9128999710083008
6okm.pdb	6okm_HL_R_DH98Q.pdb	-0.7250458598136902	-1.9012000560760498
6okm.pdb	6okm_HL_R_DH98E.pdb	-0.4465627670288086	-2.021399974822998
6okm.pdb	6okm_HL_R_DH98G.pdb	-1.3394873142242432	-2.0241000652313232
6okm.pdb	6okm_HL_R_DH98H.pdb	-0.9804187417030334	-1.1516000032424927
6okm.pdb	6okm_HL_R_DH98I.pdb	-0.7476657629013062	-1.0716999769210815
6okm.pdb	6okm_HL_R_DH98L.pdb	-0.8045313358306885	-1.3495999574661255
6okm.pdb	6okm_HL_R_DH98K.pdb	-1.6660044193267822	-4.583000183105469
6okm.pdb	6okm_HL_R_DH98M.pdb	-0.5811826586723328	-0.9692000150680542
6okm.pdb	6okm_HL_R_DH98F.pdb	-2.5290446281433105	-2.0829999446868896
6okm.pdb	6okm_HL_R_DH98P.pdb	-0.8113670349121094	-3.238100051879883
6okm.pdb	6okm_HL_R_DH98S.pdb	-1.1724653244018555	-2.387700080871582
6okm.pdb	6okm_HL_R_DH98T.pdb	-1.156538963317871	-1.9639999866485596
6okm.pdb	6okm_HL_R_DH98W.pdb	-3.485198736190796	-6.997200012207031
6okm.pdb	6okm_HL_R_DH98Y.pdb	-1.4606027603149414	-2.9537999629974365
6okm.pdb	6okm_HL_R_DH98V.pdb	-0.799685001373291	-1.5614999532699585
6okm.pdb	6okm_HL_R_RH99A.pdb	-1.0029009580612183	-2.3482000827789307
6okm.pdb	6okm_HL_R_RH99N.pdb	-1.0974647998809814	-2.255199909210205
6okm.pdb	6okm_HL_R_RH99D.pdb	-0.9952982664108276	-3.3726999759674072
6okm.pdb	6okm_HL_R_RH99C.pdb	-0.8956379294395447	-1.9154000282287598
6okm.pdb	6okm_HL_R_RH99Q.pdb	-0.49269911646842957	-1.6252000331878662
6okm.pdb	6okm_HL_R_RH99E.pdb	-0.49117419123649597	-2.61929988861084
6okm.pdb	6okm_HL_R_RH99G.pdb	-1.0571614503860474	-2.9458999633789062
6okm.pdb	6okm_HL_R_RH99H.pdb	-0.7159132957458496	-2.6061999797821045
6okm.pdb	6okm_HL_R_RH99I.pdb	-0.8054912090301514	-0.9937999844551086
6okm.pdb	6okm_HL_R_RH99L.pdb	-0.5986577868461609	-0.8799999952316284
6okm.pdb	6okm_HL_R_RH99K.pdb	-0.765471339225769	-1.1416000127792358
6okm.pdb	6okm_HL_R_RH99M.pdb	-0.4158185124397278	-0.49410000443458557
6okm.pdb	6okm_HL_R_RH99F.pdb	-2.8830199241638184	-4.6722002029418945
6okm.pdb	6okm_HL_R_RH99P.pdb	-0.28406763076782227	-2.1810998916625977
6okm.pdb	6okm_HL_R_RH99S.pdb	-1.1468126773834229	-2.9990999698638916
6okm.pdb	6okm_HL_R_RH99T.pdb	-1.0978024005889893	-1.9764000177383423
6okm.pdb	6okm_HL_R_RH99W.pdb	-2.2831900119781494	-4.043499946594238
6okm.pdb	6okm_HL_R_RH99Y.pdb	0.11622065305709839	-1.2063000202178955
6okm.pdb	6okm_HL_R_RH99V.pdb	-0.6478527188301086	-0.3977000117301941
6okm.pdb	6okm_HL_R_YL32A.pdb	-1.3956427574157715	-1.0950000286102295
6okm.pdb	6okm_HL_R_YL32R.pdb	-0.8996089100837708	-1.4240000247955322
6okm.pdb	6okm_HL_R_YL32N.pdb	-0.991797924041748	-1.1109999418258667
6okm.pdb	6okm_HL_R_YL32D.pdb	-1.1030962467193604	-1.4101999998092651
6okm.pdb	6okm_HL_R_YL32C.pdb	-1.0395252704620361	-1.2996000051498413
6okm.pdb	6okm_HL_R_YL32Q.pdb	-1.1145319938659668	-1.280900001525879
6okm.pdb	6okm_HL_R_YL32E.pdb	-0.9400848746299744	-1.232699990272522
6okm.pdb	6okm_HL_R_YL32G.pdb	-1.288550853729248	-1.7753000259399414
6okm.pdb	6okm_HL_R_YL32H.pdb	-0.7945315837860107	-0.3107999861240387
6okm.pdb	6okm_HL_R_YL32I.pdb	-1.1338262557983398	-2.161099910736084
6okm.pdb	6okm_HL_R_YL32L.pdb	-1.293658971786499	-0.27869999408721924
6okm.pdb	6okm_HL_R_YL32K.pdb	-0.9143816828727722	-0.9671000242233276
6okm.pdb	6okm_HL_R_YL32M.pdb	-0.966659665107727	-0.6531000137329102
6okm.pdb	6okm_HL_R_YL32F.pdb	-0.2532050609588623	0.1703999936580658
6okm.pdb	6okm_HL_R_YL32P.pdb	-1.3035273551940918	-1.4107999801635742
6okm.pdb	6okm_HL_R_YL32S.pdb	-1.057536244392395	-1.6908999681472778
6okm.pdb	6okm_HL_R_YL32T.pdb	-0.8833746910095215	-1.374500036239624
6okm.pdb	6okm_HL_R_YL32W.pdb	-0.44141238927841187	0.2451000064611435
6okm.pdb	6okm_HL_R_YL32V.pdb	-0.9244973659515381	-1.382699966430664
6okm.pdb	6okm_HL_R_VL34A.pdb	-0.7067806720733643	-0.35830000042915344
6okm.pdb	6okm_HL_R_VL34R.pdb	-0.29465797543525696	-0.6277999877929688
6okm.pdb	6okm_HL_R_VL34N.pdb	-0.5635222792625427	-0.22089999914169312
6okm.pdb	6okm_HL_R_VL34D.pdb	-0.4932493269443512	-0.5091999769210815
6okm.pdb	6okm_HL_R_VL34C.pdb	-0.418526828289032	-0.01119999960064888
6okm.pdb	6okm_HL_R_VL34Q.pdb	-0.6266487836837769	-0.31060001254081726
6okm.pdb	6okm_HL_R_VL34E.pdb	-0.7068692445755005	-0.03440000116825104
6okm.pdb	6okm_HL_R_VL34G.pdb	-0.7136255502700806	-0.38909998536109924
6okm.pdb	6okm_HL_R_VL34H.pdb	-0.7600101232528687	-0.42800000309944153
6okm.pdb	6okm_HL_R_VL34I.pdb	-0.40675869584083557	0.18140000104904175
6okm.pdb	6okm_HL_R_VL34L.pdb	-0.6063917875289917	-0.28049999475479126
6okm.pdb	6okm_HL_R_VL34K.pdb	-0.6301397085189819	-0.03200000151991844
6okm.pdb	6okm_HL_R_VL34M.pdb	-0.3651781678199768	-0.155799999833107
6okm.pdb	6okm_HL_R_VL34F.pdb	-0.5896152853965759	-0.2709999978542328
6okm.pdb	6okm_HL_R_VL34P.pdb	-0.35714849829673767	-0.5113999843597412
6okm.pdb	6okm_HL_R_VL34S.pdb	-0.7735387086868286	-0.3188000023365021
6okm.pdb	6okm_HL_R_VL34T.pdb	-0.539152979850769	-0.3984000086784363
6okm.pdb	6okm_HL_R_VL34W.pdb	-0.25578969717025757	-0.9713000059127808
6okm.pdb	6okm_HL_R_VL34Y.pdb	-0.7351834177970886	-0.5292999744415283
6okm.pdb	6okm_HL_R_YL49A.pdb	-0.19158221781253815	-0.6273000240325928
6okm.pdb	6okm_HL_R_YL49R.pdb	-0.26980751752853394	-1.579300045967102
6okm.pdb	6okm_HL_R_YL49N.pdb	-0.37929603457450867	-0.5073999762535095
6okm.pdb	6okm_HL_R_YL49D.pdb	-0.2770652770996094	-0.6351000070571899
6okm.pdb	6okm_HL_R_YL49C.pdb	-0.3231099247932434	-0.6571999788284302
6okm.pdb	6okm_HL_R_YL49Q.pdb	-0.3102092742919922	0.08009999990463257
6okm.pdb	6okm_HL_R_YL49E.pdb	0.03535464406013489	-0.8755999803543091
6okm.pdb	6okm_HL_R_YL49G.pdb	-0.25446557998657227	-0.9830999970436096
6okm.pdb	6okm_HL_R_YL49H.pdb	-0.4325401782989502	-0.7290999889373779
6okm.pdb	6okm_HL_R_YL49I.pdb	-0.03219524025917053	0.03180000185966492
6okm.pdb	6okm_HL_R_YL49L.pdb	-0.009980350732803345	-0.0015999999595806003
6okm.pdb	6okm_HL_R_YL49K.pdb	-0.27005013823509216	-0.7914000153541565
6okm.pdb	6okm_HL_R_YL49M.pdb	-0.2169276773929596	-0.27630001306533813
6okm.pdb	6okm_HL_R_YL49F.pdb	-0.11865594983100891	0.46720001101493835
6okm.pdb	6okm_HL_R_YL49P.pdb	0.12313538789749146	-0.550000011920929
6okm.pdb	6okm_HL_R_YL49S.pdb	-0.3594874441623688	-0.7423999905586243
6okm.pdb	6okm_HL_R_YL49T.pdb	-0.1934283822774887	-0.8998000025749207
6okm.pdb	6okm_HL_R_YL49W.pdb	0.3255632519721985	1.2451000213623047
6okm.pdb	6okm_HL_R_YL49V.pdb	-0.02641734480857849	0.026200000196695328
6okm.pdb	6okm_HL_R_NL53A.pdb	-0.3566771149635315	0.16920000314712524
6okm.pdb	6okm_HL_R_NL53R.pdb	-0.1904049664735794	0.4422999918460846
6okm.pdb	6okm_HL_R_NL53D.pdb	-0.3688287138938904	-0.7038000226020813
6okm.pdb	6okm_HL_R_NL53C.pdb	-0.46805107593536377	0.2581999897956848
6okm.pdb	6okm_HL_R_NL53Q.pdb	-0.2783433198928833	-0.03999999910593033
6okm.pdb	6okm_HL_R_NL53E.pdb	-0.39366742968559265	-0.22280000150203705
6okm.pdb	6okm_HL_R_NL53G.pdb	-0.12755438685417175	0.2639999985694885
6okm.pdb	6okm_HL_R_NL53H.pdb	-0.27874988317489624	0.15150000154972076
6okm.pdb	6okm_HL_R_NL53I.pdb	-0.1650441586971283	-0.20239999890327454
6okm.pdb	6okm_HL_R_NL53L.pdb	-0.14370574057102203	0.37229999899864197
6okm.pdb	6okm_HL_R_NL53K.pdb	-0.18737651407718658	0.42640000581741333
6okm.pdb	6okm_HL_R_NL53M.pdb	0.29496586322784424	0.7494000196456909
6okm.pdb	6okm_HL_R_NL53F.pdb	0.0084439218044281	0.18930000066757202
6okm.pdb	6okm_HL_R_NL53P.pdb	-0.08241426944732666	0.17730000615119934
6okm.pdb	6okm_HL_R_NL53S.pdb	-0.4265410006046295	0.1420000046491623
6okm.pdb	6okm_HL_R_NL53T.pdb	-0.40401166677474976	0.26750001311302185
6okm.pdb	6okm_HL_R_NL53W.pdb	0.13776743412017822	0.12770000100135803
6okm.pdb	6okm_HL_R_NL53Y.pdb	0.7804803252220154	1.7431000471115112
6okm.pdb	6okm_HL_R_NL53V.pdb	-0.16326868534088135	0.6003999710083008
6okm.pdb	6okm_HL_R_LL54A.pdb	-0.8261440396308899	0.35569998621940613
6okm.pdb	6okm_HL_R_LL54R.pdb	-0.7690362930297852	-0.17720000445842743
6okm.pdb	6okm_HL_R_LL54N.pdb	-0.9395124912261963	0.28790000081062317
6okm.pdb	6okm_HL_R_LL54D.pdb	-1.1232032775878906	0.840399980545044
6okm.pdb	6okm_HL_R_LL54C.pdb	-0.9530764222145081	0.12939999997615814
6okm.pdb	6okm_HL_R_LL54Q.pdb	-0.867202639579773	0.37529999017715454
6okm.pdb	6okm_HL_R_LL54E.pdb	-0.8011085391044617	0.5098999738693237
6okm.pdb	6okm_HL_R_LL54G.pdb	-0.9721817970275879	0.3490999937057495
6okm.pdb	6okm_HL_R_LL54H.pdb	-0.8446553349494934	0.35519999265670776
6okm.pdb	6okm_HL_R_LL54I.pdb	-0.5462000966072083	-0.12600000202655792
6okm.pdb	6okm_HL_R_LL54K.pdb	-0.7879074215888977	-0.2508000135421753
6okm.pdb	6okm_HL_R_LL54M.pdb	-0.46674972772598267	-0.06449999660253525
6okm.pdb	6okm_HL_R_LL54F.pdb	-0.8479017615318298	-0.14820000529289246
6okm.pdb	6okm_HL_R_LL54P.pdb	-0.5203800201416016	1.0098999738693237
6okm.pdb	6okm_HL_R_LL54S.pdb	-0.8052098751068115	-0.03370000049471855
6okm.pdb	6okm_HL_R_LL54T.pdb	-0.7504541873931885	-0.19689999520778656
6okm.pdb	6okm_HL_R_LL54W.pdb	-0.6863181591033936	0.20260000228881836
6okm.pdb	6okm_HL_R_LL54Y.pdb	-0.9584668278694153	0.12489999830722809
6okm.pdb	6okm_HL_R_LL54V.pdb	-0.5466078519821167	0.5382999777793884
6okm.pdb	6okm_HL_R_EL55A.pdb	0.009602218866348267	-0.8600999712944031
6okm.pdb	6okm_HL_R_EL55R.pdb	-0.07317811250686646	-1.011199951171875
6okm.pdb	6okm_HL_R_EL55N.pdb	-0.31595778465270996	-0.7674999833106995
6okm.pdb	6okm_HL_R_EL55D.pdb	-0.4276086091995239	-0.20149999856948853
6okm.pdb	6okm_HL_R_EL55C.pdb	-0.2138068974018097	-0.4514999985694885
6okm.pdb	6okm_HL_R_EL55Q.pdb	-0.20730745792388916	-0.5813999772071838
6okm.pdb	6okm_HL_R_EL55G.pdb	-0.25636863708496094	-1.0160000324249268
6okm.pdb	6okm_HL_R_EL55H.pdb	-0.12835529446601868	-0.6557999849319458
6okm.pdb	6okm_HL_R_EL55I.pdb	0.12004399299621582	-0.8367999792098999
6okm.pdb	6okm_HL_R_EL55L.pdb	0.12053060531616211	-2.386899948120117
6okm.pdb	6okm_HL_R_EL55K.pdb	0.12670546770095825	-1.0490000247955322
6okm.pdb	6okm_HL_R_EL55M.pdb	0.38547736406326294	-0.9380000233650208
6okm.pdb	6okm_HL_R_EL55F.pdb	-0.3880777657032013	-0.6875
6okm.pdb	6okm_HL_R_EL55P.pdb	0.5012391209602356	-0.9063000082969666
6okm.pdb	6okm_HL_R_EL55S.pdb	-0.3177871108055115	-0.28139999508857727
6okm.pdb	6okm_HL_R_EL55T.pdb	-0.15749135613441467	-1.0786000490188599
6okm.pdb	6okm_HL_R_EL55W.pdb	-0.34862270951271057	-0.48559999465942383
6okm.pdb	6okm_HL_R_EL55Y.pdb	-0.07822144031524658	-1.2470999956130981
6okm.pdb	6okm_HL_R_EL55V.pdb	0.10487890243530273	-0.8931999802589417
6okm.pdb	6okm_HL_R_SL56A.pdb	-0.16895239055156708	0.34200000762939453
6okm.pdb	6okm_HL_R_SL56R.pdb	-0.1971931904554367	0.08669999986886978
6okm.pdb	6okm_HL_R_SL56N.pdb	0.08456593751907349	0.3386000096797943
6okm.pdb	6okm_HL_R_SL56D.pdb	-0.3396266996860504	0.9409999847412109
6okm.pdb	6okm_HL_R_SL56C.pdb	0.03037416934967041	1.0916999578475952
6okm.pdb	6okm_HL_R_SL56Q.pdb	-0.45784127712249756	0.6158999800682068
6okm.pdb	6okm_HL_R_SL56E.pdb	-0.34954366087913513	0.5555999875068665
6okm.pdb	6okm_HL_R_SL56G.pdb	-0.017354995012283325	0.08659999817609787
6okm.pdb	6okm_HL_R_SL56H.pdb	-0.09816405177116394	0.32190001010894775
6okm.pdb	6okm_HL_R_SL56I.pdb	0.20921647548675537	1.0895999670028687
6okm.pdb	6okm_HL_R_SL56L.pdb	0.060542017221450806	1.079200029373169
6okm.pdb	6okm_HL_R_SL56K.pdb	-0.2087932676076889	0.15189999341964722
6okm.pdb	6okm_HL_R_SL56M.pdb	0.6897085309028625	1.7482999563217163
6okm.pdb	6okm_HL_R_SL56F.pdb	0.3400222659111023	0.9739000201225281
6okm.pdb	6okm_HL_R_SL56P.pdb	0.6012868285179138	1.636299967765808
6okm.pdb	6okm_HL_R_SL56T.pdb	-0.34568750858306885	0.3702000081539154
6okm.pdb	6okm_HL_R_SL56W.pdb	0.41347140073776245	0.7142000198364258
6okm.pdb	6okm_HL_R_SL56Y.pdb	-0.009119778871536255	0.6863999962806702
6okm.pdb	6okm_HL_R_SL56V.pdb	0.17995697259902954	1.1533000469207764
6okm.pdb	6okm_HL_R_VL58A.pdb	-0.3485220968723297	0.009399999864399433
6okm.pdb	6okm_HL_R_VL58R.pdb	-0.34290263056755066	-0.21940000355243683
6okm.pdb	6okm_HL_R_VL58N.pdb	-0.46938687562942505	-0.006099999882280827
6okm.pdb	6okm_HL_R_VL58D.pdb	-0.5367093086242676	1.250100016593933
6okm.pdb	6okm_HL_R_VL58C.pdb	-0.561970591545105	-0.022299999371170998
6okm.pdb	6okm_HL_R_VL58Q.pdb	-0.3159852623939514	0.298799991607666
6okm.pdb	6okm_HL_R_VL58E.pdb	-0.3870662748813629	0.8507000207901001
6okm.pdb	6okm_HL_R_VL58G.pdb	-0.45884671807289124	0.11630000174045563
6okm.pdb	6okm_HL_R_VL58H.pdb	-0.301968514919281	0.0430000014603138
6okm.pdb	6okm_HL_R_VL58I.pdb	-0.31730228662490845	0.014000000432133675
6okm.pdb	6okm_HL_R_VL58L.pdb	-0.2559630274772644	0.11789999902248383
6okm.pdb	6okm_HL_R_VL58K.pdb	-0.33899858593940735	0.028300000354647636
6okm.pdb	6okm_HL_R_VL58M.pdb	-0.38164815306663513	0.11140000075101852
6okm.pdb	6okm_HL_R_VL58F.pdb	-0.6940087080001831	0.02070000022649765
6okm.pdb	6okm_HL_R_VL58P.pdb	-0.6590405702590942	0.028699999675154686
6okm.pdb	6okm_HL_R_VL58S.pdb	-0.49095267057418823	-0.04639999940991402
6okm.pdb	6okm_HL_R_VL58T.pdb	-0.4577905237674713	-0.017799999564886093
6okm.pdb	6okm_HL_R_VL58W.pdb	-0.20292070508003235	-0.26649999618530273
6okm.pdb	6okm_HL_R_VL58Y.pdb	-0.6081258654594421	-0.583299994468689
6okm.pdb	6okm_HL_R_YL91A.pdb	-1.0197210311889648	-1.7640999555587769
6okm.pdb	6okm_HL_R_YL91R.pdb	-0.20515727996826172	-1.0126999616622925
6okm.pdb	6okm_HL_R_YL91N.pdb	-1.049316644668579	-1.6384999752044678
6okm.pdb	6okm_HL_R_YL91D.pdb	-1.014455795288086	-1.8961000442504883
6okm.pdb	6okm_HL_R_YL91C.pdb	-0.9557185173034668	-1.6739000082015991
6okm.pdb	6okm_HL_R_YL91Q.pdb	-1.1443707942962646	-1.8388999700546265
6okm.pdb	6okm_HL_R_YL91E.pdb	-0.9431995749473572	-2.046999931335449
6okm.pdb	6okm_HL_R_YL91G.pdb	-1.0958303213119507	-2.492500066757202
6okm.pdb	6okm_HL_R_YL91H.pdb	-0.9835057854652405	-0.8356999754905701
6okm.pdb	6okm_HL_R_YL91I.pdb	-0.6044206619262695	-0.6013000011444092
6okm.pdb	6okm_HL_R_YL91L.pdb	-0.634803056716919	-1.2532999515533447
6okm.pdb	6okm_HL_R_YL91K.pdb	-0.7703403234481812	-1.2200000286102295
6okm.pdb	6okm_HL_R_YL91M.pdb	-0.8096427917480469	-1.3240000009536743
6okm.pdb	6okm_HL_R_YL91F.pdb	-0.43822672963142395	-0.1762000024318695
6okm.pdb	6okm_HL_R_YL91P.pdb	-0.6723402738571167	-1.9500000476837158
6okm.pdb	6okm_HL_R_YL91S.pdb	-0.9294708967208862	-2.0201001167297363
6okm.pdb	6okm_HL_R_YL91T.pdb	-1.0528676509857178	-1.9875999689102173
6okm.pdb	6okm_HL_R_YL91W.pdb	0.018370211124420166	0.8069000244140625
6okm.pdb	6okm_HL_R_YL91V.pdb	-0.7452967166900635	-1.1715999841690063
6okm.pdb	6okm_HL_R_AL92R.pdb	-0.5519601106643677	-0.4235999882221222
6okm.pdb	6okm_HL_R_AL92N.pdb	-0.4947977662086487	-0.07020000368356705
6okm.pdb	6okm_HL_R_AL92D.pdb	-0.6390305757522583	0.18060000240802765
6okm.pdb	6okm_HL_R_AL92C.pdb	-0.3513522148132324	0.03350000083446503
6okm.pdb	6okm_HL_R_AL92Q.pdb	-0.2495192140340805	-0.05050000175833702
6okm.pdb	6okm_HL_R_AL92E.pdb	-0.7308254241943359	0.18860000371932983
6okm.pdb	6okm_HL_R_AL92G.pdb	-0.2698090374469757	-0.02290000021457672
6okm.pdb	6okm_HL_R_AL92H.pdb	-0.42352598905563354	-0.02879999950528145
6okm.pdb	6okm_HL_R_AL92I.pdb	-0.4123150110244751	-0.10670000314712524
6okm.pdb	6okm_HL_R_AL92L.pdb	-0.3015159070491791	-0.3571999967098236
6okm.pdb	6okm_HL_R_AL92K.pdb	-0.517373263835907	-0.031599998474121094
6okm.pdb	6okm_HL_R_AL92M.pdb	-0.06398403644561768	0.014399999752640724
6okm.pdb	6okm_HL_R_AL92F.pdb	-0.41338562965393066	-0.03530000150203705
6okm.pdb	6okm_HL_R_AL92P.pdb	-0.6652175188064575	-0.5485000014305115
6okm.pdb	6okm_HL_R_AL92S.pdb	-0.686782956123352	-0.10719999670982361
6okm.pdb	6okm_HL_R_AL92T.pdb	-0.6891154050827026	-0.28519999980926514
6okm.pdb	6okm_HL_R_AL92W.pdb	-0.44029533863067627	-0.07689999788999557
6okm.pdb	6okm_HL_R_AL92Y.pdb	-0.5033032894134521	0.017899999395012856
6okm.pdb	6okm_HL_R_AL92V.pdb	-0.4633999466896057	-0.09510000050067902
6okm.pdb	6okm_HL_R_QL93A.pdb	-0.3028663098812103	0.04399999976158142
6okm.pdb	6okm_HL_R_QL93R.pdb	-0.30003541707992554	-0.2784000039100647
6okm.pdb	6okm_HL_R_QL93N.pdb	-0.43558385968208313	0.2110999971628189
6okm.pdb	6okm_HL_R_QL93D.pdb	-0.4347023367881775	0.5564000010490417
6okm.pdb	6okm_HL_R_QL93C.pdb	-0.282410591840744	0.34389999508857727
6okm.pdb	6okm_HL_R_QL93E.pdb	-0.3973085284233093	0.41190001368522644
6okm.pdb	6okm_HL_R_QL93G.pdb	-0.3444407880306244	0.1340000033378601
6okm.pdb	6okm_HL_R_QL93H.pdb	-0.2466733157634735	0.22609999775886536
6okm.pdb	6okm_HL_R_QL93I.pdb	-0.2724997401237488	0.4171999990940094
6okm.pdb	6okm_HL_R_QL93L.pdb	-0.1448080986738205	-0.045099999755620956
6okm.pdb	6okm_HL_R_QL93K.pdb	-0.353431761264801	-0.12939999997615814
6okm.pdb	6okm_HL_R_QL93M.pdb	-0.13656456768512726	-0.010499999858438969
6okm.pdb	6okm_HL_R_QL93F.pdb	0.20016765594482422	0.8719000220298767
6okm.pdb	6okm_HL_R_QL93P.pdb	-0.12051814794540405	0.40049999952316284
6okm.pdb	6okm_HL_R_QL93S.pdb	-0.520797848701477	0.08309999853372574
6okm.pdb	6okm_HL_R_QL93T.pdb	-0.42587384581565857	-0.18160000443458557
6okm.pdb	6okm_HL_R_QL93W.pdb	0.3886491060256958	1.370300054550171
6okm.pdb	6okm_HL_R_QL93Y.pdb	0.0921158492565155	0.6524999737739563
6okm.pdb	6okm_HL_R_QL93V.pdb	-0.24797481298446655	0.03150000050663948
6okm.pdb	6okm_HL_R_FL94A.pdb	-0.5993798971176147	-1.736199975013733
6okm.pdb	6okm_HL_R_FL94R.pdb	-0.5730839967727661	-2.5708000659942627
6okm.pdb	6okm_HL_R_FL94N.pdb	-0.5609807968139648	-1.4124000072479248
6okm.pdb	6okm_HL_R_FL94D.pdb	-0.7270624041557312	-1.7350000143051147
6okm.pdb	6okm_HL_R_FL94C.pdb	-0.668431282043457	-1.6884000301361084
6okm.pdb	6okm_HL_R_FL94Q.pdb	-0.6380765438079834	-1.5241999626159668
6okm.pdb	6okm_HL_R_FL94E.pdb	-0.6953552961349487	-1.5322999954223633
6okm.pdb	6okm_HL_R_FL94G.pdb	-0.6341238617897034	-2.035900115966797
6okm.pdb	6okm_HL_R_FL94H.pdb	-0.5851263999938965	-0.8730999827384949
6okm.pdb	6okm_HL_R_FL94I.pdb	-0.6283400058746338	-1.3423000574111938
6okm.pdb	6okm_HL_R_FL94L.pdb	-0.6099133491516113	-0.9577000141143799
6okm.pdb	6okm_HL_R_FL94K.pdb	-0.5260627269744873	-0.7860000133514404
6okm.pdb	6okm_HL_R_FL94M.pdb	-0.23258978128433228	-0.33709999918937683
6okm.pdb	6okm_HL_R_FL94P.pdb	-0.20750394463539124	-0.9947999715805054
6okm.pdb	6okm_HL_R_FL94S.pdb	-0.8011761903762817	-1.8277000188827515
6okm.pdb	6okm_HL_R_FL94T.pdb	-0.6223481893539429	-1.881500005722046
6okm.pdb	6okm_HL_R_FL94W.pdb	-0.5417529344558716	-1.1548000574111938
6okm.pdb	6okm_HL_R_FL94Y.pdb	-2.0191783905029297	-0.9251000285148621
6okm.pdb	6okm_HL_R_FL94V.pdb	-0.6191961169242859	-1.6291999816894531
6okm.pdb	6okm_HL_R_YL96A.pdb	-0.43943047523498535	0.06830000132322311
6okm.pdb	6okm_HL_R_YL96R.pdb	-0.046807438135147095	0.1656000018119812
6okm.pdb	6okm_HL_R_YL96N.pdb	-0.28337475657463074	0.052000001072883606
6okm.pdb	6okm_HL_R_YL96D.pdb	-0.547670304775238	0.10209999978542328
6okm.pdb	6okm_HL_R_YL96C.pdb	-0.4878944158554077	0.18019999563694
6okm.pdb	6okm_HL_R_YL96Q.pdb	-0.27952468395233154	-0.0032999999821186066
6okm.pdb	6okm_HL_R_YL96E.pdb	-0.5638807415962219	-0.060100000351667404
6okm.pdb	6okm_HL_R_YL96G.pdb	-0.4584569036960602	0.0348999984562397
6okm.pdb	6okm_HL_R_YL96H.pdb	-0.33101773262023926	0.2793999910354614
6okm.pdb	6okm_HL_R_YL96I.pdb	-0.48626139760017395	0.13369999825954437
6okm.pdb	6okm_HL_R_YL96L.pdb	-0.3312245309352875	0.16329999268054962
6okm.pdb	6okm_HL_R_YL96K.pdb	-0.3782697916030884	0.11949999630451202
6okm.pdb	6okm_HL_R_YL96M.pdb	-0.260986864566803	0.08089999854564667
6okm.pdb	6okm_HL_R_YL96F.pdb	-0.3115633428096771	0.14830000698566437
6okm.pdb	6okm_HL_R_YL96P.pdb	-0.31714335083961487	-0.10670000314712524
6okm.pdb	6okm_HL_R_YL96S.pdb	-0.583099901676178	0.09960000216960907
6okm.pdb	6okm_HL_R_YL96T.pdb	-0.4083212614059448	0.04729999974370003
6okm.pdb	6okm_HL_R_YL96W.pdb	-0.5050685405731201	0.10339999943971634
6okm.pdb	6okm_HL_R_YL96V.pdb	-0.48432740569114685	0.05270000174641609
6okm.pdb	6okm_HL_R_RR36A.pdb	-0.624163031578064	-0.671999990940094
6okm.pdb	6okm_HL_R_RR36N.pdb	-0.619279682636261	-0.7473999857902527
6okm.pdb	6okm_HL_R_RR36D.pdb	-0.6970548033714294	-0.7513999938964844
6okm.pdb	6okm_HL_R_RR36C.pdb	-0.5977573394775391	-0.6814000010490417
6okm.pdb	6okm_HL_R_RR36Q.pdb	-0.4987524151802063	-0.7415000200271606
6okm.pdb	6okm_HL_R_RR36E.pdb	-0.5361248850822449	-0.8429999947547913
6okm.pdb	6okm_HL_R_RR36G.pdb	-0.5750088095664978	-0.7440000176429749
6okm.pdb	6okm_HL_R_RR36H.pdb	-0.523207426071167	-0.6610000133514404
6okm.pdb	6okm_HL_R_RR36I.pdb	-0.4590212106704712	-0.6607999801635742
6okm.pdb	6okm_HL_R_RR36L.pdb	-0.2753804326057434	-0.7473999857902527
6okm.pdb	6okm_HL_R_RR36K.pdb	-0.5729838013648987	-0.6593000292778015
6okm.pdb	6okm_HL_R_RR36M.pdb	-0.3786856532096863	-0.7067999839782715
6okm.pdb	6okm_HL_R_RR36F.pdb	-0.44251686334609985	-0.5521000027656555
6okm.pdb	6okm_HL_R_RR36P.pdb	-0.22328025102615356	-0.7056999802589417
6okm.pdb	6okm_HL_R_RR36S.pdb	-0.7859787940979004	-0.6886000037193298
6okm.pdb	6okm_HL_R_RR36T.pdb	-0.7453258037567139	-0.7214000225067139
6okm.pdb	6okm_HL_R_RR36W.pdb	-0.4481450319290161	-0.7116000056266785
6okm.pdb	6okm_HL_R_RR36Y.pdb	-0.48692238330841064	-0.7473999857902527
6okm.pdb	6okm_HL_R_RR36V.pdb	-0.6064684391021729	-0.6610999703407288
6okm.pdb	6okm_HL_R_GR39A.pdb	-1.7428209781646729	-2.6570000648498535
6okm.pdb	6okm_HL_R_GR39R.pdb	-4.3642096519470215	-6.9085001945495605
6okm.pdb	6okm_HL_R_GR39N.pdb	-7.11237907409668	-8.5871000289917
6okm.pdb	6okm_HL_R_GR39D.pdb	-4.531803131103516	-6.344399929046631
6okm.pdb	6okm_HL_R_GR39C.pdb	-3.5829713344573975	-4.624800205230713
6okm.pdb	6okm_HL_R_GR39Q.pdb	-1.19962739944458	-1.811900019645691
6okm.pdb	6okm_HL_R_GR39E.pdb	-7.859619140625	-8.909600257873535
6okm.pdb	6okm_HL_R_GR39H.pdb	-18.423660278320312	-21.661226272583008
6okm.pdb	6okm_HL_R_GR39I.pdb	-7.3526082038879395	-11.7252197265625
6okm.pdb	6okm_HL_R_GR39L.pdb	-3.580281972885132	-5.9868998527526855
6okm.pdb	6okm_HL_R_GR39K.pdb	-5.723820209503174	-8.08080005645752
6okm.pdb	6okm_HL_R_GR39M.pdb	-5.52894401550293	-8.659799575805664
6okm.pdb	6okm_HL_R_GR39F.pdb	-7.92319393157959	-12.78499984741211
6okm.pdb	6okm_HL_R_GR39P.pdb	-3.2067439556121826	-4.26609992980957
6okm.pdb	6okm_HL_R_GR39S.pdb	-3.5211846828460693	-3.9639999866485596
6okm.pdb	6okm_HL_R_GR39T.pdb	-8.524892807006836	-9.837800025939941
6okm.pdb	6okm_HL_R_GR39W.pdb	-4.459144592285156	-9.8996000289917
6okm.pdb	6okm_HL_R_GR39Y.pdb	-5.7434210777282715	-11.081899642944336
6okm.pdb	6okm_HL_R_GR39V.pdb	-8.98518180847168	-10.873800277709961
6okm.pdb	6okm_HL_R_PR40A.pdb	-1.2360072135925293	-1.593000054359436
6okm.pdb	6okm_HL_R_PR40R.pdb	-1.008131504058838	-2.5552000999450684
6okm.pdb	6okm_HL_R_PR40N.pdb	-1.123523473739624	-2.0350000858306885
6okm.pdb	6okm_HL_R_PR40D.pdb	-2.4062719345092773	-4.617599964141846
6okm.pdb	6okm_HL_R_PR40C.pdb	-0.9399713277816772	-1.6552000045776367
6okm.pdb	6okm_HL_R_PR40Q.pdb	-0.9102432131767273	-1.3157999515533447
6okm.pdb	6okm_HL_R_PR40E.pdb	-0.6453182101249695	-2.4879000186920166
6okm.pdb	6okm_HL_R_PR40G.pdb	-1.2794549465179443	-2.980299949645996
6okm.pdb	6okm_HL_R_PR40H.pdb	-8.337324142456055	-9.649200439453125
6okm.pdb	6okm_HL_R_PR40I.pdb	-1.965362310409546	-2.975600004196167
6okm.pdb	6okm_HL_R_PR40L.pdb	-0.48812970519065857	-0.12950000166893005
6okm.pdb	6okm_HL_R_PR40K.pdb	-0.9307968616485596	-2.029900074005127
6okm.pdb	6okm_HL_R_PR40M.pdb	-0.32270294427871704	-0.5644000172615051
6okm.pdb	6okm_HL_R_PR40F.pdb	-14.404046058654785	-16.388019561767578
6okm.pdb	6okm_HL_R_PR40S.pdb	-1.5072619915008545	-2.95740008354187
6okm.pdb	6okm_HL_R_PR40T.pdb	-1.3121869564056396	-2.3482000827789307
6okm.pdb	6okm_HL_R_PR40W.pdb	-15.58675479888916	-18.26814079284668
6okm.pdb	6okm_HL_R_PR40Y.pdb	-16.770349502563477	-17.368520736694336
6okm.pdb	6okm_HL_R_PR40V.pdb	-1.4780046939849854	-1.0714999437332153
6okm.pdb	6okm_HL_R_GR41A.pdb	-0.5106862187385559	-0.6334999799728394
6okm.pdb	6okm_HL_R_GR41R.pdb	-0.34119564294815063	-0.684499979019165
6okm.pdb	6okm_HL_R_GR41N.pdb	-0.35226455330848694	-0.15889999270439148
6okm.pdb	6okm_HL_R_GR41D.pdb	-0.08509784936904907	-2.3157999515533447
6okm.pdb	6okm_HL_R_GR41C.pdb	-0.2885587215423584	-0.5843999981880188
6okm.pdb	6okm_HL_R_GR41Q.pdb	-0.4024994969367981	-1.0339000225067139
6okm.pdb	6okm_HL_R_GR41E.pdb	-0.25388938188552856	-1.433500051498413
6okm.pdb	6okm_HL_R_GR41H.pdb	-1.2805655002593994	-2.283600091934204
6okm.pdb	6okm_HL_R_GR41I.pdb	-2.9391653537750244	-3.34060001373291
6okm.pdb	6okm_HL_R_GR41L.pdb	-0.8461331129074097	-0.04100000113248825
6okm.pdb	6okm_HL_R_GR41K.pdb	-0.6726387739181519	-0.49939998984336853
6okm.pdb	6okm_HL_R_GR41M.pdb	0.057489603757858276	0.5928000211715698
6okm.pdb	6okm_HL_R_GR41F.pdb	-3.005725860595703	-4.066699981689453
6okm.pdb	6okm_HL_R_GR41P.pdb	-4.25682258605957	-4.253499984741211
6okm.pdb	6okm_HL_R_GR41S.pdb	-0.6549913883209229	-1.5640000104904175
6okm.pdb	6okm_HL_R_GR41T.pdb	-1.8077971935272217	-2.84660005569458
6okm.pdb	6okm_HL_R_GR41W.pdb	-2.5540592670440674	-7.831999778747559
6okm.pdb	6okm_HL_R_GR41Y.pdb	-9.861957550048828	-13.056039810180664
6okm.pdb	6okm_HL_R_GR41V.pdb	-1.8006863594055176	-1.9118000268936157
6okm.pdb	6okm_HL_R_FR42A.pdb	-1.6701695919036865	-2.1013998985290527
6okm.pdb	6okm_HL_R_FR42R.pdb	-1.5267598628997803	-1.7187999486923218
6okm.pdb	6okm_HL_R_FR42N.pdb	-1.4648208618164062	-2.2184998989105225
6okm.pdb	6okm_HL_R_FR42D.pdb	-1.7133586406707764	-2.84689998626709
6okm.pdb	6okm_HL_R_FR42C.pdb	-1.5745220184326172	-1.768399953842163
6okm.pdb	6okm_HL_R_FR42Q.pdb	-1.665531873703003	-1.4670000076293945
6okm.pdb	6okm_HL_R_FR42E.pdb	-1.6853172779083252	-2.1041998863220215
6okm.pdb	6okm_HL_R_FR42G.pdb	-1.724247932434082	-2.2165000438690186
6okm.pdb	6okm_HL_R_FR42H.pdb	-1.6041615009307861	-0.5260999798774719
6okm.pdb	6okm_HL_R_FR42I.pdb	-1.4251925945281982	-1.1866999864578247
6okm.pdb	6okm_HL_R_FR42L.pdb	-1.3589035272598267	-0.9320999979972839
6okm.pdb	6okm_HL_R_FR42K.pdb	-1.1157639026641846	0.9448999762535095
6okm.pdb	6okm_HL_R_FR42M.pdb	-1.0299057960510254	-0.6287000179290771
6okm.pdb	6okm_HL_R_FR42P.pdb	-1.9156525135040283	-2.194700002670288
6okm.pdb	6okm_HL_R_FR42S.pdb	-1.830948829650879	-1.8496999740600586
6okm.pdb	6okm_HL_R_FR42T.pdb	-1.7046325206756592	-1.3386000394821167
6okm.pdb	6okm_HL_R_FR42W.pdb	-5.931771278381348	-6.531499862670898
6okm.pdb	6okm_HL_R_FR42Y.pdb	-0.7433525323867798	-3.4511001110076904
6okm.pdb	6okm_HL_R_FR42V.pdb	-1.617701768875122	-1.5465999841690063
6okm.pdb	6okm_HL_R_PR54A.pdb	-1.0115079879760742	-0.34929999709129333
6okm.pdb	6okm_HL_R_PR54R.pdb	-0.7864280939102173	-2.4660000801086426
6okm.pdb	6okm_HL_R_PR54N.pdb	-1.120916724205017	-2.7797000408172607
6okm.pdb	6okm_HL_R_PR54D.pdb	-1.6862547397613525	-3.082200050354004
6okm.pdb	6okm_HL_R_PR54C.pdb	-0.6419413685798645	-0.6115000247955322
6okm.pdb	6okm_HL_R_PR54Q.pdb	-1.2455487251281738	-3.235300064086914
6okm.pdb	6okm_HL_R_PR54E.pdb	-1.6437368392944336	-4.40310001373291
6okm.pdb	6okm_HL_R_PR54G.pdb	-1.1564509868621826	-2.5696001052856445
6okm.pdb	6okm_HL_R_PR54H.pdb	-9.782623291015625	-12.54578971862793
6okm.pdb	6okm_HL_R_PR54I.pdb	-0.24970635771751404	-2.229099988937378
6okm.pdb	6okm_HL_R_PR54L.pdb	-0.8853879570960999	-2.269399881362915
6okm.pdb	6okm_HL_R_PR54K.pdb	-0.9260621666908264	-1.4607000350952148
6okm.pdb	6okm_HL_R_PR54M.pdb	-0.7602485418319702	-2.0469000339508057
6okm.pdb	6okm_HL_R_PR54F.pdb	-2.233811140060425	-7.407700061798096
6okm.pdb	6okm_HL_R_PR54S.pdb	-0.9507678151130676	-0.5874000191688538
6okm.pdb	6okm_HL_R_PR54T.pdb	-1.2940797805786133	-0.5666000247001648
6okm.pdb	6okm_HL_R_PR54W.pdb	-6.458946228027344	-6.5106000900268555
6okm.pdb	6okm_HL_R_PR54Y.pdb	-6.604311466217041	-9.390000343322754
6okm.pdb	6okm_HL_R_PR54V.pdb	-1.3130193948745728	0.15049999952316284
6okm.pdb	6okm_HL_R_WR57A.pdb	-2.107451915740967	-3.6254000663757324
6okm.pdb	6okm_HL_R_WR57R.pdb	-1.7307789325714111	-1.7021000385284424
6okm.pdb	6okm_HL_R_WR57N.pdb	-2.0509543418884277	-3.977299928665161
6okm.pdb	6okm_HL_R_WR57D.pdb	-2.179809093475342	-4.76800012588501
6okm.pdb	6okm_HL_R_WR57C.pdb	-2.105579376220703	-3.5090999603271484
6okm.pdb	6okm_HL_R_WR57Q.pdb	-1.8994617462158203	-3.1846001148223877
6okm.pdb	6okm_HL_R_WR57E.pdb	-1.9345300197601318	-3.2904000282287598
6okm.pdb	6okm_HL_R_WR57G.pdb	-2.2131900787353516	-4.059800148010254
6okm.pdb	6okm_HL_R_WR57H.pdb	-1.7736930847167969	-3.5994999408721924
6okm.pdb	6okm_HL_R_WR57I.pdb	-1.990020513534546	-2.8864998817443848
6okm.pdb	6okm_HL_R_WR57L.pdb	-1.654067039489746	-1.7001999616622925
6okm.pdb	6okm_HL_R_WR57K.pdb	-2.1423439979553223	-2.7330000400543213
6okm.pdb	6okm_HL_R_WR57M.pdb	-1.09617280960083	-0.9904999732971191
6okm.pdb	6okm_HL_R_WR57F.pdb	-1.195665717124939	-1.2007999420166016
6okm.pdb	6okm_HL_R_WR57P.pdb	-1.7472801208496094	-3.2444000244140625
6okm.pdb	6okm_HL_R_WR57S.pdb	-2.2604002952575684	-4.255899906158447
6okm.pdb	6okm_HL_R_WR57T.pdb	-1.9662950038909912	-4.297399997711182
6okm.pdb	6okm_HL_R_WR57Y.pdb	-1.2886319160461426	-1.6878000497817993
6okm.pdb	6okm_HL_R_WR57V.pdb	-1.642181396484375	-3.1110999584198
6okm.pdb	6okm_HL_R_CR58A.pdb	-0.148990198969841	-0.42910000681877136
6okm.pdb	6okm_HL_R_CR58R.pdb	-1.3356893062591553	-5.803400039672852
6okm.pdb	6okm_HL_R_CR58N.pdb	0.023359954357147217	-0.6082000136375427
6okm.pdb	6okm_HL_R_CR58D.pdb	0.2576601505279541	0.5967000126838684
6okm.pdb	6okm_HL_R_CR58Q.pdb	0.2901744246482849	0.8378999829292297
6okm.pdb	6okm_HL_R_CR58E.pdb	0.7077177166938782	2.8854000568389893
6okm.pdb	6okm_HL_R_CR58G.pdb	-0.1263790726661682	-0.10499999672174454
6okm.pdb	6okm_HL_R_CR58H.pdb	0.12132805585861206	-2.191800117492676
6okm.pdb	6okm_HL_R_CR58I.pdb	-0.0015819072723388672	0.2547000050544739
6okm.pdb	6okm_HL_R_CR58L.pdb	-0.032224416732788086	-0.13930000364780426
6okm.pdb	6okm_HL_R_CR58K.pdb	-0.1748056709766388	-6.475299835205078
6okm.pdb	6okm_HL_R_CR58M.pdb	0.011912763118743896	-0.7716000080108643
6okm.pdb	6okm_HL_R_CR58F.pdb	-0.5922515392303467	-1.8798999786376953
6okm.pdb	6okm_HL_R_CR58P.pdb	0.25105589628219604	0.6348000168800354
6okm.pdb	6okm_HL_R_CR58S.pdb	-0.2387392222881317	-0.4787999987602234
6okm.pdb	6okm_HL_R_CR58T.pdb	-0.25088152289390564	-0.5453000068664551
6okm.pdb	6okm_HL_R_CR58W.pdb	-6.2006402015686035	-15.97307014465332
6okm.pdb	6okm_HL_R_CR58Y.pdb	0.15384310483932495	-2.2939000129699707
6okm.pdb	6okm_HL_R_CR58V.pdb	-0.0307009220123291	0.032099999487400055
6okm.pdb	6okm_HL_R_NR59A.pdb	-0.15773364901542664	0.33970001339912415
6okm.pdb	6okm_HL_R_NR59R.pdb	0.12714225053787231	1.1378999948501587
6okm.pdb	6okm_HL_R_NR59D.pdb	0.3978029489517212	3.2416000366210938
6okm.pdb	6okm_HL_R_NR59C.pdb	-0.14797449111938477	0.9610000252723694
6okm.pdb	6okm_HL_R_NR59Q.pdb	-0.07352632284164429	-0.024800000712275505
6okm.pdb	6okm_HL_R_NR59E.pdb	0.4000787138938904	0.7738999724388123
6okm.pdb	6okm_HL_R_NR59G.pdb	-0.1879037618637085	0.18119999766349792
6okm.pdb	6okm_HL_R_NR59H.pdb	-0.03734087944030762	-0.17509999871253967
6okm.pdb	6okm_HL_R_NR59I.pdb	0.07600539922714233	0.5860000252723694
6okm.pdb	6okm_HL_R_NR59L.pdb	0.2286350131034851	0.6169000267982483
6okm.pdb	6okm_HL_R_NR59K.pdb	-0.02027451992034912	0.7555000185966492
6okm.pdb	6okm_HL_R_NR59M.pdb	0.24318617582321167	0.6694999933242798
6okm.pdb	6okm_HL_R_NR59F.pdb	-0.08194243907928467	1.3823000192642212
6okm.pdb	6okm_HL_R_NR59P.pdb	0.017036765813827515	0.25130000710487366
6okm.pdb	6okm_HL_R_NR59S.pdb	-0.34985002875328064	0.9106000065803528
6okm.pdb	6okm_HL_R_NR59T.pdb	-0.2515715956687927	0.3603000044822693
6okm.pdb	6okm_HL_R_NR59W.pdb	-0.31305989623069763	0.43309998512268066
6okm.pdb	6okm_HL_R_NR59Y.pdb	-0.14317867159843445	1.386299967765808
6okm.pdb	6okm_HL_R_NR59V.pdb	-0.021556317806243896	0.7433000206947327
6okm.pdb	6okm_HL_R_LR60A.pdb	-0.6973655223846436	-0.7017999887466431
6okm.pdb	6okm_HL_R_LR60R.pdb	-0.4423656463623047	-0.43059998750686646
6okm.pdb	6okm_HL_R_LR60N.pdb	-0.8961431980133057	-0.79339998960495
6okm.pdb	6okm_HL_R_LR60D.pdb	-0.8536474108695984	-0.8605999946594238
6okm.pdb	6okm_HL_R_LR60C.pdb	-0.7429279088973999	-0.09459999948740005
6okm.pdb	6okm_HL_R_LR60Q.pdb	-0.7076315879821777	-0.6255999803543091
6okm.pdb	6okm_HL_R_LR60E.pdb	-0.3121469020843506	0.6162999868392944
6okm.pdb	6okm_HL_R_LR60G.pdb	-0.7461029291152954	-0.8720999956130981
6okm.pdb	6okm_HL_R_LR60H.pdb	-0.4596613645553589	0.28439998626708984
6okm.pdb	6okm_HL_R_LR60I.pdb	-0.5069937109947205	-0.39089998602867126
6okm.pdb	6okm_HL_R_LR60K.pdb	-0.5746077299118042	-0.4065999984741211
6okm.pdb	6okm_HL_R_LR60M.pdb	-0.4725775122642517	-0.2883000075817108
6okm.pdb	6okm_HL_R_LR60F.pdb	-0.8979372978210449	-1.0081000328063965
6okm.pdb	6okm_HL_R_LR60P.pdb	-0.3776348829269409	-0.3513999879360199
6okm.pdb	6okm_HL_R_LR60S.pdb	-0.8750101327896118	-0.8373000025749207
6okm.pdb	6okm_HL_R_LR60T.pdb	-0.7845134735107422	-0.5803999900817871
6okm.pdb	6okm_HL_R_LR60W.pdb	-0.5797590017318726	-0.3617999851703644
6okm.pdb	6okm_HL_R_LR60Y.pdb	-0.529000997543335	-0.5656999945640564
6okm.pdb	6okm_HL_R_LR60V.pdb	-0.5496547222137451	0.6090999841690063
6okm.pdb	6okm_HL_R_RR61A.pdb	-1.2463792562484741	-0.2563999891281128
6okm.pdb	6okm_HL_R_RR61N.pdb	-1.2478253841400146	-0.6452000141143799
6okm.pdb	6okm_HL_R_RR61D.pdb	-1.2667405605316162	-0.8112000226974487
6okm.pdb	6okm_HL_R_RR61C.pdb	-1.144573450088501	-0.4580000042915344
6okm.pdb	6okm_HL_R_RR61Q.pdb	-1.4277987480163574	-0.42570000886917114
6okm.pdb	6okm_HL_R_RR61E.pdb	-1.4414875507354736	-0.4717000126838684
6okm.pdb	6okm_HL_R_RR61G.pdb	-1.1623352766036987	-0.7014999985694885
6okm.pdb	6okm_HL_R_RR61H.pdb	-1.1371228694915771	-0.5368000268936157
6okm.pdb	6okm_HL_R_RR61I.pdb	-0.7601274847984314	2.006700038909912
6okm.pdb	6okm_HL_R_RR61L.pdb	-0.8099249601364136	0.4147000014781952
6okm.pdb	6okm_HL_R_RR61K.pdb	-1.2227637767791748	-0.0015999999595806003
6okm.pdb	6okm_HL_R_RR61M.pdb	-0.5209223628044128	0.9750999808311462
6okm.pdb	6okm_HL_R_RR61F.pdb	-0.594196617603302	0.5680000185966492
6okm.pdb	6okm_HL_R_RR61P.pdb	-1.3012545108795166	0.4925000071525574
6okm.pdb	6okm_HL_R_RR61S.pdb	-1.4914050102233887	-0.7282000184059143
6okm.pdb	6okm_HL_R_RR61T.pdb	-1.1565556526184082	-0.5498999953269958
6okm.pdb	6okm_HL_R_RR61W.pdb	-0.6792265176773071	0.2766000032424927
6okm.pdb	6okm_HL_R_RR61Y.pdb	-0.9172509908676147	0.17980000376701355
6okm.pdb	6okm_HL_R_RR61V.pdb	-1.24214768409729	-0.9702000021934509
6okm.pdb	6okm_HL_R_ER65A.pdb	-0.2774360179901123	-0.6786999702453613
6okm.pdb	6okm_HL_R_ER65R.pdb	-0.27681806683540344	-0.7386999726295471
6okm.pdb	6okm_HL_R_ER65N.pdb	-0.3566429018974304	-0.5105999708175659
6okm.pdb	6okm_HL_R_ER65D.pdb	-0.40050220489501953	-0.1972000002861023
6okm.pdb	6okm_HL_R_ER65C.pdb	-0.37852227687835693	-0.6539000272750854
6okm.pdb	6okm_HL_R_ER65Q.pdb	-0.33292892575263977	-0.651199996471405
6okm.pdb	6okm_HL_R_ER65G.pdb	-0.3267776370048523	-0.7016000151634216
6okm.pdb	6okm_HL_R_ER65H.pdb	-0.1953894942998886	-0.5512999892234802
6okm.pdb	6okm_HL_R_ER65I.pdb	-0.19420760869979858	-0.5939000248908997
6okm.pdb	6okm_HL_R_ER65L.pdb	-0.2278444468975067	-0.527400016784668
6okm.pdb	6okm_HL_R_ER65K.pdb	-0.32311537861824036	-0.7348999977111816
6okm.pdb	6okm_HL_R_ER65M.pdb	-0.14203298091888428	-0.6583999991416931
6okm.pdb	6okm_HL_R_ER65F.pdb	-0.40483781695365906	-0.5881999731063843
6okm.pdb	6okm_HL_R_ER65P.pdb	-0.13356003165245056	-0.6758999824523926
6okm.pdb	6okm_HL_R_ER65S.pdb	-0.3753892481327057	-0.6902999877929688
6okm.pdb	6okm_HL_R_ER65T.pdb	-0.37728041410446167	-0.6741999983787537
6okm.pdb	6okm_HL_R_ER65W.pdb	-0.26429566740989685	-0.36149999499320984
6okm.pdb	6okm_HL_R_ER65Y.pdb	-0.3609520196914673	-0.6590999960899353
6okm.pdb	6okm_HL_R_ER65V.pdb	-0.20927514135837555	-0.6520000100135803
6okm.pdb	6okm_HL_R_RR66A.pdb	-1.4486303329467773	-3.6967999935150146
6okm.pdb	6okm_HL_R_RR66N.pdb	-1.5255951881408691	-2.7818000316619873
6okm.pdb	6okm_HL_R_RR66D.pdb	-1.446530818939209	-1.9465999603271484
6okm.pdb	6okm_HL_R_RR66C.pdb	-1.715557336807251	-3.487299919128418
6okm.pdb	6okm_HL_R_RR66Q.pdb	-1.5028324127197266	-3.2548000812530518
6okm.pdb	6okm_HL_R_RR66E.pdb	-1.153669834136963	-1.8472000360488892
6okm.pdb	6okm_HL_R_RR66G.pdb	-1.50471830368042	-4.2104997634887695
6okm.pdb	6okm_HL_R_RR66H.pdb	-1.3558800220489502	-2.0206000804901123
6okm.pdb	6okm_HL_R_RR66I.pdb	-1.2114942073822021	-3.1347999572753906
6okm.pdb	6okm_HL_R_RR66L.pdb	-1.3505439758300781	-2.611599922180176
6okm.pdb	6okm_HL_R_RR66K.pdb	-1.2647340297698975	-1.792799949645996
6okm.pdb	6okm_HL_R_RR66M.pdb	-1.227811336517334	-2.1184000968933105
6okm.pdb	6okm_HL_R_RR66F.pdb	-1.4539363384246826	-2.1693999767303467
6okm.pdb	6okm_HL_R_RR66P.pdb	-1.3478344678878784	-3.648400068283081
6okm.pdb	6okm_HL_R_RR66S.pdb	-1.2093026638031006	-3.908600091934204
6okm.pdb	6okm_HL_R_RR66T.pdb	-1.16515052318573	-2.6789000034332275
6okm.pdb	6okm_HL_R_RR66W.pdb	-1.1139185428619385	-1.42739999294281
6okm.pdb	6okm_HL_R_RR66Y.pdb	-1.5168402194976807	-4.196599960327148
6okm.pdb	6okm_HL_R_RR66V.pdb	-1.3649077415466309	-2.359600067138672
6okm.pdb	6okm_HL_R_KR67A.pdb	-0.30261558294296265	-0.042500000447034836
6okm.pdb	6okm_HL_R_KR67R.pdb	-0.3715539872646332	-0.06870000064373016
6okm.pdb	6okm_HL_R_KR67N.pdb	-0.35341885685920715	0.013000000268220901
6okm.pdb	6okm_HL_R_KR67D.pdb	-0.42956802248954773	0.05079999938607216
6okm.pdb	6okm_HL_R_KR67C.pdb	-0.2885541319847107	-0.010300000198185444
6okm.pdb	6okm_HL_R_KR67Q.pdb	-0.4219757914543152	-0.037700001150369644
6okm.pdb	6okm_HL_R_KR67E.pdb	-0.40243273973464966	0.0608999989926815
6okm.pdb	6okm_HL_R_KR67G.pdb	-0.37252485752105713	-0.005499999970197678
6okm.pdb	6okm_HL_R_KR67H.pdb	-0.5114105939865112	0.04989999905228615
6okm.pdb	6okm_HL_R_KR67I.pdb	-0.341565877199173	-0.05090000107884407
6okm.pdb	6okm_HL_R_KR67L.pdb	-0.17280030250549316	0.04390000179409981
6okm.pdb	6okm_HL_R_KR67M.pdb	-0.1711578369140625	0.03099999949336052
6okm.pdb	6okm_HL_R_KR67F.pdb	-0.3390763998031616	0.03709999844431877
6okm.pdb	6okm_HL_R_KR67P.pdb	-0.4096568822860718	-0.7580999732017517
6okm.pdb	6okm_HL_R_KR67S.pdb	-0.4490314722061157	-0.025100000202655792
6okm.pdb	6okm_HL_R_KR67T.pdb	-0.46355611085891724	0.016100000590085983
6okm.pdb	6okm_HL_R_KR67W.pdb	-0.1249026358127594	0.028699999675154686
6okm.pdb	6okm_HL_R_KR67Y.pdb	-0.3983337879180908	0.01979999989271164
6okm.pdb	6okm_HL_R_KR67V.pdb	-0.3597213923931122	-0.07419999688863754
6okm.pdb	6okm_HL_R_QR68A.pdb	-0.4292302429676056	0.009800000116229057
6okm.pdb	6okm_HL_R_QR68R.pdb	-0.19895386695861816	-0.1348000019788742
6okm.pdb	6okm_HL_R_QR68N.pdb	-0.5985206365585327	0.030700000002980232
6okm.pdb	6okm_HL_R_QR68D.pdb	-0.5369968414306641	-0.05040000006556511
6okm.pdb	6okm_HL_R_QR68C.pdb	-0.4393673837184906	-0.021700000390410423
6okm.pdb	6okm_HL_R_QR68E.pdb	-0.45091843605041504	0.01889999955892563
6okm.pdb	6okm_HL_R_QR68G.pdb	-0.5478580594062805	-0.015399999916553497
6okm.pdb	6okm_HL_R_QR68H.pdb	-0.4969027042388916	0.08079999685287476
6okm.pdb	6okm_HL_R_QR68I.pdb	-0.3073827028274536	-0.04989999905228615
6okm.pdb	6okm_HL_R_QR68L.pdb	-0.18325567245483398	-0.00279999990016222
6okm.pdb	6okm_HL_R_QR68K.pdb	-0.4587802290916443	-0.026799999177455902
6okm.pdb	6okm_HL_R_QR68M.pdb	-0.17128808796405792	0.011699999682605267
6okm.pdb	6okm_HL_R_QR68F.pdb	-0.21202540397644043	0.05480000004172325
6okm.pdb	6okm_HL_R_QR68P.pdb	-0.6131130456924438	-0.14300000667572021
6okm.pdb	6okm_HL_R_QR68S.pdb	-0.5535914301872253	0.05849999934434891
6okm.pdb	6okm_HL_R_QR68T.pdb	-0.5489965081214905	-0.5418999791145325
6okm.pdb	6okm_HL_R_QR68W.pdb	-0.4045190215110779	0.010400000028312206
6okm.pdb	6okm_HL_R_QR68Y.pdb	-0.24393707513809204	0.14100000262260437
6okm.pdb	6okm_HL_R_QR68V.pdb	-0.3743618428707123	-0.04809999838471413
6okm.pdb	6okm_HL_R_LR69A.pdb	-1.8432576656341553	-1.5586999654769897
6okm.pdb	6okm_HL_R_LR69R.pdb	-1.8472445011138916	-2.147700071334839
6okm.pdb	6okm_HL_R_LR69N.pdb	-2.0127031803131104	-2.0559000968933105
6okm.pdb	6okm_HL_R_LR69D.pdb	-1.736556053161621	-1.4296000003814697
6okm.pdb	6okm_HL_R_LR69C.pdb	-1.809767723083496	-1.3102999925613403
6okm.pdb	6okm_HL_R_LR69Q.pdb	-1.9236035346984863	-2.4093000888824463
6okm.pdb	6okm_HL_R_LR69E.pdb	-1.9440865516662598	-2.642699956893921
6okm.pdb	6okm_HL_R_LR69G.pdb	-1.7865524291992188	-2.0165998935699463
6okm.pdb	6okm_HL_R_LR69H.pdb	-2.01786208152771	-1.9466999769210815
6okm.pdb	6okm_HL_R_LR69I.pdb	-1.0823184251785278	-0.49729999899864197
6okm.pdb	6okm_HL_R_LR69K.pdb	-1.6693835258483887	-2.0873000621795654
6okm.pdb	6okm_HL_R_LR69M.pdb	-0.4611630439758301	0.30809998512268066
6okm.pdb	6okm_HL_R_LR69F.pdb	-1.8130848407745361	-1.7381000518798828
6okm.pdb	6okm_HL_R_LR69P.pdb	-1.6378812789916992	-1.315000057220459
6okm.pdb	6okm_HL_R_LR69S.pdb	-2.0539214611053467	-1.9486000537872314
6okm.pdb	6okm_HL_R_LR69T.pdb	-1.9023385047912598	-2.0357000827789307
6okm.pdb	6okm_HL_R_LR69W.pdb	-1.6147212982177734	-1.753999948501587
6okm.pdb	6okm_HL_R_LR69Y.pdb	-1.7857239246368408	-1.6916999816894531
6okm.pdb	6okm_HL_R_LR69V.pdb	-1.7710862159729004	-1.1962000131607056
5fhc.pdb	5fhc_AB_J_SA99A.pdb	-0.22627359628677368	0.30395999550819397
5fhc.pdb	5fhc_AB_J_SA99R.pdb	-1.0523890256881714	-4.305699825286865
5fhc.pdb	5fhc_AB_J_SA99N.pdb	-0.4659159481525421	-0.023970000445842743
5fhc.pdb	5fhc_AB_J_SA99D.pdb	-0.03592446446418762	0.455269992351532
5fhc.pdb	5fhc_AB_J_SA99C.pdb	-0.19638262689113617	0.2851400077342987
5fhc.pdb	5fhc_AB_J_SA99Q.pdb	-3.1085469722747803	-5.55364990234375
5fhc.pdb	5fhc_AB_J_SA99E.pdb	-1.6705741882324219	-4.231540203094482
5fhc.pdb	5fhc_AB_J_SA99G.pdb	-0.36995992064476013	-0.2914400100708008
5fhc.pdb	5fhc_AB_J_SA99H.pdb	-3.6126182079315186	-4.140960216522217
5fhc.pdb	5fhc_AB_J_SA99I.pdb	-1.3564214706420898	-1.3912689685821533
5fhc.pdb	5fhc_AB_J_SA99L.pdb	-2.1600191593170166	-2.112816095352173
5fhc.pdb	5fhc_AB_J_SA99K.pdb	-3.982931137084961	-7.204090118408203
5fhc.pdb	5fhc_AB_J_SA99M.pdb	-0.37869930267333984	-1.093222975730896
5fhc.pdb	5fhc_AB_J_SA99F.pdb	-4.153567314147949	-2.0292398929595947
5fhc.pdb	5fhc_AB_J_SA99P.pdb	-0.012483954429626465	0.22801999747753143
5fhc.pdb	5fhc_AB_J_SA99T.pdb	-0.4460965692996979	-0.05649000033736229
5fhc.pdb	5fhc_AB_J_SA99W.pdb	-22.8182430267334	-29.367000579833984
5fhc.pdb	5fhc_AB_J_SA99Y.pdb	-7.4204936027526855	-4.885680198669434
5fhc.pdb	5fhc_AB_J_SA99V.pdb	-0.024652957916259766	0.6094300150871277
5fhc.pdb	5fhc_AB_J_RA100A.pdb	-0.06318631768226624	0.05992000177502632
5fhc.pdb	5fhc_AB_J_RA100N.pdb	-0.31220006942749023	0.007519999984651804
5fhc.pdb	5fhc_AB_J_RA100D.pdb	-0.3266316056251526	0.053950000554323196
5fhc.pdb	5fhc_AB_J_RA100C.pdb	-0.17545229196548462	0.010809999890625477
5fhc.pdb	5fhc_AB_J_RA100Q.pdb	-0.2716301679611206	0.010470000095665455
5fhc.pdb	5fhc_AB_J_RA100E.pdb	-0.467894583940506	-0.008449999615550041
5fhc.pdb	5fhc_AB_J_RA100G.pdb	-0.056665778160095215	0.10780999809503555
5fhc.pdb	5fhc_AB_J_RA100H.pdb	-0.10952362418174744	-0.21963000297546387
5fhc.pdb	5fhc_AB_J_RA100I.pdb	-0.24935023486614227	-0.20555999875068665
5fhc.pdb	5fhc_AB_J_RA100L.pdb	-0.26396721601486206	-0.1907999962568283
5fhc.pdb	5fhc_AB_J_RA100K.pdb	-0.5048774480819702	0.09502000361680984
5fhc.pdb	5fhc_AB_J_RA100M.pdb	-0.2992871403694153	0.02457999996840954
5fhc.pdb	5fhc_AB_J_RA100F.pdb	-0.1367996633052826	-0.13917000591754913
5fhc.pdb	5fhc_AB_J_RA100P.pdb	0.0042975544929504395	0.1330299973487854
5fhc.pdb	5fhc_AB_J_RA100S.pdb	-0.21866846084594727	0.13977999985218048
5fhc.pdb	5fhc_AB_J_RA100T.pdb	-0.20411737263202667	0.10467000305652618
5fhc.pdb	5fhc_AB_J_RA100W.pdb	-0.26711422204971313	-0.17747999727725983
5fhc.pdb	5fhc_AB_J_RA100Y.pdb	-0.22184491157531738	-0.4759500026702881
5fhc.pdb	5fhc_AB_J_RA100V.pdb	-0.27045923471450806	-0.06923999637365341
5fhc.pdb	5fhc_AB_J_SA101A.pdb	-0.12588569521903992	0.6222100257873535
5fhc.pdb	5fhc_AB_J_SA101R.pdb	-1.4642853736877441	-0.9237909913063049
5fhc.pdb	5fhc_AB_J_SA101N.pdb	-0.9579535722732544	-0.768733024597168
5fhc.pdb	5fhc_AB_J_SA101D.pdb	-0.7579537034034729	-1.2972455024719238
5fhc.pdb	5fhc_AB_J_SA101C.pdb	-0.286945641040802	-0.1637900024652481
5fhc.pdb	5fhc_AB_J_SA101Q.pdb	-1.0002679824829102	-0.974016010761261
5fhc.pdb	5fhc_AB_J_SA101E.pdb	-1.1848864555358887	-1.3419090509414673
5fhc.pdb	5fhc_AB_J_SA101G.pdb	0.20594710111618042	1.1193900108337402
5fhc.pdb	5fhc_AB_J_SA101H.pdb	-1.2078675031661987	-0.8461130261421204
5fhc.pdb	5fhc_AB_J_SA101I.pdb	-1.6877520084381104	-1.286313772201538
5fhc.pdb	5fhc_AB_J_SA101L.pdb	-1.7940456867218018	-1.5963740348815918
5fhc.pdb	5fhc_AB_J_SA101K.pdb	-0.9999375939369202	-0.8017200231552124
5fhc.pdb	5fhc_AB_J_SA101M.pdb	0.08756300806999207	0.38857999444007874
5fhc.pdb	5fhc_AB_J_SA101F.pdb	-1.6556236743927002	-1.153908610343933
5fhc.pdb	5fhc_AB_J_SA101P.pdb	0.2407214641571045	0.3106600046157837
5fhc.pdb	5fhc_AB_J_SA101T.pdb	-0.6640833616256714	-0.32468700408935547
5fhc.pdb	5fhc_AB_J_SA101W.pdb	-0.9873681664466858	-1.0080629587173462
5fhc.pdb	5fhc_AB_J_SA101Y.pdb	-1.553323745727539	-0.8226860165596008
5fhc.pdb	5fhc_AB_J_SA101V.pdb	-0.62766033411026	-0.13210999965667725
5fhc.pdb	5fhc_AB_J_TA110A.pdb	0.033568114042282104	0.2831000089645386
5fhc.pdb	5fhc_AB_J_TA110R.pdb	0.1730988621711731	-1.3476760387420654
5fhc.pdb	5fhc_AB_J_TA110N.pdb	-0.0833280086517334	-0.2541239857673645
5fhc.pdb	5fhc_AB_J_TA110D.pdb	-0.0333404541015625	-0.5299789905548096
5fhc.pdb	5fhc_AB_J_TA110C.pdb	0.06992536783218384	0.04450000077486038
5fhc.pdb	5fhc_AB_J_TA110Q.pdb	-0.05018624663352966	-1.1480692625045776
5fhc.pdb	5fhc_AB_J_TA110E.pdb	-0.2304542064666748	-0.8935840129852295
5fhc.pdb	5fhc_AB_J_TA110G.pdb	0.11826324462890625	-0.2676219940185547
5fhc.pdb	5fhc_AB_J_TA110H.pdb	0.13828223943710327	-0.5732669830322266
5fhc.pdb	5fhc_AB_J_TA110I.pdb	0.14335113763809204	0.3325900137424469
5fhc.pdb	5fhc_AB_J_TA110L.pdb	0.21029812097549438	0.3171299993991852
5fhc.pdb	5fhc_AB_J_TA110K.pdb	-0.7380294799804688	-0.8820819854736328
5fhc.pdb	5fhc_AB_J_TA110M.pdb	0.3734789490699768	0.15580999851226807
5fhc.pdb	5fhc_AB_J_TA110F.pdb	-0.23412328958511353	-0.39676499366760254
5fhc.pdb	5fhc_AB_J_TA110P.pdb	-0.1225011944770813	-0.5230919718742371
5fhc.pdb	5fhc_AB_J_TA110S.pdb	-0.21997037529945374	0.10919000208377838
5fhc.pdb	5fhc_AB_J_TA110W.pdb	-1.8140478134155273	-1.9367040395736694
5fhc.pdb	5fhc_AB_J_TA110Y.pdb	-9.551502227783203	-12.86989974975586
5fhc.pdb	5fhc_AB_J_TA110V.pdb	-0.08140009641647339	0.36757999658584595
5fhc.pdb	5fhc_AB_J_YB47A.pdb	-0.503142774105072	-1.5367039442062378
5fhc.pdb	5fhc_AB_J_YB47R.pdb	-0.7313858270645142	-1.8916490077972412
5fhc.pdb	5fhc_AB_J_YB47N.pdb	-0.6939657926559448	-1.5688350200653076
5fhc.pdb	5fhc_AB_J_YB47D.pdb	-0.6213856339454651	-2.0370609760284424
5fhc.pdb	5fhc_AB_J_YB47C.pdb	-0.6414278745651245	-1.4073699712753296
5fhc.pdb	5fhc_AB_J_YB47Q.pdb	-0.6691681146621704	-1.6237050294876099
5fhc.pdb	5fhc_AB_J_YB47E.pdb	-0.7542335987091064	-2.334199905395508
5fhc.pdb	5fhc_AB_J_YB47G.pdb	-0.43817174434661865	-1.5400290489196777
5fhc.pdb	5fhc_AB_J_YB47H.pdb	-0.7017629146575928	-1.3520029783248901
5fhc.pdb	5fhc_AB_J_YB47I.pdb	-0.4273180067539215	-1.089521050453186
5fhc.pdb	5fhc_AB_J_YB47L.pdb	-0.5150431394577026	-0.8892719745635986
5fhc.pdb	5fhc_AB_J_YB47K.pdb	-0.6162235736846924	-1.9147629737854004
5fhc.pdb	5fhc_AB_J_YB47M.pdb	-0.5071026086807251	-0.941087007522583
5fhc.pdb	5fhc_AB_J_YB47F.pdb	-0.5058901906013489	-0.6005499958992004
5fhc.pdb	5fhc_AB_J_YB47P.pdb	-0.35325130820274353	-1.4890819787979126
5fhc.pdb	5fhc_AB_J_YB47S.pdb	-0.7499393224716187	-1.5826120376586914
5fhc.pdb	5fhc_AB_J_YB47T.pdb	-0.680925726890564	-1.3055411577224731
5fhc.pdb	5fhc_AB_J_YB47W.pdb	-2.3352749347686768	-2.9730100631713867
5fhc.pdb	5fhc_AB_J_YB47V.pdb	-0.6840649843215942	-1.4940249919891357
5fhc.pdb	5fhc_AB_J_GJ23A.pdb	-1.9701459407806396	-2.481379985809326
5fhc.pdb	5fhc_AB_J_GJ23R.pdb	-3.0901389122009277	-6.1724700927734375
5fhc.pdb	5fhc_AB_J_GJ23N.pdb	-1.1154296398162842	-1.5853060483932495
5fhc.pdb	5fhc_AB_J_GJ23D.pdb	-1.9420804977416992	-4.30810022354126
5fhc.pdb	5fhc_AB_J_GJ23C.pdb	-2.2204349040985107	-3.869719982147217
5fhc.pdb	5fhc_AB_J_GJ23Q.pdb	-2.4410274028778076	-5.102759838104248
5fhc.pdb	5fhc_AB_J_GJ23E.pdb	-2.6531898975372314	-6.045229911804199
5fhc.pdb	5fhc_AB_J_GJ23H.pdb	-1.1821694374084473	-3.1877400875091553
5fhc.pdb	5fhc_AB_J_GJ23I.pdb	-2.1279497146606445	-5.87568998336792
5fhc.pdb	5fhc_AB_J_GJ23L.pdb	-6.589731693267822	-8.807889938354492
5fhc.pdb	5fhc_AB_J_GJ23K.pdb	-1.9390151500701904	-3.6434199810028076
5fhc.pdb	5fhc_AB_J_GJ23M.pdb	-2.413853168487549	-4.8155598640441895
5fhc.pdb	5fhc_AB_J_GJ23F.pdb	-3.2825241088867188	-4.398429870605469
5fhc.pdb	5fhc_AB_J_GJ23P.pdb	-1.97886061668396	-3.1283600330352783
5fhc.pdb	5fhc_AB_J_GJ23S.pdb	-2.069767951965332	-4.795340061187744
5fhc.pdb	5fhc_AB_J_GJ23T.pdb	-2.123322010040283	-3.4596500396728516
5fhc.pdb	5fhc_AB_J_GJ23W.pdb	-4.579887390136719	-6.775519847869873
5fhc.pdb	5fhc_AB_J_GJ23Y.pdb	-3.691298007965088	-5.458330154418945
5fhc.pdb	5fhc_AB_J_GJ23V.pdb	-2.532527446746826	-5.61460018157959
5fhc.pdb	5fhc_AB_J_AJ25R.pdb	-0.12416976690292358	-0.7709810137748718
5fhc.pdb	5fhc_AB_J_AJ25N.pdb	-0.3997516930103302	-0.41597801446914673
5fhc.pdb	5fhc_AB_J_AJ25D.pdb	-0.15500864386558533	-1.147341251373291
5fhc.pdb	5fhc_AB_J_AJ25C.pdb	-0.00301516056060791	0.6881700158119202
5fhc.pdb	5fhc_AB_J_AJ25Q.pdb	-0.20499232411384583	-0.2226569950580597
5fhc.pdb	5fhc_AB_J_AJ25E.pdb	-0.41654765605926514	-0.5267760157585144
5fhc.pdb	5fhc_AB_J_AJ25G.pdb	-0.198563352227211	0.7735499739646912
5fhc.pdb	5fhc_AB_J_AJ25H.pdb	-0.2690401077270508	-0.42745599150657654
5fhc.pdb	5fhc_AB_J_AJ25I.pdb	-0.6558666229248047	-0.5867589712142944
5fhc.pdb	5fhc_AB_J_AJ25L.pdb	-0.37052786350250244	-0.8041599988937378
5fhc.pdb	5fhc_AB_J_AJ25K.pdb	-0.3196727931499481	-1.253495693206787
5fhc.pdb	5fhc_AB_J_AJ25M.pdb	0.5809792876243591	1.6012799739837646
5fhc.pdb	5fhc_AB_J_AJ25F.pdb	-0.8026655316352844	-0.6128950119018555
5fhc.pdb	5fhc_AB_J_AJ25P.pdb	0.05252420902252197	0.09397999942302704
5fhc.pdb	5fhc_AB_J_AJ25S.pdb	-0.3666926920413971	-0.5632849931716919
5fhc.pdb	5fhc_AB_J_AJ25T.pdb	-0.8888996243476868	-1.6283910274505615
5fhc.pdb	5fhc_AB_J_AJ25W.pdb	0.037616848945617676	-0.5707119703292847
5fhc.pdb	5fhc_AB_J_AJ25Y.pdb	-1.2596490383148193	-0.818356990814209
5fhc.pdb	5fhc_AB_J_AJ25V.pdb	-0.5204629898071289	-0.5701349973678589
5fhc.pdb	5fhc_AB_J_IJ26A.pdb	-0.6939814686775208	-1.2534433603286743
5fhc.pdb	5fhc_AB_J_IJ26R.pdb	-0.2194049060344696	-0.7138990163803101
5fhc.pdb	5fhc_AB_J_IJ26N.pdb	-0.2571071982383728	-1.107583999633789
5fhc.pdb	5fhc_AB_J_IJ26D.pdb	0.3001675605773926	0.05144000053405762
5fhc.pdb	5fhc_AB_J_IJ26C.pdb	-0.5997898578643799	-0.7269390225410461
5fhc.pdb	5fhc_AB_J_IJ26Q.pdb	-0.41232457756996155	-0.012409999966621399
5fhc.pdb	5fhc_AB_J_IJ26E.pdb	-0.7502253651618958	-1.9149659872055054
5fhc.pdb	5fhc_AB_J_IJ26G.pdb	-0.7685176134109497	-1.5193899869918823
5fhc.pdb	5fhc_AB_J_IJ26H.pdb	-0.604598343372345	-1.155949592590332
5fhc.pdb	5fhc_AB_J_IJ26L.pdb	-0.013035178184509277	0.6811000108718872
5fhc.pdb	5fhc_AB_J_IJ26K.pdb	-0.5291446447372437	-1.5894509553909302
5fhc.pdb	5fhc_AB_J_IJ26M.pdb	0.12109863758087158	1.1090199947357178
5fhc.pdb	5fhc_AB_J_IJ26F.pdb	-0.5012295246124268	-0.8061869740486145
5fhc.pdb	5fhc_AB_J_IJ26P.pdb	-0.6515417098999023	-1.3449690341949463
5fhc.pdb	5fhc_AB_J_IJ26S.pdb	-0.5941947102546692	-0.7418400049209595
5fhc.pdb	5fhc_AB_J_IJ26T.pdb	-0.332925945520401	-0.4005259871482849
5fhc.pdb	5fhc_AB_J_IJ26W.pdb	-0.35818251967430115	-0.8380810022354126
5fhc.pdb	5fhc_AB_J_IJ26Y.pdb	-0.4373766779899597	-0.9083920121192932
5fhc.pdb	5fhc_AB_J_IJ26V.pdb	-0.43412137031555176	-0.5677909851074219
3j8v.pdb	3j8v_FJ_D_WJ32A.pdb	0.358542263507843	1.3022199869155884
3j8v.pdb	3j8v_FJ_D_WJ32R.pdb	0.9649435877799988	2.2753500938415527
3j8v.pdb	3j8v_FJ_D_WJ32N.pdb	0.3604775667190552	0.7646700143814087
3j8v.pdb	3j8v_FJ_D_WJ32D.pdb	0.15894395112991333	0.8037700057029724
3j8v.pdb	3j8v_FJ_D_WJ32C.pdb	0.36991560459136963	1.1952199935913086
3j8v.pdb	3j8v_FJ_D_WJ32Q.pdb	0.47825825214385986	0.897409975528717
3j8v.pdb	3j8v_FJ_D_WJ32E.pdb	0.4216305613517761	0.8995299935340881
3j8v.pdb	3j8v_FJ_D_WJ32G.pdb	0.5251913666725159	1.3719099760055542
3j8v.pdb	3j8v_FJ_D_WJ32H.pdb	0.7017754912376404	1.8101500272750854
3j8v.pdb	3j8v_FJ_D_WJ32I.pdb	0.562920868396759	1.0123399496078491
3j8v.pdb	3j8v_FJ_D_WJ32L.pdb	0.4473089575767517	1.609779953956604
3j8v.pdb	3j8v_FJ_D_WJ32K.pdb	0.5384246706962585	0.8133400082588196
3j8v.pdb	3j8v_FJ_D_WJ32M.pdb	0.5682129263877869	1.628059983253479
3j8v.pdb	3j8v_FJ_D_WJ32F.pdb	0.6640203595161438	1.825719952583313
3j8v.pdb	3j8v_FJ_D_WJ32P.pdb	0.434364914894104	1.0370099544525146
3j8v.pdb	3j8v_FJ_D_WJ32S.pdb	0.3066505789756775	1.0995800495147705
3j8v.pdb	3j8v_FJ_D_WJ32T.pdb	0.5445109009742737	2.519979953765869
3j8v.pdb	3j8v_FJ_D_WJ32Y.pdb	0.9947335124015808	0.6579499840736389
3j8v.pdb	3j8v_FJ_D_WJ32V.pdb	0.22581440210342407	1.025480031967163
3j8v.pdb	3j8v_FJ_D_WJ92A.pdb	1.2823026180267334	3.08774995803833
3j8v.pdb	3j8v_FJ_D_WJ92R.pdb	1.7038660049438477	4.010280132293701
3j8v.pdb	3j8v_FJ_D_WJ92N.pdb	1.737924337387085	3.5237200260162354
3j8v.pdb	3j8v_FJ_D_WJ92D.pdb	2.287160873413086	4.581439971923828
3j8v.pdb	3j8v_FJ_D_WJ92C.pdb	1.3526506423950195	3.0650699138641357
3j8v.pdb	3j8v_FJ_D_WJ92Q.pdb	1.2635173797607422	2.8251700401306152
3j8v.pdb	3j8v_FJ_D_WJ92E.pdb	1.817610263824463	2.8508899211883545
3j8v.pdb	3j8v_FJ_D_WJ92G.pdb	1.5466334819793701	3.005229949951172
3j8v.pdb	3j8v_FJ_D_WJ92H.pdb	0.958623468875885	2.327630043029785
3j8v.pdb	3j8v_FJ_D_WJ92I.pdb	1.2042458057403564	3.3977699279785156
3j8v.pdb	3j8v_FJ_D_WJ92L.pdb	1.3785741329193115	3.0592100620269775
3j8v.pdb	3j8v_FJ_D_WJ92K.pdb	1.2001590728759766	2.292609930038452
3j8v.pdb	3j8v_FJ_D_WJ92M.pdb	1.4632699489593506	3.1631898880004883
3j8v.pdb	3j8v_FJ_D_WJ92F.pdb	0.016013264656066895	1.7290199995040894
3j8v.pdb	3j8v_FJ_D_WJ92P.pdb	1.0533833503723145	2.944849967956543
3j8v.pdb	3j8v_FJ_D_WJ92S.pdb	1.2587504386901855	4.985060214996338
3j8v.pdb	3j8v_FJ_D_WJ92T.pdb	1.2370762825012207	2.9538800716400146
3j8v.pdb	3j8v_FJ_D_WJ92Y.pdb	-0.8469851613044739	1.0707999467849731
3j8v.pdb	3j8v_FJ_D_WJ92V.pdb	1.0741121768951416	3.402060031890869
3j8v.pdb	3j8v_FJ_D_GF52A.pdb	-0.5766698718070984	2.3178999423980713
3j8v.pdb	3j8v_FJ_D_GF52R.pdb	-0.030626356601715088	4.551159858703613
3j8v.pdb	3j8v_FJ_D_GF52N.pdb	-0.6650493144989014	2.449429988861084
3j8v.pdb	3j8v_FJ_D_GF52D.pdb	-0.454917311668396	1.883270025253296
3j8v.pdb	3j8v_FJ_D_GF52C.pdb	-0.6042379140853882	2.583739995956421
3j8v.pdb	3j8v_FJ_D_GF52Q.pdb	-0.43369579315185547	2.299949884414673
3j8v.pdb	3j8v_FJ_D_GF52E.pdb	-0.4395512044429779	1.5679899454116821
3j8v.pdb	3j8v_FJ_D_GF52H.pdb	-0.6233522891998291	2.3336501121520996
3j8v.pdb	3j8v_FJ_D_GF52I.pdb	-0.3793434500694275	2.5790200233459473
3j8v.pdb	3j8v_FJ_D_GF52L.pdb	-0.190239816904068	2.715290069580078
3j8v.pdb	3j8v_FJ_D_GF52K.pdb	-0.3721327781677246	2.335750102996826
3j8v.pdb	3j8v_FJ_D_GF52M.pdb	-0.17775103449821472	3.140120029449463
3j8v.pdb	3j8v_FJ_D_GF52F.pdb	-0.4234759509563446	3.11286997795105
3j8v.pdb	3j8v_FJ_D_GF52P.pdb	-0.783738911151886	1.984410047531128
3j8v.pdb	3j8v_FJ_D_GF52S.pdb	-0.4228367805480957	2.5345098972320557
3j8v.pdb	3j8v_FJ_D_GF52T.pdb	-0.46118348836898804	2.5487399101257324
3j8v.pdb	3j8v_FJ_D_GF52W.pdb	0.10863333940505981	2.843709945678711
3j8v.pdb	3j8v_FJ_D_GF52Y.pdb	0.3547060489654541	3.454780101776123
3j8v.pdb	3j8v_FJ_D_GF52V.pdb	-0.4818727672100067	2.484189987182617
3j8v.pdb	3j8v_FJ_D_KF72A.pdb	0.77925044298172	2.3340699672698975
3j8v.pdb	3j8v_FJ_D_KF72R.pdb	0.6682600378990173	2.0435800552368164
3j8v.pdb	3j8v_FJ_D_KF72N.pdb	0.7618990540504456	2.5226399898529053
3j8v.pdb	3j8v_FJ_D_KF72D.pdb	0.7672740817070007	2.1768798828125
3j8v.pdb	3j8v_FJ_D_KF72C.pdb	0.9018498063087463	2.207350015640259
3j8v.pdb	3j8v_FJ_D_KF72Q.pdb	0.7011821866035461	2.301539897918701
3j8v.pdb	3j8v_FJ_D_KF72E.pdb	0.8050447106361389	2.11122989654541
3j8v.pdb	3j8v_FJ_D_KF72G.pdb	0.7402415871620178	2.4731600284576416
3j8v.pdb	3j8v_FJ_D_KF72H.pdb	0.6589824557304382	2.2332499027252197
3j8v.pdb	3j8v_FJ_D_KF72I.pdb	0.8297666907310486	2.6987900733947754
3j8v.pdb	3j8v_FJ_D_KF72L.pdb	0.7679057717323303	2.2467100620269775
3j8v.pdb	3j8v_FJ_D_KF72M.pdb	0.6985213160514832	2.3563599586486816
3j8v.pdb	3j8v_FJ_D_KF72F.pdb	1.1430914402008057	3.98009991645813
3j8v.pdb	3j8v_FJ_D_KF72P.pdb	1.00498628616333	2.485879898071289
3j8v.pdb	3j8v_FJ_D_KF72S.pdb	0.7961364388465881	2.2111499309539795
3j8v.pdb	3j8v_FJ_D_KF72T.pdb	0.8363973498344421	2.2699201107025146
3j8v.pdb	3j8v_FJ_D_KF72W.pdb	1.265674114227295	3.0260798931121826
3j8v.pdb	3j8v_FJ_D_KF72Y.pdb	1.002356767654419	3.5673699378967285
3j8v.pdb	3j8v_FJ_D_KF72V.pdb	0.913727343082428	2.528330087661743
3j8v.pdb	3j8v_FJ_D_DF101A.pdb	-0.2412465214729309	0.37749001383781433
3j8v.pdb	3j8v_FJ_D_DF101R.pdb	-0.15610092878341675	1.4338200092315674
3j8v.pdb	3j8v_FJ_D_DF101N.pdb	-0.4254612624645233	0.2257000058889389
3j8v.pdb	3j8v_FJ_D_DF101C.pdb	-0.396559476852417	0.33142000436782837
3j8v.pdb	3j8v_FJ_D_DF101Q.pdb	-0.29225075244903564	0.33059000968933105
3j8v.pdb	3j8v_FJ_D_DF101E.pdb	-0.24279744923114777	0.12801000475883484
3j8v.pdb	3j8v_FJ_D_DF101G.pdb	-0.5070302486419678	0.48120999336242676
3j8v.pdb	3j8v_FJ_D_DF101H.pdb	-0.02943551540374756	-0.012839999981224537
3j8v.pdb	3j8v_FJ_D_DF101I.pdb	-0.23402084410190582	0.3059000074863434
3j8v.pdb	3j8v_FJ_D_DF101L.pdb	-0.11474400758743286	0.4391399919986725
3j8v.pdb	3j8v_FJ_D_DF101K.pdb	-0.3582232594490051	0.21063999831676483
3j8v.pdb	3j8v_FJ_D_DF101M.pdb	0.1660730242729187	0.3081200122833252
3j8v.pdb	3j8v_FJ_D_DF101F.pdb	0.22329509258270264	0.46689000725746155
3j8v.pdb	3j8v_FJ_D_DF101P.pdb	-0.17207710444927216	0.28867000341415405
3j8v.pdb	3j8v_FJ_D_DF101S.pdb	-0.3461727499961853	0.2452699989080429
3j8v.pdb	3j8v_FJ_D_DF101T.pdb	-0.23200739920139313	0.07835999876260757
3j8v.pdb	3j8v_FJ_D_DF101W.pdb	0.4154236316680908	1.0106500387191772
3j8v.pdb	3j8v_FJ_D_DF101Y.pdb	0.21648895740509033	0.0844699963927269
3j8v.pdb	3j8v_FJ_D_DF101V.pdb	-0.11808615922927856	0.24601000547409058
3j8v.pdb	3j8v_FJ_D_YF105A.pdb	0.029355168342590332	0.03448000177741051
3j8v.pdb	3j8v_FJ_D_YF105R.pdb	-0.09890106320381165	0.03212999925017357
3j8v.pdb	3j8v_FJ_D_YF105N.pdb	-0.04974725842475891	0.08530999720096588
3j8v.pdb	3j8v_FJ_D_YF105D.pdb	0.004554539918899536	0.04733999818563461
3j8v.pdb	3j8v_FJ_D_YF105C.pdb	-0.0864526629447937	0.09646999835968018
3j8v.pdb	3j8v_FJ_D_YF105Q.pdb	-0.09311524033546448	0.10253000259399414
3j8v.pdb	3j8v_FJ_D_YF105E.pdb	-0.09873771667480469	0.10175000131130219
3j8v.pdb	3j8v_FJ_D_YF105G.pdb	0.010332703590393066	0.005539999809116125
3j8v.pdb	3j8v_FJ_D_YF105H.pdb	-0.13091588020324707	0.0412600003182888
3j8v.pdb	3j8v_FJ_D_YF105I.pdb	0.07255017757415771	0.10213000327348709
3j8v.pdb	3j8v_FJ_D_YF105L.pdb	0.12888628244400024	0.08823999762535095
3j8v.pdb	3j8v_FJ_D_YF105K.pdb	-0.045401185750961304	0.07778000086545944
3j8v.pdb	3j8v_FJ_D_YF105M.pdb	0.034141600131988525	0.09085000306367874
3j8v.pdb	3j8v_FJ_D_YF105F.pdb	-0.021276265382766724	0.11276999861001968
3j8v.pdb	3j8v_FJ_D_YF105P.pdb	-0.2757297456264496	0.12402000278234482
3j8v.pdb	3j8v_FJ_D_YF105S.pdb	-0.16194677352905273	0.03821999952197075
3j8v.pdb	3j8v_FJ_D_YF105T.pdb	-0.19013209640979767	0.06491000205278397
3j8v.pdb	3j8v_FJ_D_YF105W.pdb	0.1708119511604309	0.008220000192523003
3j8v.pdb	3j8v_FJ_D_YF105V.pdb	0.0824236273765564	0.08640000224113464
3j8v.pdb	3j8v_FJ_D_ND119A.pdb	-0.5515652894973755	0.0488400012254715
3j8v.pdb	3j8v_FJ_D_ND119R.pdb	-0.1951197385787964	-0.22202999889850616
3j8v.pdb	3j8v_FJ_D_ND119D.pdb	-0.4142124354839325	0.0932300016283989
3j8v.pdb	3j8v_FJ_D_ND119C.pdb	-0.3054842948913574	0.01809000037610531
3j8v.pdb	3j8v_FJ_D_ND119Q.pdb	-0.21139654517173767	0.4925599992275238
3j8v.pdb	3j8v_FJ_D_ND119E.pdb	-0.26242563128471375	-0.02800999954342842
3j8v.pdb	3j8v_FJ_D_ND119G.pdb	-0.5557682514190674	0.06548000127077103
3j8v.pdb	3j8v_FJ_D_ND119H.pdb	-0.36010411381721497	-0.3805899918079376
3j8v.pdb	3j8v_FJ_D_ND119I.pdb	-0.36007460951805115	0.0951400026679039
3j8v.pdb	3j8v_FJ_D_ND119L.pdb	-0.12228617072105408	0.25870001316070557
3j8v.pdb	3j8v_FJ_D_ND119K.pdb	-0.3434140980243683	2.118799924850464
3j8v.pdb	3j8v_FJ_D_ND119M.pdb	0.019643694162368774	0.5955899953842163
3j8v.pdb	3j8v_FJ_D_ND119F.pdb	-0.45722782611846924	0.45949000120162964
3j8v.pdb	3j8v_FJ_D_ND119P.pdb	-0.1587558537721634	0.07710999995470047
3j8v.pdb	3j8v_FJ_D_ND119S.pdb	-0.6116242408752441	-0.0004400000034365803
3j8v.pdb	3j8v_FJ_D_ND119T.pdb	-0.5893162488937378	-0.17962999641895294
3j8v.pdb	3j8v_FJ_D_ND119W.pdb	0.014391541481018066	1.848039984703064
3j8v.pdb	3j8v_FJ_D_ND119Y.pdb	-0.32675701379776	-0.2718999981880188
3j8v.pdb	3j8v_FJ_D_ND119V.pdb	-0.339434415102005	-0.022280000150203705
3j8v.pdb	3j8v_FJ_D_QD162A.pdb	0.6121620535850525	2.7310800552368164
3j8v.pdb	3j8v_FJ_D_QD162R.pdb	-0.04899290204048157	0.19131000339984894
3j8v.pdb	3j8v_FJ_D_QD162N.pdb	0.48804157972335815	2.4984800815582275
3j8v.pdb	3j8v_FJ_D_QD162D.pdb	0.4953230023384094	1.9875099658966064
3j8v.pdb	3j8v_FJ_D_QD162C.pdb	0.5581261515617371	2.442239999771118
3j8v.pdb	3j8v_FJ_D_QD162E.pdb	0.5038288235664368	2.226490020751953
3j8v.pdb	3j8v_FJ_D_QD162G.pdb	0.6168543696403503	2.6356399059295654
3j8v.pdb	3j8v_FJ_D_QD162H.pdb	0.5288619995117188	2.3836300373077393
3j8v.pdb	3j8v_FJ_D_QD162I.pdb	0.671783983707428	3.079900026321411
3j8v.pdb	3j8v_FJ_D_QD162L.pdb	0.9049835801124573	2.924259901046753
3j8v.pdb	3j8v_FJ_D_QD162K.pdb	-0.01327604055404663	0.4363600015640259
3j8v.pdb	3j8v_FJ_D_QD162M.pdb	0.3286397457122803	0.8982099890708923
3j8v.pdb	3j8v_FJ_D_QD162F.pdb	0.8245359063148499	2.928030014038086
3j8v.pdb	3j8v_FJ_D_QD162P.pdb	0.7440840601921082	2.8055999279022217
3j8v.pdb	3j8v_FJ_D_QD162S.pdb	0.45785409212112427	2.4241299629211426
3j8v.pdb	3j8v_FJ_D_QD162T.pdb	0.49509483575820923	2.5199599266052246
3j8v.pdb	3j8v_FJ_D_QD162W.pdb	1.051363468170166	3.487920045852661
3j8v.pdb	3j8v_FJ_D_QD162Y.pdb	0.8667852282524109	3.1319499015808105
3j8v.pdb	3j8v_FJ_D_QD162V.pdb	0.6585270762443542	2.86217999458313
3j8v.pdb	3j8v_FJ_D_PD163A.pdb	-0.13848434388637543	2.5822300910949707
3j8v.pdb	3j8v_FJ_D_PD163R.pdb	-0.11018717288970947	2.434420108795166
3j8v.pdb	3j8v_FJ_D_PD163N.pdb	-0.11790132522583008	2.707710027694702
3j8v.pdb	3j8v_FJ_D_PD163D.pdb	0.14900344610214233	2.53164005279541
3j8v.pdb	3j8v_FJ_D_PD163C.pdb	-0.6413958072662354	-0.4196299910545349
3j8v.pdb	3j8v_FJ_D_PD163Q.pdb	-0.14969998598098755	2.751960039138794
3j8v.pdb	3j8v_FJ_D_PD163E.pdb	0.24160748720169067	2.5068199634552
3j8v.pdb	3j8v_FJ_D_PD163G.pdb	-0.27376770973205566	2.576740026473999
3j8v.pdb	3j8v_FJ_D_PD163H.pdb	-0.06868788599967957	2.6817500591278076
3j8v.pdb	3j8v_FJ_D_PD163I.pdb	0.10971668362617493	2.27731990814209
3j8v.pdb	3j8v_FJ_D_PD163L.pdb	0.13615494966506958	2.0438599586486816
3j8v.pdb	3j8v_FJ_D_PD163K.pdb	-0.1615784466266632	2.2980399131774902
3j8v.pdb	3j8v_FJ_D_PD163M.pdb	0.13670438528060913	1.697160005569458
3j8v.pdb	3j8v_FJ_D_PD163F.pdb	0.020463377237319946	2.310080051422119
3j8v.pdb	3j8v_FJ_D_PD163S.pdb	-0.2742013931274414	2.0752298831939697
3j8v.pdb	3j8v_FJ_D_PD163T.pdb	-0.1404711902141571	1.9361200332641602
3j8v.pdb	3j8v_FJ_D_PD163W.pdb	0.018056541681289673	2.5285699367523193
3j8v.pdb	3j8v_FJ_D_PD163Y.pdb	-0.07453364133834839	2.651129961013794
3j8v.pdb	3j8v_FJ_D_PD163V.pdb	0.11407303810119629	1.9746299982070923
3j8v.pdb	3j8v_FJ_D_TD247A.pdb	-0.2910899519920349	0.12744000554084778
3j8v.pdb	3j8v_FJ_D_TD247R.pdb	-0.28212451934814453	-0.47095000743865967
3j8v.pdb	3j8v_FJ_D_TD247N.pdb	-0.22425872087478638	0.48267999291419983
3j8v.pdb	3j8v_FJ_D_TD247D.pdb	-0.26388710737228394	-0.4816100001335144
3j8v.pdb	3j8v_FJ_D_TD247C.pdb	-0.25439783930778503	2.1289799213409424
3j8v.pdb	3j8v_FJ_D_TD247Q.pdb	-0.14711818099021912	0.12255000323057175
3j8v.pdb	3j8v_FJ_D_TD247E.pdb	-0.24666652083396912	-0.9813100099563599
3j8v.pdb	3j8v_FJ_D_TD247G.pdb	-0.2676483988761902	0.2358500063419342
3j8v.pdb	3j8v_FJ_D_TD247H.pdb	-0.4064231514930725	0.12681999802589417
3j8v.pdb	3j8v_FJ_D_TD247I.pdb	-0.11832469701766968	0.10097000002861023
3j8v.pdb	3j8v_FJ_D_TD247L.pdb	-0.037716835737228394	0.5306699872016907
3j8v.pdb	3j8v_FJ_D_TD247K.pdb	-0.09799996018409729	-0.04050999879837036
3j8v.pdb	3j8v_FJ_D_TD247M.pdb	0.04894489049911499	0.1143300011754036
3j8v.pdb	3j8v_FJ_D_TD247F.pdb	-0.41402649879455566	-0.3750700056552887
3j8v.pdb	3j8v_FJ_D_TD247P.pdb	-0.08944493532180786	0.18110999464988708
3j8v.pdb	3j8v_FJ_D_TD247S.pdb	-0.5074243545532227	0.15368999540805817
3j8v.pdb	3j8v_FJ_D_TD247W.pdb	-1.6588191986083984	-2.1513800621032715
3j8v.pdb	3j8v_FJ_D_TD247Y.pdb	-0.09172403812408447	1.4305100440979004
3j8v.pdb	3j8v_FJ_D_TD247V.pdb	-0.295541375875473	0.09505999833345413
3j8v.pdb	3j8v_FJ_D_SD261A.pdb	-0.33546724915504456	0.641290009021759
3j8v.pdb	3j8v_FJ_D_SD261R.pdb	-0.42442572116851807	-0.9415199756622314
3j8v.pdb	3j8v_FJ_D_SD261N.pdb	-0.21630096435546875	0.04413999989628792
3j8v.pdb	3j8v_FJ_D_SD261D.pdb	-0.046951621770858765	0.3420700132846832
3j8v.pdb	3j8v_FJ_D_SD261C.pdb	-0.1294340193271637	0.16162000596523285
3j8v.pdb	3j8v_FJ_D_SD261Q.pdb	-0.07634612917900085	0.18328000605106354
3j8v.pdb	3j8v_FJ_D_SD261E.pdb	0.008081108331680298	-0.22926999628543854
3j8v.pdb	3j8v_FJ_D_SD261G.pdb	-1.309464931488037	0.9066900014877319
3j8v.pdb	3j8v_FJ_D_SD261H.pdb	-1.180666446685791	-1.102720022201538
3j8v.pdb	3j8v_FJ_D_SD261I.pdb	-0.9286121726036072	-0.7556399703025818
3j8v.pdb	3j8v_FJ_D_SD261L.pdb	0.2961212396621704	-0.32846999168395996
3j8v.pdb	3j8v_FJ_D_SD261K.pdb	-0.10265719890594482	-1.010040044784546
3j8v.pdb	3j8v_FJ_D_SD261M.pdb	0.1702858805656433	-0.5147200226783752
3j8v.pdb	3j8v_FJ_D_SD261F.pdb	-2.055161476135254	-2.201479911804199
3j8v.pdb	3j8v_FJ_D_SD261P.pdb	0.34198880195617676	0.800849974155426
3j8v.pdb	3j8v_FJ_D_SD261T.pdb	-1.0059075355529785	-1.652459979057312
3j8v.pdb	3j8v_FJ_D_SD261W.pdb	-3.9980685710906982	-6.111879825592041
3j8v.pdb	3j8v_FJ_D_SD261Y.pdb	-2.0651400089263916	-2.4905800819396973
3j8v.pdb	3j8v_FJ_D_SD261V.pdb	-0.882551908493042	-2.5378799438476562
3j8v.pdb	3j8v_FJ_D_GD262A.pdb	-0.28391432762145996	-0.17472000420093536
3j8v.pdb	3j8v_FJ_D_GD262R.pdb	-0.47735166549682617	-1.4516899585723877
3j8v.pdb	3j8v_FJ_D_GD262N.pdb	-0.6552228927612305	-0.8147600293159485
3j8v.pdb	3j8v_FJ_D_GD262D.pdb	-0.13130924105644226	-0.41437000036239624
3j8v.pdb	3j8v_FJ_D_GD262C.pdb	0.0005884170532226562	1.8475799560546875
3j8v.pdb	3j8v_FJ_D_GD262Q.pdb	-0.7775652408599854	-1.2101999521255493
3j8v.pdb	3j8v_FJ_D_GD262E.pdb	-0.7365044355392456	-1.3015300035476685
3j8v.pdb	3j8v_FJ_D_GD262H.pdb	-0.2169715017080307	-0.9408000111579895
3j8v.pdb	3j8v_FJ_D_GD262I.pdb	-0.17271557450294495	-1.3511099815368652
3j8v.pdb	3j8v_FJ_D_GD262L.pdb	-0.15396443009376526	-1.2593300342559814
3j8v.pdb	3j8v_FJ_D_GD262K.pdb	-0.24103903770446777	-1.517799973487854
3j8v.pdb	3j8v_FJ_D_GD262M.pdb	0.4742703437805176	1.4672900438308716
3j8v.pdb	3j8v_FJ_D_GD262F.pdb	0.45126622915267944	1.462090015411377
3j8v.pdb	3j8v_FJ_D_GD262P.pdb	-2.738460063934326	0.340939998626709
3j8v.pdb	3j8v_FJ_D_GD262S.pdb	-0.6267478466033936	-1.0569299459457397
3j8v.pdb	3j8v_FJ_D_GD262T.pdb	-0.3360188901424408	-1.5614700317382812
3j8v.pdb	3j8v_FJ_D_GD262W.pdb	0.6529468894004822	0.8822199702262878
3j8v.pdb	3j8v_FJ_D_GD262Y.pdb	0.41319382190704346	1.5868500471115112
3j8v.pdb	3j8v_FJ_D_GD262V.pdb	-0.26523077487945557	-1.1163699626922607
5usf.pdb	5usf_D_A_SD30A.pdb	-0.1707235872745514	0.04749999940395355
5usf.pdb	5usf_D_A_SD30R.pdb	0.0939466655254364	0.6316999793052673
5usf.pdb	5usf_D_A_SD30N.pdb	-0.28743141889572144	-0.08609999716281891
5usf.pdb	5usf_D_A_SD30D.pdb	-0.2888798713684082	-0.21639999747276306
5usf.pdb	5usf_D_A_SD30C.pdb	-0.14728772640228271	0.22179999947547913
5usf.pdb	5usf_D_A_SD30Q.pdb	-0.1924874633550644	0.5756000280380249
5usf.pdb	5usf_D_A_SD30E.pdb	-0.22053442895412445	0.24400000274181366
5usf.pdb	5usf_D_A_SD30G.pdb	-0.23198606073856354	0.020899999886751175
5usf.pdb	5usf_D_A_SD30H.pdb	-0.015345156192779541	-0.04769999906420708
5usf.pdb	5usf_D_A_SD30I.pdb	-0.10410857200622559	0.5950000286102295
5usf.pdb	5usf_D_A_SD30L.pdb	0.10055941343307495	1.0204999446868896
5usf.pdb	5usf_D_A_SD30K.pdb	-0.2296692430973053	0.5156999826431274
5usf.pdb	5usf_D_A_SD30M.pdb	0.35651499032974243	1.1634000539779663
5usf.pdb	5usf_D_A_SD30F.pdb	0.34817248582839966	1.5407999753952026
5usf.pdb	5usf_D_A_SD30P.pdb	-0.039699047803878784	0.06729999929666519
5usf.pdb	5usf_D_A_SD30T.pdb	-0.42493659257888794	-0.06830000132322311
5usf.pdb	5usf_D_A_SD30W.pdb	0.21398639678955078	0.04670000076293945
5usf.pdb	5usf_D_A_SD30Y.pdb	0.11705172061920166	0.6111000180244446
5usf.pdb	5usf_D_A_SD30V.pdb	-0.15791934728622437	0.24269999563694
5usf.pdb	5usf_D_A_ND31A.pdb	-0.429703027009964	-1.0964000225067139
5usf.pdb	5usf_D_A_ND31R.pdb	-0.4842919409275055	-1.051200032234192
5usf.pdb	5usf_D_A_ND31D.pdb	-0.22307239472866058	-1.4357999563217163
5usf.pdb	5usf_D_A_ND31C.pdb	-0.05282467603683472	-0.31839999556541443
[truncated: 92,127 more rows]
