# Supplementary material for: Investigating the volume and diversity of data needed for generalizable antibody–antigen ΔΔG prediction
Source: Nat Comput Sci. 2025 Jul 8;5(8):635–47. doi: 10.1038/s43588-025-00823-8 (PMC12374841; doi:10.1038/s43588-025-00823-8)
Supplement: Supplementary file 6 — Unprocessed Graphinity model predictions and true values for synthetic ΔΔG values. [file 43588_2025_823_MOESM6_ESM.zip › Figure4/Figure4b-Graphinity_Predictions-Synthetic_FoldX_ddG_942723-Shuffling/Graphinity_predictions_test-noise_robustness-shuffling-20pct.csv]

wt_pdb	mut_pdb	pred_score	true_label
6q18.pdb	6q18_HL_A_SH30A.pdb	-0.23475950956344604	0.17110000550746918
6q18.pdb	6q18_HL_A_SH30R.pdb	-0.7384896278381348	0.029500000178813934
6q18.pdb	6q18_HL_A_SH30N.pdb	-0.4280211627483368	0.45730000734329224
6q18.pdb	6q18_HL_A_SH30D.pdb	-0.3534897565841675	0.9986000061035156
6q18.pdb	6q18_HL_A_SH30C.pdb	-0.07035920023918152	0.16169999539852142
6q18.pdb	6q18_HL_A_SH30Q.pdb	-0.2951980233192444	0.1518000066280365
6q18.pdb	6q18_HL_A_SH30E.pdb	-0.5283998250961304	0.20090000331401825
6q18.pdb	6q18_HL_A_SH30G.pdb	-0.24745655059814453	0.09889999777078629
6q18.pdb	6q18_HL_A_SH30H.pdb	-1.350210189819336	-1.299299955368042
6q18.pdb	6q18_HL_A_SH30I.pdb	-0.4388574957847595	0.24250000715255737
6q18.pdb	6q18_HL_A_SH30L.pdb	-0.2812838554382324	0.18639999628067017
6q18.pdb	6q18_HL_A_SH30K.pdb	-0.6375662684440613	0.07039999961853027
6q18.pdb	6q18_HL_A_SH30M.pdb	-0.4893646240234375	0.12430000305175781
6q18.pdb	6q18_HL_A_SH30F.pdb	-0.37963753938674927	0.7179999947547913
6q18.pdb	6q18_HL_A_SH30P.pdb	-0.48062679171562195	-0.421999990940094
6q18.pdb	6q18_HL_A_SH30T.pdb	-0.7612482309341431	0.048500001430511475
6q18.pdb	6q18_HL_A_SH30W.pdb	-0.5883283019065857	-0.08720000088214874
6q18.pdb	6q18_HL_A_SH30Y.pdb	-0.3246491849422455	1.2029999494552612
6q18.pdb	6q18_HL_A_SH30V.pdb	-0.37403175234794617	0.24490000307559967
6q18.pdb	6q18_HL_A_SH31A.pdb	-0.20824562013149261	0.5665000081062317
6q18.pdb	6q18_HL_A_SH31R.pdb	-1.9756368398666382	-2.1814000606536865
6q18.pdb	6q18_HL_A_SH31N.pdb	-0.10965427756309509	-2.422499895095825
6q18.pdb	6q18_HL_A_SH31D.pdb	-0.2806697189807892	-0.6661999821662903
6q18.pdb	6q18_HL_A_SH31C.pdb	0.17692366242408752	-0.3847000002861023
6q18.pdb	6q18_HL_A_SH31Q.pdb	-2.9982364177703857	-5.445499897003174
6q18.pdb	6q18_HL_A_SH31E.pdb	-0.051319241523742676	-2.403599977493286
6q18.pdb	6q18_HL_A_SH31G.pdb	-0.44551390409469604	-0.8729000091552734
6q18.pdb	6q18_HL_A_SH31H.pdb	-2.508103609085083	-1.8973000049591064
6q18.pdb	6q18_HL_A_SH31I.pdb	-0.7760921716690063	-1.239400029182434
6q18.pdb	6q18_HL_A_SH31L.pdb	-0.18359839916229248	-0.9702000021934509
6q18.pdb	6q18_HL_A_SH31K.pdb	-1.646710991859436	-1.3028000593185425
6q18.pdb	6q18_HL_A_SH31M.pdb	0.4703833758831024	-0.3172999918460846
6q18.pdb	6q18_HL_A_SH31F.pdb	-1.246862530708313	-4.185999870300293
6q18.pdb	6q18_HL_A_SH31P.pdb	-0.2593904435634613	0.3508000075817108
6q18.pdb	6q18_HL_A_SH31T.pdb	-0.5810559988021851	-0.04470000043511391
6q18.pdb	6q18_HL_A_SH31W.pdb	-3.9039764404296875	-7.334400177001953
6q18.pdb	6q18_HL_A_SH31Y.pdb	-4.971880912780762	-7.277299880981445
6q18.pdb	6q18_HL_A_SH31V.pdb	-0.3779469132423401	-0.41780000925064087
6q18.pdb	6q18_HL_A_SH32A.pdb	-0.47760501503944397	-0.05299999937415123
6q18.pdb	6q18_HL_A_SH32R.pdb	-3.356158971786499	-5.63040018081665
6q18.pdb	6q18_HL_A_SH32N.pdb	-0.9622665643692017	-1.973099946975708
6q18.pdb	6q18_HL_A_SH32D.pdb	-1.9151803255081177	-4.6890997886657715
6q18.pdb	6q18_HL_A_SH32C.pdb	-0.30996716022491455	0.4453999996185303
6q18.pdb	6q18_HL_A_SH32Q.pdb	-3.4758453369140625	-6.711400032043457
6q18.pdb	6q18_HL_A_SH32E.pdb	-2.829359769821167	-1.033400058746338
6q18.pdb	6q18_HL_A_SH32G.pdb	-0.4106180965900421	-0.8580999970436096
6q18.pdb	6q18_HL_A_SH32H.pdb	-11.765401840209961	-13.350600242614746
6q18.pdb	6q18_HL_A_SH32I.pdb	-2.442866325378418	-4.067399978637695
6q18.pdb	6q18_HL_A_SH32L.pdb	-2.163893699645996	-3.787400007247925
6q18.pdb	6q18_HL_A_SH32K.pdb	-4.136407852172852	-6.450099945068359
6q18.pdb	6q18_HL_A_SH32M.pdb	-2.8254878520965576	-1.8163000345230103
6q18.pdb	6q18_HL_A_SH32F.pdb	-15.364526748657227	-15.732250213623047
6q18.pdb	6q18_HL_A_SH32P.pdb	-2.0018625259399414	-0.07320000231266022
6q18.pdb	6q18_HL_A_SH32T.pdb	-1.3054544925689697	-0.5734000205993652
6q18.pdb	6q18_HL_A_SH32W.pdb	-19.246198654174805	-27.68260955810547
6q18.pdb	6q18_HL_A_SH32Y.pdb	-15.478638648986816	-17.638219833374023
6q18.pdb	6q18_HL_A_SH32V.pdb	-1.4193673133850098	-1.20169997215271
6q18.pdb	6q18_HL_A_NH33A.pdb	-0.3309296667575836	-0.833299994468689
6q18.pdb	6q18_HL_A_NH33R.pdb	-0.9457972049713135	-2.2469000816345215
6q18.pdb	6q18_HL_A_NH33D.pdb	-0.5430746078491211	-1.3967000246047974
6q18.pdb	6q18_HL_A_NH33C.pdb	-0.301705002784729	-1.1895999908447266
6q18.pdb	6q18_HL_A_NH33Q.pdb	-1.1153086423873901	-1.7956000566482544
6q18.pdb	6q18_HL_A_NH33E.pdb	-0.47835367918014526	-1.7098000049591064
6q18.pdb	6q18_HL_A_NH33G.pdb	-0.23461490869522095	-1.0848000049591064
6q18.pdb	6q18_HL_A_NH33H.pdb	-2.569042921066284	-3.6791999340057373
6q18.pdb	6q18_HL_A_NH33I.pdb	-0.541363000869751	-0.050999999046325684
6q18.pdb	6q18_HL_A_NH33L.pdb	-0.4168331027030945	-0.20559999346733093
6q18.pdb	6q18_HL_A_NH33K.pdb	-0.46061593294143677	0.34130001068115234
6q18.pdb	6q18_HL_A_NH33M.pdb	-0.24953551590442657	-0.5965999960899353
6q18.pdb	6q18_HL_A_NH33F.pdb	-3.475034236907959	-3.6394999027252197
6q18.pdb	6q18_HL_A_NH33P.pdb	-1.0968773365020752	-3.4565000534057617
6q18.pdb	6q18_HL_A_NH33S.pdb	-0.4046729803085327	-0.8309000134468079
6q18.pdb	6q18_HL_A_NH33T.pdb	-0.24223020672798157	-0.7592999935150146
6q18.pdb	6q18_HL_A_NH33W.pdb	-8.451163291931152	-10.734399795532227
6q18.pdb	6q18_HL_A_NH33Y.pdb	-3.3094117641448975	-3.5915000438690186
6q18.pdb	6q18_HL_A_NH33V.pdb	-0.34725892543792725	-0.96670001745224
6q18.pdb	6q18_HL_A_QH53A.pdb	-0.12365946173667908	-1.7373000383377075
6q18.pdb	6q18_HL_A_QH53R.pdb	-0.2688058912754059	-2.0861001014709473
6q18.pdb	6q18_HL_A_QH53N.pdb	-0.3479204475879669	-0.3882000148296356
6q18.pdb	6q18_HL_A_QH53D.pdb	-0.29580163955688477	0.36910000443458557
6q18.pdb	6q18_HL_A_QH53C.pdb	-0.09374135732650757	-1.6140999794006348
6q18.pdb	6q18_HL_A_QH53E.pdb	-0.4065527319908142	-0.05700000002980232
6q18.pdb	6q18_HL_A_QH53G.pdb	0.4860033094882965	-1.3894000053405762
6q18.pdb	6q18_HL_A_QH53H.pdb	-0.1016111671924591	-1.8669999837875366
6q18.pdb	6q18_HL_A_QH53I.pdb	-0.38492104411125183	-1.31659996509552
6q18.pdb	6q18_HL_A_QH53L.pdb	-0.17877811193466187	-1.472000002861023
6q18.pdb	6q18_HL_A_QH53K.pdb	-0.25313666462898254	-2.1152000427246094
6q18.pdb	6q18_HL_A_QH53M.pdb	-0.17582592368125916	-1.2496000528335571
6q18.pdb	6q18_HL_A_QH53F.pdb	-3.49375581741333	-6.84660005569458
6q18.pdb	6q18_HL_A_QH53P.pdb	-0.2751322388648987	-1.8996000289916992
6q18.pdb	6q18_HL_A_QH53S.pdb	0.16164526343345642	-1.2829999923706055
6q18.pdb	6q18_HL_A_QH53T.pdb	-0.13643920421600342	-1.676800012588501
6q18.pdb	6q18_HL_A_QH53W.pdb	-0.7460985779762268	-2.889899969100952
6q18.pdb	6q18_HL_A_QH53Y.pdb	-3.693854570388794	-7.981500148773193
6q18.pdb	6q18_HL_A_QH53V.pdb	-0.33805176615715027	-1.5194000005722046
6q18.pdb	6q18_HL_A_HH54A.pdb	-0.3393714427947998	-0.01720000058412552
6q18.pdb	6q18_HL_A_HH54R.pdb	-0.3800986409187317	-0.020099999383091927
6q18.pdb	6q18_HL_A_HH54N.pdb	-0.4927361011505127	0.07509999722242355
6q18.pdb	6q18_HL_A_HH54D.pdb	-0.311825156211853	0.3043000102043152
6q18.pdb	6q18_HL_A_HH54C.pdb	-0.16670620441436768	-0.03269999846816063
6q18.pdb	6q18_HL_A_HH54Q.pdb	-0.3920760154724121	0.08619999885559082
6q18.pdb	6q18_HL_A_HH54E.pdb	-0.36920374631881714	0.3411000072956085
6q18.pdb	6q18_HL_A_HH54G.pdb	-0.2905975878238678	-0.21170000731945038
6q18.pdb	6q18_HL_A_HH54I.pdb	-0.26516854763031006	-0.13179999589920044
6q18.pdb	6q18_HL_A_HH54L.pdb	-0.36986541748046875	0.06210000067949295
6q18.pdb	6q18_HL_A_HH54K.pdb	-0.39827924966812134	0.057999998331069946
6q18.pdb	6q18_HL_A_HH54M.pdb	-0.032885462045669556	0.0877000018954277
6q18.pdb	6q18_HL_A_HH54F.pdb	-0.22588655352592468	0.14090000092983246
6q18.pdb	6q18_HL_A_HH54P.pdb	-0.3858134150505066	0.09539999812841415
6q18.pdb	6q18_HL_A_HH54S.pdb	-0.2486928552389145	0.36910000443458557
6q18.pdb	6q18_HL_A_HH54T.pdb	-0.28316062688827515	0.42500001192092896
6q18.pdb	6q18_HL_A_HH54W.pdb	-0.4629599452018738	0.1573999971151352
6q18.pdb	6q18_HL_A_HH54Y.pdb	-0.3765506446361542	0.03530000150203705
6q18.pdb	6q18_HL_A_HH54V.pdb	-0.23210495710372925	0.0722000002861023
6q18.pdb	6q18_HL_A_GH55A.pdb	-1.0205355882644653	-1.635599970817566
6q18.pdb	6q18_HL_A_GH55R.pdb	-1.2330454587936401	-1.440500020980835
6q18.pdb	6q18_HL_A_GH55N.pdb	-1.210849642753601	-1.7604000568389893
6q18.pdb	6q18_HL_A_GH55D.pdb	-0.794617772102356	-1.4250999689102173
6q18.pdb	6q18_HL_A_GH55C.pdb	-0.86275315284729	-1.5917999744415283
6q18.pdb	6q18_HL_A_GH55Q.pdb	-1.244432806968689	-1.4730000495910645
6q18.pdb	6q18_HL_A_GH55E.pdb	-0.8526889085769653	-1.0709999799728394
6q18.pdb	6q18_HL_A_GH55H.pdb	-0.6190746426582336	-0.6796000003814697
6q18.pdb	6q18_HL_A_GH55I.pdb	-2.4459803104400635	-1.6983000040054321
6q18.pdb	6q18_HL_A_GH55L.pdb	-0.3011654317378998	-0.3601999878883362
6q18.pdb	6q18_HL_A_GH55K.pdb	-1.2953364849090576	-1.4455000162124634
6q18.pdb	6q18_HL_A_GH55M.pdb	-0.9128278493881226	-1.3171000480651855
6q18.pdb	6q18_HL_A_GH55F.pdb	-0.7264944314956665	-0.8327000141143799
6q18.pdb	6q18_HL_A_GH55P.pdb	-0.792702853679657	-1.0988999605178833
6q18.pdb	6q18_HL_A_GH55S.pdb	-0.778733491897583	-1.86489999294281
6q18.pdb	6q18_HL_A_GH55T.pdb	-0.385549932718277	-1.954200029373169
6q18.pdb	6q18_HL_A_GH55W.pdb	-0.7697975635528564	-0.5436000227928162
6q18.pdb	6q18_HL_A_GH55Y.pdb	-1.1674671173095703	-1.0391000509262085
6q18.pdb	6q18_HL_A_GH55V.pdb	-0.4341183006763458	-1.0449999570846558
6q18.pdb	6q18_HL_A_GH56A.pdb	-0.9573395252227783	-1.6776000261306763
6q18.pdb	6q18_HL_A_GH56R.pdb	-0.9849774837493896	-3.101599931716919
6q18.pdb	6q18_HL_A_GH56N.pdb	-1.0612854957580566	-2.760699987411499
6q18.pdb	6q18_HL_A_GH56D.pdb	-1.3630943298339844	-1.8539999723434448
6q18.pdb	6q18_HL_A_GH56C.pdb	-0.8450778722763062	-2.065500020980835
6q18.pdb	6q18_HL_A_GH56Q.pdb	-1.2109718322753906	-2.2146999835968018
6q18.pdb	6q18_HL_A_GH56E.pdb	-1.2692766189575195	-1.010599970817566
6q18.pdb	6q18_HL_A_GH56H.pdb	-1.0060291290283203	-3.420099973678589
6q18.pdb	6q18_HL_A_GH56I.pdb	-0.9388953447341919	-3.0208001136779785
6q18.pdb	6q18_HL_A_GH56L.pdb	-0.7630622386932373	-1.8557000160217285
6q18.pdb	6q18_HL_A_GH56K.pdb	-0.6602119207382202	-3.471100091934204
6q18.pdb	6q18_HL_A_GH56M.pdb	-1.122213363647461	-1.645900011062622
6q18.pdb	6q18_HL_A_GH56F.pdb	-0.8052747249603271	-3.644700050354004
6q18.pdb	6q18_HL_A_GH56P.pdb	-1.0172736644744873	-2.540600061416626
6q18.pdb	6q18_HL_A_GH56S.pdb	-0.9657583236694336	-2.3794000148773193
6q18.pdb	6q18_HL_A_GH56T.pdb	-2.5451579093933105	-2.786099910736084
6q18.pdb	6q18_HL_A_GH56W.pdb	-3.160346269607544	-5.762599945068359
6q18.pdb	6q18_HL_A_GH56Y.pdb	-0.7099275588989258	-1.829300045967102
6q18.pdb	6q18_HL_A_GH56V.pdb	-0.5107722282409668	-1.944700002670288
6q18.pdb	6q18_HL_A_PH101A.pdb	-0.5237472057342529	-0.807699978351593
6q18.pdb	6q18_HL_A_PH101R.pdb	-5.525486469268799	-5.316999912261963
6q18.pdb	6q18_HL_A_PH101N.pdb	-2.0563690662384033	-3.944000005722046
6q18.pdb	6q18_HL_A_PH101D.pdb	-1.7614741325378418	-7.422500133514404
6q18.pdb	6q18_HL_A_PH101C.pdb	-0.3567230701446533	-2.118000030517578
6q18.pdb	6q18_HL_A_PH101Q.pdb	-4.9931159019470215	-5.521200180053711
6q18.pdb	6q18_HL_A_PH101E.pdb	-0.6804215908050537	-5.662799835205078
6q18.pdb	6q18_HL_A_PH101G.pdb	-0.5610172748565674	-1.4652999639511108
6q18.pdb	6q18_HL_A_PH101H.pdb	-15.399417877197266	-16.847959518432617
6q18.pdb	6q18_HL_A_PH101I.pdb	-4.774035453796387	-5.081200122833252
6q18.pdb	6q18_HL_A_PH101L.pdb	-6.647533416748047	-6.602200031280518
6q18.pdb	6q18_HL_A_PH101K.pdb	-5.6149420738220215	-6.839799880981445
6q18.pdb	6q18_HL_A_PH101M.pdb	-3.616060495376587	-3.9072000980377197
6q18.pdb	6q18_HL_A_PH101F.pdb	-16.837291717529297	-18.499540328979492
6q18.pdb	6q18_HL_A_PH101S.pdb	-0.5237905979156494	-0.4657999873161316
6q18.pdb	6q18_HL_A_PH101T.pdb	-0.7192683219909668	-1.489300012588501
6q18.pdb	6q18_HL_A_PH101W.pdb	-6.425367832183838	-15.667490005493164
6q18.pdb	6q18_HL_A_PH101Y.pdb	-15.794462203979492	-21.56817054748535
6q18.pdb	6q18_HL_A_PH101V.pdb	-4.943548679351807	-4.176599979400635
6q18.pdb	6q18_HL_A_YH102A.pdb	0.3905614912509918	0.4059999883174896
6q18.pdb	6q18_HL_A_YH102R.pdb	-0.5107534527778625	-0.3215999901294708
6q18.pdb	6q18_HL_A_YH102N.pdb	0.2628103196620941	0.24950000643730164
6q18.pdb	6q18_HL_A_YH102D.pdb	-0.10255932807922363	0.7056999802589417
6q18.pdb	6q18_HL_A_YH102C.pdb	0.2764799892902374	0.4178999960422516
6q18.pdb	6q18_HL_A_YH102Q.pdb	-0.04406595230102539	0.2924000024795532
6q18.pdb	6q18_HL_A_YH102E.pdb	-0.15972575545310974	1.6996999979019165
6q18.pdb	6q18_HL_A_YH102G.pdb	0.4264514148235321	-0.22100000083446503
6q18.pdb	6q18_HL_A_YH102H.pdb	-0.13456523418426514	0.6437000036239624
6q18.pdb	6q18_HL_A_YH102I.pdb	0.014135956764221191	0.6026999950408936
6q18.pdb	6q18_HL_A_YH102L.pdb	0.06765517592430115	0.2662000060081482
6q18.pdb	6q18_HL_A_YH102K.pdb	-0.03987535834312439	0.6051999926567078
6q18.pdb	6q18_HL_A_YH102M.pdb	0.18399682641029358	0.90829998254776
6q18.pdb	6q18_HL_A_YH102F.pdb	-0.2340700328350067	0.06030000001192093
6q18.pdb	6q18_HL_A_YH102P.pdb	0.26049622893333435	0.9739999771118164
6q18.pdb	6q18_HL_A_YH102S.pdb	0.23792949318885803	0.2053000032901764
6q18.pdb	6q18_HL_A_YH102T.pdb	0.22420009970664978	0.04839999973773956
6q18.pdb	6q18_HL_A_YH102W.pdb	-0.479850709438324	0.897599995136261
6q18.pdb	6q18_HL_A_YH102V.pdb	0.23954400420188904	0.36660000681877136
6q18.pdb	6q18_HL_A_CH103A.pdb	-0.4488104581832886	-0.3828999996185303
6q18.pdb	6q18_HL_A_CH103R.pdb	-14.571372985839844	-12.205699920654297
6q18.pdb	6q18_HL_A_CH103N.pdb	-1.6415483951568604	-2.8410000801086426
6q18.pdb	6q18_HL_A_CH103D.pdb	-0.5040179491043091	-4.607600212097168
6q18.pdb	6q18_HL_A_CH103Q.pdb	-3.2294750213623047	-4.5665998458862305
6q18.pdb	6q18_HL_A_CH103E.pdb	-3.7084500789642334	-7.988500118255615
6q18.pdb	6q18_HL_A_CH103G.pdb	-0.6566161513328552	-1.3040000200271606
6q18.pdb	6q18_HL_A_CH103H.pdb	-6.389178276062012	-7.980400085449219
6q18.pdb	6q18_HL_A_CH103I.pdb	-3.9715988636016846	-4.433599948883057
6q18.pdb	6q18_HL_A_CH103L.pdb	-1.1211442947387695	-2.9123001098632812
6q18.pdb	6q18_HL_A_CH103K.pdb	-6.905379295349121	-5.871300220489502
6q18.pdb	6q18_HL_A_CH103M.pdb	-2.9156668186187744	-3.8297998905181885
6q18.pdb	6q18_HL_A_CH103F.pdb	-10.944135665893555	-13.117500305175781
6q18.pdb	6q18_HL_A_CH103P.pdb	-0.6699602603912354	-0.9557999968528748
6q18.pdb	6q18_HL_A_CH103S.pdb	-1.2598621845245361	-2.344099998474121
6q18.pdb	6q18_HL_A_CH103T.pdb	-0.5150549411773682	-0.22040000557899475
6q18.pdb	6q18_HL_A_CH103W.pdb	-17.103206634521484	-17.29482078552246
6q18.pdb	6q18_HL_A_CH103Y.pdb	-13.298545837402344	-18.08264923095703
6q18.pdb	6q18_HL_A_CH103V.pdb	-0.7109885215759277	-2.103100061416626
6q18.pdb	6q18_HL_A_TH104A.pdb	-0.5507433414459229	-0.6586999893188477
6q18.pdb	6q18_HL_A_TH104R.pdb	-0.7165511846542358	0.008799999952316284
6q18.pdb	6q18_HL_A_TH104N.pdb	-0.8342445492744446	-0.4309999942779541
6q18.pdb	6q18_HL_A_TH104D.pdb	-0.5995252728462219	0.11550000309944153
6q18.pdb	6q18_HL_A_TH104C.pdb	-0.3399762511253357	-0.3050000071525574
6q18.pdb	6q18_HL_A_TH104Q.pdb	-0.8480262756347656	-0.5468999743461609
6q18.pdb	6q18_HL_A_TH104E.pdb	-0.8623680472373962	-0.23890000581741333
6q18.pdb	6q18_HL_A_TH104G.pdb	-0.5979125499725342	-1.0540000200271606
6q18.pdb	6q18_HL_A_TH104H.pdb	-2.100606918334961	-0.5250999927520752
6q18.pdb	6q18_HL_A_TH104I.pdb	-0.4166967272758484	1.4639999866485596
6q18.pdb	6q18_HL_A_TH104L.pdb	-0.6999810934066772	-0.04050000011920929
6q18.pdb	6q18_HL_A_TH104K.pdb	-0.6776062250137329	0.14380000531673431
6q18.pdb	6q18_HL_A_TH104M.pdb	-0.7174124121665955	1.226199984550476
6q18.pdb	6q18_HL_A_TH104F.pdb	-0.7444143295288086	-0.4819999933242798
6q18.pdb	6q18_HL_A_TH104P.pdb	-0.5929290056228638	-1.7539000511169434
6q18.pdb	6q18_HL_A_TH104S.pdb	-0.3970775902271271	0.774399995803833
6q18.pdb	6q18_HL_A_TH104W.pdb	-1.0116121768951416	-0.4343999922275543
6q18.pdb	6q18_HL_A_TH104Y.pdb	-0.8126127123832703	-0.46700000762939453
6q18.pdb	6q18_HL_A_TH104V.pdb	-0.737216591835022	0.6366999745368958
6q18.pdb	6q18_HL_A_SH105A.pdb	-0.6412788033485413	-2.337899923324585
6q18.pdb	6q18_HL_A_SH105R.pdb	-0.9286348819732666	-1.6438000202178955
6q18.pdb	6q18_HL_A_SH105N.pdb	-0.5434579253196716	-2.022700071334839
6q18.pdb	6q18_HL_A_SH105D.pdb	-0.8014070987701416	-3.1142001152038574
6q18.pdb	6q18_HL_A_SH105C.pdb	-0.4132814407348633	-2.427500009536743
6q18.pdb	6q18_HL_A_SH105Q.pdb	-0.6813452243804932	-2.039299964904785
6q18.pdb	6q18_HL_A_SH105E.pdb	-0.6644381284713745	-3.8673999309539795
6q18.pdb	6q18_HL_A_SH105G.pdb	-0.6235873103141785	-3.325700044631958
6q18.pdb	6q18_HL_A_SH105H.pdb	-0.7270596027374268	-0.8781999945640564
6q18.pdb	6q18_HL_A_SH105I.pdb	-0.44666314125061035	-1.7355999946594238
6q18.pdb	6q18_HL_A_SH105L.pdb	-0.2563181221485138	-1.5157999992370605
6q18.pdb	6q18_HL_A_SH105K.pdb	-0.7434080243110657	-0.9864000082015991
6q18.pdb	6q18_HL_A_SH105M.pdb	-0.26304179430007935	-1.4996999502182007
6q18.pdb	6q18_HL_A_SH105F.pdb	-0.12975990772247314	-0.9350000023841858
6q18.pdb	6q18_HL_A_SH105P.pdb	-0.8597595691680908	-1.954200029373169
6q18.pdb	6q18_HL_A_SH105T.pdb	-0.33206427097320557	-0.8500000238418579
6q18.pdb	6q18_HL_A_SH105W.pdb	-0.38298192620277405	-3.1623001098632812
6q18.pdb	6q18_HL_A_SH105Y.pdb	-0.18995539844036102	-1.20169997215271
6q18.pdb	6q18_HL_A_SH105V.pdb	-0.37093034386634827	-1.6718000173568726
6q18.pdb	6q18_HL_A_AH106R.pdb	-0.49317803978919983	-0.9380000233650208
6q18.pdb	6q18_HL_A_AH106N.pdb	-0.6770020723342896	-0.08429999649524689
6q18.pdb	6q18_HL_A_AH106D.pdb	-0.5785278081893921	-1.5628999471664429
6q18.pdb	6q18_HL_A_AH106C.pdb	-0.37221410870552063	-0.6570000052452087
6q18.pdb	6q18_HL_A_AH106Q.pdb	-0.6301733255386353	0.02889999933540821
6q18.pdb	6q18_HL_A_AH106E.pdb	-0.49079298973083496	-0.3698999881744385
6q18.pdb	6q18_HL_A_AH106G.pdb	-0.4098811745643616	-1.125
6q18.pdb	6q18_HL_A_AH106H.pdb	-0.5839543342590332	0.382999986410141
6q18.pdb	6q18_HL_A_AH106I.pdb	-0.7010899782180786	0.1891999989748001
6q18.pdb	6q18_HL_A_AH106L.pdb	-0.2013862133026123	0.2125999927520752
6q18.pdb	6q18_HL_A_AH106K.pdb	-0.5467931628227234	-0.041600000113248825
6q18.pdb	6q18_HL_A_AH106M.pdb	-0.24087633192539215	0.06419999897480011
6q18.pdb	6q18_HL_A_AH106F.pdb	-0.06991496682167053	-0.2515000104904175
6q18.pdb	6q18_HL_A_AH106P.pdb	-0.2561913728713989	-1.149399995803833
6q18.pdb	6q18_HL_A_AH106S.pdb	-0.6638417840003967	-0.9731000065803528
6q18.pdb	6q18_HL_A_AH106T.pdb	-0.4651760458946228	0.5695000290870667
6q18.pdb	6q18_HL_A_AH106W.pdb	-0.4674408435821533	-0.6043999791145325
6q18.pdb	6q18_HL_A_AH106Y.pdb	-0.16756856441497803	-0.16459999978542328
6q18.pdb	6q18_HL_A_AH106V.pdb	-0.4141285717487335	-0.10490000247955322
6q18.pdb	6q18_HL_A_SH107A.pdb	-0.519934892654419	-0.729200005531311
6q18.pdb	6q18_HL_A_SH107R.pdb	-10.411796569824219	-17.717269897460938
6q18.pdb	6q18_HL_A_SH107N.pdb	-1.801857352256775	-3.9769999980926514
6q18.pdb	6q18_HL_A_SH107D.pdb	-1.195849061012268	-7.926300048828125
6q18.pdb	6q18_HL_A_SH107C.pdb	-0.4771590828895569	-2.831199884414673
6q18.pdb	6q18_HL_A_SH107Q.pdb	-6.213081359863281	-6.316400051116943
6q18.pdb	6q18_HL_A_SH107E.pdb	-4.610279083251953	-7.066500186920166
6q18.pdb	6q18_HL_A_SH107G.pdb	-0.5976173877716064	-1.7544000148773193
6q18.pdb	6q18_HL_A_SH107H.pdb	-9.833789825439453	-19.166889190673828
6q18.pdb	6q18_HL_A_SH107I.pdb	-3.6030428409576416	-5.270599842071533
6q18.pdb	6q18_HL_A_SH107L.pdb	-2.6175343990325928	-5.738900184631348
6q18.pdb	6q18_HL_A_SH107K.pdb	-9.242109298706055	-13.976300239562988
6q18.pdb	6q18_HL_A_SH107M.pdb	-2.123572587966919	-4.054800033569336
6q18.pdb	6q18_HL_A_SH107F.pdb	-11.287731170654297	-15.014900207519531
6q18.pdb	6q18_HL_A_SH107P.pdb	-1.0116982460021973	-2.262200117111206
6q18.pdb	6q18_HL_A_SH107T.pdb	-1.46612548828125	-4.053199768066406
6q18.pdb	6q18_HL_A_SH107W.pdb	-18.140708923339844	-32.704689025878906
6q18.pdb	6q18_HL_A_SH107Y.pdb	-12.255170822143555	-18.34217071533203
6q18.pdb	6q18_HL_A_SH107V.pdb	-1.4175806045532227	-2.694700002670288
6q18.pdb	6q18_HL_A_CH108A.pdb	-0.5782735347747803	-0.7128000259399414
6q18.pdb	6q18_HL_A_CH108R.pdb	-12.159232139587402	-16.547639846801758
6q18.pdb	6q18_HL_A_CH108N.pdb	-2.244295120239258	-5.44950008392334
6q18.pdb	6q18_HL_A_CH108D.pdb	-2.1754379272460938	-7.771200180053711
6q18.pdb	6q18_HL_A_CH108Q.pdb	-0.9149909019470215	-2.935800075531006
6q18.pdb	6q18_HL_A_CH108E.pdb	-0.39131590723991394	-4.68310022354126
6q18.pdb	6q18_HL_A_CH108G.pdb	-0.6163828372955322	-0.8047000169754028
6q18.pdb	6q18_HL_A_CH108H.pdb	-7.291327953338623	-11.077099800109863
6q18.pdb	6q18_HL_A_CH108I.pdb	-3.635692596435547	-4.1203999519348145
6q18.pdb	6q18_HL_A_CH108L.pdb	-2.0995020866394043	-1.3524999618530273
6q18.pdb	6q18_HL_A_CH108K.pdb	-4.297494411468506	-5.281199932098389
6q18.pdb	6q18_HL_A_CH108M.pdb	-2.4510369300842285	-2.9820001125335693
6q18.pdb	6q18_HL_A_CH108F.pdb	-13.881121635437012	-19.800840377807617
6q18.pdb	6q18_HL_A_CH108P.pdb	-0.16980382800102234	-2.4816999435424805
6q18.pdb	6q18_HL_A_CH108S.pdb	-0.355192631483078	-0.8485000133514404
6q18.pdb	6q18_HL_A_CH108T.pdb	-0.3458343744277954	-0.7138000130653381
6q18.pdb	6q18_HL_A_CH108W.pdb	-22.516992568969727	-28.29623031616211
6q18.pdb	6q18_HL_A_CH108Y.pdb	-14.802621841430664	-25.425701141357422
6q18.pdb	6q18_HL_A_CH108V.pdb	-1.9938398599624634	-3.48580002784729
6q18.pdb	6q18_HL_A_PH109A.pdb	-0.727363109588623	-1.788599967956543
6q18.pdb	6q18_HL_A_PH109R.pdb	-1.1412488222122192	-3.8150999546051025
6q18.pdb	6q18_HL_A_PH109N.pdb	-0.873245120048523	-3.0404000282287598
6q18.pdb	6q18_HL_A_PH109D.pdb	-3.89870023727417	-6.519599914550781
6q18.pdb	6q18_HL_A_PH109C.pdb	-0.6581249237060547	-2.3089001178741455
6q18.pdb	6q18_HL_A_PH109Q.pdb	-0.9741013050079346	-4.019499778747559
6q18.pdb	6q18_HL_A_PH109E.pdb	-1.002813696861267	-4.3597002029418945
6q18.pdb	6q18_HL_A_PH109G.pdb	-0.6675226092338562	-2.7016000747680664
6q18.pdb	6q18_HL_A_PH109H.pdb	-11.699777603149414	-14.199899673461914
6q18.pdb	6q18_HL_A_PH109I.pdb	-0.6659353971481323	-1.5119999647140503
6q18.pdb	6q18_HL_A_PH109L.pdb	-0.695455014705658	-1.9169000387191772
6q18.pdb	6q18_HL_A_PH109K.pdb	-1.789700984954834	-4.8618998527526855
6q18.pdb	6q18_HL_A_PH109M.pdb	-0.4409836530685425	-2.2046000957489014
6q18.pdb	6q18_HL_A_PH109F.pdb	-8.021059036254883	-12.129500389099121
6q18.pdb	6q18_HL_A_PH109S.pdb	-0.7750114798545837	-1.9773999452590942
6q18.pdb	6q18_HL_A_PH109T.pdb	-0.709863543510437	-2.267199993133545
6q18.pdb	6q18_HL_A_PH109W.pdb	-9.457786560058594	-10.48069953918457
6q18.pdb	6q18_HL_A_PH109Y.pdb	-8.1370267868042	-9.708800315856934
6q18.pdb	6q18_HL_A_PH109V.pdb	-0.603158712387085	-1.4967000484466553
6q18.pdb	6q18_HL_A_DH110A.pdb	-0.439710795879364	-0.7936000227928162
6q18.pdb	6q18_HL_A_DH110R.pdb	-0.4248183071613312	-0.5177000164985657
6q18.pdb	6q18_HL_A_DH110N.pdb	-0.4468125104904175	-0.2802000045776367
6q18.pdb	6q18_HL_A_DH110C.pdb	-0.04571989178657532	-0.3228999972343445
6q18.pdb	6q18_HL_A_DH110Q.pdb	-0.4518161416053772	-0.07890000194311142
6q18.pdb	6q18_HL_A_DH110E.pdb	-0.6393108367919922	0.9269000291824341
6q18.pdb	6q18_HL_A_DH110G.pdb	-0.33555513620376587	-1.2711000442504883
6q18.pdb	6q18_HL_A_DH110H.pdb	-0.6649613380432129	-0.46549999713897705
6q18.pdb	6q18_HL_A_DH110I.pdb	-0.34618595242500305	0.2678000032901764
6q18.pdb	6q18_HL_A_DH110L.pdb	-0.5473800301551819	0.17949999868869781
6q18.pdb	6q18_HL_A_DH110K.pdb	-0.35038647055625916	-0.06509999930858612
6q18.pdb	6q18_HL_A_DH110M.pdb	-0.23168030381202698	0.2498999983072281
6q18.pdb	6q18_HL_A_DH110F.pdb	-0.34412771463394165	-0.19329999387264252
6q18.pdb	6q18_HL_A_DH110P.pdb	-3.4851958751678467	-4.502999782562256
6q18.pdb	6q18_HL_A_DH110S.pdb	-0.7706679105758667	-0.9995999932289124
6q18.pdb	6q18_HL_A_DH110T.pdb	-0.4163115918636322	-0.5078999996185303
6q18.pdb	6q18_HL_A_DH110W.pdb	-0.47355830669403076	0.4666000008583069
6q18.pdb	6q18_HL_A_DH110Y.pdb	-0.6652505993843079	0.0885000005364418
6q18.pdb	6q18_HL_A_DH110V.pdb	-0.36974090337753296	0.1851000040769577
6q18.pdb	6q18_HL_A_YH112A.pdb	-0.6749811172485352	-4.757999897003174
6q18.pdb	6q18_HL_A_YH112R.pdb	-0.7229387760162354	-3.178999900817871
6q18.pdb	6q18_HL_A_YH112N.pdb	-0.7992464303970337	-4.948699951171875
6q18.pdb	6q18_HL_A_YH112D.pdb	-0.7764123678207397	-6.191500186920166
6q18.pdb	6q18_HL_A_YH112C.pdb	-0.6516352891921997	-4.015699863433838
6q18.pdb	6q18_HL_A_YH112Q.pdb	-0.7934482097625732	-4.789599895477295
6q18.pdb	6q18_HL_A_YH112E.pdb	-0.8918334245681763	-6.125500202178955
6q18.pdb	6q18_HL_A_YH112G.pdb	-0.9092175960540771	-5.218400001525879
6q18.pdb	6q18_HL_A_YH112H.pdb	-0.742457389831543	-3.502700090408325
6q18.pdb	6q18_HL_A_YH112I.pdb	-0.7088292241096497	-4.360599994659424
6q18.pdb	6q18_HL_A_YH112L.pdb	-0.8080506324768066	-3.696500062942505
6q18.pdb	6q18_HL_A_YH112K.pdb	-0.69577956199646	-2.551800012588501
6q18.pdb	6q18_HL_A_YH112M.pdb	-0.5744088888168335	-3.232300043106079
6q18.pdb	6q18_HL_A_YH112F.pdb	-0.5590143203735352	-1.990399956703186
6q18.pdb	6q18_HL_A_YH112P.pdb	-0.6419270038604736	-4.507299900054932
6q18.pdb	6q18_HL_A_YH112S.pdb	-0.6885454654693604	-4.895199775695801
6q18.pdb	6q18_HL_A_YH112T.pdb	-0.6072880029678345	-4.599400043487549
6q18.pdb	6q18_HL_A_YH112W.pdb	-1.0086166858673096	-3.6324000358581543
6q18.pdb	6q18_HL_A_YH112V.pdb	-0.7989263534545898	-4.311999797821045
6q18.pdb	6q18_HL_A_YA44A.pdb	0.07323923707008362	0.20229999721050262
6q18.pdb	6q18_HL_A_YA44R.pdb	-0.4922046363353729	0.04390000179409981
6q18.pdb	6q18_HL_A_YA44N.pdb	-0.09839573502540588	0.24549999833106995
6q18.pdb	6q18_HL_A_YA44D.pdb	-0.23845067620277405	0.053199999034404755
6q18.pdb	6q18_HL_A_YA44C.pdb	0.08614245057106018	0.17710000276565552
6q18.pdb	6q18_HL_A_YA44Q.pdb	-0.43917548656463623	0.15539999306201935
6q18.pdb	6q18_HL_A_YA44E.pdb	-0.48452213406562805	-0.4941999912261963
6q18.pdb	6q18_HL_A_YA44G.pdb	0.07437321543693542	0.2087000012397766
6q18.pdb	6q18_HL_A_YA44H.pdb	-0.19103166460990906	0.1720999926328659
6q18.pdb	6q18_HL_A_YA44I.pdb	-0.26968398690223694	0.125900000333786
6q18.pdb	6q18_HL_A_YA44L.pdb	-0.2510400712490082	0.32679998874664307
6q18.pdb	6q18_HL_A_YA44K.pdb	-0.43142732977867126	0.38690000772476196
6q18.pdb	6q18_HL_A_YA44M.pdb	-0.1802019476890564	0.48100000619888306
6q18.pdb	6q18_HL_A_YA44F.pdb	-0.3601357936859131	0.10450000315904617
6q18.pdb	6q18_HL_A_YA44P.pdb	0.333173543214798	0.4352000057697296
6q18.pdb	6q18_HL_A_YA44S.pdb	0.006724685430526733	0.2282000035047531
6q18.pdb	6q18_HL_A_YA44T.pdb	-0.2772003710269928	0.25200000405311584
6q18.pdb	6q18_HL_A_YA44W.pdb	-0.5824411511421204	0.40230000019073486
6q18.pdb	6q18_HL_A_YA44V.pdb	-0.16693487763404846	0.1899999976158142
6q18.pdb	6q18_HL_A_VA84A.pdb	-0.4121989905834198	-0.428600013256073
6q18.pdb	6q18_HL_A_VA84R.pdb	-0.6420046091079712	-0.06319999694824219
6q18.pdb	6q18_HL_A_VA84N.pdb	-0.3817642331123352	-0.32100000977516174
6q18.pdb	6q18_HL_A_VA84D.pdb	-0.21306844055652618	-0.7253000140190125
6q18.pdb	6q18_HL_A_VA84C.pdb	-0.31894004344940186	-0.33160001039505005
6q18.pdb	6q18_HL_A_VA84Q.pdb	-0.5331721305847168	-0.5306000113487244
6q18.pdb	6q18_HL_A_VA84E.pdb	-0.5505841970443726	-0.6309999823570251
6q18.pdb	6q18_HL_A_VA84G.pdb	-0.21695193648338318	-0.45989999175071716
6q18.pdb	6q18_HL_A_VA84H.pdb	-0.7612354755401611	-0.2651999890804291
6q18.pdb	6q18_HL_A_VA84I.pdb	-0.4733904004096985	-0.04650000110268593
6q18.pdb	6q18_HL_A_VA84L.pdb	-0.29753634333610535	-0.16920000314712524
6q18.pdb	6q18_HL_A_VA84K.pdb	-0.6229762434959412	0.21480000019073486
6q18.pdb	6q18_HL_A_VA84M.pdb	-0.3398488759994507	0.4433000087738037
6q18.pdb	6q18_HL_A_VA84F.pdb	-0.3632078468799591	0.6310999989509583
6q18.pdb	6q18_HL_A_VA84P.pdb	-0.34913456439971924	0.9261000156402588
6q18.pdb	6q18_HL_A_VA84S.pdb	-0.4935736656188965	-0.2515999972820282
6q18.pdb	6q18_HL_A_VA84T.pdb	-0.37608349323272705	-0.45820000767707825
6q18.pdb	6q18_HL_A_VA84W.pdb	-0.5495065450668335	-0.2612999975681305
6q18.pdb	6q18_HL_A_VA84Y.pdb	-0.38017839193344116	1.8013999462127686
6q18.pdb	6q18_HL_A_TA85A.pdb	-0.16280698776245117	0.26649999618530273
6q18.pdb	6q18_HL_A_TA85R.pdb	-1.0043855905532837	0.7940000295639038
6q18.pdb	6q18_HL_A_TA85N.pdb	-0.5005577802658081	1.0555000305175781
6q18.pdb	6q18_HL_A_TA85D.pdb	-0.7573823928833008	-1.601699948310852
6q18.pdb	6q18_HL_A_TA85C.pdb	-0.12191995978355408	0.14380000531673431
6q18.pdb	6q18_HL_A_TA85Q.pdb	-1.7290558815002441	-0.5152000188827515
6q18.pdb	6q18_HL_A_TA85E.pdb	-0.5205997228622437	-3.2465999126434326
6q18.pdb	6q18_HL_A_TA85G.pdb	-0.30472832918167114	0.15940000116825104
6q18.pdb	6q18_HL_A_TA85H.pdb	-0.6329184174537659	0.09640000015497208
6q18.pdb	6q18_HL_A_TA85I.pdb	-0.525774359703064	0.9341999888420105
6q18.pdb	6q18_HL_A_TA85L.pdb	-1.7811825275421143	-0.866100013256073
6q18.pdb	6q18_HL_A_TA85K.pdb	-0.24184000492095947	1.226699948310852
6q18.pdb	6q18_HL_A_TA85M.pdb	-0.1545850932598114	1.4917999505996704
6q18.pdb	6q18_HL_A_TA85F.pdb	-0.5139452219009399	-1.7742999792099
6q18.pdb	6q18_HL_A_TA85P.pdb	-0.1988408863544464	0.4975999891757965
6q18.pdb	6q18_HL_A_TA85S.pdb	-0.3181757926940918	-0.00930000003427267
6q18.pdb	6q18_HL_A_TA85W.pdb	-1.6682785749435425	-3.842099905014038
6q18.pdb	6q18_HL_A_TA85Y.pdb	-1.1276390552520752	-1.0729000568389893
6q18.pdb	6q18_HL_A_TA85V.pdb	-0.5089110136032104	0.42399999499320984
6q18.pdb	6q18_HL_A_AA86R.pdb	-0.5333548784255981	0.930400013923645
6q18.pdb	6q18_HL_A_AA86N.pdb	-0.9572060108184814	0.2621999979019165
6q18.pdb	6q18_HL_A_AA86D.pdb	-0.8881781101226807	-1.2446999549865723
6q18.pdb	6q18_HL_A_AA86C.pdb	-0.4240136742591858	0.45809999108314514
6q18.pdb	6q18_HL_A_AA86Q.pdb	-0.5971086621284485	0.9416000247001648
6q18.pdb	6q18_HL_A_AA86E.pdb	-1.1224696636199951	-0.001500000013038516
6q18.pdb	6q18_HL_A_AA86G.pdb	-0.7674063444137573	0.1737000048160553
6q18.pdb	6q18_HL_A_AA86H.pdb	-0.746832013130188	0.5813999772071838
6q18.pdb	6q18_HL_A_AA86I.pdb	-0.650892436504364	0.35440000891685486
6q18.pdb	6q18_HL_A_AA86L.pdb	-0.6695998311042786	0.16459999978542328
6q18.pdb	6q18_HL_A_AA86K.pdb	-0.6796799898147583	0.05660000070929527
6q18.pdb	6q18_HL_A_AA86M.pdb	-0.38764601945877075	0.5857999920845032
6q18.pdb	6q18_HL_A_AA86F.pdb	-0.3645718991756439	0.7889999747276306
6q18.pdb	6q18_HL_A_AA86P.pdb	-0.561904788017273	0.5565000176429749
6q18.pdb	6q18_HL_A_AA86S.pdb	-0.46609950065612793	0.358599990606308
6q18.pdb	6q18_HL_A_AA86T.pdb	-0.9004828929901123	-0.06729999929666519
6q18.pdb	6q18_HL_A_AA86W.pdb	-0.9448096752166748	-0.007300000172108412
6q18.pdb	6q18_HL_A_AA86Y.pdb	-0.5910465121269226	0.026100000366568565
6q18.pdb	6q18_HL_A_AA86V.pdb	-0.584476888179779	0.23680000007152557
6q18.pdb	6q18_HL_A_SA94A.pdb	-0.721845269203186	-0.30250000953674316
6q18.pdb	6q18_HL_A_SA94R.pdb	-0.8664777278900146	-0.826200008392334
6q18.pdb	6q18_HL_A_SA94N.pdb	-0.8520680665969849	-0.6489999890327454
6q18.pdb	6q18_HL_A_SA94D.pdb	-0.8435140252113342	-1.7877999544143677
6q18.pdb	6q18_HL_A_SA94C.pdb	-0.575481653213501	-0.29109999537467957
6q18.pdb	6q18_HL_A_SA94Q.pdb	-0.773309051990509	-0.7802000045776367
6q18.pdb	6q18_HL_A_SA94E.pdb	-0.8949971199035645	-1.7868000268936157
6q18.pdb	6q18_HL_A_SA94G.pdb	-0.5683917999267578	-0.6050999760627747
6q18.pdb	6q18_HL_A_SA94H.pdb	-0.7759893536567688	-0.4083999991416931
6q18.pdb	6q18_HL_A_SA94I.pdb	-0.6210511326789856	-0.24799999594688416
6q18.pdb	6q18_HL_A_SA94L.pdb	-0.3333846628665924	-0.054499998688697815
6q18.pdb	6q18_HL_A_SA94K.pdb	-0.6446053981781006	-0.7221999764442444
6q18.pdb	6q18_HL_A_SA94M.pdb	-0.13301101326942444	-0.15629999339580536
6q18.pdb	6q18_HL_A_SA94F.pdb	-0.426028311252594	0.4072999954223633
6q18.pdb	6q18_HL_A_SA94P.pdb	-0.7809667587280273	-0.2973000109195709
6q18.pdb	6q18_HL_A_SA94T.pdb	-0.6837430000305176	-0.4196999967098236
6q18.pdb	6q18_HL_A_SA94W.pdb	-0.5871946215629578	-0.1941000074148178
6q18.pdb	6q18_HL_A_SA94Y.pdb	-0.39043983817100525	0.33709999918937683
6q18.pdb	6q18_HL_A_SA94V.pdb	-0.5514097213745117	-0.03920000046491623
6q18.pdb	6q18_HL_A_WA102A.pdb	-0.17029985785484314	-2.3519999980926514
6q18.pdb	6q18_HL_A_WA102R.pdb	-0.7801635265350342	-1.628000020980835
6q18.pdb	6q18_HL_A_WA102N.pdb	-0.5822176933288574	-2.095900058746338
6q18.pdb	6q18_HL_A_WA102D.pdb	-0.6381455659866333	-2.3749001026153564
6q18.pdb	6q18_HL_A_WA102C.pdb	-0.33082571625709534	-1.9474999904632568
6q18.pdb	6q18_HL_A_WA102Q.pdb	-0.5353004932403564	-1.9443999528884888
6q18.pdb	6q18_HL_A_WA102E.pdb	-0.6438654661178589	-2.3303000926971436
6q18.pdb	6q18_HL_A_WA102G.pdb	-0.19342556595802307	-2.3278000354766846
6q18.pdb	6q18_HL_A_WA102H.pdb	-0.6462290287017822	-1.6017999649047852
6q18.pdb	6q18_HL_A_WA102I.pdb	-0.720574676990509	-1.55239999294281
6q18.pdb	6q18_HL_A_WA102L.pdb	-0.4073466956615448	-1.264299988746643
6q18.pdb	6q18_HL_A_WA102K.pdb	-0.4862165153026581	-1.7828999757766724
6q18.pdb	6q18_HL_A_WA102M.pdb	-0.3350611627101898	-1.0023000240325928
6q18.pdb	6q18_HL_A_WA102F.pdb	-0.6646842956542969	-1.347100019454956
6q18.pdb	6q18_HL_A_WA102P.pdb	-0.5479300022125244	-2.247299909591675
6q18.pdb	6q18_HL_A_WA102S.pdb	-0.23673316836357117	-2.352400064468384
6q18.pdb	6q18_HL_A_WA102T.pdb	-0.3255539834499359	-1.874500036239624
6q18.pdb	6q18_HL_A_WA102Y.pdb	-0.315255731344223	-1.3371000289916992
6q18.pdb	6q18_HL_A_WA102V.pdb	-0.5867239236831665	-1.5497000217437744
6q18.pdb	6q18_HL_A_TA104A.pdb	-0.26482701301574707	-0.8460999727249146
6q18.pdb	6q18_HL_A_TA104R.pdb	-1.4075809717178345	-0.9646999835968018
6q18.pdb	6q18_HL_A_TA104N.pdb	-0.6163851022720337	-0.9829000234603882
6q18.pdb	6q18_HL_A_TA104D.pdb	-0.8176500797271729	-1.7174999713897705
6q18.pdb	6q18_HL_A_TA104C.pdb	-0.2787155210971832	-0.7200999855995178
6q18.pdb	6q18_HL_A_TA104Q.pdb	-0.7931077480316162	-1.198099970817566
6q18.pdb	6q18_HL_A_TA104E.pdb	-0.7798944711685181	-1.9855999946594238
6q18.pdb	6q18_HL_A_TA104G.pdb	-0.21787095069885254	-1.1629999876022339
6q18.pdb	6q18_HL_A_TA104H.pdb	-0.8559693098068237	-2.211199998855591
6q18.pdb	6q18_HL_A_TA104I.pdb	-0.47263461351394653	-0.2393999993801117
6q18.pdb	6q18_HL_A_TA104L.pdb	-0.5906960368156433	-1.5541000366210938
6q18.pdb	6q18_HL_A_TA104K.pdb	-0.5075914859771729	-0.45730000734329224
6q18.pdb	6q18_HL_A_TA104M.pdb	-0.4288652539253235	-0.9301000237464905
6q18.pdb	6q18_HL_A_TA104F.pdb	-0.5538795590400696	-0.9689000248908997
6q18.pdb	6q18_HL_A_TA104P.pdb	-0.3707914352416992	-0.7576000094413757
6q18.pdb	6q18_HL_A_TA104S.pdb	-0.5165757536888123	-1.107699990272522
6q18.pdb	6q18_HL_A_TA104W.pdb	-2.8668534755706787	-4.0767998695373535
6q18.pdb	6q18_HL_A_TA104Y.pdb	-0.4361084997653961	-1.375
6q18.pdb	6q18_HL_A_TA104V.pdb	-0.5007104277610779	-0.15569999814033508
6q18.pdb	6q18_HL_A_EA105A.pdb	-0.3540078401565552	-2.603600025177002
6q18.pdb	6q18_HL_A_EA105R.pdb	-0.8572138547897339	-5.088500022888184
6q18.pdb	6q18_HL_A_EA105N.pdb	-0.130774587392807	-1.8758000135421753
6q18.pdb	6q18_HL_A_EA105D.pdb	-0.1321810483932495	-0.6913999915122986
6q18.pdb	6q18_HL_A_EA105C.pdb	-1.0222196578979492e-05	-2.2067999839782715
6q18.pdb	6q18_HL_A_EA105Q.pdb	-0.5280226469039917	-2.6117000579833984
6q18.pdb	6q18_HL_A_EA105G.pdb	-0.287141889333725	-2.7627999782562256
6q18.pdb	6q18_HL_A_EA105H.pdb	-2.493882179260254	-6.157599925994873
6q18.pdb	6q18_HL_A_EA105I.pdb	-0.4287753701210022	-1.7943999767303467
6q18.pdb	6q18_HL_A_EA105L.pdb	-0.2858320474624634	-3.4082999229431152
6q18.pdb	6q18_HL_A_EA105K.pdb	-0.679871678352356	-5.2835001945495605
6q18.pdb	6q18_HL_A_EA105M.pdb	0.0030619800090789795	-2.545300006866455
6q18.pdb	6q18_HL_A_EA105F.pdb	-1.6222018003463745	-6.259200096130371
6q18.pdb	6q18_HL_A_EA105P.pdb	-1.075417160987854	-4.113100051879883
6q18.pdb	6q18_HL_A_EA105S.pdb	-0.5024361610412598	-2.7054998874664307
6q18.pdb	6q18_HL_A_EA105T.pdb	-0.4365086257457733	-2.710900068283081
6q18.pdb	6q18_HL_A_EA105W.pdb	-2.4032959938049316	-8.369799613952637
6q18.pdb	6q18_HL_A_EA105Y.pdb	-2.696658134460449	-6.556600093841553
6q18.pdb	6q18_HL_A_EA105V.pdb	-0.517387866973877	-2.069000005722046
6q18.pdb	6q18_HL_A_NA107A.pdb	-0.3035702407360077	0.16329999268054962
6q18.pdb	6q18_HL_A_NA107R.pdb	-0.6993788480758667	-0.4366999864578247
6q18.pdb	6q18_HL_A_NA107D.pdb	-0.39790070056915283	-0.12300000339746475
6q18.pdb	6q18_HL_A_NA107C.pdb	-0.23208500444889069	0.11060000211000443
6q18.pdb	6q18_HL_A_NA107Q.pdb	-0.34316492080688477	0.23409999907016754
6q18.pdb	6q18_HL_A_NA107E.pdb	-0.5148912668228149	-0.15719999372959137
6q18.pdb	6q18_HL_A_NA107G.pdb	-0.21558240056037903	0.38260000944137573
6q18.pdb	6q18_HL_A_NA107H.pdb	-0.44715142250061035	-0.28760001063346863
6q18.pdb	6q18_HL_A_NA107I.pdb	-1.1776530742645264	0.671999990940094
6q18.pdb	6q18_HL_A_NA107L.pdb	-0.2562754452228546	0.4803999960422516
6q18.pdb	6q18_HL_A_NA107K.pdb	-0.5017699003219604	0.15919999778270721
6q18.pdb	6q18_HL_A_NA107M.pdb	-0.28099462389945984	0.5001999735832214
6q18.pdb	6q18_HL_A_NA107F.pdb	-0.5238342881202698	-0.01889999955892563
6q18.pdb	6q18_HL_A_NA107P.pdb	-0.4321709871292114	1.006500005722046
6q18.pdb	6q18_HL_A_NA107S.pdb	-0.2305586040019989	-0.07519999891519547
6q18.pdb	6q18_HL_A_NA107T.pdb	-0.2656770944595337	-0.38999998569488525
6q18.pdb	6q18_HL_A_NA107W.pdb	-0.5571713447570801	-0.06949999928474426
6q18.pdb	6q18_HL_A_NA107Y.pdb	-0.6280070543289185	-0.15690000355243683
6q18.pdb	6q18_HL_A_NA107V.pdb	-1.1052656173706055	-0.3111000061035156
6q18.pdb	6q18_HL_A_GA108A.pdb	-3.9524989128112793	-4.842800140380859
6q18.pdb	6q18_HL_A_GA108R.pdb	-16.509775161743164	-23.503019332885742
6q18.pdb	6q18_HL_A_GA108N.pdb	-10.215002059936523	-15.880880355834961
6q18.pdb	6q18_HL_A_GA108D.pdb	-11.116839408874512	-15.407529830932617
6q18.pdb	6q18_HL_A_GA108C.pdb	-6.224909782409668	-9.214099884033203
6q18.pdb	6q18_HL_A_GA108Q.pdb	-4.107528209686279	-9.747599601745605
6q18.pdb	6q18_HL_A_GA108E.pdb	-11.709670066833496	-17.374849319458008
6q18.pdb	6q18_HL_A_GA108H.pdb	-16.397348403930664	-22.23834991455078
6q18.pdb	6q18_HL_A_GA108I.pdb	-5.580589294433594	-7.717800140380859
6q18.pdb	6q18_HL_A_GA108L.pdb	-9.471586227416992	-12.343600273132324
6q18.pdb	6q18_HL_A_GA108K.pdb	-14.251720428466797	-18.254539489746094
6q18.pdb	6q18_HL_A_GA108M.pdb	-3.5437424182891846	-4.974699974060059
6q18.pdb	6q18_HL_A_GA108F.pdb	-19.164920806884766	-20.91250991821289
6q18.pdb	6q18_HL_A_GA108P.pdb	-11.673101425170898	-13.808300018310547
6q18.pdb	6q18_HL_A_GA108S.pdb	-5.5155253410339355	-10.185600280761719
6q18.pdb	6q18_HL_A_GA108T.pdb	-8.931108474731445	-14.105899810791016
6q18.pdb	6q18_HL_A_GA108W.pdb	-21.23564338684082	-23.840410232543945
6q18.pdb	6q18_HL_A_GA108Y.pdb	-7.301433086395264	-12.38479995727539
6q18.pdb	6q18_HL_A_GA108V.pdb	-4.9159417152404785	-5.345399856567383
6q18.pdb	6q18_HL_A_LA109A.pdb	-0.5106287598609924	-0.6126999855041504
6q18.pdb	6q18_HL_A_LA109R.pdb	-0.7608189582824707	-0.7096999883651733
6q18.pdb	6q18_HL_A_LA109N.pdb	-0.6850883364677429	-0.27079999446868896
6q18.pdb	6q18_HL_A_LA109D.pdb	-0.606028139591217	-0.6886000037193298
6q18.pdb	6q18_HL_A_LA109C.pdb	-0.5076160430908203	-0.6462000012397766
6q18.pdb	6q18_HL_A_LA109Q.pdb	-0.7231326699256897	-0.6876999735832214
6q18.pdb	6q18_HL_A_LA109E.pdb	-0.8262078762054443	-0.6682999730110168
6q18.pdb	6q18_HL_A_LA109G.pdb	-0.4878721237182617	-0.6100999712944031
6q18.pdb	6q18_HL_A_LA109H.pdb	-0.8436928987503052	-0.7468000054359436
6q18.pdb	6q18_HL_A_LA109I.pdb	-0.4830516576766968	-0.32899999618530273
6q18.pdb	6q18_HL_A_LA109K.pdb	-0.6465893983840942	-0.6793000102043152
6q18.pdb	6q18_HL_A_LA109M.pdb	-0.4506898522377014	-0.6344000101089478
6q18.pdb	6q18_HL_A_LA109F.pdb	-0.5677511096000671	-0.7224000096321106
6q18.pdb	6q18_HL_A_LA109P.pdb	-0.4814108908176422	-1.4735000133514404
6q18.pdb	6q18_HL_A_LA109S.pdb	-0.6113598942756653	-0.5618000030517578
6q18.pdb	6q18_HL_A_LA109T.pdb	-0.6218863725662231	-0.33390000462532043
6q18.pdb	6q18_HL_A_LA109W.pdb	-0.746695876121521	-0.7479000091552734
6q18.pdb	6q18_HL_A_LA109Y.pdb	-0.7332204580307007	-0.6789000034332275
6q18.pdb	6q18_HL_A_LA109V.pdb	-0.47749757766723633	-0.462799996137619
6q18.pdb	6q18_HL_A_HA132A.pdb	-0.3226509988307953	-0.8784000277519226
6q18.pdb	6q18_HL_A_HA132R.pdb	-0.27348220348358154	-2.1849000453948975
6q18.pdb	6q18_HL_A_HA132N.pdb	-0.41730251908302307	-0.9144999980926514
6q18.pdb	6q18_HL_A_HA132D.pdb	-0.8024734258651733	-1.0835000276565552
6q18.pdb	6q18_HL_A_HA132C.pdb	-0.4531233310699463	-0.8677999973297119
6q18.pdb	6q18_HL_A_HA132Q.pdb	-0.3794410526752472	-0.9197999835014343
6q18.pdb	6q18_HL_A_HA132E.pdb	-0.5304714441299438	-1.4020999670028687
6q18.pdb	6q18_HL_A_HA132G.pdb	-0.0765223503112793	-0.8884999752044678
6q18.pdb	6q18_HL_A_HA132I.pdb	-0.5794981718063354	-0.8400999903678894
6q18.pdb	6q18_HL_A_HA132L.pdb	-0.7854633331298828	-1.0360000133514404
6q18.pdb	6q18_HL_A_HA132K.pdb	-0.9250919818878174	-2.3993000984191895
6q18.pdb	6q18_HL_A_HA132M.pdb	-0.44834041595458984	-0.9164999723434448
6q18.pdb	6q18_HL_A_HA132F.pdb	-1.6484930515289307	-2.6226999759674072
6q18.pdb	6q18_HL_A_HA132P.pdb	-0.24117878079414368	-0.8871999979019165
6q18.pdb	6q18_HL_A_HA132S.pdb	-0.4256495535373688	-0.8921999931335449
6q18.pdb	6q18_HL_A_HA132T.pdb	-0.7516039609909058	-0.8446999788284302
6q18.pdb	6q18_HL_A_HA132W.pdb	-4.8622727394104	-5.957499980926514
6q18.pdb	6q18_HL_A_HA132Y.pdb	-3.795351266860962	-6.7393999099731445
6q18.pdb	6q18_HL_A_HA132V.pdb	-0.6485809087753296	-0.8148999810218811
6q18.pdb	6q18_HL_A_PA134A.pdb	-0.3754505515098572	0.27639999985694885
6q18.pdb	6q18_HL_A_PA134R.pdb	-16.224925994873047	-10.343199729919434
6q18.pdb	6q18_HL_A_PA134N.pdb	-0.34185242652893066	-0.5612999796867371
6q18.pdb	6q18_HL_A_PA134D.pdb	-0.46663373708724976	-1.3032000064849854
6q18.pdb	6q18_HL_A_PA134C.pdb	-0.39033129811286926	-0.15279999375343323
6q18.pdb	6q18_HL_A_PA134Q.pdb	-2.113403558731079	-2.4727001190185547
6q18.pdb	6q18_HL_A_PA134E.pdb	-0.5259103775024414	-1.86080002784729
6q18.pdb	6q18_HL_A_PA134G.pdb	-0.46372106671333313	0.07039999961853027
6q18.pdb	6q18_HL_A_PA134H.pdb	-3.777864456176758	-4.436500072479248
6q18.pdb	6q18_HL_A_PA134I.pdb	-0.7139157652854919	-0.24529999494552612
6q18.pdb	6q18_HL_A_PA134L.pdb	-0.49751973152160645	-0.14010000228881836
6q18.pdb	6q18_HL_A_PA134K.pdb	-2.068479537963867	-1.0595999956130981
6q18.pdb	6q18_HL_A_PA134M.pdb	-1.1219546794891357	-2.0994999408721924
6q18.pdb	6q18_HL_A_PA134F.pdb	-6.289883613586426	-4.985199928283691
6q18.pdb	6q18_HL_A_PA134S.pdb	-0.2666011452674866	0.0722000002861023
6q18.pdb	6q18_HL_A_PA134T.pdb	-0.41182586550712585	-0.010099999606609344
6q18.pdb	6q18_HL_A_PA134W.pdb	-5.756190299987793	-8.531800270080566
6q18.pdb	6q18_HL_A_PA134Y.pdb	-8.18242073059082	-9.3681001663208
6q18.pdb	6q18_HL_A_PA134V.pdb	-0.42746657133102417	-0.008299999870359898
6q18.pdb	6q18_HL_A_SA135A.pdb	-0.6765155792236328	-0.9307000041007996
6q18.pdb	6q18_HL_A_SA135R.pdb	-1.1683838367462158	-1.7330000400543213
6q18.pdb	6q18_HL_A_SA135N.pdb	-0.871209979057312	-2.1617000102996826
6q18.pdb	6q18_HL_A_SA135D.pdb	-0.7818030714988708	-2.023900032043457
6q18.pdb	6q18_HL_A_SA135C.pdb	-0.9391080141067505	-1.1532000303268433
6q18.pdb	6q18_HL_A_SA135Q.pdb	-1.083311915397644	-1.809000015258789
6q18.pdb	6q18_HL_A_SA135E.pdb	-0.717025876045227	-3.3257999420166016
6q18.pdb	6q18_HL_A_SA135G.pdb	-0.6047954559326172	-1.2860000133514404
6q18.pdb	6q18_HL_A_SA135H.pdb	-1.2506177425384521	-1.3935999870300293
6q18.pdb	6q18_HL_A_SA135I.pdb	-0.8659504652023315	-1.4146000146865845
6q18.pdb	6q18_HL_A_SA135L.pdb	-0.8547176122665405	-2.2379000186920166
6q18.pdb	6q18_HL_A_SA135K.pdb	-1.7344557046890259	-2.8457000255584717
6q18.pdb	6q18_HL_A_SA135M.pdb	-0.8032079935073853	-1.090499997138977
6q18.pdb	6q18_HL_A_SA135F.pdb	-1.5218981504440308	-2.504699945449829
6q18.pdb	6q18_HL_A_SA135P.pdb	-3.9434616565704346	-5.144499778747559
6q18.pdb	6q18_HL_A_SA135T.pdb	-0.6763957738876343	-1.317199945449829
6q18.pdb	6q18_HL_A_SA135W.pdb	-4.722548484802246	-5.638999938964844
6q18.pdb	6q18_HL_A_SA135Y.pdb	-14.906404495239258	-15.59080982208252
6q18.pdb	6q18_HL_A_SA135V.pdb	-0.7016984224319458	-1.0117000341415405
6q18.pdb	6q18_HL_A_NA136A.pdb	-0.6425302028656006	0.8539999723434448
6q18.pdb	6q18_HL_A_NA136R.pdb	-0.5866507291793823	0.30730000138282776
6q18.pdb	6q18_HL_A_NA136D.pdb	-0.8303292989730835	-0.7317000031471252
6q18.pdb	6q18_HL_A_NA136C.pdb	-0.39396873116493225	-0.22269999980926514
6q18.pdb	6q18_HL_A_NA136Q.pdb	-0.756718635559082	-0.41990000009536743
6q18.pdb	6q18_HL_A_NA136E.pdb	-0.7465471029281616	-0.5428000092506409
6q18.pdb	6q18_HL_A_NA136G.pdb	-0.6131172180175781	-0.839900016784668
6q18.pdb	6q18_HL_A_NA136H.pdb	-0.8406075239181519	-0.5685999989509583
6q18.pdb	6q18_HL_A_NA136I.pdb	-0.634213924407959	-0.16369999945163727
6q18.pdb	6q18_HL_A_NA136L.pdb	-0.54897141456604	-0.5856999754905701
6q18.pdb	6q18_HL_A_NA136K.pdb	-0.45285293459892273	0.3449000120162964
6q18.pdb	6q18_HL_A_NA136M.pdb	-0.32294389605522156	0.8223000168800354
6q18.pdb	6q18_HL_A_NA136F.pdb	-0.6641639471054077	0.1615999937057495
6q18.pdb	6q18_HL_A_NA136P.pdb	-0.4578617811203003	0.22540000081062317
6q18.pdb	6q18_HL_A_NA136S.pdb	-0.6891642808914185	-0.08669999986886978
6q18.pdb	6q18_HL_A_NA136T.pdb	-0.6155956983566284	-0.23669999837875366
6q18.pdb	6q18_HL_A_NA136W.pdb	-0.8581458330154419	0.05429999902844429
6q18.pdb	6q18_HL_A_NA136Y.pdb	-0.7840875387191772	-0.34040001034736633
6q18.pdb	6q18_HL_A_NA136V.pdb	-0.5871971845626831	0.6485999822616577
6q18.pdb	6q18_HL_A_RA138A.pdb	-0.5645763874053955	-1.434999942779541
6q18.pdb	6q18_HL_A_RA138N.pdb	-0.6822009086608887	-1.0440000295639038
6q18.pdb	6q18_HL_A_RA138D.pdb	-0.7336270809173584	-1.1081000566482544
6q18.pdb	6q18_HL_A_RA138C.pdb	-0.49072667956352234	-1.2630000114440918
6q18.pdb	6q18_HL_A_RA138Q.pdb	-0.393520712852478	-0.7840999960899353
6q18.pdb	6q18_HL_A_RA138E.pdb	-0.794113278388977	-1.4457000494003296
6q18.pdb	6q18_HL_A_RA138G.pdb	-0.5495227575302124	-1.5456000566482544
6q18.pdb	6q18_HL_A_RA138H.pdb	-0.5894590616226196	-0.4415000081062317
6q18.pdb	6q18_HL_A_RA138I.pdb	-0.7019105553627014	-1.1024999618530273
6q18.pdb	6q18_HL_A_RA138L.pdb	-0.5911943912506104	-1.1016000509262085
6q18.pdb	6q18_HL_A_RA138K.pdb	-0.6572389602661133	-1.4120999574661255
6q18.pdb	6q18_HL_A_RA138M.pdb	-0.4231188893318176	-0.032999999821186066
6q18.pdb	6q18_HL_A_RA138F.pdb	-0.5349603891372681	0.914900004863739
6q18.pdb	6q18_HL_A_RA138P.pdb	-0.7218425273895264	-1.8767000436782837
6q18.pdb	6q18_HL_A_RA138S.pdb	-0.7208960652351379	-1.4264999628067017
6q18.pdb	6q18_HL_A_RA138T.pdb	-0.810696005821228	-1.2670999765396118
6q18.pdb	6q18_HL_A_RA138W.pdb	-0.8829466104507446	-1.7920000553131104
6q18.pdb	6q18_HL_A_RA138Y.pdb	-0.31779778003692627	2.456700086593628
6q18.pdb	6q18_HL_A_RA138V.pdb	-0.6453328728675842	-1.0951000452041626
6q18.pdb	6q18_HL_A_DA139A.pdb	-1.0663292407989502	-4.578700065612793
6q18.pdb	6q18_HL_A_DA139R.pdb	-3.6627349853515625	-9.822099685668945
6q18.pdb	6q18_HL_A_DA139N.pdb	-1.9861565828323364	-8.703100204467773
6q18.pdb	6q18_HL_A_DA139C.pdb	-0.39708763360977173	-4.579999923706055
6q18.pdb	6q18_HL_A_DA139Q.pdb	-4.518146514892578	-10.8927001953125
6q18.pdb	6q18_HL_A_DA139E.pdb	-0.9717341661453247	-6.981100082397461
6q18.pdb	6q18_HL_A_DA139G.pdb	-1.0503095388412476	-4.802599906921387
6q18.pdb	6q18_HL_A_DA139H.pdb	-5.438536643981934	-13.518400192260742
6q18.pdb	6q18_HL_A_DA139I.pdb	-1.9501556158065796	-5.0630998611450195
6q18.pdb	6q18_HL_A_DA139L.pdb	-2.25801682472229	-8.007800102233887
6q18.pdb	6q18_HL_A_DA139K.pdb	-1.7070780992507935	-6.040500164031982
6q18.pdb	6q18_HL_A_DA139M.pdb	-0.8723469376564026	-7.269199848175049
6q18.pdb	6q18_HL_A_DA139F.pdb	-4.365079402923584	-8.29539966583252
6q18.pdb	6q18_HL_A_DA139P.pdb	-1.152018666267395	-3.920799970626831
6q18.pdb	6q18_HL_A_DA139S.pdb	-1.0047986507415771	-4.646699905395508
6q18.pdb	6q18_HL_A_DA139T.pdb	-1.1696499586105347	-3.7783000469207764
6q18.pdb	6q18_HL_A_DA139W.pdb	-9.508319854736328	-20.248899459838867
6q18.pdb	6q18_HL_A_DA139Y.pdb	-13.815638542175293	-19.266759872436523
6q18.pdb	6q18_HL_A_DA139V.pdb	-1.100575566291809	-3.34879994392395
6q18.pdb	6q18_HL_A_RA141A.pdb	-0.6028373837471008	-1.3101999759674072
6q18.pdb	6q18_HL_A_RA141N.pdb	-0.8034671545028687	-1.356600046157837
6q18.pdb	6q18_HL_A_RA141D.pdb	-0.7651940584182739	-3.2630999088287354
6q18.pdb	6q18_HL_A_RA141C.pdb	-0.5572868585586548	-1.377500057220459
6q18.pdb	6q18_HL_A_RA141Q.pdb	-0.7458580732345581	-1.6483999490737915
6q18.pdb	6q18_HL_A_RA141E.pdb	-0.8201754093170166	-1.719099998474121
6q18.pdb	6q18_HL_A_RA141G.pdb	-0.6777768135070801	-1.3624999523162842
6q18.pdb	6q18_HL_A_RA141H.pdb	-0.9655262231826782	-1.5312000513076782
6q18.pdb	6q18_HL_A_RA141I.pdb	-0.62587970495224	-2.2330000400543213
6q18.pdb	6q18_HL_A_RA141L.pdb	-0.7415086030960083	-1.478600025177002
6q18.pdb	6q18_HL_A_RA141K.pdb	-0.45366764068603516	-0.6248999834060669
6q18.pdb	6q18_HL_A_RA141M.pdb	-0.6194720268249512	-1.1382999420166016
6q18.pdb	6q18_HL_A_RA141F.pdb	-0.324365496635437	-0.7139999866485596
6q18.pdb	6q18_HL_A_RA141P.pdb	-0.7715445756912231	-1.416100025177002
6q18.pdb	6q18_HL_A_RA141S.pdb	-0.7082488536834717	-1.4536000490188599
6q18.pdb	6q18_HL_A_RA141T.pdb	-0.7250678539276123	-2.5220999717712402
6q18.pdb	6q18_HL_A_RA141W.pdb	-1.1823105812072754	-1.6138999462127686
6q18.pdb	6q18_HL_A_RA141Y.pdb	-0.18040961027145386	-1.0485999584197998
6q18.pdb	6q18_HL_A_RA141V.pdb	-0.6366205811500549	-2.234499931335449
6q18.pdb	6q18_HL_A_AA142R.pdb	-1.3974589109420776	-3.0035998821258545
6q18.pdb	6q18_HL_A_AA142N.pdb	-1.2816904783248901	-3.3447000980377197
6q18.pdb	6q18_HL_A_AA142D.pdb	-1.1026092767715454	-1.4805999994277954
6q18.pdb	6q18_HL_A_AA142C.pdb	-1.312847375869751	-1.023900032043457
6q18.pdb	6q18_HL_A_AA142Q.pdb	-1.222442388534546	-0.6840999722480774
6q18.pdb	6q18_HL_A_AA142E.pdb	-1.2183302640914917	1.3687000274658203
6q18.pdb	6q18_HL_A_AA142G.pdb	-0.43725574016571045	-0.9315000176429749
6q18.pdb	6q18_HL_A_AA142H.pdb	-8.313436508178711	-10.617300033569336
6q18.pdb	6q18_HL_A_AA142I.pdb	-2.114959239959717	-0.7511000037193298
6q18.pdb	6q18_HL_A_AA142L.pdb	-1.674328088760376	-0.3465000092983246
6q18.pdb	6q18_HL_A_AA142K.pdb	-1.16920006275177	-2.000999927520752
6q18.pdb	6q18_HL_A_AA142M.pdb	-0.6518586874008179	0.7055000066757202
6q18.pdb	6q18_HL_A_AA142F.pdb	-3.7486538887023926	-1.4544999599456787
6q18.pdb	6q18_HL_A_AA142P.pdb	-0.9027739763259888	-1.0530999898910522
6q18.pdb	6q18_HL_A_AA142S.pdb	-0.6395601034164429	-0.8486999869346619
6q18.pdb	6q18_HL_A_AA142T.pdb	-1.7043970823287964	-0.2379000037908554
6q18.pdb	6q18_HL_A_AA142W.pdb	-4.2883524894714355	-9.754199981689453
6q18.pdb	6q18_HL_A_AA142Y.pdb	-3.9399945735931396	-2.3912999629974365
6q18.pdb	6q18_HL_A_AA142V.pdb	-1.7146925926208496	-0.7408999800682068
6q18.pdb	6q18_HL_A_IA143A.pdb	-0.44680333137512207	-1.544600009918213
6q18.pdb	6q18_HL_A_IA143R.pdb	-1.6815656423568726	-4.533899784088135
6q18.pdb	6q18_HL_A_IA143N.pdb	-0.47449836134910583	-1.9979000091552734
6q18.pdb	6q18_HL_A_IA143D.pdb	-0.4666585624217987	-2.872999906539917
6q18.pdb	6q18_HL_A_IA143C.pdb	-0.004151582717895508	0.19519999623298645
6q18.pdb	6q18_HL_A_IA143Q.pdb	-0.664265513420105	-1.5413000583648682
6q18.pdb	6q18_HL_A_IA143E.pdb	-0.6550137400627136	-2.977400064468384
6q18.pdb	6q18_HL_A_IA143G.pdb	-0.374560683965683	-2.4349000453948975
6q18.pdb	6q18_HL_A_IA143H.pdb	-0.6218671798706055	-2.3629000186920166
6q18.pdb	6q18_HL_A_IA143L.pdb	-0.7060956954956055	-1.1792000532150269
6q18.pdb	6q18_HL_A_IA143K.pdb	-1.4263633489608765	-3.045300006866455
6q18.pdb	6q18_HL_A_IA143M.pdb	-0.5542681217193604	-1.0907000303268433
6q18.pdb	6q18_HL_A_IA143F.pdb	-2.348731756210327	-4.7993998527526855
6q18.pdb	6q18_HL_A_IA143P.pdb	-0.3462727665901184	-1.6370999813079834
6q18.pdb	6q18_HL_A_IA143S.pdb	-0.4004637897014618	-1.0403000116348267
6q18.pdb	6q18_HL_A_IA143T.pdb	-0.3818032443523407	-0.5999000072479248
6q18.pdb	6q18_HL_A_IA143W.pdb	-4.931283473968506	-9.816200256347656
6q18.pdb	6q18_HL_A_IA143Y.pdb	-2.542421340942383	-4.112599849700928
6q18.pdb	6q18_HL_A_IA143V.pdb	-0.2951931357383728	-0.13510000705718994
6q18.pdb	6q18_HL_A_HA145A.pdb	-0.2736818194389343	0.10300000011920929
6q18.pdb	6q18_HL_A_HA145R.pdb	-0.0959998071193695	0.4747999906539917
6q18.pdb	6q18_HL_A_HA145N.pdb	-0.7329890131950378	-0.08160000294446945
6q18.pdb	6q18_HL_A_HA145D.pdb	-0.475477397441864	0.24040000140666962
6q18.pdb	6q18_HL_A_HA145C.pdb	-0.37156933546066284	0.006899999920278788
6q18.pdb	6q18_HL_A_HA145Q.pdb	-0.41296112537384033	0.6793000102043152
6q18.pdb	6q18_HL_A_HA145E.pdb	-0.5573735237121582	0.06459999829530716
6q18.pdb	6q18_HL_A_HA145G.pdb	-0.21646001935005188	0.3091000020503998
6q18.pdb	6q18_HL_A_HA145I.pdb	-0.2952103614807129	0.4749999940395355
6q18.pdb	6q18_HL_A_HA145L.pdb	0.020719915628433228	0.7253000140190125
6q18.pdb	6q18_HL_A_HA145K.pdb	-0.10021594166755676	0.6353999972343445
6q18.pdb	6q18_HL_A_HA145M.pdb	0.1161029040813446	0.4465000033378601
6q18.pdb	6q18_HL_A_HA145F.pdb	0.19106271862983704	0.8317999839782715
6q18.pdb	6q18_HL_A_HA145P.pdb	-0.3966045379638672	0.1039000004529953
6q18.pdb	6q18_HL_A_HA145S.pdb	-0.40363237261772156	-0.20260000228881836
6q18.pdb	6q18_HL_A_HA145T.pdb	-0.4520641267299652	0.3125
6q18.pdb	6q18_HL_A_HA145W.pdb	0.034898847341537476	0.08349999785423279
6q18.pdb	6q18_HL_A_HA145Y.pdb	-0.18312287330627441	0.5164999961853027
6q18.pdb	6q18_HL_A_HA145V.pdb	-0.44769614934921265	0.10029999911785126
6q18.pdb	6q18_HL_A_GA174A.pdb	-0.5051448345184326	-0.06960000097751617
6q18.pdb	6q18_HL_A_GA174R.pdb	-0.689742922782898	0.4065000116825104
6q18.pdb	6q18_HL_A_GA174N.pdb	-0.5946044921875	-0.07240000367164612
6q18.pdb	6q18_HL_A_GA174D.pdb	-0.7224100828170776	-0.1542000025510788
6q18.pdb	6q18_HL_A_GA174C.pdb	-0.32197368144989014	-0.07320000231266022
6q18.pdb	6q18_HL_A_GA174Q.pdb	-0.6788598299026489	-0.0007999999797903001
6q18.pdb	6q18_HL_A_GA174E.pdb	-0.7126498222351074	-0.19020000100135803
6q18.pdb	6q18_HL_A_GA174H.pdb	-0.6217339038848877	-0.20469999313354492
6q18.pdb	6q18_HL_A_GA174I.pdb	-0.5860884189605713	-0.16359999775886536
6q18.pdb	6q18_HL_A_GA174L.pdb	-0.4437284767627716	-0.1712000072002411
6q18.pdb	6q18_HL_A_GA174K.pdb	-0.6362920999526978	0.025800000876188278
6q18.pdb	6q18_HL_A_GA174M.pdb	-0.40000247955322266	0.07530000060796738
6q18.pdb	6q18_HL_A_GA174F.pdb	-0.4429891109466553	0.07410000264644623
6q18.pdb	6q18_HL_A_GA174P.pdb	-0.6209392547607422	-0.1014999970793724
6q18.pdb	6q18_HL_A_GA174S.pdb	-0.542419970035553	-0.07020000368356705
6q18.pdb	6q18_HL_A_GA174T.pdb	-0.5618281364440918	-0.1696999967098236
6q18.pdb	6q18_HL_A_GA174W.pdb	-0.5319797992706299	-0.12520000338554382
6q18.pdb	6q18_HL_A_GA174Y.pdb	-0.5894848704338074	-0.08820000290870667
6q18.pdb	6q18_HL_A_GA174V.pdb	-0.5500460267066956	-0.15489999949932098
6q18.pdb	6q18_HL_A_QA175A.pdb	-0.0417080819606781	0.1761000007390976
6q18.pdb	6q18_HL_A_QA175R.pdb	-0.41337209939956665	0.38269999623298645
6q18.pdb	6q18_HL_A_QA175N.pdb	-0.5203490257263184	-0.07580000162124634
6q18.pdb	6q18_HL_A_QA175D.pdb	-0.469199001789093	-0.34630000591278076
6q18.pdb	6q18_HL_A_QA175C.pdb	-0.204159677028656	0.05660000070929527
6q18.pdb	6q18_HL_A_QA175E.pdb	-0.48861226439476013	-0.9797999858856201
6q18.pdb	6q18_HL_A_QA175G.pdb	0.02774098515510559	-0.1574999988079071
6q18.pdb	6q18_HL_A_QA175H.pdb	-0.473014235496521	0.11500000208616257
6q18.pdb	6q18_HL_A_QA175I.pdb	-0.3783344626426697	0.49559998512268066
6q18.pdb	6q18_HL_A_QA175L.pdb	-0.20823298394680023	0.44859999418258667
6q18.pdb	6q18_HL_A_QA175K.pdb	-0.41747432947158813	-0.02160000056028366
6q18.pdb	6q18_HL_A_QA175M.pdb	-0.1714332401752472	0.38339999318122864
6q18.pdb	6q18_HL_A_QA175F.pdb	-0.5129058361053467	0.09700000286102295
6q18.pdb	6q18_HL_A_QA175P.pdb	-0.1597459614276886	-0.14090000092983246
6q18.pdb	6q18_HL_A_QA175S.pdb	-0.2144591510295868	-0.31949999928474426
6q18.pdb	6q18_HL_A_QA175T.pdb	-0.5436493158340454	0.10830000042915344
6q18.pdb	6q18_HL_A_QA175W.pdb	-0.46898332238197327	1.2598999738693237
6q18.pdb	6q18_HL_A_QA175Y.pdb	-0.5675743818283081	-0.6200000047683716
6q18.pdb	6q18_HL_A_QA175V.pdb	-0.38917601108551025	0.30329999327659607
6q18.pdb	6q18_HL_A_EA176A.pdb	-0.18104292452335358	-2.154900074005127
6q18.pdb	6q18_HL_A_EA176R.pdb	-0.6016641855239868	-1.8456000089645386
6q18.pdb	6q18_HL_A_EA176N.pdb	-0.47665953636169434	-2.3289999961853027
6q18.pdb	6q18_HL_A_EA176D.pdb	-0.5479949116706848	-2.4093000888824463
6q18.pdb	6q18_HL_A_EA176C.pdb	-0.40375974774360657	-2.3921000957489014
6q18.pdb	6q18_HL_A_EA176Q.pdb	-0.34946414828300476	-1.541599988937378
6q18.pdb	6q18_HL_A_EA176G.pdb	-0.228926420211792	-2.9883999824523926
6q18.pdb	6q18_HL_A_EA176H.pdb	-0.5100752115249634	-2.473099946975708
6q18.pdb	6q18_HL_A_EA176I.pdb	-0.43709704279899597	-1.5425000190734863
6q18.pdb	6q18_HL_A_EA176L.pdb	-0.41876286268234253	-1.7315000295639038
6q18.pdb	6q18_HL_A_EA176K.pdb	-0.4097115397453308	-2.2948999404907227
6q18.pdb	6q18_HL_A_EA176M.pdb	-0.2203669548034668	-1.3712999820709229
6q18.pdb	6q18_HL_A_EA176F.pdb	-0.25441622734069824	-1.5681999921798706
6q18.pdb	6q18_HL_A_EA176P.pdb	-1.8905965089797974	-3.9305999279022217
6q18.pdb	6q18_HL_A_EA176S.pdb	-0.4632010757923126	-2.827899932861328
6q18.pdb	6q18_HL_A_EA176T.pdb	0.0022551119327545166	-2.930000066757202
6q18.pdb	6q18_HL_A_EA176W.pdb	-0.8619441986083984	-2.0508999824523926
6q18.pdb	6q18_HL_A_EA176Y.pdb	-0.4690167009830475	-2.6491000652313232
6q18.pdb	6q18_HL_A_EA176V.pdb	-0.42589259147644043	-1.6405999660491943
6q18.pdb	6q18_HL_A_GA177A.pdb	-0.5973309874534607	-0.8801000118255615
6q18.pdb	6q18_HL_A_GA177R.pdb	-6.351061820983887	-6.064599990844727
6q18.pdb	6q18_HL_A_GA177N.pdb	-0.9011712074279785	-0.5580999851226807
6q18.pdb	6q18_HL_A_GA177D.pdb	-0.4656588137149811	-1.1007000207901
6q18.pdb	6q18_HL_A_GA177C.pdb	-0.8403459787368774	-1.226099967956543
6q18.pdb	6q18_HL_A_GA177Q.pdb	-9.445347785949707	-12.217599868774414
6q18.pdb	6q18_HL_A_GA177E.pdb	-1.931641936302185	-5.336599826812744
6q18.pdb	6q18_HL_A_GA177H.pdb	-22.153911590576172	-34.86465072631836
6q18.pdb	6q18_HL_A_GA177I.pdb	-8.002093315124512	-10.740400314331055
6q18.pdb	6q18_HL_A_GA177L.pdb	-13.078951835632324	-11.390299797058105
6q18.pdb	6q18_HL_A_GA177K.pdb	-20.00464630126953	-21.557920455932617
6q18.pdb	6q18_HL_A_GA177M.pdb	-1.1092618703842163	-3.7771999835968018
6q18.pdb	6q18_HL_A_GA177F.pdb	-21.89780616760254	-28.15730094909668
6q18.pdb	6q18_HL_A_GA177P.pdb	-5.676487445831299	-5.511499881744385
6q18.pdb	6q18_HL_A_GA177S.pdb	-1.878240942955017	-2.3171000480651855
6q18.pdb	6q18_HL_A_GA177T.pdb	-1.0787875652313232	-1.6181000471115112
6q18.pdb	6q18_HL_A_GA177W.pdb	-22.58389663696289	-28.156490325927734
6q18.pdb	6q18_HL_A_GA177Y.pdb	-25.62331771850586	-34.73244094848633
6q18.pdb	6q18_HL_A_GA177V.pdb	-1.096377968788147	-0.7483999729156494
6okm.pdb	6okm_HL_R_TH29A.pdb	-0.3407862186431885	0.030400000512599945
6okm.pdb	6okm_HL_R_TH29R.pdb	-0.5529608726501465	-0.048500001430511475
6okm.pdb	6okm_HL_R_TH29N.pdb	-0.3065720200538635	0.04450000077486038
6okm.pdb	6okm_HL_R_TH29D.pdb	-0.27105963230133057	0.11959999799728394
6okm.pdb	6okm_HL_R_TH29C.pdb	-0.3640868663787842	0.01850000023841858
6okm.pdb	6okm_HL_R_TH29Q.pdb	-0.5545985698699951	0.008999999612569809
6okm.pdb	6okm_HL_R_TH29E.pdb	-0.6186491250991821	0.06289999932050705
6okm.pdb	6okm_HL_R_TH29G.pdb	-0.4007681608200073	0.04600000008940697
6okm.pdb	6okm_HL_R_TH29H.pdb	-0.37215548753738403	0.3540000021457672
6okm.pdb	6okm_HL_R_TH29I.pdb	-0.2336633801460266	0.007400000002235174
6okm.pdb	6okm_HL_R_TH29L.pdb	-0.6183833479881287	-0.02070000022649765
6okm.pdb	6okm_HL_R_TH29K.pdb	-0.5008405447006226	-0.025200000032782555
6okm.pdb	6okm_HL_R_TH29M.pdb	-0.2664806544780731	-0.010300000198185444
6okm.pdb	6okm_HL_R_TH29F.pdb	-0.17407897114753723	0.0430000014603138
6okm.pdb	6okm_HL_R_TH29P.pdb	-0.4241982102394104	0.041999999433755875
6okm.pdb	6okm_HL_R_TH29S.pdb	-0.37918078899383545	0.06589999794960022
6okm.pdb	6okm_HL_R_TH29W.pdb	-0.32552507519721985	0.0013000000035390258
6okm.pdb	6okm_HL_R_TH29Y.pdb	-0.27000707387924194	0.10509999841451645
6okm.pdb	6okm_HL_R_TH29V.pdb	-0.23361915349960327	0.007799999788403511
6okm.pdb	6okm_HL_R_NH30A.pdb	-0.18861418962478638	-0.23160000145435333
6okm.pdb	6okm_HL_R_NH30R.pdb	-0.19036617875099182	0.28600001335144043
6okm.pdb	6okm_HL_R_NH30D.pdb	-0.17457395792007446	-0.08229999989271164
6okm.pdb	6okm_HL_R_NH30C.pdb	-0.013671904802322388	0.08349999785423279
6okm.pdb	6okm_HL_R_NH30Q.pdb	-0.09284138679504395	-0.15459999442100525
6okm.pdb	6okm_HL_R_NH30E.pdb	-0.32283201813697815	0.07940000295639038
6okm.pdb	6okm_HL_R_NH30G.pdb	0.02143433690071106	-0.5422000288963318
6okm.pdb	6okm_HL_R_NH30H.pdb	-0.4564720690250397	0.4221000075340271
6okm.pdb	6okm_HL_R_NH30I.pdb	-0.24077866971492767	-0.10180000215768814
6okm.pdb	6okm_HL_R_NH30L.pdb	-0.009779095649719238	1.0269999504089355
6okm.pdb	6okm_HL_R_NH30K.pdb	-0.006086230278015137	1.5205999612808228
6okm.pdb	6okm_HL_R_NH30M.pdb	-0.07550445199012756	0.6628000140190125
6okm.pdb	6okm_HL_R_NH30F.pdb	0.1172076165676117	0.5515000224113464
6okm.pdb	6okm_HL_R_NH30P.pdb	-0.5723617076873779	-0.4544999897480011
6okm.pdb	6okm_HL_R_NH30S.pdb	-0.31303220987319946	-0.6402999758720398
6okm.pdb	6okm_HL_R_NH30T.pdb	-0.3272935748100281	0.10509999841451645
6okm.pdb	6okm_HL_R_NH30W.pdb	0.023558348417282104	0.20080000162124634
6okm.pdb	6okm_HL_R_NH30Y.pdb	0.07713583111763	0.24169999361038208
6okm.pdb	6okm_HL_R_NH30V.pdb	-0.14726540446281433	0.9678999781608582
6okm.pdb	6okm_HL_R_YH31A.pdb	-0.48257285356521606	-0.9271000027656555
6okm.pdb	6okm_HL_R_YH31R.pdb	-0.6342557072639465	-1.0743999481201172
6okm.pdb	6okm_HL_R_YH31N.pdb	-0.7141869068145752	-1.5378999710083008
6okm.pdb	6okm_HL_R_YH31D.pdb	-0.559393048286438	-0.15389999747276306
6okm.pdb	6okm_HL_R_YH31C.pdb	-0.5535708665847778	-0.819100022315979
6okm.pdb	6okm_HL_R_YH31Q.pdb	-0.6502811908721924	-1.2400000095367432
6okm.pdb	6okm_HL_R_YH31E.pdb	-0.6732041835784912	0.26600000262260437
6okm.pdb	6okm_HL_R_YH31G.pdb	-0.4049834907054901	-1.0081000328063965
6okm.pdb	6okm_HL_R_YH31H.pdb	-0.6482224464416504	-0.9358000159263611
6okm.pdb	6okm_HL_R_YH31I.pdb	-0.8078923225402832	0.02669999934732914
6okm.pdb	6okm_HL_R_YH31L.pdb	-0.6467686295509338	-0.18889999389648438
6okm.pdb	6okm_HL_R_YH31K.pdb	-0.4760197103023529	-1.4326000213623047
6okm.pdb	6okm_HL_R_YH31M.pdb	-0.12210914492607117	0.8090999722480774
6okm.pdb	6okm_HL_R_YH31F.pdb	-0.3209739327430725	0.39430001378059387
6okm.pdb	6okm_HL_R_YH31P.pdb	-0.5870916247367859	-0.5307000279426575
6okm.pdb	6okm_HL_R_YH31S.pdb	-0.5546963214874268	-1.257699966430664
6okm.pdb	6okm_HL_R_YH31T.pdb	-0.8863974809646606	-0.7954999804496765
6okm.pdb	6okm_HL_R_YH31W.pdb	-1.1900523900985718	1.2760000228881836
6okm.pdb	6okm_HL_R_YH31V.pdb	-0.6807329654693604	-0.4650999903678894
6okm.pdb	6okm_HL_R_LH32A.pdb	-0.39722177386283875	-1.718400001525879
6okm.pdb	6okm_HL_R_LH32R.pdb	-1.369109034538269	-2.6068999767303467
6okm.pdb	6okm_HL_R_LH32N.pdb	-0.5870923399925232	-1.7252000570297241
6okm.pdb	6okm_HL_R_LH32D.pdb	-0.7064516544342041	-2.9247000217437744
6okm.pdb	6okm_HL_R_LH32C.pdb	-0.3042279779911041	-1.4532999992370605
6okm.pdb	6okm_HL_R_LH32Q.pdb	-0.5053072571754456	-2.2916998863220215
6okm.pdb	6okm_HL_R_LH32E.pdb	-0.8018956184387207	-3.2430999279022217
6okm.pdb	6okm_HL_R_LH32G.pdb	-0.243121936917305	-2.0034000873565674
6okm.pdb	6okm_HL_R_LH32H.pdb	-0.6315194368362427	-1.0024000406265259
6okm.pdb	6okm_HL_R_LH32I.pdb	-0.6534628868103027	-0.7067999839782715
6okm.pdb	6okm_HL_R_LH32K.pdb	-1.58099365234375	-1.2759000062942505
6okm.pdb	6okm_HL_R_LH32M.pdb	-0.3169485330581665	0.2897000014781952
6okm.pdb	6okm_HL_R_LH32F.pdb	-0.3008914589881897	1.3717999458312988
6okm.pdb	6okm_HL_R_LH32P.pdb	-0.5529797077178955	-1.579800009727478
6okm.pdb	6okm_HL_R_LH32S.pdb	-0.6509774923324585	-1.9931999444961548
6okm.pdb	6okm_HL_R_LH32T.pdb	-0.5319442749023438	-1.4589999914169312
6okm.pdb	6okm_HL_R_LH32W.pdb	-5.21035623550415	-3.1570000648498535
6okm.pdb	6okm_HL_R_LH32Y.pdb	-0.34390681982040405	-0.18889999389648438
6okm.pdb	6okm_HL_R_LH32V.pdb	-0.524117112159729	-1.138200044631958
6okm.pdb	6okm_HL_R_VH49A.pdb	0.12664970755577087	-0.6279000043869019
6okm.pdb	6okm_HL_R_VH49R.pdb	-0.7060895562171936	-3.5541000366210938
6okm.pdb	6okm_HL_R_VH49N.pdb	0.009493976831436157	-0.7541999816894531
6okm.pdb	6okm_HL_R_VH49D.pdb	-0.4964296519756317	-1.6556999683380127
6okm.pdb	6okm_HL_R_VH49C.pdb	-0.014292865991592407	-0.38269999623298645
6okm.pdb	6okm_HL_R_VH49Q.pdb	-0.47946304082870483	-0.8259000182151794
6okm.pdb	6okm_HL_R_VH49E.pdb	-0.5206422805786133	-0.289900004863739
6okm.pdb	6okm_HL_R_VH49G.pdb	0.3795348107814789	-0.9955999851226807
6okm.pdb	6okm_HL_R_VH49H.pdb	-1.09492027759552	-2.91510009765625
6okm.pdb	6okm_HL_R_VH49I.pdb	-0.4200902283191681	-0.30550000071525574
6okm.pdb	6okm_HL_R_VH49L.pdb	-0.31130674481391907	-0.5182999968528748
6okm.pdb	6okm_HL_R_VH49K.pdb	-0.39117056131362915	-0.1005999967455864
6okm.pdb	6okm_HL_R_VH49M.pdb	0.013220518827438354	-0.359499990940094
6okm.pdb	6okm_HL_R_VH49F.pdb	-6.193883895874023	-9.661800384521484
6okm.pdb	6okm_HL_R_VH49P.pdb	-0.23141001164913177	-0.7324000000953674
6okm.pdb	6okm_HL_R_VH49S.pdb	-0.3494793474674225	-0.8324999809265137
6okm.pdb	6okm_HL_R_VH49T.pdb	-0.3442942202091217	-0.44440001249313354
6okm.pdb	6okm_HL_R_VH49W.pdb	-0.5751807689666748	-0.9074000120162964
6okm.pdb	6okm_HL_R_VH49Y.pdb	-0.6606833934783936	-0.8938999772071838
6okm.pdb	6okm_HL_R_NH51A.pdb	-0.316687673330307	-0.06589999794960022
6okm.pdb	6okm_HL_R_NH51R.pdb	-0.3064446449279785	0.6557000279426575
6okm.pdb	6okm_HL_R_NH51D.pdb	-0.47433602809906006	-0.4997999966144562
6okm.pdb	6okm_HL_R_NH51C.pdb	-0.28417855501174927	0.05460000038146973
6okm.pdb	6okm_HL_R_NH51Q.pdb	-0.5750643014907837	-0.3077000081539154
6okm.pdb	6okm_HL_R_NH51E.pdb	-0.5262327194213867	-0.4221000075340271
6okm.pdb	6okm_HL_R_NH51G.pdb	-0.2911793887615204	-0.3630000054836273
6okm.pdb	6okm_HL_R_NH51H.pdb	-0.7453123331069946	0.49140000343322754
6okm.pdb	6okm_HL_R_NH51I.pdb	-0.3952169120311737	0.5938000082969666
6okm.pdb	6okm_HL_R_NH51L.pdb	-0.4037889838218689	0.8881999850273132
6okm.pdb	6okm_HL_R_NH51K.pdb	-0.36528459191322327	0.2513999938964844
6okm.pdb	6okm_HL_R_NH51M.pdb	-0.31046441197395325	1.6816999912261963
6okm.pdb	6okm_HL_R_NH51F.pdb	-2.0467801094055176	-1.4256999492645264
6okm.pdb	6okm_HL_R_NH51P.pdb	-0.4577512741088867	-2.34060001373291
6okm.pdb	6okm_HL_R_NH51S.pdb	-0.3956708014011383	-0.551800012588501
6okm.pdb	6okm_HL_R_NH51T.pdb	-0.4194338023662567	-0.3831000030040741
6okm.pdb	6okm_HL_R_NH51W.pdb	-2.540313959121704	-0.9484999775886536
6okm.pdb	6okm_HL_R_NH51Y.pdb	-0.6013076901435852	1.107200026512146
6okm.pdb	6okm_HL_R_NH51V.pdb	-0.4815654158592224	0.4803999960422516
6okm.pdb	6okm_HL_R_DH56A.pdb	-0.24046126008033752	0.0024999999441206455
6okm.pdb	6okm_HL_R_DH56R.pdb	-0.39658603072166443	-0.08049999922513962
6okm.pdb	6okm_HL_R_DH56N.pdb	-0.3605893552303314	-0.08299999684095383
6okm.pdb	6okm_HL_R_DH56C.pdb	-0.22516776621341705	0.2768999934196472
6okm.pdb	6okm_HL_R_DH56Q.pdb	-0.43423736095428467	-0.02630000002682209
6okm.pdb	6okm_HL_R_DH56E.pdb	-0.38659903407096863	-0.011599999852478504
6okm.pdb	6okm_HL_R_DH56G.pdb	-0.10868385434150696	-0.21979999542236328
6okm.pdb	6okm_HL_R_DH56H.pdb	-0.31771549582481384	-0.10270000249147415
6okm.pdb	6okm_HL_R_DH56I.pdb	-0.3210577368736267	0.39480000734329224
6okm.pdb	6okm_HL_R_DH56L.pdb	-0.2802410125732422	1.0960999727249146
6okm.pdb	6okm_HL_R_DH56K.pdb	-0.38101547956466675	0.6757000088691711
6okm.pdb	6okm_HL_R_DH56M.pdb	-0.3368912935256958	1.2908999919891357
6okm.pdb	6okm_HL_R_DH56F.pdb	-0.2880537807941437	0.9811999797821045
6okm.pdb	6okm_HL_R_DH56P.pdb	-0.25595736503601074	-0.16259999573230743
6okm.pdb	6okm_HL_R_DH56S.pdb	-0.31099677085876465	-0.17589999735355377
6okm.pdb	6okm_HL_R_DH56T.pdb	-0.3917858898639679	-0.13269999623298645
6okm.pdb	6okm_HL_R_DH56W.pdb	-0.21435758471488953	0.878600001335144
6okm.pdb	6okm_HL_R_DH56Y.pdb	-0.3560894727706909	0.7002000212669373
6okm.pdb	6okm_HL_R_DH56V.pdb	-0.26227474212646484	0.3476000130176544
6okm.pdb	6okm_HL_R_YH58A.pdb	-0.3254311978816986	-0.5322999954223633
6okm.pdb	6okm_HL_R_YH58R.pdb	-0.4521031975746155	-0.7390999794006348
6okm.pdb	6okm_HL_R_YH58N.pdb	-0.3204341530799866	-0.6557999849319458
6okm.pdb	6okm_HL_R_YH58D.pdb	-0.42039376497268677	-0.8345000147819519
6okm.pdb	6okm_HL_R_YH58C.pdb	-0.2189847230911255	-0.6137999892234802
6okm.pdb	6okm_HL_R_YH58Q.pdb	-0.3789529800415039	-0.640500009059906
6okm.pdb	6okm_HL_R_YH58E.pdb	-0.4863917827606201	-0.5385000109672546
6okm.pdb	6okm_HL_R_YH58G.pdb	-0.12512600421905518	-0.7049000263214111
6okm.pdb	6okm_HL_R_YH58H.pdb	-0.4517715573310852	-0.754800021648407
6okm.pdb	6okm_HL_R_YH58I.pdb	-0.32604384422302246	-0.29190000891685486
6okm.pdb	6okm_HL_R_YH58L.pdb	-0.32631927728652954	-0.4043999910354614
6okm.pdb	6okm_HL_R_YH58K.pdb	-0.38019242882728577	-0.9549999833106995
6okm.pdb	6okm_HL_R_YH58M.pdb	-0.3044692277908325	-0.6394000053405762
6okm.pdb	6okm_HL_R_YH58F.pdb	-0.5291931629180908	-0.42879998683929443
6okm.pdb	6okm_HL_R_YH58P.pdb	-0.4534110724925995	-1.1708999872207642
6okm.pdb	6okm_HL_R_YH58S.pdb	-0.35397401452064514	-0.9099000096321106
6okm.pdb	6okm_HL_R_YH58T.pdb	-0.37715238332748413	-0.9876000285148621
6okm.pdb	6okm_HL_R_YH58W.pdb	-0.5132613778114319	-0.5616999864578247
6okm.pdb	6okm_HL_R_YH58V.pdb	-0.30261921882629395	-0.47929999232292175
6okm.pdb	6okm_HL_R_RH97A.pdb	-0.3703661859035492	0.6327000260353088
6okm.pdb	6okm_HL_R_RH97N.pdb	-0.5605839490890503	0.534600019454956
6okm.pdb	6okm_HL_R_RH97D.pdb	-0.6266412734985352	0.8967999815940857
6okm.pdb	6okm_HL_R_RH97C.pdb	-0.3990534842014313	0.6133999824523926
6okm.pdb	6okm_HL_R_RH97Q.pdb	-0.3828796148300171	1.3381999731063843
6okm.pdb	6okm_HL_R_RH97E.pdb	-0.4959355890750885	1.6481000185012817
6okm.pdb	6okm_HL_R_RH97G.pdb	-0.22908660769462585	0.557699978351593
6okm.pdb	6okm_HL_R_RH97H.pdb	-0.6296623945236206	0.9732000231742859
6okm.pdb	6okm_HL_R_RH97I.pdb	-0.33342286944389343	0.6021000146865845
6okm.pdb	6okm_HL_R_RH97L.pdb	-0.36534252762794495	0.4878999888896942
6okm.pdb	6okm_HL_R_RH97K.pdb	-0.4039599895477295	0.26919999718666077
6okm.pdb	6okm_HL_R_RH97M.pdb	-0.22233614325523376	0.6467999815940857
6okm.pdb	6okm_HL_R_RH97F.pdb	-0.7452024221420288	0.47540000081062317
6okm.pdb	6okm_HL_R_RH97P.pdb	-0.36829009652137756	1.1261999607086182
6okm.pdb	6okm_HL_R_RH97S.pdb	-0.21753689646720886	1.667099952697754
6okm.pdb	6okm_HL_R_RH97T.pdb	-0.38227537274360657	1.242900013923645
6okm.pdb	6okm_HL_R_RH97W.pdb	-0.5779768824577332	2.654900074005127
6okm.pdb	6okm_HL_R_RH97Y.pdb	-0.7389570474624634	0.3212999999523163
6okm.pdb	6okm_HL_R_RH97V.pdb	-0.586621880531311	1.426800012588501
6okm.pdb	6okm_HL_R_DH98A.pdb	-0.5567321181297302	-2.9110000133514404
6okm.pdb	6okm_HL_R_DH98R.pdb	-0.9319601058959961	-5.28980016708374
6okm.pdb	6okm_HL_R_DH98N.pdb	-0.6931914687156677	-0.6128000020980835
6okm.pdb	6okm_HL_R_DH98C.pdb	-0.256239652633667	-1.9128999710083008
6okm.pdb	6okm_HL_R_DH98Q.pdb	-0.9014906883239746	-1.9012000560760498
6okm.pdb	6okm_HL_R_DH98E.pdb	-0.6772239208221436	-2.021399974822998
6okm.pdb	6okm_HL_R_DH98G.pdb	-0.8894640207290649	-2.0241000652313232
6okm.pdb	6okm_HL_R_DH98H.pdb	-0.9830502271652222	-1.1516000032424927
6okm.pdb	6okm_HL_R_DH98I.pdb	-0.5118698477745056	-1.0716999769210815
6okm.pdb	6okm_HL_R_DH98L.pdb	-0.5788306593894958	-1.3495999574661255
6okm.pdb	6okm_HL_R_DH98K.pdb	-1.746882677078247	-4.583000183105469
6okm.pdb	6okm_HL_R_DH98M.pdb	-0.23720690608024597	-0.9692000150680542
6okm.pdb	6okm_HL_R_DH98F.pdb	-2.34012508392334	-2.0829999446868896
6okm.pdb	6okm_HL_R_DH98P.pdb	-0.6943807005882263	-3.238100051879883
6okm.pdb	6okm_HL_R_DH98S.pdb	-0.7869085073471069	-2.387700080871582
6okm.pdb	6okm_HL_R_DH98T.pdb	-0.683142900466919	-1.9639999866485596
6okm.pdb	6okm_HL_R_DH98W.pdb	-6.178067207336426	-6.997200012207031
6okm.pdb	6okm_HL_R_DH98Y.pdb	-1.3229401111602783	-2.9537999629974365
6okm.pdb	6okm_HL_R_DH98V.pdb	-0.49500077962875366	-1.5614999532699585
6okm.pdb	6okm_HL_R_RH99A.pdb	-0.4803471565246582	-2.3482000827789307
6okm.pdb	6okm_HL_R_RH99N.pdb	-0.37652719020843506	-2.255199909210205
6okm.pdb	6okm_HL_R_RH99D.pdb	-0.42789673805236816	-3.3726999759674072
6okm.pdb	6okm_HL_R_RH99C.pdb	-0.2853832542896271	-1.9154000282287598
6okm.pdb	6okm_HL_R_RH99Q.pdb	-0.5097109079360962	-1.6252000331878662
6okm.pdb	6okm_HL_R_RH99E.pdb	-0.23257800936698914	-2.61929988861084
6okm.pdb	6okm_HL_R_RH99G.pdb	-0.43646764755249023	-2.9458999633789062
6okm.pdb	6okm_HL_R_RH99H.pdb	-0.8838520050048828	-2.6061999797821045
6okm.pdb	6okm_HL_R_RH99I.pdb	-0.3634665012359619	-0.9937999844551086
6okm.pdb	6okm_HL_R_RH99L.pdb	-0.3482710123062134	-0.8799999952316284
6okm.pdb	6okm_HL_R_RH99K.pdb	-0.4513780474662781	-1.1416000127792358
6okm.pdb	6okm_HL_R_RH99M.pdb	-0.28325170278549194	-0.49410000443458557
6okm.pdb	6okm_HL_R_RH99F.pdb	-3.2959723472595215	-4.6722002029418945
6okm.pdb	6okm_HL_R_RH99P.pdb	-0.36837339401245117	-2.1810998916625977
6okm.pdb	6okm_HL_R_RH99S.pdb	-0.5518923401832581	-2.9990999698638916
6okm.pdb	6okm_HL_R_RH99T.pdb	-0.5328400135040283	-1.9764000177383423
6okm.pdb	6okm_HL_R_RH99W.pdb	-2.1897027492523193	-4.043499946594238
6okm.pdb	6okm_HL_R_RH99Y.pdb	-0.117948979139328	-1.2063000202178955
6okm.pdb	6okm_HL_R_RH99V.pdb	-0.38560372591018677	-0.3977000117301941
6okm.pdb	6okm_HL_R_YL32A.pdb	-0.7108200788497925	-1.0950000286102295
6okm.pdb	6okm_HL_R_YL32R.pdb	-0.8284162878990173	-1.4240000247955322
6okm.pdb	6okm_HL_R_YL32N.pdb	-0.5469438433647156	-1.1109999418258667
6okm.pdb	6okm_HL_R_YL32D.pdb	-0.6566059589385986	-1.4101999998092651
6okm.pdb	6okm_HL_R_YL32C.pdb	-0.44304224848747253	-1.2996000051498413
6okm.pdb	6okm_HL_R_YL32Q.pdb	-0.5718246698379517	-1.280900001525879
6okm.pdb	6okm_HL_R_YL32E.pdb	-0.7074912786483765	-1.232699990272522
6okm.pdb	6okm_HL_R_YL32G.pdb	-0.5488529205322266	-1.7753000259399414
6okm.pdb	6okm_HL_R_YL32H.pdb	-0.6285954713821411	-0.3107999861240387
6okm.pdb	6okm_HL_R_YL32I.pdb	-0.8813513517379761	-2.161099910736084
6okm.pdb	6okm_HL_R_YL32L.pdb	-0.8139671087265015	-0.27869999408721924
6okm.pdb	6okm_HL_R_YL32K.pdb	-0.7336976528167725	-0.9671000242233276
6okm.pdb	6okm_HL_R_YL32M.pdb	-0.5424939393997192	-0.6531000137329102
6okm.pdb	6okm_HL_R_YL32F.pdb	-0.33076757192611694	0.1703999936580658
6okm.pdb	6okm_HL_R_YL32P.pdb	-0.7658364772796631	-1.4107999801635742
6okm.pdb	6okm_HL_R_YL32S.pdb	-0.47778943181037903	-1.6908999681472778
6okm.pdb	6okm_HL_R_YL32T.pdb	-0.6238919496536255	-1.374500036239624
6okm.pdb	6okm_HL_R_YL32W.pdb	-0.7003008127212524	0.2451000064611435
6okm.pdb	6okm_HL_R_YL32V.pdb	-0.9190844297409058	-1.382699966430664
6okm.pdb	6okm_HL_R_VL34A.pdb	-0.07649257779121399	-0.35830000042915344
6okm.pdb	6okm_HL_R_VL34R.pdb	-0.7441273927688599	-0.6277999877929688
6okm.pdb	6okm_HL_R_VL34N.pdb	-0.29052734375	-0.22089999914169312
6okm.pdb	6okm_HL_R_VL34D.pdb	-0.5441169738769531	-0.5091999769210815
6okm.pdb	6okm_HL_R_VL34C.pdb	-0.1946030706167221	-0.01119999960064888
6okm.pdb	6okm_HL_R_VL34Q.pdb	-0.7022297382354736	-0.31060001254081726
6okm.pdb	6okm_HL_R_VL34E.pdb	-0.9479970932006836	-0.03440000116825104
6okm.pdb	6okm_HL_R_VL34G.pdb	0.007517784833908081	-0.38909998536109924
6okm.pdb	6okm_HL_R_VL34H.pdb	-0.745223879814148	-0.42800000309944153
6okm.pdb	6okm_HL_R_VL34I.pdb	-0.6276087760925293	0.18140000104904175
6okm.pdb	6okm_HL_R_VL34L.pdb	-0.7841836214065552	-0.28049999475479126
6okm.pdb	6okm_HL_R_VL34K.pdb	-0.7821190357208252	-0.03200000151991844
6okm.pdb	6okm_HL_R_VL34M.pdb	-0.6036860346794128	-0.155799999833107
6okm.pdb	6okm_HL_R_VL34F.pdb	-0.7310529947280884	-0.2709999978542328
6okm.pdb	6okm_HL_R_VL34P.pdb	-0.44941288232803345	-0.5113999843597412
6okm.pdb	6okm_HL_R_VL34S.pdb	-0.6922179460525513	-0.3188000023365021
6okm.pdb	6okm_HL_R_VL34T.pdb	-0.5112646818161011	-0.3984000086784363
6okm.pdb	6okm_HL_R_VL34W.pdb	-0.8639230728149414	-0.9713000059127808
6okm.pdb	6okm_HL_R_VL34Y.pdb	-0.8243685960769653	-0.5292999744415283
6okm.pdb	6okm_HL_R_YL49A.pdb	-0.08425858616828918	-0.6273000240325928
6okm.pdb	6okm_HL_R_YL49R.pdb	-0.35254043340682983	-1.579300045967102
6okm.pdb	6okm_HL_R_YL49N.pdb	-0.4641753137111664	-0.5073999762535095
6okm.pdb	6okm_HL_R_YL49D.pdb	-0.367162823677063	-0.6351000070571899
6okm.pdb	6okm_HL_R_YL49C.pdb	-0.14550960063934326	-0.6571999788284302
6okm.pdb	6okm_HL_R_YL49Q.pdb	-0.6063326597213745	0.08009999990463257
6okm.pdb	6okm_HL_R_YL49E.pdb	-0.2745285630226135	-0.8755999803543091
6okm.pdb	6okm_HL_R_YL49G.pdb	0.2594827711582184	-0.9830999970436096
6okm.pdb	6okm_HL_R_YL49H.pdb	-0.6495822668075562	-0.7290999889373779
6okm.pdb	6okm_HL_R_YL49I.pdb	-0.28905051946640015	0.03180000185966492
6okm.pdb	6okm_HL_R_YL49L.pdb	-0.3811957836151123	-0.0015999999595806003
6okm.pdb	6okm_HL_R_YL49K.pdb	-0.38226234912872314	-0.7914000153541565
6okm.pdb	6okm_HL_R_YL49M.pdb	-0.37923720479011536	-0.27630001306533813
6okm.pdb	6okm_HL_R_YL49F.pdb	-0.4208754301071167	0.46720001101493835
6okm.pdb	6okm_HL_R_YL49P.pdb	-0.18778976798057556	-0.550000011920929
6okm.pdb	6okm_HL_R_YL49S.pdb	-0.2586170732975006	-0.7423999905586243
6okm.pdb	6okm_HL_R_YL49T.pdb	-0.22892263531684875	-0.8998000025749207
6okm.pdb	6okm_HL_R_YL49W.pdb	-0.4153450131416321	1.2451000213623047
6okm.pdb	6okm_HL_R_YL49V.pdb	-0.2123144567012787	0.026200000196695328
6okm.pdb	6okm_HL_R_NL53A.pdb	-0.3957329988479614	0.16920000314712524
6okm.pdb	6okm_HL_R_NL53R.pdb	-0.530780553817749	0.4422999918460846
6okm.pdb	6okm_HL_R_NL53D.pdb	-0.6663552522659302	-0.7038000226020813
6okm.pdb	6okm_HL_R_NL53C.pdb	-0.44000861048698425	0.2581999897956848
6okm.pdb	6okm_HL_R_NL53Q.pdb	-0.5328892469406128	-0.03999999910593033
6okm.pdb	6okm_HL_R_NL53E.pdb	-0.665864109992981	-0.22280000150203705
6okm.pdb	6okm_HL_R_NL53G.pdb	-0.28679993748664856	0.2639999985694885
6okm.pdb	6okm_HL_R_NL53H.pdb	-0.5817157030105591	0.15150000154972076
6okm.pdb	6okm_HL_R_NL53I.pdb	-0.5700894594192505	-0.20239999890327454
6okm.pdb	6okm_HL_R_NL53L.pdb	-0.47615987062454224	0.37229999899864197
6okm.pdb	6okm_HL_R_NL53K.pdb	-0.5320072174072266	0.42640000581741333
6okm.pdb	6okm_HL_R_NL53M.pdb	-0.31058740615844727	0.7494000196456909
6okm.pdb	6okm_HL_R_NL53F.pdb	-0.5536340475082397	0.18930000066757202
6okm.pdb	6okm_HL_R_NL53P.pdb	-0.3049736022949219	0.17730000615119934
6okm.pdb	6okm_HL_R_NL53S.pdb	-0.5618979930877686	0.1420000046491623
6okm.pdb	6okm_HL_R_NL53T.pdb	-0.6497758626937866	0.26750001311302185
6okm.pdb	6okm_HL_R_NL53W.pdb	-0.638518214225769	0.12770000100135803
6okm.pdb	6okm_HL_R_NL53Y.pdb	-0.2882961630821228	1.7431000471115112
6okm.pdb	6okm_HL_R_NL53V.pdb	-0.5277140140533447	0.6003999710083008
6okm.pdb	6okm_HL_R_LL54A.pdb	-0.4640246629714966	0.35569998621940613
6okm.pdb	6okm_HL_R_LL54R.pdb	-0.9451087713241577	-0.17720000445842743
6okm.pdb	6okm_HL_R_LL54N.pdb	-0.9192488193511963	0.28790000081062317
6okm.pdb	6okm_HL_R_LL54D.pdb	-0.8483684062957764	0.840399980545044
6okm.pdb	6okm_HL_R_LL54C.pdb	-0.6692138910293579	0.12939999997615814
6okm.pdb	6okm_HL_R_LL54Q.pdb	-0.8401519656181335	0.37529999017715454
6okm.pdb	6okm_HL_R_LL54E.pdb	-0.535603404045105	0.5098999738693237
6okm.pdb	6okm_HL_R_LL54G.pdb	-0.5244448184967041	0.3490999937057495
6okm.pdb	6okm_HL_R_LL54H.pdb	-0.9119144082069397	0.35519999265670776
6okm.pdb	6okm_HL_R_LL54I.pdb	-0.5926318168640137	-0.12600000202655792
6okm.pdb	6okm_HL_R_LL54K.pdb	-0.5696024298667908	-0.2508000135421753
6okm.pdb	6okm_HL_R_LL54M.pdb	-0.5539332032203674	-0.06449999660253525
6okm.pdb	6okm_HL_R_LL54F.pdb	-0.6373960375785828	-0.14820000529289246
6okm.pdb	6okm_HL_R_LL54P.pdb	-0.5887135863304138	1.0098999738693237
6okm.pdb	6okm_HL_R_LL54S.pdb	-0.6012061238288879	-0.03370000049471855
6okm.pdb	6okm_HL_R_LL54T.pdb	-0.6742374897003174	-0.19689999520778656
6okm.pdb	6okm_HL_R_LL54W.pdb	-0.9144707918167114	0.20260000228881836
6okm.pdb	6okm_HL_R_LL54Y.pdb	-0.7113798260688782	0.12489999830722809
6okm.pdb	6okm_HL_R_LL54V.pdb	-0.4896773099899292	0.5382999777793884
6okm.pdb	6okm_HL_R_EL55A.pdb	-0.0009238719940185547	-0.8600999712944031
6okm.pdb	6okm_HL_R_EL55R.pdb	-0.315967321395874	-1.011199951171875
6okm.pdb	6okm_HL_R_EL55N.pdb	-0.32362765073776245	-0.7674999833106995
6okm.pdb	6okm_HL_R_EL55D.pdb	-0.32292282581329346	-0.20149999856948853
6okm.pdb	6okm_HL_R_EL55C.pdb	0.003076881170272827	-0.4514999985694885
6okm.pdb	6okm_HL_R_EL55Q.pdb	-0.342624306678772	-0.5813999772071838
6okm.pdb	6okm_HL_R_EL55G.pdb	0.10246536135673523	-1.0160000324249268
6okm.pdb	6okm_HL_R_EL55H.pdb	-0.43938082456588745	-0.6557999849319458
6okm.pdb	6okm_HL_R_EL55I.pdb	-0.1609390676021576	-0.8367999792098999
6okm.pdb	6okm_HL_R_EL55L.pdb	-0.34411078691482544	-2.386899948120117
6okm.pdb	6okm_HL_R_EL55K.pdb	-0.3009503483772278	-1.0490000247955322
6okm.pdb	6okm_HL_R_EL55M.pdb	0.05737373232841492	-0.9380000233650208
6okm.pdb	6okm_HL_R_EL55F.pdb	-0.5099908113479614	-0.6875
6okm.pdb	6okm_HL_R_EL55P.pdb	0.25348368287086487	-0.9063000082969666
6okm.pdb	6okm_HL_R_EL55S.pdb	-0.16213461756706238	-0.28139999508857727
6okm.pdb	6okm_HL_R_EL55T.pdb	0.0372624397277832	-1.0786000490188599
6okm.pdb	6okm_HL_R_EL55W.pdb	-0.4882257580757141	-0.48559999465942383
6okm.pdb	6okm_HL_R_EL55Y.pdb	-0.2936156988143921	-1.2470999956130981
6okm.pdb	6okm_HL_R_EL55V.pdb	-0.03608086705207825	-0.8931999802589417
6okm.pdb	6okm_HL_R_SL56A.pdb	-0.5500268340110779	0.34200000762939453
6okm.pdb	6okm_HL_R_SL56R.pdb	-0.7307586669921875	0.08669999986886978
6okm.pdb	6okm_HL_R_SL56N.pdb	-0.4280796945095062	0.3386000096797943
6okm.pdb	6okm_HL_R_SL56D.pdb	-0.4393857717514038	0.9409999847412109
6okm.pdb	6okm_HL_R_SL56C.pdb	-0.10708752274513245	1.0916999578475952
6okm.pdb	6okm_HL_R_SL56Q.pdb	-0.920665979385376	0.6158999800682068
6okm.pdb	6okm_HL_R_SL56E.pdb	-0.7270528078079224	0.5555999875068665
6okm.pdb	6okm_HL_R_SL56G.pdb	-0.6034784317016602	0.08659999817609787
6okm.pdb	6okm_HL_R_SL56H.pdb	-0.6947888135910034	0.32190001010894775
6okm.pdb	6okm_HL_R_SL56I.pdb	-0.3772137463092804	1.0895999670028687
6okm.pdb	6okm_HL_R_SL56L.pdb	-0.2598257064819336	1.079200029373169
6okm.pdb	6okm_HL_R_SL56K.pdb	-0.7369672060012817	0.15189999341964722
6okm.pdb	6okm_HL_R_SL56M.pdb	-0.1350054144859314	1.7482999563217163
6okm.pdb	6okm_HL_R_SL56F.pdb	0.05687031149864197	0.9739000201225281
6okm.pdb	6okm_HL_R_SL56P.pdb	-0.1445746123790741	1.636299967765808
6okm.pdb	6okm_HL_R_SL56T.pdb	-0.4886971712112427	0.3702000081539154
6okm.pdb	6okm_HL_R_SL56W.pdb	-0.3376022279262543	0.7142000198364258
6okm.pdb	6okm_HL_R_SL56Y.pdb	-0.33652159571647644	0.6863999962806702
6okm.pdb	6okm_HL_R_SL56V.pdb	-0.24044257402420044	1.1533000469207764
6okm.pdb	6okm_HL_R_VL58A.pdb	-0.009991675615310669	0.009399999864399433
6okm.pdb	6okm_HL_R_VL58R.pdb	-0.5329878330230713	-0.21940000355243683
6okm.pdb	6okm_HL_R_VL58N.pdb	-0.5272979140281677	-0.006099999882280827
6okm.pdb	6okm_HL_R_VL58D.pdb	-0.3888102173805237	1.250100016593933
6okm.pdb	6okm_HL_R_VL58C.pdb	-0.18257145583629608	-0.022299999371170998
6okm.pdb	6okm_HL_R_VL58Q.pdb	-0.3709019124507904	0.298799991607666
6okm.pdb	6okm_HL_R_VL58E.pdb	-0.6535435914993286	0.8507000207901001
6okm.pdb	6okm_HL_R_VL58G.pdb	0.016111403703689575	0.11630000174045563
6okm.pdb	6okm_HL_R_VL58H.pdb	-0.3369655907154083	0.0430000014603138
6okm.pdb	6okm_HL_R_VL58I.pdb	-0.5125163793563843	0.014000000432133675
6okm.pdb	6okm_HL_R_VL58L.pdb	-0.39642831683158875	0.11789999902248383
6okm.pdb	6okm_HL_R_VL58K.pdb	-0.43209540843963623	0.028300000354647636
6okm.pdb	6okm_HL_R_VL58M.pdb	-0.25136345624923706	0.11140000075101852
6okm.pdb	6okm_HL_R_VL58F.pdb	-0.6729540824890137	0.02070000022649765
6okm.pdb	6okm_HL_R_VL58P.pdb	-0.2834804654121399	0.028699999675154686
6okm.pdb	6okm_HL_R_VL58S.pdb	-0.17703410983085632	-0.04639999940991402
6okm.pdb	6okm_HL_R_VL58T.pdb	-0.4214937090873718	-0.017799999564886093
6okm.pdb	6okm_HL_R_VL58W.pdb	-0.6142439842224121	-0.26649999618530273
6okm.pdb	6okm_HL_R_VL58Y.pdb	-1.2349600791931152	-0.583299994468689
6okm.pdb	6okm_HL_R_YL91A.pdb	-0.4131736755371094	-1.7640999555587769
6okm.pdb	6okm_HL_R_YL91R.pdb	-0.8234464526176453	-1.0126999616622925
6okm.pdb	6okm_HL_R_YL91N.pdb	-0.5103911757469177	-1.6384999752044678
6okm.pdb	6okm_HL_R_YL91D.pdb	-0.4188488721847534	-1.8961000442504883
6okm.pdb	6okm_HL_R_YL91C.pdb	-0.4052044749259949	-1.6739000082015991
6okm.pdb	6okm_HL_R_YL91Q.pdb	-0.7680490016937256	-1.8388999700546265
6okm.pdb	6okm_HL_R_YL91E.pdb	-0.6124879121780396	-2.046999931335449
6okm.pdb	6okm_HL_R_YL91G.pdb	-0.621891975402832	-2.492500066757202
6okm.pdb	6okm_HL_R_YL91H.pdb	-0.8346081972122192	-0.8356999754905701
6okm.pdb	6okm_HL_R_YL91I.pdb	-0.4809074401855469	-0.6013000011444092
6okm.pdb	6okm_HL_R_YL91L.pdb	-0.388913631439209	-1.2532999515533447
6okm.pdb	6okm_HL_R_YL91K.pdb	-0.5627626180648804	-1.2200000286102295
6okm.pdb	6okm_HL_R_YL91M.pdb	-0.6549850702285767	-1.3240000009536743
6okm.pdb	6okm_HL_R_YL91F.pdb	-0.5205564498901367	-0.1762000024318695
6okm.pdb	6okm_HL_R_YL91P.pdb	-0.5700953602790833	-1.9500000476837158
6okm.pdb	6okm_HL_R_YL91S.pdb	-0.12874552607536316	-2.0201001167297363
6okm.pdb	6okm_HL_R_YL91T.pdb	-0.3427826166152954	-1.9875999689102173
6okm.pdb	6okm_HL_R_YL91W.pdb	-0.5856300592422485	0.8069000244140625
6okm.pdb	6okm_HL_R_YL91V.pdb	-0.40078839659690857	-1.1715999841690063
6okm.pdb	6okm_HL_R_AL92R.pdb	-0.5407158136367798	-0.4235999882221222
6okm.pdb	6okm_HL_R_AL92N.pdb	-0.39986762404441833	-0.07020000368356705
6okm.pdb	6okm_HL_R_AL92D.pdb	-0.47129160165786743	0.18060000240802765
6okm.pdb	6okm_HL_R_AL92C.pdb	-0.35556745529174805	0.03350000083446503
6okm.pdb	6okm_HL_R_AL92Q.pdb	-0.5211129188537598	-0.05050000175833702
6okm.pdb	6okm_HL_R_AL92E.pdb	-0.5252957940101624	0.18860000371932983
6okm.pdb	6okm_HL_R_AL92G.pdb	-0.362113893032074	-0.02290000021457672
6okm.pdb	6okm_HL_R_AL92H.pdb	-0.6238037347793579	-0.02879999950528145
6okm.pdb	6okm_HL_R_AL92I.pdb	-0.4945254325866699	-0.10670000314712524
6okm.pdb	6okm_HL_R_AL92L.pdb	-0.4338575005531311	-0.3571999967098236
6okm.pdb	6okm_HL_R_AL92K.pdb	-0.4635978639125824	-0.031599998474121094
6okm.pdb	6okm_HL_R_AL92M.pdb	-0.16216588020324707	0.014399999752640724
6okm.pdb	6okm_HL_R_AL92F.pdb	-0.5229333639144897	-0.03530000150203705
6okm.pdb	6okm_HL_R_AL92P.pdb	-0.9194700717926025	-0.5485000014305115
6okm.pdb	6okm_HL_R_AL92S.pdb	-0.5034061670303345	-0.10719999670982361
6okm.pdb	6okm_HL_R_AL92T.pdb	-0.5257060527801514	-0.28519999980926514
6okm.pdb	6okm_HL_R_AL92W.pdb	-0.7460395097732544	-0.07689999788999557
6okm.pdb	6okm_HL_R_AL92Y.pdb	-0.5993430018424988	0.017899999395012856
6okm.pdb	6okm_HL_R_AL92V.pdb	-0.6291927099227905	-0.09510000050067902
6okm.pdb	6okm_HL_R_QL93A.pdb	-0.10614311695098877	0.04399999976158142
6okm.pdb	6okm_HL_R_QL93R.pdb	-0.34182503819465637	-0.2784000039100647
6okm.pdb	6okm_HL_R_QL93N.pdb	-0.3096698522567749	0.2110999971628189
6okm.pdb	6okm_HL_R_QL93D.pdb	-0.4377336800098419	0.5564000010490417
6okm.pdb	6okm_HL_R_QL93C.pdb	-0.06183847784996033	0.34389999508857727
6okm.pdb	6okm_HL_R_QL93E.pdb	-0.4716421961784363	0.41190001368522644
6okm.pdb	6okm_HL_R_QL93G.pdb	-0.03408810496330261	0.1340000033378601
6okm.pdb	6okm_HL_R_QL93H.pdb	-0.10953691601753235	0.22609999775886536
6okm.pdb	6okm_HL_R_QL93I.pdb	-0.4099167585372925	0.4171999990940094
6okm.pdb	6okm_HL_R_QL93L.pdb	-0.3835320472717285	-0.045099999755620956
6okm.pdb	6okm_HL_R_QL93K.pdb	-0.3411569595336914	-0.12939999997615814
6okm.pdb	6okm_HL_R_QL93M.pdb	-0.3709040880203247	-0.010499999858438969
6okm.pdb	6okm_HL_R_QL93F.pdb	0.007559835910797119	0.8719000220298767
6okm.pdb	6okm_HL_R_QL93P.pdb	-0.21790648996829987	0.40049999952316284
6okm.pdb	6okm_HL_R_QL93S.pdb	-0.4313261806964874	0.08309999853372574
6okm.pdb	6okm_HL_R_QL93T.pdb	-0.4457302391529083	-0.18160000443458557
6okm.pdb	6okm_HL_R_QL93W.pdb	-0.10822254419326782	1.370300054550171
6okm.pdb	6okm_HL_R_QL93Y.pdb	-0.06318297982215881	0.6524999737739563
6okm.pdb	6okm_HL_R_QL93V.pdb	-0.31032127141952515	0.03150000050663948
6okm.pdb	6okm_HL_R_FL94A.pdb	-0.5679308176040649	-1.736199975013733
6okm.pdb	6okm_HL_R_FL94R.pdb	-0.8560121655464172	-2.5708000659942627
6okm.pdb	6okm_HL_R_FL94N.pdb	-0.6277349591255188	-1.4124000072479248
6okm.pdb	6okm_HL_R_FL94D.pdb	-0.652857780456543	-1.7350000143051147
6okm.pdb	6okm_HL_R_FL94C.pdb	-0.4825511872768402	-1.6884000301361084
6okm.pdb	6okm_HL_R_FL94Q.pdb	-0.5457026958465576	-1.5241999626159668
6okm.pdb	6okm_HL_R_FL94E.pdb	-0.7047642469406128	-1.5322999954223633
6okm.pdb	6okm_HL_R_FL94G.pdb	-0.5544764995574951	-2.035900115966797
6okm.pdb	6okm_HL_R_FL94H.pdb	-0.7269622683525085	-0.8730999827384949
6okm.pdb	6okm_HL_R_FL94I.pdb	-0.7389867305755615	-1.3423000574111938
6okm.pdb	6okm_HL_R_FL94L.pdb	-0.7855554819107056	-0.9577000141143799
6okm.pdb	6okm_HL_R_FL94K.pdb	-0.6920397281646729	-0.7860000133514404
6okm.pdb	6okm_HL_R_FL94M.pdb	-0.37941354513168335	-0.33709999918937683
6okm.pdb	6okm_HL_R_FL94P.pdb	-0.578200101852417	-0.9947999715805054
6okm.pdb	6okm_HL_R_FL94S.pdb	-0.6718982458114624	-1.8277000188827515
6okm.pdb	6okm_HL_R_FL94T.pdb	-0.5601869821548462	-1.881500005722046
6okm.pdb	6okm_HL_R_FL94W.pdb	-1.1053284406661987	-1.1548000574111938
6okm.pdb	6okm_HL_R_FL94Y.pdb	-1.201200008392334	-0.9251000285148621
6okm.pdb	6okm_HL_R_FL94V.pdb	-0.701973557472229	-1.6291999816894531
6okm.pdb	6okm_HL_R_YL96A.pdb	-0.11028245091438293	0.06830000132322311
6okm.pdb	6okm_HL_R_YL96R.pdb	-0.5887400507926941	0.1656000018119812
6okm.pdb	6okm_HL_R_YL96N.pdb	-0.2046419084072113	0.052000001072883606
6okm.pdb	6okm_HL_R_YL96D.pdb	-0.28252890706062317	0.10209999978542328
6okm.pdb	6okm_HL_R_YL96C.pdb	0.05491214990615845	0.18019999563694
6okm.pdb	6okm_HL_R_YL96Q.pdb	-0.39761823415756226	-0.0032999999821186066
6okm.pdb	6okm_HL_R_YL96E.pdb	-0.40772342681884766	-0.060100000351667404
6okm.pdb	6okm_HL_R_YL96G.pdb	-0.013156145811080933	0.0348999984562397
6okm.pdb	6okm_HL_R_YL96H.pdb	-0.5317319631576538	0.2793999910354614
6okm.pdb	6okm_HL_R_YL96I.pdb	-0.3194342851638794	0.13369999825954437
6okm.pdb	6okm_HL_R_YL96L.pdb	-0.24791646003723145	0.16329999268054962
6okm.pdb	6okm_HL_R_YL96K.pdb	-0.7043683528900146	0.11949999630451202
6okm.pdb	6okm_HL_R_YL96M.pdb	-0.052038758993148804	0.08089999854564667
6okm.pdb	6okm_HL_R_YL96F.pdb	-0.3729114532470703	0.14830000698566437
6okm.pdb	6okm_HL_R_YL96P.pdb	-0.27736955881118774	-0.10670000314712524
6okm.pdb	6okm_HL_R_YL96S.pdb	-0.2722179591655731	0.09960000216960907
6okm.pdb	6okm_HL_R_YL96T.pdb	-0.19268080592155457	0.04729999974370003
6okm.pdb	6okm_HL_R_YL96W.pdb	-0.7414741516113281	0.10339999943971634
6okm.pdb	6okm_HL_R_YL96V.pdb	-0.215552419424057	0.05270000174641609
6okm.pdb	6okm_HL_R_RR36A.pdb	0.12722256779670715	-0.671999990940094
6okm.pdb	6okm_HL_R_RR36N.pdb	0.03928688168525696	-0.7473999857902527
6okm.pdb	6okm_HL_R_RR36D.pdb	-0.04856005311012268	-0.7513999938964844
6okm.pdb	6okm_HL_R_RR36C.pdb	0.15347865223884583	-0.6814000010490417
6okm.pdb	6okm_HL_R_RR36Q.pdb	-0.019619375467300415	-0.7415000200271606
6okm.pdb	6okm_HL_R_RR36E.pdb	-0.20290929079055786	-0.8429999947547913
6okm.pdb	6okm_HL_R_RR36G.pdb	0.2500390112400055	-0.7440000176429749
6okm.pdb	6okm_HL_R_RR36H.pdb	-0.22340011596679688	-0.6610000133514404
6okm.pdb	6okm_HL_R_RR36I.pdb	-0.2097078114748001	-0.6607999801635742
6okm.pdb	6okm_HL_R_RR36L.pdb	-0.058057159185409546	-0.7473999857902527
6okm.pdb	6okm_HL_R_RR36K.pdb	-0.2026883065700531	-0.6593000292778015
6okm.pdb	6okm_HL_R_RR36M.pdb	-0.14920705556869507	-0.7067999839782715
6okm.pdb	6okm_HL_R_RR36F.pdb	-0.35855433344841003	-0.5521000027656555
6okm.pdb	6okm_HL_R_RR36P.pdb	-0.042570143938064575	-0.7056999802589417
6okm.pdb	6okm_HL_R_RR36S.pdb	0.03282096982002258	-0.6886000037193298
6okm.pdb	6okm_HL_R_RR36T.pdb	-0.05649569630622864	-0.7214000225067139
6okm.pdb	6okm_HL_R_RR36W.pdb	-0.2949320077896118	-0.7116000056266785
6okm.pdb	6okm_HL_R_RR36Y.pdb	-0.3235782980918884	-0.7473999857902527
6okm.pdb	6okm_HL_R_RR36V.pdb	-0.026663780212402344	-0.6610999703407288
6okm.pdb	6okm_HL_R_GR39A.pdb	-2.4434971809387207	-2.6570000648498535
6okm.pdb	6okm_HL_R_GR39R.pdb	-7.180371284484863	-6.9085001945495605
6okm.pdb	6okm_HL_R_GR39N.pdb	-10.78699016571045	-8.5871000289917
6okm.pdb	6okm_HL_R_GR39D.pdb	-6.816977024078369	-6.344399929046631
6okm.pdb	6okm_HL_R_GR39C.pdb	-5.506577968597412	-4.624800205230713
6okm.pdb	6okm_HL_R_GR39Q.pdb	-2.320467472076416	-1.811900019645691
6okm.pdb	6okm_HL_R_GR39E.pdb	-10.997995376586914	-8.909600257873535
6okm.pdb	6okm_HL_R_GR39H.pdb	-25.933605194091797	-21.661226272583008
6okm.pdb	6okm_HL_R_GR39I.pdb	-10.280399322509766	-11.7252197265625
6okm.pdb	6okm_HL_R_GR39L.pdb	-5.353629112243652	-5.9868998527526855
6okm.pdb	6okm_HL_R_GR39K.pdb	-7.115348815917969	-8.08080005645752
6okm.pdb	6okm_HL_R_GR39M.pdb	-8.82105827331543	-8.659799575805664
6okm.pdb	6okm_HL_R_GR39F.pdb	-9.592358589172363	-12.78499984741211
6okm.pdb	6okm_HL_R_GR39P.pdb	-4.996106147766113	-4.26609992980957
6okm.pdb	6okm_HL_R_GR39S.pdb	-5.4016828536987305	-3.9639999866485596
6okm.pdb	6okm_HL_R_GR39T.pdb	-11.929120063781738	-9.837800025939941
6okm.pdb	6okm_HL_R_GR39W.pdb	-7.844282627105713	-9.8996000289917
6okm.pdb	6okm_HL_R_GR39Y.pdb	-7.052361011505127	-11.081899642944336
6okm.pdb	6okm_HL_R_GR39V.pdb	-10.686385154724121	-10.873800277709961
6okm.pdb	6okm_HL_R_PR40A.pdb	-0.9501278400421143	-1.593000054359436
6okm.pdb	6okm_HL_R_PR40R.pdb	-1.8523558378219604	-2.5552000999450684
6okm.pdb	6okm_HL_R_PR40N.pdb	-2.3132176399230957	-2.0350000858306885
6okm.pdb	6okm_HL_R_PR40D.pdb	-2.149228811264038	-4.617599964141846
6okm.pdb	6okm_HL_R_PR40C.pdb	-0.6790201663970947	-1.6552000045776367
6okm.pdb	6okm_HL_R_PR40Q.pdb	-1.2992037534713745	-1.3157999515533447
6okm.pdb	6okm_HL_R_PR40E.pdb	-1.131656289100647	-2.4879000186920166
6okm.pdb	6okm_HL_R_PR40G.pdb	-1.25031316280365	-2.980299949645996
6okm.pdb	6okm_HL_R_PR40H.pdb	-10.338966369628906	-9.649200439453125
6okm.pdb	6okm_HL_R_PR40I.pdb	-2.415318250656128	-2.975600004196167
6okm.pdb	6okm_HL_R_PR40L.pdb	-0.4728940725326538	-0.12950000166893005
6okm.pdb	6okm_HL_R_PR40K.pdb	-1.1765507459640503	-2.029900074005127
6okm.pdb	6okm_HL_R_PR40M.pdb	-0.3268064856529236	-0.5644000172615051
6okm.pdb	6okm_HL_R_PR40F.pdb	-16.452592849731445	-16.388019561767578
6okm.pdb	6okm_HL_R_PR40S.pdb	-1.033553957939148	-2.95740008354187
6okm.pdb	6okm_HL_R_PR40T.pdb	-0.7557518482208252	-2.3482000827789307
6okm.pdb	6okm_HL_R_PR40W.pdb	-18.208805084228516	-18.26814079284668
6okm.pdb	6okm_HL_R_PR40Y.pdb	-20.62206268310547	-17.368520736694336
6okm.pdb	6okm_HL_R_PR40V.pdb	-1.8364810943603516	-1.0714999437332153
6okm.pdb	6okm_HL_R_GR41A.pdb	-0.7378836274147034	-0.6334999799728394
6okm.pdb	6okm_HL_R_GR41R.pdb	-1.4067107439041138	-0.684499979019165
6okm.pdb	6okm_HL_R_GR41N.pdb	-0.9204703569412231	-0.15889999270439148
6okm.pdb	6okm_HL_R_GR41D.pdb	-0.7611353397369385	-2.3157999515533447
6okm.pdb	6okm_HL_R_GR41C.pdb	-0.6738511323928833	-0.5843999981880188
6okm.pdb	6okm_HL_R_GR41Q.pdb	-0.9333959817886353	-1.0339000225067139
6okm.pdb	6okm_HL_R_GR41E.pdb	-0.8259840607643127	-1.433500051498413
6okm.pdb	6okm_HL_R_GR41H.pdb	-1.6335395574569702	-2.283600091934204
6okm.pdb	6okm_HL_R_GR41I.pdb	-3.604875326156616	-3.34060001373291
6okm.pdb	6okm_HL_R_GR41L.pdb	-0.986786961555481	-0.04100000113248825
6okm.pdb	6okm_HL_R_GR41K.pdb	-1.0422070026397705	-0.49939998984336853
6okm.pdb	6okm_HL_R_GR41M.pdb	-0.7913330793380737	0.5928000211715698
6okm.pdb	6okm_HL_R_GR41F.pdb	-3.600698947906494	-4.066699981689453
6okm.pdb	6okm_HL_R_GR41P.pdb	-4.585823059082031	-4.253499984741211
6okm.pdb	6okm_HL_R_GR41S.pdb	-0.8531134128570557	-1.5640000104904175
6okm.pdb	6okm_HL_R_GR41T.pdb	-1.4858324527740479	-2.84660005569458
6okm.pdb	6okm_HL_R_GR41W.pdb	-3.618826389312744	-7.831999778747559
6okm.pdb	6okm_HL_R_GR41Y.pdb	-12.767936706542969	-13.056039810180664
6okm.pdb	6okm_HL_R_GR41V.pdb	-2.421018362045288	-1.9118000268936157
6okm.pdb	6okm_HL_R_FR42A.pdb	-1.3409918546676636	-2.1013998985290527
6okm.pdb	6okm_HL_R_FR42R.pdb	-1.4713331460952759	-1.7187999486923218
6okm.pdb	6okm_HL_R_FR42N.pdb	-1.0477347373962402	-2.2184998989105225
6okm.pdb	6okm_HL_R_FR42D.pdb	-1.51295006275177	-2.84689998626709
6okm.pdb	6okm_HL_R_FR42C.pdb	-1.278188943862915	-1.768399953842163
6okm.pdb	6okm_HL_R_FR42Q.pdb	-1.4368876218795776	-1.4670000076293945
6okm.pdb	6okm_HL_R_FR42E.pdb	-1.3801469802856445	-2.1041998863220215
6okm.pdb	6okm_HL_R_FR42G.pdb	-1.2671042680740356	-2.2165000438690186
6okm.pdb	6okm_HL_R_FR42H.pdb	-1.0622189044952393	-0.5260999798774719
6okm.pdb	6okm_HL_R_FR42I.pdb	-1.135530710220337	-1.1866999864578247
6okm.pdb	6okm_HL_R_FR42L.pdb	-1.2146226167678833	-0.9320999979972839
6okm.pdb	6okm_HL_R_FR42K.pdb	-0.9226773977279663	0.9448999762535095
6okm.pdb	6okm_HL_R_FR42M.pdb	-0.7666618824005127	-0.6287000179290771
6okm.pdb	6okm_HL_R_FR42P.pdb	-1.0554819107055664	-2.194700002670288
6okm.pdb	6okm_HL_R_FR42S.pdb	-1.400083303451538	-1.8496999740600586
6okm.pdb	6okm_HL_R_FR42T.pdb	-1.4879584312438965	-1.3386000394821167
6okm.pdb	6okm_HL_R_FR42W.pdb	-6.157312393188477	-6.531499862670898
6okm.pdb	6okm_HL_R_FR42Y.pdb	-1.0082180500030518	-3.4511001110076904
6okm.pdb	6okm_HL_R_FR42V.pdb	-1.1954426765441895	-1.5465999841690063
6okm.pdb	6okm_HL_R_PR54A.pdb	-0.7170087099075317	-0.34929999709129333
6okm.pdb	6okm_HL_R_PR54R.pdb	-1.204991102218628	-2.4660000801086426
6okm.pdb	6okm_HL_R_PR54N.pdb	-0.966523289680481	-2.7797000408172607
6okm.pdb	6okm_HL_R_PR54D.pdb	-1.4930405616760254	-3.082200050354004
6okm.pdb	6okm_HL_R_PR54C.pdb	-0.18704916536808014	-0.6115000247955322
6okm.pdb	6okm_HL_R_PR54Q.pdb	-1.4005091190338135	-3.235300064086914
6okm.pdb	6okm_HL_R_PR54E.pdb	-0.77105313539505	-4.40310001373291
6okm.pdb	6okm_HL_R_PR54G.pdb	-0.7950443625450134	-2.5696001052856445
6okm.pdb	6okm_HL_R_PR54H.pdb	-11.731757164001465	-12.54578971862793
6okm.pdb	6okm_HL_R_PR54I.pdb	-0.8640577793121338	-2.229099988937378
6okm.pdb	6okm_HL_R_PR54L.pdb	-1.15728759765625	-2.269399881362915
6okm.pdb	6okm_HL_R_PR54K.pdb	-1.2963004112243652	-1.4607000350952148
6okm.pdb	6okm_HL_R_PR54M.pdb	-1.1222048997879028	-2.0469000339508057
6okm.pdb	6okm_HL_R_PR54F.pdb	-2.861004114151001	-7.407700061798096
6okm.pdb	6okm_HL_R_PR54S.pdb	-0.7834428548812866	-0.5874000191688538
6okm.pdb	6okm_HL_R_PR54T.pdb	-1.2578239440917969	-0.5666000247001648
6okm.pdb	6okm_HL_R_PR54W.pdb	-8.543567657470703	-6.5106000900268555
6okm.pdb	6okm_HL_R_PR54Y.pdb	-7.621072292327881	-9.390000343322754
6okm.pdb	6okm_HL_R_PR54V.pdb	-1.101974606513977	0.15049999952316284
6okm.pdb	6okm_HL_R_WR57A.pdb	-1.1041580438613892	-3.6254000663757324
6okm.pdb	6okm_HL_R_WR57R.pdb	-1.2850306034088135	-1.7021000385284424
6okm.pdb	6okm_HL_R_WR57N.pdb	-1.273983359336853	-3.977299928665161
6okm.pdb	6okm_HL_R_WR57D.pdb	-1.1368929147720337	-4.76800012588501
6okm.pdb	6okm_HL_R_WR57C.pdb	-1.079853892326355	-3.5090999603271484
6okm.pdb	6okm_HL_R_WR57Q.pdb	-1.1705920696258545	-3.1846001148223877
6okm.pdb	6okm_HL_R_WR57E.pdb	-1.0799885988235474	-3.2904000282287598
6okm.pdb	6okm_HL_R_WR57G.pdb	-1.178918719291687	-4.059800148010254
6okm.pdb	6okm_HL_R_WR57H.pdb	-0.9192728996276855	-3.5994999408721924
6okm.pdb	6okm_HL_R_WR57I.pdb	-1.444343090057373	-2.8864998817443848
6okm.pdb	6okm_HL_R_WR57L.pdb	-1.1265850067138672	-1.7001999616622925
6okm.pdb	6okm_HL_R_WR57K.pdb	-1.5497424602508545	-2.7330000400543213
6okm.pdb	6okm_HL_R_WR57M.pdb	-0.7643828392028809	-0.9904999732971191
6okm.pdb	6okm_HL_R_WR57F.pdb	-0.7713533639907837	-1.2007999420166016
6okm.pdb	6okm_HL_R_WR57P.pdb	-1.1484140157699585	-3.2444000244140625
6okm.pdb	6okm_HL_R_WR57S.pdb	-1.2489240169525146	-4.255899906158447
6okm.pdb	6okm_HL_R_WR57T.pdb	-1.1973762512207031	-4.297399997711182
6okm.pdb	6okm_HL_R_WR57Y.pdb	-0.9351668357849121	-1.6878000497817993
6okm.pdb	6okm_HL_R_WR57V.pdb	-1.0979290008544922	-3.1110999584198
6okm.pdb	6okm_HL_R_CR58A.pdb	-0.2986401617527008	-0.42910000681877136
6okm.pdb	6okm_HL_R_CR58R.pdb	-2.2688143253326416	-5.803400039672852
6okm.pdb	6okm_HL_R_CR58N.pdb	-0.6580058932304382	-0.6082000136375427
6okm.pdb	6okm_HL_R_CR58D.pdb	-0.27059847116470337	0.5967000126838684
6okm.pdb	6okm_HL_R_CR58Q.pdb	-0.39738133549690247	0.8378999829292297
6okm.pdb	6okm_HL_R_CR58E.pdb	0.03939473628997803	2.8854000568389893
6okm.pdb	6okm_HL_R_CR58G.pdb	-0.4522581994533539	-0.10499999672174454
6okm.pdb	6okm_HL_R_CR58H.pdb	-0.707487165927887	-2.191800117492676
6okm.pdb	6okm_HL_R_CR58I.pdb	-0.690108060836792	0.2547000050544739
6okm.pdb	6okm_HL_R_CR58L.pdb	-0.6644548177719116	-0.13930000364780426
6okm.pdb	6okm_HL_R_CR58K.pdb	-2.0586326122283936	-6.475299835205078
6okm.pdb	6okm_HL_R_CR58M.pdb	-0.31119346618652344	-0.7716000080108643
6okm.pdb	6okm_HL_R_CR58F.pdb	-1.2999516725540161	-1.8798999786376953
6okm.pdb	6okm_HL_R_CR58P.pdb	-0.20439644157886505	0.6348000168800354
6okm.pdb	6okm_HL_R_CR58S.pdb	-0.27359849214553833	-0.4787999987602234
6okm.pdb	6okm_HL_R_CR58T.pdb	-0.6817045211791992	-0.5453000068664551
6okm.pdb	6okm_HL_R_CR58W.pdb	-11.182258605957031	-15.97307014465332
6okm.pdb	6okm_HL_R_CR58Y.pdb	-0.5694277286529541	-2.2939000129699707
6okm.pdb	6okm_HL_R_CR58V.pdb	-0.5153957605361938	0.032099999487400055
6okm.pdb	6okm_HL_R_NR59A.pdb	-0.496886670589447	0.33970001339912415
6okm.pdb	6okm_HL_R_NR59R.pdb	-0.41259950399398804	1.1378999948501587
6okm.pdb	6okm_HL_R_NR59D.pdb	-0.5419608950614929	3.2416000366210938
6okm.pdb	6okm_HL_R_NR59C.pdb	-0.13909396529197693	0.9610000252723694
6okm.pdb	6okm_HL_R_NR59Q.pdb	-0.6664742231369019	-0.024800000712275505
6okm.pdb	6okm_HL_R_NR59E.pdb	-0.6989955902099609	0.7738999724388123
6okm.pdb	6okm_HL_R_NR59G.pdb	-0.5021432638168335	0.18119999766349792
6okm.pdb	6okm_HL_R_NR59H.pdb	-0.6028857231140137	-0.17509999871253967
6okm.pdb	6okm_HL_R_NR59I.pdb	-0.5141290426254272	0.5860000252723694
6okm.pdb	6okm_HL_R_NR59L.pdb	-0.31972023844718933	0.6169000267982483
6okm.pdb	6okm_HL_R_NR59K.pdb	-0.4602935016155243	0.7555000185966492
6okm.pdb	6okm_HL_R_NR59M.pdb	-0.24132679402828217	0.6694999933242798
6okm.pdb	6okm_HL_R_NR59F.pdb	-0.24359223246574402	1.3823000192642212
6okm.pdb	6okm_HL_R_NR59P.pdb	-0.5245003700256348	0.25130000710487366
6okm.pdb	6okm_HL_R_NR59S.pdb	-0.5097284317016602	0.9106000065803528
6okm.pdb	6okm_HL_R_NR59T.pdb	-0.6487884521484375	0.3603000044822693
6okm.pdb	6okm_HL_R_NR59W.pdb	-0.6484378576278687	0.43309998512268066
6okm.pdb	6okm_HL_R_NR59Y.pdb	-0.27459266781806946	1.386299967765808
6okm.pdb	6okm_HL_R_NR59V.pdb	-0.44163233041763306	0.7433000206947327
6okm.pdb	6okm_HL_R_LR60A.pdb	-0.4609832763671875	-0.7017999887466431
6okm.pdb	6okm_HL_R_LR60R.pdb	-0.4050321578979492	-0.43059998750686646
6okm.pdb	6okm_HL_R_LR60N.pdb	-0.6664834022521973	-0.79339998960495
6okm.pdb	6okm_HL_R_LR60D.pdb	-0.9902020692825317	-0.8605999946594238
6okm.pdb	6okm_HL_R_LR60C.pdb	-0.2778266370296478	-0.09459999948740005
6okm.pdb	6okm_HL_R_LR60Q.pdb	-0.4480854868888855	-0.6255999803543091
6okm.pdb	6okm_HL_R_LR60E.pdb	-0.502501368522644	0.6162999868392944
6okm.pdb	6okm_HL_R_LR60G.pdb	-0.4485662877559662	-0.8720999956130981
6okm.pdb	6okm_HL_R_LR60H.pdb	-0.5015037655830383	0.28439998626708984
6okm.pdb	6okm_HL_R_LR60I.pdb	-0.5375179052352905	-0.39089998602867126
6okm.pdb	6okm_HL_R_LR60K.pdb	-0.49502629041671753	-0.4065999984741211
6okm.pdb	6okm_HL_R_LR60M.pdb	-0.32993102073669434	-0.2883000075817108
6okm.pdb	6okm_HL_R_LR60F.pdb	-0.7117307186126709	-1.0081000328063965
6okm.pdb	6okm_HL_R_LR60P.pdb	-0.2622901499271393	-0.3513999879360199
6okm.pdb	6okm_HL_R_LR60S.pdb	-0.5476839542388916	-0.8373000025749207
6okm.pdb	6okm_HL_R_LR60T.pdb	-0.5824723839759827	-0.5803999900817871
6okm.pdb	6okm_HL_R_LR60W.pdb	-0.7712241411209106	-0.3617999851703644
6okm.pdb	6okm_HL_R_LR60Y.pdb	-0.5309137105941772	-0.5656999945640564
6okm.pdb	6okm_HL_R_LR60V.pdb	-0.33926552534103394	0.6090999841690063
6okm.pdb	6okm_HL_R_RR61A.pdb	-0.6835757493972778	-0.2563999891281128
6okm.pdb	6okm_HL_R_RR61N.pdb	-0.8912305235862732	-0.6452000141143799
6okm.pdb	6okm_HL_R_RR61D.pdb	-0.8880003690719604	-0.8112000226974487
6okm.pdb	6okm_HL_R_RR61C.pdb	-0.6210454702377319	-0.4580000042915344
6okm.pdb	6okm_HL_R_RR61Q.pdb	-0.9155268669128418	-0.42570000886917114
6okm.pdb	6okm_HL_R_RR61E.pdb	-0.7553014755249023	-0.4717000126838684
6okm.pdb	6okm_HL_R_RR61G.pdb	-0.8601318597793579	-0.7014999985694885
6okm.pdb	6okm_HL_R_RR61H.pdb	-0.881118655204773	-0.5368000268936157
6okm.pdb	6okm_HL_R_RR61I.pdb	-0.6894015073776245	2.006700038909912
6okm.pdb	6okm_HL_R_RR61L.pdb	-0.3705655336380005	0.4147000014781952
6okm.pdb	6okm_HL_R_RR61K.pdb	-0.6990015506744385	-0.0015999999595806003
6okm.pdb	6okm_HL_R_RR61M.pdb	-0.2638820707798004	0.9750999808311462
6okm.pdb	6okm_HL_R_RR61F.pdb	-0.05951604247093201	0.5680000185966492
6okm.pdb	6okm_HL_R_RR61P.pdb	-0.6863815784454346	0.4925000071525574
6okm.pdb	6okm_HL_R_RR61S.pdb	-0.9335283041000366	-0.7282000184059143
6okm.pdb	6okm_HL_R_RR61T.pdb	-0.5478404760360718	-0.5498999953269958
6okm.pdb	6okm_HL_R_RR61W.pdb	-0.7545293569564819	0.2766000032424927
6okm.pdb	6okm_HL_R_RR61Y.pdb	-0.46169424057006836	0.17980000376701355
6okm.pdb	6okm_HL_R_RR61V.pdb	-0.5463933348655701	-0.9702000021934509
6okm.pdb	6okm_HL_R_ER65A.pdb	-0.21869027614593506	-0.6786999702453613
6okm.pdb	6okm_HL_R_ER65R.pdb	-0.42131543159484863	-0.7386999726295471
6okm.pdb	6okm_HL_R_ER65N.pdb	-0.2805146872997284	-0.5105999708175659
6okm.pdb	6okm_HL_R_ER65D.pdb	-0.46913468837738037	-0.1972000002861023
6okm.pdb	6okm_HL_R_ER65C.pdb	-0.2046786993741989	-0.6539000272750854
6okm.pdb	6okm_HL_R_ER65Q.pdb	-0.35113525390625	-0.651199996471405
6okm.pdb	6okm_HL_R_ER65G.pdb	-0.11996689438819885	-0.7016000151634216
6okm.pdb	6okm_HL_R_ER65H.pdb	-0.34398794174194336	-0.5512999892234802
6okm.pdb	6okm_HL_R_ER65I.pdb	-0.32437852025032043	-0.5939000248908997
6okm.pdb	6okm_HL_R_ER65L.pdb	-0.33250692486763	-0.527400016784668
6okm.pdb	6okm_HL_R_ER65K.pdb	-0.39656513929367065	-0.7348999977111816
6okm.pdb	6okm_HL_R_ER65M.pdb	-0.16256019473075867	-0.6583999991416931
6okm.pdb	6okm_HL_R_ER65F.pdb	-0.4520282447338104	-0.5881999731063843
6okm.pdb	6okm_HL_R_ER65P.pdb	-0.4600318968296051	-0.6758999824523926
6okm.pdb	6okm_HL_R_ER65S.pdb	-0.2814387083053589	-0.6902999877929688
6okm.pdb	6okm_HL_R_ER65T.pdb	-0.34869641065597534	-0.6741999983787537
6okm.pdb	6okm_HL_R_ER65W.pdb	-0.45849940180778503	-0.36149999499320984
6okm.pdb	6okm_HL_R_ER65Y.pdb	-0.5479797124862671	-0.6590999960899353
6okm.pdb	6okm_HL_R_ER65V.pdb	-0.2547406852245331	-0.6520000100135803
6okm.pdb	6okm_HL_R_RR66A.pdb	-0.6595531105995178	-3.6967999935150146
6okm.pdb	6okm_HL_R_RR66N.pdb	-1.0085893869400024	-2.7818000316619873
6okm.pdb	6okm_HL_R_RR66D.pdb	-0.819464921951294	-1.9465999603271484
6okm.pdb	6okm_HL_R_RR66C.pdb	-0.48142609000205994	-3.487299919128418
6okm.pdb	6okm_HL_R_RR66Q.pdb	-0.8527817130088806	-3.2548000812530518
6okm.pdb	6okm_HL_R_RR66E.pdb	-0.842637300491333	-1.8472000360488892
6okm.pdb	6okm_HL_R_RR66G.pdb	-0.7036048173904419	-4.2104997634887695
6okm.pdb	6okm_HL_R_RR66H.pdb	-0.9003504514694214	-2.0206000804901123
6okm.pdb	6okm_HL_R_RR66I.pdb	-0.7504432797431946	-3.1347999572753906
6okm.pdb	6okm_HL_R_RR66L.pdb	-0.862478494644165	-2.611599922180176
6okm.pdb	6okm_HL_R_RR66K.pdb	-0.5675451755523682	-1.792799949645996
6okm.pdb	6okm_HL_R_RR66M.pdb	-0.7392347455024719	-2.1184000968933105
6okm.pdb	6okm_HL_R_RR66F.pdb	-1.010480284690857	-2.1693999767303467
6okm.pdb	6okm_HL_R_RR66P.pdb	-0.5456758737564087	-3.648400068283081
6okm.pdb	6okm_HL_R_RR66S.pdb	-0.7659420967102051	-3.908600091934204
6okm.pdb	6okm_HL_R_RR66T.pdb	-0.8614402413368225	-2.6789000034332275
6okm.pdb	6okm_HL_R_RR66W.pdb	-0.7280679941177368	-1.42739999294281
6okm.pdb	6okm_HL_R_RR66Y.pdb	-0.7139491438865662	-4.196599960327148
6okm.pdb	6okm_HL_R_RR66V.pdb	-0.8724572658538818	-2.359600067138672
6okm.pdb	6okm_HL_R_KR67A.pdb	-0.23974266648292542	-0.042500000447034836
6okm.pdb	6okm_HL_R_KR67R.pdb	-0.5482922792434692	-0.06870000064373016
6okm.pdb	6okm_HL_R_KR67N.pdb	-0.36627158522605896	0.013000000268220901
6okm.pdb	6okm_HL_R_KR67D.pdb	-0.21083644032478333	0.05079999938607216
6okm.pdb	6okm_HL_R_KR67C.pdb	-0.1402694284915924	-0.010300000198185444
6okm.pdb	6okm_HL_R_KR67Q.pdb	-0.6337332725524902	-0.037700001150369644
6okm.pdb	6okm_HL_R_KR67E.pdb	-0.4005017578601837	0.0608999989926815
6okm.pdb	6okm_HL_R_KR67G.pdb	-0.2854078412055969	-0.005499999970197678
6okm.pdb	6okm_HL_R_KR67H.pdb	-0.4907667934894562	0.04989999905228615
6okm.pdb	6okm_HL_R_KR67I.pdb	-0.4148111045360565	-0.05090000107884407
6okm.pdb	6okm_HL_R_KR67L.pdb	-0.24677446484565735	0.04390000179409981
6okm.pdb	6okm_HL_R_KR67M.pdb	-0.19984561204910278	0.03099999949336052
6okm.pdb	6okm_HL_R_KR67F.pdb	-0.2545795440673828	0.03709999844431877
6okm.pdb	6okm_HL_R_KR67P.pdb	-0.7379758358001709	-0.7580999732017517
6okm.pdb	6okm_HL_R_KR67S.pdb	-0.2613005042076111	-0.025100000202655792
6okm.pdb	6okm_HL_R_KR67T.pdb	-0.3003382682800293	0.016100000590085983
6okm.pdb	6okm_HL_R_KR67W.pdb	-0.5305010080337524	0.028699999675154686
6okm.pdb	6okm_HL_R_KR67Y.pdb	-0.2615255117416382	0.01979999989271164
6okm.pdb	6okm_HL_R_KR67V.pdb	-0.2992100417613983	-0.07419999688863754
6okm.pdb	6okm_HL_R_QR68A.pdb	-0.269657701253891	0.009800000116229057
6okm.pdb	6okm_HL_R_QR68R.pdb	-0.45278528332710266	-0.1348000019788742
6okm.pdb	6okm_HL_R_QR68N.pdb	-0.3458491265773773	0.030700000002980232
6okm.pdb	6okm_HL_R_QR68D.pdb	-0.3886910378932953	-0.05040000006556511
6okm.pdb	6okm_HL_R_QR68C.pdb	-0.22278833389282227	-0.021700000390410423
6okm.pdb	6okm_HL_R_QR68E.pdb	-0.5452945232391357	0.01889999955892563
6okm.pdb	6okm_HL_R_QR68G.pdb	-0.21300798654556274	-0.015399999916553497
6okm.pdb	6okm_HL_R_QR68H.pdb	-0.48461413383483887	0.08079999685287476
6okm.pdb	6okm_HL_R_QR68I.pdb	-0.4315776526927948	-0.04989999905228615
6okm.pdb	6okm_HL_R_QR68L.pdb	-0.4120040237903595	-0.00279999990016222
6okm.pdb	6okm_HL_R_QR68K.pdb	-0.44933709502220154	-0.026799999177455902
6okm.pdb	6okm_HL_R_QR68M.pdb	-0.26471489667892456	0.011699999682605267
6okm.pdb	6okm_HL_R_QR68F.pdb	-0.3304007053375244	0.05480000004172325
6okm.pdb	6okm_HL_R_QR68P.pdb	-0.32107096910476685	-0.14300000667572021
6okm.pdb	6okm_HL_R_QR68S.pdb	-0.24228116869926453	0.05849999934434891
6okm.pdb	6okm_HL_R_QR68T.pdb	-0.40346378087997437	-0.5418999791145325
6okm.pdb	6okm_HL_R_QR68W.pdb	-0.4352821111679077	0.010400000028312206
6okm.pdb	6okm_HL_R_QR68Y.pdb	-0.4259372651576996	0.14100000262260437
6okm.pdb	6okm_HL_R_QR68V.pdb	-0.3578570485115051	-0.04809999838471413
6okm.pdb	6okm_HL_R_LR69A.pdb	-1.1455636024475098	-1.5586999654769897
6okm.pdb	6okm_HL_R_LR69R.pdb	-1.5294992923736572	-2.147700071334839
6okm.pdb	6okm_HL_R_LR69N.pdb	-1.2824722528457642	-2.0559000968933105
6okm.pdb	6okm_HL_R_LR69D.pdb	-1.2082618474960327	-1.4296000003814697
6okm.pdb	6okm_HL_R_LR69C.pdb	-1.077245831489563	-1.3102999925613403
6okm.pdb	6okm_HL_R_LR69Q.pdb	-1.016806721687317	-2.4093000888824463
6okm.pdb	6okm_HL_R_LR69E.pdb	-1.3927274942398071	-2.642699956893921
6okm.pdb	6okm_HL_R_LR69G.pdb	-1.1160439252853394	-2.0165998935699463
6okm.pdb	6okm_HL_R_LR69H.pdb	-1.5124964714050293	-1.9466999769210815
6okm.pdb	6okm_HL_R_LR69I.pdb	-0.6575388312339783	-0.49729999899864197
6okm.pdb	6okm_HL_R_LR69K.pdb	-1.0728449821472168	-2.0873000621795654
6okm.pdb	6okm_HL_R_LR69M.pdb	-0.1728179156780243	0.30809998512268066
6okm.pdb	6okm_HL_R_LR69F.pdb	-1.1790244579315186	-1.7381000518798828
6okm.pdb	6okm_HL_R_LR69P.pdb	-1.1205670833587646	-1.315000057220459
6okm.pdb	6okm_HL_R_LR69S.pdb	-1.076535940170288	-1.9486000537872314
6okm.pdb	6okm_HL_R_LR69T.pdb	-1.1291768550872803	-2.0357000827789307
6okm.pdb	6okm_HL_R_LR69W.pdb	-1.3756027221679688	-1.753999948501587
6okm.pdb	6okm_HL_R_LR69Y.pdb	-1.5018466711044312	-1.6916999816894531
6okm.pdb	6okm_HL_R_LR69V.pdb	-1.084062933921814	-1.1962000131607056
5fhc.pdb	5fhc_AB_J_SA99A.pdb	-0.2601718008518219	0.30395999550819397
5fhc.pdb	5fhc_AB_J_SA99R.pdb	-2.5607073307037354	-4.305699825286865
5fhc.pdb	5fhc_AB_J_SA99N.pdb	-0.4975883364677429	-0.023970000445842743
5fhc.pdb	5fhc_AB_J_SA99D.pdb	-0.745818018913269	0.455269992351532
5fhc.pdb	5fhc_AB_J_SA99C.pdb	-0.36443400382995605	0.2851400077342987
5fhc.pdb	5fhc_AB_J_SA99Q.pdb	-3.148176670074463	-5.55364990234375
5fhc.pdb	5fhc_AB_J_SA99E.pdb	-2.374636173248291	-4.231540203094482
5fhc.pdb	5fhc_AB_J_SA99G.pdb	-0.3099352717399597	-0.2914400100708008
5fhc.pdb	5fhc_AB_J_SA99H.pdb	-4.45196533203125	-4.140960216522217
5fhc.pdb	5fhc_AB_J_SA99I.pdb	-2.180661678314209	-1.3912689685821533
5fhc.pdb	5fhc_AB_J_SA99L.pdb	-3.0440778732299805	-2.112816095352173
5fhc.pdb	5fhc_AB_J_SA99K.pdb	-4.5703253746032715	-7.204090118408203
5fhc.pdb	5fhc_AB_J_SA99M.pdb	-0.43878570199012756	-1.093222975730896
5fhc.pdb	5fhc_AB_J_SA99F.pdb	-6.114992618560791	-2.0292398929595947
5fhc.pdb	5fhc_AB_J_SA99P.pdb	-0.35268232226371765	0.22801999747753143
5fhc.pdb	5fhc_AB_J_SA99T.pdb	-0.16024526953697205	-0.05649000033736229
5fhc.pdb	5fhc_AB_J_SA99W.pdb	-20.105737686157227	-29.367000579833984
5fhc.pdb	5fhc_AB_J_SA99Y.pdb	-7.792415618896484	-4.885680198669434
5fhc.pdb	5fhc_AB_J_SA99V.pdb	-0.35016918182373047	0.6094300150871277
5fhc.pdb	5fhc_AB_J_RA100A.pdb	0.07763555645942688	0.05992000177502632
5fhc.pdb	5fhc_AB_J_RA100N.pdb	-0.27078476548194885	0.007519999984651804
5fhc.pdb	5fhc_AB_J_RA100D.pdb	-0.10784709453582764	0.053950000554323196
5fhc.pdb	5fhc_AB_J_RA100C.pdb	0.00147208571434021	0.010809999890625477
5fhc.pdb	5fhc_AB_J_RA100Q.pdb	-0.3646179437637329	0.010470000095665455
5fhc.pdb	5fhc_AB_J_RA100E.pdb	-0.5953113436698914	-0.008449999615550041
5fhc.pdb	5fhc_AB_J_RA100G.pdb	0.130009263753891	0.10780999809503555
5fhc.pdb	5fhc_AB_J_RA100H.pdb	-0.5560793280601501	-0.21963000297546387
5fhc.pdb	5fhc_AB_J_RA100I.pdb	-0.3744802176952362	-0.20555999875068665
5fhc.pdb	5fhc_AB_J_RA100L.pdb	-0.11618319153785706	-0.1907999962568283
5fhc.pdb	5fhc_AB_J_RA100K.pdb	-0.420461505651474	0.09502000361680984
5fhc.pdb	5fhc_AB_J_RA100M.pdb	-0.1689564287662506	0.02457999996840954
5fhc.pdb	5fhc_AB_J_RA100F.pdb	-0.4228639006614685	-0.13917000591754913
5fhc.pdb	5fhc_AB_J_RA100P.pdb	-0.2561432719230652	0.1330299973487854
5fhc.pdb	5fhc_AB_J_RA100S.pdb	-0.039087891578674316	0.13977999985218048
5fhc.pdb	5fhc_AB_J_RA100T.pdb	-0.02981126308441162	0.10467000305652618
5fhc.pdb	5fhc_AB_J_RA100W.pdb	-0.7157878875732422	-0.17747999727725983
5fhc.pdb	5fhc_AB_J_RA100Y.pdb	-0.46790027618408203	-0.4759500026702881
5fhc.pdb	5fhc_AB_J_RA100V.pdb	-0.28455615043640137	-0.06923999637365341
5fhc.pdb	5fhc_AB_J_SA101A.pdb	-0.3008961081504822	0.6222100257873535
5fhc.pdb	5fhc_AB_J_SA101R.pdb	-2.5734353065490723	-0.9237909913063049
5fhc.pdb	5fhc_AB_J_SA101N.pdb	-1.488659381866455	-0.768733024597168
5fhc.pdb	5fhc_AB_J_SA101D.pdb	-0.9444983005523682	-1.2972455024719238
5fhc.pdb	5fhc_AB_J_SA101C.pdb	-0.25840431451797485	-0.1637900024652481
5fhc.pdb	5fhc_AB_J_SA101Q.pdb	-1.6290278434753418	-0.974016010761261
5fhc.pdb	5fhc_AB_J_SA101E.pdb	-1.2736908197402954	-1.3419090509414673
5fhc.pdb	5fhc_AB_J_SA101G.pdb	0.23042884469032288	1.1193900108337402
5fhc.pdb	5fhc_AB_J_SA101H.pdb	-1.444102168083191	-0.8461130261421204
5fhc.pdb	5fhc_AB_J_SA101I.pdb	-2.051013708114624	-1.286313772201538
5fhc.pdb	5fhc_AB_J_SA101L.pdb	-1.8273767232894897	-1.5963740348815918
5fhc.pdb	5fhc_AB_J_SA101K.pdb	-1.2156028747558594	-0.8017200231552124
5fhc.pdb	5fhc_AB_J_SA101M.pdb	-0.2929663062095642	0.38857999444007874
5fhc.pdb	5fhc_AB_J_SA101F.pdb	-1.7615190744400024	-1.153908610343933
5fhc.pdb	5fhc_AB_J_SA101P.pdb	-0.30368828773498535	0.3106600046157837
5fhc.pdb	5fhc_AB_J_SA101T.pdb	-0.5451999306678772	-0.32468700408935547
5fhc.pdb	5fhc_AB_J_SA101W.pdb	-2.1037607192993164	-1.0080629587173462
5fhc.pdb	5fhc_AB_J_SA101Y.pdb	-2.027785301208496	-0.8226860165596008
5fhc.pdb	5fhc_AB_J_SA101V.pdb	-1.0047698020935059	-0.13210999965667725
5fhc.pdb	5fhc_AB_J_TA110A.pdb	-0.02230110764503479	0.2831000089645386
5fhc.pdb	5fhc_AB_J_TA110R.pdb	-0.42052561044692993	-1.3476760387420654
5fhc.pdb	5fhc_AB_J_TA110N.pdb	-0.2747046649456024	-0.2541239857673645
5fhc.pdb	5fhc_AB_J_TA110D.pdb	-0.32077205181121826	-0.5299789905548096
5fhc.pdb	5fhc_AB_J_TA110C.pdb	0.011539041996002197	0.04450000077486038
5fhc.pdb	5fhc_AB_J_TA110Q.pdb	-0.12923863530158997	-1.1480692625045776
5fhc.pdb	5fhc_AB_J_TA110E.pdb	-0.3883112668991089	-0.8935840129852295
5fhc.pdb	5fhc_AB_J_TA110G.pdb	0.30890825390815735	-0.2676219940185547
5fhc.pdb	5fhc_AB_J_TA110H.pdb	-0.25045591592788696	-0.5732669830322266
5fhc.pdb	5fhc_AB_J_TA110I.pdb	-0.12440073490142822	0.3325900137424469
5fhc.pdb	5fhc_AB_J_TA110L.pdb	-0.12070447206497192	0.3171299993991852
5fhc.pdb	5fhc_AB_J_TA110K.pdb	-0.44312068819999695	-0.8820819854736328
5fhc.pdb	5fhc_AB_J_TA110M.pdb	0.07577565312385559	0.15580999851226807
5fhc.pdb	5fhc_AB_J_TA110F.pdb	-0.33566606044769287	-0.39676499366760254
5fhc.pdb	5fhc_AB_J_TA110P.pdb	-0.4319446384906769	-0.5230919718742371
5fhc.pdb	5fhc_AB_J_TA110S.pdb	0.018327146768569946	0.10919000208377838
5fhc.pdb	5fhc_AB_J_TA110W.pdb	-1.6904515027999878	-1.9367040395736694
5fhc.pdb	5fhc_AB_J_TA110Y.pdb	-8.8524169921875	-12.86989974975586
5fhc.pdb	5fhc_AB_J_TA110V.pdb	-0.4124608635902405	0.36757999658584595
5fhc.pdb	5fhc_AB_J_YB47A.pdb	0.35152336955070496	-1.5367039442062378
5fhc.pdb	5fhc_AB_J_YB47R.pdb	-0.6587886810302734	-1.8916490077972412
5fhc.pdb	5fhc_AB_J_YB47N.pdb	0.04176753759384155	-1.5688350200653076
5fhc.pdb	5fhc_AB_J_YB47D.pdb	-0.20568515360355377	-2.0370609760284424
5fhc.pdb	5fhc_AB_J_YB47C.pdb	0.4171142876148224	-1.4073699712753296
5fhc.pdb	5fhc_AB_J_YB47Q.pdb	-0.4400142729282379	-1.6237050294876099
5fhc.pdb	5fhc_AB_J_YB47E.pdb	-0.520977795124054	-2.334199905395508
5fhc.pdb	5fhc_AB_J_YB47G.pdb	0.5595378875732422	-1.5400290489196777
5fhc.pdb	5fhc_AB_J_YB47H.pdb	-0.365511417388916	-1.3520029783248901
5fhc.pdb	5fhc_AB_J_YB47I.pdb	-0.1952543556690216	-1.089521050453186
5fhc.pdb	5fhc_AB_J_YB47L.pdb	-0.12338250875473022	-0.8892719745635986
5fhc.pdb	5fhc_AB_J_YB47K.pdb	-0.34766989946365356	-1.9147629737854004
5fhc.pdb	5fhc_AB_J_YB47M.pdb	-0.09247604012489319	-0.941087007522583
5fhc.pdb	5fhc_AB_J_YB47F.pdb	-0.3500932455062866	-0.6005499958992004
5fhc.pdb	5fhc_AB_J_YB47P.pdb	0.05526408553123474	-1.4890819787979126
5fhc.pdb	5fhc_AB_J_YB47S.pdb	-0.038496047258377075	-1.5826120376586914
5fhc.pdb	5fhc_AB_J_YB47T.pdb	-0.1361708641052246	-1.3055411577224731
5fhc.pdb	5fhc_AB_J_YB47W.pdb	-2.6356046199798584	-2.9730100631713867
5fhc.pdb	5fhc_AB_J_YB47V.pdb	-0.1892668902873993	-1.4940249919891357
5fhc.pdb	5fhc_AB_J_GJ23A.pdb	-2.0752832889556885	-2.481379985809326
5fhc.pdb	5fhc_AB_J_GJ23R.pdb	-4.267924785614014	-6.1724700927734375
5fhc.pdb	5fhc_AB_J_GJ23N.pdb	-1.452029824256897	-1.5853060483932495
5fhc.pdb	5fhc_AB_J_GJ23D.pdb	-2.3254661560058594	-4.30810022354126
5fhc.pdb	5fhc_AB_J_GJ23C.pdb	-2.418163537979126	-3.869719982147217
5fhc.pdb	5fhc_AB_J_GJ23Q.pdb	-3.4876511096954346	-5.102759838104248
5fhc.pdb	5fhc_AB_J_GJ23E.pdb	-2.6154704093933105	-6.045229911804199
5fhc.pdb	5fhc_AB_J_GJ23H.pdb	-1.8267667293548584	-3.1877400875091553
5fhc.pdb	5fhc_AB_J_GJ23I.pdb	-3.539016008377075	-5.87568998336792
5fhc.pdb	5fhc_AB_J_GJ23L.pdb	-7.144248008728027	-8.807889938354492
5fhc.pdb	5fhc_AB_J_GJ23K.pdb	-2.2862753868103027	-3.6434199810028076
5fhc.pdb	5fhc_AB_J_GJ23M.pdb	-3.4587292671203613	-4.8155598640441895
5fhc.pdb	5fhc_AB_J_GJ23F.pdb	-4.591309547424316	-4.398429870605469
5fhc.pdb	5fhc_AB_J_GJ23P.pdb	-3.6180777549743652	-3.1283600330352783
5fhc.pdb	5fhc_AB_J_GJ23S.pdb	-2.588460683822632	-4.795340061187744
5fhc.pdb	5fhc_AB_J_GJ23T.pdb	-2.6618638038635254	-3.4596500396728516
5fhc.pdb	5fhc_AB_J_GJ23W.pdb	-6.322551727294922	-6.775519847869873
5fhc.pdb	5fhc_AB_J_GJ23Y.pdb	-5.369479656219482	-5.458330154418945
5fhc.pdb	5fhc_AB_J_GJ23V.pdb	-3.483612298965454	-5.61460018157959
5fhc.pdb	5fhc_AB_J_AJ25R.pdb	-0.6938797831535339	-0.7709810137748718
5fhc.pdb	5fhc_AB_J_AJ25N.pdb	-0.7132555246353149	-0.41597801446914673
5fhc.pdb	5fhc_AB_J_AJ25D.pdb	-0.47600775957107544	-1.147341251373291
5fhc.pdb	5fhc_AB_J_AJ25C.pdb	-0.25197964906692505	0.6881700158119202
5fhc.pdb	5fhc_AB_J_AJ25Q.pdb	-0.8373466730117798	-0.2226569950580597
5fhc.pdb	5fhc_AB_J_AJ25E.pdb	-1.2832165956497192	-0.5267760157585144
5fhc.pdb	5fhc_AB_J_AJ25G.pdb	-0.09475773572921753	0.7735499739646912
5fhc.pdb	5fhc_AB_J_AJ25H.pdb	-0.7147179841995239	-0.42745599150657654
5fhc.pdb	5fhc_AB_J_AJ25I.pdb	-1.6989637613296509	-0.5867589712142944
5fhc.pdb	5fhc_AB_J_AJ25L.pdb	-0.6149067282676697	-0.8041599988937378
5fhc.pdb	5fhc_AB_J_AJ25K.pdb	-0.5760491490364075	-1.253495693206787
5fhc.pdb	5fhc_AB_J_AJ25M.pdb	-0.30040329694747925	1.6012799739837646
5fhc.pdb	5fhc_AB_J_AJ25F.pdb	-1.0744963884353638	-0.6128950119018555
5fhc.pdb	5fhc_AB_J_AJ25P.pdb	-0.2014142870903015	0.09397999942302704
5fhc.pdb	5fhc_AB_J_AJ25S.pdb	-0.48306024074554443	-0.5632849931716919
5fhc.pdb	5fhc_AB_J_AJ25T.pdb	-1.1995723247528076	-1.6283910274505615
5fhc.pdb	5fhc_AB_J_AJ25W.pdb	-0.8221108913421631	-0.5707119703292847
5fhc.pdb	5fhc_AB_J_AJ25Y.pdb	-1.4784059524536133	-0.818356990814209
5fhc.pdb	5fhc_AB_J_AJ25V.pdb	-0.9476039409637451	-0.5701349973678589
5fhc.pdb	5fhc_AB_J_IJ26A.pdb	-0.3198023736476898	-1.2534433603286743
5fhc.pdb	5fhc_AB_J_IJ26R.pdb	-0.7499372363090515	-0.7138990163803101
5fhc.pdb	5fhc_AB_J_IJ26N.pdb	-0.2866113483905792	-1.107583999633789
5fhc.pdb	5fhc_AB_J_IJ26D.pdb	-0.2384365200996399	0.05144000053405762
5fhc.pdb	5fhc_AB_J_IJ26C.pdb	-0.12877878546714783	-0.7269390225410461
5fhc.pdb	5fhc_AB_J_IJ26Q.pdb	-0.3260193467140198	-0.012409999966621399
5fhc.pdb	5fhc_AB_J_IJ26E.pdb	-0.645569920539856	-1.9149659872055054
5fhc.pdb	5fhc_AB_J_IJ26G.pdb	-0.36618873476982117	-1.5193899869918823
5fhc.pdb	5fhc_AB_J_IJ26H.pdb	-0.735852062702179	-1.155949592590332
5fhc.pdb	5fhc_AB_J_IJ26L.pdb	-0.10966753959655762	0.6811000108718872
5fhc.pdb	5fhc_AB_J_IJ26K.pdb	-0.31059780716896057	-1.5894509553909302
5fhc.pdb	5fhc_AB_J_IJ26M.pdb	-0.031133830547332764	1.1090199947357178
5fhc.pdb	5fhc_AB_J_IJ26F.pdb	-0.6205915808677673	-0.8061869740486145
5fhc.pdb	5fhc_AB_J_IJ26P.pdb	-0.344374418258667	-1.3449690341949463
5fhc.pdb	5fhc_AB_J_IJ26S.pdb	-0.3053974509239197	-0.7418400049209595
5fhc.pdb	5fhc_AB_J_IJ26T.pdb	-0.3030018210411072	-0.4005259871482849
5fhc.pdb	5fhc_AB_J_IJ26W.pdb	-0.5865819454193115	-0.8380810022354126
5fhc.pdb	5fhc_AB_J_IJ26Y.pdb	-0.7263213396072388	-0.9083920121192932
5fhc.pdb	5fhc_AB_J_IJ26V.pdb	-0.4179800748825073	-0.5677909851074219
3j8v.pdb	3j8v_FJ_D_WJ32A.pdb	0.509056806564331	1.3022199869155884
3j8v.pdb	3j8v_FJ_D_WJ32R.pdb	0.6209608316421509	2.2753500938415527
3j8v.pdb	3j8v_FJ_D_WJ32N.pdb	0.4706104099750519	0.7646700143814087
3j8v.pdb	3j8v_FJ_D_WJ32D.pdb	0.3986225426197052	0.8037700057029724
3j8v.pdb	3j8v_FJ_D_WJ32C.pdb	0.7471463680267334	1.1952199935913086
3j8v.pdb	3j8v_FJ_D_WJ32Q.pdb	0.47416451573371887	0.897409975528717
3j8v.pdb	3j8v_FJ_D_WJ32E.pdb	0.5170753002166748	0.8995299935340881
3j8v.pdb	3j8v_FJ_D_WJ32G.pdb	0.8637062311172485	1.3719099760055542
3j8v.pdb	3j8v_FJ_D_WJ32H.pdb	0.48328831791877747	1.8101500272750854
3j8v.pdb	3j8v_FJ_D_WJ32I.pdb	0.3334851562976837	1.0123399496078491
3j8v.pdb	3j8v_FJ_D_WJ32L.pdb	0.4392502009868622	1.609779953956604
3j8v.pdb	3j8v_FJ_D_WJ32K.pdb	0.44245412945747375	0.8133400082588196
3j8v.pdb	3j8v_FJ_D_WJ32M.pdb	0.45963796973228455	1.628059983253479
3j8v.pdb	3j8v_FJ_D_WJ32F.pdb	0.6868449449539185	1.825719952583313
3j8v.pdb	3j8v_FJ_D_WJ32P.pdb	0.4570169746875763	1.0370099544525146
3j8v.pdb	3j8v_FJ_D_WJ32S.pdb	0.5584138631820679	1.0995800495147705
3j8v.pdb	3j8v_FJ_D_WJ32T.pdb	0.7037681341171265	2.519979953765869
3j8v.pdb	3j8v_FJ_D_WJ32Y.pdb	0.5547008514404297	0.6579499840736389
3j8v.pdb	3j8v_FJ_D_WJ32V.pdb	0.3188798725605011	1.025480031967163
3j8v.pdb	3j8v_FJ_D_WJ92A.pdb	2.0761921405792236	3.08774995803833
3j8v.pdb	3j8v_FJ_D_WJ92R.pdb	2.37992787361145	4.010280132293701
3j8v.pdb	3j8v_FJ_D_WJ92N.pdb	2.2548270225524902	3.5237200260162354
3j8v.pdb	3j8v_FJ_D_WJ92D.pdb	2.4632341861724854	4.581439971923828
3j8v.pdb	3j8v_FJ_D_WJ92C.pdb	2.4726226329803467	3.0650699138641357
3j8v.pdb	3j8v_FJ_D_WJ92Q.pdb	2.2656466960906982	2.8251700401306152
3j8v.pdb	3j8v_FJ_D_WJ92E.pdb	2.1661217212677	2.8508899211883545
3j8v.pdb	3j8v_FJ_D_WJ92G.pdb	2.2332603931427	3.005229949951172
3j8v.pdb	3j8v_FJ_D_WJ92H.pdb	1.8543015718460083	2.327630043029785
3j8v.pdb	3j8v_FJ_D_WJ92I.pdb	2.1997077465057373	3.3977699279785156
3j8v.pdb	3j8v_FJ_D_WJ92L.pdb	2.2954983711242676	3.0592100620269775
3j8v.pdb	3j8v_FJ_D_WJ92K.pdb	2.268146514892578	2.292609930038452
3j8v.pdb	3j8v_FJ_D_WJ92M.pdb	2.172819137573242	3.1631898880004883
3j8v.pdb	3j8v_FJ_D_WJ92F.pdb	1.5107049942016602	1.7290199995040894
3j8v.pdb	3j8v_FJ_D_WJ92P.pdb	1.9537566900253296	2.944849967956543
3j8v.pdb	3j8v_FJ_D_WJ92S.pdb	2.0460257530212402	4.985060214996338
3j8v.pdb	3j8v_FJ_D_WJ92T.pdb	2.1307528018951416	2.9538800716400146
3j8v.pdb	3j8v_FJ_D_WJ92Y.pdb	-0.0713663399219513	1.0707999467849731
3j8v.pdb	3j8v_FJ_D_WJ92V.pdb	2.08487868309021	3.402060031890869
3j8v.pdb	3j8v_FJ_D_GF52A.pdb	-0.6266294717788696	2.3178999423980713
3j8v.pdb	3j8v_FJ_D_GF52R.pdb	-0.8078694343566895	4.551159858703613
3j8v.pdb	3j8v_FJ_D_GF52N.pdb	-0.8517574667930603	2.449429988861084
3j8v.pdb	3j8v_FJ_D_GF52D.pdb	-0.6498847007751465	1.883270025253296
3j8v.pdb	3j8v_FJ_D_GF52C.pdb	-0.6348894834518433	2.583739995956421
3j8v.pdb	3j8v_FJ_D_GF52Q.pdb	-0.7888323664665222	2.299949884414673
3j8v.pdb	3j8v_FJ_D_GF52E.pdb	-0.8324739933013916	1.5679899454116821
3j8v.pdb	3j8v_FJ_D_GF52H.pdb	-0.8252339363098145	2.3336501121520996
3j8v.pdb	3j8v_FJ_D_GF52I.pdb	-0.7540090084075928	2.5790200233459473
3j8v.pdb	3j8v_FJ_D_GF52L.pdb	-0.6228982210159302	2.715290069580078
3j8v.pdb	3j8v_FJ_D_GF52K.pdb	-0.7651799917221069	2.335750102996826
3j8v.pdb	3j8v_FJ_D_GF52M.pdb	-0.487961083650589	3.140120029449463
3j8v.pdb	3j8v_FJ_D_GF52F.pdb	-0.6217990517616272	3.11286997795105
3j8v.pdb	3j8v_FJ_D_GF52P.pdb	-0.9408040046691895	1.984410047531128
3j8v.pdb	3j8v_FJ_D_GF52S.pdb	-0.620938777923584	2.5345098972320557
3j8v.pdb	3j8v_FJ_D_GF52T.pdb	-0.7176599502563477	2.5487399101257324
3j8v.pdb	3j8v_FJ_D_GF52W.pdb	-0.39886608719825745	2.843709945678711
3j8v.pdb	3j8v_FJ_D_GF52Y.pdb	-0.342851847410202	3.454780101776123
3j8v.pdb	3j8v_FJ_D_GF52V.pdb	-0.7308181524276733	2.484189987182617
3j8v.pdb	3j8v_FJ_D_KF72A.pdb	0.15112987160682678	2.3340699672698975
3j8v.pdb	3j8v_FJ_D_KF72R.pdb	-0.0541556179523468	2.0435800552368164
3j8v.pdb	3j8v_FJ_D_KF72N.pdb	0.09142723679542542	2.5226399898529053
3j8v.pdb	3j8v_FJ_D_KF72D.pdb	0.23248061537742615	2.1768798828125
3j8v.pdb	3j8v_FJ_D_KF72C.pdb	0.24801209568977356	2.207350015640259
3j8v.pdb	3j8v_FJ_D_KF72Q.pdb	-0.07504141330718994	2.301539897918701
3j8v.pdb	3j8v_FJ_D_KF72E.pdb	0.22487804293632507	2.11122989654541
3j8v.pdb	3j8v_FJ_D_KF72G.pdb	0.2846919596195221	2.4731600284576416
3j8v.pdb	3j8v_FJ_D_KF72H.pdb	0.026463180780410767	2.2332499027252197
3j8v.pdb	3j8v_FJ_D_KF72I.pdb	0.3103860318660736	2.6987900733947754
3j8v.pdb	3j8v_FJ_D_KF72L.pdb	0.1725742518901825	2.2467100620269775
3j8v.pdb	3j8v_FJ_D_KF72M.pdb	0.13776865601539612	2.3563599586486816
3j8v.pdb	3j8v_FJ_D_KF72F.pdb	0.5292404890060425	3.98009991645813
3j8v.pdb	3j8v_FJ_D_KF72P.pdb	0.29116979241371155	2.485879898071289
3j8v.pdb	3j8v_FJ_D_KF72S.pdb	0.04234200716018677	2.2111499309539795
3j8v.pdb	3j8v_FJ_D_KF72T.pdb	0.09169986844062805	2.2699201107025146
3j8v.pdb	3j8v_FJ_D_KF72W.pdb	0.40115758776664734	3.0260798931121826
3j8v.pdb	3j8v_FJ_D_KF72Y.pdb	0.46597203612327576	3.5673699378967285
3j8v.pdb	3j8v_FJ_D_KF72V.pdb	0.39157214760780334	2.528330087661743
3j8v.pdb	3j8v_FJ_D_DF101A.pdb	0.27512839436531067	0.37749001383781433
3j8v.pdb	3j8v_FJ_D_DF101R.pdb	-0.032899558544158936	1.4338200092315674
3j8v.pdb	3j8v_FJ_D_DF101N.pdb	-0.2554498314857483	0.2257000058889389
3j8v.pdb	3j8v_FJ_D_DF101C.pdb	0.10735800862312317	0.33142000436782837
3j8v.pdb	3j8v_FJ_D_DF101Q.pdb	-0.27725669741630554	0.33059000968933105
3j8v.pdb	3j8v_FJ_D_DF101E.pdb	-0.3706176280975342	0.12801000475883484
3j8v.pdb	3j8v_FJ_D_DF101G.pdb	0.022755473852157593	0.48120999336242676
3j8v.pdb	3j8v_FJ_D_DF101H.pdb	-0.09734508395195007	-0.012839999981224537
3j8v.pdb	3j8v_FJ_D_DF101I.pdb	-0.21411484479904175	0.3059000074863434
3j8v.pdb	3j8v_FJ_D_DF101L.pdb	-0.045392125844955444	0.4391399919986725
3j8v.pdb	3j8v_FJ_D_DF101K.pdb	-0.16927844285964966	0.21063999831676483
3j8v.pdb	3j8v_FJ_D_DF101M.pdb	0.08089908957481384	0.3081200122833252
3j8v.pdb	3j8v_FJ_D_DF101F.pdb	0.07698002457618713	0.46689000725746155
3j8v.pdb	3j8v_FJ_D_DF101P.pdb	-0.1526416838169098	0.28867000341415405
3j8v.pdb	3j8v_FJ_D_DF101S.pdb	-0.1723749041557312	0.2452699989080429
3j8v.pdb	3j8v_FJ_D_DF101T.pdb	-0.041960567235946655	0.07835999876260757
3j8v.pdb	3j8v_FJ_D_DF101W.pdb	-0.008730560541152954	1.0106500387191772
3j8v.pdb	3j8v_FJ_D_DF101Y.pdb	0.13126596808433533	0.0844699963927269
3j8v.pdb	3j8v_FJ_D_DF101V.pdb	-0.05615440011024475	0.24601000547409058
3j8v.pdb	3j8v_FJ_D_YF105A.pdb	-0.0815381109714508	0.03448000177741051
3j8v.pdb	3j8v_FJ_D_YF105R.pdb	-0.41191697120666504	0.03212999925017357
3j8v.pdb	3j8v_FJ_D_YF105N.pdb	-0.2662641108036041	0.08530999720096588
3j8v.pdb	3j8v_FJ_D_YF105D.pdb	-0.26206809282302856	0.04733999818563461
3j8v.pdb	3j8v_FJ_D_YF105C.pdb	-0.03618159890174866	0.09646999835968018
3j8v.pdb	3j8v_FJ_D_YF105Q.pdb	-0.25328394770622253	0.10253000259399414
3j8v.pdb	3j8v_FJ_D_YF105E.pdb	-0.32352206110954285	0.10175000131130219
3j8v.pdb	3j8v_FJ_D_YF105G.pdb	0.02164807915687561	0.005539999809116125
3j8v.pdb	3j8v_FJ_D_YF105H.pdb	-0.24222369492053986	0.0412600003182888
3j8v.pdb	3j8v_FJ_D_YF105I.pdb	-0.21937721967697144	0.10213000327348709
3j8v.pdb	3j8v_FJ_D_YF105L.pdb	-0.298650324344635	0.08823999762535095
3j8v.pdb	3j8v_FJ_D_YF105K.pdb	-0.2912770211696625	0.07778000086545944
3j8v.pdb	3j8v_FJ_D_YF105M.pdb	-0.008228600025177002	0.09085000306367874
3j8v.pdb	3j8v_FJ_D_YF105F.pdb	-0.3108782470226288	0.11276999861001968
3j8v.pdb	3j8v_FJ_D_YF105P.pdb	-0.31230300664901733	0.12402000278234482
3j8v.pdb	3j8v_FJ_D_YF105S.pdb	-0.14132878184318542	0.03821999952197075
3j8v.pdb	3j8v_FJ_D_YF105T.pdb	-0.18509826064109802	0.06491000205278397
3j8v.pdb	3j8v_FJ_D_YF105W.pdb	-0.36276188492774963	0.008220000192523003
3j8v.pdb	3j8v_FJ_D_YF105V.pdb	-0.15529614686965942	0.08640000224113464
3j8v.pdb	3j8v_FJ_D_ND119A.pdb	-0.12080219388008118	0.0488400012254715
3j8v.pdb	3j8v_FJ_D_ND119R.pdb	-0.5367491245269775	-0.22202999889850616
3j8v.pdb	3j8v_FJ_D_ND119D.pdb	-0.1880771815776825	0.0932300016283989
3j8v.pdb	3j8v_FJ_D_ND119C.pdb	0.011691540479660034	0.01809000037610531
3j8v.pdb	3j8v_FJ_D_ND119Q.pdb	-0.40879717469215393	0.4925599992275238
3j8v.pdb	3j8v_FJ_D_ND119E.pdb	-0.4708402454853058	-0.02800999954342842
3j8v.pdb	3j8v_FJ_D_ND119G.pdb	-0.042840391397476196	0.06548000127077103
3j8v.pdb	3j8v_FJ_D_ND119H.pdb	-0.4410596191883087	-0.3805899918079376
3j8v.pdb	3j8v_FJ_D_ND119I.pdb	-0.05797955393791199	0.0951400026679039
3j8v.pdb	3j8v_FJ_D_ND119L.pdb	-0.26041340827941895	0.25870001316070557
3j8v.pdb	3j8v_FJ_D_ND119K.pdb	-0.4967237412929535	2.118799924850464
3j8v.pdb	3j8v_FJ_D_ND119M.pdb	-0.20993481576442719	0.5955899953842163
3j8v.pdb	3j8v_FJ_D_ND119F.pdb	-0.30157798528671265	0.45949000120162964
3j8v.pdb	3j8v_FJ_D_ND119P.pdb	-0.17169159650802612	0.07710999995470047
3j8v.pdb	3j8v_FJ_D_ND119S.pdb	-0.13140258193016052	-0.0004400000034365803
3j8v.pdb	3j8v_FJ_D_ND119T.pdb	-0.2566143870353699	-0.17962999641895294
3j8v.pdb	3j8v_FJ_D_ND119W.pdb	-0.2810540497303009	1.848039984703064
3j8v.pdb	3j8v_FJ_D_ND119Y.pdb	-0.4423602223396301	-0.2718999981880188
3j8v.pdb	3j8v_FJ_D_ND119V.pdb	-0.048921018838882446	-0.022280000150203705
3j8v.pdb	3j8v_FJ_D_QD162A.pdb	1.3501437902450562	2.7310800552368164
3j8v.pdb	3j8v_FJ_D_QD162R.pdb	0.2932277023792267	0.19131000339984894
3j8v.pdb	3j8v_FJ_D_QD162N.pdb	1.0520480871200562	2.4984800815582275
3j8v.pdb	3j8v_FJ_D_QD162D.pdb	1.1341360807418823	1.9875099658966064
3j8v.pdb	3j8v_FJ_D_QD162C.pdb	1.3786696195602417	2.442239999771118
3j8v.pdb	3j8v_FJ_D_QD162E.pdb	0.9699395895004272	2.226490020751953
3j8v.pdb	3j8v_FJ_D_QD162G.pdb	1.3555821180343628	2.6356399059295654
3j8v.pdb	3j8v_FJ_D_QD162H.pdb	1.0363894701004028	2.3836300373077393
3j8v.pdb	3j8v_FJ_D_QD162I.pdb	1.1520177125930786	3.079900026321411
3j8v.pdb	3j8v_FJ_D_QD162L.pdb	1.274235486984253	2.924259901046753
3j8v.pdb	3j8v_FJ_D_QD162K.pdb	0.42919257283210754	0.4363600015640259
3j8v.pdb	3j8v_FJ_D_QD162M.pdb	0.6963204145431519	0.8982099890708923
3j8v.pdb	3j8v_FJ_D_QD162F.pdb	1.2824172973632812	2.928030014038086
3j8v.pdb	3j8v_FJ_D_QD162P.pdb	1.3190135955810547	2.8055999279022217
3j8v.pdb	3j8v_FJ_D_QD162S.pdb	1.35063636302948	2.4241299629211426
3j8v.pdb	3j8v_FJ_D_QD162T.pdb	1.0554742813110352	2.5199599266052246
3j8v.pdb	3j8v_FJ_D_QD162W.pdb	1.1616148948669434	3.487920045852661
3j8v.pdb	3j8v_FJ_D_QD162Y.pdb	1.2188178300857544	3.1319499015808105
3j8v.pdb	3j8v_FJ_D_QD162V.pdb	1.1297624111175537	2.86217999458313
3j8v.pdb	3j8v_FJ_D_PD163A.pdb	0.4399106204509735	2.5822300910949707
3j8v.pdb	3j8v_FJ_D_PD163R.pdb	0.058311671018600464	2.434420108795166
3j8v.pdb	3j8v_FJ_D_PD163N.pdb	0.26520469784736633	2.707710027694702
3j8v.pdb	3j8v_FJ_D_PD163D.pdb	0.1842992603778839	2.53164005279541
3j8v.pdb	3j8v_FJ_D_PD163C.pdb	-0.4148111641407013	-0.4196299910545349
3j8v.pdb	3j8v_FJ_D_PD163Q.pdb	0.1720164716243744	2.751960039138794
3j8v.pdb	3j8v_FJ_D_PD163E.pdb	0.0554482638835907	2.5068199634552
3j8v.pdb	3j8v_FJ_D_PD163G.pdb	0.4397372305393219	2.576740026473999
3j8v.pdb	3j8v_FJ_D_PD163H.pdb	0.30135378241539	2.6817500591278076
3j8v.pdb	3j8v_FJ_D_PD163I.pdb	0.3316732943058014	2.27731990814209
3j8v.pdb	3j8v_FJ_D_PD163L.pdb	0.27539971470832825	2.0438599586486816
3j8v.pdb	3j8v_FJ_D_PD163K.pdb	0.13164928555488586	2.2980399131774902
3j8v.pdb	3j8v_FJ_D_PD163M.pdb	0.2731063663959503	1.697160005569458
3j8v.pdb	3j8v_FJ_D_PD163F.pdb	0.4894794523715973	2.310080051422119
3j8v.pdb	3j8v_FJ_D_PD163S.pdb	0.4654468595981598	2.0752298831939697
3j8v.pdb	3j8v_FJ_D_PD163T.pdb	0.37602439522743225	1.9361200332641602
3j8v.pdb	3j8v_FJ_D_PD163W.pdb	0.35335615277290344	2.5285699367523193
3j8v.pdb	3j8v_FJ_D_PD163Y.pdb	0.3580388128757477	2.651129961013794
3j8v.pdb	3j8v_FJ_D_PD163V.pdb	0.5425736904144287	1.9746299982070923
3j8v.pdb	3j8v_FJ_D_TD247A.pdb	-0.01640540361404419	0.12744000554084778
3j8v.pdb	3j8v_FJ_D_TD247R.pdb	-0.6383877992630005	-0.47095000743865967
3j8v.pdb	3j8v_FJ_D_TD247N.pdb	-0.2813624441623688	0.48267999291419983
3j8v.pdb	3j8v_FJ_D_TD247D.pdb	-0.07010918855667114	-0.4816100001335144
3j8v.pdb	3j8v_FJ_D_TD247C.pdb	-0.004411548376083374	2.1289799213409424
3j8v.pdb	3j8v_FJ_D_TD247Q.pdb	-0.38994091749191284	0.12255000323057175
3j8v.pdb	3j8v_FJ_D_TD247E.pdb	-0.508385181427002	-0.9813100099563599
3j8v.pdb	3j8v_FJ_D_TD247G.pdb	-0.03207704424858093	0.2358500063419342
3j8v.pdb	3j8v_FJ_D_TD247H.pdb	-0.5835938453674316	0.12681999802589417
3j8v.pdb	3j8v_FJ_D_TD247I.pdb	-0.27116575837135315	0.10097000002861023
3j8v.pdb	3j8v_FJ_D_TD247L.pdb	-0.16920205950737	0.5306699872016907
3j8v.pdb	3j8v_FJ_D_TD247K.pdb	-0.23754912614822388	-0.04050999879837036
3j8v.pdb	3j8v_FJ_D_TD247M.pdb	-0.22839054465293884	0.1143300011754036
3j8v.pdb	3j8v_FJ_D_TD247F.pdb	-0.47396695613861084	-0.3750700056552887
3j8v.pdb	3j8v_FJ_D_TD247P.pdb	-0.028280705213546753	0.18110999464988708
3j8v.pdb	3j8v_FJ_D_TD247S.pdb	0.016581565141677856	0.15368999540805817
3j8v.pdb	3j8v_FJ_D_TD247W.pdb	-3.352437734603882	-2.1513800621032715
3j8v.pdb	3j8v_FJ_D_TD247Y.pdb	-0.23435035347938538	1.4305100440979004
3j8v.pdb	3j8v_FJ_D_TD247V.pdb	-0.02197548747062683	0.09505999833345413
3j8v.pdb	3j8v_FJ_D_SD261A.pdb	-0.4521377980709076	0.641290009021759
3j8v.pdb	3j8v_FJ_D_SD261R.pdb	-0.9439001083374023	-0.9415199756622314
3j8v.pdb	3j8v_FJ_D_SD261N.pdb	-0.5539171695709229	0.04413999989628792
3j8v.pdb	3j8v_FJ_D_SD261D.pdb	-0.3894006609916687	0.3420700132846832
3j8v.pdb	3j8v_FJ_D_SD261C.pdb	-0.3690423369407654	0.16162000596523285
3j8v.pdb	3j8v_FJ_D_SD261Q.pdb	-0.5868584513664246	0.18328000605106354
3j8v.pdb	3j8v_FJ_D_SD261E.pdb	-0.4717150330543518	-0.22926999628543854
3j8v.pdb	3j8v_FJ_D_SD261G.pdb	-1.478897213935852	0.9066900014877319
3j8v.pdb	3j8v_FJ_D_SD261H.pdb	-2.0044615268707275	-1.102720022201538
3j8v.pdb	3j8v_FJ_D_SD261I.pdb	-1.1354573965072632	-0.7556399703025818
3j8v.pdb	3j8v_FJ_D_SD261L.pdb	-0.2487332820892334	-0.32846999168395996
3j8v.pdb	3j8v_FJ_D_SD261K.pdb	-0.6886826753616333	-1.010040044784546
3j8v.pdb	3j8v_FJ_D_SD261M.pdb	-0.12668919563293457	-0.5147200226783752
3j8v.pdb	3j8v_FJ_D_SD261F.pdb	-2.706008195877075	-2.201479911804199
3j8v.pdb	3j8v_FJ_D_SD261P.pdb	0.043134480714797974	0.800849974155426
3j8v.pdb	3j8v_FJ_D_SD261T.pdb	-1.8802367448806763	-1.652459979057312
3j8v.pdb	3j8v_FJ_D_SD261W.pdb	-5.251671314239502	-6.111879825592041
3j8v.pdb	3j8v_FJ_D_SD261Y.pdb	-3.1591737270355225	-2.4905800819396973
3j8v.pdb	3j8v_FJ_D_SD261V.pdb	-1.1503885984420776	-2.5378799438476562
3j8v.pdb	3j8v_FJ_D_GD262A.pdb	-0.21141788363456726	-0.17472000420093536
3j8v.pdb	3j8v_FJ_D_GD262R.pdb	-0.9164888858795166	-1.4516899585723877
3j8v.pdb	3j8v_FJ_D_GD262N.pdb	-0.9113540053367615	-0.8147600293159485
3j8v.pdb	3j8v_FJ_D_GD262D.pdb	0.15781733393669128	-0.41437000036239624
3j8v.pdb	3j8v_FJ_D_GD262C.pdb	-0.12960761785507202	1.8475799560546875
3j8v.pdb	3j8v_FJ_D_GD262Q.pdb	-0.9621728658676147	-1.2101999521255493
3j8v.pdb	3j8v_FJ_D_GD262E.pdb	-0.36816585063934326	-1.3015300035476685
3j8v.pdb	3j8v_FJ_D_GD262H.pdb	-0.7499490976333618	-0.9408000111579895
3j8v.pdb	3j8v_FJ_D_GD262I.pdb	-0.4042080044746399	-1.3511099815368652
3j8v.pdb	3j8v_FJ_D_GD262L.pdb	-0.473391592502594	-1.2593300342559814
3j8v.pdb	3j8v_FJ_D_GD262K.pdb	-0.6445324420928955	-1.517799973487854
3j8v.pdb	3j8v_FJ_D_GD262M.pdb	-0.21194961667060852	1.4672900438308716
3j8v.pdb	3j8v_FJ_D_GD262F.pdb	-0.08330181241035461	1.462090015411377
3j8v.pdb	3j8v_FJ_D_GD262P.pdb	-4.305335998535156	0.340939998626709
3j8v.pdb	3j8v_FJ_D_GD262S.pdb	-0.1017293632030487	-1.0569299459457397
3j8v.pdb	3j8v_FJ_D_GD262T.pdb	-0.28572380542755127	-1.5614700317382812
3j8v.pdb	3j8v_FJ_D_GD262W.pdb	-0.05619156360626221	0.8822199702262878
3j8v.pdb	3j8v_FJ_D_GD262Y.pdb	0.2596617639064789	1.5868500471115112
3j8v.pdb	3j8v_FJ_D_GD262V.pdb	-0.3738744258880615	-1.1163699626922607
5usf.pdb	5usf_D_A_SD30A.pdb	-0.2641517221927643	0.04749999940395355
5usf.pdb	5usf_D_A_SD30R.pdb	-0.14025819301605225	0.6316999793052673
5usf.pdb	5usf_D_A_SD30N.pdb	-0.3853846788406372	-0.08609999716281891
5usf.pdb	5usf_D_A_SD30D.pdb	-0.38660016655921936	-0.21639999747276306
5usf.pdb	5usf_D_A_SD30C.pdb	-0.2001219540834427	0.22179999947547913
5usf.pdb	5usf_D_A_SD30Q.pdb	-0.41210222244262695	0.5756000280380249
5usf.pdb	5usf_D_A_SD30E.pdb	-0.43791958689689636	0.24400000274181366
5usf.pdb	5usf_D_A_SD30G.pdb	-0.23276251554489136	0.020899999886751175
5usf.pdb	5usf_D_A_SD30H.pdb	-0.407981812953949	-0.04769999906420708
5usf.pdb	5usf_D_A_SD30I.pdb	-0.5121860504150391	0.5950000286102295
5usf.pdb	5usf_D_A_SD30L.pdb	-0.1965826451778412	1.0204999446868896
5usf.pdb	5usf_D_A_SD30K.pdb	-0.3906571865081787	0.5156999826431274
5usf.pdb	5usf_D_A_SD30M.pdb	-0.15388983488082886	1.1634000539779663
5usf.pdb	5usf_D_A_SD30F.pdb	-0.03842845559120178	1.5407999753952026
5usf.pdb	5usf_D_A_SD30P.pdb	-0.37521302700042725	0.06729999929666519
5usf.pdb	5usf_D_A_SD30T.pdb	-0.5945543646812439	-0.06830000132322311
5usf.pdb	5usf_D_A_SD30W.pdb	-0.5617386698722839	0.04670000076293945
5usf.pdb	5usf_D_A_SD30Y.pdb	-0.11781522631645203	0.6111000180244446
5usf.pdb	5usf_D_A_SD30V.pdb	-0.47961199283599854	0.24269999563694
5usf.pdb	5usf_D_A_ND31A.pdb	-0.7644199132919312	-1.0964000225067139
5usf.pdb	5usf_D_A_ND31R.pdb	-0.9356845617294312	-1.051200032234192
5usf.pdb	5usf_D_A_ND31D.pdb	-0.5310768485069275	-1.4357999563217163
5usf.pdb	5usf_D_A_ND31C.pdb	-0.3491014838218689	-0.31839999556541443
[truncated: 92,127 more rows]
