# Supplementary material for: Investigating the volume and diversity of data needed for generalizable antibody–antigen ΔΔG prediction
Source: Nat Comput Sci. 2025 Jul 8;5(8):635–47. doi: 10.1038/s43588-025-00823-8 (PMC12374841; doi:10.1038/s43588-025-00823-8)
Supplement: Supplementary file 6 — Unprocessed Graphinity model predictions and true values for synthetic ΔΔG values. [file 43588_2025_823_MOESM6_ESM.zip › Figure4/Figure4b-Graphinity_Predictions-Synthetic_FoldX_ddG_942723-Shuffling/Graphinity_predictions_test-noise_robustness-shuffling-70pct.csv]

wt_pdb	mut_pdb	pred_score	true_label
6q18.pdb	6q18_HL_A_SH30A.pdb	-0.40557771921157837	0.17110000550746918
6q18.pdb	6q18_HL_A_SH30R.pdb	-0.20392674207687378	0.029500000178813934
6q18.pdb	6q18_HL_A_SH30N.pdb	-0.20514148473739624	0.45730000734329224
6q18.pdb	6q18_HL_A_SH30D.pdb	-0.23473268747329712	0.9986000061035156
6q18.pdb	6q18_HL_A_SH30C.pdb	-0.21824803948402405	0.16169999539852142
6q18.pdb	6q18_HL_A_SH30Q.pdb	-0.32175296545028687	0.1518000066280365
6q18.pdb	6q18_HL_A_SH30E.pdb	-0.2898196280002594	0.20090000331401825
6q18.pdb	6q18_HL_A_SH30G.pdb	-0.4606969654560089	0.09889999777078629
6q18.pdb	6q18_HL_A_SH30H.pdb	-0.4858323633670807	-1.299299955368042
6q18.pdb	6q18_HL_A_SH30I.pdb	-0.12599784135818481	0.24250000715255737
6q18.pdb	6q18_HL_A_SH30L.pdb	-0.1032564640045166	0.18639999628067017
6q18.pdb	6q18_HL_A_SH30K.pdb	-0.20685842633247375	0.07039999961853027
6q18.pdb	6q18_HL_A_SH30M.pdb	-0.0174180269241333	0.12430000305175781
6q18.pdb	6q18_HL_A_SH30F.pdb	0.09597450494766235	0.7179999947547913
6q18.pdb	6q18_HL_A_SH30P.pdb	-0.38429516553878784	-0.421999990940094
6q18.pdb	6q18_HL_A_SH30T.pdb	-0.44253456592559814	0.048500001430511475
6q18.pdb	6q18_HL_A_SH30W.pdb	0.025220155715942383	-0.08720000088214874
6q18.pdb	6q18_HL_A_SH30Y.pdb	0.0834280252456665	1.2029999494552612
6q18.pdb	6q18_HL_A_SH30V.pdb	-0.20071831345558167	0.24490000307559967
6q18.pdb	6q18_HL_A_SH31A.pdb	-0.5407305955886841	0.5665000081062317
6q18.pdb	6q18_HL_A_SH31R.pdb	-0.9585899114608765	-2.1814000606536865
6q18.pdb	6q18_HL_A_SH31N.pdb	-0.4934557378292084	-2.422499895095825
6q18.pdb	6q18_HL_A_SH31D.pdb	-0.5739254951477051	-0.6661999821662903
6q18.pdb	6q18_HL_A_SH31C.pdb	-0.4648982882499695	-0.3847000002861023
6q18.pdb	6q18_HL_A_SH31Q.pdb	-1.9436218738555908	-5.445499897003174
6q18.pdb	6q18_HL_A_SH31E.pdb	-0.8489564657211304	-2.403599977493286
6q18.pdb	6q18_HL_A_SH31G.pdb	-0.8573917746543884	-0.8729000091552734
6q18.pdb	6q18_HL_A_SH31H.pdb	-0.9109355211257935	-1.8973000049591064
6q18.pdb	6q18_HL_A_SH31I.pdb	-0.49701547622680664	-1.239400029182434
6q18.pdb	6q18_HL_A_SH31L.pdb	-0.6138412952423096	-0.9702000021934509
6q18.pdb	6q18_HL_A_SH31K.pdb	-1.1740368604660034	-1.3028000593185425
6q18.pdb	6q18_HL_A_SH31M.pdb	-0.2191929817199707	-0.3172999918460846
6q18.pdb	6q18_HL_A_SH31F.pdb	-1.5027492046356201	-4.185999870300293
6q18.pdb	6q18_HL_A_SH31P.pdb	-0.473101943731308	0.3508000075817108
6q18.pdb	6q18_HL_A_SH31T.pdb	-0.7486467361450195	-0.04470000043511391
6q18.pdb	6q18_HL_A_SH31W.pdb	-2.6194474697113037	-7.334400177001953
6q18.pdb	6q18_HL_A_SH31Y.pdb	-3.8894169330596924	-7.277299880981445
6q18.pdb	6q18_HL_A_SH31V.pdb	-0.4610089063644409	-0.41780000925064087
6q18.pdb	6q18_HL_A_SH32A.pdb	-0.6880208253860474	-0.05299999937415123
6q18.pdb	6q18_HL_A_SH32R.pdb	-2.2994537353515625	-5.63040018081665
6q18.pdb	6q18_HL_A_SH32N.pdb	-0.7480247020721436	-1.973099946975708
6q18.pdb	6q18_HL_A_SH32D.pdb	-1.3869140148162842	-4.6890997886657715
6q18.pdb	6q18_HL_A_SH32C.pdb	-0.5227669477462769	0.4453999996185303
6q18.pdb	6q18_HL_A_SH32Q.pdb	-1.713322639465332	-6.711400032043457
6q18.pdb	6q18_HL_A_SH32E.pdb	-1.5824213027954102	-1.033400058746338
6q18.pdb	6q18_HL_A_SH32G.pdb	-0.7363324761390686	-0.8580999970436096
6q18.pdb	6q18_HL_A_SH32H.pdb	-5.687402248382568	-13.350600242614746
6q18.pdb	6q18_HL_A_SH32I.pdb	-2.088355302810669	-4.067399978637695
6q18.pdb	6q18_HL_A_SH32L.pdb	-1.467456579208374	-3.787400007247925
6q18.pdb	6q18_HL_A_SH32K.pdb	-2.9855027198791504	-6.450099945068359
6q18.pdb	6q18_HL_A_SH32M.pdb	-1.9807116985321045	-1.8163000345230103
6q18.pdb	6q18_HL_A_SH32F.pdb	-7.514711856842041	-15.732250213623047
6q18.pdb	6q18_HL_A_SH32P.pdb	-1.4214954376220703	-0.07320000231266022
6q18.pdb	6q18_HL_A_SH32T.pdb	-1.2221565246582031	-0.5734000205993652
6q18.pdb	6q18_HL_A_SH32W.pdb	-12.705846786499023	-27.68260955810547
6q18.pdb	6q18_HL_A_SH32Y.pdb	-8.033262252807617	-17.638219833374023
6q18.pdb	6q18_HL_A_SH32V.pdb	-0.8110095262527466	-1.20169997215271
6q18.pdb	6q18_HL_A_NH33A.pdb	-0.7563209533691406	-0.833299994468689
6q18.pdb	6q18_HL_A_NH33R.pdb	-0.8178669214248657	-2.2469000816345215
6q18.pdb	6q18_HL_A_NH33D.pdb	-0.6788449287414551	-1.3967000246047974
6q18.pdb	6q18_HL_A_NH33C.pdb	-0.6136311888694763	-1.1895999908447266
6q18.pdb	6q18_HL_A_NH33Q.pdb	-0.6306408047676086	-1.7956000566482544
6q18.pdb	6q18_HL_A_NH33E.pdb	-0.48642438650131226	-1.7098000049591064
6q18.pdb	6q18_HL_A_NH33G.pdb	-0.8070946335792542	-1.0848000049591064
6q18.pdb	6q18_HL_A_NH33H.pdb	-1.4100291728973389	-3.6791999340057373
6q18.pdb	6q18_HL_A_NH33I.pdb	-0.44628727436065674	-0.050999999046325684
6q18.pdb	6q18_HL_A_NH33L.pdb	-0.4126412868499756	-0.20559999346733093
6q18.pdb	6q18_HL_A_NH33K.pdb	-0.40437737107276917	0.34130001068115234
6q18.pdb	6q18_HL_A_NH33M.pdb	-0.44461286067962646	-0.5965999960899353
6q18.pdb	6q18_HL_A_NH33F.pdb	-1.9169249534606934	-3.6394999027252197
6q18.pdb	6q18_HL_A_NH33P.pdb	-1.0924909114837646	-3.4565000534057617
6q18.pdb	6q18_HL_A_NH33S.pdb	-0.7692360877990723	-0.8309000134468079
6q18.pdb	6q18_HL_A_NH33T.pdb	-0.4938525855541229	-0.7592999935150146
6q18.pdb	6q18_HL_A_NH33W.pdb	-5.156489372253418	-10.734399795532227
6q18.pdb	6q18_HL_A_NH33Y.pdb	-2.1583821773529053	-3.5915000438690186
6q18.pdb	6q18_HL_A_NH33V.pdb	-0.5489681959152222	-0.96670001745224
6q18.pdb	6q18_HL_A_QH53A.pdb	-0.7761817574501038	-1.7373000383377075
6q18.pdb	6q18_HL_A_QH53R.pdb	-0.38862186670303345	-2.0861001014709473
6q18.pdb	6q18_HL_A_QH53N.pdb	-0.6750316023826599	-0.3882000148296356
6q18.pdb	6q18_HL_A_QH53D.pdb	-0.6656475067138672	0.36910000443458557
6q18.pdb	6q18_HL_A_QH53C.pdb	-0.6053391695022583	-1.6140999794006348
6q18.pdb	6q18_HL_A_QH53E.pdb	-0.5788480043411255	-0.05700000002980232
6q18.pdb	6q18_HL_A_QH53G.pdb	-0.7635015845298767	-1.3894000053405762
6q18.pdb	6q18_HL_A_QH53H.pdb	-0.6194154620170593	-1.8669999837875366
6q18.pdb	6q18_HL_A_QH53I.pdb	-0.6852295398712158	-1.31659996509552
6q18.pdb	6q18_HL_A_QH53L.pdb	-0.5827988386154175	-1.472000002861023
6q18.pdb	6q18_HL_A_QH53K.pdb	-0.4883776903152466	-2.1152000427246094
6q18.pdb	6q18_HL_A_QH53M.pdb	-0.5972226858139038	-1.2496000528335571
6q18.pdb	6q18_HL_A_QH53F.pdb	-2.6557514667510986	-6.84660005569458
6q18.pdb	6q18_HL_A_QH53P.pdb	-0.8108375072479248	-1.8996000289916992
6q18.pdb	6q18_HL_A_QH53S.pdb	-0.3940361440181732	-1.2829999923706055
6q18.pdb	6q18_HL_A_QH53T.pdb	-0.6792083382606506	-1.676800012588501
6q18.pdb	6q18_HL_A_QH53W.pdb	-0.5669388771057129	-2.889899969100952
6q18.pdb	6q18_HL_A_QH53Y.pdb	-2.585695266723633	-7.981500148773193
6q18.pdb	6q18_HL_A_QH53V.pdb	-0.7737999558448792	-1.5194000005722046
6q18.pdb	6q18_HL_A_HH54A.pdb	-0.7882534265518188	-0.01720000058412552
6q18.pdb	6q18_HL_A_HH54R.pdb	-0.5930086374282837	-0.020099999383091927
6q18.pdb	6q18_HL_A_HH54N.pdb	-0.6750988364219666	0.07509999722242355
6q18.pdb	6q18_HL_A_HH54D.pdb	-0.7401319742202759	0.3043000102043152
6q18.pdb	6q18_HL_A_HH54C.pdb	-0.6192315220832825	-0.03269999846816063
6q18.pdb	6q18_HL_A_HH54Q.pdb	-0.6725004315376282	0.08619999885559082
6q18.pdb	6q18_HL_A_HH54E.pdb	-0.7440157532691956	0.3411000072956085
6q18.pdb	6q18_HL_A_HH54G.pdb	-0.8581516742706299	-0.21170000731945038
6q18.pdb	6q18_HL_A_HH54I.pdb	-0.5073140859603882	-0.13179999589920044
6q18.pdb	6q18_HL_A_HH54L.pdb	-0.5591135025024414	0.06210000067949295
6q18.pdb	6q18_HL_A_HH54K.pdb	-0.6039450168609619	0.057999998331069946
6q18.pdb	6q18_HL_A_HH54M.pdb	-0.4862350821495056	0.0877000018954277
6q18.pdb	6q18_HL_A_HH54F.pdb	-0.45005446672439575	0.14090000092983246
6q18.pdb	6q18_HL_A_HH54P.pdb	-0.4349479675292969	0.09539999812841415
6q18.pdb	6q18_HL_A_HH54S.pdb	-0.765606164932251	0.36910000443458557
6q18.pdb	6q18_HL_A_HH54T.pdb	-0.7108429670333862	0.42500001192092896
6q18.pdb	6q18_HL_A_HH54W.pdb	-0.3889871835708618	0.1573999971151352
6q18.pdb	6q18_HL_A_HH54Y.pdb	-0.43814417719841003	0.03530000150203705
6q18.pdb	6q18_HL_A_HH54V.pdb	-0.6180750131607056	0.0722000002861023
6q18.pdb	6q18_HL_A_GH55A.pdb	-0.6261927485466003	-1.635599970817566
6q18.pdb	6q18_HL_A_GH55R.pdb	-0.5376092791557312	-1.440500020980835
6q18.pdb	6q18_HL_A_GH55N.pdb	-0.592654287815094	-1.7604000568389893
6q18.pdb	6q18_HL_A_GH55D.pdb	-0.7324213981628418	-1.4250999689102173
6q18.pdb	6q18_HL_A_GH55C.pdb	-0.6574097275733948	-1.5917999744415283
6q18.pdb	6q18_HL_A_GH55Q.pdb	-0.632861852645874	-1.4730000495910645
6q18.pdb	6q18_HL_A_GH55E.pdb	-0.758589506149292	-1.0709999799728394
6q18.pdb	6q18_HL_A_GH55H.pdb	-0.5793468952178955	-0.6796000003814697
6q18.pdb	6q18_HL_A_GH55I.pdb	-1.2342422008514404	-1.6983000040054321
6q18.pdb	6q18_HL_A_GH55L.pdb	-0.49319779872894287	-0.3601999878883362
6q18.pdb	6q18_HL_A_GH55K.pdb	-0.5923543572425842	-1.4455000162124634
6q18.pdb	6q18_HL_A_GH55M.pdb	-0.33822962641716003	-1.3171000480651855
6q18.pdb	6q18_HL_A_GH55F.pdb	-0.4598190188407898	-0.8327000141143799
6q18.pdb	6q18_HL_A_GH55P.pdb	-0.608985185623169	-1.0988999605178833
6q18.pdb	6q18_HL_A_GH55S.pdb	-0.8530319929122925	-1.86489999294281
6q18.pdb	6q18_HL_A_GH55T.pdb	-0.7934174537658691	-1.954200029373169
6q18.pdb	6q18_HL_A_GH55W.pdb	-0.45740342140197754	-0.5436000227928162
6q18.pdb	6q18_HL_A_GH55Y.pdb	-0.5360476970672607	-1.0391000509262085
6q18.pdb	6q18_HL_A_GH55V.pdb	-0.7699637413024902	-1.0449999570846558
6q18.pdb	6q18_HL_A_GH56A.pdb	-0.8064335584640503	-1.6776000261306763
6q18.pdb	6q18_HL_A_GH56R.pdb	-0.8966695070266724	-3.101599931716919
6q18.pdb	6q18_HL_A_GH56N.pdb	-0.7875443696975708	-2.760699987411499
6q18.pdb	6q18_HL_A_GH56D.pdb	-0.5891211628913879	-1.8539999723434448
6q18.pdb	6q18_HL_A_GH56C.pdb	-0.5314896702766418	-2.065500020980835
6q18.pdb	6q18_HL_A_GH56Q.pdb	-0.3813234567642212	-2.2146999835968018
6q18.pdb	6q18_HL_A_GH56E.pdb	-0.9841523170471191	-1.010599970817566
6q18.pdb	6q18_HL_A_GH56H.pdb	-0.3922432065010071	-3.420099973678589
6q18.pdb	6q18_HL_A_GH56I.pdb	-0.6976962685585022	-3.0208001136779785
6q18.pdb	6q18_HL_A_GH56L.pdb	-0.2913723886013031	-1.8557000160217285
6q18.pdb	6q18_HL_A_GH56K.pdb	-0.2801226079463959	-3.471100091934204
6q18.pdb	6q18_HL_A_GH56M.pdb	-0.17758190631866455	-1.645900011062622
6q18.pdb	6q18_HL_A_GH56F.pdb	-0.22156500816345215	-3.644700050354004
6q18.pdb	6q18_HL_A_GH56P.pdb	-0.6157466173171997	-2.540600061416626
6q18.pdb	6q18_HL_A_GH56S.pdb	-0.7350335717201233	-2.3794000148773193
6q18.pdb	6q18_HL_A_GH56T.pdb	-1.4625011682510376	-2.786099910736084
6q18.pdb	6q18_HL_A_GH56W.pdb	-1.3519718647003174	-5.762599945068359
6q18.pdb	6q18_HL_A_GH56Y.pdb	0.07032966613769531	-1.829300045967102
6q18.pdb	6q18_HL_A_GH56V.pdb	-0.28496643900871277	-1.944700002670288
6q18.pdb	6q18_HL_A_PH101A.pdb	-0.8165693283081055	-0.807699978351593
6q18.pdb	6q18_HL_A_PH101R.pdb	-2.9500060081481934	-5.316999912261963
6q18.pdb	6q18_HL_A_PH101N.pdb	-0.6032113432884216	-3.944000005722046
6q18.pdb	6q18_HL_A_PH101D.pdb	-1.0478081703186035	-7.422500133514404
6q18.pdb	6q18_HL_A_PH101C.pdb	-1.0814261436462402	-2.118000030517578
6q18.pdb	6q18_HL_A_PH101Q.pdb	-2.9839158058166504	-5.521200180053711
6q18.pdb	6q18_HL_A_PH101E.pdb	-0.7838179469108582	-5.662799835205078
6q18.pdb	6q18_HL_A_PH101G.pdb	-1.1252601146697998	-1.4652999639511108
6q18.pdb	6q18_HL_A_PH101H.pdb	-8.452230453491211	-16.847959518432617
6q18.pdb	6q18_HL_A_PH101I.pdb	-2.7340264320373535	-5.081200122833252
6q18.pdb	6q18_HL_A_PH101L.pdb	-3.808283805847168	-6.602200031280518
6q18.pdb	6q18_HL_A_PH101K.pdb	-3.5410377979278564	-6.839799880981445
6q18.pdb	6q18_HL_A_PH101M.pdb	-2.9153761863708496	-3.9072000980377197
6q18.pdb	6q18_HL_A_PH101F.pdb	-10.050638198852539	-18.499540328979492
6q18.pdb	6q18_HL_A_PH101S.pdb	-1.029137372970581	-0.4657999873161316
6q18.pdb	6q18_HL_A_PH101T.pdb	-1.195063829421997	-1.489300012588501
6q18.pdb	6q18_HL_A_PH101W.pdb	-3.452885627746582	-15.667490005493164
6q18.pdb	6q18_HL_A_PH101Y.pdb	-9.82434368133545	-21.56817054748535
6q18.pdb	6q18_HL_A_PH101V.pdb	-2.8159313201904297	-4.176599979400635
6q18.pdb	6q18_HL_A_YH102A.pdb	-0.9973033666610718	0.4059999883174896
6q18.pdb	6q18_HL_A_YH102R.pdb	-0.820429265499115	-0.3215999901294708
6q18.pdb	6q18_HL_A_YH102N.pdb	-1.0398057699203491	0.24950000643730164
6q18.pdb	6q18_HL_A_YH102D.pdb	-1.1255521774291992	0.7056999802589417
6q18.pdb	6q18_HL_A_YH102C.pdb	-1.0562580823898315	0.4178999960422516
6q18.pdb	6q18_HL_A_YH102Q.pdb	-0.8723756074905396	0.2924000024795532
6q18.pdb	6q18_HL_A_YH102E.pdb	-0.9473998546600342	1.6996999979019165
6q18.pdb	6q18_HL_A_YH102G.pdb	-1.240039348602295	-0.22100000083446503
6q18.pdb	6q18_HL_A_YH102H.pdb	-0.8914260864257812	0.6437000036239624
6q18.pdb	6q18_HL_A_YH102I.pdb	-0.9598837494850159	0.6026999950408936
6q18.pdb	6q18_HL_A_YH102L.pdb	-0.9427617788314819	0.2662000060081482
6q18.pdb	6q18_HL_A_YH102K.pdb	-0.9112448692321777	0.6051999926567078
6q18.pdb	6q18_HL_A_YH102M.pdb	-0.7406349778175354	0.90829998254776
6q18.pdb	6q18_HL_A_YH102F.pdb	-0.5616219639778137	0.06030000001192093
6q18.pdb	6q18_HL_A_YH102P.pdb	-0.9287247657775879	0.9739999771118164
6q18.pdb	6q18_HL_A_YH102S.pdb	-1.0588300228118896	0.2053000032901764
6q18.pdb	6q18_HL_A_YH102T.pdb	-1.0364197492599487	0.04839999973773956
6q18.pdb	6q18_HL_A_YH102W.pdb	-0.6837621927261353	0.897599995136261
6q18.pdb	6q18_HL_A_YH102V.pdb	-0.9855073690414429	0.36660000681877136
6q18.pdb	6q18_HL_A_CH103A.pdb	-0.5402397513389587	-0.3828999996185303
6q18.pdb	6q18_HL_A_CH103R.pdb	-6.478814125061035	-12.205699920654297
6q18.pdb	6q18_HL_A_CH103N.pdb	-0.9677721858024597	-2.8410000801086426
6q18.pdb	6q18_HL_A_CH103D.pdb	-0.6536232233047485	-4.607600212097168
6q18.pdb	6q18_HL_A_CH103Q.pdb	-1.6280581951141357	-4.5665998458862305
6q18.pdb	6q18_HL_A_CH103E.pdb	-2.3522274494171143	-7.988500118255615
6q18.pdb	6q18_HL_A_CH103G.pdb	-0.8560879230499268	-1.3040000200271606
6q18.pdb	6q18_HL_A_CH103H.pdb	-4.578382968902588	-7.980400085449219
6q18.pdb	6q18_HL_A_CH103I.pdb	-2.626976251602173	-4.433599948883057
6q18.pdb	6q18_HL_A_CH103L.pdb	-0.477186918258667	-2.9123001098632812
6q18.pdb	6q18_HL_A_CH103K.pdb	-3.43123197555542	-5.871300220489502
6q18.pdb	6q18_HL_A_CH103M.pdb	-2.3591384887695312	-3.8297998905181885
6q18.pdb	6q18_HL_A_CH103F.pdb	-6.832571983337402	-13.117500305175781
6q18.pdb	6q18_HL_A_CH103P.pdb	-0.2427016794681549	-0.9557999968528748
6q18.pdb	6q18_HL_A_CH103S.pdb	-1.0462154150009155	-2.344099998474121
6q18.pdb	6q18_HL_A_CH103T.pdb	-0.6376962661743164	-0.22040000557899475
6q18.pdb	6q18_HL_A_CH103W.pdb	-10.445881843566895	-17.29482078552246
6q18.pdb	6q18_HL_A_CH103Y.pdb	-7.58433198928833	-18.08264923095703
6q18.pdb	6q18_HL_A_CH103V.pdb	-0.5129997134208679	-2.103100061416626
6q18.pdb	6q18_HL_A_TH104A.pdb	-0.8619858622550964	-0.6586999893188477
6q18.pdb	6q18_HL_A_TH104R.pdb	-0.40744149684906006	0.008799999952316284
6q18.pdb	6q18_HL_A_TH104N.pdb	-0.6826010346412659	-0.4309999942779541
6q18.pdb	6q18_HL_A_TH104D.pdb	-0.7306106090545654	0.11550000309944153
6q18.pdb	6q18_HL_A_TH104C.pdb	-0.680480420589447	-0.3050000071525574
6q18.pdb	6q18_HL_A_TH104Q.pdb	-0.552386999130249	-0.5468999743461609
6q18.pdb	6q18_HL_A_TH104E.pdb	-0.7471621036529541	-0.23890000581741333
6q18.pdb	6q18_HL_A_TH104G.pdb	-0.702184796333313	-1.0540000200271606
6q18.pdb	6q18_HL_A_TH104H.pdb	-1.1244583129882812	-0.5250999927520752
6q18.pdb	6q18_HL_A_TH104I.pdb	-0.3087308406829834	1.4639999866485596
6q18.pdb	6q18_HL_A_TH104L.pdb	-0.4905368685722351	-0.04050000011920929
6q18.pdb	6q18_HL_A_TH104K.pdb	-0.39713630080223083	0.14380000531673431
6q18.pdb	6q18_HL_A_TH104M.pdb	-0.34604859352111816	1.226199984550476
6q18.pdb	6q18_HL_A_TH104F.pdb	-0.411668598651886	-0.4819999933242798
6q18.pdb	6q18_HL_A_TH104P.pdb	-0.7649222016334534	-1.7539000511169434
6q18.pdb	6q18_HL_A_TH104S.pdb	-0.7731056213378906	0.774399995803833
6q18.pdb	6q18_HL_A_TH104W.pdb	-0.30880630016326904	-0.4343999922275543
6q18.pdb	6q18_HL_A_TH104Y.pdb	-0.40010273456573486	-0.46700000762939453
6q18.pdb	6q18_HL_A_TH104V.pdb	-0.4728718400001526	0.6366999745368958
6q18.pdb	6q18_HL_A_SH105A.pdb	-0.7075752019882202	-2.337899923324585
6q18.pdb	6q18_HL_A_SH105R.pdb	-0.592003345489502	-1.6438000202178955
6q18.pdb	6q18_HL_A_SH105N.pdb	-0.2963821291923523	-2.022700071334839
6q18.pdb	6q18_HL_A_SH105D.pdb	-0.7377344965934753	-3.1142001152038574
6q18.pdb	6q18_HL_A_SH105C.pdb	-0.2618432343006134	-2.427500009536743
6q18.pdb	6q18_HL_A_SH105Q.pdb	-0.6522569060325623	-2.039299964904785
6q18.pdb	6q18_HL_A_SH105E.pdb	-0.6477594375610352	-3.8673999309539795
6q18.pdb	6q18_HL_A_SH105G.pdb	-0.7574148774147034	-3.325700044631958
6q18.pdb	6q18_HL_A_SH105H.pdb	-0.7501782774925232	-0.8781999945640564
6q18.pdb	6q18_HL_A_SH105I.pdb	-0.38333404064178467	-1.7355999946594238
6q18.pdb	6q18_HL_A_SH105L.pdb	-0.23614829778671265	-1.5157999992370605
6q18.pdb	6q18_HL_A_SH105K.pdb	-0.6932364106178284	-0.9864000082015991
6q18.pdb	6q18_HL_A_SH105M.pdb	-0.2555411159992218	-1.4996999502182007
6q18.pdb	6q18_HL_A_SH105F.pdb	-0.237320214509964	-0.9350000023841858
6q18.pdb	6q18_HL_A_SH105P.pdb	-0.834062933921814	-1.954200029373169
6q18.pdb	6q18_HL_A_SH105T.pdb	-0.7773047685623169	-0.8500000238418579
6q18.pdb	6q18_HL_A_SH105W.pdb	-0.22741997241973877	-3.1623001098632812
6q18.pdb	6q18_HL_A_SH105Y.pdb	-0.20008546113967896	-1.20169997215271
6q18.pdb	6q18_HL_A_SH105V.pdb	-0.5609384179115295	-1.6718000173568726
6q18.pdb	6q18_HL_A_AH106R.pdb	-0.5481206774711609	-0.9380000233650208
6q18.pdb	6q18_HL_A_AH106N.pdb	-0.6437418460845947	-0.08429999649524689
6q18.pdb	6q18_HL_A_AH106D.pdb	-0.6665217876434326	-1.5628999471664429
6q18.pdb	6q18_HL_A_AH106C.pdb	-0.5605371594429016	-0.6570000052452087
6q18.pdb	6q18_HL_A_AH106Q.pdb	-0.5511093735694885	0.02889999933540821
6q18.pdb	6q18_HL_A_AH106E.pdb	-0.6736125349998474	-0.3698999881744385
6q18.pdb	6q18_HL_A_AH106G.pdb	-0.6492280960083008	-1.125
6q18.pdb	6q18_HL_A_AH106H.pdb	-0.6111956238746643	0.382999986410141
6q18.pdb	6q18_HL_A_AH106I.pdb	-0.9136978387832642	0.1891999989748001
6q18.pdb	6q18_HL_A_AH106L.pdb	-0.5252292156219482	0.2125999927520752
6q18.pdb	6q18_HL_A_AH106K.pdb	-0.584526002407074	-0.041600000113248825
6q18.pdb	6q18_HL_A_AH106M.pdb	-0.3906600773334503	0.06419999897480011
6q18.pdb	6q18_HL_A_AH106F.pdb	-0.2983488440513611	-0.2515000104904175
6q18.pdb	6q18_HL_A_AH106P.pdb	-0.5538493394851685	-1.149399995803833
6q18.pdb	6q18_HL_A_AH106S.pdb	-0.8845398426055908	-0.9731000065803528
6q18.pdb	6q18_HL_A_AH106T.pdb	-0.7560609579086304	0.5695000290870667
6q18.pdb	6q18_HL_A_AH106W.pdb	-0.28534093499183655	-0.6043999791145325
6q18.pdb	6q18_HL_A_AH106Y.pdb	-0.3153550326824188	-0.16459999978542328
6q18.pdb	6q18_HL_A_AH106V.pdb	-1.011094570159912	-0.10490000247955322
6q18.pdb	6q18_HL_A_SH107A.pdb	-0.47216594219207764	-0.729200005531311
6q18.pdb	6q18_HL_A_SH107R.pdb	-6.296095848083496	-17.717269897460938
6q18.pdb	6q18_HL_A_SH107N.pdb	-1.2601170539855957	-3.9769999980926514
6q18.pdb	6q18_HL_A_SH107D.pdb	-1.3214688301086426	-7.926300048828125
6q18.pdb	6q18_HL_A_SH107C.pdb	-0.9540452361106873	-2.831199884414673
6q18.pdb	6q18_HL_A_SH107Q.pdb	-3.4245941638946533	-6.316400051116943
6q18.pdb	6q18_HL_A_SH107E.pdb	-3.124866485595703	-7.066500186920166
6q18.pdb	6q18_HL_A_SH107G.pdb	-0.5887141823768616	-1.7544000148773193
6q18.pdb	6q18_HL_A_SH107H.pdb	-7.980409145355225	-19.166889190673828
6q18.pdb	6q18_HL_A_SH107I.pdb	-1.94722318649292	-5.270599842071533
6q18.pdb	6q18_HL_A_SH107L.pdb	-1.9845428466796875	-5.738900184631348
6q18.pdb	6q18_HL_A_SH107K.pdb	-6.58275032043457	-13.976300239562988
6q18.pdb	6q18_HL_A_SH107M.pdb	-1.3981168270111084	-4.054800033569336
6q18.pdb	6q18_HL_A_SH107F.pdb	-5.775543689727783	-15.014900207519531
6q18.pdb	6q18_HL_A_SH107P.pdb	-0.815453052520752	-2.262200117111206
6q18.pdb	6q18_HL_A_SH107T.pdb	-1.2384765148162842	-4.053199768066406
6q18.pdb	6q18_HL_A_SH107W.pdb	-13.571423530578613	-32.704689025878906
6q18.pdb	6q18_HL_A_SH107Y.pdb	-7.005412578582764	-18.34217071533203
6q18.pdb	6q18_HL_A_SH107V.pdb	-0.8092338442802429	-2.694700002670288
6q18.pdb	6q18_HL_A_CH108A.pdb	-0.6251599788665771	-0.7128000259399414
6q18.pdb	6q18_HL_A_CH108R.pdb	-5.514854907989502	-16.547639846801758
6q18.pdb	6q18_HL_A_CH108N.pdb	-1.9377367496490479	-5.44950008392334
6q18.pdb	6q18_HL_A_CH108D.pdb	-1.8090763092041016	-7.771200180053711
6q18.pdb	6q18_HL_A_CH108Q.pdb	-0.7396422028541565	-2.935800075531006
6q18.pdb	6q18_HL_A_CH108E.pdb	-0.346639484167099	-4.68310022354126
6q18.pdb	6q18_HL_A_CH108G.pdb	-0.9572012424468994	-0.8047000169754028
6q18.pdb	6q18_HL_A_CH108H.pdb	-4.917717456817627	-11.077099800109863
6q18.pdb	6q18_HL_A_CH108I.pdb	-2.2738776206970215	-4.1203999519348145
6q18.pdb	6q18_HL_A_CH108L.pdb	-1.2883219718933105	-1.3524999618530273
6q18.pdb	6q18_HL_A_CH108K.pdb	-2.5394575595855713	-5.281199932098389
6q18.pdb	6q18_HL_A_CH108M.pdb	-1.506744384765625	-2.9820001125335693
6q18.pdb	6q18_HL_A_CH108F.pdb	-10.269548416137695	-19.800840377807617
6q18.pdb	6q18_HL_A_CH108P.pdb	-0.5025758743286133	-2.4816999435424805
6q18.pdb	6q18_HL_A_CH108S.pdb	-0.7872130870819092	-0.8485000133514404
6q18.pdb	6q18_HL_A_CH108T.pdb	-0.7364384531974792	-0.7138000130653381
6q18.pdb	6q18_HL_A_CH108W.pdb	-13.347429275512695	-28.29623031616211
6q18.pdb	6q18_HL_A_CH108Y.pdb	-9.123552322387695	-25.425701141357422
6q18.pdb	6q18_HL_A_CH108V.pdb	-1.3856903314590454	-3.48580002784729
6q18.pdb	6q18_HL_A_PH109A.pdb	-0.9227454662322998	-1.788599967956543
6q18.pdb	6q18_HL_A_PH109R.pdb	-0.6526068449020386	-3.8150999546051025
6q18.pdb	6q18_HL_A_PH109N.pdb	-0.8815336227416992	-3.0404000282287598
6q18.pdb	6q18_HL_A_PH109D.pdb	-1.5049968957901	-6.519599914550781
6q18.pdb	6q18_HL_A_PH109C.pdb	-0.838114321231842	-2.3089001178741455
6q18.pdb	6q18_HL_A_PH109Q.pdb	-0.7932464480400085	-4.019499778747559
6q18.pdb	6q18_HL_A_PH109E.pdb	-0.8619258403778076	-4.3597002029418945
6q18.pdb	6q18_HL_A_PH109G.pdb	-0.9985005855560303	-2.7016000747680664
6q18.pdb	6q18_HL_A_PH109H.pdb	-5.489516735076904	-14.199899673461914
6q18.pdb	6q18_HL_A_PH109I.pdb	-0.6731014251708984	-1.5119999647140503
6q18.pdb	6q18_HL_A_PH109L.pdb	-0.6182786226272583	-1.9169000387191772
6q18.pdb	6q18_HL_A_PH109K.pdb	-1.2585217952728271	-4.8618998527526855
6q18.pdb	6q18_HL_A_PH109M.pdb	-0.5955580472946167	-2.2046000957489014
6q18.pdb	6q18_HL_A_PH109F.pdb	-4.171384334564209	-12.129500389099121
6q18.pdb	6q18_HL_A_PH109S.pdb	-0.8362497091293335	-1.9773999452590942
6q18.pdb	6q18_HL_A_PH109T.pdb	-0.9058071374893188	-2.267199993133545
6q18.pdb	6q18_HL_A_PH109W.pdb	-4.080727577209473	-10.48069953918457
6q18.pdb	6q18_HL_A_PH109Y.pdb	-4.27984619140625	-9.708800315856934
6q18.pdb	6q18_HL_A_PH109V.pdb	-0.6463007926940918	-1.4967000484466553
6q18.pdb	6q18_HL_A_DH110A.pdb	-0.8071596026420593	-0.7936000227928162
6q18.pdb	6q18_HL_A_DH110R.pdb	-0.6634923219680786	-0.5177000164985657
6q18.pdb	6q18_HL_A_DH110N.pdb	-0.5480977296829224	-0.2802000045776367
6q18.pdb	6q18_HL_A_DH110C.pdb	-0.6150211691856384	-0.3228999972343445
6q18.pdb	6q18_HL_A_DH110Q.pdb	-0.5872668027877808	-0.07890000194311142
6q18.pdb	6q18_HL_A_DH110E.pdb	-0.6863071322441101	0.9269000291824341
6q18.pdb	6q18_HL_A_DH110G.pdb	-0.828166127204895	-1.2711000442504883
6q18.pdb	6q18_HL_A_DH110H.pdb	-0.757638692855835	-0.46549999713897705
6q18.pdb	6q18_HL_A_DH110I.pdb	-0.5404801964759827	0.2678000032901764
6q18.pdb	6q18_HL_A_DH110L.pdb	-0.6072064638137817	0.17949999868869781
6q18.pdb	6q18_HL_A_DH110K.pdb	-0.6717532277107239	-0.06509999930858612
6q18.pdb	6q18_HL_A_DH110M.pdb	-0.505710244178772	0.2498999983072281
6q18.pdb	6q18_HL_A_DH110F.pdb	-0.47500860691070557	-0.19329999387264252
6q18.pdb	6q18_HL_A_DH110P.pdb	-2.0505053997039795	-4.502999782562256
6q18.pdb	6q18_HL_A_DH110S.pdb	-1.065697193145752	-0.9995999932289124
6q18.pdb	6q18_HL_A_DH110T.pdb	-0.7887682914733887	-0.5078999996185303
6q18.pdb	6q18_HL_A_DH110W.pdb	-0.45251238346099854	0.4666000008583069
6q18.pdb	6q18_HL_A_DH110Y.pdb	-0.6490418910980225	0.0885000005364418
6q18.pdb	6q18_HL_A_DH110V.pdb	-0.7622098922729492	0.1851000040769577
6q18.pdb	6q18_HL_A_YH112A.pdb	-1.427201747894287	-4.757999897003174
6q18.pdb	6q18_HL_A_YH112R.pdb	-1.2201610803604126	-3.178999900817871
6q18.pdb	6q18_HL_A_YH112N.pdb	-1.4591124057769775	-4.948699951171875
6q18.pdb	6q18_HL_A_YH112D.pdb	-1.4938732385635376	-6.191500186920166
6q18.pdb	6q18_HL_A_YH112C.pdb	-1.4494898319244385	-4.015699863433838
6q18.pdb	6q18_HL_A_YH112Q.pdb	-1.3755162954330444	-4.789599895477295
6q18.pdb	6q18_HL_A_YH112E.pdb	-1.4703705310821533	-6.125500202178955
6q18.pdb	6q18_HL_A_YH112G.pdb	-1.545605182647705	-5.218400001525879
6q18.pdb	6q18_HL_A_YH112H.pdb	-1.3353981971740723	-3.502700090408325
6q18.pdb	6q18_HL_A_YH112I.pdb	-1.3246150016784668	-4.360599994659424
6q18.pdb	6q18_HL_A_YH112L.pdb	-1.2254655361175537	-3.696500062942505
6q18.pdb	6q18_HL_A_YH112K.pdb	-1.1720073223114014	-2.551800012588501
6q18.pdb	6q18_HL_A_YH112M.pdb	-1.0956162214279175	-3.232300043106079
6q18.pdb	6q18_HL_A_YH112F.pdb	-0.8352089524269104	-1.990399956703186
6q18.pdb	6q18_HL_A_YH112P.pdb	-1.3755011558532715	-4.507299900054932
6q18.pdb	6q18_HL_A_YH112S.pdb	-1.5535099506378174	-4.895199775695801
6q18.pdb	6q18_HL_A_YH112T.pdb	-1.3899831771850586	-4.599400043487549
6q18.pdb	6q18_HL_A_YH112W.pdb	-1.2274925708770752	-3.6324000358581543
6q18.pdb	6q18_HL_A_YH112V.pdb	-1.5055921077728271	-4.311999797821045
6q18.pdb	6q18_HL_A_YA44A.pdb	-1.135000228881836	0.20229999721050262
6q18.pdb	6q18_HL_A_YA44R.pdb	-0.8226978778839111	0.04390000179409981
6q18.pdb	6q18_HL_A_YA44N.pdb	-1.0550718307495117	0.24549999833106995
6q18.pdb	6q18_HL_A_YA44D.pdb	-1.1198313236236572	0.053199999034404755
6q18.pdb	6q18_HL_A_YA44C.pdb	-1.1054697036743164	0.17710000276565552
6q18.pdb	6q18_HL_A_YA44Q.pdb	-0.7852794528007507	0.15539999306201935
6q18.pdb	6q18_HL_A_YA44E.pdb	-1.0624417066574097	-0.4941999912261963
6q18.pdb	6q18_HL_A_YA44G.pdb	-1.2328333854675293	0.2087000012397766
6q18.pdb	6q18_HL_A_YA44H.pdb	-0.9433633089065552	0.1720999926328659
6q18.pdb	6q18_HL_A_YA44I.pdb	-0.9517560005187988	0.125900000333786
6q18.pdb	6q18_HL_A_YA44L.pdb	-0.8669338226318359	0.32679998874664307
6q18.pdb	6q18_HL_A_YA44K.pdb	-0.8784486055374146	0.38690000772476196
6q18.pdb	6q18_HL_A_YA44M.pdb	-0.7401199340820312	0.48100000619888306
6q18.pdb	6q18_HL_A_YA44F.pdb	-0.7067351341247559	0.10450000315904617
6q18.pdb	6q18_HL_A_YA44P.pdb	-0.9201241731643677	0.4352000057697296
6q18.pdb	6q18_HL_A_YA44S.pdb	-1.2403457164764404	0.2282000035047531
6q18.pdb	6q18_HL_A_YA44T.pdb	-1.2383830547332764	0.25200000405311584
6q18.pdb	6q18_HL_A_YA44W.pdb	-0.7074686288833618	0.40230000019073486
6q18.pdb	6q18_HL_A_YA44V.pdb	-1.0171406269073486	0.1899999976158142
6q18.pdb	6q18_HL_A_VA84A.pdb	-0.6585322022438049	-0.428600013256073
6q18.pdb	6q18_HL_A_VA84R.pdb	-0.48702624440193176	-0.06319999694824219
6q18.pdb	6q18_HL_A_VA84N.pdb	-0.690898597240448	-0.32100000977516174
6q18.pdb	6q18_HL_A_VA84D.pdb	-0.7213078737258911	-0.7253000140190125
6q18.pdb	6q18_HL_A_VA84C.pdb	-0.6303926706314087	-0.33160001039505005
6q18.pdb	6q18_HL_A_VA84Q.pdb	-0.5566715002059937	-0.5306000113487244
6q18.pdb	6q18_HL_A_VA84E.pdb	-0.714908242225647	-0.6309999823570251
6q18.pdb	6q18_HL_A_VA84G.pdb	-0.7108306884765625	-0.45989999175071716
6q18.pdb	6q18_HL_A_VA84H.pdb	-0.5322881937026978	-0.2651999890804291
6q18.pdb	6q18_HL_A_VA84I.pdb	-0.5216390490531921	-0.04650000110268593
6q18.pdb	6q18_HL_A_VA84L.pdb	-0.5038141012191772	-0.16920000314712524
6q18.pdb	6q18_HL_A_VA84K.pdb	-0.775803804397583	0.21480000019073486
6q18.pdb	6q18_HL_A_VA84M.pdb	-0.4241213798522949	0.4433000087738037
6q18.pdb	6q18_HL_A_VA84F.pdb	-0.22876739501953125	0.6310999989509583
6q18.pdb	6q18_HL_A_VA84P.pdb	-0.5711610913276672	0.9261000156402588
6q18.pdb	6q18_HL_A_VA84S.pdb	-0.8496733903884888	-0.2515999972820282
6q18.pdb	6q18_HL_A_VA84T.pdb	-0.7810790538787842	-0.45820000767707825
6q18.pdb	6q18_HL_A_VA84W.pdb	-0.3674854040145874	-0.2612999975681305
6q18.pdb	6q18_HL_A_VA84Y.pdb	-0.14077964425086975	1.8013999462127686
6q18.pdb	6q18_HL_A_TA85A.pdb	-0.5369919538497925	0.26649999618530273
6q18.pdb	6q18_HL_A_TA85R.pdb	-0.8862420320510864	0.7940000295639038
6q18.pdb	6q18_HL_A_TA85N.pdb	-0.8526297807693481	1.0555000305175781
6q18.pdb	6q18_HL_A_TA85D.pdb	-1.0145931243896484	-1.601699948310852
6q18.pdb	6q18_HL_A_TA85C.pdb	-0.517652153968811	0.14380000531673431
6q18.pdb	6q18_HL_A_TA85Q.pdb	-1.1695334911346436	-0.5152000188827515
6q18.pdb	6q18_HL_A_TA85E.pdb	-0.6352382898330688	-3.2465999126434326
6q18.pdb	6q18_HL_A_TA85G.pdb	-0.8028323650360107	0.15940000116825104
6q18.pdb	6q18_HL_A_TA85H.pdb	-0.8505598306655884	0.09640000015497208
6q18.pdb	6q18_HL_A_TA85I.pdb	-0.4572187662124634	0.9341999888420105
6q18.pdb	6q18_HL_A_TA85L.pdb	-1.1714720726013184	-0.866100013256073
6q18.pdb	6q18_HL_A_TA85K.pdb	-0.294727087020874	1.226699948310852
6q18.pdb	6q18_HL_A_TA85M.pdb	-0.39620524644851685	1.4917999505996704
6q18.pdb	6q18_HL_A_TA85F.pdb	-0.5976196527481079	-1.7742999792099
6q18.pdb	6q18_HL_A_TA85P.pdb	-0.3733888268470764	0.4975999891757965
6q18.pdb	6q18_HL_A_TA85S.pdb	-0.7076218128204346	-0.00930000003427267
6q18.pdb	6q18_HL_A_TA85W.pdb	-1.011991262435913	-3.842099905014038
6q18.pdb	6q18_HL_A_TA85Y.pdb	-1.0037683248519897	-1.0729000568389893
6q18.pdb	6q18_HL_A_TA85V.pdb	-0.48247411847114563	0.42399999499320984
6q18.pdb	6q18_HL_A_AA86R.pdb	-0.3979111909866333	0.930400013923645
6q18.pdb	6q18_HL_A_AA86N.pdb	-0.7477254271507263	0.2621999979019165
6q18.pdb	6q18_HL_A_AA86D.pdb	-0.8554156422615051	-1.2446999549865723
6q18.pdb	6q18_HL_A_AA86C.pdb	-0.6964008808135986	0.45809999108314514
6q18.pdb	6q18_HL_A_AA86Q.pdb	-0.4927154779434204	0.9416000247001648
6q18.pdb	6q18_HL_A_AA86E.pdb	-0.8027538061141968	-0.001500000013038516
6q18.pdb	6q18_HL_A_AA86G.pdb	-0.793584406375885	0.1737000048160553
6q18.pdb	6q18_HL_A_AA86H.pdb	-0.6503872871398926	0.5813999772071838
6q18.pdb	6q18_HL_A_AA86I.pdb	-0.526397705078125	0.35440000891685486
6q18.pdb	6q18_HL_A_AA86L.pdb	-0.5593953132629395	0.16459999978542328
6q18.pdb	6q18_HL_A_AA86K.pdb	-0.3850330710411072	0.05660000070929527
6q18.pdb	6q18_HL_A_AA86M.pdb	-0.3666667342185974	0.5857999920845032
6q18.pdb	6q18_HL_A_AA86F.pdb	-0.2539096474647522	0.7889999747276306
6q18.pdb	6q18_HL_A_AA86P.pdb	-0.65982586145401	0.5565000176429749
6q18.pdb	6q18_HL_A_AA86S.pdb	-0.6784718632698059	0.358599990606308
6q18.pdb	6q18_HL_A_AA86T.pdb	-0.8301748633384705	-0.06729999929666519
6q18.pdb	6q18_HL_A_AA86W.pdb	-0.12780332565307617	-0.007300000172108412
6q18.pdb	6q18_HL_A_AA86Y.pdb	-0.36175763607025146	0.026100000366568565
6q18.pdb	6q18_HL_A_AA86V.pdb	-0.584402322769165	0.23680000007152557
6q18.pdb	6q18_HL_A_SA94A.pdb	-0.6389503479003906	-0.30250000953674316
6q18.pdb	6q18_HL_A_SA94R.pdb	-0.6658904552459717	-0.826200008392334
6q18.pdb	6q18_HL_A_SA94N.pdb	-0.7170870900154114	-0.6489999890327454
6q18.pdb	6q18_HL_A_SA94D.pdb	-0.7210718989372253	-1.7877999544143677
6q18.pdb	6q18_HL_A_SA94C.pdb	-0.7386717200279236	-0.29109999537467957
6q18.pdb	6q18_HL_A_SA94Q.pdb	-0.4979782700538635	-0.7802000045776367
6q18.pdb	6q18_HL_A_SA94E.pdb	-0.8318507671356201	-1.7868000268936157
6q18.pdb	6q18_HL_A_SA94G.pdb	-0.7094548344612122	-0.6050999760627747
6q18.pdb	6q18_HL_A_SA94H.pdb	-0.6385043263435364	-0.4083999991416931
6q18.pdb	6q18_HL_A_SA94I.pdb	-0.7165043950080872	-0.24799999594688416
6q18.pdb	6q18_HL_A_SA94L.pdb	-0.5200349688529968	-0.054499998688697815
6q18.pdb	6q18_HL_A_SA94K.pdb	-0.4189808666706085	-0.7221999764442444
6q18.pdb	6q18_HL_A_SA94M.pdb	-0.49866926670074463	-0.15629999339580536
6q18.pdb	6q18_HL_A_SA94F.pdb	-0.36004748940467834	0.4072999954223633
6q18.pdb	6q18_HL_A_SA94P.pdb	-0.5005918741226196	-0.2973000109195709
6q18.pdb	6q18_HL_A_SA94T.pdb	-0.7411240339279175	-0.4196999967098236
6q18.pdb	6q18_HL_A_SA94W.pdb	-0.3755548596382141	-0.1941000074148178
6q18.pdb	6q18_HL_A_SA94Y.pdb	-0.34232085943222046	0.33709999918937683
6q18.pdb	6q18_HL_A_SA94V.pdb	-0.7137399315834045	-0.03920000046491623
6q18.pdb	6q18_HL_A_WA102A.pdb	-1.1036653518676758	-2.3519999980926514
6q18.pdb	6q18_HL_A_WA102R.pdb	-0.8306301832199097	-1.628000020980835
6q18.pdb	6q18_HL_A_WA102N.pdb	-1.1011518239974976	-2.095900058746338
6q18.pdb	6q18_HL_A_WA102D.pdb	-1.1708614826202393	-2.3749001026153564
6q18.pdb	6q18_HL_A_WA102C.pdb	-1.173742651939392	-1.9474999904632568
6q18.pdb	6q18_HL_A_WA102Q.pdb	-1.1846506595611572	-1.9443999528884888
6q18.pdb	6q18_HL_A_WA102E.pdb	-1.2675244808197021	-2.3303000926971436
6q18.pdb	6q18_HL_A_WA102G.pdb	-1.2086477279663086	-2.3278000354766846
6q18.pdb	6q18_HL_A_WA102H.pdb	-1.0558891296386719	-1.6017999649047852
6q18.pdb	6q18_HL_A_WA102I.pdb	-1.1455703973770142	-1.55239999294281
6q18.pdb	6q18_HL_A_WA102L.pdb	-1.0653685331344604	-1.264299988746643
6q18.pdb	6q18_HL_A_WA102K.pdb	-0.9384089708328247	-1.7828999757766724
6q18.pdb	6q18_HL_A_WA102M.pdb	-0.9925643801689148	-1.0023000240325928
6q18.pdb	6q18_HL_A_WA102F.pdb	-0.8820134997367859	-1.347100019454956
6q18.pdb	6q18_HL_A_WA102P.pdb	-1.089994192123413	-2.247299909591675
6q18.pdb	6q18_HL_A_WA102S.pdb	-1.292607069015503	-2.352400064468384
6q18.pdb	6q18_HL_A_WA102T.pdb	-1.2596484422683716	-1.874500036239624
6q18.pdb	6q18_HL_A_WA102Y.pdb	-0.6615592837333679	-1.3371000289916992
6q18.pdb	6q18_HL_A_WA102V.pdb	-1.0877399444580078	-1.5497000217437744
6q18.pdb	6q18_HL_A_TA104A.pdb	-0.8119680285453796	-0.8460999727249146
6q18.pdb	6q18_HL_A_TA104R.pdb	-0.8882466554641724	-0.9646999835968018
6q18.pdb	6q18_HL_A_TA104N.pdb	-0.588556170463562	-0.9829000234603882
6q18.pdb	6q18_HL_A_TA104D.pdb	-0.631820559501648	-1.7174999713897705
6q18.pdb	6q18_HL_A_TA104C.pdb	-0.7310697436332703	-0.7200999855995178
6q18.pdb	6q18_HL_A_TA104Q.pdb	-0.5199519395828247	-1.198099970817566
6q18.pdb	6q18_HL_A_TA104E.pdb	-0.5090759992599487	-1.9855999946594238
6q18.pdb	6q18_HL_A_TA104G.pdb	-0.8823938369750977	-1.1629999876022339
6q18.pdb	6q18_HL_A_TA104H.pdb	-0.8322411775588989	-2.211199998855591
6q18.pdb	6q18_HL_A_TA104I.pdb	-0.4838223457336426	-0.2393999993801117
6q18.pdb	6q18_HL_A_TA104L.pdb	-0.4241103231906891	-1.5541000366210938
6q18.pdb	6q18_HL_A_TA104K.pdb	-0.5700442790985107	-0.45730000734329224
6q18.pdb	6q18_HL_A_TA104M.pdb	-0.5796229243278503	-0.9301000237464905
6q18.pdb	6q18_HL_A_TA104F.pdb	-0.4792858362197876	-0.9689000248908997
6q18.pdb	6q18_HL_A_TA104P.pdb	-0.6691076159477234	-0.7576000094413757
6q18.pdb	6q18_HL_A_TA104S.pdb	-0.8443245887756348	-1.107699990272522
6q18.pdb	6q18_HL_A_TA104W.pdb	-1.8168742656707764	-4.0767998695373535
6q18.pdb	6q18_HL_A_TA104Y.pdb	-0.5386629104614258	-1.375
6q18.pdb	6q18_HL_A_TA104V.pdb	-0.6223652958869934	-0.15569999814033508
6q18.pdb	6q18_HL_A_EA105A.pdb	-0.8898227214813232	-2.603600025177002
6q18.pdb	6q18_HL_A_EA105R.pdb	-1.1301825046539307	-5.088500022888184
6q18.pdb	6q18_HL_A_EA105N.pdb	-0.5578387975692749	-1.8758000135421753
6q18.pdb	6q18_HL_A_EA105D.pdb	-0.5821795463562012	-0.6913999915122986
6q18.pdb	6q18_HL_A_EA105C.pdb	-0.6105143427848816	-2.2067999839782715
6q18.pdb	6q18_HL_A_EA105Q.pdb	-0.8188161253929138	-2.6117000579833984
6q18.pdb	6q18_HL_A_EA105G.pdb	-0.9877813458442688	-2.7627999782562256
6q18.pdb	6q18_HL_A_EA105H.pdb	-1.6652092933654785	-6.157599925994873
6q18.pdb	6q18_HL_A_EA105I.pdb	-0.5610240697860718	-1.7943999767303467
6q18.pdb	6q18_HL_A_EA105L.pdb	-0.7295824289321899	-3.4082999229431152
6q18.pdb	6q18_HL_A_EA105K.pdb	-0.7915041446685791	-5.2835001945495605
6q18.pdb	6q18_HL_A_EA105M.pdb	-0.6550111770629883	-2.545300006866455
6q18.pdb	6q18_HL_A_EA105F.pdb	-1.2406699657440186	-6.259200096130371
6q18.pdb	6q18_HL_A_EA105P.pdb	-1.4045507907867432	-4.113100051879883
6q18.pdb	6q18_HL_A_EA105S.pdb	-0.9146249294281006	-2.7054998874664307
6q18.pdb	6q18_HL_A_EA105T.pdb	-0.8838670253753662	-2.710900068283081
6q18.pdb	6q18_HL_A_EA105W.pdb	-1.421236276626587	-8.369799613952637
6q18.pdb	6q18_HL_A_EA105Y.pdb	-1.8010101318359375	-6.556600093841553
6q18.pdb	6q18_HL_A_EA105V.pdb	-0.7108112573623657	-2.069000005722046
6q18.pdb	6q18_HL_A_NA107A.pdb	-0.6757714152336121	0.16329999268054962
6q18.pdb	6q18_HL_A_NA107R.pdb	-0.4822191298007965	-0.4366999864578247
6q18.pdb	6q18_HL_A_NA107D.pdb	-0.6689101457595825	-0.12300000339746475
6q18.pdb	6q18_HL_A_NA107C.pdb	-0.5043121576309204	0.11060000211000443
6q18.pdb	6q18_HL_A_NA107Q.pdb	-0.4990098476409912	0.23409999907016754
6q18.pdb	6q18_HL_A_NA107E.pdb	-0.65733802318573	-0.15719999372959137
6q18.pdb	6q18_HL_A_NA107G.pdb	-0.6699509024620056	0.38260000944137573
6q18.pdb	6q18_HL_A_NA107H.pdb	-0.45863768458366394	-0.28760001063346863
6q18.pdb	6q18_HL_A_NA107I.pdb	-0.7166138291358948	0.671999990940094
6q18.pdb	6q18_HL_A_NA107L.pdb	-0.40322914719581604	0.4803999960422516
6q18.pdb	6q18_HL_A_NA107K.pdb	-0.4863775372505188	0.15919999778270721
6q18.pdb	6q18_HL_A_NA107M.pdb	-0.42088615894317627	0.5001999735832214
6q18.pdb	6q18_HL_A_NA107F.pdb	-0.33224695920944214	-0.01889999955892563
6q18.pdb	6q18_HL_A_NA107P.pdb	-0.5857274532318115	1.006500005722046
6q18.pdb	6q18_HL_A_NA107S.pdb	-0.8147386312484741	-0.07519999891519547
6q18.pdb	6q18_HL_A_NA107T.pdb	-0.7602412700653076	-0.38999998569488525
6q18.pdb	6q18_HL_A_NA107W.pdb	-0.3474642038345337	-0.06949999928474426
6q18.pdb	6q18_HL_A_NA107Y.pdb	-0.3673969507217407	-0.15690000355243683
6q18.pdb	6q18_HL_A_NA107V.pdb	-0.7675527334213257	-0.3111000061035156
6q18.pdb	6q18_HL_A_GA108A.pdb	-2.4194042682647705	-4.842800140380859
6q18.pdb	6q18_HL_A_GA108R.pdb	-6.7856574058532715	-23.503019332885742
6q18.pdb	6q18_HL_A_GA108N.pdb	-7.165618896484375	-15.880880355834961
6q18.pdb	6q18_HL_A_GA108D.pdb	-5.834415912628174	-15.407529830932617
6q18.pdb	6q18_HL_A_GA108C.pdb	-3.525486469268799	-9.214099884033203
6q18.pdb	6q18_HL_A_GA108Q.pdb	-2.5975401401519775	-9.747599601745605
6q18.pdb	6q18_HL_A_GA108E.pdb	-6.054901599884033	-17.374849319458008
6q18.pdb	6q18_HL_A_GA108H.pdb	-6.154685974121094	-22.23834991455078
6q18.pdb	6q18_HL_A_GA108I.pdb	-2.852376699447632	-7.717800140380859
6q18.pdb	6q18_HL_A_GA108L.pdb	-4.967402458190918	-12.343600273132324
6q18.pdb	6q18_HL_A_GA108K.pdb	-6.53716516494751	-18.254539489746094
6q18.pdb	6q18_HL_A_GA108M.pdb	-1.9811041355133057	-4.974699974060059
6q18.pdb	6q18_HL_A_GA108F.pdb	-8.9532470703125	-20.91250991821289
6q18.pdb	6q18_HL_A_GA108P.pdb	-5.123919486999512	-13.808300018310547
6q18.pdb	6q18_HL_A_GA108S.pdb	-3.489623546600342	-10.185600280761719
6q18.pdb	6q18_HL_A_GA108T.pdb	-4.949227333068848	-14.105899810791016
6q18.pdb	6q18_HL_A_GA108W.pdb	-8.910505294799805	-23.840410232543945
6q18.pdb	6q18_HL_A_GA108Y.pdb	-4.570924282073975	-12.38479995727539
6q18.pdb	6q18_HL_A_GA108V.pdb	-2.598465919494629	-5.345399856567383
6q18.pdb	6q18_HL_A_LA109A.pdb	-0.8264297246932983	-0.6126999855041504
6q18.pdb	6q18_HL_A_LA109R.pdb	-0.694825291633606	-0.7096999883651733
6q18.pdb	6q18_HL_A_LA109N.pdb	-0.7638705372810364	-0.27079999446868896
6q18.pdb	6q18_HL_A_LA109D.pdb	-0.7727614641189575	-0.6886000037193298
6q18.pdb	6q18_HL_A_LA109C.pdb	-0.6851533055305481	-0.6462000012397766
6q18.pdb	6q18_HL_A_LA109Q.pdb	-0.7698250412940979	-0.6876999735832214
6q18.pdb	6q18_HL_A_LA109E.pdb	-0.8402941823005676	-0.6682999730110168
6q18.pdb	6q18_HL_A_LA109G.pdb	-0.8778507709503174	-0.6100999712944031
6q18.pdb	6q18_HL_A_LA109H.pdb	-0.7303631901741028	-0.7468000054359436
6q18.pdb	6q18_HL_A_LA109I.pdb	-0.6169384717941284	-0.32899999618530273
6q18.pdb	6q18_HL_A_LA109K.pdb	-0.6820235848426819	-0.6793000102043152
6q18.pdb	6q18_HL_A_LA109M.pdb	-0.608802855014801	-0.6344000101089478
6q18.pdb	6q18_HL_A_LA109F.pdb	-0.5752019286155701	-0.7224000096321106
6q18.pdb	6q18_HL_A_LA109P.pdb	-0.8305846452713013	-1.4735000133514404
6q18.pdb	6q18_HL_A_LA109S.pdb	-0.9247493743896484	-0.5618000030517578
6q18.pdb	6q18_HL_A_LA109T.pdb	-0.8634443283081055	-0.33390000462532043
6q18.pdb	6q18_HL_A_LA109W.pdb	-0.536457896232605	-0.7479000091552734
6q18.pdb	6q18_HL_A_LA109Y.pdb	-0.6592214703559875	-0.6789000034332275
6q18.pdb	6q18_HL_A_LA109V.pdb	-0.7241473197937012	-0.462799996137619
6q18.pdb	6q18_HL_A_HA132A.pdb	-1.0033907890319824	-0.8784000277519226
6q18.pdb	6q18_HL_A_HA132R.pdb	-0.4575367569923401	-2.1849000453948975
6q18.pdb	6q18_HL_A_HA132N.pdb	-0.6588849425315857	-0.9144999980926514
6q18.pdb	6q18_HL_A_HA132D.pdb	-0.8271669149398804	-1.0835000276565552
6q18.pdb	6q18_HL_A_HA132C.pdb	-0.8718852400779724	-0.8677999973297119
6q18.pdb	6q18_HL_A_HA132Q.pdb	-0.5372166633605957	-0.9197999835014343
6q18.pdb	6q18_HL_A_HA132E.pdb	-0.8002545833587646	-1.4020999670028687
6q18.pdb	6q18_HL_A_HA132G.pdb	-0.8287791013717651	-0.8884999752044678
6q18.pdb	6q18_HL_A_HA132I.pdb	-0.7395633459091187	-0.8400999903678894
6q18.pdb	6q18_HL_A_HA132L.pdb	-0.652228832244873	-1.0360000133514404
6q18.pdb	6q18_HL_A_HA132K.pdb	-1.0578023195266724	-2.3993000984191895
6q18.pdb	6q18_HL_A_HA132M.pdb	-0.5960050821304321	-0.9164999723434448
6q18.pdb	6q18_HL_A_HA132F.pdb	-1.1488478183746338	-2.6226999759674072
6q18.pdb	6q18_HL_A_HA132P.pdb	-0.8271099328994751	-0.8871999979019165
6q18.pdb	6q18_HL_A_HA132S.pdb	-1.1132830381393433	-0.8921999931335449
6q18.pdb	6q18_HL_A_HA132T.pdb	-0.9692545533180237	-0.8446999788284302
6q18.pdb	6q18_HL_A_HA132W.pdb	-2.2893571853637695	-5.957499980926514
6q18.pdb	6q18_HL_A_HA132Y.pdb	-3.0170023441314697	-6.7393999099731445
6q18.pdb	6q18_HL_A_HA132V.pdb	-0.8189286589622498	-0.8148999810218811
6q18.pdb	6q18_HL_A_PA134A.pdb	-0.7240895628929138	0.27639999985694885
6q18.pdb	6q18_HL_A_PA134R.pdb	-6.811189651489258	-10.343199729919434
6q18.pdb	6q18_HL_A_PA134N.pdb	-0.5615731477737427	-0.5612999796867371
6q18.pdb	6q18_HL_A_PA134D.pdb	-0.6358695030212402	-1.3032000064849854
6q18.pdb	6q18_HL_A_PA134C.pdb	-0.720274806022644	-0.15279999375343323
6q18.pdb	6q18_HL_A_PA134Q.pdb	-1.6121971607208252	-2.4727001190185547
6q18.pdb	6q18_HL_A_PA134E.pdb	-0.6318147778511047	-1.86080002784729
6q18.pdb	6q18_HL_A_PA134G.pdb	-0.7872944474220276	0.07039999961853027
6q18.pdb	6q18_HL_A_PA134H.pdb	-2.5111396312713623	-4.436500072479248
6q18.pdb	6q18_HL_A_PA134I.pdb	-0.48289984464645386	-0.24529999494552612
6q18.pdb	6q18_HL_A_PA134L.pdb	-0.5713870525360107	-0.14010000228881836
6q18.pdb	6q18_HL_A_PA134K.pdb	-0.9388404488563538	-1.0595999956130981
6q18.pdb	6q18_HL_A_PA134M.pdb	-0.869799017906189	-2.0994999408721924
6q18.pdb	6q18_HL_A_PA134F.pdb	-3.8503987789154053	-4.985199928283691
6q18.pdb	6q18_HL_A_PA134S.pdb	-0.7821084260940552	0.0722000002861023
6q18.pdb	6q18_HL_A_PA134T.pdb	-0.7919459342956543	-0.010099999606609344
6q18.pdb	6q18_HL_A_PA134W.pdb	-2.0463268756866455	-8.531800270080566
6q18.pdb	6q18_HL_A_PA134Y.pdb	-4.813363552093506	-9.3681001663208
6q18.pdb	6q18_HL_A_PA134V.pdb	-0.5981806516647339	-0.008299999870359898
6q18.pdb	6q18_HL_A_SA135A.pdb	-0.8238065242767334	-0.9307000041007996
6q18.pdb	6q18_HL_A_SA135R.pdb	-0.3746500611305237	-1.7330000400543213
6q18.pdb	6q18_HL_A_SA135N.pdb	-0.9193368554115295	-2.1617000102996826
6q18.pdb	6q18_HL_A_SA135D.pdb	-0.8631062507629395	-2.023900032043457
6q18.pdb	6q18_HL_A_SA135C.pdb	-0.6594145894050598	-1.1532000303268433
6q18.pdb	6q18_HL_A_SA135Q.pdb	-0.6928561925888062	-1.809000015258789
6q18.pdb	6q18_HL_A_SA135E.pdb	-0.4452911615371704	-3.3257999420166016
6q18.pdb	6q18_HL_A_SA135G.pdb	-0.8325917720794678	-1.2860000133514404
6q18.pdb	6q18_HL_A_SA135H.pdb	-0.6224376559257507	-1.3935999870300293
6q18.pdb	6q18_HL_A_SA135I.pdb	-0.5684423446655273	-1.4146000146865845
6q18.pdb	6q18_HL_A_SA135L.pdb	-0.19269371032714844	-2.2379000186920166
6q18.pdb	6q18_HL_A_SA135K.pdb	-0.7747066020965576	-2.8457000255584717
6q18.pdb	6q18_HL_A_SA135M.pdb	-0.4167482852935791	-1.090499997138977
6q18.pdb	6q18_HL_A_SA135F.pdb	-0.6311662793159485	-2.504699945449829
6q18.pdb	6q18_HL_A_SA135P.pdb	-2.0909318923950195	-5.144499778747559
6q18.pdb	6q18_HL_A_SA135T.pdb	-0.7846661806106567	-1.317199945449829
6q18.pdb	6q18_HL_A_SA135W.pdb	-2.203552722930908	-5.638999938964844
6q18.pdb	6q18_HL_A_SA135Y.pdb	-7.375674724578857	-15.59080982208252
6q18.pdb	6q18_HL_A_SA135V.pdb	-0.6559963822364807	-1.0117000341415405
6q18.pdb	6q18_HL_A_NA136A.pdb	-0.7211369276046753	0.8539999723434448
6q18.pdb	6q18_HL_A_NA136R.pdb	-0.2241491973400116	0.30730000138282776
6q18.pdb	6q18_HL_A_NA136D.pdb	-0.8976399898529053	-0.7317000031471252
6q18.pdb	6q18_HL_A_NA136C.pdb	-0.3108423948287964	-0.22269999980926514
6q18.pdb	6q18_HL_A_NA136Q.pdb	-0.6265510320663452	-0.41990000009536743
6q18.pdb	6q18_HL_A_NA136E.pdb	-0.7628121972084045	-0.5428000092506409
6q18.pdb	6q18_HL_A_NA136G.pdb	-0.7940976619720459	-0.839900016784668
6q18.pdb	6q18_HL_A_NA136H.pdb	-0.6718906164169312	-0.5685999989509583
6q18.pdb	6q18_HL_A_NA136I.pdb	-0.3067261576652527	-0.16369999945163727
6q18.pdb	6q18_HL_A_NA136L.pdb	-0.45837897062301636	-0.5856999754905701
6q18.pdb	6q18_HL_A_NA136K.pdb	-0.17927545309066772	0.3449000120162964
6q18.pdb	6q18_HL_A_NA136M.pdb	-0.21053457260131836	0.8223000168800354
6q18.pdb	6q18_HL_A_NA136F.pdb	-0.43495941162109375	0.1615999937057495
6q18.pdb	6q18_HL_A_NA136P.pdb	-0.3592192530632019	0.22540000081062317
6q18.pdb	6q18_HL_A_NA136S.pdb	-0.8136636018753052	-0.08669999986886978
6q18.pdb	6q18_HL_A_NA136T.pdb	-0.534188985824585	-0.23669999837875366
6q18.pdb	6q18_HL_A_NA136W.pdb	-0.3210088908672333	0.05429999902844429
6q18.pdb	6q18_HL_A_NA136Y.pdb	-0.43094128370285034	-0.34040001034736633
6q18.pdb	6q18_HL_A_NA136V.pdb	-0.3471129536628723	0.6485999822616577
6q18.pdb	6q18_HL_A_RA138A.pdb	-0.8924425840377808	-1.434999942779541
6q18.pdb	6q18_HL_A_RA138N.pdb	-0.8549755215644836	-1.0440000295639038
6q18.pdb	6q18_HL_A_RA138D.pdb	-0.8749747276306152	-1.1081000566482544
6q18.pdb	6q18_HL_A_RA138C.pdb	-0.8071901798248291	-1.2630000114440918
6q18.pdb	6q18_HL_A_RA138Q.pdb	-0.6837002635002136	-0.7840999960899353
6q18.pdb	6q18_HL_A_RA138E.pdb	-0.8318781852722168	-1.4457000494003296
6q18.pdb	6q18_HL_A_RA138G.pdb	-0.9373266696929932	-1.5456000566482544
6q18.pdb	6q18_HL_A_RA138H.pdb	-0.718731164932251	-0.4415000081062317
6q18.pdb	6q18_HL_A_RA138I.pdb	-0.7805633544921875	-1.1024999618530273
6q18.pdb	6q18_HL_A_RA138L.pdb	-0.6500300765037537	-1.1016000509262085
6q18.pdb	6q18_HL_A_RA138K.pdb	-0.7919015288352966	-1.4120999574661255
6q18.pdb	6q18_HL_A_RA138M.pdb	-0.5983541011810303	-0.032999999821186066
6q18.pdb	6q18_HL_A_RA138F.pdb	-0.4786827862262726	0.914900004863739
6q18.pdb	6q18_HL_A_RA138P.pdb	-0.8298088908195496	-1.8767000436782837
6q18.pdb	6q18_HL_A_RA138S.pdb	-1.004310965538025	-1.4264999628067017
6q18.pdb	6q18_HL_A_RA138T.pdb	-1.0110496282577515	-1.2670999765396118
6q18.pdb	6q18_HL_A_RA138W.pdb	-0.5406777858734131	-1.7920000553131104
6q18.pdb	6q18_HL_A_RA138Y.pdb	-0.24117088317871094	2.456700086593628
6q18.pdb	6q18_HL_A_RA138V.pdb	-0.840886652469635	-1.0951000452041626
6q18.pdb	6q18_HL_A_DA139A.pdb	-1.410092830657959	-4.578700065612793
6q18.pdb	6q18_HL_A_DA139R.pdb	-2.424252986907959	-9.822099685668945
6q18.pdb	6q18_HL_A_DA139N.pdb	-1.2170543670654297	-8.703100204467773
6q18.pdb	6q18_HL_A_DA139C.pdb	-0.7870336771011353	-4.579999923706055
6q18.pdb	6q18_HL_A_DA139Q.pdb	-2.7946577072143555	-10.8927001953125
6q18.pdb	6q18_HL_A_DA139E.pdb	-1.0309982299804688	-6.981100082397461
6q18.pdb	6q18_HL_A_DA139G.pdb	-1.4405295848846436	-4.802599906921387
6q18.pdb	6q18_HL_A_DA139H.pdb	-3.37505841255188	-13.518400192260742
6q18.pdb	6q18_HL_A_DA139I.pdb	-1.5796715021133423	-5.0630998611450195
6q18.pdb	6q18_HL_A_DA139L.pdb	-1.918539047241211	-8.007800102233887
6q18.pdb	6q18_HL_A_DA139K.pdb	-1.4501166343688965	-6.040500164031982
6q18.pdb	6q18_HL_A_DA139M.pdb	-1.066936731338501	-7.269199848175049
6q18.pdb	6q18_HL_A_DA139F.pdb	-3.3289992809295654	-8.29539966583252
6q18.pdb	6q18_HL_A_DA139P.pdb	-1.3059463500976562	-3.920799970626831
6q18.pdb	6q18_HL_A_DA139S.pdb	-1.291555643081665	-4.646699905395508
6q18.pdb	6q18_HL_A_DA139T.pdb	-1.4797723293304443	-3.7783000469207764
6q18.pdb	6q18_HL_A_DA139W.pdb	-5.72170352935791	-20.248899459838867
6q18.pdb	6q18_HL_A_DA139Y.pdb	-8.824755668640137	-19.266759872436523
6q18.pdb	6q18_HL_A_DA139V.pdb	-1.3364686965942383	-3.34879994392395
6q18.pdb	6q18_HL_A_RA141A.pdb	-0.9396597146987915	-1.3101999759674072
6q18.pdb	6q18_HL_A_RA141N.pdb	-0.9118220806121826	-1.356600046157837
6q18.pdb	6q18_HL_A_RA141D.pdb	-0.8829751014709473	-3.2630999088287354
6q18.pdb	6q18_HL_A_RA141C.pdb	-0.82985520362854	-1.377500057220459
6q18.pdb	6q18_HL_A_RA141Q.pdb	-0.8808439373970032	-1.6483999490737915
6q18.pdb	6q18_HL_A_RA141E.pdb	-0.8979878425598145	-1.719099998474121
6q18.pdb	6q18_HL_A_RA141G.pdb	-0.9993735551834106	-1.3624999523162842
6q18.pdb	6q18_HL_A_RA141H.pdb	-0.794549822807312	-1.5312000513076782
6q18.pdb	6q18_HL_A_RA141I.pdb	-0.760887622833252	-2.2330000400543213
6q18.pdb	6q18_HL_A_RA141L.pdb	-0.8653068542480469	-1.478600025177002
6q18.pdb	6q18_HL_A_RA141K.pdb	-0.6228767037391663	-0.6248999834060669
6q18.pdb	6q18_HL_A_RA141M.pdb	-0.7775145769119263	-1.1382999420166016
6q18.pdb	6q18_HL_A_RA141F.pdb	-0.28624600172042847	-0.7139999866485596
6q18.pdb	6q18_HL_A_RA141P.pdb	-0.9031109809875488	-1.416100025177002
6q18.pdb	6q18_HL_A_RA141S.pdb	-1.0062189102172852	-1.4536000490188599
6q18.pdb	6q18_HL_A_RA141T.pdb	-0.913441002368927	-2.5220999717712402
6q18.pdb	6q18_HL_A_RA141W.pdb	-0.7087757587432861	-1.6138999462127686
6q18.pdb	6q18_HL_A_RA141Y.pdb	-0.2467147409915924	-1.0485999584197998
6q18.pdb	6q18_HL_A_RA141V.pdb	-0.8303446769714355	-2.234499931335449
6q18.pdb	6q18_HL_A_AA142R.pdb	-0.6285701990127563	-3.0035998821258545
6q18.pdb	6q18_HL_A_AA142N.pdb	-1.1585756540298462	-3.3447000980377197
6q18.pdb	6q18_HL_A_AA142D.pdb	-0.71648108959198	-1.4805999994277954
6q18.pdb	6q18_HL_A_AA142C.pdb	-0.8949443697929382	-1.023900032043457
6q18.pdb	6q18_HL_A_AA142Q.pdb	-0.29149192571640015	-0.6840999722480774
6q18.pdb	6q18_HL_A_AA142E.pdb	-0.9146865606307983	1.3687000274658203
6q18.pdb	6q18_HL_A_AA142G.pdb	-0.6853117942810059	-0.9315000176429749
6q18.pdb	6q18_HL_A_AA142H.pdb	-6.006837368011475	-10.617300033569336
6q18.pdb	6q18_HL_A_AA142I.pdb	-1.47098970413208	-0.7511000037193298
6q18.pdb	6q18_HL_A_AA142L.pdb	-0.9768029451370239	-0.3465000092983246
6q18.pdb	6q18_HL_A_AA142K.pdb	-0.4831439256668091	-2.000999927520752
6q18.pdb	6q18_HL_A_AA142M.pdb	-0.24802517890930176	0.7055000066757202
6q18.pdb	6q18_HL_A_AA142F.pdb	-2.402108669281006	-1.4544999599456787
6q18.pdb	6q18_HL_A_AA142P.pdb	-0.5555952191352844	-1.0530999898910522
6q18.pdb	6q18_HL_A_AA142S.pdb	-0.5453512072563171	-0.8486999869346619
6q18.pdb	6q18_HL_A_AA142T.pdb	-0.9942395687103271	-0.2379000037908554
6q18.pdb	6q18_HL_A_AA142W.pdb	-2.1400842666625977	-9.754199981689453
6q18.pdb	6q18_HL_A_AA142Y.pdb	-2.761826753616333	-2.3912999629974365
6q18.pdb	6q18_HL_A_AA142V.pdb	-1.3843905925750732	-0.7408999800682068
6q18.pdb	6q18_HL_A_IA143A.pdb	-1.008882999420166	-1.544600009918213
6q18.pdb	6q18_HL_A_IA143R.pdb	-1.2767078876495361	-4.533899784088135
6q18.pdb	6q18_HL_A_IA143N.pdb	-0.6930155158042908	-1.9979000091552734
6q18.pdb	6q18_HL_A_IA143D.pdb	-0.7020448446273804	-2.872999906539917
6q18.pdb	6q18_HL_A_IA143C.pdb	-0.7520542144775391	0.19519999623298645
6q18.pdb	6q18_HL_A_IA143Q.pdb	-0.5758559703826904	-1.5413000583648682
6q18.pdb	6q18_HL_A_IA143E.pdb	-0.7481523156166077	-2.977400064468384
6q18.pdb	6q18_HL_A_IA143G.pdb	-1.0182316303253174	-2.4349000453948975
6q18.pdb	6q18_HL_A_IA143H.pdb	-0.6491372585296631	-2.3629000186920166
6q18.pdb	6q18_HL_A_IA143L.pdb	-0.9157354235649109	-1.1792000532150269
6q18.pdb	6q18_HL_A_IA143K.pdb	-1.2085793018341064	-3.045300006866455
6q18.pdb	6q18_HL_A_IA143M.pdb	-0.6292027831077576	-1.0907000303268433
6q18.pdb	6q18_HL_A_IA143F.pdb	-2.2180936336517334	-4.7993998527526855
6q18.pdb	6q18_HL_A_IA143P.pdb	-0.8568971753120422	-1.6370999813079834
6q18.pdb	6q18_HL_A_IA143S.pdb	-0.9827120304107666	-1.0403000116348267
6q18.pdb	6q18_HL_A_IA143T.pdb	-0.752682626247406	-0.5999000072479248
6q18.pdb	6q18_HL_A_IA143W.pdb	-2.3424880504608154	-9.816200256347656
6q18.pdb	6q18_HL_A_IA143Y.pdb	-1.961003065109253	-4.112599849700928
6q18.pdb	6q18_HL_A_IA143V.pdb	-0.4925564229488373	-0.13510000705718994
6q18.pdb	6q18_HL_A_HA145A.pdb	-0.7758840322494507	0.10300000011920929
6q18.pdb	6q18_HL_A_HA145R.pdb	-0.40938639640808105	0.4747999906539917
6q18.pdb	6q18_HL_A_HA145N.pdb	-0.781241774559021	-0.08160000294446945
6q18.pdb	6q18_HL_A_HA145D.pdb	-0.6984554529190063	0.24040000140666962
6q18.pdb	6q18_HL_A_HA145C.pdb	-0.6015453934669495	0.006899999920278788
6q18.pdb	6q18_HL_A_HA145Q.pdb	-0.5569548010826111	0.6793000102043152
6q18.pdb	6q18_HL_A_HA145E.pdb	-0.7069793939590454	0.06459999829530716
6q18.pdb	6q18_HL_A_HA145G.pdb	-0.7818002104759216	0.3091000020503998
6q18.pdb	6q18_HL_A_HA145I.pdb	-0.4936477839946747	0.4749999940395355
6q18.pdb	6q18_HL_A_HA145L.pdb	-0.3920040726661682	0.7253000140190125
6q18.pdb	6q18_HL_A_HA145K.pdb	-0.3858563303947449	0.6353999972343445
6q18.pdb	6q18_HL_A_HA145M.pdb	-0.3455786108970642	0.4465000033378601
6q18.pdb	6q18_HL_A_HA145F.pdb	-0.16798171401023865	0.8317999839782715
6q18.pdb	6q18_HL_A_HA145P.pdb	-0.6155509948730469	0.1039000004529953
6q18.pdb	6q18_HL_A_HA145S.pdb	-0.7203007936477661	-0.20260000228881836
6q18.pdb	6q18_HL_A_HA145T.pdb	-0.762565553188324	0.3125
6q18.pdb	6q18_HL_A_HA145W.pdb	-0.20994004607200623	0.08349999785423279
6q18.pdb	6q18_HL_A_HA145Y.pdb	-0.2898021340370178	0.5164999961853027
6q18.pdb	6q18_HL_A_HA145V.pdb	-0.58707594871521	0.10029999911785126
6q18.pdb	6q18_HL_A_GA174A.pdb	-0.595698893070221	-0.06960000097751617
6q18.pdb	6q18_HL_A_GA174R.pdb	-0.47162628173828125	0.4065000116825104
6q18.pdb	6q18_HL_A_GA174N.pdb	-0.5737658143043518	-0.07240000367164612
6q18.pdb	6q18_HL_A_GA174D.pdb	-0.7022173404693604	-0.1542000025510788
6q18.pdb	6q18_HL_A_GA174C.pdb	-0.532528817653656	-0.07320000231266022
6q18.pdb	6q18_HL_A_GA174Q.pdb	-0.563005805015564	-0.0007999999797903001
6q18.pdb	6q18_HL_A_GA174E.pdb	-0.6867242455482483	-0.19020000100135803
6q18.pdb	6q18_HL_A_GA174H.pdb	-0.5469918251037598	-0.20469999313354492
6q18.pdb	6q18_HL_A_GA174I.pdb	-0.5537286400794983	-0.16359999775886536
6q18.pdb	6q18_HL_A_GA174L.pdb	-0.504679799079895	-0.1712000072002411
6q18.pdb	6q18_HL_A_GA174K.pdb	-0.5281492471694946	0.025800000876188278
6q18.pdb	6q18_HL_A_GA174M.pdb	-0.4761603772640228	0.07530000060796738
6q18.pdb	6q18_HL_A_GA174F.pdb	-0.4545127749443054	0.07410000264644623
6q18.pdb	6q18_HL_A_GA174P.pdb	-0.6299805045127869	-0.1014999970793724
6q18.pdb	6q18_HL_A_GA174S.pdb	-0.7882802486419678	-0.07020000368356705
6q18.pdb	6q18_HL_A_GA174T.pdb	-0.7846283912658691	-0.1696999967098236
6q18.pdb	6q18_HL_A_GA174W.pdb	-0.2904098629951477	-0.12520000338554382
6q18.pdb	6q18_HL_A_GA174Y.pdb	-0.4374944567680359	-0.08820000290870667
6q18.pdb	6q18_HL_A_GA174V.pdb	-0.5836490988731384	-0.15489999949932098
6q18.pdb	6q18_HL_A_QA175A.pdb	-0.6162776350975037	0.1761000007390976
6q18.pdb	6q18_HL_A_QA175R.pdb	-0.48621633648872375	0.38269999623298645
6q18.pdb	6q18_HL_A_QA175N.pdb	-0.5147678852081299	-0.07580000162124634
6q18.pdb	6q18_HL_A_QA175D.pdb	-0.669174313545227	-0.34630000591278076
6q18.pdb	6q18_HL_A_QA175C.pdb	-0.6188594698905945	0.05660000070929527
6q18.pdb	6q18_HL_A_QA175E.pdb	-0.6168509125709534	-0.9797999858856201
6q18.pdb	6q18_HL_A_QA175G.pdb	-0.6608787178993225	-0.1574999988079071
6q18.pdb	6q18_HL_A_QA175H.pdb	-0.48955488204956055	0.11500000208616257
6q18.pdb	6q18_HL_A_QA175I.pdb	-0.438556432723999	0.49559998512268066
6q18.pdb	6q18_HL_A_QA175L.pdb	-0.41743361949920654	0.44859999418258667
6q18.pdb	6q18_HL_A_QA175K.pdb	-0.5623335838317871	-0.02160000056028366
6q18.pdb	6q18_HL_A_QA175M.pdb	-0.4185997247695923	0.38339999318122864
6q18.pdb	6q18_HL_A_QA175F.pdb	-0.4408734440803528	0.09700000286102295
6q18.pdb	6q18_HL_A_QA175P.pdb	-0.7533796429634094	-0.14090000092983246
6q18.pdb	6q18_HL_A_QA175S.pdb	-0.6434844136238098	-0.31949999928474426
6q18.pdb	6q18_HL_A_QA175T.pdb	-0.676337718963623	0.10830000042915344
6q18.pdb	6q18_HL_A_QA175W.pdb	-0.20641174912452698	1.2598999738693237
6q18.pdb	6q18_HL_A_QA175Y.pdb	-0.37988394498825073	-0.6200000047683716
6q18.pdb	6q18_HL_A_QA175V.pdb	-0.5515059232711792	0.30329999327659607
6q18.pdb	6q18_HL_A_EA176A.pdb	-0.8028342723846436	-2.154900074005127
6q18.pdb	6q18_HL_A_EA176R.pdb	-0.6013671159744263	-1.8456000089645386
6q18.pdb	6q18_HL_A_EA176N.pdb	-0.700175940990448	-2.3289999961853027
6q18.pdb	6q18_HL_A_EA176D.pdb	-0.87015700340271	-2.4093000888824463
6q18.pdb	6q18_HL_A_EA176C.pdb	-0.7338300347328186	-2.3921000957489014
6q18.pdb	6q18_HL_A_EA176Q.pdb	-0.5997442603111267	-1.541599988937378
6q18.pdb	6q18_HL_A_EA176G.pdb	-1.190119743347168	-2.9883999824523926
6q18.pdb	6q18_HL_A_EA176H.pdb	-0.669807493686676	-2.473099946975708
6q18.pdb	6q18_HL_A_EA176I.pdb	-0.5460989475250244	-1.5425000190734863
6q18.pdb	6q18_HL_A_EA176L.pdb	-0.5489383339881897	-1.7315000295639038
6q18.pdb	6q18_HL_A_EA176K.pdb	-0.6309080123901367	-2.2948999404907227
6q18.pdb	6q18_HL_A_EA176M.pdb	-0.492949903011322	-1.3712999820709229
6q18.pdb	6q18_HL_A_EA176F.pdb	-0.41427698731422424	-1.5681999921798706
6q18.pdb	6q18_HL_A_EA176P.pdb	-1.8560693264007568	-3.9305999279022217
6q18.pdb	6q18_HL_A_EA176S.pdb	-0.9452496767044067	-2.827899932861328
6q18.pdb	6q18_HL_A_EA176T.pdb	-0.743421196937561	-2.930000066757202
6q18.pdb	6q18_HL_A_EA176W.pdb	-0.4688645303249359	-2.0508999824523926
6q18.pdb	6q18_HL_A_EA176Y.pdb	-1.1386969089508057	-2.6491000652313232
6q18.pdb	6q18_HL_A_EA176V.pdb	-0.6338937282562256	-1.6405999660491943
6q18.pdb	6q18_HL_A_GA177A.pdb	-0.427066445350647	-0.8801000118255615
6q18.pdb	6q18_HL_A_GA177R.pdb	-4.0044732093811035	-6.064599990844727
6q18.pdb	6q18_HL_A_GA177N.pdb	-0.6107332110404968	-0.5580999851226807
6q18.pdb	6q18_HL_A_GA177D.pdb	-0.6350098848342896	-1.1007000207901
6q18.pdb	6q18_HL_A_GA177C.pdb	-0.5110061764717102	-1.226099967956543
6q18.pdb	6q18_HL_A_GA177Q.pdb	-5.618977069854736	-12.217599868774414
6q18.pdb	6q18_HL_A_GA177E.pdb	-1.7953317165374756	-5.336599826812744
6q18.pdb	6q18_HL_A_GA177H.pdb	-14.53617000579834	-34.86465072631836
6q18.pdb	6q18_HL_A_GA177I.pdb	-5.177574157714844	-10.740400314331055
6q18.pdb	6q18_HL_A_GA177L.pdb	-7.424830436706543	-11.390299797058105
6q18.pdb	6q18_HL_A_GA177K.pdb	-11.28913688659668	-21.557920455932617
6q18.pdb	6q18_HL_A_GA177M.pdb	-0.5905714631080627	-3.7771999835968018
6q18.pdb	6q18_HL_A_GA177F.pdb	-10.55183219909668	-28.15730094909668
6q18.pdb	6q18_HL_A_GA177P.pdb	-2.6525912284851074	-5.511499881744385
6q18.pdb	6q18_HL_A_GA177S.pdb	-0.9980412721633911	-2.3171000480651855
6q18.pdb	6q18_HL_A_GA177T.pdb	-0.7245732545852661	-1.6181000471115112
6q18.pdb	6q18_HL_A_GA177W.pdb	-10.881040573120117	-28.156490325927734
6q18.pdb	6q18_HL_A_GA177Y.pdb	-15.977653503417969	-34.73244094848633
6q18.pdb	6q18_HL_A_GA177V.pdb	-0.4862006902694702	-0.7483999729156494
6okm.pdb	6okm_HL_R_TH29A.pdb	-0.5244990587234497	0.030400000512599945
6okm.pdb	6okm_HL_R_TH29R.pdb	-0.35034966468811035	-0.048500001430511475
6okm.pdb	6okm_HL_R_TH29N.pdb	-0.4362022578716278	0.04450000077486038
6okm.pdb	6okm_HL_R_TH29D.pdb	-0.4242892265319824	0.11959999799728394
6okm.pdb	6okm_HL_R_TH29C.pdb	-0.3971673250198364	0.01850000023841858
6okm.pdb	6okm_HL_R_TH29Q.pdb	-0.38388872146606445	0.008999999612569809
6okm.pdb	6okm_HL_R_TH29E.pdb	-0.5054938197135925	0.06289999932050705
6okm.pdb	6okm_HL_R_TH29G.pdb	-0.5517769455909729	0.04600000008940697
6okm.pdb	6okm_HL_R_TH29H.pdb	-0.38144025206565857	0.3540000021457672
6okm.pdb	6okm_HL_R_TH29I.pdb	-0.3596441149711609	0.007400000002235174
6okm.pdb	6okm_HL_R_TH29L.pdb	-0.23039329051971436	-0.02070000022649765
6okm.pdb	6okm_HL_R_TH29K.pdb	-0.37199515104293823	-0.025200000032782555
6okm.pdb	6okm_HL_R_TH29M.pdb	-0.23846110701560974	-0.010300000198185444
6okm.pdb	6okm_HL_R_TH29F.pdb	-0.26210564374923706	0.0430000014603138
6okm.pdb	6okm_HL_R_TH29P.pdb	-0.26994967460632324	0.041999999433755875
6okm.pdb	6okm_HL_R_TH29S.pdb	-0.623356819152832	0.06589999794960022
6okm.pdb	6okm_HL_R_TH29W.pdb	-0.15775886178016663	0.0013000000035390258
6okm.pdb	6okm_HL_R_TH29Y.pdb	-0.22837993502616882	0.10509999841451645
6okm.pdb	6okm_HL_R_TH29V.pdb	-0.3887934982776642	0.007799999788403511
6okm.pdb	6okm_HL_R_NH30A.pdb	-0.7656795978546143	-0.23160000145435333
6okm.pdb	6okm_HL_R_NH30R.pdb	-0.47576674818992615	0.28600001335144043
6okm.pdb	6okm_HL_R_NH30D.pdb	-0.48753663897514343	-0.08229999989271164
6okm.pdb	6okm_HL_R_NH30C.pdb	-0.45156002044677734	0.08349999785423279
6okm.pdb	6okm_HL_R_NH30Q.pdb	-0.5111268162727356	-0.15459999442100525
6okm.pdb	6okm_HL_R_NH30E.pdb	-0.43114030361175537	0.07940000295639038
6okm.pdb	6okm_HL_R_NH30G.pdb	-0.8238404989242554	-0.5422000288963318
6okm.pdb	6okm_HL_R_NH30H.pdb	-0.5887661576271057	0.4221000075340271
6okm.pdb	6okm_HL_R_NH30I.pdb	-0.43437933921813965	-0.10180000215768814
6okm.pdb	6okm_HL_R_NH30L.pdb	-0.32498157024383545	1.0269999504089355
6okm.pdb	6okm_HL_R_NH30K.pdb	-0.3992167115211487	1.5205999612808228
6okm.pdb	6okm_HL_R_NH30M.pdb	-0.3974269926548004	0.6628000140190125
6okm.pdb	6okm_HL_R_NH30F.pdb	-0.3260934352874756	0.5515000224113464
6okm.pdb	6okm_HL_R_NH30P.pdb	-0.7911680936813354	-0.4544999897480011
6okm.pdb	6okm_HL_R_NH30S.pdb	-0.8849372863769531	-0.6402999758720398
6okm.pdb	6okm_HL_R_NH30T.pdb	-0.7644091844558716	0.10509999841451645
6okm.pdb	6okm_HL_R_NH30W.pdb	-0.3225214183330536	0.20080000162124634
6okm.pdb	6okm_HL_R_NH30Y.pdb	-0.3085760772228241	0.24169999361038208
6okm.pdb	6okm_HL_R_NH30V.pdb	-0.42662906646728516	0.9678999781608582
6okm.pdb	6okm_HL_R_YH31A.pdb	-1.0899693965911865	-0.9271000027656555
6okm.pdb	6okm_HL_R_YH31R.pdb	-0.704370379447937	-1.0743999481201172
6okm.pdb	6okm_HL_R_YH31N.pdb	-1.0255610942840576	-1.5378999710083008
6okm.pdb	6okm_HL_R_YH31D.pdb	-0.9805011749267578	-0.15389999747276306
6okm.pdb	6okm_HL_R_YH31C.pdb	-1.0287370681762695	-0.819100022315979
6okm.pdb	6okm_HL_R_YH31Q.pdb	-0.8482453227043152	-1.2400000095367432
6okm.pdb	6okm_HL_R_YH31E.pdb	-0.8170046210289001	0.26600000262260437
6okm.pdb	6okm_HL_R_YH31G.pdb	-1.2134768962860107	-1.0081000328063965
6okm.pdb	6okm_HL_R_YH31H.pdb	-0.8446515202522278	-0.9358000159263611
6okm.pdb	6okm_HL_R_YH31I.pdb	-0.8142536878585815	0.02669999934732914
6okm.pdb	6okm_HL_R_YH31L.pdb	-0.7341365814208984	-0.18889999389648438
6okm.pdb	6okm_HL_R_YH31K.pdb	-0.8731589317321777	-1.4326000213623047
6okm.pdb	6okm_HL_R_YH31M.pdb	-0.6644644737243652	0.8090999722480774
6okm.pdb	6okm_HL_R_YH31F.pdb	-0.5919874310493469	0.39430001378059387
6okm.pdb	6okm_HL_R_YH31P.pdb	-0.9494010210037231	-0.5307000279426575
6okm.pdb	6okm_HL_R_YH31S.pdb	-1.236922025680542	-1.257699966430664
6okm.pdb	6okm_HL_R_YH31T.pdb	-1.0684434175491333	-0.7954999804496765
6okm.pdb	6okm_HL_R_YH31W.pdb	-0.6091863512992859	1.2760000228881836
6okm.pdb	6okm_HL_R_YH31V.pdb	-0.8922667503356934	-0.4650999903678894
6okm.pdb	6okm_HL_R_LH32A.pdb	-0.9220019578933716	-1.718400001525879
6okm.pdb	6okm_HL_R_LH32R.pdb	-1.076902151107788	-2.6068999767303467
6okm.pdb	6okm_HL_R_LH32N.pdb	-0.9679617285728455	-1.7252000570297241
6okm.pdb	6okm_HL_R_LH32D.pdb	-0.9074110984802246	-2.9247000217437744
6okm.pdb	6okm_HL_R_LH32C.pdb	-0.8830130696296692	-1.4532999992370605
6okm.pdb	6okm_HL_R_LH32Q.pdb	-0.8754574656486511	-2.2916998863220215
6okm.pdb	6okm_HL_R_LH32E.pdb	-0.8074552416801453	-3.2430999279022217
6okm.pdb	6okm_HL_R_LH32G.pdb	-0.9604856967926025	-2.0034000873565674
6okm.pdb	6okm_HL_R_LH32H.pdb	-0.7818880677223206	-1.0024000406265259
6okm.pdb	6okm_HL_R_LH32I.pdb	-0.773099958896637	-0.7067999839782715
6okm.pdb	6okm_HL_R_LH32K.pdb	-1.2144854068756104	-1.2759000062942505
6okm.pdb	6okm_HL_R_LH32M.pdb	-0.5275209546089172	0.2897000014781952
6okm.pdb	6okm_HL_R_LH32F.pdb	-0.28651803731918335	1.3717999458312988
6okm.pdb	6okm_HL_R_LH32P.pdb	-0.9234415292739868	-1.579800009727478
6okm.pdb	6okm_HL_R_LH32S.pdb	-0.9980130195617676	-1.9931999444961548
6okm.pdb	6okm_HL_R_LH32T.pdb	-1.1771798133850098	-1.4589999914169312
6okm.pdb	6okm_HL_R_LH32W.pdb	-1.9958820343017578	-3.1570000648498535
6okm.pdb	6okm_HL_R_LH32Y.pdb	-0.250372052192688	-0.18889999389648438
6okm.pdb	6okm_HL_R_LH32V.pdb	-0.8274726867675781	-1.138200044631958
6okm.pdb	6okm_HL_R_VH49A.pdb	-0.9571515321731567	-0.6279000043869019
6okm.pdb	6okm_HL_R_VH49R.pdb	-0.6958569884300232	-3.5541000366210938
6okm.pdb	6okm_HL_R_VH49N.pdb	-0.7506119012832642	-0.7541999816894531
6okm.pdb	6okm_HL_R_VH49D.pdb	-1.1373202800750732	-1.6556999683380127
6okm.pdb	6okm_HL_R_VH49C.pdb	-0.6067686676979065	-0.38269999623298645
6okm.pdb	6okm_HL_R_VH49Q.pdb	-0.6313694715499878	-0.8259000182151794
6okm.pdb	6okm_HL_R_VH49E.pdb	-0.759709894657135	-0.289900004863739
6okm.pdb	6okm_HL_R_VH49G.pdb	-0.9016594290733337	-0.9955999851226807
6okm.pdb	6okm_HL_R_VH49H.pdb	-0.8726189136505127	-2.91510009765625
6okm.pdb	6okm_HL_R_VH49I.pdb	-0.5199263691902161	-0.30550000071525574
6okm.pdb	6okm_HL_R_VH49L.pdb	-0.8820595741271973	-0.5182999968528748
6okm.pdb	6okm_HL_R_VH49K.pdb	-0.40995538234710693	-0.1005999967455864
6okm.pdb	6okm_HL_R_VH49M.pdb	-0.49644047021865845	-0.359499990940094
6okm.pdb	6okm_HL_R_VH49F.pdb	-3.457105875015259	-9.661800384521484
6okm.pdb	6okm_HL_R_VH49P.pdb	-1.0549535751342773	-0.7324000000953674
6okm.pdb	6okm_HL_R_VH49S.pdb	-1.0535237789154053	-0.8324999809265137
6okm.pdb	6okm_HL_R_VH49T.pdb	-0.8130229711532593	-0.44440001249313354
6okm.pdb	6okm_HL_R_VH49W.pdb	-0.7952208518981934	-0.9074000120162964
6okm.pdb	6okm_HL_R_VH49Y.pdb	-0.6061899662017822	-0.8938999772071838
6okm.pdb	6okm_HL_R_NH51A.pdb	-0.3306383788585663	-0.06589999794960022
6okm.pdb	6okm_HL_R_NH51R.pdb	0.038859665393829346	0.6557000279426575
6okm.pdb	6okm_HL_R_NH51D.pdb	-0.6641035079956055	-0.4997999966144562
6okm.pdb	6okm_HL_R_NH51C.pdb	-0.2901836633682251	0.05460000038146973
6okm.pdb	6okm_HL_R_NH51Q.pdb	-0.19086486101150513	-0.3077000081539154
6okm.pdb	6okm_HL_R_NH51E.pdb	-0.3995867967605591	-0.4221000075340271
6okm.pdb	6okm_HL_R_NH51G.pdb	-0.34712788462638855	-0.3630000054836273
6okm.pdb	6okm_HL_R_NH51H.pdb	-0.5581176280975342	0.49140000343322754
6okm.pdb	6okm_HL_R_NH51I.pdb	-0.09811124205589294	0.5938000082969666
6okm.pdb	6okm_HL_R_NH51L.pdb	-0.17544808983802795	0.8881999850273132
6okm.pdb	6okm_HL_R_NH51K.pdb	-0.06670713424682617	0.2513999938964844
6okm.pdb	6okm_HL_R_NH51M.pdb	-0.1920824646949768	1.6816999912261963
6okm.pdb	6okm_HL_R_NH51F.pdb	-0.8637733459472656	-1.4256999492645264
6okm.pdb	6okm_HL_R_NH51P.pdb	-0.4530290961265564	-2.34060001373291
6okm.pdb	6okm_HL_R_NH51S.pdb	-0.35732683539390564	-0.551800012588501
6okm.pdb	6okm_HL_R_NH51T.pdb	-0.36116546392440796	-0.3831000030040741
6okm.pdb	6okm_HL_R_NH51W.pdb	-1.6303014755249023	-0.9484999775886536
6okm.pdb	6okm_HL_R_NH51Y.pdb	-0.23027729988098145	1.107200026512146
6okm.pdb	6okm_HL_R_NH51V.pdb	-0.15826809406280518	0.4803999960422516
6okm.pdb	6okm_HL_R_DH56A.pdb	-0.6108270883560181	0.0024999999441206455
6okm.pdb	6okm_HL_R_DH56R.pdb	-0.34597164392471313	-0.08049999922513962
6okm.pdb	6okm_HL_R_DH56N.pdb	-0.4711129367351532	-0.08299999684095383
6okm.pdb	6okm_HL_R_DH56C.pdb	-0.40258729457855225	0.2768999934196472
6okm.pdb	6okm_HL_R_DH56Q.pdb	-0.4780843257904053	-0.02630000002682209
6okm.pdb	6okm_HL_R_DH56E.pdb	-0.5872410535812378	-0.011599999852478504
6okm.pdb	6okm_HL_R_DH56G.pdb	-0.6189027428627014	-0.21979999542236328
6okm.pdb	6okm_HL_R_DH56H.pdb	-0.4309335947036743	-0.10270000249147415
6okm.pdb	6okm_HL_R_DH56I.pdb	-0.4481528401374817	0.39480000734329224
6okm.pdb	6okm_HL_R_DH56L.pdb	-0.2901592552661896	1.0960999727249146
6okm.pdb	6okm_HL_R_DH56K.pdb	-0.44451940059661865	0.6757000088691711
6okm.pdb	6okm_HL_R_DH56M.pdb	-0.35565322637557983	1.2908999919891357
6okm.pdb	6okm_HL_R_DH56F.pdb	-0.11528238654136658	0.9811999797821045
6okm.pdb	6okm_HL_R_DH56P.pdb	-0.5849779844284058	-0.16259999573230743
6okm.pdb	6okm_HL_R_DH56S.pdb	-0.5953866839408875	-0.17589999735355377
6okm.pdb	6okm_HL_R_DH56T.pdb	-0.5961744785308838	-0.13269999623298645
6okm.pdb	6okm_HL_R_DH56W.pdb	-0.11612677574157715	0.878600001335144
6okm.pdb	6okm_HL_R_DH56Y.pdb	-0.16634640097618103	0.7002000212669373
6okm.pdb	6okm_HL_R_DH56V.pdb	-0.4136689305305481	0.3476000130176544
6okm.pdb	6okm_HL_R_YH58A.pdb	-1.190690040588379	-0.5322999954223633
6okm.pdb	6okm_HL_R_YH58R.pdb	-0.7921731472015381	-0.7390999794006348
6okm.pdb	6okm_HL_R_YH58N.pdb	-0.9140312075614929	-0.6557999849319458
6okm.pdb	6okm_HL_R_YH58D.pdb	-1.0194623470306396	-0.8345000147819519
6okm.pdb	6okm_HL_R_YH58C.pdb	-0.9513099789619446	-0.6137999892234802
6okm.pdb	6okm_HL_R_YH58Q.pdb	-0.958704948425293	-0.640500009059906
6okm.pdb	6okm_HL_R_YH58E.pdb	-0.9585506916046143	-0.5385000109672546
6okm.pdb	6okm_HL_R_YH58G.pdb	-1.2128055095672607	-0.7049000263214111
6okm.pdb	6okm_HL_R_YH58H.pdb	-0.8225435614585876	-0.754800021648407
6okm.pdb	6okm_HL_R_YH58I.pdb	-0.7932738065719604	-0.29190000891685486
6okm.pdb	6okm_HL_R_YH58L.pdb	-0.7641821503639221	-0.4043999910354614
6okm.pdb	6okm_HL_R_YH58K.pdb	-0.8101388812065125	-0.9549999833106995
6okm.pdb	6okm_HL_R_YH58M.pdb	-0.7950599193572998	-0.6394000053405762
6okm.pdb	6okm_HL_R_YH58F.pdb	-0.6800097227096558	-0.42879998683929443
6okm.pdb	6okm_HL_R_YH58P.pdb	-1.1938037872314453	-1.1708999872207642
6okm.pdb	6okm_HL_R_YH58S.pdb	-1.0701854228973389	-0.9099000096321106
6okm.pdb	6okm_HL_R_YH58T.pdb	-1.129272222518921	-0.9876000285148621
6okm.pdb	6okm_HL_R_YH58W.pdb	-0.8028030395507812	-0.5616999864578247
6okm.pdb	6okm_HL_R_YH58V.pdb	-0.8711814284324646	-0.47929999232292175
6okm.pdb	6okm_HL_R_RH97A.pdb	-1.0977556705474854	0.6327000260353088
6okm.pdb	6okm_HL_R_RH97N.pdb	-0.8979321718215942	0.534600019454956
6okm.pdb	6okm_HL_R_RH97D.pdb	-1.034368872642517	0.8967999815940857
6okm.pdb	6okm_HL_R_RH97C.pdb	-1.0631103515625	0.6133999824523926
6okm.pdb	6okm_HL_R_RH97Q.pdb	-0.8112900853157043	1.3381999731063843
6okm.pdb	6okm_HL_R_RH97E.pdb	-0.9314624667167664	1.6481000185012817
6okm.pdb	6okm_HL_R_RH97G.pdb	-1.0217421054840088	0.557699978351593
6okm.pdb	6okm_HL_R_RH97H.pdb	-0.8301182985305786	0.9732000231742859
6okm.pdb	6okm_HL_R_RH97I.pdb	-0.6975508332252502	0.6021000146865845
6okm.pdb	6okm_HL_R_RH97L.pdb	-0.7687332034111023	0.4878999888896942
6okm.pdb	6okm_HL_R_RH97K.pdb	-0.7016725540161133	0.26919999718666077
6okm.pdb	6okm_HL_R_RH97M.pdb	-0.7709367275238037	0.6467999815940857
6okm.pdb	6okm_HL_R_RH97F.pdb	-0.7790058851242065	0.47540000081062317
6okm.pdb	6okm_HL_R_RH97P.pdb	-0.895697832107544	1.1261999607086182
6okm.pdb	6okm_HL_R_RH97S.pdb	-0.9031285047531128	1.667099952697754
6okm.pdb	6okm_HL_R_RH97T.pdb	-1.20149827003479	1.242900013923645
6okm.pdb	6okm_HL_R_RH97W.pdb	-0.5578048825263977	2.654900074005127
6okm.pdb	6okm_HL_R_RH97Y.pdb	-0.7757244110107422	0.3212999999523163
6okm.pdb	6okm_HL_R_RH97V.pdb	-1.020735502243042	1.426800012588501
6okm.pdb	6okm_HL_R_DH98A.pdb	-0.7919797897338867	-2.9110000133514404
6okm.pdb	6okm_HL_R_DH98R.pdb	-0.586927592754364	-5.28980016708374
6okm.pdb	6okm_HL_R_DH98N.pdb	-0.8049583435058594	-0.6128000020980835
6okm.pdb	6okm_HL_R_DH98C.pdb	-0.5968583226203918	-1.9128999710083008
6okm.pdb	6okm_HL_R_DH98Q.pdb	-0.5435259342193604	-1.9012000560760498
6okm.pdb	6okm_HL_R_DH98E.pdb	-0.5653302669525146	-2.021399974822998
6okm.pdb	6okm_HL_R_DH98G.pdb	-1.3322895765304565	-2.0241000652313232
6okm.pdb	6okm_HL_R_DH98H.pdb	-0.7152082324028015	-1.1516000032424927
6okm.pdb	6okm_HL_R_DH98I.pdb	-0.5669692158699036	-1.0716999769210815
6okm.pdb	6okm_HL_R_DH98L.pdb	-0.537627100944519	-1.3495999574661255
6okm.pdb	6okm_HL_R_DH98K.pdb	-1.081160068511963	-4.583000183105469
6okm.pdb	6okm_HL_R_DH98M.pdb	-0.4296048879623413	-0.9692000150680542
6okm.pdb	6okm_HL_R_DH98F.pdb	-1.2750389575958252	-2.0829999446868896
6okm.pdb	6okm_HL_R_DH98P.pdb	-0.6849947571754456	-3.238100051879883
6okm.pdb	6okm_HL_R_DH98S.pdb	-1.0492644309997559	-2.387700080871582
6okm.pdb	6okm_HL_R_DH98T.pdb	-0.9317952394485474	-1.9639999866485596
6okm.pdb	6okm_HL_R_DH98W.pdb	-2.5447323322296143	-6.997200012207031
6okm.pdb	6okm_HL_R_DH98Y.pdb	-0.8067476749420166	-2.9537999629974365
6okm.pdb	6okm_HL_R_DH98V.pdb	-0.6954913139343262	-1.5614999532699585
6okm.pdb	6okm_HL_R_RH99A.pdb	-1.1235182285308838	-2.3482000827789307
6okm.pdb	6okm_HL_R_RH99N.pdb	-0.9167746305465698	-2.255199909210205
6okm.pdb	6okm_HL_R_RH99D.pdb	-0.7380330562591553	-3.3726999759674072
6okm.pdb	6okm_HL_R_RH99C.pdb	-0.9441022276878357	-1.9154000282287598
6okm.pdb	6okm_HL_R_RH99Q.pdb	-0.8215562105178833	-1.6252000331878662
6okm.pdb	6okm_HL_R_RH99E.pdb	-0.6525982022285461	-2.61929988861084
6okm.pdb	6okm_HL_R_RH99G.pdb	-1.160975694656372	-2.9458999633789062
6okm.pdb	6okm_HL_R_RH99H.pdb	-0.9246153831481934	-2.6061999797821045
6okm.pdb	6okm_HL_R_RH99I.pdb	-0.8854538798332214	-0.9937999844551086
6okm.pdb	6okm_HL_R_RH99L.pdb	-0.8349212408065796	-0.8799999952316284
6okm.pdb	6okm_HL_R_RH99K.pdb	-0.7341751456260681	-1.1416000127792358
6okm.pdb	6okm_HL_R_RH99M.pdb	-0.7396179437637329	-0.49410000443458557
6okm.pdb	6okm_HL_R_RH99F.pdb	-2.2350962162017822	-4.6722002029418945
6okm.pdb	6okm_HL_R_RH99P.pdb	-0.9023714065551758	-2.1810998916625977
6okm.pdb	6okm_HL_R_RH99S.pdb	-1.2564294338226318	-2.9990999698638916
6okm.pdb	6okm_HL_R_RH99T.pdb	-1.085745096206665	-1.9764000177383423
6okm.pdb	6okm_HL_R_RH99W.pdb	-1.418069839477539	-4.043499946594238
6okm.pdb	6okm_HL_R_RH99Y.pdb	-0.44093626737594604	-1.2063000202178955
6okm.pdb	6okm_HL_R_RH99V.pdb	-0.9508167505264282	-0.3977000117301941
6okm.pdb	6okm_HL_R_YL32A.pdb	-1.2008013725280762	-1.0950000286102295
6okm.pdb	6okm_HL_R_YL32R.pdb	-1.0024980306625366	-1.4240000247955322
6okm.pdb	6okm_HL_R_YL32N.pdb	-0.9936494827270508	-1.1109999418258667
6okm.pdb	6okm_HL_R_YL32D.pdb	-1.0565851926803589	-1.4101999998092651
6okm.pdb	6okm_HL_R_YL32C.pdb	-0.9592236280441284	-1.2996000051498413
6okm.pdb	6okm_HL_R_YL32Q.pdb	-0.9328194856643677	-1.280900001525879
6okm.pdb	6okm_HL_R_YL32E.pdb	-1.0277471542358398	-1.232699990272522
6okm.pdb	6okm_HL_R_YL32G.pdb	-1.3171284198760986	-1.7753000259399414
6okm.pdb	6okm_HL_R_YL32H.pdb	-0.8414322733879089	-0.3107999861240387
6okm.pdb	6okm_HL_R_YL32I.pdb	-0.8801261782646179	-2.161099910736084
6okm.pdb	6okm_HL_R_YL32L.pdb	-0.9370846748352051	-0.27869999408721924
6okm.pdb	6okm_HL_R_YL32K.pdb	-0.9329254031181335	-0.9671000242233276
6okm.pdb	6okm_HL_R_YL32M.pdb	-0.948695182800293	-0.6531000137329102
6okm.pdb	6okm_HL_R_YL32F.pdb	-0.557585597038269	0.1703999936580658
6okm.pdb	6okm_HL_R_YL32P.pdb	-1.2420623302459717	-1.4107999801635742
6okm.pdb	6okm_HL_R_YL32S.pdb	-1.0319265127182007	-1.6908999681472778
6okm.pdb	6okm_HL_R_YL32T.pdb	-1.1560989618301392	-1.374500036239624
6okm.pdb	6okm_HL_R_YL32W.pdb	-0.6021263003349304	0.2451000064611435
6okm.pdb	6okm_HL_R_YL32V.pdb	-1.1555192470550537	-1.382699966430664
6okm.pdb	6okm_HL_R_VL34A.pdb	-0.6313070058822632	-0.35830000042915344
6okm.pdb	6okm_HL_R_VL34R.pdb	-0.5135427713394165	-0.6277999877929688
6okm.pdb	6okm_HL_R_VL34N.pdb	-0.47434794902801514	-0.22089999914169312
6okm.pdb	6okm_HL_R_VL34D.pdb	-0.5158498883247375	-0.5091999769210815
6okm.pdb	6okm_HL_R_VL34C.pdb	-0.6539014577865601	-0.01119999960064888
6okm.pdb	6okm_HL_R_VL34Q.pdb	-0.5428030490875244	-0.31060001254081726
6okm.pdb	6okm_HL_R_VL34E.pdb	-0.6008411645889282	-0.03440000116825104
6okm.pdb	6okm_HL_R_VL34G.pdb	-0.6927084922790527	-0.38909998536109924
6okm.pdb	6okm_HL_R_VL34H.pdb	-0.5366761088371277	-0.42800000309944153
6okm.pdb	6okm_HL_R_VL34I.pdb	-0.527870774269104	0.18140000104904175
6okm.pdb	6okm_HL_R_VL34L.pdb	-0.5460108518600464	-0.28049999475479126
6okm.pdb	6okm_HL_R_VL34K.pdb	-0.45633333921432495	-0.03200000151991844
6okm.pdb	6okm_HL_R_VL34M.pdb	-0.4076094627380371	-0.155799999833107
6okm.pdb	6okm_HL_R_VL34F.pdb	-0.4343474209308624	-0.2709999978542328
6okm.pdb	6okm_HL_R_VL34P.pdb	-0.6615108251571655	-0.5113999843597412
6okm.pdb	6okm_HL_R_VL34S.pdb	-0.8367063999176025	-0.3188000023365021
6okm.pdb	6okm_HL_R_VL34T.pdb	-0.720879077911377	-0.3984000086784363
6okm.pdb	6okm_HL_R_VL34W.pdb	-0.4020437002182007	-0.9713000059127808
6okm.pdb	6okm_HL_R_VL34Y.pdb	-0.4572886824607849	-0.5292999744415283
6okm.pdb	6okm_HL_R_YL49A.pdb	-0.9670506715774536	-0.6273000240325928
6okm.pdb	6okm_HL_R_YL49R.pdb	-0.8814029693603516	-1.579300045967102
6okm.pdb	6okm_HL_R_YL49N.pdb	-0.8999016284942627	-0.5073999762535095
6okm.pdb	6okm_HL_R_YL49D.pdb	-0.9544767141342163	-0.6351000070571899
6okm.pdb	6okm_HL_R_YL49C.pdb	-0.9613337516784668	-0.6571999788284302
6okm.pdb	6okm_HL_R_YL49Q.pdb	-0.7968049049377441	0.08009999990463257
6okm.pdb	6okm_HL_R_YL49E.pdb	-0.5880665183067322	-0.8755999803543091
6okm.pdb	6okm_HL_R_YL49G.pdb	-0.7826075553894043	-0.9830999970436096
6okm.pdb	6okm_HL_R_YL49H.pdb	-0.9108344316482544	-0.7290999889373779
6okm.pdb	6okm_HL_R_YL49I.pdb	-0.7412518262863159	0.03180000185966492
6okm.pdb	6okm_HL_R_YL49L.pdb	-0.5734598636627197	-0.0015999999595806003
6okm.pdb	6okm_HL_R_YL49K.pdb	-0.6632406711578369	-0.7914000153541565
6okm.pdb	6okm_HL_R_YL49M.pdb	-0.6780503988265991	-0.27630001306533813
6okm.pdb	6okm_HL_R_YL49F.pdb	-0.6671109199523926	0.46720001101493835
6okm.pdb	6okm_HL_R_YL49P.pdb	-0.8146141171455383	-0.550000011920929
6okm.pdb	6okm_HL_R_YL49S.pdb	-1.1216117143630981	-0.7423999905586243
6okm.pdb	6okm_HL_R_YL49T.pdb	-0.7744622230529785	-0.8998000025749207
6okm.pdb	6okm_HL_R_YL49W.pdb	-0.30734214186668396	1.2451000213623047
6okm.pdb	6okm_HL_R_YL49V.pdb	-0.8422787189483643	0.026200000196695328
6okm.pdb	6okm_HL_R_NL53A.pdb	-0.5663246512413025	0.16920000314712524
6okm.pdb	6okm_HL_R_NL53R.pdb	-0.3618217408657074	0.4422999918460846
6okm.pdb	6okm_HL_R_NL53D.pdb	-0.6088221669197083	-0.7038000226020813
6okm.pdb	6okm_HL_R_NL53C.pdb	-0.4835212230682373	0.2581999897956848
6okm.pdb	6okm_HL_R_NL53Q.pdb	-0.47139525413513184	-0.03999999910593033
6okm.pdb	6okm_HL_R_NL53E.pdb	-0.5347921848297119	-0.22280000150203705
6okm.pdb	6okm_HL_R_NL53G.pdb	-0.7278151512145996	0.2639999985694885
6okm.pdb	6okm_HL_R_NL53H.pdb	-0.33428215980529785	0.15150000154972076
6okm.pdb	6okm_HL_R_NL53I.pdb	-0.43959811329841614	-0.20239999890327454
6okm.pdb	6okm_HL_R_NL53L.pdb	-0.3721795380115509	0.37229999899864197
6okm.pdb	6okm_HL_R_NL53K.pdb	-0.3544355034828186	0.42640000581741333
6okm.pdb	6okm_HL_R_NL53M.pdb	-0.3156479299068451	0.7494000196456909
6okm.pdb	6okm_HL_R_NL53F.pdb	-0.27836179733276367	0.18930000066757202
6okm.pdb	6okm_HL_R_NL53P.pdb	-0.41116344928741455	0.17730000615119934
6okm.pdb	6okm_HL_R_NL53S.pdb	-0.6824184656143188	0.1420000046491623
6okm.pdb	6okm_HL_R_NL53T.pdb	-0.6745931506156921	0.26750001311302185
6okm.pdb	6okm_HL_R_NL53W.pdb	-0.1401219367980957	0.12770000100135803
6okm.pdb	6okm_HL_R_NL53Y.pdb	0.01050269603729248	1.7431000471115112
6okm.pdb	6okm_HL_R_NL53V.pdb	-0.4475279748439789	0.6003999710083008
6okm.pdb	6okm_HL_R_LL54A.pdb	-0.9292773604393005	0.35569998621940613
6okm.pdb	6okm_HL_R_LL54R.pdb	-0.7726658582687378	-0.17720000445842743
6okm.pdb	6okm_HL_R_LL54N.pdb	-0.8738298416137695	0.28790000081062317
6okm.pdb	6okm_HL_R_LL54D.pdb	-0.9465741515159607	0.840399980545044
6okm.pdb	6okm_HL_R_LL54C.pdb	-0.8788106441497803	0.12939999997615814
6okm.pdb	6okm_HL_R_LL54Q.pdb	-0.8218594789505005	0.37529999017715454
6okm.pdb	6okm_HL_R_LL54E.pdb	-0.8521850109100342	0.5098999738693237
6okm.pdb	6okm_HL_R_LL54G.pdb	-1.0385608673095703	0.3490999937057495
6okm.pdb	6okm_HL_R_LL54H.pdb	-0.815833330154419	0.35519999265670776
6okm.pdb	6okm_HL_R_LL54I.pdb	-0.624481737613678	-0.12600000202655792
6okm.pdb	6okm_HL_R_LL54K.pdb	-0.7110022902488708	-0.2508000135421753
6okm.pdb	6okm_HL_R_LL54M.pdb	-0.5522819757461548	-0.06449999660253525
6okm.pdb	6okm_HL_R_LL54F.pdb	-0.5142436623573303	-0.14820000529289246
6okm.pdb	6okm_HL_R_LL54P.pdb	-0.7931657433509827	1.0098999738693237
6okm.pdb	6okm_HL_R_LL54S.pdb	-0.9665767550468445	-0.03370000049471855
6okm.pdb	6okm_HL_R_LL54T.pdb	-1.0196760892868042	-0.19689999520778656
6okm.pdb	6okm_HL_R_LL54W.pdb	-0.5288786888122559	0.20260000228881836
6okm.pdb	6okm_HL_R_LL54Y.pdb	-0.556000292301178	0.12489999830722809
6okm.pdb	6okm_HL_R_LL54V.pdb	-0.7948930263519287	0.5382999777793884
6okm.pdb	6okm_HL_R_EL55A.pdb	-0.7215962409973145	-0.8600999712944031
6okm.pdb	6okm_HL_R_EL55R.pdb	-0.5522904396057129	-1.011199951171875
6okm.pdb	6okm_HL_R_EL55N.pdb	-0.7297507524490356	-0.7674999833106995
6okm.pdb	6okm_HL_R_EL55D.pdb	-0.7589786052703857	-0.20149999856948853
6okm.pdb	6okm_HL_R_EL55C.pdb	-0.6495527625083923	-0.4514999985694885
6okm.pdb	6okm_HL_R_EL55Q.pdb	-0.6562151908874512	-0.5813999772071838
6okm.pdb	6okm_HL_R_EL55G.pdb	-0.7615267038345337	-1.0160000324249268
6okm.pdb	6okm_HL_R_EL55H.pdb	-0.6093242764472961	-0.6557999849319458
6okm.pdb	6okm_HL_R_EL55I.pdb	-0.6758090257644653	-0.8367999792098999
6okm.pdb	6okm_HL_R_EL55L.pdb	-0.4750930666923523	-2.386899948120117
6okm.pdb	6okm_HL_R_EL55K.pdb	-0.6195486783981323	-1.0490000247955322
6okm.pdb	6okm_HL_R_EL55M.pdb	-0.6267657279968262	-0.9380000233650208
6okm.pdb	6okm_HL_R_EL55F.pdb	-0.39666998386383057	-0.6875
6okm.pdb	6okm_HL_R_EL55P.pdb	-0.7204630970954895	-0.9063000082969666
6okm.pdb	6okm_HL_R_EL55S.pdb	-0.8136026263237	-0.28139999508857727
6okm.pdb	6okm_HL_R_EL55T.pdb	-0.7680674195289612	-1.0786000490188599
6okm.pdb	6okm_HL_R_EL55W.pdb	-0.46050727367401123	-0.48559999465942383
6okm.pdb	6okm_HL_R_EL55Y.pdb	-0.552052915096283	-1.2470999956130981
6okm.pdb	6okm_HL_R_EL55V.pdb	-0.6519871354103088	-0.8931999802589417
6okm.pdb	6okm_HL_R_SL56A.pdb	-0.43447208404541016	0.34200000762939453
6okm.pdb	6okm_HL_R_SL56R.pdb	-0.22600209712982178	0.08669999986886978
6okm.pdb	6okm_HL_R_SL56N.pdb	-0.4214063882827759	0.3386000096797943
6okm.pdb	6okm_HL_R_SL56D.pdb	-0.5420271158218384	0.9409999847412109
6okm.pdb	6okm_HL_R_SL56C.pdb	-0.08234554529190063	1.0916999578475952
6okm.pdb	6okm_HL_R_SL56Q.pdb	-0.2953495979309082	0.6158999800682068
6okm.pdb	6okm_HL_R_SL56E.pdb	-0.5022653937339783	0.5555999875068665
6okm.pdb	6okm_HL_R_SL56G.pdb	-0.47947174310684204	0.08659999817609787
6okm.pdb	6okm_HL_R_SL56H.pdb	-0.28561705350875854	0.32190001010894775
6okm.pdb	6okm_HL_R_SL56I.pdb	-0.2290458083152771	1.0895999670028687
6okm.pdb	6okm_HL_R_SL56L.pdb	-0.11853858828544617	1.079200029373169
6okm.pdb	6okm_HL_R_SL56K.pdb	-0.24494776129722595	0.15189999341964722
6okm.pdb	6okm_HL_R_SL56M.pdb	0.08392232656478882	1.7482999563217163
6okm.pdb	6okm_HL_R_SL56F.pdb	0.2341790795326233	0.9739000201225281
6okm.pdb	6okm_HL_R_SL56P.pdb	-0.24264943599700928	1.636299967765808
6okm.pdb	6okm_HL_R_SL56T.pdb	-0.6074375510215759	0.3702000081539154
6okm.pdb	6okm_HL_R_SL56W.pdb	0.1136670708656311	0.7142000198364258
6okm.pdb	6okm_HL_R_SL56Y.pdb	0.002786695957183838	0.6863999962806702
6okm.pdb	6okm_HL_R_SL56V.pdb	-0.0802258849143982	1.1533000469207764
6okm.pdb	6okm_HL_R_VL58A.pdb	-0.7375847101211548	0.009399999864399433
6okm.pdb	6okm_HL_R_VL58R.pdb	-0.6043840050697327	-0.21940000355243683
6okm.pdb	6okm_HL_R_VL58N.pdb	-0.6333305835723877	-0.006099999882280827
6okm.pdb	6okm_HL_R_VL58D.pdb	-0.7626203298568726	1.250100016593933
6okm.pdb	6okm_HL_R_VL58C.pdb	-0.6913699507713318	-0.022299999371170998
6okm.pdb	6okm_HL_R_VL58Q.pdb	-0.6347936391830444	0.298799991607666
6okm.pdb	6okm_HL_R_VL58E.pdb	-0.6929872632026672	0.8507000207901001
6okm.pdb	6okm_HL_R_VL58G.pdb	-0.7948592305183411	0.11630000174045563
6okm.pdb	6okm_HL_R_VL58H.pdb	-0.7572842240333557	0.0430000014603138
6okm.pdb	6okm_HL_R_VL58I.pdb	-0.5812180042266846	0.014000000432133675
6okm.pdb	6okm_HL_R_VL58L.pdb	-0.5560595393180847	0.11789999902248383
6okm.pdb	6okm_HL_R_VL58K.pdb	-0.5325203537940979	0.028300000354647636
6okm.pdb	6okm_HL_R_VL58M.pdb	-0.47140106558799744	0.11140000075101852
6okm.pdb	6okm_HL_R_VL58F.pdb	-0.8193198442459106	0.02070000022649765
6okm.pdb	6okm_HL_R_VL58P.pdb	-0.9065206050872803	0.028699999675154686
6okm.pdb	6okm_HL_R_VL58S.pdb	-0.9264967441558838	-0.04639999940991402
6okm.pdb	6okm_HL_R_VL58T.pdb	-0.7850901484489441	-0.017799999564886093
6okm.pdb	6okm_HL_R_VL58W.pdb	-0.7457585334777832	-0.26649999618530273
6okm.pdb	6okm_HL_R_VL58Y.pdb	-1.0147621631622314	-0.583299994468689
6okm.pdb	6okm_HL_R_YL91A.pdb	-1.0442979335784912	-1.7640999555587769
6okm.pdb	6okm_HL_R_YL91R.pdb	-0.5823821425437927	-1.0126999616622925
6okm.pdb	6okm_HL_R_YL91N.pdb	-0.7940350770950317	-1.6384999752044678
6okm.pdb	6okm_HL_R_YL91D.pdb	-0.8624614477157593	-1.8961000442504883
6okm.pdb	6okm_HL_R_YL91C.pdb	-0.9242644309997559	-1.6739000082015991
6okm.pdb	6okm_HL_R_YL91Q.pdb	-0.9674168825149536	-1.8388999700546265
6okm.pdb	6okm_HL_R_YL91E.pdb	-0.8750261068344116	-2.046999931335449
6okm.pdb	6okm_HL_R_YL91G.pdb	-1.1587433815002441	-2.492500066757202
6okm.pdb	6okm_HL_R_YL91H.pdb	-0.7995736598968506	-0.8356999754905701
6okm.pdb	6okm_HL_R_YL91I.pdb	-0.7315924763679504	-0.6013000011444092
6okm.pdb	6okm_HL_R_YL91L.pdb	-0.6339126229286194	-1.2532999515533447
6okm.pdb	6okm_HL_R_YL91K.pdb	-0.6075201034545898	-1.2200000286102295
6okm.pdb	6okm_HL_R_YL91M.pdb	-0.6654481291770935	-1.3240000009536743
6okm.pdb	6okm_HL_R_YL91F.pdb	-0.6259786486625671	-0.1762000024318695
6okm.pdb	6okm_HL_R_YL91P.pdb	-0.9406763911247253	-1.9500000476837158
6okm.pdb	6okm_HL_R_YL91S.pdb	-1.1114989519119263	-2.0201001167297363
6okm.pdb	6okm_HL_R_YL91T.pdb	-1.1238586902618408	-1.9875999689102173
6okm.pdb	6okm_HL_R_YL91W.pdb	-0.5657789707183838	0.8069000244140625
6okm.pdb	6okm_HL_R_YL91V.pdb	-0.8810157775878906	-1.1715999841690063
6okm.pdb	6okm_HL_R_AL92R.pdb	-0.35666996240615845	-0.4235999882221222
6okm.pdb	6okm_HL_R_AL92N.pdb	-0.5217291712760925	-0.07020000368356705
6okm.pdb	6okm_HL_R_AL92D.pdb	-0.5844955444335938	0.18060000240802765
6okm.pdb	6okm_HL_R_AL92C.pdb	-0.4318987727165222	0.03350000083446503
6okm.pdb	6okm_HL_R_AL92Q.pdb	-0.3605441451072693	-0.05050000175833702
6okm.pdb	6okm_HL_R_AL92E.pdb	-0.4786566197872162	0.18860000371932983
6okm.pdb	6okm_HL_R_AL92G.pdb	-0.6821937561035156	-0.02290000021457672
6okm.pdb	6okm_HL_R_AL92H.pdb	-0.3966034948825836	-0.02879999950528145
6okm.pdb	6okm_HL_R_AL92I.pdb	-0.3349435031414032	-0.10670000314712524
6okm.pdb	6okm_HL_R_AL92L.pdb	-0.321363627910614	-0.3571999967098236
6okm.pdb	6okm_HL_R_AL92K.pdb	-0.3081541359424591	-0.031599998474121094
6okm.pdb	6okm_HL_R_AL92M.pdb	-0.20582705736160278	0.014399999752640724
6okm.pdb	6okm_HL_R_AL92F.pdb	-0.3145397901535034	-0.03530000150203705
6okm.pdb	6okm_HL_R_AL92P.pdb	-0.38633280992507935	-0.5485000014305115
6okm.pdb	6okm_HL_R_AL92S.pdb	-0.6548767685890198	-0.10719999670982361
6okm.pdb	6okm_HL_R_AL92T.pdb	-0.64397794008255	-0.28519999980926514
6okm.pdb	6okm_HL_R_AL92W.pdb	-0.12981471419334412	-0.07689999788999557
6okm.pdb	6okm_HL_R_AL92Y.pdb	-0.32933762669563293	0.017899999395012856
6okm.pdb	6okm_HL_R_AL92V.pdb	-0.46323147416114807	-0.09510000050067902
6okm.pdb	6okm_HL_R_QL93A.pdb	-0.619047224521637	0.04399999976158142
6okm.pdb	6okm_HL_R_QL93R.pdb	-0.48384612798690796	-0.2784000039100647
6okm.pdb	6okm_HL_R_QL93N.pdb	-0.6480479836463928	0.2110999971628189
6okm.pdb	6okm_HL_R_QL93D.pdb	-0.7374107241630554	0.5564000010490417
6okm.pdb	6okm_HL_R_QL93C.pdb	-0.5209132432937622	0.34389999508857727
6okm.pdb	6okm_HL_R_QL93E.pdb	-0.6911160945892334	0.41190001368522644
6okm.pdb	6okm_HL_R_QL93G.pdb	-0.6604259014129639	0.1340000033378601
6okm.pdb	6okm_HL_R_QL93H.pdb	-0.48092034459114075	0.22609999775886536
6okm.pdb	6okm_HL_R_QL93I.pdb	-0.48013728857040405	0.4171999990940094
6okm.pdb	6okm_HL_R_QL93L.pdb	-0.4373711049556732	-0.045099999755620956
6okm.pdb	6okm_HL_R_QL93K.pdb	-0.5026413798332214	-0.12939999997615814
6okm.pdb	6okm_HL_R_QL93M.pdb	-0.37200927734375	-0.010499999858438969
6okm.pdb	6okm_HL_R_QL93F.pdb	-0.057593345642089844	0.8719000220298767
6okm.pdb	6okm_HL_R_QL93P.pdb	-0.47728443145751953	0.40049999952316284
6okm.pdb	6okm_HL_R_QL93S.pdb	-0.7670882940292358	0.08309999853372574
6okm.pdb	6okm_HL_R_QL93T.pdb	-0.712086021900177	-0.18160000443458557
6okm.pdb	6okm_HL_R_QL93W.pdb	0.018600940704345703	1.370300054550171
6okm.pdb	6okm_HL_R_QL93Y.pdb	-0.06042146682739258	0.6524999737739563
6okm.pdb	6okm_HL_R_QL93V.pdb	-0.524852454662323	0.03150000050663948
6okm.pdb	6okm_HL_R_FL94A.pdb	-1.155336856842041	-1.736199975013733
6okm.pdb	6okm_HL_R_FL94R.pdb	-1.0681438446044922	-2.5708000659942627
6okm.pdb	6okm_HL_R_FL94N.pdb	-1.0969181060791016	-1.4124000072479248
6okm.pdb	6okm_HL_R_FL94D.pdb	-1.2660496234893799	-1.7350000143051147
6okm.pdb	6okm_HL_R_FL94C.pdb	-1.1675434112548828	-1.6884000301361084
6okm.pdb	6okm_HL_R_FL94Q.pdb	-1.0414834022521973	-1.5241999626159668
6okm.pdb	6okm_HL_R_FL94E.pdb	-1.2995827198028564	-1.5322999954223633
6okm.pdb	6okm_HL_R_FL94G.pdb	-1.3321949243545532	-2.035900115966797
6okm.pdb	6okm_HL_R_FL94H.pdb	-0.8852525949478149	-0.8730999827384949
6okm.pdb	6okm_HL_R_FL94I.pdb	-1.0527008771896362	-1.3423000574111938
6okm.pdb	6okm_HL_R_FL94L.pdb	-1.0075147151947021	-0.9577000141143799
6okm.pdb	6okm_HL_R_FL94K.pdb	-0.9466897249221802	-0.7860000133514404
6okm.pdb	6okm_HL_R_FL94M.pdb	-0.8590847253799438	-0.33709999918937683
6okm.pdb	6okm_HL_R_FL94P.pdb	-1.084977388381958	-0.9947999715805054
6okm.pdb	6okm_HL_R_FL94S.pdb	-1.4203500747680664	-1.8277000188827515
6okm.pdb	6okm_HL_R_FL94T.pdb	-1.3024311065673828	-1.881500005722046
6okm.pdb	6okm_HL_R_FL94W.pdb	-0.9235156774520874	-1.1548000574111938
6okm.pdb	6okm_HL_R_FL94Y.pdb	-1.2926146984100342	-0.9251000285148621
6okm.pdb	6okm_HL_R_FL94V.pdb	-1.10404634475708	-1.6291999816894531
6okm.pdb	6okm_HL_R_YL96A.pdb	-0.7699480056762695	0.06830000132322311
6okm.pdb	6okm_HL_R_YL96R.pdb	-0.5689733028411865	0.1656000018119812
6okm.pdb	6okm_HL_R_YL96N.pdb	-0.7601653337478638	0.052000001072883606
6okm.pdb	6okm_HL_R_YL96D.pdb	-0.7964897155761719	0.10209999978542328
6okm.pdb	6okm_HL_R_YL96C.pdb	-0.7735530138015747	0.18019999563694
6okm.pdb	6okm_HL_R_YL96Q.pdb	-0.7659026980400085	-0.0032999999821186066
6okm.pdb	6okm_HL_R_YL96E.pdb	-0.8493870496749878	-0.060100000351667404
6okm.pdb	6okm_HL_R_YL96G.pdb	-0.8346966505050659	0.0348999984562397
6okm.pdb	6okm_HL_R_YL96H.pdb	-0.6428748369216919	0.2793999910354614
6okm.pdb	6okm_HL_R_YL96I.pdb	-0.6732163429260254	0.13369999825954437
6okm.pdb	6okm_HL_R_YL96L.pdb	-0.6330093741416931	0.16329999268054962
6okm.pdb	6okm_HL_R_YL96K.pdb	-0.6238763332366943	0.11949999630451202
6okm.pdb	6okm_HL_R_YL96M.pdb	-0.5706408023834229	0.08089999854564667
6okm.pdb	6okm_HL_R_YL96F.pdb	-0.4154868721961975	0.14830000698566437
6okm.pdb	6okm_HL_R_YL96P.pdb	-0.6793750524520874	-0.10670000314712524
6okm.pdb	6okm_HL_R_YL96S.pdb	-0.8560671210289001	0.09960000216960907
6okm.pdb	6okm_HL_R_YL96T.pdb	-0.8868442177772522	0.04729999974370003
6okm.pdb	6okm_HL_R_YL96W.pdb	-0.5265406370162964	0.10339999943971634
6okm.pdb	6okm_HL_R_YL96V.pdb	-0.7253224849700928	0.05270000174641609
6okm.pdb	6okm_HL_R_RR36A.pdb	-0.8054264187812805	-0.671999990940094
6okm.pdb	6okm_HL_R_RR36N.pdb	-0.6950690150260925	-0.7473999857902527
6okm.pdb	6okm_HL_R_RR36D.pdb	-0.8130671381950378	-0.7513999938964844
6okm.pdb	6okm_HL_R_RR36C.pdb	-0.668540894985199	-0.6814000010490417
6okm.pdb	6okm_HL_R_RR36Q.pdb	-0.6343404650688171	-0.7415000200271606
6okm.pdb	6okm_HL_R_RR36E.pdb	-0.7841216325759888	-0.8429999947547913
6okm.pdb	6okm_HL_R_RR36G.pdb	-0.8349800109863281	-0.7440000176429749
6okm.pdb	6okm_HL_R_RR36H.pdb	-0.6353013515472412	-0.6610000133514404
6okm.pdb	6okm_HL_R_RR36I.pdb	-0.6476225852966309	-0.6607999801635742
6okm.pdb	6okm_HL_R_RR36L.pdb	-0.6682935953140259	-0.7473999857902527
6okm.pdb	6okm_HL_R_RR36K.pdb	-0.73020339012146	-0.6593000292778015
6okm.pdb	6okm_HL_R_RR36M.pdb	-0.6442947387695312	-0.7067999839782715
6okm.pdb	6okm_HL_R_RR36F.pdb	-0.6616163849830627	-0.5521000027656555
6okm.pdb	6okm_HL_R_RR36P.pdb	-0.5874593257904053	-0.7056999802589417
6okm.pdb	6okm_HL_R_RR36S.pdb	-0.8240405321121216	-0.6886000037193298
6okm.pdb	6okm_HL_R_RR36T.pdb	-0.7245087623596191	-0.7214000225067139
6okm.pdb	6okm_HL_R_RR36W.pdb	-0.5669516324996948	-0.7116000056266785
6okm.pdb	6okm_HL_R_RR36Y.pdb	-0.6530768871307373	-0.7473999857902527
6okm.pdb	6okm_HL_R_RR36V.pdb	-0.708615779876709	-0.6610999703407288
6okm.pdb	6okm_HL_R_GR39A.pdb	-1.4058210849761963	-2.6570000648498535
6okm.pdb	6okm_HL_R_GR39R.pdb	-2.8371946811676025	-6.9085001945495605
6okm.pdb	6okm_HL_R_GR39N.pdb	-4.245669364929199	-8.5871000289917
6okm.pdb	6okm_HL_R_GR39D.pdb	-2.952390432357788	-6.344399929046631
6okm.pdb	6okm_HL_R_GR39C.pdb	-3.0146448612213135	-4.624800205230713
6okm.pdb	6okm_HL_R_GR39Q.pdb	-0.9025216698646545	-1.811900019645691
6okm.pdb	6okm_HL_R_GR39E.pdb	-5.233975410461426	-8.909600257873535
6okm.pdb	6okm_HL_R_GR39H.pdb	-11.42419147491455	-21.661226272583008
6okm.pdb	6okm_HL_R_GR39I.pdb	-4.763830661773682	-11.7252197265625
6okm.pdb	6okm_HL_R_GR39L.pdb	-2.377645254135132	-5.9868998527526855
6okm.pdb	6okm_HL_R_GR39K.pdb	-3.4459445476531982	-8.08080005645752
6okm.pdb	6okm_HL_R_GR39M.pdb	-4.286497116088867	-8.659799575805664
6okm.pdb	6okm_HL_R_GR39F.pdb	-4.96866512298584	-12.78499984741211
6okm.pdb	6okm_HL_R_GR39P.pdb	-2.1809439659118652	-4.26609992980957
6okm.pdb	6okm_HL_R_GR39S.pdb	-2.6032543182373047	-3.9639999866485596
6okm.pdb	6okm_HL_R_GR39T.pdb	-5.122552871704102	-9.837800025939941
6okm.pdb	6okm_HL_R_GR39W.pdb	-3.5243868827819824	-9.8996000289917
6okm.pdb	6okm_HL_R_GR39Y.pdb	-3.9876227378845215	-11.081899642944336
6okm.pdb	6okm_HL_R_GR39V.pdb	-4.99008321762085	-10.873800277709961
6okm.pdb	6okm_HL_R_PR40A.pdb	-1.0383028984069824	-1.593000054359436
6okm.pdb	6okm_HL_R_PR40R.pdb	-1.01325261592865	-2.5552000999450684
6okm.pdb	6okm_HL_R_PR40N.pdb	-0.771589457988739	-2.0350000858306885
6okm.pdb	6okm_HL_R_PR40D.pdb	-1.2824087142944336	-4.617599964141846
6okm.pdb	6okm_HL_R_PR40C.pdb	-0.5271219611167908	-1.6552000045776367
6okm.pdb	6okm_HL_R_PR40Q.pdb	-0.5911192893981934	-1.3157999515533447
6okm.pdb	6okm_HL_R_PR40E.pdb	-0.7288556694984436	-2.4879000186920166
6okm.pdb	6okm_HL_R_PR40G.pdb	-0.9466053247451782	-2.980299949645996
6okm.pdb	6okm_HL_R_PR40H.pdb	-6.768136978149414	-9.649200439453125
6okm.pdb	6okm_HL_R_PR40I.pdb	-1.3352150917053223	-2.975600004196167
6okm.pdb	6okm_HL_R_PR40L.pdb	-0.23333650827407837	-0.12950000166893005
6okm.pdb	6okm_HL_R_PR40K.pdb	-0.5536714792251587	-2.029900074005127
6okm.pdb	6okm_HL_R_PR40M.pdb	-0.11394071578979492	-0.5644000172615051
6okm.pdb	6okm_HL_R_PR40F.pdb	-11.232404708862305	-16.388019561767578
6okm.pdb	6okm_HL_R_PR40S.pdb	-1.1471307277679443	-2.95740008354187
6okm.pdb	6okm_HL_R_PR40T.pdb	-0.97395920753479	-2.3482000827789307
6okm.pdb	6okm_HL_R_PR40W.pdb	-12.825469970703125	-18.26814079284668
6okm.pdb	6okm_HL_R_PR40Y.pdb	-13.200676918029785	-17.368520736694336
6okm.pdb	6okm_HL_R_PR40V.pdb	-1.1034938097000122	-1.0714999437332153
6okm.pdb	6okm_HL_R_GR41A.pdb	-0.7067199945449829	-0.6334999799728394
6okm.pdb	6okm_HL_R_GR41R.pdb	-0.24053040146827698	-0.684499979019165
6okm.pdb	6okm_HL_R_GR41N.pdb	-0.6545755863189697	-0.15889999270439148
6okm.pdb	6okm_HL_R_GR41D.pdb	-0.6052728891372681	-2.3157999515533447
6okm.pdb	6okm_HL_R_GR41C.pdb	-0.6033174991607666	-0.5843999981880188
6okm.pdb	6okm_HL_R_GR41Q.pdb	-0.5003150701522827	-1.0339000225067139
6okm.pdb	6okm_HL_R_GR41E.pdb	-0.5857579112052917	-1.433500051498413
6okm.pdb	6okm_HL_R_GR41H.pdb	-0.8551913499832153	-2.283600091934204
6okm.pdb	6okm_HL_R_GR41I.pdb	-2.438556432723999	-3.34060001373291
6okm.pdb	6okm_HL_R_GR41L.pdb	-0.8362754583358765	-0.04100000113248825
6okm.pdb	6okm_HL_R_GR41K.pdb	-0.3862479329109192	-0.49939998984336853
6okm.pdb	6okm_HL_R_GR41M.pdb	-0.26235055923461914	0.5928000211715698
6okm.pdb	6okm_HL_R_GR41F.pdb	-2.41432523727417	-4.066699981689453
6okm.pdb	6okm_HL_R_GR41P.pdb	-2.8155064582824707	-4.253499984741211
6okm.pdb	6okm_HL_R_GR41S.pdb	-0.8223096132278442	-1.5640000104904175
6okm.pdb	6okm_HL_R_GR41T.pdb	-1.4330053329467773	-2.84660005569458
6okm.pdb	6okm_HL_R_GR41W.pdb	-0.8237360119819641	-7.831999778747559
6okm.pdb	6okm_HL_R_GR41Y.pdb	-6.910080432891846	-13.056039810180664
6okm.pdb	6okm_HL_R_GR41V.pdb	-1.7233643531799316	-1.9118000268936157
6okm.pdb	6okm_HL_R_FR42A.pdb	-1.5871291160583496	-2.1013998985290527
6okm.pdb	6okm_HL_R_FR42R.pdb	-1.2958779335021973	-1.7187999486923218
6okm.pdb	6okm_HL_R_FR42N.pdb	-1.4349915981292725	-2.2184998989105225
6okm.pdb	6okm_HL_R_FR42D.pdb	-1.563116192817688	-2.84689998626709
6okm.pdb	6okm_HL_R_FR42C.pdb	-1.481454849243164	-1.768399953842163
6okm.pdb	6okm_HL_R_FR42Q.pdb	-1.5701810121536255	-1.4670000076293945
6okm.pdb	6okm_HL_R_FR42E.pdb	-1.52266526222229	-2.1041998863220215
6okm.pdb	6okm_HL_R_FR42G.pdb	-1.6583023071289062	-2.2165000438690186
6okm.pdb	6okm_HL_R_FR42H.pdb	-1.5389734506607056	-0.5260999798774719
6okm.pdb	6okm_HL_R_FR42I.pdb	-1.430442214012146	-1.1866999864578247
6okm.pdb	6okm_HL_R_FR42L.pdb	-1.230118751525879	-0.9320999979972839
6okm.pdb	6okm_HL_R_FR42K.pdb	-1.1084610223770142	0.9448999762535095
6okm.pdb	6okm_HL_R_FR42M.pdb	-1.05528724193573	-0.6287000179290771
6okm.pdb	6okm_HL_R_FR42P.pdb	-1.6018564701080322	-2.194700002670288
6okm.pdb	6okm_HL_R_FR42S.pdb	-1.5529272556304932	-1.8496999740600586
6okm.pdb	6okm_HL_R_FR42T.pdb	-1.4816315174102783	-1.3386000394821167
6okm.pdb	6okm_HL_R_FR42W.pdb	-4.749325275421143	-6.531499862670898
6okm.pdb	6okm_HL_R_FR42Y.pdb	-1.0467808246612549	-3.4511001110076904
6okm.pdb	6okm_HL_R_FR42V.pdb	-1.470099687576294	-1.5465999841690063
6okm.pdb	6okm_HL_R_PR54A.pdb	-0.756084144115448	-0.34929999709129333
6okm.pdb	6okm_HL_R_PR54R.pdb	-0.7134654521942139	-2.4660000801086426
6okm.pdb	6okm_HL_R_PR54N.pdb	-0.7865597009658813	-2.7797000408172607
6okm.pdb	6okm_HL_R_PR54D.pdb	-1.046979308128357	-3.082200050354004
6okm.pdb	6okm_HL_R_PR54C.pdb	-0.5960868000984192	-0.6115000247955322
6okm.pdb	6okm_HL_R_PR54Q.pdb	-0.9580727815628052	-3.235300064086914
6okm.pdb	6okm_HL_R_PR54E.pdb	-0.7303053140640259	-4.40310001373291
6okm.pdb	6okm_HL_R_PR54G.pdb	-0.9167702198028564	-2.5696001052856445
6okm.pdb	6okm_HL_R_PR54H.pdb	-7.437257766723633	-12.54578971862793
6okm.pdb	6okm_HL_R_PR54I.pdb	-0.5608359575271606	-2.229099988937378
6okm.pdb	6okm_HL_R_PR54L.pdb	-0.9201724529266357	-2.269399881362915
6okm.pdb	6okm_HL_R_PR54K.pdb	-0.679496705532074	-1.4607000350952148
6okm.pdb	6okm_HL_R_PR54M.pdb	-0.6597514152526855	-2.0469000339508057
6okm.pdb	6okm_HL_R_PR54F.pdb	-2.064990758895874	-7.407700061798096
6okm.pdb	6okm_HL_R_PR54S.pdb	-0.7247019410133362	-0.5874000191688538
6okm.pdb	6okm_HL_R_PR54T.pdb	-1.0751138925552368	-0.5666000247001648
6okm.pdb	6okm_HL_R_PR54W.pdb	-5.408848285675049	-6.5106000900268555
6okm.pdb	6okm_HL_R_PR54Y.pdb	-4.565816402435303	-9.390000343322754
6okm.pdb	6okm_HL_R_PR54V.pdb	-0.9818415641784668	0.15049999952316284
6okm.pdb	6okm_HL_R_WR57A.pdb	-1.8812968730926514	-3.6254000663757324
6okm.pdb	6okm_HL_R_WR57R.pdb	-1.4325544834136963	-1.7021000385284424
6okm.pdb	6okm_HL_R_WR57N.pdb	-1.7299211025238037	-3.977299928665161
6okm.pdb	6okm_HL_R_WR57D.pdb	-1.8480925559997559	-4.76800012588501
6okm.pdb	6okm_HL_R_WR57C.pdb	-1.7998981475830078	-3.5090999603271484
6okm.pdb	6okm_HL_R_WR57Q.pdb	-1.6167521476745605	-3.1846001148223877
6okm.pdb	6okm_HL_R_WR57E.pdb	-1.7689194679260254	-3.2904000282287598
6okm.pdb	6okm_HL_R_WR57G.pdb	-2.0650136470794678	-4.059800148010254
6okm.pdb	6okm_HL_R_WR57H.pdb	-1.2946722507476807	-3.5994999408721924
6okm.pdb	6okm_HL_R_WR57I.pdb	-1.7372510433197021	-2.8864998817443848
6okm.pdb	6okm_HL_R_WR57L.pdb	-1.6765213012695312	-1.7001999616622925
6okm.pdb	6okm_HL_R_WR57K.pdb	-1.6102170944213867	-2.7330000400543213
6okm.pdb	6okm_HL_R_WR57M.pdb	-1.235671043395996	-0.9904999732971191
6okm.pdb	6okm_HL_R_WR57F.pdb	-1.0768681764602661	-1.2007999420166016
6okm.pdb	6okm_HL_R_WR57P.pdb	-1.7063584327697754	-3.2444000244140625
6okm.pdb	6okm_HL_R_WR57S.pdb	-2.037771463394165	-4.255899906158447
6okm.pdb	6okm_HL_R_WR57T.pdb	-1.8996210098266602	-4.297399997711182
6okm.pdb	6okm_HL_R_WR57Y.pdb	-1.2516932487487793	-1.6878000497817993
6okm.pdb	6okm_HL_R_WR57V.pdb	-1.6106581687927246	-3.1110999584198
6okm.pdb	6okm_HL_R_CR58A.pdb	-0.7170723080635071	-0.42910000681877136
6okm.pdb	6okm_HL_R_CR58R.pdb	-0.8510892391204834	-5.803400039672852
6okm.pdb	6okm_HL_R_CR58N.pdb	-0.541278064250946	-0.6082000136375427
6okm.pdb	6okm_HL_R_CR58D.pdb	-0.5239034295082092	0.5967000126838684
6okm.pdb	6okm_HL_R_CR58Q.pdb	-0.06920301914215088	0.8378999829292297
6okm.pdb	6okm_HL_R_CR58E.pdb	-0.02408498525619507	2.8854000568389893
6okm.pdb	6okm_HL_R_CR58G.pdb	-0.6676762104034424	-0.10499999672174454
6okm.pdb	6okm_HL_R_CR58H.pdb	-0.32637542486190796	-2.191800117492676
6okm.pdb	6okm_HL_R_CR58I.pdb	-0.4785722494125366	0.2547000050544739
6okm.pdb	6okm_HL_R_CR58L.pdb	-0.42286279797554016	-0.13930000364780426
6okm.pdb	6okm_HL_R_CR58K.pdb	-0.09443232417106628	-6.475299835205078
6okm.pdb	6okm_HL_R_CR58M.pdb	-0.30116698145866394	-0.7716000080108643
6okm.pdb	6okm_HL_R_CR58F.pdb	-0.5759497880935669	-1.8798999786376953
6okm.pdb	6okm_HL_R_CR58P.pdb	-0.41003718972206116	0.6348000168800354
6okm.pdb	6okm_HL_R_CR58S.pdb	-0.8200106620788574	-0.4787999987602234
6okm.pdb	6okm_HL_R_CR58T.pdb	-0.7175772786140442	-0.5453000068664551
6okm.pdb	6okm_HL_R_CR58W.pdb	-4.745935440063477	-15.97307014465332
6okm.pdb	6okm_HL_R_CR58Y.pdb	-0.10256671905517578	-2.2939000129699707
6okm.pdb	6okm_HL_R_CR58V.pdb	-0.5569397807121277	0.032099999487400055
6okm.pdb	6okm_HL_R_NR59A.pdb	-0.5298806428909302	0.33970001339912415
6okm.pdb	6okm_HL_R_NR59R.pdb	-0.24732163548469543	1.1378999948501587
6okm.pdb	6okm_HL_R_NR59D.pdb	-0.3362043797969818	3.2416000366210938
6okm.pdb	6okm_HL_R_NR59C.pdb	-0.3377135097980499	0.9610000252723694
6okm.pdb	6okm_HL_R_NR59Q.pdb	-0.39703959226608276	-0.024800000712275505
6okm.pdb	6okm_HL_R_NR59E.pdb	-0.05473434925079346	0.7738999724388123
6okm.pdb	6okm_HL_R_NR59G.pdb	-0.6666377186775208	0.18119999766349792
6okm.pdb	6okm_HL_R_NR59H.pdb	-0.21947965025901794	-0.17509999871253967
6okm.pdb	6okm_HL_R_NR59I.pdb	-0.22219598293304443	0.5860000252723694
6okm.pdb	6okm_HL_R_NR59L.pdb	-0.2589077055454254	0.6169000267982483
6okm.pdb	6okm_HL_R_NR59K.pdb	-0.22076284885406494	0.7555000185966492
6okm.pdb	6okm_HL_R_NR59M.pdb	-0.29469984769821167	0.6694999933242798
6okm.pdb	6okm_HL_R_NR59F.pdb	-0.13739338517189026	1.3823000192642212
6okm.pdb	6okm_HL_R_NR59P.pdb	-0.385677695274353	0.25130000710487366
6okm.pdb	6okm_HL_R_NR59S.pdb	-0.5984828472137451	0.9106000065803528
6okm.pdb	6okm_HL_R_NR59T.pdb	-0.44537675380706787	0.3603000044822693
6okm.pdb	6okm_HL_R_NR59W.pdb	-0.38926857709884644	0.43309998512268066
6okm.pdb	6okm_HL_R_NR59Y.pdb	-0.08238786458969116	1.386299967765808
6okm.pdb	6okm_HL_R_NR59V.pdb	-0.390519380569458	0.7433000206947327
6okm.pdb	6okm_HL_R_LR60A.pdb	-0.8645589351654053	-0.7017999887466431
6okm.pdb	6okm_HL_R_LR60R.pdb	-0.5683563351631165	-0.43059998750686646
6okm.pdb	6okm_HL_R_LR60N.pdb	-0.8430728912353516	-0.79339998960495
6okm.pdb	6okm_HL_R_LR60D.pdb	-0.8512239456176758	-0.8605999946594238
6okm.pdb	6okm_HL_R_LR60C.pdb	-0.7160189747810364	-0.09459999948740005
6okm.pdb	6okm_HL_R_LR60Q.pdb	-0.5300195217132568	-0.6255999803543091
6okm.pdb	6okm_HL_R_LR60E.pdb	-0.5587796568870544	0.6162999868392944
6okm.pdb	6okm_HL_R_LR60G.pdb	-0.911665141582489	-0.8720999956130981
6okm.pdb	6okm_HL_R_LR60H.pdb	-0.6485762596130371	0.28439998626708984
6okm.pdb	6okm_HL_R_LR60I.pdb	-0.6073996424674988	-0.39089998602867126
6okm.pdb	6okm_HL_R_LR60K.pdb	-0.5494546890258789	-0.4065999984741211
6okm.pdb	6okm_HL_R_LR60M.pdb	-0.49600455164909363	-0.2883000075817108
6okm.pdb	6okm_HL_R_LR60F.pdb	-0.6132379174232483	-1.0081000328063965
6okm.pdb	6okm_HL_R_LR60P.pdb	-0.7209475040435791	-0.3513999879360199
6okm.pdb	6okm_HL_R_LR60S.pdb	-0.9448111057281494	-0.8373000025749207
6okm.pdb	6okm_HL_R_LR60T.pdb	-0.9011573195457458	-0.5803999900817871
6okm.pdb	6okm_HL_R_LR60W.pdb	-0.4965619742870331	-0.3617999851703644
6okm.pdb	6okm_HL_R_LR60Y.pdb	-0.46772074699401855	-0.5656999945640564
6okm.pdb	6okm_HL_R_LR60V.pdb	-0.7320576906204224	0.6090999841690063
6okm.pdb	6okm_HL_R_RR61A.pdb	-1.1566474437713623	-0.2563999891281128
6okm.pdb	6okm_HL_R_RR61N.pdb	-1.1141636371612549	-0.6452000141143799
6okm.pdb	6okm_HL_R_RR61D.pdb	-1.1964765787124634	-0.8112000226974487
6okm.pdb	6okm_HL_R_RR61C.pdb	-1.0274356603622437	-0.4580000042915344
6okm.pdb	6okm_HL_R_RR61Q.pdb	-0.9552839398384094	-0.42570000886917114
6okm.pdb	6okm_HL_R_RR61E.pdb	-0.9732511043548584	-0.4717000126838684
6okm.pdb	6okm_HL_R_RR61G.pdb	-1.1711461544036865	-0.7014999985694885
6okm.pdb	6okm_HL_R_RR61H.pdb	-0.9268503189086914	-0.5368000268936157
6okm.pdb	6okm_HL_R_RR61I.pdb	-0.7602152824401855	2.006700038909912
6okm.pdb	6okm_HL_R_RR61L.pdb	-0.6908579468727112	0.4147000014781952
6okm.pdb	6okm_HL_R_RR61K.pdb	-0.9473052024841309	-0.0015999999595806003
6okm.pdb	6okm_HL_R_RR61M.pdb	-0.485178679227829	0.9750999808311462
6okm.pdb	6okm_HL_R_RR61F.pdb	-0.4749932289123535	0.5680000185966492
6okm.pdb	6okm_HL_R_RR61P.pdb	-1.0464838743209839	0.4925000071525574
6okm.pdb	6okm_HL_R_RR61S.pdb	-1.235032320022583	-0.7282000184059143
6okm.pdb	6okm_HL_R_RR61T.pdb	-1.0246936082839966	-0.5498999953269958
6okm.pdb	6okm_HL_R_RR61W.pdb	-0.5979205369949341	0.2766000032424927
6okm.pdb	6okm_HL_R_RR61Y.pdb	-0.6625857949256897	0.17980000376701355
6okm.pdb	6okm_HL_R_RR61V.pdb	-0.9378414154052734	-0.9702000021934509
6okm.pdb	6okm_HL_R_ER65A.pdb	-0.553276538848877	-0.6786999702453613
6okm.pdb	6okm_HL_R_ER65R.pdb	-0.4318689703941345	-0.7386999726295471
6okm.pdb	6okm_HL_R_ER65N.pdb	-0.5174998044967651	-0.5105999708175659
6okm.pdb	6okm_HL_R_ER65D.pdb	-0.6526694297790527	-0.1972000002861023
6okm.pdb	6okm_HL_R_ER65C.pdb	-0.462679386138916	-0.6539000272750854
6okm.pdb	6okm_HL_R_ER65Q.pdb	-0.5051049590110779	-0.651199996471405
6okm.pdb	6okm_HL_R_ER65G.pdb	-0.6265232563018799	-0.7016000151634216
6okm.pdb	6okm_HL_R_ER65H.pdb	-0.418729692697525	-0.5512999892234802
6okm.pdb	6okm_HL_R_ER65I.pdb	-0.42862504720687866	-0.5939000248908997
6okm.pdb	6okm_HL_R_ER65L.pdb	-0.4647948443889618	-0.527400016784668
6okm.pdb	6okm_HL_R_ER65K.pdb	-0.4204825460910797	-0.7348999977111816
6okm.pdb	6okm_HL_R_ER65M.pdb	-0.3824673891067505	-0.6583999991416931
6okm.pdb	6okm_HL_R_ER65F.pdb	-0.39491111040115356	-0.5881999731063843
6okm.pdb	6okm_HL_R_ER65P.pdb	-0.5341411828994751	-0.6758999824523926
6okm.pdb	6okm_HL_R_ER65S.pdb	-0.6233843564987183	-0.6902999877929688
6okm.pdb	6okm_HL_R_ER65T.pdb	-0.6127152442932129	-0.6741999983787537
6okm.pdb	6okm_HL_R_ER65W.pdb	-0.30113494396209717	-0.36149999499320984
6okm.pdb	6okm_HL_R_ER65Y.pdb	-0.35566118359565735	-0.6590999960899353
6okm.pdb	6okm_HL_R_ER65V.pdb	-0.48081541061401367	-0.6520000100135803
6okm.pdb	6okm_HL_R_RR66A.pdb	-1.4611337184906006	-3.6967999935150146
6okm.pdb	6okm_HL_R_RR66N.pdb	-1.4162929058074951	-2.7818000316619873
6okm.pdb	6okm_HL_R_RR66D.pdb	-1.3847477436065674	-1.9465999603271484
6okm.pdb	6okm_HL_R_RR66C.pdb	-1.4037196636199951	-3.487299919128418
6okm.pdb	6okm_HL_R_RR66Q.pdb	-1.2130165100097656	-3.2548000812530518
6okm.pdb	6okm_HL_R_RR66E.pdb	-1.306742787361145	-1.8472000360488892
6okm.pdb	6okm_HL_R_RR66G.pdb	-1.4860773086547852	-4.2104997634887695
6okm.pdb	6okm_HL_R_RR66H.pdb	-1.249678134918213	-2.0206000804901123
6okm.pdb	6okm_HL_R_RR66I.pdb	-1.197809100151062	-3.1347999572753906
6okm.pdb	6okm_HL_R_RR66L.pdb	-1.303401231765747	-2.611599922180176
6okm.pdb	6okm_HL_R_RR66K.pdb	-0.7760025262832642	-1.792799949645996
6okm.pdb	6okm_HL_R_RR66M.pdb	-1.165550708770752	-2.1184000968933105
6okm.pdb	6okm_HL_R_RR66F.pdb	-1.1157023906707764	-2.1693999767303467
6okm.pdb	6okm_HL_R_RR66P.pdb	-1.2769646644592285	-3.648400068283081
6okm.pdb	6okm_HL_R_RR66S.pdb	-1.3774852752685547	-3.908600091934204
6okm.pdb	6okm_HL_R_RR66T.pdb	-1.3825056552886963	-2.6789000034332275
6okm.pdb	6okm_HL_R_RR66W.pdb	-0.6938328742980957	-1.42739999294281
6okm.pdb	6okm_HL_R_RR66Y.pdb	-1.0083415508270264	-4.196599960327148
6okm.pdb	6okm_HL_R_RR66V.pdb	-1.34640634059906	-2.359600067138672
6okm.pdb	6okm_HL_R_KR67A.pdb	-0.826341986656189	-0.042500000447034836
6okm.pdb	6okm_HL_R_KR67R.pdb	-0.5628973245620728	-0.06870000064373016
6okm.pdb	6okm_HL_R_KR67N.pdb	-0.7698999643325806	0.013000000268220901
6okm.pdb	6okm_HL_R_KR67D.pdb	-0.8119947910308838	0.05079999938607216
6okm.pdb	6okm_HL_R_KR67C.pdb	-0.8046619296073914	-0.010300000198185444
6okm.pdb	6okm_HL_R_KR67Q.pdb	-0.768462061882019	-0.037700001150369644
6okm.pdb	6okm_HL_R_KR67E.pdb	-0.8804081678390503	0.0608999989926815
6okm.pdb	6okm_HL_R_KR67G.pdb	-0.9048055410385132	-0.005499999970197678
6okm.pdb	6okm_HL_R_KR67H.pdb	-0.6973896026611328	0.04989999905228615
6okm.pdb	6okm_HL_R_KR67I.pdb	-0.656775176525116	-0.05090000107884407
6okm.pdb	6okm_HL_R_KR67L.pdb	-0.6520086526870728	0.04390000179409981
6okm.pdb	6okm_HL_R_KR67M.pdb	-0.60677170753479	0.03099999949336052
6okm.pdb	6okm_HL_R_KR67F.pdb	-0.5678021907806396	0.03709999844431877
6okm.pdb	6okm_HL_R_KR67P.pdb	-0.9132673740386963	-0.7580999732017517
6okm.pdb	6okm_HL_R_KR67S.pdb	-0.9470716118812561	-0.025100000202655792
6okm.pdb	6okm_HL_R_KR67T.pdb	-0.9271124601364136	0.016100000590085983
6okm.pdb	6okm_HL_R_KR67W.pdb	-0.3777354955673218	0.028699999675154686
6okm.pdb	6okm_HL_R_KR67Y.pdb	-0.5941739082336426	0.01979999989271164
6okm.pdb	6okm_HL_R_KR67V.pdb	-0.7791451215744019	-0.07419999688863754
6okm.pdb	6okm_HL_R_QR68A.pdb	-0.697040319442749	0.009800000116229057
6okm.pdb	6okm_HL_R_QR68R.pdb	-0.5057349801063538	-0.1348000019788742
6okm.pdb	6okm_HL_R_QR68N.pdb	-0.6945359110832214	0.030700000002980232
6okm.pdb	6okm_HL_R_QR68D.pdb	-0.7308424115180969	-0.05040000006556511
6okm.pdb	6okm_HL_R_QR68C.pdb	-0.6226740479469299	-0.021700000390410423
6okm.pdb	6okm_HL_R_QR68E.pdb	-0.7199833393096924	0.01889999955892563
6okm.pdb	6okm_HL_R_QR68G.pdb	-0.744256854057312	-0.015399999916553497
6okm.pdb	6okm_HL_R_QR68H.pdb	-0.6258195042610168	0.08079999685287476
6okm.pdb	6okm_HL_R_QR68I.pdb	-0.5606898069381714	-0.04989999905228615
6okm.pdb	6okm_HL_R_QR68L.pdb	-0.5781049132347107	-0.00279999990016222
6okm.pdb	6okm_HL_R_QR68K.pdb	-0.6025405526161194	-0.026799999177455902
6okm.pdb	6okm_HL_R_QR68M.pdb	-0.5326364040374756	0.011699999682605267
6okm.pdb	6okm_HL_R_QR68F.pdb	-0.5145159959793091	0.05480000004172325
6okm.pdb	6okm_HL_R_QR68P.pdb	-0.7744523286819458	-0.14300000667572021
6okm.pdb	6okm_HL_R_QR68S.pdb	-0.7811651229858398	0.05849999934434891
6okm.pdb	6okm_HL_R_QR68T.pdb	-0.7689353227615356	-0.5418999791145325
6okm.pdb	6okm_HL_R_QR68W.pdb	-0.4615526497364044	0.010400000028312206
6okm.pdb	6okm_HL_R_QR68Y.pdb	-0.5160595178604126	0.14100000262260437
6okm.pdb	6okm_HL_R_QR68V.pdb	-0.6084186434745789	-0.04809999838471413
6okm.pdb	6okm_HL_R_LR69A.pdb	-1.6651840209960938	-1.5586999654769897
6okm.pdb	6okm_HL_R_LR69R.pdb	-1.5142059326171875	-2.147700071334839
6okm.pdb	6okm_HL_R_LR69N.pdb	-1.7495620250701904	-2.0559000968933105
6okm.pdb	6okm_HL_R_LR69D.pdb	-1.7026357650756836	-1.4296000003814697
6okm.pdb	6okm_HL_R_LR69C.pdb	-1.5415618419647217	-1.3102999925613403
6okm.pdb	6okm_HL_R_LR69Q.pdb	-1.4931724071502686	-2.4093000888824463
6okm.pdb	6okm_HL_R_LR69E.pdb	-1.5425299406051636	-2.642699956893921
6okm.pdb	6okm_HL_R_LR69G.pdb	-1.6900599002838135	-2.0165998935699463
6okm.pdb	6okm_HL_R_LR69H.pdb	-1.7200706005096436	-1.9466999769210815
6okm.pdb	6okm_HL_R_LR69I.pdb	-0.8726240396499634	-0.49729999899864197
6okm.pdb	6okm_HL_R_LR69K.pdb	-1.4004223346710205	-2.0873000621795654
6okm.pdb	6okm_HL_R_LR69M.pdb	-0.3890407681465149	0.30809998512268066
6okm.pdb	6okm_HL_R_LR69F.pdb	-1.5019326210021973	-1.7381000518798828
6okm.pdb	6okm_HL_R_LR69P.pdb	-1.486283779144287	-1.315000057220459
6okm.pdb	6okm_HL_R_LR69S.pdb	-1.7961158752441406	-1.9486000537872314
6okm.pdb	6okm_HL_R_LR69T.pdb	-1.860156536102295	-2.0357000827789307
6okm.pdb	6okm_HL_R_LR69W.pdb	-1.1470928192138672	-1.753999948501587
6okm.pdb	6okm_HL_R_LR69Y.pdb	-1.4620153903961182	-1.6916999816894531
6okm.pdb	6okm_HL_R_LR69V.pdb	-1.566878080368042	-1.1962000131607056
5fhc.pdb	5fhc_AB_J_SA99A.pdb	-0.47837814688682556	0.30395999550819397
5fhc.pdb	5fhc_AB_J_SA99R.pdb	-0.7761269807815552	-4.305699825286865
5fhc.pdb	5fhc_AB_J_SA99N.pdb	-0.3487403392791748	-0.023970000445842743
5fhc.pdb	5fhc_AB_J_SA99D.pdb	-0.2057618498802185	0.455269992351532
5fhc.pdb	5fhc_AB_J_SA99C.pdb	-0.6158642768859863	0.2851400077342987
5fhc.pdb	5fhc_AB_J_SA99Q.pdb	-1.719235897064209	-5.55364990234375
5fhc.pdb	5fhc_AB_J_SA99E.pdb	-1.4818229675292969	-4.231540203094482
5fhc.pdb	5fhc_AB_J_SA99G.pdb	-0.5294340252876282	-0.2914400100708008
5fhc.pdb	5fhc_AB_J_SA99H.pdb	-2.3958961963653564	-4.140960216522217
5fhc.pdb	5fhc_AB_J_SA99I.pdb	-1.0865321159362793	-1.3912689685821533
5fhc.pdb	5fhc_AB_J_SA99L.pdb	-1.52996027469635	-2.112816095352173
5fhc.pdb	5fhc_AB_J_SA99K.pdb	-2.721698045730591	-7.204090118408203
5fhc.pdb	5fhc_AB_J_SA99M.pdb	-0.003945052623748779	-1.093222975730896
5fhc.pdb	5fhc_AB_J_SA99F.pdb	-3.615457534790039	-2.0292398929595947
5fhc.pdb	5fhc_AB_J_SA99P.pdb	-0.2649044990539551	0.22801999747753143
5fhc.pdb	5fhc_AB_J_SA99T.pdb	-0.5561791062355042	-0.05649000033736229
5fhc.pdb	5fhc_AB_J_SA99W.pdb	-12.380924224853516	-29.367000579833984
5fhc.pdb	5fhc_AB_J_SA99Y.pdb	-5.115532398223877	-4.885680198669434
5fhc.pdb	5fhc_AB_J_SA99V.pdb	-0.06441068649291992	0.6094300150871277
5fhc.pdb	5fhc_AB_J_RA100A.pdb	-0.9905005693435669	0.05992000177502632
5fhc.pdb	5fhc_AB_J_RA100N.pdb	-0.8432939052581787	0.007519999984651804
5fhc.pdb	5fhc_AB_J_RA100D.pdb	-0.968934178352356	0.053950000554323196
5fhc.pdb	5fhc_AB_J_RA100C.pdb	-0.9818122386932373	0.010809999890625477
5fhc.pdb	5fhc_AB_J_RA100Q.pdb	-0.8319106101989746	0.010470000095665455
5fhc.pdb	5fhc_AB_J_RA100E.pdb	-0.9681531190872192	-0.008449999615550041
5fhc.pdb	5fhc_AB_J_RA100G.pdb	-1.0396316051483154	0.10780999809503555
5fhc.pdb	5fhc_AB_J_RA100H.pdb	-0.9224563837051392	-0.21963000297546387
5fhc.pdb	5fhc_AB_J_RA100I.pdb	-0.7992346882820129	-0.20555999875068665
5fhc.pdb	5fhc_AB_J_RA100L.pdb	-0.7840595245361328	-0.1907999962568283
5fhc.pdb	5fhc_AB_J_RA100K.pdb	-0.6666715145111084	0.09502000361680984
5fhc.pdb	5fhc_AB_J_RA100M.pdb	-0.7451646327972412	0.02457999996840954
5fhc.pdb	5fhc_AB_J_RA100F.pdb	-0.7983280420303345	-0.13917000591754913
5fhc.pdb	5fhc_AB_J_RA100P.pdb	-0.7614419460296631	0.1330299973487854
5fhc.pdb	5fhc_AB_J_RA100S.pdb	-1.0829882621765137	0.13977999985218048
5fhc.pdb	5fhc_AB_J_RA100T.pdb	-0.9909849166870117	0.10467000305652618
5fhc.pdb	5fhc_AB_J_RA100W.pdb	-0.6755040884017944	-0.17747999727725983
5fhc.pdb	5fhc_AB_J_RA100Y.pdb	-0.8624123930931091	-0.4759500026702881
5fhc.pdb	5fhc_AB_J_RA100V.pdb	-0.8744898438453674	-0.06923999637365341
5fhc.pdb	5fhc_AB_J_SA101A.pdb	-0.4719420373439789	0.6222100257873535
5fhc.pdb	5fhc_AB_J_SA101R.pdb	-1.5949079990386963	-0.9237909913063049
5fhc.pdb	5fhc_AB_J_SA101N.pdb	-1.068708896636963	-0.768733024597168
5fhc.pdb	5fhc_AB_J_SA101D.pdb	-0.9003956317901611	-1.2972455024719238
5fhc.pdb	5fhc_AB_J_SA101C.pdb	-0.6415262818336487	-0.1637900024652481
5fhc.pdb	5fhc_AB_J_SA101Q.pdb	-1.213943362236023	-0.974016010761261
5fhc.pdb	5fhc_AB_J_SA101E.pdb	-1.0872033834457397	-1.3419090509414673
5fhc.pdb	5fhc_AB_J_SA101G.pdb	-0.3540269732475281	1.1193900108337402
5fhc.pdb	5fhc_AB_J_SA101H.pdb	-1.2186332941055298	-0.8461130261421204
5fhc.pdb	5fhc_AB_J_SA101I.pdb	-1.2525818347930908	-1.286313772201538
5fhc.pdb	5fhc_AB_J_SA101L.pdb	-1.5187140703201294	-1.5963740348815918
5fhc.pdb	5fhc_AB_J_SA101K.pdb	-1.0631561279296875	-0.8017200231552124
5fhc.pdb	5fhc_AB_J_SA101M.pdb	-0.35340821743011475	0.38857999444007874
5fhc.pdb	5fhc_AB_J_SA101F.pdb	-1.6650359630584717	-1.153908610343933
5fhc.pdb	5fhc_AB_J_SA101P.pdb	-0.34316086769104004	0.3106600046157837
5fhc.pdb	5fhc_AB_J_SA101T.pdb	-0.709365725517273	-0.32468700408935547
5fhc.pdb	5fhc_AB_J_SA101W.pdb	-1.3972477912902832	-1.0080629587173462
5fhc.pdb	5fhc_AB_J_SA101Y.pdb	-1.5499999523162842	-0.8226860165596008
5fhc.pdb	5fhc_AB_J_SA101V.pdb	-0.8528286814689636	-0.13210999965667725
5fhc.pdb	5fhc_AB_J_TA110A.pdb	-0.6196507811546326	0.2831000089645386
5fhc.pdb	5fhc_AB_J_TA110R.pdb	-0.2414381504058838	-1.3476760387420654
5fhc.pdb	5fhc_AB_J_TA110N.pdb	-0.402898907661438	-0.2541239857673645
5fhc.pdb	5fhc_AB_J_TA110D.pdb	-0.4911006689071655	-0.5299789905548096
5fhc.pdb	5fhc_AB_J_TA110C.pdb	-0.5256113409996033	0.04450000077486038
5fhc.pdb	5fhc_AB_J_TA110Q.pdb	-0.29165637493133545	-1.1480692625045776
5fhc.pdb	5fhc_AB_J_TA110E.pdb	-0.4203712046146393	-0.8935840129852295
5fhc.pdb	5fhc_AB_J_TA110G.pdb	-0.5348333716392517	-0.2676219940185547
5fhc.pdb	5fhc_AB_J_TA110H.pdb	-0.22039192914962769	-0.5732669830322266
5fhc.pdb	5fhc_AB_J_TA110I.pdb	-0.30589526891708374	0.3325900137424469
5fhc.pdb	5fhc_AB_J_TA110L.pdb	-0.24374136328697205	0.3171299993991852
5fhc.pdb	5fhc_AB_J_TA110K.pdb	-0.7123095989227295	-0.8820819854736328
5fhc.pdb	5fhc_AB_J_TA110M.pdb	-0.16804882884025574	0.15580999851226807
5fhc.pdb	5fhc_AB_J_TA110F.pdb	-0.22133395075798035	-0.39676499366760254
5fhc.pdb	5fhc_AB_J_TA110P.pdb	-0.3163386583328247	-0.5230919718742371
5fhc.pdb	5fhc_AB_J_TA110S.pdb	-0.6280443668365479	0.10919000208377838
5fhc.pdb	5fhc_AB_J_TA110W.pdb	-0.9305077195167542	-1.9367040395736694
5fhc.pdb	5fhc_AB_J_TA110Y.pdb	-6.513358116149902	-12.86989974975586
5fhc.pdb	5fhc_AB_J_TA110V.pdb	-0.43771985173225403	0.36757999658584595
5fhc.pdb	5fhc_AB_J_YB47A.pdb	-0.9183461666107178	-1.5367039442062378
5fhc.pdb	5fhc_AB_J_YB47R.pdb	-0.7546901106834412	-1.8916490077972412
5fhc.pdb	5fhc_AB_J_YB47N.pdb	-0.7724092602729797	-1.5688350200653076
5fhc.pdb	5fhc_AB_J_YB47D.pdb	-0.8696663975715637	-2.0370609760284424
5fhc.pdb	5fhc_AB_J_YB47C.pdb	-0.8167787790298462	-1.4073699712753296
5fhc.pdb	5fhc_AB_J_YB47Q.pdb	-0.7395804524421692	-1.6237050294876099
5fhc.pdb	5fhc_AB_J_YB47E.pdb	-0.8488013744354248	-2.334199905395508
5fhc.pdb	5fhc_AB_J_YB47G.pdb	-0.9324082136154175	-1.5400290489196777
5fhc.pdb	5fhc_AB_J_YB47H.pdb	-0.7511301040649414	-1.3520029783248901
5fhc.pdb	5fhc_AB_J_YB47I.pdb	-0.6700522899627686	-1.089521050453186
5fhc.pdb	5fhc_AB_J_YB47L.pdb	-0.7332353591918945	-0.8892719745635986
5fhc.pdb	5fhc_AB_J_YB47K.pdb	-0.6698400974273682	-1.9147629737854004
5fhc.pdb	5fhc_AB_J_YB47M.pdb	-0.6858838200569153	-0.941087007522583
5fhc.pdb	5fhc_AB_J_YB47F.pdb	-0.6377036571502686	-0.6005499958992004
5fhc.pdb	5fhc_AB_J_YB47P.pdb	-0.7807029485702515	-1.4890819787979126
5fhc.pdb	5fhc_AB_J_YB47S.pdb	-0.8820998072624207	-1.5826120376586914
5fhc.pdb	5fhc_AB_J_YB47T.pdb	-0.8447219133377075	-1.3055411577224731
5fhc.pdb	5fhc_AB_J_YB47W.pdb	-1.8045611381530762	-2.9730100631713867
5fhc.pdb	5fhc_AB_J_YB47V.pdb	-0.692823052406311	-1.4940249919891357
5fhc.pdb	5fhc_AB_J_GJ23A.pdb	-1.4489191770553589	-2.481379985809326
5fhc.pdb	5fhc_AB_J_GJ23R.pdb	-2.0083954334259033	-6.1724700927734375
5fhc.pdb	5fhc_AB_J_GJ23N.pdb	-1.22016179561615	-1.5853060483932495
5fhc.pdb	5fhc_AB_J_GJ23D.pdb	-1.7664875984191895	-4.30810022354126
5fhc.pdb	5fhc_AB_J_GJ23C.pdb	-1.729966640472412	-3.869719982147217
5fhc.pdb	5fhc_AB_J_GJ23Q.pdb	-2.065056085586548	-5.102759838104248
5fhc.pdb	5fhc_AB_J_GJ23E.pdb	-1.851771354675293	-6.045229911804199
5fhc.pdb	5fhc_AB_J_GJ23H.pdb	-1.24381685256958	-3.1877400875091553
5fhc.pdb	5fhc_AB_J_GJ23I.pdb	-1.7600278854370117	-5.87568998336792
5fhc.pdb	5fhc_AB_J_GJ23L.pdb	-4.494822978973389	-8.807889938354492
5fhc.pdb	5fhc_AB_J_GJ23K.pdb	-1.5395530462265015	-3.6434199810028076
5fhc.pdb	5fhc_AB_J_GJ23M.pdb	-1.9366188049316406	-4.8155598640441895
5fhc.pdb	5fhc_AB_J_GJ23F.pdb	-2.925675392150879	-4.398429870605469
5fhc.pdb	5fhc_AB_J_GJ23P.pdb	-1.5461089611053467	-3.1283600330352783
5fhc.pdb	5fhc_AB_J_GJ23S.pdb	-1.6334381103515625	-4.795340061187744
5fhc.pdb	5fhc_AB_J_GJ23T.pdb	-1.579698085784912	-3.4596500396728516
5fhc.pdb	5fhc_AB_J_GJ23W.pdb	-4.031827926635742	-6.775519847869873
5fhc.pdb	5fhc_AB_J_GJ23Y.pdb	-3.3050053119659424	-5.458330154418945
5fhc.pdb	5fhc_AB_J_GJ23V.pdb	-1.832279920578003	-5.61460018157959
5fhc.pdb	5fhc_AB_J_AJ25R.pdb	-0.3513919413089752	-0.7709810137748718
5fhc.pdb	5fhc_AB_J_AJ25N.pdb	-0.5204479098320007	-0.41597801446914673
5fhc.pdb	5fhc_AB_J_AJ25D.pdb	-0.49855440855026245	-1.147341251373291
5fhc.pdb	5fhc_AB_J_AJ25C.pdb	-0.4811844229698181	0.6881700158119202
5fhc.pdb	5fhc_AB_J_AJ25Q.pdb	-0.4858599305152893	-0.2226569950580597
5fhc.pdb	5fhc_AB_J_AJ25E.pdb	-1.0650579929351807	-0.5267760157585144
5fhc.pdb	5fhc_AB_J_AJ25G.pdb	-0.5121908187866211	0.7735499739646912
5fhc.pdb	5fhc_AB_J_AJ25H.pdb	-0.3383692502975464	-0.42745599150657654
5fhc.pdb	5fhc_AB_J_AJ25I.pdb	-1.0356947183609009	-0.5867589712142944
5fhc.pdb	5fhc_AB_J_AJ25L.pdb	-0.5760877132415771	-0.8041599988937378
5fhc.pdb	5fhc_AB_J_AJ25K.pdb	-0.42572498321533203	-1.253495693206787
5fhc.pdb	5fhc_AB_J_AJ25M.pdb	-0.14079371094703674	1.6012799739837646
5fhc.pdb	5fhc_AB_J_AJ25F.pdb	-0.8489689826965332	-0.6128950119018555
5fhc.pdb	5fhc_AB_J_AJ25P.pdb	-0.35731053352355957	0.09397999942302704
5fhc.pdb	5fhc_AB_J_AJ25S.pdb	-0.8012447953224182	-0.5632849931716919
5fhc.pdb	5fhc_AB_J_AJ25T.pdb	-1.1356868743896484	-1.6283910274505615
5fhc.pdb	5fhc_AB_J_AJ25W.pdb	-0.07399600744247437	-0.5707119703292847
5fhc.pdb	5fhc_AB_J_AJ25Y.pdb	-1.075329065322876	-0.818356990814209
5fhc.pdb	5fhc_AB_J_AJ25V.pdb	-0.9571017622947693	-0.5701349973678589
5fhc.pdb	5fhc_AB_J_IJ26A.pdb	-0.9906436204910278	-1.2534433603286743
5fhc.pdb	5fhc_AB_J_IJ26R.pdb	-0.6162757873535156	-0.7138990163803101
5fhc.pdb	5fhc_AB_J_IJ26N.pdb	-0.5525844097137451	-1.107583999633789
5fhc.pdb	5fhc_AB_J_IJ26D.pdb	-0.5713413953781128	0.05144000053405762
5fhc.pdb	5fhc_AB_J_IJ26C.pdb	-0.7002856135368347	-0.7269390225410461
5fhc.pdb	5fhc_AB_J_IJ26Q.pdb	-0.697773814201355	-0.012409999966621399
5fhc.pdb	5fhc_AB_J_IJ26E.pdb	-0.9759916067123413	-1.9149659872055054
5fhc.pdb	5fhc_AB_J_IJ26G.pdb	-1.0695874691009521	-1.5193899869918823
5fhc.pdb	5fhc_AB_J_IJ26H.pdb	-0.8095492720603943	-1.155949592590332
5fhc.pdb	5fhc_AB_J_IJ26L.pdb	-0.5173664093017578	0.6811000108718872
5fhc.pdb	5fhc_AB_J_IJ26K.pdb	-0.7215168476104736	-1.5894509553909302
5fhc.pdb	5fhc_AB_J_IJ26M.pdb	-0.4375012516975403	1.1090199947357178
5fhc.pdb	5fhc_AB_J_IJ26F.pdb	-0.7177732586860657	-0.8061869740486145
5fhc.pdb	5fhc_AB_J_IJ26P.pdb	-0.9044747948646545	-1.3449690341949463
5fhc.pdb	5fhc_AB_J_IJ26S.pdb	-0.9576762914657593	-0.7418400049209595
5fhc.pdb	5fhc_AB_J_IJ26T.pdb	-0.8304354548454285	-0.4005259871482849
5fhc.pdb	5fhc_AB_J_IJ26W.pdb	-0.5518503785133362	-0.8380810022354126
5fhc.pdb	5fhc_AB_J_IJ26Y.pdb	-0.6187023520469666	-0.9083920121192932
5fhc.pdb	5fhc_AB_J_IJ26V.pdb	-0.6194942593574524	-0.5677909851074219
3j8v.pdb	3j8v_FJ_D_WJ32A.pdb	0.002759873867034912	1.3022199869155884
3j8v.pdb	3j8v_FJ_D_WJ32R.pdb	0.2536625266075134	2.2753500938415527
3j8v.pdb	3j8v_FJ_D_WJ32N.pdb	0.12065547704696655	0.7646700143814087
3j8v.pdb	3j8v_FJ_D_WJ32D.pdb	0.03396010398864746	0.8037700057029724
3j8v.pdb	3j8v_FJ_D_WJ32C.pdb	0.10700815916061401	1.1952199935913086
3j8v.pdb	3j8v_FJ_D_WJ32Q.pdb	0.0989038348197937	0.897409975528717
3j8v.pdb	3j8v_FJ_D_WJ32E.pdb	0.09073930978775024	0.8995299935340881
3j8v.pdb	3j8v_FJ_D_WJ32G.pdb	0.0028878450393676758	1.3719099760055542
3j8v.pdb	3j8v_FJ_D_WJ32H.pdb	0.17340391874313354	1.8101500272750854
3j8v.pdb	3j8v_FJ_D_WJ32I.pdb	0.33121103048324585	1.0123399496078491
3j8v.pdb	3j8v_FJ_D_WJ32L.pdb	0.19767731428146362	1.609779953956604
3j8v.pdb	3j8v_FJ_D_WJ32K.pdb	0.2965289354324341	0.8133400082588196
3j8v.pdb	3j8v_FJ_D_WJ32M.pdb	0.29062527418136597	1.628059983253479
3j8v.pdb	3j8v_FJ_D_WJ32F.pdb	0.40041303634643555	1.825719952583313
3j8v.pdb	3j8v_FJ_D_WJ32P.pdb	-0.23479938507080078	1.0370099544525146
3j8v.pdb	3j8v_FJ_D_WJ32S.pdb	-0.1278838813304901	1.0995800495147705
3j8v.pdb	3j8v_FJ_D_WJ32T.pdb	-0.0073035359382629395	2.519979953765869
3j8v.pdb	3j8v_FJ_D_WJ32Y.pdb	0.4722241759300232	0.6579499840736389
3j8v.pdb	3j8v_FJ_D_WJ32V.pdb	-0.13311660289764404	1.025480031967163
3j8v.pdb	3j8v_FJ_D_WJ92A.pdb	1.0398123264312744	3.08774995803833
3j8v.pdb	3j8v_FJ_D_WJ92R.pdb	1.4987735748291016	4.010280132293701
3j8v.pdb	3j8v_FJ_D_WJ92N.pdb	1.3796920776367188	3.5237200260162354
3j8v.pdb	3j8v_FJ_D_WJ92D.pdb	1.3163862228393555	4.581439971923828
3j8v.pdb	3j8v_FJ_D_WJ92C.pdb	1.111771583557129	3.0650699138641357
3j8v.pdb	3j8v_FJ_D_WJ92Q.pdb	1.2711384296417236	2.8251700401306152
3j8v.pdb	3j8v_FJ_D_WJ92E.pdb	1.1609129905700684	2.8508899211883545
3j8v.pdb	3j8v_FJ_D_WJ92G.pdb	0.9444862008094788	3.005229949951172
3j8v.pdb	3j8v_FJ_D_WJ92H.pdb	1.0778276920318604	2.327630043029785
3j8v.pdb	3j8v_FJ_D_WJ92I.pdb	1.2777879238128662	3.3977699279785156
3j8v.pdb	3j8v_FJ_D_WJ92L.pdb	1.4082634449005127	3.0592100620269775
3j8v.pdb	3j8v_FJ_D_WJ92K.pdb	1.3268940448760986	2.292609930038452
3j8v.pdb	3j8v_FJ_D_WJ92M.pdb	1.318052053451538	3.1631898880004883
3j8v.pdb	3j8v_FJ_D_WJ92F.pdb	0.8890774846076965	1.7290199995040894
3j8v.pdb	3j8v_FJ_D_WJ92P.pdb	1.28592848777771	2.944849967956543
3j8v.pdb	3j8v_FJ_D_WJ92S.pdb	0.9724782109260559	4.985060214996338
3j8v.pdb	3j8v_FJ_D_WJ92T.pdb	1.1157219409942627	2.9538800716400146
3j8v.pdb	3j8v_FJ_D_WJ92Y.pdb	0.15832191705703735	1.0707999467849731
3j8v.pdb	3j8v_FJ_D_WJ92V.pdb	1.2173280715942383	3.402060031890869
3j8v.pdb	3j8v_FJ_D_GF52A.pdb	-0.5126224756240845	2.3178999423980713
3j8v.pdb	3j8v_FJ_D_GF52R.pdb	-0.30884361267089844	4.551159858703613
3j8v.pdb	3j8v_FJ_D_GF52N.pdb	-0.5131235122680664	2.449429988861084
3j8v.pdb	3j8v_FJ_D_GF52D.pdb	-0.5414007306098938	1.883270025253296
3j8v.pdb	3j8v_FJ_D_GF52C.pdb	-0.4188297390937805	2.583739995956421
3j8v.pdb	3j8v_FJ_D_GF52Q.pdb	-0.3259732723236084	2.299949884414673
3j8v.pdb	3j8v_FJ_D_GF52E.pdb	-0.4596775770187378	1.5679899454116821
3j8v.pdb	3j8v_FJ_D_GF52H.pdb	-0.2807666063308716	2.3336501121520996
3j8v.pdb	3j8v_FJ_D_GF52I.pdb	-0.326047420501709	2.5790200233459473
3j8v.pdb	3j8v_FJ_D_GF52L.pdb	-0.4040217101573944	2.715290069580078
3j8v.pdb	3j8v_FJ_D_GF52K.pdb	-0.3240559697151184	2.335750102996826
3j8v.pdb	3j8v_FJ_D_GF52M.pdb	-0.23978853225708008	3.140120029449463
3j8v.pdb	3j8v_FJ_D_GF52F.pdb	-0.2686721086502075	3.11286997795105
3j8v.pdb	3j8v_FJ_D_GF52P.pdb	-0.43874242901802063	1.984410047531128
3j8v.pdb	3j8v_FJ_D_GF52S.pdb	-0.5061376690864563	2.5345098972320557
3j8v.pdb	3j8v_FJ_D_GF52T.pdb	-0.5693529844284058	2.5487399101257324
3j8v.pdb	3j8v_FJ_D_GF52W.pdb	0.09075504541397095	2.843709945678711
3j8v.pdb	3j8v_FJ_D_GF52Y.pdb	0.19687503576278687	3.454780101776123
3j8v.pdb	3j8v_FJ_D_GF52V.pdb	-0.3980429172515869	2.484189987182617
3j8v.pdb	3j8v_FJ_D_KF72A.pdb	-0.38935691118240356	2.3340699672698975
3j8v.pdb	3j8v_FJ_D_KF72R.pdb	-0.1386379599571228	2.0435800552368164
3j8v.pdb	3j8v_FJ_D_KF72N.pdb	-0.3158431947231293	2.5226399898529053
3j8v.pdb	3j8v_FJ_D_KF72D.pdb	-0.33149343729019165	2.1768798828125
3j8v.pdb	3j8v_FJ_D_KF72C.pdb	-0.31623780727386475	2.207350015640259
3j8v.pdb	3j8v_FJ_D_KF72Q.pdb	-0.29485249519348145	2.301539897918701
3j8v.pdb	3j8v_FJ_D_KF72E.pdb	-0.2526630163192749	2.11122989654541
3j8v.pdb	3j8v_FJ_D_KF72G.pdb	-0.28738948702812195	2.4731600284576416
3j8v.pdb	3j8v_FJ_D_KF72H.pdb	-0.2635543942451477	2.2332499027252197
3j8v.pdb	3j8v_FJ_D_KF72I.pdb	-0.27716124057769775	2.6987900733947754
3j8v.pdb	3j8v_FJ_D_KF72L.pdb	-0.19922277331352234	2.2467100620269775
3j8v.pdb	3j8v_FJ_D_KF72M.pdb	-0.24950331449508667	2.3563599586486816
3j8v.pdb	3j8v_FJ_D_KF72F.pdb	-0.06155794858932495	3.98009991645813
3j8v.pdb	3j8v_FJ_D_KF72P.pdb	-0.26397034525871277	2.485879898071289
3j8v.pdb	3j8v_FJ_D_KF72S.pdb	-0.3767446279525757	2.2111499309539795
3j8v.pdb	3j8v_FJ_D_KF72T.pdb	-0.3902655839920044	2.2699201107025146
3j8v.pdb	3j8v_FJ_D_KF72W.pdb	0.10160911083221436	3.0260798931121826
3j8v.pdb	3j8v_FJ_D_KF72Y.pdb	-0.05644023418426514	3.5673699378967285
3j8v.pdb	3j8v_FJ_D_KF72V.pdb	-0.16824299097061157	2.528330087661743
3j8v.pdb	3j8v_FJ_D_DF101A.pdb	-0.39150646328926086	0.37749001383781433
3j8v.pdb	3j8v_FJ_D_DF101R.pdb	-0.3603496253490448	1.4338200092315674
3j8v.pdb	3j8v_FJ_D_DF101N.pdb	-0.4970178008079529	0.2257000058889389
3j8v.pdb	3j8v_FJ_D_DF101C.pdb	-0.4790443778038025	0.33142000436782837
3j8v.pdb	3j8v_FJ_D_DF101Q.pdb	-0.2812601625919342	0.33059000968933105
3j8v.pdb	3j8v_FJ_D_DF101E.pdb	-0.42123955488204956	0.12801000475883484
3j8v.pdb	3j8v_FJ_D_DF101G.pdb	-0.5395764112472534	0.48120999336242676
3j8v.pdb	3j8v_FJ_D_DF101H.pdb	-0.3464183807373047	-0.012839999981224537
3j8v.pdb	3j8v_FJ_D_DF101I.pdb	-0.17228418588638306	0.3059000074863434
3j8v.pdb	3j8v_FJ_D_DF101L.pdb	-0.28537967801094055	0.4391399919986725
3j8v.pdb	3j8v_FJ_D_DF101K.pdb	-0.28315189480781555	0.21063999831676483
3j8v.pdb	3j8v_FJ_D_DF101M.pdb	-0.23783227801322937	0.3081200122833252
3j8v.pdb	3j8v_FJ_D_DF101F.pdb	-0.040796875953674316	0.46689000725746155
3j8v.pdb	3j8v_FJ_D_DF101P.pdb	-0.2920266389846802	0.28867000341415405
3j8v.pdb	3j8v_FJ_D_DF101S.pdb	-0.6417233347892761	0.2452699989080429
3j8v.pdb	3j8v_FJ_D_DF101T.pdb	-0.5836379528045654	0.07835999876260757
3j8v.pdb	3j8v_FJ_D_DF101W.pdb	0.013935506343841553	1.0106500387191772
3j8v.pdb	3j8v_FJ_D_DF101Y.pdb	-0.12249845266342163	0.0844699963927269
3j8v.pdb	3j8v_FJ_D_DF101V.pdb	-0.3274552822113037	0.24601000547409058
3j8v.pdb	3j8v_FJ_D_YF105A.pdb	-0.8356826305389404	0.03448000177741051
3j8v.pdb	3j8v_FJ_D_YF105R.pdb	-0.6812648773193359	0.03212999925017357
3j8v.pdb	3j8v_FJ_D_YF105N.pdb	-0.7445822358131409	0.08530999720096588
3j8v.pdb	3j8v_FJ_D_YF105D.pdb	-0.8584406971931458	0.04733999818563461
3j8v.pdb	3j8v_FJ_D_YF105C.pdb	-0.7507821917533875	0.09646999835968018
3j8v.pdb	3j8v_FJ_D_YF105Q.pdb	-0.8102110028266907	0.10253000259399414
3j8v.pdb	3j8v_FJ_D_YF105E.pdb	-0.7469350695610046	0.10175000131130219
3j8v.pdb	3j8v_FJ_D_YF105G.pdb	-0.8890089988708496	0.005539999809116125
3j8v.pdb	3j8v_FJ_D_YF105H.pdb	-0.7980040907859802	0.0412600003182888
3j8v.pdb	3j8v_FJ_D_YF105I.pdb	-0.777840256690979	0.10213000327348709
3j8v.pdb	3j8v_FJ_D_YF105L.pdb	-0.692070484161377	0.08823999762535095
3j8v.pdb	3j8v_FJ_D_YF105K.pdb	-0.7195557355880737	0.07778000086545944
3j8v.pdb	3j8v_FJ_D_YF105M.pdb	-0.6028465032577515	0.09085000306367874
3j8v.pdb	3j8v_FJ_D_YF105F.pdb	-0.550564169883728	0.11276999861001968
3j8v.pdb	3j8v_FJ_D_YF105P.pdb	-0.9510400891304016	0.12402000278234482
3j8v.pdb	3j8v_FJ_D_YF105S.pdb	-0.9869683980941772	0.03821999952197075
3j8v.pdb	3j8v_FJ_D_YF105T.pdb	-0.999570906162262	0.06491000205278397
3j8v.pdb	3j8v_FJ_D_YF105W.pdb	-0.4430447518825531	0.008220000192523003
3j8v.pdb	3j8v_FJ_D_YF105V.pdb	-0.799394965171814	0.08640000224113464
3j8v.pdb	3j8v_FJ_D_ND119A.pdb	-0.5210569500923157	0.0488400012254715
3j8v.pdb	3j8v_FJ_D_ND119R.pdb	-0.1762719452381134	-0.22202999889850616
3j8v.pdb	3j8v_FJ_D_ND119D.pdb	-0.4772866666316986	0.0932300016283989
3j8v.pdb	3j8v_FJ_D_ND119C.pdb	-0.46609747409820557	0.01809000037610531
3j8v.pdb	3j8v_FJ_D_ND119Q.pdb	-0.4205390512943268	0.4925599992275238
3j8v.pdb	3j8v_FJ_D_ND119E.pdb	-0.6243368983268738	-0.02800999954342842
3j8v.pdb	3j8v_FJ_D_ND119G.pdb	-0.6130583882331848	0.06548000127077103
3j8v.pdb	3j8v_FJ_D_ND119H.pdb	-0.36796173453330994	-0.3805899918079376
3j8v.pdb	3j8v_FJ_D_ND119I.pdb	-0.3518263101577759	0.0951400026679039
3j8v.pdb	3j8v_FJ_D_ND119L.pdb	-0.5621610283851624	0.25870001316070557
3j8v.pdb	3j8v_FJ_D_ND119K.pdb	-0.4234151244163513	2.118799924850464
3j8v.pdb	3j8v_FJ_D_ND119M.pdb	-0.4434702396392822	0.5955899953842163
3j8v.pdb	3j8v_FJ_D_ND119F.pdb	-0.40960976481437683	0.45949000120162964
3j8v.pdb	3j8v_FJ_D_ND119P.pdb	-0.2857154309749603	0.07710999995470047
3j8v.pdb	3j8v_FJ_D_ND119S.pdb	-0.6398354172706604	-0.0004400000034365803
3j8v.pdb	3j8v_FJ_D_ND119T.pdb	-0.49193036556243896	-0.17962999641895294
3j8v.pdb	3j8v_FJ_D_ND119W.pdb	-0.1397714912891388	1.848039984703064
3j8v.pdb	3j8v_FJ_D_ND119Y.pdb	-0.37828245759010315	-0.2718999981880188
3j8v.pdb	3j8v_FJ_D_ND119V.pdb	-0.3376689553260803	-0.022280000150203705
3j8v.pdb	3j8v_FJ_D_QD162A.pdb	-0.11352020502090454	2.7310800552368164
3j8v.pdb	3j8v_FJ_D_QD162R.pdb	-0.4505557417869568	0.19131000339984894
3j8v.pdb	3j8v_FJ_D_QD162N.pdb	-0.09310457110404968	2.4984800815582275
3j8v.pdb	3j8v_FJ_D_QD162D.pdb	-0.2086421251296997	1.9875099658966064
3j8v.pdb	3j8v_FJ_D_QD162C.pdb	-0.008594214916229248	2.442239999771118
3j8v.pdb	3j8v_FJ_D_QD162E.pdb	-0.2077549695968628	2.226490020751953
3j8v.pdb	3j8v_FJ_D_QD162G.pdb	-0.14310386776924133	2.6356399059295654
3j8v.pdb	3j8v_FJ_D_QD162H.pdb	-0.06934279203414917	2.3836300373077393
3j8v.pdb	3j8v_FJ_D_QD162I.pdb	-0.048906147480010986	3.079900026321411
3j8v.pdb	3j8v_FJ_D_QD162L.pdb	0.0007603764533996582	2.924259901046753
3j8v.pdb	3j8v_FJ_D_QD162K.pdb	-0.39449843764305115	0.4363600015640259
3j8v.pdb	3j8v_FJ_D_QD162M.pdb	-0.3422377109527588	0.8982099890708923
3j8v.pdb	3j8v_FJ_D_QD162F.pdb	0.13137376308441162	2.928030014038086
3j8v.pdb	3j8v_FJ_D_QD162P.pdb	0.06831926107406616	2.8055999279022217
3j8v.pdb	3j8v_FJ_D_QD162S.pdb	-0.18458247184753418	2.4241299629211426
3j8v.pdb	3j8v_FJ_D_QD162T.pdb	-0.17539751529693604	2.5199599266052246
3j8v.pdb	3j8v_FJ_D_QD162W.pdb	0.30391478538513184	3.487920045852661
3j8v.pdb	3j8v_FJ_D_QD162Y.pdb	0.15274262428283691	3.1319499015808105
3j8v.pdb	3j8v_FJ_D_QD162V.pdb	-0.004849493503570557	2.86217999458313
3j8v.pdb	3j8v_FJ_D_PD163A.pdb	-0.31667953729629517	2.5822300910949707
3j8v.pdb	3j8v_FJ_D_PD163R.pdb	-0.3390487730503082	2.434420108795166
3j8v.pdb	3j8v_FJ_D_PD163N.pdb	-0.17923155426979065	2.707710027694702
3j8v.pdb	3j8v_FJ_D_PD163D.pdb	-0.349368155002594	2.53164005279541
3j8v.pdb	3j8v_FJ_D_PD163C.pdb	-0.6881698966026306	-0.4196299910545349
3j8v.pdb	3j8v_FJ_D_PD163Q.pdb	-0.22355133295059204	2.751960039138794
3j8v.pdb	3j8v_FJ_D_PD163E.pdb	-0.36385273933410645	2.5068199634552
3j8v.pdb	3j8v_FJ_D_PD163G.pdb	-0.4109519124031067	2.576740026473999
3j8v.pdb	3j8v_FJ_D_PD163H.pdb	-0.252375066280365	2.6817500591278076
3j8v.pdb	3j8v_FJ_D_PD163I.pdb	-0.4107629358768463	2.27731990814209
3j8v.pdb	3j8v_FJ_D_PD163L.pdb	-0.34978899359703064	2.0438599586486816
3j8v.pdb	3j8v_FJ_D_PD163K.pdb	-0.364043653011322	2.2980399131774902
3j8v.pdb	3j8v_FJ_D_PD163M.pdb	-0.3633539378643036	1.697160005569458
3j8v.pdb	3j8v_FJ_D_PD163F.pdb	-0.2699057161808014	2.310080051422119
3j8v.pdb	3j8v_FJ_D_PD163S.pdb	-0.3756735920906067	2.0752298831939697
3j8v.pdb	3j8v_FJ_D_PD163T.pdb	-0.36158287525177	1.9361200332641602
3j8v.pdb	3j8v_FJ_D_PD163W.pdb	-0.13262197375297546	2.5285699367523193
3j8v.pdb	3j8v_FJ_D_PD163Y.pdb	-0.32420748472213745	2.651129961013794
3j8v.pdb	3j8v_FJ_D_PD163V.pdb	-0.1667150855064392	1.9746299982070923
3j8v.pdb	3j8v_FJ_D_TD247A.pdb	-0.3012208640575409	0.12744000554084778
3j8v.pdb	3j8v_FJ_D_TD247R.pdb	-0.20475298166275024	-0.47095000743865967
3j8v.pdb	3j8v_FJ_D_TD247N.pdb	-0.09260556101799011	0.48267999291419983
3j8v.pdb	3j8v_FJ_D_TD247D.pdb	-0.3991889953613281	-0.4816100001335144
3j8v.pdb	3j8v_FJ_D_TD247C.pdb	-0.3192586302757263	2.1289799213409424
3j8v.pdb	3j8v_FJ_D_TD247Q.pdb	-0.23634734749794006	0.12255000323057175
3j8v.pdb	3j8v_FJ_D_TD247E.pdb	-0.5404928922653198	-0.9813100099563599
3j8v.pdb	3j8v_FJ_D_TD247G.pdb	-0.3716721832752228	0.2358500063419342
3j8v.pdb	3j8v_FJ_D_TD247H.pdb	-0.3784545660018921	0.12681999802589417
3j8v.pdb	3j8v_FJ_D_TD247I.pdb	-0.3063068389892578	0.10097000002861023
3j8v.pdb	3j8v_FJ_D_TD247L.pdb	-0.3183254599571228	0.5306699872016907
3j8v.pdb	3j8v_FJ_D_TD247K.pdb	-0.014405131340026855	-0.04050999879837036
3j8v.pdb	3j8v_FJ_D_TD247M.pdb	-0.2022642195224762	0.1143300011754036
3j8v.pdb	3j8v_FJ_D_TD247F.pdb	-0.05166482925415039	-0.3750700056552887
3j8v.pdb	3j8v_FJ_D_TD247P.pdb	-0.17250216007232666	0.18110999464988708
3j8v.pdb	3j8v_FJ_D_TD247S.pdb	-0.4753069281578064	0.15368999540805817
3j8v.pdb	3j8v_FJ_D_TD247W.pdb	-1.1430656909942627	-2.1513800621032715
3j8v.pdb	3j8v_FJ_D_TD247Y.pdb	-0.03177529573440552	1.4305100440979004
3j8v.pdb	3j8v_FJ_D_TD247V.pdb	-0.3286591172218323	0.09505999833345413
3j8v.pdb	3j8v_FJ_D_SD261A.pdb	-0.5518696308135986	0.641290009021759
3j8v.pdb	3j8v_FJ_D_SD261R.pdb	-0.6302568912506104	-0.9415199756622314
3j8v.pdb	3j8v_FJ_D_SD261N.pdb	-0.6273434162139893	0.04413999989628792
3j8v.pdb	3j8v_FJ_D_SD261D.pdb	-0.538484513759613	0.3420700132846832
3j8v.pdb	3j8v_FJ_D_SD261C.pdb	-0.45621705055236816	0.16162000596523285
3j8v.pdb	3j8v_FJ_D_SD261Q.pdb	-0.5165306329727173	0.18328000605106354
3j8v.pdb	3j8v_FJ_D_SD261E.pdb	-0.4848383665084839	-0.22926999628543854
3j8v.pdb	3j8v_FJ_D_SD261G.pdb	-1.0672404766082764	0.9066900014877319
3j8v.pdb	3j8v_FJ_D_SD261H.pdb	-1.0739266872406006	-1.102720022201538
3j8v.pdb	3j8v_FJ_D_SD261I.pdb	-1.041247010231018	-0.7556399703025818
3j8v.pdb	3j8v_FJ_D_SD261L.pdb	-0.466042160987854	-0.32846999168395996
3j8v.pdb	3j8v_FJ_D_SD261K.pdb	-0.5060782432556152	-1.010040044784546
3j8v.pdb	3j8v_FJ_D_SD261M.pdb	-0.5102618336677551	-0.5147200226783752
3j8v.pdb	3j8v_FJ_D_SD261F.pdb	-1.4227244853973389	-2.201479911804199
3j8v.pdb	3j8v_FJ_D_SD261P.pdb	-0.3505495488643646	0.800849974155426
3j8v.pdb	3j8v_FJ_D_SD261T.pdb	-0.8111897110939026	-1.652459979057312
3j8v.pdb	3j8v_FJ_D_SD261W.pdb	-2.739377021789551	-6.111879825592041
3j8v.pdb	3j8v_FJ_D_SD261Y.pdb	-1.565429449081421	-2.4905800819396973
3j8v.pdb	3j8v_FJ_D_SD261V.pdb	-0.8778040409088135	-2.5378799438476562
3j8v.pdb	3j8v_FJ_D_GD262A.pdb	-0.5198125839233398	-0.17472000420093536
3j8v.pdb	3j8v_FJ_D_GD262R.pdb	-0.828284740447998	-1.4516899585723877
3j8v.pdb	3j8v_FJ_D_GD262N.pdb	-1.0359383821487427	-0.8147600293159485
3j8v.pdb	3j8v_FJ_D_GD262D.pdb	-0.7179466485977173	-0.41437000036239624
3j8v.pdb	3j8v_FJ_D_GD262C.pdb	-0.15031307935714722	1.8475799560546875
3j8v.pdb	3j8v_FJ_D_GD262Q.pdb	-1.0698809623718262	-1.2101999521255493
3j8v.pdb	3j8v_FJ_D_GD262E.pdb	-1.0709761381149292	-1.3015300035476685
3j8v.pdb	3j8v_FJ_D_GD262H.pdb	-0.7751214504241943	-0.9408000111579895
3j8v.pdb	3j8v_FJ_D_GD262I.pdb	-0.5777093172073364	-1.3511099815368652
3j8v.pdb	3j8v_FJ_D_GD262L.pdb	-0.8312387466430664	-1.2593300342559814
3j8v.pdb	3j8v_FJ_D_GD262K.pdb	-0.7661513090133667	-1.517799973487854
3j8v.pdb	3j8v_FJ_D_GD262M.pdb	-0.11692959070205688	1.4672900438308716
3j8v.pdb	3j8v_FJ_D_GD262F.pdb	-0.39906758069992065	1.462090015411377
3j8v.pdb	3j8v_FJ_D_GD262P.pdb	-1.483834981918335	0.340939998626709
3j8v.pdb	3j8v_FJ_D_GD262S.pdb	-0.5249814391136169	-1.0569299459457397
3j8v.pdb	3j8v_FJ_D_GD262T.pdb	-0.721814751625061	-1.5614700317382812
3j8v.pdb	3j8v_FJ_D_GD262W.pdb	-0.2276323437690735	0.8822199702262878
3j8v.pdb	3j8v_FJ_D_GD262Y.pdb	-0.12513020634651184	1.5868500471115112
3j8v.pdb	3j8v_FJ_D_GD262V.pdb	-0.5799092054367065	-1.1163699626922607
5usf.pdb	5usf_D_A_SD30A.pdb	-0.42981046438217163	0.04749999940395355
5usf.pdb	5usf_D_A_SD30R.pdb	-0.23360276222229004	0.6316999793052673
5usf.pdb	5usf_D_A_SD30N.pdb	-0.49342483282089233	-0.08609999716281891
5usf.pdb	5usf_D_A_SD30D.pdb	-0.486976683139801	-0.21639999747276306
5usf.pdb	5usf_D_A_SD30C.pdb	-0.4219983220100403	0.22179999947547913
5usf.pdb	5usf_D_A_SD30Q.pdb	-0.40551692247390747	0.5756000280380249
5usf.pdb	5usf_D_A_SD30E.pdb	-0.4437543749809265	0.24400000274181366
5usf.pdb	5usf_D_A_SD30G.pdb	-0.45846736431121826	0.020899999886751175
5usf.pdb	5usf_D_A_SD30H.pdb	-0.32603830099105835	-0.04769999906420708
5usf.pdb	5usf_D_A_SD30I.pdb	-0.26198408007621765	0.5950000286102295
5usf.pdb	5usf_D_A_SD30L.pdb	-0.2703491151332855	1.0204999446868896
5usf.pdb	5usf_D_A_SD30K.pdb	-0.3719519376754761	0.5156999826431274
5usf.pdb	5usf_D_A_SD30M.pdb	-0.2604493796825409	1.1634000539779663
5usf.pdb	5usf_D_A_SD30F.pdb	0.022711575031280518	1.5407999753952026
5usf.pdb	5usf_D_A_SD30P.pdb	-0.4107223153114319	0.06729999929666519
5usf.pdb	5usf_D_A_SD30T.pdb	-0.5101735591888428	-0.06830000132322311
5usf.pdb	5usf_D_A_SD30W.pdb	-0.10978007316589355	0.04670000076293945
5usf.pdb	5usf_D_A_SD30Y.pdb	-0.06476610898971558	0.6111000180244446
5usf.pdb	5usf_D_A_SD30V.pdb	-0.3068891763687134	0.24269999563694
5usf.pdb	5usf_D_A_ND31A.pdb	-0.9775129556655884	-1.0964000225067139
5usf.pdb	5usf_D_A_ND31R.pdb	-0.9410277605056763	-1.051200032234192
5usf.pdb	5usf_D_A_ND31D.pdb	-0.702447772026062	-1.4357999563217163
5usf.pdb	5usf_D_A_ND31C.pdb	-0.6354117393493652	-0.31839999556541443
[truncated: 92,127 more rows]
